# Supplementary material for: Cell-type-specific responses to the microbiota across all tissues of the larval zebrafish
Source: Cell Rep. Author manuscript; Available in PMC 2023 Oct 23. (PMC10423310; doi:10.1016/j.celrep.2023.112095)
Supplement: MMC10 [file NIHMS1880944-supplement-MMC10.zip]

Archive with 27 entries (25 files):
- DataS3/
- DataS3/.DS_Store
- __MACOSX/DataS3/._.DS_Store
- DataS3/S.Figure7_PanelB_GenesLists/
- __MACOSX/DataS3/._S.Figure7_PanelB_GenesLists
- DataS3/~$ADME_S.Figure7_PanelB_GenesLists.docx
- __MACOSX/DataS3/._~$ADME_S.Figure7_PanelB_GenesLists.docx
- DataS3/README_S.Figure7_PanelB_GenesLists.docx
- __MACOSX/DataS3/._README_S.Figure7_PanelB_GenesLists.docx
- DataS3/S.Figure7_PanelB_GenesLists/.DS_Store
- __MACOSX/DataS3/S.Figure7_PanelB_GenesLists/._.DS_Store
- DataS3/S.Figure7_PanelB_GenesLists/Subcluster4.tsv
- __MACOSX/DataS3/S.Figure7_PanelB_GenesLists/._Subcluster4.tsv
- DataS3/S.Figure7_PanelB_GenesLists/Subcluster5.tsv
- __MACOSX/DataS3/S.Figure7_PanelB_GenesLists/._Subcluster5.tsv
- DataS3/S.Figure7_PanelB_GenesLists/Subcluster7.tsv
- __MACOSX/DataS3/S.Figure7_PanelB_GenesLists/._Subcluster7.tsv
- DataS3/S.Figure7_PanelB_GenesLists/Subcluster6.tsv
- __MACOSX/DataS3/S.Figure7_PanelB_GenesLists/._Subcluster6.tsv
- DataS3/S.Figure7_PanelB_GenesLists/Subcluster2.tsv
- __MACOSX/DataS3/S.Figure7_PanelB_GenesLists/._Subcluster2.tsv
- DataS3/S.Figure7_PanelB_GenesLists/Subcluster3.tsv
- __MACOSX/DataS3/S.Figure7_PanelB_GenesLists/._Subcluster3.tsv
- DataS3/S.Figure7_PanelB_GenesLists/Subcluster1.tsv
- __MACOSX/DataS3/S.Figure7_PanelB_GenesLists/._Subcluster1.tsv
- DataS3/S.Figure7_PanelB_GenesLists/Subcluster0.tsv
- __MACOSX/DataS3/S.Figure7_PanelB_GenesLists/._Subcluster0.tsv
