# Supplementary material for: Cell-type-specific responses to the microbiota across all tissues of the larval zebrafish
Source: Cell Rep. Author manuscript; Available in PMC 2023 Oct 23. (PMC10423310; doi:10.1016/j.celrep.2023.112095)
Supplement: MMC10 [file NIHMS1880944-supplement-MMC10.zip › DataS3/S.Figure7_PanelB_GenesLists/Subcluster4.tsv]

	gene	gene_NAME	p_val_adj	p_val	avg_log2FC	pct.1	pct.2
1	ENSDARG00000008030	myl9b	2.17E-31	9.82E-36	1.302265243	0.324	0.023
2	ENSDARG00000074335	boc	6.25E-30	2.83E-34	0.609430387	0.241	0.008
3	ENSDARG00000078659	tmem176	1.58E-28	7.15E-33	1.042199668	0.278	0.017
4	ENSDARG00000100446	si:ch211-286o17.1	2.32E-28	1.05E-32	1.11170381	0.278	0.017
5	ENSDARG00000074869	si:ch1073-291c23.2	9.12E-27	4.13E-31	0.970037341	0.306	0.025
6	ENSDARG00000059906	sdc4	4.15E-26	1.88E-30	1.765477054	0.546	0.124
7	ENSDARG00000036080	cd81a	1.13E-25	5.13E-30	1.580852596	0.556	0.129
8	ENSDARG00000070038	rbp2a	1.21E-25	5.49E-30	-2.241647355	0.481	0.869
9	ENSDARG00000012076	apoa1a	1.34E-25	6.09E-30	-2.10755003	0.63	0.924
10	ENSDARG00000006427	fabp2	2.55E-25	1.16E-29	-1.905960703	0.648	0.948
11	ENSDARG00000043457	gapdh	3.17E-25	1.44E-29	-1.402992939	0.843	0.969
12	ENSDARG00000077473	mych	2.35E-23	1.07E-27	1.288595786	0.472	0.097
13	ENSDARG00000105223	pmp22a	7.77E-22	3.52E-26	1.792087886	0.417	0.078
14	ENSDARG00000099185	chia.2	1.69E-20	7.67E-25	-2.004328335	0.481	0.856
15	ENSDARG00000070844	gamt	8.11E-20	3.67E-24	-1.771247954	0.657	0.864
16	ENSDARG00000002235	mmp14a	1.21E-19	5.47E-24	0.433321807	0.167	0.005
17	ENSDARG00000061140	colec12	1.29E-19	5.87E-24	0.513752958	0.148	0.003
18	ENSDARG00000053684	aldob	2.25E-19	1.02E-23	-1.173053474	0.944	0.991
19	ENSDARG00000094854	ms4a17a.9	2.67E-19	1.21E-23	0.571330403	0.204	0.013
20	ENSDARG00000044895	fmoda	1.25E-18	5.65E-23	1.051489726	0.204	0.014
21	ENSDARG00000097478	qkia	2.42E-18	1.09E-22	0.643210379	0.38	0.068
22	ENSDARG00000059227	fabp1b.1	3.06E-18	1.39E-22	-2.079874471	0.5	0.822
23	ENSDARG00000100003	glulb	3.61E-18	1.64E-22	1.25627078	0.491	0.12
24	ENSDARG00000042027	prrx1b	5.50E-18	2.49E-22	0.58105419	0.139	0.003
25	ENSDARG00000025350	prdx2	8.85E-18	4.01E-22	-1.145324797	0.88	0.913
26	ENSDARG00000058358	krt8	1.27E-17	5.78E-22	1.575876732	0.852	0.483
27	ENSDARG00000023820	faxdc2	1.88E-17	8.51E-22	-1.836226336	0.528	0.786
28	ENSDARG00000062129	mxra8b	4.46E-17	2.02E-21	0.761157206	0.194	0.014
29	ENSDARG00000059367	mfap2	9.77E-17	4.43E-21	0.609228453	0.231	0.023
30	ENSDARG00000017772	mdh1aa	1.16E-16	5.26E-21	-1.243701158	0.741	0.887
31	ENSDARG00000040298	apoa4b.1	1.52E-16	6.88E-21	-1.698039104	0.602	0.859
32	ENSDARG00000028618	krt18b	2.83E-16	1.28E-20	0.899795678	0.278	0.038
33	ENSDARG00000055678	akap12b	3.98E-16	1.80E-20	0.678853964	0.194	0.015
34	ENSDARG00000013351	cirbpb	4.23E-16	1.92E-20	1.384951564	0.88	0.631
35	ENSDARG00000019353	sparc	5.94E-16	2.69E-20	1.927244738	0.556	0.189
36	ENSDARG00000007275	si:ch211-251b21.1	1.47E-15	6.68E-20	3.084070692	0.435	0.121
37	ENSDARG00000031761	dab2	3.16E-15	1.43E-19	1.399333926	0.139	0.005
38	ENSDARG00000018404	krt18a.1	3.42E-15	1.55E-19	1.605797779	0.574	0.199
39	ENSDARG00000092155	apoc2	3.83E-15	1.74E-19	-1.982903492	0.417	0.748
40	ENSDARG00000015164	mknk2b	3.97E-15	1.80E-19	1.501328496	0.509	0.166
41	ENSDARG00000012066	dcn	5.51E-15	2.50E-19	0.802389639	0.176	0.013
42	ENSDARG00000012071	angptl1a	8.56E-15	3.88E-19	0.503985296	0.13	0.004
43	ENSDARG00000017676	mmp2	9.04E-15	4.10E-19	0.705336278	0.185	0.015
44	ENSDARG00000023062	cyr61	9.42E-15	4.27E-19	1.25703694	0.204	0.02
45	ENSDARG00000031678	col5a2a	1.03E-14	4.69E-19	0.313341552	0.111	0.001
46	ENSDARG00000023151	ucp1	2.32E-14	1.05E-18	-1.771399635	0.5	0.796
47	ENSDARG00000014796	wnt11r	2.75E-14	1.25E-18	1.188418779	0.176	0.014
48	ENSDARG00000087697	lpl	3.62E-14	1.64E-18	1.581140178	0.269	0.043
49	ENSDARG00000004714	tcf12	4.25E-14	1.93E-18	0.454197738	0.204	0.02
50	ENSDARG00000009447	atp5mc3b	4.47E-14	2.03E-18	-0.787142032	0.926	0.94
51	ENSDARG00000104347	rtn4b	5.14E-14	2.33E-18	-1.572225808	0.435	0.743
52	ENSDARG00000032639	cd36	6.10E-14	2.76E-18	-1.846250913	0.454	0.738
53	ENSDARG00000025348	igfbp5b	6.29E-14	2.85E-18	0.793883805	0.213	0.024
54	ENSDARG00000039576	fstl1b	6.53E-14	2.96E-18	0.351178746	0.139	0.006
55	ENSDARG00000087303	cebpd	6.60E-14	2.99E-18	1.246417015	0.685	0.338
56	ENSDARG00000101914	metrnla	8.18E-14	3.71E-18	0.713054548	0.287	0.05
57	ENSDARG00000020866	apoa4b.2	8.93E-14	4.05E-18	-2.259866907	0.389	0.722
58	ENSDARG00000061858	zgc:153968	1.04E-13	4.72E-18	-1.621235965	0.398	0.725
59	ENSDARG00000100946	si:ch211-212k18.9	1.26E-13	5.73E-18	0.39667463	0.13	0.005
60	ENSDARG00000094422	si:dkey-12l12.1	1.41E-13	6.38E-18	0.73146554	0.167	0.013
61	ENSDARG00000043796	ms4a17a.7	1.71E-13	7.74E-18	0.462400793	0.13	0.005
62	ENSDARG00000068478	gpx4a	2.25E-13	1.02E-17	-1.541800774	0.546	0.785
63	ENSDARG00000020007	col1a2	2.27E-13	1.03E-17	1.188664395	0.278	0.048
64	ENSDARG00000038025	cbx7a	2.39E-13	1.09E-17	0.827700274	0.343	0.074
65	ENSDARG00000068401	yap1	2.53E-13	1.15E-17	0.631268882	0.231	0.032
66	ENSDARG00000103295	cyp3a65	2.97E-13	1.35E-17	-1.623721044	0.639	0.837
67	ENSDARG00000039304	six1a	3.45E-13	1.57E-17	0.267486966	0.111	0.003
68	ENSDARG00000040764	id1	4.30E-13	1.95E-17	1.754805977	0.491	0.171
69	ENSDARG00000069048	serpinf1	5.63E-13	2.55E-17	0.529394529	0.157	0.011
70	ENSDARG00000033971	prrx1a	6.21E-13	2.82E-17	0.449639976	0.139	0.008
71	ENSDARG00000012593	col5a1	7.19E-13	3.26E-17	0.395927801	0.157	0.011
72	ENSDARG00000103342	wu:fa56d06	1.33E-12	6.04E-17	-1.909325429	0.287	0.656
73	ENSDARG00000086421	si:ch211-212k18.8	1.79E-12	8.13E-17	0.365922135	0.13	0.006
74	ENSDARG00000036036	mdka	1.98E-12	8.98E-17	1.29518241	0.315	0.064
75	ENSDARG00000003113	ada	2.89E-12	1.31E-16	-1.606583396	0.407	0.693
76	ENSDARG00000053291	pnrc2	3.12E-12	1.42E-16	1.099805687	0.806	0.473
77	ENSDARG00000095863	afp4	3.17E-12	1.44E-16	-2.029354264	0.435	0.746
78	ENSDARG00000013522	pck1	4.55E-12	2.06E-16	-1.279747143	0.676	0.829
79	ENSDARG00000020072	thbs4b	4.94E-12	2.24E-16	0.88452128	0.167	0.015
80	ENSDARG00000077298	gas1a	7.97E-12	3.61E-16	0.408335537	0.139	0.009
81	ENSDARG00000019646	twist3	9.57E-12	4.34E-16	0.385214695	0.111	0.004
82	ENSDARG00000040046	snai2	1.59E-11	7.21E-16	0.262997249	0.102	0.003
83	ENSDARG00000043802	ms4a17a.8	2.20E-11	9.98E-16	0.487237183	0.157	0.014
84	ENSDARG00000021442	cdh11	2.99E-11	1.36E-15	0.593695572	0.167	0.017
85	ENSDARG00000061226	timp2a	3.28E-11	1.49E-15	0.557738462	0.204	0.028
86	ENSDARG00000014587	slc38a5b	3.56E-11	1.61E-15	0.824889958	0.389	0.104
87	ENSDARG00000044588	emp2	5.29E-11	2.40E-15	0.418950022	0.139	0.01
88	ENSDARG00000045979	zgc:153704	5.69E-11	2.58E-15	1.30917124	0.231	0.038
89	ENSDARG00000103639	si:dkey-36i7.3	5.72E-11	2.59E-15	-1.143252098	0.602	0.787
90	ENSDARG00000036456	anxa4	6.54E-11	2.97E-15	2.071455864	0.611	0.269
91	ENSDARG00000024540	tspan36	6.76E-11	3.06E-15	0.826306839	0.269	0.052
92	ENSDARG00000060113	znf395a	7.22E-11	3.27E-15	0.787231085	0.296	0.065
93	ENSDARG00000009534	wls	8.18E-11	3.71E-15	0.798454026	0.25	0.046
94	ENSDARG00000058462	zgc:158846	9.16E-11	4.15E-15	-1.283835312	0.556	0.804
95	ENSDARG00000029353	serpine2	1.17E-10	5.31E-15	0.260469223	0.148	0.013
96	ENSDARG00000059933	plpp3	1.51E-10	6.83E-15	0.462455224	0.157	0.015
97	ENSDARG00000058128	msna	1.59E-10	7.20E-15	0.662121701	0.204	0.029
98	ENSDARG00000044935	hpdb	2.07E-10	9.37E-15	1.582485234	0.269	0.056
99	ENSDARG00000040747	tm4sf4	2.10E-10	9.53E-15	-1.086706421	0.694	0.876
100	ENSDARG00000030402	twist1a	2.13E-10	9.65E-15	0.474702291	0.13	0.009
101	ENSDARG00000020693	sesn1	2.72E-10	1.23E-14	1.378859191	0.519	0.217
102	ENSDARG00000002644	rgs5a	3.58E-10	1.62E-14	0.688207765	0.148	0.014
103	ENSDARG00000054916	eif4ebp3	3.81E-10	1.73E-14	0.952589616	0.574	0.242
104	ENSDARG00000035809	col1a1b	4.12E-10	1.87E-14	0.719462366	0.213	0.034
105	ENSDARG00000040944	ntd5	4.94E-10	2.24E-14	0.444043011	0.12	0.008
106	ENSDARG00000042934	ctgfa	6.70E-10	3.04E-14	1.751105916	0.185	0.025
107	ENSDARG00000012405	col1a1a	6.75E-10	3.06E-14	0.947800852	0.241	0.046
108	ENSDARG00000040295	apoeb	7.32E-10	3.32E-14	-1.611326341	0.435	0.697
109	ENSDARG00000106873	LO018188.1	9.12E-10	4.14E-14	0.401861192	0.13	0.01
110	ENSDARG00000090228	gsta.1	1.20E-09	5.46E-14	-1.221682978	0.722	0.859
111	ENSDARG00000023963	tpm4a	1.33E-09	6.04E-14	0.719080541	0.204	0.032
112	ENSDARG00000101637	ccnd1	1.36E-09	6.16E-14	0.800635204	0.241	0.047
113	ENSDARG00000068710	nid1a	1.45E-09	6.56E-14	0.399871405	0.111	0.006
114	ENSDARG00000033307	igf2b	1.55E-09	7.05E-14	0.425629624	0.13	0.01
115	ENSDARG00000037116	cxcl12a	1.70E-09	7.73E-14	1.338319608	0.167	0.02
116	ENSDARG00000057992	fstb	2.15E-09	9.75E-14	0.262351496	0.111	0.006
117	ENSDARG00000036107	txnipa	2.91E-09	1.32E-13	1.273520441	0.315	0.083
118	ENSDARG00000032617	fgfrl1a	4.18E-09	1.89E-13	0.356806507	0.12	0.009
119	ENSDARG00000071095	abi3bpb	4.69E-09	2.13E-13	0.59313118	0.12	0.009
120	ENSDARG00000058094	ciarta	4.96E-09	2.25E-13	0.834408075	0.528	0.213
121	ENSDARG00000086842	dap1b	5.24E-09	2.37E-13	1.273012916	0.713	0.429
122	ENSDARG00000044074	loxl2b	5.99E-09	2.72E-13	0.354453935	0.13	0.011
123	ENSDARG00000034117	rarga	8.23E-09	3.73E-13	0.42790031	0.157	0.019
124	ENSDARG00000102004	apoea	8.37E-09	3.80E-13	-2.309128884	0.324	0.625
125	ENSDARG00000020761	arrdc2	9.81E-09	4.45E-13	0.712355093	0.259	0.057
126	ENSDARG00000090552	si:dkey-7j14.6	1.03E-08	4.69E-13	0.711592592	0.287	0.071
127	ENSDARG00000029544	id2b	1.05E-08	4.76E-13	0.650709814	0.139	0.014
128	ENSDARG00000020364	fbp1b	1.46E-08	6.63E-13	-1.236740067	0.556	0.731
129	ENSDARG00000054438	fzd2	1.49E-08	6.74E-13	0.328565396	0.111	0.008
130	ENSDARG00000020239	lpin1	1.60E-08	7.27E-13	1.163907849	0.528	0.243
131	ENSDARG00000028661	cntfr	1.65E-08	7.48E-13	0.369874495	0.139	0.014
132	ENSDARG00000060457	pmp22b	1.75E-08	7.94E-13	0.580745482	0.259	0.059
133	ENSDARG00000007836	ctsla	2.19E-08	9.93E-13	1.039165187	0.602	0.306
134	ENSDARG00000088439	gm2a	2.26E-08	1.03E-12	0.857645106	0.157	0.02
135	ENSDARG00000076120	foxp4	3.50E-08	1.59E-12	1.126861659	0.324	0.093
136	ENSDARG00000015266	mab21l2	4.08E-08	1.85E-12	0.696426668	0.213	0.041
137	ENSDARG00000101051	ctsbb	4.44E-08	2.01E-12	2.068285352	0.167	0.024
138	ENSDARG00000078308	spry2	5.14E-08	2.33E-12	0.799750319	0.194	0.034
139	ENSDARG00000052846	fsta	5.22E-08	2.37E-12	0.536412774	0.102	0.006
140	ENSDARG00000067984	gas1b	5.91E-08	2.68E-12	0.432262817	0.102	0.006
141	ENSDARG00000076010	twist1b	6.13E-08	2.78E-12	0.314282549	0.102	0.006
142	ENSDARG00000095633	si:ch211-133l5.7	6.39E-08	2.90E-12	-1.202550126	0.528	0.718
143	ENSDARG00000103038	pik3r3a	6.43E-08	2.92E-12	0.424202225	0.194	0.034
144	ENSDARG00000005924	serpina10a	1.03E-07	4.65E-12	0.335912626	0.25	0.055
145	ENSDARG00000011693	ttc36	1.21E-07	5.47E-12	0.489754994	0.148	0.019
146	ENSDARG00000101074	glud1b	1.24E-07	5.63E-12	-1.062680902	0.593	0.757
147	ENSDARG00000034013	rgmd	1.25E-07	5.65E-12	0.386902966	0.12	0.011
148	ENSDARG00000068387	slc6a18	1.37E-07	6.20E-12	1.069603503	0.12	0.011
149	ENSDARG00000020541	ism1	1.38E-07	6.25E-12	0.388910023	0.139	0.017
150	ENSDARG00000014916	slc10a2	1.42E-07	6.46E-12	1.529490704	0.194	0.036
151	ENSDARG00000026582	iscub	2.02E-07	9.17E-12	0.550700123	0.231	0.051
152	ENSDARG00000043257	ckbb	2.03E-07	9.18E-12	-1.085580972	0.694	0.809
153	ENSDARG00000100635	chia.1	2.11E-07	9.55E-12	-2.359831649	0.25	0.548
154	ENSDARG00000043729	plac8.1	2.18E-07	9.89E-12	-1.259097778	0.509	0.738
155	ENSDARG00000090444	ponzr1	2.18E-07	9.90E-12	1.364688888	0.278	0.075
156	ENSDARG00000058005	hgd	2.85E-07	1.29E-11	1.298225931	0.306	0.09
157	ENSDARG00000019856	atp1a1b	3.17E-07	1.44E-11	0.734564113	0.157	0.023
158	ENSDARG00000045598	si:dkey-180p18.9	3.71E-07	1.68E-11	0.388617487	0.185	0.033
159	ENSDARG00000023290	fabp3	4.99E-07	2.26E-11	1.479555847	0.583	0.298
160	ENSDARG00000044132	ogna	5.28E-07	2.39E-11	1.081363813	0.139	0.018
161	ENSDARG00000015472	gpc4	6.01E-07	2.72E-11	0.397525318	0.13	0.015
162	ENSDARG00000070057	si:dkey-69o16.5	6.26E-07	2.84E-11	-1.313033695	0.444	0.657
163	ENSDARG00000060004	fzd7a	6.47E-07	2.93E-11	0.254840557	0.139	0.018
164	ENSDARG00000040251	ctsk	6.68E-07	3.03E-11	0.264827109	0.111	0.01
165	ENSDARG00000011797	tent5bb	6.82E-07	3.09E-11	0.559625531	0.139	0.018
166	ENSDARG00000054271	cdkn1bb	7.11E-07	3.22E-11	0.559907736	0.352	0.118
167	ENSDARG00000039034	marcksl1a	7.41E-07	3.36E-11	1.153111501	0.352	0.118
168	ENSDARG00000002344	tubb4b	8.13E-07	3.69E-11	0.863540557	0.769	0.53
169	ENSDARG00000042690	s1pr1	9.03E-07	4.09E-11	0.291772359	0.13	0.015
170	ENSDARG00000040466	vil1	9.67E-07	4.38E-11	-1.290985581	0.519	0.678
171	ENSDARG00000000212	krt97	1.02E-06	4.64E-11	-1.253986237	0.491	0.701
172	ENSDARG00000068214	ccni	1.12E-06	5.06E-11	0.758933403	0.731	0.456
173	ENSDARG00000040072	scpep1	1.32E-06	6.00E-11	1.275342883	0.231	0.056
174	ENSDARG00000101481	rbp5	1.64E-06	7.43E-11	0.454499852	0.148	0.022
175	ENSDARG00000089791	slc25a32a	1.70E-06	7.70E-11	0.447713326	0.176	0.032
176	ENSDARG00000009212	ppiaa	2.27E-06	1.03E-10	0.459041873	0.981	0.938
177	ENSDARG00000054058	h1fx	2.38E-06	1.08E-10	1.427652537	0.528	0.259
178	ENSDARG00000016918	ace2	2.61E-06	1.18E-10	-1.473419442	0.398	0.624
179	ENSDARG00000099510	cnn3a	2.64E-06	1.20E-10	0.459010386	0.176	0.033
180	ENSDARG00000099491	tmem176l.1	3.15E-06	1.43E-10	0.440414384	0.12	0.014
181	ENSDARG00000039007	eno3	3.47E-06	1.58E-10	-0.772885462	0.759	0.836
182	ENSDARG00000043371	mdh2	3.65E-06	1.66E-10	-0.827849665	0.731	0.792
183	ENSDARG00000037783	proza	4.28E-06	1.94E-10	0.539964156	0.231	0.057
184	ENSDARG00000022261	pdzk1	4.92E-06	2.23E-10	-1.260693977	0.315	0.582
185	ENSDARG00000093303	ifitm1	5.20E-06	2.36E-10	2.098563865	0.185	0.039
186	ENSDARG00000025670	fstl3	6.22E-06	2.82E-10	1.162499193	0.13	0.018
187	ENSDARG00000099014	fxyd1	6.47E-06	2.94E-10	1.22757573	0.287	0.092
188	ENSDARG00000070702	s100v2	6.52E-06	2.96E-10	0.661855402	0.241	0.062
189	ENSDARG00000056008	atp5mc1	7.81E-06	3.54E-10	-1.158135358	0.352	0.625
190	ENSDARG00000109337	nanos1	7.95E-06	3.60E-10	0.500292826	0.222	0.052
191	ENSDARG00000040439	rsl24d1	8.45E-06	3.83E-10	0.515812722	0.898	0.861
192	ENSDARG00000031317	ppdpfb	8.52E-06	3.86E-10	0.713596461	0.685	0.41
193	ENSDARG00000044001	lgals3b	8.97E-06	4.07E-10	1.050698394	0.38	0.143
194	ENSDARG00000092362	hsp70.2	9.44E-06	4.28E-10	1.175089503	0.491	0.233
195	ENSDARG00000097205	ulk2	9.69E-06	4.39E-10	0.591813615	0.259	0.075
196	ENSDARG00000056480	cpvl	1.06E-05	4.83E-10	1.43098137	0.25	0.074
197	ENSDARG00000070083	atp5f1b	1.15E-05	5.20E-10	-0.687976487	0.861	0.868
198	ENSDARG00000044566	fabp6	1.30E-05	5.91E-10	1.189593535	0.306	0.099
199	ENSDARG00000015947	matn4	1.39E-05	6.30E-10	0.372136051	0.102	0.01
200	ENSDARG00000078322	col12a1a	1.43E-05	6.49E-10	0.27039329	0.102	0.01
201	ENSDARG00000092033	si:dkey-239h2.3	1.49E-05	6.76E-10	1.052884396	0.481	0.238
202	ENSDARG00000043154	ucp2	1.97E-05	8.95E-10	0.797097249	0.787	0.563
203	ENSDARG00000099389	cdo1	1.98E-05	8.99E-10	-1.291875947	0.407	0.611
204	ENSDARG00000029150	hsp90ab1	2.26E-05	1.02E-09	0.368327811	1	0.977
205	ENSDARG00000013144	atp1b1a	2.30E-05	1.04E-09	-0.802029026	0.741	0.805
206	ENSDARG00000036102	ctdsp2	2.44E-05	1.11E-09	0.519773804	0.333	0.116
207	ENSDARG00000025147	cd63	2.73E-05	1.24E-09	1.156967032	0.648	0.38
208	ENSDARG00000014085	atp6v1e1a	2.83E-05	1.29E-09	0.479883401	0.12	0.017
209	ENSDARG00000035859	angptl4	3.01E-05	1.36E-09	0.892681717	0.185	0.042
210	ENSDARG00000024829	tnn	3.17E-05	1.44E-09	0.875958024	0.12	0.017
211	ENSDARG00000062936	ndnf	3.75E-05	1.70E-09	0.497904359	0.139	0.023
212	ENSDARG00000103951	tspan34	4.45E-05	2.02E-09	1.113027014	0.148	0.027
213	ENSDARG00000001870	atp1a1a.4	4.47E-05	2.03E-09	-1.114094598	0.463	0.66
214	ENSDARG00000104181	tmsb1	4.65E-05	2.11E-09	-0.672779714	0.593	0.775
215	ENSDARG00000103735	elovl1b	4.66E-05	2.11E-09	1.077310536	0.278	0.09
216	ENSDARG00000022650	cyp2ad3	4.89E-05	2.22E-09	1.069498818	0.315	0.12
217	ENSDARG00000021059	alas1	5.15E-05	2.33E-09	-1.290820941	0.407	0.66
218	ENSDARG00000035890	fuca1.1	5.15E-05	2.33E-09	1.335940521	0.241	0.071
219	ENSDARG00000089354	tspan4a	5.50E-05	2.49E-09	0.432284631	0.102	0.011
220	ENSDARG00000071586	tgfbi	5.80E-05	2.63E-09	0.361622651	0.111	0.014
221	ENSDARG00000019644	ldhba	6.25E-05	2.83E-09	0.6119125	0.556	0.27
222	ENSDARG00000015978	COX5B	6.76E-05	3.06E-09	-0.699600432	0.759	0.808
223	ENSDARG00000070721	vdrb	7.35E-05	3.33E-09	0.533727653	0.213	0.056
224	ENSDARG00000059646	nt5dc2	7.66E-05	3.47E-09	0.447921274	0.157	0.031
225	ENSDARG00000100392	rps18	8.36E-05	3.79E-09	0.343251781	1	0.973
226	ENSDARG00000052150	pbx4	0.000100378	4.55E-09	0.317975833	0.204	0.051
227	ENSDARG00000040607	rtf2	0.000113512	5.15E-09	0.550799859	0.241	0.071
228	ENSDARG00000073786	cmbl	0.000118619	5.38E-09	0.739998764	0.315	0.12
229	ENSDARG00000008363	mcl1b	0.000126453	5.73E-09	0.996827614	0.352	0.139
230	ENSDARG00000024195	znf395b	0.000127189	5.77E-09	0.67895203	0.38	0.157
231	ENSDARG00000042933	bloc1s6	0.000147896	6.70E-09	0.931007775	0.463	0.231
232	ENSDARG00000044938	cbx2	0.000182176	8.26E-09	0.263092712	0.111	0.015
233	ENSDARG00000006546	ak4	0.000183092	8.30E-09	0.461244955	0.222	0.062
234	ENSDARG00000068194	klf9	0.000186264	8.44E-09	0.456651404	0.222	0.064
235	ENSDARG00000015662	pla2g12b	0.000190892	8.65E-09	-1.24050901	0.259	0.503
236	ENSDARG00000086856	stk35	0.000198844	9.01E-09	0.304638664	0.25	0.074
237	ENSDARG00000056985	tpte	0.000199063	9.02E-09	0.51378754	0.102	0.013
238	ENSDARG00000012078	meis1b	0.000202442	9.18E-09	0.559462742	0.222	0.061
239	ENSDARG00000027249	btg1	0.000208719	9.46E-09	1.109176768	0.667	0.423
240	ENSDARG00000099279	ift27	0.000212406	9.63E-09	0.292793081	0.13	0.022
241	ENSDARG00000060316	cish	0.000223358	1.01E-08	0.64527179	0.296	0.107
242	ENSDARG00000100452	nop53	0.000229463	1.04E-08	0.695634095	0.796	0.623
243	ENSDARG00000041065	hspb1	0.00023383	1.06E-08	0.317884303	0.102	0.013
244	ENSDARG00000093549	selenop	0.000235415	1.07E-08	1.010847255	0.565	0.326
245	ENSDARG00000014556	serpinb1l3	0.000291383	1.32E-08	-0.89304314	0.574	0.734
246	ENSDARG00000103443	vwde	0.000295193	1.34E-08	0.866798211	0.12	0.019
247	ENSDARG00000040988	tpi1b	0.000299374	1.36E-08	-1.109452652	0.361	0.599
248	ENSDARG00000035882	rida	0.000306434	1.39E-08	-1.204806686	0.259	0.508
249	ENSDARG00000097057	fxyd6l	0.000309668	1.40E-08	0.513271216	0.269	0.085
250	ENSDARG00000007040	tmigd1	0.000346852	1.57E-08	1.059270362	0.176	0.041
251	ENSDARG00000071626	ptgdsb.2	0.00038019	1.72E-08	1.008843862	0.259	0.085
252	ENSDARG00000007693	nfkbiab	0.000423214	1.92E-08	0.915692984	0.472	0.245
253	ENSDARG00000074667	akt1s1	0.00050021	2.27E-08	0.674233957	0.398	0.182
254	ENSDARG00000010789	homer3b	0.000520709	2.36E-08	0.308031586	0.13	0.023
255	ENSDARG00000103919	si:ch73-1a9.3	0.00056654	2.57E-08	0.615475376	0.722	0.493
256	ENSDARG00000099039	pcbp2	0.000571772	2.59E-08	0.591759037	0.463	0.225
257	ENSDARG00000005513	naca	0.000706117	3.20E-08	0.33560239	0.991	0.952
258	ENSDARG00000037238	smad5	0.000734951	3.33E-08	0.44986424	0.13	0.024
259	ENSDARG00000071196	cavin2b	0.00076935	3.49E-08	0.596070203	0.222	0.069
260	ENSDARG00000016598	ckmt1	0.000787751	3.57E-08	-1.1181751	0.324	0.552
261	ENSDARG00000030440	rsrp1	0.000841128	3.81E-08	0.675196917	0.389	0.177
262	ENSDARG00000092553	slc25a5	0.000865648	3.92E-08	-0.269796984	1	0.995
263	ENSDARG00000012194	scp2a	0.00089098	4.04E-08	-1.131082897	0.315	0.557
264	ENSDARG00000023330	anp32b	0.000905388	4.10E-08	0.525679192	0.213	0.064
265	ENSDARG00000045248	h3f3d	0.001036372	4.70E-08	0.509998349	0.87	0.699
266	ENSDARG00000105187	gcshb	0.001385823	6.28E-08	-1.150943963	0.259	0.503
267	ENSDARG00000023298	rps27.1	0.001666201	7.55E-08	0.290558855	0.991	0.973
268	ENSDARG00000036855	plagx	0.001669788	7.57E-08	0.332133759	0.13	0.025
269	ENSDARG00000056087	ecrg4a	0.001680966	7.62E-08	0.361197782	0.139	0.028
270	ENSDARG00000002758	dedd1	0.001688513	7.65E-08	0.655411878	0.38	0.176
271	ENSDARG00000059354	glmp	0.00174248	7.90E-08	0.519091751	0.167	0.041
272	ENSDARG00000099758	igf2bp2b	0.001883777	8.54E-08	0.355697477	0.204	0.059
273	ENSDARG00000063095	ctsf	0.001938996	8.79E-08	0.734281256	0.269	0.098
274	ENSDARG00000069432	plscr3b	0.002088921	9.47E-08	0.348270634	0.176	0.046
275	ENSDARG00000101406	rplp2	0.002103104	9.53E-08	0.343757713	0.991	0.961
276	ENSDARG00000100795	timp4.3	0.002196837	9.96E-08	0.479311339	0.167	0.041
277	ENSDARG00000090912	npc2	0.002500564	1.13E-07	1.351483116	0.463	0.254
278	ENSDARG00000040039	pttg1ipb	0.002658011	1.21E-07	0.652827241	0.194	0.056
279	ENSDARG00000022509	cox4i2	0.002707817	1.23E-07	0.383271369	0.176	0.046
280	ENSDARG00000027589	fzd7b	0.002885218	1.31E-07	0.355675067	0.111	0.019
281	ENSDARG00000015524	prps1a	0.002889945	1.31E-07	0.550317761	0.259	0.094
282	ENSDARG00000013871	slc5a1	0.002938742	1.33E-07	-1.154854678	0.315	0.557
283	ENSDARG00000057026	ran	0.002943243	1.33E-07	0.476228046	0.861	0.694
284	ENSDARG00000052712	suclg1	0.003091971	1.40E-07	-0.883065387	0.583	0.692
285	ENSDARG00000005191	ahcy	0.003206014	1.45E-07	-0.631502877	0.722	0.831
286	ENSDARG00000027590	2-Sep	0.00350053	1.59E-07	0.268453541	0.111	0.019
287	ENSDARG00000105644	zgc:172079	0.003509367	1.59E-07	-1.365640297	0.38	0.576
288	ENSDARG00000037425	s100a10a	0.003751501	1.70E-07	-0.536747361	0.87	0.899
289	ENSDARG00000012820	nop56	0.003783115	1.72E-07	0.607855196	0.5	0.287
290	ENSDARG00000013968	psap	0.003968965	1.80E-07	0.884633469	0.426	0.218
291	ENSDARG00000077664	zgc:110239	0.004055835	1.84E-07	0.993332457	0.231	0.08
292	ENSDARG00000003032	eif4a1b	0.004190706	1.90E-07	0.534802574	0.759	0.6
293	ENSDARG00000062948	wasf3b	0.004272632	1.94E-07	0.264030904	0.111	0.019
294	ENSDARG00000052082	gabarapb	0.004478505	2.03E-07	0.558271656	0.667	0.443
295	ENSDARG00000059109	si:dkeyp-113d7.1	0.00468269	2.12E-07	0.334243828	0.139	0.031
296	ENSDARG00000029075	pfkfb4b	0.005105287	2.31E-07	0.702381458	0.324	0.135
297	ENSDARG00000091111	si:ch211-15b10.6	0.005359281	2.43E-07	0.604706698	0.241	0.084
298	ENSDARG00000093022	selenoh	0.005446689	2.47E-07	0.792044949	0.389	0.195
299	ENSDARG00000006837	mycn	0.005740154	2.60E-07	0.277324765	0.148	0.034
300	ENSDARG00000058366	si:dkey-222f8.3	0.005797176	2.63E-07	0.417350043	0.148	0.036
301	ENSDARG00000044975	krt94	0.005797969	2.63E-07	2.136589123	0.12	0.024
302	ENSDARG00000042660	fam32a	0.005809157	2.63E-07	0.494801091	0.426	0.21
303	ENSDARG00000071673	ctdspla	0.006100986	2.77E-07	0.564324326	0.176	0.048
304	ENSDARG00000071403	oaz1a	0.006634473	3.01E-07	-0.803552485	0.648	0.755
305	ENSDARG00000003927	cldn12	0.00671815	3.05E-07	0.351289854	0.13	0.028
306	ENSDARG00000036834	krt92	0.006854263	3.11E-07	-0.336652109	0.898	0.921
307	ENSDARG00000032175	puf60a	0.00691536	3.14E-07	0.431582965	0.204	0.062
308	ENSDARG00000027078	cnppd1	0.007000026	3.17E-07	0.43868448	0.194	0.059
309	ENSDARG00000004363	lhfpl6	0.007139809	3.24E-07	0.396105899	0.111	0.02
310	ENSDARG00000103785	sult2st2	0.007210218	3.27E-07	-1.209623092	0.296	0.497
311	ENSDARG00000042848	pcmtl	0.007393041	3.35E-07	0.358887232	0.111	0.02
312	ENSDARG00000002745	tdh	0.007665544	3.48E-07	1.128283347	0.5	0.29
313	ENSDARG00000110298	mbd4	0.008352313	3.79E-07	0.383896139	0.167	0.045
314	ENSDARG00000012688	eif1b	0.008578906	3.89E-07	0.534235337	0.731	0.524
315	ENSDARG00000010381	rnf2	0.009042477	4.10E-07	0.521678233	0.259	0.097
316	ENSDARG00000036239	gatm	0.009059584	4.11E-07	-1.09060495	0.148	0.392
317	ENSDARG00000054823	id3	0.009065367	4.11E-07	0.589789554	0.25	0.096
318	ENSDARG00000089372	clk4a	0.009781678	4.43E-07	0.336174858	0.157	0.041
319	ENSDARG00000090697	eif3ea	0.010159399	4.61E-07	0.464827043	0.769	0.604
320	ENSDARG00000004587	kat5b	0.01135231	5.15E-07	0.517796838	0.185	0.056
321	ENSDARG00000074242	serbp1a	0.011382448	5.16E-07	0.537541494	0.843	0.775
322	ENSDARG00000044528	slc15a1b	0.011733165	5.32E-07	-1.251232551	0.287	0.484
323	ENSDARG00000095451	si:ch211-196l7.4	0.012749152	5.78E-07	0.617386595	0.435	0.218
324	ENSDARG00000045414	elovl2	0.013539314	6.14E-07	-1.027850655	0.111	0.343
325	ENSDARG00000035136	selenow1	0.013607593	6.17E-07	0.668540713	0.537	0.33
326	ENSDARG00000069630	tat	0.01472492	6.68E-07	0.939102919	0.213	0.071
327	ENSDARG00000035544	etnppl	0.014810065	6.71E-07	-1.043081831	0.148	0.368
328	ENSDARG00000090185	si:dkeyp-73b11.8	0.015633402	7.09E-07	-0.753807122	0.731	0.748
329	ENSDARG00000031426	csrnp1a	0.01589661	7.21E-07	0.310708799	0.111	0.022
330	ENSDARG00000059075	nip7	0.015963066	7.24E-07	0.346613738	0.25	0.093
331	ENSDARG00000098355	atp5pd	0.016292422	7.39E-07	-0.80077463	0.63	0.73
332	ENSDARG00000101199	rbp4	0.01838793	8.34E-07	1.977754437	0.537	0.371
333	ENSDARG00000105068	si:ch1073-443f11.2	0.019339896	8.77E-07	1.048872598	0.324	0.155
334	ENSDARG00000061120	slc43a2b	0.01972707	8.94E-07	-0.874450485	0.093	0.318
335	ENSDARG00000032725	rps27a	0.020719453	9.39E-07	0.257540119	1	0.982
336	ENSDARG00000038153	lgals2b	0.022062079	1.00E-06	-0.304022295	0.954	0.992
337	ENSDARG00000103659	bco1l	0.022575628	1.02E-06	-0.941632842	0.093	0.311
338	ENSDARG00000057698	ctsd	0.022972397	1.04E-06	0.801373332	0.389	0.203
339	ENSDARG00000021864	rplp1	0.023417001	1.06E-06	0.272548653	1	0.996
340	ENSDARG00000006260	tuba8l4	0.023855646	1.08E-06	0.609853812	0.463	0.269
341	ENSDARG00000100742	reep5	0.025396109	1.15E-06	0.559418445	0.315	0.14
342	ENSDARG00000017624	krt4	0.026527222	1.20E-06	-0.433123025	0.889	0.936
343	ENSDARG00000075323	srfbp1	0.027277444	1.24E-06	0.4019057	0.111	0.023
344	ENSDARG00000030092	tram2	0.027337825	1.24E-06	0.378485506	0.102	0.019
345	ENSDARG00000044254	anxa3b	0.028832309	1.31E-06	0.604063084	0.148	0.039
346	ENSDARG00000052336	ociad2	0.029648766	1.34E-06	-0.981503521	0.222	0.448
347	ENSDARG00000076847	tnrc6c1	0.031222472	1.42E-06	0.359543009	0.296	0.12
348	ENSDARG00000021124	cfl1	0.031680613	1.44E-06	-0.536127076	0.778	0.832
349	ENSDARG00000019949	serpinh1b	0.033687014	1.53E-06	0.479639429	0.13	0.031
350	ENSDARG00000040059	gbp	0.033982836	1.54E-06	0.674077572	0.296	0.125
351	ENSDARG00000057035	stoml3b	0.034118746	1.55E-06	-1.418700783	0.259	0.469
352	ENSDARG00000043531	jun	0.034169509	1.55E-06	1.205549729	0.491	0.297
353	ENSDARG00000031683	fosab	0.035030075	1.59E-06	1.561981708	0.491	0.311
354	ENSDARG00000077717	rpl29	0.037199806	1.69E-06	0.289334128	0.954	0.865
355	ENSDARG00000041394	dnajb1b	0.038769804	1.76E-06	0.556252117	0.194	0.066
356	ENSDARG00000099022	faua	0.040288828	1.83E-06	0.283852141	1	0.961
357	ENSDARG00000079166	ace	0.041570739	1.88E-06	-0.693537624	0.074	0.292
358	ENSDARG00000070922	cnbpb	0.043104743	1.95E-06	0.488309219	0.648	0.451
359	ENSDARG00000104517	uqcr10	0.043315402	1.96E-06	-0.816247687	0.361	0.585
360	ENSDARG00000017882	rdh1	0.047281227	2.14E-06	-0.941001126	0.222	0.445
361	ENSDARG00000035400	btf3	0.047434547	2.15E-06	0.389696466	0.861	0.786
362	ENSDARG00000063665	mat2al	0.048778432	2.21E-06	-0.991428188	0.185	0.405
363	ENSDARG00000029230	pnp4b	0.049980352	2.27E-06	-0.897169868	0.333	0.553
364	ENSDARG00000042725	cebpb	0.05227237	2.37E-06	1.043114003	0.296	0.136
365	ENSDARG00000007708	nsa2	0.052984083	2.40E-06	0.413173886	0.907	0.855
366	ENSDARG00000100129	brd3b	0.054178777	2.46E-06	0.279604317	0.231	0.083
367	ENSDARG00000042010	pklr	0.055174682	2.50E-06	-0.778283345	0.537	0.669
368	ENSDARG00000099306	zgc:175088	0.056581661	2.57E-06	0.539133224	0.231	0.088
369	ENSDARG00000018621	slc6a19a.1	0.057849694	2.62E-06	-1.032388551	0.102	0.313
370	ENSDARG00000035519	histh1l	0.06078913	2.76E-06	0.609207185	0.833	0.614
371	ENSDARG00000097102	si:ch73-281n10.2	0.062267434	2.82E-06	0.460628868	0.565	0.341
372	ENSDARG00000011553	atp5pb	0.062765243	2.85E-06	-0.692398119	0.62	0.722
373	ENSDARG00000075931	acsl5	0.069942045	3.17E-06	-1.045137317	0.213	0.404
374	ENSDARG00000012244	ube2e3	0.070122869	3.18E-06	0.332134934	0.407	0.205
375	ENSDARG00000008153	serinc5	0.071452176	3.24E-06	0.285949755	0.13	0.032
376	ENSDARG00000006487	anp32a	0.071932478	3.26E-06	0.350516007	0.407	0.211
377	ENSDARG00000022438	cox6a1	0.074328925	3.37E-06	-0.644950628	0.713	0.745
378	ENSDARG00000053853	slc13a2	0.082859574	3.76E-06	-0.917200504	0.5	0.661
379	ENSDARG00000051886	ankrd11	0.084204092	3.82E-06	0.340638779	0.231	0.088
380	ENSDARG00000044625	pcf11	0.088695026	4.02E-06	0.365215577	0.194	0.066
381	ENSDARG00000034240	capza1a	0.090953255	4.12E-06	0.415287948	0.398	0.203
382	ENSDARG00000002710	ncl	0.092501905	4.19E-06	0.670477486	0.583	0.423
383	ENSDARG00000074507	rmdn1	0.101805478	4.62E-06	-0.852868487	0.306	0.518
384	ENSDARG00000099236	10-Sep	0.102945485	4.67E-06	0.73917237	0.194	0.07
385	ENSDARG00000005481	nfkbiaa	0.105735306	4.79E-06	0.815613346	0.231	0.094
386	ENSDARG00000018961	gtpbp4	0.109439616	4.96E-06	0.452154512	0.759	0.623
387	ENSDARG00000007241	mycb	0.112817084	5.11E-06	0.408918452	0.213	0.079
388	ENSDARG00000021140	pabpc1b	0.11642233	5.28E-06	0.450417022	0.157	0.047
389	ENSDARG00000102291	eef1da	0.117612422	5.33E-06	0.432219701	0.88	0.799
390	ENSDARG00000104871	LEPROTL1	0.125279824	5.68E-06	0.510416398	0.204	0.073
391	ENSDARG00000006215	akr1b1	0.126055972	5.71E-06	-0.679245959	0.528	0.664
392	ENSDARG00000086826	sult6b1	0.126449432	5.73E-06	-0.936645284	0.639	0.727
393	ENSDARG00000053990	hmgb2b	0.127480566	5.78E-06	0.820690648	0.435	0.254
394	ENSDARG00000010149	atp5fa1	0.127617653	5.79E-06	-0.592372051	0.731	0.767
395	ENSDARG00000068461	zgc:162939	0.145144561	6.58E-06	0.374359582	0.13	0.034
396	ENSDARG00000019924	cmpk	0.146908316	6.66E-06	-0.858607493	0.222	0.433
397	ENSDARG00000004169	stmn1a	0.148942482	6.75E-06	0.535772911	0.13	0.034
398	ENSDARG00000062420	nfia	0.1657414	7.51E-06	0.391026629	0.111	0.025
399	ENSDARG00000025375	idh1	0.173308385	7.86E-06	-0.708717632	0.639	0.713
400	ENSDARG00000041232	rps29	0.188502178	8.55E-06	0.331590455	0.963	0.927
401	ENSDARG00000110991	ZNF276	0.217728728	9.87E-06	0.450306236	0.185	0.066
402	ENSDARG00000102744	mgst3a	0.218687045	9.91E-06	-0.889864972	0.417	0.561
403	ENSDARG00000045768	cry1aa	0.226737773	1.03E-05	0.360979359	0.213	0.082
404	ENSDARG00000000068	slc9a3r1a	0.23099379	1.05E-05	-0.889562438	0.315	0.507
405	ENSDARG00000003795	idh2	0.233722266	1.06E-05	0.886317287	0.556	0.391
406	ENSDARG00000054786	faah2b	0.244267697	1.11E-05	-0.778089895	0.083	0.276
407	ENSDARG00000071592	aqp8a.2	0.247917118	1.12E-05	-1.010759428	0.167	0.355
408	ENSDARG00000043848	sod1	0.249868524	1.13E-05	-0.656264761	0.694	0.716
409	ENSDARG00000099776	glula	0.271606061	1.23E-05	0.400893986	0.426	0.232
410	ENSDARG00000006029	lta4h	0.283742208	1.29E-05	-0.924955118	0.157	0.349
411	ENSDARG00000011564	sfpq	0.284497275	1.29E-05	0.322262536	0.185	0.066
412	ENSDARG00000101216	meaf6	0.293459123	1.33E-05	0.394420463	0.343	0.175
413	ENSDARG00000013721	g6pca.2	0.295359944	1.34E-05	-1.060466272	0.333	0.504
414	ENSDARG00000061375	sgpl1	0.313187726	1.42E-05	-0.947815434	0.157	0.345
415	ENSDARG00000043304	nop2	0.318132173	1.44E-05	0.337946215	0.213	0.084
416	ENSDARG00000033160	nr1d1	0.324462897	1.47E-05	0.338078148	0.157	0.051
417	ENSDARG00000053912	fbl	0.325095352	1.47E-05	0.553514499	0.389	0.215
418	ENSDARG00000027744	gadd45ba	0.343872125	1.56E-05	0.682299511	0.324	0.164
419	ENSDARG00000014634	mbtps1	0.367686648	1.67E-05	0.285952151	0.111	0.028
420	ENSDARG00000100562	CABZ01080702.1	0.372931852	1.69E-05	0.268088242	0.157	0.05
421	ENSDARG00000077967	si:ch211-140m22.7	0.386643724	1.75E-05	0.359741456	0.241	0.102
422	ENSDARG00000055719	ino80c	0.397541804	1.80E-05	0.428158268	0.231	0.097
423	ENSDARG00000057867	lasp1	0.419851879	1.90E-05	0.533726204	0.37	0.197
424	ENSDARG00000101160	apoa4a	0.440029214	1.99E-05	-1.373340015	0.12	0.303
425	ENSDARG00000090190	bcam	0.440404915	2.00E-05	0.515401704	0.13	0.037
426	ENSDARG00000098589	cyb5a	0.456409013	2.07E-05	-0.904667151	0.361	0.539
427	ENSDARG00000042920	sult3st3	0.456483098	2.07E-05	-0.840404089	0.083	0.261
428	ENSDARG00000104256	bco1	0.465579371	2.11E-05	-0.820428617	0.083	0.265
429	ENSDARG00000045230	cox6b1	0.482363049	2.19E-05	-0.781322273	0.426	0.575
430	ENSDARG00000097314	si:zfos-1714f5.3	0.489269436	2.22E-05	-0.652878134	0.037	0.206
431	ENSDARG00000019228	mogat2	0.518251594	2.35E-05	-1.006178873	0.213	0.387
432	ENSDARG00000042953	cyp2n13	0.534518588	2.42E-05	-0.995295623	0.213	0.395
433	ENSDARG00000061764	ahnak	0.542561353	2.46E-05	0.528628711	0.12	0.033
434	ENSDARG00000055723	hsp70l	0.561296095	2.54E-05	0.68893355	0.398	0.223
435	ENSDARG00000068940	atp5meb	0.561767162	2.55E-05	-0.848681429	0.556	0.645
436	ENSDARG00000025428	socs3a	0.569031315	2.58E-05	1.423427244	0.25	0.117
437	ENSDARG00000056203	si:ch211-201h21.5	0.574080381	2.60E-05	-0.654085868	0.056	0.225
438	ENSDARG00000078781	si:ch211-161c3.6	0.575943303	2.61E-05	0.577254954	0.12	0.033
439	ENSDARG00000102048	slc25a43	0.577959073	2.62E-05	0.449068017	0.296	0.144
440	ENSDARG00000103566	tomm20b	0.590550857	2.68E-05	0.369402576	0.602	0.424
441	ENSDARG00000043081	ctsz	0.64839357	2.94E-05	1.215232702	0.259	0.127
442	ENSDARG00000054300	dhrs1	0.648918192	2.94E-05	-0.819730434	0.296	0.475
443	ENSDARG00000093406	zgc:111986	0.657753151	2.98E-05	0.483720515	0.287	0.139
444	ENSDARG00000036942	gpd1c	0.659883557	2.99E-05	-0.693787097	0.083	0.273
445	ENSDARG00000041137	dhrs13a.3	0.685673312	3.11E-05	0.326254804	0.111	0.029
446	ENSDARG00000098114	ctsa	0.694617004	3.15E-05	0.971617671	0.204	0.085
447	ENSDARG00000055389	si:dkey-67c22.2	0.708407551	3.21E-05	0.266653935	0.231	0.099
448	ENSDARG00000075014	sqstm1	0.71138012	3.23E-05	0.578377172	0.315	0.166
449	ENSDARG00000068432	si:dkey-56m19.5	0.717799531	3.25E-05	0.872847794	0.194	0.076
450	ENSDARG00000021924	hsp70.3	0.754073296	3.42E-05	0.772207046	0.38	0.213
451	ENSDARG00000023176	tdo2b	0.76154169	3.45E-05	1.305684876	0.213	0.093
452	ENSDARG00000090386	cd3eap	0.79521248	3.61E-05	0.342204511	0.204	0.082
453	ENSDARG00000008491	si:ch211-107o10.3	0.797000495	3.61E-05	-0.794007714	0.194	0.389
454	ENSDARG00000100481	smg6	0.804791543	3.65E-05	0.359809592	0.111	0.029
455	ENSDARG00000101979	eps8l3a	0.866522429	3.93E-05	-0.693956148	0.185	0.385
456	ENSDARG00000029072	klf6a	0.870508939	3.95E-05	0.627872639	0.25	0.113
457	ENSDARG00000070108	dek	0.87371529	3.96E-05	0.252028441	0.111	0.029
458	ENSDARG00000086881	ier2b	0.874392167	3.96E-05	1.062865856	0.259	0.125
459	ENSDARG00000035133	pho	0.888231704	4.03E-05	0.293092468	0.111	0.031
460	ENSDARG00000099999	tcf3b	0.900055063	4.08E-05	0.277076621	0.102	0.025
461	ENSDARG00000012777	nucks1b	0.908884123	4.12E-05	0.337022938	0.222	0.093
462	ENSDARG00000079980	si:ch211-202h22.9	0.910644991	4.13E-05	0.622035503	0.176	0.065
463	ENSDARG00000017985	zgc:77739	0.914451239	4.15E-05	-0.825144433	0.185	0.378
464	ENSDARG00000020235	sept9a	0.920175407	4.17E-05	0.310999131	0.111	0.031
465	ENSDARG00000015050	calm2b	0.929371173	4.21E-05	-0.577991918	0.63	0.744
466	ENSDARG00000077688	cpo	0.935304423	4.24E-05	-0.801450492	0.111	0.288
467	ENSDARG00000021366	fbp1a	0.947319179	4.29E-05	0.357080736	0.269	0.129
468	ENSDARG00000012903	slc34a2a	0.957981724	4.34E-05	-0.958974324	0.185	0.362
469	ENSDARG00000014013	lbr	0.963093945	4.37E-05	0.498325666	0.102	0.025
470	ENSDARG00000075444	cgref1	0.964838815	4.37E-05	-0.805036412	0.139	0.313
471	ENSDARG00000043587	srd5a2a	0.975065293	4.42E-05	-0.852147342	0.315	0.488
472	ENSDARG00000000069	dap	1	7.50E-05	-0.824076695	0.343	0.504
473	ENSDARG00000001578	echs1	1	0.024767387	-0.462009224	0.185	0.279
474	ENSDARG00000001788	atp5po	1	0.0410909	-0.376892394	0.648	0.655
475	ENSDARG00000001880	stx3a	1	0.05990281	0.523474101	0.111	0.066
476	ENSDARG00000001889	tuba1a	1	0.474511508	-0.514877238	0.12	0.141
477	ENSDARG00000002193	rho	1	0.848510355	-0.572011819	0.352	0.329
478	ENSDARG00000002369	UBB	1	0.000650094	0.610537941	0.519	0.358
479	ENSDARG00000002506	zgc:92818	1	6.48E-05	0.615069021	0.111	0.032
480	ENSDARG00000002523	hsdl2	1	0.006978344	-0.393747518	0.12	0.237
481	ENSDARG00000002768	pvalb2	1	0.444410849	-0.263604818	1	0.994
482	ENSDARG00000002967	pdap1b	1	0.877699347	0.283278247	0.139	0.139
483	ENSDARG00000003035	hspa9	1	0.013270239	-0.317474096	0.065	0.154
484	ENSDARG00000003151	skp1	1	0.081621597	-0.479690425	0.333	0.418
485	ENSDARG00000003206	chchd6a	1	0.001757043	0.265326423	0.139	0.06
486	ENSDARG00000003216	anxa2a	1	0.366617508	0.279482166	0.111	0.087
487	ENSDARG00000003219	bin2a	1	0.006117089	-0.451979393	0.185	0.311
488	ENSDARG00000003287	wdr12	1	0.011780137	0.274556894	0.139	0.073
489	ENSDARG00000003615	slc26a3.2	1	0.009461508	-0.563377936	0.074	0.167
490	ENSDARG00000003681	eif5	1	0.007566212	0.333575863	0.398	0.302
491	ENSDARG00000003695	vdac3	1	0.001791692	0.293470327	0.481	0.349
492	ENSDARG00000003820	nr1d2a	1	0.011053245	0.301528801	0.194	0.111
493	ENSDARG00000003854	acsl1b	1	0.016680415	-0.27039424	0.065	0.149
494	ENSDARG00000003866	tm9sf2	1	0.023345961	0.308135118	0.185	0.115
495	ENSDARG00000003902	ctsl.1	1	0.011782562	2.965918361	0.361	0.294
496	ENSDARG00000003920	setb	1	0.000133169	0.460388123	0.454	0.292
497	ENSDARG00000003931	cndp2	1	0.005263418	-0.47062436	0.306	0.434
498	ENSDARG00000003977	zgc:153896	1	0.017939292	-0.431045487	0.083	0.169
499	ENSDARG00000004034	arhgdig	1	0.005057147	-0.462102881	0.102	0.222
500	ENSDARG00000004060	bhlhe40	1	0.01293527	0.254138921	0.306	0.208
501	ENSDARG00000004141	zgc:92630	1	0.037374482	-0.416611848	0.259	0.359
502	ENSDARG00000004161	ik	1	0.00532833	0.331081617	0.176	0.093
503	ENSDARG00000004452	tardbpl	1	0.004144011	0.35340475	0.194	0.106
504	ENSDARG00000005254	kdelr2a	1	0.009378116	-0.309648695	0.046	0.135
505	ENSDARG00000005423	pgam1a	1	0.000239009	-0.751681549	0.324	0.476
506	ENSDARG00000005463	slc30a1a	1	0.001080267	-0.388602825	0.019	0.125
507	ENSDARG00000005565	entpd8	1	0.000439321	-0.502908051	0.111	0.27
508	ENSDARG00000005713	ethe1	1	0.07368726	-0.335997283	0.083	0.144
509	ENSDARG00000006092	rad21a	1	0.010196105	0.262787405	0.231	0.14
510	ENSDARG00000006125	csnk1db	1	0.077562503	0.262682144	0.222	0.164
511	ENSDARG00000006207	gpx1b	1	0.39236307	-0.432563451	0.38	0.389
512	ENSDARG00000006220	ugt1a7	1	0.017202428	-0.658714859	0.204	0.301
513	ENSDARG00000006235	brms1la	1	0.000952188	0.291851125	0.12	0.045
514	ENSDARG00000006242	ptp4a1	1	0.00057293	0.267059494	0.269	0.14
515	ENSDARG00000006266	stat1a	1	0.017609575	0.394363243	0.148	0.084
516	ENSDARG00000006290	ndufs5	1	7.70E-05	-0.628523681	0.278	0.478
517	ENSDARG00000006397	laptm4a	1	0.002147434	0.418618251	0.222	0.124
518	ENSDARG00000006408	hmgb3b	1	0.38088675	0.439400233	0.213	0.185
519	ENSDARG00000006491	agpat9l	1	0.002000233	-0.313157532	0.037	0.145
520	ENSDARG00000006514	her6	1	0.025692724	0.360764101	0.111	0.057
521	ENSDARG00000006603	csrp1a	1	0.000769816	0.671264459	0.204	0.103
522	ENSDARG00000006811	sult1st6	1	0.002640061	-0.623661952	0.231	0.361
523	ENSDARG00000007098	itm2ba	1	0.019703424	0.434426131	0.333	0.247
524	ENSDARG00000007180	slc30a4	1	0.845281431	0.370992193	0.13	0.13
525	ENSDARG00000007216	abce1	1	0.003221428	-0.432559965	0.111	0.237
526	ENSDARG00000007276	ela3l	1	0.470051784	-0.350951137	0.13	0.157
527	ENSDARG00000007438	ube2ib	1	0.006600294	0.284488054	0.333	0.227
528	ENSDARG00000007576	crybb1l1	1	0.042745512	-0.535803268	0.176	0.27
529	ENSDARG00000007603	stxbp2	1	0.032425022	0.314171984	0.139	0.082
530	ENSDARG00000007745	uqcrfs1	1	0.000397812	-0.690055658	0.361	0.508
531	ENSDARG00000007823	atf3	1	0.059583381	0.429572865	0.102	0.057
532	ENSDARG00000007863	tra2a	1	5.88E-05	0.356060565	0.231	0.102
533	ENSDARG00000008029	mep1a.2	1	0.000212989	-0.71256639	0.167	0.338
534	ENSDARG00000008049	si:dkey-42i9.4	1	0.000236106	0.488704645	0.315	0.177
535	ENSDARG00000008243	cct8	1	0.005019421	0.326236074	0.5	0.392
536	ENSDARG00000008292	eif2s3	1	0.001773264	0.266031728	0.722	0.642
537	ENSDARG00000008310	ip6k2a	1	0.000687819	0.591159612	0.194	0.09
538	ENSDARG00000008370	csnk1da	1	0.02621016	0.252815492	0.148	0.087
539	ENSDARG00000008502	pno1	1	0.000180252	0.389819616	0.648	0.499
540	ENSDARG00000008637	mttp	1	0.000514361	-0.585617837	0.056	0.189
541	ENSDARG00000008678	snx3	1	0.098246991	0.394007186	0.176	0.13
542	ENSDARG00000008816	glud1a	1	0.012107627	0.251114957	0.12	0.057
543	ENSDARG00000009001	pdia6	1	0.430295244	0.284633073	0.139	0.118
544	ENSDARG00000009040	si:ch73-141c7.1	1	0.042500487	-0.388160509	0.398	0.485
545	ENSDARG00000009250	etfb	1	0.028789464	-0.394833797	0.324	0.42
546	ENSDARG00000009505	prelid3b	1	0.277779937	-0.285131328	0.343	0.399
547	ENSDARG00000009544	cldnb	1	0.000119239	0.883326931	0.194	0.083
548	ENSDARG00000009553	gng3	1	0.672559135	-0.353084522	0.12	0.131
549	ENSDARG00000009612	chia.3	1	0.000480449	-0.782004781	0.065	0.208
550	ENSDARG00000009779	mcl1a	1	0.000158777	0.576177672	0.722	0.544
551	ENSDARG00000009830	hdlbpa	1	0.083155953	0.321308516	0.426	0.369
552	ENSDARG00000009950	edf1	1	0.124694993	-0.310996703	0.722	0.669
553	ENSDARG00000009978	icn	1	0.00052352	0.639050517	0.574	0.406
554	ENSDARG00000010008	vim	1	5.74E-05	1.131618422	0.269	0.126
555	ENSDARG00000010113	ndufb8	1	0.00030668	-0.647285327	0.454	0.604
556	ENSDARG00000010250	nqo1	1	0.017071881	-0.293740531	0.074	0.166
557	ENSDARG00000010717	chchd10	1	0.000392108	-0.694806677	0.111	0.265
558	ENSDARG00000010862	amt	1	0.029603898	-0.328805184	0.056	0.129
559	ENSDARG00000010873	DDX17	1	4.63E-05	0.274260805	0.194	0.076
560	ENSDARG00000010956	sh3glb1b	1	0.002895242	0.30632577	0.139	0.062
561	ENSDARG00000011125	snrpb	1	0.080981669	0.30226205	0.315	0.254
562	ENSDARG00000011146	uqcrb	1	0.003124463	-0.535243334	0.537	0.604
563	ENSDARG00000011545	arrb2b	1	0.072289287	0.312629842	0.167	0.115
564	ENSDARG00000011609	FOXK2	1	0.013609099	0.371141577	0.185	0.111
565	ENSDARG00000011740	u2af2b	1	0.197391439	0.283266609	0.167	0.127
566	ENSDARG00000011841	atp5l	1	0.030353244	-0.347146911	0.759	0.735
567	ENSDARG00000012387	pdha1a	1	0.18772229	-0.260450061	0.139	0.192
568	ENSDARG00000012432	fam76b	1	0.005591183	0.472134036	0.111	0.048
569	ENSDARG00000012458	zgc:77849	1	7.22E-05	0.599849269	0.361	0.205
570	ENSDARG00000012513	sdcbp2	1	9.37E-05	0.587305138	0.361	0.214
571	ENSDARG00000012553	rap1aa	1	0.047352021	0.370643957	0.222	0.158
572	ENSDARG00000012577	waca	1	0.003977306	0.297918613	0.13	0.057
573	ENSDARG00000012627	cdc34b	1	0.003876928	0.322947316	0.102	0.039
574	ENSDARG00000012640	cideb	1	0.000769037	-0.432370657	0.046	0.172
575	ENSDARG00000012874	snap23.1	1	0.001109445	0.349437223	0.204	0.102
576	ENSDARG00000012987	gpia	1	0.001545039	-0.552718549	0.278	0.429
577	ENSDARG00000013044	ndufv2	1	0.021986648	-0.490708472	0.222	0.33
578	ENSDARG00000013056	itpk1a	1	0.003995052	-0.430607915	0.38	0.51
579	ENSDARG00000013333	ndufa10	1	0.059785979	-0.363409605	0.241	0.332
580	ENSDARG00000013430	bhmt	1	4.69E-05	0.982809325	0.481	0.312
581	ENSDARG00000013443	atp6v1ba	1	0.591584778	0.343921602	0.102	0.09
582	ENSDARG00000013576	gadd45bb	1	0.004133454	0.497672563	0.157	0.079
583	ENSDARG00000013623	vdac2	1	0.022286336	-0.260690143	0.796	0.795
584	ENSDARG00000013732	vta1	1	0.193683162	0.252676109	0.176	0.139
585	ENSDARG00000013804	capns1b	1	0.010021419	0.351761866	0.287	0.192
586	ENSDARG00000014031	abcc2	1	0.001274392	-0.415761996	0.139	0.287
587	ENSDARG00000014165	ssr3	1	0.121125162	-0.291400338	0.472	0.511
588	ENSDARG00000014230	dlst	1	0.050219602	-0.3485964	0.37	0.468
589	ENSDARG00000014313	atp5pf	1	0.008833739	-0.425881093	0.602	0.643
590	ENSDARG00000014569	hnrnpr	1	7.71E-05	0.365049682	0.194	0.08
591	ENSDARG00000014571	ctnnb1	1	0.000418594	0.263161272	0.306	0.169
592	ENSDARG00000014572	chpt1	1	0.00135197	-0.53237912	0.074	0.199
593	ENSDARG00000014626	dlx3b	1	0.014807658	0.262459784	0.139	0.074
594	ENSDARG00000014727	acox1	1	0.000271511	-0.599842139	0.111	0.271
595	ENSDARG00000014794	uqcrc2a	1	0.001698821	-0.632044891	0.38	0.504
596	ENSDARG00000014914	lamp2	1	0.00020759	0.293451204	0.157	0.061
597	ENSDARG00000014915	ndufab1b	1	0.052499232	-0.490352969	0.389	0.452
598	ENSDARG00000015033	slc23a1	1	0.005420475	-0.361205631	0.046	0.143
599	ENSDARG00000015111	ddx39ab	1	0.369017802	-0.254689849	0.176	0.211
600	ENSDARG00000015123	dnase1l4.1	1	0.126703759	0.337290806	0.12	0.08
601	ENSDARG00000015314	zc4h2	1	0.418794772	-0.266424923	0.111	0.138
602	ENSDARG00000015343	pgd	1	0.008782441	-0.450665812	0.13	0.239
603	ENSDARG00000015385	ndufs3	1	0.047236291	-0.392372868	0.324	0.417
604	ENSDARG00000015422	ppil1	1	0.141953633	0.429825136	0.148	0.108
605	ENSDARG00000015445	lim2.4	1	0.066246965	-0.461154589	0.111	0.183
606	ENSDARG00000015495	klf3	1	0.043857588	0.330991552	0.102	0.055
607	ENSDARG00000015722	kctd5a	1	0.004964265	0.348653975	0.148	0.074
608	ENSDARG00000015866	apoa2	1	0.429817252	-0.393652245	0.648	0.687
609	ENSDARG00000015887	b2ml	1	0.000114135	0.491375531	0.491	0.327
610	ENSDARG00000015930	rwdd1	1	0.086517543	-0.26740985	0.222	0.318
611	ENSDARG00000015955	cldnc	1	0.228641691	0.936676752	0.213	0.181
612	ENSDARG00000016081	cldn15la	1	0.000540376	-0.644692755	0.38	0.512
613	ENSDARG00000016143	xiap	1	0.168541503	0.337503515	0.148	0.107
614	ENSDARG00000016153	dag1	1	0.000312273	0.536696452	0.13	0.047
615	ENSDARG00000016156	fam53b	1	0.016437705	0.313503881	0.176	0.101
616	ENSDARG00000016200	trib3	1	0.000169847	0.605575714	0.204	0.09
617	ENSDARG00000016477	eif4a2	1	0.000493149	0.462780056	0.241	0.125
618	ENSDARG00000016607	echdc2	1	0.029639998	0.443094906	0.111	0.06
619	ENSDARG00000016691	cd9b	1	0.027418256	0.650761942	0.231	0.162
620	ENSDARG00000016721	sdha	1	0.020594736	-0.450546468	0.241	0.346
621	ENSDARG00000016771	tfa	1	0.027525999	1.129384794	0.13	0.071
622	ENSDARG00000016783	srsf6b	1	0.001650123	0.25178395	0.167	0.078
623	ENSDARG00000016793	crybb1l2	1	0.38051661	-0.320522791	0.296	0.338
624	ENSDARG00000016889	eif3g	1	0.000671515	0.417847738	0.657	0.573
625	ENSDARG00000016904	bckdk	1	0.000804789	0.2505498	0.102	0.033
626	ENSDARG00000017047	slc27a4	1	0.001370415	-0.409738496	0.037	0.149
627	ENSDARG00000017126	ilvbl	1	0.006371969	-0.319455155	0.065	0.169
628	ENSDARG00000017314	CELA1 (1 of many)	1	0.787556972	-0.443199682	0.37	0.358
629	ENSDARG00000017320	f11r.1	1	0.274550901	0.402433003	0.139	0.11
630	ENSDARG00000017489	ifi45	1	0.877093876	0.685374088	0.12	0.122
631	ENSDARG00000017602	ccng2	1	8.88E-05	0.608891836	0.222	0.101
632	ENSDARG00000017673	nova2	1	0.000595478	0.270956367	0.241	0.117
633	ENSDARG00000017775	atp5mc3a	1	5.73E-05	-0.785597931	0.407	0.573
634	ENSDARG00000017781	hsd17b10	1	0.016501184	-0.400294735	0.194	0.312
635	ENSDARG00000017844	copz1	1	0.056238562	-0.312738096	0.222	0.312
636	ENSDARG00000018145	mid1ip1l	1	0.001744152	0.442516192	0.315	0.196
637	ENSDARG00000018146	gpx1a	1	0.008271935	-0.406567069	0.306	0.428
638	ENSDARG00000018174	gnai2a	1	0.014854913	0.329884221	0.213	0.132
639	ENSDARG00000018361	sult1st3	1	0.000584296	-0.6325465	0.148	0.301
640	ENSDARG00000018426	aldh7a1	1	0.589115749	-0.257542719	0.287	0.317
641	ENSDARG00000018890	snrpa	1	0.074652456	0.327509334	0.139	0.089
642	ENSDARG00000019137	tram1	1	0.000188509	-0.615409002	0.111	0.274
643	ENSDARG00000019260	dhrs9	1	0.001804273	-0.698614329	0.306	0.429
644	ENSDARG00000019302	mid1ip1b	1	0.459555353	-0.349797351	0.157	0.186
645	ENSDARG00000019332	ndufb4	1	0.046297594	-0.387836623	0.5	0.55
646	ENSDARG00000019398	psma6a	1	0.046091642	-0.321051366	0.102	0.182
647	ENSDARG00000019404	atp5f1d	1	0.000190117	-0.593334381	0.546	0.65
648	ENSDARG00000019444	ssr4	1	0.33346576	-0.25601116	0.537	0.548
649	ENSDARG00000019496	esd	1	0.181090531	-0.36957849	0.222	0.279
650	ENSDARG00000019532	fads2	1	0.019603755	-0.424741016	0.093	0.182
651	ENSDARG00000019613	ip6k2b	1	0.002346438	0.261182394	0.241	0.135
652	ENSDARG00000019702	aldocb	1	0.275507984	-0.398524815	0.231	0.176
653	ENSDARG00000019838	ugdh	1	0.001536822	-0.577612181	0.093	0.222
654	ENSDARG00000019998	slc30a7	1	0.002894079	-0.295673507	0.028	0.126
655	ENSDARG00000020008	vcp	1	0.065713934	-0.375691788	0.139	0.214
656	ENSDARG00000020298	btg2	1	0.000817401	0.476914862	0.259	0.144
657	ENSDARG00000020448	adi1	1	0.029789268	0.303391455	0.241	0.163
658	ENSDARG00000020465	ewsr1b	1	0.053690354	0.262872178	0.176	0.116
659	ENSDARG00000020527	nup62l	1	0.005881722	0.351696241	0.167	0.088
660	ENSDARG00000020609	snap25a	1	0.586282317	-0.266708229	0.111	0.129
661	ENSDARG00000020679	clpp	1	0.053129218	-0.349999365	0.046	0.106
662	ENSDARG00000020708	mdkb	1	0.092295572	0.483721839	0.231	0.167
663	ENSDARG00000020890	tmod4	1	0.151366782	-0.288570686	0.157	0.217
664	ENSDARG00000020893	slc25a55a	1	0.147783778	0.348662082	0.148	0.107
665	ENSDARG00000020944	ezra	1	0.00480317	-0.372729775	0.269	0.391
666	ENSDARG00000020956	pck2	1	0.001540822	-0.474904102	0.102	0.238
667	ENSDARG00000021149	cbr1l	1	9.23E-05	-0.824910628	0.435	0.557
668	ENSDARG00000021172	cyp2ad2	1	0.062272934	-0.473616271	0.139	0.209
669	ENSDARG00000021242	mvp	1	0.029272413	-0.407635569	0.333	0.434
670	ENSDARG00000021372	tob1b	1	0.011656894	0.296062327	0.509	0.417
671	ENSDARG00000021443	zfp36l1b	1	0.094466613	0.668523158	0.213	0.158
672	ENSDARG00000021702	pdcd4a	1	0.000761636	0.417002599	0.259	0.145
673	ENSDARG00000021806	zfp36l2	1	0.009759718	0.390434183	0.148	0.079
674	ENSDARG00000021975	ginm1	1	0.081024685	0.272609911	0.12	0.074
675	ENSDARG00000021984	ndufa2	1	0.006659837	-0.470819386	0.222	0.349
676	ENSDARG00000021987	plecb	1	0.376085661	0.454684967	0.111	0.09
677	ENSDARG00000022129	rbm4.3	1	0.001924272	0.351824277	0.38	0.256
678	ENSDARG00000022165	mgst1.2	1	0.040514063	-0.470847978	0.185	0.273
679	ENSDARG00000022599	dnpep	1	0.024873525	-0.489153079	0.194	0.29
680	ENSDARG00000022767	apobb.1	1	0.071268268	-0.553740447	0.139	0.205
681	ENSDARG00000023323	ywhaqb	1	0.568050405	-0.273797127	0.222	0.247
682	ENSDARG00000023394	slc37a2	1	0.44737685	0.361671779	0.148	0.127
683	ENSDARG00000024278	adh8b	1	0.002493005	-0.53800751	0.528	0.624
684	ENSDARG00000024548	cryba4	1	0.513320093	-0.447398728	0.444	0.464
685	ENSDARG00000024844	max	1	0.084658273	0.297198473	0.278	0.213
686	ENSDARG00000025091	ezrb	1	0.292131139	0.305051461	0.13	0.101
687	ENSDARG00000025254	s100a10b	1	0.000111282	0.639091926	0.333	0.177
688	ENSDARG00000025269	pdcd6ip	1	0.263118355	0.343987136	0.12	0.093
689	ENSDARG00000025338	hagh	1	0.029393484	-0.297004184	0.222	0.324
690	ENSDARG00000025522	sgk1	1	0.00425427	-0.361439878	0.231	0.368
691	ENSDARG00000025566	slc25a3b	1	0.000147295	-0.342846625	0.889	0.832
692	ENSDARG00000025595	agmo	1	0.003386112	-0.62006815	0.185	0.317
693	ENSDARG00000025615	prr15la	1	0.317743108	0.378247827	0.102	0.079
694	ENSDARG00000025693	tmem9b	1	0.000134611	0.513131117	0.176	0.071
695	ENSDARG00000025977	blmh	1	0.002220664	-0.582201613	0.213	0.355
696	ENSDARG00000026369	dbi	1	0.005751071	-0.452616192	0.583	0.651
697	ENSDARG00000026489	khsrp	1	0.106363589	0.274884679	0.157	0.111
698	ENSDARG00000026531	alcama	1	0.002082088	0.289356825	0.111	0.042
699	ENSDARG00000026712	rab5c	1	0.120257179	0.362754785	0.343	0.283
700	ENSDARG00000026726	anxa1a	1	0.001925169	1.104758366	0.343	0.219
701	ENSDARG00000026829	cotl1	1	0.404906791	-0.340043893	0.407	0.457
702	ENSDARG00000027088	ptgdsb.1	1	0.125766249	0.301745519	0.38	0.31
703	ENSDARG00000027310	lsp1	1	0.00193646	0.40140469	0.12	0.048
704	ENSDARG00000027750	dpp7	1	0.000133721	0.996062335	0.241	0.121
705	ENSDARG00000027825	naa50	1	0.001888061	0.287841812	0.157	0.073
706	ENSDARG00000027899	sem1	1	0.000768587	0.402250198	0.519	0.367
707	ENSDARG00000027916	fntb	1	0.915045803	0.337179829	0.157	0.173
708	ENSDARG00000027966	ap1s3b	1	0.677054213	0.492723803	0.176	0.178
709	ENSDARG00000027984	gstz1	1	0.00034271	0.40886043	0.444	0.298
710	ENSDARG00000028067	bnip3lb	1	0.000163252	0.360388978	0.204	0.089
711	ENSDARG00000028198	ube2v2	1	0.016183529	0.325655211	0.343	0.243
712	ENSDARG00000028335	hmga1a	1	0.016384441	0.329401425	0.426	0.334
713	ENSDARG00000028336	dhdhl	1	0.113528715	-0.284223624	0.361	0.431
714	ENSDARG00000028396	fkbp5	1	0.013942729	0.382471434	0.176	0.102
715	ENSDARG00000028804	ankrd9	1	0.001161667	-0.402121108	0.093	0.238
716	ENSDARG00000028889	ndufb10	1	0.021988277	-0.419555148	0.444	0.531
717	ENSDARG00000029003	eif1axa	1	0.016255696	0.254648732	0.231	0.149
718	ENSDARG00000029011	xpnpep1	1	0.042145725	-0.375375718	0.213	0.304
719	ENSDARG00000029064	uqcrq	1	0.050376098	-0.478510969	0.491	0.54
720	ENSDARG00000029100	chchd1	1	0.257977224	-0.266082597	0.148	0.196
721	ENSDARG00000029415	mtx2	1	0.022386315	-0.415785598	0.074	0.155
722	ENSDARG00000029445	zgc:56676	1	0.012755429	0.337644654	0.37	0.274
723	ENSDARG00000029688	hsp70.1	1	9.36E-05	0.704214868	0.296	0.149
724	ENSDARG00000029722	hmgb2a	1	0.000713773	0.377129756	0.435	0.284
725	ENSDARG00000029747	mep1a.1	1	0.009510597	-0.573434949	0.185	0.302
726	ENSDARG00000029818	srsf5a	1	0.000747007	0.371298081	0.602	0.451
727	ENSDARG00000029874	khk	1	0.008432247	-0.307352112	0.037	0.122
728	ENSDARG00000029905	phyhd1	1	0.055013733	-0.297911225	0.176	0.262
729	ENSDARG00000030053	eef1db	1	0.067262209	-0.30786548	0.769	0.743
730	ENSDARG00000030087	nfkbib	1	0.037352442	0.255202474	0.102	0.052
731	ENSDARG00000030139	sdhdb	1	0.026769449	-0.347353353	0.278	0.386
732	ENSDARG00000030215	matn1	1	0.198478116	0.372178563	0.148	0.111
733	ENSDARG00000030241	vbp1	1	0.179300032	0.257173945	0.231	0.19
734	ENSDARG00000030278	idh3a	1	0.033715061	-0.250228728	0.093	0.173
735	ENSDARG00000030349	cryba2a	1	0.363554071	-0.378620504	0.167	0.201
736	ENSDARG00000030411	crygn2	1	0.946256643	-0.372690409	0.426	0.408
737	ENSDARG00000030441	ppa1b	1	4.91E-05	-0.821943636	0.287	0.474
738	ENSDARG00000030694	atp6v1e1b	1	0.206024865	-0.263036695	0.185	0.246
739	ENSDARG00000030765	hadh	1	0.088382451	-0.264152433	0.194	0.278
740	ENSDARG00000030789	ddx18	1	0.031129862	0.399530128	0.167	0.103
741	ENSDARG00000030949	srprb	1	0.002654593	0.390169625	0.324	0.21
742	ENSDARG00000031020	pip4k2ca	1	0.000180555	0.279417818	0.157	0.06
743	ENSDARG00000031427	calm2a	1	0.092807957	-0.391669184	0.463	0.53
744	ENSDARG00000031511	psmb2	1	0.093929362	0.276758274	0.352	0.29
745	ENSDARG00000031657	fahd1	1	0.00466768	-0.265054892	0.074	0.182
746	ENSDARG00000031776	fthl27	1	5.38E-05	0.594170252	0.898	0.794
747	ENSDARG00000031981	pcbd1	1	0.002670749	0.820990597	0.278	0.185
748	ENSDARG00000032010	slc15a2	1	0.000759242	0.593841349	0.157	0.066
749	ENSDARG00000032496	pon1	1	0.020725043	-0.365197603	0.056	0.134
750	ENSDARG00000032575	ywhaz	1	0.000608635	0.297049114	0.278	0.146
751	ENSDARG00000032802	ktn1	1	0.001440037	-0.520618003	0.111	0.246
752	ENSDARG00000032866	erh	1	0.004300016	0.436146125	0.389	0.266
753	ENSDARG00000032929	cryba1l1	1	0.749732357	-0.376680909	0.435	0.438
754	ENSDARG00000032970	cox4i1	1	0.048124168	-0.292968079	0.731	0.734
755	ENSDARG00000033285	gsto2	1	0.030468329	-0.408696536	0.389	0.479
756	ENSDARG00000033364	mgst3b	1	0.231966217	-0.319863977	0.454	0.499
757	ENSDARG00000033440	metap1	1	0.050148913	0.29580721	0.361	0.29
758	ENSDARG00000033609	map1lc3a	1	0.021730046	0.332611177	0.306	0.224
759	ENSDARG00000033614	rasgef1ba	1	0.027543343	0.580951423	0.176	0.11
760	ENSDARG00000033655	stmn1b	1	0.742557342	-0.39322211	0.352	0.33
761	ENSDARG00000033738	zgc:153867	1	0.00017416	0.567008885	0.62	0.452
762	ENSDARG00000033789	ndufb7	1	0.045015522	-0.359006387	0.38	0.47
763	ENSDARG00000033832	ampd1	1	0.52134101	-0.333828816	0.111	0.132
764	ENSDARG00000034187	calm1b	1	0.99415037	-0.301580184	0.139	0.136
765	ENSDARG00000034368	hexb	1	0.043221489	0.72567937	0.269	0.208
766	ENSDARG00000034427	jpt2	1	0.046302139	0.316754158	0.333	0.262
767	ENSDARG00000034718	tfpia	1	0.226417745	0.347032623	0.065	0.107
768	ENSDARG00000034817	asah1b	1	0.53948572	0.347204455	0.111	0.097
769	ENSDARG00000035054	pdcd10a	1	0.056855328	-0.334325403	0.083	0.152
770	ENSDARG00000035256	eef2l2	1	0.015844754	0.273471859	0.139	0.073
771	ENSDARG00000035327	ckma	1	0.398013096	-0.272540987	0.759	0.758
772	ENSDARG00000035329	capns1a	1	0.001378455	0.419576252	0.343	0.211
773	ENSDARG00000035573	AK6	1	0.000852561	0.310082617	0.176	0.082
774	ENSDARG00000035596	ISCU (1 of many)	1	0.024574033	0.273484997	0.278	0.197
775	ENSDARG00000035622	xbp1	1	0.330098497	0.41432385	0.361	0.348
776	ENSDARG00000035652	sat1a.1	1	0.009106105	-0.320810109	0.037	0.12
777	ENSDARG00000035679	si:rp71-45k5.4	1	0.001705503	0.322173804	0.315	0.194
778	ENSDARG00000035835	eef2k	1	0.277676631	0.265986928	0.102	0.075
779	ENSDARG00000035858	cnn2	1	0.002882083	0.395926422	0.148	0.069
780	ENSDARG00000035987	psmg2	1	4.85E-05	0.393982832	0.259	0.122
781	ENSDARG00000036074	cebpa	1	0.038056912	0.580375775	0.213	0.146
782	ENSDARG00000036096	smad3a	1	0.001165591	0.258807659	0.139	0.057
783	ENSDARG00000036162	hnrnpa0b	1	0.001949174	0.370952987	0.407	0.28
784	ENSDARG00000036237	slc27a2a	1	0.000185228	-0.602839718	0.157	0.329
785	ENSDARG00000036282	rnaset2	1	0.001396735	0.386416026	0.13	0.054
786	ENSDARG00000036427	slc3a2a	1	0.000608003	-0.622872977	0.296	0.455
787	ENSDARG00000036438	ndufv1	1	0.025710755	-0.507820948	0.259	0.363
788	ENSDARG00000036577	atp6v0cb	1	0.185351045	-0.697628361	0.111	0.154
789	ENSDARG00000036675	hnrnpa1b	1	0.014034517	0.370467834	0.269	0.186
790	ENSDARG00000036830	krt91	1	0.000245186	1.128004657	0.889	0.785
791	ENSDARG00000036846	anks4b	1	0.00984259	-0.533483343	0.231	0.338
792	ENSDARG00000036876	zgc:153284	1	0.001622855	0.651963026	0.13	0.054
793	ENSDARG00000037000	fkbp11	1	0.013043659	-0.364189333	0.046	0.127
794	ENSDARG00000037071	rps26	1	0.000130623	0.285724467	0.972	0.896
795	ENSDARG00000037259	ndufb6	1	0.035228642	-0.372647753	0.315	0.422
796	ENSDARG00000037506	prps1b	1	0.001454988	0.268612509	0.102	0.036
797	ENSDARG00000037746	actb1	1	0.000107455	-0.38785809	0.843	0.88
798	ENSDARG00000037790	pvalb8	1	0.754413098	-0.482698389	0.269	0.275
799	ENSDARG00000037867	atp5mf	1	0.002272892	-0.558565289	0.574	0.637
800	ENSDARG00000037873	cyp3c3	1	0.000367049	-0.737387118	0.213	0.372
801	ENSDARG00000037962	psmb7	1	0.23207545	-0.353238387	0.333	0.39
802	ENSDARG00000037965	srrm2	1	0.073066458	0.272662317	0.148	0.097
803	ENSDARG00000037998	flot1b	1	0.000706322	0.437314212	0.315	0.182
804	ENSDARG00000038006	osr2	1	0.000689175	-0.719104508	0.148	0.299
805	ENSDARG00000038010	rac2	1	0.00315132	-0.499791387	0.102	0.22
806	ENSDARG00000038028	ndufa6	1	0.04014513	-0.42131985	0.454	0.539
807	ENSDARG00000038068	ddx5	1	0.46262209	-0.289993858	0.333	0.363
808	ENSDARG00000038075	cyc1	1	0.000171243	-0.772725512	0.37	0.536
809	ENSDARG00000038296	tmem86b	1	6.64E-05	-0.675708758	0.093	0.265
810	ENSDARG00000038306	tsc22d1	1	0.001163674	0.30187075	0.185	0.088
811	ENSDARG00000038439	fabp10a	1	0.017859269	-0.91124603	0.398	0.487
812	ENSDARG00000038475	acy1	1	0.002906882	-0.354874978	0.083	0.204
813	ENSDARG00000038567	tsr3	1	0.030217963	0.2785984	0.13	0.074
814	ENSDARG00000038577	cox6c	1	0.007591422	-0.424942066	0.556	0.634
815	ENSDARG00000038608	sdhc	1	0.011364111	-0.559902166	0.389	0.488
816	ENSDARG00000038694	zgc:101744	1	0.002729368	-0.509248882	0.389	0.516
817	ENSDARG00000038787	tmub1	1	0.306859641	0.277230775	0.176	0.146
818	ENSDARG00000038870	slu7	1	0.002311051	0.279779594	0.167	0.079
819	ENSDARG00000038881	acaa2	1	0.020992954	-0.316060083	0.083	0.169
820	ENSDARG00000039116	nr5a5	1	0.000107786	-0.661939726	0.083	0.246
821	ENSDARG00000039150	lgmn	1	0.00024361	2.198875276	0.185	0.084
822	ENSDARG00000039211	zgc:77439	1	0.000146903	-0.906811106	0.38	0.511
823	ENSDARG00000039243	zgc:152791	1	0.443524118	0.610414198	0.12	0.099
824	ENSDARG00000039269	arg2	1	0.000101329	-0.627837123	0.074	0.242
825	ENSDARG00000039343	ahcyl2	1	0.001199327	-0.528631808	0.065	0.19
826	ENSDARG00000039429	adka	1	0.270027342	0.501319183	0.13	0.103
827	ENSDARG00000039579	cfd	1	0.266115038	-0.520238245	0.102	0.141
828	ENSDARG00000039605	mat1a	1	0.152298208	-0.31517421	0.157	0.214
829	ENSDARG00000039832	gsta.2	1	0.000117997	-0.962880517	0.185	0.353
830	ENSDARG00000039887	c1qbp	1	0.092645662	-0.44824989	0.306	0.387
831	ENSDARG00000039914	gapdhs	1	0.388329178	-0.533637961	0.389	0.322
832	ENSDARG00000039980	ppt1	1	0.03528488	0.397728271	0.287	0.209
833	ENSDARG00000040158	cdc42l	1	0.447000992	0.250266808	0.25	0.229
834	ENSDARG00000040184	syncrip	1	0.001143393	0.298142325	0.389	0.257
835	ENSDARG00000040192	nenf	1	0.215939332	0.404723345	0.139	0.107
836	ENSDARG00000040401	slc25a20	1	0.000356926	-0.470104969	0.148	0.325
837	ENSDARG00000040513	zgc:92313	1	0.777863229	0.272783845	0.13	0.126
838	ENSDARG00000040534	epcam	1	8.82E-05	0.814550294	0.315	0.164
839	ENSDARG00000040553	tmem97	1	0.009871873	-0.277063365	0.037	0.121
840	ENSDARG00000040683	MEP1B	1	0.028409452	-0.437530094	0.083	0.164
841	ENSDARG00000040822	fundc1	1	0.774906972	-0.260570164	0.12	0.126
842	ENSDARG00000041060	lgals9l3	1	0.007632005	0.30207494	0.139	0.068
843	ENSDARG00000041068	got2a	1	0.001350783	-0.36642667	0.037	0.152
844	ENSDARG00000041108	ctsh	1	0.30502439	1.453837868	0.231	0.209
845	ENSDARG00000041110	dnajc3a	1	0.006210843	-0.295332333	0.037	0.126
846	ENSDARG00000041215	cetn4	1	6.66E-05	0.373711605	0.102	0.027
847	ENSDARG00000041314	ndufb9	1	0.024136356	-0.454745861	0.417	0.497
848	ENSDARG00000041363	dctn3	1	0.014352986	0.342532747	0.25	0.159
849	ENSDARG00000041400	ndufa3	1	0.040879216	-0.391159618	0.306	0.4
850	ENSDARG00000041435	uba52	1	0.000704605	0.297785663	0.935	0.888
851	ENSDARG00000041540	sult1st2	1	0.00354507	-0.39901546	0.028	0.121
852	ENSDARG00000041607	eif4ebp3l	1	0.017231313	0.404330397	0.639	0.586
853	ENSDARG00000041623	mt2	1	0.997911419	-0.283413106	0.25	0.25
854	ENSDARG00000041787	cx32.3	1	0.014277434	-0.31328709	0.139	0.248
855	ENSDARG00000041797	cx28.9	1	0.030131581	-0.39520607	0.148	0.241
856	ENSDARG00000041921	hsbp1b	1	0.008280672	0.347952289	0.278	0.185
857	ENSDARG00000042112	dio1	1	0.009221372	-0.336350403	0.139	0.256
858	ENSDARG00000042124	si:dkey-4e7.3	1	9.15E-05	-0.787052692	0.204	0.383
859	ENSDARG00000042293	ca4b	1	0.000856628	-0.843768543	0.148	0.293
860	ENSDARG00000042322	si:dkey-177p2.6	1	0.004770795	0.496180335	0.222	0.131
861	ENSDARG00000042379	zgc:103681	1	4.99E-05	-0.568286567	0.019	0.168
862	ENSDARG00000042428	gstt1a	1	0.00415441	-0.544879084	0.287	0.427
863	ENSDARG00000042469	ndufa12	1	0.009486592	-0.464782437	0.306	0.419
864	ENSDARG00000042544	degs2	1	0.496543908	0.46627026	0.12	0.107
865	ENSDARG00000042620	gstr	1	0.068903854	-0.331660244	0.481	0.554
866	ENSDARG00000042777	ndufa11	1	0.004351878	-0.558269837	0.296	0.425
867	ENSDARG00000042874	phlda2	1	0.049245399	0.598100083	0.296	0.217
868	ENSDARG00000042927	mapre1a	1	0.001864604	-0.276548059	0.009	0.102
869	ENSDARG00000042980	cyp2p7	1	0.004509451	0.450017946	0.148	0.075
870	ENSDARG00000042993	prss1	1	0.276286775	-0.574520658	0.472	0.392
871	ENSDARG00000043009	fam43a	1	0.172434359	0.314539257	0.12	0.084
872	ENSDARG00000043019	exoc1	1	0.007454047	0.310600244	0.111	0.05
873	ENSDARG00000043485	si:ch211-22i13.2	1	0.02171282	0.311265385	0.157	0.092
874	ENSDARG00000043684	bpnt1	1	0.000753654	-0.457621653	0.093	0.237
875	ENSDARG00000043757	ptbp3	1	0.037132305	0.286897115	0.111	0.06
876	ENSDARG00000043857	ufm1	1	0.074681955	-0.268554913	0.139	0.215
877	ENSDARG00000044073	fuca2	1	0.061033487	0.509726807	0.157	0.104
878	ENSDARG00000044092	atp5if1b	1	0.020582005	-0.407363553	0.657	0.67
879	ENSDARG00000044102	znf593	1	0.072112188	0.277854196	0.231	0.171
880	ENSDARG00000044125	txn	1	0.208466335	0.555650746	0.167	0.126
881	ENSDARG00000044241	dram2b	1	0.0003632	0.326033155	0.111	0.036
882	ENSDARG00000044540	fkbp2	1	0.959356625	0.466844367	0.241	0.252
883	ENSDARG00000044562	cycsb	1	0.000109205	-0.596517667	0.417	0.578
884	ENSDARG00000044669	hp1bp3	1	0.003007451	0.273476459	0.333	0.209
885	ENSDARG00000044684	rbp4l	1	0.458268164	-0.898556071	0.204	0.228
886	ENSDARG00000044751	ddt	1	0.012573003	-0.558348176	0.287	0.395
887	ENSDARG00000044852	wbp2nl	1	0.020809895	0.294713596	0.38	0.294
888	ENSDARG00000044914	suclg2	1	0.002954749	-0.504797853	0.13	0.257
889	ENSDARG00000044949	rnf8	1	0.006259111	0.34998059	0.111	0.048
890	ENSDARG00000045075	tmem106a	1	0.26894987	0.535815508	0.157	0.13
891	ENSDARG00000045141	aqp8a.1	1	0.001745986	-0.91212847	0.13	0.265
892	ENSDARG00000045257	decr2	1	0.0013871	-0.563956698	0.102	0.241
893	ENSDARG00000045351	ccdc58	1	0.040462852	-0.267183191	0.065	0.138
894	ENSDARG00000045352	cst14a.2	1	0.018083478	0.33840938	0.5	0.395
895	ENSDARG00000045372	ngdn	1	0.000140819	0.316204877	0.231	0.108
896	ENSDARG00000045399	cct5	1	0.000783042	0.351568681	0.509	0.357
897	ENSDARG00000045402	commd3	1	0.067323401	0.357932091	0.139	0.087
898	ENSDARG00000045490	ndufb2	1	0.090267522	-0.415553115	0.398	0.468
899	ENSDARG00000045514	atp5f1c	1	0.000431842	-0.621486094	0.657	0.693
900	ENSDARG00000045549	bik	1	0.016229473	0.746666355	0.111	0.056
901	ENSDARG00000045620	nansa	1	0.006458943	-0.268158254	0.037	0.126
902	ENSDARG00000045639	elavl4	1	0.659926584	-0.677389411	0.13	0.139
903	ENSDARG00000045755	ccdc59	1	0.005272685	0.295123687	0.102	0.041
904	ENSDARG00000045835	si:dkey-14d8.6	1	0.600253063	-0.413730321	0.093	0.107
905	ENSDARG00000045913	mrps10	1	0.003908854	-0.567120185	0.167	0.298
906	ENSDARG00000045914	si:ch211-51e12.7	1	0.084101287	0.278490229	0.167	0.113
907	ENSDARG00000045978	chchd6b	1	0.032038817	-0.340986991	0.157	0.252
908	ENSDARG00000046012	slc47a1	1	0.000419508	-0.548580351	0.037	0.164
909	ENSDARG00000051756	pdhx	1	0.32552314	-0.306340167	0.204	0.243
910	ENSDARG00000051874	stra6	1	0.001977242	-0.271822121	0.009	0.101
911	ENSDARG00000051925	cyb5r2	1	0.002375499	-0.439138486	0.139	0.275
912	ENSDARG00000051940	ugt2a1	1	0.023489994	-0.401866302	0.111	0.197
913	ENSDARG00000051986	ndufs8a	1	0.01996728	-0.396219213	0.25	0.371
914	ENSDARG00000052073	blcap	1	0.001103271	0.396825272	0.352	0.224
915	ENSDARG00000052074	si:ch211-122f10.4	1	0.000284369	1.067963244	0.12	0.042
916	ENSDARG00000052304	uqcrc1	1	0.0216291	-0.498458572	0.296	0.39
917	ENSDARG00000052623	bsdc1	1	0.174582873	0.371775104	0.13	0.093
918	ENSDARG00000052649	ube2ia	1	0.005962285	0.338675902	0.157	0.08
919	ENSDARG00000052673	sept7b	1	0.034576728	0.280969004	0.139	0.082
920	ENSDARG00000052674	csnk1a1	1	0.140365443	0.253748787	0.259	0.209
921	ENSDARG00000052734	hmgcra	1	0.012320033	-0.376216092	0.074	0.164
922	ENSDARG00000052746	grinab	1	0.05504851	0.279960829	0.176	0.113
923	ENSDARG00000052842	ppifb	1	0.125091319	-0.380606624	0.435	0.496
924	ENSDARG00000052966	nmt1a	1	0.001684868	-0.382799328	0.028	0.132
925	ENSDARG00000052994	slc25a28	1	0.016114486	-0.272829193	0.065	0.152
926	ENSDARG00000053047	eif2s2	1	0.412363018	-0.285609559	0.481	0.494
927	ENSDARG00000053068	cyp8b1	1	0.056623084	-0.277961896	0.065	0.127
928	ENSDARG00000053129	carhsp1	1	0.00069572	0.437358681	0.287	0.163
929	ENSDARG00000053217	cox7a2a	1	0.000269077	-0.802262115	0.546	0.595
930	ENSDARG00000053526	enpp7.1	1	0.000355804	-0.846930456	0.13	0.28
931	ENSDARG00000053625	anxa2b	1	0.002109976	-0.658808632	0.324	0.455
932	ENSDARG00000053774	alpi.2	1	0.000316221	-0.690116591	0.111	0.265
933	ENSDARG00000053858	crip1	1	0.000314481	-0.365501432	0.685	0.75
934	ENSDARG00000053862	crygmx	1	0.043605618	-0.792405757	0.333	0.411
935	ENSDARG00000053875	cryba1b	1	0.009398301	-1.012860598	0.315	0.438
936	ENSDARG00000053973	fetub	1	0.148334098	-0.628141312	0.157	0.211
937	ENSDARG00000053979	chmp2a	1	0.209918433	0.312330395	0.194	0.157
938	ENSDARG00000054155	pcna	1	0.008188742	0.45741321	0.111	0.05
939	ENSDARG00000054172	pgrmc1	1	0.017210173	-0.566494985	0.306	0.406
940	ENSDARG00000054191	pgk1	1	0.000253255	-0.65381201	0.296	0.466
941	ENSDARG00000054201	rnf40	1	0.000299621	0.277956632	0.102	0.031
942	ENSDARG00000054211	st8sia7.1	1	0.005043617	-0.418978053	0.074	0.18
943	ENSDARG00000054272	caprin1b	1	0.006793874	0.360434601	0.417	0.316
944	ENSDARG00000054433	yipf6	1	0.073783096	0.349509011	0.13	0.082
945	ENSDARG00000054530	rars	1	0.025619337	-0.319630382	0.139	0.234
946	ENSDARG00000054534	ACOT12	1	0.020842153	-0.263750239	0.046	0.121
947	ENSDARG00000054588	cox6a2	1	0.004102225	-0.27292441	0.093	0.218
948	ENSDARG00000054696	psmb4	1	0.141937093	-0.335780545	0.269	0.341
949	ENSDARG00000054777	si:dkey-46a10.3	1	0.000113803	0.279516215	0.185	0.076
950	ENSDARG00000055120	ctsba	1	0.005190382	0.676087787	0.287	0.197
951	ENSDARG00000055138	zgc:110410	1	0.003743732	-0.340305622	0.056	0.163
952	ENSDARG00000055185	tm4sf5	1	0.141888677	-0.252484987	0.213	0.282
953	ENSDARG00000055192	zgc:136930	1	0.696455294	-0.538557324	0.352	0.359
954	ENSDARG00000055216	tuba1c	1	0.766164469	-0.409108335	0.315	0.289
955	ENSDARG00000055307	sypl2a	1	0.009274085	0.345209033	0.157	0.085
956	ENSDARG00000055360	llph	1	0.133637729	0.269841598	0.222	0.175
957	ENSDARG00000055381	bambia	1	0.057366544	0.32099351	0.13	0.079
958	ENSDARG00000055416	serpinb1	1	0.000430828	-0.266175031	0.639	0.697
959	ENSDARG00000055455	gpm6aa	1	0.88599674	-0.915792056	0.185	0.18
960	ENSDARG00000055539	epdl2	1	0.338175291	1.250746816	0.648	0.666
961	ENSDARG00000055647	ftr82	1	0.621022627	0.545057728	0.176	0.169
962	ENSDARG00000055656	pdzd3b	1	0.000185206	-0.495601499	0.102	0.276
963	ENSDARG00000055835	slc26a6	1	4.57E-05	-0.443162815	0.009	0.155
964	ENSDARG00000055837	arhgef1b	1	0.114354116	0.676082079	0.102	0.065
965	ENSDARG00000055868	rsl1d1	1	5.77E-05	0.579964355	0.509	0.383
966	ENSDARG00000055903	luc7l	1	0.004692647	0.259375903	0.12	0.052
967	ENSDARG00000056026	tprg1	1	0.982552082	0.343752291	0.12	0.125
968	ENSDARG00000056108	ndufa4	1	0.006716311	-0.628421167	0.148	0.261
969	ENSDARG00000056138	sf3b1	1	6.71E-05	0.304547756	0.222	0.098
970	ENSDARG00000056141	coq10b	1	0.041855047	0.290431298	0.167	0.107
971	ENSDARG00000056160	hspd1	1	0.114283651	-0.363945294	0.12	0.177
972	ENSDARG00000056186	eif5a2	1	0.004881073	0.31020859	0.481	0.363
973	ENSDARG00000056206	camk2g2	1	0.000935626	0.278181179	0.102	0.034
974	ENSDARG00000056233	zgc:110591	1	0.000124654	0.54347817	0.167	0.066
975	ENSDARG00000056248	si:dkey-183i3.5	1	0.109413939	-0.43454915	0.213	0.287
976	ENSDARG00000056307	znf706	1	0.002905856	0.281783516	0.435	0.308
977	ENSDARG00000056378	ifi30	1	0.069486888	1.131338367	0.204	0.154
978	ENSDARG00000056379	si:ch73-86n18.1	1	0.015074722	0.45453707	0.111	0.054
979	ENSDARG00000056410	fdx1	1	0.038810586	-0.448680731	0.287	0.375
980	ENSDARG00000056532	serinc2	1	0.000250846	0.798664438	0.194	0.092
981	ENSDARG00000056557	copb1	1	0.028402481	-0.282533395	0.046	0.116
982	ENSDARG00000056583	ndufs6	1	0.051598454	-0.422641799	0.296	0.378
983	ENSDARG00000056719	slc6a19b	1	0.000115992	-0.899499108	0.269	0.447
984	ENSDARG00000056765	ela2l	1	0.998895375	-0.348695491	0.213	0.215
985	ENSDARG00000056781	zanl	1	0.014281565	-0.471849911	0.056	0.141
986	ENSDARG00000056966	nek7	1	0.053543105	0.257753562	0.139	0.085
987	ENSDARG00000057064	enpep	1	0.599331298	0.258689515	0.167	0.157
988	ENSDARG00000057167	eif4g2b	1	0.000436573	0.307845505	0.25	0.131
989	ENSDARG00000057460	crygm2d13	1	0.389373995	-0.461985822	0.231	0.266
990	ENSDARG00000057571	pgam2	1	5.61E-05	-0.710685318	0.13	0.318
991	ENSDARG00000057652	dbpb	1	0.000983159	0.306815263	0.157	0.069
992	ENSDARG00000057706	si:ch211-137i24.10	1	0.010525969	0.864917593	0.389	0.285
993	ENSDARG00000057853	atp6v0ca	1	0.229791565	0.582442641	0.269	0.243
994	ENSDARG00000057890	si:dkey-33c12.4	1	0.023680322	0.293310235	0.213	0.135
995	ENSDARG00000057940	dido1	1	0.000283845	0.39373344	0.204	0.094
996	ENSDARG00000058041	ndufa8	1	0.071129784	-0.290064312	0.407	0.492
997	ENSDARG00000058062	magt1	1	0.014556803	0.335611138	0.269	0.182
998	ENSDARG00000058117	snap25b	1	0.375831611	-0.530049516	0.093	0.118
999	ENSDARG00000058203	smc1al	1	9.88E-05	0.428744193	0.194	0.079
1000	ENSDARG00000058206	si:ch211-153b23.5	1	0.000524626	0.985198041	0.259	0.132
1001	ENSDARG00000058297	timm13	1	0.046544259	-0.460104434	0.093	0.163
1002	ENSDARG00000058302	sh3bgrl	1	0.001357043	0.553297729	0.139	0.059
1003	ENSDARG00000058445	zgc:136472	1	0.000404585	-0.373923729	0.12	0.287
1004	ENSDARG00000058463	ndufab1a	1	0.011844381	-0.39510339	0.25	0.372
1005	ENSDARG00000058597	nt5c3a	1	0.016631018	0.26064121	0.12	0.061
1006	ENSDARG00000058638	si:ch211-71m22.1	1	0.271452016	0.382058448	0.148	0.118
1007	ENSDARG00000058693	cast	1	0.292479132	0.318460994	0.194	0.163
1008	ENSDARG00000058824	mrpl4	1	0.069508354	-0.277620762	0.111	0.183
1009	ENSDARG00000059035	porb	1	0.002681248	-0.396207592	0.037	0.14
1010	ENSDARG00000059054	pdk2b	1	8.60E-05	0.472219563	0.25	0.118
1011	ENSDARG00000059057	atpv0e2	1	0.621665672	-0.265388452	0.13	0.11
1012	ENSDARG00000059128	uqcrh	1	0.014421615	-0.43052976	0.713	0.699
1013	ENSDARG00000059323	rpn1	1	0.119524052	-0.279822118	0.25	0.327
1014	ENSDARG00000059391	gyg1b	1	0.001751452	0.873006734	0.167	0.076
1015	ENSDARG00000059398	myef2	1	0.041947806	0.255810453	0.148	0.089
1016	ENSDARG00000059680	fscn1a	1	0.000905139	0.374432802	0.139	0.055
1017	ENSDARG00000059725	hypk	1	0.144832272	-0.351171354	0.259	0.338
1018	ENSDARG00000059729	sec14l8	1	0.000838107	-0.625531128	0.111	0.251
1019	ENSDARG00000060036	aimp1	1	0.25962454	-0.328991408	0.204	0.246
1020	ENSDARG00000060489	mrpl32	1	0.167869493	-0.427745482	0.176	0.231
1021	ENSDARG00000060889	mettl7a	1	0.000927394	-0.385691667	0.046	0.171
1022	ENSDARG00000061242	tuft1a	1	0.001676271	0.364844158	0.111	0.042
1023	ENSDARG00000061355	aoc1	1	0.000272506	-0.445309413	0.046	0.192
1024	ENSDARG00000061478	igf2bp1	1	0.002392246	0.260528815	0.241	0.136
1025	ENSDARG00000061774	mbd3a	1	0.043256125	0.29492269	0.102	0.055
1026	ENSDARG00000061802	cnot2	1	0.001675977	0.253677985	0.12	0.047
1027	ENSDARG00000061854	lman2	1	0.162526393	0.322654572	0.148	0.11
1028	ENSDARG00000062132	cyp4v8	1	0.010057705	-0.343086412	0.046	0.132
1029	ENSDARG00000062532	washc2c	1	0.005506035	0.344208862	0.111	0.048
1030	ENSDARG00000062590	pleca	1	0.011282247	0.353155395	0.139	0.073
1031	ENSDARG00000062756	pllp	1	0.13264073	0.440818651	0.204	0.159
1032	ENSDARG00000063375	pter	1	0.105604666	0.342948077	0.139	0.094
1033	ENSDARG00000063572	perp	1	0.059294703	0.272777242	0.194	0.134
1034	ENSDARG00000063596	bud23	1	0.011682608	0.257392556	0.176	0.099
1035	ENSDARG00000063912	mt-co3	1	0.003335116	0.307297947	0.898	0.79
1036	ENSDARG00000063921	mt-nd5	1	0.211551139	0.454421064	0.167	0.129
1037	ENSDARG00000063924	mt-cyb	1	0.00429785	0.281446953	0.796	0.609
1038	ENSDARG00000067717	tomm7	1	0.031962827	-0.326131729	0.306	0.411
1039	ENSDARG00000067848	nmrk2	1	0.001987425	-0.558607901	0.074	0.196
1040	ENSDARG00000067975	atp5if1a	1	0.111867222	-0.344857119	0.574	0.6
1041	ENSDARG00000067990	myhz1.1	1	0.785363393	0.436127241	0.639	0.642
1042	ENSDARG00000067996	csk	1	0.023789344	0.288860281	0.102	0.05
1043	ENSDARG00000068088	tcnba	1	0.51995788	0.915406536	0.213	0.185
1044	ENSDARG00000068123	gkap1	1	0.022907946	0.358828959	0.194	0.125
1045	ENSDARG00000068220	mbl2	1	0.000643152	-0.445840845	0.056	0.187
1046	ENSDARG00000068289	eif3k	1	0.003733201	0.348674594	0.62	0.508
1047	ENSDARG00000068291	TMEM208	1	0.029180791	-0.328445891	0.065	0.14
1048	ENSDARG00000068404	tbcb	1	0.00033877	0.411479073	0.222	0.107
1049	ENSDARG00000068507	crybb1	1	0.789743416	-0.59106019	0.5	0.48
1050	ENSDARG00000068582	rnf44	1	5.08E-05	0.375036484	0.167	0.06
1051	ENSDARG00000068680	ctrl	1	0.01141376	0.37228697	0.194	0.111
1052	ENSDARG00000068732	spry4	1	0.002395644	0.260273082	0.13	0.056
1053	ENSDARG00000068978	glo1	1	0.00617298	0.36671409	0.444	0.327
1054	ENSDARG00000068995	h2afx1	1	0.951981055	-0.418213628	0.574	0.54
1055	ENSDARG00000069018	cyp7a1	1	0.000125407	-0.764690222	0.065	0.218
1056	ENSDARG00000069100	aldh9a1a.1	1	0.000955768	-0.365977761	0.889	0.879
1057	ENSDARG00000069302	snx9b	1	0.00116502	0.462000439	0.139	0.059
1058	ENSDARG00000069422	nhp2	1	0.009433763	0.376229302	0.231	0.14
1059	ENSDARG00000069461	rnaseka	1	0.003885546	0.601765523	0.278	0.185
1060	ENSDARG00000069464	cox7a1	1	0.000253044	-0.787172089	0.176	0.332
1061	ENSDARG00000069521	vps29	1	0.088541601	0.279867443	0.269	0.208
1062	ENSDARG00000069540	si:dkey-30c15.2	1	0.307637782	0.472200114	0.102	0.078
1063	ENSDARG00000069619	atf7ip	1	0.00072541	0.318463708	0.231	0.117
1064	ENSDARG00000069752	ckba	1	0.001685372	-0.563041405	0.361	0.516
1065	ENSDARG00000069801	crygm2d12	1	0.059580801	-0.731137209	0.296	0.383
1066	ENSDARG00000069827	crygm2d11	1	0.045722269	-0.568279008	0.056	0.12
1067	ENSDARG00000069828	si:ch211-117n7.7	1	0.005720684	-0.363574481	0.102	0.219
1068	ENSDARG00000069846	zgc:162944	1	0.003657267	0.511843732	0.287	0.185
1069	ENSDARG00000069855	pnisr	1	0.003095035	0.33501773	0.148	0.07
1070	ENSDARG00000070019	taf15	1	0.284290484	0.260921456	0.167	0.132
1071	ENSDARG00000070047	rgs4	1	0.000677837	0.388600354	0.102	0.033
1072	ENSDARG00000070161	vamp3	1	0.001180794	0.532145403	0.343	0.22
1073	ENSDARG00000070386	krtcap2	1	0.046828728	-0.3849308	0.324	0.406
1074	ENSDARG00000070426	chac1	1	0.000166688	0.311804565	0.639	0.452
1075	ENSDARG00000070427	s100v1	1	0.129364357	0.369970708	0.102	0.065
1076	ENSDARG00000070558	si:ch211-93g23.2	1	0.0085762	-0.337525828	0.046	0.135
1077	ENSDARG00000070584	clic5b	1	0.009057735	-0.281109845	0.056	0.149
1078	ENSDARG00000070623	med10	1	0.008787155	-0.530668824	0.083	0.186
1079	ENSDARG00000070723	ndufa9a	1	0.087943288	-0.456888719	0.296	0.368
1080	ENSDARG00000070775	cyp2x9	1	0.00123871	-0.647739508	0.102	0.232
1081	ENSDARG00000070824	ndufb5	1	0.074492609	-0.378951616	0.38	0.459
1082	ENSDARG00000070873	ccl25b	1	0.001316912	0.8825424	0.12	0.046
1083	ENSDARG00000071014	s100u	1	0.00459892	0.386386569	0.102	0.041
1084	ENSDARG00000071021	papss2a	1	0.000938779	-0.273136291	0.148	0.306
1085	ENSDARG00000071036	si:dkey-286j15.3	1	0.028693323	-0.333309893	0.204	0.308
1086	ENSDARG00000071046	bbip1	1	0.040930987	0.322125888	0.157	0.098
1087	ENSDARG00000071087	slc35b4	1	0.024384377	-0.276759995	0.065	0.144
1088	ENSDARG00000071211	zgc:112255	1	0.007973474	-0.39187861	0.046	0.136
1089	ENSDARG00000071377	hsd11b1la	1	0.001131567	-0.348413211	0.046	0.169
1090	ENSDARG00000071426	lrrc59	1	0.038056842	-0.294978367	0.167	0.262
1091	ENSDARG00000071468	mrpl54	1	0.161046416	0.289590804	0.204	0.161
1092	ENSDARG00000071495	si:dkey-236e20.3	1	0.025737169	-0.326536925	0.037	0.102
1093	ENSDARG00000071691	uqcrc2b	1	0.03675492	-0.545204589	0.213	0.301
1094	ENSDARG00000073742	prss59.2	1	0.330907804	-0.379543356	0.472	0.401
1095	ENSDARG00000073750	crygm2d18	1	0.348884338	0.356417265	0.102	0.078
1096	ENSDARG00000073876	ARF5 (1 of many)	1	0.00883148	-0.33437722	0.074	0.173
1097	ENSDARG00000074301	cth	1	0.129679445	-0.345310338	0.213	0.276
1098	ENSDARG00000074378	junba	1	0.001104788	0.658124953	0.241	0.129
1099	ENSDARG00000074552	ndufs7	1	0.038673299	-0.388802412	0.38	0.464
1100	ENSDARG00000074809	zgc:194392	1	0.003026564	-0.421432374	0.12	0.248
1101	ENSDARG00000075129	mrps11	1	0.203219148	-0.296628942	0.12	0.167
1102	ENSDARG00000075164	mylk5	1	0.007723453	-0.293104356	0.037	0.125
1103	ENSDARG00000075172	fbxo25	1	0.031307193	0.373109603	0.176	0.111
1104	ENSDARG00000075178	lpcat3	1	0.009320598	-0.372920623	0.056	0.145
1105	ENSDARG00000075325	mrpl16	1	0.029430079	-0.358595211	0.083	0.162
1106	ENSDARG00000075650	vps26c	1	0.398949116	0.292838453	0.157	0.135
1107	ENSDARG00000075666	tsc22d3	1	4.96E-05	0.329429094	0.194	0.078
1108	ENSDARG00000075709	ndufb3	1	0.071623358	-0.346633242	0.296	0.396
1109	ENSDARG00000075743	mrpl47	1	0.214931862	-0.31158761	0.12	0.167
1110	ENSDARG00000075766	sccpdha	1	0.000596031	-0.516188147	0.074	0.215
1111	ENSDARG00000075768	sdhb	1	0.000543816	-0.758360555	0.324	0.461
1112	ENSDARG00000075795	nol7	1	0.043538968	0.411122537	0.148	0.092
1113	ENSDARG00000075800	calml4a	1	0.032369204	-0.31241651	0.204	0.308
1114	ENSDARG00000075989	arpc2	1	0.017880048	0.287612973	0.574	0.462
1115	ENSDARG00000076223	SERP1	1	0.061926831	0.370252215	0.694	0.614
1116	ENSDARG00000076532	si:ch211-222l21.1	1	0.013572544	0.453078247	0.519	0.401
1117	ENSDARG00000076602	prss16	1	0.006471092	0.365384565	0.111	0.048
1118	ENSDARG00000076790	crygm2d16	1	0.32455401	-0.401693253	0.185	0.228
1119	ENSDARG00000076815	eif3s10	1	9.08E-05	0.539745158	0.454	0.298
1120	ENSDARG00000076836	gpx4b	1	0.002043435	-0.552590831	0.417	0.544
1121	ENSDARG00000077264	wdr43	1	0.010515434	0.360780617	0.296	0.208
1122	ENSDARG00000077405	psip1b	1	0.00446459	0.406756549	0.194	0.103
1123	ENSDARG00000077721	knop1	1	0.018448648	0.320545445	0.167	0.096
1124	ENSDARG00000077777	tmsb4x	1	0.554038459	0.593394427	0.981	0.944
1125	ENSDARG00000077785	atf5b	1	0.021689216	0.335747558	0.111	0.056
1126	ENSDARG00000077815	cdc26	1	0.003065507	0.390952884	0.213	0.12
1127	ENSDARG00000077850	lgals3a	1	0.103449813	-0.272009544	0.194	0.264
1128	ENSDARG00000077870	taf9	1	8.05E-05	0.552399998	0.25	0.122
1129	ENSDARG00000078113	atp5mea	1	0.001992251	-0.60901308	0.222	0.373
1130	ENSDARG00000078785	tmem258	1	0.004621163	-0.367260884	0.361	0.485
1131	ENSDARG00000079150	si:ch211-276i12.9	1	0.000127658	0.257102169	0.139	0.047
1132	ENSDARG00000079274	prss59.1	1	0.985631058	-0.463204829	0.25	0.241
1133	ENSDARG00000079302	and2	1	0.017388543	0.48132173	0.12	0.061
1134	ENSDARG00000079305	hbae3	1	0.346985967	-0.546227117	0.148	0.117
1135	ENSDARG00000079647	muc13b	1	0.127332642	0.405737235	0.278	0.236
1136	ENSDARG00000079687	rnf10	1	0.000135122	0.298130122	0.269	0.132
1137	ENSDARG00000079823	mrps36	1	8.88E-05	-0.819664434	0.222	0.411
1138	ENSDARG00000086332	bri3	1	0.066896136	0.286866742	0.157	0.104
1139	ENSDARG00000086740	phyh	1	0.153579969	-0.301076745	0.148	0.208
1140	ENSDARG00000086753	gb:bc139872	1	0.000518131	0.38817323	0.185	0.085
1141	ENSDARG00000086917	crygm2d2	1	0.435943846	-0.466197727	0.472	0.49
1142	ENSDARG00000086985	klc4	1	0.000262777	-0.599037758	0.12	0.289
1143	ENSDARG00000086996	si:ch73-234b20.5	1	0.54668826	0.388861741	0.315	0.311
1144	ENSDARG00000087324	crygm2d1	1	0.613002737	-0.306670839	0.398	0.415
1145	ENSDARG00000087390	hbbe1.3	1	0.514888544	-0.799051079	0.176	0.152
1146	ENSDARG00000087402	tpm1	1	8.87E-05	0.311576339	0.194	0.079
1147	ENSDARG00000087555	si:ch73-308l14.2	1	0.003245123	0.261896515	0.111	0.045
1148	ENSDARG00000087693	atox1	1	0.465526849	0.277432087	0.333	0.325
1149	ENSDARG00000087765	crygm2d10	1	0.993356702	-0.434037682	0.38	0.359
1150	ENSDARG00000087897	h2afy2	1	0.00023101	0.425928834	0.389	0.236
1151	ENSDARG00000088116	gstm.3	1	0.003229669	0.806990198	0.157	0.078
1152	ENSDARG00000088383	cox5aa	1	0.000107847	-0.526197269	0.694	0.718
1153	ENSDARG00000088581	f10	1	0.000209123	0.339928719	0.111	0.034
1154	ENSDARG00000088625	si:ch211-142d6.2	1	0.000152164	-0.725811824	0.056	0.205
1155	ENSDARG00000088823	crygm2d3	1	0.220425606	-0.309287542	0.185	0.238
1156	ENSDARG00000088929	ypel5	1	0.052777399	0.252805439	0.185	0.124
1157	ENSDARG00000089362	grn1	1	0.032517117	1.071835135	0.296	0.219
1158	ENSDARG00000089399	tmem176l.2	1	0.177573658	0.702081491	0.444	0.401
1159	ENSDARG00000089418	si:dkey-164f24.2	1	0.021137072	0.546360069	0.13	0.068
1160	ENSDARG00000089663	lsm3	1	0.245408501	0.3316922	0.148	0.116
1161	ENSDARG00000089919	si:ch211-161h7.8	1	0.00168019	-0.472913166	0.093	0.219
1162	ENSDARG00000090268	krtt1c19e	1	0.790520815	-0.330231634	0.491	0.455
1163	ENSDARG00000090389	ndufv3	1	0.003181521	-0.529695095	0.148	0.28
1164	ENSDARG00000090428	ctrb1	1	0.484065301	-0.363085455	0.463	0.406
1165	ENSDARG00000091079	si:zfos-1192g2.3	1	0.20002185	0.266950884	0.306	0.275
1166	ENSDARG00000091209	ucp3	1	0.305726748	-0.357748859	0.083	0.115
1167	ENSDARG00000091234	si:ch73-335l21.4	1	0.065675774	0.662607773	0.102	0.059
1168	ENSDARG00000092112	tomm40	1	0.031978606	-0.312399343	0.074	0.15
1169	ENSDARG00000092170	apoc1	1	0.000946856	-0.929362869	0.167	0.312
1170	ENSDARG00000092364	si:ch211-218c6.8	1	0.023941994	0.290026894	0.111	0.057
1171	ENSDARG00000092493	si:dkeyp-44a8.2	1	0.004250302	0.33679705	0.213	0.12
1172	ENSDARG00000092677	coa6	1	0.169404954	-0.302025955	0.315	0.381
1173	ENSDARG00000092873	zgc:193541	1	0.006006244	-0.495013798	0.62	0.671
1174	ENSDARG00000092916	mlnl	1	0.000389139	-0.643664958	0.102	0.251
1175	ENSDARG00000092947	cyt1	1	0.438214472	-0.410912414	0.787	0.71
1176	ENSDARG00000093044	si:ch211-161h7.5	1	0.063980827	-0.262834447	0.269	0.354
1177	ENSDARG00000093313	ubb	1	0.015173173	0.540600668	0.519	0.404
1178	ENSDARG00000093382	uqcc3	1	0.015114837	0.253370581	0.111	0.054
1179	ENSDARG00000093448	mpc1	1	0.030849069	-0.431625888	0.343	0.438
1180	ENSDARG00000093619	sult3st2	1	0.112642238	-0.266900766	0.167	0.239
1181	ENSDARG00000094041	krt17	1	0.013798612	0.341720053	0.287	0.189
1182	ENSDARG00000094300	nupr1a	1	0.000700722	0.405252538	0.38	0.236
1183	ENSDARG00000094310	si:ch211-255g12.6	1	0.006967639	-0.658691368	0.167	0.296
1184	ENSDARG00000094673	rhoab	1	0.005058257	0.471716165	0.315	0.21
1185	ENSDARG00000094929	apoa4b.2	1	4.86E-05	-1.250589475	0.139	0.321
1186	ENSDARG00000095157	zgc:163080	1	0.010468329	-0.549447775	0.213	0.315
1187	ENSDARG00000095459	si:ch211-191j22.3	1	0.176840946	0.293128043	0.167	0.127
1188	ENSDARG00000095464	gstt2	1	0.009796339	-0.394729557	0.046	0.132
1189	ENSDARG00000095705	CDPF1	1	0.020469751	-0.377486398	0.111	0.205
1190	ENSDARG00000095879	wdr46	1	0.003183144	0.35961106	0.176	0.089
1191	ENSDARG00000095897	atp5f1e	1	8.61E-05	-0.634024938	0.62	0.696
1192	ENSDARG00000096003	atp5md	1	0.001926059	-0.724362291	0.38	0.482
1193	ENSDARG00000096118	ost4	1	0.083944831	-0.339642638	0.213	0.296
1194	ENSDARG00000096454	ap1m2	1	0.000286529	-0.294065918	0.148	0.331
1195	ENSDARG00000096739	si:dkey-219e21.2	1	0.057850814	-0.566615306	0.148	0.22
1196	ENSDARG00000097193	si:dkey-28n18.9	1	0.004608328	0.804837202	0.13	0.061
1197	ENSDARG00000097209	cox8b	1	0.000858909	-0.564208267	0.343	0.489
1198	ENSDARG00000097797	tomm6	1	0.032998821	-0.432559719	0.194	0.298
1199	ENSDARG00000098075	sh3bgrl3	1	0.039314601	0.277779391	0.278	0.204
1200	ENSDARG00000098080	gnl2	1	8.60E-05	0.404514936	0.231	0.104
1201	ENSDARG00000098162	zgc:77748	1	0.033324638	-0.425452775	0.176	0.26
1202	ENSDARG00000098186	TMEM19	1	0.008769398	0.315274793	0.176	0.098
1203	ENSDARG00000098334	exosc3	1	0.097694752	0.319279669	0.13	0.085
1204	ENSDARG00000098391	psmg3	1	0.000683323	0.499019453	0.213	0.107
1205	ENSDARG00000098635	irf2bp2b	1	0.001106937	0.313842179	0.25	0.135
1206	ENSDARG00000098724	rgrb	1	0.03486238	-0.278896984	0.074	0.152
1207	ENSDARG00000098746	dhrs13l1	1	0.010008556	-0.597282155	0.204	0.322
1208	ENSDARG00000098934	rrp7a	1	0.042211362	-0.313510465	0.065	0.132
1209	ENSDARG00000099111	zgc:175280	1	0.001252049	-0.601784319	0.194	0.341
1210	ENSDARG00000099175	hmgb1a	1	0.003815191	0.275855509	0.574	0.432
1211	ENSDARG00000099195	ier2a	1	0.0721277	0.541025726	0.287	0.223
1212	ENSDARG00000099197	actc1b	1	0.564506258	-0.254740171	1	0.989
1213	ENSDARG00000099283	epb41a	1	0.461034747	-0.308334549	0.111	0.085
1214	ENSDARG00000099313	naga	1	0.008467019	1.417426861	0.194	0.12
1215	ENSDARG00000099371	cygb1	1	0.173189055	1.472730048	0.324	0.285
1216	ENSDARG00000099453	elof1	1	0.134770767	0.291876089	0.194	0.148
1217	ENSDARG00000099499	ndufa4l	1	0.055188103	-0.31467644	0.722	0.715
1218	ENSDARG00000099528	dus3l	1	0.000602667	0.351028106	0.12	0.043
1219	ENSDARG00000099572	hmgn2	1	0.000776193	0.570013433	0.611	0.45
1220	ENSDARG00000099663	cox5ab	1	0.000230032	-0.618045894	0.444	0.594
1221	ENSDARG00000099664	selenof	1	0.143364808	-0.329054351	0.269	0.334
1222	ENSDARG00000099753	zgc:63863	1	0.022274724	-0.312194332	0.037	0.106
1223	ENSDARG00000099819	sb:cb1058	1	0.001532127	-0.505687367	0.139	0.279
1224	ENSDARG00000099860	pkmb	1	0.000259834	0.375027499	0.13	0.045
1225	ENSDARG00000099997	cox20	1	0.01183065	-0.254297662	0.046	0.132
1226	ENSDARG00000100133	cnmd	1	0.042266924	0.337456688	0.139	0.082
1227	ENSDARG00000100315	slc15a1a	1	0.060389873	-0.273080252	0.046	0.102
1228	ENSDARG00000100366	si:dkey-102m7.3	1	0.000164604	0.289351646	0.185	0.078
1229	ENSDARG00000100374	txnrd3	1	0.004971825	-0.528265615	0.194	0.321
1230	ENSDARG00000100729	tln1	1	0.000301141	0.36956348	0.148	0.059
1231	ENSDARG00000100792	zgc:154142	1	0.010175189	-0.475062821	0.046	0.131
1232	ENSDARG00000100826	hif1al	1	0.002362424	0.347582673	0.278	0.166
1233	ENSDARG00000100844	cldn15lb	1	0.042505069	0.417204843	0.157	0.098
1234	ENSDARG00000101047	rtcb	1	0.016120788	-0.311485882	0.074	0.163
1235	ENSDARG00000101127	map1lc3b	1	0.037739661	0.306115811	0.259	0.185
1236	ENSDARG00000101251	ldha	1	0.045995617	-0.535147503	0.185	0.27
1237	ENSDARG00000101324	apoa1b	1	0.131705808	-0.447089093	0.741	0.761
1238	ENSDARG00000101334	ctsc	1	0.00012506	0.655541304	0.111	0.033
1239	ENSDARG00000101557	scarb1	1	0.000291985	-0.778171624	0.157	0.308
1240	ENSDARG00000101619	minos1	1	0.008352628	-0.478561518	0.185	0.308
1241	ENSDARG00000101707	si:ch211-156b7.4	1	0.008445628	0.260007596	0.102	0.043
1242	ENSDARG00000101749	zgc:92161	1	0.993445564	0.259971345	0.111	0.117
1243	ENSDARG00000101766	ptmab	1	0.000464511	0.272329423	0.769	0.566
1244	ENSDARG00000101813	nap1l1	1	0.000372853	0.37248207	0.278	0.15
1245	ENSDARG00000101849	adipor2	1	0.070973455	0.51565049	0.269	0.213
1246	ENSDARG00000102055	hadhb	1	0.002039587	-0.547405218	0.074	0.196
1247	ENSDARG00000102056	svild	1	0.000620275	0.323793975	0.102	0.033
1248	ENSDARG00000102105	dad1	1	0.086089815	-0.339483635	0.519	0.55
1249	ENSDARG00000102412	eci2	1	0.01916438	-0.338797194	0.139	0.238
1250	ENSDARG00000102555	si:dkey-33i11.9	1	0.006160865	-0.329617348	0.315	0.454
1251	ENSDARG00000102558	pde6ha	1	0.472877016	-0.562758418	0.204	0.232
1252	ENSDARG00000102572	si:ch211-260e23.9	1	5.92E-05	0.263944555	0.222	0.092
1253	ENSDARG00000102741	sumo2b	1	0.000169641	0.413036487	0.528	0.372
1254	ENSDARG00000102802	brdt	1	0.007879776	0.304306243	0.13	0.062
1255	ENSDARG00000102874	immt	1	0.051246668	-0.281805769	0.167	0.254
1256	ENSDARG00000103027	clns1a	1	0.037410342	0.369976124	0.13	0.074
1257	ENSDARG00000103095	tbk1	1	0.235957301	0.46235587	0.102	0.074
1258	ENSDARG00000103101	si:ch211-235e9.6	1	0.056402315	-0.425128649	0.167	0.25
1259	ENSDARG00000103226	dhcr7	1	0.009956217	-0.379629478	0.102	0.208
1260	ENSDARG00000103364	cs	1	0.117869488	0.302934193	0.194	0.143
1261	ENSDARG00000103403	sar1b	1	0.006820789	-0.563274685	0.139	0.254
1262	ENSDARG00000103483	litaf	1	0.007591293	0.487939973	0.13	0.062
1263	ENSDARG00000103522	si:zfos-943e10.1	1	9.19E-05	-0.756506573	0.13	0.299
1264	ENSDARG00000103543	gngt2b	1	0.398601729	-0.409554709	0.167	0.132
1265	ENSDARG00000103612	akt2l	1	0.111133776	-0.271827603	0.222	0.303
1266	ENSDARG00000103672	cirbpa	1	0.083921765	0.440773743	0.407	0.354
1267	ENSDARG00000103683	inpp5b	1	0.007980753	-0.309451912	0.111	0.225
1268	ENSDARG00000103720	zgc:162730	1	0.002326553	0.747452035	0.463	0.35
1269	ENSDARG00000103740	fundc2	1	0.075064553	0.280243151	0.111	0.066
1270	ENSDARG00000103824	hint1	1	0.067488476	-0.398790722	0.204	0.288
1271	ENSDARG00000103845	zgc:55733	1	5.91E-05	0.323496396	0.139	0.045
1272	ENSDARG00000103878	anpepb	1	0.745442299	-0.32344845	0.37	0.362
1273	ENSDARG00000103957	aamdc	1	0.115723545	-0.381740835	0.12	0.181
1274	ENSDARG00000103983	slc30a10	1	0.002488252	-0.284112363	0.056	0.173
1275	ENSDARG00000104031	mrpl33	1	0.002027269	-0.45289762	0.056	0.169
1276	ENSDARG00000104085	abcd3a	1	0.007841868	-0.544393531	0.287	0.399
1277	ENSDARG00000104172	diabloa	1	0.000121938	-1.310574217	0.324	0.46
1278	ENSDARG00000104207	pcyt1bb	1	0.000887136	-0.512349854	0.056	0.178
1279	ENSDARG00000104213	si:dkey-283b1.6	1	0.297645932	0.630782231	0.185	0.161
1280	ENSDARG00000104353	nop58	1	0.000820324	0.287501668	0.296	0.172
1281	ENSDARG00000104413	rogdi	1	0.029955589	-0.257016335	0.065	0.141
1282	ENSDARG00000104458	rnasekb	1	0.387453592	-0.664598321	0.102	0.125
1283	ENSDARG00000104537	cox7c	1	0.001413609	-0.596656053	0.593	0.654
1284	ENSDARG00000104571	gadd45ab	1	0.017646763	0.467928901	0.204	0.131
1285	ENSDARG00000104829	zgc:112146	1	0.001524642	-0.466799051	0.056	0.177
1286	ENSDARG00000104945	sncb	1	0.85504897	-0.50360261	0.12	0.121
1287	ENSDARG00000105117	sdad1	1	0.007049651	0.310279103	0.231	0.141
1288	ENSDARG00000105287	mpp1	1	0.005258924	-0.525908059	0.111	0.22
1289	ENSDARG00000105351	si:ch211-113d11.6	1	7.31E-05	-0.662092356	0.028	0.178
1290	ENSDARG00000109774	CABZ01084963.1	1	0.253818983	-0.272224948	0.204	0.254
1291	ENSDARG00000110439	ap1s3a	1	0.004252692	-0.364334687	0.083	0.195
1292	ENSDARG00000111939	atf4a	1	0.023717357	0.253810036	0.194	0.121
1293	ENSDARG00000112049	cldn15a	1	0.017195767	-0.597405103	0.213	0.313
1294	ENSDARG00000112476	surf2	1	0.005069144	0.313421543	0.148	0.073
1295	ENSDARG00000112644	CU459056.1	1	0.047965773	0.28748704	0.148	0.093
1296	ENSDARG00000113899	zgc:77650	1	0.119739153	0.257059497	0.102	0.064
1297	ENSDARG00000114258	si:dkey-30c15.13	1	0.030610565	-0.283661291	0.046	0.117
1298	ENSDARG00000114549	fis1	1	0.039238196	0.337254749	0.204	0.139
1299	ENSDARG00000115557	cox7b	1	0.000486222	-0.559606108	0.731	0.73
1300	ENSDARG00000116058	rhoac	1	0.009911124	0.334840109	0.269	0.172
1301	ENSDARG00000116491	h2afvb	1	0.007352848	0.388537445	0.389	0.275
