# Supplementary material for: Cell-type-specific responses to the microbiota across all tissues of the larval zebrafish
Source: Cell Rep. Author manuscript; Available in PMC 2023 Oct 23. (PMC10423310; doi:10.1016/j.celrep.2023.112095)
Supplement: MMC10 [file NIHMS1880944-supplement-MMC10.zip › DataS3/S.Figure7_PanelB_GenesLists/Subcluster5.tsv]

	gene	gene_NAME	p_val_adj	p_val	avg_log2FC	pct.1	pct.2
1	ENSDARG00000055455	gpm6aa	9.94E-75	4.51E-79	3.804607498	0.944	0.114
2	ENSDARG00000004621	gpm6ab	3.09E-60	1.40E-64	3.219163437	0.803	0.092
3	ENSDARG00000057913	syt11a	5.82E-51	2.64E-55	2.057053963	0.577	0.043
4	ENSDARG00000068701	gpr85	1.40E-50	6.34E-55	1.465072321	0.394	0.011
5	ENSDARG00000102975	nsg2	1.43E-49	6.46E-54	2.495030281	0.676	0.072
6	ENSDARG00000008407	tspan7b	4.85E-47	2.20E-51	2.237151084	0.521	0.038
7	ENSDARG00000003655	tmem59l	2.37E-46	1.07E-50	1.927334889	0.465	0.026
8	ENSDARG00000021143	rtn1b	8.71E-46	3.95E-50	2.50021127	0.563	0.049
9	ENSDARG00000002230	sypb	4.12E-45	1.87E-49	2.124194983	0.479	0.029
10	ENSDARG00000020708	mdkb	1.25E-44	5.68E-49	2.367484493	0.789	0.122
11	ENSDARG00000055874	cpe	7.15E-44	3.24E-48	1.918671537	0.465	0.029
12	ENSDARG00000052769	glrbb	4.30E-43	1.95E-47	1.591203019	0.324	0.007
13	ENSDARG00000006497	rtn1a	3.59E-42	1.63E-46	2.574463111	0.746	0.12
14	ENSDARG00000014273	camk2d2	3.00E-41	1.36E-45	1.423353173	0.324	0.009
15	ENSDARG00000045944	slc6a1a	9.76E-41	4.43E-45	2.013590405	0.31	0.007
16	ENSDARG00000036577	atp6v0cb	3.89E-40	1.76E-44	2.513581133	0.69	0.102
17	ENSDARG00000038574	scg2b	8.23E-40	3.73E-44	2.393319467	0.423	0.026
18	ENSDARG00000039729	asap1b	2.02E-39	9.16E-44	1.38200644	0.338	0.012
19	ENSDARG00000104458	rnasekb	3.17E-39	1.44E-43	2.342537966	0.62	0.079
20	ENSDARG00000099203	atp1b2a	5.18E-39	2.35E-43	1.810028798	0.451	0.033
21	ENSDARG00000059057	atpv0e2	2.50E-38	1.13E-42	2.211518119	0.592	0.071
22	ENSDARG00000022176	IGLON5	2.71E-38	1.23E-42	1.762621714	0.38	0.019
23	ENSDARG00000014420	elavl3	9.06E-38	4.11E-42	2.081865895	0.648	0.09
24	ENSDARG00000089877	si:dkeyp-75h12.5	1.73E-37	7.83E-42	1.791441219	0.592	0.071
25	ENSDARG00000056877	vamp2	5.47E-36	2.48E-40	1.847506388	0.521	0.055
26	ENSDARG00000099283	epb41a	5.96E-35	2.70E-39	1.808432494	0.507	0.052
27	ENSDARG00000009106	serinc1	6.20E-35	2.81E-39	2.069613048	0.69	0.128
28	ENSDARG00000032865	pacsin1a	6.88E-35	3.12E-39	1.225603232	0.324	0.013
29	ENSDARG00000104945	sncb	2.42E-34	1.10E-38	2.347757046	0.592	0.08
30	ENSDARG00000059601	map1aa	3.50E-33	1.59E-37	1.584034033	0.394	0.028
31	ENSDARG00000045639	elavl4	4.13E-32	1.87E-36	2.452958903	0.62	0.096
32	ENSDARG00000042948	dnajc5aa	6.21E-32	2.81E-36	1.386570924	0.408	0.033
33	ENSDARG00000025206	syt2a	1.34E-31	6.06E-36	1.705509117	0.268	0.009
34	ENSDARG00000056740	tmeff1b	2.11E-31	9.55E-36	1.72295264	0.465	0.049
35	ENSDARG00000024299	c1qtnf4	1.16E-30	5.28E-35	0.994277754	0.211	0.002
36	ENSDARG00000036505	syt4	1.44E-30	6.52E-35	1.290907287	0.254	0.007
37	ENSDARG00000074443	gas7a	1.77E-30	8.04E-35	1.39525498	0.296	0.013
38	ENSDARG00000015790	atp1b3a	1.37E-29	6.23E-34	1.445077361	0.338	0.022
39	ENSDARG00000017673	nova2	1.43E-29	6.49E-34	1.968424293	0.592	0.092
40	ENSDARG00000070266	spock3	1.79E-29	8.13E-34	1.738592619	0.423	0.041
41	ENSDARG00000023600	sh3gl2a	4.28E-29	1.94E-33	1.416202113	0.366	0.028
42	ENSDARG00000033655	stmn1b	4.69E-29	2.13E-33	2.305052166	0.887	0.285
43	ENSDARG00000079586	gabrb2	5.45E-29	2.47E-33	0.878479197	0.225	0.005
44	ENSDARG00000005739	gpm6ba	3.03E-28	1.37E-32	0.986349221	0.197	0.002
45	ENSDARG00000070045	celf4	5.65E-28	2.56E-32	0.841908256	0.197	0.002
46	ENSDARG00000025855	camk2n1a	1.60E-27	7.23E-32	2.024159966	0.451	0.055
47	ENSDARG00000035970	ptprn2	6.79E-27	3.08E-31	1.11924465	0.268	0.012
48	ENSDARG00000014287	eno2	3.81E-26	1.73E-30	1.290325475	0.366	0.032
49	ENSDARG00000034344	pcdh19	8.84E-26	4.01E-30	1.137243493	0.268	0.013
50	ENSDARG00000028066	diras1a	1.48E-25	6.73E-30	1.154736558	0.31	0.022
51	ENSDARG00000069981	cspg5a	1.84E-25	8.34E-30	1.435320969	0.324	0.024
52	ENSDARG00000045945	syn2a	2.64E-25	1.20E-29	1.356456967	0.296	0.019
53	ENSDARG00000098832	fam168a	3.59E-25	1.63E-29	1.317571767	0.493	0.072
54	ENSDARG00000045447	slc35g2b	5.40E-25	2.45E-29	1.261758143	0.239	0.01
55	ENSDARG00000095451	si:ch211-196l7.4	7.64E-25	3.47E-29	1.957107644	0.732	0.202
56	ENSDARG00000098702	zgc:165603	8.70E-25	3.94E-29	1.058239485	0.211	0.006
57	ENSDARG00000036295	golga7ba	4.41E-24	2.00E-28	1.476795661	0.324	0.027
58	ENSDARG00000069297	upf3a	9.41E-24	4.26E-28	1.105142272	0.268	0.016
59	ENSDARG00000061647	nrxn1a	1.22E-23	5.53E-28	1.388049731	0.31	0.024
60	ENSDARG00000021975	ginm1	2.29E-23	1.04E-27	1.222658397	0.408	0.051
61	ENSDARG00000089302	hnrnpa0a	2.35E-23	1.06E-27	1.537798994	0.577	0.117
62	ENSDARG00000098936	kif5aa	4.97E-23	2.25E-27	1.076915569	0.225	0.01
63	ENSDARG00000003512	anks1b	1.16E-22	5.26E-27	1.018290144	0.268	0.017
64	ENSDARG00000014871	syngr3a	1.23E-22	5.59E-27	0.908858497	0.239	0.012
65	ENSDARG00000008735	atp6ap2	1.36E-22	6.17E-27	1.935428658	0.648	0.17
66	ENSDARG00000056122	gdi1	1.44E-22	6.52E-27	0.842187347	0.282	0.019
67	ENSDARG00000056725	hmgb3a	1.58E-22	7.17E-27	2.06393352	0.761	0.235
68	ENSDARG00000015314	zc4h2	3.67E-22	1.66E-26	1.542838652	0.535	0.1
69	ENSDARG00000089109	bcl2b	3.71E-22	1.68E-26	0.8370871	0.239	0.012
70	ENSDARG00000051875	islr2	6.17E-22	2.80E-26	2.139366191	0.31	0.028
71	ENSDARG00000057013	cadm3	1.06E-21	4.83E-26	1.43481315	0.239	0.013
72	ENSDARG00000056004	sprn	1.24E-21	5.62E-26	1.004231519	0.239	0.013
73	ENSDARG00000056639	carmil2	1.33E-21	6.01E-26	1.202586402	0.239	0.013
74	ENSDARG00000036375	cyfip2	1.52E-21	6.88E-26	0.818709361	0.239	0.013
75	ENSDARG00000010042	dnm1a	2.55E-21	1.16E-25	0.718205789	0.225	0.011
76	ENSDARG00000014053	olfm1b	2.56E-21	1.16E-25	1.683130258	0.38	0.047
77	ENSDARG00000102879	myt1b	4.66E-21	2.11E-25	1.13903874	0.268	0.019
78	ENSDARG00000060711	sv2bb	8.64E-21	3.92E-25	0.637169312	0.169	0.004
79	ENSDARG00000068995	h2afx1	8.74E-21	3.96E-25	2.14668344	0.901	0.513
80	ENSDARG00000104279	appa	4.39E-20	1.99E-24	1.878053245	0.549	0.125
81	ENSDARG00000002131	celf2	7.79E-20	3.53E-24	1.340348442	0.31	0.032
82	ENSDARG00000024954	tmed4	8.26E-20	3.75E-24	1.012574193	0.254	0.018
83	ENSDARG00000098753	elmo1	8.84E-20	4.01E-24	1.262655488	0.282	0.024
84	ENSDARG00000098368	aplp1	9.32E-20	4.22E-24	1.124195013	0.254	0.018
85	ENSDARG00000077045	scg5	1.00E-19	4.55E-24	1.222058285	0.268	0.021
86	ENSDARG00000068745	map4l	1.44E-19	6.52E-24	1.324318457	0.338	0.039
87	ENSDARG00000007654	nsfa	1.82E-19	8.24E-24	1.084206031	0.366	0.046
88	ENSDARG00000067626	ywhag1	2.01E-19	9.12E-24	0.95436484	0.31	0.03
89	ENSDARG00000025728	grin1b	2.89E-19	1.31E-23	0.704549071	0.239	0.016
90	ENSDARG00000019658	pou2f2a	3.06E-19	1.39E-23	0.852513938	0.169	0.005
91	ENSDARG00000021113	ptmaa	3.56E-19	1.61E-23	2.190447101	0.915	0.546
92	ENSDARG00000030479	hmgb1b	4.69E-19	2.13E-23	1.900245347	0.662	0.191
93	ENSDARG00000109715	sncgb	5.44E-19	2.46E-23	1.12612515	0.254	0.019
94	ENSDARG00000101387	CAMK2N1	9.08E-19	4.12E-23	1.115544817	0.282	0.026
95	ENSDARG00000071860	nrn1a	1.12E-18	5.10E-23	1.044793182	0.183	0.007
96	ENSDARG00000019702	aldocb	1.13E-18	5.12E-23	2.010458308	0.577	0.148
97	ENSDARG00000031720	clstn1	1.20E-18	5.45E-23	1.360328727	0.366	0.051
98	ENSDARG00000028000	pfkpa	1.29E-18	5.86E-23	0.547793404	0.155	0.004
99	ENSDARG00000077151	cbln2b	1.38E-18	6.26E-23	1.187002125	0.155	0.004
100	ENSDARG00000030656	3-Sep	2.07E-18	9.40E-23	0.779952203	0.239	0.017
101	ENSDARG00000043474	atp2b3a	2.15E-18	9.75E-23	0.577809979	0.155	0.004
102	ENSDARG00000061817	kif1aa	2.48E-18	1.12E-22	1.343481099	0.225	0.015
103	ENSDARG00000030614	syt1a	2.52E-18	1.14E-22	1.546352364	0.324	0.038
104	ENSDARG00000014018	lhx1a	2.84E-18	1.29E-22	1.403650266	0.197	0.01
105	ENSDARG00000033234	stmn2a	3.22E-18	1.46E-22	1.121622311	0.31	0.033
106	ENSDARG00000009553	gng3	3.22E-18	1.46E-22	1.615915951	0.493	0.099
107	ENSDARG00000053358	basp1	5.32E-18	2.41E-22	1.333670335	0.394	0.06
108	ENSDARG00000002564	syngr1a	5.82E-18	2.64E-22	0.645882891	0.141	0.002
109	ENSDARG00000000503	stx1b	5.84E-18	2.65E-22	1.304598649	0.394	0.06
110	ENSDARG00000026595	pafah1b1b	5.89E-18	2.67E-22	1.024778202	0.296	0.032
111	ENSDARG00000099793	cspg5b	6.10E-18	2.76E-22	0.747454878	0.141	0.002
112	ENSDARG00000020450	cacng8a	7.36E-18	3.34E-22	0.611309704	0.141	0.002
113	ENSDARG00000016301	zgc:65894	7.49E-18	3.40E-22	1.501568922	0.338	0.044
114	ENSDARG00000077847	olfm2a	9.96E-18	4.52E-22	1.484969568	0.239	0.018
115	ENSDARG00000077608	gpr137bb	1.17E-17	5.32E-22	0.753879683	0.169	0.006
116	ENSDARG00000086214	ntrk3b	1.20E-17	5.45E-22	0.83186431	0.127	0.001
117	ENSDARG00000058256	draxin	1.23E-17	5.59E-22	0.737199454	0.127	0.001
118	ENSDARG00000103394	kif5ba	2.59E-17	1.18E-21	0.902357704	0.183	0.009
119	ENSDARG00000008803	marcksb	2.96E-17	1.34E-21	1.598397136	0.366	0.055
120	ENSDARG00000006773	elovl4a	4.14E-17	1.88E-21	0.910083743	0.183	0.009
121	ENSDARG00000007818	palm1b	6.11E-17	2.77E-21	1.071457664	0.282	0.029
122	ENSDARG00000078868	tmem74b	6.85E-17	3.11E-21	0.818965587	0.155	0.005
123	ENSDARG00000018270	olfm1a	7.60E-17	3.44E-21	0.789464988	0.155	0.005
124	ENSDARG00000101766	ptmab	7.95E-17	3.60E-21	1.899613984	0.887	0.564
125	ENSDARG00000001994	stxbp1a	1.00E-16	4.54E-21	1.606693466	0.282	0.03
126	ENSDARG00000071224	si:ch211-133n4.4	1.12E-16	5.07E-21	1.001642876	0.31	0.036
127	ENSDARG00000035715	marcksl1b	1.23E-16	5.60E-21	2.298413656	0.817	0.426
128	ENSDARG00000041323	csdc2a	1.24E-16	5.60E-21	0.760409933	0.225	0.017
129	ENSDARG00000031681	atp6v0b	1.56E-16	7.09E-21	1.205737915	0.394	0.068
130	ENSDARG00000055216	tuba1c	1.57E-16	7.12E-21	2.087295072	0.732	0.254
131	ENSDARG00000059311	dpysl5b	1.91E-16	8.67E-21	1.041410816	0.225	0.017
132	ENSDARG00000056722	cd99l2	2.82E-16	1.28E-20	1.521988529	0.197	0.012
133	ENSDARG00000076847	tnrc6c1	3.13E-16	1.42E-20	1.381982915	0.493	0.111
134	ENSDARG00000052713	lrrtm1	3.54E-16	1.60E-20	0.581787085	0.169	0.007
135	ENSDARG00000069440	dachd	3.78E-16	1.71E-20	0.735004158	0.141	0.004
136	ENSDARG00000074030	myt1a	3.82E-16	1.73E-20	0.858629233	0.211	0.015
137	ENSDARG00000052644	ca10a	3.86E-16	1.75E-20	1.057191757	0.183	0.01
138	ENSDARG00000020609	snap25a	4.62E-16	2.09E-20	1.710383542	0.465	0.097
139	ENSDARG00000090145	tmem240b	5.34E-16	2.42E-20	0.750709032	0.141	0.004
140	ENSDARG00000103937	ndrg4	6.08E-16	2.76E-20	0.997747472	0.197	0.012
141	ENSDARG00000057782	baz2ba	6.31E-16	2.86E-20	1.106270914	0.239	0.022
142	ENSDARG00000032126	scg5	7.43E-16	3.37E-20	1.163990888	0.225	0.018
143	ENSDARG00000097528	si:dkey-7j14.5	7.96E-16	3.61E-20	1.548828858	0.296	0.035
144	ENSDARG00000033009	h3f3c	1.02E-15	4.64E-20	1.891553093	0.746	0.318
145	ENSDARG00000093413	edil3a	1.26E-15	5.70E-20	1.214427108	0.239	0.022
146	ENSDARG00000004588	sox4a	1.54E-15	6.96E-20	1.856413785	0.366	0.06
147	ENSDARG00000004187	zgc:122979	1.79E-15	8.13E-20	1.361418689	0.239	0.022
148	ENSDARG00000071011	cdk5r2a	1.82E-15	8.24E-20	0.996855605	0.239	0.022
149	ENSDARG00000101713	scn2b	1.85E-15	8.38E-20	0.40116324	0.127	0.002
150	ENSDARG00000058701	nos1apb	1.98E-15	8.98E-20	0.5808761	0.127	0.002
151	ENSDARG00000071658	ywhag2	2.15E-15	9.75E-20	1.715400356	0.394	0.072
152	ENSDARG00000013005	opcml	2.48E-15	1.12E-19	0.696990282	0.155	0.006
153	ENSDARG00000035907	fam49al	3.70E-15	1.68E-19	0.951869461	0.254	0.026
154	ENSDARG00000045145	shisa9a	3.94E-15	1.79E-19	0.764752461	0.113	0.001
155	ENSDARG00000104786	nlgn3a	4.04E-15	1.83E-19	0.545044232	0.113	0.001
156	ENSDARG00000086327	srrm4	4.25E-15	1.93E-19	0.878639129	0.197	0.013
157	ENSDARG00000011370	fyna	4.59E-15	2.08E-19	0.690204954	0.197	0.013
158	ENSDARG00000006747	tmem178b	4.76E-15	2.16E-19	1.078469025	0.225	0.019
159	ENSDARG00000018923	fat2	4.83E-15	2.19E-19	0.534184937	0.113	0.001
160	ENSDARG00000076310	si:ch73-290k24.5	4.83E-15	2.19E-19	0.6167064	0.113	0.001
161	ENSDARG00000043448	itm2ca	5.15E-15	2.34E-19	0.427253349	0.169	0.009
162	ENSDARG00000104264	XKR4	6.85E-15	3.11E-19	0.758331676	0.183	0.011
163	ENSDARG00000063095	ctsf	7.97E-15	3.61E-19	1.242246711	0.437	0.091
164	ENSDARG00000043835	rab3ab	8.32E-15	3.77E-19	0.495677286	0.183	0.011
165	ENSDARG00000030106	stmn4	1.60E-14	7.25E-19	1.227244323	0.31	0.043
166	ENSDARG00000058117	snap25b	1.64E-14	7.41E-19	1.839095016	0.423	0.089
167	ENSDARG00000070951	hmga1b	1.65E-14	7.50E-19	0.60653439	0.141	0.005
168	ENSDARG00000093064	SMIM18	1.69E-14	7.65E-19	0.543795091	0.141	0.005
169	ENSDARG00000060915	fbxl16	1.90E-14	8.62E-19	0.525172345	0.141	0.005
170	ENSDARG00000053586	creb1a	2.04E-14	9.23E-19	0.943430974	0.239	0.024
171	ENSDARG00000056262	slc35g2a	3.24E-14	1.47E-18	0.873828308	0.197	0.015
172	ENSDARG00000013317	pygmb	3.85E-14	1.74E-18	0.842269579	0.183	0.012
173	ENSDARG00000039034	marcksl1a	4.54E-14	2.06E-18	1.687534788	0.479	0.118
174	ENSDARG00000078854	tusc3	4.82E-14	2.18E-18	0.983463238	0.211	0.018
175	ENSDARG00000075393	spock2	5.46E-14	2.48E-18	0.734105246	0.169	0.01
176	ENSDARG00000034753	tspan3a	5.48E-14	2.49E-18	1.24269307	0.423	0.089
177	ENSDARG00000099730	pkma	6.03E-14	2.74E-18	1.285060498	0.451	0.106
178	ENSDARG00000030694	atp6v1e1b	6.05E-14	2.74E-18	1.601826081	0.606	0.207
179	ENSDARG00000102376	cacng2b	6.30E-14	2.86E-18	0.706513805	0.155	0.007
180	ENSDARG00000015002	cdh4	6.34E-14	2.87E-18	0.747865314	0.169	0.01
181	ENSDARG00000075542	zfhx4	7.25E-14	3.28E-18	1.609770099	0.268	0.033
182	ENSDARG00000020795	rac3b	8.12E-14	3.68E-18	0.657543931	0.169	0.01
183	ENSDARG00000055543	appb	8.48E-14	3.84E-18	1.063791401	0.296	0.043
184	ENSDARG00000071374	lrrtm2	9.57E-14	4.34E-18	0.772967791	0.169	0.01
185	ENSDARG00000070626	cacng8b	1.13E-13	5.11E-18	0.763017713	0.127	0.004
186	ENSDARG00000038693	gng7	1.37E-13	6.20E-18	0.865148099	0.225	0.022
187	ENSDARG00000022456	eno1a	1.60E-13	7.24E-18	1.739768644	0.577	0.179
188	ENSDARG00000040822	fundc1	1.63E-13	7.40E-18	1.246440281	0.437	0.099
189	ENSDARG00000090872	si:dkey-276j7.1	1.77E-13	8.03E-18	1.16496897	0.465	0.111
190	ENSDARG00000039650	itm2cb	1.79E-13	8.13E-18	1.414474081	0.197	0.016
191	ENSDARG00000003705	prnprs3	1.87E-13	8.48E-18	0.963309745	0.197	0.016
192	ENSDARG00000040287	ywhabl	2.04E-13	9.24E-18	1.224224926	0.662	0.241
193	ENSDARG00000040291	cadm4	2.39E-13	1.08E-17	1.376685997	0.268	0.034
194	ENSDARG00000092467	si:ch73-46j18.5	2.85E-13	1.29E-17	1.042330309	0.225	0.023
195	ENSDARG00000018259	atp1a3a	3.49E-13	1.58E-17	1.023834589	0.239	0.027
196	ENSDARG00000039914	gapdhs	3.51E-13	1.59E-17	2.196650647	0.704	0.298
197	ENSDARG00000013615	pbx3b	3.94E-13	1.79E-17	0.816942276	0.239	0.026
198	ENSDARG00000035519	histh1l	4.22E-13	1.91E-17	1.729481093	0.915	0.617
199	ENSDARG00000105529	vgf	4.62E-13	2.09E-17	0.947500915	0.141	0.006
200	ENSDARG00000023445	atp2b3b	4.88E-13	2.21E-17	0.606306718	0.141	0.006
201	ENSDARG00000030733	b3gat2	5.01E-13	2.27E-17	0.426913473	0.113	0.002
202	ENSDARG00000034409	pik3r3b	5.28E-13	2.39E-17	0.9613349	0.268	0.034
203	ENSDARG00000023771	gabrb3	5.48E-13	2.48E-17	0.738385999	0.113	0.002
204	ENSDARG00000025106	ppp3cb	5.59E-13	2.53E-17	1.08943335	0.169	0.011
205	ENSDARG00000063157	mapk8ip2	5.66E-13	2.57E-17	0.44141496	0.141	0.006
206	ENSDARG00000076351	brinp3a.1	5.73E-13	2.60E-17	0.255861143	0.113	0.002
207	ENSDARG00000114852	CR974456.1	5.73E-13	2.60E-17	0.748432822	0.113	0.002
208	ENSDARG00000075830	syt3	5.98E-13	2.71E-17	0.70099572	0.141	0.006
209	ENSDARG00000087426	si:ch211-151p13.8	6.84E-13	3.10E-17	0.591544122	0.155	0.009
210	ENSDARG00000090035	rtn4r	6.84E-13	3.10E-17	0.617493041	0.155	0.009
211	ENSDARG00000055400	si:dkey-56f14.7	1.10E-12	4.97E-17	0.673436545	0.225	0.023
212	ENSDARG00000039647	slc6a1b	1.14E-12	5.15E-17	1.838876679	0.197	0.017
213	ENSDARG00000103002	nptna	1.22E-12	5.54E-17	1.270049875	0.239	0.028
214	ENSDARG00000031317	ppdpfb	1.26E-12	5.71E-17	1.993670251	0.789	0.414
215	ENSDARG00000032868	pde4ba	1.27E-12	5.76E-17	1.010990534	0.254	0.032
216	ENSDARG00000060610	pcdh7b	1.68E-12	7.60E-17	0.929970483	0.197	0.017
217	ENSDARG00000007824	camta1b	2.29E-12	1.04E-16	1.12056777	0.211	0.021
218	ENSDARG00000077053	ppfia3	2.53E-12	1.15E-16	0.933118929	0.211	0.021
219	ENSDARG00000100825	calm3a	3.06E-12	1.39E-16	1.13102835	0.352	0.066
220	ENSDARG00000059775	slc32a1	3.41E-12	1.55E-16	0.745573896	0.183	0.015
221	ENSDARG00000077256	nat8l	3.57E-12	1.62E-16	1.056974434	0.225	0.024
222	ENSDARG00000013389	gabra4	3.73E-12	1.69E-16	0.684695429	0.127	0.005
223	ENSDARG00000036965	rnf24	3.73E-12	1.69E-16	0.618006655	0.127	0.005
224	ENSDARG00000111110	CABZ01086611.1	4.80E-12	2.17E-16	0.662043202	0.127	0.005
225	ENSDARG00000018397	hpca	5.69E-12	2.58E-16	0.656425972	0.169	0.012
226	ENSDARG00000055377	gnb5b	7.79E-12	3.53E-16	0.649475224	0.141	0.007
227	ENSDARG00000034668	celf3a	8.78E-12	3.98E-16	0.896595034	0.225	0.026
228	ENSDARG00000034168	serpini1	8.79E-12	3.98E-16	0.467691315	0.141	0.007
229	ENSDARG00000017294	gnai2b	9.72E-12	4.41E-16	0.904663622	0.183	0.016
230	ENSDARG00000020798	necap1	1.05E-11	4.76E-16	0.838209317	0.296	0.047
231	ENSDARG00000078748	si:ch211-137a8.4	1.06E-11	4.79E-16	0.971914264	0.338	0.061
232	ENSDARG00000042277	efnb3b	1.07E-11	4.87E-16	0.534508858	0.155	0.01
233	ENSDARG00000038559	h1f0	1.12E-11	5.06E-16	1.496577335	0.803	0.428
234	ENSDARG00000071026	mllt11	1.16E-11	5.25E-16	0.925074026	0.38	0.077
235	ENSDARG00000054794	plcxd3	1.16E-11	5.25E-16	0.716882259	0.141	0.007
236	ENSDARG00000027740	adcyap1b	1.22E-11	5.51E-16	3.27673248	0.268	0.04
237	ENSDARG00000110528	sypa	1.31E-11	5.94E-16	0.657374	0.183	0.016
238	ENSDARG00000004297	irf2bpl	1.54E-11	6.98E-16	1.151023771	0.225	0.027
239	ENSDARG00000002546	rundc3ab	1.58E-11	7.17E-16	0.681973173	0.183	0.016
240	ENSDARG00000021811	calm3a	1.67E-11	7.57E-16	1.825243293	0.789	0.445
241	ENSDARG00000101967	sult4a1	2.23E-11	1.01E-15	0.887614583	0.197	0.019
242	ENSDARG00000032705	foxg1b	2.26E-11	1.03E-15	1.403968294	0.239	0.03
243	ENSDARG00000034685	tmem198b	2.41E-11	1.09E-15	0.640133316	0.197	0.019
244	ENSDARG00000103919	si:ch73-1a9.3	2.43E-11	1.10E-15	1.623926938	0.845	0.493
245	ENSDARG00000041417	atp6ap1a	2.68E-11	1.22E-15	0.856886064	0.169	0.013
246	ENSDARG00000052642	shisa9b	2.92E-11	1.32E-15	0.658955615	0.113	0.004
247	ENSDARG00000068989	gabra1	3.23E-11	1.46E-15	0.493212524	0.113	0.004
248	ENSDARG00000070080	nbeaa	3.30E-11	1.49E-15	0.561836464	0.113	0.004
249	ENSDARG00000014746	rbfox1	4.65E-11	2.11E-15	1.230821607	0.296	0.05
250	ENSDARG00000018856	dclk1a	5.21E-11	2.36E-15	0.779328789	0.169	0.013
251	ENSDARG00000053130	pcp4a	5.35E-11	2.43E-15	1.34961758	0.296	0.05
252	ENSDARG00000015015	tspan18b	5.40E-11	2.45E-15	0.903076569	0.183	0.017
253	ENSDARG00000073883	clstn3	6.80E-11	3.08E-15	0.821646773	0.155	0.011
254	ENSDARG00000069774	flot2b	6.92E-11	3.14E-15	0.90637454	0.239	0.033
255	ENSDARG00000006566	nlk1	7.47E-11	3.39E-15	0.650863518	0.197	0.021
256	ENSDARG00000078657	FNDC10	7.62E-11	3.46E-15	0.729665594	0.127	0.006
257	ENSDARG00000052765	gria2b	8.04E-11	3.65E-15	0.663430967	0.127	0.006
258	ENSDARG00000011640	syt5b	8.32E-11	3.77E-15	1.721049317	0.239	0.033
259	ENSDARG00000028552	plppr3b	8.95E-11	4.06E-15	0.732647373	0.127	0.006
260	ENSDARG00000105201	adcyap1r1a	1.02E-10	4.63E-15	0.545180519	0.141	0.009
261	ENSDARG00000019945	ptprdb	1.16E-10	5.26E-15	0.687495152	0.141	0.009
262	ENSDARG00000086288	scg3	1.24E-10	5.64E-15	0.735087456	0.296	0.05
263	ENSDARG00000053110	pkib	2.68E-10	1.21E-14	0.647725492	0.169	0.015
264	ENSDARG00000092659	ppp3r1a	3.26E-10	1.48E-14	0.946530808	0.282	0.047
265	ENSDARG00000042961	zgc:100920	3.56E-10	1.62E-14	0.880478935	0.183	0.018
266	ENSDARG00000021595	lhfpl3	4.03E-10	1.83E-14	0.966806041	0.183	0.018
267	ENSDARG00000041243	setdb1a	4.29E-10	1.94E-14	0.54044452	0.155	0.012
268	ENSDARG00000037921	gng13b	4.34E-10	1.97E-14	0.757384693	0.183	0.018
269	ENSDARG00000062326	hmgn7	5.21E-10	2.36E-14	1.44775258	0.732	0.378
270	ENSDARG00000045014	tuba2	5.40E-10	2.45E-14	0.961917871	0.239	0.034
271	ENSDARG00000087636	hmgn6	5.53E-10	2.51E-14	1.392598592	0.761	0.4
272	ENSDARG00000005586	zbtb20	6.27E-10	2.84E-14	0.632251027	0.141	0.01
273	ENSDARG00000053559	tspan3b	6.56E-10	2.97E-14	0.830410082	0.155	0.012
274	ENSDARG00000033447	nxph1	7.30E-10	3.31E-14	0.706351785	0.113	0.005
275	ENSDARG00000045248	h3f3d	7.66E-10	3.47E-14	1.137311005	0.915	0.703
276	ENSDARG00000098810	VSTM2B	7.75E-10	3.51E-14	0.592404372	0.141	0.01
277	ENSDARG00000063433	atp2b2	8.63E-10	3.91E-14	0.503564204	0.113	0.005
278	ENSDARG00000054442	cbx1b	8.93E-10	4.05E-14	0.854594018	0.282	0.049
279	ENSDARG00000038141	atf4b	9.01E-10	4.09E-14	1.297381548	0.62	0.242
280	ENSDARG00000102824	pcdh10b	9.58E-10	4.35E-14	0.829919002	0.127	0.007
281	ENSDARG00000073911	tmem255a	1.08E-09	4.88E-14	0.617641792	0.127	0.007
282	ENSDARG00000053291	pnrc2	1.08E-09	4.91E-14	1.300453576	0.831	0.485
283	ENSDARG00000090963	atp6ap1lb	1.17E-09	5.29E-14	0.526609299	0.141	0.01
284	ENSDARG00000099312	jpt1b	1.28E-09	5.79E-14	1.239979067	0.423	0.113
285	ENSDARG00000056181	ncam1a	1.29E-09	5.85E-14	0.565999946	0.127	0.007
286	ENSDARG00000090213	rheb	1.40E-09	6.32E-14	0.904723782	0.197	0.023
287	ENSDARG00000008209	myt1la	1.47E-09	6.67E-14	0.495259444	0.127	0.007
288	ENSDARG00000006487	anp32a	1.70E-09	7.72E-14	1.115691156	0.563	0.207
289	ENSDARG00000056566	necab1	1.71E-09	7.73E-14	0.540438231	0.127	0.007
290	ENSDARG00000031283	vamp1	2.31E-09	1.05E-13	1.064560588	0.211	0.028
291	ENSDARG00000038655	ajap1	3.16E-09	1.43E-13	0.812805748	0.155	0.013
292	ENSDARG00000034534	atp6v1aa	3.53E-09	1.60E-13	0.735665057	0.296	0.057
293	ENSDARG00000092970	tmsb2	3.56E-09	1.61E-13	1.172872039	0.324	0.067
294	ENSDARG00000023967	atp6v1c1a	3.77E-09	1.71E-13	0.867900406	0.324	0.071
295	ENSDARG00000062797	nell2b	3.92E-09	1.78E-13	1.128171589	0.169	0.017
296	ENSDARG00000111235	nrsn1	4.19E-09	1.90E-13	0.689438424	0.155	0.013
297	ENSDARG00000032614	msi2b	5.59E-09	2.53E-13	1.366967839	0.31	0.067
298	ENSDARG00000005924	serpina10a	6.38E-09	2.89E-13	1.016551189	0.296	0.06
299	ENSDARG00000017244	chd6	9.34E-09	4.24E-13	0.541903288	0.127	0.009
300	ENSDARG00000027394	si:ch211-150g13.3	1.02E-08	4.64E-13	0.674445853	0.113	0.006
301	ENSDARG00000062991	abi1b	1.12E-08	5.09E-13	0.728536234	0.127	0.009
302	ENSDARG00000058243	phactr3a	1.19E-08	5.41E-13	0.293333399	0.113	0.006
303	ENSDARG00000045150	csnk1e	1.19E-08	5.42E-13	0.544257589	0.127	0.009
304	ENSDARG00000020493	lgi1a	1.23E-08	5.60E-13	0.689692508	0.113	0.006
305	ENSDARG00000020758	tmem178	1.23E-08	5.60E-13	0.773466188	0.113	0.006
306	ENSDARG00000003820	nr1d2a	1.31E-08	5.94E-13	1.150771647	0.38	0.099
307	ENSDARG00000016460	fut9a	1.32E-08	5.99E-13	0.392298829	0.113	0.006
308	ENSDARG00000022045	map1ab	1.34E-08	6.08E-13	0.985178614	0.239	0.038
309	ENSDARG00000027236	rs1a	1.37E-08	6.22E-13	2.220765523	0.211	0.03
310	ENSDARG00000032369	btbd6b	1.40E-08	6.34E-13	0.720519158	0.183	0.022
311	ENSDARG00000004988	ppp3ca	1.41E-08	6.41E-13	0.542125202	0.113	0.006
312	ENSDARG00000043465	atp6v1b2	1.53E-08	6.92E-13	0.477535016	0.127	0.009
313	ENSDARG00000060222	scn1ba	1.53E-08	6.92E-13	0.639853828	0.127	0.009
314	ENSDARG00000056633	fgf13b	1.54E-08	6.97E-13	0.406758971	0.113	0.006
315	ENSDARG00000055900	zswim5	1.63E-08	7.39E-13	0.988793697	0.239	0.04
316	ENSDARG00000078473	nucks1a	1.79E-08	8.11E-13	1.298789719	0.38	0.106
317	ENSDARG00000034616	mlf2	2.00E-08	9.06E-13	1.246329536	0.352	0.09
318	ENSDARG00000086856	stk35	2.05E-08	9.29E-13	1.079697611	0.324	0.075
319	ENSDARG00000020258	ewsr1a	3.25E-08	1.47E-12	0.862375777	0.268	0.051
320	ENSDARG00000023174	fez1	3.51E-08	1.59E-12	0.741168255	0.268	0.049
321	ENSDARG00000017446	camk1db	3.56E-08	1.62E-12	0.815279479	0.141	0.012
322	ENSDARG00000060481	atl1	3.97E-08	1.80E-12	0.821493458	0.141	0.012
323	ENSDARG00000014891	robo2	4.13E-08	1.87E-12	0.860162736	0.141	0.012
324	ENSDARG00000068434	h3f3b.1	4.13E-08	1.87E-12	1.387746942	0.606	0.275
325	ENSDARG00000004386	si:dkey-153k10.9	4.92E-08	2.23E-12	0.400601903	0.141	0.012
326	ENSDARG00000068640	rsf1b.1	5.66E-08	2.56E-12	0.560019727	0.169	0.019
327	ENSDARG00000104223	lmbrd1	5.75E-08	2.61E-12	0.892327571	0.197	0.028
328	ENSDARG00000092807	si:dkey-151g10.6	6.29E-08	2.85E-12	-0.461641813	1	0.998
329	ENSDARG00000030563	zgc:77880	6.57E-08	2.98E-12	0.770924915	0.127	0.01
330	ENSDARG00000015537	gad2	6.74E-08	3.05E-12	0.786811933	0.197	0.027
331	ENSDARG00000051852	kcnc1a	6.99E-08	3.17E-12	0.605510346	0.155	0.016
332	ENSDARG00000074671	nptx1l	7.25E-08	3.29E-12	0.687827268	0.155	0.016
333	ENSDARG00000031343	rab6bb	7.83E-08	3.55E-12	0.866250203	0.211	0.032
334	ENSDARG00000104436	zgc:153426	8.03E-08	3.64E-12	0.523707954	0.169	0.019
335	ENSDARG00000007663	amph	8.40E-08	3.81E-12	0.525226986	0.127	0.01
336	ENSDARG00000079307	si:dkey-205h13.1	8.52E-08	3.86E-12	0.747541455	0.127	0.01
337	ENSDARG00000024785	ctnna2	8.89E-08	4.03E-12	0.616045805	0.127	0.01
338	ENSDARG00000099572	hmgn2	9.12E-08	4.13E-12	1.062885434	0.789	0.442
339	ENSDARG00000042837	atp1b3b	9.13E-08	4.14E-12	0.570335307	0.155	0.016
340	ENSDARG00000035470	sh3glb2b	1.01E-07	4.56E-12	0.34311959	0.155	0.016
341	ENSDARG00000038153	lgals2b	1.01E-07	4.56E-12	-0.733214905	0.986	0.988
342	ENSDARG00000020850	eef1a1l1	1.22E-07	5.55E-12	-0.484528191	1	1
343	ENSDARG00000042115	tmem198a	1.33E-07	6.02E-12	0.532864099	0.113	0.007
344	ENSDARG00000020794	neurod6b	1.35E-07	6.11E-12	1.176444583	0.113	0.007
345	ENSDARG00000036816	pou2f2a	1.41E-07	6.41E-12	0.631271333	0.113	0.007
346	ENSDARG00000102436	si:ch211-194b1.1	1.44E-07	6.51E-12	0.440059822	0.113	0.007
347	ENSDARG00000014854	reep1	1.55E-07	7.04E-12	0.472079823	0.113	0.007
348	ENSDARG00000031382	reep2	1.68E-07	7.61E-12	0.654072184	0.141	0.013
349	ENSDARG00000060656	si:ch211-10a23.2	1.73E-07	7.85E-12	0.576630399	0.113	0.007
350	ENSDARG00000040198	fstl5	1.90E-07	8.61E-12	1.124233673	0.155	0.017
351	ENSDARG00000027957	fgf12a	2.05E-07	9.31E-12	0.325817046	0.113	0.007
352	ENSDARG00000010953	ndel1a	2.09E-07	9.50E-12	0.854857455	0.169	0.021
353	ENSDARG00000059680	fscn1a	2.12E-07	9.63E-12	0.722958148	0.254	0.049
354	ENSDARG00000034187	calm1b	2.25E-07	1.02E-11	1.224526005	0.394	0.114
355	ENSDARG00000038859	rgs20	2.28E-07	1.03E-11	0.710499849	0.141	0.013
356	ENSDARG00000052695	nr2f1a	2.78E-07	1.26E-11	0.955009483	0.225	0.039
357	ENSDARG00000054804	anp32e	3.09E-07	1.40E-11	1.332550522	0.394	0.122
358	ENSDARG00000077291	rps2	3.28E-07	1.49E-11	-0.418628999	1	1
359	ENSDARG00000079687	rnf10	3.69E-07	1.67E-11	1.290735207	0.394	0.128
360	ENSDARG00000037997	tubb5	3.93E-07	1.78E-11	2.065024715	0.211	0.035
361	ENSDARG00000018997	cplx2l	4.28E-07	1.94E-11	0.662179187	0.197	0.029
362	ENSDARG00000030155	ssbp3b	4.52E-07	2.05E-11	0.937880022	0.282	0.063
363	ENSDARG00000071678	atcaya	5.10E-07	2.31E-11	0.713910011	0.183	0.026
364	ENSDARG00000062231	znf362b	5.15E-07	2.33E-11	0.477421562	0.127	0.011
365	ENSDARG00000041974	brk1	5.73E-07	2.60E-11	1.070051614	0.437	0.151
366	ENSDARG00000052419	ankrd12	6.42E-07	2.91E-11	1.015769926	0.282	0.066
367	ENSDARG00000030602	rps19	6.68E-07	3.03E-11	-0.457960438	1	0.996
368	ENSDARG00000023290	fabp3	7.20E-07	3.27E-11	0.891103511	0.676	0.303
369	ENSDARG00000076988	znf839	7.38E-07	3.34E-11	0.720307521	0.141	0.015
370	ENSDARG00000060639	apba2b	7.93E-07	3.60E-11	0.973161049	0.141	0.015
371	ENSDARG00000058039	bhlhe22	8.84E-07	4.01E-11	1.06312328	0.141	0.015
372	ENSDARG00000016769	sgtb	1.01E-06	4.58E-11	0.552016388	0.155	0.018
373	ENSDARG00000006092	rad21a	1.10E-06	5.01E-11	1.242095839	0.394	0.13
374	ENSDARG00000070537	stmn2b	1.12E-06	5.07E-11	0.69424795	0.197	0.03
375	ENSDARG00000062024	kif1ab	1.20E-06	5.45E-11	0.394375921	0.113	0.009
376	ENSDARG00000073704	si:dkeyp-72g9.4	1.22E-06	5.53E-11	1.209973503	0.225	0.041
377	ENSDARG00000022315	atp6v1g1	1.23E-06	5.57E-11	1.096960386	0.493	0.192
378	ENSDARG00000035808	clcn4	1.29E-06	5.86E-11	0.352796526	0.113	0.009
379	ENSDARG00000054290	acin1a	1.40E-06	6.33E-11	0.833417464	0.549	0.227
380	ENSDARG00000015931	si:ch211-214j24.9	1.41E-06	6.39E-11	0.506356838	0.113	0.009
381	ENSDARG00000009949	fndc4b	1.44E-06	6.53E-11	0.697527872	0.183	0.027
382	ENSDARG00000040031	tardbp	1.52E-06	6.87E-11	0.804293376	0.268	0.06
383	ENSDARG00000006370	atp6v1h	1.93E-06	8.77E-11	1.171960451	0.366	0.111
384	ENSDARG00000076618	tm2d3	2.16E-06	9.80E-11	0.744880299	0.211	0.038
385	ENSDARG00000006859	nkain1	2.37E-06	1.07E-10	0.758736638	0.141	0.016
386	ENSDARG00000045131	id4	2.82E-06	1.28E-10	0.969457418	0.197	0.033
387	ENSDARG00000035577	cds2	2.88E-06	1.31E-10	0.695790163	0.141	0.016
388	ENSDARG00000027249	btg1	3.08E-06	1.40E-10	1.201924701	0.704	0.431
389	ENSDARG00000056929	kdm6bb	3.09E-06	1.40E-10	1.021662629	0.211	0.039
390	ENSDARG00000063299	pcloa	3.12E-06	1.42E-10	0.656570929	0.141	0.016
391	ENSDARG00000015970	phip	3.35E-06	1.52E-10	0.308145915	0.141	0.016
392	ENSDARG00000097897	sgip1a	4.02E-06	1.82E-10	0.621992197	0.141	0.016
393	ENSDARG00000103505	fbxl3a	4.51E-06	2.05E-10	0.891344342	0.183	0.029
394	ENSDARG00000019881	bsg	4.74E-06	2.15E-10	1.213805187	0.761	0.462
395	ENSDARG00000019033	tmem59	4.79E-06	2.17E-10	1.084240921	0.408	0.144
396	ENSDARG00000043313	ank2b	5.30E-06	2.40E-10	0.976882874	0.169	0.024
397	ENSDARG00000062790	CU639469.1	5.78E-06	2.62E-10	0.498000419	0.169	0.024
398	ENSDARG00000061233	abcc5	6.05E-06	2.74E-10	0.383103463	0.113	0.01
399	ENSDARG00000032317	tox	6.18E-06	2.80E-10	0.754522201	0.225	0.044
400	ENSDARG00000042534	rsrc2	6.92E-06	3.14E-10	0.892722162	0.239	0.051
401	ENSDARG00000104361	barhl2	7.40E-06	3.35E-10	0.633178454	0.113	0.01
402	ENSDARG00000030265	scdb	7.50E-06	3.40E-10	0.61456811	0.113	0.01
403	ENSDARG00000079840	kcnma1a	7.81E-06	3.54E-10	0.757167715	0.113	0.01
404	ENSDARG00000096319	si:ch211-239j9.1	7.91E-06	3.59E-10	0.399848338	0.113	0.01
405	ENSDARG00000097110	si:dkey-56f14.4	8.02E-06	3.64E-10	0.429016683	0.113	0.01
406	ENSDARG00000078686	arl8a	8.23E-06	3.73E-10	0.731670891	0.211	0.04
407	ENSDARG00000104996	tmem203	8.83E-06	4.00E-10	0.588423799	0.169	0.026
408	ENSDARG00000058369	mex3b	9.06E-06	4.11E-10	0.560753228	0.155	0.021
409	ENSDARG00000008639	kifap3a	9.50E-06	4.31E-10	0.578059745	0.141	0.017
410	ENSDARG00000036875	rps12	9.55E-06	4.33E-10	-0.45010649	1	0.996
411	ENSDARG00000013741	lancl1	9.93E-06	4.50E-10	0.658674122	0.141	0.017
412	ENSDARG00000020521	exoc6	1.07E-05	4.86E-10	0.608147882	0.197	0.035
413	ENSDARG00000098880	pclob	1.12E-05	5.08E-10	0.419562103	0.155	0.021
414	ENSDARG00000070479	tspan13b	1.13E-05	5.14E-10	0.686012454	0.127	0.013
415	ENSDARG00000013414	lin7a	1.23E-05	5.57E-10	0.595823318	0.183	0.029
416	ENSDARG00000019644	ldhba	1.24E-05	5.62E-10	1.156176604	0.606	0.279
417	ENSDARG00000059815	oaz2b	1.41E-05	6.39E-10	0.806379284	0.169	0.026
418	ENSDARG00000034522	rab6ba	1.50E-05	6.81E-10	0.54452203	0.141	0.017
419	ENSDARG00000012848	arih2	1.52E-05	6.87E-10	0.795122393	0.211	0.041
420	ENSDARG00000069090	atp6v0d1	1.56E-05	7.09E-10	0.964773625	0.352	0.109
421	ENSDARG00000102632	ubc	1.58E-05	7.17E-10	0.892869952	0.915	0.7
422	ENSDARG00000058094	ciarta	1.66E-05	7.52E-10	0.965388821	0.521	0.227
423	ENSDARG00000016623	si:ch211-195b13.1	1.70E-05	7.69E-10	0.487018942	0.169	0.026
424	ENSDARG00000069425	hsbp1a	1.71E-05	7.76E-10	0.735029251	0.239	0.051
425	ENSDARG00000006397	laptm4a	1.73E-05	7.84E-10	1.075634836	0.352	0.117
426	ENSDARG00000068214	ccni	1.82E-05	8.26E-10	1.12541757	0.732	0.468
427	ENSDARG00000100742	reep5	1.87E-05	8.48E-10	1.280715471	0.394	0.141
428	ENSDARG00000115271	RPL37A	1.92E-05	8.70E-10	-0.474957021	0.986	0.983
429	ENSDARG00000008153	serinc5	2.47E-05	1.12E-09	0.800836902	0.183	0.032
430	ENSDARG00000070922	cnbpb	2.86E-05	1.30E-09	0.95930771	0.746	0.451
431	ENSDARG00000055502	cicb	2.89E-05	1.31E-09	0.55997926	0.113	0.011
432	ENSDARG00000039502	eef1a1a	3.11E-05	1.41E-09	0.57011995	0.197	0.036
433	ENSDARG00000016584	rgs7a	3.20E-05	1.45E-09	0.558644603	0.113	0.011
434	ENSDARG00000076280	ppp1r1b	3.26E-05	1.48E-09	0.776088459	0.141	0.018
435	ENSDARG00000037588	bhlhe23	3.28E-05	1.49E-09	0.682087866	0.113	0.011
436	ENSDARG00000025693	tmem9b	3.32E-05	1.51E-09	0.801100045	0.268	0.068
437	ENSDARG00000058105	rpl36a	3.34E-05	1.52E-09	-0.471650154	0.972	0.985
438	ENSDARG00000015567	zic1	3.41E-05	1.55E-09	0.822513177	0.113	0.011
439	ENSDARG00000040971	zgc:92606	3.42E-05	1.55E-09	0.913163757	0.366	0.119
440	ENSDARG00000103672	cirbpa	3.59E-05	1.63E-09	1.096894244	0.62	0.338
441	ENSDARG00000056175	scrt2	3.97E-05	1.80E-09	0.512147919	0.141	0.018
442	ENSDARG00000045420	epdr1	4.09E-05	1.86E-09	0.615835431	0.127	0.015
443	ENSDARG00000016676	gnao1a	4.49E-05	2.03E-09	0.25585649	0.113	0.011
444	ENSDARG00000054879	six3b	4.53E-05	2.05E-09	0.981253409	0.127	0.015
445	ENSDARG00000070959	si:ch211-288g17.3	4.57E-05	2.07E-09	1.220011318	0.38	0.131
446	ENSDARG00000092359	si:dkeyp-113d7.10	4.58E-05	2.08E-09	0.635430571	0.127	0.015
447	ENSDARG00000087538	kif3a	4.69E-05	2.12E-09	0.387406013	0.127	0.015
448	ENSDARG00000004060	bhlhe40	5.26E-05	2.38E-09	1.352412397	0.465	0.198
449	ENSDARG00000061810	mbd3b	5.60E-05	2.54E-09	0.643174648	0.155	0.023
450	ENSDARG00000062323	adam23a	5.67E-05	2.57E-09	0.437312981	0.127	0.015
451	ENSDARG00000097102	si:ch73-281n10.2	6.27E-05	2.84E-09	1.08047508	0.648	0.344
452	ENSDARG00000099175	hmgb1a	6.47E-05	2.93E-09	1.110276396	0.69	0.428
453	ENSDARG00000028228	zbtb18	7.38E-05	3.34E-09	1.452879862	0.141	0.019
454	ENSDARG00000037291	dpf2l	7.96E-05	3.61E-09	0.697388538	0.169	0.028
455	ENSDARG00000058454	dynll1	8.25E-05	3.74E-09	1.195951828	0.634	0.361
456	ENSDARG00000021647	gnai1	9.78E-05	4.44E-09	0.829882872	0.254	0.064
457	ENSDARG00000101908	rab3ip	9.95E-05	4.51E-09	0.556799618	0.183	0.034
458	ENSDARG00000007960	hnrnpaba	0.000103779	4.70E-09	1.033522491	0.718	0.434
459	ENSDARG00000088030	rpl35a	0.000105705	4.79E-09	-0.511742198	0.972	0.973
460	ENSDARG00000074271	wrb	0.000106999	4.85E-09	0.610066763	0.169	0.029
461	ENSDARG00000053457	rpl23	0.000108678	4.93E-09	-0.438068128	0.986	0.993
462	ENSDARG00000074686	oga	0.000113153	5.13E-09	0.680221589	0.127	0.016
463	ENSDARG00000042566	rps7	0.000124956	5.66E-09	-0.396790491	0.986	0.996
464	ENSDARG00000056656	tspan18a	0.000125944	5.71E-09	0.794823787	0.127	0.016
465	ENSDARG00000016022	zic5	0.00012941	5.87E-09	1.137770215	0.113	0.012
466	ENSDARG00000056691	cpeb4a	0.000132496	6.01E-09	0.535656946	0.113	0.012
467	ENSDARG00000043757	ptbp3	0.000132813	6.02E-09	0.778838979	0.225	0.052
468	ENSDARG00000043864	nptnb	0.000132857	6.02E-09	0.787731211	0.127	0.016
469	ENSDARG00000052082	gabarapb	0.000139113	6.31E-09	0.853923164	0.718	0.449
470	ENSDARG00000103007	rps3	0.000141322	6.41E-09	-0.494405967	0.944	0.979
471	ENSDARG00000044362	unc119b	0.000143306	6.50E-09	0.705991956	0.141	0.019
472	ENSDARG00000087897	h2afy2	0.000143847	6.52E-09	1.110812921	0.507	0.232
473	ENSDARG00000102572	si:ch211-260e23.9	0.000145504	6.60E-09	1.008910419	0.31	0.09
474	ENSDARG00000019951	sec62	0.000150013	6.80E-09	0.822491372	0.282	0.082
475	ENSDARG00000053990	hmgb2b	0.000152147	6.90E-09	0.926459646	0.535	0.253
476	ENSDARG00000097322	si:dkey-81l17.6	0.000154979	7.03E-09	0.770120951	0.183	0.034
477	ENSDARG00000007184	zbtb16a	0.000155883	7.07E-09	0.39624188	0.127	0.016
478	ENSDARG00000032619	tob1a	0.000156792	7.11E-09	1.125102691	0.606	0.343
479	ENSDARG00000043932	stmn4l	0.00015808	7.17E-09	0.584726479	0.141	0.019
480	ENSDARG00000023228	vsnl1a	0.000163691	7.42E-09	0.333927176	0.113	0.012
481	ENSDARG00000021864	rplp1	0.000174349	7.90E-09	-0.426043876	0.972	0.999
482	ENSDARG00000003169	magi1b	0.000179651	8.14E-09	0.530029012	0.155	0.024
483	ENSDARG00000020926	creb3l3l	0.000181133	8.21E-09	0.94807473	0.296	0.088
484	ENSDARG00000013063	oxct1a	0.000182902	8.29E-09	0.508966806	0.155	0.024
485	ENSDARG00000007825	map2k1	0.000186155	8.44E-09	0.26748975	0.113	0.012
486	ENSDARG00000103978	sh3bp5b	0.000194745	8.83E-09	0.281859726	0.127	0.016
487	ENSDARG00000006257	vldlr	0.000201719	9.14E-09	0.417045811	0.141	0.021
488	ENSDARG00000068436	h3f3b.1	0.000210162	9.53E-09	1.110184082	0.606	0.356
489	ENSDARG00000016871	smarce1	0.000214907	9.74E-09	0.975912276	0.437	0.178
490	ENSDARG00000012244	ube2e3	0.000215115	9.75E-09	1.024475971	0.465	0.209
491	ENSDARG00000087616	maptb	0.000224641	1.02E-08	0.548225354	0.155	0.024
492	ENSDARG00000099614	purab	0.00023505	1.07E-08	0.672685872	0.183	0.036
493	ENSDARG00000014790	g3bp2	0.000243334	1.10E-08	0.495470751	0.169	0.03
494	ENSDARG00000015757	tmem50a	0.000246089	1.12E-08	1.079826106	0.408	0.163
495	ENSDARG00000021193	coro1cb	0.000265849	1.21E-08	0.396067002	0.141	0.021
496	ENSDARG00000053058	rps11	0.000265902	1.21E-08	-0.419206797	0.972	0.961
497	ENSDARG00000044669	hp1bp3	0.000303373	1.38E-08	1.07217505	0.465	0.203
498	ENSDARG00000037633	leng1	0.000313869	1.42E-08	0.490824315	0.183	0.035
499	ENSDARG00000054749	lmo4b	0.000336839	1.53E-08	0.669857748	0.155	0.026
500	ENSDARG00000031768	roraa	0.000339774	1.54E-08	0.781318392	0.155	0.026
501	ENSDARG00000059945	sv2a	0.000349619	1.58E-08	0.475573895	0.141	0.021
502	ENSDARG00000010160	rps15a	0.000351214	1.59E-08	-0.432523898	0.986	0.993
503	ENSDARG00000043483	otx5	0.000369582	1.68E-08	0.852914471	0.127	0.017
504	ENSDARG00000060679	kdm1a	0.00041294	1.87E-08	0.899443515	0.282	0.084
505	ENSDARG00000052091	rbpjb	0.000413057	1.87E-08	0.582761178	0.113	0.013
506	ENSDARG00000038059	grb2b	0.000423622	1.92E-08	0.853706107	0.268	0.077
507	ENSDARG00000036394	pop7	0.000439805	1.99E-08	0.809429447	0.225	0.055
508	ENSDARG00000006242	ptp4a1	0.000451868	2.05E-08	0.7079203	0.38	0.136
509	ENSDARG00000100499	cpeb4b	0.000460611	2.09E-08	1.025659479	0.268	0.079
510	ENSDARG00000104701	map7d1b	0.000461517	2.09E-08	0.6584698	0.113	0.013
511	ENSDARG00000034291	rpl37	0.000479361	2.17E-08	-0.45733629	1	0.982
512	ENSDARG00000011941	bmpr2a	0.000515478	2.34E-08	0.431336575	0.113	0.013
513	ENSDARG00000019566	neurod1	0.000533648	2.42E-08	1.733663404	0.197	0.043
514	ENSDARG00000015427	hdac1	0.00053753	2.44E-08	0.982700278	0.423	0.179
515	ENSDARG00000062477	kiaa1549la	0.00056301	2.55E-08	0.435888966	0.113	0.013
516	ENSDARG00000051824	tmeff2a	0.000581909	2.64E-08	0.582521748	0.113	0.013
517	ENSDARG00000067591	puraa	0.000598653	2.71E-08	0.453787043	0.141	0.022
518	ENSDARG00000041689	usf1	0.000605205	2.74E-08	0.434772609	0.183	0.036
519	ENSDARG00000033201	zgc:101840	0.000737551	3.34E-08	0.398303379	0.141	0.022
520	ENSDARG00000009771	ppme1	0.000933183	4.23E-08	0.736979397	0.282	0.086
521	ENSDARG00000035692	rps3a	0.000943981	4.28E-08	-0.402173388	0.986	0.993
522	ENSDARG00000074057	calm3b	0.001051032	4.76E-08	0.982635122	0.592	0.339
523	ENSDARG00000038754	plk3	0.001105242	5.01E-08	0.623842116	0.155	0.028
524	ENSDARG00000039150	lgmn	0.001112227	5.04E-08	0.491334611	0.282	0.08
525	ENSDARG00000038731	slc25a36a	0.001117571	5.07E-08	0.66033158	0.141	0.023
526	ENSDARG00000004830	flot2a	0.001144842	5.19E-08	0.693904	0.183	0.039
527	ENSDARG00000005479	tenm3	0.001219984	5.53E-08	0.909685038	0.141	0.023
528	ENSDARG00000016345	ncoa5	0.001347596	6.11E-08	0.446397619	0.183	0.039
529	ENSDARG00000039626	nrgna	0.001364615	6.19E-08	1.561989587	0.155	0.028
530	ENSDARG00000074624	si:ch211-198a12.6	0.001375686	6.24E-08	0.373751769	0.155	0.028
531	ENSDARG00000062361	PAXBP1	0.001403421	6.36E-08	0.360653137	0.113	0.015
532	ENSDARG00000001889	tuba1a	0.001429105	6.48E-08	1.151601543	0.338	0.122
533	ENSDARG00000022768	gid8a	0.001433036	6.50E-08	0.337137651	0.113	0.015
534	ENSDARG00000028119	sumo3a	0.001593035	7.22E-08	0.851675896	0.521	0.265
535	ENSDARG00000069763	etv5a	0.001746309	7.92E-08	0.390121621	0.113	0.015
536	ENSDARG00000011201	rplp2l	0.001789416	8.11E-08	-0.430691871	0.972	0.968
537	ENSDARG00000037783	proza	0.001840189	8.34E-08	0.700213074	0.239	0.064
538	ENSDARG00000051783	rplp0	0.001880349	8.52E-08	-0.361050089	1	0.998
539	ENSDARG00000019230	rpl7a	0.001895363	8.59E-08	-0.399330052	0.972	0.994
540	ENSDARG00000104687	slc16a9b	0.001977318	8.96E-08	0.406095346	0.113	0.015
541	ENSDARG00000079276	ube2ql1	0.002125456	9.64E-08	0.271558206	0.113	0.015
542	ENSDARG00000053152	pcmtd1	0.002158639	9.79E-08	0.731449297	0.225	0.058
543	ENSDARG00000099257	si:ch73-119p20.1	0.002169715	9.84E-08	0.326639222	0.113	0.015
544	ENSDARG00000013843	sept5a	0.002307925	1.05E-07	0.326294581	0.113	0.015
545	ENSDARG00000037350	rpl9	0.00241354	1.09E-07	-0.420761815	0.986	0.987
546	ENSDARG00000102061	b3galt2	0.002452804	1.11E-07	0.803535323	0.141	0.024
547	ENSDARG00000011462	otub1b	0.002675939	1.21E-07	0.617364862	0.225	0.058
548	ENSDARG00000002217	scocb	0.002865656	1.30E-07	0.429785612	0.127	0.019
549	ENSDARG00000017397	smarcc1a	0.002975536	1.35E-07	0.538071607	0.141	0.024
550	ENSDARG00000010083	rbfox3a	0.003076828	1.39E-07	0.651246231	0.141	0.024
551	ENSDARG00000024195	znf395b	0.003210587	1.46E-07	0.895327522	0.394	0.165
552	ENSDARG00000003151	skp1	0.003212024	1.46E-07	0.732103199	0.634	0.388
553	ENSDARG00000079150	si:ch211-276i12.9	0.003364828	1.53E-07	0.733771586	0.197	0.046
554	ENSDARG00000027419	gad1b	0.003541343	1.61E-07	0.775710013	0.155	0.029
555	ENSDARG00000029500	rpl34	0.00357704	1.62E-07	-0.446004053	0.972	0.981
556	ENSDARG00000045074	arl4d	0.003706905	1.68E-07	0.866893598	0.155	0.03
557	ENSDARG00000010873	DDX17	0.003895208	1.77E-07	0.804420215	0.254	0.077
558	ENSDARG00000102891	ppp1r26	0.004276342	1.94E-07	0.413558115	0.113	0.016
559	ENSDARG00000090454	gnb1a	0.004337993	1.97E-07	1.136253077	0.437	0.212
560	ENSDARG00000044573	cdc42	0.004379626	1.99E-07	0.937973435	0.451	0.22
561	ENSDARG00000005536	ubr7	0.00441419	2.00E-07	0.677482872	0.155	0.03
562	ENSDARG00000075461	kmt5c	0.004536118	2.06E-07	0.443282413	0.113	0.016
563	ENSDARG00000052690	arrdc3a	0.004942621	2.24E-07	0.716570249	0.324	0.118
564	ENSDARG00000029533	rpl18	0.005011674	2.27E-07	-0.360465087	0.986	0.99
565	ENSDARG00000015566	dnmt3ab	0.005153779	2.34E-07	0.701492059	0.183	0.043
566	ENSDARG00000030716	ing4	0.005267436	2.39E-07	0.466347717	0.211	0.054
567	ENSDARG00000003495	madd	0.005516863	2.50E-07	0.362902679	0.113	0.016
568	ENSDARG00000002587	dpysl3	0.005680609	2.58E-07	0.361525082	0.113	0.016
569	ENSDARG00000099380	rpl13	0.006096005	2.76E-07	-0.402399097	0.958	0.993
570	ENSDARG00000009285	rpl15	0.006158599	2.79E-07	-0.353671521	1	0.991
571	ENSDARG00000044521	eef1b2	0.006729715	3.05E-07	-0.501340246	0.915	0.953
572	ENSDARG00000027316	tcp11l2	0.00673077	3.05E-07	0.930250405	0.183	0.044
573	ENSDARG00000019778	rps6	0.006949984	3.15E-07	-0.351610756	0.986	0.987
574	ENSDARG00000096711	si:ch211-194k22.8	0.00711065	3.22E-07	0.464338494	0.141	0.026
575	ENSDARG00000001888	ppm1ba	0.007285783	3.30E-07	0.353777166	0.127	0.021
576	ENSDARG00000036344	calb2b	0.007296313	3.31E-07	1.261250353	0.155	0.032
577	ENSDARG00000035870	laptm4b	0.007703693	3.49E-07	0.897241005	0.183	0.044
578	ENSDARG00000031796	ache	0.007750121	3.51E-07	0.7830409	0.169	0.038
579	ENSDARG00000076290	calr	0.007929752	3.59E-07	1.327418968	0.352	0.147
580	ENSDARG00000035256	eef2l2	0.008045094	3.65E-07	0.529108138	0.239	0.067
581	ENSDARG00000003599	rpl3	0.008194111	3.71E-07	-0.373009831	0.986	0.993
582	ENSDARG00000036028	arrdc3b	0.008976315	4.07E-07	0.744153314	0.254	0.078
583	ENSDARG00000010137	ldb1a	0.009095354	4.12E-07	0.748544123	0.225	0.064
584	ENSDARG00000043509	rpl11	0.009143882	4.15E-07	-0.32328624	0.986	0.995
585	ENSDARG00000099104	rpl24	0.00967563	4.39E-07	-0.35316195	0.958	0.989
586	ENSDARG00000019438	rnf13	0.009757544	4.42E-07	0.513415344	0.183	0.044
587	ENSDARG00000044093	rpl13a	0.009770395	4.43E-07	-0.411932442	0.958	0.972
588	ENSDARG00000103658	hivep1	0.010734075	4.87E-07	0.53082397	0.141	0.027
589	ENSDARG00000098591	tubb2b	0.011034638	5.00E-07	1.352198298	0.507	0.273
590	ENSDARG00000077811	sox11a	0.01121659	5.09E-07	1.657685125	0.225	0.066
591	ENSDARG00000076679	rai1	0.011638216	5.28E-07	0.545941833	0.113	0.017
592	ENSDARG00000061543	ccdc85b	0.011885062	5.39E-07	0.448229677	0.155	0.032
593	ENSDARG00000005651	hrasb	0.011965007	5.42E-07	0.589384318	0.141	0.027
594	ENSDARG00000055124	ccnl1a	0.011988253	5.43E-07	0.6636557	0.183	0.045
595	ENSDARG00000019213	CTBP1	0.01217327	5.52E-07	0.651306742	0.155	0.033
596	ENSDARG00000015057	ube2d4	0.012614287	5.72E-07	0.84852141	0.155	0.033
597	ENSDARG00000039347	rps24	0.012704183	5.76E-07	-0.387956254	0.972	0.981
598	ENSDARG00000012688	eif1b	0.012886705	5.84E-07	0.754661766	0.746	0.532
599	ENSDARG00000077840	meis2a	0.013204207	5.99E-07	1.14151434	0.127	0.022
600	ENSDARG00000104372	gnb1b	0.013498124	6.12E-07	1.091756004	0.507	0.286
601	ENSDARG00000029818	srsf5a	0.013867851	6.29E-07	0.829869435	0.69	0.45
602	ENSDARG00000011594	smarcb1b	0.013883803	6.29E-07	0.601419031	0.127	0.022
603	ENSDARG00000056979	lhx9	0.01413592	6.41E-07	0.669015138	0.113	0.017
604	ENSDARG00000073837	senp2	0.014186587	6.43E-07	0.381959374	0.183	0.045
605	ENSDARG00000034897	rps10	0.014237544	6.45E-07	-0.408739935	0.986	0.97
606	ENSDARG00000060113	znf395a	0.015748469	7.14E-07	0.531478078	0.254	0.079
607	ENSDARG00000044332	zranb2	0.017033363	7.72E-07	0.79522426	0.225	0.068
608	ENSDARG00000101009	cited4b	0.01734774	7.86E-07	0.676276347	0.225	0.066
609	ENSDARG00000069360	ppp3r1b	0.017459536	7.92E-07	0.704169066	0.268	0.089
610	ENSDARG00000038954	ctnnbip1	0.017569367	7.97E-07	0.868181091	0.141	0.028
611	ENSDARG00000105293	srsf4	0.017665805	8.01E-07	0.581259787	0.225	0.068
612	ENSDARG00000003281	pik3ip1	0.019472506	8.83E-07	0.314578531	0.155	0.032
613	ENSDARG00000088318	ubap2a	0.019599636	8.89E-07	0.352191742	0.169	0.039
614	ENSDARG00000018334	rpl35	0.019929085	9.03E-07	-0.347934538	0.986	0.991
615	ENSDARG00000013307	rpl19	0.019953674	9.05E-07	-0.312825225	1	0.994
616	ENSDARG00000055996	rps8a	0.020372001	9.24E-07	-0.341057119	1	0.984
617	ENSDARG00000003311	pank2	0.020412365	9.25E-07	0.696826919	0.141	0.028
618	ENSDARG00000019335	hes6	0.021994581	9.97E-07	0.473478313	0.183	0.046
619	ENSDARG00000019417	gadd45ga	0.022939543	1.04E-06	0.427791235	0.155	0.033
620	ENSDARG00000013734	polr3glb	0.023134757	1.05E-06	0.527760757	0.127	0.023
621	ENSDARG00000061458	phf14	0.023440176	1.06E-06	0.584765824	0.113	0.018
622	ENSDARG00000069122	si:ch211-216l23.2	0.024085148	1.09E-06	0.53181153	0.127	0.023
623	ENSDARG00000006316	rpl23a	0.025266224	1.15E-06	-0.401036274	0.986	0.974
624	ENSDARG00000040926	nr2f2	0.025684392	1.16E-06	0.845851185	0.127	0.023
625	ENSDARG00000022684	fkbp1aa	0.025799911	1.17E-06	0.650814713	0.803	0.582
626	ENSDARG00000071497	zic3	0.028215984	1.28E-06	0.810358703	0.113	0.018
627	ENSDARG00000020764	slmapb	0.02846532	1.29E-06	0.586951242	0.113	0.018
628	ENSDARG00000099744	gap43	0.029024225	1.32E-06	1.093935705	0.183	0.046
629	ENSDARG00000068582	rnf44	0.029895347	1.36E-06	0.865111297	0.211	0.061
630	ENSDARG00000044056	ahi1	0.030626685	1.39E-06	0.29351148	0.127	0.023
631	ENSDARG00000040184	syncrip	0.030862333	1.40E-06	0.849347295	0.493	0.254
632	ENSDARG00000018618	cpsf6	0.03120939	1.41E-06	0.696163675	0.282	0.101
633	ENSDARG00000077323	thap4	0.031351706	1.42E-06	0.270595298	0.113	0.018
634	ENSDARG00000009480	pdcl	0.031426898	1.42E-06	0.540424269	0.268	0.094
635	ENSDARG00000013928	plekhb2	0.031871257	1.44E-06	0.338128853	0.127	0.023
636	ENSDARG00000044183	prkab1a	0.031871257	1.44E-06	0.290027112	0.127	0.023
637	ENSDARG00000045316	map7d2b	0.032469495	1.47E-06	0.350339862	0.113	0.018
638	ENSDARG00000038306	tsc22d1	0.032888953	1.49E-06	0.98087947	0.254	0.086
639	ENSDARG00000024047	tmem38a	0.032902923	1.49E-06	0.842642953	0.268	0.09
640	ENSDARG00000036593	kdm2ba	0.033750824	1.53E-06	0.69538001	0.141	0.029
641	ENSDARG00000056831	gng2	0.035608112	1.61E-06	0.8143214	0.394	0.184
642	ENSDARG00000051800	fnbp4	0.035970053	1.63E-06	0.795852639	0.239	0.077
643	ENSDARG00000054578	arl6ip1	0.03798642	1.72E-06	0.86500638	0.437	0.213
644	ENSDARG00000036316	rpl39	0.038772776	1.76E-06	-0.357872965	1	0.993
645	ENSDARG00000042322	si:dkey-177p2.6	0.042045274	1.91E-06	0.930628596	0.31	0.128
646	ENSDARG00000044241	dram2b	0.042635778	1.93E-06	0.62495889	0.155	0.035
647	ENSDARG00000003695	vdac3	0.044124267	2.00E-06	0.802174833	0.577	0.347
648	ENSDARG00000030957	yipf4	0.044652031	2.02E-06	0.678323713	0.31	0.123
649	ENSDARG00000058203	smc1al	0.046706525	2.12E-06	0.990206431	0.239	0.08
650	ENSDARG00000010721	6-Sep	0.047358597	2.15E-06	0.650571748	0.254	0.085
651	ENSDARG00000070795	eaf1	0.049580097	2.25E-06	0.473451049	0.127	0.024
652	ENSDARG00000076532	si:ch211-222l21.1	0.050261692	2.28E-06	1.129179893	0.606	0.399
653	ENSDARG00000025350	prdx2	0.050494693	2.29E-06	-0.609938779	0.887	0.911
654	ENSDARG00000030408	rps26l	0.05163983	2.34E-06	-0.406889805	0.958	0.948
655	ENSDARG00000099776	glula	0.054030349	2.45E-06	1.587843574	0.479	0.236
656	ENSDARG00000100588	rpl36	0.055762344	2.53E-06	-0.355011058	0.986	0.977
657	ENSDARG00000068996	hist2h2l	0.057759549	2.62E-06	1.050474482	0.437	0.234
658	ENSDARG00000055510	ypel3	0.060049316	2.72E-06	0.761040435	0.127	0.024
659	ENSDARG00000039430	msl2b	0.061067427	2.77E-06	0.560576712	0.141	0.03
660	ENSDARG00000036754	hmgn3	0.061855074	2.80E-06	0.746447435	0.31	0.119
661	ENSDARG00000042091	btbd2a	0.067816519	3.07E-06	0.283286976	0.113	0.019
662	ENSDARG00000104030	taf12	0.068371997	3.10E-06	0.77029722	0.38	0.176
663	ENSDARG00000010596	slc7a6os	0.068550437	3.11E-06	0.590424768	0.169	0.044
664	ENSDARG00000093382	uqcc3	0.068846223	3.12E-06	0.583796634	0.183	0.05
665	ENSDARG00000086184	FBXO48	0.069995646	3.17E-06	0.634074738	0.211	0.063
666	ENSDARG00000103791	nme2b.1	0.072485295	3.29E-06	-0.427761878	0.944	0.957
667	ENSDARG00000032725	rps27a	0.073058052	3.31E-06	-0.314263878	1	0.983
668	ENSDARG00000010655	ppm1k	0.074058473	3.36E-06	0.517014452	0.169	0.043
669	ENSDARG00000023220	selenot2	0.074572942	3.38E-06	0.804811137	0.239	0.082
670	ENSDARG00000056347	rab3aa	0.078096645	3.54E-06	0.295645616	0.113	0.019
671	ENSDARG00000102051	mtbl	0.078519493	3.56E-06	0.44549328	0.197	0.055
672	ENSDARG00000015449	fut8a	0.097830981	4.44E-06	0.439954511	0.141	0.032
673	ENSDARG00000042410	rab40b	0.09870162	4.47E-06	0.863029999	0.197	0.058
674	ENSDARG00000000966	ncor2	0.099006104	4.49E-06	0.754917067	0.169	0.045
675	ENSDARG00000068404	tbcb	0.100045681	4.54E-06	0.6964784	0.282	0.107
676	ENSDARG00000011170	ndrg2	0.100241997	4.54E-06	0.642362896	0.211	0.064
677	ENSDARG00000008310	ip6k2a	0.10114223	4.59E-06	0.760312728	0.254	0.09
678	ENSDARG00000054911	tmsb	0.104322343	4.73E-06	1.036510776	0.169	0.044
679	ENSDARG00000010442	rnf11a	0.105076515	4.76E-06	0.4497672	0.113	0.021
680	ENSDARG00000035399	ankra2	0.105922051	4.80E-06	0.424822067	0.113	0.021
681	ENSDARG00000014867	rpl8	0.110515911	5.01E-06	-0.265367398	1	0.995
682	ENSDARG00000027322	lin7c	0.11251845	5.10E-06	0.611773828	0.183	0.051
683	ENSDARG00000060309	srgap3	0.112663185	5.11E-06	0.411724108	0.141	0.032
684	ENSDARG00000037425	s100a10a	0.116777392	5.29E-06	-0.743834506	0.845	0.9
685	ENSDARG00000035558	gps2	0.119336587	5.41E-06	0.675468376	0.169	0.044
686	ENSDARG00000044902	atp2b2	0.120222149	5.45E-06	0.722942108	0.197	0.058
687	ENSDARG00000011989	crx	0.124266403	5.63E-06	0.767054945	0.113	0.021
688	ENSDARG00000020693	sesn1	0.12431393	5.64E-06	0.901543025	0.465	0.235
689	ENSDARG00000056481	vat1	0.126224341	5.72E-06	0.526856527	0.141	0.032
690	ENSDARG00000005791	rpl28	0.129016431	5.85E-06	-0.379401883	0.972	0.977
691	ENSDARG00000023058	foxo3a	0.131351003	5.95E-06	0.508354152	0.155	0.038
692	ENSDARG00000036058	gnao1b	0.132491362	6.01E-06	1.072680307	0.324	0.14
693	ENSDARG00000041182	rpl4	0.132767812	6.02E-06	-0.379151811	0.958	0.94
694	ENSDARG00000100494	pbx1a	0.135473944	6.14E-06	0.716386581	0.155	0.038
695	ENSDARG00000035860	rps28	0.136066703	6.17E-06	-0.382790119	0.986	0.971
696	ENSDARG00000036080	cd81a	0.136867944	6.20E-06	0.94848902	0.366	0.164
697	ENSDARG00000010745	dnaja2b	0.138215354	6.27E-06	0.600212685	0.31	0.125
698	ENSDARG00000019181	rpsa	0.138584134	6.28E-06	-0.321854196	0.986	0.988
699	ENSDARG00000006124	kdm5c	0.143943426	6.53E-06	0.594480813	0.155	0.039
700	ENSDARG00000100244	ebf3a	0.151769671	6.88E-06	1.381172286	0.141	0.033
701	ENSDARG00000015851	pnn	0.154876021	7.02E-06	0.905358853	0.268	0.102
702	ENSDARG00000035868	spire1a	0.163461687	7.41E-06	0.554560597	0.127	0.027
703	ENSDARG00000053222	asb5b	0.17298527	7.84E-06	0.408355522	0.127	0.027
704	ENSDARG00000018319	arglu1b	0.174885539	7.93E-06	0.474321595	0.197	0.06
705	ENSDARG00000012505	u2af2a	0.179946066	8.16E-06	0.589098432	0.169	0.045
706	ENSDARG00000058451	rpl6	0.181733045	8.24E-06	-0.39469942	0.958	0.978
707	ENSDARG00000044267	sumo1	0.191732286	8.69E-06	0.662126461	0.366	0.168
708	ENSDARG00000034670	ube2e2	0.199281343	9.03E-06	0.432758725	0.211	0.066
709	ENSDARG00000011175	atp6v1d	0.210901369	9.56E-06	0.537958912	0.127	0.028
710	ENSDARG00000036102	ctdsp2	0.21413229	9.71E-06	0.614657869	0.31	0.128
711	ENSDARG00000061048	ranbp9	0.231536276	1.05E-05	0.879014227	0.183	0.056
712	ENSDARG00000062420	nfia	0.235459799	1.07E-05	0.783670855	0.127	0.028
713	ENSDARG00000086753	gb:bc139872	0.238826912	1.08E-05	0.438864582	0.239	0.085
714	ENSDARG00000089981	rnf146	0.241984168	1.10E-05	0.660172152	0.141	0.034
715	ENSDARG00000045359	elocb	0.242953118	1.10E-05	0.677407124	0.451	0.251
716	ENSDARG00000016516	rbm8a	0.248886649	1.13E-05	0.809999705	0.479	0.269
717	ENSDARG00000021838	rps23	0.249133019	1.13E-05	-0.353698012	0.986	0.976
718	ENSDARG00000056490	zgc:110158	0.253076449	1.15E-05	0.56357842	0.113	0.022
719	ENSDARG00000019223	arglu1a	0.253179608	1.15E-05	0.471961214	0.211	0.068
720	ENSDARG00000040884	mxi1	0.262734715	1.19E-05	0.504012392	0.127	0.028
721	ENSDARG00000055283	id2a	0.267563424	1.21E-05	1.598976804	0.423	0.229
722	ENSDARG00000007098	itm2ba	0.268019287	1.22E-05	0.753267835	0.451	0.241
723	ENSDARG00000013016	pole4	0.269648505	1.22E-05	0.423423019	0.169	0.046
724	ENSDARG00000018985	castor2	0.284610179	1.29E-05	0.600968774	0.211	0.069
725	ENSDARG00000027828	grin1a	0.285558475	1.29E-05	0.481753908	0.113	0.022
726	ENSDARG00000069790	dynll2a	0.305539492	1.39E-05	0.36117434	0.113	0.022
727	ENSDARG00000043453	rps5	0.309965227	1.41E-05	-0.316167134	1	0.983
728	ENSDARG00000005560	ywhah	0.312170167	1.42E-05	0.870345201	0.408	0.219
729	ENSDARG00000063218	ppm1la	0.316959323	1.44E-05	0.409467432	0.141	0.034
730	ENSDARG00000015128	rpl27	0.325528234	1.48E-05	-0.326547558	0.986	0.976
731	ENSDARG00000101127	map1lc3b	0.33083424	1.50E-05	0.623329924	0.38	0.178
732	ENSDARG00000019572	taf7	0.333280576	1.51E-05	0.709427846	0.239	0.089
733	ENSDARG00000012684	atp2b1a	0.333548045	1.51E-05	0.906786976	0.268	0.108
734	ENSDARG00000074848	smim7	0.343539134	1.56E-05	0.573729414	0.169	0.047
735	ENSDARG00000102291	eef1da	0.348161822	1.58E-05	-0.700055101	0.746	0.814
736	ENSDARG00000019004	smarcd1	0.357080085	1.62E-05	0.551350664	0.211	0.072
737	ENSDARG00000105243	ogt.1	0.357095522	1.62E-05	0.828977627	0.127	0.029
738	ENSDARG00000116491	h2afvb	0.373199306	1.69E-05	0.629432282	0.493	0.271
739	ENSDARG00000018602	rab5aa	0.376249908	1.71E-05	0.32468044	0.211	0.069
740	ENSDARG00000028335	hmga1a	0.37832576	1.72E-05	0.864097013	0.535	0.328
741	ENSDARG00000100392	rps18	0.384740719	1.74E-05	-0.343322109	0.972	0.977
742	ENSDARG00000012777	nucks1b	0.385992427	1.75E-05	0.64056052	0.254	0.096
743	ENSDARG00000029612	gpkow	0.40505584	1.84E-05	0.624681019	0.155	0.043
744	ENSDARG00000014430	rabgef1	0.410198483	1.86E-05	0.379304063	0.113	0.023
745	ENSDARG00000006691	rpl12	0.411783525	1.87E-05	-0.33107839	0.972	0.973
746	ENSDARG00000017843	srsf1b	0.423702666	1.92E-05	0.369360505	0.169	0.047
747	ENSDARG00000009724	rpn2	0.426868707	1.94E-05	0.542557581	0.127	0.029
748	ENSDARG00000045695	myca	0.44160884	2.00E-05	0.617741879	0.239	0.089
749	ENSDARG00000010784	ppp1r12a	0.444262694	2.01E-05	0.36320937	0.113	0.023
750	ENSDARG00000063911	mt-atp6	0.447376755	2.03E-05	0.27236225	0.845	0.586
751	ENSDARG00000087188	nfil3-6	0.447489593	2.03E-05	0.466119624	0.113	0.023
752	ENSDARG00000060697	kmt2bb	0.451638066	2.05E-05	0.687304176	0.225	0.082
753	ENSDARG00000031198	hmg20a	0.454010468	2.06E-05	0.421344227	0.113	0.023
754	ENSDARG00000035610	zgc:113208	0.455864704	2.07E-05	0.570039886	0.127	0.029
755	ENSDARG00000057606	arl4ca	0.457304736	2.07E-05	0.480877939	0.113	0.023
756	ENSDARG00000070437	rpl22	0.466334501	2.11E-05	-0.381233765	0.944	0.967
757	ENSDARG00000042823	spcs2	0.468990788	2.13E-05	0.625431947	0.282	0.117
758	ENSDARG00000045373	pabpn1	0.49723301	2.25E-05	0.81721882	0.394	0.212
759	ENSDARG00000092693	tpt1	0.50223051	2.28E-05	-0.335640602	0.972	0.99
760	ENSDARG00000070849	rps15	0.513064397	2.33E-05	-0.290737234	1	0.99
761	ENSDARG00000026531	alcama	0.515236627	2.34E-05	0.447327779	0.155	0.041
762	ENSDARG00000009212	ppiaa	0.527681244	2.39E-05	-0.409253104	0.915	0.945
763	ENSDARG00000100129	brd3b	0.539645555	2.45E-05	0.680786631	0.239	0.089
764	ENSDARG00000013351	cirbpb	0.539903138	2.45E-05	0.600553497	0.817	0.647
765	ENSDARG00000044062	ctbp2a	0.549237224	2.49E-05	0.751709536	0.141	0.036
766	ENSDARG00000095743	sox11b	0.552503413	2.50E-05	1.266173402	0.141	0.036
767	ENSDARG00000026865	fam107b	0.591875331	2.68E-05	0.602737467	0.183	0.057
768	ENSDARG00000042428	gstt1a	0.60512721	2.74E-05	-0.923106887	0.169	0.431
769	ENSDARG00000101406	rplp2	0.620141042	2.81E-05	-0.359192622	0.958	0.965
770	ENSDARG00000099675	kdm4b	0.661967121	3.00E-05	0.38182288	0.183	0.057
771	ENSDARG00000037713	pcnp	0.674117302	3.06E-05	0.665117769	0.197	0.067
772	ENSDARG00000063908	mt-co2	0.683030255	3.10E-05	0.251636529	1	0.814
773	ENSDARG00000061187	cbx5	0.692720077	3.14E-05	0.579468084	0.296	0.127
774	ENSDARG00000044328	ankrd46a	0.720178479	3.26E-05	0.54580899	0.141	0.036
775	ENSDARG00000037647	rnf175	0.726915183	3.30E-05	0.534761311	0.127	0.03
776	ENSDARG00000102453	slc1a2b	0.727266686	3.30E-05	0.575947283	0.127	0.029
777	ENSDARG00000036298	rps13	0.75592139	3.43E-05	-0.327435951	0.986	0.982
778	ENSDARG00000101270	klhl8	0.774277378	3.51E-05	0.570752886	0.127	0.03
779	ENSDARG00000035880	atp6v1c1b	0.775339259	3.52E-05	0.278209853	0.113	0.024
780	ENSDARG00000028614	mospd1	0.79270145	3.59E-05	0.437498499	0.169	0.051
781	ENSDARG00000078904	brd4	0.793716467	3.60E-05	0.6984023	0.169	0.052
782	ENSDARG00000008494	myl6	0.827052231	3.75E-05	0.32371656	0.155	0.043
783	ENSDARG00000069855	pnisr	0.86611159	3.93E-05	0.896726962	0.197	0.069
784	ENSDARG00000011405	rps9	0.894904623	4.06E-05	-0.277492363	0.986	0.994
785	ENSDARG00000090634	smim29	0.911514505	4.13E-05	0.483676472	0.127	0.03
786	ENSDARG00000023988	dctn4	0.91243509	4.14E-05	0.595978887	0.155	0.045
787	ENSDARG00000077405	psip1b	0.92195026	4.18E-05	0.723448254	0.254	0.102
788	ENSDARG00000016238	arl6ip5b	0.926949928	4.20E-05	0.333933414	0.211	0.073
789	ENSDARG00000007320	rpl7	0.926993293	4.20E-05	-0.255903326	0.986	0.994
790	ENSDARG00000061338	ddx6	0.931895783	4.22E-05	0.874257375	0.239	0.094
791	ENSDARG00000071424	ap3d1	0.939181365	4.26E-05	0.382525344	0.155	0.044
792	ENSDARG00000046157	RPS17	0.947876261	4.30E-05	-0.336172049	0.972	0.961
793	ENSDARG00000059768	gpatch8	0.998102672	4.52E-05	0.527615177	0.183	0.058
794	ENSDARG00000000068	slc9a3r1a	1	0.102165349	-0.474915271	0.408	0.49
795	ENSDARG00000000069	dap	1	0.350055894	-0.341815684	0.451	0.488
796	ENSDARG00000000212	krt97	1	0.012598412	-0.575475133	0.62	0.68
797	ENSDARG00000000394	matr3l1.1	1	0.000921488	0.40721077	0.113	0.034
798	ENSDARG00000000779	scfd1	1	0.47163885	0.32422344	0.127	0.106
799	ENSDARG00000001210	arl14ep	1	0.008322914	0.26131299	0.113	0.044
800	ENSDARG00000001870	atp1a1a.4	1	0.061801241	-0.443237987	0.606	0.639
801	ENSDARG00000001890	stt3b	1	0.072040677	0.398917189	0.155	0.096
802	ENSDARG00000002082	csnk2a1	1	0.136745048	0.259496769	0.296	0.23
803	ENSDARG00000002193	rho	1	0.904724011	-0.261357031	0.324	0.332
804	ENSDARG00000002240	psmb6	1	0.034912184	0.283687995	0.437	0.336
805	ENSDARG00000002271	zfand5b	1	0.001899631	0.319351097	0.239	0.118
806	ENSDARG00000002344	tubb4b	1	0.026058016	0.465988429	0.648	0.551
807	ENSDARG00000002362	ubald1a	1	0.001374686	0.313231161	0.169	0.068
808	ENSDARG00000002589	mylpfb	1	0.457949742	-0.594403157	0.451	0.481
809	ENSDARG00000002632	anxa11b	1	0.155834287	-0.427371941	0.225	0.308
810	ENSDARG00000002659	mapre1b	1	0.025284663	0.257173486	0.113	0.051
811	ENSDARG00000002745	tdh	1	0.538647505	-0.375245324	0.366	0.311
812	ENSDARG00000002758	dedd1	1	0.000298684	0.670602344	0.352	0.187
813	ENSDARG00000002768	pvalb2	1	0.306565762	-0.383209693	1	0.994
814	ENSDARG00000002779	pdx1	1	0.018872101	-0.46181341	0.028	0.119
815	ENSDARG00000002790	ap2m1a	1	0.034501234	0.486433676	0.38	0.286
816	ENSDARG00000002791	atp1a1a.1	1	0.483151802	0.264756914	0.338	0.314
817	ENSDARG00000002970	ss18	1	8.66E-05	0.3031331	0.141	0.039
818	ENSDARG00000003017	ube2al	1	0.007830463	0.412298538	0.127	0.052
819	ENSDARG00000003035	hspa9	1	0.092674321	0.344906452	0.197	0.139
820	ENSDARG00000003098	kdm5bb	1	6.34E-05	0.841094374	0.155	0.046
821	ENSDARG00000003113	ada	1	0.048426885	-0.401732838	0.606	0.663
822	ENSDARG00000003153	nudt21	1	0.000107794	0.614123875	0.183	0.064
823	ENSDARG00000003189	psmd1	1	0.078986938	0.260748971	0.197	0.13
824	ENSDARG00000003219	bin2a	1	0.212994059	-0.302779439	0.225	0.302
825	ENSDARG00000003526	psma5	1	0.129391987	-0.407196312	0.155	0.236
826	ENSDARG00000003531	tcea1	1	0.00233374	0.332426416	0.183	0.08
827	ENSDARG00000003641	tfg	1	0.055949103	0.422684519	0.254	0.181
828	ENSDARG00000003693	hars	1	0.328684454	0.384600012	0.225	0.191
829	ENSDARG00000003754	tspan2a	1	0.000988238	0.708174654	0.197	0.086
830	ENSDARG00000003866	tm9sf2	1	0.007393093	0.568893971	0.211	0.116
831	ENSDARG00000003902	ctsl.1	1	0.526220629	-0.493795388	0.254	0.307
832	ENSDARG00000003920	setb	1	0.006639781	0.492679282	0.437	0.3
833	ENSDARG00000003931	cndp2	1	0.269070218	-0.362538744	0.366	0.423
834	ENSDARG00000003941	rrs1	1	0.115464853	-0.293623152	0.056	0.116
835	ENSDARG00000003952	pfn2	1	0.143804562	-0.344035079	0.563	0.63
836	ENSDARG00000003963	traf4a	1	0.000410449	0.444448116	0.127	0.038
837	ENSDARG00000004094	acsbg2	1	0.125708439	0.325592177	0.127	0.079
838	ENSDARG00000004141	zgc:92630	1	0.178101938	-0.471452944	0.282	0.353
839	ENSDARG00000004161	ik	1	0.096113295	0.318189682	0.155	0.099
840	ENSDARG00000004189	cbx1a	1	0.109258234	0.376786978	0.113	0.066
841	ENSDARG00000004452	tardbpl	1	0.036696547	0.525106502	0.183	0.111
842	ENSDARG00000004470	prkcsh	1	0.039740955	0.46929312	0.211	0.135
843	ENSDARG00000004697	rxrgb	1	0.965410765	0.252776464	0.113	0.12
844	ENSDARG00000004706	syf2	1	0.010220637	0.556098473	0.338	0.227
845	ENSDARG00000004714	tcf12	1	0.000157684	0.696761962	0.127	0.035
846	ENSDARG00000004735	hnrnpub	1	0.035827438	0.413803287	0.155	0.088
847	ENSDARG00000004785	cops2	1	0.035065026	0.690497544	0.169	0.097
848	ENSDARG00000004870	psen1	1	0.799674455	0.370188458	0.099	0.117
849	ENSDARG00000004906	stip1	1	0.913080693	0.300299288	0.169	0.176
850	ENSDARG00000004948	bccip	1	0.202798713	-0.392825123	0.451	0.53
851	ENSDARG00000004956	zmat2	1	0.015657968	0.784610718	0.225	0.137
852	ENSDARG00000005112	cdh17	1	0.09084829	-0.336936333	0.155	0.247
853	ENSDARG00000005162	tpm3	1	0.335943436	-0.359178328	0.338	0.397
854	ENSDARG00000005172	dynll2b	1	0.003702637	0.344259833	0.183	0.085
855	ENSDARG00000005191	ahcy	1	0.000190578	-0.557113029	0.803	0.819
856	ENSDARG00000005423	pgam1a	1	0.053843432	-0.408955783	0.352	0.467
857	ENSDARG00000005481	nfkbiaa	1	0.737781445	-0.259540432	0.099	0.112
858	ENSDARG00000005525	acy3.2	1	0.00304691	-0.336819669	0.028	0.161
859	ENSDARG00000005551	hnrnph1l	1	0.000892424	0.523283722	0.183	0.075
860	ENSDARG00000005565	entpd8	1	0.268497603	-0.253864971	0.183	0.257
861	ENSDARG00000005704	eps8l3b	1	0.398937838	-0.307407394	0.211	0.254
862	ENSDARG00000005774	ddx3xb	1	0.052943856	0.283564337	0.127	0.069
863	ENSDARG00000005840	got2b	1	0.039967339	-0.395305817	0.225	0.355
864	ENSDARG00000005842	cd9a	1	0.000201127	0.626221792	0.197	0.075
865	ENSDARG00000005870	mmadhc	1	0.016808036	0.357113036	0.211	0.122
866	ENSDARG00000005926	ak2	1	0.123275266	-0.299272491	0.493	0.572
867	ENSDARG00000005945	sart1	1	0.210678633	0.378798105	0.127	0.089
868	ENSDARG00000006207	gpx1b	1	0.152452474	-0.536505685	0.324	0.393
869	ENSDARG00000006225	ddx39aa	1	0.042014886	0.360789434	0.282	0.201
870	ENSDARG00000006235	brms1la	1	0.000630673	0.296495862	0.141	0.046
871	ENSDARG00000006283	waslb	1	0.055864756	0.482948034	0.141	0.083
872	ENSDARG00000006389	smad2	1	0.00071563	0.332415168	0.113	0.033
873	ENSDARG00000006399	ywhae1	1	0.001171133	0.372669674	0.394	0.237
874	ENSDARG00000006413	rpl38	1	0.000220938	-0.353606029	0.915	0.905
875	ENSDARG00000006427	fabp2	1	0.015446634	-0.412549357	0.944	0.909
876	ENSDARG00000006524	supt6h	1	0.009951091	0.821794693	0.127	0.056
877	ENSDARG00000006811	sult1st6	1	0.269913467	-0.26180107	0.282	0.35
878	ENSDARG00000007034	hnrpkl	1	0.000122121	0.468354274	0.225	0.089
879	ENSDARG00000007141	psmc3	1	0.333412082	0.277155348	0.183	0.153
880	ENSDARG00000007180	slc30a4	1	0.007789492	-0.416736302	0.028	0.139
881	ENSDARG00000007257	rab5ab	1	0.237636951	0.422383774	0.155	0.118
882	ENSDARG00000007275	si:ch211-251b21.1	1	0.148353417	-0.794930129	0.099	0.164
883	ENSDARG00000007294	aco2	1	0.00014813	0.624298784	0.296	0.144
884	ENSDARG00000007385	cct7	1	0.325862966	-0.322059109	0.423	0.482
885	ENSDARG00000007576	crybb1l1	1	0.768007742	-0.558332769	0.254	0.259
886	ENSDARG00000007682	ppdpfa	1	0.038995703	0.305036769	0.183	0.106
887	ENSDARG00000007693	nfkbiab	1	0.007913387	0.338102691	0.38	0.263
888	ENSDARG00000007708	nsa2	1	0.044207726	-0.299758206	0.859	0.861
889	ENSDARG00000007786	tmx2b	1	0.003350624	0.492499868	0.169	0.075
890	ENSDARG00000007791	ppp2r1ba	1	0.079141317	0.348850693	0.254	0.184
891	ENSDARG00000007836	ctsla	1	0.01818295	0.359635542	0.451	0.332
892	ENSDARG00000007863	tra2a	1	0.002176487	0.284452493	0.225	0.108
893	ENSDARG00000007867	dazap2	1	0.056795151	0.510545673	0.183	0.118
894	ENSDARG00000007955	iars	1	0.122611639	-0.304503086	0.056	0.117
895	ENSDARG00000007989	nedd8	1	0.198064575	0.319001511	0.197	0.15
896	ENSDARG00000008029	mep1a.2	1	0.08840433	-0.661895181	0.239	0.324
897	ENSDARG00000008049	si:dkey-42i9.4	1	0.01857391	0.451223473	0.282	0.186
898	ENSDARG00000008200	ugp2b	1	0.090830971	-0.338175268	0.141	0.235
899	ENSDARG00000008380	brd7	1	0.000172166	0.546300904	0.127	0.035
900	ENSDARG00000008434	bcl2l1	1	0.000777933	0.391659902	0.127	0.04
901	ENSDARG00000008457	faah2a	1	0.023688149	-0.276836774	0.056	0.162
902	ENSDARG00000008553	zgc:136872	1	0.000580985	-0.526295553	0.014	0.172
903	ENSDARG00000008706	paip2b	1	0.002064752	0.710570107	0.408	0.281
904	ENSDARG00000008748	ube2na	1	0.069214609	0.447823745	0.254	0.185
905	ENSDARG00000008785	dldh	1	0.17053517	-0.320353543	0.366	0.459
906	ENSDARG00000008936	sec11a	1	0.081996045	0.496227601	0.225	0.163
907	ENSDARG00000008947	rtf1	1	0.473073277	0.262320229	0.169	0.148
908	ENSDARG00000009001	pdia6	1	0.230316389	0.39616619	0.07	0.125
909	ENSDARG00000009040	si:ch73-141c7.1	1	0.278298097	-0.527489836	0.437	0.478
910	ENSDARG00000009336	aif1l	1	0.000985368	0.554167968	0.127	0.041
911	ENSDARG00000009447	atp5mc3b	1	0.000726224	-0.309706294	0.958	0.937
912	ENSDARG00000009544	cldnb	1	0.089110378	-0.914839699	0.042	0.101
913	ENSDARG00000009585	papola	1	0.040926886	0.611862796	0.211	0.137
914	ENSDARG00000009640	psmb1	1	0.061030049	0.440002982	0.38	0.304
915	ENSDARG00000009740	ppp1r7	1	0.007088483	0.429234044	0.155	0.071
916	ENSDARG00000009779	mcl1a	1	0.385563751	-0.335910107	0.507	0.571
917	ENSDARG00000009871	snrpc	1	0.008037662	0.335788203	0.169	0.08
918	ENSDARG00000009881	ier5	1	0.248293563	0.438840153	0.225	0.189
919	ENSDARG00000009939	micu2	1	0.014129758	-0.338700294	0.07	0.186
920	ENSDARG00000009950	edf1	1	0.029155244	-0.383378972	0.62	0.68
921	ENSDARG00000009978	icn	1	0.845931888	-2.112759691	0.451	0.425
922	ENSDARG00000010052	ndrg3b	1	0.005062526	0.857988128	0.169	0.079
923	ENSDARG00000010113	ndufb8	1	0.067039114	0.291212669	0.676	0.578
924	ENSDARG00000010244	rpl22l1	1	0.000330936	-0.476559456	0.803	0.81
925	ENSDARG00000010246	prmt1	1	0.004481229	0.419607788	0.225	0.118
926	ENSDARG00000010381	rnf2	1	0.015605578	0.551438239	0.197	0.109
927	ENSDARG00000010481	bzw1a	1	0.24756011	0.427616241	0.183	0.145
928	ENSDARG00000010516	rpl21	1	6.03E-05	-0.315607972	0.958	0.982
929	ENSDARG00000010553	mmgt1	1	0.053319163	0.308911754	0.211	0.141
930	ENSDARG00000011026	zgc:92907	1	0.000711921	0.408512994	0.113	0.033
931	ENSDARG00000011125	snrpb	1	0.103504212	0.288184722	0.324	0.255
932	ENSDARG00000011240	ift46	1	9.62E-05	0.501797471	0.113	0.027
933	ENSDARG00000011545	arrb2b	1	0.437674653	0.299001392	0.141	0.119
934	ENSDARG00000011602	si:dkeyp-117h8.2	1	0.001832711	0.279023999	0.183	0.077
935	ENSDARG00000011609	FOXK2	1	0.021206677	0.43268261	0.197	0.113
936	ENSDARG00000011611	actr1	1	0.024112818	0.398942953	0.155	0.08
937	ENSDARG00000011613	rbm39a	1	0.013131159	0.492053224	0.169	0.086
938	ENSDARG00000011665	aldoaa	1	0.000614685	0.640865194	0.606	0.46
939	ENSDARG00000011740	u2af2b	1	0.007960963	0.483323015	0.225	0.124
940	ENSDARG00000011837	zgc:100846	1	0.000196252	0.456098179	0.127	0.035
941	ENSDARG00000012076	apoa1a	1	0.060002338	-0.334713624	0.915	0.886
942	ENSDARG00000012138	sgce	1	0.000192651	0.489568774	0.141	0.043
943	ENSDARG00000012144	emc7	1	0.006334419	0.484608833	0.155	0.071
944	ENSDARG00000012432	fam76b	1	0.026406942	0.342817944	0.113	0.051
945	ENSDARG00000012499	per1b	1	0.001407457	0.428275166	0.183	0.078
946	ENSDARG00000012577	waca	1	0.005325044	0.600026283	0.141	0.06
947	ENSDARG00000012591	pdcd10b	1	0.062825968	0.313625227	0.211	0.14
948	ENSDARG00000012656	atf6	1	0.002878549	0.637363258	0.141	0.056
949	ENSDARG00000012682	pfn2l	1	0.000442017	0.703046746	0.408	0.257
950	ENSDARG00000012820	nop56	1	0.683676078	0.259501684	0.31	0.313
951	ENSDARG00000012874	snap23.1	1	0.017285131	-0.394134598	0.028	0.122
952	ENSDARG00000012892	ammecr1	1	0.000223806	0.407930056	0.141	0.043
953	ENSDARG00000012903	slc34a2a	1	0.258880145	-0.298787918	0.282	0.345
954	ENSDARG00000012915	ech1	1	0.053382077	-0.326076552	0.07	0.158
955	ENSDARG00000012944	myhz2	1	0.087017741	-0.67374183	0.183	0.274
956	ENSDARG00000012946	syap1	1	0.000610028	0.478344265	0.225	0.101
957	ENSDARG00000012972	cfl1l	1	0.148593028	-0.880886256	0.225	0.294
958	ENSDARG00000012987	gpia	1	0.018756534	0.389317266	0.521	0.401
959	ENSDARG00000013056	itpk1a	1	0.081256009	-0.35423476	0.38	0.504
960	ENSDARG00000013078	ywhaba	1	0.180280049	0.332084144	0.479	0.438
961	ENSDARG00000013087	ndrg3a	1	6.84E-05	0.485483443	0.38	0.197
962	ENSDARG00000013144	atp1b1a	1	0.016987715	-0.46518312	0.831	0.794
963	ENSDARG00000013371	isoc2	1	0.227606495	-0.255777725	0.155	0.224
964	ENSDARG00000013379	ppp6r3	1	0.003193001	0.416777429	0.113	0.039
965	ENSDARG00000013430	bhmt	1	0.659357413	-0.52123867	0.324	0.333
966	ENSDARG00000013443	atp6v1ba	1	0.014658891	0.289232337	0.169	0.085
967	ENSDARG00000013522	pck1	1	0.238221843	-0.280774054	0.817	0.81
968	ENSDARG00000013628	cd164	1	0.056274656	-0.306214374	0.056	0.139
969	ENSDARG00000013655	tpd52l2b	1	0.069915172	0.350076751	0.155	0.092
970	ENSDARG00000013711	zgc:77486	1	0.013265328	-0.386772394	0.099	0.232
971	ENSDARG00000013721	g6pca.2	1	0.000947008	-0.743935681	0.282	0.501
972	ENSDARG00000013804	capns1b	1	0.056339881	-0.378588853	0.113	0.212
973	ENSDARG00000013863	fam133b	1	0.038321008	0.416474806	0.366	0.274
974	ENSDARG00000013871	slc5a1	1	0.039398377	-0.600348306	0.465	0.533
975	ENSDARG00000013976	anxa13	1	0.00013752	0.497286966	0.183	0.062
976	ENSDARG00000013979	ndfip1	1	0.000107536	0.814575655	0.437	0.27
977	ENSDARG00000014031	abcc2	1	0.282037478	-0.302298966	0.211	0.274
978	ENSDARG00000014165	ssr3	1	0.589378978	-0.265021579	0.493	0.507
979	ENSDARG00000014171	bloc1s1	1	0.007097863	0.482964667	0.141	0.062
980	ENSDARG00000014196	myl1	1	0.992696628	-0.338186414	0.338	0.332
981	ENSDARG00000014222	zgc:86598	1	0.656058155	0.316964714	0.183	0.174
982	ENSDARG00000014313	atp5pf	1	0.103772879	-0.301062446	0.577	0.644
983	ENSDARG00000014361	tmbim4	1	0.002961679	0.380676155	0.324	0.19
984	ENSDARG00000014366	luc7l3	1	0.158291317	0.295508735	0.113	0.069
985	ENSDARG00000014499	nutf2l	1	0.015839984	-0.315835258	0.099	0.232
986	ENSDARG00000014556	serpinb1l3	1	0.017440894	-0.452826175	0.648	0.72
987	ENSDARG00000014569	hnrnpr	1	0.004465997	0.343978546	0.183	0.086
988	ENSDARG00000014571	ctnnb1	1	0.020152732	0.769262835	0.268	0.179
989	ENSDARG00000014591	ilf2	1	0.02507007	0.275405354	0.296	0.195
990	ENSDARG00000014676	bckdhb	1	0.003774553	-0.469532022	0.028	0.152
991	ENSDARG00000014690	rps4x	1	0.000521447	-0.25269725	1	0.988
992	ENSDARG00000014763	arf2a	1	0.11448968	0.453022192	0.155	0.103
993	ENSDARG00000014915	ndufab1b	1	0.035779568	0.287920784	0.535	0.437
994	ENSDARG00000015050	calm2b	1	0.001169668	0.50942844	0.859	0.719
995	ENSDARG00000015059	daam1a	1	6.74E-05	0.898978593	0.169	0.055
996	ENSDARG00000015206	hnrnpua	1	0.000104939	0.423055997	0.169	0.055
997	ENSDARG00000015208	rbb4l	1	0.035451222	0.480556535	0.141	0.075
998	ENSDARG00000015310	pitpnbl	1	0.047845552	0.668441653	0.268	0.193
999	ENSDARG00000015315	psmc5	1	0.103777068	0.343042556	0.282	0.218
1000	ENSDARG00000015325	u2af1	1	0.62878196	0.278378003	0.169	0.155
1001	ENSDARG00000015392	dhx15	1	0.090439305	0.33652053	0.155	0.099
1002	ENSDARG00000015445	lim2.4	1	0.713012507	-0.34776099	0.197	0.173
1003	ENSDARG00000015551	fth1a	1	0.388061756	-0.275872129	0.873	0.863
1004	ENSDARG00000015554	zic2a	1	0.000118762	1.331403119	0.113	0.028
1005	ENSDARG00000015722	kctd5a	1	0.275766673	0.254450744	0.113	0.08
1006	ENSDARG00000015862	rpl5b	1	0.004663078	-0.295821466	0.887	0.909
1007	ENSDARG00000015866	apoa2	1	0.324288409	-0.565725046	0.648	0.685
1008	ENSDARG00000015887	b2ml	1	0.077198584	0.41768925	0.408	0.342
1009	ENSDARG00000015930	rwdd1	1	0.379989018	-0.285467959	0.254	0.311
1010	ENSDARG00000015955	cldnc	1	0.472727894	-0.488486893	0.155	0.187
1011	ENSDARG00000015966	yaf2	1	0.010108488	0.253925091	0.113	0.045
1012	ENSDARG00000016081	cldn15la	1	0.038510425	-0.544461933	0.408	0.504
1013	ENSDARG00000016143	xiap	1	0.307694564	0.3057003	0.141	0.109
1014	ENSDARG00000016153	dag1	1	0.029801145	0.303171057	0.113	0.052
1015	ENSDARG00000016368	zbtb8os	1	0.061510985	-0.357340378	0.113	0.206
1016	ENSDARG00000016477	eif4a2	1	0.001041422	0.578349689	0.254	0.129
1017	ENSDARG00000016494	ddc	1	0.070167334	-0.257864724	0.07	0.151
1018	ENSDARG00000016783	srsf6b	1	7.49E-05	0.43663661	0.211	0.078
1019	ENSDARG00000016793	crybb1l2	1	0.336778298	-0.405138265	0.282	0.337
1020	ENSDARG00000016864	farsb	1	0.007353724	0.357884554	0.169	0.079
1021	ENSDARG00000016867	rnf128a	1	0.016227956	-0.469920651	0.113	0.235
1022	ENSDARG00000016918	ace2	1	0.080805571	-0.519355861	0.592	0.597
1023	ENSDARG00000017084	bud31	1	0.000220463	0.582089399	0.338	0.181
1024	ENSDARG00000017126	ilvbl	1	0.016992711	-0.38872282	0.056	0.165
1025	ENSDARG00000017235	eif5a	1	0.007300942	-0.341161681	0.803	0.85
1026	ENSDARG00000017314	CELA1 (1 of many)	1	0.708855509	-0.393899415	0.338	0.361
1027	ENSDARG00000017489	ifi45	1	0.280322132	-0.634325846	0.085	0.125
1028	ENSDARG00000017602	ccng2	1	0.039235693	0.595552212	0.183	0.109
1029	ENSDARG00000017612	pnpo	1	0.066963122	0.502728264	0.155	0.094
1030	ENSDARG00000017624	krt4	1	0.00049049	-0.455520775	0.901	0.933
1031	ENSDARG00000017794	sdr16c5b	1	0.015989769	-0.417204983	0.099	0.225
1032	ENSDARG00000017882	rdh1	1	0.127689303	-0.271504339	0.324	0.426
1033	ENSDARG00000017891	tcp1	1	0.043578761	0.393635101	0.493	0.399
1034	ENSDARG00000018049	sf3b2	1	0.00044883	0.611704117	0.268	0.131
1035	ENSDARG00000018069	rdh12	1	8.25E-05	0.426113809	0.113	0.027
1036	ENSDARG00000018145	mid1ip1l	1	0.571229291	0.304534906	0.225	0.209
1037	ENSDARG00000018146	gpx1a	1	0.124544445	-0.317443556	0.31	0.422
1038	ENSDARG00000018241	mfap1	1	0.000140084	0.471448398	0.211	0.079
1039	ENSDARG00000018328	rhocb	1	0.101063626	-0.334196674	0.07	0.139
1040	ENSDARG00000018404	krt18a.1	1	0.320767024	-0.668196834	0.197	0.248
1041	ENSDARG00000018426	aldh7a1	1	0.348322475	0.284922026	0.338	0.311
1042	ENSDARG00000018461	zgc:56095	1	0.042867445	-0.289346401	0.169	0.293
1043	ENSDARG00000018562	cope	1	0.274187997	0.329580703	0.38	0.355
1044	ENSDARG00000018621	slc6a19a.1	1	0.045630474	-0.625379201	0.197	0.296
1045	ENSDARG00000018637	sec61g	1	0.02073064	-0.322626092	0.887	0.828
1046	ENSDARG00000018898	zfand5a	1	0.001521285	0.317620056	0.225	0.106
1047	ENSDARG00000018914	hnrnpk	1	0.011917173	0.309728932	0.225	0.125
1048	ENSDARG00000018989	hspa4b	1	0.030325385	-0.34253559	0.085	0.191
1049	ENSDARG00000019060	snx12	1	0.398296851	0.32782163	0.113	0.088
1050	ENSDARG00000019062	arpc5b	1	0.007075194	0.275848957	0.183	0.089
1051	ENSDARG00000019228	mogat2	1	0.077371065	-0.251245037	0.268	0.375
1052	ENSDARG00000019260	dhrs9	1	0.075775086	-0.331742468	0.296	0.425
1053	ENSDARG00000019339	uxt	1	0.643253047	0.252179631	0.113	0.102
1054	ENSDARG00000019353	sparc	1	0.421502589	-0.588723544	0.197	0.236
1055	ENSDARG00000019355	coa7	1	0.011366693	-0.272900461	0.014	0.111
1056	ENSDARG00000019496	esd	1	0.17543476	-0.304009854	0.197	0.279
1057	ENSDARG00000019581	uso1	1	0.055723529	0.297392471	0.141	0.079
1058	ENSDARG00000019613	ip6k2b	1	0.001099258	0.635859096	0.268	0.137
1059	ENSDARG00000020015	mrps33	1	0.394008236	0.275877772	0.197	0.172
1060	ENSDARG00000020107	usp2a	1	5.04E-05	0.265023581	0.141	0.036
1061	ENSDARG00000020187	GCA	1	0.032305656	-0.35600462	0.268	0.394
1062	ENSDARG00000020197	rpl5a	1	0.000490024	-0.36299774	0.887	0.905
1063	ENSDARG00000020261	rab2a	1	0.000232248	0.653026702	0.479	0.319
1064	ENSDARG00000020298	btg2	1	0.029913056	0.283566407	0.239	0.151
1065	ENSDARG00000020301	os9	1	7.26E-05	0.58048434	0.169	0.054
1066	ENSDARG00000020364	fbp1b	1	0.00189037	-0.613925931	0.662	0.714
1067	ENSDARG00000020405	napab	1	0.111798581	-0.357199393	0.127	0.21
1068	ENSDARG00000020454	psmd8	1	0.425295587	0.369726605	0.127	0.103
1069	ENSDARG00000020465	ewsr1b	1	0.027675714	0.594893208	0.197	0.117
1070	ENSDARG00000020467	safb	1	0.000223649	0.713998798	0.183	0.068
1071	ENSDARG00000020494	znf330	1	0.111687828	0.33224067	0.113	0.066
1072	ENSDARG00000020497	rab7a	1	0.007014036	0.451762516	0.254	0.147
1073	ENSDARG00000020504	h3f3b.1	1	0.000521099	0.691625622	0.549	0.393
1074	ENSDARG00000020607	emc3	1	0.006750201	0.307619781	0.127	0.052
1075	ENSDARG00000020679	clpp	1	0.082655795	-0.455189571	0.042	0.103
1076	ENSDARG00000020876	pdk2a	1	0.037450444	0.398607354	0.141	0.075
1077	ENSDARG00000020890	tmod4	1	0.28930592	-0.294830727	0.155	0.214
1078	ENSDARG00000020956	pck2	1	0.095801991	-0.328997968	0.141	0.229
1079	ENSDARG00000020984	slc16a10	1	0.040885441	-0.299338774	0.169	0.292
1080	ENSDARG00000021059	alas1	1	0.864753281	-0.40418549	0.704	0.623
1081	ENSDARG00000021140	pabpc1b	1	0.002596112	0.343233057	0.141	0.054
1082	ENSDARG00000021242	mvp	1	0.023510991	-0.613528242	0.31	0.432
1083	ENSDARG00000021346	pdhb	1	0.028742098	0.310146427	0.254	0.161
1084	ENSDARG00000021366	fbp1a	1	0.032773117	-0.343861258	0.056	0.153
1085	ENSDARG00000021372	tob1b	1	0.000163587	0.956976473	0.563	0.416
1086	ENSDARG00000021556	ubl3b	1	0.000477226	0.544673128	0.127	0.039
1087	ENSDARG00000021582	dynlrb1	1	0.004463806	0.545878044	0.408	0.277
1088	ENSDARG00000021702	pdcd4a	1	0.060612847	0.398559617	0.225	0.153
1089	ENSDARG00000021945	ddx23	1	0.024257429	0.368869423	0.141	0.071
1090	ENSDARG00000021973	st13	1	0.22066039	0.282441837	0.183	0.142
1091	ENSDARG00000022129	rbm4.3	1	0.000153957	0.61137117	0.437	0.257
1092	ENSDARG00000022165	mgst1.2	1	0.222797196	-0.353870001	0.197	0.268
1093	ENSDARG00000022652	psmf1	1	0.113910724	0.257615069	0.113	0.066
1094	ENSDARG00000022659	snx4	1	0.00020863	0.459844314	0.155	0.051
1095	ENSDARG00000022767	apobb.1	1	0.084120624	-1.427628279	0.127	0.203
1096	ENSDARG00000023151	ucp1	1	0.161671412	-0.379764366	0.775	0.759
1097	ENSDARG00000023298	rps27.1	1	0.000352776	-0.272941019	0.972	0.976
1098	ENSDARG00000023323	ywhaqb	1	0.000125537	0.471722197	0.408	0.23
1099	ENSDARG00000023472	ctnnb2	1	0.001104406	0.632652088	0.169	0.068
1100	ENSDARG00000023672	timm8a	1	0.103651764	-0.345260526	0.113	0.2
1101	ENSDARG00000023820	faxdc2	1	0.004920637	-0.58526493	0.732	0.757
1102	ENSDARG00000024278	adh8b	1	0.485329011	-0.321024942	0.606	0.613
1103	ENSDARG00000024295	slc11a2	1	0.023116237	-0.363580882	0.099	0.214
1104	ENSDARG00000024478	mpc2	1	0.014874307	0.59753093	0.366	0.26
1105	ENSDARG00000024548	cryba4	1	0.436455164	-0.448551849	0.521	0.456
1106	ENSDARG00000024564	sccpdhb	1	0.01613931	0.382811485	0.211	0.123
1107	ENSDARG00000024746	hsp90aa1.2	1	0.001183196	0.497951484	0.254	0.123
1108	ENSDARG00000024844	max	1	0.00043975	0.794533374	0.352	0.209
1109	ENSDARG00000024846	cops8	1	0.13060357	0.394473979	0.169	0.119
1110	ENSDARG00000024877	ptgr1	1	0.018893069	0.453454449	0.352	0.249
1111	ENSDARG00000025071	brd8	1	0.000337367	0.305612308	0.113	0.03
1112	ENSDARG00000025073	rpl18a	1	5.03E-05	-0.298607467	0.986	0.998
1113	ENSDARG00000025147	cd63	1	0.029463156	-0.394347978	0.268	0.425
1114	ENSDARG00000025254	s100a10b	1	0.071857998	-0.639415895	0.113	0.203
1115	ENSDARG00000025332	rbm28	1	0.039320636	0.308395235	0.197	0.122
1116	ENSDARG00000025375	idh1	1	0.002433502	-0.582723327	0.62	0.712
1117	ENSDARG00000025428	socs3a	1	0.046672472	-0.579195106	0.056	0.14
1118	ENSDARG00000025566	slc25a3b	1	0.065992634	-0.297524946	0.831	0.839
1119	ENSDARG00000025789	chd4b	1	0.003229396	0.584570498	0.211	0.106
1120	ENSDARG00000025850	rps21	1	0.000383214	-0.293612592	0.944	0.96
1121	ENSDARG00000025858	zgc:56525	1	0.000222554	0.572868695	0.155	0.051
1122	ENSDARG00000025977	blmh	1	0.098572648	-0.317545694	0.239	0.347
1123	ENSDARG00000026017	xpnpep2	1	0.030468042	-0.254904623	0.028	0.111
1124	ENSDARG00000026024	mospd2	1	0.006708698	-0.466398468	0.056	0.179
1125	ENSDARG00000026068	trappc5	1	0.259745149	0.250200116	0.169	0.133
1126	ENSDARG00000026369	dbi	1	0.023755594	-0.500926848	0.592	0.647
1127	ENSDARG00000026476	tia1l	1	0.710262865	0.25366792	0.113	0.107
1128	ENSDARG00000026582	iscub	1	0.019098932	0.299989354	0.141	0.067
1129	ENSDARG00000026664	uri1	1	0.028946184	0.327379832	0.127	0.062
1130	ENSDARG00000026726	anxa1a	1	0.112664295	-0.563421712	0.155	0.241
1131	ENSDARG00000026766	bcl2l10	1	0.007652649	0.330658207	0.113	0.043
1132	ENSDARG00000026801	stau2	1	0.022632606	0.494066401	0.31	0.212
1133	ENSDARG00000026829	cotl1	1	0.838826585	-0.68169614	0.479	0.449
1134	ENSDARG00000026845	rhoaa	1	0.024232448	0.584691766	0.31	0.212
1135	ENSDARG00000026908	tmed2	1	0.083647959	0.415236193	0.338	0.276
1136	ENSDARG00000026967	ap2s1	1	0.00044817	0.534250248	0.254	0.117
1137	ENSDARG00000027088	ptgdsb.1	1	0.314664216	0.671965874	0.366	0.314
1138	ENSDARG00000027099	psmc4	1	0.018599685	0.485779558	0.268	0.17
1139	ENSDARG00000027182	rnf25	1	0.080575784	-0.28810268	0.042	0.109
1140	ENSDARG00000027200	gabarapl2	1	5.27E-05	0.736990325	0.451	0.268
1141	ENSDARG00000027355	slc25a4	1	0.484565249	-0.46019038	0.085	0.108
1142	ENSDARG00000027418	trappc4	1	7.38E-05	0.482717329	0.225	0.088
1143	ENSDARG00000027649	cpsf3	1	0.096415479	0.384382863	0.113	0.064
1144	ENSDARG00000027734	srsf5b	1	0.035069976	0.418539108	0.155	0.086
1145	ENSDARG00000027984	gstz1	1	0.013680465	-0.329596651	0.169	0.328
1146	ENSDARG00000028017	tp53inp1	1	0.032960987	0.291750157	0.183	0.106
1147	ENSDARG00000028067	bnip3lb	1	0.032622735	0.454897613	0.169	0.097
1148	ENSDARG00000028106	glrx	1	0.057536155	-0.37558396	0.38	0.488
1149	ENSDARG00000028198	ube2v2	1	0.024655052	0.292736611	0.352	0.247
1150	ENSDARG00000028213	ttn.2	1	0.711435601	-0.555647937	0.169	0.181
1151	ENSDARG00000028327	gmfb	1	0.019326654	0.481837418	0.211	0.125
1152	ENSDARG00000028336	dhdhl	1	0.028931423	-0.445808015	0.296	0.433
1153	ENSDARG00000028386	htatip2	1	0.123493417	0.274205789	0.127	0.079
1154	ENSDARG00000028539	morc2	1	0.001154377	0.439427879	0.127	0.043
1155	ENSDARG00000028804	ankrd9	1	0.062311661	-0.259455582	0.127	0.229
1156	ENSDARG00000029063	clpxa	1	0.007121474	0.321092662	0.113	0.044
1157	ENSDARG00000029069	tnni2a.4	1	0.98867656	-0.315715971	0.859	0.811
1158	ENSDARG00000029075	pfkfb4b	1	0.00501684	0.448409066	0.268	0.148
1159	ENSDARG00000029230	pnp4b	1	0.295779924	-0.376528036	0.535	0.526
1160	ENSDARG00000029415	mtx2	1	0.058219589	0.285583054	0.211	0.14
1161	ENSDARG00000029587	msra	1	0.09725982	0.410243167	0.183	0.127
1162	ENSDARG00000029615	zgc:77056	1	0.003599527	0.289765978	0.127	0.047
1163	ENSDARG00000029663	rab1ab	1	0.147729563	0.35686459	0.268	0.209
1164	ENSDARG00000029688	hsp70.1	1	0.555138469	-0.289170803	0.141	0.169
1165	ENSDARG00000029795	prxl2b	1	0.011238582	-0.532187471	0.169	0.325
1166	ENSDARG00000029885	rab41	1	0.004077218	0.477848096	0.127	0.049
1167	ENSDARG00000029995	tnni2b.2	1	0.271044477	-0.428679377	0.085	0.129
1168	ENSDARG00000030087	nfkbib	1	0.000209387	0.360650729	0.155	0.05
1169	ENSDARG00000030116	susd6	1	0.006039916	0.412598051	0.141	0.061
1170	ENSDARG00000030237	pgrmc2	1	0.126122812	0.410036463	0.169	0.114
1171	ENSDARG00000030278	idh3a	1	0.07226389	-0.26839897	0.085	0.17
1172	ENSDARG00000030349	cryba2a	1	0.116776331	-0.565719426	0.127	0.203
1173	ENSDARG00000030411	crygn2	1	0.993560609	-0.384978154	0.423	0.409
1174	ENSDARG00000030440	rsrp1	1	0.000351481	0.486191934	0.352	0.19
1175	ENSDARG00000030441	ppa1b	1	0.288184065	-0.280113293	0.38	0.457
1176	ENSDARG00000030583	foxk2	1	0.025284663	0.326733085	0.113	0.051
1177	ENSDARG00000030753	prrg4	1	0.016563304	-0.29378456	0.014	0.101
1178	ENSDARG00000030789	ddx18	1	0.006991283	-0.428041085	0.014	0.119
1179	ENSDARG00000030949	srprb	1	0.015264412	-0.364257504	0.099	0.235
1180	ENSDARG00000031164	tuba8l2	1	0.029300927	-0.601136893	0.507	0.591
1181	ENSDARG00000031299	dhrs11b	1	0.027341257	-0.297906519	0.141	0.271
1182	ENSDARG00000031388	dctn2	1	0.006073612	0.46402159	0.296	0.182
1183	ENSDARG00000031427	calm2a	1	0.000939312	0.676016245	0.634	0.512
1184	ENSDARG00000031435	TXN	1	0.129555167	-0.276295706	0.69	0.745
1185	ENSDARG00000031495	seta	1	0.000258723	0.472497833	0.408	0.237
1186	ENSDARG00000031683	fosab	1	0.296185423	-0.545377876	0.282	0.337
1187	ENSDARG00000031756	mef2aa	1	0.003313531	0.554048014	0.127	0.047
1188	ENSDARG00000031795	abcf1	1	0.182431913	-0.286795007	0.183	0.263
1189	ENSDARG00000031929	stard14	1	0.042940031	-0.42580782	0.085	0.179
1190	ENSDARG00000031981	pcbd1	1	0.247512645	-0.309741135	0.141	0.201
1191	ENSDARG00000032013	pafah1b1a	1	0.001912482	0.602459001	0.183	0.08
1192	ENSDARG00000032155	ppm1aa	1	0.000894208	0.5007481	0.155	0.058
1193	ENSDARG00000032496	pon1	1	0.034576993	-0.253117845	0.042	0.131
1194	ENSDARG00000032535	praf2	1	0.000700903	0.352301494	0.113	0.033
1195	ENSDARG00000032575	ywhaz	1	0.000206273	0.556965303	0.31	0.15
1196	ENSDARG00000032639	cd36	1	0.07739514	-0.43925811	0.732	0.701
1197	ENSDARG00000032651	ppp1r10	1	0.005278763	0.365163724	0.127	0.05
1198	ENSDARG00000032802	ktn1	1	0.176438994	0.416274171	0.268	0.226
1199	ENSDARG00000032866	erh	1	0.018911592	0.460934622	0.366	0.274
1200	ENSDARG00000032929	cryba1l1	1	0.349381799	-0.704561347	0.38	0.443
1201	ENSDARG00000032985	mrpl27	1	0.461250523	0.370860983	0.183	0.161
1202	ENSDARG00000033182	arl4ab	1	0.021015228	0.264717503	0.127	0.06
1203	ENSDARG00000033184	prkar2aa	1	0.242824279	0.301493524	0.169	0.128
1204	ENSDARG00000033285	gsto2	1	0.190664611	-0.296035326	0.394	0.474
1205	ENSDARG00000033450	nkap	1	0.134026137	0.282183254	0.211	0.157
1206	ENSDARG00000033466	tagln2	1	0.312775305	-0.346382033	0.31	0.363
1207	ENSDARG00000033596	polr2c	1	0.000661665	0.4211632	0.141	0.047
1208	ENSDARG00000033614	rasgef1ba	1	0.004709545	0.67568007	0.211	0.109
1209	ENSDARG00000033647	smarcb1a	1	0.000498442	0.545128331	0.211	0.091
1210	ENSDARG00000033683	tpma	1	0.078476797	-0.527812056	0.775	0.858
1211	ENSDARG00000033738	zgc:153867	1	0.050222639	-0.509777653	0.366	0.482
1212	ENSDARG00000034056	csnk1g2b	1	0.006618638	0.390886704	0.155	0.071
1213	ENSDARG00000034189	oxsr1a	1	0.005422711	0.650185178	0.113	0.043
1214	ENSDARG00000034195	top2b	1	0.000210332	0.641800803	0.127	0.036
1215	ENSDARG00000034270	ogdha	1	0.283353853	0.51802322	0.169	0.134
1216	ENSDARG00000034293	hif1ab	1	0.087678789	0.346481519	0.155	0.097
1217	ENSDARG00000034427	jpt2	1	0.195733241	-0.276754021	0.197	0.277
1218	ENSDARG00000034823	copg2	1	0.074097853	0.494419954	0.155	0.096
1219	ENSDARG00000035043	pfdn5	1	0.048749705	-0.395994672	0.085	0.178
1220	ENSDARG00000035066	ubtf	1	0.024227398	0.424784738	0.155	0.083
1221	ENSDARG00000035136	selenow1	1	0.984343766	-0.279815015	0.366	0.354
1222	ENSDARG00000035175	schip1	1	0.000658394	0.331836438	0.113	0.033
1223	ENSDARG00000035325	srsf7a	1	0.316375201	0.483059527	0.225	0.192
1224	ENSDARG00000035326	nccrp1	1	0.059067887	-0.48983306	0.113	0.202
1225	ENSDARG00000035458	atp2a1l	1	0.881798922	-0.398335667	0.239	0.241
1226	ENSDARG00000035544	etnppl	1	0.126263468	-0.315906459	0.254	0.349
1227	ENSDARG00000035557	gabarapa	1	0.000520718	0.578871079	0.324	0.174
1228	ENSDARG00000035596	ISCU (1 of many)	1	6.16E-05	0.740437596	0.366	0.193
1229	ENSDARG00000035625	snrnp27	1	0.000182283	0.492058908	0.296	0.142
1230	ENSDARG00000035676	ptp4a2b	1	0.448583708	0.317150984	0.155	0.134
1231	ENSDARG00000035719	arl5c	1	0.038601145	0.54574666	0.155	0.088
1232	ENSDARG00000035810	rgcc	1	0.184869968	-0.32320141	0.211	0.297
1233	ENSDARG00000035871	rpl30	1	9.85E-05	-0.256225322	0.972	0.976
1234	ENSDARG00000035914	tmem167a	1	0.097709457	0.419859803	0.282	0.22
1235	ENSDARG00000035986	ptpn2b	1	0.046939089	0.261562677	0.113	0.056
1236	ENSDARG00000035993	sumo3b	1	0.000271273	0.360848548	0.197	0.075
1237	ENSDARG00000036096	smad3a	1	0.000233773	0.475655072	0.169	0.058
1238	ENSDARG00000036107	txnipa	1	0.485338879	-0.296365589	0.085	0.113
1239	ENSDARG00000036144	tssc4	1	0.034117017	0.338160506	0.155	0.084
1240	ENSDARG00000036161	hnrnpa0l	1	0.161062301	0.348436398	0.563	0.512
1241	ENSDARG00000036162	hnrnpa0b	1	0.027955355	0.616689815	0.38	0.288
1242	ENSDARG00000036237	slc27a2a	1	0.009693259	-0.598136637	0.169	0.32
1243	ENSDARG00000036427	slc3a2a	1	0.001930858	-0.724584076	0.268	0.45
1244	ENSDARG00000036456	anxa4	1	0.010451954	-0.63388019	0.169	0.322
1245	ENSDARG00000036625	polr2f	1	0.414724621	0.257124373	0.211	0.184
1246	ENSDARG00000036684	ndufa7	1	0.027131551	0.385992602	0.394	0.296
1247	ENSDARG00000036830	krt91	1	0.18418827	-0.815563214	0.775	0.799
1248	ENSDARG00000036834	krt92	1	0.000177608	-0.673925635	0.887	0.921
1249	ENSDARG00000036878	sh3bgrl2	1	7.35E-05	0.576987082	0.141	0.039
1250	ENSDARG00000037009	banf1	1	0.1292194	-0.382489802	0.085	0.151
1251	ENSDARG00000037259	ndufb6	1	0.02658397	0.390858579	0.493	0.401
1252	ENSDARG00000037284	ptges3a	1	0.001335969	0.48700051	0.31	0.172
1253	ENSDARG00000037307	gnpda1	1	0.011200914	-0.433349648	0.085	0.213
1254	ENSDARG00000037318	ddost	1	0.789909362	0.267460744	0.225	0.234
1255	ENSDARG00000037433	fmr1	1	7.85E-05	0.683919345	0.155	0.046
1256	ENSDARG00000037503	thoc2	1	0.000855513	0.406912223	0.169	0.066
1257	ENSDARG00000037551	pm20d1.1	1	0.234216349	-0.282722388	0.127	0.185
1258	ENSDARG00000037559	uba1	1	0.000811066	0.444093229	0.225	0.103
1259	ENSDARG00000037746	actb1	1	0.021992695	-0.473749395	0.887	0.875
1260	ENSDARG00000037789	pvalb1	1	0.598156515	-0.341826073	1	0.991
1261	ENSDARG00000037790	pvalb8	1	0.641573123	-0.367094853	0.254	0.276
1262	ENSDARG00000037838	unkl	1	0.000845706	0.520227504	0.113	0.034
1263	ENSDARG00000037870	actb2	1	0.012767296	-0.302561121	0.986	0.994
1264	ENSDARG00000037873	cyp3c3	1	0.158295041	-0.353867389	0.268	0.36
1265	ENSDARG00000038006	osr2	1	0.145601077	-0.4236645	0.211	0.287
1266	ENSDARG00000038010	rac2	1	0.050957659	-0.355967482	0.113	0.214
1267	ENSDARG00000038025	cbx7a	1	0.001491557	0.707930979	0.211	0.097
1268	ENSDARG00000038030	rbx1	1	0.010605607	0.374668993	0.479	0.363
1269	ENSDARG00000038068	ddx5	1	0.300277196	0.260128494	0.38	0.358
1270	ENSDARG00000038076	romo1	1	0.009801488	-0.460686535	0.704	0.748
1271	ENSDARG00000038154	isca2	1	0.002321283	0.612177937	0.225	0.114
1272	ENSDARG00000038296	tmem86b	1	0.015197086	-0.524754475	0.127	0.254
1273	ENSDARG00000038475	acy1	1	0.166532884	-0.26647732	0.127	0.195
1274	ENSDARG00000038524	pik3r1	1	0.000567936	0.487694709	0.211	0.09
1275	ENSDARG00000038566	gnptg	1	0.00369117	0.370470251	0.211	0.103
1276	ENSDARG00000038635	magoh	1	0.055615587	0.262844918	0.183	0.112
1277	ENSDARG00000038694	zgc:101744	1	0.083144647	-0.460034975	0.437	0.506
1278	ENSDARG00000038768	mrpl12	1	0.014870061	-0.491981964	0.141	0.281
1279	ENSDARG00000038835	ppid	1	0.525058203	0.283233651	0.197	0.175
1280	ENSDARG00000038876	zgc:101569	1	0.063678405	-0.277868781	0.085	0.174
1281	ENSDARG00000039007	eno3	1	0.004596409	-0.425081204	0.803	0.828
1282	ENSDARG00000039064	st3gal7	1	0.036390265	-0.504916795	0.127	0.234
1283	ENSDARG00000039203	zgc:110130	1	5.82E-05	0.311301623	0.113	0.026
1284	ENSDARG00000039243	zgc:152791	1	0.088188678	-0.445966541	0.042	0.107
1285	ENSDARG00000039268	emc4	1	0.024961699	0.328008921	0.268	0.178
1286	ENSDARG00000039269	arg2	1	0.31619796	0.308789397	0.254	0.219
1287	ENSDARG00000039338	gadd45gip1	1	0.379319971	0.271290258	0.183	0.156
1288	ENSDARG00000039343	ahcyl2	1	0.001766264	0.560432587	0.296	0.164
1289	ENSDARG00000039346	ndufa5	1	0.020596733	0.395134467	0.521	0.409
1290	ENSDARG00000039493	naa20	1	0.212259516	0.318851807	0.211	0.168
1291	ENSDARG00000039667	mrpl38	1	0.671566801	0.255562769	0.211	0.208
1292	ENSDARG00000039832	gsta.2	1	0.043138986	-0.592317195	0.225	0.342
1293	ENSDARG00000039882	ap3s2	1	0.024568822	0.318240659	0.225	0.135
1294	ENSDARG00000039980	ppt1	1	0.103484167	0.313965096	0.282	0.213
1295	ENSDARG00000040059	gbp	1	0.014350214	0.420964452	0.239	0.137
1296	ENSDARG00000040121	psma2	1	0.059546055	0.424689336	0.324	0.243
1297	ENSDARG00000040237	mef2d	1	0.000134712	0.705956464	0.141	0.041
1298	ENSDARG00000040290	pon3.2	1	0.020494809	-0.290696568	0.07	0.185
1299	ENSDARG00000040298	apoa4b.1	1	0.016646096	-0.448448972	0.831	0.827
1300	ENSDARG00000040439	rsl24d1	1	0.002103803	-0.340476651	0.901	0.863
1301	ENSDARG00000040466	vil1	1	0.071999162	-0.432695191	0.62	0.662
1302	ENSDARG00000040534	epcam	1	0.482011589	-0.518958955	0.155	0.185
1303	ENSDARG00000040565	ckmb	1	0.21190464	-0.647052126	0.507	0.566
1304	ENSDARG00000040683	MEP1B	1	0.093997909	-0.402289732	0.085	0.161
1305	ENSDARG00000040713	sirt7	1	0.289590227	0.33040885	0.183	0.142
1306	ENSDARG00000040747	tm4sf4	1	6.78E-05	-0.734831856	0.873	0.853
1307	ENSDARG00000040764	id1	1	0.671472534	-0.510626405	0.197	0.21
1308	ENSDARG00000040815	tsku	1	0.076556275	-0.263816178	0.099	0.19
1309	ENSDARG00000040874	add3a	1	0.089380604	0.540366022	0.113	0.064
1310	ENSDARG00000040988	tpi1b	1	0.052324489	0.259970116	0.648	0.563
1311	ENSDARG00000041022	pdcd4b	1	0.000130634	0.472097735	0.239	0.1
1312	ENSDARG00000041108	ctsh	1	0.035390875	-0.773400529	0.113	0.22
1313	ENSDARG00000041140	ddb2	1	0.070240834	0.31539735	0.113	0.061
1314	ENSDARG00000041155	morf4l1	1	0.0009962	0.713589542	0.239	0.118
1315	ENSDARG00000041203	drap1	1	0.008915706	0.514960634	0.296	0.182
1316	ENSDARG00000041226	cdc40	1	0.078634863	0.364060839	0.113	0.062
1317	ENSDARG00000041232	rps29	1	0.000574916	-0.360980572	0.958	0.929
1318	ENSDARG00000041359	zgc:161969	1	0.000120237	0.617010474	0.113	0.028
1319	ENSDARG00000041363	dctn3	1	0.001886103	0.410288871	0.296	0.159
1320	ENSDARG00000041391	tmed10	1	5.64E-05	0.922907241	0.437	0.258
1321	ENSDARG00000041435	uba52	1	0.004554566	-0.278521731	0.915	0.892
1322	ENSDARG00000041450	rab11a	1	0.161164052	0.325885907	0.282	0.23
1323	ENSDARG00000041592	dcun1d2b	1	0.089560077	0.303938119	0.155	0.097
1324	ENSDARG00000041607	eif4ebp3l	1	0.086972074	-0.42663167	0.535	0.597
1325	ENSDARG00000041623	mt2	1	0.06353488	1.549706153	0.324	0.243
1326	ENSDARG00000041665	mkrn1	1	0.000874098	0.348102252	0.254	0.118
1327	ENSDARG00000041691	bhlhe41	1	0.000619048	1.059030752	0.352	0.21
1328	ENSDARG00000041703	rrbp1b	1	0.008550096	-0.340099864	0.028	0.14
1329	ENSDARG00000041797	cx28.9	1	0.042342033	-0.267289392	0.127	0.238
1330	ENSDARG00000041811	rps25	1	0.000196639	-0.298278811	0.986	0.959
1331	ENSDARG00000041875	ube2v1	1	0.008011981	0.46539047	0.394	0.276
1332	ENSDARG00000041921	hsbp1b	1	0.010294776	0.471575245	0.296	0.187
1333	ENSDARG00000041925	cryba2b	1	0.557789089	-0.366360467	0.38	0.401
1334	ENSDARG00000042112	dio1	1	0.092148999	-0.266438041	0.155	0.249
1335	ENSDARG00000042128	pacsin1b	1	0.00046781	0.694217011	0.197	0.083
1336	ENSDARG00000042236	atrx	1	0.015856716	0.672264565	0.169	0.09
1337	ENSDARG00000042293	ca4b	1	0.201842213	-0.512029371	0.211	0.281
1338	ENSDARG00000042319	cdca4	1	0.000624825	0.392152846	0.169	0.063
1339	ENSDARG00000042341	tmem251	1	0.009379371	0.348784842	0.141	0.062
1340	ENSDARG00000042345	si:dkeyp-55f12.3	1	0.181474127	-0.330415105	0.07	0.124
1341	ENSDARG00000042539	ywhaqa	1	0.000103806	0.889701717	0.493	0.326
1342	ENSDARG00000042544	degs2	1	0.008159281	-0.338082505	0.014	0.117
1343	ENSDARG00000042642	wtap	1	0.000209697	0.424987981	0.169	0.058
1344	ENSDARG00000042660	fam32a	1	0.155601558	0.397883526	0.282	0.232
1345	ENSDARG00000042708	tuba8l	1	0.132353138	-0.253624456	0.225	0.32
1346	ENSDARG00000042717	adipor1b	1	0.002269165	0.496841613	0.169	0.071
1347	ENSDARG00000042725	cebpb	1	0.172790768	-0.404170296	0.099	0.161
1348	ENSDARG00000042874	phlda2	1	0.253722678	-0.359208384	0.169	0.231
1349	ENSDARG00000042876	abracl	1	0.276460497	-0.259215852	0.169	0.224
1350	ENSDARG00000042905	rpl10a	1	6.15E-05	-0.271564592	1	0.994
1351	ENSDARG00000042933	bloc1s6	1	0.24605207	-0.335753937	0.197	0.264
1352	ENSDARG00000042953	cyp2n13	1	0.013826303	-0.618183407	0.239	0.384
1353	ENSDARG00000042978	cyp2p6	1	0.041037244	-0.322604741	0.028	0.103
1354	ENSDARG00000042993	prss1	1	0.7138319	-0.63263179	0.38	0.404
1355	ENSDARG00000043003	pcyt2	1	0.110225009	0.266129574	0.113	0.066
1356	ENSDARG00000043046	fbxl5	1	0.002113568	0.337738049	0.113	0.036
1357	ENSDARG00000043081	ctsz	1	0.014810084	-0.337461399	0.042	0.152
1358	ENSDARG00000043102	lxn	1	0.003967059	-0.717783978	0.479	0.608
1359	ENSDARG00000043154	ucp2	1	0.097377012	-0.523557142	0.535	0.595
1360	ENSDARG00000043257	ckbb	1	0.000191911	0.657425526	0.915	0.785
1361	ENSDARG00000043287	atg101	1	0.010753936	0.484523006	0.141	0.063
1362	ENSDARG00000043371	mdh2	1	0.006215696	-0.427714519	0.803	0.783
1363	ENSDARG00000043457	gapdh	1	4.93E-05	-0.493089181	0.958	0.954
1364	ENSDARG00000043510	vamp4	1	6.02E-05	0.4051087	0.113	0.026
1365	ENSDARG00000043511	prdx6	1	0.049083844	-0.290469201	0.183	0.316
1366	ENSDARG00000043531	jun	1	0.268109692	-0.596966504	0.268	0.325
1367	ENSDARG00000043561	psmc1b	1	0.084925286	0.258460871	0.169	0.106
1368	ENSDARG00000043581	gadd45aa	1	0.080732735	-0.268834183	0.042	0.109
1369	ENSDARG00000043587	srd5a2a	1	0.170523941	-0.418216147	0.408	0.472
1370	ENSDARG00000043608	eif4ebp1	1	0.00530047	0.415852487	0.38	0.249
1371	ENSDARG00000043729	plac8.1	1	0.244691122	-0.547635775	0.761	0.706
1372	ENSDARG00000043732	cops4	1	0.378391564	0.286958365	0.169	0.137
1373	ENSDARG00000043797	cdc5l	1	0.051076222	0.306113557	0.113	0.057
1374	ENSDARG00000043821	klf7b	1	0.000714053	0.614845648	0.141	0.049
1375	ENSDARG00000043848	sod1	1	0.014826856	-0.483999447	0.676	0.717
1376	ENSDARG00000043857	ufm1	1	0.047437765	0.318620417	0.282	0.2
1377	ENSDARG00000043972	ppp2r3c	1	0.000958516	0.330013966	0.127	0.041
1378	ENSDARG00000043976	etf1b	1	0.015066417	0.725416084	0.239	0.146
1379	ENSDARG00000043997	cyp2x8	1	0.106870623	0.265880841	0.113	0.066
1380	ENSDARG00000044001	lgals3b	1	0.647185425	-0.378872169	0.155	0.173
1381	ENSDARG00000044102	znf593	1	0.073281484	-0.358254981	0.099	0.185
1382	ENSDARG00000044125	txn	1	0.361146973	-0.594250592	0.099	0.134
1383	ENSDARG00000044153	ppp1cb	1	0.006622318	0.58281583	0.239	0.136
1384	ENSDARG00000044182	stau1	1	0.000117981	0.368995671	0.211	0.078
1385	ENSDARG00000044194	tcta	1	0.000853767	0.362171302	0.127	0.041
1386	ENSDARG00000044420	dnajc19	1	0.205249748	-0.285132163	0.07	0.122
1387	ENSDARG00000044528	slc15a1b	1	0.023137677	-0.592526346	0.324	0.472
1388	ENSDARG00000044601	rtn4a	1	0.022324394	0.433875085	0.324	0.232
1389	ENSDARG00000044619	birc2	1	0.000316538	0.718061293	0.268	0.128
1390	ENSDARG00000044628	dtd1	1	0.020640968	0.428423544	0.197	0.113
1391	ENSDARG00000044684	rbp4l	1	0.395871138	0.547693451	0.183	0.229
1392	ENSDARG00000044751	ddt	1	0.014756009	-0.724743523	0.268	0.392
1393	ENSDARG00000044852	wbp2nl	1	0.446043065	-0.287264324	0.254	0.309
1394	ENSDARG00000044914	suclg2	1	0.026065429	-0.343855549	0.127	0.252
1395	ENSDARG00000045132	vdac1	1	0.000224017	0.707981172	0.479	0.31
1396	ENSDARG00000045140	lcmt1	1	0.029354468	0.312129392	0.127	0.062
1397	ENSDARG00000045141	aqp8a.1	1	0.044013953	-0.660579666	0.141	0.258
1398	ENSDARG00000045230	cox6b1	1	0.009297724	-0.686920617	0.465	0.564
1399	ENSDARG00000045257	decr2	1	0.112011494	-0.254276604	0.141	0.231
1400	ENSDARG00000045296	cops9	1	0.005929894	0.72185816	0.296	0.185
1401	ENSDARG00000045352	cst14a.2	1	0.306057464	-0.323831048	0.352	0.412
1402	ENSDARG00000045421	stard3nl	1	0.000137639	0.464603793	0.113	0.028
1403	ENSDARG00000045487	rps16	1	0.000176126	-0.254654749	0.986	0.984
1404	ENSDARG00000045490	ndufb2	1	0.004257393	0.603639085	0.577	0.449
1405	ENSDARG00000045513	taf3	1	0.002043092	0.353539834	0.155	0.062
1406	ENSDARG00000045618	clta	1	0.000597677	0.764736764	0.521	0.383
1407	ENSDARG00000045847	si:ch211-214j24.10	1	0.009682774	-0.351356261	0.042	0.156
1408	ENSDARG00000045877	ube2nb	1	0.118657323	0.408808366	0.239	0.18
1409	ENSDARG00000045914	si:ch211-51e12.7	1	0.000135112	0.492663093	0.254	0.108
1410	ENSDARG00000045978	chchd6b	1	0.022537842	0.358499227	0.338	0.232
1411	ENSDARG00000046012	slc47a1	1	0.011151126	-0.37908009	0.042	0.158
1412	ENSDARG00000046022	tmed7	1	0.000338955	0.656388844	0.493	0.332
1413	ENSDARG00000046074	stk11	1	0.020950256	0.335222148	0.113	0.05
1414	ENSDARG00000046090	dhrs11a	1	0.000489095	0.335320657	0.113	0.032
1415	ENSDARG00000046106	rab10	1	0.058239137	0.376837421	0.239	0.165
1416	ENSDARG00000046132	dynlt3	1	0.027029916	0.541889793	0.282	0.192
1417	ENSDARG00000051886	ankrd11	1	0.00022574	0.712978063	0.225	0.095
1418	ENSDARG00000051921	slc30a5	1	0.002186786	0.469750472	0.113	0.038
1419	ENSDARG00000051925	cyb5r2	1	0.052801755	-0.307475765	0.155	0.268
1420	ENSDARG00000052073	blcap	1	0.033857667	0.437050523	0.324	0.232
1421	ENSDARG00000052150	pbx4	1	0.002512279	0.753963793	0.155	0.062
1422	ENSDARG00000052182	rbfox2	1	0.000440776	0.533806913	0.127	0.039
1423	ENSDARG00000052244	zgc:158564	1	0.010884211	0.340509181	0.127	0.055
1424	ENSDARG00000052271	slc22a18	1	0.169299058	-0.258655328	0.127	0.198
1425	ENSDARG00000052304	uqcrc1	1	0.019255816	0.546232795	0.479	0.37
1426	ENSDARG00000052336	ociad2	1	0.061266662	-0.482686413	0.324	0.429
1427	ENSDARG00000052377	psmd12	1	0.013419672	0.552245362	0.141	0.067
1428	ENSDARG00000052606	dpp9	1	0.000134308	0.392543522	0.113	0.028
1429	ENSDARG00000052649	ube2ia	1	0.028500652	0.399049087	0.155	0.084
1430	ENSDARG00000052674	csnk1a1	1	0.002079771	0.544467741	0.338	0.204
1431	ENSDARG00000052712	suclg1	1	0.134998864	-0.339482503	0.676	0.679
1432	ENSDARG00000052728	sltm	1	0.000293442	0.554444312	0.239	0.107
1433	ENSDARG00000052734	hmgcra	1	0.037759019	-0.404937511	0.07	0.161
1434	ENSDARG00000052833	zfand3	1	0.314783534	0.296198523	0.211	0.172
1435	ENSDARG00000052856	khdrbs1a	1	0.000590479	0.486376394	0.648	0.485
1436	ENSDARG00000052994	slc25a28	1	0.085630974	0.44280283	0.197	0.136
1437	ENSDARG00000053097	hsf2	1	0.059561123	0.300620814	0.183	0.112
1438	ENSDARG00000053129	carhsp1	1	0.065560772	-0.36650158	0.099	0.185
1439	ENSDARG00000053194	pdzd11	1	0.031303921	0.259427531	0.141	0.073
1440	ENSDARG00000053254	mylpfa	1	0.421243202	-0.293371149	0.958	0.965
1441	ENSDARG00000053326	gna11b	1	0.001044987	0.559314359	0.169	0.068
1442	ENSDARG00000053365	rpl31	1	0.001134153	-0.365272097	0.887	0.925
1443	ENSDARG00000053446	sub1a	1	0.012756825	0.381899464	0.324	0.21
1444	ENSDARG00000053459	rybpb	1	0.002952838	0.421803427	0.113	0.039
1445	ENSDARG00000053468	adam10a	1	0.021019344	0.417047138	0.169	0.092
1446	ENSDARG00000053485	aldh6a1	1	0.155538794	-0.402086012	0.451	0.535
1447	ENSDARG00000053526	enpp7.1	1	0.08512064	-0.552300128	0.183	0.269
1448	ENSDARG00000053625	anxa2b	1	0.305597332	-0.317344231	0.38	0.444
1449	ENSDARG00000053684	aldob	1	8.97E-05	-0.498356099	0.986	0.985
1450	ENSDARG00000053753	mff	1	0.000378454	0.513865075	0.155	0.054
1451	ENSDARG00000053774	alpi.2	1	0.023603888	-0.633179547	0.141	0.255
1452	ENSDARG00000053853	slc13a2	1	0.255776275	-0.370298327	0.662	0.64
1453	ENSDARG00000053858	crip1	1	0.027790938	-0.54336541	0.69	0.747
1454	ENSDARG00000053862	crygmx	1	0.077538201	-0.98874172	0.31	0.41
1455	ENSDARG00000053875	cryba1b	1	0.307869262	-0.788822753	0.38	0.427
1456	ENSDARG00000053973	fetub	1	0.854596035	-0.31009992	0.197	0.206
1457	ENSDARG00000053979	chmp2a	1	0.424389749	0.301270083	0.183	0.159
1458	ENSDARG00000054010	scaf1	1	0.002277935	0.326392507	0.141	0.054
1459	ENSDARG00000054058	h1fx	1	0.052624807	1.119352939	0.352	0.286
1460	ENSDARG00000054271	cdkn1bb	1	0.000326328	0.477682392	0.282	0.135
1461	ENSDARG00000054272	caprin1b	1	0.040668898	-0.495043067	0.211	0.338
1462	ENSDARG00000054362	ccdc47	1	0.420242009	0.381074623	0.197	0.174
1463	ENSDARG00000054696	psmb4	1	0.131396181	0.271404717	0.394	0.327
1464	ENSDARG00000054777	si:dkey-46a10.3	1	0.000535365	0.703042951	0.197	0.08
1465	ENSDARG00000054786	faah2b	1	0.313085978	-0.254553598	0.197	0.258
1466	ENSDARG00000054793	emc10	1	0.481842392	0.283400205	0.197	0.175
1467	ENSDARG00000054818	rpl32	1	0.000142629	-0.295812719	0.944	0.972
1468	ENSDARG00000054916	eif4ebp3	1	0.686313281	-0.274383564	0.268	0.283
1469	ENSDARG00000054937	badb	1	0.184355332	-0.278264718	0.085	0.141
1470	ENSDARG00000054978	kifc3	1	0.002432863	0.60522114	0.141	0.055
1471	ENSDARG00000054980	ebna1bp2	1	0.025413612	-0.29992727	0.056	0.158
1472	ENSDARG00000055115	dtnbp1a	1	0.005128001	0.412337296	0.183	0.088
1473	ENSDARG00000055118	mylipb	1	0.010297664	-0.347200358	0.085	0.22
1474	ENSDARG00000055151	smyd2a	1	0.001539986	0.525534581	0.113	0.036
1475	ENSDARG00000055185	tm4sf5	1	0.051846229	-0.504033891	0.183	0.281
1476	ENSDARG00000055192	zgc:136930	1	0.422392593	-0.479623436	0.31	0.363
1477	ENSDARG00000055291	rab18a	1	7.35E-05	0.392265312	0.141	0.039
1478	ENSDARG00000055389	si:dkey-67c22.2	1	0.089320158	0.377568339	0.169	0.111
1479	ENSDARG00000055416	serpinb1	1	0.011377469	-0.602496806	0.634	0.695
1480	ENSDARG00000055504	si:ch211-212k18.7	1	0.057377112	-0.385748911	0.155	0.262
1481	ENSDARG00000055536	otub1a	1	7.07E-05	0.58068748	0.254	0.105
1482	ENSDARG00000055539	epdl2	1	0.014528039	-1.07122088	0.634	0.667
1483	ENSDARG00000055591	pipox	1	0.010370043	0.317887976	0.113	0.045
1484	ENSDARG00000055618	acta1b	1	0.228860417	-0.316002377	0.085	0.137
1485	ENSDARG00000055723	hsp70l	1	0.019440172	0.294470219	0.352	0.235
1486	ENSDARG00000055868	rsl1d1	1	0.165100863	-0.350958326	0.31	0.406
1487	ENSDARG00000056026	tprg1	1	0.07551687	-0.402594955	0.056	0.13
1488	ENSDARG00000056075	rca2.1	1	0.00777344	0.613252936	0.169	0.084
1489	ENSDARG00000056108	ndufa4	1	0.297540446	0.432441836	0.282	0.245
1490	ENSDARG00000056138	sf3b1	1	0.172974659	0.308556481	0.155	0.109
1491	ENSDARG00000056141	coq10b	1	0.044452387	-0.349902781	0.042	0.12
1492	ENSDARG00000056203	si:ch211-201h21.5	1	0.041083006	-0.363138796	0.113	0.213
1493	ENSDARG00000056235	smndc1	1	0.007483876	0.460471568	0.211	0.111
1494	ENSDARG00000056475	trnau1apb	1	0.029329882	0.544517563	0.183	0.107
1495	ENSDARG00000056479	rab1bb	1	0.001285354	0.394663577	0.127	0.043
1496	ENSDARG00000056532	serinc2	1	0.031812129	-0.287098226	0.028	0.111
1497	ENSDARG00000056557	copb1	1	0.460453465	0.377006555	0.127	0.106
1498	ENSDARG00000056719	slc6a19b	1	0.0402682	-0.714302239	0.338	0.433
1499	ENSDARG00000056744	ela2	1	0.098931217	-0.793798635	0.113	0.191
1500	ENSDARG00000056765	ela2l	1	0.448119865	-0.349139981	0.254	0.212
1501	ENSDARG00000056781	zanl	1	0.610366986	-0.335863769	0.113	0.133
1502	ENSDARG00000056856	tax1bp1b	1	0.052142179	0.515827791	0.211	0.137
1503	ENSDARG00000057035	stoml3b	1	0.056793096	-0.80262969	0.366	0.45
1504	ENSDARG00000057064	enpep	1	0.071763742	-0.39405823	0.085	0.164
1505	ENSDARG00000057234	chtopa	1	0.017846815	0.510221844	0.141	0.071
1506	ENSDARG00000057299	pbdc1	1	0.319728069	-0.409732019	0.268	0.321
1507	ENSDARG00000057303	galnt7	1	0.013221103	0.424697658	0.141	0.067
1508	ENSDARG00000057378	selenou1a	1	0.531787512	0.404393608	0.211	0.206
1509	ENSDARG00000057460	crygm2d13	1	0.307254091	-0.519695352	0.211	0.266
1510	ENSDARG00000057484	srsf2a	1	0.004427029	0.378162416	0.324	0.201
1511	ENSDARG00000057513	mdm4	1	0.006656388	0.373499298	0.113	0.043
1512	ENSDARG00000057556	rpl17	1	0.000380563	-0.28699567	0.986	0.972
1513	ENSDARG00000057571	pgam2	1	0.04538138	-0.349514718	0.183	0.305
1514	ENSDARG00000057624	cops5	1	0.282899439	0.299945662	0.113	0.08
1515	ENSDARG00000057652	dbpb	1	0.011548918	0.4011729	0.155	0.073
1516	ENSDARG00000057676	golga7	1	0.121387252	0.53831773	0.282	0.224
1517	ENSDARG00000057698	ctsd	1	0.000349623	0.664433898	0.38	0.212
1518	ENSDARG00000057706	si:ch211-137i24.10	1	0.151806993	-0.931522339	0.225	0.304
1519	ENSDARG00000057714	cmah	1	0.102319047	-0.3064717	0.183	0.275
1520	ENSDARG00000057853	atp6v0ca	1	0.015609247	0.389722411	0.352	0.237
1521	ENSDARG00000057867	lasp1	1	0.013618615	0.399637946	0.324	0.209
1522	ENSDARG00000057910	mrps34	1	0.016147609	0.39644344	0.155	0.079
1523	ENSDARG00000057912	eif1axb	1	0.126777107	0.291284779	0.451	0.401
1524	ENSDARG00000057928	mzt2b	1	0.010926851	0.386469898	0.155	0.074
1525	ENSDARG00000057940	dido1	1	0.051998769	0.4452991	0.169	0.102
1526	ENSDARG00000058005	hgd	1	0.194617702	-0.482451186	0.07	0.12
1527	ENSDARG00000058206	si:ch211-153b23.5	1	0.619346924	-0.293257595	0.127	0.15
1528	ENSDARG00000058328	lsm7	1	0.004840412	0.569039223	0.254	0.14
1529	ENSDARG00000058349	polr2l	1	0.535220987	0.287935143	0.183	0.169
1530	ENSDARG00000058358	krt8	1	0.148054358	-0.604348608	0.465	0.533
1531	ENSDARG00000058371	krt5	1	0.751699448	-0.267142026	0.634	0.635
1532	ENSDARG00000058452	abhd17c	1	0.000294611	0.372835748	0.113	0.03
1533	ENSDARG00000058462	zgc:158846	1	0.003075451	-0.550542763	0.718	0.779
1534	ENSDARG00000058560	adrm1	1	0.512459478	0.356025943	0.197	0.181
1535	ENSDARG00000058593	sri	1	0.062729242	-0.311374388	0.197	0.308
1536	ENSDARG00000058696	tbl1xr1a	1	8.06E-05	0.485337245	0.155	0.046
1537	ENSDARG00000058734	prdx1	1	0.096282577	-0.329967702	0.042	0.103
1538	ENSDARG00000058824	mrpl4	1	0.038631679	-0.38855206	0.085	0.182
1539	ENSDARG00000059035	porb	1	0.023709129	-0.432953587	0.042	0.135
1540	ENSDARG00000059054	pdk2b	1	0.197334639	-0.295672673	0.085	0.139
1541	ENSDARG00000059128	uqcrh	1	0.208983122	-0.292611404	0.69	0.702
1542	ENSDARG00000059177	tax1bp3	1	0.08703593	-0.302711114	0.07	0.146
1543	ENSDARG00000059227	fabp1b.1	1	0.102783207	-0.404289256	0.789	0.782
1544	ENSDARG00000059246	hnrnpd	1	0.000446535	0.345377378	0.155	0.054
1545	ENSDARG00000059303	hnrnpl2	1	0.01928542	0.557860076	0.183	0.103
1546	ENSDARG00000059337	tgif1	1	0.004696249	0.508106346	0.127	0.049
1547	ENSDARG00000059354	glmp	1	0.02338305	0.458594273	0.113	0.051
1548	ENSDARG00000059357	sarnp	1	0.194891565	0.316200706	0.141	0.099
1549	ENSDARG00000059360	srsf3b	1	0.000560066	0.581017307	0.338	0.186
1550	ENSDARG00000059373	dnajc8	1	0.001378604	0.534957331	0.254	0.13
1551	ENSDARG00000059646	nt5dc2	1	5.50E-05	0.431195584	0.141	0.038
1552	ENSDARG00000060071	tent4b	1	0.011186709	0.546329378	0.211	0.118
1553	ENSDARG00000060687	chd2	1	0.060060147	0.252509101	0.141	0.08
1554	ENSDARG00000060695	znf346	1	0.000560685	0.534503117	0.141	0.047
1555	ENSDARG00000060767	smg7	1	0.000233981	0.525364617	0.127	0.036
1556	ENSDARG00000060796	slc20a2	1	0.002991685	0.355938059	0.113	0.039
1557	ENSDARG00000060853	nckap1	1	0.002011351	0.429602052	0.169	0.071
1558	ENSDARG00000061120	slc43a2b	1	0.023334817	-0.493222275	0.169	0.302
1559	ENSDARG00000061201	acsf2	1	0.046157281	-0.26059591	0.085	0.181
1560	ENSDARG00000061228	pfdn4	1	0.084554835	-0.502172447	0.282	0.388
1561	ENSDARG00000061256	si:dkey-44g23.5	1	0.267388223	0.321772452	0.127	0.092
1562	ENSDARG00000061375	sgpl1	1	0.401695729	-0.254916957	0.268	0.327
1563	ENSDARG00000061478	igf2bp1	1	0.001359604	0.40510042	0.268	0.139
1564	ENSDARG00000061490	u2surp	1	0.032143458	0.45179862	0.225	0.142
1565	ENSDARG00000061841	tiparp	1	8.68E-05	0.39107111	0.113	0.027
1566	ENSDARG00000061858	zgc:153968	1	0.174960379	-0.340047362	0.732	0.681
1567	ENSDARG00000061951	golgb1	1	0.000368605	0.485938253	0.197	0.079
1568	ENSDARG00000062148	si:dkey-100n23.3	1	0.00104442	0.362232575	0.113	0.034
1569	ENSDARG00000062489	8-Mar	1	0.00143627	0.361656549	0.127	0.043
1570	ENSDARG00000062592	myl10	1	0.763926207	-0.288313994	0.113	0.124
1571	ENSDARG00000063535	chd4a	1	6.11E-05	0.740169861	0.169	0.054
1572	ENSDARG00000063572	perp	1	0.076264226	-0.305820864	0.07	0.147
1573	ENSDARG00000063596	bud23	1	0.057719712	-0.325685993	0.042	0.114
1574	ENSDARG00000063626	ddx21	1	0.047437783	-0.377662841	0.493	0.622
1575	ENSDARG00000063895	mt-nd1	1	0.004016092	0.271955472	0.606	0.392
1576	ENSDARG00000067717	tomm7	1	0.156526317	-0.334663913	0.324	0.405
1577	ENSDARG00000067806	zgc:158432	1	0.130167474	-0.322127008	0.085	0.152
1578	ENSDARG00000067975	atp5if1a	1	0.070406895	-0.457745021	0.521	0.603
1579	ENSDARG00000067990	myhz1.1	1	0.390468729	-0.378683564	0.718	0.635
1580	ENSDARG00000067995	myhz1.2	1	0.346059599	-0.539349981	0.211	0.263
1581	ENSDARG00000067996	csk	1	0.024279749	0.462137605	0.113	0.051
1582	ENSDARG00000067997	myhz1.3	1	0.577989277	-0.368640134	0.155	0.182
1583	ENSDARG00000068088	tcnba	1	0.030521928	-3.406481085	0.099	0.196
1584	ENSDARG00000068194	klf9	1	0.321650317	0.252975208	0.113	0.08
1585	ENSDARG00000068289	eif3k	1	0.510334459	-0.265986835	0.493	0.524
1586	ENSDARG00000068432	si:dkey-56m19.5	1	0.107492269	0.273464352	0.141	0.086
1587	ENSDARG00000068457	tnnt3b	1	0.783437106	-0.257530709	0.718	0.724
1588	ENSDARG00000068478	gpx4a	1	0.048414224	-0.44636543	0.775	0.754
1589	ENSDARG00000068507	crybb1	1	0.184904546	-0.766297823	0.423	0.488
1590	ENSDARG00000068515	chs1	1	0.007033133	-0.474973188	0.014	0.118
1591	ENSDARG00000068641	taf10	1	0.187872061	0.265368413	0.141	0.097
1592	ENSDARG00000068680	ctrl	1	0.329914714	-0.447980617	0.085	0.124
1593	ENSDARG00000068760	tnks1bp1	1	0.197053591	-0.255708885	0.085	0.139
1594	ENSDARG00000068820	h2afva	1	0.008364259	0.489399226	0.268	0.159
1595	ENSDARG00000068822	purba	1	0.000603362	0.759688389	0.225	0.103
1596	ENSDARG00000068883	tspan13a	1	0.050773085	-0.302636683	0.056	0.141
1597	ENSDARG00000068992	hspa8	1	0.000359322	-0.282596973	0.986	0.984
1598	ENSDARG00000069018	cyp7a1	1	0.0510284	-0.515346484	0.113	0.207
1599	ENSDARG00000069056	ranbp3b	1	0.01082898	0.424084221	0.155	0.075
1600	ENSDARG00000069100	aldh9a1a.1	1	0.024224793	-0.368051376	0.901	0.878
1601	ENSDARG00000069116	timm10	1	0.046755846	0.326716535	0.169	0.101
1602	ENSDARG00000069118	ppp2r5eb	1	0.057558419	0.295551965	0.127	0.068
1603	ENSDARG00000069175	vps4b	1	0.034813146	0.410250325	0.211	0.131
1604	ENSDARG00000069461	rnaseka	1	0.000507999	-0.599789644	0.042	0.209
1605	ENSDARG00000069464	cox7a1	1	0.268070083	-0.357641364	0.254	0.319
1606	ENSDARG00000069521	vps29	1	0.131700873	-0.299772224	0.141	0.221
1607	ENSDARG00000069619	atf7ip	1	0.003180366	0.368862719	0.239	0.122
1608	ENSDARG00000069624	mrps18c	1	0.106232139	0.545720059	0.225	0.169
1609	ENSDARG00000069752	ckba	1	0.058552737	-0.537340375	0.408	0.505
1610	ENSDARG00000069801	crygm2d12	1	0.230649215	-0.818852396	0.31	0.378
1611	ENSDARG00000069827	crygm2d11	1	0.668076653	-0.449619407	0.099	0.113
1612	ENSDARG00000069850	mrpl30	1	0.052985583	-0.337818041	0.141	0.255
1613	ENSDARG00000069910	gtf2f2a	1	9.44E-05	0.627775031	0.324	0.157
1614	ENSDARG00000070019	taf15	1	0.066245342	0.482932603	0.197	0.131
1615	ENSDARG00000070038	rbp2a	1	0.004222012	-0.541112863	0.831	0.821
1616	ENSDARG00000070057	si:dkey-69o16.5	1	0.228680316	-0.283056175	0.592	0.635
1617	ENSDARG00000070151	nfyc	1	0.005522908	0.35106992	0.113	0.041
1618	ENSDARG00000070472	arf5	1	0.062805033	0.384506066	0.352	0.281
1619	ENSDARG00000070545	top1l	1	0.374555072	0.322434882	0.141	0.113
1620	ENSDARG00000070584	clic5b	1	0.006385255	-0.320202433	0.028	0.147
1621	ENSDARG00000070657	pa2g4b	1	0.009142663	-0.559933924	0.127	0.266
1622	ENSDARG00000070686	cdipt	1	0.002314985	0.570471919	0.141	0.055
1623	ENSDARG00000070721	vdrb	1	0.001045345	0.407619094	0.169	0.067
1624	ENSDARG00000070775	cyp2x9	1	0.327486956	-0.285446039	0.169	0.22
1625	ENSDARG00000070787	jupa	1	0.18843931	-0.33161749	0.169	0.24
1626	ENSDARG00000070822	cnp	1	0.073949738	0.324680662	0.141	0.082
1627	ENSDARG00000070844	gamt	1	0.015125856	-0.41024968	0.761	0.845
1628	ENSDARG00000070981	ash1l	1	0.00682267	0.526355255	0.127	0.052
1629	ENSDARG00000071015	pbxip1a	1	0.000333593	0.437923886	0.113	0.03
1630	ENSDARG00000071018	ptena	1	0.000370224	0.536409246	0.211	0.089
1631	ENSDARG00000071046	bbip1	1	0.434237153	0.277898504	0.127	0.103
1632	ENSDARG00000071353	MGARP	1	0.181419105	0.255418993	0.211	0.161
1633	ENSDARG00000071395	camk2g1	1	0.000430938	0.381293218	0.155	0.052
1634	ENSDARG00000071396	timm23a	1	0.037251502	0.460712192	0.239	0.161
1635	ENSDARG00000071425	nat9	1	0.003785844	0.432035448	0.169	0.075
1636	ENSDARG00000071445	myoz1b	1	0.310799876	-0.513143608	0.085	0.123
1637	ENSDARG00000071468	mrpl54	1	0.092743031	0.29540542	0.225	0.161
1638	ENSDARG00000071566	ppp1cab	1	0.000481383	0.818629169	0.225	0.101
1639	ENSDARG00000071573	lsm5	1	0.037318875	0.41002455	0.239	0.161
1640	ENSDARG00000071592	aqp8a.2	1	0.044454933	-0.472434773	0.225	0.342
1641	ENSDARG00000071601	pvalb9	1	0.065709282	0.318801245	0.113	0.06
1642	ENSDARG00000071626	ptgdsb.2	1	0.126872485	0.464477425	0.155	0.102
1643	ENSDARG00000071878	trmt112	1	0.050009393	0.561937462	0.183	0.113
1644	ENSDARG00000073742	prss59.2	1	0.991199581	-0.567581058	0.423	0.409
1645	ENSDARG00000073786	cmbl	1	0.012013194	-0.436055236	0.042	0.152
1646	ENSDARG00000073962	ccdc32	1	0.017292385	0.596678508	0.155	0.08
1647	ENSDARG00000074001	crygmxl2	1	0.025245295	-0.67111458	0.028	0.113
1648	ENSDARG00000074245	spen	1	0.000550882	0.798763653	0.169	0.066
1649	ENSDARG00000074246	rab14	1	0.000480439	0.438136511	0.352	0.19
1650	ENSDARG00000074378	junba	1	0.277759927	-0.32306154	0.099	0.146
1651	ENSDARG00000074507	rmdn1	1	0.20413777	-0.33356217	0.437	0.498
1652	ENSDARG00000074572	zgc:56304	1	0.00182583	0.677602196	0.324	0.192
1653	ENSDARG00000074667	akt1s1	1	0.00902189	0.749688329	0.31	0.2
1654	ENSDARG00000074758	csde1	1	0.16885409	-0.282560633	0.141	0.213
1655	ENSDARG00000074790	rab5if	1	0.230000675	0.332820425	0.239	0.192
1656	ENSDARG00000074985	aurkaip1	1	0.006250999	0.337112471	0.197	0.1
1657	ENSDARG00000075129	mrps11	1	0.441971712	0.341926272	0.183	0.159
1658	ENSDARG00000075151	si:dkey-188i13.10	1	0.00543472	-0.664136236	0.085	0.221
1659	ENSDARG00000075172	fbxo25	1	0.218738319	0.51112899	0.155	0.116
1660	ENSDARG00000075444	cgref1	1	0.251033401	-0.265828629	0.225	0.298
1661	ENSDARG00000075666	tsc22d3	1	0.101525359	0.356513067	0.141	0.088
1662	ENSDARG00000075709	ndufb3	1	0.201323127	-0.387123903	0.324	0.389
1663	ENSDARG00000075758	ywhabb	1	0.001741374	0.463575699	0.563	0.411
1664	ENSDARG00000075800	calml4a	1	0.028640561	-0.437601805	0.169	0.307
1665	ENSDARG00000075831	slc7a8a	1	5.95E-05	0.822798665	0.268	0.118
1666	ENSDARG00000075931	acsl5	1	0.149014404	-0.336208834	0.31	0.387
1667	ENSDARG00000076120	foxp4	1	0.153725076	0.589003171	0.169	0.117
1668	ENSDARG00000076223	SERP1	1	0.224853761	-0.365646581	0.592	0.627
1669	ENSDARG00000076283	snrpd3l	1	0.029791384	0.390138934	0.183	0.106
1670	ENSDARG00000076526	gar1	1	0.066427684	-0.2715514	0.07	0.148
1671	ENSDARG00000076572	crygm2d7	1	0.471856318	-0.447192704	0.127	0.158
1672	ENSDARG00000076790	crygm2d16	1	0.400684833	-0.381021644	0.183	0.226
1673	ENSDARG00000076815	eif3s10	1	0.273791296	0.250254028	0.352	0.314
1674	ENSDARG00000076836	gpx4b	1	0.714397335	-0.254036394	0.521	0.529
1675	ENSDARG00000076891	rfxap	1	0.001923444	0.494152848	0.211	0.099
1676	ENSDARG00000077119	naxd	1	0.032000008	0.606450269	0.225	0.141
1677	ENSDARG00000077226	smarca4a	1	0.001786693	0.659831429	0.183	0.082
1678	ENSDARG00000077264	wdr43	1	0.073174447	-0.275124798	0.127	0.226
1679	ENSDARG00000077383	anxa11a	1	0.32525343	-0.335462309	0.268	0.322
1680	ENSDARG00000077473	mych	1	0.153157946	-0.287186832	0.085	0.147
1681	ENSDARG00000077515	letm2	1	0.043826274	0.362157041	0.141	0.078
1682	ENSDARG00000077526	babam1	1	0.002559529	0.254245631	0.113	0.038
1683	ENSDARG00000077533	eif3f	1	0.002344786	-0.423860208	0.789	0.813
1684	ENSDARG00000077717	rpl29	1	0.00016233	-0.444549579	0.901	0.873
1685	ENSDARG00000077721	knop1	1	0.056751672	0.321840459	0.169	0.099
1686	ENSDARG00000077776	csnk2b	1	0.000448482	0.633208717	0.451	0.296
1687	ENSDARG00000078386	dync1i2a	1	0.072734396	-0.27743543	0.042	0.112
1688	ENSDARG00000078389	ifi46	1	0.079300299	-0.547233627	0.169	0.258
1689	ENSDARG00000078865	cxxc5a	1	0.000288778	1.030757897	0.141	0.045
1690	ENSDARG00000078974	COA4	1	0.391674576	-0.292481741	0.113	0.147
1691	ENSDARG00000079166	ace	1	0.294565083	-0.616809922	0.225	0.269
1692	ENSDARG00000079274	prss59.1	1	0.672326233	-0.363693222	0.268	0.24
1693	ENSDARG00000079305	hbae3	1	0.602207939	-1.662242636	0.141	0.119
1694	ENSDARG00000079313	pelp1	1	0.001890237	0.843716304	0.113	0.038
1695	ENSDARG00000079391	mrpl42	1	0.020520794	-0.312263029	0.127	0.262
1696	ENSDARG00000079632	si:dkey-28b4.7	1	0.009366826	0.624480085	0.254	0.152
1697	ENSDARG00000079636	fam177a1	1	0.004943684	0.362971184	0.141	0.058
1698	ENSDARG00000079949	supt16h	1	0.000235179	0.498545691	0.155	0.051
1699	ENSDARG00000080010	adh5	1	0.025723023	-0.566101442	0.577	0.613
1700	ENSDARG00000086216	prr13	1	0.044715324	-0.514662049	0.31	0.429
1701	ENSDARG00000086416	med11	1	0.532926324	0.255969258	0.113	0.095
1702	ENSDARG00000086658	crygm2d21	1	0.8653283	-0.517660666	0.268	0.243
1703	ENSDARG00000086826	sult6b1	1	0.007929	-0.51067775	0.62	0.725
1704	ENSDARG00000086842	dap1b	1	0.001302976	0.551726077	0.62	0.45
1705	ENSDARG00000086917	crygm2d2	1	0.501570917	-0.646378626	0.465	0.49
1706	ENSDARG00000086985	klc4	1	0.267721814	-0.271918511	0.211	0.274
1707	ENSDARG00000086996	si:ch73-234b20.5	1	0.001218413	-0.604884458	0.141	0.326
1708	ENSDARG00000087164	crygm2d4	1	0.706359328	-0.384288046	0.113	0.127
1709	ENSDARG00000087229	exoc7	1	0.00461102	0.273847821	0.155	0.067
1710	ENSDARG00000087243	zgc:100918	1	0.176576963	0.331351107	0.155	0.109
1711	ENSDARG00000087324	crygm2d1	1	0.092933204	-1.070581984	0.338	0.42
1712	ENSDARG00000087390	hbbe1.3	1	0.508351176	-1.570435907	0.127	0.157
1713	ENSDARG00000087765	crygm2d10	1	0.033588731	-1.050410741	0.254	0.371
1714	ENSDARG00000088178	tp53inp2	1	0.000240958	0.311773257	0.127	0.035
1715	ENSDARG00000088238	kansl1b	1	0.000350558	0.463988236	0.127	0.038
1716	ENSDARG00000088383	cox5aa	1	0.030264074	-0.444531664	0.732	0.714
1717	ENSDARG00000088823	crygm2d3	1	0.524367144	-0.273264249	0.197	0.235
1718	ENSDARG00000088929	ypel5	1	0.049699266	0.354022638	0.197	0.125
1719	ENSDARG00000089204	smim13	1	0.012201271	0.642822461	0.155	0.077
1720	ENSDARG00000089361	wu:fb59d01	1	0.272110444	-0.360962634	0.338	0.4
1721	ENSDARG00000089362	grn1	1	0.005055353	-0.971853648	0.099	0.24
1722	ENSDARG00000089399	tmem176l.2	1	0.004245229	-1.035930487	0.254	0.42
1723	ENSDARG00000089646	ctdspl3	1	0.036264357	0.333451408	0.113	0.055
1724	ENSDARG00000089787	crebzf	1	0.000755939	0.638391884	0.211	0.094
1725	ENSDARG00000089791	slc25a32a	1	0.001251382	0.353200743	0.127	0.043
1726	ENSDARG00000089886	si:dkey-19e4.5	1	0.000456278	0.414882479	0.141	0.046
1727	ENSDARG00000089976	spcs3	1	0.099706731	0.333107621	0.268	0.204
1728	ENSDARG00000090063	fa2h	1	0.002370751	-0.318551046	0	0.117
1729	ENSDARG00000090086	rab11bb	1	0.001445292	0.413225123	0.183	0.077
1730	ENSDARG00000090185	si:dkeyp-73b11.8	1	0.008664329	-0.561886726	0.775	0.743
1731	ENSDARG00000090190	bcam	1	0.000792409	1.266175828	0.127	0.041
1732	ENSDARG00000090228	gsta.1	1	0.000796399	-0.800711827	0.845	0.842
1733	ENSDARG00000090268	krtt1c19e	1	0.151185022	-0.364822057	0.38	0.466
1734	ENSDARG00000090369	zgc:86896	1	0.001936207	0.449824987	0.113	0.036
1735	ENSDARG00000090386	cd3eap	1	0.110883844	-0.261186192	0.042	0.101
1736	ENSDARG00000090428	ctrb1	1	0.888775548	-0.445498697	0.394	0.415
1737	ENSDARG00000090444	ponzr1	1	0.196787389	-0.35409261	0.056	0.103
1738	ENSDARG00000090697	eif3ea	1	0.319433856	-0.262289491	0.592	0.627
1739	ENSDARG00000091079	si:zfos-1192g2.3	1	0.033578686	-0.440619132	0.169	0.288
1740	ENSDARG00000091111	si:ch211-15b10.6	1	0.165244303	-0.394034839	0.056	0.107
1741	ENSDARG00000091348	rtn3	1	0.017453844	0.513511569	0.296	0.203
1742	ENSDARG00000091563	snw1	1	0.033327085	0.430451418	0.239	0.157
1743	ENSDARG00000091609	spink4	1	0.023541479	-0.54771241	0.155	0.275
1744	ENSDARG00000091656	lsm8	1	0.709755299	0.29271322	0.127	0.12
1745	ENSDARG00000092283	cxl34b.11	1	0.000432577	0.315580114	0.127	0.036
1746	ENSDARG00000092362	hsp70.2	1	0.034251473	0.504759671	0.352	0.257
1747	ENSDARG00000092493	si:dkeyp-44a8.2	1	0.00886363	0.315555175	0.225	0.123
1748	ENSDARG00000092553	slc25a5	1	8.25E-05	-0.260493539	1	0.995
1749	ENSDARG00000092610	lamp1b	1	9.32E-05	0.454484414	0.113	0.027
1750	ENSDARG00000092677	coa6	1	0.077282366	-0.263314764	0.268	0.382
1751	ENSDARG00000092916	mlnl	1	0.127561515	-0.330557725	0.155	0.24
1752	ENSDARG00000093044	si:ch211-161h7.5	1	0.034985502	-0.471768453	0.225	0.354
1753	ENSDARG00000093448	mpc1	1	0.012411214	0.297066312	0.535	0.417
1754	ENSDARG00000093549	selenop	1	0.019695142	-0.59351558	0.239	0.365
1755	ENSDARG00000094041	krt17	1	0.175524547	-0.606702726	0.141	0.206
1756	ENSDARG00000094300	nupr1a	1	0.001693342	0.492606423	0.394	0.241
1757	ENSDARG00000094310	si:ch211-255g12.6	1	0.693524783	-0.416170426	0.268	0.281
1758	ENSDARG00000094836	si:ch211-195b15.8	1	0.000755844	0.907779462	0.141	0.049
1759	ENSDARG00000094929	apoa4b.2	1	0.872236731	-0.295595108	0.296	0.299
1760	ENSDARG00000095007	sinhcafl	1	0.002605638	0.29842411	0.113	0.038
1761	ENSDARG00000095464	gstt2	1	0.084559332	-0.307197761	0.056	0.128
1762	ENSDARG00000095633	si:ch211-133l5.7	1	0.02770735	-0.489345806	0.662	0.698
1763	ENSDARG00000095754	si:dkey-234h16.7	1	0.00050794	0.410825545	0.113	0.032
1764	ENSDARG00000095863	afp4	1	0.157980167	-0.359291843	0.704	0.709
1765	ENSDARG00000096118	ost4	1	0.14053725	-0.366099392	0.211	0.292
1766	ENSDARG00000096445	si:ch211-214p16.3	1	0.244222967	-0.347423733	0.085	0.134
1767	ENSDARG00000096661	si:ch211-286b5.5	1	0.03547835	-0.274511575	0.028	0.108
1768	ENSDARG00000096739	si:dkey-219e21.2	1	0.976964157	-0.300766125	0.225	0.21
1769	ENSDARG00000096849	si:dkey-16p21.8	1	0.002010569	0.610265273	0.338	0.192
1770	ENSDARG00000097057	fxyd6l	1	5.96E-05	0.859129303	0.239	0.096
1771	ENSDARG00000097209	cox8b	1	0.072987067	-0.468983766	0.394	0.478
1772	ENSDARG00000097314	si:zfos-1714f5.3	1	0.049723515	-0.395650826	0.099	0.193
1773	ENSDARG00000097478	qkia	1	0.001053052	0.890913739	0.211	0.096
1774	ENSDARG00000097753	slirp	1	0.958045406	0.419897599	0.197	0.214
1775	ENSDARG00000097789	pon3.2	1	0.062211605	-0.338883153	0.113	0.212
1776	ENSDARG00000097797	tomm6	1	0.182629797	-0.500450895	0.225	0.291
1777	ENSDARG00000098017	pet100	1	0.17870655	0.281697864	0.183	0.136
1778	ENSDARG00000098162	zgc:77748	1	0.039080205	-0.293408057	0.141	0.259
1779	ENSDARG00000098315	cyp1a	1	0.072445369	-0.293505623	0.07	0.152
1780	ENSDARG00000098361	nudcd3	1	0.002977585	0.416192671	0.268	0.145
1781	ENSDARG00000098466	ube2a	1	0.243363872	0.327378405	0.113	0.078
1782	ENSDARG00000098574	srsf11	1	0.271672449	0.315728593	0.225	0.19
1783	ENSDARG00000098635	irf2bp2b	1	0.004272003	0.500478699	0.254	0.14
1784	ENSDARG00000098746	dhrs13l1	1	0.076314178	-0.599826737	0.225	0.315
1785	ENSDARG00000098825	farsa	1	0.007795405	-0.399920001	0.07	0.208
1786	ENSDARG00000098852	smdt1b	1	0.552078303	-0.258747633	0.225	0.255
1787	ENSDARG00000098934	rrp7a	1	0.307515866	0.258418141	0.155	0.122
1788	ENSDARG00000098935	bxdc2	1	0.020370957	-0.345758686	0.07	0.181
1789	ENSDARG00000099014	fxyd1	1	0.097419911	-0.533060725	0.056	0.12
1790	ENSDARG00000099022	faua	1	0.000293342	-0.263897093	0.986	0.964
1791	ENSDARG00000099039	pcbp2	1	0.000151558	0.534243655	0.423	0.24
1792	ENSDARG00000099111	zgc:175280	1	0.10395377	-0.350991394	0.239	0.331
1793	ENSDARG00000099122	naa38	1	0.009711034	0.364841508	0.155	0.073
1794	ENSDARG00000099148	bzw1b	1	0.051602908	-0.456483325	0.225	0.339
1795	ENSDARG00000099154	CABZ01032488.1	1	0.485225126	-0.274379844	0.197	0.235
1796	ENSDARG00000099184	map2k6	1	0.429419065	0.355361674	0.141	0.117
1797	ENSDARG00000099185	chia.2	1	0.015448798	-0.564591584	0.845	0.808
1798	ENSDARG00000099197	actc1b	1	0.595328748	-0.342149133	0.986	0.99
1799	ENSDARG00000099241	ppp2cb	1	0.062412886	0.564485888	0.296	0.232
1800	ENSDARG00000099309	si:zfos-169g10.3	1	0.034547921	-0.405926131	0.085	0.186
1801	ENSDARG00000099313	naga	1	0.141661673	-0.25166855	0.07	0.134
1802	ENSDARG00000099371	cygb1	1	0.116047926	-0.595954584	0.211	0.297
1803	ENSDARG00000099389	cdo1	1	0.005211702	-0.713182927	0.493	0.595
1804	ENSDARG00000099439	serp1	1	0.169379994	-0.277811445	0.268	0.352
1805	ENSDARG00000099453	elof1	1	5.32E-05	0.469214581	0.31	0.14
1806	ENSDARG00000099532	ubl3a	1	0.001860117	0.639578335	0.282	0.155
1807	ENSDARG00000099624	chmp1b	1	0.013493803	0.506874944	0.239	0.144
1808	ENSDARG00000099635	akap8l	1	0.018874514	0.350664523	0.225	0.134
1809	ENSDARG00000099667	snrpg	1	0.269496703	-0.250600515	0.127	0.181
1810	ENSDARG00000099758	igf2bp2b	1	0.199422589	0.291489761	0.113	0.073
1811	ENSDARG00000099819	sb:cb1058	1	0.188741989	-0.333622471	0.197	0.268
1812	ENSDARG00000099865	hnrnpabb	1	0.016483015	0.385617205	0.479	0.365
1813	ENSDARG00000100003	glulb	1	0.001933954	0.874910132	0.296	0.153
1814	ENSDARG00000100020	pim1	1	0.099829066	0.388662985	0.211	0.152
1815	ENSDARG00000100055	tox2	1	0.000116207	0.38868687	0.113	0.027
1816	ENSDARG00000100170	pam	1	0.125785952	0.268279149	0.113	0.068
1817	ENSDARG00000100209	prpf39	1	0.532908742	0.357575225	0.113	0.096
1818	ENSDARG00000100366	si:dkey-102m7.3	1	0.40827956	0.306177153	0.113	0.089
1819	ENSDARG00000100371	eef2b	1	7.49E-05	-0.400302152	0.93	0.922
1820	ENSDARG00000100374	txnrd3	1	0.126274535	-0.325496136	0.211	0.314
1821	ENSDARG00000100376	amdhd2	1	0.109504416	-0.283169354	0.127	0.209
1822	ENSDARG00000100513	rps27l	1	0.219502309	-0.4001406	0.451	0.515
1823	ENSDARG00000100514	cfap20	1	0.015625648	0.278710168	0.127	0.056
1824	ENSDARG00000100519	spop	1	0.000203209	0.446844864	0.113	0.029
1825	ENSDARG00000100562	CABZ01080702.1	1	0.000637256	0.572704036	0.155	0.055
1826	ENSDARG00000100635	chia.1	1	0.790389273	-0.288327381	0.592	0.505
1827	ENSDARG00000100789	plgrkt	1	0.087387483	-0.286030867	0.085	0.163
1828	ENSDARG00000100826	hif1al	1	0.022860981	0.318089217	0.268	0.172
1829	ENSDARG00000100844	cldn15lb	1	0.156303239	-0.421239676	0.056	0.109
1830	ENSDARG00000101043	ppl	1	0.031231678	-0.25125492	0.028	0.112
1831	ENSDARG00000101061	eif2a	1	0.049424907	-0.317089739	0.056	0.136
1832	ENSDARG00000101074	glud1b	1	0.135205927	-0.343720911	0.732	0.737
1833	ENSDARG00000101115	med30	1	0.993075914	0.274459863	0.099	0.102
1834	ENSDARG00000101135	si:dkey-85k7.7	1	0.031361853	0.406682782	0.113	0.052
1835	ENSDARG00000101216	meaf6	1	0.000500965	0.394167512	0.338	0.182
1836	ENSDARG00000101324	apoa1b	1	0.792925757	-0.288503383	0.761	0.758
1837	ENSDARG00000101423	cyp2y3	1	0.01476197	-0.320468862	0.07	0.19
1838	ENSDARG00000101458	r3hdm1	1	0.001461985	0.680359038	0.113	0.036
1839	ENSDARG00000101557	scarb1	1	0.088634522	-0.365340626	0.197	0.298
1840	ENSDARG00000101560	psma1	1	0.010130814	0.351995877	0.493	0.37
1841	ENSDARG00000101569	ppargc1b	1	0.000380014	0.688638447	0.169	0.063
1842	ENSDARG00000101619	minos1	1	0.052368113	0.485988756	0.366	0.287
1843	ENSDARG00000101626	arf6a	1	0.032908014	-0.362982062	0.042	0.125
1844	ENSDARG00000101680	arl1	1	0.025839731	0.258503567	0.254	0.163
1845	ENSDARG00000101687	CU929259.1	1	0.032638939	0.552663624	0.183	0.109
1846	ENSDARG00000101733	fam168b	1	5.28E-05	0.671002379	0.239	0.095
1847	ENSDARG00000101794	rpl26	1	0.001171321	-0.473569404	0.704	0.813
1848	ENSDARG00000101844	mibp2	1	0.000237073	-0.402535046	0.93	0.915
1849	ENSDARG00000101900	xrn2	1	0.137546049	0.256451405	0.127	0.08
1850	ENSDARG00000101915	pin1	1	0.010868474	0.514931307	0.352	0.243
1851	ENSDARG00000101936	tmem106ba	1	0.075813468	0.347707878	0.183	0.118
1852	ENSDARG00000101979	eps8l3a	1	0.179482393	-0.307642933	0.282	0.367
1853	ENSDARG00000102047	mab21l1	1	0.000176573	0.526182003	0.113	0.028
1854	ENSDARG00000102076	spink2.1	1	0.004402226	-0.566456108	0.141	0.309
1855	ENSDARG00000102115	ndufc2	1	0.152149719	-0.280884681	0.282	0.382
1856	ENSDARG00000102558	pde6ha	1	0.29145512	0.856232516	0.282	0.224
1857	ENSDARG00000102705	otud6b	1	4.59E-05	0.366267399	0.127	0.03
1858	ENSDARG00000102741	sumo2b	1	0.001352558	0.545553338	0.521	0.38
1859	ENSDARG00000102744	mgst3a	1	0.006957969	-0.627175311	0.451	0.551
1860	ENSDARG00000102802	brdt	1	0.011125154	0.645869148	0.141	0.064
1861	ENSDARG00000102874	immt	1	0.18771165	0.392489236	0.282	0.24
1862	ENSDARG00000102889	15-Sep	1	0.000508182	0.561456799	0.155	0.054
1863	ENSDARG00000103038	pik3r3a	1	0.017547097	0.409624037	0.113	0.049
1864	ENSDARG00000103057	zfhx3	1	7.77E-05	0.861106222	0.169	0.055
1865	ENSDARG00000103118	cib1	1	0.067094337	-0.318358827	0.155	0.254
1866	ENSDARG00000103134	zgc:65873	1	0.019756778	0.454350645	0.239	0.148
1867	ENSDARG00000103163	tomm20a	1	0.070230588	-0.371950273	0.169	0.271
1868	ENSDARG00000103203	vps28	1	0.000179399	0.484572514	0.338	0.169
1869	ENSDARG00000103220	slc10a3	1	0.003361192	-0.332509281	0	0.109
1870	ENSDARG00000103271	pla2g15	1	0.04959696	0.315879694	0.183	0.111
1871	ENSDARG00000103295	cyp3a65	1	0.027412199	-0.413029974	0.732	0.82
1872	ENSDARG00000103318	mrpl3	1	0.012874828	0.281613224	0.113	0.046
1873	ENSDARG00000103342	wu:fa56d06	1	0.322500886	-0.304076183	0.662	0.607
1874	ENSDARG00000103404	uchl5	1	0.004057439	0.266281625	0.113	0.04
1875	ENSDARG00000103433	rpl14	1	0.000121352	-0.45394603	0.873	0.889
1876	ENSDARG00000103543	gngt2b	1	0.365079893	0.373965767	0.099	0.14
1877	ENSDARG00000103566	tomm20b	1	0.000668948	0.4813366	0.592	0.433
1878	ENSDARG00000103578	gtf2b	1	0.029568284	0.395338912	0.141	0.073
1879	ENSDARG00000103594	npm3	1	0.143714297	-0.256872327	0.113	0.187
1880	ENSDARG00000103612	akt2l	1	0.009485364	-0.256066621	0.141	0.307
1881	ENSDARG00000103639	si:dkey-36i7.3	1	0.000865973	-0.5831001	0.718	0.769
1882	ENSDARG00000103659	bco1l	1	0.090400872	-0.414327294	0.197	0.292
1883	ENSDARG00000103720	zgc:162730	1	0.009114737	-0.717262152	0.225	0.376
1884	ENSDARG00000103735	elovl1b	1	0.41282476	-0.35568429	0.085	0.116
1885	ENSDARG00000103740	fundc2	1	0.002889202	0.51588874	0.155	0.064
1886	ENSDARG00000103785	sult2st2	1	0.078584334	-0.485696569	0.38	0.481
1887	ENSDARG00000103799	kars	1	0.326587404	-0.362916263	0.366	0.408
1888	ENSDARG00000103845	zgc:55733	1	0.000821023	0.481533646	0.141	0.049
1889	ENSDARG00000103846	hspa5	1	0.477342429	0.379147854	0.254	0.231
1890	ENSDARG00000103878	anpepb	1	0.129619509	-0.572750164	0.296	0.369
1891	ENSDARG00000103959	pak1	1	0.007292102	0.500400094	0.183	0.091
1892	ENSDARG00000103979	calr3a	1	0.783490762	0.261167105	0.183	0.212
1893	ENSDARG00000104011	rps17	1	0.000912773	-0.380903304	0.901	0.87
1894	ENSDARG00000104028	si:dkey-74k8.3	1	0.337190029	-0.294306702	0.408	0.462
1895	ENSDARG00000104031	mrpl33	1	0.191586091	0.300260604	0.197	0.152
1896	ENSDARG00000104066	dnaja2a	1	0.838584893	0.266639039	0.254	0.265
1897	ENSDARG00000104068	gstp1	1	0.075512359	-0.392911186	0.38	0.501
1898	ENSDARG00000104149	rraga	1	0.179225101	0.291272788	0.127	0.085
1899	ENSDARG00000104172	diabloa	1	0.624322509	-0.299446022	0.423	0.445
1900	ENSDARG00000104173	tufm	1	0.385021134	0.317564877	0.239	0.213
1901	ENSDARG00000104181	tmsb1	1	0.067202775	-0.428050712	0.775	0.751
1902	ENSDARG00000104213	si:dkey-283b1.6	1	0.02767585	-0.255637368	0.07	0.172
1903	ENSDARG00000104347	rtn4b	1	0.113909995	-0.337415502	0.704	0.706
1904	ENSDARG00000104413	rogdi	1	0.001166415	0.352738307	0.254	0.122
1905	ENSDARG00000104636	si:dkey-112a7.4	1	0.027796204	0.347697707	0.113	0.052
1906	ENSDARG00000104782	oaz1b	1	0.000584759	0.640053969	0.394	0.237
1907	ENSDARG00000104829	zgc:112146	1	0.389776292	-0.269774113	0.127	0.165
1908	ENSDARG00000104871	LEPROTL1	1	0.001615172	0.721987814	0.183	0.08
1909	ENSDARG00000105036	arl6ip4	1	0.000345787	0.348986048	0.155	0.051
1910	ENSDARG00000105068	si:ch1073-443f11.2	1	0.03510287	-0.543035208	0.085	0.184
1911	ENSDARG00000105116	p4hb	1	0.529205411	0.411308543	0.183	0.165
1912	ENSDARG00000105154	creg1	1	0.015041694	0.479963502	0.211	0.12
1913	ENSDARG00000105187	gcshb	1	0.380950775	-0.312815415	0.437	0.477
1914	ENSDARG00000105223	pmp22a	1	0.097217712	-0.417702499	0.056	0.124
1915	ENSDARG00000105231	kmt5aa	1	0.001980085	0.680980662	0.211	0.102
1916	ENSDARG00000105644	zgc:172079	1	0.266153711	-0.500029493	0.549	0.552
1917	ENSDARG00000109337	nanos1	1	0.000100604	1.023474078	0.183	0.063
1918	ENSDARG00000109510	lsm12b	1	0.009919617	0.545208806	0.423	0.308
1919	ENSDARG00000109861	BX545855.1	1	0.824559601	-0.407676143	0.408	0.387
1920	ENSDARG00000110357	txndc15	1	0.986153225	0.281338374	0.155	0.168
1921	ENSDARG00000110439	ap1s3a	1	0.072360601	-0.321466025	0.099	0.189
1922	ENSDARG00000110496	zgc:162989	1	0.107541132	0.257245008	0.141	0.09
1923	ENSDARG00000110991	ZNF276	1	0.26017022	0.354478638	0.113	0.078
1924	ENSDARG00000112931	ndufaf3	1	0.076918408	-0.276968254	0.127	0.22
1925	ENSDARG00000114038	ska2	1	0.001819242	0.442551583	0.155	0.061
1926	ENSDARG00000116058	rhoac	1	0.003358712	0.631567368	0.296	0.174
1927	ENSDARG00000116649	ube2e1	1	0.07566456	0.394421432	0.268	0.204
