# Supplementary material for: Cell-type-specific responses to the microbiota across all tissues of the larval zebrafish
Source: Cell Rep. Author manuscript; Available in PMC 2023 Oct 23. (PMC10423310; doi:10.1016/j.celrep.2023.112095)
Supplement: MMC10 [file NIHMS1880944-supplement-MMC10.zip › DataS3/S.Figure7_PanelB_GenesLists/Subcluster7.tsv]

gene	gene_NAME	p_val_adj	p_val	avg_logFC	pct.1	pct.2
ENSDARG00000045549	bik	2.89E-25	1.31E-29	0.836070854	0.714	0.03
ENSDARG00000067851	lcn15	3.11E-24	1.41E-28	0.871481623	0.286	0
ENSDARG00000103735	elovl1b	1.40E-23	6.35E-28	1.48022298	1	0.079
ENSDARG00000040717	macc1	1.85E-23	8.39E-28	0.469066279	0.429	0.007
ENSDARG00000003313	eps8l1b	1.04E-20	4.71E-25	0.380624872	0.357	0.005
ENSDARG00000075121	hbegfa	3.91E-20	1.77E-24	0.7989602	0.5	0.016
ENSDARG00000069503	cldnh	5.93E-19	2.69E-23	2.116776185	0.571	0.026
ENSDARG00000058100	b3gnt3.4	1.22E-18	5.51E-23	0.50345149	0.286	0.002
ENSDARG00000075163	cxcl20	1.36E-18	6.15E-23	0.752273966	0.429	0.012
ENSDARG00000098024	si:dkey-262k9.2	1.80E-18	8.16E-23	0.487829344	0.643	0.035
ENSDARG00000021004	c5	1.93E-18	8.74E-23	0.39560501	0.286	0.002
ENSDARG00000052115	ehf	1.93E-18	8.74E-23	0.417792717	0.286	0.002
ENSDARG00000102433	sytl4	3.47E-18	1.57E-22	0.399601499	0.429	0.012
ENSDARG00000102750	cdh1	7.86E-18	3.56E-22	1.213391665	0.786	0.065
ENSDARG00000063295	myh9a	8.31E-18	3.77E-22	0.605486026	0.357	0.007
ENSDARG00000004539	ptgs2a	9.95E-18	4.51E-22	0.598704066	0.357	0.007
ENSDARG00000031046	nr1h5	1.92E-17	8.72E-22	0.467392719	0.214	0
ENSDARG00000076952	fer1l4	1.92E-17	8.72E-22	0.252566793	0.214	0
ENSDARG00000101655	sstr5	1.92E-17	8.72E-22	0.474908359	0.214	0
ENSDARG00000104039	errfi1a	5.12E-15	2.32E-19	0.515150288	0.429	0.016
ENSDARG00000104301	zgc:193726	1.17E-14	5.32E-19	0.578539839	0.286	0.005
ENSDARG00000099877	si:dkeyp-72e1.6	2.21E-14	1.00E-18	0.848330008	0.786	0.072
ENSDARG00000099014	fxyd1	4.76E-14	2.16E-18	1.453593221	0.857	0.096
ENSDARG00000097725	si:dkey-96g2.1	1.87E-13	8.49E-18	2.692788782	0.357	0.012
ENSDARG00000015123	dnase1l4.1	3.31E-13	1.50E-17	1.027207199	0.643	0.051
ENSDARG00000088263	zgc:174356	3.83E-13	1.74E-17	0.391508631	0.357	0.012
ENSDARG00000100170	pam	5.44E-13	2.47E-17	0.625714561	0.643	0.051
ENSDARG00000035858	cnn2	1.64E-12	7.44E-17	0.565731821	0.643	0.051
ENSDARG00000011824	pbxip1b	2.43E-12	1.10E-16	0.58541719	0.429	0.021
ENSDARG00000091539	ptprjb.1	4.09E-12	1.85E-16	0.293258011	0.214	0.002
ENSDARG00000058690	cgnb	5.99E-12	2.72E-16	0.367900376	0.286	0.007
ENSDARG00000042722	blnk	6.50E-12	2.95E-16	0.555526138	0.286	0.007
ENSDARG00000103747	cav1	8.43E-12	3.82E-16	0.58217218	0.429	0.021
ENSDARG00000012788	foxa3	1.61E-11	7.31E-16	0.521791355	0.571	0.044
ENSDARG00000031119	baiap2l1b	1.62E-11	7.36E-16	0.254404089	0.357	0.014
ENSDARG00000017320	f11r.1	2.48E-11	1.13E-15	0.800797389	0.786	0.093
ENSDARG00000040534	epcam	4.16E-11	1.89E-15	2.021533545	0.929	0.145
ENSDARG00000102138	foxa1	4.44E-11	2.01E-15	0.515754827	0.429	0.023
ENSDARG00000009313	zgc:63831	6.43E-11	2.91E-15	0.253891754	0.429	0.023
ENSDARG00000008808	eml2	9.74E-11	4.42E-15	0.661810532	0.5	0.035
ENSDARG00000076386	epdl1	1.24E-10	5.60E-15	0.542665833	0.643	0.061
ENSDARG00000015955	cldnc	2.56E-10	1.16E-14	1.421730094	0.857	0.136
ENSDARG00000010625	clic2	3.87E-10	1.75E-14	0.802958588	0.429	0.026
ENSDARG00000095453	si:rp71-17i16.6	7.48E-10	3.39E-14	0.803617186	0.286	0.009
ENSDARG00000009544	cldnb	1.55E-09	7.01E-14	0.899004542	0.571	0.051
ENSDARG00000005108	oclna	2.30E-09	1.04E-13	0.819028578	0.429	0.028
ENSDARG00000035957	gmnn	7.17E-09	3.25E-13	0.579842229	0.214	0.005
ENSDARG00000042707	cx30.3	7.82E-09	3.54E-13	0.607617002	0.214	0.005
ENSDARG00000055388	vtna	9.28E-09	4.21E-13	0.327426586	0.214	0.005
ENSDARG00000100844	cldn15lb	1.04E-08	4.70E-13	1.741299289	0.714	0.1
ENSDARG00000021647	gnai1	1.11E-08	5.02E-13	1.102595791	0.571	0.058
ENSDARG00000008859	mylipa	1.29E-08	5.83E-13	0.575098887	0.5	0.042
ENSDARG00000013655	tpd52l2b	1.83E-08	8.29E-13	0.636158099	0.643	0.072
ENSDARG00000090063	fa2h	2.35E-08	1.06E-12	0.682232379	0.571	0.058
ENSDARG00000071113	xirp2a	2.63E-08	1.19E-12	0.726667927	0.429	0.03
ENSDARG00000003411	foxa2	3.75E-08	1.70E-12	0.53065956	0.357	0.021
ENSDARG00000088439	gm2a	5.07E-08	2.30E-12	0.829218803	0.357	0.021
ENSDARG00000017105	vaspb	5.37E-08	2.44E-12	0.561835453	0.643	0.075
ENSDARG00000069476	spint2	6.21E-08	2.82E-12	0.740511294	0.5	0.044
ENSDARG00000025091	ezrb	7.25E-08	3.29E-12	0.547927061	0.571	0.061
ENSDARG00000036456	anxa4	9.09E-08	4.12E-12	3.13125657	1	0.308
ENSDARG00000070427	s100v1	1.05E-07	4.76E-12	0.522149356	0.5	0.047
ENSDARG00000001804	zgc:112148	2.62E-07	1.19E-11	0.845565204	0.786	0.124
ENSDARG00000017127	pdzk1ip1	3.02E-07	1.37E-11	0.769172618	0.357	0.023
ENSDARG00000101986	irf6	3.63E-07	1.65E-11	0.470600636	0.429	0.035
ENSDARG00000099960	elovl1a	3.92E-07	1.78E-11	0.530170624	0.286	0.014
ENSDARG00000057706	si:ch211-137i24.10	4.62E-07	2.10E-11	2.448297527	0.929	0.278
ENSDARG00000092856	si:ch211-210c8.7	5.20E-07	2.36E-11	0.451592154	0.286	0.014
ENSDARG00000088116	gstm.3	5.55E-07	2.52E-11	0.983142824	0.571	0.065
ENSDARG00000007982	onecut1	1.14E-06	5.16E-11	0.330412031	0.214	0.007
ENSDARG00000031044	lipg	1.14E-06	5.16E-11	0.320288894	0.214	0.007
ENSDARG00000068732	spry4	1.20E-06	5.43E-11	0.630745425	0.5	0.054
ENSDARG00000034677	scel	1.22E-06	5.54E-11	0.329219249	0.214	0.007
ENSDARG00000099291	lsr	1.43E-06	6.46E-11	0.819059834	0.429	0.04
ENSDARG00000069940	ppap2d	2.13E-06	9.67E-11	0.431695817	0.357	0.026
ENSDARG00000040465	irf2	2.35E-06	1.07E-10	0.666381432	0.5	0.056
ENSDARG00000095908	sat1a.2	2.40E-06	1.09E-10	1.429821339	0.857	0.182
ENSDARG00000053979	chmp2a	2.80E-06	1.27E-10	0.649711742	0.786	0.138
ENSDARG00000016691	cd9b	3.56E-06	1.61E-10	1.635555986	0.786	0.15
ENSDARG00000058389	ccl19a.1	3.57E-06	1.62E-10	1.943300037	0.286	0.016
ENSDARG00000055912	nipa2	4.16E-06	1.88E-10	0.584797213	0.714	0.119
ENSDARG00000086881	ier2b	4.18E-06	1.89E-10	0.637577141	0.643	0.091
ENSDARG00000002298	ankrd22	4.38E-06	1.99E-10	0.281983085	0.286	0.016
ENSDARG00000105239	ecm1b	4.61E-06	2.09E-10	0.754867932	0.286	0.016
ENSDARG00000030440	rsrp1	4.87E-06	2.21E-10	0.985831597	0.929	0.194
ENSDARG00000002210	stk25a	5.11E-06	2.32E-10	0.290548363	0.286	0.016
ENSDARG00000055158	prox1a	5.11E-06	2.32E-10	0.372200561	0.286	0.016
ENSDARG00000071203	sptssa	5.57E-06	2.53E-10	0.765871663	0.714	0.124
ENSDARG00000067850	jund	5.66E-06	2.56E-10	0.300819024	0.286	0.016
ENSDARG00000020759	elf1	6.82E-06	3.09E-10	0.56443429	0.5	0.058
ENSDARG00000026979	krt1-c5	7.15E-06	3.24E-10	0.524663626	0.143	0.002
ENSDARG00000044073	fuca2	7.47E-06	3.39E-10	0.685309853	0.643	0.098
ENSDARG00000056532	serinc2	7.50E-06	3.40E-10	0.400933675	0.5	0.056
ENSDARG00000056026	tprg1	7.92E-06	3.59E-10	0.502046015	0.643	0.093
ENSDARG00000052000	cav2	8.30E-06	3.76E-10	0.661114472	0.357	0.028
ENSDARG00000097718	stard10	1.02E-05	4.61E-10	0.709730557	0.357	0.028
ENSDARG00000019420	etnk1	1.10E-05	5.01E-10	0.25633896	0.357	0.028
ENSDARG00000057708	zgc:175264	1.12E-05	5.08E-10	0.675266185	0.429	0.044
ENSDARG00000034056	csnk1g2b	1.37E-05	6.20E-10	0.266095976	0.5	0.058
ENSDARG00000044387	cldn2	2.63E-05	1.19E-09	1.459041761	0.214	0.009
ENSDARG00000077982	elf3	2.80E-05	1.27E-09	1.201056521	0.571	0.084
ENSDARG00000055751	fosb	2.97E-05	1.35E-09	0.512453318	0.214	0.009
ENSDARG00000018174	gnai2a	3.03E-05	1.37E-09	0.397092268	0.714	0.117
ENSDARG00000018283	cyba	3.26E-05	1.48E-09	0.482830522	0.429	0.044
ENSDARG00000090943	CABZ01033205.1	3.36E-05	1.52E-09	0.483661751	0.214	0.009
ENSDARG00000071673	ctdspla	3.72E-05	1.68E-09	0.671170753	0.5	0.061
ENSDARG00000099411	zgc:158343	3.78E-05	1.71E-09	0.387125359	0.286	0.019
ENSDARG00000041115	cnfn	3.79E-05	1.72E-09	1.638022964	0.214	0.009
ENSDARG00000040513	zgc:92313	3.81E-05	1.73E-09	0.72252575	0.643	0.105
ENSDARG00000022309	dspa	4.53E-05	2.05E-09	0.538079658	0.429	0.047
ENSDARG00000016470	anxa5b	5.23E-05	2.37E-09	0.477798397	0.286	0.019
ENSDARG00000044125	txn	5.29E-05	2.40E-09	1.241313911	0.643	0.114
ENSDARG00000035835	eef2k	6.61E-05	3.00E-09	0.535863147	0.5	0.063
ENSDARG00000079980	si:ch211-202h22.9	6.61E-05	3.00E-09	0.810009035	0.5	0.063
ENSDARG00000029072	klf6a	8.13E-05	3.69E-09	0.926888971	0.643	0.11
ENSDARG00000102332	spint1a	0.000115486	5.24E-09	0.642102989	0.571	0.089
ENSDARG00000036588	mhc1zba	0.000141438	6.41E-09	0.824989771	0.786	0.178
ENSDARG00000040280	zgc:110182	0.000145744	6.61E-09	0.458371145	0.286	0.021
ENSDARG00000021924	hsp70.3	0.000170523	7.73E-09	1.611120686	0.857	0.229
ENSDARG00000003193	rassf7b	0.000175823	7.97E-09	0.588445546	0.5	0.068
ENSDARG00000056874	lygl1	0.000176851	8.02E-09	0.715734082	0.357	0.035
ENSDARG00000076120	foxp4	0.000187653	8.51E-09	0.873576469	0.643	0.114
ENSDARG00000103483	litaf	0.000209764	9.51E-09	0.841534249	0.5	0.07
ENSDARG00000018404	krt18a.1	0.000213197	9.67E-09	2.312309796	0.857	0.248
ENSDARG00000059357	sarnp	0.000326213	1.48E-08	0.390560222	0.5	0.07
ENSDARG00000003486	ppp1caa	0.000429378	1.95E-08	0.704435907	0.714	0.145
ENSDARG00000039064	st3gal7	0.000505404	2.29E-08	0.818723422	0.786	0.189
ENSDARG00000007603	stxbp2	0.00058768	2.66E-08	0.463571036	0.5	0.07
ENSDARG00000026531	alcama	0.00060304	2.73E-08	0.671595453	0.357	0.037
ENSDARG00000078619	pnp5a	0.000684083	3.10E-08	0.512906169	0.5	0.07
ENSDARG00000008816	glud1a	0.000954642	4.33E-08	0.305423754	0.357	0.037
ENSDARG00000068760	tnks1bp1	0.001034603	4.69E-08	0.62689995	0.643	0.121
ENSDARG00000055307	sypl2a	0.001046962	4.75E-08	0.425538352	0.5	0.075
ENSDARG00000013804	capns1b	0.001057188	4.79E-08	0.863788817	0.714	0.164
ENSDARG00000023443	tjp2b	0.001066576	4.84E-08	0.527330429	0.571	0.098
ENSDARG00000094673	rhoab	0.001187904	5.39E-08	0.798266959	0.786	0.196
ENSDARG00000074121	dnmbp	0.00125932	5.71E-08	0.552576135	0.357	0.04
ENSDARG00000096661	si:ch211-286b5.5	0.001302546	5.91E-08	0.6604856	0.5	0.077
ENSDARG00000070966	insl5a	0.001708297	7.74E-08	3.897434492	0.143	0.005
ENSDARG00000018328	rhocb	0.001733626	7.86E-08	0.707606972	0.643	0.133
ENSDARG00000013968	psap	0.001799636	8.16E-08	0.773598964	0.857	0.227
ENSDARG00000030064	plekha1a	0.001835964	8.32E-08	0.620182412	0.357	0.04
ENSDARG00000024746	hsp90aa1.2	0.00193198	8.76E-08	1.635818854	0.643	0.138
ENSDARG00000012076	apoa1a	0.002243928	1.02E-07	-3.022307096	0.571	0.909
ENSDARG00000029688	hsp70.1	0.002327031	1.05E-07	1.4165232	0.714	0.168
ENSDARG00000010752	acsl4b	0.002691742	1.22E-07	0.306109618	0.286	0.026
ENSDARG00000030753	prrg4	0.003257813	1.48E-07	0.648651042	0.429	0.061
ENSDARG00000062549	acmsd	0.003397605	1.54E-07	0.515329959	0.571	0.105
ENSDARG00000090190	bcam	0.003734864	1.69E-07	0.416778836	0.357	0.04
ENSDARG00000062756	pllp	0.00414897	1.88E-07	0.745330668	0.714	0.178
ENSDARG00000006427	fabp2	0.004665628	2.12E-07	-3.017586605	0.714	0.914
ENSDARG00000043457	gapdh	0.004680479	2.12E-07	-1.700541722	0.929	0.946
ENSDARG00000059906	sdc4	0.004720325	2.14E-07	0.451075882	0.786	0.171
ENSDARG00000009978	icn	0.005356789	2.43E-07	2.314319302	0.857	0.402
ENSDARG00000005481	nfkbiaa	0.005553329	2.52E-07	1.080910743	0.571	0.107
ENSDARG00000074378	junba	0.006368522	2.89E-07	0.450378836	0.643	0.131
ENSDARG00000021987	plecb	0.006720933	3.05E-07	0.5617017	0.429	0.063
ENSDARG00000077726	nocta	0.008186551	3.71E-07	0.503235389	0.429	0.063
ENSDARG00000015757	tmem50a	0.008520922	3.86E-07	0.534574452	0.714	0.164
ENSDARG00000070038	rbp2a	0.009303606	4.22E-07	-3.442470087	0.286	0.839
ENSDARG00000090912	npc2	0.009493871	4.30E-07	1.292153463	0.786	0.252
ENSDARG00000103951	tspan34	0.009773313	4.43E-07	0.608690711	0.286	0.028
ENSDARG00000031929	stard14	0.010411182	4.72E-07	0.762366342	0.643	0.145
ENSDARG00000056379	si:ch73-86n18.1	0.011777726	5.34E-07	0.603963203	0.429	0.065
ENSDARG00000010279	scamp2	0.011885021	5.39E-07	0.60301312	0.786	0.208
ENSDARG00000023151	ucp1	0.013135471	5.95E-07	-3.202256193	0	0.778
ENSDARG00000020893	slc25a55a	0.013394753	6.07E-07	0.364741194	0.5	0.086
ENSDARG00000099185	chia.2	0.013785298	6.25E-07	-2.773122893	0.286	0.853
ENSDARG00000015059	daam1a	0.014253205	6.46E-07	0.498719368	0.429	0.065
ENSDARG00000056378	ifi30	0.015043266	6.82E-07	0.940030024	0.643	0.14
ENSDARG00000018145	mid1ip1l	0.015705724	7.12E-07	0.935088918	0.714	0.187
ENSDARG00000040298	apoa4b.1	0.017378609	7.88E-07	-2.340568237	0.5	0.881
ENSDARG00000032575	ywhaz	0.017751165	8.05E-07	0.405003606	0.643	0.138
ENSDARG00000098153	lhfpl2b	0.019128469	8.67E-07	0.306991694	0.214	0.016
ENSDARG00000041394	dnajb1b	0.021285377	9.65E-07	0.372298941	0.429	0.065
ENSDARG00000006615	hnf1ba	0.0217017	9.84E-07	0.320268683	0.214	0.016
ENSDARG00000103917	znf185	0.022631209	1.03E-06	0.286328202	0.214	0.016
ENSDARG00000075718	rpz5	0.023598977	1.07E-06	0.39463553	0.214	0.016
ENSDARG00000101479	BX908782.2	0.023598977	1.07E-06	0.974690901	0.214	0.016
ENSDARG00000075021	fam120a	0.02594106	1.18E-06	0.261385758	0.286	0.03
ENSDARG00000069846	zgc:162944	0.028519085	1.29E-06	0.635219307	0.714	0.18
ENSDARG00000038524	pik3r1	0.029444022	1.33E-06	0.442911186	0.5	0.091
ENSDARG00000079516	cisd1	0.035188188	1.60E-06	0.636627412	0.5	0.096
ENSDARG00000075014	sqstm1	0.038672603	1.75E-06	0.668125931	0.714	0.178
ENSDARG00000055723	hsp70l	0.039270956	1.78E-06	1.980250993	0.714	0.248
ENSDARG00000033184	prkar2aa	0.040615601	1.84E-06	0.283041342	0.571	0.114
ENSDARG00000076861	tmem79b	0.042637113	1.93E-06	0.305290047	0.357	0.049
ENSDARG00000087193	prrg2	0.05602777	2.54E-06	0.263710679	0.357	0.051
ENSDARG00000055381	bambia	0.063501825	2.88E-06	0.366813045	0.357	0.051
ENSDARG00000105068	si:ch1073-443f11.2	0.064791341	2.94E-06	0.649545903	0.643	0.161
ENSDARG00000070682	sdf4	0.068554714	3.11E-06	0.483028369	0.429	0.072
ENSDARG00000021806	zfp36l2	0.07622063	3.46E-06	0.362115086	0.429	0.07
ENSDARG00000094695	si:dkey-204f11.64	0.081000203	3.67E-06	0.727107727	0.429	0.079
ENSDARG00000022372	kng1	0.084174127	3.82E-06	0.429663926	0.214	0.019
ENSDARG00000044254	anxa3b	0.08613944	3.91E-06	0.274480112	0.286	0.033
ENSDARG00000068432	si:dkey-56m19.5	0.088176912	4.00E-06	0.744333063	0.429	0.075
ENSDARG00000112644	CU459056.1	0.089781496	4.07E-06	0.718615216	0.429	0.079
ENSDARG00000074611	wdr37	0.090807098	4.12E-06	0.3533146	0.214	0.019
ENSDARG00000099819	sb:cb1058	0.092291191	4.18E-06	0.954929662	0.714	0.217
ENSDARG00000059227	fabp1b.1	0.101204892	4.59E-06	-3.030893348	0.286	0.787
ENSDARG00000008363	mcl1b	0.105428918	4.78E-06	0.379326791	0.643	0.152
ENSDARG00000092362	hsp70.2	0.113498256	5.15E-06	1.4197597	0.786	0.269
ENSDARG00000025858	zgc:56525	0.11764811	5.33E-06	0.252701801	0.357	0.051
ENSDARG00000042725	cebpb	0.121952606	5.53E-06	0.669918685	0.5	0.103
ENSDARG00000038095	socs1a	0.122706013	5.56E-06	0.462884174	0.357	0.054
ENSDARG00000018049	sf3b2	0.134264961	6.09E-06	0.280556221	0.571	0.126
ENSDARG00000055504	si:ch211-212k18.7	0.147108689	6.67E-06	0.390977772	0.786	0.231
ENSDARG00000021366	fbp1a	0.179824581	8.15E-06	0.419445235	0.571	0.129
ENSDARG00000035890	fuca1.1	0.1862757	8.44E-06	0.335556859	0.429	0.077
ENSDARG00000025428	socs3a	0.190498109	8.64E-06	0.482150455	0.571	0.131
ENSDARG00000099313	naga	0.207951245	9.43E-06	0.961489394	0.5	0.107
ENSDARG00000057882	arpc3	0.249455274	1.13E-05	0.817861929	0.857	0.348
ENSDARG00000099624	chmp1b	0.252542017	1.14E-05	0.36772247	0.571	0.136
ENSDARG00000069175	vps4b	0.26475807	1.20E-05	0.441039392	0.571	0.136
ENSDARG00000005891	cyb5r3	0.271785661	1.23E-05	0.345246649	0.286	0.037
ENSDARG00000032639	cd36	0.307162636	1.39E-05	-2.102969214	0.214	0.757
ENSDARG00000068698	psenen	0.313771141	1.42E-05	0.491767992	0.571	0.143
ENSDARG00000092155	apoc2	0.316294143	1.43E-05	-2.600002909	0.286	0.755
ENSDARG00000039830	gng5	0.325307489	1.47E-05	0.512630606	0.786	0.257
ENSDARG00000029818	srsf5a	0.353981118	1.60E-05	0.656037348	1	0.46
ENSDARG00000077383	anxa11a	0.382080635	1.73E-05	0.527809716	0.786	0.264
ENSDARG00000056438	her9	0.4062461	1.84E-05	0.367386695	0.286	0.037
ENSDARG00000043081	ctsz	0.409302932	1.86E-05	1.156746191	0.571	0.133
ENSDARG00000070844	gamt	0.419411916	1.90E-05	-2.15983586	0.643	0.808
ENSDARG00000061858	zgc:153968	0.465126206	2.11E-05	-2.03707061	0.143	0.72
ENSDARG00000043531	jun	0.476085536	2.16E-05	0.809561748	0.857	0.341
ENSDARG00000035909	mfsd2ab	0.497728178	2.26E-05	0.308456059	0.143	0.009
ENSDARG00000012078	meis1b	0.51841807	2.35E-05	0.504218749	0.357	0.061
ENSDARG00000074967	zgc:162698	0.540196085	2.45E-05	0.277713953	0.286	0.04
ENSDARG00000013522	pck1	0.544022114	2.47E-05	-1.768606734	0.429	0.801
ENSDARG00000086471	pkig	0.629458133	2.85E-05	0.311485483	0.286	0.04
ENSDARG00000099766	myl12.1	0.673095449	3.05E-05	0.678420965	1	0.512
ENSDARG00000076981	zgc:198329	0.676834116	3.07E-05	0.603749242	0.429	0.089
ENSDARG00000038141	atf4b	0.692724558	3.14E-05	0.524456042	0.857	0.29
ENSDARG00000018914	hnrnpk	0.70083077	3.18E-05	0.372563939	0.5	0.117
ENSDARG00000086996	si:ch73-234b20.5	0.701373637	3.18E-05	0.562004449	0.786	0.28
ENSDARG00000019302	mid1ip1b	0.706300194	3.20E-05	0.254291808	0.571	0.143
ENSDARG00000008049	si:dkey-42i9.4	0.721234195	3.27E-05	0.406745519	0.643	0.18
ENSDARG00000100742	reep5	0.744805737	3.38E-05	0.36010343	0.643	0.164
ENSDARG00000036073	cebpg	0.747446352	3.39E-05	0.312306186	0.357	0.063
ENSDARG00000042933	bloc1s6	0.75883179	3.44E-05	0.46344767	0.714	0.22
ENSDARG00000043257	ckbb	0.77427546	3.51E-05	-1.559931447	0.357	0.797
ENSDARG00000025147	cd63	0.825668712	3.74E-05	0.924856423	0.929	0.428
ENSDARG00000014047	cldn7b	0.82655419	3.75E-05	0.379571275	0.214	0.023
ENSDARG00000042874	phlda2	0.853306826	3.87E-05	1.138597884	0.643	0.213
ENSDARG00000017772	mdh1aa	0.860423342	3.90E-05	-1.270493031	1	0.867
ENSDARG00000074425	si:busm1-57f23.1	0.871783454	3.95E-05	0.478814482	0.286	0.042
ENSDARG00000045352	cst14a.2	0.973536572	4.41E-05	0.774538868	0.929	0.414
ENSDARG00000006266	stat1a	0.978938467	4.44E-05	0.275954651	0.429	0.086
ENSDARG00000000068	slc9a3r1a	1	0.561763598	-0.57225053	0.643	0.502
ENSDARG00000000069	dap	1	0.638991323	-0.52531092	0.571	0.477
ENSDARG00000000212	krt97	1	0.011401055	-1.032982401	0.429	0.65
ENSDARG00000000563	ttn.1	1	0.326901356	-0.574036655	0.071	0.173
ENSDARG00000001889	tuba1a	1	0.972537998	-0.464456299	0.143	0.131
ENSDARG00000001950	ak1	1	0.505875042	-0.673236483	0.571	0.551
ENSDARG00000002344	tubb4b	1	8.26E-05	0.590836133	1	0.535
ENSDARG00000002369	UBB	1	0.000361411	0.8167157	0.786	0.376
ENSDARG00000002391	tlcd1	1	0.000914458	0.326016504	0.143	0.016
ENSDARG00000002589	mylpfb	1	0.01216631	-1.513725761	0.214	0.507
ENSDARG00000002632	anxa11b	1	0.001051837	0.328272562	0.714	0.271
ENSDARG00000002745	tdh	1	0.001648815	0.433007043	0.714	0.276
ENSDARG00000002758	dedd1	1	0.001433343	0.414185793	0.571	0.206
ENSDARG00000002768	pvalb2	1	0.000398346	-1.345413749	1	0.995
ENSDARG00000002779	pdx1	1	0.018950164	1.076430538	0.286	0.1
ENSDARG00000002790	ap2m1a	1	0.008950762	0.338196012	0.643	0.29
ENSDARG00000002909	tjp3	1	0.00070903	0.392508481	0.286	0.058
ENSDARG00000003081	mybphb	1	0.589002076	-0.311719782	0.071	0.112
ENSDARG00000003113	ada	1	0.00035097	-1.601071745	0.286	0.661
ENSDARG00000003584	pla2g7	1	0.39862273	-0.375541601	0.143	0.222
ENSDARG00000003795	idh2	1	0.028242798	0.334317836	0.714	0.4
ENSDARG00000003808	aqp3a	1	5.71E-05	0.970774929	0.286	0.044
ENSDARG00000003902	ctsl.1	1	0.817212611	2.197789854	0.357	0.313
ENSDARG00000003931	cndp2	1	0.166221843	-0.67297589	0.286	0.409
ENSDARG00000004034	arhgdig	1	0.086038811	0.511947743	0.357	0.175
ENSDARG00000004060	bhlhe40	1	0.005765398	0.405163246	0.5	0.192
ENSDARG00000004141	zgc:92630	1	0.769230383	-0.60997652	0.429	0.357
ENSDARG00000004436	fam92a1	1	0.033313635	0.645169475	0.143	0.035
ENSDARG00000004588	sox4a	1	0.221068585	-0.48031466	0.214	0.096
ENSDARG00000004930	lmo7a	1	0.171448547	0.266905453	0.357	0.192
ENSDARG00000005191	ahcy	1	0.000417177	-1.241785257	0.714	0.787
ENSDARG00000005565	entpd8	1	0.95521788	0.715429863	0.214	0.266
ENSDARG00000006029	lta4h	1	0.013326197	-0.805119221	0	0.318
ENSDARG00000006125	csnk1db	1	0.001064909	0.461259692	0.5	0.159
ENSDARG00000006215	akr1b1	1	0.072677062	-0.46819471	0.429	0.631
ENSDARG00000006260	tuba8l4	1	0.000177015	0.722065075	0.714	0.276
ENSDARG00000006766	snd1	1	0.61236452	-0.369042595	0.357	0.381
ENSDARG00000006811	sult1st6	1	0.56823313	-0.381225898	0.286	0.332
ENSDARG00000007098	itm2ba	1	8.38E-05	0.624307065	0.714	0.255
ENSDARG00000007275	si:ch211-251b21.1	1	0.881737871	-1.096954474	0.214	0.171
ENSDARG00000007385	cct7	1	0.970903119	-0.342477932	0.643	0.488
ENSDARG00000007576	crybb1l1	1	0.15823145	-0.674413317	0	0.126
ENSDARG00000007682	ppdpfa	1	0.191762615	-0.581754688	0	0.11
ENSDARG00000007693	nfkbiab	1	0.000455729	1.247586234	0.714	0.276
ENSDARG00000007697	fabp7a	1	0.158189623	-0.520825405	0.357	0.171
ENSDARG00000007836	ctsla	1	0.001077934	0.32497703	0.786	0.341
ENSDARG00000008029	mep1a.2	1	0.024613303	-1.080997563	0.071	0.357
ENSDARG00000008491	si:ch211-107o10.3	1	0.037825796	-0.973169758	0.143	0.374
ENSDARG00000008637	mttp	1	0.300550178	-0.261625836	0.071	0.187
ENSDARG00000009040	si:ch73-141c7.1	1	0.274680572	-0.762299999	0.429	0.465
ENSDARG00000009447	atp5mc3b	1	0.001144719	-0.567242951	0.929	0.944
ENSDARG00000009612	chia.3	1	0.076377737	-0.886330831	0	0.187
ENSDARG00000009779	mcl1a	1	7.86E-05	0.746172515	1	0.584
ENSDARG00000009939	micu2	1	0.029315804	0.307665646	0.357	0.145
ENSDARG00000009950	edf1	1	0.757325564	-0.259034178	0.929	0.675
ENSDARG00000010149	atp5fa1	1	0.190818467	-0.362837087	0.857	0.748
ENSDARG00000010641	slc20a1b	1	0.003784216	0.401850285	0.143	0.021
ENSDARG00000010717	chchd10	1	0.72095415	-0.366480758	0.214	0.231
ENSDARG00000011665	aldoaa	1	0.003720988	0.469227774	0.929	0.484
ENSDARG00000012138	sgce	1	0.001235313	0.284229869	0.286	0.061
ENSDARG00000012194	scp2a	1	0.020225011	-1.182422426	0.286	0.493
ENSDARG00000012244	ube2e3	1	0.020541624	0.405805265	0.5	0.227
ENSDARG00000012513	sdcbp2	1	0.000577007	0.397857756	0.643	0.229
ENSDARG00000012640	cideb	1	0.107330769	-0.377434151	0	0.159
ENSDARG00000012688	eif1b	1	0.000253226	0.718666379	1	0.535
ENSDARG00000012903	slc34a2a	1	0.008166434	-1.152421985	0	0.35
ENSDARG00000012944	myhz2	1	0.663332253	-0.944553041	0.214	0.227
ENSDARG00000013044	ndufv2	1	0.774906266	-0.318047915	0.429	0.327
ENSDARG00000013351	cirbpb	1	0.002337848	0.440278445	1	0.664
ENSDARG00000013721	g6pca.2	1	0.014965297	-1.399185626	0.214	0.472
ENSDARG00000013755	actn3a	1	0.946942541	-0.575067069	0.143	0.133
ENSDARG00000013871	slc5a1	1	0.003131979	-1.448682063	0.357	0.619
ENSDARG00000014196	myl1	1	0.476455095	-0.717320289	0.286	0.329
ENSDARG00000014420	elavl3	1	0.851740315	-0.487574567	0.143	0.15
ENSDARG00000014556	serpinb1l3	1	0.427443948	-0.308012937	0.786	0.694
ENSDARG00000014794	uqcrc2a	1	0.958269213	-0.291740406	0.571	0.449
ENSDARG00000014915	ndufab1b	1	0.465832707	-0.28061148	0.643	0.409
ENSDARG00000015050	calm2b	1	0.006006906	-0.864422393	0.714	0.731
ENSDARG00000015164	mknk2b	1	0.022715779	0.356647833	0.429	0.194
ENSDARG00000015575	cyp3c1	1	0.106945489	0.408887678	0.357	0.187
ENSDARG00000015662	pla2g12b	1	0.002051086	-1.364352296	0.071	0.484
ENSDARG00000015887	b2ml	1	0.004860332	0.464598797	0.714	0.336
ENSDARG00000016081	cldn15la	1	0.018980712	0.677502084	0.786	0.526
ENSDARG00000016200	trib3	1	0.012143882	0.395988362	0.286	0.091
ENSDARG00000016598	ckmt1	1	0.157753908	-0.660315381	0.429	0.502
ENSDARG00000016721	sdha	1	0.797765	-0.408334281	0.429	0.346
ENSDARG00000016793	crybb1l2	1	0.346077719	-0.701049614	0.071	0.154
ENSDARG00000016867	rnf128a	1	0.017054167	0.330501688	0.5	0.217
ENSDARG00000016918	ace2	1	0.000251388	-1.806511969	0.214	0.657
ENSDARG00000017047	slc27a4	1	0.123395389	-0.3543677	0	0.147
ENSDARG00000017314	CELA1 (1 of many)	1	0.367574565	-1.011546971	0.357	0.383
ENSDARG00000017441	mylz3	1	0.038243064	-0.976060768	0.929	0.89
ENSDARG00000017673	nova2	1	0.854719398	-0.549694997	0.214	0.166
ENSDARG00000017775	atp5mc3a	1	0.623217488	-0.35052211	0.643	0.572
ENSDARG00000017882	rdh1	1	0.040575704	-1.00925306	0.214	0.414
ENSDARG00000017985	zgc:77739	1	0.01203889	-1.140986145	0.143	0.437
ENSDARG00000018351	hpda	1	0.00440177	1.042106001	0.214	0.047
ENSDARG00000018361	sult1st3	1	0.156077271	-0.668896395	0.143	0.28
ENSDARG00000018461	zgc:56095	1	0.291557295	0.300193994	0.143	0.276
ENSDARG00000018524	midn	1	0.048494049	0.569693082	0.214	0.075
ENSDARG00000018621	slc6a19a.1	1	0.055138127	-0.767270588	0.071	0.313
ENSDARG00000018966	cyb5r1	1	0.012496928	0.58069345	0.214	0.058
ENSDARG00000019033	tmem59	1	0.000558293	0.419344285	0.571	0.173
ENSDARG00000019228	mogat2	1	0.006291004	-1.181495386	0.071	0.425
ENSDARG00000019260	dhrs9	1	0.373686252	-0.605251664	0.357	0.4
ENSDARG00000019353	sparc	1	0.49676091	-0.546819227	0.357	0.234
ENSDARG00000019532	fads2	1	0.113504749	-0.508170782	0	0.154
ENSDARG00000019566	neurod1	1	0.107317849	0.603017115	0.143	0.049
ENSDARG00000019838	ugdh	1	0.203813704	-0.472204921	0.071	0.199
ENSDARG00000019924	cmpk	1	0.662131265	-0.277442927	0.429	0.43
ENSDARG00000020133	jdp2b	1	4.80E-05	0.490634374	0.286	0.042
ENSDARG00000020239	lpin1	1	0.000343042	0.875720493	0.643	0.238
ENSDARG00000020364	fbp1b	1	0.003534119	-1.119883597	0.5	0.685
ENSDARG00000020866	apoa4b.2	1	5.59E-05	-2.34944455	0.214	0.729
ENSDARG00000020890	tmod4	1	0.221794669	-0.571168134	0.071	0.192
ENSDARG00000020956	pck2	1	0.457815285	-0.460092992	0.143	0.201
ENSDARG00000021059	alas1	1	0.024402119	-1.06057539	0.571	0.652
ENSDARG00000021149	cbr1l	1	0.004145656	-1.327262049	0.214	0.535
ENSDARG00000021172	cyp2ad2	1	0.043655096	-0.78863091	0	0.231
ENSDARG00000021242	mvp	1	0.002385855	0.590645109	0.786	0.407
ENSDARG00000021443	zfp36l1b	1	0.000310247	0.320622229	0.5	0.145
ENSDARG00000021669	sec61a1	1	0.455625382	-0.566406721	0.714	0.544
ENSDARG00000022261	pdzk1	1	0.00063866	-1.453198416	0.071	0.554
ENSDARG00000022303	higd1a	1	0.000960979	0.625452807	0.714	0.304
ENSDARG00000022438	cox6a1	1	0.067906024	-0.462040042	0.929	0.766
ENSDARG00000022650	cyp2ad3	1	0.858917213	-0.317995935	0.143	0.147
ENSDARG00000022767	apobb.1	1	0.060558678	-1.324479335	0	0.206
ENSDARG00000023176	tdo2b	1	0.400637833	0.368042771	0.143	0.079
ENSDARG00000023290	fabp3	1	0.07436805	0.722746529	0.5	0.329
ENSDARG00000023820	faxdc2	1	0.000207732	-1.627520159	0.5	0.762
ENSDARG00000023920	llgl2	1	0.000347321	0.261120757	0.143	0.014
ENSDARG00000024047	tmem38a	1	0.561953214	-0.46403351	0.071	0.114
ENSDARG00000024278	adh8b	1	0.795423213	-0.255326163	0.643	0.568
ENSDARG00000024548	cryba4	1	0.758416024	-0.634972117	0.286	0.21
ENSDARG00000024844	max	1	0.00238761	0.334482452	0.571	0.208
ENSDARG00000025254	s100a10b	1	0.262860994	0.667820956	0.286	0.187
ENSDARG00000025350	prdx2	1	0.00915968	-0.622104725	1	0.871
ENSDARG00000025375	idh1	1	0.124442158	-0.497457217	0.643	0.694
ENSDARG00000025566	slc25a3b	1	0.175574052	-0.285175946	1	0.825
ENSDARG00000025595	agmo	1	0.048401975	-0.863760733	0.071	0.299
ENSDARG00000025977	blmh	1	0.111671126	-0.725098561	0.143	0.304
ENSDARG00000026369	dbi	1	0.41576331	-0.374943102	0.643	0.612
ENSDARG00000026908	tmed2	1	0.002322774	0.272776443	0.643	0.257
ENSDARG00000027088	ptgdsb.1	1	0.699524795	-0.883501443	0.357	0.353
ENSDARG00000027249	btg1	1	0.000197652	0.722576662	1	0.432
ENSDARG00000027355	slc25a4	1	0.186573118	-0.595274372	0	0.112
ENSDARG00000027744	gadd45ba	1	0.000156348	0.444325497	0.571	0.164
ENSDARG00000027966	ap1s3b	1	0.000211229	0.318316613	0.5	0.136
ENSDARG00000028213	ttn.2	1	0.227301822	-0.898945013	0.071	0.189
ENSDARG00000028804	ankrd9	1	0.074212424	-0.573521188	0	0.189
ENSDARG00000029069	tnni2a.4	1	0.003400285	-1.38734602	0.786	0.82
ENSDARG00000029100	chchd1	1	0.926815991	-0.261079947	0.214	0.18
ENSDARG00000029230	pnp4b	1	0.01379573	-0.972881517	0.143	0.491
ENSDARG00000029663	rab1ab	1	0.000127933	0.349998372	0.643	0.199
ENSDARG00000029747	mep1a.1	1	0.515026404	-0.657048523	0.286	0.313
ENSDARG00000029795	prxl2b	1	0.00116185	1.118998895	0.714	0.308
ENSDARG00000029995	tnni2b.2	1	0.440580677	-0.406033278	0.071	0.145
ENSDARG00000030139	sdhdb	1	0.728498673	-0.539000233	0.429	0.369
ENSDARG00000030411	crygn2	1	0.292831666	-0.476816676	0.357	0.194
ENSDARG00000030478	zgc:66484	1	0.330604806	-0.4372601	0.143	0.231
ENSDARG00000031164	tuba8l2	1	0.00501019	0.606086364	0.929	0.577
ENSDARG00000031427	calm2a	1	0.76802393	-0.258573902	0.714	0.507
ENSDARG00000031683	fosab	1	0.000101428	1.177245317	0.786	0.327
ENSDARG00000031776	fthl27	1	0.203521402	0.525577542	1	0.804
ENSDARG00000032929	cryba1l1	1	0.507085857	-0.51850174	0.286	0.18
ENSDARG00000033466	tagln2	1	0.005136816	0.546885814	0.714	0.353
ENSDARG00000033683	tpma	1	0.123221565	-0.911514243	0.857	0.862
ENSDARG00000033738	zgc:153867	1	5.09E-05	0.552813593	1	0.456
ENSDARG00000033832	ampd1	1	0.422234332	-0.503894882	0.071	0.147
ENSDARG00000034368	hexb	1	0.061396728	0.296749247	0.429	0.206
ENSDARG00000034470	aldoab	1	0.894435168	-0.36486981	0.143	0.121
ENSDARG00000034718	tfpia	1	0.036991233	0.322268747	0.286	0.107
ENSDARG00000035136	selenow1	1	0.000430664	0.434382641	0.857	0.371
ENSDARG00000035327	ckma	1	0.103695762	-0.928616195	0.857	0.783
ENSDARG00000035329	capns1a	1	0.007412	0.570312758	0.5	0.194
ENSDARG00000035458	atp2a1l	1	0.7568119	-0.696484445	0.357	0.255
ENSDARG00000035519	histh1l	1	0.091118767	0.396512777	0.857	0.612
ENSDARG00000035544	etnppl	1	0.024144349	-0.875540428	0.071	0.35
ENSDARG00000035622	xbp1	1	0.000274578	0.359298749	0.857	0.32
ENSDARG00000035810	rgcc	1	0.639389858	-0.593055154	0.286	0.29
ENSDARG00000035882	rida	1	0.258082825	-0.752475494	0.429	0.446
ENSDARG00000036237	slc27a2a	1	0.124972974	-0.625215342	0.143	0.301
ENSDARG00000036239	gatm	1	0.00941662	-1.078813266	0	0.341
ENSDARG00000036291	nucb2b	1	0.096037312	0.291082566	0.214	0.093
ENSDARG00000036577	atp6v0cb	1	0.746168958	-0.388716136	0.214	0.166
ENSDARG00000036830	krt91	1	0.185602557	0.293840137	1	0.757
ENSDARG00000036832	cyt1l	1	0.400255933	-0.708364721	0.071	0.145
ENSDARG00000036876	zgc:153284	1	0.002999904	0.362821284	0.214	0.042
ENSDARG00000037421	egr1	1	8.94E-05	0.785216204	0.357	0.072
ENSDARG00000037551	pm20d1.1	1	0.435957354	-0.410460496	0.143	0.201
ENSDARG00000037789	pvalb1	1	0.000725951	-1.203309051	1	0.995
ENSDARG00000037790	pvalb8	1	0.174638074	-0.978270197	0.214	0.353
ENSDARG00000037870	actb2	1	0.230047272	0.445942441	1	0.993
ENSDARG00000037873	cyp3c3	1	0.013550862	-1.124329022	0.071	0.386
ENSDARG00000038006	osr2	1	0.110069578	-0.410740443	0.071	0.283
ENSDARG00000038030	rbx1	1	0.000162026	0.523142961	0.857	0.343
ENSDARG00000038153	lgals2b	1	0.000558887	0.449358005	1	0.984
ENSDARG00000038296	tmem86b	1	0.244414473	-0.440419984	0.143	0.273
ENSDARG00000038439	fabp10a	1	0.319184923	-1.197205765	0.357	0.395
ENSDARG00000038475	acy1	1	0.383188807	-0.286344949	0.071	0.147
ENSDARG00000038559	h1f0	1	0.023761511	0.644139703	0.714	0.418
ENSDARG00000038666	igfbp1b	1	0.030388406	0.406885085	0.143	0.033
ENSDARG00000039007	eno3	1	0.073034233	-0.414660266	0.786	0.806
ENSDARG00000039034	marcksl1a	1	0.000565771	0.326678365	0.5	0.143
ENSDARG00000039116	nr5a5	1	0.15114724	-0.505425367	0.071	0.222
ENSDARG00000039150	lgmn	1	0.076932986	1.19792318	0.214	0.086
ENSDARG00000039211	zgc:77439	1	0.012711877	-1.085274215	0.214	0.502
ENSDARG00000039351	ccl19b	1	0.429902832	0.66465317	0.143	0.084
ENSDARG00000039490	pitpnaa	1	0.001083782	0.454708764	0.5	0.168
ENSDARG00000039579	cfd	1	0.487849908	-0.534640133	0.071	0.143
ENSDARG00000039605	mat1a	1	0.238352398	-0.393294991	0.071	0.189
ENSDARG00000039667	mrpl38	1	0.450252932	-0.33238336	0.143	0.199
ENSDARG00000039730	zgc:112160	1	0.389949296	-0.303970374	0.214	0.119
ENSDARG00000039929	ckmt2b	1	0.590981888	-0.421510489	0.071	0.114
ENSDARG00000040039	pttg1ipb	1	5.18E-05	0.345326002	0.357	0.065
ENSDARG00000040072	scpep1	1	0.020830407	0.75578984	0.214	0.061
ENSDARG00000040295	apoeb	1	0.000260829	-1.517895914	0.214	0.703
ENSDARG00000040466	vil1	1	0.088570546	-0.661704041	0.571	0.659
ENSDARG00000040565	ckmb	1	0.502563175	-0.952325602	0.714	0.589
ENSDARG00000040683	MEP1B	1	0.973602563	-0.396324559	0.214	0.182
ENSDARG00000040747	tm4sf4	1	0.314584195	0.617068636	0.857	0.874
ENSDARG00000040988	tpi1b	1	0.970928566	-0.380808851	0.857	0.572
ENSDARG00000041060	lgals9l3	1	0.015829274	0.304887141	0.286	0.091
ENSDARG00000041108	ctsh	1	0.680525413	0.56884676	0.286	0.236
ENSDARG00000041339	zgc:92380	1	0.000147099	0.898235339	0.357	0.075
ENSDARG00000041623	mt2	1	0.000565357	1.012378896	0.643	0.213
ENSDARG00000041787	cx32.3	1	0.926215551	-0.370870168	0.286	0.236
ENSDARG00000041797	cx28.9	1	0.11843857	-0.58533212	0.071	0.241
ENSDARG00000041925	cryba2b	1	0.526623667	-0.453632406	0.143	0.206
ENSDARG00000042112	dio1	1	0.437572555	-0.277256384	0.143	0.234
ENSDARG00000042124	si:dkey-4e7.3	1	0.037726246	-0.896577929	0.143	0.381
ENSDARG00000042245	myl13	1	0.030164026	0.548520714	0.357	0.138
ENSDARG00000042293	ca4b	1	0.192622969	-0.444639446	0.143	0.32
ENSDARG00000042345	si:dkeyp-55f12.3	1	0.468576997	-0.36892191	0.071	0.129
ENSDARG00000042428	gstt1a	1	0.157916766	-0.592767024	0.214	0.369
ENSDARG00000042544	degs2	1	6.24E-05	0.448808751	0.429	0.096
ENSDARG00000042620	gstr	1	0.935930482	-0.409634825	0.714	0.502
ENSDARG00000042644	sod2	1	0.406790817	-0.493441717	0.286	0.346
ENSDARG00000042824	nfe2l2a	1	6.49E-05	0.4341546	0.643	0.185
ENSDARG00000042920	sult3st3	1	0.043655096	-0.654963056	0	0.231
ENSDARG00000042953	cyp2n13	1	0.05513696	-1.04203665	0.143	0.348
ENSDARG00000042993	prss1	1	0.119772521	-0.627946686	0.786	0.4
ENSDARG00000043102	lxn	1	0.096858441	0.312091052	0.786	0.547
ENSDARG00000043154	ucp2	1	0.072198505	0.26921636	0.857	0.589
ENSDARG00000043371	mdh2	1	0.085252616	-0.458387955	0.929	0.773
ENSDARG00000043581	gadd45aa	1	0.001493886	0.268681043	0.357	0.091
ENSDARG00000043587	srd5a2a	1	0.007115997	-1.173078562	0.143	0.477
ENSDARG00000043608	eif4ebp1	1	0.011868064	0.26905526	0.571	0.255
ENSDARG00000043665	glrx5	1	0.000301686	0.342406542	0.5	0.14
ENSDARG00000044001	lgals3b	1	0.000103395	0.388254213	0.571	0.159
ENSDARG00000044528	slc15a1b	1	0.008640763	-1.070853352	0.143	0.516
ENSDARG00000044562	cycsb	1	0.523172464	-0.305421612	0.571	0.575
ENSDARG00000045141	aqp8a.1	1	0.956175069	1.934794067	0.214	0.264
ENSDARG00000045230	cox6b1	1	0.432639862	-0.524564821	0.643	0.54
ENSDARG00000045414	elovl2	1	0.104558754	-0.825159005	0.143	0.311
ENSDARG00000045490	ndufb2	1	0.725541568	-0.393158508	0.714	0.451
ENSDARG00000045514	atp5f1c	1	0.091084219	-0.560375028	0.786	0.708
ENSDARG00000045639	elavl4	1	0.328172469	-0.835362655	0.071	0.159
ENSDARG00000046012	slc47a1	1	0.093240932	-0.423594181	0	0.171
ENSDARG00000046030	zgc:110339	1	0.672143813	-0.444276583	0.286	0.301
ENSDARG00000051925	cyb5r2	1	0.157638087	-0.560399209	0.143	0.285
ENSDARG00000052304	uqcrc1	1	0.558316902	-0.266891245	0.571	0.381
ENSDARG00000052336	ociad2	1	0.477420798	-0.298353147	0.286	0.364
ENSDARG00000052712	suclg1	1	0.006790673	-1.116522135	0.571	0.661
ENSDARG00000052859	chp1	1	0.000522991	0.401569924	0.357	0.086
ENSDARG00000053254	mylpfa	1	0.017701991	-0.968661376	1	0.972
ENSDARG00000053298	nkx2.2a	1	0.001885043	1.033214356	0.143	0.019
ENSDARG00000053493	aldh1a2	1	0.15393705	-0.392607243	0	0.129
ENSDARG00000053526	enpp7.1	1	0.014263658	-1.000585448	0	0.313
ENSDARG00000053684	aldob	1	0.000317331	-0.858475982	1	0.979
ENSDARG00000053774	alpi.2	1	0.0921329	-0.58618976	0.071	0.283
ENSDARG00000053853	slc13a2	1	0.003850563	-1.711086367	0.5	0.65
ENSDARG00000053862	crygmx	1	0.926815991	-0.578035787	0.214	0.18
ENSDARG00000053875	cryba1b	1	0.174503825	-0.547609313	0.429	0.213
ENSDARG00000053973	fetub	1	0.184065824	-0.328991597	0.357	0.178
ENSDARG00000054058	h1fx	1	0.087275641	0.29899154	0.429	0.245
ENSDARG00000054191	pgk1	1	0.610534112	-0.554750112	0.5	0.43
ENSDARG00000054300	dhrs1	1	0.669364676	-0.497681523	0.5	0.411
ENSDARG00000054530	rars	1	0.44701217	-0.393754307	0.143	0.203
ENSDARG00000054786	faah2b	1	0.354295329	-0.452241085	0.143	0.222
ENSDARG00000055118	mylipb	1	0.186705042	-0.382988979	0.071	0.215
ENSDARG00000055192	zgc:136930	1	0.577199693	-0.515569089	0.5	0.343
ENSDARG00000055216	tuba1c	1	0.603830607	-0.890337538	0.286	0.294
ENSDARG00000055283	id2a	1	0.006079528	0.670410452	0.571	0.264
ENSDARG00000055416	serpinb1	1	0.81753003	0.492135545	0.714	0.666
ENSDARG00000055455	gpm6aa	1	0.064204495	-1.321176041	0	0.201
ENSDARG00000055539	epdl2	1	0.342651825	0.740201039	0.571	0.664
ENSDARG00000055618	acta1b	1	0.963871004	-0.453617392	0.143	0.131
ENSDARG00000055647	ftr82	1	0.047956277	0.456505011	0.357	0.159
ENSDARG00000055656	pdzd3b	1	0.444326684	-0.334435114	0.143	0.22
ENSDARG00000055708	timm8b	1	0.694987919	-0.392736326	0.286	0.283
ENSDARG00000056108	ndufa4	1	0.181478255	-0.515858174	0.071	0.22
ENSDARG00000056203	si:ch211-201h21.5	1	0.396218466	-0.42536811	0.143	0.215
ENSDARG00000056239	tmem45b	1	5.82E-05	0.407430261	0.786	0.243
ENSDARG00000056248	si:dkey-183i3.5	1	0.759014679	-0.349610884	0.286	0.229
ENSDARG00000056410	fdx1	1	0.902911403	-0.32373784	0.429	0.339
ENSDARG00000056480	cpvl	1	0.087457702	0.643770995	0.214	0.089
ENSDARG00000056653	fhl1b	1	0.004838244	0.525050645	0.286	0.077
ENSDARG00000056719	slc6a19b	1	0.019100345	-0.990159402	0.143	0.46
ENSDARG00000056725	hmgb3a	1	0.368990483	-0.701797633	0.5	0.28
ENSDARG00000056744	ela2	1	0.818725797	-0.867460796	0.214	0.201
ENSDARG00000056765	ela2l	1	0.903589907	-0.729244612	0.214	0.189
ENSDARG00000056781	zanl	1	0.951593122	-0.569655009	0.143	0.126
ENSDARG00000057571	pgam2	1	0.06765379	-0.741678043	0.071	0.283
ENSDARG00000057853	atp6v0ca	1	0.002986227	0.823513191	0.571	0.236
ENSDARG00000057867	lasp1	1	0.000112141	0.344422816	0.643	0.196
ENSDARG00000058005	hgd	1	0.477436595	-0.444914516	0.071	0.136
ENSDARG00000058062	magt1	1	0.000763055	0.311434597	0.571	0.194
ENSDARG00000058302	sh3bgrl	1	0.000481413	0.320119959	0.286	0.054
ENSDARG00000058358	krt8	1	0.000851257	1.262349885	0.857	0.54
ENSDARG00000058371	krt5	1	0.362454825	-0.938504147	0.643	0.544
ENSDARG00000058463	ndufab1a	1	0.825581548	-0.260233402	0.429	0.35
ENSDARG00000058638	si:ch211-71m22.1	1	6.95E-05	0.676364114	0.429	0.098
ENSDARG00000058996	jam2a	1	0.324853301	-0.360832585	0.071	0.159
ENSDARG00000059128	uqcrh	1	0.485547929	-0.301875164	0.929	0.703
ENSDARG00000059729	sec14l8	1	0.037490233	-0.663797408	0	0.243
ENSDARG00000060350	apoda.2	1	0.906091619	-0.579611528	0.143	0.14
ENSDARG00000060457	pmp22b	1	0.00792415	0.658257543	0.286	0.084
ENSDARG00000061120	slc43a2b	1	0.136982447	-0.619983624	0.143	0.306
ENSDARG00000061355	aoc1	1	0.21756918	-0.471109646	0.071	0.194
ENSDARG00000061365	hepacam2	1	0.000323651	0.957082784	0.143	0.014
ENSDARG00000061375	sgpl1	1	0.075604045	-0.795784633	0.143	0.343
ENSDARG00000061764	ahnak	1	0.000617613	0.261713534	0.214	0.033
ENSDARG00000062592	myl10	1	0.167932505	0.685111741	0.286	0.143
ENSDARG00000063538	kalrnb	1	0.008615988	0.37480332	0.357	0.119
ENSDARG00000063665	mat2al	1	0.199001455	-0.439054497	0.214	0.379
ENSDARG00000063899	mt-nd2	1	0.006931994	0.414456778	0.857	0.409
ENSDARG00000063905	mt-co1	1	0.008087251	0.520827137	0.857	0.495
ENSDARG00000063908	mt-co2	1	0.006821936	0.424532374	1	0.811
ENSDARG00000063911	mt-atp6	1	0.07446063	0.321052284	0.786	0.598
ENSDARG00000063912	mt-co3	1	0.011139126	0.399016851	0.929	0.776
ENSDARG00000063917	mt-nd4	1	0.021843359	0.299314117	0.714	0.374
ENSDARG00000063924	mt-cyb	1	0.000728206	0.564883072	1	0.579
ENSDARG00000067975	atp5if1a	1	0.927751008	-0.275551567	0.786	0.57
ENSDARG00000067990	myhz1.1	1	0.517306264	-0.998917058	0.714	0.64
ENSDARG00000067995	myhz1.2	1	0.302326468	-0.761108139	0.5	0.28
ENSDARG00000067997	myhz1.3	1	0.305587588	-0.619815565	0.357	0.192
ENSDARG00000068088	tcnba	1	0.277704537	2.173069754	0.286	0.187
ENSDARG00000068214	ccni	1	0.000191636	0.565455778	1	0.486
ENSDARG00000068220	mbl2	1	0.083226769	-0.40803671	0	0.18
ENSDARG00000068457	tnnt3b	1	0.138752986	-1.080343339	0.929	0.764
ENSDARG00000068478	gpx4a	1	0.000538289	-1.569841134	0.714	0.762
ENSDARG00000068507	crybb1	1	0.570487855	-0.553765925	0.357	0.238
ENSDARG00000068940	atp5meb	1	0.721426091	-0.409336073	0.857	0.598
ENSDARG00000069018	cyp7a1	1	0.064204495	-0.60314895	0	0.201
ENSDARG00000069100	aldh9a1a.1	1	0.004170738	-0.815562256	0.786	0.848
ENSDARG00000069801	crygm2d12	1	0.817188016	-0.741984366	0.214	0.159
ENSDARG00000070057	si:dkey-69o16.5	1	0.001233713	-1.493468494	0.214	0.603
ENSDARG00000070083	atp5f1b	1	0.092381008	-0.343165014	0.929	0.86
ENSDARG00000070702	s100v2	1	0.000384721	0.611679103	0.357	0.082
ENSDARG00000070775	cyp2x9	1	0.038656374	-0.631446228	0	0.241
ENSDARG00000070787	jupa	1	8.17E-05	0.568813743	0.643	0.208
ENSDARG00000070824	ndufb5	1	0.284073201	-0.665536973	0.429	0.425
ENSDARG00000070835	tnnc2	1	0.166470329	-0.817119753	0.286	0.453
ENSDARG00000070959	si:ch211-288g17.3	1	0.245712053	-0.340045942	0.286	0.145
ENSDARG00000071021	papss2a	1	0.181907357	-0.491961452	0.143	0.292
ENSDARG00000071403	oaz1a	1	0.059144098	-0.666749109	0.857	0.734
ENSDARG00000071592	aqp8a.2	1	0.006103148	-1.10294963	0	0.369
ENSDARG00000071626	ptgdsb.2	1	0.738732792	-0.278177629	0.143	0.11
ENSDARG00000073742	prss59.2	1	0.035062303	-1.496994554	0.214	0.435
ENSDARG00000074552	ndufs7	1	0.988024389	-0.274642969	0.571	0.463
ENSDARG00000075444	cgref1	1	0.013326201	-0.78706149	0	0.318
ENSDARG00000075766	sccpdha	1	0.168486254	-0.487478238	0.071	0.215
ENSDARG00000075768	sdhb	1	0.043196507	-0.884623198	0.286	0.479
ENSDARG00000075800	calml4a	1	0.000711028	0.40506867	0.786	0.306
ENSDARG00000075931	acsl5	1	0.012677456	-0.923839221	0.071	0.414
ENSDARG00000075989	arpc2	1	0.000825094	0.509632061	0.857	0.458
ENSDARG00000076223	SERP1	1	0.910456115	0.857237428	0.714	0.624
ENSDARG00000076532	si:ch211-222l21.1	1	0.000290052	0.706550407	0.857	0.435
ENSDARG00000076815	eif3s10	1	0.001190434	0.385574144	0.786	0.301
ENSDARG00000076836	gpx4b	1	0.96833136	-0.275889999	0.643	0.5
ENSDARG00000076838	apom	1	0.485777662	-0.322016638	0.143	0.079
ENSDARG00000077045	scg5	1	0.004105589	1.000379827	0.214	0.047
ENSDARG00000077481	si:dkey-76k16.6	1	0.137858636	-0.367534611	0	0.138
ENSDARG00000077664	zgc:110239	1	0.000757059	0.829223916	0.357	0.089
ENSDARG00000077688	cpo	1	0.018028535	-0.976078602	0	0.297
ENSDARG00000077777	tmsb4x	1	0.004652782	1.097176884	1	0.949
ENSDARG00000077799	egr4	1	0.000832744	0.586431759	0.143	0.016
ENSDARG00000079175	si:ch211-79k12.1	1	7.73E-05	0.338778736	0.214	0.026
ENSDARG00000079274	prss59.1	1	0.467052589	-0.733111783	0.429	0.259
ENSDARG00000079305	hbae3	1	0.649111861	-1.363379265	0.071	0.107
ENSDARG00000079823	mrps36	1	0.43264975	-0.297926	0.571	0.343
ENSDARG00000086288	scg3	1	0.00905835	1.966050513	0.214	0.056
ENSDARG00000086658	crygm2d21	1	0.485671864	-0.287650726	0.143	0.082
ENSDARG00000086826	sult6b1	1	0.026354483	-1.021478499	0.714	0.708
ENSDARG00000086917	crygm2d2	1	0.826388941	-0.489378406	0.214	0.222
ENSDARG00000087324	crygm2d1	1	0.345820582	-0.38884066	0.286	0.168
ENSDARG00000087390	hbbe1.3	1	0.966759579	-1.453507633	0.143	0.131
ENSDARG00000087765	crygm2d10	1	0.763561291	-0.435227069	0.214	0.166
ENSDARG00000088091	pfn1	1	0.069616792	1.426918607	0.714	0.596
ENSDARG00000088625	si:ch211-142d6.2	1	0.066101423	-0.665102487	0	0.199
ENSDARG00000089361	wu:fb59d01	1	0.01589908	0.742075516	0.714	0.409
ENSDARG00000089399	tmem176l.2	1	0.353927251	0.718931771	0.643	0.502
ENSDARG00000089441	si:ch211-105c13.3	1	0.002106768	0.393193253	0.143	0.019
ENSDARG00000089681	btf3l4	1	0.438025437	-0.295206684	0.429	0.269
ENSDARG00000089877	si:dkeyp-75h12.5	1	0.643404586	-0.32237358	0.071	0.107
ENSDARG00000089919	si:ch211-161h7.8	1	0.078600903	-0.452984266	0	0.185
ENSDARG00000089936	selenow2b	1	0.043586393	0.284415487	0.286	0.114
ENSDARG00000090185	si:dkeyp-73b11.8	1	0.393645379	0.319713193	0.786	0.762
ENSDARG00000090268	krtt1c19e	1	0.116980448	-1.024167679	0.214	0.376
ENSDARG00000090369	zgc:86896	1	0.00031742	0.388784388	0.214	0.03
ENSDARG00000090428	ctrb1	1	0.546950203	-1.041217627	0.5	0.423
ENSDARG00000090872	si:dkey-276j7.1	1	0.64743757	-0.315802947	0.214	0.145
ENSDARG00000091209	ucp3	1	0.208218638	-0.351242477	0	0.103
ENSDARG00000091834	si:ch211-198m17.1	1	7.96E-05	0.256098282	0.214	0.026
ENSDARG00000092170	apoc1	1	0.210740505	-0.918108067	0.214	0.325
ENSDARG00000092916	mlnl	1	0.825908316	0.376869418	0.214	0.245
ENSDARG00000092947	cyt1	1	0.698964797	-0.579582343	0.786	0.619
ENSDARG00000093044	si:ch211-161h7.5	1	0.471795531	-0.466175153	0.286	0.341
ENSDARG00000093313	ubb	1	7.22E-05	0.947963296	0.857	0.39
ENSDARG00000093619	sult3st2	1	0.255624743	-0.412276764	0.143	0.25
ENSDARG00000094929	apoa4b.2	1	0.019569229	-1.33021315	0.071	0.386
ENSDARG00000095633	si:ch211-133l5.7	1	0.002662881	-1.2845886	0.571	0.706
ENSDARG00000095863	afp4	1	0.000201184	-2.7660871	0.5	0.729
ENSDARG00000096257	si:ch73-367p23.2	1	0.381857655	-0.545911568	0.071	0.152
ENSDARG00000096739	si:dkey-219e21.2	1	0.044992587	-0.83350362	0	0.229
ENSDARG00000096849	si:dkey-16p21.8	1	0.374474768	-0.377154319	0.357	0.215
ENSDARG00000097824	smco4	1	0.644304547	-0.305260708	0.143	0.185
ENSDARG00000098589	cyb5a	1	0.447148508	-0.642807053	0.714	0.533
ENSDARG00000098591	tubb2b	1	0.000374568	0.961372378	0.714	0.318
ENSDARG00000098724	rgrb	1	0.489214024	-0.291002317	0.071	0.126
ENSDARG00000099111	zgc:175280	1	0.013250193	-1.021731642	0.071	0.383
ENSDARG00000099148	bzw1b	1	0.001753504	0.497378627	0.714	0.304
ENSDARG00000099195	ier2a	1	0.000110292	0.642988648	0.714	0.234
ENSDARG00000099197	actc1b	1	0.000920788	-1.134586566	1	0.993
ENSDARG00000099351	igfbp1a	1	0.007078006	0.318061882	0.214	0.047
ENSDARG00000099389	cdo1	1	0.00209495	-1.292746559	0.286	0.612
ENSDARG00000099439	serp1	1	0.863473946	-0.344508891	0.429	0.325
ENSDARG00000099453	elof1	1	0.012546986	0.29253476	0.429	0.159
ENSDARG00000099631	cmtm6	1	0.002080634	0.255830143	0.286	0.065
ENSDARG00000099663	cox5ab	1	0.768257279	-0.434751658	0.786	0.551
ENSDARG00000099843	nedd4a	1	0.000252425	0.321695684	0.214	0.03
ENSDARG00000100020	pim1	1	0.001508496	0.384475685	0.429	0.126
ENSDARG00000100635	chia.1	1	0.008087661	-1.051254398	0.143	0.561
ENSDARG00000100792	zgc:154142	1	0.468614927	-0.275509784	0.071	0.131
ENSDARG00000101074	glud1b	1	0.000311605	-1.744497613	0.5	0.72
ENSDARG00000101160	apoa4a	1	0.015780902	-1.330760991	0	0.306
ENSDARG00000101199	rbp4	1	0.353991329	-1.410553798	0.357	0.374
ENSDARG00000101324	apoa1b	1	0.042053926	-1.212053309	0.714	0.687
ENSDARG00000101557	scarb1	1	0.013326201	-0.942713287	0	0.318
ENSDARG00000101901	zgc:193711	1	5.32E-05	0.600793682	0.429	0.098
ENSDARG00000102004	apoea	1	4.84E-05	-2.907716109	0	0.617
ENSDARG00000102048	slc25a43	1	0.002563209	0.278418741	0.5	0.164
ENSDARG00000102558	pde6ha	1	0.139516537	-0.639332158	0.5	0.245
ENSDARG00000102975	nsg2	1	0.118061656	-0.285152591	0.286	0.119
ENSDARG00000103118	cib1	1	6.82E-05	0.797589441	0.714	0.236
ENSDARG00000103295	cyp3a65	1	0.001487715	-1.319175557	0.714	0.794
ENSDARG00000103308	mst1	1	0.003599136	0.437347832	0.214	0.044
ENSDARG00000103342	wu:fa56d06	1	6.48E-05	-2.255759848	0.071	0.636
ENSDARG00000103403	sar1b	1	0.032120767	-0.623299179	0	0.255
ENSDARG00000103522	si:zfos-943e10.1	1	0.285261037	-0.462172671	0.143	0.252
ENSDARG00000103543	gngt2b	1	0.481502663	-0.39488933	0.214	0.136
ENSDARG00000103639	si:dkey-36i7.3	1	8.25E-05	-1.533391332	0.357	0.745
ENSDARG00000103659	bco1l	1	0.067687659	-0.717721359	0.071	0.278
ENSDARG00000103718	chmp5b	1	0.000138762	0.431160734	0.643	0.201
ENSDARG00000103720	zgc:162730	1	0.000809433	0.310343371	0.786	0.325
ENSDARG00000103785	sult2st2	1	0.002512535	-1.221676691	0	0.423
ENSDARG00000103878	anpepb	1	0.331784028	-0.715853766	0.357	0.432
ENSDARG00000103919	si:ch73-1a9.3	1	0.507087877	-0.364548694	0.786	0.505
ENSDARG00000103980	ets2	1	0.000925249	0.54644864	0.429	0.126
ENSDARG00000103983	slc30a10	1	0.123395389	-0.344013785	0	0.147
ENSDARG00000104085	abcd3a	1	0.54357578	-0.590107407	0.357	0.336
ENSDARG00000104172	diabloa	1	0.009980701	-1.709565391	0.071	0.402
ENSDARG00000104207	pcyt1bb	1	0.107330769	-0.333784375	0	0.159
ENSDARG00000104256	bco1	1	0.244501481	-0.570890964	0.143	0.252
ENSDARG00000104347	rtn4b	1	5.40E-05	-2.117864392	0.214	0.692
ENSDARG00000104372	gnb1b	1	0.001421601	0.395785097	0.714	0.294
ENSDARG00000104413	rogdi	1	0.014815092	0.255679546	0.357	0.133
ENSDARG00000104945	sncb	1	0.141719624	-0.692418483	0	0.136
ENSDARG00000105187	gcshb	1	0.034707166	-1.020973578	0.286	0.472
ENSDARG00000105351	si:ch211-113d11.6	1	0.120011503	-0.534914539	0	0.15
ENSDARG00000105644	zgc:172079	1	0.113281847	-0.768092475	0.5	0.603
ENSDARG00000109861	BX545855.1	1	0.621027075	-0.713113427	0.143	0.178
ENSDARG00000116259	chia.6	1	0.006045713	1.426084181	0.143	0.023
