# Supplementary material for: Cell-type-specific responses to the microbiota across all tissues of the larval zebrafish
Source: Cell Rep. Author manuscript; Available in PMC 2023 Oct 23. (PMC10423310; doi:10.1016/j.celrep.2023.112095)
Supplement: MMC10 [file NIHMS1880944-supplement-MMC10.zip › DataS3/S.Figure7_PanelB_GenesLists/Subcluster6.tsv]

	gene	gene_NAME	p_val_adj	p_val	avg_log2FC	pct.1	pct.2
1	ENSDARG00000079009	abca1b	1.38E-94	6.24E-99	1.231584434	0.723	0.015
2	ENSDARG00000011573	abcb11a	1.24E-87	5.62E-92	0.639724352	0.574	0.006
3	ENSDARG00000090618	malrd1	9.01E-87	4.09E-91	0.55026957	0.553	0.005
4	ENSDARG00000105714	CABZ01083442.1	1.17E-84	5.33E-89	0.689571779	0.66	0.014
5	ENSDARG00000105416	adgrg4a	2.25E-80	1.02E-84	0.735124781	0.723	0.024
6	ENSDARG00000068515	chs1	1.56E-79	7.09E-84	1.585603652	0.979	0.061
7	ENSDARG00000013050	abcc12	4.51E-78	2.04E-82	0.749312957	0.745	0.027
8	ENSDARG00000105522	si:ch211-196f2.3	4.78E-75	2.17E-79	1.454097509	0.83	0.043
9	ENSDARG00000056781	zanl	1.64E-74	7.44E-79	2.878533858	1	0.083
10	ENSDARG00000018534	slc6a9	1.61E-69	7.32E-74	0.411629253	0.553	0.012
11	ENSDARG00000013730	slc4a4a	3.13E-69	1.42E-73	1.199231741	0.723	0.032
12	ENSDARG00000059035	porb	1.04E-64	4.71E-69	1.749126868	0.936	0.083
13	ENSDARG00000091834	si:ch211-198m17.1	4.10E-64	1.86E-68	1.392817363	0.617	0.022
14	ENSDARG00000087857	si:ch211-180a12.2	1.26E-63	5.71E-68	0.4865485	0.553	0.015
15	ENSDARG00000051874	stra6	2.32E-62	1.05E-66	0.808230913	0.809	0.05
16	ENSDARG00000079393	tmprss15	5.73E-61	2.60E-65	1.09686027	0.511	0.013
17	ENSDARG00000056196	slc2a2	1.59E-60	7.22E-65	0.516485195	0.745	0.04
18	ENSDARG00000005122	atp2a2b	2.83E-60	1.28E-64	0.530976766	0.681	0.032
19	ENSDARG00000043493	cltca	4.75E-59	2.15E-63	0.696796394	0.766	0.047
20	ENSDARG00000024694	myo1b	3.85E-58	1.75E-62	0.843567028	0.745	0.046
21	ENSDARG00000061985	rbm47	7.97E-57	3.61E-61	0.534553089	0.745	0.045
22	ENSDARG00000022309	dspa	4.11E-56	1.86E-60	0.785447561	0.745	0.048
23	ENSDARG00000062096	pm20d1.2	4.20E-56	1.90E-60	0.492729495	0.532	0.018
24	ENSDARG00000103428	ogdhb	3.60E-55	1.63E-59	0.689974777	0.553	0.021
25	ENSDARG00000022767	apobb.1	3.83E-53	1.74E-57	3.629982815	1	0.152
26	ENSDARG00000032344	pde4a	8.87E-52	4.02E-56	0.3811636	0.426	0.009
27	ENSDARG00000061481	wu:fj05g07	2.59E-51	1.17E-55	0.634384	0.723	0.05
28	ENSDARG00000077201	myo7bb	4.99E-51	2.26E-55	0.705271976	0.681	0.043
29	ENSDARG00000070021	cyp3c4	1.29E-50	5.87E-55	0.668374732	0.787	0.061
30	ENSDARG00000069893	sphk2	3.69E-50	1.67E-54	0.480352889	0.617	0.033
31	ENSDARG00000092976	si:ch211-127i16.2	5.28E-50	2.39E-54	0.687319873	0.702	0.047
32	ENSDARG00000101629	CABZ01079192.1	1.26E-49	5.71E-54	0.351430864	0.426	0.011
33	ENSDARG00000100465	clrn3	2.15E-49	9.77E-54	0.567216193	0.702	0.047
34	ENSDARG00000062087	nceh1b.1	4.12E-49	1.87E-53	0.309231891	0.447	0.013
35	ENSDARG00000039272	pls1	1.11E-48	5.04E-53	0.369677452	0.617	0.034
36	ENSDARG00000078541	cers3a	2.00E-48	9.05E-53	0.515226154	0.617	0.035
37	ENSDARG00000090063	fa2h	4.55E-48	2.06E-52	0.930506397	0.787	0.07
38	ENSDARG00000115610	ccl25a	5.77E-48	2.62E-52	0.667312259	0.596	0.033
39	ENSDARG00000091006	cobl	6.27E-48	2.84E-52	0.81956066	0.66	0.045
40	ENSDARG00000005652	man1a1	7.09E-48	3.21E-52	0.278093902	0.426	0.012
41	ENSDARG00000096533	rltgr	1.73E-47	7.86E-52	0.922368158	0.766	0.065
42	ENSDARG00000075292	myo15aa	4.83E-47	2.19E-51	0.356618865	0.34	0.005
43	ENSDARG00000011065	camk2b1	5.93E-47	2.69E-51	0.348822725	0.532	0.025
44	ENSDARG00000036863	MYO1D	2.12E-45	9.60E-50	0.480310769	0.511	0.024
45	ENSDARG00000077691	slc13a5a	2.44E-45	1.11E-49	0.516957654	0.681	0.048
46	ENSDARG00000021987	plecb	4.23E-45	1.92E-49	0.493473849	0.723	0.058
47	ENSDARG00000092404	si:dkey-79p17.3	5.33E-45	2.42E-49	0.421768611	0.277	0.001
48	ENSDARG00000100515	dusp1	6.32E-44	2.87E-48	0.879731659	0.787	0.076
49	ENSDARG00000055835	slc26a6	6.87E-44	3.11E-48	0.818030454	0.894	0.096
50	ENSDARG00000098315	cyp1a	1.80E-43	8.14E-48	1.020757304	0.894	0.104
51	ENSDARG00000070453	gch1	3.05E-43	1.38E-47	0.306866405	0.511	0.025
52	ENSDARG00000099555	foxo1a	6.58E-43	2.98E-47	0.366877143	0.553	0.032
53	ENSDARG00000076179	ngef	1.15E-42	5.23E-47	0.268925068	0.532	0.028
54	ENSDARG00000010411	epn1	3.26E-42	1.48E-46	0.4130284	0.681	0.053
55	ENSDARG00000063921	mt-nd5	5.98E-42	2.71E-46	0.94743039	0.851	0.093
56	ENSDARG00000098224	tmem56b	2.16E-41	9.78E-46	0.702298701	0.787	0.078
57	ENSDARG00000039677	dsc2l	3.14E-41	1.42E-45	0.371124265	0.426	0.017
58	ENSDARG00000051939	pcxb	3.76E-41	1.70E-45	0.29431239	0.362	0.009
59	ENSDARG00000008697	epas1a	3.77E-41	1.71E-45	0.652789184	0.766	0.074
60	ENSDARG00000017740	sec63	5.67E-41	2.57E-45	0.310313346	0.574	0.037
61	ENSDARG00000061579	myo1cb	7.00E-41	3.18E-45	0.527530554	0.489	0.025
62	ENSDARG00000015890	mafa	9.52E-41	4.32E-45	0.423513714	0.489	0.025
63	ENSDARG00000044281	erbin	4.84E-40	2.19E-44	0.253858061	0.468	0.022
64	ENSDARG00000055759	efhd2	4.87E-40	2.21E-44	0.577725818	0.617	0.046
65	ENSDARG00000060671	lct	1.78E-39	8.08E-44	0.260831982	0.298	0.005
66	ENSDARG00000076324	lmtk2	5.40E-39	2.45E-43	0.253112701	0.383	0.013
67	ENSDARG00000008637	mttp	6.16E-39	2.79E-43	0.995384408	0.957	0.129
68	ENSDARG00000078592	nomo	7.80E-39	3.54E-43	0.282450072	0.383	0.013
69	ENSDARG00000009430	tmem30c	1.23E-38	5.57E-43	0.373051255	0.574	0.04
70	ENSDARG00000061355	aoc1	1.49E-38	6.74E-43	1.26122038	0.936	0.132
71	ENSDARG00000099966	polr2a	5.19E-38	2.35E-42	0.391984816	0.532	0.034
72	ENSDARG00000010773	pnpla6	1.90E-37	8.63E-42	0.320210428	0.404	0.017
73	ENSDARG00000036291	nucb2b	5.44E-37	2.47E-41	0.440512444	0.638	0.053
74	ENSDARG00000071506	mgat5	1.28E-36	5.82E-41	0.27571388	0.426	0.02
75	ENSDARG00000105116	p4hb	2.27E-36	1.03E-40	0.904529179	0.915	0.125
76	ENSDARG00000018600	retsat	3.43E-36	1.56E-40	0.386061362	0.681	0.063
77	ENSDARG00000030824	esyt2a	6.85E-36	3.10E-40	0.272706529	0.319	0.008
78	ENSDARG00000096359	eppk1	2.60E-35	1.18E-39	0.553732674	0.596	0.05
79	ENSDARG00000003854	acsl1b	6.64E-35	3.01E-39	0.775912361	0.809	0.102
80	ENSDARG00000041848	rh50	6.90E-35	3.13E-39	0.583466409	0.745	0.08
81	ENSDARG00000041505	itm2bb	1.17E-34	5.30E-39	0.53649331	0.851	0.106
82	ENSDARG00000041083	anpepa	1.20E-34	5.44E-39	0.423614326	0.596	0.05
83	ENSDARG00000004078	acsl4a	1.25E-34	5.67E-39	0.806718169	0.894	0.121
84	ENSDARG00000041895	cad	1.28E-34	5.79E-39	0.338058036	0.404	0.019
85	ENSDARG00000101423	cyp2y3	2.22E-34	1.01E-38	1.006544893	0.915	0.139
86	ENSDARG00000003977	zgc:153896	5.94E-34	2.69E-38	1.098583098	0.851	0.121
87	ENSDARG00000042980	cyp2p7	1.14E-33	5.15E-38	0.374653647	0.617	0.054
88	ENSDARG00000034270	ogdha	1.30E-33	5.90E-38	0.444134132	0.809	0.099
89	ENSDARG00000105414	zgc:112234	1.36E-33	6.17E-38	0.299029465	0.234	0.002
90	ENSDARG00000018846	dgat2	2.28E-33	1.04E-37	0.438388274	0.553	0.044
91	ENSDARG00000014031	abcc2	7.97E-33	3.61E-37	1.825675494	1	0.228
92	ENSDARG00000079610	akap9	1.35E-32	6.13E-37	0.252423366	0.362	0.015
93	ENSDARG00000016263	zdhhc5a	2.25E-32	1.02E-36	0.305447153	0.34	0.013
94	ENSDARG00000013670	hyou1	5.90E-32	2.67E-36	0.373657836	0.574	0.05
95	ENSDARG00000063914	mt-nd3	6.63E-32	3.01E-36	2.224747652	0.979	0.222
96	ENSDARG00000018524	midn	9.35E-32	4.24E-36	0.297565437	0.617	0.058
97	ENSDARG00000014572	chpt1	2.53E-31	1.15E-35	1.037541972	0.894	0.144
98	ENSDARG00000040705	glsb	3.01E-31	1.37E-35	0.457226659	0.489	0.037
99	ENSDARG00000089507	ugt1b5	3.59E-31	1.63E-35	0.312606363	0.404	0.022
100	ENSDARG00000071087	slc35b4	4.22E-31	1.91E-35	0.713879437	0.766	0.099
101	ENSDARG00000015337	comta	5.59E-31	2.53E-35	0.271772385	0.34	0.014
102	ENSDARG00000010519	per3	7.17E-31	3.25E-35	0.29130989	0.574	0.052
103	ENSDARG00000078691	gigyf1b	1.79E-30	8.11E-35	0.303713647	0.511	0.04
104	ENSDARG00000096722	si:dkey-16i5.8	1.79E-30	8.12E-35	0.335926708	0.447	0.03
105	ENSDARG00000062590	pleca	1.80E-30	8.18E-35	0.387892192	0.574	0.053
106	ENSDARG00000102750	cdh1	2.86E-30	1.30E-34	0.354022884	0.596	0.058
107	ENSDARG00000032496	pon1	3.04E-30	1.38E-34	0.316470178	0.745	0.09
108	ENSDARG00000069242	pdia5	4.43E-30	2.01E-34	0.407883913	0.681	0.076
109	ENSDARG00000016867	rnf128a	7.69E-30	3.49E-34	1.118269027	0.979	0.183
110	ENSDARG00000021991	erlin1	1.06E-29	4.82E-34	0.387476558	0.66	0.073
111	ENSDARG00000055226	slc7a7	1.17E-29	5.31E-34	0.476063849	0.766	0.099
112	ENSDARG00000101861	cyp2k19	1.25E-29	5.66E-34	0.350621639	0.574	0.054
113	ENSDARG00000079939	jmjd1cb	1.57E-29	7.13E-34	0.372593915	0.489	0.039
114	ENSDARG00000091916	ugt5b4	2.97E-29	1.35E-33	0.402109265	0.745	0.091
115	ENSDARG00000011373	mknk2a	3.44E-29	1.56E-33	0.407615162	0.574	0.054
116	ENSDARG00000063916	mt-nd4l	3.75E-29	1.70E-33	0.391243496	0.298	0.011
117	ENSDARG00000096445	si:ch211-214p16.3	5.39E-29	2.44E-33	1.331008893	0.702	0.098
118	ENSDARG00000031647	stat2	7.14E-29	3.24E-33	0.473323824	0.511	0.045
119	ENSDARG00000041787	cx32.3	7.30E-29	3.31E-33	1.445309467	0.957	0.195
120	ENSDARG00000015822	sesn3	9.32E-29	4.22E-33	0.308803393	0.489	0.039
121	ENSDARG00000005112	cdh17	1.17E-28	5.30E-33	1.094218448	0.979	0.199
122	ENSDARG00000037421	egr1	2.11E-28	9.54E-33	0.545385364	0.638	0.073
123	ENSDARG00000018491	pdia4	2.40E-28	1.09E-32	0.476836966	0.532	0.048
124	ENSDARG00000103459	evplb	2.89E-28	1.31E-32	0.439012297	0.596	0.063
125	ENSDARG00000027986	slc35d1b	3.59E-28	1.63E-32	0.5575147	0.723	0.095
126	ENSDARG00000074791	aldh3a1	6.79E-28	3.08E-32	0.314149748	0.404	0.026
127	ENSDARG00000022631	cyp2p9	9.16E-28	4.15E-32	0.282958264	0.426	0.03
128	ENSDARG00000045064	ablim1b	1.45E-27	6.59E-32	0.423921866	0.638	0.074
129	ENSDARG00000061124	srpra	2.34E-27	1.06E-31	0.303827787	0.574	0.059
130	ENSDARG00000006220	ugt1a7	2.86E-27	1.29E-31	1.817168388	0.979	0.251
131	ENSDARG00000069099	tmco1	3.98E-27	1.80E-31	0.347333366	0.66	0.078
132	ENSDARG00000055240	xdh	4.35E-27	1.97E-31	0.286939479	0.404	0.027
133	ENSDARG00000068220	mbl2	5.74E-27	2.60E-31	0.617506783	0.851	0.134
134	ENSDARG00000020645	slc7a3a	7.90E-27	3.58E-31	0.384314023	0.34	0.018
135	ENSDARG00000101043	ppl	1.00E-26	4.55E-31	0.385141602	0.638	0.076
136	ENSDARG00000031100	ivns1abpa	1.26E-26	5.69E-31	0.253335693	0.489	0.044
137	ENSDARG00000068374	si:ch211-132b12.7	2.64E-26	1.20E-30	0.54360388	0.532	0.053
138	ENSDARG00000037551	pm20d1.1	3.06E-26	1.39E-30	0.892256705	0.851	0.143
139	ENSDARG00000003866	tm9sf2	5.16E-26	2.34E-30	0.310710694	0.702	0.091
140	ENSDARG00000055138	zgc:110410	6.17E-26	2.80E-30	0.438060867	0.787	0.115
141	ENSDARG00000017842	syvn1	7.61E-26	3.45E-30	0.269945322	0.298	0.013
142	ENSDARG00000051940	ugt2a1	8.47E-26	3.84E-30	0.584888484	0.872	0.149
143	ENSDARG00000029476	ldlra	9.02E-26	4.09E-30	0.326177318	0.362	0.022
144	ENSDARG00000036588	mhc1zba	9.94E-26	4.50E-30	0.699729683	0.894	0.151
145	ENSDARG00000017140	zgc:63587	1.16E-25	5.24E-30	0.250902419	0.255	0.008
146	ENSDARG00000021172	cyp2ad2	1.30E-25	5.90E-30	1.252182458	0.872	0.163
147	ENSDARG00000046012	slc47a1	2.78E-25	1.26E-29	0.5500451	0.766	0.115
148	ENSDARG00000105384	si:dkey-23a13.22	4.15E-25	1.88E-29	0.31205768	0.319	0.017
149	ENSDARG00000015575	cyp3c1	6.87E-25	3.11E-29	0.431169041	0.83	0.136
150	ENSDARG00000077688	cpo	7.34E-25	3.33E-29	1.289033642	1	0.226
151	ENSDARG00000075831	slc7a8a	1.92E-24	8.68E-29	0.408662937	0.702	0.098
152	ENSDARG00000003615	slc26a3.2	2.05E-24	9.28E-29	1.137066956	0.745	0.123
153	ENSDARG00000037488	canx	2.56E-24	1.16E-28	0.367890615	0.745	0.111
154	ENSDARG00000037476	sorbs3	2.91E-24	1.32E-28	0.265697835	0.489	0.047
155	ENSDARG00000069375	zgc:162608	3.26E-24	1.48E-28	0.469934851	0.319	0.018
156	ENSDARG00000013926	slc16a9a	6.91E-24	3.13E-28	0.320147686	0.255	0.009
157	ENSDARG00000011418	sigmar1	1.20E-23	5.46E-28	0.319256618	0.553	0.063
158	ENSDARG00000002768	pvalb2	1.21E-23	5.47E-28	-3.847547596	0.979	0.995
159	ENSDARG00000017687	dnajc5gb	1.46E-23	6.60E-28	0.25926663	0.511	0.053
160	ENSDARG00000103422	usp10	1.63E-23	7.37E-28	0.254145775	0.511	0.053
161	ENSDARG00000052497	zgc:110789	2.37E-23	1.08E-27	0.282889913	0.426	0.037
162	ENSDARG00000037789	pvalb1	3.00E-23	1.36E-27	-3.798930748	0.957	0.994
163	ENSDARG00000053068	cyp8b1	3.36E-23	1.52E-27	0.399635028	0.66	0.09
164	ENSDARG00000042824	nfe2l2a	5.40E-23	2.45E-27	0.489118532	0.915	0.168
165	ENSDARG00000041797	cx28.9	5.59E-23	2.53E-27	0.802303262	0.936	0.19
166	ENSDARG00000099197	actc1b	1.00E-22	4.54E-27	-3.697067204	0.936	0.993
167	ENSDARG00000015224	cd2ap	1.13E-22	5.12E-27	0.278633096	0.426	0.038
168	ENSDARG00000069018	cyp7a1	1.66E-22	7.52E-27	1.441527483	0.809	0.165
169	ENSDARG00000101849	adipor2	1.69E-22	7.64E-27	0.830068221	0.894	0.182
170	ENSDARG00000069828	si:ch211-117n7.7	2.53E-22	1.14E-26	0.477190788	0.894	0.167
171	ENSDARG00000035869	azin1b	3.01E-22	1.36E-26	0.570437225	0.596	0.08
172	ENSDARG00000017261	gdpd1	3.32E-22	1.51E-26	0.342475455	0.745	0.118
173	ENSDARG00000016016	dbnlb	3.84E-22	1.74E-26	0.299066237	0.383	0.031
174	ENSDARG00000078233	ctnnd1	4.19E-22	1.90E-26	0.382078315	0.468	0.048
175	ENSDARG00000004174	cnot1	4.41E-22	2.00E-26	0.267642061	0.319	0.02
176	ENSDARG00000063895	mt-nd1	4.58E-22	2.08E-26	2.247867935	0.979	0.377
177	ENSDARG00000063078	abcg5	4.60E-22	2.09E-26	0.250059858	0.404	0.034
178	ENSDARG00000057125	pld1b	4.74E-22	2.15E-26	0.264855027	0.532	0.061
179	ENSDARG00000038106	slc37a4a	8.92E-22	4.05E-26	0.330626615	0.745	0.118
180	ENSDARG00000099923	zgc:154054	9.13E-22	4.14E-26	0.359458292	0.702	0.109
181	ENSDARG00000077326	slc45a4	1.22E-21	5.53E-26	0.298857043	0.447	0.044
182	ENSDARG00000043518	si:dkey-239i20.2	1.40E-21	6.37E-26	0.313206846	0.404	0.035
183	ENSDARG00000006200	eif4g1a	1.68E-21	7.63E-26	0.348651826	0.617	0.085
184	ENSDARG00000054609	slco2b1	1.72E-21	7.80E-26	0.262965217	0.489	0.053
185	ENSDARG00000102981	cyp2k16	2.58E-21	1.17E-25	0.347047088	0.574	0.076
186	ENSDARG00000077732	alyref	3.70E-21	1.68E-25	0.310197534	0.553	0.069
187	ENSDARG00000063917	mt-nd4	4.47E-21	2.03E-25	1.974288368	1	0.374
188	ENSDARG00000063899	mt-nd2	5.03E-21	2.28E-25	2.149716701	0.979	0.413
189	ENSDARG00000023712	mao	6.48E-21	2.94E-25	0.847851701	0.745	0.136
190	ENSDARG00000040815	tsku	1.00E-20	4.54E-25	0.552130985	0.809	0.148
191	ENSDARG00000015709	hsd17b12a	2.12E-20	9.61E-25	0.271052967	0.383	0.033
192	ENSDARG00000006491	agpat9l	2.82E-20	1.28E-24	0.421497643	0.66	0.103
193	ENSDARG00000063905	mt-co1	4.19E-20	1.90E-24	2.38325545	1	0.526
194	ENSDARG00000036135	bbox1	5.92E-20	2.68E-24	0.372721893	0.489	0.058
195	ENSDARG00000063412	cers1	1.62E-19	7.35E-24	0.299413399	0.404	0.039
196	ENSDARG00000063911	mt-atp6	1.99E-19	9.04E-24	2.592738996	1	0.585
197	ENSDARG00000018621	slc6a19a.1	2.28E-19	1.04E-23	1.282620317	0.936	0.252
198	ENSDARG00000061375	sgpl1	2.80E-19	1.27E-23	1.147515418	0.979	0.286
199	ENSDARG00000008457	faah2a	5.57E-19	2.52E-23	0.298512392	0.723	0.122
200	ENSDARG00000104213	si:dkey-283b1.6	6.04E-19	2.74E-23	0.403285233	0.745	0.131
201	ENSDARG00000104571	gadd45ab	6.72E-19	3.05E-23	0.333586661	0.681	0.11
202	ENSDARG00000053254	mylpfa	7.72E-19	3.50E-23	-3.326904195	0.915	0.967
203	ENSDARG00000101139	agpat2	8.27E-19	3.75E-23	0.427404353	0.809	0.152
204	ENSDARG00000079647	muc13b	8.60E-19	3.90E-23	0.568379009	0.936	0.202
205	ENSDARG00000052271	slc22a18	1.03E-18	4.67E-23	0.548049452	0.809	0.158
206	ENSDARG00000102020	pnpla3	1.04E-18	4.71E-23	0.40357062	0.723	0.126
207	ENSDARG00000052690	arrdc3a	1.29E-18	5.86E-23	0.306452463	0.66	0.105
208	ENSDARG00000055185	tm4sf5	1.43E-18	6.49E-23	0.694970957	0.979	0.234
209	ENSDARG00000025595	agmo	2.19E-18	9.91E-23	0.951425119	1	0.262
210	ENSDARG00000071353	MGARP	2.90E-18	1.32E-22	0.267812468	0.745	0.132
211	ENSDARG00000100792	zgc:154142	2.94E-18	1.33E-22	0.613509424	0.596	0.095
212	ENSDARG00000008553	zgc:136872	3.39E-18	1.54E-22	0.285735856	0.723	0.128
213	ENSDARG00000036675	hnrnpa1b	4.12E-18	1.87E-22	0.284990223	0.83	0.161
214	ENSDARG00000070775	cyp2x9	4.32E-18	1.96E-22	0.603427267	0.851	0.181
215	ENSDARG00000103846	hspa5	6.28E-18	2.85E-22	0.700796353	0.894	0.196
216	ENSDARG00000014727	acox1	9.20E-18	4.17E-22	0.64242707	0.915	0.215
217	ENSDARG00000073909	ppip5k1b	9.41E-18	4.27E-22	0.438754727	0.532	0.077
218	ENSDARG00000099276	ugt5b3	9.69E-18	4.39E-22	0.347415188	0.511	0.07
219	ENSDARG00000019360	sec23b	1.21E-17	5.48E-22	0.462451588	0.872	0.189
220	ENSDARG00000074663	SAMD8	1.73E-17	7.86E-22	0.260022036	0.426	0.048
221	ENSDARG00000068883	tspan13a	1.75E-17	7.91E-22	0.37264709	0.638	0.106
222	ENSDARG00000031108	lrba	1.86E-17	8.44E-22	0.310538594	0.383	0.039
223	ENSDARG00000017126	ilvbl	2.00E-17	9.07E-22	0.312530346	0.702	0.126
224	ENSDARG00000095796	si:dkey-87o1.2	2.14E-17	9.72E-22	0.26881603	0.468	0.059
225	ENSDARG00000003570	hsp90b1	2.47E-17	1.12E-21	0.617613662	0.872	0.193
226	ENSDARG00000102977	cant1b	4.79E-17	2.17E-21	0.305524015	0.362	0.035
227	ENSDARG00000010658	insig1	5.11E-17	2.31E-21	0.380552693	0.574	0.089
228	ENSDARG00000057064	enpep	1.05E-16	4.76E-21	0.536874788	0.681	0.129
229	ENSDARG00000020984	slc16a10	1.20E-16	5.43E-21	0.752987544	0.957	0.245
230	ENSDARG00000019838	ugdh	1.24E-16	5.63E-21	0.599211347	0.809	0.173
231	ENSDARG00000079497	tcima	1.27E-16	5.76E-21	0.34337421	0.532	0.078
232	ENSDARG00000053774	alpi.2	1.74E-16	7.91E-21	0.954097777	0.851	0.213
233	ENSDARG00000022280	brd2a	1.86E-16	8.43E-21	0.253911562	0.532	0.079
234	ENSDARG00000100020	pim1	2.02E-16	9.15E-21	0.433996736	0.681	0.128
235	ENSDARG00000063908	mt-co2	2.71E-16	1.23E-20	1.870326937	1	0.819
236	ENSDARG00000105351	si:ch211-113d11.6	3.28E-16	1.49E-20	0.613346588	0.681	0.131
237	ENSDARG00000103979	calr3a	3.83E-16	1.74E-20	0.302262534	0.83	0.175
238	ENSDARG00000095705	CDPF1	4.83E-16	2.19E-20	0.264499469	0.787	0.161
239	ENSDARG00000063924	mt-cyb	5.00E-16	2.27E-20	1.798442196	1	0.611
240	ENSDARG00000005565	entpd8	5.68E-16	2.58E-20	0.503451772	0.915	0.214
241	ENSDARG00000037873	cyp3c3	6.27E-16	2.84E-20	1.129922744	1	0.317
242	ENSDARG00000092124	cox14	1.32E-15	5.97E-20	0.438569308	0.894	0.21
243	ENSDARG00000063912	mt-co3	1.57E-15	7.12E-20	1.774023763	1	0.792
244	ENSDARG00000103235	mfsd8	2.88E-15	1.30E-19	0.257776826	0.489	0.071
245	ENSDARG00000040190	qdpra	4.02E-15	1.82E-19	0.282089204	0.872	0.197
246	ENSDARG00000110836	tmem14ca	4.35E-15	1.97E-19	0.326794294	0.851	0.191
247	ENSDARG00000038296	tmem86b	5.77E-15	2.62E-19	0.421265356	0.894	0.208
248	ENSDARG00000068586	CU302253.1	6.15E-15	2.79E-19	0.269329085	0.362	0.04
249	ENSDARG00000028804	ankrd9	7.77E-15	3.52E-19	0.258181982	0.851	0.186
250	ENSDARG00000055504	si:ch211-212k18.7	1.40E-14	6.34E-19	0.336399239	0.915	0.216
251	ENSDARG00000058327	neu3.3	1.54E-14	6.98E-19	0.404962595	0.362	0.041
252	ENSDARG00000017794	sdr16c5b	2.49E-14	1.13E-18	0.693721088	0.766	0.184
253	ENSDARG00000032327	usp36	3.13E-14	1.42E-18	0.307974616	0.787	0.175
254	ENSDARG00000095157	zgc:163080	3.70E-14	1.68E-18	0.601897329	0.936	0.267
255	ENSDARG00000098162	zgc:77748	3.71E-14	1.68E-18	0.388843099	0.894	0.214
256	ENSDARG00000071377	hsd11b1la	5.29E-14	2.40E-18	0.310094711	0.66	0.126
257	ENSDARG00000037533	mep1b	5.50E-14	2.49E-18	0.682161406	0.447	0.065
258	ENSDARG00000104829	zgc:112146	7.64E-14	3.46E-18	0.445952384	0.66	0.135
259	ENSDARG00000076317	plod3	9.58E-14	4.34E-18	0.276626466	0.511	0.085
260	ENSDARG00000012388	cox4i1l	9.96E-14	4.52E-18	0.284623076	0.702	0.144
261	ENSDARG00000010572	slc25a25a	1.30E-13	5.88E-18	0.300908561	0.574	0.104
262	ENSDARG00000052734	hmgcra	1.34E-13	6.06E-18	0.436972758	0.638	0.126
263	ENSDARG00000071021	papss2a	1.46E-13	6.60E-18	0.457663246	0.957	0.249
264	ENSDARG00000074809	zgc:194392	1.54E-13	6.96E-18	0.321258607	0.851	0.199
265	ENSDARG00000055912	nipa2	1.67E-13	7.57E-18	0.264645127	0.553	0.098
266	ENSDARG00000087238	si:ch211-161h7.4	2.59E-13	1.18E-17	0.30564012	0.191	0.011
267	ENSDARG00000091609	spink4	3.01E-13	1.37E-17	0.386334951	0.915	0.229
268	ENSDARG00000010266	igf2bp3	3.28E-13	1.49E-17	0.47415772	0.851	0.215
269	ENSDARG00000099185	chia.2	4.96E-13	2.25E-17	1.297561856	1	0.8
270	ENSDARG00000092916	mlnl	8.92E-13	4.04E-17	0.341944392	0.83	0.2
271	ENSDARG00000105644	zgc:172079	9.80E-13	4.44E-17	1.71066444	1	0.527
272	ENSDARG00000017441	mylz3	1.03E-12	4.68E-17	-3.037722518	0.83	0.887
273	ENSDARG00000039343	ahcyl2	1.45E-12	6.58E-17	0.265943086	0.681	0.147
274	ENSDARG00000098746	dhrs13l1	4.07E-12	1.84E-16	1.422581256	0.872	0.277
275	ENSDARG00000056480	cpvl	5.60E-12	2.54E-16	-0.318118517	0.468	0.074
276	ENSDARG00000094929	apoa4b.2	8.77E-12	3.98E-16	1.375880767	0.851	0.268
277	ENSDARG00000015033	slc23a1	1.56E-11	7.09E-16	0.273842838	0.553	0.108
278	ENSDARG00000061120	slc43a2b	1.83E-11	8.31E-16	0.512944298	0.894	0.258
279	ENSDARG00000030687	phka2	1.98E-11	8.99E-16	0.25234634	0.17	0.009
280	ENSDARG00000018966	cyb5r1	2.00E-11	9.06E-16	0.318046456	0.426	0.07
281	ENSDARG00000092807	si:dkey-151g10.6	2.36E-11	1.07E-15	0.764822158	1	0.998
282	ENSDARG00000076526	gar1	2.76E-11	1.25E-15	0.325699079	0.574	0.118
283	ENSDARG00000036045	penkb	3.07E-11	1.39E-15	0.270665753	0.468	0.082
284	ENSDARG00000038010	rac2	3.35E-11	1.52E-15	0.33491831	0.723	0.177
285	ENSDARG00000098852	smdt1b	5.00E-11	2.27E-15	0.791308301	0.787	0.223
286	ENSDARG00000033683	tpma	5.29E-11	2.40E-15	-2.996010431	0.766	0.856
287	ENSDARG00000040553	tmem97	6.28E-11	2.85E-15	0.304231245	0.489	0.09
288	ENSDARG00000057035	stoml3b	6.75E-11	3.06E-15	1.68737866	0.957	0.415
289	ENSDARG00000043531	jun	6.91E-11	3.13E-15	0.276899456	0.979	0.284
290	ENSDARG00000061201	acsf2	8.36E-11	3.79E-15	0.466586085	0.638	0.148
291	ENSDARG00000079687	rnf10	1.11E-10	5.04E-15	0.255517808	0.596	0.124
292	ENSDARG00000057853	atp6v0ca	1.49E-10	6.75E-15	0.257375391	0.809	0.215
293	ENSDARG00000079166	ace	1.50E-10	6.82E-15	1.554623117	0.702	0.241
294	ENSDARG00000096562	wu:fj29h11	1.56E-10	7.08E-15	0.368632402	0.128	0.005
295	ENSDARG00000016081	cldn15la	1.61E-10	7.32E-15	1.037932941	1	0.468
296	ENSDARG00000046098	ebp	1.80E-10	8.16E-15	0.252273775	0.426	0.071
297	ENSDARG00000071592	aqp8a.2	2.76E-10	1.25E-14	0.947939622	0.894	0.301
298	ENSDARG00000060687	chd2	3.27E-10	1.48E-14	0.25698761	0.404	0.067
299	ENSDARG00000101251	ldha	3.99E-10	1.81E-14	0.391053524	0.83	0.228
300	ENSDARG00000042953	cyp2n13	4.25E-10	1.93E-14	0.778244119	1	0.338
301	ENSDARG00000021838	rps23	5.48E-10	2.48E-14	0.5525776	1	0.975
302	ENSDARG00000056239	tmem45b	5.56E-10	2.52E-14	0.257016596	0.83	0.225
303	ENSDARG00000020944	ezra	6.04E-10	2.74E-14	0.663862063	1	0.342
304	ENSDARG00000112049	cldn15a	8.68E-10	3.94E-14	1.043269121	0.787	0.274
305	ENSDARG00000020956	pck2	1.09E-09	4.95E-14	0.330931062	0.745	0.193
306	ENSDARG00000036684	ndufa7	1.37E-09	6.19E-14	0.347952245	0.894	0.271
307	ENSDARG00000034291	rpl37	1.64E-09	7.43E-14	0.615749679	1	0.982
308	ENSDARG00000053457	rpl23	2.37E-09	1.08E-13	0.520989155	1	0.992
309	ENSDARG00000089361	wu:fb59d01	3.27E-09	1.48E-13	0.582673207	1	0.362
310	ENSDARG00000069464	cox7a1	4.70E-09	2.13E-13	0.370227364	0.915	0.28
311	ENSDARG00000021984	ndufa2	9.91E-09	4.49E-13	0.342728849	0.957	0.299
312	ENSDARG00000037361	kdelr2b	1.01E-08	4.57E-13	0.280506403	0.809	0.223
313	ENSDARG00000029069	tnni2a.4	1.37E-08	6.22E-13	-2.820906504	0.745	0.819
314	ENSDARG00000054172	pgrmc1	1.58E-08	7.14E-13	0.562117195	0.979	0.362
315	ENSDARG00000101557	scarb1	2.07E-08	9.41E-13	0.67672153	0.809	0.261
316	ENSDARG00000016918	ace2	2.36E-08	1.07E-12	1.01892845	1	0.574
317	ENSDARG00000056583	ndufs6	2.57E-08	1.17E-12	0.470852106	0.979	0.335
318	ENSDARG00000075931	acsl5	2.76E-08	1.25E-12	0.663091061	0.957	0.349
319	ENSDARG00000022165	mgst1.2	3.28E-08	1.49E-12	0.3418381	0.787	0.233
320	ENSDARG00000019260	dhrs9	3.72E-08	1.69E-12	0.621357827	1	0.382
321	ENSDARG00000102076	spink2.1	5.41E-08	2.45E-12	0.401973479	0.851	0.265
322	ENSDARG00000035327	ckma	6.03E-08	2.73E-12	-2.891948715	0.617	0.766
323	ENSDARG00000035544	etnppl	6.80E-08	3.08E-12	0.396645247	0.936	0.309
324	ENSDARG00000052336	ociad2	8.21E-08	3.72E-12	0.627728059	1	0.389
325	ENSDARG00000017985	zgc:77739	8.65E-08	3.92E-12	0.513895443	0.979	0.32
326	ENSDARG00000054588	cox6a2	9.69E-08	4.39E-12	0.362699788	0.66	0.177
327	ENSDARG00000100635	chia.1	1.13E-07	5.14E-12	1.28693273	0.979	0.486
328	ENSDARG00000015887	b2ml	1.39E-07	6.29E-12	0.285558726	0.936	0.314
329	ENSDARG00000042874	phlda2	1.75E-07	7.91E-12	0.285373848	0.702	0.2
330	ENSDARG00000086881	ier2b	2.65E-07	1.20E-11	-0.266620539	0.532	0.119
331	ENSDARG00000056378	ifi30	3.13E-07	1.42E-11	-0.460604805	0.574	0.137
332	ENSDARG00000076815	eif3s10	3.67E-07	1.66E-11	0.289409885	0.872	0.286
333	ENSDARG00000063292	ssuh2rs1	4.08E-07	1.85E-11	0.262266693	0.723	0.212
334	ENSDARG00000099313	naga	4.12E-07	1.87E-11	-0.438795332	0.489	0.109
335	ENSDARG00000009830	hdlbpa	4.55E-07	2.06E-11	0.423983351	0.915	0.346
336	ENSDARG00000088625	si:ch211-142d6.2	5.05E-07	2.29E-11	0.278871753	0.617	0.163
337	ENSDARG00000036239	gatm	5.16E-07	2.34E-11	0.640347347	0.915	0.332
338	ENSDARG00000004141	zgc:92630	6.32E-07	2.86E-11	0.438363178	0.894	0.317
339	ENSDARG00000089399	tmem176l.2	6.65E-07	3.02E-11	0.274564268	1	0.374
340	ENSDARG00000045414	elovl2	8.78E-07	3.98E-11	0.490985632	0.851	0.285
341	ENSDARG00000002791	atp1a1a.1	1.01E-06	4.60E-11	0.311917735	0.851	0.286
342	ENSDARG00000004060	bhlhe40	1.46E-06	6.61E-11	-0.341372203	0.723	0.191
343	ENSDARG00000006207	gpx1b	1.63E-06	7.37E-11	0.463162397	0.957	0.356
344	ENSDARG00000102115	ndufc2	1.73E-06	7.83E-11	0.270792935	0.979	0.34
345	ENSDARG00000092170	apoc1	1.94E-06	8.78E-11	0.303348558	0.809	0.266
346	ENSDARG00000040298	apoa4b.1	1.97E-06	8.95E-11	1.040100247	1	0.818
347	ENSDARG00000011201	rplp2l	2.15E-06	9.73E-11	0.451689124	1	0.967
348	ENSDARG00000033364	mgst3b	2.25E-06	1.02E-10	0.745460634	0.979	0.467
349	ENSDARG00000041232	rps29	2.57E-06	1.17E-10	0.59462023	1	0.928
350	ENSDARG00000099111	zgc:175280	3.16E-06	1.43E-10	0.355234269	0.872	0.293
351	ENSDARG00000043081	ctsz	3.38E-06	1.53E-10	-0.392437202	0.511	0.123
352	ENSDARG00000070038	rbp2a	3.89E-06	1.77E-10	1.05060064	1	0.812
353	ENSDARG00000041108	ctsh	4.77E-06	2.16E-10	-0.427860116	0.66	0.187
354	ENSDARG00000078389	ifi46	5.42E-06	2.46E-10	0.323160321	0.723	0.225
355	ENSDARG00000004757	ybx1	6.96E-06	3.16E-10	-0.819335126	1	0.905
356	ENSDARG00000025522	sgk1	9.67E-06	4.38E-10	0.4447282	0.872	0.323
357	ENSDARG00000017882	rdh1	1.55E-05	7.02E-10	0.358060989	1	0.385
358	ENSDARG00000068992	hspa8	1.77E-05	8.00E-10	-0.556618157	1	0.983
359	ENSDARG00000003599	rpl3	1.78E-05	8.06E-10	-0.553481684	1	0.992
360	ENSDARG00000036830	krt91	1.83E-05	8.29E-10	-2.7230413	0.83	0.796
361	ENSDARG00000006413	rpl38	3.22E-05	1.46E-09	0.539729346	1	0.901
362	ENSDARG00000097209	cox8b	3.24E-05	1.47E-09	0.578925017	0.979	0.443
363	ENSDARG00000041400	ndufa3	3.44E-05	1.56E-09	0.328458614	0.915	0.359
364	ENSDARG00000020850	eef1a1l1	4.22E-05	1.91E-09	-0.373778492	1	1
365	ENSDARG00000100588	rpl36	4.40E-05	2.00E-09	0.413183092	1	0.976
366	ENSDARG00000013966	psma6b	4.60E-05	2.08E-09	-0.307374027	0.766	0.226
367	ENSDARG00000096003	atp5md	5.02E-05	2.28E-09	0.678436401	0.957	0.442
368	ENSDARG00000027750	dpp7	5.64E-05	2.56E-09	-0.274270164	0.468	0.117
369	ENSDARG00000031981	pcbd1	5.71E-05	2.59E-09	-0.256023314	0.617	0.173
370	ENSDARG00000067717	tomm7	6.00E-05	2.72E-09	0.345756959	0.936	0.369
371	ENSDARG00000090912	npc2	6.54E-05	2.97E-09	-0.458794936	0.809	0.249
372	ENSDARG00000105068	si:ch1073-443f11.2	7.91E-05	3.59E-09	-0.315181629	0.574	0.154
373	ENSDARG00000044528	slc15a1b	0.000121802	5.52E-09	0.516280585	0.979	0.431
374	ENSDARG00000053526	enpp7.1	0.000147445	6.68E-09	0.754268128	0.638	0.241
375	ENSDARG00000058105	rpl36a	0.00016425	7.45E-09	0.386991436	1	0.983
376	ENSDARG00000104537	cox7c	0.000293461	1.33E-08	0.728352839	1	0.626
377	ENSDARG00000036329	ndufa1	0.000296253	1.34E-08	0.299442682	0.979	0.408
378	ENSDARG00000068457	tnnt3b	0.000296599	1.34E-08	-2.664865968	0.702	0.725
379	ENSDARG00000009612	chia.3	0.000343787	1.56E-08	0.39413992	0.553	0.17
380	ENSDARG00000003931	cndp2	0.000383403	1.74E-08	0.326425865	0.979	0.388
381	ENSDARG00000041811	rps25	0.000513241	2.33E-08	0.378032902	1	0.959
382	ENSDARG00000053058	rps11	0.00062279	2.82E-08	0.368372268	1	0.96
383	ENSDARG00000021924	hsp70.3	0.00064705	2.93E-08	-0.26817192	0.66	0.209
384	ENSDARG00000104372	gnb1b	0.00072228	3.27E-08	-0.442085478	0.851	0.273
385	ENSDARG00000091996	tcnbb	0.000740486	3.36E-08	0.510526226	0.298	0.064
386	ENSDARG00000025850	rps21	0.000779988	3.54E-08	0.391508537	1	0.956
387	ENSDARG00000012903	slc34a2a	0.000891731	4.04E-08	0.81965608	0.745	0.318
388	ENSDARG00000020239	lpin1	0.000927116	4.20E-08	-0.282525287	0.766	0.251
389	ENSDARG00000010160	rps15a	0.000983123	4.46E-08	0.332824006	1	0.992
390	ENSDARG00000017624	krt4	0.001140683	5.17E-08	-0.902876215	1	0.927
391	ENSDARG00000015978	COX5B	0.001237977	5.61E-08	0.541566078	1	0.791
392	ENSDARG00000014915	ndufab1b	0.001544442	7.00E-08	0.29143204	0.957	0.416
393	ENSDARG00000090454	gnb1a	0.001753357	7.95E-08	-0.293553535	0.66	0.206
394	ENSDARG00000037425	s100a10a	0.002264947	1.03E-07	0.702499182	1	0.89
395	ENSDARG00000093044	si:ch211-161h7.5	0.002711171	1.23E-07	0.379958392	0.787	0.319
396	ENSDARG00000051783	rplp0	0.002743382	1.24E-07	-0.452424611	1	0.998
397	ENSDARG00000095908	sat1a.2	0.00281514	1.28E-07	-0.27721754	0.596	0.184
398	ENSDARG00000102744	mgst3a	0.003028909	1.37E-07	0.542776282	0.979	0.519
399	ENSDARG00000015128	rpl27	0.003035681	1.38E-07	0.348147692	1	0.975
400	ENSDARG00000040683	MEP1B	0.003052268	1.38E-07	0.743972224	0.426	0.139
401	ENSDARG00000078785	tmem258	0.003298511	1.50E-07	0.277257746	0.979	0.442
402	ENSDARG00000036456	anxa4	0.003546417	1.61E-07	-2.238593683	0.787	0.284
403	ENSDARG00000033285	gsto2	0.003948962	1.79E-07	0.603613931	0.915	0.443
404	ENSDARG00000030602	rps19	0.004198922	1.90E-07	0.293447875	1	0.996
405	ENSDARG00000029500	rpl34	0.005288297	2.40E-07	0.332739525	1	0.979
406	ENSDARG00000008735	atp6ap2	0.005442461	2.47E-07	-0.420911605	0.596	0.187
407	ENSDARG00000101324	apoa1b	0.005480305	2.48E-07	-2.038952161	0.766	0.758
408	ENSDARG00000041875	ube2v1	0.005485506	2.49E-07	-0.251470003	0.766	0.259
409	ENSDARG00000006225	ddx39aa	0.006213169	2.82E-07	-0.328761588	0.596	0.186
410	ENSDARG00000055524	rnf7	0.007545309	3.42E-07	-0.358368736	0.617	0.195
411	ENSDARG00000013871	slc5a1	0.008155006	3.70E-07	0.532058967	1	0.501
412	ENSDARG00000089429	si:dkey-205h13.2	0.008303756	3.76E-07	-0.745088859	0.106	0.011
413	ENSDARG00000115271	RPL37A	0.008871387	4.02E-07	0.312211535	1	0.982
414	ENSDARG00000005451	gdi2	0.009582016	4.34E-07	-0.318762741	0.851	0.296
415	ENSDARG00000043587	srd5a2a	0.010206121	4.63E-07	0.281919432	1	0.437
416	ENSDARG00000037071	rps26	0.012566453	5.70E-07	0.392230773	1	0.9
417	ENSDARG00000095633	si:ch211-133l5.7	0.012671434	5.74E-07	0.575090852	1	0.678
418	ENSDARG00000045877	ube2nb	0.013379658	6.07E-07	-0.261942826	0.532	0.165
419	ENSDARG00000032866	erh	0.013409516	6.08E-07	-0.328276326	0.745	0.255
420	ENSDARG00000062916	mrpl37	0.013979119	6.34E-07	-0.280866457	0.638	0.207
421	ENSDARG00000045359	elocb	0.014435455	6.54E-07	-0.281459864	0.723	0.241
422	ENSDARG00000043848	sod1	0.014618032	6.63E-07	0.540710424	1	0.697
423	ENSDARG00000009640	psmb1	0.01993112	9.04E-07	-0.259526979	0.787	0.284
424	ENSDARG00000039931	slc25a33	0.020469558	9.28E-07	-0.264061746	0.511	0.161
425	ENSDARG00000016239	psmd13	0.020821218	9.44E-07	-0.250295416	0.574	0.184
426	ENSDARG00000010244	rpl22l1	0.020881914	9.47E-07	0.561381192	0.957	0.801
427	ENSDARG00000044102	znf593	0.020944418	9.50E-07	-0.273824874	0.511	0.16
428	ENSDARG00000008947	rtf1	0.02145622	9.73E-07	-0.254942103	0.447	0.134
429	ENSDARG00000059227	fabp1b.1	0.021884977	9.92E-07	0.839909859	1	0.771
430	ENSDARG00000069853	txndc9	0.022097975	1.00E-06	-0.300679903	0.702	0.233
431	ENSDARG00000020123	coq8a	0.022906984	1.04E-06	-0.263113914	0.426	0.124
432	ENSDARG00000024746	hsp90aa1.2	0.025269942	1.15E-06	-0.338688638	0.404	0.118
433	ENSDARG00000093022	selenoh	0.030949606	1.40E-06	-0.312592687	0.596	0.197
434	ENSDARG00000016691	cd9b	0.032653204	1.48E-06	-0.481612477	0.489	0.152
435	ENSDARG00000070866	tmem11	0.034877291	1.58E-06	-0.264880603	0.638	0.214
436	ENSDARG00000038694	zgc:101744	0.035072667	1.59E-06	0.534600126	0.979	0.474
437	ENSDARG00000026829	cotl1	0.036377913	1.65E-06	1.134318515	0.894	0.427
438	ENSDARG00000007438	ube2ib	0.050057057	2.27E-06	-0.263097144	0.638	0.217
439	ENSDARG00000041433	si:dkey-7c18.24	0.050236963	2.28E-06	0.628136716	0.17	0.031
440	ENSDARG00000115557	cox7b	0.053232165	2.41E-06	0.571499836	1	0.715
441	ENSDARG00000013938	psmb3	0.056457481	2.56E-06	-0.376450939	0.66	0.23
442	ENSDARG00000035882	rida	0.057125708	2.59E-06	0.302042473	0.979	0.45
443	ENSDARG00000104782	oaz1b	0.060388878	2.74E-06	-0.474684406	0.66	0.227
444	ENSDARG00000103203	vps28	0.06265985	2.84E-06	-0.335060312	0.511	0.164
445	ENSDARG00000058371	krt5	0.064856224	2.94E-06	-2.201403132	0.553	0.639
446	ENSDARG00000036316	rpl39	0.064978774	2.95E-06	0.269271052	1	0.993
447	ENSDARG00000023028	cdv3	0.066039356	2.99E-06	-0.365281729	0.532	0.173
448	ENSDARG00000002632	anxa11b	0.069980058	3.17E-06	-0.303000664	0.766	0.275
449	ENSDARG00000067990	myhz1.1	0.070100812	3.18E-06	-2.734172257	0.596	0.644
450	ENSDARG00000015551	fth1a	0.071486386	3.24E-06	-0.91890992	1	0.856
451	ENSDARG00000070657	pa2g4b	0.071737468	3.25E-06	-0.296412278	0.66	0.233
452	ENSDARG00000045257	decr2	0.074492048	3.38E-06	-0.255041518	0.596	0.203
453	ENSDARG00000011146	uqcrb	0.078481833	3.56E-06	0.383409703	1	0.573
454	ENSDARG00000089836	MRPS12	0.081001731	3.67E-06	-0.274296005	0.681	0.241
455	ENSDARG00000041435	uba52	0.083538942	3.79E-06	0.374405941	1	0.888
456	ENSDARG00000053217	cox7a2a	0.083706588	3.79E-06	0.353272624	1	0.566
457	ENSDARG00000052073	blcap	0.083722484	3.80E-06	-0.39060388	0.638	0.217
458	ENSDARG00000074754	si:dkey-188i13.9	0.084159027	3.82E-06	0.375290839	0.234	0.056
459	ENSDARG00000029150	hsp90ab1	0.087306516	3.96E-06	-0.413390841	1	0.979
460	ENSDARG00000109510	lsm12b	0.091699415	4.16E-06	-0.320901923	0.787	0.291
461	ENSDARG00000014165	ssr3	0.094763596	4.30E-06	0.317287419	0.979	0.48
462	ENSDARG00000055283	id2a	0.114130312	5.17E-06	-0.733874164	0.638	0.222
463	ENSDARG00000027200	gabarapl2	0.115091764	5.22E-06	-0.390816179	0.723	0.258
464	ENSDARG00000015427	hdac1	0.115880672	5.25E-06	-0.306312173	0.532	0.18
465	ENSDARG00000103342	wu:fa56d06	0.138862698	6.30E-06	0.592833099	0.979	0.591
466	ENSDARG00000022303	higd1a	0.141629332	6.42E-06	-0.359172462	0.809	0.294
467	ENSDARG00000093549	selenop	0.143937389	6.53E-06	0.29273471	0.745	0.333
468	ENSDARG00000057571	pgam2	0.144090072	6.53E-06	-0.275452969	0.723	0.272
469	ENSDARG00000098825	farsa	0.152135054	6.90E-06	-0.278013915	0.532	0.178
470	ENSDARG00000029747	mep1a.1	0.152715378	6.92E-06	0.416126618	0.617	0.27
471	ENSDARG00000079932	zgc:152830	0.152939824	6.93E-06	-0.254909272	0.447	0.143
472	ENSDARG00000045373	pabpn1	0.158756558	7.20E-06	-0.277954991	0.596	0.206
473	ENSDARG00000104682	tpm2	0.168421809	7.64E-06	-0.346710317	0.298	0.08
474	ENSDARG00000013371	isoc2	0.171505419	7.78E-06	-0.259625223	0.574	0.199
475	ENSDARG00000039493	naa20	0.178754689	8.10E-06	-0.261915648	0.468	0.155
476	ENSDARG00000003681	eif5	0.183380466	8.31E-06	-0.478850556	0.787	0.287
477	ENSDARG00000007377	odc1	0.192331449	8.72E-06	-0.256634035	0.277	0.073
478	ENSDARG00000070437	rpl22	0.214638502	9.73E-06	0.284877843	1	0.963
479	ENSDARG00000046022	tmed7	0.222235341	1.01E-05	-0.288057637	0.851	0.317
480	ENSDARG00000089681	btf3l4	0.235939698	1.07E-05	-0.3250671	0.723	0.268
481	ENSDARG00000002589	mylpfb	0.247395315	1.12E-05	-2.305829423	0.255	0.491
482	ENSDARG00000018637	sec61g	0.248470975	1.13E-05	0.526392785	1	0.824
483	ENSDARG00000035871	rpl30	0.251824321	1.14E-05	0.281927106	1	0.974
484	ENSDARG00000014591	ilf2	0.256238745	1.16E-05	-0.277299105	0.532	0.184
485	ENSDARG00000032997	rnf185	0.258076952	1.17E-05	-0.259637058	0.702	0.259
486	ENSDARG00000023532	pinx1	0.263938158	1.20E-05	-0.338451749	0.723	0.275
487	ENSDARG00000029064	uqcrq	0.279111914	1.27E-05	0.305915837	0.957	0.511
488	ENSDARG00000012513	sdcbp2	0.28107774	1.27E-05	-0.368571031	0.596	0.212
489	ENSDARG00000036629	rps14	0.303765012	1.38E-05	0.267513331	1	0.975
490	ENSDARG00000006260	tuba8l4	0.306057952	1.39E-05	-0.529810614	0.745	0.267
491	ENSDARG00000068434	h3f3b.1	0.314712496	1.43E-05	-0.583434524	0.745	0.277
492	ENSDARG00000104181	tmsb1	0.320504115	1.45E-05	0.49015885	1	0.739
493	ENSDARG00000020866	apoa4b.2	0.352271095	1.60E-05	0.788987716	0.979	0.665
494	ENSDARG00000017844	copz1	0.414369301	1.88E-05	-0.377619177	0.745	0.277
495	ENSDARG00000021366	fbp1a	0.419194124	1.90E-05	-0.251773209	0.404	0.131
496	ENSDARG00000040565	ckmb	0.428262874	1.94E-05	-2.448485783	0.468	0.566
497	ENSDARG00000090185	si:dkeyp-73b11.8	0.436980295	1.98E-05	0.506348596	1	0.732
498	ENSDARG00000037867	atp5mf	0.508766313	2.31E-05	0.451910053	1	0.609
499	ENSDARG00000043729	plac8.1	0.516146977	2.34E-05	0.808660226	1	0.694
500	ENSDARG00000102105	dad1	0.530318571	2.40E-05	0.264118154	1	0.521
501	ENSDARG00000019302	mid1ip1b	0.531451146	2.41E-05	-0.32327066	0.468	0.167
502	ENSDARG00000003641	tfg	0.557110467	2.53E-05	-0.294652832	0.489	0.17
503	ENSDARG00000007098	itm2ba	0.562837905	2.55E-05	-0.347319575	0.638	0.236
504	ENSDARG00000103791	nme2b.1	0.564936942	2.56E-05	0.299867364	1	0.954
505	ENSDARG00000011841	atp5l	0.607166054	2.75E-05	0.398922319	1	0.723
506	ENSDARG00000003902	ctsl.1	0.607871916	2.76E-05	-2.471423665	0.702	0.28
507	ENSDARG00000037870	actb2	0.615332327	2.79E-05	-0.38955081	1	0.993
508	ENSDARG00000102417	psmd7	0.616624834	2.80E-05	-0.366726302	0.511	0.182
509	ENSDARG00000103639	si:dkey-36i7.3	0.642789976	2.91E-05	0.498967725	1	0.752
510	ENSDARG00000017235	eif5a	0.6644072	3.01E-05	-0.556135482	1	0.838
511	ENSDARG00000061858	zgc:153968	0.689314949	3.13E-05	0.5387847	1	0.668
512	ENSDARG00000018145	mid1ip1l	0.692947989	3.14E-05	-0.284711091	0.532	0.193
513	ENSDARG00000101216	meaf6	0.699162395	3.17E-05	-0.462949275	0.511	0.177
514	ENSDARG00000033440	metap1	0.710692805	3.22E-05	-0.270455884	0.723	0.275
515	ENSDARG00000103672	cirbpa	0.72031481	3.27E-05	-0.453183811	0.851	0.333
516	ENSDARG00000040295	apoeb	0.730207445	3.31E-05	0.474689434	1	0.647
517	ENSDARG00000005840	got2b	0.747734853	3.39E-05	-0.333308664	0.83	0.318
518	ENSDARG00000016484	dkc1	0.786475945	3.57E-05	-0.251038861	0.404	0.136
519	ENSDARG00000045230	cox6b1	0.788092954	3.57E-05	0.275127018	0.979	0.533
520	ENSDARG00000038577	cox6c	0.822426077	3.73E-05	0.35711947	1	0.604
521	ENSDARG00000103433	rpl14	0.909388025	4.12E-05	0.338034217	1	0.882
522	ENSDARG00000036162	hnrnpa0b	0.917259515	4.16E-05	-0.288036969	0.681	0.274
523	ENSDARG00000039490	pitpnaa	0.928373693	4.21E-05	-0.254677396	0.468	0.165
524	ENSDARG00000039269	arg2	0.956233206	4.34E-05	-0.459403504	0.553	0.203
525	ENSDARG00000102978	eif4a3	0.993035129	4.50E-05	-0.356691681	0.532	0.191
526	ENSDARG00000000212	krt97	1	0.725446252	-0.358251852	0.979	0.658
527	ENSDARG00000000563	ttn.1	1	0.637750296	-0.983123736	0.17	0.171
528	ENSDARG00000000779	scfd1	1	0.831838309	-0.263085872	0.128	0.106
529	ENSDARG00000001241	puf60b	1	0.042992546	-0.297520118	0.234	0.112
530	ENSDARG00000001870	atp1a1a.4	1	0.000333386	0.306620238	1	0.616
531	ENSDARG00000001889	tuba1a	1	0.807952747	-0.762867762	0.17	0.137
532	ENSDARG00000001950	ak1	1	5.15E-05	-2.220415719	0.404	0.528
533	ENSDARG00000002193	rho	1	6.96E-05	-1.995349541	0.085	0.345
534	ENSDARG00000002240	psmb6	1	0.004586306	-0.439282304	0.702	0.324
535	ENSDARG00000002344	tubb4b	1	0.750847263	-0.828691433	0.915	0.539
536	ENSDARG00000002710	ncl	1	0.001785458	-0.374509054	0.936	0.415
537	ENSDARG00000002745	tdh	1	0.789664806	-1.172046167	0.447	0.309
538	ENSDARG00000002790	ap2m1a	1	0.024581867	-0.444658243	0.553	0.279
539	ENSDARG00000003032	eif4a1b	1	0.78449317	-0.368723009	0.957	0.6
540	ENSDARG00000003081	mybphb	1	0.946738004	-0.448281839	0.128	0.113
541	ENSDARG00000003151	skp1	1	0.004943263	-0.596547848	0.872	0.382
542	ENSDARG00000003216	anxa2a	1	0.836000411	-0.513060691	0.106	0.089
543	ENSDARG00000003308	emc2	1	0.002164276	-0.343593719	0.511	0.222
544	ENSDARG00000003382	cwc25	1	0.18284871	-0.297699291	0.149	0.082
545	ENSDARG00000003526	psma5	1	0.000262538	-0.379417378	0.532	0.213
546	ENSDARG00000003695	vdac3	1	0.433996731	-0.895812151	0.596	0.352
547	ENSDARG00000003795	idh2	1	0.162452394	-0.92522445	0.745	0.392
548	ENSDARG00000003808	aqp3a	1	0.000207741	-0.433255218	0.213	0.06
549	ENSDARG00000003820	nr1d2a	1	0.005252507	-0.361150532	0.277	0.112
550	ENSDARG00000003920	setb	1	0.045588757	-0.737761611	0.596	0.296
551	ENSDARG00000004161	ik	1	0.002329911	-0.26529903	0.255	0.095
552	ENSDARG00000004621	gpm6ab	1	0.434526033	-1.074987692	0.213	0.145
553	ENSDARG00000004948	bccip	1	0.275043612	-0.510898871	0.936	0.501
554	ENSDARG00000004956	zmat2	1	0.00451011	-0.262855635	0.319	0.135
555	ENSDARG00000005162	tpm3	1	0.01128516	-0.579480896	0.787	0.37
556	ENSDARG00000005191	ahcy	1	0.01309298	-0.417533161	1	0.807
557	ENSDARG00000005230	ssr2	1	4.60E-05	0.278860932	1	0.543
558	ENSDARG00000005359	sucla2	1	0.222767709	-0.264453163	0.149	0.086
559	ENSDARG00000006029	lta4h	1	0.001908739	-0.378696184	0.702	0.305
560	ENSDARG00000006092	rad21a	1	0.01156902	-0.415881918	0.319	0.142
561	ENSDARG00000006219	gnl3	1	0.005322	-0.295702996	0.319	0.135
562	ENSDARG00000006242	ptp4a1	1	0.336103488	-0.559431031	0.234	0.151
563	ENSDARG00000006370	atp6v1h	1	0.705777859	-0.534112975	0.128	0.131
564	ENSDARG00000006399	ywhae1	1	0.000386694	-0.351261247	0.574	0.232
565	ENSDARG00000006427	fabp2	1	0.013104238	0.308875219	1	0.907
566	ENSDARG00000006487	anp32a	1	0.036302135	-0.596936396	0.447	0.223
567	ENSDARG00000006497	rtn1a	1	0.408943062	-1.190506889	0.149	0.171
568	ENSDARG00000006603	csrp1a	1	0.00955437	-0.298700982	0.255	0.108
569	ENSDARG00000006642	drg2	1	0.001603361	-0.353843354	0.404	0.162
570	ENSDARG00000007241	mycb	1	0.016403062	-0.361471758	0.213	0.089
571	ENSDARG00000007275	si:ch211-251b21.1	1	0.000544344	-1.158471658	0.383	0.147
572	ENSDARG00000007276	ela3l	1	0.89239704	-0.999018657	0.17	0.152
573	ENSDARG00000007576	crybb1l1	1	0.32168852	-1.554504689	0.255	0.259
574	ENSDARG00000007682	ppdpfa	1	0.169832966	-0.621287613	0.191	0.108
575	ENSDARG00000007693	nfkbiab	1	0.000131187	-0.434400979	0.638	0.252
576	ENSDARG00000007697	fabp7a	1	0.306857467	-1.38438674	0.17	0.199
577	ENSDARG00000007708	nsa2	1	0.003616053	-0.402238466	1	0.853
578	ENSDARG00000007960	hnrnpaba	1	0.352810802	-0.870902102	0.766	0.44
579	ENSDARG00000008049	si:dkey-42i9.4	1	0.006593504	-0.365953151	0.404	0.182
580	ENSDARG00000008243	cct8	1	0.001918375	-0.349009525	0.851	0.381
581	ENSDARG00000008292	eif2s3	1	0.349298112	-0.511515973	0.979	0.634
582	ENSDARG00000008310	ip6k2a	1	0.0823286	-0.284560609	0.191	0.098
583	ENSDARG00000008363	mcl1b	1	0.004549439	-0.52286292	0.362	0.154
584	ENSDARG00000008502	pno1	1	0.146999837	-0.4381935	0.936	0.494
585	ENSDARG00000008706	paip2b	1	0.005300702	-0.419264536	0.596	0.274
586	ENSDARG00000009040	si:ch73-141c7.1	1	0.187127039	-0.617403338	0.787	0.457
587	ENSDARG00000009106	serinc1	1	6.01E-05	-0.442255546	0.447	0.157
588	ENSDARG00000009280	smyd1a	1	0.655785168	-0.579650283	0.106	0.08
589	ENSDARG00000009447	atp5mc3b	1	0.001240626	0.302543838	1	0.935
590	ENSDARG00000009505	prelid3b	1	0.027170151	-0.72622535	0.787	0.37
591	ENSDARG00000009544	cldnb	1	0.145128279	-0.665096705	0.17	0.092
592	ENSDARG00000009553	gng3	1	0.445260563	-0.84953061	0.106	0.131
593	ENSDARG00000009779	mcl1a	1	0.262820044	-0.456196459	0.915	0.546
594	ENSDARG00000009978	icn	1	0.002234604	-0.365898799	0.766	0.408
595	ENSDARG00000010008	vim	1	0.305140231	-1.144871147	0.106	0.145
596	ENSDARG00000010051	ufd1l	1	0.031794067	-0.35351919	0.255	0.121
597	ENSDARG00000010137	ldb1a	1	0.255024792	-0.288863124	0.128	0.074
598	ENSDARG00000010194	eif4bb	1	0.000569346	-0.253406547	0.489	0.196
599	ENSDARG00000010381	rnf2	1	0.039242513	-0.357597804	0.234	0.11
600	ENSDARG00000010721	6-Sep	1	0.172778947	-0.358384617	0.17	0.095
601	ENSDARG00000010745	dnaja2b	1	0.004021283	-0.410283212	0.319	0.13
602	ENSDARG00000011079	wdr3	1	0.034965609	-0.359373404	0.298	0.145
603	ENSDARG00000011462	otub1b	1	0.193616573	-0.275254092	0.128	0.069
604	ENSDARG00000011613	rbm39a	1	0.002672667	-0.272689138	0.234	0.085
605	ENSDARG00000011921	txnl1	1	0.002373406	-0.350922229	0.404	0.169
606	ENSDARG00000011934	gyg1a	1	4.66E-05	-0.316763594	0.553	0.208
607	ENSDARG00000012078	meis1b	1	0.64048119	-0.342144409	0.106	0.079
608	ENSDARG00000012244	ube2e3	1	0.023673585	-0.527643179	0.447	0.217
609	ENSDARG00000012387	pdha1a	1	0.04211959	-0.262345118	0.34	0.177
610	ENSDARG00000012458	zgc:77849	1	0.029723702	-0.508589036	0.426	0.213
611	ENSDARG00000012603	eif3ja	1	9.72E-05	-0.27762891	0.404	0.144
612	ENSDARG00000012688	eif1b	1	0.781693292	-0.695394246	0.894	0.53
613	ENSDARG00000012820	nop56	1	0.00038854	-0.381007961	0.702	0.291
614	ENSDARG00000012944	myhz2	1	0.56453996	-1.583947462	0.298	0.265
615	ENSDARG00000012946	syap1	1	0.142866208	-0.258044777	0.191	0.106
616	ENSDARG00000012972	cfl1l	1	0.168545565	-0.937453801	0.468	0.279
617	ENSDARG00000012987	gpia	1	0.001005042	-0.264812274	0.872	0.385
618	ENSDARG00000013087	ndrg3a	1	0.000319238	-0.554701995	0.511	0.195
619	ENSDARG00000013351	cirbpb	1	0.201815738	-1.110557563	0.957	0.644
620	ENSDARG00000013430	bhmt	1	0.774418735	-1.482620821	0.489	0.324
621	ENSDARG00000013475	cct4	1	0.89222051	-0.458111181	0.979	0.596
622	ENSDARG00000013655	tpd52l2b	1	0.146754616	-0.256777988	0.17	0.093
623	ENSDARG00000013755	actn3a	1	0.347349632	-0.807237963	0.085	0.121
624	ENSDARG00000013856	amy2a	1	0.179311613	-0.326474018	0.106	0.054
625	ENSDARG00000013863	fam133b	1	0.005920542	-0.435925812	0.553	0.266
626	ENSDARG00000013931	eif3m	1	0.196192962	-0.509165972	0.957	0.68
627	ENSDARG00000014053	olfm1b	1	0.020737568	-0.344385651	0.17	0.069
628	ENSDARG00000014196	myl1	1	0.016493668	-1.660893541	0.234	0.338
629	ENSDARG00000014222	zgc:86598	1	0.000118196	-0.282228701	0.447	0.16
630	ENSDARG00000014313	atp5pf	1	0.000764433	0.301361974	0.957	0.621
631	ENSDARG00000014329	npm1a	1	0.000239611	-0.300277558	0.787	0.331
632	ENSDARG00000014420	elavl3	1	0.948811025	-0.860490955	0.149	0.134
633	ENSDARG00000014587	slc38a5b	1	0.584694454	-0.686499927	0.128	0.139
634	ENSDARG00000014690	rps4x	1	0.001142666	-0.263552144	1	0.988
635	ENSDARG00000014746	rbfox1	1	0.393956703	-0.412595592	0.106	0.067
636	ENSDARG00000015164	mknk2b	1	0.000266364	-0.429924665	0.489	0.191
637	ENSDARG00000015314	zc4h2	1	0.407818812	-0.660278729	0.106	0.136
638	ENSDARG00000015315	psmc5	1	0.000127023	-0.289859495	0.532	0.206
639	ENSDARG00000015325	u2af1	1	0.001332353	-0.311468322	0.362	0.144
640	ENSDARG00000015385	ndufs3	1	0.003011155	-0.284701306	0.809	0.383
641	ENSDARG00000015445	lim2.4	1	0.214556878	-1.120840614	0.128	0.177
642	ENSDARG00000015757	tmem50a	1	0.000602625	-0.251975938	0.426	0.169
643	ENSDARG00000015866	apoa2	1	0.001629849	-2.091385486	0.915	0.669
644	ENSDARG00000015889	zc3h15	1	0.000357264	-0.25826204	0.319	0.111
645	ENSDARG00000016173	cct3	1	0.000504798	-0.339655179	0.894	0.379
646	ENSDARG00000016200	trib3	1	0.109193374	-0.415001236	0.191	0.099
647	ENSDARG00000016238	arl6ip5b	1	0.156008493	-0.286788356	0.149	0.08
648	ENSDARG00000016516	rbm8a	1	9.02E-05	-0.26565623	0.66	0.265
649	ENSDARG00000016771	tfa	1	0.59407068	-0.801581524	0.106	0.077
650	ENSDARG00000016793	crybb1l2	1	0.5257287	-1.603381509	0.404	0.329
651	ENSDARG00000016864	farsb	1	0.020827747	-0.262906142	0.191	0.08
652	ENSDARG00000016871	smarce1	1	0.011725465	-0.571603742	0.404	0.187
653	ENSDARG00000016889	eif3g	1	0.450285167	-0.326408522	0.957	0.563
654	ENSDARG00000017314	CELA1 (1 of many)	1	0.40712816	-1.632550311	0.426	0.356
655	ENSDARG00000017445	eif3i	1	0.319886928	-0.263865758	0.979	0.567
656	ENSDARG00000017489	ifi45	1	0.000113864	0.63487805	0.319	0.111
657	ENSDARG00000017602	ccng2	1	0.010622124	-0.334218354	0.255	0.108
658	ENSDARG00000017673	nova2	1	0.42417816	-0.951994624	0.106	0.134
659	ENSDARG00000017772	mdh1aa	1	0.143893113	-0.278128618	1	0.862
660	ENSDARG00000017775	atp5mc3a	1	0.129232659	-0.343264897	0.957	0.531
661	ENSDARG00000017891	tcp1	1	0.010428628	-0.44923523	0.83	0.383
662	ENSDARG00000018124	psmd3	1	0.00049797	-0.342063729	0.468	0.186
663	ENSDARG00000018241	mfap1	1	0.490783675	-0.327179758	0.128	0.087
664	ENSDARG00000018404	krt18a.1	1	0.444694683	-1.520913205	0.362	0.238
665	ENSDARG00000018618	cpsf6	1	0.000647938	-0.321332273	0.298	0.105
666	ENSDARG00000018898	zfand5a	1	0.000128018	-0.296595092	0.319	0.104
667	ENSDARG00000018914	hnrnpk	1	0.019970089	-0.334500648	0.277	0.125
668	ENSDARG00000018961	gtpbp4	1	0.838716332	-0.507669021	0.979	0.621
669	ENSDARG00000019033	tmem59	1	0.000103065	-0.399911553	0.426	0.15
670	ENSDARG00000019181	rpsa	1	0.000199946	-0.268581207	1	0.987
671	ENSDARG00000019353	sparc	1	0.823408011	-1.390703487	0.277	0.23
672	ENSDARG00000019572	taf7	1	0.028732059	-0.319882345	0.213	0.095
673	ENSDARG00000019613	ip6k2b	1	0.000147572	-0.382096138	0.383	0.135
674	ENSDARG00000019644	ldhba	1	0.18620747	-1.365360892	0.298	0.305
675	ENSDARG00000019702	aldocb	1	0.947732028	-0.97410028	0.213	0.181
676	ENSDARG00000019778	rps6	1	0.000813657	-0.290610055	1	0.986
677	ENSDARG00000019941	sgta	1	0.004071672	-0.314280806	0.383	0.165
678	ENSDARG00000020007	col1a2	1	0.093756039	-0.358263346	0.149	0.072
679	ENSDARG00000020101	psmc2	1	0.001184256	-0.266162366	0.362	0.143
680	ENSDARG00000020197	rpl5a	1	0.003480373	-0.345334317	0.979	0.9
681	ENSDARG00000020261	rab2a	1	0.002592425	-0.654642073	0.723	0.31
682	ENSDARG00000020504	h3f3b.1	1	6.72E-05	-0.384890914	0.915	0.377
683	ENSDARG00000020574	atp2a1	1	0.055600551	-1.738283994	0.362	0.378
684	ENSDARG00000020609	snap25a	1	0.276854116	-0.832835061	0.085	0.129
685	ENSDARG00000020693	sesn1	1	0.019497483	-0.773345981	0.489	0.24
686	ENSDARG00000020708	mdkb	1	0.061998254	-1.201708209	0.085	0.18
687	ENSDARG00000020761	arrdc2	1	0.047174002	-0.300062276	0.17	0.077
688	ENSDARG00000020926	creb3l3l	1	0.000474682	-0.267853749	0.277	0.095
689	ENSDARG00000021113	ptmaa	1	0.102155233	-1.625238429	0.766	0.565
690	ENSDARG00000021143	rtn1b	1	0.832338291	-0.739514042	0.106	0.089
691	ENSDARG00000021252	cct6a	1	0.001159179	-0.412377203	0.894	0.389
692	ENSDARG00000021257	eif3d	1	0.854459532	-0.527146073	0.957	0.556
693	ENSDARG00000021339	cpa5	1	0.70853017	-0.79667696	0.106	0.083
694	ENSDARG00000021372	tob1b	1	0.003831913	-0.384745645	0.872	0.403
695	ENSDARG00000021550	rad23b	1	0.05625376	-0.487415678	0.596	0.314
696	ENSDARG00000021811	calm3a	1	0.673675811	-1.109433871	0.766	0.456
697	ENSDARG00000021975	ginm1	1	0.125651148	-0.25248856	0.149	0.076
698	ENSDARG00000022129	rbm4.3	1	8.69E-05	-0.320533471	0.638	0.251
699	ENSDARG00000022261	pdzk1	1	0.000258657	0.302142161	1	0.525
700	ENSDARG00000022315	atp6v1g1	1	0.007072701	-0.458345441	0.447	0.203
701	ENSDARG00000022456	eno1a	1	0.706141791	-1.111513968	0.234	0.209
702	ENSDARG00000023176	tdo2b	1	0.128805225	-0.527126039	0.191	0.103
703	ENSDARG00000023290	fabp3	1	0.603423372	-1.447392236	0.404	0.329
704	ENSDARG00000024047	tmem38a	1	0.530710437	-0.636367927	0.085	0.105
705	ENSDARG00000024195	znf395b	1	0.055612758	-0.499291412	0.34	0.175
706	ENSDARG00000024278	adh8b	1	0.854407359	-0.491599475	0.957	0.593
707	ENSDARG00000024433	pvalb4	1	0.878200995	-1.475153878	0.489	0.331
708	ENSDARG00000024478	mpc2	1	0.007233719	-0.567477171	0.553	0.253
709	ENSDARG00000024540	tspan36	1	0.585469509	-0.383241074	0.106	0.077
710	ENSDARG00000024548	cryba4	1	0.016162536	-2.199250933	0.447	0.462
711	ENSDARG00000025147	cd63	1	0.001585928	-0.50629399	0.851	0.388
712	ENSDARG00000025254	s100a10b	1	0.096895797	-0.871734372	0.34	0.188
713	ENSDARG00000025326	myl12.2	1	0.20996267	-0.434443726	0.213	0.125
714	ENSDARG00000025391	pfdn2	1	0.046917316	-0.296491239	0.255	0.126
715	ENSDARG00000025566	slc25a3b	1	0.008187659	-0.41466455	1	0.83
716	ENSDARG00000026369	dbi	1	8.73E-05	0.392548548	1	0.623
717	ENSDARG00000026712	rab5c	1	0.000246826	-0.330462084	0.66	0.27
718	ENSDARG00000026726	anxa1a	1	0.344417789	-1.119417289	0.362	0.227
719	ENSDARG00000027088	ptgdsb.1	1	0.422602644	-1.611451509	0.362	0.316
720	ENSDARG00000027249	btg1	1	0.001683093	-0.422019061	0.915	0.427
721	ENSDARG00000027355	slc25a4	1	0.823452617	-0.7097939	0.106	0.106
722	ENSDARG00000027803	sbds	1	0.000805663	-0.301639364	0.298	0.108
723	ENSDARG00000027899	sem1	1	0.000378277	-0.357219657	0.83	0.361
724	ENSDARG00000028119	sumo3a	1	0.000120124	-0.449361811	0.681	0.264
725	ENSDARG00000028198	ube2v2	1	0.051535188	-0.559123533	0.468	0.243
726	ENSDARG00000028213	ttn.2	1	0.48419504	-1.015309475	0.255	0.176
727	ENSDARG00000028335	hmga1a	1	0.011151713	-0.642048309	0.681	0.326
728	ENSDARG00000029075	pfkfb4b	1	0.013920191	-0.382063109	0.319	0.149
729	ENSDARG00000029415	mtx2	1	0.000408397	-0.269745483	0.362	0.134
730	ENSDARG00000029722	hmgb2a	1	0.00282044	-0.656857531	0.638	0.284
731	ENSDARG00000029818	srsf5a	1	0.004653279	-0.401844251	0.936	0.443
732	ENSDARG00000029995	tnni2b.2	1	0.797958158	-0.796363074	0.128	0.125
733	ENSDARG00000030215	matn1	1	0.010750671	-0.496883332	0.255	0.108
734	ENSDARG00000030349	cryba2a	1	0.697590856	-1.229497262	0.213	0.196
735	ENSDARG00000030408	rps26l	1	0.000284542	0.252818526	1	0.946
736	ENSDARG00000030411	crygn2	1	0.151086414	-2.112720576	0.468	0.407
737	ENSDARG00000030479	hmgb1b	1	0.015696411	-1.3591119	0.106	0.235
738	ENSDARG00000030694	atp6v1e1b	1	0.001487066	-0.59849108	0.532	0.222
739	ENSDARG00000031164	tuba8l2	1	0.861883748	-0.594190438	0.936	0.565
740	ENSDARG00000031317	ppdpfb	1	0.317081558	-1.787484066	0.596	0.435
741	ENSDARG00000031427	calm2a	1	0.093119874	-0.379432918	0.915	0.5
742	ENSDARG00000031495	seta	1	6.01E-05	-0.482670345	0.617	0.23
743	ENSDARG00000031511	psmb2	1	0.000125488	-0.285587856	0.681	0.277
744	ENSDARG00000032010	slc15a2	1	0.548181017	-0.598298656	0.106	0.076
745	ENSDARG00000032575	ywhaz	1	0.692532973	-0.700709708	0.213	0.16
746	ENSDARG00000032630	neb	1	0.359436504	-0.457083759	0.106	0.065
747	ENSDARG00000032765	net1	1	0.000260798	-0.30427235	0.383	0.137
748	ENSDARG00000032929	cryba1l1	1	0.055483781	-2.234332849	0.468	0.436
749	ENSDARG00000033009	h3f3c	1	0.599188692	-1.185629637	0.426	0.348
750	ENSDARG00000033466	tagln2	1	0.000217962	-0.352955947	0.787	0.335
751	ENSDARG00000033655	stmn1b	1	0.286267498	-1.744176419	0.362	0.331
752	ENSDARG00000033832	ampd1	1	0.052995767	-0.931698187	0.043	0.135
753	ENSDARG00000034187	calm1b	1	0.368774628	-0.819878319	0.106	0.138
754	ENSDARG00000034240	capza1a	1	0.004426545	-0.362184856	0.468	0.213
755	ENSDARG00000034427	jpt2	1	0.000772483	-0.33765145	0.596	0.253
756	ENSDARG00000034470	aldoab	1	0.028931428	-0.94519321	0.021	0.125
757	ENSDARG00000034534	atp6v1aa	1	0.093262065	-0.269914453	0.149	0.072
758	ENSDARG00000034616	mlf2	1	0.332022012	-0.352946078	0.17	0.108
759	ENSDARG00000034670	ube2e2	1	0.549854484	-0.303721895	0.106	0.076
760	ENSDARG00000034753	tspan3a	1	0.091096357	-0.51285313	0.043	0.119
761	ENSDARG00000034777	txn2	1	0.045393944	-0.505144828	0.404	0.206
762	ENSDARG00000035136	selenow1	1	0.000276437	-0.378245205	0.787	0.331
763	ENSDARG00000035325	srsf7a	1	0.0016516	-0.274264308	0.426	0.182
764	ENSDARG00000035329	capns1a	1	0.002242672	-0.406318286	0.489	0.213
765	ENSDARG00000035458	atp2a1l	1	0.228576907	-1.301510869	0.213	0.242
766	ENSDARG00000035519	histh1l	1	0.194291565	-1.214856038	0.915	0.625
767	ENSDARG00000035596	ISCU (1 of many)	1	0.000529215	-0.429884715	0.489	0.191
768	ENSDARG00000035715	marcksl1b	1	0.013518449	-2.125299006	0.447	0.457
769	ENSDARG00000035810	rgcc	1	0.000890737	-0.535079796	0.638	0.271
770	ENSDARG00000035860	rps28	1	0.000409218	0.251248924	1	0.97
771	ENSDARG00000035870	laptm4b	1	0.153059096	-0.260534431	0.106	0.052
772	ENSDARG00000035890	fuca1.1	1	0.034933352	-0.4891946	0.191	0.086
773	ENSDARG00000035987	psmg2	1	0.010891114	-0.319604691	0.298	0.13
774	ENSDARG00000036058	gnao1b	1	0.004172039	-0.343316048	0.34	0.144
775	ENSDARG00000036080	cd81a	1	0.356115246	-0.823363371	0.149	0.182
776	ENSDARG00000036102	ctdsp2	1	0.036976918	-0.388041828	0.277	0.135
777	ENSDARG00000036107	txnipa	1	0.057486856	-0.434489436	0.213	0.105
778	ENSDARG00000036161	hnrnpa0l	1	0.21549101	-0.408205281	0.851	0.498
779	ENSDARG00000036577	atp6v0cb	1	0.695993074	-1.032648757	0.149	0.149
780	ENSDARG00000036754	hmgn3	1	0.636267962	-0.662756088	0.128	0.135
781	ENSDARG00000036832	cyt1l	1	0.055245543	-0.929490917	0.362	0.188
782	ENSDARG00000036834	krt92	1	0.107747594	-0.417143609	1	0.914
783	ENSDARG00000036840	krt15	1	0.530066746	-1.157801001	0.191	0.194
784	ENSDARG00000036876	zgc:153284	1	0.086816459	-0.34338217	0.128	0.059
785	ENSDARG00000037038	psmc6	1	0.000245953	-0.298636064	0.362	0.13
786	ENSDARG00000037229	denr	1	0.000128757	-0.30359625	0.553	0.213
787	ENSDARG00000037284	ptges3a	1	0.000526972	-0.322486423	0.426	0.169
788	ENSDARG00000037589	gid8b	1	0.010115132	-0.310360708	0.191	0.073
789	ENSDARG00000037790	pvalb8	1	0.326125914	-1.468565009	0.277	0.274
790	ENSDARG00000037962	psmb7	1	0.000197556	-0.294633398	0.809	0.359
791	ENSDARG00000037980	elob	1	0.002971161	-0.352133983	0.383	0.161
792	ENSDARG00000037998	flot1b	1	0.001271827	-0.34910694	0.447	0.184
793	ENSDARG00000038006	osr2	1	0.000233199	-0.339761041	0.638	0.261
794	ENSDARG00000038025	cbx7a	1	0.489544785	-0.419176442	0.149	0.104
795	ENSDARG00000038075	cyc1	1	0.024185319	-0.308813931	0.957	0.492
796	ENSDARG00000038141	atf4b	1	0.064443136	-0.665789186	0.489	0.26
797	ENSDARG00000038378	sagb	1	0.13742508	-0.443703538	0.128	0.064
798	ENSDARG00000038439	fabp10a	1	0.004449945	-2.181367197	0.447	0.478
799	ENSDARG00000038559	h1f0	1	0.017584066	-0.560854973	0.851	0.436
800	ENSDARG00000038574	scg2b	1	0.051130006	-0.520979209	0.128	0.053
801	ENSDARG00000038870	slu7	1	0.847007825	-0.334149414	0.106	0.089
802	ENSDARG00000039007	eno3	1	0.004326988	-0.48668377	1	0.817
803	ENSDARG00000039034	marcksl1a	1	0.477111786	-0.891311188	0.128	0.148
804	ENSDARG00000039150	lgmn	1	0.962426783	-1.281318258	0.106	0.096
805	ENSDARG00000039211	zgc:77439	1	0.043546785	-0.359309896	0.915	0.472
806	ENSDARG00000039730	zgc:112160	1	0.889567995	-0.773782961	0.149	0.124
807	ENSDARG00000039882	ap3s2	1	0.630710784	-0.525269806	0.191	0.139
808	ENSDARG00000039914	gapdhs	1	0.501792943	-1.332214051	0.511	0.32
809	ENSDARG00000040039	pttg1ipb	1	0.204308894	-0.322415731	0.128	0.07
810	ENSDARG00000040059	gbp	1	0.040614633	-0.361319391	0.277	0.138
811	ENSDARG00000040072	scpep1	1	0.56842708	-0.716277558	0.106	0.076
812	ENSDARG00000040184	syncrip	1	7.48E-05	-0.33887657	0.638	0.253
813	ENSDARG00000040286	ubl7b	1	0.002298953	-0.337640532	0.319	0.126
814	ENSDARG00000040287	ywhabl	1	0.124736391	-0.705762373	0.468	0.264
815	ENSDARG00000040291	cadm4	1	0.120344726	-0.3022301	0.106	0.05
816	ENSDARG00000040466	vil1	1	0.020377957	0.252291212	1	0.639
817	ENSDARG00000040534	epcam	1	0.009398991	-1.077185124	0.383	0.171
818	ENSDARG00000040747	tm4sf4	1	0.002974321	0.569502423	1	0.846
819	ENSDARG00000040764	id1	1	0.003940387	-0.520277432	0.426	0.197
820	ENSDARG00000040822	fundc1	1	0.80889409	-0.574090749	0.128	0.125
821	ENSDARG00000040971	zgc:92606	1	0.814697973	-0.543316995	0.17	0.137
822	ENSDARG00000040988	tpi1b	1	0.110819801	-0.342728167	0.979	0.547
823	ENSDARG00000041051	mid1ip1a	1	0.001683798	-0.381473014	0.213	0.072
824	ENSDARG00000041203	drap1	1	0.029944101	-0.32584547	0.362	0.182
825	ENSDARG00000041339	zgc:92380	1	0.793621053	-0.946299393	0.106	0.086
826	ENSDARG00000041363	dctn3	1	0.020913605	-0.459060499	0.34	0.161
827	ENSDARG00000041569	ces2	1	0.378038213	-0.388904392	0.106	0.066
828	ENSDARG00000041592	dcun1d2b	1	0.090720055	-0.27945115	0.191	0.097
829	ENSDARG00000041607	eif4ebp3l	1	0.755492503	-0.649052777	0.915	0.574
830	ENSDARG00000041619	rack1	1	0.001867821	-0.270549832	1	0.978
831	ENSDARG00000041623	mt2	1	0.00034264	-0.668132086	0.553	0.233
832	ENSDARG00000041665	mkrn1	1	0.003218934	-0.36665741	0.298	0.119
833	ENSDARG00000041878	rab11ba	1	0.016092808	-0.31061461	0.319	0.147
834	ENSDARG00000041925	cryba2b	1	0.023622101	-2.045993918	0.362	0.402
835	ENSDARG00000041974	brk1	1	0.003753664	-0.495193645	0.383	0.162
836	ENSDARG00000042010	pklr	1	0.822702604	-0.290144625	1	0.634
837	ENSDARG00000042245	myl13	1	0.365551923	-0.760921634	0.191	0.123
838	ENSDARG00000042660	fam32a	1	0.014729266	-0.462264715	0.468	0.223
839	ENSDARG00000042725	cebpb	1	0.013602825	-0.451994441	0.319	0.147
840	ENSDARG00000042933	bloc1s6	1	0.004989817	-0.637750119	0.553	0.242
841	ENSDARG00000042993	prss1	1	0.123980418	-2.077508856	0.447	0.4
842	ENSDARG00000043154	ucp2	1	0.927557022	-0.763500658	0.979	0.569
843	ENSDARG00000043257	ckbb	1	0.003225613	-0.803848633	1	0.784
844	ENSDARG00000043371	mdh2	1	0.087423654	-0.342986914	0.979	0.774
845	ENSDARG00000043457	gapdh	1	0.004058846	-0.385974316	1	0.952
846	ENSDARG00000043484	ube2d2	1	0.000386964	-0.408969226	0.553	0.22
847	ENSDARG00000043502	ccdc124	1	0.009967224	-0.361225543	0.362	0.165
848	ENSDARG00000043608	eif4ebp1	1	0.016608234	-0.543185517	0.511	0.246
849	ENSDARG00000044001	lgals3b	1	0.8647175	-0.931216548	0.191	0.17
850	ENSDARG00000044125	txn	1	0.003994927	-0.569708395	0.298	0.122
851	ENSDARG00000044182	stau1	1	0.007006208	-0.27105844	0.213	0.082
852	ENSDARG00000044267	sumo1	1	0.385998216	-0.57527552	0.277	0.178
853	ENSDARG00000044565	ola1	1	0.104982578	-0.294613337	0.957	0.512
854	ENSDARG00000044566	fabp6	1	0.065471735	-4.68610846	0.043	0.129
855	ENSDARG00000044573	cdc42	1	0.007596483	-0.506423375	0.489	0.225
856	ENSDARG00000044669	hp1bp3	1	0.229474375	-0.668971489	0.362	0.216
857	ENSDARG00000044684	rbp4l	1	0.59914897	-1.533859133	0.319	0.22
858	ENSDARG00000044852	wbp2nl	1	0.000269178	-0.454036592	0.702	0.283
859	ENSDARG00000045132	vdac1	1	0.056931245	-0.656169158	0.596	0.309
860	ENSDARG00000045143	hbbe2	1	0.000561649	-1.753679698	0.213	0.065
861	ENSDARG00000045248	h3f3d	1	0.010972729	-1.047260366	1	0.704
862	ENSDARG00000045399	cct5	1	0.002111033	-0.313519331	0.787	0.352
863	ENSDARG00000045639	elavl4	1	0.370448206	-1.130312603	0.106	0.139
864	ENSDARG00000045677	opn1sw1	1	0.058321154	-0.526300824	0.128	0.054
865	ENSDARG00000045776	cnbpa	1	0.269575294	-0.765797526	0.681	0.379
866	ENSDARG00000045835	si:dkey-14d8.6	1	0.517378311	-0.679667173	0.085	0.106
867	ENSDARG00000045888	acat1	1	0.021456229	-0.351661187	0.34	0.163
868	ENSDARG00000045914	si:ch211-51e12.7	1	0.126075327	-0.35638293	0.213	0.115
869	ENSDARG00000045979	zgc:153704	1	0.249705617	-0.481525558	0.106	0.059
870	ENSDARG00000046106	rab10	1	0.000676242	-0.264233137	0.404	0.158
871	ENSDARG00000051800	fnbp4	1	0.001721454	-0.326564743	0.234	0.082
872	ENSDARG00000051886	ankrd11	1	0.011437882	-0.348888737	0.234	0.098
873	ENSDARG00000052082	gabarapb	1	0.892558962	-1.11637265	0.745	0.455
874	ENSDARG00000052746	grinab	1	0.260603544	-0.325785109	0.191	0.117
875	ENSDARG00000052833	zfand3	1	0.020090494	-0.261525215	0.34	0.165
876	ENSDARG00000052842	ppifb	1	0.050561143	-0.402879044	0.915	0.465
877	ENSDARG00000052856	khdrbs1a	1	0.076425127	-0.438130754	0.872	0.478
878	ENSDARG00000053047	eif2s2	1	0.132134465	-0.455850739	0.872	0.472
879	ENSDARG00000053152	pcmtd1	1	0.187020705	-0.283260957	0.128	0.069
880	ENSDARG00000053291	pnrc2	1	0.210117178	-0.888309022	0.936	0.489
881	ENSDARG00000053358	basp1	1	0.757699088	-0.493195381	0.106	0.085
882	ENSDARG00000053446	sub1a	1	0.001682425	-0.575929813	0.489	0.204
883	ENSDARG00000053853	slc13a2	1	0.773185206	-0.589645561	0.915	0.626
884	ENSDARG00000053858	crip1	1	0.000581552	0.615642984	1	0.728
885	ENSDARG00000053862	crygmx	1	0.061231724	-2.207975146	0.404	0.402
886	ENSDARG00000053875	cryba1b	1	0.051307254	-2.144851902	0.447	0.422
887	ENSDARG00000053973	fetub	1	0.694042255	-0.983411034	0.277	0.201
888	ENSDARG00000053990	hmgb2b	1	0.000264302	-0.415423113	0.617	0.257
889	ENSDARG00000054058	h1fx	1	0.000270645	-0.717961249	0.66	0.271
890	ENSDARG00000054271	cdkn1bb	1	0.221981449	-0.378715022	0.234	0.142
891	ENSDARG00000054290	acin1a	1	0.000292847	-0.526775724	0.596	0.234
892	ENSDARG00000054578	arl6ip1	1	0.432284251	-0.760291507	0.34	0.225
893	ENSDARG00000054804	anp32e	1	0.083612821	-0.435371437	0.255	0.137
894	ENSDARG00000054911	tmsb	1	0.033821625	-0.338737297	0.128	0.05
895	ENSDARG00000054916	eif4ebp3	1	0.02630057	-0.816156581	0.553	0.267
896	ENSDARG00000055064	prdx5	1	0.000478552	-0.274185437	0.447	0.182
897	ENSDARG00000055115	dtnbp1a	1	0.138248928	-0.259969418	0.17	0.091
898	ENSDARG00000055192	zgc:136930	1	0.482220835	-1.630327157	0.447	0.353
899	ENSDARG00000055216	tuba1c	1	0.043405703	-1.624384713	0.213	0.297
900	ENSDARG00000055455	gpm6aa	1	0.187618805	-1.743719265	0.128	0.183
901	ENSDARG00000055475	rps27.2	1	0.000586537	0.283906482	1	0.822
902	ENSDARG00000055514	icn2	1	0.01417224	-0.402182685	0.277	0.124
903	ENSDARG00000055536	otub1a	1	0.003327633	-0.307113607	0.277	0.108
904	ENSDARG00000055539	epdl2	1	0.10476909	-0.560397968	1	0.645
905	ENSDARG00000055618	acta1b	1	0.049367404	-0.884168062	0.043	0.138
906	ENSDARG00000055647	ftr82	1	0.000208063	-0.334463366	0.426	0.156
907	ENSDARG00000055719	ino80c	1	0.000446246	-0.292029477	0.298	0.103
908	ENSDARG00000055723	hsp70l	1	0.000428966	-0.562409666	0.532	0.228
909	ENSDARG00000055868	rsl1d1	1	0.008534626	-0.504520715	0.83	0.375
910	ENSDARG00000056026	tprg1	1	0.00848193	-0.420165195	0.277	0.116
911	ENSDARG00000056090	capza1b	1	0.000106794	-0.356643895	0.702	0.28
912	ENSDARG00000056108	ndufa4	1	0.002824276	-0.472862614	0.532	0.232
913	ENSDARG00000056235	smndc1	1	0.000955467	-0.2994939	0.298	0.109
914	ENSDARG00000056248	si:dkey-183i3.5	1	0.929914781	-1.361008584	0.362	0.273
915	ENSDARG00000056307	znf706	1	0.000541199	-0.441636543	0.723	0.301
916	ENSDARG00000056511	arr3a	1	0.547165312	-0.531307081	0.106	0.074
917	ENSDARG00000056725	hmgb3a	1	0.785647039	-1.290939824	0.383	0.271
918	ENSDARG00000056744	ela2	1	0.583361862	-1.125901126	0.255	0.181
919	ENSDARG00000056765	ela2l	1	0.108200294	-1.378155936	0.149	0.219
920	ENSDARG00000057026	ran	1	0.099920559	-0.463217419	0.979	0.7
921	ENSDARG00000057299	pbdc1	1	0.000670416	-0.263565357	0.681	0.297
922	ENSDARG00000057460	crygm2d13	1	0.428674694	-1.596819353	0.277	0.261
923	ENSDARG00000057676	golga7	1	0.002231879	-0.300932433	0.489	0.214
924	ENSDARG00000057867	lasp1	1	0.000453031	-0.367537587	0.511	0.202
925	ENSDARG00000058005	hgd	1	0.430062243	-0.706232218	0.17	0.113
926	ENSDARG00000058094	ciarta	1	0.775013548	-0.859243966	0.298	0.248
927	ENSDARG00000058117	snap25b	1	0.387477856	-0.839926081	0.085	0.117
928	ENSDARG00000058203	smc1al	1	0.04022245	-0.287567778	0.191	0.087
929	ENSDARG00000058206	si:ch211-153b23.5	1	0.561773891	-0.889132611	0.128	0.149
930	ENSDARG00000058297	timm13	1	0.000329564	-0.327123417	0.383	0.142
931	ENSDARG00000058328	lsm7	1	0.027678501	-0.461711747	0.298	0.141
932	ENSDARG00000058358	krt8	1	0.344266647	-1.70376529	0.745	0.515
933	ENSDARG00000058454	dynll1	1	0.006351345	-0.453433165	0.745	0.363
934	ENSDARG00000059057	atpv0e2	1	0.435062939	-0.746941978	0.085	0.113
935	ENSDARG00000059075	nip7	1	0.00699265	-0.253124975	0.255	0.104
936	ENSDARG00000059654	eif3ba	1	0.606560111	-0.326083156	0.957	0.59
937	ENSDARG00000059906	sdc4	1	0.00047388	-0.615746307	0.426	0.161
938	ENSDARG00000059908	si:ch211-217k17.7	1	0.000282901	-0.321799303	0.638	0.264
939	ENSDARG00000060065	ubap2b	1	0.005609713	-0.381673737	0.319	0.135
940	ENSDARG00000060113	znf395a	1	0.117790914	-0.301384985	0.17	0.089
941	ENSDARG00000060350	apoda.2	1	0.249583779	-0.89328558	0.234	0.141
942	ENSDARG00000060457	pmp22b	1	0.013371468	-0.26557524	0.191	0.077
943	ENSDARG00000061187	cbx5	1	0.001269687	-0.482963056	0.34	0.129
944	ENSDARG00000062326	hmgn7	1	0.125602854	-0.930264104	0.745	0.388
945	ENSDARG00000062568	mrpl2	1	0.000194244	-0.320357655	0.553	0.214
946	ENSDARG00000062592	myl10	1	0.064782718	-0.638208014	0.234	0.117
947	ENSDARG00000063095	ctsf	1	0.237289188	-0.412430492	0.191	0.115
948	ENSDARG00000063100	psmd14	1	0.000732942	-0.296785358	0.426	0.169
949	ENSDARG00000063626	ddx21	1	0.378854691	-0.25467337	0.979	0.591
950	ENSDARG00000067995	myhz1.2	1	0.020767022	-1.796707395	0.149	0.265
951	ENSDARG00000067997	myhz1.3	1	0.045605863	-1.297370685	0.085	0.186
952	ENSDARG00000068123	gkap1	1	0.019813528	-0.294765864	0.277	0.125
953	ENSDARG00000068214	ccni	1	0.446271097	-0.727475962	0.83	0.47
954	ENSDARG00000068289	eif3k	1	0.149609724	-0.390744269	0.936	0.499
955	ENSDARG00000068404	tbcb	1	0.047175553	-0.27497446	0.234	0.115
956	ENSDARG00000068436	h3f3b.1	1	0.024093709	-0.67703411	0.723	0.357
957	ENSDARG00000068507	crybb1	1	0.093425135	-2.22849992	0.596	0.476
958	ENSDARG00000068680	ctrl	1	0.274773758	-0.831131265	0.191	0.117
959	ENSDARG00000068745	map4l	1	0.273181591	-0.345486057	0.106	0.06
960	ENSDARG00000068978	glo1	1	0.001004244	-0.350228302	0.745	0.319
961	ENSDARG00000068995	h2afx1	1	0.186461647	-0.803451035	0.957	0.521
962	ENSDARG00000069090	atp6v0d1	1	0.037116974	-0.434932681	0.255	0.122
963	ENSDARG00000069100	aldh9a1a.1	1	0.00046653	-0.689022168	1	0.874
964	ENSDARG00000069360	ppp3r1b	1	0.002304447	-0.302347984	0.255	0.095
965	ENSDARG00000069521	vps29	1	0.000156878	-0.309522908	0.511	0.199
966	ENSDARG00000069619	atf7ip	1	0.223294254	-0.37623068	0.213	0.126
967	ENSDARG00000069630	tat	1	0.47544139	-0.549478096	0.128	0.086
968	ENSDARG00000069801	crygm2d12	1	0.289003745	-1.904030511	0.426	0.37
969	ENSDARG00000069827	crygm2d11	1	0.957258902	-0.829714683	0.128	0.111
970	ENSDARG00000070161	vamp3	1	0.000100387	-0.368916243	0.574	0.216
971	ENSDARG00000070426	chac1	1	0.006339774	-0.51467185	0.957	0.448
972	ENSDARG00000070472	arf5	1	0.000439853	-0.414038743	0.638	0.267
973	ENSDARG00000070480	agr2	1	0.012085065	-0.566421898	0.128	0.043
974	ENSDARG00000070674	psmd6	1	0.000902208	-0.373398885	0.404	0.16
975	ENSDARG00000070702	s100v2	1	0.36499379	-0.308510533	0.128	0.082
976	ENSDARG00000070835	tnnc2	1	0.001144707	-1.833132162	0.277	0.423
977	ENSDARG00000070922	cnbpb	1	0.389187554	-0.872598875	0.83	0.455
978	ENSDARG00000070959	si:ch211-288g17.3	1	0.154034493	-0.686928527	0.255	0.145
979	ENSDARG00000071026	mllt11	1	0.327435215	-0.552692939	0.064	0.103
980	ENSDARG00000071060	naa10	1	0.014869321	-0.535822122	0.617	0.291
981	ENSDARG00000071403	oaz1a	1	0.531960941	-0.320740517	1	0.728
982	ENSDARG00000071445	myoz1b	1	0.905698022	-0.770344306	0.128	0.119
983	ENSDARG00000071566	ppp1cab	1	0.006541322	-0.283440953	0.255	0.103
984	ENSDARG00000071626	ptgdsb.2	1	0.046109718	-0.601781377	0.213	0.1
985	ENSDARG00000071878	trmt112	1	0.004483371	-0.27161348	0.277	0.11
986	ENSDARG00000073742	prss59.2	1	0.39913286	-1.891594885	0.532	0.403
987	ENSDARG00000074001	crygmxl2	1	0.49604924	-0.792418782	0.085	0.108
988	ENSDARG00000074057	calm3b	1	0.00201655	-0.533977986	0.766	0.337
989	ENSDARG00000074246	rab14	1	0.008276907	-0.269774306	0.404	0.191
990	ENSDARG00000074667	akt1s1	1	0.005018936	-0.476170251	0.447	0.195
991	ENSDARG00000074869	si:ch1073-291c23.2	1	0.216796887	-0.292896284	0.106	0.057
992	ENSDARG00000075758	ywhabb	1	0.004454843	-0.290149637	0.851	0.4
993	ENSDARG00000075989	arpc2	1	0.100238331	-0.502645389	0.872	0.454
994	ENSDARG00000076120	foxp4	1	0.137523185	-0.618694972	0.213	0.116
995	ENSDARG00000076532	si:ch211-222l21.1	1	0.000106125	-0.394106127	0.894	0.389
996	ENSDARG00000076572	crygm2d7	1	0.854231569	-0.970471622	0.191	0.154
997	ENSDARG00000076667	ccng1	1	0.341916396	-0.399952343	1	0.56
998	ENSDARG00000076790	crygm2d16	1	0.554763686	-1.352433333	0.234	0.222
999	ENSDARG00000076847	tnrc6c1	1	0.54631272	-0.52955601	0.191	0.138
1000	ENSDARG00000076891	rfxap	1	0.256289279	-0.300094038	0.17	0.104
1001	ENSDARG00000077405	psip1b	1	0.026901974	-0.356510132	0.234	0.108
1002	ENSDARG00000077473	mych	1	0.0013335	-0.426596922	0.34	0.131
1003	ENSDARG00000077664	zgc:110239	1	0.676408929	-0.514727691	0.128	0.097
1004	ENSDARG00000077776	csnk2b	1	0.003466643	-0.518579224	0.66	0.288
1005	ENSDARG00000077777	tmsb4x	1	0.147863799	-0.449804412	1	0.946
1006	ENSDARG00000077870	taf9	1	0.011024747	-0.304945206	0.298	0.129
1007	ENSDARG00000077967	si:ch211-140m22.7	1	0.118426935	-0.410517035	0.213	0.113
1008	ENSDARG00000078473	nucks1a	1	0.011059481	-0.399768306	0.277	0.119
1009	ENSDARG00000078619	pnp5a	1	0.204298297	-0.415356332	0.17	0.098
1010	ENSDARG00000079274	prss59.1	1	0.074172326	-1.638409854	0.17	0.246
1011	ENSDARG00000079305	hbae3	1	0.055498192	-2.025254067	0.234	0.115
1012	ENSDARG00000086618	psma3	1	0.000246613	-0.436390945	0.681	0.28
1013	ENSDARG00000086658	crygm2d21	1	0.319538741	-1.398158394	0.234	0.246
1014	ENSDARG00000086842	dap1b	1	0.986137606	-1.355631912	0.745	0.448
1015	ENSDARG00000086917	crygm2d2	1	0.016351255	-2.405152301	0.532	0.486
1016	ENSDARG00000087164	crygm2d4	1	0.802640269	-0.824784122	0.128	0.125
1017	ENSDARG00000087303	cebpd	1	0.005816487	-0.698365542	0.787	0.357
1018	ENSDARG00000087324	crygm2d1	1	0.095960006	-2.037247945	0.447	0.411
1019	ENSDARG00000087390	hbbe1.3	1	0.045272102	-2.18256988	0.298	0.147
1020	ENSDARG00000087402	tpm1	1	0.00049919	-0.302117542	0.255	0.084
1021	ENSDARG00000087443	ptp4a2a	1	0.016198292	-0.396190388	0.277	0.123
1022	ENSDARG00000087636	hmgn6	1	0.118001991	-0.527768676	0.723	0.413
1023	ENSDARG00000087697	lpl	1	0.049088806	-0.27261843	0.149	0.066
1024	ENSDARG00000087765	crygm2d10	1	0.249056652	-1.891765607	0.404	0.359
1025	ENSDARG00000087897	h2afy2	1	0.030442433	-0.757440622	0.489	0.241
1026	ENSDARG00000088091	pfn1	1	0.170766253	-1.090073496	0.851	0.613
1027	ENSDARG00000088383	cox5aa	1	5.05E-05	0.413189532	1	0.7
1028	ENSDARG00000088823	crygm2d3	1	0.488987649	-1.210302568	0.234	0.232
1029	ENSDARG00000088929	ypel5	1	0.005248658	-0.306150971	0.298	0.122
1030	ENSDARG00000089302	hnrnpa0a	1	0.014463301	-0.542513999	0.319	0.144
1031	ENSDARG00000089362	grn1	1	0.00433284	-0.703675852	0.468	0.215
1032	ENSDARG00000089877	si:dkeyp-75h12.5	1	0.706755638	-0.658900302	0.106	0.112
1033	ENSDARG00000090086	rab11bb	1	0.062506198	-0.2790758	0.17	0.08
1034	ENSDARG00000090228	gsta.1	1	0.015781205	0.545033626	1	0.833
1035	ENSDARG00000090268	krtt1c19e	1	0.000492905	-2.147175588	0.34	0.466
1036	ENSDARG00000090428	ctrb1	1	0.084014315	-1.884954744	0.447	0.411
1037	ENSDARG00000090444	ponzr1	1	0.66856982	-0.551872126	0.128	0.098
1038	ENSDARG00000090697	eif3ea	1	0.832818624	-0.50581821	0.957	0.605
1039	ENSDARG00000090872	si:dkey-276j7.1	1	0.741361776	-0.502712469	0.17	0.137
1040	ENSDARG00000091111	si:ch211-15b10.6	1	0.000518893	-0.306688733	0.277	0.093
1041	ENSDARG00000091148	crygm2d20	1	0.049069769	-0.363301258	0.149	0.065
1042	ENSDARG00000091209	ucp3	1	0.058615965	-0.358523549	0.213	0.105
1043	ENSDARG00000091563	snw1	1	0.000324228	-0.355678788	0.404	0.15
1044	ENSDARG00000092033	si:dkey-239h2.3	1	0.00778724	-0.775663332	0.553	0.252
1045	ENSDARG00000092155	apoc2	1	0.000378176	0.423235918	1	0.691
1046	ENSDARG00000092305	poldip2	1	0.055047419	-0.260659347	0.234	0.116
1047	ENSDARG00000092362	hsp70.2	1	0.002433184	-0.493602575	0.532	0.249
1048	ENSDARG00000092693	tpt1	1	0.000524182	-0.256253417	1	0.988
1049	ENSDARG00000092947	cyt1	1	0.000193101	-1.192064071	0.894	0.709
1050	ENSDARG00000093303	ifitm1	1	0.048110369	-0.622960978	0.128	0.053
1051	ENSDARG00000093448	mpc1	1	0.022061512	-0.334886004	0.787	0.407
1052	ENSDARG00000093796	itln2	1	0.032957955	0.35329029	0.191	0.092
1053	ENSDARG00000093844	zgc:136461	1	0.813953577	-0.648519754	0.106	0.087
1054	ENSDARG00000093945	vma21	1	0.001252221	-0.349365352	0.426	0.175
1055	ENSDARG00000094210	fthl31	1	0.007419351	-0.29854413	0.191	0.071
1056	ENSDARG00000094300	nupr1a	1	0.007268112	-0.734360942	0.532	0.238
1057	ENSDARG00000094310	si:ch211-255g12.6	1	0.256355675	-1.632220051	0.277	0.28
1058	ENSDARG00000094673	rhoab	1	0.000388449	-0.257671193	0.511	0.207
1059	ENSDARG00000095451	si:ch211-196l7.4	1	0.015224457	-0.754679791	0.489	0.23
1060	ENSDARG00000095863	afp4	1	8.26E-05	0.589118735	1	0.693
1061	ENSDARG00000095897	atp5f1e	1	0.000469252	0.33206954	1	0.669
1062	ENSDARG00000095947	adkb	1	0.001171481	-0.335715422	0.404	0.162
1063	ENSDARG00000096257	si:ch73-367p23.2	1	0.207023344	-1.101974889	0.128	0.18
1064	ENSDARG00000096849	si:dkey-16p21.8	1	0.467773775	-0.990252217	0.298	0.199
1065	ENSDARG00000097057	fxyd6l	1	0.864853042	-0.533283205	0.128	0.106
1066	ENSDARG00000097102	si:ch73-281n10.2	1	0.223641769	-0.807241422	0.617	0.355
1067	ENSDARG00000097478	qkia	1	0.813309308	-0.610914528	0.128	0.104
1068	ENSDARG00000097583	arfgap3	1	0.099496357	-0.25035497	0.17	0.085
1069	ENSDARG00000098075	sh3bgrl3	1	0.000156962	-0.304818652	0.511	0.196
1070	ENSDARG00000098361	nudcd3	1	0.001826879	-0.395048995	0.362	0.143
1071	ENSDARG00000098574	srsf11	1	0.000117721	-0.252673278	0.468	0.177
1072	ENSDARG00000098591	tubb2b	1	0.015630704	-0.682204641	0.553	0.277
1073	ENSDARG00000098635	irf2bp2b	1	0.027152506	-0.400205236	0.298	0.141
1074	ENSDARG00000098671	prelid1a	1	0.001357896	-0.253958822	0.617	0.27
1075	ENSDARG00000098832	fam168a	1	0.049911755	-0.582107753	0.021	0.11
1076	ENSDARG00000099014	fxyd1	1	0.697163692	-0.640600256	0.149	0.113
1077	ENSDARG00000099039	pcbp2	1	0.835141758	-0.815234745	0.34	0.249
1078	ENSDARG00000099175	hmgb1a	1	0.064834151	-0.829715727	0.851	0.427
1079	ENSDARG00000099306	zgc:175088	1	0.03971411	-0.270171515	0.213	0.099
1080	ENSDARG00000099312	jpt1b	1	0.613362718	-0.677823233	0.128	0.138
1081	ENSDARG00000099420	nme2b.2	1	0.012986021	-1.939911564	0.362	0.415
1082	ENSDARG00000099499	ndufa4l	1	9.31E-05	0.30925391	0.979	0.701
1083	ENSDARG00000099572	hmgn2	1	0.791307201	-0.991828319	0.723	0.455
1084	ENSDARG00000099663	cox5ab	1	0.000272104	0.281363531	0.979	0.553
1085	ENSDARG00000099766	myl12.1	1	0.171510619	-0.407180095	0.936	0.52
1086	ENSDARG00000099776	glula	1	0.348025712	-1.542169084	0.255	0.255
1087	ENSDARG00000099865	hnrnpabb	1	0.000251537	-0.357926578	0.83	0.349
1088	ENSDARG00000100003	glulb	1	0.157910066	-1.030812054	0.106	0.168
1089	ENSDARG00000100129	brd3b	1	0.926007801	-0.483555934	0.106	0.1
1090	ENSDARG00000100371	eef2b	1	5.04E-05	-0.446543955	1	0.918
1091	ENSDARG00000100452	nop53	1	0.564103077	-0.531585741	0.979	0.625
1092	ENSDARG00000100562	CABZ01080702.1	1	0.263024775	-0.258924164	0.106	0.06
1093	ENSDARG00000100582	si:ch211-195b11.3	1	0.021859097	-0.306414966	0.191	0.082
1094	ENSDARG00000100742	reep5	1	0.132088486	-0.48721682	0.277	0.155
1095	ENSDARG00000100826	hif1al	1	0.004382378	-0.344599515	0.383	0.168
1096	ENSDARG00000100844	cldn15lb	1	0.114600667	-0.50386433	0.191	0.1
1097	ENSDARG00000101082	eif3s6ip	1	0.591369641	-0.630162293	0.894	0.496
1098	ENSDARG00000101115	med30	1	0.000365008	-0.302174026	0.277	0.092
1099	ENSDARG00000101127	map1lc3b	1	0.025009798	-0.534135922	0.383	0.183
1100	ENSDARG00000101199	rbp4	1	0.42440157	-1.818636217	0.66	0.376
1101	ENSDARG00000101560	psma1	1	0.001415498	-0.350771593	0.787	0.357
1102	ENSDARG00000101637	ccnd1	1	0.169765335	-0.297849921	0.128	0.067
1103	ENSDARG00000101733	fam168b	1	0.120408779	-0.331125173	0.191	0.102
1104	ENSDARG00000101766	ptmab	1	0.433776511	-1.377447973	0.894	0.573
1105	ENSDARG00000101794	rpl26	1	0.17932023	-0.272298325	0.979	0.794
1106	ENSDARG00000102048	slc25a43	1	0.00402661	-0.451844564	0.362	0.151
1107	ENSDARG00000102249	pepd	1	0.000409243	-0.32199627	0.957	0.404
1108	ENSDARG00000102291	eef1da	1	0.001453389	-0.62090995	0.979	0.799
1109	ENSDARG00000102415	scinla	1	0.257363765	-0.681894678	0.128	0.073
1110	ENSDARG00000102452	eif3ha	1	0.272570152	-0.531204367	0.872	0.482
1111	ENSDARG00000102558	pde6ha	1	0.113584408	-1.710621928	0.17	0.232
1112	ENSDARG00000102572	si:ch211-260e23.9	1	0.816696572	-0.479595404	0.128	0.106
1113	ENSDARG00000102632	ubc	1	0.002698889	-1.041794987	0.957	0.703
1114	ENSDARG00000102741	sumo2b	1	0.02645778	-0.540543404	0.745	0.371
1115	ENSDARG00000102975	nsg2	1	0.338045816	-0.870661033	0.085	0.122
1116	ENSDARG00000103057	zfhx3	1	0.023618337	-0.254651611	0.149	0.059
1117	ENSDARG00000103134	zgc:65873	1	0.014877302	-0.263804982	0.319	0.147
1118	ENSDARG00000103271	pla2g15	1	0.000163807	-0.271987983	0.319	0.105
1119	ENSDARG00000103498	epd	1	0.162401974	-0.334818919	0.128	0.066
1120	ENSDARG00000103543	gngt2b	1	0.628950186	-1.117864469	0.128	0.137
1121	ENSDARG00000103566	tomm20b	1	0.003589003	-0.451061769	0.979	0.416
1122	ENSDARG00000103720	zgc:162730	1	0.00243304	-0.660550236	0.787	0.34
1123	ENSDARG00000103799	kars	1	0.003706735	-0.36439698	0.83	0.381
1124	ENSDARG00000103878	anpepb	1	9.40E-05	1.262515649	0.574	0.351
1125	ENSDARG00000103919	si:ch73-1a9.3	1	0.255938238	-1.449766373	0.702	0.511
1126	ENSDARG00000103991	sec14l1	1	0.012804073	-0.254469075	0.191	0.076
1127	ENSDARG00000104030	taf12	1	0.006947859	-0.42403754	0.404	0.181
1128	ENSDARG00000104068	gstp1	1	0.000338336	0.321677069	0.894	0.469
1129	ENSDARG00000104172	diabloa	1	0.344705297	-0.525512734	0.638	0.433
1130	ENSDARG00000104359	anxa1c	1	0.1456537	-0.300776481	0.128	0.066
1131	ENSDARG00000104413	rogdi	1	0.001490456	-0.2616675	0.319	0.122
1132	ENSDARG00000104458	rnasekb	1	0.559233295	-0.888998818	0.106	0.123
1133	ENSDARG00000104517	uqcr10	1	8.63E-05	0.263997361	0.979	0.534
1134	ENSDARG00000104674	cct2	1	0.216476695	-0.596803632	0.681	0.389
1135	ENSDARG00000104871	LEPROTL1	1	0.087190178	-0.307543192	0.17	0.084
1136	ENSDARG00000104945	sncb	1	0.072503425	-1.03011396	0.043	0.125
1137	ENSDARG00000105117	sdad1	1	0.00105796	-0.307883284	0.362	0.141
1138	ENSDARG00000105154	creg1	1	0.009740556	-0.357957766	0.277	0.119
1139	ENSDARG00000105223	pmp22a	1	0.248133223	-0.705004389	0.191	0.115
1140	ENSDARG00000105231	kmt5aa	1	0.919337033	-0.301728731	0.128	0.11
1141	ENSDARG00000109774	CABZ01084963.1	1	0.01751446	-0.44379819	0.489	0.234
1142	ENSDARG00000109861	BX545855.1	1	0.036257555	-2.137765715	0.362	0.39
1143	ENSDARG00000112931	ndufaf3	1	0.001541236	-0.285683905	0.468	0.199
1144	ENSDARG00000113599	hbbe1.1	1	0.004774911	-0.780924074	0.128	0.038
1145	ENSDARG00000116058	rhoac	1	0.021818447	-0.441545965	0.362	0.174
1146	ENSDARG00000116164	crygm2d8	1	0.174030816	-1.479898001	0.213	0.254
1147	ENSDARG00000116491	h2afvb	1	0.106305061	-0.616910852	0.489	0.278
