# Supplementary material for: Cell-type-specific responses to the microbiota across all tissues of the larval zebrafish
Source: Cell Rep. Author manuscript; Available in PMC 2023 Oct 23. (PMC10423310; doi:10.1016/j.celrep.2023.112095)
Supplement: MMC10 [file NIHMS1880944-supplement-MMC10.zip › DataS3/S.Figure7_PanelB_GenesLists/Subcluster2.tsv]

	gene	gene_NAME	p_val_adj	p_val	avg_log2FC	pct.1	pct.2
1	ENSDARG00000002768	pvalb2	2.46E-21	1.11E-25	0.782691495	0.98	0.997
2	ENSDARG00000099197	actc1b	4.62E-19	2.10E-23	0.730562483	0.987	0.991
3	ENSDARG00000037789	pvalb1	1.04E-15	4.74E-20	0.727351243	0.974	0.996
4	ENSDARG00000053254	mylpfa	3.17E-14	1.44E-18	0.722049674	0.947	0.968
5	ENSDARG00000017441	mylz3	4.39E-11	1.99E-15	0.687622645	0.894	0.881
6	ENSDARG00000015887	b2ml	3.45E-10	1.57E-14	-0.802942765	0.053	0.407
7	ENSDARG00000018562	cope	3.40E-09	1.54E-13	-0.510510184	0.066	0.416
8	ENSDARG00000008491	si:ch211-107o10.3	5.19E-09	2.35E-13	-0.696472358	0.073	0.425
9	ENSDARG00000029069	tnni2a.4	3.43E-08	1.56E-12	0.767855511	0.815	0.815
10	ENSDARG00000016721	sdha	1.07E-07	4.85E-12	-0.441841061	0.066	0.388
11	ENSDARG00000045618	clta	3.37E-07	1.53E-11	-0.307749588	0.106	0.453
12	ENSDARG00000057912	eif1axb	3.57E-07	1.62E-11	-0.377781795	0.113	0.465
13	ENSDARG00000052304	uqcrc1	4.51E-07	2.05E-11	-0.471874589	0.099	0.435
14	ENSDARG00000096454	ap1m2	5.40E-07	2.45E-11	-0.514499749	0.06	0.36
15	ENSDARG00000069920	cox17	6.13E-07	2.78E-11	-0.451985748	0.06	0.358
16	ENSDARG00000102640	pdia3	6.92E-07	3.14E-11	-0.540244111	0.179	0.573
17	ENSDARG00000070472	arf5	2.09E-06	9.50E-11	-0.549388513	0.053	0.334
18	ENSDARG00000071060	naa10	2.97E-06	1.35E-10	-0.406055228	0.066	0.357
19	ENSDARG00000103672	cirbpa	4.13E-06	1.87E-10	-0.379919144	0.099	0.414
20	ENSDARG00000006019	tktb	6.90E-06	3.13E-10	-0.465155337	0.033	0.286
21	ENSDARG00000043795	arhgdia	7.38E-06	3.35E-10	-0.325253206	0.079	0.376
22	ENSDARG00000039346	ndufa5	7.64E-06	3.46E-10	-0.312577251	0.132	0.476
23	ENSDARG00000093619	sult3st2	7.68E-06	3.48E-10	-0.360953806	0.026	0.272
24	ENSDARG00000037361	kdelr2b	8.62E-06	3.91E-10	-0.347983985	0.04	0.298
25	ENSDARG00000068214	ccni	9.77E-06	4.43E-10	-0.463171091	0.185	0.551
26	ENSDARG00000110836	tmem14ca	1.32E-05	6.00E-10	-0.36265907	0.026	0.267
27	ENSDARG00000051876	ush1c	1.48E-05	6.70E-10	-0.378565688	0.066	0.342
28	ENSDARG00000041787	cx32.3	1.49E-05	6.74E-10	-0.748519052	0.033	0.276
29	ENSDARG00000057853	atp6v0ca	1.88E-05	8.50E-10	-0.559146821	0.04	0.288
30	ENSDARG00000033683	tpma	1.91E-05	8.66E-10	0.627475687	0.801	0.861
31	ENSDARG00000100374	txnrd3	2.09E-05	9.48E-10	-0.341633966	0.073	0.353
32	ENSDARG00000024877	ptgr1	2.16E-05	9.81E-10	-0.460998953	0.046	0.301
33	ENSDARG00000054172	pgrmc1	2.27E-05	1.03E-09	-0.396669572	0.126	0.449
34	ENSDARG00000029011	xpnpep1	2.27E-05	1.03E-09	-0.333677579	0.066	0.34
35	ENSDARG00000075014	sqstm1	2.59E-05	1.17E-09	-0.750103549	0.007	0.22
36	ENSDARG00000054300	dhrs1	2.91E-05	1.32E-09	-0.398990355	0.166	0.512
37	ENSDARG00000071558	fblim1	3.09E-05	1.40E-09	-0.342221641	0.119	0.433
38	ENSDARG00000022599	dnpep	3.54E-05	1.60E-09	-0.289287956	0.06	0.323
39	ENSDARG00000057378	selenou1a	3.66E-05	1.66E-09	-0.426249731	0.02	0.244
40	ENSDARG00000002369	UBB	3.80E-05	1.72E-09	-0.365682857	0.119	0.43
41	ENSDARG00000077264	wdr43	3.80E-05	1.72E-09	-0.332569151	0.026	0.257
42	ENSDARG00000075758	ywhabb	4.56E-05	2.07E-09	-0.28685698	0.146	0.48
43	ENSDARG00000022165	mgst1.2	5.70E-05	2.58E-09	-0.511500404	0.053	0.305
44	ENSDARG00000045399	cct5	6.02E-05	2.73E-09	-0.313464769	0.119	0.427
45	ENSDARG00000031299	dhrs11b	6.27E-05	2.84E-09	-0.431206184	0.053	0.303
46	ENSDARG00000090912	npc2	6.59E-05	2.99E-09	-0.750462576	0.066	0.322
47	ENSDARG00000011125	snrpb	6.59E-05	2.99E-09	-0.369200315	0.053	0.303
48	ENSDARG00000076815	eif3s10	9.39E-05	4.26E-09	-0.263295498	0.086	0.364
49	ENSDARG00000027249	btg1	0.000113526	5.15E-09	-0.58959829	0.179	0.508
50	ENSDARG00000024844	max	0.000118451	5.37E-09	-0.476931171	0.033	0.259
51	ENSDARG00000029510	timm17a	0.00011914	5.40E-09	-0.392940291	0.013	0.22
52	ENSDARG00000116649	ube2e1	0.000120755	5.47E-09	-0.379722744	0.026	0.247
53	ENSDARG00000036846	anks4b	0.000121134	5.49E-09	-0.307157354	0.093	0.372
54	ENSDARG00000012820	nop56	0.000133539	6.05E-09	-0.299131129	0.086	0.358
55	ENSDARG00000102874	immt	0.00014372	6.52E-09	-0.33253117	0.046	0.283
56	ENSDARG00000040158	cdc42l	0.000148175	6.72E-09	-0.319720358	0.04	0.271
57	ENSDARG00000003902	ctsl.1	0.000150251	6.81E-09	-2.687996311	0.086	0.346
58	ENSDARG00000055647	ftr82	0.000151714	6.88E-09	-0.605727994	0.007	0.204
59	ENSDARG00000071565	hnf4g	0.000174192	7.90E-09	-0.28122046	0.04	0.27
60	ENSDARG00000035741	slc25a11	0.000177373	8.04E-09	-0.333976045	0.033	0.256
61	ENSDARG00000101915	pin1	0.000204533	9.27E-09	-0.383626093	0.053	0.292
62	ENSDARG00000031495	seta	0.000211798	9.60E-09	-0.410008785	0.053	0.291
63	ENSDARG00000053291	pnrc2	0.000245084	1.11E-08	-0.641483297	0.232	0.57
64	ENSDARG00000091655	gcsha	0.000273266	1.24E-08	-0.363463063	0.026	0.239
65	ENSDARG00000039601	ier3ip1	0.000287198	1.30E-08	-0.327936292	0.046	0.276
66	ENSDARG00000016867	rnf128a	0.000319586	1.45E-08	-0.40424166	0.04	0.263
67	ENSDARG00000005560	ywhah	0.000337271	1.53E-08	-0.531231671	0.046	0.272
68	ENSDARG00000012682	pfn2l	0.000374705	1.70E-08	-0.341950857	0.066	0.31
69	ENSDARG00000024478	mpc2	0.000384479	1.74E-08	-0.354515241	0.066	0.31
70	ENSDARG00000101139	agpat2	0.000414018	1.88E-08	-0.426788346	0.02	0.221
71	ENSDARG00000075151	si:dkey-188i13.10	0.000435218	1.97E-08	-0.479919878	0.033	0.247
72	ENSDARG00000008383	arpc1a	0.000453572	2.06E-08	-0.287578889	0.046	0.272
73	ENSDARG00000016368	zbtb8os	0.000471867	2.14E-08	-0.429192375	0.026	0.233
74	ENSDARG00000007836	ctsla	0.000477463	2.16E-08	-0.432792234	0.113	0.388
75	ENSDARG00000017985	zgc:77739	0.000480101	2.18E-08	-0.370762139	0.119	0.403
76	ENSDARG00000056239	tmem45b	0.0004807	2.18E-08	-0.400269406	0.06	0.296
77	ENSDARG00000100823	selenok	0.000489529	2.22E-08	-0.310736729	0.06	0.296
78	ENSDARG00000103979	calr3a	0.00050099	2.27E-08	-0.434785082	0.033	0.245
79	ENSDARG00000031981	pcbd1	0.000566407	2.57E-08	-0.454039424	0.026	0.23
80	ENSDARG00000010965	psma8	0.00061217	2.78E-08	-0.250719478	0.086	0.344
81	ENSDARG00000035622	xbp1	0.000652118	2.96E-08	-0.394361429	0.119	0.396
82	ENSDARG00000069910	gtf2f2a	0.000723289	3.28E-08	-0.517396572	0.013	0.202
83	ENSDARG00000093022	selenoh	0.000744619	3.38E-08	-0.321494406	0.04	0.255
84	ENSDARG00000035329	capns1a	0.000816165	3.70E-08	-0.512111735	0.046	0.264
85	ENSDARG00000005112	cdh17	0.000820278	3.72E-08	-0.465962173	0.053	0.278
86	ENSDARG00000031657	fahd1	0.000833888	3.78E-08	-0.443473666	0.013	0.201
87	ENSDARG00000016173	cct3	0.000838621	3.80E-08	-0.260502825	0.152	0.458
88	ENSDARG00000017084	bud31	0.000853583	3.87E-08	-0.295900996	0.026	0.228
89	ENSDARG00000075931	acsl5	0.000859283	3.90E-08	-0.325209699	0.139	0.43
90	ENSDARG00000033539	paics	0.00085933	3.90E-08	-0.482207006	0.013	0.201
91	ENSDARG00000005565	entpd8	0.000880638	3.99E-08	-0.283196525	0.06	0.29
92	ENSDARG00000005704	eps8l3b	0.000934313	4.24E-08	-0.380377443	0.06	0.29
93	ENSDARG00000039682	si:ch211-121a2.2	0.001010624	4.58E-08	-0.540860241	0.033	0.237
94	ENSDARG00000042322	si:dkey-177p2.6	0.001025167	4.65E-08	-0.579858357	0	0.171
95	ENSDARG00000052674	csnk1a1	0.001099723	4.99E-08	-0.326044272	0.04	0.251
96	ENSDARG00000101619	minos1	0.001101079	4.99E-08	-0.298241766	0.086	0.336
97	ENSDARG00000093549	selenop	0.001151866	5.22E-08	-0.409429933	0.126	0.402
98	ENSDARG00000025147	cd63	0.00115372	5.23E-08	-0.426043718	0.159	0.464
99	ENSDARG00000074246	rab14	0.00122359	5.55E-08	-0.384982235	0.033	0.237
100	ENSDARG00000056831	gng2	0.001417106	6.42E-08	-0.462878035	0.033	0.235
101	ENSDARG00000021443	zfp36l1b	0.001477746	6.70E-08	-0.415549842	0.013	0.195
102	ENSDARG00000013075	mrpl11	0.001760909	7.98E-08	-0.386811794	0.053	0.27
103	ENSDARG00000057484	srsf2a	0.001793137	8.13E-08	-0.329582894	0.04	0.245
104	ENSDARG00000008735	atp6ap2	0.001823634	8.27E-08	-0.605079895	0.04	0.243
105	ENSDARG00000015955	cldnc	0.00188517	8.55E-08	-0.787562249	0.026	0.217
106	ENSDARG00000076780	acadsb	0.002163686	9.81E-08	-0.315090491	0.026	0.218
107	ENSDARG00000073876	ARF5 (1 of many)	0.002286261	1.04E-07	-0.338223025	0.013	0.191
108	ENSDARG00000030537	psmc1a	0.002353557	1.07E-07	-0.522716305	0	0.163
109	ENSDARG00000069977	myg1	0.002500553	1.13E-07	-0.38782598	0.02	0.204
110	ENSDARG00000101849	adipor2	0.002509383	1.14E-07	-0.333750404	0.046	0.255
111	ENSDARG00000039667	mrpl38	0.002544305	1.15E-07	-0.2586445	0.04	0.243
112	ENSDARG00000104279	appa	0.002766146	1.25E-07	-0.696778275	0.013	0.189
113	ENSDARG00000099148	bzw1b	0.002778154	1.26E-07	-0.299839746	0.113	0.375
114	ENSDARG00000114549	fis1	0.002910025	1.32E-07	-0.377975178	0.007	0.175
115	ENSDARG00000021702	pdcd4a	0.002979119	1.35E-07	-0.345289832	0.013	0.189
116	ENSDARG00000038141	atf4b	0.003219459	1.46E-07	-0.333101327	0.079	0.311
117	ENSDARG00000071336	mif	0.003514692	1.59E-07	-0.361968265	0.046	0.251
118	ENSDARG00000057706	si:ch211-137i24.10	0.003568753	1.62E-07	-0.690492573	0.099	0.338
119	ENSDARG00000013804	capns1b	0.004196087	1.90E-07	-0.322430792	0.04	0.237
120	ENSDARG00000063344	fam162a	0.004266661	1.93E-07	-0.366196258	0.007	0.171
121	ENSDARG00000007294	aco2	0.004351237	1.97E-07	-0.402946445	0.013	0.185
122	ENSDARG00000026369	dbi	0.004426298	2.01E-07	-0.470065182	0.344	0.704
123	ENSDARG00000030440	rsrp1	0.004468104	2.03E-07	-0.421240032	0.04	0.236
124	ENSDARG00000041372	zgc:136564	0.004508077	2.04E-07	-0.322021826	0.013	0.185
125	ENSDARG00000086699	smim15	0.005347775	2.42E-07	-0.258492603	0.053	0.259
126	ENSDARG00000007098	itm2ba	0.005418795	2.46E-07	-0.298955159	0.073	0.295
127	ENSDARG00000099453	elof1	0.005605389	2.54E-07	-0.480319253	0.013	0.182
128	ENSDARG00000027966	ap1s3b	0.005630043	2.55E-07	-0.277933493	0.026	0.209
129	ENSDARG00000071468	mrpl54	0.005709544	2.59E-07	-0.364785656	0.02	0.195
130	ENSDARG00000045257	decr2	0.005857901	2.66E-07	-0.336438463	0.053	0.259
131	ENSDARG00000043976	etf1b	0.005910298	2.68E-07	-0.331387557	0.013	0.182
132	ENSDARG00000032619	tob1a	0.006048987	2.74E-07	-0.251394887	0.139	0.41
133	ENSDARG00000104213	si:dkey-283b1.6	0.006874208	3.12E-07	-0.482206182	0.02	0.193
134	ENSDARG00000059906	sdc4	0.006923714	3.14E-07	-0.692936884	0.026	0.205
135	ENSDARG00000042874	phlda2	0.006992121	3.17E-07	-0.867404873	0.06	0.26
136	ENSDARG00000016687	acadvl	0.007019718	3.18E-07	-0.302503755	0.026	0.206
137	ENSDARG00000001804	zgc:112148	0.007234856	3.28E-07	-0.429222077	0.007	0.166
138	ENSDARG00000012513	sdcbp2	0.007488709	3.40E-07	-0.362935972	0.06	0.267
139	ENSDARG00000014222	zgc:86598	0.008127327	3.68E-07	-0.321948278	0.026	0.205
140	ENSDARG00000089976	spcs3	0.00822189	3.73E-07	-0.272159857	0.046	0.243
141	ENSDARG00000021257	eif3d	0.009010608	4.08E-07	-0.303610872	0.272	0.639
142	ENSDARG00000090454	gnb1a	0.009339264	4.23E-07	-0.331072211	0.06	0.264
143	ENSDARG00000043960	rpf2	0.009568774	4.34E-07	-0.254625925	0.04	0.229
144	ENSDARG00000043154	ucp2	0.009717204	4.41E-07	-0.354709034	0.291	0.651
145	ENSDARG00000024195	znf395b	0.010105099	4.58E-07	-0.428046661	0.033	0.214
146	ENSDARG00000041921	hsbp1b	0.010179651	4.61E-07	-0.358576331	0.04	0.228
147	ENSDARG00000035596	ISCU (1 of many)	0.010209056	4.63E-07	-0.279497906	0.046	0.24
148	ENSDARG00000016649	akr7a3	0.010853012	4.92E-07	-0.284239755	0.026	0.202
149	ENSDARG00000006397	laptm4a	0.011212456	5.08E-07	-0.403238659	0.007	0.162
150	ENSDARG00000012194	scp2a	0.011680372	5.30E-07	-0.362294962	0.252	0.584
151	ENSDARG00000068434	h3f3b.1	0.014536005	6.59E-07	-0.283820942	0.106	0.341
152	ENSDARG00000035136	selenow1	0.016687171	7.57E-07	-0.360577071	0.139	0.399
153	ENSDARG00000014031	abcc2	0.018546548	8.41E-07	-0.273348124	0.086	0.306
154	ENSDARG00000002758	dedd1	0.019436455	8.81E-07	-0.421180862	0.046	0.232
155	ENSDARG00000036588	mhc1zba	0.020054672	9.09E-07	-0.295209863	0.04	0.221
156	ENSDARG00000029072	klf6a	0.021372695	9.69E-07	-0.601346487	0.007	0.155
157	ENSDARG00000060316	cish	0.021631911	9.81E-07	-0.525003385	0.007	0.155
158	ENSDARG00000087277	selenoj	0.021704703	9.84E-07	-0.329349258	0.033	0.208
159	ENSDARG00000014361	tmbim4	0.02193755	9.95E-07	-0.308554336	0.046	0.232
160	ENSDARG00000099371	cygb1	0.022546853	1.02E-06	-0.308230014	0.099	0.329
161	ENSDARG00000102442	IZUMO1R	0.025984905	1.18E-06	-0.369638333	0.146	0.406
162	ENSDARG00000019033	tmem59	0.026266397	1.19E-06	-0.376477594	0.026	0.193
163	ENSDARG00000015164	mknk2b	0.02640198	1.20E-06	-0.583185879	0.053	0.239
164	ENSDARG00000068698	psenen	0.027661151	1.25E-06	-0.291487032	0.02	0.179
165	ENSDARG00000054063	arpc4	0.028206395	1.28E-06	-0.335057259	0.02	0.179
166	ENSDARG00000092609	aup1	0.028206395	1.28E-06	-0.267388956	0.02	0.179
167	ENSDARG00000100585	coa3a	0.028410196	1.29E-06	-0.345081221	0.026	0.191
168	ENSDARG00000026072	pdcd5	0.028530844	1.29E-06	-0.262908759	0.033	0.205
169	ENSDARG00000104571	gadd45ab	0.029167379	1.32E-06	-0.3088592	0.013	0.166
170	ENSDARG00000037873	cyp3c3	0.029405837	1.33E-06	-0.401293892	0.146	0.395
171	ENSDARG00000036625	polr2f	0.031970398	1.45E-06	-0.258297492	0.04	0.216
172	ENSDARG00000045141	aqp8a.1	0.033382988	1.51E-06	-0.693781973	0.079	0.283
173	ENSDARG00000002967	pdap1b	0.033564709	1.52E-06	-0.285952886	0.013	0.164
174	ENSDARG00000016484	dkc1	0.034555101	1.57E-06	-0.432365325	0.02	0.177
175	ENSDARG00000009106	serinc1	0.034700951	1.57E-06	-0.532754903	0.033	0.201
176	ENSDARG00000041068	got2a	0.037735634	1.71E-06	-0.317798486	0.013	0.163
177	ENSDARG00000053466	timmdc1	0.037735634	1.71E-06	-0.285825743	0.013	0.163
178	ENSDARG00000068995	h2afx1	0.03787785	1.72E-06	-0.370097703	0.272	0.6
179	ENSDARG00000095908	sat1a.2	0.039336073	1.78E-06	-0.305825734	0.053	0.237
180	ENSDARG00000079687	rnf10	0.039367824	1.78E-06	-0.449523503	0.02	0.175
181	ENSDARG00000099728	zgc:56622	0.039901862	1.81E-06	-0.272369398	0.026	0.189
182	ENSDARG00000034270	ogdha	0.042051314	1.91E-06	-0.332417171	0.013	0.162
183	ENSDARG00000079632	si:dkey-28b4.7	0.042331906	1.92E-06	-0.378007893	0.026	0.187
184	ENSDARG00000022684	fkbp1aa	0.042884416	1.94E-06	-0.300805176	0.305	0.659
185	ENSDARG00000045132	vdac1	0.042948341	1.95E-06	-0.258765315	0.126	0.364
186	ENSDARG00000037867	atp5mf	0.044745196	2.03E-06	-0.331889081	0.318	0.693
187	ENSDARG00000035327	ckma	0.04525516	2.05E-06	0.50844559	0.722	0.765
188	ENSDARG00000003941	rrs1	0.045712862	2.07E-06	-0.42224189	0	0.133
189	ENSDARG00000004261	tmed9	0.046226279	2.10E-06	-0.348615131	0.02	0.174
190	ENSDARG00000027750	dpp7	0.046716537	2.12E-06	-0.521838992	0.013	0.16
191	ENSDARG00000026068	trappc5	0.047256277	2.14E-06	-0.36476511	0.013	0.16
192	ENSDARG00000016280	eif1ad	0.047867087	2.17E-06	-0.272665039	0.053	0.236
193	ENSDARG00000024846	cops8	0.048321389	2.19E-06	-0.388433587	0.007	0.147
194	ENSDARG00000095451	si:ch211-196l7.4	0.049620567	2.25E-06	-0.46865689	0.079	0.278
195	ENSDARG00000022261	pdzk1	0.056753703	2.57E-06	-0.39139391	0.291	0.602
196	ENSDARG00000043081	ctsz	0.065193524	2.96E-06	-0.728974188	0.02	0.168
197	ENSDARG00000058371	krt5	0.065751269	2.98E-06	0.741887907	0.636	0.635
198	ENSDARG00000057890	si:dkey-33c12.4	0.070271328	3.19E-06	-0.270489434	0.02	0.17
199	ENSDARG00000057805	mrpl28	0.071439864	3.24E-06	-0.304081239	0.02	0.17
200	ENSDARG00000002165	psme1	0.072512946	3.29E-06	-0.361454551	0.007	0.143
201	ENSDARG00000074628	si:dkey-10o6.2	0.077384675	3.51E-06	-0.338579076	0	0.128
202	ENSDARG00000022650	cyp2ad3	0.077561748	3.52E-06	-0.336619077	0.02	0.168
203	ENSDARG00000053395	cdkn2aipnl	0.080600918	3.65E-06	-0.263609041	0.02	0.168
204	ENSDARG00000010250	nqo1	0.082081813	3.72E-06	-0.378244709	0.026	0.181
205	ENSDARG00000077815	cdc26	0.08262717	3.75E-06	-0.290132049	0.013	0.155
206	ENSDARG00000033009	h3f3c	0.08670248	3.93E-06	-0.353324771	0.152	0.392
207	ENSDARG00000014676	bckdhb	0.087252712	3.96E-06	-0.328937053	0.02	0.167
208	ENSDARG00000036456	anxa4	0.092098585	4.18E-06	-2.847069564	0.139	0.345
209	ENSDARG00000005926	ak2	0.092522138	4.19E-06	-0.27369106	0.278	0.624
210	ENSDARG00000012903	slc34a2a	0.093284161	4.23E-06	-0.363410503	0.146	0.38
211	ENSDARG00000038635	magoh	0.093897306	4.26E-06	-0.293034885	0.007	0.14
212	ENSDARG00000086842	dap1b	0.097155286	4.40E-06	-0.252137625	0.225	0.512
213	ENSDARG00000062756	pllp	0.098540383	4.47E-06	-0.256997773	0.033	0.191
214	ENSDARG00000055539	epdl2	0.099997959	4.53E-06	-0.956917648	0.444	0.709
215	ENSDARG00000058358	krt8	0.102670281	4.65E-06	-0.733098678	0.291	0.575
216	ENSDARG00000040314	psph	0.105076978	4.76E-06	-0.271531651	0.02	0.166
217	ENSDARG00000004173	copa	0.106468928	4.83E-06	-0.279849348	0.013	0.152
218	ENSDARG00000004870	psen1	0.120397963	5.46E-06	-0.350925564	0.007	0.137
219	ENSDARG00000035699	srp19	0.122190279	5.54E-06	-0.265682327	0.013	0.151
220	ENSDARG00000038743	copb2	0.122194671	5.54E-06	-0.278028062	0.007	0.137
221	ENSDARG00000059035	porb	0.12323307	5.59E-06	-0.323497949	0.013	0.151
222	ENSDARG00000034293	hif1ab	0.130508698	5.92E-06	-0.330884824	0	0.123
223	ENSDARG00000020239	lpin1	0.137683734	6.24E-06	-0.294706568	0.106	0.313
224	ENSDARG00000054823	id3	0.139139998	6.31E-06	-0.264468763	0.007	0.136
225	ENSDARG00000102878	mapre3b	0.140193213	6.36E-06	-0.278011831	0.013	0.15
226	ENSDARG00000019398	psma6a	0.141673718	6.42E-06	-0.260219074	0.04	0.199
227	ENSDARG00000056378	ifi30	0.143777978	6.52E-06	-0.555341898	0.033	0.186
228	ENSDARG00000101127	map1lc3b	0.148858061	6.75E-06	-0.263600798	0.053	0.222
229	ENSDARG00000039034	marcksl1a	0.151717984	6.88E-06	-0.791252092	0.026	0.171
230	ENSDARG00000076532	si:ch211-222l21.1	0.153613732	6.96E-06	-0.294733387	0.199	0.46
231	ENSDARG00000103735	elovl1b	0.156074724	7.08E-06	-0.633682053	0.007	0.135
232	ENSDARG00000059075	nip7	0.174003225	7.89E-06	-0.45562782	0.007	0.133
233	ENSDARG00000037261	mtap	0.179774555	8.15E-06	-0.260353426	0.013	0.147
234	ENSDARG00000008678	snx3	0.191947242	8.70E-06	-0.286026079	0.02	0.159
235	ENSDARG00000075795	nol7	0.192678589	8.74E-06	-0.34573675	0	0.119
236	ENSDARG00000008697	epas1a	0.199174566	9.03E-06	-0.348798023	0.007	0.132
237	ENSDARG00000005481	nfkbiaa	0.199763019	9.06E-06	-0.497514573	0.007	0.132
238	ENSDARG00000007867	dazap2	0.200943605	9.11E-06	-0.353720037	0.013	0.146
239	ENSDARG00000028396	fkbp5	0.200944913	9.11E-06	-0.375084322	0.007	0.132
240	ENSDARG00000101901	zgc:193711	0.205739645	9.33E-06	-0.254974919	0.007	0.132
241	ENSDARG00000068457	tnnt3b	0.213753682	9.69E-06	0.543786705	0.689	0.73
242	ENSDARG00000011055	fbxo9	0.231993369	1.05E-05	-0.304379178	0.007	0.131
243	ENSDARG00000041691	bhlhe41	0.246657042	1.12E-05	-0.283239302	0.073	0.252
244	ENSDARG00000058693	cast	0.258250219	1.17E-05	-0.252477669	0.04	0.193
245	ENSDARG00000004956	zmat2	0.258827643	1.17E-05	-0.272145665	0.026	0.168
246	ENSDARG00000102531	anapc11	0.263859247	1.20E-05	-0.278957548	0.007	0.129
247	ENSDARG00000009001	pdia6	0.265388521	1.20E-05	-0.318105083	0.013	0.143
248	ENSDARG00000011740	u2af2b	0.282857851	1.28E-05	-0.275912728	0.02	0.155
249	ENSDARG00000036074	cebpa	0.286829887	1.30E-05	-0.323305326	0.033	0.179
250	ENSDARG00000089302	hnrnpa0a	0.290385752	1.32E-05	-0.475033039	0.033	0.178
251	ENSDARG00000089362	grn1	0.297598783	1.35E-05	-0.48149183	0.079	0.259
252	ENSDARG00000097635	wu:fb18f06	0.300915624	1.36E-05	-0.300685213	0.007	0.128
253	ENSDARG00000092493	si:dkeyp-44a8.2	0.31912549	1.45E-05	-0.304073576	0.02	0.154
254	ENSDARG00000008370	csnk1da	0.322902235	1.46E-05	-0.380140499	0	0.113
255	ENSDARG00000015033	slc23a1	0.326924861	1.48E-05	-0.284566909	0.02	0.154
256	ENSDARG00000044001	lgals3b	0.345861533	1.57E-05	-0.696648502	0.046	0.197
257	ENSDARG00000006092	rad21a	0.388357522	1.76E-05	-0.384155139	0.033	0.175
258	ENSDARG00000054292	si:ch211-14a17.11	0.412478269	1.87E-05	-0.251081817	0.02	0.151
259	ENSDARG00000005870	mmadhc	0.414688266	1.88E-05	-0.27637836	0.02	0.151
260	ENSDARG00000036040	atg13	0.425539893	1.93E-05	-0.354615586	0.013	0.137
261	ENSDARG00000004452	tardbpl	0.432714771	1.96E-05	-0.312929943	0.013	0.137
262	ENSDARG00000020693	sesn1	0.444952297	2.02E-05	-0.364987641	0.099	0.284
263	ENSDARG00000045696	mrpl23	0.490340432	2.22E-05	-0.348006991	0.007	0.123
264	ENSDARG00000016691	cd9b	0.490421282	2.22E-05	-0.443229169	0.046	0.195
265	ENSDARG00000037965	srrm2	0.494659028	2.24E-05	-0.394615551	0.007	0.123
266	ENSDARG00000098224	tmem56b	0.499335737	2.26E-05	-0.254529492	0.013	0.136
267	ENSDARG00000040513	zgc:92313	0.531143745	2.41E-05	-0.257600058	0.02	0.148
268	ENSDARG00000041108	ctsh	0.563458134	2.55E-05	-0.565402429	0.073	0.24
269	ENSDARG00000097480	si:dkey-263j23.1	0.570111139	2.58E-05	-0.262132703	0.007	0.121
270	ENSDARG00000032013	pafah1b1a	0.612722188	2.78E-05	-0.421359631	0	0.106
271	ENSDARG00000023989	pef1	0.647402989	2.94E-05	-0.266605797	0.007	0.12
272	ENSDARG00000016143	xiap	0.716759011	3.25E-05	-0.277184552	0.013	0.132
273	ENSDARG00000043485	si:ch211-22i13.2	0.720191696	3.26E-05	-0.437803918	0.007	0.119
274	ENSDARG00000112644	CU459056.1	0.730749927	3.31E-05	-0.291102496	0.007	0.119
275	ENSDARG00000095879	wdr46	0.732879102	3.32E-05	-0.324138913	0.007	0.119
276	ENSDARG00000021366	fbp1a	0.774020661	3.51E-05	-0.288785258	0.033	0.168
277	ENSDARG00000044073	fuca2	0.786162562	3.56E-05	-0.383277723	0.013	0.131
278	ENSDARG00000102750	cdh1	0.79051201	3.58E-05	-0.37206723	0	0.104
279	ENSDARG00000099195	ier2a	0.82121525	3.72E-05	-0.255468015	0.086	0.26
280	ENSDARG00000063921	mt-nd5	0.856522611	3.88E-05	-0.308041047	0.026	0.155
281	ENSDARG00000043531	jun	0.859470212	3.90E-05	-0.324585216	0.146	0.356
282	ENSDARG00000055381	bambia	0.897633525	4.07E-05	-0.373697171	0	0.102
283	ENSDARG00000076120	foxp4	0.927720462	4.21E-05	-0.498607936	0.02	0.142
284	ENSDARG00000035872	hsd17b12b	0.944057299	4.28E-05	-0.258357347	0.007	0.116
285	ENSDARG00000039150	lgmn	0.981755836	4.45E-05	-1.471187437	0.007	0.115
286	ENSDARG00000000563	ttn.1	1	0.738969674	0.457006888	0.166	0.173
287	ENSDARG00000001950	ak1	1	0.006324455	0.552303983	0.51	0.524
288	ENSDARG00000002193	rho	1	0.045238785	0.855723582	0.358	0.326
289	ENSDARG00000002589	mylpfb	1	0.004398201	0.614095243	0.497	0.474
290	ENSDARG00000002632	anxa11b	1	9.38E-05	0.282123612	0.132	0.336
291	ENSDARG00000003081	mybphb	1	0.368640398	0.362191752	0.086	0.12
292	ENSDARG00000003382	cwc25	1	0.000169291	-0.31277926	0.007	0.101
293	ENSDARG00000003526	psma5	1	0.002473925	0.40412947	0.113	0.253
294	ENSDARG00000003754	tspan2a	1	0.000208073	-0.2743498	0.013	0.112
295	ENSDARG00000004621	gpm6ab	1	0.002611826	-0.662710865	0.066	0.166
296	ENSDARG00000004948	bccip	1	0.099154083	0.356249533	0.331	0.563
297	ENSDARG00000005162	tpm3	1	0.000902249	0.331259274	0.205	0.43
298	ENSDARG00000005172	dynll2b	1	0.047469457	0.285027402	0.046	0.102
299	ENSDARG00000006207	gpx1b	1	0.030716469	0.320579419	0.245	0.416
300	ENSDARG00000006370	atp6v1h	1	5.19E-05	-0.319150322	0.026	0.152
301	ENSDARG00000006399	ywhae1	1	0.002775589	0.445931679	0.126	0.275
302	ENSDARG00000006497	rtn1a	1	0.00480803	-0.400810964	0.086	0.187
303	ENSDARG00000007275	si:ch211-251b21.1	1	0.006140454	-0.849631547	0.079	0.175
304	ENSDARG00000007276	ela3l	1	0.572504781	0.986591095	0.126	0.159
305	ENSDARG00000007576	crybb1l1	1	0.000163181	0.951597395	0.344	0.241
306	ENSDARG00000007697	fabp7a	1	0.871727475	0.54954981	0.185	0.199
307	ENSDARG00000008553	zgc:136872	1	0.005249726	0.335958525	0.073	0.177
308	ENSDARG00000008748	ube2na	1	0.000899216	0.418781249	0.079	0.213
309	ENSDARG00000008947	rtf1	1	0.004537038	0.273562786	0.066	0.167
310	ENSDARG00000009480	pdcl	1	5.38E-05	-0.275477349	0.013	0.127
311	ENSDARG00000009505	prelid3b	1	0.01171142	0.368439002	0.232	0.425
312	ENSDARG00000009544	cldnb	1	0.107596754	-0.361560161	0.06	0.104
313	ENSDARG00000009978	icn	1	0.267656204	-1.242996036	0.344	0.443
314	ENSDARG00000010238	rbm22	1	0.115526953	0.281652799	0.06	0.108
315	ENSDARG00000010862	amt	1	0.025235304	0.332345562	0.06	0.132
316	ENSDARG00000010873	DDX17	1	0.000339693	-0.251590254	0.013	0.106
317	ENSDARG00000011581	si:dkey-23k10.5	1	0.004244224	0.329802748	0.053	0.147
318	ENSDARG00000012499	per1b	1	0.000147379	-0.343073752	0.007	0.102
319	ENSDARG00000012591	pdcd10b	1	0.007032151	0.308870445	0.066	0.162
320	ENSDARG00000012944	myhz2	1	0.55438214	0.388980427	0.258	0.268
321	ENSDARG00000012972	cfl1l	1	0.610256929	0.311723989	0.238	0.299
322	ENSDARG00000013333	ndufa10	1	0.001784465	0.425470496	0.166	0.353
323	ENSDARG00000013822	anapc16	1	0.008583122	0.457211201	0.113	0.235
324	ENSDARG00000014196	myl1	1	0.068248407	0.639095714	0.344	0.33
325	ENSDARG00000014420	elavl3	1	0.000772746	-0.483398547	0.046	0.152
326	ENSDARG00000014569	hnrnpr	1	6.25E-05	-0.297105573	0.007	0.112
327	ENSDARG00000014587	slc38a5b	1	0.24611111	0.337478199	0.099	0.147
328	ENSDARG00000014731	cacybp	1	0.000131628	-0.316074712	0.007	0.104
329	ENSDARG00000014915	ndufab1b	1	0.017844302	0.329700946	0.265	0.481
330	ENSDARG00000015111	ddx39ab	1	0.002836356	0.266605142	0.099	0.229
331	ENSDARG00000015201	pcmt	1	0.001090463	0.27354692	0.086	0.221
332	ENSDARG00000015343	pgd	1	0.000248541	0.290548793	0.093	0.253
333	ENSDARG00000015445	lim2.4	1	0.100115532	0.597636266	0.205	0.168
334	ENSDARG00000015551	fth1a	1	0.50734298	0.363633182	0.795	0.877
335	ENSDARG00000015866	apoa2	1	0.000229447	0.596893805	0.636	0.691
336	ENSDARG00000016548	eif5b	1	0.121440827	0.327139807	0.079	0.135
337	ENSDARG00000016754	tbca	1	0.000588902	0.301401037	0.119	0.286
338	ENSDARG00000016783	srsf6b	1	0.000117204	-0.273715324	0.007	0.105
339	ENSDARG00000016793	crybb1l2	1	0.229063196	0.563788803	0.325	0.334
340	ENSDARG00000017126	ilvbl	1	0.00105267	0.30539294	0.06	0.177
341	ENSDARG00000017261	gdpd1	1	0.001756037	0.256643935	0.06	0.17
342	ENSDARG00000017314	CELA1 (1 of many)	1	0.428983683	1.212287535	0.272	0.377
343	ENSDARG00000017320	f11r.1	1	0.000103291	-0.297179492	0.02	0.132
344	ENSDARG00000017571	mccc2	1	0.008429142	0.297958241	0.06	0.148
345	ENSDARG00000017602	ccng2	1	0.000267446	-0.302509909	0.026	0.133
346	ENSDARG00000017673	nova2	1	0.00034945	-0.560592972	0.04	0.151
347	ENSDARG00000018404	krt18a.1	1	0.000147299	-1.108019921	0.113	0.271
348	ENSDARG00000019572	taf7	1	0.024172926	0.266258531	0.046	0.112
349	ENSDARG00000019613	ip6k2b	1	0.000258124	-0.250592525	0.046	0.168
350	ENSDARG00000019702	aldocb	1	0.000146097	-0.357186911	0.066	0.206
351	ENSDARG00000019838	ugdh	1	0.003007129	0.260489447	0.099	0.228
352	ENSDARG00000019924	cmpk	1	0.00090324	0.252682943	0.212	0.447
353	ENSDARG00000020405	napab	1	0.001526771	0.353177223	0.093	0.226
354	ENSDARG00000020527	nup62l	1	0.032770758	0.271564017	0.046	0.108
355	ENSDARG00000020574	atp2a1	1	0.518438234	0.458425382	0.338	0.385
356	ENSDARG00000020708	mdkb	1	0.000303102	-0.480438865	0.066	0.197
357	ENSDARG00000020890	tmod4	1	0.005161081	0.386002976	0.106	0.23
358	ENSDARG00000021059	alas1	1	0.235640939	0.250317752	0.464	0.663
359	ENSDARG00000021143	rtn1b	1	0.009315975	-0.38656281	0.033	0.101
360	ENSDARG00000021339	cpa5	1	0.104603406	1.17367294	0.113	0.078
361	ENSDARG00000021924	hsp70.3	1	0.000281742	-0.589661174	0.106	0.259
362	ENSDARG00000022280	brd2a	1	0.091330037	0.379252397	0.06	0.112
363	ENSDARG00000022438	cox6a1	1	0.000101779	-0.261541778	0.47	0.796
364	ENSDARG00000022767	apobb.1	1	0.001005994	-0.776451364	0.093	0.218
365	ENSDARG00000023028	cdv3	1	0.018570526	0.440224897	0.106	0.209
366	ENSDARG00000023176	tdo2b	1	0.000163984	-0.622188462	0.02	0.125
367	ENSDARG00000023290	fabp3	1	0.000618079	-0.479261219	0.185	0.363
368	ENSDARG00000023532	pinx1	1	0.006328627	0.394685656	0.166	0.326
369	ENSDARG00000024433	pvalb4	1	0.74706974	0.406126707	0.278	0.352
370	ENSDARG00000024548	cryba4	1	0.171183894	0.682137709	0.417	0.47
371	ENSDARG00000025404	ube2g2	1	0.000185592	-0.253482919	0.013	0.113
372	ENSDARG00000026829	cotl1	1	0.146856969	0.367987555	0.318	0.478
373	ENSDARG00000027355	slc25a4	1	0.162023558	0.568970985	0.132	0.101
374	ENSDARG00000027418	trappc4	1	0.000144808	-0.251854279	0.013	0.116
375	ENSDARG00000028213	ttn.2	1	0.341349653	0.464316695	0.139	0.189
376	ENSDARG00000028327	gmfb	1	0.009422477	0.280540941	0.06	0.147
377	ENSDARG00000029415	mtx2	1	0.015740951	0.445682225	0.073	0.16
378	ENSDARG00000029688	hsp70.1	1	0.00026463	-0.492989027	0.06	0.189
379	ENSDARG00000029995	tnni2b.2	1	0.622019292	0.251161766	0.106	0.129
380	ENSDARG00000030139	sdhdb	1	0.002343836	0.457948055	0.199	0.408
381	ENSDARG00000030349	cryba2a	1	0.144246519	0.755967093	0.219	0.193
382	ENSDARG00000030411	crygn2	1	0.138796828	0.507806632	0.397	0.412
383	ENSDARG00000031317	ppdpfb	1	0.000288632	-0.331125987	0.252	0.482
384	ENSDARG00000031683	fosab	1	0.000251869	-0.394733901	0.172	0.365
385	ENSDARG00000032929	cryba1l1	1	0.017376434	0.572676788	0.444	0.437
386	ENSDARG00000033450	nkap	1	0.019314728	0.312257937	0.086	0.177
387	ENSDARG00000033832	ampd1	1	0.119875876	0.685261103	0.159	0.124
388	ENSDARG00000034187	calm1b	1	0.000748759	-0.310179803	0.046	0.155
389	ENSDARG00000034616	mlf2	1	0.000133775	-0.256314193	0.02	0.129
390	ENSDARG00000035458	atp2a1l	1	0.018287707	0.709714718	0.285	0.232
391	ENSDARG00000035890	fuca1.1	1	0.007868513	-0.327192577	0.033	0.104
392	ENSDARG00000035993	sumo3b	1	0.000169776	-0.280973916	0.007	0.101
393	ENSDARG00000036036	mdka	1	0.035799662	-0.32683822	0.046	0.104
394	ENSDARG00000036102	ctdsp2	1	0.000148648	-0.293535974	0.04	0.163
395	ENSDARG00000036291	nucb2b	1	4.62E-05	-0.324211185	0	0.101
396	ENSDARG00000036995	lsm6	1	0.001236768	0.429459711	0.093	0.23
397	ENSDARG00000037140	pfkfb1	1	5.51E-05	-0.251656627	0.007	0.113
398	ENSDARG00000037790	pvalb8	1	0.025484864	0.963885438	0.305	0.268
399	ENSDARG00000038025	cbx7a	1	0.000202946	-0.406868517	0.02	0.124
400	ENSDARG00000038059	grb2b	1	8.05E-05	-0.291725347	0.007	0.109
401	ENSDARG00000038075	cyc1	1	0.065421512	0.357229753	0.325	0.555
402	ENSDARG00000038296	tmem86b	1	0.000358087	0.2616296	0.106	0.272
403	ENSDARG00000038359	enosf1	1	0.010262209	0.266843251	0.033	0.102
404	ENSDARG00000038439	fabp10a	1	0.174536699	0.458421596	0.437	0.484
405	ENSDARG00000038768	mrpl12	1	0.001314121	0.352620077	0.132	0.298
406	ENSDARG00000038905	hectd3	1	0.037788998	0.290984133	0.053	0.116
407	ENSDARG00000039243	zgc:152791	1	0.000327947	-0.524327811	0.02	0.119
408	ENSDARG00000039269	arg2	1	0.030210735	0.413735638	0.132	0.24
409	ENSDARG00000039493	naa20	1	0.009565869	0.300006879	0.086	0.189
410	ENSDARG00000039730	zgc:112160	1	0.315510001	0.826902117	0.093	0.132
411	ENSDARG00000039832	gsta.2	1	0.023654935	0.330323609	0.205	0.358
412	ENSDARG00000039882	ap3s2	1	0.075011017	0.340055423	0.086	0.154
413	ENSDARG00000039929	ckmt2b	1	0.343263595	0.422089994	0.113	0.093
414	ENSDARG00000040245	kpnb3	1	0.011650679	0.283653369	0.046	0.123
415	ENSDARG00000040465	irf2	1	5.24E-05	-0.253843473	0	0.1
416	ENSDARG00000040466	vil1	1	0.85384831	0.283549161	0.543	0.682
417	ENSDARG00000040534	epcam	1	0.0118932	-0.620028364	0.106	0.198
418	ENSDARG00000040565	ckmb	1	0.000271631	0.621158808	0.57	0.559
419	ENSDARG00000040764	id1	1	0.000473789	-0.366089139	0.093	0.233
420	ENSDARG00000040822	fundc1	1	0.119714493	0.298820671	0.079	0.135
421	ENSDARG00000040988	tpi1b	1	0.102963994	0.310261617	0.371	0.611
422	ENSDARG00000041203	drap1	1	0.00466373	0.299437337	0.093	0.212
423	ENSDARG00000041332	tmem33	1	9.15E-05	-0.279557505	0.007	0.108
424	ENSDARG00000041592	dcun1d2b	1	0.000100041	-0.27146217	0.013	0.12
425	ENSDARG00000041665	mkrn1	1	0.44085368	0.705880883	0.099	0.135
426	ENSDARG00000041925	cryba2b	1	0.007815334	0.725537549	0.424	0.395
427	ENSDARG00000042345	si:dkeyp-55f12.3	1	0.052324548	0.434644523	0.066	0.131
428	ENSDARG00000042533	gstm.1	1	0.000171728	-0.251896907	0.02	0.127
429	ENSDARG00000042725	cebpb	1	0.000785007	-0.344532058	0.06	0.175
430	ENSDARG00000042953	cyp2n13	1	0.087428112	0.304772403	0.245	0.399
431	ENSDARG00000042993	prss1	1	0.222725955	1.375540564	0.371	0.408
432	ENSDARG00000043457	gapdh	1	0.000562422	0.283488101	1	0.945
433	ENSDARG00000043561	psmc1b	1	0.004124985	0.289893248	0.04	0.125
434	ENSDARG00000044420	dnajc19	1	0.00559586	0.367494653	0.046	0.132
435	ENSDARG00000044566	fabp6	1	0.017768349	-0.758046706	0.066	0.136
436	ENSDARG00000044573	cdc42	1	0.00511654	0.255112012	0.126	0.261
437	ENSDARG00000044684	rbp4l	1	0.705975755	0.440313427	0.212	0.228
438	ENSDARG00000045352	cst14a.2	1	0.030552201	0.3565669	0.252	0.439
439	ENSDARG00000045639	elavl4	1	0.007307905	-0.574261584	0.066	0.152
440	ENSDARG00000045695	myca	1	0.192598811	0.416242514	0.066	0.108
441	ENSDARG00000045888	acat1	1	0.000655112	0.297991456	0.066	0.194
442	ENSDARG00000045913	mrps10	1	0.00600355	0.464961521	0.152	0.309
443	ENSDARG00000046012	slc47a1	1	0.050690553	0.32655954	0.086	0.162
444	ENSDARG00000051800	fnbp4	1	0.003576811	-0.263444932	0.026	0.102
445	ENSDARG00000052623	bsdc1	1	0.000542596	-0.282812191	0.02	0.113
446	ENSDARG00000053853	slc13a2	1	0.009673792	-0.259506942	0.497	0.671
447	ENSDARG00000053862	crygmx	1	0.011832964	0.584527558	0.424	0.398
448	ENSDARG00000053875	cryba1b	1	0.008528418	0.711533265	0.444	0.419
449	ENSDARG00000053973	fetub	1	0.184414144	0.305726924	0.146	0.217
450	ENSDARG00000054058	h1fx	1	7.48E-05	-0.604890675	0.139	0.322
451	ENSDARG00000054290	acin1a	1	0.000372032	0.330755786	0.113	0.282
452	ENSDARG00000054666	pgpep1	1	0.000337889	-0.25819425	0.013	0.106
453	ENSDARG00000054777	si:dkey-46a10.3	1	0.00010197	-0.331786691	0.007	0.106
454	ENSDARG00000055283	id2a	1	0.000295728	-0.370078952	0.113	0.271
455	ENSDARG00000055455	gpm6aa	1	0.011679799	-0.860220246	0.106	0.195
456	ENSDARG00000055589	s100t	1	0.368154459	0.428185277	0.106	0.089
457	ENSDARG00000055618	acta1b	1	0.98550634	0.313275983	0.126	0.135
458	ENSDARG00000055723	hsp70l	1	0.017900323	-0.387485893	0.152	0.263
459	ENSDARG00000055974	tpmt.1	1	0.0051241	0.308721971	0.046	0.133
460	ENSDARG00000056075	rca2.1	1	8.92E-05	-0.332152953	0.007	0.108
461	ENSDARG00000056108	ndufa4	1	0.02038068	0.291583441	0.146	0.268
462	ENSDARG00000056248	si:dkey-183i3.5	1	0.452875752	0.623441914	0.265	0.28
463	ENSDARG00000056480	cpvl	1	0.000203102	-0.448126325	0.013	0.112
464	ENSDARG00000056557	copb1	1	5.41E-05	-0.261764906	0.013	0.127
465	ENSDARG00000056744	ela2	1	0.706853152	1.086111855	0.179	0.186
466	ENSDARG00000056765	ela2l	1	0.138532671	0.878430291	0.152	0.228
467	ENSDARG00000056781	zanl	1	0.001014415	-0.511320226	0.046	0.148
468	ENSDARG00000057460	crygm2d13	1	0.434556895	0.516038162	0.258	0.263
469	ENSDARG00000057571	pgam2	1	0.181021974	0.501106367	0.205	0.314
470	ENSDARG00000057854	sap18	1	0.001518574	0.271722105	0.079	0.205
471	ENSDARG00000058005	hgd	1	0.011307049	-0.253422211	0.053	0.129
472	ENSDARG00000058117	snap25b	1	0.010587729	-0.420431826	0.053	0.128
473	ENSDARG00000058203	smc1al	1	0.000263496	-0.31652149	0.013	0.109
474	ENSDARG00000058297	timm13	1	0.060334773	0.269243495	0.093	0.167
475	ENSDARG00000059070	gars	1	0.000220805	0.290198857	0.093	0.255
476	ENSDARG00000059908	si:ch211-217k17.7	1	0.000179552	0.253836637	0.126	0.315
477	ENSDARG00000060350	apoda.2	1	0.516201072	0.594208583	0.119	0.151
478	ENSDARG00000060697	kmt2bb	1	7.02E-05	-0.342176656	0.007	0.111
479	ENSDARG00000062568	mrpl2	1	0.005052708	0.427267585	0.119	0.255
480	ENSDARG00000062592	myl10	1	0.49306928	0.30645983	0.099	0.128
481	ENSDARG00000063095	ctsf	1	5.50E-05	-0.320111759	0.02	0.139
482	ENSDARG00000063126	gusb	1	0.08860577	0.297815797	0.053	0.102
483	ENSDARG00000063665	mat2al	1	0.002490371	0.282190693	0.205	0.414
484	ENSDARG00000063895	mt-nd1	1	0.000107727	-0.510631867	0.232	0.445
485	ENSDARG00000063899	mt-nd2	1	0.00037463	-0.388335921	0.265	0.478
486	ENSDARG00000063905	mt-co1	1	0.133318665	-0.356144059	0.444	0.573
487	ENSDARG00000063908	mt-co2	1	0.079775499	-0.558056081	0.702	0.854
488	ENSDARG00000063911	mt-atp6	1	0.005216558	-0.565297109	0.444	0.64
489	ENSDARG00000063912	mt-co3	1	0.448049469	-0.448773411	0.728	0.818
490	ENSDARG00000063917	mt-nd4	1	0.008133411	-0.310855351	0.278	0.433
491	ENSDARG00000067848	nmrk2	1	0.01909991	0.30222912	0.099	0.198
492	ENSDARG00000067990	myhz1.1	1	0.000812592	0.420904453	0.603	0.65
493	ENSDARG00000067995	myhz1.2	1	0.016542404	0.780866719	0.305	0.249
494	ENSDARG00000068088	tcnba	1	0.254949908	-1.488193826	0.219	0.182
495	ENSDARG00000068156	chchd7	1	4.62E-05	-0.256121264	0	0.101
496	ENSDARG00000068432	si:dkey-56m19.5	1	0.000329007	-0.447673859	0.013	0.106
497	ENSDARG00000068507	crybb1	1	0.007751113	0.712992844	0.483	0.482
498	ENSDARG00000068680	ctrl	1	0.764339333	0.868978565	0.119	0.121
499	ENSDARG00000068940	atp5meb	1	0.635603372	0.256702074	0.464	0.668
500	ENSDARG00000069801	crygm2d12	1	0.004747543	0.775588925	0.411	0.365
501	ENSDARG00000069827	crygm2d11	1	0.038790782	0.764692696	0.152	0.104
502	ENSDARG00000070560	nap1l4a	1	0.030862613	0.253483296	0.053	0.119
503	ENSDARG00000070674	psmd6	1	0.018134383	0.274492587	0.093	0.189
504	ENSDARG00000070723	ndufa9a	1	8.44E-05	0.277477872	0.166	0.399
505	ENSDARG00000070835	tnnc2	1	0.206977198	0.409778333	0.391	0.42
506	ENSDARG00000071018	ptena	1	0.000144418	-0.283787869	0.013	0.116
507	ENSDARG00000071445	myoz1b	1	0.594047101	0.394527206	0.126	0.119
508	ENSDARG00000071500	fam207a	1	0.011439857	0.285103509	0.033	0.101
509	ENSDARG00000071691	uqcrc2b	1	0.022065093	0.441069518	0.172	0.314
510	ENSDARG00000073742	prss59.2	1	0.658131909	1.185931261	0.351	0.422
511	ENSDARG00000074301	cth	1	0.000609896	0.281826764	0.126	0.298
512	ENSDARG00000074507	rmdn1	1	0.005341894	0.348350935	0.278	0.536
513	ENSDARG00000074552	ndufs7	1	0.001938905	0.25535954	0.245	0.496
514	ENSDARG00000075444	cgref1	1	0.013707658	0.565640488	0.166	0.318
515	ENSDARG00000075709	ndufb3	1	0.001036403	0.491324066	0.199	0.422
516	ENSDARG00000075766	sccpdha	1	0.024975569	0.394163402	0.113	0.216
517	ENSDARG00000076509	polr2d	1	0.04801773	0.403589149	0.073	0.143
518	ENSDARG00000076572	crygm2d7	1	0.182043912	0.548726928	0.179	0.151
519	ENSDARG00000076790	crygm2d16	1	0.001604663	0.977335608	0.291	0.209
520	ENSDARG00000076836	gpx4b	1	0.012418885	0.264950756	0.311	0.573
521	ENSDARG00000076891	rfxap	1	0.064989568	0.357030048	0.06	0.117
522	ENSDARG00000077664	zgc:110239	1	0.001487826	-0.275048726	0.026	0.113
523	ENSDARG00000078619	pnp5a	1	0.291937448	0.341674461	0.073	0.108
524	ENSDARG00000079274	prss59.1	1	0.89971531	1.167248476	0.219	0.247
525	ENSDARG00000079305	hbae3	1	0.593007179	1.633513231	0.099	0.125
526	ENSDARG00000079508	fam114a2	1	0.008442648	0.313824563	0.04	0.116
527	ENSDARG00000079783	isg20	1	0.00010086	-0.291686121	0.013	0.12
528	ENSDARG00000079815	lyrm7	1	0.005401864	0.262098713	0.033	0.111
529	ENSDARG00000086658	crygm2d21	1	0.181214428	0.628091364	0.258	0.243
530	ENSDARG00000086917	crygm2d2	1	0.000739565	0.718569611	0.517	0.482
531	ENSDARG00000086985	klc4	1	0.007489022	0.633173729	0.146	0.294
532	ENSDARG00000087324	crygm2d1	1	0.007418807	0.791578315	0.43	0.41
533	ENSDARG00000087390	hbbe1.3	1	0.228701343	1.630886329	0.172	0.151
534	ENSDARG00000087765	crygm2d10	1	0.053607048	0.591192583	0.371	0.36
535	ENSDARG00000088823	crygm2d3	1	0.920386723	0.355043193	0.205	0.237
536	ENSDARG00000088959	pdxka	1	0.007640831	0.311344037	0.053	0.139
537	ENSDARG00000089382	zgc:158463	1	0.041694936	0.345322415	0.199	0.333
538	ENSDARG00000089681	btf3l4	1	0.001308999	0.348646054	0.146	0.322
539	ENSDARG00000089877	si:dkeyp-75h12.5	1	0.001060619	-0.355396124	0.033	0.128
540	ENSDARG00000090268	krtt1c19e	1	0.241447965	0.311031676	0.424	0.466
541	ENSDARG00000090389	ndufv3	1	0.000798451	0.283973564	0.126	0.292
542	ENSDARG00000090428	ctrb1	1	0.007286868	1.490074018	0.417	0.412
543	ENSDARG00000090872	si:dkey-276j7.1	1	0.000583353	-0.332653266	0.046	0.158
544	ENSDARG00000091563	snw1	1	0.016970776	0.364868503	0.086	0.179
545	ENSDARG00000092112	tomm40	1	0.088317048	0.584647855	0.086	0.152
546	ENSDARG00000092362	hsp70.2	1	0.000168834	-0.690394207	0.126	0.292
547	ENSDARG00000092873	zgc:193541	1	0.836208284	0.3541652	0.503	0.698
548	ENSDARG00000094041	krt17	1	0.44599303	0.29437481	0.159	0.209
549	ENSDARG00000094300	nupr1a	1	0.007972542	0.484242029	0.139	0.276
550	ENSDARG00000094310	si:ch211-255g12.6	1	0.064232046	0.65067982	0.305	0.275
551	ENSDARG00000094929	apoa4b.2	1	0.002319376	-0.281368208	0.172	0.325
552	ENSDARG00000095947	adkb	1	0.007548658	0.428216177	0.086	0.193
553	ENSDARG00000096257	si:ch73-367p23.2	1	0.617569995	0.268319737	0.179	0.177
554	ENSDARG00000096445	si:ch211-214p16.3	1	0.000529844	-0.426980175	0.04	0.148
555	ENSDARG00000096739	si:dkey-219e21.2	1	8.65E-05	-0.251653526	0.079	0.239
556	ENSDARG00000097057	fxyd6l	1	0.00172742	-0.252457272	0.033	0.123
557	ENSDARG00000097102	si:ch73-281n10.2	1	0.070042294	0.259174891	0.245	0.394
558	ENSDARG00000097478	qkia	1	0.000237819	-0.479549044	0.02	0.123
559	ENSDARG00000097797	tomm6	1	0.000364864	0.274454649	0.132	0.317
560	ENSDARG00000098114	ctsa	1	0.000127006	-0.334053766	0.013	0.117
561	ENSDARG00000098367	srp54	1	0.006437362	0.254198816	0.06	0.152
562	ENSDARG00000098627	gspt1l	1	0.000654645	0.281977157	0.079	0.217
563	ENSDARG00000098724	rgrb	1	0.021071089	0.521955487	0.073	0.156
564	ENSDARG00000099014	fxyd1	1	0.000241455	-0.466008383	0.026	0.133
565	ENSDARG00000099154	CABZ01032488.1	1	0.00038578	0.263044581	0.099	0.259
566	ENSDARG00000099313	naga	1	0.003733567	-0.374193103	0.053	0.144
567	ENSDARG00000099358	hccsb	1	0.000190568	-0.281714653	0.007	0.1
568	ENSDARG00000099420	nme2b.2	1	0.770599162	0.428818609	0.358	0.423
569	ENSDARG00000099776	glula	1	0.474255482	0.271313469	0.205	0.265
570	ENSDARG00000099974	ldb3b	1	0.002688874	0.745536105	0.139	0.071
571	ENSDARG00000100129	brd3b	1	0.001172184	-0.327114475	0.026	0.116
572	ENSDARG00000100315	slc15a1a	1	5.49E-05	-0.299543255	0.007	0.113
573	ENSDARG00000100366	si:dkey-102m7.3	1	9.10E-05	-0.286440329	0.007	0.108
574	ENSDARG00000100825	calm3a	1	0.001412632	-0.289160861	0.02	0.102
575	ENSDARG00000101324	apoa1b	1	6.86E-05	0.639262107	0.695	0.771
576	ENSDARG00000101733	fam168b	1	0.000676992	-0.25088756	0.026	0.123
577	ENSDARG00000101900	xrn2	1	4.62E-05	-0.302263335	0	0.101
578	ENSDARG00000102558	pde6ha	1	0.072718641	0.563024578	0.258	0.222
579	ENSDARG00000102590	polr3h	1	4.86E-05	-0.297354726	0.007	0.115
580	ENSDARG00000103403	sar1b	1	0.001125561	0.287520997	0.113	0.265
581	ENSDARG00000103543	gngt2b	1	0.220882571	0.396472893	0.159	0.132
582	ENSDARG00000103612	akt2l	1	0.000491015	0.308573604	0.139	0.325
583	ENSDARG00000103659	bco1l	1	0.009063624	0.377005066	0.159	0.31
584	ENSDARG00000103824	hint1	1	0.002932986	0.315243816	0.146	0.305
585	ENSDARG00000103878	anpepb	1	0.001056856	-0.356992578	0.219	0.392
586	ENSDARG00000104068	gstp1	1	0.000233367	-0.302995825	0.291	0.532
587	ENSDARG00000104071	hikeshi	1	0.001513446	0.32892872	0.086	0.217
588	ENSDARG00000104487	mthfs	1	0.084926665	0.280423071	0.066	0.123
589	ENSDARG00000104517	uqcr10	1	0.120188655	0.269520354	0.364	0.597
590	ENSDARG00000104871	LEPROTL1	1	0.001426441	-0.251755751	0.02	0.102
591	ENSDARG00000105117	sdad1	1	0.008775207	0.304456525	0.073	0.168
592	ENSDARG00000105154	creg1	1	0.184191004	0.502837132	0.086	0.136
593	ENSDARG00000105223	pmp22a	1	0.003766249	-0.363434226	0.046	0.133
594	ENSDARG00000105522	si:ch211-196f2.3	1	0.000192757	-0.253993017	0.007	0.1
595	ENSDARG00000109774	CABZ01084963.1	1	0.003224777	0.305251562	0.126	0.272
596	ENSDARG00000109861	BX545855.1	1	0.002099461	0.71596088	0.43	0.38
597	ENSDARG00000111939	atf4a	1	0.046668532	0.291875471	0.073	0.142
598	ENSDARG00000114258	si:dkey-30c15.13	1	0.028181819	0.282799122	0.053	0.12
599	ENSDARG00000116164	crygm2d8	1	0.229101362	0.611418168	0.258	0.251
