# Supplementary material for: Cell-type-specific responses to the microbiota across all tissues of the larval zebrafish
Source: Cell Rep. Author manuscript; Available in PMC 2023 Oct 23. (PMC10423310; doi:10.1016/j.celrep.2023.112095)
Supplement: MMC10 [file NIHMS1880944-supplement-MMC10.zip › DataS3/S.Figure7_PanelB_GenesLists/Subcluster3.tsv]

	gene	gene_NAME	p_val_adj	p_val	avg_log2FC	pct.1	pct.2
1	ENSDARG00000002768	pvalb2	3.97E-52	1.80E-56	1.788953419	1	0.993
2	ENSDARG00000099197	actc1b	2.33E-49	1.05E-53	1.837655785	0.992	0.99
3	ENSDARG00000037789	pvalb1	8.72E-49	3.95E-53	1.762043269	1	0.991
4	ENSDARG00000053254	mylpfa	2.62E-40	1.19E-44	1.754431305	0.977	0.962
5	ENSDARG00000017441	mylz3	2.50E-29	1.14E-33	1.802458322	0.891	0.882
6	ENSDARG00000033683	tpma	6.34E-29	2.87E-33	1.854727851	0.891	0.844
7	ENSDARG00000029069	tnni2a.4	1.48E-25	6.69E-30	1.731286827	0.875	0.805
8	ENSDARG00000035327	ckma	1.02E-21	4.64E-26	1.846468698	0.812	0.749
9	ENSDARG00000056008	atp5mc1	1.81E-18	8.22E-23	-1.356046951	0.102	0.675
10	ENSDARG00000021149	cbr1l	2.00E-15	9.08E-20	-1.23033225	0.094	0.617
11	ENSDARG00000045490	ndufb2	2.70E-15	1.22E-19	-0.989267044	0.047	0.528
12	ENSDARG00000019444	ssr4	4.97E-15	2.25E-19	-0.736258316	0.094	0.622
13	ENSDARG00000020944	ezra	1.37E-14	6.19E-19	-1.340001729	0.008	0.438
14	ENSDARG00000098589	cyb5a	2.80E-14	1.27E-18	-0.859714497	0.086	0.59
15	ENSDARG00000014915	ndufab1b	3.31E-13	1.50E-17	-0.840604884	0.055	0.51
16	ENSDARG00000013056	itpk1a	1.13E-12	5.11E-17	-0.684832208	0.086	0.562
17	ENSDARG00000058041	ndufa8	1.15E-12	5.22E-17	-0.592801068	0.078	0.549
18	ENSDARG00000028106	glrx	1.16E-12	5.25E-17	-0.758915222	0.078	0.546
19	ENSDARG00000068457	tnnt3b	1.60E-12	7.27E-17	1.84187578	0.727	0.723
20	ENSDARG00000076223	SERP1	1.63E-12	7.41E-17	-0.899115748	0.164	0.701
21	ENSDARG00000105187	gcshb	2.09E-12	9.50E-17	-0.827329153	0.078	0.54
22	ENSDARG00000007745	uqcrfs1	2.46E-12	1.12E-16	-0.493106228	0.086	0.558
23	ENSDARG00000005423	pgam1a	2.83E-12	1.28E-16	-0.796250672	0.07	0.523
24	ENSDARG00000018146	gpx1a	3.75E-12	1.70E-16	-0.736279018	0.047	0.475
25	ENSDARG00000033285	gsto2	3.75E-12	1.70E-16	-0.88778916	0.078	0.533
26	ENSDARG00000070386	krtcap2	5.05E-12	2.29E-16	-0.835988564	0.039	0.456
27	ENSDARG00000000068	slc9a3r1a	7.24E-12	3.28E-16	-0.438352316	0.086	0.55
28	ENSDARG00000101074	glud1b	1.05E-11	4.75E-16	-0.935148407	0.281	0.813
29	ENSDARG00000035882	rida	1.11E-11	5.02E-16	-0.787698385	0.086	0.544
30	ENSDARG00000102249	pepd	1.34E-11	6.05E-16	-0.618248902	0.062	0.495
31	ENSDARG00000041400	ndufa3	1.50E-11	6.82E-16	-0.792009032	0.039	0.447
32	ENSDARG00000043457	gapdh	1.51E-11	6.84E-16	-0.790064939	0.852	0.971
33	ENSDARG00000006215	akr1b1	2.09E-11	9.47E-16	-0.802158145	0.188	0.724
34	ENSDARG00000059298	spcs1	3.01E-11	1.37E-15	-0.779220479	0.039	0.439
35	ENSDARG00000075931	acsl5	3.81E-11	1.73E-15	-0.980279352	0.039	0.438
36	ENSDARG00000042644	sod2	4.19E-11	1.90E-15	-1.007041954	0.023	0.405
37	ENSDARG00000074552	ndufs7	4.84E-11	2.19E-15	-0.492049839	0.078	0.516
38	ENSDARG00000053853	slc13a2	5.13E-11	2.32E-15	-1.040048095	0.227	0.711
39	ENSDARG00000042010	pklr	5.43E-11	2.46E-15	-0.482257791	0.188	0.731
40	ENSDARG00000052336	ociad2	5.56E-11	2.52E-15	-0.728520471	0.062	0.481
41	ENSDARG00000037259	ndufb6	6.14E-11	2.79E-15	-0.422108461	0.055	0.468
42	ENSDARG00000068992	hspa8	6.51E-11	2.95E-15	-0.525344504	0.898	0.999
43	ENSDARG00000028336	dhdhl	6.60E-11	2.99E-15	-0.639841164	0.062	0.482
44	ENSDARG00000016889	eif3g	6.71E-11	3.04E-15	-0.500841384	0.148	0.656
45	ENSDARG00000032639	cd36	9.20E-11	4.17E-15	-0.951072	0.297	0.771
46	ENSDARG00000029230	pnp4b	1.70E-10	7.68E-15	-0.791450529	0.125	0.593
47	ENSDARG00000097209	cox8b	1.70E-10	7.71E-15	-0.586682138	0.094	0.535
48	ENSDARG00000104085	abcd3a	1.92E-10	8.69E-15	-0.765810938	0.047	0.442
49	ENSDARG00000006029	lta4h	1.96E-10	8.87E-15	-0.999212487	0.016	0.378
50	ENSDARG00000040466	vil1	1.99E-10	9.01E-15	-0.808939475	0.211	0.733
51	ENSDARG00000038694	zgc:101744	2.10E-10	9.52E-15	-0.563312411	0.109	0.566
52	ENSDARG00000020187	GCA	2.23E-10	1.01E-14	-0.585278904	0.047	0.441
53	ENSDARG00000101082	eif3s6ip	2.41E-10	1.09E-14	-0.416414731	0.117	0.584
54	ENSDARG00000013144	atp1b1a	2.53E-10	1.15E-14	-0.783930846	0.344	0.873
55	ENSDARG00000056583	ndufs6	2.63E-10	1.19E-14	-0.647987412	0.039	0.424
56	ENSDARG00000017772	mdh1aa	3.31E-10	1.50E-14	-0.831773234	0.531	0.925
57	ENSDARG00000019228	mogat2	3.47E-10	1.57E-14	-0.906943502	0.039	0.421
58	ENSDARG00000092553	slc25a5	3.66E-10	1.66E-14	-0.445544433	0.969	1
59	ENSDARG00000017445	eif3i	4.01E-10	1.82E-14	-0.275033064	0.156	0.661
60	ENSDARG00000063665	mat2al	4.55E-10	2.06E-14	-0.749345964	0.047	0.434
61	ENSDARG00000039211	zgc:77439	4.61E-10	2.09E-14	-0.52731986	0.109	0.559
62	ENSDARG00000008785	dldh	5.74E-10	2.60E-14	-0.348502694	0.086	0.512
63	ENSDARG00000068289	eif3k	5.82E-10	2.64E-14	-0.440597915	0.125	0.588
64	ENSDARG00000017891	tcp1	6.55E-10	2.97E-14	-0.460015549	0.062	0.464
65	ENSDARG00000036427	slc3a2a	6.55E-10	2.97E-14	-0.471361506	0.078	0.495
66	ENSDARG00000074507	rmdn1	9.26E-10	4.20E-14	-0.426519727	0.109	0.557
67	ENSDARG00000054191	pgk1	1.09E-09	4.93E-14	-0.491055765	0.086	0.506
68	ENSDARG00000013522	pck1	1.20E-09	5.45E-14	-0.839054109	0.414	0.877
69	ENSDARG00000076836	gpx4b	1.43E-09	6.50E-14	-0.44231842	0.133	0.595
70	ENSDARG00000092155	apoc2	1.49E-09	6.75E-14	-1.054598836	0.336	0.77
71	ENSDARG00000080010	adh5	1.56E-09	7.05E-14	-0.365956215	0.172	0.684
72	ENSDARG00000024278	adh8b	2.35E-09	1.07E-13	-0.610639736	0.188	0.684
73	ENSDARG00000000069	dap	2.40E-09	1.09E-13	-0.377091499	0.109	0.548
74	ENSDARG00000025522	sgk1	2.53E-09	1.15E-13	-0.403916681	0.039	0.404
75	ENSDARG00000043587	srd5a2a	2.85E-09	1.29E-13	-0.553908098	0.102	0.528
76	ENSDARG00000101324	apoa1b	3.12E-09	1.42E-13	1.401801505	0.734	0.762
77	ENSDARG00000054907	cox7a2l	3.23E-09	1.46E-13	-0.572563095	0.07	0.464
78	ENSDARG00000055416	serpinb1	3.61E-09	1.64E-13	-0.488574541	0.242	0.765
79	ENSDARG00000070038	rbp2a	3.86E-09	1.75E-13	-1.039653963	0.617	0.856
80	ENSDARG00000018903	aimp2	4.22E-09	1.92E-13	-0.651559956	0.023	0.367
81	ENSDARG00000070824	ndufb5	5.63E-09	2.55E-13	-0.281625756	0.094	0.508
82	ENSDARG00000075989	arpc2	7.05E-09	3.19E-13	-0.300355089	0.109	0.537
83	ENSDARG00000099663	cox5ab	7.33E-09	3.32E-13	-0.478320514	0.164	0.644
84	ENSDARG00000018461	zgc:56095	7.53E-09	3.42E-13	-0.950682436	0.008	0.329
85	ENSDARG00000021059	alas1	9.22E-09	4.18E-13	-0.678687482	0.211	0.699
86	ENSDARG00000006427	fabp2	9.64E-09	4.37E-13	-0.944702073	0.797	0.931
87	ENSDARG00000086996	si:ch73-234b20.5	9.99E-09	4.53E-13	-0.698251466	0.023	0.359
88	ENSDARG00000070607	mrpl36	1.05E-08	4.76E-13	-0.886329841	0.016	0.341
89	ENSDARG00000036846	anks4b	1.12E-08	5.06E-13	-0.693193716	0.031	0.374
90	ENSDARG00000042539	ywhaqa	1.18E-08	5.34E-13	-0.632256879	0.039	0.39
91	ENSDARG00000092873	zgc:193541	1.55E-08	7.01E-13	-0.432771459	0.219	0.74
92	ENSDARG00000052304	uqcrc1	1.59E-08	7.19E-13	-0.529215709	0.062	0.431
93	ENSDARG00000075444	cgref1	1.66E-08	7.52E-13	-0.79923361	0.016	0.339
94	ENSDARG00000013333	ndufa10	1.82E-08	8.23E-13	-0.571850729	0.031	0.37
95	ENSDARG00000036239	gatm	1.82E-08	8.27E-13	-0.851661557	0.055	0.414
96	ENSDARG00000042620	gstr	1.99E-08	9.01E-13	-0.493386107	0.156	0.61
97	ENSDARG00000009830	hdlbpa	2.32E-08	1.05E-12	-0.428597013	0.062	0.429
98	ENSDARG00000019924	cmpk	2.38E-08	1.08E-12	-0.431923408	0.078	0.463
99	ENSDARG00000053684	aldob	2.63E-08	1.19E-12	-0.689697471	0.953	0.991
100	ENSDARG00000004141	zgc:92630	2.71E-08	1.23E-12	-0.74780582	0.047	0.397
101	ENSDARG00000015866	apoa2	2.87E-08	1.30E-12	1.748284172	0.68	0.682
102	ENSDARG00000005230	ssr2	3.33E-08	1.51E-12	-0.288930914	0.164	0.634
103	ENSDARG00000101979	eps8l3a	3.63E-08	1.64E-12	-0.435805011	0.055	0.412
104	ENSDARG00000070723	ndufa9a	3.84E-08	1.74E-12	-0.495497785	0.055	0.41
105	ENSDARG00000030139	sdhdb	3.94E-08	1.78E-12	-0.453598325	0.062	0.425
106	ENSDARG00000042953	cyp2n13	3.99E-08	1.81E-12	-0.607010238	0.062	0.425
107	ENSDARG00000038439	fabp10a	4.08E-08	1.85E-12	1.882210749	0.586	0.458
108	ENSDARG00000016081	cldn15la	4.26E-08	1.93E-12	-0.652320697	0.133	0.557
109	ENSDARG00000059227	fabp1b.1	4.37E-08	1.98E-12	-0.933727014	0.5	0.83
110	ENSDARG00000104537	cox7c	4.52E-08	2.05E-12	-0.452788122	0.219	0.718
111	ENSDARG00000103791	nme2b.1	4.56E-08	2.07E-12	-0.481327596	0.797	0.983
112	ENSDARG00000053858	crip1	4.60E-08	2.09E-12	-0.622779118	0.305	0.816
113	ENSDARG00000029795	prxl2b	5.00E-08	2.27E-12	-0.782936839	0.031	0.359
114	ENSDARG00000008502	pno1	5.29E-08	2.40E-12	-0.27447099	0.141	0.58
115	ENSDARG00000031511	psmb2	5.49E-08	2.49E-12	-0.578471497	0.023	0.344
116	ENSDARG00000012903	slc34a2a	5.71E-08	2.59E-12	-0.960241085	0.047	0.39
117	ENSDARG00000056167	hspe1	6.54E-08	2.97E-12	-0.331283008	0.086	0.468
118	ENSDARG00000078785	tmem258	6.68E-08	3.03E-12	-0.367665508	0.117	0.529
119	ENSDARG00000025338	hagh	6.78E-08	3.07E-12	-0.50947784	0.031	0.358
120	ENSDARG00000014329	npm1a	6.90E-08	3.13E-12	-0.451148953	0.055	0.405
121	ENSDARG00000003219	bin2a	6.93E-08	3.14E-12	-0.760002079	0.023	0.341
122	ENSDARG00000058225	arpc4l	7.61E-08	3.45E-12	-0.493471579	0.039	0.373
123	ENSDARG00000040121	psma2	7.93E-08	3.60E-12	-0.87712458	0	0.292
124	ENSDARG00000029818	srsf5a	8.10E-08	3.67E-12	-0.252664764	0.117	0.528
125	ENSDARG00000067717	tomm7	8.33E-08	3.77E-12	-0.279785415	0.078	0.452
126	ENSDARG00000003113	ada	8.42E-08	3.82E-12	-0.630167683	0.234	0.729
127	ENSDARG00000019404	atp5f1d	9.22E-08	4.18E-12	-0.301030979	0.211	0.708
128	ENSDARG00000022261	pdzk1	1.00E-07	4.55E-12	-0.631416847	0.164	0.614
129	ENSDARG00000012076	apoa1a	1.12E-07	5.08E-12	-0.930262313	0.773	0.907
130	ENSDARG00000045352	cst14a.2	1.16E-07	5.26E-12	-0.469228296	0.086	0.461
131	ENSDARG00000008491	si:ch211-107o10.3	1.18E-07	5.36E-12	-0.469702672	0.062	0.416
132	ENSDARG00000102482	zgc:165573	1.32E-07	5.98E-12	-0.566262327	0.031	0.352
133	ENSDARG00000019732	mtch2	1.41E-07	6.39E-12	-0.264881986	0.055	0.399
134	ENSDARG00000016598	ckmt1	1.50E-07	6.79E-12	-0.259986297	0.148	0.587
135	ENSDARG00000093313	ubb	1.62E-07	7.35E-12	-0.476309497	0.094	0.472
136	ENSDARG00000032102	prdx3	1.77E-07	8.01E-12	-0.335267613	0.07	0.427
137	ENSDARG00000071592	aqp8a.2	1.78E-07	8.07E-12	-0.572685551	0.047	0.38
138	ENSDARG00000003931	cndp2	1.78E-07	8.08E-12	-0.395781119	0.094	0.473
139	ENSDARG00000040401	slc25a20	1.80E-07	8.14E-12	-0.48527754	0.031	0.349
140	ENSDARG00000018621	slc6a19a.1	1.85E-07	8.37E-12	-0.962861786	0.023	0.332
141	ENSDARG00000041391	tmed10	2.11E-07	9.55E-12	-0.67236558	0.016	0.315
142	ENSDARG00000020232	eif6	2.32E-07	1.05E-11	-0.48200257	0.039	0.359
143	ENSDARG00000103785	sult2st2	2.33E-07	1.06E-11	-0.448035822	0.125	0.531
144	ENSDARG00000095633	si:ch211-133l5.7	2.35E-07	1.07E-11	-0.524910129	0.281	0.765
145	ENSDARG00000009950	edf1	2.40E-07	1.09E-11	-0.420999896	0.234	0.749
146	ENSDARG00000001788	atp5po	2.40E-07	1.09E-11	-0.290511628	0.219	0.727
147	ENSDARG00000005840	got2b	2.46E-07	1.12E-11	-0.306846954	0.055	0.393
148	ENSDARG00000058354	selenot1a	2.52E-07	1.14E-11	-0.354635503	0.055	0.393
149	ENSDARG00000015662	pla2g12b	2.78E-07	1.26E-11	-0.419390702	0.125	0.532
150	ENSDARG00000103659	bco1l	2.88E-07	1.31E-11	-0.766704668	0.023	0.328
151	ENSDARG00000057882	arpc3	3.07E-07	1.39E-11	-0.365167235	0.07	0.422
152	ENSDARG00000032296	pomp	3.42E-07	1.55E-11	-0.487758364	0.055	0.388
153	ENSDARG00000075709	ndufb3	3.52E-07	1.60E-11	-0.30501166	0.078	0.435
154	ENSDARG00000031819	eif4ebp2	3.57E-07	1.62E-11	-0.344438634	0.062	0.403
155	ENSDARG00000009447	atp5mc3b	3.72E-07	1.69E-11	-0.589801409	0.734	0.973
156	ENSDARG00000035544	etnppl	3.72E-07	1.69E-11	-0.389028383	0.055	0.39
157	ENSDARG00000020984	slc16a10	3.74E-07	1.70E-11	-0.611751137	0.023	0.325
158	ENSDARG00000051986	ndufs8a	3.82E-07	1.73E-11	-0.268676455	0.062	0.405
159	ENSDARG00000099111	zgc:175280	3.97E-07	1.80E-11	-0.633946395	0.047	0.37
160	ENSDARG00000020850	eef1a1l1	4.05E-07	1.83E-11	-0.307679721	1	1
161	ENSDARG00000104517	uqcr10	4.16E-07	1.88E-11	-0.255993021	0.172	0.622
162	ENSDARG00000086826	sult6b1	4.16E-07	1.89E-11	-0.90563315	0.328	0.782
163	ENSDARG00000044751	ddt	4.22E-07	1.91E-11	-0.400808802	0.078	0.433
164	ENSDARG00000040988	tpi1b	4.28E-07	1.94E-11	-0.300592323	0.18	0.635
165	ENSDARG00000071036	si:dkey-286j15.3	4.54E-07	2.06E-11	-0.523512355	0.031	0.34
166	ENSDARG00000043102	lxn	4.60E-07	2.09E-11	-0.629946516	0.203	0.664
167	ENSDARG00000092947	cyt1	4.71E-07	2.14E-11	1.422273923	0.672	0.727
168	ENSDARG00000002986	gda	4.81E-07	2.18E-11	-0.657054854	0.023	0.323
169	ENSDARG00000096454	ap1m2	5.48E-07	2.48E-11	-0.358357305	0.039	0.354
170	ENSDARG00000037318	ddost	6.30E-07	2.86E-11	-0.887175147	0	0.272
171	ENSDARG00000020364	fbp1b	6.73E-07	3.05E-11	-0.650922049	0.289	0.78
172	ENSDARG00000105644	zgc:172079	7.48E-07	3.39E-11	-0.535627329	0.18	0.614
173	ENSDARG00000100635	chia.1	7.49E-07	3.40E-11	-1.473344627	0.227	0.559
174	ENSDARG00000099371	cygb1	7.99E-07	3.62E-11	-0.830758475	0.031	0.333
175	ENSDARG00000056410	fdx1	8.42E-07	3.82E-11	-0.278397096	0.07	0.413
176	ENSDARG00000042124	si:dkey-4e7.3	8.73E-07	3.96E-11	-0.451916443	0.07	0.41
177	ENSDARG00000026712	rab5c	9.05E-07	4.10E-11	-0.443055812	0.031	0.333
178	ENSDARG00000040747	tm4sf4	1.07E-06	4.83E-11	-0.631444702	0.539	0.907
179	ENSDARG00000017882	rdh1	1.24E-06	5.64E-11	-0.28351896	0.102	0.471
180	ENSDARG00000071021	papss2a	1.31E-06	5.93E-11	-0.503467862	0.031	0.329
181	ENSDARG00000104347	rtn4b	1.31E-06	5.95E-11	-0.672558637	0.312	0.771
182	ENSDARG00000039830	gng5	1.45E-06	6.59E-11	-0.530889047	0.023	0.312
183	ENSDARG00000098355	atp5pd	1.46E-06	6.63E-11	-0.296244611	0.273	0.792
184	ENSDARG00000096118	ost4	1.53E-06	6.94E-11	-0.318609854	0.031	0.328
185	ENSDARG00000043848	sod1	1.56E-06	7.08E-11	-0.526528518	0.281	0.786
186	ENSDARG00000017781	hsd17b10	1.98E-06	8.98E-11	-0.451583331	0.039	0.341
187	ENSDARG00000095863	afp4	2.25E-06	1.02E-10	-0.868891067	0.359	0.767
188	ENSDARG00000089361	wu:fb59d01	2.33E-06	1.06E-10	-0.463656147	0.094	0.446
189	ENSDARG00000025977	blmh	2.43E-06	1.10E-10	-0.387182278	0.062	0.384
190	ENSDARG00000053381	plpp1a	2.67E-06	1.21E-10	-0.39200116	0.031	0.323
191	ENSDARG00000063908	mt-co2	2.69E-06	1.22E-10	1.355254643	0.828	0.829
192	ENSDARG00000045618	clta	2.84E-06	1.29E-10	-0.27267862	0.094	0.444
193	ENSDARG00000098162	zgc:77748	3.20E-06	1.45E-10	-0.574267088	0.016	0.289
194	ENSDARG00000036830	krt91	3.29E-06	1.49E-10	0.936900487	0.734	0.808
195	ENSDARG00000086216	prr13	4.02E-06	1.82E-10	-0.279898521	0.109	0.472
196	ENSDARG00000070057	si:dkey-69o16.5	4.15E-06	1.88E-10	-0.517808556	0.242	0.697
197	ENSDARG00000013871	slc5a1	4.16E-06	1.88E-10	-0.404395062	0.172	0.587
198	ENSDARG00000062568	mrpl2	4.21E-06	1.91E-10	-0.805273627	0.008	0.269
199	ENSDARG00000099819	sb:cb1058	4.21E-06	1.91E-10	-0.528896577	0.023	0.302
200	ENSDARG00000021984	ndufa2	4.71E-06	2.13E-10	-0.33114938	0.062	0.379
201	ENSDARG00000092124	cox14	4.78E-06	2.17E-10	-0.528923628	0.016	0.285
202	ENSDARG00000063912	mt-co3	4.95E-06	2.24E-10	1.371122679	0.805	0.803
203	ENSDARG00000014313	atp5pf	5.12E-06	2.32E-10	-0.285821927	0.227	0.707
204	ENSDARG00000044528	slc15a1b	5.14E-06	2.33E-10	-0.376191726	0.133	0.515
205	ENSDARG00000101557	scarb1	5.15E-06	2.33E-10	-0.408758471	0.039	0.332
206	ENSDARG00000005191	ahcy	5.15E-06	2.33E-10	-0.644738746	0.477	0.875
207	ENSDARG00000023820	faxdc2	5.76E-06	2.61E-10	-0.581762102	0.398	0.814
208	ENSDARG00000036684	ndufa7	5.85E-06	2.65E-10	-0.323129086	0.047	0.346
209	ENSDARG00000043371	mdh2	6.26E-06	2.84E-10	-0.567316272	0.359	0.856
210	ENSDARG00000098671	prelid1a	6.49E-06	2.94E-10	-0.415817912	0.039	0.329
211	ENSDARG00000070844	gamt	6.68E-06	3.03E-10	-0.762483004	0.602	0.878
212	ENSDARG00000007693	nfkbiab	7.19E-06	3.26E-10	-0.587882336	0.031	0.312
213	ENSDARG00000016918	ace2	7.28E-06	3.30E-10	-0.429318709	0.234	0.658
214	ENSDARG00000001057	bysl	7.36E-06	3.34E-10	-0.41650158	0.023	0.297
215	ENSDARG00000010149	atp5fa1	7.95E-06	3.60E-10	-0.40111003	0.32	0.837
216	ENSDARG00000069464	cox7a1	8.43E-06	3.82E-10	-0.430345555	0.055	0.357
217	ENSDARG00000045978	chchd6b	9.21E-06	4.17E-10	-0.482997503	0.016	0.278
218	ENSDARG00000025375	idh1	9.27E-06	4.20E-10	-0.538248299	0.289	0.774
219	ENSDARG00000025350	prdx2	1.01E-05	4.58E-10	-0.572286473	0.641	0.954
220	ENSDARG00000007438	ube2ib	1.05E-05	4.75E-10	-0.447694836	0.016	0.277
221	ENSDARG00000074301	cth	1.06E-05	4.78E-10	-0.500498023	0.031	0.308
222	ENSDARG00000093549	selenop	1.06E-05	4.79E-10	-0.410216199	0.078	0.401
223	ENSDARG00000037361	kdelr2b	1.09E-05	4.96E-10	-0.361787299	0.023	0.293
224	ENSDARG00000030478	zgc:66484	1.18E-05	5.36E-10	-0.560195461	0.016	0.276
225	ENSDARG00000063292	ssuh2rs1	1.19E-05	5.41E-10	-0.55530115	0.016	0.276
226	ENSDARG00000055504	si:ch211-212k18.7	1.21E-05	5.49E-10	-0.434498905	0.023	0.292
227	ENSDARG00000103295	cyp3a65	1.39E-05	6.30E-10	-0.762884736	0.516	0.863
228	ENSDARG00000098746	dhrs13l1	1.52E-05	6.91E-10	-0.625706994	0.055	0.35
229	ENSDARG00000078389	ifi46	1.60E-05	7.26E-10	-0.60670807	0.023	0.289
230	ENSDARG00000071426	lrrc59	1.61E-05	7.28E-10	-0.449732577	0.023	0.289
231	ENSDARG00000067990	myhz1.1	2.03E-05	9.21E-10	1.881827517	0.633	0.643
232	ENSDARG00000109774	CABZ01084963.1	2.35E-05	1.07E-09	-0.469405468	0.023	0.285
233	ENSDARG00000039832	gsta.2	2.37E-05	1.08E-09	-0.405848342	0.07	0.376
234	ENSDARG00000090228	gsta.1	2.68E-05	1.22E-09	-0.605967216	0.477	0.903
235	ENSDARG00000006207	gpx1b	2.69E-05	1.22E-09	-0.376940979	0.102	0.435
236	ENSDARG00000027249	btg1	2.74E-05	1.24E-09	-0.448465463	0.141	0.505
237	ENSDARG00000071565	hnf4g	2.91E-05	1.32E-09	-0.447152144	0.016	0.267
238	ENSDARG00000038296	tmem86b	3.40E-05	1.54E-09	-0.51849809	0.023	0.281
239	ENSDARG00000010279	scamp2	3.58E-05	1.62E-09	-0.438363024	0.008	0.248
240	ENSDARG00000045514	atp5f1c	3.74E-05	1.69E-09	-0.400449735	0.266	0.759
241	ENSDARG00000045414	elovl2	4.38E-05	1.99E-09	-0.393428325	0.062	0.357
242	ENSDARG00000044914	suclg2	4.46E-05	2.02E-09	-0.293155681	0.023	0.278
243	ENSDARG00000031795	abcf1	4.47E-05	2.02E-09	-0.253195745	0.031	0.294
244	ENSDARG00000103342	wu:fa56d06	4.56E-05	2.07E-09	-0.663606042	0.266	0.669
245	ENSDARG00000086985	klc4	4.60E-05	2.09E-09	-0.505779001	0.039	0.307
246	ENSDARG00000023151	ucp1	4.82E-05	2.19E-09	-0.784732062	0.5	0.804
247	ENSDARG00000040565	ckmb	5.00E-05	2.27E-09	1.690998634	0.594	0.556
248	ENSDARG00000019360	sec23b	5.50E-05	2.49E-09	-0.501884596	0.016	0.26
249	ENSDARG00000052712	suclg1	5.87E-05	2.66E-09	-0.426952498	0.273	0.746
250	ENSDARG00000003564	dohh	5.93E-05	2.69E-09	-0.50347136	0.008	0.243
251	ENSDARG00000013863	fam133b	6.08E-05	2.76E-09	-0.29026892	0.047	0.32
252	ENSDARG00000018361	sult1st3	6.70E-05	3.04E-09	-0.25201601	0.047	0.322
253	ENSDARG00000040298	apoa4b.1	7.05E-05	3.20E-09	-0.710419493	0.555	0.873
254	ENSDARG00000077688	cpo	7.26E-05	3.29E-09	-0.426162684	0.039	0.305
255	ENSDARG00000099241	ppp2cb	7.38E-05	3.34E-09	-0.324335713	0.023	0.273
256	ENSDARG00000020866	apoa4b.2	7.77E-05	3.52E-09	-0.996690386	0.391	0.731
257	ENSDARG00000007216	abce1	7.83E-05	3.55E-09	-0.576369505	0.016	0.256
258	ENSDARG00000091609	spink4	7.87E-05	3.57E-09	-0.403191365	0.039	0.303
259	ENSDARG00000045019	aamp	7.92E-05	3.59E-09	-0.288610132	0.047	0.319
260	ENSDARG00000020956	pck2	7.98E-05	3.62E-09	-0.595250573	0.016	0.256
261	ENSDARG00000068478	gpx4a	8.11E-05	3.68E-09	-0.651609037	0.414	0.813
262	ENSDARG00000044540	fkbp2	8.18E-05	3.71E-09	-0.428701254	0.031	0.288
263	ENSDARG00000026655	tspo	8.33E-05	3.78E-09	-0.354798924	0.039	0.303
264	ENSDARG00000042566	rps7	8.67E-05	3.93E-09	-0.253426063	0.977	0.999
265	ENSDARG00000045141	aqp8a.1	9.83E-05	4.46E-09	-0.866431315	0.031	0.285
266	ENSDARG00000059729	sec14l8	0.00010508	4.76E-09	-0.510856593	0.023	0.269
267	ENSDARG00000011405	rps9	0.000105561	4.79E-09	-0.32305754	0.961	0.999
268	ENSDARG00000010266	igf2bp3	0.000106756	4.84E-09	-0.298299369	0.031	0.285
269	ENSDARG00000061228	pfdn4	0.000109178	4.95E-09	0.300927716	0.102	0.426
270	ENSDARG00000035741	slc25a11	0.00011792	5.35E-09	-0.386577755	0.016	0.252
271	ENSDARG00000054588	cox6a2	0.000124918	5.66E-09	-0.606981627	0.008	0.235
272	ENSDARG00000088625	si:ch211-142d6.2	0.000131778	5.97E-09	-0.961675095	0	0.218
273	ENSDARG00000040158	cdc42l	0.000137183	6.22E-09	-0.359923262	0.023	0.267
274	ENSDARG00000103118	cib1	0.000138331	6.27E-09	-0.301267606	0.031	0.282
275	ENSDARG00000093619	sult3st2	0.000155276	7.04E-09	-0.277756466	0.023	0.265
276	ENSDARG00000112049	cldn15a	0.00016115	7.31E-09	-0.541674647	0.062	0.341
277	ENSDARG00000115862	vapal	0.000162332	7.36E-09	-0.411583141	0.008	0.233
278	ENSDARG00000104173	tufm	0.000169706	7.69E-09	-0.443164104	0.016	0.248
279	ENSDARG00000029445	zgc:56676	0.000174799	7.92E-09	-0.296872107	0.055	0.324
280	ENSDARG00000051925	cyb5r2	0.000175336	7.95E-09	-0.269638852	0.039	0.295
281	ENSDARG00000002589	mylpfb	0.000190284	8.63E-09	1.721849622	0.539	0.468
282	ENSDARG00000057676	golga7	0.000198185	8.98E-09	-0.382650269	0.023	0.263
283	ENSDARG00000038768	mrpl12	0.000212854	9.65E-09	-0.289383948	0.047	0.307
284	ENSDARG00000055656	pdzd3b	0.000251221	1.14E-08	-0.279034851	0.039	0.292
285	ENSDARG00000039116	nr5a5	0.000252687	1.15E-08	-0.388579578	0.023	0.26
286	ENSDARG00000102412	eci2	0.000252687	1.15E-08	-0.379414637	0.023	0.26
287	ENSDARG00000044521	eef1b2	0.000256259	1.16E-08	-0.38237932	0.789	0.976
288	ENSDARG00000104901	ostc	0.000263152	1.19E-08	-0.581216705	0.008	0.227
289	ENSDARG00000019137	tram1	0.000271022	1.23E-08	-0.266096824	0.039	0.29
290	ENSDARG00000042920	sult3st3	0.000275577	1.25E-08	-0.392305358	0.031	0.275
291	ENSDARG00000091348	rtn3	0.000279837	1.27E-08	-0.430264436	0.016	0.243
292	ENSDARG00000038153	lgals2b	0.000284382	1.29E-08	-0.42436716	0.969	0.991
293	ENSDARG00000098588	gchfr	0.000284791	1.29E-08	-0.362879881	0.023	0.259
294	ENSDARG00000004964	cyp4t8	0.000288187	1.31E-08	-0.320705986	0.023	0.259
295	ENSDARG00000099104	rpl24	0.000289037	1.31E-08	-0.323564162	0.938	0.995
296	ENSDARG00000022438	cox6a1	0.00029417	1.33E-08	-0.37798916	0.328	0.81
297	ENSDARG00000030694	atp6v1e1b	0.000311249	1.41E-08	-0.461506148	0.031	0.273
298	ENSDARG00000051756	pdhx	0.000313962	1.42E-08	-0.304599205	0.031	0.273
299	ENSDARG00000058462	zgc:158846	0.000318706	1.44E-08	-0.541622477	0.422	0.833
300	ENSDARG00000054786	faah2b	0.00031916	1.45E-08	-0.269632679	0.039	0.289
301	ENSDARG00000102004	apoea	0.000331793	1.50E-08	-0.689543015	0.281	0.641
302	ENSDARG00000038006	osr2	0.000333623	1.51E-08	-0.396405702	0.055	0.319
303	ENSDARG00000078042	il10rb	0.000339823	1.54E-08	-0.479941425	0.008	0.225
304	ENSDARG00000003693	hars	0.000340887	1.55E-08	-0.548494765	0.008	0.225
305	ENSDARG00000027595	selenot1b	0.000340887	1.55E-08	-0.446970556	0.008	0.225
306	ENSDARG00000041203	drap1	0.000392988	1.78E-08	-0.701208097	0.008	0.222
307	ENSDARG00000037350	rpl9	0.000397703	1.80E-08	-0.297418791	0.93	0.996
308	ENSDARG00000015111	ddx39ab	0.000398159	1.81E-08	-0.550811658	0.016	0.239
309	ENSDARG00000013711	zgc:77486	0.000409502	1.86E-08	-0.387939419	0.023	0.255
310	ENSDARG00000003599	rpl3	0.000448906	2.04E-08	-0.32828619	0.961	0.997
311	ENSDARG00000004906	stip1	0.000453492	2.06E-08	-0.611944184	0	0.205
312	ENSDARG00000070161	vamp3	0.000466113	2.11E-08	-0.300321332	0.031	0.269
313	ENSDARG00000115557	cox7b	0.000472142	2.14E-08	-0.351515166	0.32	0.799
314	ENSDARG00000008748	ube2na	0.000487719	2.21E-08	-0.592900338	0.008	0.221
315	ENSDARG00000056203	si:ch211-201h21.5	0.000497525	2.26E-08	-0.479760702	0.016	0.237
316	ENSDARG00000042293	ca4b	0.000574449	2.60E-08	-0.337035453	0.055	0.312
317	ENSDARG00000077264	wdr43	0.000578892	2.62E-08	-0.344787508	0.023	0.251
318	ENSDARG00000020015	mrps33	0.000578909	2.62E-08	-0.6067678	0	0.203
319	ENSDARG00000011125	snrpb	0.000628096	2.85E-08	-0.264404753	0.047	0.297
320	ENSDARG00000037307	gnpda1	0.000651818	2.96E-08	-0.431031492	0.016	0.234
321	ENSDARG00000010516	rpl21	0.000715511	3.24E-08	-0.379461535	0.898	0.993
322	ENSDARG00000017794	sdr16c5b	0.000840789	3.81E-08	-0.429085099	0.023	0.247
323	ENSDARG00000021252	cct6a	0.000847686	3.84E-08	0.44078756	0.133	0.463
324	ENSDARG00000053058	rps11	0.000871311	3.95E-08	-0.386732455	0.812	0.987
325	ENSDARG00000089399	tmem176l.2	0.000874869	3.97E-08	-0.465183931	0.133	0.452
326	ENSDARG00000026829	cotl1	0.000884552	4.01E-08	-0.413908235	0.164	0.499
327	ENSDARG00000099185	chia.2	0.000922296	4.18E-08	-0.609870937	0.586	0.848
328	ENSDARG00000032970	cox4i1	0.000928018	4.21E-08	-0.252562445	0.312	0.804
329	ENSDARG00000013822	anapc16	0.000959089	4.35E-08	-0.330571547	0.023	0.246
330	ENSDARG00000079647	muc13b	0.001195841	5.42E-08	-0.328290447	0.039	0.275
331	ENSDARG00000078113	atp5mea	0.001202382	5.45E-08	0.275680345	0.102	0.397
332	ENSDARG00000069846	zgc:162944	0.001205424	5.46E-08	-0.371544444	0.016	0.227
333	ENSDARG00000074790	rab5if	0.001346724	6.11E-08	-0.447263611	0.016	0.226
334	ENSDARG00000092115	eif4a1a	0.001550197	7.03E-08	-0.313327933	0.023	0.241
335	ENSDARG00000103639	si:dkey-36i7.3	0.001585258	7.19E-08	-0.434206947	0.43	0.821
336	ENSDARG00000069142	aars	0.001644087	7.45E-08	-0.449885701	0.008	0.208
337	ENSDARG00000074667	akt1s1	0.001705584	7.73E-08	-0.413577225	0.023	0.239
338	ENSDARG00000053912	fbl	0.001731366	7.85E-08	-0.340767152	0.039	0.269
339	ENSDARG00000002523	hsdl2	0.001735615	7.87E-08	-0.267444434	0.031	0.255
340	ENSDARG00000095897	atp5f1e	0.001802082	8.17E-08	-0.327831426	0.297	0.752
341	ENSDARG00000074266	si:ch1073-314i13.4	0.001976333	8.96E-08	-0.288266602	0.023	0.238
342	ENSDARG00000053526	enpp7.1	0.002017632	9.15E-08	-0.291928143	0.055	0.297
343	ENSDARG00000028804	ankrd9	0.002128795	9.65E-08	-0.375751895	0.031	0.252
344	ENSDARG00000068305	mrps14	0.002182298	9.89E-08	-0.435295145	0.016	0.221
345	ENSDARG00000054818	rpl32	0.002387622	1.08E-07	-0.335351713	0.867	0.987
346	ENSDARG00000099420	nme2b.2	0.002391602	1.08E-07	1.671301375	0.492	0.399
347	ENSDARG00000006220	ugt1a7	0.002424537	1.10E-07	-0.266119952	0.07	0.325
348	ENSDARG00000090462	mrpl20	0.002457005	1.11E-07	-0.412989392	0.016	0.22
349	ENSDARG00000043865	timm9	0.002464298	1.12E-07	-0.275993671	0.016	0.22
350	ENSDARG00000052371	higd2a	0.002650005	1.20E-07	-0.289202764	0.023	0.234
351	ENSDARG00000103983	slc30a10	0.002764208	1.25E-07	-0.609263691	0	0.186
352	ENSDARG00000038475	acy1	0.002773808	1.26E-07	-0.311297585	0.016	0.218
353	ENSDARG00000044566	fabp6	0.002812201	1.27E-07	2.379067248	0.258	0.102
354	ENSDARG00000099154	CABZ01032488.1	0.002945208	1.34E-07	-0.278993047	0.039	0.264
355	ENSDARG00000069624	mrps18c	0.002981775	1.35E-07	-0.399605439	0.008	0.201
356	ENSDARG00000006408	hmgb3b	0.003084742	1.40E-07	-0.358486191	0.016	0.217
357	ENSDARG00000074572	zgc:56304	0.00309376	1.40E-07	-0.321013811	0.023	0.233
358	ENSDARG00000100588	rpl36	0.003300265	1.50E-07	-0.320133983	0.883	0.993
359	ENSDARG00000015128	rpl27	0.00336381	1.52E-07	-0.328809655	0.875	0.993
360	ENSDARG00000104353	nop58	0.003501403	1.59E-07	-0.360209129	0.016	0.216
361	ENSDARG00000012640	cideb	0.003503247	1.59E-07	-0.580515703	0	0.183
362	ENSDARG00000030166	hyi	0.00351175	1.59E-07	-0.25266882	0.016	0.216
363	ENSDARG00000051940	ugt2a1	0.00351175	1.59E-07	-0.288704385	0.016	0.216
364	ENSDARG00000046030	zgc:110339	0.003538751	1.60E-07	0.258740491	0.086	0.354
365	ENSDARG00000012244	ube2e3	0.003552441	1.61E-07	-0.304472846	0.039	0.261
366	ENSDARG00000068220	mbl2	0.003777171	1.71E-07	-0.440591591	0.008	0.199
367	ENSDARG00000045297	phb2a	0.003788708	1.72E-07	-0.356649754	0.008	0.199
368	ENSDARG00000076780	acadsb	0.003823897	1.73E-07	-0.344415129	0.016	0.214
369	ENSDARG00000001870	atp1a1a.4	0.003841752	1.74E-07	-0.306882583	0.281	0.695
370	ENSDARG00000024717	selenbp1	0.003926711	1.78E-07	-0.402012843	0.016	0.214
371	ENSDARG00000041372	zgc:136564	0.00394247	1.79E-07	-0.483227062	0	0.182
372	ENSDARG00000052638	fam210b	0.00394247	1.79E-07	-0.530149602	0	0.182
373	ENSDARG00000043729	plac8.1	0.004133122	1.87E-07	-0.531357131	0.391	0.763
374	ENSDARG00000041875	ube2v1	0.004199886	1.90E-07	0.269152824	0.07	0.322
375	ENSDARG00000075766	sccpdha	0.004428668	2.01E-07	-0.519717815	0.023	0.227
376	ENSDARG00000071377	hsd11b1la	0.004435725	2.01E-07	-0.51206046	0	0.18
377	ENSDARG00000097753	slirp	0.004537246	2.06E-07	-0.329750462	0.031	0.243
378	ENSDARG00000057854	sap18	0.004935114	2.24E-07	-0.377794993	0.016	0.212
379	ENSDARG00000096739	si:dkey-219e21.2	0.005353548	2.43E-07	-0.441576503	0.031	0.242
380	ENSDARG00000023583	coq9	0.005375677	2.44E-07	-0.387044219	0.008	0.195
381	ENSDARG00000008936	sec11a	0.005375678	2.44E-07	-0.440064944	0.008	0.195
382	ENSDARG00000021346	pdhb	0.005392036	2.44E-07	-0.330282308	0.008	0.195
383	ENSDARG00000015757	tmem50a	0.005579584	2.53E-07	-0.434487213	0.016	0.21
384	ENSDARG00000075325	mrpl16	0.00561119	2.54E-07	-0.543967749	0	0.178
385	ENSDARG00000019008	erp44	0.005612413	2.54E-07	-0.350360904	0.016	0.21
386	ENSDARG00000110357	txndc15	0.006062274	2.75E-07	-0.409227916	0.008	0.193
387	ENSDARG00000101813	nap1l1	0.006354901	2.88E-07	-0.544131572	0.008	0.192
388	ENSDARG00000036080	cd81a	0.006375768	2.89E-07	-0.825899116	0.016	0.208
389	ENSDARG00000061858	zgc:153968	0.006581861	2.98E-07	-0.505277469	0.352	0.741
390	ENSDARG00000104071	hikeshi	0.006871641	3.12E-07	-0.276865178	0.023	0.224
391	ENSDARG00000011648	snrpd1	0.007043585	3.19E-07	-0.318530363	0.016	0.208
392	ENSDARG00000101423	cyp2y3	0.007064215	3.20E-07	-0.336325505	0.016	0.208
393	ENSDARG00000038787	tmub1	0.007091613	3.21E-07	-0.543297277	0	0.175
394	ENSDARG00000073845	zgc:110843	0.007091613	3.21E-07	-0.513618784	0	0.175
395	ENSDARG00000069920	cox17	0.007149768	3.24E-07	0.30681686	0.086	0.345
396	ENSDARG00000045296	cops9	0.007349821	3.33E-07	-0.432482118	0.023	0.222
397	ENSDARG00000061375	sgpl1	0.007792086	3.53E-07	0.264113	0.094	0.361
398	ENSDARG00000014556	serpinb1l3	0.00800423	3.63E-07	-0.358443924	0.328	0.779
399	ENSDARG00000042824	nfe2l2a	0.008063896	3.66E-07	-0.27341123	0.031	0.237
400	ENSDARG00000003584	pla2g7	0.008108441	3.68E-07	-0.256078951	0.031	0.237
401	ENSDARG00000003151	skp1	0.008173975	3.71E-07	0.387689284	0.141	0.452
402	ENSDARG00000076290	calr	0.00847443	3.84E-07	-0.595356359	0.008	0.19
403	ENSDARG00000039347	rps24	0.008508829	3.86E-07	-0.308011063	0.898	0.993
404	ENSDARG00000104213	si:dkey-283b1.6	0.008551663	3.88E-07	-0.49234426	0.008	0.19
405	ENSDARG00000034600	tmem165	0.008577561	3.89E-07	-0.363737917	0.008	0.19
406	ENSDARG00000015887	b2ml	0.008735903	3.96E-07	0.300376727	0.109	0.387
407	ENSDARG00000027966	ap1s3b	0.008792985	3.99E-07	-0.343228017	0.016	0.205
408	ENSDARG00000068436	h3f3b.1	0.00884304	4.01E-07	0.292125165	0.125	0.418
409	ENSDARG00000075536	cpne1	0.008954424	4.06E-07	-0.484003028	0	0.173
410	ENSDARG00000054793	emc10	0.009914557	4.49E-07	-0.353807939	0.016	0.204
411	ENSDARG00000011272	uqcc2	0.01078736	4.89E-07	-0.437183448	0.008	0.187
412	ENSDARG00000025581	rpl10	0.010791566	4.89E-07	-0.250686296	0.938	0.999
413	ENSDARG00000004078	acsl4a	0.010852624	4.92E-07	-0.443303425	0.008	0.187
414	ENSDARG00000016357	fmo5	0.011192634	5.07E-07	-0.31636826	0.016	0.203
415	ENSDARG00000016968	tmem214	0.011257893	5.10E-07	-0.292625973	0.016	0.203
416	ENSDARG00000030053	eef1db	0.011652226	5.28E-07	-0.264051981	0.344	0.813
417	ENSDARG00000089919	si:ch211-161h7.8	0.012122558	5.50E-07	-0.263465768	0.031	0.233
418	ENSDARG00000007836	ctsla	0.01259978	5.71E-07	0.334380932	0.109	0.38
419	ENSDARG00000015551	fth1a	0.013014181	5.90E-07	-0.43876617	0.508	0.923
420	ENSDARG00000095451	si:ch211-196l7.4	0.013358197	6.06E-07	-0.333613664	0.055	0.276
421	ENSDARG00000038881	acaa2	0.013595053	6.16E-07	-0.443216007	0.008	0.184
422	ENSDARG00000061201	acsf2	0.014171026	6.42E-07	-0.31099787	0.016	0.2
423	ENSDARG00000102020	pnpla3	0.015348821	6.96E-07	-0.351840492	0.008	0.183
424	ENSDARG00000016649	akr7a3	0.01580181	7.16E-07	-0.321524355	0.016	0.199
425	ENSDARG00000015050	calm2b	0.015983541	7.25E-07	-0.26276062	0.336	0.796
426	ENSDARG00000076486	acp1	0.016529996	7.49E-07	-0.389490706	0.016	0.197
427	ENSDARG00000021172	cyp2ad2	0.016745538	7.59E-07	-0.48467521	0.031	0.229
428	ENSDARG00000014571	ctnnb1	0.017141719	7.77E-07	-0.308687003	0.023	0.213
429	ENSDARG00000092112	tomm40	0.017929336	8.13E-07	-0.533489247	0	0.165
430	ENSDARG00000060889	mettl7a	0.019317092	8.76E-07	-0.316803043	0.008	0.18
431	ENSDARG00000045877	ube2nb	0.019691235	8.93E-07	-0.305370201	0.023	0.212
432	ENSDARG00000098017	pet100	0.020113139	9.12E-07	-0.448283062	0	0.163
433	ENSDARG00000104571	gadd45ab	0.020113139	9.12E-07	-0.461174071	0	0.163
434	ENSDARG00000077481	si:dkey-76k16.6	0.02166348	9.82E-07	-0.373113042	0.008	0.179
435	ENSDARG00000026024	mospd2	0.022326302	1.01E-06	-0.266797803	0.016	0.195
436	ENSDARG00000104172	diabloa	0.023292025	1.06E-06	-0.386061507	0.188	0.486
437	ENSDARG00000018145	mid1ip1l	0.023793456	1.08E-06	-0.26952338	0.039	0.239
438	ENSDARG00000003695	vdac3	0.023975008	1.09E-06	0.278895189	0.125	0.405
439	ENSDARG00000094833	coa5	0.024289428	1.10E-06	-0.369858541	0.008	0.178
440	ENSDARG00000041306	mrps25	0.024377371	1.11E-06	-0.285738447	0.016	0.193
441	ENSDARG00000023712	mao	0.024945015	1.13E-06	-0.386429072	0.016	0.193
442	ENSDARG00000009285	rpl15	0.027463913	1.25E-06	-0.2816213	0.953	0.999
443	ENSDARG00000071396	timm23a	0.02786466	1.26E-06	-0.280544473	0.016	0.192
444	ENSDARG00000044942	mrpl45	0.02835661	1.29E-06	-0.404381625	0	0.159
445	ENSDARG00000037551	pm20d1.1	0.029340778	1.33E-06	-0.320862026	0.023	0.207
446	ENSDARG00000055360	llph	0.029833603	1.35E-06	-0.257915516	0.023	0.207
447	ENSDARG00000090268	krtt1c19e	0.030177708	1.37E-06	1.706767156	0.5	0.452
448	ENSDARG00000038106	slc37a4a	0.03024258	1.37E-06	-0.398810665	0.008	0.175
449	ENSDARG00000006397	laptm4a	0.031782621	1.44E-06	-0.476453811	0	0.158
450	ENSDARG00000055138	zgc:110410	0.03419037	1.55E-06	-0.336861577	0.008	0.174
451	ENSDARG00000005525	acy3.2	0.034190379	1.55E-06	-0.327228463	0.008	0.174
452	ENSDARG00000090185	si:dkeyp-73b11.8	0.034872393	1.58E-06	-0.369058455	0.391	0.805
453	ENSDARG00000071087	slc35b4	0.035614849	1.61E-06	-0.464698094	0	0.157
454	ENSDARG00000006316	rpl23a	0.036813849	1.67E-06	-0.283688418	0.883	0.991
455	ENSDARG00000021309	rhoca	0.038300746	1.74E-06	-0.329357134	0.008	0.173
456	ENSDARG00000058088	aifm1	0.038300746	1.74E-06	-0.296862287	0.008	0.173
457	ENSDARG00000016173	cct3	0.038338769	1.74E-06	0.377436759	0.148	0.45
458	ENSDARG00000058996	jam2a	0.039458125	1.79E-06	-0.261161722	0.016	0.188
459	ENSDARG00000020261	rab2a	0.040983225	1.86E-06	0.252129158	0.109	0.369
460	ENSDARG00000077119	naxd	0.042768577	1.94E-06	-0.403404747	0.008	0.171
461	ENSDARG00000010481	bzw1a	0.042895834	1.94E-06	-0.421397332	0.008	0.171
462	ENSDARG00000004687	acaa1	0.047889383	2.17E-06	-0.34670497	0.008	0.17
463	ENSDARG00000105068	si:ch1073-443f11.2	0.048661524	2.21E-06	-0.276857114	0.023	0.201
464	ENSDARG00000100742	reep5	0.048995481	2.22E-06	-0.415500066	0.016	0.186
465	ENSDARG00000099148	bzw1b	0.050168141	2.27E-06	0.25463321	0.109	0.367
466	ENSDARG00000002240	psmb6	0.05119054	2.32E-06	0.278807851	0.117	0.382
467	ENSDARG00000098315	cyp1a	0.052666353	2.39E-06	-0.504327529	0.008	0.169
468	ENSDARG00000012591	pdcd10b	0.053136976	2.41E-06	-0.376881292	0.008	0.169
469	ENSDARG00000040713	sirt7	0.053611635	2.43E-06	-0.346960408	0.008	0.169
470	ENSDARG00000029415	mtx2	0.053770757	2.44E-06	-0.380849697	0.008	0.169
471	ENSDARG00000101844	mibp2	0.054455548	2.47E-06	-0.353781448	0.68	0.956
472	ENSDARG00000074246	rab14	0.057910983	2.63E-06	0.36894892	0.039	0.23
473	ENSDARG00000003681	eif5	0.059165441	2.68E-06	0.300334486	0.102	0.349
474	ENSDARG00000013095	gclc	0.060004612	2.72E-06	-0.266585992	0.008	0.167
475	ENSDARG00000057805	mrpl28	0.060182486	2.73E-06	-0.379172509	0.008	0.167
476	ENSDARG00000017235	eif5a	0.061642375	2.79E-06	-0.482952169	0.508	0.903
477	ENSDARG00000004843	foxp1a	0.062725396	2.84E-06	-0.480989869	0	0.15
478	ENSDARG00000029533	rpl18	0.068547587	3.11E-06	-0.254541349	0.945	0.997
479	ENSDARG00000068507	crybb1	0.068668928	3.11E-06	1.705665042	0.516	0.477
480	ENSDARG00000000212	krt97	0.068980111	3.13E-06	-0.345733908	0.336	0.732
481	ENSDARG00000013881	pi4k2b	0.070198861	3.18E-06	-0.411945008	0	0.149
482	ENSDARG00000103878	anpepb	0.070888597	3.21E-06	-0.325014706	0.141	0.4
483	ENSDARG00000098724	rgrb	0.074677493	3.39E-06	-0.473600325	0.008	0.165
484	ENSDARG00000043402	zgc:171480	0.075119857	3.41E-06	-0.347782739	0.008	0.165
485	ENSDARG00000005220	pdcd6	0.07534198	3.42E-06	-0.332627243	0.008	0.165
486	ENSDARG00000076526	gar1	0.07534198	3.42E-06	-0.254438626	0.008	0.165
487	ENSDARG00000062549	acmsd	0.07854632	3.56E-06	-0.479178258	0	0.148
488	ENSDARG00000032725	rps27a	0.07863435	3.56E-06	-0.280891293	0.906	0.997
489	ENSDARG00000032997	rnf185	0.07877507	3.57E-06	0.374759032	0.086	0.315
490	ENSDARG00000103589	gata6	0.083775938	3.80E-06	-0.33272993	0.008	0.163
491	ENSDARG00000116139	cdx1b	0.084023376	3.81E-06	-0.365199892	0.008	0.163
492	ENSDARG00000099635	akap8l	0.084271515	3.82E-06	-0.299631314	0.008	0.163
493	ENSDARG00000015325	u2af1	0.085906463	3.89E-06	-0.289472539	0.016	0.179
494	ENSDARG00000091916	ugt5b4	0.087868096	3.98E-06	-0.355970004	0	0.146
495	ENSDARG00000035400	btf3	0.092070972	4.17E-06	-0.301827925	0.383	0.864
496	ENSDARG00000004427	dpy30	0.094239268	4.27E-06	-0.283689139	0.008	0.162
497	ENSDARG00000110147	zgc:85789	0.094652215	4.29E-06	-0.286723825	0.016	0.178
498	ENSDARG00000025549	ndufaf1	0.098275814	4.46E-06	-0.387640836	0	0.145
499	ENSDARG00000070589	mrpl35	0.098275814	4.46E-06	-0.44257035	0	0.145
500	ENSDARG00000110608	CABZ01115113.1	0.098275814	4.46E-06	-0.449863366	0	0.145
501	ENSDARG00000043976	etf1b	0.103390217	4.69E-06	-0.288196672	0.016	0.176
502	ENSDARG00000052734	hmgcra	0.104563568	4.74E-06	-0.39195736	0.016	0.176
503	ENSDARG00000001804	zgc:112148	0.105363721	4.78E-06	-0.254378262	0.008	0.161
504	ENSDARG00000003854	acsl1b	0.105363721	4.78E-06	-0.290985183	0.008	0.161
505	ENSDARG00000044619	birc2	0.105363721	4.78E-06	-0.342971435	0.008	0.161
506	ENSDARG00000045257	decr2	0.107048208	4.85E-06	0.303457375	0.055	0.252
507	ENSDARG00000014690	rps4x	0.108969546	4.94E-06	-0.250470014	0.938	0.997
508	ENSDARG00000039601	ier3ip1	0.115083612	5.22E-06	0.33365845	0.062	0.267
509	ENSDARG00000105116	p4hb	0.116835902	5.30E-06	-0.279656981	0.023	0.191
510	ENSDARG00000075650	vps26c	0.117086439	5.31E-06	-0.399724934	0.008	0.159
511	ENSDARG00000077870	taf9	0.117430932	5.32E-06	-0.363172094	0.008	0.159
512	ENSDARG00000070584	clic5b	0.117776455	5.34E-06	-0.286789241	0.008	0.159
513	ENSDARG00000101047	rtcb	0.117790201	5.34E-06	-0.280092975	0.016	0.175
514	ENSDARG00000105185	snx7	0.12285975	5.57E-06	-0.386685906	0	0.142
515	ENSDARG00000086917	crygm2d2	0.127393506	5.78E-06	1.704579652	0.516	0.484
516	ENSDARG00000069100	aldh9a1a.1	0.127439569	5.78E-06	-0.353472241	0.586	0.929
517	ENSDARG00000070019	taf15	0.131238221	5.95E-06	-0.35919324	0.008	0.158
518	ENSDARG00000019230	rpl7a	0.132457201	6.00E-06	-0.253198894	0.961	0.997
519	ENSDARG00000002082	csnk2a1	0.134377935	6.09E-06	0.250570762	0.062	0.264
520	ENSDARG00000104372	gnb1b	0.143189698	6.49E-06	0.360353157	0.102	0.337
521	ENSDARG00000035676	ptp4a2b	0.146638162	6.65E-06	-0.300797744	0.008	0.157
522	ENSDARG00000054807	sec13	0.147068574	6.67E-06	-0.278682469	0.008	0.157
523	ENSDARG00000044628	dtd1	0.153468292	6.96E-06	-0.361166268	0	0.14
524	ENSDARG00000025972	mcts1	0.159112522	7.21E-06	-0.28272735	0.023	0.187
525	ENSDARG00000009612	chia.3	0.163263153	7.40E-06	-0.338416932	0.039	0.216
526	ENSDARG00000042641	cyp51	0.163486984	7.41E-06	-0.327903692	0.016	0.171
527	ENSDARG00000042853	ivd	0.163811254	7.43E-06	-0.281071207	0.008	0.156
528	ENSDARG00000016979	pmpcb	0.164291343	7.45E-06	-0.293918377	0.008	0.156
529	ENSDARG00000055226	slc7a7	0.164291384	7.45E-06	-0.283034789	0.008	0.156
530	ENSDARG00000016350	cap1	0.171471399	7.77E-06	-0.454475478	0	0.139
531	ENSDARG00000075172	fbxo25	0.171471399	7.77E-06	-0.431148168	0	0.139
532	ENSDARG00000052438	actr2a	0.181890875	8.25E-06	-0.371771436	0.008	0.154
533	ENSDARG00000045075	tmem106a	0.183493063	8.32E-06	-0.328234978	0.008	0.154
534	ENSDARG00000089362	grn1	0.192276977	8.72E-06	-0.311774122	0.062	0.256
535	ENSDARG00000103320	lclat1	0.203703919	9.23E-06	-0.403442035	0.008	0.153
536	ENSDARG00000044488	pak1ip1	0.204299546	9.26E-06	-0.302913642	0.008	0.153
537	ENSDARG00000095459	si:ch211-191j22.3	0.204597931	9.28E-06	-0.327698068	0.008	0.153
538	ENSDARG00000010831	churc1	0.204896836	9.29E-06	-0.278160968	0.008	0.153
539	ENSDARG00000043635	cmc2	0.213932711	9.70E-06	-0.355833588	0	0.136
540	ENSDARG00000045797	si:ch211-68a17.7	0.21393277	9.70E-06	-0.394490399	0	0.136
541	ENSDARG00000069157	tmem135	0.21393277	9.70E-06	-0.446522148	0	0.136
542	ENSDARG00000041703	rrbp1b	0.228750326	1.04E-05	-0.269722101	0.008	0.152
543	ENSDARG00000076509	polr2d	0.228750326	1.04E-05	-0.275073322	0.008	0.152
544	ENSDARG00000040295	apoeb	0.231185017	1.05E-05	-0.291705316	0.352	0.718
545	ENSDARG00000041110	dnajc3a	0.238886137	1.08E-05	-0.374879927	0	0.135
546	ENSDARG00000045620	nansa	0.238886137	1.08E-05	-0.357089639	0	0.135
547	ENSDARG00000055389	si:dkey-67c22.2	0.238886137	1.08E-05	-0.419250897	0	0.135
548	ENSDARG00000016494	ddc	0.256127683	1.16E-05	-0.269349433	0.016	0.166
549	ENSDARG00000044153	ppp1cb	0.25684114	1.16E-05	-0.257457741	0.016	0.166
550	ENSDARG00000005451	gdi2	0.269544164	1.22E-05	0.425029876	0.117	0.359
551	ENSDARG00000027200	gabarapl2	0.2738047	1.24E-05	0.268007303	0.094	0.314
552	ENSDARG00000019532	fads2	0.281198391	1.27E-05	-0.368364934	0.031	0.195
553	ENSDARG00000010572	slc25a25a	0.284937397	1.29E-05	-0.271748561	0.008	0.149
554	ENSDARG00000102887	abhd4	0.284937397	1.29E-05	-0.252311429	0.008	0.149
555	ENSDARG00000015955	cldnc	0.287086258	1.30E-05	-0.270022483	0.039	0.209
556	ENSDARG00000016704	pbld	0.297688806	1.35E-05	-0.365698338	0	0.132
557	ENSDARG00000027986	slc35d1b	0.317915467	1.44E-05	-0.309235836	0.008	0.148
558	ENSDARG00000041155	morf4l1	0.317915467	1.44E-05	-0.318988001	0.008	0.148
559	ENSDARG00000104726	si:ch211-162e15.3	0.317915467	1.44E-05	-0.282055582	0.008	0.148
560	ENSDARG00000101619	minos1	0.346514748	1.57E-05	0.308579343	0.102	0.325
561	ENSDARG00000052994	slc25a28	0.35486033	1.61E-05	-0.275390172	0.016	0.162
562	ENSDARG00000022340	ufc1	0.370677838	1.68E-05	-0.341004926	0	0.129
563	ENSDARG00000040555	bckdha	0.37067794	1.68E-05	-0.353522061	0	0.129
564	ENSDARG00000043561	psmc1b	0.37067794	1.68E-05	-0.440249916	0	0.129
565	ENSDARG00000101901	zgc:193711	0.37067794	1.68E-05	-0.327704456	0	0.129
566	ENSDARG00000017960	sfxn2	0.387854619	1.76E-05	-0.267524408	0.016	0.161
567	ENSDARG00000068886	mrpl14	0.395526099	1.79E-05	-0.269081946	0.008	0.145
568	ENSDARG00000008568	slc25a24	0.413512495	1.87E-05	-0.375428293	0	0.128
569	ENSDARG00000040245	kpnb3	0.413512495	1.87E-05	-0.367509204	0	0.128
570	ENSDARG00000036915	dolpp1	0.413512609	1.87E-05	-0.338698657	0	0.128
571	ENSDARG00000059303	hnrnpl2	0.413512609	1.87E-05	-0.3935051	0	0.128
572	ENSDARG00000013623	vdac2	0.427060328	1.94E-05	-0.336163699	0.414	0.859
573	ENSDARG00000076296	triqk	0.461209378	2.09E-05	-0.364536197	0	0.127
574	ENSDARG00000036161	hnrnpa0l	0.478344498	2.17E-05	0.30481574	0.227	0.565
575	ENSDARG00000088366	zgc:77938	0.490274114	2.22E-05	-0.265917031	0.008	0.142
576	ENSDARG00000020465	ewsr1b	0.491692864	2.23E-05	-0.284423237	0.008	0.142
577	ENSDARG00000014139	srp72	0.514310561	2.33E-05	-0.363154242	0	0.125
578	ENSDARG00000014763	arf2a	0.514310561	2.33E-05	-0.403451691	0	0.125
579	ENSDARG00000026476	tia1l	0.514310561	2.33E-05	-0.291557603	0	0.125
580	ENSDARG00000035869	azin1b	0.514310561	2.33E-05	-0.385173995	0	0.125
581	ENSDARG00000069242	pdia5	0.514310561	2.33E-05	-0.346453262	0	0.125
582	ENSDARG00000007065	mrps18b	0.546477159	2.48E-05	-0.270045632	0.008	0.141
583	ENSDARG00000058638	si:ch211-71m22.1	0.546477159	2.48E-05	-0.337904896	0.008	0.141
584	ENSDARG00000035136	selenow1	0.595155823	2.70E-05	0.503480623	0.141	0.391
585	ENSDARG00000068404	tbcb	0.598557139	2.71E-05	-0.415926846	0.008	0.14
586	ENSDARG00000074340	serf2	0.635090698	2.88E-05	0.385515985	0.227	0.566
587	ENSDARG00000042708	tuba8l	0.639523803	2.90E-05	0.337634753	0.117	0.345
588	ENSDARG00000024548	cryba4	0.64051249	2.90E-05	1.603063097	0.492	0.456
589	ENSDARG00000037962	psmb7	0.664552366	3.01E-05	0.414537127	0.156	0.421
590	ENSDARG00000002165	psme1	0.680510701	3.09E-05	-0.287139937	0.008	0.139
591	ENSDARG00000011609	FOXK2	0.680510701	3.09E-05	-0.267345383	0.008	0.139
592	ENSDARG00000055524	rnf7	0.687845046	3.12E-05	0.283700229	0.062	0.243
593	ENSDARG00000039007	eno3	0.688386225	3.12E-05	-0.369739758	0.5	0.881
594	ENSDARG00000023323	ywhaqb	0.699658027	3.17E-05	0.402660105	0.078	0.272
595	ENSDARG00000054218	si:ch73-269m23.5	0.712395211	3.23E-05	-0.388088083	0	0.122
596	ENSDARG00000025428	socs3a	0.737474406	3.34E-05	-0.440807931	0.016	0.153
597	ENSDARG00000055974	tpmt.1	0.753731356	3.42E-05	-0.289265812	0.008	0.137
598	ENSDARG00000099184	map2k6	0.753731356	3.42E-05	-0.256832602	0.008	0.137
599	ENSDARG00000063538	kalrnb	0.758078275	3.44E-05	-0.267718452	0.008	0.137
600	ENSDARG00000004785	cops2	0.793827189	3.60E-05	-0.405462127	0	0.12
601	ENSDARG00000029252	ssb	0.793827405	3.60E-05	-0.320897124	0	0.12
602	ENSDARG00000028327	gmfb	0.818385647	3.71E-05	-0.284652223	0.016	0.152
603	ENSDARG00000089368	hopx	0.822871169	3.73E-05	-0.308660164	0.016	0.152
604	ENSDARG00000056307	znf706	0.83221796	3.77E-05	0.456265343	0.125	0.357
605	ENSDARG00000034293	hif1ab	0.88440704	4.01E-05	-0.32196753	0	0.119
606	ENSDARG00000039243	zgc:152791	0.88440704	4.01E-05	-0.829949634	0	0.119
607	ENSDARG00000058226	ak3	0.88440704	4.01E-05	-0.422870397	0	0.119
608	ENSDARG00000032849	ndrg1a	0.890284722	4.04E-05	-0.394510958	0.008	0.135
609	ENSDARG00000040059	gbp	0.897143873	4.07E-05	-0.324753163	0.023	0.166
610	ENSDARG00000013966	psma6b	0.900136987	4.08E-05	0.367843544	0.086	0.282
611	ENSDARG00000086740	phyh	0.940226173	4.26E-05	0.257453524	0.055	0.225
612	ENSDARG00000014361	tmbim4	0.942376569	4.27E-05	0.423664811	0.055	0.225
613	ENSDARG00000008200	ugp2b	0.949186145	4.30E-05	0.354024121	0.07	0.254
614	ENSDARG00000089413	mbpb	0.974865824	4.42E-05	0.61426515	0.047	0.209
615	ENSDARG00000001890	stt3b	0.985144529	4.47E-05	-0.258749936	0	0.118
616	ENSDARG00000094695	si:dkey-204f11.64	0.985144529	4.47E-05	-0.349292247	0	0.118
617	ENSDARG00000000563	ttn.1	1	0.713504828	0.957530983	0.141	0.176
618	ENSDARG00000001889	tuba1a	1	0.995331801	0.872979698	0.125	0.141
619	ENSDARG00000001940	dnajc1	1	0.000105191	-0.381076586	0	0.107
620	ENSDARG00000001950	ak1	1	0.000186718	1.512929204	0.492	0.527
621	ENSDARG00000002190	chmp2bb	1	0.000150811	0.264404381	0.055	0.208
622	ENSDARG00000002193	rho	1	5.26E-05	1.330579718	0.398	0.32
623	ENSDARG00000002271	zfand5b	1	0.015229279	0.370476769	0.055	0.14
624	ENSDARG00000002344	tubb4b	1	0.005013346	0.496251079	0.297	0.603
625	ENSDARG00000002745	tdh	1	0.179564905	0.747461698	0.211	0.333
626	ENSDARG00000002758	dedd1	1	0.029035484	0.60412148	0.109	0.216
627	ENSDARG00000002779	pdx1	1	6.51E-05	-0.33942626	0.008	0.129
628	ENSDARG00000003081	mybphb	1	0.268812302	0.433196412	0.078	0.12
629	ENSDARG00000003486	ppp1caa	1	0.001064312	0.316610728	0.062	0.193
630	ENSDARG00000003860	cbx3a	1	0.002301879	0.268815107	0.047	0.156
631	ENSDARG00000003902	ctsl.1	1	0.000108451	-0.325607482	0.125	0.332
632	ENSDARG00000004161	ik	1	0.005870896	0.257491764	0.031	0.115
633	ENSDARG00000004261	tmed9	1	0.001220704	0.344452121	0.047	0.165
634	ENSDARG00000004621	gpm6ab	1	0.000810304	-0.488027832	0.047	0.166
635	ENSDARG00000005576	mphosph8	1	0.000478699	0.325651368	0.047	0.178
636	ENSDARG00000005870	mmadhc	1	0.002024353	0.381452334	0.039	0.144
637	ENSDARG00000006200	eif4g1a	1	5.75E-05	-0.303542096	0.008	0.131
638	ENSDARG00000006242	ptp4a1	1	0.025846592	0.510412152	0.078	0.169
639	ENSDARG00000006260	tuba8l4	1	5.51E-05	0.469115804	0.109	0.323
640	ENSDARG00000006266	stat1a	1	0.000105191	-0.325887416	0	0.107
641	ENSDARG00000006283	waslb	1	0.000160787	-0.32087335	0	0.102
642	ENSDARG00000006487	anp32a	1	0.001326091	0.360044555	0.102	0.258
643	ENSDARG00000007241	mycb	1	0.13680439	0.471799461	0.055	0.102
644	ENSDARG00000007275	si:ch211-251b21.1	1	0.178806452	-0.30407303	0.109	0.167
645	ENSDARG00000007576	crybb1l1	1	0.552686497	1.205187853	0.234	0.263
646	ENSDARG00000007682	ppdpfa	1	0.776643739	0.911200539	0.109	0.112
647	ENSDARG00000007697	fabp7a	1	0.808768257	1.059404187	0.164	0.203
648	ENSDARG00000007867	dazap2	1	0.00318464	0.321014692	0.039	0.137
649	ENSDARG00000007960	hnrnpaba	1	0.021002292	0.669411395	0.258	0.49
650	ENSDARG00000008097	srsf9	1	0.013057503	0.451640405	0.055	0.142
651	ENSDARG00000008188	sf1	1	6.17E-05	-0.276105778	0	0.114
652	ENSDARG00000009280	smyd1a	1	0.125612431	1.198333943	0.109	0.077
653	ENSDARG00000009480	pdcl	1	0.011174189	0.425720182	0.039	0.119
654	ENSDARG00000009544	cldnb	1	0.121194314	0.489151507	0.055	0.103
655	ENSDARG00000009553	gng3	1	0.112731826	0.394816668	0.078	0.139
656	ENSDARG00000009585	papola	1	0.000589855	0.264322278	0.039	0.161
657	ENSDARG00000009978	icn	1	0.677163616	0.855670302	0.367	0.437
658	ENSDARG00000010008	vim	1	0.701655425	0.679218427	0.141	0.144
659	ENSDARG00000010051	ufd1l	1	0.01536382	0.533371147	0.055	0.14
660	ENSDARG00000010244	rpl22l1	1	0.000285471	-0.280810316	0.477	0.865
661	ENSDARG00000010250	nqo1	1	0.002010076	0.527580415	0.055	0.171
662	ENSDARG00000010745	dnaja2b	1	0.033395904	0.541494511	0.07	0.152
663	ENSDARG00000011418	sigmar1	1	0.00014464	-0.276084896	0	0.103
664	ENSDARG00000011555	spag7	1	0.003341723	0.340652345	0.031	0.123
665	ENSDARG00000011613	rbm39a	1	0.03371105	0.364747353	0.039	0.102
666	ENSDARG00000011740	u2af2b	1	0.001515448	0.251053326	0.039	0.148
667	ENSDARG00000011921	txnl1	1	0.00064438	0.333226101	0.062	0.201
668	ENSDARG00000011934	gyg1a	1	0.000414915	0.418013253	0.086	0.25
669	ENSDARG00000012274	eif4e1c	1	0.009320449	0.40106404	0.039	0.122
670	ENSDARG00000012458	zgc:77849	1	5.18E-05	0.267587038	0.07	0.25
671	ENSDARG00000012513	sdcbp2	1	8.96E-05	0.460905262	0.078	0.258
672	ENSDARG00000012603	eif3ja	1	0.001531047	0.508704719	0.055	0.175
673	ENSDARG00000012874	snap23.1	1	0.016592072	0.342702025	0.047	0.125
674	ENSDARG00000012944	myhz2	1	0.000124182	1.671527414	0.344	0.254
675	ENSDARG00000012972	cfl1l	1	0.235628611	1.308611314	0.273	0.292
676	ENSDARG00000013087	ndrg3a	1	0.000159238	0.44934253	0.07	0.235
677	ENSDARG00000013430	bhmt	1	0.120707476	1.030465674	0.32	0.335
678	ENSDARG00000013755	actn3a	1	0.997633349	0.908828374	0.109	0.12
679	ENSDARG00000013776	thop1	1	0.044024185	0.316051963	0.047	0.11
680	ENSDARG00000013938	psmb3	1	0.000137833	0.440447912	0.094	0.28
681	ENSDARG00000014196	myl1	1	0.012201524	1.494287359	0.344	0.331
682	ENSDARG00000014420	elavl3	1	0.261435672	0.490084626	0.094	0.141
683	ENSDARG00000015088	dnajb11	1	7.64E-05	-0.318001416	0	0.111
684	ENSDARG00000015239	prpf19	1	9.46E-05	-0.280786383	0	0.108
685	ENSDARG00000015445	lim2.4	1	0.348508271	1.195566441	0.18	0.174
686	ENSDARG00000015978	COX5B	1	5.44E-05	-0.273521876	0.438	0.863
687	ENSDARG00000016074	cryz	1	0.000480789	0.331493979	0.047	0.178
688	ENSDARG00000016233	sdr16c5a	1	0.002007094	0.341630248	0.039	0.144
689	ENSDARG00000016280	eif1ad	1	9.24E-05	0.334834628	0.062	0.229
690	ENSDARG00000016484	dkc1	1	0.002810952	0.430740389	0.055	0.166
691	ENSDARG00000016687	acadvl	1	0.001000474	0.397977451	0.062	0.195
692	ENSDARG00000016793	crybb1l2	1	0.454212046	1.259536963	0.289	0.34
693	ENSDARG00000016866	fam102ab	1	6.86E-05	-0.32277295	0	0.112
694	ENSDARG00000016871	smarce1	1	0.003163205	0.473932675	0.086	0.217
695	ENSDARG00000017314	CELA1 (1 of many)	1	0.600329015	0.648337159	0.266	0.375
696	ENSDARG00000017612	pnpo	1	5.54E-05	-0.422991257	0	0.115
697	ENSDARG00000017624	krt4	1	0.006310794	0.370270753	0.797	0.953
698	ENSDARG00000017673	nova2	1	0.867345355	0.567250249	0.117	0.135
699	ENSDARG00000018049	sf3b2	1	0.005139395	0.363555773	0.055	0.157
700	ENSDARG00000018757	klf5l	1	0.000130093	-0.288219859	0	0.105
701	ENSDARG00000018914	hnrnpk	1	0.000448147	0.342043332	0.031	0.15
702	ENSDARG00000018989	hspa4b	1	0.000599633	0.339414144	0.062	0.203
703	ENSDARG00000019302	mid1ip1b	1	0.144320943	0.845202793	0.117	0.193
704	ENSDARG00000019355	coa7	1	0.015785712	0.338494161	0.039	0.114
705	ENSDARG00000019362	ptbp1a	1	4.97E-05	-0.319588121	0	0.116
706	ENSDARG00000019398	psma6a	1	0.003530626	0.536932712	0.07	0.19
707	ENSDARG00000019613	ip6k2b	1	0.041835316	0.658494702	0.078	0.159
708	ENSDARG00000019644	ldhba	1	0.002343439	0.251486195	0.148	0.331
709	ENSDARG00000019702	aldocb	1	0.122458825	0.466212652	0.117	0.193
710	ENSDARG00000020101	psmc2	1	0.000694162	0.271854955	0.047	0.173
711	ENSDARG00000020123	coq8a	1	0.005988399	0.380056607	0.055	0.154
712	ENSDARG00000020298	btg2	1	0.003995471	0.347826072	0.062	0.174
713	ENSDARG00000020387	nipsnap3a	1	0.00014464	-0.324212421	0	0.103
714	ENSDARG00000020497	rab7a	1	0.000637607	0.306807861	0.047	0.174
715	ENSDARG00000020504	h3f3b.1	1	0.001778899	0.547651024	0.203	0.439
716	ENSDARG00000020527	nup62l	1	6.17E-05	-0.38959726	0	0.114
717	ENSDARG00000020574	atp2a1	1	0.068536887	1.365086451	0.352	0.382
718	ENSDARG00000020609	snap25a	1	0.136383193	0.295965829	0.078	0.135
719	ENSDARG00000020679	clpp	1	0.109982476	0.489952244	0.055	0.106
720	ENSDARG00000021113	ptmaa	1	0.373904812	0.321402791	0.391	0.607
721	ENSDARG00000021366	fbp1a	1	0.049130199	0.646022981	0.078	0.157
722	ENSDARG00000021924	hsp70.3	1	0.161863691	0.502627298	0.156	0.246
723	ENSDARG00000022456	eno1a	1	0.055978327	0.539549088	0.125	0.225
724	ENSDARG00000023028	cdv3	1	0.000781593	0.283290605	0.07	0.212
725	ENSDARG00000023672	timm8a	1	0.000261406	0.538086061	0.062	0.214
726	ENSDARG00000023967	atp6v1c1a	1	0.000116991	-0.403509424	0	0.106
727	ENSDARG00000024433	pvalb4	1	0.712203263	1.215932381	0.281	0.349
728	ENSDARG00000024465	mrps18a	1	0.011027212	0.263198442	0.031	0.106
729	ENSDARG00000024478	mpc2	1	0.000305633	0.528182386	0.109	0.295
730	ENSDARG00000024846	cops8	1	0.003198033	0.339078973	0.039	0.137
731	ENSDARG00000025254	s100a10b	1	0.567904126	1.077489863	0.188	0.197
732	ENSDARG00000025326	myl12.2	1	0.012781412	0.389178982	0.055	0.142
733	ENSDARG00000025404	ube2g2	1	0.026445706	0.444812074	0.039	0.106
734	ENSDARG00000025535	clint1a	1	6.86E-05	-0.292855502	0	0.112
735	ENSDARG00000026072	pdcd5	1	0.002707965	0.640855159	0.07	0.193
736	ENSDARG00000026726	anxa1a	1	0.852163132	0.836524993	0.203	0.239
737	ENSDARG00000027088	ptgdsb.1	1	0.043377754	1.311238922	0.32	0.318
738	ENSDARG00000027355	slc25a4	1	0.255818789	0.929150325	0.125	0.103
739	ENSDARG00000027418	trappc4	1	0.02232275	0.41740361	0.039	0.108
740	ENSDARG00000027744	gadd45ba	1	0.003715606	0.378869773	0.078	0.201
741	ENSDARG00000027750	dpp7	1	0.008093263	0.260767911	0.055	0.149
742	ENSDARG00000027803	sbds	1	0.005040379	0.348181562	0.039	0.131
743	ENSDARG00000028017	tp53inp1	1	0.007874473	0.34544913	0.039	0.124
744	ENSDARG00000028213	ttn.2	1	0.807104884	1.210133831	0.164	0.183
745	ENSDARG00000028396	fkbp5	1	0.003036176	0.266554368	0.031	0.124
746	ENSDARG00000029688	hsp70.1	1	0.000194798	-0.428891241	0.047	0.187
747	ENSDARG00000029722	hmgb2a	1	0.088445936	0.824682158	0.188	0.322
748	ENSDARG00000029747	mep1a.1	1	0.000502724	0.324115732	0.125	0.315
749	ENSDARG00000029995	tnni2b.2	1	0.912634863	0.930528744	0.117	0.127
750	ENSDARG00000030215	matn1	1	0.428164554	0.769552296	0.086	0.12
751	ENSDARG00000030270	tnnt3a	1	0.101051931	0.87939603	0.102	0.067
752	ENSDARG00000030349	cryba2a	1	0.824916849	0.936362629	0.18	0.2
753	ENSDARG00000030411	crygn2	1	0.000823233	1.615499363	0.43	0.407
754	ENSDARG00000030440	rsrp1	1	0.002390711	0.37210465	0.086	0.222
755	ENSDARG00000030479	hmgb1b	1	0.004841309	0.455420307	0.109	0.248
756	ENSDARG00000030537	psmc1a	1	0.001156664	0.336857058	0.039	0.152
757	ENSDARG00000030753	prrg4	1	8.50E-05	-0.35271476	0	0.11
758	ENSDARG00000030789	ddx18	1	0.021196413	0.291061353	0.047	0.122
759	ENSDARG00000030957	yipf4	1	0.002765303	0.359238037	0.047	0.153
760	ENSDARG00000031317	ppdpfb	1	0.088566311	0.403516654	0.281	0.471
761	ENSDARG00000031495	seta	1	0.000171121	0.547245034	0.094	0.277
762	ENSDARG00000032575	ywhaz	1	0.002843211	0.49003795	0.062	0.179
763	ENSDARG00000032929	cryba1l1	1	0.007572679	1.681863524	0.422	0.441
764	ENSDARG00000033009	h3f3c	1	0.001029861	0.380631442	0.172	0.382
765	ENSDARG00000033655	stmn1b	1	0.07476204	0.669145912	0.211	0.353
766	ENSDARG00000033802	cyp27a7	1	7.64E-05	-0.286553259	0	0.111
767	ENSDARG00000033832	ampd1	1	0.561549204	0.875339043	0.133	0.129
768	ENSDARG00000034187	calm1b	1	0.805281678	0.855349576	0.117	0.14
769	ENSDARG00000034470	aldoab	1	0.513018899	0.971533143	0.125	0.119
770	ENSDARG00000034753	tspan3a	1	0.000186676	-0.27070496	0.016	0.132
771	ENSDARG00000034777	txn2	1	0.000112675	0.381906282	0.07	0.241
772	ENSDARG00000035129	zgc:101858	1	0.000101156	0.292685329	0.047	0.199
773	ENSDARG00000035329	capns1a	1	0.002625158	0.541838044	0.102	0.248
774	ENSDARG00000035458	atp2a1l	1	0.387170251	1.338753594	0.227	0.243
775	ENSDARG00000035678	zgc:91910	1	0.000640484	0.366538344	0.062	0.201
776	ENSDARG00000035715	marcksl1b	1	0.523511592	0.584822352	0.375	0.471
777	ENSDARG00000035719	arl5c	1	9.46E-05	-0.348716217	0	0.108
778	ENSDARG00000035751	ipo7	1	0.000125758	0.302828384	0.062	0.224
779	ENSDARG00000035810	rgcc	1	5.64E-05	0.421605211	0.109	0.32
780	ENSDARG00000035890	fuca1.1	1	0.035721678	0.285442621	0.039	0.101
781	ENSDARG00000036074	cebpa	1	0.001951151	0.33183277	0.055	0.171
782	ENSDARG00000036102	ctdsp2	1	0.001933691	0.292337179	0.047	0.158
783	ENSDARG00000036456	anxa4	1	0.069620806	-1.505301941	0.211	0.327
784	ENSDARG00000036625	polr2f	1	0.000151641	0.258181552	0.055	0.208
785	ENSDARG00000036658	cab39l	1	0.000246015	0.302673543	0.047	0.187
786	ENSDARG00000036754	hmgn3	1	0.022164121	0.420800573	0.062	0.146
787	ENSDARG00000036832	cyt1l	1	0.089941424	1.387248747	0.219	0.193
788	ENSDARG00000036840	krt15	1	0.072603815	1.392734184	0.219	0.19
789	ENSDARG00000037038	psmc6	1	0.012752396	0.480317065	0.062	0.156
790	ENSDARG00000037392	med19a	1	4.73E-05	-0.253803986	0.008	0.133
791	ENSDARG00000037425	s100a10a	1	0.000147588	-0.312459064	0.734	0.923
792	ENSDARG00000037790	pvalb8	1	0.772250668	1.106501927	0.219	0.284
793	ENSDARG00000037965	srrm2	1	0.005870896	0.317529837	0.031	0.115
794	ENSDARG00000037980	elob	1	0.000471108	0.270145755	0.055	0.192
795	ENSDARG00000038141	atf4b	1	0.000241188	0.329701526	0.109	0.299
796	ENSDARG00000038306	tsc22d1	1	0.000208754	-0.263141473	0.008	0.115
797	ENSDARG00000038359	enosf1	1	0.000116991	-0.320854222	0	0.106
798	ENSDARG00000038524	pik3r1	1	4.97E-05	-0.370078807	0	0.116
799	ENSDARG00000038870	slu7	1	0.006165935	0.269111762	0.023	0.101
800	ENSDARG00000039034	marcksl1a	1	0.000379473	-0.362089338	0.039	0.165
801	ENSDARG00000039579	cfd	1	0.002868719	1.140984196	0.047	0.152
802	ENSDARG00000039914	gapdhs	1	0.207461954	0.498381594	0.227	0.348
803	ENSDARG00000039929	ckmt2b	1	0.232803618	0.870748038	0.117	0.093
804	ENSDARG00000040184	syncrip	1	0.000617219	0.441565311	0.117	0.299
805	ENSDARG00000040286	ubl7b	1	0.007881202	0.477529767	0.055	0.15
806	ENSDARG00000040287	ywhabl	1	6.60E-05	0.362134677	0.102	0.303
807	ENSDARG00000040534	epcam	1	0.43363551	0.451294686	0.141	0.19
808	ENSDARG00000040764	id1	1	0.057492935	0.501590624	0.125	0.224
809	ENSDARG00000041011	gemin7	1	0.014478646	0.325056791	0.039	0.115
810	ENSDARG00000041339	zgc:92380	1	0.235083485	1.104112782	0.109	0.084
811	ENSDARG00000041450	rab11a	1	0.000221838	0.442428505	0.086	0.259
812	ENSDARG00000041623	mt2	1	0.177451421	0.325309087	0.172	0.263
813	ENSDARG00000041665	mkrn1	1	0.000184042	-0.271677924	0.023	0.146
814	ENSDARG00000041921	hsbp1b	1	6.04E-05	0.305774337	0.055	0.22
815	ENSDARG00000041925	cryba2b	1	0.05684105	1.269053956	0.375	0.404
816	ENSDARG00000041974	brk1	1	0.001221279	0.286804209	0.062	0.192
817	ENSDARG00000042245	myl13	1	0.603383008	0.816745571	0.102	0.131
818	ENSDARG00000042725	cebpb	1	0.098785717	0.549420192	0.094	0.166
819	ENSDARG00000042874	phlda2	1	0.002229162	0.277669545	0.102	0.247
820	ENSDARG00000042993	prss1	1	0.040727327	1.05808484	0.375	0.407
821	ENSDARG00000043081	ctsz	1	0.048894608	0.371952434	0.078	0.154
822	ENSDARG00000043257	ckbb	1	5.62E-05	-0.28877621	0.469	0.85
823	ENSDARG00000043304	nop2	1	4.97E-05	-0.30227978	0	0.116
824	ENSDARG00000043485	si:ch211-22i13.2	1	0.048612548	0.623673831	0.047	0.108
825	ENSDARG00000043554	mrpl40	1	8.50E-05	-0.291954946	0	0.11
826	ENSDARG00000044001	lgals3b	1	0.530746184	0.785553224	0.133	0.178
827	ENSDARG00000044073	fuca2	1	0.008550941	0.263623296	0.039	0.123
828	ENSDARG00000044093	rpl13a	1	4.88E-05	-0.268402401	0.867	0.988
829	ENSDARG00000044125	txn	1	0.053805515	0.39648558	0.07	0.141
830	ENSDARG00000044684	rbp4l	1	0.064763934	0.916504623	0.25	0.221
831	ENSDARG00000044752	p2rx4a	1	6.86E-05	-0.308767356	0	0.112
832	ENSDARG00000045132	vdac1	1	0.001766118	0.522658567	0.156	0.352
833	ENSDARG00000045248	h3f3d	1	0.006572636	0.348165657	0.383	0.776
834	ENSDARG00000045364	trappc3	1	8.50E-05	-0.308452086	0	0.11
835	ENSDARG00000045372	ngdn	1	0.00318464	0.303202474	0.039	0.137
836	ENSDARG00000045639	elavl4	1	0.406200196	0.774724347	0.148	0.136
837	ENSDARG00000045773	PYURF	1	0.003749325	0.275670526	0.039	0.135
838	ENSDARG00000045835	si:dkey-14d8.6	1	0.416665394	0.626771465	0.078	0.11
839	ENSDARG00000045847	si:ch211-214j24.10	1	0.021373458	0.595150767	0.07	0.159
840	ENSDARG00000046098	ebp	1	0.000130093	-0.297636388	0	0.105
841	ENSDARG00000051886	ankrd11	1	0.070021967	0.582141946	0.055	0.114
842	ENSDARG00000052082	gabarapb	1	0.00040185	0.488040161	0.227	0.511
843	ENSDARG00000052623	bsdc1	1	0.024074445	0.342040269	0.039	0.107
844	ENSDARG00000052966	nmt1a	1	0.001435815	0.256470702	0.031	0.135
845	ENSDARG00000053291	pnrc2	1	0.004819619	0.297459014	0.281	0.552
846	ENSDARG00000053446	sub1a	1	0.001782052	0.636875632	0.094	0.241
847	ENSDARG00000053468	adam10a	1	5.54E-05	-0.330217347	0	0.115
848	ENSDARG00000053862	crygmx	1	0.001735119	1.781300649	0.414	0.4
849	ENSDARG00000053875	cryba1b	1	0.000146846	1.699438112	0.445	0.42
850	ENSDARG00000053973	fetub	1	0.902647679	1.125364425	0.18	0.209
851	ENSDARG00000054271	cdkn1bb	1	0.001326805	0.267896613	0.047	0.163
852	ENSDARG00000054458	slmapa	1	0.003063094	0.39367486	0.031	0.124
853	ENSDARG00000054578	arl6ip1	1	0.001851395	0.476799355	0.102	0.252
854	ENSDARG00000054916	eif4ebp3	1	0.03736125	0.749582107	0.164	0.302
855	ENSDARG00000054937	badb	1	0.001048098	0.286595765	0.039	0.153
856	ENSDARG00000055064	prdx5	1	0.001417997	0.273233639	0.078	0.216
857	ENSDARG00000055115	dtnbp1a	1	7.64E-05	-0.429738191	0	0.111
858	ENSDARG00000055192	zgc:136930	1	0.01886283	1.814285918	0.352	0.359
859	ENSDARG00000055216	tuba1c	1	0.809190563	0.789877702	0.25	0.299
860	ENSDARG00000055307	sypl2a	1	0.012169394	0.27200172	0.031	0.105
861	ENSDARG00000055455	gpm6aa	1	0.047693139	-0.282570031	0.109	0.192
862	ENSDARG00000055514	icn2	1	0.30203862	0.776519097	0.094	0.139
863	ENSDARG00000055536	otub1a	1	0.014351103	0.330889413	0.047	0.128
864	ENSDARG00000055618	acta1b	1	0.183779086	1.002377741	0.156	0.129
865	ENSDARG00000056026	tprg1	1	0.018683017	0.29128912	0.055	0.136
866	ENSDARG00000056075	rca2.1	1	0.015831364	0.328221527	0.031	0.101
867	ENSDARG00000056138	sf3b1	1	5.88E-05	-0.25228742	0.008	0.131
868	ENSDARG00000056248	si:dkey-183i3.5	1	0.02934966	1.385211298	0.297	0.275
869	ENSDARG00000056367	mpv17l2	1	0.000116991	-0.299640597	0	0.106
870	ENSDARG00000056480	cpvl	1	0.001115869	-0.343322446	0.016	0.108
871	ENSDARG00000056531	nutf2	1	0.001298768	0.287023613	0.031	0.136
872	ENSDARG00000056725	hmgb3a	1	0.107497248	0.550016396	0.18	0.293
873	ENSDARG00000056744	ela2	1	0.719942945	0.746607906	0.172	0.187
874	ENSDARG00000056765	ela2l	1	0.876742286	0.821953134	0.188	0.22
875	ENSDARG00000056781	zanl	1	0.048397409	0.330815313	0.07	0.141
876	ENSDARG00000056877	vamp2	1	0.001550358	-0.365337836	0.016	0.105
877	ENSDARG00000057125	pld1b	1	0.000178709	-0.302821036	0	0.101
878	ENSDARG00000057460	crygm2d13	1	0.011918541	1.518574686	0.297	0.256
879	ENSDARG00000058117	snap25b	1	0.440127883	0.831340992	0.125	0.114
880	ENSDARG00000058230	rps6kb1b	1	5.57E-05	-0.354140518	0.008	0.131
881	ENSDARG00000058297	timm13	1	0.000222955	0.263099311	0.039	0.174
882	ENSDARG00000058358	krt8	1	0.02240262	0.295612339	0.32	0.562
883	ENSDARG00000058371	krt5	1	0.042350978	1.262491579	0.492	0.659
884	ENSDARG00000058560	adrm1	1	0.000592383	0.386810214	0.062	0.203
885	ENSDARG00000059075	nip7	1	0.019872964	0.412044422	0.047	0.123
886	ENSDARG00000059360	srsf3b	1	5.13E-05	0.257538345	0.055	0.222
887	ENSDARG00000059361	slc39a4	1	0.000116991	-0.333468742	0	0.106
888	ENSDARG00000060065	ubap2b	1	0.004365048	0.509222759	0.055	0.159
889	ENSDARG00000060316	cish	1	0.012735903	0.408686832	0.055	0.142
890	ENSDARG00000060350	apoda.2	1	0.608115762	0.658231606	0.117	0.15
891	ENSDARG00000060500	l2hgdh	1	9.46E-05	-0.360743945	0	0.108
892	ENSDARG00000060554	mut	1	8.50E-05	-0.325463886	0	0.11
893	ENSDARG00000060697	kmt2bb	1	0.034019887	0.375800711	0.039	0.102
894	ENSDARG00000061124	srpra	1	0.000178709	-0.251991541	0	0.101
895	ENSDARG00000061187	cbx5	1	0.067445011	0.571431783	0.078	0.15
896	ENSDARG00000062592	myl10	1	0.850049365	0.781558173	0.117	0.124
897	ENSDARG00000063095	ctsf	1	0.000134478	-0.267746179	0.016	0.136
898	ENSDARG00000063895	mt-nd1	1	0.166347581	0.93492653	0.375	0.414
899	ENSDARG00000063899	mt-nd2	1	0.355581546	0.958222702	0.375	0.454
900	ENSDARG00000063905	mt-co1	1	0.064349309	1.006907829	0.492	0.561
901	ENSDARG00000063911	mt-atp6	1	0.003483257	0.958654252	0.578	0.612
902	ENSDARG00000063914	mt-nd3	1	0.065942422	0.418323179	0.164	0.278
903	ENSDARG00000063917	mt-nd4	1	0.067050093	1.096078716	0.383	0.41
904	ENSDARG00000063921	mt-nd5	1	0.177956512	0.601322677	0.086	0.141
905	ENSDARG00000063924	mt-cyb	1	0.002549241	1.133862417	0.578	0.641
906	ENSDARG00000067741	itpkcb	1	9.46E-05	-0.251615557	0	0.108
907	ENSDARG00000067995	myhz1.2	1	0.11831101	1.446309367	0.266	0.258
908	ENSDARG00000067997	myhz1.3	1	0.015282833	1.447458058	0.227	0.173
909	ENSDARG00000068088	tcnba	1	0.372727062	0.686264835	0.203	0.186
910	ENSDARG00000068176	uqcc1	1	7.64E-05	-0.282340143	0	0.111
911	ENSDARG00000068434	h3f3b.1	1	0.00133511	0.531843137	0.141	0.328
912	ENSDARG00000068515	chs1	1	7.94E-05	-0.431419391	0.008	0.127
913	ENSDARG00000068995	h2afx1	1	0.093103894	0.424832512	0.336	0.579
914	ENSDARG00000068996	hist2h2l	1	5.94E-05	0.275974464	0.086	0.277
915	ENSDARG00000069109	sssca1	1	0.000130093	-0.314377476	0	0.105
916	ENSDARG00000069521	vps29	1	0.0001199	0.340200193	0.07	0.239
917	ENSDARG00000069801	crygm2d12	1	0.075422748	1.580318241	0.352	0.376
918	ENSDARG00000069827	crygm2d11	1	0.959278961	0.895676011	0.102	0.114
919	ENSDARG00000070083	atp5f1b	1	0.000108461	-0.351617278	0.555	0.919
920	ENSDARG00000070426	chac1	1	0.005755451	0.831809577	0.25	0.512
921	ENSDARG00000070623	med10	1	0.003232996	0.664822933	0.07	0.191
922	ENSDARG00000070822	cnp	1	0.000178709	-0.370558479	0	0.101
923	ENSDARG00000070835	tnnc2	1	0.001403765	1.465365067	0.414	0.416
924	ENSDARG00000070959	si:ch211-288g17.3	1	0.12151766	0.471340652	0.094	0.161
925	ENSDARG00000071018	ptena	1	0.02232275	0.423098924	0.039	0.108
926	ENSDARG00000071026	mllt11	1	0.32542788	0.507329212	0.07	0.106
927	ENSDARG00000071445	myoz1b	1	0.115453396	1.139003186	0.148	0.115
928	ENSDARG00000071500	fam207a	1	0.000130093	-0.348839461	0	0.105
929	ENSDARG00000073742	prss59.2	1	0.002042355	1.059405754	0.414	0.409
930	ENSDARG00000073962	ccdc32	1	0.000178709	-0.287998945	0	0.101
931	ENSDARG00000074001	crygmxl2	1	0.03248075	1.357971337	0.148	0.099
932	ENSDARG00000074378	junba	1	0.0018787	0.264393501	0.047	0.158
933	ENSDARG00000074698	sdsl	1	6.17E-05	-0.340079161	0	0.114
934	ENSDARG00000075129	mrps11	1	0.001148949	0.335314085	0.055	0.179
935	ENSDARG00000075743	mrpl47	1	0.000124528	0.261315895	0.039	0.182
936	ENSDARG00000076283	snrpd3l	1	0.020052912	0.487460839	0.047	0.123
937	ENSDARG00000076317	plod3	1	0.001317928	0.291716643	0.023	0.122
938	ENSDARG00000076532	si:ch211-222l21.1	1	0.001348449	0.309414567	0.211	0.45
939	ENSDARG00000076572	crygm2d7	1	0.140051665	1.250595354	0.18	0.152
940	ENSDARG00000076790	crygm2d16	1	0.358254099	1.076978592	0.219	0.224
941	ENSDARG00000077721	knop1	1	0.000137087	-0.309568132	0.008	0.12
942	ENSDARG00000077950	tor1	1	0.000116991	-0.275471548	0	0.106
943	ENSDARG00000077967	si:ch211-140m22.7	1	0.029004533	0.56769289	0.055	0.129
944	ENSDARG00000078619	pnp5a	1	0.085934183	0.336293547	0.055	0.11
945	ENSDARG00000079274	prss59.1	1	0.350300989	0.972356209	0.234	0.243
946	ENSDARG00000079497	tcima	1	0.000167326	-0.289522333	0.008	0.118
947	ENSDARG00000079745	si:ch211-166a6.5	1	0.03697509	0.434279162	0.039	0.101
948	ENSDARG00000079783	isg20	1	0.089336104	0.713106845	0.055	0.11
949	ENSDARG00000079815	lyrm7	1	0.000256624	-0.266420432	0.008	0.112
950	ENSDARG00000086658	crygm2d21	1	0.152099933	1.293463145	0.25	0.244
951	ENSDARG00000086699	smim15	1	0.000174541	0.350059072	0.078	0.248
952	ENSDARG00000086842	dap1b	1	0.154786123	0.557620567	0.297	0.492
953	ENSDARG00000086856	stk35	1	7.64E-05	-0.431563791	0	0.111
954	ENSDARG00000087164	crygm2d4	1	0.89581409	1.00462088	0.117	0.127
955	ENSDARG00000087303	cebpd	1	0.00122526	0.361951154	0.188	0.412
956	ENSDARG00000087324	crygm2d1	1	0.030197964	1.481546158	0.391	0.417
957	ENSDARG00000087390	hbbe1.3	1	0.26783529	0.282307424	0.109	0.162
958	ENSDARG00000087402	tpm1	1	0.077040429	0.466599934	0.047	0.101
959	ENSDARG00000087443	ptp4a2a	1	0.004713587	0.274610905	0.047	0.145
960	ENSDARG00000087765	crygm2d10	1	8.13E-05	1.82114697	0.414	0.353
961	ENSDARG00000088091	pfn1	1	0.406181892	0.920007411	0.453	0.655
962	ENSDARG00000088823	crygm2d3	1	0.647895249	1.112479193	0.211	0.235
963	ENSDARG00000089302	hnrnpa0a	1	0.013105247	0.381107685	0.07	0.167
964	ENSDARG00000089382	zgc:158463	1	0.490894491	1.199213232	0.227	0.324
965	ENSDARG00000089976	spcs3	1	0.00018651	0.442912206	0.07	0.233
966	ENSDARG00000090428	ctrb1	1	0.720575471	0.518156668	0.305	0.431
967	ENSDARG00000090872	si:dkey-276j7.1	1	0.23885684	0.731701989	0.094	0.146
968	ENSDARG00000091001	mycbp	1	0.007730769	0.280932582	0.031	0.111
969	ENSDARG00000091209	ucp3	1	0.049395064	0.380045159	0.055	0.12
970	ENSDARG00000091402	eif2b1	1	0.005981147	0.304092394	0.039	0.128
971	ENSDARG00000091754	CT573476.1	1	0.000116991	-0.253266733	0	0.106
972	ENSDARG00000092170	apoc1	1	0.000307376	0.712958266	0.125	0.323
973	ENSDARG00000092493	si:dkeyp-44a8.2	1	0.004658136	0.43770936	0.047	0.145
974	ENSDARG00000093796	itln2	1	0.213299269	0.420624164	0.062	0.103
975	ENSDARG00000093945	vma21	1	0.000125503	0.46858083	0.055	0.21
976	ENSDARG00000094041	krt17	1	0.591669643	0.872345168	0.156	0.208
977	ENSDARG00000094310	si:ch211-255g12.6	1	0.061343426	1.486741753	0.289	0.278
978	ENSDARG00000096257	si:ch73-367p23.2	1	0.050202474	1.30884653	0.211	0.171
979	ENSDARG00000096849	si:dkey-16p21.8	1	0.897026191	1.085303388	0.18	0.208
980	ENSDARG00000097057	fxyd6l	1	0.121703378	0.390112851	0.062	0.115
981	ENSDARG00000097205	ulk2	1	0.00025376	-0.290638095	0.008	0.112
982	ENSDARG00000097478	qkia	1	0.03087954	0.647432332	0.047	0.115
983	ENSDARG00000097630	si:ch211-282b22.1	1	6.54E-05	-0.277878295	0.008	0.129
984	ENSDARG00000097635	wu:fb18f06	1	0.011152227	0.377138026	0.039	0.119
985	ENSDARG00000098361	nudcd3	1	0.000692672	0.251106501	0.047	0.173
986	ENSDARG00000098574	srsf11	1	0.000261406	0.330898432	0.062	0.214
987	ENSDARG00000098832	fam168a	1	0.071430276	0.379141401	0.055	0.114
988	ENSDARG00000099014	fxyd1	1	0.000183239	-0.40545112	0.016	0.132
989	ENSDARG00000099039	pcbp2	1	0.005107486	0.534164137	0.125	0.276
990	ENSDARG00000099175	hmgb1a	1	0.00059784	0.543434509	0.219	0.488
991	ENSDARG00000099195	ier2a	1	0.001762168	0.465954837	0.102	0.252
992	ENSDARG00000099276	ugt5b3	1	9.46E-05	-0.306307629	0	0.108
993	ENSDARG00000099306	zgc:175088	1	0.013121625	0.250152427	0.039	0.116
994	ENSDARG00000099312	jpt1b	1	0.037506681	0.300470395	0.07	0.149
995	ENSDARG00000099453	elof1	1	0.000757197	0.326097746	0.047	0.171
996	ENSDARG00000099572	hmgn2	1	0.016738401	0.460726767	0.266	0.503
997	ENSDARG00000099776	glula	1	0.156533314	0.443203119	0.172	0.269
998	ENSDARG00000100129	brd3b	1	0.327524384	0.611439219	0.07	0.106
999	ENSDARG00000100553	lsm14ab	1	0.010196825	0.444551601	0.039	0.12
1000	ENSDARG00000100826	hif1al	1	0.00077581	0.323876499	0.062	0.199
1001	ENSDARG00000101043	ppl	1	0.013250094	0.383523362	0.039	0.116
1002	ENSDARG00000101115	med30	1	0.088541575	0.531289575	0.055	0.11
1003	ENSDARG00000101127	map1lc3b	1	0.000657936	0.272316326	0.07	0.214
1004	ENSDARG00000101139	agpat2	1	0.000136686	0.290716675	0.055	0.209
1005	ENSDARG00000101199	rbp4	1	0.892203814	0.513089521	0.305	0.405
1006	ENSDARG00000101216	meaf6	1	0.001638595	0.372661024	0.078	0.214
1007	ENSDARG00000101295	psmd4a	1	0.016187544	0.596852724	0.062	0.152
1008	ENSDARG00000101362	mibp	1	9.46E-05	-0.336861284	0	0.108
1009	ENSDARG00000101766	ptmab	1	0.317087627	0.464698361	0.391	0.624
1010	ENSDARG00000102291	eef1da	1	0.878043583	0.257528729	0.531	0.855
1011	ENSDARG00000102417	psmd7	1	4.57E-05	0.272003324	0.055	0.224
1012	ENSDARG00000102531	anapc11	1	0.003693221	0.360642658	0.031	0.122
1013	ENSDARG00000102558	pde6ha	1	0.657881665	0.810127201	0.211	0.231
1014	ENSDARG00000102590	polr3h	1	0.010157274	0.265260402	0.031	0.107
1015	ENSDARG00000102975	nsg2	1	0.001269438	-0.444224376	0.031	0.135
1016	ENSDARG00000103203	vps28	1	0.000586403	0.368719826	0.062	0.203
1017	ENSDARG00000103444	gig2h	1	0.000160787	-0.29813896	0	0.102
1018	ENSDARG00000103459	evplb	1	0.000116991	-0.270151592	0	0.106
1019	ENSDARG00000103543	gngt2b	1	0.756732226	0.723135376	0.133	0.137
1020	ENSDARG00000103735	elovl1b	1	0.000227196	-0.346155619	0.016	0.129
1021	ENSDARG00000103919	si:ch73-1a9.3	1	0.109134966	0.506550343	0.328	0.553
1022	ENSDARG00000103957	aamdc	1	0.000424797	0.261850411	0.055	0.193
1023	ENSDARG00000104030	taf12	1	0.000260859	0.454191627	0.062	0.214
1024	ENSDARG00000104181	tmsb1	1	0.483990224	0.250951528	0.508	0.793
1025	ENSDARG00000104782	oaz1b	1	0.002847625	0.515799009	0.117	0.272
1026	ENSDARG00000104945	sncb	1	0.289099996	0.274757024	0.086	0.127
1027	ENSDARG00000105231	kmt5aa	1	7.24E-05	-0.251897859	0.008	0.128
1028	ENSDARG00000109861	BX545855.1	1	0.148033297	1.544523562	0.352	0.395
1029	ENSDARG00000110439	ap1s3a	1	0.000219985	0.344562488	0.055	0.203
1030	ENSDARG00000111939	atf4a	1	0.004985646	0.259390008	0.047	0.144
1031	ENSDARG00000114245	PLBD2	1	0.000652002	0.329694807	0.039	0.159
1032	ENSDARG00000116164	crygm2d8	1	0.450224756	1.280229049	0.234	0.255
1033	ENSDARG00000116491	h2afvb	1	6.61E-05	0.267181156	0.109	0.319
