# Supplementary material for: Cell-type-specific responses to the microbiota across all tissues of the larval zebrafish
Source: Cell Rep. Author manuscript; Available in PMC 2023 Oct 23. (PMC10423310; doi:10.1016/j.celrep.2023.112095)
Supplement: MMC10 [file NIHMS1880944-supplement-MMC10.zip › DataS3/S.Figure7_PanelB_GenesLists/Subcluster1.tsv]

	gene	gene_NAME	p_val_adj	p_val	avg_log2FC	pct.1	pct.2
1	ENSDARG00000008491	si:ch211-107o10.3	5.28E-32	2.39E-36	0.865215082	0.818	0.262
2	ENSDARG00000002768	pvalb2	2.34E-28	1.06E-32	-1.994878558	1	0.993
3	ENSDARG00000037789	pvalb1	8.17E-28	3.71E-32	-1.933640594	1	0.99
4	ENSDARG00000099197	actc1b	1.62E-27	7.36E-32	-2.025678956	1	0.988
5	ENSDARG00000075931	acsl5	3.09E-27	1.40E-31	0.692448161	0.836	0.277
6	ENSDARG00000019137	tram1	5.26E-27	2.39E-31	0.648597964	0.618	0.172
7	ENSDARG00000035544	etnppl	7.77E-27	3.52E-31	0.591648117	0.782	0.242
8	ENSDARG00000019228	mogat2	2.51E-26	1.14E-30	0.818561757	0.788	0.271
9	ENSDARG00000042124	si:dkey-4e7.3	3.32E-26	1.51E-30	0.586976601	0.8	0.262
10	ENSDARG00000092155	apoc2	4.62E-26	2.10E-30	1.082318076	0.994	0.643
11	ENSDARG00000012903	slc34a2a	5.97E-26	2.71E-30	0.842529772	0.77	0.243
12	ENSDARG00000018361	sult1st3	1.25E-25	5.65E-30	0.602476473	0.667	0.195
13	ENSDARG00000000069	dap	1.76E-25	7.99E-30	0.704865861	0.933	0.383
14	ENSDARG00000089919	si:ch211-161h7.8	3.44E-25	1.56E-29	0.465162716	0.545	0.126
15	ENSDARG00000105187	gcshb	8.99E-25	4.08E-29	0.690683323	0.921	0.372
16	ENSDARG00000061120	slc43a2b	1.05E-24	4.74E-29	0.442275276	0.697	0.199
17	ENSDARG00000012076	apoa1a	1.17E-24	5.31E-29	0.983080895	1	0.863
18	ENSDARG00000006427	fabp2	2.63E-24	1.19E-28	0.894618861	1	0.891
19	ENSDARG00000044914	suclg2	3.27E-24	1.48E-28	0.484688476	0.588	0.163
20	ENSDARG00000075768	sdhb	3.68E-24	1.67E-28	0.687803528	0.873	0.348
21	ENSDARG00000102442	IZUMO1R	7.58E-24	3.44E-28	0.548174529	0.794	0.264
22	ENSDARG00000006029	lta4h	9.52E-24	4.32E-28	0.618952572	0.727	0.235
23	ENSDARG00000101557	scarb1	3.95E-23	1.79E-27	0.585998531	0.679	0.202
24	ENSDARG00000063665	mat2al	4.69E-23	2.13E-27	0.538997097	0.806	0.282
25	ENSDARG00000058445	zgc:136472	5.03E-23	2.28E-27	0.512107771	0.624	0.185
26	ENSDARG00000063912	mt-co3	5.94E-23	2.69E-27	-2.673721977	0.733	0.819
27	ENSDARG00000103659	bco1l	7.07E-23	3.21E-27	0.620879081	0.655	0.201
28	ENSDARG00000045414	elovl2	1.20E-22	5.42E-27	0.737524127	0.697	0.228
29	ENSDARG00000054588	cox6a2	1.31E-22	5.94E-27	0.638976462	0.515	0.132
30	ENSDARG00000043457	gapdh	2.61E-22	1.18E-26	0.637952136	1	0.944
31	ENSDARG00000101074	glud1b	4.00E-22	1.82E-26	0.777100142	0.994	0.679
32	ENSDARG00000103785	sult2st2	4.95E-22	2.24E-26	0.686851338	0.909	0.374
33	ENSDARG00000056203	si:ch211-201h21.5	6.45E-22	2.92E-26	0.487024604	0.515	0.135
34	ENSDARG00000098589	cyb5a	7.17E-22	3.25E-26	0.733331247	0.927	0.424
35	ENSDARG00000017882	rdh1	7.70E-22	3.49E-26	0.560089144	0.855	0.319
36	ENSDARG00000017772	mdh1aa	2.28E-21	1.04E-25	0.703262104	1	0.839
37	ENSDARG00000021149	cbr1l	2.80E-21	1.27E-25	0.707640046	0.952	0.449
38	ENSDARG00000005840	got2b	3.04E-21	1.38E-25	0.418451647	0.733	0.257
39	ENSDARG00000051925	cyb5r2	3.09E-21	1.40E-25	0.448345592	0.606	0.18
40	ENSDARG00000095633	si:ch211-133l5.7	3.93E-21	1.78E-25	0.795376745	0.994	0.628
41	ENSDARG00000032639	cd36	4.51E-21	2.04E-25	0.875364596	0.994	0.637
42	ENSDARG00000015662	pla2g12b	5.33E-21	2.42E-25	0.684617257	0.909	0.375
43	ENSDARG00000053254	mylpfa	5.44E-21	2.47E-25	-1.871423785	0.964	0.964
44	ENSDARG00000099111	zgc:175280	6.41E-21	2.91E-25	0.703184423	0.697	0.239
45	ENSDARG00000036239	gatm	8.66E-21	3.93E-25	0.66458781	0.77	0.271
46	ENSDARG00000070844	gamt	1.35E-20	6.13E-25	0.812480511	1	0.802
47	ENSDARG00000096454	ap1m2	1.89E-20	8.58E-25	0.52215713	0.673	0.227
48	ENSDARG00000074809	zgc:194392	5.17E-20	2.35E-24	0.49199044	0.545	0.162
49	ENSDARG00000071592	aqp8a.2	6.83E-20	3.10E-24	0.71811071	0.721	0.245
50	ENSDARG00000063908	mt-co2	1.00E-19	4.54E-24	-2.565414868	0.842	0.826
51	ENSDARG00000020866	apoa4b.2	1.04E-19	4.72E-24	1.134050294	0.988	0.613
52	ENSDARG00000059227	fabp1b.1	1.07E-19	4.87E-24	0.939869688	1	0.734
53	ENSDARG00000070038	rbp2a	1.42E-19	6.43E-24	0.819462106	1	0.782
54	ENSDARG00000019260	dhrs9	1.83E-19	8.29E-24	0.493115455	0.842	0.317
55	ENSDARG00000043587	srd5a2a	1.90E-19	8.59E-24	0.660768802	0.879	0.374
56	ENSDARG00000044751	ddt	3.56E-19	1.61E-23	0.502978926	0.77	0.294
57	ENSDARG00000075444	cgref1	5.10E-19	2.31E-23	0.386397946	0.648	0.212
58	ENSDARG00000013144	atp1b1a	5.56E-19	2.52E-23	0.6829623	0.994	0.753
59	ENSDARG00000068478	gpx4a	5.86E-19	2.66E-23	0.777770674	1	0.701
60	ENSDARG00000031299	dhrs11b	7.14E-19	3.24E-23	0.444474582	0.594	0.185
61	ENSDARG00000053853	slc13a2	7.42E-19	3.36E-23	0.946642445	0.952	0.571
62	ENSDARG00000053381	plpp1a	8.13E-19	3.69E-23	0.524756159	0.618	0.205
63	ENSDARG00000037361	kdelr2b	8.63E-19	3.91E-23	0.515580494	0.57	0.183
64	ENSDARG00000029230	pnp4b	9.63E-19	4.37E-23	0.625222412	0.939	0.433
65	ENSDARG00000007526	ndufs2	1.44E-18	6.51E-23	0.42862865	0.721	0.279
66	ENSDARG00000095863	afp4	1.48E-18	6.72E-23	1.205217928	0.994	0.644
67	ENSDARG00000028336	dhdhl	1.83E-18	8.28E-23	0.510131573	0.812	0.334
68	ENSDARG00000055656	pdzd3b	1.91E-18	8.66E-23	0.405931557	0.576	0.183
69	ENSDARG00000000068	slc9a3r1a	1.96E-18	8.89E-23	0.514613378	0.897	0.39
70	ENSDARG00000040298	apoa4b.1	2.01E-18	9.11E-23	0.872585669	1	0.788
71	ENSDARG00000042920	sult3st3	2.06E-18	9.32E-23	0.441846544	0.558	0.168
72	ENSDARG00000005423	pgam1a	2.18E-18	9.89E-23	0.477932648	0.861	0.367
73	ENSDARG00000053774	alpi.2	2.25E-18	1.02E-22	0.33324892	0.582	0.17
74	ENSDARG00000102412	eci2	2.36E-18	1.07E-22	0.320987984	0.533	0.157
75	ENSDARG00000005565	entpd8	3.15E-18	1.43E-22	0.389310765	0.57	0.179
76	ENSDARG00000044528	slc15a1b	3.16E-18	1.43E-22	0.692041717	0.873	0.367
77	ENSDARG00000102249	pepd	3.23E-18	1.46E-22	0.418619772	0.842	0.341
78	ENSDARG00000022261	pdzk1	3.39E-18	1.54E-22	0.746081906	0.952	0.459
79	ENSDARG00000103799	kars	3.50E-18	1.59E-22	0.411975508	0.794	0.316
80	ENSDARG00000025350	prdx2	3.64E-18	1.65E-22	0.569051651	1	0.889
81	ENSDARG00000035741	slc25a11	3.91E-18	1.77E-22	0.451627829	0.509	0.152
82	ENSDARG00000092916	mlnl	4.85E-18	2.20E-22	0.447232909	0.539	0.163
83	ENSDARG00000012194	scp2a	4.96E-18	2.25E-22	0.647838684	0.939	0.434
84	ENSDARG00000035882	rida	5.27E-18	2.39E-22	0.697142156	0.879	0.387
85	ENSDARG00000017441	mylz3	5.27E-18	2.39E-22	-1.95193992	0.873	0.886
86	ENSDARG00000051986	ndufs8a	5.68E-18	2.58E-22	0.414410876	0.721	0.273
87	ENSDARG00000013522	pck1	5.81E-18	2.63E-22	0.703031418	1	0.768
88	ENSDARG00000053526	enpp7.1	6.70E-18	3.04E-22	0.518043119	0.606	0.184
89	ENSDARG00000019732	mtch2	7.97E-18	3.61E-22	0.329795555	0.715	0.266
90	ENSDARG00000054530	rars	1.08E-17	4.89E-22	0.409451178	0.515	0.157
91	ENSDARG00000019924	cmpk	1.10E-17	4.98E-22	0.407391396	0.806	0.317
92	ENSDARG00000099389	cdo1	1.34E-17	6.06E-22	0.601609811	0.982	0.497
93	ENSDARG00000092553	slc25a5	1.45E-17	6.57E-22	0.35203559	1	0.995
94	ENSDARG00000056108	ndufa4	1.85E-17	8.38E-22	0.387509206	0.564	0.176
95	ENSDARG00000100374	txnrd3	1.87E-17	8.48E-22	0.371141433	0.648	0.228
96	ENSDARG00000023820	faxdc2	1.88E-17	8.52E-22	0.738478966	1	0.699
97	ENSDARG00000070057	si:dkey-69o16.5	1.93E-17	8.74E-22	0.735704971	0.976	0.554
98	ENSDARG00000038475	acy1	2.43E-17	1.10E-21	0.428392933	0.455	0.129
99	ENSDARG00000006811	sult1st6	2.54E-17	1.15E-21	0.493841419	0.703	0.264
100	ENSDARG00000056410	fdx1	2.57E-17	1.17E-21	0.505604793	0.721	0.283
101	ENSDARG00000070386	krtcap2	2.62E-17	1.19E-21	0.508940151	0.776	0.31
102	ENSDARG00000054191	pgk1	3.00E-17	1.36E-21	0.46100189	0.842	0.356
103	ENSDARG00000038296	tmem86b	3.59E-17	1.63E-21	0.495383456	0.552	0.174
104	ENSDARG00000016598	ckmt1	4.25E-17	1.93E-21	0.561230368	0.927	0.433
105	ENSDARG00000017985	zgc:77739	4.51E-17	2.04E-21	0.581357809	0.715	0.273
106	ENSDARG00000030441	ppa1b	4.93E-17	2.23E-21	0.423195804	0.873	0.356
107	ENSDARG00000052712	suclg1	5.42E-17	2.46E-21	0.670261059	0.988	0.609
108	ENSDARG00000101979	eps8l3a	5.79E-17	2.62E-21	0.398226463	0.727	0.277
109	ENSDARG00000070775	cyp2x9	5.98E-17	2.71E-21	0.400466543	0.509	0.15
110	ENSDARG00000040401	slc25a20	6.31E-17	2.86E-21	0.457540732	0.63	0.229
111	ENSDARG00000103226	dhcr7	6.64E-17	3.01E-21	0.388128949	0.473	0.132
112	ENSDARG00000042953	cyp2n13	7.15E-17	3.24E-21	0.622209901	0.752	0.287
113	ENSDARG00000018621	slc6a19a.1	8.45E-17	3.83E-21	0.474753708	0.636	0.209
114	ENSDARG00000006290	ndufs5	8.81E-17	3.99E-21	0.410815738	0.861	0.361
115	ENSDARG00000103522	si:zfos-943e10.1	9.77E-17	4.43E-21	0.304481016	0.606	0.205
116	ENSDARG00000059304	chchd2	9.84E-17	4.46E-21	0.388809719	0.576	0.199
117	ENSDARG00000052304	uqcrc1	1.04E-16	4.70E-21	0.55881327	0.727	0.299
118	ENSDARG00000052336	ociad2	1.18E-16	5.35E-21	0.552806527	0.83	0.328
119	ENSDARG00000003113	ada	1.25E-16	5.68E-21	0.708280322	1	0.581
120	ENSDARG00000036846	anks4b	1.31E-16	5.92E-21	0.483428063	0.661	0.249
121	ENSDARG00000103295	cyp3a65	1.45E-16	6.57E-21	0.847429593	0.988	0.773
122	ENSDARG00000036237	slc27a2a	1.66E-16	7.51E-21	0.390697655	0.642	0.232
123	ENSDARG00000019838	ugdh	1.74E-16	7.91E-21	0.356472218	0.491	0.141
124	ENSDARG00000097209	cox8b	2.04E-16	9.24E-21	0.514998526	0.891	0.376
125	ENSDARG00000013056	itpk1a	2.07E-16	9.41E-21	0.53508934	0.885	0.405
126	ENSDARG00000020850	eef1a1l1	2.11E-16	9.57E-21	0.293938844	1	1
127	ENSDARG00000029011	xpnpep1	2.35E-16	1.07E-20	0.408016458	0.618	0.22
128	ENSDARG00000013871	slc5a1	2.98E-16	1.35E-20	0.650295314	0.915	0.44
129	ENSDARG00000039667	mrpl38	3.16E-16	1.43E-20	0.319967767	0.485	0.146
130	ENSDARG00000039605	mat1a	3.56E-16	1.61E-20	0.290354965	0.485	0.144
131	ENSDARG00000071426	lrrc59	4.03E-16	1.83E-20	0.412852628	0.545	0.184
132	ENSDARG00000030478	zgc:66484	4.17E-16	1.89E-20	0.422107419	0.527	0.173
133	ENSDARG00000002986	gda	5.11E-16	2.32E-20	0.282872777	0.6	0.207
134	ENSDARG00000054786	faah2b	5.35E-16	2.43E-20	0.323100362	0.558	0.184
135	ENSDARG00000003931	cndp2	5.98E-16	2.71E-20	0.440865946	0.824	0.327
136	ENSDARG00000071036	si:dkey-286j15.3	6.62E-16	3.00E-20	0.456987047	0.618	0.223
137	ENSDARG00000022599	dnpep	7.30E-16	3.31E-20	0.38824008	0.588	0.209
138	ENSDARG00000042644	sod2	7.52E-16	3.41E-20	0.328107272	0.703	0.271
139	ENSDARG00000021059	alas1	7.76E-16	3.52E-20	0.772468176	0.976	0.551
140	ENSDARG00000057414	phb	7.82E-16	3.55E-20	0.287096985	0.606	0.216
141	ENSDARG00000100635	chia.1	8.28E-16	3.76E-20	1.268875743	0.788	0.449
142	ENSDARG00000057714	cmah	1.17E-15	5.32E-20	0.310966532	0.582	0.196
143	ENSDARG00000069752	ckba	1.25E-15	5.67E-20	0.459944408	0.915	0.402
144	ENSDARG00000042293	ca4b	1.26E-15	5.72E-20	0.419300258	0.588	0.205
145	ENSDARG00000069018	cyp7a1	1.42E-15	6.43E-20	0.406870762	0.479	0.136
146	ENSDARG00000102004	apoea	1.85E-15	8.38E-20	1.175687234	0.903	0.518
147	ENSDARG00000094929	apoa4b.2	2.03E-15	9.20E-20	0.882630885	0.612	0.228
148	ENSDARG00000071021	papss2a	2.04E-15	9.24E-20	0.340812716	0.612	0.213
149	ENSDARG00000059725	hypk	2.07E-15	9.39E-20	0.288194649	0.661	0.253
150	ENSDARG00000019532	fads2	2.08E-15	9.42E-20	0.548022228	0.424	0.114
151	ENSDARG00000016721	sdha	2.34E-15	1.06E-19	0.390288099	0.667	0.258
152	ENSDARG00000036427	slc3a2a	2.69E-15	1.22E-19	0.510708431	0.8	0.353
153	ENSDARG00000037873	cyp3c3	2.84E-15	1.29E-19	0.458140669	0.721	0.269
154	ENSDARG00000003219	bin2a	3.06E-15	1.39E-19	0.475785867	0.612	0.224
155	ENSDARG00000076836	gpx4b	3.27E-15	1.48E-19	0.466512474	0.909	0.442
156	ENSDARG00000104207	pcyt1bb	3.53E-15	1.60E-19	0.322404832	0.406	0.109
157	ENSDARG00000040295	apoeb	3.62E-15	1.64E-19	0.709036748	0.97	0.596
158	ENSDARG00000018461	zgc:56095	4.34E-15	1.97E-19	0.312357599	0.6	0.212
159	ENSDARG00000043684	bpnt1	4.74E-15	2.15E-19	0.366277033	0.491	0.158
160	ENSDARG00000024295	slc11a2	5.61E-15	2.54E-19	0.327372863	0.467	0.146
161	ENSDARG00000032102	prdx3	6.27E-15	2.84E-19	0.397152291	0.715	0.299
162	ENSDARG00000104347	rtn4b	6.30E-15	2.85E-19	0.637946129	0.994	0.64
163	ENSDARG00000045257	decr2	6.50E-15	2.94E-19	0.2993886	0.509	0.159
164	ENSDARG00000059323	rpn1	6.71E-15	3.04E-19	0.352024203	0.648	0.243
165	ENSDARG00000070824	ndufb5	7.55E-15	3.42E-19	0.415195679	0.83	0.363
166	ENSDARG00000088625	si:ch211-142d6.2	8.46E-15	3.84E-19	0.772516566	0.436	0.13
167	ENSDARG00000103612	akt2l	9.12E-15	4.13E-19	0.287676708	0.606	0.223
168	ENSDARG00000099663	cox5ab	1.06E-14	4.82E-19	0.596085996	0.958	0.489
169	ENSDARG00000077688	cpo	1.06E-14	4.82E-19	0.438654804	0.582	0.195
170	ENSDARG00000054300	dhrs1	1.28E-14	5.80E-19	0.554046426	0.818	0.371
171	ENSDARG00000023151	ucp1	1.28E-14	5.81E-19	0.789277793	1	0.706
172	ENSDARG00000015385	ndufs3	1.32E-14	5.97E-19	0.288720869	0.776	0.321
173	ENSDARG00000013333	ndufa10	1.60E-14	7.26E-19	0.307364979	0.642	0.249
174	ENSDARG00000012915	ech1	1.61E-14	7.28E-19	0.355357385	0.376	0.1
175	ENSDARG00000099185	chia.2	1.84E-14	8.33E-19	0.787377035	0.994	0.769
176	ENSDARG00000099439	serp1	2.09E-14	9.47E-19	0.277254651	0.685	0.268
177	ENSDARG00000018146	gpx1a	2.20E-14	9.99E-19	0.36581101	0.782	0.33
178	ENSDARG00000006215	akr1b1	2.98E-14	1.35E-18	0.589099013	0.982	0.571
179	ENSDARG00000026024	mospd2	3.44E-14	1.56E-18	0.29363168	0.406	0.115
180	ENSDARG00000103403	sar1b	3.51E-14	1.59E-18	0.293669405	0.515	0.177
181	ENSDARG00000102105	dad1	3.55E-14	1.61E-18	0.525471659	0.915	0.463
182	ENSDARG00000013721	g6pca.2	3.77E-14	1.71E-18	0.55607408	0.855	0.4
183	ENSDARG00000052842	ppifb	4.02E-14	1.82E-18	0.356443462	0.873	0.401
184	ENSDARG00000051756	pdhx	4.19E-14	1.90E-18	0.3230017	0.509	0.177
185	ENSDARG00000014956	diablob	5.02E-14	2.28E-18	0.323468507	0.352	0.093
186	ENSDARG00000103342	wu:fa56d06	5.75E-14	2.60E-18	0.709841549	0.964	0.532
187	ENSDARG00000071565	hnf4g	5.81E-14	2.63E-18	0.426112923	0.497	0.17
188	ENSDARG00000006019	tktb	8.11E-14	3.68E-18	0.441997589	0.515	0.181
189	ENSDARG00000051876	ush1c	8.93E-14	4.05E-18	0.295397319	0.606	0.225
190	ENSDARG00000058463	ndufab1a	9.63E-14	4.37E-18	0.341122008	0.691	0.282
191	ENSDARG00000091655	gcsha	1.00E-13	4.55E-18	0.36119303	0.455	0.146
192	ENSDARG00000018562	cope	1.04E-13	4.70E-18	0.32510737	0.691	0.282
193	ENSDARG00000056008	atp5mc1	1.12E-13	5.09E-18	0.694045381	0.939	0.514
194	ENSDARG00000103639	si:dkey-36i7.3	1.14E-13	5.15E-18	0.599200463	1	0.712
195	ENSDARG00000104256	bco1	1.40E-13	6.33E-18	0.292722344	0.527	0.179
196	ENSDARG00000009447	atp5mc3b	1.54E-13	7.00E-18	0.45304449	1	0.924
197	ENSDARG00000098671	prelid1a	1.61E-13	7.31E-18	0.283720934	0.588	0.22
198	ENSDARG00000068220	mbl2	1.83E-13	8.32E-18	0.374707287	0.406	0.118
199	ENSDARG00000030765	hadh	1.89E-13	8.57E-18	0.253962864	0.558	0.202
200	ENSDARG00000037318	ddost	1.97E-13	8.95E-18	0.432151362	0.497	0.173
201	ENSDARG00000031795	abcf1	2.56E-13	1.16E-17	0.375579838	0.533	0.194
202	ENSDARG00000003693	hars	2.61E-13	1.18E-17	0.350798053	0.436	0.139
203	ENSDARG00000036830	krt91	2.86E-13	1.29E-17	-2.190733853	0.8	0.797
204	ENSDARG00000056719	slc6a19b	3.15E-13	1.43E-17	0.461686522	0.8	0.341
205	ENSDARG00000020956	pck2	3.15E-13	1.43E-17	0.412499134	0.485	0.162
206	ENSDARG00000053684	aldob	3.47E-13	1.57E-17	0.558935907	1	0.982
207	ENSDARG00000102482	zgc:165573	4.73E-13	2.15E-17	0.397434902	0.612	0.236
208	ENSDARG00000005191	ahcy	5.02E-13	2.27E-17	0.573918636	0.994	0.777
209	ENSDARG00000042777	ndufa11	5.84E-13	2.65E-17	0.333089887	0.764	0.33
210	ENSDARG00000071691	uqcrc2b	5.95E-13	2.70E-17	0.363925391	0.576	0.225
211	ENSDARG00000018903	aimp2	6.28E-13	2.85E-17	0.29285115	0.624	0.249
212	ENSDARG00000030139	sdhdb	7.20E-13	3.26E-17	0.332418171	0.691	0.301
213	ENSDARG00000074507	rmdn1	7.77E-13	3.52E-17	0.356815593	0.873	0.407
214	ENSDARG00000077481	si:dkey-76k16.6	7.80E-13	3.54E-17	0.288796578	0.376	0.104
215	ENSDARG00000014995	jagn1b	8.77E-13	3.98E-17	0.27571719	0.4	0.124
216	ENSDARG00000054172	pgrmc1	8.86E-13	4.02E-17	0.41928138	0.739	0.316
217	ENSDARG00000045978	chchd6b	9.71E-13	4.40E-17	0.347983617	0.503	0.181
218	ENSDARG00000043371	mdh2	9.91E-13	4.49E-17	0.522882954	1	0.736
219	ENSDARG00000042379	zgc:103681	1.03E-12	4.66E-17	0.3877586	0.364	0.102
220	ENSDARG00000015343	pgd	1.09E-12	4.94E-17	0.257435486	0.485	0.168
221	ENSDARG00000043997	cyp2x8	1.27E-12	5.78E-17	0.355465723	0.218	0.036
222	ENSDARG00000101423	cyp2y3	1.29E-12	5.87E-17	0.344881159	0.418	0.126
223	ENSDARG00000045230	cox6b1	1.35E-12	6.13E-17	0.431486361	0.939	0.47
224	ENSDARG00000029905	phyhd1	1.42E-12	6.44E-17	0.270411676	0.527	0.19
225	ENSDARG00000025595	agmo	1.61E-12	7.30E-17	0.37513673	0.612	0.231
226	ENSDARG00000040466	vil1	1.67E-12	7.57E-17	0.539256118	0.982	0.585
227	ENSDARG00000014165	ssr3	1.88E-12	8.53E-17	0.439041129	0.873	0.423
228	ENSDARG00000009250	etfb	1.91E-12	8.67E-17	0.272700813	0.758	0.33
229	ENSDARG00000039211	zgc:77439	1.92E-12	8.70E-17	0.469871077	0.855	0.413
230	ENSDARG00000061375	sgpl1	1.92E-12	8.72E-17	0.262376917	0.655	0.247
231	ENSDARG00000074628	si:dkey-10o6.2	1.97E-12	8.95E-17	0.368614398	0.285	0.066
232	ENSDARG00000044562	cycsb	2.90E-12	1.32E-16	0.524212057	0.915	0.478
233	ENSDARG00000055118	mylipb	2.95E-12	1.34E-16	0.299834629	0.461	0.152
234	ENSDARG00000070083	atp5f1b	3.02E-12	1.37E-16	0.527911538	1	0.837
235	ENSDARG00000059298	spcs1	3.19E-12	1.44E-16	0.336959742	0.709	0.308
236	ENSDARG00000092112	tomm40	3.20E-12	1.45E-16	0.262319185	0.345	0.095
237	ENSDARG00000020364	fbp1b	3.37E-12	1.53E-16	0.607030721	0.988	0.647
238	ENSDARG00000033683	tpma	3.42E-12	1.55E-16	-1.819580094	0.915	0.837
239	ENSDARG00000058041	ndufa8	4.17E-12	1.89E-16	0.383773923	0.842	0.4
240	ENSDARG00000004687	acaa1	4.29E-12	1.95E-16	0.41007688	0.352	0.1
241	ENSDARG00000016704	pbld	4.32E-12	1.96E-16	0.349829253	0.297	0.071
242	ENSDARG00000025977	blmh	4.54E-12	2.06E-16	0.25650648	0.655	0.266
243	ENSDARG00000014794	uqcrc2a	4.98E-12	2.26E-16	0.402268396	0.848	0.408
244	ENSDARG00000039832	gsta.2	5.08E-12	2.30E-16	0.422362695	0.642	0.262
245	ENSDARG00000026369	dbi	5.41E-12	2.45E-16	0.571756085	0.976	0.567
246	ENSDARG00000009612	chia.3	5.49E-12	2.49E-16	0.497868418	0.43	0.136
247	ENSDARG00000098162	zgc:77748	5.68E-12	2.57E-16	0.402319033	0.509	0.191
248	ENSDARG00000096118	ost4	6.52E-12	2.96E-16	0.31054339	0.57	0.221
249	ENSDARG00000110836	tmem14ca	7.10E-12	3.22E-16	0.342453074	0.473	0.17
250	ENSDARG00000054807	sec13	7.40E-12	3.35E-16	0.295741798	0.333	0.091
251	ENSDARG00000061858	zgc:153968	7.99E-12	3.62E-16	0.695900037	0.97	0.621
252	ENSDARG00000069828	si:ch211-117n7.7	8.13E-12	3.69E-16	0.330691207	0.442	0.151
253	ENSDARG00000092677	coa6	1.03E-11	4.68E-16	0.270508741	0.691	0.301
254	ENSDARG00000000212	krt97	1.14E-11	5.17E-16	0.643454039	0.964	0.61
255	ENSDARG00000028889	ndufb10	1.17E-11	5.30E-16	0.427066711	0.885	0.438
256	ENSDARG00000038006	osr2	1.23E-11	5.58E-16	0.405590744	0.57	0.216
257	ENSDARG00000101139	agpat2	1.37E-11	6.19E-16	0.31552903	0.412	0.136
258	ENSDARG00000112049	cldn15a	1.39E-11	6.28E-16	0.425426001	0.606	0.232
259	ENSDARG00000078785	tmem258	1.39E-11	6.30E-16	0.321498765	0.83	0.389
260	ENSDARG00000071377	hsd11b1la	1.44E-11	6.54E-16	0.386737797	0.364	0.107
261	ENSDARG00000012388	cox4i1l	1.51E-11	6.84E-16	0.353529122	0.388	0.125
262	ENSDARG00000074552	ndufs7	1.59E-11	7.20E-16	0.271656716	0.824	0.37
263	ENSDARG00000058354	selenot1a	1.61E-11	7.30E-16	0.290369143	0.655	0.275
264	ENSDARG00000063924	mt-cyb	1.85E-11	8.39E-16	-2.360003523	0.521	0.657
265	ENSDARG00000004141	zgc:92630	1.85E-11	8.40E-16	0.540753065	0.655	0.277
266	ENSDARG00000040747	tm4sf4	2.31E-11	1.05E-15	0.495734811	1	0.821
267	ENSDARG00000033285	gsto2	2.72E-11	1.23E-15	0.393338654	0.836	0.385
268	ENSDARG00000102640	pdia3	3.42E-11	1.55E-15	0.360347112	0.867	0.424
269	ENSDARG00000029069	tnni2a.4	3.50E-11	1.59E-15	-1.769885611	0.806	0.817
270	ENSDARG00000055226	slc7a7	3.57E-11	1.62E-15	0.305098778	0.327	0.091
271	ENSDARG00000038010	rac2	3.81E-11	1.73E-15	0.320036	0.442	0.152
272	ENSDARG00000007216	abce1	4.07E-11	1.85E-15	0.309535634	0.467	0.166
273	ENSDARG00000024278	adh8b	4.72E-11	2.14E-15	0.423419239	0.958	0.534
274	ENSDARG00000102744	mgst3a	4.75E-11	2.15E-15	0.459081265	0.891	0.464
275	ENSDARG00000075178	lpcat3	5.07E-11	2.30E-15	0.283160222	0.327	0.091
276	ENSDARG00000017794	sdr16c5b	5.18E-11	2.35E-15	0.289846852	0.461	0.159
277	ENSDARG00000007745	uqcrfs1	6.78E-11	3.07E-15	0.33677093	0.848	0.409
278	ENSDARG00000027595	selenot1b	7.19E-11	3.26E-15	0.291581451	0.418	0.143
279	ENSDARG00000012640	cideb	7.41E-11	3.36E-15	0.332087524	0.364	0.11
280	ENSDARG00000041797	cx28.9	7.41E-11	3.36E-15	0.322802203	0.485	0.172
281	ENSDARG00000004964	cyp4t8	7.56E-11	3.43E-15	0.293756085	0.473	0.169
282	ENSDARG00000056583	ndufs6	7.79E-11	3.53E-15	0.273037574	0.691	0.295
283	ENSDARG00000038153	lgals2b	8.33E-11	3.78E-15	0.377814551	1	0.985
284	ENSDARG00000071116	eepd1	9.14E-11	4.14E-15	0.264806352	0.248	0.055
285	ENSDARG00000060889	mettl7a	1.05E-10	4.77E-15	0.327991839	0.358	0.11
286	ENSDARG00000042428	gstt1a	1.17E-10	5.30E-15	0.305673784	0.764	0.33
287	ENSDARG00000020984	slc16a10	1.22E-10	5.54E-15	0.32382852	0.558	0.22
288	ENSDARG00000056160	hspd1	1.24E-10	5.60E-15	0.360804971	0.376	0.124
289	ENSDARG00000006840	gnmt	1.47E-10	6.68E-15	0.268468194	0.406	0.139
290	ENSDARG00000025375	idh1	1.59E-10	7.22E-15	0.513173881	0.988	0.64
291	ENSDARG00000068940	atp5meb	2.01E-10	9.13E-15	0.378939487	0.976	0.556
292	ENSDARG00000101047	rtcb	2.02E-10	9.17E-15	0.268923868	0.352	0.107
293	ENSDARG00000105287	mpp1	2.19E-10	9.91E-15	0.262744931	0.436	0.155
294	ENSDARG00000070723	ndufa9a	2.45E-10	1.11E-14	0.305544114	0.655	0.293
295	ENSDARG00000045514	atp5f1c	3.48E-10	1.58E-14	0.473232368	0.994	0.62
296	ENSDARG00000099819	sb:cb1058	3.53E-10	1.60E-14	0.277262262	0.521	0.203
297	ENSDARG00000058593	sri	4.22E-10	1.91E-14	0.258103509	0.576	0.236
298	ENSDARG00000041400	ndufa3	4.25E-10	1.93E-14	0.279720505	0.715	0.315
299	ENSDARG00000039887	c1qbp	4.29E-10	1.95E-14	0.259623629	0.685	0.308
300	ENSDARG00000031657	fahd1	4.69E-10	2.13E-14	0.310900168	0.37	0.124
301	ENSDARG00000038075	cyc1	4.93E-10	2.23E-14	0.251709337	0.891	0.431
302	ENSDARG00000093619	sult3st2	5.03E-10	2.28E-14	0.280091807	0.473	0.176
303	ENSDARG00000041372	zgc:136564	6.45E-10	2.92E-14	0.291293398	0.352	0.111
304	ENSDARG00000104085	abcd3a	6.68E-10	3.03E-14	0.338937468	0.697	0.315
305	ENSDARG00000086826	sult6b1	6.83E-10	3.10E-14	0.718255646	0.982	0.657
306	ENSDARG00000043865	timm9	6.84E-10	3.10E-14	0.256418213	0.406	0.141
307	ENSDARG00000022165	mgst1.2	6.95E-10	3.15E-14	0.266413422	0.527	0.202
308	ENSDARG00000037259	ndufb6	7.06E-10	3.20E-14	0.26048215	0.739	0.334
309	ENSDARG00000017775	atp5mc3a	7.70E-10	3.49E-14	0.385140041	0.897	0.475
310	ENSDARG00000014230	dlst	7.78E-10	3.52E-14	0.381931328	0.776	0.383
311	ENSDARG00000016649	akr7a3	8.68E-10	3.93E-14	0.266580504	0.382	0.125
312	ENSDARG00000096003	atp5md	9.79E-10	4.44E-14	0.328469926	0.812	0.391
313	ENSDARG00000021172	cyp2ad2	1.04E-09	4.70E-14	0.366807675	0.43	0.148
314	ENSDARG00000042010	pklr	1.20E-09	5.44E-14	0.4453623	0.97	0.581
315	ENSDARG00000044521	eef1b2	1.22E-09	5.53E-14	0.337885742	1	0.938
316	ENSDARG00000061201	acsf2	1.63E-09	7.41E-14	0.2597185	0.382	0.126
317	ENSDARG00000098746	dhrs13l1	1.68E-09	7.62E-14	0.36581722	0.594	0.243
318	ENSDARG00000070607	mrpl36	1.94E-09	8.77E-14	0.266580796	0.558	0.235
319	ENSDARG00000016918	ace2	2.17E-09	9.85E-14	0.535007648	0.909	0.526
320	ENSDARG00000014499	nutf2l	2.44E-09	1.11E-13	0.273420235	0.448	0.17
321	ENSDARG00000039007	eno3	2.50E-09	1.14E-13	0.464711749	1	0.787
322	ENSDARG00000059729	sec14l8	3.09E-09	1.40E-13	0.322009343	0.467	0.181
323	ENSDARG00000019332	ndufb4	3.11E-09	1.41E-13	0.362490669	0.897	0.464
324	ENSDARG00000063905	mt-co1	3.28E-09	1.49E-13	-2.295334528	0.406	0.584
325	ENSDARG00000101160	apoa4a	3.92E-09	1.78E-13	0.594048607	0.539	0.223
326	ENSDARG00000043729	plac8.1	4.34E-09	1.97E-13	0.626643677	0.988	0.647
327	ENSDARG00000104901	ostc	5.18E-09	2.35E-13	0.291889243	0.406	0.148
328	ENSDARG00000075325	mrpl16	5.77E-09	2.61E-13	0.26791648	0.339	0.11
329	ENSDARG00000008457	faah2a	5.85E-09	2.65E-13	0.26774649	0.339	0.111
330	ENSDARG00000043257	ckbb	6.72E-09	3.04E-13	0.472927719	1	0.749
331	ENSDARG00000105351	si:ch211-113d11.6	9.88E-09	4.48E-13	0.288198639	0.358	0.115
332	ENSDARG00000067975	atp5if1a	1.01E-08	4.57E-13	0.278554439	0.958	0.515
333	ENSDARG00000045297	phb2a	1.08E-08	4.88E-13	0.306438536	0.364	0.128
334	ENSDARG00000008029	mep1a.2	1.18E-08	5.35E-13	0.300580186	0.606	0.251
335	ENSDARG00000009950	edf1	1.20E-08	5.46E-13	0.394899842	0.988	0.604
336	ENSDARG00000017047	slc27a4	1.26E-08	5.73E-13	0.372448404	0.309	0.096
337	ENSDARG00000021669	sec61a1	1.50E-08	6.82E-13	0.260079259	0.861	0.451
338	ENSDARG00000053217	cox7a2a	1.74E-08	7.91E-13	0.36295434	0.909	0.516
339	ENSDARG00000100371	eef2b	1.77E-08	8.04E-13	0.337283063	1	0.905
340	ENSDARG00000076381	slc25a1b	2.95E-08	1.34E-12	0.284564174	0.133	0.016
341	ENSDARG00000006491	agpat9l	2.96E-08	1.34E-12	0.274042302	0.303	0.093
342	ENSDARG00000019444	ssr4	3.51E-08	1.59E-12	0.320170125	0.891	0.468
343	ENSDARG00000056167	hspe1	3.59E-08	1.63E-12	0.266387069	0.715	0.345
344	ENSDARG00000073845	zgc:110843	3.72E-08	1.68E-12	0.269155609	0.327	0.11
345	ENSDARG00000052840	ndufs4	3.87E-08	1.75E-12	0.260910933	0.618	0.279
346	ENSDARG00000100513	rps27l	4.00E-08	1.81E-12	0.324998945	0.842	0.434
347	ENSDARG00000044092	atp5if1b	4.33E-08	1.96E-12	0.429296983	0.982	0.598
348	ENSDARG00000045490	ndufb2	4.37E-08	1.98E-12	0.261274039	0.782	0.386
349	ENSDARG00000071403	oaz1a	4.81E-08	2.18E-12	0.457429298	0.976	0.69
350	ENSDARG00000018002	eci1	5.09E-08	2.31E-12	0.292662721	0.345	0.122
351	ENSDARG00000035327	ckma	5.17E-08	2.35E-12	-1.718779893	0.764	0.757
352	ENSDARG00000097314	si:zfos-1714f5.3	5.24E-08	2.37E-12	0.279473074	0.388	0.14
353	ENSDARG00000076667	ccng1	5.78E-08	2.62E-12	0.341145594	0.921	0.507
354	ENSDARG00000022438	cox6a1	7.35E-08	3.33E-12	0.463320913	0.988	0.685
355	ENSDARG00000016081	cldn15la	9.68E-08	4.39E-12	0.266942941	0.861	0.413
356	ENSDARG00000010149	atp5fa1	9.83E-08	4.46E-12	0.389869681	1	0.709
357	ENSDARG00000096739	si:dkey-219e21.2	1.08E-07	4.91E-12	0.528404659	0.418	0.165
358	ENSDARG00000078389	ifi46	1.24E-07	5.62E-12	0.439729332	0.473	0.201
359	ENSDARG00000009040	si:ch73-141c7.1	1.42E-07	6.42E-12	0.32446201	0.782	0.405
360	ENSDARG00000014915	ndufab1b	1.53E-07	6.93E-12	0.298377623	0.752	0.375
361	ENSDARG00000007065	mrps18b	1.69E-07	7.65E-12	0.298862382	0.279	0.087
362	ENSDARG00000105644	zgc:172079	1.78E-07	8.05E-12	0.258441671	0.891	0.475
363	ENSDARG00000068992	hspa8	1.89E-07	8.59E-12	0.27380082	1	0.981
364	ENSDARG00000059128	uqcrh	2.00E-07	9.05E-12	0.403622381	1	0.633
365	ENSDARG00000019404	atp5f1d	2.21E-07	1.00E-11	0.349292455	0.964	0.563
366	ENSDARG00000057035	stoml3b	3.02E-07	1.37E-11	0.256435786	0.752	0.374
367	ENSDARG00000058462	zgc:158846	3.43E-07	1.55E-11	0.505250482	0.994	0.724
368	ENSDARG00000090185	si:dkeyp-73b11.8	3.45E-07	1.56E-11	0.490456586	0.976	0.694
369	ENSDARG00000090228	gsta.1	3.52E-07	1.60E-11	0.417745985	1	0.806
370	ENSDARG00000010113	ndufb8	3.81E-07	1.73E-11	0.30640893	0.927	0.508
371	ENSDARG00000016368	zbtb8os	3.85E-07	1.74E-11	0.26730219	0.388	0.155
372	ENSDARG00000020015	mrps33	3.88E-07	1.76E-11	0.257646933	0.358	0.132
373	ENSDARG00000001870	atp1a1a.4	3.96E-07	1.80E-11	0.490911534	0.921	0.571
374	ENSDARG00000015551	fth1a	5.06E-07	2.29E-11	0.347833161	1	0.832
375	ENSDARG00000011146	uqcrb	5.11E-07	2.32E-11	0.299816685	0.945	0.516
376	ENSDARG00000098355	atp5pd	5.68E-07	2.57E-11	0.391572085	0.994	0.655
377	ENSDARG00000040988	tpi1b	6.21E-07	2.82E-11	0.281069872	0.891	0.497
378	ENSDARG00000025046	AL935186.1	7.61E-07	3.45E-11	0.372310405	0.2	0.047
379	ENSDARG00000076568	sec61b	7.69E-07	3.49E-11	0.326886004	0.976	0.573
380	ENSDARG00000014313	atp5pf	8.28E-07	3.75E-11	0.367684571	0.976	0.562
381	ENSDARG00000034600	tmem165	1.07E-06	4.87E-11	0.260502561	0.333	0.125
382	ENSDARG00000068457	tnnt3b	1.57E-06	7.10E-11	-1.838503699	0.727	0.723
383	ENSDARG00000042620	gstr	1.68E-06	7.64E-11	0.326258268	0.867	0.473
384	ENSDARG00000040553	tmem97	1.80E-06	8.14E-11	0.251323228	0.255	0.078
385	ENSDARG00000070589	mrpl35	1.88E-06	8.50E-11	0.331045029	0.273	0.091
386	ENSDARG00000076486	acp1	1.88E-06	8.51E-11	0.267474973	0.352	0.13
387	ENSDARG00000014556	serpinb1l3	2.38E-06	1.08E-10	0.398597984	0.994	0.651
388	ENSDARG00000088383	cox5aa	3.63E-06	1.64E-10	0.363554846	0.994	0.652
389	ENSDARG00000038682	zgc:171687	4.25E-06	1.93E-10	0.488584735	0.121	0.018
390	ENSDARG00000006207	gpx1b	4.89E-06	2.22E-10	0.330765328	0.648	0.328
391	ENSDARG00000037867	atp5mf	4.97E-06	2.25E-10	0.332654291	0.952	0.556
392	ENSDARG00000104172	diabloa	5.10E-06	2.31E-10	0.61257379	0.685	0.389
393	ENSDARG00000053625	anxa2b	6.04E-06	2.74E-10	0.279197138	0.727	0.374
394	ENSDARG00000063911	mt-atp6	6.74E-06	3.05E-10	-2.521864311	0.588	0.611
395	ENSDARG00000059654	eif3ba	7.29E-06	3.31E-10	0.271455258	0.945	0.533
396	ENSDARG00000005230	ssr2	7.57E-06	3.43E-10	0.252943733	0.903	0.49
397	ENSDARG00000007294	aco2	7.90E-06	3.58E-10	0.271283044	0.315	0.12
398	ENSDARG00000039913	tmem147	7.97E-06	3.61E-10	0.267687119	0.327	0.128
399	ENSDARG00000095897	atp5f1e	1.67E-05	7.56E-10	0.368876114	0.988	0.618
400	ENSDARG00000021124	cfl1	1.68E-05	7.59E-10	0.375365985	0.994	0.787
401	ENSDARG00000043848	sod1	1.83E-05	8.31E-10	0.412325245	0.958	0.658
402	ENSDARG00000080010	adh5	2.16E-05	9.80E-10	0.270756756	0.939	0.536
403	ENSDARG00000041108	ctsh	2.96E-05	1.34E-09	-0.444561903	0.406	0.168
404	ENSDARG00000045620	nansa	3.33E-05	1.51E-09	0.290760461	0.248	0.085
405	ENSDARG00000026476	tia1l	3.80E-05	1.72E-09	0.270295067	0.236	0.078
406	ENSDARG00000104696	apooa	3.85E-05	1.75E-09	0.288218176	0.188	0.051
407	ENSDARG00000104537	cox7c	3.95E-05	1.79E-09	0.295303458	0.964	0.574
408	ENSDARG00000003902	ctsl.1	0.000154734	7.01E-09	-2.452648211	0.539	0.249
409	ENSDARG00000015866	apoa2	0.000168095	7.62E-09	-1.72320148	0.679	0.683
410	ENSDARG00000052734	hmgcra	0.000251262	1.14E-08	0.268402455	0.303	0.12
411	ENSDARG00000025566	slc25a3b	0.000305027	1.38E-08	0.28190955	1	0.802
412	ENSDARG00000039243	zgc:152791	0.000581093	2.63E-08	0.32613504	0.224	0.074
413	ENSDARG00000092947	cyt1	0.000589802	2.67E-08	-1.71875129	0.764	0.709
414	ENSDARG00000011553	atp5pb	0.000603163	2.73E-08	0.29049008	0.982	0.648
415	ENSDARG00000063899	mt-nd2	0.000709437	3.22E-08	-1.998032486	0.339	0.466
416	ENSDARG00000063917	mt-nd4	0.001596645	7.24E-08	-1.94105594	0.291	0.433
417	ENSDARG00000070046	eny2	0.00307346	1.39E-07	0.252916388	0.248	0.102
418	ENSDARG00000108937	FO704750.1	0.003674574	1.67E-07	0.288269086	0.182	0.06
419	ENSDARG00000013623	vdac2	0.014020972	6.36E-07	0.30629746	1	0.749
420	ENSDARG00000015978	COX5B	0.027328602	1.24E-06	0.274592604	1	0.757
421	ENSDARG00000059906	sdc4	0.08234713	3.73E-06	-0.919138477	0.055	0.202
422	ENSDARG00000088091	pfn1	0.228252104	1.03E-05	-1.312921502	0.661	0.618
423	ENSDARG00000086881	ier2b	0.322274564	1.46E-05	-0.782825824	0.036	0.165
424	ENSDARG00000013351	cirbpb	0.49017225	2.22E-05	-1.22999539	0.782	0.633
425	ENSDARG00000063921	mt-nd5	0.930172798	4.22E-05	-0.728888329	0.036	0.155
426	ENSDARG00000035715	marcksl1b	0.956537826	4.34E-05	-1.851765252	0.424	0.464
427	ENSDARG00000025147	cd63	0.967848722	4.39E-05	-0.371228246	0.648	0.359
428	ENSDARG00000000563	ttn.1	1	0.22215288	-0.79478945	0.224	0.159
429	ENSDARG00000001889	tuba1a	1	0.514777929	-0.780178542	0.133	0.14
430	ENSDARG00000001950	ak1	1	6.37E-05	-1.473188817	0.515	0.523
431	ENSDARG00000002193	rho	1	0.021698771	-1.443342165	0.321	0.334
432	ENSDARG00000002344	tubb4b	1	0.025761048	-0.973671004	0.667	0.534
433	ENSDARG00000002369	UBB	1	0.000998233	-0.405026272	0.576	0.332
434	ENSDARG00000002589	mylpfb	1	0.01581264	-1.523637269	0.533	0.466
435	ENSDARG00000002632	anxa11b	1	0.003888849	-0.321812872	0.43	0.272
436	ENSDARG00000002745	tdh	1	0.007511772	-1.213741119	0.273	0.326
437	ENSDARG00000002758	dedd1	1	0.001822599	-0.778428253	0.121	0.218
438	ENSDARG00000003081	mybphb	1	0.008624452	-0.272436535	0.182	0.099
439	ENSDARG00000003203	rhcga	1	0.128228511	-0.322620994	0.115	0.076
440	ENSDARG00000003216	anxa2a	1	0.446751931	-0.413319249	0.109	0.085
441	ENSDARG00000003486	ppp1caa	1	0.139566403	-0.30110306	0.224	0.163
442	ENSDARG00000003695	vdac3	1	0.001134805	-0.386823136	0.552	0.323
443	ENSDARG00000003795	idh2	1	0.0057613	-0.528789805	0.594	0.37
444	ENSDARG00000003820	nr1d2a	1	0.001196368	-0.59025881	0.048	0.137
445	ENSDARG00000003860	cbx3a	1	0.341364056	-0.404938217	0.121	0.144
446	ENSDARG00000003920	setb	1	0.024248267	-0.261882033	0.412	0.288
447	ENSDARG00000004060	bhlhe40	1	0.364047847	-0.645230396	0.206	0.223
448	ENSDARG00000004621	gpm6ab	1	0.004531859	-1.403341889	0.085	0.163
449	ENSDARG00000004706	syf2	1	0.000979927	-0.286456526	0.352	0.21
450	ENSDARG00000005481	nfkbiaa	1	0.906504635	-0.259206981	0.115	0.11
451	ENSDARG00000006092	rad21a	1	0.975182317	-0.377232047	0.158	0.15
452	ENSDARG00000006242	ptp4a1	1	0.12208699	-0.517711661	0.121	0.163
453	ENSDARG00000006260	tuba8l4	1	0.50188421	-0.568637028	0.352	0.279
454	ENSDARG00000006370	atp6v1h	1	0.396578218	-0.324777299	0.158	0.125
455	ENSDARG00000006487	anp32a	1	0.475577605	-0.566101713	0.23	0.236
456	ENSDARG00000006497	rtn1a	1	0.000345057	-1.265553504	0.085	0.19
457	ENSDARG00000006603	csrp1a	1	0.715168989	-0.273155656	0.127	0.113
458	ENSDARG00000007098	itm2ba	1	0.233469647	-0.408605426	0.321	0.243
459	ENSDARG00000007241	mycb	1	0.825659574	-0.307159533	0.103	0.093
460	ENSDARG00000007275	si:ch211-251b21.1	1	0.067193711	-1.637952995	0.121	0.168
461	ENSDARG00000007276	ela3l	1	0.04630537	-0.653188362	0.218	0.139
462	ENSDARG00000007576	crybb1l1	1	0.618124014	-0.904561524	0.279	0.254
463	ENSDARG00000007682	ppdpfa	1	0.226793614	-0.473429501	0.145	0.104
464	ENSDARG00000007693	nfkbiab	1	0.257142641	-0.451424859	0.339	0.257
465	ENSDARG00000007697	fabp7a	1	0.08141335	-1.053423964	0.164	0.205
466	ENSDARG00000007836	ctsla	1	0.784192975	-0.711696059	0.382	0.332
467	ENSDARG00000007960	hnrnpaba	1	0.120807094	-0.584977782	0.63	0.418
468	ENSDARG00000008049	si:dkey-42i9.4	1	0.311277348	-0.334894601	0.236	0.184
469	ENSDARG00000008097	srsf9	1	0.448161832	-0.305504315	0.152	0.125
470	ENSDARG00000008310	ip6k2a	1	0.001376446	-0.558198667	0.036	0.118
471	ENSDARG00000008363	mcl1b	1	0.302703245	-0.583515161	0.145	0.169
472	ENSDARG00000008735	atp6ap2	1	0.305537599	-0.594626123	0.188	0.213
473	ENSDARG00000009106	serinc1	1	0.000212641	-0.756646662	0.079	0.194
474	ENSDARG00000009544	cldnb	1	0.00119115	-0.935528746	0.03	0.111
475	ENSDARG00000009553	gng3	1	0.219127553	-0.735856212	0.109	0.135
476	ENSDARG00000009779	mcl1a	1	0.071262267	-0.43271422	0.812	0.51
477	ENSDARG00000009881	ier5	1	0.933460445	-0.415308848	0.2	0.19
478	ENSDARG00000009978	icn	1	9.14E-05	-3.222913318	0.376	0.438
479	ENSDARG00000010008	vim	1	0.397755646	-0.950797561	0.133	0.146
480	ENSDARG00000010051	ufd1l	1	0.124486186	-0.293292144	0.17	0.118
481	ENSDARG00000010745	dnaja2b	1	0.526296753	-0.401685009	0.164	0.135
482	ENSDARG00000010873	DDX17	1	0.029699173	-0.344609757	0.048	0.1
483	ENSDARG00000011613	rbm39a	1	0.683901158	-0.250879285	0.103	0.091
484	ENSDARG00000012244	ube2e3	1	0.746114649	-0.427200553	0.261	0.223
485	ENSDARG00000012458	zgc:77849	1	0.333478315	-0.446407629	0.273	0.213
486	ENSDARG00000012513	sdcbp2	1	0.055556496	-0.333702855	0.309	0.214
487	ENSDARG00000012684	atp2b1a	1	0.684877353	-0.317292158	0.115	0.122
488	ENSDARG00000012688	eif1b	1	0.098166443	-0.468236242	0.8	0.492
489	ENSDARG00000012777	nucks1b	1	0.087043595	-0.344793676	0.073	0.117
490	ENSDARG00000012944	myhz2	1	0.258595035	-1.334085059	0.267	0.266
491	ENSDARG00000012972	cfl1l	1	0.021276756	-1.269088239	0.255	0.297
492	ENSDARG00000013087	ndrg3a	1	0.015118346	-0.288783677	0.297	0.192
493	ENSDARG00000013430	bhmt	1	0.84539255	-1.077541006	0.388	0.32
494	ENSDARG00000013755	actn3a	1	0.98646761	-0.651063449	0.127	0.117
495	ENSDARG00000013968	psap	1	0.208590648	-0.692265935	0.224	0.247
496	ENSDARG00000014196	myl1	1	0.340756703	-1.226794762	0.37	0.324
497	ENSDARG00000014420	elavl3	1	0.063753941	-0.866396587	0.097	0.143
498	ENSDARG00000014587	slc38a5b	1	0.007959972	-0.669888871	0.079	0.152
499	ENSDARG00000015164	mknk2b	1	0.360231695	-0.745385505	0.2	0.209
500	ENSDARG00000015314	zc4h2	1	0.949864125	-0.495048612	0.145	0.132
501	ENSDARG00000015427	hdac1	1	0.080170832	-0.330509232	0.261	0.184
502	ENSDARG00000015445	lim2.4	1	0.928148021	-0.750772922	0.194	0.17
503	ENSDARG00000015575	cyp3c1	1	0.5191105	-0.250461814	0.194	0.168
504	ENSDARG00000015851	pnn	1	0.246106608	-0.306403159	0.091	0.121
505	ENSDARG00000015955	cldnc	1	0.604603363	-0.555851733	0.212	0.179
506	ENSDARG00000016200	trib3	1	0.239830319	-0.260390804	0.133	0.098
507	ENSDARG00000016691	cd9b	1	0.925354706	-0.608599222	0.182	0.168
508	ENSDARG00000016793	crybb1l2	1	0.066099237	-1.134832189	0.321	0.335
509	ENSDARG00000016871	smarce1	1	0.029330488	-0.375619595	0.273	0.181
510	ENSDARG00000017314	CELA1 (1 of many)	1	0.542965199	-1.149096171	0.448	0.339
511	ENSDARG00000017320	f11r.1	1	0.561335434	-0.297951392	0.103	0.115
512	ENSDARG00000017602	ccng2	1	0.32800016	-0.390763057	0.097	0.12
513	ENSDARG00000017673	nova2	1	0.006308284	-0.920707128	0.073	0.146
514	ENSDARG00000018145	mid1ip1l	1	0.686848404	-0.377645809	0.236	0.205
515	ENSDARG00000018174	gnai2a	1	0.991655999	-0.252078997	0.145	0.141
516	ENSDARG00000018404	krt18a.1	1	0.014781574	-1.567038089	0.194	0.255
517	ENSDARG00000018618	cpsf6	1	0.946663302	-0.323307017	0.121	0.114
518	ENSDARG00000018898	zfand5a	1	0.026379748	-0.434104073	0.067	0.126
519	ENSDARG00000018914	hnrnpk	1	0.796348166	-0.309730946	0.145	0.13
520	ENSDARG00000019033	tmem59	1	0.10118022	-0.513704788	0.127	0.173
521	ENSDARG00000019302	mid1ip1b	1	0.031176607	-0.331346356	0.255	0.166
522	ENSDARG00000019353	sparc	1	0.01770064	-1.338630406	0.188	0.243
523	ENSDARG00000019613	ip6k2b	1	0.2699172	-0.351697713	0.182	0.14
524	ENSDARG00000019644	ldhba	1	0.00037119	-1.139712663	0.224	0.323
525	ENSDARG00000019702	aldocb	1	0.059854769	-0.9577862	0.145	0.191
526	ENSDARG00000019881	bsg	1	0.19867043	-0.448466501	0.648	0.449
527	ENSDARG00000020123	coq8a	1	0.910872519	-0.303760598	0.145	0.139
528	ENSDARG00000020239	lpin1	1	0.801240176	-0.6737119	0.321	0.268
529	ENSDARG00000020261	rab2a	1	0.000230307	-0.25406461	0.497	0.294
530	ENSDARG00000020298	btg2	1	0.004911509	-0.609665812	0.091	0.173
531	ENSDARG00000020497	rab7a	1	0.055276591	-0.26365053	0.212	0.143
532	ENSDARG00000020504	h3f3b.1	1	0.051807708	-0.550803566	0.558	0.371
533	ENSDARG00000020574	atp2a1	1	0.415850636	-1.197565611	0.424	0.367
534	ENSDARG00000020609	snap25a	1	0.381058778	-0.707607409	0.115	0.129
535	ENSDARG00000020693	sesn1	1	0.01647004	-1.065632827	0.206	0.264
536	ENSDARG00000020708	mdkb	1	0.221025507	-1.036526735	0.158	0.179
537	ENSDARG00000020926	creb3l3l	1	0.115064367	-0.419862222	0.073	0.111
538	ENSDARG00000021113	ptmaa	1	0.026517837	-1.336945257	0.685	0.551
539	ENSDARG00000021366	fbp1a	1	0.785034632	-0.389364872	0.145	0.146
540	ENSDARG00000021372	tob1b	1	0.000710633	-0.364518836	0.648	0.378
541	ENSDARG00000021811	calm3a	1	0.081015173	-0.691140466	0.648	0.433
542	ENSDARG00000021924	hsp70.3	1	0.00369601	-1.339051722	0.17	0.247
543	ENSDARG00000021987	plecb	1	0.000233018	-0.330803574	0.018	0.11
544	ENSDARG00000022456	eno1a	1	0.206464815	-0.924712707	0.194	0.214
545	ENSDARG00000022650	cyp2ad3	1	0.715870747	-0.423555403	0.139	0.144
546	ENSDARG00000022767	apobb.1	1	0.028688149	-1.295953864	0.291	0.176
547	ENSDARG00000023176	tdo2b	1	0.089106005	-0.447482801	0.152	0.098
548	ENSDARG00000023290	fabp3	1	0.007262823	-1.441523481	0.303	0.339
549	ENSDARG00000023323	ywhaqb	1	0.02504074	-0.34190429	0.333	0.224
550	ENSDARG00000024047	tmem38a	1	0.581543487	-0.488374	0.097	0.106
551	ENSDARG00000024195	znf395b	1	0.351627729	-0.514423702	0.17	0.187
552	ENSDARG00000024433	pvalb4	1	0.572822009	-1.150517459	0.376	0.331
553	ENSDARG00000024548	cryba4	1	0.002146557	-1.322217061	0.442	0.466
554	ENSDARG00000024746	hsp90aa1.2	1	0.003455496	-0.777366191	0.067	0.148
555	ENSDARG00000025254	s100a10b	1	0.421876089	-1.033204218	0.194	0.196
556	ENSDARG00000025428	socs3a	1	0.111122679	-0.568459975	0.097	0.141
557	ENSDARG00000026072	pdcd5	1	0.050611033	-0.299283464	0.236	0.162
558	ENSDARG00000026726	anxa1a	1	0.969454939	-1.056973354	0.267	0.227
559	ENSDARG00000026845	rhoaa	1	0.053714086	-0.273651879	0.291	0.203
560	ENSDARG00000027088	ptgdsb.1	1	0.879262724	-1.05203989	0.37	0.306
561	ENSDARG00000027249	btg1	1	0.63858764	-0.863420511	0.558	0.429
562	ENSDARG00000027355	slc25a4	1	0.871478579	-0.601356651	0.109	0.106
563	ENSDARG00000027744	gadd45ba	1	0.152304947	-0.545930375	0.152	0.191
564	ENSDARG00000027750	dpp7	1	0.00740425	-0.332036392	0.206	0.12
565	ENSDARG00000028017	tp53inp1	1	0.128956932	-0.282614752	0.079	0.12
566	ENSDARG00000028119	sumo3a	1	0.008892859	-0.348814011	0.4	0.26
567	ENSDARG00000028213	ttn.2	1	0.261462617	-1.000855412	0.164	0.184
568	ENSDARG00000029072	klf6a	1	0.002188359	-0.606942401	0.061	0.146
569	ENSDARG00000029075	pfkfb4b	1	0.694775188	-0.52517061	0.158	0.158
570	ENSDARG00000029688	hsp70.1	1	0.012463846	-0.920754436	0.109	0.18
571	ENSDARG00000029722	hmgb2a	1	0.350336871	-0.493834532	0.37	0.287
572	ENSDARG00000029818	srsf5a	1	0.00128295	-0.326759875	0.709	0.415
573	ENSDARG00000029995	tnni2b.2	1	0.964085701	-0.63342909	0.133	0.124
574	ENSDARG00000030215	matn1	1	0.432105586	-0.494123708	0.139	0.11
575	ENSDARG00000030349	cryba2a	1	0.880824023	-0.824828628	0.212	0.194
576	ENSDARG00000030411	crygn2	1	0.025402365	-1.156466583	0.4	0.412
577	ENSDARG00000030440	rsrp1	1	0.001100018	-0.794613506	0.121	0.221
578	ENSDARG00000030479	hmgb1b	1	0.21032319	-1.015227196	0.218	0.231
579	ENSDARG00000030694	atp6v1e1b	1	0.000143143	-0.281327976	0.376	0.207
580	ENSDARG00000030957	yipf4	1	0.116247865	-0.275680546	0.182	0.128
581	ENSDARG00000031317	ppdpfb	1	0.005287654	-1.533879143	0.455	0.441
582	ENSDARG00000031495	seta	1	0.003788404	-0.265132991	0.358	0.227
583	ENSDARG00000031681	atp6v0b	1	0.844321644	-0.281779672	0.103	0.092
584	ENSDARG00000031683	fosab	1	0.450082194	-1.14310334	0.376	0.323
585	ENSDARG00000032575	ywhaz	1	0.002512609	-0.784092719	0.091	0.179
586	ENSDARG00000032619	tob1a	1	0.117045311	-0.520318234	0.485	0.337
587	ENSDARG00000032866	erh	1	0.011813303	-0.377999784	0.394	0.255
588	ENSDARG00000032929	cryba1l1	1	0.015989773	-1.30759427	0.442	0.437
589	ENSDARG00000033009	h3f3c	1	0.600671394	-1.006733006	0.406	0.339
590	ENSDARG00000033184	prkar2aa	1	0.62231509	-0.263783614	0.145	0.128
591	ENSDARG00000033614	rasgef1ba	1	0.306258699	-0.433551396	0.097	0.122
592	ENSDARG00000033655	stmn1b	1	0.359257137	-1.511192131	0.376	0.323
593	ENSDARG00000033832	ampd1	1	0.291473256	-0.804519722	0.115	0.133
594	ENSDARG00000034187	calm1b	1	0.030646393	-0.778870474	0.091	0.147
595	ENSDARG00000034240	capza1a	1	0.179523729	-0.338326224	0.285	0.213
596	ENSDARG00000034470	aldoab	1	0.019720458	-0.898072197	0.073	0.13
597	ENSDARG00000034616	mlf2	1	0.408384746	-0.258183276	0.133	0.106
598	ENSDARG00000034753	tspan3a	1	0.036609273	-0.476357998	0.073	0.125
599	ENSDARG00000035136	selenow1	1	0.433406048	-0.670120564	0.455	0.332
600	ENSDARG00000035329	capns1a	1	0.051937634	-0.382455556	0.309	0.209
601	ENSDARG00000035458	atp2a1l	1	0.641016135	-0.958641806	0.291	0.229
602	ENSDARG00000035519	histh1l	1	0.007244561	-1.037736831	0.745	0.617
603	ENSDARG00000035557	gabarapa	1	0.221520444	-0.251455707	0.23	0.176
604	ENSDARG00000035751	ipo7	1	0.277790966	-0.26266519	0.242	0.191
605	ENSDARG00000036028	arrdc3b	1	0.00552123	-0.413982707	0.036	0.104
606	ENSDARG00000036074	cebpa	1	0.311220152	-0.274010131	0.188	0.147
607	ENSDARG00000036080	cd81a	1	0.036037382	-0.890118324	0.139	0.19
608	ENSDARG00000036102	ctdsp2	1	0.005540476	-0.564745304	0.079	0.157
609	ENSDARG00000036107	txnipa	1	0.037186131	-0.57095983	0.067	0.121
610	ENSDARG00000036162	hnrnpa0b	1	0.037721458	-0.474647386	0.406	0.271
611	ENSDARG00000036456	anxa4	1	0.006432464	-3.577492837	0.267	0.32
612	ENSDARG00000036577	atp6v0cb	1	0.080935031	-0.997974352	0.115	0.157
613	ENSDARG00000036754	hmgn3	1	0.110196236	-0.621930517	0.103	0.141
614	ENSDARG00000036832	cyt1l	1	0.128949299	-1.058744088	0.17	0.203
615	ENSDARG00000036840	krt15	1	0.339638628	-1.044178021	0.188	0.195
616	ENSDARG00000037284	ptges3a	1	0.016857738	-0.261164542	0.261	0.165
617	ENSDARG00000037421	egr1	1	0.001696897	-0.426429373	0.036	0.118
618	ENSDARG00000037746	actb1	1	0.000268598	0.250355063	1	0.848
619	ENSDARG00000037790	pvalb8	1	0.686372356	-1.064112399	0.333	0.261
620	ENSDARG00000037998	flot1b	1	0.214820714	-0.290991115	0.242	0.188
621	ENSDARG00000038025	cbx7a	1	0.005842046	-0.510409584	0.048	0.12
622	ENSDARG00000038141	atf4b	1	0.90342572	-0.645845944	0.309	0.264
623	ENSDARG00000038306	tsc22d1	1	0.437611519	-0.291485474	0.085	0.103
624	ENSDARG00000038439	fabp10a	1	0.000186321	-1.661650025	0.448	0.482
625	ENSDARG00000038559	h1f0	1	0.214280666	-0.972092412	0.527	0.442
626	ENSDARG00000039034	marcksl1a	1	0.017811402	-0.895934011	0.097	0.158
627	ENSDARG00000039150	lgmn	1	0.111843112	-1.396276493	0.067	0.103
628	ENSDARG00000039269	arg2	1	0.005839806	-0.331131709	0.321	0.199
629	ENSDARG00000039579	cfd	1	0.023567818	-0.659396831	0.2	0.122
630	ENSDARG00000039730	zgc:112160	1	0.225863225	-0.609604933	0.164	0.117
631	ENSDARG00000039914	gapdhs	1	0.018482274	-1.410030253	0.303	0.337
632	ENSDARG00000039931	slc25a33	1	0.009313908	-0.261188164	0.261	0.161
633	ENSDARG00000040059	gbp	1	0.994564623	-0.352989664	0.152	0.144
634	ENSDARG00000040184	syncrip	1	0.633835749	-0.540255262	0.315	0.264
635	ENSDARG00000040287	ywhabl	1	0.193741566	-0.582617187	0.352	0.257
636	ENSDARG00000040534	epcam	1	0.000381142	-1.483941742	0.097	0.202
637	ENSDARG00000040565	ckmb	1	0.019988594	-1.538887816	0.667	0.537
638	ENSDARG00000040764	id1	1	0.012078816	-1.198838123	0.158	0.221
639	ENSDARG00000040822	fundc1	1	0.812395795	-0.465363919	0.139	0.122
640	ENSDARG00000040971	zgc:92606	1	0.03133761	-0.531752315	0.091	0.15
641	ENSDARG00000041363	dctn3	1	0.952161365	-0.375359933	0.176	0.169
642	ENSDARG00000041623	mt2	1	0.025017484	-1.231620765	0.2	0.261
643	ENSDARG00000041665	mkrn1	1	0.81940326	-0.38751257	0.139	0.126
644	ENSDARG00000041691	bhlhe41	1	0.902112973	-0.554856476	0.236	0.218
645	ENSDARG00000041921	hsbp1b	1	0.570684764	-0.35758055	0.224	0.19
646	ENSDARG00000041925	cryba2b	1	0.014733332	-1.043943093	0.388	0.402
647	ENSDARG00000041974	brk1	1	0.493628991	-0.51999891	0.164	0.176
648	ENSDARG00000042245	myl13	1	0.589211304	-0.629373363	0.121	0.128
649	ENSDARG00000042322	si:dkey-177p2.6	1	0.004259255	-0.385476035	0.073	0.158
650	ENSDARG00000042660	fam32a	1	0.010815797	-0.285766418	0.333	0.214
651	ENSDARG00000042725	cebpb	1	0.153239065	-0.641027265	0.127	0.162
652	ENSDARG00000042874	phlda2	1	0.351452282	-0.654258217	0.279	0.214
653	ENSDARG00000042933	bloc1s6	1	0.157584129	-0.479189443	0.333	0.242
654	ENSDARG00000042993	prss1	1	0.749047735	-1.35609153	0.467	0.387
655	ENSDARG00000043081	ctsz	1	0.105064805	-0.541537369	0.188	0.133
656	ENSDARG00000043485	si:ch211-22i13.2	1	0.235283596	-0.254297586	0.127	0.093
657	ENSDARG00000043531	jun	1	0.636904284	-0.84196944	0.4	0.302
658	ENSDARG00000044001	lgals3b	1	0.00626799	-0.9420481	0.109	0.185
659	ENSDARG00000044073	fuca2	1	0.04282114	-0.393517361	0.067	0.121
660	ENSDARG00000044125	txn	1	0.870029879	-0.607751429	0.133	0.13
661	ENSDARG00000044566	fabp6	1	0.01104443	-4.785643615	0.073	0.136
662	ENSDARG00000044573	cdc42	1	0.005224651	-0.321799546	0.345	0.214
663	ENSDARG00000044669	hp1bp3	1	0.163036347	-0.43339497	0.285	0.21
664	ENSDARG00000044684	rbp4l	1	0.985957295	-0.888584988	0.248	0.22
665	ENSDARG00000045132	vdac1	1	0.320326113	-0.491067183	0.406	0.305
666	ENSDARG00000045248	h3f3d	1	0.011984175	-0.780438077	0.927	0.673
667	ENSDARG00000045542	lamtor4	1	0.636798413	-0.273220407	0.091	0.1
668	ENSDARG00000045639	elavl4	1	0.002976659	-1.230014744	0.073	0.152
669	ENSDARG00000045695	myca	1	0.799712676	-0.285702045	0.097	0.102
670	ENSDARG00000045835	si:dkey-14d8.6	1	0.003623859	-0.397127448	0.176	0.089
671	ENSDARG00000045847	si:ch211-214j24.10	1	0.297084295	-0.255703448	0.176	0.14
672	ENSDARG00000051886	ankrd11	1	0.002840573	-0.556639087	0.042	0.12
673	ENSDARG00000052073	blcap	1	0.007188797	-0.303128979	0.339	0.217
674	ENSDARG00000052082	gabarapb	1	0.930712877	-0.780117734	0.6	0.441
675	ENSDARG00000052690	arrdc3a	1	0.100385107	-0.354353009	0.097	0.143
676	ENSDARG00000052856	khdrbs1a	1	0.02495427	-0.290518317	0.709	0.451
677	ENSDARG00000053291	pnrc2	1	0.000113101	-1.360387729	0.533	0.508
678	ENSDARG00000053358	basp1	1	0.001446029	-0.581921169	0.024	0.1
679	ENSDARG00000053862	crygmx	1	0.042758013	-0.994174399	0.4	0.402
680	ENSDARG00000053875	cryba1b	1	0.079914286	-1.026570705	0.442	0.419
681	ENSDARG00000053973	fetub	1	0.419694502	-0.708315971	0.248	0.195
682	ENSDARG00000053990	hmgb2b	1	0.379270104	-0.409555262	0.327	0.264
683	ENSDARG00000054058	h1fx	1	0.040007408	-1.23984909	0.261	0.298
684	ENSDARG00000054271	cdkn1bb	1	0.028036704	-0.472004344	0.097	0.158
685	ENSDARG00000054290	acin1a	1	0.53930648	-0.51740117	0.297	0.243
686	ENSDARG00000054578	arl6ip1	1	0.155154123	-0.547028939	0.297	0.216
687	ENSDARG00000054804	anp32e	1	0.823964169	-0.478936749	0.158	0.14
688	ENSDARG00000054916	eif4ebp3	1	0.389498075	-0.810149428	0.291	0.28
689	ENSDARG00000055064	prdx5	1	0.364213412	-0.542975197	0.182	0.199
690	ENSDARG00000055120	ctsba	1	0.000904801	-0.279877104	0.321	0.183
691	ENSDARG00000055192	zgc:136930	1	0.464018664	-1.266765401	0.4	0.349
692	ENSDARG00000055216	tuba1c	1	0.080159882	-1.350361273	0.285	0.294
693	ENSDARG00000055283	id2a	1	0.06993142	-1.105135062	0.212	0.251
694	ENSDARG00000055307	sypl2a	1	0.101708784	-0.261263528	0.061	0.102
695	ENSDARG00000055455	gpm6aa	1	0.019955776	-1.78401517	0.133	0.191
696	ENSDARG00000055514	icn2	1	0.799350506	-0.670457227	0.145	0.129
697	ENSDARG00000055589	s100t	1	0.38040161	-0.436316657	0.115	0.087
698	ENSDARG00000055618	acta1b	1	0.657047791	-0.715015247	0.133	0.133
699	ENSDARG00000055723	hsp70l	1	0.089855935	-1.351170378	0.224	0.249
700	ENSDARG00000056026	tprg1	1	0.120436105	-0.289512174	0.164	0.115
701	ENSDARG00000056235	smndc1	1	0.305031519	-0.27754633	0.145	0.113
702	ENSDARG00000056248	si:dkey-183i3.5	1	0.836121951	-1.019202595	0.327	0.266
703	ENSDARG00000056378	ifi30	1	0.040576056	-0.517164879	0.218	0.147
704	ENSDARG00000056480	cpvl	1	0.15624499	-0.546771135	0.067	0.102
705	ENSDARG00000056725	hmgb3a	1	0.000222877	-1.388596752	0.188	0.297
706	ENSDARG00000056744	ela2	1	0.579517687	-0.906958043	0.218	0.177
707	ENSDARG00000056765	ela2l	1	0.470551361	-1.09433062	0.218	0.214
708	ENSDARG00000056781	zanl	1	0.191707802	-1.102810717	0.109	0.136
709	ENSDARG00000056877	vamp2	1	0.048741078	-0.572331528	0.055	0.1
710	ENSDARG00000057167	eif4g2b	1	0.196964805	-0.37952589	0.115	0.152
711	ENSDARG00000057460	crygm2d13	1	0.007294101	-1.375178783	0.206	0.275
712	ENSDARG00000057698	ctsd	1	0.634465588	-0.619140328	0.23	0.224
713	ENSDARG00000057706	si:ch211-137i24.10	1	0.007154156	-0.743741813	0.436	0.266
714	ENSDARG00000057853	atp6v0ca	1	0.013052377	-0.309983235	0.352	0.223
715	ENSDARG00000058094	ciarta	1	0.949756865	-0.626128655	0.279	0.245
716	ENSDARG00000058117	snap25b	1	0.728936091	-0.744033615	0.133	0.111
717	ENSDARG00000058206	si:ch211-153b23.5	1	0.095528786	-0.368170192	0.109	0.157
718	ENSDARG00000058358	krt8	1	0.039659976	-1.42704978	0.612	0.508
719	ENSDARG00000058371	krt5	1	0.000164962	-1.356631098	0.703	0.62
720	ENSDARG00000058454	dynll1	1	5.55E-05	-0.371616195	0.612	0.331
721	ENSDARG00000059054	pdk2b	1	0.800330467	-0.327274971	0.145	0.132
722	ENSDARG00000059057	atpv0e2	1	0.002396195	-0.859244212	0.048	0.126
723	ENSDARG00000059360	srsf3b	1	0.006848129	-0.278148301	0.291	0.177
724	ENSDARG00000060113	znf395a	1	0.091479179	-0.36229818	0.061	0.1
725	ENSDARG00000060316	cish	1	0.419596117	-0.348516474	0.115	0.133
726	ENSDARG00000060350	apoda.2	1	0.547218237	-0.772106847	0.139	0.147
727	ENSDARG00000060679	kdm1a	1	0.056710868	-0.33295778	0.061	0.109
728	ENSDARG00000060697	kmt2bb	1	0.00074992	-0.380168946	0.024	0.109
729	ENSDARG00000061187	cbx5	1	0.03819149	-0.357951765	0.2	0.126
730	ENSDARG00000061338	ddx6	1	0.071133759	-0.357086174	0.067	0.114
731	ENSDARG00000061478	igf2bp1	1	0.908471228	-0.335266438	0.158	0.147
732	ENSDARG00000061951	golgb1	1	0.009049878	-0.291048867	0.036	0.1
733	ENSDARG00000062326	hmgn7	1	0.124121575	-0.657194705	0.545	0.375
734	ENSDARG00000062592	myl10	1	0.517407132	-0.646211988	0.115	0.125
735	ENSDARG00000063095	ctsf	1	0.001709061	-0.51131962	0.048	0.135
736	ENSDARG00000063895	mt-nd1	1	4.58E-05	-1.768123826	0.352	0.422
737	ENSDARG00000063914	mt-nd3	1	0.00012823	-1.331303856	0.17	0.283
738	ENSDARG00000067990	myhz1.1	1	0.000146202	-1.801663277	0.715	0.625
739	ENSDARG00000067995	myhz1.2	1	0.522830446	-1.381032715	0.279	0.254
740	ENSDARG00000067997	myhz1.3	1	0.910649546	-0.884677117	0.194	0.177
741	ENSDARG00000068088	tcnba	1	0.009820534	-2.655339769	0.127	0.202
742	ENSDARG00000068214	ccni	1	0.716881496	-0.74535553	0.618	0.46
743	ENSDARG00000068404	tbcb	1	0.674928924	-0.295502473	0.115	0.122
744	ENSDARG00000068434	h3f3b.1	1	0.682415698	-0.760101572	0.321	0.297
745	ENSDARG00000068436	h3f3b.1	1	0.041514887	-0.479504201	0.515	0.345
746	ENSDARG00000068507	crybb1	1	0.000105057	-1.438451344	0.43	0.495
747	ENSDARG00000068515	chs1	1	0.45210185	-0.297413706	0.097	0.113
748	ENSDARG00000068680	ctrl	1	0.319490695	-0.645379039	0.152	0.114
749	ENSDARG00000068995	h2afx1	1	0.946639186	-0.946560927	0.715	0.505
750	ENSDARG00000068996	hist2h2l	1	0.001079261	-0.346644762	0.382	0.22
751	ENSDARG00000069090	atp6v0d1	1	0.972966541	-0.376294384	0.133	0.128
752	ENSDARG00000069360	ppp3r1b	1	0.692322139	-0.331205812	0.115	0.1
753	ENSDARG00000069801	crygm2d12	1	0.336800215	-1.375446368	0.406	0.365
754	ENSDARG00000069827	crygm2d11	1	0.718890614	-0.614709761	0.127	0.109
755	ENSDARG00000070426	chac1	1	0.508158224	-0.653585431	0.6	0.446
756	ENSDARG00000070835	tnnc2	1	0.163203014	-1.207104969	0.467	0.404
757	ENSDARG00000070922	cnbpb	1	0.232264805	-0.598313449	0.642	0.437
758	ENSDARG00000070959	si:ch211-288g17.3	1	0.932036738	-0.629663596	0.158	0.15
759	ENSDARG00000071026	mllt11	1	0.463947908	-0.49234005	0.091	0.103
760	ENSDARG00000071445	myoz1b	1	0.586994739	-0.700858405	0.115	0.121
761	ENSDARG00000071626	ptgdsb.2	1	0.364917764	-0.601197492	0.091	0.11
762	ENSDARG00000071658	ywhag2	1	0.284442413	-0.55775942	0.079	0.102
763	ENSDARG00000073742	prss59.2	1	0.098182093	-1.509602642	0.43	0.405
764	ENSDARG00000073750	crygm2d18	1	0.347986089	-0.402452165	0.103	0.076
765	ENSDARG00000074001	crygmxl2	1	0.497349028	-0.565108724	0.127	0.102
766	ENSDARG00000074057	calm3b	1	0.001040412	-0.332896974	0.533	0.32
767	ENSDARG00000074378	junba	1	0.76063005	-0.440296825	0.139	0.143
768	ENSDARG00000074667	akt1s1	1	0.137850856	-0.315392484	0.267	0.195
769	ENSDARG00000075014	sqstm1	1	0.674810633	-0.351929682	0.206	0.179
770	ENSDARG00000075831	slc7a8a	1	0.616383629	-0.295249051	0.121	0.132
771	ENSDARG00000076120	foxp4	1	0.002667767	-0.709141197	0.055	0.136
772	ENSDARG00000076532	si:ch211-222l21.1	1	0.058425425	-0.667177975	0.576	0.379
773	ENSDARG00000076572	crygm2d7	1	0.541788522	-0.818468333	0.152	0.157
774	ENSDARG00000076790	crygm2d16	1	0.236878301	-1.074207237	0.212	0.225
775	ENSDARG00000076847	tnrc6c1	1	0.00261601	-0.711831137	0.073	0.157
776	ENSDARG00000076891	rfxap	1	0.247634147	-0.36887699	0.085	0.113
777	ENSDARG00000077473	mych	1	0.12154734	-0.517316993	0.109	0.15
778	ENSDARG00000077664	zgc:110239	1	0.987880674	-0.444099823	0.103	0.098
779	ENSDARG00000077777	tmsb4x	1	0.609828814	-0.354377687	1	0.937
780	ENSDARG00000077967	si:ch211-140m22.7	1	0.33543977	-0.279085704	0.145	0.113
781	ENSDARG00000078473	nucks1a	1	0.756202627	-0.346174017	0.139	0.125
782	ENSDARG00000078619	pnp5a	1	0.542075208	-0.368779865	0.091	0.104
783	ENSDARG00000079274	prss59.1	1	0.93668741	-1.198906431	0.279	0.234
784	ENSDARG00000079305	hbae3	1	0.06892	-0.953362202	0.17	0.11
785	ENSDARG00000079687	rnf10	1	0.003365701	-0.538009804	0.079	0.165
786	ENSDARG00000086658	crygm2d21	1	0.243530235	-1.159282671	0.242	0.246
787	ENSDARG00000086842	dap1b	1	0.436088367	-1.090541842	0.57	0.44
788	ENSDARG00000086856	stk35	1	0.001452916	-0.373978455	0.03	0.11
789	ENSDARG00000086917	crygm2d2	1	0.000104016	-1.700268078	0.448	0.497
790	ENSDARG00000087164	crygm2d4	1	0.618340845	-0.705785927	0.121	0.126
791	ENSDARG00000087303	cebpd	1	0.564453151	-0.857251884	0.436	0.367
792	ENSDARG00000087324	crygm2d1	1	0.004988864	-1.479652495	0.388	0.419
793	ENSDARG00000087390	hbbe1.3	1	0.745198067	-1.679260446	0.158	0.154
794	ENSDARG00000087636	hmgn6	1	0.111887954	-0.529997175	0.588	0.393
795	ENSDARG00000087765	crygm2d10	1	0.016090201	-1.470405826	0.333	0.368
796	ENSDARG00000087897	h2afy2	1	0.711610295	-0.688924588	0.267	0.251
797	ENSDARG00000088823	crygm2d3	1	0.470412403	-0.846685195	0.285	0.22
798	ENSDARG00000089302	hnrnpa0a	1	0.001777466	-0.70285602	0.079	0.17
799	ENSDARG00000089382	zgc:158463	1	0.132327692	-1.073527769	0.303	0.312
800	ENSDARG00000089413	mbpb	1	0.011114276	-0.428276428	0.267	0.168
801	ENSDARG00000089787	crebzf	1	7.64E-05	-0.481550797	0.018	0.122
802	ENSDARG00000089877	si:dkeyp-75h12.5	1	0.026349931	-0.644345817	0.067	0.122
803	ENSDARG00000090268	krtt1c19e	1	0.000869138	-1.422412298	0.436	0.464
804	ENSDARG00000090428	ctrb1	1	0.339765758	-1.388909902	0.473	0.4
805	ENSDARG00000090444	ponzr1	1	0.356079259	-0.60317089	0.085	0.103
806	ENSDARG00000090454	gnb1a	1	0.550700397	-0.486080483	0.267	0.221
807	ENSDARG00000090552	si:dkey-7j14.6	1	0.003606322	-0.325674626	0.036	0.111
808	ENSDARG00000090872	si:dkey-276j7.1	1	0.082220744	-0.635517473	0.103	0.147
809	ENSDARG00000090912	npc2	1	0.00062117	-0.466788605	0.418	0.247
810	ENSDARG00000091111	si:ch211-15b10.6	1	0.670020228	-0.349672924	0.097	0.104
811	ENSDARG00000092033	si:dkey-239h2.3	1	0.169687775	-0.881669256	0.255	0.271
812	ENSDARG00000092362	hsp70.2	1	0.000921047	-1.583984232	0.194	0.28
813	ENSDARG00000092493	si:dkeyp-44a8.2	1	0.792470346	-0.344838219	0.127	0.132
814	ENSDARG00000093022	selenoh	1	0.160917121	-0.316889561	0.273	0.206
815	ENSDARG00000093313	ubb	1	0.018563969	-0.384379761	0.606	0.375
816	ENSDARG00000093406	zgc:111986	1	0.264674442	-0.42890458	0.133	0.162
817	ENSDARG00000093844	zgc:136461	1	0.087534092	-0.473157107	0.127	0.08
818	ENSDARG00000094041	krt17	1	0.31158289	-0.654381756	0.248	0.19
819	ENSDARG00000094300	nupr1a	1	0.214740239	-0.769525618	0.236	0.257
820	ENSDARG00000094310	si:ch211-255g12.6	1	0.11172658	-1.226137662	0.267	0.283
821	ENSDARG00000095451	si:ch211-196l7.4	1	0.00178545	-1.008858798	0.17	0.261
822	ENSDARG00000096257	si:ch73-367p23.2	1	0.367129815	-0.874172682	0.17	0.179
823	ENSDARG00000096445	si:ch211-214p16.3	1	0.006640693	-0.288427627	0.206	0.113
824	ENSDARG00000096849	si:dkey-16p21.8	1	0.326540568	-0.876074138	0.194	0.206
825	ENSDARG00000097057	fxyd6l	1	0.131232347	-0.532559498	0.079	0.114
826	ENSDARG00000097102	si:ch73-281n10.2	1	0.036707409	-0.819111623	0.345	0.374
827	ENSDARG00000097205	ulk2	1	0.000509075	-0.324128448	0.024	0.114
828	ENSDARG00000097478	qkia	1	0.000446377	-0.677325716	0.03	0.122
829	ENSDARG00000098080	gnl2	1	0.612749004	-0.257956421	0.133	0.117
830	ENSDARG00000098114	ctsa	1	0.70818889	-0.261385862	0.109	0.098
831	ENSDARG00000098361	nudcd3	1	0.288195141	-0.270010567	0.188	0.147
832	ENSDARG00000098591	tubb2b	1	0.031562416	-0.706349224	0.412	0.264
833	ENSDARG00000098635	irf2bp2b	1	0.760602491	-0.350736136	0.164	0.146
834	ENSDARG00000098832	fam168a	1	0.002659597	-0.58239965	0.042	0.12
835	ENSDARG00000099014	fxyd1	1	0.020048362	-0.639312766	0.067	0.126
836	ENSDARG00000099039	pcbp2	1	0.748895698	-0.641597605	0.273	0.25
837	ENSDARG00000099175	hmgb1a	1	0.899432289	-0.830101957	0.558	0.424
838	ENSDARG00000099195	ier2a	1	0.098051944	-0.55978074	0.309	0.213
839	ENSDARG00000099281	si:dkey-112e7.2	1	0.095659187	-0.259421394	0.23	0.165
840	ENSDARG00000099312	jpt1b	1	0.003667697	-0.732932298	0.073	0.152
841	ENSDARG00000099313	naga	1	0.20833385	-0.685592239	0.164	0.121
842	ENSDARG00000099420	nme2b.2	1	0.080963954	-1.488645755	0.455	0.402
843	ENSDARG00000099532	ubl3a	1	0.636853594	-0.300149127	0.182	0.161
844	ENSDARG00000099572	hmgn2	1	0.470921043	-0.694769005	0.545	0.452
845	ENSDARG00000099624	chmp1b	1	0.677247629	-0.347547716	0.145	0.152
846	ENSDARG00000099730	pkma	1	0.216020017	-0.454323053	0.109	0.139
847	ENSDARG00000099776	glula	1	0.271089792	-1.215290601	0.255	0.255
848	ENSDARG00000100003	glulb	1	0.001046196	-0.975436385	0.085	0.183
849	ENSDARG00000100129	brd3b	1	0.010222086	-0.518985322	0.048	0.113
850	ENSDARG00000100133	cnmd	1	0.157060692	-0.322746255	0.121	0.081
851	ENSDARG00000100499	cpeb4b	1	0.176120052	-0.254015945	0.067	0.1
852	ENSDARG00000100553	lsm14ab	1	0.163683455	-0.314010103	0.079	0.115
853	ENSDARG00000100582	si:ch211-195b11.3	1	0.377626911	-0.479371363	0.109	0.082
854	ENSDARG00000100742	reep5	1	0.534234463	-0.413581967	0.152	0.163
855	ENSDARG00000100826	hif1al	1	0.125575148	-0.292922131	0.23	0.168
856	ENSDARG00000100844	cldn15lb	1	0.30736433	-0.343332932	0.133	0.099
857	ENSDARG00000101115	med30	1	0.280040561	-0.301246286	0.127	0.096
858	ENSDARG00000101127	map1lc3b	1	0.533325834	-0.399559613	0.224	0.187
859	ENSDARG00000101199	rbp4	1	0.000673662	-1.890325153	0.339	0.402
860	ENSDARG00000101216	meaf6	1	0.339763405	-0.514981586	0.176	0.199
861	ENSDARG00000101324	apoa1b	1	0.000240091	-1.014773808	0.842	0.739
862	ENSDARG00000101733	fam168b	1	0.615521811	-0.299782928	0.121	0.103
863	ENSDARG00000101766	ptmab	1	0.004101239	-1.294601757	0.673	0.571
864	ENSDARG00000102048	slc25a43	1	0.812553614	-0.401130094	0.164	0.162
865	ENSDARG00000102558	pde6ha	1	0.503522086	-0.539522248	0.236	0.227
866	ENSDARG00000102572	si:ch211-260e23.9	1	0.022302016	-0.588508411	0.061	0.118
867	ENSDARG00000102632	ubc	1	0.744570034	-0.260455576	0.933	0.668
868	ENSDARG00000102741	sumo2b	1	0.018450101	-0.431660054	0.558	0.353
869	ENSDARG00000102750	cdh1	1	0.001677727	-0.330052373	0.024	0.1
870	ENSDARG00000102975	nsg2	1	0.068918823	-0.82461433	0.085	0.128
871	ENSDARG00000103199	si:dkey-247k7.2	1	0.280177428	-0.463548469	0.109	0.078
872	ENSDARG00000103203	vps28	1	0.493435552	-0.33907582	0.206	0.177
873	ENSDARG00000103543	gngt2b	1	0.330330077	-0.532695465	0.121	0.14
874	ENSDARG00000103672	cirbpa	1	0.019594437	-0.448412444	0.503	0.328
875	ENSDARG00000103720	zgc:162730	1	0.009592557	-0.473711109	0.515	0.33
876	ENSDARG00000103735	elovl1b	1	0.000401253	-0.689931018	0.036	0.13
877	ENSDARG00000103846	hspa5	1	0.000133424	-0.267630749	0.37	0.202
878	ENSDARG00000103919	si:ch73-1a9.3	1	0.009766683	-1.200064431	0.57	0.51
879	ENSDARG00000104279	appa	1	0.000504669	-0.695976927	0.073	0.179
880	ENSDARG00000104372	gnb1b	1	0.639539029	-0.623474889	0.352	0.293
881	ENSDARG00000104458	rnasekb	1	0.059771069	-0.860337992	0.085	0.13
882	ENSDARG00000104782	oaz1b	1	0.885987527	-0.647684389	0.279	0.243
883	ENSDARG00000104945	sncb	1	0.16801937	-0.954807405	0.097	0.126
884	ENSDARG00000105068	si:ch1073-443f11.2	1	0.116460123	-0.283257063	0.224	0.165
885	ENSDARG00000105223	pmp22a	1	0.013218945	-0.809557869	0.067	0.13
886	ENSDARG00000109861	BX545855.1	1	0.001421881	-1.581633877	0.339	0.4
887	ENSDARG00000111939	atf4a	1	0.790835454	-0.320685847	0.139	0.128
888	ENSDARG00000116058	rhoac	1	0.190312612	-0.326263549	0.23	0.173
889	ENSDARG00000116164	crygm2d8	1	0.770642812	-1.114376867	0.279	0.246
890	ENSDARG00000116491	h2afvb	1	0.104766549	-0.390310119	0.376	0.269
