# Supplementary material for: Cell-type-specific responses to the microbiota across all tissues of the larval zebrafish
Source: Cell Rep. Author manuscript; Available in PMC 2023 Oct 23. (PMC10423310; doi:10.1016/j.celrep.2023.112095)
Supplement: MMC10 [file NIHMS1880944-supplement-MMC10.zip › DataS3/S.Figure7_PanelB_GenesLists/Subcluster0.tsv]

	gene	gene_NAME	p_val_adj	p_val	avg_log2FC	pct.1	pct.2
1	ENSDARG00000043457	gapdh	1.24E-22	5.64E-27	0.659689896	1	0.942
2	ENSDARG00000053684	aldob	8.03E-18	3.64E-22	0.618370709	1	0.982
3	ENSDARG00000017772	mdh1aa	3.59E-13	1.63E-17	0.592765407	0.995	0.837
4	ENSDARG00000020850	eef1a1l1	5.09E-13	2.31E-17	0.294521673	1	1
5	ENSDARG00000092553	slc25a5	8.10E-13	3.67E-17	0.339084111	1	0.994
6	ENSDARG00000023820	faxdc2	1.15E-12	5.19E-17	0.69671442	0.934	0.708
7	ENSDARG00000025350	prdx2	1.76E-12	7.97E-17	0.533416763	1	0.886
8	ENSDARG00000005191	ahcy	2.24E-12	1.01E-16	0.619864187	0.978	0.776
9	ENSDARG00000070038	rbp2a	1.17E-11	5.31E-16	0.613832182	1	0.776
10	ENSDARG00000058462	zgc:158846	1.21E-11	5.50E-16	0.688986539	0.962	0.725
11	ENSDARG00000006427	fabp2	1.43E-11	6.50E-16	0.619200883	1	0.889
12	ENSDARG00000012076	apoa1a	1.74E-11	7.88E-16	0.615707811	0.995	0.861
13	ENSDARG00000070844	gamt	2.70E-10	1.22E-14	0.635619007	0.973	0.804
14	ENSDARG00000068478	gpx4a	2.87E-10	1.30E-14	0.715444702	0.918	0.714
15	ENSDARG00000063908	mt-co2	5.78E-10	2.62E-14	-1.770543367	0.71	0.859
16	ENSDARG00000101074	glud1b	1.05E-09	4.76E-14	0.657660616	0.945	0.683
17	ENSDARG00000023151	ucp1	3.70E-09	1.68E-13	0.71697066	0.951	0.711
18	ENSDARG00000104347	rtn4b	1.39E-08	6.30E-13	0.643142296	0.913	0.652
19	ENSDARG00000063912	mt-co3	2.86E-08	1.30E-12	-1.719606155	0.716	0.825
20	ENSDARG00000053853	slc13a2	3.39E-08	1.54E-12	0.738131698	0.831	0.593
21	ENSDARG00000009447	atp5mc3b	8.27E-08	3.75E-12	0.398667786	1	0.923
22	ENSDARG00000020364	fbp1b	9.83E-08	4.45E-12	0.653823794	0.88	0.666
23	ENSDARG00000036834	krt92	1.83E-07	8.31E-12	0.42725975	0.989	0.9
24	ENSDARG00000068992	hspa8	6.45E-07	2.92E-11	0.304133548	1	0.98
25	ENSDARG00000063905	mt-co1	6.52E-07	2.96E-11	-1.758756083	0.377	0.596
26	ENSDARG00000090228	gsta.1	1.11E-06	5.03E-11	0.504890555	0.978	0.807
27	ENSDARG00000022261	pdzk1	1.20E-06	5.43E-11	0.652068351	0.743	0.5
28	ENSDARG00000069100	aldh9a1a.1	1.44E-06	6.54E-11	0.504480184	0.989	0.852
29	ENSDARG00000003113	ada	1.52E-06	6.89E-11	0.583066354	0.847	0.61
30	ENSDARG00000063924	mt-cyb	2.29E-06	1.04E-10	-1.638358451	0.481	0.67
31	ENSDARG00000043371	mdh2	2.84E-06	1.29E-10	0.497315915	0.923	0.749
32	ENSDARG00000063911	mt-atp6	3.14E-06	1.42E-10	-1.707324495	0.432	0.652
33	ENSDARG00000059227	fabp1b.1	3.71E-06	1.68E-10	0.495987451	0.962	0.737
34	ENSDARG00000103295	cyp3a65	6.44E-06	2.92E-10	0.567394049	0.951	0.777
35	ENSDARG00000103342	wu:fa56d06	9.22E-06	4.18E-10	0.643937734	0.814	0.559
36	ENSDARG00000017235	eif5a	1.80E-05	8.15E-10	0.39442811	0.973	0.814
37	ENSDARG00000032639	cd36	2.51E-05	1.14E-09	0.56925226	0.885	0.656
38	ENSDARG00000063917	mt-nd4	2.76E-05	1.25E-09	-1.471304544	0.219	0.455
39	ENSDARG00000070057	si:dkey-69o16.5	3.03E-05	1.37E-09	0.579803765	0.803	0.587
40	ENSDARG00000013522	pck1	3.20E-05	1.45E-09	0.549634152	0.951	0.775
41	ENSDARG00000103639	si:dkey-36i7.3	3.34E-05	1.51E-09	0.463196588	0.962	0.714
42	ENSDARG00000000212	krt97	5.92E-05	2.68E-09	0.564312149	0.836	0.634
43	ENSDARG00000090912	npc2	7.44E-05	3.37E-09	-0.973624391	0.093	0.327
44	ENSDARG00000039007	eno3	0.000122501	5.55E-09	0.465351656	0.962	0.792
45	ENSDARG00000038153	lgals2b	0.000220843	1.00E-08	0.269043262	1	0.985
46	ENSDARG00000039211	zgc:77439	0.000580453	2.63E-08	0.617525568	0.623	0.462
47	ENSDARG00000014556	serpinb1l3	0.000688447	3.12E-08	0.450263272	0.891	0.669
48	ENSDARG00000024278	adh8b	0.000722894	3.28E-08	0.60816001	0.76	0.575
49	ENSDARG00000042010	pklr	0.000733169	3.32E-08	0.458718403	0.781	0.62
50	ENSDARG00000063895	mt-nd1	0.000766294	3.47E-08	-1.377146014	0.24	0.452
51	ENSDARG00000040287	ywhabl	0.000935272	4.24E-08	-0.788133971	0.104	0.318
52	ENSDARG00000025375	idh1	0.000994805	4.51E-08	0.475140261	0.847	0.668
53	ENSDARG00000043257	ckbb	0.001079463	4.89E-08	0.416012292	0.951	0.755
54	ENSDARG00000012194	scp2a	0.001177869	5.34E-08	0.61902239	0.656	0.494
55	ENSDARG00000021149	cbr1l	0.001319331	5.98E-08	0.565349783	0.689	0.504
56	ENSDARG00000040466	vil1	0.001537493	6.97E-08	0.502405463	0.809	0.62
57	ENSDARG00000037425	s100a10a	0.001605248	7.28E-08	0.344039232	0.995	0.87
58	ENSDARG00000052712	suclg1	0.001729493	7.84E-08	0.452847548	0.831	0.639
59	ENSDARG00000063914	mt-nd3	0.002427691	1.10E-07	-1.078687465	0.109	0.301
60	ENSDARG00000017084	bud31	0.002493066	1.13E-07	-0.454023217	0.049	0.231
61	ENSDARG00000092155	apoc2	0.002794164	1.27E-07	0.423702816	0.907	0.656
62	ENSDARG00000102004	apoea	0.003025229	1.37E-07	0.530496452	0.76	0.545
63	ENSDARG00000055455	gpm6aa	0.003535658	1.60E-07	-1.789521162	0.049	0.214
64	ENSDARG00000100371	eef2b	0.003784868	1.72E-07	0.306184286	0.967	0.911
65	ENSDARG00000061858	zgc:153968	0.004375791	1.98E-07	0.448885715	0.869	0.638
66	ENSDARG00000030440	rsrp1	0.006591817	2.99E-07	-0.59665057	0.06	0.239
67	ENSDARG00000095863	afp4	0.007057289	3.20E-07	0.290688019	0.896	0.661
68	ENSDARG00000036456	anxa4	0.007890387	3.58E-07	-3.522725281	0.164	0.348
69	ENSDARG00000022438	cox6a1	0.008292713	3.76E-07	0.373402122	0.907	0.699
70	ENSDARG00000029230	pnp4b	0.008824791	4.00E-07	0.536352788	0.661	0.492
71	ENSDARG00000105187	gcshb	0.011062914	5.02E-07	0.584355898	0.596	0.442
72	ENSDARG00000086826	sult6b1	0.011805703	5.35E-07	0.502810039	0.847	0.683
73	ENSDARG00000035519	histh1l	0.013020579	5.90E-07	-1.024213089	0.497	0.677
74	ENSDARG00000001870	atp1a1a.4	0.015124926	6.86E-07	0.456118155	0.77	0.601
75	ENSDARG00000002758	dedd1	0.015832777	7.18E-07	-0.695900238	0.066	0.235
76	ENSDARG00000006397	laptm4a	0.017486434	7.93E-07	-0.329213338	0.022	0.165
77	ENSDARG00000006215	akr1b1	0.020061413	9.09E-07	0.425566974	0.825	0.601
78	ENSDARG00000063899	mt-nd2	0.020563388	9.32E-07	-1.290763991	0.301	0.479
79	ENSDARG00000057706	si:ch211-137i24.10	0.024416667	1.11E-06	-1.282200238	0.148	0.337
80	ENSDARG00000033175	snrpe	0.026052858	1.18E-06	-0.393516718	0.055	0.22
81	ENSDARG00000043531	jun	0.02749286	1.25E-06	-0.797239995	0.158	0.362
82	ENSDARG00000017320	f11r.1	0.028090716	1.27E-06	-0.476824133	0.011	0.139
83	ENSDARG00000058094	ciarta	0.029950656	1.36E-06	-0.579197435	0.104	0.289
84	ENSDARG00000040534	epcam	0.031195317	1.41E-06	-1.229192308	0.06	0.214
85	ENSDARG00000079687	rnf10	0.031709815	1.44E-06	-0.46715857	0.033	0.179
86	ENSDARG00000040298	apoa4b.1	0.033622123	1.52E-06	0.299460458	0.973	0.79
87	ENSDARG00000068996	hist2h2l	0.037584424	1.70E-06	-0.655624879	0.104	0.287
88	ENSDARG00000044566	fabp6	0.040128171	1.82E-06	-4.862467687	0.022	0.151
89	ENSDARG00000030694	atp6v1e1b	0.041635751	1.89E-06	-0.443293193	0.093	0.276
90	ENSDARG00000100742	reep5	0.048054712	2.18E-06	-0.551085491	0.044	0.192
91	ENSDARG00000055723	hsp70l	0.052594835	2.38E-06	-1.202889258	0.109	0.279
92	ENSDARG00000080010	adh5	0.060983514	2.76E-06	0.414658674	0.716	0.583
93	ENSDARG00000044573	cdc42	0.061851526	2.80E-06	-0.47243706	0.098	0.275
94	ENSDARG00000099185	chia.2	0.06196347	2.81E-06	0.294594644	0.984	0.766
95	ENSDARG00000029818	srsf5a	0.063468976	2.88E-06	-0.619823934	0.29	0.515
96	ENSDARG00000095633	si:ch211-133l5.7	0.06536169	2.96E-06	0.395760442	0.874	0.649
97	ENSDARG00000040295	apoeb	0.071791904	3.25E-06	0.371080909	0.852	0.617
98	ENSDARG00000015050	calm2b	0.072399181	3.28E-06	0.369221282	0.869	0.694
99	ENSDARG00000086881	ier2b	0.074622202	3.38E-06	-0.677579701	0.033	0.169
100	ENSDARG00000057867	lasp1	0.075396617	3.42E-06	-0.4162706	0.082	0.254
101	ENSDARG00000095908	sat1a.2	0.08824928	4.00E-06	-0.533835889	0.077	0.239
102	ENSDARG00000008553	zgc:136872	0.093585985	4.24E-06	-0.415735342	0.044	0.189
103	ENSDARG00000013968	psap	0.098199328	4.45E-06	-0.617916223	0.104	0.279
104	ENSDARG00000032619	tob1a	0.099312364	4.50E-06	-0.567680417	0.197	0.407
105	ENSDARG00000003866	tm9sf2	0.101481076	4.60E-06	-0.282189671	0.022	0.149
106	ENSDARG00000055307	sypl2a	0.103192656	4.68E-06	-0.370790256	0.005	0.117
107	ENSDARG00000031317	ppdpfb	0.105313021	4.77E-06	-1.066178695	0.295	0.482
108	ENSDARG00000098355	atp5pd	0.108449857	4.92E-06	0.395843433	0.858	0.682
109	ENSDARG00000089302	hnrnpa0a	0.122803087	5.57E-06	-0.562546297	0.044	0.182
110	ENSDARG00000032571	il20ra	0.124563889	5.65E-06	-0.26013331	0.011	0.127
111	ENSDARG00000044521	eef1b2	0.127361399	5.77E-06	0.266269223	0.995	0.938
112	ENSDARG00000015955	cldnc	0.128715178	5.84E-06	-0.75776427	0.066	0.215
113	ENSDARG00000053446	sub1a	0.133764099	6.06E-06	-0.568147688	0.087	0.254
114	ENSDARG00000038141	atf4b	0.13549515	6.14E-06	-0.59229524	0.126	0.31
115	ENSDARG00000086842	dap1b	0.139289895	6.31E-06	-0.906588975	0.301	0.506
116	ENSDARG00000075831	slc7a8a	0.139531722	6.33E-06	-0.385129266	0.027	0.156
117	ENSDARG00000006029	lta4h	0.143719176	6.52E-06	0.734836326	0.415	0.303
118	ENSDARG00000101844	mibp2	0.19353661	8.77E-06	0.28182792	0.967	0.903
119	ENSDARG00000015575	cyp3c1	0.198077508	8.98E-06	-0.280625979	0.055	0.203
120	ENSDARG00000071403	oaz1a	0.205226416	9.30E-06	0.336553071	0.88	0.707
121	ENSDARG00000104172	diabloa	0.217288755	9.85E-06	0.717182482	0.563	0.413
122	ENSDARG00000009106	serinc1	0.22738657	1.03E-05	-0.6350781	0.06	0.201
123	ENSDARG00000040513	zgc:92313	0.228797959	1.04E-05	-0.311405745	0.027	0.152
124	ENSDARG00000008678	snx3	0.229914363	1.04E-05	-0.313800478	0.033	0.162
125	ENSDARG00000101766	ptmab	0.235608626	1.07E-05	-0.967492889	0.443	0.628
126	ENSDARG00000070083	atp5f1b	0.241531036	1.09E-05	0.302394801	0.978	0.838
127	ENSDARG00000006487	anp32a	0.252822464	1.15E-05	-0.582026914	0.104	0.269
128	ENSDARG00000055120	ctsba	0.263106308	1.19E-05	-0.422293822	0.082	0.241
129	ENSDARG00000007836	ctsla	0.265219725	1.20E-05	-0.703014825	0.191	0.38
130	ENSDARG00000009040	si:ch73-141c7.1	0.266653146	1.21E-05	0.529816035	0.579	0.448
131	ENSDARG00000041974	brk1	0.267750474	1.21E-05	-0.497005928	0.06	0.203
132	ENSDARG00000019951	sec62	0.268141883	1.22E-05	-0.281054674	0.011	0.12
133	ENSDARG00000045359	elocb	0.28311121	1.28E-05	-0.255994909	0.12	0.304
134	ENSDARG00000094673	rhoab	0.295542048	1.34E-05	-0.381778775	0.093	0.256
135	ENSDARG00000099039	pcbp2	0.334183146	1.52E-05	-0.567349345	0.12	0.289
136	ENSDARG00000008735	atp6ap2	0.339561926	1.54E-05	-0.674590268	0.087	0.239
137	ENSDARG00000032866	erh	0.340535587	1.54E-05	-0.506359007	0.137	0.318
138	ENSDARG00000102975	nsg2	0.343860097	1.56E-05	-0.874393633	0.027	0.144
139	ENSDARG00000019033	tmem59	0.346811927	1.57E-05	-0.461216635	0.055	0.193
140	ENSDARG00000056532	serinc2	0.364117849	1.65E-05	-0.362806797	0.016	0.127
141	ENSDARG00000099312	jpt1b	0.365374482	1.66E-05	-0.618181123	0.038	0.163
142	ENSDARG00000103785	sult2st2	0.367640296	1.67E-05	0.555574965	0.568	0.448
143	ENSDARG00000021924	hsp70.3	0.370093474	1.68E-05	-1.143612921	0.115	0.263
144	ENSDARG00000095451	si:ch211-196l7.4	0.375509628	1.70E-05	-0.672211335	0.115	0.277
145	ENSDARG00000036588	mhc1zba	0.380950601	1.73E-05	-0.339183701	0.071	0.221
146	ENSDARG00000004621	gpm6ab	0.395766857	1.79E-05	-1.30993252	0.049	0.175
147	ENSDARG00000016477	eif4a2	0.400281523	1.81E-05	-0.354634414	0.038	0.165
148	ENSDARG00000009978	icn	0.409779691	1.86E-05	-2.26531363	0.301	0.459
149	ENSDARG00000042864	rpl7l1	0.422720555	1.92E-05	-0.303956531	0.049	0.185
150	ENSDARG00000099195	ier2a	0.443243348	2.01E-05	-0.651377038	0.104	0.263
151	ENSDARG00000021059	alas1	0.445287166	2.02E-05	0.418837598	0.754	0.597
152	ENSDARG00000037421	egr1	0.451844217	2.05E-05	-0.383126588	0.016	0.125
153	ENSDARG00000074057	calm3b	0.456071083	2.07E-05	-0.550155722	0.202	0.4
154	ENSDARG00000015164	mknk2b	0.459453788	2.08E-05	-0.602156684	0.087	0.238
155	ENSDARG00000099389	cdo1	0.462328422	2.10E-05	0.421674498	0.716	0.554
156	ENSDARG00000025147	cd63	0.463724437	2.10E-05	-0.745161521	0.257	0.452
157	ENSDARG00000000068	slc9a3r1a	0.468652971	2.12E-05	0.393503237	0.563	0.463
158	ENSDARG00000045297	phb2a	0.512222772	2.32E-05	-0.268954857	0.06	0.2
159	ENSDARG00000063095	ctsf	0.544767295	2.47E-05	-0.46061369	0.027	0.142
160	ENSDARG00000042128	pacsin1b	0.546182083	2.48E-05	-0.295972776	0.011	0.113
161	ENSDARG00000059906	sdc4	0.550991501	2.50E-05	-0.606899596	0.066	0.203
162	ENSDARG00000015662	pla2g12b	0.563627173	2.56E-05	0.407251061	0.59	0.444
163	ENSDARG00000029722	hmgb2a	0.566462614	2.57E-05	-0.76917315	0.164	0.338
164	ENSDARG00000027750	dpp7	0.570959676	2.59E-05	-0.529246584	0.038	0.161
165	ENSDARG00000017775	atp5mc3a	0.592965287	2.69E-05	0.399831285	0.645	0.53
166	ENSDARG00000099776	glula	0.608002761	2.76E-05	-1.005351986	0.131	0.287
167	ENSDARG00000052728	sltm	0.644751787	2.92E-05	-0.358599498	0.027	0.141
168	ENSDARG00000052690	arrdc3a	0.648549968	2.94E-05	-0.419837935	0.038	0.159
169	ENSDARG00000090454	gnb1a	0.670616834	3.04E-05	-0.428574736	0.104	0.262
170	ENSDARG00000056075	rca2.1	0.672411613	3.05E-05	-0.323953908	0.011	0.111
171	ENSDARG00000038306	tsc22d1	0.679587851	3.08E-05	-0.387240429	0.016	0.121
172	ENSDARG00000074378	junba	0.685154126	3.11E-05	-0.548115146	0.044	0.168
173	ENSDARG00000076847	tnrc6c1	0.712861232	3.23E-05	-0.52483392	0.044	0.166
174	ENSDARG00000020298	btg2	0.734758961	3.33E-05	-0.477824404	0.055	0.185
175	ENSDARG00000104458	rnasekb	0.743450575	3.37E-05	-0.879085748	0.033	0.145
176	ENSDARG00000027200	gabarapl2	0.75181759	3.41E-05	-0.386976932	0.142	0.318
177	ENSDARG00000018902	pes	0.777391259	3.52E-05	-0.283740512	0.044	0.169
178	ENSDARG00000015757	tmem50a	0.781642291	3.54E-05	-0.384709625	0.071	0.211
179	ENSDARG00000026908	tmed2	0.789127538	3.58E-05	-0.328234381	0.137	0.318
180	ENSDARG00000020866	apoa4b.2	0.795144839	3.60E-05	0.360550898	0.836	0.642
181	ENSDARG00000019613	ip6k2b	0.874236311	3.96E-05	-0.531510066	0.049	0.173
182	ENSDARG00000079632	si:dkey-28b4.7	0.906842679	4.11E-05	-0.25638766	0.055	0.187
183	ENSDARG00000013871	slc5a1	0.91430356	4.14E-05	0.46126966	0.661	0.493
184	ENSDARG00000053291	pnrc2	0.930643943	4.22E-05	-0.788358511	0.377	0.548
185	ENSDARG00000012688	eif1b	0.942007608	4.27E-05	-0.5628655	0.388	0.59
186	ENSDARG00000038694	zgc:101744	0.943044799	4.28E-05	0.336718193	0.596	0.476
187	ENSDARG00000034753	tspan3a	0.959947832	4.35E-05	-0.365665345	0.027	0.138
188	ENSDARG00000097478	qkia	0.972621101	4.41E-05	-0.656486712	0.022	0.127
189	ENSDARG00000014361	tmbim4	0.97943445	4.44E-05	-0.260222895	0.082	0.231
190	ENSDARG00000004470	prkcsh	0.979771437	4.44E-05	-0.29540865	0.044	0.166
191	ENSDARG00000007960	hnrnpaba	0.986961572	4.47E-05	-0.65874007	0.301	0.497
192	ENSDARG00000000069	dap	1	0.005406536	0.339234494	0.525	0.475
193	ENSDARG00000000503	stx1b	1	0.004161902	-0.411873063	0.033	0.1
194	ENSDARG00000000563	ttn.1	1	0.480484837	-0.422630423	0.153	0.176
195	ENSDARG00000000906	skap2	1	0.343737153	0.262043482	0.104	0.087
196	ENSDARG00000001889	tuba1a	1	0.047455422	-0.479923915	0.093	0.151
197	ENSDARG00000001950	ak1	1	0.825731488	-0.461038768	0.541	0.517
198	ENSDARG00000002082	csnk2a1	1	0.000791006	-0.259415849	0.126	0.263
199	ENSDARG00000002190	chmp2bb	1	0.000471867	-0.277759891	0.087	0.211
200	ENSDARG00000002193	rho	1	0.90482829	-0.380516104	0.333	0.331
201	ENSDARG00000002271	zfand5b	1	0.003456206	-0.264182732	0.06	0.145
202	ENSDARG00000002344	tubb4b	1	0.01072874	-0.635870675	0.481	0.579
203	ENSDARG00000002369	UBB	1	0.014711403	-0.253164149	0.268	0.406
204	ENSDARG00000002523	hsdl2	1	0.363607096	0.265646119	0.175	0.235
205	ENSDARG00000002589	mylpfb	1	0.167027695	-0.666143574	0.437	0.489
206	ENSDARG00000002710	ncl	1	0.009354739	-0.277664359	0.328	0.472
207	ENSDARG00000002745	tdh	1	0.007616637	-0.75944682	0.235	0.337
208	ENSDARG00000002768	pvalb2	1	0.366772438	-0.633523121	0.995	0.994
209	ENSDARG00000002949	ppp6c	1	6.66E-05	-0.254605925	0.038	0.154
210	ENSDARG00000003216	anxa2a	1	0.03590609	-0.307935819	0.049	0.1
211	ENSDARG00000003308	emc2	1	0.001264677	-0.253091008	0.131	0.265
212	ENSDARG00000003486	ppp1caa	1	0.000253862	-0.319315022	0.077	0.2
213	ENSDARG00000003584	pla2g7	1	0.598913702	0.25197831	0.202	0.208
214	ENSDARG00000003695	vdac3	1	0.02134109	-0.301729722	0.262	0.392
215	ENSDARG00000003795	idh2	1	0.463273502	-0.28075441	0.361	0.424
216	ENSDARG00000003820	nr1d2a	1	0.002661341	-0.383130536	0.055	0.138
217	ENSDARG00000003902	ctsl.1	1	0.14396556	-2.254798146	0.24	0.318
218	ENSDARG00000003941	rrs1	1	0.960258084	0.291525988	0.104	0.113
219	ENSDARG00000004060	bhlhe40	1	4.69E-05	-0.424899766	0.098	0.251
220	ENSDARG00000004094	acsbg2	1	0.000293118	-0.279386447	0.016	0.1
221	ENSDARG00000004141	zgc:92630	1	0.250476374	0.364087165	0.344	0.348
222	ENSDARG00000004706	syf2	1	0.000596322	-0.336215905	0.126	0.265
223	ENSDARG00000005359	sucla2	1	0.195858562	0.273354293	0.109	0.085
224	ENSDARG00000005423	pgam1a	1	0.008814789	0.454042219	0.486	0.451
225	ENSDARG00000005481	nfkbiaa	1	8.05E-05	-0.389117109	0.027	0.132
226	ENSDARG00000005565	entpd8	1	0.012415951	-0.301451308	0.164	0.273
227	ENSDARG00000005704	eps8l3b	1	0.528462691	0.276020096	0.24	0.254
228	ENSDARG00000005772	tsr2	1	0.957596914	0.327154912	0.197	0.23
229	ENSDARG00000006092	rad21a	1	0.000215994	-0.366775795	0.06	0.175
230	ENSDARG00000006220	ugt1a7	1	0.000828269	-0.321813889	0.175	0.318
231	ENSDARG00000006242	ptp4a1	1	0.001714819	-0.352821547	0.077	0.176
232	ENSDARG00000006260	tuba8l4	1	5.60E-05	-0.527191164	0.158	0.327
233	ENSDARG00000006497	rtn1a	1	0.002323348	-0.928468808	0.098	0.189
234	ENSDARG00000007098	itm2ba	1	7.93E-05	-0.449983015	0.131	0.29
235	ENSDARG00000007241	mycb	1	0.021409479	-0.251354123	0.049	0.107
236	ENSDARG00000007275	si:ch211-251b21.1	1	0.002646392	-1.464207282	0.087	0.177
237	ENSDARG00000007385	cct7	1	0.002613421	0.314416233	0.508	0.469
238	ENSDARG00000007576	crybb1l1	1	0.242203799	-0.519675722	0.224	0.268
239	ENSDARG00000007682	ppdpfa	1	0.027592004	-0.50290942	0.066	0.124
240	ENSDARG00000007693	nfkbiab	1	0.00101738	-0.35581293	0.158	0.301
241	ENSDARG00000007697	fabp7a	1	0.062738264	-0.666670481	0.148	0.21
242	ENSDARG00000008029	mep1a.2	1	5.76E-05	0.418114575	0.421	0.29
243	ENSDARG00000008049	si:dkey-42i9.4	1	0.00080927	-0.300681585	0.098	0.218
244	ENSDARG00000008310	ip6k2a	1	0.00145142	-0.395567284	0.038	0.12
245	ENSDARG00000008363	mcl1b	1	0.000228301	-0.498408359	0.071	0.189
246	ENSDARG00000008491	si:ch211-107o10.3	1	0.012691635	0.383015497	0.404	0.355
247	ENSDARG00000009001	pdia6	1	0.000554929	-0.297589621	0.044	0.141
248	ENSDARG00000009544	cldnb	1	0.000338285	-0.912417407	0.027	0.114
249	ENSDARG00000009553	gng3	1	0.05969317	-0.42898391	0.087	0.141
250	ENSDARG00000009771	ppme1	1	8.35E-05	-0.324548246	0.022	0.123
251	ENSDARG00000009779	mcl1a	1	0.065983812	-0.451863604	0.503	0.582
252	ENSDARG00000010008	vim	1	0.003583672	-0.771755434	0.077	0.161
253	ENSDARG00000010572	slc25a25a	1	0.964760123	0.299992963	0.12	0.131
254	ENSDARG00000010717	chchd10	1	0.867016698	0.253701509	0.224	0.252
255	ENSDARG00000010721	6-Sep	1	0.001084907	-0.324401895	0.033	0.115
256	ENSDARG00000011553	atp5pb	1	0.000237986	0.257395487	0.814	0.683
257	ENSDARG00000011611	actr1	1	0.000201373	-0.26211454	0.016	0.104
258	ENSDARG00000011613	rbm39a	1	0.005405968	-0.296033282	0.038	0.107
259	ENSDARG00000011665	aldoaa	1	0.001793092	-0.421970823	0.339	0.506
260	ENSDARG00000011740	u2af2b	1	0.000370713	-0.304598781	0.049	0.154
261	ENSDARG00000012244	ube2e3	1	0.000170004	-0.314369948	0.115	0.259
262	ENSDARG00000012458	zgc:77849	1	0.03220268	-0.253531155	0.153	0.242
263	ENSDARG00000012499	per1b	1	0.00019824	-0.304414246	0.016	0.104
264	ENSDARG00000012513	sdcbp2	1	0.000939739	-0.298422616	0.126	0.259
265	ENSDARG00000012640	cideb	1	0.853718855	0.254896758	0.148	0.159
266	ENSDARG00000012777	nucks1b	1	0.000880774	-0.253624234	0.038	0.127
267	ENSDARG00000012820	nop56	1	0.000514786	-0.266480117	0.18	0.346
268	ENSDARG00000012903	slc34a2a	1	0.017255076	0.423345218	0.393	0.327
269	ENSDARG00000012944	myhz2	1	0.4125732	-0.44100429	0.24	0.273
270	ENSDARG00000012972	cfl1l	1	0.085618415	-0.532712574	0.235	0.303
271	ENSDARG00000013056	itpk1a	1	0.000318862	0.354523924	0.568	0.475
272	ENSDARG00000013087	ndrg3a	1	0.00192212	-0.448385197	0.12	0.235
273	ENSDARG00000013351	cirbpb	1	0.002177482	-0.770464739	0.601	0.676
274	ENSDARG00000013430	bhmt	1	0.005409953	-0.654727688	0.24	0.356
275	ENSDARG00000013443	atp6v1ba	1	0.000863647	-0.255232197	0.027	0.108
276	ENSDARG00000013475	cct4	1	9.16E-05	0.332082876	0.672	0.601
277	ENSDARG00000013576	gadd45bb	1	0.009092546	-0.280021701	0.038	0.101
278	ENSDARG00000013623	vdac2	1	0.000434615	0.254041412	0.902	0.768
279	ENSDARG00000013711	zgc:77486	1	0.562051156	0.334880436	0.213	0.224
280	ENSDARG00000014031	abcc2	1	0.008533284	-0.336180541	0.18	0.292
281	ENSDARG00000014196	myl1	1	0.303968181	-0.60509986	0.306	0.339
282	ENSDARG00000014420	elavl3	1	0.001078161	-0.665564787	0.06	0.154
283	ENSDARG00000014587	slc38a5b	1	0.008036685	-0.436454706	0.077	0.155
284	ENSDARG00000014676	bckdhb	1	0.452828595	0.257206141	0.115	0.149
285	ENSDARG00000014794	uqcrc2a	1	7.95E-05	0.398148563	0.568	0.469
286	ENSDARG00000015314	zc4h2	1	0.006733865	-0.340393096	0.071	0.151
287	ENSDARG00000015445	lim2.4	1	0.279693169	-0.412376802	0.148	0.182
288	ENSDARG00000015866	apoa2	1	0.701545803	-0.52286515	0.65	0.69
289	ENSDARG00000015887	b2ml	1	0.000438943	-0.37098005	0.208	0.383
290	ENSDARG00000015978	COX5B	1	0.00225969	0.268846907	0.902	0.776
291	ENSDARG00000016200	trib3	1	5.53E-05	-0.429743112	0.022	0.125
292	ENSDARG00000016238	arl6ip5b	1	7.24E-05	-0.434255047	0.011	0.103
293	ENSDARG00000016516	rbm8a	1	0.000168915	-0.326480513	0.153	0.32
294	ENSDARG00000016598	ckmt1	1	0.000239903	0.419885873	0.601	0.504
295	ENSDARG00000016649	akr7a3	1	0.552171728	0.263520145	0.142	0.18
296	ENSDARG00000016691	cd9b	1	0.000715178	-0.521137501	0.082	0.193
297	ENSDARG00000016721	sdha	1	0.119024465	0.315118032	0.333	0.334
298	ENSDARG00000016855	sf3b5	1	0.898459986	0.324785775	0.18	0.199
299	ENSDARG00000016871	smarce1	1	0.016031372	-0.277450127	0.126	0.217
300	ENSDARG00000016918	ace2	1	0.000259607	0.405315529	0.71	0.568
301	ENSDARG00000016968	tmem214	1	0.552210667	0.28283453	0.175	0.176
302	ENSDARG00000017441	mylz3	1	0.355823041	-0.739752832	0.869	0.887
303	ENSDARG00000017673	nova2	1	7.40E-05	-0.856695034	0.044	0.155
304	ENSDARG00000017891	tcp1	1	0.132026062	0.29428298	0.399	0.408
305	ENSDARG00000018049	sf3b2	1	0.000709902	-0.311966082	0.06	0.163
306	ENSDARG00000018146	gpx1a	1	0.11383282	0.387820884	0.41	0.414
307	ENSDARG00000018404	krt18a.1	1	0.002158559	-1.281446226	0.158	0.266
308	ENSDARG00000018461	zgc:56095	1	0.262874763	0.438423855	0.279	0.285
309	ENSDARG00000018618	cpsf6	1	0.002557172	-0.255602855	0.049	0.132
310	ENSDARG00000019081	DHDH	1	0.141665198	0.348909203	0.284	0.276
311	ENSDARG00000019228	mogat2	1	0.001128348	0.430054975	0.437	0.348
312	ENSDARG00000019302	mid1ip1b	1	0.000223249	-0.442599645	0.082	0.208
313	ENSDARG00000019353	sparc	1	0.291576348	-0.500805712	0.202	0.241
314	ENSDARG00000019404	atp5f1d	1	0.022581191	0.255811649	0.683	0.625
315	ENSDARG00000019572	taf7	1	0.002254462	-0.265204493	0.038	0.117
316	ENSDARG00000019644	ldhba	1	0.006683967	-0.542583688	0.219	0.327
317	ENSDARG00000019702	aldocb	1	0.018602697	-0.535471791	0.12	0.199
318	ENSDARG00000019881	bsg	1	0.021209624	-0.371574995	0.383	0.513
319	ENSDARG00000019924	cmpk	1	0.243715948	0.265643732	0.388	0.413
320	ENSDARG00000020239	lpin1	1	0.00028167	-0.653255533	0.164	0.307
321	ENSDARG00000020261	rab2a	1	0.001255626	-0.378718625	0.208	0.363
322	ENSDARG00000020504	h3f3b.1	1	0.006341528	-0.485770555	0.29	0.435
323	ENSDARG00000020574	atp2a1	1	0.039996907	-0.591619779	0.301	0.397
324	ENSDARG00000020609	snap25a	1	0.011959562	-0.470724821	0.071	0.141
325	ENSDARG00000020693	sesn1	1	0.000358394	-0.700314699	0.148	0.28
326	ENSDARG00000020708	mdkb	1	0.001908552	-0.930689774	0.098	0.194
327	ENSDARG00000020926	creb3l3l	1	0.000179602	-0.386328199	0.027	0.124
328	ENSDARG00000020944	ezra	1	0.00549795	0.476951506	0.415	0.366
329	ENSDARG00000020956	pck2	1	0.362104116	0.356799486	0.224	0.221
330	ENSDARG00000021113	ptmaa	1	0.003276633	-0.889736845	0.492	0.597
331	ENSDARG00000021143	rtn1b	1	0.000870123	-0.790451467	0.027	0.106
332	ENSDARG00000021172	cyp2ad2	1	0.002516243	-0.289707195	0.115	0.223
333	ENSDARG00000021366	fbp1a	1	0.00040908	-0.404244	0.06	0.168
334	ENSDARG00000021372	tob1b	1	0.104204648	-0.25974496	0.344	0.449
335	ENSDARG00000021550	rad23b	1	0.277098386	0.303230857	0.317	0.332
336	ENSDARG00000021753	ccdc25	1	0.946467355	0.330601538	0.142	0.156
337	ENSDARG00000021811	calm3a	1	0.006819696	-0.565244116	0.35	0.504
338	ENSDARG00000021984	ndufa2	1	0.419545827	0.28650808	0.317	0.338
339	ENSDARG00000021987	plecb	1	8.17E-05	-0.254541718	0.016	0.113
340	ENSDARG00000022280	brd2a	1	0.000213835	-0.265748725	0.027	0.123
341	ENSDARG00000022303	higd1a	1	0.001200462	-0.299338804	0.197	0.354
342	ENSDARG00000022456	eno1a	1	0.007483112	-0.645519173	0.137	0.23
343	ENSDARG00000022599	dnpep	1	0.530691968	0.336505831	0.262	0.283
344	ENSDARG00000022684	fkbp1aa	1	0.092099738	-0.272872316	0.525	0.618
345	ENSDARG00000022767	apobb.1	1	0.042928934	-0.69819757	0.142	0.211
346	ENSDARG00000023028	cdv3	1	0.001154148	-0.278658175	0.098	0.215
347	ENSDARG00000023176	tdo2b	1	0.14565501	-0.367759621	0.077	0.115
348	ENSDARG00000023290	fabp3	1	0.00013646	-0.987324585	0.219	0.362
349	ENSDARG00000023323	ywhaqb	1	0.000611293	-0.280989402	0.131	0.273
350	ENSDARG00000023852	lsm4	1	6.07E-05	-0.290682527	0.087	0.235
351	ENSDARG00000024195	znf395b	1	0.007680356	-0.29639806	0.109	0.203
352	ENSDARG00000024433	pvalb4	1	0.317775144	-0.369424777	0.295	0.351
353	ENSDARG00000024478	mpc2	1	5.45E-05	-0.377891956	0.131	0.304
354	ENSDARG00000024548	cryba4	1	0.744066428	-0.486010405	0.454	0.463
355	ENSDARG00000024717	selenbp1	1	0.839526992	0.295186189	0.164	0.192
356	ENSDARG00000024746	hsp90aa1.2	1	9.62E-05	-0.605096328	0.044	0.156
357	ENSDARG00000025254	s100a10b	1	0.033879881	-0.753560196	0.142	0.21
358	ENSDARG00000025338	hagh	1	0.623991352	0.339431414	0.284	0.318
359	ENSDARG00000025428	socs3a	1	0.004557289	-0.340931018	0.066	0.151
360	ENSDARG00000025522	sgk1	1	0.080360517	0.286048583	0.366	0.348
361	ENSDARG00000025566	slc25a3b	1	4.56E-05	0.312456091	0.94	0.813
362	ENSDARG00000025693	tmem9b	1	0.000771135	-0.286728694	0.022	0.1
363	ENSDARG00000025855	camk2n1a	1	0.001410839	-0.566234114	0.027	0.101
364	ENSDARG00000025977	blmh	1	0.00725344	0.445376977	0.377	0.328
365	ENSDARG00000026024	mospd2	1	0.820286863	0.336147854	0.158	0.172
366	ENSDARG00000026369	dbi	1	6.30E-05	0.301166272	0.787	0.606
367	ENSDARG00000026726	anxa1a	1	0.005817692	-0.686665837	0.153	0.255
368	ENSDARG00000027009	zgc:85777	1	0.606912875	0.262830602	0.197	0.246
369	ENSDARG00000027088	ptgdsb.1	1	0.079090409	-0.798063598	0.262	0.332
370	ENSDARG00000027249	btg1	1	0.002928089	-0.672713668	0.344	0.48
371	ENSDARG00000027355	slc25a4	1	0.12878816	-0.457195092	0.077	0.114
372	ENSDARG00000027744	gadd45ba	1	0.001016106	-0.364685585	0.093	0.207
373	ENSDARG00000028017	tp53inp1	1	0.008251741	-0.26714314	0.055	0.127
374	ENSDARG00000028106	glrx	1	0.006216198	0.368474577	0.508	0.472
375	ENSDARG00000028198	ube2v2	1	0.00137947	-0.271963627	0.148	0.283
376	ENSDARG00000028335	hmga1a	1	0.003681776	-0.266613696	0.23	0.375
377	ENSDARG00000028336	dhdhl	1	0.07491125	0.322111111	0.432	0.42
378	ENSDARG00000028804	ankrd9	1	0.480295091	0.325315808	0.219	0.221
379	ENSDARG00000029011	xpnpep1	1	0.422520559	0.269139536	0.279	0.297
380	ENSDARG00000029069	tnni2a.4	1	0.198432836	-0.715470482	0.792	0.821
381	ENSDARG00000029072	klf6a	1	0.006062378	-0.280034085	0.066	0.146
382	ENSDARG00000029663	rab1ab	1	0.000119935	-0.321808126	0.098	0.244
383	ENSDARG00000029688	hsp70.1	1	0.004301041	-0.573616783	0.093	0.186
384	ENSDARG00000030215	matn1	1	0.222098003	-0.26284695	0.087	0.123
385	ENSDARG00000030411	crygn2	1	0.201321904	-0.47814547	0.355	0.424
386	ENSDARG00000030479	hmgb1b	1	0.000217715	-0.853657949	0.126	0.255
387	ENSDARG00000030765	hadh	1	0.539639236	0.316064976	0.251	0.272
388	ENSDARG00000030957	yipf4	1	0.00020104	-0.27721668	0.049	0.161
389	ENSDARG00000031657	fahd1	1	0.990966638	0.306789892	0.153	0.173
390	ENSDARG00000031681	atp6v0b	1	0.000635404	-0.307169076	0.027	0.111
391	ENSDARG00000031683	fosab	1	0.000801489	-0.800578734	0.219	0.362
392	ENSDARG00000031776	fthl27	1	0.030792467	-0.394938087	0.836	0.799
393	ENSDARG00000032575	ywhaz	1	0.001628363	-0.428138015	0.082	0.183
394	ENSDARG00000032614	msi2b	1	0.001809729	-0.316018748	0.027	0.101
395	ENSDARG00000032929	cryba1l1	1	0.779066268	-0.403857417	0.443	0.437
396	ENSDARG00000033009	h3f3c	1	0.041679888	-0.560292804	0.279	0.37
397	ENSDARG00000033466	tagln2	1	0.036426549	-0.279116277	0.268	0.382
398	ENSDARG00000033539	paics	1	0.189899296	0.307581919	0.186	0.165
399	ENSDARG00000033614	rasgef1ba	1	0.000833797	-0.289889573	0.044	0.137
400	ENSDARG00000033655	stmn1b	1	0.00115599	-0.958514357	0.23	0.359
401	ENSDARG00000033683	tpma	1	0.786824601	-0.652314484	0.847	0.852
402	ENSDARG00000033738	zgc:153867	1	0.080231757	-0.34772879	0.383	0.496
403	ENSDARG00000034187	calm1b	1	0.035708335	-0.455116248	0.087	0.149
404	ENSDARG00000034368	hexb	1	6.66E-05	-0.536019228	0.098	0.245
405	ENSDARG00000034718	tfpia	1	0.000263061	-0.256069905	0.027	0.121
406	ENSDARG00000035043	pfdn5	1	0.564548073	0.331584711	0.169	0.17
407	ENSDARG00000035066	ubtf	1	0.000143875	-0.301217759	0.016	0.107
408	ENSDARG00000035136	selenow1	1	0.004054912	-0.431922546	0.246	0.383
409	ENSDARG00000035327	ckma	1	0.451474063	-0.619756452	0.749	0.761
410	ENSDARG00000035458	atp2a1l	1	0.003908773	-0.740837933	0.158	0.262
411	ENSDARG00000035544	etnppl	1	0.01784985	0.445541192	0.372	0.334
412	ENSDARG00000035622	xbp1	1	0.001002101	-0.296302923	0.219	0.383
413	ENSDARG00000035715	marcksl1b	1	0.00242569	-1.122728508	0.377	0.477
414	ENSDARG00000035741	slc25a11	1	0.974104274	0.299586547	0.191	0.225
415	ENSDARG00000035882	rida	1	0.002576742	0.335922367	0.552	0.459
416	ENSDARG00000035890	fuca1.1	1	0.002016874	-0.616213538	0.033	0.107
417	ENSDARG00000036028	arrdc3b	1	0.002482221	-0.288351713	0.033	0.107
418	ENSDARG00000036036	mdka	1	0.008372262	-0.912382439	0.044	0.107
419	ENSDARG00000036074	cebpa	1	0.004773625	-0.312176064	0.082	0.173
420	ENSDARG00000036080	cd81a	1	0.001785212	-0.50264741	0.098	0.201
421	ENSDARG00000036107	txnipa	1	0.00059967	-0.498638066	0.038	0.13
422	ENSDARG00000036162	hnrnpa0b	1	0.005015312	-0.322956658	0.191	0.323
423	ENSDARG00000036237	slc27a2a	1	0.000928829	0.443094471	0.366	0.293
424	ENSDARG00000036239	gatm	1	0.012503059	0.464543149	0.415	0.349
425	ENSDARG00000036438	ndufv1	1	0.187059796	0.310775069	0.344	0.352
426	ENSDARG00000036577	atp6v0cb	1	0.000131543	-0.945725647	0.06	0.172
427	ENSDARG00000036754	hmgn3	1	0.000544231	-0.465025958	0.055	0.155
428	ENSDARG00000036830	krt91	1	0.185941793	-1.057824494	0.787	0.8
429	ENSDARG00000036832	cyt1l	1	0.022920272	-0.654996734	0.137	0.213
430	ENSDARG00000036840	krt15	1	0.414318485	-0.295313124	0.169	0.2
431	ENSDARG00000036846	anks4b	1	0.011937941	0.587657215	0.35	0.318
432	ENSDARG00000037000	fkbp11	1	0.974788458	0.276557765	0.109	0.12
433	ENSDARG00000037038	psmc6	1	0.008015305	-0.273203407	0.077	0.159
434	ENSDARG00000037307	gnpda1	1	0.816674017	0.371091663	0.175	0.21
435	ENSDARG00000037789	pvalb1	1	0.909029049	-0.60167583	0.995	0.992
436	ENSDARG00000037790	pvalb8	1	0.648453438	-0.419815082	0.257	0.279
437	ENSDARG00000037867	atp5mf	1	0.000598657	0.268724093	0.743	0.6
438	ENSDARG00000038006	osr2	1	0.000869747	0.62482626	0.35	0.263
439	ENSDARG00000038025	cbx7a	1	0.000386844	-0.409784121	0.033	0.125
440	ENSDARG00000038439	fabp10a	1	0.847251278	-0.375212741	0.486	0.473
441	ENSDARG00000038559	h1f0	1	0.000419699	-0.626871852	0.328	0.492
442	ENSDARG00000038577	cox6c	1	0.00871536	0.257305247	0.689	0.608
443	ENSDARG00000038608	sdhc	1	0.002010826	0.383228051	0.508	0.468
444	ENSDARG00000039005	trappc1	1	0.686713536	0.25762991	0.186	0.227
445	ENSDARG00000039034	marcksl1a	1	7.67E-05	-0.793165746	0.055	0.17
446	ENSDARG00000039116	nr5a5	1	0.002920504	0.565165144	0.279	0.213
447	ENSDARG00000039150	lgmn	1	0.001072754	-1.409797768	0.033	0.113
448	ENSDARG00000039579	cfd	1	0.33451876	-0.511621911	0.109	0.144
449	ENSDARG00000039832	gsta.2	1	0.067783654	0.323576019	0.361	0.325
450	ENSDARG00000039914	gapdhs	1	0.000646447	-0.927316932	0.219	0.359
451	ENSDARG00000039929	ckmt2b	1	0.18969255	-0.338371852	0.071	0.103
452	ENSDARG00000039980	ppt1	1	0.000105801	-0.422984816	0.104	0.248
453	ENSDARG00000040184	syncrip	1	0.000149462	-0.403906416	0.148	0.306
454	ENSDARG00000040192	nenf	1	0.000662519	-0.262523037	0.038	0.13
455	ENSDARG00000040401	slc25a20	1	0.559998876	0.267677959	0.284	0.308
456	ENSDARG00000040565	ckmb	1	0.094465754	-0.58647659	0.486	0.58
457	ENSDARG00000040764	id1	1	0.000143687	-0.844767913	0.104	0.237
458	ENSDARG00000040822	fundc1	1	0.004170871	-0.273679015	0.06	0.142
459	ENSDARG00000040971	zgc:92606	1	0.00198358	-0.368867327	0.066	0.158
460	ENSDARG00000040988	tpi1b	1	0.00012884	0.320796864	0.65	0.549
461	ENSDARG00000041108	ctsh	1	0.067598142	-0.604151162	0.153	0.227
462	ENSDARG00000041339	zgc:92380	1	0.0010797	-1.01502408	0.027	0.103
463	ENSDARG00000041372	zgc:136564	1	0.810567463	0.306436601	0.148	0.158
464	ENSDARG00000041623	mt2	1	0.961380241	-0.486192883	0.246	0.251
465	ENSDARG00000041703	rrbp1b	1	0.950608786	0.272991769	0.12	0.134
466	ENSDARG00000041925	cryba2b	1	0.814287487	-0.389345517	0.404	0.399
467	ENSDARG00000042112	dio1	1	0.050182687	0.361532138	0.268	0.235
468	ENSDARG00000042124	si:dkey-4e7.3	1	0.242941999	0.353458382	0.35	0.365
469	ENSDARG00000042322	si:dkey-177p2.6	1	0.000260012	-0.280202039	0.055	0.165
470	ENSDARG00000042428	gstt1a	1	7.51E-05	0.459396721	0.492	0.389
471	ENSDARG00000042641	cyp51	1	0.782873791	0.384987459	0.131	0.154
472	ENSDARG00000042644	sod2	1	0.595331603	0.362846423	0.317	0.359
473	ENSDARG00000042725	cebpb	1	0.002099553	-0.643412409	0.082	0.175
474	ENSDARG00000042823	spcs2	1	0.000471875	-0.264416891	0.049	0.151
475	ENSDARG00000042874	phlda2	1	0.003242762	-0.463828041	0.137	0.249
476	ENSDARG00000042933	bloc1s6	1	0.003777315	-0.261663247	0.158	0.285
477	ENSDARG00000042993	prss1	1	0.003243276	-0.594086947	0.29	0.431
478	ENSDARG00000043081	ctsz	1	7.55E-05	-0.646241321	0.049	0.168
479	ENSDARG00000043102	lxn	1	5.45E-05	0.31507185	0.716	0.568
480	ENSDARG00000043485	si:ch211-22i13.2	1	0.002568965	-0.292012031	0.038	0.115
481	ENSDARG00000043608	eif4ebp1	1	0.001067547	-0.27095813	0.148	0.289
482	ENSDARG00000043631	bcas2	1	0.6092523	0.287349539	0.284	0.32
483	ENSDARG00000043729	plac8.1	1	0.000359108	0.288535318	0.82	0.682
484	ENSDARG00000044001	lgals3b	1	0.016359925	-0.481037991	0.109	0.187
485	ENSDARG00000044073	fuca2	1	0.000223948	-0.346614966	0.033	0.131
486	ENSDARG00000044125	txn	1	0.000296725	-0.721033868	0.049	0.152
487	ENSDARG00000044669	hp1bp3	1	0.000300065	-0.409825265	0.115	0.252
488	ENSDARG00000044914	suclg2	1	0.808475178	0.311036282	0.208	0.251
489	ENSDARG00000045248	h3f3d	1	0.004286489	-0.566714881	0.656	0.737
490	ENSDARG00000045257	decr2	1	0.190802638	0.293961468	0.235	0.221
491	ENSDARG00000045352	cst14a.2	1	5.64E-05	-0.392183812	0.24	0.451
492	ENSDARG00000045490	ndufb2	1	0.050296178	0.259252955	0.47	0.456
493	ENSDARG00000045514	atp5f1c	1	0.000714705	0.251978351	0.803	0.659
494	ENSDARG00000045639	elavl4	1	0.010780446	-0.931734138	0.082	0.152
495	ENSDARG00000045695	myca	1	0.00191112	-0.3472679	0.038	0.117
496	ENSDARG00000045877	ube2nb	1	0.38656915	0.253643119	0.148	0.194
497	ENSDARG00000051800	fnbp4	1	0.001168675	-0.329820406	0.027	0.106
498	ENSDARG00000051876	ush1c	1	0.589080588	0.298032382	0.273	0.301
499	ENSDARG00000051886	ankrd11	1	0.000351424	-0.536958746	0.033	0.124
500	ENSDARG00000051925	cyb5r2	1	0.330321405	0.371460792	0.257	0.259
501	ENSDARG00000052073	blcap	1	0.000184408	-0.293892771	0.12	0.27
502	ENSDARG00000052082	gabarapb	1	0.021562524	-0.425599783	0.372	0.496
503	ENSDARG00000052304	uqcrc1	1	0.324627342	0.261224908	0.361	0.383
504	ENSDARG00000052336	ociad2	1	0.002344848	0.422173376	0.475	0.407
505	ENSDARG00000052419	ankrd12	1	8.71E-05	-0.291348899	0.011	0.101
506	ENSDARG00000052638	fam210b	1	0.641113516	0.283715187	0.131	0.162
507	ENSDARG00000052734	hmgcra	1	0.24934202	0.302181547	0.169	0.149
508	ENSDARG00000053254	mylpfa	1	0.609082022	-0.651274726	0.978	0.961
509	ENSDARG00000053358	basp1	1	0.001450034	-0.522729243	0.027	0.101
510	ENSDARG00000053485	aldh6a1	1	0.079243919	0.289344126	0.525	0.53
511	ENSDARG00000053526	enpp7.1	1	0.134450406	0.261351974	0.284	0.256
512	ENSDARG00000053862	crygmx	1	0.269280509	-0.463442817	0.437	0.393
513	ENSDARG00000053875	cryba1b	1	0.730621226	-0.464994625	0.404	0.428
514	ENSDARG00000053990	hmgb2b	1	8.93E-05	-0.576587896	0.148	0.308
515	ENSDARG00000054058	h1fx	1	0.002106471	-1.021599498	0.202	0.314
516	ENSDARG00000054271	cdkn1bb	1	0.000332229	-0.386906041	0.06	0.169
517	ENSDARG00000054290	acin1a	1	0.000365951	-0.383844857	0.137	0.283
518	ENSDARG00000054300	dhrs1	1	4.64E-05	0.406225299	0.536	0.432
519	ENSDARG00000054578	arl6ip1	1	0.010101755	-0.368152942	0.148	0.252
520	ENSDARG00000054786	faah2b	1	0.065163138	0.475703642	0.273	0.248
521	ENSDARG00000054804	anp32e	1	0.000499545	-0.447667401	0.06	0.165
522	ENSDARG00000054907	cox7a2l	1	0.289996053	0.277388989	0.388	0.413
523	ENSDARG00000054916	eif4ebp3	1	0.007862022	-0.437170753	0.191	0.306
524	ENSDARG00000055192	zgc:136930	1	0.47581304	-0.292423016	0.372	0.355
525	ENSDARG00000055216	tuba1c	1	0.001494281	-1.015721504	0.202	0.315
526	ENSDARG00000055283	id2a	1	0.001187312	-0.831197079	0.148	0.269
527	ENSDARG00000055539	epdl2	1	0.001865152	-0.328115978	0.749	0.642
528	ENSDARG00000055618	acta1b	1	0.283101282	-0.315517352	0.109	0.139
529	ENSDARG00000055656	pdzd3b	1	0.504632921	0.345213167	0.246	0.258
530	ENSDARG00000055868	rsl1d1	1	0.038017435	-0.258139752	0.306	0.423
531	ENSDARG00000055876	msmo1	1	0.194449692	0.293650713	0.213	0.192
532	ENSDARG00000056008	atp5mc1	1	0.005846057	0.320382411	0.678	0.57
533	ENSDARG00000056203	si:ch211-201h21.5	1	0.61455086	0.330487799	0.197	0.207
534	ENSDARG00000056248	si:dkey-183i3.5	1	0.13064711	-0.550757121	0.23	0.29
535	ENSDARG00000056307	znf706	1	0.000352059	-0.350103422	0.186	0.359
536	ENSDARG00000056378	ifi30	1	0.001019674	-0.625015576	0.077	0.182
537	ENSDARG00000056410	fdx1	1	0.181927116	0.309649597	0.361	0.365
538	ENSDARG00000056480	cpvl	1	5.42E-05	-0.621619269	0.016	0.115
539	ENSDARG00000056719	slc6a19b	1	0.00014494	0.462909437	0.519	0.401
540	ENSDARG00000056725	hmgb3a	1	0.011191033	-0.739274772	0.202	0.296
541	ENSDARG00000056744	ela2	1	0.174985492	-0.40674986	0.148	0.194
542	ENSDARG00000056781	zanl	1	0.000577625	-0.74893943	0.055	0.151
543	ENSDARG00000056877	vamp2	1	0.002038753	-0.462334144	0.033	0.107
544	ENSDARG00000057698	ctsd	1	7.04E-05	-0.558329223	0.109	0.255
545	ENSDARG00000057913	syt11a	1	5.60E-05	-0.633928644	0.011	0.104
546	ENSDARG00000058005	hgd	1	0.184743314	-0.322423074	0.087	0.124
547	ENSDARG00000058117	snap25b	1	0.001515004	-0.711393766	0.049	0.132
548	ENSDARG00000058203	smc1al	1	0.000753099	-0.32039899	0.027	0.11
549	ENSDARG00000058206	si:ch211-153b23.5	1	0.357187742	-0.313013418	0.126	0.154
550	ENSDARG00000058358	krt8	1	0.069269672	-0.790888481	0.475	0.541
551	ENSDARG00000058371	krt5	1	0.820899392	-0.40467937	0.623	0.638
552	ENSDARG00000058454	dynll1	1	0.012850316	-0.351622514	0.279	0.41
553	ENSDARG00000058824	mrpl4	1	0.818849295	0.274478745	0.153	0.18
554	ENSDARG00000059057	atpv0e2	1	0.002257973	-0.682314877	0.049	0.128
555	ENSDARG00000059729	sec14l8	1	0.039123084	0.399544876	0.268	0.225
556	ENSDARG00000060113	znf395a	1	0.000245877	-0.363805568	0.022	0.111
557	ENSDARG00000061187	cbx5	1	4.60E-05	-0.386995761	0.044	0.165
558	ENSDARG00000061338	ddx6	1	0.001322068	-0.264565004	0.038	0.123
559	ENSDARG00000061481	wu:fj05g07	1	6.80E-05	-0.253045766	0.011	0.104
560	ENSDARG00000062326	hmgn7	1	0.00255122	-0.524014744	0.29	0.437
561	ENSDARG00000062756	pllp	1	5.88E-05	-0.285586793	0.06	0.192
562	ENSDARG00000063626	ddx21	1	0.000459535	0.298932721	0.699	0.589
563	ENSDARG00000063665	mat2al	1	0.118893574	0.350501351	0.383	0.377
564	ENSDARG00000063921	mt-nd5	1	0.000268386	-0.518152763	0.049	0.155
565	ENSDARG00000067717	tomm7	1	0.0292414	0.279847593	0.41	0.396
566	ENSDARG00000067990	myhz1.1	1	0.113379377	-1.153663306	0.596	0.654
567	ENSDARG00000067995	myhz1.2	1	0.077371733	-0.789297876	0.208	0.272
568	ENSDARG00000067997	myhz1.3	1	0.364619631	-0.313137928	0.202	0.175
569	ENSDARG00000068088	tcnba	1	0.007535488	-2.320698769	0.12	0.206
570	ENSDARG00000068214	ccni	1	0.026213155	-0.470357941	0.399	0.513
571	ENSDARG00000068305	mrps14	1	0.622412009	0.343481209	0.186	0.193
572	ENSDARG00000068432	si:dkey-56m19.5	1	0.031856761	-0.272836542	0.049	0.101
573	ENSDARG00000068434	h3f3b.1	1	0.000430608	-0.559036	0.18	0.332
574	ENSDARG00000068457	tnnt3b	1	0.460843828	-0.735424469	0.705	0.728
575	ENSDARG00000068507	crybb1	1	0.727308129	-0.430772477	0.464	0.487
576	ENSDARG00000068680	ctrl	1	0.085332273	-0.35110383	0.082	0.131
577	ENSDARG00000068760	tnks1bp1	1	0.000104997	-0.325276464	0.044	0.158
578	ENSDARG00000068995	h2afx1	1	0.001407591	-0.707995614	0.421	0.576
579	ENSDARG00000069157	tmem135	1	0.564507679	0.354626484	0.12	0.115
580	ENSDARG00000069360	ppp3r1b	1	0.001730008	-0.26379315	0.038	0.12
581	ENSDARG00000069464	cox7a1	1	0.063681726	0.394497613	0.333	0.308
582	ENSDARG00000069752	ckba	1	0.003844407	0.391462644	0.525	0.49
583	ENSDARG00000069801	crygm2d12	1	0.69741087	-0.30184766	0.35	0.379
584	ENSDARG00000069827	crygm2d11	1	0.561491374	-0.265375508	0.126	0.108
585	ENSDARG00000070426	chac1	1	0.041915092	-0.467620934	0.383	0.499
586	ENSDARG00000070584	clic5b	1	0.751187469	0.313649881	0.12	0.142
587	ENSDARG00000070607	mrpl36	1	0.371860923	0.27903782	0.23	0.311
588	ENSDARG00000070623	med10	1	0.000385463	-0.269798537	0.077	0.199
589	ENSDARG00000070775	cyp2x9	1	0.46789702	0.278744541	0.175	0.227
590	ENSDARG00000070835	tnnc2	1	0.916016425	-0.39136507	0.421	0.414
591	ENSDARG00000070866	tmem11	1	0.942881965	0.268567401	0.208	0.244
592	ENSDARG00000070922	cnbpb	1	0.029594316	-0.330914147	0.366	0.503
593	ENSDARG00000070959	si:ch211-288g17.3	1	0.002184661	-0.501930425	0.077	0.17
594	ENSDARG00000071018	ptena	1	0.000130435	-0.289762515	0.022	0.118
595	ENSDARG00000071026	mllt11	1	0.140020487	-0.301186551	0.071	0.108
596	ENSDARG00000071445	myoz1b	1	0.192181882	-0.436455986	0.093	0.127
597	ENSDARG00000071626	ptgdsb.2	1	0.002126085	-0.587193958	0.044	0.123
598	ENSDARG00000071658	ywhag2	1	0.002760278	-0.481147316	0.038	0.113
599	ENSDARG00000073742	prss59.2	1	0.220995822	-0.324841577	0.355	0.424
600	ENSDARG00000073786	cmbl	1	0.00059752	-0.272440757	0.06	0.165
601	ENSDARG00000073876	ARF5 (1 of many)	1	0.971767997	0.284191827	0.148	0.165
602	ENSDARG00000074001	crygmxl2	1	0.223794586	-0.441963242	0.082	0.113
603	ENSDARG00000074301	cth	1	0.373548059	0.31839784	0.262	0.27
604	ENSDARG00000074340	serf2	1	0.011293074	-0.424749243	0.404	0.546
605	ENSDARG00000074507	rmdn1	1	0.000225761	0.30394494	0.557	0.476
606	ENSDARG00000074667	akt1s1	1	0.000999436	-0.250531473	0.109	0.234
607	ENSDARG00000075151	si:dkey-188i13.10	1	0.48088279	0.39394946	0.208	0.211
608	ENSDARG00000075666	tsc22d3	1	0.000294295	-0.278590902	0.022	0.11
609	ENSDARG00000075931	acsl5	1	0.000481807	0.651550919	0.443	0.365
610	ENSDARG00000076120	foxp4	1	0.001214882	-0.474928538	0.049	0.139
611	ENSDARG00000076283	snrpd3l	1	6.89E-05	-0.301151518	0.027	0.134
612	ENSDARG00000076290	calr	1	6.38E-05	-0.351477568	0.06	0.19
613	ENSDARG00000076532	si:ch211-222l21.1	1	9.17E-05	-0.740370931	0.273	0.452
614	ENSDARG00000076572	crygm2d7	1	0.028981545	-0.570829259	0.104	0.169
615	ENSDARG00000076790	crygm2d16	1	0.262018816	-0.481053971	0.197	0.23
616	ENSDARG00000076815	eif3s10	1	0.000305677	-0.301813859	0.18	0.352
617	ENSDARG00000076891	rfxap	1	0.00096421	-0.334673119	0.038	0.125
618	ENSDARG00000077264	wdr43	1	0.857777916	0.331026949	0.197	0.224
619	ENSDARG00000077405	psip1b	1	0.000391578	-0.387093034	0.038	0.134
620	ENSDARG00000077473	mych	1	0.001249981	-0.399679324	0.066	0.162
621	ENSDARG00000077481	si:dkey-76k16.6	1	0.802883445	0.298847995	0.137	0.159
622	ENSDARG00000077664	zgc:110239	1	0.002568093	-0.43136473	0.038	0.114
623	ENSDARG00000077726	nocta	1	0.000100873	-0.311563303	0.011	0.1
624	ENSDARG00000077777	tmsb4x	1	0.111186047	-0.402420801	0.973	0.942
625	ENSDARG00000077967	si:ch211-140m22.7	1	0.000666515	-0.369071269	0.044	0.138
626	ENSDARG00000078113	atp5mea	1	0.424687856	0.266028699	0.333	0.361
627	ENSDARG00000078473	nucks1a	1	0.000545177	-0.381369619	0.049	0.148
628	ENSDARG00000078619	pnp5a	1	0.001652056	-0.41241782	0.038	0.118
629	ENSDARG00000079274	prss59.1	1	0.92585292	-0.451151138	0.235	0.244
630	ENSDARG00000079823	mrps36	1	0.413731368	0.269037258	0.366	0.394
631	ENSDARG00000086216	prr13	1	0.080925519	0.271941132	0.426	0.418
632	ENSDARG00000086658	crygm2d21	1	0.753712538	-0.31159335	0.235	0.248
633	ENSDARG00000086753	gb:bc139872	1	0.000146505	-0.264982027	0.022	0.117
634	ENSDARG00000086856	stk35	1	0.001529622	-0.273003341	0.033	0.111
635	ENSDARG00000086917	crygm2d2	1	0.574969712	-0.408597121	0.464	0.494
636	ENSDARG00000087303	cebpd	1	0.00013304	-0.656725814	0.246	0.414
637	ENSDARG00000087324	crygm2d1	1	0.725320316	-0.287969727	0.415	0.413
638	ENSDARG00000087390	hbbe1.3	1	0.659781192	0.407306482	0.142	0.158
639	ENSDARG00000087402	tpm1	1	0.002150518	-0.3174917	0.033	0.108
640	ENSDARG00000087443	ptp4a2a	1	0.001017356	-0.272412199	0.055	0.151
641	ENSDARG00000087636	hmgn6	1	0.000750272	-0.398251399	0.29	0.465
642	ENSDARG00000087765	crygm2d10	1	0.442128602	-0.490139902	0.339	0.368
643	ENSDARG00000087897	h2afy2	1	0.004007941	-0.306102495	0.158	0.279
644	ENSDARG00000088091	pfn1	1	0.918869999	-0.413654876	0.623	0.627
645	ENSDARG00000088625	si:ch211-142d6.2	1	0.209453566	0.300691207	0.208	0.182
646	ENSDARG00000088959	pdxka	1	0.000364495	-0.273243356	0.044	0.145
647	ENSDARG00000089204	smim13	1	0.00029618	-0.27594326	0.016	0.1
648	ENSDARG00000089361	wu:fb59d01	1	0.079251438	-0.288684125	0.317	0.415
649	ENSDARG00000089362	grn1	1	0.452547205	-0.381055246	0.197	0.237
650	ENSDARG00000089382	zgc:158463	1	0.001010306	-0.541587524	0.191	0.341
651	ENSDARG00000089399	tmem176l.2	1	0.083782646	-0.276595951	0.333	0.425
652	ENSDARG00000089413	mbpb	1	7.70E-05	-0.359711335	0.077	0.214
653	ENSDARG00000089787	crebzf	1	0.000210268	-0.343020785	0.027	0.123
654	ENSDARG00000089877	si:dkeyp-75h12.5	1	0.01281211	-0.450090697	0.06	0.125
655	ENSDARG00000089919	si:ch211-161h7.8	1	0.897340649	0.258711381	0.18	0.21
656	ENSDARG00000089936	selenow2b	1	0.079095692	-0.25427526	0.087	0.141
657	ENSDARG00000090268	krtt1c19e	1	0.27801958	-0.273998637	0.503	0.448
658	ENSDARG00000090428	ctrb1	1	0.59785633	-0.305750009	0.383	0.421
659	ENSDARG00000090444	ponzr1	1	0.004501159	-0.566741328	0.044	0.114
660	ENSDARG00000090872	si:dkey-276j7.1	1	0.008614131	-0.367818352	0.077	0.155
661	ENSDARG00000092112	tomm40	1	0.000112565	-0.319321429	0.049	0.165
662	ENSDARG00000092170	apoc1	1	0.083004052	-0.325359137	0.224	0.313
663	ENSDARG00000092362	hsp70.2	1	0.012679208	-0.982262664	0.197	0.282
664	ENSDARG00000092787	si:dkey-88p24.11	1	0.894854853	0.252326855	0.115	0.13
665	ENSDARG00000092947	cyt1	1	0.993386693	-0.604205458	0.689	0.727
666	ENSDARG00000093406	zgc:111986	1	0.000157339	-0.261025423	0.06	0.182
667	ENSDARG00000093619	sult3st2	1	0.190709513	0.408533818	0.235	0.23
668	ENSDARG00000093844	zgc:136461	1	0.018213955	-0.422287652	0.044	0.1
669	ENSDARG00000094041	krt17	1	0.022833633	-0.503290661	0.137	0.217
670	ENSDARG00000094300	nupr1a	1	0.049350537	-0.288397132	0.18	0.272
671	ENSDARG00000094310	si:ch211-255g12.6	1	0.438409538	-0.33753989	0.306	0.273
672	ENSDARG00000094929	apoa4b.2	1	0.827935702	-0.276542391	0.295	0.3
673	ENSDARG00000096118	ost4	1	0.535264427	0.275657818	0.268	0.29
674	ENSDARG00000096257	si:ch73-367p23.2	1	0.207578375	-0.495461216	0.148	0.185
675	ENSDARG00000096454	ap1m2	1	0.368280643	0.269078534	0.295	0.313
676	ENSDARG00000096739	si:dkey-219e21.2	1	0.062051008	0.548976986	0.246	0.203
677	ENSDARG00000096849	si:dkey-16p21.8	1	0.031019052	-0.437194905	0.142	0.22
678	ENSDARG00000097057	fxyd6l	1	0.011017118	-0.404887828	0.055	0.121
679	ENSDARG00000097102	si:ch73-281n10.2	1	0.002564056	-0.450251855	0.262	0.396
680	ENSDARG00000097314	si:zfos-1714f5.3	1	0.312662688	0.333246554	0.197	0.183
681	ENSDARG00000098114	ctsa	1	0.002379281	-0.343833886	0.038	0.115
682	ENSDARG00000098589	cyb5a	1	0.001605364	0.346102231	0.568	0.504
683	ENSDARG00000098591	tubb2b	1	4.67E-05	-0.741171623	0.158	0.325
684	ENSDARG00000098635	irf2bp2b	1	0.000126512	-0.334321963	0.055	0.173
685	ENSDARG00000098832	fam168a	1	0.000421671	-0.453765752	0.033	0.124
686	ENSDARG00000098852	smdt1b	1	0.030676569	-0.341942991	0.186	0.27
687	ENSDARG00000099014	fxyd1	1	0.001857569	-0.508124713	0.049	0.132
688	ENSDARG00000099175	hmgb1a	1	0.028188837	-0.506540293	0.35	0.475
689	ENSDARG00000099197	actc1b	1	0.374847767	-0.670032294	0.989	0.99
690	ENSDARG00000099283	epb41a	1	0.000360442	-0.65140049	0.022	0.106
691	ENSDARG00000099306	zgc:175088	1	0.003350896	-0.265808231	0.044	0.121
692	ENSDARG00000099313	naga	1	0.000452945	-0.717058545	0.049	0.149
693	ENSDARG00000099420	nme2b.2	1	0.013466377	-0.83075781	0.333	0.432
694	ENSDARG00000099453	elof1	1	0.000570342	-0.277696084	0.066	0.176
695	ENSDARG00000099572	hmgn2	1	0.000695842	-0.656284215	0.344	0.501
696	ENSDARG00000099730	pkma	1	0.000741209	-0.333382307	0.055	0.154
697	ENSDARG00000100003	glulb	1	5.93E-05	-0.863602289	0.066	0.19
698	ENSDARG00000100129	brd3b	1	0.024682555	-0.284336127	0.055	0.113
699	ENSDARG00000100376	amdhd2	1	0.936341765	0.316625546	0.18	0.208
700	ENSDARG00000100826	hif1al	1	0.000147976	-0.355708191	0.077	0.206
701	ENSDARG00000100844	cldn15lb	1	0.000141505	-0.553281297	0.027	0.125
702	ENSDARG00000101043	ppl	1	0.000175557	-0.265697381	0.027	0.125
703	ENSDARG00000101082	eif3s6ip	1	0.008623374	0.287921418	0.541	0.511
704	ENSDARG00000101160	apoa4a	1	0.112616582	0.400480266	0.311	0.273
705	ENSDARG00000101199	rbp4	1	0.01310331	-1.058047553	0.311	0.411
706	ENSDARG00000101216	meaf6	1	0.000348868	-0.317246064	0.093	0.221
707	ENSDARG00000101324	apoa1b	1	0.808547513	-0.361664961	0.743	0.762
708	ENSDARG00000101557	scarb1	1	0.102537195	0.319002936	0.311	0.285
709	ENSDARG00000101560	psma1	1	0.070970595	-0.271445607	0.29	0.403
710	ENSDARG00000101979	eps8l3a	1	0.188327503	0.40440136	0.35	0.363
711	ENSDARG00000102048	slc25a43	1	0.000142805	-0.382707934	0.066	0.187
712	ENSDARG00000102076	spink2.1	1	0.465113116	0.261261849	0.284	0.299
713	ENSDARG00000102332	spint1a	1	0.000164333	-0.333213773	0.033	0.134
714	ENSDARG00000102412	eci2	1	0.73070136	0.306653969	0.191	0.235
715	ENSDARG00000102558	pde6ha	1	0.299307291	-0.546031083	0.197	0.237
716	ENSDARG00000102572	si:ch211-260e23.9	1	0.005515108	-0.36742639	0.049	0.123
717	ENSDARG00000103203	vps28	1	0.000561718	-0.328826546	0.087	0.207
718	ENSDARG00000103522	si:zfos-943e10.1	1	0.546398927	0.366648245	0.262	0.283
719	ENSDARG00000103566	tomm20b	1	7.40E-05	-0.534464541	0.279	0.489
720	ENSDARG00000103672	cirbpa	1	0.005751685	-0.363952523	0.246	0.39
721	ENSDARG00000103683	inpp5b	1	0.835638375	0.253105951	0.186	0.218
722	ENSDARG00000103735	elovl1b	1	5.27E-05	-0.482862793	0.027	0.135
723	ENSDARG00000103846	hspa5	1	0.008763073	-0.349626126	0.148	0.255
724	ENSDARG00000103878	anpepb	1	0.026401752	0.340049584	0.426	0.346
725	ENSDARG00000103919	si:ch73-1a9.3	1	0.000100181	-0.771266528	0.383	0.556
726	ENSDARG00000104030	taf12	1	0.000433318	-0.379349286	0.093	0.218
727	ENSDARG00000104085	abcd3a	1	0.000266989	0.551485304	0.454	0.368
728	ENSDARG00000104256	bco1	1	0.226480125	0.299815695	0.251	0.241
729	ENSDARG00000104279	appa	1	0.000229198	-0.418221288	0.066	0.183
730	ENSDARG00000104372	gnb1b	1	0.010560176	-0.315589691	0.202	0.33
731	ENSDARG00000104782	oaz1b	1	0.002438288	-0.465854184	0.153	0.275
732	ENSDARG00000104945	sncb	1	0.000328415	-0.824128025	0.044	0.141
733	ENSDARG00000105068	si:ch1073-443f11.2	1	7.72E-05	-0.40445507	0.071	0.203
734	ENSDARG00000105154	creg1	1	0.00058518	-0.325168724	0.049	0.148
735	ENSDARG00000105223	pmp22a	1	0.001028755	-0.694532343	0.049	0.137
736	ENSDARG00000105522	si:ch211-196f2.3	1	0.0002569	-0.26019872	0.016	0.101
737	ENSDARG00000109510	lsm12b	1	0.003145879	-0.257410629	0.202	0.346
738	ENSDARG00000109861	BX545855.1	1	0.872800523	-0.504780746	0.393	0.387
739	ENSDARG00000111939	atf4a	1	0.005577758	-0.323745454	0.066	0.146
740	ENSDARG00000112644	CU459056.1	1	0.000337192	-0.251747172	0.027	0.118
741	ENSDARG00000116164	crygm2d8	1	0.698475513	-0.376617287	0.24	0.255
742	ENSDARG00000116491	h2afvb	1	0.00567786	-0.356468495	0.191	0.314
