# Supplementary material for: Cell-type-specific responses to the microbiota across all tissues of the larval zebrafish
Source: Cell Rep. Author manuscript; Available in PMC 2023 Oct 23. (PMC10423310; doi:10.1016/j.celrep.2023.112095)
Supplement: MMC11 [file NIHMS1880944-supplement-MMC11.zip]

Archive with 83 entries (73 files):
- DataS5/
- DataS5/.DS_Store
- __MACOSX/DataS5/._.DS_Store
- DataS5/S.Figure7_PanelB_DEGs_GOterms/
- __MACOSX/DataS5/._S.Figure7_PanelB_DEGs_GOterms
- DataS5/README_S.Figure7_PanelB_DEGs_GOterms.docx
- __MACOSX/DataS5/._README_S.Figure7_PanelB_DEGs_GOterms.docx
- DataS5/S.Figure7_PanelB_DEGs_GOterms/.Rhistory
- __MACOSX/DataS5/S.Figure7_PanelB_DEGs_GOterms/._.Rhistory
- DataS5/S.Figure7_PanelB_DEGs_GOterms/.DS_Store
- __MACOSX/DataS5/S.Figure7_PanelB_DEGs_GOterms/._.DS_Store
- DataS5/S.Figure7_PanelB_DEGs_GOterms/SubCluster3/
- __MACOSX/DataS5/S.Figure7_PanelB_DEGs_GOterms/._SubCluster3
- DataS5/S.Figure7_PanelB_DEGs_GOterms/SubCluster4/
- __MACOSX/DataS5/S.Figure7_PanelB_DEGs_GOterms/._SubCluster4
- DataS5/S.Figure7_PanelB_DEGs_GOterms/SubCluster5/
- __MACOSX/DataS5/S.Figure7_PanelB_DEGs_GOterms/._SubCluster5
- DataS5/S.Figure7_PanelB_DEGs_GOterms/SubCluster2/
- __MACOSX/DataS5/S.Figure7_PanelB_DEGs_GOterms/._SubCluster2
- DataS5/S.Figure7_PanelB_DEGs_GOterms/SubCluster7/
- __MACOSX/DataS5/S.Figure7_PanelB_DEGs_GOterms/._SubCluster7
- DataS5/S.Figure7_PanelB_DEGs_GOterms/SubCluster0/
- __MACOSX/DataS5/S.Figure7_PanelB_DEGs_GOterms/._SubCluster0
- DataS5/S.Figure7_PanelB_DEGs_GOterms/SubCluster1/
- __MACOSX/DataS5/S.Figure7_PanelB_DEGs_GOterms/._SubCluster1
- DataS5/S.Figure7_PanelB_DEGs_GOterms/SubCluster6/
- __MACOSX/DataS5/S.Figure7_PanelB_DEGs_GOterms/._SubCluster6
- DataS5/S.Figure7_PanelB_DEGs_GOterms/SubCluster3/GOresults_subClu3_GFup_fdr.tsv
- __MACOSX/DataS5/S.Figure7_PanelB_DEGs_GOterms/SubCluster3/._GOresults_subClu3_GFup_fdr.tsv
- DataS5/S.Figure7_PanelB_DEGs_GOterms/SubCluster3/subClu3_CVvGF.tsv
- __MACOSX/DataS5/S.Figure7_PanelB_DEGs_GOterms/SubCluster3/._subClu3_CVvGF.tsv
- DataS5/S.Figure7_PanelB_DEGs_GOterms/SubCluster3/GOresults_subClu3_CVZup_fdr.tsv
- __MACOSX/DataS5/S.Figure7_PanelB_DEGs_GOterms/SubCluster3/._GOresults_subClu3_CVZup_fdr.tsv
- DataS5/S.Figure7_PanelB_DEGs_GOterms/SubCluster4/GOresults_subClu4_GFup_fdr.tsv
- __MACOSX/DataS5/S.Figure7_PanelB_DEGs_GOterms/SubCluster4/._GOresults_subClu4_GFup_fdr.tsv
- DataS5/S.Figure7_PanelB_DEGs_GOterms/SubCluster4/subClu4_CVvGF.tsv
- __MACOSX/DataS5/S.Figure7_PanelB_DEGs_GOterms/SubCluster4/._subClu4_CVvGF.tsv
- DataS5/S.Figure7_PanelB_DEGs_GOterms/SubCluster4/GOresults_subClu4_CVZup_fdr.tsv
- __MACOSX/DataS5/S.Figure7_PanelB_DEGs_GOterms/SubCluster4/._GOresults_subClu4_CVZup_fdr.tsv
- DataS5/S.Figure7_PanelB_DEGs_GOterms/SubCluster5/GOresults_subClu5_CVZup_fdr.tsv
- __MACOSX/DataS5/S.Figure7_PanelB_DEGs_GOterms/SubCluster5/._GOresults_subClu5_CVZup_fdr.tsv
- DataS5/S.Figure7_PanelB_DEGs_GOterms/SubCluster5/subClu5_CVvGF.tsv
- __MACOSX/DataS5/S.Figure7_PanelB_DEGs_GOterms/SubCluster5/._subClu5_CVvGF.tsv
- DataS5/S.Figure7_PanelB_DEGs_GOterms/SubCluster5/GOresults_subClu5_GFup_fdr.tsv
- __MACOSX/DataS5/S.Figure7_PanelB_DEGs_GOterms/SubCluster5/._GOresults_subClu5_GFup_fdr.tsv
- DataS5/S.Figure7_PanelB_DEGs_GOterms/SubCluster5/.DS_Store
- __MACOSX/DataS5/S.Figure7_PanelB_DEGs_GOterms/SubCluster5/._.DS_Store
- DataS5/S.Figure7_PanelB_DEGs_GOterms/SubCluster2/GOresults_subClu2_GFup_fdr.tsv
- __MACOSX/DataS5/S.Figure7_PanelB_DEGs_GOterms/SubCluster2/._GOresults_subClu2_GFup_fdr.tsv
- DataS5/S.Figure7_PanelB_DEGs_GOterms/SubCluster2/GOresults_subClu2_CVZup_fdr.tsv
- __MACOSX/DataS5/S.Figure7_PanelB_DEGs_GOterms/SubCluster2/._GOresults_subClu2_CVZup_fdr.tsv
- DataS5/S.Figure7_PanelB_DEGs_GOterms/SubCluster2/subClu2_CVvGF.tsv
- __MACOSX/DataS5/S.Figure7_PanelB_DEGs_GOterms/SubCluster2/._subClu2_CVvGF.tsv
- DataS5/S.Figure7_PanelB_DEGs_GOterms/SubCluster7/.DS_Store
- __MACOSX/DataS5/S.Figure7_PanelB_DEGs_GOterms/SubCluster7/._.DS_Store
- DataS5/S.Figure7_PanelB_DEGs_GOterms/SubCluster7/SubCluster7_GOsorting_CVZup.xlsx
- __MACOSX/DataS5/S.Figure7_PanelB_DEGs_GOterms/SubCluster7/._SubCluster7_GOsorting_CVZup.xlsx
- DataS5/S.Figure7_PanelB_DEGs_GOterms/SubCluster7/subClu7_CVvGF.tsv
- __MACOSX/DataS5/S.Figure7_PanelB_DEGs_GOterms/SubCluster7/._subClu7_CVvGF.tsv
- DataS5/S.Figure7_PanelB_DEGs_GOterms/SubCluster7/GOresults_subClu7_GFup_fdr.tsv
- __MACOSX/DataS5/S.Figure7_PanelB_DEGs_GOterms/SubCluster7/._GOresults_subClu7_GFup_fdr.tsv
- DataS5/S.Figure7_PanelB_DEGs_GOterms/SubCluster7/GOresults_subClu7CVZup_fdr.tsv
- __MACOSX/DataS5/S.Figure7_PanelB_DEGs_GOterms/SubCluster7/._GOresults_subClu7CVZup_fdr.tsv
- DataS5/S.Figure7_PanelB_DEGs_GOterms/SubCluster0/GOresults_subClu0_GFup_fdr.tsv
- __MACOSX/DataS5/S.Figure7_PanelB_DEGs_GOterms/SubCluster0/._GOresults_subClu0_GFup_fdr.tsv
- DataS5/S.Figure7_PanelB_DEGs_GOterms/SubCluster0/GOresults_subClu0_CVZup_fdr.tsv
- __MACOSX/DataS5/S.Figure7_PanelB_DEGs_GOterms/SubCluster0/._GOresults_subClu0_CVZup_fdr.tsv
- DataS5/S.Figure7_PanelB_DEGs_GOterms/SubCluster0/subClu0_CVvGF.tsv
- __MACOSX/DataS5/S.Figure7_PanelB_DEGs_GOterms/SubCluster0/._subClu0_CVvGF.tsv
- DataS5/S.Figure7_PanelB_DEGs_GOterms/SubCluster1/GOresults_subClu1_CVZup_fdr.tsv
- __MACOSX/DataS5/S.Figure7_PanelB_DEGs_GOterms/SubCluster1/._GOresults_subClu1_CVZup_fdr.tsv
- DataS5/S.Figure7_PanelB_DEGs_GOterms/SubCluster1/subClu1_CVvGF.tsv
- __MACOSX/DataS5/S.Figure7_PanelB_DEGs_GOterms/SubCluster1/._subClu1_CVvGF.tsv
- DataS5/S.Figure7_PanelB_DEGs_GOterms/SubCluster1/GOresults_subClu1_GFup_fdr.tsv
- __MACOSX/DataS5/S.Figure7_PanelB_DEGs_GOterms/SubCluster1/._GOresults_subClu1_GFup_fdr.tsv
- DataS5/S.Figure7_PanelB_DEGs_GOterms/SubCluster6/.DS_Store
- __MACOSX/DataS5/S.Figure7_PanelB_DEGs_GOterms/SubCluster6/._.DS_Store
- DataS5/S.Figure7_PanelB_DEGs_GOterms/SubCluster6/GOresults_subClu6_CVZup_fdr.tsv
- __MACOSX/DataS5/S.Figure7_PanelB_DEGs_GOterms/SubCluster6/._GOresults_subClu6_CVZup_fdr.tsv
- DataS5/S.Figure7_PanelB_DEGs_GOterms/SubCluster6/subClu6_CVvGF.tsv
- __MACOSX/DataS5/S.Figure7_PanelB_DEGs_GOterms/SubCluster6/._subClu6_CVvGF.tsv
- DataS5/S.Figure7_PanelB_DEGs_GOterms/SubCluster6/GOresults_subClu6_GFup_fdr.tsv
- __MACOSX/DataS5/S.Figure7_PanelB_DEGs_GOterms/SubCluster6/._GOresults_subClu6_GFup_fdr.tsv
