# Supplementary material for: Cell-type-specific responses to the microbiota across all tissues of the larval zebrafish
Source: Cell Rep. Author manuscript; Available in PMC 2023 Oct 23. (PMC10423310; doi:10.1016/j.celrep.2023.112095)
Supplement: MMC11 [file NIHMS1880944-supplement-MMC11.zip › DataS5/S.Figure7_PanelB_DEGs_GOterms/SubCluster3/GOresults_subClu3_GFup_fdr.tsv]

ONTOLOGY	ID	Description	pvalue	p.adjust	qvalue	geneID	Count
BP	GO:0002088	lens development in camera-type eye	1.97E-41	2.44E-39	2.17E-39	ENSDARG00000086917/ENSDARG00000024548/ENSDARG00000068507/ENSDARG00000030411/ENSDARG00000053862/ENSDARG00000086658/ENSDARG00000032929/ENSDARG00000053875/ENSDARG00000087324/ENSDARG00000087765/ENSDARG00000057460/ENSDARG00000041925/ENSDARG00000016793/ENSDARG00000007576/ENSDARG00000014803/ENSDARG00000030349/ENSDARG00000069801/ENSDARG00000069817/ENSDARG00000069827/ENSDARG00000074001/ENSDARG00000076572/…	23
BP	GO:0007601	visual perception	3.96E-36	2.46E-34	2.19E-34	ENSDARG00000086917/ENSDARG00000024548/ENSDARG00000068507/ENSDARG00000030411/ENSDARG00000053862/ENSDARG00000086658/ENSDARG00000032929/ENSDARG00000053875/ENSDARG00000087324/ENSDARG00000087765/ENSDARG00000057460/ENSDARG00000041925/ENSDARG00000016793/ENSDARG00000007576/ENSDARG00000014803/ENSDARG00000030349/ENSDARG00000069801/ENSDARG00000069817/ENSDARG00000069827/ENSDARG00000074001/ENSDARG00000076572/…	23
BP	GO:0050953	sensory perception of light stimulus	8.25E-36	3.41E-34	3.04E-34	ENSDARG00000086917/ENSDARG00000024548/ENSDARG00000068507/ENSDARG00000030411/ENSDARG00000053862/ENSDARG00000086658/ENSDARG00000032929/ENSDARG00000053875/ENSDARG00000087324/ENSDARG00000087765/ENSDARG00000057460/ENSDARG00000041925/ENSDARG00000016793/ENSDARG00000007576/ENSDARG00000014803/ENSDARG00000030349/ENSDARG00000069801/ENSDARG00000069817/ENSDARG00000069827/ENSDARG00000074001/ENSDARG00000076572/…	23
BP	GO:0007600	sensory perception	9.66E-28	3.00E-26	2.67E-26	ENSDARG00000086917/ENSDARG00000024548/ENSDARG00000068507/ENSDARG00000030411/ENSDARG00000053862/ENSDARG00000086658/ENSDARG00000032929/ENSDARG00000053875/ENSDARG00000087324/ENSDARG00000087765/ENSDARG00000057460/ENSDARG00000041925/ENSDARG00000016793/ENSDARG00000007576/ENSDARG00000014803/ENSDARG00000030349/ENSDARG00000069801/ENSDARG00000069817/ENSDARG00000069827/ENSDARG00000074001/ENSDARG00000076572/…	23
CC	GO:0005882	intermediate filament	7.49E-07	7.94E-06	5.28E-06	ENSDARG00000036830/ENSDARG00000036834/ENSDARG00000058371/ENSDARG00000090268/ENSDARG00000092947	5
CC	GO:0045111	intermediate filament cytoskeleton	8.35E-07	7.94E-06	5.28E-06	ENSDARG00000036830/ENSDARG00000036834/ENSDARG00000058371/ENSDARG00000090268/ENSDARG00000092947	5
CC	GO:0099513	polymeric cytoskeletal fiber	0.000172131	0.001090165	0.000724763	ENSDARG00000001889/ENSDARG00000036830/ENSDARG00000036834/ENSDARG00000058371/ENSDARG00000090268/ENSDARG00000092947	6
CC	GO:0005840	ribosome	0.008879027	0.042175377	0.028039032	ENSDARG00000021864/ENSDARG00000041811/ENSDARG00000104011	3
MF	GO:0005212	structural constituent of eye lens	7.14E-48	2.14E-46	1.95E-46	ENSDARG00000086917/ENSDARG00000024548/ENSDARG00000068507/ENSDARG00000030411/ENSDARG00000053862/ENSDARG00000086658/ENSDARG00000032929/ENSDARG00000053875/ENSDARG00000087324/ENSDARG00000087765/ENSDARG00000057460/ENSDARG00000041925/ENSDARG00000016793/ENSDARG00000007576/ENSDARG00000014803/ENSDARG00000015445/ENSDARG00000030349/ENSDARG00000069801/ENSDARG00000069817/ENSDARG00000069827/ENSDARG00000074001/…	24
