# Supplementary material for: Cell-type-specific responses to the microbiota across all tissues of the larval zebrafish
Source: Cell Rep. Author manuscript; Available in PMC 2023 Oct 23. (PMC10423310; doi:10.1016/j.celrep.2023.112095)
Supplement: MMC11 [file NIHMS1880944-supplement-MMC11.zip › DataS5/S.Figure7_PanelB_DEGs_GOterms/SubCluster3/subClu3_CVvGF.tsv]

	gene	gene_NAME	p_val_adj	p_val	avg_log2FC	pct.1	pct.2
1	ENSDARG00000086917	crygm2d2	2.05E-10	9.31E-15	-3.045786939	0.177	0.833
2	ENSDARG00000024548	cryba4	4.24E-08	1.92E-12	-2.541074918	0.177	0.788
3	ENSDARG00000068507	crybb1	7.33E-08	3.32E-12	-2.443106973	0.21	0.803
4	ENSDARG00000030411	crygn2	4.55E-07	2.06E-11	-2.864458192	0.129	0.712
5	ENSDARG00000053862	crygmx	6.71E-05	3.04E-09	-2.488323852	0.145	0.667
6	ENSDARG00000086658	crygm2d21	0.000577577	2.62E-08	-2.897186472	0.032	0.455
7	ENSDARG00000032929	cryba1l1	0.000841151	3.81E-08	-2.32238348	0.177	0.652
8	ENSDARG00000094310	si:ch211-255g12.6	0.001332448	6.04E-08	-2.690867361	0.065	0.5
9	ENSDARG00000053875	cryba1b	0.00338092	1.53E-07	-1.722117723	0.21	0.667
10	ENSDARG00000109861	BX545855.1	0.015425643	6.99E-07	-2.633917239	0.145	0.545
11	ENSDARG00000087324	crygm2d1	0.018406065	8.34E-07	-2.113939248	0.177	0.591
12	ENSDARG00000087765	crygm2d10	0.034352622	1.56E-06	-2.16402449	0.21	0.606
13	ENSDARG00000057460	crygm2d13	0.295618081	1.34E-05	-1.9021543	0.113	0.47
14	ENSDARG00000041925	cryba2b	0.488834298	2.22E-05	-1.844795369	0.194	0.545
15	ENSDARG00000016793	crybb1l2	0.497069877	2.25E-05	-2.022358205	0.113	0.455
16	ENSDARG00000000563	ttn.1	1	0.236716846	0.621979237	0.177	0.106
17	ENSDARG00000001870	atp1a1a.4	1	0.590455414	-0.251943928	0.258	0.303
18	ENSDARG00000001889	tuba1a	1	0.043306747	-1.058220092	0.065	0.182
19	ENSDARG00000001950	ak1	1	0.006871512	0.782982104	0.581	0.409
20	ENSDARG00000002240	psmb6	1	0.497377099	-0.367828411	0.097	0.136
21	ENSDARG00000002344	tubb4b	1	0.112979987	-0.617143854	0.226	0.364
22	ENSDARG00000002369	UBB	1	0.500820264	0.355104484	0.129	0.091
23	ENSDARG00000002589	mylpfb	1	0.34145561	0.345233183	0.532	0.545
24	ENSDARG00000002710	ncl	1	0.027945263	-0.818961445	0.048	0.182
25	ENSDARG00000002745	tdh	1	0.212507367	-0.368228365	0.161	0.258
26	ENSDARG00000002758	dedd1	1	0.074749369	0.766870972	0.161	0.061
27	ENSDARG00000002768	pvalb2	1	0.000188976	0.389098269	1	1
28	ENSDARG00000002791	atp1a1a.1	1	0.238686666	-0.541481502	0.048	0.106
29	ENSDARG00000003032	eif4a1b	1	0.558955686	-0.291624019	0.21	0.258
30	ENSDARG00000003081	mybphb	1	0.061501527	-0.886098876	0.032	0.121
31	ENSDARG00000003113	ada	1	0.337017559	-0.27390497	0.194	0.273
32	ENSDARG00000003151	skp1	1	0.409760193	0.502560974	0.161	0.121
33	ENSDARG00000003216	anxa2a	1	0.17122959	-0.555016767	0.048	0.121
34	ENSDARG00000003695	vdac3	1	0.813034117	0.420676525	0.129	0.121
35	ENSDARG00000003795	idh2	1	0.178315729	0.253892955	0.177	0.091
36	ENSDARG00000003902	ctsl.1	1	0.642125843	-0.828981946	0.113	0.136
37	ENSDARG00000003931	cndp2	1	0.4506725	0.39278634	0.113	0.076
38	ENSDARG00000003952	pfn2	1	0.176598771	0.57509626	0.29	0.197
39	ENSDARG00000004706	syf2	1	0.110174725	-0.793319321	0.032	0.106
40	ENSDARG00000005112	cdh17	1	0.023732103	1.308391122	0.113	0.015
41	ENSDARG00000005191	ahcy	1	0.389614456	-0.279008178	0.419	0.53
42	ENSDARG00000005230	ssr2	1	0.081654321	-0.570525723	0.097	0.227
43	ENSDARG00000006207	gpx1b	1	0.277081572	0.597534136	0.129	0.076
44	ENSDARG00000006215	akr1b1	1	0.121741137	-0.626737452	0.129	0.242
45	ENSDARG00000006316	rpl23a	1	0.04479992	0.299714732	0.903	0.864
46	ENSDARG00000006487	anp32a	1	0.102550325	0.841928333	0.145	0.061
47	ENSDARG00000006766	snd1	1	0.816591486	-0.295253569	0.097	0.106
48	ENSDARG00000006811	sult1st6	1	0.237243362	0.818169259	0.113	0.061
49	ENSDARG00000007275	si:ch211-251b21.1	1	0.430930933	0.534080957	0.129	0.091
50	ENSDARG00000007385	cct7	1	0.369115104	0.387494747	0.177	0.121
51	ENSDARG00000007576	crybb1l1	1	0.025853395	-1.277664099	0.161	0.303
52	ENSDARG00000007682	ppdpfa	1	0.224595235	0.563392983	0.145	0.076
53	ENSDARG00000007836	ctsla	1	0.644081477	0.450924833	0.097	0.121
54	ENSDARG00000007960	hnrnpaba	1	0.236255119	0.485354333	0.306	0.212
55	ENSDARG00000008292	eif2s3	1	0.240728247	-0.35658426	0.161	0.258
56	ENSDARG00000009040	si:ch73-141c7.1	1	0.269018017	-0.751682096	0.129	0.197
57	ENSDARG00000009250	etfb	1	0.067416241	-0.972729931	0.032	0.121
58	ENSDARG00000009280	smyd1a	1	0.486928056	0.28837738	0.129	0.091
59	ENSDARG00000009447	atp5mc3b	1	0.029587828	0.360139121	0.839	0.636
60	ENSDARG00000009505	prelid3b	1	0.157735185	-0.839320711	0.081	0.152
61	ENSDARG00000009544	cldnb	1	0.008800019	-1.981739348	0	0.106
62	ENSDARG00000009553	gng3	1	0.035245403	1.229859746	0.129	0.03
63	ENSDARG00000009640	psmb1	1	0.177870214	0.618204053	0.113	0.045
64	ENSDARG00000009779	mcl1a	1	0.022859028	0.914354808	0.339	0.182
65	ENSDARG00000010008	vim	1	0.83749954	0.255258637	0.145	0.136
66	ENSDARG00000010244	rpl22l1	1	0.207830682	0.332008644	0.516	0.439
67	ENSDARG00000010516	rpl21	1	0.105325772	0.275398383	0.968	0.833
68	ENSDARG00000011146	uqcrb	1	0.299531612	0.486003185	0.258	0.197
69	ENSDARG00000011665	aldoaa	1	0.256311641	0.557231721	0.21	0.136
70	ENSDARG00000011841	atp5l	1	0.267674314	0.404758849	0.371	0.303
71	ENSDARG00000011934	gyg1a	1	0.159280086	-0.554916602	0.048	0.121
72	ENSDARG00000012076	apoa1a	1	0.312721266	0.435815668	0.823	0.727
73	ENSDARG00000012194	scp2a	1	0.076063203	-0.832536016	0.129	0.258
74	ENSDARG00000012513	sdcbp2	1	0.163487011	0.621290442	0.113	0.045
75	ENSDARG00000012688	eif1b	1	0.151514738	0.682777639	0.274	0.182
76	ENSDARG00000012820	nop56	1	0.300771677	0.451065036	0.113	0.061
77	ENSDARG00000013044	ndufv2	1	0.100404222	0.838657908	0.129	0.045
78	ENSDARG00000013078	ywhaba	1	0.506755621	0.277897404	0.145	0.106
79	ENSDARG00000013430	bhmt	1	0.25678086	0.348707405	0.355	0.288
80	ENSDARG00000013522	pck1	1	0.810288441	0.277500834	0.403	0.424
81	ENSDARG00000013721	g6pca.2	1	0.400757082	0.791976894	0.21	0.167
82	ENSDARG00000013755	actn3a	1	0.867212747	0.507280968	0.113	0.106
83	ENSDARG00000013871	slc5a1	1	0.091718334	0.94471188	0.226	0.121
84	ENSDARG00000013931	eif3m	1	0.236485772	0.489873557	0.355	0.273
85	ENSDARG00000013966	psma6b	1	0.269836845	0.759215854	0.113	0.061
86	ENSDARG00000014165	ssr3	1	0.065964419	0.541287244	0.21	0.091
87	ENSDARG00000014230	dlst	1	0.605549948	0.376750113	0.129	0.106
88	ENSDARG00000014313	atp5pf	1	0.478341668	0.385262537	0.242	0.212
89	ENSDARG00000014420	elavl3	1	0.060614553	0.813784478	0.145	0.045
90	ENSDARG00000014556	serpinb1l3	1	0.54106919	0.282048606	0.339	0.318
91	ENSDARG00000014794	uqcrc2a	1	0.547012093	0.362082123	0.145	0.121
92	ENSDARG00000014803	cryba1l2	1	0.037560905	-1.171613748	0.016	0.106
93	ENSDARG00000015445	lim2.4	1	0.001037029	-1.707378427	0.065	0.288
94	ENSDARG00000015662	pla2g12b	1	0.708819056	-0.254702992	0.113	0.136
95	ENSDARG00000015866	apoa2	1	0.01278986	-0.599471694	0.581	0.773
96	ENSDARG00000016173	cct3	1	0.050665192	0.906740978	0.21	0.091
97	ENSDARG00000016443	eif3c	1	0.167928468	-0.511236002	0.113	0.212
98	ENSDARG00000016871	smarce1	1	0.429778087	-0.52039196	0.065	0.106
99	ENSDARG00000016918	ace2	1	0.078475309	0.341973223	0.306	0.167
100	ENSDARG00000017219	pabpc1a	1	0.906575348	-0.270556404	0.419	0.409
101	ENSDARG00000017314	CELA1 (1 of many)	1	0.192332278	0.732035153	0.306	0.227
102	ENSDARG00000017445	eif3i	1	0.172051652	-0.860467883	0.113	0.197
103	ENSDARG00000017624	krt4	1	0.054257377	-0.305296796	0.742	0.848
104	ENSDARG00000017772	mdh1aa	1	0.211859902	0.295500406	0.597	0.47
105	ENSDARG00000017882	rdh1	1	0.194945903	-0.434432317	0.065	0.136
106	ENSDARG00000018404	krt18a.1	1	0.104860565	-0.39846967	0.048	0.136
107	ENSDARG00000018637	sec61g	1	0.009234007	0.835474803	0.597	0.394
108	ENSDARG00000018961	gtpbp4	1	0.152393604	0.625023313	0.339	0.227
109	ENSDARG00000019302	mid1ip1b	1	0.678872357	0.306348859	0.129	0.106
110	ENSDARG00000019332	ndufb4	1	0.341742023	0.354779243	0.226	0.167
111	ENSDARG00000019353	sparc	1	0.62010891	0.300525179	0.113	0.091
112	ENSDARG00000019444	ssr4	1	0.097027511	-0.812994279	0.048	0.136
113	ENSDARG00000019644	ldhba	1	0.004608979	1.30766684	0.242	0.061
114	ENSDARG00000019881	bsg	1	0.038349776	0.927609159	0.226	0.091
115	ENSDARG00000019924	cmpk	1	0.145692938	0.729884545	0.113	0.045
116	ENSDARG00000020261	rab2a	1	0.035448377	-1.079672882	0.048	0.167
117	ENSDARG00000020504	h3f3b.1	1	0.6765328	0.332174327	0.21	0.197
118	ENSDARG00000020693	sesn1	1	0.061609981	-0.85547327	0.048	0.152
119	ENSDARG00000020866	apoa4b.2	1	0.051663876	0.696676218	0.468	0.318
120	ENSDARG00000021113	ptmaa	1	0.070652625	-0.581754307	0.306	0.47
121	ENSDARG00000021143	rtn1b	1	0.008800019	-1.382793475	0	0.106
122	ENSDARG00000021149	cbr1l	1	0.098940964	-0.720869939	0.048	0.136
123	ENSDARG00000021242	mvp	1	0.513747202	-0.261671737	0.097	0.136
124	ENSDARG00000021252	cct6a	1	0.499677227	-0.800222741	0.113	0.152
125	ENSDARG00000021339	cpa5	1	0.145192914	0.91152361	0.129	0.061
126	ENSDARG00000021372	tob1b	1	0.5309904	-0.382450572	0.113	0.152
127	ENSDARG00000021669	sec61a1	1	0.092156881	0.816678173	0.194	0.091
128	ENSDARG00000021811	calm3a	1	0.198160961	0.606023938	0.258	0.167
129	ENSDARG00000021864	rplp1	1	0.000491482	-0.42537651	0.984	1
130	ENSDARG00000021924	hsp70.3	1	0.667149261	-0.384836184	0.145	0.167
131	ENSDARG00000022261	pdzk1	1	0.365093314	-0.336750033	0.129	0.197
132	ENSDARG00000022456	eno1a	1	0.445175602	0.469124603	0.145	0.106
133	ENSDARG00000023028	cdv3	1	0.061994896	0.966219304	0.113	0.03
134	ENSDARG00000023290	fabp3	1	0.466470417	0.367200496	0.21	0.167
135	ENSDARG00000023532	pinx1	1	0.069901648	0.762715802	0.113	0.03
136	ENSDARG00000023820	faxdc2	1	0.233530174	0.38512935	0.435	0.364
137	ENSDARG00000024278	adh8b	1	0.038860267	-1.045252453	0.113	0.258
138	ENSDARG00000025147	cd63	1	0.427055088	0.441435717	0.194	0.152
139	ENSDARG00000025254	s100a10b	1	0.422687513	-0.646845051	0.161	0.212
140	ENSDARG00000025350	prdx2	1	0.057845327	-0.308586297	0.516	0.758
141	ENSDARG00000026369	dbi	1	0.165768396	-0.523279734	0.194	0.318
142	ENSDARG00000026829	cotl1	1	0.32001628	0.539261814	0.194	0.136
143	ENSDARG00000027249	btg1	1	0.439497237	-0.263545154	0.113	0.167
144	ENSDARG00000027899	sem1	1	0.168330444	-0.55610784	0.081	0.167
145	ENSDARG00000028106	glrx	1	0.145692938	0.817605548	0.113	0.045
146	ENSDARG00000028119	sumo3a	1	0.068257298	0.885290005	0.113	0.03
147	ENSDARG00000028213	ttn.2	1	0.908762895	0.486208942	0.161	0.167
148	ENSDARG00000028335	hmga1a	1	0.84648917	0.327430035	0.113	0.106
149	ENSDARG00000028889	ndufb10	1	0.214853388	-0.55746076	0.129	0.212
150	ENSDARG00000029230	pnp4b	1	0.003009099	-1.466719991	0.032	0.212
151	ENSDARG00000029747	mep1a.1	1	0.176154016	-0.771033676	0.081	0.167
152	ENSDARG00000029818	srsf5a	1	0.02094227	-1.213171928	0.048	0.182
153	ENSDARG00000029995	tnni2b.2	1	0.354357488	0.392793487	0.145	0.091
154	ENSDARG00000030270	tnnt3a	1	0.410435083	-0.572521973	0.081	0.121
155	ENSDARG00000030349	cryba2a	1	0.002805916	-1.684198628	0.081	0.273
156	ENSDARG00000030408	rps26l	1	0.251090429	0.264039721	0.758	0.758
157	ENSDARG00000030441	ppa1b	1	0.342006536	-0.456272271	0.097	0.152
158	ENSDARG00000030479	hmgb1b	1	0.758082443	0.676491687	0.113	0.106
159	ENSDARG00000031164	tuba8l2	1	0.400656015	-0.385749236	0.194	0.242
160	ENSDARG00000031317	ppdpfb	1	0.148131237	0.748629143	0.323	0.242
161	ENSDARG00000031427	calm2a	1	0.323851024	-0.338516726	0.145	0.212
162	ENSDARG00000032619	tob1a	1	0.053674593	-0.849135354	0.065	0.182
163	ENSDARG00000032639	cd36	1	0.01221751	1.227049183	0.387	0.212
164	ENSDARG00000032866	erh	1	0.57801333	-0.34566175	0.081	0.106
165	ENSDARG00000033285	gsto2	1	0.067416241	-0.986512499	0.032	0.121
166	ENSDARG00000033364	mgst3b	1	0.08915008	-0.870796381	0.097	0.197
167	ENSDARG00000033655	stmn1b	1	0.62792917	0.413381278	0.226	0.197
168	ENSDARG00000033738	zgc:153867	1	0.367537497	-0.422617748	0.145	0.212
169	ENSDARG00000033832	ampd1	1	0.636282684	0.340816558	0.145	0.121
170	ENSDARG00000034187	calm1b	1	0.046241	0.926429114	0.177	0.061
171	ENSDARG00000034291	rpl37	1	0.168827584	-0.270034252	0.903	0.924
172	ENSDARG00000034470	aldoab	1	0.450138628	0.447172284	0.145	0.106
173	ENSDARG00000034777	txn2	1	0.069901648	0.992324178	0.113	0.03
174	ENSDARG00000035136	selenow1	1	0.038024215	0.790144581	0.21	0.076
175	ENSDARG00000035329	capns1a	1	0.469631053	-0.331383301	0.081	0.121
176	ENSDARG00000035400	btf3	1	0.152418369	-0.491473683	0.323	0.439
177	ENSDARG00000035458	atp2a1l	1	0.418061192	0.773442596	0.242	0.212
178	ENSDARG00000035519	histh1l	1	0.258240854	-0.342608619	0.371	0.485
179	ENSDARG00000035751	ipo7	1	0.02303807	1.126064126	0.113	0.015
180	ENSDARG00000035871	rpl30	1	0.059489735	-0.26295606	0.871	0.909
181	ENSDARG00000036036	mdka	1	0.191598548	0.711733564	0.129	0.061
182	ENSDARG00000036329	ndufa1	1	0.058006047	0.769191636	0.194	0.076
183	ENSDARG00000036427	slc3a2a	1	0.15738217	0.915408368	0.113	0.045
184	ENSDARG00000036456	anxa4	1	0.227584046	-0.345767222	0.258	0.167
185	ENSDARG00000036830	krt91	1	0.036930396	-0.553194521	0.645	0.818
186	ENSDARG00000036834	krt92	1	0.001557272	-1.086790462	0.629	0.788
187	ENSDARG00000036840	krt15	1	0.102792841	-0.837575646	0.161	0.273
188	ENSDARG00000036942	gpd1c	1	0.070544699	-0.836474448	0.032	0.121
189	ENSDARG00000037789	pvalb1	1	0.009895255	0.301450971	1	1
190	ENSDARG00000037790	pvalb8	1	0.021048232	1.017747224	0.306	0.136
191	ENSDARG00000037867	atp5mf	1	0.804719899	0.297287448	0.226	0.242
192	ENSDARG00000037962	psmb7	1	0.437080449	0.256520125	0.177	0.136
193	ENSDARG00000038028	ndufa6	1	0.76067247	0.327410381	0.194	0.182
194	ENSDARG00000038030	rbx1	1	0.558833627	-0.788875354	0.081	0.106
195	ENSDARG00000038075	cyc1	1	0.038713754	1.06925553	0.242	0.106
196	ENSDARG00000038141	atf4b	1	0.768145675	0.266367183	0.113	0.106
197	ENSDARG00000038153	lgals2b	1	0.067113814	-0.27460196	0.968	0.97
198	ENSDARG00000038559	h1f0	1	0.934712095	0.273832324	0.177	0.182
199	ENSDARG00000038577	cox6c	1	0.322326475	-0.303396548	0.194	0.288
200	ENSDARG00000038694	zgc:101744	1	0.489691441	0.440091976	0.129	0.091
201	ENSDARG00000039211	zgc:77439	1	0.512081725	0.448198776	0.129	0.091
202	ENSDARG00000039269	arg2	1	0.007491362	1.266380545	0.145	0.015
203	ENSDARG00000039346	ndufa5	1	0.307349433	-0.625974799	0.081	0.136
204	ENSDARG00000039914	gapdhs	1	0.698751186	0.37369794	0.226	0.227
205	ENSDARG00000039929	ckmt2b	1	0.131904456	0.834226679	0.161	0.076
206	ENSDARG00000040295	apoeb	1	0.02373762	0.613802407	0.452	0.258
207	ENSDARG00000040298	apoa4b.1	1	0.002872349	0.861834684	0.677	0.439
208	ENSDARG00000040466	vil1	1	0.540768062	0.381499871	0.226	0.197
209	ENSDARG00000040534	epcam	1	0.381253541	-0.418827369	0.113	0.167
210	ENSDARG00000040565	ckmb	1	0.081855862	0.476154324	0.613	0.576
211	ENSDARG00000040747	tm4sf4	1	0.025325147	0.873043548	0.613	0.47
212	ENSDARG00000040988	tpi1b	1	0.379007905	0.480652379	0.21	0.152
213	ENSDARG00000041051	mid1ip1a	1	0.167188649	0.835573329	0.129	0.061
214	ENSDARG00000041182	rpl4	1	0.007201376	0.581545296	0.79	0.742
215	ENSDARG00000041314	ndufb9	1	0.081380413	0.894367119	0.177	0.076
216	ENSDARG00000041339	zgc:92380	1	0.659935705	-0.290950071	0.097	0.121
217	ENSDARG00000041450	rab11a	1	0.139902201	-0.75594402	0.048	0.121
218	ENSDARG00000041607	eif4ebp3l	1	0.551746627	0.492503556	0.242	0.212
219	ENSDARG00000041623	mt2	1	0.254797051	0.413255727	0.21	0.136
220	ENSDARG00000041811	rps25	1	0.002747028	-0.466118129	0.79	0.864
221	ENSDARG00000042010	pklr	1	0.416641947	0.60632864	0.21	0.167
222	ENSDARG00000042245	myl13	1	0.31052056	0.522824395	0.129	0.076
223	ENSDARG00000042428	gstt1a	1	0.44757693	-0.39408353	0.081	0.121
224	ENSDARG00000042469	ndufa12	1	0.405634984	0.611247154	0.129	0.091
225	ENSDARG00000042708	tuba8l	1	0.660219028	0.327086534	0.129	0.106
226	ENSDARG00000042725	cebpb	1	0.26588707	-0.554727235	0.065	0.121
227	ENSDARG00000042777	ndufa11	1	0.301512333	-0.591162206	0.097	0.152
228	ENSDARG00000042874	phlda2	1	0.214413606	-0.538530405	0.065	0.136
229	ENSDARG00000042993	prss1	1	0.374316758	-0.302110997	0.323	0.424
230	ENSDARG00000043154	ucp2	1	0.173449404	0.7730853	0.258	0.182
231	ENSDARG00000043371	mdh2	1	0.5523666	-0.355245879	0.339	0.379
232	ENSDARG00000043457	gapdh	1	0.140666623	-0.378951075	0.839	0.864
233	ENSDARG00000043531	jun	1	0.181027071	0.838805214	0.145	0.076
234	ENSDARG00000043587	srd5a2a	1	0.028711211	1.196474735	0.161	0.045
235	ENSDARG00000044528	slc15a1b	1	0.040438211	1.18735034	0.194	0.076
236	ENSDARG00000044562	cycsb	1	0.448022583	-0.364732961	0.177	0.242
237	ENSDARG00000044565	ola1	1	0.211149293	-0.458710072	0.145	0.242
238	ENSDARG00000044566	fabp6	1	0.142500423	-1.699810877	0.21	0.303
239	ENSDARG00000044684	rbp4l	1	0.113344007	0.647285259	0.306	0.197
240	ENSDARG00000044751	ddt	1	0.25972285	-0.551774176	0.048	0.106
241	ENSDARG00000045132	vdac1	1	0.485231612	-0.377293711	0.129	0.182
242	ENSDARG00000045230	cox6b1	1	0.067212905	-0.739537406	0.161	0.303
243	ENSDARG00000045248	h3f3d	1	0.311892123	-0.263318328	0.339	0.424
244	ENSDARG00000045352	cst14a.2	1	0.282816703	0.555381357	0.113	0.061
245	ENSDARG00000045359	elocb	1	0.021702725	1.255108741	0.113	0.015
246	ENSDARG00000045514	atp5f1c	1	0.185109266	0.333611159	0.323	0.212
247	ENSDARG00000045928	psma4	1	0.182154489	0.695804491	0.129	0.061
248	ENSDARG00000046030	zgc:110339	1	0.088800843	1.014945391	0.129	0.045
249	ENSDARG00000052178	eif2s1b	1	0.27308385	0.547637376	0.129	0.076
250	ENSDARG00000052840	ndufs4	1	0.035245403	1.194888493	0.129	0.03
251	ENSDARG00000052842	ppifb	1	0.243027915	0.48730395	0.177	0.106
252	ENSDARG00000052856	khdrbs1a	1	0.090774204	-0.684420648	0.129	0.258
253	ENSDARG00000053291	pnrc2	1	0.159405095	0.543238903	0.339	0.227
254	ENSDARG00000053485	aldh6a1	1	0.396079426	0.419461118	0.194	0.152
255	ENSDARG00000053625	anxa2b	1	0.365019787	0.545149571	0.177	0.121
256	ENSDARG00000053684	aldob	1	0.398688534	-0.311357188	0.968	0.939
257	ENSDARG00000054058	h1fx	1	0.063443397	-0.921230283	0.097	0.212
258	ENSDARG00000054172	pgrmc1	1	0.125383146	0.666108395	0.145	0.061
259	ENSDARG00000054191	pgk1	1	0.314725963	0.403638931	0.113	0.061
260	ENSDARG00000054272	caprin1b	1	0.018650582	-1.454524992	0.032	0.152
261	ENSDARG00000054300	dhrs1	1	0.031853025	-0.928411714	0.065	0.197
262	ENSDARG00000054578	arl6ip1	1	0.100650374	0.854353862	0.145	0.061
263	ENSDARG00000054616	cldni	1	0.100404222	0.832424441	0.129	0.045
264	ENSDARG00000054907	cox7a2l	1	0.107798992	-0.768143438	0.032	0.106
265	ENSDARG00000054916	eif4ebp3	1	0.154664606	0.488484264	0.21	0.121
266	ENSDARG00000055192	zgc:136930	1	0.356302769	-0.295145739	0.306	0.394
267	ENSDARG00000055283	id2a	1	0.31052056	0.597385326	0.129	0.076
268	ENSDARG00000055416	serpinb1	1	0.395261288	-0.4920538	0.21	0.273
269	ENSDARG00000055455	gpm6aa	1	0.644081477	-0.498343513	0.097	0.121
270	ENSDARG00000055514	icn2	1	0.185263365	0.69559885	0.129	0.061
271	ENSDARG00000055539	epdl2	1	0.664824241	-0.968302048	0.355	0.348
272	ENSDARG00000055589	s100t	1	0.037066042	1.276559673	0.129	0.03
273	ENSDARG00000055618	acta1b	1	0.36725616	-0.62249228	0.129	0.182
274	ENSDARG00000055723	hsp70l	1	0.454609794	-0.833432796	0.113	0.152
275	ENSDARG00000055868	rsl1d1	1	0.36095297	0.292517686	0.177	0.121
276	ENSDARG00000056167	hspe1	1	0.287235843	0.664660873	0.113	0.061
277	ENSDARG00000056186	eif5a2	1	0.359100782	-0.685253382	0.065	0.106
278	ENSDARG00000056307	znf706	1	0.44024194	0.343098298	0.145	0.106
279	ENSDARG00000056765	ela2l	1	0.24225234	-0.692620754	0.145	0.227
280	ENSDARG00000057299	pbdc1	1	0.085184821	0.826858635	0.129	0.045
281	ENSDARG00000057414	phb	1	0.112591634	-0.732804549	0.032	0.106
282	ENSDARG00000057706	si:ch211-137i24.10	1	0.414955366	-0.827120643	0.097	0.136
283	ENSDARG00000057912	eif1axb	1	0.163487011	0.723304937	0.113	0.045
284	ENSDARG00000058041	ndufa8	1	0.064402855	-1.030116021	0.032	0.121
285	ENSDARG00000058094	ciarta	1	0.435530324	-0.326364907	0.065	0.106
286	ENSDARG00000058117	snap25b	1	0.079940592	0.813506604	0.177	0.076
287	ENSDARG00000058206	si:ch211-153b23.5	1	0.006273185	1.769819302	0.177	0.03
288	ENSDARG00000058358	krt8	1	0.47002178	0.30178395	0.355	0.288
289	ENSDARG00000058371	krt5	1	0.026964745	-0.729275158	0.403	0.576
290	ENSDARG00000058462	zgc:158846	1	0.196169563	-0.445210952	0.355	0.485
291	ENSDARG00000058560	adrm1	1	0.023732103	1.162425844	0.113	0.015
292	ENSDARG00000059227	fabp1b.1	1	0.556056902	-0.426969664	0.484	0.515
293	ENSDARG00000059391	gyg1b	1	0.018328897	1.388990643	0.145	0.03
294	ENSDARG00000060065	ubap2b	1	0.008800019	-1.59041793	0	0.106
295	ENSDARG00000061187	cbx5	1	0.057353099	-1.029314832	0.032	0.121
296	ENSDARG00000061375	sgpl1	1	0.479475138	0.397619261	0.113	0.076
297	ENSDARG00000061858	zgc:153968	1	0.603121583	0.307282814	0.371	0.333
298	ENSDARG00000062326	hmgn7	1	0.293305006	-0.428601167	0.097	0.167
299	ENSDARG00000062592	myl10	1	0.363298382	0.368654904	0.145	0.091
300	ENSDARG00000063905	mt-co1	1	0.270388235	-0.649484999	0.435	0.545
301	ENSDARG00000063914	mt-nd3	1	0.202175816	0.540401241	0.21	0.121
302	ENSDARG00000063917	mt-nd4	1	0.490431265	-0.258272508	0.339	0.424
303	ENSDARG00000063921	mt-nd5	1	0.296213282	0.531494895	0.113	0.061
304	ENSDARG00000067990	myhz1.1	1	0.80114915	0.901744476	0.613	0.652
305	ENSDARG00000067995	myhz1.2	1	0.134402895	1.319440371	0.306	0.227
306	ENSDARG00000067997	myhz1.3	1	0.875950724	0.255693315	0.21	0.242
307	ENSDARG00000068088	tcnba	1	0.504009151	0.672001879	0.226	0.182
308	ENSDARG00000068214	ccni	1	0.238046909	-0.607444869	0.145	0.227
309	ENSDARG00000068265	tomm5	1	0.426033166	-0.380548538	0.129	0.182
310	ENSDARG00000068289	eif3k	1	0.329510593	-0.528423904	0.097	0.152
311	ENSDARG00000068434	h3f3b.1	1	0.059392438	-0.705742498	0.081	0.197
312	ENSDARG00000068436	h3f3b.1	1	0.708819056	-0.30049395	0.113	0.136
313	ENSDARG00000068680	ctrl	1	0.002749693	1.792609951	0.129	0
314	ENSDARG00000068978	glo1	1	0.090223312	-1.066136544	0.032	0.106
315	ENSDARG00000068995	h2afx1	1	0.38568246	-0.261280786	0.274	0.394
316	ENSDARG00000068996	hist2h2l	1	0.319470486	0.486855177	0.113	0.061
317	ENSDARG00000069100	aldh9a1a.1	1	0.147922837	-0.338891429	0.532	0.636
318	ENSDARG00000069801	crygm2d12	1	0.000250477	-1.615431678	0.194	0.5
319	ENSDARG00000069817	crygm2d8	1	0.039697147	-0.984431383	0.016	0.106
320	ENSDARG00000069827	crygm2d11	1	0.002142903	-1.820311628	0.016	0.182
321	ENSDARG00000069920	cox17	1	0.441326724	-0.263486751	0.065	0.106
322	ENSDARG00000070057	si:dkey-69o16.5	1	0.158076274	-0.406663098	0.177	0.303
323	ENSDARG00000070083	atp5f1b	1	0.12344199	0.444617809	0.565	0.545
324	ENSDARG00000070623	med10	1	0.066644884	1.182709759	0.113	0.03
325	ENSDARG00000070824	ndufb5	1	0.084448451	-1.012149328	0.048	0.136
326	ENSDARG00000070835	tnnc2	1	0.463252254	0.298027749	0.435	0.394
327	ENSDARG00000070844	gamt	1	0.243001836	-0.37462679	0.532	0.667
328	ENSDARG00000070922	cnbpb	1	0.699110673	0.526109312	0.145	0.136
329	ENSDARG00000071060	naa10	1	0.086978614	0.82735468	0.129	0.045
330	ENSDARG00000071403	oaz1a	1	0.03043095	-0.746216095	0.242	0.439
331	ENSDARG00000071445	myoz1b	1	0.314385657	-0.485300194	0.113	0.182
332	ENSDARG00000071691	uqcrc2b	1	0.021060686	1.312365396	0.113	0.015
333	ENSDARG00000074001	crygmxl2	1	0.002125136	-1.631634787	0.048	0.242
334	ENSDARG00000074057	calm3b	1	0.517437469	0.313732895	0.145	0.106
335	ENSDARG00000074340	serf2	1	0.278819818	-0.284704317	0.177	0.273
336	ENSDARG00000075709	ndufb3	1	0.222745783	-0.727120377	0.048	0.106
337	ENSDARG00000075758	ywhabb	1	0.208247347	0.706677375	0.145	0.076
338	ENSDARG00000075768	sdhb	1	0.84648917	0.306229389	0.113	0.106
339	ENSDARG00000075989	arpc2	1	0.656753565	-0.255565805	0.097	0.121
340	ENSDARG00000076223	SERP1	1	0.334619713	0.334755823	0.194	0.136
341	ENSDARG00000076568	sec61b	1	0.257698639	0.608253788	0.29	0.212
342	ENSDARG00000076572	crygm2d7	1	0.000890509	-1.765355709	0.065	0.288
343	ENSDARG00000076667	ccng1	1	0.373524483	-0.400838234	0.177	0.258
344	ENSDARG00000076790	crygm2d16	1	0.063981812	-0.850958769	0.145	0.288
345	ENSDARG00000077777	tmsb4x	1	0.111166256	0.382169393	0.823	0.803
346	ENSDARG00000078113	atp5mea	1	0.659123257	0.337342504	0.113	0.091
347	ENSDARG00000079274	prss59.1	1	0.653046947	0.424767471	0.242	0.227
348	ENSDARG00000079823	mrps36	1	0.075111404	-0.773096057	0.065	0.167
349	ENSDARG00000080010	adh5	1	0.260899257	0.51064493	0.21	0.136
350	ENSDARG00000086699	smim15	1	0.251159261	-0.459356886	0.048	0.106
351	ENSDARG00000086826	sult6b1	1	0.242752886	-0.37550092	0.274	0.379
352	ENSDARG00000087164	crygm2d4	1	0.003366119	-1.811476088	0.032	0.197
353	ENSDARG00000087303	cebpd	1	0.736787896	-0.314703161	0.177	0.197
354	ENSDARG00000087390	hbbe1.3	1	0.901948772	1.767894314	0.113	0.106
355	ENSDARG00000087897	h2afy2	1	0.064600781	0.813808621	0.145	0.045
356	ENSDARG00000088030	rpl35a	1	0.126174618	0.264399867	0.887	0.879
357	ENSDARG00000088091	pfn1	1	0.078059178	-0.636547619	0.371	0.53
358	ENSDARG00000088823	crygm2d3	1	0.000490133	-1.534684192	0.081	0.333
359	ENSDARG00000089382	zgc:158463	1	0.241687243	0.502197741	0.274	0.182
360	ENSDARG00000089399	tmem176l.2	1	0.017280692	0.978167619	0.21	0.061
361	ENSDARG00000090185	si:dkeyp-73b11.8	1	0.146316852	-0.493607487	0.339	0.439
362	ENSDARG00000090228	gsta.1	1	0.014099767	-0.608564862	0.339	0.606
363	ENSDARG00000090268	krtt1c19e	1	0.00172029	-1.129291094	0.371	0.621
364	ENSDARG00000090454	gnb1a	1	0.035245403	1.065475957	0.129	0.03
365	ENSDARG00000090697	eif3ea	1	0.594021031	0.394727285	0.242	0.227
366	ENSDARG00000091996	tcnbb	1	0.112591634	-0.749214888	0.032	0.106
367	ENSDARG00000092155	apoc2	1	0.00124257	1.295820014	0.468	0.212
368	ENSDARG00000092947	cyt1	1	0.003501112	-0.631185885	0.581	0.758
369	ENSDARG00000092970	tmsb2	1	0.305376572	0.417644345	0.113	0.061
370	ENSDARG00000093313	ubb	1	0.63733275	-0.295180632	0.081	0.106
371	ENSDARG00000093796	itln2	1	0.002749693	1.812841384	0.129	0
372	ENSDARG00000093844	zgc:136461	1	0.401386398	0.530257131	0.113	0.076
373	ENSDARG00000095157	zgc:163080	1	0.151451665	0.754000936	0.113	0.045
374	ENSDARG00000095273	cox8a	1	0.9723255	0.366272737	0.145	0.152
375	ENSDARG00000095633	si:ch211-133l5.7	1	0.260816812	0.460269648	0.323	0.242
376	ENSDARG00000096257	si:ch73-367p23.2	1	0.337429079	-0.54476653	0.177	0.242
377	ENSDARG00000097102	si:ch73-281n10.2	1	0.085500606	-0.747539706	0.081	0.197
378	ENSDARG00000097209	cox8b	1	0.063248662	0.808601169	0.145	0.045
379	ENSDARG00000098589	cyb5a	1	0.305373644	0.284275297	0.113	0.061
380	ENSDARG00000099022	faua	1	0.092453695	-0.328679733	0.839	0.818
381	ENSDARG00000099039	pcbp2	1	0.085826537	0.724795185	0.177	0.076
382	ENSDARG00000099148	bzw1b	1	0.66312712	-0.322870132	0.097	0.121
383	ENSDARG00000099185	chia.2	1	0.033005384	0.768437019	0.629	0.545
384	ENSDARG00000099195	ier2a	1	0.194945903	-0.45950627	0.065	0.136
385	ENSDARG00000099200	zgc:123103	1	0.011719301	-1.219237019	0.016	0.136
386	ENSDARG00000099312	jpt1b	1	0.098699155	-0.847559786	0.032	0.106
387	ENSDARG00000099389	cdo1	1	0.570381386	-0.333450594	0.226	0.273
388	ENSDARG00000099663	cox5ab	1	0.597057728	-0.34571422	0.145	0.182
389	ENSDARG00000099766	myl12.1	1	0.140488747	-0.316498205	0.129	0.242
390	ENSDARG00000099776	glula	1	0.844735189	0.387876961	0.177	0.167
391	ENSDARG00000100452	nop53	1	0.121419304	-0.444617992	0.177	0.318
392	ENSDARG00000100513	rps27l	1	0.8388859	0.865895466	0.129	0.121
393	ENSDARG00000100588	rpl36	1	0.358321641	-0.264300412	0.855	0.909
394	ENSDARG00000101074	glud1b	1	0.225646067	-0.31793642	0.226	0.333
395	ENSDARG00000101160	apoa4a	1	0.297682351	0.763368159	0.129	0.076
396	ENSDARG00000101199	rbp4	1	0.334271979	0.306213179	0.339	0.273
397	ENSDARG00000101560	psma1	1	0.192779893	0.776929178	0.145	0.076
398	ENSDARG00000101619	minos1	1	0.269123305	0.643794824	0.129	0.076
399	ENSDARG00000102004	apoea	1	0.160298418	0.700070563	0.323	0.242
400	ENSDARG00000102105	dad1	1	0.170221502	0.591720406	0.21	0.121
401	ENSDARG00000102442	IZUMO1R	1	0.073325531	1.026277322	0.161	0.061
402	ENSDARG00000102558	pde6ha	1	0.03762158	1.1189919	0.29	0.136
403	ENSDARG00000102640	pdia3	1	0.52868939	0.440401769	0.177	0.136
404	ENSDARG00000102741	sumo2b	1	0.019922603	1.02573364	0.194	0.061
405	ENSDARG00000102744	mgst3a	1	0.122355423	-0.39148863	0.113	0.227
406	ENSDARG00000103199	si:dkey-247k7.2	1	0.022006966	1.215216313	0.145	0.03
407	ENSDARG00000103295	cyp3a65	1	0.272892048	-0.266261276	0.468	0.561
408	ENSDARG00000103342	wu:fa56d06	1	0.822811044	-0.263722109	0.258	0.273
409	ENSDARG00000103543	gngt2b	1	0.135840245	0.89498148	0.177	0.091
410	ENSDARG00000103639	si:dkey-36i7.3	1	0.061095321	-0.562424245	0.339	0.515
411	ENSDARG00000103672	cirbpa	1	0.37679654	-0.426140631	0.097	0.152
412	ENSDARG00000103785	sult2st2	1	0.014360233	-1.239210074	0.048	0.197
413	ENSDARG00000103994	ppiab	1	0.071766583	-0.528480717	0.516	0.652
414	ENSDARG00000104011	rps17	1	0.000968718	-0.927856089	0.435	0.697
415	ENSDARG00000104028	si:dkey-74k8.3	1	0.165742979	0.910952772	0.145	0.076
416	ENSDARG00000104066	dnaja2a	1	0.25972285	-0.394103354	0.048	0.106
417	ENSDARG00000104068	gstp1	1	0.08306241	0.691926116	0.323	0.197
418	ENSDARG00000104181	tmsb1	1	0.190810283	0.313761497	0.581	0.439
419	ENSDARG00000104372	gnb1b	1	0.031471545	1.181914228	0.161	0.045
420	ENSDARG00000104517	uqcr10	1	0.4103633	0.519933797	0.194	0.152
421	ENSDARG00000104782	oaz1b	1	0.3678213	0.360315807	0.145	0.091
422	ENSDARG00000104945	sncb	1	0.412788426	-0.493645286	0.065	0.106
423	ENSDARG00000109510	lsm12b	1	0.001746255	1.564687878	0.177	0.015
424	ENSDARG00000115557	cox7b	1	0.289507608	-0.521052062	0.29	0.348
425	ENSDARG00000116164	crygm2d8	1	0.000598026	-1.488046446	0.097	0.364
426	ENSDARG00000116491	h2afvb	1	0.211443694	0.70762302	0.145	0.076
