# Supplementary material for: Cell-type-specific responses to the microbiota across all tissues of the larval zebrafish
Source: Cell Rep. Author manuscript; Available in PMC 2023 Oct 23. (PMC10423310; doi:10.1016/j.celrep.2023.112095)
Supplement: MMC11 [file NIHMS1880944-supplement-MMC11.zip › DataS5/S.Figure7_PanelB_DEGs_GOterms/SubCluster3/GOresults_subClu3_CVZup_fdr.tsv]

ONTOLOGY	ID	Description	pvalue	p.adjust	qvalue	geneID	Count
BP	GO:0042953	lipoprotein transport	0.000148288	0.020845891	0.015536853	ENSDARG00000032639/ENSDARG00000092155	2
BP	GO:0044872	lipoprotein localization	0.000148288	0.020845891	0.015536853	ENSDARG00000032639/ENSDARG00000092155	2
BP	GO:0097006	regulation of plasma lipoprotein particle levels	0.000209858	0.020845891	0.015536853	ENSDARG00000032639/ENSDARG00000040295	2
BP	GO:0042159	lipoprotein catabolic process	0.000364372	0.027145748	0.02023226	ENSDARG00000040295/ENSDARG00000092155	2
BP	GO:0006869	lipid transport	0.00077831	0.03958645	0.02950456	ENSDARG00000032639/ENSDARG00000040295/ENSDARG00000040298/ENSDARG00000092155	4
BP	GO:0002687	positive regulation of leukocyte migration	0.000797043	0.03958645	0.02950456	ENSDARG00000090454/ENSDARG00000104372	2
BP	GO:1902622	regulation of neutrophil migration	0.000930585	0.039616352	0.029526846	ENSDARG00000090454/ENSDARG00000104372	2
BP	GO:0010876	lipid localization	0.001064751	0.039661961	0.02956084	ENSDARG00000032639/ENSDARG00000040295/ENSDARG00000040298/ENSDARG00000092155	4
BP	GO:0042157	lipoprotein metabolic process	0.001327404	0.042378622	0.031585621	ENSDARG00000040295/ENSDARG00000040298/ENSDARG00000092155	3
BP	GO:0048920	posterior lateral line neuromast primordium migration	0.001476469	0.042378622	0.031585621	ENSDARG00000090454/ENSDARG00000104372	2
BP	GO:0048883	neuromast primordium migration	0.001564312	0.042378622	0.031585621	ENSDARG00000090454/ENSDARG00000104372	2
CC	GO:0005834	heterotrimeric G-protein complex	0.000136262	0.002647677	0.001486415	ENSDARG00000009553/ENSDARG00000090454/ENSDARG00000104372	3
CC	GO:1905360	GTPase complex	0.000136262	0.002647677	0.001486415	ENSDARG00000009553/ENSDARG00000090454/ENSDARG00000104372	3
CC	GO:0034364	high-density lipoprotein particle	0.000138464	0.002647677	0.001486415	ENSDARG00000040295/ENSDARG00000092155	2
CC	GO:0019897	extrinsic component of plasma membrane	0.000141209	0.002647677	0.001486415	ENSDARG00000005112/ENSDARG00000009553/ENSDARG00000090454/ENSDARG00000104372	4
CC	GO:0032994	protein-lipid complex	0.000366751	0.003929475	0.002206021	ENSDARG00000040295/ENSDARG00000092155	2
CC	GO:0034358	plasma lipoprotein particle	0.000366751	0.003929475	0.002206021	ENSDARG00000040295/ENSDARG00000092155	2
CC	GO:1990777	lipoprotein particle	0.000366751	0.003929475	0.002206021	ENSDARG00000040295/ENSDARG00000092155	2
CC	GO:0019898	extrinsic component of membrane	0.000745685	0.006647208	0.003731766	ENSDARG00000005112/ENSDARG00000009553/ENSDARG00000090454/ENSDARG00000104372	4
CC	GO:0031234	extrinsic component of cytoplasmic side of plasma membrane	0.000797665	0.006647208	0.003731766	ENSDARG00000009553/ENSDARG00000090454/ENSDARG00000104372	3
CC	GO:0009898	cytoplasmic side of plasma membrane	0.001435129	0.010763464	0.006042646	ENSDARG00000009553/ENSDARG00000090454/ENSDARG00000104372	3
CC	GO:0098562	cytoplasmic side of membrane	0.001641596	0.011192698	0.00628362	ENSDARG00000009553/ENSDARG00000090454/ENSDARG00000104372	3
CC	GO:0098800	inner mitochondrial membrane protein complex	0.001984711	0.012404446	0.006963899	ENSDARG00000009447/ENSDARG00000038075/ENSDARG00000052840	3
CC	GO:0022625	cytosolic large ribosomal subunit	0.004658255	0.026874548	0.015087465	ENSDARG00000006316/ENSDARG00000041182	2
CC	GO:0098798	mitochondrial protein-containing complex	0.009133202	0.044182369	0.024804137	ENSDARG00000009447/ENSDARG00000038075/ENSDARG00000052840	3
CC	GO:0005746	mitochondrial respirasome	0.009205964	0.044182369	0.024804137	ENSDARG00000038075/ENSDARG00000052840	2
CC	GO:0098803	respiratory chain complex	0.009425572	0.044182369	0.024804137	ENSDARG00000038075/ENSDARG00000052840	2
CC	GO:0098797	plasma membrane protein complex	0.011099466	0.046567958	0.026143415	ENSDARG00000005112/ENSDARG00000009553/ENSDARG00000090454/ENSDARG00000104372	4
CC	GO:0031966	mitochondrial membrane	0.01117631	0.046567958	0.026143415	ENSDARG00000009447/ENSDARG00000009779/ENSDARG00000038075/ENSDARG00000052840	4
CC	GO:0070469	respirasome	0.012240488	0.048317717	0.027125736	ENSDARG00000038075/ENSDARG00000052840	2
CC	GO:1990204	oxidoreductase complex	0.012995018	0.048731318	0.027357933	ENSDARG00000038075/ENSDARG00000052840	2
CC	GO:0015934	large ribosomal subunit	0.014832476	0.049337148	0.027698048	ENSDARG00000006316/ENSDARG00000041182	2
CC	GO:0022626	cytosolic ribosome	0.014832476	0.049337148	0.027698048	ENSDARG00000006316/ENSDARG00000041182	2
CC	GO:0098552	side of membrane	0.015130059	0.049337148	0.027698048	ENSDARG00000009553/ENSDARG00000090454/ENSDARG00000104372	3
