# Supplementary material for: Cell-type-specific responses to the microbiota across all tissues of the larval zebrafish
Source: Cell Rep. Author manuscript; Available in PMC 2023 Oct 23. (PMC10423310; doi:10.1016/j.celrep.2023.112095)
Supplement: MMC11 [file NIHMS1880944-supplement-MMC11.zip › DataS5/S.Figure7_PanelB_DEGs_GOterms/SubCluster4/GOresults_subClu4_GFup_fdr.tsv]

ONTOLOGY	ID	Description	pvalue	p.adjust	qvalue	geneID	Count
BP	GO:0002088	lens development in camera-type eye	1.43E-26	6.05E-24	5.75E-24	ENSDARG00000086917/ENSDARG00000069801/ENSDARG00000041925/ENSDARG00000087324/ENSDARG00000068507/ENSDARG00000086658/ENSDARG00000007576/ENSDARG00000016793/ENSDARG00000024548/ENSDARG00000030349/ENSDARG00000030411/ENSDARG00000032929/ENSDARG00000053862/ENSDARG00000053875/ENSDARG00000057460/ENSDARG00000076790/ENSDARG00000087765/ENSDARG00000088823/ENSDARG00000116164	19
BP	GO:0007601	visual perception	2.57E-22	5.45E-20	5.18E-20	ENSDARG00000086917/ENSDARG00000069801/ENSDARG00000041925/ENSDARG00000087324/ENSDARG00000068507/ENSDARG00000086658/ENSDARG00000007576/ENSDARG00000016793/ENSDARG00000024548/ENSDARG00000030349/ENSDARG00000030411/ENSDARG00000032929/ENSDARG00000053862/ENSDARG00000053875/ENSDARG00000057460/ENSDARG00000076790/ENSDARG00000087765/ENSDARG00000088823/ENSDARG00000116164	19
BP	GO:0050953	sensory perception of light stimulus	4.63E-22	6.54E-20	6.22E-20	ENSDARG00000086917/ENSDARG00000069801/ENSDARG00000041925/ENSDARG00000087324/ENSDARG00000068507/ENSDARG00000086658/ENSDARG00000007576/ENSDARG00000016793/ENSDARG00000024548/ENSDARG00000030349/ENSDARG00000030411/ENSDARG00000032929/ENSDARG00000053862/ENSDARG00000053875/ENSDARG00000057460/ENSDARG00000076790/ENSDARG00000087765/ENSDARG00000088823/ENSDARG00000116164	19
BP	GO:0007600	sensory perception	1.22E-15	1.30E-13	1.23E-13	ENSDARG00000086917/ENSDARG00000069801/ENSDARG00000041925/ENSDARG00000087324/ENSDARG00000068507/ENSDARG00000086658/ENSDARG00000007576/ENSDARG00000016793/ENSDARG00000024548/ENSDARG00000030349/ENSDARG00000030411/ENSDARG00000032929/ENSDARG00000053862/ENSDARG00000053875/ENSDARG00000057460/ENSDARG00000076790/ENSDARG00000087765/ENSDARG00000088823/ENSDARG00000116164	19
CC	GO:0005882	intermediate filament	1.52E-05	0.000286758	0.000221949	ENSDARG00000036834/ENSDARG00000044975/ENSDARG00000058371/ENSDARG00000090268/ENSDARG00000092947	5
CC	GO:0045111	intermediate filament cytoskeleton	1.69E-05	0.000286758	0.000221949	ENSDARG00000036834/ENSDARG00000044975/ENSDARG00000058371/ENSDARG00000090268/ENSDARG00000092947	5
MF	GO:0005212	structural constituent of eye lens	7.81E-32	9.22E-30	8.06E-30	ENSDARG00000086917/ENSDARG00000069801/ENSDARG00000041925/ENSDARG00000087324/ENSDARG00000068507/ENSDARG00000086658/ENSDARG00000007576/ENSDARG00000015445/ENSDARG00000016793/ENSDARG00000024548/ENSDARG00000030349/ENSDARG00000030411/ENSDARG00000032929/ENSDARG00000053862/ENSDARG00000053875/ENSDARG00000057460/ENSDARG00000076790/ENSDARG00000087765/ENSDARG00000088823/ENSDARG00000116164	20
