# Supplementary material for: Cell-type-specific responses to the microbiota across all tissues of the larval zebrafish
Source: Cell Rep. Author manuscript; Available in PMC 2023 Oct 23. (PMC10423310; doi:10.1016/j.celrep.2023.112095)
Supplement: MMC11 [file NIHMS1880944-supplement-MMC11.zip › DataS5/S.Figure7_PanelB_DEGs_GOterms/SubCluster4/subClu4_CVvGF.tsv]

	gene	gene_NAME	p_val_adj	p_val	avg_log2FC	pct.1	pct.2
1	ENSDARG00000086917	crygm2d2	0.004015322	1.82E-07	-1.45589511	0.258	0.761
2	ENSDARG00000069801	crygm2d12	0.025303298	1.15E-06	-1.887912267	0.113	0.543
3	ENSDARG00000041925	cryba2b	0.037075085	1.68E-06	-1.832946482	0.242	0.674
4	ENSDARG00000087324	crygm2d1	0.08780288	3.98E-06	-1.585398685	0.226	0.63
5	ENSDARG00000068507	crybb1	0.204558713	9.27E-06	-1.148152555	0.323	0.739
6	ENSDARG00000090228	gsta.1	0.576212178	2.61E-05	-1.198626646	0.645	0.826
7	ENSDARG00000086658	crygm2d21	0.692275997	3.14E-05	-1.284520141	0.097	0.457
8	ENSDARG00000053853	slc13a2	0.959458787	4.35E-05	1.653898683	0.645	0.304
9	ENSDARG00000000489	upf3b	1	0.019457248	0.416719788	0.113	0
10	ENSDARG00000000563	ttn.1	1	0.848503639	-0.35742493	0.145	0.152
11	ENSDARG00000000853	dstyk	1	0.885734683	-0.297794829	0.129	0.13
12	ENSDARG00000001788	atp5po	1	0.069230783	0.425665072	0.694	0.587
13	ENSDARG00000001870	atp1a1a.4	1	0.700072701	-0.668767561	0.468	0.457
14	ENSDARG00000002131	celf2	1	0.127862666	0.283056582	0.161	0.065
15	ENSDARG00000002193	rho	1	0.086317023	-0.521880106	0.29	0.435
16	ENSDARG00000002240	psmb6	1	0.160587402	-0.707749557	0.274	0.37
17	ENSDARG00000002271	zfand5b	1	0.14077083	0.308809532	0.194	0.087
18	ENSDARG00000002344	tubb4b	1	0.135943936	0.377008354	0.823	0.696
19	ENSDARG00000002369	UBB	1	0.066390303	0.470812959	0.613	0.391
20	ENSDARG00000002589	mylpfb	1	0.335722995	-0.408291848	0.484	0.543
21	ENSDARG00000002632	anxa11b	1	0.285228118	-0.44973751	0.339	0.413
22	ENSDARG00000002710	ncl	1	0.148474618	0.313670661	0.661	0.478
23	ENSDARG00000002758	dedd1	1	0.060608465	0.27916174	0.468	0.261
24	ENSDARG00000002768	pvalb2	1	0.340236398	-0.299776261	1	1
25	ENSDARG00000002790	ap2m1a	1	0.801186206	0.26294528	0.339	0.326
26	ENSDARG00000002967	pdap1b	1	0.905404952	-0.320329646	0.145	0.13
27	ENSDARG00000002986	gda	1	0.603338235	-0.422763881	0.161	0.196
28	ENSDARG00000003113	ada	1	0.010610144	0.854367691	0.5	0.283
29	ENSDARG00000003151	skp1	1	0.601572817	-0.257144887	0.323	0.348
30	ENSDARG00000003153	nudt21	1	0.175385243	0.405775823	0.145	0.065
31	ENSDARG00000003193	rassf7b	1	0.04662998	0.616133513	0.129	0.022
32	ENSDARG00000003206	chchd6a	1	0.047828982	0.611310955	0.194	0.065
33	ENSDARG00000003219	bin2a	1	0.021095279	0.593923826	0.258	0.087
34	ENSDARG00000003287	wdr12	1	0.201884886	0.309871091	0.177	0.087
35	ENSDARG00000003382	cwc25	1	0.047828982	0.627976191	0.194	0.065
36	ENSDARG00000003531	tcea1	1	0.400813255	0.262039933	0.113	0.065
37	ENSDARG00000003584	pla2g7	1	0.170936061	0.314148754	0.177	0.087
38	ENSDARG00000003675	cryl1	1	0.519972047	-0.44837285	0.097	0.13
39	ENSDARG00000003681	eif5	1	0.283978508	0.329071461	0.435	0.348
40	ENSDARG00000003693	hars	1	0.033886771	0.582703976	0.21	0.065
41	ENSDARG00000003757	cnpy1	1	0.593216969	-0.268836339	0.145	0.174
42	ENSDARG00000003820	nr1d2a	1	0.104530964	-0.611547479	0.145	0.261
43	ENSDARG00000003860	cbx3a	1	0.024515361	-0.599569988	0.161	0.326
44	ENSDARG00000003866	tm9sf2	1	0.095126424	0.34404915	0.242	0.109
45	ENSDARG00000003902	ctsl.1	1	0.187245661	-2.368538534	0.339	0.391
46	ENSDARG00000003931	cndp2	1	0.700448139	-0.486043129	0.306	0.304
47	ENSDARG00000003940	mtfr1l	1	0.05454828	-0.407889364	0.032	0.13
48	ENSDARG00000004034	arhgdig	1	0.352787858	-0.38247306	0.081	0.13
49	ENSDARG00000004161	ik	1	0.545932469	-0.448770669	0.161	0.196
50	ENSDARG00000004169	stmn1a	1	0.911006319	0.541142547	0.129	0.13
51	ENSDARG00000004173	copa	1	0.016004813	0.688542903	0.161	0.022
52	ENSDARG00000004261	tmed9	1	0.180830777	0.374155111	0.177	0.087
53	ENSDARG00000004363	lhfpl6	1	0.254811323	-0.270583474	0.145	0.065
54	ENSDARG00000004452	tardbpl	1	0.067232423	0.465772632	0.258	0.109
55	ENSDARG00000004587	kat5b	1	0.028075206	0.474025202	0.258	0.087
56	ENSDARG00000004588	sox4a	1	0.13330758	0.373553195	0.129	0.043
57	ENSDARG00000004621	gpm6ab	1	0.368249406	-0.710281493	0.145	0.196
58	ENSDARG00000004714	tcf12	1	0.107081054	0.340985016	0.258	0.13
59	ENSDARG00000004843	foxp1a	1	0.894146951	-0.270735964	0.129	0.13
60	ENSDARG00000004870	psen1	1	0.495706621	-0.354170599	0.113	0.152
61	ENSDARG00000004889	aga	1	0.210345938	-0.377374687	0.081	0.152
62	ENSDARG00000004930	lmo7a	1	0.015046447	0.493911421	0.242	0.065
63	ENSDARG00000004948	bccip	1	0.011441494	0.365372037	0.694	0.413
64	ENSDARG00000005185	cpn1	1	0.360816055	-0.562652348	0.065	0.109
65	ENSDARG00000005191	ahcy	1	0.41602294	-0.285632339	0.677	0.783
66	ENSDARG00000005220	pdcd6	1	0.130243334	0.345733784	0.194	0.087
67	ENSDARG00000005423	pgam1a	1	0.239196125	-0.507345389	0.29	0.37
68	ENSDARG00000005451	gdi2	1	0.248433819	-0.451162894	0.274	0.37
69	ENSDARG00000005481	nfkbiaa	1	0.240868193	0.683370612	0.274	0.174
70	ENSDARG00000005485	ucmab	1	0.18398302	0.475295493	0.113	0.043
71	ENSDARG00000005560	ywhah	1	0.341259605	-0.723769128	0.242	0.304
72	ENSDARG00000005576	mphosph8	1	0.389285867	0.411388947	0.226	0.174
73	ENSDARG00000005643	gcat	1	0.110899096	-0.349884663	0.032	0.109
74	ENSDARG00000005673	f3b	1	0.075274881	0.401879695	0.113	0.022
75	ENSDARG00000005772	tsr2	1	0.074198403	0.571515082	0.306	0.174
76	ENSDARG00000005924	serpina10a	1	0.644319539	-0.342569444	0.242	0.261
77	ENSDARG00000006124	kdm5c	1	0.065543561	-0.50366753	0.081	0.196
78	ENSDARG00000006207	gpx1b	1	0.000940891	0.677666436	0.516	0.196
79	ENSDARG00000006215	akr1b1	1	0.0370276	-0.657018184	0.484	0.587
80	ENSDARG00000006219	gnl3	1	0.239499395	0.270476387	0.161	0.087
81	ENSDARG00000006220	ugt1a7	1	0.182429542	0.509160025	0.242	0.152
82	ENSDARG00000006235	brms1la	1	0.943034015	0.405451233	0.113	0.13
83	ENSDARG00000006260	tuba8l4	1	0.218694057	0.346089623	0.5	0.413
84	ENSDARG00000006283	waslb	1	0.228550474	-0.282109419	0.048	0.109
85	ENSDARG00000006370	atp6v1h	1	0.175601802	-0.411920978	0.129	0.217
86	ENSDARG00000006395	rbm25b	1	0.070894636	0.265170949	0.113	0.022
87	ENSDARG00000006408	hmgb3b	1	0.784564129	-0.564398005	0.21	0.217
88	ENSDARG00000006434	polr1e	1	0.114197041	-0.330107529	0.032	0.109
89	ENSDARG00000006497	rtn1a	1	0.015404169	0.65605994	0.339	0.13
90	ENSDARG00000006514	her6	1	0.580750203	-0.267070791	0.097	0.13
91	ENSDARG00000006553	rras	1	0.78088435	-0.311973037	0.097	0.109
92	ENSDARG00000006603	csrp1a	1	0.434541246	0.480163342	0.226	0.174
93	ENSDARG00000006642	drg2	1	0.129942941	-0.357574687	0.113	0.217
94	ENSDARG00000007034	hnrpkl	1	0.47732812	0.312789371	0.177	0.13
95	ENSDARG00000007040	tmigd1	1	0.527417452	0.690179714	0.194	0.152
96	ENSDARG00000007098	itm2ba	1	0.449987012	0.316703806	0.371	0.283
97	ENSDARG00000007141	psmc3	1	0.096121499	0.615208717	0.194	0.087
98	ENSDARG00000007180	slc30a4	1	0.475725303	-0.806401184	0.113	0.152
99	ENSDARG00000007216	abce1	1	0.009739555	0.492875616	0.177	0.022
100	ENSDARG00000007257	rab5ab	1	0.089395939	0.396122816	0.145	0.043
101	ENSDARG00000007275	si:ch211-251b21.1	1	0.59963526	-0.475372529	0.452	0.413
102	ENSDARG00000007276	ela3l	1	0.927905849	0.416304477	0.129	0.13
103	ENSDARG00000007285	mrpl57	1	0.025743199	0.400137858	0.194	0.043
104	ENSDARG00000007576	crybb1l1	1	0.0107347	-1.119283821	0.097	0.283
105	ENSDARG00000007682	ppdpfa	1	0.157758456	-0.539377947	0.081	0.174
106	ENSDARG00000007693	nfkbiab	1	0.879693312	-0.398614122	0.5	0.435
107	ENSDARG00000007697	fabp7a	1	0.192009969	-0.682701019	0.258	0.348
108	ENSDARG00000007745	uqcrfs1	1	0.059780342	0.403296902	0.435	0.261
109	ENSDARG00000007823	atf3	1	0.7180808	-0.331633045	0.113	0.087
110	ENSDARG00000007836	ctsla	1	0.25724968	-0.42462871	0.597	0.609
111	ENSDARG00000007863	tra2a	1	0.279991196	0.309684898	0.274	0.174
112	ENSDARG00000007867	dazap2	1	0.009739555	0.553700062	0.177	0.022
113	ENSDARG00000007955	iars	1	0.99091436	-0.268096035	0.113	0.109
114	ENSDARG00000008029	mep1a.2	1	0.216914865	-0.310521981	0.21	0.109
115	ENSDARG00000008030	myl9b	1	0.973173374	-0.364803154	0.339	0.304
116	ENSDARG00000008310	ip6k2a	1	0.630419524	0.352128274	0.21	0.174
117	ENSDARG00000008363	mcl1b	1	0.086317023	0.71682116	0.419	0.261
118	ENSDARG00000008383	arpc1a	1	0.327897693	-0.320766887	0.145	0.217
119	ENSDARG00000008407	tspan7b	1	0.213076587	-0.331548497	0.048	0.109
120	ENSDARG00000008480	trmt61a	1	0.071055167	0.513898984	0.145	0.043
121	ENSDARG00000008490	ltv1	1	0.075274881	0.27257939	0.113	0.022
122	ENSDARG00000008678	snx3	1	0.010449737	0.733904372	0.258	0.065
123	ENSDARG00000008785	dldh	1	0.683944324	-0.403530487	0.435	0.413
124	ENSDARG00000008803	marcksb	1	0.01946463	0.720631332	0.194	0.043
125	ENSDARG00000009040	si:ch73-141c7.1	1	0.969176084	-0.500828872	0.419	0.37
126	ENSDARG00000009106	serinc1	1	0.027944561	0.3655334	0.371	0.174
127	ENSDARG00000009136	tp53bp2a	1	0.120995826	0.300283284	0.129	0.043
128	ENSDARG00000009250	etfb	1	0.825517845	-0.422058492	0.339	0.304
129	ENSDARG00000009280	smyd1a	1	0.444843021	-0.461935498	0.145	0.087
130	ENSDARG00000009488	gipc2	1	0.35895483	-0.514978647	0.081	0.13
131	ENSDARG00000009505	prelid3b	1	0.656861018	-0.45073367	0.339	0.348
132	ENSDARG00000009534	wls	1	0.495056945	0.34143244	0.274	0.217
133	ENSDARG00000009544	cldnb	1	0.531952862	0.683121429	0.21	0.174
134	ENSDARG00000009585	papola	1	0.185083364	-0.440686188	0.097	0.174
135	ENSDARG00000009640	psmb1	1	0.084681251	0.30565697	0.371	0.196
136	ENSDARG00000009657	fgfr1op2	1	0.499791404	-0.29060734	0.194	0.13
137	ENSDARG00000009753	sf3b6	1	0.491085124	-0.361472113	0.258	0.304
138	ENSDARG00000009771	ppme1	1	0.137403782	-0.376097624	0.065	0.152
139	ENSDARG00000009939	micu2	1	0.070358085	-0.580753922	0.081	0.196
140	ENSDARG00000009978	icn	1	0.618468462	-1.580424896	0.565	0.587
141	ENSDARG00000010194	eif4bb	1	0.023667138	0.481679224	0.355	0.174
142	ENSDARG00000010238	rbm22	1	0.034325447	0.546959426	0.177	0.043
143	ENSDARG00000010246	prmt1	1	0.034741178	0.467098519	0.21	0.065
144	ENSDARG00000010250	nqo1	1	0.04958742	-0.578171493	0.032	0.13
145	ENSDARG00000010266	igf2bp3	1	0.15456008	0.284358232	0.387	0.239
146	ENSDARG00000010553	mmgt1	1	0.096121499	0.271777745	0.194	0.087
147	ENSDARG00000010745	dnaja2b	1	0.472221878	-0.283150949	0.129	0.174
148	ENSDARG00000010831	churc1	1	0.243641529	0.484030029	0.129	0.065
149	ENSDARG00000011000	gtf2a1	1	0.007436797	0.287605235	0.145	0
150	ENSDARG00000011125	snrpb	1	0.589636255	0.440109394	0.323	0.304
151	ENSDARG00000011371	zgc:64106	1	0.012044952	0.37032409	0.129	0
152	ENSDARG00000011555	spag7	1	0.080821325	0.316371971	0.145	0.043
153	ENSDARG00000011564	sfpq	1	0.096957856	0.28758903	0.242	0.109
154	ENSDARG00000011611	actr1	1	0.018792517	0.369602727	0.161	0.022
155	ENSDARG00000011740	u2af2b	1	0.863206435	-0.451445227	0.177	0.152
156	ENSDARG00000011797	tent5bb	1	0.411349366	0.490775021	0.161	0.109
157	ENSDARG00000011921	txnl1	1	0.350686293	0.272453002	0.194	0.13
158	ENSDARG00000011934	gyg1a	1	0.151165949	0.592557247	0.306	0.196
159	ENSDARG00000011956	dlx4a	1	0.019457248	0.565638833	0.113	0
160	ENSDARG00000012044	polr3gla	1	0.565247979	-0.311052248	0.097	0.13
161	ENSDARG00000012076	apoa1a	1	0.120469105	0.659241833	0.677	0.565
162	ENSDARG00000012078	meis1b	1	0.867768824	-0.257115516	0.226	0.217
163	ENSDARG00000012138	sgce	1	0.013718004	0.312682696	0.21	0.043
164	ENSDARG00000012399	adssl	1	0.003070634	0.5269653	0.226	0.022
165	ENSDARG00000012458	zgc:77849	1	0.109467618	0.577062346	0.419	0.283
166	ENSDARG00000012499	per1b	1	0.7180808	-0.355520267	0.097	0.109
167	ENSDARG00000012553	rap1aa	1	0.247307346	0.45812704	0.258	0.174
168	ENSDARG00000012577	waca	1	0.084628289	0.6027512	0.177	0.065
169	ENSDARG00000012591	pdcd10b	1	0.240834739	-0.319722658	0.081	0.152
170	ENSDARG00000012603	eif3ja	1	0.768061488	-0.548133004	0.194	0.152
171	ENSDARG00000012682	pfn2l	1	0.229611237	0.485048499	0.274	0.196
172	ENSDARG00000012688	eif1b	1	0.378050263	0.301072514	0.758	0.696
173	ENSDARG00000012788	foxa3	1	0.130142302	0.687590745	0.129	0.043
174	ENSDARG00000012820	nop56	1	0.100204355	0.307129513	0.581	0.391
175	ENSDARG00000012874	snap23.1	1	0.141514418	-0.541640317	0.161	0.261
176	ENSDARG00000012903	slc34a2a	1	0.182123089	0.462798811	0.226	0.13
177	ENSDARG00000012946	syap1	1	0.498056604	0.254902428	0.129	0.087
178	ENSDARG00000012968	rhoub	1	0.753766059	-0.409449861	0.097	0.109
179	ENSDARG00000012972	cfl1l	1	0.349340376	0.491443103	0.387	0.304
180	ENSDARG00000012987	gpia	1	0.130801209	0.317431913	0.339	0.196
181	ENSDARG00000013044	ndufv2	1	0.265183185	0.394391029	0.258	0.174
182	ENSDARG00000013056	itpk1a	1	0.371501009	-0.380202172	0.355	0.413
183	ENSDARG00000013075	mrpl11	1	0.953385545	0.262949294	0.194	0.196
184	ENSDARG00000013095	gclc	1	0.367085095	0.423374314	0.113	0.065
185	ENSDARG00000013144	atp1b1a	1	0.409816671	0.333592509	0.774	0.696
186	ENSDARG00000013351	cirbpb	1	0.113515928	0.485052533	0.903	0.848
187	ENSDARG00000013371	isoc2	1	0.923743858	-0.393189835	0.177	0.152
188	ENSDARG00000013430	bhmt	1	0.740256556	-0.634901293	0.484	0.478
189	ENSDARG00000013475	cct4	1	0.057291161	0.413629525	0.677	0.543
190	ENSDARG00000013478	rrp15	1	0.13063789	0.296340299	0.161	0.065
191	ENSDARG00000013628	cd164	1	0.012594119	0.493796441	0.258	0.065
192	ENSDARG00000013655	tpd52l2b	1	0.523029958	0.310348187	0.145	0.109
193	ENSDARG00000013711	zgc:77486	1	0.106312528	0.577996975	0.226	0.109
194	ENSDARG00000013721	g6pca.2	1	0.750129658	-0.465814955	0.339	0.326
195	ENSDARG00000013755	actn3a	1	0.323711774	-0.552375937	0.113	0.174
196	ENSDARG00000013776	thop1	1	0.078785428	0.504409232	0.145	0.043
197	ENSDARG00000013830	osbpl2b	1	0.201692882	0.277454737	0.113	0.043
198	ENSDARG00000013871	slc5a1	1	0.051626672	0.394882651	0.403	0.196
199	ENSDARG00000013931	eif3m	1	0.180228025	-0.282752343	0.742	0.826
200	ENSDARG00000013938	psmb3	1	0.002471891	0.947214431	0.323	0.087
201	ENSDARG00000014085	atp6v1e1a	1	0.154549528	-0.297894026	0.081	0.174
202	ENSDARG00000014137	picalmb	1	0.134368551	-0.418076846	0.048	0.13
203	ENSDARG00000014159	mtdha	1	0.06879885	0.480469379	0.339	0.174
204	ENSDARG00000014171	bloc1s1	1	0.052647843	0.291323975	0.129	0.022
205	ENSDARG00000014196	myl1	1	0.991211885	-0.286849489	0.355	0.326
206	ENSDARG00000014313	atp5pf	1	0.411300812	-0.286190194	0.597	0.609
207	ENSDARG00000014329	npm1a	1	0.07676178	0.597770478	0.484	0.348
208	ENSDARG00000014463	usf1l	1	0.04662998	0.375989675	0.129	0.022
209	ENSDARG00000014499	nutf2l	1	0.063974727	0.480999926	0.242	0.109
210	ENSDARG00000014506	tmem126a	1	0.87333507	0.29559523	0.113	0.109
211	ENSDARG00000014591	ilf2	1	0.263229211	-0.495945983	0.145	0.217
212	ENSDARG00000014794	uqcrc2a	1	0.265102786	-0.32176881	0.339	0.435
213	ENSDARG00000014796	wnt11r	1	0.271303062	0.570722728	0.21	0.13
214	ENSDARG00000014806	hacd2	1	0.962910771	-0.30452567	0.145	0.13
215	ENSDARG00000014916	slc10a2	1	0.804665899	0.586185584	0.177	0.217
216	ENSDARG00000015015	tspan18b	1	0.360816055	-0.296115759	0.065	0.109
217	ENSDARG00000015050	calm2b	1	0.33239101	0.35640977	0.661	0.587
218	ENSDARG00000015088	dnajb11	1	0.045219429	0.444630577	0.129	0.022
219	ENSDARG00000015111	ddx39ab	1	0.451051775	0.294322799	0.194	0.152
220	ENSDARG00000015123	dnase1l4.1	1	0.336088949	-0.305666922	0.097	0.152
221	ENSDARG00000015164	mknk2b	1	0.688952274	0.374646906	0.484	0.543
222	ENSDARG00000015310	pitpnbl	1	0.424115631	-0.588067082	0.129	0.174
223	ENSDARG00000015343	pgd	1	0.080857838	0.433210819	0.177	0.065
224	ENSDARG00000015422	ppil1	1	0.466048937	-0.449680595	0.129	0.174
225	ENSDARG00000015427	hdac1	1	0.895456175	-0.351083876	0.274	0.261
226	ENSDARG00000015445	lim2.4	1	0.00259559	-1.067242516	0.032	0.217
227	ENSDARG00000015472	gpc4	1	0.020025689	0.602107254	0.194	0.043
228	ENSDARG00000015540	psen2	1	0.20981409	-0.647000122	0.065	0.13
229	ENSDARG00000015566	dnmt3ab	1	0.582034708	0.262093068	0.113	0.087
230	ENSDARG00000015862	rpl5b	1	0.031802103	0.35198663	1	0.848
231	ENSDARG00000015866	apoa2	1	0.011354193	-0.977920839	0.581	0.739
232	ENSDARG00000015887	b2ml	1	0.619307652	0.269267643	0.5	0.478
233	ENSDARG00000015889	zc3h15	1	0.119811622	0.250248228	0.161	0.065
234	ENSDARG00000015930	rwdd1	1	0.092567221	0.672508946	0.274	0.152
235	ENSDARG00000015955	cldnc	1	0.581570961	1.060887744	0.226	0.196
236	ENSDARG00000015978	COX5B	1	0.364285194	-0.312382999	0.758	0.761
237	ENSDARG00000016058	fibpa	1	0.561438944	-0.392895844	0.081	0.109
238	ENSDARG00000016074	cryz	1	0.972747792	-0.255835649	0.113	0.109
239	ENSDARG00000016143	xiap	1	0.098147729	0.792996919	0.194	0.087
240	ENSDARG00000016156	fam53b	1	0.106312528	0.561413594	0.226	0.109
241	ENSDARG00000016200	trib3	1	0.950714816	-0.438618134	0.21	0.196
242	ENSDARG00000016238	arl6ip5b	1	0.091650301	0.285790216	0.145	0.043
243	ENSDARG00000016239	psmd13	1	0.266714391	0.366324866	0.226	0.152
244	ENSDARG00000016368	zbtb8os	1	0.094689061	-0.43551175	0.129	0.239
245	ENSDARG00000016399	riok1	1	0.20809064	-0.37864739	0.048	0.109
246	ENSDARG00000016477	eif4a2	1	0.139162582	-0.421684699	0.194	0.304
247	ENSDARG00000016484	dkc1	1	0.103776574	0.376048308	0.29	0.152
248	ENSDARG00000016516	rbm8a	1	0.743846965	-0.278651745	0.339	0.348
249	ENSDARG00000016598	ckmt1	1	0.26072152	-0.547300431	0.29	0.37
250	ENSDARG00000016607	echdc2	1	0.828706572	0.334313008	0.113	0.109
251	ENSDARG00000016649	akr7a3	1	0.818614988	-0.30554437	0.194	0.196
252	ENSDARG00000016691	cd9b	1	0.205763842	0.643314587	0.274	0.174
253	ENSDARG00000016721	sdha	1	0.087866484	0.355102032	0.306	0.152
254	ENSDARG00000016771	tfa	1	0.125316192	-0.660872871	0.177	0.065
255	ENSDARG00000016793	crybb1l2	1	0.000986486	-1.300347218	0.177	0.457
256	ENSDARG00000016864	farsb	1	0.056470017	0.30252414	0.161	0.043
257	ENSDARG00000016866	fam102ab	1	0.008378403	-0.375584471	0	0.109
258	ENSDARG00000016867	rnf128a	1	0.964819424	-0.280660413	0.161	0.152
259	ENSDARG00000016871	smarce1	1	0.055354446	0.381923292	0.274	0.109
260	ENSDARG00000016904	bckdk	1	0.080821325	0.566140677	0.145	0.043
261	ENSDARG00000016918	ace2	1	0.053784953	0.782826483	0.468	0.304
262	ENSDARG00000016968	tmem214	1	0.001707553	0.684028397	0.242	0.022
263	ENSDARG00000016979	pmpcb	1	0.580750203	-0.298448112	0.097	0.13
264	ENSDARG00000017084	bud31	1	0.104810679	0.406633386	0.306	0.174
265	ENSDARG00000017441	mylz3	1	0.335441889	-0.642504219	0.919	0.935
266	ENSDARG00000017445	eif3i	1	0.434979774	-0.301541811	0.71	0.63
267	ENSDARG00000017489	ifi45	1	0.119811622	1.442329494	0.161	0.065
268	ENSDARG00000017624	krt4	1	0.053166494	-0.595180134	0.887	0.891
269	ENSDARG00000017675	utp4	1	0.032558116	0.312112574	0.145	0.022
270	ENSDARG00000017741	g3bp1	1	0.094678752	0.378112342	0.177	0.065
271	ENSDARG00000017781	hsd17b10	1	0.240549988	0.461122289	0.226	0.152
272	ENSDARG00000017794	sdr16c5b	1	0.075929989	-0.902387942	0.145	0.283
273	ENSDARG00000017811	si:ch211-210c8.6	1	0.347353542	-0.805204854	0.065	0.109
274	ENSDARG00000017844	copz1	1	0.834304774	0.253091574	0.226	0.217
275	ENSDARG00000017891	tcp1	1	0.056891944	0.400917822	0.516	0.326
276	ENSDARG00000017910	pdss1	1	0.073057902	0.281063954	0.113	0.022
277	ENSDARG00000017960	sfxn2	1	0.116839087	-0.489354564	0.129	0.239
278	ENSDARG00000017985	zgc:77739	1	0.214035291	0.314737837	0.226	0.13
279	ENSDARG00000018002	eci1	1	0.475725303	-0.316051876	0.113	0.152
280	ENSDARG00000018061	neil1	1	0.248460758	0.364032316	0.129	0.065
281	ENSDARG00000018124	psmd3	1	0.005128488	0.918423133	0.306	0.087
282	ENSDARG00000018145	mid1ip1l	1	0.430521195	-0.46711503	0.29	0.348
283	ENSDARG00000018146	gpx1a	1	0.021195461	0.474193818	0.403	0.174
284	ENSDARG00000018241	mfap1	1	0.753766059	-0.26837457	0.097	0.109
285	ENSDARG00000018312	rell1	1	0.019457248	0.497308413	0.113	0
286	ENSDARG00000018494	smn1	1	0.179741095	0.313575829	0.113	0.043
287	ENSDARG00000018529	lipf	1	0.561438944	-0.440720832	0.081	0.109
288	ENSDARG00000018618	cpsf6	1	0.14077083	0.33378084	0.194	0.087
289	ENSDARG00000018903	aimp2	1	0.061208262	-0.580702729	0.258	0.413
290	ENSDARG00000018904	cstf3	1	0.063837154	-0.38516652	0.048	0.152
291	ENSDARG00000019008	erp44	1	0.660532505	-0.368261858	0.129	0.152
292	ENSDARG00000019081	DHDH	1	0.112444574	-0.775012197	0.145	0.261
293	ENSDARG00000019098	cd82a	1	0.05454828	-0.405388023	0.032	0.13
294	ENSDARG00000019260	dhrs9	1	0.199262693	-0.565622217	0.274	0.348
295	ENSDARG00000019335	hes6	1	0.598373243	0.297367405	0.113	0.087
296	ENSDARG00000019353	sparc	1	0.191040262	0.939508232	0.597	0.5
297	ENSDARG00000019496	esd	1	0.139650542	0.38908033	0.274	0.152
298	ENSDARG00000019532	fads2	1	0.393922704	0.292181039	0.113	0.065
299	ENSDARG00000019572	taf7	1	0.462651523	0.320003689	0.129	0.087
300	ENSDARG00000019613	ip6k2b	1	0.033572764	0.368702298	0.323	0.13
301	ENSDARG00000019636	yif1a	1	0.019457248	0.257209197	0.113	0
302	ENSDARG00000019732	mtch2	1	0.768495954	-0.554644602	0.258	0.261
303	ENSDARG00000019856	atp1a1b	1	0.441646807	0.352168896	0.177	0.13
304	ENSDARG00000019924	cmpk	1	0.072292309	0.27494091	0.29	0.13
305	ENSDARG00000019949	serpinh1b	1	0.024363168	0.681075022	0.194	0.043
306	ENSDARG00000020007	col1a2	1	0.36546748	0.368104044	0.306	0.239
307	ENSDARG00000020043	cnot8	1	0.561438944	-0.453003264	0.081	0.109
308	ENSDARG00000020053	nkd1	1	0.228336492	-0.432137194	0.065	0.13
309	ENSDARG00000020072	thbs4b	1	0.897183201	-0.556520777	0.161	0.174
310	ENSDARG00000020077	nol10	1	0.012044952	0.480640089	0.129	0
311	ENSDARG00000020101	psmc2	1	0.035568208	0.598662346	0.242	0.087
312	ENSDARG00000020123	coq8a	1	0.649297198	-0.298946534	0.194	0.217
313	ENSDARG00000020187	GCA	1	0.230193194	-0.286807827	0.339	0.435
314	ENSDARG00000020241	icmt	1	0.347723981	0.304868793	0.113	0.065
315	ENSDARG00000020261	rab2a	1	0.334718924	-0.613595453	0.355	0.391
316	ENSDARG00000020364	fbp1b	1	0.183427521	-0.295062952	0.516	0.609
317	ENSDARG00000020448	adi1	1	0.581654951	0.420872412	0.258	0.217
318	ENSDARG00000020467	safb	1	0.248111074	0.42325459	0.161	0.087
319	ENSDARG00000020527	nup62l	1	0.071184195	0.442498892	0.226	0.087
320	ENSDARG00000020574	atp2a1	1	0.488437635	-0.38779172	0.419	0.478
321	ENSDARG00000020595	gnl3l	1	0.284062452	0.266271007	0.129	0.065
322	ENSDARG00000020693	sesn1	1	0.007017938	0.693023928	0.629	0.37
323	ENSDARG00000020708	mdkb	1	0.791140262	-0.571536509	0.226	0.239
324	ENSDARG00000020820	srp68	1	0.019457248	-0.353960046	0.016	0.13
325	ENSDARG00000020866	apoa4b.2	1	0.503934281	0.591357461	0.419	0.348
326	ENSDARG00000020890	tmod4	1	0.705908652	-0.317667181	0.145	0.174
327	ENSDARG00000020893	slc25a55a	1	0.447801689	-0.41673956	0.129	0.174
328	ENSDARG00000021059	alas1	1	0.00773327	0.875870198	0.516	0.261
329	ENSDARG00000021112	c1d	1	0.065103326	0.288162011	0.194	0.065
330	ENSDARG00000021113	ptmaa	1	0.213397557	0.294348419	0.694	0.565
331	ENSDARG00000021124	cfl1	1	0.001521651	0.913314824	0.871	0.652
332	ENSDARG00000021172	cyp2ad2	1	0.74479628	0.361855838	0.145	0.13
333	ENSDARG00000021257	eif3d	1	0.254556848	-0.263317503	0.677	0.696
334	ENSDARG00000021443	zfp36l1b	1	0.42210707	0.55611213	0.242	0.174
335	ENSDARG00000021582	dynlrb1	1	0.826645594	-0.315357872	0.258	0.283
336	ENSDARG00000021811	calm3a	1	0.754856983	-0.309395223	0.613	0.478
337	ENSDARG00000021924	hsp70.3	1	0.324017228	0.363242027	0.435	0.304
338	ENSDARG00000021991	erlin1	1	0.055012426	0.387599019	0.161	0.043
339	ENSDARG00000022280	brd2a	1	0.136532114	0.282000678	0.129	0.043
340	ENSDARG00000022315	atp6v1g1	1	0.72061792	-0.262973182	0.177	0.196
341	ENSDARG00000022410	rrp12	1	0.068784176	0.548428494	0.113	0.022
342	ENSDARG00000022438	cox6a1	1	0.035996985	0.303181259	0.823	0.565
343	ENSDARG00000022767	apobb.1	1	0.840303534	1.006762094	0.145	0.13
344	ENSDARG00000023062	cyr61	1	0.078143532	0.84738631	0.258	0.13
345	ENSDARG00000023151	ucp1	1	0.149503738	0.905181898	0.532	0.457
346	ENSDARG00000023176	tdo2b	1	0.091413362	-1.040564624	0.161	0.283
347	ENSDARG00000023279	psmd4b	1	0.069325682	-0.261377104	0.065	0.174
348	ENSDARG00000023290	fabp3	1	0.368194681	-0.306341268	0.565	0.609
349	ENSDARG00000023299	snu13b	1	0.377683334	0.270415681	0.403	0.326
350	ENSDARG00000023323	ywhaqb	1	0.584764029	-0.25325086	0.21	0.239
351	ENSDARG00000023330	anp32b	1	0.081848391	0.416510723	0.274	0.13
352	ENSDARG00000023394	slc37a2	1	0.466048937	-0.690797467	0.129	0.174
353	ENSDARG00000023443	tjp2b	1	0.921797925	-0.323603222	0.145	0.13
354	ENSDARG00000023532	pinx1	1	0.115703127	0.395622577	0.387	0.239
355	ENSDARG00000023583	coq9	1	0.094691967	0.39436922	0.21	0.087
356	ENSDARG00000023591	nrbf2b	1	0.218148209	-0.26657415	0.048	0.109
357	ENSDARG00000023814	dyrk1ab	1	0.035973093	-0.400570258	0.016	0.109
358	ENSDARG00000023963	tpm4a	1	0.331405552	-0.921849347	0.177	0.239
359	ENSDARG00000023967	atp6v1c1a	1	0.557572172	-0.306560369	0.097	0.13
360	ENSDARG00000024204	mcm3	1	0.019457248	0.485087204	0.113	0
361	ENSDARG00000024295	slc11a2	1	0.86428682	-0.319734453	0.145	0.152
362	ENSDARG00000024433	pvalb4	1	0.769346952	-0.292461416	0.435	0.37
363	ENSDARG00000024548	cryba4	1	0.000216057	-1.37815445	0.306	0.63
364	ENSDARG00000024561	nolc1	1	0.092595591	0.347757856	0.177	0.065
365	ENSDARG00000024564	sccpdhb	1	0.330595516	0.421485492	0.145	0.087
366	ENSDARG00000024717	selenbp1	1	0.127457189	-0.50324897	0.097	0.196
367	ENSDARG00000024746	hsp90aa1.2	1	0.477204937	0.472420464	0.226	0.174
368	ENSDARG00000024844	max	1	0.022712926	0.902430916	0.355	0.174
369	ENSDARG00000025091	ezrb	1	0.970280539	-0.324905805	0.129	0.13
370	ENSDARG00000025254	s100a10b	1	0.037082273	0.664736402	0.419	0.217
371	ENSDARG00000025269	pdcd6ip	1	0.034325447	0.64460435	0.177	0.043
372	ENSDARG00000025338	hagh	1	0.112266192	-0.816816286	0.177	0.283
373	ENSDARG00000025350	prdx2	1	0.00427181	-0.453458386	0.855	0.913
374	ENSDARG00000025375	idh1	1	0.319221856	-0.412195106	0.661	0.609
375	ENSDARG00000025428	socs3a	1	0.638470085	0.460336071	0.274	0.217
376	ENSDARG00000025581	rpl10	1	0.00187331	0.321980066	1	1
377	ENSDARG00000025595	agmo	1	0.072282378	0.511795145	0.242	0.109
378	ENSDARG00000025670	fstl3	1	0.265978757	0.639707976	0.161	0.087
379	ENSDARG00000025789	chd4b	1	0.235273509	0.327866469	0.161	0.087
380	ENSDARG00000025904	tecrb	1	0.595222151	-0.27620009	0.081	0.109
381	ENSDARG00000026024	mospd2	1	0.66252292	-0.255951509	0.145	0.109
382	ENSDARG00000026489	khsrp	1	0.090883916	0.418214714	0.21	0.087
383	ENSDARG00000026531	alcama	1	0.954595353	-0.383680983	0.113	0.109
384	ENSDARG00000026582	iscub	1	0.240868193	-0.3153324	0.194	0.283
385	ENSDARG00000026664	uri1	1	0.142208112	0.305112268	0.161	0.065
386	ENSDARG00000026712	rab5c	1	0.997070576	-0.416000403	0.355	0.326
387	ENSDARG00000026726	anxa1a	1	0.447254648	1.298850895	0.371	0.304
388	ENSDARG00000026801	stau2	1	0.356518313	-0.38419144	0.258	0.326
389	ENSDARG00000026967	ap2s1	1	0.017355453	0.729276161	0.194	0.043
390	ENSDARG00000027009	zgc:85777	1	0.719635678	-0.328598506	0.161	0.174
391	ENSDARG00000027088	ptgdsb.1	1	0.04978681	1.193490862	0.452	0.283
392	ENSDARG00000027154	tpd52l2a	1	0.211000303	0.31242681	0.113	0.043
393	ENSDARG00000027182	rnf25	1	0.284712941	0.333634145	0.161	0.087
394	ENSDARG00000027310	lsp1	1	0.347250956	0.296381568	0.145	0.087
395	ENSDARG00000027322	lin7c	1	0.201692882	0.428234707	0.113	0.043
396	ENSDARG00000027529	hmox1a	1	0.22330601	-0.76332653	0.048	0.109
397	ENSDARG00000027572	as3mt	1	0.077546479	0.305558157	0.113	0.022
398	ENSDARG00000027589	fzd7b	1	0.206229246	-0.424958529	0.081	0.152
399	ENSDARG00000027590	2-Sep	1	0.19423085	0.293636074	0.145	0.065
400	ENSDARG00000027744	gadd45ba	1	0.248262693	0.321806544	0.371	0.261
401	ENSDARG00000027750	dpp7	1	0.055633933	-0.69759985	0.177	0.326
402	ENSDARG00000027803	sbds	1	0.057931495	0.605294668	0.194	0.065
403	ENSDARG00000027899	sem1	1	0.138040116	0.283640595	0.597	0.413
404	ENSDARG00000027916	fntb	1	0.066095507	0.791135658	0.21	0.087
405	ENSDARG00000027966	ap1s3b	1	0.571110123	-0.380817637	0.161	0.196
406	ENSDARG00000028335	hmga1a	1	0.161317511	0.309752731	0.5	0.326
407	ENSDARG00000028336	dhdhl	1	0.064851634	-0.718938905	0.306	0.435
408	ENSDARG00000028386	htatip2	1	0.073057902	0.568629413	0.113	0.022
409	ENSDARG00000028396	fkbp5	1	0.558452334	-0.717914405	0.161	0.196
410	ENSDARG00000028517	hbp1	1	0.182752885	0.492375114	0.145	0.065
411	ENSDARG00000028618	krt18b	1	0.145430438	0.360231442	0.339	0.196
412	ENSDARG00000028889	ndufb10	1	0.159703767	0.46475031	0.5	0.37
413	ENSDARG00000029003	eif1axa	1	0.078182381	0.564124207	0.29	0.152
414	ENSDARG00000029069	tnni2a.4	1	0.347714997	-0.53465056	0.823	0.761
415	ENSDARG00000029072	klf6a	1	0.52124185	0.626122823	0.274	0.217
416	ENSDARG00000029075	pfkfb4b	1	0.03951214	1.121999292	0.387	0.239
417	ENSDARG00000029252	ssb	1	0.630863025	-0.406258885	0.129	0.152
418	ENSDARG00000029443	zgc:92242	1	0.017863037	0.618820799	0.194	0.043
419	ENSDARG00000029445	zgc:56676	1	0.488867479	-0.297892216	0.355	0.391
420	ENSDARG00000029544	id2b	1	0.429223827	0.325882346	0.161	0.109
421	ENSDARG00000029587	msra	1	0.47732812	0.338977324	0.177	0.13
422	ENSDARG00000029663	rab1ab	1	0.146646446	0.38511447	0.274	0.152
423	ENSDARG00000029688	hsp70.1	1	0.005589283	1.087849232	0.403	0.152
424	ENSDARG00000029722	hmgb2a	1	0.154499613	0.690952003	0.5	0.348
425	ENSDARG00000029795	prxl2b	1	0.722929398	-0.465349816	0.339	0.283
426	ENSDARG00000029995	tnni2b.2	1	0.35943756	-0.272895949	0.129	0.196
427	ENSDARG00000030166	hyi	1	0.172499513	-0.453957701	0.161	0.261
428	ENSDARG00000030215	matn1	1	0.040263274	0.878334019	0.21	0.065
429	ENSDARG00000030241	vbp1	1	0.436760033	-0.443349143	0.21	0.261
430	ENSDARG00000030307	hspa12b	1	0.045219429	0.615081512	0.129	0.022
431	ENSDARG00000030349	cryba2a	1	0.016495779	-1.213396444	0.097	0.261
432	ENSDARG00000030411	crygn2	1	0.00073164	-1.263487419	0.29	0.609
433	ENSDARG00000030440	rsrp1	1	0.09303112	0.544643228	0.452	0.304
434	ENSDARG00000030441	ppa1b	1	0.174545548	0.257783546	0.339	0.217
435	ENSDARG00000030478	zgc:66484	1	0.418310651	-0.60722395	0.129	0.174
436	ENSDARG00000030537	psmc1a	1	0.387104351	0.395678593	0.113	0.065
437	ENSDARG00000030700	ctps1a	1	0.106581293	-0.319416914	0.048	0.13
438	ENSDARG00000030743	sptlc3	1	0.218148209	-0.471611493	0.048	0.109
439	ENSDARG00000030949	srprb	1	0.359958988	-0.311758639	0.306	0.348
440	ENSDARG00000031020	pip4k2ca	1	0.1907051	0.44211416	0.194	0.109
441	ENSDARG00000031100	ivns1abpa	1	0.143161375	0.341399524	0.129	0.043
442	ENSDARG00000031299	dhrs11b	1	0.65893525	0.28243906	0.242	0.217
443	ENSDARG00000031435	TXN	1	0.038947582	0.370611001	0.839	0.652
444	ENSDARG00000031495	seta	1	0.028537218	0.439697252	0.387	0.174
445	ENSDARG00000031511	psmb2	1	0.930356451	0.260438049	0.339	0.37
446	ENSDARG00000031761	dab2	1	0.03827469	-1.165464108	0.081	0.217
447	ENSDARG00000031776	fthl27	1	0.126212999	-0.612372562	0.919	0.87
448	ENSDARG00000031795	abcf1	1	0.168958187	0.47341886	0.258	0.152
449	ENSDARG00000031929	stard14	1	0.086566171	0.352062973	0.177	0.065
450	ENSDARG00000031981	pcbd1	1	0.43130933	0.36707495	0.306	0.239
451	ENSDARG00000032296	pomp	1	0.082057701	0.477798571	0.468	0.304
452	ENSDARG00000032617	fgfrl1a	1	0.319784004	0.304951798	0.145	0.087
453	ENSDARG00000032630	neb	1	0.223600223	-0.87320937	0.065	0.13
454	ENSDARG00000032639	cd36	1	0.233324004	0.714920693	0.484	0.413
455	ENSDARG00000032651	ppp1r10	1	0.052647843	0.279315488	0.129	0.022
456	ENSDARG00000032849	ndrg1a	1	0.031567402	0.447788358	0.145	0.022
457	ENSDARG00000032866	erh	1	0.676493242	0.380254913	0.403	0.37
458	ENSDARG00000032919	chchd3a	1	0.645627275	-0.262381293	0.129	0.152
459	ENSDARG00000032929	cryba1l1	1	0.000130542	-1.411369752	0.274	0.652
460	ENSDARG00000033144	psme2	1	0.117218004	0.61803676	0.161	0.065
461	ENSDARG00000033160	nr1d1	1	0.60001525	-0.285221535	0.145	0.174
462	ENSDARG00000033182	arl4ab	1	0.215768815	0.302884492	0.113	0.043
463	ENSDARG00000033285	gsto2	1	0.856887043	-0.487469174	0.419	0.348
464	ENSDARG00000033364	mgst3b	1	0.575297573	-0.279311791	0.452	0.457
465	ENSDARG00000033382	grifin	1	0.037380808	-0.648898867	0.016	0.109
466	ENSDARG00000033450	nkap	1	0.339252523	-0.444179818	0.129	0.196
467	ENSDARG00000033466	tagln2	1	0.932124823	-0.354830923	0.355	0.304
468	ENSDARG00000033539	paics	1	0.394167864	0.54192007	0.226	0.174
469	ENSDARG00000033614	rasgef1ba	1	0.050934257	0.395792717	0.242	0.087
470	ENSDARG00000033683	tpma	1	0.805970794	-0.366330245	0.887	0.87
471	ENSDARG00000033789	ndufb7	1	0.123155845	0.426098923	0.452	0.283
472	ENSDARG00000033889	spty2d1	1	0.059916427	-0.259696368	0.032	0.13
473	ENSDARG00000034240	capza1a	1	0.590943839	-0.379734095	0.403	0.391
474	ENSDARG00000034293	hif1ab	1	0.490862208	0.270899335	0.129	0.087
475	ENSDARG00000034368	hexb	1	0.641297898	-0.52600144	0.306	0.217
476	ENSDARG00000034409	pik3r3b	1	0.062087422	-0.360358263	0.048	0.152
477	ENSDARG00000034427	jpt2	1	0.074276839	-0.572109965	0.274	0.413
478	ENSDARG00000034470	aldoab	1	0.34675195	-0.308375555	0.145	0.217
479	ENSDARG00000034670	ube2e2	1	0.001032466	0.597609759	0.21	0
480	ENSDARG00000034718	tfpia	1	0.019457248	1.011708256	0.113	0
481	ENSDARG00000034817	asah1b	1	0.415530615	0.797675916	0.129	0.087
482	ENSDARG00000035066	ubtf	1	0.102691166	0.385055913	0.21	0.087
483	ENSDARG00000035256	eef2l2	1	0.645627275	-0.394138805	0.129	0.152
484	ENSDARG00000035308	grb10b	1	0.200971834	-0.590962145	0.065	0.13
485	ENSDARG00000035326	nccrp1	1	0.609880738	-0.259793401	0.161	0.196
486	ENSDARG00000035327	ckma	1	0.073043099	-0.731761153	0.742	0.783
487	ENSDARG00000035400	btf3	1	0.01884673	0.322029962	0.903	0.804
488	ENSDARG00000035434	zmat5	1	0.052647843	0.26357562	0.129	0.022
489	ENSDARG00000035458	atp2a1l	1	0.713678316	-0.43344306	0.29	0.217
490	ENSDARG00000035519	histh1l	1	0.167780525	-0.593848853	0.774	0.913
491	ENSDARG00000035544	etnppl	1	0.132816117	0.265031692	0.194	0.087
492	ENSDARG00000035549	uprt	1	0.033886771	0.424791595	0.21	0.065
493	ENSDARG00000035558	gps2	1	0.188298627	0.398630503	0.113	0.043
494	ENSDARG00000035596	ISCU (1 of many)	1	0.014705382	0.462712856	0.371	0.152
495	ENSDARG00000035676	ptp4a2b	1	0.179040881	0.361861426	0.145	0.065
496	ENSDARG00000035699	srp19	1	0.009739555	0.504820849	0.177	0.022
497	ENSDARG00000035715	marcksl1b	1	0.400947963	-0.551548654	0.548	0.587
498	ENSDARG00000035741	slc25a11	1	0.081901043	0.410545218	0.21	0.087
499	ENSDARG00000035771	MEPCE	1	0.247994896	-0.265352178	0.065	0.13
500	ENSDARG00000035810	rgcc	1	0.80412234	0.443508587	0.226	0.239
501	ENSDARG00000035870	laptm4b	1	0.012044952	0.315880903	0.129	0
502	ENSDARG00000035890	fuca1.1	1	0.007920929	-1.696365333	0.161	0.348
503	ENSDARG00000035993	sumo3b	1	0.089395939	0.414315913	0.145	0.043
504	ENSDARG00000036028	arrdc3b	1	0.047014845	0.571176057	0.226	0.087
505	ENSDARG00000036036	mdka	1	0.471273693	-0.972700009	0.355	0.261
506	ENSDARG00000036040	atg13	1	0.140462605	0.473145227	0.21	0.109
507	ENSDARG00000036073	cebpg	1	0.133459616	0.303401408	0.161	0.065
508	ENSDARG00000036107	txnipa	1	0.091075161	1.250880766	0.371	0.239
509	ENSDARG00000036212	tbc1d5	1	0.354044369	-0.327187747	0.065	0.109
510	ENSDARG00000036237	slc27a2a	1	0.233701301	0.454348244	0.194	0.109
511	ENSDARG00000036239	gatm	1	0.379003256	-0.566081294	0.129	0.174
512	ENSDARG00000036282	rnaset2	1	0.449785033	-0.340581657	0.113	0.152
513	ENSDARG00000036427	slc3a2a	1	0.73195934	-0.342313809	0.323	0.261
514	ENSDARG00000036438	ndufv1	1	0.146625756	0.398038011	0.306	0.196
515	ENSDARG00000036456	anxa4	1	0.057168771	-0.772664801	0.565	0.674
516	ENSDARG00000036577	atp6v0cb	1	0.046911037	0.641613041	0.161	0.043
517	ENSDARG00000036588	mhc1zba	1	0.091413362	0.309000777	0.274	0.13
518	ENSDARG00000036625	polr2f	1	0.070020978	0.519230813	0.29	0.152
519	ENSDARG00000036658	cab39l	1	0.03225683	0.425062784	0.258	0.087
520	ENSDARG00000036684	ndufa7	1	0.067299909	0.297213886	0.355	0.174
521	ENSDARG00000036721	tomm40l	1	0.082899735	0.44516737	0.145	0.043
522	ENSDARG00000036778	hbs1l	1	0.019457248	0.375747607	0.113	0
523	ENSDARG00000036785	si:ch211-226m16.2	1	0.001621932	-0.580089253	0	0.152
524	ENSDARG00000036820	mgll	1	0.041888366	-0.599461598	0.016	0.109
525	ENSDARG00000036830	krt91	1	0.723051496	0.681915187	0.887	0.891
526	ENSDARG00000036834	krt92	1	0.047716574	-0.61497093	0.871	0.935
527	ENSDARG00000036855	plagx	1	0.218898466	-0.401063119	0.097	0.174
528	ENSDARG00000036876	zgc:153284	1	0.456193883	-0.796474753	0.113	0.152
529	ENSDARG00000036894	zgc:101853	1	0.421914989	0.252857143	0.113	0.065
530	ENSDARG00000036915	dolpp1	1	0.214339383	-0.454041691	0.065	0.13
531	ENSDARG00000037009	banf1	1	0.319809668	-0.428552738	0.129	0.196
532	ENSDARG00000037238	smad5	1	0.072026001	-0.353324754	0.081	0.196
533	ENSDARG00000037259	ndufb6	1	0.149635121	0.267459863	0.371	0.239
534	ENSDARG00000037261	mtap	1	0.801541464	-0.285119874	0.145	0.152
535	ENSDARG00000037361	kdelr2b	1	0.069965997	0.275745423	0.258	0.109
536	ENSDARG00000037392	med19a	1	0.403132376	-0.252579084	0.065	0.109
537	ENSDARG00000037421	egr1	1	0.186521635	-0.747023573	0.081	0.152
538	ENSDARG00000037425	s100a10a	1	0.082136229	-0.813907063	0.839	0.913
539	ENSDARG00000037528	si:ch211-191a24.4	1	0.019457248	-0.370870755	0.016	0.13
540	ENSDARG00000037551	pm20d1.1	1	0.479037337	0.256869024	0.161	0.109
541	ENSDARG00000037555	atoh8	1	0.118310543	-0.553731943	0.048	0.13
542	ENSDARG00000037559	uba1	1	0.094678752	0.295775022	0.177	0.065
543	ENSDARG00000037589	gid8b	1	0.120995826	0.360173432	0.129	0.043
544	ENSDARG00000037713	pcnp	1	0.046677105	0.409199857	0.194	0.065
545	ENSDARG00000037789	pvalb1	1	0.306761276	-0.359469221	1	1
546	ENSDARG00000037790	pvalb8	1	0.027665101	0.339860437	0.355	0.152
547	ENSDARG00000037867	atp5mf	1	0.110142844	0.362641956	0.661	0.457
548	ENSDARG00000037870	actb2	1	0.197328134	-0.31286628	1	1
549	ENSDARG00000037997	tubb5	1	0.019457248	0.271192691	0.113	0
550	ENSDARG00000037998	flot1b	1	0.050282954	0.771079924	0.387	0.217
551	ENSDARG00000038006	osr2	1	0.117955354	0.432962069	0.194	0.087
552	ENSDARG00000038059	grb2b	1	0.103797945	-0.381615586	0.048	0.13
553	ENSDARG00000038075	cyc1	1	0.41357213	0.315407385	0.403	0.326
554	ENSDARG00000038076	romo1	1	0.260797959	-0.32442173	0.774	0.891
555	ENSDARG00000038113	rprd1b	1	0.12824992	-0.31738629	0.065	0.152
556	ENSDARG00000038141	atf4b	1	0.007834856	0.63535266	0.5	0.239
557	ENSDARG00000038153	lgals2b	1	0.004219993	-0.777731333	0.919	1
558	ENSDARG00000038154	isca2	1	0.000666249	-0.875877014	0.016	0.217
559	ENSDARG00000038159	tcf7l1a	1	0.127035665	0.262763023	0.129	0.043
560	ENSDARG00000038290	thoc5	1	0.131247007	-0.355088237	0.065	0.152
561	ENSDARG00000038296	tmem86b	1	0.032558116	0.27725735	0.145	0.022
562	ENSDARG00000038306	tsc22d1	1	0.084712385	0.453908898	0.242	0.109
563	ENSDARG00000038312	rcl1	1	0.05931081	0.333803544	0.194	0.065
564	ENSDARG00000038473	ube2d3	1	0.071354686	0.256510075	0.194	0.065
565	ENSDARG00000038475	acy1	1	0.134368551	-0.370839458	0.048	0.13
566	ENSDARG00000038566	gnptg	1	0.13063789	0.262580953	0.161	0.065
567	ENSDARG00000038567	tsr3	1	0.222913369	0.358521612	0.161	0.087
568	ENSDARG00000038608	sdhc	1	0.879147593	-0.334148053	0.419	0.348
569	ENSDARG00000038694	zgc:101744	1	0.022773558	-0.774281351	0.306	0.5
570	ENSDARG00000038695	elavl1a	1	0.065389165	0.324735228	0.226	0.087
571	ENSDARG00000038768	mrpl12	1	0.085904029	0.720500662	0.258	0.13
572	ENSDARG00000038876	zgc:101569	1	0.397364681	-0.415114264	0.081	0.13
573	ENSDARG00000038881	acaa2	1	0.192688458	0.274334458	0.113	0.043
574	ENSDARG00000039064	st3gal7	1	0.287955394	-0.617590697	0.145	0.217
575	ENSDARG00000039117	tefa	1	0.206308477	0.254080566	0.113	0.043
576	ENSDARG00000039136	cox16	1	0.179741095	0.266151311	0.113	0.043
577	ENSDARG00000039142	arpc5a	1	0.104529111	-0.693843586	0.032	0.109
578	ENSDARG00000039150	lgmn	1	0.00017324	-2.545211409	0.065	0.348
579	ENSDARG00000039185	nfyba	1	0.828706572	0.345162618	0.113	0.109
580	ENSDARG00000039208	nasp	1	0.048077381	0.414035368	0.129	0.022
581	ENSDARG00000039211	zgc:77439	1	0.465459881	-0.421918065	0.371	0.391
582	ENSDARG00000039243	zgc:152791	1	0.007933102	1.065851816	0.194	0.022
583	ENSDARG00000039302	terfa	1	0.341417289	0.400940507	0.113	0.065
584	ENSDARG00000039338	gadd45gip1	1	0.388979356	-0.41928581	0.145	0.196
585	ENSDARG00000039351	ccl19b	1	0.027858893	0.757415519	0.145	0.022
586	ENSDARG00000039543	mrps6	1	0.075245239	0.448466503	0.21	0.087
587	ENSDARG00000039579	cfd	1	0.657127083	0.373399372	0.113	0.087
588	ENSDARG00000039601	ier3ip1	1	0.214035291	0.25107372	0.226	0.13
589	ENSDARG00000039605	mat1a	1	0.54014628	-0.447451879	0.145	0.174
590	ENSDARG00000039682	si:ch211-121a2.2	1	0.094275728	0.715646047	0.258	0.13
591	ENSDARG00000039730	zgc:112160	1	0.817455244	0.413764928	0.097	0.109
592	ENSDARG00000039830	gng5	1	0.312781733	-0.579750027	0.274	0.348
593	ENSDARG00000039887	c1qbp	1	0.012067167	0.508477111	0.403	0.174
594	ENSDARG00000039913	tmem147	1	0.544018357	0.514549491	0.145	0.109
595	ENSDARG00000039931	slc25a33	1	0.178123879	-0.781451568	0.097	0.174
596	ENSDARG00000040021	ebag9	1	0.179741095	0.538805087	0.113	0.043
597	ENSDARG00000040039	pttg1ipb	1	0.742721156	-0.629495658	0.194	0.196
598	ENSDARG00000040041	mcm4	1	0.115183026	0.415028344	0.129	0.043
599	ENSDARG00000040072	scpep1	1	0.005459112	-1.566056819	0.145	0.348
600	ENSDARG00000040076	pycard	1	0.367668425	-0.535901126	0.065	0.109
601	ENSDARG00000040121	psma2	1	0.070021036	0.332208393	0.339	0.174
602	ENSDARG00000040158	cdc42l	1	0.228111034	0.461166359	0.29	0.196
603	ENSDARG00000040190	qdpra	1	0.840634356	-0.606514923	0.145	0.152
604	ENSDARG00000040295	apoeb	1	0.242028695	0.453130766	0.452	0.413
605	ENSDARG00000040298	apoa4b.1	1	0.034981625	0.824141506	0.661	0.522
606	ENSDARG00000040396	bcl7bb	1	0.017297211	-0.299842836	0.016	0.13
607	ENSDARG00000040440	snrpd2	1	0.053484307	0.690278535	0.274	0.13
608	ENSDARG00000040513	zgc:92313	1	0.71741205	-0.316565301	0.145	0.109
609	ENSDARG00000040534	epcam	1	0.067353358	0.838113383	0.387	0.217
610	ENSDARG00000040564	hnrnpul1	1	0.049492101	0.356995609	0.161	0.043
611	ENSDARG00000040565	ckmb	1	0.850370729	-0.511645671	0.597	0.5
612	ENSDARG00000040747	tm4sf4	1	0.293932555	0.419737352	0.694	0.696
613	ENSDARG00000040815	tsku	1	0.526067163	-0.297702172	0.177	0.217
614	ENSDARG00000040822	fundc1	1	0.298862683	0.440557848	0.145	0.087
615	ENSDARG00000040944	ntd5	1	0.720878313	-0.459241471	0.113	0.13
616	ENSDARG00000040971	zgc:92606	1	0.022712926	0.734162438	0.355	0.174
617	ENSDARG00000040988	tpi1b	1	0.01978338	0.636914294	0.452	0.239
618	ENSDARG00000041011	gemin7	1	0.877335273	-0.33885059	0.129	0.13
619	ENSDARG00000041022	pdcd4b	1	0.557572172	-0.281439149	0.097	0.13
620	ENSDARG00000041065	hspb1	1	0.243641529	0.397852333	0.129	0.065
621	ENSDARG00000041108	ctsh	1	0.127026523	-2.005179805	0.194	0.283
622	ENSDARG00000041115	cnfn	1	0.016625485	-2.113423865	0.016	0.13
623	ENSDARG00000041137	dhrs13a.3	1	0.052191251	0.442651016	0.161	0.043
624	ENSDARG00000041155	morf4l1	1	0.106312528	0.412253244	0.226	0.109
625	ENSDARG00000041215	cetn4	1	0.352787858	-0.326184181	0.129	0.065
626	ENSDARG00000041317	rangap1a	1	0.19817203	0.322280005	0.145	0.065
627	ENSDARG00000041394	dnajb1b	1	0.13429738	0.597846864	0.242	0.13
628	ENSDARG00000041400	ndufa3	1	0.071594525	0.500737137	0.371	0.217
629	ENSDARG00000041435	uba52	1	0.018675735	0.398266294	0.952	0.913
630	ENSDARG00000041450	rab11a	1	0.533553367	-0.469059536	0.161	0.196
631	ENSDARG00000041505	itm2bb	1	0.029916462	0.723193242	0.177	0.043
632	ENSDARG00000041569	ces2	1	0.395880233	-0.408073875	0.065	0.109
633	ENSDARG00000041570	mrpl39	1	0.161318445	0.311231542	0.145	0.065
634	ENSDARG00000041592	dcun1d2b	1	0.228550474	-0.364082235	0.048	0.109
635	ENSDARG00000041602	zgc:92335	1	0.005940935	0.693058607	0.274	0.065
636	ENSDARG00000041607	eif4ebp3l	1	0.662855328	0.298130209	0.661	0.609
637	ENSDARG00000041875	ube2v1	1	0.304245944	0.495801956	0.274	0.196
638	ENSDARG00000041921	hsbp1b	1	0.943536416	0.269792618	0.274	0.283
639	ENSDARG00000042010	pklr	1	0.006859856	-0.699218053	0.435	0.674
640	ENSDARG00000042133	si:dkey-51e6.1	1	0.987632963	-0.266204943	0.145	0.13
641	ENSDARG00000042245	myl13	1	0.236283595	0.731589081	0.21	0.13
642	ENSDARG00000042296	dlx5a	1	0.201692882	0.298998721	0.113	0.043
643	ENSDARG00000042319	cdca4	1	0.05931081	0.296652468	0.194	0.065
644	ENSDARG00000042345	si:dkeyp-55f12.3	1	0.044444174	0.421376858	0.161	0.043
645	ENSDARG00000042534	rsrc2	1	0.019457248	0.372501477	0.113	0
646	ENSDARG00000042539	ywhaqa	1	0.899970071	-0.266388869	0.323	0.283
647	ENSDARG00000042571	rnaseh1	1	0.046677105	0.505633824	0.194	0.065
648	ENSDARG00000042590	rbm19	1	0.551106414	-0.279831213	0.113	0.152
649	ENSDARG00000042620	gstr	1	0.016055147	-1.021090452	0.419	0.565
650	ENSDARG00000042644	sod2	1	0.124611303	0.331383581	0.387	0.239
651	ENSDARG00000042708	tuba8l	1	0.156136525	0.357051452	0.371	0.239
652	ENSDARG00000042725	cebpb	1	0.015004134	-0.602620889	0.21	0.413
653	ENSDARG00000042796	yy1a	1	0.029663343	0.450701087	0.145	0.022
654	ENSDARG00000042823	spcs2	1	0.136328278	0.300195462	0.161	0.065
655	ENSDARG00000042824	nfe2l2a	1	0.028538025	0.838196693	0.274	0.109
656	ENSDARG00000042864	rpl7l1	1	0.30528367	0.262242638	0.21	0.13
657	ENSDARG00000042933	bloc1s6	1	0.234259324	-0.705096853	0.435	0.5
658	ENSDARG00000042934	ctgfa	1	0.089797928	0.787260137	0.242	0.109
659	ENSDARG00000042980	cyp2p7	1	0.319562888	0.298838798	0.177	0.109
660	ENSDARG00000042993	prss1	1	0.110866886	-0.299415873	0.403	0.565
661	ENSDARG00000043009	fam43a	1	0.148280765	-0.637270364	0.081	0.174
662	ENSDARG00000043081	ctsz	1	0.095060576	-0.862232374	0.21	0.326
663	ENSDARG00000043334	ccdc6a	1	0.004052216	0.415573182	0.21	0.022
664	ENSDARG00000043502	ccdc124	1	0.917628168	-0.351673055	0.194	0.196
665	ENSDARG00000043531	jun	1	0.054357981	0.862100714	0.565	0.391
666	ENSDARG00000043581	gadd45aa	1	0.410463535	-0.313186971	0.065	0.109
667	ENSDARG00000043608	eif4ebp1	1	0.331393108	0.490655373	0.339	0.261
668	ENSDARG00000043684	bpnt1	1	0.569797281	-0.286857017	0.081	0.109
669	ENSDARG00000043716	cldn5a	1	0.131028926	-0.334365204	0.048	0.13
670	ENSDARG00000043728	srek1ip1	1	0.008378403	-0.495621043	0	0.109
671	ENSDARG00000043732	cops4	1	0.09862683	0.272880089	0.21	0.087
672	ENSDARG00000043797	cdc5l	1	0.009739555	0.571523537	0.177	0.022
673	ENSDARG00000043865	timm9	1	0.025555451	0.759891174	0.242	0.087
674	ENSDARG00000044001	lgals3b	1	0.111495412	0.501768963	0.452	0.283
675	ENSDARG00000044072	TATDN3	1	0.395880233	-0.37792144	0.065	0.109
676	ENSDARG00000044073	fuca2	1	0.54014628	-0.520150787	0.145	0.174
677	ENSDARG00000044074	loxl2b	1	0.023697525	0.42554677	0.194	0.043
678	ENSDARG00000044083	peli1b	1	0.179741095	0.343712813	0.113	0.043
679	ENSDARG00000044093	rpl13a	1	0.003395756	0.347122432	1	0.978
680	ENSDARG00000044125	txn	1	0.151064106	1.291891273	0.21	0.109
681	ENSDARG00000044132	ogna	1	0.832232767	0.474911787	0.145	0.13
682	ENSDARG00000044182	stau1	1	0.210345938	-0.512332362	0.081	0.152
683	ENSDARG00000044241	dram2b	1	0.644662308	0.263250633	0.097	0.13
684	ENSDARG00000044301	atf1	1	0.05108559	0.272059361	0.129	0.022
685	ENSDARG00000044402	nop16	1	0.40549082	0.295436188	0.161	0.109
686	ENSDARG00000044521	eef1b2	1	0.005533004	0.37621195	0.984	0.913
687	ENSDARG00000044528	slc15a1b	1	0.184634739	0.510569589	0.339	0.217
688	ENSDARG00000044540	fkbp2	1	0.209400719	0.34397367	0.29	0.174
689	ENSDARG00000044562	cycsb	1	0.037034852	0.560859593	0.516	0.283
690	ENSDARG00000044565	ola1	1	0.263062972	-0.33973467	0.548	0.63
691	ENSDARG00000044566	fabp6	1	0.495351075	-0.655693673	0.29	0.326
692	ENSDARG00000044619	birc2	1	0.071366617	0.322729878	0.258	0.109
693	ENSDARG00000044684	rbp4l	1	0.015736427	0.380420381	0.29	0.087
694	ENSDARG00000044811	cdk9	1	0.077546479	0.259314456	0.113	0.022
695	ENSDARG00000044895	fmoda	1	0.539429075	-0.868965585	0.194	0.217
696	ENSDARG00000044949	rnf8	1	0.557572172	-0.266872545	0.129	0.087
697	ENSDARG00000044975	krt94	1	0.037228668	-0.36808122	0.177	0.043
698	ENSDARG00000045019	aamp	1	0.012890807	0.509209551	0.371	0.152
699	ENSDARG00000045074	arl4d	1	0.789985165	-0.366148462	0.113	0.087
700	ENSDARG00000045141	aqp8a.1	1	0.004951074	0.712921621	0.21	0.022
701	ENSDARG00000045146	tomm22	1	0.112534224	0.36481045	0.226	0.109
702	ENSDARG00000045159	zdhhc4	1	0.390796364	-0.352653285	0.081	0.13
703	ENSDARG00000045230	cox6b1	1	0.308812605	-0.81369418	0.419	0.435
704	ENSDARG00000045248	h3f3d	1	0.24353143	0.303799281	0.903	0.826
705	ENSDARG00000045297	phb2a	1	0.205220584	-0.355401436	0.113	0.196
706	ENSDARG00000045372	ngdn	1	0.996645979	-0.270828799	0.242	0.217
707	ENSDARG00000045402	commd3	1	0.201884886	0.321073058	0.177	0.087
708	ENSDARG00000045490	ndufb2	1	0.586101216	0.264266073	0.419	0.37
709	ENSDARG00000045549	bik	1	0.227407059	-0.495533665	0.081	0.152
710	ENSDARG00000045565	noc4l	1	0.18398302	0.306215487	0.113	0.043
711	ENSDARG00000045598	si:dkey-180p18.9	1	0.095126424	0.359516563	0.242	0.109
712	ENSDARG00000045618	clta	1	0.577705801	0.251154815	0.339	0.304
713	ENSDARG00000045768	cry1aa	1	0.920499956	-0.281344309	0.226	0.196
714	ENSDARG00000045797	si:ch211-68a17.7	1	0.410463535	-0.264532307	0.065	0.109
715	ENSDARG00000045835	si:dkey-14d8.6	1	0.393922704	0.357951312	0.113	0.065
716	ENSDARG00000045850	ccdc167	1	0.032558116	0.427453084	0.145	0.022
717	ENSDARG00000045888	acat1	1	0.652797932	0.43531891	0.177	0.152
718	ENSDARG00000045914	si:ch211-51e12.7	1	0.792375715	-0.304152879	0.161	0.174
719	ENSDARG00000045928	psma4	1	0.44835341	0.289105922	0.323	0.261
720	ENSDARG00000045978	chchd6b	1	0.489563309	0.265292176	0.177	0.13
721	ENSDARG00000046002	necap2	1	0.092595591	0.416744786	0.177	0.065
722	ENSDARG00000046006	med20	1	0.04958742	-0.547953862	0.032	0.13
723	ENSDARG00000046030	zgc:110339	1	0.055116522	-0.590326297	0.226	0.37
724	ENSDARG00000046106	rab10	1	0.125526395	0.274387044	0.258	0.13
725	ENSDARG00000046143	prkab1b	1	0.033959344	0.590195277	0.242	0.087
726	ENSDARG00000051756	pdhx	1	0.107081054	0.319763383	0.258	0.13
727	ENSDARG00000051800	fnbp4	1	0.062487327	0.80534796	0.177	0.065
728	ENSDARG00000051925	cyb5r2	1	0.40549082	0.452555846	0.161	0.109
729	ENSDARG00000051940	ugt2a1	1	0.013048065	0.267071626	0.177	0.022
730	ENSDARG00000051975	cd99	1	0.192688458	0.314327937	0.113	0.043
731	ENSDARG00000052074	si:ch211-122f10.4	1	0.142208112	-0.666161347	0.081	0.174
732	ENSDARG00000052244	zgc:158564	1	0.192688458	0.33381507	0.113	0.043
733	ENSDARG00000052271	slc22a18	1	0.980450855	-0.375820173	0.161	0.152
734	ENSDARG00000052304	uqcrc1	1	0.423422917	-0.329363984	0.274	0.326
735	ENSDARG00000052419	ankrd12	1	0.120337285	0.437835565	0.194	0.087
736	ENSDARG00000052494	pcdh18b	1	0.019457248	0.316404048	0.113	0
737	ENSDARG00000052623	bsdc1	1	0.536975932	-0.396880386	0.113	0.152
738	ENSDARG00000052649	ube2ia	1	0.075245239	0.540743686	0.21	0.087
739	ENSDARG00000052842	ppifb	1	0.54823551	-0.374544626	0.435	0.435
740	ENSDARG00000052856	khdrbs1a	1	0.345745351	0.250662351	0.597	0.478
741	ENSDARG00000052994	slc25a28	1	0.019457248	0.444189854	0.113	0
742	ENSDARG00000053047	eif2s2	1	0.33990277	0.31259105	0.516	0.435
743	ENSDARG00000053097	hsf2	1	0.001439545	0.590160205	0.29	0.043
744	ENSDARG00000053129	carhsp1	1	0.599443414	-0.255667199	0.306	0.261
745	ENSDARG00000053291	pnrc2	1	0.124254785	0.383120421	0.806	0.804
746	ENSDARG00000053358	basp1	1	0.009991928	-1.292848426	0.032	0.174
747	ENSDARG00000053365	rpl31	1	0.074053088	-0.298100928	0.935	1
748	ENSDARG00000053370	eif3jb	1	0.19423085	0.341780409	0.145	0.065
749	ENSDARG00000053381	plpp1a	1	0.144285292	0.331137279	0.274	0.152
750	ENSDARG00000053526	enpp7.1	1	0.003660789	0.739372668	0.21	0.022
751	ENSDARG00000053862	crygmx	1	7.78E-05	-2.00196391	0.194	0.522
752	ENSDARG00000053875	cryba1b	1	0.002139001	-1.155919221	0.21	0.457
753	ENSDARG00000053979	chmp2a	1	0.110423207	0.710959149	0.242	0.13
754	ENSDARG00000053990	hmgb2b	1	0.062466561	0.629915407	0.516	0.326
755	ENSDARG00000054010	scaf1	1	0.004574361	0.542540931	0.161	0
756	ENSDARG00000054058	h1fx	1	0.770063384	0.432549543	0.532	0.522
757	ENSDARG00000054063	arpc4	1	0.36980729	-0.295919858	0.129	0.196
758	ENSDARG00000054154	bms1	1	0.018792517	0.478762781	0.161	0.022
759	ENSDARG00000054220	ap4s1	1	0.62115261	-0.307710732	0.081	0.109
760	ENSDARG00000054259	nat10	1	0.228550474	-0.276801074	0.048	0.109
761	ENSDARG00000054272	caprin1b	1	0.112802544	0.511768347	0.484	0.326
762	ENSDARG00000054300	dhrs1	1	0.31700997	-0.573670828	0.274	0.326
763	ENSDARG00000054362	ccdc47	1	0.201647611	-0.438374275	0.113	0.196
764	ENSDARG00000054433	yipf6	1	0.551106414	0.355421433	0.145	0.109
765	ENSDARG00000054530	rars	1	0.417257859	0.370244941	0.161	0.109
766	ENSDARG00000054562	her15.1	1	0.056291249	-0.350353462	0.032	0.13
767	ENSDARG00000054578	arl6ip1	1	0.303153946	0.281593026	0.355	0.261
768	ENSDARG00000054696	psmb4	1	0.058569233	0.456315481	0.339	0.174
769	ENSDARG00000054793	emc10	1	0.033178518	0.550691071	0.242	0.087
770	ENSDARG00000054807	sec13	1	0.197153039	0.359255888	0.113	0.043
771	ENSDARG00000054823	id3	1	0.388658721	0.376322944	0.274	0.217
772	ENSDARG00000054903	mta3	1	0.354044369	-0.266085794	0.065	0.109
773	ENSDARG00000054916	eif4ebp3	1	0.36691833	0.357206883	0.613	0.522
774	ENSDARG00000054980	ebna1bp2	1	0.016345912	0.413355627	0.355	0.152
775	ENSDARG00000055115	dtnbp1a	1	0.501965353	0.263762036	0.177	0.13
776	ENSDARG00000055185	tm4sf5	1	0.075935055	0.426409851	0.274	0.13
777	ENSDARG00000055192	zgc:136930	1	0.120833244	-0.728008468	0.306	0.413
778	ENSDARG00000055216	tuba1c	1	0.195761493	-0.438311051	0.274	0.37
779	ENSDARG00000055283	id2a	1	0.243419174	0.271667373	0.387	0.261
780	ENSDARG00000055339	si:ch73-1a9.4	1	0.019457248	-0.474651133	0.016	0.13
781	ENSDARG00000055381	bambia	1	0.075459001	-0.361246088	0.081	0.196
782	ENSDARG00000055389	si:dkey-67c22.2	1	0.01425667	0.323362667	0.323	0.109
783	ENSDARG00000055416	serpinb1	1	0.477920147	-0.91071155	0.629	0.652
784	ENSDARG00000055455	gpm6aa	1	0.916014055	-0.260929919	0.194	0.174
785	ENSDARG00000055514	icn2	1	0.218898466	-0.259630709	0.097	0.174
786	ENSDARG00000055539	epdl2	1	0.064965058	-1.907443585	0.581	0.739
787	ENSDARG00000055589	s100t	1	0.19817203	0.522670096	0.145	0.065
788	ENSDARG00000055618	acta1b	1	0.061450551	0.762557397	0.274	0.13
789	ENSDARG00000055647	ftr82	1	0.351571283	-0.467148912	0.145	0.217
790	ENSDARG00000055719	ino80c	1	0.889670949	-0.611580468	0.242	0.217
791	ENSDARG00000055723	hsp70l	1	0.985986405	-0.323097007	0.403	0.391
792	ENSDARG00000055837	arhgef1b	1	0.623263315	0.689953721	0.113	0.087
793	ENSDARG00000055876	msmo1	1	0.300329383	0.262835402	0.129	0.065
794	ENSDARG00000055903	luc7l	1	0.370273415	-0.336657922	0.097	0.152
795	ENSDARG00000055974	tpmt.1	1	0.64034313	0.431337555	0.129	0.109
796	ENSDARG00000056026	tprg1	1	0.319784004	-1.108173111	0.097	0.152
797	ENSDARG00000056030	hoxb7a	1	0.228550474	-0.327481872	0.048	0.109
798	ENSDARG00000056085	mob4	1	0.031196595	-0.85322842	0.081	0.217
799	ENSDARG00000056090	capza1b	1	0.080401541	-0.496156215	0.242	0.391
800	ENSDARG00000056186	eif5a2	1	0.039136254	0.549209254	0.565	0.37
801	ENSDARG00000056206	camk2g2	1	0.278775209	0.302497548	0.129	0.065
802	ENSDARG00000056233	zgc:110591	1	0.726808657	-0.384763748	0.161	0.174
803	ENSDARG00000056248	si:dkey-183i3.5	1	0.229368586	-0.759770536	0.177	0.261
804	ENSDARG00000056307	znf706	1	0.076101779	0.488647603	0.516	0.326
805	ENSDARG00000056378	ifi30	1	0.141514418	-1.164061754	0.161	0.261
806	ENSDARG00000056410	fdx1	1	0.184634739	-0.551651704	0.242	0.348
807	ENSDARG00000056438	her9	1	0.595222151	-0.344503899	0.081	0.109
808	ENSDARG00000056475	trnau1apb	1	0.908554	-0.275000344	0.177	0.152
809	ENSDARG00000056480	cpvl	1	0.50023709	-0.943980246	0.242	0.261
810	ENSDARG00000056532	serinc2	1	0.010785477	-0.801733918	0.113	0.304
811	ENSDARG00000056550	tango2	1	0.080821325	0.549319028	0.145	0.043
812	ENSDARG00000056621	ctcf	1	0.035973093	-0.345187906	0.016	0.109
813	ENSDARG00000056719	slc6a19b	1	0.008893456	1.027628785	0.355	0.152
814	ENSDARG00000056720	utp3	1	0.529979637	-0.325275051	0.113	0.152
815	ENSDARG00000056729	her4.2	1	0.228550474	-0.492975224	0.048	0.109
816	ENSDARG00000056732	her4.1	1	0.137773614	-0.608888089	0.048	0.13
817	ENSDARG00000056740	tmeff1b	1	0.387104351	0.263847767	0.113	0.065
818	ENSDARG00000056744	ela2	1	0.544377933	0.452226515	0.242	0.196
819	ENSDARG00000056783	raraa	1	0.400813255	0.454357187	0.113	0.065
820	ENSDARG00000056840	otud5b	1	0.115287349	-0.296099498	0.048	0.13
821	ENSDARG00000056985	tpte	1	0.631658519	0.301644242	0.113	0.087
822	ENSDARG00000057007	ctbp1	1	0.188298627	0.359654316	0.113	0.043
823	ENSDARG00000057218	tbc1d15	1	0.016531327	0.572393286	0.161	0.022
824	ENSDARG00000057299	pbdc1	1	0.082751514	0.622208193	0.484	0.304
825	ENSDARG00000057378	selenou1a	1	0.718725876	-0.349459002	0.21	0.217
826	ENSDARG00000057460	crygm2d13	1	0.000157406	-1.305929322	0.097	0.413
827	ENSDARG00000057698	ctsd	1	0.219819889	-0.448471785	0.355	0.435
828	ENSDARG00000057706	si:ch211-137i24.10	1	0.217173365	-1.29452323	0.355	0.435
829	ENSDARG00000057714	cmah	1	0.426090967	-0.781700772	0.177	0.217
830	ENSDARG00000057805	mrpl28	1	0.231822344	-0.41205161	0.081	0.152
831	ENSDARG00000057853	atp6v0ca	1	0.035166427	-0.64880643	0.194	0.37
832	ENSDARG00000057854	sap18	1	0.200511938	-0.506190349	0.177	0.261
833	ENSDARG00000057867	lasp1	1	0.434353902	0.320553467	0.403	0.326
834	ENSDARG00000057890	si:dkey-33c12.4	1	0.623892446	-0.508330277	0.242	0.174
835	ENSDARG00000057910	mrps34	1	0.192688458	0.28887895	0.113	0.043
836	ENSDARG00000057912	eif1axb	1	0.163133914	0.280572988	0.468	0.304
837	ENSDARG00000057913	syt11a	1	0.512612049	-0.324609409	0.097	0.13
838	ENSDARG00000057928	mzt2b	1	0.082725654	0.461082382	0.177	0.065
839	ENSDARG00000057940	dido1	1	0.265895422	0.317519478	0.242	0.152
840	ENSDARG00000057992	fstb	1	0.011848757	0.44136591	0.177	0.022
841	ENSDARG00000058079	txndc17	1	0.495706621	-0.282871571	0.113	0.152
842	ENSDARG00000058088	aifm1	1	0.118061364	0.301045138	0.129	0.043
843	ENSDARG00000058114	impad1	1	0.019457248	0.340200871	0.113	0
844	ENSDARG00000058117	snap25b	1	0.553140362	-0.308893144	0.081	0.109
845	ENSDARG00000058128	msna	1	0.233248062	0.412312059	0.242	0.152
846	ENSDARG00000058179	ackr3b	1	0.171476045	0.297935097	0.113	0.043
847	ENSDARG00000058203	smc1al	1	0.131974326	0.596705838	0.242	0.13
848	ENSDARG00000058206	si:ch211-153b23.5	1	0.000307707	2.963088312	0.387	0.087
849	ENSDARG00000058225	arpc4l	1	0.588671229	0.357225947	0.258	0.326
850	ENSDARG00000058226	ak3	1	0.911006319	-0.275736156	0.129	0.13
851	ENSDARG00000058230	rps6kb1b	1	0.05082667	0.325112691	0.161	0.043
852	ENSDARG00000058325	casp8	1	0.008378403	-0.659665684	0	0.109
853	ENSDARG00000058328	lsm7	1	0.879734098	-0.302473727	0.194	0.174
854	ENSDARG00000058349	polr2l	1	0.51525453	0.336850931	0.194	0.152
855	ENSDARG00000058371	krt5	1	0.00039539	-0.843647781	0.613	0.848
856	ENSDARG00000058454	dynll1	1	0.860595913	0.365812803	0.323	0.326
857	ENSDARG00000058462	zgc:158846	1	0.651198014	-0.310426147	0.548	0.565
858	ENSDARG00000058560	adrm1	1	0.960550621	0.253715623	0.194	0.196
859	ENSDARG00000058638	si:ch211-71m22.1	1	0.084657442	-0.488743548	0.097	0.217
860	ENSDARG00000058696	tbl1xr1a	1	0.347250956	-0.411635928	0.097	0.152
861	ENSDARG00000059057	atpv0e2	1	0.529979637	0.314974931	0.145	0.109
862	ENSDARG00000059070	gars	1	0.170397775	0.286537429	0.226	0.13
863	ENSDARG00000059227	fabp1b.1	1	0.618385001	-0.306308699	0.5	0.5
864	ENSDARG00000059323	rpn1	1	0.009477599	0.833088975	0.339	0.13
865	ENSDARG00000059337	tgif1	1	0.115610571	0.274099268	0.194	0.087
866	ENSDARG00000059391	gyg1b	1	0.018538459	1.145744211	0.242	0.065
867	ENSDARG00000059406	raf1b	1	0.729123428	-0.279835061	0.113	0.13
868	ENSDARG00000059646	nt5dc2	1	0.102691166	0.252134016	0.21	0.087
869	ENSDARG00000059654	eif3ba	1	0.040236833	0.394418488	0.758	0.565
870	ENSDARG00000059680	fscn1a	1	0.872746507	-0.33324176	0.145	0.13
871	ENSDARG00000059729	sec14l8	1	0.0626255	0.294243123	0.161	0.043
872	ENSDARG00000059853	manbal	1	0.101454929	-0.435025144	0.032	0.109
873	ENSDARG00000059906	sdc4	1	0.005836051	0.868701975	0.677	0.37
874	ENSDARG00000059908	si:ch211-217k17.7	1	0.041338342	0.600394233	0.452	0.283
875	ENSDARG00000060350	apoda.2	1	0.314699156	0.494827051	0.177	0.109
876	ENSDARG00000060510	cul4b	1	0.164568521	0.408999462	0.177	0.087
877	ENSDARG00000060679	kdm1a	1	0.078515761	0.329879276	0.21	0.087
878	ENSDARG00000061100	nars	1	0.004546475	0.500288713	0.242	0.043
879	ENSDARG00000061120	slc43a2b	1	0.112360168	0.408170008	0.129	0.043
880	ENSDARG00000061187	cbx5	1	0.439750629	0.427908951	0.226	0.174
881	ENSDARG00000061201	acsf2	1	0.729123428	-0.279426677	0.113	0.13
882	ENSDARG00000061226	timp2a	1	0.094275728	0.467171069	0.258	0.13
883	ENSDARG00000061228	pfdn4	1	0.868861502	-0.352099631	0.419	0.37
884	ENSDARG00000061314	ngrn	1	0.120337285	0.332787748	0.194	0.087
885	ENSDARG00000061375	sgpl1	1	0.094691967	0.308086846	0.21	0.087
886	ENSDARG00000061478	igf2bp1	1	0.014353581	0.706789449	0.323	0.13
887	ENSDARG00000061490	u2surp	1	0.108795638	0.366895207	0.194	0.087
888	ENSDARG00000061547	hist1h4l	1	0.012044952	0.386418757	0.129	0
889	ENSDARG00000061764	ahnak	1	0.729123428	-0.366142157	0.113	0.13
890	ENSDARG00000061774	mbd3a	1	0.101128243	0.277626579	0.145	0.043
891	ENSDARG00000061794	jam3b	1	0.214339383	-0.308433689	0.065	0.13
892	ENSDARG00000061858	zgc:153968	1	0.675924248	0.387223399	0.403	0.391
893	ENSDARG00000061908	mfsd12a	1	0.103797945	-0.76633295	0.048	0.13
894	ENSDARG00000062190	PDE3B	1	0.037380808	-0.287008515	0.016	0.109
895	ENSDARG00000062326	hmgn7	1	0.186214795	-0.643422411	0.452	0.5
896	ENSDARG00000062420	nfia	1	0.19423085	0.45653774	0.145	0.065
897	ENSDARG00000062532	washc2c	1	0.542374468	-0.377935468	0.097	0.13
898	ENSDARG00000062590	pleca	1	0.816144994	0.279720304	0.129	0.152
899	ENSDARG00000062756	pllp	1	0.136794529	0.359452818	0.258	0.13
900	ENSDARG00000062916	mrpl37	1	0.197477013	0.500066216	0.258	0.152
901	ENSDARG00000063030	mesd	1	0.021406877	-0.617981555	0.032	0.152
902	ENSDARG00000063095	ctsf	1	0.820447411	-0.331920667	0.29	0.239
903	ENSDARG00000063100	psmd14	1	0.320345024	0.339177821	0.226	0.152
904	ENSDARG00000063145	tfam	1	0.045219429	0.361687141	0.129	0.022
905	ENSDARG00000063219	ubap2l	1	0.104529111	-0.403956261	0.032	0.109
906	ENSDARG00000063370	sgk2a	1	0.107676808	-0.529068509	0.032	0.109
907	ENSDARG00000063572	perp	1	0.839645377	-0.32571017	0.194	0.196
908	ENSDARG00000063596	bud23	1	0.59034889	-0.31445517	0.161	0.196
909	ENSDARG00000063665	mat2al	1	0.197608119	0.287820432	0.226	0.13
910	ENSDARG00000063908	mt-co2	1	0.874099779	0.294749901	0.935	0.935
911	ENSDARG00000063911	mt-atp6	1	0.843627841	0.362472017	0.79	0.696
912	ENSDARG00000063912	mt-co3	1	0.69993365	0.393625508	0.903	0.891
913	ENSDARG00000063917	mt-nd4	1	0.819898512	0.31886633	0.565	0.543
914	ENSDARG00000063921	mt-nd5	1	0.723219128	0.301263911	0.177	0.152
915	ENSDARG00000067717	tomm7	1	0.008113725	0.888580831	0.403	0.174
916	ENSDARG00000067741	itpkcb	1	0.048077381	0.396164638	0.129	0.022
917	ENSDARG00000067806	zgc:158432	1	0.094678752	0.349322668	0.177	0.065
918	ENSDARG00000067984	gas1b	1	0.83589626	-0.289627501	0.097	0.109
919	ENSDARG00000067990	myhz1.1	1	0.757562996	-0.37668318	0.661	0.609
920	ENSDARG00000067995	myhz1.2	1	0.85945777	-0.643625675	0.29	0.261
921	ENSDARG00000067997	myhz1.3	1	0.936571865	-0.914062012	0.177	0.174
922	ENSDARG00000068088	tcnba	1	0.111266966	-1.601066747	0.161	0.283
923	ENSDARG00000068265	tomm5	1	0.095491577	0.431183565	0.565	0.413
924	ENSDARG00000068305	mrps14	1	0.489563309	0.388391778	0.177	0.13
925	ENSDARG00000068387	slc6a18	1	0.148280765	-0.70437547	0.081	0.174
926	ENSDARG00000068401	yap1	1	0.105574947	0.411089003	0.29	0.152
927	ENSDARG00000068432	si:dkey-56m19.5	1	0.555824442	0.603964423	0.21	0.174
928	ENSDARG00000068436	h3f3b.1	1	0.127591013	-0.728984253	0.435	0.522
929	ENSDARG00000068461	zgc:162939	1	0.023697525	0.475950713	0.194	0.043
930	ENSDARG00000068478	gpx4a	1	0.202078185	0.292130212	0.597	0.478
931	ENSDARG00000068515	chs1	1	0.077546479	0.511038333	0.113	0.022
932	ENSDARG00000068582	rnf44	1	0.237154923	-0.349073143	0.129	0.217
933	ENSDARG00000068680	ctrl	1	0.139038203	0.976005065	0.242	0.13
934	ENSDARG00000068732	spry4	1	0.088539729	0.284307481	0.177	0.065
935	ENSDARG00000068760	tnks1bp1	1	0.117218004	0.581150829	0.161	0.065
936	ENSDARG00000068820	h2afva	1	0.022681061	0.665624567	0.258	0.087
937	ENSDARG00000068822	purba	1	0.104905069	0.343648401	0.161	0.065
938	ENSDARG00000068883	tspan13a	1	0.863724639	-0.253463967	0.097	0.109
939	ENSDARG00000068886	mrpl14	1	0.448892574	0.423614593	0.129	0.087
940	ENSDARG00000068995	h2afx1	1	0.16239883	-0.267963616	0.532	0.63
941	ENSDARG00000068996	hist2h2l	1	0.045075369	-0.757753386	0.194	0.348
942	ENSDARG00000069065	btg3	1	0.243778523	0.34000293	0.161	0.087
943	ENSDARG00000069090	atp6v0d1	1	0.235273509	-0.317510835	0.097	0.174
944	ENSDARG00000069100	aldh9a1a.1	1	0.010994638	-0.575903505	0.839	0.957
945	ENSDARG00000069116	timm10	1	0.202171384	0.296974408	0.145	0.065
946	ENSDARG00000069118	ppp2r5eb	1	0.284062452	0.324221515	0.129	0.065
947	ENSDARG00000069142	aars	1	0.096957856	0.272481226	0.242	0.109
948	ENSDARG00000069302	snx9b	1	0.158381279	-0.313612577	0.097	0.196
949	ENSDARG00000069422	nhp2	1	0.426909858	0.264805957	0.258	0.196
950	ENSDARG00000069461	rnaseka	1	0.046916131	0.470138047	0.355	0.174
951	ENSDARG00000069476	spint2	1	0.045219429	0.741408311	0.129	0.022
952	ENSDARG00000069521	vps29	1	0.396354765	-0.396344625	0.242	0.304
953	ENSDARG00000069540	si:dkey-30c15.2	1	0.78088435	-0.642217932	0.097	0.109
954	ENSDARG00000069549	zgc:162396	1	0.032634003	-0.560571512	0.048	0.174
955	ENSDARG00000069619	atf7ip	1	0.151730401	0.507262925	0.274	0.174
956	ENSDARG00000069630	tat	1	0.558005951	0.732065897	0.226	0.196
957	ENSDARG00000069843	kctd12.1	1	0.360816055	-0.283025208	0.065	0.109
958	ENSDARG00000069846	zgc:162944	1	0.551691149	-0.342256954	0.274	0.304
959	ENSDARG00000069850	mrpl30	1	0.06210046	0.375659981	0.29	0.13
960	ENSDARG00000069853	txndc9	1	0.148334971	0.270009233	0.323	0.196
961	ENSDARG00000069910	gtf2f2a	1	0.110348829	0.551164222	0.274	0.152
962	ENSDARG00000069989	bnc2	1	0.360816055	-0.283158772	0.065	0.109
963	ENSDARG00000070019	taf15	1	0.734005664	-0.621017568	0.161	0.174
964	ENSDARG00000070046	eny2	1	0.052678104	0.474096863	0.194	0.065
965	ENSDARG00000070057	si:dkey-69o16.5	1	0.967333004	-0.436910737	0.468	0.413
966	ENSDARG00000070097	selenos	1	0.476642555	0.253890258	0.129	0.087
967	ENSDARG00000070151	nfyc	1	0.20809064	-0.34304564	0.048	0.109
968	ENSDARG00000070155	tuba8l3	1	0.139816513	0.45705507	0.129	0.043
969	ENSDARG00000070161	vamp3	1	0.185035055	0.300930854	0.403	0.261
970	ENSDARG00000070266	spock3	1	0.557925426	0.544313358	0.113	0.087
971	ENSDARG00000070386	krtcap2	1	0.182226282	0.277216614	0.371	0.261
972	ENSDARG00000070391	tspan4b	1	0.78088435	-0.284959028	0.097	0.109
973	ENSDARG00000070431	fip1l1b	1	0.04662998	0.395072935	0.129	0.022
974	ENSDARG00000070435	vapb	1	0.08902661	0.324308716	0.21	0.087
975	ENSDARG00000070448	grk4	1	0.070894636	0.369833043	0.113	0.022
976	ENSDARG00000070512	cnpy3	1	0.038835139	-0.520972806	0.016	0.109
977	ENSDARG00000070607	mrpl36	1	0.300362682	0.521130941	0.274	0.196
978	ENSDARG00000070644	ttpal	1	0.192688458	0.315790471	0.113	0.043
979	ENSDARG00000070657	pa2g4b	1	0.058279702	0.359888118	0.435	0.239
980	ENSDARG00000070674	psmd6	1	0.042300382	0.630083213	0.194	0.065
981	ENSDARG00000070675	fam3a	1	0.653062582	-0.278528416	0.129	0.152
982	ENSDARG00000070824	ndufb5	1	0.923416273	-0.275573481	0.403	0.348
983	ENSDARG00000070873	ccl25b	1	0.148280765	0.804373633	0.161	0.065
984	ENSDARG00000071021	papss2a	1	0.14077083	0.418965356	0.194	0.087
985	ENSDARG00000071026	mllt11	1	0.365189132	-0.436175137	0.081	0.13
986	ENSDARG00000071036	si:dkey-286j15.3	1	0.964785321	-0.331406869	0.21	0.196
987	ENSDARG00000071403	oaz1a	1	0.360292329	0.304683277	0.661	0.63
988	ENSDARG00000071566	ppp1cab	1	0.498056604	-0.337208775	0.097	0.13
989	ENSDARG00000071573	lsm5	1	0.921691035	-0.509854667	0.177	0.174
990	ENSDARG00000071592	aqp8a.2	1	0.051429455	0.410101518	0.226	0.087
991	ENSDARG00000071626	ptgdsb.2	1	0.331182637	0.708711958	0.29	0.217
992	ENSDARG00000071678	atcaya	1	0.019457248	0.379189264	0.113	0
993	ENSDARG00000071691	uqcrc2b	1	0.001085037	0.761511567	0.323	0.065
994	ENSDARG00000073786	cmbl	1	0.157240371	-0.426274143	0.258	0.391
995	ENSDARG00000074245	spen	1	0.371490615	-0.343552015	0.081	0.13
996	ENSDARG00000074301	cth	1	0.53491527	-0.279562457	0.194	0.239
997	ENSDARG00000074335	boc	1	0.4385343	-0.359175076	0.226	0.261
998	ENSDARG00000074340	serf2	1	0.393714041	0.26960152	0.597	0.522
999	ENSDARG00000074378	junba	1	0.669604953	0.403149568	0.258	0.217
1000	ENSDARG00000074390	tmem176l.4	1	0.007436797	0.851979861	0.145	0
1001	ENSDARG00000074698	sdsl	1	0.019457248	0.251755537	0.113	0
1002	ENSDARG00000074754	si:dkey-188i13.9	1	0.045219429	0.843315698	0.129	0.022
1003	ENSDARG00000074758	csde1	1	0.121519825	0.314058678	0.306	0.174
1004	ENSDARG00000074849	rac1a	1	0.218148209	-0.314727328	0.048	0.109
1005	ENSDARG00000075172	fbxo25	1	0.039877245	0.532007419	0.242	0.087
1006	ENSDARG00000075349	si:ch73-138n13.1	1	0.175385243	0.403429249	0.145	0.065
1007	ENSDARG00000075444	cgref1	1	0.052678104	0.34248733	0.194	0.065
1008	ENSDARG00000075650	vps26c	1	0.676998498	-0.323491754	0.177	0.13
1009	ENSDARG00000075666	tsc22d3	1	0.514396438	-0.322641339	0.177	0.217
1010	ENSDARG00000075768	sdhb	1	0.045605204	0.368696053	0.403	0.217
1011	ENSDARG00000075795	nol7	1	0.127709394	0.682590829	0.194	0.087
1012	ENSDARG00000075931	acsl5	1	0.071732712	0.325673008	0.274	0.13
1013	ENSDARG00000075933	cox15	1	0.016625485	-0.500718254	0.016	0.13
1014	ENSDARG00000075989	arpc2	1	0.011026651	-0.795189985	0.5	0.674
1015	ENSDARG00000076066	6-Mar	1	0.528611325	-0.271715203	0.081	0.109
1016	ENSDARG00000076223	SERP1	1	0.417938758	0.392598127	0.726	0.652
1017	ENSDARG00000076317	plod3	1	0.02874893	0.49811025	0.145	0.022
1018	ENSDARG00000076526	gar1	1	0.355649278	0.302970534	0.194	0.13
1019	ENSDARG00000076532	si:ch211-222l21.1	1	0.76172473	0.454869431	0.532	0.5
1020	ENSDARG00000076602	prss16	1	0.490862208	-0.692803791	0.097	0.13
1021	ENSDARG00000076780	acadsb	1	0.108545792	0.302980231	0.242	0.109
1022	ENSDARG00000076790	crygm2d16	1	0.002192719	-0.899976042	0.081	0.326
1023	ENSDARG00000076799	rnd3a	1	0.347250956	0.33332007	0.145	0.087
1024	ENSDARG00000076815	eif3s10	1	0.333177583	0.310756911	0.484	0.413
1025	ENSDARG00000076861	tmem79b	1	0.019457248	0.609515941	0.113	0
1026	ENSDARG00000077004	aldh1l1	1	0.077546479	0.311339063	0.113	0.022
1027	ENSDARG00000077069	srgn	1	0.079873608	0.292382222	0.113	0.022
1028	ENSDARG00000077119	naxd	1	0.931349579	-0.375608539	0.177	0.152
1029	ENSDARG00000077121	cyp26b1	1	0.211000303	0.343738998	0.113	0.043
1030	ENSDARG00000077264	wdr43	1	0.663645631	-0.273995027	0.29	0.304
1031	ENSDARG00000077353	rerea	1	0.070894636	0.273965884	0.113	0.022
1032	ENSDARG00000077383	anxa11a	1	0.035317892	-1.003070537	0.226	0.37
1033	ENSDARG00000077473	mych	1	0.33775993	0.328754568	0.5	0.435
1034	ENSDARG00000077549	aifm2	1	0.035973093	-0.399482671	0.016	0.109
1035	ENSDARG00000077664	zgc:110239	1	0.295233403	-0.943495002	0.21	0.261
1036	ENSDARG00000077688	cpo	1	0.067597769	0.380514354	0.161	0.043
1037	ENSDARG00000077777	tmsb4x	1	0.548801067	0.269953277	1	0.957
1038	ENSDARG00000077811	sox11a	1	0.191144577	0.29945421	0.177	0.087
1039	ENSDARG00000077850	lgals3a	1	0.282514457	-0.280292396	0.161	0.239
1040	ENSDARG00000077870	taf9	1	0.123498296	-0.353511218	0.194	0.326
1041	ENSDARG00000077982	elf3	1	0.143161375	0.279116039	0.129	0.043
1042	ENSDARG00000078042	il10rb	1	0.020730969	0.574571773	0.29	0.109
1043	ENSDARG00000078214	mybbp1a	1	0.139816513	0.262752455	0.129	0.043
1044	ENSDARG00000078308	spry2	1	0.832621731	0.541829807	0.194	0.196
1045	ENSDARG00000078352	lyrm4	1	0.629903965	-0.374132753	0.081	0.109
1046	ENSDARG00000078473	nucks1a	1	0.159247439	0.53594952	0.226	0.13
1047	ENSDARG00000078748	si:ch211-137a8.4	1	0.381123755	0.372778637	0.194	0.13
1048	ENSDARG00000078781	si:ch211-161c3.6	1	0.122449974	0.695591974	0.161	0.065
1049	ENSDARG00000078785	tmem258	1	0.715170966	-0.25046497	0.387	0.326
1050	ENSDARG00000079150	si:ch211-276i12.9	1	0.360441694	0.403922047	0.161	0.109
1051	ENSDARG00000079274	prss59.1	1	0.703977546	0.456531595	0.258	0.239
1052	ENSDARG00000079302	and2	1	0.737399991	-0.467198528	0.113	0.13
1053	ENSDARG00000079305	hbae3	1	0.691266286	1.46062441	0.161	0.13
1054	ENSDARG00000079306	rlim	1	0.07483881	0.377945934	0.145	0.043
1055	ENSDARG00000079434	tmem131l	1	0.075274881	0.345161273	0.113	0.022
1056	ENSDARG00000079530	si:dkey-17m8.1	1	0.049562344	0.345303951	0.129	0.022
1057	ENSDARG00000079636	fam177a1	1	0.024363168	0.458664722	0.194	0.043
1058	ENSDARG00000079647	muc13b	1	0.119193639	0.442710225	0.339	0.196
1059	ENSDARG00000079687	rnf10	1	0.054446352	0.466730174	0.339	0.174
1060	ENSDARG00000079688	tnrc6a	1	0.590177936	0.303379184	0.113	0.087
1061	ENSDARG00000079932	zgc:152830	1	0.200971834	-0.596691915	0.065	0.13
1062	ENSDARG00000079949	supt16h	1	0.037228668	0.350565418	0.177	0.043
1063	ENSDARG00000080010	adh5	1	0.194700761	0.303105526	0.645	0.478
1064	ENSDARG00000086332	bri3	1	0.134986489	-0.375770918	0.113	0.217
1065	ENSDARG00000086416	med11	1	0.258298294	0.367685697	0.129	0.065
1066	ENSDARG00000086753	gb:bc139872	1	0.100705256	0.329796945	0.242	0.109
1067	ENSDARG00000086842	dap1b	1	0.441152664	0.521106981	0.742	0.674
1068	ENSDARG00000087196	fibinb	1	0.188298627	0.276297035	0.113	0.043
1069	ENSDARG00000087277	selenoj	1	0.07449188	-0.534377114	0.129	0.261
1070	ENSDARG00000087303	cebpd	1	0.201172185	-0.269037097	0.645	0.739
1071	ENSDARG00000087390	hbbe1.3	1	0.877233289	1.155641991	0.177	0.174
1072	ENSDARG00000087402	tpm1	1	0.549807832	-0.376294398	0.177	0.217
1073	ENSDARG00000087443	ptp4a2a	1	0.086566171	0.430264717	0.177	0.065
1074	ENSDARG00000087636	hmgn6	1	0.069857878	0.278668206	0.597	0.391
1075	ENSDARG00000087693	atox1	1	0.164933009	-0.69588749	0.29	0.391
1076	ENSDARG00000087697	lpl	1	0.291329582	0.414759915	0.306	0.217
1077	ENSDARG00000087765	crygm2d10	1	8.85E-05	-1.102911969	0.226	0.587
1078	ENSDARG00000088116	gstm.3	1	0.027089119	1.012576091	0.226	0.065
1079	ENSDARG00000088439	gm2a	1	0.113435775	-0.742888828	0.113	0.217
1080	ENSDARG00000088590	pxna	1	0.135428076	0.325188981	0.194	0.087
1081	ENSDARG00000088820	zgc:174288	1	0.043845022	0.33782026	0.129	0.022
1082	ENSDARG00000088823	crygm2d3	1	0.029074215	-0.336960605	0.113	0.283
1083	ENSDARG00000088929	ypel5	1	0.417048751	-0.389674216	0.161	0.217
1084	ENSDARG00000089307	pmaip1	1	0.127709394	0.322382164	0.194	0.087
1085	ENSDARG00000089354	tspan4a	1	0.093950124	0.369316198	0.145	0.043
1086	ENSDARG00000089361	wu:fb59d01	1	0.092942101	0.709011717	0.419	0.283
1087	ENSDARG00000089362	grn1	1	0.708918714	-0.413577736	0.29	0.304
1088	ENSDARG00000089368	hopx	1	0.669842707	-0.254385239	0.145	0.174
1089	ENSDARG00000089399	tmem176l.2	1	0.000468572	1.90579476	0.581	0.261
1090	ENSDARG00000089480	si:dkey-12j5.1	1	0.638707578	-0.3707954	0.081	0.109
1091	ENSDARG00000089787	crebzf	1	0.27060622	0.396709148	0.226	0.152
1092	ENSDARG00000089828	si:rp71-19m20.1	1	0.037380808	-0.376300393	0.016	0.109
1093	ENSDARG00000089836	MRPS12	1	0.001904644	0.807933131	0.371	0.109
1094	ENSDARG00000089877	si:dkeyp-75h12.5	1	0.927905849	0.341134389	0.129	0.13
1095	ENSDARG00000089936	selenow2b	1	0.263317019	0.815366087	0.129	0.065
1096	ENSDARG00000089976	spcs3	1	0.182123089	0.604818522	0.226	0.13
1097	ENSDARG00000089981	rnf146	1	0.038835139	-0.300343782	0.016	0.109
1098	ENSDARG00000090086	rab11bb	1	0.059916427	-0.386816321	0.032	0.13
1099	ENSDARG00000090190	bcam	1	0.065543561	0.928627743	0.177	0.065
1100	ENSDARG00000090268	krtt1c19e	1	0.027992097	-0.518353015	0.403	0.609
1101	ENSDARG00000090386	cd3eap	1	0.012305142	0.438153677	0.29	0.087
1102	ENSDARG00000090389	ndufv3	1	0.713637751	-0.276931407	0.161	0.13
1103	ENSDARG00000090428	ctrb1	1	0.099143148	0.482193714	0.532	0.37
1104	ENSDARG00000090444	ponzr1	1	0.435930496	0.553607941	0.306	0.239
1105	ENSDARG00000090697	eif3ea	1	0.140936827	-0.311597955	0.742	0.804
1106	ENSDARG00000090788	cstf2	1	0.543823494	-0.253562073	0.177	0.217
1107	ENSDARG00000090912	npc2	1	0.011049934	-1.565508256	0.403	0.543
1108	ENSDARG00000091001	mycbp	1	0.016004813	0.517502561	0.161	0.022
1109	ENSDARG00000091079	si:zfos-1192g2.3	1	0.339034146	-0.320564289	0.274	0.348
1110	ENSDARG00000091124	rps19bp1	1	0.194676938	0.332033456	0.177	0.087
1111	ENSDARG00000091127	klf15	1	0.056470017	0.278486533	0.161	0.043
1112	ENSDARG00000091234	si:ch73-335l21.4	1	0.300329383	0.595067837	0.129	0.065
1113	ENSDARG00000091348	rtn3	1	0.127720163	0.252397984	0.258	0.13
1114	ENSDARG00000091402	eif2b1	1	0.096799302	0.259715807	0.177	0.065
1115	ENSDARG00000091418	snx17	1	0.22330601	-0.36009999	0.048	0.109
1116	ENSDARG00000091598	si:ch73-91k6.2	1	0.13330758	0.359514574	0.129	0.043
1117	ENSDARG00000091609	spink4	1	0.817680682	-0.269918506	0.242	0.196
1118	ENSDARG00000091656	lsm8	1	0.417257859	0.467113888	0.161	0.109
1119	ENSDARG00000091831	ddx27	1	0.085560752	0.358911712	0.29	0.152
1120	ENSDARG00000091996	tcnbb	1	0.02489105	-0.761574503	0.048	0.174
1121	ENSDARG00000092033	si:dkey-239h2.3	1	0.548902798	0.327072861	0.5	0.457
1122	ENSDARG00000092115	eif4a1a	1	0.091413362	0.265148123	0.274	0.13
1123	ENSDARG00000092155	apoc2	1	0.11598722	0.7578364	0.468	0.348
1124	ENSDARG00000092158	cbx3b	1	0.553140362	-0.599329432	0.081	0.109
1125	ENSDARG00000092362	hsp70.2	1	0.485866423	0.474724005	0.516	0.457
1126	ENSDARG00000092787	si:dkey-88p24.11	1	0.115287349	-0.474977613	0.048	0.13
1127	ENSDARG00000092798	ppib	1	0.56992424	-0.312194892	0.516	0.543
1128	ENSDARG00000092947	cyt1	1	0.00642721	-0.467763683	0.726	0.87
1129	ENSDARG00000092954	mrpl34	1	0.012147363	0.661803892	0.242	0.065
1130	ENSDARG00000093058	STMP1	1	0.117607438	0.531905944	0.323	0.196
1131	ENSDARG00000093235	TST	1	0.080469747	-0.459352757	0.065	0.174
1132	ENSDARG00000093303	ifitm1	1	0.18514581	1.080297772	0.226	0.13
1133	ENSDARG00000093313	ubb	1	0.741714798	0.480204066	0.532	0.5
1134	ENSDARG00000093374	EPB41L2	1	0.075274881	0.32270754	0.113	0.022
1135	ENSDARG00000093406	zgc:111986	1	0.491076927	-0.375342611	0.323	0.239
1136	ENSDARG00000093549	selenop	1	0.032064658	-1.076904069	0.516	0.63
1137	ENSDARG00000093619	sult3st2	1	0.018538459	0.384697835	0.242	0.065
1138	ENSDARG00000093796	itln2	1	0.007436797	0.996331835	0.145	0
1139	ENSDARG00000093945	vma21	1	0.130532192	-0.386830623	0.129	0.239
1140	ENSDARG00000094041	krt17	1	0.238483939	0.790355273	0.323	0.239
1141	ENSDARG00000094210	fthl31	1	0.197153039	0.691689232	0.113	0.043
1142	ENSDARG00000094300	nupr1a	1	0.676993634	0.59296416	0.387	0.37
1143	ENSDARG00000094310	si:ch211-255g12.6	1	0.029435518	-0.67351208	0.097	0.261
1144	ENSDARG00000094422	si:dkey-12l12.1	1	0.413130936	0.376832959	0.194	0.13
1145	ENSDARG00000094561	si:ch211-139a5.9	1	0.025356943	-0.893686758	0.032	0.152
1146	ENSDARG00000094673	rhoab	1	0.076900469	-0.579209576	0.258	0.391
1147	ENSDARG00000094695	si:dkey-204f11.64	1	0.393922704	0.300273167	0.113	0.065
1148	ENSDARG00000094836	si:ch211-195b15.8	1	0.197153039	0.327944491	0.113	0.043
1149	ENSDARG00000094929	apoa4b.2	1	0.011861705	1.013754697	0.21	0.043
1150	ENSDARG00000095157	zgc:163080	1	0.452833568	-0.52208983	0.194	0.239
1151	ENSDARG00000095273	cox8a	1	0.63507208	-0.347408204	0.532	0.5
1152	ENSDARG00000095451	si:ch211-196l7.4	1	0.385386996	0.346783074	0.468	0.391
1153	ENSDARG00000095863	afp4	1	0.718665633	0.783474494	0.452	0.413
1154	ENSDARG00000095879	wdr46	1	0.243775162	0.40982977	0.21	0.13
1155	ENSDARG00000095904	prpf31	1	0.068784176	0.319398772	0.113	0.022
1156	ENSDARG00000095908	sat1a.2	1	0.191508279	0.312097271	0.258	0.152
1157	ENSDARG00000096118	ost4	1	0.094794452	0.310238614	0.274	0.13
1158	ENSDARG00000096257	si:ch73-367p23.2	1	0.251687643	-0.279210813	0.145	0.239
1159	ENSDARG00000096739	si:dkey-219e21.2	1	0.031430545	0.661226875	0.21	0.065
1160	ENSDARG00000096849	si:dkey-16p21.8	1	0.848816628	-0.271359481	0.306	0.261
1161	ENSDARG00000097102	si:ch73-281n10.2	1	0.013346516	0.654802173	0.661	0.435
1162	ENSDARG00000097193	si:dkey-28n18.9	1	0.529979637	-0.544196673	0.113	0.152
1163	ENSDARG00000097478	qkia	1	0.203703841	0.252667097	0.435	0.304
1164	ENSDARG00000097583	arfgap3	1	0.02874893	0.720706402	0.145	0.022
1165	ENSDARG00000097630	si:ch211-282b22.1	1	0.192992778	0.288908513	0.21	0.109
1166	ENSDARG00000097696	si:ch73-71c20.5	1	0.239499395	0.39279466	0.161	0.087
1167	ENSDARG00000097797	tomm6	1	0.164695918	0.310378308	0.242	0.13
1168	ENSDARG00000098162	zgc:77748	1	0.039877245	0.33833804	0.242	0.087
1169	ENSDARG00000098186	TMEM19	1	0.877233289	-0.406612738	0.177	0.174
1170	ENSDARG00000098315	cyp1a	1	0.045219429	0.80410273	0.129	0.022
1171	ENSDARG00000098334	exosc3	1	0.462653769	-0.371048151	0.113	0.152
1172	ENSDARG00000098355	atp5pd	1	0.110165246	0.340373171	0.71	0.522
1173	ENSDARG00000098375	polr1a	1	0.130142302	0.339236363	0.129	0.043
1174	ENSDARG00000098439	nr1h3	1	0.035973093	-0.466983686	0.016	0.109
1175	ENSDARG00000098453	pank4	1	0.20809064	-0.34909347	0.048	0.109
1176	ENSDARG00000098466	ube2a	1	0.052647843	0.254088968	0.129	0.022
1177	ENSDARG00000098507	lyar	1	0.102691166	0.303060673	0.21	0.087
1178	ENSDARG00000098574	srsf11	1	0.150578684	0.254278035	0.29	0.174
1179	ENSDARG00000098588	gchfr	1	0.858792538	-0.269273666	0.226	0.196
1180	ENSDARG00000098592	zgc:92140	1	0.352919402	-0.463206501	0.097	0.152
1181	ENSDARG00000098627	gspt1l	1	0.009206148	0.412075955	0.274	0.065
1182	ENSDARG00000098635	irf2bp2b	1	0.970668391	-0.295921193	0.258	0.239
1183	ENSDARG00000098671	prelid1a	1	0.515439086	-0.321197758	0.226	0.261
1184	ENSDARG00000098825	farsa	1	0.971824963	-0.279935162	0.21	0.196
1185	ENSDARG00000099039	pcbp2	1	0.045088066	0.440259832	0.548	0.348
1186	ENSDARG00000099106	afmid	1	0.107676808	-0.619990144	0.032	0.109
1187	ENSDARG00000099148	bzw1b	1	0.242191996	-0.408588804	0.29	0.37
1188	ENSDARG00000099175	hmgb1a	1	0.729321412	-0.319678794	0.581	0.565
1189	ENSDARG00000099185	chia.2	1	0.21659179	0.746810562	0.516	0.435
1190	ENSDARG00000099195	ier2a	1	0.525994893	0.643060957	0.306	0.261
1191	ENSDARG00000099197	actc1b	1	0.36930226	-0.254902887	1	1
1192	ENSDARG00000099241	ppp2cb	1	0.240974467	0.332868982	0.29	0.196
1193	ENSDARG00000099283	epb41a	1	0.049492101	0.432488138	0.161	0.043
1194	ENSDARG00000099306	zgc:175088	1	0.016009722	-1.049233764	0.161	0.326
1195	ENSDARG00000099313	naga	1	0.035736469	-1.194871148	0.129	0.283
1196	ENSDARG00000099358	hccsb	1	0.22330601	-0.422139768	0.048	0.109
1197	ENSDARG00000099371	cygb1	1	0.439252486	1.64910393	0.355	0.283
1198	ENSDARG00000099389	cdo1	1	0.06633201	0.357352211	0.5	0.283
1199	ENSDARG00000099528	dus3l	1	0.029916462	0.714680037	0.177	0.043
1200	ENSDARG00000099532	ubl3a	1	0.58645419	-0.32381133	0.145	0.174
1201	ENSDARG00000099624	chmp1b	1	0.024955924	0.450965907	0.258	0.087
1202	ENSDARG00000099635	akap8l	1	0.097802394	0.392655343	0.258	0.13
1203	ENSDARG00000099663	cox5ab	1	0.507919422	-0.375343131	0.435	0.457
1204	ENSDARG00000099675	kdm4b	1	0.008610847	-0.484812235	0.016	0.152
1205	ENSDARG00000099730	pkma	1	0.202171384	0.437041639	0.145	0.065
1206	ENSDARG00000099749	ube2d2l	1	0.117218004	0.357186452	0.161	0.065
1207	ENSDARG00000099766	myl12.1	1	0.563252537	-0.261325283	0.532	0.522
1208	ENSDARG00000099860	pkmb	1	0.495706621	-0.337869635	0.113	0.152
1209	ENSDARG00000099865	hnrnpabb	1	0.048756039	0.39415775	0.484	0.283
1210	ENSDARG00000100003	glulb	1	0.01204461	0.904898109	0.613	0.326
1211	ENSDARG00000100020	pim1	1	0.676498908	0.32369756	0.161	0.13
1212	ENSDARG00000100083	sugt1	1	0.360816055	-0.597676886	0.065	0.109
1213	ENSDARG00000100116	mrps24	1	0.079873608	0.387930272	0.113	0.022
1214	ENSDARG00000100209	prpf39	1	0.031617926	0.451042995	0.177	0.043
1215	ENSDARG00000100264	thumpd1	1	0.026218552	-0.403904702	0.032	0.152
1216	ENSDARG00000100446	si:ch211-286o17.1	1	0.776944493	-0.576386874	0.274	0.283
1217	ENSDARG00000100481	smg6	1	0.945527368	-0.433626537	0.113	0.109
1218	ENSDARG00000100505	ddx52	1	0.197153039	0.291894494	0.113	0.043
1219	ENSDARG00000100513	rps27l	1	0.21422365	-0.552094438	0.581	0.63
1220	ENSDARG00000100514	cfap20	1	0.197153039	0.307105935	0.113	0.043
1221	ENSDARG00000100515	dusp1	1	0.019457248	0.352097548	0.113	0
1222	ENSDARG00000100635	chia.1	1	0.510683024	0.782870958	0.274	0.217
1223	ENSDARG00000100795	timp4.3	1	0.15380742	0.573489696	0.21	0.109
1224	ENSDARG00000100823	selenok	1	0.110489159	0.387362152	0.371	0.217
1225	ENSDARG00000100826	hif1al	1	0.227057653	0.458277429	0.323	0.217
1226	ENSDARG00000100844	cldn15lb	1	0.109036216	0.291203734	0.21	0.087
1227	ENSDARG00000100938	hint2	1	0.268402637	0.400217394	0.129	0.065
1228	ENSDARG00000101051	ctsbb	1	0.004471207	-2.050491516	0.081	0.283
1229	ENSDARG00000101115	med30	1	0.370802383	0.414839305	0.194	0.13
1230	ENSDARG00000101127	map1lc3b	1	0.037474178	0.555810861	0.339	0.152
1231	ENSDARG00000101128	si:dkey-211f22.5	1	0.073057902	0.539902408	0.113	0.022
1232	ENSDARG00000101135	si:dkey-85k7.7	1	0.367668425	-0.293494874	0.065	0.109
1233	ENSDARG00000101144	zdhhc13	1	0.008378403	-0.579311426	0	0.109
1234	ENSDARG00000101199	rbp4	1	0.898425566	-0.286825416	0.548	0.522
1235	ENSDARG00000101251	ldha	1	0.38869444	0.308700254	0.21	0.152
1236	ENSDARG00000101324	apoa1b	1	0.001781072	-0.713604222	0.645	0.87
1237	ENSDARG00000101438	lonp2	1	0.003693035	-0.632608596	0	0.13
1238	ENSDARG00000101456	acp5b	1	0.062087422	-0.799135257	0.048	0.152
1239	ENSDARG00000101481	rbp5	1	0.111031062	0.582559758	0.194	0.087
1240	ENSDARG00000101560	psma1	1	0.0365611	0.274420403	0.532	0.283
1241	ENSDARG00000101619	minos1	1	0.253589208	0.270008201	0.226	0.13
1242	ENSDARG00000101626	arf6a	1	0.020021347	0.350703973	0.161	0.022
1243	ENSDARG00000101707	si:ch211-156b7.4	1	0.016004813	0.709236983	0.161	0.022
1244	ENSDARG00000101749	zgc:92161	1	0.19817203	0.291683161	0.145	0.065
1245	ENSDARG00000101813	nap1l1	1	0.555046641	-0.38636605	0.274	0.283
1246	ENSDARG00000101849	adipor2	1	0.048717991	0.867499812	0.339	0.174
1247	ENSDARG00000101877	rbm34	1	0.012044952	0.356195878	0.129	0
1248	ENSDARG00000101900	xrn2	1	0.35432189	-0.280420822	0.129	0.196
1249	ENSDARG00000101915	pin1	1	0.942305675	-0.3228075	0.323	0.283
1250	ENSDARG00000102004	apoea	1	0.056216564	0.929580393	0.387	0.239
1251	ENSDARG00000102009	ppp2r2d	1	0.018203222	0.490728557	0.161	0.022
1252	ENSDARG00000102105	dad1	1	0.045438643	0.384795188	0.613	0.391
1253	ENSDARG00000102115	ndufc2	1	0.393980917	0.397949045	0.339	0.283
1254	ENSDARG00000102249	pepd	1	0.388246442	-0.494309443	0.323	0.37
1255	ENSDARG00000102403	cry2	1	0.05931081	0.409458725	0.194	0.065
1256	ENSDARG00000102417	psmd7	1	0.332358637	0.271494436	0.274	0.196
1257	ENSDARG00000102442	IZUMO1R	1	0.57669275	-0.608840874	0.306	0.326
1258	ENSDARG00000102482	zgc:165573	1	0.409793045	-0.364476779	0.242	0.304
1259	ENSDARG00000102640	pdia3	1	0.662955738	-0.264497061	0.597	0.5
1260	ENSDARG00000102744	mgst3a	1	0.21802506	-0.442353147	0.371	0.478
1261	ENSDARG00000102750	cdh1	1	0.473611491	-0.574552051	0.113	0.065
1262	ENSDARG00000102802	brdt	1	0.558239589	0.254897322	0.145	0.109
1263	ENSDARG00000102906	hibadha	1	0.079873608	0.304156669	0.113	0.022
1264	ENSDARG00000102978	eif4a3	1	0.003390199	0.490621708	0.339	0.087
1265	ENSDARG00000103038	pik3r3a	1	0.193766195	0.276953595	0.242	0.13
1266	ENSDARG00000103101	si:ch211-235e9.6	1	0.081493862	-0.292012906	0.113	0.239
1267	ENSDARG00000103199	si:dkey-247k7.2	1	0.175385243	0.523917506	0.145	0.065
1268	ENSDARG00000103203	vps28	1	0.424230098	0.363451668	0.226	0.174
1269	ENSDARG00000103295	cyp3a65	1	0.007878894	-0.671279067	0.548	0.761
1270	ENSDARG00000103320	lclat1	1	0.944020925	-0.320074425	0.177	0.174
1271	ENSDARG00000103337	rrp1	1	0.066800152	0.301871269	0.226	0.087
1272	ENSDARG00000103342	wu:fa56d06	1	0.232342588	0.670514355	0.323	0.239
1273	ENSDARG00000103403	sar1b	1	0.057931495	0.332610398	0.194	0.065
1274	ENSDARG00000103443	vwde	1	0.370273415	0.505014693	0.145	0.087
1275	ENSDARG00000103522	si:zfos-943e10.1	1	0.50246526	0.319364682	0.145	0.109
1276	ENSDARG00000103543	gngt2b	1	0.807166457	-0.355120338	0.161	0.174
1277	ENSDARG00000103566	tomm20b	1	0.221413315	0.312563667	0.661	0.522
1278	ENSDARG00000103578	gtf2b	1	0.077546479	0.451879103	0.113	0.022
1279	ENSDARG00000103639	si:dkey-36i7.3	1	0.721658895	-0.310845811	0.565	0.652
1280	ENSDARG00000103670	cmc1	1	0.442101132	0.262800932	0.129	0.087
1281	ENSDARG00000103720	zgc:162730	1	0.03707553	-0.476753519	0.387	0.565
1282	ENSDARG00000103740	fundc2	1	0.012636874	0.574389944	0.177	0.022
1283	ENSDARG00000103747	cav1	1	0.393922704	0.49817518	0.113	0.065
1284	ENSDARG00000103791	nme2b.1	1	0.069646081	-0.328829007	0.984	1
1285	ENSDARG00000103799	kars	1	0.505887598	-0.312820705	0.323	0.239
1286	ENSDARG00000103824	hint1	1	0.922624217	-0.433118967	0.21	0.196
1287	ENSDARG00000103846	hspa5	1	0.196868482	0.285089977	0.242	0.13
1288	ENSDARG00000103951	tspan34	1	0.441810713	-0.279888825	0.129	0.174
1289	ENSDARG00000103980	ets2	1	0.090549393	0.580076216	0.177	0.065
1290	ENSDARG00000104028	si:dkey-74k8.3	1	0.646334656	-0.539699798	0.355	0.37
1291	ENSDARG00000104030	taf12	1	0.188553775	-0.322826391	0.177	0.283
1292	ENSDARG00000104066	dnaja2a	1	0.093120174	0.494932772	0.306	0.174
1293	ENSDARG00000104068	gstp1	1	0.230634672	-0.400320303	0.5	0.565
1294	ENSDARG00000104169	si:ch211-212k18.4	1	0.125213965	0.251345113	0.194	0.087
1295	ENSDARG00000104172	diabloa	1	0.613960711	-0.422487267	0.323	0.326
1296	ENSDARG00000104173	tufm	1	0.244172842	-0.300648491	0.161	0.239
1297	ENSDARG00000104181	tmsb1	1	0.410173983	0.64377346	0.629	0.543
1298	ENSDARG00000104227	nop10	1	0.101688706	0.325732415	0.435	0.261
1299	ENSDARG00000104267	postnb	1	0.123987049	0.528549654	0.129	0.043
1300	ENSDARG00000104538	tmem184a	1	0.075274881	0.383520565	0.113	0.022
1301	ENSDARG00000104726	si:ch211-162e15.3	1	0.123987049	0.439992834	0.129	0.043
1302	ENSDARG00000104945	sncb	1	0.037228668	0.500501817	0.177	0.043
1303	ENSDARG00000105068	si:ch1073-443f11.2	1	0.991056293	-0.436509282	0.339	0.304
1304	ENSDARG00000105116	p4hb	1	0.34439113	-0.426186915	0.113	0.174
1305	ENSDARG00000105117	sdad1	1	0.031046626	0.507420752	0.306	0.13
1306	ENSDARG00000105154	creg1	1	0.299024775	-0.563121883	0.113	0.174
1307	ENSDARG00000105223	pmp22a	1	0.870453136	-0.554923362	0.435	0.391
1308	ENSDARG00000105231	kmt5aa	1	0.33724013	0.280576456	0.21	0.13
1309	ENSDARG00000105287	mpp1	1	0.179040881	0.258968465	0.145	0.065
1310	ENSDARG00000105644	zgc:172079	1	0.28707264	0.386862131	0.419	0.326
1311	ENSDARG00000109289	mrps15	1	0.188637635	-0.537485268	0.097	0.174
1312	ENSDARG00000109337	nanos1	1	0.596553637	-0.560150825	0.21	0.239
1313	ENSDARG00000109510	lsm12b	1	0.015950577	0.604564056	0.419	0.196
1314	ENSDARG00000109774	CABZ01084963.1	1	0.194290027	0.436754556	0.242	0.152
1315	ENSDARG00000109861	BX545855.1	1	0.010870662	-0.846762977	0.306	0.522
1316	ENSDARG00000110147	zgc:85789	1	0.328804176	-0.311608955	0.113	0.174
1317	ENSDARG00000110298	mbd4	1	0.156588441	0.334573021	0.21	0.109
1318	ENSDARG00000110357	txndc15	1	0.128167304	0.270941268	0.226	0.109
1319	ENSDARG00000111785	trappc2l	1	0.190347502	-0.65301847	0.081	0.152
1320	ENSDARG00000111939	atf4a	1	0.953385545	-0.322979264	0.194	0.196
1321	ENSDARG00000112049	cldn15a	1	0.824855381	-0.282512725	0.21	0.217
1322	ENSDARG00000112476	surf2	1	0.079354873	-0.351964751	0.097	0.217
1323	ENSDARG00000112691	st7	1	0.091650301	0.343514486	0.145	0.043
1324	ENSDARG00000114554	cdx1a	1	0.203189836	-0.733398807	0.048	0.109
1325	ENSDARG00000114760	asip2b	1	0.458495686	-0.34832763	0.113	0.065
1326	ENSDARG00000115174	im:6904045	1	0.117571707	-0.453573139	0.032	0.109
1327	ENSDARG00000115557	cox7b	1	0.190830848	0.28427308	0.79	0.652
1328	ENSDARG00000115717	pigbos1	1	0.793778838	-0.352979362	0.145	0.152
1329	ENSDARG00000116139	cdx1b	1	0.123987049	0.449825904	0.129	0.043
1330	ENSDARG00000116164	crygm2d8	1	5.33E-05	-1.636305869	0.113	0.435
