# Supplementary material for: Cell-type-specific responses to the microbiota across all tissues of the larval zebrafish
Source: Cell Rep. Author manuscript; Available in PMC 2023 Oct 23. (PMC10423310; doi:10.1016/j.celrep.2023.112095)
Supplement: MMC11 [file NIHMS1880944-supplement-MMC11.zip › DataS5/S.Figure7_PanelB_DEGs_GOterms/SubCluster4/GOresults_subClu4_CVZup_fdr.tsv]

ONTOLOGY	ID	Description	pvalue	p.adjust	qvalue	geneID	Count
BP	GO:0022613	ribonucleoprotein complex biogenesis	5.11E-05	0.045589216	0.043039147	ENSDARG00000007216/ENSDARG00000010194/ENSDARG00000015862/ENSDARG00000017675/ENSDARG00000020077/ENSDARG00000025581/ENSDARG00000039887/ENSDARG00000054154/ENSDARG00000054980/ENSDARG00000059654/ENSDARG00000100209/ENSDARG00000105117	12
CC	GO:0005730	nucleolus	7.64E-05	0.016968982	0.015770131	ENSDARG00000000489/ENSDARG00000017675/ENSDARG00000020077/ENSDARG00000054154/ENSDARG00000054980/ENSDARG00000059908/ENSDARG00000068461/ENSDARG00000090386/ENSDARG00000102978/ENSDARG00000105117	10
CC	GO:0000502	proteasome complex	0.000240588	0.026153805	0.024306049	ENSDARG00000013938/ENSDARG00000018124/ENSDARG00000020101/ENSDARG00000070674/ENSDARG00000101560	5
CC	GO:1905369	endopeptidase complex	0.00035343	0.026153805	0.024306049	ENSDARG00000013938/ENSDARG00000018124/ENSDARG00000020101/ENSDARG00000070674/ENSDARG00000101560	5
CC	GO:0005840	ribosome	0.000483575	0.02683839	0.024942269	ENSDARG00000007285/ENSDARG00000015862/ENSDARG00000025581/ENSDARG00000035400/ENSDARG00000041435/ENSDARG00000044093/ENSDARG00000089836/ENSDARG00000092954	8
CC	GO:0005684	U2-type spliceosomal complex	0.000965183	0.037134077	0.034510569	ENSDARG00000003382/ENSDARG00000010238/ENSDARG00000100209/ENSDARG00000102978	4
CC	GO:0005838	proteasome regulatory particle	0.001003624	0.037134077	0.034510569	ENSDARG00000018124/ENSDARG00000020101/ENSDARG00000070674	3
CC	GO:1905368	peptidase complex	0.001535499	0.047749229	0.044375765	ENSDARG00000013938/ENSDARG00000018124/ENSDARG00000020101/ENSDARG00000070674/ENSDARG00000101560	5
CC	GO:0022624	proteasome accessory complex	0.001720693	0.047749229	0.044375765	ENSDARG00000018124/ENSDARG00000020101/ENSDARG00000070674	3
