# Supplementary material for: Cell-type-specific responses to the microbiota across all tissues of the larval zebrafish
Source: Cell Rep. Author manuscript; Available in PMC 2023 Oct 23. (PMC10423310; doi:10.1016/j.celrep.2023.112095)
Supplement: MMC11 [file NIHMS1880944-supplement-MMC11.zip › DataS5/S.Figure7_PanelB_DEGs_GOterms/SubCluster5/subClu5_CVvGF.tsv]

	gene	gene_NAME	p_val_adj	p_val	avg_log2FC	pct.1	pct.2
1	ENSDARG00000032929	cryba1l1	2.29E-06	1.04E-10	-2.768940152	0.05	0.806
2	ENSDARG00000053862	crygmx	0.0013739	6.23E-08	-2.359187434	0.05	0.645
3	ENSDARG00000087324	crygm2d1	0.001990395	9.02E-08	-1.935020864	0.075	0.677
4	ENSDARG00000086917	crygm2d2	0.007147618	3.24E-07	-2.01840104	0.2	0.806
5	ENSDARG00000109861	BX545855.1	0.034344552	1.56E-06	-2.101107017	0.175	0.71
6	ENSDARG00000068507	crybb1	0.418149013	1.90E-05	-2.003643531	0.225	0.677
7	ENSDARG00000057460	crygm2d13	0.57043955	2.59E-05	-1.580641897	0.025	0.452
8	ENSDARG00000000241	slc40a1	1	0.215849038	-0.416273605	0.05	0.129
9	ENSDARG00000000394	matr3l1.1	1	0.258573631	-0.342591648	0.075	0.161
10	ENSDARG00000000489	upf3b	1	0.074388345	0.352195113	0.1	0
11	ENSDARG00000000503	stx1b	1	0.612813877	-0.346846327	0.45	0.323
12	ENSDARG00000000563	ttn.1	1	0.34611984	-0.501383412	0.175	0.258
13	ENSDARG00000000853	dstyk	1	0.19929244	0.337029234	0.175	0.065
14	ENSDARG00000000966	ncor2	1	0.142910886	0.353412434	0.225	0.097
15	ENSDARG00000001127	slc17a6a	1	0.174526897	0.817568803	0.125	0.032
16	ENSDARG00000001169	hsd17b8	1	0.152746746	0.328472593	0.125	0.032
17	ENSDARG00000001210	arl14ep	1	0.604897347	-0.415641212	0.1	0.129
18	ENSDARG00000001244	srrm1	1	0.95531942	-0.538961617	0.1	0.097
19	ENSDARG00000001804	zgc:112148	1	0.044169385	0.454848094	0.125	0
20	ENSDARG00000001829	zgc:112982	1	0.074388345	0.270513899	0.1	0
21	ENSDARG00000001870	atp1a1a.4	1	0.706230477	-0.293280619	0.6	0.613
22	ENSDARG00000001888	ppm1ba	1	0.888351485	-0.38758073	0.125	0.129
23	ENSDARG00000001889	tuba1a	1	0.027222172	-1.181469954	0.25	0.452
24	ENSDARG00000001910	rorab	1	0.20706636	-0.54447534	0.05	0.129
25	ENSDARG00000001940	dnajc1	1	0.394008362	-0.423052865	0.1	0.161
26	ENSDARG00000001994	stxbp1a	1	0.345921639	0.629247503	0.325	0.226
27	ENSDARG00000002168	tra2b	1	0.572244493	0.323271802	0.1	0.065
28	ENSDARG00000002184	igbp1	1	0.255571563	0.312068685	0.1	0.032
29	ENSDARG00000002190	chmp2bb	1	0.739135387	-0.262098681	0.2	0.226
30	ENSDARG00000002193	rho	1	0.206908371	0.350480638	0.4	0.226
31	ENSDARG00000002217	scocb	1	0.405231197	-0.428968943	0.1	0.161
32	ENSDARG00000002230	sypb	1	0.759188512	-0.474659716	0.475	0.484
33	ENSDARG00000002285	mcoln1a	1	0.074388345	0.32026538	0.1	0
34	ENSDARG00000002362	ubald1a	1	0.18584449	-0.543623125	0.125	0.226
35	ENSDARG00000002369	UBB	1	0.023613932	0.991600413	0.45	0.194
36	ENSDARG00000002402	ercc3	1	0.074388345	0.45147684	0.1	0
37	ENSDARG00000002467	rdh14b	1	0.266661206	0.448604732	0.1	0.032
38	ENSDARG00000002538	smu1a	1	0.605375884	0.275021462	0.1	0.065
39	ENSDARG00000002589	mylpfb	1	0.032463086	0.428753305	0.6	0.258
40	ENSDARG00000002591	ruvbl1	1	0.266661206	0.305643303	0.1	0.032
41	ENSDARG00000002635	zgc:85722	1	0.473275555	-0.38619528	0.075	0.129
42	ENSDARG00000002659	mapre1b	1	0.258573631	0.338831771	0.15	0.065
43	ENSDARG00000002690	rabif	1	0.152746746	0.538243856	0.125	0.032
44	ENSDARG00000002696	gnb3b	1	0.009307661	-0.940095195	0	0.161
45	ENSDARG00000002710	ncl	1	0.059649532	0.562828652	0.6	0.355
46	ENSDARG00000002745	tdh	1	0.256530304	0.419820106	0.425	0.29
47	ENSDARG00000002758	dedd1	1	0.003887322	1.105764859	0.5	0.161
48	ENSDARG00000002768	pvalb2	1	0.630424744	0.39674562	1	1
49	ENSDARG00000002790	ap2m1a	1	0.279091177	0.334448632	0.45	0.29
50	ENSDARG00000002791	atp1a1a.1	1	0.461666363	0.476389748	0.375	0.29
51	ENSDARG00000002949	ppp6c	1	0.948193647	-0.401983034	0.225	0.194
52	ENSDARG00000002986	gda	1	0.325276781	-0.466958997	0.2	0.29
53	ENSDARG00000003017	ube2al	1	0.856758456	-0.42124977	0.125	0.129
54	ENSDARG00000003035	hspa9	1	0.195897847	-0.613223593	0.15	0.258
55	ENSDARG00000003058	fgfr1op	1	0.044169385	0.506281396	0.125	0
56	ENSDARG00000003113	ada	1	0.134724534	-0.499090737	0.525	0.71
57	ENSDARG00000003151	skp1	1	0.158892023	-0.387647156	0.55	0.742
58	ENSDARG00000003169	magi1b	1	0.005592085	-0.890819801	0.05	0.29
59	ENSDARG00000003206	chchd6a	1	0.973182676	-0.498562986	0.1	0.097
60	ENSDARG00000003281	pik3ip1	1	0.817989291	-0.462625752	0.15	0.161
61	ENSDARG00000003311	pank2	1	0.855514569	0.354619279	0.15	0.129
62	ENSDARG00000003382	cwc25	1	0.894046946	-0.366994802	0.175	0.161
63	ENSDARG00000003383	asb8	1	0.382097342	0.284980432	0.125	0.065
64	ENSDARG00000003469	neurod4	1	0.419779024	0.421976126	0.125	0.065
65	ENSDARG00000003486	ppp1caa	1	0.227859496	0.482477439	0.2	0.097
66	ENSDARG00000003495	madd	1	0.665085903	-0.496237747	0.1	0.129
67	ENSDARG00000003512	anks1b	1	0.222466874	0.554878472	0.325	0.194
68	ENSDARG00000003526	psma5	1	0.220838468	0.439009291	0.2	0.097
69	ENSDARG00000003527	mak16	1	0.389092636	0.472124784	0.2	0.129
70	ENSDARG00000003570	hsp90b1	1	0.050302615	0.577106794	0.3	0.097
71	ENSDARG00000003615	slc26a3.2	1	0.808123527	-0.463783056	0.125	0.097
72	ENSDARG00000003616	arih1	1	0.044169385	0.493877189	0.125	0
73	ENSDARG00000003641	tfg	1	0.027303811	0.975212849	0.35	0.129
74	ENSDARG00000003655	tmem59l	1	0.116750014	0.686795712	0.55	0.355
75	ENSDARG00000003680	runx1t1	1	0.015502845	0.811163894	0.175	0
76	ENSDARG00000003693	hars	1	0.01707937	-0.924837901	0.125	0.355
77	ENSDARG00000003695	vdac3	1	0.103597511	0.601009229	0.675	0.452
78	ENSDARG00000003749	polb	1	0.089348095	-0.404691176	0.025	0.129
79	ENSDARG00000003754	tspan2a	1	0.207686963	0.438950242	0.25	0.129
80	ENSDARG00000003820	nr1d2a	1	0.4732824	0.271141457	0.425	0.323
81	ENSDARG00000003846	mrpl21	1	0.394008362	-0.353333706	0.1	0.161
82	ENSDARG00000003866	tm9sf2	1	0.402841455	0.304644826	0.25	0.161
83	ENSDARG00000003902	ctsl.1	1	0.721480573	-1.864296976	0.275	0.226
84	ENSDARG00000003920	setb	1	0.183362242	0.257273383	0.525	0.323
85	ENSDARG00000003931	cndp2	1	0.190470451	-0.64371671	0.325	0.419
86	ENSDARG00000003952	pfn2	1	0.015712673	-0.807885358	0.475	0.677
87	ENSDARG00000003963	traf4a	1	1	0.309446476	0.125	0.129
88	ENSDARG00000004023	isl1	1	0.406982239	-0.558455102	0.075	0.129
89	ENSDARG00000004060	bhlhe40	1	0.025747182	0.865840711	0.575	0.323
90	ENSDARG00000004094	acsbg2	1	0.031083935	-0.532831573	0.05	0.226
91	ENSDARG00000004160	reep3b	1	0.045982895	0.410891109	0.2	0.032
92	ENSDARG00000004161	ik	1	0.057922142	0.768904768	0.225	0.065
93	ENSDARG00000004173	copa	1	0.273329278	0.344541178	0.2	0.097
94	ENSDARG00000004174	cnot1	1	0.234212414	-0.556469061	0.05	0.129
95	ENSDARG00000004187	zgc:122979	1	0.130950923	1.241015056	0.3	0.161
96	ENSDARG00000004189	cbx1a	1	0.048329931	-0.965952647	0.05	0.194
97	ENSDARG00000004218	rnd1b	1	0.224896848	-0.900579357	0.05	0.129
98	ENSDARG00000004270	atl3	1	0.090636689	0.89479414	0.15	0.032
99	ENSDARG00000004280	seh1l	1	0.061640904	0.483612211	0.175	0.032
100	ENSDARG00000004297	irf2bpl	1	0.225395173	0.517139849	0.275	0.161
101	ENSDARG00000004358	gnb3a	1	0.446070631	-0.650951995	0.125	0.065
102	ENSDARG00000004402	elovl6	1	0.253656107	-0.255798733	0.05	0.129
103	ENSDARG00000004415	tcf7l2	1	0.099645561	-0.855574666	0.025	0.129
104	ENSDARG00000004427	dpy30	1	0.357777102	-0.569604252	0.15	0.226
105	ENSDARG00000004452	tardbpl	1	0.023271858	0.980627246	0.275	0.065
106	ENSDARG00000004460	desi2	1	0.074388345	0.492570198	0.1	0
107	ENSDARG00000004470	prkcsh	1	0.371637269	-0.343304024	0.175	0.258
108	ENSDARG00000004527	pin4	1	0.067754571	0.348116566	0.175	0.032
109	ENSDARG00000004577	zgc:194665	1	0.074388345	0.656723746	0.1	0
110	ENSDARG00000004588	sox4a	1	0.497712989	0.825262132	0.4	0.323
111	ENSDARG00000004621	gpm6ab	1	0.74893524	0.344216002	0.85	0.742
112	ENSDARG00000004687	acaa1	1	0.22465702	-0.560501045	0.075	0.161
113	ENSDARG00000004714	tcf12	1	0.527545593	0.331274879	0.15	0.097
114	ENSDARG00000004724	tcea3	1	0.10420199	0.497276243	0.15	0.032
115	ENSDARG00000004771	ankrd10b	1	0.432809289	0.295224593	0.125	0.065
116	ENSDARG00000004785	cops2	1	0.230657669	-0.271796972	0.225	0.097
117	ENSDARG00000004830	flot2a	1	0.108017696	0.505096348	0.25	0.097
118	ENSDARG00000004843	foxp1a	1	0.556008271	0.332265547	0.1	0.065
119	ENSDARG00000004861	esrrga	1	0.24379812	0.297511401	0.05	0.129
120	ENSDARG00000004870	psen1	1	0.419779024	0.406695882	0.125	0.065
121	ENSDARG00000004906	stip1	1	0.922195039	-0.327387927	0.175	0.161
122	ENSDARG00000004930	lmo7a	1	0.913620798	-0.267639477	0.2	0.194
123	ENSDARG00000004939	mtdhb	1	0.017520846	-0.686990916	0.025	0.194
124	ENSDARG00000004948	bccip	1	0.085466272	0.291361721	0.55	0.323
125	ENSDARG00000004956	zmat2	1	0.060396742	-1.16254769	0.15	0.323
126	ENSDARG00000004988	ppp3ca	1	0.26758047	0.377515975	0.15	0.065
127	ENSDARG00000005112	cdh17	1	0.06561349	0.447586845	0.225	0.065
128	ENSDARG00000005172	dynll2b	1	0.870286121	-0.271684698	0.2	0.161
129	ENSDARG00000005191	ahcy	1	0.074974298	-0.413430695	0.775	0.839
130	ENSDARG00000005230	ssr2	1	0.110693325	0.496416337	0.625	0.419
131	ENSDARG00000005251	rpe	1	0.015502845	0.374232778	0.175	0
132	ENSDARG00000005254	kdelr2a	1	0.084530594	-0.613390224	0.025	0.129
133	ENSDARG00000005372	camk4	1	0.10420199	0.488017671	0.15	0.032
134	ENSDARG00000005423	pgam1a	1	0.708677441	-0.383357926	0.35	0.355
135	ENSDARG00000005453	foxp2	1	0.289822038	0.26710557	0.1	0.032
136	ENSDARG00000005479	tenm3	1	0.342738457	0.56707647	0.175	0.097
137	ENSDARG00000005481	nfkbiaa	1	0.10906636	0.27709045	0.15	0.032
138	ENSDARG00000005536	ubr7	1	0.227859496	0.647705049	0.2	0.097
139	ENSDARG00000005560	ywhah	1	0.11978079	0.326200103	0.5	0.29
140	ENSDARG00000005565	entpd8	1	0.278850991	0.463907371	0.225	0.129
141	ENSDARG00000005586	zbtb20	1	0.086262793	0.700929186	0.2	0.065
142	ENSDARG00000005651	hrasb	1	0.07009675	-0.496681971	0.075	0.226
143	ENSDARG00000005675	sec61a1l	1	1	-0.564063242	0.1	0.097
144	ENSDARG00000005739	gpm6ba	1	0.564791411	-0.353583005	0.175	0.226
145	ENSDARG00000005754	ptprfb	1	0.026219291	0.792141107	0.15	0
146	ENSDARG00000005774	ddx3xb	1	0.160347222	0.4761933	0.175	0.065
147	ENSDARG00000005827	eif2s1a	1	0.286235027	0.37800717	0.15	0.065
148	ENSDARG00000005945	sart1	1	0.428242097	-0.386027367	0.1	0.161
149	ENSDARG00000006010	bmi1a	1	0.278077499	0.272609115	0.1	0.032
150	ENSDARG00000006019	tktb	1	0.320738375	-0.263877581	0.25	0.129
151	ENSDARG00000006025	tp53i11b	1	0.026219291	1.082989376	0.15	0
152	ENSDARG00000006029	lta4h	1	0.645622002	-0.326245607	0.3	0.323
153	ENSDARG00000006031	abat	1	0.295884262	0.268236229	0.15	0.065
154	ENSDARG00000006125	csnk1db	1	0.793724053	-0.351378781	0.25	0.194
155	ENSDARG00000006207	gpx1b	1	0.062632696	0.800580981	0.4	0.226
156	ENSDARG00000006220	ugt1a7	1	0.385673412	0.535261743	0.275	0.194
157	ENSDARG00000006225	ddx39aa	1	0.345921639	-0.503284054	0.25	0.323
158	ENSDARG00000006242	ptp4a1	1	0.623157984	-0.319194259	0.375	0.387
159	ENSDARG00000006257	vldlr	1	0.105315089	0.468294956	0.2	0.065
160	ENSDARG00000006260	tuba8l4	1	0.316836047	-0.699207777	0.25	0.323
161	ENSDARG00000006283	waslb	1	0.202448043	-0.644076214	0.1	0.194
162	ENSDARG00000006290	ndufs5	1	0.878567134	-0.33753835	0.575	0.484
163	ENSDARG00000006332	snx14	1	0.639340193	0.294525712	0.1	0.065
164	ENSDARG00000006370	atp6v1h	1	0.856153866	-0.586192995	0.375	0.355
165	ENSDARG00000006487	anp32a	1	0.632464275	0.294230623	0.6	0.516
166	ENSDARG00000006491	agpat9l	1	0.152746746	0.328817332	0.125	0.032
167	ENSDARG00000006524	supt6h	1	0.428242097	-0.487414309	0.1	0.161
168	ENSDARG00000006546	ak4	1	0.159764347	0.732662013	0.125	0.032
169	ENSDARG00000006553	rras	1	0.074388345	0.314120096	0.1	0
170	ENSDARG00000006566	nlk1	1	0.016632077	0.654291183	0.3	0.065
171	ENSDARG00000006584	phf8	1	0.094384306	-0.460848366	0.025	0.129
172	ENSDARG00000006712	wipf2b	1	0.182279593	0.282929792	0.125	0.032
173	ENSDARG00000006747	tmem178b	1	0.250589924	0.558267417	0.275	0.161
174	ENSDARG00000006773	elovl4a	1	0.931510322	0.449148471	0.175	0.194
175	ENSDARG00000006840	gnmt	1	0.20706636	-0.573444365	0.05	0.129
176	ENSDARG00000006915	arl8ba	1	0.432809289	-0.292846313	0.075	0.129
177	ENSDARG00000006923	cacna1ab	1	0.278077499	0.466389703	0.1	0.032
178	ENSDARG00000007034	hnrpkl	1	0.805968139	-0.384349083	0.225	0.226
179	ENSDARG00000007065	mrps18b	1	0.152746746	0.364694875	0.125	0.032
180	ENSDARG00000007130	mrto4	1	0.084530594	-0.654333098	0.025	0.129
181	ENSDARG00000007184	zbtb16a	1	0.179033325	0.364524685	0.175	0.065
182	ENSDARG00000007275	si:ch211-251b21.1	1	0.090636689	1.376857891	0.15	0.032
183	ENSDARG00000007276	ela3l	1	0.366833756	-0.48495802	0.15	0.226
184	ENSDARG00000007302	sh3gl3b	1	0.026219291	0.281719752	0.15	0
185	ENSDARG00000007323	chmp4bb	1	0.505458526	-0.49502052	0.15	0.194
186	ENSDARG00000007526	ndufs2	1	0.116714894	-0.457887014	0.35	0.484
187	ENSDARG00000007576	crybb1l1	1	0.000153855	-1.281397566	0.075	0.484
188	ENSDARG00000007601	zmynd8	1	0.074388345	0.56007952	0.1	0
189	ENSDARG00000007654	nsfa	1	0.973220891	-0.302574585	0.4	0.323
190	ENSDARG00000007678	ttyh3b	1	0.174526897	0.358961052	0.125	0.032
191	ENSDARG00000007682	ppdpfa	1	0.353302011	0.389143836	0.225	0.129
192	ENSDARG00000007697	fabp7a	1	0.607748153	0.252826655	0.25	0.29
193	ENSDARG00000007720	sub1b	1	0.10906636	0.490454853	0.15	0.032
194	ENSDARG00000007753	cpne2	1	0.119332546	0.382518469	0.15	0.032
195	ENSDARG00000007786	tmx2b	1	0.042022884	0.656785255	0.25	0.065
196	ENSDARG00000007791	ppp2r1ba	1	0.778991309	-0.572118778	0.25	0.258
197	ENSDARG00000007807	cyth3a	1	0.182279593	0.392589291	0.125	0.032
198	ENSDARG00000007808	zdhhc16a	1	0.394421061	-0.616358747	0.075	0.129
199	ENSDARG00000007818	palm1b	1	0.832195609	0.508884528	0.275	0.29
200	ENSDARG00000007824	camta1b	1	0.180207614	-0.410648124	0.15	0.29
201	ENSDARG00000007836	ctsla	1	0.010933505	0.859555721	0.6	0.258
202	ENSDARG00000007867	dazap2	1	0.111839709	0.702067261	0.25	0.097
203	ENSDARG00000007960	hnrnpaba	1	0.593697881	-0.565901358	0.7	0.742
204	ENSDARG00000008032	sart3	1	0.255571563	0.622598538	0.1	0.032
205	ENSDARG00000008049	si:dkey-42i9.4	1	0.167305022	0.316776081	0.35	0.194
206	ENSDARG00000008153	serinc5	1	0.310512001	0.433644265	0.225	0.129
207	ENSDARG00000008184	mia3	1	0.278077499	0.451812551	0.1	0.032
208	ENSDARG00000008243	cct8	1	0.034885706	0.69709348	0.5	0.258
209	ENSDARG00000008363	mcl1b	1	0.031083935	0.93729787	0.2	0.032
210	ENSDARG00000008383	arpc1a	1	0.195897847	0.471592359	0.25	0.129
211	ENSDARG00000008407	tspan7b	1	0.094708002	0.942865434	0.625	0.387
212	ENSDARG00000008434	bcl2l1	1	0.005307488	0.833627106	0.225	0
213	ENSDARG00000008447	fkbp4	1	0.604897347	-0.379432453	0.1	0.129
214	ENSDARG00000008457	faah2a	1	0.074388345	0.316120439	0.1	0
215	ENSDARG00000008491	si:ch211-107o10.3	1	0.31532489	-0.592186107	0.275	0.387
216	ENSDARG00000008502	pno1	1	0.177881999	0.702010154	0.475	0.29
217	ENSDARG00000008678	snx3	1	0.429392317	0.318256779	0.2	0.129
218	ENSDARG00000008748	ube2na	1	0.21634501	-0.530620128	0.2	0.323
219	ENSDARG00000008784	prpf4ba	1	0.074388345	0.513132415	0.1	0
220	ENSDARG00000008803	marcksb	1	0.156597196	-0.439261459	0.3	0.452
221	ENSDARG00000008808	eml2	1	0.074388345	0.270583498	0.1	0
222	ENSDARG00000008829	chga	1	0.394421061	0.574794514	0.125	0.065
223	ENSDARG00000008867	rap1b	1	0.143174257	0.672945617	0.175	0.065
224	ENSDARG00000008920	mrpl53	1	0.649814962	0.291670681	0.125	0.097
225	ENSDARG00000008947	rtf1	1	0.461147957	0.390132291	0.2	0.129
226	ENSDARG00000008979	golga1	1	0.114108586	-0.653365976	0.05	0.161
227	ENSDARG00000009170	ctr9	1	0.015502845	0.734899957	0.175	0
228	ENSDARG00000009250	etfb	1	0.728997331	-0.324297333	0.35	0.355
229	ENSDARG00000009253	rtraf	1	0.556008271	0.264461345	0.1	0.065
230	ENSDARG00000009280	smyd1a	1	0.130340946	-0.29793741	0.05	0.161
231	ENSDARG00000009311	pvalb6	1	0.094991115	0.878600278	0.15	0.032
232	ENSDARG00000009418	mef2cb	1	0.515740029	0.343948919	0.075	0.129
233	ENSDARG00000009447	atp5mc3b	1	0.155535495	-0.250855323	0.95	0.968
234	ENSDARG00000009472	med19b	1	0.95531942	-0.302029548	0.1	0.097
235	ENSDARG00000009534	wls	1	0.090636689	0.739413988	0.15	0.032
236	ENSDARG00000009612	chia.3	1	0.769516531	0.491713541	0.15	0.194
237	ENSDARG00000009753	sf3b6	1	0.025445985	0.626854363	0.275	0.065
238	ENSDARG00000009754	zc3h11a	1	0.026219291	0.317133578	0.15	0
239	ENSDARG00000009779	mcl1a	1	0.087006611	0.585464757	0.6	0.387
240	ENSDARG00000009830	hdlbpa	1	0.360959362	-0.282200621	0.35	0.452
241	ENSDARG00000009871	snrpc	1	0.230657669	-0.577783898	0.125	0.226
242	ENSDARG00000009949	fndc4b	1	0.310512001	0.411634946	0.225	0.129
243	ENSDARG00000009950	edf1	1	0.119637929	-0.489391034	0.575	0.677
244	ENSDARG00000009978	icn	1	0.412982245	0.441035057	0.5	0.387
245	ENSDARG00000010052	ndrg3b	1	0.528426526	-0.827032607	0.15	0.194
246	ENSDARG00000010083	rbfox3a	1	0.323592444	0.538923941	0.175	0.097
247	ENSDARG00000010244	rpl22l1	1	0.28430817	-0.488155601	0.775	0.839
248	ENSDARG00000010246	prmt1	1	0.830596657	-0.325608937	0.225	0.226
249	ENSDARG00000010250	nqo1	1	0.382097342	0.304819602	0.125	0.065
250	ENSDARG00000010266	igf2bp3	1	0.043848577	0.522271911	0.25	0.065
251	ENSDARG00000010442	rnf11a	1	0.711717392	0.283247365	0.125	0.097
252	ENSDARG00000010519	per3	1	0.179033325	0.26248144	0.175	0.065
253	ENSDARG00000010553	mmgt1	1	0.678714686	-0.344837262	0.2	0.226
254	ENSDARG00000010596	slc7a6os	1	0.936307964	-0.311540065	0.175	0.161
255	ENSDARG00000010655	ppm1k	1	0.964589504	-0.443197573	0.175	0.161
256	ENSDARG00000010721	6-Sep	1	0.471188779	-0.335725445	0.225	0.29
257	ENSDARG00000010745	dnaja2b	1	0.272828682	0.436854315	0.375	0.226
258	ENSDARG00000010789	homer3b	1	0.159764347	0.502672871	0.125	0.032
259	ENSDARG00000010862	amt	1	0.937478578	-0.48841023	0.1	0.097
260	ENSDARG00000010873	DDX17	1	0.291758026	0.485870333	0.3	0.194
261	ENSDARG00000010946	cbsb	1	0.043414298	-0.550464843	0.1	0.29
262	ENSDARG00000010965	psma8	1	0.044437053	0.485269191	0.35	0.129
263	ENSDARG00000011026	zgc:92907	1	0.824523812	-0.333382563	0.125	0.097
264	ENSDARG00000011079	wdr3	1	0.084530594	-0.824741625	0.025	0.129
265	ENSDARG00000011141	dpysl5a	1	0.289822038	0.291572278	0.1	0.032
266	ENSDARG00000011146	uqcrb	1	0.310782455	-0.330997058	0.625	0.677
267	ENSDARG00000011170	ndrg2	1	0.376000892	0.33936891	0.25	0.161
268	ENSDARG00000011196	dnajc11a	1	0.044169385	0.573862765	0.125	0
269	ENSDARG00000011239	ppp1r14aa	1	0.432809289	-0.576793733	0.075	0.129
270	ENSDARG00000011240	ift46	1	0.26758047	-0.346338935	0.075	0.161
271	ENSDARG00000011272	uqcc2	1	0.024053386	-0.743219252	0.05	0.226
272	ENSDARG00000011299	blzf1	1	0.018613606	-0.694808875	0.025	0.194
273	ENSDARG00000011334	ncaldb	1	0.224896848	-0.831838773	0.05	0.129
274	ENSDARG00000011370	fyna	1	0.488588254	-0.414962412	0.175	0.226
275	ENSDARG00000011462	otub1b	1	0.451606665	-0.452342624	0.2	0.258
276	ENSDARG00000011496	ppm1bb	1	0.090636689	0.592306933	0.15	0.032
277	ENSDARG00000011545	arrb2b	1	0.127563821	0.504710145	0.2	0.065
278	ENSDARG00000011555	spag7	1	0.216698509	-0.529798446	0.075	0.161
279	ENSDARG00000011609	FOXK2	1	0.509780334	-0.474303648	0.175	0.226
280	ENSDARG00000011770	dhrs12	1	0.674078033	-0.32155983	0.1	0.065
281	ENSDARG00000011841	atp5l	1	0.134984624	0.573544337	0.825	0.516
282	ENSDARG00000011934	gyg1a	1	0.294764356	0.879167283	0.25	0.161
283	ENSDARG00000011941	bmpr2a	1	0.074358481	0.321745344	0.175	0.032
284	ENSDARG00000012076	apoa1a	1	0.028814795	-0.729934706	0.85	1
285	ENSDARG00000012078	meis1b	1	0.416642938	-0.369449377	0.1	0.161
286	ENSDARG00000012138	sgce	1	0.342738457	0.429690408	0.175	0.097
287	ENSDARG00000012144	emc7	1	0.235038138	0.472170848	0.2	0.097
288	ENSDARG00000012194	scp2a	1	0.305079987	-0.724215209	0.5	0.484
289	ENSDARG00000012244	ube2e3	1	0.714836819	-0.331333633	0.475	0.452
290	ENSDARG00000012274	eif4e1c	1	0.540000155	0.379795526	0.1	0.065
291	ENSDARG00000012378	naa35	1	0.190284799	0.27230156	0.125	0.032
292	ENSDARG00000012387	pdha1a	1	0.817618762	-0.31778178	0.3	0.226
293	ENSDARG00000012405	col1a1a	1	0.074388345	0.378221093	0.1	0
294	ENSDARG00000012505	u2af2a	1	0.066069004	-0.95751805	0.1	0.258
295	ENSDARG00000012555	ak5	1	0.074388345	0.445503465	0.1	0
296	ENSDARG00000012577	waca	1	0.460556431	-0.371367874	0.175	0.097
297	ENSDARG00000012591	pdcd10b	1	0.148261093	0.477604905	0.275	0.129
298	ENSDARG00000012603	eif3ja	1	0.459560372	-0.260872007	0.075	0.129
299	ENSDARG00000012627	cdc34b	1	0.95531942	0.26474438	0.1	0.097
300	ENSDARG00000012656	atf6	1	0.113813908	0.68826537	0.2	0.065
301	ENSDARG00000012672	gtf2e2	1	0.108612134	-0.576340831	0.075	0.194
302	ENSDARG00000012682	pfn2l	1	0.48612677	-0.280147756	0.4	0.419
303	ENSDARG00000012684	atp2b1a	1	0.507926163	0.282736747	0.3	0.226
304	ENSDARG00000012688	eif1b	1	0.110595178	0.285489671	0.8	0.677
305	ENSDARG00000012777	nucks1b	1	0.119978748	0.679635415	0.325	0.161
306	ENSDARG00000012833	foxn3	1	0.074388345	0.362697289	0.1	0
307	ENSDARG00000012848	arih2	1	0.139357297	0.602565782	0.275	0.129
308	ENSDARG00000012896	anos1a	1	0.278077499	0.263951645	0.1	0.032
309	ENSDARG00000012914	arhgef4	1	0.394421061	0.393882339	0.125	0.065
310	ENSDARG00000012932	mat2b	1	0.278077499	0.342353101	0.1	0.032
311	ENSDARG00000012944	myhz2	1	0.139340864	-0.334067555	0.125	0.258
312	ENSDARG00000012946	syap1	1	0.250589924	0.330716034	0.275	0.161
313	ENSDARG00000013016	pole4	1	0.16331619	0.438401704	0.225	0.097
314	ENSDARG00000013044	ndufv2	1	0.146620383	-0.417743644	0.275	0.419
315	ENSDARG00000013063	oxct1a	1	0.273329278	0.299571239	0.2	0.097
316	ENSDARG00000013075	mrpl11	1	0.25842575	0.62621898	0.3	0.194
317	ENSDARG00000013078	ywhaba	1	0.797566195	-0.291263599	0.475	0.484
318	ENSDARG00000013087	ndrg3a	1	0.03304591	0.646283508	0.5	0.226
319	ENSDARG00000013161	zgc:55558	1	0.021086764	-0.682777662	0	0.129
320	ENSDARG00000013333	ndufa10	1	0.166732937	-0.507793587	0.275	0.419
321	ENSDARG00000013379	ppp6r3	1	0.249779122	0.577110832	0.15	0.065
322	ENSDARG00000013389	gabra4	1	0.148734393	-0.292547782	0.075	0.194
323	ENSDARG00000013443	atp6v1ba	1	0.769516531	0.367014772	0.175	0.161
324	ENSDARG00000013478	rrp15	1	0.044169385	0.333787909	0.125	0
325	ENSDARG00000013522	pck1	1	0.033812964	-0.576055653	0.75	0.903
326	ENSDARG00000013561	pgm1	1	0.237639103	-0.391572263	0.125	0.226
327	ENSDARG00000013655	tpd52l2b	1	0.719590798	-0.689735574	0.15	0.161
328	ENSDARG00000013711	zgc:77486	1	0.346565425	0.454391497	0.125	0.065
329	ENSDARG00000013721	g6pca.2	1	0.062442626	-0.839466534	0.2	0.387
330	ENSDARG00000013734	polr3glb	1	0.501667294	0.319532586	0.15	0.097
331	ENSDARG00000013776	thop1	1	0.094384306	-0.391749304	0.025	0.129
332	ENSDARG00000013804	capns1b	1	0.22465702	0.397832339	0.15	0.065
333	ENSDARG00000013822	anapc16	1	0.086262793	0.65996127	0.2	0.065
334	ENSDARG00000013830	osbpl2b	1	0.232822227	-0.464625352	0.075	0.161
335	ENSDARG00000013845	ttc14	1	0.044785731	-0.596272332	0.025	0.161
336	ENSDARG00000013860	ptpmt1	1	0.136132882	-0.497987349	0.05	0.161
337	ENSDARG00000013863	fam133b	1	0.209300037	-0.307056129	0.3	0.452
338	ENSDARG00000013871	slc5a1	1	0.238798032	0.392611354	0.5	0.419
339	ENSDARG00000013881	pi4k2b	1	0.26758047	0.254535852	0.15	0.065
340	ENSDARG00000013928	plekhb2	1	0.464146573	0.315664183	0.15	0.097
341	ENSDARG00000013931	eif3m	1	0.6531187	0.307937923	0.8	0.71
342	ENSDARG00000013963	mipb	1	0.047408829	-0.599428157	0.025	0.161
343	ENSDARG00000013965	cul2	1	0.044169385	0.481940395	0.125	0
344	ENSDARG00000013979	ndfip1	1	0.030127027	0.652539753	0.55	0.29
345	ENSDARG00000014004	eif2b4	1	0.234212414	-0.274298371	0.05	0.129
346	ENSDARG00000014018	lhx1a	1	0.564791411	-0.927735972	0.175	0.226
347	ENSDARG00000014031	abcc2	1	0.107804679	0.624741967	0.275	0.129
348	ENSDARG00000014053	olfm1b	1	0.445087485	0.442325003	0.45	0.29
349	ENSDARG00000014165	ssr3	1	0.347946557	0.299228962	0.55	0.419
350	ENSDARG00000014171	bloc1s1	1	0.571782966	-0.449148477	0.125	0.161
351	ENSDARG00000014196	myl1	1	0.19828078	-0.350736039	0.275	0.419
352	ENSDARG00000014201	otpa	1	0.152746746	2.384454972	0.125	0.032
353	ENSDARG00000014215	cdh13	1	0.16702308	0.547334985	0.125	0.032
354	ENSDARG00000014230	dlst	1	0.15825125	-0.569856218	0.45	0.548
355	ENSDARG00000014244	rbmx	1	0.058593744	0.363238263	0.25	0.065
356	ENSDARG00000014273	camk2d2	1	0.737848519	-0.459117639	0.325	0.323
357	ENSDARG00000014287	eno2	1	0.084447574	0.638271898	0.45	0.258
358	ENSDARG00000014313	atp5pf	1	0.809450907	-0.326483252	0.625	0.516
359	ENSDARG00000014329	npm1a	1	0.558055837	-0.880335557	0.325	0.323
360	ENSDARG00000014333	ormdl1	1	0.028462249	-0.940845243	0.075	0.258
361	ENSDARG00000014361	tmbim4	1	0.180630814	-0.617971621	0.275	0.387
362	ENSDARG00000014428	ppp2r5d	1	0.253656107	-0.311094008	0.05	0.129
363	ENSDARG00000014430	rabgef1	1	0.216698509	-0.584297878	0.075	0.161
364	ENSDARG00000014522	cdh6	1	0.255571563	0.771622463	0.1	0.032
365	ENSDARG00000014536	pfdn1	1	0.321747258	-0.329670639	0.175	0.258
366	ENSDARG00000014569	hnrnpr	1	0.667396532	-0.344929755	0.175	0.194
367	ENSDARG00000014587	slc38a5b	1	0.14212153	-0.549616324	0.05	0.161
368	ENSDARG00000014591	ilf2	1	0.490319368	0.288125888	0.325	0.258
369	ENSDARG00000014746	rbfox1	1	0.022739674	1.202191799	0.4	0.161
370	ENSDARG00000014794	uqcrc2a	1	0.293042966	-0.562139033	0.4	0.452
371	ENSDARG00000014803	cryba1l2	1	0.105138164	-0.319783393	0.025	0.129
372	ENSDARG00000014817	ranbp1	1	0.304177552	0.311566552	0.35	0.226
373	ENSDARG00000014854	reep1	1	0.249779122	0.524620514	0.15	0.065
374	ENSDARG00000014914	lamp2	1	0.258573631	0.39602244	0.15	0.065
375	ENSDARG00000014945	znf598	1	0.323592444	0.393307496	0.175	0.097
376	ENSDARG00000014969	ankhb	1	0.394421061	0.533614416	0.125	0.065
377	ENSDARG00000015002	cdh4	1	0.575903994	-0.37000403	0.15	0.194
378	ENSDARG00000015006	dnm1l	1	0.009307661	-0.717698607	0	0.161
379	ENSDARG00000015015	tspan18b	1	0.302382701	0.580074174	0.225	0.129
380	ENSDARG00000015033	slc23a1	1	0.105315089	0.351154285	0.2	0.065
381	ENSDARG00000015050	calm2b	1	0.318075401	-0.48095133	0.825	0.903
382	ENSDARG00000015057	ube2d4	1	0.029822116	-1.052929292	0.075	0.258
383	ENSDARG00000015059	daam1a	1	0.16874528	0.527786913	0.225	0.097
384	ENSDARG00000015088	dnajb11	1	0.160347222	0.510184944	0.175	0.065
385	ENSDARG00000015111	ddx39ab	1	0.376854709	-0.567097153	0.125	0.194
386	ENSDARG00000015128	rpl27	1	0.059573191	0.257906055	0.975	1
387	ENSDARG00000015206	hnrnpua	1	0.158019843	0.411159092	0.225	0.097
388	ENSDARG00000015208	rbb4l	1	0.383153731	0.279769717	0.175	0.097
389	ENSDARG00000015266	mab21l2	1	0.446070631	-0.496481899	0.075	0.129
390	ENSDARG00000015310	pitpnbl	1	0.017290216	-1.297285614	0.175	0.387
391	ENSDARG00000015392	dhx15	1	0.386876413	-0.51242527	0.125	0.194
392	ENSDARG00000015425	slc24a4a	1	0.406982239	0.464792034	0.125	0.065
393	ENSDARG00000015427	hdac1	1	0.258949134	0.381814948	0.5	0.323
394	ENSDARG00000015474	ppp2r5ea	1	0.234212414	-0.700786054	0.05	0.129
395	ENSDARG00000015524	prps1a	1	0.406982239	0.539699753	0.125	0.065
396	ENSDARG00000015551	fth1a	1	0.129906036	-0.458262333	0.85	0.903
397	ENSDARG00000015554	zic2a	1	0.791807129	-0.374043413	0.125	0.097
398	ENSDARG00000015567	zic1	1	0.249779122	-0.80713264	0.075	0.161
399	ENSDARG00000015575	cyp3c1	1	0.001749292	1.082692092	0.275	0
400	ENSDARG00000015662	pla2g12b	1	0.65803748	0.330079167	0.425	0.387
401	ENSDARG00000015722	kctd5a	1	0.824523812	-0.256855414	0.125	0.097
402	ENSDARG00000015780	ankrd46b	1	0.094991115	0.498335293	0.15	0.032
403	ENSDARG00000015790	atp1b3a	1	0.218162385	0.709872128	0.4	0.258
404	ENSDARG00000015856	slc25a40	1	0.015502845	0.654360226	0.175	0
405	ENSDARG00000015866	apoa2	1	0.045768045	-0.475300743	0.575	0.742
406	ENSDARG00000015887	b2ml	1	0.00305968	1.275749184	0.55	0.226
407	ENSDARG00000015889	zc3h15	1	0.540000155	0.331234388	0.1	0.065
408	ENSDARG00000015901	ptbp2b	1	0.174526897	0.3001567	0.125	0.032
409	ENSDARG00000015921	pwp1	1	0.119781463	-0.637296617	0.1	0.226
410	ENSDARG00000015931	si:ch211-214j24.9	1	0.232822227	-0.566846792	0.075	0.161
411	ENSDARG00000015966	yaf2	1	0.619715489	-0.406344713	0.1	0.129
412	ENSDARG00000016022	zic5	1	0.258573631	-0.723716288	0.075	0.161
413	ENSDARG00000016058	fibpa	1	0.174526897	0.445592743	0.125	0.032
414	ENSDARG00000016081	cldn15la	1	0.00236745	1.24866803	0.55	0.226
415	ENSDARG00000016143	xiap	1	0.278836131	0.579267147	0.175	0.097
416	ENSDARG00000016163	usp33	1	0.446070631	-0.285277162	0.075	0.129
417	ENSDARG00000016200	trib3	1	0.099511557	0.561829114	0.15	0.032
418	ENSDARG00000016239	psmd13	1	0.148393792	-0.483094268	0.1	0.226
419	ENSDARG00000016443	eif3c	1	0.554857369	-0.440408891	0.5	0.484
420	ENSDARG00000016484	dkc1	1	0.575903994	-0.453443481	0.15	0.194
421	ENSDARG00000016513	setd3	1	0.278077499	0.397867852	0.1	0.032
422	ENSDARG00000016526	gata3	1	0.074388345	0.985168569	0.1	0
423	ENSDARG00000016548	eif5b	1	0.166404713	0.443932419	0.175	0.065
424	ENSDARG00000016598	ckmt1	1	0.223918039	0.423948594	0.575	0.484
425	ENSDARG00000016611	scrn3	1	0.370012665	0.282436505	0.125	0.065
426	ENSDARG00000016623	si:ch211-195b13.1	1	0.516876437	-0.392026629	0.15	0.194
427	ENSDARG00000016649	akr7a3	1	0.476477004	0.356823329	0.15	0.097
428	ENSDARG00000016691	cd9b	1	0.429392317	0.368917988	0.2	0.129
429	ENSDARG00000016710	rchy1	1	0.190284799	-0.325179324	0.125	0.032
430	ENSDARG00000016754	tbca	1	0.54422681	0.405995054	0.3	0.258
431	ENSDARG00000016765	scamp3	1	0.278077499	0.350100493	0.1	0.032
432	ENSDARG00000016783	srsf6b	1	0.034021232	0.690898721	0.3	0.097
433	ENSDARG00000016793	crybb1l2	1	0.003234861	-1.483726658	0.15	0.452
434	ENSDARG00000016854	neurod2	1	0.042286121	-1.414113928	0.025	0.161
435	ENSDARG00000016855	sf3b5	1	0.067647694	0.550815959	0.275	0.097
436	ENSDARG00000016867	rnf128a	1	0.249779122	0.433322396	0.15	0.065
437	ENSDARG00000016871	smarce1	1	0.282547857	-0.79068963	0.425	0.452
438	ENSDARG00000016904	bckdk	1	0.419779024	0.512674363	0.125	0.065
439	ENSDARG00000017047	slc27a4	1	0.604897347	-0.342940991	0.1	0.129
440	ENSDARG00000017219	pabpc1a	1	0.135892663	-0.37253161	0.875	0.871
441	ENSDARG00000017294	gnai2b	1	0.108017696	0.643233593	0.25	0.097
442	ENSDARG00000017314	CELA1 (1 of many)	1	0.100135155	-0.953100233	0.275	0.419
443	ENSDARG00000017388	gstt1b	1	0.003055119	0.992950305	0.325	0.032
444	ENSDARG00000017397	smarcc1a	1	0.101258743	0.749764717	0.2	0.065
445	ENSDARG00000017422	apmap	1	0.406982239	-0.3524464	0.075	0.129
446	ENSDARG00000017441	mylz3	1	0.310150911	0.730146905	0.95	0.839
447	ENSDARG00000017446	camk1db	1	0.571782966	-0.675224263	0.125	0.161
448	ENSDARG00000017489	ifi45	1	0.174526897	0.257772658	0.125	0.032
449	ENSDARG00000017571	mccc2	1	0.255571563	0.465063747	0.1	0.032
450	ENSDARG00000017612	pnpo	1	0.42856264	-0.594901244	0.125	0.194
451	ENSDARG00000017624	krt4	1	0.622045045	-0.289521009	0.85	0.968
452	ENSDARG00000017673	nova2	1	0.087017173	0.413200449	0.7	0.452
453	ENSDARG00000017675	utp4	1	0.10420199	-0.418769576	0.05	0.161
454	ENSDARG00000017772	mdh1aa	1	0.013950415	-0.716133934	0.875	0.968
455	ENSDARG00000017843	srsf1b	1	0.16331619	0.406120885	0.225	0.097
456	ENSDARG00000017905	casp3a	1	0.255571563	0.57477637	0.1	0.032
457	ENSDARG00000017960	sfxn2	1	1	-0.560630597	0.1	0.097
458	ENSDARG00000017985	zgc:77739	1	0.034885706	0.78261494	0.5	0.258
459	ENSDARG00000018049	sf3b2	1	0.044587224	-0.824807881	0.175	0.387
460	ENSDARG00000018124	psmd3	1	0.128813297	-0.58819	0.15	0.29
461	ENSDARG00000018145	mid1ip1l	1	0.520997082	-0.33490906	0.2	0.258
462	ENSDARG00000018146	gpx1a	1	0.291826275	-0.545394322	0.275	0.355
463	ENSDARG00000018174	gnai2a	1	0.064638109	0.487740305	0.175	0.032
464	ENSDARG00000018241	mfap1	1	0.631801321	-0.597716539	0.2	0.226
465	ENSDARG00000018270	olfm1a	1	0.671972323	-0.284291886	0.175	0.129
466	ENSDARG00000018361	sult1st3	1	0.219389393	-0.482083009	0.175	0.29
467	ENSDARG00000018404	krt18a.1	1	0.153628277	1.304787227	0.25	0.129
468	ENSDARG00000018426	aldh7a1	1	0.788468241	0.398531921	0.35	0.323
469	ENSDARG00000018461	zgc:56095	1	0.880020536	0.257838684	0.175	0.161
470	ENSDARG00000018476	pak2b	1	0.127448915	-0.441146816	0.075	0.194
471	ENSDARG00000018562	cope	1	0.973514042	-0.395791556	0.4	0.355
472	ENSDARG00000018600	retsat	1	0.152746746	0.552364552	0.125	0.032
473	ENSDARG00000018602	rab5aa	1	0.027733255	0.596900958	0.3	0.097
474	ENSDARG00000018621	slc6a19a.1	1	0.226322285	0.307950136	0.25	0.129
475	ENSDARG00000018787	efna1b	1	0.530321872	0.650473908	0.075	0.129
476	ENSDARG00000018890	snrpa	1	0.333076654	0.363790798	0.175	0.097
477	ENSDARG00000018891	rnaseh2a	1	0.089348095	-0.74342934	0.025	0.129
478	ENSDARG00000018898	zfand5a	1	0.100967946	0.511105698	0.3	0.129
479	ENSDARG00000018902	pes	1	0.255571563	0.506894447	0.1	0.032
480	ENSDARG00000018921	fam84a	1	0.015502845	0.652121073	0.175	0
481	ENSDARG00000018923	fat2	1	0.241195765	-0.653165415	0.075	0.161
482	ENSDARG00000018966	cyb5r1	1	0.026219291	0.300307667	0.15	0
483	ENSDARG00000019004	smarcd1	1	0.363004725	-0.363002776	0.175	0.258
484	ENSDARG00000019033	tmem59	1	0.016310704	0.562745202	0.55	0.226
485	ENSDARG00000019081	DHDH	1	0.239390846	-0.389376811	0.15	0.258
486	ENSDARG00000019160	sh3bp5la	1	0.289822038	0.398099821	0.1	0.032
487	ENSDARG00000019222	mrpl24	1	0.394008362	-0.41673885	0.1	0.161
488	ENSDARG00000019223	arglu1a	1	0.333790071	0.343316193	0.25	0.161
489	ENSDARG00000019228	mogat2	1	0.059827186	0.57296011	0.35	0.161
490	ENSDARG00000019231	sptan1	1	0.255571563	0.506283148	0.1	0.032
491	ENSDARG00000019239	cul1a	1	0.605375884	0.331044814	0.1	0.065
492	ENSDARG00000019302	mid1ip1b	1	0.880020536	0.27429442	0.175	0.161
493	ENSDARG00000019328	plxna4	1	0.419779024	0.435908571	0.125	0.065
494	ENSDARG00000019339	uxt	1	0.067754571	0.679369008	0.175	0.032
495	ENSDARG00000019398	psma6a	1	0.204192035	-0.495638018	0.125	0.226
496	ENSDARG00000019404	atp5f1d	1	0.225412005	-0.348741538	0.675	0.71
497	ENSDARG00000019438	rnf13	1	0.394850893	-0.287420174	0.15	0.226
498	ENSDARG00000019444	ssr4	1	0.165639377	0.413401699	0.6	0.516
499	ENSDARG00000019530	hdgfl2	1	0.572244493	0.32051932	0.1	0.065
500	ENSDARG00000019532	fads2	1	0.796534784	-0.266885701	0.175	0.194
501	ENSDARG00000019566	neurod1	1	0.953423376	-0.607954054	0.2	0.194
502	ENSDARG00000019581	uso1	1	0.598128652	-0.277128264	0.125	0.161
503	ENSDARG00000019613	ip6k2b	1	0.940700127	-0.347228273	0.275	0.258
504	ENSDARG00000019644	ldhba	1	0.710681804	-0.669750034	0.625	0.581
505	ENSDARG00000019658	pou2f2a	1	0.551914516	-0.442373229	0.15	0.194
506	ENSDARG00000019838	ugdh	1	0.747312823	-0.361710139	0.15	0.161
507	ENSDARG00000019856	atp1a1b	1	0.044169385	0.895932169	0.125	0
508	ENSDARG00000019941	sgta	1	0.196515818	-0.669057559	0.175	0.29
509	ENSDARG00000019951	sec62	1	0.145951978	0.459630094	0.35	0.194
510	ENSDARG00000019998	slc30a7	1	0.289822038	0.306520923	0.1	0.032
511	ENSDARG00000020008	vcp	1	0.380396003	-0.362930787	0.175	0.258
512	ENSDARG00000020015	mrps33	1	0.213770891	-0.430889419	0.15	0.258
513	ENSDARG00000020114	slc20a1a	1	0.074388345	0.362298344	0.1	0
514	ENSDARG00000020123	coq8a	1	0.109499329	0.380791995	0.2	0.065
515	ENSDARG00000020164	efnb2a	1	0.622257515	0.32590951	0.1	0.065
516	ENSDARG00000020187	GCA	1	0.870000517	-0.686163253	0.275	0.258
517	ENSDARG00000020228	usf2	1	0.10906636	-0.65057572	0.05	0.161
518	ENSDARG00000020232	eif6	1	0.318509047	0.692015119	0.375	0.29
519	ENSDARG00000020258	ewsr1a	1	0.823403381	0.290576869	0.275	0.258
520	ENSDARG00000020298	btg2	1	0.110586493	-0.540941352	0.175	0.323
521	ENSDARG00000020301	os9	1	0.259474368	-0.335269427	0.125	0.226
522	ENSDARG00000020345	clasp2	1	0.074388345	0.272736838	0.1	0
523	ENSDARG00000020364	fbp1b	1	0.028285997	-0.633089316	0.6	0.742
524	ENSDARG00000020442	snx5	1	0.278077499	0.344746705	0.1	0.032
525	ENSDARG00000020450	cacng8a	1	0.22356357	-0.585157543	0.1	0.194
526	ENSDARG00000020467	safb	1	0.331460693	-0.614989526	0.15	0.226
527	ENSDARG00000020475	znrf1	1	0.278077499	0.4947725	0.1	0.032
528	ENSDARG00000020482	nono	1	0.209318746	-0.721707968	0.1	0.194
529	ENSDARG00000020493	lgi1a	1	0.26758047	0.560036576	0.15	0.065
530	ENSDARG00000020521	exoc6	1	0.219982363	0.501762265	0.25	0.129
531	ENSDARG00000020574	atp2a1	1	0.466042702	0.674607713	0.45	0.387
532	ENSDARG00000020595	gnl3l	1	0.084530594	-0.708796838	0.025	0.129
533	ENSDARG00000020609	snap25a	1	0.067723924	0.593099463	0.575	0.323
534	ENSDARG00000020623	baxa	1	0.015502845	0.72031591	0.175	0
535	ENSDARG00000020625	jak1	1	0.053332171	0.565167802	0.175	0.032
536	ENSDARG00000020645	slc7a3a	1	0.074388345	0.576016665	0.1	0
537	ENSDARG00000020693	sesn1	1	0.583656327	0.391243654	0.5	0.419
538	ENSDARG00000020758	tmem178	1	0.665085903	0.670518224	0.125	0.097
539	ENSDARG00000020764	slmapb	1	0.68049708	-0.492162071	0.1	0.129
540	ENSDARG00000020794	neurod6b	1	0.791807129	-0.271635764	0.125	0.097
541	ENSDARG00000020795	rac3b	1	0.174308684	0.550603594	0.225	0.097
542	ENSDARG00000020866	apoa4b.2	1	0.023525434	1.159589455	0.7	0.548
543	ENSDARG00000020946	auts2b	1	0.089348095	-0.533479999	0.025	0.129
544	ENSDARG00000021113	ptmaa	1	0.397233766	-0.340060295	0.875	0.968
545	ENSDARG00000021140	pabpc1b	1	0.101258743	0.565038961	0.2	0.065
546	ENSDARG00000021172	cyp2ad2	1	0.606206871	0.284972837	0.175	0.129
547	ENSDARG00000021252	cct6a	1	0.1841606	-0.704666291	0.325	0.452
548	ENSDARG00000021257	eif3d	1	0.290384603	-0.268490707	0.5	0.581
549	ENSDARG00000021309	rhoca	1	0.637418753	-0.404502971	0.15	0.097
550	ENSDARG00000021343	wsb1	1	0.119332546	-0.317168874	0.05	0.161
551	ENSDARG00000021372	tob1b	1	0.278517692	0.462659563	0.65	0.452
552	ENSDARG00000021442	cdh11	1	0.047408829	-0.736505591	0.025	0.161
553	ENSDARG00000021443	zfp36l1b	1	0.665085903	0.359116602	0.125	0.097
554	ENSDARG00000021483	cdc14b	1	0.074388345	0.310028126	0.1	0
555	ENSDARG00000021494	hnf4a	1	0.017520846	-0.831543734	0.025	0.194
556	ENSDARG00000021550	rad23b	1	0.891926807	-0.571779101	0.375	0.323
557	ENSDARG00000021595	lhfpl3	1	0.075230461	1.136854119	0.25	0.097
558	ENSDARG00000021647	gnai1	1	0.15609203	-0.531789987	0.2	0.323
559	ENSDARG00000021669	sec61a1	1	0.235732133	0.335205951	0.6	0.419
560	ENSDARG00000021753	ccdc25	1	0.8106497	0.410299282	0.15	0.129
561	ENSDARG00000021811	calm3a	1	0.385505216	-0.613971251	0.775	0.806
562	ENSDARG00000021924	hsp70.3	1	0.358750661	0.484669216	0.3	0.194
563	ENSDARG00000021945	ddx23	1	0.931266361	-0.300286645	0.15	0.129
564	ENSDARG00000021975	ginm1	1	0.065460767	0.62115937	0.5	0.29
565	ENSDARG00000021984	ndufa2	1	0.243081884	-0.929479944	0.275	0.355
566	ENSDARG00000022045	map1ab	1	0.004159356	1.089620406	0.375	0.065
567	ENSDARG00000022176	IGLON5	1	0.69032364	-0.507740012	0.375	0.387
568	ENSDARG00000022183	gsto1	1	0.045982895	0.448925414	0.2	0.032
569	ENSDARG00000022232	ppan	1	0.572244493	0.327720342	0.1	0.065
570	ENSDARG00000022280	brd2a	1	0.604897347	-0.371730697	0.1	0.129
571	ENSDARG00000022315	atp6v1g1	1	0.149286493	-0.493927433	0.425	0.581
572	ENSDARG00000022410	rrp12	1	0.152746746	0.559586644	0.125	0.032
573	ENSDARG00000022456	eno1a	1	0.237380792	-0.472837067	0.575	0.581
574	ENSDARG00000022650	cyp2ad3	1	0.68049708	-0.298270792	0.1	0.129
575	ENSDARG00000022652	psmf1	1	0.055991173	0.674089736	0.175	0.032
576	ENSDARG00000022767	apobb.1	1	0.440027013	0.349959068	0.15	0.097
577	ENSDARG00000022768	gid8a	1	0.053332171	0.593882692	0.175	0.032
578	ENSDARG00000022971	epha6	1	0.026219291	0.433818575	0.15	0
579	ENSDARG00000023151	ucp1	1	0.030098989	-0.687967709	0.725	0.839
580	ENSDARG00000023174	fez1	1	0.083044992	0.588920299	0.35	0.161
581	ENSDARG00000023176	tdo2b	1	0.224896848	-0.758525163	0.05	0.129
582	ENSDARG00000023220	selenot2	1	0.31397879	0.655142214	0.275	0.194
583	ENSDARG00000023309	spryd4	1	0.174526897	0.328398751	0.125	0.032
584	ENSDARG00000023323	ywhaqb	1	0.860492004	0.259273095	0.4	0.419
585	ENSDARG00000023330	anp32b	1	0.215849038	-0.535840498	0.05	0.129
586	ENSDARG00000023394	slc37a2	1	0.01986993	0.646423117	0.225	0.032
587	ENSDARG00000023396	atg5	1	0.696042849	0.25219772	0.125	0.097
588	ENSDARG00000023445	atp2b3b	1	0.362593543	0.255538737	0.175	0.097
589	ENSDARG00000023532	pinx1	1	0.120649746	0.455335606	0.375	0.194
590	ENSDARG00000023583	coq9	1	0.405231197	-0.459341689	0.1	0.161
591	ENSDARG00000023672	timm8a	1	0.258573631	0.270457744	0.15	0.065
592	ENSDARG00000023766	gnsa	1	0.394421061	0.413966477	0.125	0.065
593	ENSDARG00000023771	gabrb3	1	0.634689728	-0.499956942	0.1	0.129
594	ENSDARG00000023820	faxdc2	1	0.080113057	-0.51275776	0.675	0.806
595	ENSDARG00000023858	ccdc174	1	0.382097342	0.355213483	0.125	0.065
596	ENSDARG00000023989	pef1	1	0.13253409	0.730044213	0.175	0.065
597	ENSDARG00000024047	tmem38a	1	0.709930366	0.472629804	0.275	0.258
598	ENSDARG00000024219	cdk5rap2	1	0.394421061	0.323941114	0.125	0.065
599	ENSDARG00000024278	adh8b	1	0.59439415	-0.267401393	0.6	0.613
600	ENSDARG00000024398	get4	1	0.216698509	-0.61177195	0.075	0.161
601	ENSDARG00000024416	twistnb	1	0.070993588	0.503931542	0.175	0.032
602	ENSDARG00000024433	pvalb4	1	0.950630176	0.594635411	0.325	0.355
603	ENSDARG00000024478	mpc2	1	0.514893227	-0.261396993	0.35	0.387
604	ENSDARG00000024540	tspan36	1	0.105138164	-0.314685208	0.025	0.129
605	ENSDARG00000024548	cryba4	1	5.72E-05	-1.531823881	0.35	0.742
606	ENSDARG00000024564	sccpdhb	1	0.111408199	0.658342535	0.275	0.129
607	ENSDARG00000024669	oser1	1	0.95531942	-0.445420129	0.1	0.097
608	ENSDARG00000024693	lysmd3	1	0.266661206	0.267665153	0.1	0.032
609	ENSDARG00000024785	ctnna2	1	0.122516835	-0.710985559	0.075	0.194
610	ENSDARG00000024844	max	1	0.438671148	-0.573329772	0.325	0.387
611	ENSDARG00000024954	tmed4	1	0.044437053	0.724803465	0.35	0.129
612	ENSDARG00000024966	MARK4	1	0.044169385	0.312586524	0.125	0
613	ENSDARG00000025071	brd8	1	0.590240213	-0.276445217	0.1	0.129
614	ENSDARG00000025106	ppp3cb	1	0.419096352	0.664662101	0.2	0.129
615	ENSDARG00000025206	syt2a	1	0.84663491	0.584465741	0.275	0.258
616	ENSDARG00000025254	s100a10b	1	0.258573631	-0.434447055	0.075	0.161
617	ENSDARG00000025269	pdcd6ip	1	0.152746746	0.585623947	0.125	0.032
618	ENSDARG00000025302	dixdc1a	1	0.656616331	-0.438054585	0.1	0.065
619	ENSDARG00000025332	rbm28	1	0.107310295	0.328801095	0.275	0.097
620	ENSDARG00000025348	igfbp5b	1	0.10420199	0.659064913	0.15	0.032
621	ENSDARG00000025350	prdx2	1	0.051982867	-0.472207427	0.85	0.935
622	ENSDARG00000025375	idh1	1	0.531252145	-0.299346825	0.625	0.613
623	ENSDARG00000025522	sgk1	1	0.279064902	-0.573223778	0.275	0.355
624	ENSDARG00000025671	grm6b	1	0.074388345	0.535343328	0.1	0
625	ENSDARG00000025693	tmem9b	1	0.109735454	0.471236492	0.35	0.161
626	ENSDARG00000025699	mbd1b	1	0.289822038	0.289725631	0.1	0.032
627	ENSDARG00000025728	grin1b	1	0.147505489	0.523208577	0.3	0.161
628	ENSDARG00000025789	chd4b	1	0.325729619	0.47202086	0.25	0.161
629	ENSDARG00000025855	camk2n1a	1	0.023476797	1.034884497	0.575	0.29
630	ENSDARG00000025972	mcts1	1	0.450419457	0.327970803	0.2	0.129
631	ENSDARG00000026247	insyn1	1	0.406982239	-0.449160076	0.075	0.129
632	ENSDARG00000026476	tia1l	1	0.249779122	-0.310149865	0.075	0.161
633	ENSDARG00000026726	anxa1a	1	0.417903263	-0.509566654	0.125	0.194
634	ENSDARG00000026766	bcl2l10	1	0.68049708	0.450559745	0.125	0.097
635	ENSDARG00000026801	stau2	1	0.102207311	0.353143098	0.4	0.194
636	ENSDARG00000026834	cdr2l	1	0.432809289	-0.371274656	0.075	0.129
637	ENSDARG00000026845	rhoaa	1	0.424037577	0.478536012	0.35	0.258
638	ENSDARG00000026865	fam107b	1	0.097169393	0.600271407	0.25	0.097
639	ENSDARG00000026871	uchl1	1	0.174526897	0.493742306	0.125	0.032
640	ENSDARG00000026892	gpatch11	1	0.459560372	-0.294216334	0.075	0.129
641	ENSDARG00000026967	ap2s1	1	0.350862472	0.350419707	0.3	0.194
642	ENSDARG00000027078	cnppd1	1	0.094384306	-0.492615426	0.025	0.129
643	ENSDARG00000027088	ptgdsb.1	1	0.039290361	1.750156761	0.475	0.226
644	ENSDARG00000027099	psmc4	1	0.304617838	0.2521906	0.325	0.194
645	ENSDARG00000027109	zfr	1	0.114108586	0.292534211	0.15	0.032
646	ENSDARG00000027141	ube2l3b	1	0.405423126	-0.494106561	0.2	0.258
647	ENSDARG00000027236	rs1a	1	0.354498797	-0.780036394	0.175	0.258
648	ENSDARG00000027316	tcp11l2	1	0.809829994	-0.334012835	0.175	0.194
649	ENSDARG00000027355	slc25a4	1	0.16702308	0.45651794	0.125	0.032
650	ENSDARG00000027403	zgpat	1	0.159764347	0.436161431	0.125	0.032
651	ENSDARG00000027418	trappc4	1	0.781530597	-0.318545027	0.225	0.226
652	ENSDARG00000027547	TPGS1	1	0.026219291	0.456836566	0.15	0
653	ENSDARG00000027649	cpsf3	1	0.058759676	0.76467201	0.175	0.032
654	ENSDARG00000027740	adcyap1b	1	0.452449136	1.125642824	0.3	0.226
655	ENSDARG00000027749	hirip3	1	0.406982239	0.290309028	0.125	0.065
656	ENSDARG00000027825	naa50	1	0.394421061	0.664784748	0.125	0.065
657	ENSDARG00000027828	grin1a	1	0.26758047	0.301845674	0.15	0.065
658	ENSDARG00000027916	fntb	1	0.220838468	0.448686025	0.2	0.097
659	ENSDARG00000027957	fgf12a	1	0.634689728	-0.360053507	0.1	0.129
660	ENSDARG00000027984	gstz1	1	0.838183734	0.301571341	0.175	0.161
661	ENSDARG00000028000	pfkpa	1	0.235038138	0.363530627	0.2	0.097
662	ENSDARG00000028017	tp53inp1	1	0.331460693	-0.504002641	0.15	0.226
663	ENSDARG00000028066	diras1a	1	0.595696557	-0.490352292	0.3	0.323
664	ENSDARG00000028106	glrx	1	0.13866545	0.401548215	0.45	0.29
665	ENSDARG00000028198	ube2v2	1	0.471468027	-0.478142328	0.325	0.387
666	ENSDARG00000028201	commd8	1	0.044169385	0.402302848	0.125	0
667	ENSDARG00000028213	ttn.2	1	0.398945501	0.475850488	0.2	0.129
668	ENSDARG00000028228	zbtb18	1	0.189202486	-2.098802832	0.1	0.194
669	ENSDARG00000028335	hmga1a	1	0.290384603	-0.540300768	0.5	0.581
670	ENSDARG00000028379	trub2	1	0.215849038	-0.513407335	0.05	0.129
671	ENSDARG00000028517	hbp1	1	0.032684243	0.697228683	0.2	0.032
672	ENSDARG00000028552	plppr3b	1	0.888351485	-0.337220441	0.125	0.129
673	ENSDARG00000028559	march5l	1	0.394008362	-0.327680331	0.1	0.161
674	ENSDARG00000028618	krt18b	1	0.588702564	0.333200494	0.1	0.065
675	ENSDARG00000028661	cntfr	1	0.588702564	0.4899396	0.1	0.065
676	ENSDARG00000028804	ankrd9	1	0.952022353	0.388242665	0.125	0.129
677	ENSDARG00000029058	rbbp4	1	0.099511557	0.471606137	0.15	0.032
678	ENSDARG00000029069	tnni2a.4	1	0.39671836	0.405871964	0.925	0.774
679	ENSDARG00000029072	klf6a	1	0.015502845	1.059459796	0.175	0
680	ENSDARG00000029075	pfkfb4b	1	0.587097833	0.268943664	0.3	0.226
681	ENSDARG00000029230	pnp4b	1	0.002026814	-1.122987636	0.425	0.677
682	ENSDARG00000029415	mtx2	1	0.948193647	-0.354243148	0.225	0.194
683	ENSDARG00000029524	impdh1b	1	0.074388345	0.370783195	0.1	0
684	ENSDARG00000029587	msra	1	0.132572748	0.420797122	0.25	0.097
685	ENSDARG00000029615	zgc:77056	1	0.476477004	0.3172693	0.15	0.097
686	ENSDARG00000029747	mep1a.1	1	0.104395783	-0.600725481	0.225	0.387
687	ENSDARG00000029768	waplb	1	0.021086764	-0.888665696	0	0.129
688	ENSDARG00000029795	prxl2b	1	0.922195039	-0.465048011	0.175	0.161
689	ENSDARG00000029885	rab41	1	0.527545593	0.373665474	0.15	0.097
690	ENSDARG00000030038	grcc10	1	0.305157288	0.400028939	0.175	0.097
691	ENSDARG00000030078	glipr1b	1	0.10420199	0.476312967	0.15	0.032
692	ENSDARG00000030106	stmn4	1	0.026803523	0.653866784	0.425	0.161
693	ENSDARG00000030116	susd6	1	0.352577562	0.278583448	0.175	0.097
694	ENSDARG00000030139	sdhdb	1	0.42647472	-0.452937402	0.375	0.419
695	ENSDARG00000030155	ssbp3b	1	0.677068674	-0.776164044	0.275	0.29
696	ENSDARG00000030241	vbp1	1	0.104304992	0.460712577	0.3	0.129
697	ENSDARG00000030278	idh3a	1	0.004081298	-0.546800941	0	0.194
698	ENSDARG00000030326	efna1a	1	0.130340946	-0.304671087	0.05	0.161
699	ENSDARG00000030349	cryba2a	1	0.028084206	-1.088102363	0.05	0.226
700	ENSDARG00000030411	crygn2	1	5.85E-05	-1.895258896	0.225	0.677
701	ENSDARG00000030440	rsrp1	1	0.183027226	0.330263195	0.425	0.258
702	ENSDARG00000030448	sppl2	1	0.182279593	0.381019719	0.125	0.032
703	ENSDARG00000030478	zgc:66484	1	0.179145177	-0.643568902	0.15	0.258
704	ENSDARG00000030479	hmgb1b	1	0.021464644	0.625694444	0.8	0.484
705	ENSDARG00000030563	zgc:77880	1	0.904218024	-0.307061873	0.125	0.129
706	ENSDARG00000030614	syt1a	1	0.402727737	-0.424751809	0.375	0.258
707	ENSDARG00000030694	atp6v1e1b	1	0.728584624	-0.447147429	0.625	0.581
708	ENSDARG00000030733	b3gat2	1	0.064638109	0.448254573	0.175	0.032
709	ENSDARG00000030765	hadh	1	0.074127855	0.312241557	0.225	0.065
710	ENSDARG00000030871	siah1	1	0.037639691	-0.957271824	0.025	0.161
711	ENSDARG00000030949	srprb	1	0.394421061	-0.361791837	0.075	0.129
712	ENSDARG00000030964	pde12	1	0.255571563	0.400228798	0.1	0.032
713	ENSDARG00000031049	igsf21a	1	0.406982239	-0.43866516	0.075	0.129
714	ENSDARG00000031261	sap30bp	1	0.937478578	-0.552947963	0.1	0.097
715	ENSDARG00000031307	zic4	1	0.224896848	-0.877866216	0.05	0.129
716	ENSDARG00000031494	prrc2a	1	0.074388345	0.385586808	0.1	0
717	ENSDARG00000031495	seta	1	0.911889072	-0.376089343	0.45	0.355
718	ENSDARG00000031511	psmb2	1	0.603930542	-0.521117225	0.275	0.29
719	ENSDARG00000031680	ercc1	1	0.24379812	-0.308601664	0.05	0.129
720	ENSDARG00000031681	atp6v0b	1	0.327451153	0.407727407	0.45	0.323
721	ENSDARG00000031683	fosab	1	0.345921639	0.698973746	0.325	0.226
722	ENSDARG00000031720	clstn1	1	0.10565766	0.682708354	0.45	0.258
723	ENSDARG00000031768	roraa	1	0.861158029	-0.527361883	0.15	0.161
724	ENSDARG00000031776	fthl27	1	0.153579206	0.391759549	0.875	0.903
725	ENSDARG00000031795	abcf1	1	0.097169393	0.598107474	0.25	0.097
726	ENSDARG00000031796	ache	1	0.360434165	0.738230629	0.2	0.129
727	ENSDARG00000031981	pcbd1	1	0.625012018	-0.29875905	0.125	0.161
728	ENSDARG00000032102	prdx3	1	0.068665964	-0.798279321	0.275	0.452
729	ENSDARG00000032126	scg5	1	0.94314934	0.317638784	0.225	0.226
730	ENSDARG00000032175	puf60a	1	0.419779024	-0.315975396	0.075	0.129
731	ENSDARG00000032296	pomp	1	0.082696999	0.498586997	0.525	0.29
732	ENSDARG00000032317	tox	1	0.733319259	-0.359922295	0.25	0.194
733	ENSDARG00000032353	tiprl	1	0.266661206	0.505862331	0.1	0.032
734	ENSDARG00000032535	praf2	1	0.26758047	0.380516174	0.15	0.065
735	ENSDARG00000032565	cacng2a	1	0.588702564	0.508495574	0.1	0.065
736	ENSDARG00000032575	ywhaz	1	0.114646439	-0.807588952	0.25	0.387
737	ENSDARG00000032603	st7l	1	0.074388345	0.306738611	0.1	0
738	ENSDARG00000032630	neb	1	0.044169385	0.694878908	0.125	0
739	ENSDARG00000032639	cd36	1	0.810352946	-0.30639555	0.775	0.677
740	ENSDARG00000032651	ppp1r10	1	0.888351485	-0.278636041	0.125	0.129
741	ENSDARG00000032653	sinhcaf	1	0.044169385	0.908315054	0.125	0
742	ENSDARG00000032705	foxg1b	1	0.901372925	0.407543683	0.225	0.258
743	ENSDARG00000032765	net1	1	0.089348095	-0.580717839	0.025	0.129
744	ENSDARG00000032780	pigf	1	0.289822038	0.254738601	0.1	0.032
745	ENSDARG00000032985	mrpl27	1	0.366833756	-0.815699302	0.15	0.226
746	ENSDARG00000033175	snrpe	1	0.509780334	-0.481086823	0.175	0.226
747	ENSDARG00000033184	prkar2aa	1	0.505458526	-0.637282599	0.15	0.194
748	ENSDARG00000033285	gsto2	1	0.278180269	0.335770284	0.45	0.323
749	ENSDARG00000033364	mgst3b	1	0.129145964	0.525178741	0.6	0.419
750	ENSDARG00000033382	grifin	1	0.24379812	-0.347373519	0.05	0.129
751	ENSDARG00000033440	metap1	1	0.247332143	-0.527163968	0.25	0.355
752	ENSDARG00000033447	nxph1	1	0.074358481	0.271269745	0.175	0.032
753	ENSDARG00000033450	nkap	1	0.122791001	0.586759572	0.275	0.129
754	ENSDARG00000033466	tagln2	1	0.39985286	0.533289723	0.35	0.258
755	ENSDARG00000033539	paics	1	0.527545593	0.285366287	0.15	0.097
756	ENSDARG00000033596	polr2c	1	0.22356357	-0.637204125	0.1	0.194
757	ENSDARG00000033599	zgc:100906	1	0.009307661	-0.822390751	0	0.161
758	ENSDARG00000033604	lrpap1	1	0.278077499	0.271395873	0.1	0.032
759	ENSDARG00000033609	map1lc3a	1	0.222466874	-0.676282067	0.225	0.323
760	ENSDARG00000033614	rasgef1ba	1	0.961133278	-0.387893657	0.225	0.194
761	ENSDARG00000033683	tpma	1	0.137102696	0.73646883	0.85	0.677
762	ENSDARG00000033789	ndufb7	1	0.722746655	-0.400843805	0.45	0.387
763	ENSDARG00000033832	ampd1	1	0.386876413	-0.379376548	0.125	0.194
764	ENSDARG00000034187	calm1b	1	0.093754634	0.759008051	0.475	0.29
765	ENSDARG00000034189	oxsr1a	1	0.053332171	1.047078503	0.175	0.032
766	ENSDARG00000034215	rab42a	1	0.099511557	0.35111019	0.15	0.032
767	ENSDARG00000034268	slit3	1	0.084530594	-0.616767142	0.025	0.129
768	ENSDARG00000034270	ogdha	1	0.379389314	0.678843526	0.2	0.129
769	ENSDARG00000034326	ing3	1	0.074388345	0.487255007	0.1	0
770	ENSDARG00000034344	pcdh19	1	0.123591705	0.615631348	0.35	0.161
771	ENSDARG00000034368	hexb	1	0.27129158	0.600983919	0.225	0.129
772	ENSDARG00000034409	pik3r3b	1	0.470551357	-0.513955582	0.25	0.29
773	ENSDARG00000034420	irx6a	1	0.540000155	0.62294829	0.1	0.065
774	ENSDARG00000034443	mpped2	1	0.021086764	-0.763352027	0	0.129
775	ENSDARG00000034522	rab6ba	1	0.625012018	-0.42125275	0.125	0.161
776	ENSDARG00000034534	atp6v1aa	1	0.396504614	-0.652907305	0.275	0.323
777	ENSDARG00000034600	tmem165	1	0.099405158	-0.77296062	0.1	0.226
778	ENSDARG00000034616	mlf2	1	0.187535386	0.423911748	0.425	0.258
779	ENSDARG00000034668	celf3a	1	0.867846128	-0.559016033	0.225	0.226
780	ENSDARG00000034693	mysm1	1	0.074388345	0.431472252	0.1	0
781	ENSDARG00000034718	tfpia	1	0.074388345	0.294806518	0.1	0
782	ENSDARG00000035066	ubtf	1	0.817989291	-0.317605705	0.15	0.161
783	ENSDARG00000035129	zgc:101858	1	0.16331619	0.557605111	0.225	0.097
784	ENSDARG00000035136	selenow1	1	0.130889806	0.504318177	0.45	0.258
785	ENSDARG00000035146	polr2j	1	0.16702308	0.497238385	0.125	0.032
786	ENSDARG00000035167	mrpl48	1	0.406982239	-0.326576223	0.075	0.129
787	ENSDARG00000035175	schip1	1	0.276800654	0.262215892	0.15	0.065
788	ENSDARG00000035256	eef2l2	1	0.438608609	0.298841007	0.275	0.194
789	ENSDARG00000035329	capns1a	1	0.139038564	0.579455405	0.3	0.161
790	ENSDARG00000035332	cfap298	1	0.074388345	0.499187379	0.1	0
791	ENSDARG00000035519	histh1l	1	0.546483717	0.478625149	0.975	0.839
792	ENSDARG00000035549	uprt	1	0.160347222	0.489461888	0.175	0.065
793	ENSDARG00000035557	gabarapa	1	0.534865032	-0.475642069	0.3	0.355
794	ENSDARG00000035558	gps2	1	0.074313049	-0.815855545	0.1	0.258
795	ENSDARG00000035573	AK6	1	0.074388345	0.317548049	0.1	0
796	ENSDARG00000035577	cds2	1	0.296206259	0.650617458	0.175	0.097
797	ENSDARG00000035596	ISCU (1 of many)	1	0.742174121	-0.256684857	0.35	0.387
798	ENSDARG00000035622	xbp1	1	0.836909478	-0.545586079	0.4	0.355
799	ENSDARG00000035631	sdf2l1	1	0.099511557	0.344631268	0.15	0.032
800	ENSDARG00000035679	si:rp71-45k5.4	1	0.515293275	-0.502316924	0.225	0.258
801	ENSDARG00000035715	marcksl1b	1	0.194756771	0.276535148	0.925	0.677
802	ENSDARG00000035751	ipo7	1	0.135062623	0.614101014	0.275	0.129
803	ENSDARG00000035810	rgcc	1	0.302314248	0.582745491	0.25	0.161
804	ENSDARG00000035835	eef2k	1	0.10906636	0.401433115	0.15	0.032
805	ENSDARG00000035868	spire1a	1	0.166404713	0.617542112	0.175	0.065
806	ENSDARG00000035870	laptm4b	1	0.093753273	0.842600637	0.25	0.097
807	ENSDARG00000035882	rida	1	0.005971049	-0.92512608	0.4	0.645
808	ENSDARG00000035907	fam49al	1	0.160566488	0.38204567	0.325	0.161
809	ENSDARG00000035914	tmem167a	1	0.392632924	0.467403765	0.325	0.226
810	ENSDARG00000035987	psmg2	1	0.159764347	0.798407828	0.125	0.032
811	ENSDARG00000036040	atg13	1	0.516876437	-0.556234536	0.15	0.194
812	ENSDARG00000036096	smad3a	1	0.133471264	0.72099858	0.225	0.097
813	ENSDARG00000036161	hnrnpa0l	1	0.54894615	-0.387515498	0.55	0.581
814	ENSDARG00000036162	hnrnpa0b	1	0.297169916	-1.052383341	0.35	0.419
815	ENSDARG00000036295	golga7ba	1	0.332422224	-0.378213603	0.3	0.355
816	ENSDARG00000036329	ndufa1	1	0.332045801	-0.471275367	0.5	0.516
817	ENSDARG00000036386	rbm4.1	1	0.119332546	-0.493063997	0.05	0.161
818	ENSDARG00000036394	pop7	1	0.3965371	-0.28263473	0.275	0.161
819	ENSDARG00000036427	slc3a2a	1	0.063981455	0.50321783	0.35	0.161
820	ENSDARG00000036456	anxa4	1	0.408947059	3.295690464	0.2	0.129
821	ENSDARG00000036501	rab39bb	1	0.159764347	0.356504359	0.125	0.032
822	ENSDARG00000036505	syt4	1	0.189468681	-0.720012766	0.2	0.323
823	ENSDARG00000036584	st8sia5	1	0.114108586	0.332833393	0.15	0.032
824	ENSDARG00000036588	mhc1zba	1	0.114108586	0.534281524	0.15	0.032
825	ENSDARG00000036593	kdm2ba	1	0.216356779	-0.909184466	0.1	0.194
826	ENSDARG00000036625	polr2f	1	0.631801321	-0.329918817	0.2	0.226
827	ENSDARG00000036684	ndufa7	1	0.079296483	0.731966532	0.475	0.29
828	ENSDARG00000036695	calcoco1a	1	0.074388345	0.520044413	0.1	0
829	ENSDARG00000036704	tmem18	1	0.166404713	0.573872904	0.175	0.065
830	ENSDARG00000036754	hmgn3	1	0.466191584	-0.761390319	0.3	0.323
831	ENSDARG00000036774	rgs12b	1	0.074388345	0.738458467	0.1	0
832	ENSDARG00000036784	commd7	1	0.043139487	0.429227613	0.3	0.097
833	ENSDARG00000036832	cyt1l	1	0.039209481	-1.047496221	0.075	0.258
834	ENSDARG00000036834	krt92	1	0.001208531	-0.61789317	0.825	0.968
835	ENSDARG00000036840	krt15	1	0.083379183	-0.70404883	0.1	0.258
836	ENSDARG00000036846	anks4b	1	0.556746843	-0.580372091	0.25	0.29
837	ENSDARG00000036878	sh3bgrl2	1	0.132423759	0.409766617	0.2	0.065
838	ENSDARG00000036915	dolpp1	1	0.018613606	-0.697108078	0.025	0.194
839	ENSDARG00000036942	gpd1c	1	0.394850893	-0.294683746	0.15	0.226
840	ENSDARG00000036965	rnf24	1	0.351029708	-0.683331757	0.1	0.161
841	ENSDARG00000036967	smox	1	0.10906636	0.549871341	0.15	0.032
842	ENSDARG00000036995	lsm6	1	0.517507478	-0.563473484	0.25	0.29
843	ENSDARG00000037000	fkbp11	1	0.089348095	-0.556598852	0.025	0.129
844	ENSDARG00000037009	banf1	1	0.026219291	0.364412955	0.15	0
845	ENSDARG00000037070	tmem242	1	0.074388345	0.508754224	0.1	0
846	ENSDARG00000037108	pfdn6	1	0.02668028	-0.674241703	0.05	0.226
847	ENSDARG00000037177	zc3h13	1	0.590240213	-0.66498674	0.1	0.129
848	ENSDARG00000037188	rpa2	1	0.070993588	0.319497571	0.175	0.032
849	ENSDARG00000037199	zgc:101851	1	0.289822038	0.335489649	0.1	0.032
850	ENSDARG00000037259	ndufb6	1	0.245094502	-0.421894572	0.45	0.548
851	ENSDARG00000037283	plrg1	1	0.021086764	-0.560342934	0	0.129
852	ENSDARG00000037291	dpf2l	1	0.013240135	-1.140159512	0.075	0.29
853	ENSDARG00000037318	ddost	1	0.097716517	0.408731717	0.3	0.129
854	ENSDARG00000037402	lim2.3	1	0.01648474	-1.029387762	0.025	0.194
855	ENSDARG00000037421	egr1	1	0.296206259	0.421276164	0.175	0.097
856	ENSDARG00000037425	s100a10a	1	0.026131214	-0.499302085	0.8	0.903
857	ENSDARG00000037588	bhlhe23	1	0.841001065	-0.420504797	0.125	0.097
858	ENSDARG00000037589	gid8b	1	1	0.261920025	0.125	0.129
859	ENSDARG00000037633	leng1	1	0.302382701	0.351921086	0.225	0.129
860	ENSDARG00000037679	zgc:103678	1	0.253656107	-0.348172254	0.05	0.129
861	ENSDARG00000037783	proza	1	0.002937033	0.941901764	0.375	0.065
862	ENSDARG00000037789	pvalb1	1	0.475846653	0.443729704	1	1
863	ENSDARG00000037790	pvalb8	1	0.320419955	0.738418046	0.3	0.194
864	ENSDARG00000037810	adtrp1	1	0.045982895	0.274795715	0.2	0.032
865	ENSDARG00000037838	unkl	1	0.216698509	0.7364692	0.15	0.065
866	ENSDARG00000037846	hm13	1	0.394421061	-0.531327991	0.075	0.129
867	ENSDARG00000037873	cyp3c3	1	0.075417136	0.797948534	0.35	0.161
868	ENSDARG00000037919	rbbp6	1	0.074388345	0.430528246	0.1	0
869	ENSDARG00000037921	gng13b	1	0.394850893	-0.341299225	0.15	0.226
870	ENSDARG00000037928	ddx42	1	0.044169385	0.593344225	0.125	0
871	ENSDARG00000037968	fus	1	0.01648474	-0.889802137	0.025	0.194
872	ENSDARG00000037980	elob	1	0.314630253	-0.569445697	0.15	0.226
873	ENSDARG00000037997	tubb5	1	0.832754772	-0.343548343	0.225	0.194
874	ENSDARG00000038006	osr2	1	0.306137022	-0.520150094	0.175	0.258
875	ENSDARG00000038025	cbx7a	1	0.603201171	0.672151178	0.225	0.194
876	ENSDARG00000038028	ndufa6	1	0.106842293	0.60765273	0.6	0.387
877	ENSDARG00000038030	rbx1	1	0.020972259	-1.076643207	0.425	0.548
878	ENSDARG00000038064	chmp3	1	0.074388345	0.417264268	0.1	0
879	ENSDARG00000038075	cyc1	1	0.131164804	0.299406118	0.65	0.387
880	ENSDARG00000038095	socs1a	1	0.278077499	0.376399165	0.1	0.032
881	ENSDARG00000038099	gskip	1	0.094384306	-0.50065436	0.025	0.129
882	ENSDARG00000038154	isca2	1	0.180543533	-0.815744891	0.175	0.29
883	ENSDARG00000038296	tmem86b	1	0.166404713	0.353795872	0.175	0.065
884	ENSDARG00000038312	rcl1	1	0.761300012	-0.296023566	0.15	0.161
885	ENSDARG00000038378	sagb	1	0.130340946	-0.273037032	0.05	0.161
886	ENSDARG00000038439	fabp10a	1	0.268155014	-0.325710951	0.425	0.548
887	ENSDARG00000038475	acy1	1	0.148734393	0.425649486	0.175	0.065
888	ENSDARG00000038559	h1f0	1	0.345847661	0.335955406	0.825	0.774
889	ENSDARG00000038566	gnptg	1	0.034021232	0.643256525	0.3	0.097
890	ENSDARG00000038574	scg2b	1	0.186034852	0.893256002	0.5	0.323
891	ENSDARG00000038608	sdhc	1	0.514708222	-0.480654175	0.425	0.419
892	ENSDARG00000038615	pip4p1a	1	0.605375884	0.340017587	0.1	0.065
893	ENSDARG00000038635	magoh	1	0.357777102	-0.434357371	0.15	0.226
894	ENSDARG00000038655	ajap1	1	0.194306642	0.884113845	0.2	0.097
895	ENSDARG00000038694	zgc:101744	1	0.793123436	-0.314282333	0.45	0.419
896	ENSDARG00000038695	elavl1a	1	0.358168343	0.601578555	0.125	0.065
897	ENSDARG00000038713	tep1	1	0.266661206	0.311258852	0.1	0.032
898	ENSDARG00000038768	mrpl12	1	0.182824355	-0.688290783	0.1	0.194
899	ENSDARG00000038787	tmub1	1	0.16702308	0.642019994	0.125	0.032
900	ENSDARG00000038789	tmem53	1	0.255571563	0.278123476	0.1	0.032
901	ENSDARG00000038814	myrip	1	0.074388345	0.616198452	0.1	0
902	ENSDARG00000038835	ppid	1	0.173804678	-1.032333921	0.15	0.258
903	ENSDARG00000038858	setd7	1	0.556008271	0.364501831	0.1	0.065
904	ENSDARG00000038859	rgs20	1	0.246209369	-0.566815595	0.1	0.194
905	ENSDARG00000038954	ctnnbip1	1	0.07009675	-0.867671996	0.075	0.226
906	ENSDARG00000038976	pdcd7	1	0.089348095	-0.408502407	0.025	0.129
907	ENSDARG00000038978	dnajb4	1	0.026219291	0.615608522	0.15	0
908	ENSDARG00000039022	stk25b	1	0.044169385	0.471523296	0.125	0
909	ENSDARG00000039064	st3gal7	1	0.382975744	-0.395244325	0.1	0.161
910	ENSDARG00000039116	nr5a5	1	0.081175486	-0.720888611	0.125	0.29
911	ENSDARG00000039117	tefa	1	0.026219291	0.442832341	0.15	0
912	ENSDARG00000039150	lgmn	1	0.058442321	-0.973576337	0.375	0.161
913	ENSDARG00000039185	nfyba	1	0.611504907	-0.262266912	0.125	0.161
914	ENSDARG00000039211	zgc:77439	1	0.329126758	-0.634876833	0.45	0.548
915	ENSDARG00000039270	vti1b	1	0.074388345	0.276870519	0.1	0
916	ENSDARG00000039279	golga5	1	0.919669071	0.325597485	0.1	0.097
917	ENSDARG00000039302	terfa	1	0.289822038	0.27975592	0.1	0.032
918	ENSDARG00000039351	ccl19b	1	0.074388345	0.574616587	0.1	0
919	ENSDARG00000039399	nt5c2a	1	0.074388345	0.283136961	0.1	0
920	ENSDARG00000039429	adka	1	0.119332546	-0.415107034	0.05	0.161
921	ENSDARG00000039458	lhx4	1	0.255571563	0.49921072	0.1	0.032
922	ENSDARG00000039490	pitpnaa	1	0.24987238	0.360251012	0.2	0.097
923	ENSDARG00000039493	naa20	1	0.402841455	0.334553002	0.25	0.161
924	ENSDARG00000039543	mrps6	1	0.428242097	-0.465123469	0.1	0.161
925	ENSDARG00000039579	cfd	1	0.058759676	1.214102191	0.175	0.032
926	ENSDARG00000039626	nrgna	1	0.875647053	-0.976941106	0.15	0.161
927	ENSDARG00000039647	slc6a1b	1	0.49912454	-1.070302465	0.175	0.226
928	ENSDARG00000039650	itm2cb	1	0.953423376	-0.505461274	0.2	0.194
929	ENSDARG00000039667	mrpl38	1	0.690649453	-0.32433199	0.2	0.226
930	ENSDARG00000039719	mrps26	1	0.067647694	0.525876276	0.275	0.097
931	ENSDARG00000039729	asap1b	1	0.034686084	0.551273783	0.45	0.194
932	ENSDARG00000039754	xpc	1	0.255571563	0.410518951	0.1	0.032
933	ENSDARG00000039914	gapdhs	1	1	-0.495416748	0.775	0.613
934	ENSDARG00000039915	bola1	1	0.044169385	0.311470833	0.125	0
935	ENSDARG00000039929	ckmt2b	1	0.26758047	0.490720323	0.15	0.065
936	ENSDARG00000039980	ppt1	1	0.323952546	0.566383639	0.325	0.226
937	ENSDARG00000040027	osbpl10b	1	0.394421061	0.350070038	0.125	0.065
938	ENSDARG00000040059	gbp	1	0.88911978	0.344491588	0.225	0.258
939	ENSDARG00000040076	pycard	1	0.127563821	0.300257799	0.2	0.065
940	ENSDARG00000040121	psma2	1	0.581725052	0.305110354	0.35	0.29
941	ENSDARG00000040158	cdc42l	1	0.49912454	-0.398599747	0.175	0.226
942	ENSDARG00000040177	rgs16	1	0.588702564	0.734003773	0.1	0.065
943	ENSDARG00000040184	syncrip	1	0.455733149	-0.443935804	0.475	0.516
944	ENSDARG00000040198	fstl5	1	0.580731515	0.287289678	0.175	0.129
945	ENSDARG00000040248	crata	1	0.234212414	-0.288467313	0.05	0.129
946	ENSDARG00000040286	ubl7b	1	0.015502845	0.633784012	0.175	0
947	ENSDARG00000040291	cadm4	1	0.001529588	1.2366377	0.425	0.065
948	ENSDARG00000040295	apoeb	1	0.261016955	0.912005712	0.7	0.677
949	ENSDARG00000040298	apoa4b.1	1	0.159668945	0.818115342	0.825	0.839
950	ENSDARG00000040314	psph	1	0.95531942	-0.378465346	0.1	0.097
951	ENSDARG00000040401	slc25a20	1	0.89140776	-0.362814466	0.3	0.29
952	ENSDARG00000040407	usp22	1	0.224896848	-0.353657504	0.05	0.129
953	ENSDARG00000040439	rsl24d1	1	0.25324893	0.276518401	0.925	0.871
954	ENSDARG00000040440	snrpd2	1	0.203436899	-0.597958645	0.25	0.355
955	ENSDARG00000040455	unc50	1	0.182279593	0.268088778	0.125	0.032
956	ENSDARG00000040463	slc25a51b	1	0.246209369	-0.392465217	0.1	0.194
957	ENSDARG00000040466	vil1	1	0.125412941	-0.475901418	0.575	0.677
958	ENSDARG00000040534	epcam	1	0.658595428	-0.273377345	0.175	0.129
959	ENSDARG00000040555	bckdha	1	0.026219291	0.288298755	0.15	0
960	ENSDARG00000040564	hnrnpul1	1	0.419779024	0.300317295	0.125	0.065
961	ENSDARG00000040620	psmg1	1	0.459560372	-0.275468315	0.075	0.129
962	ENSDARG00000040657	wipi1	1	0.278077499	0.329369145	0.1	0.032
963	ENSDARG00000040666	nifk	1	0.074388345	0.495701796	0.1	0
964	ENSDARG00000040683	MEP1B	1	0.224896848	-0.507891296	0.05	0.129
965	ENSDARG00000040713	sirt7	1	0.111839709	0.329118264	0.25	0.097
966	ENSDARG00000040747	tm4sf4	1	0.04167967	0.496148572	0.925	0.806
967	ENSDARG00000040764	id1	1	0.065178105	0.758605287	0.275	0.097
968	ENSDARG00000040778	ralba	1	0.044169385	0.39555764	0.125	0
969	ENSDARG00000040815	tsku	1	0.10420199	-0.543468127	0.05	0.161
970	ENSDARG00000040822	fundc1	1	0.26846867	0.383875925	0.5	0.355
971	ENSDARG00000040874	add3a	1	0.696042849	-0.302663288	0.1	0.129
972	ENSDARG00000040926	nr2f2	1	0.192361194	-0.437612004	0.175	0.065
973	ENSDARG00000040971	zgc:92606	1	0.050735249	0.615494365	0.475	0.226
974	ENSDARG00000041022	pdcd4b	1	0.018158899	0.72933373	0.35	0.097
975	ENSDARG00000041062	calb2a	1	0.190284799	-0.452196397	0.125	0.032
976	ENSDARG00000041068	got2a	1	0.36699473	-0.493083129	0.125	0.194
977	ENSDARG00000041071	jagn1a	1	0.289822038	0.368245037	0.1	0.032
978	ENSDARG00000041078	chka	1	0.901899769	0.440072439	0.1	0.097
979	ENSDARG00000041081	kmt5b	1	0.070993588	0.401122483	0.175	0.032
980	ENSDARG00000041155	morf4l1	1	0.29572928	-0.441540551	0.2	0.29
981	ENSDARG00000041203	drap1	1	0.101363867	0.566613909	0.375	0.194
982	ENSDARG00000041215	cetn4	1	0.278077499	0.322038651	0.1	0.032
983	ENSDARG00000041317	rangap1a	1	0.991059396	-0.399762692	0.1	0.097
984	ENSDARG00000041339	zgc:92380	1	0.074388345	0.753528524	0.1	0
985	ENSDARG00000041359	zgc:161969	1	0.070993588	0.641214552	0.175	0.032
986	ENSDARG00000041372	zgc:136564	1	0.473275555	-0.370016613	0.125	0.065
987	ENSDARG00000041391	tmed10	1	0.219398328	0.389443227	0.525	0.323
988	ENSDARG00000041402	zc3h14	1	0.026219291	0.447443811	0.15	0
989	ENSDARG00000041450	rab11a	1	0.69857796	-0.475454885	0.275	0.29
990	ENSDARG00000041592	dcun1d2b	1	0.803714743	-0.340595148	0.15	0.161
991	ENSDARG00000041619	rack1	1	0.116202276	0.25749518	1	0.968
992	ENSDARG00000041623	mt2	1	0.670579528	-0.785296725	0.3	0.355
993	ENSDARG00000041631	fam192a	1	0.26758047	0.45142711	0.15	0.065
994	ENSDARG00000041691	bhlhe41	1	0.940432256	0.611007545	0.35	0.355
995	ENSDARG00000041728	man1a2	1	0.289822038	0.431606913	0.1	0.032
996	ENSDARG00000041830	tsn	1	0.394421061	0.251972586	0.125	0.065
997	ENSDARG00000041853	rbm39b	1	0.370012665	0.411123215	0.125	0.065
998	ENSDARG00000041875	ube2v1	1	0.942367606	-0.36826671	0.425	0.355
999	ENSDARG00000041878	rab11ba	1	0.42856264	-0.334915581	0.125	0.194
1000	ENSDARG00000041908	usp39	1	0.099511557	0.466732426	0.15	0.032
1001	ENSDARG00000041921	hsbp1b	1	0.536610481	-0.569073089	0.275	0.323
1002	ENSDARG00000041925	cryba2b	1	5.11E-05	-1.929501485	0.175	0.645
1003	ENSDARG00000041974	brk1	1	0.367105921	-0.32609347	0.4	0.484
1004	ENSDARG00000042005	elp3	1	0.021086764	-0.466488918	0	0.129
1005	ENSDARG00000042010	pklr	1	0.000715052	-0.94459996	0.6	0.806
1006	ENSDARG00000042115	tmem198a	1	0.649814962	-0.337737239	0.1	0.129
1007	ENSDARG00000042124	si:dkey-4e7.3	1	0.117935283	0.844331899	0.375	0.226
1008	ENSDARG00000042128	pacsin1b	1	0.587568392	-0.252151495	0.225	0.161
1009	ENSDARG00000042187	smek1	1	0.074388345	0.302028037	0.1	0
1010	ENSDARG00000042236	atrx	1	0.551914516	-0.476758085	0.15	0.194
1011	ENSDARG00000042293	ca4b	1	0.060632971	0.511822738	0.3	0.097
1012	ENSDARG00000042319	cdca4	1	0.964589504	-0.259081764	0.175	0.161
1013	ENSDARG00000042322	si:dkey-177p2.6	1	0.176612394	0.454069864	0.375	0.226
1014	ENSDARG00000042341	tmem251	1	0.22356357	-0.549735792	0.1	0.194
1015	ENSDARG00000042379	zgc:103681	1	0.015502845	0.681260946	0.175	0
1016	ENSDARG00000042401	derl2	1	0.588702564	0.336870958	0.1	0.065
1017	ENSDARG00000042428	gstt1a	1	0.21713491	-0.429417288	0.125	0.226
1018	ENSDARG00000042469	ndufa12	1	0.089148263	0.478306388	0.475	0.258
1019	ENSDARG00000042534	rsrc2	1	0.675761226	-0.674873387	0.225	0.258
1020	ENSDARG00000042553	pex7	1	0.224896848	-0.386658305	0.05	0.129
1021	ENSDARG00000042557	rnf144ab	1	0.074388345	0.498209491	0.1	0
1022	ENSDARG00000042620	gstr	1	0.051639685	-0.661356267	0.475	0.645
1023	ENSDARG00000042642	wtap	1	0.483027314	-0.427088813	0.15	0.194
1024	ENSDARG00000042660	fam32a	1	0.687791741	0.329953841	0.3	0.258
1025	ENSDARG00000042708	tuba8l	1	0.432785815	-0.254365086	0.275	0.161
1026	ENSDARG00000042717	adipor1b	1	0.152854622	0.318066069	0.225	0.097
1027	ENSDARG00000042725	cebpb	1	0.394421061	-0.608436669	0.075	0.129
1028	ENSDARG00000042799	atpaf1	1	0.119332546	-0.398889493	0.05	0.161
1029	ENSDARG00000042823	spcs2	1	0.959209971	-0.321844035	0.3	0.258
1030	ENSDARG00000042824	nfe2l2a	1	0.718123344	-0.436687156	0.175	0.194
1031	ENSDARG00000042851	srp9	1	0.234212414	-0.351214427	0.05	0.129
1032	ENSDARG00000042874	phlda2	1	0.152854622	0.567428657	0.225	0.097
1033	ENSDARG00000042877	heca	1	0.074388345	0.472416756	0.1	0
1034	ENSDARG00000042920	sult3st3	1	0.067562778	-0.693940033	0.175	0.355
1035	ENSDARG00000042948	dnajc5aa	1	0.116714894	0.515510529	0.5	0.29
1036	ENSDARG00000042977	nfil3	1	0.074388345	0.383259543	0.1	0
1037	ENSDARG00000042993	prss1	1	0.216797276	-0.637093338	0.325	0.452
1038	ENSDARG00000043250	ppm1ab	1	0.266661206	0.53342718	0.1	0.032
1039	ENSDARG00000043257	ckbb	1	0.193991644	-0.341931474	0.925	0.903
1040	ENSDARG00000043287	atg101	1	0.314285981	0.786510654	0.175	0.097
1041	ENSDARG00000043313	ank2b	1	0.588080549	-0.748018918	0.15	0.194
1042	ENSDARG00000043334	ccdc6a	1	0.531342017	0.313806802	0.175	0.129
1043	ENSDARG00000043388	atraid	1	0.255571563	0.287170841	0.1	0.032
1044	ENSDARG00000043402	zgc:171480	1	0.389092636	0.418349377	0.2	0.129
1045	ENSDARG00000043417	eipr1	1	0.991059396	-0.285744592	0.1	0.097
1046	ENSDARG00000043446	efhd1	1	0.044169385	0.352822745	0.125	0
1047	ENSDARG00000043457	gapdh	1	0.055011672	-0.415072387	0.975	0.935
1048	ENSDARG00000043474	atp2b3a	1	0.376854709	-0.420794831	0.125	0.194
1049	ENSDARG00000043483	otx5	1	0.540735372	0.258745502	0.1	0.161
1050	ENSDARG00000043485	si:ch211-22i13.2	1	0.803175269	-0.269751487	0.2	0.161
1051	ENSDARG00000043510	vamp4	1	0.276800654	0.289125504	0.15	0.065
1052	ENSDARG00000043511	prdx6	1	0.00811856	-0.980517728	0.075	0.323
1053	ENSDARG00000043531	jun	1	0.057835459	0.684518139	0.35	0.161
1054	ENSDARG00000043553	ches1	1	0.099511557	0.384416984	0.15	0.032
1055	ENSDARG00000043555	tmem30ab	1	0.556008271	0.380435689	0.1	0.065
1056	ENSDARG00000043562	zgc:65997	1	0.419779024	-0.364167971	0.075	0.129
1057	ENSDARG00000043608	eif4ebp1	1	0.066845243	0.732561385	0.475	0.258
1058	ENSDARG00000043684	bpnt1	1	0.13253409	-0.546514253	0.075	0.194
1059	ENSDARG00000043729	plac8.1	1	0.065975054	0.500497239	0.85	0.645
1060	ENSDARG00000043732	cops4	1	0.563847791	-0.497712001	0.15	0.194
1061	ENSDARG00000043757	ptbp3	1	0.284762479	0.312094569	0.275	0.161
1062	ENSDARG00000043797	cdc5l	1	0.619715489	-0.457713173	0.1	0.129
1063	ENSDARG00000043857	ufm1	1	0.032291465	0.763222252	0.375	0.161
1064	ENSDARG00000043864	nptnb	1	0.514521873	0.563096018	0.15	0.097
1065	ENSDARG00000043865	timm9	1	0.018528354	0.788210398	0.275	0.065
1066	ENSDARG00000043873	arid4a	1	0.216698509	-0.427667589	0.075	0.161
1067	ENSDARG00000043960	rpf2	1	0.025551596	0.59259695	0.225	0.032
1068	ENSDARG00000043997	cyp2x8	1	0.241195765	0.39293051	0.15	0.065
1069	ENSDARG00000044053	vsnl1b	1	0.114108586	0.476822072	0.15	0.032
1070	ENSDARG00000044062	ctbp2a	1	0.992353576	-0.563727701	0.15	0.129
1071	ENSDARG00000044073	fuca2	1	0.809811371	-0.47979015	0.125	0.129
1072	ENSDARG00000044083	peli1b	1	0.224896848	-0.88454479	0.05	0.129
1073	ENSDARG00000044092	atp5if1b	1	0.047852451	-0.499452964	0.7	0.839
1074	ENSDARG00000044125	txn	1	0.094991115	0.542119301	0.15	0.032
1075	ENSDARG00000044183	prkab1a	1	0.464146573	0.26915635	0.15	0.097
1076	ENSDARG00000044241	dram2b	1	0.24987238	0.41424354	0.2	0.097
1077	ENSDARG00000044301	atf1	1	0.044169385	0.469782061	0.125	0
1078	ENSDARG00000044328	ankrd46a	1	0.278836131	-0.355420795	0.1	0.194
1079	ENSDARG00000044339	rp2	1	0.572244493	0.294886456	0.1	0.065
1080	ENSDARG00000044357	tbc1d23	1	0.074388345	0.42551828	0.1	0
1081	ENSDARG00000044362	unc119b	1	0.238488673	-0.768010236	0.1	0.194
1082	ENSDARG00000044488	pak1ip1	1	0.037639691	-0.592905591	0.025	0.161
1083	ENSDARG00000044521	eef1b2	1	0.035305852	0.41369322	0.95	0.871
1084	ENSDARG00000044528	slc15a1b	1	0.051718923	0.967602115	0.4	0.226
1085	ENSDARG00000044566	fabp6	1	0.754296343	-1.729106134	0.175	0.129
1086	ENSDARG00000044601	rtn4a	1	0.758986599	-0.471565897	0.325	0.323
1087	ENSDARG00000044625	pcf11	1	0.254103582	-0.309526265	0.1	0.194
1088	ENSDARG00000044628	dtd1	1	0.173804678	0.517986113	0.25	0.129
1089	ENSDARG00000044669	hp1bp3	1	0.954788145	-0.36717592	0.5	0.419
1090	ENSDARG00000044684	rbp4l	1	0.357777102	-2.427902039	0.15	0.226
1091	ENSDARG00000044692	eri1	1	0.099645561	-0.434007782	0.025	0.129
1092	ENSDARG00000044852	wbp2nl	1	0.222034473	0.495389443	0.3	0.194
1093	ENSDARG00000044902	atp2b2	1	0.190190593	-0.534337474	0.15	0.258
1094	ENSDARG00000044914	suclg2	1	0.154457904	0.482303747	0.175	0.065
1095	ENSDARG00000044923	ube2w	1	0.044169385	0.437162043	0.125	0
1096	ENSDARG00000044943	npepps	1	0.255571563	0.352890098	0.1	0.032
1097	ENSDARG00000045017	pdrg1	1	0.182279593	0.28699283	0.125	0.032
1098	ENSDARG00000045074	arl4d	1	0.376854709	-0.635139409	0.125	0.194
1099	ENSDARG00000045127	FAM53C	1	0.044169385	0.740449582	0.125	0
1100	ENSDARG00000045131	id4	1	0.239390846	0.491231517	0.25	0.129
1101	ENSDARG00000045132	vdac1	1	0.029009129	-0.859438004	0.4	0.581
1102	ENSDARG00000045140	lcmt1	1	0.185608812	0.258514382	0.175	0.065
1103	ENSDARG00000045145	shisa9a	1	0.249779122	0.728707358	0.15	0.065
1104	ENSDARG00000045146	tomm22	1	0.103833906	-0.783274842	0.175	0.323
1105	ENSDARG00000045155	phf5a	1	0.026219291	0.495062524	0.15	0
1106	ENSDARG00000045230	cox6b1	1	0.113841236	0.561552102	0.55	0.355
1107	ENSDARG00000045257	decr2	1	0.209318746	-0.624286222	0.1	0.194
1108	ENSDARG00000045277	rdh12l	1	0.937478578	-0.458507541	0.1	0.097
1109	ENSDARG00000045305	pde7a	1	0.432809289	-0.391449361	0.075	0.129
1110	ENSDARG00000045316	map7d2b	1	0.007555299	-0.749239475	0.025	0.226
1111	ENSDARG00000045351	ccdc58	1	0.026219291	0.661755936	0.15	0
1112	ENSDARG00000045364	trappc3	1	0.044169385	0.545793866	0.125	0
1113	ENSDARG00000045399	cct5	1	0.582141477	-0.572798952	0.35	0.355
1114	ENSDARG00000045414	elovl2	1	0.070183042	0.812403129	0.375	0.194
1115	ENSDARG00000045417	fam49bb	1	0.159764347	0.278363971	0.125	0.032
1116	ENSDARG00000045420	epdr1	1	0.154457904	0.675847451	0.175	0.065
1117	ENSDARG00000045421	stard3nl	1	0.841001065	-0.588566166	0.125	0.097
1118	ENSDARG00000045447	slc35g2b	1	0.810245813	0.658844269	0.25	0.226
1119	ENSDARG00000045490	ndufb2	1	0.599953457	-0.29163879	0.6	0.548
1120	ENSDARG00000045542	lamtor4	1	0.216698509	-0.731837928	0.075	0.161
1121	ENSDARG00000045592	tnni2a.1	1	0.074388345	0.553201862	0.1	0
1122	ENSDARG00000045620	nansa	1	0.084530594	-0.601429053	0.025	0.129
1123	ENSDARG00000045660	hic1l	1	0.174526897	0.545910749	0.125	0.032
1124	ENSDARG00000045692	pphln1	1	0.084530594	-0.376634282	0.025	0.129
1125	ENSDARG00000045814	samm50	1	0.556008271	0.400040901	0.1	0.065
1126	ENSDARG00000045835	si:dkey-14d8.6	1	0.021994613	0.967760465	0.225	0.032
1127	ENSDARG00000045874	yeats4	1	0.419779024	0.276101582	0.125	0.065
1128	ENSDARG00000045877	ube2nb	1	0.29572928	-0.526620104	0.2	0.29
1129	ENSDARG00000045914	si:ch211-51e12.7	1	0.721480573	-0.328276056	0.25	0.258
1130	ENSDARG00000045928	psma4	1	0.169985064	0.475468374	0.425	0.258
1131	ENSDARG00000045944	slc6a1a	1	0.06279581	0.85369001	0.4	0.194
1132	ENSDARG00000045945	syn2a	1	0.779299795	-0.599590583	0.3	0.29
1133	ENSDARG00000045951	kat5b	1	0.042286121	-0.614781413	0.025	0.161
1134	ENSDARG00000046002	necap2	1	0.232822227	0.403819697	0.15	0.065
1135	ENSDARG00000046022	tmed7	1	0.191787454	0.307794072	0.575	0.387
1136	ENSDARG00000046074	stk11	1	0.258573631	0.338970367	0.15	0.065
1137	ENSDARG00000046106	rab10	1	0.420515789	0.34109464	0.275	0.194
1138	ENSDARG00000046132	dynlt3	1	0.186013754	-0.483231159	0.225	0.355
1139	ENSDARG00000051800	fnbp4	1	0.274785479	-0.77606068	0.2	0.29
1140	ENSDARG00000051824	tmeff2a	1	0.074358481	0.462954213	0.175	0.032
1141	ENSDARG00000051875	islr2	1	0.318509028	-0.655746702	0.275	0.355
1142	ENSDARG00000051886	ankrd11	1	0.842975231	-0.441831357	0.25	0.194
1143	ENSDARG00000051888	ist1	1	0.130340946	-0.467486045	0.05	0.161
1144	ENSDARG00000051921	slc30a5	1	0.241195765	0.553361309	0.15	0.065
1145	ENSDARG00000051925	cyb5r2	1	0.789505361	-0.369675843	0.15	0.161
1146	ENSDARG00000051955	brms1	1	0.084530594	-0.459918271	0.025	0.129
1147	ENSDARG00000051986	ndufs8a	1	0.107231576	-0.485468323	0.25	0.419
1148	ENSDARG00000052073	blcap	1	0.525726735	-0.538607055	0.3	0.355
1149	ENSDARG00000052150	pbx4	1	0.159010552	-0.905666775	0.1	0.226
1150	ENSDARG00000052178	eif2s1b	1	0.015877694	0.74789643	0.625	0.323
1151	ENSDARG00000052182	rbfox2	1	0.428242097	-0.336359473	0.1	0.161
1152	ENSDARG00000052336	ociad2	1	0.481263012	-0.439804965	0.3	0.355
1153	ENSDARG00000052371	higd2a	1	0.090434157	0.426732925	0.25	0.097
1154	ENSDARG00000052374	faf2	1	0.634689728	-0.369382119	0.1	0.129
1155	ENSDARG00000052377	psmd12	1	0.028190458	0.512391648	0.225	0.032
1156	ENSDARG00000052462	pisd	1	0.174526897	0.333889073	0.125	0.032
1157	ENSDARG00000052623	bsdc1	1	0.501667294	0.254903759	0.15	0.097
1158	ENSDARG00000052625	fkbp1b	1	0.026219291	0.373699267	0.15	0
1159	ENSDARG00000052642	shisa9b	1	0.258573631	0.574540368	0.15	0.065
1160	ENSDARG00000052644	ca10a	1	0.86352437	-0.307096891	0.175	0.194
1161	ENSDARG00000052680	si:dkey-182g1.2	1	0.266661206	0.381675995	0.1	0.032
1162	ENSDARG00000052695	nr2f1a	1	0.231517447	-0.651795725	0.175	0.29
1163	ENSDARG00000052712	suclg1	1	0.324667472	-0.376883487	0.675	0.677
1164	ENSDARG00000052713	lrrtm1	1	0.204192035	-0.603957354	0.125	0.226
1165	ENSDARG00000052728	sltm	1	0.29572928	-0.500292339	0.2	0.29
1166	ENSDARG00000052734	hmgcra	1	0.089348095	-0.260807795	0.025	0.129
1167	ENSDARG00000052928	arf6b	1	0.074388345	0.378006686	0.1	0
1168	ENSDARG00000053021	grsf1	1	0.68049708	0.287017384	0.125	0.097
1169	ENSDARG00000053068	cyp8b1	1	0.044169385	0.422801714	0.125	0
1170	ENSDARG00000053070	gosr2	1	0.936059797	-0.289907241	0.125	0.129
1171	ENSDARG00000053097	hsf2	1	0.327199478	0.44931055	0.225	0.129
1172	ENSDARG00000053101	prpf38b	1	0.084530594	-0.432731713	0.025	0.129
1173	ENSDARG00000053122	clvs2	1	0.10420199	0.529727865	0.15	0.032
1174	ENSDARG00000053130	pcp4a	1	0.159029346	0.294093762	0.375	0.194
1175	ENSDARG00000053152	pcmtd1	1	0.01707937	0.988208236	0.325	0.097
1176	ENSDARG00000053326	gna11b	1	0.036927246	0.785595273	0.25	0.065
1177	ENSDARG00000053395	cdkn2aipnl	1	0.130340946	-0.27620184	0.05	0.161
1178	ENSDARG00000053457	rpl23	1	0.148911396	0.253449342	1	0.968
1179	ENSDARG00000053466	timmdc1	1	0.376854709	-0.697683159	0.125	0.194
1180	ENSDARG00000053468	adam10a	1	0.036927246	0.682478821	0.25	0.065
1181	ENSDARG00000053475	ngb	1	0.074388345	0.323444601	0.1	0
1182	ENSDARG00000053526	enpp7.1	1	0.57640675	0.312514926	0.2	0.161
1183	ENSDARG00000053559	tspan3b	1	0.013278208	1.169664076	0.25	0.032
1184	ENSDARG00000053586	creb1a	1	0.566534166	-0.502521282	0.225	0.258
1185	ENSDARG00000053617	camk2a	1	0.406982239	0.334742561	0.125	0.065
1186	ENSDARG00000053656	lypla2	1	0.674078033	-0.624367542	0.1	0.065
1187	ENSDARG00000053668	stag2b	1	0.044169385	0.523768182	0.125	0
1188	ENSDARG00000053684	aldob	1	0.040731989	-0.454219217	0.975	1
1189	ENSDARG00000053691	maea	1	0.074388345	0.269432254	0.1	0
1190	ENSDARG00000053800	si:ch211-276c2.4	1	0.255571563	0.424140141	0.1	0.032
1191	ENSDARG00000053853	slc13a2	1	0.128675474	-0.36812038	0.6	0.742
1192	ENSDARG00000053875	cryba1b	1	0.005509474	-0.617952523	0.225	0.581
1193	ENSDARG00000053912	fbl	1	0.070193752	0.787856655	0.275	0.097
1194	ENSDARG00000054058	h1fx	1	0.60091435	0.302048269	0.3	0.419
1195	ENSDARG00000054155	pcna	1	0.089348095	-0.616813322	0.025	0.129
1196	ENSDARG00000054191	pgk1	1	0.578114743	-0.279653854	0.55	0.516
1197	ENSDARG00000054211	st8sia7.1	1	0.571782966	-0.379199251	0.125	0.161
1198	ENSDARG00000054271	cdkn1bb	1	0.181197613	0.348025461	0.35	0.194
1199	ENSDARG00000054272	caprin1b	1	0.252130422	0.449778276	0.25	0.161
1200	ENSDARG00000054290	acin1a	1	0.68813695	-0.448241026	0.575	0.516
1201	ENSDARG00000054300	dhrs1	1	0.007018871	-1.199455762	0.275	0.516
1202	ENSDARG00000054362	ccdc47	1	0.913620798	0.314803321	0.2	0.194
1203	ENSDARG00000054456	clip3	1	0.937478578	-0.408630503	0.1	0.097
1204	ENSDARG00000054458	slmapa	1	0.556008271	0.420983433	0.1	0.065
1205	ENSDARG00000054530	rars	1	0.153632456	-0.511148816	0.1	0.226
1206	ENSDARG00000054574	znhit1	1	0.656616331	-0.2692081	0.1	0.065
1207	ENSDARG00000054578	arl6ip1	1	0.030127027	0.887005255	0.55	0.29
1208	ENSDARG00000054588	cox6a2	1	0.230657669	-0.412365077	0.125	0.226
1209	ENSDARG00000054696	psmb4	1	0.314632259	-0.557269782	0.375	0.419
1210	ENSDARG00000054786	faah2b	1	0.457711625	-0.308430966	0.175	0.226
1211	ENSDARG00000054794	plcxd3	1	0.278836131	-0.550257182	0.1	0.194
1212	ENSDARG00000054804	anp32e	1	0.42647472	0.50170904	0.425	0.355
1213	ENSDARG00000054807	sec13	1	0.26758047	0.353319158	0.15	0.065
1214	ENSDARG00000054818	rpl32	1	0.26817745	0.282308374	0.95	0.935
1215	ENSDARG00000054823	id3	1	0.346565425	0.464904065	0.125	0.065
1216	ENSDARG00000054879	six3b	1	1	0.362342871	0.125	0.129
1217	ENSDARG00000054911	tmsb	1	0.922195039	-1.1759667	0.175	0.161
1218	ENSDARG00000054916	eif4ebp3	1	0.02466716	0.884483771	0.375	0.129
1219	ENSDARG00000054978	kifc3	1	0.238488673	-0.558715628	0.1	0.194
1220	ENSDARG00000055064	prdx5	1	0.180257462	0.350311721	0.3	0.161
1221	ENSDARG00000055080	rbm4.2	1	0.190284799	0.35424251	0.125	0.032
1222	ENSDARG00000055115	dtnbp1a	1	0.286552428	0.262876461	0.225	0.129
1223	ENSDARG00000055118	mylipb	1	0.026219291	0.677495296	0.15	0
1224	ENSDARG00000055120	ctsba	1	0.489046432	0.378949073	0.3	0.226
1225	ENSDARG00000055124	ccnl1a	1	0.385371244	-0.378273533	0.15	0.226
1226	ENSDARG00000055129	pim3	1	0.026219291	0.584457266	0.15	0
1227	ENSDARG00000055151	smyd2a	1	0.665085903	0.341757212	0.125	0.097
1228	ENSDARG00000055185	tm4sf5	1	0.100684312	0.323956192	0.25	0.097
1229	ENSDARG00000055216	tuba1c	1	0.930040271	-0.529734244	0.75	0.71
1230	ENSDARG00000055283	id2a	1	0.287160637	0.476858113	0.475	0.355
1231	ENSDARG00000055357	leo1	1	0.234212414	-0.433117172	0.05	0.129
1232	ENSDARG00000055360	llph	1	0.195743156	-0.72658003	0.1	0.194
1233	ENSDARG00000055389	si:dkey-67c22.2	1	0.237639103	-0.54982299	0.125	0.226
1234	ENSDARG00000055416	serpinb1	1	0.588552647	-0.330652181	0.65	0.613
1235	ENSDARG00000055514	icn2	1	0.143174257	-0.54049561	0.075	0.194
1236	ENSDARG00000055536	otub1a	1	0.106193724	0.678456159	0.325	0.161
1237	ENSDARG00000055540	pfkfb4a	1	0.107196468	-0.830910666	0.1	0.226
1238	ENSDARG00000055591	pipox	1	0.649814962	-0.32504659	0.1	0.129
1239	ENSDARG00000055610	exoc2	1	0.074388345	0.341577245	0.1	0
1240	ENSDARG00000055618	acta1b	1	0.152746746	0.77557177	0.125	0.032
1241	ENSDARG00000055656	pdzd3b	1	0.239390846	-0.577436277	0.15	0.258
1242	ENSDARG00000055723	hsp70l	1	0.040210072	0.551976085	0.475	0.194
1243	ENSDARG00000055743	ankrd54	1	0.241195765	0.363563719	0.15	0.065
1244	ENSDARG00000055754	smc1a	1	0.289822038	0.256961732	0.1	0.032
1245	ENSDARG00000055763	tmem115	1	0.074388345	0.315067958	0.1	0
1246	ENSDARG00000055837	arhgef1b	1	0.074388345	0.509208785	0.1	0
1247	ENSDARG00000055868	rsl1d1	1	0.159173561	0.553373153	0.375	0.226
1248	ENSDARG00000055900	zswim5	1	0.620099909	-0.366793108	0.225	0.258
1249	ENSDARG00000055903	luc7l	1	0.24379812	-0.418414586	0.05	0.129
1250	ENSDARG00000055945	asph	1	0.605375884	0.275425468	0.1	0.065
1251	ENSDARG00000056004	sprn	1	0.012908301	1.093989878	0.35	0.097
1252	ENSDARG00000056030	hoxb7a	1	0.289822038	0.383704734	0.1	0.032
1253	ENSDARG00000056092	si:dkey-12h9.6	1	0.973182676	-0.493889788	0.1	0.097
1254	ENSDARG00000056101	kcnd3	1	0.278077499	0.261340538	0.1	0.032
1255	ENSDARG00000056122	gdi1	1	0.010330764	0.892042466	0.4	0.129
1256	ENSDARG00000056138	sf3b1	1	0.071194638	0.531310471	0.225	0.065
1257	ENSDARG00000056175	scrt2	1	0.118261253	0.342899061	0.2	0.065
1258	ENSDARG00000056235	smndc1	1	0.690649453	-0.30504033	0.2	0.226
1259	ENSDARG00000056239	tmem45b	1	0.173804678	0.501814636	0.25	0.129
1260	ENSDARG00000056307	znf706	1	0.382060943	-0.507407098	0.375	0.419
1261	ENSDARG00000056331	ahcyl1	1	0.26758047	-0.278502882	0.075	0.161
1262	ENSDARG00000056347	rab3aa	1	0.604897347	-0.354660191	0.1	0.129
1263	ENSDARG00000056410	fdx1	1	0.618193342	0.287864461	0.3	0.226
1264	ENSDARG00000056480	cpvl	1	0.406982239	-0.72769024	0.125	0.065
1265	ENSDARG00000056481	vat1	1	0.916043576	-0.325696696	0.15	0.129
1266	ENSDARG00000056483	ssbp4	1	0.152746746	0.494443564	0.125	0.032
1267	ENSDARG00000056490	zgc:110158	1	0.286235027	0.273324152	0.15	0.065
1268	ENSDARG00000056491	ikzf5	1	0.255571563	0.581258588	0.1	0.032
1269	ENSDARG00000056498	crp2	1	0.665085903	0.395631802	0.125	0.097
1270	ENSDARG00000056510	gstk1	1	0.757016379	-0.414352521	0.175	0.194
1271	ENSDARG00000056511	arr3a	1	0.190284799	-0.54887251	0.125	0.032
1272	ENSDARG00000056557	copb1	1	0.032684243	0.980285216	0.2	0.032
1273	ENSDARG00000056566	necab1	1	0.148734393	0.654280718	0.175	0.065
1274	ENSDARG00000056583	ndufs6	1	0.332306409	0.384420464	0.425	0.323
1275	ENSDARG00000056627	cxcl14	1	0.674078033	-0.698270706	0.1	0.065
1276	ENSDARG00000056653	fhl1b	1	0.026219291	0.454924895	0.15	0
1277	ENSDARG00000056656	tspan18a	1	0.154457904	0.824856727	0.175	0.065
1278	ENSDARG00000056665	nsun2	1	0.10906636	0.301469381	0.15	0.032
1279	ENSDARG00000056680	stc2a	1	0.084530594	-0.637754617	0.025	0.129
1280	ENSDARG00000056691	cpeb4a	1	0.604897347	-0.591308371	0.1	0.129
1281	ENSDARG00000056704	RAMP1	1	0.026219291	1.129807528	0.15	0
1282	ENSDARG00000056725	hmgb3a	1	0.893207671	-0.268455772	0.8	0.71
1283	ENSDARG00000056744	ela2	1	0.711717392	0.290775863	0.125	0.097
1284	ENSDARG00000056745	necab2	1	0.074388345	0.466649325	0.1	0
1285	ENSDARG00000056765	ela2l	1	0.767380404	-0.377311417	0.25	0.258
1286	ENSDARG00000056781	zanl	1	0.68049708	0.630989815	0.125	0.097
1287	ENSDARG00000056783	raraa	1	0.099511557	0.537552981	0.15	0.032
1288	ENSDARG00000056797	ppp2r2ca	1	0.406982239	-0.619492637	0.075	0.129
1289	ENSDARG00000056831	gng2	1	0.153818783	0.330636096	0.475	0.29
1290	ENSDARG00000056856	tax1bp1b	1	0.333790071	0.653547674	0.25	0.161
1291	ENSDARG00000056877	vamp2	1	0.907074728	-0.267506785	0.55	0.484
1292	ENSDARG00000056903	mrpl13	1	0.841044344	-0.254122552	0.125	0.129
1293	ENSDARG00000056929	kdm6bb	1	0.678709693	-0.394030749	0.2	0.226
1294	ENSDARG00000056932	tfip11	1	0.044169385	0.407411091	0.125	0
1295	ENSDARG00000056966	nek7	1	0.10906636	-0.620967496	0.05	0.161
1296	ENSDARG00000056979	lhx9	1	0.232822227	-0.649686821	0.075	0.161
1297	ENSDARG00000057035	stoml3b	1	0.022847558	1.181598169	0.475	0.226
1298	ENSDARG00000057064	enpep	1	0.16702308	0.383336538	0.125	0.032
1299	ENSDARG00000057234	chtopa	1	0.003063362	1.053725906	0.25	0
1300	ENSDARG00000057296	cbln1	1	0.174526897	0.788361478	0.125	0.032
1301	ENSDARG00000057303	galnt7	1	0.584886851	-0.331935628	0.125	0.161
1302	ENSDARG00000057317	nexn	1	0.044169385	0.615515	0.125	0
1303	ENSDARG00000057414	phb	1	0.653261377	-0.42665043	0.225	0.258
1304	ENSDARG00000057456	ppp3ccb	1	0.266661206	0.300091616	0.1	0.032
1305	ENSDARG00000057571	pgam2	1	0.242464526	0.841205723	0.225	0.129
1306	ENSDARG00000057606	arl4ca	1	0.276800654	0.285499967	0.15	0.065
1307	ENSDARG00000057630	galm	1	0.10906636	-0.586445465	0.05	0.161
1308	ENSDARG00000057652	dbpb	1	0.775365642	-0.543409485	0.15	0.161
1309	ENSDARG00000057676	golga7	1	0.138019883	0.838562377	0.35	0.194
1310	ENSDARG00000057678	sfrp1b	1	0.044169385	0.622345708	0.125	0
1311	ENSDARG00000057706	si:ch211-137i24.10	1	0.263898816	0.310081274	0.275	0.161
1312	ENSDARG00000057708	zgc:175264	1	0.255571563	0.547706273	0.1	0.032
1313	ENSDARG00000057782	baz2ba	1	0.698554508	-0.339819064	0.225	0.258
1314	ENSDARG00000057805	mrpl28	1	0.625305074	-0.37999322	0.15	0.194
1315	ENSDARG00000057854	sap18	1	0.555768959	0.294885311	0.175	0.129
1316	ENSDARG00000057855	mrps31	1	0.224896848	-0.543875709	0.05	0.129
1317	ENSDARG00000057890	si:dkey-33c12.4	1	0.16331619	0.578978676	0.225	0.097
1318	ENSDARG00000057910	mrps34	1	0.257529823	0.366981977	0.2	0.097
1319	ENSDARG00000057913	syt11a	1	0.47686945	0.447952877	0.625	0.516
1320	ENSDARG00000057928	mzt2b	1	0.001749292	1.023701599	0.275	0
1321	ENSDARG00000058039	bhlhe22	1	0.230940454	-1.061500057	0.1	0.194
1322	ENSDARG00000058041	ndufa8	1	0.188860151	0.45532131	0.575	0.484
1323	ENSDARG00000058047	pafah1b3	1	0.044785731	-0.596703871	0.025	0.161
1324	ENSDARG00000058062	magt1	1	0.015478414	0.748050087	0.25	0.032
1325	ENSDARG00000058079	txndc17	1	0.21713491	-0.48746033	0.125	0.226
1326	ENSDARG00000058094	ciarta	1	0.406883202	-0.301099017	0.5	0.548
1327	ENSDARG00000058128	msna	1	0.074388345	0.377138966	0.1	0
1328	ENSDARG00000058203	smc1al	1	0.956761364	-0.271026288	0.25	0.226
1329	ENSDARG00000058206	si:ch211-153b23.5	1	0.005307488	2.246442064	0.225	0
1330	ENSDARG00000058225	arpc4l	1	0.279732759	-0.342909613	0.325	0.419
1331	ENSDARG00000058230	rps6kb1b	1	0.696042849	0.261522896	0.125	0.097
1332	ENSDARG00000058328	lsm7	1	0.109516308	0.659749753	0.325	0.161
1333	ENSDARG00000058358	krt8	1	0.063121229	0.780896335	0.6	0.29
1334	ENSDARG00000058369	mex3b	1	0.164529919	-0.477678026	0.1	0.226
1335	ENSDARG00000058371	krt5	1	0.382217668	-0.45743902	0.6	0.677
1336	ENSDARG00000058445	zgc:136472	1	0.242464526	0.714924906	0.225	0.129
1337	ENSDARG00000058452	abhd17c	1	0.26758047	0.297545624	0.15	0.065
1338	ENSDARG00000058462	zgc:158846	1	0.408454894	-0.510287345	0.7	0.742
1339	ENSDARG00000058463	ndufab1a	1	0.324917184	0.264226997	0.35	0.226
1340	ENSDARG00000058504	ap1s2	1	0.10906636	-0.591088377	0.05	0.161
1341	ENSDARG00000058560	adrm1	1	0.08716795	0.443997971	0.275	0.097
1342	ENSDARG00000058597	nt5c3a	1	0.234212414	-0.268401475	0.05	0.129
1343	ENSDARG00000058650	dpm3	1	0.090636689	0.377963605	0.15	0.032
1344	ENSDARG00000058656	desma	1	0.473275555	-0.341430073	0.075	0.129
1345	ENSDARG00000058693	cast	1	0.358168343	0.720922277	0.125	0.065
1346	ENSDARG00000058696	tbl1xr1a	1	0.235038138	0.47518856	0.2	0.097
1347	ENSDARG00000058729	akirin2	1	0.074388345	0.724431678	0.1	0
1348	ENSDARG00000058806	naxe	1	0.026219291	0.691121508	0.15	0
1349	ENSDARG00000058861	ncln	1	0.026219291	0.708803575	0.15	0
1350	ENSDARG00000058966	zgc:112332	1	0.074388345	0.71679049	0.1	0
1351	ENSDARG00000059109	si:dkeyp-113d7.1	1	0.026219291	0.408135988	0.15	0
1352	ENSDARG00000059227	fabp1b.1	1	0.604214914	0.306648023	0.8	0.774
1353	ENSDARG00000059246	hnrnpd	1	0.357297153	-0.421279419	0.125	0.194
1354	ENSDARG00000059298	spcs1	1	0.324608238	0.406575251	0.4	0.29
1355	ENSDARG00000059311	dpysl5b	1	0.091464902	0.304747182	0.3	0.129
1356	ENSDARG00000059351	hnrnpa3	1	0.074388345	0.376859402	0.1	0
1357	ENSDARG00000059360	srsf3b	1	0.950630176	-0.392691008	0.35	0.323
1358	ENSDARG00000059361	slc39a4	1	0.084530594	-0.928157676	0.025	0.129
1359	ENSDARG00000059373	dnajc8	1	0.343085128	-0.541745984	0.225	0.29
1360	ENSDARG00000059391	gyg1b	1	0.009108064	1.0973844	0.2	0
1361	ENSDARG00000059398	myef2	1	0.24379812	-0.285243334	0.05	0.129
1362	ENSDARG00000059601	map1aa	1	0.411345876	0.494513056	0.45	0.323
1363	ENSDARG00000059646	nt5dc2	1	0.122843766	0.489057595	0.2	0.065
1364	ENSDARG00000059680	fscn1a	1	0.665503253	-0.344427461	0.25	0.258
1365	ENSDARG00000059725	hypk	1	0.742314918	-0.317467425	0.275	0.29
1366	ENSDARG00000059768	gpatch8	1	0.816498497	-0.358773018	0.2	0.161
1367	ENSDARG00000059815	oaz2b	1	0.007934975	1.134859105	0.275	0.032
1368	ENSDARG00000059832	adgrb3	1	0.074388345	0.315213035	0.1	0
1369	ENSDARG00000059836	ddit3	1	0.074388345	0.583777331	0.1	0
1370	ENSDARG00000059908	si:ch211-217k17.7	1	0.113078766	0.311246877	0.35	0.161
1371	ENSDARG00000060036	aimp1	1	0.687692181	-0.359613778	0.25	0.258
1372	ENSDARG00000060071	tent4b	1	0.111408199	0.682596338	0.275	0.129
1373	ENSDARG00000060113	znf395a	1	0.313087519	0.292615242	0.3	0.194
1374	ENSDARG00000060199	mrpl18	1	0.013835968	1.045252445	0.3	0.065
1375	ENSDARG00000060282	rnf121	1	0.370012665	0.555291644	0.125	0.065
1376	ENSDARG00000060316	cish	1	0.289822038	0.264739896	0.1	0.032
1377	ENSDARG00000060350	apoda.2	1	0.376854709	-0.617040415	0.125	0.194
1378	ENSDARG00000060434	map1b	1	0.266661206	0.405774903	0.1	0.032
1379	ENSDARG00000060477	vps8	1	0.009307661	-0.626278729	0	0.161
1380	ENSDARG00000060481	atl1	1	0.342738457	0.547359037	0.175	0.097
1381	ENSDARG00000060510	cul4b	1	0.278077499	0.377675025	0.1	0.032
1382	ENSDARG00000060610	pcdh7b	1	0.096820842	0.324417236	0.275	0.097
1383	ENSDARG00000060637	clstn2	1	0.174526897	0.310026445	0.125	0.032
1384	ENSDARG00000060639	apba2b	1	0.53333138	-0.888459269	0.125	0.161
1385	ENSDARG00000060656	si:ch211-10a23.2	1	0.249779122	-0.741098353	0.075	0.161
1386	ENSDARG00000060679	kdm1a	1	0.603930542	-0.617260793	0.275	0.29
1387	ENSDARG00000060767	smg7	1	0.888351485	-0.383589682	0.125	0.129
1388	ENSDARG00000060796	slc20a2	1	0.067754571	0.516669599	0.175	0.032
1389	ENSDARG00000060849	dlgap4a	1	0.419779024	-0.341757554	0.075	0.129
1390	ENSDARG00000060853	nckap1	1	0.035350059	0.858101242	0.25	0.065
1391	ENSDARG00000060915	fbxl16	1	0.625012018	-0.424783701	0.125	0.161
1392	ENSDARG00000060977	zgc:153018	1	0.556008271	0.323250565	0.1	0.065
1393	ENSDARG00000061048	ranbp9	1	0.335757624	0.313674091	0.225	0.129
1394	ENSDARG00000061057	cyhr1	1	0.074388345	0.541827865	0.1	0
1395	ENSDARG00000061114	parga	1	0.074388345	0.59637054	0.1	0
1396	ENSDARG00000061121	adgrl3.1	1	0.074388345	0.587884805	0.1	0
1397	ENSDARG00000061187	cbx5	1	0.740999812	-0.272607928	0.325	0.258
1398	ENSDARG00000061207	ttc7b	1	0.021086764	-0.471922871	0	0.129
1399	ENSDARG00000061294	arhgap5	1	0.074388345	0.464757126	0.1	0
1400	ENSDARG00000061338	ddx6	1	0.12136012	-0.71946842	0.175	0.323
1401	ENSDARG00000061371	cdh18a	1	0.074388345	0.33508792	0.1	0
1402	ENSDARG00000061421	FQ311928.1	1	0.255571563	0.477815943	0.1	0.032
1403	ENSDARG00000061458	phf14	1	0.619715489	-0.574014487	0.1	0.129
1404	ENSDARG00000061479	thsd7aa	1	0.24379812	-0.547344975	0.05	0.129
1405	ENSDARG00000061543	ccdc85b	1	0.050995414	0.807010355	0.225	0.065
1406	ENSDARG00000061580	kctd7	1	0.419779024	-0.668649569	0.075	0.129
1407	ENSDARG00000061810	mbd3b	1	0.555768959	0.567478553	0.175	0.129
1408	ENSDARG00000061817	kif1aa	1	0.541785691	0.781555113	0.25	0.194
1409	ENSDARG00000061841	tiparp	1	0.808123527	-0.256830965	0.125	0.097
1410	ENSDARG00000061858	zgc:153968	1	0.216841174	0.31425095	0.775	0.677
1411	ENSDARG00000061946	commd4	1	0.094384306	-0.421167548	0.025	0.129
1412	ENSDARG00000062024	kif1ab	1	0.074358481	0.275070614	0.175	0.032
1413	ENSDARG00000062056	elmod1	1	0.346565425	0.593287976	0.125	0.065
1414	ENSDARG00000062109	shdb	1	0.074388345	0.313222783	0.1	0
1415	ENSDARG00000062209	mrps5	1	0.074388345	0.25694354	0.1	0
1416	ENSDARG00000062231	znf362b	1	0.185608812	0.255993167	0.175	0.065
1417	ENSDARG00000062347	mtus2a	1	0.021086764	-0.511863642	0	0.129
1418	ENSDARG00000062357	fam19a1a	1	0.605375884	0.469331395	0.1	0.065
1419	ENSDARG00000062361	PAXBP1	1	0.241195765	-0.397942983	0.075	0.161
1420	ENSDARG00000062376	nlgn3b	1	0.044169385	0.455624102	0.125	0
1421	ENSDARG00000062382	snapin	1	0.266661206	0.388146506	0.1	0.032
1422	ENSDARG00000062385	flcn	1	0.074388345	0.570380525	0.1	0
1423	ENSDARG00000062450	rnf115	1	0.089348095	-0.430561703	0.025	0.129
1424	ENSDARG00000062489	8-Mar	1	0.476477004	0.495418859	0.15	0.097
1425	ENSDARG00000062506	zc3h18	1	0.674078033	-0.501803491	0.1	0.065
1426	ENSDARG00000062510	bcl11ba	1	0.95531942	-0.491229037	0.1	0.097
1427	ENSDARG00000062568	mrpl2	1	0.845450901	0.315142507	0.225	0.194
1428	ENSDARG00000062592	myl10	1	0.232822227	0.534261153	0.15	0.065
1429	ENSDARG00000062594	coq7	1	0.572244493	0.460669077	0.1	0.065
1430	ENSDARG00000062646	tet3	1	0.16702308	0.515238847	0.125	0.032
1431	ENSDARG00000062797	nell2b	1	0.978749236	-0.534418241	0.175	0.161
1432	ENSDARG00000062834	ecsit	1	0.074388345	0.547348502	0.1	0
1433	ENSDARG00000062855	plekhg7	1	0.089348095	-0.67204235	0.025	0.129
1434	ENSDARG00000062916	mrpl37	1	0.867846128	-0.408006741	0.225	0.226
1435	ENSDARG00000062942	kcna1a	1	0.074388345	0.601081434	0.1	0
1436	ENSDARG00000062948	wasf3b	1	0.159764347	0.421702363	0.125	0.032
1437	ENSDARG00000062991	abi1b	1	0.428242097	-0.42868667	0.1	0.161
1438	ENSDARG00000063007	apc2	1	0.278077499	0.308310151	0.1	0.032
1439	ENSDARG00000063095	ctsf	1	0.547658986	0.466995984	0.475	0.387
1440	ENSDARG00000063100	psmd14	1	0.745274451	0.262656409	0.225	0.194
1441	ENSDARG00000063150	nrxn2b	1	0.266661206	0.326627072	0.1	0.032
1442	ENSDARG00000063219	ubap2l	1	0.174526897	0.495891165	0.125	0.032
1443	ENSDARG00000063292	ssuh2rs1	1	0.045740797	0.674204817	0.25	0.065
1444	ENSDARG00000063352	inpp4aa	1	0.382097342	-0.380996788	0.075	0.129
1445	ENSDARG00000063412	cers1	1	0.026219291	0.525335347	0.15	0
1446	ENSDARG00000063511	si:ch211-15d5.11	1	0.074388345	0.375470328	0.1	0
1447	ENSDARG00000063535	chd4a	1	0.077241102	-0.900660599	0.1	0.258
1448	ENSDARG00000063572	perp	1	0.278077499	0.289351871	0.1	0.032
1449	ENSDARG00000063665	mat2al	1	0.18885189	-0.584753876	0.275	0.419
1450	ENSDARG00000063686	atp23	1	0.074388345	0.376772011	0.1	0
1451	ENSDARG00000063895	mt-nd1	1	0.034179223	0.93215129	0.725	0.452
1452	ENSDARG00000063908	mt-co2	1	0.413734266	0.526429917	1	1
1453	ENSDARG00000063911	mt-atp6	1	0.534337828	0.725862759	0.85	0.839
1454	ENSDARG00000063912	mt-co3	1	0.153865727	0.672817407	0.975	0.968
1455	ENSDARG00000063914	mt-nd3	1	0.121649781	0.391860346	0.425	0.226
1456	ENSDARG00000063921	mt-nd5	1	0.405231197	-0.433389369	0.1	0.161
1457	ENSDARG00000063924	mt-cyb	1	0.749527518	0.34115663	0.85	0.871
1458	ENSDARG00000067593	sco1	1	0.276800654	0.419353903	0.15	0.065
1459	ENSDARG00000067806	zgc:158432	1	0.174526897	0.386764479	0.125	0.032
1460	ENSDARG00000067848	nmrk2	1	0.099511557	0.678578147	0.15	0.032
1461	ENSDARG00000067990	myhz1.1	1	0.280723726	0.562426836	0.775	0.645
1462	ENSDARG00000067995	myhz1.2	1	0.118899895	0.93073223	0.275	0.129
1463	ENSDARG00000067996	csk	1	0.258573631	0.593874704	0.15	0.065
1464	ENSDARG00000067997	myhz1.3	1	0.046774159	1.249696781	0.225	0.065
1465	ENSDARG00000068088	tcnba	1	0.358168343	1.319301429	0.125	0.065
1466	ENSDARG00000068123	gkap1	1	0.637418753	-0.378348765	0.15	0.097
1467	ENSDARG00000068140	si:dkey-24l11.2	1	0.099645561	-0.311989076	0.025	0.129
1468	ENSDARG00000068194	klf9	1	0.241195765	0.634327659	0.15	0.065
1469	ENSDARG00000068214	ccni	1	0.436308696	0.369177754	0.75	0.71
1470	ENSDARG00000068265	tomm5	1	0.625486187	0.354250661	0.525	0.484
1471	ENSDARG00000068289	eif3k	1	0.030534685	0.692831817	0.575	0.387
1472	ENSDARG00000068291	TMEM208	1	0.124742073	-0.487909812	0.05	0.161
1473	ENSDARG00000068404	tbcb	1	0.060415034	0.7620704	0.375	0.161
1474	ENSDARG00000068436	h3f3b.1	1	0.163312001	0.329688471	0.7	0.484
1475	ENSDARG00000068457	tnnt3b	1	0.601837394	0.421302694	0.75	0.677
1476	ENSDARG00000068480	map7d2a	1	0.266661206	0.373726731	0.1	0.032
1477	ENSDARG00000068582	rnf44	1	0.157593016	0.345313743	0.275	0.129
1478	ENSDARG00000068641	taf10	1	0.611504907	-0.351356222	0.125	0.161
1479	ENSDARG00000068698	psenen	1	0.075230461	0.793325017	0.25	0.097
1480	ENSDARG00000068701	gpr85	1	0.481913968	0.3749021	0.425	0.355
1481	ENSDARG00000068732	spry4	1	0.266661206	0.464968376	0.1	0.032
1482	ENSDARG00000068745	map4l	1	0.175334715	0.696190953	0.4	0.258
1483	ENSDARG00000068760	tnks1bp1	1	0.556008271	0.355721868	0.1	0.065
1484	ENSDARG00000068787	slc6a17	1	0.370012665	0.636662386	0.125	0.065
1485	ENSDARG00000068820	h2afva	1	0.027669427	0.726487529	0.375	0.129
1486	ENSDARG00000068822	purba	1	0.595502488	0.445513505	0.25	0.194
1487	ENSDARG00000068883	tspan13a	1	0.074388345	0.326347194	0.1	0
1488	ENSDARG00000068893	mettl5	1	0.604897347	-0.48902588	0.1	0.129
1489	ENSDARG00000068940	atp5meb	1	0.403289796	-0.389043737	0.6	0.71
1490	ENSDARG00000068966	si:ch211-261n11.7	1	0.113813908	0.394120975	0.2	0.065
1491	ENSDARG00000068989	gabra1	1	0.26758047	0.487120329	0.15	0.065
1492	ENSDARG00000068996	hist2h2l	1	0.622343918	-0.464766939	0.45	0.419
1493	ENSDARG00000069056	ranbp3b	1	0.011969571	0.852709222	0.25	0.032
1494	ENSDARG00000069065	btg3	1	0.099645561	-0.508744388	0.025	0.129
1495	ENSDARG00000069090	atp6v0d1	1	0.348512245	-0.618379396	0.325	0.387
1496	ENSDARG00000069100	aldh9a1a.1	1	0.199954724	-0.325459072	0.875	0.935
1497	ENSDARG00000069113	dbn1	1	0.266661206	0.595334493	0.1	0.032
1498	ENSDARG00000069116	timm10	1	0.042022884	0.586831331	0.25	0.065
1499	ENSDARG00000069118	ppp2r5eb	1	0.872529556	-0.343761032	0.125	0.129
1500	ENSDARG00000069175	vps4b	1	0.350293428	0.408183674	0.25	0.161
1501	ENSDARG00000069242	pdia5	1	0.074388345	0.311286348	0.1	0
1502	ENSDARG00000069356	adgrl2a	1	0.301896012	0.261460189	0.1	0.032
1503	ENSDARG00000069360	ppp3r1b	1	0.175769373	0.791005909	0.325	0.194
1504	ENSDARG00000069422	nhp2	1	0.159764347	0.4640705	0.125	0.032
1505	ENSDARG00000069425	hsbp1a	1	0.19054081	0.529117749	0.3	0.161
1506	ENSDARG00000069464	cox7a1	1	0.425803562	-0.38879423	0.225	0.29
1507	ENSDARG00000069469	khdrbs2	1	0.044169385	0.732987937	0.125	0
1508	ENSDARG00000069525	gpn3	1	0.382097342	-0.406438011	0.075	0.129
1509	ENSDARG00000069624	mrps18c	1	0.617649113	0.343433307	0.25	0.194
1510	ENSDARG00000069790	dynll2a	1	0.009108064	0.856895817	0.2	0
1511	ENSDARG00000069801	crygm2d12	1	0.00116519	-1.194738641	0.15	0.516
1512	ENSDARG00000069827	crygm2d11	1	0.01648474	-0.836132944	0.025	0.194
1513	ENSDARG00000069850	mrpl30	1	0.118261253	0.42154739	0.2	0.065
1514	ENSDARG00000069853	txndc9	1	0.348656016	-0.356987246	0.2	0.29
1515	ENSDARG00000069855	pnisr	1	0.289283804	-0.317831098	0.15	0.258
1516	ENSDARG00000069910	gtf2f2a	1	0.922232496	-0.257039052	0.325	0.323
1517	ENSDARG00000069920	cox17	1	0.284072822	0.332676039	0.325	0.194
1518	ENSDARG00000069980	lman1	1	0.026219291	0.483447114	0.15	0
1519	ENSDARG00000070037	rgs8	1	0.044169385	0.358684033	0.125	0
1520	ENSDARG00000070046	eny2	1	0.230940454	-0.350003482	0.1	0.194
1521	ENSDARG00000070080	nbeaa	1	0.775581425	-0.420408824	0.125	0.097
1522	ENSDARG00000070083	atp5f1b	1	0.169481252	-0.253027364	1	0.903
1523	ENSDARG00000070108	dek	1	0.026219291	0.65841525	0.15	0
1524	ENSDARG00000070161	vamp3	1	0.751808124	0.390378224	0.15	0.129
1525	ENSDARG00000070266	spock3	1	0.317376461	0.470084616	0.475	0.355
1526	ENSDARG00000070386	krtcap2	1	0.291659833	0.252076513	0.475	0.323
1527	ENSDARG00000070431	fip1l1b	1	0.215849038	-0.392315473	0.05	0.129
1528	ENSDARG00000070433	vps18	1	0.074388345	0.423456091	0.1	0
1529	ENSDARG00000070442	si:ch211-113g11.6	1	0.152746746	0.627298277	0.125	0.032
1530	ENSDARG00000070452	saraf	1	0.044169385	0.605657392	0.125	0
1531	ENSDARG00000070472	arf5	1	0.289254337	0.287739896	0.425	0.258
1532	ENSDARG00000070475	khdrbs1b	1	0.555768959	0.313082101	0.175	0.129
1533	ENSDARG00000070537	stmn2b	1	0.553564429	0.360114846	0.225	0.161
1534	ENSDARG00000070573	mapk3	1	0.973182676	-0.267170473	0.1	0.097
1535	ENSDARG00000070589	mrpl35	1	0.109499329	0.367691454	0.2	0.065
1536	ENSDARG00000070626	cacng8b	1	0.179033325	0.639140559	0.175	0.065
1537	ENSDARG00000070688	ncalda	1	0.015502845	0.875023452	0.175	0
1538	ENSDARG00000070721	vdrb	1	0.174308684	0.476580618	0.225	0.097
1539	ENSDARG00000070723	ndufa9a	1	0.233986563	0.33893107	0.4	0.258
1540	ENSDARG00000070787	jupa	1	0.540106639	-0.351596208	0.15	0.194
1541	ENSDARG00000070795	eaf1	1	0.025337385	-0.821304286	0.05	0.226
1542	ENSDARG00000070828	actl6a	1	0.24379812	-0.445247874	0.05	0.129
1543	ENSDARG00000070834	taf13	1	0.142910886	0.552308127	0.225	0.097
1544	ENSDARG00000070835	tnnc2	1	0.583477438	0.517111286	0.45	0.387
1545	ENSDARG00000070844	gamt	1	0.22250584	-0.420294794	0.7	0.839
1546	ENSDARG00000070866	tmem11	1	0.119978748	0.453787854	0.325	0.161
1547	ENSDARG00000070913	sox2	1	0.074388345	0.455698307	0.1	0
1548	ENSDARG00000070951	hmga1b	1	0.342738457	0.446756554	0.175	0.097
1549	ENSDARG00000070959	si:ch211-288g17.3	1	0.329005521	-0.381740179	0.35	0.419
1550	ENSDARG00000070981	ash1l	1	0.036097345	0.872756697	0.2	0.032
1551	ENSDARG00000070985	mrps21	1	0.114108586	-0.540747406	0.05	0.161
1552	ENSDARG00000071015	pbxip1a	1	0.232822227	0.654694607	0.15	0.065
1553	ENSDARG00000071018	ptena	1	0.043139487	0.606158396	0.3	0.097
1554	ENSDARG00000071021	papss2a	1	0.268034927	-0.499334175	0.2	0.29
1555	ENSDARG00000071036	si:dkey-286j15.3	1	0.257184629	0.284902543	0.275	0.161
1556	ENSDARG00000071040	smim8	1	0.097169393	0.565683317	0.25	0.097
1557	ENSDARG00000071116	eepd1	1	0.094384306	-0.280531656	0.025	0.129
1558	ENSDARG00000071203	sptssa	1	0.540735372	0.275795377	0.15	0.097
1559	ENSDARG00000071224	si:ch211-133n4.4	1	0.159173561	0.797075329	0.375	0.226
1560	ENSDARG00000071353	MGARP	1	1	-0.447645893	0.225	0.194
1561	ENSDARG00000071377	hsd11b1la	1	0.041784322	0.503724039	0.2	0.032
1562	ENSDARG00000071396	timm23a	1	0.310270856	-0.448135656	0.2	0.29
1563	ENSDARG00000071424	ap3d1	1	0.507471579	0.418834703	0.175	0.129
1564	ENSDARG00000071426	lrrc59	1	0.652403759	0.63687247	0.15	0.129
1565	ENSDARG00000071468	mrpl54	1	0.405423126	-0.520686219	0.2	0.258
1566	ENSDARG00000071497	zic3	1	0.326125152	-0.570442544	0.15	0.065
1567	ENSDARG00000071500	fam207a	1	0.10420199	0.343237594	0.15	0.032
1568	ENSDARG00000071565	hnf4g	1	0.361485537	-0.449757167	0.1	0.161
1569	ENSDARG00000071566	ppp1cab	1	0.01707937	-1.084808803	0.125	0.355
1570	ENSDARG00000071601	pvalb9	1	0.064638109	-0.630970179	0.05	0.194
1571	ENSDARG00000071678	atcaya	1	0.115767616	0.530138901	0.25	0.097
1572	ENSDARG00000071679	mydgf	1	0.174526897	0.367095829	0.125	0.032
1573	ENSDARG00000071709	ppp1r9bb	1	0.044169385	0.480286984	0.125	0
1574	ENSDARG00000071871	glod5	1	0.037914912	0.64716435	0.2	0.032
1575	ENSDARG00000073710	usp7	1	0.094384306	-0.492145796	0.025	0.129
1576	ENSDARG00000073731	dok4	1	0.074388345	0.280454853	0.1	0
1577	ENSDARG00000073737	suds3	1	0.015502845	0.637975918	0.175	0
1578	ENSDARG00000073750	crygm2d18	1	0.24379812	-0.460673319	0.05	0.129
1579	ENSDARG00000073857	klf7a	1	0.432809289	-0.652728618	0.075	0.129
1580	ENSDARG00000073876	ARF5 (1 of many)	1	0.10906636	-0.510299852	0.05	0.161
1581	ENSDARG00000073917	b3glcta	1	0.074388345	0.399285745	0.1	0
1582	ENSDARG00000073944	si:ch73-386h18.1	1	0.289822038	0.296013754	0.1	0.032
1583	ENSDARG00000073957	tox3	1	0.026219291	0.66430069	0.15	0
1584	ENSDARG00000073997	srpk1a	1	0.152746746	0.267039913	0.125	0.032
1585	ENSDARG00000074030	myt1a	1	0.182862111	0.362832499	0.275	0.129
1586	ENSDARG00000074245	spen	1	0.282661229	-0.351930181	0.125	0.226
1587	ENSDARG00000074246	rab14	1	0.73923018	-0.364979353	0.35	0.355
1588	ENSDARG00000074340	serf2	1	0.3178431	0.355135603	0.625	0.484
1589	ENSDARG00000074443	gas7a	1	0.692696426	-0.555377201	0.3	0.29
1590	ENSDARG00000074490	casc4	1	0.094991115	0.608243519	0.15	0.032
1591	ENSDARG00000074552	ndufs7	1	0.181777564	0.281411253	0.525	0.29
1592	ENSDARG00000074554	tspan31	1	0.015502845	0.434305908	0.175	0
1593	ENSDARG00000074667	akt1s1	1	0.181186747	0.759692787	0.375	0.226
1594	ENSDARG00000074671	nptx1l	1	0.181953299	0.817273024	0.2	0.097
1595	ENSDARG00000074686	oga	1	0.372134481	-0.834013053	0.1	0.161
1596	ENSDARG00000074698	sdsl	1	0.394421061	0.259620359	0.125	0.065
1597	ENSDARG00000074763	mrap2a	1	0.446070631	0.328124663	0.125	0.065
1598	ENSDARG00000074773	si:dkey-110g7.8	1	0.074388345	0.48185249	0.1	0
1599	ENSDARG00000074790	rab5if	1	0.15636098	0.645245524	0.3	0.161
1600	ENSDARG00000074858	stard7	1	0.215849038	-0.493966457	0.05	0.129
1601	ENSDARG00000074866	ptpn5	1	0.24379812	-0.279033624	0.05	0.129
1602	ENSDARG00000074899	taok2a	1	0.084530594	-0.644485719	0.025	0.129
1603	ENSDARG00000075007	chst2a	1	0.044169385	0.638093849	0.125	0
1604	ENSDARG00000075025	cdc123	1	0.182279593	0.316594982	0.125	0.032
1605	ENSDARG00000075158	igdcc3	1	0.074388345	0.841615209	0.1	0
1606	ENSDARG00000075164	mylk5	1	0.382097342	0.422564881	0.125	0.065
1607	ENSDARG00000075172	fbxo25	1	0.606206871	0.281549263	0.175	0.129
1608	ENSDARG00000075222	amer2	1	0.991059396	-0.274642558	0.1	0.097
1609	ENSDARG00000075282	irs2b	1	0.10906636	0.377688538	0.15	0.032
1610	ENSDARG00000075325	mrpl16	1	0.159764347	0.645992421	0.125	0.032
1611	ENSDARG00000075349	si:ch73-138n13.1	1	0.174526897	0.258687325	0.125	0.032
1612	ENSDARG00000075444	cgref1	1	0.069601154	0.667242555	0.3	0.129
1613	ENSDARG00000075461	kmt5c	1	0.050779476	-0.774418003	0.05	0.194
1614	ENSDARG00000075536	cpne1	1	0.24987238	0.409169972	0.2	0.097
1615	ENSDARG00000075542	zfhx4	1	0.988129524	-0.575619128	0.275	0.258
1616	ENSDARG00000075560	kmt2cb	1	0.937478578	-0.303791149	0.1	0.097
1617	ENSDARG00000075616	polr2k	1	0.026219291	0.570590354	0.15	0
1618	ENSDARG00000075666	tsc22d3	1	0.751808124	0.288570149	0.15	0.129
1619	ENSDARG00000075677	mrpl17	1	0.10906636	0.346228288	0.15	0.032
1620	ENSDARG00000075706	si:ch211-106h4.9	1	0.24379812	-0.470564849	0.05	0.129
1621	ENSDARG00000075768	sdhb	1	0.025194682	0.698828625	0.55	0.258
1622	ENSDARG00000075800	calml4a	1	0.158019843	0.435863751	0.225	0.097
1623	ENSDARG00000075830	syt3	1	0.900851519	-0.360014934	0.15	0.129
1624	ENSDARG00000075849	prr12b	1	0.074388345	0.560124788	0.1	0
1625	ENSDARG00000075883	bub3	1	0.074388345	0.44981107	0.1	0
1626	ENSDARG00000075989	arpc2	1	0.350877803	-0.501231611	0.425	0.484
1627	ENSDARG00000076120	foxp4	1	0.142910886	1.133531618	0.225	0.097
1628	ENSDARG00000076223	SERP1	1	0.040598127	0.609203812	0.725	0.419
1629	ENSDARG00000076280	ppp1r1b	1	0.652403759	-0.334538403	0.125	0.161
1630	ENSDARG00000076290	calr	1	0.17425272	0.808127558	0.425	0.258
1631	ENSDARG00000076310	si:ch73-290k24.5	1	0.258573631	-0.398291192	0.075	0.161
1632	ENSDARG00000076317	plod3	1	0.053332171	0.508959814	0.175	0.032
1633	ENSDARG00000076509	polr2d	1	0.109499329	0.374011692	0.2	0.065
1634	ENSDARG00000076572	crygm2d7	1	0.032684243	-0.71401612	0.05	0.226
1635	ENSDARG00000076618	tm2d3	1	0.058436864	0.422971896	0.3	0.097
1636	ENSDARG00000076667	ccng1	1	0.103597511	-0.785583702	0.525	0.645
1637	ENSDARG00000076790	crygm2d16	1	0.006610492	-1.428936722	0.075	0.323
1638	ENSDARG00000076799	rnd3a	1	0.446070631	-0.265585998	0.075	0.129
1639	ENSDARG00000076805	leng8	1	0.278077499	0.461860447	0.1	0.032
1640	ENSDARG00000076815	eif3s10	1	0.983740256	0.334527156	0.35	0.355
1641	ENSDARG00000076836	gpx4b	1	0.180468848	-0.453089433	0.475	0.581
1642	ENSDARG00000076838	apom	1	0.215849038	-0.822613123	0.05	0.129
1643	ENSDARG00000076895	flrt3	1	0.044169385	0.61110196	0.125	0
1644	ENSDARG00000076966	pagr1	1	0.159764347	0.391184062	0.125	0.032
1645	ENSDARG00000077018	socs7	1	0.20706636	-0.854674682	0.05	0.129
1646	ENSDARG00000077053	ppfia3	1	0.384822538	0.391005695	0.25	0.161
1647	ENSDARG00000077060	rbm6	1	0.16702308	0.518713921	0.125	0.032
1648	ENSDARG00000077093	scaf4a	1	0.074388345	0.348349892	0.1	0
1649	ENSDARG00000077114	arhgef16	1	0.044169385	0.455355132	0.125	0
1650	ENSDARG00000077119	naxd	1	0.470881895	-0.656581686	0.2	0.258
1651	ENSDARG00000077126	snrnp70	1	0.266661206	0.289921866	0.1	0.032
1652	ENSDARG00000077151	cbln2b	1	0.194306642	1.077812969	0.2	0.097
1653	ENSDARG00000077226	smarca4a	1	0.302382701	0.324091606	0.225	0.129
1654	ENSDARG00000077227	fbxl6	1	0.588702564	0.329918046	0.1	0.065
1655	ENSDARG00000077256	nat8l	1	0.219389393	0.697761518	0.275	0.161
1656	ENSDARG00000077339	ptrh2	1	0.044169385	0.321423548	0.125	0
1657	ENSDARG00000077341	ppp1r14c	1	0.026219291	0.701619361	0.15	0
1658	ENSDARG00000077383	anxa11a	1	0.732205169	-0.512136147	0.275	0.258
1659	ENSDARG00000077526	babam1	1	0.26758047	-0.26617584	0.075	0.161
1660	ENSDARG00000077608	gpr137bb	1	0.051834782	0.517396656	0.25	0.065
1661	ENSDARG00000077614	si:ch211-206k20.5	1	0.241195765	-0.35443902	0.075	0.161
1662	ENSDARG00000077664	zgc:110239	1	0.119332546	-0.391242504	0.15	0.032
1663	ENSDARG00000077688	cpo	1	0.13705588	0.576614164	0.25	0.097
1664	ENSDARG00000077815	cdc26	1	0.383153731	0.31350206	0.175	0.097
1665	ENSDARG00000077847	olfm2a	1	0.014694723	1.07693774	0.35	0.097
1666	ENSDARG00000077850	lgals3a	1	0.666410666	-0.458712366	0.275	0.29
1667	ENSDARG00000077906	rnf165a	1	0.14212153	-0.290416423	0.05	0.161
1668	ENSDARG00000077934	tegt	1	0.270416193	-0.261166047	0.1	0.194
1669	ENSDARG00000077982	elf3	1	0.289822038	0.326093508	0.1	0.032
1670	ENSDARG00000078042	il10rb	1	0.68049708	0.25268416	0.125	0.097
1671	ENSDARG00000078109	usp12a	1	0.084530594	-0.430343118	0.025	0.129
1672	ENSDARG00000078113	atp5mea	1	0.229086149	0.585670613	0.45	0.323
1673	ENSDARG00000078118	sinhcafl	1	0.021086764	-0.922187037	0	0.129
1674	ENSDARG00000078214	mybbp1a	1	0.130340946	-0.554246465	0.05	0.161
1675	ENSDARG00000078389	ifi46	1	0.00928035	0.66714259	0.275	0.032
1676	ENSDARG00000078416	zeb2b	1	0.605375884	0.316744939	0.1	0.065
1677	ENSDARG00000078459	cux1a	1	0.419779024	-0.405646505	0.075	0.129
1678	ENSDARG00000078473	nucks1a	1	0.632579688	-0.497933457	0.375	0.387
1679	ENSDARG00000078657	FNDC10	1	0.034354591	0.979608795	0.2	0.032
1680	ENSDARG00000078686	arl8a	1	0.172415975	0.354066936	0.275	0.129
1681	ENSDARG00000078785	tmem258	1	0.712412317	0.289587019	0.525	0.516
1682	ENSDARG00000078802	rnf111	1	0.074388345	0.692809492	0.1	0
1683	ENSDARG00000078854	tusc3	1	0.145995418	-0.435406288	0.15	0.29
1684	ENSDARG00000078865	cxxc5a	1	0.737305912	0.549411854	0.15	0.129
1685	ENSDARG00000078898	pcdh7a	1	0.406982239	0.363438801	0.125	0.065
1686	ENSDARG00000078904	brd4	1	0.16874528	0.522276665	0.225	0.097
1687	ENSDARG00000078911	zgc:163098	1	0.089348095	-0.712205851	0.025	0.129
1688	ENSDARG00000078929	abhd16a	1	0.152746746	0.577553703	0.125	0.032
1689	ENSDARG00000079046	rabl6a	1	0.090636689	0.983076203	0.15	0.032
1690	ENSDARG00000079128	becn1	1	0.266661206	0.269634071	0.1	0.032
1691	ENSDARG00000079150	si:ch211-276i12.9	1	0.99334249	-0.295618637	0.2	0.194
1692	ENSDARG00000079161	bsnb	1	0.406982239	0.43720988	0.125	0.065
1693	ENSDARG00000079166	ace	1	0.237756907	0.48353517	0.275	0.161
1694	ENSDARG00000079276	ube2ql1	1	0.058759676	0.459085244	0.175	0.032
1695	ENSDARG00000079280	dhrsx	1	0.182279593	0.71990968	0.125	0.032
1696	ENSDARG00000079307	si:dkey-205h13.1	1	0.476477004	0.489635775	0.15	0.097
1697	ENSDARG00000079388	agrn	1	0.394421061	0.407583327	0.125	0.065
1698	ENSDARG00000079446	si:dkey-238f9.1	1	0.20706636	-0.75295495	0.05	0.129
1699	ENSDARG00000079497	tcima	1	0.394421061	0.267856935	0.125	0.065
1700	ENSDARG00000079500	kif3cb	1	0.044169385	0.387195953	0.125	0
1701	ENSDARG00000079586	gabrb2	1	0.57372535	0.327724722	0.25	0.194
1702	ENSDARG00000079632	si:dkey-28b4.7	1	0.471188779	-0.540557125	0.225	0.29
1703	ENSDARG00000079636	fam177a1	1	0.109499329	0.56417414	0.2	0.065
1704	ENSDARG00000079647	muc13b	1	0.036858107	0.729513649	0.3	0.097
1705	ENSDARG00000079687	rnf10	1	0.128968325	-0.63437904	0.325	0.484
1706	ENSDARG00000079823	mrps36	1	0.402776182	0.343125295	0.425	0.323
1707	ENSDARG00000079840	kcnma1a	1	0.276800654	0.540939518	0.15	0.065
1708	ENSDARG00000079848	gmps	1	0.074388345	0.383478409	0.1	0
1709	ENSDARG00000079891	dnajc6	1	0.255571563	0.626978847	0.1	0.032
1710	ENSDARG00000080009	bahcc1b	1	0.406982239	0.266575304	0.125	0.065
1711	ENSDARG00000080010	adh5	1	0.234996082	-0.437719611	0.55	0.613
1712	ENSDARG00000086184	FBXO48	1	0.143756338	0.454605949	0.275	0.129
1713	ENSDARG00000086214	ntrk3b	1	0.416642938	-0.680500954	0.1	0.161
1714	ENSDARG00000086216	prr13	1	0.311693095	-0.550010098	0.275	0.355
1715	ENSDARG00000086327	srrm4	1	0.195897847	0.53761878	0.25	0.129
1716	ENSDARG00000086471	pkig	1	0.026219291	0.551409556	0.15	0
1717	ENSDARG00000086618	psma3	1	0.074783711	0.862567838	0.425	0.226
1718	ENSDARG00000086658	crygm2d21	1	0.001874051	-1.028018634	0.125	0.452
1719	ENSDARG00000086699	smim15	1	0.376000892	0.258110116	0.25	0.161
1720	ENSDARG00000086842	dap1b	1	0.595633148	-0.373524366	0.625	0.613
1721	ENSDARG00000086856	stk35	1	0.024304722	0.445957362	0.45	0.161
1722	ENSDARG00000086881	ier2b	1	0.623167145	-0.265069984	0.15	0.097
1723	ENSDARG00000087164	crygm2d4	1	0.007555299	-0.893297003	0.025	0.226
1724	ENSDARG00000087188	nfil3-6	1	0.074358481	-0.3402282	0.05	0.194
1725	ENSDARG00000087260	mtss1lb	1	0.266661206	0.425599474	0.1	0.032
1726	ENSDARG00000087303	cebpd	1	0.921469132	0.548813022	0.4	0.387
1727	ENSDARG00000087402	tpm1	1	0.26758047	0.302435494	0.15	0.065
1728	ENSDARG00000087426	si:ch211-151p13.8	1	0.083524603	0.482672106	0.225	0.065
1729	ENSDARG00000087452	peli3	1	0.182279593	0.355797306	0.125	0.032
1730	ENSDARG00000087636	hmgn6	1	0.423918195	0.31164367	0.8	0.71
1731	ENSDARG00000087697	lpl	1	0.301896012	0.277687603	0.1	0.032
1732	ENSDARG00000087765	crygm2d10	1	0.000869453	-1.18850499	0.1	0.452
1733	ENSDARG00000087897	h2afy2	1	0.98521201	-0.517472117	0.55	0.452
1734	ENSDARG00000088171	ciartb	1	0.074388345	0.497172583	0.1	0
1735	ENSDARG00000088178	tp53inp2	1	0.428242097	-0.2917423	0.1	0.161
1736	ENSDARG00000088238	kansl1b	1	0.108612134	-0.86237424	0.075	0.194
1737	ENSDARG00000088366	zgc:77938	1	0.152746746	0.279012638	0.125	0.032
1738	ENSDARG00000088593	chst1	1	0.605375884	0.400218082	0.1	0.065
1739	ENSDARG00000088619	rexo4	1	0.044169385	0.529524241	0.125	0
1740	ENSDARG00000088625	si:ch211-142d6.2	1	0.648744331	0.377735623	0.2	0.161
1741	ENSDARG00000088823	crygm2d3	1	0.004209658	-1.19065959	0.075	0.355
1742	ENSDARG00000088929	ypel5	1	0.553564429	-0.354963809	0.175	0.226
1743	ENSDARG00000088959	pdxka	1	0.665085903	-0.313172261	0.1	0.129
1744	ENSDARG00000089204	smim13	1	0.531342017	0.516474904	0.175	0.129
1745	ENSDARG00000089230	si:ch211-253b8.2	1	0.124742073	-0.415154589	0.05	0.161
1746	ENSDARG00000089302	hnrnpa0a	1	0.78617856	-0.291229773	0.6	0.548
1747	ENSDARG00000089307	pmaip1	1	0.598128652	-0.289824865	0.125	0.161
1748	ENSDARG00000089362	grn1	1	0.419779024	0.596046439	0.125	0.065
1749	ENSDARG00000089382	zgc:158463	1	0.268035328	0.589919193	0.4	0.258
1750	ENSDARG00000089399	tmem176l.2	1	0.001022819	1.276183408	0.4	0.065
1751	ENSDARG00000089413	mbpb	1	0.335418833	0.326176061	0.3	0.194
1752	ENSDARG00000089418	si:dkey-164f24.2	1	0.255571563	0.416323601	0.1	0.032
1753	ENSDARG00000089456	men1	1	0.044169385	0.490494127	0.125	0
1754	ENSDARG00000089626	ptges3b	1	0.026219291	0.507865408	0.15	0
1755	ENSDARG00000089681	btf3l4	1	0.949231478	-0.310167507	0.325	0.29
1756	ENSDARG00000089787	crebzf	1	0.03835053	0.861482782	0.3	0.097
1757	ENSDARG00000089828	si:rp71-19m20.1	1	0.152746746	0.469859447	0.125	0.032
1758	ENSDARG00000089836	MRPS12	1	0.531339834	-0.322494027	0.2	0.258
1759	ENSDARG00000089886	si:dkey-19e4.5	1	0.598128652	-0.29316519	0.125	0.161
1760	ENSDARG00000089919	si:ch211-161h7.8	1	0.126062056	-0.528545701	0.125	0.258
1761	ENSDARG00000089936	selenow2b	1	0.249779122	-0.495605477	0.075	0.161
1762	ENSDARG00000089976	spcs3	1	0.245852297	0.371602504	0.325	0.194
1763	ENSDARG00000090086	rab11bb	1	0.298371626	-0.798697837	0.15	0.226
1764	ENSDARG00000090120	si:dkey-248g21.1	1	0.266661206	0.32914368	0.1	0.032
1765	ENSDARG00000090145	tmem240b	1	0.352577562	0.587711545	0.175	0.097
1766	ENSDARG00000090170	rab11fip4a	1	0.278077499	0.406017706	0.1	0.032
1767	ENSDARG00000090185	si:dkeyp-73b11.8	1	0.11681387	0.314436347	0.85	0.677
1768	ENSDARG00000090190	bcam	1	1	0.483301681	0.125	0.129
1769	ENSDARG00000090268	krtt1c19e	1	0.453043971	-0.68655145	0.35	0.419
1770	ENSDARG00000090428	ctrb1	1	0.046438838	0.763159018	0.5	0.258
1771	ENSDARG00000090444	ponzr1	1	0.074388345	0.614994589	0.1	0
1772	ENSDARG00000090462	mrpl20	1	0.082808697	0.905617052	0.2	0.065
1773	ENSDARG00000090634	smim29	1	0.554087956	-0.494530015	0.15	0.097
1774	ENSDARG00000090722	leg1.1	1	0.099645561	-0.464401017	0.025	0.129
1775	ENSDARG00000090747	si:ch73-269m14.2	1	0.24379812	-0.400826617	0.05	0.129
1776	ENSDARG00000090788	cstf2	1	0.22356357	-0.573287814	0.1	0.194
1777	ENSDARG00000090903	creb3l3b	1	0.074388345	0.267664489	0.1	0
1778	ENSDARG00000090912	npc2	1	0.162856646	0.513668737	0.35	0.194
1779	ENSDARG00000090963	atp6ap1lb	1	0.195743156	-0.759711134	0.1	0.194
1780	ENSDARG00000090980	apof	1	0.152746746	0.719080234	0.125	0.032
1781	ENSDARG00000091001	mycbp	1	0.084530594	-0.615502041	0.025	0.129
1782	ENSDARG00000091124	rps19bp1	1	0.10420199	-0.565986465	0.05	0.161
1783	ENSDARG00000091215	rpz2	1	0.394421061	0.474212368	0.125	0.065
1784	ENSDARG00000091348	rtn3	1	0.768297559	-0.259774309	0.3	0.29
1785	ENSDARG00000091402	eif2b1	1	0.473275555	-0.276323766	0.075	0.129
1786	ENSDARG00000091418	snx17	1	0.16702308	0.529494329	0.125	0.032
1787	ENSDARG00000091631	si:ch211-197h24.6	1	0.044169385	0.583542087	0.125	0
1788	ENSDARG00000091655	gcsha	1	0.051834782	0.303947147	0.25	0.065
1789	ENSDARG00000091831	ddx27	1	0.394008362	-0.582258092	0.1	0.161
1790	ENSDARG00000092033	si:dkey-239h2.3	1	0.292541606	-0.569648942	0.3	0.387
1791	ENSDARG00000092124	cox14	1	0.291758026	0.446947555	0.3	0.194
1792	ENSDARG00000092155	apoc2	1	0.376807075	0.61490598	0.7	0.774
1793	ENSDARG00000092305	poldip2	1	0.034241748	-0.622176442	0.075	0.258
1794	ENSDARG00000092359	si:dkeyp-113d7.10	1	0.416642938	-0.357596409	0.1	0.161
1795	ENSDARG00000092360	si:ch211-51h9.6	1	0.174526897	0.598984413	0.125	0.032
1796	ENSDARG00000092467	si:ch73-46j18.5	1	0.490602655	-0.5166255	0.2	0.258
1797	ENSDARG00000092546	pdap1a	1	0.419779024	-0.548221819	0.075	0.129
1798	ENSDARG00000092609	aup1	1	0.347762536	-0.363009627	0.125	0.194
1799	ENSDARG00000092610	lamp1b	1	0.249779122	0.476449934	0.15	0.065
1800	ENSDARG00000092677	coa6	1	0.010274475	0.769105096	0.4	0.097
1801	ENSDARG00000092787	si:dkey-88p24.11	1	0.296206259	0.587719214	0.175	0.097
1802	ENSDARG00000092798	ppib	1	0.125609622	0.715631278	0.625	0.484
1803	ENSDARG00000092873	zgc:193541	1	0.112631724	-0.35951717	0.625	0.742
1804	ENSDARG00000092947	cyt1	1	0.341401877	-1.238544009	0.725	0.806
1805	ENSDARG00000092954	mrpl34	1	0.133471264	0.567010216	0.225	0.097
1806	ENSDARG00000093006	rarres3	1	0.074388345	0.454000792	0.1	0
1807	ENSDARG00000093044	si:ch211-161h7.5	1	0.213499368	-0.639799981	0.175	0.29
1808	ENSDARG00000093058	STMP1	1	0.297662613	-0.41403053	0.225	0.323
1809	ENSDARG00000093064	SMIM18	1	0.558820325	-0.344172414	0.125	0.161
1810	ENSDARG00000093374	EPB41L2	1	0.074388345	0.353045105	0.1	0
1811	ENSDARG00000093382	uqcc3	1	0.661155543	0.297358089	0.2	0.161
1812	ENSDARG00000093406	zgc:111986	1	0.781530597	-0.309478354	0.225	0.226
1813	ENSDARG00000093448	mpc1	1	0.100181149	-0.563984437	0.5	0.581
1814	ENSDARG00000093549	selenop	1	0.394214412	0.505815531	0.275	0.194
1815	ENSDARG00000093606	si:dkey-159f12.2	1	0.074388345	0.409448132	0.1	0
1816	ENSDARG00000093796	itln2	1	0.015502845	0.724635332	0.175	0
1817	ENSDARG00000093799	setbp1	1	0.10906636	-0.59443256	0.05	0.161
1818	ENSDARG00000093844	zgc:136461	1	0.114108586	0.296576405	0.15	0.032
1819	ENSDARG00000094210	fthl31	1	0.901899769	0.328411175	0.1	0.097
1820	ENSDARG00000094277	mrpl44	1	0.419779024	-0.275860837	0.075	0.129
1821	ENSDARG00000094310	si:ch211-255g12.6	1	0.038636277	-0.869839933	0.175	0.387
1822	ENSDARG00000094438	plac8.2	1	0.074388345	0.625167722	0.1	0
1823	ENSDARG00000094557	nupr1b	1	0.094384306	-0.437954494	0.025	0.129
1824	ENSDARG00000094646	dyrk2	1	0.074388345	0.416593563	0.1	0
1825	ENSDARG00000094704	bcl2a	1	0.224896848	-0.425079465	0.05	0.129
1826	ENSDARG00000094730	acbd7	1	0.568184667	0.336552859	0.175	0.129
1827	ENSDARG00000094833	coa5	1	0.440027013	-0.254027073	0.1	0.161
1828	ENSDARG00000094836	si:ch211-195b15.8	1	0.362593543	0.751655361	0.175	0.097
1829	ENSDARG00000094929	apoa4b.2	1	0.002797662	1.693934448	0.425	0.129
1830	ENSDARG00000095152	si:ch211-255i3.4	1	0.074388345	0.584723581	0.1	0
1831	ENSDARG00000095459	si:ch211-191j22.3	1	0.095449095	-0.694717353	0.125	0.258
1832	ENSDARG00000095743	sox11b	1	0.314285981	-0.250928266	0.1	0.194
1833	ENSDARG00000095754	si:dkey-234h16.7	1	0.791807129	-0.255914731	0.125	0.097
1834	ENSDARG00000095826	smdt1a	1	0.190284799	0.267967219	0.125	0.032
1835	ENSDARG00000095904	prpf31	1	0.174526897	0.373034667	0.125	0.032
1836	ENSDARG00000095908	sat1a.2	1	0.490602655	-0.374903582	0.2	0.258
1837	ENSDARG00000096110	zgc:123278	1	0.074388345	0.513515779	0.1	0
1838	ENSDARG00000096118	ost4	1	0.64340079	-0.314407177	0.2	0.226
1839	ENSDARG00000096257	si:ch73-367p23.2	1	0.053096165	-0.873883658	0.175	0.387
1840	ENSDARG00000096631	MED9	1	0.182279593	0.276030784	0.125	0.032
1841	ENSDARG00000096668	MZT1	1	0.446070631	-0.615749564	0.075	0.129
1842	ENSDARG00000096739	si:dkey-219e21.2	1	0.432785815	-0.642050385	0.2	0.258
1843	ENSDARG00000096829	blvrb	1	0.20706636	-0.513204323	0.05	0.129
1844	ENSDARG00000097057	fxyd6l	1	0.932102436	-0.259416584	0.25	0.226
1845	ENSDARG00000097209	cox8b	1	0.498444882	-0.30532148	0.375	0.419
1846	ENSDARG00000097310	zgc:193812	1	0.119332546	0.251020959	0.15	0.032
1847	ENSDARG00000097314	si:zfos-1714f5.3	1	0.432809289	-0.311138832	0.075	0.129
1848	ENSDARG00000097630	si:ch211-282b22.1	1	0.249779122	0.460987266	0.15	0.065
1849	ENSDARG00000097648	si:dkey-35i13.1	1	0.406982239	0.39620234	0.125	0.065
1850	ENSDARG00000097753	slirp	1	0.447668126	-0.926385978	0.175	0.226
1851	ENSDARG00000097897	sgip1a	1	0.230940454	-0.750143625	0.1	0.194
1852	ENSDARG00000098017	pet100	1	0.088810412	-0.727945996	0.125	0.258
1853	ENSDARG00000098059	fkbp3	1	0.062961169	0.675349836	0.225	0.065
1854	ENSDARG00000098075	sh3bgrl3	1	0.447668126	0.395051594	0.225	0.161
1855	ENSDARG00000098080	gnl2	1	0.588702564	0.368774982	0.1	0.065
1856	ENSDARG00000098161	cntn4	1	0.074388345	0.368415516	0.1	0
1857	ENSDARG00000098224	tmem56b	1	0.22465702	-0.399786588	0.075	0.161
1858	ENSDARG00000098315	cyp1a	1	0.266661206	0.269723611	0.1	0.032
1859	ENSDARG00000098349	hdac4	1	0.074388345	0.470319188	0.1	0
1860	ENSDARG00000098355	atp5pd	1	0.084236168	0.41231963	0.85	0.581
1861	ENSDARG00000098386	ctps1b	1	0.114108586	0.265246615	0.15	0.032
1862	ENSDARG00000098443	zfand6	1	0.22465702	-0.45053262	0.075	0.161
1863	ENSDARG00000098466	ube2a	1	0.22465702	-0.691513721	0.075	0.161
1864	ENSDARG00000098486	tollip	1	0.382097342	-0.504788604	0.075	0.129
1865	ENSDARG00000098574	srsf11	1	0.830596657	-0.453895632	0.225	0.226
1866	ENSDARG00000098591	tubb2b	1	0.995070419	-0.274805402	0.55	0.452
1867	ENSDARG00000098635	irf2bp2b	1	0.374858469	0.296223405	0.3	0.194
1868	ENSDARG00000098652	pcdh11	1	0.159764347	0.706338069	0.125	0.032
1869	ENSDARG00000098671	prelid1a	1	0.417357795	-0.295311457	0.25	0.323
1870	ENSDARG00000098753	elmo1	1	0.469473139	-0.412936834	0.25	0.323
1871	ENSDARG00000098820	ftr67	1	0.097327825	0.472134205	0.2	0.065
1872	ENSDARG00000098834	sox4b	1	0.266661206	0.594038434	0.1	0.032
1873	ENSDARG00000098880	pclob	1	0.685453906	-0.300071182	0.175	0.129
1874	ENSDARG00000098934	rrp7a	1	0.159010552	-0.345470188	0.1	0.226
1875	ENSDARG00000098972	mrps16	1	0.130340946	-0.296511527	0.05	0.161
1876	ENSDARG00000099014	fxyd1	1	0.074388345	0.346426109	0.1	0
1877	ENSDARG00000099022	faua	1	0.021373349	0.315369348	0.975	1
1878	ENSDARG00000099111	zgc:175280	1	0.130950923	0.758950925	0.3	0.161
1879	ENSDARG00000099122	naa38	1	0.320140241	-0.673957939	0.125	0.194
1880	ENSDARG00000099184	map2k6	1	0.584886851	-0.591287781	0.125	0.161
1881	ENSDARG00000099185	chia.2	1	0.203432403	0.569810989	0.825	0.871
1882	ENSDARG00000099195	ier2a	1	0.335418833	0.437938546	0.3	0.194
1883	ENSDARG00000099197	actc1b	1	0.527485197	0.471545715	1	0.968
1884	ENSDARG00000099203	atp1b2a	1	0.220646015	-0.258010787	0.375	0.548
1885	ENSDARG00000099257	si:ch73-119p20.1	1	0.232822227	-0.569457833	0.075	0.161
1886	ENSDARG00000099312	jpt1b	1	0.120034971	-0.432907084	0.35	0.516
1887	ENSDARG00000099371	cygb1	1	0.094304737	0.689177665	0.275	0.129
1888	ENSDARG00000099374	sp9	1	0.278077499	0.375182626	0.1	0.032
1889	ENSDARG00000099387	jpt1a	1	0.074388345	0.491645935	0.1	0
1890	ENSDARG00000099389	cdo1	1	0.397919166	0.348344001	0.525	0.452
1891	ENSDARG00000099420	nme2b.2	1	0.024903477	0.776177737	0.65	0.387
1892	ENSDARG00000099545	snx25	1	0.16702308	0.443496521	0.125	0.032
1893	ENSDARG00000099635	akap8l	1	0.48068718	-0.283158772	0.275	0.161
1894	ENSDARG00000099667	snrpg	1	0.037914912	0.596582144	0.2	0.032
1895	ENSDARG00000099675	kdm4b	1	0.256597047	0.328772717	0.225	0.129
1896	ENSDARG00000099732	gfra1a	1	0.605375884	0.283707568	0.1	0.065
1897	ENSDARG00000099744	gap43	1	0.366833756	-0.922863865	0.15	0.226
1898	ENSDARG00000099758	igf2bp2b	1	0.258573631	0.413268335	0.15	0.065
1899	ENSDARG00000099776	glula	1	0.016572004	1.627779253	0.6	0.323
1900	ENSDARG00000099793	cspg5b	1	0.342738457	0.466439513	0.175	0.097
1901	ENSDARG00000099843	nedd4a	1	0.084530594	-0.619989572	0.025	0.129
1902	ENSDARG00000099860	pkmb	1	0.074388345	0.67312435	0.1	0
1903	ENSDARG00000099959	smyhc1	1	0.074388345	0.81277417	0.1	0
1904	ENSDARG00000099966	polr2a	1	0.026219291	0.47549971	0.15	0
1905	ENSDARG00000100003	glulb	1	0.235782123	1.325665174	0.35	0.226
1906	ENSDARG00000100055	tox2	1	0.808123527	-0.485263227	0.125	0.097
1907	ENSDARG00000100083	sugt1	1	0.105138164	-0.292399513	0.025	0.129
1908	ENSDARG00000100116	mrps24	1	0.13253409	-0.46849606	0.075	0.194
1909	ENSDARG00000100139	si:ch211-113d22.2	1	0.099511557	0.710970893	0.15	0.032
1910	ENSDARG00000100170	pam	1	0.286235027	0.258110193	0.15	0.065
1911	ENSDARG00000100209	prpf39	1	0.775581425	0.416945534	0.1	0.129
1912	ENSDARG00000100244	ebf3a	1	0.855514569	0.339221283	0.15	0.129
1913	ENSDARG00000100371	eef2b	1	0.221210188	-0.265870875	0.925	0.935
1914	ENSDARG00000100374	txnrd3	1	0.269341398	-0.529243787	0.175	0.258
1915	ENSDARG00000100376	amdhd2	1	0.154457904	0.476965225	0.175	0.065
1916	ENSDARG00000100452	nop53	1	0.06891647	0.464976805	0.725	0.516
1917	ENSDARG00000100494	pbx1a	1	0.555768959	0.682653614	0.175	0.129
1918	ENSDARG00000100514	cfap20	1	0.428242097	-0.327656321	0.1	0.161
1919	ENSDARG00000100519	spop	1	0.053332171	0.758794027	0.175	0.032
1920	ENSDARG00000100562	CABZ01080702.1	1	0.407401674	-0.427087164	0.125	0.194
1921	ENSDARG00000100635	chia.1	1	0.169106056	0.73833216	0.675	0.484
1922	ENSDARG00000100766	ube2q1	1	0.099645561	-0.323410094	0.025	0.129
1923	ENSDARG00000100825	calm3a	1	0.121410985	0.733674263	0.425	0.258
1924	ENSDARG00000100971	fxyd6	1	0.406982239	0.570818672	0.125	0.065
1925	ENSDARG00000100990	nme3	1	0.249779122	0.346273252	0.15	0.065
1926	ENSDARG00000101009	cited4b	1	0.500627041	-0.392004292	0.2	0.258
1927	ENSDARG00000101082	eif3s6ip	1	0.562776298	0.26146756	0.625	0.516
1928	ENSDARG00000101127	map1lc3b	1	0.014540833	0.503983331	0.525	0.194
1929	ENSDARG00000101139	agpat2	1	0.254103582	-0.307987801	0.1	0.194
1930	ENSDARG00000101199	rbp4	1	0.621145043	0.333643194	0.45	0.516
1931	ENSDARG00000101216	meaf6	1	0.73604518	-0.425720764	0.35	0.323
1932	ENSDARG00000101251	ldha	1	0.43773359	-0.533996369	0.275	0.323
1933	ENSDARG00000101270	klhl8	1	0.464146573	0.616993705	0.15	0.097
1934	ENSDARG00000101277	znf207b	1	0.099645561	-0.307673341	0.025	0.129
1935	ENSDARG00000101324	apoa1b	1	0.359468586	-0.311635047	0.775	0.742
1936	ENSDARG00000101443	relch	1	0.074388345	0.301854557	0.1	0
1937	ENSDARG00000101560	psma1	1	0.245094502	0.383582242	0.55	0.419
1938	ENSDARG00000101606	rims2a	1	0.190284799	0.261714654	0.125	0.032
1939	ENSDARG00000101680	arl1	1	0.174571375	-0.485417685	0.2	0.323
1940	ENSDARG00000101687	CU929259.1	1	0.783298365	-0.356946522	0.175	0.194
1941	ENSDARG00000101713	scn2b	1	0.382975744	-0.365674858	0.1	0.161
1942	ENSDARG00000101733	fam168b	1	0.944425243	0.336049238	0.25	0.226
1943	ENSDARG00000101735	chn1	1	0.182279593	0.433283144	0.125	0.032
1944	ENSDARG00000101755	prkar1ab	1	0.174526897	0.363771878	0.125	0.032
1945	ENSDARG00000101766	ptmab	1	0.110661651	-0.329609257	0.8	1
1946	ENSDARG00000101849	adipor2	1	0.143756338	0.343681999	0.275	0.129
1947	ENSDARG00000101900	xrn2	1	0.394008362	-0.400526224	0.1	0.161
1948	ENSDARG00000101903	zfyve9a	1	0.074388345	0.351576009	0.1	0
1949	ENSDARG00000101915	pin1	1	0.56824413	-0.346467469	0.325	0.387
1950	ENSDARG00000101967	sult4a1	1	0.239390846	-0.696547948	0.15	0.258
1951	ENSDARG00000101982	spryd3	1	0.182279593	0.39180311	0.125	0.032
1952	ENSDARG00000102009	ppp2r2d	1	0.044169385	0.594828331	0.125	0
1953	ENSDARG00000102024	chmp6b	1	0.419779024	-0.438707252	0.075	0.129
1954	ENSDARG00000102047	mab21l1	1	0.009108064	1.150842289	0.2	0
1955	ENSDARG00000102048	slc25a43	1	0.111839709	0.649094855	0.25	0.097
1956	ENSDARG00000102061	b3galt2	1	0.118261253	0.572219412	0.2	0.065
1957	ENSDARG00000102076	spink2.1	1	0.558820325	-0.405971039	0.125	0.161
1958	ENSDARG00000102105	dad1	1	0.126996632	0.433596678	0.6	0.387
1959	ENSDARG00000102129	crygn1	1	0.021086764	-0.448420927	0	0.129
1960	ENSDARG00000102184	mib1	1	0.074388345	0.438368403	0.1	0
1961	ENSDARG00000102226	gpr19	1	0.419779024	-0.393797291	0.075	0.129
1962	ENSDARG00000102249	pepd	1	0.157647705	-0.758328465	0.35	0.452
1963	ENSDARG00000102332	spint1a	1	0.10906636	0.493403203	0.15	0.032
1964	ENSDARG00000102367	ndfip1l	1	0.278077499	0.457761439	0.1	0.032
1965	ENSDARG00000102403	cry2	1	0.152746746	0.403103594	0.125	0.032
1966	ENSDARG00000102417	psmd7	1	0.223823267	-0.263775655	0.225	0.097
1967	ENSDARG00000102436	si:ch211-194b1.1	1	0.061640904	0.574984145	0.175	0.032
1968	ENSDARG00000102441	ctnna1	1	0.241195765	0.402313862	0.15	0.065
1969	ENSDARG00000102453	slc1a2b	1	0.952022353	0.4291767	0.125	0.129
1970	ENSDARG00000102555	si:dkey-33i11.9	1	0.012745034	0.974831867	0.475	0.226
1971	ENSDARG00000102558	pde6ha	1	0.687791741	-1.979603031	0.275	0.29
1972	ENSDARG00000102571	metap2b	1	0.478173036	-0.484802644	0.175	0.226
1973	ENSDARG00000102590	polr3h	1	0.24379812	-0.308404194	0.05	0.129
1974	ENSDARG00000102615	fra10ac1	1	0.074388345	0.405948499	0.1	0
1975	ENSDARG00000102632	ubc	1	0.086100269	-0.400243532	0.875	0.968
1976	ENSDARG00000102640	pdia3	1	0.006139078	0.928948008	0.6	0.29
1977	ENSDARG00000102690	rims2b	1	0.174526897	0.370888455	0.125	0.032
1978	ENSDARG00000102705	otud6b	1	0.113101184	-0.736367129	0.075	0.194
1979	ENSDARG00000102769	CDH18	1	0.224896848	-0.854436663	0.05	0.129
1980	ENSDARG00000102802	brdt	1	0.278836131	-0.52133233	0.1	0.194
1981	ENSDARG00000102808	calr3b	1	0.044169385	0.656128996	0.125	0
1982	ENSDARG00000102822	pam16	1	0.053332171	-0.638419827	0.05	0.194
1983	ENSDARG00000102824	pcdh10b	1	0.206404427	0.555125193	0.175	0.065
1984	ENSDARG00000102832	baz1b	1	0.044169385	0.477515745	0.125	0
1985	ENSDARG00000102874	immt	1	0.376647745	-0.271363996	0.25	0.323
1986	ENSDARG00000102879	myt1b	1	0.917053573	-0.365211003	0.275	0.258
1987	ENSDARG00000102889	15-Sep	1	0.817989291	-0.637907559	0.15	0.161
1988	ENSDARG00000102964	axin1	1	0.089348095	-0.560814036	0.025	0.129
1989	ENSDARG00000102978	eif4a3	1	0.132937794	-0.272692396	0.175	0.323
1990	ENSDARG00000102997	rrn3	1	0.044169385	0.421159655	0.125	0
1991	ENSDARG00000103002	nptna	1	0.411636228	0.650482091	0.275	0.194
1992	ENSDARG00000103038	pik3r3a	1	0.067754571	0.58298108	0.175	0.032
1993	ENSDARG00000103095	tbk1	1	0.094991115	0.519728556	0.15	0.032
1994	ENSDARG00000103149	cog6	1	0.639340193	-0.350158101	0.1	0.065
1995	ENSDARG00000103163	tomm20a	1	0.13812894	0.493885961	0.225	0.097
1996	ENSDARG00000103198	mrps2	1	0.089348095	-0.293934525	0.025	0.129
1997	ENSDARG00000103199	si:dkey-247k7.2	1	0.419779024	0.322175927	0.125	0.065
1998	ENSDARG00000103266	ogal	1	0.20706636	-0.674831304	0.05	0.129
1999	ENSDARG00000103271	pla2g15	1	0.278850991	0.517784186	0.225	0.129
[truncated: 106 more rows]
