# Supplementary material for: Cell-type-specific responses to the microbiota across all tissues of the larval zebrafish
Source: Cell Rep. Author manuscript; Available in PMC 2023 Oct 23. (PMC10423310; doi:10.1016/j.celrep.2023.112095)
Supplement: MMC11 [file NIHMS1880944-supplement-MMC11.zip › DataS5/S.Figure7_PanelB_DEGs_GOterms/SubCluster5/GOresults_subClu5_GFup_fdr.tsv]

ONTOLOGY	ID	Description	pvalue	p.adjust	qvalue	geneID	Count
BP	GO:0002088	lens development in camera-type eye	3.10E-32	1.94E-29	1.78E-29	ENSDARG00000032929/ENSDARG00000053862/ENSDARG00000087324/ENSDARG00000086917/ENSDARG00000068507/ENSDARG00000057460/ENSDARG00000007576/ENSDARG00000013963/ENSDARG00000016793/ENSDARG00000024548/ENSDARG00000030349/ENSDARG00000030411/ENSDARG00000041925/ENSDARG00000053875/ENSDARG00000069801/ENSDARG00000069827/ENSDARG00000076572/ENSDARG00000076790/ENSDARG00000086658/ENSDARG00000087765/ENSDARG00000088823/…	23
BP	GO:0007601	visual perception	2.14E-25	6.71E-23	6.15E-23	ENSDARG00000032929/ENSDARG00000053862/ENSDARG00000087324/ENSDARG00000086917/ENSDARG00000068507/ENSDARG00000057460/ENSDARG00000007576/ENSDARG00000016793/ENSDARG00000024548/ENSDARG00000030349/ENSDARG00000030411/ENSDARG00000041925/ENSDARG00000053875/ENSDARG00000069801/ENSDARG00000069827/ENSDARG00000076572/ENSDARG00000076790/ENSDARG00000086658/ENSDARG00000087765/ENSDARG00000088823/ENSDARG00000102129/…	22
BP	GO:0050953	sensory perception of light stimulus	4.26E-25	8.88E-23	8.14E-23	ENSDARG00000032929/ENSDARG00000053862/ENSDARG00000087324/ENSDARG00000086917/ENSDARG00000068507/ENSDARG00000057460/ENSDARG00000007576/ENSDARG00000016793/ENSDARG00000024548/ENSDARG00000030349/ENSDARG00000030411/ENSDARG00000041925/ENSDARG00000053875/ENSDARG00000069801/ENSDARG00000069827/ENSDARG00000076572/ENSDARG00000076790/ENSDARG00000086658/ENSDARG00000087765/ENSDARG00000088823/ENSDARG00000102129/…	22
BP	GO:0007600	sensory perception	1.24E-17	1.94E-15	1.78E-15	ENSDARG00000032929/ENSDARG00000053862/ENSDARG00000087324/ENSDARG00000086917/ENSDARG00000068507/ENSDARG00000057460/ENSDARG00000007576/ENSDARG00000016793/ENSDARG00000024548/ENSDARG00000030349/ENSDARG00000030411/ENSDARG00000041925/ENSDARG00000053875/ENSDARG00000069801/ENSDARG00000069827/ENSDARG00000076572/ENSDARG00000076790/ENSDARG00000086658/ENSDARG00000087765/ENSDARG00000088823/ENSDARG00000102129/…	22
MF	GO:0005212	structural constituent of eye lens	2.38E-37	3.21E-35	3.05E-35	ENSDARG00000032929/ENSDARG00000053862/ENSDARG00000087324/ENSDARG00000086917/ENSDARG00000068507/ENSDARG00000057460/ENSDARG00000007576/ENSDARG00000016793/ENSDARG00000024548/ENSDARG00000030349/ENSDARG00000030411/ENSDARG00000037402/ENSDARG00000041925/ENSDARG00000053875/ENSDARG00000069801/ENSDARG00000069827/ENSDARG00000076572/ENSDARG00000076790/ENSDARG00000086658/ENSDARG00000087765/ENSDARG00000088823/…	23
