# Supplementary material for: Cell-type-specific responses to the microbiota across all tissues of the larval zebrafish
Source: Cell Rep. Author manuscript; Available in PMC 2023 Oct 23. (PMC10423310; doi:10.1016/j.celrep.2023.112095)
Supplement: MMC11 [file NIHMS1880944-supplement-MMC11.zip › DataS5/S.Figure7_PanelB_DEGs_GOterms/SubCluster2/GOresults_subClu2_GFup_fdr.tsv]

ONTOLOGY	ID	Description	pvalue	p.adjust	qvalue	geneID	Count
BP	GO:0002088	lens development in camera-type eye	9.13E-34	3.14E-31	2.66E-31	ENSDARG00000032929/ENSDARG00000087324/ENSDARG00000024548/ENSDARG00000087765/ENSDARG00000086917/ENSDARG00000030411/ENSDARG00000069801/ENSDARG00000068507/ENSDARG00000076790/ENSDARG00000088823/ENSDARG00000053875/ENSDARG00000016793/ENSDARG00000041925/ENSDARG00000053862/ENSDARG00000030349/ENSDARG00000086658/ENSDARG00000007576/ENSDARG00000014803/ENSDARG00000057460/ENSDARG00000069827/ENSDARG00000073750/…	23
BP	GO:0007601	visual perception	1.62E-28	2.79E-26	2.36E-26	ENSDARG00000032929/ENSDARG00000087324/ENSDARG00000024548/ENSDARG00000087765/ENSDARG00000086917/ENSDARG00000030411/ENSDARG00000069801/ENSDARG00000068507/ENSDARG00000076790/ENSDARG00000088823/ENSDARG00000053875/ENSDARG00000016793/ENSDARG00000041925/ENSDARG00000053862/ENSDARG00000030349/ENSDARG00000086658/ENSDARG00000007576/ENSDARG00000014803/ENSDARG00000057460/ENSDARG00000069827/ENSDARG00000073750/…	23
BP	GO:0050953	sensory perception of light stimulus	3.34E-28	3.83E-26	3.25E-26	ENSDARG00000032929/ENSDARG00000087324/ENSDARG00000024548/ENSDARG00000087765/ENSDARG00000086917/ENSDARG00000030411/ENSDARG00000069801/ENSDARG00000068507/ENSDARG00000076790/ENSDARG00000088823/ENSDARG00000053875/ENSDARG00000016793/ENSDARG00000041925/ENSDARG00000053862/ENSDARG00000030349/ENSDARG00000086658/ENSDARG00000007576/ENSDARG00000014803/ENSDARG00000057460/ENSDARG00000069827/ENSDARG00000073750/…	23
BP	GO:0007600	sensory perception	2.62E-20	2.25E-18	1.91E-18	ENSDARG00000032929/ENSDARG00000087324/ENSDARG00000024548/ENSDARG00000087765/ENSDARG00000086917/ENSDARG00000030411/ENSDARG00000069801/ENSDARG00000068507/ENSDARG00000076790/ENSDARG00000088823/ENSDARG00000053875/ENSDARG00000016793/ENSDARG00000041925/ENSDARG00000053862/ENSDARG00000030349/ENSDARG00000086658/ENSDARG00000007576/ENSDARG00000014803/ENSDARG00000057460/ENSDARG00000069827/ENSDARG00000073750/…	23
BP	GO:0046031	ADP metabolic process	2.49E-09	1.38E-07	1.17E-07	ENSDARG00000005423/ENSDARG00000005926/ENSDARG00000039007/ENSDARG00000042010/ENSDARG00000043457/ENSDARG00000053684/ENSDARG00000057571	7
BP	GO:0009135	purine nucleoside diphosphate metabolic process	2.81E-09	1.38E-07	1.17E-07	ENSDARG00000005423/ENSDARG00000005926/ENSDARG00000039007/ENSDARG00000042010/ENSDARG00000043457/ENSDARG00000053684/ENSDARG00000057571	7
BP	GO:0009179	purine ribonucleoside diphosphate metabolic process	2.81E-09	1.38E-07	1.17E-07	ENSDARG00000005423/ENSDARG00000005926/ENSDARG00000039007/ENSDARG00000042010/ENSDARG00000043457/ENSDARG00000053684/ENSDARG00000057571	7
BP	GO:0009185	ribonucleoside diphosphate metabolic process	3.98E-09	1.71E-07	1.45E-07	ENSDARG00000005423/ENSDARG00000005926/ENSDARG00000039007/ENSDARG00000042010/ENSDARG00000043457/ENSDARG00000053684/ENSDARG00000057571	7
BP	GO:0009132	nucleoside diphosphate metabolic process	5.36E-08	1.88E-06	1.59E-06	ENSDARG00000005423/ENSDARG00000005926/ENSDARG00000039007/ENSDARG00000042010/ENSDARG00000043457/ENSDARG00000053684/ENSDARG00000057571	7
BP	GO:0006096	glycolytic process	5.45E-08	1.88E-06	1.59E-06	ENSDARG00000005423/ENSDARG00000039007/ENSDARG00000042010/ENSDARG00000043457/ENSDARG00000053684/ENSDARG00000057571	6
BP	GO:0006757	ATP generation from ADP	6.10E-08	1.91E-06	1.62E-06	ENSDARG00000005423/ENSDARG00000039007/ENSDARG00000042010/ENSDARG00000043457/ENSDARG00000053684/ENSDARG00000057571	6
BP	GO:0006090	pyruvate metabolic process	2.87E-07	8.24E-06	6.98E-06	ENSDARG00000005423/ENSDARG00000039007/ENSDARG00000042010/ENSDARG00000043457/ENSDARG00000053684/ENSDARG00000057571	6
BP	GO:0006165	nucleoside diphosphate phosphorylation	3.68E-07	9.75E-06	8.26E-06	ENSDARG00000005423/ENSDARG00000039007/ENSDARG00000042010/ENSDARG00000043457/ENSDARG00000053684/ENSDARG00000057571	6
BP	GO:0046939	nucleotide phosphorylation	4.32E-07	1.06E-05	9.00E-06	ENSDARG00000005423/ENSDARG00000039007/ENSDARG00000042010/ENSDARG00000043457/ENSDARG00000053684/ENSDARG00000057571	6
BP	GO:0006575	cellular modified amino acid metabolic process	1.02E-06	2.35E-05	1.99E-05	ENSDARG00000013430/ENSDARG00000042428/ENSDARG00000043257/ENSDARG00000069100/ENSDARG00000070844/ENSDARG00000090228/ENSDARG00000104487	7
BP	GO:0016052	carbohydrate catabolic process	1.43E-06	3.08E-05	2.61E-05	ENSDARG00000005423/ENSDARG00000039007/ENSDARG00000042010/ENSDARG00000043457/ENSDARG00000053684/ENSDARG00000057571	6
BP	GO:0046034	ATP metabolic process	4.20E-06	8.51E-05	7.21E-05	ENSDARG00000005423/ENSDARG00000005926/ENSDARG00000039007/ENSDARG00000042010/ENSDARG00000043457/ENSDARG00000053684/ENSDARG00000057571	7
BP	GO:0042398	cellular modified amino acid biosynthetic process	1.15E-05	0.000219426	0.000185989	ENSDARG00000043257/ENSDARG00000069100/ENSDARG00000070844/ENSDARG00000104487	4
BP	GO:0032787	monocarboxylic acid metabolic process	5.49E-05	0.000993774	0.000842336	ENSDARG00000005423/ENSDARG00000014806/ENSDARG00000039007/ENSDARG00000042010/ENSDARG00000043457/ENSDARG00000053684/ENSDARG00000057571/ENSDARG00000070844	8
BP	GO:0006091	generation of precursor metabolites and energy	8.88E-05	0.001527173	0.001294452	ENSDARG00000005423/ENSDARG00000039007/ENSDARG00000042010/ENSDARG00000043457/ENSDARG00000053684/ENSDARG00000057571/ENSDARG00000080010	7
BP	GO:0009150	purine ribonucleotide metabolic process	0.00012308	0.002016164	0.001708928	ENSDARG00000005423/ENSDARG00000005926/ENSDARG00000039007/ENSDARG00000042010/ENSDARG00000043457/ENSDARG00000053684/ENSDARG00000057571	7
BP	GO:0006163	purine nucleotide metabolic process	0.000167445	0.002618234	0.00221925	ENSDARG00000005423/ENSDARG00000005926/ENSDARG00000039007/ENSDARG00000042010/ENSDARG00000043457/ENSDARG00000053684/ENSDARG00000057571	7
BP	GO:0009259	ribonucleotide metabolic process	0.000195938	0.002930546	0.002483969	ENSDARG00000005423/ENSDARG00000005926/ENSDARG00000039007/ENSDARG00000042010/ENSDARG00000043457/ENSDARG00000053684/ENSDARG00000057571	7
BP	GO:0019693	ribose phosphate metabolic process	0.000228233	0.003271333	0.002772825	ENSDARG00000005423/ENSDARG00000005926/ENSDARG00000039007/ENSDARG00000042010/ENSDARG00000043457/ENSDARG00000053684/ENSDARG00000057571	7
BP	GO:0072521	purine-containing compound metabolic process	0.000284614	0.003916289	0.003319498	ENSDARG00000005423/ENSDARG00000005926/ENSDARG00000039007/ENSDARG00000042010/ENSDARG00000043457/ENSDARG00000053684/ENSDARG00000057571	7
BP	GO:0009117	nucleotide metabolic process	0.00070318	0.009303613	0.007885866	ENSDARG00000005423/ENSDARG00000005926/ENSDARG00000039007/ENSDARG00000042010/ENSDARG00000043457/ENSDARG00000053684/ENSDARG00000057571	7
BP	GO:0006753	nucleoside phosphate metabolic process	0.00087656	0.011168025	0.009466166	ENSDARG00000005423/ENSDARG00000005926/ENSDARG00000039007/ENSDARG00000042010/ENSDARG00000043457/ENSDARG00000053684/ENSDARG00000057571	7
BP	GO:0055086	nucleobase-containing small molecule metabolic process	0.002204998	0.027089979	0.022961824	ENSDARG00000005423/ENSDARG00000005926/ENSDARG00000039007/ENSDARG00000042010/ENSDARG00000043457/ENSDARG00000053684/ENSDARG00000057571	7
BP	GO:0009409	response to cold	0.002328054	0.027615534	0.023407292	ENSDARG00000023151/ENSDARG00000041691	2
BP	GO:0006577	amino-acid betaine metabolic process	0.002580385	0.029588419	0.025079535	ENSDARG00000013430/ENSDARG00000069100	2
BP	GO:0006790	sulfur compound metabolic process	0.003689867	0.040945619	0.034706048	ENSDARG00000013430/ENSDARG00000039605/ENSDARG00000042428/ENSDARG00000090228/ENSDARG00000103785	5
CC	GO:0005882	intermediate filament	1.52E-05	0.000438571	0.000310729	ENSDARG00000000212/ENSDARG00000036834/ENSDARG00000056248/ENSDARG00000058371/ENSDARG00000092947	5
CC	GO:0045111	intermediate filament cytoskeleton	1.69E-05	0.000438571	0.000310729	ENSDARG00000000212/ENSDARG00000036834/ENSDARG00000056248/ENSDARG00000058371/ENSDARG00000092947	5
MF	GO:0005212	structural constituent of eye lens	9.62E-41	8.18E-39	6.79E-39	ENSDARG00000032929/ENSDARG00000087324/ENSDARG00000024548/ENSDARG00000087765/ENSDARG00000086917/ENSDARG00000030411/ENSDARG00000069801/ENSDARG00000068507/ENSDARG00000076790/ENSDARG00000088823/ENSDARG00000053875/ENSDARG00000016793/ENSDARG00000041925/ENSDARG00000053862/ENSDARG00000030349/ENSDARG00000086658/ENSDARG00000007576/ENSDARG00000014803/ENSDARG00000015445/ENSDARG00000057460/ENSDARG00000069827/…	24
MF	GO:0016765	transferase activity, transferring alkyl or aryl (other than methyl) groups	0.000163303	0.00694038	0.005758582	ENSDARG00000039605/ENSDARG00000042428/ENSDARG00000090228/ENSDARG00000102744	4
MF	GO:0004364	glutathione transferase activity	0.000254975	0.007224288	0.005994146	ENSDARG00000042428/ENSDARG00000090228/ENSDARG00000102744	3
MF	GO:0016868	intramolecular transferase activity, phosphotransferases	0.000746849	0.015870545	0.01316813	ENSDARG00000005423/ENSDARG00000057571	2
