# Supplementary material for: Cell-type-specific responses to the microbiota across all tissues of the larval zebrafish
Source: Cell Rep. Author manuscript; Available in PMC 2023 Oct 23. (PMC10423310; doi:10.1016/j.celrep.2023.112095)
Supplement: MMC11 [file NIHMS1880944-supplement-MMC11.zip › DataS5/S.Figure7_PanelB_DEGs_GOterms/SubCluster2/GOresults_subClu2_CVZup_fdr.tsv]

ONTOLOGY	ID	Description	pvalue	p.adjust	qvalue	geneID	Count
BP	GO:1901072	glucosamine-containing compound catabolic process	0.000197585	0.036895989	0.028639446	ENSDARG00000099185/ENSDARG00000100635	2
BP	GO:0046348	amino sugar catabolic process	0.000265439	0.036895989	0.028639446	ENSDARG00000099185/ENSDARG00000100635	2
CC	GO:0019773	proteasome core complex, alpha-subunit complex	0.000197807	0.011077164	0.006871173	ENSDARG00000003526/ENSDARG00000013966	2
CC	GO:0005839	proteasome core complex	0.001060647	0.029698127	0.01842177	ENSDARG00000003526/ENSDARG00000013966	2
CC	GO:0033177	proton-transporting two-sector ATPase complex, proton-transporting domain	0.001738689	0.032455536	0.020132193	ENSDARG00000011841/ENSDARG00000059057	2
MF	GO:0008061	chitin binding	0.000142266	0.012092588	0.008236438	ENSDARG00000099185/ENSDARG00000100635	2
MF	GO:0015078	proton transmembrane transporter activity	0.000706237	0.030015068	0.0204437	ENSDARG00000011841/ENSDARG00000022438/ENSDARG00000059057	3
MF	GO:0045182	translation regulator activity	0.001710615	0.048467419	0.033011865	ENSDARG00000020232/ENSDARG00000070922/ENSDARG00000102452	3
