# Supplementary material for: Cell-type-specific responses to the microbiota across all tissues of the larval zebrafish
Source: Cell Rep. Author manuscript; Available in PMC 2023 Oct 23. (PMC10423310; doi:10.1016/j.celrep.2023.112095)
Supplement: MMC11 [file NIHMS1880944-supplement-MMC11.zip › DataS5/S.Figure7_PanelB_DEGs_GOterms/SubCluster2/subClu2_CVvGF.tsv]

	gene	gene_NAME	p_val_adj	p_val	avg_log2FC	pct.1	pct.2
1	ENSDARG00000032929	cryba1l1	7.66E-07	3.47E-11	-2.086190742	0.153	0.709
2	ENSDARG00000109861	BX545855.1	1.44E-05	6.54E-10	-1.759706193	0.153	0.684
3	ENSDARG00000087324	crygm2d1	2.39E-05	1.09E-09	-1.922737208	0.167	0.671
4	ENSDARG00000024548	cryba4	5.46E-05	2.47E-09	-2.016637558	0.167	0.646
5	ENSDARG00000087765	crygm2d10	5.54E-05	2.51E-09	-2.122938377	0.125	0.595
6	ENSDARG00000086917	crygm2d2	0.00015243	6.91E-09	-1.726057791	0.264	0.747
7	ENSDARG00000030411	crygn2	0.000496465	2.25E-08	-1.736460596	0.153	0.62
8	ENSDARG00000069801	crygm2d12	0.002808234	1.27E-07	-1.904336266	0.194	0.608
9	ENSDARG00000002768	pvalb2	0.007705074	3.49E-07	0.60140303	0.986	0.975
10	ENSDARG00000068507	crybb1	0.014082024	6.38E-07	-1.562279512	0.292	0.658
11	ENSDARG00000094310	si:ch211-255g12.6	0.052855696	2.40E-06	-1.758377919	0.125	0.468
12	ENSDARG00000076790	crygm2d16	0.058783959	2.66E-06	-1.803402483	0.111	0.456
13	ENSDARG00000088823	crygm2d3	0.07687636	3.49E-06	-1.506709278	0.042	0.354
14	ENSDARG00000053875	cryba1b	0.093079233	4.22E-06	-1.618901741	0.25	0.62
15	ENSDARG00000058206	si:ch211-153b23.5	0.115406362	5.23E-06	2.949276578	0.236	0
16	ENSDARG00000016793	crybb1l2	0.121654705	5.52E-06	-1.280491597	0.139	0.494
17	ENSDARG00000041925	cryba2b	0.260729432	1.18E-05	-1.501980724	0.236	0.595
18	ENSDARG00000053862	crygmx	0.44944159	2.04E-05	-1.609331265	0.264	0.57
19	ENSDARG00000030349	cryba2a	0.503230883	2.28E-05	-1.772221891	0.069	0.354
20	ENSDARG00000086658	crygm2d21	0.703629746	3.19E-05	-1.400723211	0.097	0.405
21	ENSDARG00000013871	slc5a1	0.905162405	4.10E-05	1.477150261	0.486	0.215
22	ENSDARG00000000068	slc9a3r1a	1	0.089053285	0.619945064	0.306	0.19
23	ENSDARG00000000212	krt97	1	0.008579978	-0.642630406	0.417	0.658
24	ENSDARG00000000563	ttn.1	1	0.249694983	-0.387530788	0.125	0.203
25	ENSDARG00000001889	tuba1a	1	0.105533623	0.789750469	0.139	0.063
26	ENSDARG00000002082	csnk2a1	1	0.175090085	-0.445537166	0.042	0.101
27	ENSDARG00000002193	rho	1	0.873968017	0.483822905	0.333	0.38
28	ENSDARG00000002240	psmb6	1	0.081601372	0.653401212	0.208	0.114
29	ENSDARG00000002369	UBB	1	0.409815723	-0.271226761	0.097	0.139
30	ENSDARG00000002523	hsdl2	1	0.149380512	0.609489999	0.111	0.051
31	ENSDARG00000002589	mylpfb	1	0.104952783	0.615804025	0.542	0.456
32	ENSDARG00000002710	ncl	1	0.120680512	0.471293844	0.264	0.152
33	ENSDARG00000002745	tdh	1	0.398100441	0.546871078	0.236	0.203
34	ENSDARG00000003032	eif4a1b	1	0.126599922	-0.432379077	0.278	0.405
35	ENSDARG00000003151	skp1	1	0.234636087	0.558226847	0.194	0.139
36	ENSDARG00000003219	bin2a	1	0.036611215	-0.726798339	0.069	0.19
37	ENSDARG00000003308	emc2	1	0.573116253	0.30324062	0.125	0.101
38	ENSDARG00000003526	psma5	1	0.009887674	1.171450663	0.181	0.051
39	ENSDARG00000003570	hsp90b1	1	0.018447421	0.980080046	0.125	0.025
40	ENSDARG00000003695	vdac3	1	0.602091857	0.277165565	0.167	0.139
41	ENSDARG00000003795	idh2	1	0.414424586	0.460596174	0.208	0.165
42	ENSDARG00000003860	cbx3a	1	0.07430679	-0.470767221	0.028	0.101
43	ENSDARG00000003920	setb	1	0.519531601	0.519688322	0.153	0.127
44	ENSDARG00000004034	arhgdig	1	0.151928484	-0.472524678	0.056	0.127
45	ENSDARG00000004060	bhlhe40	1	0.047670077	-0.616268225	0.028	0.114
46	ENSDARG00000004141	zgc:92630	1	0.006702959	0.804134654	0.236	0.076
47	ENSDARG00000004948	bccip	1	0.653074316	0.257044574	0.333	0.329
48	ENSDARG00000005423	pgam1a	1	0.037827064	-0.822229756	0.167	0.304
49	ENSDARG00000005451	gdi2	1	0.071229551	-0.736508416	0.069	0.165
50	ENSDARG00000005772	tsr2	1	0.044075545	-0.595296305	0.028	0.114
51	ENSDARG00000005840	got2b	1	0.311275833	0.432360447	0.167	0.114
52	ENSDARG00000005926	ak2	1	0.004688716	-0.738161623	0.153	0.392
53	ENSDARG00000006029	lta4h	1	0.200188939	-0.511116948	0.083	0.152
54	ENSDARG00000006207	gpx1b	1	0.007091298	1.174518867	0.333	0.165
55	ENSDARG00000006215	akr1b1	1	0.515931876	0.328979658	0.403	0.418
56	ENSDARG00000006225	ddx39aa	1	0.177735561	-0.455634111	0.042	0.101
57	ENSDARG00000006260	tuba8l4	1	0.146789074	0.524118371	0.194	0.114
58	ENSDARG00000006413	rpl38	1	0.00339689	-0.469719446	0.764	0.899
59	ENSDARG00000006427	fabp2	1	0.010539593	-0.314703521	0.972	0.975
60	ENSDARG00000006766	snd1	1	0.089846835	-0.337346982	0.111	0.228
61	ENSDARG00000006811	sult1st6	1	0.100046592	-0.442563117	0.097	0.203
62	ENSDARG00000007216	abce1	1	0.224841222	-0.351668036	0.056	0.114
63	ENSDARG00000007576	crybb1l1	1	8.26E-05	-1.388900424	0.181	0.494
64	ENSDARG00000007693	nfkbiab	1	0.426047265	0.368081824	0.111	0.076
65	ENSDARG00000007697	fabp7a	1	0.263394808	0.444513177	0.139	0.228
66	ENSDARG00000007836	ctsla	1	0.554773003	0.534554018	0.125	0.101
67	ENSDARG00000007960	hnrnpaba	1	0.065025542	-0.533139305	0.208	0.367
68	ENSDARG00000008029	mep1a.2	1	0.337078114	0.754438042	0.194	0.152
69	ENSDARG00000008049	si:dkey-42i9.4	1	0.177735561	-0.373903612	0.042	0.101
70	ENSDARG00000008502	pno1	1	0.136240548	-0.419524754	0.194	0.329
71	ENSDARG00000008553	zgc:136872	1	0.177735561	-0.363915937	0.042	0.101
72	ENSDARG00000008706	paip2b	1	0.122347931	-0.441793071	0.042	0.114
73	ENSDARG00000008748	ube2na	1	0.047493483	0.890997857	0.125	0.038
74	ENSDARG00000008785	dldh	1	0.153142665	0.532438543	0.278	0.19
75	ENSDARG00000009040	si:ch73-141c7.1	1	0.161960893	0.540973268	0.319	0.241
76	ENSDARG00000009250	etfb	1	0.269478589	0.478893159	0.208	0.152
77	ENSDARG00000009505	prelid3b	1	0.095843898	-0.410155159	0.167	0.291
78	ENSDARG00000009544	cldnb	1	0.025512717	-0.709145654	0.014	0.101
79	ENSDARG00000009640	psmb1	1	0.201885797	0.6087723	0.139	0.076
80	ENSDARG00000009830	hdlbpa	1	0.811608206	0.379824921	0.153	0.152
81	ENSDARG00000010008	vim	1	0.472898487	-0.268783893	0.111	0.152
82	ENSDARG00000010717	chchd10	1	0.426047265	0.326386444	0.111	0.076
83	ENSDARG00000011553	atp5pb	1	0.355877235	0.278218161	0.528	0.519
84	ENSDARG00000011841	atp5l	1	0.033504726	0.51104558	0.639	0.519
85	ENSDARG00000012076	apoa1a	1	0.112071903	-0.255700644	0.986	0.975
86	ENSDARG00000012194	scp2a	1	0.072442432	-0.514328651	0.181	0.316
87	ENSDARG00000012244	ube2e3	1	0.221929706	-0.386077728	0.056	0.114
88	ENSDARG00000012903	slc34a2a	1	0.112349668	-0.482084234	0.097	0.19
89	ENSDARG00000012972	cfl1l	1	0.103530842	-0.392815481	0.167	0.304
90	ENSDARG00000012987	gpia	1	0.692658876	0.308489203	0.139	0.127
91	ENSDARG00000013044	ndufv2	1	0.104692856	0.741171146	0.153	0.076
92	ENSDARG00000013144	atp1b1a	1	0.125467479	0.312233406	0.792	0.646
93	ENSDARG00000013371	isoc2	1	0.041532229	-0.647250746	0.028	0.114
94	ENSDARG00000013430	bhmt	1	0.033430663	-0.566920705	0.139	0.304
95	ENSDARG00000013475	cct4	1	0.030719454	-0.440685819	0.222	0.43
96	ENSDARG00000013623	vdac2	1	0.071964125	-0.384644668	0.542	0.709
97	ENSDARG00000013755	actn3a	1	0.30468966	0.424549144	0.125	0.076
98	ENSDARG00000013863	fam133b	1	0.089510227	0.547921204	0.181	0.089
99	ENSDARG00000013963	mipb	1	0.050524981	-0.471246009	0.028	0.114
100	ENSDARG00000013966	psma6b	1	0.047493483	0.736211073	0.125	0.038
101	ENSDARG00000013979	ndfip1	1	0.388350024	0.497362567	0.111	0.076
102	ENSDARG00000014031	abcc2	1	0.485892733	-0.313742617	0.069	0.101
103	ENSDARG00000014313	atp5pf	1	0.16331457	-0.292786311	0.347	0.494
104	ENSDARG00000014536	pfdn1	1	0.179452128	-0.406313402	0.069	0.139
105	ENSDARG00000014556	serpinb1l3	1	0.034492856	-0.566619393	0.417	0.646
106	ENSDARG00000014591	ilf2	1	0.131861392	-0.519807011	0.056	0.127
107	ENSDARG00000014803	cryba1l2	1	0.005791332	-0.777278054	0	0.101
108	ENSDARG00000014806	hacd2	1	0.041532229	-0.689831129	0.028	0.114
109	ENSDARG00000015111	ddx39ab	1	0.102478588	-0.442751846	0.056	0.139
110	ENSDARG00000015201	pcmt	1	0.495529379	-0.262810147	0.069	0.101
111	ENSDARG00000015314	zc4h2	1	0.151635141	0.54046236	0.111	0.051
112	ENSDARG00000015343	pgd	1	0.158380408	0.692590603	0.125	0.063
113	ENSDARG00000015445	lim2.4	1	0.000302398	-1.374148782	0.083	0.316
114	ENSDARG00000015662	pla2g12b	1	0.124434509	-0.491293765	0.208	0.329
115	ENSDARG00000015757	tmem50a	1	0.107718275	-0.458124136	0.042	0.114
116	ENSDARG00000015866	apoa2	1	0.008041103	-0.607283954	0.528	0.734
117	ENSDARG00000016081	cldn15la	1	0.210591468	0.393581164	0.361	0.291
118	ENSDARG00000016173	cct3	1	0.498835348	0.340582431	0.167	0.139
119	ENSDARG00000016889	eif3g	1	0.127691077	0.478046196	0.361	0.266
120	ENSDARG00000017314	CELA1 (1 of many)	1	0.545775204	-0.680965184	0.292	0.253
121	ENSDARG00000017441	mylz3	1	0.103702109	0.322031641	0.903	0.886
122	ENSDARG00000017445	eif3i	1	0.592489634	0.259763814	0.361	0.38
123	ENSDARG00000017624	krt4	1	0.076446362	-0.280107427	0.931	0.949
124	ENSDARG00000017772	mdh1aa	1	0.112077409	-0.316257599	0.833	0.899
125	ENSDARG00000017781	hsd17b10	1	0.155853857	0.761396597	0.139	0.076
126	ENSDARG00000017794	sdr16c5b	1	0.005109617	-0.986994683	0.014	0.139
127	ENSDARG00000017882	rdh1	1	0.528114016	0.416470534	0.222	0.203
128	ENSDARG00000017985	zgc:77739	1	0.059638882	0.951380158	0.167	0.076
129	ENSDARG00000018124	psmd3	1	0.321353597	0.321896502	0.111	0.063
130	ENSDARG00000018361	sult1st3	1	0.025097726	0.861573234	0.139	0.038
131	ENSDARG00000018404	krt18a.1	1	0.275887603	0.504078877	0.139	0.089
132	ENSDARG00000018426	aldh7a1	1	0.2157762	0.328492883	0.139	0.076
133	ENSDARG00000018461	zgc:56095	1	0.313390865	-0.419565026	0.083	0.139
134	ENSDARG00000018621	slc6a19a.1	1	0.502625402	0.479213086	0.167	0.139
135	ENSDARG00000018637	sec61g	1	0.290380871	0.359280229	0.736	0.696
136	ENSDARG00000018903	aimp2	1	0.055632301	-0.558428274	0.069	0.177
137	ENSDARG00000018961	gtpbp4	1	0.287852266	0.375718643	0.444	0.392
138	ENSDARG00000019228	mogat2	1	0.157646794	0.314175575	0.222	0.127
139	ENSDARG00000019353	sparc	1	0.477035184	-0.323985853	0.153	0.203
140	ENSDARG00000019444	ssr4	1	0.298202741	-0.269549345	0.25	0.354
141	ENSDARG00000019644	ldhba	1	0.090079055	-0.649993172	0.111	0.215
142	ENSDARG00000019732	mtch2	1	0.719484889	0.494704567	0.111	0.101
143	ENSDARG00000019838	ugdh	1	0.294656141	-0.2531741	0.069	0.127
144	ENSDARG00000020187	GCA	1	0.192764878	0.53907935	0.194	0.127
145	ENSDARG00000020232	eif6	1	0.039767612	0.799090202	0.181	0.076
146	ENSDARG00000020239	lpin1	1	0.799077402	0.281495887	0.111	0.101
147	ENSDARG00000020405	napab	1	0.470337685	0.397211324	0.111	0.076
148	ENSDARG00000020504	h3f3b.1	1	0.258510327	0.442294848	0.222	0.165
149	ENSDARG00000020866	apoa4b.2	1	0.043098181	0.580865976	0.708	0.633
150	ENSDARG00000020890	tmod4	1	0.181722533	0.735074408	0.139	0.076
151	ENSDARG00000021059	alas1	1	0.188632071	0.856236014	0.486	0.443
152	ENSDARG00000021149	cbr1l	1	0.354457877	0.344503623	0.333	0.278
153	ENSDARG00000021252	cct6a	1	0.354552333	0.335590129	0.208	0.152
154	ENSDARG00000021257	eif3d	1	0.254605777	-0.269259381	0.222	0.316
155	ENSDARG00000021339	cpa5	1	0.126643322	0.751748016	0.153	0.076
156	ENSDARG00000021372	tob1b	1	0.746338815	0.428572598	0.181	0.177
157	ENSDARG00000021550	rad23b	1	0.921585154	0.252171433	0.111	0.114
158	ENSDARG00000021924	hsp70.3	1	0.432720329	0.328274643	0.125	0.089
159	ENSDARG00000021984	ndufa2	1	0.17554343	-0.396140002	0.083	0.165
160	ENSDARG00000022303	higd1a	1	0.145906085	-0.374716887	0.097	0.19
161	ENSDARG00000022438	cox6a1	1	0.015927386	0.730260272	0.542	0.405
162	ENSDARG00000022456	eno1a	1	0.118612179	0.651039253	0.181	0.101
163	ENSDARG00000022684	fkbp1aa	1	0.055659965	-0.578448061	0.222	0.38
164	ENSDARG00000022767	apobb.1	1	0.171903445	0.807165838	0.125	0.063
165	ENSDARG00000023151	ucp1	1	0.013368494	-0.514295965	0.722	0.797
166	ENSDARG00000023290	fabp3	1	0.172028118	0.639831794	0.222	0.152
167	ENSDARG00000023323	ywhaqb	1	0.291361408	0.462175534	0.125	0.076
168	ENSDARG00000023532	pinx1	1	0.25446048	-0.346404773	0.125	0.203
169	ENSDARG00000023852	lsm4	1	0.022263516	0.916422562	0.139	0.038
170	ENSDARG00000024278	adh8b	1	0.051142247	-0.484481731	0.292	0.456
171	ENSDARG00000024433	pvalb4	1	0.018239622	0.780655802	0.361	0.203
172	ENSDARG00000025147	cd63	1	0.192764878	0.580854358	0.194	0.127
173	ENSDARG00000025522	sgk1	1	0.000237365	-1.223940401	0.028	0.241
174	ENSDARG00000025977	blmh	1	0.312610558	-0.334526566	0.125	0.19
175	ENSDARG00000026655	tspo	1	0.553736571	-0.277806431	0.083	0.114
176	ENSDARG00000026712	rab5c	1	0.272114244	0.512685252	0.125	0.076
177	ENSDARG00000026726	anxa1a	1	0.213601208	-0.310777454	0.139	0.241
178	ENSDARG00000027009	zgc:85777	1	0.147151556	0.658804975	0.111	0.051
179	ENSDARG00000027088	ptgdsb.1	1	0.212650112	0.476945935	0.278	0.215
180	ENSDARG00000027141	ube2l3b	1	0.153915595	0.455334731	0.111	0.051
181	ENSDARG00000027899	sem1	1	0.414424586	0.479568751	0.208	0.165
182	ENSDARG00000027984	gstz1	1	0.012985063	1.239277079	0.153	0.038
183	ENSDARG00000028106	glrx	1	0.022245996	0.940518356	0.306	0.177
184	ENSDARG00000028198	ube2v2	1	0.195577732	-0.501873557	0.083	0.152
185	ENSDARG00000028335	hmga1a	1	0.137197186	0.629235977	0.181	0.101
186	ENSDARG00000028336	dhdhl	1	0.862859593	0.394952458	0.167	0.177
187	ENSDARG00000028804	ankrd9	1	0.582934529	0.359071712	0.111	0.089
188	ENSDARG00000028889	ndufb10	1	0.531472704	0.345015476	0.25	0.228
189	ENSDARG00000029069	tnni2a.4	1	0.104390537	0.370245798	0.819	0.81
190	ENSDARG00000029415	mtx2	1	0.092446162	0.585580003	0.111	0.038
191	ENSDARG00000029445	zgc:56676	1	0.314947406	0.392478069	0.125	0.076
192	ENSDARG00000029722	hmgb2a	1	0.377671726	0.78877076	0.153	0.114
193	ENSDARG00000029747	mep1a.1	1	0.454334187	0.656976286	0.181	0.152
194	ENSDARG00000029795	prxl2b	1	0.14070701	0.478117376	0.153	0.076
195	ENSDARG00000029818	srsf5a	1	0.220787276	0.351033011	0.292	0.215
196	ENSDARG00000029995	tnni2b.2	1	0.065102632	0.770703416	0.153	0.063
197	ENSDARG00000030139	sdhdb	1	0.439734844	0.285443419	0.222	0.177
198	ENSDARG00000030408	rps26l	1	0.001345148	-0.420811837	0.917	0.962
199	ENSDARG00000030441	ppa1b	1	0.052462999	-0.571004746	0.181	0.329
200	ENSDARG00000030478	zgc:66484	1	0.256754365	0.593317597	0.125	0.076
201	ENSDARG00000030479	hmgb1b	1	0.288841831	0.489225548	0.181	0.127
202	ENSDARG00000030694	atp6v1e1b	1	0.445091404	0.355475162	0.125	0.089
203	ENSDARG00000030949	srprb	1	0.026116823	-0.708284347	0.014	0.101
204	ENSDARG00000031435	TXN	1	0.116952709	-0.288798502	0.472	0.633
205	ENSDARG00000031819	eif4ebp2	1	0.294240206	0.452509386	0.139	0.089
206	ENSDARG00000032102	prdx3	1	0.103356818	0.774931292	0.208	0.127
207	ENSDARG00000032619	tob1a	1	0.022666565	-0.743940929	0.069	0.203
208	ENSDARG00000032802	ktn1	1	0.026116823	-0.686761997	0.014	0.101
209	ENSDARG00000032866	erh	1	0.00931968	1.129809509	0.181	0.051
210	ENSDARG00000032970	cox4i1	1	0.067307645	0.363040165	0.597	0.481
211	ENSDARG00000032997	rnf185	1	0.318816006	-0.260884262	0.056	0.101
212	ENSDARG00000033009	h3f3c	1	0.173328903	-0.431513306	0.111	0.19
213	ENSDARG00000033138	lyrm2	1	0.084712299	0.63093785	0.111	0.038
214	ENSDARG00000033364	mgst3b	1	0.092410067	0.683840405	0.292	0.19
215	ENSDARG00000033382	grifin	1	0.307385198	-0.331281615	0.056	0.101
216	ENSDARG00000033466	tagln2	1	0.513740045	0.506091461	0.208	0.177
217	ENSDARG00000033609	map1lc3a	1	0.070195379	-0.649225891	0.028	0.101
218	ENSDARG00000033655	stmn1b	1	0.176076224	0.371520276	0.278	0.19
219	ENSDARG00000033683	tpma	1	0.091633956	0.323835786	0.819	0.785
220	ENSDARG00000033789	ndufb7	1	0.361833845	0.366510116	0.25	0.203
221	ENSDARG00000033832	ampd1	1	0.0981958	0.612961806	0.208	0.114
222	ENSDARG00000034427	jpt2	1	0.213357446	-0.450993452	0.056	0.114
223	ENSDARG00000035054	pdcd10a	1	0.08009121	-0.524351508	0.028	0.101
224	ENSDARG00000035327	ckma	1	0.315517963	0.270339066	0.722	0.722
225	ENSDARG00000035622	xbp1	1	0.226973808	-0.342179254	0.083	0.152
226	ENSDARG00000035715	marcksl1b	1	0.437763264	0.482580984	0.375	0.367
227	ENSDARG00000035810	rgcc	1	0.391133364	0.416831629	0.181	0.139
228	ENSDARG00000035882	rida	1	0.120474669	-0.366532308	0.222	0.392
229	ENSDARG00000036161	hnrnpa0l	1	0.199865456	0.424794717	0.306	0.241
230	ENSDARG00000036162	hnrnpa0b	1	0.084347553	0.592922639	0.153	0.063
231	ENSDARG00000036237	slc27a2a	1	0.198214925	-0.375834977	0.069	0.139
232	ENSDARG00000036329	ndufa1	1	0.233165999	-0.358975895	0.153	0.228
233	ENSDARG00000036684	ndufa7	1	0.205026767	-0.517890286	0.056	0.114
234	ENSDARG00000036830	krt91	1	0.219419832	-0.425451324	0.722	0.772
235	ENSDARG00000036834	krt92	1	0.02225063	-0.385624558	0.917	0.937
236	ENSDARG00000036840	krt15	1	0.106142907	-0.532052306	0.083	0.177
237	ENSDARG00000036942	gpd1c	1	0.093734015	-0.708092881	0.056	0.139
238	ENSDARG00000037318	ddost	1	0.010592241	1.051607015	0.111	0.013
239	ENSDARG00000037425	s100a10a	1	0.010380468	-0.405256635	0.806	0.911
240	ENSDARG00000037789	pvalb1	1	8.35E-05	0.585991494	0.986	0.962
241	ENSDARG00000037790	pvalb8	1	0.11518623	0.746131526	0.347	0.266
242	ENSDARG00000037998	flot1b	1	0.136384901	0.570790533	0.111	0.051
243	ENSDARG00000038028	ndufa6	1	0.9789447	0.329081452	0.25	0.278
244	ENSDARG00000038076	romo1	1	0.139033702	-0.296162823	0.431	0.582
245	ENSDARG00000038439	fabp10a	1	0.44826815	-0.31676363	0.417	0.456
246	ENSDARG00000038475	acy1	1	0.026733255	-0.644942977	0.014	0.101
247	ENSDARG00000038577	cox6c	1	0.102224035	0.392375147	0.444	0.329
248	ENSDARG00000038694	zgc:101744	1	0.018229012	-0.457660279	0.139	0.329
249	ENSDARG00000038768	mrpl12	1	0.71613545	0.383170289	0.139	0.127
250	ENSDARG00000038900	acadm	1	0.05561429	0.740673354	0.139	0.051
251	ENSDARG00000039007	eno3	1	0.014737021	-0.463848286	0.597	0.861
252	ENSDARG00000039064	st3gal7	1	0.080092626	-0.567036403	0.028	0.101
253	ENSDARG00000039346	ndufa5	1	0.429235423	0.327899741	0.153	0.114
254	ENSDARG00000039605	mat1a	1	0.049557832	-0.627886195	0.028	0.114
255	ENSDARG00000039730	zgc:112160	1	0.741780718	-0.68708425	0.083	0.101
256	ENSDARG00000039830	gng5	1	0.10449422	0.668493604	0.125	0.051
257	ENSDARG00000039832	gsta.2	1	0.142249563	-0.505753838	0.153	0.253
258	ENSDARG00000039887	c1qbp	1	0.019755722	-0.665048436	0.056	0.19
259	ENSDARG00000039914	gapdhs	1	0.211839309	0.572143814	0.236	0.165
260	ENSDARG00000040059	gbp	1	0.113033632	-0.451251621	0.042	0.114
261	ENSDARG00000040121	psma2	1	0.299917276	-0.352078962	0.056	0.101
262	ENSDARG00000040184	syncrip	1	0.288091533	0.432044931	0.125	0.076
263	ENSDARG00000040295	apoeb	1	0.414015418	0.435286834	0.528	0.506
264	ENSDARG00000040298	apoa4b.1	1	0.000175129	0.71880469	0.958	0.823
265	ENSDARG00000040401	slc25a20	1	0.153971736	0.452877903	0.153	0.076
266	ENSDARG00000040534	epcam	1	0.208117383	0.406659236	0.139	0.076
267	ENSDARG00000040565	ckmb	1	0.071544657	0.493465452	0.597	0.544
268	ENSDARG00000040683	MEP1B	1	0.023643796	0.976054429	0.139	0.038
269	ENSDARG00000040747	tm4sf4	1	0.317826865	0.269377471	0.903	0.899
270	ENSDARG00000040764	id1	1	0.443464406	0.482260624	0.111	0.076
271	ENSDARG00000040822	fundc1	1	0.153915595	0.607187211	0.111	0.051
272	ENSDARG00000041051	mid1ip1a	1	0.01005216	1.145067245	0.111	0.013
273	ENSDARG00000041203	drap1	1	0.396546773	0.413552739	0.111	0.076
274	ENSDARG00000041232	rps29	1	0.045051684	-0.309843207	0.819	0.937
275	ENSDARG00000041314	ndufb9	1	0.553486669	0.265056259	0.236	0.203
276	ENSDARG00000041607	eif4ebp3l	1	0.055118037	-0.4651355	0.306	0.481
277	ENSDARG00000041623	mt2	1	0.286620997	0.339791399	0.181	0.114
278	ENSDARG00000041665	mkrn1	1	0.118482187	0.719803928	0.139	0.063
279	ENSDARG00000041691	bhlhe41	1	0.046749099	-0.628030557	0.028	0.114
280	ENSDARG00000042010	pklr	1	0.026597761	-0.387535574	0.319	0.544
281	ENSDARG00000042124	si:dkey-4e7.3	1	0.261003771	0.693971471	0.167	0.114
282	ENSDARG00000042245	myl13	1	0.337623856	-0.29036872	0.069	0.114
283	ENSDARG00000042293	ca4b	1	0.302120761	-0.551928923	0.083	0.139
284	ENSDARG00000042428	gstt1a	1	0.002242572	-0.932020082	0.111	0.342
285	ENSDARG00000042777	ndufa11	1	0.309706816	0.428096946	0.194	0.139
286	ENSDARG00000042876	abracl	1	0.025347785	-0.831194901	0.028	0.127
287	ENSDARG00000042920	sult3st3	1	0.703453391	0.295223256	0.125	0.114
288	ENSDARG00000042933	bloc1s6	1	0.093734015	0.788317315	0.139	0.063
289	ENSDARG00000043102	lxn	1	0.003017179	-0.569202995	0.292	0.532
290	ENSDARG00000043257	ckbb	1	0.048516719	-0.409119619	0.611	0.772
291	ENSDARG00000043457	gapdh	1	0.003190453	-0.349873512	1	1
292	ENSDARG00000043502	ccdc124	1	0.025512717	-0.782464601	0.014	0.101
293	ENSDARG00000043511	prdx6	1	0.32936643	-0.326405348	0.111	0.165
294	ENSDARG00000043587	srd5a2a	1	0.139932243	-0.311301269	0.208	0.354
295	ENSDARG00000044102	znf593	1	0.162302071	-0.534193879	0.042	0.101
296	ENSDARG00000044565	ola1	1	0.274981232	-0.414521685	0.222	0.304
297	ENSDARG00000044669	hp1bp3	1	0.032222249	-0.605644032	0.056	0.177
298	ENSDARG00000045019	aamp	1	0.127829197	0.639442094	0.167	0.089
299	ENSDARG00000045132	vdac1	1	0.065361122	-0.541590143	0.069	0.177
300	ENSDARG00000045230	cox6b1	1	0.306778835	-0.367625122	0.264	0.342
301	ENSDARG00000045352	cst14a.2	1	0.312799604	0.442424305	0.278	0.228
302	ENSDARG00000045399	cct5	1	0.417378585	0.344449675	0.139	0.101
303	ENSDARG00000045414	elovl2	1	0.072788598	0.742456967	0.194	0.101
304	ENSDARG00000045514	atp5f1c	1	0.326224187	0.336585783	0.486	0.43
305	ENSDARG00000045618	clta	1	0.073653019	0.6696425	0.153	0.063
306	ENSDARG00000045776	cnbpa	1	0.388104733	-0.376930694	0.167	0.241
307	ENSDARG00000045877	ube2nb	1	0.147902054	-0.625391405	0.042	0.101
308	ENSDARG00000045913	mrps10	1	0.352592611	0.270947519	0.181	0.127
309	ENSDARG00000046012	slc47a1	1	0.466927469	-0.273743881	0.069	0.101
310	ENSDARG00000046022	tmed7	1	0.018590841	1.100783803	0.167	0.051
311	ENSDARG00000046030	zgc:110339	1	0.177202879	-0.463588492	0.069	0.139
312	ENSDARG00000051986	ndufs8a	1	0.258968651	-0.301088461	0.097	0.165
313	ENSDARG00000052082	gabarapb	1	0.426940223	0.395184034	0.222	0.19
314	ENSDARG00000052336	ociad2	1	0.241383251	-0.511622923	0.194	0.266
315	ENSDARG00000052712	suclg1	1	0.487971343	-0.302929424	0.431	0.468
316	ENSDARG00000052840	ndufs4	1	0.16944084	-0.390033647	0.083	0.165
317	ENSDARG00000052856	khdrbs1a	1	0.57931011	0.411414834	0.278	0.291
318	ENSDARG00000053217	cox7a2a	1	0.32948865	0.416802402	0.403	0.354
319	ENSDARG00000053254	mylpfa	1	0.001610972	0.473541475	0.958	0.937
320	ENSDARG00000053291	pnrc2	1	0.371108593	0.491634819	0.25	0.215
321	ENSDARG00000053381	plpp1a	1	0.071927939	-0.590804301	0.042	0.127
322	ENSDARG00000053446	sub1a	1	0.28887174	0.375783569	0.111	0.063
323	ENSDARG00000053485	aldh6a1	1	0.497877583	0.272087126	0.292	0.253
324	ENSDARG00000053493	aldh1a2	1	0.172474105	-0.373450923	0.042	0.101
325	ENSDARG00000053526	enpp7.1	1	0.624989311	-0.254038362	0.097	0.127
326	ENSDARG00000053625	anxa2b	1	0.101272768	0.784201406	0.292	0.203
327	ENSDARG00000053684	aldob	1	0.001522104	-0.339506767	1	1
328	ENSDARG00000053774	alpi.2	1	0.281965056	0.506902187	0.111	0.063
329	ENSDARG00000053853	slc13a2	1	0.189454638	-0.31223417	0.431	0.557
330	ENSDARG00000053858	crip1	1	0.047219768	-0.464420381	0.528	0.684
331	ENSDARG00000053973	fetub	1	0.098024449	-0.733854438	0.097	0.19
332	ENSDARG00000053990	hmgb2b	1	0.137654139	-0.490368417	0.056	0.127
333	ENSDARG00000054058	h1fx	1	0.191308771	-0.477524956	0.097	0.177
334	ENSDARG00000054272	caprin1b	1	0.200188939	-0.411224184	0.083	0.152
335	ENSDARG00000054616	cldni	1	0.027504143	-0.660039306	0.028	0.127
336	ENSDARG00000054696	psmb4	1	0.773362225	0.296252334	0.125	0.114
337	ENSDARG00000054786	faah2b	1	0.073146394	-0.557743956	0.042	0.127
338	ENSDARG00000054907	cox7a2l	1	0.197475727	-0.287814105	0.139	0.228
339	ENSDARG00000055064	prdx5	1	0.343621686	0.290643396	0.139	0.089
340	ENSDARG00000055185	tm4sf5	1	0.0703448	0.774245173	0.153	0.063
341	ENSDARG00000055216	tuba1c	1	0.195089126	0.646436403	0.278	0.215
342	ENSDARG00000055416	serpinb1	1	0.125288492	-0.331166316	0.472	0.582
343	ENSDARG00000055455	gpm6aa	1	0.046480764	-0.922990623	0.056	0.152
344	ENSDARG00000055589	s100t	1	0.424584704	-0.271435965	0.083	0.127
345	ENSDARG00000055656	pdzd3b	1	0.316889871	-0.32160945	0.056	0.101
346	ENSDARG00000055708	timm8b	1	0.14305049	-0.463072554	0.083	0.165
347	ENSDARG00000056108	ndufa4	1	0.09679802	-0.592297132	0.097	0.19
348	ENSDARG00000056167	hspe1	1	0.114711125	-0.443043455	0.139	0.253
349	ENSDARG00000056186	eif5a2	1	0.214351695	0.770763989	0.167	0.114
350	ENSDARG00000056248	si:dkey-183i3.5	1	0.022792561	-0.830471262	0.181	0.342
351	ENSDARG00000056307	znf706	1	0.910811735	0.402759878	0.111	0.114
352	ENSDARG00000056410	fdx1	1	0.065869184	-0.622628631	0.083	0.19
353	ENSDARG00000056583	ndufs6	1	0.584812907	0.270248893	0.139	0.114
354	ENSDARG00000056744	ela2	1	0.138682566	0.31547094	0.222	0.139
355	ENSDARG00000056765	ela2l	1	0.557243037	-0.934408024	0.167	0.139
356	ENSDARG00000057035	stoml3b	1	0.801051419	0.467360299	0.306	0.316
357	ENSDARG00000057414	phb	1	0.104692856	0.715991933	0.153	0.076
358	ENSDARG00000057460	crygm2d13	1	5.06E-05	-1.378498106	0.097	0.405
359	ENSDARG00000057571	pgam2	1	0.025211132	-0.820167259	0.125	0.278
360	ENSDARG00000057676	golga7	1	0.326589211	-0.265142996	0.056	0.101
361	ENSDARG00000057698	ctsd	1	0.046611193	0.890995105	0.125	0.038
362	ENSDARG00000057854	sap18	1	0.114850645	-0.532806812	0.042	0.114
363	ENSDARG00000057867	lasp1	1	0.172474105	-0.413822926	0.042	0.101
364	ENSDARG00000057882	arpc3	1	0.18921428	-0.273211426	0.097	0.177
365	ENSDARG00000058094	ciarta	1	0.196935131	-0.490375543	0.056	0.114
366	ENSDARG00000058297	timm13	1	0.388350024	0.488751842	0.111	0.076
367	ENSDARG00000058358	krt8	1	0.439614842	0.466216498	0.306	0.278
368	ENSDARG00000058371	krt5	1	0.006001044	-0.748374243	0.514	0.747
369	ENSDARG00000058445	zgc:136472	1	0.191254179	0.501911008	0.125	0.063
370	ENSDARG00000058454	dynll1	1	0.351571863	0.401587313	0.208	0.165
371	ENSDARG00000058463	ndufab1a	1	0.083672839	0.683907218	0.208	0.114
372	ENSDARG00000058593	sri	1	0.523554288	0.343191361	0.153	0.127
373	ENSDARG00000059057	atpv0e2	1	0.040107141	0.70397807	0.111	0.025
374	ENSDARG00000059391	gyg1b	1	0.077155522	-0.371122577	0.028	0.101
375	ENSDARG00000059725	hypk	1	0.1599596	-0.718777683	0.069	0.139
376	ENSDARG00000059729	sec14l8	1	0.051936833	-0.463351784	0.042	0.139
377	ENSDARG00000059908	si:ch211-217k17.7	1	0.036754186	0.999577009	0.181	0.076
378	ENSDARG00000060036	aimp1	1	0.575566824	0.393179778	0.111	0.089
379	ENSDARG00000060199	mrpl18	1	0.303635982	-0.358325903	0.056	0.101
380	ENSDARG00000061120	slc43a2b	1	0.181722533	0.534943143	0.139	0.076
381	ENSDARG00000061375	sgpl1	1	0.420066058	0.392919103	0.153	0.114
382	ENSDARG00000061858	zgc:153968	1	0.002504839	0.64627345	0.722	0.62
383	ENSDARG00000062326	hmgn7	1	0.460653615	0.329915411	0.236	0.19
384	ENSDARG00000062916	mrpl37	1	0.026406952	-0.865930198	0.028	0.127
385	ENSDARG00000063292	ssuh2rs1	1	0.11820901	-0.604717769	0.056	0.127
386	ENSDARG00000063665	mat2al	1	0.517867583	-0.267572808	0.181	0.228
387	ENSDARG00000063895	mt-nd1	1	0.848151969	0.344834661	0.236	0.228
388	ENSDARG00000063905	mt-co1	1	0.823415406	0.289792665	0.417	0.468
389	ENSDARG00000063914	mt-nd3	1	0.164408466	0.73225776	0.181	0.114
390	ENSDARG00000067848	nmrk2	1	0.275260178	-0.338635972	0.069	0.127
391	ENSDARG00000067975	atp5if1a	1	0.641658016	-0.284374875	0.292	0.329
392	ENSDARG00000067995	myhz1.2	1	0.377486283	0.257593276	0.347	0.266
393	ENSDARG00000067997	myhz1.3	1	0.300534634	0.252383548	0.139	0.089
394	ENSDARG00000068289	eif3k	1	0.063931947	0.568754776	0.347	0.228
395	ENSDARG00000068434	h3f3b.1	1	0.683300507	-0.303817279	0.097	0.114
396	ENSDARG00000068457	tnnt3b	1	0.080181705	0.414423377	0.722	0.658
397	ENSDARG00000068995	h2afx1	1	0.585997329	0.351490569	0.278	0.266
398	ENSDARG00000069100	aldh9a1a.1	1	0.027316113	-0.323684835	0.722	0.899
399	ENSDARG00000069142	aars	1	0.011450786	0.946839834	0.111	0.013
400	ENSDARG00000069521	vps29	1	0.095039719	0.742648171	0.125	0.051
401	ENSDARG00000069827	crygm2d11	1	6.96E-05	-1.580421761	0.028	0.266
402	ENSDARG00000069853	txndc9	1	0.051507895	-0.300316561	0.028	0.114
403	ENSDARG00000070038	rbp2a	1	0.110703785	-0.331606487	0.917	0.911
404	ENSDARG00000070057	si:dkey-69o16.5	1	0.046803159	-0.655801306	0.389	0.57
405	ENSDARG00000070386	krtcap2	1	0.564652316	0.348855642	0.153	0.127
406	ENSDARG00000070723	ndufa9a	1	0.170750041	0.439054976	0.208	0.127
407	ENSDARG00000070824	ndufb5	1	0.211838489	-0.446496419	0.153	0.241
408	ENSDARG00000070844	gamt	1	0.0150596	-0.516616336	0.778	0.924
409	ENSDARG00000070922	cnbpb	1	0.036365592	0.822168206	0.319	0.177
410	ENSDARG00000071021	papss2a	1	0.38146311	-0.285340414	0.083	0.127
411	ENSDARG00000071403	oaz1a	1	0.030888891	0.70112933	0.611	0.506
412	ENSDARG00000071426	lrrc59	1	0.330521603	-0.274173811	0.056	0.101
413	ENSDARG00000071445	myoz1b	1	0.558437779	-0.318107688	0.111	0.139
414	ENSDARG00000071592	aqp8a.2	1	0.620210713	0.268340967	0.181	0.165
415	ENSDARG00000071658	ywhag2	1	0.031055856	0.865250931	0.111	0.025
416	ENSDARG00000071691	uqcrc2b	1	0.573085532	0.334738646	0.181	0.165
417	ENSDARG00000073750	crygm2d18	1	0.004628474	-1.064452751	0.014	0.139
418	ENSDARG00000074057	calm3b	1	0.18683356	-0.317809924	0.111	0.203
419	ENSDARG00000074301	cth	1	0.177613636	-0.323328527	0.083	0.165
420	ENSDARG00000074507	rmdn1	1	0.376488605	0.527971728	0.292	0.266
421	ENSDARG00000074552	ndufs7	1	0.335798831	0.458547873	0.264	0.228
422	ENSDARG00000075758	ywhabb	1	0.370488297	0.48973251	0.167	0.127
423	ENSDARG00000075768	sdhb	1	0.065934727	0.679035802	0.222	0.114
424	ENSDARG00000076568	sec61b	1	0.05673116	0.619481207	0.444	0.316
425	ENSDARG00000076572	crygm2d7	1	0.002574779	-1.190733975	0.083	0.266
426	ENSDARG00000077383	anxa11a	1	0.027051835	-0.837322664	0.042	0.152
427	ENSDARG00000077533	eif3f	1	0.054302964	-0.417809257	0.569	0.747
428	ENSDARG00000077688	cpo	1	0.573360823	0.319043555	0.167	0.139
429	ENSDARG00000077717	rpl29	1	0.053413293	-0.401156862	0.722	0.823
430	ENSDARG00000078389	ifi46	1	0.41358692	0.457531946	0.139	0.101
431	ENSDARG00000078785	tmem258	1	0.249574815	0.619536107	0.264	0.203
432	ENSDARG00000079166	ace	1	0.49924	0.629366137	0.139	0.114
433	ENSDARG00000079274	prss59.1	1	0.135112836	-0.280291043	0.264	0.177
434	ENSDARG00000079647	muc13b	1	0.090575161	0.735159937	0.125	0.051
435	ENSDARG00000080010	adh5	1	0.007382259	-0.841220905	0.236	0.456
436	ENSDARG00000086216	prr13	1	0.254072651	-0.502348039	0.139	0.215
437	ENSDARG00000086618	psma3	1	0.317802723	0.462774406	0.153	0.101
438	ENSDARG00000086826	sult6b1	1	0.39343432	-0.302188354	0.542	0.633
439	ENSDARG00000086842	dap1b	1	0.904708595	0.318713173	0.208	0.241
440	ENSDARG00000086985	klc4	1	0.077766327	0.957368167	0.194	0.101
441	ENSDARG00000086996	si:ch73-234b20.5	1	0.181722533	0.554634531	0.139	0.076
442	ENSDARG00000087164	crygm2d4	1	0.011334558	-0.789300282	0.042	0.177
443	ENSDARG00000089361	wu:fb59d01	1	0.674170123	0.521706583	0.194	0.177
444	ENSDARG00000089382	zgc:158463	1	0.478649037	0.305731908	0.222	0.177
445	ENSDARG00000089399	tmem176l.2	1	0.01085534	1.146898153	0.264	0.114
446	ENSDARG00000089681	btf3l4	1	0.457011824	0.367455287	0.167	0.127
447	ENSDARG00000090185	si:dkeyp-73b11.8	1	0.48537849	0.284550481	0.583	0.57
448	ENSDARG00000090228	gsta.1	1	0.037485389	-0.46152019	0.778	0.873
449	ENSDARG00000090268	krtt1c19e	1	0.054060948	-0.560696403	0.333	0.506
450	ENSDARG00000090389	ndufv3	1	0.268870216	0.637923177	0.153	0.101
451	ENSDARG00000090428	ctrb1	1	0.932040953	-0.431047062	0.389	0.443
452	ENSDARG00000090722	leg1.1	1	0.476358388	-0.374624324	0.069	0.101
453	ENSDARG00000090850	serpina1l	1	0.203659967	-0.483777406	0.056	0.114
454	ENSDARG00000091609	spink4	1	0.186513418	-0.696184702	0.056	0.114
455	ENSDARG00000092155	apoc2	1	0.164107127	0.45875564	0.694	0.709
456	ENSDARG00000092170	apoc1	1	0.4460684	0.444138876	0.167	0.127
457	ENSDARG00000092362	hsp70.2	1	0.009790981	1.179922855	0.194	0.063
458	ENSDARG00000092798	ppib	1	0.150007195	0.547943754	0.292	0.215
459	ENSDARG00000092947	cyt1	1	0.001219897	-0.82258404	0.431	0.722
460	ENSDARG00000093044	si:ch211-161h7.5	1	0.368418859	-0.548608007	0.208	0.253
461	ENSDARG00000093313	ubb	1	0.195248833	0.370389147	0.236	0.152
462	ENSDARG00000093448	mpc1	1	0.202377242	-0.480788767	0.167	0.253
463	ENSDARG00000093796	itln2	1	0.002460916	1.465747561	0.111	0
464	ENSDARG00000094300	nupr1a	1	0.040680426	1.113663529	0.194	0.089
465	ENSDARG00000094833	coa5	1	0.023215619	-0.794420139	0.014	0.101
466	ENSDARG00000094929	apoa4b.2	1	0.092012518	0.866317531	0.222	0.127
467	ENSDARG00000095863	afp4	1	0.383224588	0.615083436	0.681	0.646
468	ENSDARG00000095947	adkb	1	0.255464059	0.664405513	0.111	0.063
469	ENSDARG00000096257	si:ch73-367p23.2	1	0.733704477	0.259621832	0.181	0.177
470	ENSDARG00000096849	si:dkey-16p21.8	1	0.285391884	0.566823983	0.167	0.114
471	ENSDARG00000097102	si:ch73-281n10.2	1	0.223719181	-0.38213215	0.194	0.291
472	ENSDARG00000097824	smco4	1	0.068371995	-0.600360222	0.042	0.127
473	ENSDARG00000098588	gchfr	1	0.116690559	-0.383162662	0.042	0.114
474	ENSDARG00000098589	cyb5a	1	0.358140012	0.280574212	0.292	0.241
475	ENSDARG00000098591	tubb2b	1	0.686388819	0.319701774	0.153	0.139
476	ENSDARG00000098671	prelid1a	1	0.751012254	0.386207261	0.111	0.101
477	ENSDARG00000098724	rgrb	1	0.16480161	-0.689078652	0.042	0.101
478	ENSDARG00000099175	hmgb1a	1	0.2935105	0.357641325	0.236	0.177
479	ENSDARG00000099185	chia.2	1	5.98E-05	0.761814738	0.958	0.873
480	ENSDARG00000099197	actc1b	1	0.006990592	0.315972853	0.986	0.987
481	ENSDARG00000099371	cygb1	1	0.083016801	-0.682735617	0.056	0.139
482	ENSDARG00000099420	nme2b.2	1	0.299985016	0.533997153	0.375	0.342
483	ENSDARG00000099439	serp1	1	0.128338983	-0.453504622	0.069	0.152
484	ENSDARG00000099499	ndufa4l	1	0.051655092	0.616589268	0.528	0.43
485	ENSDARG00000099776	glula	1	0.444030724	0.460571399	0.236	0.177
486	ENSDARG00000099974	ldb3b	1	0.487926032	0.439177927	0.153	0.127
487	ENSDARG00000100635	chia.1	1	0.004676788	1.21112714	0.556	0.392
488	ENSDARG00000101074	glud1b	1	0.194096947	-0.299950798	0.528	0.684
489	ENSDARG00000101160	apoa4a	1	0.504525173	0.369689805	0.125	0.177
490	ENSDARG00000101324	apoa1b	1	0.000125042	-0.907097775	0.556	0.823
491	ENSDARG00000101560	psma1	1	0.774874948	0.33925934	0.153	0.19
492	ENSDARG00000101619	minos1	1	0.068953389	-0.604264871	0.042	0.127
493	ENSDARG00000101766	ptmab	1	0.216547811	0.38484926	0.444	0.367
494	ENSDARG00000101979	eps8l3a	1	0.096411726	-0.488796604	0.097	0.203
495	ENSDARG00000102048	slc25a43	1	0.275171247	0.384184528	0.111	0.063
496	ENSDARG00000102076	spink2.1	1	0.69872493	0.38563003	0.111	0.101
497	ENSDARG00000102417	psmd7	1	0.188751215	0.51663351	0.125	0.063
498	ENSDARG00000102442	IZUMO1R	1	0.457015991	0.27937195	0.167	0.127
499	ENSDARG00000102452	eif3ha	1	0.008046108	1.080658819	0.319	0.165
500	ENSDARG00000102482	zgc:165573	1	0.051936833	0.801149306	0.139	0.051
501	ENSDARG00000102555	si:dkey-33i11.9	1	0.189288193	0.553486295	0.236	0.165
502	ENSDARG00000102640	pdia3	1	0.418701145	0.255317776	0.208	0.152
503	ENSDARG00000102741	sumo2b	1	0.285391884	0.614793552	0.167	0.114
504	ENSDARG00000102744	mgst3a	1	0.000401197	-1.199570972	0.167	0.43
505	ENSDARG00000102975	nsg2	1	0.216187904	-0.409066046	0.056	0.114
506	ENSDARG00000103101	si:ch211-235e9.6	1	0.168415649	-0.437163795	0.069	0.139
507	ENSDARG00000103226	dhcr7	1	0.014977485	-0.727635608	0.014	0.114
508	ENSDARG00000103403	sar1b	1	0.300534634	-0.347510797	0.083	0.139
509	ENSDARG00000103566	tomm20b	1	0.096711199	0.924983901	0.236	0.152
510	ENSDARG00000103612	akt2l	1	0.074998204	-0.54775826	0.083	0.19
511	ENSDARG00000103672	cirbpa	1	0.59282433	0.327931175	0.111	0.089
512	ENSDARG00000103785	sult2st2	1	0.002369385	-1.046346542	0.153	0.38
513	ENSDARG00000103878	anpepb	1	0.238025468	0.848279781	0.25	0.19
514	ENSDARG00000103919	si:ch73-1a9.3	1	0.499525627	0.310337309	0.361	0.342
515	ENSDARG00000103983	slc30a10	1	0.051507895	-0.493651437	0.028	0.114
516	ENSDARG00000104011	rps17	1	0.09463823	-0.31567219	0.694	0.873
517	ENSDARG00000104085	abcd3a	1	0.125870463	-0.391117634	0.125	0.241
518	ENSDARG00000104181	tmsb1	1	0.060921713	-0.446828748	0.514	0.684
519	ENSDARG00000104347	rtn4b	1	0.135426954	-0.280585621	0.583	0.709
520	ENSDARG00000104487	mthfs	1	0.015707686	-0.661324571	0.014	0.114
521	ENSDARG00000104537	cox7c	1	0.061426124	-0.388733522	0.319	0.519
522	ENSDARG00000105644	zgc:172079	1	0.000693139	1.142696376	0.528	0.304
523	ENSDARG00000112049	cldn15a	1	0.409213456	0.638585372	0.153	0.114
524	ENSDARG00000115717	pigbos1	1	0.025512717	-0.657466344	0.014	0.101
525	ENSDARG00000116164	crygm2d8	1	0.000545525	-1.081457916	0.125	0.38
526	ENSDARG00000116835	park7	1	0.314975203	-0.299175888	0.056	0.101
