# Supplementary material for: Cell-type-specific responses to the microbiota across all tissues of the larval zebrafish
Source: Cell Rep. Author manuscript; Available in PMC 2023 Oct 23. (PMC10423310; doi:10.1016/j.celrep.2023.112095)
Supplement: MMC11 [file NIHMS1880944-supplement-MMC11.zip › DataS5/S.Figure7_PanelB_DEGs_GOterms/SubCluster7/SubCluster7_GOsorting_CVZup.xlsx]

## Sheet: SubClu7_CVZ_DEGs
gene	gene_NAME	p_val_adj	p_val	avg_logFC	%CVZ	%GF
ENSDARG00000098662	si:ch73-359m17.9	1	0.0217557	2.91418	0.286	0.038
ENSDARG00000098591	tubb2b	1	0.00982421	1.32638	0.714	0.5
ENSDARG00000039243	zgc:152791	1	0.00543549	1.32238	0.429	0.077
ENSDARG00000088641	grn2	1	0.0217557	1.28129	0.286	0.038
ENSDARG00000062592	myl10	1	0.0280981	1.26865	0.286	0.038
ENSDARG00000042245	myl13	1	0.00617436	1.17471	0.357	0.038
ENSDARG00000099197	actc1b	1	0.00516512	0.882574	1	1
ENSDARG00000074217	si:dkey-188i13.6	1	0.00145838	0.877422	0.357	0
ENSDARG00000017441	mylz3	1	0.0124386	0.874438	0.929	0.808
ENSDARG00000053136	b2m	1	0.0168428	0.865273	0.214	0
ENSDARG00000008678	snx3	1	0.0392955	0.843941	0.643	0.423
ENSDARG00000037789	pvalb1	1	0.00384405	0.767137	1	1
ENSDARG00000086374	isg15	1	0.0168428	0.744695	0.214	0
ENSDARG00000033683	tpma	1	0.010082	0.742035	0.857	0.808
ENSDARG00000035715	marcksl1b	1	0.00540121	0.698745	1	0.423
ENSDARG00000068434	h3f3b.1	1	0.0309545	0.697362	0.857	0.692
ENSDARG00000046106	rab10	1	0.00693419	0.680291	0.786	0.462
ENSDARG00000001804	zgc:112148	1	0.0372588	0.677129	0.786	0.538
ENSDARG00000040910	ildr1b	1	0.0417384	0.675698	0.429	0.192
ENSDARG00000035327	ckma	1	0.0123985	0.663138	0.857	0.692
ENSDARG00000053254	mylpfa	1	0.024686	0.615237	1	1
ENSDARG00000019398	psma6a	1	0.00409025	0.605761	0.5	0.115
ENSDARG00000038030	rbx1	1	0.00777211	0.604088	0.857	0.769
ENSDARG00000089976	spcs3	1	0.0249572	0.601259	0.786	0.654
ENSDARG00000009640	psmb1	1	0.0231586	0.60068	0.786	0.654
ENSDARG00000020008	vcp	1	0.0234849	0.595734	0.643	0.462
ENSDARG00000045248	h3f3d	1	0.0334334	0.594788	1	0.962
ENSDARG00000099465	rnf213a	1	0.046742	0.591946	0.357	0.115
ENSDARG00000029722	hmgb2a	1	0.00744962	0.58807	0.929	0.731
ENSDARG00000002988	tnnt2d	1	0.0168428	0.577019	0.214	0
ENSDARG00000037009	banf1	1	0.0361676	0.560567	0.571	0.346
ENSDARG00000039578	pa2g4a	1	0.0390274	0.559061	0.5	0.269
ENSDARG00000017590	nit2	1	0.00349313	0.541362	0.571	0.154
ENSDARG00000102750	cdh1	1	0.0404896	0.538172	0.786	0.692
ENSDARG00000008310	ip6k2a	1	0.0416304	0.534752	0.714	0.462
ENSDARG00000076532	si:ch211-222l21.1	1	0.0118986	0.534364	0.857	0.615
ENSDARG00000100729	tln1	1	0.0301116	0.530018	0.5	0.192
ENSDARG00000040988	tpi1b	1	0.010082	0.529633	0.857	0.808
ENSDARG00000040565	ckmb	1	0.0310714	0.526168	0.714	0.462
ENSDARG00000012458	zgc:77849	1	0.0256433	0.526108	0.786	0.577
ENSDARG00000018049	sf3b2	1	0.00897091	0.519199	0.571	0.231
ENSDARG00000007791	ppp2r1ba	1	0.0129835	0.515708	0.643	0.346
ENSDARG00000027099	psmc4	1	0.0058585	0.507162	0.643	0.231
ENSDARG00000045316	map7d2b	1	0.0247514	0.504194	0.286	0.038
ENSDARG00000030537	psmc1a	1	0.00914977	0.499045	0.571	0.192
ENSDARG00000037283	plrg1	1	0.000404596	0.495556	0.429	0
ENSDARG00000103824	hint1	1	0.0398393	0.495102	0.643	0.462
ENSDARG00000052429	syngr2a	1	0.00649444	0.491674	0.643	0.269
ENSDARG00000012747	rer1	1	0.0197186	0.484149	0.571	0.269
ENSDARG00000007867	dazap2	1	0.0373602	0.48289	0.643	0.5
ENSDARG00000039345	drg1	1	0.0196281	0.478363	0.357	0.077
ENSDARG00000051986	ndufs8a	1	0.0446982	0.473507	0.714	0.538
ENSDARG00000028119	sumo3a	1	0.0157412	0.470857	0.857	0.692
ENSDARG00000116058	rhoac	1	0.0372588	0.469459	0.786	0.538
ENSDARG00000042777	ndufa11	1	0.0149148	0.465518	0.786	0.577
ENSDARG00000035308	grb10b	1	0.0245919	0.457703	0.357	0.077
ENSDARG00000024728	hdhd2	1	0.0210375	0.45658	0.429	0.115
ENSDARG00000034668	celf3a	1	0.00503649	0.453079	0.286	0
ENSDARG00000045776	cnbpa	1	0.032237	0.446468	0.857	0.615
ENSDARG00000087152	sowahd	1	0.0359652	0.446016	0.571	0.308
ENSDARG00000039429	adka	1	0.0123772	0.442493	0.429	0.115
ENSDARG00000015540	psen2	1	0.0277207	0.442194	0.571	0.269
ENSDARG00000071018	ptena	1	0.00339132	0.441057	0.714	0.231
ENSDARG00000020876	pdk2a	1	0.0274584	0.43985	0.357	0.077
ENSDARG00000068457	tnnt3b	1	0.021697	0.436898	0.929	0.692
ENSDARG00000014898	ncbp2	1	0.0225914	0.422179	0.571	0.231
ENSDARG00000073957	tox3	1	0.0247514	0.421252	0.286	0.038
ENSDARG00000042993	prss1	1	0.0126881	0.420641	0.786	0.577
ENSDARG00000035578	hs3st1l2	1	0.0168428	0.420407	0.214	0
ENSDARG00000102975	nsg2	1	0.00503649	0.410154	0.286	0
ENSDARG00000034423	sncga	1	0.0168428	0.40627	0.214	0
ENSDARG00000060796	slc20a2	1	0.0189716	0.404676	0.429	0.115
ENSDARG00000003952	pfn2	1	0.0185392	0.404583	0.929	0.885
ENSDARG00000045131	id4	1	0.0168428	0.398386	0.214	0
ENSDARG00000053666	myb	1	0.0168428	0.398386	0.214	0
ENSDARG00000013274	eif4eb	1	0.0247514	0.388516	0.286	0.038
ENSDARG00000019222	mrpl24	1	0.0285568	0.383816	0.571	0.346
ENSDARG00000022418	faf1	1	0.0424364	0.38335	0.357	0.115
ENSDARG00000043857	ufm1	1	0.00866095	0.383028	0.643	0.231
ENSDARG00000041332	tmem33	1	0.0219884	0.377522	0.357	0.077
ENSDARG00000005451	gdi2	1	0.0496742	0.373034	0.786	0.692
ENSDARG00000102191	CPNE8	1	0.0351411	0.372054	0.429	0.154
ENSDARG00000079932	zgc:152830	1	0.00556017	0.355591	0.5	0.077
ENSDARG00000015610	tubg1	1	0.0280981	0.353324	0.286	0.038
ENSDARG00000014463	usf1l	1	0.0274584	0.347852	0.357	0.077
ENSDARG00000003835	stom	1	0.0280981	0.345657	0.286	0.038
ENSDARG00000002217	scocb	1	0.0168428	0.344515	0.214	0
ENSDARG00000008487	dmd	1	0.0168428	0.342779	0.214	0
ENSDARG00000042147	rbbp5	1	0.0247514	0.341508	0.286	0.038
ENSDARG00000068822	purba	1	0.0449039	0.34016	0.571	0.269
ENSDARG00000015206	hnrnpua	1	0.0274584	0.335587	0.357	0.077
ENSDARG00000002344	tubb4b	1	0.0415673	0.334785	1	0.962
ENSDARG00000031214	arcn1b	1	0.0232968	0.331002	0.429	0.115
ENSDARG00000090228	gsta.1	1	0.0300329	0.32913	0.857	0.962
ENSDARG00000040133	ackr4b	1	0.0217557	0.326866	0.286	0.038
ENSDARG00000090120	si:dkey-248g21.1	1	0.0306086	0.325381	0.357	0.077
ENSDARG00000054746	uggt1	1	0.0247514	0.316141	0.286	0.038
ENSDARG00000051936	ergic2	1	0.00503649	0.312314	0.286	0
ENSDARG00000059933	plpp3	1	0.0168428	0.311467	0.214	0
ENSDARG00000052919	adrb3b	1	0.0168428	0.31083	0.214	0
ENSDARG00000007825	map2k1	1	0.0168428	0.309502	0.214	0
ENSDARG00000005551	hnrnph1l	1	0.0328722	0.303943	0.5	0.192
ENSDARG00000075178	lpcat3	1	0.0378481	0.303564	0.357	0.077
ENSDARG00000054619	fras1	1	0.0168428	0.302823	0.214	0
ENSDARG00000038005	med25	1	0.0280981	0.301927	0.286	0.038
ENSDARG00000023003	ccdc12	1	0.046742	0.299186	0.357	0.115
ENSDARG00000041294	noxo1a	1	0.035974	0.295792	0.286	0.038
ENSDARG00000060041	lig1	1	0.00503649	0.294307	0.286	0
ENSDARG00000004754	hspa4a	1	0.0384712	0.283863	0.357	0.115
ENSDARG00000022232	ppan	1	0.0247514	0.280934	0.286	0.038
ENSDARG00000015937	kptn	1	0.0245919	0.279733	0.357	0.077
ENSDARG00000044038	zbtb2a	1	0.0168428	0.278812	0.214	0
ENSDARG00000075007	chst2a	1	0.0168428	0.278024	0.214	0
ENSDARG00000100108	cul3b	1	0.0168428	0.27675	0.214	0
ENSDARG00000053950	lin37	1	0.0168428	0.272279	0.214	0
ENSDARG00000069244	si:ch211-244b2.3	1	0.0168428	0.267811	0.214	0
ENSDARG00000057007	ctbp1	1	0.00617436	0.25636	0.357	0.038
ENSDARG00000007722	nudt8	1	0.0217557	0.25608	0.286	0.038
ENSDARG00000033171	trappc6bl	1	0.0168428	0.251092	0.214	0

## Sheet: GOresults_CVZup
ONTOLOGY	ID	Description	pvalue	p.adjust	qvalue	geneID	Count
CC	GO:1905368	peptidase complex	9.85811e-05	0.0183361	0.0158767	ENSDARG00000009640/ENSDARG00000019398/ENSDARG00000027099/ENSDARG00000030537/ENSDARG00000089976	5
CC	GO:0000502	proteasome complex	0.000477856	0.0296271	0.0256533	ENSDARG00000009640/ENSDARG00000019398/ENSDARG00000027099/ENSDARG00000030537	4
CC	GO:1905369	endopeptidase complex	0.000477856	0.0296271	0.0256533	ENSDARG00000009640/ENSDARG00000019398/ENSDARG00000027099/ENSDARG00000030537	4
CC	GO:0098791	Golgi subcompartment	0.000896552	0.037708	0.0326503	ENSDARG00000001804/ENSDARG00000002217/ENSDARG00000012747/ENSDARG00000015540/ENSDARG00000031214/ENSDARG00000033171/ENSDARG00000051936/ENSDARG00000075007	8
CC	GO:0000139	Golgi membrane	0.00101365	0.037708	0.0326503	ENSDARG00000001804/ENSDARG00000002217/ENSDARG00000012747/ENSDARG00000015540/ENSDARG00000031214/ENSDARG00000051936/ENSDARG00000075007	7
CC	GO:0044431	Golgi apparatus part	0.00149158	0.046239	0.0400372	ENSDARG00000001804/ENSDARG00000002217/ENSDARG00000012747/ENSDARG00000015540/ENSDARG00000031214/ENSDARG00000033171/ENSDARG00000051936/ENSDARG00000075007	8
MF	GO:0005200	structural constituent of cytoskeleton	3.67553e-05	0.00588085	0.00553264	ENSDARG00000002344/ENSDARG00000015610/ENSDARG00000098591/ENSDARG00000100729	4

## Sheet: CategorySorting
ONTOLOGY	ID	Description	pvalue	p.adjust	(-)Log(p.adjust)	geneID	Count	total gene check	unique genes	total pathways
		peptidase complex						13	5	3
CC	GO:1905368	peptidase complex	9.85811e-05	0.0183361	1.73669	ENSDARG00000009640/ENSDARG00000019398/ENSDARG00000027099/ENSDARG00000030537/ENSDARG00000089976	5
CC	GO:0000502	proteasome complex	0.000477856	0.0296271	1.52831	ENSDARG00000009640/ENSDARG00000019398/ENSDARG00000027099/ENSDARG00000030537	4
CC	GO:1905369	endopeptidase complex	0.000477856	0.0296271	1.52831	ENSDARG00000009640/ENSDARG00000019398/ENSDARG00000027099/ENSDARG00000030537	4	total gene check	unique genes	total pathways
		Golgi subcompartment						23	8	3
CC	GO:0098791	Golgi subcompartment	0.000896552	0.037708	1.42357	ENSDARG00000001804/ENSDARG00000002217/ENSDARG00000012747/ENSDARG00000015540/ENSDARG00000031214/ENSDARG00000033171/ENSDARG00000051936/ENSDARG00000075007	8
CC	GO:0000139	Golgi membrane	0.00101365	0.037708	1.42357	ENSDARG00000001804/ENSDARG00000002217/ENSDARG00000012747/ENSDARG00000015540/ENSDARG00000031214/ENSDARG00000051936/ENSDARG00000075007	7
CC	GO:0044431	Golgi apparatus part	0.00149158	0.046239	1.33499	ENSDARG00000001804/ENSDARG00000002217/ENSDARG00000012747/ENSDARG00000015540/ENSDARG00000031214/ENSDARG00000033171/ENSDARG00000051936/ENSDARG00000075007	8	total gene check	unique genes	total pathways
		structural constituent of cytoskeleton						4	4	1
MF	GO:0005200	structural constituent of cytoskeleton	3.67553e-05	0.00588085	2.23056	ENSDARG00000002344/ENSDARG00000015610/ENSDARG00000098591/ENSDARG00000100729	4

## Sheet: Table
	Description	TOP p.adjust	TOP(-)Log(p.adjust)	BOTTOM(-)Log(p.adjust)	total gene check	unique genes	total pathways
	peptidase complex	0.0183361	1.73669	1.52831	13	5	3	peptidase complex (3)
	Golgi subcompartment	0.037708	1.42357	1.33499	23	8	3	Golgi subcompartment (3)
	structural constituent of cytoskeleton	0.00588085	2.23056	2.23056	4	4	1	structural constituent of cytoskeleton (1)
