# Supplementary material for: Cell-type-specific responses to the microbiota across all tissues of the larval zebrafish
Source: Cell Rep. Author manuscript; Available in PMC 2023 Oct 23. (PMC10423310; doi:10.1016/j.celrep.2023.112095)
Supplement: MMC11 [file NIHMS1880944-supplement-MMC11.zip › DataS5/S.Figure7_PanelB_DEGs_GOterms/SubCluster7/subClu7_CVvGF.tsv]

	gene	gene_NAME	p_val_adj	p_val	avg_logFC	pct.1	pct.2
1	ENSDARG00000000212	krt97	1	0.232057014	-0.39552662	0.429	0.654
2	ENSDARG00000000503	stx1b	1	0.088671042	-0.297198028	0	0.192
3	ENSDARG00000000796	nr4a1	1	0.641150856	0.402897069	0.286	0.231
4	ENSDARG00000001162	matr3l1.1	1	0.16408405	0.415864292	0.286	0.115
5	ENSDARG00000001220	mycbp2	1	0.061918714	0.309979377	0.357	0.115
6	ENSDARG00000001578	echs1	1	0.007773831	-0.399162784	0.286	0.692
7	ENSDARG00000001788	atp5po	1	0.085949651	-0.256492751	0.714	0.962
8	ENSDARG00000001804	zgc:112148	1	0.037258792	0.677129371	0.786	0.538
9	ENSDARG00000001870	atp1a1a.4	1	0.214791794	-0.733504434	0.643	0.846
10	ENSDARG00000001888	ppm1ba	1	0.534725911	0.291836787	0.214	0.154
11	ENSDARG00000001897	man2b1	1	0.474286262	-0.26087152	0.071	0.154
12	ENSDARG00000001950	ak1	1	0.311983813	0.510074343	0.571	0.615
13	ENSDARG00000001994	stxbp1a	1	0.091361295	0.36559496	0.214	0.038
14	ENSDARG00000002013	grb10a	1	0.315344457	-0.277699621	0.071	0.192
15	ENSDARG00000002037	pfkfb2b	1	0.055586237	0.274110986	0.143	0
16	ENSDARG00000002165	psme1	1	0.528493403	0.418511385	0.357	0.308
17	ENSDARG00000002190	chmp2bb	1	0.434235818	0.47919431	0.571	0.577
18	ENSDARG00000002193	rho	1	0.528956965	1.073617576	0.357	0.269
19	ENSDARG00000002215	rtca	1	0.490311374	0.380636174	0.286	0.231
20	ENSDARG00000002217	scocb	1	0.016842809	0.344514877	0.214	0
21	ENSDARG00000002240	psmb6	1	0.122776285	0.371073817	0.786	0.731
22	ENSDARG00000002267	dcaf13	1	0.078896673	0.277453474	0.286	0.077
23	ENSDARG00000002344	tubb4b	1	0.041567314	0.334784951	1	0.962
24	ENSDARG00000002506	zgc:92818	1	1	0.251820177	0.214	0.269
25	ENSDARG00000002644	rgs5a	1	0.22605606	0.710468047	0.143	0.038
26	ENSDARG00000002758	dedd1	1	0.547986776	0.300721061	0.571	0.615
27	ENSDARG00000002768	pvalb2	1	0.058695911	0.646212869	1	1
28	ENSDARG00000002779	pdx1	1	0.79306478	0.89524984	0.286	0.308
29	ENSDARG00000002791	atp1a1a.1	1	0.663764416	0.394684836	0.643	0.654
30	ENSDARG00000002988	tnnt2d	1	0.016842809	0.577018593	0.214	0
31	ENSDARG00000003098	kdm5bb	1	1	0.38528348	0.214	0.269
32	ENSDARG00000003151	skp1	1	0.261899377	0.441385975	0.857	0.846
33	ENSDARG00000003206	chchd6a	1	0.232794499	0.275070296	0.357	0.192
34	ENSDARG00000003375	gng12a	1	0.215782488	0.299805326	0.286	0.154
35	ENSDARG00000003381	si:ch211-266g18.6	1	0.006186607	-0.569091532	0.143	0.538
36	ENSDARG00000003486	ppp1caa	1	0.576338119	0.27488683	0.714	0.731
37	ENSDARG00000003526	psma5	1	0.27710467	0.396016779	0.5	0.423
38	ENSDARG00000003564	dohh	1	0.291062474	0.381139384	0.5	0.423
39	ENSDARG00000003641	tfg	1	0.05664863	-0.287271343	0.214	0.538
40	ENSDARG00000003750	pfas	1	0.055586237	0.282957993	0.143	0
41	ENSDARG00000003757	cnpy1	1	1	0.376041089	0.286	0.308
42	ENSDARG00000003835	stom	1	0.028098115	0.345657313	0.286	0.038
43	ENSDARG00000003952	pfn2	1	0.018539204	0.40458271	0.929	0.885
44	ENSDARG00000004023	isl1	1	0.22605606	0.620448453	0.143	0.038
45	ENSDARG00000004034	arhgdig	1	0.57400281	0.718933172	0.357	0.308
46	ENSDARG00000004261	tmed9	1	0.352680413	0.53513536	0.429	0.346
47	ENSDARG00000004436	fam92a1	1	0.684201659	-0.394759001	0.143	0.192
48	ENSDARG00000004537	kmt2a	1	0.072307018	0.313325379	0.214	0.038
49	ENSDARG00000004587	kat5b	1	0.986408424	0.280675842	0.286	0.346
50	ENSDARG00000004621	gpm6ab	1	0.404430759	0.608834047	0.286	0.192
51	ENSDARG00000004724	tcea3	1	0.588738669	0.252882654	0.286	0.231
52	ENSDARG00000004735	hnrnpub	1	0.027552729	-0.326586281	0.071	0.423
53	ENSDARG00000004754	hspa4a	1	0.038471187	0.283863034	0.357	0.115
54	ENSDARG00000004771	ankrd10b	1	0.15149217	0.405119155	0.286	0.115
55	ENSDARG00000004954	grna	1	0.055586237	0.308465431	0.143	0
56	ENSDARG00000005049	rab20	1	0.28773379	0.332602492	0.357	0.231
57	ENSDARG00000005134	psmd11b	1	0.174773149	0.283810302	0.214	0.077
58	ENSDARG00000005451	gdi2	1	0.04967421	0.373033651	0.786	0.692
59	ENSDARG00000005463	slc30a1a	1	0.08532903	0.364953739	0.5	0.231
60	ENSDARG00000005481	nfkbiaa	1	0.300572221	1.05940722	0.571	0.5
61	ENSDARG00000005525	acy3.2	1	0.16530651	-0.275746819	0.143	0.346
62	ENSDARG00000005551	hnrnph1l	1	0.032872169	0.303942573	0.5	0.192
63	ENSDARG00000005560	ywhah	1	0.976620284	0.366041599	0.5	0.654
64	ENSDARG00000005565	entpd8	1	0.336042896	0.574839218	0.214	0.462
65	ENSDARG00000005586	zbtb20	1	0.22605606	0.265127852	0.143	0.038
66	ENSDARG00000005645	robo3	1	0.22605606	0.260282964	0.143	0.038
67	ENSDARG00000005704	eps8l3b	1	0.434235818	0.252087118	0.571	0.577
68	ENSDARG00000005772	tsr2	1	0.072242291	0.461131082	0.5	0.269
69	ENSDARG00000006038	aebp2	1	0.88143614	0.289740651	0.214	0.269
70	ENSDARG00000006092	rad21a	1	0.300572221	0.291027357	0.571	0.5
71	ENSDARG00000006124	kdm5c	1	0.467164154	0.332727134	0.286	0.231
72	ENSDARG00000006200	eif4g1a	1	0.837745448	0.386275051	0.357	0.462
73	ENSDARG00000006207	gpx1b	1	0.678970008	0.652377817	0.357	0.538
74	ENSDARG00000006242	ptp4a1	1	0.15407481	0.387680928	0.643	0.462
75	ENSDARG00000006260	tuba8l4	1	0.433694005	0.369376428	0.714	0.846
76	ENSDARG00000006395	rbm25b	1	0.7113096	0.299114065	0.143	0.115
77	ENSDARG00000006427	fabp2	1	0.355482843	-0.903168059	0.714	0.885
78	ENSDARG00000006514	her6	1	0.687504597	-0.272481222	0.286	0.308
79	ENSDARG00000006522	otop2	1	0.315344457	-0.642169403	0.071	0.192
80	ENSDARG00000006546	ak4	1	0.441590661	0.279569223	0.357	0.269
81	ENSDARG00000006603	csrp1a	1	0.379406866	0.378444692	0.5	0.5
82	ENSDARG00000006642	drg2	1	0.08885633	0.326067574	0.571	0.423
83	ENSDARG00000006691	rpl12	1	0.00686788	-0.280080671	1	1
84	ENSDARG00000006747	tmem178b	1	0.22605606	0.303226936	0.143	0.038
85	ENSDARG00000006811	sult1st6	1	0.342077067	0.351476935	0.286	0.192
86	ENSDARG00000006915	arl8ba	1	0.156507911	0.330984619	0.357	0.192
87	ENSDARG00000007080	rhcgl1	1	0.624034797	-0.30987021	0.071	0.115
88	ENSDARG00000007098	itm2ba	1	0.326657534	0.337311626	0.714	0.885
89	ENSDARG00000007108	lipia	1	0.026670542	-0.33394878	0.071	0.385
90	ENSDARG00000007276	ela3l	1	0.652372496	0.354823289	0.286	0.269
91	ENSDARG00000007347	degs1	1	0.15149217	0.297510613	0.286	0.115
92	ENSDARG00000007377	odc1	1	0.405421384	-0.343861192	0.286	0.154
93	ENSDARG00000007576	crybb1l1	1	0.002046525	-0.398179063	0	0.5
94	ENSDARG00000007693	nfkbiab	1	0.943261293	0.967248202	0.714	0.846
95	ENSDARG00000007722	nudt8	1	0.021755683	0.256080093	0.286	0.038
96	ENSDARG00000007753	cpne2	1	0.055586237	0.252464333	0.143	0
97	ENSDARG00000007791	ppp2r1ba	1	0.012983539	0.515707955	0.643	0.346
98	ENSDARG00000007823	atf3	1	0.042150672	-0.423565893	0.214	0.538
99	ENSDARG00000007825	map2k1	1	0.016842809	0.309501925	0.214	0
100	ENSDARG00000007867	dazap2	1	0.037360153	0.482889981	0.643	0.5
101	ENSDARG00000007960	hnrnpaba	1	0.121895905	0.296318236	0.857	0.885
102	ENSDARG00000007989	nedd8	1	0.24151088	0.351657512	0.357	0.231
103	ENSDARG00000008030	myl9b	1	0.247720435	0.345404184	0.357	0.192
104	ENSDARG00000008100	slc7a10a	1	0.22605606	0.253804433	0.143	0.038
105	ENSDARG00000008292	eif2s3	1	0.01027732	-0.366033706	0.857	1
106	ENSDARG00000008310	ip6k2a	1	0.041630374	0.534752476	0.714	0.462
107	ENSDARG00000008370	csnk1da	1	0.27710467	0.339324803	0.5	0.423
108	ENSDARG00000008447	fkbp4	1	0.588738669	0.284376607	0.286	0.231
109	ENSDARG00000008487	dmd	1	0.016842809	0.342779343	0.214	0
110	ENSDARG00000008494	myl6	1	0.20827149	0.355985019	0.214	0.077
111	ENSDARG00000008502	pno1	1	0.031604434	-0.380365714	0.571	0.923
112	ENSDARG00000008678	snx3	1	0.039295478	0.843941305	0.643	0.423
113	ENSDARG00000008706	paip2b	1	0.065862704	0.412411092	0.857	0.731
114	ENSDARG00000008748	ube2na	1	0.124301251	0.411602637	0.5	0.346
115	ENSDARG00000008808	eml2	1	0.290208033	0.450722809	0.5	0.462
116	ENSDARG00000008816	glud1a	1	0.06098202	-0.482117287	0.357	0.654
117	ENSDARG00000008867	rap1b	1	0.150999542	0.436728994	0.643	0.577
118	ENSDARG00000008904	smarca2	1	0.071425349	0.417374257	0.286	0.077
119	ENSDARG00000008936	sec11a	1	0.079134495	0.328539066	0.643	0.538
120	ENSDARG00000008947	rtf1	1	0.089683738	-0.257270412	0.214	0.5
121	ENSDARG00000009160	kmo	1	0.058219333	-0.259290259	0	0.231
122	ENSDARG00000009242	fev	1	0.20827149	1.135932459	0.214	0.077
123	ENSDARG00000009280	smyd1a	1	0.462211562	0.338364872	0.143	0.077
124	ENSDARG00000009315	clgn	1	0.20827149	0.254561629	0.214	0.077
125	ENSDARG00000009336	aif1l	1	0.22605606	0.626801665	0.143	0.038
126	ENSDARG00000009447	atp5mc3b	1	0.440283542	-0.2609862	0.929	1
127	ENSDARG00000009470	hnf1a	1	0.139650155	0.344553655	0.286	0.115
128	ENSDARG00000009505	prelid3b	1	0.195800395	-0.391685535	0.643	0.923
129	ENSDARG00000009544	cldnb	1	0.048953956	-0.906046843	0.571	0.769
130	ENSDARG00000009553	gng3	1	0.096121238	0.329833204	0.357	0.115
131	ENSDARG00000009640	psmb1	1	0.023158553	0.600680089	0.786	0.654
132	ENSDARG00000009782	myh11a	1	0.22605606	0.820088459	0.143	0.038
133	ENSDARG00000009949	fndc4b	1	0.7113096	0.301682504	0.143	0.115
134	ENSDARG00000009978	icn	1	0.744119758	-0.558866619	0.857	0.885
135	ENSDARG00000010008	vim	1	0.385858671	0.62723611	0.071	0.192
136	ENSDARG00000010266	igf2bp3	1	0.145094003	0.358178514	0.714	0.654
137	ENSDARG00000010279	scamp2	1	0.097410842	0.388774606	0.786	0.731
138	ENSDARG00000010437	tent5c	1	0.250762276	0.349072224	0.143	0.038
139	ENSDARG00000010481	bzw1a	1	0.114374184	0.335624466	0.571	0.423
140	ENSDARG00000010519	per3	1	0.052509167	-0.250398235	0.071	0.346
141	ENSDARG00000010658	insig1	1	0.482223267	-0.355636898	0.214	0.308
142	ENSDARG00000010721	6-Sep	1	0.670611802	0.416442103	0.429	0.423
143	ENSDARG00000010764	flj13639	1	0.22605606	0.553087008	0.143	0.038
144	ENSDARG00000010816	slc7a14a	1	0.055586237	0.317929231	0.143	0
145	ENSDARG00000011079	wdr3	1	0.023399318	-0.440470495	0.214	0.577
146	ENSDARG00000011125	snrpb	1	0.093694198	0.334684963	0.786	0.692
147	ENSDARG00000011157	arhgef18a	1	0.191607766	-0.259866292	0.071	0.231
148	ENSDARG00000011245	esrp1	1	0.063287093	-0.286884528	0.214	0.5
149	ENSDARG00000011459	gsna	1	0.110074991	0.309971405	0.5	0.269
150	ENSDARG00000011496	ppm1bb	1	0.118117581	0.310927057	0.286	0.115
151	ENSDARG00000011648	snrpd1	1	0.227333493	0.362677709	0.357	0.231
152	ENSDARG00000011797	tent5bb	1	0.444349647	-0.474488301	0.071	0.154
153	ENSDARG00000011809	mical1	1	0.43782401	0.274527185	0.214	0.115
154	ENSDARG00000011841	atp5l	1	0.15212803	-0.273806131	0.857	1
155	ENSDARG00000011897	tsg101b	1	0.362142113	0.273123351	0.286	0.192
156	ENSDARG00000011948	insra	1	0.072307018	0.356728809	0.214	0.038
157	ENSDARG00000012005	mob2b	1	0.072307018	0.377064575	0.214	0.038
158	ENSDARG00000012078	meis1b	1	0.538994314	-0.289032741	0.357	0.462
159	ENSDARG00000012135	fbxl2	1	0.055586237	0.252464333	0.143	0
160	ENSDARG00000012194	scp2a	1	0.132052113	-0.325892979	0.286	0.538
161	ENSDARG00000012341	capn9	1	0.037848103	-0.334847561	0	0.269
162	ENSDARG00000012369	rdh10b	1	0.20313801	-0.283279205	0	0.115
163	ENSDARG00000012458	zgc:77849	1	0.02564329	0.526108244	0.786	0.577
164	ENSDARG00000012505	u2af2a	1	0.322737718	0.312625025	0.286	0.192
165	ENSDARG00000012513	sdcbp2	1	0.908462827	0.252296114	0.643	0.731
166	ENSDARG00000012593	col5a1	1	0.055586237	0.253549219	0.143	0
167	ENSDARG00000012656	atf6	1	0.091361295	0.428273886	0.214	0.038
168	ENSDARG00000012688	eif1b	1	0.407580345	0.365945118	1	1
169	ENSDARG00000012747	rer1	1	0.019718612	0.484149075	0.571	0.269
170	ENSDARG00000012820	nop56	1	0.696893943	0.34256742	0.571	0.731
171	ENSDARG00000012914	arhgef4	1	0.496029646	0.659648995	0.143	0.077
172	ENSDARG00000012915	ech1	1	0.467164154	0.460025447	0.286	0.231
173	ENSDARG00000012944	myhz2	1	0.197704342	-0.272712288	0.214	0.462
174	ENSDARG00000012972	cfl1l	1	0.35371558	0.742807899	0.643	0.654
175	ENSDARG00000012987	gpia	1	0.077097429	-0.433156041	0.571	0.769
176	ENSDARG00000013056	itpk1a	1	0.107131858	0.355287041	0.786	0.769
177	ENSDARG00000013063	oxct1a	1	0.24741445	0.526727321	0.286	0.154
178	ENSDARG00000013144	atp1b1a	1	0.10352712	-0.654931301	0.929	1
179	ENSDARG00000013274	eif4eb	1	0.024751436	0.388516479	0.286	0.038
180	ENSDARG00000013379	ppp6r3	1	0.139650155	0.255625801	0.286	0.115
181	ENSDARG00000013430	bhmt	1	0.688970939	0.413569972	0.429	0.385
182	ENSDARG00000013522	pck1	1	0.15407481	-0.800388904	0.429	0.577
183	ENSDARG00000013628	cd164	1	0.056730548	-0.298496937	0.357	0.615
184	ENSDARG00000013659	brox	1	0.058219333	0.485855289	0.286	0.077
185	ENSDARG00000013721	g6pca.2	1	0.00698436	-0.809432516	0.214	0.654
186	ENSDARG00000013822	anapc16	1	0.229534338	0.318668253	0.643	0.577
187	ENSDARG00000013871	slc5a1	1	0.339580878	0.337927862	0.357	0.231
188	ENSDARG00000013881	pi4k2b	1	0.057217125	-0.259092182	0.071	0.346
189	ENSDARG00000013892	sorl1	1	0.139650155	0.282125562	0.286	0.115
190	ENSDARG00000013928	plekhb2	1	0.592525828	0.266901629	0.214	0.154
191	ENSDARG00000013973	pex3	1	0.174773149	0.402745585	0.214	0.077
192	ENSDARG00000013976	anxa13	1	0.506932002	0.380214075	0.214	0.154
193	ENSDARG00000014085	atp6v1e1a	1	0.945419956	0.400653986	0.143	0.154
194	ENSDARG00000014171	bloc1s1	1	0.176565351	-0.25443101	0.143	0.346
195	ENSDARG00000014196	myl1	1	0.986046619	0.357426247	0.286	0.308
196	ENSDARG00000014329	npm1a	1	0.557790534	0.297629641	0.5	0.654
197	ENSDARG00000014361	tmbim4	1	0.678970008	0.278558887	0.5	0.462
198	ENSDARG00000014428	ppp2r5d	1	0.7113096	0.297097817	0.143	0.115
199	ENSDARG00000014462	rab3c	1	0.22605606	0.297007139	0.143	0.038
200	ENSDARG00000014463	usf1l	1	0.027458374	0.347851966	0.357	0.077
201	ENSDARG00000014488	ca2	1	0.20313801	-0.480492685	0	0.115
202	ENSDARG00000014506	tmem126a	1	0.625325208	0.306771712	0.429	0.423
203	ENSDARG00000014591	ilf2	1	0.437560715	0.313558602	0.5	0.423
204	ENSDARG00000014634	mbtps1	1	0.16408405	0.331085533	0.286	0.115
205	ENSDARG00000014676	bckdhb	1	0.665194431	0.271310087	0.357	0.346
206	ENSDARG00000014727	acox1	1	0.023399318	-0.279288842	0.214	0.577
207	ENSDARG00000014806	hacd2	1	0.035432117	-0.412917475	0.143	0.5
208	ENSDARG00000014898	ncbp2	1	0.022591448	0.422178608	0.571	0.231
209	ENSDARG00000015050	calm2b	1	0.239061992	-0.302279173	0.714	1
210	ENSDARG00000015059	daam1a	1	0.553600898	0.270801838	0.429	0.385
211	ENSDARG00000015111	ddx39ab	1	0.21419589	0.371054247	0.5	0.423
212	ENSDARG00000015123	dnase1l4.1	1	0.794221261	0.392115546	0.643	0.654
213	ENSDARG00000015206	hnrnpua	1	0.027458374	0.335587344	0.357	0.077
214	ENSDARG00000015343	pgd	1	0.675061051	0.264579837	0.429	0.462
215	ENSDARG00000015349	mfge8a	1	0.055586237	0.729580457	0.143	0
216	ENSDARG00000015495	klf3	1	0.129419773	-0.373126792	0.214	0.462
217	ENSDARG00000015540	psen2	1	0.027720666	0.442193506	0.571	0.269
218	ENSDARG00000015575	cyp3c1	1	0.220731661	0.258682679	0.357	0.692
219	ENSDARG00000015610	tubg1	1	0.028098115	0.35332376	0.286	0.038
220	ENSDARG00000015793	creb3l1	1	0.037848103	-0.307442571	0	0.269
221	ENSDARG00000015866	apoa2	1	0.570449136	0.74117655	0.786	0.962
222	ENSDARG00000015921	pwp1	1	0.321670341	0.283052479	0.357	0.231
223	ENSDARG00000015937	kptn	1	0.024591921	0.279733058	0.357	0.077
224	ENSDARG00000015990	hcfc1a	1	0.315344457	0.330917023	0.214	0.115
225	ENSDARG00000016038	hacd3	1	0.477564565	-0.34382782	0.143	0.231
226	ENSDARG00000016081	cldn15la	1	0.311366318	0.385966441	0.786	0.769
227	ENSDARG00000016085	mbnl3	1	0.135833156	0.358328961	0.357	0.192
228	ENSDARG00000016255	chmp4ba	1	0.588738669	0.448502048	0.286	0.231
229	ENSDARG00000016494	ddc	1	0.534725911	0.83380205	0.214	0.154
230	ENSDARG00000016532	suco	1	0.22605606	0.291801512	0.143	0.038
231	ENSDARG00000016548	eif5b	1	0.621288655	0.303098479	0.357	0.308
232	ENSDARG00000016607	echdc2	1	0.401208219	0.300029037	0.357	0.269
233	ENSDARG00000016691	cd9b	1	0.680668461	0.539647412	0.786	0.923
234	ENSDARG00000016704	pbld	1	0.655288689	0.269491841	0.214	0.192
235	ENSDARG00000016710	rchy1	1	0.167701418	0.312262137	0.357	0.192
236	ENSDARG00000016793	crybb1l2	1	0.000567151	-0.592645686	0.071	0.654
237	ENSDARG00000016866	fam102ab	1	0.236117954	0.341677564	0.5	0.346
238	ENSDARG00000016871	smarce1	1	0.36982986	0.483565993	0.429	0.346
239	ENSDARG00000016904	bckdk	1	0.496029646	0.32272507	0.143	0.077
240	ENSDARG00000017126	ilvbl	1	0.199978156	0.314147815	0.429	0.308
241	ENSDARG00000017127	pdzk1ip1	1	0.156948527	0.467079994	0.357	0.154
242	ENSDARG00000017230	fbxw11b	1	0.232794499	0.307292218	0.357	0.192
243	ENSDARG00000017312	lmbrd2b	1	0.385858671	0.264324564	0.214	0.115
244	ENSDARG00000017314	CELA1 (1 of many)	1	0.225359464	-0.35033506	0.357	0.577
245	ENSDARG00000017423	patl1	1	0.444635989	0.334489006	0.286	0.231
246	ENSDARG00000017441	mylz3	1	0.012438553	0.874437818	0.929	0.808
247	ENSDARG00000017489	ifi45	1	0.137013595	0.309652236	0.643	0.5
248	ENSDARG00000017590	nit2	1	0.003493133	0.54136235	0.571	0.154
249	ENSDARG00000017602	ccng2	1	0.078220011	-0.338496141	0.214	0.5
250	ENSDARG00000017624	krt4	1	0.086185482	-0.676972027	0.857	0.962
251	ENSDARG00000017740	sec63	1	0.304125825	0.291463037	0.286	0.192
252	ENSDARG00000017775	atp5mc3a	1	0.484757996	0.426286803	0.643	0.846
253	ENSDARG00000017821	gata5	1	0.537347051	0.285598463	0.071	0.154
254	ENSDARG00000017882	rdh1	1	0.056427235	-0.5269722	0.214	0.462
255	ENSDARG00000017985	zgc:77739	1	0.653034462	-0.268154738	0.143	0.192
256	ENSDARG00000018049	sf3b2	1	0.008970913	0.519199231	0.571	0.231
257	ENSDARG00000018124	psmd3	1	0.180592111	0.259667967	0.571	0.346
258	ENSDARG00000018145	mid1ip1l	1	0.63899024	0.345994248	0.714	0.885
259	ENSDARG00000018241	mfap1	1	0.687504597	0.348692943	0.286	0.308
260	ENSDARG00000018283	cyba	1	0.675061051	0.294043066	0.429	0.462
261	ENSDARG00000018328	rhocb	1	0.229534338	0.3822395	0.643	0.577
262	ENSDARG00000018404	krt18a.1	1	0.341693213	0.692230621	0.857	0.885
263	ENSDARG00000018461	zgc:56095	1	0.129482662	0.583822711	0.143	0.423
264	ENSDARG00000018524	midn	1	0.200261708	0.337821572	0.214	0.5
265	ENSDARG00000018621	slc6a19a.1	1	0.361352106	-0.300825023	0.071	0.192
266	ENSDARG00000018757	klf5l	1	0.07507681	-0.339370091	0.214	0.538
267	ENSDARG00000018898	zfand5a	1	0.074222684	-0.281563889	0.357	0.692
268	ENSDARG00000018903	aimp2	1	0.197231883	0.26876333	0.643	0.577
269	ENSDARG00000019222	mrpl24	1	0.028556806	0.383816361	0.571	0.346
270	ENSDARG00000019236	gsr	1	0.652372496	0.257145378	0.286	0.269
271	ENSDARG00000019360	sec23b	1	0.026240752	-0.365846693	0.214	0.615
272	ENSDARG00000019383	cdc42bpb	1	0.071425349	0.263218477	0.286	0.077
273	ENSDARG00000019398	psma6a	1	0.00409025	0.605760839	0.5	0.115
274	ENSDARG00000019566	neurod1	1	0.7113096	0.825835143	0.143	0.115
275	ENSDARG00000019579	ldb2a	1	0.22605606	0.501425755	0.143	0.038
276	ENSDARG00000019581	uso1	1	0.083380927	0.453587287	0.429	0.231
277	ENSDARG00000019613	ip6k2b	1	0.268165542	-0.335079727	0.214	0.385
278	ENSDARG00000019644	ldhba	1	0.513584889	-0.471576177	0.786	0.885
279	ENSDARG00000019702	aldocb	1	0.47124579	0.316018895	0.429	0.385
280	ENSDARG00000019845	pdlim1	1	0.043667351	-0.388767682	0.214	0.5
281	ENSDARG00000019861	fgl2a	1	0.5311247	0.5714883	0.143	0.077
282	ENSDARG00000019951	sec62	1	0.024295229	-0.320958626	0	0.308
283	ENSDARG00000019986	grhprb	1	0.340219908	0.321642679	0.286	0.154
284	ENSDARG00000020008	vcp	1	0.023484887	0.595734187	0.643	0.462
285	ENSDARG00000020015	mrps33	1	0.401792382	0.265140287	0.5	0.423
286	ENSDARG00000020131	fnbp1l	1	0.055586237	0.430853258	0.143	0
287	ENSDARG00000020261	rab2a	1	0.80847343	0.40061059	0.786	0.769
288	ENSDARG00000020298	btg2	1	0.145094003	-0.501753638	0.5	0.769
289	ENSDARG00000020328	plekha6	1	0.044060988	-0.302012202	0.071	0.346
290	ENSDARG00000020364	fbp1b	1	0.075986255	-0.777315716	0.5	0.769
291	ENSDARG00000020405	napab	1	0.225914493	0.357377141	0.5	0.462
292	ENSDARG00000020465	ewsr1b	1	0.514061622	0.389656548	0.286	0.231
293	ENSDARG00000020504	h3f3b.1	1	0.217304981	0.416618337	0.857	0.962
294	ENSDARG00000020574	atp2a1	1	0.730042483	1.052969194	0.429	0.577
295	ENSDARG00000020609	snap25a	1	0.054821015	0.539928674	0.429	0.154
296	ENSDARG00000020759	elf1	1	0.41945239	0.292333328	0.5	0.423
297	ENSDARG00000020761	arrdc2	1	0.215782488	0.41582354	0.286	0.154
298	ENSDARG00000020764	slmapb	1	0.462211562	0.387971823	0.143	0.077
299	ENSDARG00000020876	pdk2a	1	0.027458374	0.439849607	0.357	0.077
300	ENSDARG00000021059	alas1	1	0.475396133	0.49616638	0.571	0.654
301	ENSDARG00000021113	ptmaa	1	0.415370219	0.316124683	0.714	0.769
302	ENSDARG00000021172	cyp2ad2	1	0.20313801	-0.314249993	0	0.115
303	ENSDARG00000021372	tob1b	1	0.15052954	-0.374108959	0.571	0.923
304	ENSDARG00000021569	gdap2	1	0.20827149	0.266719344	0.214	0.077
305	ENSDARG00000021647	gnai1	1	0.091895651	0.825083426	0.571	0.346
306	ENSDARG00000021677	phf11	1	0.496029646	0.328821611	0.143	0.077
307	ENSDARG00000022129	rbm4.3	1	0.703216456	0.419413383	0.5	0.654
308	ENSDARG00000022183	gsto1	1	0.315344457	-0.367424362	0.071	0.192
309	ENSDARG00000022232	ppan	1	0.024751436	0.28093383	0.286	0.038
310	ENSDARG00000022315	atp6v1g1	1	0.114973987	0.413332423	0.643	0.5
311	ENSDARG00000022410	rrp12	1	0.496029646	0.29920707	0.143	0.077
312	ENSDARG00000022418	faf1	1	0.042436443	0.383350173	0.357	0.115
313	ENSDARG00000022564	zgc:56106	1	0.190982211	0.26665405	0.214	0.077
314	ENSDARG00000022650	cyp2ad3	1	0.027720666	-0.601413889	0.143	0.5
315	ENSDARG00000022690	chic2	1	0.337845327	0.329381783	0.214	0.115
316	ENSDARG00000022698	lad1	1	0.040633229	-0.311478906	0.143	0.462
317	ENSDARG00000022718	casp8ap2	1	0.22605606	0.279332878	0.143	0.038
318	ENSDARG00000022767	apobb.1	1	0.037848103	-0.532299066	0	0.269
319	ENSDARG00000022788	cops7a	1	0.206580798	-0.346227524	0.071	0.231
320	ENSDARG00000023003	ccdc12	1	0.04674203	0.299185503	0.357	0.115
321	ENSDARG00000023151	ucp1	1	0.037848103	-0.860014589	0	0.269
322	ENSDARG00000023176	tdo2b	1	0.16530651	-0.397980153	0.143	0.346
323	ENSDARG00000023220	selenot2	1	0.739219808	0.302293471	0.357	0.346
324	ENSDARG00000023508	ankrd49	1	0.055586237	0.252464333	0.143	0
325	ENSDARG00000023583	coq9	1	0.003164791	-0.565314745	0.071	0.538
326	ENSDARG00000023712	mao	1	0.479916559	0.487646446	0.214	0.154
327	ENSDARG00000023967	atp6v1c1a	1	0.201372728	0.345731093	0.429	0.269
328	ENSDARG00000024006	rprmb	1	0.462211562	0.48706576	0.143	0.077
329	ENSDARG00000024195	znf395b	1	0.485721595	0.286379899	0.357	0.577
330	ENSDARG00000024278	adh8b	1	0.44608125	0.359431304	0.643	0.577
331	ENSDARG00000024433	pvalb4	1	0.82792056	0.872858168	0.357	0.5
332	ENSDARG00000024465	mrps18a	1	0.26439303	0.445032435	0.286	0.154
333	ENSDARG00000024548	cryba4	1	0.010338317	-0.636524386	0.286	0.769
334	ENSDARG00000024598	homezb	1	0.190982211	0.25779358	0.214	0.077
335	ENSDARG00000024728	hdhd2	1	0.021037487	0.456579554	0.429	0.115
336	ENSDARG00000024746	hsp90aa1.2	1	0.329108	0.701153307	0.643	0.615
337	ENSDARG00000024877	ptgr1	1	0.414206207	0.527219801	0.429	0.385
338	ENSDARG00000024954	tmed4	1	0.055586237	0.255072586	0.143	0
339	ENSDARG00000025254	s100a10b	1	0.746186803	-0.359652803	0.286	0.346
340	ENSDARG00000025340	tusc2b	1	0.452767384	-0.344027087	0.143	0.231
341	ENSDARG00000025346	znf277	1	0.7113096	0.330135794	0.143	0.115
342	ENSDARG00000025391	pfdn2	1	0.108787102	-0.302501914	0.143	0.346
343	ENSDARG00000025522	sgk1	1	0.064581352	-0.336124533	0.5	0.846
344	ENSDARG00000025535	clint1a	1	0.017888788	-0.352392237	0.071	0.462
345	ENSDARG00000025595	agmo	1	0.052509167	-0.293954267	0.071	0.346
346	ENSDARG00000025615	prr15la	1	0.194694371	-0.391647368	0.286	0.462
347	ENSDARG00000025757	tspan35	1	0.20313801	-0.304855677	0	0.115
348	ENSDARG00000025855	camk2n1a	1	0.871040351	0.25137885	0.214	0.192
349	ENSDARG00000026072	pdcd5	1	0.551975937	0.421997996	0.5	0.577
350	ENSDARG00000026531	alcama	1	0.909129051	0.258951363	0.357	0.385
351	ENSDARG00000026726	anxa1a	1	0.837745448	-0.479057906	0.357	0.462
352	ENSDARG00000026762	fam126a	1	0.462211562	0.254909862	0.143	0.077
353	ENSDARG00000026801	stau2	1	0.23858895	0.321251694	0.786	0.654
354	ENSDARG00000026842	acin1b	1	0.401208219	0.302979853	0.357	0.269
355	ENSDARG00000026865	fam107b	1	0.807613635	0.279827027	0.214	0.192
356	ENSDARG00000027063	arpc1b	1	0.537347051	0.43415546	0.071	0.154
357	ENSDARG00000027099	psmc4	1	0.005858503	0.507161791	0.643	0.231
358	ENSDARG00000027141	ube2l3b	1	0.268440955	0.443455779	0.714	0.692
359	ENSDARG00000027187	kat8	1	0.361352106	0.486142792	0.214	0.115
360	ENSDARG00000027310	lsp1	1	0.339580878	0.274367254	0.357	0.231
361	ENSDARG00000027345	mpzl2b	1	0.700418974	0.384811918	0.214	0.346
362	ENSDARG00000027357	cd2bp2	1	0.072307018	0.347755172	0.214	0.038
363	ENSDARG00000027472	gphb5	1	0.22605606	0.663981376	0.143	0.038
364	ENSDARG00000027538	noxred1	1	0.055586237	0.254267082	0.143	0
365	ENSDARG00000027611	cavin2a	1	0.665194431	0.294556685	0.357	0.346
366	ENSDARG00000027750	dpp7	1	0.28773379	0.291426633	0.143	0.346
367	ENSDARG00000027899	sem1	1	0.78708774	0.268253495	0.714	0.885
368	ENSDARG00000027930	naprt	1	0.563268357	0.254216015	0.214	0.154
369	ENSDARG00000027984	gstz1	1	0.089996763	-0.278760246	0.429	0.769
370	ENSDARG00000028017	tp53inp1	1	0.016539659	-0.282497237	0.071	0.5
371	ENSDARG00000028119	sumo3a	1	0.015741226	0.470856795	0.857	0.692
372	ENSDARG00000028198	ube2v2	1	0.625085921	0.290676837	0.5	0.808
373	ENSDARG00000028335	hmga1a	1	0.696893943	0.478975616	0.643	0.692
374	ENSDARG00000028336	dhdhl	1	0.166433169	-0.269977939	0.429	0.731
375	ENSDARG00000028386	htatip2	1	0.528956965	0.3601915	0.357	0.269
376	ENSDARG00000028396	fkbp5	1	0.003021538	-0.386521041	0.143	0.615
377	ENSDARG00000028894	mrgbp	1	0.7113096	0.292838472	0.143	0.115
378	ENSDARG00000029069	tnni2a.4	1	0.468458258	0.361568885	0.786	0.846
379	ENSDARG00000029075	pfkfb4b	1	0.665194431	0.355705347	0.357	0.346
380	ENSDARG00000029177	lnx2a	1	0.055586237	0.261309866	0.143	0
381	ENSDARG00000029305	baiap2l1a	1	0.015365574	-0.268888462	0	0.346
382	ENSDARG00000029500	rpl34	1	0.001324181	-0.270157327	1	1
383	ENSDARG00000029544	id2b	1	0.5311247	0.252752084	0.143	0.077
384	ENSDARG00000029722	hmgb2a	1	0.00744962	0.588069821	0.929	0.731
385	ENSDARG00000029747	mep1a.1	1	0.282158223	0.254235724	0.286	0.154
386	ENSDARG00000029783	dedd	1	0.82426819	0.313212864	0.143	0.115
387	ENSDARG00000029795	prxl2b	1	0.295630493	0.75398487	0.714	0.731
388	ENSDARG00000029818	srsf5a	1	0.169026023	0.289311408	1	0.923
389	ENSDARG00000030012	lrrfip1a	1	0.178095448	0.398713454	0.429	0.231
390	ENSDARG00000030053	eef1db	1	0.3279088	0.290260923	0.857	1
391	ENSDARG00000030064	plekha1a	1	0.57400281	0.360604969	0.357	0.308
392	ENSDARG00000030094	malb	1	0.273363314	-1.292533979	0.071	0.192
393	ENSDARG00000030215	matn1	1	0.422740784	0.252376	0.286	0.231
394	ENSDARG00000030236	tmem30aa	1	0.563296534	0.303891363	0.286	0.231
395	ENSDARG00000030269	grtp1b	1	0.250762276	0.299011392	0.143	0.038
396	ENSDARG00000030340	guk1a	1	0.058219333	0.553747933	0.286	0.077
397	ENSDARG00000030411	crygn2	1	0.06965531	-0.607387494	0.357	0.654
398	ENSDARG00000030440	rsrp1	1	0.228062585	0.424024458	0.929	0.923
399	ENSDARG00000030537	psmc1a	1	0.009149773	0.499045215	0.571	0.192
400	ENSDARG00000030583	foxk2	1	0.315344457	0.260692126	0.214	0.115
401	ENSDARG00000030614	syt1a	1	0.537347051	0.277580051	0.071	0.154
402	ENSDARG00000030896	foxq1a	1	0.134224167	-0.30847995	0	0.154
403	ENSDARG00000031108	lrba	1	0.421766405	0.2767887	0.429	0.423
404	ENSDARG00000031214	arcn1b	1	0.023296758	0.331002021	0.429	0.115
405	ENSDARG00000031246	hbegfb	1	0.177448763	2.006880855	0.286	0.115
406	ENSDARG00000031495	seta	1	0.105919369	0.625413339	0.643	0.615
407	ENSDARG00000031496	ap1ar	1	0.05646083	0.385304094	0.357	0.115
408	ENSDARG00000031657	fahd1	1	0.029237553	-0.26915684	0.071	0.385
409	ENSDARG00000031683	fosab	1	0.864682058	0.343451121	0.786	0.885
410	ENSDARG00000031795	abcf1	1	0.317199385	0.285126264	0.5	0.5
411	ENSDARG00000031954	rbck1	1	0.592525828	0.277011632	0.214	0.154
412	ENSDARG00000032102	prdx3	1	0.025842162	-0.378335316	0.429	0.731
413	ENSDARG00000032126	scg5	1	0.190982211	0.904396638	0.214	0.077
414	ENSDARG00000032296	pomp	1	0.223311372	0.438794219	0.714	0.731
415	ENSDARG00000032317	tox	1	0.699829405	0.570858094	0.143	0.231
416	ENSDARG00000032516	rrp36	1	0.684858029	0.254198619	0.214	0.192
417	ENSDARG00000032639	cd36	1	0.411354391	0.380490119	0.214	0.115
418	ENSDARG00000032765	net1	1	0.116842821	-0.396069932	0.286	0.538
419	ENSDARG00000032780	pigf	1	0.653034462	0.291702259	0.214	0.154
420	ENSDARG00000032849	ndrg1a	1	0.103850957	-0.377048804	0.143	0.385
421	ENSDARG00000032865	pacsin1a	1	0.055586237	0.37968281	0.143	0
422	ENSDARG00000032929	cryba1l1	1	0.032609848	-0.378743798	0.286	0.615
423	ENSDARG00000033009	h3f3c	1	0.149834393	0.598046322	0.786	0.769
424	ENSDARG00000033144	psme2	1	0.256299404	0.607154736	0.357	0.231
425	ENSDARG00000033171	trappc6bl	1	0.016842809	0.251092055	0.214	0
426	ENSDARG00000033175	snrpe	1	0.451766237	0.255015364	0.429	0.385
427	ENSDARG00000033450	nkap	1	0.038894607	-0.302142841	0.143	0.538
428	ENSDARG00000033655	stmn1b	1	0.283169584	1.19147248	0.429	0.269
429	ENSDARG00000033683	tpma	1	0.010082028	0.742035064	0.857	0.808
430	ENSDARG00000033735	ncf1	1	0.315344457	0.425379204	0.214	0.115
431	ENSDARG00000034048	zgc:92275	1	0.304388112	0.428493696	0.143	0.346
432	ENSDARG00000034187	calm1b	1	0.538473469	0.322628035	0.5	0.538
433	ENSDARG00000034240	capza1a	1	0.592427453	0.375751712	0.5	0.577
434	ENSDARG00000034423	sncga	1	0.016842809	0.406270447	0.214	0
435	ENSDARG00000034668	celf3a	1	0.005036495	0.453079097	0.286	0
436	ENSDARG00000034705	pvalb7	1	0.945419956	0.632339395	0.143	0.154
437	ENSDARG00000034753	tspan3a	1	0.001851324	-0.48627018	0.214	0.769
438	ENSDARG00000034817	asah1b	1	0.101980496	0.348600706	0.643	0.462
439	ENSDARG00000034883	acbd5a	1	0.037848103	-0.256182037	0	0.269
440	ENSDARG00000034956	myclb	1	0.534725911	0.379533305	0.214	0.154
441	ENSDARG00000035136	selenow1	1	0.030032896	-0.451579355	0.857	0.962
442	ENSDARG00000035308	grb10b	1	0.024591921	0.457703392	0.357	0.077
443	ENSDARG00000035324	hnrnpl	1	0.534725911	0.296860919	0.214	0.154
444	ENSDARG00000035325	srsf7a	1	0.091429314	0.298758398	0.786	0.615
445	ENSDARG00000035326	nccrp1	1	0.724421989	-0.751723902	0.429	0.5
446	ENSDARG00000035327	ckma	1	0.012398472	0.663138402	0.857	0.692
447	ENSDARG00000035560	capga	1	0.22605606	0.258282712	0.143	0.038
448	ENSDARG00000035578	hs3st1l2	1	0.016842809	0.420406548	0.214	0
449	ENSDARG00000035598	coro1ca	1	0.506932002	0.315594586	0.214	0.154
450	ENSDARG00000035625	snrnp27	1	0.694114142	0.387985345	0.571	0.654
451	ENSDARG00000035676	ptp4a2b	1	0.286779523	0.394717906	0.571	0.5
452	ENSDARG00000035715	marcksl1b	1	0.005401207	0.698745	1	0.423
453	ENSDARG00000035719	arl5c	1	0.339580878	0.288643457	0.357	0.231
454	ENSDARG00000035810	rgcc	1	0.142934156	-0.253241347	0.286	0.5
455	ENSDARG00000035835	eef2k	1	0.699036663	0.329878565	0.5	0.577
456	ENSDARG00000035869	azin1b	1	0.041533546	-0.259574139	0.143	0.5
457	ENSDARG00000035870	laptm4b	1	0.337845327	0.250633631	0.214	0.115
458	ENSDARG00000035890	fuca1.1	1	0.70764399	-0.299712894	0.429	0.346
459	ENSDARG00000035990	cited4a	1	0.058219333	-0.256710575	0	0.231
460	ENSDARG00000036045	penkb	1	0.7113096	0.290864887	0.143	0.115
461	ENSDARG00000036074	cebpa	1	0.203011104	-0.270309061	0.357	0.577
462	ENSDARG00000036080	cd81a	1	0.080967708	0.43298666	0.571	0.308
463	ENSDARG00000036102	ctdsp2	1	0.070063622	-0.36858135	0.214	0.538
464	ENSDARG00000036161	hnrnpa0l	1	0.156226849	0.348739207	0.929	0.962
465	ENSDARG00000036162	hnrnpa0b	1	0.337110918	0.433903398	0.714	0.731
466	ENSDARG00000036179	myo1ea	1	0.22605606	0.272250831	0.143	0.038
467	ENSDARG00000036186	mbpa	1	0.22605606	2.046907143	0.143	0.038
468	ENSDARG00000036292	cdx4	1	0.462211562	0.422436848	0.143	0.077
469	ENSDARG00000036299	nucb2a	1	0.239819388	0.25527638	0.429	0.269
470	ENSDARG00000036456	anxa4	1	0.266348238	0.469410959	1	1
471	ENSDARG00000036489	zgc:112356	1	0.015365574	-0.265533196	0	0.346
472	ENSDARG00000036588	mhc1zba	1	0.27749099	0.303629766	0.786	0.731
473	ENSDARG00000036675	hnrnpa1b	1	0.057658558	0.386806697	0.714	0.615
474	ENSDARG00000036684	ndufa7	1	0.129135482	-0.270462465	0.286	0.577
475	ENSDARG00000036754	hmgn3	1	0.717127986	0.311665853	0.429	0.423
476	ENSDARG00000036830	krt91	1	0.361265529	-1.147504436	1	0.962
477	ENSDARG00000036832	cyt1l	1	0.030111633	-1.487672707	0.071	0.423
478	ENSDARG00000036834	krt92	1	0.076213093	-1.207109836	0.857	0.923
479	ENSDARG00000036876	zgc:153284	1	0.17867477	-0.276313685	0.214	0.5
480	ENSDARG00000037009	banf1	1	0.036167602	0.56056651	0.571	0.346
481	ENSDARG00000037038	psmc6	1	0.57400281	0.307368925	0.357	0.308
482	ENSDARG00000037159	oprd1b	1	0.055586237	0.524757063	0.143	0
483	ENSDARG00000037281	fgg	1	0.385858671	0.409244471	0.071	0.192
484	ENSDARG00000037283	plrg1	1	0.000404596	0.495556313	0.429	0
485	ENSDARG00000037318	ddost	1	0.057768018	0.488393905	0.5	0.269
486	ENSDARG00000037361	kdelr2b	1	0.352680413	-0.324138922	0.286	0.423
487	ENSDARG00000037421	egr1	1	0.268487402	0.251925868	0.357	0.692
488	ENSDARG00000037425	s100a10a	1	0.093694198	-0.742095921	0.643	0.769
489	ENSDARG00000037503	thoc2	1	0.089806448	-0.275954301	0.143	0.385
490	ENSDARG00000037528	si:ch211-191a24.4	1	0.655288689	0.333993403	0.214	0.192
491	ENSDARG00000037746	actb1	1	0.95477218	0.496516617	0.929	0.962
492	ENSDARG00000037789	pvalb1	1	0.003844052	0.767137331	1	1
493	ENSDARG00000037962	psmb7	1	0.294099345	0.457051176	0.714	0.692
494	ENSDARG00000038005	med25	1	0.028098115	0.301927147	0.286	0.038
495	ENSDARG00000038010	rac2	1	0.27463279	0.549486528	0.429	0.346
496	ENSDARG00000038030	rbx1	1	0.007772111	0.604087852	0.857	0.769
497	ENSDARG00000038068	ddx5	1	0.434301675	0.38712372	0.714	0.885
498	ENSDARG00000038075	cyc1	1	0.075578786	0.276526008	0.857	0.808
499	ENSDARG00000038151	zgc:92360	1	0.030111633	-0.258548491	0.071	0.423
500	ENSDARG00000038242	zgc:113333	1	0.055586237	0.337345812	0.143	0
501	ENSDARG00000038312	rcl1	1	1	0.405806377	0.286	0.308
502	ENSDARG00000038348	pigh	1	0.404430759	0.334537207	0.286	0.192
503	ENSDARG00000038378	sagb	1	0.945419956	0.602449599	0.143	0.154
504	ENSDARG00000038518	snap29	1	0.22605606	0.254900092	0.143	0.038
505	ENSDARG00000038566	gnptg	1	0.693725632	0.296401297	0.286	0.5
506	ENSDARG00000038694	zgc:101744	1	0.058774355	-0.649830534	0.5	0.769
507	ENSDARG00000038737	phf20b	1	0.231214356	0.461461477	0.286	0.154
508	ENSDARG00000038743	copb2	1	0.058634682	-0.259255535	0.143	0.423
509	ENSDARG00000038787	tmub1	1	0.182342176	0.278999765	0.571	0.423
510	ENSDARG00000038900	acadm	1	0.065146079	-0.304582078	0.357	0.692
511	ENSDARG00000038969	zgc:113142	1	0.246195464	0.996457166	0.214	0.077
512	ENSDARG00000039064	st3gal7	1	0.159328598	0.486370071	0.786	0.846
513	ENSDARG00000039142	arpc5a	1	0.167629012	0.38858726	0.429	0.269
514	ENSDARG00000039162	rhebl1	1	0.177448763	0.345256443	0.286	0.115
515	ENSDARG00000039211	zgc:77439	1	0.226467345	-0.360497606	0.214	0.385
516	ENSDARG00000039243	zgc:152791	1	0.005435489	1.322375159	0.429	0.077
517	ENSDARG00000039345	drg1	1	0.019628102	0.478362558	0.357	0.077
518	ENSDARG00000039351	ccl19b	1	0.24151088	0.647410913	0.143	0.346
519	ENSDARG00000039390	sdhaf4	1	0.396140546	0.411729572	0.429	0.385
520	ENSDARG00000039429	adka	1	0.012377231	0.44249305	0.429	0.115
521	ENSDARG00000039455	tspan15	1	0.038379874	-0.387187731	0.143	0.5
522	ENSDARG00000039493	naa20	1	0.120366972	0.409603918	0.643	0.577
523	ENSDARG00000039578	pa2g4a	1	0.039027431	0.559060996	0.5	0.269
524	ENSDARG00000039579	cfd	1	0.107550546	-1.446108959	0.071	0.308
525	ENSDARG00000039601	ier3ip1	1	0.506734108	0.262828773	0.571	0.577
526	ENSDARG00000039684	sirt5	1	0.22605606	0.274752461	0.143	0.038
527	ENSDARG00000039757	mcfd2	1	0.174773149	0.296780313	0.214	0.077
528	ENSDARG00000039832	gsta.2	1	0.385858671	0.554768747	0.071	0.192
529	ENSDARG00000039850	dusp22b	1	0.118117581	0.38320306	0.286	0.115
530	ENSDARG00000039878	ambra1b	1	0.20827149	0.265356238	0.214	0.077
531	ENSDARG00000039880	arpp19b	1	0.945419956	0.398608351	0.143	0.154
532	ENSDARG00000039882	ap3s2	1	0.739219808	0.288778052	0.357	0.346
533	ENSDARG00000039892	gnpnat1	1	0.62246132	-0.300055039	0.143	0.192
534	ENSDARG00000039914	gapdhs	1	0.148963913	0.360037363	0.857	0.692
535	ENSDARG00000039931	slc25a33	1	0.073197076	-0.251423663	0.429	0.731
536	ENSDARG00000039980	ppt1	1	0.231149415	0.527709852	0.571	0.731
537	ENSDARG00000040021	ebag9	1	0.912199083	0.259750509	0.357	0.462
538	ENSDARG00000040076	pycard	1	0.032872169	-0.319947123	0.071	0.423
539	ENSDARG00000040133	ackr4b	1	0.021755683	0.326866391	0.286	0.038
540	ENSDARG00000040158	cdc42l	1	0.076419379	0.254705089	0.786	0.731
541	ENSDARG00000040190	qdpra	1	0.194047829	0.610025053	0.071	0.269
542	ENSDARG00000040251	ctsk	1	0.190982211	0.27238402	0.214	0.077
543	ENSDARG00000040287	ywhabl	1	0.400204381	0.250403999	0.643	0.846
544	ENSDARG00000040295	apoeb	1	0.624354605	0.447344447	0.214	0.346
545	ENSDARG00000040565	ckmb	1	0.031071433	0.526167978	0.714	0.462
546	ENSDARG00000040705	glsb	1	0.089806448	-0.320748494	0.143	0.385
547	ENSDARG00000040747	tm4sf4	1	0.452176179	0.539134336	0.857	0.923
548	ENSDARG00000040815	tsku	1	0.014622913	-0.439731523	0.143	0.577
549	ENSDARG00000040861	tcf25	1	0.026670542	-0.271522107	0.071	0.385
550	ENSDARG00000040910	ildr1b	1	0.041738441	0.675697649	0.429	0.192
551	ENSDARG00000040971	zgc:92606	1	0.336611425	0.413835225	0.429	0.423
552	ENSDARG00000040988	tpi1b	1	0.010082028	0.529632804	0.857	0.808
553	ENSDARG00000041051	mid1ip1a	1	0.015365574	-0.858325971	0	0.346
554	ENSDARG00000041083	anpepa	1	0.537347051	0.265918225	0.071	0.154
555	ENSDARG00000041107	cftr	1	0.134224167	-0.262189675	0	0.154
556	ENSDARG00000041115	cnfn	1	0.16207579	-0.796125174	0.214	0.423
557	ENSDARG00000041155	morf4l1	1	0.054705306	-0.288370074	0.214	0.5
558	ENSDARG00000041294	noxo1a	1	0.035974014	0.295791832	0.286	0.038
559	ENSDARG00000041332	tmem33	1	0.021988428	0.377522366	0.357	0.077
560	ENSDARG00000041339	zgc:92380	1	0.182342176	-0.734093986	0.357	0.538
561	ENSDARG00000041363	dctn3	1	0.344562365	0.507694135	0.5	0.538
562	ENSDARG00000041372	zgc:136564	1	0.385858671	0.302154423	0.071	0.192
563	ENSDARG00000041394	dnajb1b	1	0.384033741	-0.311206794	0.429	0.654
564	ENSDARG00000041505	itm2bb	1	0.126161704	-0.274347239	0.429	0.731
565	ENSDARG00000041592	dcun1d2b	1	0.467164154	0.276481274	0.286	0.231
566	ENSDARG00000041607	eif4ebp3l	1	0.504473686	-0.511647609	0.857	0.846
567	ENSDARG00000041623	mt2	1	0.715748746	0.629988457	0.643	0.615
568	ENSDARG00000041735	tmem237a	1	0.055586237	0.44993559	0.143	0
569	ENSDARG00000041839	tsc22d2	1	0.315344457	0.275309896	0.214	0.115
570	ENSDARG00000041853	rbm39b	1	0.200780451	0.475224707	0.357	0.231
571	ENSDARG00000041875	ube2v1	1	0.278216754	0.328781507	0.643	0.577
572	ENSDARG00000041974	brk1	1	0.146873724	0.332907077	0.714	0.538
573	ENSDARG00000042123	nudt3b	1	0.086991723	0.276737537	0.286	0.077
574	ENSDARG00000042147	rbbp5	1	0.024751436	0.341507502	0.286	0.038
575	ENSDARG00000042245	myl13	1	0.006174361	1.174705991	0.357	0.038
576	ENSDARG00000042252	eif4h	1	0.304310011	0.392356576	0.429	0.346
577	ENSDARG00000042293	ca4b	1	0.156600553	-1.300826109	0.143	0.385
578	ENSDARG00000042319	cdca4	1	0.253716951	-0.310856726	0.214	0.385
579	ENSDARG00000042357	cldnk	1	0.748398753	1.543431251	0.143	0.115
580	ENSDARG00000042620	gstr	1	0.062830708	-0.344615331	0.714	0.923
581	ENSDARG00000042641	cyp51	1	0.945419956	0.253085858	0.143	0.154
582	ENSDARG00000042644	sod2	1	0.09252921	-0.260767265	0.286	0.615
583	ENSDARG00000042660	fam32a	1	0.023514667	-0.252352484	0.357	0.846
584	ENSDARG00000042708	tuba8l	1	0.457567352	-0.380048213	0.5	0.692
585	ENSDARG00000042722	blnk	1	0.340219908	0.324020117	0.286	0.154
586	ENSDARG00000042777	ndufa11	1	0.01491478	0.465517786	0.786	0.577
587	ENSDARG00000042866	cx35.4	1	0.037848103	-0.26366748	0	0.269
588	ENSDARG00000042927	mapre1a	1	0.359961511	0.410449552	0.429	0.308
589	ENSDARG00000042953	cyp2n13	1	0.592525828	-0.330860327	0.143	0.192
590	ENSDARG00000042993	prss1	1	0.012688139	0.420641109	0.786	0.577
591	ENSDARG00000043019	exoc1	1	0.344966032	0.322575329	0.357	0.269
592	ENSDARG00000043081	ctsz	1	0.514617454	0.648110213	0.571	0.462
593	ENSDARG00000043102	lxn	1	0.080890146	-0.571559958	0.786	0.923
594	ENSDARG00000043154	ucp2	1	0.196957784	-0.351731964	0.857	1
595	ENSDARG00000043177	lsm1	1	0.7113096	0.307136455	0.143	0.115
596	ENSDARG00000043180	gpd1b	1	0.880882783	0.638997971	0.143	0.192
597	ENSDARG00000043182	hhla2a.1	1	0.415521666	-0.266785525	0.071	0.154
598	ENSDARG00000043313	ank2b	1	0.462211562	0.27307335	0.143	0.077
599	ENSDARG00000043457	gapdh	1	0.018588863	-0.874349996	0.929	0.962
600	ENSDARG00000043485	si:ch211-22i13.2	1	0.674680748	0.302823838	0.214	0.346
601	ENSDARG00000043555	tmem30ab	1	0.078220011	0.6072164	0.5	0.346
602	ENSDARG00000043587	srd5a2a	1	0.03267976	-0.537394962	0.143	0.5
603	ENSDARG00000043658	cxadr	1	0.653034462	-0.278025553	0.143	0.192
604	ENSDARG00000043680	ylpm1	1	0.091361295	0.334279249	0.214	0.038
605	ENSDARG00000043729	plac8.1	1	0.91635914	0.418601043	0.5	0.538
606	ENSDARG00000043732	cops4	1	0.497378101	0.310296246	0.286	0.192
607	ENSDARG00000043757	ptbp3	1	0.004325013	-0.487434228	0.071	0.538
608	ENSDARG00000043781	psmb10	1	0.377280192	0.277475338	0.357	0.231
609	ENSDARG00000043857	ufm1	1	0.008660951	0.383028399	0.643	0.231
610	ENSDARG00000043865	timm9	1	0.262413232	0.274944284	0.5	0.346
611	ENSDARG00000043898	timm10b	1	0.081382504	0.377876973	0.214	0.038
612	ENSDARG00000043905	rnf14	1	0.051409464	0.315697233	0.357	0.115
613	ENSDARG00000044001	lgals3b	1	0.213811397	-0.438154189	0.571	0.846
614	ENSDARG00000044038	zbtb2a	1	0.016842809	0.278811752	0.214	0
615	ENSDARG00000044092	atp5if1b	1	0.030056053	-0.406181311	0.857	1
616	ENSDARG00000044098	egr2a	1	0.592525828	-0.252594847	0.143	0.192
617	ENSDARG00000044134	iars2	1	0.22605606	0.262534961	0.143	0.038
618	ENSDARG00000044182	stau1	1	0.024295229	-0.257783739	0	0.308
619	ENSDARG00000044194	tcta	1	0.26439303	0.267562289	0.286	0.154
620	ENSDARG00000044255	rbm18	1	0.462211562	0.280911811	0.143	0.077
621	ENSDARG00000044261	si:ch211-243g18.2	1	0.20827149	0.349765205	0.214	0.077
622	ENSDARG00000044295	pip5k1ba	1	0.538396754	0.312644809	0.286	0.231
623	ENSDARG00000044345	cyfip1	1	0.035014241	-0.320467187	0.071	0.385
624	ENSDARG00000044373	atg4c	1	0.128533742	0.3621108	0.286	0.115
625	ENSDARG00000044387	cldn2	1	0.807613635	0.281218104	0.214	0.192
626	ENSDARG00000044511	etv5b	1	0.497378101	0.305451639	0.286	0.192
627	ENSDARG00000044528	slc15a1b	1	0.462211562	0.528949038	0.143	0.077
628	ENSDARG00000044566	fabp6	1	0.105188191	0.955775051	0.286	0.077
629	ENSDARG00000044619	birc2	1	0.337552564	0.362194263	0.571	0.577
630	ENSDARG00000044684	rbp4l	1	0.490311374	0.760141825	0.286	0.231
631	ENSDARG00000044694	fybb	1	0.091361295	0.309289403	0.214	0.038
632	ENSDARG00000044852	wbp2nl	1	0.896236895	0.26111757	0.571	0.692
633	ENSDARG00000044902	atp2b2	1	0.387488201	0.27325415	0.429	0.346
634	ENSDARG00000044942	mrpl45	1	0.401208219	0.292569793	0.357	0.269
635	ENSDARG00000044943	npepps	1	0.282158223	0.56365051	0.286	0.154
636	ENSDARG00000045123	oplah	1	0.880882783	0.263068281	0.143	0.192
637	ENSDARG00000045131	id4	1	0.016842809	0.398386226	0.214	0
638	ENSDARG00000045172	minpp1b	1	0.055586237	0.255072586	0.143	0
639	ENSDARG00000045180	acta2	1	0.22605606	1.141619688	0.143	0.038
640	ENSDARG00000045230	cox6b1	1	0.305700816	-0.275411838	0.643	0.692
641	ENSDARG00000045248	h3f3d	1	0.033433369	0.594787711	1	0.962
642	ENSDARG00000045316	map7d2b	1	0.024751436	0.504193793	0.286	0.038
643	ENSDARG00000045352	cst14a.2	1	0.443882643	0.29037975	0.929	0.962
644	ENSDARG00000045420	epdr1	1	0.081382504	0.342253659	0.214	0.038
645	ENSDARG00000045598	si:dkey-180p18.9	1	0.041738441	-0.273787306	0.071	0.385
646	ENSDARG00000045618	clta	1	0.063622969	0.365483258	0.786	0.577
647	ENSDARG00000045639	elavl4	1	0.663068884	-0.284337743	0.071	0.115
648	ENSDARG00000045661	irf7	1	0.128533742	0.267344001	0.286	0.115
649	ENSDARG00000045692	pphln1	1	0.824734746	0.393067415	0.286	0.346
650	ENSDARG00000045776	cnbpa	1	0.032237045	0.446468291	0.857	0.615
651	ENSDARG00000045847	si:ch211-214j24.10	1	0.36812231	0.479567983	0.571	0.577
652	ENSDARG00000045898	si:ch211-152c2.3	1	0.496029646	0.995792303	0.143	0.077
653	ENSDARG00000045930	rbpms2a	1	0.443468301	0.591059663	0.429	0.346
654	ENSDARG00000045936	pax6b	1	0.055586237	0.759854768	0.143	0
655	ENSDARG00000045978	chchd6b	1	0.064654586	-0.327130214	0.286	0.538
656	ENSDARG00000045979	zgc:153704	1	0.22605606	0.70551885	0.143	0.038
657	ENSDARG00000046002	necap2	1	0.091630728	0.287196758	0.357	0.154
658	ENSDARG00000046106	rab10	1	0.00693419	0.680291092	0.786	0.462
659	ENSDARG00000046141	zgc:162025	1	0.930318351	0.39917974	0.286	0.308
660	ENSDARG00000051875	islr2	1	0.22605606	0.534810959	0.143	0.038
661	ENSDARG00000051936	ergic2	1	0.005036495	0.312314174	0.286	0
662	ENSDARG00000051986	ndufs8a	1	0.044698244	0.473507456	0.714	0.538
663	ENSDARG00000052074	si:ch211-122f10.4	1	0.556215377	-0.32570783	0.143	0.231
664	ENSDARG00000052082	gabarapb	1	0.469211664	0.270060562	0.857	0.885
665	ENSDARG00000052429	syngr2a	1	0.006494444	0.491673654	0.643	0.269
666	ENSDARG00000052438	actr2a	1	0.571456736	0.277035933	0.357	0.346
667	ENSDARG00000052536	tia1	1	0.880882783	0.300078347	0.143	0.192
668	ENSDARG00000052594	nkiras2	1	0.592525828	0.268268268	0.214	0.154
669	ENSDARG00000052623	bsdc1	1	0.006494444	-0.272187042	0.071	0.577
670	ENSDARG00000052680	si:dkey-182g1.2	1	0.024295229	-0.300974867	0	0.308
671	ENSDARG00000052690	arrdc3a	1	0.176565351	0.425145497	0.357	0.231
672	ENSDARG00000052728	sltm	1	0.262413232	0.339719329	0.5	0.346
673	ENSDARG00000052734	hmgcra	1	0.174773149	0.512045434	0.214	0.077
674	ENSDARG00000052840	ndufs4	1	0.533218047	0.354479639	0.571	0.692
675	ENSDARG00000052859	chp1	1	0.305485435	-0.384233755	0.357	0.5
676	ENSDARG00000052919	adrb3b	1	0.016842809	0.310830262	0.214	0
677	ENSDARG00000053070	gosr2	1	0.313149731	0.351688743	0.429	0.385
678	ENSDARG00000053097	hsf2	1	0.79306478	0.372845365	0.286	0.308
679	ENSDARG00000053129	carhsp1	1	0.922769404	0.277408554	0.214	0.231
680	ENSDARG00000053136	b2m	1	0.016842809	0.865273081	0.214	0
681	ENSDARG00000053152	pcmtd1	1	0.362142113	0.291641593	0.286	0.192
682	ENSDARG00000053217	cox7a2a	1	0.112129847	0.366293832	0.929	0.885
683	ENSDARG00000053254	mylpfa	1	0.024685983	0.615236901	1	1
684	ENSDARG00000053291	pnrc2	1	0.24262768	-0.261107078	1	1
685	ENSDARG00000053298	nkx2.2a	1	0.98179402	0.407512097	0.143	0.154
686	ENSDARG00000053301	insm1b	1	0.20313801	-0.265896376	0	0.115
687	ENSDARG00000053326	gna11b	1	0.592525828	0.250926591	0.214	0.154
688	ENSDARG00000053358	basp1	1	0.503803153	0.258175762	0.429	0.346
689	ENSDARG00000053446	sub1a	1	0.220731661	0.499963784	0.571	0.577
690	ENSDARG00000053468	adam10a	1	0.096648703	-0.325976801	0.286	0.538
691	ENSDARG00000053542	kctd12.2	1	0.300715888	0.278101102	0.286	0.154
692	ENSDARG00000053625	anxa2b	1	0.756686637	-0.297476787	0.571	0.577
693	ENSDARG00000053666	myb	1	0.016842809	0.398386226	0.214	0
694	ENSDARG00000053684	aldob	1	0.180289574	-0.304089974	1	1
695	ENSDARG00000053858	crip1	1	0.20192414	-0.36315089	0.929	0.962
696	ENSDARG00000053862	crygmx	1	0.033117228	-0.495414074	0.214	0.615
697	ENSDARG00000053875	cryba1b	1	0.112359176	-0.339185679	0.429	0.731
698	ENSDARG00000053950	lin37	1	0.016842809	0.272279041	0.214	0
699	ENSDARG00000053979	chmp2a	1	0.261427517	0.286691275	0.786	0.846
700	ENSDARG00000053990	hmgb2b	1	0.427509872	0.261550053	0.643	0.692
701	ENSDARG00000054058	h1fx	1	0.229080763	-0.521601085	0.429	0.769
702	ENSDARG00000054063	arpc4	1	0.365793661	0.508657823	0.5	0.462
703	ENSDARG00000054155	pcna	1	0.462211562	0.478925119	0.143	0.077
704	ENSDARG00000054172	pgrmc1	1	0.057658558	-0.31022967	0.429	0.769
705	ENSDARG00000054250	crbn	1	0.190982211	0.351140589	0.214	0.077
706	ENSDARG00000054271	cdkn1bb	1	0.265433538	-0.260548944	0.5	0.654
707	ENSDARG00000054288	zgc:63972	1	0.081382504	0.253210517	0.214	0.038
708	ENSDARG00000054290	acin1a	1	0.384033741	0.353719685	0.571	0.577
709	ENSDARG00000054292	si:ch211-14a17.11	1	0.08885633	-0.32665338	0.286	0.577
710	ENSDARG00000054300	dhrs1	1	0.097105172	-0.299503223	0.5	0.769
711	ENSDARG00000054458	slmapa	1	0.528493403	0.301634732	0.357	0.308
712	ENSDARG00000054562	her15.1	1	0.684201659	-0.299009346	0.143	0.192
713	ENSDARG00000054578	arl6ip1	1	0.525804476	0.271352871	0.571	0.577
714	ENSDARG00000054619	fras1	1	0.016842809	0.302823358	0.214	0
715	ENSDARG00000054746	uggt1	1	0.024751436	0.316140935	0.286	0.038
716	ENSDARG00000054777	si:dkey-46a10.3	1	0.113737448	-0.25895687	0.214	0.462
717	ENSDARG00000054786	faah2b	1	0.083380927	-0.26602442	0.143	0.385
718	ENSDARG00000054793	emc10	1	0.727416	0.396980483	0.429	0.538
719	ENSDARG00000054794	plcxd3	1	0.055586237	0.74270927	0.143	0
720	ENSDARG00000054864	aplp2	1	0.624354605	0.252663672	0.357	0.269
721	ENSDARG00000054907	cox7a2l	1	0.008289189	-0.638688008	0.429	0.808
722	ENSDARG00000054911	tmsb	1	0.743849389	0.646846548	0.071	0.115
723	ENSDARG00000054942	lgals2a	1	0.081382504	0.264982284	0.214	0.038
724	ENSDARG00000054973	itsn2b	1	0.588738669	0.255340116	0.286	0.231
725	ENSDARG00000055138	zgc:110410	1	0.361352106	0.299746162	0.214	0.115
726	ENSDARG00000055192	zgc:136930	1	0.471254915	0.30349027	0.5	0.462
727	ENSDARG00000055283	id2a	1	0.296899419	-0.376943865	0.571	0.846
728	ENSDARG00000055305	ret	1	0.496029646	0.341076825	0.143	0.077
729	ENSDARG00000055365	si:dkey-25e12.3	1	0.250762276	0.571930157	0.143	0.038
730	ENSDARG00000055377	gnb5b	1	0.055586237	0.27115746	0.143	0
731	ENSDARG00000055389	si:dkey-67c22.2	1	0.328759884	0.252542302	0.429	0.385
732	ENSDARG00000055412	mylk4b	1	0.055586237	0.317929231	0.143	0
733	ENSDARG00000055455	gpm6aa	1	0.037848103	-0.376790078	0	0.269
734	ENSDARG00000055514	icn2	1	0.624354605	-0.955654232	0.357	0.269
735	ENSDARG00000055524	rnf7	1	0.135012995	0.353567687	0.643	0.577
736	ENSDARG00000055592	capn2b	1	0.086886043	-0.389405227	0.214	0.462
737	ENSDARG00000055708	timm8b	1	0.086801914	-0.275456374	0.286	0.615
738	ENSDARG00000055723	hsp70l	1	0.232911184	0.436825167	0.714	0.692
739	ENSDARG00000055751	fosb	1	0.892039333	0.286485888	0.214	0.231
740	ENSDARG00000055868	rsl1d1	1	0.083001249	-0.335120029	0.571	0.808
741	ENSDARG00000055876	msmo1	1	0.95815692	0.405027247	0.286	0.308
742	ENSDARG00000055917	nipa1	1	0.7113096	0.271739337	0.143	0.115
743	ENSDARG00000055966	cflara	1	0.20827149	0.283829523	0.214	0.077
744	ENSDARG00000056008	atp5mc1	1	0.327477291	0.294249883	0.786	0.923
745	ENSDARG00000056012	eve1	1	0.113469943	-0.285236241	0.071	0.269
746	ENSDARG00000056015	hoxb13a	1	0.084412921	-0.45208473	0.071	0.308
747	ENSDARG00000056075	rca2.1	1	0.167862532	0.366454828	0.571	0.462
748	ENSDARG00000056122	gdi1	1	0.5311247	0.353195074	0.143	0.077
749	ENSDARG00000056138	sf3b1	1	0.553600898	0.317911716	0.429	0.385
750	ENSDARG00000056141	coq10b	1	0.024033901	-0.423043759	0.357	0.731
751	ENSDARG00000056167	hspe1	1	0.622235433	0.415317036	0.5	0.731
752	ENSDARG00000056193	nme7	1	0.055586237	0.305981118	0.143	0
753	ENSDARG00000056196	slc2a2	1	0.315344457	0.60215496	0.214	0.115
754	ENSDARG00000056233	zgc:110591	1	0.002046525	-0.287533505	0	0.5
755	ENSDARG00000056248	si:dkey-183i3.5	1	0.87814747	0.364149986	0.286	0.346
756	ENSDARG00000056481	vat1	1	0.411354391	0.336886541	0.214	0.115
757	ENSDARG00000056549	vps26a	1	0.156507911	0.380043095	0.357	0.192
758	ENSDARG00000056550	tango2	1	0.422740784	0.547320639	0.286	0.231
759	ENSDARG00000056559	ccz1	1	0.962308798	0.354501338	0.357	0.462
760	ENSDARG00000056627	cxcl14	1	0.20313801	-0.31156035	0	0.115
761	ENSDARG00000056695	phc2a	1	0.22605606	0.269124865	0.143	0.038
762	ENSDARG00000056719	slc6a19b	1	0.22605606	0.510631534	0.143	0.038
763	ENSDARG00000056725	hmgb3a	1	0.281460364	-0.348209936	0.5	0.615
764	ENSDARG00000056744	ela2	1	0.800995314	-0.376703199	0.214	0.231
765	ENSDARG00000056765	ela2l	1	0.086886043	-0.484904599	0.214	0.462
766	ENSDARG00000056791	pde6ga	1	0.22605606	0.352548834	0.143	0.038
767	ENSDARG00000056831	gng2	1	0.640700688	0.308499336	0.143	0.231
768	ENSDARG00000056856	tax1bp1b	1	0.929941079	0.312041648	0.5	0.654
769	ENSDARG00000057007	ctbp1	1	0.006174361	0.25636021	0.357	0.038
770	ENSDARG00000057035	stoml3b	1	0.715748746	-0.321370603	0.571	0.654
771	ENSDARG00000057105	nle1	1	0.118117581	0.328833002	0.286	0.115
772	ENSDARG00000057167	eif4g2b	1	0.114973987	0.341498664	0.643	0.5
773	ENSDARG00000057334	cmasa	1	0.015626593	-0.426573228	0.143	0.538
774	ENSDARG00000057414	phb	1	0.09476026	-0.309507452	0.286	0.577
775	ENSDARG00000057437	apodb	1	0.024295229	-0.500770152	0	0.308
776	ENSDARG00000057460	crygm2d13	1	0.008660951	-0.367935822	0.071	0.538
777	ENSDARG00000057479	hrh2b	1	0.20313801	-0.465908509	0	0.115
778	ENSDARG00000057484	srsf2a	1	0.428786027	0.264371007	0.643	0.577
779	ENSDARG00000057606	arl4ca	1	0.880882783	0.334219901	0.143	0.192
780	ENSDARG00000057672	plpp5	1	0.201106605	0.451446651	0.286	0.154
781	ENSDARG00000057706	si:ch211-137i24.10	1	0.2203957	0.63888092	0.929	1
782	ENSDARG00000057708	zgc:175264	1	0.581410337	0.262951378	0.429	0.423
783	ENSDARG00000057714	cmah	1	0.448228107	0.387535557	0.571	0.538
784	ENSDARG00000057853	atp6v0ca	1	0.571979725	0.594969766	0.571	0.692
785	ENSDARG00000057854	sap18	1	0.133525195	0.373188947	0.571	0.462
786	ENSDARG00000057882	arpc3	1	0.186901172	0.412629225	0.857	0.885
787	ENSDARG00000057890	si:dkey-33c12.4	1	0.225161625	0.434496157	0.5	0.385
788	ENSDARG00000057913	syt11a	1	0.98179402	0.500533115	0.143	0.154
789	ENSDARG00000057984	eps8l1a	1	0.201106605	0.364612024	0.286	0.154
790	ENSDARG00000058079	txndc17	1	0.358118476	0.42915678	0.357	0.231
791	ENSDARG00000058105	rpl36a	1	0.003137965	-0.303502946	1	1
792	ENSDARG00000058117	snap25b	1	0.072307018	0.434021385	0.214	0.038
793	ENSDARG00000058133	foxd2	1	0.21365429	-0.386768187	0.214	0.385
794	ENSDARG00000058206	si:ch211-153b23.5	1	0.25703557	0.848523328	0.571	0.385
795	ENSDARG00000058371	krt5	1	0.08640134	-0.807089392	0.643	0.808
796	ENSDARG00000058389	ccl19a.1	1	0.362142113	1.509100712	0.286	0.192
797	ENSDARG00000058454	dynll1	1	0.158067917	0.448393487	0.714	0.808
798	ENSDARG00000058462	zgc:158846	1	0.348385526	-0.616122542	0.571	0.731
799	ENSDARG00000058463	ndufab1a	1	0.65666232	0.250704537	0.429	0.5
800	ENSDARG00000058593	sri	1	0.225520275	0.261801907	0.786	0.769
801	ENSDARG00000058646	ptprna	1	0.226668132	0.58972668	0.214	0.077
802	ENSDARG00000058732	scgn	1	0.226668132	0.400463211	0.214	0.077
803	ENSDARG00000058824	mrpl4	1	0.068336535	-0.259711971	0.143	0.423
804	ENSDARG00000058962	txnl4b	1	0.337845327	0.311884565	0.214	0.115
805	ENSDARG00000059070	gars	1	0.00228561	-0.495096212	0.143	0.654
806	ENSDARG00000059125	prkacbb	1	0.081382504	0.275776708	0.214	0.038
807	ENSDARG00000059227	fabp1b.1	1	0.522274963	-0.57810643	0.286	0.192
808	ENSDARG00000059323	rpn1	1	0.05664863	0.43672001	0.571	0.346
809	ENSDARG00000059680	fscn1a	1	0.16408405	0.322384817	0.286	0.115
810	ENSDARG00000059908	si:ch211-217k17.7	1	0.189146185	-0.300129146	0.429	0.654
811	ENSDARG00000059933	plpp3	1	0.016842809	0.311466773	0.214	0
812	ENSDARG00000060041	lig1	1	0.005036495	0.294307282	0.286	0
813	ENSDARG00000060071	tent4b	1	0.426639154	0.297180977	0.286	0.192
814	ENSDARG00000060316	cish	1	0.041481146	-0.374055711	0.214	0.615
815	ENSDARG00000060362	nadkb	1	0.7113096	0.253172681	0.143	0.115
816	ENSDARG00000060457	pmp22b	1	0.959241043	0.507602586	0.286	0.346
817	ENSDARG00000060622	si:ch73-14h1.2	1	0.741690236	-0.359877726	0.214	0.231
818	ENSDARG00000060796	slc20a2	1	0.018971558	0.404675963	0.429	0.115
819	ENSDARG00000061020	ccdc186	1	0.361352106	0.271599625	0.214	0.115
820	ENSDARG00000061120	slc43a2b	1	0.404430759	-0.279136211	0.143	0.269
821	ENSDARG00000061214	lpin2	1	0.015365574	-0.282334579	0	0.346
822	ENSDARG00000061365	hepacam2	1	0.813837035	0.642172959	0.143	0.192
823	ENSDARG00000061368	klf13	1	0.055586237	0.285939652	0.143	0
824	ENSDARG00000061416	c2cd4a	1	0.748398753	0.476720734	0.143	0.115
825	ENSDARG00000061481	wu:fj05g07	1	0.537347051	0.791175898	0.071	0.154
826	ENSDARG00000061543	ccdc85b	1	0.072307018	0.352641121	0.214	0.038
827	ENSDARG00000061551	rap1gap2a	1	0.304125825	0.294226685	0.286	0.192
828	ENSDARG00000061764	ahnak	1	0.401208219	-0.337682951	0.214	0.346
829	ENSDARG00000061918	cplx2	1	0.22605606	0.358493787	0.143	0.038
830	ENSDARG00000062204	sigirr	1	0.058219333	-0.332338638	0	0.231
831	ENSDARG00000062267	kdm3b	1	0.98179402	0.253763255	0.143	0.154
832	ENSDARG00000062272	afg3l2	1	0.072307018	0.294260651	0.214	0.038
833	ENSDARG00000062460	sgk3	1	0.190982211	0.274332973	0.214	0.077
834	ENSDARG00000062467	stra6l	1	0.067806126	0.435720234	0.357	0.115
835	ENSDARG00000062590	pleca	1	0.832131185	0.302100875	0.357	0.385
836	ENSDARG00000062592	myl10	1	0.028098115	1.268650858	0.286	0.038
837	ENSDARG00000062674	btbd10a	1	0.462211562	0.26674057	0.143	0.077
838	ENSDARG00000062756	pllp	1	0.231149415	0.376106039	0.714	0.654
839	ENSDARG00000062788	irg1l	1	0.250762276	0.776737812	0.143	0.038
840	ENSDARG00000063270	retreg2	1	0.174773149	0.357991435	0.214	0.077
841	ENSDARG00000063344	fam162a	1	0.153428792	0.295434971	0.643	0.5
842	ENSDARG00000063370	sgk2a	1	0.005300047	-0.672699746	0.071	0.538
843	ENSDARG00000063438	srebf2	1	0.123024259	-0.258792573	0.071	0.269
844	ENSDARG00000063538	kalrnb	1	0.815745339	0.263580282	0.357	0.346
845	ENSDARG00000063539	slc25a15a	1	0.22605606	0.250167336	0.143	0.038
846	ENSDARG00000063572	perp	1	0.055018447	-0.408630077	0.5	0.769
847	ENSDARG00000063634	hpse	1	0.191874842	0.258607886	0.357	0.192
848	ENSDARG00000063665	mat2al	1	0.745427567	0.308441708	0.214	0.192
849	ENSDARG00000063895	mt-nd1	1	1	0.397106268	0.714	0.885
850	ENSDARG00000067806	zgc:158432	1	0.7113096	0.454038576	0.143	0.115
851	ENSDARG00000067848	nmrk2	1	0.055586237	0.370126299	0.143	0
852	ENSDARG00000067990	myhz1.1	1	0.084636336	0.8061153	0.714	0.615
853	ENSDARG00000067995	myhz1.2	1	0.086886043	0.413213787	0.5	0.308
854	ENSDARG00000068088	tcnba	1	0.560195109	-0.549064525	0.286	0.385
855	ENSDARG00000068123	gkap1	1	0.080523753	-0.276251796	0.143	0.462
856	ENSDARG00000068149	tprg1l	1	0.055586237	0.274110986	0.143	0
857	ENSDARG00000068177	pak2a	1	0.304125825	0.342664743	0.286	0.192
858	ENSDARG00000068214	ccni	1	0.231326978	0.259548791	1	1
859	ENSDARG00000068246	plcb3	1	0.190982211	0.326018559	0.214	0.077
860	ENSDARG00000068289	eif3k	1	0.083001249	-0.291959584	0.571	0.808
861	ENSDARG00000068291	TMEM208	1	0.231214356	0.34490265	0.286	0.154
862	ENSDARG00000068367	nfkbie	1	0.24741445	0.354732756	0.286	0.154
863	ENSDARG00000068374	si:ch211-132b12.7	1	0.049525028	-0.278952824	0.071	0.385
864	ENSDARG00000068434	h3f3b.1	1	0.030954537	0.697362445	0.857	0.692
865	ENSDARG00000068457	tnnt3b	1	0.021696959	0.436898092	0.929	0.692
866	ENSDARG00000068507	crybb1	1	0.060709583	-0.46397558	0.357	0.731
867	ENSDARG00000068575	tmem51a	1	0.107550546	-0.437749389	0.071	0.308
868	ENSDARG00000068628	rab8b	1	0.22605606	0.276958815	0.143	0.038
869	ENSDARG00000068680	ctrl	1	0.293851257	-0.26116186	0.071	0.192
870	ENSDARG00000068708	ifrd1	1	0.182734138	0.254080907	0.714	0.731
871	ENSDARG00000068732	spry4	1	0.485721595	0.266958593	0.5	0.5
872	ENSDARG00000068822	purba	1	0.044903933	0.340160243	0.571	0.269
873	ENSDARG00000068856	f2rl1.1	1	0.20827149	0.329545564	0.214	0.077
874	ENSDARG00000069065	btg3	1	0.462211562	0.325100868	0.143	0.077
875	ENSDARG00000069099	tmco1	1	0.592525828	0.27841066	0.214	0.154
876	ENSDARG00000069100	aldh9a1a.1	1	0.051868411	-0.588243913	0.786	0.923
877	ENSDARG00000069244	si:ch211-244b2.3	1	0.016842809	0.267811055	0.214	0
878	ENSDARG00000069280	tsen15	1	0.748398753	0.358540512	0.143	0.115
879	ENSDARG00000069453	zgc:113314	1	0.055586237	0.268312584	0.143	0
880	ENSDARG00000069461	rnaseka	1	0.009898673	-0.433992913	0.357	0.808
881	ENSDARG00000069464	cox7a1	1	0.010908932	-0.701078864	0.143	0.538
882	ENSDARG00000069485	spryd7b	1	0.177448763	0.352934955	0.286	0.115
883	ENSDARG00000069529	zgc:153981	1	0.22605606	0.706250024	0.143	0.038
884	ENSDARG00000069619	atf7ip	1	0.106478459	0.561526433	0.5	0.308
885	ENSDARG00000069752	ckba	1	0.050275909	-0.381456105	0.429	0.923
886	ENSDARG00000069774	flot2b	1	0.563268357	0.286067191	0.214	0.154
887	ENSDARG00000069780	pus7l	1	0.174773149	0.378774495	0.214	0.077
888	ENSDARG00000069796	znf1124	1	0.98179402	0.310272306	0.143	0.154
889	ENSDARG00000069801	crygm2d12	1	0.004574439	-0.711599251	0.214	0.692
890	ENSDARG00000069846	zgc:162944	1	0.616991225	0.276796991	0.714	0.769
891	ENSDARG00000069850	mrpl30	1	0.019861359	-0.398162088	0.214	0.577
892	ENSDARG00000069956	pdlim2	1	0.1453357	-0.340186172	0.286	0.577
893	ENSDARG00000070038	rbp2a	1	0.985623896	-1.071920268	0.286	0.269
894	ENSDARG00000070057	si:dkey-69o16.5	1	0.146731781	-0.280462016	0.214	0.462
895	ENSDARG00000070155	tuba8l3	1	0.22605606	0.730769	0.143	0.038
896	ENSDARG00000070386	krtcap2	1	0.538473469	0.424684893	0.5	0.538
897	ENSDARG00000070426	chac1	1	0.029909487	-0.612076172	0.714	0.962
898	ENSDARG00000070471	tarbp2	1	0.058219333	-0.259652465	0	0.231
899	ENSDARG00000070480	agr2	1	0.165761732	-1.41559403	0.214	0.462
900	ENSDARG00000070545	top1l	1	0.14661967	0.283276074	0.429	0.231
901	ENSDARG00000070623	med10	1	0.129331155	0.464556503	0.643	0.5
902	ENSDARG00000070675	fam3a	1	0.058866467	-0.293599582	0.214	0.5
903	ENSDARG00000070702	s100v2	1	0.857656277	0.367121174	0.357	0.385
904	ENSDARG00000070824	ndufb5	1	0.020671812	-0.445142692	0.429	0.846
905	ENSDARG00000070826	bpgm	1	0.174773149	0.33086904	0.214	0.077
906	ENSDARG00000070833	lin52	1	0.107550546	0.390971782	0.357	0.154
907	ENSDARG00000070835	tnnc2	1	1	0.351521834	0.286	0.385
908	ENSDARG00000070844	gamt	1	0.212608975	-0.414384595	0.643	0.769
909	ENSDARG00000070922	cnbpb	1	0.418238167	0.274519529	0.857	0.846
910	ENSDARG00000070966	insl5a	1	0.98179402	3.405664039	0.143	0.154
911	ENSDARG00000071011	cdk5r2a	1	0.072307018	0.412722994	0.214	0.038
912	ENSDARG00000071018	ptena	1	0.003391317	0.441057283	0.714	0.231
913	ENSDARG00000071036	si:dkey-286j15.3	1	0.016176551	-0.457238147	0.286	0.731
914	ENSDARG00000071113	xirp2a	1	0.377695826	0.288702549	0.429	0.308
915	ENSDARG00000071203	sptssa	1	0.115836161	0.419643969	0.714	0.654
916	ENSDARG00000071224	si:ch211-133n4.4	1	0.091361295	0.569981526	0.214	0.038
917	ENSDARG00000071396	timm23a	1	0.296794473	-0.263436561	0.5	0.731
918	ENSDARG00000071425	nat9	1	0.847221669	0.453064659	0.143	0.192
919	ENSDARG00000071445	myoz1b	1	0.655288689	0.421927311	0.214	0.192
920	ENSDARG00000071478	lnx2b	1	0.109375173	0.549116836	0.5	0.346
921	ENSDARG00000071558	fblim1	1	0.121264428	-0.322873723	0.643	0.923
922	ENSDARG00000071565	hnf4g	1	0.001318465	-0.631082637	0.214	0.731
923	ENSDARG00000071673	ctdspla	1	0.18924143	0.497725267	0.5	0.346
924	ENSDARG00000071871	glod5	1	0.079316552	0.334636728	0.643	0.5
925	ENSDARG00000073742	prss59.2	1	0.029728204	-0.484278423	0.214	0.577
926	ENSDARG00000073876	ARF5 (1 of many)	1	0.641364863	0.282191989	0.357	0.5
927	ENSDARG00000073957	tox3	1	0.024751436	0.421251968	0.286	0.038
928	ENSDARG00000074057	calm3b	1	0.11740196	0.352408927	0.786	0.808
929	ENSDARG00000074217	si:dkey-188i13.6	1	0.001458375	0.877421837	0.357	0
930	ENSDARG00000074248	tmem237b	1	0.037848103	-0.25134987	0	0.269
931	ENSDARG00000074285	si:ch73-335m24.2	1	0.055586237	0.52380134	0.143	0
932	ENSDARG00000074390	tmem176l.4	1	0.624034797	-0.428454392	0.071	0.115
933	ENSDARG00000074466	gdpd3a	1	0.134769347	-0.288746828	0.143	0.346
934	ENSDARG00000074490	casc4	1	0.910933084	0.602276117	0.214	0.269
935	ENSDARG00000074572	zgc:56304	1	0.466956615	0.464690858	0.5	0.5
936	ENSDARG00000074688	fbrs	1	0.385858671	0.356746354	0.214	0.115
937	ENSDARG00000074749	abca12	1	0.134224167	-0.266064385	0	0.154
938	ENSDARG00000074754	si:dkey-188i13.9	1	0.945419956	0.425488313	0.143	0.154
939	ENSDARG00000074756	tfb2m	1	0.056166118	0.451048149	0.571	0.385
940	ENSDARG00000074758	csde1	1	0.125617533	0.423585489	0.571	0.538
941	ENSDARG00000074790	rab5if	1	0.279550557	0.325067929	0.357	0.192
942	ENSDARG00000075007	chst2a	1	0.016842809	0.278024425	0.214	0
943	ENSDARG00000075014	sqstm1	1	1	0.383253453	0.714	0.769
944	ENSDARG00000075025	cdc123	1	0.015365574	-0.255704725	0	0.346
945	ENSDARG00000075045	cxcl18b	1	0.055586237	0.564969678	0.143	0
946	ENSDARG00000075126	TMEM8B	1	0.055586237	0.374896148	0.143	0
947	ENSDARG00000075178	lpcat3	1	0.037848103	0.303564337	0.357	0.077
948	ENSDARG00000075282	irs2b	1	0.071425349	0.507580255	0.286	0.077
949	ENSDARG00000075436	sytl2b	1	0.113469943	-0.27309137	0.071	0.269
950	ENSDARG00000075536	cpne1	1	0.538473469	0.313040187	0.5	0.538
951	ENSDARG00000075625	lrig1	1	0.7113096	0.298177445	0.143	0.115
952	ENSDARG00000075677	mrpl17	1	0.786943898	0.407829046	0.286	0.269
953	ENSDARG00000075718	rpz5	1	0.363128042	-0.434737995	0.214	0.346
954	ENSDARG00000075752	myo18aa	1	0.22605606	0.298718338	0.143	0.038
955	ENSDARG00000075768	sdhb	1	0.044698244	-0.351792227	0.286	0.769
956	ENSDARG00000075774	foxj3	1	0.071425349	0.309012051	0.286	0.077
957	ENSDARG00000075813	asphd1	1	0.055586237	0.374896148	0.143	0
958	ENSDARG00000075817	mettl24	1	0.055586237	0.28792761	0.143	0
959	ENSDARG00000076090	jakmip1	1	0.304125825	-0.278471756	0.143	0.269
960	ENSDARG00000076092	slc31a2	1	0.5311247	0.29596959	0.143	0.077
961	ENSDARG00000076120	foxp4	1	0.212690127	0.556490099	0.643	0.654
962	ENSDARG00000076170	pcsk1nl	1	0.250762276	0.519499215	0.143	0.038
963	ENSDARG00000076223	SERP1	1	0.076213093	0.257937356	0.714	1
964	ENSDARG00000076296	triqk	1	0.096624737	0.366432967	0.429	0.231
965	ENSDARG00000076518	mettl1	1	0.072307018	0.454002434	0.214	0.038
966	ENSDARG00000076532	si:ch211-222l21.1	1	0.011898635	0.534364455	0.857	0.615
967	ENSDARG00000076627	smg9	1	0.081382504	0.344340828	0.214	0.038
968	ENSDARG00000076667	ccng1	1	0.055385281	-0.303002011	0.714	0.962
969	ENSDARG00000076790	crygm2d16	1	0.032872169	-0.389602342	0.071	0.423
970	ENSDARG00000076847	tnrc6c1	1	0.304310011	0.467801994	0.429	0.346
971	ENSDARG00000076858	TCIM (1 of many)	1	0.852102765	0.34321005	0.214	0.269
972	ENSDARG00000077045	scg5	1	0.337845327	0.841923435	0.214	0.115
973	ENSDARG00000077052	tnrc18	1	0.081382504	0.300980599	0.214	0.038
974	ENSDARG00000077138	zgc:195173	1	0.119587178	-0.470923392	0.143	0.385
975	ENSDARG00000077169	si:ch211-153b23.4	1	0.624034797	-0.283384272	0.071	0.115
976	ENSDARG00000077227	fbxl6	1	0.462211562	0.367849609	0.143	0.077
977	ENSDARG00000077383	anxa11a	1	0.300577633	-0.257203561	0.786	1
978	ENSDARG00000077785	atf5b	1	0.005835779	-0.403656862	0	0.423
979	ENSDARG00000077850	lgals3a	1	0.329108	0.322885985	0.643	0.615
980	ENSDARG00000077912	bcorl1	1	0.22605606	0.285153878	0.143	0.038
981	ENSDARG00000077950	tor1	1	0.055607567	-0.291640611	0.143	0.462
982	ENSDARG00000077967	si:ch211-140m22.7	1	0.152311937	0.312714865	0.5	0.269
983	ENSDARG00000077982	elf3	1	0.286779523	0.679647139	0.571	0.5
984	ENSDARG00000078095	cipcb	1	0.320069475	0.320514181	0.286	0.154
985	ENSDARG00000078186	tex2	1	0.190982211	0.298760107	0.214	0.077
986	ENSDARG00000078308	spry2	1	0.726505886	0.259164565	0.214	0.346
987	ENSDARG00000078383	mcrip1	1	0.404430759	0.310695988	0.286	0.192
988	ENSDARG00000078389	ifi46	1	0.161024773	0.761004496	0.643	0.538
989	ENSDARG00000078473	nucks1a	1	0.128126646	0.313363282	0.429	0.231
990	ENSDARG00000078592	nomo	1	0.071425349	0.392235531	0.286	0.077
991	ENSDARG00000078748	si:ch211-137a8.4	1	0.072307018	0.60703969	0.214	0.038
992	ENSDARG00000078802	rnf111	1	0.058219333	-0.291537464	0	0.231
993	ENSDARG00000079166	ace	1	0.959241043	0.492476007	0.286	0.346
994	ENSDARG00000079296	gcga	1	0.250762276	0.885331412	0.143	0.038
995	ENSDARG00000079306	rlim	1	0.38292881	0.331865184	0.286	0.192
996	ENSDARG00000079347	zgc:194659	1	0.945419956	0.280036583	0.143	0.154
997	ENSDARG00000079391	mrpl42	1	0.451138889	-0.335929102	0.5	0.731
998	ENSDARG00000079516	cisd1	1	0.927548238	0.270170051	0.5	0.5
999	ENSDARG00000079560	ptprh	1	0.20827149	0.250788384	0.214	0.077
1000	ENSDARG00000079605	prmt5	1	0.7860795	0.363705976	0.143	0.115
1001	ENSDARG00000079610	akap9	1	0.15149217	0.399216357	0.286	0.115
1002	ENSDARG00000079632	si:dkey-28b4.7	1	0.255931166	0.415226827	0.571	0.577
1003	ENSDARG00000079687	rnf10	1	0.413441398	0.292283484	0.571	0.538
1004	ENSDARG00000079727	selenop2	1	0.22605606	0.262146194	0.143	0.038
1005	ENSDARG00000079932	zgc:152830	1	0.00556017	0.355590769	0.5	0.077
1006	ENSDARG00000079949	supt16h	1	0.174773149	0.334828788	0.214	0.077
1007	ENSDARG00000080009	bahcc1b	1	0.055586237	0.438674908	0.143	0
1008	ENSDARG00000080020	il13ra1	1	0.116293572	-0.253664428	0.071	0.308
1009	ENSDARG00000086288	scg3	1	0.361352106	0.986464737	0.214	0.115
1010	ENSDARG00000086374	isg15	1	0.016842809	0.744695355	0.214	0
1011	ENSDARG00000086416	med11	1	0.443468301	0.288332857	0.429	0.346
1012	ENSDARG00000086618	psma3	1	0.189146185	0.61134257	0.571	0.577
1013	ENSDARG00000086740	phyh	1	0.282158223	0.292688023	0.286	0.154
1014	ENSDARG00000086826	sult6b1	1	0.195209647	-0.399229242	0.714	0.846
1015	ENSDARG00000086881	ier2b	1	0.164001042	-0.313159181	0.643	0.962
1016	ENSDARG00000086917	crygm2d2	1	0.002539864	-0.523935984	0.214	0.808
1017	ENSDARG00000086985	klc4	1	0.217123239	-0.316267288	0.429	0.615
1018	ENSDARG00000087152	sowahd	1	0.035965228	0.446016209	0.571	0.308
1019	ENSDARG00000087324	crygm2d1	1	0.008720503	-0.493498586	0.286	0.846
1020	ENSDARG00000087402	tpm1	1	0.807613635	0.525517512	0.214	0.192
1021	ENSDARG00000087438	spi2	1	0.22605606	0.749584839	0.143	0.038
1022	ENSDARG00000087596	si:ch73-95l15.5	1	0.022992935	-0.29559527	0.071	0.423
1023	ENSDARG00000087693	atox1	1	0.181348234	0.556923336	0.714	0.692
1024	ENSDARG00000087765	crygm2d10	1	0.038513698	-0.252157975	0.214	0.615
1025	ENSDARG00000088040	si:dkeyp-27c8.2	1	0.592525828	0.691972764	0.214	0.154
1026	ENSDARG00000088091	pfn1	1	0.619400881	0.915898617	0.714	0.962
1027	ENSDARG00000088116	gstm.3	1	0.42652099	0.614272109	0.571	0.5
1028	ENSDARG00000088140	hsd17b7	1	0.462211562	0.255375692	0.143	0.077
1029	ENSDARG00000088318	ubap2a	1	0.745427567	0.298463928	0.214	0.192
1030	ENSDARG00000088346	miip	1	0.22605606	0.356657429	0.143	0.038
1031	ENSDARG00000088439	gm2a	1	0.28773379	0.285908273	0.357	0.231
1032	ENSDARG00000088641	grn2	1	0.021755683	1.281292794	0.286	0.038
1033	ENSDARG00000088929	ypel5	1	0.463851513	0.325169857	0.357	0.308
1034	ENSDARG00000088972	si:dkey-238d18.4	1	0.079687942	-0.276387943	0.071	0.346
1035	ENSDARG00000089190	tanc1b	1	0.7113096	0.260268499	0.143	0.115
1036	ENSDARG00000089331	urahb	1	0.7113096	0.391276003	0.143	0.115
1037	ENSDARG00000089362	grn1	1	0.218518	1.638857267	0.357	0.192
1038	ENSDARG00000089368	hopx	1	0.039047528	-0.319360405	0.071	0.423
1039	ENSDARG00000089372	clk4a	1	0.945419956	0.263443621	0.143	0.154
1040	ENSDARG00000089382	zgc:158463	1	0.491012961	0.595906851	0.571	0.615
1041	ENSDARG00000089413	mbpb	1	0.060245171	0.640798321	0.643	0.615
1042	ENSDARG00000089418	si:dkey-164f24.2	1	0.743849389	0.648370922	0.071	0.115
1043	ENSDARG00000089441	si:ch211-105c13.3	1	0.023981773	-0.546343752	0.143	0.538
1044	ENSDARG00000089861	usp44	1	0.7113096	0.258055299	0.143	0.115
1045	ENSDARG00000089924	aldh2.1	1	0.98179402	0.547608664	0.143	0.154
1046	ENSDARG00000089976	spcs3	1	0.024957209	0.601259384	0.786	0.654
1047	ENSDARG00000090063	fa2h	1	0.803280531	0.304553123	0.571	0.615
1048	ENSDARG00000090120	si:dkey-248g21.1	1	0.030608568	0.325381297	0.357	0.077
1049	ENSDARG00000090194	lamtor5	1	0.07507681	0.508977741	0.571	0.346
1050	ENSDARG00000090228	gsta.1	1	0.030032896	0.329130051	0.857	0.962
1051	ENSDARG00000090268	krtt1c19e	1	0.012483711	-0.499919895	0.214	0.731
1052	ENSDARG00000090389	ndufv3	1	0.074203411	-0.250722833	0.286	0.654
1053	ENSDARG00000090428	ctrb1	1	0.927548238	-0.342568966	0.5	0.5
1054	ENSDARG00000090444	ponzr1	1	0.521910533	-0.309887077	0.357	0.423
1055	ENSDARG00000090747	si:ch73-269m14.2	1	0.111500151	-0.252085211	0.143	0.385
1056	ENSDARG00000090889	si:ch211-132p1.3	1	0.462211562	0.679004802	0.143	0.077
1057	ENSDARG00000091003	il34	1	0.496029646	0.320669538	0.143	0.077
1058	ENSDARG00000091187	BX649250.1	1	0.055586237	0.255072586	0.143	0
1059	ENSDARG00000091234	si:ch73-335l21.4	1	0.048925572	-0.279450488	0.143	0.538
1060	ENSDARG00000091348	rtn3	1	0.058959415	-0.31614083	0.286	0.692
1061	ENSDARG00000091503	FADS6	1	0.156948527	0.278309052	0.357	0.154
1062	ENSDARG00000091609	spink4	1	0.864388768	0.290998427	0.429	0.462
1063	ENSDARG00000091656	lsm8	1	0.485721595	0.314420192	0.5	0.5
1064	ENSDARG00000091760	cwf19l2	1	0.22605606	0.277207798	0.143	0.038
1065	ENSDARG00000091834	si:ch211-198m17.1	1	0.086886043	-0.608446569	0.214	0.462
1066	ENSDARG00000091967	ttf1	1	0.072307018	0.262900919	0.214	0.038
1067	ENSDARG00000091996	tcnbb	1	0.123024259	-0.941928142	0.071	0.269
1068	ENSDARG00000092035	si:ch211-156j16.1	1	0.22605606	0.86075946	0.143	0.038
1069	ENSDARG00000092155	apoc2	1	0.547797214	-0.27011626	0.286	0.192
1070	ENSDARG00000092305	poldip2	1	0.147615998	0.454018344	0.429	0.269
1071	ENSDARG00000092807	si:dkey-151g10.6	1	0.004246866	-0.299538002	1	1
1072	ENSDARG00000092916	mlnl	1	0.953615204	0.733503243	0.214	0.231
1073	ENSDARG00000092947	cyt1	1	0.341693213	-1.978234243	0.786	0.923
1074	ENSDARG00000093303	ifitm1	1	0.743849389	0.33561882	0.071	0.115
1075	ENSDARG00000093406	zgc:111986	1	0.558469025	0.354626327	0.5	0.538
1076	ENSDARG00000093569	bckdhbl	1	0.315344457	0.560480275	0.214	0.115
1077	ENSDARG00000093584	zgc:193505	1	0.95689035	-0.337964854	0.286	0.269
1078	ENSDARG00000093640	ugt5a2	1	0.191607766	-0.274436077	0.071	0.231
1079	ENSDARG00000094041	krt17	1	0.601291808	-0.322046607	0.214	0.308
1080	ENSDARG00000094300	nupr1a	1	0.076419379	-0.258810359	0.643	0.808
1081	ENSDARG00000094438	plac8.2	1	0.055586237	1.482445901	0.143	0
1082	ENSDARG00000094561	si:ch211-139a5.9	1	0.274936001	0.419368699	0.071	0.231
1083	ENSDARG00000094673	rhoab	1	0.179214672	0.448442062	0.786	0.731
1084	ENSDARG00000094695	si:dkey-204f11.64	1	0.616994229	0.349792921	0.429	0.538
1085	ENSDARG00000094836	si:ch211-195b15.8	1	0.847446532	0.323741914	0.286	0.308
1086	ENSDARG00000095451	si:ch211-196l7.4	1	0.205959423	0.502136288	0.643	0.731
1087	ENSDARG00000095453	si:rp71-17i16.6	1	0.300715888	0.464226454	0.286	0.154
1088	ENSDARG00000095459	si:ch211-191j22.3	1	0.085981704	-0.340997416	0.214	0.538
1089	ENSDARG00000095623	dpm2	1	0.518383741	0.281542283	0.429	0.423
1090	ENSDARG00000095908	sat1a.2	1	0.075868335	0.892126953	0.857	0.846
1091	ENSDARG00000096003	atp5md	1	0.118379658	-0.33850444	0.5	0.846
1092	ENSDARG00000096110	zgc:123278	1	0.462211562	0.45674769	0.143	0.077
1093	ENSDARG00000096118	ost4	1	0.401792382	0.358438522	0.5	0.423
1094	ENSDARG00000096651	gpr108	1	0.051409464	0.382539037	0.357	0.115
1095	ENSDARG00000096661	si:ch211-286b5.5	1	0.976620284	0.281409087	0.5	0.654
1096	ENSDARG00000096954	si:dkeyp-67f1.1	1	0.22605606	0.284749714	0.143	0.038
1097	ENSDARG00000097082	im:7152348	1	0.072307018	0.462905302	0.214	0.038
1098	ENSDARG00000097193	si:dkey-28n18.9	1	0.847221669	0.332393788	0.143	0.192
1099	ENSDARG00000097205	ulk2	1	0.319079425	0.402021931	0.571	0.423
1100	ENSDARG00000097256	si:ch211-270g19.5	1	0.099336397	-0.386673891	0.071	0.308
1101	ENSDARG00000097285	ANPEP	1	0.191607766	-0.581414244	0.071	0.231
1102	ENSDARG00000097314	si:zfos-1714f5.3	1	0.014622913	-0.372293861	0.143	0.577
1103	ENSDARG00000097480	si:dkey-263j23.1	1	0.096624737	0.413464608	0.429	0.231
1104	ENSDARG00000097489	si:ch73-390p7.2	1	0.22605606	0.439243524	0.143	0.038
1105	ENSDARG00000097503	si:ch73-288o11.5	1	0.088671042	-2.007356878	0	0.192
1106	ENSDARG00000097725	si:dkey-96g2.1	1	0.332311812	0.275242802	0.357	0.192
1107	ENSDARG00000097746	si:rp71-77l1.1	1	0.496029646	0.483557934	0.143	0.077
1108	ENSDARG00000097789	pon3.2	1	0.054195479	-0.271609193	0.214	0.577
1109	ENSDARG00000097797	tomm6	1	0.148752152	0.341006518	0.571	0.385
1110	ENSDARG00000097959	si:dkey-248g15.3	1	0.088671042	-0.370371624	0	0.192
1111	ENSDARG00000098239	zgc:85932	1	0.044060988	-0.286068034	0.071	0.346
1112	ENSDARG00000098367	srp54	1	0.006339757	-0.398711587	0.071	0.5
1113	ENSDARG00000098443	zfand6	1	0.011408238	-0.394610779	0.071	0.5
1114	ENSDARG00000098578	pdgfab	1	0.037848103	-0.273179272	0	0.269
1115	ENSDARG00000098591	tubb2b	1	0.009824208	1.326375207	0.714	0.5
1116	ENSDARG00000098592	zgc:92140	1	0.073488191	-0.505244916	0.071	0.346
1117	ENSDARG00000098635	irf2bp2b	1	0.605581195	0.469416049	0.429	0.654
1118	ENSDARG00000098645	rgn	1	0.024295229	-0.270709972	0	0.308
1119	ENSDARG00000098662	si:ch73-359m17.9	1	0.021755683	2.91418232	0.286	0.038
1120	ENSDARG00000098746	dhrs13l1	1	0.764483786	0.304058022	0.357	0.346
1121	ENSDARG00000098786	rangrf	1	0.15149217	0.262126989	0.286	0.115
1122	ENSDARG00000098821	sec14l1	1	0.058219333	0.344282322	0.286	0.077
1123	ENSDARG00000098935	bxdc2	1	0.283169584	0.346141145	0.429	0.269
1124	ENSDARG00000099014	fxyd1	1	0.10267673	0.37332712	0.857	0.885
1125	ENSDARG00000099079	aclya	1	0.24741445	0.32689536	0.286	0.154
1126	ENSDARG00000099143	fnta	1	0.096121238	0.273529194	0.357	0.115
1127	ENSDARG00000099154	CABZ01032488.1	1	0.471254915	0.251413286	0.5	0.462
1128	ENSDARG00000099197	actc1b	1	0.005165124	0.882573982	1	1
1129	ENSDARG00000099213	glyr1	1	0.05646083	0.288544521	0.357	0.115
1130	ENSDARG00000099281	si:dkey-112e7.2	1	0.374262698	0.28936901	0.643	0.615
1131	ENSDARG00000099291	lsr	1	0.504367086	0.527660062	0.429	0.462
1132	ENSDARG00000099358	hccsb	1	0.119587178	0.440634744	0.429	0.231
1133	ENSDARG00000099420	nme2b.2	1	0.083380927	1.328683986	0.429	0.231
1134	ENSDARG00000099465	rnf213a	1	0.04674203	0.591946016	0.357	0.115
1135	ENSDARG00000099614	purab	1	0.204881651	0.275937241	0.357	0.192
1136	ENSDARG00000099667	snrpg	1	0.310413876	0.372131804	0.357	0.269
1137	ENSDARG00000099672	capgb	1	0.362142113	0.792126434	0.286	0.192
1138	ENSDARG00000099741	mvb12a	1	0.064671639	-0.313747598	0.143	0.462
1139	ENSDARG00000099766	myl12.1	1	0.115523792	0.331309393	1	1
1140	ENSDARG00000099776	glula	1	0.625325208	-0.253151658	0.357	0.462
1141	ENSDARG00000099877	si:dkeyp-72e1.6	1	0.121339978	0.53705149	0.786	0.462
1142	ENSDARG00000099889	dusp27	1	0.055586237	0.317929231	0.143	0
1143	ENSDARG00000099918	arl4aa	1	0.337845327	0.253937903	0.214	0.115
1144	ENSDARG00000099923	zgc:154054	1	0.078220011	-0.274290295	0.214	0.5
1145	ENSDARG00000099959	smyhc1	1	0.462211562	1.100061518	0.143	0.077
1146	ENSDARG00000099997	cox20	1	0.617546887	0.274382392	0.357	0.346
1147	ENSDARG00000100003	glulb	1	0.1453357	0.511221238	0.571	0.423
1148	ENSDARG00000100108	cul3b	1	0.016842809	0.276750314	0.214	0
1149	ENSDARG00000100116	mrps24	1	0.232794499	0.265376271	0.357	0.192
1150	ENSDARG00000100133	cnmd	1	0.922769404	-0.258995496	0.214	0.231
1151	ENSDARG00000100206	klhdc4	1	1	0.312265526	0.143	0.154
1152	ENSDARG00000100312	hoxa13a	1	0.185603864	-0.315892985	0.143	0.308
1153	ENSDARG00000100374	txnrd3	1	0.291062474	0.309096184	0.5	0.423
1154	ENSDARG00000100513	rps27l	1	0.648751464	0.454738674	0.786	0.808
1155	ENSDARG00000100519	spop	1	0.215782488	0.314332426	0.286	0.154
1156	ENSDARG00000100553	lsm14ab	1	0.083449829	0.379263823	0.5	0.269
1157	ENSDARG00000100582	si:ch211-195b11.3	1	0.099336397	-1.313607364	0.071	0.308
1158	ENSDARG00000100585	coa3a	1	0.129419773	0.485175021	0.5	0.308
1159	ENSDARG00000100633	zgc:114200	1	0.776341383	0.268325287	0.214	0.192
1160	ENSDARG00000100635	chia.1	1	0.880882783	1.167323729	0.143	0.192
1161	ENSDARG00000100729	tln1	1	0.030111633	0.530017715	0.5	0.192
1162	ENSDARG00000100825	calm3a	1	0.204881651	0.944873956	0.357	0.192
1163	ENSDARG00000100844	cldn15lb	1	0.965807275	0.581843559	0.714	0.769
1164	ENSDARG00000100908	lcor	1	0.315344457	0.294800035	0.214	0.115
1165	ENSDARG00000100940	nr5a2	1	0.411354391	0.507802728	0.214	0.115
1166	ENSDARG00000101009	cited4b	1	0.986408424	0.304719128	0.286	0.346
1167	ENSDARG00000101043	ppl	1	0.154596711	-0.273828184	0.143	0.346
1168	ENSDARG00000101063	CABZ01058650.1	1	0.204881651	0.315565396	0.357	0.192
1169	ENSDARG00000101074	glud1b	1	0.003244629	-0.730363693	0.5	0.885
1170	ENSDARG00000101116	vps33a	1	0.055586237	0.279360262	0.143	0
1171	ENSDARG00000101128	si:dkey-211f22.5	1	0.055586237	0.390251347	0.143	0
1172	ENSDARG00000101181	s100w	1	0.225575618	-0.359517319	0.143	0.308
1173	ENSDARG00000101216	meaf6	1	0.084540928	-0.269945284	0.357	0.654
1174	ENSDARG00000101324	apoa1b	1	0.417777674	-0.312895037	0.714	0.885
1175	ENSDARG00000101406	rplp2	1	0.010798698	-0.278701502	1	1
1176	ENSDARG00000101456	acp5b	1	0.246195464	0.330940399	0.214	0.077
1177	ENSDARG00000101479	BX908782.2	1	0.748128833	-0.520288989	0.214	0.154
1178	ENSDARG00000101606	rims2a	1	0.22605606	0.32325998	0.143	0.038
1179	ENSDARG00000101619	minos1	1	0.263394564	-0.268596	0.286	0.5
1180	ENSDARG00000101622	mrps7	1	0.315344457	0.301521169	0.214	0.115
1181	ENSDARG00000101655	sstr5	1	0.126522433	-0.297243368	0.214	0.538
1182	ENSDARG00000101680	arl1	1	1	0.268296286	0.429	0.5
1183	ENSDARG00000101744	elavl1b	1	0.250762276	0.404768245	0.143	0.038
1184	ENSDARG00000101901	zgc:193711	1	0.867602217	0.329485864	0.429	0.538
1185	ENSDARG00000101979	eps8l3a	1	0.144111666	-0.300320077	0.357	0.692
1186	ENSDARG00000102004	apoea	1	0.20313801	-0.318167321	0	0.115
1187	ENSDARG00000102076	spink2.1	1	0.625085921	0.462986359	0.643	0.731
1188	ENSDARG00000102191	CPNE8	1	0.035141145	0.372053891	0.429	0.154
1189	ENSDARG00000102294	fbxo11a	1	0.055586237	0.367549838	0.143	0
1190	ENSDARG00000102305	svbp	1	0.304388112	0.262768866	0.357	0.231
1191	ENSDARG00000102441	ctnna1	1	0.062298462	0.37700857	0.5	0.269
1192	ENSDARG00000102442	IZUMO1R	1	0.98179402	-0.781951249	0.143	0.154
1193	ENSDARG00000102482	zgc:165573	1	0.029141809	-0.468530736	0.571	0.885
1194	ENSDARG00000102555	si:dkey-33i11.9	1	0.095265322	0.630407342	0.857	0.731
1195	ENSDARG00000102558	pde6ha	1	0.073661446	0.331212596	0.5	0.231
1196	ENSDARG00000102571	metap2b	1	0.238066207	0.57098167	0.643	0.615
1197	ENSDARG00000102572	si:ch211-260e23.9	1	0.626608289	0.369720005	0.286	0.269
1198	ENSDARG00000102720	zgc:123284	1	0.506932002	0.639635033	0.214	0.154
1199	ENSDARG00000102744	mgst3a	1	0.045028974	-0.408200129	0.571	0.962
1200	ENSDARG00000102750	cdh1	1	0.040489599	0.538172013	0.786	0.692
1201	ENSDARG00000102783	slc25a35	1	0.22605606	0.32230005	0.143	0.038
1202	ENSDARG00000102808	calr3b	1	0.7113096	0.379726859	0.143	0.115
1203	ENSDARG00000102878	mapre3b	1	0.970255991	0.268031802	0.214	0.269
1204	ENSDARG00000102963	sirt6	1	0.055586237	0.312879062	0.143	0
1205	ENSDARG00000102974	baz2a	1	0.156507911	0.421711668	0.357	0.192
1206	ENSDARG00000102975	nsg2	1	0.005036495	0.410153566	0.286	0
1207	ENSDARG00000103019	gstp2	1	0.624034797	-0.756407452	0.071	0.115
1208	ENSDARG00000103118	cib1	1	0.485502241	0.461229117	0.714	0.846
1209	ENSDARG00000103226	dhcr7	1	0.156600553	0.558287062	0.429	0.231
1210	ENSDARG00000103277	cyp24a1	1	0.134224167	-0.613564996	0	0.154
1211	ENSDARG00000103342	wu:fa56d06	1	0.415521666	-0.430717198	0.071	0.154
1212	ENSDARG00000103433	rpl14	1	0.003844052	-0.354162971	1	1
1213	ENSDARG00000103466	ccl35.1	1	0.22605606	0.531635726	0.143	0.038
1214	ENSDARG00000103483	litaf	1	0.716067203	0.455878678	0.5	0.5
1215	ENSDARG00000103639	si:dkey-36i7.3	1	0.039839312	-1.290985104	0.357	0.615
1216	ENSDARG00000103658	hivep1	1	0.715916275	0.276241828	0.143	0.192
1217	ENSDARG00000103683	inpp5b	1	0.011140346	-0.3423667	0.071	0.462
1218	ENSDARG00000103735	elovl1b	1	0.169026023	0.291641853	1	0.923
1219	ENSDARG00000103736	gramd2aa	1	0.037848103	-0.258109271	0	0.269
1220	ENSDARG00000103747	cav1	1	0.603187997	0.25000831	0.429	0.423
1221	ENSDARG00000103785	sult2st2	1	0.037848103	-0.387253613	0	0.269
1222	ENSDARG00000103787	chd1	1	0.22605606	0.251491274	0.143	0.038
1223	ENSDARG00000103824	hint1	1	0.039839312	0.495101551	0.643	0.462
1224	ENSDARG00000103915	ero1b	1	0.361352106	0.270165822	0.214	0.115
1225	ENSDARG00000103991	sec14l1	1	0.154596711	-0.288908764	0.143	0.346
1226	ENSDARG00000104028	si:dkey-74k8.3	1	0.083812113	-0.423094969	0.571	0.846
1227	ENSDARG00000104068	gstp1	1	0.382156872	-0.256316053	0.571	0.808
1228	ENSDARG00000104071	hikeshi	1	0.27710467	0.257386144	0.5	0.423
1229	ENSDARG00000104103	rps6kc1	1	0.024295229	-0.253610081	0	0.308
1230	ENSDARG00000104108	slco1d1	1	0.537347051	0.587948674	0.071	0.154
1231	ENSDARG00000104169	si:ch211-212k18.4	1	0.15149217	0.276861099	0.286	0.115
1232	ENSDARG00000104172	diabloa	1	0.027552729	-0.860685544	0.071	0.423
1233	ENSDARG00000104213	si:dkey-283b1.6	1	0.052682241	-0.529991889	0.214	0.538
1234	ENSDARG00000104221	sat2b	1	0.167701418	0.47557223	0.357	0.192
1235	ENSDARG00000104264	XKR4	1	0.462211562	0.283581844	0.143	0.077
1236	ENSDARG00000104301	zgc:193726	1	0.808495831	-1.42891634	0.286	0.231
1237	ENSDARG00000104347	rtn4b	1	0.05664863	-0.555770561	0.214	0.538
1238	ENSDARG00000104413	rogdi	1	0.077662249	0.464101008	0.357	0.154
1239	ENSDARG00000104439	cldnd1a	1	0.081382504	0.355624924	0.214	0.038
1240	ENSDARG00000104451	slc39a7	1	0.361352106	0.316766804	0.214	0.115
1241	ENSDARG00000104458	rnasekb	1	0.24741445	0.423303139	0.286	0.154
1242	ENSDARG00000104470	syngr2b	1	0.945419956	0.308568263	0.143	0.154
1243	ENSDARG00000104517	uqcr10	1	0.721947424	0.267923459	0.714	0.846
1244	ENSDARG00000104530	znf609b	1	0.759361974	0.324595301	0.286	0.269
1245	ENSDARG00000104538	tmem184a	1	0.025388009	-0.379230563	0.214	0.692
1246	ENSDARG00000104682	tpm2	1	0.786943898	0.770639084	0.214	0.308
1247	ENSDARG00000104693	il6st	1	0.385858671	0.261516525	0.214	0.115
1248	ENSDARG00000104721	si:dkey-203a12.9	1	0.134224167	-0.61365676	0	0.154
1249	ENSDARG00000104782	oaz1b	1	0.161700593	0.343085626	0.643	0.692
1250	ENSDARG00000104829	zgc:112146	1	0.16530651	-0.367247426	0.143	0.346
1251	ENSDARG00000104837	nudc	1	0.221368099	0.328851968	0.429	0.346
1252	ENSDARG00000104940	ciao2a	1	0.078896673	0.278532366	0.286	0.077
1253	ENSDARG00000105010	lztfl1	1	0.592525828	0.29252453	0.214	0.154
1254	ENSDARG00000105012	utp23	1	0.224352185	0.327892733	0.429	0.308
1255	ENSDARG00000105068	si:ch1073-443f11.2	1	0.47238101	0.250952691	0.643	0.731
1256	ENSDARG00000105116	p4hb	1	0.655288689	0.380979872	0.214	0.192
1257	ENSDARG00000105185	snx7	1	0.098447367	-0.251778578	0.143	0.423
1258	ENSDARG00000105239	ecm1b	1	0.426639154	0.437959122	0.286	0.192
1259	ENSDARG00000105293	srsf4	1	0.342077067	0.361810439	0.286	0.192
1260	ENSDARG00000105416	adgrg4a	1	0.678558319	0.767090523	0.214	0.308
1261	ENSDARG00000105548	si:dkey-1h4.4	1	0.055586237	0.254267082	0.143	0
1262	ENSDARG00000105644	zgc:172079	1	0.42306107	-0.967965887	0.5	0.692
1263	ENSDARG00000108937	FO704750.1	1	0.304125825	0.35281375	0.286	0.192
1264	ENSDARG00000109861	BX545855.1	1	0.002317891	-0.856578886	0.143	0.692
1265	ENSDARG00000110147	zgc:85789	1	0.079320929	-0.274060188	0.143	0.423
1266	ENSDARG00000110963	trib1	1	0.385858671	0.306355006	0.214	0.115
1267	ENSDARG00000110991	ZNF276	1	0.652372496	0.25173289	0.286	0.269
1268	ENSDARG00000111188	cdaa	1	0.537347051	0.530287057	0.071	0.154
1269	ENSDARG00000112049	cldn15a	1	0.176565351	-0.769650294	0.143	0.346
1270	ENSDARG00000112667	tp53rk	1	0.128533742	0.290635607	0.286	0.115
1271	ENSDARG00000112670	smim20	1	0.687504597	0.295546703	0.286	0.308
1272	ENSDARG00000114038	ska2	1	0.256299404	0.473596041	0.357	0.231
1273	ENSDARG00000114454	CR762483.1	1	0.055586237	0.745381492	0.143	0
1274	ENSDARG00000114516	CABZ01021592.1	1	0.22605606	0.251946567	0.143	0.038
1275	ENSDARG00000115174	im:6904045	1	0.226668132	0.339321592	0.214	0.077
1276	ENSDARG00000115657	prkcaa	1	0.041738441	-0.343824526	0.071	0.385
1277	ENSDARG00000116058	rhoac	1	0.037258792	0.469459461	0.786	0.538
1278	ENSDARG00000116139	cdx1b	1	0.970255991	0.275664384	0.214	0.269
1279	ENSDARG00000116164	crygm2d8	1	0.007137148	-0.369733089	0.071	0.538
1280	ENSDARG00000116259	chia.6	1	0.82426819	1.051993175	0.143	0.115
1281	ENSDARG00000116378	ms4a17a.17	1	0.496029646	0.490898612	0.143	0.077
1282	ENSDARG00000116491	h2afvb	1	0.333754771	0.393868387	0.714	0.654
1283	ENSDARG00000116617	spaca4l	1	0.058219333	-0.384595655	0	0.231
