# Supplementary material for: Cell-type-specific responses to the microbiota across all tissues of the larval zebrafish
Source: Cell Rep. Author manuscript; Available in PMC 2023 Oct 23. (PMC10423310; doi:10.1016/j.celrep.2023.112095)
Supplement: MMC11 [file NIHMS1880944-supplement-MMC11.zip › DataS5/S.Figure7_PanelB_DEGs_GOterms/SubCluster7/GOresults_subClu7_GFup_fdr.tsv]

ONTOLOGY	ID	Description	pvalue	p.adjust	qvalue	geneID	Count
BP	GO:0002088	lens development in camera-type eye	4.96E-13	3.43E-10	3.24E-10	ENSDARG00000007576/ENSDARG00000016793/ENSDARG00000024548/ENSDARG00000032929/ENSDARG00000053862/ENSDARG00000057460/ENSDARG00000069801/ENSDARG00000076790/ENSDARG00000086917/ENSDARG00000087324/ENSDARG00000087765/ENSDARG00000116164	12
BP	GO:0007601	visual perception	1.73E-10	5.67E-08	5.36E-08	ENSDARG00000007576/ENSDARG00000016793/ENSDARG00000024548/ENSDARG00000032929/ENSDARG00000053862/ENSDARG00000057460/ENSDARG00000069801/ENSDARG00000076790/ENSDARG00000086917/ENSDARG00000087324/ENSDARG00000087765/ENSDARG00000116164	12
BP	GO:0050953	sensory perception of light stimulus	2.46E-10	5.67E-08	5.36E-08	ENSDARG00000007576/ENSDARG00000016793/ENSDARG00000024548/ENSDARG00000032929/ENSDARG00000053862/ENSDARG00000057460/ENSDARG00000069801/ENSDARG00000076790/ENSDARG00000086917/ENSDARG00000087324/ENSDARG00000087765/ENSDARG00000116164	12
BP	GO:0007600	sensory perception	1.43E-06	0.000246842	0.000233175	ENSDARG00000007576/ENSDARG00000016793/ENSDARG00000024548/ENSDARG00000032929/ENSDARG00000053862/ENSDARG00000057460/ENSDARG00000069801/ENSDARG00000076790/ENSDARG00000086917/ENSDARG00000087324/ENSDARG00000087765/ENSDARG00000116164	12
CC	GO:0015934	large ribosomal subunit	0.000187879	0.013421735	0.012652068	ENSDARG00000006691/ENSDARG00000058105/ENSDARG00000069850/ENSDARG00000101406/ENSDARG00000103433	5
CC	GO:0022625	cytosolic large ribosomal subunit	0.000200324	0.013421735	0.012652068	ENSDARG00000006691/ENSDARG00000058105/ENSDARG00000101406/ENSDARG00000103433	4
CC	GO:0005746	mitochondrial respirasome	0.000768781	0.034338869	0.032369711	ENSDARG00000054907/ENSDARG00000069464/ENSDARG00000070824/ENSDARG00000075768	4
CC	GO:0005840	ribosome	0.001058666	0.035465298	0.033431546	ENSDARG00000006691/ENSDARG00000029500/ENSDARG00000058105/ENSDARG00000069850/ENSDARG00000101406/ENSDARG00000103433	6
CC	GO:0070469	respirasome	0.001340026	0.035912684	0.033853276	ENSDARG00000054907/ENSDARG00000069464/ENSDARG00000070824/ENSDARG00000075768	4
CC	GO:0022626	cytosolic ribosome	0.001944007	0.043416155	0.040926462	ENSDARG00000006691/ENSDARG00000058105/ENSDARG00000101406/ENSDARG00000103433	4
CC	GO:0044391	ribosomal subunit	0.002301266	0.044052802	0.0415266	ENSDARG00000006691/ENSDARG00000058105/ENSDARG00000069850/ENSDARG00000101406/ENSDARG00000103433	5
MF	GO:0005212	structural constituent of eye lens	5.44E-15	1.15E-12	1.09E-12	ENSDARG00000007576/ENSDARG00000016793/ENSDARG00000024548/ENSDARG00000032929/ENSDARG00000053862/ENSDARG00000057460/ENSDARG00000069801/ENSDARG00000076790/ENSDARG00000086917/ENSDARG00000087324/ENSDARG00000087765/ENSDARG00000116164	12
MF	GO:0003735	structural constituent of ribosome	0.00044326	0.046985572	0.044559306	ENSDARG00000006691/ENSDARG00000029500/ENSDARG00000058105/ENSDARG00000069850/ENSDARG00000101406/ENSDARG00000103433	6
