# Supplementary material for: Cell-type-specific responses to the microbiota across all tissues of the larval zebrafish
Source: Cell Rep. Author manuscript; Available in PMC 2023 Oct 23. (PMC10423310; doi:10.1016/j.celrep.2023.112095)
Supplement: MMC11 [file NIHMS1880944-supplement-MMC11.zip › DataS5/S.Figure7_PanelB_DEGs_GOterms/SubCluster7/GOresults_subClu7CVZup_fdr.tsv]

ONTOLOGY	ID	Description	pvalue	p.adjust	qvalue	geneID	Count
CC	GO:1905368	peptidase complex	9.86E-05	0.018336078	0.01587674	ENSDARG00000009640/ENSDARG00000019398/ENSDARG00000027099/ENSDARG00000030537/ENSDARG00000089976	5
CC	GO:0000502	proteasome complex	0.000477856	0.029627091	0.025653338	ENSDARG00000009640/ENSDARG00000019398/ENSDARG00000027099/ENSDARG00000030537	4
CC	GO:1905369	endopeptidase complex	0.000477856	0.029627091	0.025653338	ENSDARG00000009640/ENSDARG00000019398/ENSDARG00000027099/ENSDARG00000030537	4
CC	GO:0098791	Golgi subcompartment	0.000896552	0.037707951	0.032650348	ENSDARG00000001804/ENSDARG00000002217/ENSDARG00000012747/ENSDARG00000015540/ENSDARG00000031214/ENSDARG00000033171/ENSDARG00000051936/ENSDARG00000075007	8
CC	GO:0000139	Golgi membrane	0.001013655	0.037707951	0.032650348	ENSDARG00000001804/ENSDARG00000002217/ENSDARG00000012747/ENSDARG00000015540/ENSDARG00000031214/ENSDARG00000051936/ENSDARG00000075007	7
CC	GO:0044431	Golgi apparatus part	0.001491581	0.046239021	0.040037183	ENSDARG00000001804/ENSDARG00000002217/ENSDARG00000012747/ENSDARG00000015540/ENSDARG00000031214/ENSDARG00000033171/ENSDARG00000051936/ENSDARG00000075007	8
MF	GO:0005200	structural constituent of cytoskeleton	3.68E-05	0.005880852	0.005532644	ENSDARG00000002344/ENSDARG00000015610/ENSDARG00000098591/ENSDARG00000100729	4
