# Supplementary material for: Cell-type-specific responses to the microbiota across all tissues of the larval zebrafish
Source: Cell Rep. Author manuscript; Available in PMC 2023 Oct 23. (PMC10423310; doi:10.1016/j.celrep.2023.112095)
Supplement: MMC11 [file NIHMS1880944-supplement-MMC11.zip › DataS5/S.Figure7_PanelB_DEGs_GOterms/SubCluster0/GOresults_subClu0_GFup_fdr.tsv]

ONTOLOGY	ID	Description	pvalue	p.adjust	qvalue	geneID	Count
BP	GO:0002088	lens development in camera-type eye	1.37E-36	7.10E-34	6.55E-34	ENSDARG00000032929/ENSDARG00000068507/ENSDARG00000024548/ENSDARG00000087324/ENSDARG00000069801/ENSDARG00000086917/ENSDARG00000053875/ENSDARG00000030411/ENSDARG00000053862/ENSDARG00000041925/ENSDARG00000086658/ENSDARG00000057460/ENSDARG00000030349/ENSDARG00000076790/ENSDARG00000016793/ENSDARG00000087765/ENSDARG00000116164/ENSDARG00000007141/ENSDARG00000007576/ENSDARG00000013963/ENSDARG00000017844/…	26
BP	GO:0007601	visual perception	2.21E-27	5.73E-25	5.29E-25	ENSDARG00000032929/ENSDARG00000068507/ENSDARG00000024548/ENSDARG00000087324/ENSDARG00000069801/ENSDARG00000086917/ENSDARG00000053875/ENSDARG00000030411/ENSDARG00000053862/ENSDARG00000041925/ENSDARG00000086658/ENSDARG00000057460/ENSDARG00000030349/ENSDARG00000076790/ENSDARG00000016793/ENSDARG00000087765/ENSDARG00000116164/ENSDARG00000007576/ENSDARG00000067975/ENSDARG00000069827/ENSDARG00000073750/…	24
BP	GO:0050953	sensory perception of light stimulus	4.69E-27	8.11E-25	7.48E-25	ENSDARG00000032929/ENSDARG00000068507/ENSDARG00000024548/ENSDARG00000087324/ENSDARG00000069801/ENSDARG00000086917/ENSDARG00000053875/ENSDARG00000030411/ENSDARG00000053862/ENSDARG00000041925/ENSDARG00000086658/ENSDARG00000057460/ENSDARG00000030349/ENSDARG00000076790/ENSDARG00000016793/ENSDARG00000087765/ENSDARG00000116164/ENSDARG00000007576/ENSDARG00000067975/ENSDARG00000069827/ENSDARG00000073750/…	24
BP	GO:0007600	sensory perception	6.84E-19	8.87E-17	8.18E-17	ENSDARG00000032929/ENSDARG00000068507/ENSDARG00000024548/ENSDARG00000087324/ENSDARG00000069801/ENSDARG00000086917/ENSDARG00000053875/ENSDARG00000030411/ENSDARG00000053862/ENSDARG00000041925/ENSDARG00000086658/ENSDARG00000057460/ENSDARG00000030349/ENSDARG00000076790/ENSDARG00000016793/ENSDARG00000087765/ENSDARG00000116164/ENSDARG00000007576/ENSDARG00000067975/ENSDARG00000069827/ENSDARG00000073750/…	24
BP	GO:0097237	cellular response to toxic substance	2.87E-06	0.000248027	0.000228886	ENSDARG00000024278/ENSDARG00000025350/ENSDARG00000043848/ENSDARG00000088366	4
BP	GO:1990748	cellular detoxification	2.87E-06	0.000248027	0.000228886	ENSDARG00000024278/ENSDARG00000025350/ENSDARG00000043848/ENSDARG00000088366	4
BP	GO:0098754	detoxification	1.27E-05	0.000941558	0.000868896	ENSDARG00000024278/ENSDARG00000025350/ENSDARG00000043848/ENSDARG00000088366	4
BP	GO:0009636	response to toxic substance	3.69E-05	0.002391724	0.002207148	ENSDARG00000024278/ENSDARG00000025350/ENSDARG00000043848/ENSDARG00000088366	4
BP	GO:0006575	cellular modified amino acid metabolic process	6.04E-05	0.003481294	0.003212633	ENSDARG00000090228/ENSDARG00000017388/ENSDARG00000036239/ENSDARG00000039832/ENSDARG00000043257/ENSDARG00000070844	6
BP	GO:0042398	cellular modified amino acid biosynthetic process	0.00075208	0.039032956	0.036020677	ENSDARG00000036239/ENSDARG00000043257/ENSDARG00000070844	3
BP	GO:0006694	steroid biosynthetic process	0.000949075	0.044779098	0.041323374	ENSDARG00000033802/ENSDARG00000036966/ENSDARG00000052734/ENSDARG00000101324	4
CC	GO:0005882	intermediate filament	2.17E-07	1.57E-05	1.29E-05	ENSDARG00000010008/ENSDARG00000036830/ENSDARG00000036832/ENSDARG00000056248/ENSDARG00000058371/ENSDARG00000090268/ENSDARG00000092947	7
CC	GO:0045111	intermediate filament cytoskeleton	2.52E-07	1.57E-05	1.29E-05	ENSDARG00000010008/ENSDARG00000036830/ENSDARG00000036832/ENSDARG00000056248/ENSDARG00000058371/ENSDARG00000090268/ENSDARG00000092947	7
CC	GO:0005838	proteasome regulatory particle	0.00020607	0.008316696	0.006793427	ENSDARG00000007141/ENSDARG00000027899/ENSDARG00000102417	3
CC	GO:0000502	proteasome complex	0.000314339	0.008316696	0.006793427	ENSDARG00000007141/ENSDARG00000013938/ENSDARG00000027899/ENSDARG00000102417	4
CC	GO:0022624	proteasome accessory complex	0.000357701	0.008316696	0.006793427	ENSDARG00000007141/ENSDARG00000027899/ENSDARG00000102417	3
CC	GO:1905369	endopeptidase complex	0.000430617	0.008316696	0.006793427	ENSDARG00000007141/ENSDARG00000013938/ENSDARG00000027899/ENSDARG00000102417	4
CC	GO:0031966	mitochondrial membrane	0.000465735	0.008316696	0.006793427	ENSDARG00000026655/ENSDARG00000028889/ENSDARG00000036239/ENSDARG00000056108/ENSDARG00000068265/ENSDARG00000068940/ENSDARG00000070866/ENSDARG00000100585/ENSDARG00000110836	9
CC	GO:0099513	polymeric cytoskeletal fiber	0.0011015	0.017210942	0.014058622	ENSDARG00000010008/ENSDARG00000016754/ENSDARG00000036830/ENSDARG00000036832/ENSDARG00000056248/ENSDARG00000058371/ENSDARG00000090268/ENSDARG00000092947	8
CC	GO:1905368	peptidase complex	0.001448516	0.020118279	0.016433457	ENSDARG00000007141/ENSDARG00000013938/ENSDARG00000027899/ENSDARG00000102417	4
MF	GO:0005212	structural constituent of eye lens	5.19E-38	7.37E-36	6.94E-36	ENSDARG00000032929/ENSDARG00000068507/ENSDARG00000024548/ENSDARG00000087324/ENSDARG00000069801/ENSDARG00000086917/ENSDARG00000053875/ENSDARG00000030411/ENSDARG00000053862/ENSDARG00000041925/ENSDARG00000086658/ENSDARG00000057460/ENSDARG00000030349/ENSDARG00000076790/ENSDARG00000016793/ENSDARG00000087765/ENSDARG00000116164/ENSDARG00000007576/ENSDARG00000015445/ENSDARG00000069827/ENSDARG00000073750/…	24
MF	GO:0016616	oxidoreductase activity, acting on the CH-OH group of donors, NAD or NADP as acceptor	8.20E-05	0.005514665	0.005191716	ENSDARG00000017882/ENSDARG00000024278/ENSDARG00000036966/ENSDARG00000052734/ENSDARG00000088366/ENSDARG00000101251	6
MF	GO:0016614	oxidoreductase activity, acting on CH-OH group of donors	0.000116507	0.005514665	0.005191716	ENSDARG00000017882/ENSDARG00000024278/ENSDARG00000036966/ENSDARG00000052734/ENSDARG00000088366/ENSDARG00000101251	6
MF	GO:0016765	transferase activity, transferring alkyl or aryl (other than methyl) groups	0.000388878	0.013671143	0.012870535	ENSDARG00000090228/ENSDARG00000017388/ENSDARG00000039832/ENSDARG00000045620	4
MF	GO:0004364	glutathione transferase activity	0.000495469	0.013671143	0.012870535	ENSDARG00000090228/ENSDARG00000017388/ENSDARG00000039832	3
MF	GO:0016209	antioxidant activity	0.000577654	0.013671143	0.012870535	ENSDARG00000025350/ENSDARG00000032102/ENSDARG00000043848/ENSDARG00000045143	4
MF	GO:0051920	peroxiredoxin activity	0.000959963	0.019473541	0.018333133	ENSDARG00000025350/ENSDARG00000032102	2
MF	GO:0004601	peroxidase activity	0.001881618	0.033398721	0.031442828	ENSDARG00000025350/ENSDARG00000032102/ENSDARG00000045143	3
MF	GO:0016684	oxidoreductase activity, acting on peroxide as acceptor	0.002574292	0.040616614	0.038238028	ENSDARG00000025350/ENSDARG00000032102/ENSDARG00000045143	3
