# Supplementary material for: Cell-type-specific responses to the microbiota across all tissues of the larval zebrafish
Source: Cell Rep. Author manuscript; Available in PMC 2023 Oct 23. (PMC10423310; doi:10.1016/j.celrep.2023.112095)
Supplement: MMC11 [file NIHMS1880944-supplement-MMC11.zip › DataS5/S.Figure7_PanelB_DEGs_GOterms/SubCluster0/GOresults_subClu0_CVZup_fdr.tsv]

ONTOLOGY	ID	Description	pvalue	p.adjust	qvalue	geneID	Count
BP	GO:0097006	regulation of plasma lipoprotein particle levels	1.29E-05	0.008182574	0.007373039	ENSDARG00000032639/ENSDARG00000092170/ENSDARG00000101557	3
BP	GO:0001878	response to yeast	0.000142587	0.045057575	0.040599847	ENSDARG00000019228/ENSDARG00000057853/ENSDARG00000063100	3
CC	GO:0005838	proteasome regulatory particle	0.000129158	0.013373276	0.011356342	ENSDARG00000063100/ENSDARG00000070674/ENSDARG00000101295	3
CC	GO:0022624	proteasome accessory complex	0.000224761	0.013373276	0.011356342	ENSDARG00000063100/ENSDARG00000070674/ENSDARG00000101295	3
CC	GO:0034364	high-density lipoprotein particle	0.000682491	0.027072143	0.02298917	ENSDARG00000092155/ENSDARG00000092170	2
CC	GO:0032994	protein-lipid complex	0.00179212	0.035543719	0.030183078	ENSDARG00000092155/ENSDARG00000092170	2
CC	GO:0034358	plasma lipoprotein particle	0.00179212	0.035543719	0.030183078	ENSDARG00000092155/ENSDARG00000092170	2
CC	GO:1990777	lipoprotein particle	0.00179212	0.035543719	0.030183078	ENSDARG00000092155/ENSDARG00000092170	2
CC	GO:0000502	proteasome complex	0.002704528	0.045976972	0.039042807	ENSDARG00000063100/ENSDARG00000070674/ENSDARG00000101295	3
MF	GO:0008237	metallopeptidase activity	9.56E-06	0.001472384	0.001207697	ENSDARG00000016918/ENSDARG00000029747/ENSDARG00000040683/ENSDARG00000057064/ENSDARG00000063100/ENSDARG00000102452/ENSDARG00000103878	7
