# Supplementary material for: Cell-type-specific responses to the microbiota across all tissues of the larval zebrafish
Source: Cell Rep. Author manuscript; Available in PMC 2023 Oct 23. (PMC10423310; doi:10.1016/j.celrep.2023.112095)
Supplement: MMC11 [file NIHMS1880944-supplement-MMC11.zip › DataS5/S.Figure7_PanelB_DEGs_GOterms/SubCluster0/subClu0_CVvGF.tsv]

	gene	gene_NAME	p_val_adj	p_val	avg_log2FC	pct.1	pct.2
1	ENSDARG00000032929	cryba1l1	1.44E-08	6.53E-13	-2.131430375	0.146	0.683
2	ENSDARG00000068507	crybb1	1.57E-06	7.12E-11	-1.851786361	0.207	0.673
3	ENSDARG00000024548	cryba4	3.12E-06	1.41E-10	-1.821226995	0.195	0.663
4	ENSDARG00000087324	crygm2d1	3.65E-06	1.65E-10	-1.889714033	0.159	0.624
5	ENSDARG00000069801	crygm2d12	6.73E-06	3.05E-10	-1.995982275	0.098	0.554
6	ENSDARG00000086917	crygm2d2	8.15E-06	3.69E-10	-1.921089274	0.22	0.663
7	ENSDARG00000053875	cryba1b	1.24E-05	5.61E-10	-1.603033262	0.159	0.604
8	ENSDARG00000013871	slc5a1	3.26E-05	1.48E-09	1.406589624	0.805	0.545
9	ENSDARG00000030411	crygn2	3.68E-05	1.67E-09	-1.948781595	0.122	0.545
10	ENSDARG00000109861	BX545855.1	0.000155508	7.05E-09	-1.748584163	0.171	0.574
11	ENSDARG00000053862	crygmx	0.000825665	3.74E-08	-1.565192744	0.232	0.604
12	ENSDARG00000041925	cryba2b	0.000909951	4.13E-08	-1.436297493	0.195	0.574
13	ENSDARG00000086658	crygm2d21	0.000943051	4.28E-08	-1.473667731	0.037	0.396
14	ENSDARG00000057460	crygm2d13	0.005905312	2.68E-07	-1.387306705	0.11	0.455
15	ENSDARG00000030349	cryba2a	0.012045298	5.46E-07	-1.412349801	0.037	0.347
16	ENSDARG00000090228	gsta.1	0.015221155	6.90E-07	-0.697734428	0.951	1
17	ENSDARG00000076790	crygm2d16	0.017335205	7.86E-07	-1.427153044	0.037	0.327
18	ENSDARG00000016793	crybb1l2	0.030755951	1.39E-06	-1.220415598	0.171	0.545
19	ENSDARG00000087765	crygm2d10	0.037875677	1.72E-06	-1.504079568	0.159	0.485
20	ENSDARG00000093796	itln2	0.038468482	1.74E-06	1.21441256	0.207	0
21	ENSDARG00000116164	crygm2d8	0.066263184	3.00E-06	-1.290310179	0.073	0.376
22	ENSDARG00000099185	chia.2	0.073276342	3.32E-06	0.688899907	1	0.97
23	ENSDARG00000040298	apoa4b.1	0.099313957	4.50E-06	0.634407568	1	0.95
24	ENSDARG00000094310	si:ch211-255g12.6	0.108140064	4.90E-06	-1.228477632	0.134	0.446
25	ENSDARG00000038439	fabp10a	0.164344827	7.45E-06	-1.139640584	0.317	0.624
26	ENSDARG00000017985	zgc:77739	0.537174577	2.44E-05	0.965692325	0.524	0.238
27	ENSDARG00000052336	ociad2	0.78856604	3.57E-05	-0.917000389	0.317	0.604
28	ENSDARG00000000069	dap	1	0.152664776	-0.342364813	0.463	0.574
29	ENSDARG00000001804	zgc:112148	1	0.137192896	0.342510137	0.122	0.059
30	ENSDARG00000001870	atp1a1a.4	1	0.127014094	-0.285534541	0.768	0.772
31	ENSDARG00000001889	tuba1a	1	0.200952464	0.327968113	0.122	0.069
32	ENSDARG00000002165	psme1	1	0.06928305	0.565213533	0.134	0.059
33	ENSDARG00000002190	chmp2bb	1	0.217087667	-0.38870957	0.061	0.109
34	ENSDARG00000002193	rho	1	0.783852234	-0.303413476	0.329	0.337
35	ENSDARG00000002768	pvalb2	1	0.00264003	0.332854807	0.988	1
36	ENSDARG00000002791	atp1a1a.1	1	0.853748149	0.38841137	0.195	0.238
37	ENSDARG00000002986	gda	1	0.234559567	0.35036477	0.28	0.208
38	ENSDARG00000003032	eif4a1b	1	0.197098231	0.292509225	0.61	0.545
39	ENSDARG00000003081	mybphb	1	0.071021172	-0.327671792	0.037	0.109
40	ENSDARG00000003308	emc2	1	0.483416022	0.267083893	0.146	0.119
41	ENSDARG00000003517	impa1	1	0.017081948	0.375357636	0.122	0.03
42	ENSDARG00000003570	hsp90b1	1	0.060342289	0.446036887	0.22	0.119
43	ENSDARG00000003641	tfg	1	0.242495053	0.267079976	0.146	0.089
44	ENSDARG00000003693	hars	1	0.212038467	0.304415581	0.171	0.109
45	ENSDARG00000003695	vdac3	1	0.107694631	-0.409119561	0.207	0.307
46	ENSDARG00000003854	acsl1b	1	0.124079194	0.421636696	0.122	0.059
47	ENSDARG00000003902	ctsl.1	1	0.56549956	-0.435910834	0.22	0.257
48	ENSDARG00000003920	setb	1	0.051923688	-0.416544748	0.171	0.307
49	ENSDARG00000003931	cndp2	1	0.075474007	-0.399476321	0.354	0.485
50	ENSDARG00000003941	rrs1	1	0.082567775	0.390325835	0.146	0.069
51	ENSDARG00000004034	arhgdig	1	0.201239435	-0.442623951	0.122	0.188
52	ENSDARG00000004060	bhlhe40	1	0.122345634	-0.368584798	0.061	0.129
53	ENSDARG00000004078	acsl4a	1	0.08843316	0.481063536	0.159	0.079
54	ENSDARG00000004141	zgc:92630	1	0.155411701	0.259811156	0.402	0.297
55	ENSDARG00000004706	syf2	1	0.083227745	0.396078672	0.171	0.089
56	ENSDARG00000004956	zmat2	1	0.026343351	-0.54640227	0.024	0.109
57	ENSDARG00000004964	cyp4t8	1	0.005976978	0.698049481	0.256	0.109
58	ENSDARG00000005423	pgam1a	1	0.375715888	-0.29661224	0.439	0.525
59	ENSDARG00000005565	entpd8	1	0.095914891	0.503294769	0.207	0.129
60	ENSDARG00000005576	mphosph8	1	0.195599677	-0.281347203	0.085	0.149
61	ENSDARG00000005704	eps8l3b	1	0.037548405	0.394822326	0.317	0.178
62	ENSDARG00000005713	ethe1	1	0.577776573	0.291094227	0.11	0.089
63	ENSDARG00000005840	got2b	1	0.14621165	0.455022395	0.354	0.267
64	ENSDARG00000006125	csnk1db	1	0.079212408	0.367097474	0.134	0.059
65	ENSDARG00000006207	gpx1b	1	0.192596154	0.376386822	0.378	0.297
66	ENSDARG00000006242	ptp4a1	1	0.016303537	-0.516167135	0.024	0.119
67	ENSDARG00000006408	hmgb3b	1	0.085901496	-0.43911698	0.061	0.139
68	ENSDARG00000006491	agpat9l	1	0.079212408	0.424779906	0.134	0.059
69	ENSDARG00000006642	drg2	1	0.004134058	0.596960116	0.183	0.05
70	ENSDARG00000006811	sult1st6	1	0.053788266	-0.395492945	0.232	0.406
71	ENSDARG00000006840	gnmt	1	0.570376862	0.283943383	0.11	0.089
72	ENSDARG00000007141	psmc3	1	0.028464282	-0.490101221	0.037	0.129
73	ENSDARG00000007180	slc30a4	1	0.009639968	0.586497233	0.11	0.02
74	ENSDARG00000007576	crybb1l1	1	0.000133753	-1.164768024	0.098	0.327
75	ENSDARG00000007693	nfkbiab	1	0.001319845	0.715177777	0.256	0.079
76	ENSDARG00000007697	fabp7a	1	0.212608102	0.315530556	0.183	0.119
77	ENSDARG00000007960	hnrnpaba	1	0.590567463	0.303760849	0.305	0.297
78	ENSDARG00000008029	mep1a.2	1	0.101379576	0.371918259	0.463	0.386
79	ENSDARG00000008237	sars	1	0.236904106	-0.274002543	0.061	0.109
80	ENSDARG00000008637	mttp	1	0.132455652	0.407121314	0.171	0.099
81	ENSDARG00000008706	paip2b	1	0.991544422	0.254505947	0.171	0.178
82	ENSDARG00000008947	rtf1	1	0.06552711	-0.488665256	0.049	0.129
83	ENSDARG00000009612	chia.3	1	0.556012616	0.528209665	0.207	0.178
84	ENSDARG00000009753	sf3b6	1	0.14859825	0.311746342	0.183	0.109
85	ENSDARG00000009830	hdlbpa	1	0.280955423	0.40885755	0.341	0.277
86	ENSDARG00000009978	icn	1	0.620766146	0.444570385	0.305	0.297
87	ENSDARG00000010008	vim	1	0.000479505	-0.86124581	0	0.139
88	ENSDARG00000010194	eif4bb	1	0.220772216	0.298914509	0.171	0.109
89	ENSDARG00000010250	nqo1	1	0.090346613	0.300975438	0.146	0.069
90	ENSDARG00000010266	igf2bp3	1	0.557323984	0.26387879	0.159	0.139
91	ENSDARG00000010381	rnf2	1	0.00945098	0.564283875	0.11	0.02
92	ENSDARG00000010553	mmgt1	1	0.220942986	0.254183033	0.11	0.059
93	ENSDARG00000011125	snrpb	1	0.106149312	-0.382786141	0.11	0.198
94	ENSDARG00000011555	spag7	1	0.082347254	0.288793304	0.122	0.05
95	ENSDARG00000012194	scp2a	1	0.249395815	-0.274460525	0.61	0.693
96	ENSDARG00000012244	ube2e3	1	0.385902305	0.413073207	0.134	0.099
97	ENSDARG00000012603	eif3ja	1	0.159524466	-0.351803519	0.073	0.139
98	ENSDARG00000012688	eif1b	1	0.247241828	-0.29384426	0.354	0.416
99	ENSDARG00000012871	npepl1	1	0.09550075	0.32996816	0.146	0.069
100	ENSDARG00000012944	myhz2	1	0.525692691	-0.37229533	0.22	0.257
101	ENSDARG00000012972	cfl1l	1	0.791529319	0.350046721	0.207	0.257
102	ENSDARG00000013056	itpk1a	1	0.03869093	0.294979455	0.659	0.495
103	ENSDARG00000013078	ywhaba	1	0.133978119	-0.276822304	0.341	0.465
104	ENSDARG00000013087	ndrg3a	1	0.03368158	-0.354168649	0.061	0.168
105	ENSDARG00000013430	bhmt	1	0.525692691	0.423569535	0.256	0.228
106	ENSDARG00000013561	pgm1	1	0.002440489	-0.572176872	0.061	0.228
107	ENSDARG00000013711	zgc:77486	1	0.088990856	0.562327084	0.256	0.178
108	ENSDARG00000013755	actn3a	1	0.023886374	0.674066423	0.171	0.069
109	ENSDARG00000013938	psmb3	1	0.049439166	-0.504000858	0.122	0.238
110	ENSDARG00000013963	mipb	1	0.009155384	-0.477875722	0.012	0.109
111	ENSDARG00000013968	psap	1	0.171443771	0.450308158	0.134	0.079
112	ENSDARG00000014361	tmbim4	1	0.086596592	0.273048964	0.122	0.05
113	ENSDARG00000014536	pfdn1	1	0.05335406	0.293219874	0.244	0.129
114	ENSDARG00000014572	chpt1	1	0.333712844	-0.263143554	0.122	0.168
115	ENSDARG00000014727	acox1	1	0.363637249	0.339203465	0.232	0.188
116	ENSDARG00000015315	psmc5	1	0.052474211	0.474442608	0.22	0.119
117	ENSDARG00000015385	ndufs3	1	0.169859502	-0.31192309	0.293	0.386
118	ENSDARG00000015445	lim2.4	1	0.003444489	-0.708517541	0.061	0.218
119	ENSDARG00000015551	fth1a	1	0.008514915	-0.465206041	0.939	0.96
120	ENSDARG00000015575	cyp3c1	1	0.003074477	0.646205661	0.11	0.01
121	ENSDARG00000015866	apoa2	1	0.030793236	-0.356214835	0.61	0.683
122	ENSDARG00000015921	pwp1	1	0.066346921	-0.380853182	0.049	0.129
123	ENSDARG00000016074	cryz	1	0.232393588	-0.390279224	0.061	0.109
124	ENSDARG00000016081	cldn15la	1	0.220921193	0.372012867	0.524	0.436
125	ENSDARG00000016350	cap1	1	0.209982179	-0.384875301	0.073	0.129
126	ENSDARG00000016443	eif3c	1	0.034239509	-0.538609701	0.341	0.465
127	ENSDARG00000016687	acadvl	1	0.137473342	0.279889321	0.134	0.069
128	ENSDARG00000016691	cd9b	1	0.022092523	0.383209543	0.134	0.04
129	ENSDARG00000016754	tbca	1	0.043416374	-0.523988179	0.098	0.208
130	ENSDARG00000016871	smarce1	1	0.217649636	0.334043752	0.159	0.099
131	ENSDARG00000016918	ace2	1	0.00548698	0.565918065	0.805	0.634
132	ENSDARG00000017388	gstt1b	1	0.00877563	-0.622454722	0.049	0.178
133	ENSDARG00000017454	nup50	1	0.005724519	0.515886758	0.122	0.02
134	ENSDARG00000017489	ifi45	1	0.020116557	0.818667337	0.134	0.04
135	ENSDARG00000017658	gmppb	1	0.00881164	-0.482337037	0.012	0.109
136	ENSDARG00000017775	atp5mc3a	1	0.007943817	0.414660467	0.756	0.554
137	ENSDARG00000017794	sdr16c5b	1	0.278283402	-0.370675386	0.098	0.149
138	ENSDARG00000017844	copz1	1	0.017524302	-0.406878952	0.146	0.317
139	ENSDARG00000017882	rdh1	1	0.008505726	-0.701952523	0.329	0.505
140	ENSDARG00000017960	sfxn2	1	0.09961965	-0.321188893	0.049	0.119
141	ENSDARG00000018002	eci1	1	0.064737363	-0.361955874	0.061	0.149
142	ENSDARG00000018145	mid1ip1l	1	0.09729521	0.343729315	0.195	0.109
143	ENSDARG00000018404	krt18a.1	1	0.073080137	0.537058833	0.207	0.119
144	ENSDARG00000018637	sec61g	1	0.197092094	0.272417544	0.866	0.851
145	ENSDARG00000019008	erp44	1	0.212038467	0.283380048	0.171	0.109
146	ENSDARG00000019062	arpc5b	1	0.027650527	-0.371785701	0.024	0.109
147	ENSDARG00000019081	DHDH	1	0.199878347	0.304560329	0.329	0.248
148	ENSDARG00000019228	mogat2	1	0.022426709	0.542973216	0.512	0.376
149	ENSDARG00000019302	mid1ip1b	1	0.121511254	-0.412372095	0.049	0.109
150	ENSDARG00000019532	fads2	1	0.222176383	-0.565252793	0.122	0.178
151	ENSDARG00000019644	ldhba	1	0.008754807	0.698907577	0.305	0.149
152	ENSDARG00000019702	aldocb	1	0.185503389	-0.394199624	0.085	0.149
153	ENSDARG00000020187	GCA	1	0.126888478	-0.345162264	0.268	0.366
154	ENSDARG00000020239	lpin1	1	0.089988251	-0.29510911	0.11	0.208
155	ENSDARG00000020364	fbp1b	1	0.111908708	-0.277109887	0.866	0.891
156	ENSDARG00000020448	adi1	1	0.217649636	0.28503049	0.159	0.099
157	ENSDARG00000020504	h3f3b.1	1	0.466160913	-0.276978616	0.268	0.307
158	ENSDARG00000020609	snap25a	1	0.067654956	0.355241843	0.11	0.04
159	ENSDARG00000020708	mdkb	1	0.141839745	0.281153708	0.134	0.069
160	ENSDARG00000020866	apoa4b.2	1	0.076196102	0.553549313	0.854	0.822
161	ENSDARG00000021059	alas1	1	0.085361783	0.576121306	0.756	0.752
162	ENSDARG00000021107	sf3a2	1	0.512005468	-0.275785697	0.122	0.149
163	ENSDARG00000021149	cbr1l	1	0.216726975	-0.273300465	0.622	0.743
164	ENSDARG00000021242	mvp	1	0.057491956	0.382960067	0.476	0.366
165	ENSDARG00000021309	rhoca	1	0.059563977	0.468357617	0.11	0.04
166	ENSDARG00000021924	hsp70.3	1	0.067938319	0.523942185	0.159	0.079
167	ENSDARG00000022129	rbm4.3	1	0.036194967	0.501172191	0.22	0.109
168	ENSDARG00000022183	gsto1	1	0.564979112	0.267669593	0.183	0.158
169	ENSDARG00000022303	higd1a	1	0.406036138	0.273629908	0.22	0.178
170	ENSDARG00000022650	cyp2ad3	1	0.071530615	0.322523628	0.11	0.04
171	ENSDARG00000022767	apobb.1	1	0.583860433	0.539518698	0.122	0.158
172	ENSDARG00000022995	clic4	1	0.117178994	-0.286201154	0.061	0.129
173	ENSDARG00000023290	fabp3	1	0.097106969	-0.281168163	0.159	0.267
174	ENSDARG00000023299	snu13b	1	0.179226122	-0.273421785	0.146	0.228
175	ENSDARG00000024278	adh8b	1	0.005377898	-0.569671953	0.671	0.832
176	ENSDARG00000024433	pvalb4	1	0.065783741	0.649046951	0.354	0.248
177	ENSDARG00000025254	s100a10b	1	0.264289481	-0.289438623	0.11	0.168
178	ENSDARG00000025326	myl12.2	1	0.408288943	-0.267770712	0.085	0.119
179	ENSDARG00000025350	prdx2	1	9.11E-05	-0.332409946	1	1
180	ENSDARG00000025391	pfdn2	1	0.268990362	-0.322279661	0.085	0.139
181	ENSDARG00000025428	socs3a	1	0.033817963	0.344482202	0.11	0.03
182	ENSDARG00000026017	xpnpep2	1	0.064413741	0.392636688	0.122	0.05
183	ENSDARG00000026655	tspo	1	0.017718659	-0.521021341	0.146	0.297
184	ENSDARG00000026712	rab5c	1	0.261089842	0.33370434	0.293	0.228
185	ENSDARG00000026726	anxa1a	1	0.299695227	-0.285940276	0.122	0.178
186	ENSDARG00000026908	tmed2	1	0.14966951	-0.353391178	0.098	0.168
187	ENSDARG00000026967	ap2s1	1	0.034313526	-0.315519934	0.037	0.129
188	ENSDARG00000027141	ube2l3b	1	0.129269146	0.427216531	0.207	0.129
189	ENSDARG00000027200	gabarapl2	1	0.239434602	-0.376586325	0.11	0.168
190	ENSDARG00000027899	sem1	1	0.041479393	-0.53790625	0.183	0.307
191	ENSDARG00000027966	ap1s3b	1	0.084250483	-0.492193696	0.073	0.149
192	ENSDARG00000027984	gstz1	1	0.168544241	-0.280159451	0.232	0.337
193	ENSDARG00000028213	ttn.2	1	0.390234511	0.354312891	0.22	0.178
194	ENSDARG00000028275	sult1st1	1	0.198456916	0.358326737	0.11	0.059
195	ENSDARG00000028335	hmga1a	1	0.326612768	-0.361192097	0.195	0.257
196	ENSDARG00000028804	ankrd9	1	0.301026636	-0.288152875	0.183	0.248
197	ENSDARG00000028889	ndufb10	1	0.016809755	-0.507468878	0.427	0.584
198	ENSDARG00000029003	eif1axa	1	0.138917143	-0.266877342	0.061	0.129
199	ENSDARG00000029011	xpnpep1	1	0.150967996	0.316775025	0.329	0.238
200	ENSDARG00000029075	pfkfb4b	1	0.248450087	-0.291654093	0.061	0.109
201	ENSDARG00000029415	mtx2	1	0.022170805	0.560732624	0.146	0.05
202	ENSDARG00000029510	timm17a	1	0.18266686	0.330772872	0.171	0.109
203	ENSDARG00000029688	hsp70.1	1	0.081136484	0.442538356	0.134	0.059
204	ENSDARG00000029747	mep1a.1	1	0.015392044	0.519531997	0.378	0.228
205	ENSDARG00000029995	tnni2b.2	1	0.14859825	0.40304673	0.183	0.109
206	ENSDARG00000030053	eef1db	1	0.026919524	0.372426332	0.854	0.762
207	ENSDARG00000030213	sap30l	1	0.187704646	0.346176869	0.305	0.248
208	ENSDARG00000030441	ppa1b	1	0.058606197	-0.396526082	0.329	0.465
209	ENSDARG00000030478	zgc:66484	1	0.144190565	0.294007384	0.22	0.139
210	ENSDARG00000030479	hmgb1b	1	0.400601853	0.270456749	0.146	0.109
211	ENSDARG00000031216	ssu72	1	0.041248882	-0.542425809	0.037	0.119
212	ENSDARG00000031495	seta	1	0.017365937	0.738150949	0.232	0.109
213	ENSDARG00000031657	fahd1	1	0.263684619	-0.355070143	0.122	0.178
214	ENSDARG00000031929	stard14	1	0.13181361	-0.326196448	0.061	0.129
215	ENSDARG00000031981	pcbd1	1	0.090714931	-0.283472769	0.073	0.158
216	ENSDARG00000032102	prdx3	1	0.043620269	-0.41999126	0.244	0.376
217	ENSDARG00000032619	tob1a	1	0.12793735	0.432490341	0.244	0.158
218	ENSDARG00000032639	cd36	1	0.011397499	0.348534299	0.939	0.842
219	ENSDARG00000032802	ktn1	1	0.135576642	0.531684106	0.22	0.149
220	ENSDARG00000032919	chchd3a	1	0.044086214	0.340372367	0.134	0.05
221	ENSDARG00000032970	cox4i1	1	0.110439213	0.294559299	0.878	0.762
222	ENSDARG00000032997	rnf185	1	0.053618646	-0.413072949	0.159	0.277
223	ENSDARG00000033009	h3f3c	1	0.041559577	-0.496501694	0.207	0.337
224	ENSDARG00000033364	mgst3b	1	0.12504266	-0.326747656	0.39	0.515
225	ENSDARG00000033382	grifin	1	0.015507057	-0.609901592	0.024	0.119
226	ENSDARG00000033609	map1lc3a	1	0.342367018	-0.251137651	0.11	0.158
227	ENSDARG00000033655	stmn1b	1	0.082696446	0.480943233	0.293	0.178
228	ENSDARG00000033738	zgc:153867	1	0.147342502	0.259315581	0.439	0.337
229	ENSDARG00000033802	cyp27a7	1	0.029013267	-0.342547617	0.024	0.109
230	ENSDARG00000035043	pfdn5	1	0.080117506	0.56981254	0.22	0.129
231	ENSDARG00000035282	emc6	1	0.251813597	-0.286351456	0.085	0.139
232	ENSDARG00000035327	ckma	1	0.068716736	0.291025294	0.78	0.723
233	ENSDARG00000035458	atp2a1l	1	0.109044249	0.332310223	0.207	0.119
234	ENSDARG00000035622	xbp1	1	0.288508182	0.434710429	0.244	0.198
235	ENSDARG00000035882	rida	1	0.066205829	-0.47893639	0.488	0.604
236	ENSDARG00000035913	yars	1	0.144296157	-0.279373391	0.049	0.109
237	ENSDARG00000035987	psmg2	1	0.343166801	0.253009019	0.11	0.069
238	ENSDARG00000036074	cebpa	1	0.067894002	0.399803702	0.122	0.05
239	ENSDARG00000036080	cd81a	1	0.052205463	-0.250211354	0.049	0.139
240	ENSDARG00000036162	hnrnpa0b	1	0.05212042	-0.588353688	0.134	0.238
241	ENSDARG00000036239	gatm	1	0.04550663	-0.355850307	0.317	0.495
242	ENSDARG00000036329	ndufa1	1	0.126908992	-0.302213474	0.305	0.406
243	ENSDARG00000036427	slc3a2a	1	0.345539774	0.30771014	0.488	0.426
244	ENSDARG00000036456	anxa4	1	0.14062674	0.350443353	0.207	0.129
245	ENSDARG00000036658	cab39l	1	0.300889756	0.271013367	0.122	0.079
246	ENSDARG00000036675	hnrnpa1b	1	0.115914482	0.458162774	0.134	0.069
247	ENSDARG00000036830	krt91	1	0.004762652	-0.465556756	0.744	0.822
248	ENSDARG00000036832	cyt1l	1	0.00219593	-0.718501832	0.049	0.208
249	ENSDARG00000036966	hsd3b7	1	0.049491388	-0.345189439	0.037	0.119
250	ENSDARG00000037038	psmc6	1	0.067295195	-0.323866168	0.037	0.109
251	ENSDARG00000037318	ddost	1	0.239945189	0.26660358	0.171	0.109
252	ENSDARG00000037559	uba1	1	0.032735241	0.337826211	0.11	0.03
253	ENSDARG00000037790	pvalb8	1	0.006546107	0.597423765	0.354	0.178
254	ENSDARG00000037860	cox6b2	1	0.055487095	-0.394781383	0.707	0.782
255	ENSDARG00000037962	psmb7	1	0.071334587	0.546457058	0.354	0.248
256	ENSDARG00000037980	elob	1	0.31608009	-0.353124856	0.085	0.129
257	ENSDARG00000038010	rac2	1	0.082320763	0.394097382	0.232	0.139
258	ENSDARG00000038028	ndufa6	1	0.230143777	-0.347560077	0.488	0.554
259	ENSDARG00000038296	tmem86b	1	0.030798417	0.446697485	0.293	0.158
260	ENSDARG00000038475	acy1	1	0.103892809	-0.282826275	0.098	0.188
261	ENSDARG00000039005	trappc1	1	0.111735707	-0.297700396	0.134	0.228
262	ENSDARG00000039064	st3gal7	1	0.385902305	0.384557367	0.134	0.099
263	ENSDARG00000039243	zgc:152791	1	0.00654238	0.688217466	0.159	0.04
264	ENSDARG00000039682	si:ch211-121a2.2	1	0.351219166	0.272769889	0.22	0.168
265	ENSDARG00000039719	mrps26	1	0.054908056	0.329904976	0.159	0.069
266	ENSDARG00000039830	gng5	1	0.323434948	0.266119508	0.22	0.168
267	ENSDARG00000039832	gsta.2	1	0.000794148	-0.550391469	0.22	0.475
268	ENSDARG00000039913	tmem147	1	0.03630835	0.464395875	0.134	0.05
269	ENSDARG00000039914	gapdhs	1	0.24511328	0.368882382	0.256	0.188
270	ENSDARG00000039931	slc25a33	1	0.103892809	-0.302733089	0.098	0.188
271	ENSDARG00000040059	gbp	1	0.066346921	-0.364265671	0.049	0.129
272	ENSDARG00000040190	qdpra	1	0.403561028	-0.275700178	0.146	0.188
273	ENSDARG00000040286	ubl7b	1	0.020144326	-0.445036374	0.037	0.139
274	ENSDARG00000040290	pon3.2	1	0.260303945	-0.268075648	0.085	0.139
275	ENSDARG00000040565	ckmb	1	0.150396326	0.344544118	0.524	0.455
276	ENSDARG00000040683	MEP1B	1	0.013056734	0.626406146	0.244	0.109
277	ENSDARG00000040747	tm4sf4	1	0.000391294	0.53007516	0.988	0.911
278	ENSDARG00000040988	tpi1b	1	0.189456293	0.276972673	0.659	0.644
279	ENSDARG00000041068	got2a	1	0.100934733	-0.442763331	0.073	0.149
280	ENSDARG00000041108	ctsh	1	0.310254627	0.321273987	0.183	0.129
281	ENSDARG00000041363	dctn3	1	0.206919558	0.346133046	0.171	0.109
282	ENSDARG00000041397	eif2b2	1	0.068433466	0.496076118	0.134	0.059
283	ENSDARG00000041400	ndufa3	1	0.343579843	-0.299858019	0.305	0.376
284	ENSDARG00000041450	rab11a	1	0.13362236	0.414048896	0.183	0.109
285	ENSDARG00000041540	sult1st2	1	0.064715669	-0.391171405	0.049	0.129
286	ENSDARG00000041570	mrpl39	1	0.124994864	-0.347257983	0.061	0.129
287	ENSDARG00000041623	mt2	1	0.05259927	-0.69562964	0.183	0.297
288	ENSDARG00000041691	bhlhe41	1	0.006410821	-0.670966102	0.073	0.218
289	ENSDARG00000042293	ca4b	1	0.000294924	1.155846158	0.39	0.178
290	ENSDARG00000042469	ndufa12	1	0.128691849	0.305153792	0.39	0.297
291	ENSDARG00000042620	gstr	1	0.198114697	-0.259652652	0.537	0.604
292	ENSDARG00000042641	cyp51	1	0.477464539	0.4906725	0.146	0.119
293	ENSDARG00000042644	sod2	1	0.133804274	-0.507112695	0.268	0.356
294	ENSDARG00000042777	ndufa11	1	0.231631577	-0.251332614	0.305	0.416
295	ENSDARG00000042874	phlda2	1	0.17357959	0.626681063	0.171	0.109
296	ENSDARG00000042933	bloc1s6	1	0.011136118	-0.663706336	0.085	0.218
297	ENSDARG00000042993	prss1	1	0.303812045	0.405526942	0.317	0.267
298	ENSDARG00000043257	ckbb	1	0.049642481	-0.291353159	0.939	0.96
299	ENSDARG00000043334	ccdc6a	1	0.152578337	-0.267416574	0.049	0.109
300	ENSDARG00000043511	prdx6	1	0.432008346	-0.277961787	0.232	0.277
301	ENSDARG00000043848	sod1	1	0.045746367	-0.335340592	0.817	0.832
302	ENSDARG00000043857	ufm1	1	0.040015131	-0.453655968	0.061	0.158
303	ENSDARG00000044267	sumo1	1	0.228932842	-0.294152705	0.098	0.158
304	ENSDARG00000044528	slc15a1b	1	0.013365232	0.649277413	0.61	0.505
305	ENSDARG00000044573	cdc42	1	0.537649118	0.48356257	0.11	0.089
306	ENSDARG00000044684	rbp4l	1	0.905056628	-1.272739126	0.207	0.188
307	ENSDARG00000044751	ddt	1	0.063372316	-0.40942272	0.232	0.376
308	ENSDARG00000044942	mrpl45	1	0.208947137	0.297590021	0.11	0.059
309	ENSDARG00000045019	aamp	1	0.185676944	-0.313794901	0.195	0.277
310	ENSDARG00000045143	hbbe2	1	0.008479474	-2.327050545	0.012	0.109
311	ENSDARG00000045359	elocb	1	0.157530863	0.256898007	0.159	0.089
312	ENSDARG00000045399	cct5	1	0.291836827	0.25423202	0.341	0.277
313	ENSDARG00000045620	nansa	1	0.030603598	-0.410717609	0.037	0.129
314	ENSDARG00000045888	acat1	1	0.046289323	-0.350753043	0.061	0.158
315	ENSDARG00000046012	slc47a1	1	0.117190179	0.505286882	0.171	0.099
316	ENSDARG00000046132	dynlt3	1	0.015598183	-0.431344625	0.061	0.188
317	ENSDARG00000051925	cyb5r2	1	0.13689305	0.283347005	0.305	0.218
318	ENSDARG00000051940	ugt2a1	1	0.301308036	0.260792488	0.134	0.089
319	ENSDARG00000052170	uap1	1	0.041160614	0.533021442	0.134	0.05
320	ENSDARG00000052190	fdx2	1	0.035939917	0.41743585	0.122	0.04
321	ENSDARG00000052304	uqcrc1	1	0.271193391	-0.261337784	0.317	0.396
322	ENSDARG00000052334	ociad1	1	0.142209519	-0.286358868	0.098	0.178
323	ENSDARG00000052438	actr2a	1	0.103203534	-0.340630316	0.049	0.119
324	ENSDARG00000052674	csnk1a1	1	0.161970468	0.447456992	0.159	0.099
325	ENSDARG00000052712	suclg1	1	0.004718175	-0.376923824	0.744	0.901
326	ENSDARG00000052734	hmgcra	1	0.022970048	-0.471320493	0.098	0.228
327	ENSDARG00000052966	nmt1a	1	0.116909802	0.392877735	0.11	0.05
328	ENSDARG00000053395	cdkn2aipnl	1	0.13181361	-0.316762489	0.061	0.129
329	ENSDARG00000053526	enpp7.1	1	0.114131531	0.459832164	0.329	0.248
330	ENSDARG00000053625	anxa2b	1	0.284302245	0.374260159	0.488	0.455
331	ENSDARG00000053774	alpi.2	1	0.063519911	0.661053202	0.268	0.168
332	ENSDARG00000053973	fetub	1	0.580812114	0.407878298	0.22	0.198
333	ENSDARG00000053979	chmp2a	1	0.128720612	0.305349259	0.11	0.05
334	ENSDARG00000054300	dhrs1	1	0.0751722	-0.406599202	0.488	0.574
335	ENSDARG00000054458	slmapa	1	0.041431446	-0.359577123	0.049	0.139
336	ENSDARG00000054530	rars	1	0.077467053	-0.473065246	0.122	0.218
337	ENSDARG00000054578	arl6ip1	1	0.088455791	0.398039045	0.195	0.109
338	ENSDARG00000054588	cox6a2	1	0.127828019	0.391291664	0.159	0.089
339	ENSDARG00000055115	dtnbp1a	1	0.028696148	0.525197608	0.11	0.03
340	ENSDARG00000055120	ctsba	1	0.006143184	0.287415433	0.146	0.03
341	ENSDARG00000055185	tm4sf5	1	0.132902765	0.499201043	0.22	0.139
342	ENSDARG00000055216	tuba1c	1	0.265294612	-0.319538431	0.171	0.228
343	ENSDARG00000055283	id2a	1	0.105841745	0.3028901	0.195	0.109
344	ENSDARG00000055504	si:ch211-212k18.7	1	0.935527822	0.343737527	0.134	0.149
345	ENSDARG00000055536	otub1a	1	0.030658616	0.41273582	0.11	0.03
346	ENSDARG00000055540	pfkfb4a	1	0.03758611	0.39455687	0.122	0.04
347	ENSDARG00000055618	acta1b	1	0.377030944	-0.312047207	0.085	0.129
348	ENSDARG00000055708	timm8b	1	0.196766046	-0.257332532	0.22	0.307
349	ENSDARG00000055723	hsp70l	1	0.306180113	0.317858059	0.134	0.089
350	ENSDARG00000055835	slc26a6	1	0.202605831	0.323606856	0.11	0.059
351	ENSDARG00000056008	atp5mc1	1	0.124971371	-0.377364787	0.598	0.743
352	ENSDARG00000056090	capza1b	1	0.313901768	0.349985182	0.244	0.198
353	ENSDARG00000056108	ndufa4	1	0.005065927	-0.626711302	0.098	0.267
354	ENSDARG00000056167	hspe1	1	0.335065928	-0.438760749	0.317	0.376
355	ENSDARG00000056248	si:dkey-183i3.5	1	0.019038378	-0.596743248	0.146	0.297
356	ENSDARG00000056511	arr3a	1	0.133285697	-0.482158947	0.049	0.109
357	ENSDARG00000056719	slc6a19b	1	0.283255002	0.408543555	0.549	0.495
358	ENSDARG00000056725	hmgb3a	1	0.668661178	0.266180542	0.207	0.198
359	ENSDARG00000057026	ran	1	0.02921891	-0.335641387	0.61	0.782
360	ENSDARG00000057035	stoml3b	1	0.419403955	0.634729306	0.427	0.436
361	ENSDARG00000057064	enpep	1	0.042277825	0.295926123	0.171	0.069
362	ENSDARG00000057414	phb	1	0.313074077	-0.274448645	0.171	0.218
363	ENSDARG00000057484	srsf2a	1	0.53717497	0.283862184	0.159	0.129
364	ENSDARG00000057630	galm	1	0.056902406	-0.442930907	0.061	0.149
365	ENSDARG00000057714	cmah	1	0.090816411	-0.361271427	0.11	0.208
366	ENSDARG00000057789	lyz	1	0.026773015	-0.528124928	0.024	0.109
367	ENSDARG00000057805	mrpl28	1	0.077953922	-0.343218393	0.085	0.178
368	ENSDARG00000057853	atp6v0ca	1	0.020064798	0.494254728	0.244	0.119
369	ENSDARG00000057854	sap18	1	0.028776354	-0.509566026	0.049	0.149
370	ENSDARG00000057912	eif1axb	1	0.049251354	0.499845998	0.427	0.297
371	ENSDARG00000058041	ndufa8	1	0.262333008	-0.275304285	0.427	0.505
372	ENSDARG00000058079	txndc17	1	0.040892652	-0.53393161	0.049	0.139
373	ENSDARG00000058206	si:ch211-153b23.5	1	7.45E-05	2.175971515	0.232	0.04
374	ENSDARG00000058226	ak3	1	0.124994864	-0.363962658	0.061	0.129
375	ENSDARG00000058230	rps6kb1b	1	0.12568437	0.299715485	0.11	0.05
376	ENSDARG00000058354	selenot1a	1	0.115026335	0.490249681	0.305	0.228
377	ENSDARG00000058371	krt5	1	0.000381878	-0.669293565	0.512	0.713
378	ENSDARG00000058454	dynll1	1	0.315872832	-0.284548411	0.244	0.307
379	ENSDARG00000058734	prdx1	1	0.067295195	-0.39333909	0.037	0.109
380	ENSDARG00000059298	spcs1	1	0.147149201	-0.355017406	0.22	0.317
381	ENSDARG00000059304	chchd2	1	0.148906175	0.291411934	0.22	0.139
382	ENSDARG00000059323	rpn1	1	0.008057779	0.51009694	0.366	0.178
383	ENSDARG00000059360	srsf3b	1	0.243518305	-0.281127579	0.085	0.139
384	ENSDARG00000059361	slc39a4	1	0.014367183	0.56740701	0.122	0.03
385	ENSDARG00000059654	eif3ba	1	0.200287528	0.315400578	0.671	0.584
386	ENSDARG00000059725	hypk	1	0.212867883	-0.338923147	0.195	0.287
387	ENSDARG00000059729	sec14l8	1	0.09950031	0.469859928	0.317	0.228
388	ENSDARG00000059908	si:ch211-217k17.7	1	0.485324577	0.292668111	0.244	0.208
389	ENSDARG00000060489	mrpl32	1	0.363134397	0.542546565	0.183	0.139
390	ENSDARG00000060889	mettl7a	1	0.151772925	0.253485977	0.159	0.089
391	ENSDARG00000061120	slc43a2b	1	0.209480308	0.554048478	0.293	0.238
392	ENSDARG00000061228	pfdn4	1	0.306966036	-0.310049859	0.28	0.347
393	ENSDARG00000061355	aoc1	1	0.230451464	0.266174876	0.146	0.089
394	ENSDARG00000061858	zgc:153968	1	0.039876005	0.276974113	0.854	0.881
395	ENSDARG00000062025	cpox	1	0.026395981	0.468711056	0.11	0.03
396	ENSDARG00000062592	myl10	1	0.539240362	0.260281164	0.122	0.099
397	ENSDARG00000062916	mrpl37	1	0.356960438	-0.256249756	0.122	0.168
398	ENSDARG00000063100	psmd14	1	0.023164422	0.541678048	0.146	0.05
399	ENSDARG00000063370	sgk2a	1	0.131813545	0.27566251	0.11	0.05
400	ENSDARG00000063572	perp	1	0.018287994	0.437281252	0.122	0.03
401	ENSDARG00000063895	mt-nd1	1	0.547906897	0.421150092	0.256	0.228
402	ENSDARG00000063899	mt-nd2	1	0.779284637	0.325348961	0.28	0.317
403	ENSDARG00000063905	mt-co1	1	0.782908582	0.483138002	0.366	0.386
404	ENSDARG00000063911	mt-atp6	1	0.783434927	0.352250772	0.439	0.426
405	ENSDARG00000063912	mt-co3	1	0.720565308	0.271938529	0.72	0.713
406	ENSDARG00000063914	mt-nd3	1	0.911303941	0.361396834	0.11	0.109
407	ENSDARG00000067806	zgc:158432	1	0.051178537	0.524596403	0.171	0.079
408	ENSDARG00000067975	atp5if1a	1	0.040700916	-0.374232157	0.573	0.693
409	ENSDARG00000067997	myhz1.3	1	0.069686462	0.512745348	0.256	0.158
410	ENSDARG00000068088	tcnba	1	0.258373838	1.884960351	0.146	0.099
411	ENSDARG00000068265	tomm5	1	0.047305695	-0.409245613	0.256	0.406
412	ENSDARG00000068289	eif3k	1	0.116811094	0.33620497	0.585	0.475
413	ENSDARG00000068457	tnnt3b	1	0.02601378	0.401188775	0.768	0.653
414	ENSDARG00000068515	chs1	1	0.124187323	0.529043509	0.11	0.05
415	ENSDARG00000068820	h2afva	1	0.225742637	-0.317801937	0.061	0.109
416	ENSDARG00000068940	atp5meb	1	0.010740099	-0.659873038	0.549	0.703
417	ENSDARG00000068995	h2afx1	1	0.102361895	0.468542787	0.463	0.386
418	ENSDARG00000069018	cyp7a1	1	0.128281953	-0.338228524	0.11	0.188
419	ENSDARG00000069090	atp6v0d1	1	0.136363024	-0.341161703	0.049	0.109
420	ENSDARG00000069142	aars	1	0.019554218	-0.523581307	0.037	0.139
421	ENSDARG00000069461	rnaseka	1	0.268653797	0.288843663	0.134	0.089
422	ENSDARG00000069521	vps29	1	0.156425233	-0.314814026	0.098	0.168
423	ENSDARG00000069752	ckba	1	0.048242321	0.409627615	0.585	0.475
424	ENSDARG00000069827	crygm2d11	1	0.001277985	-0.687380823	0.037	0.198
425	ENSDARG00000069910	gtf2f2a	1	0.441906791	0.311916161	0.11	0.079
426	ENSDARG00000070584	clic5b	1	0.324050639	0.274481985	0.146	0.099
427	ENSDARG00000070674	psmd6	1	0.042508091	0.446272206	0.22	0.109
428	ENSDARG00000070775	cyp2x9	1	0.340188189	-0.375246815	0.146	0.198
429	ENSDARG00000070844	gamt	1	0.004376088	-0.330564545	0.951	0.99
430	ENSDARG00000070866	tmem11	1	0.040902082	-0.342686247	0.134	0.267
431	ENSDARG00000071336	mif	1	0.108211411	-0.553940281	0.098	0.178
432	ENSDARG00000071396	timm23a	1	0.202605831	0.269400481	0.11	0.059
433	ENSDARG00000071403	oaz1a	1	0.029821023	0.351129852	0.902	0.861
434	ENSDARG00000071495	si:dkey-236e20.3	1	0.066346921	-0.423584958	0.049	0.129
435	ENSDARG00000071565	hnf4g	1	0.143840579	0.250273395	0.244	0.158
436	ENSDARG00000071670	tma7	1	0.146154377	0.265658006	0.329	0.228
437	ENSDARG00000073742	prss59.2	1	0.00459709	0.45907589	0.463	0.267
438	ENSDARG00000073750	crygm2d18	1	0.001307091	-0.644186726	0	0.119
439	ENSDARG00000074001	crygmxl2	1	0.136363024	-0.35944088	0.049	0.109
440	ENSDARG00000075014	sqstm1	1	0.39841616	0.461353642	0.171	0.139
441	ENSDARG00000075129	mrps11	1	0.031265915	-0.391225352	0.061	0.168
442	ENSDARG00000075151	si:dkey-188i13.10	1	0.111101439	0.472709656	0.256	0.168
443	ENSDARG00000075164	mylk5	1	0.00055881	0.707128013	0.159	0.02
444	ENSDARG00000075650	vps26c	1	0.017542753	0.55091191	0.195	0.079
445	ENSDARG00000075709	ndufb3	1	0.277299121	-0.286258393	0.256	0.337
446	ENSDARG00000075800	calml4a	1	0.211124286	0.457888987	0.293	0.218
447	ENSDARG00000075931	acsl5	1	0.122452842	0.540060873	0.463	0.426
448	ENSDARG00000075989	arpc2	1	0.019426964	0.502914119	0.512	0.376
449	ENSDARG00000076526	gar1	1	0.309315922	0.29609086	0.11	0.069
450	ENSDARG00000076532	si:ch211-222l21.1	1	0.23315434	0.402885439	0.305	0.248
451	ENSDARG00000076572	crygm2d7	1	0.026531591	-0.627254254	0.049	0.149
452	ENSDARG00000076815	eif3s10	1	0.48577588	0.309157093	0.195	0.168
453	ENSDARG00000076836	gpx4b	1	0.052843261	-0.406608093	0.451	0.604
454	ENSDARG00000077264	wdr43	1	0.009056273	-0.483711924	0.11	0.267
455	ENSDARG00000077383	anxa11a	1	0.784924736	0.263271104	0.244	0.248
456	ENSDARG00000077934	tegt	1	0.028696148	0.405841034	0.11	0.03
457	ENSDARG00000078042	il10rb	1	0.274306897	0.272094386	0.171	0.119
458	ENSDARG00000078389	ifi46	1	0.00059197	0.986671466	0.293	0.099
459	ENSDARG00000078785	tmem258	1	0.076572644	0.289001941	0.463	0.376
460	ENSDARG00000079166	ace	1	0.34752848	0.29472176	0.28	0.218
461	ENSDARG00000079305	hbae3	1	0.448418307	-2.319931148	0.098	0.129
462	ENSDARG00000079391	mrpl42	1	0.159081501	-0.32151325	0.122	0.198
463	ENSDARG00000079647	muc13b	1	0.005747794	0.859055647	0.232	0.089
464	ENSDARG00000079823	mrps36	1	0.078112344	-0.476051777	0.305	0.416
465	ENSDARG00000079932	zgc:152830	1	0.004135919	-0.736040766	0.049	0.188
466	ENSDARG00000086216	prr13	1	0.166057496	-0.25464325	0.354	0.485
467	ENSDARG00000086618	psma3	1	0.063462005	0.485357116	0.293	0.188
468	ENSDARG00000086740	phyh	1	0.036490732	0.422418727	0.232	0.119
469	ENSDARG00000087164	crygm2d4	1	0.000560257	-0.940103629	0.037	0.218
470	ENSDARG00000087277	selenoj	1	0.083669614	0.434122612	0.183	0.099
471	ENSDARG00000087390	hbbe1.3	1	0.528068116	-2.385942223	0.159	0.129
472	ENSDARG00000087636	hmgn6	1	0.594351954	-0.411206451	0.28	0.297
473	ENSDARG00000087897	h2afy2	1	0.19356623	0.421546951	0.195	0.129
474	ENSDARG00000088366	zgc:77938	1	0.025538298	-0.449931463	0.061	0.168
475	ENSDARG00000088625	si:ch211-142d6.2	1	0.219038893	-0.342024176	0.171	0.238
476	ENSDARG00000088823	crygm2d3	1	0.000112036	-1.16412096	0.098	0.347
477	ENSDARG00000089307	pmaip1	1	0.175713624	-0.472575395	0.061	0.119
478	ENSDARG00000089361	wu:fb59d01	1	0.018389052	0.532977436	0.415	0.238
479	ENSDARG00000089362	grn1	1	0.248356734	0.405280693	0.232	0.168
480	ENSDARG00000089368	hopx	1	0.248450087	-0.250981669	0.061	0.109
481	ENSDARG00000089399	tmem176l.2	1	0.000698134	1.287430049	0.439	0.248
482	ENSDARG00000089413	mbpb	1	0.020184861	-0.41779177	0.024	0.119
483	ENSDARG00000089836	MRPS12	1	0.041791717	-0.563159353	0.11	0.218
484	ENSDARG00000090185	si:dkeyp-73b11.8	1	0.001805824	0.439603519	0.915	0.792
485	ENSDARG00000090268	krtt1c19e	1	0.030509379	-0.480100045	0.402	0.584
486	ENSDARG00000090286	serpina1	1	0.277748816	-0.290351773	0.061	0.109
487	ENSDARG00000090389	ndufv3	1	0.164143688	-0.376279023	0.171	0.257
488	ENSDARG00000090454	gnb1a	1	0.096559305	0.278186944	0.146	0.069
489	ENSDARG00000090568	mrpl52	1	0.458623233	0.289504514	0.11	0.079
490	ENSDARG00000090850	serpina1l	1	0.050178996	-0.343425472	0.037	0.119
491	ENSDARG00000090912	npc2	1	0.173943554	-0.333283577	0.061	0.119
492	ENSDARG00000091148	crygm2d20	1	0.048556765	-0.337542652	0.061	0.158
493	ENSDARG00000091563	snw1	1	0.131767326	-0.44214432	0.049	0.109
494	ENSDARG00000091655	gcsha	1	0.178140089	-0.409189828	0.11	0.178
495	ENSDARG00000091831	ddx27	1	0.426552835	-0.327975516	0.085	0.119
496	ENSDARG00000092115	eif4a1a	1	0.54246352	-0.273716228	0.11	0.139
497	ENSDARG00000092124	cox14	1	0.365468481	-0.252790482	0.134	0.178
498	ENSDARG00000092155	apoc2	1	0.004658408	0.456156304	0.951	0.871
499	ENSDARG00000092170	apoc1	1	0.033345961	0.597182658	0.293	0.168
500	ENSDARG00000092677	coa6	1	0.028954506	-0.567987529	0.244	0.396
501	ENSDARG00000092787	si:dkey-88p24.11	1	0.215063619	0.290369121	0.146	0.089
502	ENSDARG00000092798	ppib	1	0.40643156	0.279173115	0.537	0.515
503	ENSDARG00000092947	cyt1	1	0.003112521	-0.370977618	0.573	0.782
504	ENSDARG00000093549	selenop	1	0.268466329	-0.300079111	0.28	0.347
505	ENSDARG00000093619	sult3st2	1	0.189457393	0.37543565	0.268	0.208
506	ENSDARG00000094300	nupr1a	1	0.086464646	-0.299485331	0.122	0.228
507	ENSDARG00000094929	apoa4b.2	1	0.004524915	0.984377471	0.39	0.218
508	ENSDARG00000095273	cox8a	1	0.106633793	-0.297433169	0.341	0.465
509	ENSDARG00000095459	si:ch211-191j22.3	1	0.063731606	-0.422721499	0.037	0.109
510	ENSDARG00000095633	si:ch211-133l5.7	1	0.0025308	0.494938157	0.902	0.851
511	ENSDARG00000095863	afp4	1	0.272280413	0.354855072	0.902	0.891
512	ENSDARG00000096445	si:ch211-214p16.3	1	0.252164633	0.274572736	0.122	0.069
513	ENSDARG00000096739	si:dkey-219e21.2	1	0.287427874	0.423559764	0.28	0.218
514	ENSDARG00000096849	si:dkey-16p21.8	1	0.015137527	0.735532478	0.207	0.089
515	ENSDARG00000097314	si:zfos-1714f5.3	1	0.002253002	-0.732220778	0.098	0.277
516	ENSDARG00000097789	pon3.2	1	0.065491776	-0.379498418	0.061	0.149
517	ENSDARG00000098059	fkbp3	1	0.068025274	-0.271044552	0.073	0.168
518	ENSDARG00000098075	sh3bgrl3	1	0.041733503	-0.518371725	0.085	0.188
519	ENSDARG00000098162	zgc:77748	1	0.159001153	0.456299064	0.22	0.158
520	ENSDARG00000098627	gspt1l	1	0.420112967	0.260140103	0.134	0.099
521	ENSDARG00000098645	rgn	1	0.127688607	-0.347610024	0.061	0.129
522	ENSDARG00000098671	prelid1a	1	0.082255021	0.348806905	0.268	0.158
523	ENSDARG00000098724	rgrb	1	0.207105182	0.301634384	0.134	0.079
524	ENSDARG00000098746	dhrs13l1	1	0.543777486	-0.269761484	0.256	0.297
525	ENSDARG00000098813	stx12	1	0.038148911	0.411452037	0.122	0.04
526	ENSDARG00000099039	pcbp2	1	0.036699933	-0.326197794	0.061	0.168
527	ENSDARG00000099111	zgc:175280	1	0.024881208	0.689740436	0.39	0.267
528	ENSDARG00000099116	nagk	1	0.56669402	0.265404093	0.11	0.089
529	ENSDARG00000099148	bzw1b	1	0.295736193	0.280733787	0.317	0.257
530	ENSDARG00000099175	hmgb1a	1	0.2702984	0.358612606	0.378	0.327
531	ENSDARG00000099195	ier2a	1	0.068638961	0.474831089	0.146	0.069
532	ENSDARG00000099309	si:zfos-169g10.3	1	0.34476189	-0.250571265	0.11	0.158
533	ENSDARG00000099420	nme2b.2	1	0.106882986	0.445520835	0.378	0.297
534	ENSDARG00000099532	ubl3a	1	0.217795347	-0.274891831	0.073	0.129
535	ENSDARG00000099572	hmgn2	1	0.056031496	-0.326681057	0.256	0.416
536	ENSDARG00000099766	myl12.1	1	0.029780972	-0.452845161	0.402	0.574
537	ENSDARG00000099865	hnrnpabb	1	0.297038014	-0.311698599	0.232	0.287
538	ENSDARG00000100116	mrps24	1	0.56669402	0.272303061	0.11	0.089
539	ENSDARG00000100133	cnmd	1	0.054629223	0.439457939	0.11	0.04
540	ENSDARG00000100315	slc15a1a	1	0.152578337	-0.256402951	0.049	0.109
541	ENSDARG00000100374	txnrd3	1	0.408251662	0.29127139	0.305	0.267
542	ENSDARG00000100376	amdhd2	1	0.234459251	0.567341095	0.207	0.158
543	ENSDARG00000100452	nop53	1	0.103408362	0.327541954	0.707	0.634
544	ENSDARG00000100455	pnkp	1	7.46E-05	0.795248146	0.171	0.01
545	ENSDARG00000100585	coa3a	1	0.026424762	-0.535698101	0.085	0.198
546	ENSDARG00000100635	chia.1	1	0.469628967	0.377003346	0.585	0.564
547	ENSDARG00000101160	apoa4a	1	0.473805475	0.285890122	0.341	0.287
548	ENSDARG00000101199	rbp4	1	0.124740834	-0.560145111	0.256	0.356
549	ENSDARG00000101251	ldha	1	0.028198927	-0.43476902	0.134	0.277
550	ENSDARG00000101295	psmd4a	1	0.039296031	0.386319659	0.122	0.04
551	ENSDARG00000101324	apoa1b	1	0.000478497	-0.700078074	0.659	0.812
552	ENSDARG00000101557	scarb1	1	0.011626041	0.65325962	0.39	0.248
553	ENSDARG00000101560	psma1	1	0.239118092	0.281469098	0.329	0.257
554	ENSDARG00000101766	ptmab	1	0.076497216	0.371978079	0.5	0.396
555	ENSDARG00000101813	nap1l1	1	0.084187868	-0.568799065	0.049	0.119
556	ENSDARG00000101849	adipor2	1	0.018531843	0.425903364	0.171	0.059
557	ENSDARG00000101979	eps8l3a	1	0.012143531	-0.350477158	0.232	0.446
558	ENSDARG00000102004	apoea	1	0.314410788	0.255863965	0.78	0.743
559	ENSDARG00000102105	dad1	1	0.114445765	0.379384568	0.598	0.574
560	ENSDARG00000102115	ndufc2	1	0.203755914	-0.36830007	0.22	0.317
561	ENSDARG00000102417	psmd7	1	0.042011852	-0.319599522	0.085	0.198
562	ENSDARG00000102452	eif3ha	1	0.0035773	0.575656771	0.549	0.356
563	ENSDARG00000102555	si:dkey-33i11.9	1	0.033031363	0.567108405	0.488	0.356
564	ENSDARG00000102558	pde6ha	1	0.4483847	-0.484293667	0.171	0.218
565	ENSDARG00000102571	metap2b	1	0.337487584	-0.381091867	0.11	0.149
566	ENSDARG00000102887	abhd4	1	0.041732204	0.399374268	0.134	0.05
567	ENSDARG00000102978	eif4a3	1	0.323874242	0.346216706	0.207	0.168
568	ENSDARG00000103101	si:ch211-235e9.6	1	0.074017068	-0.342466181	0.11	0.218
569	ENSDARG00000103163	tomm20a	1	0.088350169	-0.369991741	0.11	0.208
570	ENSDARG00000103266	ogal	1	0.033332876	0.458273391	0.122	0.04
571	ENSDARG00000103403	sar1b	1	0.073670049	0.513324418	0.22	0.129
572	ENSDARG00000103543	gngt2b	1	0.591788966	-0.889757246	0.098	0.119
573	ENSDARG00000103612	akt2l	1	0.108654386	-0.299258749	0.183	0.287
574	ENSDARG00000103683	inpp5b	1	0.656564526	0.300848864	0.195	0.178
575	ENSDARG00000103718	chmp5b	1	0.131244082	-0.312503289	0.098	0.178
576	ENSDARG00000103785	sult2st2	1	0.027660573	-0.323146722	0.463	0.653
577	ENSDARG00000103799	kars	1	0.335197941	-0.323601023	0.341	0.426
578	ENSDARG00000103846	hspa5	1	0.084285316	0.493508192	0.195	0.109
579	ENSDARG00000103878	anpepb	1	0.001873496	1.260878123	0.537	0.337
580	ENSDARG00000103979	calr3a	1	0.136765056	0.43990839	0.159	0.089
581	ENSDARG00000103980	ets2	1	0.037342285	0.422812063	0.134	0.05
582	ENSDARG00000103983	slc30a10	1	0.406696508	0.440042099	0.159	0.129
583	ENSDARG00000104011	rps17	1	0.001405043	-0.378058577	0.951	0.95
584	ENSDARG00000104066	dnaja2a	1	0.076347591	0.395853257	0.28	0.178
585	ENSDARG00000104108	slco1d1	1	0.128337151	0.403312277	0.122	0.059
586	ENSDARG00000104172	diabloa	1	0.296023717	-0.261540251	0.5	0.614
587	ENSDARG00000104181	tmsb1	1	0.000637832	-0.583251985	0.756	0.891
588	ENSDARG00000104213	si:dkey-283b1.6	1	0.1932515	0.405947994	0.159	0.099
589	ENSDARG00000104682	tpm2	1	0.067654956	0.345237174	0.11	0.04
590	ENSDARG00000104782	oaz1b	1	0.128281953	0.378649839	0.195	0.119
591	ENSDARG00000104901	ostc	1	0.203313834	0.393569629	0.134	0.079
592	ENSDARG00000105037	snrpf	1	0.082002958	-0.298977524	0.085	0.178
593	ENSDARG00000105187	gcshb	1	0.031419722	-0.458503724	0.512	0.663
594	ENSDARG00000105644	zgc:172079	1	0.000624655	0.655068581	0.732	0.485
595	ENSDARG00000109289	mrps15	1	0.017135742	-0.430192849	0.024	0.119
596	ENSDARG00000109510	lsm12b	1	0.478959448	-0.295558669	0.183	0.218
597	ENSDARG00000110608	CABZ01115113.1	1	0.117228518	0.405396716	0.122	0.059
598	ENSDARG00000110836	tmem14ca	1	0.042473191	-0.410725671	0.085	0.198
599	ENSDARG00000115717	pigbos1	1	0.10133133	-0.315024888	0.085	0.168
600	ENSDARG00000115862	vapal	1	0.278385573	0.291354553	0.171	0.119
601	ENSDARG00000116139	cdx1b	1	0.421942749	0.409616807	0.122	0.089
602	ENSDARG00000116649	ube2e1	1	0.010809962	0.598835018	0.244	0.109
603	ENSDARG00000116835	park7	1	0.275493742	0.37665085	0.146	0.099
