# Supplementary material for: Cell-type-specific responses to the microbiota across all tissues of the larval zebrafish
Source: Cell Rep. Author manuscript; Available in PMC 2023 Oct 23. (PMC10423310; doi:10.1016/j.celrep.2023.112095)
Supplement: MMC11 [file NIHMS1880944-supplement-MMC11.zip › DataS5/S.Figure7_PanelB_DEGs_GOterms/SubCluster1/GOresults_subClu1_CVZup_fdr.tsv]

ONTOLOGY	ID	Description	pvalue	p.adjust	qvalue	geneID	Count
BP	GO:0006457	protein folding	2.44E-05	0.018918372	0.018190247	ENSDARG00000003570/ENSDARG00000041110/ENSDARG00000058445/ENSDARG00000077950/ENSDARG00000102640/ENSDARG00000103846/ENSDARG00000103979	7
CC	GO:0005788	endoplasmic reticulum lumen	5.51E-05	0.007874598	0.007477535	ENSDARG00000009001/ENSDARG00000077950/ENSDARG00000102640/ENSDARG00000103846/ENSDARG00000103979	5
MF	GO:0008395	steroid hydroxylase activity	6.22E-05	0.013258037	0.011335016	ENSDARG00000015575/ENSDARG00000021172/ENSDARG00000037873/ENSDARG00000069018/ENSDARG00000070775	5
