# Supplementary material for: Cell-type-specific responses to the microbiota across all tissues of the larval zebrafish
Source: Cell Rep. Author manuscript; Available in PMC 2023 Oct 23. (PMC10423310; doi:10.1016/j.celrep.2023.112095)
Supplement: MMC11 [file NIHMS1880944-supplement-MMC11.zip › DataS5/S.Figure7_PanelB_DEGs_GOterms/SubCluster1/subClu1_CVvGF.tsv]

	gene	gene_NAME	p_val_adj	p_val	avg_log2FC	pct.1	pct.2
1	ENSDARG00000068507	crybb1	6.47E-11	2.93E-15	-1.951961302	0.172	0.764
2	ENSDARG00000086917	crygm2d2	7.52E-11	3.41E-15	-1.695440934	0.194	0.778
3	ENSDARG00000053862	crygmx	1.97E-10	8.92E-15	-2.307237542	0.151	0.722
4	ENSDARG00000024548	cryba4	2.98E-10	1.35E-14	-1.966570359	0.194	0.764
5	ENSDARG00000087324	crygm2d1	7.32E-08	3.32E-12	-1.497435479	0.161	0.681
6	ENSDARG00000032929	cryba1l1	8.86E-08	4.01E-12	-1.847658737	0.226	0.722
7	ENSDARG00000053875	cryba1b	2.15E-07	9.75E-12	-1.905828078	0.226	0.722
8	ENSDARG00000109861	BX545855.1	1.35E-06	6.11E-11	-1.356882162	0.14	0.597
9	ENSDARG00000040298	apoa4b.1	4.86E-06	2.20E-10	0.845569309	1	1
10	ENSDARG00000069801	crygm2d12	6.22E-06	2.82E-10	-1.215870597	0.194	0.681
11	ENSDARG00000041925	cryba2b	1.91E-05	8.65E-10	-1.783739821	0.194	0.639
12	ENSDARG00000087765	crygm2d10	8.48E-05	3.84E-09	-1.139523833	0.151	0.569
13	ENSDARG00000016793	crybb1l2	0.000180365	8.18E-09	-1.229082673	0.14	0.556
14	ENSDARG00000094310	si:ch211-255g12.6	0.000274696	1.25E-08	-0.98222084	0.097	0.486
15	ENSDARG00000099185	chia.2	0.000341084	1.55E-08	0.793970619	1	0.986
16	ENSDARG00000017985	zgc:77739	0.000417695	1.89E-08	1.008229187	0.796	0.611
17	ENSDARG00000116164	crygm2d8	0.001458362	6.61E-08	-0.869262953	0.118	0.486
18	ENSDARG00000030411	crygn2	0.004936146	2.24E-07	-1.702224416	0.247	0.597
19	ENSDARG00000093796	itln2	0.005201629	2.36E-07	1.219684059	0.312	0
20	ENSDARG00000086658	crygm2d21	0.007062846	3.20E-07	-0.773858075	0.097	0.431
21	ENSDARG00000089399	tmem176l.2	0.007227942	3.28E-07	0.958422482	0.839	0.542
22	ENSDARG00000057460	crygm2d13	0.008177798	3.71E-07	-0.765305494	0.065	0.389
23	ENSDARG00000013871	slc5a1	0.010527537	4.77E-07	0.762599482	0.946	0.875
24	ENSDARG00000016918	ace2	0.016221768	7.35E-07	0.811833771	0.946	0.861
25	ENSDARG00000101324	apoa1b	0.032240729	1.46E-06	-0.587943223	0.763	0.944
26	ENSDARG00000007576	crybb1l1	0.03309407	1.50E-06	-1.15765034	0.129	0.472
27	ENSDARG00000030349	cryba2a	0.053598956	2.43E-06	-0.799780488	0.075	0.389
28	ENSDARG00000025350	prdx2	0.077683578	3.52E-06	-0.30243309	1	1
29	ENSDARG00000088823	crygm2d3	0.09039859	4.10E-06	-0.568746501	0.14	0.472
30	ENSDARG00000076572	crygm2d7	0.112177959	5.09E-06	-0.674618524	0.043	0.292
31	ENSDARG00000015551	fth1a	0.200891433	9.11E-06	-0.51326331	1	1
32	ENSDARG00000039832	gsta.2	0.333246812	1.51E-05	-0.566732572	0.495	0.833
33	ENSDARG00000076790	crygm2d16	0.849047642	3.85E-05	-0.709610997	0.097	0.361
34	ENSDARG00000069827	crygm2d11	0.958201196	4.34E-05	-0.527955663	0.032	0.25
35	ENSDARG00000000069	dap	1	0.004249959	-0.322854747	0.935	0.931
36	ENSDARG00000002193	rho	1	0.116529613	0.354831079	0.366	0.264
37	ENSDARG00000002589	mylpfb	1	0.208889226	0.296070729	0.559	0.5
38	ENSDARG00000002791	atp1a1a.1	1	0.001047494	0.581589824	0.624	0.444
39	ENSDARG00000003570	hsp90b1	1	0.013533851	0.594581033	0.484	0.333
40	ENSDARG00000003693	hars	1	0.040296301	0.325666587	0.495	0.361
41	ENSDARG00000003695	vdac3	1	0.000211556	0.5586181	0.656	0.417
42	ENSDARG00000003977	zgc:153896	1	0.010057567	0.495004325	0.419	0.25
43	ENSDARG00000004173	copa	1	0.020150891	-0.259858342	0.183	0.333
44	ENSDARG00000004706	syf2	1	0.076031632	0.2906123	0.398	0.292
45	ENSDARG00000004870	psen1	1	0.026751473	0.288341546	0.269	0.125
46	ENSDARG00000004964	cyp4t8	1	0.058706734	0.3280581	0.516	0.417
47	ENSDARG00000005112	cdh17	1	0.048031252	0.336358226	0.516	0.389
48	ENSDARG00000005230	ssr2	1	0.003961226	0.372692074	0.903	0.903
49	ENSDARG00000005565	entpd8	1	0.160759926	0.355337319	0.591	0.542
50	ENSDARG00000006029	lta4h	1	0.000748996	-0.572980059	0.656	0.819
51	ENSDARG00000006207	gpx1b	1	0.000467225	0.911612013	0.71	0.569
52	ENSDARG00000006397	laptm4a	1	0.037818513	0.284175537	0.172	0.069
53	ENSDARG00000006766	snd1	1	0.079264074	0.283008483	0.667	0.639
54	ENSDARG00000006811	sult1st6	1	0.323534478	-0.252785121	0.731	0.667
55	ENSDARG00000007180	slc30a4	1	0.101461673	0.265368467	0.301	0.194
56	ENSDARG00000007216	abce1	1	0.002342402	0.417809734	0.559	0.347
57	ENSDARG00000007276	ela3l	1	0.121549794	0.290954462	0.258	0.167
58	ENSDARG00000007438	ube2ib	1	0.090599787	-0.27454081	0.29	0.403
59	ENSDARG00000007697	fabp7a	1	0.146037962	-0.549091758	0.129	0.208
60	ENSDARG00000008029	mep1a.2	1	0.01818581	0.542519407	0.645	0.556
61	ENSDARG00000008447	fkbp4	1	0.018144915	-0.259258625	0.086	0.208
62	ENSDARG00000008457	faah2a	1	0.000678516	0.495715027	0.441	0.208
63	ENSDARG00000008491	si:ch211-107o10.3	1	0.010900794	0.452739101	0.828	0.806
64	ENSDARG00000008637	mttp	1	0.144564437	0.28739522	0.376	0.278
65	ENSDARG00000009001	pdia6	1	0.006192415	0.386856107	0.387	0.181
66	ENSDARG00000009040	si:ch73-141c7.1	1	0.017017052	-0.305923766	0.699	0.889
67	ENSDARG00000009553	gng3	1	0.140937197	0.25041267	0.14	0.069
68	ENSDARG00000010246	prmt1	1	0.103977307	0.30905096	0.237	0.139
69	ENSDARG00000010250	nqo1	1	0.198679068	-0.254139762	0.258	0.347
70	ENSDARG00000010862	amt	1	0.033346452	-0.26973639	0.226	0.375
71	ENSDARG00000011055	fbxo9	1	0.031588742	-0.259163372	0.14	0.264
72	ENSDARG00000011272	uqcc2	1	0.03892929	0.291486	0.387	0.236
73	ENSDARG00000011545	arrb2b	1	0.031865015	-0.268672016	0.097	0.208
74	ENSDARG00000011609	FOXK2	1	0.055886135	0.321158449	0.194	0.097
75	ENSDARG00000011665	aldoaa	1	0.04373555	0.43926843	0.742	0.708
76	ENSDARG00000012194	scp2a	1	0.000573594	-0.40487754	0.892	1
77	ENSDARG00000012450	vmp1	1	0.000576111	0.454592341	0.28	0.069
78	ENSDARG00000012944	myhz2	1	0.00417478	-0.453567377	0.183	0.375
79	ENSDARG00000012968	rhoub	1	0.393304805	0.284974444	0.129	0.097
80	ENSDARG00000013430	bhmt	1	0.271979193	0.363258669	0.409	0.361
81	ENSDARG00000013522	pck1	1	0.005251167	0.286647694	1	1
82	ENSDARG00000013561	pgm1	1	4.73E-05	-0.628446636	0.28	0.569
83	ENSDARG00000013822	anapc16	1	0.004828088	-0.270652819	0.247	0.486
84	ENSDARG00000013961	slc31a1	1	0.003411823	0.304018536	0.194	0.042
85	ENSDARG00000013979	ndfip1	1	0.018615154	0.349088563	0.505	0.389
86	ENSDARG00000014031	abcc2	1	0.001437948	0.543819587	0.634	0.486
87	ENSDARG00000014159	mtdha	1	0.188779366	0.259208749	0.505	0.431
88	ENSDARG00000014361	tmbim4	1	0.305580308	0.300716245	0.333	0.306
89	ENSDARG00000014806	hacd2	1	0.003787896	-0.329896032	0.387	0.625
90	ENSDARG00000014817	ranbp1	1	0.104290666	-0.293292921	0.398	0.5
91	ENSDARG00000014915	ndufab1b	1	0.076204938	-0.267648544	0.677	0.847
92	ENSDARG00000015050	calm2b	1	0.002450205	0.250924498	0.989	0.986
93	ENSDARG00000015445	lim2.4	1	7.53E-05	-0.696846995	0.086	0.333
94	ENSDARG00000015575	cyp3c1	1	0.007300764	0.31864667	0.269	0.097
95	ENSDARG00000015866	apoa2	1	0.000765656	-0.354345384	0.559	0.833
96	ENSDARG00000015889	zc3h15	1	0.020858625	-0.316419483	0.183	0.333
97	ENSDARG00000016443	eif3c	1	0.083169959	0.346873647	0.677	0.681
98	ENSDARG00000016866	fam102ab	1	0.027903025	-0.311021652	0.129	0.264
99	ENSDARG00000016867	rnf128a	1	0.005752567	0.430165984	0.441	0.25
100	ENSDARG00000017047	slc27a4	1	0.076733496	0.252995982	0.366	0.236
101	ENSDARG00000017314	CELA1 (1 of many)	1	0.056980261	0.42786674	0.505	0.375
102	ENSDARG00000017388	gstt1b	1	0.00554593	-0.350417865	0.312	0.542
103	ENSDARG00000017489	ifi45	1	0.097679449	0.606921221	0.226	0.125
104	ENSDARG00000017781	hsd17b10	1	0.026230426	0.355057572	0.645	0.556
105	ENSDARG00000018328	rhocb	1	0.170746888	0.251464133	0.269	0.194
106	ENSDARG00000018404	krt18a.1	1	0.128227527	0.263759248	0.237	0.139
107	ENSDARG00000018621	slc6a19a.1	1	0.009281449	0.476341855	0.699	0.556
108	ENSDARG00000018989	hspa4b	1	0.06579126	0.365433955	0.387	0.292
109	ENSDARG00000019137	tram1	1	0.118666694	0.302850991	0.634	0.597
110	ENSDARG00000019302	mid1ip1b	1	0.033046978	-0.333266277	0.194	0.333
111	ENSDARG00000019496	esd	1	0.004640725	-0.393941179	0.409	0.625
112	ENSDARG00000019532	fads2	1	0.002274518	-0.622568286	0.323	0.556
113	ENSDARG00000020239	lpin1	1	0.019060096	-0.350053749	0.247	0.417
114	ENSDARG00000020261	rab2a	1	0.048683097	0.374498622	0.538	0.444
115	ENSDARG00000020364	fbp1b	1	0.002804857	-0.326459202	0.978	1
116	ENSDARG00000020693	sesn1	1	0.147593871	-0.262992539	0.172	0.25
117	ENSDARG00000020866	apoa4b.2	1	0.016385637	0.510140146	0.978	1
118	ENSDARG00000020890	tmod4	1	0.00341063	-0.314668351	0.29	0.569
119	ENSDARG00000021059	alas1	1	0.081319561	0.428654504	0.968	0.986
120	ENSDARG00000021113	ptmaa	1	0.050236667	0.300603429	0.699	0.667
121	ENSDARG00000021172	cyp2ad2	1	0.003857174	0.58281719	0.516	0.319
122	ENSDARG00000022165	mgst1.2	1	0.025369865	0.447273796	0.591	0.444
123	ENSDARG00000023532	pinx1	1	0.013179454	0.331538024	0.559	0.375
124	ENSDARG00000024278	adh8b	1	0.003734663	-0.319060341	0.946	0.972
125	ENSDARG00000024433	pvalb4	1	0.327018132	0.26698881	0.387	0.361
126	ENSDARG00000025046	AL935186.1	1	0.030137465	0.563573525	0.258	0.125
127	ENSDARG00000025147	cd63	1	0.009687726	0.317366188	0.731	0.542
128	ENSDARG00000025254	s100a10b	1	0.159467254	-0.379657601	0.161	0.236
129	ENSDARG00000025338	hagh	1	0.002946681	0.509002993	0.613	0.5
130	ENSDARG00000025522	sgk1	1	0.002765812	-0.50641534	0.559	0.722
131	ENSDARG00000026090	adprm	1	0.022550569	-0.275496058	0.043	0.139
132	ENSDARG00000026726	anxa1a	1	0.011508011	-0.318646326	0.194	0.361
133	ENSDARG00000026829	cotl1	1	0.529861045	0.291485583	0.581	0.736
134	ENSDARG00000027088	ptgdsb.1	1	0.132884967	0.581550225	0.409	0.319
135	ENSDARG00000027141	ube2l3b	1	0.00557702	0.475775232	0.473	0.319
136	ENSDARG00000027200	gabarapl2	1	0.121078423	0.307303269	0.473	0.389
137	ENSDARG00000027930	naprt	1	0.00657344	0.436449598	0.366	0.194
138	ENSDARG00000027986	slc35d1b	1	0.023275485	0.341014084	0.323	0.181
139	ENSDARG00000028017	tp53inp1	1	0.0021653	-0.410185267	0.022	0.153
140	ENSDARG00000028198	ube2v2	1	0.053216028	-0.279285689	0.323	0.472
141	ENSDARG00000028259	aldh3a2a	1	0.088401716	0.255260722	0.215	0.125
142	ENSDARG00000028804	ankrd9	1	0.001462906	-0.487578702	0.333	0.583
143	ENSDARG00000028848	lsm12a	1	0.003836157	-0.33227162	0.129	0.319
144	ENSDARG00000029011	xpnpep1	1	0.126025584	0.323586272	0.645	0.583
145	ENSDARG00000029415	mtx2	1	0.030256308	-0.289064534	0.194	0.347
146	ENSDARG00000029747	mep1a.1	1	0.081711254	0.582225696	0.538	0.472
147	ENSDARG00000030241	vbp1	1	0.045994172	-0.279640032	0.269	0.403
148	ENSDARG00000031299	dhrs11b	1	0.144027221	0.293677533	0.624	0.556
149	ENSDARG00000031683	fosab	1	0.041579497	0.375159164	0.441	0.292
150	ENSDARG00000033144	psme2	1	0.044065991	0.269715725	0.226	0.111
151	ENSDARG00000033382	grifin	1	0.16695126	-1.157733815	0.054	0.111
152	ENSDARG00000033539	paics	1	0.001094792	-0.534659965	0.194	0.389
153	ENSDARG00000033683	tpma	1	0.050707359	0.410453102	0.925	0.903
154	ENSDARG00000034427	jpt2	1	0.239219732	0.250050817	0.527	0.472
155	ENSDARG00000035136	selenow1	1	0.007980299	0.436705128	0.516	0.375
156	ENSDARG00000035519	histh1l	1	0.379954563	-0.32482225	0.731	0.764
157	ENSDARG00000035719	arl5c	1	0.032486062	-0.25316754	0.086	0.194
158	ENSDARG00000035882	rida	1	0.009557517	-0.355147893	0.839	0.931
159	ENSDARG00000036074	cebpa	1	0.078837526	-0.318215294	0.14	0.25
160	ENSDARG00000036239	gatm	1	0.013404094	-0.407965617	0.71	0.847
161	ENSDARG00000036456	anxa4	1	0.004230774	0.700525147	0.344	0.167
162	ENSDARG00000036704	tmem18	1	0.02978164	0.253681932	0.258	0.125
163	ENSDARG00000036832	cyt1l	1	0.036367299	-0.352218282	0.118	0.236
164	ENSDARG00000037038	psmc6	1	0.003285025	0.381651004	0.301	0.111
165	ENSDARG00000037108	pfdn6	1	0.072112061	-0.302241324	0.194	0.306
166	ENSDARG00000037261	mtap	1	0.188047847	0.273391937	0.269	0.181
167	ENSDARG00000037361	kdelr2b	1	0.020318758	0.392990474	0.624	0.5
168	ENSDARG00000037392	med19a	1	0.029429433	0.351993389	0.258	0.125
169	ENSDARG00000037402	lim2.3	1	0.000483214	-0.267468408	0	0.125
170	ENSDARG00000037425	s100a10a	1	0.002896691	-0.365951305	0.989	1
171	ENSDARG00000037551	pm20d1.1	1	0.030371993	0.279495328	0.409	0.264
172	ENSDARG00000037790	pvalb8	1	0.032312521	0.383235995	0.398	0.25
173	ENSDARG00000037870	actb2	1	0.000430514	-0.32990416	1	1
174	ENSDARG00000037873	cyp3c3	1	0.03070449	0.447803219	0.763	0.667
175	ENSDARG00000037962	psmb7	1	0.16936009	0.274977799	0.688	0.625
176	ENSDARG00000038068	ddx5	1	0.14524592	0.313685222	0.613	0.556
177	ENSDARG00000038141	atf4b	1	0.00946625	0.442935997	0.376	0.222
178	ENSDARG00000038456	mrps35	1	0.217819161	0.303751559	0.29	0.222
179	ENSDARG00000038475	acy1	1	0.000389976	-0.51311378	0.344	0.597
180	ENSDARG00000038566	gnptg	1	0.008053012	0.319503382	0.172	0.042
181	ENSDARG00000038682	zgc:171687	1	0.001309095	0.730352773	0.194	0.028
182	ENSDARG00000038881	acaa2	1	0.023338422	-0.268167451	0.269	0.444
183	ENSDARG00000038901	tmem256	1	0.016936973	-0.376242663	0.194	0.347
184	ENSDARG00000039007	eno3	1	0.000799222	-0.291505124	1	1
185	ENSDARG00000039243	zgc:152791	1	0.007672039	0.995731774	0.29	0.139
186	ENSDARG00000039493	naa20	1	0.016345487	-0.273112796	0.161	0.319
187	ENSDARG00000039913	tmem147	1	0.154390462	0.26986725	0.366	0.278
188	ENSDARG00000040059	gbp	1	0.002946895	-0.32310954	0.075	0.25
189	ENSDARG00000040158	cdc42l	1	0.008792074	-0.28703642	0.344	0.556
190	ENSDARG00000040553	tmem97	1	0.034854333	-0.323963469	0.194	0.333
191	ENSDARG00000040565	ckmb	1	0.254249256	0.320814981	0.667	0.667
192	ENSDARG00000040683	MEP1B	1	0.033687624	0.674634142	0.344	0.222
193	ENSDARG00000040747	tm4sf4	1	0.000636668	0.337022214	1	1
194	ENSDARG00000041108	ctsh	1	0.058968443	0.420106233	0.452	0.347
195	ENSDARG00000041110	dnajc3a	1	0.013789246	0.346122751	0.312	0.153
196	ENSDARG00000041332	tmem33	1	0.031007432	0.288818414	0.237	0.111
197	ENSDARG00000041362	chmp7	1	0.005760971	0.361535445	0.237	0.083
198	ENSDARG00000041400	ndufa3	1	0.04945111	0.316228566	0.731	0.694
199	ENSDARG00000041787	cx32.3	1	0.010213203	0.44629177	0.538	0.375
200	ENSDARG00000041797	cx28.9	1	0.017821145	0.382914612	0.548	0.403
201	ENSDARG00000042293	ca4b	1	0.005754599	0.630676527	0.656	0.5
202	ENSDARG00000042379	zgc:103681	1	0.001180839	0.600470732	0.462	0.236
203	ENSDARG00000042428	gstt1a	1	0.046279862	-0.386774369	0.742	0.792
204	ENSDARG00000042533	gstm.1	1	0.000170622	-0.462747288	0.065	0.278
205	ENSDARG00000042620	gstr	1	0.004668548	-0.424099421	0.839	0.903
206	ENSDARG00000042708	tuba8l	1	0.096841852	0.352471126	0.548	0.458
207	ENSDARG00000042851	srp9	1	0.037625263	0.264986747	0.258	0.125
208	ENSDARG00000042993	prss1	1	0.159327113	0.432378352	0.505	0.417
209	ENSDARG00000043102	lxn	1	0.01402901	-0.351146144	0.785	0.903
210	ENSDARG00000043257	ckbb	1	0.000828161	-0.318029879	1	1
211	ENSDARG00000043531	jun	1	0.003352898	0.352777963	0.495	0.278
212	ENSDARG00000043587	srd5a2a	1	0.002376063	0.42833804	0.903	0.847
213	ENSDARG00000043665	glrx5	1	0.163890095	0.316216087	0.269	0.181
214	ENSDARG00000044125	txn	1	0.257737273	-0.273949545	0.108	0.167
215	ENSDARG00000044402	nop16	1	0.001965054	-0.329928686	0.108	0.292
216	ENSDARG00000044528	slc15a1b	1	0.001304049	0.594679414	0.914	0.819
217	ENSDARG00000044562	cycsb	1	0.020948519	0.261629391	0.935	0.889
218	ENSDARG00000044684	rbp4l	1	0.530016971	0.771094741	0.258	0.236
219	ENSDARG00000044935	hpdb	1	0.579886106	0.513059401	0.108	0.083
220	ENSDARG00000045143	hbbe2	1	0.399031698	-0.684195873	0.108	0.069
221	ENSDARG00000045257	decr2	1	0.148904496	0.363924078	0.538	0.472
222	ENSDARG00000045978	chchd6b	1	0.052815703	0.365957079	0.559	0.431
223	ENSDARG00000046012	slc47a1	1	0.016679513	0.425828643	0.366	0.222
224	ENSDARG00000046022	tmed7	1	0.007080834	0.368712121	0.602	0.403
225	ENSDARG00000052082	gabarapb	1	0.005974255	-0.337062524	0.505	0.722
226	ENSDARG00000052170	uap1	1	0.036277748	0.301492597	0.269	0.139
227	ENSDARG00000052178	eif2s1b	1	0.046460034	0.3737242	0.753	0.736
228	ENSDARG00000052304	uqcrc1	1	0.061406505	0.291324187	0.763	0.681
229	ENSDARG00000052336	ociad2	1	0.013070435	-0.340923383	0.742	0.944
230	ENSDARG00000053526	enpp7.1	1	0.001345166	0.676903472	0.656	0.542
231	ENSDARG00000053625	anxa2b	1	0.223121553	0.341662776	0.72	0.736
232	ENSDARG00000053684	aldob	1	0.005927237	-0.252404269	1	1
233	ENSDARG00000053774	alpi.2	1	0.027958137	0.359189427	0.624	0.528
234	ENSDARG00000053912	fbl	1	0.125653908	-0.275745634	0.301	0.417
235	ENSDARG00000053979	chmp2a	1	0.019379036	-0.269613248	0.172	0.319
236	ENSDARG00000054172	pgrmc1	1	0.324004679	0.250714017	0.742	0.736
237	ENSDARG00000054211	st8sia7.1	1	0.141522895	0.294837029	0.398	0.319
238	ENSDARG00000054574	znhit1	1	0.00355104	-0.274348885	0.022	0.139
239	ENSDARG00000054793	emc10	1	0.262310114	0.27958473	0.29	0.236
240	ENSDARG00000055120	ctsba	1	0.148553189	0.2720456	0.355	0.278
241	ENSDARG00000055185	tm4sf5	1	0.018991419	0.367297024	0.581	0.431
242	ENSDARG00000055192	zgc:136930	1	0.080823313	0.273636846	0.452	0.333
243	ENSDARG00000055226	slc7a7	1	0.06435987	0.34387916	0.376	0.264
244	ENSDARG00000055591	pipox	1	0.002625527	0.260756911	0.183	0.028
245	ENSDARG00000055708	timm8b	1	0.183061948	-0.280952528	0.527	0.583
246	ENSDARG00000055723	hsp70l	1	0.107681287	0.320067889	0.269	0.167
247	ENSDARG00000055876	msmo1	1	0.05849194	-0.329202039	0.323	0.472
248	ENSDARG00000055912	nipa2	1	0.0155106	0.273890949	0.226	0.083
249	ENSDARG00000056160	hspd1	1	0.071899813	0.283903633	0.43	0.306
250	ENSDARG00000056239	tmem45b	1	0.01722506	0.411299942	0.505	0.389
251	ENSDARG00000056379	si:ch73-86n18.1	1	0.027035515	0.320003911	0.14	0.042
252	ENSDARG00000056831	gng2	1	0.00415797	-0.3576591	0.269	0.486
253	ENSDARG00000057035	stoml3b	1	0.233899576	0.654177673	0.72	0.792
254	ENSDARG00000057064	enpep	1	0.05427025	0.257174964	0.333	0.194
255	ENSDARG00000057571	pgam2	1	0.096743957	-0.290424828	0.602	0.736
256	ENSDARG00000058005	hgd	1	0.149724383	0.559082313	0.172	0.097
257	ENSDARG00000058022	ormdl2	1	0.114814576	0.277992618	0.172	0.097
258	ENSDARG00000058041	ndufa8	1	0.011952201	-0.35214442	0.763	0.944
259	ENSDARG00000058206	si:ch211-153b23.5	1	0.000569985	2.156290331	0.183	0.014
260	ENSDARG00000058349	polr2l	1	0.015096443	-0.34167487	0.226	0.403
261	ENSDARG00000058445	zgc:136472	1	0.00979431	0.392364947	0.688	0.542
262	ENSDARG00000058454	dynll1	1	0.024236377	0.420415896	0.634	0.583
263	ENSDARG00000058462	zgc:158846	1	0.000139092	-0.492660845	0.989	1
264	ENSDARG00000058734	prdx1	1	0.010224307	-0.333779814	0.097	0.25
265	ENSDARG00000059035	porb	1	0.023288884	0.282883225	0.226	0.097
266	ENSDARG00000059054	pdk2b	1	0.011171945	-0.282844603	0.086	0.222
267	ENSDARG00000059227	fabp1b.1	1	0.100753678	-0.266140907	1	1
268	ENSDARG00000059323	rpn1	1	0.006309704	0.359908615	0.71	0.569
269	ENSDARG00000059361	slc39a4	1	0.067448859	0.306874394	0.28	0.167
270	ENSDARG00000059805	slc25a38a	1	0.001937613	-0.366826062	0.075	0.25
271	ENSDARG00000061100	nars	1	0.005715415	0.411125237	0.28	0.111
272	ENSDARG00000061120	slc43a2b	1	0.077089606	0.274802499	0.72	0.667
273	ENSDARG00000061355	aoc1	1	0.015663881	0.373412583	0.419	0.236
274	ENSDARG00000061375	sgpl1	1	0.003199598	0.393770668	0.699	0.597
275	ENSDARG00000062132	cyp4v8	1	0.14900351	0.253348598	0.301	0.208
276	ENSDARG00000062756	pllp	1	0.018151922	0.319439289	0.312	0.167
277	ENSDARG00000063100	psmd14	1	0.33836139	0.286890306	0.376	0.319
278	ENSDARG00000063572	perp	1	0.011171945	0.395287532	0.204	0.069
279	ENSDARG00000063626	ddx21	1	0.000215847	0.504556183	0.925	0.819
280	ENSDARG00000063908	mt-co2	1	0.526251923	-0.308686265	0.828	0.861
281	ENSDARG00000063924	mt-cyb	1	0.034982881	-0.377634802	0.419	0.653
282	ENSDARG00000067848	nmrk2	1	0.006139603	-0.510353484	0.301	0.472
283	ENSDARG00000067997	myhz1.3	1	0.298213939	-0.301166607	0.172	0.222
284	ENSDARG00000068088	tcnba	1	0.092481958	2.382608512	0.161	0.083
285	ENSDARG00000068291	TMEM208	1	0.146984439	0.30524518	0.301	0.222
286	ENSDARG00000068404	tbcb	1	0.018015832	-0.251684998	0.065	0.181
287	ENSDARG00000068680	ctrl	1	0.009559575	0.363039025	0.215	0.069
288	ENSDARG00000068760	tnks1bp1	1	0.332480948	0.273651964	0.172	0.125
289	ENSDARG00000069018	cyp7a1	1	0.01871221	0.489619835	0.538	0.403
290	ENSDARG00000069100	aldh9a1a.1	1	0.012119781	-0.274400149	1	1
291	ENSDARG00000069464	cox7a1	1	0.006307709	-0.518637717	0.462	0.694
292	ENSDARG00000069630	tat	1	0.214693346	0.313998129	0.108	0.056
293	ENSDARG00000069752	ckba	1	0.036734457	0.393099874	0.925	0.903
294	ENSDARG00000069846	zgc:162944	1	0.01452876	0.357527019	0.409	0.25
295	ENSDARG00000070386	krtcap2	1	0.028585957	0.306843495	0.828	0.708
296	ENSDARG00000070589	mrpl35	1	0.017059539	0.517957046	0.333	0.194
297	ENSDARG00000070657	pa2g4b	1	0.036062973	0.314116876	0.559	0.417
298	ENSDARG00000070682	sdf4	1	0.00877833	0.251717636	0.151	0.028
299	ENSDARG00000070775	cyp2x9	1	0.025238947	0.356567848	0.581	0.417
300	ENSDARG00000070844	gamt	1	8.33E-05	-0.414947491	1	1
301	ENSDARG00000070922	cnbpb	1	0.106790882	0.257980351	0.688	0.583
302	ENSDARG00000071036	si:dkey-286j15.3	1	0.014570942	-0.414454234	0.548	0.708
303	ENSDARG00000071046	bbip1	1	0.008054922	-0.258159254	0.097	0.25
304	ENSDARG00000071087	slc35b4	1	0.043647051	0.260495888	0.344	0.208
305	ENSDARG00000071211	zgc:112255	1	0.111373755	0.335768078	0.301	0.208
306	ENSDARG00000071345	mgst2	1	0.395269995	0.253254156	0.118	0.083
307	ENSDARG00000071396	timm23a	1	0.230789777	0.253210919	0.258	0.194
308	ENSDARG00000071500	fam207a	1	0.034979989	0.299223239	0.194	0.083
309	ENSDARG00000071592	aqp8a.2	1	0.086817814	0.330296775	0.763	0.667
310	ENSDARG00000073750	crygm2d18	1	0.003932997	-0.328559463	0.043	0.181
311	ENSDARG00000074217	si:dkey-188i13.6	1	0.000619008	0.43295473	0.151	0
312	ENSDARG00000074754	si:dkey-188i13.9	1	0.011647131	0.497347303	0.161	0.042
313	ENSDARG00000074790	rab5if	1	0.068979777	0.25137671	0.452	0.319
314	ENSDARG00000074809	zgc:194392	1	0.145691855	0.255179012	0.581	0.5
315	ENSDARG00000075151	si:dkey-188i13.10	1	0.175306582	0.310354622	0.419	0.333
316	ENSDARG00000075178	lpcat3	1	0.080594486	0.31209884	0.376	0.264
317	ENSDARG00000075768	sdhb	1	0.031601005	0.335397394	0.882	0.861
318	ENSDARG00000076056	IYD	1	0.00317414	-0.29971379	0.065	0.222
319	ENSDARG00000076486	acp1	1	0.104390024	0.333393283	0.398	0.292
320	ENSDARG00000076532	si:ch211-222l21.1	1	0.096949323	0.259134364	0.613	0.528
321	ENSDARG00000076981	zgc:198329	1	0.136325802	0.255079606	0.172	0.097
322	ENSDARG00000077004	aldh1l1	1	0.007321616	-0.300489252	0.075	0.222
323	ENSDARG00000077481	si:dkey-76k16.6	1	0.071305178	-0.266331347	0.312	0.458
324	ENSDARG00000077688	cpo	1	0.050718565	0.43986782	0.613	0.542
325	ENSDARG00000077721	knop1	1	0.027114417	-0.254906463	0.086	0.208
326	ENSDARG00000077950	tor1	1	0.023214395	0.257242148	0.194	0.069
327	ENSDARG00000078389	ifi46	1	0.000542416	0.876225537	0.559	0.361
328	ENSDARG00000078500	dap3	1	0.349654892	0.253211784	0.323	0.278
329	ENSDARG00000079166	ace	1	0.080387678	0.410101313	0.613	0.514
330	ENSDARG00000079274	prss59.1	1	0.428465328	0.31342675	0.29	0.264
331	ENSDARG00000079281	si:dkeyp-75h12.2	1	0.001685105	-0.25154692	0.054	0.222
332	ENSDARG00000079302	and2	1	0.172600536	0.263404629	0.129	0.069
333	ENSDARG00000079305	hbae3	1	0.04524691	-1.778396081	0.118	0.236
334	ENSDARG00000079647	muc13b	1	0.001341416	0.462144513	0.495	0.236
335	ENSDARG00000086826	sult6b1	1	0.002490415	-0.572799383	0.989	0.972
336	ENSDARG00000087164	crygm2d4	1	0.011983107	-0.317285877	0.065	0.194
337	ENSDARG00000087277	selenoj	1	0.068679294	-0.278987937	0.258	0.389
338	ENSDARG00000087303	cebpd	1	0.000304028	-0.565924057	0.312	0.597
339	ENSDARG00000087390	hbbe1.3	1	0.001377187	-1.209433398	0.075	0.264
340	ENSDARG00000087402	tpm1	1	0.335891935	0.282013424	0.129	0.083
341	ENSDARG00000088251	lgals17	1	0.002652913	0.270401602	0.118	0
342	ENSDARG00000088357	acadl	1	0.404691349	0.260665557	0.376	0.347
343	ENSDARG00000088625	si:ch211-142d6.2	1	0.419746001	0.333635448	0.452	0.417
344	ENSDARG00000089307	pmaip1	1	0.06157164	-0.339232199	0.118	0.222
345	ENSDARG00000089663	lsm3	1	0.046372637	0.260925763	0.258	0.139
346	ENSDARG00000089681	btf3l4	1	0.006069741	-0.393613295	0.387	0.583
347	ENSDARG00000090228	gsta.1	1	6.32E-05	-0.461518972	1	1
348	ENSDARG00000091148	crygm2d20	1	0.002192555	-0.274983955	0.011	0.125
349	ENSDARG00000091931	gpatch4	1	0.140986408	0.257361071	0.183	0.111
350	ENSDARG00000092155	apoc2	1	0.000343886	0.470254098	0.989	1
351	ENSDARG00000092170	apoc1	1	0.347123193	0.457468574	0.581	0.542
352	ENSDARG00000092947	cyt1	1	0.013544316	-0.518693483	0.677	0.875
353	ENSDARG00000093044	si:ch211-161h7.5	1	0.930404097	-0.350494097	0.591	0.542
354	ENSDARG00000094929	apoa4b.2	1	0.000331789	1.185135359	0.688	0.514
355	ENSDARG00000095633	si:ch211-133l5.7	1	0.014436729	0.26719248	1	0.986
356	ENSDARG00000096445	si:ch211-214p16.3	1	0.00810994	0.450297179	0.28	0.111
357	ENSDARG00000097314	si:zfos-1714f5.3	1	0.000114801	-0.666198086	0.269	0.542
358	ENSDARG00000097480	si:dkey-263j23.1	1	0.396924934	0.290268741	0.172	0.139
359	ENSDARG00000097630	si:ch211-282b22.1	1	0.115107079	0.273806429	0.237	0.153
360	ENSDARG00000097753	slirp	1	0.116243393	0.388983679	0.43	0.347
361	ENSDARG00000097824	smco4	1	0.096470246	-0.266103135	0.323	0.431
362	ENSDARG00000098315	cyp1a	1	0.091036474	0.38017489	0.301	0.208
363	ENSDARG00000098588	gchfr	1	0.278074626	-0.269930359	0.355	0.417
364	ENSDARG00000098589	cyb5a	1	0.225260758	0.252738178	0.925	0.931
365	ENSDARG00000098591	tubb2b	1	0.00620631	0.413578416	0.495	0.306
366	ENSDARG00000098627	gspt1l	1	0.003900467	-0.324108633	0.269	0.5
367	ENSDARG00000098724	rgrb	1	0.017612958	-0.271539298	0.247	0.431
368	ENSDARG00000098852	smdt1b	1	0.000896453	-0.818821156	0.269	0.472
369	ENSDARG00000099111	zgc:175280	1	0.001564584	0.512876379	0.774	0.597
370	ENSDARG00000099195	ier2a	1	0.034935588	0.323375612	0.376	0.222
371	ENSDARG00000099197	actc1b	1	0.011896189	0.264460154	1	1
372	ENSDARG00000099453	elof1	1	0.152996185	0.253087077	0.215	0.139
373	ENSDARG00000099572	hmgn2	1	0.221084203	0.502355399	0.57	0.514
374	ENSDARG00000099635	akap8l	1	0.18471853	0.274557718	0.237	0.153
375	ENSDARG00000099728	zgc:56622	1	0.004773355	-0.311370829	0.237	0.431
376	ENSDARG00000100315	slc15a1a	1	0.045428024	0.338972323	0.29	0.167
377	ENSDARG00000100374	txnrd3	1	0.013041373	0.368480576	0.71	0.569
378	ENSDARG00000100635	chia.1	1	0.00212605	0.844122932	0.828	0.736
379	ENSDARG00000100823	selenok	1	0.016906262	0.347301635	0.484	0.333
380	ENSDARG00000101043	ppl	1	0.080645373	0.28591319	0.204	0.111
381	ENSDARG00000101160	apoa4a	1	0.6417592	0.339290089	0.548	0.528
382	ENSDARG00000101295	psmd4a	1	0.13386832	0.302235353	0.269	0.181
383	ENSDARG00000101557	scarb1	1	0.121430251	0.299807916	0.699	0.653
384	ENSDARG00000101849	adipor2	1	0.0924787	0.275459811	0.376	0.25
385	ENSDARG00000102048	slc25a43	1	0.062284169	-0.303163715	0.118	0.222
386	ENSDARG00000102558	pde6ha	1	0.465314986	0.765985201	0.247	0.222
387	ENSDARG00000102640	pdia3	1	0.032099079	0.316070597	0.849	0.889
388	ENSDARG00000102744	mgst3a	1	0.024730171	-0.268457497	0.86	0.931
389	ENSDARG00000103403	sar1b	1	0.088488648	0.256043487	0.538	0.486
390	ENSDARG00000103522	si:zfos-943e10.1	1	0.032516028	-0.26378097	0.538	0.694
391	ENSDARG00000103543	gngt2b	1	0.661668199	0.758068548	0.108	0.139
392	ENSDARG00000103566	tomm20b	1	0.151403909	0.326950533	0.699	0.694
393	ENSDARG00000103578	gtf2b	1	0.032825477	0.252459558	0.14	0.042
394	ENSDARG00000103785	sult2st2	1	0.004047624	-0.377388348	0.86	0.972
395	ENSDARG00000103799	kars	1	0.126518475	0.26749342	0.796	0.792
396	ENSDARG00000103846	hspa5	1	0.024784482	0.358737186	0.441	0.278
397	ENSDARG00000103856	ptcd3	1	0.034979989	0.25990047	0.194	0.083
398	ENSDARG00000103878	anpepb	1	0.043274337	0.649069522	0.624	0.486
399	ENSDARG00000103979	calr3a	1	0.002288818	0.516406255	0.473	0.25
400	ENSDARG00000104018	mtpn	1	0.018655758	-0.338370806	0.344	0.528
401	ENSDARG00000104066	dnaja2a	1	0.038196587	-0.295435684	0.376	0.542
402	ENSDARG00000104085	abcd3a	1	0.011927509	-0.327321597	0.613	0.806
403	ENSDARG00000104172	diabloa	1	0.060405403	-0.340664176	0.613	0.778
404	ENSDARG00000104181	tmsb1	1	0.004277678	-0.323519443	0.978	1
405	ENSDARG00000104213	si:dkey-283b1.6	1	0.03132045	0.351341341	0.312	0.181
406	ENSDARG00000104451	slc39a7	1	0.154236819	0.267000124	0.183	0.111
407	ENSDARG00000104702	cat	1	0.002553668	-0.279037578	0.054	0.208
408	ENSDARG00000104901	ostc	1	0.022598358	0.381494135	0.473	0.319
409	ENSDARG00000105116	p4hb	1	0.182139943	0.319833592	0.269	0.181
410	ENSDARG00000105644	zgc:172079	1	0.000802443	0.60316838	0.903	0.875
411	ENSDARG00000109289	mrps15	1	0.034128823	0.329524925	0.344	0.208
412	ENSDARG00000110147	zgc:85789	1	0.099197807	0.2999362	0.376	0.264
413	ENSDARG00000110439	ap1s3a	1	0.084625464	-0.271700921	0.355	0.486
414	ENSDARG00000113899	zgc:77650	1	0.001553388	0.261726279	0.161	0.014
415	ENSDARG00000116378	ms4a17a.17	1	0.026675172	0.339738886	0.183	0.069
416	ENSDARG00000116649	ube2e1	1	0.060575984	-0.263501425	0.247	0.375
