# Supplementary material for: Cell-type-specific responses to the microbiota across all tissues of the larval zebrafish
Source: Cell Rep. Author manuscript; Available in PMC 2023 Oct 23. (PMC10423310; doi:10.1016/j.celrep.2023.112095)
Supplement: MMC11 [file NIHMS1880944-supplement-MMC11.zip › DataS5/S.Figure7_PanelB_DEGs_GOterms/SubCluster1/GOresults_subClu1_GFup_fdr.tsv]

ONTOLOGY	ID	Description	pvalue	p.adjust	qvalue	geneID	Count
BP	GO:0002088	lens development in camera-type eye	5.92E-30	4.83E-27	4.42E-27	ENSDARG00000068507/ENSDARG00000086917/ENSDARG00000053862/ENSDARG00000024548/ENSDARG00000087324/ENSDARG00000032929/ENSDARG00000053875/ENSDARG00000069801/ENSDARG00000041925/ENSDARG00000087765/ENSDARG00000016793/ENSDARG00000116164/ENSDARG00000030411/ENSDARG00000086658/ENSDARG00000057460/ENSDARG00000007576/ENSDARG00000030349/ENSDARG00000088823/ENSDARG00000076572/ENSDARG00000076790/ENSDARG00000069827/…	23
BP	GO:0007601	visual perception	2.86E-26	1.17E-23	1.07E-23	ENSDARG00000068507/ENSDARG00000086917/ENSDARG00000053862/ENSDARG00000024548/ENSDARG00000087324/ENSDARG00000032929/ENSDARG00000053875/ENSDARG00000069801/ENSDARG00000041925/ENSDARG00000087765/ENSDARG00000016793/ENSDARG00000116164/ENSDARG00000030411/ENSDARG00000086658/ENSDARG00000057460/ENSDARG00000007576/ENSDARG00000030349/ENSDARG00000088823/ENSDARG00000076572/ENSDARG00000076790/ENSDARG00000069827/…	24
BP	GO:0050953	sensory perception of light stimulus	6.04E-26	1.64E-23	1.50E-23	ENSDARG00000068507/ENSDARG00000086917/ENSDARG00000053862/ENSDARG00000024548/ENSDARG00000087324/ENSDARG00000032929/ENSDARG00000053875/ENSDARG00000069801/ENSDARG00000041925/ENSDARG00000087765/ENSDARG00000016793/ENSDARG00000116164/ENSDARG00000030411/ENSDARG00000086658/ENSDARG00000057460/ENSDARG00000007576/ENSDARG00000030349/ENSDARG00000088823/ENSDARG00000076572/ENSDARG00000076790/ENSDARG00000069827/…	24
BP	GO:0007600	sensory perception	7.85E-18	1.60E-15	1.47E-15	ENSDARG00000068507/ENSDARG00000086917/ENSDARG00000053862/ENSDARG00000024548/ENSDARG00000087324/ENSDARG00000032929/ENSDARG00000053875/ENSDARG00000069801/ENSDARG00000041925/ENSDARG00000087765/ENSDARG00000016793/ENSDARG00000116164/ENSDARG00000030411/ENSDARG00000086658/ENSDARG00000057460/ENSDARG00000007576/ENSDARG00000030349/ENSDARG00000088823/ENSDARG00000076572/ENSDARG00000076790/ENSDARG00000069827/…	24
BP	GO:0006575	cellular modified amino acid metabolic process	2.20E-10	3.58E-08	3.28E-08	ENSDARG00000039832/ENSDARG00000017388/ENSDARG00000036239/ENSDARG00000042428/ENSDARG00000042533/ENSDARG00000042620/ENSDARG00000043257/ENSDARG00000069100/ENSDARG00000070844/ENSDARG00000077004/ENSDARG00000090228	11
BP	GO:0006749	glutathione metabolic process	3.29E-07	4.47E-05	4.09E-05	ENSDARG00000039832/ENSDARG00000017388/ENSDARG00000042428/ENSDARG00000042533/ENSDARG00000042620/ENSDARG00000090228	6
BP	GO:0097237	cellular response to toxic substance	4.23E-06	0.000431002	0.000394196	ENSDARG00000025350/ENSDARG00000019496/ENSDARG00000024278/ENSDARG00000058734	4
BP	GO:1990748	cellular detoxification	4.23E-06	0.000431002	0.000394196	ENSDARG00000025350/ENSDARG00000019496/ENSDARG00000024278/ENSDARG00000058734	4
BP	GO:0042744	hydrogen peroxide catabolic process	8.79E-06	0.000796592	0.000728565	ENSDARG00000025350/ENSDARG00000058734/ENSDARG00000079305/ENSDARG00000104702	4
BP	GO:0042743	hydrogen peroxide metabolic process	1.40E-05	0.001146243	0.001048357	ENSDARG00000025350/ENSDARG00000058734/ENSDARG00000079305/ENSDARG00000104702	4
BP	GO:0032787	monocarboxylic acid metabolic process	1.81E-05	0.001268077	0.001159787	ENSDARG00000014806/ENSDARG00000019532/ENSDARG00000020239/ENSDARG00000026726/ENSDARG00000036239/ENSDARG00000038881/ENSDARG00000039007/ENSDARG00000053684/ENSDARG00000070844/ENSDARG00000104085	10
BP	GO:0098754	detoxification	1.86E-05	0.001268077	0.001159787	ENSDARG00000025350/ENSDARG00000019496/ENSDARG00000024278/ENSDARG00000058734	4
BP	GO:0000302	response to reactive oxygen species	2.13E-05	0.001338456	0.001224156	ENSDARG00000025350/ENSDARG00000026726/ENSDARG00000058734/ENSDARG00000104702	4
BP	GO:0042398	cellular modified amino acid biosynthetic process	4.37E-05	0.002545494	0.002328115	ENSDARG00000036239/ENSDARG00000043257/ENSDARG00000069100/ENSDARG00000070844	4
BP	GO:0009636	response to toxic substance	5.39E-05	0.002934667	0.002684054	ENSDARG00000025350/ENSDARG00000019496/ENSDARG00000024278/ENSDARG00000058734	4
BP	GO:0034614	cellular response to reactive oxygen species	7.79E-05	0.003974447	0.00363504	ENSDARG00000025350/ENSDARG00000026726/ENSDARG00000058734	3
BP	GO:0006790	sulfur compound metabolic process	0.000101074	0.004851574	0.004437262	ENSDARG00000039832/ENSDARG00000017388/ENSDARG00000042428/ENSDARG00000042533/ENSDARG00000042620/ENSDARG00000086826/ENSDARG00000090228/ENSDARG00000103785	8
BP	GO:0044283	small molecule biosynthetic process	0.000220597	0.010000394	0.009146387	ENSDARG00000101324/ENSDARG00000006029/ENSDARG00000009040/ENSDARG00000014806/ENSDARG00000019532/ENSDARG00000020364/ENSDARG00000026726/ENSDARG00000036239/ENSDARG00000070844	9
BP	GO:0072593	reactive oxygen species metabolic process	0.000354228	0.015213154	0.013913991	ENSDARG00000025350/ENSDARG00000058734/ENSDARG00000079305/ENSDARG00000104702	4
BP	GO:0072330	monocarboxylic acid biosynthetic process	0.000528701	0.021570991	0.019728886	ENSDARG00000014806/ENSDARG00000019532/ENSDARG00000026726/ENSDARG00000036239/ENSDARG00000070844	5
BP	GO:0044282	small molecule catabolic process	0.00071881	0.027930913	0.025545688	ENSDARG00000010862/ENSDARG00000019496/ENSDARG00000020239/ENSDARG00000024278/ENSDARG00000038881/ENSDARG00000077004/ENSDARG00000104085	7
BP	GO:0046394	carboxylic acid biosynthetic process	0.00086458	0.031263432	0.028593619	ENSDARG00000006029/ENSDARG00000014806/ENSDARG00000019532/ENSDARG00000026726/ENSDARG00000036239/ENSDARG00000070844	6
BP	GO:0016053	organic acid biosynthetic process	0.000908528	0.031263432	0.028593619	ENSDARG00000006029/ENSDARG00000014806/ENSDARG00000019532/ENSDARG00000026726/ENSDARG00000036239/ENSDARG00000070844	6
BP	GO:0019216	regulation of lipid metabolic process	0.000919513	0.031263432	0.028593619	ENSDARG00000101324/ENSDARG00000019302/ENSDARG00000026726/ENSDARG00000038881	4
BP	GO:0006631	fatty acid metabolic process	0.001181876	0.038576429	0.035282105	ENSDARG00000014806/ENSDARG00000019532/ENSDARG00000020239/ENSDARG00000026726/ENSDARG00000038881/ENSDARG00000104085	6
MF	GO:0005212	structural constituent of eye lens	2.66E-38	4.14E-36	3.88E-36	ENSDARG00000068507/ENSDARG00000086917/ENSDARG00000053862/ENSDARG00000024548/ENSDARG00000087324/ENSDARG00000032929/ENSDARG00000053875/ENSDARG00000069801/ENSDARG00000041925/ENSDARG00000087765/ENSDARG00000016793/ENSDARG00000116164/ENSDARG00000030411/ENSDARG00000086658/ENSDARG00000057460/ENSDARG00000007576/ENSDARG00000030349/ENSDARG00000088823/ENSDARG00000076572/ENSDARG00000076790/ENSDARG00000069827/…	25
MF	GO:0004364	glutathione transferase activity	4.47E-10	3.49E-08	3.27E-08	ENSDARG00000039832/ENSDARG00000017388/ENSDARG00000042428/ENSDARG00000042533/ENSDARG00000042620/ENSDARG00000090228/ENSDARG00000102744	7
MF	GO:0016765	transferase activity, transferring alkyl or aryl (other than methyl) groups	1.43E-07	7.42E-06	6.96E-06	ENSDARG00000039832/ENSDARG00000017388/ENSDARG00000042428/ENSDARG00000042533/ENSDARG00000042620/ENSDARG00000090228/ENSDARG00000102744	7
MF	GO:0004601	peroxidase activity	9.30E-06	0.000362642	0.00034013	ENSDARG00000025350/ENSDARG00000058734/ENSDARG00000079305/ENSDARG00000102744/ENSDARG00000104702	5
MF	GO:0016684	oxidoreductase activity, acting on peroxide as acceptor	1.60E-05	0.000498381	0.000467442	ENSDARG00000025350/ENSDARG00000058734/ENSDARG00000079305/ENSDARG00000102744/ENSDARG00000104702	5
MF	GO:0016209	antioxidant activity	8.09E-05	0.002102632	0.001972104	ENSDARG00000025350/ENSDARG00000058734/ENSDARG00000079305/ENSDARG00000102744/ENSDARG00000104702	5
MF	GO:0004029	aldehyde dehydrogenase (NAD+) activity	0.00016786	0.003273279	0.003070079	ENSDARG00000024278/ENSDARG00000069100/ENSDARG00000077004	3
MF	GO:0004030	aldehyde dehydrogenase [NAD(P)+] activity	0.00016786	0.003273279	0.003070079	ENSDARG00000024278/ENSDARG00000069100/ENSDARG00000077004	3
MF	GO:0016620	oxidoreductase activity, acting on the aldehyde or oxo group of donors, NAD or NADP as acceptor	0.000763033	0.013225901	0.01240486	ENSDARG00000024278/ENSDARG00000069100/ENSDARG00000077004	3
MF	GO:0051920	peroxiredoxin activity	0.001287525	0.020085384	0.018838519	ENSDARG00000025350/ENSDARG00000058734	2
MF	GO:0016903	oxidoreductase activity, acting on the aldehyde or oxo group of donors	0.002145689	0.030429771	0.028540744	ENSDARG00000024278/ENSDARG00000069100/ENSDARG00000077004	3
MF	GO:0016408	C-acyltransferase activity	0.002566848	0.033369027	0.031297536	ENSDARG00000012194/ENSDARG00000038881	2
