# Supplementary material for: Cell-type-specific responses to the microbiota across all tissues of the larval zebrafish
Source: Cell Rep. Author manuscript; Available in PMC 2023 Oct 23. (PMC10423310; doi:10.1016/j.celrep.2023.112095)
Supplement: MMC11 [file NIHMS1880944-supplement-MMC11.zip › DataS5/S.Figure7_PanelB_DEGs_GOterms/SubCluster6/GOresults_subClu6_CVZup_fdr.tsv]

ONTOLOGY	ID	Description	pvalue	p.adjust	qvalue	geneID	Count
BP	GO:0042157	lipoprotein metabolic process	1.92E-07	0.000119231	0.000111987	ENSDARG00000040298/ENSDARG00000012076/ENSDARG00000020866/ENSDARG00000075721/ENSDARG00000092155/ENSDARG00000101160/ENSDARG00000102004	7
BP	GO:0006869	lipid transport	1.49E-05	0.004649168	0.004366709	ENSDARG00000040298/ENSDARG00000012076/ENSDARG00000020866/ENSDARG00000045306/ENSDARG00000092155/ENSDARG00000101160/ENSDARG00000102004	7
BP	GO:0010876	lipid localization	2.57E-05	0.005330421	0.005006572	ENSDARG00000040298/ENSDARG00000012076/ENSDARG00000020866/ENSDARG00000045306/ENSDARG00000092155/ENSDARG00000101160/ENSDARG00000102004	7
CC	GO:0032994	protein-lipid complex	2.37E-05	0.000671712	0.000607244	ENSDARG00000012076/ENSDARG00000092155/ENSDARG00000102004	3
CC	GO:0034358	plasma lipoprotein particle	2.37E-05	0.000671712	0.000607244	ENSDARG00000012076/ENSDARG00000092155/ENSDARG00000102004	3
CC	GO:1990777	lipoprotein particle	2.37E-05	0.000671712	0.000607244	ENSDARG00000012076/ENSDARG00000092155/ENSDARG00000102004	3
CC	GO:0034364	high-density lipoprotein particle	0.000556221	0.011819705	0.010685306	ENSDARG00000012076/ENSDARG00000092155	2
CC	GO:0005869	dynactin complex	0.000812023	0.013804384	0.012479505	ENSDARG00000023988/ENSDARG00000099197	2
CC	GO:0016469	proton-transporting two-sector ATPase complex	0.00149044	0.021114565	0.01908809	ENSDARG00000011175/ENSDARG00000078113/ENSDARG00000101794	3
