# Supplementary material for: Cell-type-specific responses to the microbiota across all tissues of the larval zebrafish
Source: Cell Rep. Author manuscript; Available in PMC 2023 Oct 23. (PMC10423310; doi:10.1016/j.celrep.2023.112095)
Supplement: MMC11 [file NIHMS1880944-supplement-MMC11.zip › DataS5/S.Figure7_PanelB_DEGs_GOterms/SubCluster6/subClu6_CVvGF.tsv]

	gene	gene_NAME	p_val_adj	p_val	avg_log2FC	pct.1	pct.2
1	ENSDARG00000089399	tmem176l.2	0.244495709	1.11E-05	0.907881628	1	1
2	ENSDARG00000093796	itln2	0.319688445	1.45E-05	2.098212099	0.529	0
3	ENSDARG00000024548	cryba4	0.338769997	1.54E-05	-0.877470366	0	0.7
4	ENSDARG00000040298	apoa4b.1	0.493300807	2.24E-05	0.952535389	1	1
5	ENSDARG00000000068	slc9a3r1a	1	0.657895759	0.255710032	0.941	0.967
6	ENSDARG00000000069	dap	1	0.153276315	-0.315088511	0.941	1
7	ENSDARG00000001578	echs1	1	0.025979335	-0.428046753	0.588	0.8
8	ENSDARG00000002196	bach1b	1	0.059901637	-0.311787941	0.118	0.367
9	ENSDARG00000002369	UBB	1	0.135006342	0.295302935	1	0.9
10	ENSDARG00000002523	hsdl2	1	0.083979515	-0.251984498	0.529	0.733
11	ENSDARG00000002745	tdh	1	0.145018269	-0.369021427	0.353	0.5
12	ENSDARG00000002758	dedd1	1	0.033338534	-0.39495837	0.588	0.867
13	ENSDARG00000002768	pvalb2	1	0.292952046	0.467227716	1	0.967
14	ENSDARG00000002790	ap2m1a	1	0.30194401	0.396648926	0.647	0.5
15	ENSDARG00000002791	atp1a1a.1	1	0.098507138	0.388505678	0.941	0.8
16	ENSDARG00000002937	meis1a	1	0.168642678	-0.261991126	0.118	0.267
17	ENSDARG00000002967	pdap1b	1	0.644442852	0.279743618	0.471	0.433
18	ENSDARG00000003032	eif4a1b	1	0.021297684	0.361277256	0.941	0.967
19	ENSDARG00000003203	rhcga	1	0.877252661	0.446486338	0.294	0.267
20	ENSDARG00000003486	ppp1caa	1	0.061549414	-0.479828178	0.353	0.633
21	ENSDARG00000003615	slc26a3.2	1	0.089742951	0.327949474	0.824	0.7
22	ENSDARG00000003641	tfg	1	0.096024582	0.273108184	0.588	0.433
23	ENSDARG00000003695	vdac3	1	0.050153732	0.251422739	0.765	0.5
24	ENSDARG00000003902	ctsl.1	1	0.06745153	0.387193254	0.882	0.6
25	ENSDARG00000003931	cndp2	1	0.236211276	-0.254016437	1	0.967
26	ENSDARG00000003952	pfn2	1	0.021932865	-0.409582779	0.941	1
27	ENSDARG00000003977	zgc:153896	1	0.68161407	0.312604623	0.824	0.867
28	ENSDARG00000004078	acsl4a	1	0.014368082	0.340456247	1	0.833
29	ENSDARG00000004261	tmed9	1	0.06614094	0.371019298	0.647	0.367
30	ENSDARG00000004427	dpy30	1	0.931410773	-0.293104974	0.471	0.4
31	ENSDARG00000004452	tardbpl	1	0.156932814	-0.276239693	0.235	0.433
32	ENSDARG00000004621	gpm6ab	1	0.676229632	0.61979109	0.235	0.2
33	ENSDARG00000004869	penka	1	0.25038179	0.33011004	0.118	0.033
34	ENSDARG00000004952	rsad2	1	0.061855	0.539158265	0.118	0
35	ENSDARG00000004964	cyp4t8	1	0.355108773	0.327149144	0.941	0.667
36	ENSDARG00000005320	nipsnap1	1	0.109252364	-0.270628403	0.176	0.367
37	ENSDARG00000005423	pgam1a	1	0.0946036	-0.278921171	1	1
38	ENSDARG00000005565	entpd8	1	0.492366323	0.320300486	0.941	0.9
39	ENSDARG00000005772	tsr2	1	0.036073352	0.490116825	0.765	0.5
40	ENSDARG00000005894	slc7a9	1	0.25038179	0.277113631	0.118	0.033
41	ENSDARG00000006207	gpx1b	1	0.137955471	0.492828495	0.941	0.967
42	ENSDARG00000006408	hmgb3b	1	0.144133862	-0.252596015	0.412	0.6
43	ENSDARG00000006588	zgc:111983	1	0.581004852	1.062434937	0.294	0.2
44	ENSDARG00000006766	snd1	1	0.182971958	0.291973765	0.824	0.833
45	ENSDARG00000007098	itm2ba	1	0.192162534	0.299840956	0.706	0.6
46	ENSDARG00000007275	si:ch211-251b21.1	1	0.676237607	-0.435811091	0.471	0.333
47	ENSDARG00000007359	UBL4A	1	0.362865702	0.284386305	0.294	0.2
48	ENSDARG00000007405	strap	1	0.002195365	0.442280978	0.765	0.3
49	ENSDARG00000007708	nsa2	1	0.002902495	0.451593263	1	1
50	ENSDARG00000007823	atf3	1	0.015839781	-0.251584428	0.059	0.367
51	ENSDARG00000008020	med31	1	0.026111654	0.340318499	0.353	0.1
52	ENSDARG00000008491	si:ch211-107o10.3	1	0.108352765	-0.347887492	0.882	0.933
53	ENSDARG00000008502	pno1	1	0.078346252	0.401760109	1	0.9
54	ENSDARG00000008553	zgc:136872	1	0.104730764	-0.273972713	0.647	0.767
55	ENSDARG00000008637	mttp	1	0.706621622	-0.258097345	0.941	0.967
56	ENSDARG00000008706	paip2b	1	0.075834347	0.295583388	0.706	0.533
57	ENSDARG00000008867	rap1b	1	0.038624494	-0.277473862	0.412	0.6
58	ENSDARG00000008936	sec11a	1	0.006718483	-0.405160414	0.471	0.733
59	ENSDARG00000009250	etfb	1	0.054008368	-0.321444017	0.941	0.9
60	ENSDARG00000009480	pdcl	1	0.149528583	-0.320038577	0.235	0.433
61	ENSDARG00000009484	arf1	1	0.342743899	0.378174833	0.529	0.433
62	ENSDARG00000009612	chia.3	1	0.450904698	0.858931179	0.588	0.533
63	ENSDARG00000009779	mcl1a	1	0.24048352	0.320316246	0.941	0.9
64	ENSDARG00000009881	ier5	1	0.196997082	-0.256313027	0.647	0.733
65	ENSDARG00000009939	micu2	1	0.489064505	-0.298603032	0.588	0.667
66	ENSDARG00000009950	edf1	1	0.026074029	0.359889135	1	1
67	ENSDARG00000009978	icn	1	0.270033377	-0.849927848	0.765	0.767
68	ENSDARG00000010246	prmt1	1	0.059779345	-0.31043392	0.294	0.533
69	ENSDARG00000010250	nqo1	1	0.014602507	-0.443083318	0.412	0.833
70	ENSDARG00000010266	igf2bp3	1	0.140286742	0.277012984	1	0.767
71	ENSDARG00000010279	scamp2	1	0.361998525	0.273704638	0.765	0.633
72	ENSDARG00000010572	slc25a25a	1	0.119832618	-0.459117208	0.529	0.6
73	ENSDARG00000010946	cbsb	1	0.189009968	-0.283316942	0.471	0.633
74	ENSDARG00000011175	atp6v1d	1	0.003009542	0.28634183	0.353	0.033
75	ENSDARG00000011418	sigmar1	1	0.241415355	0.277861038	0.647	0.5
76	ENSDARG00000011553	atp5pb	1	0.153276315	-0.271841319	1	1
77	ENSDARG00000012076	apoa1a	1	0.047528137	0.536512684	1	1
78	ENSDARG00000012144	emc7	1	0.003135002	0.495971839	0.647	0.267
79	ENSDARG00000012388	cox4i1l	1	0.002843366	-0.534065208	0.471	0.833
80	ENSDARG00000012458	zgc:77849	1	0.045048493	-0.267374259	0.235	0.533
81	ENSDARG00000012513	sdcbp2	1	0.079691863	0.325205513	0.765	0.5
82	ENSDARG00000012553	rap1aa	1	0.149782621	-0.279866985	0.529	0.7
83	ENSDARG00000012684	atp2b1a	1	0.088196091	0.477577028	0.706	0.467
84	ENSDARG00000012688	eif1b	1	0.153038619	0.289305283	0.941	0.867
85	ENSDARG00000012747	rer1	1	0.007777181	0.457192906	0.765	0.467
86	ENSDARG00000012903	slc34a2a	1	0.797374972	-0.293769824	0.882	0.667
87	ENSDARG00000013075	mrpl11	1	0.236704734	-0.270878599	0.706	0.767
88	ENSDARG00000013078	ywhaba	1	0.303217978	-0.284719648	0.882	1
89	ENSDARG00000013670	hyou1	1	0.079885406	0.277177396	0.706	0.5
90	ENSDARG00000013711	zgc:77486	1	0.098513402	0.440765706	0.824	0.7
91	ENSDARG00000013721	g6pca.2	1	0.335494237	-0.432536961	0.941	1
92	ENSDARG00000013730	slc4a4a	1	0.155332672	0.258822537	0.882	0.633
93	ENSDARG00000013771	ctss2.2	1	0.020073654	0.467436602	0.176	0
94	ENSDARG00000013776	thop1	1	0.006605323	0.351458858	0.529	0.2
95	ENSDARG00000013871	slc5a1	1	0.00714402	0.764456218	1	1
96	ENSDARG00000013926	slc16a9a	1	0.062375834	-0.458274823	0.118	0.333
97	ENSDARG00000013968	psap	1	0.053924862	0.385736328	0.882	0.7
98	ENSDARG00000013979	ndfip1	1	0.045771989	0.349306469	0.941	0.767
99	ENSDARG00000014031	abcc2	1	0.273101347	-0.340906941	1	1
100	ENSDARG00000014159	mtdha	1	0.202731439	0.260014634	0.941	0.867
101	ENSDARG00000014232	si:dkey-121j17.5	1	0.265970434	-0.289302015	0.176	0.3
102	ENSDARG00000014313	atp5pf	1	0.118537587	-0.301158155	0.882	1
103	ENSDARG00000014506	tmem126a	1	0.01143658	-0.37248781	0.647	0.833
104	ENSDARG00000014571	ctnnb1	1	0.074606079	-0.38400696	0.294	0.5
105	ENSDARG00000014572	chpt1	1	0.187465336	-0.281537944	0.882	0.9
106	ENSDARG00000014793	ehd1b	1	0.79043392	-0.284427295	0.412	0.367
107	ENSDARG00000014806	hacd2	1	0.001834651	-0.489600084	0.706	0.933
108	ENSDARG00000014915	ndufab1b	1	0.025335908	-0.491578392	0.941	0.967
109	ENSDARG00000015088	dnajb11	1	0.699191679	0.272814369	0.412	0.4
110	ENSDARG00000015111	ddx39ab	1	0.097080539	-0.451898875	0.471	0.633
111	ENSDARG00000015495	klf3	1	0.034513599	-0.253306974	0.118	0.433
112	ENSDARG00000015551	fth1a	1	0.034480645	-0.348993489	1	1
113	ENSDARG00000015575	cyp3c1	1	0.115072456	-0.287080018	0.706	0.9
114	ENSDARG00000015757	tmem50a	1	0.75854437	0.264355679	0.412	0.433
115	ENSDARG00000015887	b2ml	1	0.187669574	0.329277137	0.882	0.967
116	ENSDARG00000015922	stk17al	1	0.004281221	0.509408863	0.588	0.233
117	ENSDARG00000016016	dbnlb	1	0.167785499	-0.301902171	0.294	0.433
118	ENSDARG00000016074	cryz	1	0.049977116	0.322743293	0.765	0.433
119	ENSDARG00000016081	cldn15la	1	0.61837242	0.263404754	1	1
120	ENSDARG00000016263	zdhhc5a	1	0.176972078	-0.308802369	0.235	0.4
121	ENSDARG00000016290	clca1	1	0.006494738	0.703245292	0.235	0
122	ENSDARG00000016548	eif5b	1	0.026347	-0.350953651	0.118	0.433
123	ENSDARG00000016793	crybb1l2	1	0.151725481	-0.275034876	0.294	0.467
124	ENSDARG00000016855	sf3b5	1	0.128976742	-0.376485084	0.588	0.833
125	ENSDARG00000016867	rnf128a	1	0.542617085	0.375093981	0.941	1
126	ENSDARG00000016871	smarce1	1	0.083163081	0.321493768	0.529	0.333
127	ENSDARG00000016918	ace2	1	0.045101812	0.449143882	1	1
128	ENSDARG00000016968	tmem214	1	0.02460218	0.380341249	0.882	0.533
129	ENSDARG00000016979	pmpcb	1	0.013817777	0.265708953	0.765	0.3
130	ENSDARG00000017105	vaspb	1	0.260054687	-0.297661311	0.294	0.433
131	ENSDARG00000017126	ilvbl	1	0.225656654	-0.390672777	0.588	0.767
132	ENSDARG00000017140	zgc:63587	1	0.090979147	-0.311802169	0.118	0.333
133	ENSDARG00000017388	gstt1b	1	0.116598731	-0.355985186	0.471	0.667
134	ENSDARG00000017489	ifi45	1	0.370011769	-1.067936479	0.412	0.267
135	ENSDARG00000017794	sdr16c5b	1	0.208043526	-0.307102623	0.765	0.767
136	ENSDARG00000017985	zgc:77739	1	0.061364288	0.60259551	1	0.967
137	ENSDARG00000018328	rhocb	1	0.015445694	0.400283628	0.529	0.2
138	ENSDARG00000018426	aldh7a1	1	0.038127238	-0.383431808	0.765	0.9
139	ENSDARG00000018461	zgc:56095	1	0.11620146	-0.383309784	0.647	0.833
140	ENSDARG00000018491	pdia4	1	0.717186873	0.380046162	0.529	0.533
141	ENSDARG00000018637	sec61g	1	0.335494237	0.320671391	1	1
142	ENSDARG00000018757	klf5l	1	0.274386494	-0.265770151	0.353	0.5
143	ENSDARG00000018787	efna1b	1	0.030547327	0.645163642	0.412	0.133
144	ENSDARG00000018966	cyb5r1	1	0.101979896	-0.387317363	0.294	0.5
145	ENSDARG00000019081	DHDH	1	0.082051712	0.29665814	0.765	0.667
146	ENSDARG00000019223	arglu1a	1	0.031639944	-0.274286536	0.176	0.467
147	ENSDARG00000019236	gsr	1	0.018850142	-0.440060022	0.235	0.533
148	ENSDARG00000019532	fads2	1	0.223499343	-0.387851744	0.353	0.467
149	ENSDARG00000019613	ip6k2b	1	0.049824533	-0.282888648	0.235	0.467
150	ENSDARG00000019941	sgta	1	0.010972286	-0.321175194	0.118	0.533
151	ENSDARG00000020101	psmc2	1	0.010839427	-0.343921098	0.118	0.5
152	ENSDARG00000020187	GCA	1	0.334710562	-0.257269606	0.765	0.9
153	ENSDARG00000020364	fbp1b	1	0.015334941	-0.391202717	1	1
154	ENSDARG00000020448	adi1	1	0.234459568	0.537266905	0.529	0.433
155	ENSDARG00000020504	h3f3b.1	1	0.665841628	-0.265618794	0.882	0.933
156	ENSDARG00000020866	apoa4b.2	1	0.00545909	1.240613171	1	0.967
157	ENSDARG00000020944	ezra	1	0.381821689	-0.260722709	1	1
158	ENSDARG00000020952	si:ch211-214j8.1	1	0.020073654	0.384745059	0.176	0
159	ENSDARG00000020956	pck2	1	0.079675927	-0.594267252	0.647	0.8
160	ENSDARG00000021059	alas1	1	0.714875432	0.307382751	1	1
161	ENSDARG00000021113	ptmaa	1	0.366821671	0.291896558	0.824	0.733
162	ENSDARG00000021135	dhrs4	1	0.028213939	-0.261974886	0.118	0.433
163	ENSDARG00000021172	cyp2ad2	1	0.092109531	-0.317402389	0.824	0.9
164	ENSDARG00000021309	rhoca	1	0.231450713	0.267847111	0.471	0.367
165	ENSDARG00000021433	asmtl	1	0.113078813	0.362746446	0.235	0.067
166	ENSDARG00000021582	dynlrb1	1	0.397900854	0.295081979	0.941	0.7
167	ENSDARG00000021811	calm3a	1	0.053924862	-0.385568063	0.706	0.8
168	ENSDARG00000021924	hsp70.3	1	0.469775823	0.548664418	0.706	0.633
169	ENSDARG00000022261	pdzk1	1	0.129363792	0.293761286	1	1
170	ENSDARG00000022280	brd2a	1	0.13173203	-0.322791663	0.412	0.6
171	ENSDARG00000022684	fkbp1aa	1	0.055474373	-0.408581168	1	1
172	ENSDARG00000022767	apobb.1	1	0.123863909	0.397000021	1	1
173	ENSDARG00000023290	fabp3	1	0.116280895	0.392279985	0.588	0.3
174	ENSDARG00000023323	ywhaqb	1	0.01182169	-0.54431209	0.529	0.833
175	ENSDARG00000023443	tjp2b	1	0.046095701	-0.258377164	0.176	0.467
176	ENSDARG00000023852	lsm4	1	0.043448571	-0.400006547	0.588	0.767
177	ENSDARG00000023988	dctn4	1	0.024913595	0.29624231	0.412	0.1
178	ENSDARG00000024278	adh8b	1	0.282894806	-0.290882488	0.882	1
179	ENSDARG00000024694	myo1b	1	0.325936334	-0.289331755	0.706	0.767
180	ENSDARG00000024746	hsp90aa1.2	1	0.1252309	0.550850728	0.529	0.333
181	ENSDARG00000025074	slc25a10	1	0.131489868	-0.281834008	0.294	0.467
182	ENSDARG00000025147	cd63	1	0.165741143	0.393569011	0.882	0.833
183	ENSDARG00000025254	s100a10b	1	0.572992773	0.470348405	0.412	0.3
184	ENSDARG00000025332	rbm28	1	0.502386241	0.33920935	0.353	0.267
185	ENSDARG00000025350	prdx2	1	0.024624197	-0.279752164	1	1
186	ENSDARG00000025549	ndufaf1	1	0.000414007	-0.420343707	0.176	0.667
187	ENSDARG00000026017	xpnpep2	1	0.796244846	0.344838666	0.412	0.433
188	ENSDARG00000026072	pdcd5	1	0.077494925	-0.446557432	0.294	0.567
189	ENSDARG00000026180	prpf8	1	0.106896806	-0.306179498	0.235	0.4
190	ENSDARG00000026369	dbi	1	0.140930505	-0.31054957	1	1
191	ENSDARG00000026655	tspo	1	0.146571316	-0.378885373	0.529	0.767
192	ENSDARG00000026829	cotl1	1	0.313468924	-0.288683457	0.824	0.933
193	ENSDARG00000026967	ap2s1	1	0.439297888	-0.407572879	0.294	0.367
194	ENSDARG00000027009	zgc:85777	1	0.092411882	-0.257206946	0.588	0.767
195	ENSDARG00000027825	naa50	1	0.09474156	0.259320618	0.412	0.2
196	ENSDARG00000027887	zfyve21	1	0.238433871	0.259347165	0.176	0.067
197	ENSDARG00000028275	sult1st1	1	0.066942276	-0.317796547	0.294	0.5
198	ENSDARG00000028335	hmga1a	1	0.744150293	-0.252769758	0.824	0.6
199	ENSDARG00000028478	si:ch211-173n18.3	1	0.046095701	-0.266637902	0.176	0.467
200	ENSDARG00000028889	ndufb10	1	0.094565459	-0.356425184	0.882	0.967
201	ENSDARG00000029003	eif1axa	1	0.109424943	-0.292064394	0.412	0.6
202	ENSDARG00000029064	uqcrq	1	0.062907455	-0.388408189	0.941	0.967
203	ENSDARG00000029069	tnni2a.4	1	0.337052077	0.261338398	0.824	0.7
204	ENSDARG00000029150	hsp90ab1	1	0.052710813	0.278552708	1	1
205	ENSDARG00000029406	h2afx	1	0.103501438	-0.253551761	0.059	0.267
206	ENSDARG00000029688	hsp70.1	1	0.54141902	0.321532263	0.529	0.6
207	ENSDARG00000029747	mep1a.1	1	0.18250131	0.573969622	0.765	0.533
208	ENSDARG00000029874	khk	1	0.074532877	-0.303417355	0.353	0.567
209	ENSDARG00000030053	eef1db	1	0.045101812	0.306198348	1	1
210	ENSDARG00000030139	sdhdb	1	0.094565459	-0.284667005	0.882	0.967
211	ENSDARG00000030213	sap30l	1	0.067318019	-0.283448554	0.824	0.867
212	ENSDARG00000030411	crygn2	1	0.015781597	-0.311439003	0.235	0.6
213	ENSDARG00000030441	ppa1b	1	0.020685892	-0.477932744	1	1
214	ENSDARG00000030687	phka2	1	0.959550044	-0.2774841	0.176	0.167
215	ENSDARG00000030765	hadh	1	0.073555978	-0.285635972	0.471	0.8
216	ENSDARG00000030824	esyt2a	1	0.180900661	-0.327847408	0.235	0.367
217	ENSDARG00000030949	srprb	1	0.203484209	0.329430536	0.706	0.667
218	ENSDARG00000031216	ssu72	1	0.009225388	0.383336863	0.765	0.367
219	ENSDARG00000031435	TXN	1	0.078380752	-0.282690403	1	1
220	ENSDARG00000031681	atp6v0b	1	0.352456856	0.273691642	0.235	0.133
221	ENSDARG00000031776	fthl27	1	0.885569629	-0.269771595	1	0.967
222	ENSDARG00000031795	abcf1	1	0.023695671	0.466278889	0.882	0.567
223	ENSDARG00000032013	pafah1b1a	1	0.087726559	0.324356386	0.294	0.1
224	ENSDARG00000032619	tob1a	1	0.13505148	0.367388576	1	1
225	ENSDARG00000032985	mrpl27	1	0.017640787	-0.321878621	0.176	0.567
226	ENSDARG00000033175	snrpe	1	0.280735837	-0.328053491	0.588	0.533
227	ENSDARG00000033285	gsto2	1	0.143826954	-0.497544575	0.941	0.9
228	ENSDARG00000033364	mgst3b	1	0.008699719	-0.532752114	1	0.967
229	ENSDARG00000033437	rps6ka1	1	0.160121306	-0.28338046	0.294	0.433
230	ENSDARG00000033609	map1lc3a	1	0.070745188	0.324731628	0.824	0.567
231	ENSDARG00000033614	rasgef1ba	1	0.295459808	0.374150634	0.588	0.433
232	ENSDARG00000033683	tpma	1	0.729809192	0.308690687	0.824	0.733
233	ENSDARG00000034117	rarga	1	0.061855	0.309668211	0.118	0
234	ENSDARG00000034189	oxsr1a	1	0.18860753	-0.297826296	0.118	0.267
235	ENSDARG00000034427	jpt2	1	0.075834347	0.411643657	0.765	0.5
236	ENSDARG00000035327	ckma	1	0.050023785	0.283817315	0.824	0.5
237	ENSDARG00000035329	capns1a	1	0.086897559	-0.257115599	0.353	0.567
238	ENSDARG00000035519	histh1l	1	0.071080599	-0.528203384	0.882	0.933
239	ENSDARG00000035652	sat1a.1	1	0.290702056	0.324840402	0.529	0.4
240	ENSDARG00000035715	marcksl1b	1	0.08461088	0.392337305	0.588	0.367
241	ENSDARG00000035719	arl5c	1	0.052848344	-0.3785154	0.235	0.467
242	ENSDARG00000035859	angptl4	1	0.120646679	0.401345192	0.471	0.233
243	ENSDARG00000035882	rida	1	0.013562323	-0.521726366	1	0.967
244	ENSDARG00000035890	fuca1.1	1	0.180911997	0.418491497	0.294	0.133
245	ENSDARG00000035990	cited4a	1	0.006449157	-0.435761762	0.059	0.433
246	ENSDARG00000036074	cebpa	1	0.025399143	-0.434806021	0.471	0.633
247	ENSDARG00000036135	bbox1	1	0.098422299	-0.408858683	0.412	0.533
248	ENSDARG00000036162	hnrnpa0b	1	0.128693904	-0.316708187	0.588	0.733
249	ENSDARG00000036239	gatm	1	0.254053516	-0.356481629	0.882	0.933
250	ENSDARG00000036291	nucb2b	1	0.12025381	0.365711019	0.765	0.567
251	ENSDARG00000036427	slc3a2a	1	0.099044136	-0.358790657	0.882	1
252	ENSDARG00000036438	ndufv1	1	0.050263675	-0.467584161	0.706	0.833
253	ENSDARG00000036684	ndufa7	1	0.000318349	-0.688939276	0.765	0.967
254	ENSDARG00000036832	cyt1l	1	1	0.307960301	0.353	0.367
255	ENSDARG00000036834	krt92	1	0.045101812	-0.619938325	1	1
256	ENSDARG00000036915	dolpp1	1	0.034087704	0.381709489	0.588	0.3
257	ENSDARG00000036942	gpd1c	1	0.006947089	-0.595710438	0.529	0.733
258	ENSDARG00000037071	rps26	1	0.030874514	-0.260988753	1	1
259	ENSDARG00000037109	pwp2h	1	0.331106059	-0.259049527	0.235	0.333
260	ENSDARG00000037116	cxcl12a	1	0.125427499	-0.414086083	0	0.133
261	ENSDARG00000037284	ptges3a	1	0.047747374	-0.28563666	0.235	0.533
262	ENSDARG00000037533	mep1b	1	0.047751352	1.091332951	0.647	0.333
263	ENSDARG00000037654	pmm2	1	0.003526199	0.343670831	0.412	0.067
264	ENSDARG00000037746	actb1	1	0.159749773	-0.485201339	1	1
265	ENSDARG00000037789	pvalb1	1	0.153264434	0.541521475	1	0.933
266	ENSDARG00000037790	pvalb8	1	0.05439967	0.307193398	0.412	0.2
267	ENSDARG00000037867	atp5mf	1	0.113413121	-0.38376667	1	1
268	ENSDARG00000037998	flot1b	1	0.158901117	-0.271638553	0.353	0.5
269	ENSDARG00000038006	osr2	1	0.192162534	0.317231527	0.765	0.567
270	ENSDARG00000038068	ddx5	1	0.004429158	0.551156398	1	0.867
271	ENSDARG00000038154	isca2	1	0.02629857	0.348684559	0.647	0.367
272	ENSDARG00000038567	tsr3	1	0.583379162	0.288741581	0.471	0.367
273	ENSDARG00000038682	zgc:171687	1	0.012948098	0.700991371	0.353	0.067
274	ENSDARG00000038881	acaa2	1	0.004506972	-0.321200561	0.118	0.6
275	ENSDARG00000038901	tmem256	1	0.024717247	-0.289392894	0.294	0.567
276	ENSDARG00000038905	hectd3	1	0.291350662	0.264595835	0.471	0.3
277	ENSDARG00000039005	trappc1	1	0.052464673	0.31001401	0.824	0.533
278	ENSDARG00000039064	st3gal7	1	0.239475169	-0.250823803	0.824	0.833
279	ENSDARG00000039116	nr5a5	1	0.023714533	0.269633426	0.765	0.433
280	ENSDARG00000039243	zgc:152791	1	0.097927066	0.720137935	0.353	0.133
281	ENSDARG00000039351	ccl19b	1	0.065681166	0.283765275	0.353	0.133
282	ENSDARG00000039455	tspan15	1	0.050690998	-0.251760504	0.059	0.333
283	ENSDARG00000039605	mat1a	1	0.00486405	-0.491677728	0.529	0.8
284	ENSDARG00000039832	gsta.2	1	0.082118901	-0.527643652	0.882	0.933
285	ENSDARG00000039913	tmem147	1	0.168089227	-0.264068823	0.412	0.567
286	ENSDARG00000039980	ppt1	1	0.058809343	0.269384324	0.824	0.433
287	ENSDARG00000040021	ebag9	1	0.023321882	-0.263452357	0.059	0.367
288	ENSDARG00000040059	gbp	1	0.011039312	-0.425041339	0.059	0.4
289	ENSDARG00000040121	psma2	1	0.096839535	-0.26099308	0.588	0.767
290	ENSDARG00000040184	syncrip	1	0.12025381	-0.403793631	0.588	0.667
291	ENSDARG00000040248	crata	1	0.135785934	-0.267218495	0.118	0.3
292	ENSDARG00000040290	pon3.2	1	0.08271172	-0.423311622	0.588	0.667
293	ENSDARG00000040295	apoeb	1	0.123863909	0.267949616	1	1
294	ENSDARG00000040401	slc25a20	1	0.002254564	-0.570159284	0.529	0.833
295	ENSDARG00000040466	vil1	1	0.026074029	-0.251062372	1	1
296	ENSDARG00000040492	mthfd1b	1	0.291873834	-0.293379788	0.235	0.333
297	ENSDARG00000040553	tmem97	1	0.131072865	-0.577305422	0.412	0.533
298	ENSDARG00000040713	sirt7	1	0.319318365	-0.293538856	0.353	0.5
299	ENSDARG00000040764	id1	1	1	-0.275971415	0.471	0.4
300	ENSDARG00000040861	tcf25	1	0.07035601	0.305269591	0.529	0.3
301	ENSDARG00000041051	mid1ip1a	1	0.745324422	0.274524964	0.176	0.233
302	ENSDARG00000041108	ctsh	1	0.03666539	0.518958496	0.765	0.6
303	ENSDARG00000041203	drap1	1	0.334500561	0.25368258	0.412	0.333
304	ENSDARG00000041232	rps29	1	0.034480645	-0.343688244	1	1
305	ENSDARG00000041400	ndufa3	1	0.214894248	-0.256419058	0.824	0.967
306	ENSDARG00000041433	si:dkey-7c18.24	1	0.4672496	1.640257991	0.235	0.133
307	ENSDARG00000041607	eif4ebp3l	1	0.045039736	-0.540711233	0.882	0.933
308	ENSDARG00000041623	mt2	1	0.065157785	-0.817339197	0.412	0.633
309	ENSDARG00000041691	bhlhe41	1	0.187764525	-0.424093875	0.529	0.633
310	ENSDARG00000041787	cx32.3	1	0.263515269	0.430187533	1	0.933
311	ENSDARG00000041848	rh50	1	0.396227712	-0.266963736	0.706	0.767
312	ENSDARG00000041875	ube2v1	1	0.11620146	-0.359792681	0.647	0.833
313	ENSDARG00000041887	sf3a1	1	0.301934648	0.250157052	0.529	0.4
314	ENSDARG00000041925	cryba2b	1	0.033737567	-0.420569179	0.176	0.467
315	ENSDARG00000042293	ca4b	1	0.305786985	0.343369274	0.706	0.667
316	ENSDARG00000042337	chrac1	1	0.008244388	-0.325129635	0.059	0.433
317	ENSDARG00000042469	ndufa12	1	0.393989719	-0.255242611	1	0.967
318	ENSDARG00000042620	gstr	1	0.000677205	-0.872231205	0.882	1
319	ENSDARG00000042644	sod2	1	0.279829178	-0.306480213	0.765	0.767
320	ENSDARG00000042660	fam32a	1	0.380649562	0.275263913	0.529	0.433
321	ENSDARG00000042737	slc52a3	1	0.07252424	-0.322693888	0.176	0.433
322	ENSDARG00000042864	rpl7l1	1	0.081683964	-0.326301496	0.412	0.6
323	ENSDARG00000043102	lxn	1	0.143931263	-0.435327863	0.941	0.967
324	ENSDARG00000043531	jun	1	0.18041039	-0.425207779	1	0.967
325	ENSDARG00000043665	glrx5	1	0.190597258	-0.285296612	0.294	0.467
326	ENSDARG00000043729	plac8.1	1	0.528040128	0.462186722	1	1
327	ENSDARG00000043795	arhgdia	1	0.122950656	-0.253552327	0.647	0.933
328	ENSDARG00000043848	sod1	1	0.001377695	-0.465448862	1	1
329	ENSDARG00000043856	amd1	1	0.037700766	-0.272063583	0.118	0.367
330	ENSDARG00000043960	rpf2	1	0.250236592	-0.255059543	0.765	0.733
331	ENSDARG00000044125	txn	1	0.41930615	-0.36771486	0.235	0.333
332	ENSDARG00000044332	zranb2	1	0.070945182	-0.267640429	0.118	0.333
333	ENSDARG00000044441	si:ch73-194h10.2	1	0.012445079	0.276978798	0.471	0.133
334	ENSDARG00000044573	cdc42	1	0.029580654	0.353578621	0.647	0.4
335	ENSDARG00000044751	ddt	1	0.206817048	-0.282688071	0.941	0.9
336	ENSDARG00000044752	p2rx4a	1	0.076724551	-0.331234196	0.235	0.5
337	ENSDARG00000044914	suclg2	1	0.21159937	-0.362526393	0.647	0.7
338	ENSDARG00000045297	phb2a	1	0.055286313	-0.362102595	0.529	0.7
339	ENSDARG00000045306	slc51a	1	0.01141054	0.341397009	0.588	0.2
340	ENSDARG00000045414	elovl2	1	0.107882958	-0.269287452	0.765	0.9
341	ENSDARG00000045490	ndufb2	1	0.431864011	-0.267826109	0.882	1
342	ENSDARG00000045514	atp5f1c	1	0.013562323	-0.419473253	1	1
343	ENSDARG00000045525	tmcc3	1	0.017899845	0.269655112	0.588	0.233
344	ENSDARG00000045611	nfybb	1	0.811363774	-0.343317247	0.235	0.233
345	ENSDARG00000045776	cnbpa	1	0.228526129	-0.267897301	0.706	0.667
346	ENSDARG00000045797	si:ch211-68a17.7	1	0.073545763	-0.262439438	0.294	0.567
347	ENSDARG00000046098	ebp	1	0.284742157	-0.316437678	0.353	0.467
348	ENSDARG00000051874	stra6	1	0.885173353	-0.27537561	0.824	0.8
349	ENSDARG00000052336	ociad2	1	0.000861852	-0.766622146	1	1
350	ENSDARG00000052438	actr2a	1	0.004867962	-0.392819786	0.235	0.667
351	ENSDARG00000052690	arrdc3a	1	0.190143581	-0.315662706	0.588	0.7
352	ENSDARG00000052856	khdrbs1a	1	0.056650016	-0.496126165	0.824	0.9
353	ENSDARG00000052994	slc25a28	1	0.0535959	-0.29531534	0.118	0.4
354	ENSDARG00000053254	mylpfa	1	0.187592999	0.463299236	1	0.867
355	ENSDARG00000053291	pnrc2	1	0.050036766	0.403851094	0.941	0.933
356	ENSDARG00000053485	aldh6a1	1	0.076513989	-0.379883212	0.941	0.967
357	ENSDARG00000053493	aldh1a2	1	0.0182612	0.341781127	0.706	0.433
358	ENSDARG00000053526	enpp7.1	1	0.131466156	0.591079673	0.824	0.533
359	ENSDARG00000053858	crip1	1	0.140930505	-0.467062332	1	1
360	ENSDARG00000053862	crygmx	1	0.003536581	-0.542010474	0.118	0.567
361	ENSDARG00000053990	hmgb2b	1	0.584440621	-0.42634187	0.588	0.633
362	ENSDARG00000054007	ppp1r2	1	0.001241973	0.27631733	0.412	0.033
363	ENSDARG00000054058	h1fx	1	0.556995104	-0.550940523	0.706	0.633
364	ENSDARG00000054172	pgrmc1	1	0.021932865	-0.404183241	0.941	1
365	ENSDARG00000054191	pgk1	1	0.090277758	-0.26933815	0.824	1
366	ENSDARG00000054300	dhrs1	1	0.282853053	-0.269002418	0.941	0.933
367	ENSDARG00000054362	ccdc47	1	0.187938236	-0.381792273	0.588	0.733
368	ENSDARG00000054588	cox6a2	1	0.512418025	0.27167606	0.706	0.633
369	ENSDARG00000054666	pgpep1	1	0.010526316	0.280452822	0.706	0.333
370	ENSDARG00000055064	prdx5	1	0.197979044	-0.394844936	0.353	0.5
371	ENSDARG00000055216	tuba1c	1	0.18860753	-0.25753798	0.118	0.267
372	ENSDARG00000055514	icn2	1	0.08166514	0.534637631	0.118	0.367
373	ENSDARG00000055539	epdl2	1	0.08618422	0.384190765	1	1
374	ENSDARG00000055656	pdzd3b	1	0.01484994	-0.447877602	0.647	0.867
375	ENSDARG00000055723	hsp70l	1	1	0.486374459	0.529	0.533
376	ENSDARG00000055912	nipa2	1	0.291210121	0.341943996	0.647	0.5
377	ENSDARG00000056167	hspe1	1	0.184025948	-0.348723203	0.941	0.967
378	ENSDARG00000056367	mpv17l2	1	0.076862582	-0.297748423	0.118	0.367
379	ENSDARG00000056475	trnau1apb	1	0.089273305	-0.288284543	0.176	0.4
380	ENSDARG00000056532	serinc2	1	0.043268855	-0.346937169	0.353	0.567
381	ENSDARG00000056653	fhl1b	1	0.002461969	-0.489287591	0.059	0.5
382	ENSDARG00000056719	slc6a19b	1	0.139964536	0.477033209	0.882	0.8
383	ENSDARG00000057064	enpep	1	0.028199139	0.538344338	0.882	0.567
384	ENSDARG00000057414	phb	1	0.196942709	-0.343115247	0.706	0.833
385	ENSDARG00000057630	galm	1	0.044797162	-0.323117476	0.412	0.633
386	ENSDARG00000057672	plpp5	1	0.000129002	0.347093479	0.588	0.067
387	ENSDARG00000057676	golga7	1	0.072619108	0.307824868	0.647	0.4
388	ENSDARG00000057698	ctsd	1	0.108755985	0.397898047	0.824	0.567
389	ENSDARG00000057714	cmah	1	0.736447109	0.285681778	0.706	0.7
390	ENSDARG00000057882	arpc3	1	0.090221906	-0.358214565	0.882	0.933
391	ENSDARG00000057890	si:dkey-33c12.4	1	0.046483283	-0.330417192	0.294	0.633
392	ENSDARG00000057912	eif1axb	1	0.025987735	0.344750831	1	0.833
393	ENSDARG00000058030	hspa14	1	0.198978407	-0.252766899	0.235	0.367
394	ENSDARG00000058206	si:ch211-153b23.5	1	0.000632721	1.992774861	0.353	0
395	ENSDARG00000058226	ak3	1	0.090979147	-0.307737946	0.118	0.333
396	ENSDARG00000058322	enc3	1	0.003360663	-0.486254121	0	0.4
397	ENSDARG00000058327	neu3.3	1	0.008030708	-0.683377842	0.118	0.5
398	ENSDARG00000058354	selenot1a	1	0.078078893	0.257898404	1	0.8
399	ENSDARG00000058734	prdx1	1	0.783108329	-0.31858534	0.294	0.367
400	ENSDARG00000058996	jam2a	1	0.058233316	-0.322815037	0.471	0.733
401	ENSDARG00000060036	aimp1	1	0.058233316	0.350602078	0.765	0.567
402	ENSDARG00000060246	slc16a6b	1	0.112705944	-0.261451046	0.294	0.5
403	ENSDARG00000060316	cish	1	0.015308254	-0.423601517	0.118	0.467
404	ENSDARG00000060457	pmp22b	1	0.036118764	0.322696253	0.353	0.1
405	ENSDARG00000060697	kmt2bb	1	0.050764984	0.371575578	0.471	0.233
406	ENSDARG00000060879	slc28a1	1	0.015839781	-0.306690977	0.059	0.367
407	ENSDARG00000061201	acsf2	1	0.489064505	-0.309397274	0.647	0.633
408	ENSDARG00000062087	nceh1b.1	1	0.037826337	-0.292886592	0.294	0.533
409	ENSDARG00000062592	myl10	1	0.004594472	0.333770978	0.471	0.1
410	ENSDARG00000062756	pllp	1	0.075966843	0.321654895	0.706	0.467
411	ENSDARG00000063177	manf	1	0.201338803	-0.478897176	0.176	0.333
412	ENSDARG00000063292	ssuh2rs1	1	0.071646816	-0.344041927	0.588	0.8
413	ENSDARG00000063563	creb3l2	1	0.253752004	0.259307202	0.353	0.2
414	ENSDARG00000063572	perp	1	0.005980235	0.379396705	0.824	0.4
415	ENSDARG00000063899	mt-nd2	1	0.816169951	0.368089602	1	0.967
416	ENSDARG00000063908	mt-co2	1	0.765020144	0.331792239	1	1
417	ENSDARG00000063912	mt-co3	1	0.60285537	0.280980297	1	1
418	ENSDARG00000067806	zgc:158432	1	0.000228214	0.950323857	0.824	0.3
419	ENSDARG00000067990	myhz1.1	1	0.297262055	0.311064273	0.647	0.567
420	ENSDARG00000068088	tcnba	1	0.296099538	-0.974483889	0.412	0.5
421	ENSDARG00000068214	ccni	1	0.222204066	0.378941034	0.941	0.767
422	ENSDARG00000068265	tomm5	1	0.099014851	-0.287553497	0.824	1
423	ENSDARG00000068374	si:ch211-132b12.7	1	0.016605297	-0.543916897	0.294	0.667
424	ENSDARG00000068432	si:dkey-56m19.5	1	0.043183726	-0.56742111	0.118	0.367
425	ENSDARG00000068457	tnnt3b	1	0.022101349	0.268090502	0.824	0.633
426	ENSDARG00000068507	crybb1	1	0.014698546	-0.409824664	0.353	0.733
427	ENSDARG00000068586	CU302253.1	1	0.008663871	0.564432598	0.588	0.233
428	ENSDARG00000068939	xaf1	1	0.009691957	0.2692841	0.353	0.067
429	ENSDARG00000068940	atp5meb	1	0.030874514	-0.365774465	1	1
430	ENSDARG00000069018	cyp7a1	1	0.201421967	-0.361288687	0.706	0.867
431	ENSDARG00000069066	nufip2	1	0.070945182	-0.320205929	0.118	0.333
432	ENSDARG00000069142	aars	1	0.231224663	-0.271959996	0.588	0.7
433	ENSDARG00000069157	tmem135	1	0.42416204	0.27829491	0.529	0.367
434	ENSDARG00000069242	pdia5	1	0.112558904	-0.283736754	0.529	0.767
435	ENSDARG00000069464	cox7a1	1	0.001131626	-0.647652038	0.824	0.967
436	ENSDARG00000069624	mrps18c	1	0.023695671	-0.294359234	0.529	0.767
437	ENSDARG00000069752	ckba	1	0.049930747	0.615091103	0.941	0.867
438	ENSDARG00000069801	crygm2d12	1	0.029529744	-0.337202439	0.176	0.567
439	ENSDARG00000069828	si:ch211-117n7.7	1	0.094412883	-0.256886679	0.824	0.933
440	ENSDARG00000069832	sfxn4	1	0.070874223	-0.266493848	0.176	0.4
441	ENSDARG00000069850	mrpl30	1	0.029498604	-0.391137085	0.647	0.8
442	ENSDARG00000070038	rbp2a	1	0.731466233	0.270716701	1	1
443	ENSDARG00000070426	chac1	1	0.000334704	-0.791960584	0.941	0.967
444	ENSDARG00000070472	arf5	1	0.006718483	0.422369206	0.882	0.5
445	ENSDARG00000070702	s100v2	1	0.0893102	0.251819363	0.235	0.067
446	ENSDARG00000070723	ndufa9a	1	0.070476161	0.324349438	0.882	0.8
447	ENSDARG00000070835	tnnc2	1	0.13299247	0.303188175	0.412	0.2
448	ENSDARG00000070873	ccl25b	1	0.901239402	-0.39373636	0.118	0.1
449	ENSDARG00000071036	si:dkey-286j15.3	1	0.008537774	-0.485647044	0.765	0.867
450	ENSDARG00000071087	slc35b4	1	0.279829178	-0.272261465	0.706	0.8
451	ENSDARG00000071377	hsd11b1la	1	0.244696927	-0.378365102	0.647	0.667
452	ENSDARG00000071592	aqp8a.2	1	0.235940218	0.434176537	0.941	0.867
453	ENSDARG00000071601	pvalb9	1	0.180113917	-0.304654005	0.059	0.2
454	ENSDARG00000071670	tma7	1	0.099014851	-0.478216792	0.941	0.933
455	ENSDARG00000071878	trmt112	1	0.002537347	0.290351872	0.529	0.133
456	ENSDARG00000074390	tmem176l.4	1	0.020073654	0.355597184	0.176	0
457	ENSDARG00000074453	zfx	1	0.198530443	0.25414134	0.353	0.2
458	ENSDARG00000074754	si:dkey-188i13.9	1	0.040994408	-0.370775559	0.412	0.133
459	ENSDARG00000074790	rab5if	1	0.116598731	0.335442045	0.706	0.533
460	ENSDARG00000074852	myo15b	1	0.003690973	-0.330850161	0.059	0.467
461	ENSDARG00000075014	sqstm1	1	0.24348805	0.365059201	0.588	0.467
462	ENSDARG00000075129	mrps11	1	0.182510635	-0.258882106	0.412	0.5
463	ENSDARG00000075292	myo15aa	1	0.423945118	-0.297237577	0.294	0.367
464	ENSDARG00000075709	ndufb3	1	0.05835035	-0.365030059	0.882	1
465	ENSDARG00000075721	zdhhc6	1	0.041610465	0.403330384	0.529	0.3
466	ENSDARG00000075766	sccpdha	1	0.524445187	-0.290801094	0.412	0.5
467	ENSDARG00000076182	stat1b	1	0.020073654	0.264106252	0.176	0
468	ENSDARG00000076317	plod3	1	0.096690956	0.363741793	0.706	0.4
469	ENSDARG00000076386	epdl1	1	0.210918398	0.379266422	0.235	0.1
470	ENSDARG00000076486	acp1	1	0.122212996	-0.376651539	0.353	0.567
471	ENSDARG00000076568	sec61b	1	0.003860777	0.365187366	1	1
472	ENSDARG00000076838	apom	1	0.08627995	0.25671909	0.176	0.033
473	ENSDARG00000076981	zgc:198329	1	0.00688725	0.364292548	0.588	0.233
474	ENSDARG00000077201	myo7bb	1	0.464472826	0.298585839	0.706	0.667
475	ENSDARG00000077326	slc45a4	1	0.032561021	-0.396587748	0.235	0.567
476	ENSDARG00000077405	psip1b	1	0.032917615	-0.254606163	0.059	0.333
477	ENSDARG00000077688	cpo	1	0.245085392	-0.355845633	1	1
478	ENSDARG00000077760	ascc1	1	0.030547327	0.302970595	0.412	0.133
479	ENSDARG00000078059	nudcd2	1	0.021794985	-0.297804089	0.118	0.467
480	ENSDARG00000078113	atp5mea	1	0.040538322	0.272322615	1	0.9
481	ENSDARG00000078352	lyrm4	1	0.032355255	-0.320909236	0.353	0.567
482	ENSDARG00000078389	ifi46	1	0.064876236	0.45554806	0.882	0.633
483	ENSDARG00000078781	si:ch211-161c3.6	1	0.020073654	0.280123524	0.176	0
484	ENSDARG00000078785	tmem258	1	0.210959643	-0.270178248	0.941	1
485	ENSDARG00000079497	tcima	1	0.003487561	-0.519372268	0.235	0.7
486	ENSDARG00000079508	fam114a2	1	0.14239393	0.268588256	0.471	0.3
487	ENSDARG00000079647	muc13b	1	0.001602958	0.728762175	1	0.9
488	ENSDARG00000079687	rnf10	1	0.972588254	-0.350152509	0.588	0.6
489	ENSDARG00000079823	mrps36	1	0.008691973	-0.509693757	0.882	0.967
490	ENSDARG00000086288	scg3	1	0.132416387	-0.372823097	0.059	0.233
491	ENSDARG00000086374	isg15	1	0.25038179	0.296071023	0.118	0.033
492	ENSDARG00000086826	sult6b1	1	0.303231956	-0.38040867	1	1
493	ENSDARG00000086881	ier2b	1	0.079656547	-0.262544575	0.353	0.633
494	ENSDARG00000086917	crygm2d2	1	0.00981484	-0.393889864	0.294	0.667
495	ENSDARG00000087238	si:ch211-161h7.4	1	0.133834376	0.467349945	0.294	0.133
496	ENSDARG00000087636	hmgn6	1	0.414063415	-0.269549768	0.647	0.767
497	ENSDARG00000087697	lpl	1	0.543419645	-0.291142558	0.118	0.167
498	ENSDARG00000087765	crygm2d10	1	0.046110137	-0.390445328	0.235	0.5
499	ENSDARG00000088091	pfn1	1	1	0.498268593	0.941	0.8
500	ENSDARG00000088116	gstm.3	1	0.062375834	-0.577111345	0.118	0.333
501	ENSDARG00000088251	lgals17	1	0.006494738	0.406208995	0.235	0
502	ENSDARG00000088366	zgc:77938	1	0.039736212	-0.28437177	0.353	0.633
503	ENSDARG00000088981	tmem220	1	0.007626567	0.380707889	0.647	0.3
504	ENSDARG00000089291	cenpx	1	0.082326895	-0.295982775	0	0.167
505	ENSDARG00000089413	mbpb	1	0.432284386	0.777353872	0.529	0.333
506	ENSDARG00000089418	si:dkey-164f24.2	1	0.08627995	0.269723214	0.176	0.033
507	ENSDARG00000089507	ugt1b5	1	0.016140394	-0.388885518	0.176	0.533
508	ENSDARG00000089663	lsm3	1	0.627119488	-0.257653435	0.471	0.433
509	ENSDARG00000089919	si:ch211-161h7.8	1	0.215437284	-0.322194115	0.353	0.5
510	ENSDARG00000090228	gsta.1	1	0.067762837	-0.677031375	1	1
511	ENSDARG00000090872	si:dkey-276j7.1	1	0.15071324	-0.251184917	0.059	0.233
512	ENSDARG00000090895	kansl1a	1	0.604256167	0.269511081	0.176	0.133
513	ENSDARG00000091609	spink4	1	0.018896921	-0.575761206	0.824	0.967
514	ENSDARG00000091624	ugt2a7	1	0.166804268	0.261999424	0.412	0.233
515	ENSDARG00000091834	si:ch211-198m17.1	1	0.218492219	-0.458878283	0.471	0.7
516	ENSDARG00000091916	ugt5b4	1	0.13181411	0.296606777	0.882	0.667
517	ENSDARG00000091931	gpatch4	1	0.121909469	0.325258266	0.412	0.233
518	ENSDARG00000091996	tcnbb	1	0.233690672	1.484326878	0.412	0.233
519	ENSDARG00000092033	si:dkey-239h2.3	1	0.075966843	-0.386824086	0.412	0.633
520	ENSDARG00000092124	cox14	1	0.029102992	-0.433254765	0.882	0.9
521	ENSDARG00000092155	apoc2	1	0.000380098	0.904975171	1	1
522	ENSDARG00000092170	apoc1	1	0.201421967	0.570934903	0.824	0.8
523	ENSDARG00000092361	si:dkey-79f11.7	1	0.082326895	-0.252416371	0	0.167
524	ENSDARG00000092362	hsp70.2	1	0.897729528	0.716936663	0.529	0.533
525	ENSDARG00000092404	si:dkey-79p17.3	1	0.28591359	0.344164558	0.353	0.233
526	ENSDARG00000092677	coa6	1	0.031694916	-0.264608946	0.824	0.967
527	ENSDARG00000092807	si:dkey-151g10.6	1	0.027597073	-0.413927775	1	1
528	ENSDARG00000092947	cyt1	1	0.129142231	1.618050692	0.824	0.933
529	ENSDARG00000093448	mpc1	1	0.036510709	-0.493560412	0.706	0.833
530	ENSDARG00000093549	selenop	1	0.325936334	0.495398653	0.824	0.7
531	ENSDARG00000093584	zgc:193505	1	0.210918398	0.819987588	0.235	0.1
532	ENSDARG00000093936	si:dkeyp-1h4.6	1	0.061855	0.526573726	0.118	0
533	ENSDARG00000093945	vma21	1	0.013457069	0.39218695	0.647	0.3
534	ENSDARG00000094041	krt17	1	0.207291273	1.717206223	0.471	0.3
535	ENSDARG00000094833	coa5	1	0.024042025	-0.36249476	0.412	0.7
536	ENSDARG00000094929	apoa4b.2	1	0.000130554	1.562571241	1	0.767
537	ENSDARG00000095147	krt96	1	0.061855	0.34989989	0.118	0
538	ENSDARG00000095157	zgc:163080	1	0.16637888	-0.268054143	0.824	1
539	ENSDARG00000095273	cox8a	1	0.129363792	-0.256958991	0.941	1
540	ENSDARG00000095863	afp4	1	0.103669714	0.917029691	1	1
541	ENSDARG00000095897	atp5f1e	1	0.210959643	-0.263036195	1	1
542	ENSDARG00000096003	atp5md	1	0.018372812	-0.599478731	0.882	1
543	ENSDARG00000096118	ost4	1	0.369110797	-0.283041292	0.824	0.867
544	ENSDARG00000096359	eppk1	1	0.559113397	0.254793058	0.647	0.567
545	ENSDARG00000096445	si:ch211-214p16.3	1	0.008379032	0.677365785	0.882	0.6
546	ENSDARG00000096562	wu:fj29h11	1	0.0893102	0.806468293	0.235	0.067
547	ENSDARG00000096849	si:dkey-16p21.8	1	0.038736607	-0.272738238	0.118	0.4
548	ENSDARG00000097102	si:ch73-281n10.2	1	0.431760279	-0.443842258	0.529	0.667
549	ENSDARG00000097157	si:ch211-207n23.2	1	0.006494738	0.939945658	0.235	0
550	ENSDARG00000097209	cox8b	1	0.292952046	-0.253741239	0.941	1
551	ENSDARG00000097855	BX323586.3	1	0.011768672	0.271942806	0.353	0.067
552	ENSDARG00000098574	srsf11	1	0.127204744	-0.299362672	0.353	0.533
553	ENSDARG00000098591	tubb2b	1	0.14074578	0.377476525	0.706	0.467
554	ENSDARG00000098852	smdt1b	1	0.006425753	-1.091613701	0.647	0.867
555	ENSDARG00000098992	zgc:114119	1	0.082326895	-0.260588802	0	0.167
556	ENSDARG00000099056	CABZ01065076.1	1	0.12567275	0.266091606	0.294	0.133
557	ENSDARG00000099154	CABZ01032488.1	1	0.049764454	-0.545014481	0.471	0.733
558	ENSDARG00000099175	hmgb1a	1	0.282128273	0.309946457	0.882	0.833
559	ENSDARG00000099185	chia.2	1	0.113413121	0.301923595	1	1
560	ENSDARG00000099197	actc1b	1	0.026056762	0.84738187	1	0.9
561	ENSDARG00000099351	igfbp1a	1	0.536886377	0.476446369	0.118	0.067
562	ENSDARG00000099389	cdo1	1	0.006683914	-0.510386909	1	1
563	ENSDARG00000099465	rnf213a	1	0.053187381	0.500065921	0.353	0.133
564	ENSDARG00000099572	hmgn2	1	0.168762481	-0.627254549	0.647	0.767
565	ENSDARG00000099663	cox5ab	1	0.055474373	-0.305467927	1	0.967
566	ENSDARG00000099664	selenof	1	0.444960905	0.337154448	1	0.967
567	ENSDARG00000100052	cckb	1	0.19149748	-0.379010969	0	0.1
568	ENSDARG00000100315	slc15a1a	1	0.021794985	0.497930762	0.529	0.233
569	ENSDARG00000100513	rps27l	1	0.282908722	0.588677835	0.941	1
570	ENSDARG00000100515	dusp1	1	0.25654975	-0.528553771	0.824	0.767
571	ENSDARG00000100582	si:ch211-195b11.3	1	0.561701104	0.519797718	0.235	0.167
572	ENSDARG00000100635	chia.1	1	0.227566854	0.491765694	0.941	1
573	ENSDARG00000100792	zgc:154142	1	0.739761803	-0.384098876	0.765	0.5
574	ENSDARG00000101043	ppl	1	0.192162534	-0.321613538	0.529	0.7
575	ENSDARG00000101074	glud1b	1	0.008150414	-0.420086241	1	1
576	ENSDARG00000101139	agpat2	1	0.443374994	0.290613843	0.824	0.8
577	ENSDARG00000101160	apoa4a	1	0.031595631	0.345739482	0.824	0.6
578	ENSDARG00000101251	ldha	1	0.186647191	-0.448198859	0.765	0.867
579	ENSDARG00000101285	anapc15	1	0.053838615	-0.292918008	0	0.2
580	ENSDARG00000101324	apoa1b	1	0.455386526	-0.250873186	0.765	0.767
581	ENSDARG00000101362	mibp	1	0.176972078	-0.286357592	0.235	0.4
582	ENSDARG00000101619	minos1	1	0.198962528	-0.304335542	0.824	0.967
583	ENSDARG00000101622	mrps7	1	0.06285295	-0.250457306	0.235	0.467
584	ENSDARG00000101680	arl1	1	0.153687963	-0.267111684	0.471	0.6
585	ENSDARG00000101766	ptmab	1	0.302952241	-0.387874568	0.882	0.9
586	ENSDARG00000101794	rpl26	1	0.040561526	0.423551793	1	0.967
587	ENSDARG00000101813	nap1l1	1	0.229240228	-0.299871012	0.412	0.467
588	ENSDARG00000101915	pin1	1	0.083979515	-0.301921444	0.529	0.733
589	ENSDARG00000101986	irf6	1	0.082326895	-0.38215353	0	0.167
590	ENSDARG00000102004	apoea	1	0.031571644	0.430980295	0.941	0.833
591	ENSDARG00000102105	dad1	1	0.113413121	0.276007362	1	1
592	ENSDARG00000102291	eef1da	1	0.058357628	0.289814062	1	0.967
593	ENSDARG00000102333	fcf1	1	0.017703886	0.289314738	0.412	0.133
594	ENSDARG00000102412	eci2	1	0.21425823	-0.256357552	0.529	0.667
595	ENSDARG00000102442	IZUMO1R	1	0.089793673	0.463008234	0.882	0.833
596	ENSDARG00000102538	mccc1	1	8.54E-05	0.369791991	0.647	0.1
597	ENSDARG00000102571	metap2b	1	0.864295045	-0.382023811	0.647	0.6
598	ENSDARG00000102572	si:ch211-260e23.9	1	0.41170995	0.297662696	0.176	0.1
599	ENSDARG00000102632	ubc	1	0.05835035	0.457355826	1	0.933
600	ENSDARG00000102744	mgst3a	1	0.021932865	-0.454721916	0.941	1
601	ENSDARG00000102750	cdh1	1	0.092229572	0.251998255	0.824	0.467
602	ENSDARG00000102808	calr3b	1	0.009475737	0.606258889	0.647	0.3
603	ENSDARG00000103101	si:ch211-235e9.6	1	0.13482575	-0.361980253	0.765	0.967
604	ENSDARG00000103199	si:dkey-247k7.2	1	0.802425869	1.313435385	0.118	0.167
605	ENSDARG00000103220	slc10a3	1	0.400286574	-0.261302471	0.529	0.6
606	ENSDARG00000103320	lclat1	1	0.051999161	0.331576391	0.588	0.367
607	ENSDARG00000103459	evplb	1	0.106304717	-0.341147322	0.471	0.667
608	ENSDARG00000103612	akt2l	1	0.141655473	0.42788355	0.765	0.667
609	ENSDARG00000103634	CU914622.2	1	0.272564435	0.585254901	0.118	0.033
610	ENSDARG00000103718	chmp5b	1	0.023925623	0.451304551	0.706	0.5
611	ENSDARG00000103720	zgc:162730	1	0.076957995	-0.293218295	0.647	0.867
612	ENSDARG00000103735	elovl1b	1	0.633077447	0.311887768	0.235	0.3
613	ENSDARG00000103785	sult2st2	1	0.258817007	-0.276093869	0.941	0.967
614	ENSDARG00000103811	agla	1	0.053838615	-0.285999519	0	0.2
615	ENSDARG00000103824	hint1	1	0.122558838	-0.251504188	0.706	0.867
616	ENSDARG00000103846	hspa5	1	0.108250655	0.261442619	0.941	0.867
617	ENSDARG00000103919	si:ch73-1a9.3	1	0.01053151	-0.638715984	0.588	0.767
618	ENSDARG00000103994	ppiab	1	0.036414802	-0.38242255	1	1
619	ENSDARG00000104018	mtpn	1	0.157411697	0.401761309	0.647	0.467
620	ENSDARG00000104068	gstp1	1	0.227297947	-0.692211664	0.824	0.933
621	ENSDARG00000104085	abcd3a	1	0.346443401	-0.348165084	0.765	0.967
622	ENSDARG00000104088	si:dkey-14o6.2	1	0.08627995	0.254480522	0.176	0.033
623	ENSDARG00000104181	tmsb1	1	0.023244733	-0.43895519	1	1
624	ENSDARG00000104279	appa	1	0.226853241	-0.257649032	0.647	0.667
625	ENSDARG00000104451	slc39a7	1	0.219635133	0.277627193	0.529	0.3
626	ENSDARG00000104501	FP236812.1	1	0.180113917	-0.262477318	0.059	0.2
627	ENSDARG00000104517	uqcr10	1	0.113413121	-0.45655849	1	0.967
628	ENSDARG00000104538	tmem184a	1	0.121242812	0.272871494	0.706	0.567
629	ENSDARG00000104571	gadd45ab	1	0.073555978	-0.310692408	0.529	0.767
630	ENSDARG00000104708	ddx24	1	0.000632721	0.263491665	0.353	0
631	ENSDARG00000104726	si:ch211-162e15.3	1	0.016449485	-0.38821745	0.118	0.467
632	ENSDARG00000104829	zgc:112146	1	0.028443079	-0.744306471	0.471	0.767
633	ENSDARG00000104889	kpnb1	1	0.365532343	-0.266358146	0.588	0.6
634	ENSDARG00000105037	snrpf	1	0.085094448	-0.468387207	0.706	0.867
635	ENSDARG00000105243	ogt.1	1	0.073564959	-0.269445936	0.059	0.267
636	ENSDARG00000105351	si:ch211-113d11.6	1	0.305786985	-0.301405558	0.529	0.767
637	ENSDARG00000105416	adgrg4a	1	0.042854354	-0.398485378	0.647	0.767
638	ENSDARG00000105522	si:ch211-196f2.3	1	0.57899158	-0.362847558	0.824	0.833
639	ENSDARG00000105644	zgc:172079	1	0.833407363	0.393640994	1	1
640	ENSDARG00000109337	nanos1	1	0.061855	0.314456264	0.118	0
641	ENSDARG00000109861	BX545855.1	1	0.043357295	-0.344311832	0.176	0.467
642	ENSDARG00000109961	mrpl22	1	0.008108236	-0.314636138	0.235	0.567
643	ENSDARG00000110836	tmem14ca	1	0.008591585	-0.385410762	0.824	0.867
644	ENSDARG00000115557	cox7b	1	0.08618422	-0.413823243	1	1
645	ENSDARG00000116378	ms4a17a.17	1	0.027930358	0.334370747	0.294	0.067
646	ENSDARG00000116491	h2afvb	1	0.895951395	-0.330049225	0.529	0.467
647	ENSDARG00000116835	park7	1	0.232222397	-0.308122238	0.529	0.567
