# Supplementary material for: Cell-type-specific responses to the microbiota across all tissues of the larval zebrafish
Source: Cell Rep. Author manuscript; Available in PMC 2023 Oct 23. (PMC10423310; doi:10.1016/j.celrep.2023.112095)
Supplement: MMC11 [file NIHMS1880944-supplement-MMC11.zip › DataS5/S.Figure7_PanelB_DEGs_GOterms/SubCluster6/GOresults_subClu6_GFup_fdr.tsv]

ONTOLOGY	ID	Description	pvalue	p.adjust	qvalue	geneID	Count
BP	GO:0002088	lens development in camera-type eye	6.22E-08	4.09E-05	3.52E-05	ENSDARG00000024548/ENSDARG00000030411/ENSDARG00000041925/ENSDARG00000053862/ENSDARG00000068507/ENSDARG00000069801/ENSDARG00000086917/ENSDARG00000087765	8
BP	GO:0007601	visual perception	2.70E-06	0.000740568	0.000637379	ENSDARG00000024548/ENSDARG00000030411/ENSDARG00000041925/ENSDARG00000053862/ENSDARG00000068507/ENSDARG00000069801/ENSDARG00000086917/ENSDARG00000087765	8
BP	GO:0050953	sensory perception of light stimulus	3.38E-06	0.000740568	0.000637379	ENSDARG00000024548/ENSDARG00000030411/ENSDARG00000041925/ENSDARG00000053862/ENSDARG00000068507/ENSDARG00000069801/ENSDARG00000086917/ENSDARG00000087765	8
BP	GO:0097237	cellular response to toxic substance	0.000109252	0.014377508	0.012374179	ENSDARG00000025350/ENSDARG00000043848/ENSDARG00000088366	3
BP	GO:1990748	cellular detoxification	0.000109252	0.014377508	0.012374179	ENSDARG00000025350/ENSDARG00000043848/ENSDARG00000088366	3
BP	GO:0098754	detoxification	0.00032391	0.035522154	0.030572579	ENSDARG00000025350/ENSDARG00000043848/ENSDARG00000088366	3
CC	GO:0098798	mitochondrial protein-containing complex	2.24E-07	2.29E-05	1.75E-05	ENSDARG00000014915/ENSDARG00000032985/ENSDARG00000036684/ENSDARG00000045514/ENSDARG00000068940/ENSDARG00000069624/ENSDARG00000079823/ENSDARG00000096003/ENSDARG00000098852/ENSDARG00000109961	10
CC	GO:0098800	inner mitochondrial membrane protein complex	5.41E-05	0.002759743	0.002107543	ENSDARG00000014915/ENSDARG00000036684/ENSDARG00000045514/ENSDARG00000068940/ENSDARG00000096003/ENSDARG00000098852	6
CC	GO:0031966	mitochondrial membrane	0.000112837	0.003276193	0.002501943	ENSDARG00000014915/ENSDARG00000036684/ENSDARG00000045514/ENSDARG00000068940/ENSDARG00000069464/ENSDARG00000092124/ENSDARG00000093448/ENSDARG00000096003/ENSDARG00000098852/ENSDARG00000110836	10
CC	GO:0005753	mitochondrial proton-transporting ATP synthase complex	0.000169802	0.003276193	0.002501943	ENSDARG00000045514/ENSDARG00000068940/ENSDARG00000096003	3
CC	GO:0045259	proton-transporting ATP synthase complex	0.000169802	0.003276193	0.002501943	ENSDARG00000045514/ENSDARG00000068940/ENSDARG00000096003	3
CC	GO:0044391	ribosomal subunit	0.000221772	0.003276193	0.002501943	ENSDARG00000032985/ENSDARG00000037071/ENSDARG00000041232/ENSDARG00000069624/ENSDARG00000069850/ENSDARG00000109961	6
CC	GO:0005743	mitochondrial inner membrane	0.000224837	0.003276193	0.002501943	ENSDARG00000014915/ENSDARG00000036684/ENSDARG00000045514/ENSDARG00000068940/ENSDARG00000069464/ENSDARG00000093448/ENSDARG00000096003/ENSDARG00000098852	8
CC	GO:0019866	organelle inner membrane	0.00045383	0.005786336	0.004418874	ENSDARG00000014915/ENSDARG00000036684/ENSDARG00000045514/ENSDARG00000068940/ENSDARG00000069464/ENSDARG00000093448/ENSDARG00000096003/ENSDARG00000098852	8
CC	GO:0005840	ribosome	0.000737684	0.008360416	0.006384632	ENSDARG00000032985/ENSDARG00000037071/ENSDARG00000041232/ENSDARG00000069624/ENSDARG00000069850/ENSDARG00000109961	6
CC	GO:0070469	respirasome	0.001037334	0.010580807	0.008080286	ENSDARG00000014915/ENSDARG00000036684/ENSDARG00000069464/ENSDARG00000092677	4
CC	GO:1990204	oxidoreductase complex	0.001165962	0.010811648	0.008256574	ENSDARG00000014915/ENSDARG00000036684/ENSDARG00000036942/ENSDARG00000079823	4
CC	GO:0016469	proton-transporting two-sector ATPase complex	0.003320709	0.028226026	0.021555479	ENSDARG00000045514/ENSDARG00000068940/ENSDARG00000096003	3
CC	GO:0000313	organellar ribosome	0.005420735	0.039493927	0.030160481	ENSDARG00000032985/ENSDARG00000069624/ENSDARG00000109961	3
CC	GO:0005761	mitochondrial ribosome	0.005420735	0.039493927	0.030160481	ENSDARG00000032985/ENSDARG00000069624/ENSDARG00000109961	3
CC	GO:0015935	small ribosomal subunit	0.005832542	0.039661283	0.030288286	ENSDARG00000037071/ENSDARG00000041232/ENSDARG00000069624	3
CC	GO:0005746	mitochondrial respirasome	0.006711166	0.04165457	0.031810508	ENSDARG00000014915/ENSDARG00000036684/ENSDARG00000069464	3
CC	GO:0098803	respiratory chain complex	0.006942428	0.04165457	0.031810508	ENSDARG00000014915/ENSDARG00000036684/ENSDARG00000092677	3
MF	GO:0005212	structural constituent of eye lens	3.49E-09	6.08E-07	5.37E-07	ENSDARG00000024548/ENSDARG00000030411/ENSDARG00000041925/ENSDARG00000053862/ENSDARG00000068507/ENSDARG00000069801/ENSDARG00000086917/ENSDARG00000087765	8
MF	GO:0016209	antioxidant activity	3.98E-05	0.003466011	0.003061329	ENSDARG00000019236/ENSDARG00000025350/ENSDARG00000033364/ENSDARG00000043848/ENSDARG00000102744	5
MF	GO:0015078	proton transmembrane transporter activity	0.000228092	0.013096608	0.011567482	ENSDARG00000012388/ENSDARG00000045514/ENSDARG00000068940/ENSDARG00000069464/ENSDARG00000077326	5
MF	GO:0003735	structural constituent of ribosome	0.000301071	0.013096608	0.011567482	ENSDARG00000032985/ENSDARG00000037071/ENSDARG00000041232/ENSDARG00000069624/ENSDARG00000069850/ENSDARG00000109961	6
MF	GO:0016765	transferase activity, transferring alkyl or aryl (other than methyl) groups	0.000388878	0.013532956	0.011952883	ENSDARG00000033364/ENSDARG00000039605/ENSDARG00000042620/ENSDARG00000102744	4
MF	GO:0004364	glutathione transferase activity	0.000495469	0.014368601	0.01269096	ENSDARG00000033364/ENSDARG00000042620/ENSDARG00000102744	3
MF	GO:0004601	peroxidase activity	0.001881618	0.046771649	0.041310713	ENSDARG00000025350/ENSDARG00000033364/ENSDARG00000102744	3
