# Supplementary material for: Cell-type-specific responses to the microbiota across all tissues of the larval zebrafish
Source: Cell Rep. Author manuscript; Available in PMC 2023 Oct 23. (PMC10423310; doi:10.1016/j.celrep.2023.112095)
Supplement: MMC12 [file NIHMS1880944-supplement-MMC12.zip]

Archive with 5 entries (4 files):
- DataS6/
- DataS6/README_Figure3E_DEGs_subClu1_CVZvGF.docx
- __MACOSX/DataS6/._README_Figure3E_DEGs_subClu1_CVZvGF.docx
- DataS6/subClu1_CVZvGF.tsv
- __MACOSX/DataS6/._subClu1_CVZvGF.tsv
