# Supplementary material for: Cell-type-specific responses to the microbiota across all tissues of the larval zebrafish
Source: Cell Rep. Author manuscript; Available in PMC 2023 Oct 23. (PMC10423310; doi:10.1016/j.celrep.2023.112095)
Supplement: MMC12 [file NIHMS1880944-supplement-MMC12.zip › DataS6/subClu1_CVZvGF.tsv]

	gene	gene_NAME	p_val_adj	p_val	avg_log2FC	pct.1	pct.2
1	ENSDARG00000024548	cryba4	4.27E-10	1.41E-13	-1.604420264	0.194	0.829
2	ENSDARG00000068507	crybb1	8.11E-07	2.67E-10	-1.301402493	0.181	0.729
3	ENSDARG00000041925	cryba2b	8.56E-06	2.82E-09	-0.985030787	0.167	0.686
4	ENSDARG00000032929	cryba1l1	3.30E-05	1.09E-08	-1.343019525	0.264	0.743
5	ENSDARG00000095147	krt96	0.000468969	1.54E-07	1.528933317	0.333	0
6	ENSDARG00000016793	crybb1l2	0.023201755	7.64E-06	-1.15048961	0.167	0.529
7	ENSDARG00000015445	lim2.4	0.288822923	9.51E-05	-0.595363693	0.028	0.257
8	ENSDARG00000030411	crygn2	0.418693458	0.000137864	-1.339033133	0.25	0.514
9	ENSDARG00000000212	krt97	1	0.155531902	0.634078221	0.625	0.557
10	ENSDARG00000000563	ttn.1	1	0.005144241	-0.388191202	0.097	0.286
11	ENSDARG00000000796	nr4a1	1	0.005318391	-0.604303306	0.153	0.357
12	ENSDARG00000001975	hsd11b2	1	0.619506209	0.430453811	0.264	0.243
13	ENSDARG00000002298	ankrd22	1	0.470316174	-0.272670409	0.458	0.529
14	ENSDARG00000002509	zgc:153911	1	0.528862756	-0.330477444	0.278	0.314
15	ENSDARG00000002589	mylpfb	1	0.538282032	0.317486973	0.528	0.486
16	ENSDARG00000003109	rcan1a	1	0.121264659	-0.46839013	0.083	0.171
17	ENSDARG00000003216	anxa2a	1	0.033963036	-0.372469965	0.583	0.7
18	ENSDARG00000003795	idh2	1	0.131076234	0.393114439	0.472	0.371
19	ENSDARG00000004034	arhgdig	1	0.475716808	0.283818019	0.514	0.486
20	ENSDARG00000004115	mgat4b	1	0.034747724	-0.25996008	0.083	0.214
21	ENSDARG00000004169	stmn1a	1	0.196409424	0.322918957	0.153	0.086
22	ENSDARG00000004621	gpm6ab	1	0.092440826	0.312802155	0.167	0.071
23	ENSDARG00000004658	zgc:101810	1	0.143815036	0.394570651	0.403	0.314
24	ENSDARG00000005172	dynll2b	1	0.001112627	0.366257488	0.208	0.029
25	ENSDARG00000006220	ugt1a7	1	0.050268041	-0.51850067	0.069	0.171
26	ENSDARG00000006427	fabp2	1	0.445038522	-0.671021102	0.361	0.386
27	ENSDARG00000006497	rtn1a	1	0.065659217	0.565682485	0.222	0.114
28	ENSDARG00000006588	zgc:111983	1	0.422951755	0.746862653	0.403	0.343
29	ENSDARG00000007080	rhcgl1	1	0.579863471	0.465428373	0.194	0.171
30	ENSDARG00000007241	mycb	1	0.130195535	0.250764544	0.403	0.286
31	ENSDARG00000007275	si:ch211-251b21.1	1	0.24827677	-0.436902411	0.181	0.257
32	ENSDARG00000007377	odc1	1	0.402301942	-0.302643161	0.083	0.129
33	ENSDARG00000007693	nfkbiab	1	0.968192103	0.283279754	0.583	0.657
34	ENSDARG00000007823	atf3	1	0.398482352	-0.513046212	0.361	0.429
35	ENSDARG00000008030	myl9b	1	0.101943573	0.716425647	0.194	0.1
36	ENSDARG00000009336	aif1l	1	0.363122623	0.380103327	0.111	0.071
37	ENSDARG00000010276	ptgs2b	1	0.176988203	0.467965615	0.208	0.129
38	ENSDARG00000010434	clu	1	0.229809508	0.304839813	0.097	0.186
39	ENSDARG00000010625	clic2	1	0.256179041	-0.306449932	0.125	0.2
40	ENSDARG00000012076	apoa1a	1	0.631036682	-0.280497283	0.153	0.171
41	ENSDARG00000012593	col5a1	1	0.876583497	-0.322686632	0.125	0.129
42	ENSDARG00000012944	myhz2	1	0.063128439	-0.499146285	0.194	0.329
43	ENSDARG00000013771	ctss2.2	1	0.864572772	0.270320114	0.306	0.329
44	ENSDARG00000015164	mknk2b	1	0.093883118	-0.254345118	0.583	0.714
45	ENSDARG00000015355	fosl1a	1	0.039571622	-0.619183281	0.264	0.414
46	ENSDARG00000015793	creb3l1	1	0.016505925	-0.263511899	0.167	0.357
47	ENSDARG00000015866	apoa2	1	0.191478161	-0.329637054	0.722	0.771
48	ENSDARG00000016470	anxa5b	1	0.24369536	-0.254810326	0.278	0.371
49	ENSDARG00000017388	gstt1b	1	0.814474948	0.296650882	0.25	0.243
50	ENSDARG00000017489	ifi45	1	0.239791984	0.429780707	0.319	0.257
51	ENSDARG00000017624	krt4	1	0.012806822	-0.354006067	0.958	0.986
52	ENSDARG00000017653	rgs13	1	0.306779054	0.40932307	0.139	0.086
53	ENSDARG00000017673	nova2	1	0.000480196	0.38415313	0.194	0.014
54	ENSDARG00000018146	gpx1a	1	0.232608822	0.425855343	0.264	0.2
55	ENSDARG00000018404	krt18a.1	1	0.700313332	-0.516729599	0.403	0.414
56	ENSDARG00000018524	midn	1	0.043644868	-0.427229902	0.444	0.557
57	ENSDARG00000019307	dusp5	1	0.195337964	-0.401969413	0.194	0.286
58	ENSDARG00000019702	aldocb	1	0.073735951	0.426382814	0.306	0.186
59	ENSDARG00000020007	col1a2	1	0.66359582	-0.48901609	0.347	0.371
60	ENSDARG00000020548	si:dkey-77f5.10	1	0.016785818	0.524975779	0.111	0.014
61	ENSDARG00000020609	snap25a	1	0.082849369	0.458229216	0.181	0.086
62	ENSDARG00000020693	sesn1	1	0.00266849	0.545438518	0.639	0.4
63	ENSDARG00000020708	mdkb	1	0.05409414	0.254687869	0.194	0.086
64	ENSDARG00000021113	ptmaa	1	0.674713008	0.659767273	0.819	0.8
65	ENSDARG00000021787	abcb5	1	0.289286569	-0.256572209	0.25	0.343
66	ENSDARG00000021789	myoc	1	0.205710037	0.938200024	0.181	0.114
67	ENSDARG00000022650	cyp2ad3	1	0.105028238	-0.28175128	0.264	0.4
68	ENSDARG00000022689	itgb1b.2	1	0.243481593	0.333245373	0.181	0.114
69	ENSDARG00000022698	lad1	1	0.217909087	0.716271688	0.167	0.257
70	ENSDARG00000023082	krt1-19d	1	0.722908479	-0.412001396	0.181	0.2
71	ENSDARG00000023151	ucp1	1	0.79774511	-0.252404636	0.181	0.157
72	ENSDARG00000023820	faxdc2	1	0.437855619	0.335601842	0.153	0.114
73	ENSDARG00000023963	tpm4a	1	0.598952173	0.395356226	0.139	0.114
74	ENSDARG00000024540	tspan36	1	0.370659934	0.292201134	0.25	0.2
75	ENSDARG00000024746	hsp90aa1.2	1	0.005958995	0.743697308	0.583	0.4
76	ENSDARG00000024829	tnn	1	0.158991598	-0.300511963	0.111	0.043
77	ENSDARG00000025254	s100a10b	1	0.09326688	-0.270863379	0.722	0.8
78	ENSDARG00000025348	igfbp5b	1	0.554127154	-0.721381577	0.222	0.257
79	ENSDARG00000025522	sgk1	1	0.004353103	-0.3799293	0.167	0.371
80	ENSDARG00000025757	tspan35	1	0.496310403	0.530745483	0.236	0.2
81	ENSDARG00000026165	col11a1a	1	0.417071047	-0.264753197	0.236	0.286
82	ENSDARG00000027088	ptgdsb.1	1	0.052722252	0.819546362	0.611	0.486
83	ENSDARG00000027750	dpp7	1	0.385750894	-0.282705328	0.194	0.257
84	ENSDARG00000028213	ttn.2	1	0.257612582	-0.447790226	0.181	0.243
85	ENSDARG00000028507	itgb4	1	0.570209862	-0.673782758	0.292	0.329
86	ENSDARG00000029544	id2b	1	0.042048474	0.710189473	0.181	0.071
87	ENSDARG00000029722	hmgb2a	1	0.088380912	0.368720597	0.847	0.757
88	ENSDARG00000029936	grtp1a	1	0.096819029	0.322211341	0.139	0.057
89	ENSDARG00000030094	malb	1	0.093301688	0.359735809	0.222	0.114
90	ENSDARG00000030349	cryba2a	1	0.00137035	-0.77792745	0.097	0.314
91	ENSDARG00000030463	tppp3	1	0.006675306	-0.394638868	0.069	0.229
92	ENSDARG00000030478	zgc:66484	1	0.060214082	-0.304873415	0.097	0.214
93	ENSDARG00000030914	tmem120a	1	0.037913689	-0.30266262	0.042	0.143
94	ENSDARG00000031588	si:dkey-239b22.1	1	0.045247719	0.448037204	0.208	0.1
95	ENSDARG00000031683	fosab	1	0.006469927	-0.614215325	0.764	0.886
96	ENSDARG00000031776	fthl27	1	0.909010555	0.310077782	0.931	0.9
97	ENSDARG00000032836	pvalb5	1	0.020818811	-0.28766981	0.042	0.157
98	ENSDARG00000033144	psme2	1	0.028373888	0.438993735	0.292	0.157
99	ENSDARG00000034705	pvalb7	1	0.072934925	0.277529711	0.125	0.043
100	ENSDARG00000035326	nccrp1	1	0.062254243	-0.640942349	0.264	0.414
101	ENSDARG00000035458	atp2a1l	1	0.943102598	-0.292453658	0.264	0.257
102	ENSDARG00000035519	histh1l	1	0.313918985	-0.444083375	0.861	0.871
103	ENSDARG00000035715	marcksl1b	1	0.008574132	0.769627704	0.625	0.471
104	ENSDARG00000035809	col1a1b	1	0.338963659	-0.537325207	0.25	0.329
105	ENSDARG00000036036	mdka	1	0.092466293	0.535296337	0.208	0.114
106	ENSDARG00000036456	anxa4	1	0.045855897	0.67917133	0.75	0.643
107	ENSDARG00000036820	mgll	1	0.371148315	0.343559898	0.278	0.229
108	ENSDARG00000036832	cyt1l	1	0.389159163	-0.88997784	0.486	0.529
109	ENSDARG00000036834	krt92	1	0.759142589	-0.416711804	0.375	0.343
110	ENSDARG00000036840	krt15	1	0.011553975	-0.780721047	0.458	0.629
111	ENSDARG00000037421	egr1	1	0.061906025	-0.40091659	0.333	0.443
112	ENSDARG00000037425	s100a10a	1	0.56985644	-0.31599811	0.111	0.143
113	ENSDARG00000037746	actb1	1	0.288339423	0.31339291	0.819	0.829
114	ENSDARG00000037870	actb2	1	0.118096581	0.365187414	1	0.971
115	ENSDARG00000038153	lgals2b	1	0.21997003	-0.590132876	0.25	0.343
116	ENSDARG00000038439	fabp10a	1	0.010609097	-0.584145801	0.403	0.586
117	ENSDARG00000039150	lgmn	1	0.660351088	0.321515974	0.375	0.371
118	ENSDARG00000039243	zgc:152791	1	0.036409836	0.366991185	0.167	0.057
119	ENSDARG00000039436	il13ra2	1	0.215547886	-1.067454398	0.069	0.129
120	ENSDARG00000039499	soul2	1	0.584081371	0.318234098	0.236	0.314
121	ENSDARG00000039579	cfd	1	0.027796883	0.85339365	0.236	0.1
122	ENSDARG00000039892	gnpnat1	1	0.20963938	-0.316284242	0.361	0.443
123	ENSDARG00000040251	ctsk	1	0.032828701	0.282670424	0.222	0.1
124	ENSDARG00000040606	tfap2c	1	0.458197562	0.299197767	0.139	0.1
125	ENSDARG00000040777	inhbb	1	0.601916606	0.266146416	0.167	0.143
126	ENSDARG00000041108	ctsh	1	0.042197533	0.315408625	0.236	0.114
127	ENSDARG00000041433	si:dkey-7c18.24	1	0.541317827	0.830660962	0.208	0.171
128	ENSDARG00000041623	mt2	1	0.126663072	0.507675278	0.347	0.229
129	ENSDARG00000042620	gstr	1	0.061157736	-0.259443545	0.333	0.5
130	ENSDARG00000042874	phlda2	1	0.092130023	-0.412962878	0.347	0.514
131	ENSDARG00000043257	ckbb	1	0.226090417	0.303754421	0.528	0.471
132	ENSDARG00000043442	zgc:153665	1	0.684902021	0.265572985	0.264	0.243
133	ENSDARG00000044073	fuca2	1	0.401967279	0.436486945	0.458	0.471
134	ENSDARG00000044098	egr2a	1	0.036970914	-0.541808116	0.153	0.286
135	ENSDARG00000044125	txn	1	0.181976918	-0.525139219	0.264	0.357
136	ENSDARG00000044935	hpdb	1	0.517858658	-0.267701395	0.097	0.129
137	ENSDARG00000044975	krt94	1	0.134474715	-1.566190028	0.056	0.129
138	ENSDARG00000045979	zgc:153704	1	0.234301638	-0.54338328	0.139	0.071
139	ENSDARG00000052000	cav2	1	0.899566755	0.315998756	0.347	0.414
140	ENSDARG00000052061	col4a6	1	0.426233779	-0.426196207	0.236	0.286
141	ENSDARG00000052063	col4a5	1	0.456506011	-0.39834379	0.264	0.286
142	ENSDARG00000052115	ehf	1	0.162756081	0.470663864	0.139	0.071
143	ENSDARG00000052336	ociad2	1	0.044262015	-0.462107292	0.194	0.329
144	ENSDARG00000053136	b2m	1	0.017244146	0.280716115	0.208	0.071
145	ENSDARG00000053542	kctd12.2	1	0.064728756	0.452617656	0.153	0.057
146	ENSDARG00000053684	aldob	1	0.003888317	-0.326448443	0.903	1
147	ENSDARG00000053858	crip1	1	0.401018638	-0.345736219	0.694	0.743
148	ENSDARG00000053990	hmgb2b	1	0.358506125	0.251372955	0.5	0.457
149	ENSDARG00000054058	h1fx	1	0.774712186	0.309739183	0.625	0.657
150	ENSDARG00000054300	dhrs1	1	0.003160191	-0.293993223	0.111	0.3
151	ENSDARG00000054616	cldni	1	0.868386087	0.324637969	0.472	0.471
152	ENSDARG00000055416	serpinb1	1	0.013994363	-0.444797013	0.611	0.714
153	ENSDARG00000055504	si:ch211-212k18.7	1	0.075809056	0.711307102	0.5	0.471
154	ENSDARG00000055514	icn2	1	0.403690694	-0.436125317	0.486	0.529
155	ENSDARG00000055618	acta1b	1	0.162756081	-0.275555892	0.069	0.143
156	ENSDARG00000055751	fosb	1	0.48694067	-0.319155483	0.222	0.257
157	ENSDARG00000056744	ela2	1	0.128527302	-0.46898889	0.208	0.314
158	ENSDARG00000056874	lygl1	1	0.79950325	0.377516112	0.292	0.329
159	ENSDARG00000057853	atp6v0ca	1	0.122692373	0.332852234	0.528	0.429
160	ENSDARG00000058206	si:ch211-153b23.5	1	0.107960673	1.551011473	0.222	0.129
161	ENSDARG00000058371	krt5	1	0.408364595	-0.270042842	0.875	0.914
162	ENSDARG00000058556	muc5.2	1	0.743213988	0.776220542	0.167	0.157
163	ENSDARG00000059342	avil	1	0.053947749	0.517050785	0.111	0.029
164	ENSDARG00000059391	gyg1b	1	0.077084029	0.329610806	0.125	0.043
165	ENSDARG00000059680	fscn1a	1	0.00090574	0.690170333	0.208	0.029
166	ENSDARG00000060682	agr1	1	0.48199281	0.286829188	0.292	0.257
167	ENSDARG00000061365	hepacam2	1	0.697590786	0.32559056	0.236	0.286
168	ENSDARG00000061764	ahnak	1	0.021666131	-0.435243537	0.694	0.814
169	ENSDARG00000067997	myhz1.3	1	0.192238626	-0.371918458	0.153	0.243
170	ENSDARG00000068088	tcnba	1	0.273458256	-0.680264752	0.125	0.186
171	ENSDARG00000068680	ctrl	1	0.458133065	0.657672101	0.208	0.171
172	ENSDARG00000068892	sostdc1a	1	0.768399166	-0.423180146	0.097	0.114
173	ENSDARG00000068995	h2afx1	1	0.775348567	0.253004502	0.764	0.771
174	ENSDARG00000070331	muc5.1	1	0.814967238	0.715222452	0.278	0.286
175	ENSDARG00000070873	ccl25b	1	0.894858204	-0.257404398	0.181	0.171
176	ENSDARG00000073742	prss59.2	1	0.15109488	0.428976936	0.514	0.443
177	ENSDARG00000073750	crygm2d18	1	0.058126628	-0.487482241	0.042	0.129
178	ENSDARG00000073876	ARF5 (1 of many)	1	0.246578507	-0.38162912	0.139	0.214
179	ENSDARG00000074390	tmem176l.4	1	0.003009261	0.677603496	0.625	0.414
180	ENSDARG00000076361	CABZ01039859.1	1	0.927690047	0.268100708	0.181	0.186
181	ENSDARG00000076820	xkr8.2	1	0.035262578	-0.756966936	0.111	0.243
182	ENSDARG00000076830	si:dkey-65b12.6	1	0.927646423	0.324587108	0.264	0.286
183	ENSDARG00000077260	si:dkey-28d5.13	1	0.047428702	0.943267308	0.111	0.029
184	ENSDARG00000077811	sox11a	1	0.162756081	0.363381341	0.139	0.071
185	ENSDARG00000077982	elf3	1	0.003814935	0.686030033	0.403	0.2
186	ENSDARG00000078473	nucks1a	1	0.044467332	0.420782704	0.292	0.171
187	ENSDARG00000079009	abca1b	1	0.346163761	-0.310237368	0.069	0.114
188	ENSDARG00000079255	zgc:174935	1	0.025943295	0.412688687	0.431	0.286
189	ENSDARG00000079302	and2	1	0.889329799	0.946255914	0.181	0.186
190	ENSDARG00000079305	hbae3	1	0.026508669	-1.003472353	0.056	0.171
191	ENSDARG00000087390	hbbe1.3	1	0.156527872	-1.271008303	0.208	0.314
192	ENSDARG00000087402	tpm1	1	0.399309641	0.489822259	0.181	0.143
193	ENSDARG00000088091	pfn1	1	0.38686685	0.254383312	0.903	0.929
194	ENSDARG00000088167	si:ch211-112g6.4	1	0.051696255	0.363135672	0.111	0.029
195	ENSDARG00000088711	lgals1l1	1	0.248273899	0.538744548	0.194	0.129
196	ENSDARG00000089382	zgc:158463	1	0.55466173	0.26516264	0.569	0.529
197	ENSDARG00000089877	si:dkeyp-75h12.5	1	0.010072718	0.303042521	0.153	0.029
198	ENSDARG00000090190	bcam	1	0.185644837	0.506767152	0.375	0.286
199	ENSDARG00000090268	krtt1c19e	1	0.023227553	-0.463400393	0.597	0.829
200	ENSDARG00000090428	ctrb1	1	0.161938178	0.317225761	0.514	0.429
201	ENSDARG00000091111	si:ch211-15b10.6	1	0.081911954	0.265230901	0.306	0.186
202	ENSDARG00000091234	si:ch73-335l21.4	1	0.29792448	-0.713731904	0.403	0.5
203	ENSDARG00000091669	bicdl2l	1	0.105633745	-0.383787351	0.208	0.329
204	ENSDARG00000091996	tcnbb	1	0.4095142	0.645617903	0.319	0.4
205	ENSDARG00000092947	cyt1	1	0.044346746	-0.408561582	0.792	1
206	ENSDARG00000093044	si:ch211-161h7.5	1	0.567103723	0.327014551	0.125	0.1
207	ENSDARG00000093549	selenop	1	0.355118701	-0.262292722	0.514	0.6
208	ENSDARG00000093936	si:dkeyp-1h4.6	1	0.000647658	1.768450844	0.333	0.114
209	ENSDARG00000095559	si:dkey-246j7.1	1	0.935538825	0.344179633	0.222	0.229
210	ENSDARG00000096359	eppk1	1	0.765028411	0.475606417	0.333	0.371
211	ENSDARG00000096849	si:dkey-16p21.8	1	0.533437988	0.288020587	0.542	0.5
212	ENSDARG00000097057	fxyd6l	1	0.149345851	-0.356543464	0.403	0.486
213	ENSDARG00000097157	si:ch211-207n23.2	1	0.016656227	1.397614651	0.472	0.314
214	ENSDARG00000097209	cox8b	1	0.709797284	-0.27883218	0.153	0.171
215	ENSDARG00000097256	si:ch211-270g19.5	1	0.289523422	0.958666637	0.139	0.086
216	ENSDARG00000097416	si:ch73-306e8.2	1	0.81404527	0.442056815	0.125	0.114
217	ENSDARG00000097528	si:dkey-7j14.5	1	0.004315895	0.40995808	0.111	0
218	ENSDARG00000097959	si:dkey-248g15.3	1	0.576470591	0.854939323	0.375	0.343
219	ENSDARG00000098481	ANXA1 (1 of many)	1	0.197668313	-0.397114779	0.236	0.3
220	ENSDARG00000098591	tubb2b	1	0.002981961	0.603750301	0.556	0.314
221	ENSDARG00000098662	si:ch73-359m17.9	1	0.874362211	0.597348651	0.236	0.243
222	ENSDARG00000099351	igfbp1a	1	0.564863197	-0.619958505	0.181	0.214
223	ENSDARG00000099572	hmgn2	1	0.097078577	0.581961512	0.819	0.743
224	ENSDARG00000099672	capgb	1	0.076036168	-0.335804796	0.292	0.457
225	ENSDARG00000099776	glula	1	0.387610934	0.262643119	0.306	0.243
226	ENSDARG00000100052	cckb	1	0.984936475	0.308459693	0.25	0.243
227	ENSDARG00000100515	dusp1	1	0.002804051	-0.505044913	0.222	0.414
228	ENSDARG00000100712	si:dkey-19b23.12	1	0.253335039	-0.254436744	0.431	0.514
229	ENSDARG00000101040	ccl20a.3	1	0.002375812	2.490559502	0.125	0
230	ENSDARG00000101074	glud1b	1	0.197210336	-0.261601091	0.444	0.571
231	ENSDARG00000101088	si:ch73-359m17.5	1	0.04977934	1.972204968	0.153	0.057
232	ENSDARG00000101135	si:dkey-85k7.7	1	0.363247289	0.3899148	0.361	0.3
233	ENSDARG00000101181	s100w	1	0.10593204	-0.27288471	0.375	0.514
234	ENSDARG00000101199	rbp4	1	0.837044438	0.308950732	0.597	0.643
235	ENSDARG00000101324	apoa1b	1	0.174924124	-0.469045081	0.667	0.814
236	ENSDARG00000101429	si:ch73-208h1.1	1	0.162756081	0.709433396	0.139	0.071
237	ENSDARG00000102403	cry2	1	0.687976925	0.261654491	0.236	0.214
238	ENSDARG00000103019	gstp2	1	0.044299988	-0.517292821	0.125	0.257
239	ENSDARG00000103199	si:dkey-247k7.2	1	0.132266423	1.123989804	0.444	0.371
240	ENSDARG00000103543	gngt2b	1	0.025068954	-0.401816656	0.028	0.129
241	ENSDARG00000103634	CU914622.2	1	0.657162553	0.70275267	0.236	0.229
242	ENSDARG00000104043	gng10	1	0.141981537	1.043925962	0.236	0.157
243	ENSDARG00000104068	gstp1	1	0.166650082	-0.436300162	0.458	0.557
244	ENSDARG00000104267	postnb	1	0.254315471	-0.469313249	0.222	0.286
245	ENSDARG00000104721	si:dkey-203a12.9	1	0.017778502	-1.186504362	0.056	0.186
246	ENSDARG00000104914	muc5f	1	0.425871999	-0.32818033	0.125	0.171
247	ENSDARG00000105116	p4hb	1	0.043566616	0.400513511	0.319	0.186
248	ENSDARG00000105274	CABZ01074130.1	1	0.053734258	0.63229356	0.139	0.043
249	ENSDARG00000105590	si:cabz01007794.1	1	0.035410387	-0.347771691	0.208	0.357
