# Supplementary material for: Cell-type-specific responses to the microbiota across all tissues of the larval zebrafish
Source: Cell Rep. Author manuscript; Available in PMC 2023 Oct 23. (PMC10423310; doi:10.1016/j.celrep.2023.112095)
Supplement: MMC13 [file NIHMS1880944-supplement-MMC13.zip]

Archive with 5 entries (4 files):
- DataS7/
- DataS7/ImmuneCells_ZebrafishAtlas5dpf_up_versusGF6dpf_GOsorting.xlsx
- __MACOSX/DataS7/._ImmuneCells_ZebrafishAtlas5dpf_up_versusGF6dpf_GOsorting.xlsx
- DataS7/README_Figure4_PanelD_GOanalysis.docx
- __MACOSX/DataS7/._README_Figure4_PanelD_GOanalysis.docx
