# Supplementary material for: Cell-type-specific responses to the microbiota across all tissues of the larval zebrafish
Source: Cell Rep. Author manuscript; Available in PMC 2023 Oct 23. (PMC10423310; doi:10.1016/j.celrep.2023.112095)
Supplement: MMC13 [file NIHMS1880944-supplement-MMC13.zip › DataS7/ImmuneCells_ZebrafishAtlas5dpf_up_versusGF6dpf_GOsorting.xlsx]

## Sheet: ZF_Atlas5dpf_DEGs
gene	gene_NAME	p_val_adj	p_val	avg_log2FC	pct.1	pct.2
ENSDARG00000114030	CR759843.2	1.89067e-46	9.59733e-50	-0.537948	0.994	0.073
ENSDARG00000054753	col10a1a	1.74126e-45	8.83889e-49	-1.12158	0.898	0.037
ENSDARG00000095863	afp4	2.23028e-43	1.13212e-46	-0.308773	0.994	0.089
ENSDARG00000092383	snorc	1.77469e-42	9.00857e-46	-0.307517	0.836	0.037
ENSDARG00000056498	crp2	3.35162e-40	1.70133e-43	-0.450837	1	0.105
ENSDARG00000055589	s100t	1.63641e-39	8.30666e-43	-0.25518	0.972	0.084
ENSDARG00000033382	grifin	2.21785e-38	1.12581e-41	-0.362922	0.972	0.089
ENSDARG00000010423	npsn	1.61672e-35	8.20671e-39	-0.440991	0.831	0.037
ENSDARG00000062688	gpnmb	3.15972e-34	1.60392e-37	-0.685227	0.723	0.026
ENSDARG00000088641	grn2	4.11367e-31	2.08816e-34	-0.512259	0.881	0.042
ENSDARG00000005485	ucmab	2.0577e-30	1.04452e-33	-0.268701	0.814	0.063
ENSDARG00000044276	spp1	7.47153e-30	3.79265e-33	-0.270499	0.599	0.01
ENSDARG00000007024	uox	5.43249e-29	2.75761e-32	-0.41949	0.915	0.089
ENSDARG00000030215	matn1	1.29881e-28	6.59295e-32	-0.662152	1	0.162
ENSDARG00000100133	cnmd	1.45484e-28	7.38496e-32	-0.467968	0.955	0.126
ENSDARG00000035918	bzw2	2.08294e-28	1.05733e-31	-0.681395	0.977	0.147
ENSDARG00000022509	cox4i2	1.06265e-27	5.39414e-31	-0.281387	0.955	0.131
ENSDARG00000102776	cxcl19	1.48912e-27	7.55897e-31	0.318981	0.955	0.147
ENSDARG00000010680	gngt2a	2.47235e-26	1.255e-29	-0.261232	0.864	0.052
ENSDARG00000093186	si:dkey-30j10.5	3.4921e-26	1.77264e-29	0.264652	0.531	0.005
ENSDARG00000041051	mid1ip1a	6.73278e-25	3.41766e-28	-0.260319	0.887	0.084
ENSDARG00000014420	elavl3	1.80027e-23	9.13843e-27	-0.266298	0.887	0.094
ENSDARG00000032836	pvalb5	1.29142e-21	6.55545e-25	-0.362033	0.876	0.094
ENSDARG00000060319	scn4bb	1.45273e-21	7.37427e-25	-0.587506	0.881	0.099
ENSDARG00000097718	stard10	1.67691e-20	8.51223e-24	-0.362937	0.994	0.209
ENSDARG00000036840	krt15	4.34806e-20	2.20714e-23	-0.305376	0.977	0.204
ENSDARG00000078859	g0s2	8.21778e-20	4.17146e-23	-0.730703	0.729	0.089
ENSDARG00000093381	tgm2l	4.54538e-19	2.3073e-22	-0.401309	0.763	0.068
ENSDARG00000013963	mipb	6.34106e-19	3.21881e-22	-0.473231	0.842	0.079
ENSDARG00000012972	cfl1l	7.69859e-19	3.90792e-22	-0.556991	0.96	0.199
ENSDARG00000037845	col9a3	2.29028e-18	1.16258e-21	-0.256912	0.819	0.063
ENSDARG00000009087	cd74a	2.70297e-18	1.37207e-21	-0.417653	0.966	0.209
ENSDARG00000058117	snap25b	3.8711e-18	1.96503e-21	-0.274345	0.859	0.105
ENSDARG00000090722	leg1.1	9.96826e-17	5.06003e-20	-0.457033	0.87	0.126
ENSDARG00000059391	gyg1b	1.75478e-16	8.9075e-20	-0.325104	0.847	0.105
ENSDARG00000104795	cxcl8a	8.35205e-16	4.23962e-19	0.342188	0.249	0.005
ENSDARG00000029688	hsp70.1	4.90626e-15	2.49049e-18	-0.608046	1	0.288
ENSDARG00000005560	ywhah	6.47267e-14	3.28562e-17	-0.252205	0.864	0.147
ENSDARG00000096849	si:dkey-16p21.8	1.9448e-13	9.8721e-17	-0.29151	0.881	0.173
ENSDARG00000031981	pcbd1	2.86999e-13	1.45685e-16	-0.35008	0.949	0.23
ENSDARG00000037790	pvalb8	1.0837e-12	5.50104e-16	-0.488519	0.977	0.267
ENSDARG00000093098	ccl34b.8	3.85221e-12	1.95544e-15	0.488588	0.734	0.021
ENSDARG00000090850	serpina1l	3.88046e-12	1.96978e-15	-0.251861	0.791	0.084
ENSDARG00000059049	zgc:174904	1.38906e-11	7.05106e-15	0.302269	0.831	0.152
ENSDARG00000104398	si:ch73-343g19.4	2.64736e-11	1.34384e-14	-0.311528	0.288	0.005
ENSDARG00000020239	lpin1	7.08842e-11	3.59818e-14	-0.266228	1	0.319
ENSDARG00000041623	mt2	1.62143e-10	8.23062e-14	-0.677596	0.977	0.304
ENSDARG00000055216	tuba1c	1.94779e-10	9.88724e-14	-0.369603	0.938	0.257
ENSDARG00000100582	si:ch211-195b11.3	3.57134e-10	1.81287e-13	-0.424478	0.831	0.157
ENSDARG00000040295	apoeb	5.0342e-10	2.55543e-13	-1.29656	0.994	0.298
ENSDARG00000033655	stmn1b	3.03133e-09	1.53875e-12	-0.2948	0.989	0.314
ENSDARG00000058734	prdx1	1.11394e-08	5.65453e-12	0.335168	0.729	0.052
ENSDARG00000101479	BX908782.2	1.55374e-08	7.88702e-12	0.442888	0.311	0.01
ENSDARG00000113599	hbbe1.1	2.95193e-08	1.49844e-11	-0.28237	0.316	0.021
ENSDARG00000070038	rbp2a	9.67452e-08	4.91093e-11	-0.468537	0.977	0.319
ENSDARG00000018478	agxtb	1.24806e-07	6.33534e-11	-0.325215	0.757	0.094
ENSDARG00000013430	bhmt	1.53275e-07	7.78045e-11	-0.442606	0.904	0.262
ENSDARG00000053973	fetub	1.80594e-07	9.16722e-11	-0.500484	0.864	0.22
ENSDARG00000057949	slc43a3b	6.41472e-07	3.25621e-10	-0.292826	0.774	0.131
ENSDARG00000056874	lygl1	2.03934e-06	1.0352e-09	0.498159	0.972	0.602
ENSDARG00000056725	hmgb3a	2.57203e-06	1.3056e-09	-0.405706	0.859	0.225
ENSDARG00000001889	tuba1a	2.17403e-05	1.10357e-08	-0.306337	0.729	0.094
ENSDARG00000090615	cd59	4.15713e-05	2.11022e-08	-0.305438	0.373	0.099
ENSDARG00000011934	gyg1a	6.71712e-05	3.40971e-08	-0.343905	0.859	0.267
ENSDARG00000076386	epdl1	9.05805e-05	4.59799e-08	-0.411626	0.972	0.387
ENSDARG00000109648	si:ch211-147m6.1	0.000260842	1.32407e-07	0.266948	0.927	0.45
ENSDARG00000092033	si:dkey-239h2.3	0.000531549	2.69822e-07	-0.294023	0.887	0.298
ENSDARG00000035810	rgcc	0.00122581	6.22238e-07	-0.276264	0.734	0.131
ENSDARG00000000241	slc40a1	0.00170315	8.64543e-07	-0.287012	0.87	0.298
ENSDARG00000042010	pklr	0.00175454	8.90629e-07	-0.262971	0.661	0.068
ENSDARG00000053836	si:ch211-284o19.8	0.00261836	1.32912e-06	0.309487	0.367	0.01
ENSDARG00000077811	sox11a	0.00286731	1.45549e-06	-0.259225	0.356	0.042
ENSDARG00000070844	gamt	0.00317914	1.61378e-06	-0.520864	0.893	0.314
ENSDARG00000104329	si:ch73-281k2.5	0.00439493	2.23093e-06	-0.392928	0.757	0.168
ENSDARG00000057789	lyz	0.006411	3.25432e-06	-0.877929	0.695	0.094
ENSDARG00000055723	hsp70l	0.0076418	3.87909e-06	-0.492022	1	0.44
ENSDARG00000039150	lgmn	0.0131484	6.6743e-06	-0.428564	0.955	0.429
ENSDARG00000016745	slc35f6	0.025121	1.27518e-05	-0.276737	0.91	0.372
ENSDARG00000092947	cyt1	0.0730242	3.70681e-05	-0.783109	0.989	0.764
ENSDARG00000013087	ndrg3a	0.102169	5.18625e-05	-0.317418	0.706	0.136
ENSDARG00000043701	gpd1a	0.113223	5.74736e-05	-0.356176	0.853	0.309
ENSDARG00000033227	lect2l	0.121856	6.18556e-05	-0.345077	0.847	0.361
ENSDARG00000036282	rnaset2	0.253838	0.000128852	-0.317438	0.96	0.435
ENSDARG00000023290	fabp3	0.273437	0.0001388	-0.314045	0.893	0.372
ENSDARG00000017299	fabp11a	0.564181	0.000286386	-0.483114	0.831	0.314
ENSDARG00000043457	gapdh	0.984369	0.00049968	-0.656543	0.983	0.461
ENSDARG00000104399	tppp	1	0.258714	0.952602	0.497	0.089
ENSDARG00000093303	ifitm1	1	0.535903	0.598034	0.508	0.073
ENSDARG00000102758	FO704661.1	1	0.050438	0.530562	0.627	0.173
ENSDARG00000033587	CABZ01088134.1	1	0.0218155	0.421282	0.582	0.042
ENSDARG00000099839	si:ch211-9d9.1	1	0.0640507	0.399963	0.458	0.026
ENSDARG00000054616	cldni	1	0.668758	0.391908	0.508	0.047
ENSDARG00000091234	si:ch73-335l21.4	1	0.286798	0.381473	0.582	0.131
ENSDARG00000009336	aif1l	1	0.0254582	0.348905	0.621	0.141
ENSDARG00000045999	saa	1	0.27526	0.297192	0.401	0
ENSDARG00000114387	CU499336.2	1	0.0201533	0.258313	0.446	0.037
ENSDARG00000100795	timp4.3	1	0.598635	-0.251319	0.559	0.089
ENSDARG00000094041	krt17	1	0.505862	-0.25479	0.565	0.194
ENSDARG00000059906	sdc4	1	0.00326851	-0.257774	0.87	0.403
ENSDARG00000037285	mipa	1	0.449187	-0.259105	0.418	0.026
ENSDARG00000041569	ces2	1	0.196265	-0.260749	0.588	0.089
ENSDARG00000022165	mgst1.2	1	0.0563468	-0.27344	0.864	0.45
ENSDARG00000037997	tubb5	1	0.0231341	-0.274415	0.599	0.058
ENSDARG00000015722	kctd5a	1	0.814729	-0.278569	0.605	0.194
ENSDARG00000090783	mfap4	1	0.0799974	-0.279184	0.904	0.518
ENSDARG00000099200	zgc:123103	1	0.652392	-0.282137	0.548	0.073
ENSDARG00000016771	tfa	1	0.172622	-0.298361	0.588	0.089
ENSDARG00000057698	ctsd	1	0.534129	-0.303053	0.994	0.728
ENSDARG00000076532	si:ch211-222l21.1	1	0.153533	-0.303221	0.667	0.225
ENSDARG00000104353	nop58	1	0.378833	-0.3077	0.65	0.22
ENSDARG00000035719	arl5c	1	0.024015	-0.316372	0.78	0.325
ENSDARG00000088745	MFAP4 (1 of many)	1	0.0897861	-0.327665	1	0.618
ENSDARG00000055226	slc7a7	1	0.594093	-0.327951	0.768	0.398
ENSDARG00000090912	npc2	1	0.761644	-0.331465	0.994	0.77
ENSDARG00000070542	mafbb	1	0.27403	-0.336792	0.881	0.492
ENSDARG00000007697	fabp7a	1	0.0938858	-0.348104	0.701	0.241
ENSDARG00000010244	rpl22l1	1	0.105953	-0.353686	0.983	0.728
ENSDARG00000003216	anxa2a	1	0.33352	-0.358169	0.542	0.152
ENSDARG00000104068	gstp1	1	0.177928	-0.359137	0.966	0.592
ENSDARG00000055514	icn2	1	0.0232355	-0.359225	0.503	0.157
ENSDARG00000108953	si:ch211-283g2.2	1	0.0530843	-0.36087	0.842	0.393
ENSDARG00000074656	ctss2.1	1	0.328454	-0.361978	0.921	0.55
ENSDARG00000076838	apom	1	0.179591	-0.367906	0.616	0.131
ENSDARG00000056511	arr3a	1	0.566536	-0.369626	0.559	0.084
ENSDARG00000089307	pmaip1	1	0.19104	-0.369825	0.74	0.356
ENSDARG00000042934	ctgfa	1	0.00581034	-0.373582	0.593	0.042
ENSDARG00000036832	cyt1l	1	0.642141	-0.378291	0.661	0.257
ENSDARG00000027529	hmox1a	1	0.571931	-0.383733	0.644	0.236
ENSDARG00000044684	rbp4l	1	0.601231	-0.386255	0.616	0.251
ENSDARG00000008816	glud1a	1	0.00379092	-0.388653	0.814	0.33
ENSDARG00000086842	dap1b	1	0.473367	-0.389611	0.814	0.461
ENSDARG00000013968	psap	1	0.023922	-0.395595	0.994	0.843
ENSDARG00000093549	selenop	1	0.701656	-0.407721	0.944	0.613
ENSDARG00000104181	tmsb1	1	0.971653	-0.43541	0.876	0.55
ENSDARG00000058413	rnaset2l	1	0.0106198	-0.435729	0.91	0.424
ENSDARG00000043154	ucp2	1	0.101012	-0.437319	0.966	0.738
ENSDARG00000017624	krt4	1	0.771562	-0.438757	0.949	0.634
ENSDARG00000007836	ctsla	1	0.83115	-0.440448	0.972	0.702
ENSDARG00000036830	krt91	1	0.0239497	-0.440915	1	0.806
ENSDARG00000056378	ifi30	1	0.985637	-0.461073	0.701	0.351
ENSDARG00000054058	h1fx	1	0.306584	-0.463454	0.921	0.513
ENSDARG00000031683	fosab	1	0.0783847	-0.484136	0.944	0.524
ENSDARG00000102558	pde6ha	1	0.00289986	-0.497038	0.723	0.22
ENSDARG00000055283	id2a	1	0.0422298	-0.522309	0.763	0.33
ENSDARG00000025903	lgals9l1	1	0.000648664	-0.570894	0.966	0.466
ENSDARG00000026726	anxa1a	1	0.000748054	-0.585726	0.853	0.335
ENSDARG00000043257	ckbb	1	0.815391	-0.621662	0.96	0.602
ENSDARG00000040178	havcr1	1	0.043499	-0.649939	0.96	0.712
ENSDARG00000053684	aldob	1	0.996858	-0.76944	1	0.623
ENSDARG00000015866	apoa2	1	0.0226302	-0.784954	0.989	0.801
ENSDARG00000101324	apoa1b	1	0.013346	-0.923946	1	0.78
ENSDARG00000038439	fabp10a	1	0.486122	-1.07595	0.949	0.602
ENSDARG00000040528	lgals3bpb	1	0.924334	-1.11595	0.836	0.503
ENSDARG00000099776	glula	1	0.0856254	-1.21545	1	0.665
ENSDARG00000093608	ccl34b.1	1	0.00315779	-1.22525	0.972	0.738
ENSDARG00000092170	apoc1	1	0.00154229	-1.3714	1	0.455

## Sheet: GOresults_ZF_Atlas5dpf_up
ONTOLOGY	ID	Description	pvalue	p.adjust	qvalue	geneID	Count
BP	GO:0043207	response to external biotic stimulus	8.70302e-08	5.49941e-06	2.71249e-06	ENSDARG00000010423/ENSDARG00000104795/ENSDARG00000090730/ENSDARG00000056874/ENSDARG00000033735/ENSDARG00000093098	6
BP	GO:0051707	response to other organism	8.70302e-08	5.49941e-06	2.71249e-06	ENSDARG00000010423/ENSDARG00000104795/ENSDARG00000090730/ENSDARG00000056874/ENSDARG00000033735/ENSDARG00000093098	6
BP	GO:0009607	response to biotic stimulus	9.42756e-08	5.49941e-06	2.71249e-06	ENSDARG00000010423/ENSDARG00000104795/ENSDARG00000090730/ENSDARG00000056874/ENSDARG00000033735/ENSDARG00000093098	6
BP	GO:0006952	defense response	5.4918e-07	2.40266e-05	1.18507e-05	ENSDARG00000010423/ENSDARG00000104795/ENSDARG00000041835/ENSDARG00000056874/ENSDARG00000033735/ENSDARG00000093098	6
BP	GO:0030595	leukocyte chemotaxis	1.5856e-06	5.45348e-05	2.68983e-05	ENSDARG00000012395/ENSDARG00000104795/ENSDARG00000041835/ENSDARG00000093098	4
BP	GO:0051704	multi-organism process	1.86976e-06	5.45348e-05	2.68983e-05	ENSDARG00000010423/ENSDARG00000104795/ENSDARG00000090730/ENSDARG00000056874/ENSDARG00000033735/ENSDARG00000093098	6
BP	GO:0097529	myeloid leukocyte migration	2.19007e-06	5.47517e-05	2.70054e-05	ENSDARG00000012395/ENSDARG00000104795/ENSDARG00000041835/ENSDARG00000093098	4
BP	GO:0060326	cell chemotaxis	4.25045e-06	8.75486e-05	4.31819e-05	ENSDARG00000012395/ENSDARG00000104795/ENSDARG00000041835/ENSDARG00000093098	4
BP	GO:0050900	leukocyte migration	4.5025e-06	8.75486e-05	4.31819e-05	ENSDARG00000012395/ENSDARG00000104795/ENSDARG00000041835/ENSDARG00000093098	4
BP	GO:0009617	response to bacterium	1.45601e-05	0.000254801	0.000125676	ENSDARG00000010423/ENSDARG00000104795/ENSDARG00000090730/ENSDARG00000056874	4
BP	GO:0030593	neutrophil chemotaxis	4.36171e-05	0.000693908	0.000342258	ENSDARG00000104795/ENSDARG00000041835/ENSDARG00000093098	3
BP	GO:0071621	granulocyte chemotaxis	5.18527e-05	0.000756185	0.000372976	ENSDARG00000104795/ENSDARG00000041835/ENSDARG00000093098	3
BP	GO:1990266	neutrophil migration	6.70467e-05	0.000902551	0.000445168	ENSDARG00000104795/ENSDARG00000041835/ENSDARG00000093098	3
BP	GO:0097530	granulocyte migration	7.78801e-05	0.000973501	0.000480163	ENSDARG00000104795/ENSDARG00000041835/ENSDARG00000093098	3
BP	GO:0098542	defense response to other organism	0.000207632	0.00242237	0.00119479	ENSDARG00000010423/ENSDARG00000056874/ENSDARG00000033735	3
BP	GO:0002548	monocyte chemotaxis	0.000360733	0.00325367	0.00160482	ENSDARG00000041835/ENSDARG00000093098	2
BP	GO:0048247	lymphocyte chemotaxis	0.000360733	0.00325367	0.00160482	ENSDARG00000041835/ENSDARG00000093098	2
BP	GO:0071674	mononuclear cell migration	0.00038241	0.00325367	0.00160482	ENSDARG00000041835/ENSDARG00000093098	2
BP	GO:0006935	chemotaxis	0.000383215	0.00325367	0.00160482	ENSDARG00000012395/ENSDARG00000104795/ENSDARG00000041835/ENSDARG00000093098	4
BP	GO:0034097	response to cytokine	0.000383699	0.00325367	0.00160482	ENSDARG00000041835/ENSDARG00000075261/ENSDARG00000093098	3
BP	GO:0034341	response to interferon-gamma	0.000427625	0.00325367	0.00160482	ENSDARG00000041835/ENSDARG00000093098	2
BP	GO:0071346	cellular response to interferon-gamma	0.000427625	0.00325367	0.00160482	ENSDARG00000041835/ENSDARG00000093098	2
BP	GO:0071347	cellular response to interleukin-1	0.000427625	0.00325367	0.00160482	ENSDARG00000041835/ENSDARG00000093098	2
BP	GO:0042330	taxis	0.000458152	0.00334069	0.00164774	ENSDARG00000012395/ENSDARG00000104795/ENSDARG00000041835/ENSDARG00000093098	4
BP	GO:0070555	response to interleukin-1	0.000525482	0.00367837	0.0018143	ENSDARG00000041835/ENSDARG00000093098	2
BP	GO:0071356	cellular response to tumor necrosis factor	0.000578108	0.0038434	0.00189569	ENSDARG00000041835/ENSDARG00000093098	2
BP	GO:0006954	inflammatory response	0.000608975	0.0038434	0.00189569	ENSDARG00000104795/ENSDARG00000041835/ENSDARG00000093098	3
BP	GO:0006955	immune response	0.000614944	0.0038434	0.00189569	ENSDARG00000104795/ENSDARG00000041835/ENSDARG00000090730/ENSDARG00000093098	4
BP	GO:0034612	response to tumor necrosis factor	0.0007204	0.00434724	0.0021442	ENSDARG00000041835/ENSDARG00000093098	2
BP	GO:0072676	lymphocyte migration	0.000813094	0.00474305	0.00233943	ENSDARG00000041835/ENSDARG00000093098	2
BP	GO:0070098	chemokine-mediated signaling pathway	0.000911248	0.00514414	0.00253726	ENSDARG00000041835/ENSDARG00000093098	2
BP	GO:1990868	response to chemokine	0.00101484	0.00538171	0.00265444	ENSDARG00000041835/ENSDARG00000093098	2
BP	GO:1990869	cellular response to chemokine	0.00101484	0.00538171	0.00265444	ENSDARG00000041835/ENSDARG00000093098	2
BP	GO:0070374	positive regulation of ERK1 and ERK2 cascade	0.00189009	0.00972841	0.00479838	ENSDARG00000041835/ENSDARG00000093098	2
BP	GO:0070371	ERK1 and ERK2 cascade	0.00234431	0.0113959	0.00562086	ENSDARG00000041835/ENSDARG00000093098	2
BP	GO:0070372	regulation of ERK1 and ERK2 cascade	0.00234431	0.0113959	0.00562086	ENSDARG00000041835/ENSDARG00000093098	2
BP	GO:0051336	regulation of hydrolase activity	0.00254397	0.0120323	0.00593472	ENSDARG00000041835/ENSDARG00000075261/ENSDARG00000093098	3
BP	GO:0042742	defense response to bacterium	0.0026168	0.0120511	0.00594398	ENSDARG00000010423/ENSDARG00000056874	2
BP	GO:1901136	carbohydrate derivative catabolic process	0.00326631	0.0146565	0.00722908	ENSDARG00000035326/ENSDARG00000056874	2
BP	GO:0043547	positive regulation of GTPase activity	0.00440313	0.0192637	0.00950148	ENSDARG00000041835/ENSDARG00000093098	2
BP	GO:0002252	immune effector process	0.0066177	0.0275738	0.0136003	ENSDARG00000104795/ENSDARG00000090730	2
BP	GO:0019221	cytokine-mediated signaling pathway	0.0066177	0.0275738	0.0136003	ENSDARG00000041835/ENSDARG00000093098	2
BP	GO:0071345	cellular response to cytokine stimulus	0.00705682	0.0287196	0.0141655	ENSDARG00000041835/ENSDARG00000093098	2
BP	GO:0045087	innate immune response	0.00750891	0.029865	0.0147304	ENSDARG00000041835/ENSDARG00000093098	2
BP	GO:0006027	glycosaminoglycan catabolic process	0.00831704	0.0316409	0.0156063	ENSDARG00000056874	1
BP	GO:0006662	glycerol ether metabolic process	0.00831704	0.0316409	0.0156063	ENSDARG00000044125	1
BP	GO:0043087	regulation of GTPase activity	0.00864623	0.0320081	0.0157875	ENSDARG00000041835/ENSDARG00000093098	2
BP	GO:0006509	membrane protein ectodomain proteolysis	0.00914517	0.0320081	0.0157875	ENSDARG00000075261	1
BP	GO:0010269	response to selenium ion	0.00914517	0.0320081	0.0157875	ENSDARG00000035136	1
BP	GO:0018904	ether metabolic process	0.00914517	0.0320081	0.0157875	ENSDARG00000044125	1
BP	GO:0051345	positive regulation of hydrolase activity	0.0097527	0.0334652	0.0165061	ENSDARG00000041835/ENSDARG00000093098	2
BP	GO:0043410	positive regulation of MAPK cascade	0.00996036	0.0335204	0.0165334	ENSDARG00000041835/ENSDARG00000093098	2
BP	GO:0042177	negative regulation of protein catabolic process	0.0107995	0.0356587	0.017588	ENSDARG00000075261	1
BP	GO:0098508	endothelial to hematopoietic transition	0.0116257	0.0376758	0.0185829	ENSDARG00000104795	1
BP	GO:0048246	macrophage chemotaxis	0.0124512	0.03891	0.0191917	ENSDARG00000012395	1
BP	GO:0097178	ruffle assembly	0.0124512	0.03891	0.0191917	ENSDARG00000009336	1
BP	GO:0031529	ruffle organization	0.0132761	0.0400572	0.0197575	ENSDARG00000009336	1
BP	GO:0033619	membrane protein proteolysis	0.0132761	0.0400572	0.0197575	ENSDARG00000075261	1
BP	GO:1905517	macrophage migration	0.0141003	0.041823	0.0206285	ENSDARG00000012395	1
BP	GO:0006026	aminoglycan catabolic process	0.0149239	0.0428146	0.0211176	ENSDARG00000056874	1
BP	GO:0060232	delamination	0.0149239	0.0428146	0.0211176	ENSDARG00000104795	1
BP	GO:0033273	response to vitamin	0.0165692	0.0467679	0.0230675	ENSDARG00000104795	1
BP	GO:0006516	glycoprotein catabolic process	0.0182119	0.0497981	0.0245621	ENSDARG00000035326	1
BP	GO:0030574	collagen catabolic process	0.0182119	0.0497981	0.0245621	ENSDARG00000012395	1
MF	GO:0008009	chemokine activity	3.15219e-05	0.000740765	0.000398172	ENSDARG00000104795/ENSDARG00000041835/ENSDARG00000093098	3
MF	GO:0042379	chemokine receptor binding	3.15219e-05	0.000740765	0.000398172	ENSDARG00000104795/ENSDARG00000041835/ENSDARG00000093098	3
MF	GO:0005125	cytokine activity	0.000343887	0.00538757	0.00289589	ENSDARG00000104795/ENSDARG00000041835/ENSDARG00000093098	3
MF	GO:0048020	CCR chemokine receptor binding	0.000550581	0.0056491	0.00303647	ENSDARG00000041835/ENSDARG00000093098	2
MF	GO:0005126	cytokine receptor binding	0.000600968	0.0056491	0.00303647	ENSDARG00000104795/ENSDARG00000041835/ENSDARG00000093098	3
MF	GO:0001664	G protein-coupled receptor binding	0.000765707	0.00599804	0.00322403	ENSDARG00000104795/ENSDARG00000041835/ENSDARG00000093098	3
MF	GO:0004222	metalloendopeptidase activity	0.00484023	0.0324987	0.0174685	ENSDARG00000010423/ENSDARG00000012395	2
MF	GO:0048018	receptor ligand activity	0.00663503	0.0344118	0.0184968	ENSDARG00000104795/ENSDARG00000041835/ENSDARG00000093098	3
MF	GO:0030545	receptor regulator activity	0.0072056	0.0344118	0.0184968	ENSDARG00000104795/ENSDARG00000041835/ENSDARG00000093098	3
MF	GO:0050664	oxidoreductase activity, acting on NAD(P)H, oxygen as acceptor	0.00916001	0.0344118	0.0184968	ENSDARG00000033735	1
MF	GO:0061783	peptidoglycan muralytic activity	0.00916001	0.0344118	0.0184968	ENSDARG00000056874	1
MF	GO:0004175	endopeptidase activity	0.00929854	0.0344118	0.0184968	ENSDARG00000010423/ENSDARG00000012395/ENSDARG00000090730	3
MF	GO:0016783	sulfurtransferase activity	0.0100716	0.0344118	0.0184968	ENSDARG00000033170	1
MF	GO:0002020	protease binding	0.0109825	0.0344118	0.0184968	ENSDARG00000075261	1
MF	GO:0016176	superoxide-generating NADPH oxidase activator activity	0.0109825	0.0344118	0.0184968	ENSDARG00000033735	1
MF	GO:0008237	metallopeptidase activity	0.0137357	0.0403487	0.021688	ENSDARG00000010423/ENSDARG00000012395	2
MF	GO:0051015	actin filament binding	0.0185836	0.0489045	0.0262869	ENSDARG00000009336/ENSDARG00000058348	2
MF	GO:0004697	protein kinase C activity	0.021851	0.0489045	0.0262869	ENSDARG00000009208	1
MF	GO:0031726	CCR1 chemokine receptor binding	0.021851	0.0489045	0.0262869	ENSDARG00000093098	1
MF	GO:0031729	CCR4 chemokine receptor binding	0.021851	0.0489045	0.0262869	ENSDARG00000093098	1
MF	GO:0031730	CCR5 chemokine receptor binding	0.021851	0.0489045	0.0262869	ENSDARG00000093098	1

## Sheet: CategorySorting
ONTOLOGY	ID	Description	pvalue	p.adjust	(-)Log(p.adjust)	geneID	Count	total gene check	unique genes	total pathways
		response to biotic stimulus						50	8	15
BP	GO:0043207	response to external biotic stimulus	8.70302e-08	5.49941e-06	5.25968	ENSDARG00000010423/ENSDARG00000104795/ENSDARG00000090730/ENSDARG00000056874/ENSDARG00000033735/ENSDARG00000093098	6
BP	GO:0051707	response to other organism	8.70302e-08	5.49941e-06	5.25968	ENSDARG00000010423/ENSDARG00000104795/ENSDARG00000090730/ENSDARG00000056874/ENSDARG00000033735/ENSDARG00000093098	6
BP	GO:0009607	response to biotic stimulus	9.42756e-08	5.49941e-06	5.25968	ENSDARG00000010423/ENSDARG00000104795/ENSDARG00000090730/ENSDARG00000056874/ENSDARG00000033735/ENSDARG00000093098	6
BP	GO:0006952	defense response	5.4918e-07	2.40266e-05	4.61931	ENSDARG00000010423/ENSDARG00000104795/ENSDARG00000041835/ENSDARG00000056874/ENSDARG00000033735/ENSDARG00000093098	6
BP	GO:0051704	multi-organism process	1.86976e-06	5.45348e-05	4.26333	ENSDARG00000010423/ENSDARG00000104795/ENSDARG00000090730/ENSDARG00000056874/ENSDARG00000033735/ENSDARG00000093098	6
BP	GO:0009617	response to bacterium	1.45601e-05	0.000254801	3.5938	ENSDARG00000010423/ENSDARG00000104795/ENSDARG00000090730/ENSDARG00000056874	4
BP	GO:0098542	defense response to other organism	0.000207632	0.00242237	2.61576	ENSDARG00000010423/ENSDARG00000056874/ENSDARG00000033735	3
BP	GO:0042742	defense response to bacterium	0.0026168	0.0120511	1.91897	ENSDARG00000010423/ENSDARG00000056874	2
BP	GO:0098508	endothelial to hematopoietic transition	0.0116257	0.0376758	1.42394	ENSDARG00000104795	1
MF	GO:0004222	metalloendopeptidase activity	0.00484023	0.0324987	1.48813	ENSDARG00000010423/ENSDARG00000012395	2
MF	GO:0004175	endopeptidase activity	0.00929854	0.0344118	1.46329	ENSDARG00000010423/ENSDARG00000012395/ENSDARG00000090730	3
MF	GO:0008237	metallopeptidase activity	0.0137357	0.0403487	1.39417	ENSDARG00000010423/ENSDARG00000012395	2
BP	GO:0030574	collagen catabolic process	0.0182119	0.0497981	1.30279	ENSDARG00000012395	1
MF	GO:0050664	oxidoreductase activity, acting on NAD(P)H, oxygen as acceptor	0.00916001	0.0344118	1.46329	ENSDARG00000033735	1
MF	GO:0016176	superoxide-generating NADPH oxidase activator activity	0.0109825	0.0344118	1.46329	ENSDARG00000033735	1	total gene check	unique genes	total pathways
		chemotaxis/migration						53	5	18
BP	GO:0030595	leukocyte chemotaxis	1.5856e-06	5.45348e-05	4.26333	ENSDARG00000012395/ENSDARG00000104795/ENSDARG00000041835/ENSDARG00000093098	4
BP	GO:0097529	myeloid leukocyte migration	2.19007e-06	5.47517e-05	4.2616	ENSDARG00000012395/ENSDARG00000104795/ENSDARG00000041835/ENSDARG00000093098	4
BP	GO:0060326	cell chemotaxis	4.25045e-06	8.75486e-05	4.05775	ENSDARG00000012395/ENSDARG00000104795/ENSDARG00000041835/ENSDARG00000093098	4
BP	GO:0050900	leukocyte migration	4.5025e-06	8.75486e-05	4.05775	ENSDARG00000012395/ENSDARG00000104795/ENSDARG00000041835/ENSDARG00000093098	4
BP	GO:0030593	neutrophil chemotaxis	4.36171e-05	0.000693908	3.1587	ENSDARG00000104795/ENSDARG00000041835/ENSDARG00000093098	3
BP	GO:0071621	granulocyte chemotaxis	5.18527e-05	0.000756185	3.12137	ENSDARG00000104795/ENSDARG00000041835/ENSDARG00000093098	3
BP	GO:1990266	neutrophil migration	6.70467e-05	0.000902551	3.04453	ENSDARG00000104795/ENSDARG00000041835/ENSDARG00000093098	3
BP	GO:0097530	granulocyte migration	7.78801e-05	0.000973501	3.01166	ENSDARG00000104795/ENSDARG00000041835/ENSDARG00000093098	3
BP	GO:0002548	monocyte chemotaxis	0.000360733	0.00325367	2.48763	ENSDARG00000041835/ENSDARG00000093098	2
BP	GO:0048247	lymphocyte chemotaxis	0.000360733	0.00325367	2.48763	ENSDARG00000041835/ENSDARG00000093098	2
BP	GO:0071674	mononuclear cell migration	0.00038241	0.00325367	2.48763	ENSDARG00000041835/ENSDARG00000093098	2
BP	GO:0006935	chemotaxis	0.000383215	0.00325367	2.48763	ENSDARG00000012395/ENSDARG00000104795/ENSDARG00000041835/ENSDARG00000093098	4
BP	GO:0042330	taxis	0.000458152	0.00334069	2.47616	ENSDARG00000012395/ENSDARG00000104795/ENSDARG00000041835/ENSDARG00000093098	4
BP	GO:0006954	inflammatory response	0.000608975	0.0038434	2.41528	ENSDARG00000104795/ENSDARG00000041835/ENSDARG00000093098	3
BP	GO:0006955	immune response	0.000614944	0.0038434	2.41528	ENSDARG00000104795/ENSDARG00000041835/ENSDARG00000090730/ENSDARG00000093098	4
BP	GO:0072676	lymphocyte migration	0.000813094	0.00474305	2.32394	ENSDARG00000041835/ENSDARG00000093098	2
BP	GO:0048246	macrophage chemotaxis	0.0124512	0.03891	1.40994	ENSDARG00000012395	1
BP	GO:1905517	macrophage migration	0.0141003	0.041823	1.37858	ENSDARG00000012395	1	total gene check	unique genes	total pathways
		response to cytokine						61	5	29
BP	GO:0034097	response to cytokine	0.000383699	0.00325367	2.48763	ENSDARG00000041835/ENSDARG00000075261/ENSDARG00000093098	3
BP	GO:0034341	response to interferon-gamma	0.000427625	0.00325367	2.48763	ENSDARG00000041835/ENSDARG00000093098	2
BP	GO:0071346	cellular response to interferon-gamma	0.000427625	0.00325367	2.48763	ENSDARG00000041835/ENSDARG00000093098	2
BP	GO:0071347	cellular response to interleukin-1	0.000427625	0.00325367	2.48763	ENSDARG00000041835/ENSDARG00000093098	2
BP	GO:0070555	response to interleukin-1	0.000525482	0.00367837	2.43434	ENSDARG00000041835/ENSDARG00000093098	2
BP	GO:0071356	cellular response to tumor necrosis factor	0.000578108	0.0038434	2.41528	ENSDARG00000041835/ENSDARG00000093098	2
BP	GO:0034612	response to tumor necrosis factor	0.0007204	0.00434724	2.36179	ENSDARG00000041835/ENSDARG00000093098	2
BP	GO:0070098	chemokine-mediated signaling pathway	0.000911248	0.00514414	2.28869	ENSDARG00000041835/ENSDARG00000093098	2
BP	GO:1990868	response to chemokine	0.00101484	0.00538171	2.26908	ENSDARG00000041835/ENSDARG00000093098	2
BP	GO:1990869	cellular response to chemokine	0.00101484	0.00538171	2.26908	ENSDARG00000041835/ENSDARG00000093098	2
BP	GO:0043547	positive regulation of GTPase activity	0.00440313	0.0192637	1.71526	ENSDARG00000041835/ENSDARG00000093098	2
BP	GO:0002252	immune effector process	0.0066177	0.0275738	1.5595	ENSDARG00000104795/ENSDARG00000090730	2
BP	GO:0019221	cytokine-mediated signaling pathway	0.0066177	0.0275738	1.5595	ENSDARG00000041835/ENSDARG00000093098	2
BP	GO:0071345	cellular response to cytokine stimulus	0.00705682	0.0287196	1.54182	ENSDARG00000041835/ENSDARG00000093098	2
BP	GO:0045087	innate immune response	0.00750891	0.029865	1.52484	ENSDARG00000041835/ENSDARG00000093098	2
BP	GO:0043087	regulation of GTPase activity	0.00864623	0.0320081	1.49474	ENSDARG00000041835/ENSDARG00000093098	2
BP	GO:0060232	delamination	0.0149239	0.0428146	1.36841	ENSDARG00000104795	1
BP	GO:0033273	response to vitamin	0.0165692	0.0467679	1.33005	ENSDARG00000104795	1
MF	GO:0008009	chemokine activity	3.15219e-05	0.000740765	3.13032	ENSDARG00000104795/ENSDARG00000041835/ENSDARG00000093098	3
MF	GO:0042379	chemokine receptor binding	3.15219e-05	0.000740765	3.13032	ENSDARG00000104795/ENSDARG00000041835/ENSDARG00000093098	3
MF	GO:0005125	cytokine activity	0.000343887	0.00538757	2.26861	ENSDARG00000104795/ENSDARG00000041835/ENSDARG00000093098	3
MF	GO:0005126	cytokine receptor binding	0.000600968	0.0056491	2.24802	ENSDARG00000104795/ENSDARG00000041835/ENSDARG00000093098	3
MF	GO:0001664	G protein-coupled receptor binding	0.000765707	0.00599804	2.22199	ENSDARG00000104795/ENSDARG00000041835/ENSDARG00000093098	3
MF	GO:0048018	receptor ligand activity	0.00663503	0.0344118	1.46329	ENSDARG00000104795/ENSDARG00000041835/ENSDARG00000093098	3
MF	GO:0030545	receptor regulator activity	0.0072056	0.0344118	1.46329	ENSDARG00000104795/ENSDARG00000041835/ENSDARG00000093098	3
MF	GO:0048020	CCR chemokine receptor binding	0.000550581	0.0056491	2.24802	ENSDARG00000041835/ENSDARG00000093098	2
MF	GO:0031726	CCR1 chemokine receptor binding	0.021851	0.0489045	1.31065	ENSDARG00000093098	1
MF	GO:0031729	CCR4 chemokine receptor binding	0.021851	0.0489045	1.31065	ENSDARG00000093098	1
MF	GO:0031730	CCR5 chemokine receptor binding	0.021851	0.0489045	1.31065	ENSDARG00000093098	1	total gene check	unique genes	total pathways
		ruffle assembly						4	2	3
BP	GO:0097178	ruffle assembly	0.0124512	0.03891	1.40994	ENSDARG00000009336	1
BP	GO:0031529	ruffle organization	0.0132761	0.0400572	1.39732	ENSDARG00000009336	1
MF	GO:0051015	actin filament binding	0.0185836	0.0489045	1.31065	ENSDARG00000009336/ENSDARG00000058348	2	total gene check	unique genes	total pathways
		ERK1 and ERK2 cascade						17	3	10
BP	GO:0070374	positive regulation of ERK1 and ERK2 cascade	0.00189009	0.00972841	2.01196	ENSDARG00000041835/ENSDARG00000093098	2
BP	GO:0070371	ERK1 and ERK2 cascade	0.00234431	0.0113959	1.94325	ENSDARG00000041835/ENSDARG00000093098	2
BP	GO:0070372	regulation of ERK1 and ERK2 cascade	0.00234431	0.0113959	1.94325	ENSDARG00000041835/ENSDARG00000093098	2
BP	GO:0051336	regulation of hydrolase activity	0.00254397	0.0120323	1.91965	ENSDARG00000041835/ENSDARG00000075261/ENSDARG00000093098	3
BP	GO:0006509	membrane protein ectodomain proteolysis	0.00914517	0.0320081	1.49474	ENSDARG00000075261	1
BP	GO:0033619	membrane protein proteolysis	0.0132761	0.0400572	1.39732	ENSDARG00000075261	1
MF	GO:0002020	protease binding	0.0109825	0.0344118	1.46329	ENSDARG00000075261	1
BP	GO:0051345	positive regulation of hydrolase activity	0.0097527	0.0334652	1.47541	ENSDARG00000041835/ENSDARG00000093098	2
BP	GO:0043410	positive regulation of MAPK cascade	0.00996036	0.0335204	1.47469	ENSDARG00000041835/ENSDARG00000093098	2
BP	GO:0042177	negative regulation of protein catabolic process	0.0107995	0.0356587	1.44783	ENSDARG00000075261	1	total gene check	unique genes	total pathways
		carbohydrate derivative catabolic process						6	2	5
BP	GO:1901136	carbohydrate derivative catabolic process	0.00326631	0.0146565	1.83397	ENSDARG00000035326/ENSDARG00000056874	2
BP	GO:0006516	glycoprotein catabolic process	0.0182119	0.0497981	1.30279	ENSDARG00000035326	1
BP	GO:0006027	glycosaminoglycan catabolic process	0.00831704	0.0316409	1.49975	ENSDARG00000056874	1
BP	GO:0006026	aminoglycan catabolic process	0.0149239	0.0428146	1.36841	ENSDARG00000056874	1
MF	GO:0061783	peptidoglycan muralytic activity	0.00916001	0.0344118	1.46329	ENSDARG00000056874	1	total gene check	unique genes	total pathways
		ether metabolic process						2	1	2
BP	GO:0006662	glycerol ether metabolic process	0.00831704	0.0316409	1.49975	ENSDARG00000044125	1
BP	GO:0018904	ether metabolic process	0.00914517	0.0320081	1.49474	ENSDARG00000044125	1	total gene check	unique genes	total pathways
		response to selenium ion						1	1	1
BP	GO:0010269	response to selenium ion	0.00914517	0.0320081	1.49474	ENSDARG00000035136	1	total gene check	unique genes	total pathways
		protein kinase C activity						1	1	1
MF	GO:0004697	protein kinase C activity	0.021851	0.0489045	1.31065	ENSDARG00000009208	1	total gene check	unique genes	total pathways
		sulfurtransferase activity						1	1	1
MF	GO:0016783	sulfurtransferase activity	0.0100716	0.0344118	1.46329	ENSDARG00000033170	1

## Sheet: Table
	Description	TOP p.adjust	TOP(-)Log(p.adjust)	BOTTOM(-)Log(p.adjust)	total gene check	unique genes	total pathways
	response to biotic stimulus	5.49941e-06	5.25968	1.30279	50	8	15	response to biotic stimulus (15)
	chemotaxis/migration	5.45348e-05	4.26333	1.37858	53	5	18	chemotaxis/migration (18)
	response to cytokine	0.00325367	2.48763	1.31065	61	5	29	response to cytokine (29)
	ruffle assembly	0.03891	1.40994	1.31065	4	2	3	ruffle assembly (3)
	ERK1 and ERK2 cascade	0.00972841	2.01196	1.39732	17	3	10	ERK1 and ERK2 cascade (10)
	carbohydrate derivative catabolic process	0.0146565	1.83397	1.30279	6	2	5	carbohydrate derivative catabolic process (5)
	ether metabolic process	0.0316409	1.49975	1.49474	2	1	2	ether metabolic process (2)
	response to selenium ion	0.0320081	1.49474	1.49474	1	1	1	response to selenium ion (1)
	protein kinase C activity	0.0489045	1.31065	1.31065	1	1	1	protein kinase C activity (1)
	sulfurtransferase activity	0.0344118	1.46329	1.46329	1	1	1	sulfurtransferase activity (1)

## Sheet: PathwaysCharted
response to biotic stimulus	response to external biotic stimulus	response to other organism	response to biotic stimulus	defense response	multi-organism process	response to bacterium	defense response to other organism	defense response to bacterium	endothelial to hematopoietic transition	metalloendopeptidase activity	endopeptidase activity	metallopeptidase activity	collagen catabolic process	oxidoreductase activity, acting on NAD(P)H, oxygen as acceptor	superoxide-generating NADPH oxidase activator activity	chemotaxis/migration	leukocyte chemotaxis	myeloid leukocyte migration	cell chemotaxis	leukocyte migration	neutrophil chemotaxis	granulocyte chemotaxis	neutrophil migration	granulocyte migration	monocyte chemotaxis	lymphocyte chemotaxis	mononuclear cell migration	chemotaxis	taxis	inflammatory response	immune response	lymphocyte migration	macrophage chemotaxis	macrophage migration	response to cytokine	response to cytokine	response to interferon-gamma	cellular response to interferon-gamma	cellular response to interleukin-1	response to interleukin-1	cellular response to tumor necrosis factor	response to tumor necrosis factor	chemokine-mediated signaling pathway	response to chemokine	cellular response to chemokine	positive regulation of GTPase activity	immune effector process	cytokine-mediated signaling pathway	cellular response to cytokine stimulus
NA	ENSDARG00000010423	ENSDARG00000010423	ENSDARG00000010423	ENSDARG00000010423	ENSDARG00000010423	ENSDARG00000010423	ENSDARG00000010423	ENSDARG00000010423	ENSDARG00000104795	ENSDARG00000010423	ENSDARG00000010423	ENSDARG00000010423	ENSDARG00000012395	ENSDARG00000033735	ENSDARG00000033735	NA	ENSDARG00000012395	ENSDARG00000012395	ENSDARG00000012395	ENSDARG00000012395	ENSDARG00000104795	ENSDARG00000104795	ENSDARG00000104795	ENSDARG00000104795	ENSDARG00000041835	ENSDARG00000041835	ENSDARG00000041835	ENSDARG00000012395	ENSDARG00000012395	ENSDARG00000104795	ENSDARG00000104795	ENSDARG00000041835	ENSDARG00000012395	ENSDARG00000012395	NA	ENSDARG00000041835	ENSDARG00000041835	ENSDARG00000041835	ENSDARG00000041835	ENSDARG00000041835	ENSDARG00000041835	ENSDARG00000041835	ENSDARG00000041835	ENSDARG00000041835	ENSDARG00000041835	ENSDARG00000041835	ENSDARG00000104795	ENSDARG00000041835	ENSDARG00000041835
NA	ENSDARG00000104795	ENSDARG00000104795	ENSDARG00000104795	ENSDARG00000104795	ENSDARG00000104795	ENSDARG00000104795	ENSDARG00000056874	ENSDARG00000056874	NA	ENSDARG00000012395	ENSDARG00000012395	ENSDARG00000012395	NA	NA	NA	NA	ENSDARG00000104795	ENSDARG00000104795	ENSDARG00000104795	ENSDARG00000104795	ENSDARG00000041835	ENSDARG00000041835	ENSDARG00000041835	ENSDARG00000041835	ENSDARG00000093098	ENSDARG00000093098	ENSDARG00000093098	ENSDARG00000104795	ENSDARG00000104795	ENSDARG00000041835	ENSDARG00000041835	ENSDARG00000093098	NA	NA	NA	ENSDARG00000075261	ENSDARG00000093098	ENSDARG00000093098	ENSDARG00000093098	ENSDARG00000093098	ENSDARG00000093098	ENSDARG00000093098	ENSDARG00000093098	ENSDARG00000093098	ENSDARG00000093098	ENSDARG00000093098	ENSDARG00000090730	ENSDARG00000093098	ENSDARG00000093098
NA	ENSDARG00000090730	ENSDARG00000090730	ENSDARG00000090730	ENSDARG00000041835	ENSDARG00000090730	ENSDARG00000090730	ENSDARG00000033735	NA	NA	NA	ENSDARG00000090730	NA	NA	NA	NA	NA	ENSDARG00000041835	ENSDARG00000041835	ENSDARG00000041835	ENSDARG00000041835	ENSDARG00000093098	ENSDARG00000093098	ENSDARG00000093098	ENSDARG00000093098	NA	NA	NA	ENSDARG00000041835	ENSDARG00000041835	ENSDARG00000093098	ENSDARG00000090730	NA	NA	NA	NA	ENSDARG00000093098	NA	NA	NA	NA	NA	NA	NA	NA	NA	NA	NA	NA	NA
NA	ENSDARG00000056874	ENSDARG00000056874	ENSDARG00000056874	ENSDARG00000056874	ENSDARG00000056874	ENSDARG00000056874	NA	NA	NA	NA	NA	NA	NA	NA	NA	NA	ENSDARG00000093098	ENSDARG00000093098	ENSDARG00000093098	ENSDARG00000093098	NA	NA	NA	NA	NA	NA	NA	ENSDARG00000093098	ENSDARG00000093098	NA	ENSDARG00000093098	NA	NA	NA	NA	NA	NA	NA	NA	NA	NA	NA	NA	NA	NA	NA	NA	NA	NA
NA	ENSDARG00000033735	ENSDARG00000033735	ENSDARG00000033735	ENSDARG00000033735	ENSDARG00000033735	NA	NA	NA	NA	NA	NA	NA	NA	NA	NA	NA	NA	NA	NA	NA	NA	NA	NA	NA	NA	NA	NA	NA	NA	NA	NA	NA	NA	NA	NA	NA	NA	NA	NA	NA	NA	NA	NA	NA	NA	NA	NA	NA	NA
NA	ENSDARG00000093098	ENSDARG00000093098	ENSDARG00000093098	ENSDARG00000093098	ENSDARG00000093098	NA	NA	NA	NA	NA	NA	NA	NA	NA	NA	NA	NA	NA	NA	NA	NA	NA	NA	NA	NA	NA	NA	NA	NA	NA	NA	NA	NA	NA	NA	NA	NA	NA	NA	NA	NA	NA	NA	NA	NA	NA	NA	NA	NA
[truncated: 45 more columns]
