# Supplementary material for: Cell-type-specific responses to the microbiota across all tissues of the larval zebrafish
Source: Cell Rep. Author manuscript; Available in PMC 2023 Oct 23. (PMC10423310; doi:10.1016/j.celrep.2023.112095)
Supplement: MMC14 [file NIHMS1880944-supplement-MMC14.zip]

Archive with 21 entries (19 files):
- DataS8/
- DataS8/.DS_Store
- __MACOSX/DataS8/._.DS_Store
- DataS8/README_Figure5_PanelB_GenesLIsts.docx
- __MACOSX/DataS8/._README_Figure5_PanelB_GenesLIsts.docx
- DataS8/Figure5_PanelB_GenesLists/
- __MACOSX/DataS8/._Figure5_PanelB_GenesLists
- DataS8/Figure5_PanelB_GenesLists/subCluster4.tsv
- __MACOSX/DataS8/Figure5_PanelB_GenesLists/._subCluster4.tsv
- DataS8/Figure5_PanelB_GenesLists/subCluster5.tsv
- __MACOSX/DataS8/Figure5_PanelB_GenesLists/._subCluster5.tsv
- DataS8/Figure5_PanelB_GenesLists/subCluster6.tsv
- __MACOSX/DataS8/Figure5_PanelB_GenesLists/._subCluster6.tsv
- DataS8/Figure5_PanelB_GenesLists/subCluster2.tsv
- __MACOSX/DataS8/Figure5_PanelB_GenesLists/._subCluster2.tsv
- DataS8/Figure5_PanelB_GenesLists/subCluster3.tsv
- __MACOSX/DataS8/Figure5_PanelB_GenesLists/._subCluster3.tsv
- DataS8/Figure5_PanelB_GenesLists/subCluster1.tsv
- __MACOSX/DataS8/Figure5_PanelB_GenesLists/._subCluster1.tsv
- DataS8/Figure5_PanelB_GenesLists/subCluster0.tsv
- __MACOSX/DataS8/Figure5_PanelB_GenesLists/._subCluster0.tsv
