# Supplementary material for: Cell-type-specific responses to the microbiota across all tissues of the larval zebrafish
Source: Cell Rep. Author manuscript; Available in PMC 2023 Oct 23. (PMC10423310; doi:10.1016/j.celrep.2023.112095)
Supplement: MMC14 [file NIHMS1880944-supplement-MMC14.zip › DataS8/Figure5_PanelB_GenesLists/subCluster4.tsv]

	gene	gene_NAME	cvz_p_val_adj	cvz_p_val	cvz_avg_logFC	cvz_pct.1	cvz_pct.2	gf_p_val_adj	gf_p_val	gf_avg_logFC	gf_pct.1	gf_pct.2	max_pval	minimump_p_val
1	ENSDARG00000100991	chrna3	3.19E-24	1.45E-28	1.982315958	0.76	0.033	6.58E-14	2.98E-18	1.244062921	0.667	0.049	2.98E-18	2.89E-28
2	ENSDARG00000008305	hand2	5.74E-24	2.60E-28	2.562347564	0.88	0.062	4.19E-16	1.90E-20	2.121700827	0.8	0.079	1.90E-20	5.21E-28
3	ENSDARG00000016494	ddc	1.88E-15	8.50E-20	2.449676303	0.56	0.029	9.52E-06	4.32E-10	1.703198042	0.367	0.03	4.32E-10	1.70E-19
4	ENSDARG00000101522	FO907089.1	2.25E-15	1.02E-19	1.745398631	0.52	0.019	2.89E-10	1.31E-14	1.510359849	0.467	0.024	1.31E-14	2.04E-19
5	ENSDARG00000001452	adam8a	8.09E-15	3.67E-19	1.090442981	0.48	0.014	0.422216607	1.91E-05	0.472844953	0.2	0.018	1.91E-05	7.33E-19
6	ENSDARG00000020278	si:dkeyp-120h9.1	6.05E-14	2.74E-18	1.093219906	0.52	0.024	0.010685269	4.84E-07	1.115362615	0.3	0.037	4.84E-07	5.49E-18
7	ENSDARG00000003113	ada	7.37E-14	3.34E-18	1.404538682	0.48	0.019	4.90E-07	2.22E-11	1.000549787	0.467	0.049	2.22E-11	6.68E-18
8	ENSDARG00000079443	vipb	4.97E-13	2.25E-17	4.173150214	0.44	0.014	1.21E-14	5.49E-19	3.891082786	0.567	0.024	2.25E-17	1.10E-18
9	ENSDARG00000079980	si:ch211-202h22.9	8.93E-13	4.05E-17	1.022169017	0.44	0.014	0.000230223	1.04E-08	1.112164561	0.333	0.03	1.04E-08	8.10E-17
10	ENSDARG00000101959	etv1	1.79E-12	8.12E-17	1.865349761	0.48	0.024	4.34E-13	1.97E-17	1.721257092	0.6	0.043	8.12E-17	3.93E-17
11	ENSDARG00000078560	slc9a5	2.04E-12	9.26E-17	0.848828793	0.4	0.01	7.14E-06	3.24E-10	0.650772071	0.333	0.018	3.24E-10	1.85E-16
12	ENSDARG00000013144	atp1b1a	1.21E-11	5.50E-16	1.681351575	0.96	0.215	0.001829458	8.29E-08	1.260176178	0.7	0.25	8.29E-08	1.10E-15
13	ENSDARG00000070453	gch1	2.07E-11	9.38E-16	1.094336152	0.48	0.029	6.36E-07	2.88E-11	1.437346045	0.4	0.03	2.88E-11	1.88E-15
14	ENSDARG00000070047	rgs4	2.45E-11	1.11E-15	2.079585409	0.6	0.062	0.00025443	1.15E-08	1.005645484	0.4	0.049	1.15E-08	2.22E-15
15	ENSDARG00000001975	hsd11b2	8.10E-11	3.67E-15	1.101210853	0.48	0.029	0.001013081	4.59E-08	0.910153178	0.267	0.018	4.59E-08	7.35E-15
16	ENSDARG00000099014	fxyd1	8.38E-11	3.80E-15	1.707225344	0.88	0.177	3.62E-14	1.64E-18	2.19012043	0.867	0.165	3.80E-15	3.28E-18
17	ENSDARG00000099980	bpifcl	2.13E-10	9.65E-15	0.914033896	0.28	0	0.055874395	2.53E-06	0.504772442	0.133	0	2.53E-06	1.93E-14
18	ENSDARG00000101367	si:ch73-193i22.1	2.13E-10	9.65E-15	1.619226551	0.28	0	0.002026186	9.19E-08	1.454837544	0.233	0.012	9.19E-08	1.93E-14
19	ENSDARG00000007671	ghrb	2.22E-10	1.01E-14	0.980274128	0.44	0.024	1	0.000667019	0.866255296	0.233	0.055	0.000667019	2.02E-14
20	ENSDARG00000053542	kctd12.2	3.05E-10	1.38E-14	1.83411768	0.56	0.057	1.17E-15	5.29E-20	1.508554692	0.633	0.03	1.38E-14	1.06E-19
21	ENSDARG00000016141	slc6a2	3.35E-09	1.52E-13	1.691154297	0.36	0.014	0.217470449	9.86E-06	1.392600786	0.2	0.018	9.86E-06	3.04E-13
22	ENSDARG00000070161	vamp3	1.44E-08	6.53E-13	1.024003513	0.52	0.057	1.44E-09	6.54E-14	1.101441138	0.633	0.091	6.53E-13	1.31E-13
23	ENSDARG00000045074	arl4d	6.59E-08	2.99E-12	1.2498614	0.72	0.139	0.700239542	3.17E-05	0.672081413	0.467	0.14	3.17E-05	5.97E-12
24	ENSDARG00000070491	hpcal4	7.27E-08	3.30E-12	0.896088089	0.68	0.105	7.30E-10	3.31E-14	1.203340939	0.567	0.055	3.30E-12	6.61E-14
25	ENSDARG00000019728	bmpr1aa	1.50E-07	6.79E-12	0.685324275	0.32	0.014	0.324593761	1.47E-05	0.559033672	0.2	0.018	1.47E-05	1.36E-11
26	ENSDARG00000057671	epas1b	1.62E-07	7.34E-12	1.285953835	0.44	0.038	1	0.008430797	0.646884014	0.167	0.043	0.008430797	1.47E-11
27	ENSDARG00000013415	lmna	1.69E-07	7.65E-12	0.84555126	0.32	0.014	0.052744806	2.39E-06	0.656241047	0.2	0.012	2.39E-06	1.53E-11
28	ENSDARG00000099918	arl4aa	2.27E-07	1.03E-11	0.915555331	0.32	0.014	3.09E-11	1.40E-15	1.288109839	0.5	0.024	1.03E-11	2.80E-15
29	ENSDARG00000021195	st8sia6	2.56E-07	1.16E-11	0.748418154	0.32	0.014	5.01E-07	2.27E-11	0.926978372	0.333	0.012	2.27E-11	2.32E-11
30	ENSDARG00000029722	hmgb2a	3.57E-07	1.62E-11	1.286248714	0.92	0.411	0.002794907	1.27E-07	1.051622703	0.833	0.451	1.27E-07	3.23E-11
31	ENSDARG00000076280	ppp1r1b	4.59E-07	2.08E-11	1.518299521	0.36	0.024	5.98E-07	2.71E-11	1.713861216	0.433	0.043	2.71E-11	4.16E-11
32	ENSDARG00000092903	zgc:153317	6.35E-07	2.88E-11	0.728708268	0.28	0.01	1	0.000431497	0.539163031	0.133	0.012	0.000431497	5.76E-11
33	ENSDARG00000036082	tph1b	6.77E-07	3.07E-11	3.243399363	0.28	0.01	0.066506818	3.02E-06	1.883087126	0.167	0.006	3.02E-06	6.14E-11
34	ENSDARG00000070148	cygb2	8.22E-07	3.73E-11	1.346791187	0.44	0.048	5.22E-13	2.37E-17	1.743688566	0.533	0.024	3.73E-11	4.73E-17
35	ENSDARG00000040190	qdpra	8.39E-07	3.80E-11	0.860799461	0.56	0.077	0.017567756	7.96E-07	0.868153938	0.333	0.049	7.96E-07	7.60E-11
36	ENSDARG00000033466	tagln2	8.64E-07	3.92E-11	1.62377279	0.4	0.038	0.046076763	2.09E-06	1.135508841	0.3	0.043	2.09E-06	7.84E-11
37	ENSDARG00000104100	bmpr1ba	1.10E-06	5.00E-11	0.771667739	0.36	0.024	8.15E-05	3.70E-09	0.798151648	0.433	0.055	3.70E-09	1.00E-10
38	ENSDARG00000101461	emp3b	1.60E-06	7.27E-11	0.940652428	0.24	0.005	1.06E-05	4.81E-10	1.458005167	0.267	0.006	4.81E-10	1.45E-10
39	ENSDARG00000007788	atp2b1b	1.61E-06	7.28E-11	0.321574521	0.2	0	1	6.32E-05	0.348784552	0.133	0.006	6.32E-05	1.46E-10
40	ENSDARG00000033706	adora2aa	1.61E-06	7.28E-11	0.617528963	0.2	0	1	0.000431497	0.337832698	0.133	0.012	0.000431497	1.46E-10
41	ENSDARG00000037153	atp6ap1b	1.61E-06	7.28E-11	0.537775443	0.2	0	1	0.005226067	0.255967391	0.167	0.037	0.005226067	1.46E-10
42	ENSDARG00000075833	lyve1a	1.61E-06	7.28E-11	1.382160027	0.2	0	0.001432516	6.49E-08	1.519958949	0.267	0.018	6.49E-08	1.46E-10
43	ENSDARG00000035569	cyp1d1	1.84E-06	8.33E-11	0.852082549	0.36	0.029	1	0.005316566	0.372367241	0.133	0.024	0.005316566	1.67E-10
44	ENSDARG00000013295	slc2a3a	2.27E-06	1.03E-10	0.843033619	0.56	0.081	3.18E-05	1.44E-09	1.002333182	0.467	0.061	1.44E-09	2.05E-10
45	ENSDARG00000003835	stom	3.22E-06	1.46E-10	0.821607579	0.56	0.086	7.52E-06	3.41E-10	1.196522165	0.433	0.049	3.41E-10	2.92E-10
46	ENSDARG00000100374	txnrd3	4.20E-06	1.90E-10	1.122903337	0.64	0.129	1	0.00099247	0.720260498	0.333	0.116	0.00099247	3.81E-10
47	ENSDARG00000015110	slc18a2	4.39E-06	1.99E-10	1.041393355	0.36	0.029	0.074577626	3.38E-06	0.649047176	0.167	0.006	3.38E-06	3.98E-10
48	ENSDARG00000009653	lhfpl2a	4.76E-06	2.16E-10	0.675660704	0.44	0.048	0.00855166	3.88E-07	0.772394892	0.433	0.085	3.88E-07	4.31E-10
49	ENSDARG00000069446	dbh	1.12E-05	5.09E-10	1.797164044	0.36	0.033	1	0.000171736	0.793384976	0.167	0.018	0.000171736	1.02E-09
50	ENSDARG00000099371	cygb1	1.54E-05	6.99E-10	0.920798364	0.36	0.033	0.98166824	4.45E-05	0.378771951	0.233	0.03	4.45E-05	1.40E-09
51	ENSDARG00000030614	syt1a	2.30E-05	1.04E-09	1.022142492	0.88	0.297	1.07E-13	4.84E-18	1.584630725	0.967	0.256	1.04E-09	9.68E-18
52	ENSDARG00000101677	chrnb4	2.31E-05	1.05E-09	0.74391088	0.36	0.033	0.003446551	1.56E-07	0.639515049	0.333	0.037	1.56E-07	2.09E-09
53	ENSDARG00000024831	crhbp	2.53E-05	1.15E-09	2.07422706	0.36	0.033	1	0.000670647	1.339951756	0.167	0.024	0.000670647	2.29E-09
54	ENSDARG00000059690	slc29a4	3.43E-05	1.56E-09	0.692921791	0.44	0.053	3.30E-05	1.50E-09	0.850375801	0.4	0.043	1.56E-09	2.99E-09
55	ENSDARG00000101701	bmp5	4.02E-05	1.82E-09	0.961395377	0.24	0.01	0.0351171	1.59E-06	0.757451066	0.2	0.012	1.59E-06	3.64E-09
56	ENSDARG00000061081	arpp21	4.07E-05	1.84E-09	2.050159236	0.52	0.105	3.68E-08	1.67E-12	1.780035469	0.567	0.079	1.84E-09	3.33E-12
57	ENSDARG00000060626	dgkaa	4.12E-05	1.87E-09	1.232125987	0.52	0.091	2.39E-07	1.08E-11	1.422537989	0.5	0.061	1.87E-09	2.17E-11
58	ENSDARG00000093760	si:ch211-197h24.9	4.54E-05	2.06E-09	0.650652282	0.24	0.01	1	5.98E-05	0.725248875	0.133	0.006	5.98E-05	4.12E-09
59	ENSDARG00000038709	si:dkeyp-66d1.7	6.54E-05	2.96E-09	0.581159678	0.24	0.01	0.339211593	1.54E-05	0.640631967	0.2	0.018	1.54E-05	5.93E-09
60	ENSDARG00000086881	ier2b	8.03E-05	3.64E-09	1.34120857	0.68	0.177	0.022473966	1.02E-06	1.019854442	0.5	0.134	1.02E-06	7.28E-09
61	ENSDARG00000010008	vim	8.35E-05	3.78E-09	1.135924458	0.92	0.431	3.65E-05	1.65E-09	1.130608508	0.9	0.427	3.78E-09	3.31E-09
62	ENSDARG00000093058	STMP1	9.94E-05	4.51E-09	0.945074462	0.76	0.22	5.70E-05	2.58E-09	0.856190786	0.7	0.189	4.51E-09	5.17E-09
63	ENSDARG00000070954	hmx2	0.00010382	4.71E-09	0.831884405	0.4	0.048	1.59E-07	7.19E-12	1.012923269	0.4	0.024	4.71E-09	1.44E-11
64	ENSDARG00000070966	insl5a	0.0001112	5.04E-09	2.314194631	0.2	0.005	1	0.00074572	0.852454957	0.167	0.024	0.00074572	1.01E-08
65	ENSDARG00000032849	ndrg1a	0.00013499	6.12E-09	0.651597076	0.28	0.019	0.000268031	1.22E-08	0.603533918	0.233	0.006	1.22E-08	1.22E-08
66	ENSDARG00000093021	FAM163A	0.000140392	6.36E-09	0.78109698	0.44	0.062	0.039781371	1.80E-06	0.811591071	0.3	0.043	1.80E-06	1.27E-08
67	ENSDARG00000033285	gsto2	0.000145594	6.60E-09	0.592513498	0.36	0.038	1	0.00052248	0.518984273	0.3	0.079	0.00052248	1.32E-08
68	ENSDARG00000074760	ttc7a	0.000146161	6.63E-09	0.555499662	0.2	0.005	0.000175426	7.95E-09	0.774192501	0.233	0.006	7.95E-09	1.33E-08
69	ENSDARG00000055875	pag1	0.000158502	7.19E-09	0.782671493	0.6	0.12	6.72E-07	3.05E-11	0.954975534	0.667	0.134	7.19E-09	6.09E-11
70	ENSDARG00000018025	tbx2a	0.000220772	1.00E-08	0.854913138	0.32	0.029	1.65E-05	7.47E-10	1.12140626	0.467	0.061	1.00E-08	1.49E-09
71	ENSDARG00000010052	ndrg3b	0.00044858	2.03E-08	0.732895102	0.72	0.182	1	0.131783612	0.253170093	0.333	0.207	0.131783612	4.07E-08
72	ENSDARG00000068910	nos1	0.000562299	2.55E-08	1.482137265	0.28	0.024	0.001298005	5.88E-08	1.610507813	0.267	0.018	5.88E-08	5.10E-08
73	ENSDARG00000056481	vat1	0.000715605	3.24E-08	1.022500272	0.64	0.177	4.69E-07	2.13E-11	1.172356289	0.7	0.152	3.24E-08	4.25E-11
74	ENSDARG00000037159	oprd1b	0.000759722	3.44E-08	0.768522391	0.24	0.014	6.05E-05	2.74E-09	0.866100915	0.3	0.018	3.44E-08	5.49E-09
75	ENSDARG00000039579	cfd	0.000759722	3.44E-08	1.494826723	0.24	0.014	1	5.82E-05	1.25694919	0.2	0.024	5.82E-05	6.89E-08
76	ENSDARG00000029353	serpine2	0.000811396	3.68E-08	1.838604378	0.44	0.077	0.003407591	1.54E-07	1.00935781	0.467	0.098	1.54E-07	7.36E-08
77	ENSDARG00000020187	GCA	0.000846622	3.84E-08	0.684147447	0.4	0.057	1	0.000232953	0.554352736	0.4	0.134	0.000232953	7.68E-08
78	ENSDARG00000062363	phex	0.000871014	3.95E-08	1.284838043	0.32	0.033	1	0.000906621	0.912165293	0.233	0.049	0.000906621	7.90E-08
79	ENSDARG00000010630	hoxb6a	0.000940426	4.26E-08	0.537013108	0.4	0.053	1	0.002940576	0.496866877	0.267	0.079	0.002940576	8.53E-08
80	ENSDARG00000038794	zgc:113531	0.001101534	4.99E-08	0.61971697	0.24	0.014	1	0.000254688	0.410800329	0.2	0.03	0.000254688	9.99E-08
81	ENSDARG00000099465	rnf213a	0.001101534	4.99E-08	0.434691619	0.24	0.014	1	0.000145637	0.518799118	0.167	0.018	0.000145637	9.99E-08
82	ENSDARG00000058646	ptprna	0.001150944	5.22E-08	0.775022258	0.48	0.086	0.049659745	2.25E-06	0.69326252	0.433	0.098	2.25E-06	1.04E-07
83	ENSDARG00000025024	pnoca	0.001237254	5.61E-08	1.62353585	0.28	0.024	0.297140253	1.35E-05	1.578271717	0.2	0.018	1.35E-05	1.12E-07
84	ENSDARG00000068374	si:ch211-132b12.7	0.001776766	8.05E-08	0.562604038	0.36	0.048	0.002134431	9.68E-08	0.824783638	0.333	0.043	9.68E-08	1.61E-07
85	ENSDARG00000074860	slc5a7a	0.002077403	9.42E-08	0.84212979	0.4	0.057	1.17E-06	5.31E-11	1.279767086	0.467	0.049	9.42E-08	1.06E-10
86	ENSDARG00000006120	tbx2b	0.002156385	9.78E-08	0.6625865	0.52	0.105	2.35E-08	1.06E-12	1.086748076	0.6	0.079	9.78E-08	2.13E-12
87	ENSDARG00000103980	ets2	0.002223101	1.01E-07	0.867123384	0.44	0.077	1	0.001567721	0.367441821	0.2	0.043	0.001567721	2.02E-07
88	ENSDARG00000043299	nmu	0.002600385	1.18E-07	1.916374895	0.2	0.01	6.77E-06	3.07E-10	1.767769381	0.333	0.018	1.18E-07	6.14E-10
89	ENSDARG00000069928	prkceb	0.002682922	1.22E-07	0.543063226	0.32	0.038	1	6.72E-05	0.430816592	0.233	0.037	6.72E-05	2.43E-07
90	ENSDARG00000034268	slit3	0.003443849	1.56E-07	0.695510576	0.52	0.105	0.013813129	6.26E-07	0.729643997	0.467	0.098	6.26E-07	3.12E-07
91	ENSDARG00000013057	hoxb5a	0.003904427	1.77E-07	0.96679213	0.64	0.172	0.001464481	6.64E-08	1.126290336	0.633	0.189	1.77E-07	1.33E-07
92	ENSDARG00000004621	gpm6ab	0.004191399	1.90E-07	-1.503369251	0.36	0.847	1	0.000254838	-1.088286208	0.367	0.72	0.000254838	3.80E-07
93	ENSDARG00000043795	arhgdia	0.004243032	1.92E-07	0.752899172	0.72	0.239	1	0.002878785	0.477996143	0.467	0.226	0.002878785	3.85E-07
94	ENSDARG00000046148	tnfaip8l2b	0.004482575	2.03E-07	1.045845699	0.24	0.019	8.60E-10	3.90E-14	1.444433413	0.4	0.012	2.03E-07	7.80E-14
95	ENSDARG00000079305	hbae3	0.004532978	2.06E-07	1.968604137	0.36	0.048	1	0.180038009	-0.493792942	0.033	0.11	0.180038009	4.11E-07
96	ENSDARG00000016457	irf9	0.005202445	2.36E-07	0.62776932	0.4	0.067	1	0.009543094	0.273845621	0.167	0.043	0.009543094	4.72E-07
97	ENSDARG00000056653	fhl1b	0.005814738	2.64E-07	1.147291761	0.32	0.043	1	0.000424053	1.187073732	0.3	0.085	0.000424053	5.27E-07
98	ENSDARG00000023712	mao	0.00673387	3.05E-07	1.079443413	0.36	0.057	2.42E-11	1.10E-15	1.374652909	0.467	0.018	3.05E-07	2.20E-15
99	ENSDARG00000007406	phox2a	0.008009864	3.63E-07	0.877142239	0.96	0.478	2.64E-06	1.20E-10	1.063524045	0.967	0.421	3.63E-07	2.39E-10
100	ENSDARG00000011473	calcrla	0.008080134	3.66E-07	0.814606098	0.44	0.081	0.152597265	6.92E-06	0.786724334	0.3	0.049	6.92E-06	7.33E-07
101	ENSDARG00000003420	chrna5	0.008543207	3.87E-07	1.107475237	0.64	0.22	6.70E-11	3.04E-15	1.50376387	0.8	0.152	3.87E-07	6.07E-15
102	ENSDARG00000061918	cplx2	0.008910819	4.04E-07	0.91858727	0.6	0.182	1.54E-05	6.99E-10	1.055593684	0.667	0.165	4.04E-07	1.40E-09
103	ENSDARG00000068760	tnks1bp1	0.008911784	4.04E-07	0.763910788	0.16	0.005	1	0.006828948	0.288953969	0.133	0.024	0.006828948	8.08E-07
104	ENSDARG00000099195	ier2a	0.010261247	4.65E-07	1.174881963	0.56	0.163	0.000301912	1.37E-08	1.071382681	0.567	0.122	4.65E-07	2.74E-08
105	ENSDARG00000059327	gata2a	0.012523521	5.68E-07	0.792080794	0.32	0.043	1	0.000278717	0.611004074	0.233	0.043	0.000278717	1.14E-06
106	ENSDARG00000074560	CHST8	0.013921845	6.31E-07	0.573481672	0.36	0.057	1	9.87E-05	0.489385116	0.3	0.067	9.87E-05	1.26E-06
107	ENSDARG00000002632	anxa11b	0.014234195	6.45E-07	0.692434656	0.76	0.239	0.26312478	1.19E-05	0.605716405	0.7	0.287	1.19E-05	1.29E-06
108	ENSDARG00000062350	synm	0.01498789	6.79E-07	0.483818757	0.32	0.043	1	0.003765026	0.251284737	0.2	0.049	0.003765026	1.36E-06
109	ENSDARG00000059473	kank4	0.01588422	7.20E-07	0.630701023	0.4	0.072	0.446915915	2.03E-05	0.539409727	0.4	0.098	2.03E-05	1.44E-06
110	ENSDARG00000031683	fosab	0.018686118	8.47E-07	1.530096807	0.72	0.311	2.60E-06	1.18E-10	1.667102759	0.867	0.293	8.47E-07	2.35E-10
111	ENSDARG00000104701	map7d1b	0.019762593	8.96E-07	0.776056613	0.56	0.148	1	0.001227264	0.48720351	0.367	0.122	0.001227264	1.79E-06
112	ENSDARG00000062460	sgk3	0.023094753	1.05E-06	0.660774841	0.28	0.033	0.114166604	5.18E-06	0.609250692	0.233	0.024	5.18E-06	2.09E-06
113	ENSDARG00000042630	hebp2	0.023883515	1.08E-06	0.499224637	0.2	0.014	1	0.013522365	0.306401978	0.133	0.03	0.013522365	2.17E-06
114	ENSDARG00000105529	vgf	0.032025722	1.45E-06	1.317454	0.52	0.134	0.000813696	3.69E-08	1.43208696	0.533	0.122	1.45E-06	7.38E-08
115	ENSDARG00000038729	s100z	0.036686742	1.66E-06	1.314907851	0.24	0.024	1	0.002299895	0.46886996	0.133	0.018	0.002299895	3.33E-06
116	ENSDARG00000086309	erlec1	0.036686742	1.66E-06	0.511149565	0.24	0.024	1	0.004431365	0.413007943	0.167	0.037	0.004431365	3.33E-06
117	ENSDARG00000019274	rasd1	0.037844146	1.72E-06	1.358155085	0.4	0.081	1	0.000187956	1.033454321	0.267	0.061	0.000187956	3.43E-06
118	ENSDARG00000075536	cpne1	0.038754586	1.76E-06	0.525884264	0.72	0.22	0.293872987	1.33E-05	0.574047197	0.567	0.183	1.33E-05	3.51E-06
119	ENSDARG00000020239	lpin1	0.047212043	2.14E-06	1.003227292	0.72	0.273	0.010424941	4.73E-07	0.920202025	0.8	0.299	2.14E-06	9.45E-07
120	ENSDARG00000038574	scg2b	0.051034587	2.31E-06	1.007643984	0.88	0.44	0.001896751	8.60E-08	0.919043472	0.767	0.305	2.31E-06	1.72E-07
121	ENSDARG00000070955	hmx3a	0.069326695	3.14E-06	0.70640059	0.4	0.077	6.59E-05	2.99E-09	0.902871435	0.333	0.024	3.14E-06	5.97E-09
122	ENSDARG00000054794	plcxd3	0.071247999	3.23E-06	0.855189377	0.56	0.172	1	0.000520536	0.744707766	0.467	0.183	0.000520536	6.46E-06
123	ENSDARG00000056656	tspan18a	0.074214222	3.36E-06	1.425404561	0.4	0.096	9.63E-10	4.36E-14	1.724958479	0.667	0.098	3.36E-06	8.73E-14
124	ENSDARG00000087616	maptb	0.076010677	3.45E-06	1.002979175	0.72	0.321	0.50623563	2.30E-05	0.6515139	0.733	0.323	2.30E-05	6.89E-06
125	ENSDARG00000071036	si:dkey-286j15.3	0.081961747	3.72E-06	0.584539015	0.32	0.053	1	0.005844109	0.334444081	0.133	0.024	0.005844109	7.43E-06
126	ENSDARG00000026531	alcama	0.08876072	4.02E-06	0.766796077	0.84	0.402	5.47E-05	2.48E-09	1.051785067	0.933	0.396	4.02E-06	4.96E-09
127	ENSDARG00000098486	tollip	0.096254939	4.36E-06	0.624054909	0.52	0.139	0.336690698	1.53E-05	0.682519287	0.5	0.165	1.53E-05	8.73E-06
128	ENSDARG00000090120	si:dkey-248g21.1	0.110002645	4.99E-06	0.432779754	0.28	0.038	1	0.01389358	0.346246564	0.133	0.03	0.01389358	9.97E-06
129	ENSDARG00000029692	rufy3	0.127754459	5.79E-06	0.597169499	0.4	0.086	1	0.008444675	0.400577752	0.233	0.079	0.008444675	1.16E-05
130	ENSDARG00000002912	adipor1a	0.130859732	5.93E-06	0.404957513	0.48	0.12	1	0.013304093	0.417185931	0.267	0.104	0.013304093	1.19E-05
131	ENSDARG00000078768	abhd15a	0.138072331	6.26E-06	0.737472765	0.52	0.144	1	0.001033482	0.80665515	0.333	0.116	0.001033482	1.25E-05
132	ENSDARG00000100020	pim1	0.159119512	7.21E-06	0.757888183	0.68	0.244	1	0.01408402	0.497745817	0.433	0.232	0.01408402	1.44E-05
133	ENSDARG00000097897	sgip1a	0.160809947	7.29E-06	0.608169573	0.52	0.144	0.008440419	3.83E-07	0.836478969	0.5	0.122	7.29E-06	7.65E-07
134	ENSDARG00000090654	gak	0.167998762	7.62E-06	0.451816576	0.2	0.019	1	0.001524356	0.358671746	0.2	0.043	0.001524356	1.52E-05
135	ENSDARG00000013804	capns1b	0.168958181	7.66E-06	0.611922924	0.68	0.234	1	0.003214469	0.476148018	0.467	0.22	0.003214469	1.53E-05
136	ENSDARG00000030621	th	0.172549041	7.82E-06	0.415030148	0.16	0.01	0.066506818	3.02E-06	0.473974102	0.167	0.006	7.82E-06	6.03E-06
137	ENSDARG00000060070	adcy7	0.172549041	7.82E-06	0.326040988	0.16	0.01	0.023066147	1.05E-06	0.574821757	0.233	0.018	7.82E-06	2.09E-06
138	ENSDARG00000026871	uchl1	0.180939689	8.20E-06	0.808239142	0.76	0.321	1	0.002279133	0.502330065	0.533	0.256	0.002279133	1.64E-05
139	ENSDARG00000069846	zgc:162944	0.191097449	8.66E-06	0.620970144	0.36	0.067	1	0.002341232	0.349137872	0.233	0.061	0.002341232	1.73E-05
140	ENSDARG00000057652	dbpb	0.193155749	8.76E-06	0.600722085	0.4	0.091	1	0.00028498	0.574128035	0.333	0.098	0.00028498	1.75E-05
141	ENSDARG00000087188	nfil3-6	0.202404044	9.18E-06	0.441888628	0.16	0.01	1	0.070537658	0.342641061	0.133	0.049	0.070537658	1.84E-05
142	ENSDARG00000008904	smarca2	0.208456679	9.45E-06	0.555424072	0.36	0.072	0.029727645	1.35E-06	0.861432806	0.4	0.079	9.45E-06	2.70E-06
143	ENSDARG00000059043	ntf3	0.209036149	9.48E-06	0.610383378	0.2	0.019	0.061333733	2.78E-06	0.449867782	0.2	0.012	9.48E-06	5.56E-06
144	ENSDARG00000001463	tdh2	0.219902371	9.97E-06	0.425645552	0.36	0.067	0.502504162	2.28E-05	0.599648262	0.367	0.079	2.28E-05	1.99E-05
145	ENSDARG00000044254	anxa3b	0.225978661	1.02E-05	0.649026419	0.48	0.139	0.000117357	5.32E-09	0.889735308	0.6	0.146	1.02E-05	1.06E-08
146	ENSDARG00000056030	hoxb7a	0.226570628	1.03E-05	1.231585733	0.28	0.048	1	0.479550661	0.53244023	0.133	0.098	0.479550661	2.05E-05
147	ENSDARG00000056262	slc35g2a	0.234635	1.06E-05	1.173732985	0.6	0.23	1	0.007919576	0.787323121	0.333	0.146	0.007919576	2.13E-05
148	ENSDARG00000061099	nfasca	0.243101209	1.10E-05	0.754851711	0.52	0.163	0.710651024	3.22E-05	0.511331494	0.533	0.183	3.22E-05	2.20E-05
149	ENSDARG00000078113	atp5mea	0.246304656	1.12E-05	0.591710276	0.68	0.254	1	4.94E-05	0.503033621	0.533	0.189	4.94E-05	2.23E-05
150	ENSDARG00000040988	tpi1b	0.270000243	1.22E-05	0.664306468	0.92	0.474	0.020250049	9.18E-07	0.82179365	0.8	0.378	1.22E-05	1.84E-06
151	ENSDARG00000020298	btg2	0.288257376	1.31E-05	0.897203432	0.48	0.134	0.726487033	3.29E-05	0.655861261	0.5	0.152	3.29E-05	2.61E-05
152	ENSDARG00000058354	selenot1a	0.309191616	1.40E-05	0.435862417	0.68	0.225	1	0.694214465	-0.254307506	0.367	0.287	0.694214465	2.80E-05
153	ENSDARG00000013613	anxa13l	0.315325111	1.43E-05	0.79244085	0.76	0.306	0.2733304	1.24E-05	0.694425403	0.7	0.287	1.43E-05	2.48E-05
154	ENSDARG00000031981	pcbd1	0.321944892	1.46E-05	0.545009266	0.48	0.129	1	0.000744741	0.341650745	0.367	0.116	0.000744741	2.92E-05
155	ENSDARG00000033609	map1lc3a	0.333613416	1.51E-05	0.616896761	0.84	0.359	0.888806201	4.03E-05	0.711241073	0.7	0.335	4.03E-05	3.02E-05
156	ENSDARG00000058454	dynll1	0.347932819	1.58E-05	0.797788028	0.96	0.722	0.006411321	2.91E-07	0.864806418	1	0.622	1.58E-05	5.81E-07
157	ENSDARG00000040177	rgs16	0.352828721	1.60E-05	0.866302593	0.36	0.077	7.44E-05	3.37E-09	1.292762325	0.3	0.018	1.60E-05	6.74E-09
158	ENSDARG00000032619	tob1a	0.353880099	1.60E-05	0.938704761	0.88	0.44	1	7.33E-05	0.927286323	0.767	0.47	7.33E-05	3.21E-05
159	ENSDARG00000101967	sult4a1	0.378776765	1.72E-05	0.718382573	0.76	0.359	0.000927079	4.20E-08	0.932461285	0.833	0.305	1.72E-05	8.41E-08
160	ENSDARG00000055455	gpm6aa	0.380443351	1.72E-05	-2.163865028	0.32	0.665	1	0.000116916	-1.536402573	0.267	0.616	0.000116916	3.45E-05
161	ENSDARG00000052371	higd2a	0.392998077	1.78E-05	0.73126326	0.48	0.148	1	0.009212377	0.252152382	0.3	0.116	0.009212377	3.56E-05
162	ENSDARG00000097236	si:ch73-147o17.1	0.413172227	1.87E-05	0.517389523	0.44	0.11	1	0.000114074	0.45897198	0.333	0.079	0.000114074	3.75E-05
163	ENSDARG00000078247	vip	0.453877989	2.06E-05	1.628799737	0.28	0.048	2.89E-06	1.31E-10	1.999974257	0.4	0.037	2.06E-05	2.62E-10
164	ENSDARG00000011583	cry1ab	0.471570437	2.14E-05	0.65349702	0.32	0.062	1	0.027961932	0.434237331	0.2	0.079	0.027961932	4.28E-05
165	ENSDARG00000055751	fosb	0.482740126	2.19E-05	0.76672039	0.24	0.033	1	0.002217491	0.25413594	0.133	0.018	0.002217491	4.38E-05
166	ENSDARG00000055305	ret	0.505727696	2.29E-05	0.729819894	0.4	0.1	0.112335069	5.09E-06	0.684325067	0.533	0.152	2.29E-05	1.02E-05
167	ENSDARG00000067981	zgc:103697	0.556466422	2.52E-05	0.556802575	0.52	0.158	0.237803106	1.08E-05	0.6742901	0.433	0.122	2.52E-05	2.16E-05
168	ENSDARG00000004932	anos1b	0.576100535	2.61E-05	0.325672811	0.12	0.005	0.004541565	2.06E-07	0.412647057	0.2	0.006	2.61E-05	4.12E-07
169	ENSDARG00000032896	xgb	0.576100535	2.61E-05	0.293960423	0.12	0.005	0.002254816	1.02E-07	0.603798746	0.233	0.012	2.61E-05	2.04E-07
170	ENSDARG00000042368	kif26aa	0.576100535	2.61E-05	0.375096283	0.12	0.005	0.055874395	2.53E-06	0.404039501	0.133	0	2.61E-05	5.07E-06
171	ENSDARG00000006353	itga5	0.612623208	2.78E-05	0.390267002	0.12	0.005	0.00014984	6.79E-09	0.593723731	0.2	0	2.78E-05	1.36E-08
172	ENSDARG00000100170	pam	0.653478552	2.96E-05	0.756855977	0.64	0.273	4.84E-05	2.20E-09	1.129522863	0.633	0.152	2.96E-05	4.39E-09
173	ENSDARG00000026736	il11ra	0.692376283	3.14E-05	0.303329482	0.12	0.005	1	0.001649483	0.483267146	0.133	0.018	0.001649483	6.28E-05
174	ENSDARG00000055899	lzic	0.709077779	3.21E-05	0.553619472	0.44	0.12	0.009611179	4.36E-07	0.626451683	0.367	0.061	3.21E-05	8.71E-07
175	ENSDARG00000098990	zgc:162858	0.829219862	3.76E-05	0.831074376	0.56	0.206	6.76E-07	3.06E-11	1.269627989	0.633	0.128	3.76E-05	6.13E-11
176	ENSDARG00000094836	si:ch211-195b15.8	0.869825777	3.94E-05	0.657288427	0.8	0.316	1	0.000949808	0.574384246	0.667	0.36	0.000949808	7.89E-05
177	ENSDARG00000016301	zgc:65894	0.918399052	4.16E-05	0.732946688	0.92	0.478	1	0.000187222	0.553784218	0.867	0.512	0.000187222	8.33E-05
178	ENSDARG00000039872	lamtor2	0.929311112	4.21E-05	0.58021354	0.64	0.249	1	0.000188995	0.433803764	0.567	0.213	0.000188995	8.43E-05
179	ENSDARG00000074848	smim7	0.971058754	4.40E-05	0.565280981	0.52	0.167	1	0.015681012	0.351497455	0.367	0.177	0.015681012	8.80E-05
180	ENSDARG00000094300	nupr1a	0.992928606	4.50E-05	0.596134106	0.84	0.493	0.033926429	1.54E-06	0.655481548	0.867	0.415	4.50E-05	3.08E-06
181	ENSDARG00000040455	unc50	0.994812118	4.51E-05	0.473050911	0.36	0.081	1	0.057715649	0.278571273	0.167	0.067	0.057715649	9.02E-05
182	ENSDARG00000000175	hoxb2a	1	0.500413926	-0.284096455	0.08	0.124	1	0.016735556	0.507682363	0.3	0.134	0.500413926	0.033191033
183	ENSDARG00000000563	ttn.1	1	0.296715909	-0.485695302	0.08	0.148	1	0.955827958	-0.31369657	0.2	0.177	0.955827958	0.505391487
184	ENSDARG00000000568	ell	1	0.054834951	0.25528114	0.2	0.081	1	0.000188038	0.595374858	0.3	0.073	0.054834951	0.000376041
185	ENSDARG00000001578	echs1	1	0.006768329	0.336430715	0.4	0.163	1	0.000448945	0.458212116	0.4	0.134	0.006768329	0.000897688
186	ENSDARG00000001950	ak1	1	0.040508956	-0.649688855	0.52	0.632	1	0.437184138	-0.364492161	0.7	0.616	0.437184138	0.079376937
187	ENSDARG00000002131	celf2	1	0.009816458	-0.955147234	0.04	0.278	1	0.035851444	-0.771580976	0.033	0.183	0.035851444	0.019536554
188	ENSDARG00000002216	tbx3a	1	0.000168709	0.67935906	0.4	0.115	6.33E-05	2.87E-09	0.732883787	0.5	0.073	0.000168709	5.74E-09
189	ENSDARG00000002300	p2rx2	1	0.872224219	-1.279203272	0.12	0.12	1	0.655842434	-0.631027759	0.133	0.098	0.872224219	0.88155557
190	ENSDARG00000002362	ubald1a	1	0.007771987	0.345043172	0.44	0.191	1	0.000161224	0.54718061	0.467	0.165	0.007771987	0.000322422
191	ENSDARG00000002369	UBB	1	0.000973121	0.541905763	0.68	0.34	0.104523094	4.74E-06	0.740476121	0.7	0.287	0.000973121	9.48E-06
192	ENSDARG00000002523	hsdl2	1	0.021235526	0.285401322	0.32	0.139	1	0.001174808	0.45495965	0.367	0.128	0.021235526	0.002348237
193	ENSDARG00000002564	syngr1a	1	0.025751972	0.256804973	0.32	0.139	1	0.000898354	0.494128914	0.3	0.091	0.025751972	0.001795902
194	ENSDARG00000002587	dpysl3	1	0.020449359	0.279819738	0.48	0.244	1	0.00088448	0.56055318	0.533	0.238	0.020449359	0.001768177
195	ENSDARG00000002589	mylpfb	1	0.083619389	-0.703166531	0.52	0.569	1	0.34715814	-0.642813373	0.4	0.457	0.34715814	0.160246576
196	ENSDARG00000002768	pvalb2	1	0.004576226	-0.592616897	1	1	1	0.002206267	-0.604350541	1	1	0.004576226	0.004407666
197	ENSDARG00000003032	eif4a1b	1	0.035418599	-0.443799651	0.72	0.761	1	0.106171941	-0.379371979	0.733	0.701	0.106171941	0.06958272
198	ENSDARG00000003151	skp1	1	0.00686836	0.30441378	1	0.656	1	0.001330719	0.408112222	0.9	0.628	0.00686836	0.002659667
199	ENSDARG00000003382	cwc25	1	0.012346184	0.51547846	0.32	0.134	1	0.006860364	0.280344837	0.367	0.146	0.012346184	0.013673663
200	ENSDARG00000003486	ppp1caa	1	0.003116316	0.424965202	0.56	0.263	0.105518077	4.78E-06	0.880330132	0.533	0.177	0.003116316	9.57E-06
201	ENSDARG00000003599	rpl3	1	0.359619383	-0.33038785	1	0.928	1	0.000902422	-0.556849343	0.967	0.951	0.359619383	0.00180403
202	ENSDARG00000003655	tmem59l	1	0.012105903	-0.709668862	0.6	0.67	1	0.761193472	-0.37512241	0.633	0.561	0.761193472	0.024065253
203	ENSDARG00000003680	runx1t1	1	0.222289469	-0.461519578	0.04	0.12	1	0.123132106	-0.477684741	0.033	0.128	0.222289469	0.231102697
204	ENSDARG00000003705	prnprs3	1	4.68E-05	0.603448238	0.72	0.306	1	0.001559094	0.286644594	0.667	0.335	0.001559094	9.36E-05
205	ENSDARG00000003754	tspan2a	1	0.759859415	-0.338074961	0.4	0.311	1	1	-0.317701059	0.3	0.274	1	0.942332499
206	ENSDARG00000003795	idh2	1	0.710420071	-0.29963427	0.36	0.373	1	0.365855982	-0.436449463	0.267	0.323	0.710420071	0.597861364
207	ENSDARG00000003952	pfn2	1	0.552491978	-0.283400676	0.6	0.507	1	0.007945285	0.410981169	0.733	0.451	0.552491978	0.015827442
208	ENSDARG00000003971	isl2a	1	0.001303001	-1.736308052	0	0.311	1	0.000105278	-1.674104131	0.033	0.415	0.001303001	0.000210544
209	ENSDARG00000004034	arhgdig	1	0.493318465	-0.60335515	0.32	0.349	1	0.239850851	0.402302812	0.333	0.244	0.493318465	0.422173272
210	ENSDARG00000004049	marcksa	1	0.101516596	-0.502052432	0.04	0.163	1	0.400125711	-0.345008243	0.133	0.189	0.400125711	0.192727573
211	ENSDARG00000004060	bhlhe40	1	0.000148288	0.425696794	0.68	0.273	0.00013812	6.26E-09	1.237493044	0.733	0.256	0.000148288	1.25E-08
212	ENSDARG00000004094	acsbg2	1	0.00096608	0.508985812	0.48	0.187	1	0.032074539	0.31528561	0.333	0.165	0.032074539	0.001931227
213	ENSDARG00000004115	mgat4b	1	0.32889312	-0.490925038	0.08	0.148	1	0.167419646	-0.411545712	0.033	0.116	0.32889312	0.306809954
214	ENSDARG00000004472	atat1	1	0.050720617	0.29248342	0.36	0.196	0.948257379	4.30E-05	0.637018838	0.533	0.183	0.050720617	8.60E-05
215	ENSDARG00000004588	sox4a	1	0.198457767	-1.009571609	0.2	0.282	1	0.011751485	-1.482810788	0.2	0.402	0.198457767	0.023364873
216	ENSDARG00000004757	ybx1	1	0.002673683	-0.468542009	0.92	0.89	1	0.002017365	-0.471385416	0.967	0.848	0.002673683	0.00403066
217	ENSDARG00000004988	ppp3ca	1	0.145979557	-0.453003459	0.04	0.144	1	0.078064524	-0.582558333	0.033	0.152	0.145979557	0.150034979
218	ENSDARG00000005368	mcamb	1	0.002233226	0.317051964	0.2	0.043	1	0.000377393	0.406378305	0.133	0.012	0.002233226	0.000754644
219	ENSDARG00000005423	pgam1a	1	0.001910666	0.475884467	0.36	0.124	1	0.005066704	0.360851795	0.333	0.128	0.005066704	0.003817682
220	ENSDARG00000005513	naca	1	0.070030254	-0.284235784	1	0.947	1	0.008244399	-0.312043735	1	0.97	0.070030254	0.016420829
221	ENSDARG00000005559	pou4f1	1	0.156944797	-0.562154727	0.04	0.139	1	0.02998996	-0.879281982	0	0.14	0.156944797	0.059080522
222	ENSDARG00000005586	zbtb20	1	0.950570628	-0.312896068	0.16	0.139	1	0.045059407	-0.70654897	0.033	0.171	0.950570628	0.088088464
223	ENSDARG00000005791	rpl28	1	0.1090951	-0.271833514	0.96	0.947	1	0.034270811	-0.359785084	1	0.933	0.1090951	0.067367133
224	ENSDARG00000005840	got2b	1	0.25702332	-0.438365139	0.24	0.311	1	0.045533922	-0.536672734	0.167	0.341	0.25702332	0.088994505
225	ENSDARG00000005842	cd9a	1	0.045912939	-0.743584183	0.2	0.364	1	0.319274503	-0.449710749	0.2	0.268	0.319274503	0.089717879
226	ENSDARG00000005891	cyb5r3	1	8.80E-05	0.443999735	0.32	0.072	0.505548077	2.29E-05	0.534620494	0.267	0.043	8.80E-05	4.58E-05
227	ENSDARG00000005980	sfswap	1	0.000914917	0.379929089	0.2	0.038	1	0.079099994	0.384271738	0.167	0.073	0.079099994	0.001828998
228	ENSDARG00000006125	csnk1db	1	0.868125103	-0.319550038	0.4	0.311	1	0.019681782	0.29316397	0.5	0.274	0.868125103	0.038976191
229	ENSDARG00000006215	akr1b1	1	0.00034552	0.774494874	0.48	0.167	1	0.000345053	0.588142649	0.4	0.134	0.00034552	0.000689988
230	ENSDARG00000006260	tuba8l4	1	0.060818395	0.285997948	0.72	0.483	1	0.007563067	0.303372807	0.8	0.451	0.060818395	0.015068935
231	ENSDARG00000006300	psmd9	1	0.014583147	0.313246205	0.2	0.062	1	0.025683165	0.278655759	0.2	0.073	0.025683165	0.028953626
232	ENSDARG00000006316	rpl23a	1	0.071699145	-0.32334272	0.96	0.923	1	0.033674763	-0.309220601	1	0.933	0.071699145	0.066215536
233	ENSDARG00000006546	ak4	1	0.576125409	-0.310804837	0.2	0.234	1	0.008980954	0.295496417	0.333	0.146	0.576125409	0.017881251
234	ENSDARG00000006691	rpl12	1	0.011741188	-0.484499888	1	0.947	1	0.000102769	-0.594122139	0.967	0.921	0.011741188	0.000205528
235	ENSDARG00000006837	mycn	1	0.134307668	-0.604683533	0.08	0.201	1	0.007463675	-1.025543562	0.033	0.25	0.134307668	0.014871644
236	ENSDARG00000006889	mpped2a	1	0.001111587	0.283434013	0.44	0.158	0.01384964	6.28E-07	0.806487184	0.5	0.122	0.001111587	1.26E-06
237	ENSDARG00000007149	l1cama	1	0.004815892	0.416396398	0.28	0.091	1	0.00157859	0.408253389	0.267	0.073	0.004815892	0.003154688
238	ENSDARG00000007171	aig1	1	0.400300041	-0.289789602	0.12	0.187	1	0.169326657	-0.433104246	0.067	0.159	0.400300041	0.309981796
239	ENSDARG00000007184	zbtb16a	1	0.907283284	-0.261025047	0.12	0.12	1	0.157346956	-0.498133061	0.033	0.116	0.907283284	0.289935848
240	ENSDARG00000007275	si:ch211-251b21.1	1	0.873769889	-0.333044417	0.2	0.177	1	0.78545286	-0.551875239	0.167	0.177	0.873769889	0.953969525
241	ENSDARG00000007276	ela3l	1	0.11631774	-0.648908224	0.04	0.153	1	0.156530164	-0.518004857	0.067	0.165	0.156530164	0.219105664
242	ENSDARG00000007320	rpl7	1	0.026023049	-0.293618093	1	0.967	1	0.001405146	-0.370373266	1	0.982	0.026023049	0.002808318
243	ENSDARG00000007323	chmp4bb	1	0.001450566	0.395364584	0.36	0.124	1	0.00894753	0.268237235	0.4	0.183	0.00894753	0.002899028
244	ENSDARG00000007824	camta1b	1	0.007144699	-1.025919201	0	0.234	1	0.008899652	-1.008562277	0.067	0.287	0.008899652	0.014238352
245	ENSDARG00000007825	map2k1	1	0.00129408	0.278036967	0.24	0.057	1	7.93E-05	0.426820914	0.3	0.061	0.00129408	0.000158614
246	ENSDARG00000007836	ctsla	1	0.244087944	-0.519263798	0.44	0.526	1	0.593607867	-0.339004879	0.5	0.488	0.593607867	0.428596964
247	ENSDARG00000007982	onecut1	1	0.003856333	-1.246452068	0	0.263	1	0.016943604	-0.641100736	0.067	0.274	0.016943604	0.007697795
248	ENSDARG00000008153	serinc5	1	0.72990076	-0.290167646	0.28	0.297	1	0.437970461	-0.303723256	0.167	0.226	0.72990076	0.684122797
249	ENSDARG00000008310	ip6k2a	1	0.014905213	0.448722732	0.56	0.33	7.01E-09	3.18E-13	1.338039021	0.9	0.262	0.014905213	6.36E-13
250	ENSDARG00000008363	mcl1b	1	0.428394809	-0.384211104	0.08	0.129	1	0.400358819	-0.335000291	0.1	0.159	0.428394809	0.640430454
251	ENSDARG00000008413	atp11a	1	0.000772761	0.298253712	0.24	0.053	1	0.000574788	0.592641889	0.2	0.037	0.000772761	0.001149245
252	ENSDARG00000008502	pno1	1	0.721563392	-0.278564358	0.48	0.426	1	0.594551035	-0.257843704	0.467	0.433	0.721563392	0.835611137
253	ENSDARG00000008803	marcksb	1	0.162166854	-0.498705986	0.36	0.455	1	0.061538271	-0.614992136	0.433	0.512	0.162166854	0.119289582
254	ENSDARG00000008829	chga	1	0.997001894	-0.393987366	0.36	0.321	1	0.807903848	-0.349341157	0.3	0.287	0.997001894	0.963099069
255	ENSDARG00000008859	mylipa	1	0.031357765	0.353476392	0.28	0.129	1	0.001648393	0.351418027	0.333	0.104	0.031357765	0.003294069
256	ENSDARG00000009285	rpl15	1	0.004917858	-0.465367776	0.96	0.933	1	0.001362226	-0.403984325	1	0.951	0.004917858	0.002722597
257	ENSDARG00000009336	aif1l	1	0.030368184	-0.6051045	0	0.163	1	0.185758364	-0.312752941	0.1	0.207	0.185758364	0.059814141
258	ENSDARG00000009505	prelid3b	1	0.036626445	0.432237639	0.44	0.234	0.765395151	3.47E-05	0.656343311	0.567	0.201	0.036626445	6.94E-05
259	ENSDARG00000009950	edf1	1	0.014153885	0.300989793	0.8	0.488	1	0.000632317	0.393198195	0.9	0.451	0.014153885	0.001264233
260	ENSDARG00000009978	icn	1	0.024795153	0.254297211	0.6	0.325	1	0.578958613	-0.544590654	0.367	0.372	0.578958613	0.048975506
261	ENSDARG00000010083	rbfox3a	1	0.052809185	-1.028671652	0.16	0.321	1	0.003248887	-1.370249174	0.033	0.28	0.052809185	0.006487218
262	ENSDARG00000010137	ldb1a	1	0.000304421	0.452495742	0.64	0.258	1	0.068560463	0.348054593	0.4	0.274	0.068560463	0.000608749
263	ENSDARG00000010160	rps15a	1	0.009995852	-0.380571408	1	0.99	1	0.000444889	-0.416362536	1	0.97	0.009995852	0.000889579
264	ENSDARG00000010238	rbm22	1	0.014513382	0.271236964	0.4	0.172	1	0.000718041	0.362845417	0.433	0.159	0.014513382	0.001435566
265	ENSDARG00000010434	clu	1	0.64175702	-0.565287751	0.2	0.206	1	0.067454117	-0.597062689	0.033	0.165	0.64175702	0.130358176
266	ENSDARG00000011170	ndrg2	1	0.276883148	-0.53254376	0.24	0.311	1	0.326196545	-0.456917834	0.167	0.226	0.326196545	0.477102019
267	ENSDARG00000011201	rplp2l	1	0.105637927	-0.483866066	0.96	0.856	1	5.64E-05	-0.755269451	0.967	0.915	0.105637927	0.000112795
268	ENSDARG00000011334	ncaldb	1	0.011223157	0.435201445	0.2	0.057	1	0.000377393	0.872632686	0.133	0.012	0.011223157	0.000754644
269	ENSDARG00000011405	rps9	1	0.107391945	-0.324383322	1	0.957	1	0.001439956	-0.471372918	1	0.982	0.107391945	0.002877839
270	ENSDARG00000011602	si:dkeyp-117h8.2	1	0.356774701	-0.313201519	0.16	0.23	1	0.652700169	-0.355227541	0.2	0.226	0.652700169	0.586261215
271	ENSDARG00000011609	FOXK2	1	0.125005658	-0.494056224	0.16	0.306	1	0.144464671	-0.590123457	0.167	0.28	0.144464671	0.234384901
272	ENSDARG00000012078	meis1b	1	0.002538728	0.573519131	0.68	0.368	1	6.51E-05	0.753077841	0.767	0.354	0.002538728	0.000130155
273	ENSDARG00000012625	prkag2a	1	0.008768373	0.310068194	0.24	0.077	1	0.004539948	0.418295533	0.267	0.091	0.008768373	0.009059284
274	ENSDARG00000012684	atp2b1a	1	0.449637403	-0.447874504	0.16	0.215	1	0.034477834	-0.671447905	0.067	0.226	0.449637403	0.067766947
275	ENSDARG00000013063	oxct1a	1	0.003355392	0.655776564	0.36	0.144	1	0.030718327	0.25541307	0.2	0.073	0.030718327	0.006699526
276	ENSDARG00000013075	mrpl11	1	0.423725686	-0.355754228	0.16	0.215	1	0.543566845	-0.257605845	0.167	0.201	0.543566845	0.667907915
277	ENSDARG00000013734	polr3glb	1	0.10295008	0.33026114	0.32	0.196	1	0.004274712	0.288681062	0.4	0.165	0.10295008	0.008531151
278	ENSDARG00000013822	anapc16	1	0.000586359	0.570113113	0.56	0.239	0.004627951	2.10E-07	0.720308086	0.667	0.207	0.000586359	4.20E-07
279	ENSDARG00000013853	lmo4a	1	0.275805815	-0.278536373	0.12	0.057	1	0.000944986	0.570040875	0.233	0.055	0.275805815	0.00188908
280	ENSDARG00000013928	plekhb2	1	0.000907218	0.40434264	0.4	0.129	1	6.09E-05	0.393247259	0.433	0.122	0.000907218	0.000121865
281	ENSDARG00000013976	anxa13	1	0.011776324	0.348974324	0.64	0.325	1	0.001022983	0.534199166	0.567	0.268	0.011776324	0.002044919
282	ENSDARG00000014053	olfm1b	1	0.165923469	-0.96700494	0.52	0.488	1	0.929793039	-0.25603104	0.633	0.5	0.929793039	0.304316341
283	ENSDARG00000014196	myl1	1	0.77296693	-0.27139628	0.36	0.282	1	0.781434746	-0.275140696	0.5	0.409	0.781434746	0.948455985
284	ENSDARG00000014215	cdh13	1	0.129032511	-0.712985286	0.04	0.148	1	0.120039636	-0.612033773	0.033	0.128	0.129032511	0.225669758
285	ENSDARG00000014259	eya1	1	0.002852698	-1.340485379	0.04	0.325	1	0.262996396	-0.501619993	0.167	0.25	0.262996396	0.005697259
286	ENSDARG00000014462	rab3c	1	0.011877287	0.299824164	0.32	0.12	1	0.001481192	0.436458603	0.3	0.091	0.011877287	0.00296019
287	ENSDARG00000014463	usf1l	1	0.015629934	0.299766743	0.32	0.134	1	0.001831612	0.480793477	0.4	0.159	0.015629934	0.003659868
288	ENSDARG00000014690	rps4x	1	0.038057369	-0.313434577	1	0.971	1	9.17E-05	-0.548131405	1	0.97	0.038057369	0.000183398
289	ENSDARG00000014731	cacybp	1	0.301423584	0.255645203	0.24	0.167	1	0.000362019	0.373527762	0.367	0.11	0.301423584	0.000723906
290	ENSDARG00000014746	rbfox1	1	0.000318936	-1.505884591	0.2	0.526	1	0.005471389	-1.066960296	0.267	0.476	0.005471389	0.00063777
291	ENSDARG00000015050	calm2b	1	0.002637684	0.615180698	0.92	0.785	0.000567588	2.57E-08	0.849949759	1	0.75	0.002637684	5.15E-08
292	ENSDARG00000015128	rpl27	1	0.029789492	-0.368057803	0.96	0.943	1	0.221057898	-0.250912313	1	0.951	0.221057898	0.05869157
293	ENSDARG00000015266	mab21l2	1	0.408064662	-0.509345187	0.4	0.431	1	0.173168456	-0.929727987	0.333	0.415	0.408064662	0.316349598
294	ENSDARG00000015314	zc4h2	1	0.376444368	-0.412578137	0.6	0.574	1	0.367752983	-0.478687391	0.6	0.567	0.376444368	0.60026371
295	ENSDARG00000015566	dnmt3ab	1	0.445717163	-0.443566435	0.08	0.124	1	0.001681836	0.292122525	0.333	0.104	0.445717163	0.003360843
296	ENSDARG00000015653	tnip1	1	0.792635627	-0.275674523	0.2	0.158	1	0.752471718	-0.273222213	0.133	0.146	0.792635627	0.93872975
297	ENSDARG00000015757	tmem50a	1	0.406622203	-0.37920959	0.36	0.411	1	0.818561348	-0.314584147	0.333	0.335	0.818561348	0.64790279
298	ENSDARG00000015866	apoa2	1	0.306460495	-0.494811764	0.6	0.593	1	0.09083919	-0.571714077	0.767	0.75	0.306460495	0.173426622
299	ENSDARG00000015887	b2ml	1	0.033956496	0.309094789	0.72	0.493	1	8.17E-05	0.51940465	0.8	0.402	0.033956496	0.00016336
300	ENSDARG00000015889	zc3h15	1	0.714069267	-0.254588691	0.12	0.139	1	0.877500729	-0.295559537	0.1	0.104	0.877500729	0.918243616
301	ENSDARG00000016357	fmo5	1	0.000977123	0.359122315	0.28	0.072	1	0.001083404	0.389797904	0.2	0.043	0.001083404	0.001953291
302	ENSDARG00000016463	trappc6b	1	0.000801485	0.356222194	0.4	0.129	1	5.00E-05	0.584393436	0.4	0.116	0.000801485	9.99E-05
303	ENSDARG00000016598	ckmt1	1	0.021293802	-0.846285721	0.04	0.234	1	0.019189188	-0.637147874	0.033	0.213	0.021293802	0.038010152
304	ENSDARG00000016769	sgtb	1	0.662185912	-0.256539988	0.16	0.182	1	0.001113584	0.253902138	0.367	0.116	0.662185912	0.002225928
305	ENSDARG00000016871	smarce1	1	0.852003652	-0.288888108	0.48	0.411	1	0.655258989	-0.363328779	0.5	0.427	0.852003652	0.881153635
306	ENSDARG00000017119	vps37a	1	0.000166463	0.518499352	0.28	0.062	1	0.018571332	0.304438279	0.267	0.104	0.018571332	0.000332899
307	ENSDARG00000017314	CELA1 (1 of many)	1	0.861206002	-0.352131274	0.44	0.349	1	0.424655543	-0.465418834	0.233	0.274	0.861206002	0.668978756
308	ENSDARG00000017441	mylz3	1	0.125747297	-0.495571218	0.96	0.89	1	0.003070852	-0.736255837	0.967	0.872	0.125747297	0.006132273
309	ENSDARG00000017624	krt4	1	0.403598988	-0.5415002	0.48	0.488	1	0.012844745	-0.794816099	0.567	0.659	0.403598988	0.025524502
310	ENSDARG00000017673	nova2	1	0.001174663	-1.290519608	0.32	0.579	1	0.001048792	-1.032007364	0.433	0.628	0.001174663	0.002096485
311	ENSDARG00000017740	sec63	1	0.032318437	0.336237667	0.2	0.072	1	0.02861071	0.283750922	0.2	0.073	0.032318437	0.056402847
312	ENSDARG00000018270	olfm1a	1	0.052583477	-0.533526758	0	0.134	1	0.169491072	-0.410948546	0.033	0.116	0.169491072	0.102401933
313	ENSDARG00000018334	rpl35	1	0.008022984	-0.396275028	1	0.952	1	0.003349645	-0.414995934	1	0.963	0.008022984	0.006688071
314	ENSDARG00000018397	hpca	1	0.108520374	-0.400970321	0.24	0.407	1	0.722049138	-0.423825641	0.233	0.238	0.722049138	0.205264077
315	ENSDARG00000018691	phf2	1	0.470946545	-0.251644023	0.08	0.129	1	0.099401141	0.256491526	0.167	0.073	0.470946545	0.188921694
316	ENSDARG00000018853	si:dkey-199f5.8	1	0.00086544	0.321565963	0.16	0.024	1	0.00015818	0.439816508	0.167	0.018	0.00086544	0.000316336
317	ENSDARG00000018898	zfand5a	1	0.000256967	0.33031926	0.56	0.196	1	0.014571958	0.318638421	0.367	0.171	0.014571958	0.000513868
318	ENSDARG00000018961	gtpbp4	1	0.713893161	-0.262249294	0.84	0.641	1	0.24703478	-0.353302708	0.733	0.64	0.713893161	0.433043377
319	ENSDARG00000018997	cplx2l	1	0.020138556	-0.830454143	0.2	0.421	1	0.450902996	-0.58573042	0.3	0.317	0.450902996	0.039871551
320	ENSDARG00000019000	smc3	1	0.000845184	0.293806375	0.36	0.105	1	0.505921255	-0.458039028	0.1	0.134	0.505921255	0.001689654
321	ENSDARG00000019062	arpc5b	1	0.001268484	0.350695065	0.56	0.23	0.110742717	5.02E-06	0.494797534	0.6	0.183	0.001268484	1.00E-05
322	ENSDARG00000019130	plk2b	1	0.003458124	1.124163635	0.24	0.067	1	0.00058145	0.735603618	0.167	0.024	0.003458124	0.001162563
323	ENSDARG00000019223	arglu1a	1	0.768332412	-0.322412425	0.24	0.239	1	0.019869987	0.496862752	0.333	0.159	0.768332412	0.039345157
324	ENSDARG00000019230	rpl7a	1	0.011588323	-0.39790002	1	0.962	1	4.72E-05	-0.553501124	1	0.963	0.011588323	9.44E-05
325	ENSDARG00000019353	sparc	1	0.765022835	-0.319510021	0.2	0.211	1	0.077256306	-0.746153823	0.133	0.262	0.765022835	0.148544075
326	ENSDARG00000019417	gadd45ga	1	0.588730861	-0.390481314	0.12	0.148	1	0.336696293	-0.465428355	0.1	0.159	0.588730861	0.560028192
327	ENSDARG00000019566	neurod1	1	0.011735249	-1.289764345	0	0.211	1	0.047558401	-1.175909567	0.033	0.171	0.047558401	0.023332782
328	ENSDARG00000019658	pou2f2a	1	0.475366276	-0.552819381	0.12	0.163	1	0.474039992	-0.514047839	0.133	0.177	0.475366276	0.72336607
329	ENSDARG00000019702	aldocb	1	0.004796983	0.46372923	0.88	0.603	1.99E-05	9.01E-10	0.925023929	1	0.5	0.004796983	1.80E-09
330	ENSDARG00000019753	kcnn3	1	0.007067522	0.456135568	0.28	0.096	1	0.000476476	0.387307772	0.233	0.049	0.007067522	0.000952725
331	ENSDARG00000019778	rps6	1	0.0211267	-0.356522808	1	0.943	1	0.000225386	-0.431441927	1	0.988	0.0211267	0.000450721
332	ENSDARG00000019945	ptprdb	1	0.259627347	-0.317403089	0.08	0.167	1	0.081140029	-0.460435812	0.033	0.152	0.259627347	0.155696354
333	ENSDARG00000020008	vcp	1	0.036286133	0.294598547	0.44	0.239	1	0.093081896	0.339724021	0.3	0.177	0.093081896	0.071255582
334	ENSDARG00000020261	rab2a	1	0.000102649	0.66772194	0.92	0.589	0.670477672	3.04E-05	0.772571497	0.9	0.524	0.000102649	6.08E-05
335	ENSDARG00000020467	safb	1	0.560178331	-0.364893963	0.12	0.158	1	0.013880583	0.33108333	0.367	0.165	0.560178331	0.027568495
336	ENSDARG00000020574	atp2a1	1	0.951761923	-0.541952098	0.48	0.378	1	0.028400182	-0.765449681	0.267	0.427	0.951761923	0.055993795
337	ENSDARG00000020609	snap25a	1	0.139223039	-0.541355664	0.92	0.722	1	0.178836186	-0.641396104	0.9	0.689	0.178836186	0.259063024
338	ENSDARG00000020693	sesn1	1	0.716048195	-0.263479424	0.6	0.579	1	0.235547576	-0.434910386	0.5	0.579	0.716048195	0.415612491
339	ENSDARG00000020798	necap1	1	0.004971702	0.333315065	0.72	0.364	1	0.000762284	0.457537225	0.633	0.299	0.004971702	0.001523987
340	ENSDARG00000020840	mcrs1	1	0.018267079	0.291047269	0.24	0.086	1	0.157606324	-0.271534509	0.033	0.122	0.157606324	0.036200471
341	ENSDARG00000020845	tns1b	1	0.000817021	0.297693565	0.2	0.038	1	0.000192936	0.570069494	0.2	0.03	0.000817021	0.000385836
342	ENSDARG00000020926	creb3l3l	1	0.10867386	-0.607419464	0.24	0.392	1	0.349243098	-0.467802127	0.3	0.354	0.349243098	0.205537712
343	ENSDARG00000021143	rtn1b	1	0.035407641	0.283383652	0.92	0.756	1	0.000456516	0.263638353	1	0.713	0.035407641	0.000912823
344	ENSDARG00000021242	mvp	1	0.121215545	0.416095184	0.2	0.105	1	0.002100897	0.432682319	0.233	0.061	0.121215545	0.00419738
345	ENSDARG00000021582	dynlrb1	1	0.003958999	0.530874744	0.68	0.392	1	0.022898985	0.262724255	0.667	0.415	0.022898985	0.007902324
346	ENSDARG00000021607	negr1	1	0.177634859	-0.423839427	0.08	0.191	1	0.224175127	-0.455887374	0.067	0.146	0.224175127	0.323715576
347	ENSDARG00000021811	calm3a	1	0.008705329	-0.792603926	0.84	0.861	1	0.330977005	-0.319781871	0.967	0.787	0.330977005	0.017334876
348	ENSDARG00000021864	rplp1	1	0.035796351	-0.444389543	1	0.981	1	0.000176403	-0.595939248	1	0.982	0.035796351	0.000352776
349	ENSDARG00000021924	hsp70.3	1	0.307592095	1.053374003	0.36	0.306	1	0.040528579	1.108825655	0.4	0.262	0.307592095	0.079414593
350	ENSDARG00000021984	ndufa2	1	0.00304336	0.380343476	0.52	0.234	1	0.001122762	0.423408115	0.433	0.171	0.00304336	0.002244263
351	ENSDARG00000022045	map1ab	1	0.891464829	-0.499018006	0.36	0.282	1	0.469579407	-0.340536739	0.267	0.311	0.891464829	0.718653995
352	ENSDARG00000022129	rbm4.3	1	0.787240855	-0.312875816	0.36	0.34	1	0.671670482	-0.264559758	0.433	0.409	0.787240855	0.892199727
353	ENSDARG00000022176	IGLON5	1	0.011179627	-1.068919582	0.16	0.378	1	0.016008577	-1.001703493	0.1	0.299	0.016008577	0.022234271
354	ENSDARG00000022303	higd1a	1	0.000103181	1.100192796	0.64	0.278	0.499864489	2.27E-05	0.635702071	0.633	0.244	0.000103181	4.53E-05
355	ENSDARG00000022315	atp6v1g1	1	0.00792794	0.358036104	0.76	0.464	1	0.008780011	0.273825789	0.733	0.415	0.008780011	0.015793028
356	ENSDARG00000022684	fkbp1aa	1	0.015971916	0.275597148	1	0.761	1	0.00977463	0.28636578	1	0.707	0.015971916	0.019453716
357	ENSDARG00000022974	wdr13	1	0.015672984	0.305772198	0.28	0.11	1	0.015547655	0.307977316	0.2	0.067	0.015672984	0.030853581
358	ENSDARG00000023058	foxo3a	1	0.111514195	-0.573751065	0.04	0.158	1	0.518486683	-0.273676337	0.133	0.177	0.518486683	0.210592974
359	ENSDARG00000023323	ywhaqb	1	0.004988539	0.433657596	0.8	0.531	1	0.000129045	0.493369448	0.933	0.482	0.004988539	0.000258073
360	ENSDARG00000023330	anp32b	1	0.502042141	-0.272989184	0.16	0.211	1	0.005652634	0.367717448	0.4	0.177	0.502042141	0.011273317
361	ENSDARG00000023703	kctd6b	1	0.019141958	0.30614902	0.32	0.134	1	0.410010086	-0.274357102	0.1	0.159	0.410010086	0.037917502
362	ENSDARG00000023868	si:dkey-172h23.2	1	0.000423266	0.392482135	0.2	0.033	1	0.000140376	0.497709539	0.2	0.03	0.000423266	0.000280732
363	ENSDARG00000024299	c1qtnf4	1	0.070895179	-0.81804022	0.04	0.177	1	0.06646783	-0.595292766	0	0.104	0.070895179	0.128517688
364	ENSDARG00000024478	mpc2	1	0.937204425	-0.259741807	0.44	0.373	1	0.922499916	-0.257800271	0.367	0.323	0.937204425	0.993993737
365	ENSDARG00000024895	fam50a	1	0.186852636	0.277745868	0.2	0.11	1	0.008686802	0.254289304	0.3	0.11	0.186852636	0.017298143
366	ENSDARG00000025106	ppp3cb	1	0.036903795	-0.785417504	0.16	0.34	1	0.346834473	-0.475056448	0.2	0.268	0.346834473	0.072445699
367	ENSDARG00000025206	syt2a	1	0.001723578	-1.191593239	0.24	0.517	1	0.003274294	-1.202905173	0.167	0.433	0.003274294	0.003444185
368	ENSDARG00000025326	myl12.2	1	0.001209546	0.338524925	0.6	0.249	1	0.01524929	0.378871399	0.467	0.25	0.01524929	0.002417629
369	ENSDARG00000025375	idh1	1	7.55E-05	0.414849124	0.4	0.1	1	0.000170985	0.470481343	0.367	0.098	0.000170985	0.000150918
370	ENSDARG00000025581	rpl10	1	0.01526906	-0.33622833	1	0.971	1	0.003772585	-0.408361645	1	0.957	0.01526906	0.007530938
371	ENSDARG00000025728	grin1b	1	0.043852666	-0.767463387	0	0.144	1	0.019993247	-0.725430276	0	0.159	0.043852666	0.039586763
372	ENSDARG00000025850	rps21	1	0.076777343	-0.278841541	0.96	0.928	1	0.031517901	-0.31352105	1	0.933	0.076777343	0.062042424
373	ENSDARG00000025855	camk2n1a	1	0.000792334	0.358449266	0.72	0.306	1	0.000175552	0.464252215	0.633	0.274	0.000792334	0.000351074
374	ENSDARG00000026068	trappc5	1	0.041708208	0.265086977	0.48	0.278	1	0.000773922	0.396195897	0.5	0.207	0.041708208	0.001547246
375	ENSDARG00000026473	six1b	1	0.100588656	-0.257029175	0.08	0.23	1	0.004229024	-0.986686855	0	0.226	0.100588656	0.008440163
376	ENSDARG00000026484	rab15	1	0.02792213	0.263492322	0.28	0.12	0.137556486	6.24E-06	0.876686275	0.467	0.128	0.02792213	1.25E-05
377	ENSDARG00000026829	cotl1	1	0.437101661	-0.466354298	0.4	0.378	1	0.075508127	-0.860304603	0.167	0.317	0.437101661	0.145314777
378	ENSDARG00000026875	fam57ba	1	0.012535573	0.356877593	0.2	0.062	1	0.780475806	-0.295605271	0.1	0.11	0.780475806	0.024914005
379	ENSDARG00000027078	cnppd1	1	0.009091159	0.367092053	0.24	0.077	1	0.002180599	0.320625442	0.167	0.03	0.009091159	0.004356444
380	ENSDARG00000027199	smad1	1	0.030295223	0.417065929	0.4	0.215	1	0.037654137	0.364444018	0.367	0.201	0.037654137	0.059672645
381	ENSDARG00000027200	gabarapl2	1	0.006124563	0.351168158	0.88	0.55	0.256501947	1.16E-05	0.588252258	0.933	0.482	0.006124563	2.33E-05
382	ENSDARG00000027249	btg1	1	0.019189262	0.313491141	0.96	0.823	1	0.00010204	0.554483344	0.967	0.756	0.019189262	0.00020407
383	ENSDARG00000027355	slc25a4	1	0.588690467	-0.298621835	0.16	0.115	1	0.370173954	-0.372841586	0.067	0.122	0.588690467	0.603319152
384	ENSDARG00000027547	TPGS1	1	0.987939794	-0.341244488	0.16	0.148	1	0.000849441	0.389546517	0.267	0.067	0.987939794	0.00169816
385	ENSDARG00000027744	gadd45ba	1	0.38080258	0.355366878	0.28	0.215	1	0.030639039	0.731997036	0.333	0.171	0.38080258	0.060339328
386	ENSDARG00000027803	sbds	1	0.042456098	0.298198107	0.32	0.158	1	0.00036515	0.430594064	0.3	0.073	0.042456098	0.000730167
387	ENSDARG00000027828	grin1a	1	0.51177883	-0.488529431	0.08	0.115	1	0.108878114	-0.678792194	0.033	0.134	0.51177883	0.205901785
388	ENSDARG00000027899	sem1	1	0.061736372	0.264667393	0.72	0.474	1	0.001888667	0.391094448	0.767	0.445	0.061736372	0.003773768
389	ENSDARG00000028066	diras1a	1	0.284535462	-0.602481576	0.28	0.335	1	0.298399696	-0.45680616	0.1	0.165	0.298399696	0.488110495
390	ENSDARG00000028067	bnip3lb	1	0.00053289	0.471249174	0.52	0.206	1	0.010424151	0.387498622	0.4	0.189	0.010424151	0.001065497
391	ENSDARG00000028106	glrx	1	0.000130983	0.310053758	0.48	0.144	1	5.36E-05	0.772360928	0.4	0.116	0.000130983	0.000107268
392	ENSDARG00000028213	ttn.2	1	0.428394809	-0.494997919	0.08	0.129	1	0.518486683	-0.26810491	0.133	0.177	0.518486683	0.673267505
393	ENSDARG00000028306	prph	1	0.005154744	0.709835889	0.8	0.469	0.124833223	5.66E-06	1.106905475	0.8	0.366	0.005154744	1.13E-05
394	ENSDARG00000028335	hmga1a	1	0.626700784	-0.396204918	0.68	0.55	1	0.931922267	-0.403256023	0.667	0.524	0.931922267	0.860647696
395	ENSDARG00000028517	hbp1	1	0.00045488	0.397380958	0.52	0.191	0.000128997	5.85E-09	1.02927003	0.633	0.152	0.00045488	1.17E-08
396	ENSDARG00000028552	plppr3b	1	0.075357025	-0.624453746	0	0.115	1	0.218821418	-0.401038933	0.033	0.104	0.218821418	0.145035368
397	ENSDARG00000028581	jkamp	1	0.003758856	0.261098392	0.28	0.086	1	0.001927128	0.391807011	0.3	0.098	0.003758856	0.003850541
398	ENSDARG00000028661	cntfr	1	0.015959923	0.258745776	0.52	0.258	1	0.012891954	0.640161168	0.4	0.213	0.015959923	0.025617706
399	ENSDARG00000029069	tnni2a.4	1	0.049023425	-0.566581509	0.92	0.837	1	0.324620396	-0.429585105	0.9	0.835	0.324620396	0.095643554
400	ENSDARG00000029415	mtx2	1	0.007734685	0.380567882	0.36	0.144	1	0.002179684	0.468826749	0.333	0.116	0.007734685	0.004354617
401	ENSDARG00000029533	rpl18	1	0.001948019	-0.40059293	1	0.986	1	0.000128045	-0.439115127	1	0.982	0.001948019	0.000256074
402	ENSDARG00000029621	sgms1	1	0.000688258	0.595361646	0.2	0.038	0.124151937	5.63E-06	0.425909874	0.233	0.024	0.000688258	1.13E-05
403	ENSDARG00000029663	rab1ab	1	5.09E-05	0.643693954	0.56	0.206	1	0.013872322	0.388625497	0.433	0.213	0.013872322	0.000101894
404	ENSDARG00000030038	grcc10	1	0.017386056	0.346887332	0.44	0.22	1	0.000905034	0.564464034	0.433	0.177	0.017386056	0.001809249
405	ENSDARG00000030106	stmn4	1	0.003564148	-1.028328365	0.32	0.555	1	0.085000636	-0.773008073	0.4	0.506	0.085000636	0.007115593
406	ENSDARG00000030155	ssbp3b	1	0.09215248	-0.497784884	0.2	0.368	1	0.733481553	-0.350636561	0.333	0.329	0.733481553	0.17581288
407	ENSDARG00000030236	tmem30aa	1	7.91E-05	0.578470736	0.52	0.172	1	0.02861071	0.267931244	0.2	0.073	0.02861071	0.000158184
408	ENSDARG00000030408	rps26l	1	0.135700926	-0.288888589	1	0.885	1	0.015773336	-0.385458271	0.967	0.927	0.135700926	0.031297874
409	ENSDARG00000030411	crygn2	1	0.765774901	-0.291114286	0.16	0.172	1	0.072336511	-0.915026376	0.6	0.64	0.765774901	0.13944045
410	ENSDARG00000030448	sppl2	1	0.078020981	-0.606143163	0.04	0.172	1	0.003093905	0.359660871	0.267	0.085	0.078020981	0.006178238
411	ENSDARG00000030479	hmgb1b	1	0.004210294	-0.520673109	0.76	0.809	1	0.000464741	-0.667957121	0.767	0.811	0.004210294	0.000929265
412	ENSDARG00000030537	psmc1a	1	0.005281008	0.346155268	0.48	0.215	1	0.000917981	0.552478944	0.4	0.152	0.005281008	0.00183512
413	ENSDARG00000030716	ing4	1	0.078017914	-0.592863463	0.2	0.34	1	0.39349025	-0.402162498	0.333	0.36	0.39349025	0.149949033
414	ENSDARG00000030733	b3gat2	1	0.027674598	-0.661576521	0	0.167	1	0.06646783	-0.48154804	0	0.104	0.06646783	0.054583312
415	ENSDARG00000030789	ddx18	1	0.575670009	-0.262697284	0.08	0.11	1	0.196137802	-0.271893981	0.033	0.11	0.575670009	0.353805567
416	ENSDARG00000030905	cited2	1	0.047299858	0.321883072	0.24	0.1	0.027451245	1.24E-06	0.796091518	0.3	0.043	0.047299858	2.49E-06
417	ENSDARG00000031343	rab6bb	1	0.403638414	0.30320047	0.64	0.55	1	0.019885171	0.57757185	0.667	0.463	0.403638414	0.039374922
418	ENSDARG00000031426	csrnp1a	1	0.020568698	0.452757679	0.16	0.048	1	0.000171736	0.484356449	0.167	0.018	0.020568698	0.000343442
419	ENSDARG00000031435	TXN	1	0.000137595	0.652202423	0.92	0.617	1	0.000957444	0.409151188	0.933	0.634	0.000957444	0.000275172
420	ENSDARG00000031890	tcp11l1	1	0.000306007	0.381852655	0.36	0.096	1	0.001281239	0.480112497	0.267	0.073	0.001281239	0.000611921
421	ENSDARG00000032175	puf60a	1	0.543537	-0.352372086	0.12	0.158	1	0.00925162	0.335898668	0.367	0.159	0.543537	0.018417647
422	ENSDARG00000032708	arl4cb	1	0.556830397	-0.285481065	0.12	0.158	1	0.375298023	-0.273456469	0.1	0.159	0.556830397	0.609747439
423	ENSDARG00000032868	pde4ba	1	0.142311163	-0.493118926	0.08	0.196	1	0.635257942	-0.311224346	0.2	0.226	0.635257942	0.264369858
424	ENSDARG00000033175	snrpe	1	0.775706994	-0.325436423	0.32	0.306	1	0.16917868	-0.363361271	0.133	0.25	0.775706994	0.309735935
425	ENSDARG00000033201	zgc:101840	1	0.125567037	0.441053741	0.48	0.354	1	0.030305306	0.477579499	0.433	0.262	0.125567037	0.0596922
426	ENSDARG00000033234	stmn2a	1	0.001867247	0.623977247	0.84	0.608	0.000792582	3.59E-08	0.847330276	0.933	0.451	0.001867247	7.19E-08
427	ENSDARG00000033364	mgst3b	1	0.002730463	0.360954596	0.72	0.411	1	0.001730958	0.357096287	0.7	0.366	0.002730463	0.00345892
428	ENSDARG00000033683	tpma	1	0.309293568	-0.446381288	0.96	0.88	1	0.112436062	-0.423172566	0.867	0.89	0.309293568	0.212230256
429	ENSDARG00000033738	zgc:153867	1	0.825269366	-0.33794013	0.36	0.325	1	0.550494438	-0.261378315	0.233	0.28	0.825269366	0.797944749
430	ENSDARG00000034117	rarga	1	0.003091657	0.502548917	0.36	0.134	1	0.028344076	0.349185005	0.333	0.165	0.028344076	0.006173756
431	ENSDARG00000034168	serpini1	1	0.782610398	-0.27941888	0.12	0.134	1	0.040542258	0.273027446	0.267	0.116	0.782610398	0.079440841
432	ENSDARG00000034409	pik3r3b	1	0.006457588	-1.310348536	0	0.239	1	0.000790661	-1.352596263	0.033	0.329	0.006457588	0.001580698
433	ENSDARG00000034423	sncga	1	0.358961875	-0.502920594	0.16	0.096	1	0.012608611	0.284188238	0.2	0.061	0.358961875	0.025058245
434	ENSDARG00000034470	aldoab	1	0.851877599	-0.492062874	0.16	0.153	1	0.458976179	-0.326225257	0.067	0.11	0.851877599	0.707293225
435	ENSDARG00000034504	lmo1	1	0.340140089	-0.34084787	0.12	0.196	1	0.203213752	-0.622427798	0.1	0.183	0.340140089	0.365131675
436	ENSDARG00000034753	tspan3a	1	0.298604153	-0.470091174	0.6	0.555	1	0.000210958	0.446152266	0.8	0.39	0.298604153	0.000421871
437	ENSDARG00000035285	ncor1	1	0.002025721	0.292846511	0.28	0.077	1	0.006027921	0.367445812	0.267	0.085	0.006027921	0.004047338
438	ENSDARG00000035309	entpd3	1	0.022951857	-2.300679015	0	0.177	1	0.407865691	-1.926183742	0.067	0.11	0.407865691	0.045376927
439	ENSDARG00000035458	atp2a1l	1	0.869697286	-0.26732224	0.28	0.23	1	0.523208437	-0.409589997	0.2	0.238	0.869697286	0.772669806
440	ENSDARG00000035519	histh1l	1	0.002493512	0.751033327	0.96	0.847	0.026939404	1.22E-06	0.865187251	1	0.848	0.002493512	2.44E-06
441	ENSDARG00000035557	gabarapa	1	0.003309143	0.419608029	0.72	0.397	1	7.25E-05	0.51834899	0.8	0.384	0.003309143	0.00014503
442	ENSDARG00000035571	abhd17b	1	0.000159215	0.366940272	0.4	0.11	1	0.000497036	0.423178488	0.4	0.128	0.000497036	0.000318406
443	ENSDARG00000035577	cds2	1	0.003922989	0.339746854	0.6	0.282	1	0.000153816	0.413193015	0.6	0.22	0.003922989	0.000307608
444	ENSDARG00000035622	xbp1	1	0.096630777	0.785473224	0.4	0.273	1	0.000417904	0.406439156	0.533	0.213	0.096630777	0.000835632
445	ENSDARG00000035692	rps3a	1	0.096590825	-0.301786555	1	0.957	1	0.014891289	-0.33975614	1	0.963	0.096590825	0.029560828
446	ENSDARG00000035715	marcksl1b	1	0.000560016	-0.844363867	0.84	0.9	0.156966086	7.12E-06	-0.978667359	0.667	0.884	0.000560016	1.42E-05
447	ENSDARG00000035860	rps28	1	0.029017512	-0.394093518	0.88	0.9	1	0.001489927	-0.508295541	1	0.909	0.029017512	0.002977635
448	ENSDARG00000035871	rpl30	1	0.079996039	-0.347188378	1	0.957	1	0.006428652	-0.427642176	1	0.951	0.079996039	0.012815976
449	ENSDARG00000035907	fam49al	1	0.837737751	-0.314298987	0.4	0.316	1	0.834205871	-0.255629124	0.267	0.256	0.837737751	0.972512307
450	ENSDARG00000035918	bzw2	1	0.000194618	0.465184	0.24	0.043	7.53E-06	3.41E-10	0.667536752	0.333	0.018	0.000194618	6.82E-10
451	ENSDARG00000035990	cited4a	1	0.018538319	0.259132862	0.16	0.043	0.186050342	8.43E-06	0.536862428	0.367	0.073	0.018538319	1.69E-05
452	ENSDARG00000036102	ctdsp2	1	0.34138526	-0.448368739	0.36	0.402	1	0.470838942	-0.368746078	0.5	0.47	0.470838942	0.566226624
453	ENSDARG00000036257	rasal2	1	0.056412769	0.25240314	0.2	0.081	0.41365008	1.88E-05	0.52490761	0.3	0.055	0.056412769	3.75E-05
454	ENSDARG00000036295	golga7ba	1	0.014049123	-0.997979865	0.12	0.34	1	0.020648668	-0.958399186	0.233	0.402	0.020648668	0.027900869
455	ENSDARG00000036482	hexim1	1	0.067601526	0.259723187	0.2	0.086	1	0.00023903	0.401844664	0.233	0.043	0.067601526	0.000478003
456	ENSDARG00000036588	mhc1zba	1	0.00064861	0.683455928	0.4	0.144	1.80E-05	8.17E-10	0.917523323	0.633	0.134	0.00064861	1.63E-09
457	ENSDARG00000036629	rps14	1	0.11293432	-0.267116464	1	0.933	1	0.003623215	-0.449632942	1	0.927	0.11293432	0.007233302
458	ENSDARG00000036754	hmgn3	1	0.384761192	-0.390040394	0.36	0.397	1	0.471408956	-0.285515652	0.433	0.421	0.471408956	0.621481209
459	ENSDARG00000036816	pou2f2a	1	0.048027748	-0.902230996	0	0.139	1	0.357517916	-0.657655111	0.1	0.152	0.357517916	0.093748832
460	ENSDARG00000036875	rps12	1	0.26039604	-0.307080063	1	0.957	1	0.000163207	-0.590295626	1	0.994	0.26039604	0.000326387
461	ENSDARG00000036966	hsd3b7	1	0.011330868	0.383019362	0.12	0.024	1	0.007262954	0.345071263	0.133	0.024	0.011330868	0.014473158
462	ENSDARG00000037009	banf1	1	0.000572017	0.361306761	0.48	0.163	1	0.131359697	0.256518615	0.2	0.104	0.131359697	0.001143707
463	ENSDARG00000037350	rpl9	1	0.047254428	-0.324599723	1	0.914	1	0.000282755	-0.526876521	1	0.939	0.047254428	0.000565429
464	ENSDARG00000037421	egr1	1	0.018542189	0.357811898	0.2	0.062	1	0.027705584	0.281450795	0.133	0.037	0.027705584	0.036740565
465	ENSDARG00000037789	pvalb1	1	0.034044147	-0.470771543	1	1	0.779212615	3.53E-05	-0.736613456	1	0.994	0.034044147	7.07E-05
466	ENSDARG00000037870	actb2	1	0.063014154	-0.325087324	0.96	0.909	1	0.013021267	-0.353255749	1	0.915	0.063014154	0.025872981
467	ENSDARG00000037921	gng13b	1	0.097296727	-0.451290487	0.04	0.167	1	0.27285114	-0.337758862	0.067	0.14	0.27285114	0.1851268
468	ENSDARG00000037997	tubb5	1	0.332758318	0.269283974	0.28	0.431	1	0.699227678	-0.257887036	0.333	0.36	0.699227678	0.554788538
469	ENSDARG00000037998	flot1b	1	0.000488458	0.356214774	0.6	0.23	1	5.65E-05	0.587052289	0.6	0.238	0.000488458	0.000112943
470	ENSDARG00000038030	rbx1	1	0.000270792	0.453902872	0.88	0.483	1	0.00236976	0.400342673	0.733	0.384	0.00236976	0.00054151
471	ENSDARG00000038153	lgals2b	1	0.069268219	0.320445194	0.36	0.187	1	0.443191345	-0.322313421	0.3	0.213	0.443191345	0.133738353
472	ENSDARG00000038439	fabp10a	1	0.510871399	-0.605565192	0.36	0.378	1	0.050311887	-0.79869347	0.533	0.573	0.510871399	0.098092488
473	ENSDARG00000038566	gnptg	1	8.03E-05	0.356008166	0.48	0.148	1	0.008809712	0.512955474	0.3	0.128	0.008809712	0.0001606
474	ENSDARG00000038655	ajap1	1	0.094363635	-0.830824891	0.04	0.163	1	0.709452262	-0.349086699	0.1	0.116	0.709452262	0.179822775
475	ENSDARG00000038693	gng7	1	0.624301429	-0.374328903	0.2	0.225	1	0.001564212	0.47904089	0.333	0.11	0.624301429	0.003125978
476	ENSDARG00000038754	plk3	1	0.411800365	-0.253101263	0.08	0.134	1	0.144545457	-0.404577203	0.033	0.122	0.411800365	0.268197525
477	ENSDARG00000038900	acadm	1	0.016339656	0.317797792	0.52	0.273	1	0.000339579	0.466759236	0.5	0.195	0.016339656	0.000679043
478	ENSDARG00000039034	marcksl1a	1	0.006863776	-1.115998978	0.24	0.474	1	0.00012451	-1.273610901	0.1	0.482	0.006863776	0.000249005
479	ENSDARG00000039162	rhebl1	1	0.003225609	0.369772953	0.2	0.048	1	0.00177163	0.38586128	0.233	0.061	0.003225609	0.003540121
480	ENSDARG00000039304	six1a	1	0.017272048	-0.617649606	0	0.191	1	0.071649073	-0.453135758	0.033	0.159	0.071649073	0.034245773
481	ENSDARG00000039347	rps24	1	0.099446794	-0.313104527	1	0.957	1	0.002053831	-0.493393763	1	0.945	0.099446794	0.004103444
482	ENSDARG00000039390	sdhaf4	1	0.000314322	0.35854528	0.32	0.081	1	0.06708112	0.251338021	0.167	0.067	0.06708112	0.000628544
483	ENSDARG00000039435	rgs17	1	0.000765579	0.507158154	0.28	0.072	1	0.024766681	0.333268241	0.2	0.073	0.024766681	0.001530572
484	ENSDARG00000039522	tubb2	1	0.077194287	-0.58763672	0.04	0.177	1	0.092176319	-0.355161537	0.067	0.195	0.092176319	0.148429616
485	ENSDARG00000039650	itm2cb	1	0.005842333	0.793682339	0.4	0.177	1	0.00186823	0.310329428	0.333	0.11	0.005842333	0.003732969
486	ENSDARG00000039757	mcfd2	1	0.000697352	0.25734161	0.36	0.105	0.137382866	6.23E-06	0.427904897	0.433	0.098	0.000697352	1.25E-05
487	ENSDARG00000039830	gng5	1	0.001170723	0.397697492	0.52	0.215	0.000606774	2.75E-08	0.804634276	0.733	0.238	0.001170723	5.50E-08
488	ENSDARG00000039882	ap3s2	1	0.033260609	0.335820881	0.48	0.258	1	4.75E-05	0.525676932	0.6	0.226	0.033260609	9.49E-05
489	ENSDARG00000039887	c1qbp	1	0.109629016	-0.476758849	0.08	0.206	1	0.14933511	-0.399735249	0.1	0.207	0.14933511	0.207239511
490	ENSDARG00000039914	gapdhs	1	0.000166669	0.574834325	1	0.785	0.000462978	2.10E-08	0.744241219	0.967	0.695	0.000166669	4.20E-08
491	ENSDARG00000039931	slc25a33	1	0.012003188	0.57415525	0.32	0.134	1	0.029009664	0.44333022	0.267	0.116	0.029009664	0.0238623
492	ENSDARG00000040031	tardbp	1	0.187828322	-0.486256308	0.24	0.335	1	0.496971655	-0.355369668	0.267	0.305	0.496971655	0.340377166
493	ENSDARG00000040198	fstl5	1	0.652050611	-0.377374694	0.24	0.172	1	0.205942504	-0.631288495	0.033	0.104	0.652050611	0.369472693
494	ENSDARG00000040465	irf2	1	0.001821928	0.315663879	0.16	0.029	1	0.006418388	0.339579389	0.133	0.024	0.006418388	0.003640537
495	ENSDARG00000040565	ckmb	1	0.71995314	-0.288494905	0.72	0.632	1	0.004820169	-1.022103889	0.433	0.591	0.71995314	0.009617104
496	ENSDARG00000040608	gcnt7	1	5.43E-05	0.475948838	0.16	0.014	3.41E-08	1.55E-12	0.862309811	0.367	0.012	5.43E-05	3.09E-12
497	ENSDARG00000040684	plcd4b	1	0.000720189	0.740231024	0.36	0.12	1	0.010069351	0.408587566	0.233	0.079	0.010069351	0.001439859
498	ENSDARG00000040764	id1	1	0.020346641	0.379213075	0.4	0.196	1	0.001888085	0.548986333	0.5	0.226	0.020346641	0.003772604
499	ENSDARG00000041062	calb2a	1	0.65260646	-1.463485702	0.12	0.139	1	0.30006718	-1.146651354	0.067	0.128	0.65260646	0.510094047
500	ENSDARG00000041215	cetn4	1	0.000194707	0.530070228	0.32	0.077	1	0.008144842	0.25788805	0.2	0.055	0.008144842	0.000389377
501	ENSDARG00000041363	dctn3	1	0.078810257	0.28031131	0.6	0.411	1	0.004565333	0.291588459	0.733	0.39	0.078810257	0.009109824
502	ENSDARG00000041619	rack1	1	0.034814716	-0.325397514	1	0.923	1	0.002267988	-0.476879215	1	0.915	0.034814716	0.004530832
503	ENSDARG00000041623	mt2	1	0.026138418	0.331310065	0.48	0.268	1	0.054549605	0.481571015	0.333	0.177	0.054549605	0.05159362
504	ENSDARG00000041691	bhlhe41	1	0.003080799	0.66887459	0.48	0.215	1.30E-08	5.90E-13	1.449618157	0.633	0.104	0.003080799	1.18E-12
505	ENSDARG00000041974	brk1	1	0.013240167	0.253280715	0.76	0.411	1	0.005064461	0.27922895	0.7	0.402	0.013240167	0.010103272
506	ENSDARG00000042245	myl13	1	0.585219367	-0.495974864	0.12	0.148	1	0.094581159	-0.636592676	0.067	0.183	0.585219367	0.180216723
507	ENSDARG00000042410	rab40b	1	0.518369878	-0.27122669	0.24	0.163	1	0.143556035	-0.445462113	0.1	0.22	0.518369878	0.266503734
508	ENSDARG00000042534	rsrc2	1	0.084550895	-0.50986352	0.08	0.23	1	0.018932881	0.268863186	0.367	0.171	0.084550895	0.037507309
509	ENSDARG00000042566	rps7	1	0.01663528	-0.318247007	1	0.971	1	0.005805233	-0.361102444	1	0.982	0.01663528	0.011576765
510	ENSDARG00000042620	gstr	1	0.010146425	0.535911334	0.44	0.206	1	0.000351316	0.364413203	0.533	0.213	0.010146425	0.000702509
511	ENSDARG00000042690	s1pr1	1	6.39E-05	0.784078479	0.32	0.067	1	6.97E-05	1.049081336	0.267	0.049	6.97E-05	0.000127861
512	ENSDARG00000042840	eml1	1	0.034732964	0.272421026	0.24	0.096	1	0.008542485	0.259912236	0.233	0.073	0.034732964	0.017011996
513	ENSDARG00000042905	rpl10a	1	0.052579327	-0.330317996	1	0.943	1	0.000230057	-0.474884541	1	0.957	0.052579327	0.000460061
514	ENSDARG00000042977	nfil3	1	0.264314478	-0.359014754	0.04	0.11	1	0.607031967	-0.288757217	0.133	0.159	0.607031967	0.458766812
515	ENSDARG00000042993	prss1	1	0.275417009	-0.55832106	0.28	0.349	1	0.900555354	-0.519758802	0.433	0.354	0.900555354	0.474979489
516	ENSDARG00000043154	ucp2	1	0.318172769	-0.391232985	0.44	0.493	1	0.048287353	-0.676041783	0.367	0.5	0.318172769	0.094243037
517	ENSDARG00000043417	eipr1	1	0.001070095	0.439523655	0.24	0.057	1	0.020427194	0.260089944	0.2	0.067	0.020427194	0.002139044
518	ENSDARG00000043453	rps5	1	0.072477001	-0.276317098	1	0.943	1	0.000153108	-0.491628507	1	0.988	0.072477001	0.000306192
519	ENSDARG00000043485	si:ch211-22i13.2	1	0.050201657	0.360252959	0.32	0.158	1	0.003004196	0.362083892	0.367	0.146	0.050201657	0.005999367
520	ENSDARG00000043531	jun	1	0.000800341	1.20635325	0.72	0.426	1	0.065837909	0.504820474	0.6	0.421	0.065837909	0.001600042
521	ENSDARG00000043608	eif4ebp1	1	0.053374114	-0.688656022	0.28	0.435	1	0.07608648	-0.59549324	0.233	0.402	0.07608648	0.103899433
522	ENSDARG00000043835	rab3ab	1	0.031128716	0.281550125	0.4	0.196	1	0.012161319	0.282861419	0.267	0.098	0.031128716	0.02417474
523	ENSDARG00000043848	sod1	1	0.003314412	0.406795319	0.84	0.478	1	0.022709874	0.294832824	0.667	0.427	0.022709874	0.006617839
524	ENSDARG00000043873	arid4a	1	0.241231158	-0.367706617	0.04	0.115	1	0.008284122	0.313895428	0.333	0.134	0.241231158	0.016499617
525	ENSDARG00000044011	xkrx	1	0.002195309	0.362213122	0.24	0.062	1	0.006045952	0.273526509	0.2	0.055	0.006045952	0.004385799
526	ENSDARG00000044053	vsnl1b	1	0.048027748	-0.634598195	0	0.139	1	0.208473213	-0.385521099	0.033	0.104	0.208473213	0.093748832
527	ENSDARG00000044102	znf593	1	0.306384221	-0.416164592	0.08	0.148	1	0.014933483	0.371671606	0.267	0.11	0.306384221	0.029643957
528	ENSDARG00000044125	txn	1	0.462355505	0.311380998	0.12	0.081	1	0.13447609	0.434344474	0.167	0.079	0.462355505	0.250868361
529	ENSDARG00000044328	ankrd46a	1	0.001354051	0.448832325	0.44	0.163	1	0.011827818	0.283303993	0.3	0.122	0.011827818	0.002706268
530	ENSDARG00000044521	eef1b2	1	0.102239863	-0.396993973	0.88	0.77	1	0.000634006	-0.695017177	0.8	0.787	0.102239863	0.001267611
531	ENSDARG00000044684	rbp4l	1	0.761911838	2.004187641	0.24	0.215	1	0.580722211	-0.388763165	0.2	0.238	0.761911838	0.824206136
532	ENSDARG00000044852	wbp2nl	1	6.32E-05	0.542132711	0.72	0.287	1	0.005060482	0.314831024	0.567	0.274	0.005060482	0.000126392
533	ENSDARG00000045352	cst14a.2	1	5.32E-05	0.670644106	0.6	0.234	1	0.000924455	0.607231852	0.5	0.238	0.000924455	0.000106439
534	ENSDARG00000045487	rps16	1	0.142599526	-0.257893301	1	0.986	1	0.000646971	-0.348451725	0.967	0.976	0.142599526	0.001293523
535	ENSDARG00000045542	lamtor4	1	0.229839821	-0.345640858	0.12	0.215	1	0.15738267	-0.315095118	0.1	0.213	0.229839821	0.289996035
536	ENSDARG00000045843	apex1	1	0.299292521	-0.297048523	0.08	0.158	1	0.18227647	-0.381177301	0.033	0.11	0.299292521	0.331328228
537	ENSDARG00000045877	ube2nb	1	0.000525067	0.604203722	0.64	0.297	0.166028979	7.53E-06	0.839774477	0.633	0.262	0.000525067	1.51E-05
538	ENSDARG00000045944	slc6a1a	1	0.033309685	-0.766473631	0	0.158	1	0.072198227	-0.728122672	0.033	0.152	0.072198227	0.065509835
539	ENSDARG00000046022	tmed7	1	0.012063069	0.324295187	0.8	0.507	1	0.000101618	0.475868542	0.833	0.415	0.012063069	0.000203225
540	ENSDARG00000046132	dynlt3	1	0.003531633	0.347632325	0.64	0.321	1	0.001340764	0.487074827	0.733	0.372	0.003531633	0.00267973
541	ENSDARG00000046157	RPS17	1	0.006967236	-0.423424319	1	0.919	1	0.001136655	-0.418630574	0.967	0.921	0.006967236	0.002272018
542	ENSDARG00000051748	ccnd2a	1	0.009183587	0.370529505	0.2	0.057	1	0.002426833	0.362278393	0.233	0.061	0.009183587	0.004847776
543	ENSDARG00000051875	islr2	1	0.00219175	0.382300389	0.8	0.488	1	4.78E-05	0.637758534	0.8	0.439	0.00219175	9.57E-05
544	ENSDARG00000051888	ist1	1	0.355887396	0.305128306	0.2	0.139	1	0.001213716	0.574744264	0.333	0.116	0.355887396	0.002425958
545	ENSDARG00000052150	pbx4	1	0.004749145	-0.89541392	0	0.254	1	0.294549833	-0.351858012	0.167	0.25	0.294549833	0.009475735
546	ENSDARG00000052644	ca10a	1	0.001818768	-1.161932581	0	0.297	1	0.259283343	-0.453968606	0.133	0.22	0.259283343	0.003634228
547	ENSDARG00000052695	nr2f1a	1	0.179025946	-0.825699028	0.08	0.177	1	0.006537452	-1.520885703	0	0.207	0.179025946	0.013032166
548	ENSDARG00000052769	glrbb	1	0.010944371	-0.995168332	0.04	0.263	1	0.855115847	-0.304730349	0.2	0.207	0.855115847	0.021768963
549	ENSDARG00000052856	khdrbs1a	1	0.013620497	-0.783519582	0.76	0.699	1	0.273441603	-0.344068326	0.733	0.695	0.273441603	0.027055476
550	ENSDARG00000053110	pkib	1	0.718944009	-0.289897296	0.16	0.172	1	0.451878443	-0.270435639	0.1	0.152	0.718944009	0.699562758
551	ENSDARG00000053122	clvs2	1	0.000435009	0.395387002	0.48	0.158	1	0.008418862	0.296273611	0.333	0.134	0.008418862	0.000869828
552	ENSDARG00000053130	pcp4a	1	0.032706791	-1.152681286	0.04	0.215	1	0.041310887	-0.983642371	0.033	0.177	0.041310887	0.064343848
553	ENSDARG00000053136	b2m	1	7.07E-05	0.259519834	0.24	0.038	0.129452942	5.87E-06	0.463956469	0.233	0.024	7.07E-05	1.17E-05
554	ENSDARG00000053254	mylpfa	1	0.158106121	-0.398123484	1	0.99	1	7.63E-05	-0.831769473	0.967	0.963	0.158106121	0.000152538
555	ENSDARG00000053301	insm1b	1	0.014392306	0.463923238	0.32	0.134	1	0.036965046	0.456504185	0.267	0.122	0.036965046	0.028577473
556	ENSDARG00000053358	basp1	1	0.72658981	-0.339905229	0.44	0.411	1	0.93527801	-0.304959776	0.467	0.402	0.93527801	0.925246868
557	ENSDARG00000053381	plpp1a	1	0.032664705	0.316332593	0.36	0.172	1	0.007827927	0.31776632	0.3	0.11	0.032664705	0.015594577
558	ENSDARG00000053383	rprma	1	0.002069032	0.480531428	0.2	0.043	1	0.001809453	0.73235161	0.167	0.03	0.002069032	0.003615631
559	ENSDARG00000053457	rpl23	1	0.004313999	-0.502141537	1	0.967	0.363973982	1.65E-05	-0.594012212	1	0.982	0.004313999	3.30E-05
560	ENSDARG00000053499	isl2b	1	0.00428101	-1.23471498	0	0.258	1	0.000664888	-1.501033645	0	0.299	0.00428101	0.001329334
561	ENSDARG00000053559	tspan3b	1	0.091535116	-0.742246729	0.08	0.211	1	0.406060457	-0.362457128	0.133	0.189	0.406060457	0.174691555
562	ENSDARG00000053684	aldob	1	0.786873166	-0.411925644	0.64	0.522	1	0.103334902	-0.553092409	0.7	0.677	0.786873166	0.195991702
563	ENSDARG00000053862	crygmx	1	0.755365111	-0.365898323	0.2	0.158	1	0.0108492	-1.071335997	0.567	0.677	0.755365111	0.021580696
564	ENSDARG00000053990	hmgb2b	1	0.364845933	-0.302640207	0.64	0.589	1	0.010395482	-0.759765215	0.467	0.585	0.364845933	0.020682898
565	ENSDARG00000054030	hoxb5b	1	0.000137472	0.278315298	0.48	0.139	4.28E-05	1.94E-09	0.955981287	0.633	0.134	0.000137472	3.88E-09
566	ENSDARG00000054058	h1fx	1	0.024336689	0.784230971	0.68	0.483	1	0.001461815	0.97145826	0.667	0.476	0.024336689	0.002921493
567	ENSDARG00000054300	dhrs1	1	0.000268955	0.497641593	0.36	0.1	1	0.00412665	0.406094386	0.267	0.085	0.00412665	0.000537837
568	ENSDARG00000054749	lmo4b	1	0.04002673	-0.865323005	0	0.148	1	0.977578701	-0.499618225	0.167	0.152	0.977578701	0.078451321
569	ENSDARG00000054818	rpl32	1	0.000173318	-0.581866872	1	0.928	1	0.004659966	-0.377237956	0.967	0.933	0.004659966	0.000346607
570	ENSDARG00000054916	eif4ebp3	1	0.505190598	-0.396216455	0.24	0.268	1	0.050899699	-0.697345223	0.167	0.329	0.505190598	0.099208618
571	ENSDARG00000054978	kifc3	1	0.001018571	0.326987711	0.32	0.091	1	0.000805511	0.519359007	0.233	0.055	0.001018571	0.001610374
572	ENSDARG00000055064	prdx5	1	0.488036913	-0.316584194	0.16	0.211	1	0.126953365	-0.527233952	0.1	0.213	0.488036913	0.237789574
573	ENSDARG00000055070	borcs7	1	0.000855828	0.488862149	0.28	0.072	1	0.006316352	0.385627564	0.267	0.091	0.006316352	0.001710923
574	ENSDARG00000055192	zgc:136930	1	0.886457673	-0.295584841	0.36	0.321	1	0.81994211	-0.327518726	0.533	0.463	0.886457673	0.967579156
575	ENSDARG00000055543	appb	1	0.040877046	-0.742320761	0.16	0.335	1	0.000785055	0.271912489	0.5	0.189	0.040877046	0.001569493
576	ENSDARG00000055837	arhgef1b	1	0.791087411	-0.308605737	0.2	0.163	1	0.519456277	-0.288542755	0.267	0.189	0.791087411	0.76907773
577	ENSDARG00000055874	cpe	1	0.024590306	0.371286092	0.72	0.483	0.13901392	6.30E-06	0.665986474	0.867	0.396	0.024590306	1.26E-05
578	ENSDARG00000055900	zswim5	1	0.79035205	-0.251349806	0.2	0.206	1	0.434234961	-0.486944516	0.133	0.183	0.79035205	0.679909921
579	ENSDARG00000055996	rps8a	1	0.013287634	-0.368051363	1	0.967	0.009025132	4.09E-07	-0.712778613	0.967	0.957	0.013287634	8.18E-07
580	ENSDARG00000056004	sprn	1	0.585513964	-0.466123858	0.2	0.22	1	0.182068938	-0.616048133	0.1	0.189	0.585513964	0.330988778
581	ENSDARG00000056085	mob4	1	0.08449472	0.31396377	0.4	0.244	1	0.041263054	0.30462807	0.367	0.195	0.08449472	0.080823468
582	ENSDARG00000056092	si:dkey-12h9.6	1	0.902103516	-0.314594594	0.16	0.134	1	0.414533236	-0.453461275	0.1	0.152	0.902103516	0.657228668
583	ENSDARG00000056108	ndufa4	1	0.086735552	-0.585420992	0.04	0.167	1	0.182248811	-0.364730342	0.067	0.159	0.182248811	0.165948049
584	ENSDARG00000056119	eef1g	1	0.018160656	-0.509033036	0.96	0.842	1	0.011437629	-0.408669473	0.933	0.872	0.018160656	0.022744438
585	ENSDARG00000056175	scrt2	1	0.002931619	-1.088104759	0.08	0.359	1	0.001087147	-1.083841284	0.067	0.36	0.002931619	0.002173112
586	ENSDARG00000056331	ahcyl1	1	0.000204025	0.797288491	0.32	0.081	1	0.000150953	0.519572277	0.267	0.055	0.000204025	0.000301883
587	ENSDARG00000056410	fdx1	1	0.004482914	0.376420321	0.28	0.091	1	0.05401352	0.26429708	0.2	0.085	0.05401352	0.008945731
588	ENSDARG00000056427	auts2a	1	0.108146613	-0.610639118	0.04	0.153	1	0.071649073	-0.51340851	0.033	0.159	0.108146613	0.138164557
589	ENSDARG00000056479	rab1bb	1	0.735023598	-0.261957042	0.2	0.211	1	0.752821498	-0.299254457	0.167	0.177	0.752821498	0.929787507
590	ENSDARG00000056483	ssbp4	1	0.714069267	-0.270678012	0.12	0.139	1	0.390845385	-0.326060261	0.1	0.159	0.714069267	0.628930656
591	ENSDARG00000056550	tango2	1	0.004295819	0.277547745	0.16	0.033	0.297140253	1.35E-05	0.396932229	0.2	0.018	0.004295819	2.69E-05
592	ENSDARG00000056639	carmil2	1	0.271146696	-0.498683601	0.16	0.234	1	0.009794318	0.296544762	0.467	0.226	0.271146696	0.019492707
593	ENSDARG00000056665	nsun2	1	0.085073645	0.337849005	0.16	0.067	0.055298945	2.51E-06	0.538985062	0.3	0.043	0.085073645	5.01E-06
594	ENSDARG00000056740	tmeff1b	1	0.046911354	-0.56132146	0.56	0.632	1	0.065984573	-0.464689219	0.433	0.567	0.065984573	0.091622034
595	ENSDARG00000056783	raraa	1	0.196170173	-0.674812212	0.08	0.172	1	0.311790746	-0.270723921	0.2	0.116	0.311790746	0.353857609
596	ENSDARG00000056831	gng2	1	0.023220691	0.337416053	0.72	0.455	1	0.014880775	0.302882674	0.767	0.5	0.023220691	0.029540112
597	ENSDARG00000056877	vamp2	1	0.002027802	0.408090648	0.88	0.555	1	0.000341988	0.409891222	0.9	0.494	0.002027802	0.000683859
598	ENSDARG00000056929	kdm6bb	1	0.134290656	-0.71186034	0.24	0.335	1	0.285396886	-0.373814183	0.2	0.28	0.285396886	0.250547333
599	ENSDARG00000057075	lamtor3	1	0.000168013	0.412265115	0.48	0.153	0.022921205	1.04E-06	0.519324827	0.433	0.091	0.000168013	2.08E-06
600	ENSDARG00000057245	im:7138535	1	0.004834519	0.336933751	0.12	0.019	1	0.002125649	0.260496597	0.2	0.043	0.004834519	0.004246779
601	ENSDARG00000057296	cbln1	1	0.63932932	-0.666573852	0.16	0.115	1	0.318041061	-0.932808249	0.067	0.128	0.63932932	0.534932005
602	ENSDARG00000057556	rpl17	1	0.003363362	-0.41601643	1	0.962	1	0.000484801	-0.480566158	1	0.951	0.003363362	0.000969367
603	ENSDARG00000057853	atp6v0ca	1	0.000902288	0.327736927	0.68	0.316	1	0.005176293	0.313560234	0.5	0.232	0.005176293	0.001803762
604	ENSDARG00000057882	arpc3	1	0.011252858	0.361867894	0.8	0.478	1	5.09E-05	0.61035395	0.767	0.421	0.011252858	0.000101889
605	ENSDARG00000057890	si:dkey-33c12.4	1	0.009882455	0.309027174	0.52	0.254	1	0.001090153	0.497117746	0.5	0.213	0.009882455	0.002179117
606	ENSDARG00000058004	six2a	1	0.027674598	-0.689316829	0	0.167	1	0.044733897	-0.458876683	0	0.122	0.044733897	0.054583312
607	ENSDARG00000058079	txndc17	1	0.02966861	0.26470746	0.24	0.096	1	0.02861071	0.265064312	0.2	0.073	0.02966861	0.056402847
608	ENSDARG00000058094	ciarta	1	0.292687398	-0.426626478	0.64	0.593	1	0.687599463	-0.313725764	0.667	0.61	0.687599463	0.499708882
609	ENSDARG00000058105	rpl36a	1	0.25367585	-0.264893461	1	0.9	1	0.000880267	-0.482779248	1	0.97	0.25367585	0.00175976
610	ENSDARG00000058243	phactr3a	1	0.318705407	-0.493880423	0.08	0.144	1	0.164003848	-0.572002056	0.067	0.159	0.318705407	0.301110433
611	ENSDARG00000058358	krt8	1	0.619048787	-0.498247623	0.48	0.344	1	0.014915059	-1.041021837	0.133	0.335	0.619048787	0.02960766
612	ENSDARG00000058366	si:dkey-222f8.3	1	0.005030768	0.449602136	0.32	0.12	1	0.000122681	0.523458561	0.367	0.098	0.005030768	0.000245346
613	ENSDARG00000058394	tagln3b	1	0.052440587	0.443834121	0.28	0.144	1	0.368199512	-0.270699822	0.2	0.134	0.368199512	0.102131158
614	ENSDARG00000058451	rpl6	1	0.002116089	-0.494503611	1	0.928	1	0.031661765	-0.30588304	1	0.939	0.031661765	0.004227699
615	ENSDARG00000058593	sri	1	8.62E-05	0.615276835	0.68	0.301	0.065348057	2.96E-06	0.607368038	0.633	0.213	8.62E-05	5.93E-06
616	ENSDARG00000058699	tmeff2b	1	0.001628693	-1.312289799	0	0.301	1	0.004564154	-1.14512019	0.033	0.274	0.004564154	0.003254732
617	ENSDARG00000058969	cntnap2a	1	0.000110835	0.630482191	0.36	0.091	1	0.008796373	0.7732719	0.3	0.122	0.008796373	0.000221657
618	ENSDARG00000059276	hoxd4a	1	0.017690438	0.495629947	0.24	0.086	1	9.03E-05	0.75629776	0.4	0.122	0.017690438	0.000180611
619	ENSDARG00000059337	tgif1	1	0.242421615	-0.57792179	0.08	0.158	1	0.219394928	-0.58624227	0.133	0.22	0.242421615	0.390655722
620	ENSDARG00000059601	map1aa	1	0.077551638	-0.562003576	0.48	0.569	1	0.590109007	-0.379910648	0.533	0.476	0.590109007	0.149089019
621	ENSDARG00000059604	mtss1	1	0.005040468	0.380887805	0.16	0.033	0.563753189	2.56E-05	0.523424863	0.233	0.03	0.005040468	5.11E-05
622	ENSDARG00000059836	ddit3	1	0.560848232	-0.350564594	0.08	0.115	1	0.561811172	-0.373083317	0.1	0.134	0.561811172	0.807145725
623	ENSDARG00000059908	si:ch211-217k17.7	1	0.342858316	-0.471603059	0.12	0.177	1	0.25733407	-0.455865905	0.1	0.177	0.342858316	0.448447317
624	ENSDARG00000059945	sv2a	1	0.623693385	-0.27266701	0.16	0.187	1	0.495037547	-0.306016058	0.067	0.104	0.623693385	0.745012921
625	ENSDARG00000060071	tent4b	1	5.36E-05	0.593859632	0.48	0.144	1	0.000877309	0.74581938	0.433	0.171	0.000877309	0.000107106
626	ENSDARG00000060112	sybu	1	0.014901059	0.343758144	0.4	0.182	1	0.000538987	0.589600645	0.4	0.146	0.014901059	0.001077684
627	ENSDARG00000060222	scn1ba	1	0.015581098	-0.85746796	0.04	0.258	1	0.189162326	-0.78486324	0.1	0.189	0.189162326	0.030919426
628	ENSDARG00000060350	apoda.2	1	0.476055811	-0.378780086	0.08	0.124	1	0.369187574	-0.360367058	0.1	0.159	0.476055811	0.602075683
629	ENSDARG00000060457	pmp22b	1	0.000176879	0.386046293	0.68	0.268	9.74E-05	4.42E-09	0.959283013	0.767	0.22	0.000176879	8.83E-09
630	ENSDARG00000060610	pcdh7b	1	0.276152449	-0.495980733	0.08	0.153	1	0.388557268	-0.498974955	0.1	0.152	0.388557268	0.476044724
631	ENSDARG00000060639	apba2b	1	0.490139024	-0.307383398	0.16	0.215	1	0.409047009	-0.346074193	0.133	0.189	0.490139024	0.650774562
632	ENSDARG00000061335	galnt1	1	7.76E-05	0.686998811	0.32	0.072	1	0.002565905	0.440068677	0.2	0.049	0.002565905	0.000155094
633	ENSDARG00000061479	thsd7aa	1	0.103637733	-0.487153976	0.04	0.163	1	0.177400512	-0.507336366	0.067	0.152	0.177400512	0.196534687
634	ENSDARG00000061525	slka	1	0.75547283	-0.355729278	0.16	0.177	1	0.380560267	-0.273428732	0.1	0.165	0.75547283	0.616294417
635	ENSDARG00000061543	ccdc85b	1	0.002309324	0.400022768	0.52	0.225	0.31139868	1.41E-05	0.554780187	0.533	0.165	0.002309324	2.82E-05
636	ENSDARG00000061757	rabgap1l	1	0.022366816	0.300939678	0.32	0.139	1	0.006278409	0.284766004	0.367	0.14	0.022366816	0.012517399
637	ENSDARG00000062173	camsap2a	1	0.000129154	0.545856909	0.28	0.057	1	0.002049766	0.513189854	0.167	0.03	0.002049766	0.000258291
638	ENSDARG00000062315	sik2b	1	0.009635478	0.344401803	0.16	0.038	1	0.010525251	0.459651824	0.167	0.043	0.010525251	0.019178113
639	ENSDARG00000062385	flcn	1	0.943763538	-0.324572908	0.16	0.148	1	0.599165092	-0.279818323	0.1	0.128	0.943763538	0.839331377
640	ENSDARG00000062510	bcl11ba	1	0.254285645	-0.742080979	0.04	0.11	1	0.039172254	-0.940557736	0	0.128	0.254285645	0.076810042
641	ENSDARG00000062531	mapk8ip3	1	0.019468298	0.788186042	0.2	0.067	0.105605454	4.79E-06	0.740678973	0.333	0.061	0.019468298	9.58E-06
642	ENSDARG00000062797	nell2b	1	0.012905682	-1.104927856	0.04	0.268	1	0.220077032	-0.569145467	0.133	0.226	0.220077032	0.025644807
643	ENSDARG00000062936	ndnf	1	0.29233225	-0.377881606	0.04	0.105	1	0.073150086	-0.677383497	0.033	0.152	0.29233225	0.140949236
644	ENSDARG00000063069	gripap1	1	0.044840644	0.286589987	0.24	0.1	1	0.620823342	-0.279317703	0.1	0.128	0.620823342	0.087670605
645	ENSDARG00000063299	pcloa	1	0.126659276	-0.581310388	0.08	0.196	1	0.359831296	-0.422707662	0.133	0.201	0.359831296	0.23727598
646	ENSDARG00000063310	oxr1b	1	0.026787827	0.396973006	0.24	0.096	1	0.019740949	0.317170019	0.233	0.085	0.026787827	0.039092193
647	ENSDARG00000063344	fam162a	1	0.001785936	0.548140262	0.4	0.153	1	0.002038923	0.487265232	0.4	0.165	0.002038923	0.003568683
648	ENSDARG00000063535	chd4a	1	0.8938281	-0.333798772	0.2	0.167	1	0.228647018	-0.557007921	0.1	0.177	0.8938281	0.405014577
649	ENSDARG00000063626	ddx21	1	0.674778873	-0.358541849	0.44	0.411	1	0.263971226	-0.548489616	0.333	0.366	0.674778873	0.458261644
650	ENSDARG00000067626	ywhag1	1	0.060748007	-0.704402193	0.28	0.402	1	0.045708472	-0.702324555	0.267	0.409	0.060748007	0.08932768
651	ENSDARG00000067990	myhz1.1	1	0.10220131	-0.587237815	0.6	0.675	1	0.1325875	-0.422964811	0.567	0.665	0.1325875	0.193957512
652	ENSDARG00000068125	nfu1	1	0.006544298	0.254521543	0.32	0.115	1	0.001860502	0.425333497	0.233	0.061	0.006544298	0.003717543
653	ENSDARG00000068365	lmx1bb	1	0.043852666	-0.944534193	0	0.144	1	0.291339246	-0.804919998	0.067	0.128	0.291339246	0.085782275
654	ENSDARG00000068432	si:dkey-56m19.5	1	0.01141143	-1.086030946	0.16	0.388	1	0.129170985	-0.590092354	0.233	0.354	0.129170985	0.022692639
655	ENSDARG00000068457	tnnt3b	1	0.061917057	-0.6622719	0.72	0.775	1	0.189104749	-0.463841653	0.767	0.75	0.189104749	0.120000392
656	ENSDARG00000068461	zgc:162939	1	0.002229559	0.361211	0.28	0.081	1	0.02533544	0.371062016	0.267	0.116	0.02533544	0.004454147
657	ENSDARG00000068641	taf10	1	0.000709153	0.346740692	0.52	0.201	1	0.068718403	0.309988154	0.3	0.165	0.068718403	0.001417802
658	ENSDARG00000068698	psenen	1	0.000397294	0.308464696	0.64	0.249	1	0.02634034	0.250013447	0.367	0.177	0.02634034	0.000794431
659	ENSDARG00000068710	nid1a	1	0.011989122	0.411846736	0.12	0.024	1	0.005316566	0.601655353	0.133	0.024	0.011989122	0.010604866
660	ENSDARG00000068732	spry4	1	0.000112892	0.490659946	0.32	0.072	1	0.013145246	0.297133362	0.2	0.061	0.013145246	0.00022577
661	ENSDARG00000068745	map4l	1	0.820774142	-0.330715976	0.56	0.464	1	0.246419628	0.386773174	0.433	0.341	0.820774142	0.432116623
662	ENSDARG00000069100	aldh9a1a.1	1	0.008944538	0.30129801	0.8	0.431	1	0.005564519	0.341081276	0.767	0.427	0.008944538	0.011098074
663	ENSDARG00000069175	vps4b	1	0.00067497	0.466000027	0.52	0.211	2.16E-05	9.78E-10	0.735079465	0.633	0.146	0.00067497	1.96E-09
664	ENSDARG00000069432	plscr3b	1	6.29E-05	0.661494444	0.76	0.349	0.008514653	3.86E-07	0.638222559	0.933	0.415	6.29E-05	7.72E-07
665	ENSDARG00000069485	spryd7b	1	0.034115191	0.267253714	0.32	0.153	1	0.001018891	0.340697889	0.3	0.085	0.034115191	0.002036745
666	ENSDARG00000069752	ckba	1	0.056412769	0.802247327	0.2	0.081	1	0.039362568	0.658074292	0.133	0.043	0.056412769	0.077175723
667	ENSDARG00000069763	etv5a	1	0.253143858	-0.4096774	0.08	0.163	1	0.406799212	-0.276612146	0.067	0.116	0.406799212	0.442205904
668	ENSDARG00000069790	dynll2a	1	0.013469325	-0.721691513	0.08	0.321	1	0.381829933	-0.438483117	0.167	0.22	0.381829933	0.026757228
669	ENSDARG00000069843	kctd12.1	1	0.000220571	1.146578053	0.28	0.062	1	0.004911443	0.889270316	0.267	0.091	0.004911443	0.000441094
670	ENSDARG00000069981	cspg5a	1	0.010415088	-0.977197945	0.04	0.278	1	0.004145713	-1.120939881	0.033	0.268	0.010415088	0.008274239
671	ENSDARG00000070081	rspo3	1	0.000341125	0.307963165	0.12	0.01	0.003268681	1.48E-07	0.562539665	0.233	0.012	0.000341125	2.96E-07
672	ENSDARG00000070108	dek	1	0.003717404	0.306308136	0.2	0.048	1	0.061757441	0.294516546	0.233	0.11	0.061757441	0.007420988
673	ENSDARG00000070155	tuba8l3	1	0.535415602	-0.453549087	0.28	0.201	1	0.535732442	-0.592510867	0.2	0.238	0.535732442	0.784161337
674	ENSDARG00000070537	stmn2b	1	0.004758164	0.914119208	0.64	0.373	1	0.000160215	0.919833032	0.667	0.329	0.004758164	0.000320404
675	ENSDARG00000070723	ndufa9a	1	0.000934358	0.564559691	0.52	0.234	1	0.004094738	0.365799654	0.467	0.226	0.004094738	0.001867844
676	ENSDARG00000070795	eaf1	1	0.000518169	0.337912726	0.52	0.182	1	0.451806262	0.254746367	0.2	0.159	0.451806262	0.00103607
677	ENSDARG00000070844	gamt	1	0.297494686	-0.555462662	0.16	0.23	1	0.279236663	-0.661403869	0.2	0.262	0.297494686	0.480500212
678	ENSDARG00000070849	rps15	1	0.005018801	-0.343967549	1	0.957	1	0.000413385	-0.433730501	1	0.963	0.005018801	0.000826599
679	ENSDARG00000070959	si:ch211-288g17.3	1	0.2012408	-0.535157038	0.4	0.455	1	0.171173468	-0.400310959	0.467	0.53	0.2012408	0.313046581
680	ENSDARG00000070981	ash1l	1	0.622016116	-0.283562012	0.16	0.191	1	0.087250028	-0.501958567	0.033	0.146	0.622016116	0.166887489
681	ENSDARG00000071011	cdk5r2a	1	0.402570103	-0.643140465	0.2	0.239	1	0.185031839	-0.720043186	0.133	0.226	0.402570103	0.335826897
682	ENSDARG00000071026	mllt11	1	0.039299263	0.283523672	0.76	0.483	1	0.000366311	0.603620817	0.733	0.39	0.039299263	0.000732488
683	ENSDARG00000071046	bbip1	1	0.000300507	0.47020281	0.32	0.081	1	0.014933483	0.406491105	0.267	0.11	0.014933483	0.000600924
684	ENSDARG00000071336	mif	1	0.000304731	0.636514263	0.52	0.211	1	0.067214016	0.357860935	0.367	0.226	0.067214016	0.00060937
685	ENSDARG00000071353	MGARP	1	0.157769119	-0.716896163	0.16	0.258	1	0.826042229	-0.263458308	0.2	0.201	0.826042229	0.290647142
686	ENSDARG00000071395	camk2g1	1	0.906509842	-0.361402698	0.28	0.258	1	0.8084563	-0.372031584	0.3	0.28	0.906509842	0.963311011
687	ENSDARG00000071506	mgat5	1	0.022783872	0.262181676	0.2	0.067	1	0.008057518	0.327705135	0.267	0.098	0.022783872	0.016050112
688	ENSDARG00000071626	ptgdsb.2	1	0.417765278	-0.520782789	0.12	0.177	1	0.314997412	-0.412804939	0.067	0.128	0.417765278	0.530771454
689	ENSDARG00000071658	ywhag2	1	0.069595229	-0.527594432	0.68	0.67	1	0.872491054	-0.380087189	0.733	0.537	0.872491054	0.134346961
690	ENSDARG00000071860	nrn1a	1	0.000626973	-1.282555964	0.04	0.388	1	0.003948231	-1.004615405	0.133	0.409	0.003948231	0.001253552
691	ENSDARG00000071878	trmt112	1	0.00763669	0.287479663	0.48	0.211	1	0.001731728	0.318278684	0.5	0.213	0.00763669	0.003460458
692	ENSDARG00000073704	si:dkeyp-72g9.4	1	0.027582427	-0.888679094	0.2	0.383	1	0.29245677	-0.451441098	0.233	0.311	0.29245677	0.054404064
693	ENSDARG00000074030	myt1a	1	0.078020809	-0.574606007	0.04	0.172	1	0.269181205	-0.256003756	0.1	0.183	0.269181205	0.14995437
694	ENSDARG00000074245	spen	1	0.727335669	-0.284610618	0.24	0.244	1	0.762913537	-0.343581307	0.267	0.268	0.762913537	0.925654163
695	ENSDARG00000074340	serf2	1	0.000863291	0.465728195	0.92	0.584	1	0.005801389	0.423017273	0.867	0.579	0.005801389	0.001725837
696	ENSDARG00000074443	gas7a	1	0.002029449	-1.125812902	0	0.292	1	0.429116745	-0.571147256	0.167	0.207	0.429116745	0.004054779
697	ENSDARG00000074490	casc4	1	0.234279809	-0.345644092	0.04	0.115	1	0.684502927	-0.305704944	0.1	0.122	0.684502927	0.413672589
698	ENSDARG00000074667	akt1s1	1	0.341005267	-0.423431261	0.4	0.431	1	0.541837464	-0.252041932	0.533	0.39	0.541837464	0.565725942
699	ENSDARG00000074671	nptx1l	1	0.080222876	-1.169150901	0.08	0.225	1	0.01743987	-1.441349144	0	0.165	0.080222876	0.034575591
700	ENSDARG00000074869	si:ch1073-291c23.2	1	0.006500738	0.27584594	0.36	0.139	1	0.002571613	0.585239676	0.367	0.146	0.006500738	0.005136613
701	ENSDARG00000074967	zgc:162698	1	0.031791106	0.357632169	0.24	0.1	1	0.017001084	0.348870554	0.167	0.049	0.031791106	0.033713131
702	ENSDARG00000075129	mrps11	1	0.189173543	0.271873475	0.28	0.167	1	0.137828963	0.295279091	0.233	0.14	0.189173543	0.256661103
703	ENSDARG00000075172	fbxo25	1	0.003473153	0.259928969	0.52	0.22	0.34245378	1.55E-05	0.532469005	0.6	0.232	0.003473153	3.11E-05
704	ENSDARG00000075542	zfhx4	1	0.204398067	-0.481095995	0.12	0.225	1	0.086667011	-0.745264237	0.1	0.238	0.204398067	0.165822851
705	ENSDARG00000075666	tsc22d3	1	0.039213882	0.316148554	0.2	0.077	1	0.004752516	0.494597908	0.267	0.085	0.039213882	0.009482445
706	ENSDARG00000075677	mrpl17	1	0.624243991	-0.299519145	0.08	0.105	1	0.000655409	0.435130565	0.333	0.098	0.624243991	0.001310388
707	ENSDARG00000075831	slc7a8a	1	0.035346526	-0.64171803	0.04	0.211	1	0.062042771	-0.491202583	0.033	0.159	0.062042771	0.069443676
708	ENSDARG00000076074	dda1	1	0.103956842	-0.523648015	0.2	0.33	1	0.368998758	-0.386808953	0.167	0.226	0.368998758	0.197106659
709	ENSDARG00000076120	foxp4	1	0.425216943	-0.674876155	0.08	0.129	1	0.322524713	-0.938183828	0.1	0.165	0.425216943	0.541027236
710	ENSDARG00000076170	pcsk1nl	1	0.004564123	0.365002066	0.4	0.172	0.102882218	4.66E-06	0.661590389	0.5	0.128	0.004564123	9.33E-06
711	ENSDARG00000076223	SERP1	1	0.000155964	0.608327555	0.84	0.512	1	0.003306233	0.602509479	0.667	0.457	0.003306233	0.000311903
712	ENSDARG00000076780	acadsb	1	0.000700919	0.357213963	0.32	0.086	1	0.06085069	0.265969239	0.267	0.134	0.06085069	0.001401346
713	ENSDARG00000076836	gpx4b	1	0.009581358	0.369935736	0.64	0.359	1	0.014297165	0.36466411	0.6	0.348	0.014297165	0.019070914
714	ENSDARG00000076895	flrt3	1	0.099448773	-0.621504108	0.04	0.158	1	0.384909917	-0.424271251	0.067	0.116	0.384909917	0.189007488
715	ENSDARG00000077151	cbln2b	1	0.063011824	-1.318820869	0.04	0.182	1	0.069403352	-1.603104842	0.033	0.152	0.069403352	0.122053159
716	ENSDARG00000077227	fbxl6	1	0.655741414	-0.305472728	0.2	0.22	1	0.655426778	-0.265810465	0.167	0.195	0.655741414	0.881269295
717	ENSDARG00000077256	nat8l	1	0.001303001	-1.305624648	0	0.311	1	0.000343774	-1.447264944	0	0.323	0.001303001	0.00068743
718	ENSDARG00000077323	thap4	1	0.004667852	0.312098136	0.32	0.115	1	5.20E-05	0.658219898	0.367	0.098	0.004667852	0.000104017
719	ENSDARG00000077515	letm2	1	0.043226396	0.325474294	0.24	0.105	1	0.00059215	0.499604133	0.333	0.104	0.043226396	0.00118395
720	ENSDARG00000077549	aifm2	1	0.073078756	0.331092914	0.16	0.062	1	0.004431365	0.269879235	0.167	0.037	0.073078756	0.008843094
721	ENSDARG00000077596	phf24	1	0.021277877	0.36801873	0.24	0.091	1	0.000463028	0.613417564	0.233	0.049	0.021277877	0.000925842
722	ENSDARG00000077777	tmsb4x	1	0.001383324	0.352009231	1	0.971	0.000496745	2.25E-08	0.544977779	1	0.988	0.001383324	4.50E-08
723	ENSDARG00000077799	egr4	1	0.000952135	1.301958397	0.28	0.077	1	0.000662323	0.579978552	0.3	0.079	0.000952135	0.001324208
724	ENSDARG00000077811	sox11a	1	0.022564785	-1.213243202	0.24	0.45	1	0.886208244	-0.43559902	0.567	0.463	0.886208244	0.0446204
725	ENSDARG00000077840	meis2a	1	0.041695591	-1.226139628	0.04	0.201	1	0.015787983	-1.322584414	0.067	0.256	0.041695591	0.031326706
726	ENSDARG00000077847	olfm2a	1	0.025123627	-0.920089406	0.08	0.282	1	0.086002057	-0.718469908	0.2	0.329	0.086002057	0.049616058
727	ENSDARG00000078073	nudt5	1	0.041919092	0.269955232	0.24	0.1	1	0.003707688	0.421849885	0.233	0.067	0.041919092	0.007401628
728	ENSDARG00000078118	sinhcafl	1	0.276606438	-0.367002151	0.08	0.163	1	0.148189501	-0.608038237	0.033	0.122	0.276606438	0.274418874
729	ENSDARG00000078572	stox2b	1	0.458259009	-0.298563753	0.12	0.172	1	0.760940567	-0.252167343	0.167	0.177	0.760940567	0.706516699
730	ENSDARG00000078748	si:ch211-137a8.4	1	0.004935567	-1.060715959	0.16	0.416	1	0.508181113	-0.489559071	0.367	0.366	0.508181113	0.009846773
731	ENSDARG00000078868	tmem74b	1	0.248565951	-0.632462845	0.08	0.158	1	0.802758893	-0.298986143	0.133	0.14	0.802758893	0.43534687
732	ENSDARG00000079274	prss59.1	1	0.515728217	-0.472550252	0.16	0.196	1	0.25073368	-0.43442752	0.167	0.262	0.515728217	0.438599982
733	ENSDARG00000079276	ube2ql1	1	0.00205298	0.388984935	0.4	0.139	3.22E-05	1.46E-09	1.213217096	0.533	0.104	0.00205298	2.92E-09
734	ENSDARG00000079323	rgmb	1	0.019272748	0.289443878	0.48	0.254	1	0.023618935	0.389926937	0.433	0.232	0.023618935	0.038174057
735	ENSDARG00000079387	si:ch211-102c2.4	1	0.000817021	0.342730069	0.2	0.038	1	0.000194132	0.406264065	0.167	0.018	0.000817021	0.000388226
736	ENSDARG00000079388	agrn	1	0.082409009	-0.410966641	0	0.11	1	0.02998996	-0.524417383	0	0.14	0.082409009	0.059080522
737	ENSDARG00000079570	rspo2	1	0.00420044	0.634125144	0.28	0.096	1	0.000346705	0.577994395	0.233	0.049	0.00420044	0.00069329
738	ENSDARG00000079586	gabrb2	1	0.090414412	-0.670963765	0.08	0.215	1	0.565914681	-0.369947306	0.1	0.134	0.565914681	0.172654059
739	ENSDARG00000079610	akap9	1	0.001663229	0.446546001	0.16	0.029	1	0.000736879	0.430985933	0.2	0.037	0.001663229	0.001473214
740	ENSDARG00000079687	rnf10	1	0.308054289	-0.396400703	0.48	0.502	1	0.793781957	-0.304403473	0.533	0.47	0.793781957	0.521211133
741	ENSDARG00000086214	ntrk3b	1	0.000527702	0.901158336	0.36	0.115	1	0.007214171	0.551519855	0.267	0.091	0.007214171	0.001055125
742	ENSDARG00000086327	srrm4	1	0.217978005	-0.460186173	0.04	0.12	1	0.327287232	-0.345088732	0.067	0.128	0.327287232	0.388441599
743	ENSDARG00000086753	gb:bc139872	1	0.020988626	0.326800593	0.52	0.292	0.001046951	4.75E-08	0.709012719	0.767	0.244	0.020988626	9.49E-08
744	ENSDARG00000086819	scn1laa	1	8.56E-05	0.537417985	0.44	0.124	0.275989364	1.25E-05	0.963159654	0.433	0.122	8.56E-05	2.50E-05
745	ENSDARG00000086917	crygm2d2	1	0.754884354	-0.504354867	0.16	0.172	1	0.053712011	-0.76037158	0.733	0.738	0.754884354	0.104539042
746	ENSDARG00000087165	si:dkeyp-69c1.7	1	0.073990032	-0.718468221	0.04	0.177	1	0.478395291	-0.266913166	0.2	0.134	0.478395291	0.14250554
747	ENSDARG00000087247	kcnab2a	1	0.025208683	-0.871762445	0	0.172	1	0.229533505	-0.482509169	0.033	0.104	0.229533505	0.049781888
748	ENSDARG00000087303	cebpd	1	0.00686483	0.72510178	0.56	0.321	1	0.001017649	0.552204809	0.633	0.329	0.00686483	0.002034263
749	ENSDARG00000087324	crygm2d1	1	0.890372855	-0.327561779	0.16	0.158	1	0.018772137	-0.896031084	0.467	0.64	0.890372855	0.037191881
750	ENSDARG00000087390	hbbe1.3	1	0.083483078	2.057562889	0.2	0.086	1	0.972869567	-0.40075817	0.133	0.122	0.972869567	0.159996733
751	ENSDARG00000087640	nsfl1c	1	0.015291957	0.279237135	0.36	0.153	1	0.019791171	0.302270132	0.267	0.116	0.019791171	0.03035007
752	ENSDARG00000087647	sept7a	1	0.019227158	0.295137325	0.28	0.11	1	0.002346524	0.348908384	0.367	0.128	0.019227158	0.004687541
753	ENSDARG00000087693	atox1	1	6.94E-05	0.886008411	0.6	0.244	0.006542938	2.97E-07	0.766156552	0.7	0.22	6.94E-05	5.93E-07
754	ENSDARG00000088073	fam110b	1	0.000103311	0.479684883	0.36	0.086	1	0.007718814	0.280594411	0.233	0.073	0.007718814	0.000206611
755	ENSDARG00000088178	tp53inp2	1	0.05749741	-0.611049438	0.08	0.249	1	0.341547935	-0.489011682	0.167	0.232	0.341547935	0.111688868
756	ENSDARG00000089109	bcl2b	1	0.930823238	-0.40232008	0.44	0.359	1	0.017991341	0.254446663	0.467	0.244	0.930823238	0.035658994
757	ENSDARG00000089212	htr3a	1	0.036521172	-1.308121312	0	0.153	1	0.180137233	-0.561060968	0.033	0.116	0.180137233	0.071708548
758	ENSDARG00000089223	ngfrb	1	0.000777818	0.303369653	0.32	0.086	1	0.001342456	0.433872089	0.267	0.073	0.001342456	0.00155503
759	ENSDARG00000089302	hnrnpa0a	1	0.598346922	-0.407154766	0.6	0.512	1	0.429606216	-0.414779302	0.567	0.524	0.598346922	0.674650931
760	ENSDARG00000089307	pmaip1	1	0.065590746	0.661354938	0.12	0.038	0.124151937	5.63E-06	0.66909071	0.233	0.024	0.065590746	1.13E-05
761	ENSDARG00000089836	MRPS12	1	0.000353999	0.390979019	0.64	0.278	1	0.52352105	-0.302720212	0.2	0.244	0.52352105	0.000707872
762	ENSDARG00000089924	aldh2.1	1	0.067077008	0.332832114	0.28	0.129	1	0.013026983	0.35931246	0.3	0.122	0.067077008	0.025884264
763	ENSDARG00000090035	rtn4r	1	0.788464126	-0.519276791	0.32	0.297	1	0.915013931	-0.311327162	0.267	0.232	0.915013931	0.955252574
764	ENSDARG00000090054	znf318	1	0.281379129	-0.366518636	0.04	0.105	1	0.139536492	-0.340104903	0.033	0.128	0.281379129	0.259602551
765	ENSDARG00000090232	clpb	1	0.000765579	0.416530044	0.28	0.072	1	0.000914505	0.319711933	0.267	0.067	0.000914505	0.001530572
766	ENSDARG00000090268	krtt1c19e	1	0.316372651	-0.479123294	0.28	0.349	1	0.379389127	-0.506606465	0.5	0.512	0.379389127	0.532653648
767	ENSDARG00000090428	ctrb1	1	0.126776602	-0.76067721	0.28	0.388	1	0.725533849	-0.435512099	0.333	0.329	0.725533849	0.237480897
768	ENSDARG00000090481	trarg1a	1	0.011735249	-0.911498452	0	0.211	1	0.219575061	-0.577836625	0.1	0.189	0.219575061	0.023332782
769	ENSDARG00000090912	npc2	1	0.000214441	0.594194455	0.48	0.163	1	0.001311986	0.336634798	0.467	0.177	0.001311986	0.000428835
770	ENSDARG00000091001	mycbp	1	0.001715963	0.29646951	0.4	0.139	0.009244217	4.19E-07	0.714090135	0.5	0.11	0.001715963	8.38E-07
771	ENSDARG00000091029	phox2bb	1	0.000225813	0.445406582	0.96	0.541	0.013787276	6.25E-07	0.686470274	1	0.524	0.000225813	1.25E-06
772	ENSDARG00000092033	si:dkey-239h2.3	1	0.381122374	-0.789711948	0.2	0.249	1	0.053660288	-0.680362887	0.1	0.256	0.381122374	0.10444115
773	ENSDARG00000092362	hsp70.2	1	0.000142989	1.377068043	0.72	0.431	1	0.230035619	0.825016892	0.467	0.402	0.230035619	0.000285958
774	ENSDARG00000092467	si:ch73-46j18.5	1	0.000608965	0.638188789	0.64	0.292	1	0.021461266	0.500242497	0.5	0.311	0.021461266	0.001217559
775	ENSDARG00000092508	si:ch73-376l24.2	1	0.000282559	0.395280941	0.32	0.077	1	0.464349775	-0.334490105	0.1	0.146	0.464349775	0.000565038
776	ENSDARG00000092610	lamp1b	1	0.977384555	-0.37480286	0.24	0.211	1	0.13609391	-0.584241474	0.1	0.213	0.977384555	0.253666267
777	ENSDARG00000092693	tpt1	1	0.234093099	-0.254899483	0.96	0.909	1	0.017792715	-0.318292276	1	0.921	0.234093099	0.03526885
778	ENSDARG00000092807	si:dkey-151g10.6	1	0.146906209	-0.267255948	1	1	1	0.000294887	-0.494664755	1	1	0.146906209	0.000589688
779	ENSDARG00000092810	stap2a	1	0.185007613	-0.310254554	0.04	0.129	1	0.051062872	-0.477391474	0	0.116	0.185007613	0.099518327
780	ENSDARG00000092947	cyt1	1	0.698994918	-0.318768387	0.68	0.646	1	0.125184227	-0.489792642	0.867	0.823	0.698994918	0.234697363
781	ENSDARG00000093064	SMIM18	1	0.587569677	-0.584154319	0.24	0.249	1	0.471543411	-0.497393283	0.167	0.207	0.587569677	0.720733634
782	ENSDARG00000093313	ubb	1	0.000370111	0.929541316	0.64	0.325	0.339941254	1.54E-05	0.668219573	0.767	0.323	0.000370111	3.08E-05
783	ENSDARG00000093804	sst6	1	0.115813218	-0.862811923	0.08	0.206	1	0.770428627	-0.660704932	0.1	0.11	0.770428627	0.218213735
784	ENSDARG00000094003	serp2	1	0.157194227	-0.496395023	0.04	0.134	1	0.139208675	-0.378253508	0.033	0.122	0.157194227	0.259038295
785	ENSDARG00000094590	c2cd5	1	0.005814706	0.275041594	0.2	0.053	1	0.017001084	0.325021165	0.167	0.049	0.017001084	0.011595601
786	ENSDARG00000094673	rhoab	1	0.025090012	0.44223251	0.48	0.282	1	0.000194169	0.656354827	0.533	0.22	0.025090012	0.0003883
787	ENSDARG00000094730	acbd7	1	0.000383247	0.503745705	0.48	0.172	1	0.007146929	0.358138739	0.433	0.195	0.007146929	0.000766346
788	ENSDARG00000095459	si:ch211-191j22.3	1	0.006481963	0.31764669	0.52	0.239	0.639986664	2.90E-05	0.710937536	0.533	0.195	0.006481963	5.80E-05
789	ENSDARG00000096257	si:ch73-367p23.2	1	0.163703074	-0.600959311	0.04	0.134	1	0.105051347	-0.592048483	0.1	0.226	0.163703074	0.199066908
790	ENSDARG00000096546	nrp2a	1	0.017877694	0.295683602	0.2	0.062	1	0.000565119	0.668799051	0.233	0.049	0.017877694	0.001129918
791	ENSDARG00000096661	si:ch211-286b5.5	1	0.029804	0.466319932	0.2	0.072	1	0.015549439	0.332318531	0.167	0.049	0.029804	0.030857092
792	ENSDARG00000097057	fxyd6l	1	0.044660742	-0.613453612	0.28	0.469	1	0.044422375	-0.760194211	0.333	0.457	0.044660742	0.086871402
793	ENSDARG00000097478	qkia	1	0.046054734	-1.075363939	0.16	0.33	1	0.088861691	-1.080789256	0.2	0.317	0.088861691	0.08998843
794	ENSDARG00000097528	si:dkey-7j14.5	1	0.18067642	-0.641659728	0.6	0.608	1	0.686538184	-0.548392405	0.6	0.476	0.686538184	0.328708871
795	ENSDARG00000097648	si:dkey-35i13.1	1	0.245344968	-0.692632665	0.08	0.167	1	0.150960634	-0.500914078	0.067	0.171	0.245344968	0.279132156
796	ENSDARG00000098141	supt3h	1	0.057346625	0.259280627	0.24	0.11	1	0.076758606	0.410882701	0.2	0.098	0.076758606	0.111404614
797	ENSDARG00000098625	efna5b	1	0.004834519	0.386536972	0.12	0.019	1	0.00175278	0.376301993	0.2	0.043	0.004834519	0.003502488
798	ENSDARG00000098635	irf2bp2b	1	0.004881719	0.566955038	0.64	0.349	7.54E-05	3.42E-09	0.719777753	0.867	0.28	0.004881719	6.84E-09
799	ENSDARG00000098652	pcdh11	1	0.54170852	-0.509882828	0.08	0.115	1	0.150157519	-0.27267841	0.033	0.128	0.54170852	0.277767758
800	ENSDARG00000098753	elmo1	1	0.343684947	-0.521295989	0.28	0.33	1	0.043240746	-0.82640721	0.167	0.335	0.343684947	0.084611729
801	ENSDARG00000098810	VSTM2B	1	0.617166373	-0.290968333	0.12	0.148	1	0.973346059	-0.259001566	0.133	0.128	0.973346059	0.853438414
802	ENSDARG00000098813	stx12	1	0.001336606	0.411063837	0.44	0.167	1	0.000389368	0.323719721	0.4	0.128	0.001336606	0.000778584
803	ENSDARG00000098832	fam168a	1	0.127187864	-0.5737789	0.52	0.56	1	0.002180533	-0.930759432	0.4	0.579	0.127187864	0.004356311
804	ENSDARG00000098880	pclob	1	0.690591775	-0.42333573	0.16	0.187	1	0.712745993	-0.285947553	0.133	0.159	0.712745993	0.90426655
805	ENSDARG00000098942	rp9	1	0.29233225	-0.295916771	0.04	0.105	1	0.23119845	0.367932003	0.133	0.073	0.29233225	0.408944177
806	ENSDARG00000098954	stard13b	1	0.0001705	0.36827517	0.2	0.029	0.388305101	1.76E-05	0.594460242	0.3	0.055	0.0001705	3.52E-05
807	ENSDARG00000099022	faua	1	0.004206999	-0.388482154	0.96	0.947	1	0.00392465	-0.413863391	1	0.97	0.004206999	0.007833898
808	ENSDARG00000099197	actc1b	1	0.041211588	-0.379727377	1	1	1	0.007003274	-0.556998981	1	0.994	0.041211588	0.013957501
809	ENSDARG00000099283	epb41a	1	0.242384524	-0.551969939	0.52	0.531	1	0.006654621	-0.898639613	0.333	0.518	0.242384524	0.013264958
810	ENSDARG00000099312	jpt1b	1	0.027389616	0.393649308	0.72	0.531	1	0.010300761	0.402653215	0.767	0.543	0.027389616	0.020495417
811	ENSDARG00000099313	naga	1	0.140841736	0.393536254	0.12	0.048	1	0.009164952	0.260727095	0.2	0.061	0.140841736	0.018245907
812	ENSDARG00000099380	rpl13	1	0.005927374	-0.504790314	0.96	0.914	1	0.002479752	-0.455390888	1	0.939	0.005927374	0.004953355
813	ENSDARG00000099476	zgc:174863	1	0.004780198	0.343176206	0.16	0.033	0.03696203	1.68E-06	0.500495721	0.2	0.012	0.004780198	3.35E-06
814	ENSDARG00000099499	ndufa4l	1	0.001745607	0.46494333	0.96	0.708	1	0.000123348	0.485711297	1	0.646	0.001745607	0.000246681
815	ENSDARG00000099532	ubl3a	1	0.000748659	0.552352094	0.6	0.258	1	4.71E-05	0.619206765	0.5	0.171	0.000748659	9.42E-05
816	ENSDARG00000099560	lyrm5a	1	0.000299825	0.272107533	0.24	0.043	1	0.017001084	0.358060292	0.167	0.049	0.017001084	0.000599561
817	ENSDARG00000099572	hmgn2	1	0.196087285	-0.368266519	0.84	0.828	1	0.018344971	-0.579723316	0.9	0.854	0.196087285	0.036353405
818	ENSDARG00000099663	cox5ab	1	0.022582858	-0.6185292	0.12	0.335	1	0.491832023	-0.324767055	0.267	0.293	0.491832023	0.04465573
819	ENSDARG00000099744	gap43	1	0.009660883	0.826092236	0.6	0.435	0.005995709	2.72E-07	0.946390362	0.833	0.445	0.009660883	5.44E-07
820	ENSDARG00000099766	myl12.1	1	0.057678843	0.279931526	0.84	0.541	1	0.00463766	0.385615098	0.867	0.573	0.057678843	0.009253813
821	ENSDARG00000100055	tox2	1	0.099598259	-0.626622659	0.08	0.211	1	0.73013604	-0.332279463	0.133	0.152	0.73013604	0.189276705
822	ENSDARG00000100097	mafgb	1	0.00648243	0.501323901	0.2	0.053	1	0.004555701	0.340811916	0.167	0.037	0.00648243	0.009090647
823	ENSDARG00000100244	ebf3a	1	0.000679494	-1.555941046	0.04	0.378	1	0.000871089	-1.03395003	0.033	0.354	0.000871089	0.001358526
824	ENSDARG00000100494	pbx1a	1	0.020297394	0.459746381	0.4	0.187	0.568682561	2.58E-05	1.004659553	0.567	0.226	0.020297394	5.16E-05
825	ENSDARG00000100513	rps27l	1	0.073211265	0.361784754	0.36	0.215	1	0.000260337	0.273689153	0.6	0.256	0.073211265	0.000520607
826	ENSDARG00000100514	cfap20	1	0.246505851	-0.453255634	0.08	0.158	1	0.001908418	0.393093581	0.367	0.134	0.246505851	0.003813194
827	ENSDARG00000100562	CABZ01080702.1	1	0.121522243	-0.760372374	0.24	0.344	1	0.016620986	-0.80112366	0.133	0.341	0.121522243	0.032965715
828	ENSDARG00000100742	reep5	1	0.002699179	0.340424707	0.96	0.55	0.001966634	8.92E-08	0.700808765	0.9	0.439	0.002699179	1.78E-07
829	ENSDARG00000100971	fxyd6	1	0.000445009	0.289240161	0.4	0.115	1	0.000220173	0.473826776	0.333	0.085	0.000445009	0.000440297
830	ENSDARG00000101074	glud1b	1	0.027995829	0.290875979	0.56	0.311	0.93788977	4.25E-05	0.67967188	0.667	0.274	0.027995829	8.50E-05
831	ENSDARG00000101082	eif3s6ip	1	0.071711359	-0.648130153	0.4	0.478	1	0.210030927	-0.424608084	0.4	0.439	0.210030927	0.138280199
832	ENSDARG00000101135	si:dkey-85k7.7	1	0.001524774	0.385484117	0.24	0.057	0.004163052	1.89E-07	0.903841658	0.333	0.043	0.001524774	3.77E-07
833	ENSDARG00000101199	rbp4	1	0.620146951	-0.415933308	0.44	0.321	1	0.10291282	-0.903123185	0.367	0.445	0.620146951	0.195234591
834	ENSDARG00000101387	CAMK2N1	1	0.012892547	-1.166390221	0.08	0.301	1	0.438101436	-0.511766443	0.167	0.213	0.438101436	0.025618877
835	ENSDARG00000101446	si:dkey-46i9.1	1	0.036521172	-0.640185983	0	0.153	1	0.126286444	-0.477149837	0.033	0.128	0.126286444	0.071708548
836	ENSDARG00000101458	r3hdm1	1	0.080547477	-0.677942253	0.04	0.172	1	0.121214186	-0.56969051	0.067	0.177	0.121214186	0.154607058
837	ENSDARG00000101631	etfa	1	1	-0.253129311	0.28	0.254	1	0.365372467	-0.482818417	0.233	0.293	1	0.597247894
838	ENSDARG00000101687	CU929259.1	1	0.000777818	0.422268119	0.32	0.086	1	0.008222784	0.77182259	0.167	0.043	0.008222784	0.00155503
839	ENSDARG00000101766	ptmab	1	0.003260502	-0.577000284	1	0.933	1	0.082158157	-0.30617746	1	0.957	0.082158157	0.006510373
840	ENSDARG00000101776	syt12	1	0.023875808	-0.841944197	0.04	0.234	1	0.330992582	-0.626459899	0.1	0.159	0.330992582	0.047181561
841	ENSDARG00000101844	mibp2	1	0.250016836	-0.295795406	0.8	0.742	1	0.201278191	-0.279897948	0.867	0.768	0.250016836	0.362043472
842	ENSDARG00000102291	eef1da	1	0.724766074	-0.433185498	0.6	0.435	1	0.049938558	-0.80280132	0.367	0.476	0.724766074	0.097383256
843	ENSDARG00000102802	brdt	1	0.213551995	-0.467337073	0.08	0.172	1	0.435162787	-0.345276201	0.167	0.22	0.435162787	0.381499535
844	ENSDARG00000102824	pcdh10b	1	0.185007613	-0.595926429	0.04	0.129	1	0.654973536	-0.296049394	0.133	0.159	0.654973536	0.335787409
845	ENSDARG00000103002	nptna	1	0.459229918	-0.44993478	0.36	0.378	1	0.664518254	-0.488768139	0.267	0.287	0.664518254	0.707567719
846	ENSDARG00000103101	si:ch211-235e9.6	1	0.0005633	0.429644141	0.6	0.258	1	0.005472327	0.33339745	0.467	0.238	0.005472327	0.001126283
847	ENSDARG00000103483	litaf	1	0.001718565	0.428808382	0.32	0.1	1	0.00121691	0.517895325	0.3	0.098	0.001718565	0.002432339
848	ENSDARG00000103511	zfand2a	1	0.000382005	0.36887511	0.4	0.12	0.880425397	3.99E-05	0.473818408	0.4	0.104	0.000382005	7.98E-05
849	ENSDARG00000103543	gngt2b	1	0.131023111	0.289910423	0.2	0.096	1	0.798217001	-0.408376594	0.133	0.14	0.798217001	0.244879166
850	ENSDARG00000103718	chmp5b	1	6.43E-05	0.678384633	0.56	0.201	0.002687629	1.22E-07	0.611413791	0.6	0.152	6.43E-05	2.44E-07
851	ENSDARG00000103740	fundc2	1	0.003938258	0.412017442	0.56	0.292	0.610136895	2.77E-05	0.518163586	0.633	0.262	0.003938258	5.53E-05
852	ENSDARG00000103846	hspa5	1	0.70772774	-0.298046463	0.16	0.187	1	0.753032742	-0.322165065	0.2	0.159	0.753032742	0.914576926
853	ENSDARG00000103856	ptcd3	1	0.107123761	0.252821945	0.12	0.043	1	0.01147365	0.358393055	0.133	0.03	0.107123761	0.022815656
854	ENSDARG00000104011	rps17	1	0.458204584	-0.35128338	0.8	0.641	1	0.012378412	-0.716222476	0.633	0.659	0.458204584	0.024603599
855	ENSDARG00000104034	arid3b	1	0.001106521	0.410050895	0.28	0.077	1	0.018549468	0.290643241	0.2	0.067	0.018549468	0.002211817
856	ENSDARG00000104043	gng10	1	0.020568698	0.47614254	0.16	0.048	7.67E-08	3.48E-12	0.947756865	0.433	0.037	0.020568698	6.96E-12
857	ENSDARG00000104071	hikeshi	1	0.23201921	-0.305962414	0.08	0.172	1	0.199088176	-0.309374917	0.067	0.152	0.23201921	0.35854025
858	ENSDARG00000104177	cpne3	1	0.000189013	0.353213112	0.24	0.043	1	0.018570319	0.253145133	0.167	0.049	0.018570319	0.00037799
859	ENSDARG00000104181	tmsb1	1	0.010579529	0.463973581	0.72	0.445	0.074335842	3.37E-06	0.749506136	0.8	0.36	0.010579529	6.74E-06
860	ENSDARG00000104687	slc16a9b	1	0.723414499	-0.30354199	0.16	0.177	1	0.221906672	0.250487307	0.2	0.122	0.723414499	0.394570772
861	ENSDARG00000104782	oaz1b	1	6.19E-05	0.675087277	0.84	0.517	1	0.005772419	0.411066905	0.833	0.5	0.005772419	0.000123822
862	ENSDARG00000104945	sncb	1	0.369236916	-0.516496385	0.72	0.632	1	0.008709563	0.292773796	0.8	0.506	0.369236916	0.017343269
863	ENSDARG00000109337	nanos1	1	0.06261179	-0.948240849	0.32	0.45	1	0.028672387	-0.65974744	0.3	0.488	0.06261179	0.056522669
864	ENSDARG00000109961	mrpl22	1	0.006915427	0.253022972	0.2	0.053	1	0.016824554	0.302910946	0.2	0.067	0.016824554	0.013783032
865	ENSDARG00000111235	nrsn1	1	0.011409267	0.396025729	0.4	0.172	1	0.000247352	0.67801977	0.433	0.152	0.011409267	0.000494642
	chata	cholinergic neurons
	sv2	synaptic vesicle glycoprotein 2
