# Supplementary material for: Cell-type-specific responses to the microbiota across all tissues of the larval zebrafish
Source: Cell Rep. Author manuscript; Available in PMC 2023 Oct 23. (PMC10423310; doi:10.1016/j.celrep.2023.112095)
Supplement: MMC14 [file NIHMS1880944-supplement-MMC14.zip › DataS8/Figure5_PanelB_GenesLists/subCluster5.tsv]

	gene	gene_NAME	cvz_p_val_adj	cvz_p_val	cvz_avg_logFC	cvz_pct.1	cvz_pct.2	gf_p_val_adj	gf_p_val	gf_avg_logFC	gf_pct.1	gf_pct.2	max_pval	minimump_p_val
1	ENSDARG00000087247	kcnab2a	4.20E-22	1.91E-26	1.308523268	0.857	0.058	1.47E-05	6.68E-10	0.879335139	0.5	0.051	6.68E-10	3.81E-26
2	ENSDARG00000058348	scinlb	2.93E-21	1.33E-25	1.179846837	0.536	0.005	6.93E-11	3.14E-15	0.959561734	0.444	0.011	3.14E-15	2.66E-25
3	ENSDARG00000094675	trarg1b	2.91E-19	1.32E-23	1.491301184	0.714	0.044	5.63E-14	2.55E-18	1.740977477	0.556	0.017	2.55E-18	2.64E-23
4	ENSDARG00000038941	ppp1r1c	8.30E-17	3.76E-21	1.557347119	0.964	0.18	3.40E-07	1.54E-11	1.482882685	0.833	0.176	1.54E-11	7.52E-21
5	ENSDARG00000093064	SMIM18	4.34E-16	1.97E-20	1.752040586	0.893	0.16	3.95E-09	1.79E-13	1.474482481	0.833	0.136	1.79E-13	3.93E-20
6	ENSDARG00000035309	entpd3	1.18E-15	5.33E-20	1.992036698	0.75	0.078	4.12E-09	1.87E-13	1.348823966	0.611	0.051	1.87E-13	1.07E-19
7	ENSDARG00000104326	si:dkey-183i3.9	1.52E-15	6.91E-20	1.12642411	0.571	0.029	1.19E-06	5.40E-11	0.818478919	0.5	0.04	5.40E-11	1.38E-19
8	ENSDARG00000005372	camk4	5.79E-15	2.62E-19	1.347814006	0.893	0.131	6.65E-07	3.02E-11	1.175676347	0.778	0.142	3.02E-11	5.25E-19
9	ENSDARG00000003971	isl2a	2.51E-14	1.14E-18	1.685352918	0.929	0.189	0.015418089	6.99E-07	1.134654912	0.889	0.301	6.99E-07	2.27E-18
10	ENSDARG00000044048	prnpb	2.69E-14	1.22E-18	1.162855498	0.607	0.044	2.44E-09	1.11E-13	1.552896465	0.5	0.028	1.11E-13	2.44E-18
11	ENSDARG00000075034	raver2	2.38E-13	1.08E-17	0.937306645	0.5	0.024	2.31E-10	1.05E-14	1.079337398	0.5	0.023	1.05E-14	2.16E-17
12	ENSDARG00000026084	si:dkey-43k4.5	3.88E-13	1.76E-17	1.004424991	0.5	0.024	1.57E-06	7.11E-11	1.253098065	0.333	0.011	7.11E-11	3.52E-17
13	ENSDARG00000077410	myo9b	3.96E-13	1.80E-17	0.878285886	0.464	0.019	1.57E-06	7.11E-11	0.63300656	0.333	0.011	7.11E-11	3.59E-17
14	ENSDARG00000101606	rims2a	9.14E-13	4.14E-17	1.021589507	0.786	0.107	1	0.000171662	0.478548785	0.5	0.131	0.000171662	8.29E-17
15	ENSDARG00000034187	calm1b	2.70E-12	1.22E-16	1.639774747	1	0.568	9.60E-06	4.35E-10	1.580791487	1	0.534	4.35E-10	2.44E-16
16	ENSDARG00000013613	anxa13l	3.36E-12	1.52E-16	1.447700562	1	0.267	8.16E-07	3.70E-11	1.686244062	0.944	0.29	3.70E-11	3.04E-16
17	ENSDARG00000019945	ptprdb	4.15E-12	1.88E-16	0.908301818	0.714	0.083	2.08E-05	9.44E-10	0.957458063	0.611	0.085	9.44E-10	3.76E-16
18	ENSDARG00000037998	flot1b	1.43E-11	6.48E-16	1.239162065	0.857	0.189	7.49E-05	3.40E-09	1.07292782	0.889	0.233	3.40E-09	1.30E-15
19	ENSDARG00000014588	adcy2b	2.02E-11	9.18E-16	0.704553532	0.643	0.063	0.000985675	4.47E-08	0.869903974	0.5	0.068	4.47E-08	1.84E-15
20	ENSDARG00000036878	sh3bgrl2	9.14E-11	4.14E-15	1.098060422	0.607	0.068	1	0.000808163	0.496174142	0.389	0.102	0.000808163	8.29E-15
21	ENSDARG00000037646	rgs11	1.19E-10	5.39E-15	0.675249931	0.393	0.015	0.016785178	7.61E-07	0.791197263	0.222	0.011	7.61E-07	1.08E-14
22	ENSDARG00000053381	plpp1a	1.30E-10	5.90E-15	0.972736965	0.75	0.117	0.079687713	3.61E-06	0.859648887	0.5	0.102	3.61E-06	1.18E-14
23	ENSDARG00000012426	neflb	1.44E-10	6.51E-15	1.154451064	0.571	0.058	1	0.001377149	0.82097318	0.333	0.085	0.001377149	1.30E-14
24	ENSDARG00000099031	scn4ba	2.16E-10	9.78E-15	0.752024421	0.536	0.044	1.92E-11	8.72E-16	1.03643047	0.5	0.017	9.78E-15	1.74E-15
25	ENSDARG00000014053	olfm1b	3.02E-10	1.37E-14	1.31446815	1	0.422	0.00034231	1.55E-08	1.19859085	1	0.472	1.55E-08	2.74E-14
26	ENSDARG00000040684	plcd4b	3.07E-10	1.39E-14	0.849290334	0.643	0.078	3.57E-12	1.62E-16	1.202393141	0.667	0.045	1.39E-14	3.24E-16
27	ENSDARG00000035056	fgf13a	4.02E-10	1.82E-14	1.230462092	0.893	0.199	0.103630787	4.70E-06	0.970779652	0.667	0.193	4.70E-06	3.64E-14
28	ENSDARG00000004034	arhgdig	4.54E-10	2.06E-14	1.379424766	0.964	0.262	7.40E-07	3.36E-11	1.48040942	0.889	0.193	3.36E-11	4.12E-14
29	ENSDARG00000008808	eml2	6.99E-10	3.17E-14	1.462688521	0.786	0.15	5.38E-06	2.44E-10	1.532874333	0.722	0.131	2.44E-10	6.34E-14
30	ENSDARG00000009553	gng3	7.38E-10	3.34E-14	1.180556132	1	0.723	7.55E-07	3.42E-11	1.278185076	1	0.722	3.42E-11	6.69E-14
31	ENSDARG00000099306	zgc:175088	8.55E-10	3.88E-14	1.092208501	0.893	0.199	1.11E-07	5.01E-12	1.427387642	0.889	0.205	5.01E-12	7.75E-14
32	ENSDARG00000018984	eya2	9.67E-10	4.38E-14	1.320959067	0.536	0.058	0.295129248	1.34E-05	0.845115407	0.333	0.051	1.34E-05	8.77E-14
33	ENSDARG00000041062	calb2a	2.22E-09	1.00E-13	2.684565352	0.571	0.078	1	0.013253754	1.894807078	0.278	0.102	0.013253754	2.01E-13
34	ENSDARG00000054583	mfsd6b	2.38E-09	1.08E-13	0.611996537	0.464	0.034	1.38E-06	6.24E-11	0.961351581	0.5	0.045	6.24E-11	2.16E-13
35	ENSDARG00000002300	p2rx2	2.66E-09	1.20E-13	2.154669444	0.536	0.063	7.45E-08	3.38E-12	2.597719793	0.556	0.057	3.38E-12	2.41E-13
36	ENSDARG00000071860	nrn1a	3.86E-09	1.75E-13	1.191807701	0.929	0.272	0.000960027	4.35E-08	0.862206203	0.944	0.307	4.35E-08	3.50E-13
37	ENSDARG00000002190	chmp2bb	1.31E-08	5.95E-13	0.809390241	0.821	0.16	8.47E-06	3.84E-10	1.229423759	0.833	0.17	3.84E-10	1.19E-12
38	ENSDARG00000108535	CABZ01072077.1	1.87E-08	8.48E-13	1.339218722	0.893	0.252	2.98E-05	1.35E-09	1.540346236	0.778	0.182	1.35E-09	1.70E-12
39	ENSDARG00000023174	fez1	2.76E-08	1.25E-12	1.148490701	1	0.456	0.001937157	8.78E-08	1.321368589	0.944	0.449	8.78E-08	2.50E-12
40	ENSDARG00000087165	si:dkeyp-69c1.7	4.36E-08	1.98E-12	0.896738296	0.643	0.097	0.092753052	4.20E-06	0.911518237	0.5	0.108	4.20E-06	3.96E-12
41	ENSDARG00000037921	gng13b	5.85E-08	2.65E-12	0.737829254	0.607	0.092	2.18E-10	9.87E-15	1.114752082	0.722	0.068	2.65E-12	1.97E-14
42	ENSDARG00000021938	alg5	5.88E-08	2.67E-12	0.901860573	0.607	0.087	1	0.000794889	0.704870718	0.278	0.057	0.000794889	5.33E-12
43	ENSDARG00000052680	si:dkey-182g1.2	7.02E-08	3.18E-12	0.683043887	0.464	0.044	1	0.010907253	0.268928529	0.167	0.034	0.010907253	6.36E-12
44	ENSDARG00000052625	fkbp1b	7.54E-08	3.42E-12	0.886096265	0.75	0.15	0.333411901	1.51E-05	0.782812285	0.556	0.136	1.51E-05	6.83E-12
45	ENSDARG00000055064	prdx5	8.18E-08	3.71E-12	0.875318751	0.714	0.136	1	0.001827142	0.34070367	0.5	0.165	0.001827142	7.42E-12
46	ENSDARG00000069432	plscr3b	1.02E-07	4.62E-12	1.24378772	0.929	0.32	0.000383991	1.74E-08	1.110288932	1	0.443	1.74E-08	9.25E-12
47	ENSDARG00000045803	mfge8b	1.22E-07	5.51E-12	0.919611639	0.464	0.049	1	0.000675613	0.297697905	0.278	0.051	0.000675613	1.10E-11
48	ENSDARG00000055678	akap12b	1.31E-07	5.94E-12	0.616812411	0.714	0.117	0.001025603	4.65E-08	0.97002435	0.611	0.125	4.65E-08	1.19E-11
49	ENSDARG00000070601	RASSF5	2.00E-07	9.09E-12	0.525089375	0.393	0.029	0.003341001	1.51E-07	0.613947444	0.333	0.028	1.51E-07	1.82E-11
50	ENSDARG00000116896	BX005328.1	2.10E-07	9.52E-12	1.452282837	0.286	0.01	0.02102845	9.53E-07	1.240830095	0.222	0.011	9.53E-07	1.90E-11
51	ENSDARG00000074310	rbfox3b	2.83E-07	1.28E-11	0.722255789	0.5	0.058	1	0.000220296	0.601921409	0.222	0.028	0.000220296	2.57E-11
52	ENSDARG00000029718	p2rx3b	3.04E-07	1.38E-11	1.88586035	0.536	0.083	0.008609162	3.90E-07	1.485963753	0.444	0.068	3.90E-07	2.75E-11
53	ENSDARG00000015722	kctd5a	3.12E-07	1.42E-11	0.873542032	0.821	0.199	1	0.00277457	0.52815545	0.5	0.182	0.00277457	2.83E-11
54	ENSDARG00000097110	si:dkey-56f14.4	3.35E-07	1.52E-11	1.143929546	0.536	0.073	1	0.003442784	0.64463805	0.278	0.068	0.003442784	3.04E-11
55	ENSDARG00000005172	dynll2b	4.41E-07	2.00E-11	0.985278574	1	0.388	0.027053474	1.23E-06	0.825777545	0.944	0.335	1.23E-06	3.99E-11
56	ENSDARG00000101446	si:dkey-46i9.1	4.99E-07	2.26E-11	0.535728312	0.571	0.078	0.002672816	1.21E-07	0.79546619	0.5	0.074	1.21E-07	4.52E-11
57	ENSDARG00000031283	vamp1	8.88E-07	4.02E-11	0.932228519	0.857	0.243	0.024256264	1.10E-06	0.937527373	0.722	0.21	1.10E-06	8.05E-11
58	ENSDARG00000089212	htr3a	9.33E-07	4.23E-11	1.762810314	0.536	0.083	1.00E-06	4.54E-11	1.729046519	0.556	0.057	4.54E-11	8.46E-11
59	ENSDARG00000069763	etv5a	9.41E-07	4.27E-11	1.001112835	0.571	0.097	1.85E-08	8.38E-13	1.054649563	0.611	0.057	4.27E-11	1.68E-12
60	ENSDARG00000076440	btbd6a	9.77E-07	4.43E-11	0.66851764	0.5	0.063	0.368200837	1.67E-05	0.577954952	0.278	0.034	1.67E-05	8.86E-11
61	ENSDARG00000060457	pmp22b	1.47E-06	6.68E-11	1.185363169	0.821	0.243	0.070562842	3.20E-06	1.190871008	0.722	0.261	3.20E-06	1.34E-10
62	ENSDARG00000102912	gpr184	2.03E-06	9.19E-11	0.702577578	0.321	0.019	0.000483432	2.19E-08	0.476947333	0.333	0.023	2.19E-08	1.84E-10
63	ENSDARG00000013804	capns1b	2.63E-06	1.19E-10	0.93761815	0.786	0.214	0.798414867	3.62E-05	0.738402965	0.667	0.216	3.62E-05	2.38E-10
64	ENSDARG00000110496	zgc:162989	2.73E-06	1.24E-10	0.999085279	0.75	0.184	0.01480452	6.71E-07	0.780345526	0.722	0.193	6.71E-07	2.47E-10
65	ENSDARG00000033307	igf2b	3.07E-06	1.39E-10	0.95055634	0.393	0.039	1	0.005766676	0.383101429	0.222	0.051	0.005766676	2.78E-10
66	ENSDARG00000027916	fntb	3.11E-06	1.41E-10	0.847449969	0.607	0.112	1	4.90E-05	0.815451247	0.444	0.102	4.90E-05	2.82E-10
67	ENSDARG00000035338	tppp2	4.10E-06	1.86E-10	1.257396186	0.893	0.282	4.41E-05	2.00E-09	1.612618553	0.944	0.335	2.00E-09	3.72E-10
68	ENSDARG00000061749	htr3b	5.33E-06	2.42E-10	0.683145366	0.286	0.015	8.00E-08	3.62E-12	0.995670362	0.444	0.023	2.42E-10	7.25E-12
69	ENSDARG00000095606	si:dkeyp-51f12.2	5.55E-06	2.51E-10	0.773906887	0.464	0.063	2.14E-06	9.72E-11	1.155515173	0.5	0.051	2.51E-10	1.94E-10
70	ENSDARG00000060683	lrsam1	5.73E-06	2.60E-10	0.639668901	0.357	0.029	2.41E-05	1.09E-09	0.896727067	0.444	0.04	1.09E-09	5.19E-10
71	ENSDARG00000094730	acbd7	6.37E-06	2.89E-10	0.867751109	0.679	0.141	1	0.000992656	0.498263836	0.556	0.199	0.000992656	5.78E-10
72	ENSDARG00000034522	rab6ba	8.00E-06	3.63E-10	0.877165635	0.786	0.209	0.013552887	6.14E-07	1.168745061	0.722	0.205	6.14E-07	7.25E-10
73	ENSDARG00000014169	CABZ01041610.1	9.08E-06	4.12E-10	0.463712297	0.429	0.049	0.000507785	2.30E-08	0.617261657	0.389	0.034	2.30E-08	8.23E-10
74	ENSDARG00000068246	plcb3	9.35E-06	4.24E-10	0.909840256	0.357	0.034	6.89E-06	3.12E-10	0.864706809	0.444	0.034	4.24E-10	6.24E-10
75	ENSDARG00000029239	syt9b	1.08E-05	4.89E-10	0.609903246	0.643	0.121	1	0.001235713	0.621679066	0.389	0.108	0.001235713	9.79E-10
76	ENSDARG00000067626	ywhag1	1.16E-05	5.25E-10	0.875645774	0.929	0.316	0.039344244	1.78E-06	0.964835579	0.833	0.341	1.78E-06	1.05E-09
77	ENSDARG00000013976	anxa13	1.28E-05	5.82E-10	0.802634928	0.893	0.286	0.006912876	3.13E-07	0.890835087	0.833	0.261	3.13E-07	1.16E-09
78	ENSDARG00000002632	anxa11b	1.53E-05	6.92E-10	0.965109575	0.786	0.228	0.269883087	1.22E-05	0.883793542	0.778	0.307	1.22E-05	1.38E-09
79	ENSDARG00000079281	si:dkeyp-75h12.2	2.13E-05	9.65E-10	0.732251645	0.214	0.005	0.022659644	1.03E-06	0.501508871	0.222	0.011	1.03E-06	1.93E-09
80	ENSDARG00000074671	nptx1l	2.26E-05	1.02E-09	0.655993368	0.679	0.146	0.007736245	3.51E-07	0.296718172	0.556	0.097	3.51E-07	2.05E-09
81	ENSDARG00000068480	map7d2a	2.58E-05	1.17E-09	0.733196932	0.643	0.131	0.042135994	1.91E-06	0.679783008	0.611	0.131	1.91E-06	2.34E-09
82	ENSDARG00000010831	churc1	2.83E-05	1.28E-09	0.570645817	0.464	0.063	1	5.30E-05	0.547873114	0.389	0.074	5.30E-05	2.56E-09
83	ENSDARG00000101171	FO704786.1	2.91E-05	1.32E-09	0.699482669	0.607	0.117	1	0.000478899	0.684311903	0.5	0.165	0.000478899	2.64E-09
84	ENSDARG00000063292	ssuh2rs1	3.14E-05	1.42E-09	0.69305641	0.5	0.083	0.029342481	1.33E-06	0.707844543	0.611	0.136	1.33E-06	2.85E-09
85	ENSDARG00000016457	irf9	4.24E-05	1.92E-09	0.700004921	0.429	0.058	0.0167565	7.60E-07	0.74778972	0.333	0.034	7.60E-07	3.84E-09
86	ENSDARG00000018997	cplx2l	4.71E-05	2.14E-09	0.78230717	0.929	0.325	0.259644064	1.18E-05	0.769289463	0.778	0.267	1.18E-05	4.27E-09
87	ENSDARG00000010434	clu	4.86E-05	2.20E-09	0.917493209	0.643	0.146	0.155043029	7.03E-06	0.949499935	0.5	0.108	7.03E-06	4.41E-09
88	ENSDARG00000014287	eno2	5.07E-05	2.30E-09	0.960319268	0.964	0.5	0.001088621	4.94E-08	1.152906256	0.944	0.375	4.94E-08	4.60E-09
89	ENSDARG00000004171	rabac1	6.33E-05	2.87E-09	0.363407812	0.5	0.073	0.000222324	1.01E-08	0.923220023	0.556	0.08	1.01E-08	5.74E-09
90	ENSDARG00000021811	calm3a	6.41E-05	2.91E-09	0.821333815	1	0.84	0.001230313	5.58E-08	1.097968497	1	0.795	5.58E-08	5.81E-09
91	ENSDARG00000034056	csnk1g2b	6.75E-05	3.06E-09	0.650424453	0.607	0.121	0.097093503	4.40E-06	0.524848796	0.556	0.119	4.40E-06	6.12E-09
92	ENSDARG00000021242	mvp	6.93E-05	3.14E-09	0.658823773	0.464	0.068	1	0.002726024	0.448210092	0.278	0.068	0.002726024	6.29E-09
93	ENSDARG00000077777	tmsb4x	7.31E-05	3.32E-09	0.66053682	1	0.971	0.000177924	8.07E-09	0.881377731	1	0.989	8.07E-09	6.63E-09
94	ENSDARG00000036584	st8sia5	7.38E-05	3.34E-09	0.833043393	0.821	0.262	0.305082219	1.38E-05	0.707589151	0.833	0.295	1.38E-05	6.69E-09
95	ENSDARG00000039980	ppt1	7.75E-05	3.51E-09	0.62420722	0.786	0.204	0.000501168	2.27E-08	1.024520495	0.833	0.216	2.27E-08	7.03E-09
96	ENSDARG00000070507	trpc4a	7.80E-05	3.54E-09	1.021716755	0.286	0.019	1	0.001400986	0.997536535	0.222	0.04	0.001400986	7.07E-09
97	ENSDARG00000026473	six1b	8.10E-05	3.67E-09	0.587843852	0.679	0.15	0.507632365	2.30E-05	0.470734052	0.611	0.148	2.30E-05	7.34E-09
98	ENSDARG00000036383	si:ch73-335m24.5	8.18E-05	3.71E-09	0.520150693	0.286	0.019	1	0.000621381	0.536622489	0.222	0.034	0.000621381	7.42E-09
99	ENSDARG00000075821	plxnb1a	8.90E-05	4.04E-09	0.668127634	0.357	0.039	0.19825684	8.99E-06	0.374720189	0.222	0.017	8.99E-06	8.07E-09
100	ENSDARG00000032188	lrrc8aa	9.14E-05	4.14E-09	0.653567558	0.393	0.049	0.002792524	1.27E-07	0.425432827	0.278	0.017	1.27E-07	8.28E-09
101	ENSDARG00000071062	hps5	9.25E-05	4.19E-09	0.614131489	0.321	0.029	0.010824423	4.91E-07	0.809356117	0.333	0.034	4.91E-07	8.38E-09
102	ENSDARG00000056218	tnika	9.87E-05	4.48E-09	0.377908322	0.286	0.019	0.69547575	3.15E-05	0.457229893	0.278	0.034	3.15E-05	8.95E-09
103	ENSDARG00000017294	gnai2b	9.99E-05	4.53E-09	0.511626903	0.643	0.131	1	0.050270294	0.472507356	0.278	0.119	0.050270294	9.05E-09
104	ENSDARG00000059883	trpv1	0.000103452	4.69E-09	0.47175116	0.286	0.019	9.19E-09	4.17E-13	0.78287907	0.389	0.011	4.69E-09	8.34E-13
105	ENSDARG00000102482	zgc:165573	0.000110329	5.00E-09	0.688551456	0.643	0.146	0.008607182	3.90E-07	0.865871881	0.611	0.125	3.90E-07	1.00E-08
106	ENSDARG00000070573	mapk3	0.000116729	5.29E-09	0.694077733	0.607	0.136	1	0.000643955	0.461724606	0.5	0.153	0.000643955	1.06E-08
107	ENSDARG00000037238	smad5	0.000130257	5.91E-09	0.634495693	0.464	0.078	0.005173414	2.35E-07	0.648202149	0.5	0.08	2.35E-07	1.18E-08
108	ENSDARG00000063573	vps41	0.000132436	6.00E-09	0.545064038	0.464	0.068	1	0.00587125	0.279924538	0.333	0.102	0.00587125	1.20E-08
109	ENSDARG00000097528	si:dkey-7j14.5	0.000150809	6.84E-09	0.836839387	1	0.553	0.08929984	4.05E-06	0.886608776	0.944	0.449	4.05E-06	1.37E-08
110	ENSDARG00000070769	foxg1a	0.0001529	6.93E-09	0.530874015	0.357	0.039	1	0.000676079	0.507040151	0.222	0.034	0.000676079	1.39E-08
111	ENSDARG00000039304	six1a	0.000158599	7.19E-09	0.561331071	0.571	0.117	1	0.001575752	0.806527708	0.389	0.114	0.001575752	1.44E-08
112	ENSDARG00000056175	scrt2	0.000184874	8.38E-09	0.73015465	0.857	0.257	1	0.001721844	0.318080193	0.722	0.273	0.001721844	1.68E-08
113	ENSDARG00000077850	lgals3a	0.000189582	8.59E-09	0.651463579	0.679	0.165	1	0.02811512	0.340649299	0.5	0.233	0.02811512	1.72E-08
114	ENSDARG00000075536	cpne1	0.000227381	1.03E-08	0.69440079	0.75	0.209	0.287288763	1.30E-05	0.797647118	0.667	0.199	1.30E-05	2.06E-08
115	ENSDARG00000116937	BX927333.1	0.000255676	1.16E-08	0.445916794	0.25	0.015	1	8.08E-05	0.292187854	0.167	0.011	8.08E-05	2.32E-08
116	ENSDARG00000058601	gdap1	0.000275037	1.25E-08	0.684998893	0.643	0.146	0.187628931	8.51E-06	0.546043577	0.611	0.148	8.51E-06	2.49E-08
117	ENSDARG00000010727	ttyh2l	0.000279866	1.27E-08	0.416881636	0.464	0.073	0.013479335	6.11E-07	0.655576594	0.333	0.034	6.11E-07	2.54E-08
118	ENSDARG00000032102	prdx3	0.000310771	1.41E-08	0.47035884	0.643	0.141	1	0.000153677	0.43558883	0.444	0.102	0.000153677	2.82E-08
119	ENSDARG00000058015	ano3	0.000311923	1.41E-08	0.366986511	0.25	0.015	0.307632509	1.39E-05	0.359731401	0.222	0.017	1.39E-05	2.83E-08
120	ENSDARG00000013087	ndrg3a	0.000313912	1.42E-08	0.878442014	1	0.524	7.80E-05	3.54E-09	1.282764363	1	0.438	1.42E-08	7.07E-09
121	ENSDARG00000009026	ank2a	0.000328173	1.49E-08	0.52762276	0.607	0.126	0.000782759	3.55E-08	0.954336579	0.556	0.091	3.55E-08	2.98E-08
122	ENSDARG00000101127	map1lc3b	0.000378233	1.71E-08	0.817315108	0.964	0.563	0.087886239	3.98E-06	0.957871714	0.944	0.523	3.98E-06	3.43E-08
123	ENSDARG00000093058	STMP1	0.000383509	1.74E-08	0.741145887	0.75	0.214	1	0.012973011	0.439093458	0.556	0.239	0.012973011	3.48E-08
124	ENSDARG00000012513	sdcbp2	0.000472698	2.14E-08	0.705606787	0.786	0.243	0.215153305	9.75E-06	0.749987766	0.778	0.273	9.75E-06	4.29E-08
125	ENSDARG00000054063	arpc4	0.000481343	2.18E-08	0.48342748	0.536	0.102	1	0.000423523	0.30494981	0.5	0.136	0.000423523	4.36E-08
126	ENSDARG00000076106	ftr43	0.000526801	2.39E-08	0.547807273	0.214	0.01	1	0.000220296	0.520574331	0.222	0.028	0.000220296	4.78E-08
127	ENSDARG00000005210	coro2a	0.000577246	2.62E-08	0.312170497	0.286	0.024	0.000213705	9.69E-09	0.703513607	0.278	0.011	2.62E-08	1.94E-08
128	ENSDARG00000095459	si:ch211-191j22.3	0.000590947	2.68E-08	0.745245675	0.714	0.209	0.013769952	6.24E-07	0.605108093	0.778	0.193	6.24E-07	5.36E-08
129	ENSDARG00000042840	eml1	0.000595597	2.70E-08	0.608246017	0.429	0.068	1	0.000956694	0.311370984	0.333	0.074	0.000956694	5.40E-08
130	ENSDARG00000042151	skia	0.000716732	3.25E-08	0.573735962	0.464	0.087	0.010475331	4.75E-07	0.619450453	0.5	0.08	4.75E-07	6.50E-08
131	ENSDARG00000014259	eya1	0.000756437	3.43E-08	0.644180772	0.786	0.228	0.037218947	1.69E-06	0.763589588	0.722	0.188	1.69E-06	6.86E-08
132	ENSDARG00000031382	reep2	0.000817344	3.71E-08	0.437422431	0.643	0.141	1	0.015808888	0.501081404	0.333	0.119	0.015808888	7.41E-08
133	ENSDARG00000071578	si:ch211-222k6.3	0.000847584	3.84E-08	0.638513153	0.5	0.097	0.00189019	8.57E-08	0.881741837	0.444	0.057	8.57E-08	7.69E-08
134	ENSDARG00000021351	nefma	0.000862495	3.91E-08	0.456926616	0.321	0.034	1	0.000292371	0.276869929	0.222	0.028	0.000292371	7.82E-08
135	ENSDARG00000027957	fgf12a	0.001018549	4.62E-08	0.698914495	0.464	0.083	0.121962948	5.53E-06	0.922258813	0.278	0.028	5.53E-06	9.24E-08
136	ENSDARG00000090035	rtn4r	0.001128941	5.12E-08	0.596573321	0.786	0.233	1	0.002094332	0.292072871	0.556	0.205	0.002094332	1.02E-07
137	ENSDARG00000044573	cdc42	0.001139944	5.17E-08	0.739536306	0.964	0.524	1	0.000261139	0.664650095	0.889	0.523	0.000261139	1.03E-07
138	ENSDARG00000031875	trpa1b	0.001176913	5.34E-08	1.143243754	0.25	0.019	6.76E-06	3.07E-10	0.921530473	0.389	0.023	5.34E-08	6.13E-10
139	ENSDARG00000043559	gle1	0.001219325	5.53E-08	0.343304685	0.179	0.005	0.001216853	5.52E-08	0.268654096	0.167	0	5.53E-08	1.10E-07
140	ENSDARG00000093374	EPB41L2	0.001251879	5.68E-08	0.56352354	0.393	0.058	0.010127056	4.59E-07	0.472248695	0.556	0.097	4.59E-07	1.14E-07
141	ENSDARG00000022974	wdr13	0.001319499	5.98E-08	0.578043744	0.464	0.083	0.039362161	1.78E-06	0.857603324	0.389	0.057	1.78E-06	1.20E-07
142	ENSDARG00000100562	CABZ01080702.1	0.001357058	6.15E-08	0.833528056	0.786	0.272	0.010517596	4.77E-07	0.821515751	0.889	0.25	4.77E-07	1.23E-07
143	ENSDARG00000005651	hrasb	0.001684481	7.64E-08	0.377808532	0.821	0.228	0.892925022	4.05E-05	0.480990222	0.778	0.233	4.05E-05	1.53E-07
144	ENSDARG00000090481	trarg1a	0.001728229	7.83E-08	0.858473226	0.571	0.136	0.006911639	3.13E-07	1.058361244	0.611	0.131	3.13E-07	1.57E-07
145	ENSDARG00000071403	oaz1a	0.001933181	8.76E-08	0.652475838	0.929	0.709	0.004866425	2.21E-07	0.831544876	1	0.699	2.21E-07	1.75E-07
146	ENSDARG00000036058	gnao1b	0.002171174	9.84E-08	0.719353269	0.714	0.214	1	0.000505359	0.471269036	0.444	0.125	0.000505359	1.97E-07
147	ENSDARG00000070603	hspa12a	0.002297347	1.04E-07	0.497098149	0.321	0.039	1	0.000676079	0.264551368	0.222	0.034	0.000676079	2.08E-07
148	ENSDARG00000034528	chodl	0.002425982	1.10E-07	0.925754111	0.286	0.029	1	0.005766676	0.756250425	0.222	0.051	0.005766676	2.20E-07
149	ENSDARG00000068992	hspa8	0.003126375	1.42E-07	0.624957482	1	0.917	1	0.000140344	0.543429081	1	0.892	0.000140344	2.83E-07
150	ENSDARG00000024564	sccpdhb	0.003340711	1.51E-07	0.650472375	0.464	0.092	1	5.52E-05	0.394148131	0.5	0.114	5.52E-05	3.03E-07
151	ENSDARG00000101967	sult4a1	0.003522216	1.60E-07	0.710396692	0.857	0.34	0.287666605	1.30E-05	0.706362045	0.889	0.335	1.30E-05	3.19E-07
152	ENSDARG00000086819	scn1laa	0.003535382	1.60E-07	0.981684838	0.5	0.112	0.000555644	2.52E-08	0.820471141	0.667	0.119	1.60E-07	5.04E-08
153	ENSDARG00000102883	sptbn1	0.003747722	1.70E-07	0.553278867	0.5	0.102	1	0.001108943	0.565062095	0.333	0.08	0.001108943	3.40E-07
154	ENSDARG00000104413	rogdi	0.004278636	1.94E-07	0.455387498	0.893	0.252	1	0.004014567	0.264155304	0.667	0.261	0.004014567	3.88E-07
155	ENSDARG00000055455	gpm6aa	0.004372317	1.98E-07	-2.265304614	0.179	0.689	1	0.002864416	-1.694199657	0.278	0.591	0.002864416	3.96E-07
156	ENSDARG00000027199	smad1	0.004435076	2.01E-07	0.520383887	0.679	0.175	1	0.006596083	0.458084475	0.5	0.199	0.006596083	4.02E-07
157	ENSDARG00000077323	thap4	0.004491816	2.04E-07	0.537769082	0.464	0.092	1	0.003598842	0.287322066	0.389	0.114	0.003598842	4.07E-07
158	ENSDARG00000054723	si:ch211-242b18.1	0.004714819	2.14E-07	0.63475071	0.5	0.107	0.049229613	2.23E-06	0.466162461	0.444	0.068	2.23E-06	4.27E-07
159	ENSDARG00000013044	ndufv2	0.005357364	2.43E-07	0.469684552	0.607	0.141	1	0.009964332	0.305629836	0.5	0.21	0.009964332	4.86E-07
160	ENSDARG00000043857	ufm1	0.005756076	2.61E-07	0.681721247	0.643	0.189	1	0.004118814	0.439081108	0.556	0.239	0.004118814	5.22E-07
161	ENSDARG00000101915	pin1	0.005763371	2.61E-07	0.646688471	0.821	0.291	1	0.003738297	0.282718851	0.667	0.256	0.003738297	5.23E-07
162	ENSDARG00000011941	bmpr2a	0.005944244	2.69E-07	0.449127276	0.464	0.087	1	0.00909472	0.302305647	0.333	0.102	0.00909472	5.39E-07
163	ENSDARG00000052826	runx3	0.006753294	3.06E-07	0.81149319	0.321	0.044	1	0.007835527	0.371134427	0.222	0.051	0.007835527	6.12E-07
164	ENSDARG00000041150	slc17a6b	0.00680867	3.09E-07	0.503728657	0.536	0.117	9.08E-06	4.12E-10	1.007542415	0.611	0.08	3.09E-07	8.23E-10
165	ENSDARG00000001710	flot1a	0.006923902	3.14E-07	0.408134761	0.75	0.223	1	0.000156596	0.696309054	0.611	0.188	0.000156596	6.28E-07
166	ENSDARG00000068989	gabra1	0.00707763	3.21E-07	0.456580413	0.536	0.112	1	5.96E-05	0.886965331	0.333	0.057	5.96E-05	6.42E-07
167	ENSDARG00000018750	npr1b	0.008282793	3.76E-07	0.436043818	0.321	0.044	5.43E-07	2.46E-11	0.832929271	0.444	0.028	3.76E-07	4.92E-11
168	ENSDARG00000003961	parp3	0.008314656	3.77E-07	0.372300934	0.357	0.053	1	0.00191338	0.331396468	0.167	0.023	0.00191338	7.54E-07
169	ENSDARG00000001889	tuba1a	0.008360892	3.79E-07	0.76450311	1	0.51	1	0.000639732	0.51963824	0.944	0.551	0.000639732	7.58E-07
170	ENSDARG00000010477	p2rx3a	0.00852608	3.87E-07	1.613051682	0.25	0.024	0.022043062	9.99E-07	1.829230274	0.278	0.023	9.99E-07	7.73E-07
171	ENSDARG00000088708	ngfra	0.008734781	3.96E-07	0.472108826	0.429	0.083	1	0.000362049	0.655366204	0.278	0.051	0.000362049	7.92E-07
172	ENSDARG00000098386	ctps1b	0.008775092	3.98E-07	0.413916197	0.429	0.078	1	0.028786106	0.437289472	0.278	0.102	0.028786106	7.96E-07
173	ENSDARG00000075956	faxca	0.009291987	4.21E-07	0.25901305	0.214	0.015	1	0.000553355	0.318896004	0.167	0.017	0.000553355	8.43E-07
174	ENSDARG00000037018	gab1	0.010137633	4.60E-07	0.361159637	0.286	0.034	1	0.011831994	0.759055707	0.222	0.062	0.011831994	9.19E-07
175	ENSDARG00000070824	ndufb5	0.010299928	4.67E-07	0.491140337	0.821	0.262	1	0.008419467	0.353353786	0.611	0.267	0.008419467	9.34E-07
176	ENSDARG00000019332	ndufb4	0.012426136	5.63E-07	0.628353793	0.929	0.359	1	0.001886553	0.402765329	0.833	0.398	0.001886553	1.13E-06
177	ENSDARG00000096678	si:dkey-263j23.1	0.012802298	5.80E-07	0.3282165	0.25	0.024	1	7.12E-05	0.300227129	0.222	0.023	7.12E-05	1.16E-06
178	ENSDARG00000052082	gabarapb	0.013183153	5.98E-07	0.571548187	1	0.767	1	0.001209814	0.419630266	0.944	0.801	0.001209814	1.20E-06
179	ENSDARG00000090389	ndufv3	0.013306287	6.03E-07	0.595808875	0.643	0.18	1	0.000648225	0.442496083	0.556	0.182	0.000648225	1.21E-06
180	ENSDARG00000062323	adam23a	0.013352338	6.05E-07	0.663141492	0.679	0.204	0.00812762	3.68E-07	0.66766096	0.722	0.176	6.05E-07	7.37E-07
181	ENSDARG00000015551	fth1a	0.013871543	6.29E-07	0.491270772	1	0.85	0.332369722	1.51E-05	0.625803034	1	0.812	1.51E-05	1.26E-06
182	ENSDARG00000063036	psd2	0.015038012	6.82E-07	0.379356916	0.25	0.024	1	0.117068013	0.259666872	0.111	0.034	0.117068013	1.36E-06
183	ENSDARG00000098967	rabgap1	0.016732055	7.59E-07	0.30823344	0.321	0.044	1	0.056052841	0.28489058	0.167	0.051	0.056052841	1.52E-06
184	ENSDARG00000056768	rprml	0.01764518	8.00E-07	0.841918235	0.179	0.01	1	0.000552083	1.102024545	0.111	0.006	0.000552083	1.60E-06
185	ENSDARG00000020609	snap25a	0.017972632	8.15E-07	0.618021879	1	0.709	0.044432917	2.01E-06	0.718180932	1	0.693	2.01E-06	1.63E-06
186	ENSDARG00000014490	tac1	0.023357419	1.06E-06	1.022012003	0.357	0.058	0.040950127	1.86E-06	2.014306752	0.444	0.074	1.86E-06	2.12E-06
187	ENSDARG00000016301	zgc:65894	0.023823772	1.08E-06	0.730544075	0.964	0.466	1	0.011900909	0.743789525	0.833	0.54	0.011900909	2.16E-06
188	ENSDARG00000103038	pik3r3a	0.024013954	1.09E-06	0.381511084	0.464	0.097	1	0.002839684	0.292554724	0.389	0.114	0.002839684	2.18E-06
189	ENSDARG00000045132	vdac1	0.025369063	1.15E-06	0.610184666	0.964	0.621	1	0.007408069	0.394511784	0.889	0.591	0.007408069	2.30E-06
190	ENSDARG00000033609	map1lc3a	0.026018762	1.18E-06	0.642730378	0.857	0.35	0.134240811	6.09E-06	0.885425806	0.889	0.341	6.09E-06	2.36E-06
191	ENSDARG00000007818	palm1b	0.026361336	1.20E-06	0.673984024	0.964	0.49	8.03E-05	3.64E-09	1.10255865	1	0.42	1.20E-06	7.28E-09
192	ENSDARG00000027200	gabarapl2	0.026986791	1.22E-06	0.713806213	0.964	0.534	0.333058228	1.51E-05	0.871572207	0.944	0.511	1.51E-05	2.45E-06
193	ENSDARG00000007975	fth1b	0.027130179	1.23E-06	0.521748344	0.679	0.204	1	5.79E-05	0.582743193	0.556	0.153	5.79E-05	2.46E-06
194	ENSDARG00000042539	ywhaqa	0.027832105	1.26E-06	0.784154605	0.821	0.379	0.000642731	2.91E-08	0.881338421	1	0.375	1.26E-06	5.83E-08
195	ENSDARG00000031343	rab6bb	0.027875302	1.26E-06	0.552140067	0.964	0.505	0.094510043	4.28E-06	0.850980951	0.889	0.455	4.28E-06	2.53E-06
196	ENSDARG00000031427	calm2a	0.028308306	1.28E-06	0.716242488	0.964	0.699	1	0.000226512	0.65042695	1	0.636	0.000226512	2.57E-06
197	ENSDARG00000015184	mpp3a	0.030500716	1.38E-06	0.400027071	0.357	0.058	0.102323485	4.64E-06	0.496658672	0.444	0.074	4.64E-06	2.77E-06
198	ENSDARG00000039502	eef1a1a	0.030792871	1.40E-06	0.66609849	0.714	0.233	0.356435448	1.62E-05	0.687194722	0.667	0.182	1.62E-05	2.79E-06
199	ENSDARG00000024276	pcbp4	0.031136054	1.41E-06	0.310651405	0.5	0.112	0.037753011	1.71E-06	0.875431159	0.667	0.159	1.71E-06	2.82E-06
200	ENSDARG00000062936	ndnf	0.031955454	1.45E-06	0.626991617	0.357	0.063	0.062664286	2.84E-06	0.933162069	0.5	0.097	2.84E-06	2.90E-06
201	ENSDARG00000075718	rpz5	0.032725818	1.48E-06	1.275609584	0.429	0.107	0.140820018	6.38E-06	0.915184411	0.556	0.136	6.38E-06	2.97E-06
202	ENSDARG00000060126	acyp1	0.034521311	1.57E-06	0.486351429	0.571	0.15	0.425509768	1.93E-05	0.642142626	0.5	0.119	1.93E-05	3.13E-06
203	ENSDARG00000014746	rbfox1	0.041625653	1.89E-06	0.519532454	0.964	0.427	0.037804956	1.71E-06	0.826668515	1	0.386	1.89E-06	3.43E-06
204	ENSDARG00000071658	ywhag2	0.044026145	2.00E-06	0.557014658	1	0.626	0.039198667	1.78E-06	0.932254644	0.944	0.528	2.00E-06	3.55E-06
205	ENSDARG00000115657	prkcaa	0.04472659	2.03E-06	0.841126688	0.393	0.083	5.81E-05	2.63E-09	1.424377108	0.556	0.08	2.03E-06	5.27E-09
206	ENSDARG00000034427	jpt2	0.049510668	2.24E-06	0.382960509	0.679	0.194	1	0.000270542	0.582423733	0.5	0.159	0.000270542	4.49E-06
207	ENSDARG00000035832	pyyb	0.051592575	2.34E-06	1.525517695	0.143	0.005	1	8.64E-05	0.689709235	0.167	0.011	8.64E-05	4.68E-06
208	ENSDARG00000025974	magi3b	0.052928334	2.40E-06	0.469169984	0.214	0.019	1	0.000496022	0.280232474	0.167	0.017	0.000496022	4.80E-06
209	ENSDARG00000061375	sgpl1	0.054489609	2.47E-06	0.349468339	0.107	0	1	9.87E-05	0.254087163	0.167	0.011	9.87E-05	4.94E-06
210	ENSDARG00000068296	SLCO3A1 (1 of many)	0.054489609	2.47E-06	0.303008394	0.107	0	0.216696669	9.82E-06	0.334506773	0.111	0	9.82E-06	4.94E-06
211	ENSDARG00000075307	kcnq2a	0.054489609	2.47E-06	0.251616652	0.107	0	0.001008138	4.57E-08	0.285631262	0.222	0.006	2.47E-06	9.14E-08
212	ENSDARG00000103740	fundc2	0.054527987	2.47E-06	0.457562981	0.786	0.257	1	0.011775317	0.306763971	0.611	0.29	0.011775317	4.94E-06
213	ENSDARG00000030694	atp6v1e1b	0.056507807	2.56E-06	0.546347684	1	0.558	1	0.000316028	0.764034153	0.944	0.511	0.000316028	5.12E-06
214	ENSDARG00000056085	mob4	0.058356506	2.65E-06	0.428778231	0.679	0.204	1	0.397684581	-0.458467573	0.167	0.227	0.397684581	5.29E-06
215	ENSDARG00000021582	dynlrb1	0.059651516	2.70E-06	0.586426617	0.893	0.359	1	6.91E-05	0.560083479	0.944	0.403	6.91E-05	5.41E-06
216	ENSDARG00000026198	enoph1	0.066804673	3.03E-06	0.404928804	0.393	0.078	1	0.339304159	-0.2654434	0.056	0.131	0.339304159	6.06E-06
217	ENSDARG00000011555	spag7	0.069293851	3.14E-06	0.432420909	0.5	0.126	0.016077031	7.29E-07	0.793555803	0.611	0.136	3.14E-06	1.46E-06
218	ENSDARG00000005185	cpn1	0.0702405	3.18E-06	1.169902269	0.357	0.073	1	0.111951214	0.451475812	0.222	0.097	0.111951214	6.37E-06
219	ENSDARG00000061817	kif1aa	0.072159714	3.27E-06	0.598164676	0.75	0.272	0.080556877	3.65E-06	0.738641542	0.778	0.239	3.65E-06	6.54E-06
220	ENSDARG00000035557	gabarapa	0.072725225	3.30E-06	0.590813462	0.893	0.369	0.006446608	2.92E-07	0.746897531	1	0.392	3.30E-06	5.85E-07
221	ENSDARG00000039601	ier3ip1	0.073249846	3.32E-06	0.430989399	0.571	0.16	1	0.039614719	0.279790199	0.5	0.239	0.039614719	6.64E-06
222	ENSDARG00000079586	gabrb2	0.074861351	3.39E-06	0.694619651	0.536	0.155	0.020138415	9.13E-07	1.095315631	0.5	0.091	3.39E-06	1.83E-06
223	ENSDARG00000099197	actc1b	0.077360193	3.51E-06	-0.783427798	1	1	1	0.007715704	-0.588744801	1	0.994	0.007715704	7.01E-06
224	ENSDARG00000074777	ank1b	0.078398937	3.55E-06	0.338327387	0.25	0.029	1	0.00020024	0.430007614	0.222	0.028	0.00020024	7.11E-06
225	ENSDARG00000010953	ndel1a	0.081147625	3.68E-06	0.572942383	0.607	0.189	1	8.06E-05	0.54861098	0.611	0.17	8.06E-05	7.36E-06
226	ENSDARG00000008503	glcci1a	0.081290061	3.69E-06	0.304652131	0.25	0.029	1	5.43E-05	0.421599599	0.222	0.023	5.43E-05	7.37E-06
227	ENSDARG00000033234	stmn2a	0.088085521	3.99E-06	0.676857742	0.964	0.587	0.039652469	1.80E-06	0.876191377	1	0.477	3.99E-06	3.60E-06
228	ENSDARG00000008829	chga	0.088103069	3.99E-06	0.915248103	0.714	0.272	0.01343325	6.09E-07	1.294756187	0.778	0.239	3.99E-06	1.22E-06
229	ENSDARG00000057011	dpm1	0.09193099	4.17E-06	0.400404579	0.357	0.068	1	0.004021213	0.251745261	0.222	0.045	0.004021213	8.34E-06
230	ENSDARG00000002768	pvalb2	0.093881293	4.26E-06	-0.788466683	1	1	1	0.000129287	-0.786071743	1	1	0.000129287	8.51E-06
231	ENSDARG00000028306	prph	0.094327659	4.28E-06	0.693620791	0.893	0.451	1	0.000651261	0.858079697	0.778	0.398	0.000651261	8.55E-06
232	ENSDARG00000036080	cd81a	0.09895717	4.49E-06	0.652073544	1	0.825	1	0.000506157	0.679706705	0.944	0.767	0.000506157	8.97E-06
233	ENSDARG00000027649	cpsf3	0.106841534	4.84E-06	0.289429623	0.321	0.053	1	0.411474618	-0.345294331	0.056	0.114	0.411474618	9.69E-06
234	ENSDARG00000016864	farsb	0.109707593	4.97E-06	0.520630558	0.393	0.083	0.252011937	1.14E-05	0.596738218	0.389	0.068	1.14E-05	9.95E-06
235	ENSDARG00000100823	selenok	0.110717045	5.02E-06	0.436807341	0.679	0.209	1	0.041411239	0.359684815	0.444	0.227	0.041411239	1.00E-05
236	ENSDARG00000026882	palm1a	0.116634849	5.29E-06	0.308546753	0.321	0.053	1	0.233689147	0.371156494	0.167	0.085	0.233689147	1.06E-05
237	ENSDARG00000028066	diras1a	0.118489059	5.37E-06	0.423050466	0.786	0.267	1.29E-10	5.86E-15	1.345311567	0.778	0.091	5.37E-06	1.17E-14
238	ENSDARG00000094673	rhoab	0.125143938	5.67E-06	0.541662666	0.714	0.248	1	0.061716309	0.605908764	0.444	0.25	0.061716309	1.13E-05
239	ENSDARG00000037783	proza	0.129440899	5.87E-06	0.613691835	0.714	0.257	1	0.004154349	0.273576041	0.722	0.324	0.004154349	1.17E-05
240	ENSDARG00000068291	TMEM208	0.131218215	5.95E-06	0.440824906	0.464	0.117	0.322751435	1.46E-05	0.465368254	0.5	0.108	1.46E-05	1.19E-05
241	ENSDARG00000026801	stau2	0.142311991	6.45E-06	0.475612919	0.929	0.388	1	0.051279144	0.334839116	0.611	0.386	0.051279144	1.29E-05
242	ENSDARG00000061525	slka	0.145184987	6.58E-06	0.37675266	0.5	0.131	1	0.005907	0.733565904	0.389	0.131	0.005907	1.32E-05
243	ENSDARG00000057833	gulp1b	0.148264374	6.72E-06	0.595067137	0.25	0.034	1	9.81E-05	0.368282084	0.278	0.04	9.81E-05	1.34E-05
244	ENSDARG00000058117	snap25b	0.150533289	6.82E-06	0.700561222	0.821	0.471	1	0.001776797	0.511198887	0.889	0.494	0.001776797	1.36E-05
245	ENSDARG00000103483	litaf	0.150549464	6.83E-06	0.549232478	0.393	0.087	1	0.010387879	0.330391455	0.333	0.108	0.010387879	1.37E-05
246	ENSDARG00000090454	gnb1a	0.153411011	6.95E-06	0.529592463	0.964	0.66	0.050955597	2.31E-06	0.724495654	1	0.608	6.95E-06	4.62E-06
247	ENSDARG00000026871	uchl1	0.153967081	6.98E-06	0.580130163	0.786	0.311	0.793954807	3.60E-05	0.821846502	0.722	0.256	3.60E-05	1.40E-05
248	ENSDARG00000003281	pik3ip1	0.161467481	7.32E-06	0.333461038	0.714	0.238	0.004009942	1.82E-07	0.856714712	0.722	0.17	7.32E-06	3.64E-07
249	ENSDARG00000018966	cyb5r1	0.169611848	7.69E-06	0.579728686	0.464	0.121	0.021752392	9.86E-07	0.773221663	0.5	0.091	7.69E-06	1.97E-06
250	ENSDARG00000023228	vsnl1a	0.171620085	7.78E-06	0.526996261	0.429	0.097	1	0.000300093	0.557222714	0.389	0.091	0.000300093	1.56E-05
251	ENSDARG00000018562	cope	0.17345085	7.86E-06	0.482343841	0.786	0.277	1	0.011583504	0.290681456	0.722	0.341	0.011583504	1.57E-05
252	ENSDARG00000098880	pclob	0.176833822	8.02E-06	0.522632241	0.5	0.141	0.124597264	5.65E-06	1.507144004	0.5	0.119	8.02E-06	1.13E-05
253	ENSDARG00000053254	mylpfa	0.176964469	8.02E-06	-0.832006848	1	0.99	1	0.002993152	-0.857666445	1	0.96	0.002993152	1.60E-05
254	ENSDARG00000016238	arl6ip5b	0.177370138	8.04E-06	0.448584561	0.75	0.291	1	0.002938449	0.472145359	0.722	0.33	0.002938449	1.61E-05
255	ENSDARG00000041878	rab11ba	0.185658667	8.42E-06	0.46371241	0.786	0.291	1	0.02884047	0.343656971	0.556	0.273	0.02884047	1.68E-05
256	ENSDARG00000037789	pvalb1	0.189678775	8.60E-06	-0.789990612	1	1	1	0.000591339	-0.78839869	1	0.994	0.000591339	1.72E-05
257	ENSDARG00000026595	pafah1b1b	0.195764712	8.87E-06	0.577020058	0.643	0.223	1	5.04E-05	0.576364227	0.611	0.17	5.04E-05	1.77E-05
258	ENSDARG00000040854	tsg101a	0.196322503	8.90E-06	0.296580046	0.179	0.015	1	0.123167713	0.319075765	0.111	0.034	0.123167713	1.78E-05
259	ENSDARG00000103699	ptpn13	0.196322503	8.90E-06	0.30831656	0.179	0.015	0.002792524	1.27E-07	0.412936223	0.278	0.017	8.90E-06	2.53E-07
260	ENSDARG00000018397	hpca	0.196725423	8.92E-06	0.53160208	0.821	0.33	1	0.001138565	0.690307081	0.556	0.205	0.001138565	1.78E-05
261	ENSDARG00000031756	mef2aa	0.19917403	9.03E-06	0.621159868	0.536	0.155	1	7.79E-05	0.356572358	0.5	0.119	7.79E-05	1.81E-05
262	ENSDARG00000038859	rgs20	0.200928089	9.11E-06	0.556289185	0.429	0.102	0.749903701	3.40E-05	0.64623854	0.444	0.097	3.40E-05	1.82E-05
263	ENSDARG00000013655	tpd52l2b	0.208461061	9.45E-06	0.506157347	0.714	0.243	0.404291445	1.83E-05	0.849424788	0.722	0.233	1.83E-05	1.89E-05
264	ENSDARG00000037261	mtap	0.212223616	9.62E-06	0.417538299	0.357	0.078	0.353766089	1.60E-05	0.394488099	0.444	0.085	1.60E-05	1.92E-05
265	ENSDARG00000026582	iscub	0.226615531	1.03E-05	0.586049768	0.679	0.223	1	0.058416078	0.329419638	0.389	0.193	0.058416078	2.05E-05
266	ENSDARG00000042892	paip1	0.229896512	1.04E-05	0.339758176	0.25	0.034	1	0.382873935	-0.394727504	0.056	0.119	0.382873935	2.08E-05
267	ENSDARG00000101115	med30	0.241786016	1.10E-05	0.498342773	0.643	0.214	0.000267192	1.21E-08	0.858153304	0.722	0.153	1.10E-05	2.42E-08
268	ENSDARG00000076836	gpx4b	0.246884776	1.12E-05	0.556012198	0.821	0.33	0.518341114	2.35E-05	0.690527416	0.778	0.347	2.35E-05	2.24E-05
269	ENSDARG00000018968	acvr1ba	0.249937802	1.13E-05	0.548470358	0.536	0.16	1	0.009006847	0.431439542	0.389	0.142	0.009006847	2.27E-05
270	ENSDARG00000089109	bcl2b	0.254840828	1.16E-05	0.437600049	0.821	0.306	1.71E-05	7.73E-10	1.003127208	0.889	0.216	1.16E-05	1.55E-09
271	ENSDARG00000037589	gid8b	0.265580362	1.20E-05	0.413330908	0.571	0.17	1	0.000129199	0.629492097	0.5	0.136	0.000129199	2.41E-05
272	ENSDARG00000008494	myl6	0.266680045	1.21E-05	0.480492872	0.786	0.33	1	0.000333353	0.524872909	0.778	0.301	0.000333353	2.42E-05
273	ENSDARG00000043553	ches1	0.271473175	1.23E-05	0.318159215	0.321	0.058	1	0.029311828	0.425804861	0.222	0.074	0.029311828	2.46E-05
274	ENSDARG00000069989	bnc2	0.274066455	1.24E-05	0.379569068	0.357	0.073	1	0.114108424	0.503639774	0.111	0.034	0.114108424	2.48E-05
275	ENSDARG00000026484	rab15	0.278461365	1.26E-05	0.283834699	0.429	0.097	1	0.001177512	0.305664351	0.5	0.148	0.001177512	2.52E-05
276	ENSDARG00000052010	ciao2b	0.282263002	1.28E-05	0.281946048	0.429	0.102	1	0.117590573	0.252543099	0.222	0.097	0.117590573	2.56E-05
277	ENSDARG00000063097	scube1	0.285943569	1.30E-05	0.408224826	0.214	0.024	0.109741956	4.98E-06	0.435638987	0.167	0.006	1.30E-05	9.95E-06
278	ENSDARG00000070822	cnp	0.300695297	1.36E-05	0.596658788	0.786	0.311	1	0.004133146	0.353448379	0.778	0.341	0.004133146	2.73E-05
279	ENSDARG00000014068	pgam1b	0.306201922	1.39E-05	0.328012182	0.393	0.087	1	0.005526469	0.320365094	0.389	0.125	0.005526469	2.78E-05
280	ENSDARG00000062382	snapin	0.306783726	1.39E-05	0.297740228	0.536	0.146	1	0.008618877	0.25461378	0.389	0.131	0.008618877	2.78E-05
281	ENSDARG00000021193	coro1cb	0.315208408	1.43E-05	0.340675457	0.714	0.243	0.97601689	4.42E-05	0.599010082	0.667	0.199	4.42E-05	2.86E-05
282	ENSDARG00000043795	arhgdia	0.323089473	1.46E-05	0.545084642	0.679	0.238	0.114655956	5.20E-06	0.771342002	0.722	0.216	1.46E-05	1.04E-05
283	ENSDARG00000104372	gnb1b	0.326999237	1.48E-05	0.576071832	1	0.641	1	0.007740462	0.516752594	0.889	0.562	0.007740462	2.96E-05
284	ENSDARG00000025012	tpi1a	0.336559277	1.53E-05	0.416631347	0.393	0.087	0.002777942	1.26E-07	0.53850617	0.444	0.057	1.53E-05	2.52E-07
285	ENSDARG00000086184	FBXO48	0.348455057	1.58E-05	0.31515168	0.607	0.175	0.616860069	2.80E-05	0.613856341	0.611	0.165	2.80E-05	3.16E-05
286	ENSDARG00000098936	kif5aa	0.349985982	1.59E-05	0.438760084	0.857	0.359	0.003425517	1.55E-07	0.930721021	0.944	0.307	1.59E-05	3.11E-07
287	ENSDARG00000025206	syt2a	0.361878825	1.64E-05	0.620567608	0.893	0.432	1	0.000650972	0.529263965	0.833	0.347	0.000650972	3.28E-05
288	ENSDARG00000087927	nudt9	0.367521442	1.67E-05	0.615537048	0.429	0.117	0.000675305	3.06E-08	0.807738179	0.556	0.085	1.67E-05	6.12E-08
289	ENSDARG00000102632	ubc	0.378305413	1.72E-05	0.460645858	1	0.879	0.364376664	1.65E-05	0.552111189	1	0.869	1.72E-05	3.30E-05
290	ENSDARG00000057867	lasp1	0.39532384	1.79E-05	0.388933288	0.857	0.32	0.157298663	7.13E-06	0.606913896	0.833	0.301	1.79E-05	1.43E-05
291	ENSDARG00000017794	sdr16c5b	0.395576106	1.79E-05	0.433457578	0.357	0.078	1	0.000417349	0.510993361	0.389	0.091	0.000417349	3.59E-05
292	ENSDARG00000111110	CABZ01086611.1	0.420580021	1.91E-05	0.265780985	0.393	0.087	1	0.002297723	0.334516978	0.278	0.062	0.002297723	3.81E-05
293	ENSDARG00000074246	rab14	0.438321019	1.99E-05	0.53127883	0.786	0.316	1	0.015133367	0.43586591	0.611	0.318	0.015133367	3.97E-05
294	ENSDARG00000031435	TXN	0.454643367	2.06E-05	0.591701111	0.893	0.617	1	0.001168075	0.626991652	0.889	0.659	0.001168075	4.12E-05
295	ENSDARG00000022712	stat3	0.470436884	2.13E-05	0.385460993	0.25	0.039	0.003763854	1.71E-07	0.5039143	0.333	0.028	2.13E-05	3.41E-07
296	ENSDARG00000103994	ppiab	0.498742555	2.26E-05	0.454212639	1	0.85	0.034749337	1.58E-06	0.672144263	1	0.869	2.26E-05	3.15E-06
297	ENSDARG00000009830	hdlbpa	0.514574714	2.33E-05	0.327898675	0.464	0.121	1	0.068127236	0.287760793	0.333	0.148	0.068127236	4.67E-05
298	ENSDARG00000092659	ppp3r1a	0.517469385	2.35E-05	0.381261277	0.929	0.369	1	0.009423928	0.261078559	0.667	0.335	0.009423928	4.69E-05
299	ENSDARG00000058593	sri	0.532605108	2.41E-05	0.473910504	0.75	0.286	1	0.000104504	0.789175549	0.667	0.239	0.000104504	4.83E-05
300	ENSDARG00000024229	ubl7a	0.554900235	2.52E-05	0.399867986	0.321	0.068	1	0.000620245	0.3605842	0.333	0.074	0.000620245	5.03E-05
301	ENSDARG00000025034	syngr3b	0.601367387	2.73E-05	0.468293207	0.643	0.218	0.288435033	1.31E-05	0.546768434	0.667	0.17	2.73E-05	2.62E-05
302	ENSDARG00000009480	pdcl	0.612970154	2.78E-05	0.347004687	0.821	0.291	1	0.027775247	0.34114903	0.611	0.307	0.027775247	5.56E-05
303	ENSDARG00000074266	si:ch1073-314i13.4	0.633172002	2.87E-05	0.310534844	0.607	0.184	1	7.58E-05	0.308300689	0.611	0.159	7.58E-05	5.74E-05
304	ENSDARG00000051888	ist1	0.636486582	2.89E-05	0.348301023	0.429	0.107	1	0.00330282	0.489121646	0.389	0.125	0.00330282	5.77E-05
305	ENSDARG00000112087	ube2l3a	0.645730225	2.93E-05	0.415402861	0.393	0.097	0.62698611	2.84E-05	0.392935809	0.5	0.102	2.93E-05	5.68E-05
306	ENSDARG00000019307	dusp5	0.646321056	2.93E-05	0.798453992	0.321	0.068	1	0.000158336	0.733437976	0.278	0.045	0.000158336	5.86E-05
307	ENSDARG00000042742	stx6	0.68264445	3.09E-05	0.264199432	0.321	0.063	1	0.000227717	0.413430546	0.278	0.045	0.000227717	6.19E-05
308	ENSDARG00000057035	stoml3b	0.747228762	3.39E-05	0.439632143	0.143	0.01	0.001942907	8.81E-08	0.915069366	0.333	0.028	3.39E-05	1.76E-07
309	ENSDARG00000035596	ISCU (1 of many)	0.753447961	3.42E-05	0.49905669	0.821	0.33	1	4.88E-05	0.571053511	0.778	0.261	4.88E-05	6.83E-05
310	ENSDARG00000074758	csde1	0.773725288	3.51E-05	0.314168475	0.464	0.121	1	0.001580658	0.350479621	0.611	0.21	0.001580658	7.02E-05
311	ENSDARG00000030106	stmn4	0.839187757	3.80E-05	0.518404371	0.929	0.476	1	0.000137581	0.743124506	0.889	0.449	0.000137581	7.61E-05
312	ENSDARG00000104018	mtpn	0.857717468	3.89E-05	0.54639411	0.679	0.252	1	0.000469242	0.444755372	0.611	0.205	0.000469242	7.78E-05
313	ENSDARG00000034240	capza1a	0.915136923	4.15E-05	0.483042828	0.821	0.335	1	0.003540714	0.451123197	0.667	0.29	0.003540714	8.30E-05
314	ENSDARG00000053205	ppfia4	0.91846839	4.16E-05	0.337819314	0.321	0.068	1	0.328854307	0.35181052	0.111	0.057	0.328854307	8.33E-05
315	ENSDARG00000112670	smim20	0.931285216	4.22E-05	0.333272915	0.357	0.083	1	0.008730783	0.49145159	0.278	0.085	0.008730783	8.44E-05
316	ENSDARG00000102615	fra10ac1	0.94849546	4.30E-05	0.305260695	0.214	0.029	1	0.000868201	0.259521473	0.222	0.034	0.000868201	8.60E-05
317	ENSDARG00000103840	lrrc8db	0.966855623	4.38E-05	0.344892368	0.286	0.053	1	0.002097445	0.396670118	0.167	0.023	0.002097445	8.77E-05
318	ENSDARG00000041450	rab11a	0.969862094	4.40E-05	0.513607493	0.714	0.286	1	0.000214753	0.58748255	0.722	0.278	0.000214753	8.79E-05
319	ENSDARG00000044254	anxa3b	0.973848056	4.41E-05	0.36633481	0.464	0.136	0.665310233	3.02E-05	0.626169128	0.611	0.176	4.41E-05	6.03E-05
320	ENSDARG00000000175	hoxb2a	1	0.000108045	0.316119883	0.357	0.087	1	0.001853278	0.275566557	0.444	0.131	0.001853278	0.000216079
321	ENSDARG00000000563	ttn.1	1	0.221784693	-0.505294204	0.071	0.15	1	0.80019153	-0.257576071	0.167	0.182	0.80019153	0.394380936
322	ENSDARG00000000779	scfd1	1	0.000283032	0.290815641	0.429	0.126	1	0.065265167	0.268070097	0.278	0.114	0.065265167	0.000565985
323	ENSDARG00000000857	mapk14a	1	0.000165934	0.37463537	0.286	0.063	0.083992442	3.81E-06	0.471650861	0.333	0.04	0.000165934	7.62E-06
324	ENSDARG00000001994	stxbp1a	1	0.000647796	0.373155712	0.857	0.427	1	0.009860736	0.491945583	0.667	0.392	0.009860736	0.001295172
325	ENSDARG00000002131	celf2	1	0.939362595	-0.67465975	0.321	0.243	1	0.176748369	-0.745012928	0.056	0.17	0.939362595	0.322256751
326	ENSDARG00000002193	rho	1	0.049117712	-0.946730057	0.25	0.369	1	0.435110857	-0.569493935	0.278	0.312	0.435110857	0.095822874
327	ENSDARG00000002217	scocb	1	0.00119947	0.302080496	0.607	0.243	0.297951306	1.35E-05	0.648259816	0.722	0.216	0.00119947	2.70E-05
328	ENSDARG00000002271	zfand5b	1	0.532805123	-0.28727453	0.393	0.262	1	0.012336037	0.314276121	0.556	0.227	0.532805123	0.024519896
329	ENSDARG00000002564	syngr1a	1	0.000179834	0.290148625	0.429	0.121	1	0.008120868	0.273002343	0.333	0.102	0.008120868	0.000359635
330	ENSDARG00000002589	mylpfb	1	0.43003474	-0.608130276	0.679	0.549	1	0.354869916	-0.861297073	0.444	0.449	0.43003474	0.583807174
331	ENSDARG00000002710	ncl	1	0.191829155	-0.469781577	0.679	0.607	1	0.111713737	-0.594100449	0.5	0.591	0.191829155	0.210947514
332	ENSDARG00000002790	ap2m1a	1	0.0002292	0.519898421	0.893	0.534	1	0.001707689	0.487436545	0.833	0.511	0.001707689	0.000458348
333	ENSDARG00000002967	pdap1b	1	0.002597798	0.336141608	0.357	0.126	0.304371489	1.38E-05	0.291401864	0.5	0.097	0.002597798	2.76E-05
334	ENSDARG00000003142	dachc	1	0.02353726	0.454715565	0.179	0.058	1	0.000595603	0.723970393	0.222	0.034	0.02353726	0.001190851
335	ENSDARG00000003655	tmem59l	1	0.000107358	0.531245369	0.964	0.621	1	0.001573619	0.328887561	1	0.528	0.001573619	0.000214705
336	ENSDARG00000004060	bhlhe40	1	0.655955608	-0.41763846	0.429	0.301	1	0.786032457	-0.450403495	0.444	0.318	0.786032457	0.881633456
337	ENSDARG00000004169	stmn1a	1	0.183836725	-0.375602553	0.036	0.117	1	0.396105946	-0.429373994	0.056	0.119	0.396105946	0.333877508
338	ENSDARG00000004187	zgc:122979	1	0.397736396	-0.487444314	0.107	0.165	1	0.154188638	0.273584799	0.222	0.108	0.397736396	0.28460314
339	ENSDARG00000004386	si:dkey-153k10.9	1	0.154311433	-0.268923742	0.357	0.189	1	0.367418077	-0.480202972	0.111	0.182	0.367418077	0.284810847
340	ENSDARG00000004580	nmnat2	1	8.95E-05	0.45799166	0.786	0.33	0.124167477	5.63E-06	0.901401753	0.722	0.227	8.95E-05	1.13E-05
341	ENSDARG00000004588	sox4a	1	0.017328754	-1.363086623	0.107	0.296	1	0.727610095	-1.113238128	0.444	0.364	0.727610095	0.034357223
342	ENSDARG00000004621	gpm6ab	1	0.014447805	-0.729688763	0.857	0.786	1	0.003137568	-1.293076847	0.5	0.682	0.014447805	0.006265293
343	ENSDARG00000004714	tcf12	1	0.580124457	-0.368498425	0.107	0.131	1	0.0967862	-0.568350654	0	0.136	0.580124457	0.184204831
344	ENSDARG00000004782	fgfr3	1	0.000608646	0.26576653	0.179	0.029	1	0.000351239	0.312438606	0.278	0.045	0.000608646	0.000702355
345	ENSDARG00000004830	flot2a	1	0.000175522	0.421714288	0.857	0.393	1	0.010157531	0.477186642	0.667	0.358	0.010157531	0.000351014
346	ENSDARG00000004939	mtdhb	1	0.000273318	0.277276759	0.357	0.097	0.000140678	6.38E-09	0.715220981	0.444	0.045	0.000273318	1.28E-08
347	ENSDARG00000005162	tpm3	1	0.335644963	-0.399110527	0.179	0.243	1	0.854444349	-0.346020702	0.278	0.256	0.854444349	0.558632385
348	ENSDARG00000005559	pou4f1	1	0.274130341	-0.60308799	0.071	0.136	1	0.104983915	-0.838584092	0	0.131	0.274130341	0.198946207
349	ENSDARG00000005625	maco1a	1	0.000568934	0.321065184	0.321	0.087	1	0.084786083	0.411121591	0.278	0.131	0.084786083	0.001137544
350	ENSDARG00000005840	got2b	1	0.000237681	0.37843103	0.643	0.257	1	0.000133627	0.584555835	0.778	0.267	0.000237681	0.000267236
351	ENSDARG00000006092	rad21a	1	0.095553605	-0.64176183	0.25	0.359	1	0.785728126	-0.300870279	0.444	0.392	0.785728126	0.181976718
352	ENSDARG00000006120	tbx2b	1	0.749798117	-0.262878928	0.179	0.146	1	0.393470911	0.423262376	0.222	0.153	0.749798117	0.632122465
353	ENSDARG00000006260	tuba8l4	1	0.006447329	0.296488337	0.821	0.466	1	0.002445127	0.383018126	0.889	0.466	0.006447329	0.004884276
354	ENSDARG00000006290	ndufs5	1	0.009148515	0.280782183	0.643	0.325	1	0.009872963	0.287895263	0.667	0.295	0.009872963	0.018213335
355	ENSDARG00000006316	rpl23a	1	0.05215943	-0.332049201	0.964	0.922	1	0.003598817	-0.483129279	1	0.938	0.05215943	0.007184682
356	ENSDARG00000006356	slc18a3a	1	0.126319921	-0.891895614	0.071	0.18	1	0.049931491	-1.29709736	0	0.182	0.126319921	0.097369827
357	ENSDARG00000006389	smad2	1	0.0008204	0.287417082	0.393	0.121	1	0.001573801	0.283062266	0.389	0.102	0.001573801	0.001640126
358	ENSDARG00000006747	tmem178b	1	0.090677857	-0.300474544	0.536	0.286	1	0.124516939	0.369097184	0.389	0.233	0.124516939	0.173133241
359	ENSDARG00000006837	mycn	1	0.067095384	-0.829038823	0.071	0.204	1	0.790148494	-0.528985042	0.222	0.216	0.790148494	0.129688978
360	ENSDARG00000007141	psmc3	1	9.99E-05	0.408198204	0.393	0.102	1	0.003492589	0.364155041	0.389	0.119	0.003492589	0.000199849
361	ENSDARG00000007149	l1cama	1	0.002157889	0.525987251	0.286	0.087	1	7.28E-05	0.441910455	0.389	0.074	0.002157889	0.000145539
362	ENSDARG00000007275	si:ch211-251b21.1	1	0.290859257	-0.502028095	0.286	0.165	1	0.70457413	-0.782311687	0.167	0.176	0.70457413	0.497119407
363	ENSDARG00000007406	phox2a	1	0.000306363	0.357485315	0.929	0.476	1	0.00475487	0.499038425	0.889	0.466	0.00475487	0.000612632
364	ENSDARG00000007576	crybb1l1	1	0.671816816	-0.450491308	0.107	0.126	1	0.018928269	-1.027456615	0.278	0.517	0.671816816	0.037498259
365	ENSDARG00000007824	camta1b	1	0.392265174	-0.459602665	0.321	0.194	1	0.472156085	-0.421647164	0.389	0.239	0.472156085	0.630658381
366	ENSDARG00000007867	dazap2	1	0.001597272	0.434600663	0.607	0.277	1	0.000274277	0.565125268	0.611	0.205	0.001597272	0.000548479
367	ENSDARG00000007982	onecut1	1	0.000107397	0.734014037	0.536	0.194	1	0.140284375	0.469636513	0.389	0.227	0.140284375	0.000214783
368	ENSDARG00000008155	sms	1	0.00024836	0.446177898	0.286	0.068	1	0.004076335	0.713125574	0.278	0.074	0.004076335	0.000496659
369	ENSDARG00000008224	vps35	1	0.000170568	0.340284217	0.571	0.199	1	0.000654765	0.505986894	0.444	0.125	0.000654765	0.000341106
370	ENSDARG00000008292	eif2s3	1	0.008443645	0.289020106	0.929	0.646	1	0.06804547	0.258236515	0.833	0.631	0.06804547	0.016815994
371	ENSDARG00000008305	hand2	1	0.018903285	-1.783358162	0	0.17	1	0.032547753	-1.996820226	0	0.21	0.032547753	0.037449235
372	ENSDARG00000008678	snx3	1	0.006624564	0.355805403	0.357	0.146	1	0.207305906	-0.423730001	0.056	0.17	0.207305906	0.013205243
373	ENSDARG00000008720	lmo3	1	0.452100981	-0.505948384	0.071	0.112	1	0.96414968	-0.615901893	0.111	0.108	0.96414968	0.699806665
374	ENSDARG00000008803	marcksb	1	0.222125846	-0.52849398	0.429	0.447	1	0.098649186	-0.734218335	0.444	0.506	0.222125846	0.18756671
375	ENSDARG00000009311	pvalb6	1	0.466820878	-0.476289572	0.107	0.063	1	0.470230989	0.464136939	0.111	0.068	0.470230989	0.715720024
376	ENSDARG00000009681	med27	1	0.021875282	0.26618054	0.143	0.039	1	0.014073314	0.320280859	0.278	0.085	0.021875282	0.02794857
377	ENSDARG00000009753	sf3b6	1	0.877993274	-0.285085851	0.536	0.393	1	0.038832898	0.305190515	0.667	0.386	0.877993274	0.076157802
378	ENSDARG00000010008	vim	1	0.237556539	-0.616473292	0.786	0.442	1	0.06647713	-1.987449858	0.444	0.506	0.237556539	0.12853505
379	ENSDARG00000010032	cmtm7	1	5.12E-05	0.497654267	0.5	0.155	1	0.001000831	0.285583122	0.5	0.148	0.001000831	0.000102302
380	ENSDARG00000010051	ufd1l	1	0.001569878	0.407668547	0.536	0.228	1	0.004177455	0.328929522	0.556	0.21	0.004177455	0.003137292
381	ENSDARG00000010137	ldb1a	1	0.180477992	-0.518363017	0.214	0.311	1	0.00102801	0.312289144	0.722	0.25	0.180477992	0.002054963
382	ENSDARG00000010516	rpl21	1	0.028179965	-0.299031481	1	0.917	1	0.125595223	-0.280684166	0.944	0.943	0.125595223	0.05556582
383	ENSDARG00000010957	mpp2b	1	0.239881511	-0.467169356	0.036	0.102	1	0.000390396	0.266252117	0.389	0.085	0.239881511	0.00078064
384	ENSDARG00000011201	rplp2l	1	0.054874141	-0.440038134	0.964	0.854	1	0.0078032	-0.666976856	0.944	0.92	0.054874141	0.015545511
385	ENSDARG00000011247	rnpc3	1	0.178405192	-0.443143512	0.036	0.117	1	0.372903581	-0.357480532	0.056	0.125	0.372903581	0.324981972
386	ENSDARG00000011273	tlx2	1	0.003228177	0.258732279	0.643	0.33	1	0.006323474	0.433590269	0.722	0.335	0.006323474	0.006445933
387	ENSDARG00000011405	rps9	1	0.001903373	-0.434313352	1	0.956	1	0.001662714	-0.538974007	1	0.983	0.001903373	0.003322663
388	ENSDARG00000011510	rcc2	1	0.335161307	-0.341975397	0.107	0.17	1	0.389012613	-0.465968919	0.111	0.182	0.389012613	0.557989513
389	ENSDARG00000011665	aldoaa	1	0.00095987	0.373864523	1	0.65	1	0.018363694	0.433341072	0.944	0.585	0.018363694	0.001918819
390	ENSDARG00000012078	meis1b	1	0.112381066	-0.710207075	0.321	0.413	1	0.508115674	-0.275586826	0.389	0.42	0.508115674	0.212132629
391	ENSDARG00000012138	sgce	1	0.25269892	-0.510277367	0.214	0.286	1	0.643519173	-0.374241023	0.444	0.29	0.643519173	0.441541095
392	ENSDARG00000012340	ptpn11b	1	0.000701443	0.295677636	0.25	0.058	1	0.00508232	0.445706753	0.167	0.028	0.00508232	0.001402394
393	ENSDARG00000012899	ddx49	1	0.001191451	0.423078272	0.286	0.078	1	0.022075132	0.457091225	0.167	0.04	0.022075132	0.002381482
394	ENSDARG00000012944	myhz2	1	0.931571378	-0.476459461	0.25	0.218	1	0.727000886	-0.368519403	0.389	0.295	0.931571378	0.925471484
395	ENSDARG00000012972	cfl1l	1	0.873328072	-0.32658903	0.179	0.175	1	0.350070619	-0.412555934	0.167	0.267	0.873328072	0.577591799
396	ENSDARG00000013078	ywhaba	1	0.000142999	0.539897831	0.893	0.597	0.092798255	4.21E-06	0.816594739	0.944	0.506	0.000142999	8.41E-06
397	ENSDARG00000013351	cirbpb	1	0.295299331	-0.260559883	0.929	0.883	1	0.001459708	-0.776480104	0.889	0.881	0.295299331	0.002917284
398	ENSDARG00000013430	bhmt	1	0.591648175	-0.690742907	0.321	0.296	1	0.08023186	-0.903238397	0.167	0.324	0.591648175	0.154026568
399	ENSDARG00000013615	pbx3b	1	0.707383084	-0.447783857	0.179	0.189	1	0.222050057	-0.933904085	0.167	0.267	0.707383084	0.394793886
400	ENSDARG00000013623	vdac2	1	0.59265892	-0.255627888	0.929	0.733	1	0.969510132	-0.260925634	0.889	0.636	0.969510132	0.834073244
401	ENSDARG00000013847	egfra	1	0.000862527	0.392431739	0.107	0.01	0.028154188	1.28E-06	0.582860163	0.278	0.023	0.000862527	2.55E-06
402	ENSDARG00000013979	ndfip1	1	0.000176227	0.316126747	0.929	0.413	1	0.001468927	0.426890644	0.833	0.432	0.001468927	0.000352423
403	ENSDARG00000014137	picalmb	1	0.608234469	-0.289090156	0.179	0.126	1	0.000767658	0.263680992	0.444	0.114	0.608234469	0.001534726
404	ENSDARG00000014159	mtdha	1	0.780467777	-0.412618914	0.321	0.238	1	0.218222253	-0.530890205	0.111	0.216	0.780467777	0.388823554
405	ENSDARG00000014196	myl1	1	0.495943051	-0.576378328	0.286	0.291	1	0.171978685	-0.669316312	0.333	0.432	0.495943051	0.314380703
406	ENSDARG00000014313	atp5pf	1	0.002901569	0.324240531	0.821	0.451	1	0.014051229	0.310155514	0.833	0.477	0.014051229	0.00579472
407	ENSDARG00000014329	npm1a	1	0.537529868	-0.443050824	0.143	0.17	1	0.123450446	-0.63214639	0.056	0.199	0.537529868	0.231660879
408	ENSDARG00000014910	panx1b	1	0.000590709	0.253008564	0.179	0.029	1	0.000648193	0.386056284	0.222	0.034	0.000648193	0.001181068
409	ENSDARG00000014962	ppp3cca	1	7.28E-05	0.361457352	0.357	0.087	1	0.008075243	0.276963865	0.222	0.051	0.008075243	0.000145689
410	ENSDARG00000015050	calm2b	1	0.015398186	0.371522503	0.964	0.777	1	0.003095211	0.689400949	0.944	0.773	0.015398186	0.006180842
411	ENSDARG00000015128	rpl27	1	0.079917158	-0.261047748	1	0.937	1	0.000251764	-0.64796217	1	0.955	0.079917158	0.000503464
412	ENSDARG00000015314	zc4h2	1	0.068791552	-0.668018783	0.643	0.568	1	0.273559856	-0.60284076	0.667	0.562	0.273559856	0.132850826
413	ENSDARG00000015427	hdac1	1	0.639338969	-0.350066432	0.5	0.461	1	0.622380952	-0.447297915	0.5	0.455	0.639338969	0.857403855
414	ENSDARG00000015566	dnmt3ab	1	0.727554305	-0.351452981	0.107	0.121	1	0.898012759	-0.272943383	0.167	0.136	0.898012759	0.925773343
415	ENSDARG00000015757	tmem50a	1	0.000927708	0.297909018	0.786	0.354	1	0.00181841	0.394847794	0.722	0.295	0.00181841	0.001854556
416	ENSDARG00000015866	apoa2	1	0.530773844	-0.446579398	0.714	0.578	1	0.030897332	-0.790731271	0.778	0.75	0.530773844	0.060840018
417	ENSDARG00000015901	ptbp2b	1	0.07076265	-0.475698041	0	0.107	1	0.591086344	-0.36890475	0.111	0.148	0.591086344	0.136517947
418	ENSDARG00000016084	spsb4a	1	0.003371764	0.274269237	0.321	0.107	1	0.000128846	0.466648475	0.389	0.08	0.003371764	0.000257676
419	ENSDARG00000016477	eif4a2	1	0.001777831	0.321239325	0.679	0.301	1	0.000293333	0.594959062	0.722	0.278	0.001777831	0.000586579
420	ENSDARG00000016699	trpa1a	1	0.000194943	1.412378275	0.143	0.015	1	0.000553355	1.23023632	0.167	0.017	0.000553355	0.000389847
421	ENSDARG00000016793	crybb1l2	1	0.972951521	-0.316765067	0.107	0.102	1	0.342631829	-0.884213896	0.5	0.489	0.972951521	0.567867088
422	ENSDARG00000016830	rimkla	1	0.002987134	0.33217988	0.357	0.126	1	0.586115322	-0.283321341	0.111	0.148	0.586115322	0.005965345
423	ENSDARG00000017121	mafba	1	0.02099383	0.418452815	0.143	0.039	1	0.293647275	0.804227496	0.111	0.051	0.293647275	0.041546919
424	ENSDARG00000017314	CELA1 (1 of many)	1	0.548669282	-0.666548482	0.393	0.354	1	0.467584318	-0.511883982	0.222	0.273	0.548669282	0.716533542
425	ENSDARG00000017441	mylz3	1	0.001438188	-0.680092431	0.857	0.903	1	0.000365579	-1.04391294	0.722	0.903	0.001438188	0.000731025
426	ENSDARG00000017673	nova2	1	0.015418237	-1.030654905	0.464	0.563	1	0.005823222	-1.150433269	0.389	0.619	0.015418237	0.011612533
427	ENSDARG00000017843	srsf1b	1	0.000850588	0.385662179	0.464	0.17	1	0.175327251	-0.608530982	0.111	0.239	0.175327251	0.001700452
428	ENSDARG00000018174	gnai2a	1	0.006042601	0.415180286	0.393	0.16	1	0.018906565	0.369153926	0.333	0.125	0.018906565	0.01204869
429	ENSDARG00000018303	etv4	1	8.00E-05	0.410850706	0.25	0.044	0.168488637	7.64E-06	0.378115681	0.333	0.045	8.00E-05	1.53E-05
430	ENSDARG00000018334	rpl35	1	0.061057128	-0.296474335	1	0.951	1	0.216351331	-0.258611807	1	0.966	0.216351331	0.118386282
431	ENSDARG00000018524	midn	1	0.244912275	-0.394861892	0.071	0.15	1	0.40935015	-0.380092619	0.111	0.188	0.40935015	0.429842527
432	ENSDARG00000018921	fam84a	1	0.000395266	0.302174883	0.214	0.039	1	0.623663382	-0.305964542	0.167	0.114	0.623663382	0.000790376
433	ENSDARG00000019181	rpsa	1	0.033259619	-0.322451456	1	0.961	1	0.150127488	-0.293623575	1	0.949	0.150127488	0.065413036
434	ENSDARG00000019353	sparc	1	0.115240045	-0.65676123	0.107	0.223	1	0.281928178	-0.707513008	0.167	0.25	0.281928178	0.217199821
435	ENSDARG00000019566	neurod1	1	0.159882652	-0.544931285	0.321	0.17	1	0.968827177	-0.871986299	0.167	0.148	0.968827177	0.294202841
436	ENSDARG00000019658	pou2f2a	1	0.292883456	-0.33417912	0.25	0.146	1	0.749089536	-0.469360004	0.222	0.165	0.749089536	0.499986194
437	ENSDARG00000020015	mrps33	1	0.00267972	0.344821021	0.393	0.146	1	0.007076159	0.339729577	0.333	0.102	0.007076159	0.00535226
438	ENSDARG00000020239	lpin1	1	0.969917213	-0.647590843	0.393	0.311	1	0.128048922	-0.793734705	0.222	0.392	0.969917213	0.239701318
439	ENSDARG00000020345	clasp2	1	0.000686094	0.280331866	0.357	0.107	0.004297279	1.95E-07	0.786902094	0.667	0.142	0.000686094	3.90E-07
440	ENSDARG00000020482	nono	1	0.796984049	-0.384797223	0.214	0.199	1	0.491762308	-0.404637149	0.111	0.165	0.796984049	0.741694449
441	ENSDARG00000020504	h3f3b.1	1	0.530781837	-0.276906183	0.929	0.699	1	0.587039917	-0.27315424	0.833	0.653	0.587039917	0.779834315
442	ENSDARG00000020574	atp2a1	1	0.059917955	-0.922476666	0.286	0.403	1	0.384382623	-0.578437349	0.389	0.403	0.384382623	0.116245748
443	ENSDARG00000020623	baxa	1	0.775386301	-0.333021324	0.143	0.15	1	0.30497914	-0.451431365	0.056	0.136	0.775386301	0.516946005
444	ENSDARG00000020656	prkg1a	1	0.000211127	0.27393253	0.143	0.015	1	0.000595837	0.337150397	0.111	0.006	0.000595837	0.000422209
445	ENSDARG00000020693	sesn1	1	0.373342202	-0.407930715	0.643	0.573	1	0.52724557	-0.358463763	0.667	0.557	0.52724557	0.607300004
446	ENSDARG00000020798	necap1	1	0.00010302	0.487427241	0.786	0.35	1	0.000148219	0.62621299	0.778	0.307	0.000148219	0.000206029
447	ENSDARG00000021059	alas1	1	0.000259034	0.30902407	0.393	0.112	1	6.69E-05	0.430673649	0.556	0.142	0.000259034	0.000133748
448	ENSDARG00000021124	cfl1	1	0.001572633	0.330744443	0.964	0.806	1	0.00439044	0.388165263	1	0.773	0.00439044	0.003142792
449	ENSDARG00000021838	rps23	1	0.005230035	-0.393769568	1	0.951	1	0.095227662	-0.32273308	0.944	0.932	0.095227662	0.010432716
450	ENSDARG00000021864	rplp1	1	0.03606725	-0.376975412	1	0.981	1	0.06511139	-0.347688674	1	0.983	0.06511139	0.070833653
451	ENSDARG00000021924	hsp70.3	1	0.503801434	-0.427000715	0.429	0.296	1	0.066127079	0.324830529	0.5	0.261	0.503801434	0.127881367
452	ENSDARG00000021973	st13	1	0.001164999	0.430457548	0.607	0.286	1	0.01174876	0.28796	0.611	0.273	0.01174876	0.00232864
453	ENSDARG00000021984	ndufa2	1	0.000194023	0.26368792	0.607	0.218	1	0.003817358	0.325444377	0.5	0.182	0.003817358	0.000388008
454	ENSDARG00000022456	eno1a	1	5.83E-05	0.601732107	0.964	0.515	1	8.45E-05	0.867579067	0.889	0.455	8.45E-05	0.000116589
455	ENSDARG00000022652	psmf1	1	0.000844197	0.267823871	0.286	0.073	1	0.002972403	0.251357968	0.333	0.085	0.002972403	0.00168768
456	ENSDARG00000022684	fkbp1aa	1	0.003227903	0.375865062	0.964	0.762	1	0.004416528	0.445767029	0.944	0.733	0.004416528	0.006445386
457	ENSDARG00000022971	epha6	1	0.000390509	0.38343385	0.286	0.068	0.135999942	6.17E-06	0.638834426	0.278	0.028	0.000390509	1.23E-05
458	ENSDARG00000023323	ywhaqb	1	0.000857818	0.333597572	0.964	0.505	1	0.004390786	0.544475482	0.833	0.523	0.004390786	0.001714901
459	ENSDARG00000023852	lsm4	1	9.14E-05	0.3159167	0.75	0.282	1	0.004743764	0.300177329	0.667	0.278	0.004743764	0.000182707
460	ENSDARG00000023967	atp6v1c1a	1	0.005182383	0.277615038	0.607	0.267	1	0.000468972	0.464079961	0.667	0.222	0.005182383	0.000937724
461	ENSDARG00000024047	tmem38a	1	0.888560814	-0.373648693	0.143	0.141	1	0.145098884	-0.344718475	0	0.108	0.888560814	0.269144083
462	ENSDARG00000024433	pvalb4	1	0.86736339	-0.556362443	0.464	0.34	1	0.437277176	-0.607053107	0.222	0.261	0.86736339	0.683343023
463	ENSDARG00000024548	cryba4	1	0.45259391	-0.449227384	0.143	0.189	1	0.013577178	-0.925448303	0.611	0.761	0.45259391	0.026970016
464	ENSDARG00000025094	edem1	1	0.000180881	0.355321904	0.179	0.024	1	0.000833012	0.273710765	0.222	0.034	0.000833012	0.00036173
465	ENSDARG00000025269	pdcd6ip	1	0.000365182	0.335542941	0.286	0.068	0.000325753	1.48E-08	0.546709866	0.556	0.074	0.000365182	2.95E-08
466	ENSDARG00000025593	plekhj1	1	0.002888082	0.250590474	0.179	0.039	1	0.002228053	0.252834581	0.278	0.062	0.002888082	0.004451141
467	ENSDARG00000025728	grin1b	1	0.031651556	-0.775236173	0	0.146	1	0.641772033	-0.444193953	0.111	0.136	0.641772033	0.062301291
468	ENSDARG00000025850	rps21	1	0.070169541	-0.261432232	1	0.922	1	0.048554525	-0.351882521	0.944	0.943	0.070169541	0.094751508
469	ENSDARG00000025855	camk2n1a	1	0.875127527	-0.389983171	0.393	0.345	1	0.932786844	-0.396857008	0.389	0.324	0.932786844	0.984406865
470	ENSDARG00000026531	alcama	1	0.573751096	-0.478786534	0.429	0.451	1	0.65657047	-0.279285875	0.667	0.46	0.65657047	0.818311872
471	ENSDARG00000026726	anxa1a	1	0.865798086	-0.277484547	0.179	0.18	1	0.631158702	-0.620883401	0.278	0.273	0.865798086	0.863956097
472	ENSDARG00000026834	cdr2l	1	4.89E-05	0.434202708	0.643	0.228	0.14255343	6.46E-06	0.553748395	0.667	0.165	4.89E-05	1.29E-05
473	ENSDARG00000026865	fam107b	1	0.469529056	-0.369334566	0.286	0.194	1	0.407911465	-0.536569349	0.167	0.227	0.469529056	0.649431167
474	ENSDARG00000027088	ptgdsb.1	1	0.127418557	-0.690978939	0.25	0.35	1	0.736296034	-0.394129463	0.389	0.284	0.736296034	0.238601625
475	ENSDARG00000027141	ube2l3b	1	0.016030405	0.256891113	0.357	0.155	1	0.005338516	0.425239369	0.5	0.193	0.016030405	0.010648532
476	ENSDARG00000027172	phactr2	1	0.000608646	0.281110081	0.179	0.029	1	7.12E-05	0.420602974	0.222	0.023	0.000608646	0.000142316
477	ENSDARG00000027249	btg1	1	0.10834254	-0.359508419	0.929	0.825	1	0.184746134	-0.423521862	0.889	0.778	0.184746134	0.204946975
478	ENSDARG00000027828	grin1a	1	0.047440307	-0.676648685	0	0.126	1	0.348166537	-0.649169663	0.056	0.125	0.348166537	0.092630032
479	ENSDARG00000028327	gmfb	1	0.000108989	0.519948918	0.571	0.199	1	0.008911738	0.2516511	0.556	0.216	0.008911738	0.000217966
480	ENSDARG00000028335	hmga1a	1	0.863100638	-0.358840104	0.714	0.544	1	0.902376779	-0.278536583	0.667	0.534	0.902376779	0.981258565
481	ENSDARG00000028396	fkbp5	1	0.008451349	0.297944088	0.429	0.18	1	0.002483037	0.315135571	0.5	0.17	0.008451349	0.004959908
482	ENSDARG00000028889	ndufb10	1	4.99E-05	0.517466491	0.786	0.35	1	0.00304721	0.30477027	0.833	0.415	0.00304721	9.97E-05
483	ENSDARG00000029064	uqcrq	1	0.000212508	0.335372642	0.75	0.32	1	0.063438387	0.267080678	0.611	0.335	0.063438387	0.000424971
484	ENSDARG00000029069	tnni2a.4	1	0.000453298	-0.828372756	0.714	0.864	1	0.01004533	-0.532431888	0.833	0.847	0.01004533	0.00090639
485	ENSDARG00000029100	chchd1	1	0.000465291	0.281559586	0.429	0.136	1	0.019640289	0.309252547	0.278	0.091	0.019640289	0.000930366
486	ENSDARG00000029150	hsp90ab1	1	0.000490872	0.267858801	1	0.976	1	0.00223904	0.287121521	1	0.972	0.00223904	0.000981503
487	ENSDARG00000029353	serpine2	1	0.030453107	-0.425005616	0.25	0.097	1	0.994410997	-0.681271093	0.167	0.153	0.994410997	0.059978823
488	ENSDARG00000029533	rpl18	1	0.029296284	-0.298178753	1	0.985	1	0.011339899	-0.376554952	1	0.983	0.029296284	0.022551205
489	ENSDARG00000029663	rab1ab	1	0.0019142	0.254031482	0.536	0.204	1	0.07643819	0.269848717	0.444	0.227	0.07643819	0.003824735
490	ENSDARG00000029995	tnni2b.2	1	0.985212825	-0.293935325	0.179	0.16	1	0.418763558	-0.351108132	0.056	0.119	0.985212825	0.662164198
491	ENSDARG00000030053	eef1db	1	0.001219326	0.403779592	0.929	0.675	1	0.101813494	0.317850252	0.889	0.648	0.101813494	0.002437165
492	ENSDARG00000030215	matn1	1	0.450422312	-0.724281796	0.107	0.146	1	0.818744521	-0.403141784	0.111	0.085	0.818744521	0.697964365
493	ENSDARG00000030349	cryba2a	1	0.883089496	-0.295079866	0.107	0.107	1	0.871635067	-0.789609907	0.389	0.318	0.883089496	0.983522444
494	ENSDARG00000030411	crygn2	1	0.262484423	-0.526785359	0.107	0.18	1	0.30385929	-0.778298784	0.722	0.625	0.30385929	0.456070774
495	ENSDARG00000031164	tuba8l2	1	0.383075913	-0.445042537	0.143	0.189	1	0.896909163	-0.253350207	0.167	0.165	0.896909163	0.619404671
496	ENSDARG00000031819	eif4ebp2	1	0.000220981	0.516639588	0.786	0.398	1	0.000387353	0.541946094	0.833	0.409	0.000387353	0.000441914
497	ENSDARG00000032317	tox	1	0.263241065	-0.342913481	0.393	0.228	1	0.702074858	-0.328545594	0.167	0.193	0.702074858	0.457186272
498	ENSDARG00000032575	ywhaz	1	0.840587336	-0.337380453	0.607	0.476	1	0.874017584	-0.34512601	0.667	0.472	0.874017584	0.974587603
499	ENSDARG00000032970	cox4i1	1	0.000292122	0.496397696	0.929	0.636	1	0.024269958	0.360244901	0.944	0.608	0.024269958	0.000584158
500	ENSDARG00000033683	tpma	1	0.020372166	-0.585909867	1	0.874	1	0.017860936	-0.561937046	0.833	0.892	0.020372166	0.035402859
501	ENSDARG00000034268	slit3	1	0.062451021	-0.713090826	0.036	0.165	1	0.195011925	-0.569975669	0.056	0.165	0.195011925	0.121001912
502	ENSDARG00000034291	rpl37	1	0.029050765	-0.317062696	1	0.922	1	0.010917672	-0.426498497	1	0.96	0.029050765	0.021716148
503	ENSDARG00000034409	pik3r3b	1	0.213798109	-0.915018203	0.143	0.223	1	0.156693464	-0.965564221	0.167	0.295	0.213798109	0.288834086
504	ENSDARG00000034470	aldoab	1	0.73115749	-0.401066956	0.143	0.155	1	0.442277926	-0.503269761	0.056	0.108	0.73115749	0.688946088
505	ENSDARG00000034808	kcnip1b	1	0.442151829	-0.507906293	0.071	0.112	1	0.869640354	-0.360265777	0.111	0.114	0.869640354	0.688805418
506	ENSDARG00000035256	eef2l2	1	0.000228621	0.41061961	0.607	0.238	1	0.00071185	0.596135685	0.556	0.199	0.00071185	0.00045719
507	ENSDARG00000035327	ckma	1	0.003614162	-0.654767473	0.679	0.782	1	0.040078478	-0.805362094	0.556	0.699	0.040078478	0.007215261
508	ENSDARG00000035715	marcksl1b	1	0.000696289	-0.961436024	0.964	0.883	1	0.083132881	-0.647368846	0.944	0.841	0.083132881	0.001392093
509	ENSDARG00000035741	slc25a11	1	0.006908216	0.341775386	0.25	0.083	0.277846026	1.26E-05	0.405373952	0.333	0.045	0.006908216	2.52E-05
510	ENSDARG00000035860	rps28	1	0.239629449	-0.268156149	0.964	0.888	1	0.054875587	-0.417330901	1	0.915	0.239629449	0.106739843
511	ENSDARG00000035871	rpl30	1	0.002589607	-0.469935977	1	0.956	1	0.02995291	-0.407582831	1	0.955	0.02995291	0.005172508
512	ENSDARG00000035890	fuca1.1	1	0.386383265	-0.395721764	0.071	0.121	1	0.006462754	0.282551606	0.278	0.074	0.386383265	0.012883741
513	ENSDARG00000035970	ptprn2	1	0.000130747	0.364125573	0.607	0.209	1	0.000148872	0.524607798	0.611	0.176	0.000148872	0.000261478
514	ENSDARG00000036107	txnipa	1	0.269202756	-0.590086584	0.143	0.214	1	0.076356917	-0.744464905	0.111	0.284	0.269202756	0.146883455
515	ENSDARG00000036116	eif3hb	1	0.000220915	0.344648355	0.464	0.146	1	0.000372393	0.439823765	0.444	0.114	0.000372393	0.000441781
516	ENSDARG00000036161	hnrnpa0l	1	0.48473325	-0.317721915	0.714	0.612	1	0.360820214	-0.385232716	0.667	0.614	0.48473325	0.591449201
517	ENSDARG00000036190	txnl4a	1	0.023402146	0.257273269	0.321	0.146	1	0.442277926	-0.320395488	0.056	0.108	0.442277926	0.046256632
518	ENSDARG00000036295	golga7ba	1	0.658563901	-0.424787134	0.429	0.301	1	0.778655074	-0.523871834	0.444	0.369	0.778655074	0.88342139
519	ENSDARG00000036298	rps13	1	0.025443287	-0.329048127	0.964	0.956	1	0.007036215	-0.478645239	1	0.977	0.025443287	0.014022921
520	ENSDARG00000036505	syt4	1	0.000760204	0.335572031	0.893	0.447	1	0.000554424	0.542286208	0.778	0.341	0.000760204	0.001108542
521	ENSDARG00000036593	kdm2ba	1	0.166324644	-0.71112814	0.143	0.233	1	0.53710737	-0.40086606	0.167	0.21	0.53710737	0.3049854
522	ENSDARG00000036625	polr2f	1	0.001730695	0.28976548	0.536	0.218	1	0.001444876	0.34034362	0.5	0.159	0.001730695	0.002887664
523	ENSDARG00000036629	rps14	1	0.003053321	-0.446414886	1	0.932	1	0.01451811	-0.500310709	1	0.932	0.01451811	0.006097319
524	ENSDARG00000036675	hnrnpa1b	1	0.657516986	-0.391247676	0.286	0.272	1	0.722898497	-0.277198523	0.222	0.233	0.722898497	0.882705385
525	ENSDARG00000036754	hmgn3	1	0.917977021	-0.361910586	0.5	0.379	1	0.703878411	-0.314922045	0.444	0.42	0.917977021	0.912312005
526	ENSDARG00000036816	pou2f2a	1	0.115842756	-0.830110869	0.036	0.136	1	0.069722159	-0.88368296	0	0.159	0.115842756	0.134583138
527	ENSDARG00000036830	krt91	1	0.186193005	-0.451443693	0.821	0.709	1	0.006091046	-0.876696349	0.667	0.835	0.186193005	0.01214499
528	ENSDARG00000036832	cyt1l	1	0.267637818	-0.455185521	0.071	0.141	1	0.984521123	-0.413834138	0.333	0.278	0.984521123	0.463645634
529	ENSDARG00000036875	rps12	1	0.093896434	-0.331402848	1	0.956	1	0.011555574	-0.474530386	1	0.994	0.093896434	0.022977617
530	ENSDARG00000037020	kif1b	1	0.001112218	0.313922591	0.643	0.286	1	0.870582712	-0.407984487	0.278	0.244	0.870582712	0.002223199
531	ENSDARG00000037350	rpl9	1	0.027435234	-0.327619521	0.964	0.917	1	0.003971446	-0.548696862	1	0.943	0.027435234	0.007927121
532	ENSDARG00000037838	unkl	1	0.844354956	-0.256843869	0.107	0.112	1	0.081627485	0.332595345	0.222	0.091	0.844354956	0.156591923
533	ENSDARG00000037867	atp5mf	1	0.003601407	0.435184767	0.821	0.466	1	0.000681888	0.661486876	0.889	0.466	0.003601407	0.001363312
534	ENSDARG00000037997	tubb5	1	0.164699228	-0.388632276	0.679	0.379	1	0.594044384	-0.930398401	0.333	0.358	0.594044384	0.30227262
535	ENSDARG00000038068	ddx5	1	0.01171635	0.2524799	0.536	0.267	0.50911006	2.31E-05	0.643180668	0.611	0.17	0.01171635	4.62E-05
536	ENSDARG00000038141	atf4b	1	0.003114366	0.303767571	0.893	0.529	1	0.014637057	0.350543575	0.833	0.489	0.014637057	0.006219033
537	ENSDARG00000038153	lgals2b	1	0.829708043	-0.566396323	0.25	0.199	1	0.759211461	-0.39192215	0.278	0.222	0.829708043	0.942020879
538	ENSDARG00000038439	fabp10a	1	0.963180106	-0.637593917	0.5	0.359	1	0.055781363	-0.937350066	0.5	0.574	0.963180106	0.108451166
539	ENSDARG00000038559	h1f0	1	0.003034907	-0.862410909	0.643	0.733	1	0.54523281	-0.423589296	0.778	0.699	0.54523281	0.006060602
540	ENSDARG00000038655	ajap1	1	0.192917088	-0.662210823	0.071	0.16	1	0.857053195	-0.39672159	0.111	0.114	0.857053195	0.348617173
541	ENSDARG00000038754	plk3	1	0.002045164	0.333147946	0.321	0.102	0.102323485	4.64E-06	0.454255134	0.444	0.074	0.002045164	9.28E-06
542	ENSDARG00000038967	cul3a	1	0.000852088	0.294021673	0.357	0.107	1	0.832025511	-0.300958965	0.167	0.17	0.832025511	0.00170345
543	ENSDARG00000039007	eno3	1	0.242083567	-0.285184518	0.393	0.228	1	0.698644597	-0.381312057	0.333	0.227	0.698644597	0.425562681
544	ENSDARG00000039034	marcksl1a	1	0.009571828	-1.058062709	0.286	0.471	1	0.036683297	-1.202104254	0.278	0.438	0.036683297	0.019052037
545	ENSDARG00000039483	si:dkey-51a16.9	1	0.440309586	-0.303952112	0.071	0.117	1	0.696621492	-0.320613234	0.111	0.131	0.696621492	0.686746641
546	ENSDARG00000039522	tubb2	1	0.001468154	0.324183621	0.393	0.131	1	0.003769141	0.393021453	0.444	0.148	0.003769141	0.002934152
547	ENSDARG00000039730	zgc:112160	1	0.581644319	-0.261891978	0.143	0.097	1	0.411474618	-0.501021475	0.056	0.114	0.581644319	0.653637875
548	ENSDARG00000039872	lamtor2	1	0.002231942	0.250826852	0.607	0.248	1	0.010273703	0.544938365	0.5	0.244	0.010273703	0.004458903
549	ENSDARG00000039914	gapdhs	1	0.009754718	0.325085992	1	0.782	1	0.001157159	0.779680034	0.889	0.722	0.009754718	0.00231298
550	ENSDARG00000040085	ccsapb	1	0.452100613	-0.373246693	0.071	0.112	1	0.004842616	0.322414469	0.278	0.068	0.452100613	0.00966178
551	ENSDARG00000040121	psma2	1	0.000207905	0.421896868	0.643	0.252	1	0.000235989	0.602872848	0.667	0.256	0.000235989	0.000415767
552	ENSDARG00000040158	cdc42l	1	0.000535472	0.323776595	0.5	0.18	1	0.02215227	0.35054459	0.444	0.188	0.02215227	0.001070657
553	ENSDARG00000040184	syncrip	1	0.448233854	-0.468936918	0.643	0.505	1	0.572116024	-0.541987384	0.556	0.466	0.572116024	0.69555412
554	ENSDARG00000040198	fstl5	1	0.224702765	-0.655444555	0.107	0.189	1	0.157301739	-0.701464667	0	0.102	0.224702765	0.289859642
555	ENSDARG00000040291	cadm4	1	0.00206599	-1.070282997	0	0.267	1	0.667464273	-0.664298586	0.278	0.267	0.667464273	0.004127711
556	ENSDARG00000040565	ckmb	1	0.05493224	-0.690795732	0.714	0.631	1	0.233706581	-0.650265898	0.611	0.562	0.233706581	0.10684693
557	ENSDARG00000040822	fundc1	1	0.663720026	-0.324162958	0.607	0.393	1	0.692045331	-0.338911921	0.444	0.415	0.692045331	0.886915779
558	ENSDARG00000040971	zgc:92606	1	0.000121636	0.518669653	0.929	0.578	1	0.000612663	0.625788713	0.944	0.545	0.000612663	0.000243257
559	ENSDARG00000041314	ndufb9	1	8.01E-05	0.506400898	0.893	0.413	1	0.02513739	0.377531452	0.778	0.415	0.02513739	0.000160156
560	ENSDARG00000041323	csdc2a	1	0.001359775	0.450797013	0.679	0.359	1	0.138581142	0.341014545	0.389	0.256	0.138581142	0.002717702
561	ENSDARG00000041602	zgc:92335	1	0.862390647	-0.306988771	0.25	0.228	1	0.117058997	0.251227778	0.389	0.205	0.862390647	0.220415185
562	ENSDARG00000041607	eif4ebp3l	1	0.665657523	-0.601255484	0.179	0.189	1	0.104524444	-0.73771948	0.056	0.205	0.665657523	0.198123528
563	ENSDARG00000041623	mt2	1	0.508946737	-0.505515617	0.393	0.277	1	0.001120557	0.803774367	0.5	0.17	0.508946737	0.002239857
564	ENSDARG00000041691	bhlhe41	1	0.052168364	-0.870987205	0.107	0.262	1	0.940415514	-0.403988514	0.222	0.182	0.940415514	0.101615191
565	ENSDARG00000042245	myl13	1	0.719410078	-0.302935593	0.179	0.141	1	0.843232946	-0.434220436	0.167	0.165	0.843232946	0.921269295
566	ENSDARG00000042469	ndufa12	1	0.000209416	0.438185591	0.643	0.252	1	0.007754258	0.493983313	0.611	0.29	0.007754258	0.000418789
567	ENSDARG00000042644	sod2	1	0.000103459	0.272459702	0.357	0.087	0.028733297	1.30E-06	0.645364382	0.5	0.085	0.000103459	2.61E-06
568	ENSDARG00000042904	foxo3b	1	0.851734569	-0.256006144	0.143	0.146	1	0.318415978	-0.610673469	0.111	0.193	0.851734569	0.535443222
569	ENSDARG00000042905	rpl10a	1	0.000252238	-0.590053222	0.964	0.947	1	0.0012638	-0.559084306	0.944	0.966	0.0012638	0.000504412
570	ENSDARG00000042933	bloc1s6	1	0.000841301	0.344005628	0.643	0.286	1	7.13E-05	0.620172696	0.611	0.193	0.000841301	0.000142551
571	ENSDARG00000042977	nfil3	1	0.193683842	-0.427204096	0.036	0.112	1	0.549230713	-0.288730525	0.111	0.159	0.549230713	0.349854253
572	ENSDARG00000042993	prss1	1	0.287918979	-0.65724916	0.321	0.345	1	0.386804679	-0.309307145	0.556	0.347	0.386804679	0.492940619
573	ENSDARG00000043081	ctsz	1	0.002832963	0.298377202	0.214	0.053	1	0.003067014	0.429029819	0.222	0.045	0.003067014	0.005657901
574	ENSDARG00000043257	ckbb	1	0.000254089	0.532074237	0.964	0.733	0.623567716	2.83E-05	0.871281858	0.944	0.688	0.000254089	5.65E-05
575	ENSDARG00000043313	ank2b	1	0.266074236	-0.574717015	0.214	0.282	1	0.510166345	-0.45160809	0.222	0.273	0.510166345	0.461352973
576	ENSDARG00000043448	itm2ca	1	0.508184593	-0.286879099	0.393	0.267	1	0.001681345	0.356012302	0.556	0.182	0.508184593	0.003359863
577	ENSDARG00000043509	rpl11	1	0.009267799	-0.367689947	1	0.966	1	0.024170364	-0.366673585	1	0.966	0.024170364	0.018449706
578	ENSDARG00000043802	ms4a17a.8	1	0.000665544	0.251334442	0.179	0.029	1	0.000595837	0.320506032	0.111	0.006	0.000665544	0.001191319
579	ENSDARG00000043835	rab3ab	1	0.000291194	0.313525551	0.536	0.175	1	0.004199551	0.525965256	0.333	0.102	0.004199551	0.000582303
580	ENSDARG00000043848	sod1	1	0.00510957	0.258406112	0.893	0.466	1	0.045433025	0.286538646	0.778	0.432	0.045433025	0.010193032
581	ENSDARG00000044357	tbc1d23	1	0.443547175	-0.288017367	0.071	0.117	1	0.000109052	0.384605988	0.389	0.08	0.443547175	0.000218093
582	ENSDARG00000044619	birc2	1	0.596230475	-0.498507124	0.321	0.291	1	0.506614173	-0.281806445	0.333	0.216	0.596230475	0.756570426
583	ENSDARG00000044751	ddt	1	0.001071174	0.401534178	0.5	0.194	1	0.015571951	0.304764527	0.5	0.216	0.015571951	0.0021412
584	ENSDARG00000045316	map7d2b	1	5.43E-05	0.417923842	0.75	0.286	1	9.62E-05	0.648621379	0.722	0.273	9.62E-05	0.000108672
585	ENSDARG00000045352	cst14a.2	1	0.000933223	0.379840241	0.571	0.233	1	0.007727183	0.475882558	0.556	0.25	0.007727183	0.001865574
586	ENSDARG00000045420	epdr1	1	0.000913951	0.382234581	0.429	0.16	1	0.00025017	0.389047991	0.611	0.193	0.000913951	0.000500276
587	ENSDARG00000045639	elavl4	1	0.000993661	0.304459395	1	0.825	0.387915144	1.76E-05	0.655478411	1	0.784	0.000993661	3.52E-05
588	ENSDARG00000045768	cry1aa	1	0.044203772	-0.732918774	0.107	0.257	1	0.876032858	-0.265658316	0.222	0.216	0.876032858	0.08645357
589	ENSDARG00000045836	mapk11	1	0.000456125	0.262738786	0.286	0.068	1	0.001455305	0.396505521	0.222	0.04	0.001455305	0.000912041
590	ENSDARG00000045850	ccdc167	1	0.000136895	0.250136126	0.357	0.087	1	0.000677972	0.436059922	0.389	0.097	0.000677972	0.00027377
591	ENSDARG00000045874	yeats4	1	0.000127947	0.411250195	0.464	0.146	1	0.001256536	0.309149667	0.444	0.125	0.001256536	0.000255877
592	ENSDARG00000045944	slc6a1a	1	0.468322568	-0.521249239	0.107	0.146	1	0.28713423	-0.579789948	0.056	0.142	0.468322568	0.491822394
593	ENSDARG00000045945	syn2a	1	0.676294785	-0.365501888	0.536	0.359	1	0.002406289	0.336197174	0.667	0.261	0.676294785	0.004806787
594	ENSDARG00000052361	il15	1	0.078165273	-0.336831746	0	0.102	1	0.01112006	0.431452366	0.278	0.085	0.078165273	0.022116463
595	ENSDARG00000052419	ankrd12	1	0.68208975	-0.415619957	0.286	0.267	1	0.085982007	-0.832420425	0.111	0.273	0.68208975	0.164571109
596	ENSDARG00000052695	nr2f1a	1	0.012398591	-1.139797704	0	0.189	1	0.154594938	-1.018563823	0.056	0.188	0.154594938	0.024643457
597	ENSDARG00000052713	lrrtm1	1	0.023265276	-0.956754417	0	0.16	1	0.0967862	-0.636517308	0	0.136	0.0967862	0.04598928
598	ENSDARG00000052728	sltm	1	0.706807145	-0.368712173	0.393	0.354	1	0.295349732	-0.613568638	0.278	0.341	0.706807145	0.503468
599	ENSDARG00000053097	hsf2	1	0.58362224	-0.445428914	0.25	0.252	1	0.179186749	-0.631402336	0.111	0.239	0.58362224	0.326265608
600	ENSDARG00000053122	clvs2	1	0.29417049	-0.564986002	0.143	0.199	1	0.859271218	-0.274492581	0.167	0.165	0.859271218	0.501804702
601	ENSDARG00000053129	carhsp1	1	0.000668457	0.327244418	0.429	0.146	1	0.000154686	0.599731264	0.556	0.153	0.000668457	0.000309348
602	ENSDARG00000053130	pcp4a	1	0.000505526	0.412576446	0.464	0.16	1	0.000689195	0.861129044	0.444	0.125	0.000689195	0.001010796
603	ENSDARG00000053326	gna11b	1	0.551214924	-0.27405756	0.25	0.17	1	0.689397084	-0.473774224	0.222	0.227	0.689397084	0.798591955
604	ENSDARG00000053358	basp1	1	0.363591003	-0.647533425	0.429	0.413	1	0.74083335	-0.57198901	0.5	0.403	0.74083335	0.594983589
605	ENSDARG00000053457	rpl23	1	0.35400579	-0.25015815	1	0.966	1	0.033824317	-0.36987653	1	0.983	0.35400579	0.06650455
606	ENSDARG00000053468	adam10a	1	5.65E-05	0.405508891	0.429	0.121	1	6.25E-05	0.30699488	0.444	0.091	6.25E-05	0.000113036
607	ENSDARG00000053480	aqp9b	1	0.002430322	1.351901259	0.143	0.024	1	0.27197539	-0.618790118	0.111	0.045	0.27197539	0.004854738
608	ENSDARG00000053542	kctd12.2	1	0.84008905	-0.498899635	0.107	0.112	1	0.868409976	0.252344506	0.111	0.125	0.868409976	0.974428488
609	ENSDARG00000053684	aldob	1	0.08046817	-0.760955136	0.536	0.534	1	0.418607318	-0.610342055	0.889	0.659	0.418607318	0.154461214
610	ENSDARG00000053753	mff	1	0.000100488	0.45475521	0.571	0.199	1	0.0699141	0.448591353	0.444	0.227	0.0699141	0.000200967
611	ENSDARG00000053875	cryba1b	1	0.505210637	-0.444736908	0.179	0.209	1	0.229187434	-0.709810865	0.556	0.614	0.505210637	0.405847989
612	ENSDARG00000053990	hmgb2b	1	0.041285871	-0.600894931	0.536	0.602	1	0.222180089	-0.547706177	0.611	0.562	0.222180089	0.08086722
613	ENSDARG00000054030	hoxb5b	1	0.268274065	-0.744446748	0.107	0.184	1	0.559547088	-0.520800981	0.167	0.216	0.559547088	0.464577157
614	ENSDARG00000054191	pgk1	1	5.50E-05	0.403430236	0.643	0.218	1	0.005472595	0.439947949	0.556	0.233	0.005472595	0.000110014
615	ENSDARG00000054362	ccdc47	1	0.272963335	-0.254903281	0.286	0.165	1	0.948250286	-0.341346779	0.167	0.142	0.948250286	0.471417688
616	ENSDARG00000054578	arl6ip1	1	4.56E-05	0.440136132	1	0.602	1	0.003634682	0.391461506	0.889	0.528	0.003634682	9.12E-05
617	ENSDARG00000054749	lmo4b	1	0.539480177	-0.666760676	0.107	0.136	1	0.572829599	-0.48070318	0.111	0.159	0.572829599	0.787921493
618	ENSDARG00000054911	tmsb	1	0.042196564	-1.117281671	0.286	0.413	1	0.00401463	-1.57499303	0.167	0.477	0.042196564	0.008013142
619	ENSDARG00000055291	rab18a	1	0.000673425	0.261301991	0.429	0.136	1	0.008693316	0.294957358	0.333	0.102	0.008693316	0.001346396
620	ENSDARG00000055400	si:dkey-56f14.7	1	0.32653302	-0.302772989	0.393	0.233	1	0.302222482	-0.278436456	0.444	0.25	0.32653302	0.513106535
621	ENSDARG00000055754	smc1a	1	0.413400574	-0.349704733	0.179	0.107	1	0.700016044	-0.260812096	0.167	0.119	0.700016044	0.655901113
622	ENSDARG00000055868	rsl1d1	1	0.559708302	-0.508069228	0.321	0.301	1	0.477299406	-0.59702308	0.278	0.29	0.559708302	0.72678409
623	ENSDARG00000055875	pag1	1	0.272267644	-0.464043269	0.107	0.18	1	0.440811292	-0.554541977	0.167	0.222	0.440811292	0.470405619
624	ENSDARG00000055996	rps8a	1	0.042282185	-0.297088776	0.964	0.971	1	0.113077569	-0.295443485	1	0.955	0.113077569	0.082776587
625	ENSDARG00000056004	sprn	1	0.221933806	-0.557319201	0.143	0.228	1	0.370964361	-0.620018143	0.111	0.182	0.370964361	0.394612998
626	ENSDARG00000056008	atp5mc1	1	0.002362461	0.398314606	0.786	0.408	1	0.001577245	0.392738726	0.833	0.352	0.002362461	0.003152003
627	ENSDARG00000056075	rca2.1	1	0.000764589	0.329435419	0.464	0.17	1	0.000371103	0.687752156	0.5	0.148	0.000764589	0.000742068
628	ENSDARG00000056092	si:dkey-12h9.6	1	0.549965054	-0.344546357	0.107	0.141	1	0.626413247	-0.404729363	0.111	0.148	0.626413247	0.797468548
629	ENSDARG00000056122	gdi1	1	0.006450305	0.298216866	0.679	0.379	0.021519816	9.76E-07	0.689417336	0.889	0.261	0.006450305	1.95E-06
630	ENSDARG00000056186	eif5a2	1	0.001254285	0.31767244	0.75	0.359	1	0.005117519	0.398288623	0.722	0.324	0.005117519	0.002506996
631	ENSDARG00000056206	camk2g2	1	4.79E-05	0.335008577	0.5	0.146	0.002479626	1.12E-07	1.170037586	0.611	0.119	4.79E-05	2.25E-07
632	ENSDARG00000056235	smndc1	1	0.003153936	0.265588618	0.643	0.277	1	0.873494333	-0.356465701	0.444	0.33	0.873494333	0.006297925
633	ENSDARG00000056248	si:dkey-183i3.5	1	0.46194232	-0.621899488	0.214	0.233	1	0.811727815	-0.574616734	0.333	0.29	0.811727815	0.710493933
634	ENSDARG00000056307	znf706	1	0.825943704	-0.394747465	0.393	0.325	1	0.463275984	-0.522476409	0.333	0.341	0.825943704	0.711927331
635	ENSDARG00000056483	ssbp4	1	0.938450562	-0.250811104	0.143	0.136	1	0.54823975	-0.484050282	0.111	0.153	0.938450562	0.795912676
636	ENSDARG00000056605	wbp2	1	0.00017401	0.34354091	0.321	0.078	1	9.13E-05	0.398401351	0.333	0.057	0.00017401	0.000182606
637	ENSDARG00000056656	tspan18a	1	0.278650549	-0.845028972	0.071	0.136	1	0.136631547	-0.780497637	0.056	0.199	0.278650549	0.254594914
638	ENSDARG00000056722	cd99l2	1	0.919729637	-0.395898522	0.25	0.228	1	0.769865369	-0.337683768	0.444	0.318	0.919729637	0.947038052
639	ENSDARG00000056753	dctn1b	1	8.07E-05	0.258944511	0.464	0.126	1	0.000532512	0.38333907	0.444	0.119	0.000532512	0.00016142
640	ENSDARG00000056783	raraa	1	0.573454392	-0.594408134	0.143	0.165	1	0.724814113	-0.332318718	0.167	0.125	0.724814113	0.818058844
641	ENSDARG00000056803	ap1s1	1	0.002343952	0.284818546	0.357	0.121	1	0.000605454	0.399357654	0.389	0.097	0.002343952	0.001210541
642	ENSDARG00000057296	cbln1	1	0.1408319	-0.98691437	0.036	0.131	1	0.364539556	-1.112129952	0.056	0.125	0.364539556	0.261830175
643	ENSDARG00000057460	crygm2d13	1	0.399112732	-0.283159883	0.143	0.083	1	0.562035133	-0.54716553	0.5	0.46	0.562035133	0.638934491
644	ENSDARG00000057556	rpl17	1	0.083324472	-0.257537363	1	0.961	1	0.144594141	-0.287810579	1	0.955	0.144594141	0.159705976
645	ENSDARG00000057672	plpp5	1	0.691803006	-0.394855596	0.214	0.214	1	0.845780646	-0.419774446	0.222	0.21	0.845780646	0.905014613
646	ENSDARG00000057882	arpc3	1	0.000193699	0.534390201	0.893	0.461	1	0.0003103	0.582133225	0.889	0.432	0.0003103	0.00038736
647	ENSDARG00000057913	syt11a	1	0.000198445	0.458966487	0.964	0.66	0.015270129	6.92E-07	0.913278049	0.944	0.557	0.000198445	1.38E-06
648	ENSDARG00000058094	ciarta	1	0.006440145	-0.857860196	0.536	0.607	1	0.825911818	-0.259118133	0.778	0.602	0.825911818	0.012838815
649	ENSDARG00000058105	rpl36a	1	0.064762111	-0.344275806	1	0.898	1	0.0151619	-0.436658459	0.944	0.977	0.064762111	0.030093917
650	ENSDARG00000058243	phactr3a	1	0.24271592	-0.467618951	0.071	0.146	1	0.586115322	-0.463048475	0.111	0.148	0.586115322	0.426520822
651	ENSDARG00000058371	krt5	1	0.569408375	-0.276832261	0.714	0.451	1	0.006950956	-1.006617953	0.667	0.739	0.569408375	0.013853597
652	ENSDARG00000058504	ap1s2	1	5.23E-05	0.450791221	0.714	0.282	1	0.00295798	0.335473816	0.667	0.25	0.00295798	0.000104544
653	ENSDARG00000058533	pole	1	0.000103246	0.295708515	0.107	0.005	0.100746965	4.57E-06	0.457534804	0.167	0.006	0.000103246	9.13E-06
654	ENSDARG00000058699	tmeff2b	1	4.64E-05	0.908671379	0.607	0.223	0.100742664	4.57E-06	1.057092182	0.667	0.193	4.64E-05	9.13E-06
655	ENSDARG00000058969	cntnap2a	1	0.354250656	-0.396687009	0.071	0.126	1	0.980159745	-0.546218898	0.167	0.148	0.980159745	0.583007785
656	ENSDARG00000059279	tfap2a	1	0.18201277	-0.585627508	0.036	0.117	1	0.442277926	-1.043513361	0.056	0.108	0.442277926	0.330896892
657	ENSDARG00000059311	dpysl5b	1	0.12869382	-0.70611709	0.143	0.248	1	0.442979315	-0.584062023	0.111	0.17	0.442979315	0.240825541
658	ENSDARG00000059337	tgif1	1	0.749798117	-0.404221038	0.143	0.15	1	0.092325952	-0.765991505	0.056	0.222	0.749798117	0.176127822
659	ENSDARG00000059367	mfap2	1	0.380529105	-0.352379505	0.071	0.121	1	0.462372593	-0.288413596	0.056	0.108	0.462372593	0.61625581
660	ENSDARG00000059398	myef2	1	0.779062479	-0.272919229	0.143	0.15	1	0.314354478	-0.397437447	0.111	0.199	0.779062479	0.529890218
661	ENSDARG00000059601	map1aa	1	0.002667488	0.330540398	0.893	0.515	1	0.000681673	0.611445354	0.833	0.449	0.002667488	0.001362882
662	ENSDARG00000059680	fscn1a	1	0.55719726	-0.519056525	0.357	0.33	1	0.367237907	-0.659456404	0.222	0.273	0.55719726	0.599612134
663	ENSDARG00000059690	slc29a4	1	0.07076265	-0.464760117	0	0.107	1	0.48079115	-0.327561808	0.056	0.102	0.48079115	0.136517947
664	ENSDARG00000060071	tent4b	1	0.231568401	-0.404803562	0.107	0.189	1	0.498954495	-0.524369934	0.167	0.216	0.498954495	0.409512878
665	ENSDARG00000060092	zgc:165481	1	0.001453311	0.280936951	0.179	0.034	0.059448303	2.70E-06	0.538374	0.333	0.04	0.001453311	5.39E-06
666	ENSDARG00000060113	znf395a	1	0.325714188	-0.274417349	0.464	0.286	1	0.880303249	-0.36621069	0.389	0.284	0.880303249	0.545338644
667	ENSDARG00000060115	lrrn1	1	0.925233675	-0.528494943	0.214	0.184	1	0.56253254	-0.517808328	0.111	0.153	0.925233675	0.808622222
668	ENSDARG00000060282	rnf121	1	8.06E-05	0.290407777	0.321	0.068	1	0.009632086	0.46539898	0.222	0.057	0.009632086	0.000161149
669	ENSDARG00000060481	atl1	1	0.00437249	0.251420883	0.607	0.282	1	0.001764283	0.279099135	0.722	0.267	0.00437249	0.003525453
670	ENSDARG00000061547	hist1h4l	1	0.00143653	0.266647389	0.429	0.15	0.734437878	3.33E-05	0.579719022	0.444	0.091	0.00143653	6.66E-05
671	ENSDARG00000061810	mbd3b	1	0.9804269	-0.31013706	0.25	0.218	1	0.081971045	-0.606043025	0.056	0.222	0.9804269	0.157222838
672	ENSDARG00000062108	iffo1b	1	0.909429111	-0.299625252	0.107	0.107	1	0.026043401	0.382233244	0.278	0.097	0.909429111	0.051408544
673	ENSDARG00000062357	fam19a1a	1	0.000586977	0.720272367	0.214	0.044	1	0.005500134	0.445561173	0.167	0.028	0.005500134	0.00117361
674	ENSDARG00000062510	bcl11ba	1	0.057966432	-0.876778158	0	0.117	1	0.123450492	-0.89810634	0	0.119	0.123450492	0.112572757
675	ENSDARG00000062790	CU639469.1	1	0.866257047	-0.354520304	0.179	0.175	1	0.131073684	0.290514461	0.278	0.136	0.866257047	0.244967057
676	ENSDARG00000062797	nell2b	1	0.421422287	-0.788747197	0.214	0.248	1	0.292434607	-0.341435575	0.111	0.222	0.421422287	0.499351214
677	ENSDARG00000063626	ddx21	1	0.895414649	-0.318398902	0.536	0.398	1	0.379215193	-0.581369768	0.333	0.364	0.895414649	0.614626223
678	ENSDARG00000067717	tomm7	1	0.018268343	0.317082898	0.429	0.204	1	0.004453972	0.329898666	0.611	0.239	0.018268343	0.008888105
679	ENSDARG00000067990	myhz1.1	1	0.009405261	-0.943768932	0.643	0.67	1	0.084828447	-0.769463826	0.667	0.648	0.084828447	0.018722064
680	ENSDARG00000067995	myhz1.2	1	0.144868522	-0.849731296	0.179	0.267	1	0.699107915	-0.441891511	0.278	0.199	0.699107915	0.268750155
681	ENSDARG00000067997	myhz1.3	1	0.865458403	-0.343696791	0.25	0.204	1	0.309219011	-0.378882057	0.111	0.21	0.865458403	0.522821625
682	ENSDARG00000068365	lmx1bb	1	0.031651556	-0.953394908	0	0.146	1	0.348166537	-0.856272379	0.056	0.125	0.348166537	0.062301291
683	ENSDARG00000068404	tbcb	1	0.000176172	0.275715889	0.929	0.379	1	0.243009296	0.273525681	0.556	0.398	0.243009296	0.000352313
684	ENSDARG00000068432	si:dkey-56m19.5	1	0.456601508	-0.299223322	0.536	0.34	1	0.680512348	-0.688745279	0.389	0.33	0.680512348	0.704718079
685	ENSDARG00000068436	h3f3b.1	1	0.000433388	0.386572204	0.929	0.699	1	0.0194391	0.495917319	0.889	0.705	0.0194391	0.000866587
686	ENSDARG00000068457	tnnt3b	1	0.033534476	-0.64608475	0.821	0.762	1	0.072778301	-0.74277542	0.833	0.744	0.072778301	0.065944391
687	ENSDARG00000068461	zgc:162939	1	0.001191451	0.276291934	0.286	0.078	1	0.00021987	0.4686664	0.444	0.108	0.001191451	0.000439692
688	ENSDARG00000068478	gpx4a	1	0.889307462	-0.285366006	0.25	0.238	1	0.810698969	-0.345004353	0.389	0.29	0.889307462	0.96416512
689	ENSDARG00000068507	crybb1	1	0.80467172	-0.337134377	0.25	0.248	1	0.020134083	-0.840040064	0.611	0.773	0.80467172	0.039862785
690	ENSDARG00000068708	ifrd1	1	0.001013838	0.375435328	0.536	0.214	1	0.003526912	0.35629547	0.5	0.176	0.003526912	0.002026648
691	ENSDARG00000068995	h2afx1	1	0.012638221	-0.515230547	0.964	0.874	1	0.34903269	-0.324786488	0.833	0.835	0.34903269	0.025116717
692	ENSDARG00000068996	hist2h2l	1	0.925886361	-0.302804441	0.643	0.505	1	0.763289006	-0.319090626	0.778	0.545	0.925886361	0.943967905
693	ENSDARG00000069425	hsbp1a	1	0.009876256	0.368190318	0.607	0.35	1	0.019621439	0.355546553	0.611	0.312	0.019621439	0.019654972
694	ENSDARG00000069774	flot2b	1	6.67E-05	0.356922198	0.857	0.359	1	4.78E-05	0.654174123	0.833	0.312	6.67E-05	9.57E-05
695	ENSDARG00000069981	cspg5a	1	0.643882159	-0.261265208	0.321	0.243	1	0.94536075	-0.470879424	0.278	0.227	0.94536075	0.873180084
696	ENSDARG00000070047	rgs4	1	0.138006099	-1.251791908	0.036	0.131	1	0.133841959	-1.202240744	0	0.114	0.138006099	0.249770248
697	ENSDARG00000070155	tuba8l3	1	0.819647536	-0.667356227	0.214	0.209	1	0.96434968	-0.750051231	0.278	0.227	0.96434968	0.967472989
698	ENSDARG00000070161	vamp3	1	0.465561245	-0.304305273	0.071	0.112	1	0.370963913	-0.358211688	0.111	0.182	0.465561245	0.604313602
699	ENSDARG00000070162	stox2a	1	0.31699144	-0.413001443	0.071	0.131	1	0.145098884	-0.491954067	0	0.108	0.31699144	0.269144083
700	ENSDARG00000070187	dyrk1b	1	0.242239855	-0.405011109	0.036	0.102	1	0.040284044	0.264925408	0.167	0.045	0.242239855	0.078945283
701	ENSDARG00000070339	hoxc3a	1	0.90063671	-0.283607286	0.107	0.107	1	0.737466707	-0.485050821	0.111	0.125	0.90063671	0.93107627
702	ENSDARG00000070435	vapb	1	6.41E-05	0.465289458	0.714	0.286	0.901620738	4.09E-05	0.55459988	0.833	0.318	6.41E-05	8.17E-05
703	ENSDARG00000070442	si:ch211-113g11.6	1	0.3909137	-0.272121723	0.214	0.131	1	0.8920358	-0.261521612	0.111	0.091	0.8920358	0.629013879
704	ENSDARG00000070472	arf5	1	0.711568595	-0.313182897	0.429	0.301	1	0.645621107	-0.347244479	0.333	0.347	0.711568595	0.8744156
705	ENSDARG00000070688	ncalda	1	0.047440307	-0.507054773	0	0.126	1	0.104983915	-0.507513102	0	0.131	0.104983915	0.092630032
706	ENSDARG00000070835	tnnc2	1	0.246607075	-0.551395689	0.464	0.466	1	0.759304716	-0.39499738	0.5	0.364	0.759304716	0.432399101
707	ENSDARG00000071011	cdk5r2a	1	0.512758913	-0.530407175	0.214	0.238	1	0.778747705	-0.709679814	0.222	0.21	0.778747705	0.762596123
708	ENSDARG00000071026	mllt11	1	9.45E-05	0.536383474	0.893	0.461	1	0.001493425	0.592719784	0.778	0.409	0.001493425	0.000189008
709	ENSDARG00000071209	oprl1	1	0.299616797	-0.520787628	0.071	0.136	1	0.449694667	-0.365914263	0.056	0.114	0.449694667	0.509463369
710	ENSDARG00000071336	mif	1	0.00041262	0.322280993	0.571	0.199	1	0.072651906	0.327296877	0.444	0.227	0.072651906	0.00082507
711	ENSDARG00000071506	mgat5	1	0.00066998	0.3485448	0.25	0.058	1	0.009301562	0.306870402	0.333	0.102	0.009301562	0.001339511
712	ENSDARG00000071626	ptgdsb.2	1	0.439233026	0.407701665	0.214	0.165	1	0.03932278	0.2739228	0.278	0.102	0.439233026	0.077099278
713	ENSDARG00000071872	zdhhc15b	1	0.716104996	-0.346255402	0.179	0.131	1	0.7134897	-0.328611657	0.111	0.131	0.716104996	0.917911848
714	ENSDARG00000073742	prss59.2	1	0.942302734	-0.44413306	0.5	0.383	1	0.125352861	-0.744199428	0.333	0.438	0.942302734	0.234992383
715	ENSDARG00000073837	senp2	1	0.018086123	0.308516401	0.286	0.117	1	0.000973214	0.325520818	0.389	0.097	0.018086123	0.001945481
716	ENSDARG00000073883	clstn3	1	0.755563261	-0.481540122	0.179	0.18	1	0.805648163	-0.386343303	0.167	0.125	0.805648163	0.940250681
717	ENSDARG00000074057	calm3b	1	0.001184584	0.308481513	1	0.68	1	0.006015071	0.374350945	0.944	0.648	0.006015071	0.002367764
718	ENSDARG00000074328	apba1b	1	0.000161861	0.359719794	0.25	0.049	1	0.003862062	0.258110933	0.278	0.068	0.003862062	0.000323695
719	ENSDARG00000074667	akt1s1	1	0.118383131	-0.689562753	0.393	0.432	1	0.095695061	-0.848241376	0.333	0.42	0.118383131	0.182232577
720	ENSDARG00000074860	slc5a7a	1	0.276976365	-0.288863381	0.036	0.102	1	0.378524157	-0.611036535	0.056	0.119	0.378524157	0.477236823
721	ENSDARG00000075211	chd7	1	0.324937591	-0.427512221	0.143	0.209	1	0.693829657	-0.413109507	0.222	0.227	0.693829657	0.544290744
722	ENSDARG00000075758	ywhabb	1	0.006228708	0.329179854	0.893	0.568	1	0.000495208	0.650104932	0.833	0.409	0.006228708	0.00099017
723	ENSDARG00000076120	foxp4	1	0.67941658	-0.612260947	0.107	0.126	1	0.477090047	-1.093366699	0.111	0.159	0.67941658	0.726565181
724	ENSDARG00000076532	si:ch211-222l21.1	1	0.000638659	-1.091099257	0.429	0.704	1	0.134232251	-0.746396246	0.611	0.631	0.134232251	0.001276909
725	ENSDARG00000076667	ccng1	1	0.005153294	0.332048634	0.571	0.272	1	0.007175135	0.259967444	0.667	0.273	0.007175135	0.010280032
726	ENSDARG00000077151	cbln2b	1	0.040232359	-1.385084729	0.036	0.184	1	0.267391033	-1.538426116	0.056	0.142	0.267391033	0.078846074
727	ENSDARG00000077596	phf24	1	0.012038482	0.279639162	0.25	0.087	0.886558589	4.02E-05	0.459506186	0.333	0.051	0.012038482	8.04E-05
728	ENSDARG00000077721	knop1	1	0.584125666	-0.256749543	0.214	0.146	1	0.298315091	-0.450578706	0.111	0.205	0.584125666	0.507638289
729	ENSDARG00000077811	sox11a	1	0.00067259	-1.840443251	0.179	0.461	1	0.006958365	-1.563162959	0.222	0.506	0.006958365	0.001344728
730	ENSDARG00000077840	meis2a	1	0.008054738	-1.360694407	0	0.209	1	0.017453852	-1.495280081	0	0.25	0.017453852	0.016044597
731	ENSDARG00000077847	olfm2a	1	0.024265984	-1.085375541	0.107	0.282	1	0.32859865	-0.517699041	0.222	0.318	0.32859865	0.04794313
732	ENSDARG00000077870	taf9	1	0.530050997	-0.269935318	0.393	0.267	1	0.034885603	0.277305134	0.5	0.233	0.530050997	0.068554201
733	ENSDARG00000078118	sinhcafl	1	0.158572674	-0.577447201	0.071	0.165	1	0.123450492	-0.682778394	0	0.119	0.158572674	0.231660961
734	ENSDARG00000078500	dap3	1	0.365893922	-0.264517322	0.214	0.126	1	0.011009935	0.283831717	0.278	0.08	0.365893922	0.021898652
735	ENSDARG00000078748	si:ch211-137a8.4	1	0.034422193	-0.953854329	0.286	0.403	1	0.15953495	-0.797722603	0.278	0.375	0.15953495	0.067659498
736	ENSDARG00000078768	abhd15a	1	0.021599068	0.286411181	0.357	0.16	1	0.000591627	0.475140378	0.444	0.119	0.021599068	0.001182903
737	ENSDARG00000078868	tmem74b	1	0.063128643	-0.753942141	0.036	0.165	1	0.886432051	-0.281104069	0.167	0.136	0.886432051	0.122272061
738	ENSDARG00000079274	prss59.1	1	0.02174121	-0.872751454	0.036	0.214	1	0.664666661	-0.325276195	0.333	0.239	0.664666661	0.043009739
739	ENSDARG00000079276	ube2ql1	1	0.28239442	-0.477989487	0.107	0.175	1	0.428836951	-0.423482364	0.111	0.176	0.428836951	0.485042231
740	ENSDARG00000079323	rgmb	1	0.000127653	0.259912444	0.643	0.228	1	0.000617336	0.606182259	0.611	0.227	0.000617336	0.000255289
741	ENSDARG00000079347	zgc:194659	1	0.000161881	0.433796641	0.393	0.112	1	0.001519374	0.441451771	0.389	0.108	0.001519374	0.000323737
742	ENSDARG00000079840	kcnma1a	1	0.105526722	-0.572227665	0.036	0.141	1	0.48079115	-0.377694609	0.056	0.102	0.48079115	0.199917554
743	ENSDARG00000080010	adh5	1	0.294672403	-0.504218001	0.286	0.32	1	0.079359643	-0.643313148	0.111	0.301	0.294672403	0.152421334
744	ENSDARG00000086214	ntrk3b	1	0.223650048	-0.605027938	0.071	0.15	1	0.835196194	-0.366401386	0.111	0.119	0.835196194	0.397280751
745	ENSDARG00000086327	srrm4	1	0.411787514	-0.459880382	0.071	0.117	1	0.368706812	-0.400624475	0.056	0.125	0.411787514	0.601468911
746	ENSDARG00000086842	dap1b	1	0.000706989	0.298118684	1	0.786	1	0.019129197	0.379452201	0.944	0.756	0.019129197	0.001413478
747	ENSDARG00000086917	crygm2d2	1	0.2702913	-0.739484634	0.107	0.18	1	0.121114303	-0.734289983	0.833	0.727	0.2702913	0.227559932
748	ENSDARG00000087229	exoc7	1	0.000644487	0.345184101	0.393	0.121	1	0.007410154	0.287519718	0.333	0.102	0.007410154	0.001288559
749	ENSDARG00000087390	hbbe1.3	1	0.216642298	-1.023455378	0.036	0.107	1	0.32774851	-0.591882595	0.056	0.131	0.32774851	0.386350711
750	ENSDARG00000087636	hmgn6	1	0.65445718	-0.282020943	1	0.738	1	0.36750135	-0.335134771	0.944	0.773	0.65445718	0.599945458
751	ENSDARG00000088091	pfn1	1	0.8874524	-0.407513845	0.571	0.437	1	0.251015981	-0.718101307	0.667	0.585	0.8874524	0.439022939
752	ENSDARG00000088195	si:ch211-168f7.5	1	0.000316835	0.37693365	0.214	0.039	4.41E-06	2.00E-10	0.613565574	0.389	0.023	0.000316835	4.00E-10
753	ENSDARG00000088383	cox5aa	1	0.000579692	0.372542752	0.929	0.519	1	0.005403198	0.443272122	0.778	0.403	0.005403198	0.001159049
754	ENSDARG00000089302	hnrnpa0a	1	0.107452982	-0.665079471	0.5	0.524	1	0.105815901	-0.727151708	0.5	0.534	0.107452982	0.200434797
755	ENSDARG00000089663	lsm3	1	0.839936415	-0.346363659	0.25	0.194	1	0.531649413	-0.400906851	0.222	0.25	0.839936415	0.780647728
756	ENSDARG00000089791	slc25a32a	1	6.24E-05	0.479464278	0.429	0.121	1	0.003618565	0.49087811	0.389	0.125	0.003618565	0.000124838
757	ENSDARG00000090268	krtt1c19e	1	0.931297696	-0.477032064	0.429	0.33	1	0.069076384	-0.751269622	0.389	0.523	0.931297696	0.133381221
758	ENSDARG00000090428	ctrb1	1	0.906089209	-0.526859888	0.5	0.359	1	0.679028934	-0.479895922	0.333	0.33	0.906089209	0.896977575
759	ENSDARG00000090552	si:dkey-7j14.6	1	0.000694235	0.572354958	0.321	0.097	1	0.001131642	0.652125486	0.389	0.114	0.001131642	0.001387987
760	ENSDARG00000091029	phox2bb	1	0.579453469	-0.281664897	0.821	0.553	1	0.497050551	-0.302611104	0.944	0.562	0.579453469	0.747041852
761	ENSDARG00000091215	rpz2	1	0.005525629	0.251609256	0.571	0.257	1	0.005425593	0.361840715	0.556	0.222	0.005525629	0.010821749
762	ENSDARG00000091563	snw1	1	0.832864361	-0.364690998	0.5	0.379	1	0.134406819	-0.58789624	0.278	0.403	0.832864361	0.250748446
763	ENSDARG00000092033	si:dkey-239h2.3	1	0.285227699	-0.629967623	0.179	0.252	1	0.292871052	-0.857488538	0.167	0.239	0.292871052	0.489100557
764	ENSDARG00000092170	apoc1	1	0.554927041	-0.328208933	0.071	0.102	1	0.596899141	-0.315654413	0.222	0.148	0.596899141	0.801910061
765	ENSDARG00000092359	si:dkeyp-113d7.10	1	0.452100981	-0.426049975	0.071	0.112	1	0.707850898	-0.378184166	0.111	0.131	0.707850898	0.699806665
766	ENSDARG00000092610	lamp1b	1	6.19E-05	0.374702906	0.536	0.17	1	0.001991246	0.307136156	0.5	0.165	0.001991246	0.000123716
767	ENSDARG00000092807	si:dkey-151g10.6	1	0.001635768	-0.423143042	1	1	1	0.000855498	-0.550392626	1	1	0.001635768	0.001710264
768	ENSDARG00000092947	cyt1	1	0.223749705	-0.69884114	0.821	0.626	1	0.053237524	-0.556970043	0.833	0.83	0.223749705	0.103640814
769	ENSDARG00000093233	si:ch211-215d8.2	1	0.002078652	0.613096433	0.25	0.068	1	0.014630571	0.285767237	0.222	0.057	0.014630571	0.004152982
770	ENSDARG00000093313	ubb	1	0.988935949	-0.498842134	0.464	0.345	1	0.008146354	0.520197538	0.667	0.364	0.988935949	0.016226345
771	ENSDARG00000094041	krt17	1	0.889635192	-0.377096634	0.214	0.18	1	0.230350454	-0.707231842	0.111	0.21	0.889635192	0.407639576
772	ENSDARG00000094854	ms4a17a.9	1	0.001235501	0.339903512	0.179	0.034	1	0.108366193	0.467658458	0.111	0.034	0.108366193	0.002469475
773	ENSDARG00000095273	cox8a	1	0.001969246	0.468069381	0.893	0.597	1	0.008365801	0.399802044	0.889	0.489	0.008365801	0.003934614
774	ENSDARG00000095743	sox11b	1	0.902498295	-0.684938789	0.393	0.291	1	0.108772401	-1.097967035	0.111	0.256	0.902498295	0.205713366
775	ENSDARG00000096257	si:ch73-367p23.2	1	0.683228775	-0.401336239	0.107	0.126	1	0.26847401	-0.559246756	0.111	0.216	0.683228775	0.464869726
776	ENSDARG00000096829	blvrb	1	0.977458281	-0.25811536	0.107	0.102	0.62698611	2.84E-05	0.358735804	0.5	0.102	0.977458281	5.68E-05
777	ENSDARG00000097478	qkia	1	0.014236401	-1.291389408	0.143	0.335	1	0.063021861	-0.884589618	0.111	0.318	0.063021861	0.028270127
778	ENSDARG00000097648	si:dkey-35i13.1	1	0.131996055	-0.535772261	0.286	0.141	1	0.494624986	-0.642984481	0.111	0.159	0.494624986	0.246569151
779	ENSDARG00000097797	tomm6	1	0.012400607	0.268148767	0.464	0.218	1	0.011662039	0.281225049	0.444	0.17	0.012400607	0.023188075
780	ENSDARG00000098486	tollip	1	6.51E-05	0.547679195	0.464	0.141	0.280479828	1.27E-05	0.459164442	0.667	0.17	6.51E-05	2.54E-05
781	ENSDARG00000098591	tubb2b	1	0.000107413	0.476408863	0.893	0.655	1	0.009687217	0.453697517	0.944	0.744	0.009687217	0.000214815
782	ENSDARG00000098810	VSTM2B	1	0.000303971	0.354450228	0.393	0.112	1	0.000977271	0.434733891	0.389	0.102	0.000977271	0.00060785
783	ENSDARG00000099014	fxyd1	1	0.69789966	0.263750328	0.214	0.257	1	0.025986536	0.702919621	0.5	0.25	0.69789966	0.051297773
784	ENSDARG00000099195	ier2a	1	0.798615673	-0.67331129	0.214	0.204	1	0.65037642	-0.462766429	0.167	0.193	0.798615673	0.877763352
785	ENSDARG00000099203	atp1b2a	1	0.000463809	0.353042039	0.857	0.442	1	0.000676101	0.490799882	0.889	0.392	0.000676101	0.000927404
786	ENSDARG00000099283	epb41a	1	0.10217143	-0.723058838	0.536	0.529	1	0.088842755	-0.879194664	0.444	0.494	0.10217143	0.169792475
787	ENSDARG00000099380	rpl13	1	0.16867096	-0.27647469	1	0.908	1	0.004888273	-0.527257194	1	0.943	0.16867096	0.009752651
788	ENSDARG00000099491	tmem176l.1	1	0.000308126	0.362962227	0.214	0.039	1	0.056052841	0.291093824	0.167	0.051	0.056052841	0.000616157
789	ENSDARG00000099572	hmgn2	1	0.008222286	-0.628368946	0.964	0.811	1	0.016856697	-0.664745854	0.944	0.852	0.016856697	0.016376965
790	ENSDARG00000099635	akap8l	1	0.392708733	-0.337384781	0.357	0.218	1	0.242369419	-0.710080557	0.222	0.301	0.392708733	0.425995903
791	ENSDARG00000099766	myl12.1	1	0.001421868	0.290159056	0.964	0.519	1	0.048011957	0.271186542	0.944	0.585	0.048011957	0.002841714
792	ENSDARG00000099776	glula	1	0.019780245	-0.92589357	0.393	0.519	1	0.714252172	-0.507896997	0.5	0.449	0.714252172	0.039169233
793	ENSDARG00000099865	hnrnpabb	1	0.909227101	-0.42603358	0.643	0.456	1	0.877748172	-0.268690147	0.611	0.477	0.909227101	0.985054491
794	ENSDARG00000100052	cckb	1	0.896884077	-0.374225553	0.107	0.097	1	0.325029073	-1.130550127	0.111	0.051	0.896884077	0.544414248
795	ENSDARG00000100129	brd3b	1	0.685118276	-0.258779072	0.571	0.403	1	0.932578177	-0.369230151	0.444	0.352	0.932578177	0.9008495
796	ENSDARG00000100452	nop53	1	0.014067123	0.260122956	0.857	0.481	1	0.045518821	0.269414446	0.889	0.5	0.045518821	0.027936361
797	ENSDARG00000100481	smg6	1	0.618875517	-0.302292665	0.179	0.126	1	0.68545782	-0.42064995	0.111	0.131	0.68545782	0.854744129
798	ENSDARG00000100494	pbx1a	1	0.994993161	-0.564490398	0.25	0.204	1	0.298153201	-0.305211338	0.444	0.261	0.994993161	0.50741107
799	ENSDARG00000100742	reep5	1	0.000228266	0.459237315	0.929	0.549	1	0.00234719	0.4513767	0.889	0.472	0.00234719	0.00045648
800	ENSDARG00000100971	fxyd6	1	0.213047624	-0.561210812	0.071	0.155	1	0.041143231	0.379681962	0.278	0.108	0.213047624	0.080593697
801	ENSDARG00000100991	chrna3	1	0.047440307	-0.732095499	0	0.126	1	0.251530169	-0.688317345	0.056	0.153	0.251530169	0.092630032
802	ENSDARG00000101009	cited4b	1	0.391047646	-0.466547474	0.214	0.252	1	0.377700763	-0.513480384	0.167	0.227	0.391047646	0.61274366
803	ENSDARG00000101175	mcu	1	0.000334947	0.338904068	0.214	0.039	1	0.000256587	0.328439561	0.278	0.045	0.000334947	0.000513108
804	ENSDARG00000101199	rbp4	1	0.971705888	-0.43967689	0.393	0.325	1	0.175432488	-1.034461844	0.389	0.438	0.971705888	0.320088419
805	ENSDARG00000101324	apoa1b	1	0.636158814	-0.45776412	0.857	0.602	1	0.001069849	-1.130239853	0.667	0.795	0.636158814	0.002138554
806	ENSDARG00000101458	r3hdm1	1	0.138113916	-0.73141214	0.071	0.17	1	0.838483069	-0.559710593	0.167	0.159	0.838483069	0.257152377
807	ENSDARG00000101619	minos1	1	0.000465647	0.341589322	0.643	0.252	1	0.000389058	0.564116133	0.556	0.176	0.000465647	0.000777965
808	ENSDARG00000101766	ptmab	1	0.24222082	-0.300528428	0.964	0.937	1	0.028327264	-0.46123825	1	0.96	0.24222082	0.055852094
809	ENSDARG00000101900	xrn2	1	0.555431002	-0.482839195	0.179	0.199	1	0.594696612	-0.36904202	0.167	0.205	0.594696612	0.802358406
810	ENSDARG00000102048	slc25a43	1	0.621944139	-0.2986421	0.321	0.228	1	0.832449753	-0.290587571	0.278	0.227	0.832449753	0.857073766
811	ENSDARG00000102061	b3galt2	1	0.000141309	0.307413481	0.5	0.155	1	0.66864761	-0.380358261	0.111	0.136	0.66864761	0.000282598
812	ENSDARG00000102291	eef1da	1	0.482203892	-0.750958998	0.536	0.442	1	0.190441983	-0.872152533	0.444	0.46	0.482203892	0.344615817
813	ENSDARG00000102312	scn5lab	1	0.002683076	0.315911494	0.179	0.039	1	0.000231018	0.361255825	0.222	0.028	0.002683076	0.000461982
814	ENSDARG00000102531	anapc11	1	0.002381577	0.261880374	0.357	0.121	1	0.001095309	0.451717961	0.556	0.188	0.002381577	0.002189418
815	ENSDARG00000102820	cib2	1	0.000332708	0.351311656	0.321	0.083	7.66E-05	3.47E-09	0.85347234	0.556	0.074	0.000332708	6.94E-09
816	ENSDARG00000102878	mapre3b	1	0.047370865	0.255443564	0.286	0.131	1	0.027683039	0.401358854	0.389	0.153	0.047370865	0.054599727
817	ENSDARG00000102879	myt1b	1	0.0613176	-0.793700352	0.321	0.413	1	0.443853234	-0.756152028	0.444	0.392	0.443853234	0.118875352
818	ENSDARG00000102975	nsg2	1	0.069955955	-0.698345939	0.821	0.709	1	0.12095118	-0.723400544	0.667	0.636	0.12095118	0.135018075
819	ENSDARG00000103002	nptna	1	0.005237964	0.425002216	0.643	0.34	1	0.0148415	0.286586006	0.556	0.256	0.0148415	0.010448491
820	ENSDARG00000103226	dhcr7	1	4.92E-05	0.281461147	0.214	0.029	1	0.425575951	-0.282723849	0.056	0.114	0.425575951	9.83E-05
821	ENSDARG00000103919	si:ch73-1a9.3	1	0.000484851	-0.777747336	0.929	0.869	1	0.002594465	-0.785746025	0.889	0.858	0.002594465	0.000969467
822	ENSDARG00000103979	calr3a	1	0.000495359	0.312876675	0.393	0.121	1	0.447254215	-0.379674936	0.056	0.108	0.447254215	0.000990473
823	ENSDARG00000104011	rps17	1	0.746387938	-0.252797386	0.786	0.641	1	0.167719129	-0.558395418	0.778	0.642	0.746387938	0.307308552
824	ENSDARG00000104066	dnaja2a	1	0.011006375	0.263075687	0.571	0.272	1	0.000739489	0.426104167	0.556	0.176	0.011006375	0.001478431
825	ENSDARG00000104071	hikeshi	1	4.64E-05	0.285792485	0.464	0.121	1	0.002517749	0.39000178	0.389	0.114	0.002517749	9.29E-05
826	ENSDARG00000104227	nop10	1	0.885074336	-0.34123984	0.321	0.252	1	0.774745825	-0.42113738	0.167	0.17	0.885074336	0.949260557
827	ENSDARG00000104451	slc39a7	1	0.00026038	0.305119531	0.393	0.117	1	0.00793769	0.283547522	0.333	0.102	0.00793769	0.000520692
828	ENSDARG00000104537	cox7c	1	0.010410012	0.389209541	0.857	0.519	1	0.019900683	0.326334687	0.833	0.517	0.019900683	0.020711656
829	ENSDARG00000104837	nudc	1	0.002448098	0.31981177	0.429	0.165	1	0.000159775	0.451964639	0.556	0.159	0.002448098	0.000319525
830	ENSDARG00000104945	sncb	1	0.099613013	-0.648078042	0.714	0.631	1	0.721997838	-0.262951438	0.778	0.528	0.721997838	0.189303273
831	ENSDARG00000105201	adcyap1r1a	1	0.641126247	-0.318650786	0.107	0.131	1	0.882260631	-0.255732164	0.111	0.114	0.882260631	0.87120963
832	ENSDARG00000105223	pmp22a	1	0.143868304	-0.571608044	0.036	0.126	1	0.826253005	-0.318701866	0.167	0.176	0.826253005	0.267038519
833	ENSDARG00000105243	ogt.1	1	0.00020813	0.330315028	0.357	0.092	1	0.48079115	-0.36324553	0.056	0.102	0.48079115	0.000416217
834	ENSDARG00000109337	nanos1	1	0.057617827	-1.026663673	0.357	0.447	1	0.011894926	-1.361755036	0.222	0.483	0.057617827	0.023648363
835	ENSDARG00000111235	nrsn1	1	0.597873387	-0.344147429	0.179	0.199	1	0.328845689	-0.295006921	0.333	0.182	0.597873387	0.54955189
836	ENSDARG00000116491	h2afvb	1	0.723894506	-0.344388374	0.75	0.549	1	0.288232308	-0.470452237	0.722	0.585	0.723894506	0.493386752
