# Supplementary material for: Cell-type-specific responses to the microbiota across all tissues of the larval zebrafish
Source: Cell Rep. Author manuscript; Available in PMC 2023 Oct 23. (PMC10423310; doi:10.1016/j.celrep.2023.112095)
Supplement: MMC14 [file NIHMS1880944-supplement-MMC14.zip › DataS8/Figure5_PanelB_GenesLists/subCluster6.tsv]

	gene	gene_NAME	cvz_p_val_adj	cvz_p_val	cvz_avg_logFC	cvz_pct.1	cvz_pct.2	gf_p_val_adj	gf_p_val	gf_avg_logFC	gf_pct.1	gf_pct.2	max_pval	minimump_p_val
1	ENSDARG00000105223	pmp22a	3.44E-15	1.56E-19	1.816582095	0.765	0.065	0.000200499	9.09E-09	1.42379796	0.647	0.13	9.09E-09	3.12E-19
2	ENSDARG00000028618	krt18b	7.59E-15	3.44E-19	1.891514579	0.765	0.06	6.57E-11	2.98E-15	1.742597715	0.588	0.034	2.98E-15	6.88E-19
3	ENSDARG00000087697	lpl	1.69E-14	7.65E-19	1.856045565	0.588	0.028	0.000586258	2.66E-08	1.478922103	0.353	0.028	2.66E-08	1.53E-18
4	ENSDARG00000078659	tmem176	1.63E-13	7.38E-18	1.427901532	0.647	0.041	1.01E-08	4.59E-13	1.378991722	0.647	0.062	4.59E-13	1.48E-17
5	ENSDARG00000021806	zfp36l2	1.15E-11	5.21E-16	0.752937867	0.353	0.005	0.015270638	6.92E-07	0.540593024	0.294	0.023	6.92E-07	1.04E-15
6	ENSDARG00000034588	scn4ab	1.82E-11	8.25E-16	2.46837953	0.294	0	4.43E-09	2.01E-13	3.35765236	0.353	0.006	2.01E-13	1.65E-15
7	ENSDARG00000042953	cyp2n13	2.39E-10	1.08E-14	0.732399213	0.412	0.014	7.31E-08	3.31E-12	0.917720921	0.412	0.017	3.31E-12	2.17E-14
8	ENSDARG00000008363	mcl1b	8.92E-10	4.05E-14	1.500207269	0.706	0.078	0.003792289	1.72E-07	1.045455596	0.588	0.107	1.72E-07	8.09E-14
9	ENSDARG00000012593	col5a1	2.03E-09	9.22E-14	0.730530576	0.353	0.009	7.25E-09	3.29E-13	0.402057653	0.294	0	3.29E-13	1.84E-13
10	ENSDARG00000037517	slc35c2	9.71E-09	4.40E-13	0.672856446	0.294	0.005	1	0.003006121	0.347326359	0.118	0.011	0.003006121	8.81E-13
11	ENSDARG00000062129	mxra8b	1.50E-08	6.80E-13	0.565235892	0.235	0	0.010059525	4.56E-07	0.522871338	0.235	0.011	4.56E-07	1.36E-12
12	ENSDARG00000022650	cyp2ad3	8.63E-08	3.91E-12	0.987096309	0.412	0.023	3.01E-10	1.37E-14	1.226452334	0.588	0.04	3.91E-12	2.73E-14
13	ENSDARG00000093549	selenop	8.91E-08	4.04E-12	1.005003655	0.529	0.046	1.43E-06	6.48E-11	1.114290656	0.529	0.051	6.48E-11	8.07E-12
14	ENSDARG00000020761	arrdc2	1.25E-07	5.67E-12	1.024082842	0.647	0.074	1	0.003158746	0.718927254	0.353	0.107	0.003158746	1.13E-11
15	ENSDARG00000074869	si:ch1073-291c23.2	7.07E-07	3.20E-11	1.48245629	0.706	0.12	0.004071278	1.85E-07	0.89678733	0.647	0.136	1.85E-07	6.41E-11
16	ENSDARG00000059933	plpp3	1.03E-06	4.67E-11	0.631226849	0.294	0.009	1	0.003418642	0.544115131	0.176	0.028	0.003418642	9.34E-11
17	ENSDARG00000077467	sox10	1.74E-06	7.88E-11	0.825271244	0.353	0.018	4.05E-08	1.84E-12	1.47722068	0.412	0.017	7.88E-11	3.67E-12
18	ENSDARG00000040815	tsku	5.50E-06	2.49E-10	0.316303943	0.235	0.005	3.55E-11	1.61E-15	0.734011274	0.412	0.006	2.49E-10	3.22E-15
19	ENSDARG00000056532	serinc2	6.66E-06	3.02E-10	0.401245834	0.235	0.005	0.00045342	2.06E-08	0.284976423	0.176	0	2.06E-08	6.04E-10
20	ENSDARG00000056438	her9	7.33E-06	3.32E-10	0.664709094	0.235	0.005	0.00045342	2.06E-08	0.617342506	0.176	0	2.06E-08	6.65E-10
21	ENSDARG00000039273	fbln5	1.20E-05	5.46E-10	0.316688687	0.176	0	0.00045342	2.06E-08	0.331088793	0.176	0	2.06E-08	1.09E-09
22	ENSDARG00000101890	pigr	1.20E-05	5.46E-10	0.27619239	0.176	0	0.111678	5.06E-06	0.291444507	0.118	0	5.06E-06	1.09E-09
23	ENSDARG00000102291	eef1da	1.33E-05	6.02E-10	1.679732382	0.941	0.415	0.000528293	2.40E-08	1.272854196	0.941	0.412	2.40E-08	1.20E-09
24	ENSDARG00000043796	ms4a17a.7	1.51E-05	6.86E-10	1.399279794	0.294	0.014	0.00035178	1.59E-08	0.35052142	0.235	0.006	1.59E-08	1.37E-09
25	ENSDARG00000071095	abi3bpb	2.71E-05	1.23E-09	0.687160993	0.353	0.023	1	0.051706455	0.871179264	0.118	0.028	0.051706455	2.45E-09
26	ENSDARG00000035860	rps28	3.00E-05	1.36E-09	0.95340469	1	0.889	1	0.00010304	0.610062907	1	0.915	0.00010304	2.72E-09
27	ENSDARG00000015575	cyp3c1	3.67E-05	1.66E-09	0.571548757	0.294	0.014	3.10E-09	1.41E-13	0.67168435	0.412	0.011	1.66E-09	2.81E-13
28	ENSDARG00000104431	slc1a3a	3.67E-05	1.66E-09	0.442266562	0.294	0.014	0.000808842	3.67E-08	1.021098549	0.353	0.028	3.67E-08	3.33E-09
29	ENSDARG00000077785	atf5b	4.05E-05	1.84E-09	1.066234762	0.412	0.037	2.88E-06	1.31E-10	0.278410368	0.471	0.034	1.84E-09	2.61E-10
30	ENSDARG00000101637	ccnd1	0.000118311	5.36E-09	0.843493341	0.353	0.028	4.73E-05	2.15E-09	1.103212439	0.471	0.045	5.36E-09	4.29E-09
31	ENSDARG00000019353	sparc	0.000136363	6.18E-09	1.019376627	0.765	0.166	0.00135182	6.13E-08	1.216441839	0.765	0.192	6.13E-08	1.24E-08
32	ENSDARG00000034897	rps10	0.000176595	8.01E-09	0.82693663	1	0.912	0.015395831	6.98E-07	0.640692487	1	0.921	6.98E-07	1.60E-08
33	ENSDARG00000021113	ptmaa	0.000224013	1.02E-08	-1.487034341	0.824	0.959	1	9.33E-05	-0.827239169	1	0.949	9.33E-05	2.03E-08
34	ENSDARG00000077383	anxa11a	0.000230944	1.05E-08	0.55091955	0.412	0.041	8.44E-05	3.82E-09	0.425698252	0.471	0.045	1.05E-08	7.65E-09
35	ENSDARG00000019181	rpsa	0.000335834	1.52E-08	0.848444177	1	0.963	0.001005277	4.56E-08	0.796353321	1	0.949	4.56E-08	3.05E-08
36	ENSDARG00000103337	rrp1	0.000361395	1.64E-08	0.508436266	0.412	0.041	1	0.002490417	0.486004713	0.294	0.068	0.002490417	3.28E-08
37	ENSDARG00000030602	rps19	0.000399244	1.81E-08	0.709075973	1	0.963	0.743106051	3.37E-05	0.488565854	1	0.989	3.37E-05	3.62E-08
38	ENSDARG00000074335	boc	0.000457345	2.07E-08	0.478830611	0.294	0.018	5.47E-05	2.48E-09	0.716417412	0.294	0.011	2.07E-08	4.96E-09
39	ENSDARG00000059054	pdk2b	0.000536331	2.43E-08	0.675772436	0.529	0.078	0.071719156	3.25E-06	0.668313906	0.412	0.062	3.25E-06	4.86E-08
40	ENSDARG00000053058	rps11	0.000691789	3.14E-08	0.708805322	1	0.917	0.02178619	9.88E-07	0.670918748	1	0.921	9.88E-07	6.27E-08
41	ENSDARG00000057556	rpl17	0.00072648	3.29E-08	0.689848859	1	0.963	0.996462303	4.52E-05	0.583026601	1	0.955	4.52E-05	6.59E-08
42	ENSDARG00000077291	rps2	0.000976725	4.43E-08	0.730785797	1	1	0.00066774	3.03E-08	0.694809388	1	1	4.43E-08	6.05E-08
43	ENSDARG00000032725	rps27a	0.001253505	5.68E-08	0.69773547	1	0.949	0.011137737	5.05E-07	0.641168641	1	0.96	5.05E-07	1.14E-07
44	ENSDARG00000058451	rpl6	0.001331103	6.03E-08	0.773746955	1	0.931	0.205763048	9.33E-06	0.550359038	1	0.944	9.33E-06	1.21E-07
45	ENSDARG00000059906	sdc4	0.001333841	6.05E-08	1.166468889	0.647	0.134	9.69E-05	4.39E-09	1.088818885	0.647	0.107	6.05E-08	8.79E-09
46	ENSDARG00000041182	rpl4	0.001537682	6.97E-08	0.784513585	1	0.871	0.029033935	1.32E-06	0.727706354	1	0.859	1.32E-06	1.39E-07
47	ENSDARG00000019230	rpl7a	0.001544446	7.00E-08	0.74629252	1	0.963	0.009004612	4.08E-07	0.721783669	1	0.966	4.08E-07	1.40E-07
48	ENSDARG00000025073	rpl18a	0.00154513	7.00E-08	0.613890738	1	0.977	0.19142364	8.68E-06	0.492986179	1	0.977	8.68E-06	1.40E-07
49	ENSDARG00000035692	rps3a	0.001576341	7.15E-08	0.743709309	1	0.959	0.852631066	3.87E-05	0.595221351	1	0.966	3.87E-05	1.43E-07
50	ENSDARG00000020850	eef1a1l1	0.001610532	7.30E-08	0.642983559	1	0.982	0.820002814	3.72E-05	0.507768052	1	1	3.72E-05	1.46E-07
51	ENSDARG00000086826	sult6b1	0.001727273	7.83E-08	0.892515237	0.412	0.051	1	0.007599269	0.573581749	0.353	0.113	0.007599269	1.57E-07
52	ENSDARG00000016484	dkc1	0.001907791	8.65E-08	0.67218412	0.471	0.065	1	0.000233797	0.472222966	0.353	0.068	0.000233797	1.73E-07
53	ENSDARG00000008030	myl9b	0.002301406	1.04E-07	0.667429273	0.294	0.023	1	0.00031349	0.444492864	0.176	0.017	0.00031349	2.09E-07
54	ENSDARG00000055996	rps8a	0.00237916	1.08E-07	0.663853394	1	0.968	1	0.000375201	0.555974058	0.941	0.96	0.000375201	2.16E-07
55	ENSDARG00000041619	rack1	0.002570481	1.17E-07	0.701538055	1	0.926	0.011489113	5.21E-07	0.684164732	1	0.921	5.21E-07	2.33E-07
56	ENSDARG00000088030	rpl35a	0.002732354	1.24E-07	0.642990661	1	0.926	0.005061622	2.29E-07	0.652784205	1	0.955	2.29E-07	2.48E-07
57	ENSDARG00000087303	cebpd	0.00289054	1.31E-07	1.509335822	0.882	0.304	0.0002332	1.06E-08	1.689527948	0.941	0.322	1.31E-07	2.11E-08
58	ENSDARG00000030402	twist1a	0.003017991	1.37E-07	0.902678874	0.176	0.005	1	4.71E-05	0.402626698	0.176	0.011	4.71E-05	2.74E-07
59	ENSDARG00000054438	fzd2	0.003017991	1.37E-07	0.32064604	0.176	0.005	1	0.001223755	0.325771012	0.176	0.023	0.001223755	2.74E-07
60	ENSDARG00000068401	yap1	0.003017991	1.37E-07	0.517230928	0.176	0.005	0.000239238	1.08E-08	0.468123095	0.235	0.006	1.37E-07	2.17E-08
61	ENSDARG00000042905	rpl10a	0.003032357	1.37E-07	0.747921673	1	0.945	0.013758017	6.24E-07	0.690014374	1	0.96	6.24E-07	2.75E-07
62	ENSDARG00000104267	postnb	0.003302658	1.50E-07	0.436717507	0.176	0.005	1	0.003418642	0.510782439	0.176	0.028	0.003418642	2.99E-07
63	ENSDARG00000020031	cldn11a	0.003951917	1.79E-07	0.369173637	0.176	0.005	8.60E-13	3.90E-17	1.525372665	0.529	0.017	1.79E-07	7.80E-17
64	ENSDARG00000040674	ctdsp1	0.003951917	1.79E-07	0.494245407	0.176	0.005	1	0.003591288	0.363229827	0.118	0.011	0.003591288	3.58E-07
65	ENSDARG00000044588	emp2	0.003951917	1.79E-07	0.350411304	0.176	0.005	7.25E-09	3.29E-13	0.501944048	0.294	0	1.79E-07	6.57E-13
66	ENSDARG00000056233	zgc:110591	0.003951917	1.79E-07	0.296922539	0.176	0.005	1	5.06E-05	0.453199096	0.176	0.011	5.06E-05	3.58E-07
67	ENSDARG00000105575	si:dkey-6n21.12	0.003951917	1.79E-07	0.314551231	0.176	0.005	0.061779939	2.80E-06	0.318449581	0.176	0.006	2.80E-06	3.58E-07
68	ENSDARG00000103007	rps3	0.004247417	1.93E-07	0.696253729	1	0.912	1	0.000463619	0.464257515	1	0.921	0.000463619	3.85E-07
69	ENSDARG00000037350	rpl9	0.004338081	1.97E-07	0.67286203	1	0.917	0.108683768	4.93E-06	0.644692413	1	0.944	4.93E-06	3.93E-07
70	ENSDARG00000055118	mylipb	0.004847626	2.20E-07	0.328642924	0.353	0.037	0.968554499	4.39E-05	0.591284342	0.176	0.011	4.39E-05	4.40E-07
71	ENSDARG00000014690	rps4x	0.005019917	2.28E-07	0.658381009	1	0.972	0.056476342	2.56E-06	0.668911156	1	0.972	2.56E-06	4.55E-07
72	ENSDARG00000011201	rplp2l	0.005059629	2.29E-07	0.983748614	1	0.857	0.014339682	6.50E-07	0.886716417	1	0.915	6.50E-07	4.59E-07
73	ENSDARG00000041607	eif4ebp3l	0.005356557	2.43E-07	1.30715734	0.647	0.152	2.20E-08	9.97E-13	1.405630016	0.824	0.13	2.43E-07	1.99E-12
74	ENSDARG00000021987	plecb	0.006172983	2.80E-07	0.536297956	0.353	0.037	1	9.77E-05	0.546146118	0.235	0.028	9.77E-05	5.60E-07
75	ENSDARG00000014867	rpl8	0.00649607	2.94E-07	0.629035912	1	0.968	0.153310963	6.95E-06	0.537352173	1	0.983	6.95E-06	5.89E-07
76	ENSDARG00000099104	rpl24	0.006622967	3.00E-07	0.714756048	1	0.959	1	0.000104192	0.509866401	1	0.932	0.000104192	6.01E-07
77	ENSDARG00000020197	rpl5a	0.00710249	3.22E-07	0.793965133	1	0.696	0.032114042	1.46E-06	0.829030857	1	0.689	1.46E-06	6.44E-07
78	ENSDARG00000015128	rpl27	0.00744265	3.37E-07	0.687953032	1	0.94	1	0.000682814	0.36735745	1	0.955	0.000682814	6.75E-07
79	ENSDARG00000045487	rps16	0.007607537	3.45E-07	0.609478623	1	0.986	1	0.000118826	0.451641964	1	0.972	0.000118826	6.90E-07
80	ENSDARG00000046157	RPS17	0.007718959	3.50E-07	0.686247407	1	0.922	1	6.88E-05	0.493458621	1	0.921	6.88E-05	7.00E-07
81	ENSDARG00000092807	si:dkey-151g10.6	0.008069156	3.66E-07	0.629090357	1	1	0.137825621	6.25E-06	0.601395879	1	1	6.25E-06	7.32E-07
82	ENSDARG00000101794	rpl26	0.008248384	3.74E-07	0.902191398	1	0.539	1	0.008969328	0.469747095	0.882	0.565	0.008969328	7.48E-07
83	ENSDARG00000070849	rps15	0.009067383	4.11E-07	0.622714786	1	0.959	0.132015666	5.98E-06	0.573468069	1	0.966	5.98E-06	8.22E-07
84	ENSDARG00000018334	rpl35	0.009425729	4.27E-07	0.616730587	1	0.954	1	8.99E-05	0.507555872	1	0.966	8.99E-05	8.55E-07
85	ENSDARG00000004517	ppat	0.009652628	4.38E-07	0.371804004	0.118	0	1	0.000378282	0.327217462	0.118	0.006	0.000378282	8.75E-07
86	ENSDARG00000040251	ctsk	0.009652628	4.38E-07	0.542338869	0.118	0	1	0.00034896	0.537755006	0.118	0.006	0.00034896	8.75E-07
87	ENSDARG00000103181	si:dkey-34d22.1	0.009652628	4.38E-07	0.451779409	0.118	0	0.111678	5.06E-06	0.471637914	0.118	0	5.06E-06	8.75E-07
88	ENSDARG00000009285	rpl15	0.009776406	4.43E-07	0.754751484	0.941	0.935	0.026874704	1.22E-06	0.657903029	1	0.955	1.22E-06	8.86E-07
89	ENSDARG00000058105	rpl36a	0.010103148	4.58E-07	0.671801055	1	0.903	1	5.92E-05	0.530130023	1	0.972	5.92E-05	9.16E-07
90	ENSDARG00000021864	rplp1	0.010199031	4.62E-07	0.709208084	1	0.982	0.083902518	3.80E-06	0.685232234	1	0.983	3.80E-06	9.25E-07
91	ENSDARG00000091111	si:ch211-15b10.6	0.010397099	4.71E-07	0.915813366	0.471	0.078	1	0.268959519	0.258473234	0.176	0.096	0.268959519	9.43E-07
92	ENSDARG00000019778	rps6	0.012845225	5.82E-07	0.646380452	1	0.945	0.004710988	2.14E-07	0.740361784	1	0.989	5.82E-07	4.27E-07
93	ENSDARG00000078781	si:ch211-161c3.6	0.013237082	6.00E-07	0.46412322	0.294	0.028	1	0.000531919	0.324837466	0.235	0.034	0.000531919	1.20E-06
94	ENSDARG00000053457	rpl23	0.014162961	6.42E-07	0.68127491	1	0.968	0.441799333	2.00E-05	0.641451227	1	0.983	2.00E-05	1.28E-06
95	ENSDARG00000036875	rps12	0.015583115	7.06E-07	0.738534052	1	0.959	0.253891399	1.15E-05	0.623645542	1	0.994	1.15E-05	1.41E-06
96	ENSDARG00000042566	rps7	0.015892481	7.20E-07	0.689857066	1	0.972	0.085750437	3.89E-06	0.575654886	1	0.983	3.89E-06	1.44E-06
97	ENSDARG00000007320	rpl7	0.016828391	7.63E-07	0.590750779	1	0.968	1	0.000132709	0.528616074	1	0.983	0.000132709	1.53E-06
98	ENSDARG00000102048	slc25a43	0.017443396	7.91E-07	0.678401359	0.765	0.198	0.008261356	3.75E-07	0.782514338	0.765	0.181	7.91E-07	7.49E-07
99	ENSDARG00000099148	bzw1b	0.01795885	8.14E-07	0.904750637	0.529	0.101	0.021010078	9.52E-07	0.733304259	0.471	0.073	9.52E-07	1.63E-06
100	ENSDARG00000099380	rpl13	0.018746561	8.50E-07	0.764475878	1	0.912	0.020392753	9.25E-07	0.678371711	1	0.944	9.25E-07	1.70E-06
101	ENSDARG00000039576	fstl1b	0.019460546	8.82E-07	0.416480988	0.353	0.041	1.28E-05	5.81E-10	0.697477643	0.412	0.028	8.82E-07	1.16E-09
102	ENSDARG00000093303	ifitm1	0.020003674	9.07E-07	1.481595792	0.353	0.046	1	0.020719894	1.713305283	0.176	0.045	0.020719894	1.81E-06
103	ENSDARG00000070437	rpl22	0.023625508	1.07E-06	0.590367859	1	0.935	0.658445845	2.99E-05	0.557319833	1	0.932	2.99E-05	2.14E-06
104	ENSDARG00000010160	rps15a	0.024138423	1.09E-06	0.592053443	1	0.991	0.432879479	1.96E-05	0.499089095	1	0.972	1.96E-05	2.19E-06
105	ENSDARG00000007275	si:ch211-251b21.1	0.024779061	1.12E-06	1.929517638	0.588	0.147	1	0.004425172	1.715053852	0.412	0.153	0.004425172	2.25E-06
106	ENSDARG00000029533	rpl18	0.029124075	1.32E-06	0.551975109	1	0.986	0.922260204	4.18E-05	0.454709701	1	0.983	4.18E-05	2.64E-06
107	ENSDARG00000051783	rplp0	0.03020589	1.37E-06	0.54350496	1	0.954	1	0.002303305	0.380957528	1	1	0.002303305	2.74E-06
108	ENSDARG00000076799	rnd3a	0.030694632	1.39E-06	0.551490161	0.412	0.06	1	0.833336843	-0.45457353	0.176	0.136	0.833336843	2.78E-06
109	ENSDARG00000103433	rpl14	0.031201179	1.41E-06	0.715948784	1	0.797	0.984121398	4.46E-05	0.600894164	1	0.78	4.46E-05	2.83E-06
110	ENSDARG00000003599	rpl3	0.034982833	1.59E-06	0.817591954	1	0.931	0.016566377	7.51E-07	0.750818133	1	0.949	1.59E-06	1.50E-06
111	ENSDARG00000025581	rpl10	0.042220493	1.91E-06	0.543678513	1	0.972	0.024533607	1.11E-06	0.653232732	1	0.96	1.91E-06	2.22E-06
112	ENSDARG00000020239	lpin1	0.044526249	2.02E-06	1.136811573	0.824	0.281	0.438421304	1.99E-05	1.035311581	0.824	0.333	1.99E-05	4.04E-06
113	ENSDARG00000036316	rpl39	0.044587416	2.02E-06	0.609680994	1	0.954	1	0.00044541	0.474248954	1	0.977	0.00044541	4.04E-06
114	ENSDARG00000077717	rpl29	0.044938429	2.04E-06	0.712108288	1	0.765	1	0.011043164	0.285266155	1	0.791	0.011043164	4.07E-06
115	ENSDARG00000106873	LO018188.1	0.0487083	2.21E-06	1.001086789	0.235	0.018	1.84E-06	8.33E-11	0.809131924	0.235	0	2.21E-06	1.67E-10
116	ENSDARG00000077473	mych	0.054186464	2.46E-06	0.752292357	0.588	0.134	0.148634778	6.74E-06	0.919747868	0.588	0.147	6.74E-06	4.91E-06
117	ENSDARG00000055216	tuba1c	0.055673912	2.52E-06	-1.808369776	0.706	0.843	1	0.000172403	-1.232916269	0.588	0.825	0.000172403	5.05E-06
118	ENSDARG00000098334	exosc3	0.056972281	2.58E-06	0.569945435	0.294	0.032	1	0.017673957	0.280505805	0.176	0.04	0.017673957	5.17E-06
119	ENSDARG00000033971	prrx1a	0.057974649	2.63E-06	0.370599059	0.235	0.018	1	0.013462268	0.353363341	0.118	0.017	0.013462268	5.26E-06
120	ENSDARG00000100003	glulb	0.058804175	2.67E-06	0.867999691	0.706	0.212	1	0.004974282	0.274557831	0.588	0.22	0.004974282	5.33E-06
121	ENSDARG00000006497	rtn1a	0.06093731	2.76E-06	-1.295193071	0.647	0.903	0.341962556	1.55E-05	-1.299332019	0.529	0.853	1.55E-05	5.53E-06
122	ENSDARG00000060004	fzd7a	0.061423266	2.78E-06	0.534084695	0.235	0.018	9.55E-06	4.33E-10	0.837879767	0.353	0.017	2.78E-06	8.66E-10
123	ENSDARG00000089368	hopx	0.062661076	2.84E-06	0.641307523	0.294	0.032	0.003202409	1.45E-07	0.751468969	0.353	0.034	2.84E-06	2.90E-07
124	ENSDARG00000024540	tspan36	0.068892746	3.12E-06	0.815006599	0.294	0.032	0.007932625	3.60E-07	0.583058378	0.235	0.011	3.12E-06	7.19E-07
125	ENSDARG00000035809	col1a1b	0.068892746	3.12E-06	0.446474366	0.294	0.032	1	0.011711287	0.474178867	0.118	0.017	0.011711287	6.25E-06
126	ENSDARG00000036629	rps14	0.072817087	3.30E-06	0.681167203	1	0.935	0.021327587	9.67E-07	0.685731935	1	0.932	3.30E-06	1.93E-06
127	ENSDARG00000029443	zgc:92242	0.072990532	3.31E-06	0.346395571	0.235	0.018	1	5.06E-05	0.468311186	0.176	0.011	5.06E-05	6.62E-06
128	ENSDARG00000056725	hmgb3a	0.080350187	3.64E-06	-1.323757707	0.529	0.862	1	0.001853531	-0.974081191	0.706	0.774	0.001853531	7.29E-06
129	ENSDARG00000043453	rps5	0.083411678	3.78E-06	0.62248196	1	0.945	0.017375477	7.88E-07	0.643585327	1	0.989	3.78E-06	1.58E-06
130	ENSDARG00000010516	rpl21	0.08393083	3.81E-06	0.536730532	1	0.922	0.030072813	1.36E-06	0.631870839	1	0.938	3.81E-06	2.73E-06
131	ENSDARG00000002644	rgs5a	0.087369422	3.96E-06	1.524401192	0.353	0.051	1	0.000271382	2.046642266	0.235	0.034	0.000271382	7.92E-06
132	ENSDARG00000015862	rpl5b	0.102596934	4.65E-06	0.782232909	1	0.783	0.50283218	2.28E-05	0.652757674	1	0.881	2.28E-05	9.30E-06
133	ENSDARG00000090912	npc2	0.102896652	4.66E-06	0.62934604	0.647	0.161	0.100220634	4.54E-06	0.894256227	0.647	0.181	4.66E-06	9.09E-06
134	ENSDARG00000035871	rpl30	0.110076091	4.99E-06	0.558348888	1	0.959	1	0.000153509	0.474187508	1	0.955	0.000153509	9.98E-06
135	ENSDARG00000044521	eef1b2	0.111395684	5.05E-06	0.706112737	1	0.765	0.349474361	1.58E-05	0.676432728	1	0.768	1.58E-05	1.01E-05
136	ENSDARG00000078114	si:ch73-237c6.1	0.112879788	5.12E-06	0.353875733	0.176	0.009	1	0.001067445	0.409006953	0.235	0.04	0.001067445	1.02E-05
137	ENSDARG00000029500	rpl34	0.120060714	5.44E-06	0.598614426	1	0.935	1	0.000488239	0.454455911	1	0.932	0.000488239	1.09E-05
138	ENSDARG00000099385	CT030188.1	0.121140016	5.49E-06	0.258797493	0.176	0.009	0.011772624	5.34E-07	0.274670299	0.235	0.011	5.49E-06	1.07E-06
139	ENSDARG00000054818	rpl32	0.128771877	5.84E-06	0.640994862	1	0.931	1	0.005719046	0.321126308	1	0.932	0.005719046	1.17E-05
140	ENSDARG00000100729	tln1	0.129647616	5.88E-06	0.510137776	0.353	0.051	1	0.003718605	0.741691176	0.176	0.028	0.003718605	1.18E-05
141	ENSDARG00000041232	rps29	0.130148912	5.90E-06	0.589242711	1	0.853	1	5.90E-05	0.630251572	1	0.915	5.90E-05	1.18E-05
142	ENSDARG00000036107	txnipa	0.136926341	6.21E-06	0.889969787	0.647	0.171	1	0.090867891	0.252965901	0.471	0.249	0.090867891	1.24E-05
143	ENSDARG00000115271	RPL37A	0.138161109	6.26E-06	0.497575686	1	0.931	1	0.005685144	0.315226828	1	0.989	0.005685144	1.25E-05
144	ENSDARG00000036298	rps13	0.140887233	6.39E-06	0.574152609	1	0.954	0.108835654	4.93E-06	0.588676695	1	0.977	6.39E-06	9.87E-06
145	ENSDARG00000006316	rpl23a	0.151950983	6.89E-06	0.654892734	1	0.922	0.045119381	2.05E-06	0.700565555	1	0.938	6.89E-06	4.09E-06
146	ENSDARG00000039347	rps24	0.17378589	7.88E-06	0.687296002	1	0.959	0.000136586	6.19E-09	0.873435735	1	0.949	7.88E-06	1.24E-08
147	ENSDARG00000058358	krt8	0.183889254	8.34E-06	1.46727337	0.765	0.327	0.01389541	6.30E-07	1.647371052	0.765	0.26	8.34E-06	1.26E-06
148	ENSDARG00000045979	zgc:153704	0.184553661	8.37E-06	1.049439962	0.235	0.023	1	0.143129402	0.297337046	0.118	0.04	0.143129402	1.67E-05
149	ENSDARG00000080010	adh5	0.189592376	8.60E-06	0.721043027	0.824	0.276	1	0.000430391	0.596311575	0.647	0.249	0.000430391	1.72E-05
150	ENSDARG00000033655	stmn1b	0.208335566	9.44E-06	-1.211354321	0.706	0.917	1	9.75E-05	-1.149406322	0.529	0.893	9.75E-05	1.89E-05
151	ENSDARG00000009212	ppiaa	0.21808079	9.89E-06	0.648370854	1	0.876	1	0.001642414	0.359397583	1	0.915	0.001642414	1.98E-05
152	ENSDARG00000014995	jagn1b	0.223426399	1.01E-05	0.487029703	0.294	0.037	0.01432401	6.49E-07	0.406732748	0.294	0.023	1.01E-05	1.30E-06
153	ENSDARG00000006691	rpl12	0.229037007	1.04E-05	0.585094527	1	0.949	1	0.000331767	0.465046007	1	0.921	0.000331767	2.08E-05
154	ENSDARG00000011405	rps9	0.237147876	1.08E-05	0.66005566	1	0.959	0.004487405	2.03E-07	0.678149567	1	0.983	1.08E-05	4.07E-07
155	ENSDARG00000014420	elavl3	0.242809673	1.10E-05	-1.115708212	0.588	0.88	0.600746024	2.72E-05	-1.163441638	0.647	0.864	2.72E-05	2.20E-05
156	ENSDARG00000044093	rpl13a	0.281006804	1.27E-05	0.566184555	1	0.94	0.506661565	2.30E-05	0.52154211	1	0.915	2.30E-05	2.55E-05
157	ENSDARG00000100392	rps18	0.285569832	1.29E-05	0.582873655	1	0.931	0.24348046	1.10E-05	0.470153163	1	0.966	1.29E-05	2.21E-05
158	ENSDARG00000041811	rps25	0.310688831	1.41E-05	0.620001865	1	0.926	0.188123023	8.53E-06	0.614281859	1	0.904	1.41E-05	1.71E-05
159	ENSDARG00000040666	nifk	0.320305934	1.45E-05	0.537573636	0.412	0.074	0.022368895	1.01E-06	0.423821014	0.471	0.068	1.45E-05	2.03E-06
160	ENSDARG00000056509	pdik1l	0.359441718	1.63E-05	0.347582857	0.235	0.023	1	0.016575785	0.292702932	0.176	0.04	0.016575785	3.26E-05
161	ENSDARG00000013307	rpl19	0.365845579	1.66E-05	0.484092559	1	0.982	1	4.65E-05	0.455608617	1	1	4.65E-05	3.32E-05
162	ENSDARG00000053858	crip1	0.375688485	1.70E-05	1.477148619	0.353	0.065	0.074892488	3.40E-06	1.534891903	0.471	0.09	1.70E-05	6.79E-06
163	ENSDARG00000009779	mcl1a	0.401579996	1.82E-05	0.948233998	0.882	0.35	1	7.13E-05	0.691404997	0.882	0.35	7.13E-05	3.64E-05
164	ENSDARG00000040439	rsl24d1	0.478296143	2.17E-05	0.604026459	1	0.853	0.047580331	2.16E-06	0.748711368	0.941	0.763	2.17E-05	4.31E-06
165	ENSDARG00000004714	tcf12	0.51432863	2.33E-05	0.60135959	0.471	0.101	0.22174608	1.01E-05	0.674112478	0.471	0.09	2.33E-05	2.01E-05
166	ENSDARG00000025428	socs3a	0.527824571	2.39E-05	1.062665837	0.471	0.106	0.007123201	3.23E-07	1.022867587	0.412	0.051	2.39E-05	6.46E-07
167	ENSDARG00000024416	twistnb	0.544066862	2.47E-05	0.430850502	0.294	0.041	1	0.040647791	0.285983854	0.176	0.051	0.040647791	4.93E-05
168	ENSDARG00000090552	si:dkey-7j14.6	0.558318075	2.53E-05	0.451377615	0.471	0.097	0.096954748	4.40E-06	0.574618669	0.529	0.102	2.53E-05	8.79E-06
169	ENSDARG00000021366	fbp1a	0.664305755	3.01E-05	0.529271212	0.294	0.041	2.41E-13	1.09E-17	1.086623865	0.588	0.023	3.01E-05	2.19E-17
170	ENSDARG00000040764	id1	0.695829222	3.15E-05	1.689199246	0.588	0.189	0.008792949	3.99E-07	1.651607748	0.765	0.22	3.15E-05	7.97E-07
171	ENSDARG00000010789	homer3b	0.719144416	3.26E-05	0.425889044	0.294	0.041	1	0.002646557	0.336983855	0.294	0.068	0.002646557	6.52E-05
172	ENSDARG00000062326	hmgn7	0.838285599	3.80E-05	-1.053794374	0.706	0.82	1	0.035749076	-0.527636151	0.824	0.751	0.035749076	7.60E-05
173	ENSDARG00000070702	s100v2	0.841984699	3.82E-05	0.582517016	0.294	0.041	0.029991512	1.36E-06	0.596255244	0.353	0.04	3.82E-05	2.72E-06
174	ENSDARG00000030408	rps26l	0.924666945	4.19E-05	0.676145272	0.941	0.894	1	0.000539972	0.48639848	1	0.927	0.000539972	8.38E-05
175	ENSDARG00000026611	socs3b	0.96896962	4.39E-05	0.92027842	0.353	0.065	0.058079949	2.63E-06	0.688323865	0.294	0.028	4.39E-05	5.27E-06
176	ENSDARG00000041435	uba52	0.976506733	4.43E-05	0.581674687	1	0.765	1	0.004095458	0.462754364	1	0.774	0.004095458	8.85E-05
177	ENSDARG00000000069	dap	1	0.036045832	-0.802171889	0.059	0.286	1	0.19884838	-0.65098989	0.176	0.282	0.19884838	0.070792362
178	ENSDARG00000000394	matr3l1.1	1	0.449090719	-0.283866065	0.059	0.115	1	0.821708438	-0.351570205	0.118	0.124	0.821708438	0.696498964
179	ENSDARG00000000503	stx1b	1	0.169105939	-0.689645291	0.529	0.558	1	0.149142112	-0.621953644	0.471	0.531	0.169105939	0.276040854
180	ENSDARG00000000563	ttn.1	1	0.635933149	-0.54543465	0.118	0.143	1	0.143258196	-0.770040186	0.059	0.192	0.635933149	0.265993481
181	ENSDARG00000001463	tdh2	1	0.160180908	-0.576679915	0	0.106	1	0.107602146	-0.554693243	0	0.136	0.160180908	0.20362607
182	ENSDARG00000001733	gulp1a	1	0.079568133	0.550292811	0.118	0.032	0.009726371	4.41E-07	0.74874634	0.294	0.023	0.079568133	8.82E-07
183	ENSDARG00000001889	tuba1a	1	0.008145146	-1.500439524	0.353	0.585	1	0.033437302	-1.092202278	0.471	0.599	0.033437302	0.016223949
184	ENSDARG00000001890	stt3b	1	0.557980164	-0.270123574	0.118	0.161	1	0.237569757	-0.43491121	0.059	0.158	0.557980164	0.418700125
185	ENSDARG00000001950	ak1	1	0.61341801	-0.40213939	0.765	0.608	1	0.053160663	-0.802754165	0.588	0.633	0.61341801	0.103495269
186	ENSDARG00000001994	stxbp1a	1	0.022545542	-0.997441308	0.294	0.493	1	0.140431624	-0.703799225	0.294	0.429	0.140431624	0.044582783
187	ENSDARG00000002216	tbx3a	1	0.879375458	-0.401354247	0.176	0.143	1	0.279172534	-0.512474009	0.059	0.147	0.879375458	0.480407764
188	ENSDARG00000002217	scocb	1	0.239926615	-0.44696949	0.176	0.295	1	0.097164695	-0.66439896	0.118	0.277	0.239926615	0.184888411
189	ENSDARG00000002230	sypb	1	0.145915155	-0.797652424	0.176	0.313	1	0.122025316	-0.696450008	0.176	0.333	0.145915155	0.229160454
190	ENSDARG00000002344	tubb4b	1	0.078711591	-0.584719513	1	0.797	1	0.278354758	-0.331184254	0.941	0.808	0.278354758	0.151227667
191	ENSDARG00000002538	smu1a	1	0.372099122	-0.466467603	0.118	0.184	1	0.45615246	-0.447816392	0.118	0.169	0.45615246	0.605740487
192	ENSDARG00000002546	rundc3ab	1	0.079890507	-0.582276652	0	0.157	1	0.53886296	-0.423108593	0.118	0.158	0.53886296	0.15339852
193	ENSDARG00000002587	dpysl3	1	0.109400189	-0.60888935	0.118	0.281	1	0.459660321	-0.409363014	0.235	0.288	0.459660321	0.206831977
194	ENSDARG00000002690	rabif	1	0.295316804	-0.374658535	0.059	0.143	1	0.170617394	-0.334502361	0	0.102	0.295316804	0.312124494
195	ENSDARG00000002745	tdh	1	0.027399222	0.285099991	0.706	0.396	1	0.012620817	0.370455028	0.706	0.345	0.027399222	0.02508235
196	ENSDARG00000002768	pvalb2	1	0.068295905	-0.403121209	1	1	1	0.063072754	-0.448939801	1	1	0.068295905	0.122167336
197	ENSDARG00000002790	ap2m1a	1	0.002382478	-1.077821776	0.353	0.594	1	0.295227983	-0.470628198	0.588	0.537	0.295227983	0.004759279
198	ENSDARG00000002970	ss18	1	0.372194259	-0.44683373	0.118	0.189	1	0.514229969	-0.398119024	0.118	0.164	0.514229969	0.605859951
199	ENSDARG00000003017	ube2al	1	0.121859273	-0.631571014	0.059	0.203	1	0.690407308	-0.366252675	0.118	0.141	0.690407308	0.228868863
200	ENSDARG00000003081	mybphb	1	0.775515968	-0.260136998	0.118	0.088	1	0.066307303	0.304325797	0.176	0.056	0.775515968	0.128217948
201	ENSDARG00000003098	kdm5bb	1	0.204492331	-0.557235593	0.059	0.171	1	0.884772815	-0.310434038	0.235	0.226	0.884772815	0.367167549
202	ENSDARG00000003151	skp1	1	0.026403021	-0.654418928	0.706	0.691	1	0.014551645	-0.700625177	0.588	0.678	0.026403021	0.028891539
203	ENSDARG00000003169	magi1b	1	0.434610247	-0.324294545	0.118	0.184	1	0.290187915	-0.385472323	0.118	0.226	0.434610247	0.496166805
204	ENSDARG00000003281	pik3ip1	1	0.864363757	-0.298729759	0.294	0.295	1	0.482076827	-0.436606103	0.176	0.226	0.864363757	0.731755587
205	ENSDARG00000003308	emc2	1	0.309437572	-0.522429638	0.353	0.392	1	0.666776357	-0.368227253	0.353	0.333	0.666776357	0.523123533
206	ENSDARG00000003487	nup93	1	0.096749584	-0.596390478	0	0.143	1	0.533561747	-0.29213357	0.059	0.102	0.533561747	0.184138686
207	ENSDARG00000003526	psma5	1	0.056208715	-0.692844714	0.059	0.253	1	0.61087596	-0.418526997	0.235	0.26	0.61087596	0.10925801
208	ENSDARG00000003655	tmem59l	1	0.005229552	-0.880607202	0.353	0.687	1	0.00906419	-1.106704527	0.353	0.593	0.00906419	0.010431757
209	ENSDARG00000003680	runx1t1	1	0.132675424	-0.587800326	0	0.12	1	0.449813238	-0.335697173	0.059	0.119	0.449813238	0.24774808
210	ENSDARG00000003695	vdac3	1	0.354989189	-0.319482442	0.765	0.636	1	0.243858325	-0.36567497	0.588	0.588	0.354989189	0.428249767
211	ENSDARG00000003705	prnprs3	1	0.198441505	-0.727664811	0.235	0.359	1	0.156194202	-0.769970865	0.294	0.395	0.198441505	0.287991775
212	ENSDARG00000003749	polb	1	0.462022212	-0.292516789	0.059	0.111	1	0.317050199	-0.376219463	0.059	0.141	0.462022212	0.533579569
213	ENSDARG00000003754	tspan2a	1	0.74642471	-0.288878453	0.412	0.313	1	0.834504435	-0.372287743	0.353	0.271	0.834504435	0.935699572
214	ENSDARG00000003860	cbx3a	1	0.121845622	-0.500243365	0.235	0.392	1	0.486365651	-0.420215837	0.412	0.395	0.486365651	0.228844888
215	ENSDARG00000003920	setb	1	0.0199639	-0.818252911	0.412	0.576	1	0.538525295	-0.378903632	0.647	0.537	0.538525295	0.039529242
216	ENSDARG00000003971	isl2a	1	0.188575882	-1.115266414	0.176	0.286	1	0.080295322	-0.974642728	0.176	0.373	0.188575882	0.154143306
217	ENSDARG00000004023	isl1	1	0.179255233	-0.882668985	0.176	0.295	1	0.900420399	-0.423982241	0.353	0.277	0.900420399	0.326378028
218	ENSDARG00000004049	marcksa	1	0.244698283	-0.517360081	0.059	0.157	1	0.37325073	-0.487210159	0.118	0.186	0.37325073	0.429519317
219	ENSDARG00000004094	acsbg2	1	0.203266866	-0.51539118	0.118	0.226	1	0.332196165	-0.512452529	0.118	0.198	0.332196165	0.365216313
220	ENSDARG00000004187	zgc:122979	1	0.207825991	-0.829938596	0.059	0.166	1	0.379923349	-0.63066777	0.059	0.124	0.379923349	0.37246034
221	ENSDARG00000004386	si:dkey-153k10.9	1	0.979133288	-0.462287639	0.235	0.207	1	0.875259234	-0.30979085	0.176	0.175	0.979133288	0.984439741
222	ENSDARG00000004402	elovl6	1	0.479091215	-0.388281687	0.059	0.111	1	0.416087722	-0.275644258	0.059	0.119	0.479091215	0.659046452
223	ENSDARG00000004452	tardbpl	1	0.444481071	-0.506089804	0.294	0.309	1	0.79506757	-0.527170644	0.353	0.294	0.79506757	0.69139872
224	ENSDARG00000004472	atat1	1	0.237677899	-0.453965644	0.118	0.221	1	0.017868817	-0.856094006	0	0.26	0.237677899	0.03541834
225	ENSDARG00000004580	nmnat2	1	0.208573359	-0.542728338	0.294	0.392	1	0.365691595	-0.68638379	0.235	0.277	0.365691595	0.373643872
226	ENSDARG00000004588	sox4a	1	0.093017541	-1.201156158	0.118	0.286	1	0.050404279	-1.434327637	0.176	0.39	0.093017541	0.098267966
227	ENSDARG00000004621	gpm6ab	1	0.006024439	-1.05135744	0.765	0.797	1	0.049554321	-0.961458991	0.588	0.672	0.049554321	0.012012585
228	ENSDARG00000004735	hnrnpub	1	0.070238493	-0.585766024	0	0.166	1	0.824321849	-0.26841144	0.176	0.141	0.824321849	0.135543541
229	ENSDARG00000004948	bccip	1	0.007875381	0.563535818	0.706	0.382	1	0.002873667	0.286204112	0.824	0.373	0.007875381	0.005739077
230	ENSDARG00000005104	limk2	1	0.526205403	-0.295439998	0.059	0.101	1	0.48760244	-0.312288265	0.059	0.107	0.526205403	0.73744874
231	ENSDARG00000005172	dynll2b	1	0.049030555	-0.757588709	0.294	0.475	1	0.057002583	-0.879665869	0.235	0.407	0.057002583	0.095657115
232	ENSDARG00000005185	cpn1	1	0.075675028	0.763641676	0.235	0.097	1	0.007109366	0.773133262	0.294	0.09	0.075675028	0.014168189
233	ENSDARG00000005186	sp4	1	0.775626962	-0.261156426	0.118	0.129	1	0.363192008	-0.317850061	0.059	0.13	0.775626962	0.594475581
234	ENSDARG00000005191	ahcy	1	0.01092753	0.299056759	0.412	0.147	1	0.05927051	0.255591373	0.353	0.153	0.05927051	0.021735649
235	ENSDARG00000005251	rpe	1	0.170559471	-0.316146018	0	0.101	1	0.060370826	0.269298767	0.176	0.056	0.170559471	0.117097016
236	ENSDARG00000005372	camk4	1	0.804151976	-0.583084318	0.235	0.221	1	0.304311642	-0.434196182	0.118	0.209	0.804151976	0.516017709
237	ENSDARG00000005423	pgam1a	1	0.589413493	-0.272006302	0.118	0.152	1	0.988686629	-0.319504478	0.176	0.158	0.988686629	0.83141872
238	ENSDARG00000005451	gdi2	1	0.255149799	0.357572625	0.588	0.364	1	0.637281697	-0.275898142	0.353	0.367	0.637281697	0.445198178
239	ENSDARG00000005479	tenm3	1	0.518050522	-0.26881214	0.412	0.286	1	0.213366053	-0.677114499	0.235	0.367	0.518050522	0.381207033
240	ENSDARG00000005481	nfkbiaa	1	0.007862762	0.693112481	0.176	0.037	9.98E-05	4.52E-09	0.670148896	0.412	0.034	0.007862762	9.05E-09
241	ENSDARG00000005500	dgcr6	1	0.141280044	-0.456627322	0	0.115	1	0.388727825	-0.366800063	0.059	0.124	0.388727825	0.262600038
242	ENSDARG00000005513	naca	1	0.000266053	0.410904314	1	0.949	0.228741136	1.04E-05	0.5379283	1	0.972	0.000266053	2.07E-05
243	ENSDARG00000005536	ubr7	1	0.228990304	-0.44911549	0.059	0.161	1	0.93126649	-0.32170776	0.118	0.113	0.93126649	0.405544048
244	ENSDARG00000005559	pou4f1	1	0.820130261	-0.359214365	0.118	0.129	1	0.865668279	-0.606478593	0.118	0.119	0.865668279	0.967646877
245	ENSDARG00000005560	ywhah	1	0.102704228	-0.645405597	0.471	0.544	1	0.040416769	-0.882053485	0.353	0.492	0.102704228	0.079200022
246	ENSDARG00000005576	mphosph8	1	0.179718022	-0.74239538	0.235	0.341	1	0.209945638	-0.386208029	0.176	0.322	0.209945638	0.327137476
247	ENSDARG00000005586	zbtb20	1	0.08517329	-0.624172027	0	0.152	1	0.646011531	-0.339369144	0.118	0.153	0.646011531	0.163092091
248	ENSDARG00000005651	hrasb	1	0.054507932	-0.8534953	0.118	0.313	1	0.221380971	-0.547867728	0.176	0.294	0.221380971	0.10604475
249	ENSDARG00000005772	tsr2	1	0.000126903	0.2539603	0.412	0.088	1	0.013373691	0.344210279	0.294	0.09	0.013373691	0.000253789
250	ENSDARG00000005791	rpl28	1	0.000594171	0.419838054	1	0.945	0.938966256	4.26E-05	0.605396233	1	0.938	0.000594171	8.51E-05
251	ENSDARG00000005842	cd9a	1	0.143196332	-0.729058257	0.235	0.355	1	0.570274684	-0.588660427	0.235	0.26	0.570274684	0.265887474
252	ENSDARG00000005926	ak2	1	0.004401624	0.407995712	0.529	0.207	0.006532108	2.96E-07	0.936010054	0.824	0.226	0.004401624	5.92E-07
253	ENSDARG00000005945	sart1	1	0.645675519	-0.404653973	0.176	0.194	1	0.403099531	-0.459027275	0.118	0.181	0.645675519	0.64370983
254	ENSDARG00000006120	tbx2b	1	0.094321968	0.585366439	0.294	0.138	1	0.994343172	-0.348398713	0.176	0.158	0.994343172	0.179747303
255	ENSDARG00000006124	kdm5c	1	0.621952107	-0.297392785	0.176	0.217	1	0.275847439	-0.508865674	0.059	0.147	0.621952107	0.475603068
256	ENSDARG00000006215	akr1b1	1	0.394929862	-0.30383685	0.118	0.207	1	0.430508746	-0.436265142	0.118	0.181	0.430508746	0.633890128
257	ENSDARG00000006235	brms1la	1	0.733535422	-0.374027854	0.294	0.286	1	0.845975013	-0.367084179	0.235	0.226	0.845975013	0.928996629
258	ENSDARG00000006242	ptp4a1	1	0.100843354	-0.593244584	0.529	0.599	1	0.14883392	-0.526209105	0.529	0.571	0.14883392	0.191517326
259	ENSDARG00000006356	slc18a3a	1	0.057789291	-1.26955708	0	0.18	1	0.231496054	-0.613924509	0.059	0.175	0.231496054	0.11223898
260	ENSDARG00000006370	atp6v1h	1	0.00475931	-1.108637419	0.176	0.484	1	0.075116811	-0.631362619	0.118	0.333	0.075116811	0.009495968
261	ENSDARG00000006395	rbm25b	1	0.633697208	-0.258251133	0.118	0.147	1	0.230016425	-0.410282081	0.059	0.164	0.633697208	0.407125294
262	ENSDARG00000006408	hmgb3b	1	0.083657101	-0.37771518	0.118	0.332	1	0.413300301	-0.516984334	0.353	0.362	0.413300301	0.160315691
263	ENSDARG00000006413	rpl38	1	0.000374206	0.487377548	1	0.853	1	0.052174044	0.303273757	0.941	0.876	0.052174044	0.000748271
264	ENSDARG00000006487	anp32a	1	0.037943074	-0.662890246	0.647	0.7	1	0.104793857	-0.419623338	0.647	0.734	0.104793857	0.07444647
265	ENSDARG00000006514	her6	1	0.000859576	0.417183399	0.176	0.023	1	0.012854477	0.631025622	0.118	0.017	0.012854477	0.001718413
266	ENSDARG00000006546	ak4	1	0.806873722	-0.353080668	0.235	0.23	1	0.201838943	0.347223388	0.294	0.164	0.806873722	0.362938927
267	ENSDARG00000006758	fam234b	1	0.885566559	-0.267372678	0.176	0.147	1	0.125525176	-0.584012095	0	0.124	0.885566559	0.235293782
268	ENSDARG00000006773	elovl4a	1	0.309597806	-0.582660357	0.176	0.253	1	0.250870442	-0.612148305	0.118	0.215	0.309597806	0.438804905
269	ENSDARG00000006840	gnmt	1	0.000892418	0.68598728	0.118	0.009	1	0.000378282	0.326043599	0.118	0.006	0.000892418	0.00075642
270	ENSDARG00000006859	nkain1	1	0.122652358	-0.772607024	0.176	0.309	1	0.118118372	-0.624135508	0.176	0.333	0.122652358	0.222284794
271	ENSDARG00000007034	hnrpkl	1	0.351015552	-0.54318909	0.176	0.253	1	0.241147917	-0.549761548	0.118	0.22	0.351015552	0.424143516
272	ENSDARG00000007081	pias4a	1	0.070238493	-0.542852343	0	0.166	1	0.323868248	-0.488753582	0.059	0.136	0.323868248	0.135543541
273	ENSDARG00000007141	psmc3	1	0.350097079	-0.255335639	0.059	0.143	1	0.263845347	-0.397253384	0.059	0.153	0.350097079	0.458076327
274	ENSDARG00000007149	l1cama	1	0.132675424	-0.441396554	0	0.12	1	0.73499085	0.283095464	0.118	0.102	0.73499085	0.24774808
275	ENSDARG00000007171	aig1	1	0.387180085	-0.441099921	0.118	0.184	1	0.654384616	-0.383977331	0.118	0.147	0.654384616	0.624451752
276	ENSDARG00000007220	ncam1b	1	0.008602172	0.470601106	0.176	0.037	1	0.030476511	0.436526335	0.118	0.023	0.030476511	0.017130346
277	ENSDARG00000007323	chmp4bb	1	0.296766211	-0.274540758	0.059	0.157	1	0.042607582	0.276520283	0.412	0.198	0.296766211	0.083399759
278	ENSDARG00000007359	UBL4A	1	0.309191526	-0.481571166	0.118	0.198	1	0.200376426	-0.538188903	0.059	0.175	0.309191526	0.36060214
279	ENSDARG00000007385	cct7	1	0.397623239	-0.573189564	0.353	0.369	1	0.495674556	-0.415437407	0.353	0.362	0.495674556	0.637142238
280	ENSDARG00000007406	phox2a	1	0.07278949	-1.054322344	0.471	0.535	1	0.080760251	-1.011853355	0.412	0.514	0.080760251	0.14028067
281	ENSDARG00000007526	ndufs2	1	0.140881624	-0.537819548	0.176	0.323	1	0.493644941	-0.396027365	0.176	0.232	0.493644941	0.261915617
282	ENSDARG00000007576	crybb1l1	1	0.814984752	-0.48633426	0.118	0.124	1	0.132455681	-0.50392239	0.353	0.508	0.814984752	0.247366855
283	ENSDARG00000007654	nsfa	1	0.274825934	-0.666692323	0.294	0.359	1	0.196842034	-0.656419789	0.176	0.282	0.274825934	0.354937282
284	ENSDARG00000007663	amph	1	0.051032559	-0.750625746	0.059	0.267	1	0.547636496	-0.503592109	0.176	0.209	0.547636496	0.099460797
285	ENSDARG00000007708	nsa2	1	4.76E-05	0.611446409	1	0.788	0.037239778	1.69E-06	0.78064731	1	0.774	4.76E-05	3.38E-06
286	ENSDARG00000007720	sub1b	1	0.107172453	-0.538647967	0.059	0.212	1	0.59457612	-0.28192625	0.118	0.153	0.59457612	0.202858972
287	ENSDARG00000007745	uqcrfs1	1	0.639989719	-0.322235431	0.412	0.424	1	0.939640819	-0.402718478	0.412	0.322	0.939640819	0.870392598
288	ENSDARG00000007818	palm1b	1	0.056602739	-0.612245644	0.412	0.558	1	0.033752306	-0.767371963	0.294	0.492	0.056602739	0.066365393
289	ENSDARG00000007824	camta1b	1	0.101560287	-0.855235766	0.059	0.221	1	0.043321095	-1.067874371	0.059	0.271	0.101560287	0.084765473
290	ENSDARG00000007836	ctsla	1	0.024875775	0.341084875	0.824	0.493	1	0.006071005	0.662699028	0.765	0.463	0.024875775	0.012105154
291	ENSDARG00000007867	dazap2	1	0.039915829	-0.79278851	0.118	0.332	1	0.168259005	-0.519195035	0.118	0.254	0.168259005	0.078238385
292	ENSDARG00000007960	hnrnpaba	1	0.012843415	-0.774014484	0.588	0.747	1	0.073311667	-0.530163385	0.824	0.746	0.073311667	0.025521877
293	ENSDARG00000007982	onecut1	1	0.351803439	-0.82288865	0.176	0.24	1	0.212965423	-0.377178058	0.118	0.254	0.351803439	0.380576574
294	ENSDARG00000008034	skib	1	0.017088031	0.344223037	0.176	0.041	1	0.001779178	0.673874344	0.235	0.045	0.017088031	0.003555191
295	ENSDARG00000008049	si:dkey-42i9.4	1	0.289301998	0.271419951	0.529	0.359	1	0.935187232	-0.260199594	0.471	0.401	0.935187232	0.49490835
296	ENSDARG00000008097	srsf9	1	0.542618428	-0.264164667	0.235	0.276	1	0.797005745	-0.265725198	0.412	0.373	0.797005745	0.790802097
297	ENSDARG00000008305	hand2	1	0.00482695	0.404687705	0.412	0.129	1	0.000495822	0.779030602	0.529	0.158	0.00482695	0.000991399
298	ENSDARG00000008310	ip6k2a	1	0.019703051	0.26089252	0.706	0.327	1	0.11692663	0.254990712	0.529	0.345	0.11692663	0.039017892
299	ENSDARG00000008407	tspan7b	1	0.029889652	-0.73749115	0.412	0.65	1	0.004778506	-0.983530736	0.294	0.599	0.029889652	0.009534177
300	ENSDARG00000008494	myl6	1	0.179445433	-0.677519196	0.294	0.392	1	0.25167296	-0.358560443	0.235	0.356	0.25167296	0.326690202
301	ENSDARG00000008502	pno1	1	8.27E-05	0.686191452	0.882	0.396	1	0.042935564	0.382049187	0.706	0.412	0.042935564	0.000165347
302	ENSDARG00000008639	kifap3a	1	0.064464803	-0.659968888	0.118	0.304	1	0.244000736	-0.44565675	0.235	0.35	0.244000736	0.124773895
303	ENSDARG00000008660	coro1b	1	0.170559861	-0.413223894	0	0.101	1	0.673866228	-0.332195809	0.118	0.141	0.673866228	0.312029056
304	ENSDARG00000008720	lmo3	1	0.457809075	-0.564638482	0.059	0.111	1	0.425682003	-0.430852567	0.176	0.102	0.457809075	0.670158838
305	ENSDARG00000008735	atp6ap2	1	0.020869461	-0.91786127	0.412	0.59	1	0.010550772	-1.087844104	0.353	0.554	0.020869461	0.020990226
306	ENSDARG00000008748	ube2na	1	0.111873257	-0.584520496	0.176	0.341	1	0.948782554	-0.376754838	0.353	0.294	0.948782554	0.211230888
307	ENSDARG00000008803	marcksb	1	0.028315734	-0.909945373	0.235	0.461	1	0.016487792	-0.92238479	0.294	0.52	0.028315734	0.032703737
308	ENSDARG00000008808	eml2	1	0.408008106	-0.689640698	0.176	0.23	1	0.345319049	-0.673621605	0.118	0.192	0.408008106	0.571392852
309	ENSDARG00000008859	mylipa	1	0.00979533	0.5807641	0.353	0.129	1	0.048100257	0.623845854	0.294	0.124	0.048100257	0.019494711
310	ENSDARG00000008947	rtf1	1	0.277688335	-0.562803936	0.235	0.313	1	0.393087922	-0.498474876	0.235	0.299	0.393087922	0.478265859
311	ENSDARG00000009106	serinc1	1	0.001535744	-0.980718937	0.471	0.756	1	0.000889238	-1.119473077	0.529	0.729	0.001535744	0.001777686
312	ENSDARG00000009315	clgn	1	0.688952514	-0.37019388	0.176	0.194	1	0.161347016	-0.564895943	0.059	0.198	0.688952514	0.296661172
313	ENSDARG00000009480	pdcl	1	0.065719764	-0.683764268	0.176	0.369	1	0.991411408	-0.265723337	0.412	0.328	0.991411408	0.127120441
314	ENSDARG00000009553	gng3	1	0.000254449	-1.244455876	0.529	0.774	1	0.000128287	-1.167900359	0.412	0.78	0.000254449	0.000256557
315	ENSDARG00000009771	ppme1	1	0.53411757	-0.450628043	0.235	0.263	1	0.158887397	-0.433204118	0.118	0.271	0.53411757	0.292529589
316	ENSDARG00000009823	pou3f1	1	0.715514844	-0.497693029	0.118	0.083	1	0.099594535	-0.844998074	0	0.141	0.715514844	0.189269998
317	ENSDARG00000010008	vim	1	0.081961809	0.674402762	0.647	0.47	1	0.034626733	0.887429879	0.765	0.475	0.081961809	0.068054455
318	ENSDARG00000010032	cmtm7	1	0.369095233	-0.287896535	0.118	0.203	1	0.406712728	-0.367833601	0.118	0.186	0.406712728	0.601959175
319	ENSDARG00000010042	dnm1a	1	0.247138513	-0.402081761	0.059	0.157	1	0.078846418	-0.544573101	0	0.158	0.247138513	0.151476079
320	ENSDARG00000010051	ufd1l	1	0.874357284	-0.295828442	0.294	0.263	1	0.135663373	-0.59441438	0.118	0.254	0.874357284	0.252922196
321	ENSDARG00000010083	rbfox3a	1	0.434256683	-0.513091383	0.235	0.309	1	0.317906721	-1.059138887	0.176	0.249	0.434256683	0.534748758
322	ENSDARG00000010144	plppr3a	1	0.170559861	-0.456075061	0	0.101	1	0.302498604	-0.51282887	0.059	0.141	0.302498604	0.312029056
323	ENSDARG00000010238	rbm22	1	0.31728567	-0.413075315	0.118	0.203	1	0.632591549	-0.320850212	0.176	0.203	0.632591549	0.533901143
324	ENSDARG00000010244	rpl22l1	1	0.002289513	0.716129378	0.765	0.512	1	0.016788368	0.336873346	0.824	0.52	0.016788368	0.004573785
325	ENSDARG00000010301	b4galt6	1	0.330804143	-0.365774969	0.059	0.138	1	0.275847439	-0.542770566	0.059	0.147	0.330804143	0.475603068
326	ENSDARG00000010481	bzw1a	1	0.470822848	-0.525310271	0.176	0.221	1	0.834362937	-0.419366249	0.235	0.175	0.834362937	0.719971541
327	ENSDARG00000010721	6-Sep	1	0.115300173	-0.732092042	0.176	0.318	1	0.826964878	-0.344920791	0.412	0.339	0.826964878	0.217306217
328	ENSDARG00000010873	DDX17	1	0.532523376	-0.414429439	0.235	0.272	1	0.915665645	-0.385044168	0.353	0.271	0.915665645	0.781465606
329	ENSDARG00000010946	cbsb	1	0.503373442	-0.357730389	0.118	0.166	1	0.002265713	0.481022592	0.353	0.096	0.503373442	0.004526293
330	ENSDARG00000010957	mpp2b	1	0.170559861	-0.505255966	0	0.101	1	0.125525176	-0.420924105	0	0.124	0.170559861	0.235293782
331	ENSDARG00000011000	gtf2a1	1	0.239867828	-0.492781093	0.059	0.157	1	0.23641167	-0.393384571	0.059	0.169	0.239867828	0.416932863
332	ENSDARG00000011141	dpysl5a	1	0.811685307	-0.321831516	0.176	0.171	1	0.518813416	-0.311789169	0.118	0.164	0.811685307	0.768459471
333	ENSDARG00000011273	tlx2	1	0.460358821	-0.58388184	0.353	0.369	1	0.589197929	-0.434390373	0.353	0.373	0.589197929	0.708787397
334	ENSDARG00000011370	fyna	1	0.079475567	-0.630966068	0.059	0.235	1	0.551465933	-0.42325185	0.176	0.215	0.551465933	0.152634769
335	ENSDARG00000011462	otub1b	1	0.452771099	-0.384876936	0.235	0.29	1	0.016518704	-0.796326357	0.059	0.35	0.452771099	0.032764541
336	ENSDARG00000011510	rcc2	1	0.237226212	-0.343684579	0.059	0.171	1	0.740624298	-0.359212768	0.235	0.169	0.740624298	0.418176149
337	ENSDARG00000011602	si:dkeyp-117h8.2	1	0.090573332	-0.591066796	0.059	0.235	1	0.234754833	-0.606129743	0.118	0.232	0.234754833	0.172943136
338	ENSDARG00000011609	FOXK2	1	0.138849579	-0.800941945	0.176	0.3	1	0.433830837	-0.636146091	0.235	0.266	0.433830837	0.258419953
339	ENSDARG00000011611	actr1	1	0.477753328	-0.462020145	0.235	0.272	1	0.995236447	-0.270773263	0.294	0.243	0.995236447	0.727258414
340	ENSDARG00000011724	marveld1	1	0.003957741	0.511104007	0.118	0.014	1	0.000378282	0.324938175	0.118	0.006	0.003957741	0.00075642
341	ENSDARG00000011863	ptk7a	1	0.077670675	0.325723371	0.118	0.032	1	0.012854477	0.364301615	0.118	0.017	0.077670675	0.025543716
342	ENSDARG00000011934	gyg1a	1	0.076528608	0.871222316	0.353	0.166	1	0.000127038	0.76978345	0.353	0.068	0.076528608	0.00025406
343	ENSDARG00000011941	bmpr2a	1	0.356541003	-0.316303975	0.059	0.138	1	0.107602146	-0.545262932	0	0.136	0.356541003	0.20362607
344	ENSDARG00000012071	angptl1a	1	5.14E-05	0.675129725	0.176	0.014	1	5.43E-05	0.420077623	0.176	0.011	5.43E-05	0.000102742
345	ENSDARG00000012078	meis1b	1	0.391900185	-0.752169173	0.412	0.401	1	0.564927352	-0.741722374	0.471	0.412	0.564927352	0.630214615
346	ENSDARG00000012138	sgce	1	0.780980942	-0.276004163	0.353	0.272	1	0.946863414	-0.35235129	0.353	0.299	0.946863414	0.952030652
347	ENSDARG00000012144	emc7	1	0.466928082	-0.358322209	0.235	0.29	1	0.225592471	-0.536391535	0.118	0.237	0.466928082	0.400292979
348	ENSDARG00000012244	ube2e3	1	0.120012461	-0.443383088	0.529	0.636	1	0.031180009	-0.546595337	0.529	0.672	0.120012461	0.061387824
349	ENSDARG00000012387	pdha1a	1	0.431574016	-0.322810322	0.235	0.309	1	0.835302334	-0.263308025	0.235	0.232	0.835302334	0.6768919
350	ENSDARG00000012426	neflb	1	0.583808019	-0.326972165	0.176	0.115	1	0.465683601	-0.274119036	0.176	0.102	0.583808019	0.714505986
351	ENSDARG00000012513	sdcbp2	1	0.725990783	-0.281033144	0.294	0.309	1	0.816365251	-0.362332679	0.353	0.316	0.816365251	0.924918949
352	ENSDARG00000012682	pfn2l	1	0.223029108	-0.371288071	0.294	0.419	1	0.082267358	-0.706386287	0.235	0.401	0.223029108	0.157766797
353	ENSDARG00000012699	bbx	1	0.409422732	-0.325836192	0.059	0.12	1	0.170617394	-0.531350462	0	0.102	0.409422732	0.312124494
354	ENSDARG00000012820	nop56	1	0.000570769	0.568530891	0.588	0.203	1	0.010195654	0.262861462	0.529	0.215	0.010195654	0.001141212
355	ENSDARG00000012946	syap1	1	0.412372703	-0.30750332	0.176	0.253	1	0.355642666	-0.411017255	0.118	0.192	0.412372703	0.584803626
356	ENSDARG00000012987	gpia	1	0.650142601	-0.379357224	0.353	0.364	1	0.237599848	-0.640258354	0.235	0.322	0.650142601	0.418746008
357	ENSDARG00000013016	pole4	1	0.421261071	-0.325016427	0.118	0.189	1	0.579518406	-0.306285683	0.118	0.153	0.579518406	0.665061253
358	ENSDARG00000013087	ndrg3a	1	0.410348392	-0.486415374	0.647	0.576	1	0.054458175	-0.78914323	0.353	0.503	0.410348392	0.105950657
359	ENSDARG00000013207	zeb1b	1	0.506540757	-0.292313615	0.059	0.106	1	0.444902497	-0.290448581	0.059	0.119	0.506540757	0.691866762
360	ENSDARG00000013295	slc2a3a	1	0.096749584	-0.604042819	0	0.143	1	0.107602146	-0.655809217	0	0.136	0.107602146	0.184138686
361	ENSDARG00000013613	anxa13l	1	0.298428946	-0.981727416	0.294	0.359	1	0.283676585	-0.825804013	0.294	0.356	0.298428946	0.486880765
362	ENSDARG00000013615	pbx3b	1	0.149619535	-0.730031541	0.059	0.198	1	0.802587233	-0.258138181	0.235	0.26	0.802587233	0.276853065
363	ENSDARG00000013655	tpd52l2b	1	0.219928374	-0.400976728	0.176	0.309	1	0.171296682	-0.70515099	0.176	0.288	0.219928374	0.31325081
364	ENSDARG00000013734	polr3glb	1	0.516560062	-0.405387596	0.176	0.212	1	0.26926446	-0.551967883	0.118	0.209	0.516560062	0.466025571
365	ENSDARG00000013822	anapc16	1	0.343313146	-0.312966885	0.176	0.281	1	0.271759642	-0.427082189	0.176	0.288	0.343313146	0.469665981
366	ENSDARG00000013843	sept5a	1	0.039462457	-0.722807512	0.118	0.341	1	0.009521876	-0.938313062	0	0.299	0.039462457	0.018953085
367	ENSDARG00000013863	fam133b	1	0.981926197	-0.316672969	0.353	0.309	1	0.733751397	-0.369945856	0.353	0.339	0.981926197	0.929111682
368	ENSDARG00000013938	psmb3	1	0.257996688	-0.409995979	0.235	0.336	1	0.911555367	-0.412339251	0.353	0.299	0.911555367	0.449431085
369	ENSDARG00000013979	ndfip1	1	0.079337754	-0.779258384	0.353	0.484	1	0.188741517	-0.62468804	0.412	0.475	0.188741517	0.152381029
370	ENSDARG00000014053	olfm1b	1	0.152936484	-0.825757015	0.412	0.498	1	0.053357742	-0.764093622	0.353	0.537	0.152936484	0.103868435
371	ENSDARG00000014068	pgam1b	1	0.145391829	0.335433326	0.235	0.115	1	0.246370156	-0.452833116	0.059	0.158	0.246370156	0.269644874
372	ENSDARG00000014159	mtdha	1	0.443836294	-0.367745363	0.176	0.253	1	0.617810617	-0.260089075	0.294	0.198	0.617810617	0.690681932
373	ENSDARG00000014259	eya1	1	0.316417133	-0.482218479	0.176	0.304	1	0.45568132	-0.449533873	0.176	0.243	0.45568132	0.532714464
374	ENSDARG00000014273	camk2d2	1	0.214240298	-0.567720359	0.059	0.166	1	0.104888195	-0.658528478	0.059	0.215	0.214240298	0.198774857
375	ENSDARG00000014287	eno2	1	0.013016147	-1.045386454	0.353	0.571	1	0.028005489	-0.756354453	0.176	0.452	0.028005489	0.025862874
376	ENSDARG00000014313	atp5pf	1	0.194619396	-0.574115619	0.471	0.498	1	0.158412176	-0.565274275	0.471	0.514	0.194619396	0.291729935
377	ENSDARG00000014329	npm1a	1	0.009897217	0.286609336	0.412	0.147	0.038303446	1.74E-06	0.718103257	0.647	0.141	0.009897217	3.47E-06
378	ENSDARG00000014439	dgkza	1	0.22664765	0.279732593	0.118	0.051	1	0.082937341	0.290553317	0.176	0.062	0.22664765	0.158996079
379	ENSDARG00000014462	rab3c	1	0.08517329	-0.515102017	0	0.152	1	0.107602146	-0.469389727	0	0.136	0.107602146	0.163092091
380	ENSDARG00000014490	tac1	1	0.170559861	-1.433133962	0	0.101	1	0.135546828	-1.862498268	0	0.119	0.170559861	0.252720713
381	ENSDARG00000014569	hnrnpr	1	0.036553724	-0.879755524	0.176	0.378	1	0.21519965	-0.714833211	0.235	0.333	0.21519965	0.071771274
382	ENSDARG00000014588	adcy2b	1	0.369870185	-0.3117114	0.059	0.138	1	0.450443455	-0.397161633	0.059	0.113	0.450443455	0.602936416
383	ENSDARG00000014746	rbfox1	1	0.193093234	-0.84156004	0.471	0.493	1	0.013480612	-1.142610461	0.176	0.469	0.193093234	0.026779497
384	ENSDARG00000014790	g3bp2	1	0.266989061	-0.605936256	0.118	0.212	1	0.11635424	-0.781556269	0.118	0.266	0.266989061	0.219170171
385	ENSDARG00000014794	uqcrc2a	1	0.383220135	-0.270671545	0.118	0.207	1	0.596273489	-0.293646143	0.294	0.192	0.596273489	0.619582598
386	ENSDARG00000014796	wnt11r	1	0.009403132	0.51437551	0.176	0.037	0.145030639	6.57E-06	0.270329412	0.235	0.017	0.009403132	1.31E-05
387	ENSDARG00000014854	reep1	1	0.116976946	-0.445337503	0	0.129	1	0.30971824	-0.388256094	0.059	0.141	0.30971824	0.220270287
388	ENSDARG00000014871	syngr3a	1	0.079886862	-0.81453772	0.059	0.23	1	0.125896649	-0.685598174	0.176	0.311	0.125896649	0.153391814
389	ENSDARG00000015002	cdh4	1	0.103086267	-0.744852951	0	0.138	1	0.244270483	-0.548368401	0.059	0.164	0.244270483	0.195545755
390	ENSDARG00000015050	calm2b	1	0.0066859	-1.044900418	0.824	0.797	1	0.137926628	-0.642422612	0.882	0.78	0.137926628	0.0133271
391	ENSDARG00000015057	ube2d4	1	0.21929113	-0.500435619	0.118	0.235	1	0.841370961	-0.298004048	0.294	0.232	0.841370961	0.39049366
392	ENSDARG00000015111	ddx39ab	1	0.039591609	-0.822347896	0.059	0.276	1	0.800390429	-0.256505519	0.294	0.22	0.800390429	0.077615723
393	ENSDARG00000015164	mknk2b	1	0.008591998	0.726666323	0.588	0.29	1	0.000101598	0.762684642	0.765	0.305	0.008591998	0.000203186
394	ENSDARG00000015184	mpp3a	1	0.170559861	-0.333693468	0	0.101	1	0.135546828	-0.459225954	0	0.119	0.170559861	0.252720713
395	ENSDARG00000015266	mab21l2	1	0.153779077	-1.188973408	0.353	0.433	1	0.289922139	-0.943753253	0.353	0.407	0.289922139	0.283910149
396	ENSDARG00000015310	pitpnbl	1	0.715314469	-0.26643744	0.294	0.295	1	0.315697407	-0.60726525	0.235	0.294	0.715314469	0.531729962
397	ENSDARG00000015314	zc4h2	1	0.000474892	-1.229159221	0.176	0.608	1	0.001818612	-1.237068416	0.294	0.599	0.001818612	0.000949559
398	ENSDARG00000015315	psmc5	1	0.325129148	-0.546754033	0.235	0.29	1	0.561442289	-0.452173332	0.235	0.254	0.561442289	0.544549334
399	ENSDARG00000015427	hdac1	1	0.187690301	-0.639566065	0.412	0.47	1	0.260998045	-0.70992256	0.471	0.458	0.260998045	0.340152953
400	ENSDARG00000015551	fth1a	1	0.110884187	-0.297371977	0.941	0.862	1	0.090405717	-0.370083264	0.941	0.819	0.110884187	0.172638241
401	ENSDARG00000015557	zgc:100829	1	0.01365303	0.35942261	0.118	0.018	1	0.012271092	0.473298563	0.118	0.017	0.01365303	0.024391605
402	ENSDARG00000015653	tnip1	1	0.507075793	-0.426915434	0.118	0.166	1	0.847435838	-0.279298897	0.176	0.141	0.847435838	0.757025726
403	ENSDARG00000015757	tmem50a	1	0.271066432	-0.58117475	0.353	0.41	1	0.620485113	-0.27872023	0.471	0.322	0.620485113	0.468655853
404	ENSDARG00000015790	atp1b3a	1	0.018059718	-0.983751394	0	0.258	1	0.214192302	-0.685910304	0.176	0.288	0.214192302	0.035793282
405	ENSDARG00000015851	pnn	1	0.371861038	-0.54913074	0.235	0.286	1	0.441367864	-0.496501707	0.235	0.282	0.441367864	0.605441444
406	ENSDARG00000015901	ptbp2b	1	0.170559861	-0.456322426	0	0.101	1	0.314245499	-0.265022044	0.059	0.153	0.314245499	0.312029056
407	ENSDARG00000015921	pwp1	1	0.031852306	0.388192831	0.235	0.078	1	0.000945358	0.632593191	0.353	0.09	0.031852306	0.001889822
408	ENSDARG00000016200	trib3	1	0.025686042	0.357506682	0.294	0.106	1	0.000396632	0.372547805	0.412	0.096	0.025686042	0.000793106
409	ENSDARG00000016239	psmd13	1	0.074531435	-0.517814456	0.059	0.258	1	0.989690704	-0.359239335	0.235	0.198	0.989690704	0.143507936
410	ENSDARG00000016301	zgc:65894	1	0.055227485	-0.822770469	0.412	0.535	1	0.004155715	-1.218315198	0.353	0.588	0.055227485	0.00829416
411	ENSDARG00000016345	ncoa5	1	0.653460998	-0.343685791	0.176	0.194	1	0.171312165	-0.559179158	0.059	0.181	0.653460998	0.313276472
412	ENSDARG00000016584	rgs7a	1	0.189308365	-0.520916328	0.059	0.175	1	0.146355559	-0.385414108	0	0.113	0.189308365	0.271291169
413	ENSDARG00000016598	ckmt1	1	0.589335677	-0.379439875	0.176	0.217	1	0.041602294	-0.704207935	0	0.203	0.589335677	0.081473837
414	ENSDARG00000016611	scrn3	1	0.597712346	-0.308178585	0.118	0.152	1	0.354906875	-0.393462349	0.059	0.13	0.597712346	0.583854859
415	ENSDARG00000016721	sdha	1	0.862052623	-0.447060678	0.353	0.3	1	0.664552043	-0.452433047	0.235	0.237	0.862052623	0.887474668
416	ENSDARG00000016754	tbca	1	0.319625177	-0.265546523	0.294	0.396	1	0.065044055	-0.809380674	0.294	0.418	0.319625177	0.125857381
417	ENSDARG00000016765	scamp3	1	0.666936073	-0.292042788	0.118	0.143	1	0.773792943	-0.333375115	0.118	0.13	0.773792943	0.889068421
418	ENSDARG00000016830	rimkla	1	0.228990857	-0.404223208	0.059	0.161	1	0.260695769	-0.41075833	0.059	0.153	0.260695769	0.405544901
419	ENSDARG00000016871	smarce1	1	0.082418878	-0.627121412	0.235	0.433	1	0.159704504	-0.64947125	0.353	0.446	0.159704504	0.158044885
420	ENSDARG00000016889	eif3g	1	0.026964699	0.358811912	0.941	0.641	1	0.123514002	0.26962821	1	0.661	0.123514002	0.053202303
421	ENSDARG00000017084	bud31	1	0.066254322	-0.510276021	0.235	0.479	1	0.043364108	-0.657774163	0.294	0.497	0.066254322	0.084847771
422	ENSDARG00000017086	asb12a	1	0.439970187	0.291738977	0.176	0.115	1	0.948754415	-0.264749527	0.118	0.102	0.948754415	0.686366608
423	ENSDARG00000017235	eif5a	1	0.001850061	0.539707691	0.882	0.691	0.408124869	1.85E-05	0.611047364	1	0.667	0.001850061	3.70E-05
424	ENSDARG00000017244	chd6	1	0.160180908	-0.390751204	0	0.106	1	0.697659303	-0.269940552	0.118	0.147	0.697659303	0.294703892
425	ENSDARG00000017314	CELA1 (1 of many)	1	0.672543481	-0.387818269	0.353	0.359	1	0.250765009	-0.740550574	0.176	0.277	0.672543481	0.438646928
426	ENSDARG00000017673	nova2	1	0.039804991	-1.061729389	0.412	0.562	1	0.199213901	-0.718945819	0.588	0.599	0.199213901	0.078025545
427	ENSDARG00000017772	mdh1aa	1	0.069770939	-0.36789604	0.412	0.585	1	0.085200488	-0.62514355	0.647	0.605	0.085200488	0.134673895
428	ENSDARG00000017843	srsf1b	1	0.273865816	-0.493741813	0.118	0.212	1	0.175854799	-0.701310767	0.118	0.237	0.273865816	0.320784688
429	ENSDARG00000017844	copz1	1	0.140912059	-0.699122526	0.176	0.313	1	0.880123829	-0.258840105	0.294	0.266	0.880123829	0.261967909
430	ENSDARG00000018025	tbx2a	1	0.037363765	0.408034569	0.176	0.051	1	0.415406588	0.388880965	0.176	0.119	0.415406588	0.073331478
431	ENSDARG00000018049	sf3b2	1	0.343842139	-0.493683451	0.118	0.198	1	0.463079164	-0.371780635	0.176	0.237	0.463079164	0.569456862
432	ENSDARG00000018397	hpca	1	0.282064555	-0.928882277	0.353	0.392	1	0.839000134	-0.387957227	0.235	0.237	0.839000134	0.484568696
433	ENSDARG00000018404	krt18a.1	1	0.017311108	0.36328831	0.235	0.069	1	0.00837737	0.759910692	0.235	0.062	0.017311108	0.016684559
434	ENSDARG00000018476	pak2b	1	0.483632624	-0.417711457	0.176	0.226	1	0.827637238	-0.25477515	0.294	0.215	0.827637238	0.733364733
435	ENSDARG00000018524	midn	1	0.340623998	-0.264106007	0.059	0.147	1	0.776939722	-0.377782852	0.235	0.175	0.776939722	0.565223287
436	ENSDARG00000018602	rab5aa	1	0.210761346	-0.459425763	0.059	0.171	1	0.45615246	-0.362511126	0.118	0.169	0.45615246	0.377102348
437	ENSDARG00000018618	cpsf6	1	0.097721908	-0.730544554	0.118	0.286	1	0.3777101	-0.43051068	0.235	0.299	0.3777101	0.185894245
438	ENSDARG00000018817	bdnf	1	0.224436932	-0.829663343	0.059	0.161	1	0.170617394	-0.562145207	0	0.102	0.224436932	0.312124494
439	ENSDARG00000018914	hnrnpk	1	0.608066557	-0.333185039	0.353	0.346	1	0.972946557	-0.327185611	0.471	0.362	0.972946557	0.846388176
440	ENSDARG00000018961	gtpbp4	1	0.000586983	0.521473731	0.882	0.645	1	0.023350374	0.439211791	0.882	0.633	0.023350374	0.001173622
441	ENSDARG00000018966	cyb5r1	1	0.19434702	-0.546690771	0.059	0.171	1	0.34725259	-0.299989059	0.059	0.136	0.34725259	0.350923276
442	ENSDARG00000018968	acvr1ba	1	0.2557936	-0.61426065	0.118	0.212	1	0.451934131	-0.523292843	0.118	0.169	0.451934131	0.446156834
443	ENSDARG00000018980	zgc:91890	1	0.01217505	0.418169357	0.118	0.018	0.061779939	2.80E-06	0.269489477	0.176	0.006	0.01217505	5.60E-06
444	ENSDARG00000018997	cplx2l	1	0.114450186	-0.913125571	0.294	0.406	1	0.017644236	-1.141494252	0.059	0.339	0.114450186	0.034977152
445	ENSDARG00000019000	smc3	1	0.318398157	-0.451290229	0.059	0.138	1	0.099594535	-0.698364712	0	0.141	0.318398157	0.189269998
446	ENSDARG00000019033	tmem59	1	0.210233619	-0.618476529	0.353	0.433	1	0.305434182	-0.395671767	0.294	0.401	0.305434182	0.376269064
447	ENSDARG00000019060	snx12	1	0.103148497	-0.508388104	0.059	0.226	1	0.062233524	-0.61039646	0	0.175	0.103148497	0.120594036
448	ENSDARG00000019130	plk2b	1	0.174434643	0.317238284	0.176	0.078	1	0.150031926	0.295001741	0.118	0.04	0.174434643	0.277554274
449	ENSDARG00000019213	CTBP1	1	0.08517329	-0.492717071	0	0.152	1	0.57453923	-0.445540422	0.118	0.153	0.57453923	0.163092091
450	ENSDARG00000019274	rasd1	1	0.96790218	-0.257684178	0.118	0.115	1	0.825766688	-0.349265418	0.118	0.09	0.96790218	0.969642753
451	ENSDARG00000019307	dusp5	1	0.160180908	-0.42706546	0	0.106	1	0.33710288	0.281993	0.118	0.062	0.33710288	0.294703892
452	ENSDARG00000019332	ndufb4	1	0.629092164	-0.264836914	0.412	0.429	1	0.188067386	-0.628387917	0.412	0.441	0.629092164	0.34076543
453	ENSDARG00000019398	psma6a	1	0.782991119	-0.288199578	0.176	0.184	1	0.234686243	-0.495003291	0.059	0.158	0.782991119	0.414294853
454	ENSDARG00000019404	atp5f1d	1	0.15823374	-0.504809182	0.294	0.429	1	0.042934877	0.461622619	0.647	0.345	0.15823374	0.084026351
455	ENSDARG00000019644	ldhba	1	0.075783448	-0.545132594	0.588	0.668	1	0.189931052	-0.443554887	0.529	0.616	0.189931052	0.145823765
456	ENSDARG00000019658	pou2f2a	1	0.20994861	-0.747888018	0.059	0.166	1	0.426878054	-0.740765886	0.118	0.175	0.426878054	0.375818801
457	ENSDARG00000019702	aldocb	1	0.111079406	-0.699665813	0.588	0.636	1	0.010296936	-1.026406386	0.353	0.599	0.111079406	0.020487846
458	ENSDARG00000019881	bsg	1	0.099018497	-0.494723107	0.706	0.756	1	0.069495773	-0.533038665	0.706	0.734	0.099018497	0.134161884
459	ENSDARG00000020007	col1a2	1	0.112465295	0.28450827	0.118	0.037	0.979058647	4.44E-05	0.846664694	0.294	0.04	0.112465295	8.88E-05
460	ENSDARG00000020008	vcp	1	0.039131306	-0.807744756	0.059	0.276	1	0.59701773	-0.420257548	0.176	0.198	0.59701773	0.076731353
461	ENSDARG00000020258	ewsr1a	1	0.129925477	-0.315783672	0.059	0.23	1	0.143258196	-0.540126929	0.059	0.192	0.143258196	0.242970324
462	ENSDARG00000020261	rab2a	1	0.151618448	-0.550719949	0.647	0.622	1	0.120058854	-0.316046655	0.471	0.593	0.151618448	0.22570358
463	ENSDARG00000020298	btg2	1	0.383887426	0.749129904	0.235	0.166	1	0.104887755	0.519736201	0.353	0.192	0.383887426	0.198774069
464	ENSDARG00000020345	clasp2	1	0.090786045	-0.463254341	0	0.147	1	0.1275552	-0.639900353	0.059	0.203	0.1275552	0.173329984
465	ENSDARG00000020454	psmd8	1	0.041498555	-0.660860339	0	0.203	1	0.426052772	-0.314673995	0.118	0.186	0.426052772	0.08127498
466	ENSDARG00000020467	safb	1	0.98108896	-0.396182291	0.176	0.152	1	0.624465463	-0.415072976	0.176	0.198	0.98108896	0.858973812
467	ENSDARG00000020482	nono	1	0.27807376	-0.520875671	0.118	0.207	1	0.199400547	-0.588847084	0.059	0.169	0.27807376	0.359040516
468	ENSDARG00000020504	h3f3b.1	1	0.004564208	-0.853305742	0.588	0.737	1	0.022210136	-0.728648435	0.588	0.678	0.022210136	0.009107583
469	ENSDARG00000020574	atp2a1	1	0.211544931	-0.766338977	0.294	0.396	1	0.779085296	-0.254664767	0.412	0.401	0.779085296	0.378338603
470	ENSDARG00000020607	emc3	1	0.829899871	-0.375152776	0.235	0.18	1	0.53886296	-0.42948462	0.118	0.158	0.829899871	0.78735263
471	ENSDARG00000020609	snap25a	1	0.005428748	-0.951740601	0.529	0.76	1	0.00075311	-1.29464873	0.412	0.751	0.005428748	0.001505652
472	ENSDARG00000020708	mdkb	1	0.001784954	-1.253407196	0.529	0.742	1	0.012710815	-1.155647246	0.529	0.661	0.012710815	0.003566722
473	ENSDARG00000020758	tmem178	1	0.871534921	-0.296812541	0.118	0.12	1	0.371597136	-0.378095132	0.059	0.13	0.871534921	0.605109841
474	ENSDARG00000020798	necap1	1	0.373598781	-0.575500661	0.412	0.401	1	0.232412588	-0.577297358	0.294	0.356	0.373598781	0.410809565
475	ENSDARG00000020926	creb3l3l	1	0.347963826	-0.691812928	0.353	0.378	1	0.026558362	-0.988529832	0.118	0.367	0.347963826	0.052411377
476	ENSDARG00000021124	cfl1	1	0.001519317	-0.807161005	0.882	0.82	1	0.004825192	-0.763823475	0.824	0.791	0.004825192	0.003036325
477	ENSDARG00000021143	rtn1b	1	5.06E-05	-1.33218872	0.529	0.793	1	0.000320297	-1.100482493	0.471	0.785	0.000320297	0.000101163
478	ENSDARG00000021193	coro1cb	1	0.066433992	-0.716410092	0.118	0.313	1	0.437659462	-0.326965206	0.176	0.249	0.437659462	0.128454509
479	ENSDARG00000021257	eif3d	1	0.245910172	0.256106521	0.588	0.452	1	0.010080492	0.40508673	0.824	0.418	0.245910172	0.020059367
480	ENSDARG00000021443	zfp36l1b	1	0.014954557	0.362461889	0.176	0.041	0.000689099	3.12E-08	0.647417521	0.412	0.04	0.014954557	6.25E-08
481	ENSDARG00000021582	dynlrb1	1	0.085849767	-0.609709116	0.294	0.433	1	0.074329686	-0.627361154	0.294	0.469	0.085849767	0.14313447
482	ENSDARG00000021595	lhfpl3	1	0.185217237	-0.739058231	0.118	0.235	1	0.150779646	-0.613503508	0.059	0.192	0.185217237	0.27882479
483	ENSDARG00000021607	negr1	1	0.481761481	-0.367738737	0.118	0.184	1	0.092160077	-0.600129751	0	0.147	0.481761481	0.175826673
484	ENSDARG00000021838	rps23	1	0.00302328	0.343574523	1	0.954	1	0.002037642	0.405472855	1	0.927	0.00302328	0.004071133
485	ENSDARG00000021905	derl1	1	0.589413493	-0.32026618	0.118	0.152	1	0.158020106	-0.493597544	0	0.107	0.589413493	0.291069859
486	ENSDARG00000021924	hsp70.3	1	0.00146953	0.849289916	0.647	0.286	1	0.767411449	-0.332737525	0.353	0.277	0.767411449	0.002936901
487	ENSDARG00000021945	ddx23	1	0.537252881	-0.513294695	0.176	0.207	1	0.577850318	-0.323806069	0.176	0.209	0.577850318	0.785865104
488	ENSDARG00000022045	map1ab	1	0.182986296	-0.841100711	0.176	0.3	1	0.320155569	-0.743280291	0.235	0.311	0.320155569	0.332488608
489	ENSDARG00000022165	mgst1.2	1	0.003056381	0.355414174	0.235	0.051	0.359828368	1.63E-05	0.275745017	0.294	0.034	0.003056381	3.26E-05
490	ENSDARG00000022176	IGLON5	1	0.184524393	-0.702880002	0.235	0.364	1	0.089765175	-1.029312167	0.118	0.282	0.184524393	0.171472563
491	ENSDARG00000022303	higd1a	1	0.282017	0.615079532	0.471	0.304	1	0.815558362	0.501931379	0.353	0.299	0.815558362	0.484500412
492	ENSDARG00000022315	atp6v1g1	1	0.427798854	-0.453662743	0.529	0.493	1	0.069249275	-0.79284696	0.353	0.475	0.427798854	0.133703089
493	ENSDARG00000022456	eno1a	1	0.284253996	-0.462778883	0.588	0.567	1	0.853916043	-0.48467514	0.647	0.48	0.853916043	0.487707658
494	ENSDARG00000022684	fkbp1aa	1	0.000443763	-0.882670144	0.706	0.793	1	0.093996028	-0.447137001	0.765	0.751	0.093996028	0.000887329
495	ENSDARG00000023058	foxo3a	1	0.865031921	-0.347775265	0.176	0.143	1	0.177892502	-0.521008874	0.059	0.181	0.865031921	0.324139262
496	ENSDARG00000023062	cyr61	1	4.57E-05	0.789117532	0.176	0.014	0.640215541	2.90E-05	0.818976746	0.235	0.023	4.57E-05	5.80E-05
497	ENSDARG00000023151	ucp1	1	0.150435398	-0.445716147	0	0.111	1	0.323868248	-0.407256574	0.059	0.136	0.323868248	0.278239987
498	ENSDARG00000023174	fez1	1	0.044754168	-0.882393487	0.412	0.53	1	0.107160536	-0.789764749	0.412	0.503	0.107160536	0.0875054
499	ENSDARG00000023279	psmd4b	1	0.315344901	-0.389966057	0.059	0.138	1	0.263845347	-0.4401017	0.059	0.153	0.315344901	0.458076327
500	ENSDARG00000023290	fabp3	1	0.447417724	0.295933729	0.824	0.714	1	0.168102697	-0.309183084	0.765	0.774	0.447417724	0.307946877
501	ENSDARG00000023298	rps27.1	1	0.00437051	0.27885984	1	0.945	1	0.001919106	0.377898311	1	0.949	0.00437051	0.003834529
502	ENSDARG00000023299	snu13b	1	0.004129337	0.466888456	0.471	0.166	1	0.000511937	0.523224393	0.588	0.181	0.004129337	0.001023612
503	ENSDARG00000023323	ywhaqb	1	0.663063068	-0.278734059	0.706	0.548	1	0.026496091	-0.908127024	0.471	0.559	0.663063068	0.05229014
504	ENSDARG00000023330	anp32b	1	0.2557936	-0.562634667	0.118	0.212	1	0.879140305	-0.295594148	0.235	0.209	0.879140305	0.446156834
505	ENSDARG00000023600	sh3gl2a	1	0.174908738	-0.795669507	0.118	0.244	1	0.21975002	-0.763263799	0.118	0.226	0.21975002	0.319224409
506	ENSDARG00000023967	atp6v1c1a	1	0.588076319	-0.393834899	0.294	0.309	1	0.098347824	-0.784935798	0.118	0.277	0.588076319	0.187023353
507	ENSDARG00000024276	pcbp4	1	0.268187718	-0.313700334	0.059	0.166	1	0.526544358	-0.493886205	0.176	0.209	0.526544358	0.464450785
508	ENSDARG00000024548	cryba4	1	0.003266075	0.524536017	0.471	0.161	1	0.311470377	-0.455558616	0.765	0.746	0.311470377	0.006521484
509	ENSDARG00000024651	snrpa1	1	0.170559861	-0.363570634	0	0.101	1	0.872008493	-0.355006849	0.118	0.119	0.872008493	0.312029056
510	ENSDARG00000024744	dpp6b	1	0.535650007	-0.378762348	0.059	0.101	1	0.057468784	-0.754242406	0	0.181	0.535650007	0.111634906
511	ENSDARG00000024785	ctnna2	1	0.402735493	-0.490015215	0.118	0.18	1	0.194853106	-0.610439756	0.118	0.243	0.402735493	0.351738479
512	ENSDARG00000024846	cops8	1	0.023985508	-0.649363421	0	0.24	1	0.658509465	-0.388904352	0.176	0.192	0.658509465	0.047395711
513	ENSDARG00000024877	ptgr1	1	0.020330163	-0.838241678	0.059	0.318	1	0.20894329	-0.67612416	0.235	0.316	0.20894329	0.040247011
514	ENSDARG00000024954	tmed4	1	0.059806504	-0.847856882	0.059	0.249	1	0.526644378	-0.254011144	0.294	0.192	0.526644378	0.11603619
515	ENSDARG00000025106	ppp3cb	1	0.108865573	-0.812108621	0.176	0.332	1	0.125435401	-0.785495513	0.118	0.271	0.125435401	0.205879432
516	ENSDARG00000025206	syt2a	1	0.09976487	-0.743041749	0.353	0.498	1	0.25091114	-1.03020481	0.353	0.395	0.25091114	0.189576711
517	ENSDARG00000025326	myl12.2	1	0.654381224	-0.352475453	0.294	0.286	1	0.168687538	-0.664675145	0.176	0.294	0.654381224	0.30891959
518	ENSDARG00000025332	rbm28	1	0.054079538	0.332559559	0.353	0.161	1	0.001111459	0.448441768	0.471	0.136	0.054079538	0.002221683
519	ENSDARG00000025375	idh1	1	0.096749584	-0.450483203	0	0.143	1	0.282524782	-0.414658492	0.059	0.147	0.282524782	0.184138686
520	ENSDARG00000025693	tmem9b	1	0.39088304	-0.254808206	0.529	0.327	1	0.057509937	-0.781805655	0.118	0.322	0.39088304	0.111712481
521	ENSDARG00000025728	grin1b	1	0.336678013	-0.583247159	0.059	0.134	1	0.728204361	-0.362870532	0.118	0.136	0.728204361	0.560003941
522	ENSDARG00000025788	chp2	1	0.40184927	-0.268648018	0.059	0.12	1	0.038567925	0.571511815	0.176	0.051	0.40184927	0.075648365
523	ENSDARG00000025789	chd4b	1	0.700148855	0.300418385	0.294	0.313	1	0.421707359	-0.455786608	0.235	0.299	0.700148855	0.665577621
524	ENSDARG00000025850	rps21	1	8.78E-05	0.465499626	1	0.926	1	7.58E-05	0.504123467	1	0.938	8.78E-05	0.000151536
525	ENSDARG00000025855	camk2n1a	1	0.011748584	-1.160771847	0.059	0.373	1	0.620675539	-0.746464577	0.353	0.328	0.620675539	0.02335914
526	ENSDARG00000026068	trappc5	1	0.263247241	-0.583522281	0.235	0.304	1	0.121969469	-0.672277144	0.118	0.266	0.263247241	0.229062386
527	ENSDARG00000026444	apoob	1	0.244751428	-0.454216657	0.118	0.23	1	0.217400348	-0.49410383	0.118	0.226	0.244751428	0.387537785
528	ENSDARG00000026484	rab15	1	0.090786045	-0.461687018	0	0.147	1	0.429984099	-0.466089754	0.118	0.186	0.429984099	0.173329984
529	ENSDARG00000026531	alcama	1	0.532697296	-0.491587058	0.412	0.452	1	0.206288642	-0.778480469	0.412	0.486	0.532697296	0.37002228
530	ENSDARG00000026655	tspo	1	0.069066492	0.457460991	0.235	0.097	1	0.533561747	-0.281375454	0.059	0.102	0.533561747	0.133362804
531	ENSDARG00000026664	uri1	1	0.685569233	-0.330651865	0.235	0.253	1	0.068876665	-0.766204169	0.059	0.243	0.685569233	0.133009335
532	ENSDARG00000026712	rab5c	1	0.383422488	-0.304020205	0.235	0.313	1	0.713606011	-0.289862475	0.235	0.243	0.713606011	0.619832172
533	ENSDARG00000026726	anxa1a	1	0.101478282	0.372356688	0.353	0.166	1	0.168504432	0.418767179	0.412	0.26	0.168504432	0.192658722
534	ENSDARG00000026801	stau2	1	0.114918362	-0.678098247	0.353	0.461	1	0.870801423	-0.337669968	0.588	0.39	0.870801423	0.216630493
535	ENSDARG00000026829	cotl1	1	0.361743135	-0.315570444	0.294	0.387	1	0.283200928	-1.198098946	0.235	0.299	0.361743135	0.48619909
536	ENSDARG00000026871	uchl1	1	0.268593223	-0.646862059	0.294	0.373	1	0.277292715	-0.71607919	0.235	0.305	0.277292715	0.465044126
537	ENSDARG00000026892	gpatch11	1	0.281975496	-0.427327665	0.059	0.147	1	0.289310854	-0.501511428	0.059	0.147	0.289310854	0.484440812
538	ENSDARG00000026908	tmed2	1	0.600807292	-0.364564881	0.294	0.318	1	0.683937319	-0.524326902	0.412	0.333	0.683937319	0.840645182
539	ENSDARG00000026967	ap2s1	1	0.379603335	-0.346915989	0.176	0.253	1	0.049707382	-0.593852788	0.059	0.282	0.379603335	0.096943941
540	ENSDARG00000027099	psmc4	1	0.013958657	-0.948574495	0.059	0.336	1	0.070497382	-0.711269816	0.118	0.299	0.070497382	0.027722469
541	ENSDARG00000027199	smad1	1	0.076380007	-0.53407065	0.059	0.249	1	0.067016752	-0.704984026	0.059	0.243	0.076380007	0.129542259
542	ENSDARG00000027200	gabarapl2	1	0.008959933	-0.96004291	0.412	0.599	1	0.176621876	-0.565740763	0.529	0.554	0.176621876	0.017839585
543	ENSDARG00000027322	lin7c	1	0.241322118	-0.400628715	0.059	0.166	1	0.240478208	-0.454500092	0.059	0.158	0.241322118	0.423126647
544	ENSDARG00000027355	slc25a4	1	0.597478664	-0.484091987	0.176	0.115	1	0.924739146	-0.437143238	0.118	0.113	0.924739146	0.837976574
545	ENSDARG00000027740	adcyap1b	1	0.022957378	-1.70536201	0.529	0.618	1	0.027444681	-1.241572893	0.471	0.61	0.027444681	0.045387714
546	ENSDARG00000027828	grin1a	1	0.495289193	-0.281224169	0.059	0.115	1	0.116228858	-0.737494635	0	0.13	0.495289193	0.218948568
547	ENSDARG00000027899	sem1	1	0.53233329	-0.315466748	0.529	0.498	1	0.750961404	-0.283354307	0.588	0.486	0.750961404	0.781287848
548	ENSDARG00000028066	diras1a	1	0.232679482	-0.647266106	0.235	0.336	1	0.221753341	-0.543002086	0.059	0.164	0.232679482	0.394332139
549	ENSDARG00000028119	sumo3a	1	0.074207452	-0.491090642	0.412	0.604	1	0.093383514	-0.718452012	0.529	0.537	0.093383514	0.142908159
550	ENSDARG00000028198	ube2v2	1	0.093313158	-0.73437355	0.353	0.461	1	0.104752681	-0.549767275	0.353	0.525	0.104752681	0.177918971
551	ENSDARG00000028306	prph	1	0.003304136	-1.311821577	0.176	0.53	1	0.080055077	-1.099019835	0.294	0.446	0.080055077	0.006597355
552	ENSDARG00000028327	gmfb	1	0.06538494	-0.613162868	0.059	0.258	1	0.327519101	-0.522770953	0.176	0.254	0.327519101	0.126494689
553	ENSDARG00000028335	hmga1a	1	0.294219544	-0.542590956	0.529	0.567	1	0.941316466	-0.418662314	0.765	0.525	0.941316466	0.501873948
554	ENSDARG00000028552	plppr3b	1	0.488623679	-0.530213055	0.059	0.106	1	0.170617394	-0.483688676	0	0.102	0.488623679	0.312124494
555	ENSDARG00000028581	jkamp	1	0.994463625	-0.302283787	0.118	0.106	1	0.339341195	-0.404411561	0.059	0.136	0.994463625	0.563529944
556	ENSDARG00000028614	mospd1	1	0.745522499	-0.30077691	0.176	0.194	1	0.60973096	-0.406617643	0.235	0.249	0.745522499	0.847690076
557	ENSDARG00000028957	maff	1	0.590664252	-0.502014908	0.176	0.207	1	0.031063407	0.323785815	0.353	0.136	0.590664252	0.061161878
558	ENSDARG00000029058	rbbp4	1	0.577065862	-0.39589562	0.118	0.152	1	0.158020106	-0.374596307	0	0.107	0.577065862	0.291069859
559	ENSDARG00000029069	tnni2a.4	1	0.093123174	-0.548917338	0.824	0.848	1	0.38559647	-0.377040763	0.882	0.842	0.38559647	0.177574422
560	ENSDARG00000029075	pfkfb4b	1	4.87E-05	0.844714858	0.882	0.341	1	0.030777489	0.284265664	0.706	0.373	0.030777489	9.75E-05
561	ENSDARG00000029239	syt9b	1	0.173643316	-0.634513909	0.059	0.194	1	0.762889192	-0.306276059	0.118	0.136	0.762889192	0.317134631
562	ENSDARG00000029263	hoxb3a	1	0.785278892	-0.437420787	0.353	0.267	1	0.92120121	-0.419608441	0.353	0.282	0.92120121	0.953894846
563	ENSDARG00000029510	timm17a	1	0.45512787	-0.308603572	0.118	0.18	1	0.078846418	-0.545225478	0	0.158	0.45512787	0.151476079
564	ENSDARG00000029692	rufy3	1	0.401891837	-0.268245091	0.059	0.124	1	0.146355559	-0.411588212	0	0.113	0.401891837	0.271291169
565	ENSDARG00000029718	p2rx3b	1	0.713222926	-0.532896145	0.176	0.134	1	0.492992043	-0.898192178	0.059	0.107	0.713222926	0.742942932
566	ENSDARG00000029885	rab41	1	0.044368955	-0.663066432	0	0.198	1	0.607316325	-0.269132699	0.118	0.158	0.607316325	0.086769306
567	ENSDARG00000030106	stmn4	1	0.037070551	-0.913014855	0.353	0.544	1	0.116729765	-1.014989565	0.412	0.497	0.116729765	0.072766877
568	ENSDARG00000030139	sdhdb	1	0.041904164	-0.72356992	0.059	0.286	1	0.994845244	-0.416197465	0.235	0.198	0.994845244	0.082052369
569	ENSDARG00000030155	ssbp3b	1	0.269252841	-0.605478187	0.294	0.355	1	0.423431325	-0.450707953	0.294	0.333	0.423431325	0.46600859
570	ENSDARG00000030265	scdb	1	0.185472528	-0.501648494	0.059	0.175	1	0.345319049	-0.45203161	0.118	0.192	0.345319049	0.336544997
571	ENSDARG00000030440	rsrp1	1	0.326808748	0.262996413	0.471	0.355	1	0.564070956	-0.279047425	0.529	0.362	0.564070956	0.546813539
572	ENSDARG00000030479	hmgb1b	1	0.01214641	-0.647277013	0.824	0.802	1	4.94E-05	-1.128660147	0.529	0.831	0.01214641	9.89E-05
573	ENSDARG00000030614	syt1a	1	0.093418403	-0.865230629	0.176	0.373	1	0.351063548	-0.876584826	0.353	0.367	0.351063548	0.178109807
574	ENSDARG00000030656	3-Sep	1	0.016804558	-0.821791171	0	0.263	1	0.174908001	-0.763023562	0.176	0.288	0.174908001	0.033326722
575	ENSDARG00000030694	atp6v1e1b	1	0.031899122	-0.679004311	0.471	0.622	1	0.011502954	-0.980332378	0.353	0.571	0.031899122	0.02287359
576	ENSDARG00000030949	srprb	1	0.004371755	0.45392676	0.471	0.175	0.37066732	1.68E-05	0.615775901	0.588	0.141	0.004371755	3.36E-05
577	ENSDARG00000031164	tuba8l2	1	0.012583854	0.475496231	0.412	0.166	1	0.000449669	0.58422945	0.471	0.136	0.012583854	0.000899135
578	ENSDARG00000031198	hmg20a	1	0.41310247	-0.353808859	0.059	0.124	1	0.303209993	-0.368539019	0.059	0.147	0.41310247	0.514483686
579	ENSDARG00000031317	ppdpfb	1	0.09337503	-0.525570501	0.882	0.871	1	0.005533635	-0.63003372	0.882	0.887	0.09337503	0.011036649
580	ENSDARG00000031343	rab6bb	1	0.011581136	-1.114158145	0.412	0.571	1	0.01275557	-1.085858835	0.294	0.514	0.01275557	0.023028148
581	ENSDARG00000031382	reep2	1	0.371725334	-0.286113754	0.118	0.207	1	0.292744732	-0.43134488	0.059	0.147	0.371725334	0.499789986
582	ENSDARG00000031388	dctn2	1	0.970606778	-0.346437249	0.471	0.35	1	0.532954885	-0.442591506	0.353	0.356	0.970606778	0.781868861
583	ENSDARG00000031427	calm2a	1	0.148015333	-0.501587681	0.765	0.728	1	0.215365418	-0.54072269	0.765	0.661	0.215365418	0.274122127
584	ENSDARG00000031495	seta	1	0.007980104	-0.8297623	0.176	0.525	1	0.307627135	-0.514644929	0.412	0.435	0.307627135	0.015896526
585	ENSDARG00000031562	tada2a	1	0.766618786	-0.292107446	0.118	0.134	1	0.263845347	-0.443240182	0.059	0.153	0.766618786	0.458076327
586	ENSDARG00000031681	atp6v0b	1	0.143343128	-0.743333542	0.176	0.323	1	0.134377991	-0.632097626	0.118	0.271	0.143343128	0.250698537
587	ENSDARG00000031720	clstn1	1	0.083159331	-0.865691142	0.235	0.378	1	0.059548945	-0.811287261	0.118	0.333	0.083159331	0.115551813
588	ENSDARG00000031756	mef2aa	1	0.68614818	-0.26818252	0.176	0.203	1	0.54362145	-0.467273623	0.118	0.158	0.68614818	0.791718619
589	ENSDARG00000031796	ache	1	0.631321626	-0.566341361	0.176	0.207	1	0.684134287	-0.726507487	0.176	0.186	0.684134287	0.864076257
590	ENSDARG00000031890	tcp11l1	1	0.36282191	-0.302120425	0.059	0.129	1	0.492992043	-0.303381726	0.059	0.107	0.492992043	0.594004082
591	ENSDARG00000032083	dpysl2b	1	0.317656903	-0.338408388	0.118	0.212	1	0.827110153	-0.368982444	0.176	0.175	0.827110153	0.534407897
592	ENSDARG00000032126	scg5	1	0.42653806	-0.528702387	0.294	0.341	1	0.110036365	-0.910756475	0.118	0.282	0.42653806	0.207964728
593	ENSDARG00000032317	tox	1	0.732995901	-0.419796209	0.235	0.249	1	0.122684364	-0.855483625	0.059	0.203	0.732995901	0.230317275
594	ENSDARG00000032535	praf2	1	0.160180908	-0.368501961	0	0.106	1	1	-0.272472128	0.118	0.107	1	0.294703892
595	ENSDARG00000032619	tob1a	1	0.876033424	-0.369478215	0.647	0.475	1	0.992334385	-0.317762171	0.647	0.503	0.992334385	0.984632288
596	ENSDARG00000032651	ppp1r10	1	0.116977216	-0.409588181	0	0.129	1	0.815563313	-0.297127578	0.118	0.124	0.815563313	0.220270763
597	ENSDARG00000032653	sinhcaf	1	0.692477481	-0.261359436	0.176	0.207	1	0.977671219	-0.296253002	0.176	0.164	0.977671219	0.9054299
598	ENSDARG00000032802	ktn1	1	0.124585213	-0.393947156	0	0.124	1	0.170617394	-0.421803737	0	0.102	0.170617394	0.233648951
599	ENSDARG00000032865	pacsin1a	1	0.105242193	-0.709705229	0.118	0.281	1	0.261212763	-0.602487861	0.176	0.266	0.261212763	0.199408466
600	ENSDARG00000032929	cryba1l1	1	0.565435635	-0.52919058	0.176	0.207	1	0.902122876	-0.430402854	0.882	0.746	0.902122876	0.811153813
601	ENSDARG00000033009	h3f3c	1	0.00470612	-0.792632692	0.706	0.816	1	0.007552597	-0.722448293	0.882	0.797	0.007552597	0.009390092
602	ENSDARG00000033201	zgc:101840	1	0.056522879	-0.722933534	0.176	0.382	1	0.16957056	-0.664198258	0.176	0.299	0.16957056	0.109850922
603	ENSDARG00000033234	stmn2a	1	0.000424323	-1.341135292	0.353	0.654	1	0.016098583	-0.930699475	0.294	0.548	0.016098583	0.000848467
604	ENSDARG00000033466	tagln2	1	0.158781938	-0.258535524	0.176	0.069	1	0.020461174	0.339791423	0.235	0.068	0.158781938	0.040503688
605	ENSDARG00000033596	polr2c	1	0.463133824	-0.425244598	0.118	0.171	1	0.537355963	-0.349558895	0.118	0.164	0.537355963	0.711774709
606	ENSDARG00000033614	rasgef1ba	1	0.003739926	0.816990594	0.471	0.171	0.008952552	4.06E-07	1.1024779	0.647	0.147	0.003739926	8.12E-07
607	ENSDARG00000033683	tpma	1	0.065613408	-0.544602601	0.824	0.894	1	0.111664297	-0.44663343	0.941	0.881	0.111664297	0.126921697
608	ENSDARG00000033855	cnot9	1	0.72030591	-0.326621229	0.176	0.184	1	0.547636496	-0.394871043	0.176	0.209	0.72030591	0.79536726
609	ENSDARG00000033901	msi2a	1	0.445015635	-0.275660947	0.059	0.115	1	0.317050199	-0.54909812	0.059	0.141	0.445015635	0.533579569
610	ENSDARG00000034056	csnk1g2b	1	0.378087436	-0.4777937	0.118	0.184	1	0.037771708	0.342577702	0.353	0.141	0.378087436	0.074116714
611	ENSDARG00000034168	serpini1	1	0.747407111	-0.379150141	0.118	0.134	1	0.085256835	-0.648514649	0	0.153	0.747407111	0.163244942
612	ENSDARG00000034187	calm1b	1	0.00817759	-1.076922442	0.412	0.636	1	0.043129445	-0.733565718	0.412	0.593	0.043129445	0.016288307
613	ENSDARG00000034189	oxsr1a	1	0.366259989	-0.312831133	0.059	0.129	1	0.4822448	-0.267735934	0.059	0.107	0.4822448	0.598373599
614	ENSDARG00000034195	top2b	1	0.222606843	0.394265809	0.294	0.161	1	0.167984417	-0.551398318	0.059	0.186	0.222606843	0.307750069
615	ENSDARG00000034291	rpl37	1	5.67E-05	0.511054305	1	0.926	0.795861125	3.61E-05	0.598907007	1	0.96	5.67E-05	7.22E-05
616	ENSDARG00000034344	pcdh19	1	0.312310944	-0.582192602	0.059	0.138	1	0.107602146	-0.62926723	0	0.136	0.312310944	0.20362607
617	ENSDARG00000034368	hexb	1	0.324999623	-0.419889105	0.059	0.143	1	0.872008493	-0.329952532	0.118	0.119	0.872008493	0.544374492
618	ENSDARG00000034409	pik3r3b	1	0.096729533	-1.047361341	0.059	0.226	1	0.183211607	-0.909399602	0.176	0.294	0.183211607	0.184102464
619	ENSDARG00000034522	rab6ba	1	0.341129069	-0.776481297	0.235	0.281	1	0.305309286	-0.701592811	0.176	0.26	0.341129069	0.517404812
620	ENSDARG00000034534	atp6v1aa	1	0.34793692	-0.529913683	0.176	0.249	1	0.648990396	-0.436837854	0.176	0.192	0.648990396	0.574813739
621	ENSDARG00000034600	tmem165	1	0.212086611	-0.496204783	0.059	0.166	1	0.815729631	-0.285579253	0.118	0.13	0.815729631	0.379192491
622	ENSDARG00000034616	mlf2	1	0.317242122	-0.353015606	0.353	0.442	1	0.597137573	-0.421915727	0.471	0.435	0.597137573	0.533841679
623	ENSDARG00000034670	ube2e2	1	0.655459759	-0.430536719	0.471	0.392	1	0.091968789	-0.759392989	0.235	0.362	0.655459759	0.17547932
624	ENSDARG00000034685	tmem198b	1	0.107759192	-0.634976498	0.059	0.217	1	0.835796906	-0.416145492	0.176	0.169	0.835796906	0.20390634
625	ENSDARG00000034753	tspan3a	1	0.043089965	-0.719981034	0.412	0.571	1	0.037871658	-0.868110947	0.294	0.469	0.043089965	0.074309054
626	ENSDARG00000034808	kcnip1b	1	0.141280044	-0.575923616	0	0.115	1	0.420812218	-0.433506663	0.059	0.119	0.420812218	0.262600038
627	ENSDARG00000035043	pfdn5	1	0.783543876	-0.303736378	0.235	0.23	1	0.828401117	-0.261620033	0.235	0.181	0.828401117	0.953146746
628	ENSDARG00000035056	fgf13a	1	0.534526792	-0.399467353	0.235	0.286	1	0.759395195	-0.461732838	0.235	0.237	0.759395195	0.783334693
629	ENSDARG00000035066	ubtf	1	0.54525699	-0.400420597	0.353	0.346	1	0.644994588	-0.520396921	0.294	0.294	0.644994588	0.793208794
630	ENSDARG00000035136	selenow1	1	0.117553367	0.338875275	0.588	0.392	1	0.033419945	0.363901681	0.706	0.333	0.117553367	0.065722997
631	ENSDARG00000035256	eef2l2	1	0.103323585	-0.711930198	0.118	0.295	1	0.43740024	-0.457761564	0.176	0.237	0.43740024	0.195971407
632	ENSDARG00000035282	emc6	1	0.134844906	-0.56010638	0.176	0.313	1	0.934366063	-0.256545688	0.294	0.254	0.934366063	0.251506663
633	ENSDARG00000035327	ckma	1	0.059444624	-0.468350045	0.706	0.774	1	0.090019978	-0.729963558	0.824	0.672	0.090019978	0.115355585
634	ENSDARG00000035338	tppp2	1	0.14984779	-0.843638842	0.235	0.364	1	0.063669278	-0.82034244	0.176	0.412	0.14984779	0.123284779
635	ENSDARG00000035399	ankra2	1	0.387180085	-0.467785674	0.118	0.184	1	0.470826598	-0.284201372	0.059	0.113	0.470826598	0.624451752
636	ENSDARG00000035400	btf3	1	0.027168642	0.272345382	1	0.853	1	0.002850612	0.321474566	1	0.859	0.027168642	0.005693099
637	ENSDARG00000035434	zmat5	1	0.301103231	-0.436644497	0.059	0.143	1	0.289310854	-0.355749256	0.059	0.147	0.301103231	0.494920938
638	ENSDARG00000035470	sh3glb2b	1	0.65280038	-0.275220875	0.176	0.212	1	0.062233524	-0.64146417	0	0.175	0.65280038	0.120594036
639	ENSDARG00000035557	gabarapa	1	0.226049218	-0.61324376	0.412	0.433	1	0.699003684	-0.358601195	0.529	0.441	0.699003684	0.401000187
640	ENSDARG00000035571	abhd17b	1	0.279234711	-0.414821948	0.059	0.147	1	0.502741981	-0.255507473	0.118	0.175	0.502741981	0.480497398
641	ENSDARG00000035573	AK6	1	0.020106469	0.388766856	0.176	0.046	1	0.002214656	0.518806812	0.235	0.045	0.020106469	0.004424407
642	ENSDARG00000035577	cds2	1	0.015812329	-0.950502338	0.059	0.336	1	0.116123861	-0.578937014	0.118	0.294	0.116123861	0.031374629
643	ENSDARG00000035610	zgc:113208	1	0.830156958	-0.259795994	0.118	0.124	1	0.146355559	-0.41903954	0	0.113	0.830156958	0.271291169
644	ENSDARG00000035622	xbp1	1	0.705628734	-0.5697477	0.294	0.286	1	0.042690938	-1.031808571	0.059	0.282	0.705628734	0.083559361
645	ENSDARG00000035678	zgc:91910	1	0.321429947	-0.464655689	0.176	0.253	1	0.541250595	-0.371133842	0.294	0.305	0.541250595	0.539542683
646	ENSDARG00000035715	marcksl1b	1	0.002078804	-1.050853093	0.824	0.899	1	0.004021351	-0.928873171	0.824	0.853	0.004021351	0.004153287
647	ENSDARG00000035808	clcn4	1	0.525493135	-0.533409258	0.235	0.267	1	0.029875542	-0.861957689	0	0.226	0.525493135	0.058858536
648	ENSDARG00000035810	rgcc	1	0.006604222	1.493318985	0.294	0.101	1	0.065069565	0.913619155	0.176	0.062	0.065069565	0.013164828
649	ENSDARG00000035859	angptl4	1	0.00017436	0.394660552	0.235	0.032	0.000459621	2.08E-08	0.870463716	0.412	0.04	0.00017436	4.17E-08
650	ENSDARG00000035907	fam49al	1	0.077325428	-0.911162631	0.176	0.336	1	0.038950857	-0.882883744	0.059	0.277	0.077325428	0.076384544
651	ENSDARG00000035970	ptprn2	1	0.313230813	-0.592638507	0.176	0.263	1	0.097482789	-0.682443047	0.059	0.232	0.313230813	0.185462685
652	ENSDARG00000036028	arrdc3b	1	0.156074236	-0.58119951	0.235	0.378	1	0.290331784	-0.481128714	0.235	0.339	0.290331784	0.287789304
653	ENSDARG00000036036	mdka	1	0.000350222	0.417176039	0.412	0.101	0.829183669	3.76E-05	1.094297146	0.353	0.062	0.000350222	7.52E-05
654	ENSDARG00000036058	gnao1b	1	0.275807811	-0.42670632	0.176	0.281	1	0.982796889	-0.529676888	0.176	0.153	0.982796889	0.475545673
655	ENSDARG00000036161	hnrnpa0l	1	0.583223463	-0.295472625	0.647	0.622	1	0.229927291	-0.429322411	0.647	0.616	0.583223463	0.406988022
656	ENSDARG00000036162	hnrnpa0b	1	0.150518206	-0.758546671	0.412	0.484	1	0.67473959	-0.38852753	0.529	0.475	0.67473959	0.278380682
657	ENSDARG00000036295	golga7ba	1	0.50440031	-0.649242962	0.294	0.318	1	0.067377366	-1.083940971	0.235	0.39	0.50440031	0.130215023
658	ENSDARG00000036375	cyfip2	1	0.123815776	-0.544205961	0.059	0.207	1	0.75633954	-0.418560282	0.176	0.181	0.75633954	0.232301205
659	ENSDARG00000036386	rbm4.1	1	0.070238493	-0.557854089	0	0.166	1	0.629092607	-0.436080403	0.176	0.198	0.629092607	0.135543541
660	ENSDARG00000036394	pop7	1	0.3190402	-0.454738868	0.176	0.253	1	0.295993693	-0.470043013	0.235	0.299	0.3190402	0.50437512
661	ENSDARG00000036438	ndufv1	1	0.357804984	-0.429017702	0.118	0.198	1	0.134282048	-0.587686201	0.059	0.203	0.357804984	0.250532427
662	ENSDARG00000036456	anxa4	1	0.00475274	0.391774531	0.294	0.083	1.81E-07	8.21E-12	0.733343445	0.529	0.04	0.00475274	1.64E-11
663	ENSDARG00000036505	syt4	1	0.011418902	-0.984863764	0.235	0.521	1	0.003748153	-1.329180206	0.059	0.412	0.011418902	0.007482257
664	ENSDARG00000036577	atp6v0cb	1	0.02581758	-0.853975862	0.588	0.747	1	0.00875765	-1.064806351	0.353	0.65	0.02581758	0.017438603
665	ENSDARG00000036584	st8sia5	1	0.195006165	-0.753756958	0.235	0.336	1	0.168959621	-0.621246532	0.235	0.356	0.195006165	0.309371888
666	ENSDARG00000036588	mhc1zba	1	0.043733438	0.505700198	0.353	0.157	1	0.001674801	0.687028869	0.529	0.181	0.043733438	0.003346798
667	ENSDARG00000036593	kdm2ba	1	0.209396796	-0.691475837	0.118	0.23	1	0.093742249	-0.771281015	0.059	0.22	0.209396796	0.178696889
668	ENSDARG00000036754	hmgn3	1	0.64840512	-0.362586878	0.412	0.392	1	0.046560682	-0.792468128	0.235	0.441	0.64840512	0.090953467
669	ENSDARG00000036816	pou2f2a	1	0.109820159	-0.880076366	0	0.134	1	0.257572295	-0.781378031	0.059	0.153	0.257572295	0.20757985
670	ENSDARG00000036878	sh3bgrl2	1	0.742628086	-0.32287414	0.118	0.134	1	0.351251942	-0.345542931	0.059	0.136	0.742628086	0.579125957
671	ENSDARG00000037020	kif1b	1	0.079327566	-0.854498099	0.176	0.341	1	0.15104549	-0.690314505	0.118	0.26	0.15104549	0.152362269
672	ENSDARG00000037038	psmc6	1	0.764566456	-0.308746945	0.235	0.226	1	0.028987905	-0.891216731	0.059	0.294	0.764566456	0.057135512
673	ENSDARG00000037071	rps26	1	0.029347039	0.275785436	1	0.862	1	0.003320791	0.416761579	1	0.893	0.029347039	0.006630554
674	ENSDARG00000037238	smad5	1	0.486741467	0.325795244	0.176	0.12	1	0.406705484	0.251391379	0.176	0.113	0.486741467	0.648001617
675	ENSDARG00000037318	ddost	1	0.88768047	-0.40307055	0.235	0.207	1	0.983030654	-0.263902321	0.176	0.158	0.983030654	0.987384323
676	ENSDARG00000037555	atoh8	1	0.001107873	0.31040514	0.235	0.041	0.001211201	5.49E-08	0.386568509	0.294	0.017	0.001107873	1.10E-07
677	ENSDARG00000037559	uba1	1	0.591556644	-0.412473445	0.235	0.253	1	0.348945351	-0.339576086	0.118	0.203	0.591556644	0.576127844
678	ENSDARG00000037633	leng1	1	0.290851074	-0.466164179	0.059	0.152	1	0.500607031	-0.464194008	0.118	0.164	0.500607031	0.497107801
679	ENSDARG00000037746	actb1	1	0.044182658	-1.012428316	0.412	0.576	1	0.086930273	-0.717952586	0.647	0.661	0.086930273	0.086413209
680	ENSDARG00000037773	rybpa	1	0.096749584	-0.508332443	0	0.143	1	0.146355559	-0.360835343	0	0.113	0.146355559	0.184138686
681	ENSDARG00000037789	pvalb1	1	0.001393867	-0.761555914	1	1	1	0.076269482	-0.359232183	1	0.994	0.076269482	0.002785791
682	ENSDARG00000037790	pvalb8	1	0.274864955	-0.672612035	0.235	0.318	1	0.018030251	0.315050108	0.471	0.203	0.274864955	0.035735413
683	ENSDARG00000037838	unkl	1	0.942918921	-0.33285019	0.118	0.111	1	0.948754415	-0.257713046	0.118	0.102	0.948754415	0.99674175
684	ENSDARG00000037962	psmb7	1	0.165997935	-0.491170555	0.294	0.415	1	0.265229168	-0.639567579	0.294	0.339	0.265229168	0.304440555
685	ENSDARG00000037965	srrm2	1	0.96519493	-0.359994585	0.294	0.253	1	0.651096008	-0.425812108	0.176	0.203	0.96519493	0.878266004
686	ENSDARG00000037968	fus	1	0.261424216	-0.445283006	0.059	0.152	1	0.553200727	-0.392426889	0.118	0.158	0.553200727	0.454505811
687	ENSDARG00000037997	tubb5	1	0.182973956	-0.980946855	0.294	0.424	1	0.183009418	-0.981330795	0.235	0.367	0.183009418	0.332468444
688	ENSDARG00000038030	rbx1	1	0.185945825	-0.54723349	0.529	0.525	1	0.227576948	-0.402197079	0.353	0.446	0.227576948	0.3373158
689	ENSDARG00000038059	grb2b	1	0.360504303	-0.504323243	0.118	0.189	1	0.802910594	-0.293484301	0.235	0.175	0.802910594	0.591045254
690	ENSDARG00000038076	romo1	1	0.009923903	0.504614406	0.882	0.608	1	0.011517643	0.398644853	0.941	0.655	0.011517643	0.019749322
691	ENSDARG00000038141	atf4b	1	0.009698096	-0.971602084	0.353	0.59	1	0.268107197	-0.49276801	0.471	0.525	0.268107197	0.019302138
692	ENSDARG00000038153	lgals2b	1	0.13423484	-0.731954974	0.059	0.217	1	0.725204395	-0.417056194	0.294	0.22	0.725204395	0.250450688
693	ENSDARG00000038154	isca2	1	0.0961574	-0.672049477	0.059	0.23	1	0.847077127	-0.280147074	0.235	0.22	0.847077127	0.183068555
694	ENSDARG00000038312	rcl1	1	0.004568854	0.446767442	0.235	0.055	1	0.00120257	0.346511176	0.235	0.04	0.004568854	0.002403693
695	ENSDARG00000038566	gnptg	1	0.753534489	-0.308691434	0.176	0.184	1	0.224483738	-0.389875685	0.059	0.164	0.753534489	0.398574527
696	ENSDARG00000038574	scg2b	1	0.189521586	-0.869087128	0.412	0.493	1	0.148567014	-1.027760183	0.235	0.39	0.189521586	0.275061871
697	ENSDARG00000038615	pip4p1a	1	0.257696932	-0.315465852	0.059	0.161	1	0.053046148	-0.560465114	0	0.186	0.257696932	0.103278403
698	ENSDARG00000038635	magoh	1	0.304810879	-0.470129047	0.118	0.207	1	0.195791021	-0.564252094	0.176	0.288	0.304810879	0.353247917
699	ENSDARG00000038655	ajap1	1	0.509500024	-0.551169543	0.235	0.143	1	0.425568059	-0.45005877	0.059	0.119	0.509500024	0.670027945
700	ENSDARG00000038859	rgs20	1	0.287511649	-0.390427396	0.059	0.147	1	0.099594535	-0.47036486	0	0.141	0.287511649	0.189269998
701	ENSDARG00000038941	ppp1r1c	1	0.539482061	-0.418395179	0.235	0.276	1	0.199591411	-0.592498421	0.118	0.249	0.539482061	0.359346091
702	ENSDARG00000039150	lgmn	1	0.095394043	-0.731323174	0.176	0.346	1	0.068747275	-0.83682744	0.118	0.299	0.095394043	0.132768361
703	ENSDARG00000039215	arrb2a	1	0.703074722	-0.296553077	0.118	0.143	1	0.267021073	-0.389669923	0.059	0.153	0.703074722	0.462741893
704	ENSDARG00000039268	emc4	1	0.776053431	-0.316509914	0.294	0.286	1	0.15833999	-0.606207458	0.176	0.316	0.776053431	0.291608427
705	ENSDARG00000039269	arg2	1	0.096749584	-0.594085938	0	0.143	1	0.797684443	-0.360494012	0.118	0.13	0.797684443	0.184138686
706	ENSDARG00000039483	si:dkey-51a16.9	1	0.975519618	-0.25280018	0.118	0.111	1	0.773792943	-0.277911384	0.118	0.13	0.975519618	0.948830367
707	ENSDARG00000039502	eef1a1a	1	0.717424844	-0.374172673	0.294	0.29	1	0.455551567	-0.459428342	0.176	0.232	0.717424844	0.703575903
708	ENSDARG00000039601	ier3ip1	1	0.568548509	-0.322126812	0.176	0.212	1	0.279906873	-0.534993555	0.176	0.271	0.568548509	0.481465889
709	ENSDARG00000039729	asap1b	1	0.455554994	-0.558662522	0.176	0.23	1	0.746103011	-0.314423844	0.235	0.175	0.746103011	0.703579635
710	ENSDARG00000039757	mcfd2	1	0.327673708	-0.480682001	0.059	0.138	1	0.072893587	-0.552938886	0	0.164	0.327673708	0.1404737
711	ENSDARG00000039872	lamtor2	1	0.14134274	-0.597387656	0.176	0.3	1	0.438716243	-0.353862949	0.235	0.271	0.438716243	0.262707711
712	ENSDARG00000039880	arpp19b	1	0.19836006	-0.472220899	0.059	0.171	1	0.320758522	-0.366090852	0.059	0.141	0.320758522	0.357373407
713	ENSDARG00000039913	tmem147	1	0.033883131	-0.630514277	0	0.217	1	0.977063901	-0.303926609	0.176	0.153	0.977063901	0.066618195
714	ENSDARG00000039914	gapdhs	1	0.014459402	-0.666589768	0.588	0.825	1	0.014617415	-0.619007448	0.647	0.746	0.014617415	0.02870973
715	ENSDARG00000039931	slc25a33	1	0.027285677	0.26046367	0.353	0.138	1	0.321198319	-0.403054921	0.059	0.147	0.321198319	0.053826845
716	ENSDARG00000039969	akirin1	1	0.214240298	-0.510741622	0.059	0.166	1	0.471482855	-0.309921074	0.118	0.181	0.471482855	0.382581691
717	ENSDARG00000040001	fryl	1	0.065834021	-0.692136529	0	0.171	1	0.243411655	-0.658033437	0.059	0.158	0.243411655	0.127333924
718	ENSDARG00000040021	ebag9	1	0.295316804	-0.313704144	0.059	0.143	1	0.425568059	-0.251751801	0.059	0.119	0.425568059	0.503421594
719	ENSDARG00000040031	tardbp	1	0.244042328	-0.512569972	0.235	0.332	1	0.492055839	-0.528673619	0.294	0.299	0.492055839	0.428527998
720	ENSDARG00000040039	pttg1ipb	1	0.000220776	0.500879978	0.176	0.018	0.000155895	7.07E-09	0.684426663	0.353	0.023	0.000220776	1.41E-08
721	ENSDARG00000040059	gbp	1	0.030272815	0.461282776	0.529	0.29	1	0.000550536	0.491205181	0.765	0.305	0.030272815	0.001100769
722	ENSDARG00000040121	psma2	1	0.281302086	-0.505926872	0.235	0.304	1	0.301217465	-0.526084778	0.235	0.299	0.301217465	0.483473309
723	ENSDARG00000040156	grm4	1	0.208656411	-0.684502046	0.059	0.171	1	0.492992043	-0.275013148	0.059	0.107	0.492992043	0.373775324
724	ENSDARG00000040190	qdpra	1	0.815153884	-0.328900845	0.118	0.129	1	0.170617394	-0.476769423	0	0.102	0.815153884	0.312124494
725	ENSDARG00000040286	ubl7b	1	0.409422376	-0.390271646	0.059	0.12	1	0.790095626	-0.352091029	0.176	0.175	0.790095626	0.65121807
726	ENSDARG00000040287	ywhabl	1	0.005055153	-0.77760272	0.529	0.7	1	0.131097966	-0.572899055	0.529	0.582	0.131097966	0.010084752
727	ENSDARG00000040291	cadm4	1	0.346649158	-0.684721097	0.176	0.24	1	0.033273063	-1.064723589	0.059	0.288	0.346649158	0.065439029
728	ENSDARG00000040295	apoeb	1	0.983391942	-0.335162611	0.118	0.106	1	0.787077825	-0.371817079	0.235	0.181	0.983391942	0.954664148
729	ENSDARG00000040440	snrpd2	1	0.559635641	-0.279227293	0.294	0.332	1	0.724514531	-0.408033483	0.353	0.316	0.724514531	0.806079231
730	ENSDARG00000040503	sb:cb81	1	4.85E-05	0.744706952	0.176	0.014	9.22E-14	4.18E-18	1.718400266	0.471	0.006	4.85E-05	8.36E-18
731	ENSDARG00000040657	wipi1	1	0.08517329	-0.480756677	0	0.152	1	0.827814921	-0.257071701	0.118	0.13	0.827814921	0.163092091
732	ENSDARG00000040684	plcd4b	1	0.079890507	-0.637190833	0	0.157	1	0.4822448	-0.332457386	0.059	0.107	0.4822448	0.15339852
733	ENSDARG00000040713	sirt7	1	0.092077414	0.250845839	0.294	0.129	1	0.003004636	0.278461035	0.412	0.119	0.092077414	0.006000244
734	ENSDARG00000040822	fundc1	1	0.004500769	-1.204948115	0.118	0.442	1	0.454948669	-0.647076076	0.471	0.412	0.454948669	0.00898128
735	ENSDARG00000040874	add3a	1	0.01485609	0.318978785	0.235	0.065	1	0.034889115	0.379724204	0.353	0.147	0.034889115	0.029491477
736	ENSDARG00000040988	tpi1b	1	0.015479352	-0.892037406	0.294	0.539	1	0.71295696	-0.384732031	0.529	0.435	0.71295696	0.030719093
737	ENSDARG00000041071	jagn1a	1	0.41888539	-0.472237908	0.118	0.175	1	0.43393641	-0.327559867	0.118	0.186	0.43393641	0.66230581
738	ENSDARG00000041150	slc17a6b	1	0.38361006	0.26173468	0.235	0.161	1	0.380059068	-0.286526998	0.059	0.136	0.38361006	0.61567324
739	ENSDARG00000041203	drap1	1	0.420511593	-0.328901856	0.176	0.244	1	0.815273945	-0.331901931	0.294	0.26	0.815273945	0.664193186
740	ENSDARG00000041314	ndufb9	1	0.807251878	-0.302445143	0.588	0.461	1	0.066626741	-0.705867983	0.294	0.463	0.807251878	0.128814359
741	ENSDARG00000041323	csdc2a	1	0.010876218	-0.938701915	0.118	0.419	1	0.296446181	-0.45466988	0.176	0.277	0.296446181	0.021634143
742	ENSDARG00000041391	tmed10	1	0.337577143	-0.489584247	0.294	0.369	1	0.446730683	-0.331573859	0.235	0.311	0.446730683	0.561195959
743	ENSDARG00000041450	rab11a	1	0.539204344	-0.272993305	0.294	0.341	1	0.919482888	-0.297496202	0.412	0.311	0.919482888	0.787667363
744	ENSDARG00000041623	mt2	1	0.083103399	1.056223664	0.471	0.276	1	0.358932346	-0.508484605	0.118	0.209	0.358932346	0.159300624
745	ENSDARG00000041665	mkrn1	1	0.674844108	-0.417246075	0.235	0.253	1	0.329301247	-0.3984032	0.118	0.215	0.674844108	0.550163183
746	ENSDARG00000041689	usf1	1	0.056553853	-0.726565907	0.118	0.309	1	0.116179332	-0.661642387	0.176	0.328	0.116179332	0.109909369
747	ENSDARG00000041750	ccdc92	1	0.055697531	-0.601853317	0.059	0.276	1	0.40672418	-0.566002257	0.235	0.277	0.40672418	0.108292847
748	ENSDARG00000041921	hsbp1b	1	0.599815818	-0.261186348	0.353	0.387	1	0.716043866	-0.289596637	0.412	0.373	0.716043866	0.83985262
749	ENSDARG00000041925	cryba2b	1	0.612237841	-0.551507084	0.118	0.147	1	0.164071559	-0.548270169	0.529	0.661	0.612237841	0.301223641
750	ENSDARG00000042045	hmg20b	1	0.070238493	-0.534224944	0	0.166	1	0.379923349	-0.378895656	0.059	0.124	0.379923349	0.135543541
751	ENSDARG00000042115	tmem198a	1	0.526205403	-0.377304622	0.059	0.101	1	0.146355559	-0.437305579	0	0.113	0.526205403	0.271291169
752	ENSDARG00000042123	nudt3b	1	0.635696373	-0.290874375	0.118	0.152	1	0.170617394	-0.369330525	0	0.102	0.635696373	0.312124494
753	ENSDARG00000042128	pacsin1b	1	0.16033818	-0.664099353	0.059	0.184	1	0.243411151	-0.693460054	0.059	0.158	0.243411151	0.294968029
754	ENSDARG00000042236	atrx	1	0.056681946	-0.847920718	0.235	0.401	1	0.409774581	-0.354359799	0.294	0.362	0.409774581	0.11015105
755	ENSDARG00000042410	rab40b	1	0.178811161	-0.65820141	0.059	0.18	1	0.104888195	-0.707415117	0.059	0.215	0.178811161	0.198774857
756	ENSDARG00000042428	gstt1a	1	0.000859576	0.254388835	0.176	0.023	1	0.001353347	0.282368255	0.235	0.04	0.001353347	0.001718413
757	ENSDARG00000042534	rsrc2	1	0.529980789	-0.455067102	0.176	0.217	1	1	-0.348093209	0.235	0.198	1	0.779081942
758	ENSDARG00000042539	ywhaqa	1	0.106498765	-0.743998366	0.353	0.438	1	0.114604383	-0.714136152	0.353	0.441	0.114604383	0.201655543
759	ENSDARG00000042777	ndufa11	1	0.517111259	-0.563348022	0.412	0.369	1	0.438121305	-0.363610167	0.235	0.299	0.517111259	0.684292332
760	ENSDARG00000042837	atp1b3b	1	0.910573802	-0.292926777	0.176	0.175	1	0.135546828	-0.483550365	0	0.119	0.910573802	0.252720713
761	ENSDARG00000042948	dnajc5aa	1	0.109404347	-0.768882826	0.353	0.461	1	0.199309323	-0.672268868	0.294	0.384	0.199309323	0.206839382
762	ENSDARG00000042961	zgc:100920	1	0.974465063	-0.398058728	0.353	0.3	1	0.36246721	-0.392969983	0.176	0.277	0.974465063	0.593551941
763	ENSDARG00000042969	znf1035	1	0.019244631	0.330140945	0.235	0.069	1	0.4822448	-0.308977642	0.059	0.107	0.4822448	0.038118906
764	ENSDARG00000043102	lxn	1	0.088679686	0.575968437	0.294	0.157	1	0.000461685	0.960253972	0.412	0.113	0.088679686	0.000923156
765	ENSDARG00000043154	ucp2	1	0.000564778	0.780014677	0.882	0.456	1	0.057670531	0.448053842	0.765	0.452	0.057670531	0.001129236
766	ENSDARG00000043257	ckbb	1	0.012397194	-0.71421036	0.588	0.774	1	0.004131643	-1.230186534	0.706	0.712	0.012397194	0.008246215
767	ENSDARG00000043313	ank2b	1	0.580948454	-0.319635308	0.235	0.276	1	0.767364484	-0.545226652	0.294	0.266	0.767364484	0.824395802
768	ENSDARG00000043448	itm2ca	1	0.217633174	-0.581574436	0.176	0.29	1	0.087747897	-0.559606873	0.059	0.232	0.217633174	0.167796101
769	ENSDARG00000043457	gapdh	1	0.481355697	-0.347330443	0.412	0.433	1	0.848819026	-0.541787787	0.588	0.412	0.848819026	0.731008087
770	ENSDARG00000043465	atp6v1b2	1	0.279380828	-0.423893028	0.118	0.226	1	0.68254772	-0.344783112	0.176	0.192	0.68254772	0.480708009
771	ENSDARG00000043474	atp2b3a	1	0.68491525	-0.385567642	0.118	0.143	1	0.684876687	-0.326539382	0.118	0.141	0.68491525	0.900697298
772	ENSDARG00000043484	ube2d2	1	0.051570688	-0.665900255	0.235	0.424	1	0.978732487	-0.33079247	0.412	0.339	0.978732487	0.10048184
773	ENSDARG00000043485	si:ch211-22i13.2	1	0.050668392	-0.626047818	0	0.189	1	0.741001373	-0.434326693	0.176	0.181	0.741001373	0.098769497
774	ENSDARG00000043509	rpl11	1	0.000325565	0.473955127	1	0.968	1	0.00018072	0.49062397	1	0.966	0.000325565	0.000361408
775	ENSDARG00000043510	vamp4	1	0.499685177	-0.328545017	0.118	0.166	1	0.304311642	-0.441349021	0.118	0.209	0.499685177	0.516017709
776	ENSDARG00000043732	cops4	1	0.480382278	-0.475465122	0.176	0.221	1	0.783185821	-0.307377765	0.235	0.232	0.783185821	0.729997423
777	ENSDARG00000043821	klf7b	1	0.162193181	-0.647184417	0.294	0.415	1	0.394884639	-0.505037697	0.353	0.39	0.394884639	0.298079734
778	ENSDARG00000043835	rab3ab	1	0.082583446	-0.668641587	0.059	0.23	1	0.840208101	-0.281437124	0.118	0.124	0.840208101	0.158346867
779	ENSDARG00000043848	sod1	1	0.04609659	0.284693683	0.882	0.488	1	0.486591918	-0.326131899	0.471	0.463	0.486591918	0.090068284
780	ENSDARG00000043857	ufm1	1	0.952729166	-0.305695137	0.294	0.24	1	0.96067703	-0.283618494	0.353	0.26	0.96067703	0.997765468
781	ENSDARG00000043864	nptnb	1	0.919381927	-0.317622151	0.235	0.212	1	0.523417876	-0.486849887	0.118	0.164	0.919381927	0.772869479
782	ENSDARG00000043932	stmn4l	1	0.136907518	-1.083107435	0.294	0.387	1	0.030960657	-1.187540515	0.176	0.412	0.136907518	0.060962751
783	ENSDARG00000044056	ahi1	1	0.73785896	-0.366688727	0.118	0.134	1	0.06736592	-0.625522151	0	0.169	0.73785896	0.130193674
784	ENSDARG00000044153	ppp1cb	1	0.94620366	-0.302453803	0.294	0.258	1	0.781389032	-0.265290216	0.294	0.22	0.94620366	0.952209245
785	ENSDARG00000044488	pak1ip1	1	0.07009889	0.25428208	0.176	0.06	1	0.000203673	0.291867855	0.294	0.045	0.07009889	0.000407305
786	ENSDARG00000044511	etv5b	1	5.86E-05	0.530469867	0.235	0.028	1	0.001155865	0.453664534	0.235	0.04	0.001155865	0.00011716
787	ENSDARG00000044540	fkbp2	1	0.21653494	-0.547674716	0.176	0.295	1	0.466802658	-0.353079088	0.176	0.232	0.466802658	0.386182499
788	ENSDARG00000044573	cdc42	1	0.631320178	-0.336462573	0.706	0.567	1	0.202939125	-0.293957803	0.529	0.559	0.631320178	0.364693961
789	ENSDARG00000044601	rtn4a	1	0.879552716	-0.341317507	0.471	0.392	1	0.835480443	-0.455122537	0.529	0.401	0.879552716	0.972933315
790	ENSDARG00000044669	hp1bp3	1	0.121268386	-0.49839627	0.529	0.641	1	0.348884743	-0.372394135	0.706	0.627	0.348884743	0.227830751
791	ENSDARG00000044751	ddt	1	0.779673803	-0.332748558	0.235	0.23	1	0.947231755	-0.286645311	0.294	0.237	0.947231755	0.951456367
792	ENSDARG00000044902	atp2b2	1	0.558451731	-0.381631389	0.529	0.336	1	0.244138113	-0.838049385	0.176	0.266	0.558451731	0.428672808
793	ENSDARG00000045014	tuba2	1	0.010589648	-0.977395347	0.118	0.433	1	0.068828834	-0.734126931	0.235	0.424	0.068828834	0.021067155
794	ENSDARG00000045131	id4	1	0.009153759	-1.266542912	0.059	0.359	1	0.241839378	-0.580895842	0.235	0.35	0.241839378	0.018223727
795	ENSDARG00000045132	vdac1	1	0.048496275	-0.596669544	0.647	0.664	1	0.309276148	-0.389359848	0.706	0.61	0.309276148	0.094640661
796	ENSDARG00000045146	tomm22	1	0.573130438	-0.271386834	0.176	0.23	1	0.95154219	-0.311445216	0.235	0.203	0.95154219	0.817782377
797	ENSDARG00000045150	csnk1e	1	0.106018599	-0.639308571	0.059	0.212	1	0.194698039	-0.457686324	0.059	0.186	0.194698039	0.200797254
798	ENSDARG00000045248	h3f3d	1	0.0006631	-0.598284109	1	0.954	1	0.001916338	-0.545378393	1	0.921	0.001916338	0.001325761
799	ENSDARG00000045316	map7d2b	1	0.02525735	-0.809033751	0.118	0.359	1	0.54204113	-0.36379546	0.294	0.316	0.54204113	0.049876767
800	ENSDARG00000045359	elocb	1	0.03269004	-0.762571491	0.353	0.502	1	0.102502236	-0.625363344	0.353	0.441	0.102502236	0.064311441
801	ENSDARG00000045373	pabpn1	1	0.289619676	-0.442581234	0.294	0.373	1	0.69277291	-0.281435738	0.412	0.412	0.69277291	0.495359796
802	ENSDARG00000045399	cct5	1	0.291850752	-0.466654694	0.471	0.484	1	0.875297908	-0.274667554	0.647	0.452	0.875297908	0.498524643
803	ENSDARG00000045402	commd3	1	0.083616842	0.338554206	0.294	0.134	1	0.085256835	-0.493222096	0	0.153	0.085256835	0.160241907
804	ENSDARG00000045415	gnal	1	0.150435398	-0.444543311	0	0.111	1	0.448926048	-0.258841441	0.059	0.124	0.448926048	0.278239987
805	ENSDARG00000045420	epdr1	1	0.530356944	-0.265733805	0.294	0.184	1	0.391951491	-0.553710245	0.176	0.237	0.530356944	0.630277011
806	ENSDARG00000045618	clta	1	0.115613933	-0.713597842	0.412	0.479	1	0.053621905	-0.749012008	0.353	0.475	0.115613933	0.104368501
807	ENSDARG00000045639	elavl4	1	8.68E-05	-1.080409453	0.529	0.871	1	0.001362143	-1.004920667	0.765	0.808	0.001362143	0.000173564
808	ENSDARG00000045877	ube2nb	1	0.301424736	-0.552948493	0.294	0.336	1	0.278092036	-0.482533473	0.235	0.328	0.301424736	0.478848892
809	ENSDARG00000045914	si:ch211-51e12.7	1	0.454710214	-0.58576646	0.294	0.313	1	0.8809209	-0.329666191	0.353	0.266	0.8809209	0.702659049
810	ENSDARG00000045928	psma4	1	0.334252721	-0.489948237	0.353	0.392	1	0.813675337	-0.340862069	0.412	0.333	0.813675337	0.556780561
811	ENSDARG00000045944	slc6a1a	1	0.658016911	-0.483980346	0.118	0.143	1	0.711063461	-0.563488645	0.118	0.136	0.711063461	0.883047567
812	ENSDARG00000045945	syn2a	1	0.162141217	-0.7760119	0.294	0.387	1	0.018414775	-0.947910504	0.059	0.322	0.162141217	0.036490447
813	ENSDARG00000046106	rab10	1	0.740366516	-0.330413881	0.412	0.382	1	0.588334327	-0.355610434	0.294	0.311	0.740366516	0.830531374
814	ENSDARG00000046132	dynlt3	1	0.199335912	-0.321161972	0.235	0.364	1	0.105164289	-0.484939617	0.235	0.446	0.199335912	0.19926905
815	ENSDARG00000051748	ccnd2a	1	0.000205437	0.474488472	0.294	0.055	1	0.00182879	0.492974502	0.294	0.068	0.00182879	0.000410832
816	ENSDARG00000051824	tmeff2a	1	0.193202361	-0.643243468	0.059	0.175	1	0.062233524	-0.726397645	0	0.175	0.193202361	0.120594036
817	ENSDARG00000051852	kcnc1a	1	0.782991228	-0.263913915	0.235	0.18	1	0.670486515	-0.328897519	0.118	0.147	0.782991228	0.891420863
818	ENSDARG00000051875	islr2	1	0.03041264	-1.113602455	0.294	0.539	1	0.014505637	-1.195330487	0.235	0.52	0.03041264	0.02880086
819	ENSDARG00000052244	zgc:158564	1	0.366259989	-0.346224155	0.059	0.129	1	0.085256835	-0.597621933	0	0.153	0.366259989	0.163244942
820	ENSDARG00000052377	psmd12	1	0.103086267	-0.495346145	0	0.138	1	0.092160077	-0.400634417	0	0.147	0.103086267	0.175826673
821	ENSDARG00000052480	pdcd11	1	0.027629027	0.594622737	0.176	0.046	1	0.000102774	0.456929126	0.235	0.028	0.027629027	0.000205537
822	ENSDARG00000052567	tmem35	1	0.05778943	-0.587536866	0	0.18	1	0.317050199	-0.43684066	0.059	0.141	0.317050199	0.112239243
823	ENSDARG00000052594	nkiras2	1	0.44096172	-0.321064428	0.059	0.115	1	0.116228858	-0.511863542	0	0.13	0.44096172	0.218948568
824	ENSDARG00000052644	ca10a	1	0.950330179	-0.402755231	0.294	0.263	1	0.275419915	-0.677827603	0.118	0.215	0.950330179	0.474983701
825	ENSDARG00000052649	ube2ia	1	0.4022802	-0.476101155	0.176	0.23	1	0.111931951	-0.760536448	0.235	0.362	0.4022802	0.21133514
826	ENSDARG00000052673	sept7b	1	0.76403785	-0.302697266	0.176	0.189	1	0.37686689	-0.424351014	0.118	0.192	0.76403785	0.611705128
827	ENSDARG00000052690	arrdc3a	1	0.894799502	-0.264549076	0.353	0.286	1	0.619098263	-0.268862577	0.412	0.288	0.894799502	0.854913867
828	ENSDARG00000052695	nr2f1a	1	0.183576058	-0.998689791	0.059	0.175	1	0.387917797	-1.266176461	0.118	0.181	0.387917797	0.333451947
829	ENSDARG00000052712	suclg1	1	0.755778613	-0.414052565	0.294	0.276	1	0.723467248	-0.509565484	0.294	0.266	0.755778613	0.923529637
830	ENSDARG00000052728	sltm	1	0.294148359	-0.526973442	0.294	0.364	1	0.447917752	-0.479683212	0.294	0.339	0.447917752	0.501773461
831	ENSDARG00000052769	glrbb	1	0.164591205	-0.765919326	0.118	0.249	1	0.564805755	-0.587540978	0.176	0.209	0.564805755	0.302092144
832	ENSDARG00000052840	ndufs4	1	0.157668001	-0.602921109	0.176	0.313	1	0.149467095	-0.724225027	0.176	0.299	0.157668001	0.276593777
833	ENSDARG00000052856	khdrbs1a	1	0.020861661	-0.876153176	0.647	0.71	1	0.247086995	-0.507900771	0.824	0.689	0.247086995	0.041288113
834	ENSDARG00000053122	clvs2	1	0.151736602	-0.490920689	0.059	0.203	1	0.661877586	-0.282416439	0.235	0.158	0.661877586	0.280449207
835	ENSDARG00000053194	pdzd11	1	0.155391976	-0.444136795	0.118	0.276	1	0.990399001	-0.286893742	0.294	0.237	0.990399001	0.286637286
836	ENSDARG00000053217	cox7a2a	1	0.393561022	-0.298045248	0.588	0.585	1	0.522023143	-0.263441606	0.529	0.508	0.522023143	0.632231766
837	ENSDARG00000053254	mylpfa	1	0.011652166	-0.59044059	1	0.991	1	0.267863424	-0.250656714	0.941	0.966	0.267863424	0.02316856
838	ENSDARG00000053291	pnrc2	1	0.125263174	-0.297729424	0.824	0.945	1	0.263726403	-0.250739366	0.882	0.898	0.263726403	0.234835485
839	ENSDARG00000053301	insm1b	1	0.267798049	-0.42941117	0.059	0.161	1	0.400986165	-0.257286903	0.235	0.136	0.400986165	0.463880303
840	ENSDARG00000053358	basp1	1	0.004719158	-1.310038829	0.118	0.438	1	0.023562058	-1.028609785	0.176	0.435	0.023562058	0.009416046
841	ENSDARG00000053365	rpl31	1	9.96E-05	0.487663848	1	0.866	1	0.00837912	0.401484406	1	0.836	0.00837912	0.000199133
842	ENSDARG00000053395	cdkn2aipnl	1	0.448868714	-0.426142187	0.118	0.175	1	0.638441939	-0.30870085	0.118	0.147	0.638441939	0.696254306
843	ENSDARG00000053459	rybpb	1	0.070238493	-0.598629588	0	0.166	1	0.657481345	-0.371553013	0.118	0.141	0.657481345	0.135543541
844	ENSDARG00000053466	timmdc1	1	0.373196871	-0.33726892	0.059	0.129	1	0.719602748	-0.317244543	0.176	0.198	0.719602748	0.607117837
845	ENSDARG00000053499	isl2b	1	0.857988389	-0.594424064	0.235	0.23	1	0.302522176	-0.956219538	0.176	0.26	0.857988389	0.513524685
846	ENSDARG00000053542	kctd12.2	1	0.436929051	-0.660459865	0.059	0.115	1	0.354906875	-0.654160679	0.059	0.13	0.436929051	0.583854859
847	ENSDARG00000053547	jakmip2	1	0.160180908	-0.357261663	0	0.106	1	0.44542689	-0.449401318	0.059	0.113	0.44542689	0.294703892
848	ENSDARG00000053559	tspan3b	1	0.621784446	-0.580212185	0.176	0.198	1	0.751215802	-0.282453763	0.235	0.175	0.751215802	0.856952995
849	ENSDARG00000053684	aldob	1	5.39E-05	0.898207081	0.941	0.502	1	0.000399457	0.570004073	1	0.65	0.000399457	0.000107868
850	ENSDARG00000053753	mff	1	0.13444072	-0.587551169	0.118	0.253	1	0.130162396	-0.623786422	0.118	0.26	0.13444072	0.243382543
851	ENSDARG00000053862	crygmx	1	0.588006852	-0.406523637	0.118	0.166	1	0.282339695	-0.631708949	0.706	0.655	0.588006852	0.484963687
852	ENSDARG00000053875	cryba1b	1	0.107759192	-0.706570176	0.059	0.217	1	0.452641776	-0.439570987	0.647	0.605	0.452641776	0.20390634
853	ENSDARG00000053912	fbl	1	0.002864196	0.535805396	0.412	0.138	8.44E-07	3.83E-11	1.017698366	0.647	0.079	0.002864196	7.66E-11
854	ENSDARG00000053990	hmgb2b	1	0.284285034	-0.438146684	0.647	0.59	1	0.292762444	-0.44660696	0.529	0.571	0.292762444	0.487752087
855	ENSDARG00000054191	pgk1	1	0.5017084	-0.459023466	0.235	0.272	1	0.233456342	-0.58758949	0.176	0.271	0.5017084	0.41241082
856	ENSDARG00000054362	ccdc47	1	0.488717444	-0.279041754	0.118	0.184	1	0.859043554	-0.311212143	0.176	0.141	0.859043554	0.738590148
857	ENSDARG00000054442	cbx1b	1	0.006221466	-1.149731943	0.294	0.544	1	0.048497076	-0.871458584	0.294	0.463	0.048497076	0.012404226
858	ENSDARG00000054456	clip3	1	0.154554279	-0.643199095	0.059	0.189	1	0.530729365	-0.371557431	0.176	0.209	0.530729365	0.285221533
859	ENSDARG00000054578	arl6ip1	1	0.085257906	-0.635304727	0.588	0.654	1	0.81322319	-0.258154253	0.706	0.548	0.81322319	0.163246902
860	ENSDARG00000054696	psmb4	1	0.148364804	-0.526802175	0.176	0.323	1	0.265211377	-0.5795676	0.294	0.345	0.265211377	0.274717493
861	ENSDARG00000054749	lmo4b	1	0.315344901	-0.744633556	0.059	0.138	1	0.501562359	-0.385935331	0.235	0.147	0.501562359	0.531247396
862	ENSDARG00000054823	id3	1	0.103822847	0.85189714	0.176	0.069	1	0.001353347	0.325656532	0.235	0.04	0.103822847	0.002704863
863	ENSDARG00000054864	aplp2	1	0.597712346	-0.346640951	0.118	0.152	1	0.000263169	0.402267868	0.412	0.09	0.597712346	0.000526269
864	ENSDARG00000054907	cox7a2l	1	0.686444951	-0.26138329	0.118	0.147	1	0.008517718	0.373057318	0.294	0.085	0.686444951	0.016962885
865	ENSDARG00000054911	tmsb	1	0.002726049	-1.745285015	0.059	0.424	1	0.238069337	-0.727435193	0.412	0.452	0.238069337	0.005444667
866	ENSDARG00000055305	ret	1	0.349991393	-0.383954768	0.059	0.138	1	0.547240243	-0.504594232	0.176	0.215	0.547240243	0.577488811
867	ENSDARG00000055360	llph	1	0.008353852	0.284341331	0.235	0.06	0.839637927	3.81E-05	0.536961745	0.353	0.056	0.008353852	7.61E-05
868	ENSDARG00000055400	si:dkey-56f14.7	1	0.045501859	-0.937821697	0.059	0.267	1	0.010439904	-0.994422126	0	0.294	0.045501859	0.020770816
869	ENSDARG00000055455	gpm6aa	1	0.005420412	-1.387191008	0.353	0.65	1	0.006308869	-1.513450011	0.294	0.588	0.006308869	0.010811442
870	ENSDARG00000055510	ypel3	1	0.516560062	-0.507140475	0.176	0.212	1	0.236098907	-0.577778747	0.118	0.22	0.516560062	0.41645512
871	ENSDARG00000055524	rnf7	1	0.491194693	-0.466770332	0.412	0.373	1	0.987054097	-0.27885184	0.412	0.322	0.987054097	0.741117159
872	ENSDARG00000055536	otub1a	1	0.963030538	-0.2675978	0.176	0.161	1	0.298931947	-0.376698003	0.059	0.141	0.963030538	0.508503585
873	ENSDARG00000055543	appb	1	0.847973847	-0.366319549	0.353	0.313	1	0.406038638	-0.538551216	0.176	0.243	0.847973847	0.6472099
874	ENSDARG00000055589	s100t	1	0.39428915	-0.285177392	0.059	0.134	1	0.604786773	-0.313798529	0.118	0.073	0.604786773	0.633114367
875	ENSDARG00000055723	hsp70l	1	0.022921332	0.400809169	0.647	0.382	1	0.53893227	-1.110545875	0.294	0.299	0.53893227	0.045317277
876	ENSDARG00000055868	rsl1d1	1	0.000122508	0.747455269	0.706	0.272	1	0.001641076	0.451771329	0.647	0.254	0.001641076	0.000245002
877	ENSDARG00000055874	cpe	1	0.137232918	-0.870385909	0.471	0.512	1	0.061695243	-0.952825644	0.353	0.48	0.137232918	0.119584184
878	ENSDARG00000055875	pag1	1	0.173373888	-0.599854887	0.059	0.18	1	0.52199405	-0.500544498	0.176	0.22	0.52199405	0.316689272
879	ENSDARG00000055903	luc7l	1	0.04742188	-0.654460329	0	0.194	1	0.135546828	-0.400211356	0	0.119	0.135546828	0.092594926
880	ENSDARG00000056004	sprn	1	0.455126198	-0.645832674	0.176	0.221	1	0.774370892	-0.61354491	0.176	0.175	0.774370892	0.70311254
881	ENSDARG00000056005	dnajc18	1	0.390865739	-0.28062827	0.059	0.124	1	0.327692714	-0.401593419	0.059	0.136	0.390865739	0.548002913
882	ENSDARG00000056008	atp5mc1	1	0.2546514	-0.594564409	0.412	0.456	1	0.213584778	-0.719159353	0.353	0.401	0.2546514	0.381551099
883	ENSDARG00000056075	rca2.1	1	0.985274726	-0.354838669	0.235	0.203	1	0.16879875	-0.576628045	0.059	0.192	0.985274726	0.309104482
884	ENSDARG00000056092	si:dkey-12h9.6	1	0.090786045	-0.629306311	0	0.147	1	0.607058833	-0.526192948	0.118	0.147	0.607058833	0.173329984
885	ENSDARG00000056099	gtf2h5	1	0.08517329	-0.535070994	0	0.152	1	0.567722987	-0.269686551	0.118	0.158	0.567722987	0.163092091
886	ENSDARG00000056108	ndufa4	1	0.555439155	-0.417701042	0.118	0.157	1	0.310700497	-0.293359124	0.059	0.153	0.555439155	0.524866195
887	ENSDARG00000056119	eef1g	1	0.024173026	0.275042004	1	0.843	1	0.001066495	0.491715325	1	0.87	0.024173026	0.002131853
888	ENSDARG00000056122	gdi1	1	0.129834138	-0.606777634	0.294	0.424	1	0.092388707	-0.725226458	0.176	0.333	0.129834138	0.176241741
889	ENSDARG00000056175	scrt2	1	0.010582365	-1.123918365	0.059	0.35	1	0.214446623	-0.789187972	0.235	0.322	0.214446623	0.021052743
890	ENSDARG00000056181	ncam1a	1	0.986132194	-0.322320693	0.176	0.161	1	0.75633954	-0.370142575	0.176	0.181	0.986132194	0.94062958
891	ENSDARG00000056206	camk2g2	1	0.378076809	-0.476157704	0.118	0.194	1	0.464655183	-0.568317906	0.118	0.169	0.464655183	0.613211544
892	ENSDARG00000056235	smndc1	1	0.497675184	-0.422033499	0.294	0.323	1	0.281631128	-0.705108865	0.294	0.345	0.497675184	0.483946164
893	ENSDARG00000056262	slc35g2a	1	0.65424744	-0.308213571	0.235	0.272	1	0.848440813	-0.387952835	0.176	0.175	0.848440813	0.880455167
894	ENSDARG00000056347	rab3aa	1	0.383618132	-0.301304336	0.059	0.124	1	0.627905016	-0.333940376	0.118	0.147	0.627905016	0.620073393
895	ENSDARG00000056479	rab1bb	1	0.283550914	-0.43939078	0.118	0.217	1	0.880641182	-0.290276599	0.176	0.175	0.880641182	0.486700707
896	ENSDARG00000056481	vat1	1	0.776210082	-0.322421489	0.294	0.221	1	0.183111585	-0.702789261	0.118	0.249	0.776210082	0.332693317
897	ENSDARG00000056490	zgc:110158	1	0.319887252	-0.527408436	0.118	0.203	1	0.323868248	-0.587343376	0.059	0.136	0.323868248	0.53744665
898	ENSDARG00000056633	fgf13b	1	0.432063313	-0.447530343	0.118	0.175	1	0.22796253	-0.477918556	0.118	0.237	0.432063313	0.403958144
899	ENSDARG00000056639	carmil2	1	0.022357241	-0.829619175	0	0.244	1	0.303967557	-0.383668622	0.176	0.271	0.303967557	0.044214636
900	ENSDARG00000056649	htatsf1	1	0.902814367	-0.270537589	0.118	0.12	1	0.499532372	-0.398998104	0.118	0.169	0.902814367	0.749532153
901	ENSDARG00000056722	cd99l2	1	0.070370843	-0.913332091	0.059	0.244	1	0.372162624	-0.623939459	0.294	0.333	0.372162624	0.13578963
902	ENSDARG00000056740	tmeff1b	1	0.000652707	-1.305888688	0.353	0.645	1	0.027544691	-0.845409621	0.412	0.559	0.027544691	0.001304988
903	ENSDARG00000056744	ela2	1	0.420940776	-0.391870049	0.059	0.12	1	0.323868248	-0.525672903	0.059	0.136	0.420940776	0.542845854
904	ENSDARG00000056753	dctn1b	1	0.201166012	-0.389136841	0.059	0.175	1	0.249353766	-0.404804022	0.059	0.158	0.249353766	0.36186426
905	ENSDARG00000056765	ela2l	1	0.397935848	-0.620460289	0.176	0.244	1	0.560993136	-0.292309073	0.235	0.153	0.560993136	0.637518757
906	ENSDARG00000056783	raraa	1	0.990754537	-0.378063488	0.176	0.161	1	0.803688016	-0.453106236	0.118	0.13	0.990754537	0.961461605
907	ENSDARG00000056803	ap1s1	1	0.074918284	-0.51832234	0	0.161	1	0.350809411	-0.373152505	0.059	0.13	0.350809411	0.144223819
908	ENSDARG00000056831	gng2	1	0.002545119	-1.214563796	0.176	0.507	1	0.00359365	-1.029422934	0.235	0.571	0.00359365	0.005083761
909	ENSDARG00000056856	tax1bp1b	1	0.315215961	-0.350348023	0.118	0.221	1	0.556188808	-0.473553635	0.176	0.209	0.556188808	0.53107082
910	ENSDARG00000056862	cep63	1	0.002055775	0.359650209	0.176	0.028	0.00045342	2.06E-08	0.451440031	0.176	0	0.002055775	4.11E-08
911	ENSDARG00000056877	vamp2	1	0.00319921	-1.062030534	0.353	0.608	1	0.005665512	-1.110726984	0.353	0.576	0.005665512	0.006388185
912	ENSDARG00000057026	ran	1	0.162938913	0.257733541	0.882	0.737	1	0.081240537	0.250784387	0.941	0.661	0.162938913	0.155881049
913	ENSDARG00000057296	cbln1	1	0.116977216	-1.174649147	0	0.129	1	0.929392423	-0.712324067	0.118	0.119	0.929392423	0.220270763
914	ENSDARG00000057456	ppp3ccb	1	0.470514162	-0.359812756	0.059	0.111	1	0.416087722	-0.373022192	0.059	0.119	0.470514162	0.659046452
915	ENSDARG00000057652	dbpb	1	0.840307433	-0.304636472	0.118	0.124	1	0.711063461	-0.300922595	0.118	0.136	0.840307433	0.916515677
916	ENSDARG00000057671	epas1b	1	0.131518839	0.600632963	0.176	0.074	1	0.002557103	0.454284362	0.235	0.045	0.131518839	0.005107668
917	ENSDARG00000057782	baz2ba	1	0.114594579	-0.58901675	0.059	0.226	1	0.1521525	-0.61363781	0.118	0.254	0.1521525	0.216057241
918	ENSDARG00000057882	arpc3	1	0.27486623	-0.39962614	0.529	0.512	1	0.425244969	-0.527887073	0.529	0.469	0.425244969	0.474181016
919	ENSDARG00000057913	syt11a	1	0.000934864	-1.261081917	0.529	0.71	1	0.051390108	-0.67048548	0.529	0.599	0.051390108	0.001868855
920	ENSDARG00000057940	dido1	1	0.919847529	-0.251935564	0.294	0.263	1	0.97204452	-0.256359636	0.294	0.26	0.97204452	0.993575581
921	ENSDARG00000057992	fstb	1	0.001979967	0.43054289	0.176	0.028	1	0.00338562	0.305547752	0.118	0.011	0.00338562	0.003956014
922	ENSDARG00000058005	hgd	1	0.000420334	0.955447183	0.294	0.06	6.70E-07	3.04E-11	1.358227218	0.647	0.085	0.000420334	6.07E-11
923	ENSDARG00000058047	pafah1b3	1	0.428927749	-0.308115747	0.059	0.115	1	0.827864522	-0.2750355	0.118	0.124	0.827864522	0.673876485
924	ENSDARG00000058117	snap25b	1	0.06640213	-0.89030253	0.412	0.521	1	0.008626858	-1.290386435	0.353	0.548	0.06640213	0.017179294
925	ENSDARG00000058220	tada3l	1	0.185472528	-0.540522768	0.059	0.175	1	0.244270483	-0.407878622	0.059	0.164	0.244270483	0.336544997
926	ENSDARG00000058243	phactr3a	1	0.090786045	-0.630451343	0	0.147	1	0.263845347	-0.601882699	0.059	0.153	0.263845347	0.173329984
927	ENSDARG00000058328	lsm7	1	0.034918303	-0.830497962	0.176	0.382	1	0.433388803	-0.414018209	0.353	0.395	0.433388803	0.068617317
928	ENSDARG00000058349	polr2l	1	0.352177711	-0.411494611	0.118	0.198	1	0.638390573	-0.32062911	0.176	0.198	0.638390573	0.580326282
929	ENSDARG00000058369	mex3b	1	0.340877045	-0.360135298	0.118	0.221	1	0.361892641	-0.465936319	0.176	0.266	0.361892641	0.56555693
930	ENSDARG00000058371	krt5	1	0.209673832	-0.389945206	0.353	0.493	1	0.198628338	-0.396675903	0.706	0.734	0.209673832	0.357803459
931	ENSDARG00000058394	tagln3b	1	0.985977639	-0.286477145	0.176	0.157	1	0.739145869	-0.420609293	0.176	0.141	0.985977639	0.931955122
932	ENSDARG00000058452	abhd17c	1	0.591753952	-0.313307531	0.118	0.157	1	0.450443455	-0.279474474	0.059	0.113	0.591753952	0.697987604
933	ENSDARG00000058454	dynll1	1	0.273429019	-0.282318473	0.824	0.742	1	0.018449898	-0.840961084	0.588	0.689	0.273429019	0.036559398
934	ENSDARG00000058538	alcamb	1	0.79931789	-0.381673641	0.235	0.189	1	0.524810393	-0.461171528	0.176	0.237	0.79931789	0.774194837
935	ENSDARG00000058646	ptprna	1	0.103086267	-0.63807991	0	0.138	1	0.889827821	-0.260492536	0.176	0.147	0.889827821	0.195545755
936	ENSDARG00000058699	tmeff2b	1	0.460205584	-0.802007652	0.235	0.272	1	0.917881613	-0.661736617	0.294	0.232	0.917881613	0.708621988
937	ENSDARG00000058729	akirin2	1	0.488624046	-0.267939418	0.059	0.106	1	0.527813729	-0.349199941	0.059	0.102	0.527813729	0.738494634
938	ENSDARG00000058868	apc	1	0.346894325	-0.275376699	0.059	0.143	1	0.411394682	-0.297711973	0.059	0.119	0.411394682	0.573452977
939	ENSDARG00000058996	jam2a	1	0.00455466	1.003103206	0.118	0.014	1	0.254452897	0.311290453	0.118	0.051	0.254452897	0.009088575
940	ENSDARG00000059057	atpv0e2	1	0.029551362	-0.671683218	0.647	0.705	1	0.000832419	-1.250229503	0.353	0.65	0.029551362	0.001664145
941	ENSDARG00000059075	nip7	1	0.133540707	0.300617585	0.176	0.074	1	0.000426434	0.418235524	0.235	0.034	0.133540707	0.000852687
942	ENSDARG00000059128	uqcrh	1	0.403161087	-0.285769655	0.529	0.548	1	0.475323377	-0.367027582	0.471	0.446	0.475323377	0.643783312
943	ENSDARG00000059298	spcs1	1	0.754529656	-0.260643223	0.471	0.396	1	0.004619121	0.42044467	0.647	0.271	0.754529656	0.009216906
944	ENSDARG00000059303	hnrnpl2	1	0.594745325	-0.449300325	0.412	0.369	1	0.223804798	-0.511991613	0.118	0.22	0.594745325	0.397521008
945	ENSDARG00000059311	dpysl5b	1	0.067676606	-0.844602095	0.059	0.249	1	0.183696269	-0.776813538	0.059	0.175	0.183696269	0.13077309
946	ENSDARG00000059360	srsf3b	1	0.087310587	-0.68729005	0.118	0.304	1	0.94056469	-0.293362383	0.353	0.305	0.94056469	0.166998035
947	ENSDARG00000059367	mfap2	1	0.000219603	0.367299086	0.412	0.092	1	0.000618194	0.407081084	0.353	0.079	0.000618194	0.000439158
948	ENSDARG00000059398	myef2	1	0.62716745	-0.275333496	0.118	0.152	1	0.672892023	-0.359781174	0.176	0.192	0.672892023	0.860995889
949	ENSDARG00000059601	map1aa	1	0.028235407	-0.814179688	0.353	0.576	1	0.018469036	-1.09052376	0.294	0.503	0.028235407	0.036596966
950	ENSDARG00000059646	nt5dc2	1	0.281975496	-0.407469226	0.059	0.147	1	0.54362145	-0.401599574	0.118	0.158	0.54362145	0.484440812
951	ENSDARG00000059654	eif3ba	1	0.970724505	-0.309810539	0.588	0.438	1	0.494550707	-0.442872462	0.471	0.435	0.970724505	0.744521012
952	ENSDARG00000059680	fscn1a	1	0.184072801	-0.773969508	0.235	0.341	1	0.463095292	-0.624339499	0.235	0.271	0.463095292	0.334262806
953	ENSDARG00000059815	oaz2b	1	0.250775072	-0.597011839	0.176	0.29	1	0.391680188	-0.615264768	0.118	0.181	0.391680188	0.438662007
954	ENSDARG00000059835	zfyve27	1	0.121673514	0.374424874	0.235	0.111	1	0.197928078	-0.478369287	0.059	0.175	0.197928078	0.228542584
955	ENSDARG00000060112	sybu	1	0.317656903	-0.382478605	0.118	0.212	1	0.369706914	-0.438428986	0.118	0.192	0.369706914	0.534407897
956	ENSDARG00000060115	lrrn1	1	0.557391368	0.388422427	0.235	0.184	1	0.072893587	-0.794934932	0	0.164	0.557391368	0.1404737
957	ENSDARG00000060222	scn1ba	1	0.103754804	0.571699777	0.412	0.221	1	0.007017959	0.746105976	0.412	0.153	0.103754804	0.013986667
958	ENSDARG00000060350	apoda.2	1	0.416880122	-0.387431765	0.059	0.124	1	0.332218711	0.265380942	0.235	0.141	0.416880122	0.55406815
959	ENSDARG00000060434	map1b	1	0.023985508	-0.860489803	0	0.24	1	0.387917797	-0.520752791	0.118	0.181	0.387917797	0.047395711
960	ENSDARG00000060457	pmp22b	1	0.599183603	-0.35950906	0.412	0.304	1	0.029680238	0.289591639	0.588	0.277	0.599183603	0.058479559
961	ENSDARG00000060481	atl1	1	0.341042668	-0.478432221	0.235	0.327	1	0.105612788	-0.75121967	0.176	0.322	0.341042668	0.200071515
962	ENSDARG00000060515	zdhhc9	1	0.160180908	-0.383894328	0	0.106	1	0.993309587	-0.318501594	0.118	0.107	0.993309587	0.294703892
963	ENSDARG00000060626	dgkaa	1	0.318912866	-0.456218167	0.059	0.143	1	0.367539641	-0.437676534	0.059	0.136	0.367539641	0.536120315
964	ENSDARG00000060639	apba2b	1	0.243397601	-0.6084023	0.118	0.217	1	0.725765212	-0.467423706	0.176	0.181	0.725765212	0.42755281
965	ENSDARG00000060656	si:ch211-10a23.2	1	0.466257637	-0.328813846	0.059	0.111	1	0.116228858	-0.401604595	0	0.13	0.466257637	0.218948568
966	ENSDARG00000060679	kdm1a	1	0.079481458	-0.731078818	0.176	0.35	1	0.087592068	-0.84318308	0.118	0.282	0.087592068	0.152645614
967	ENSDARG00000060796	slc20a2	1	0.179645563	0.295008036	0.235	0.12	1	0.067864299	0.318575372	0.176	0.056	0.179645563	0.131123036
968	ENSDARG00000060853	nckap1	1	0.877007383	-0.307136702	0.176	0.166	1	0.982796889	-0.252212823	0.176	0.153	0.982796889	0.984872816
969	ENSDARG00000060915	fbxl16	1	0.05778943	-0.66131639	0	0.18	1	0.150779646	-0.577989027	0.059	0.192	0.150779646	0.112239243
970	ENSDARG00000061048	ranbp9	1	0.332925489	-0.45759281	0.118	0.198	1	0.422142496	-0.46712389	0.118	0.186	0.422142496	0.555011597
971	ENSDARG00000061099	nfasca	1	0.636064922	-0.478595613	0.176	0.203	1	0.056862794	-1.108500534	0.059	0.254	0.636064922	0.110492211
972	ENSDARG00000061187	cbx5	1	0.223647516	-0.54991943	0.412	0.442	1	0.808511337	-0.276593465	0.529	0.373	0.808511337	0.39727682
973	ENSDARG00000061228	pfdn4	1	0.032537046	0.43074424	0.588	0.3	1	0.03376214	0.393887801	0.588	0.305	0.03376214	0.064015434
974	ENSDARG00000061525	slka	1	0.522046223	-0.362425386	0.118	0.18	1	0.227238077	-0.643516224	0.059	0.164	0.522046223	0.40283901
975	ENSDARG00000061647	nrxn1a	1	0.113487022	-0.670985627	0.235	0.41	1	0.084887213	-1.053337817	0.235	0.373	0.113487022	0.162568587
976	ENSDARG00000061774	mbd3a	1	0.211454512	0.373104231	0.294	0.157	1	0.824321849	-0.252352949	0.176	0.141	0.824321849	0.378196013
977	ENSDARG00000061810	mbd3b	1	0.792306956	-0.477121347	0.235	0.221	1	0.518225203	-0.461593767	0.176	0.209	0.792306956	0.767893045
978	ENSDARG00000061817	kif1aa	1	0.390071705	-0.596550216	0.294	0.332	1	0.34373423	-0.58471894	0.235	0.294	0.390071705	0.569315239
979	ENSDARG00000061918	cplx2	1	0.257647293	-0.395816276	0.118	0.235	1	0.135663373	-0.731980305	0.118	0.254	0.257647293	0.252922196
980	ENSDARG00000061951	golgb1	1	0.23053456	-0.554072152	0.118	0.23	1	0.146355559	-0.415076088	0	0.113	0.23053456	0.271291169
981	ENSDARG00000061989	mpnd	1	0.118664959	-0.581848742	0.059	0.207	1	0.687874673	-0.288724782	0.294	0.209	0.687874673	0.223248546
982	ENSDARG00000062024	kif1ab	1	0.320092357	-0.492993693	0.118	0.207	1	0.514229969	-0.337704045	0.118	0.164	0.514229969	0.537725598
983	ENSDARG00000062108	iffo1b	1	0.470514162	-0.396235717	0.059	0.111	1	0.416087722	-0.392197922	0.059	0.119	0.470514162	0.659046452
984	ENSDARG00000062315	sik2b	1	0.012027074	0.544142665	0.176	0.041	1	0.286027204	0.314623562	0.118	0.056	0.286027204	0.023909497
985	ENSDARG00000062323	adam23a	1	0.316109929	-0.444468172	0.176	0.267	1	0.207263528	-0.625430332	0.118	0.237	0.316109929	0.371568887
986	ENSDARG00000062363	phex	1	0.058373568	0.404789632	0.176	0.055	1	0.469933059	0.398733	0.118	0.073	0.469933059	0.113339662
987	ENSDARG00000062382	snapin	1	0.395749809	-0.310552221	0.118	0.198	1	0.53886296	-0.38053057	0.118	0.158	0.53886296	0.634881706
988	ENSDARG00000062385	flcn	1	0.601881584	-0.404763174	0.118	0.152	1	0.350809411	-0.490756631	0.059	0.13	0.601881584	0.57855158
989	ENSDARG00000062510	bcl11ba	1	0.150435398	-0.846733781	0	0.111	1	0.135546828	-0.894752361	0	0.119	0.150435398	0.252720713
990	ENSDARG00000062646	tet3	1	0.160180908	-0.491397248	0	0.106	1	0.170617394	-0.415444227	0	0.102	0.170617394	0.294703892
991	ENSDARG00000062765	nsd3	1	0.141280044	-0.492894373	0	0.115	1	0.711063461	-0.383226626	0.118	0.136	0.711063461	0.262600038
992	ENSDARG00000062790	CU639469.1	1	0.702557539	-0.277905345	0.235	0.171	1	0.918701986	-0.37102845	0.176	0.147	0.918701986	0.911527982
993	ENSDARG00000062797	nell2b	1	0.139660184	-1.047776881	0.118	0.253	1	0.864171467	-0.695606546	0.235	0.209	0.864171467	0.259815401
994	ENSDARG00000062942	kcna1a	1	0.366259989	-0.471769423	0.059	0.129	1	0.170617394	-0.48974146	0	0.102	0.366259989	0.312124494
995	ENSDARG00000062991	abi1b	1	0.103086267	-0.552419764	0	0.138	1	0.35903442	-0.32898882	0.059	0.13	0.35903442	0.195545755
996	ENSDARG00000063069	gripap1	1	0.413241089	-0.370034078	0.059	0.12	1	0.629575709	-0.331402609	0.176	0.119	0.629575709	0.65571398
997	ENSDARG00000063157	mapk8ip2	1	0.08517329	-0.566528352	0	0.152	1	0.116228858	-0.51503048	0	0.13	0.116228858	0.163092091
998	ENSDARG00000063218	ppm1la	1	0.689158693	-0.330873466	0.353	0.244	1	0.125896649	-0.761140882	0.176	0.311	0.689158693	0.235943332
999	ENSDARG00000063299	pcloa	1	0.044368955	-0.761039974	0	0.198	1	0.125915146	-0.704059014	0.059	0.203	0.125915146	0.086769306
1000	ENSDARG00000063535	chd4a	1	0.175172411	-0.651788315	0.059	0.18	1	0.972091073	-0.338597856	0.176	0.164	0.972091073	0.319659449
1001	ENSDARG00000063559	pigx	1	0.298200643	-0.338155823	0.059	0.143	1	0.48760244	-0.308925084	0.059	0.107	0.48760244	0.507477663
1002	ENSDARG00000063626	ddx21	1	0.000796227	0.516980295	0.824	0.382	0.045285404	2.05E-06	1.076995174	0.824	0.316	0.000796227	4.11E-06
1003	ENSDARG00000063911	mt-atp6	1	0.175418988	-0.374355641	0.882	0.899	1	0.482668703	-0.285583144	0.941	0.847	0.482668703	0.320066154
1004	ENSDARG00000067626	ywhag1	1	0.098604862	-0.662551409	0.235	0.401	1	0.159227377	-0.695612308	0.294	0.395	0.159227377	0.187486805
1005	ENSDARG00000067981	zgc:103697	1	0.325132865	-0.324998204	0.118	0.203	1	0.169159719	-0.486119126	0.059	0.181	0.325132865	0.309704427
1006	ENSDARG00000067984	gas1b	1	0.000256029	0.407450559	0.176	0.018	1.48E-14	6.69E-19	1.760968895	0.529	0.011	0.000256029	1.34E-18
1007	ENSDARG00000067990	myhz1.1	1	0.457415792	-0.585320185	0.765	0.659	1	0.617583219	-0.275625341	0.765	0.638	0.617583219	0.705602378
1008	ENSDARG00000067996	csk	1	0.731462183	-0.28983374	0.176	0.198	1	0.952657906	-0.387130625	0.235	0.186	0.952657906	0.927887441
1009	ENSDARG00000068187	spg7	1	0.540404126	-0.294797656	0.059	0.101	1	0.681306409	-0.321476841	0.118	0.147	0.681306409	0.788771633
1010	ENSDARG00000068214	ccni	1	0.010368062	-0.552426993	0.765	0.866	1	0.002797203	-0.677525063	0.706	0.847	0.010368062	0.005586581
1011	ENSDARG00000068289	eif3k	1	0.077951622	0.348657355	0.647	0.373	1	0.037846185	0.282115276	0.647	0.345	0.077951622	0.074260036
1012	ENSDARG00000068323	astn1	1	0.185472528	-0.519802127	0.059	0.175	1	0.170617394	-0.451316695	0	0.102	0.185472528	0.312124494
1013	ENSDARG00000068365	lmx1bb	1	0.330275184	-0.83701404	0.059	0.134	1	0.379923349	-0.860369828	0.059	0.124	0.379923349	0.551468671
1014	ENSDARG00000068432	si:dkey-56m19.5	1	0.030123123	-0.897858252	0.118	0.382	1	0.035811589	-1.031464145	0.118	0.356	0.035811589	0.059338844
1015	ENSDARG00000068434	h3f3b.1	1	0.075783377	-0.641133335	0.706	0.659	1	0.042673219	-0.547360735	0.471	0.661	0.075783377	0.083525433
1016	ENSDARG00000068436	h3f3b.1	1	0.032135727	-0.558805688	0.647	0.733	1	0.062778645	-0.460741694	0.647	0.729	0.062778645	0.06323875
1017	ENSDARG00000068457	tnnt3b	1	0.823735713	-0.26988715	0.941	0.756	1	0.33858637	-0.573766737	0.941	0.734	0.823735713	0.56253201
1018	ENSDARG00000068478	gpx4a	1	0.003485697	0.280730394	0.588	0.212	1	0.953230898	-0.359364891	0.353	0.294	0.953230898	0.006959243
1019	ENSDARG00000068480	map7d2a	1	0.309191526	-0.52358896	0.118	0.198	1	0.178760007	-0.589865854	0.059	0.186	0.309191526	0.325564873
1020	ENSDARG00000068701	gpr85	1	0.076578787	-1.035053249	0.176	0.336	1	0.037354476	-0.935589578	0.118	0.333	0.076578787	0.073313595
1021	ENSDARG00000068745	map4l	1	0.264980429	-0.508607185	0.412	0.479	1	0.208546865	-0.557223051	0.235	0.367	0.264980429	0.373601935
1022	ENSDARG00000068820	h2afva	1	0.729146769	-0.26245903	0.412	0.286	1	0.72929568	-0.441287519	0.353	0.311	0.72929568	0.926638527
1023	ENSDARG00000068822	purba	1	0.387948662	-0.466903734	0.235	0.3	1	0.582229795	-0.470941894	0.176	0.209	0.582229795	0.625393159
1024	ENSDARG00000068995	h2afx1	1	0.004879766	-0.763912469	0.941	0.88	1	0.000370457	-1.113851879	0.706	0.847	0.004879766	0.000740776
1025	ENSDARG00000068996	hist2h2l	1	0.333048309	-0.473214611	0.471	0.525	1	0.082534033	-0.914975356	0.529	0.571	0.333048309	0.1582562
1026	ENSDARG00000069090	atp6v0d1	1	0.050172514	-0.69337143	0.235	0.456	1	0.039329192	-0.917986845	0.176	0.373	0.050172514	0.077111598
1027	ENSDARG00000069100	aldh9a1a.1	1	0.001211456	0.80601083	0.824	0.442	1	5.34E-05	1.02232257	0.882	0.441	0.001211456	0.000106729
1028	ENSDARG00000069297	upf3a	1	0.494113872	-0.584931339	0.353	0.346	1	0.744893973	-0.34594596	0.235	0.249	0.744893973	0.744079226
1029	ENSDARG00000069360	ppp3r1b	1	0.385297044	-0.31524497	0.294	0.396	1	0.459585204	-0.528145463	0.412	0.401	0.459585204	0.622140276
1030	ENSDARG00000069425	hsbp1a	1	0.093114475	-0.716403518	0.235	0.392	1	0.795024479	-0.335348854	0.471	0.328	0.795024479	0.177558645
1031	ENSDARG00000069432	plscr3b	1	0.526535084	-0.666266699	0.412	0.392	1	0.585681675	-0.420701993	0.588	0.486	0.585681675	0.775830973
1032	ENSDARG00000069446	dbh	1	0.47241458	-0.328696661	0.118	0.065	1	0.094187814	0.440498251	0.118	0.034	0.47241458	0.179504284
1033	ENSDARG00000069496	arl2	1	0.258854932	-0.366073098	0.059	0.152	1	0.379923349	-0.393856407	0.059	0.124	0.379923349	0.450703988
1034	ENSDARG00000069545	atg12	1	0.40934517	-0.329246921	0.059	0.124	1	0.257986412	0.288706162	0.176	0.09	0.40934517	0.449415835
1035	ENSDARG00000069600	zgc:109889	1	0.292451705	-0.513441522	0.059	0.143	1	0.397655413	-0.51479348	0.059	0.124	0.397655413	0.49937541
1036	ENSDARG00000069619	atf7ip	1	0.695262482	-0.472665877	0.294	0.286	1	0.866407643	-0.254253224	0.412	0.379	0.866407643	0.907135045
1037	ENSDARG00000069630	tat	1	0.004568854	0.691198829	0.235	0.055	1	0.87458546	-0.289179698	0.118	0.096	0.87458546	0.009116834
1038	ENSDARG00000069774	flot2b	1	0.002074316	-1.272149941	0.059	0.447	1	0.130390541	-0.684417267	0.235	0.373	0.130390541	0.004144329
1039	ENSDARG00000069790	dynll2a	1	0.286205321	-0.572655771	0.235	0.3	1	0.241147917	-0.585841699	0.118	0.22	0.286205321	0.424143516
1040	ENSDARG00000069843	kctd12.1	1	0.715514844	-0.411410094	0.118	0.083	1	0.910208572	-0.599291903	0.118	0.119	0.910208572	0.919068196
1041	ENSDARG00000069920	cox17	1	0.004668832	0.327191702	0.588	0.23	1	0.002450446	0.342231067	0.588	0.203	0.004668832	0.004894888
1042	ENSDARG00000069940	ppap2d	1	0.000165082	0.262336135	0.353	0.069	1	0.00659232	0.346954086	0.235	0.056	0.00659232	0.000330137
1043	ENSDARG00000069981	cspg5a	1	0.261886705	-0.846228271	0.176	0.258	1	0.019497211	-1.123552683	0	0.254	0.261886705	0.03861428
1044	ENSDARG00000070047	rgs4	1	0.028428383	1.196679928	0.294	0.106	1	0.287956815	0.70531479	0.176	0.096	0.287956815	0.056048593
1045	ENSDARG00000070083	atp5f1b	1	0.008923538	-0.661175493	0.765	0.802	1	0.10312465	-0.344392659	0.765	0.763	0.10312465	0.017767447
1046	ENSDARG00000070161	vamp3	1	7.43E-05	0.331769202	0.412	0.083	1	0.000257234	0.437882025	0.529	0.141	0.000257234	0.000148584
1047	ENSDARG00000070266	spock3	1	0.018973316	-1.146666508	0.294	0.53	1	0.173453138	-0.739635424	0.353	0.446	0.173453138	0.037586645
1048	ENSDARG00000070426	chac1	1	0.039469578	0.310702551	0.706	0.429	1	0.003205353	0.564082008	0.882	0.441	0.039469578	0.006400432
1049	ENSDARG00000070435	vapb	1	0.458014143	-0.41772474	0.294	0.341	1	0.110071754	-0.676556992	0.235	0.379	0.458014143	0.208027717
1050	ENSDARG00000070472	arf5	1	0.107328884	0.270207843	0.529	0.3	1	0.940499167	-0.270183421	0.412	0.339	0.940499167	0.203138279
1051	ENSDARG00000070479	tspan13b	1	0.449221099	-0.502468385	0.176	0.226	1	0.587344225	-0.458149543	0.176	0.203	0.587344225	0.696642602
1052	ENSDARG00000070491	hpcal4	1	0.473682703	-0.603852488	0.118	0.171	1	0.711063461	-0.431687244	0.118	0.136	0.711063461	0.722990103
1053	ENSDARG00000070498	phyhiplb	1	0.247863203	-0.333950481	0.059	0.161	1	0.872008493	-0.376768542	0.118	0.119	0.872008493	0.434290238
1054	ENSDARG00000070512	cnpy3	1	0.379034039	0.266706628	0.176	0.106	1	0.895355579	-0.26163176	0.118	0.096	0.895355579	0.614401275
1055	ENSDARG00000070537	stmn2b	1	0.222763717	-0.871431039	0.353	0.406	1	0.17097496	-0.463486095	0.235	0.395	0.222763717	0.312717483
1056	ENSDARG00000070545	top1l	1	0.441178406	-0.359633944	0.118	0.184	1	0.165889078	-0.553339893	0.059	0.186	0.441178406	0.30425897
1057	ENSDARG00000070626	cacng8b	1	0.141280044	-0.439362801	0	0.115	1	0.116228858	-0.565639944	0	0.13	0.141280044	0.218948568
1058	ENSDARG00000070686	cdipt	1	0.049031033	-0.875838995	0.059	0.263	1	0.855643318	-0.279865354	0.235	0.226	0.855643318	0.095658024
1059	ENSDARG00000070801	opa1	1	0.224436932	-0.525543392	0.059	0.161	1	0.146355559	-0.44109875	0	0.113	0.224436932	0.271291169
1060	ENSDARG00000070822	cnp	1	0.031032561	-1.100819373	0.176	0.382	1	0.28280465	-0.636975225	0.353	0.384	0.28280465	0.061102102
1061	ENSDARG00000070834	taf13	1	0.726955435	-0.285285686	0.294	0.3	1	0.048136973	-0.683141296	0.059	0.266	0.726955435	0.093956777
1062	ENSDARG00000070959	si:ch211-288g17.3	1	0.584779542	-0.307918844	0.471	0.447	1	0.017526773	-0.69958288	0.235	0.548	0.584779542	0.034746359
1063	ENSDARG00000071011	cdk5r2a	1	0.060489112	-0.927603207	0.059	0.249	1	0.24886318	-0.804932684	0.118	0.22	0.24886318	0.117319291
1064	ENSDARG00000071018	ptena	1	0.679805868	-0.525187021	0.353	0.313	1	0.978530697	-0.334199806	0.412	0.328	0.978530697	0.897475718
1065	ENSDARG00000071026	mllt11	1	0.006413524	-1.18065979	0.294	0.53	1	0.092406509	-0.915232896	0.353	0.452	0.092406509	0.012785915
1066	ENSDARG00000071209	oprl1	1	0.289132217	-0.280838037	0.235	0.12	1	0.513078002	-0.287347741	0.059	0.113	0.513078002	0.494666995
1067	ENSDARG00000071353	MGARP	1	0.70364001	-0.443517381	0.235	0.249	1	0.578477978	-0.446046455	0.176	0.203	0.70364001	0.822319185
1068	ENSDARG00000071403	oaz1a	1	0.00195828	-0.900446443	0.588	0.747	1	0.118135995	-0.44539295	0.765	0.723	0.118135995	0.003912726
1069	ENSDARG00000071468	mrpl54	1	0.93604002	-0.259329428	0.176	0.166	1	0.014208308	0.271704561	0.471	0.186	0.93604002	0.02821474
1070	ENSDARG00000071492	fbxo45	1	0.462022577	-0.304645265	0.059	0.111	1	0.125525176	-0.450852911	0	0.124	0.462022577	0.235293782
1071	ENSDARG00000071566	ppp1cab	1	0.2471388	-0.419656268	0.059	0.157	1	0.761551925	-0.277517863	0.176	0.192	0.761551925	0.433200014
1072	ENSDARG00000071658	ywhag2	1	0.006303033	-1.042371701	0.529	0.682	1	0.010133861	-0.987014074	0.294	0.593	0.010133861	0.012566338
1073	ENSDARG00000071670	tma7	1	0.371302598	-0.351269442	0.353	0.429	1	0.625101621	-0.380409337	0.471	0.435	0.625101621	0.604739576
1074	ENSDARG00000071678	atcaya	1	0.213664196	-0.737392424	0.176	0.276	1	0.501427862	-0.570186767	0.353	0.339	0.501427862	0.381676004
1075	ENSDARG00000071860	nrn1a	1	0.313110738	-0.615391043	0.294	0.355	1	0.043153292	-1.143155341	0.176	0.384	0.313110738	0.084444378
1076	ENSDARG00000071872	zdhhc15b	1	0.720203336	-0.358371935	0.118	0.138	1	0.76192553	-0.363156423	0.118	0.13	0.76192553	0.921713827
1077	ENSDARG00000073704	si:dkeyp-72g9.4	1	0.193526863	-0.554415979	0.235	0.373	1	0.56129833	-0.526446596	0.294	0.299	0.56129833	0.349601079
1078	ENSDARG00000073786	cmbl	1	0.043845089	0.450503551	0.176	0.055	1	0.001648117	0.264738977	0.294	0.062	0.043845089	0.003293518
1079	ENSDARG00000073857	klf7a	1	0.440921072	-0.450321397	0.176	0.249	1	0.30971824	-0.36595966	0.059	0.141	0.440921072	0.523511092
1080	ENSDARG00000073883	clstn3	1	0.806699563	-0.459055868	0.176	0.18	1	0.335429201	-0.50127781	0.059	0.136	0.806699563	0.558345653
1081	ENSDARG00000074056	kctd1	1	0.096749584	-0.497129761	0	0.143	1	0.266474275	-0.588029165	0.118	0.209	0.266474275	0.184138686
1082	ENSDARG00000074057	calm3b	1	0.005878395	-0.766280955	0.588	0.728	1	0.016714208	-0.791457136	0.647	0.678	0.016714208	0.011722235
1083	ENSDARG00000074073	map6b	1	0.383618132	-0.295078466	0.059	0.124	1	0.240478208	-0.450279372	0.059	0.158	0.383618132	0.423126647
1084	ENSDARG00000074084	strip1	1	0.1245855	-0.469335655	0	0.124	1	0.35903442	-0.298356911	0.059	0.13	0.35903442	0.233649453
1085	ENSDARG00000074242	serbp1a	1	0.013916648	0.344536374	0.941	0.779	1	0.001848036	0.486806287	0.941	0.768	0.013916648	0.003692656
1086	ENSDARG00000074246	rab14	1	0.465808034	-0.41872577	0.353	0.373	1	0.498333623	-0.524534525	0.353	0.345	0.498333623	0.714638944
1087	ENSDARG00000074266	si:ch1073-314i13.4	1	0.437799326	-0.380473188	0.176	0.24	1	0.338988967	-0.366645088	0.118	0.209	0.437799326	0.563064414
1088	ENSDARG00000074271	wrb	1	0.066547425	-0.755799991	0.059	0.244	1	0.278621489	-0.466905335	0.118	0.22	0.278621489	0.128666291
1089	ENSDARG00000074378	junba	1	6.34E-05	1.094676373	0.471	0.124	1	0.690407308	0.675821728	0.176	0.136	0.690407308	0.000126856
1090	ENSDARG00000074443	gas7a	1	0.012540073	-1.100590135	0	0.281	1	0.665117643	-0.430717916	0.176	0.203	0.665117643	0.024922892
1091	ENSDARG00000074490	casc4	1	0.474792055	-0.286490727	0.059	0.111	1	0.556503104	-0.290651063	0.176	0.113	0.556503104	0.724156615
1092	ENSDARG00000074540	gpr63	1	0.723495038	-0.272560647	0.235	0.171	1	0.125525176	-0.371693365	0	0.124	0.723495038	0.235293782
1093	ENSDARG00000074552	ndufs7	1	0.232683394	-0.361267964	0.294	0.419	1	0.789792312	-0.41969496	0.412	0.339	0.789792312	0.411225226
1094	ENSDARG00000074572	zgc:56304	1	0.713885315	-0.339310492	0.353	0.336	1	0.256110547	-0.603486472	0.294	0.35	0.713885315	0.446628481
1095	ENSDARG00000074758	csde1	1	0.537204027	-0.312844578	0.118	0.166	1	0.202432704	-0.350971171	0.118	0.26	0.537204027	0.363886409
1096	ENSDARG00000074866	ptpn5	1	0.090785833	-0.585193733	0	0.147	1	0.460571968	-0.342000183	0.059	0.113	0.460571968	0.173329598
1097	ENSDARG00000075014	sqstm1	1	0.294544156	0.357644614	0.412	0.258	1	0.000964152	0.438441092	0.529	0.175	0.294544156	0.001927374
1098	ENSDARG00000075172	fbxo25	1	0.996107924	-0.349821335	0.294	0.249	1	0.970690732	-0.287509115	0.353	0.282	0.996107924	0.999140967
1099	ENSDARG00000075281	tbc1d30	1	0.424821987	-0.35892173	0.059	0.12	1	0.522097445	-0.381012977	0.059	0.102	0.522097445	0.669170253
1100	ENSDARG00000075314	zgc:174906	1	0.835228764	-0.275630817	0.118	0.124	1	0.872008493	-0.330572571	0.118	0.119	0.872008493	0.97285044
1101	ENSDARG00000075461	kmt5c	1	0.820034748	-0.293874293	0.118	0.124	1	0.527813729	-0.287505053	0.059	0.102	0.820034748	0.777040126
1102	ENSDARG00000075536	cpne1	1	0.267543266	-0.444242817	0.176	0.281	1	0.416647216	-0.334309769	0.176	0.249	0.416647216	0.463507132
1103	ENSDARG00000075542	zfhx4	1	0.241828171	-0.654601523	0.118	0.221	1	0.701786973	-0.50501451	0.294	0.209	0.701786973	0.425175477
1104	ENSDARG00000075616	polr2k	1	0.164898788	0.350295892	0.176	0.078	1	0.759979432	-0.343115267	0.176	0.13	0.759979432	0.302605966
1105	ENSDARG00000075758	ywhabb	1	0.257424429	-0.305512785	0.529	0.613	1	0.288756621	-0.592746079	0.471	0.446	0.288756621	0.448581522
1106	ENSDARG00000075989	arpc2	1	0.183065213	-0.516867815	0.412	0.461	1	0.029036252	0.28187419	0.706	0.367	0.183065213	0.057229399
1107	ENSDARG00000076170	pcsk1nl	1	0.887002246	-0.279279266	0.235	0.194	1	0.355642666	-0.54719414	0.118	0.192	0.887002246	0.584803626
1108	ENSDARG00000076290	calr	1	0.019117843	-1.207348922	0.176	0.41	1	0.48457907	-0.583442826	0.235	0.271	0.48457907	0.037870195
1109	ENSDARG00000076509	polr2d	1	0.877571993	-0.38777729	0.353	0.309	1	0.323772016	-0.487932754	0.176	0.249	0.877571993	0.542715714
1110	ENSDARG00000076532	si:ch211-222l21.1	1	0.084741016	-0.317027934	0.471	0.687	1	0.664232749	-0.375747801	0.706	0.621	0.664232749	0.162300992
1111	ENSDARG00000076618	tm2d3	1	0.684973081	-0.351915499	0.176	0.194	1	0.252362538	-0.403744702	0.059	0.158	0.684973081	0.441038226
1112	ENSDARG00000077045	scg5	1	0.820187016	-0.417163541	0.471	0.392	1	0.520409239	-0.282145004	0.235	0.288	0.820187016	0.769992702
1113	ENSDARG00000077053	ppfia3	1	0.629150224	-0.417262505	0.235	0.253	1	0.038327829	-0.604736619	0	0.209	0.629150224	0.075186636
1114	ENSDARG00000077151	cbln2b	1	0.480787868	-0.974454104	0.118	0.171	1	0.092160077	-1.640141187	0	0.147	0.480787868	0.175826673
1115	ENSDARG00000077227	fbxl6	1	0.533105957	-0.4058293	0.176	0.221	1	0.942154215	-0.417578338	0.235	0.186	0.942154215	0.782009953
1116	ENSDARG00000077256	nat8l	1	0.506389102	-0.577246321	0.235	0.281	1	0.496586638	-0.768592183	0.235	0.277	0.506389102	0.746574987
1117	ENSDARG00000077264	wdr43	1	0.006935183	0.311142611	0.412	0.143	1	0.000126737	0.517198664	0.647	0.186	0.006935183	0.000253457
1118	ENSDARG00000077664	zgc:110239	1	0.027104971	0.402279181	0.294	0.111	1	0.086578334	0.290484175	0.176	0.062	0.086578334	0.053475262
1119	ENSDARG00000077721	knop1	1	0.065334536	0.521927551	0.294	0.143	1	0.000528493	0.602530301	0.529	0.164	0.065334536	0.001056707
1120	ENSDARG00000077776	csnk2b	1	0.162323893	-0.551353281	0.471	0.493	1	0.165499573	-0.473695996	0.412	0.48	0.165499573	0.298298739
1121	ENSDARG00000077777	tmsb4x	1	0.185332624	-0.32866175	1	0.972	1	0.006435835	-0.554322817	1	0.989	0.185332624	0.01283025
1122	ENSDARG00000077811	sox11a	1	0.660184518	-0.860275284	0.471	0.424	1	0.130355801	-0.828947983	0.353	0.492	0.660184518	0.243718967
1123	ENSDARG00000077840	meis2a	1	0.138399887	-1.160798684	0.059	0.194	1	0.218587995	-0.928880226	0.118	0.237	0.218587995	0.257645245
1124	ENSDARG00000077847	olfm2a	1	0.364887564	-0.493642521	0.176	0.267	1	0.547171417	-0.6007712	0.294	0.311	0.547171417	0.596632193
1125	ENSDARG00000078113	atp5mea	1	0.007293014	0.329632465	0.647	0.272	1	0.673632737	-0.454531236	0.235	0.243	0.673632737	0.014532839
1126	ENSDARG00000078118	sinhcafl	1	0.231292323	-0.545579831	0.059	0.161	1	0.460571968	-0.425628813	0.176	0.102	0.460571968	0.409088507
1127	ENSDARG00000078308	spry2	1	0.01536144	0.608552903	0.176	0.041	0.019601845	8.89E-07	0.676623457	0.412	0.056	0.01536144	1.78E-06
1128	ENSDARG00000078383	mcrip1	1	0.579528318	-0.278058155	0.118	0.157	1	0.002731419	0.421415073	0.412	0.124	0.579528318	0.005455377
1129	ENSDARG00000078473	nucks1a	1	0.008272344	-0.956330365	0.294	0.562	1	0.497597362	-0.481539262	0.588	0.469	0.497597362	0.016476257
1130	ENSDARG00000078686	arl8a	1	0.381212336	-0.394617807	0.294	0.364	1	0.117511119	-0.702406023	0.118	0.277	0.381212336	0.221213375
1131	ENSDARG00000078854	tusc3	1	0.441953337	-0.601408639	0.353	0.364	1	0.263823449	-0.630217952	0.235	0.328	0.441953337	0.458044086
1132	ENSDARG00000078868	tmem74b	1	0.57297724	-0.59661694	0.118	0.152	1	0.085256835	-0.604604724	0	0.153	0.57297724	0.163244942
1133	ENSDARG00000078904	brd4	1	0.492115267	-0.327525752	0.059	0.111	1	0.731074714	-0.252314166	0.176	0.13	0.731074714	0.742053098
1134	ENSDARG00000079161	bsnb	1	0.1245855	-0.461689584	0	0.124	1	0.146355559	-0.457236497	0	0.113	0.146355559	0.233649453
1135	ENSDARG00000079276	ube2ql1	1	0.183576302	-0.605685433	0.059	0.175	1	0.430909534	-0.520461089	0.118	0.175	0.430909534	0.333452345
1136	ENSDARG00000079307	si:dkey-205h13.1	1	0.896709184	-0.552135783	0.235	0.189	1	0.339723426	-0.366267095	0.059	0.141	0.896709184	0.564034846
1137	ENSDARG00000079323	rgmb	1	0.813721419	-0.33690914	0.294	0.276	1	0.347037093	-0.388007607	0.176	0.271	0.813721419	0.573639442
1138	ENSDARG00000079347	zgc:194659	1	0.686444951	-0.327144965	0.118	0.147	1	0.313370105	-0.348296902	0.059	0.141	0.686444951	0.528539388
1139	ENSDARG00000079391	mrpl42	1	0.012481236	0.300925667	0.471	0.198	1	0.924285477	-0.380767353	0.235	0.209	0.924285477	0.024806691
1140	ENSDARG00000079500	kif3cb	1	0.674298677	-0.411050636	0.176	0.189	1	0.181834363	-0.60710322	0.118	0.237	0.674298677	0.33060499
1141	ENSDARG00000079530	si:dkey-17m8.1	1	0.000946906	0.258524318	0.118	0.009	1	0.000409894	0.421093087	0.118	0.006	0.000946906	0.00081962
1142	ENSDARG00000079586	gabrb2	1	0.266464702	-0.717085276	0.118	0.207	1	0.335429201	-0.626995058	0.059	0.136	0.335429201	0.461925966
1143	ENSDARG00000079636	fam177a1	1	0.988324139	-0.299746384	0.294	0.249	1	0.070137683	-0.570073187	0.059	0.26	0.988324139	0.135356071
1144	ENSDARG00000079840	kcnma1a	1	0.103086267	-0.606822882	0	0.138	1	0.533561747	-0.335891698	0.059	0.102	0.533561747	0.195545755
1145	ENSDARG00000086214	ntrk3b	1	0.848849483	-0.454916432	0.176	0.138	1	0.397655413	-0.539327849	0.059	0.124	0.848849483	0.637180998
1146	ENSDARG00000086288	scg3	1	0.062963613	0.285750957	0.706	0.429	1	0.857311098	-0.334450915	0.529	0.379	0.857311098	0.12196281
1147	ENSDARG00000086327	srrm4	1	0.428927749	-0.504171042	0.059	0.115	1	0.878356941	-0.354193363	0.118	0.119	0.878356941	0.673876485
1148	ENSDARG00000086618	psma3	1	0.329417274	-0.643209449	0.412	0.392	1	0.070322671	-0.673642281	0.176	0.367	0.329417274	0.135700064
1149	ENSDARG00000086842	dap1b	1	0.054313541	-0.476011358	0.824	0.811	1	0.093238613	-0.473007278	0.765	0.774	0.093238613	0.105677122
1150	ENSDARG00000086917	crygm2d2	1	0.054120122	-0.953966512	0	0.184	1	0.694688165	-0.288206482	0.824	0.729	0.694688165	0.105311257
1151	ENSDARG00000087165	si:dkeyp-69c1.7	1	0.976889058	-0.279764308	0.176	0.161	1	0.633164174	-0.447509074	0.118	0.147	0.976889058	0.865431477
1152	ENSDARG00000087247	kcnab2a	1	0.245446356	-0.681947119	0.059	0.161	1	0.777154142	-0.284318571	0.118	0.09	0.777154142	0.430648798
1153	ENSDARG00000087390	hbbe1.3	1	0.545179255	-0.902777379	0.059	0.101	1	0.815563313	-0.501727159	0.118	0.124	0.815563313	0.79313809
1154	ENSDARG00000087443	ptp4a2a	1	0.081220751	-0.730631359	0.118	0.29	1	0.084382927	-0.66811552	0.118	0.294	0.084382927	0.155844692
1155	ENSDARG00000087538	kif3a	1	0.452273764	-0.411586196	0.118	0.175	1	0.77974673	-0.278229841	0.118	0.13	0.77974673	0.699995971
1156	ENSDARG00000087616	maptb	1	0.014144828	-1.091601449	0.118	0.382	1	0.077389158	-0.753439285	0.235	0.401	0.077389158	0.02808958
1157	ENSDARG00000087636	hmgn6	1	0.030914498	-0.571741687	0.706	0.774	1	0.103321922	-0.484618314	0.882	0.78	0.103321922	0.060873289
1158	ENSDARG00000087693	atox1	1	0.215889158	-0.704567029	0.176	0.29	1	0.309167584	-0.660593481	0.235	0.299	0.309167584	0.385170187
1159	ENSDARG00000087779	pum3	1	0.004970695	0.769203434	0.294	0.083	0.654993336	2.97E-05	0.609418416	0.353	0.056	0.004970695	5.94E-05
1160	ENSDARG00000087897	h2afy2	1	0.087513617	-0.585098724	0.529	0.622	1	0.049130945	-0.739462605	0.706	0.65	0.087513617	0.09584804
1161	ENSDARG00000088091	pfn1	1	0.002769423	-1.344625354	0.118	0.479	1	0.700962347	-0.470533699	0.706	0.582	0.700962347	0.005531177
1162	ENSDARG00000088178	tp53inp2	1	0.522084665	-0.302364391	0.176	0.235	1	0.779521786	-0.522781014	0.235	0.22	0.779521786	0.771596932
1163	ENSDARG00000088805	nes	1	0.054120122	-0.75496066	0	0.184	1	0.68254772	-0.605993486	0.176	0.192	0.68254772	0.105311257
1164	ENSDARG00000089109	bcl2b	1	0.182760053	-0.607995285	0.235	0.378	1	0.174908001	-0.626926638	0.176	0.288	0.182760053	0.319223193
1165	ENSDARG00000089204	smim13	1	0.572101393	-0.341181472	0.176	0.212	1	0.658509465	-0.436652439	0.176	0.192	0.658509465	0.816902783
1166	ENSDARG00000089212	htr3a	1	0.74128283	-0.818774836	0.176	0.134	1	0.48760244	-1.114120594	0.059	0.107	0.74128283	0.73744874
1167	ENSDARG00000089302	hnrnpa0a	1	0.006248841	-1.025681129	0.235	0.544	1	0.012505112	-1.006063024	0.353	0.548	0.012505112	0.012458634
1168	ENSDARG00000089877	si:dkeyp-75h12.5	1	0.033678522	-0.678346776	0.529	0.687	1	0.015305169	-0.799650369	0.471	0.655	0.033678522	0.030376091
1169	ENSDARG00000089886	si:dkey-19e4.5	1	0.233578187	-0.522033049	0.118	0.221	1	0.199400547	-0.488079799	0.059	0.169	0.233578187	0.359040516
1170	ENSDARG00000089981	rnf146	1	0.233160919	-0.335574545	0.059	0.175	1	0.150779646	-0.557335789	0.059	0.192	0.233160919	0.27882479
1171	ENSDARG00000090035	rtn4r	1	0.581404597	-0.704302466	0.294	0.3	1	0.731851081	-0.506012431	0.235	0.237	0.731851081	0.824777888
1172	ENSDARG00000090062	rac3a	1	0.038800658	-0.626143405	0	0.207	1	0.312986847	-0.58350892	0.176	0.254	0.312986847	0.076095826
1173	ENSDARG00000090086	rab11bb	1	0.177623492	-0.550987298	0.176	0.304	1	0.139589142	-0.68407256	0.176	0.316	0.177623492	0.259693155
1174	ENSDARG00000090190	bcam	1	0.790219778	-0.429322959	0.235	0.24	1	0.740358681	-0.357748615	0.412	0.299	0.790219778	0.932586386
1175	ENSDARG00000090213	rheb	1	0.080960372	-0.563279277	0.176	0.378	1	0.177370243	-0.555441715	0.235	0.356	0.177370243	0.155366162
1176	ENSDARG00000090268	krtt1c19e	1	0.68400214	-0.450362322	0.353	0.341	1	0.226949579	-0.723430429	0.471	0.514	0.68400214	0.402393046
1177	ENSDARG00000090309	ubxn1	1	0.141280044	-0.350379013	0	0.115	1	0.158020106	-0.368163027	0	0.107	0.158020106	0.262600038
1178	ENSDARG00000090386	cd3eap	1	0.002077864	0.311119749	0.353	0.092	0.488908597	2.22E-05	0.696208471	0.412	0.073	0.002077864	4.43E-05
1179	ENSDARG00000090389	ndufv3	1	0.225731737	-0.46915517	0.118	0.244	1	0.542598248	-0.404347464	0.176	0.22	0.542598248	0.400508657
1180	ENSDARG00000090428	ctrb1	1	0.129573965	-0.594868161	0.235	0.387	1	0.385344364	-0.745748551	0.294	0.333	0.385344364	0.242358517
1181	ENSDARG00000090788	cstf2	1	0.477228049	-0.347275214	0.118	0.171	1	0.568527333	-0.346835793	0.176	0.215	0.568527333	0.726709487
1182	ENSDARG00000090872	si:dkey-276j7.1	1	0.000221342	-1.290747095	0.235	0.65	1	0.000441076	-1.129124496	0.471	0.712	0.000441076	0.000442635
1183	ENSDARG00000090963	atp6ap1lb	1	0.487116124	-0.379663562	0.118	0.175	1	0.099594535	-0.661251869	0	0.141	0.487116124	0.189269998
1184	ENSDARG00000091029	phox2bb	1	0.801864666	-0.400175223	0.706	0.576	1	0.656825389	-0.543912123	0.765	0.582	0.801864666	0.882231186
1185	ENSDARG00000091127	klf15	1	5.44E-05	0.409071709	0.176	0.014	1	0.00110911	0.542084617	0.176	0.023	0.00110911	0.000108874
1186	ENSDARG00000091215	rpz2	1	0.799553853	-0.255128346	0.294	0.295	1	0.043321095	-0.831181903	0.059	0.271	0.799553853	0.084765473
1187	ENSDARG00000091348	rtn3	1	0.799646364	-0.340403577	0.294	0.221	1	0.096715278	-0.600985757	0.059	0.237	0.799646364	0.184076711
1188	ENSDARG00000091631	si:ch211-197h24.6	1	0.690914907	-0.262556047	0.118	0.147	1	0.135546828	-0.43575352	0	0.119	0.690914907	0.252720713
1189	ENSDARG00000091656	lsm8	1	0.154554279	-0.498729008	0.059	0.189	1	0.076529467	0.280638172	0.353	0.175	0.154554279	0.147202174
1190	ENSDARG00000091771	lysmd2	1	0.751546851	-0.272541933	0.235	0.249	1	0.938700873	-0.318561067	0.412	0.305	0.938700873	0.938271033
1191	ENSDARG00000092033	si:dkey-239h2.3	1	0.000142497	1.153920651	0.588	0.217	2.55E-06	1.16E-10	1.37906653	0.824	0.175	0.000142497	2.31E-10
1192	ENSDARG00000092115	eif4a1a	1	0.063284312	-0.703860143	0.059	0.249	1	0.119075133	0.251538068	0.412	0.22	0.119075133	0.12256372
1193	ENSDARG00000092359	si:dkeyp-113d7.10	1	0.470514162	-0.42642194	0.059	0.111	1	0.359337806	-0.351869413	0.059	0.136	0.470514162	0.589551953
1194	ENSDARG00000092467	si:ch73-46j18.5	1	0.121201729	-0.651422877	0.176	0.341	1	0.161294113	-0.851777845	0.235	0.35	0.161294113	0.227713598
1195	ENSDARG00000092508	si:ch73-376l24.2	1	0.150435398	-0.432266273	0	0.111	1	0.262817865	0.356743961	0.235	0.13	0.262817865	0.278239987
1196	ENSDARG00000092553	slc25a5	1	0.025106946	0.290746366	1	0.982	1	0.000385112	0.351189147	1	0.966	0.025106946	0.000770076
1197	ENSDARG00000092610	lamp1b	1	0.944137898	-0.395403828	0.235	0.212	1	0.118766098	-0.754299647	0.059	0.209	0.944137898	0.223426809
1198	ENSDARG00000092659	ppp3r1a	1	0.032861521	-0.88633486	0.235	0.452	1	0.991640041	-0.275003218	0.412	0.362	0.991640041	0.064643162
1199	ENSDARG00000092693	tpt1	1	4.75E-05	0.47810962	1	0.908	1	0.000276369	0.444842112	1	0.927	0.000276369	9.49E-05
1200	ENSDARG00000092810	stap2a	1	0.116977216	-0.391356904	0	0.129	1	0.158020106	-0.449115187	0	0.107	0.158020106	0.220270763
1201	ENSDARG00000092947	cyt1	1	0.287780858	-0.621877225	0.706	0.645	1	0.301306262	-0.304858824	0.882	0.825	0.301306262	0.492743893
1202	ENSDARG00000092970	tmsb2	1	0.011625805	-1.116827274	0.353	0.539	1	0.016505881	-1.011514957	0.294	0.525	0.016505881	0.023116451
1203	ENSDARG00000093058	STMP1	1	0.485515842	-0.382404366	0.235	0.281	1	0.769580414	-0.340282081	0.353	0.26	0.769580414	0.735306051
1204	ENSDARG00000093382	uqcc3	1	0.711010416	-0.314666555	0.235	0.244	1	0.1521525	-0.660217196	0.118	0.254	0.711010416	0.281154617
1205	ENSDARG00000093677	si:ch211-56a11.2	1	0.865867848	-0.260583416	0.235	0.194	1	0.573486404	-0.620167129	0.176	0.209	0.865867848	0.818086153
1206	ENSDARG00000094003	serp2	1	0.109820159	-0.562761243	0	0.134	1	0.460571968	-0.312837449	0.059	0.113	0.460571968	0.20757985
1207	ENSDARG00000094673	rhoab	1	0.552212069	-0.466817059	0.294	0.304	1	0.119369278	-0.604937138	0.118	0.282	0.552212069	0.224489532
1208	ENSDARG00000094730	acbd7	1	0.253594234	-0.489027783	0.118	0.212	1	0.878499149	-0.282639264	0.294	0.226	0.878499149	0.442878432
1209	ENSDARG00000094836	si:ch211-195b15.8	1	0.013722715	-1.392808474	0.118	0.387	1	0.12605681	-1.042575015	0.294	0.418	0.12605681	0.027257117
1210	ENSDARG00000094854	ms4a17a.9	1	0.000449668	0.353022717	0.235	0.037	0.001303619	5.91E-08	0.66561917	0.294	0.017	0.000449668	1.18E-07
1211	ENSDARG00000095273	cox8a	1	0.457908153	-0.313789773	0.706	0.627	1	0.49990856	-0.321225752	0.529	0.525	0.49990856	0.706136429
1212	ENSDARG00000095451	si:ch211-196l7.4	1	0.080808855	-0.538208516	0.647	0.724	1	0.337143052	-0.303101228	0.706	0.78	0.337143052	0.155087639
1213	ENSDARG00000095623	dpm2	1	0.847949773	-0.275975402	0.235	0.221	1	0.376882313	-0.438967342	0.118	0.186	0.847949773	0.611724348
1214	ENSDARG00000095743	sox11b	1	0.17299008	-0.892157607	0.176	0.313	1	0.162753767	-0.913479136	0.118	0.254	0.17299008	0.299018745
1215	ENSDARG00000096668	MZT1	1	0.118664959	-0.588511003	0.059	0.207	1	0.682262567	-0.365746126	0.235	0.237	0.682262567	0.223248546
1216	ENSDARG00000096829	blvrb	1	0.493070958	-0.37119833	0.059	0.106	1	0.275847439	-0.435953948	0.059	0.147	0.493070958	0.475603068
1217	ENSDARG00000096849	si:dkey-16p21.8	1	0.142198951	0.299539883	0.412	0.235	1	0.007001363	0.389904145	0.529	0.192	0.142198951	0.013953707
1218	ENSDARG00000097057	fxyd6l	1	0.246001304	-0.57845798	0.412	0.452	1	0.780076813	-0.416201678	0.529	0.429	0.780076813	0.431485967
1219	ENSDARG00000097322	si:dkey-81l17.6	1	0.026697103	-0.852525761	0.235	0.452	1	0.013440687	-1.051405883	0.176	0.435	0.026697103	0.026700722
1220	ENSDARG00000097478	qkia	1	0.0279885	0.41862513	0.588	0.29	1	0.006634422	0.340260528	0.647	0.266	0.0279885	0.013224829
1221	ENSDARG00000097528	si:dkey-7j14.5	1	0.141472483	-0.681066127	0.588	0.608	1	0.046966417	-0.76829597	0.294	0.514	0.141472483	0.09172699
1222	ENSDARG00000097630	si:ch211-282b22.1	1	0.141280044	-0.358457452	0	0.115	1	0.018021292	0.427332415	0.235	0.068	0.141280044	0.035717816
1223	ENSDARG00000097648	si:dkey-35i13.1	1	0.511730451	-0.852804894	0.118	0.161	1	0.06736592	-0.925437631	0	0.169	0.511730451	0.130193674
1224	ENSDARG00000097696	si:ch73-71c20.5	1	0.588007064	-0.260190091	0.118	0.166	1	0.486292825	-0.395215247	0.118	0.169	0.588007064	0.736104939
1225	ENSDARG00000097897	sgip1a	1	0.349047261	-0.490906913	0.118	0.189	1	0.197612698	-0.336693221	0.059	0.192	0.349047261	0.356174617
1226	ENSDARG00000098075	sh3bgrl3	1	0.436000905	-0.375428324	0.353	0.396	1	0.2298076	-0.489136635	0.294	0.39	0.436000905	0.406803667
1227	ENSDARG00000098280	rbm5	1	0.2366485	-0.467256158	0.059	0.166	1	0.193560159	0.445804132	0.235	0.13	0.2366485	0.349654783
1228	ENSDARG00000098361	nudcd3	1	0.86755898	-0.347197496	0.353	0.263	1	0.309495631	-0.511402189	0.176	0.271	0.86755898	0.523203717
1229	ENSDARG00000098368	aplp1	1	0.337786576	-0.4843601	0.471	0.502	1	0.003181048	-1.253802669	0.118	0.458	0.337786576	0.006351976
1230	ENSDARG00000098591	tubb2b	1	0.001235031	-1.288927071	0.471	0.7	1	0.00344286	-0.874526387	0.706	0.768	0.00344286	0.002468537
1231	ENSDARG00000098592	zgc:92140	1	0.70850563	0.281870443	0.235	0.184	1	0.633164174	-0.400433225	0.118	0.147	0.70850563	0.865431477
1232	ENSDARG00000098635	irf2bp2b	1	0.089036671	0.398362914	0.588	0.364	1	0.701365871	-0.320221701	0.353	0.373	0.701365871	0.170145814
1233	ENSDARG00000098652	pcdh11	1	0.132675424	-0.725729299	0	0.12	1	0.125525176	-0.619747416	0	0.124	0.132675424	0.235293782
1234	ENSDARG00000098753	elmo1	1	0.352285606	-0.682157472	0.294	0.327	1	0.221201841	-0.933497631	0.235	0.316	0.352285606	0.393473428
1235	ENSDARG00000098810	VSTM2B	1	0.079890507	-0.624502307	0	0.157	1	0.756012559	-0.388814137	0.118	0.13	0.756012559	0.15339852
1236	ENSDARG00000098825	farsa	1	0.129520782	0.370413823	0.176	0.074	1	0.76192553	-0.283046328	0.118	0.13	0.76192553	0.242265931
1237	ENSDARG00000098832	fam168a	1	0.027467661	-0.875325628	0.412	0.567	1	0.482871569	-0.405616882	0.588	0.548	0.482871569	0.05418085
1238	ENSDARG00000098954	stard13b	1	0.155533292	0.293949562	0.118	0.041	1	0.00238983	0.688815877	0.294	0.073	0.155533292	0.004773949
1239	ENSDARG00000098990	zgc:162858	1	0.696344757	-0.356883282	0.235	0.244	1	0.530729365	-0.588995583	0.176	0.209	0.696344757	0.779785071
1240	ENSDARG00000099014	fxyd1	1	0.109601205	-0.513089824	0.471	0.235	1	0.768878476	-0.720691566	0.353	0.266	0.768878476	0.207189987
1241	ENSDARG00000099022	faua	1	0.001357326	0.378942887	1	0.945	0.714204584	3.24E-05	0.482345067	1	0.972	0.001357326	6.48E-05
1242	ENSDARG00000099039	pcbp2	1	0.001218869	-0.991505102	0.353	0.654	1	0.281235663	-0.389017619	0.647	0.605	0.281235663	0.002436252
1243	ENSDARG00000099175	hmgb1a	1	0.000372024	-1.089379756	0.588	0.811	1	0.009362932	-0.773158098	0.706	0.774	0.009362932	0.000743909
1244	ENSDARG00000099197	actc1b	1	0.068295711	-0.335872678	1	1	1	0.063716852	-0.47251174	1	0.994	0.068295711	0.123373867
1245	ENSDARG00000099203	atp1b2a	1	0.1223434	-0.738342297	0.412	0.498	1	0.00847255	-1.222343097	0.176	0.463	0.1223434	0.016873317
1246	ENSDARG00000099236	10-Sep	1	0.000111256	0.269281329	0.294	0.046	1	0.006577253	0.448150545	0.176	0.034	0.006577253	0.000222499
1247	ENSDARG00000099241	ppp2cb	1	0.055907852	-0.690952411	0.353	0.493	1	0.151370449	-0.615823249	0.353	0.435	0.151370449	0.108690016
1248	ENSDARG00000099257	si:ch73-119p20.1	1	0.150003503	-0.661334015	0.118	0.249	1	0.618664962	-0.43225491	0.235	0.254	0.618664962	0.277505955
1249	ENSDARG00000099283	epb41a	1	0.290406088	-0.554665677	0.529	0.53	1	0.215565168	-0.699263604	0.471	0.492	0.290406088	0.384661995
1250	ENSDARG00000099312	jpt1b	1	0.01697063	-0.88449124	0.412	0.562	1	0.083060655	-0.682439649	0.588	0.576	0.083060655	0.033653258
1251	ENSDARG00000099499	ndufa4l	1	0.045313529	-0.522514111	0.647	0.742	1	0.241515886	-0.330952049	0.765	0.695	0.241515886	0.088573743
1252	ENSDARG00000099545	snx25	1	0.376695616	-0.369422747	0.059	0.129	1	0.527813729	-0.340786849	0.059	0.102	0.527813729	0.611491645
1253	ENSDARG00000099675	kdm4b	1	0.397129352	-0.532001133	0.235	0.295	1	0.275366521	-0.615219371	0.235	0.316	0.397129352	0.474906321
1254	ENSDARG00000099730	pkma	1	0.532239076	-0.277530441	0.353	0.424	1	0.505880236	-0.386563589	0.294	0.333	0.532239076	0.755845659
1255	ENSDARG00000099732	gfra1a	1	0.31763403	-0.302833409	0.176	0.088	1	0.116228858	-0.785077768	0	0.13	0.31763403	0.218948568
1256	ENSDARG00000099744	gap43	1	0.010936481	-1.685868	0.235	0.47	1	0.031626652	-1.194316737	0.353	0.52	0.031626652	0.021753356
1257	ENSDARG00000099849	ebf3a	1	0.440554469	-0.316612024	0.059	0.12	1	0.522097445	-0.383612807	0.059	0.102	0.522097445	0.687020698
1258	ENSDARG00000099865	hnrnpabb	1	0.259967276	-0.640279831	0.471	0.479	1	0.027125452	-0.810677769	0.294	0.508	0.259967276	0.053515114
1259	ENSDARG00000099918	arl4aa	1	0.155533292	0.340841558	0.118	0.041	1	0.158020106	-0.52685122	0	0.107	0.158020106	0.286875979
1260	ENSDARG00000100244	ebf3a	1	0.083767254	-1.123389116	0.176	0.355	1	0.648810501	-0.471130966	0.294	0.305	0.648810501	0.160517555
1261	ENSDARG00000100371	eef2b	1	0.000155939	0.52819081	1	0.737	1	0.012120831	0.372717304	0.941	0.734	0.012120831	0.000311853
1262	ENSDARG00000100409	camlg	1	0.276512097	-0.468118349	0.059	0.147	1	0.263845347	-0.462423713	0.059	0.153	0.276512097	0.458076327
1263	ENSDARG00000100446	si:ch211-286o17.1	1	0.001820057	0.380472303	0.235	0.046	0.007708032	3.49E-07	0.479472756	0.471	0.062	0.001820057	6.99E-07
1264	ENSDARG00000100452	nop53	1	0.006448359	0.569464997	0.765	0.507	1	0.004956291	0.631743183	0.824	0.508	0.006448359	0.009888017
1265	ENSDARG00000100494	pbx1a	1	0.029544806	-0.936141268	0	0.226	1	0.074579274	-1.205909885	0.118	0.294	0.074579274	0.058216717
1266	ENSDARG00000100519	spop	1	0.1245855	-0.525924791	0	0.124	1	0.146355559	-0.478070363	0	0.113	0.146355559	0.233649453
1267	ENSDARG00000100588	rpl36	1	0.000243751	0.431528934	1	0.94	1	0.001111716	0.360943004	1	0.977	0.001111716	0.000487444
1268	ENSDARG00000100742	reep5	1	0.392521416	-0.401074162	0.706	0.585	1	0.216036603	-0.645450571	0.529	0.508	0.392521416	0.385401392
1269	ENSDARG00000100823	selenok	1	0.881914394	-0.323908833	0.294	0.263	1	0.957148391	-0.326997992	0.294	0.243	0.957148391	0.98605579
1270	ENSDARG00000100825	calm3a	1	0.038648572	-0.739509056	0.412	0.581	1	0.451993829	-0.35899572	0.471	0.486	0.451993829	0.075803432
1271	ENSDARG00000100908	lcor	1	0.962618797	-0.397826671	0.176	0.157	1	0.30971824	-0.317491495	0.059	0.141	0.962618797	0.523511092
1272	ENSDARG00000100971	fxyd6	1	0.603745011	-0.560181699	0.118	0.147	1	0.393132185	-0.307255187	0.059	0.13	0.603745011	0.631711456
1273	ENSDARG00000101074	glud1b	1	0.961245048	-0.323513015	0.412	0.332	1	0.514887118	-0.372504169	0.294	0.339	0.961245048	0.764665492
1274	ENSDARG00000101082	eif3s6ip	1	0.03838258	0.35429278	0.706	0.452	1	0.021705588	0.265622417	0.765	0.401	0.03838258	0.042940043
1275	ENSDARG00000101127	map1lc3b	1	0.071475963	-0.624791705	0.588	0.613	1	0.351903396	-0.50242005	0.588	0.559	0.351903396	0.137843113
1276	ENSDARG00000101199	rbp4	1	0.15072401	1.518071453	0.412	0.327	1	0.021705588	1.110216289	0.647	0.412	0.15072401	0.042940043
1277	ENSDARG00000101251	ldha	1	0.193230616	-0.548935775	0.176	0.295	1	0.439038414	-0.485934909	0.118	0.175	0.439038414	0.349123161
1278	ENSDARG00000101324	apoa1b	1	0.38317834	-0.539778361	0.706	0.627	1	0.855725949	-0.259541363	1	0.763	0.855725949	0.61953104
1279	ENSDARG00000101387	CAMK2N1	1	0.07798541	-1.125415349	0.118	0.29	1	0.10695963	-0.826399646	0.059	0.22	0.10695963	0.149889095
1280	ENSDARG00000101446	si:dkey-46i9.1	1	0.090786045	-0.622601658	0	0.147	1	0.996722931	-0.289710347	0.118	0.113	0.996722931	0.173329984
1281	ENSDARG00000101458	r3hdm1	1	0.981304267	-0.427385522	0.176	0.157	1	0.514229969	-0.585972696	0.118	0.164	0.981304267	0.764027477
1282	ENSDARG00000101606	rims2a	1	0.414528173	-0.357862933	0.118	0.194	1	0.188353457	-0.59888208	0.059	0.175	0.414528173	0.34122989
1283	ENSDARG00000101619	minos1	1	0.447026426	-0.31191019	0.235	0.304	1	0.090711251	-0.560629253	0.059	0.226	0.447026426	0.17319397
1284	ENSDARG00000101680	arl1	1	0.489047673	-0.505815042	0.294	0.309	1	0.27611215	-0.388140744	0.118	0.226	0.489047673	0.47598638
1285	ENSDARG00000101713	scn2b	1	0.464609438	-0.394687559	0.118	0.184	1	0.646011531	-0.370479428	0.118	0.153	0.646011531	0.713356946
1286	ENSDARG00000101733	fam168b	1	0.148371643	-0.620243086	0.353	0.438	1	0.686407154	-0.355295557	0.412	0.379	0.686407154	0.274729142
1287	ENSDARG00000101766	ptmab	1	0.000558221	-0.75191711	0.941	0.94	1	0.000145371	-0.819852573	0.824	0.977	0.000558221	0.000290722
1288	ENSDARG00000101776	syt12	1	0.091628009	-0.856382492	0.059	0.226	1	0.267785541	-0.617303383	0.059	0.158	0.267785541	0.174860326
1289	ENSDARG00000101808	si:ch211-271b14.1	1	0.487752928	-0.271731198	0.059	0.111	1	0.928303543	-0.25132052	0.118	0.102	0.928303543	0.737602937
1290	ENSDARG00000101844	mibp2	1	0.085830821	0.295019416	0.941	0.733	1	0.076275009	0.279634002	1	0.763	0.085830821	0.146732141
1291	ENSDARG00000101849	adipor2	1	0.000521552	0.774597358	0.353	0.088	1	0.000120984	0.642407099	0.471	0.113	0.000521552	0.000241954
1292	ENSDARG00000101908	rab3ip	1	0.637561538	-0.262591285	0.118	0.157	1	0.243411655	-0.377101455	0.059	0.158	0.637561538	0.427574076
1293	ENSDARG00000101914	metrnla	1	0.027363085	0.620606611	0.118	0.023	7.75E-07	3.51E-11	1.231319383	0.412	0.023	0.027363085	7.03E-11
1294	ENSDARG00000101967	sult4a1	1	0.403609622	-0.502378768	0.412	0.401	1	0.041161258	-0.793914882	0.176	0.407	0.403609622	0.080628266
1295	ENSDARG00000101992	si:dkey-238k10.3	1	0.012651146	0.408407576	0.118	0.018	1	0.003591288	0.304586332	0.118	0.011	0.012651146	0.007169678
1296	ENSDARG00000102009	ppp2r2d	1	0.151416322	-0.630295929	0.118	0.249	1	0.779602544	-0.395886908	0.176	0.175	0.779602544	0.279905741
1297	ENSDARG00000102024	chmp6b	1	0.103086267	-0.492951104	0	0.138	1	0.239229963	-0.357760064	0.059	0.169	0.239229963	0.195545755
1298	ENSDARG00000102047	mab21l1	1	0.465139036	-0.657727054	0.412	0.392	1	0.033681531	-1.185028345	0.118	0.362	0.465139036	0.066228617
1299	ENSDARG00000102051	mtbl	1	0.2702742	-0.601357228	0.176	0.258	1	0.855625414	-0.269951026	0.294	0.232	0.855625414	0.467500256
1300	ENSDARG00000102055	hadhb	1	0.58116818	-0.381673712	0.118	0.152	1	0.711063461	-0.301040693	0.118	0.136	0.711063461	0.824579907
1301	ENSDARG00000102061	b3galt2	1	0.87008756	-0.29795553	0.235	0.194	1	0.298931947	-0.556996475	0.059	0.141	0.87008756	0.508503585
1302	ENSDARG00000102105	dad1	1	0.963387655	-0.341599608	0.529	0.401	1	0.229953053	-0.384130303	0.294	0.424	0.963387655	0.407027699
1303	ENSDARG00000102417	psmd7	1	0.086104	-0.541071342	0.118	0.332	1	0.673632737	-0.421529162	0.353	0.232	0.673632737	0.164794101
1304	ENSDARG00000102482	zgc:165573	1	0.623840959	-0.358841131	0.176	0.207	1	0.455557683	-0.48466034	0.118	0.175	0.623840959	0.703582564
1305	ENSDARG00000102531	anapc11	1	0.597712346	-0.365773244	0.118	0.152	1	0.470522606	-0.466726021	0.176	0.226	0.597712346	0.719653689
1306	ENSDARG00000102558	pde6ha	1	0.866811714	-0.474840954	0.294	0.263	1	0.846116912	-0.430192912	0.294	0.232	0.866811714	0.976319995
1307	ENSDARG00000102632	ubc	1	0.068692278	-0.29576002	0.882	0.894	1	0.127185747	-0.302759719	0.882	0.881	0.127185747	0.132665926
1308	ENSDARG00000102741	sumo2b	1	0.093039526	-0.534830759	0.647	0.668	1	0.101997226	-0.497606674	0.647	0.638	0.101997226	0.177422698
1309	ENSDARG00000102824	pcdh10b	1	0.902814367	-0.388126154	0.118	0.12	1	0.024697518	0.387264699	0.353	0.136	0.902814367	0.048785069
1310	ENSDARG00000102874	immt	1	0.096213936	-0.511208656	0.059	0.221	1	0.886028648	-0.260148784	0.176	0.175	0.886028648	0.18317075
1311	ENSDARG00000102878	mapre3b	1	0.074918284	-0.609760048	0	0.161	1	0.165889078	-0.634798754	0.059	0.186	0.165889078	0.144223819
1312	ENSDARG00000102879	myt1b	1	0.093605194	-0.680352645	0.235	0.415	1	0.009318532	-1.224308649	0.118	0.424	0.093605194	0.018550228
1313	ENSDARG00000102975	nsg2	1	0.000496365	-1.309731362	0.412	0.747	1	0.000336433	-1.436326471	0.294	0.672	0.000496365	0.000672754
1314	ENSDARG00000103101	si:ch211-235e9.6	1	0.29039775	-0.563542421	0.235	0.3	1	0.572320026	-0.291154019	0.235	0.277	0.572320026	0.496464647
1315	ENSDARG00000103200	gpr107	1	0.453186891	-0.38376884	0.059	0.115	1	0.384310162	-0.349916693	0.059	0.124	0.453186891	0.620926023
1316	ENSDARG00000103394	kif5ba	1	0.020330118	-0.968779251	0.059	0.318	1	0.231125132	-0.705487022	0.118	0.22	0.231125132	0.040246923
1317	ENSDARG00000103404	uchl5	1	0.276512097	-0.38517157	0.059	0.147	1	0.4822448	-0.332981928	0.059	0.107	0.4822448	0.476565255
1318	ENSDARG00000103505	fbxl3a	1	0.216368606	-0.492297284	0.118	0.226	1	0.208589183	-0.438697177	0.059	0.181	0.216368606	0.373668919
1319	ENSDARG00000103736	gramd2aa	1	0.023894259	0.57061775	0.235	0.078	1	0.018487807	0.464787314	0.235	0.068	0.023894259	0.036633816
1320	ENSDARG00000103740	fundc2	1	0.230482836	-0.58248365	0.235	0.327	1	0.617102363	-0.42267617	0.353	0.316	0.617102363	0.407843334
1321	ENSDARG00000103824	hint1	1	0.338225039	-0.316913484	0.176	0.276	1	0.843743227	-0.262532226	0.235	0.237	0.843743227	0.562053902
1322	ENSDARG00000103845	zgc:55733	1	0.428983607	-0.391288201	0.176	0.24	1	0.734475576	-0.281539077	0.294	0.22	0.734475576	0.673940279
1323	ENSDARG00000103846	hspa5	1	0.834197248	-0.437889094	0.235	0.18	1	0.057468784	-0.794412467	0	0.181	0.834197248	0.111634906
1324	ENSDARG00000103862	hoxa3a	1	0.290686079	-0.555012153	0.176	0.281	1	0.361296705	-0.651863526	0.235	0.294	0.361296705	0.496873761
1325	ENSDARG00000103871	si:ch73-109d9.2	1	0.535650007	-0.303813843	0.059	0.101	1	0.170617394	-0.4327084	0	0.102	0.535650007	0.312124494
1326	ENSDARG00000103919	si:ch73-1a9.3	1	0.011329935	-0.57246685	0.824	0.88	1	0.135075232	-0.377933246	0.941	0.853	0.135075232	0.022531502
1327	ENSDARG00000103937	ndrg4	1	0.025721849	-0.810190351	0	0.235	1	0.042416388	-0.769817915	0.059	0.277	0.042416388	0.050782084
1328	ENSDARG00000103994	ppiab	1	0.004976865	-0.572887626	0.882	0.866	1	0.021234853	-0.443286713	0.941	0.876	0.021234853	0.00992896
1329	ENSDARG00000104011	rps17	1	0.00034019	0.579544918	0.941	0.636	1	0.002034744	0.567708459	0.941	0.627	0.002034744	0.000680265
1330	ENSDARG00000104018	mtpn	1	0.95988372	-0.279501173	0.353	0.3	1	0.682441185	-0.345197369	0.235	0.243	0.95988372	0.899156399
1331	ENSDARG00000104030	taf12	1	0.051859702	-0.6573429	0.294	0.47	1	0.853633898	-0.255883429	0.588	0.424	0.853633898	0.101029976
1332	ENSDARG00000104066	dnaja2a	1	0.356698739	-0.371855215	0.235	0.313	1	0.085979003	-0.60722805	0.059	0.226	0.356698739	0.164565617
1333	ENSDARG00000104169	si:ch211-212k18.4	1	0.003419572	0.327402041	0.353	0.101	1	0.072893587	-0.636930416	0	0.164	0.072893587	0.006827452
1334	ENSDARG00000104227	nop10	1	0.001396287	0.605716309	0.588	0.235	0.047226872	2.14E-06	0.947323132	0.588	0.13	0.001396287	4.28E-06
1335	ENSDARG00000104264	XKR4	1	0.036265214	-0.817318727	0	0.212	1	0.292744732	-0.476429512	0.059	0.147	0.292744732	0.071215263
1336	ENSDARG00000104279	appa	1	0.143862516	-0.596132851	0.588	0.618	1	0.001625336	-1.191769461	0.294	0.61	0.143862516	0.00324803
1337	ENSDARG00000104347	rtn4b	1	0.645278427	-0.325619553	0.412	0.406	1	0.287470046	-0.624545068	0.353	0.384	0.645278427	0.492301064
1338	ENSDARG00000104353	nop58	1	0.000783784	0.706403219	0.353	0.092	1	0.006865998	0.316015407	0.353	0.107	0.006865998	0.001566954
1339	ENSDARG00000104372	gnb1b	1	0.086076388	-0.509381346	0.647	0.687	1	0.371059769	-0.415929086	0.706	0.582	0.371059769	0.164743631
1340	ENSDARG00000104436	zgc:153426	1	0.116480309	-0.735725531	0.176	0.327	1	0.013859304	-1.118355422	0.059	0.339	0.116480309	0.027526528
1341	ENSDARG00000104437	aip	1	0.558435279	-0.26848745	0.235	0.276	1	0.995236447	-0.295108955	0.294	0.243	0.995236447	0.805020598
1342	ENSDARG00000104458	rnasekb	1	0.04215398	-0.736499034	0.765	0.714	1	0.008232883	-1.074754142	0.529	0.655	0.04215398	0.016397986
1343	ENSDARG00000104530	znf609b	1	0.020830672	-0.824809274	0	0.249	1	0.191193425	-0.515222003	0.176	0.311	0.191193425	0.041227428
1344	ENSDARG00000104782	oaz1b	1	0.05645151	-0.724336463	0.529	0.553	1	0.004858809	-1.008176074	0.294	0.576	0.05645151	0.00969401
1345	ENSDARG00000104871	LEPROTL1	1	0.16724969	-0.683156587	0.294	0.382	1	0.347519513	-0.433389857	0.294	0.356	0.347519513	0.30652692
1346	ENSDARG00000104945	sncb	1	0.005744845	-1.068792106	0.412	0.659	1	0.003337871	-1.35293972	0.294	0.576	0.005744845	0.006664601
1347	ENSDARG00000105037	snrpf	1	0.711050061	-0.427081162	0.235	0.24	1	0.469008656	-0.405495564	0.235	0.282	0.711050061	0.718048192
1348	ENSDARG00000105114	crebrf	1	0.445015635	-0.439600926	0.059	0.115	1	0.928303543	-0.263300026	0.118	0.102	0.928303543	0.691992355
1349	ENSDARG00000105177	ilf3b	1	0.768441899	-0.294670299	0.294	0.221	1	0.26431369	-0.53030534	0.118	0.215	0.768441899	0.458765654
1350	ENSDARG00000105529	vgf	1	0.162017191	-1.084127629	0.059	0.184	1	0.698889389	-0.646330428	0.176	0.186	0.698889389	0.297784811
1351	ENSDARG00000109715	sncgb	1	0.246338109	-0.645516047	0.176	0.286	1	0.76957831	-0.530241974	0.235	0.226	0.76957831	0.431993754
1352	ENSDARG00000109861	BX545855.1	1	0.167133843	-0.694768373	0.059	0.184	1	0.885435297	-0.294599265	0.706	0.616	0.885435297	0.306333964
1353	ENSDARG00000110298	mbd4	1	0.001073058	0.488012319	0.471	0.138	1	0.026894115	0.29679559	0.235	0.073	0.026894115	0.002144964
1354	ENSDARG00000110528	sypa	1	0.519673449	-0.342680921	0.118	0.175	1	0.124291566	-0.658183924	0.059	0.203	0.519673449	0.233134739
1355	ENSDARG00000111235	nrsn1	1	0.1136835	-0.671377513	0.059	0.207	1	0.857549136	-0.273383563	0.235	0.192	0.857549136	0.214443061
1356	ENSDARG00000114589	jam3a	1	0.228990857	-0.430132338	0.059	0.161	1	0.410822059	-0.397943894	0.118	0.181	0.410822059	0.405544901
1357	ENSDARG00000114760	asip2b	1	7.19E-05	0.466729145	0.294	0.046	1	0.00134926	0.417450918	0.176	0.023	0.00134926	0.000143864
1358	ENSDARG00000115557	cox7b	1	0.428466279	-0.290954525	0.765	0.664	1	0.55933057	-0.347419684	0.706	0.593	0.55933057	0.673349205
1359	ENSDARG00000116058	rhoac	1	0.003585934	-0.9506508	0	0.355	1	0.611354842	-0.251632733	0.235	0.266	0.611354842	0.007159009
1360	ENSDARG00000116491	h2afvb	1	0.150015048	-0.444641585	0.471	0.581	1	0.030718277	-0.78914552	0.529	0.605	0.150015048	0.060492941
