# Supplementary material for: Cell-type-specific responses to the microbiota across all tissues of the larval zebrafish
Source: Cell Rep. Author manuscript; Available in PMC 2023 Oct 23. (PMC10423310; doi:10.1016/j.celrep.2023.112095)
Supplement: MMC14 [file NIHMS1880944-supplement-MMC14.zip › DataS8/Figure5_PanelB_GenesLists/subCluster2.tsv]

	gene	gene_NAME	cvz_p_val_adj	cvz_p_val	cvz_avg_logFC	cvz_pct.1	cvz_pct.2	gf_p_val_adj	gf_p_val	gf_avg_logFC	gf_pct.1	gf_pct.2	max_pval	minimump_p_val
1	ENSDARG00000037789	pvalb1	5.87E-11	2.66E-15	0.951362134	1	1	2.90E-07	1.31E-11	0.859025643	0.971	1	1.31E-11	5.32E-15
2	ENSDARG00000002768	pvalb2	2.93E-09	1.33E-13	0.961174665	1	1	2.52E-07	1.14E-11	0.979783645	1	1	1.14E-11	2.66E-13
3	ENSDARG00000099197	actc1b	2.39E-08	1.08E-12	0.828814471	1	1	0.000408652	1.85E-08	0.875659647	1	0.994	1.85E-08	2.17E-12
4	ENSDARG00000053254	mylpfa	2.12E-07	9.60E-12	0.951899484	0.974	0.995	7.03E-07	3.19E-11	1.023763285	0.971	0.962	3.19E-11	1.92E-11
5	ENSDARG00000102572	si:ch211-260e23.9	0.000231776	1.05E-08	-1.158274484	0.051	0.626	1	0.00033049	-0.563256971	0.118	0.525	0.00033049	2.10E-08
6	ENSDARG00000018637	sec61g	0.000377502	1.71E-08	-0.905675657	0.359	0.949	0.002239631	1.02E-07	-0.939614534	0.441	0.931	1.02E-07	3.42E-08
7	ENSDARG00000063924	mt-cyb	0.000562355	2.55E-08	1.077137619	0.872	0.867	1	0.000382245	1.018920019	0.794	0.838	0.000382245	5.10E-08
8	ENSDARG00000017084	bud31	0.00102799	4.66E-08	-1.048656358	0.026	0.549	1	0.199527888	0.258574276	0.265	0.525	0.199527888	9.32E-08
9	ENSDARG00000013307	rpl19	0.001051724	4.77E-08	-0.605344405	0.897	1	1	0.000689714	-0.338030429	1	1	0.000689714	9.54E-08
10	ENSDARG00000100588	rpl36	0.001967332	8.92E-08	-0.688046731	0.718	0.99	0.004441056	2.01E-07	-0.595044591	0.882	1	2.01E-07	1.78E-07
11	ENSDARG00000040439	rsl24d1	0.002456079	1.11E-07	-0.750500869	0.462	0.944	0.112629029	5.11E-06	-0.652219064	0.353	0.869	5.11E-06	2.23E-07
12	ENSDARG00000037071	rps26	0.002692151	1.22E-07	-0.769268805	0.462	0.954	1	0.000207383	-0.515401844	0.588	0.969	0.000207383	2.44E-07
13	ENSDARG00000062326	hmgn7	0.002946308	1.34E-07	-0.796408741	0.333	0.908	1	0.001717639	-0.475596149	0.441	0.825	0.001717639	2.67E-07
14	ENSDARG00000092693	tpt1	0.004466228	2.02E-07	-0.702362979	0.692	0.959	0.698601	3.17E-05	-0.55164719	0.765	0.969	3.17E-05	4.05E-07
15	ENSDARG00000013078	ywhaba	0.004811379	2.18E-07	-0.859383443	0.154	0.728	0.001189485	5.39E-08	-1.247650856	0.059	0.65	2.18E-07	1.08E-07
16	ENSDARG00000052082	gabarapb	0.005425926	2.46E-07	-0.820310238	0.333	0.887	1	0.001760942	-0.350712501	0.471	0.888	0.001760942	4.92E-07
17	ENSDARG00000005513	naca	0.006582605	2.98E-07	-0.647652131	0.769	0.99	1	7.27E-05	-0.487249971	0.853	1	7.27E-05	5.97E-07
18	ENSDARG00000054818	rpl32	0.006705325	3.04E-07	-0.709980682	0.692	0.985	0.020150296	9.14E-07	-0.660960969	0.765	0.975	9.14E-07	6.08E-07
19	ENSDARG00000045248	h3f3d	0.007869794	3.57E-07	-0.61228504	0.769	0.995	1.49E-06	6.75E-11	-1.003403717	0.588	1	3.57E-07	1.35E-10
20	ENSDARG00000033683	tpma	0.008113114	3.68E-07	1.03779548	0.846	0.897	1	4.85E-05	0.714144839	0.853	0.894	4.85E-05	7.36E-07
21	ENSDARG00000103007	rps3	0.008148959	3.69E-07	-0.731644119	0.59	0.985	1	0.000281851	-0.383701326	0.765	0.962	0.000281851	7.39E-07
22	ENSDARG00000028119	sumo3a	0.00979943	4.44E-07	-0.792956631	0.128	0.682	1	0.00014252	-0.343268407	0.147	0.619	0.00014252	8.89E-07
23	ENSDARG00000051783	rplp0	0.009918802	4.50E-07	-0.623745475	0.821	0.985	0.560973975	2.54E-05	-0.433182637	1	1	2.54E-05	8.99E-07
24	ENSDARG00000057882	arpc3	0.011053229	5.01E-07	-0.884393962	0.077	0.6	1	0.000156831	-0.360442538	0.118	0.55	0.000156831	1.00E-06
25	ENSDARG00000035400	btf3	0.01448475	6.57E-07	-0.746778864	0.436	0.949	1	0.000465332	-0.50466651	0.618	0.925	0.000465332	1.31E-06
26	ENSDARG00000012244	ube2e3	0.016721406	7.58E-07	-0.724540265	0.154	0.723	1	0.002156117	-0.35734939	0.265	0.744	0.002156117	1.52E-06
27	ENSDARG00000023298	rps27.1	0.023290959	1.06E-06	-0.590253719	0.718	0.995	0.193954583	8.79E-06	-0.555019075	0.765	0.994	8.79E-06	2.11E-06
28	ENSDARG00000016889	eif3g	0.024095429	1.09E-06	-0.732998098	0.179	0.759	0.171778993	7.79E-06	-0.886562881	0.235	0.788	7.79E-06	2.18E-06
29	ENSDARG00000068457	tnnt3b	0.025052367	1.14E-06	0.94197794	0.821	0.759	1	0.000382607	0.969919706	0.706	0.762	0.000382607	2.27E-06
30	ENSDARG00000068434	h3f3b.1	0.025249854	1.14E-06	-0.73120283	0.205	0.754	1	0.004693821	-0.314426612	0.294	0.719	0.004693821	2.29E-06
31	ENSDARG00000037284	ptges3a	0.026965997	1.22E-06	-0.949233948	0.026	0.472	1	0.002077997	-0.372704119	0.088	0.406	0.002077997	2.45E-06
32	ENSDARG00000063912	mt-co3	0.028018319	1.27E-06	0.784924216	0.897	0.99	0.042516762	1.93E-06	0.788290417	0.912	0.988	1.93E-06	2.54E-06
33	ENSDARG00000032575	ywhaz	0.028914657	1.31E-06	-0.667913122	0.077	0.574	1	0.002342169	-0.337819387	0.176	0.556	0.002342169	2.62E-06
34	ENSDARG00000070849	rps15	0.029696465	1.35E-06	-0.567455656	0.821	0.99	0.002713286	1.23E-07	-0.67872199	0.824	1	1.35E-06	2.46E-07
35	ENSDARG00000044669	hp1bp3	0.036341164	1.65E-06	-0.78222329	0.179	0.723	1	0.000294982	-0.422426166	0.235	0.719	0.000294982	3.30E-06
36	ENSDARG00000040988	tpi1b	0.037171892	1.69E-06	-0.75344991	0.103	0.605	1	0.000499373	-0.474842528	0.118	0.512	0.000499373	3.37E-06
37	ENSDARG00000030479	hmgb1b	0.050124056	2.27E-06	-0.748550006	0.359	0.892	1	0.002100816	-0.499368485	0.529	0.862	0.002100816	4.54E-06
38	ENSDARG00000109510	lsm12b	0.051438961	2.33E-06	-0.911582276	0.026	0.456	1	0.000855125	-0.588454037	0.059	0.375	0.000855125	4.66E-06
39	ENSDARG00000025073	rpl18a	0.054749239	2.48E-06	-0.498039827	0.872	1	0.00965426	4.38E-07	-0.573647639	0.882	1	2.48E-06	8.75E-07
40	ENSDARG00000099312	jpt1b	0.055459506	2.51E-06	-0.690527358	0.128	0.636	1	0.000130728	-0.541904001	0.176	0.662	0.000130728	5.03E-06
41	ENSDARG00000069425	hsbp1a	0.059416412	2.69E-06	-1.001979786	0.026	0.451	1	0.00246446	-0.554267439	0.088	0.394	0.00246446	5.39E-06
42	ENSDARG00000103994	ppiab	0.064075305	2.90E-06	-0.65082543	0.59	0.923	1	0.037653521	-0.274478765	0.765	0.906	0.037653521	5.81E-06
43	ENSDARG00000040440	snrpd2	0.07128526	3.23E-06	-1.119032564	0	0.395	1	0.001125588	-0.323931891	0.059	0.375	0.001125588	6.46E-06
44	ENSDARG00000025850	rps21	0.07388668	3.35E-06	-0.571791013	0.692	0.979	0.957529715	4.34E-05	-0.530239123	0.765	0.981	4.34E-05	6.70E-06
45	ENSDARG00000013931	eif3m	0.078547487	3.56E-06	-0.723481729	0.205	0.738	1	0.03501382	-0.267346365	0.353	0.75	0.03501382	7.12E-06
46	ENSDARG00000031317	ppdpfb	0.085768022	3.89E-06	-0.671125696	0.538	0.938	1	5.85E-05	-0.669467167	0.559	0.956	5.85E-05	7.78E-06
47	ENSDARG00000031776	fthl27	0.086952534	3.94E-06	-0.649122701	0.513	0.933	0.08908771	4.04E-06	-0.839448813	0.5	0.95	4.04E-06	7.88E-06
48	ENSDARG00000008049	si:dkey-42i9.4	0.095249213	4.32E-06	-0.891682527	0.026	0.441	0.008563755	3.88E-07	-1.348517393	0	0.494	4.32E-06	7.76E-07
49	ENSDARG00000020708	mdkb	0.096726072	4.39E-06	1.221391857	0.795	0.713	1	0.136555889	0.60963212	0.588	0.662	0.136555889	8.77E-06
50	ENSDARG00000045373	pabpn1	0.117697235	5.34E-06	-0.910618194	0.026	0.436	1	0.456863475	0.355512875	0.265	0.444	0.456863475	1.07E-05
51	ENSDARG00000012688	eif1b	0.124689731	5.65E-06	-0.650119591	0.385	0.887	1	0.004918121	-0.343619357	0.471	0.862	0.004918121	1.13E-05
52	ENSDARG00000101967	sult4a1	0.136074626	6.17E-06	-0.945738065	0.051	0.472	1	0.002197543	-0.614546944	0.118	0.444	0.002197543	1.23E-05
53	ENSDARG00000015314	zc4h2	0.147210281	6.67E-06	-0.71225646	0.154	0.662	1	0.439829034	0.353265529	0.353	0.619	0.439829034	1.33E-05
54	ENSDARG00000025855	camk2n1a	0.171943511	7.80E-06	-1.410717985	0.026	0.415	1	0.550274108	0.349286398	0.235	0.35	0.550274108	1.56E-05
55	ENSDARG00000076223	SERP1	0.172362572	7.81E-06	-0.536044212	0.128	0.631	1	6.53E-05	-0.714612084	0.118	0.569	6.53E-05	1.56E-05
56	ENSDARG00000016301	zgc:65894	0.175633318	7.96E-06	-0.998599871	0.154	0.6	1	0.039768728	-0.343491029	0.324	0.619	0.039768728	1.59E-05
57	ENSDARG00000005791	rpl28	0.176614086	8.01E-06	-0.443465477	0.795	0.979	1	0.00134792	-0.350334427	0.765	0.981	0.00134792	1.60E-05
58	ENSDARG00000040059	gbp	0.190233499	8.62E-06	-1.020692939	0	0.369	1	6.15E-05	-0.743927645	0.029	0.412	6.15E-05	1.72E-05
59	ENSDARG00000034670	ube2e2	0.194366664	8.81E-06	-0.880775578	0.051	0.467	1	0.002077997	-0.490185318	0.088	0.406	0.002077997	1.76E-05
60	ENSDARG00000059128	uqcrh	0.212408255	9.63E-06	-0.605635945	0.154	0.626	1	0.817760236	0.366328467	0.324	0.475	0.817760236	1.93E-05
61	ENSDARG00000068214	ccni	0.219964368	9.97E-06	-0.62696973	0.487	0.933	0.121743128	5.52E-06	-0.756948963	0.412	0.925	9.97E-06	1.10E-05
62	ENSDARG00000045359	elocb	0.225207795	1.02E-05	-0.621050543	0.103	0.569	1	0.000116538	-0.66771661	0.088	0.506	0.000116538	2.04E-05
63	ENSDARG00000056167	hspe1	0.23045134	1.04E-05	-0.937074219	0	0.364	1	0.004141638	-0.36004685	0.059	0.325	0.004141638	2.09E-05
64	ENSDARG00000038025	cbx7a	0.236530138	1.07E-05	-1.037259454	0.103	0.538	1	0.003147264	-0.457223333	0.147	0.488	0.003147264	2.14E-05
65	ENSDARG00000027200	gabarapl2	0.24611407	1.12E-05	-0.680166083	0.179	0.667	0.018683176	8.47E-07	-1.174777134	0.118	0.644	1.12E-05	1.69E-06
66	ENSDARG00000056119	eef1g	0.250242375	1.13E-05	-0.585154877	0.462	0.933	1	0.000976671	-0.46627406	0.618	0.938	0.000976671	2.27E-05
67	ENSDARG00000012777	nucks1b	0.261838852	1.19E-05	-0.67850479	0.051	0.467	1	0.002667436	-0.327962736	0.088	0.4	0.002667436	2.37E-05
68	ENSDARG00000029722	hmgb2a	0.265747495	1.20E-05	-0.964102833	0.103	0.538	1	0.000248073	-0.765511559	0.176	0.581	0.000248073	2.41E-05
69	ENSDARG00000070437	rpl22	0.271705484	1.23E-05	-0.530458942	0.667	0.995	1	0.001981589	-0.376400739	0.794	0.969	0.001981589	2.46E-05
70	ENSDARG00000086618	psma3	0.272686725	1.24E-05	-0.85782905	0.051	0.462	1	0.008818845	-0.365719505	0.118	0.4	0.008818845	2.47E-05
71	ENSDARG00000044092	atp5if1b	0.275499645	1.25E-05	-0.651283498	0.231	0.754	0.016443399	7.45E-07	-1.111793584	0.118	0.662	1.25E-05	1.49E-06
72	ENSDARG00000068289	eif3k	0.28012598	1.27E-05	-0.83105925	0.051	0.462	1	0.001296474	-0.338068179	0.088	0.431	0.001296474	2.54E-05
73	ENSDARG00000017441	mylz3	0.296164219	1.34E-05	0.759764243	0.846	0.908	0.967650714	4.39E-05	0.940393486	0.794	0.906	4.39E-05	2.69E-05
74	ENSDARG00000026369	dbi	0.302231417	1.37E-05	-0.904098331	0.026	0.405	1	0.00310143	-0.333346395	0.059	0.338	0.00310143	2.74E-05
75	ENSDARG00000007708	nsa2	0.303331034	1.38E-05	-0.625962533	0.359	0.892	0.880773949	3.99E-05	-0.684099971	0.382	0.881	3.99E-05	2.75E-05
76	ENSDARG00000020609	snap25a	0.305810528	1.39E-05	-0.702057375	0.333	0.826	1	0.737684385	0.272538154	0.588	0.75	0.737684385	2.77E-05
77	ENSDARG00000007320	rpl7	0.313746237	1.42E-05	-0.517756446	0.846	0.995	1	7.54E-05	-0.415943407	0.941	0.994	7.54E-05	2.84E-05
78	ENSDARG00000017235	eif5a	0.322921087	1.46E-05	-0.562687631	0.282	0.79	1	0.033122688	-0.262362401	0.412	0.756	0.033122688	2.93E-05
79	ENSDARG00000001788	atp5po	0.325602447	1.48E-05	-0.663393681	0.154	0.641	0.798093718	3.62E-05	-0.590871587	0.088	0.55	3.62E-05	2.95E-05
80	ENSDARG00000017775	atp5mc3a	0.333114165	1.51E-05	-0.765223951	0.077	0.497	1	0.001548535	-0.420909671	0.088	0.412	0.001548535	3.02E-05
81	ENSDARG00000068436	h3f3b.1	0.344244723	1.56E-05	-0.682188521	0.282	0.815	1	0.000332039	-0.59031654	0.353	0.8	0.000332039	3.12E-05
82	ENSDARG00000045928	psma4	0.370955241	1.68E-05	-0.558913409	0.051	0.456	1	0.000532414	-0.466255761	0.059	0.4	0.000532414	3.36E-05
83	ENSDARG00000029818	srsf5a	0.374922704	1.70E-05	-0.652649725	0.333	0.831	0.07558193	3.43E-06	-0.762548831	0.265	0.838	1.70E-05	6.85E-06
84	ENSDARG00000089681	btf3l4	0.396304606	1.80E-05	-0.823493365	0.026	0.4	1	0.000267195	-0.787395734	0.029	0.362	0.000267195	3.59E-05
85	ENSDARG00000018562	cope	0.4487456	2.03E-05	-0.788452989	0.026	0.4	1	0.000919726	-0.442570056	0.088	0.438	0.000919726	4.07E-05
86	ENSDARG00000038030	rbx1	0.449784563	2.04E-05	-0.556319359	0.128	0.605	1	0.000123091	-0.571910227	0.088	0.512	0.000123091	4.08E-05
87	ENSDARG00000008494	myl6	0.464590061	2.11E-05	-0.720736472	0.051	0.451	0.14004141	6.35E-06	-1.031349807	0	0.419	2.11E-05	1.27E-05
88	ENSDARG00000008407	tspan7b	0.482395612	2.19E-05	0.918202003	0.692	0.621	1	0.246926231	0.618162143	0.471	0.594	0.246926231	4.37E-05
89	ENSDARG00000023290	fabp3	0.491071488	2.23E-05	-0.68714162	0.333	0.8	1	0.000384335	-0.456199604	0.353	0.862	0.000384335	4.45E-05
90	ENSDARG00000004621	gpm6ab	0.497114227	2.25E-05	0.852730287	0.846	0.785	1	0.015426976	0.76511401	0.676	0.662	0.015426976	4.51E-05
91	ENSDARG00000043509	rpl11	0.511945317	2.32E-05	-0.492772778	0.846	0.995	0.018380868	8.33E-07	-0.625694106	0.853	0.994	2.32E-05	1.67E-06
92	ENSDARG00000041182	rpl4	0.674889791	3.06E-05	-0.553475738	0.513	0.954	1	0.075720658	-0.260054346	0.706	0.906	0.075720658	6.12E-05
93	ENSDARG00000036995	lsm6	0.706575524	3.20E-05	-0.893675881	0	0.333	1	0.000837197	-0.601791142	0.029	0.325	0.000837197	6.41E-05
94	ENSDARG00000026871	uchl1	0.749927682	3.40E-05	-0.892834039	0.051	0.431	1	0.001581542	-0.723580567	0.059	0.35	0.001581542	6.80E-05
95	ENSDARG00000002082	csnk2a1	0.750881998	3.40E-05	-0.607950598	0.077	0.482	1	0.006052012	-0.362080115	0.118	0.419	0.006052012	6.81E-05
96	ENSDARG00000016871	smarce1	0.759427373	3.44E-05	-0.47875214	0.077	0.487	1	0.002993067	-0.388873957	0.147	0.5	0.002993067	6.89E-05
97	ENSDARG00000033009	h3f3c	0.76611805	3.47E-05	-0.569021621	0.385	0.892	1	0.000405574	-0.556995156	0.471	0.875	0.000405574	6.95E-05
98	ENSDARG00000045352	cst14a.2	0.847451193	3.84E-05	-0.913093969	0	0.328	1	0.000724463	-0.666166214	0.029	0.331	0.000724463	7.68E-05
99	ENSDARG00000014313	atp5pf	0.904075137	4.10E-05	-0.58102376	0.128	0.569	1	0.529801535	0.373546801	0.324	0.55	0.529801535	8.20E-05
100	ENSDARG00000057026	ran	0.916750063	4.16E-05	-0.377329504	0.282	0.841	0.43234568	1.96E-05	-0.774311063	0.265	0.775	4.16E-05	3.92E-05
101	ENSDARG00000045487	rps16	0.92420649	4.19E-05	-0.432901089	0.923	1	1	0.000301549	-0.376482982	0.882	0.994	0.000301549	8.38E-05
102	ENSDARG00000035136	selenow1	0.97902194	4.44E-05	-0.744457818	0.077	0.472	1	0.004817654	-0.393424868	0.118	0.419	0.004817654	8.88E-05
103	ENSDARG00000000241	slc40a1	1	0.103040994	-0.256465532	0.026	0.113	1	0.617180679	0.411380953	0.088	0.131	0.617180679	0.195464541
104	ENSDARG00000000563	ttn.1	1	0.592486588	0.490946979	0.154	0.138	1	0.412079247	0.626069739	0.206	0.175	0.592486588	0.654349189
105	ENSDARG00000001162	matr3l1.1	1	0.660635448	0.364255031	0.103	0.087	1	0.041203586	-0.287239573	0	0.112	0.660635448	0.080709437
106	ENSDARG00000001220	mycbp2	1	0.719444222	0.40351481	0.154	0.21	1	0.459317012	0.448210033	0.118	0.194	0.719444222	0.707661907
107	ENSDARG00000001950	ak1	1	0.48493549	0.430437656	0.487	0.646	1	0.783704729	0.366838261	0.471	0.662	0.783704729	0.734708551
108	ENSDARG00000002168	tra2b	1	0.016147272	-0.383790771	0	0.133	1	0.012146206	-0.485430171	0	0.162	0.016147272	0.024144881
109	ENSDARG00000002193	rho	1	0.937205068	0.596481221	0.282	0.369	1	0.866260569	0.481356286	0.265	0.319	0.937205068	0.982113765
110	ENSDARG00000002210	stk25a	1	0.037391872	-0.298380014	0	0.103	1	0.696705807	0.600560267	0.118	0.106	0.696705807	0.073385592
111	ENSDARG00000002216	tbx3a	1	0.942701926	0.397181765	0.128	0.149	1	0.047550138	-0.470919165	0.029	0.162	0.942701926	0.092839261
112	ENSDARG00000002344	tubb4b	1	0.022524625	-0.378495252	0.564	0.862	1	0.030209629	-0.322174807	0.559	0.875	0.030209629	0.04454189
113	ENSDARG00000002369	UBB	1	0.001176408	-0.282395346	0.103	0.431	1	0.001918692	-0.452605183	0.088	0.406	0.001918692	0.002351431
114	ENSDARG00000002523	hsdl2	1	0.016615492	-0.317808885	0.026	0.185	1	0.004678891	-0.536614666	0	0.2	0.016615492	0.009335889
115	ENSDARG00000002589	mylpfb	1	0.021610998	0.926127383	0.538	0.569	1	0.102801549	1.167276883	0.441	0.45	0.102801549	0.04275496
116	ENSDARG00000002632	anxa11b	1	0.000743417	-0.555191929	0.051	0.344	1	0.001970511	-0.503141852	0.088	0.406	0.001970511	0.001486281
117	ENSDARG00000002710	ncl	1	0.000375436	-0.44164485	0.231	0.692	1	0.000480997	-0.555316714	0.206	0.662	0.000480997	0.000750731
118	ENSDARG00000002949	ppp6c	1	0.000911307	-0.328842984	0.077	0.39	1	0.00041073	-0.667063601	0.029	0.35	0.000911307	0.000821291
119	ENSDARG00000003058	fgfr1op	1	0.018595337	-0.331828175	0	0.128	1	0.810253506	0.39796268	0.088	0.112	0.810253506	0.036844888
120	ENSDARG00000003098	kdm5bb	1	0.847996385	0.482801752	0.154	0.164	1	0.806165993	0.571915208	0.176	0.238	0.847996385	0.962428378
121	ENSDARG00000003153	nudt21	1	0.005094668	-0.535863462	0	0.174	1	0.864178917	0.489550487	0.147	0.156	0.864178917	0.010163379
122	ENSDARG00000003382	cwc25	1	0.003788377	-0.541836798	0	0.185	1	0.01592837	-0.373874979	0.029	0.212	0.01592837	0.007562403
123	ENSDARG00000003420	chrna5	1	0.008713	-0.341357709	0.077	0.303	1	0.021052777	-0.682575437	0.088	0.288	0.021052777	0.017350083
124	ENSDARG00000003486	ppp1caa	1	0.00072624	-0.533275576	0.051	0.344	1	0.000507472	-0.82989218	0	0.281	0.00072624	0.001014687
125	ENSDARG00000003573	dctn5	1	0.005094695	-0.446621043	0	0.174	1	0.004678891	-0.59212833	0	0.2	0.005094695	0.009335889
126	ENSDARG00000003655	tmem59l	1	0.013233945	0.634339092	0.615	0.672	1	0.264504646	0.805908592	0.471	0.594	0.264504646	0.026292753
127	ENSDARG00000003705	prnprs3	1	0.159543133	0.987401055	0.359	0.349	1	0.62352235	0.80697186	0.324	0.4	0.62352235	0.293632255
128	ENSDARG00000003754	tspan2a	1	0.630019955	0.82012706	0.282	0.328	1	0.71428154	0.509357183	0.206	0.294	0.71428154	0.863114766
129	ENSDARG00000003776	pip4k2aa	1	0.037391872	-0.326707409	0	0.103	1	0.397021848	0.599365548	0.118	0.081	0.397021848	0.073385592
130	ENSDARG00000003866	tm9sf2	1	0.177016388	0.263105665	0.154	0.308	1	0.86225861	0.500468071	0.176	0.231	0.86225861	0.322697974
131	ENSDARG00000003952	pfn2	1	0.001998519	-0.283469387	0.205	0.579	0.202098947	9.16E-06	-0.841039706	0.088	0.581	0.001998519	1.83E-05
132	ENSDARG00000004023	isl1	1	0.012849818	-0.491578552	0.103	0.323	1	0.012795227	-0.535127221	0.088	0.325	0.012849818	0.025426737
133	ENSDARG00000004034	arhgdig	1	0.866659294	0.426505865	0.308	0.354	1	0.07788973	-0.301502478	0.118	0.288	0.866659294	0.14971265
134	ENSDARG00000004049	marcksa	1	0.525549184	0.292320809	0.103	0.159	1	0.056928414	-0.288489473	0.059	0.206	0.525549184	0.110615984
135	ENSDARG00000004060	bhlhe40	1	0.000241668	-0.984199871	0.051	0.369	1	0.003496123	-0.423896858	0.088	0.381	0.003496123	0.000483277
136	ENSDARG00000004115	mgat4b	1	0.554586968	0.832295309	0.154	0.138	1	0.412802642	0.256931092	0.059	0.112	0.554586968	0.655199263
137	ENSDARG00000004169	stmn1a	1	0.018595337	-0.473285131	0	0.128	1	0.022500699	-0.647720104	0	0.138	0.022500699	0.036844888
138	ENSDARG00000004171	rabac1	1	0.83150404	0.394038733	0.103	0.128	1	0.016559728	-0.45930872	0	0.15	0.83150404	0.032845231
139	ENSDARG00000004187	zgc:122979	1	0.015364531	-0.752258713	0.026	0.185	1	0.638146185	0.253791952	0.088	0.125	0.638146185	0.030492994
140	ENSDARG00000004189	cbx1a	1	0.000197743	-0.691362467	0.026	0.333	1	0.00077705	-0.431393537	0.059	0.388	0.00077705	0.000395446
141	ENSDARG00000004297	irf2bpl	1	0.00675326	-0.27076207	0.103	0.364	1	0.717687931	0.349558237	0.235	0.331	0.717687931	0.013460914
142	ENSDARG00000004386	si:dkey-153k10.9	1	0.336130784	0.905295634	0.231	0.205	1	0.682812181	0.523679566	0.176	0.175	0.682812181	0.559277664
143	ENSDARG00000004402	elovl6	1	0.012990507	0.971584561	0.205	0.087	1	0.022500699	-0.405547024	0	0.138	0.022500699	0.025812261
144	ENSDARG00000004452	tardbpl	1	7.22E-05	-0.702277814	0.026	0.364	1	0.007605647	-0.391143426	0.088	0.344	0.007605647	0.000144453
145	ENSDARG00000004470	prkcsh	1	0.819262163	0.711262548	0.128	0.164	1	0.741475599	0.482320263	0.088	0.119	0.819262163	0.933165134
146	ENSDARG00000004537	kmt2a	1	0.371835755	0.276973264	0.051	0.103	1	0.07382182	0.7364519	0.176	0.088	0.371835755	0.142193978
147	ENSDARG00000004587	kat5b	1	0.005094695	-0.56951585	0	0.174	1	0.036593968	-0.455613515	0.029	0.175	0.036593968	0.010163434
148	ENSDARG00000004735	hnrnpub	1	0.003788377	-0.634571114	0	0.185	1	0.802277843	0.268324022	0.118	0.15	0.802277843	0.007562403
149	ENSDARG00000004948	bccip	1	0.000385215	-0.401664021	0.103	0.467	1	0.000243265	-0.616699924	0.088	0.481	0.000385215	0.00048647
150	ENSDARG00000005230	ssr2	1	0.190182333	0.824670412	0.385	0.421	1	0.36463019	0.448953099	0.235	0.412	0.36463019	0.344195346
151	ENSDARG00000005479	tenm3	1	0.270065418	0.390524706	0.179	0.318	1	0.759206846	0.478216059	0.324	0.362	0.759206846	0.467195505
152	ENSDARG00000005500	dgcr6	1	0.926839385	0.35817632	0.103	0.108	1	0.836252764	0.499740004	0.118	0.119	0.926839385	0.973186843
153	ENSDARG00000005551	hnrnph1l	1	0.011216029	-0.381457352	0.051	0.246	1	0.27910514	0.323201242	0.118	0.225	0.27910514	0.022306259
154	ENSDARG00000006120	tbx2b	1	0.020228313	-0.593057047	0.026	0.174	1	0.096193451	-0.308127498	0.059	0.181	0.096193451	0.040047441
155	ENSDARG00000006124	kdm5c	1	0.306291995	0.270342962	0.128	0.231	1	0.05143509	-0.265245181	0.029	0.162	0.306291995	0.100224612
156	ENSDARG00000006242	ptp4a1	1	0.002804953	-0.350436887	0.256	0.662	1	0.003027641	-0.368220387	0.235	0.638	0.003027641	0.005602038
157	ENSDARG00000006260	tuba8l4	1	0.003990571	-0.294748054	0.205	0.569	0.808273225	3.66E-05	-0.596391871	0.118	0.588	0.003990571	7.33E-05
158	ENSDARG00000006290	ndufs5	1	0.000351395	-0.420691647	0.077	0.421	1	0.000107187	-0.748015115	0.029	0.394	0.000351395	0.000214363
159	ENSDARG00000006316	rpl23a	1	0.00539873	-0.393097541	0.744	0.964	1	0.002243908	-0.422922382	0.706	0.994	0.00539873	0.004482781
160	ENSDARG00000006356	slc18a3a	1	0.297429594	0.690999414	0.205	0.159	1	0.534025844	0.340666583	0.118	0.175	0.534025844	0.506394824
161	ENSDARG00000006397	laptm4a	1	0.955261751	0.629371158	0.231	0.282	1	0.395717394	0.341288681	0.176	0.3	0.955261751	0.634842533
162	ENSDARG00000006408	hmgb3b	1	0.000347978	-0.438867524	0.051	0.369	1	0.001507274	-0.302863265	0.088	0.419	0.001507274	0.000695835
163	ENSDARG00000006413	rpl38	1	0.032313696	-0.302381127	0.564	0.923	1	0.00065383	-0.487219075	0.5	0.962	0.032313696	0.001307232
164	ENSDARG00000006427	fabp2	1	0.338870856	0.617983572	0.179	0.144	1	0.046479273	0.884633143	0.294	0.188	0.338870856	0.090798223
165	ENSDARG00000006497	rtn1a	1	0.018669772	0.577349218	0.795	0.903	1	0.581362862	0.364744202	0.706	0.85	0.581362862	0.036990984
166	ENSDARG00000006691	rpl12	1	0.002116589	-0.410759187	0.846	0.974	0.194922167	8.84E-06	-0.647073043	0.735	0.969	0.002116589	1.77E-05
167	ENSDARG00000006758	fam234b	1	0.011650616	0.90958965	0.256	0.128	1	0.732261779	0.283035096	0.088	0.119	0.732261779	0.023165495
168	ENSDARG00000006773	elovl4a	1	0.582041677	0.38572419	0.179	0.262	1	0.967743322	0.434234766	0.176	0.212	0.967743322	0.82531084
169	ENSDARG00000007098	itm2ba	1	0.769886221	0.567854815	0.359	0.467	1	0.608030925	0.495452181	0.206	0.306	0.769886221	0.846360245
170	ENSDARG00000007149	l1cama	1	0.016147272	-0.480868579	0	0.133	1	0.030484158	-0.358464726	0	0.125	0.030484158	0.032033809
171	ENSDARG00000007171	aig1	1	0.582330812	0.440334033	0.128	0.19	1	0.819345369	0.48681908	0.118	0.15	0.819345369	0.825552449
172	ENSDARG00000007275	si:ch211-251b21.1	1	0.031741787	-0.441215772	0.051	0.205	1	0.186903641	-0.406329975	0.088	0.194	0.186903641	0.062476034
173	ENSDARG00000007276	ela3l	1	0.288277237	0.731029994	0.179	0.133	1	0.393105282	0.732689383	0.176	0.144	0.393105282	0.493450709
174	ENSDARG00000007323	chmp4bb	1	0.021856587	-0.316449473	0.026	0.174	1	0.005395371	-0.284835292	0.029	0.256	0.021856587	0.010761633
175	ENSDARG00000007576	crybb1l1	1	0.365244547	0.77225368	0.154	0.118	1	0.007298806	0.672057086	0.588	0.475	0.365244547	0.014544339
176	ENSDARG00000007654	nsfa	1	0.222033327	0.28842417	0.205	0.385	1	0.000837197	-0.671983603	0.029	0.325	0.222033327	0.001673693
177	ENSDARG00000007786	tmx2b	1	0.050452165	0.914497693	0.205	0.113	1	0.947916151	0.450960444	0.118	0.138	0.947916151	0.098358909
178	ENSDARG00000007818	palm1b	1	0.000752586	-0.384963291	0.205	0.615	1	0.000112531	-0.730667043	0.118	0.55	0.000752586	0.000225048
179	ENSDARG00000007975	fth1b	1	0.497731629	0.371835241	0.179	0.277	1	0.011597494	-0.34627808	0.029	0.225	0.497731629	0.023060486
180	ENSDARG00000007989	nedd8	1	0.012733895	-0.269602691	0.026	0.195	1	0.020902829	-0.382438375	0.029	0.2	0.020902829	0.025305638
181	ENSDARG00000008153	serinc5	1	0.910393644	0.603299271	0.231	0.308	1	0.853695018	0.617920776	0.176	0.225	0.910393644	0.978594852
182	ENSDARG00000008305	hand2	1	0.064291769	-0.818596811	0.051	0.169	1	0.011760361	-0.895868494	0.029	0.225	0.064291769	0.023382415
183	ENSDARG00000008310	ip6k2a	1	0.00739245	-0.283046571	0.128	0.4	1	0.001132136	-0.680944913	0.088	0.419	0.00739245	0.00226299
184	ENSDARG00000008639	kifap3a	1	0.000920089	-0.358522828	0.051	0.338	1	0.002701704	-0.363653322	0.088	0.394	0.002701704	0.001839332
185	ENSDARG00000008735	atp6ap2	1	0.17518445	0.791518988	0.513	0.59	1	0.577827804	0.47835011	0.441	0.556	0.577827804	0.319679308
186	ENSDARG00000008748	ube2na	1	0.001216521	-0.352963704	0.077	0.379	1	0.01000603	-0.2643601	0.088	0.344	0.01000603	0.002431561
187	ENSDARG00000008803	marcksb	1	0.001132852	-0.517528499	0.154	0.503	1	0.000193922	-0.703863183	0.147	0.575	0.001132852	0.000387807
188	ENSDARG00000008829	chga	1	0.50507681	0.631852302	0.231	0.344	1	0.329399591	0.4796483	0.324	0.281	0.50507681	0.550295092
189	ENSDARG00000008867	rap1b	1	0.014470061	-0.310789529	0.026	0.19	1	0.012774915	-0.553799314	0.029	0.219	0.014470061	0.025386631
190	ENSDARG00000008947	rtf1	1	0.038750273	0.286728181	0.128	0.344	1	0.525322123	0.27744352	0.206	0.312	0.525322123	0.075998962
191	ENSDARG00000009106	serinc1	1	0.000426192	0.80366625	0.692	0.744	1	0.001447782	0.751396321	0.706	0.712	0.001447782	0.000852202
192	ENSDARG00000009212	ppiaa	1	0.000837553	-0.439765111	0.59	0.944	1	0.003732957	-0.263446494	0.706	0.969	0.003732957	0.001674404
193	ENSDARG00000009250	etfb	1	0.002846137	-0.45989104	0.026	0.246	1	0.012146206	-0.513742794	0	0.162	0.012146206	0.005684173
194	ENSDARG00000009285	rpl15	1	5.52E-05	-0.525075742	0.769	0.969	1	0.000979986	-0.335655144	0.794	0.994	0.000979986	0.000110373
195	ENSDARG00000009553	gng3	1	0.005330534	-0.398569088	0.487	0.81	1	0.010313807	-0.527161926	0.529	0.794	0.010313807	0.010632653
196	ENSDARG00000009657	fgfr1op2	1	0.473943294	0.326851308	0.103	0.164	1	0.026198649	-0.350074471	0	0.131	0.473943294	0.051710929
197	ENSDARG00000009830	hdlbpa	1	0.404684527	0.263495969	0.103	0.174	1	0.597359728	0.439129171	0.118	0.175	0.597359728	0.645599487
198	ENSDARG00000009881	ier5	1	0.002198863	-0.325477589	0.051	0.308	1	0.018401552	-0.333018064	0.059	0.262	0.018401552	0.004392892
199	ENSDARG00000009978	icn	1	0.207477956	0.695573988	0.359	0.354	1	0.155553666	0.991833907	0.382	0.369	0.207477956	0.286910388
200	ENSDARG00000010008	vim	1	8.01E-05	-0.937898446	0.154	0.549	1	0.025440677	-0.586712882	0.294	0.544	0.025440677	0.000160119
201	ENSDARG00000010051	ufd1l	1	0.002223496	-0.331888548	0.051	0.308	1	0.000352799	-0.790161233	0	0.294	0.002223496	0.000705474
202	ENSDARG00000010160	rps15a	1	0.003783014	-0.340884506	0.974	0.995	1	0.000437392	-0.428162534	0.912	0.988	0.003783014	0.000874592
203	ENSDARG00000010194	eif4bb	1	0.000953335	-0.641914639	0	0.231	1	0.248671216	0.266114169	0.088	0.188	0.248671216	0.001905761
204	ENSDARG00000010381	rnf2	1	0.006193954	-0.2996212	0.077	0.318	1	0.001011788	-0.548288927	0.029	0.319	0.006193954	0.002022552
205	ENSDARG00000010434	clu	1	0.410688133	0.429870411	0.231	0.2	1	0.80015084	0.477383986	0.147	0.144	0.80015084	0.652711524
206	ENSDARG00000010516	rpl21	1	0.000253961	-0.381919633	0.718	0.969	1	9.55E-05	-0.391899536	0.765	0.981	0.000253961	0.000190905
207	ENSDARG00000010630	hoxb6a	1	0.032542138	-0.527666768	0	0.108	1	0.026198649	-0.899244273	0	0.131	0.032542138	0.051710929
208	ENSDARG00000010655	ppm1k	1	0.000693717	-0.767625028	0	0.241	1	0.785001452	0.258650366	0.147	0.194	0.785001452	0.001386952
209	ENSDARG00000010953	ndel1a	1	0.001039469	-0.442844043	0.026	0.282	1	0.025983455	-0.313272315	0.059	0.244	0.025983455	0.002077857
210	ENSDARG00000011146	uqcrb	1	0.000296343	-0.411720584	0.179	0.615	1	0.001428969	-0.421078596	0.147	0.531	0.001428969	0.000592598
211	ENSDARG00000011201	rplp2l	1	0.02576338	-0.365780654	0.692	0.903	1	0.006698026	-0.474534536	0.765	0.956	0.02576338	0.013351188
212	ENSDARG00000011273	tlx2	1	0.004829011	-0.255604087	0.128	0.415	1	0.000695436	-0.628595031	0.088	0.431	0.004829011	0.001390389
213	ENSDARG00000011405	rps9	1	0.000802705	-0.447759045	0.821	0.99	1	0.0038424	-0.355105693	0.941	0.994	0.0038424	0.001604765
214	ENSDARG00000011462	otub1b	1	0.001048612	-0.284644655	0.051	0.333	1	0.000963492	-0.465753789	0.059	0.381	0.001048612	0.001926055
215	ENSDARG00000011496	ppm1bb	1	0.484196615	0.444357574	0.103	0.164	1	0.823625999	0.361881661	0.118	0.15	0.823625999	0.733946868
216	ENSDARG00000011602	si:dkeyp-117h8.2	1	0.000307264	-0.866242366	0	0.267	1	0.449374052	0.338758341	0.147	0.238	0.449374052	0.000614433
217	ENSDARG00000011837	zgc:100846	1	0.007895834	-0.430486736	0	0.159	1	0.030484158	-0.335794573	0	0.125	0.030484158	0.015729324
218	ENSDARG00000011941	bmpr2a	1	0.708520336	0.345818712	0.103	0.138	1	0.932047906	0.371541364	0.118	0.125	0.932047906	0.915039605
219	ENSDARG00000012078	meis1b	1	0.015759067	-0.355459517	0.179	0.446	1	0.008628137	-0.473488959	0.176	0.469	0.015759067	0.017181829
220	ENSDARG00000012138	sgce	1	0.926776827	0.550579278	0.231	0.287	1	0.906289519	0.630303741	0.235	0.319	0.926776827	0.991218346
221	ENSDARG00000012144	emc7	1	0.610105397	0.391268191	0.205	0.303	1	0.443713619	0.490004738	0.147	0.244	0.610105397	0.690545462
222	ENSDARG00000012387	pdha1a	1	0.119388943	0.333629952	0.154	0.333	1	0.178990373	0.333142847	0.118	0.256	0.178990373	0.224524166
223	ENSDARG00000012458	zgc:77849	1	0.000278737	-0.52569838	0.077	0.421	1	8.12E-05	-0.719922448	0.059	0.462	0.000278737	0.000162328
224	ENSDARG00000012625	prkag2a	1	0.028311864	-0.34906919	0	0.113	1	0.677136751	0.38201783	0.088	0.125	0.677136751	0.055822167
225	ENSDARG00000012627	cdc34b	1	0.000953335	-0.682481481	0	0.231	1	0.089301835	-0.262310819	0.059	0.188	0.089301835	0.001905761
226	ENSDARG00000012682	pfn2l	1	0.001402632	-0.392732154	0.128	0.467	1	0.00337044	-0.311333551	0.118	0.444	0.00337044	0.002803297
227	ENSDARG00000012684	atp2b1a	1	0.633165688	0.593922562	0.154	0.221	1	0.63601283	0.370657867	0.147	0.212	0.63601283	0.865432588
228	ENSDARG00000012747	rer1	1	0.311447863	0.26255085	0.128	0.231	1	0.600747936	0.335114329	0.147	0.219	0.600747936	0.525895955
229	ENSDARG00000012944	myhz2	1	0.511175183	0.580402904	0.154	0.236	1	0.431360743	0.892989165	0.294	0.306	0.511175183	0.676649396
230	ENSDARG00000012972	cfl1l	1	0.301809446	0.83059124	0.205	0.169	1	0.381590763	0.756102696	0.265	0.256	0.381590763	0.512529951
231	ENSDARG00000013005	opcml	1	0.798082457	0.528281651	0.103	0.097	1	0.612380138	0.623072162	0.118	0.1	0.798082457	0.849750842
232	ENSDARG00000013057	hoxb5a	1	0.007369466	-0.699274168	0.051	0.256	1	0.00786716	-0.359248503	0.059	0.3	0.00786716	0.014684623
233	ENSDARG00000013075	mrpl11	1	0.002984676	-0.445160331	0.026	0.246	1	0.0100878	-0.390299951	0.029	0.231	0.0100878	0.005960444
234	ENSDARG00000013207	zeb1b	1	0.668526797	0.296861646	0.077	0.108	1	0.736863961	0.374716583	0.088	0.119	0.736863961	0.890125516
235	ENSDARG00000013317	pygmb	1	0.847996385	0.492343789	0.154	0.164	1	0.007575128	-0.560533019	0	0.181	0.847996385	0.015092873
236	ENSDARG00000013379	ppp6r3	1	0.018595337	-0.365456942	0	0.128	1	0.412220669	0.425511656	0.088	0.156	0.412220669	0.036844888
237	ENSDARG00000013430	bhmt	1	0.593074404	0.516235417	0.282	0.303	1	0.848524156	0.493259142	0.235	0.325	0.848524156	0.834411559
238	ENSDARG00000013443	atp6v1ba	1	0.032442493	-0.30093717	0.026	0.159	1	0.019310625	-0.473175063	0	0.144	0.032442493	0.03824835
239	ENSDARG00000013623	vdac2	1	0.001846154	0.676056539	0.692	0.769	1	0.984941823	0.454380428	0.471	0.7	0.984941823	0.003688899
240	ENSDARG00000013655	tpd52l2b	1	0.000101117	-0.744734646	0.026	0.354	1	0.004141638	-0.274753594	0.059	0.325	0.004141638	0.000202223
241	ENSDARG00000013708	usp9	1	0.66596829	0.537717888	0.103	0.144	1	0.465594874	0.512281219	0.176	0.15	0.66596829	0.714411161
242	ENSDARG00000013755	actn3a	1	0.366564205	0.541966879	0.128	0.092	1	0.014550223	0.824129713	0.235	0.1	0.366564205	0.028888738
243	ENSDARG00000013822	anapc16	1	0.00025575	-0.671490562	0.026	0.323	1	0.003819313	-0.45541307	0.059	0.325	0.003819313	0.000511435
244	ENSDARG00000013938	psmb3	1	0.000190544	-0.520696827	0.051	0.385	1	0.515331917	0.477609533	0.206	0.325	0.515331917	0.000381052
245	ENSDARG00000013968	psap	1	0.00160001	0.925625551	0.564	0.533	1	0.202631939	0.660441863	0.412	0.431	0.202631939	0.00319746
246	ENSDARG00000013979	ndfip1	1	0.877491171	0.602750213	0.333	0.503	1	0.36667763	0.342260232	0.294	0.506	0.877491171	0.598902776
247	ENSDARG00000014159	mtdha	1	0.641975631	0.550850059	0.179	0.262	1	0.00698615	-0.505587589	0.029	0.244	0.641975631	0.013923493
248	ENSDARG00000014171	bloc1s1	1	0.000307264	-0.719444301	0	0.267	1	0.008973202	-0.424772789	0.059	0.288	0.008973202	0.000614433
249	ENSDARG00000014244	rbmx	1	0.016801305	-0.305587477	0.026	0.185	1	0.016659881	-0.4156873	0.059	0.262	0.016801305	0.033042211
250	ENSDARG00000014366	luc7l3	1	0.022098269	-0.273578327	0.026	0.174	1	0.213627484	0.260959403	0.088	0.194	0.213627484	0.043708204
251	ENSDARG00000014462	rab3c	1	0.028979639	-0.281021983	0.026	0.164	1	0.016559728	-0.50842097	0	0.15	0.028979639	0.032845231
252	ENSDARG00000014490	tac1	1	0.113793078	-1.082373192	0.026	0.108	1	0.038701565	0.307643429	0.206	0.088	0.113793078	0.075905318
253	ENSDARG00000014498	ythdf2	1	0.032542138	-0.274069926	0	0.108	1	0.047871492	-0.335705306	0	0.106	0.047871492	0.064025285
254	ENSDARG00000014569	hnrnpr	1	0.001472683	-0.442983306	0.103	0.415	1	0.379229474	0.507971154	0.206	0.35	0.379229474	0.002943197
255	ENSDARG00000014587	slc38a5b	1	0.172591918	0.319205331	0.077	0.179	1	0.5562954	0.416806621	0.118	0.181	0.5562954	0.315395867
256	ENSDARG00000014634	mbtps1	1	0.1387138	0.597227795	0.128	0.067	1	0.88345853	0.298101901	0.088	0.106	0.88345853	0.258186082
257	ENSDARG00000014690	rps4x	1	0.000496473	-0.381153668	0.897	0.99	1	0.000621046	-0.420396494	0.912	0.988	0.000621046	0.000992699
258	ENSDARG00000014854	reep1	1	0.892128669	0.475879381	0.103	0.123	1	0.589450961	0.483221349	0.147	0.131	0.892128669	0.831449487
259	ENSDARG00000014867	rpl8	1	4.58E-05	-0.418603557	0.897	0.985	1	0.000365957	-0.437561112	0.941	0.994	0.000365957	9.16E-05
260	ENSDARG00000014871	syngr3a	1	0.221196849	0.640532426	0.256	0.21	1	0.541417146	0.336457674	0.206	0.319	0.541417146	0.393465652
261	ENSDARG00000014891	robo2	1	0.819262163	0.459921143	0.128	0.164	1	0.813536248	0.451974157	0.147	0.15	0.819262163	0.965231269
262	ENSDARG00000015002	cdh4	1	0.179357874	0.817314233	0.179	0.118	1	0.872592793	0.571052298	0.147	0.156	0.872592793	0.326546501
263	ENSDARG00000015050	calm2b	1	0.001410937	-0.458820469	0.487	0.862	0.707283441	3.21E-05	-0.868649846	0.471	0.856	0.001410937	6.41E-05
264	ENSDARG00000015128	rpl27	1	0.008727317	-0.349822322	0.769	0.979	1	0.000928478	-0.451724215	0.824	0.988	0.008727317	0.001856095
265	ENSDARG00000015164	mknk2b	1	0.191410777	0.768978725	0.333	0.308	1	0.001698201	-0.527827848	0.088	0.4	0.191410777	0.003393519
266	ENSDARG00000015201	pcmt	1	0.002072068	-0.639683333	0	0.205	1	0.012146206	-0.544159606	0	0.162	0.012146206	0.004139842
267	ENSDARG00000015208	rbb4l	1	0.018595337	-0.397641633	0	0.128	1	0.041203586	-0.318583481	0	0.112	0.041203586	0.036844888
268	ENSDARG00000015385	ndufs3	1	0.000499667	-0.583121351	0.051	0.354	1	0.008561622	-0.307942504	0.088	0.35	0.008561622	0.000999085
269	ENSDARG00000015524	prps1a	1	0.004395154	-0.554604174	0	0.179	1	0.694395829	0.328628432	0.118	0.162	0.694395829	0.008770991
270	ENSDARG00000015551	fth1a	1	0.001892407	-0.391012801	0.538	0.933	0.020703546	9.39E-07	-0.721231057	0.353	0.931	0.001892407	1.88E-06
271	ENSDARG00000015653	tnip1	1	0.737679448	0.366155184	0.128	0.169	1	0.044568404	-0.291698879	0.029	0.169	0.737679448	0.087150465
272	ENSDARG00000015681	gsk3ab	1	0.018595337	-0.310267586	0	0.128	1	0.047871492	-0.398287122	0	0.106	0.047871492	0.036844888
273	ENSDARG00000015757	tmem50a	1	0.7287114	0.477204242	0.333	0.421	1	0.972857669	0.561559395	0.265	0.35	0.972857669	0.926402495
274	ENSDARG00000015790	atp1b3a	1	0.946158363	0.525500711	0.205	0.246	1	0.251260677	0.90522885	0.294	0.275	0.946158363	0.439389427
275	ENSDARG00000015835	eif4e2rs1	1	0.005094695	-0.503983184	0	0.174	1	0.016559728	-0.355458794	0	0.15	0.016559728	0.010163434
276	ENSDARG00000015866	apoa2	1	0.057182176	0.735406613	0.538	0.605	1	0.000108667	0.901676097	0.765	0.75	0.057182176	0.000217322
277	ENSDARG00000016058	fibpa	1	0.012153503	-0.392770073	0	0.144	1	0.021189179	-0.321619576	0.029	0.2	0.021189179	0.024159298
278	ENSDARG00000016128	ap3m2	1	0.006835965	-0.422957734	0.026	0.215	1	0.022500699	-0.403404881	0	0.138	0.022500699	0.0136252
279	ENSDARG00000016173	cct3	1	0.001288757	-0.364239199	0.103	0.421	1	0.404931032	0.361153551	0.235	0.406	0.404931032	0.002575852
280	ENSDARG00000016238	arl6ip5b	1	0.275781183	0.970081559	0.333	0.349	1	0.893068352	0.453817178	0.294	0.381	0.893068352	0.475507106
281	ENSDARG00000016255	chmp4ba	1	0.263498017	0.303525699	0.128	0.241	1	0.024903043	-0.337681897	0.029	0.194	0.263498017	0.049185924
282	ENSDARG00000016345	ncoa5	1	0.000953335	-0.67029923	0	0.231	1	0.021189179	-0.436335953	0.029	0.2	0.021189179	0.001905761
283	ENSDARG00000016368	zbtb8os	1	0.021402787	-0.308628342	0	0.123	1	0.796750057	0.512085175	0.147	0.15	0.796750057	0.042347494
284	ENSDARG00000016463	trappc6b	1	0.003262461	-0.504770856	0	0.19	1	0.005500292	-0.478886625	0	0.194	0.005500292	0.006514279
285	ENSDARG00000016724	zgc:162339	1	0.032542138	-0.338239624	0	0.108	1	0.030484158	-0.368137804	0	0.125	0.032542138	0.060039032
286	ENSDARG00000016745	slc35f6	1	0.332482797	0.313983773	0.128	0.226	1	0.639467167	0.564528582	0.235	0.25	0.639467167	0.554420783
287	ENSDARG00000016754	tbca	1	0.000107595	-0.467226593	0.077	0.451	1	0.000274505	-0.641056986	0.088	0.475	0.000274505	0.000215178
288	ENSDARG00000016769	sgtb	1	0.008254731	-0.312170861	0.026	0.21	1	0.032068279	-0.382005409	0.029	0.181	0.032068279	0.016441322
289	ENSDARG00000016793	crybb1l2	1	0.661376299	0.460007391	0.077	0.108	1	0.01790408	1.153343073	0.529	0.481	0.661376299	0.035487605
290	ENSDARG00000017037	ikbkg	1	0.028311864	-0.368689581	0	0.113	1	0.041203586	-0.293189874	0	0.112	0.041203586	0.055822167
291	ENSDARG00000017119	vps37a	1	0.037391872	-0.314222417	0	0.103	1	0.06834455	-0.272328236	0.029	0.15	0.06834455	0.073385592
292	ENSDARG00000017244	chd6	1	0.736803151	0.437557579	0.077	0.103	1	0.415365045	0.392114151	0.088	0.156	0.736803151	0.65820197
293	ENSDARG00000017294	gnai2b	1	0.809470562	0.499208141	0.154	0.2	1	0.012146206	-0.543745096	0	0.162	0.809470562	0.024144881
294	ENSDARG00000017314	CELA1 (1 of many)	1	0.090884792	0.84387098	0.385	0.354	1	0.919250579	0.430199941	0.235	0.275	0.919250579	0.173509538
295	ENSDARG00000017338	kidins220b	1	0.410523212	0.787793386	0.205	0.185	1	0.72207399	0.41826655	0.147	0.2	0.72207399	0.652517116
296	ENSDARG00000017423	patl1	1	0.016801305	-0.268791612	0.026	0.185	1	0.506306881	0.385358653	0.088	0.144	0.506306881	0.033320326
297	ENSDARG00000017624	krt4	1	0.011106349	1.090413171	0.513	0.482	1	0.003236393	0.873485831	0.647	0.644	0.011106349	0.006462311
298	ENSDARG00000018049	sf3b2	1	0.467167992	0.367097456	0.128	0.205	1	0.000507472	-0.800589784	0	0.281	0.467167992	0.001014687
299	ENSDARG00000018206	nck2a	1	0.332974819	0.285737446	0.051	0.108	1	0.035449837	-0.415383548	0	0.119	0.332974819	0.069642984
300	ENSDARG00000018259	atp1a3a	1	0.777942368	0.479721958	0.205	0.277	1	0.533011564	0.575919596	0.176	0.275	0.777942368	0.7819218
301	ENSDARG00000018334	rpl35	1	0.000475096	-0.377115932	0.769	0.995	1	0.000188921	-0.502864766	0.853	0.994	0.000475096	0.000377807
302	ENSDARG00000018397	hpca	1	0.415597659	0.497912407	0.256	0.415	1	0.369396423	0.460389291	0.147	0.256	0.415597659	0.602339129
303	ENSDARG00000018425	ddx61	1	0.383761363	0.442348747	0.154	0.256	1	0.214141261	0.253035051	0.118	0.244	0.383761363	0.382426042
304	ENSDARG00000018856	dclk1a	1	0.028048378	-0.401464574	0.026	0.164	1	0.041203586	-0.311113292	0	0.112	0.041203586	0.055310045
305	ENSDARG00000018985	castor2	1	0.007481231	-0.359142841	0.077	0.308	1	0.007566104	-0.332182572	0.059	0.3	0.007566104	0.014906493
306	ENSDARG00000019033	tmem59	1	0.920983477	0.415106897	0.333	0.446	1	0.346309374	0.325157668	0.235	0.425	0.920983477	0.572688566
307	ENSDARG00000019060	snx12	1	0.010873474	-0.405476802	0.051	0.246	1	0.026968422	-0.42797395	0.029	0.188	0.026968422	0.021628716
308	ENSDARG00000019160	sh3bp5la	1	0.010533579	-0.470367198	0	0.149	1	0.019310625	-0.407582	0	0.144	0.019310625	0.020956203
309	ENSDARG00000019181	rpsa	1	0.005971222	-0.352887865	0.872	0.985	1	0.009646881	-0.317914525	0.794	0.988	0.009646881	0.011906789
310	ENSDARG00000019213	CTBP1	1	0.005900598	-0.535672369	0	0.169	1	0.751091999	0.292864816	0.118	0.156	0.751091999	0.011766379
311	ENSDARG00000019274	rasd1	1	0.057291448	-0.566666351	0.026	0.133	1	0.041203586	-0.584388757	0	0.112	0.057291448	0.080709437
312	ENSDARG00000019302	mid1ip1b	1	0.672113407	0.309565449	0.077	0.108	1	0.625862284	0.457214087	0.118	0.1	0.672113407	0.860020969
313	ENSDARG00000019335	hes6	1	0.001523601	-0.669271824	0	0.215	1	0.033891919	-0.307885037	0.059	0.231	0.033891919	0.00304488
314	ENSDARG00000019417	gadd45ga	1	0.085679603	-0.286339037	0.051	0.164	1	0.125577516	-0.26170778	0.059	0.169	0.125577516	0.164018212
315	ENSDARG00000019438	rnf13	1	0.766540192	0.459609152	0.154	0.205	1	0.744233665	0.544181153	0.147	0.2	0.766540192	0.934583582
316	ENSDARG00000019459	elf2a	1	0.010533579	-0.384924676	0	0.149	1	0.047871492	-0.383544301	0	0.106	0.047871492	0.020956203
317	ENSDARG00000019702	aldocb	1	0.002083843	-0.400540536	0.308	0.697	1	0.046742879	-0.360210779	0.353	0.625	0.046742879	0.004163343
318	ENSDARG00000019732	mtch2	1	0.941444957	0.562003991	0.179	0.21	1	0.005242129	-0.420866818	0.029	0.256	0.941444957	0.010456779
319	ENSDARG00000019881	bsg	1	0.858042421	0.366364229	0.513	0.8	1	0.004333328	0.588963297	0.676	0.744	0.858042421	0.008647877
320	ENSDARG00000020252	btbd10b	1	0.006809417	-0.268485817	0.077	0.313	1	0.029513616	-0.321553352	0.059	0.238	0.029513616	0.013572466
321	ENSDARG00000020261	rab2a	1	0.003959354	-0.317806777	0.282	0.692	1	0.003216713	-0.558021726	0.265	0.65	0.003959354	0.00642308
322	ENSDARG00000020301	os9	1	0.409819812	0.849921292	0.179	0.154	1	0.030484158	-0.33595805	0	0.125	0.409819812	0.060039032
323	ENSDARG00000020497	rab7a	1	0.007666307	-0.256381712	0.077	0.313	1	0.006248194	-0.372186497	0.059	0.306	0.007666307	0.012457348
324	ENSDARG00000020504	h3f3b.1	1	8.23E-05	-0.535045149	0.282	0.815	1	0.000178682	-0.626808101	0.265	0.756	0.000178682	0.000164525
325	ENSDARG00000020574	atp2a1	1	0.172976003	0.935923846	0.385	0.39	1	0.012767177	0.791200725	0.471	0.388	0.172976003	0.025371353
326	ENSDARG00000020607	emc3	1	0.692725304	0.6693174	0.179	0.185	1	0.694395829	0.269766385	0.118	0.162	0.694395829	0.905582262
327	ENSDARG00000020693	sesn1	1	0.639494484	0.389408592	0.385	0.621	1	0.557898221	0.445091428	0.382	0.606	0.639494484	0.804546017
328	ENSDARG00000020795	rac3b	1	0.009619233	-0.280484443	0.026	0.205	1	0.423096726	0.321658686	0.118	0.2	0.423096726	0.019145936
329	ENSDARG00000020798	necap1	1	0.002483295	-0.26697272	0.128	0.456	1	0.002465547	-0.313971462	0.088	0.406	0.002483295	0.004925014
330	ENSDARG00000021113	ptmaa	1	0.000111049	-0.473322473	0.821	0.974	1	0.010785934	-0.310968523	0.794	0.988	0.010785934	0.000222085
331	ENSDARG00000021143	rtn1b	1	0.003172956	0.582885787	0.718	0.785	1	0.005473313	0.801458548	0.676	0.775	0.005473313	0.006335845
332	ENSDARG00000021242	mvp	1	0.014013198	-0.430010928	0	0.138	1	0.047871492	-0.381091074	0	0.106	0.047871492	0.027830027
333	ENSDARG00000021346	pdhb	1	0.005431026	-0.40863735	0.026	0.226	1	0.199919156	0.287001243	0.088	0.2	0.199919156	0.010832557
334	ENSDARG00000021607	negr1	1	0.656024188	0.732603304	0.179	0.179	1	0.911801484	0.286753005	0.118	0.138	0.911801484	0.881680641
335	ENSDARG00000021811	calm3a	1	0.006642818	-0.55954632	0.59	0.913	1	0.000157426	-0.826933202	0.5	0.881	0.006642818	0.000314828
336	ENSDARG00000021864	rplp1	1	0.010231013	-0.416512175	0.923	0.995	1	0.000940071	-0.473701777	0.941	0.994	0.010231013	0.001879259
337	ENSDARG00000021945	ddx23	1	0.15047396	0.273400393	0.103	0.226	1	0.001226165	-0.681145824	0	0.25	0.15047396	0.002450826
338	ENSDARG00000021973	st13	1	0.001472749	-0.284869391	0.077	0.374	1	0.007670155	-0.37585625	0.088	0.35	0.007670155	0.002943328
339	ENSDARG00000021975	ginm1	1	0.824691696	0.639706178	0.282	0.349	1	0.925533176	0.449792329	0.265	0.331	0.925533176	0.969266998
340	ENSDARG00000022045	map1ab	1	0.4821507	0.718868829	0.282	0.292	1	0.438650724	0.463672821	0.206	0.325	0.4821507	0.68488699
341	ENSDARG00000022176	IGLON5	1	0.593824786	0.817255491	0.308	0.364	1	0.122493075	0.799313958	0.324	0.256	0.593824786	0.229981596
342	ENSDARG00000022315	atp6v1g1	1	0.000753932	-0.503484688	0.179	0.559	1	0.040399593	-0.291332308	0.235	0.512	0.040399593	0.001507295
343	ENSDARG00000022340	ufc1	1	0.021402787	-0.360304177	0	0.123	1	0.016559728	-0.383426404	0	0.15	0.021402787	0.032845231
344	ENSDARG00000022659	snx4	1	0.510149233	0.253710617	0.077	0.123	1	0.012146206	-0.4634502	0	0.162	0.510149233	0.024144881
345	ENSDARG00000022684	fkbp1aa	1	0.000515849	-0.550678766	0.462	0.851	1	0.000115669	-0.472692679	0.353	0.838	0.000515849	0.000231324
346	ENSDARG00000022768	gid8a	1	0.03315192	-0.257725693	0.026	0.159	1	0.604812893	0.400929754	0.088	0.131	0.604812893	0.065204791
347	ENSDARG00000022974	wdr13	1	0.009123177	-0.41655246	0	0.154	1	0.047871492	-0.344116311	0	0.106	0.047871492	0.018163121
348	ENSDARG00000023151	ucp1	1	0.297922936	0.251606499	0.051	0.113	1	0.014188685	-0.544620155	0	0.156	0.297922936	0.028176052
349	ENSDARG00000023190	kpna4	1	0.53668236	0.668839872	0.154	0.236	1	0.006320922	-0.401062015	0.029	0.25	0.53668236	0.01260189
350	ENSDARG00000023220	selenot2	1	0.605794215	0.678503975	0.231	0.246	1	0.517458775	0.70616205	0.235	0.238	0.605794215	0.767153966
351	ENSDARG00000023445	atp2b3b	1	0.85373017	0.47929362	0.154	0.195	1	0.530768272	0.735372316	0.147	0.125	0.85373017	0.779821586
352	ENSDARG00000023600	sh3gl2a	1	0.057416045	-0.286922462	0.103	0.262	1	0.839072544	0.348024371	0.176	0.225	0.839072544	0.111535488
353	ENSDARG00000023712	mao	1	0.032542138	-0.48784821	0	0.108	1	0.047871492	-0.510265072	0	0.106	0.047871492	0.064025285
354	ENSDARG00000023766	gnsa	1	0.647154127	0.328584603	0.103	0.144	1	0.926479186	0.39808557	0.147	0.162	0.926479186	0.87549979
355	ENSDARG00000023878	stk24b	1	0.037391872	-0.276960177	0	0.103	1	0.041203586	-0.325826173	0	0.112	0.041203586	0.073385592
356	ENSDARG00000023988	dctn4	1	0.003262461	-0.498564595	0	0.19	1	0.002046156	-0.631652219	0	0.231	0.003262461	0.004088126
357	ENSDARG00000024047	tmem38a	1	0.260107615	0.766990168	0.179	0.133	1	0.035449837	-0.37345949	0	0.119	0.260107615	0.069642984
358	ENSDARG00000024276	pcbp4	1	0.819262163	0.555754891	0.128	0.164	1	0.285493786	0.308812521	0.118	0.225	0.819262163	0.48948087
359	ENSDARG00000024299	c1qtnf4	1	0.030703895	0.806730774	0.256	0.144	1	0.139439928	0.679566278	0.147	0.075	0.139439928	0.060465062
360	ENSDARG00000024433	pvalb4	1	0.702613057	0.254323139	0.256	0.374	1	0.187163832	0.720115772	0.294	0.25	0.702613057	0.339297364
361	ENSDARG00000024548	cryba4	1	0.890150368	0.617926266	0.154	0.19	0.102931991	4.67E-06	0.899976205	0.882	0.719	0.890150368	9.33E-06
362	ENSDARG00000024564	sccpdhb	1	0.006828397	-0.454634041	0	0.164	1	0.378257979	0.330276202	0.088	0.162	0.378257979	0.013610167
363	ENSDARG00000024846	cops8	1	0.000307262	-0.701847266	0	0.267	1	0.011760361	-0.338670829	0.029	0.225	0.011760361	0.000614429
364	ENSDARG00000024877	ptgr1	1	0.002801484	-0.429099343	0.077	0.344	1	0.007966464	-0.268343585	0.088	0.356	0.007966464	0.00559512
365	ENSDARG00000024954	tmed4	1	0.266058278	0.827691471	0.256	0.231	1	0.26086744	0.868897596	0.235	0.194	0.266058278	0.453683059
366	ENSDARG00000025147	cd63	1	0.776373757	0.514471176	0.282	0.405	1	0.954169957	0.274570881	0.235	0.288	0.954169957	0.949991304
367	ENSDARG00000025206	syt2a	1	0.528949677	0.371367483	0.333	0.518	1	0.626171027	0.600867145	0.353	0.4	0.626171027	0.778111593
368	ENSDARG00000025348	igfbp5b	1	0.571952515	0.378445761	0.128	0.108	1	0.370832809	0.902623024	0.059	0.119	0.571952515	0.604148646
369	ENSDARG00000025391	pfdn2	1	0.004395154	-0.536684922	0	0.179	1	0.026198649	-0.338399136	0	0.131	0.026198649	0.008770991
370	ENSDARG00000025581	rpl10	1	0.000565446	-0.371936376	0.846	1	1	0.001104183	-0.432058375	0.912	0.975	0.001104183	0.001130571
371	ENSDARG00000025693	tmem9b	1	0.111377685	0.950425669	0.359	0.338	1	0.880161719	0.49854377	0.235	0.319	0.880161719	0.210350382
372	ENSDARG00000025858	zgc:56525	1	0.486109634	0.73992816	0.205	0.195	1	0.731111028	0.483099839	0.176	0.181	0.731111028	0.735916692
373	ENSDARG00000026183	polr2eb	1	0.351124125	0.271550013	0.077	0.144	1	0.010965863	-0.441727759	0.029	0.225	0.351124125	0.021811476
374	ENSDARG00000026198	enoph1	1	0.014013198	-0.331709529	0	0.138	1	0.076717617	-0.253590011	0.029	0.144	0.076717617	0.027830027
375	ENSDARG00000026655	tspo	1	0.018595337	-0.438885708	0	0.128	1	0.035449837	-0.416175162	0	0.119	0.035449837	0.036844888
376	ENSDARG00000026726	anxa1a	1	0.543134104	0.358382336	0.128	0.19	1	0.532972797	0.669525096	0.265	0.275	0.543134104	0.781885592
377	ENSDARG00000026908	tmed2	1	0.734391092	0.593401502	0.231	0.333	1	0.321216694	0.28323385	0.206	0.369	0.734391092	0.539253223
378	ENSDARG00000027141	ube2l3b	1	0.008349597	-0.344871551	0.026	0.21	1	0.004533234	-0.468289649	0.029	0.262	0.008349597	0.009045918
379	ENSDARG00000027154	tpd52l2a	1	0.010533579	-0.415814475	0	0.149	1	0.014188685	-0.47230818	0	0.156	0.014188685	0.020956203
380	ENSDARG00000027199	smad1	1	0.001199765	-0.512225949	0.026	0.277	1	0.016975052	-0.415403304	0.059	0.262	0.016975052	0.00239809
381	ENSDARG00000027322	lin7c	1	0.003262461	-0.63311277	0	0.19	1	0.007575128	-0.594434435	0	0.181	0.007575128	0.006514279
382	ENSDARG00000027355	slc25a4	1	0.347174694	0.817381162	0.154	0.113	1	0.365905214	0.528484872	0.147	0.106	0.365905214	0.57381912
383	ENSDARG00000027595	selenot1b	1	0.016801305	-0.2518527	0.026	0.185	1	0.014188685	-0.451025557	0	0.156	0.016801305	0.028176052
384	ENSDARG00000027734	srsf5b	1	0.004010731	-0.419933711	0.026	0.236	1	0.918456503	0.436925432	0.235	0.306	0.918456503	0.008005375
385	ENSDARG00000027740	adcyap1b	1	0.1021268	0.654690681	0.615	0.61	1	0.717545231	0.435911275	0.471	0.625	0.717545231	0.193823716
386	ENSDARG00000027749	hirip3	1	0.082318712	0.295649732	0.051	0.169	1	0.007575128	-0.598725254	0	0.181	0.082318712	0.015092873
387	ENSDARG00000027803	sbds	1	0.009619233	-0.271881029	0.026	0.205	1	0.026198649	-0.400532706	0	0.131	0.026198649	0.019145936
388	ENSDARG00000027828	grin1a	1	0.07261035	0.844536995	0.179	0.097	1	0.427308667	0.691339329	0.147	0.112	0.427308667	0.139948436
389	ENSDARG00000028066	diras1a	1	0.319436696	0.29681948	0.205	0.354	1	0.006458468	-0.699933339	0	0.188	0.319436696	0.012875224
390	ENSDARG00000028213	ttn.2	1	0.751322572	0.630718667	0.128	0.123	1	0.944695803	0.394660366	0.147	0.175	0.944695803	0.938159537
391	ENSDARG00000028335	hmga1a	1	0.001235297	-0.423418784	0.231	0.631	1	0.004742643	-0.315721844	0.235	0.612	0.004742643	0.002469067
392	ENSDARG00000028517	hbp1	1	0.244774179	0.327964529	0.128	0.246	1	0.003331947	-0.751308232	0.029	0.269	0.244774179	0.006652792
393	ENSDARG00000028581	jkamp	1	0.47744801	0.719059798	0.128	0.103	1	0.979259165	0.525274447	0.118	0.131	0.979259165	0.726939418
394	ENSDARG00000029011	xpnpep1	1	0.312070443	0.261969027	0.077	0.149	1	0.006458468	-0.510997188	0	0.188	0.312070443	0.012875224
395	ENSDARG00000029064	uqcrq	1	0.169301268	0.343010866	0.205	0.405	1	0.00027173	-0.576250321	0.059	0.425	0.169301268	0.000543387
396	ENSDARG00000029069	tnni2a.4	1	6.09E-05	0.822070691	0.795	0.856	0.035894429	1.63E-06	0.815864675	0.853	0.844	6.09E-05	3.25E-06
397	ENSDARG00000029100	chchd1	1	0.002072068	-0.566673057	0	0.205	1	0.026198649	-0.360079189	0	0.131	0.026198649	0.004139842
398	ENSDARG00000029248	fubp1	1	0.018595337	-0.429764364	0	0.128	1	0.810253506	0.369771405	0.088	0.112	0.810253506	0.036844888
399	ENSDARG00000029353	serpine2	1	0.061708574	-0.479776961	0.026	0.133	1	0.309795534	0.80540006	0.088	0.169	0.309795534	0.119609199
400	ENSDARG00000029533	rpl18	1	0.002027553	-0.360535293	0.923	1	0.00481743	2.18E-07	-0.602589843	0.912	1	0.002027553	4.37E-07
401	ENSDARG00000029663	rab1ab	1	0.000132117	-0.822588469	0	0.292	1	0.002028978	-0.555670234	0.029	0.294	0.002028978	0.000264217
402	ENSDARG00000029718	p2rx3b	1	0.628562793	0.606095634	0.154	0.133	1	0.728331462	0.326179961	0.118	0.1	0.728331462	0.862034401
403	ENSDARG00000029995	tnni2b.2	1	0.460237912	0.703955756	0.179	0.159	1	0.125925422	0.756004227	0.176	0.1	0.460237912	0.235993633
404	ENSDARG00000030038	grcc10	1	0.004248198	-0.400213938	0.051	0.282	1	0.005318252	-0.433000614	0.029	0.256	0.005318252	0.00847835
405	ENSDARG00000030053	eef1db	1	0.000545697	-0.517112025	0.333	0.779	1	0.000328733	-0.579198183	0.265	0.756	0.000545697	0.000657357
406	ENSDARG00000030087	nfkbib	1	0.042385483	-0.29137437	0.026	0.149	1	0.050769729	-0.278468463	0.029	0.162	0.050769729	0.082974437
407	ENSDARG00000030106	stmn4	1	0.000894662	-0.444415551	0.205	0.595	1	0.119107226	-0.508302254	0.324	0.525	0.119107226	0.001788523
408	ENSDARG00000030237	pgrmc2	1	0.48648215	0.723230687	0.128	0.103	1	0.012146206	-0.495510748	0	0.162	0.48648215	0.024144881
409	ENSDARG00000030241	vbp1	1	0.000202921	-0.623453171	0.026	0.333	1	9.39E-05	-0.923661759	0	0.338	0.000202921	0.000187739
410	ENSDARG00000030440	rsrp1	1	0.004639922	-0.415084736	0.128	0.41	1	0.000834623	-0.481722343	0.088	0.438	0.004639922	0.001668549
411	ENSDARG00000030537	psmc1a	1	0.000877752	-0.439934963	0.026	0.287	1	0.011120837	-0.455545768	0.029	0.225	0.011120837	0.001754733
412	ENSDARG00000030602	rps19	1	0.000134393	-0.419970504	0.846	0.99	0.164642733	7.46E-06	-0.464338165	0.941	1	0.000134393	1.49E-05
413	ENSDARG00000030656	3-Sep	1	0.000888651	-0.32822967	0.026	0.287	1	0.01712631	-0.334927561	0.088	0.319	0.01712631	0.001776513
414	ENSDARG00000031261	sap30bp	1	0.02462169	-0.331968884	0	0.118	1	0.041203586	-0.28346293	0	0.112	0.041203586	0.048637153
415	ENSDARG00000031427	calm2a	1	0.008539101	-0.396620683	0.41	0.795	1	0.012103629	-0.302531433	0.353	0.738	0.012103629	0.017005285
416	ENSDARG00000031681	atp6v0b	1	0.064888804	0.943474761	0.359	0.303	1	0.926799939	0.686786992	0.206	0.269	0.926799939	0.125567051
417	ENSDARG00000031683	fosab	1	0.008534822	-0.902686953	0.154	0.395	1	0.007548763	-0.52044866	0.147	0.431	0.008534822	0.015040542
418	ENSDARG00000031720	clstn1	1	0.185614046	0.424140486	0.205	0.4	1	0.412725925	0.393513953	0.206	0.338	0.412725925	0.336775519
419	ENSDARG00000031756	mef2aa	1	0.003826392	-0.558163573	0.026	0.236	1	0.678669966	0.274457239	0.118	0.162	0.678669966	0.007638142
420	ENSDARG00000031795	abcf1	1	0.02462169	-0.374323913	0	0.118	1	0.035449837	-0.403686724	0	0.119	0.035449837	0.048637153
421	ENSDARG00000031796	ache	1	0.967774529	0.817700442	0.179	0.21	1	0.072563639	0.967618062	0.265	0.169	0.967774529	0.139861797
422	ENSDARG00000031981	pcbd1	1	0.012733944	-0.262374302	0.026	0.195	1	0.338642819	0.330918844	0.088	0.169	0.338642819	0.025305736
423	ENSDARG00000032013	pafah1b1a	1	0.013259955	-0.263905603	0.077	0.287	1	0.011760361	-0.258604	0.029	0.225	0.013259955	0.023382415
424	ENSDARG00000032126	scg5	1	0.80558352	0.584358302	0.282	0.349	1	0.031176161	1.173789455	0.353	0.25	0.80558352	0.061380369
425	ENSDARG00000032155	ppm1aa	1	0.000260169	-0.760000188	0	0.272	1	0.014691893	-0.352364632	0.059	0.269	0.014691893	0.000520271
426	ENSDARG00000032369	btbd6b	1	0.464863477	0.400062958	0.128	0.205	1	0.008511969	-0.82782199	0.029	0.231	0.464863477	0.016951484
427	ENSDARG00000032780	pigf	1	0.827974507	0.423895321	0.103	0.128	1	0.261855541	0.49216702	0.118	0.069	0.827974507	0.455142757
428	ENSDARG00000032929	cryba1l1	1	0.360453639	0.250252521	0.128	0.221	1	0.000298978	1.029149065	0.735	0.762	0.360453639	0.000597867
429	ENSDARG00000033201	zgc:101840	1	0.000242847	-0.617428032	0.077	0.426	1	0.012668252	-0.348472708	0.088	0.331	0.012668252	0.000485636
430	ENSDARG00000033364	mgst3b	1	0.96820902	0.587439555	0.333	0.467	1	0.006021667	-0.256431045	0.147	0.475	0.96820902	0.012007074
431	ENSDARG00000033597	api5	1	0.001523601	-0.610804262	0	0.215	1	0.652110976	0.4005322	0.118	0.169	0.652110976	0.00304488
432	ENSDARG00000033609	map1lc3a	1	0.001890486	-0.254575212	0.128	0.467	1	0.006599051	-0.515813207	0.147	0.444	0.006599051	0.003777397
433	ENSDARG00000033614	rasgef1ba	1	0.022877923	-0.276541689	0.051	0.221	1	0.002046156	-0.88226157	0	0.231	0.022877923	0.004088126
434	ENSDARG00000033647	smarcb1a	1	0.009619233	-0.25743904	0.026	0.205	1	0.000865414	-0.751398847	0	0.262	0.009619233	0.00173008
435	ENSDARG00000034117	rarga	1	0.003262461	-0.57680684	0	0.19	1	0.011760287	-0.397345039	0.029	0.225	0.011760287	0.006514279
436	ENSDARG00000034168	serpini1	1	0.476153478	0.529686013	0.154	0.128	1	0.877844192	0.336501475	0.118	0.144	0.877844192	0.725584821
437	ENSDARG00000034187	calm1b	1	0.005085887	-0.264193149	0.308	0.682	1	0.044472411	-0.470051044	0.353	0.625	0.044472411	0.010145908
438	ENSDARG00000034270	ogdha	1	1	0.413299573	0.154	0.179	1	0.378257979	0.328794972	0.088	0.162	1	0.613436859
439	ENSDARG00000034291	rpl37	1	0.000965246	-0.428473661	0.718	0.974	1	0.011649677	-0.306032889	0.853	0.988	0.011649677	0.00192956
440	ENSDARG00000034293	hif1ab	1	0.470462491	0.280367199	0.077	0.128	1	0.099671742	-0.275845987	0.029	0.131	0.470462491	0.189409027
441	ENSDARG00000034344	pcdh19	1	0.685748606	0.340885001	0.103	0.138	1	0.073824593	-0.416407161	0.029	0.144	0.685748606	0.142199116
442	ENSDARG00000034368	hexb	1	0.513785285	0.638545565	0.154	0.133	1	0.836252764	0.557382406	0.118	0.119	0.836252764	0.763595251
443	ENSDARG00000034409	pik3r3b	1	0.100383125	-0.418810761	0.103	0.236	1	0.09023523	-0.317479249	0.147	0.312	0.100383125	0.172328064
444	ENSDARG00000034423	sncga	1	0.442633063	1.298888063	0.128	0.097	1	0.335868301	0.683099027	0.118	0.075	0.442633063	0.558929086
445	ENSDARG00000034470	aldoab	1	0.402125236	0.619928739	0.179	0.149	1	0.62135402	0.557051769	0.118	0.1	0.62135402	0.642545766
446	ENSDARG00000034534	atp6v1aa	1	0.356489984	0.313101397	0.154	0.262	1	0.714737897	0.375308597	0.147	0.2	0.714737897	0.585894859
447	ENSDARG00000034600	tmem165	1	0.772047407	0.539307324	0.154	0.159	1	0.06834455	0.891818236	0.206	0.112	0.772047407	0.132018122
448	ENSDARG00000034777	txn2	1	0.018595337	-0.339460913	0	0.128	1	0.047871492	-0.341660029	0	0.106	0.047871492	0.036844888
449	ENSDARG00000034808	kcnip1b	1	0.018595337	-0.624136918	0	0.128	1	0.022500699	-0.584972755	0	0.138	0.022500699	0.036844888
450	ENSDARG00000035066	ubtf	1	0.002691907	-0.263020572	0.103	0.395	1	0.002237733	-0.572875237	0.059	0.344	0.002691907	0.004470458
451	ENSDARG00000035129	zgc:101858	1	0.237910654	0.254043314	0.051	0.123	1	0.030484158	-0.354751633	0	0.125	0.237910654	0.060039032
452	ENSDARG00000035152	ap2b1	1	0.390273466	0.302408537	0.128	0.215	1	0.899016922	0.382986916	0.147	0.181	0.899016922	0.628233554
453	ENSDARG00000035256	eef2l2	1	0.909025118	0.324032842	0.231	0.292	1	0.868161482	0.567207942	0.206	0.238	0.909025118	0.982618605
454	ENSDARG00000035309	entpd3	1	0.899345813	0.905306884	0.154	0.159	1	0.261988217	1.908348467	0.147	0.094	0.899345813	0.455338608
455	ENSDARG00000035325	srsf7a	1	0.000150426	-0.508276582	0.051	0.395	1	0.002883746	-0.457576427	0.088	0.394	0.002883746	0.000300829
456	ENSDARG00000035327	ckma	1	0.00336883	0.571150108	0.718	0.779	0.025825875	1.17E-06	1.121708638	0.794	0.662	0.00336883	2.34E-06
457	ENSDARG00000035338	tppp2	1	0.182448563	-0.279740153	0.231	0.379	1	0.003688563	-0.815803062	0.147	0.444	0.182448563	0.007363521
458	ENSDARG00000035458	atp2a1l	1	0.711705563	0.421813752	0.179	0.246	1	0.745055019	0.599386205	0.176	0.244	0.745055019	0.916886318
459	ENSDARG00000035519	histh1l	1	0.000823435	-0.589528165	0.692	0.892	1	0.000568768	-0.688732457	0.676	0.912	0.000823435	0.001137213
460	ENSDARG00000035549	uprt	1	0.032442493	-0.286673253	0.026	0.159	1	0.050111593	-0.272992646	0.029	0.162	0.050111593	0.063832471
461	ENSDARG00000035557	gabarapa	1	0.000714192	-0.433950937	0.128	0.492	1	7.22E-05	-0.450230541	0.088	0.525	0.000714192	0.000144424
462	ENSDARG00000035558	gps2	1	0.002412848	-0.532314289	0	0.2	1	0.041728094	-0.37657043	0.029	0.169	0.041728094	0.004819874
463	ENSDARG00000035577	cds2	1	0.706181662	0.601435663	0.231	0.333	1	0.402860611	0.326863327	0.176	0.3	0.706181662	0.64342455
464	ENSDARG00000035596	ISCU (1 of many)	1	0.000540475	-0.485735459	0.103	0.446	1	0.006625549	-0.288474841	0.088	0.356	0.006625549	0.001080657
465	ENSDARG00000035692	rps3a	1	0.003438032	-0.317956586	0.846	0.985	1	0.000372991	-0.406955058	0.853	0.994	0.003438032	0.000745842
466	ENSDARG00000035808	clcn4	1	0.478215671	0.882457844	0.256	0.267	1	0.979124725	0.363642568	0.176	0.212	0.979124725	0.727741115
467	ENSDARG00000035871	rpl30	1	0.016707806	-0.295227447	0.872	0.979	1	9.76E-05	-0.477913837	0.853	0.981	0.016707806	0.0001951
468	ENSDARG00000035880	atp6v1c1b	1	0.028311864	-0.323084792	0	0.113	1	0.406679346	0.667084432	0.147	0.112	0.406679346	0.055822167
469	ENSDARG00000035914	tmem167a	1	0.664642562	0.434523476	0.179	0.256	1	0.38653563	0.350927058	0.118	0.206	0.664642562	0.623661466
470	ENSDARG00000035970	ptprn2	1	0.523336191	0.352413926	0.179	0.272	1	0.498448362	0.353959719	0.147	0.231	0.523336191	0.748445954
471	ENSDARG00000036058	gnao1b	1	0.693320096	0.294268577	0.205	0.287	1	0.330609517	0.426834077	0.088	0.169	0.693320096	0.551916381
472	ENSDARG00000036080	cd81a	1	0.021373381	0.966738985	0.744	0.867	1	0.214106317	0.672842798	0.647	0.812	0.214106317	0.042289941
473	ENSDARG00000036107	txnipa	1	0.350889934	0.382492044	0.128	0.221	1	0.805763493	0.341145515	0.206	0.281	0.805763493	0.578656122
474	ENSDARG00000036116	eif3hb	1	0.001304511	-0.540084161	0	0.221	1	0.00887531	-0.447550742	0	0.175	0.00887531	0.002607319
475	ENSDARG00000036144	tssc4	1	0.020996523	-0.327882164	0.077	0.267	1	0.01564269	-0.290475927	0.059	0.269	0.020996523	0.031040686
476	ENSDARG00000036190	txnl4a	1	0.012311034	-0.380214939	0.026	0.195	1	0.878430081	0.269687973	0.088	0.106	0.878430081	0.024470507
477	ENSDARG00000036282	rnaset2	1	0.649576864	0.388286129	0.128	0.179	1	0.612379613	0.536136157	0.118	0.1	0.649576864	0.849750436
478	ENSDARG00000036394	pop7	1	0.000758849	-0.440276614	0.026	0.292	1	0.000423908	-0.55779993	0.029	0.35	0.000758849	0.000847635
479	ENSDARG00000036501	rab39bb	1	0.502623868	0.709185046	0.205	0.195	1	0.042845278	-0.333664766	0.029	0.169	0.502623868	0.083854838
480	ENSDARG00000036505	syt4	1	0.113075716	0.621217233	0.462	0.508	1	0.424412644	0.687718654	0.353	0.388	0.424412644	0.213365314
481	ENSDARG00000036577	atp6v0cb	1	0.000555032	0.947814274	0.744	0.733	1	0.221076489	0.695689196	0.588	0.631	0.221076489	0.001109756
482	ENSDARG00000036584	st8sia5	1	0.754081318	0.643246041	0.282	0.338	1	0.561302471	0.371762779	0.235	0.369	0.754081318	0.807544478
483	ENSDARG00000036658	cab39l	1	0.000717785	-0.580764068	0.051	0.344	1	0.005241644	-0.406446742	0.088	0.369	0.005241644	0.001435054
484	ENSDARG00000036675	hnrnpa1b	1	0.006945946	-0.26234488	0.077	0.313	1	0.003329091	-0.319517404	0.029	0.275	0.006945946	0.006647099
485	ENSDARG00000036816	pou2f2a	1	0.412556908	0.292694591	0.077	0.133	1	0.785304133	0.438837026	0.118	0.15	0.785304133	0.654910614
486	ENSDARG00000036830	krt91	1	0.108334038	0.549089835	0.59	0.749	0.022291942	1.01E-06	0.866321316	0.912	0.8	0.108334038	2.02E-06
487	ENSDARG00000036832	cyt1l	1	0.718361431	0.468915412	0.103	0.138	1	0.314047087	0.655056865	0.294	0.281	0.718361431	0.529468602
488	ENSDARG00000036875	rps12	1	0.000821695	-0.407420633	0.821	0.99	1	0.00219609	-0.328468545	0.971	1	0.00219609	0.001642715
489	ENSDARG00000036967	smox	1	0.02462169	-0.443623082	0	0.118	1	0.706277623	0.580655782	0.118	0.162	0.706277623	0.048637153
490	ENSDARG00000037020	kif1b	1	0.69365177	0.7864454	0.282	0.338	1	0.374516362	0.521962202	0.265	0.244	0.69365177	0.608770218
491	ENSDARG00000037059	slc44a2	1	0.512648914	0.723857789	0.179	0.164	1	0.843213518	0.480733312	0.147	0.156	0.843213518	0.762488919
492	ENSDARG00000037177	zc3h13	1	0.016615492	-0.256999784	0.026	0.185	1	0.644527938	0.334055768	0.118	0.169	0.644527938	0.03295491
493	ENSDARG00000037229	denr	1	0.003259368	-0.411437091	0.051	0.292	1	0.60805892	0.368367881	0.176	0.262	0.60805892	0.006508112
494	ENSDARG00000037238	smad5	1	0.010533579	-0.380851826	0	0.149	1	0.019310625	-0.387498921	0	0.144	0.019310625	0.020956203
495	ENSDARG00000037318	ddost	1	0.343503713	0.457159688	0.128	0.226	1	0.307584813	0.2531475	0.088	0.175	0.343503713	0.520561209
496	ENSDARG00000037350	rpl9	1	0.000427827	-0.467657852	0.692	0.969	1	0.005379683	-0.343572929	0.794	0.981	0.005379683	0.00085547
497	ENSDARG00000037392	med19a	1	0.006274013	-0.303058957	0.026	0.221	1	0.174931001	-0.256680512	0.029	0.106	0.174931001	0.012508662
498	ENSDARG00000037488	canx	1	0.13740399	0.345196638	0.077	0.19	1	0.664036908	0.263523882	0.088	0.125	0.664036908	0.255928123
499	ENSDARG00000037783	proza	1	0.456440666	0.4257504	0.205	0.333	1	0.438496834	0.755082309	0.324	0.369	0.456440666	0.684714195
500	ENSDARG00000037867	atp5mf	1	0.000244141	-0.449733643	0.154	0.579	1	0.000329007	-0.618634198	0.147	0.581	0.000329007	0.000488222
501	ENSDARG00000037932	lin7b	1	0.021402787	-0.408239204	0	0.123	1	0.047871492	-0.330681983	0	0.106	0.047871492	0.042347494
502	ENSDARG00000037965	srrm2	1	0.046523735	0.254991318	0.103	0.287	1	0.300457877	0.256497266	0.118	0.219	0.300457877	0.090883012
503	ENSDARG00000038059	grb2b	1	0.001304511	-0.74671367	0	0.221	1	0.015282979	-0.423421652	0.029	0.212	0.015282979	0.002607319
504	ENSDARG00000038068	ddx5	1	0.003274486	-0.258208203	0.077	0.344	1	0.0276019	-0.337038518	0.059	0.244	0.0276019	0.00653825
505	ENSDARG00000038075	cyc1	1	0.000193474	-0.480190974	0.103	0.487	1	0.735682102	0.38870098	0.235	0.344	0.735682102	0.000386911
506	ENSDARG00000038153	lgals2b	1	0.337773716	0.811987103	0.231	0.2	1	0.507495714	0.474512997	0.235	0.225	0.507495714	0.561456349
507	ENSDARG00000038228	selenow2a	1	0.042385483	-0.310765903	0.026	0.149	1	0.61304577	0.329362007	0.088	0.131	0.61304577	0.082974437
508	ENSDARG00000038439	fabp10a	1	0.504724913	0.818532835	0.333	0.385	0.013722985	6.22E-07	1.068627654	0.765	0.525	0.504724913	1.24E-06
509	ENSDARG00000038524	pik3r1	1	0.611522048	0.574221162	0.154	0.226	1	0.420365401	0.638205548	0.147	0.112	0.611522048	0.664023732
510	ENSDARG00000038559	h1f0	1	0.001049393	-0.555711056	0.385	0.79	1	0.006257291	-0.374043144	0.382	0.775	0.006257291	0.002097684
511	ENSDARG00000038574	scg2b	1	0.85739624	0.670037038	0.41	0.503	1	0.658119944	0.924303247	0.294	0.394	0.85739624	0.883118027
512	ENSDARG00000038576	ube2d1b	1	0.000123389	-0.56143908	0.026	0.349	1	0.566971082	0.438084936	0.147	0.225	0.566971082	0.000246764
513	ENSDARG00000038615	pip4p1a	1	0.003788377	-0.543403418	0	0.185	1	0.003975448	-0.605043812	0	0.206	0.003975448	0.007562403
514	ENSDARG00000038655	ajap1	1	0.831329237	0.266333558	0.128	0.154	1	0.785728165	0.412466509	0.118	0.112	0.831329237	0.954087581
515	ENSDARG00000038693	gng7	1	0.513467572	0.388350991	0.154	0.236	1	0.044568404	-0.299672272	0.029	0.169	0.513467572	0.087150465
516	ENSDARG00000038859	rgs20	1	0.005900598	-0.53381464	0	0.169	1	0.014188685	-0.509458386	0	0.156	0.014188685	0.011766379
517	ENSDARG00000038901	tmem256	1	0.150251303	0.286813332	0.051	0.144	1	0.076717617	-0.252036141	0.029	0.144	0.150251303	0.147549642
518	ENSDARG00000038941	ppp1r1c	1	0.004446374	-0.634822777	0.077	0.313	1	0.011465634	-0.55273328	0.059	0.275	0.011465634	0.008872977
519	ENSDARG00000038954	ctnnbip1	1	0.010947802	-0.441505501	0.026	0.2	1	0.00887531	-0.555126722	0	0.175	0.010947802	0.01767185
520	ENSDARG00000038981	zgc:153615	1	0.694666895	0.329645955	0.154	0.21	1	0.022500699	-0.38785001	0	0.138	0.694666895	0.044495117
521	ENSDARG00000039034	marcksl1a	1	0.45510598	0.308428346	0.308	0.477	1	0.027495051	-0.321490026	0.206	0.469	0.45510598	0.054234123
522	ENSDARG00000039150	lgmn	1	0.717795512	0.695760325	0.282	0.344	1	0.991562313	0.384642167	0.235	0.294	0.991562313	0.920360627
523	ENSDARG00000039203	zgc:110130	1	0.010533579	-0.492732021	0	0.149	1	0.047871492	-0.288584152	0	0.106	0.047871492	0.020956203
524	ENSDARG00000039343	ahcyl2	1	0.054504019	-0.252982513	0.051	0.185	1	0.418523548	0.362116927	0.088	0.156	0.418523548	0.106037351
525	ENSDARG00000039347	rps24	1	0.000927331	-0.40788614	0.821	0.99	1	0.001437831	-0.446229183	0.794	0.988	0.001437831	0.001853802
526	ENSDARG00000039350	ssbp1	1	0.032542138	-0.262596918	0	0.108	1	0.041203586	-0.329150724	0	0.112	0.041203586	0.064025285
527	ENSDARG00000039543	mrps6	1	0.001777681	-0.595051964	0	0.21	1	0.022500699	-0.450138199	0	0.138	0.022500699	0.003552202
528	ENSDARG00000039729	asap1b	1	0.475138013	0.460357252	0.154	0.241	1	0.862589971	0.664285754	0.147	0.188	0.862589971	0.724519894
529	ENSDARG00000039830	gng5	1	0.339316509	0.573201076	0.154	0.267	0.50541766	2.29E-05	-0.986113666	0	0.381	0.339316509	4.58E-05
530	ENSDARG00000039882	ap3s2	1	0.000185337	-0.721057018	0.026	0.333	1	0.003490337	-0.306958383	0.059	0.331	0.003490337	0.00037064
531	ENSDARG00000040001	fryl	1	0.190276555	0.323617963	0.077	0.174	1	0.726538998	0.252210084	0.118	0.156	0.726538998	0.344347943
532	ENSDARG00000040021	ebag9	1	0.032092683	-0.259754607	0.026	0.159	1	0.022500699	-0.380103969	0	0.138	0.032092683	0.044495117
533	ENSDARG00000040121	psma2	1	0.000650799	-0.396410095	0.051	0.349	1	0.01181348	-0.25507774	0.088	0.338	0.01181348	0.001301174
534	ENSDARG00000040156	grm4	1	0.213175112	1.019969816	0.205	0.154	1	0.030484158	-0.417363029	0	0.125	0.213175112	0.060039032
535	ENSDARG00000040190	qdpra	1	0.041486253	-0.354036541	0.026	0.149	1	0.041203586	-0.516270409	0	0.112	0.041486253	0.080709437
536	ENSDARG00000040198	fstl5	1	0.159740967	0.865247412	0.231	0.169	1	0.05728303	0.510126325	0.176	0.075	0.159740967	0.111284715
537	ENSDARG00000040286	ubl7b	1	0.212343517	0.293429256	0.051	0.128	1	0.003373656	-0.632813547	0	0.212	0.212343517	0.006735931
538	ENSDARG00000040291	cadm4	1	0.727353901	0.371983397	0.179	0.246	1	0.049413862	0.725256114	0.353	0.25	0.727353901	0.096385994
539	ENSDARG00000040295	apoeb	1	0.498670002	0.593508952	0.128	0.103	1	0.47200646	0.525005753	0.206	0.181	0.498670002	0.721222822
540	ENSDARG00000040565	ckmb	1	0.020251233	0.590280566	0.59	0.651	1	0.000722994	0.983024478	0.647	0.55	0.020251233	0.001445465
541	ENSDARG00000040607	rtf2	1	0.000307264	-0.801107356	0	0.267	1	0.002326296	-0.538293658	0.029	0.288	0.002326296	0.000614433
542	ENSDARG00000040822	fundc1	1	0.003972656	-0.299748648	0.154	0.472	1	0.938645499	0.428174916	0.324	0.438	0.938645499	0.007929531
543	ENSDARG00000040971	zgc:92606	1	0.000291715	-0.456988016	0.231	0.697	1	0.000416283	-0.61711072	0.206	0.662	0.000416283	0.000583346
544	ENSDARG00000041062	calb2a	1	0.089403866	-1.226700658	0.051	0.154	1	0.583571662	-0.323510815	0.088	0.125	0.583571662	0.170814681
545	ENSDARG00000041071	jagn1a	1	0.550786871	0.547933498	0.179	0.169	1	0.01592837	-0.254194382	0.029	0.212	0.550786871	0.031603027
546	ENSDARG00000041417	atp6ap1a	1	0.353400875	0.410695839	0.077	0.144	1	0.261919346	0.775688463	0.176	0.125	0.353400875	0.455236948
547	ENSDARG00000041449	spred1	1	0.048920736	-0.25080551	0.026	0.144	1	0.030484158	-0.391144989	0	0.125	0.048920736	0.060039032
548	ENSDARG00000041602	zgc:92335	1	0.001366648	-0.598511187	0.026	0.272	1	0.000725451	-0.922688692	0	0.269	0.001366648	0.001450375
549	ENSDARG00000041607	eif4ebp3l	1	0.79163538	0.421211793	0.154	0.195	1	0.011597494	-0.474984247	0.029	0.225	0.79163538	0.023060486
550	ENSDARG00000041619	rack1	1	0.007927394	-0.315551467	0.821	0.954	1	0.000639099	-0.514452994	0.735	0.969	0.007927394	0.00127779
551	ENSDARG00000041689	usf1	1	0.003504102	-0.284375315	0.077	0.338	1	0.000166803	-0.862321624	0.029	0.375	0.003504102	0.000333578
552	ENSDARG00000041750	ccdc92	1	0.002546867	-0.299613047	0.051	0.303	1	0.000850208	-0.56650574	0.029	0.325	0.002546867	0.001699693
553	ENSDARG00000041811	rps25	1	0.004597338	-0.275949914	0.744	0.969	1	0.000224989	-0.536714281	0.618	0.975	0.004597338	0.000449928
554	ENSDARG00000041925	cryba2b	1	0.53566109	0.456072114	0.103	0.154	1	0.001579301	0.948340121	0.676	0.644	0.53566109	0.003156108
555	ENSDARG00000041974	brk1	1	5.85E-05	-0.576875183	0.103	0.518	1	0.000381936	-0.546398349	0.118	0.519	0.000381936	0.000117061
556	ENSDARG00000042115	tmem198a	1	0.774933925	0.544656869	0.103	0.097	1	0.030484158	-0.474251115	0	0.125	0.774933925	0.060039032
557	ENSDARG00000042245	myl13	1	0.253648044	0.314667021	0.077	0.159	1	0.258789165	0.693597177	0.206	0.156	0.258789165	0.442958758
558	ENSDARG00000042534	rsrc2	1	0.002570842	-0.519022671	0.026	0.251	1	0.001456398	-0.747127681	0	0.244	0.002570842	0.002910675
559	ENSDARG00000042539	ywhaqa	1	0.000105603	-0.573272358	0.103	0.497	0.367996243	1.67E-05	-0.809205116	0.059	0.512	0.000105603	3.34E-05
560	ENSDARG00000042642	wtap	1	0.005900598	-0.505958018	0	0.169	1	0.005500292	-0.544501418	0	0.194	0.005900598	0.01097033
561	ENSDARG00000042660	fam32a	1	0.000331629	-0.474569322	0.051	0.369	1	0.001086724	-0.489247528	0.088	0.425	0.001086724	0.000663149
562	ENSDARG00000042690	s1pr1	1	0.768552975	0.256698664	0.103	0.092	1	0.368701337	0.405381025	0.118	0.075	0.768552975	0.601461998
563	ENSDARG00000042837	atp1b3b	1	0.589371019	0.352666456	0.128	0.185	1	0.800599216	0.610128681	0.088	0.112	0.800599216	0.83138384
564	ENSDARG00000042905	rpl10a	1	0.00212546	-0.45547723	0.821	0.974	1	0.048726455	-0.297274222	0.824	0.994	0.048726455	0.004246403
565	ENSDARG00000042933	bloc1s6	1	0.330103775	0.406277927	0.205	0.354	1	0.003280615	-0.478167307	0.029	0.275	0.330103775	0.006550467
566	ENSDARG00000042961	zgc:100920	1	0.467763144	0.427236585	0.205	0.323	1	0.207787431	0.378078053	0.147	0.294	0.467763144	0.372399246
567	ENSDARG00000042993	prss1	1	0.343667233	0.648218286	0.333	0.344	1	0.050932019	1.160397403	0.412	0.356	0.343667233	0.099269967
568	ENSDARG00000043154	ucp2	1	0.000234369	-0.67280452	0.154	0.554	1	0.000311503	-0.77556173	0.147	0.55	0.000311503	0.000468683
569	ENSDARG00000043287	atg101	1	0.000758842	-0.458073875	0.026	0.292	1	0.001027399	-0.43893294	0.029	0.319	0.001027399	0.001517107
570	ENSDARG00000043313	ank2b	1	0.303193567	0.762612188	0.282	0.272	1	0.844387393	0.591583711	0.235	0.275	0.844387393	0.514460795
571	ENSDARG00000043448	itm2ca	1	1	0.520714246	0.231	0.292	1	0.005166992	-0.508951947	0.029	0.256	1	0.010307287
572	ENSDARG00000043457	gapdh	1	0.895046415	0.642994096	0.333	0.451	1	0.004496524	1.267336181	0.5	0.412	0.895046415	0.008972828
573	ENSDARG00000043531	jun	1	0.001499583	-0.746146844	0.179	0.513	1	0.012111269	-0.517737034	0.206	0.5	0.012111269	0.002996918
574	ENSDARG00000043555	tmem30ab	1	0.515765301	0.48038782	0.154	0.236	1	0.0100878	-0.360162782	0.029	0.231	0.515765301	0.020073836
575	ENSDARG00000043561	psmc1b	1	0.014470117	-0.294324207	0.026	0.19	1	0.00887531	-0.455991881	0	0.175	0.014470117	0.01767185
576	ENSDARG00000043631	bcas2	1	0.206911278	0.286270001	0.128	0.256	1	0.007087237	-0.380769594	0.059	0.3	0.206911278	0.014124244
577	ENSDARG00000043665	glrx5	1	0.010533579	-0.494478647	0	0.149	1	0.012146206	-0.458728279	0	0.162	0.012146206	0.020956203
578	ENSDARG00000043795	arhgdia	1	0.004281642	-0.316185333	0.077	0.333	1	0.001184053	-0.584969207	0.029	0.312	0.004281642	0.002366703
579	ENSDARG00000043797	cdc5l	1	0.555911414	0.296979108	0.077	0.118	1	0.047871492	-0.41735794	0	0.106	0.555911414	0.093451304
580	ENSDARG00000043976	etf1b	1	0.012153503	-0.509179842	0	0.144	1	0.561499612	0.389756019	0.088	0.138	0.561499612	0.024159298
581	ENSDARG00000044183	prkab1a	1	0.004060961	-0.343335481	0.051	0.287	1	0.007291455	-0.483181781	0.029	0.244	0.007291455	0.008105431
582	ENSDARG00000044328	ankrd46a	1	0.005306337	-0.427762406	0.026	0.226	1	0.375330496	0.317068621	0.088	0.162	0.375330496	0.010584517
583	ENSDARG00000044540	fkbp2	1	0.368294072	0.561295656	0.179	0.308	1	0.00380307	-0.45512396	0.029	0.269	0.368294072	0.007591677
584	ENSDARG00000044562	cycsb	1	0.000822949	-0.354391087	0.103	0.441	1	0.008283696	-0.559944553	0.029	0.238	0.008283696	0.00164522
585	ENSDARG00000044601	rtn4a	1	0.971935941	0.44171433	0.308	0.415	1	0.523122464	0.676220117	0.353	0.425	0.971935941	0.772587816
586	ENSDARG00000044625	pcf11	1	0.001304511	-0.728896113	0	0.221	1	0.001727453	-0.726751729	0	0.238	0.001727453	0.002607319
587	ENSDARG00000044902	atp2b2	1	0.066216429	0.810000723	0.385	0.344	1	0.175731734	0.90249592	0.294	0.25	0.175731734	0.128048243
588	ENSDARG00000045402	commd3	1	0.005094695	-0.450553314	0	0.174	1	0.050111593	-0.276077657	0.029	0.162	0.050111593	0.010163434
589	ENSDARG00000045639	elavl4	1	0.341390726	0.317311902	0.744	0.867	1	0.007238621	-0.274150447	0.5	0.869	0.341390726	0.014424844
590	ENSDARG00000045768	cry1aa	1	0.017188075	-0.412254461	0.077	0.272	1	0.235700857	0.265209284	0.118	0.238	0.235700857	0.03408072
591	ENSDARG00000045797	si:ch211-68a17.7	1	0.021402787	-0.40873012	0	0.123	1	0.014188685	-0.435004121	0	0.156	0.021402787	0.028176052
592	ENSDARG00000045850	ccdc167	1	0.012153503	-0.448140031	0	0.144	1	0.016559728	-0.446638176	0	0.15	0.016559728	0.024159298
593	ENSDARG00000045877	ube2nb	1	0.001002851	-0.364592485	0.077	0.385	1	0.000706266	-0.713049848	0.059	0.375	0.001002851	0.001412034
594	ENSDARG00000045913	mrps10	1	0.003262461	-0.551024291	0	0.19	1	0.001030862	-0.679848555	0	0.256	0.003262461	0.002060662
595	ENSDARG00000045944	slc6a1a	1	0.993167177	0.342078068	0.128	0.144	1	0.289425622	0.644433849	0.176	0.125	0.993167177	0.495084054
596	ENSDARG00000045978	chchd6b	1	0.001523601	-0.624181015	0	0.215	1	0.026968422	-0.403941613	0.029	0.188	0.026968422	0.00304488
597	ENSDARG00000046157	RPS17	1	0.001043453	-0.422482585	0.692	0.974	1	0.000984108	-0.387844728	0.706	0.975	0.001043453	0.001967247
598	ENSDARG00000051800	fnbp4	1	0.178874361	0.298971301	0.103	0.221	1	0.002291919	-0.609533765	0.029	0.288	0.178874361	0.004578586
599	ENSDARG00000051875	islr2	1	0.062812063	0.925951286	0.513	0.523	1	0.254809898	0.436140668	0.324	0.531	0.254809898	0.12167877
600	ENSDARG00000052374	faf2	1	0.926792512	0.412789485	0.128	0.154	1	0.288648674	0.739819722	0.206	0.162	0.926792512	0.493979291
601	ENSDARG00000052536	tia1	1	0.012153503	-0.388415022	0	0.144	1	0.012146206	-0.50328481	0	0.162	0.012153503	0.024144881
602	ENSDARG00000052567	tmem35	1	0.012036052	-0.449562229	0.026	0.195	1	0.625189484	0.383979523	0.147	0.131	0.625189484	0.023927238
603	ENSDARG00000052594	nkiras2	1	0.016147272	-0.474593788	0	0.133	1	0.019310625	-0.553548652	0	0.144	0.019310625	0.032033809
604	ENSDARG00000052644	ca10a	1	0.84259983	0.832623392	0.205	0.277	1	0.347419343	0.668335466	0.235	0.2	0.84259983	0.574138487
605	ENSDARG00000052649	ube2ia	1	0.008012906	-0.336433573	0.051	0.262	1	0.531552034	0.34497811	0.235	0.375	0.531552034	0.015961605
606	ENSDARG00000052713	lrrtm1	1	0.569022815	0.807480431	0.154	0.138	1	0.075743176	-0.352985019	0.029	0.144	0.569022815	0.145749324
607	ENSDARG00000052769	glrbb	1	0.56069315	0.836020351	0.231	0.241	1	0.634252336	0.640723734	0.206	0.206	0.634252336	0.807009491
608	ENSDARG00000053058	rps11	1	0.002757435	-0.398404874	0.744	0.959	1	0.00099595	-0.450424509	0.706	0.975	0.002757435	0.001990907
609	ENSDARG00000053070	gosr2	1	0.037391872	-0.379546685	0	0.103	1	0.035449837	-0.364018666	0	0.119	0.037391872	0.069642984
610	ENSDARG00000053110	pkib	1	0.011072269	-0.251037952	0.026	0.2	1	0.00887531	-0.619751442	0	0.175	0.011072269	0.01767185
611	ENSDARG00000053326	gna11b	1	0.55865435	0.283961577	0.128	0.19	1	0.818618235	0.532282886	0.206	0.231	0.818618235	0.805214017
612	ENSDARG00000053365	rpl31	1	0.003703687	-0.425821586	0.59	0.933	1	0.002669332	-0.410719756	0.559	0.912	0.003703687	0.005331538
613	ENSDARG00000053457	rpl23	1	0.001641687	-0.405831916	0.872	0.99	1	0.014410947	-0.379511248	0.912	1	0.014410947	0.003280678
614	ENSDARG00000053466	timmdc1	1	0.82092592	0.396971168	0.103	0.128	1	0.886129622	0.617597351	0.176	0.2	0.886129622	0.967932474
615	ENSDARG00000053468	adam10a	1	0.016615492	-0.269625488	0.026	0.185	1	0.617180679	0.518554624	0.088	0.131	0.617180679	0.03295491
616	ENSDARG00000053485	aldh6a1	1	0.64687989	0.538332972	0.179	0.262	1	0.304952328	0.317001066	0.176	0.319	0.64687989	0.516908733
617	ENSDARG00000053542	kctd12.2	1	0.066762825	-0.594113885	0.026	0.128	1	0.072880307	-0.502283216	0.029	0.144	0.072880307	0.129068376
618	ENSDARG00000053559	tspan3b	1	0.497875513	0.751649094	0.205	0.195	1	0.819442149	0.332104306	0.147	0.188	0.819442149	0.747871
619	ENSDARG00000053684	aldob	1	0.831189841	0.429811717	0.41	0.559	1	0.06835492	0.677267576	0.618	0.694	0.831189841	0.132037444
620	ENSDARG00000053862	crygmx	1	0.47258516	0.938359111	0.179	0.159	1	4.84E-05	1.134649535	0.735	0.644	0.47258516	9.69E-05
621	ENSDARG00000053875	cryba1b	1	0.64749115	0.285950547	0.154	0.215	1	0.006098354	0.868399496	0.647	0.6	0.64749115	0.012159517
622	ENSDARG00000053912	fbl	1	0.016801242	-0.256682533	0.026	0.185	1	0.997695206	0.374175564	0.118	0.131	0.997695206	0.033320201
623	ENSDARG00000053973	fetub	1	0.382755623	0.595086628	0.128	0.092	1	0.673221097	0.49251258	0.206	0.212	0.673221097	0.619009379
624	ENSDARG00000053979	chmp2a	1	0.000341493	-0.540232413	0.051	0.364	1	0.010340417	-0.358324681	0.059	0.288	0.010340417	0.00068287
625	ENSDARG00000054172	pgrmc1	1	0.835851222	0.457413683	0.179	0.195	1	0.428862259	0.334200512	0.118	0.2	0.835851222	0.673801681
626	ENSDARG00000054191	pgk1	1	0.001833383	-0.470223281	0.051	0.313	1	0.001184043	-0.678774075	0.029	0.312	0.001833383	0.002366685
627	ENSDARG00000054300	dhrs1	1	0.386809904	0.275582071	0.077	0.138	1	0.022500699	-0.446486236	0	0.138	0.386809904	0.044495117
628	ENSDARG00000054362	ccdc47	1	0.3476116	0.797235294	0.205	0.174	1	0.134419763	0.879053459	0.206	0.131	0.3476116	0.250770854
629	ENSDARG00000054578	arl6ip1	1	0.817742237	0.748305497	0.436	0.692	1	0.442549819	0.272586565	0.353	0.606	0.817742237	0.689249295
630	ENSDARG00000054749	lmo4b	1	0.03514175	-0.575037249	0.026	0.154	1	0.031642008	-0.472842948	0.029	0.181	0.03514175	0.0622828
631	ENSDARG00000054793	emc10	1	0.738007384	0.414007476	0.231	0.328	1	0.992015554	0.619664297	0.265	0.35	0.992015554	0.931359869
632	ENSDARG00000054794	plcxd3	1	0.011100818	-0.474809573	0.051	0.246	1	0.003431792	-0.793822126	0.029	0.269	0.011100818	0.006851807
633	ENSDARG00000054906	ier5l	1	0.021402787	-0.391886965	0	0.123	1	0.022500699	-0.454000229	0	0.138	0.022500699	0.042347494
634	ENSDARG00000054911	tmsb	1	0.011121798	-0.422942064	0.179	0.441	1	0.747000206	0.256673573	0.353	0.469	0.747000206	0.022119902
635	ENSDARG00000054916	eif4ebp3	1	0.008972437	-0.272448053	0.077	0.303	1	0.767739791	0.628835588	0.265	0.312	0.767739791	0.01786437
636	ENSDARG00000055099	fam184b	1	0.021402787	-0.383735394	0	0.123	1	0.878430081	0.605510678	0.088	0.106	0.878430081	0.042347494
637	ENSDARG00000055115	dtnbp1a	1	0.569591839	0.474556608	0.103	0.154	1	0.737096033	0.493369073	0.147	0.144	0.737096033	0.814748815
638	ENSDARG00000055124	ccnl1a	1	0.768318558	0.521440446	0.128	0.169	1	0.042283565	-0.319619722	0.029	0.169	0.768318558	0.08277923
639	ENSDARG00000055192	zgc:136930	1	0.367229575	0.508724647	0.205	0.349	1	0.353554232	0.316425814	0.441	0.481	0.367229575	0.58210787
640	ENSDARG00000055389	si:dkey-67c22.2	1	0.240771965	0.353021624	0.154	0.287	1	0.000342352	-0.639623824	0.029	0.356	0.240771965	0.000684587
641	ENSDARG00000055455	gpm6aa	1	0.005213753	0.867085832	0.667	0.621	1	0.010566425	0.924925301	0.618	0.55	0.010566425	0.010400323
642	ENSDARG00000055524	rnf7	1	0.000175226	-0.445245796	0.077	0.436	1	0.003974888	-0.337926131	0.088	0.381	0.003974888	0.000350421
643	ENSDARG00000055543	appb	1	0.174730069	0.690031299	0.333	0.313	1	0.559139896	0.713125857	0.235	0.238	0.559139896	0.318929541
644	ENSDARG00000055754	smc1a	1	0.513154083	0.258815821	0.077	0.123	1	0.617180679	0.299678773	0.088	0.131	0.617180679	0.762981053
645	ENSDARG00000055837	arhgef1b	1	0.971338428	0.373170663	0.154	0.169	1	0.034298027	-0.336180725	0.059	0.231	0.971338428	0.0674197
646	ENSDARG00000055874	cpe	1	0.018412048	0.948457947	0.513	0.508	1	0.894092515	0.437323563	0.353	0.494	0.894092515	0.036485092
647	ENSDARG00000055903	luc7l	1	0.027949339	-0.381169214	0.051	0.205	1	0.026198649	-0.434654856	0	0.131	0.027949339	0.051710929
648	ENSDARG00000056075	rca2.1	1	0.941444957	0.750508746	0.179	0.21	1	0.395135721	0.583580831	0.206	0.175	0.941444957	0.634139205
649	ENSDARG00000056099	gtf2h5	1	0.028048378	-0.373556236	0.026	0.164	1	0.031642008	-0.342963154	0.029	0.181	0.031642008	0.055310045
650	ENSDARG00000056248	si:dkey-183i3.5	1	0.09967345	0.885791899	0.282	0.221	1	0.518532392	0.301778668	0.206	0.312	0.518532392	0.189412103
651	ENSDARG00000056331	ahcyl1	1	0.018595337	-0.457444183	0	0.128	1	0.047871492	-0.341566961	0	0.106	0.047871492	0.036844888
652	ENSDARG00000056427	auts2a	1	0.989750922	0.441405607	0.128	0.144	1	0.315735844	0.766629486	0.176	0.131	0.989750922	0.531782565
653	ENSDARG00000056498	crp2	1	0.176315973	0.853507443	0.103	0.051	1	0.029508013	0.750889129	0.147	0.05	0.176315973	0.058145303
654	ENSDARG00000056601	plekha3	1	0.260749358	0.494251834	0.077	0.159	1	0.00887531	-0.5812012	0	0.175	0.260749358	0.01767185
655	ENSDARG00000056621	ctcf	1	0.032541972	-0.343263433	0	0.108	1	0.026198649	-0.459074976	0	0.131	0.032541972	0.051710929
656	ENSDARG00000056639	carmil2	1	0.007603163	-0.343745104	0.051	0.262	1	0.001184053	-0.577791583	0.029	0.312	0.007603163	0.002366703
657	ENSDARG00000056722	cd99l2	1	0.889714122	0.439081054	0.205	0.236	1	0.580194252	0.777872358	0.294	0.338	0.889714122	0.823763134
658	ENSDARG00000056740	tmeff1b	1	0.172317561	0.502330075	0.513	0.646	1	0.738534118	0.309573947	0.441	0.569	0.738534118	0.31494178
659	ENSDARG00000056765	ela2l	1	0.136444632	1.095482523	0.282	0.231	1	0.652110976	0.414151419	0.118	0.169	0.652110976	0.254272126
660	ENSDARG00000057013	cadm3	1	0.825589914	0.560619723	0.308	0.379	1	0.487355113	0.404888565	0.235	0.388	0.825589914	0.73719522
661	ENSDARG00000057075	lamtor3	1	0.006274013	-0.272611012	0.026	0.221	1	0.00887531	-0.478572323	0	0.175	0.00887531	0.012508662
662	ENSDARG00000057167	eif4g2b	1	0.000307262	-0.762787636	0	0.267	1	0.001727453	-0.680141485	0	0.238	0.001727453	0.000614429
663	ENSDARG00000057234	chtopa	1	0.428445422	0.773205367	0.256	0.256	1	0.007825627	-0.542910944	0.029	0.238	0.428445422	0.015590014
664	ENSDARG00000057296	cbln1	1	0.396357858	0.456464875	0.154	0.113	1	0.519555409	1.076956926	0.147	0.112	0.519555409	0.635616165
665	ENSDARG00000057322	tmem47	1	0.129921855	0.622355346	0.103	0.046	1	0.537708863	0.581935522	0.118	0.094	0.537708863	0.242964022
666	ENSDARG00000057414	phb	1	0.004395154	-0.452872815	0	0.179	1	0.819345369	0.562105319	0.118	0.15	0.819345369	0.008770991
667	ENSDARG00000057460	crygm2d13	1	0.265592543	0.904767572	0.128	0.082	0.068931427	3.13E-06	1.105978772	0.676	0.419	0.265592543	6.25E-06
668	ENSDARG00000057556	rpl17	1	0.137251204	-0.25479379	0.821	0.995	1	0.01640206	-0.260594446	0.824	0.988	0.137251204	0.032535092
669	ENSDARG00000057626	josd2	1	0.014013198	-0.364062497	0	0.138	1	0.030484158	-0.382068173	0	0.125	0.030484158	0.027830027
670	ENSDARG00000057672	plpp5	1	0.985579177	0.567352032	0.179	0.221	1	0.645926816	0.751417472	0.206	0.212	0.985579177	0.87463218
671	ENSDARG00000057698	ctsd	1	0.72956988	0.466334127	0.308	0.369	1	0.559741944	0.69373449	0.265	0.281	0.72956988	0.806172844
672	ENSDARG00000057940	dido1	1	0.479251652	0.502302582	0.179	0.282	1	0.229720847	0.305396287	0.147	0.288	0.479251652	0.406670027
673	ENSDARG00000058005	hgd	1	0.147911549	0.627618149	0.128	0.067	1	0.012146206	-0.650813631	0	0.162	0.147911549	0.024144881
674	ENSDARG00000058044	rab1ba	1	0.047382725	-0.355012005	0.026	0.144	1	0.019310625	-0.4857381	0	0.144	0.047382725	0.03824835
675	ENSDARG00000058105	rpl36a	1	0.000103144	-0.583355626	0.667	0.959	1	0.013244033	-0.278211556	0.912	0.988	0.013244033	0.000206278
676	ENSDARG00000058117	snap25b	1	0.024374095	-0.282540398	0.282	0.559	1	0.003293134	-0.611394856	0.235	0.594	0.024374095	0.006575423
677	ENSDARG00000058203	smc1al	1	0.101777919	0.302023859	0.179	0.379	1	0.003502613	-0.483459985	0.118	0.431	0.101777919	0.006992958
678	ENSDARG00000058220	tada3l	1	0.002412848	-0.692378519	0	0.2	1	0.006458468	-0.578126401	0	0.188	0.006458468	0.004819874
679	ENSDARG00000058230	rps6kb1b	1	0.558168327	0.252406752	0.103	0.154	1	0.022500699	-0.368142005	0	0.138	0.558168327	0.044495117
680	ENSDARG00000058369	mex3b	1	0.011332375	-0.304462737	0.051	0.246	1	0.843930813	0.436092994	0.206	0.269	0.843930813	0.022536327
681	ENSDARG00000058371	krt5	1	0.1489808	0.565612284	0.462	0.487	1	0.031303026	0.559782956	0.676	0.744	0.1489808	0.061626172
682	ENSDARG00000058394	tagln3b	1	0.015022766	-0.462948631	0.026	0.185	1	0.802277843	1.271900567	0.118	0.15	0.802277843	0.029819848
683	ENSDARG00000058451	rpl6	1	0.013816511	-0.357516848	0.744	0.974	1	8.13E-05	-0.551106297	0.735	0.994	0.013816511	0.000162651
684	ENSDARG00000058504	ap1s2	1	0.000991899	-0.329055585	0.077	0.385	1	0.013596989	-0.297273301	0.088	0.331	0.013596989	0.001982813
685	ENSDARG00000058538	alcamb	1	0.877246641	0.847176822	0.179	0.195	1	0.361857851	0.300551786	0.147	0.25	0.877246641	0.592774597
686	ENSDARG00000058646	ptprna	1	0.38926218	0.405728345	0.077	0.138	1	0.372417051	0.366168258	0.088	0.162	0.38926218	0.606139642
687	ENSDARG00000058962	txnl4b	1	0.032542138	-0.353942854	0	0.108	1	0.041203586	-0.394481671	0	0.112	0.041203586	0.064025285
688	ENSDARG00000059057	atpv0e2	1	0.034815843	0.613771186	0.615	0.718	1	0.018832783	0.535169273	0.618	0.625	0.034815843	0.037310892
689	ENSDARG00000059070	gars	1	0.008254731	-0.286855828	0.026	0.21	1	0.617180679	0.307256388	0.088	0.131	0.617180679	0.016441322
690	ENSDARG00000059150	tmem107	1	0.02462169	-0.4533631	0	0.118	1	0.047871492	-0.456783297	0	0.106	0.047871492	0.048637153
691	ENSDARG00000059279	tfap2a	1	0.018595337	-0.69222652	0	0.128	1	0.412802642	0.625965926	0.059	0.112	0.412802642	0.036844888
692	ENSDARG00000059311	dpysl5b	1	0.941634191	0.498727101	0.205	0.241	1	0.026988803	1.047033082	0.265	0.144	0.941634191	0.053249211
693	ENSDARG00000059323	rpn1	1	0.497270406	0.504773097	0.154	0.241	1	0.013505918	-0.290768428	0.029	0.219	0.497270406	0.026829426
694	ENSDARG00000059354	glmp	1	0.556076164	0.822810453	0.179	0.169	1	0.140985122	0.289392158	0.059	0.169	0.556076164	0.262093439
695	ENSDARG00000059473	kank4	1	0.018595337	-0.38093954	0	0.128	1	0.418523548	0.271233878	0.088	0.156	0.418523548	0.036844888
696	ENSDARG00000059601	map1aa	1	0.026490602	0.758590848	0.538	0.564	1	0.114037624	0.638369286	0.471	0.488	0.114037624	0.052279453
697	ENSDARG00000059680	fscn1a	1	0.00905002	-0.40473688	0.128	0.374	1	0.067060124	-0.277130022	0.118	0.3	0.067060124	0.018018137
698	ENSDARG00000059768	gpatch8	1	0.593890629	0.477464924	0.154	0.226	1	0.31643159	0.272631172	0.118	0.219	0.593890629	0.532734229
699	ENSDARG00000059815	oaz2b	1	0.043627487	-0.370503151	0.128	0.313	1	0.003373656	-0.831825735	0	0.212	0.043627487	0.006735931
700	ENSDARG00000059836	ddit3	1	0.071857236	-0.332952049	0.026	0.128	1	0.067473709	-0.292838603	0.029	0.15	0.071857236	0.130394716
701	ENSDARG00000059853	manbal	1	0.016147272	-0.448354258	0	0.133	1	0.022500699	-0.42786643	0	0.138	0.022500699	0.032033809
702	ENSDARG00000060112	sybu	1	0.003502661	-0.384713313	0.026	0.241	1	0.013694347	-0.271308636	0.029	0.219	0.013694347	0.006993054
703	ENSDARG00000060113	znf395a	1	0.007859871	-0.288821888	0.103	0.349	1	0.000404282	-0.747628521	0.029	0.35	0.007859871	0.0008084
704	ENSDARG00000060126	acyp1	1	0.004058053	-0.45216591	0.026	0.236	1	0.032499463	-0.287784588	0.029	0.181	0.032499463	0.008099639
705	ENSDARG00000060222	scn1ba	1	0.706515939	0.397871225	0.179	0.246	1	0.012419494	1.201581668	0.294	0.15	0.706515939	0.024684744
706	ENSDARG00000060309	srgap3	1	0.971365307	0.582112079	0.205	0.256	1	1	0.713827991	0.206	0.256	1	0.999180054
707	ENSDARG00000060350	apoda.2	1	0.054663662	-0.337043687	0.026	0.138	1	0.821962095	0.30878874	0.147	0.15	0.821962095	0.106339209
708	ENSDARG00000060457	pmp22b	1	0.618072405	0.594518494	0.231	0.328	1	0.016310053	-0.61338249	0.118	0.344	0.618072405	0.032354088
709	ENSDARG00000060610	pcdh7b	1	0.30823895	0.600178801	0.179	0.138	1	0.141729306	0.870468017	0.206	0.131	0.30823895	0.263371416
710	ENSDARG00000060637	clstn2	1	0.920543632	0.550697304	0.154	0.19	1	0.287600671	0.327121705	0.059	0.131	0.920543632	0.492487196
711	ENSDARG00000060695	znf346	1	0.018595337	-0.43722008	0	0.128	1	0.035449837	-0.365126824	0	0.119	0.035449837	0.036844888
712	ENSDARG00000060697	kmt2bb	1	0.008668622	-0.27995108	0.077	0.308	1	0.018872991	-0.382491981	0.059	0.256	0.018872991	0.017262099
713	ENSDARG00000060915	fbxl16	1	0.87942111	0.565790154	0.154	0.169	1	0.00285939	-0.736538385	0	0.219	0.87942111	0.005710604
714	ENSDARG00000061081	arpp21	1	0.020682371	-0.703540941	0.026	0.174	1	0.102456346	-0.492288275	0.059	0.175	0.102456346	0.040936981
715	ENSDARG00000061099	nfasca	1	0.058452453	0.326567625	0.077	0.226	1	0.953240856	1.090215752	0.206	0.244	0.953240856	0.113488216
716	ENSDARG00000061226	timp2a	1	0.083260301	0.963658635	0.333	0.282	1	0.853531649	0.510907746	0.206	0.275	0.853531649	0.159588323
717	ENSDARG00000061479	thsd7aa	1	0.910218324	0.477193333	0.128	0.154	1	0.652761213	0.425486973	0.147	0.138	0.910218324	0.879425225
718	ENSDARG00000061525	slka	1	0.594777735	0.952556505	0.179	0.174	1	0.070379147	0.790579125	0.235	0.138	0.594777735	0.135805069
719	ENSDARG00000061647	nrxn1a	1	1	0.45104962	0.308	0.415	1	0.049731258	0.969855697	0.412	0.35	1	0.096989319
720	ENSDARG00000061757	rabgap1l	1	0.016801305	-0.280083466	0.026	0.185	1	0.018506484	-0.35814309	0.029	0.206	0.018506484	0.033320326
721	ENSDARG00000061774	mbd3a	1	0.012311034	-0.325033418	0.026	0.195	1	0.043413287	-0.350233668	0.029	0.169	0.043413287	0.024470507
722	ENSDARG00000061817	kif1aa	1	0.115831119	0.738007075	0.359	0.323	1	0.608031156	0.455078351	0.206	0.306	0.608031156	0.21824539
723	ENSDARG00000062056	elmod1	1	0.736803151	0.319411415	0.077	0.103	1	0.88345853	0.704226377	0.088	0.106	0.88345853	0.930727419
724	ENSDARG00000062510	bcl11ba	1	0.27783688	-0.301803172	0.051	0.113	1	0.790975292	0.943651541	0.088	0.112	0.790975292	0.478480428
725	ENSDARG00000062592	myl10	1	0.034408375	0.888120424	0.231	0.123	1	0.873406532	0.386356719	0.088	0.106	0.873406532	0.067632814
726	ENSDARG00000062790	CU639469.1	1	0.616627621	0.545605787	0.128	0.185	1	0.03708354	-0.446046567	0.029	0.175	0.616627621	0.072791891
727	ENSDARG00000062797	nell2b	1	0.868827824	0.548087403	0.205	0.251	1	0.844961285	0.3077575	0.176	0.219	0.868827824	0.975962997
728	ENSDARG00000062942	kcna1a	1	0.365244547	0.806637929	0.154	0.118	1	0.158543229	0.718245591	0.147	0.081	0.365244547	0.291950503
729	ENSDARG00000062954	clk2a	1	0.286337597	0.32139345	0.077	0.154	1	0.00887531	-0.483778554	0	0.175	0.286337597	0.01767185
730	ENSDARG00000063218	ppm1la	1	0.579731175	0.360327107	0.179	0.267	1	0.555257519	0.529655995	0.206	0.319	0.579731175	0.802204126
731	ENSDARG00000063299	pcloa	1	0.706934115	0.505963309	0.179	0.185	1	0.481421827	0.673017458	0.206	0.188	0.706934115	0.731076678
732	ENSDARG00000063626	ddx21	1	0.004844956	-0.351478959	0.154	0.467	1	0.02053772	-0.323675599	0.147	0.406	0.02053772	0.009666437
733	ENSDARG00000063895	mt-nd1	1	0.188950688	0.815014877	0.487	0.6	1	0.030014799	0.715984742	0.588	0.625	0.188950688	0.059128709
734	ENSDARG00000063899	mt-nd2	1	0.008336926	0.835054245	0.615	0.687	1	0.014229421	0.914908311	0.618	0.706	0.014229421	0.016604348
735	ENSDARG00000063905	mt-co1	1	0.020588252	0.848304696	0.692	0.862	0.620734067	2.81E-05	0.93001376	0.824	0.8	0.020588252	5.63E-05
736	ENSDARG00000063908	mt-co2	1	0.00215474	0.704042829	0.897	1	0.465292426	2.11E-05	0.888031123	0.971	0.988	0.00215474	4.22E-05
737	ENSDARG00000063911	mt-atp6	1	7.78E-05	0.787865383	0.846	0.908	1	0.00035855	0.894166892	0.824	0.862	0.00035855	0.000155531
738	ENSDARG00000063914	mt-nd3	1	0.811736907	0.850896777	0.308	0.4	1	0.616506385	0.597518891	0.294	0.338	0.811736907	0.852932647
739	ENSDARG00000063917	mt-nd4	1	0.007012996	0.816538234	0.564	0.564	1	0.002444749	0.685425872	0.647	0.638	0.007012996	0.004883521
740	ENSDARG00000067717	tomm7	1	0.000220031	-0.820616691	0	0.277	1	0.004776926	-0.327110747	0.059	0.319	0.004776926	0.000440014
741	ENSDARG00000067975	atp5if1a	1	0.004765972	0.254530305	0.077	0.328	1	0.000865414	-0.801688483	0	0.262	0.004765972	0.00173008
742	ENSDARG00000067981	zgc:103697	1	0.000813675	-0.624115321	0	0.236	1	0.003975448	-0.580783707	0	0.206	0.003975448	0.001626689
743	ENSDARG00000067990	myhz1.1	1	0.001538147	0.92215753	0.667	0.667	1	0.005103754	0.581504829	0.647	0.65	0.005103754	0.003073929
744	ENSDARG00000067995	myhz1.2	1	0.002481463	1.233635188	0.385	0.231	1	0.272814423	0.300693929	0.118	0.225	0.272814423	0.004956768
745	ENSDARG00000068187	spg7	1	0.729250782	0.301150685	0.077	0.103	1	0.371168581	0.567627146	0.176	0.138	0.729250782	0.604571046
746	ENSDARG00000068265	tomm5	1	0.000350595	-0.450087761	0.077	0.415	1	0.000176337	-0.503053	0.118	0.556	0.000350595	0.000352642
747	ENSDARG00000068291	TMEM208	1	0.438193279	0.295626552	0.103	0.169	1	0.159696314	0.330503052	0.059	0.162	0.438193279	0.293889716
748	ENSDARG00000068365	lmx1bb	1	0.135653185	-0.280189157	0.051	0.144	1	0.921256375	0.553127834	0.118	0.119	0.921256375	0.252904583
749	ENSDARG00000068432	si:dkey-56m19.5	1	0.481435653	0.675959614	0.333	0.369	1	0.052942494	0.692453413	0.412	0.319	0.481435653	0.10308208
750	ENSDARG00000068507	crybb1	1	0.369505874	0.725132878	0.256	0.246	1	0.002444388	0.855005465	0.765	0.756	0.369505874	0.004882801
751	ENSDARG00000068640	rsf1b.1	1	0.016147272	-0.404718591	0	0.133	1	0.007575128	-0.637219836	0	0.181	0.016147272	0.015092873
752	ENSDARG00000068641	taf10	1	0.001199765	-0.435315741	0.026	0.277	1	0.002420418	-0.569886425	0	0.225	0.002420418	0.00239809
753	ENSDARG00000068698	psenen	1	0.000878459	-0.406130918	0.051	0.338	1	0.030413327	-0.312114648	0.059	0.238	0.030413327	0.001756147
754	ENSDARG00000068996	hist2h2l	1	0.000118729	-0.764568073	0.179	0.59	1	0.008675976	-0.337740059	0.265	0.631	0.008675976	0.000237443
755	ENSDARG00000069432	plscr3b	1	7.20E-05	-0.624090522	0.077	0.456	1	0.000945299	-0.6232026	0.176	0.562	0.000945299	0.000143911
756	ENSDARG00000069521	vps29	1	0.000138847	-0.745976109	0.051	0.39	1	0.002433538	-0.268091934	0.088	0.406	0.002433538	0.000277675
757	ENSDARG00000069790	dynll2a	1	0.012934372	-0.254268403	0.103	0.333	1	0.520094816	0.285392997	0.147	0.225	0.520094816	0.025701446
758	ENSDARG00000069796	znf1124	1	0.025315127	-0.272372598	0.026	0.169	1	0.00285939	-0.66206589	0	0.219	0.025315127	0.005710604
759	ENSDARG00000069801	crygm2d12	1	0.714427681	0.547289887	0.103	0.092	1	0.000402251	1.199634569	0.647	0.55	0.714427681	0.00080434
760	ENSDARG00000069843	kctd12.1	1	0.037391872	-0.626853215	0	0.103	1	0.083916687	-0.627676386	0.029	0.138	0.083916687	0.073385592
761	ENSDARG00000069846	zgc:162944	1	0.02462169	-0.395952604	0	0.118	1	0.047871111	-0.292107173	0	0.106	0.047871111	0.048637153
762	ENSDARG00000069910	gtf2f2a	1	0.00142139	-0.299312832	0.051	0.323	1	0.000507472	-0.714367428	0	0.281	0.00142139	0.001014687
763	ENSDARG00000069981	cspg5a	1	0.463046238	0.69437587	0.256	0.251	1	0.637858095	0.588334498	0.235	0.231	0.637858095	0.711680658
764	ENSDARG00000070047	rgs4	1	0.047044671	-1.263748384	0.026	0.138	1	0.122990187	-0.873836516	0.029	0.119	0.122990187	0.091876141
765	ENSDARG00000070148	cygb2	1	0.032541972	-0.588510762	0	0.108	1	0.030484158	-0.816283891	0	0.125	0.032541972	0.060039032
766	ENSDARG00000070155	tuba8l3	1	0.002377315	-1.097229578	0.026	0.246	1	0.012941904	-0.660951332	0.059	0.269	0.012941904	0.004748979
767	ENSDARG00000070266	spock3	1	0.018071376	0.894681108	0.538	0.508	1	0.13458166	0.420206235	0.471	0.431	0.13458166	0.035816178
768	ENSDARG00000070435	vapb	1	0.000674758	-0.410772565	0.077	0.39	1	0.001117021	-0.553718294	0.088	0.425	0.001117021	0.001349061
769	ENSDARG00000070491	hpcal4	1	0.337999803	0.325736617	0.103	0.179	1	0.012146206	-0.69341041	0	0.162	0.337999803	0.024144881
770	ENSDARG00000070498	phyhiplb	1	0.019063964	-0.336878415	0.026	0.179	1	0.859717289	0.525879306	0.118	0.119	0.859717289	0.037764493
771	ENSDARG00000070573	mapk3	1	0.000953335	-0.641779707	0	0.231	1	0.013694347	-0.34099654	0.029	0.219	0.013694347	0.001905761
772	ENSDARG00000070623	med10	1	7.84E-05	-0.804059935	0	0.308	1	0.000837197	-0.570160769	0.029	0.325	0.000837197	0.000156857
773	ENSDARG00000070674	psmd6	1	0.010325562	-0.372638243	0.103	0.338	1	0.74305824	0.334285582	0.206	0.288	0.74305824	0.020544507
774	ENSDARG00000070682	sdf4	1	0.766540192	0.560831195	0.154	0.205	1	0.200027275	0.665103698	0.147	0.088	0.766540192	0.360043639
775	ENSDARG00000070686	cdipt	1	0.35155054	0.923398274	0.256	0.246	1	0.81149685	0.495801729	0.206	0.231	0.81149685	0.579513298
776	ENSDARG00000070826	bpgm	1	0.003788377	-0.561858069	0	0.185	1	0.027271427	-0.289395736	0.059	0.244	0.027271427	0.007562403
777	ENSDARG00000070835	tnnc2	1	0.442256012	0.731713347	0.385	0.482	1	0.912294779	0.865667397	0.294	0.394	0.912294779	0.688921643
778	ENSDARG00000070985	mrps21	1	0.018595337	-0.328126952	0	0.128	1	0.041203586	-0.3167896	0	0.112	0.041203586	0.036844888
779	ENSDARG00000071209	oprl1	1	0.42587341	0.631680276	0.154	0.123	1	0.701323292	0.658900483	0.118	0.106	0.701323292	0.670378659
780	ENSDARG00000071224	si:ch211-133n4.4	1	0.415975595	0.739111765	0.385	0.482	1	0.687430553	0.629409362	0.353	0.456	0.687430553	0.658915494
781	ENSDARG00000071336	mif	1	0.004388488	-0.450984967	0.051	0.282	1	0.010078877	-0.385361389	0.059	0.288	0.010078877	0.008757717
782	ENSDARG00000071374	lrrtm2	1	0.0301878	0.922192084	0.154	0.062	1	0.28408826	0.484796479	0.118	0.069	0.28408826	0.059464297
783	ENSDARG00000071396	timm23a	1	0.000388839	-0.633453504	0.026	0.313	1	0.006320922	-0.349707294	0.029	0.25	0.006320922	0.000777526
784	ENSDARG00000071409	arl3	1	0.016147272	-0.387853059	0	0.133	1	0.030484158	-0.325777325	0	0.125	0.030484158	0.032033809
785	ENSDARG00000071445	myoz1b	1	0.081777548	0.774438016	0.154	0.077	1	0.727669207	0.298569395	0.088	0.119	0.727669207	0.156867528
786	ENSDARG00000071566	ppp1cab	1	0.004395154	-0.560676852	0	0.179	1	0.38653563	0.349763562	0.118	0.206	0.38653563	0.008770991
787	ENSDARG00000071573	lsm5	1	0.045210837	0.376330725	0.077	0.241	1	0.004533234	-0.4875581	0.029	0.262	0.045210837	0.009045918
788	ENSDARG00000071678	atcaya	1	0.006705414	-0.416172131	0.077	0.308	1	0.011096031	-0.323383543	0.118	0.388	0.011096031	0.013365864
789	ENSDARG00000071872	zdhhc15b	1	0.08304959	0.727808676	0.205	0.123	1	0.988476417	0.362828476	0.118	0.131	0.988476417	0.159201946
790	ENSDARG00000073737	suds3	1	0.001523601	-0.624539034	0	0.215	1	0.013505918	-0.417343708	0.029	0.219	0.013505918	0.00304488
791	ENSDARG00000073742	prss59.2	1	0.225975915	0.444649665	0.231	0.431	1	0.06641917	0.78845558	0.441	0.425	0.225975915	0.128426833
792	ENSDARG00000073944	si:ch73-386h18.1	1	0.016147272	-0.528659701	0	0.133	1	0.159696314	0.259374248	0.059	0.162	0.159696314	0.032033809
793	ENSDARG00000074056	kctd1	1	0.007895834	-0.54037575	0	0.159	1	0.008642838	-0.256314549	0.029	0.238	0.008642838	0.015729324
794	ENSDARG00000074057	calm3b	1	0.012364827	-0.261646293	0.385	0.785	1	0.00128715	-0.546727392	0.294	0.756	0.012364827	0.002572643
795	ENSDARG00000074084	strip1	1	0.212343865	0.353226624	0.051	0.128	1	0.016559728	-0.429697602	0	0.15	0.212343865	0.032845231
796	ENSDARG00000074242	serbp1a	1	0.000109565	-0.35400979	0.359	0.877	0.161361502	7.32E-06	-0.76476816	0.382	0.869	0.000109565	1.46E-05
797	ENSDARG00000074271	wrb	1	0.21918968	0.479930832	0.128	0.251	1	0.554274982	0.450679348	0.147	0.225	0.554274982	0.390335244
798	ENSDARG00000074378	junba	1	0.019782977	-0.6493149	0.026	0.174	1	0.161485935	-0.360964278	0.059	0.156	0.161485935	0.039174588
799	ENSDARG00000074502	zmiz1a	1	0.021402787	-0.382489232	0	0.123	1	0.219287804	0.345717591	0.088	0.194	0.219287804	0.042347494
800	ENSDARG00000074671	nptx1l	1	0.615119543	0.972590259	0.154	0.221	1	0.130565615	1.640046609	0.206	0.125	0.615119543	0.24408385
801	ENSDARG00000074849	rac1a	1	0.010533579	-0.359713611	0	0.149	1	0.293066718	0.262061162	0.059	0.131	0.293066718	0.020956203
802	ENSDARG00000075129	mrps11	1	0.008349597	-0.273060505	0.026	0.21	1	0.032068279	-0.277396467	0.029	0.181	0.032068279	0.016629478
803	ENSDARG00000075281	tbc1d30	1	0.932994991	0.26308733	0.103	0.118	1	0.035449837	-0.46939825	0	0.119	0.932994991	0.069642984
804	ENSDARG00000075393	spock2	1	0.782105238	0.534014082	0.128	0.128	1	0.325355619	1.011015459	0.118	0.075	0.782105238	0.544854959
805	ENSDARG00000075677	mrpl17	1	0.672113407	0.361597859	0.077	0.108	1	0.012146206	-0.477475683	0	0.162	0.672113407	0.024144881
806	ENSDARG00000075758	ywhabb	1	5.41E-05	-0.413222628	0.179	0.692	1	0.009444554	-0.250999592	0.176	0.506	0.009444554	0.000108108
807	ENSDARG00000075989	arpc2	1	6.33E-05	-0.369199703	0.103	0.528	1	0.00055904	-0.324071936	0.088	0.462	0.00055904	0.000126542
808	ENSDARG00000076290	calr	1	0.389731002	0.718265736	0.359	0.4	1	0.082499492	0.32259159	0.118	0.3	0.389731002	0.158192817
809	ENSDARG00000076462	ndnfl	1	0.293142749	0.741280881	0.103	0.062	1	0.006402503	1.405301308	0.206	0.069	0.293142749	0.012764014
810	ENSDARG00000076532	si:ch211-222l21.1	1	0.021099827	-0.395692256	0.41	0.723	1	0.043937563	-0.371785359	0.382	0.681	0.043937563	0.04175445
811	ENSDARG00000076572	crygm2d7	1	0.037391872	-0.352303487	0	0.103	1	0.922182437	0.308201169	0.206	0.256	0.922182437	0.073385592
812	ENSDARG00000076667	ccng1	1	0.008160625	-0.366422718	0.103	0.349	1	0.775279596	0.391790409	0.235	0.325	0.775279596	0.016254654
813	ENSDARG00000076836	gpx4b	1	0.00065032	-0.381775086	0.103	0.446	0.214186049	9.71E-06	-0.953340428	0.029	0.462	0.00065032	1.94E-05
814	ENSDARG00000076891	rfxap	1	0.012628553	0.336601148	0.179	0.492	1	0.000454648	-0.406983601	0.118	0.506	0.012628553	0.00090909
815	ENSDARG00000077053	ppfia3	1	0.706090196	0.537928028	0.231	0.256	1	0.002046156	-0.651824677	0	0.231	0.706090196	0.004088126
816	ENSDARG00000077151	cbln2b	1	0.390715687	0.270416048	0.205	0.159	1	0.341372883	1.173204809	0.176	0.125	0.390715687	0.566210321
817	ENSDARG00000077227	fbxl6	1	0.286649961	0.27728364	0.128	0.236	1	0.044534401	-0.267350291	0.059	0.219	0.286649961	0.087085488
818	ENSDARG00000077291	rps2	1	0.00010541	-0.410915711	1	1	1	0.00780428	-0.294350611	1	1	0.00780428	0.00021081
819	ENSDARG00000077323	thap4	1	0.006828397	-0.374697519	0	0.164	1	0.050769729	-0.267566233	0.029	0.162	0.050769729	0.013610167
820	ENSDARG00000077533	eif3f	1	0.000331712	-0.289835689	0.308	0.8	0.011660197	5.29E-07	-1.012323632	0.176	0.781	0.000331712	1.06E-06
821	ENSDARG00000077776	csnk2b	1	0.000559293	-0.371063629	0.154	0.559	0.054767018	2.48E-06	-0.912865097	0.059	0.562	0.000559293	4.97E-06
822	ENSDARG00000077777	tmsb4x	1	0.003659663	-0.43753873	0.949	0.979	1	0.02066782	-0.378570646	1	0.988	0.02066782	0.007305932
823	ENSDARG00000077799	egr4	1	0.02462169	-0.852588827	0	0.118	1	0.097801075	-0.461307563	0.029	0.131	0.097801075	0.048637153
824	ENSDARG00000077840	meis2a	1	0.782373043	0.623885824	0.179	0.185	1	0.60587137	0.33974203	0.176	0.238	0.782373043	0.844662623
825	ENSDARG00000077847	olfm2a	1	0.299626222	0.621476263	0.282	0.256	1	0.132215344	0.734802778	0.353	0.3	0.299626222	0.246949791
826	ENSDARG00000078059	nudcd2	1	0.014013198	-0.329291561	0	0.138	1	0.030484158	-0.330114221	0	0.125	0.030484158	0.027830027
827	ENSDARG00000078352	lyrm4	1	0.237235463	0.323273808	0.077	0.164	1	0.016559728	-0.471173032	0	0.15	0.237235463	0.032845231
828	ENSDARG00000078435	anapc13	1	0.007895834	-0.484717272	0	0.159	1	0.088299809	-0.265186673	0.029	0.138	0.088299809	0.015729324
829	ENSDARG00000078473	nucks1a	1	0.000986913	-0.281989183	0.205	0.61	1	0.000964458	-0.404412112	0.147	0.55	0.000986913	0.001927986
830	ENSDARG00000078686	arl8a	1	0.219708781	0.369868686	0.205	0.39	1	0.239988685	0.352391473	0.147	0.288	0.239988685	0.391145614
831	ENSDARG00000078854	tusc3	1	0.357254425	0.821937901	0.333	0.369	1	0.498650743	0.854513548	0.294	0.325	0.498650743	0.586878126
832	ENSDARG00000078868	tmem74b	1	0.047746249	0.840709714	0.231	0.133	1	0.891082101	0.455761934	0.118	0.144	0.891082101	0.093212793
833	ENSDARG00000078904	brd4	1	0.915328205	0.497747649	0.103	0.108	1	0.506306881	0.261739988	0.088	0.144	0.915328205	0.756267104
834	ENSDARG00000078929	abhd16a	1	0.237235463	0.462952549	0.077	0.164	1	0.137307812	0.802730694	0.206	0.131	0.237235463	0.255762188
835	ENSDARG00000079274	prss59.1	1	0.871309653	0.333038667	0.179	0.195	1	0.971663653	0.552352264	0.206	0.256	0.971663653	0.983438795
836	ENSDARG00000079276	ube2ql1	1	0.002412848	-0.745878678	0	0.2	1	0.020063921	-0.519682965	0.029	0.2	0.020063921	0.004819874
837	ENSDARG00000079347	zgc:194659	1	0.959536834	0.57003351	0.128	0.149	1	0.054863805	-0.322764953	0.029	0.156	0.959536834	0.106717574
838	ENSDARG00000079434	tmem131l	1	0.782628827	0.519679853	0.103	0.097	1	0.203802303	0.654633183	0.118	0.062	0.782628827	0.366069227
839	ENSDARG00000079586	gabrb2	1	0.896875899	0.435116152	0.179	0.205	1	0.573241709	0.517343988	0.147	0.125	0.896875899	0.817877361
840	ENSDARG00000079632	si:dkey-28b4.7	1	0.000580656	-0.499213184	0.077	0.4	1	0.000135488	-0.794268526	0.059	0.438	0.000580656	0.000270957
841	ENSDARG00000079687	rnf10	1	0.001145389	0.794838591	0.564	0.487	1	0.359480434	0.318521718	0.294	0.519	0.359480434	0.002289467
842	ENSDARG00000080010	adh5	1	0.001910018	-0.321280893	0.077	0.364	1	0.000597531	-0.729914787	0.029	0.338	0.001910018	0.001194706
843	ENSDARG00000086184	FBXO48	1	0.007603163	-0.367038658	0.051	0.262	1	0.001226165	-0.669383303	0	0.25	0.007603163	0.002450826
844	ENSDARG00000086288	scg3	1	0.431463216	0.468900564	0.385	0.462	1	0.207384713	0.849186491	0.382	0.394	0.431463216	0.371761007
845	ENSDARG00000086416	med11	1	0.016147272	-0.408134019	0	0.133	1	0.019310625	-0.424383781	0	0.144	0.019310625	0.032033809
846	ENSDARG00000086699	smim15	1	0.0018819	-0.340600893	0.077	0.359	1	0.001456398	-0.670097309	0	0.244	0.0018819	0.002910675
847	ENSDARG00000086842	dap1b	1	9.52E-05	-0.733537294	0.487	0.877	1	0.00059127	-0.329551033	0.353	0.862	0.00059127	0.00019045
848	ENSDARG00000086917	crygm2d2	1	0.296020555	0.781444603	0.205	0.164	1	0.00073639	0.976409283	0.706	0.744	0.296020555	0.001472239
849	ENSDARG00000087165	si:dkeyp-69c1.7	1	0.737679592	0.568471835	0.128	0.169	1	0.781076265	0.260871696	0.118	0.15	0.781076265	0.931188003
850	ENSDARG00000087303	cebpd	1	0.000283679	-1.066653362	0.077	0.4	1	0.185613887	-0.293225273	0.235	0.406	0.185613887	0.000567277
851	ENSDARG00000087324	crygm2d1	1	0.772047407	0.584450363	0.154	0.159	1	0.000411638	1.128700628	0.676	0.6	0.772047407	0.000823106
852	ENSDARG00000087390	hbbe1.3	1	0.721724594	-0.340304065	0.077	0.103	1	0.922702799	0.905740389	0.118	0.125	0.922702799	0.922562798
853	ENSDARG00000087636	hmgn6	1	0.004651506	-0.311010639	0.41	0.841	1	0.003717763	-0.325978325	0.382	0.875	0.004651506	0.007421704
854	ENSDARG00000087647	sept7a	1	0.759930139	0.270542942	0.103	0.133	1	0.024569344	-0.32144063	0.029	0.194	0.759930139	0.048535035
855	ENSDARG00000087765	crygm2d10	1	0.391170702	0.269933725	0.103	0.174	1	7.49E-05	1.232136618	0.706	0.588	0.391170702	0.000149795
856	ENSDARG00000088091	pfn1	1	0.053307305	0.951106374	0.462	0.451	1	0.048879989	0.823133301	0.559	0.6	0.053307305	0.095370724
857	ENSDARG00000088383	cox5aa	1	0.00051093	-0.388638454	0.205	0.641	1	0.002683679	-0.372556248	0.147	0.5	0.002683679	0.001021598
858	ENSDARG00000088929	ypel5	1	0.000243055	-0.451591665	0.026	0.328	1	0.17888563	0.253935367	0.088	0.206	0.17888563	0.00048605
859	ENSDARG00000089109	bcl2b	1	0.462621454	0.698799346	0.333	0.374	1	0.000724463	-0.506988937	0.029	0.331	0.462621454	0.001448401
860	ENSDARG00000089212	htr3a	1	0.143120771	0.532828592	0.205	0.123	1	0.639470696	0.714973307	0.118	0.1	0.639470696	0.265757988
861	ENSDARG00000090035	rtn4r	1	0.80909511	0.853229061	0.256	0.308	1	0.650323488	0.375352593	0.176	0.25	0.80909511	0.877726337
862	ENSDARG00000090062	rac3a	1	0.005306337	-0.411575617	0.026	0.226	1	0.943363034	0.338399293	0.206	0.256	0.943363034	0.010584517
863	ENSDARG00000090190	bcam	1	0.38755448	0.745575764	0.256	0.236	1	0.591932698	0.43818749	0.294	0.312	0.591932698	0.624910486
864	ENSDARG00000090268	krtt1c19e	1	0.482815984	0.507445153	0.231	0.364	1	0.257922863	0.520630895	0.5	0.512	0.482815984	0.449321523
865	ENSDARG00000090389	ndufv3	1	0.001199765	-0.545911567	0.026	0.277	1	0.244103242	0.440390756	0.118	0.238	0.244103242	0.00239809
866	ENSDARG00000090428	ctrb1	1	0.060431273	0.883188289	0.41	0.369	1	0.647987333	0.680487703	0.294	0.338	0.647987333	0.117210606
867	ENSDARG00000090481	trarg1a	1	0.813682442	0.570202469	0.179	0.19	1	0.758762671	0.501826261	0.176	0.175	0.813682442	0.941804551
868	ENSDARG00000090600	si:ch211-213a13.1	1	0.491778459	0.44935299	0.179	0.282	1	0.575871794	0.756259954	0.176	0.162	0.575871794	0.741710865
869	ENSDARG00000090722	leg1.1	1	0.229217424	0.911482586	0.103	0.056	1	0.047871492	-0.42243007	0	0.106	0.229217424	0.093451304
870	ENSDARG00000090788	cstf2	1	0.012733944	-0.263985022	0.026	0.195	1	0.006142499	-0.434350439	0.029	0.25	0.012733944	0.012247267
871	ENSDARG00000090963	atp6ap1lb	1	0.278136995	0.608881416	0.205	0.164	1	0.549875082	0.545042972	0.147	0.125	0.549875082	0.478913802
872	ENSDARG00000091771	lysmd2	1	0.004017227	-0.313054661	0.051	0.287	1	0.001222712	-0.494617638	0.059	0.369	0.004017227	0.00244393
873	ENSDARG00000092362	hsp70.2	1	0.071030323	-0.439868512	0.282	0.497	1	0.002813728	-0.865683265	0.147	0.469	0.071030323	0.005619539
874	ENSDARG00000092546	pdap1a	1	0.005094695	-0.624079012	0	0.174	1	0.035449837	-0.333230445	0	0.119	0.035449837	0.010163434
875	ENSDARG00000092610	lamp1b	1	0.176955893	0.884716091	0.256	0.205	1	0.493682692	0.90000913	0.206	0.194	0.493682692	0.322598398
876	ENSDARG00000092659	ppp3r1a	1	0.443284753	0.550330846	0.385	0.446	1	0.353759293	0.294356669	0.235	0.394	0.443284753	0.582372949
877	ENSDARG00000092787	si:dkey-88p24.11	1	0.012153503	-0.46819928	0	0.144	1	0.014188685	-0.419573268	0	0.156	0.014188685	0.024159298
878	ENSDARG00000092807	si:dkey-151g10.6	1	0.000352489	-0.391466432	1	1	1	0.001506991	-0.389579614	1	1	0.001506991	0.000704853
879	ENSDARG00000092947	cyt1	1	0.00013876	1.07120301	0.667	0.646	0.090678173	4.11E-06	1.006037563	0.824	0.831	0.00013876	8.22E-06
880	ENSDARG00000093058	STMP1	1	0.001389438	-0.411919836	0.051	0.323	1	0.426076572	0.301636444	0.176	0.288	0.426076572	0.002776945
881	ENSDARG00000093064	SMIM18	1	0.01108311	-0.567053367	0.077	0.282	1	0.29599443	0.309625652	0.118	0.219	0.29599443	0.022043385
882	ENSDARG00000093413	edil3a	1	0.207948476	1.505601731	0.256	0.21	1	0.391626962	0.757645	0.235	0.212	0.391626962	0.372654383
883	ENSDARG00000093448	mpc1	1	0.002978329	-0.276137032	0.205	0.585	1	0.00019995	-0.650117882	0.088	0.488	0.002978329	0.000399861
884	ENSDARG00000093804	sst6	1	0.12335626	0.954120818	0.256	0.179	1	0.71059128	0.864396758	0.118	0.106	0.71059128	0.231495753
885	ENSDARG00000094041	krt17	1	0.878035584	0.538151636	0.154	0.19	1	0.642883423	0.367337988	0.147	0.212	0.878035584	0.87246775
886	ENSDARG00000094300	nupr1a	1	0.000399068	-0.618020949	0.205	0.595	1	0.000560096	-0.516186316	0.147	0.556	0.000560096	0.000797976
887	ENSDARG00000094673	rhoab	1	0.002534887	-0.38358357	0.077	0.349	1	0.004814877	-0.571830428	0.059	0.312	0.004814877	0.005063348
888	ENSDARG00000094730	acbd7	1	0.000590797	-0.707848689	0	0.246	1	0.003280615	-0.398682014	0.029	0.275	0.003280615	0.001181245
889	ENSDARG00000095157	zgc:163080	1	0.708520336	0.580637862	0.103	0.138	1	0.370832809	0.282549191	0.059	0.119	0.708520336	0.604148646
890	ENSDARG00000095451	si:ch211-196l7.4	1	0.018016807	-0.290553925	0.41	0.779	1	0.037312351	-0.314307443	0.471	0.838	0.037312351	0.035709009
891	ENSDARG00000095947	adkb	1	0.531741874	0.417500794	0.128	0.195	1	0.015710626	-0.27300485	0.029	0.212	0.531741874	0.031174427
892	ENSDARG00000096003	atp5md	1	0.000639239	-0.552807903	0.026	0.297	1	0.094876732	0.287979822	0.118	0.294	0.094876732	0.00127807
893	ENSDARG00000096249	ap1m1	1	0.010533579	-0.467112955	0	0.149	1	0.462352804	0.324438421	0.088	0.15	0.462352804	0.020956203
894	ENSDARG00000096257	si:ch73-367p23.2	1	0.744462112	0.544594863	0.128	0.123	1	0.634252336	0.593331655	0.206	0.206	0.744462112	0.866228646
895	ENSDARG00000097205	ulk2	1	0.237235463	0.26886266	0.077	0.164	1	0.983392587	0.384580295	0.147	0.169	0.983392587	0.418190261
896	ENSDARG00000097528	si:dkey-7j14.5	1	0.007007743	0.811726353	0.615	0.605	1	0.207862493	0.739981039	0.471	0.5	0.207862493	0.013966377
897	ENSDARG00000098059	fkbp3	1	0.113169396	0.254857061	0.077	0.2	1	0.020340233	-0.367278208	0.029	0.2	0.113169396	0.04026674
898	ENSDARG00000098368	aplp1	1	0.655602817	0.613321379	0.385	0.523	1	0.160119747	0.794650657	0.412	0.431	0.655602817	0.29460116
899	ENSDARG00000098391	psmg3	1	0.016147272	-0.429388262	0	0.133	1	0.506306881	0.33107767	0.088	0.144	0.506306881	0.032033809
900	ENSDARG00000098486	tollip	1	0.032677231	-0.259692857	0.051	0.205	1	0.000865414	-0.67555182	0	0.262	0.032677231	0.00173008
901	ENSDARG00000098588	gchfr	1	0.000989579	-0.732151971	0.026	0.282	1	0.381662451	0.632509622	0.176	0.3	0.381662451	0.001978178
902	ENSDARG00000098592	zgc:92140	1	0.001115771	-0.777734809	0	0.226	1	0.04063567	-0.424307893	0.029	0.169	0.04063567	0.002230297
903	ENSDARG00000098813	stx12	1	0.435073839	0.35828549	0.128	0.21	1	0.248671216	0.332183794	0.088	0.188	0.435073839	0.435505058
904	ENSDARG00000098936	kif5aa	1	0.592835321	0.550836375	0.282	0.446	1	0.652693323	0.353585919	0.265	0.388	0.652693323	0.834216924
905	ENSDARG00000099022	faua	1	8.68E-05	-0.439785764	0.795	0.979	1	0.000174349	-0.456725031	0.912	0.988	0.000174349	0.000173673
906	ENSDARG00000099104	rpl24	1	0.000472857	-0.339443296	0.821	0.99	1	0.005239609	-0.333231625	0.794	0.969	0.005239609	0.000945491
907	ENSDARG00000099175	hmgb1a	1	0.000300513	-0.534303845	0.462	0.862	0.013052714	5.92E-07	-1.032017615	0.382	0.85	0.000300513	1.18E-06
908	ENSDARG00000099184	map2k6	1	0.002238745	-0.421332401	0.026	0.256	1	0.012146206	-0.530941389	0	0.162	0.012146206	0.004472477
909	ENSDARG00000099195	ier2a	1	0.00318626	-0.762629113	0.026	0.241	1	0.041503747	-0.500673217	0.059	0.219	0.041503747	0.006362367
910	ENSDARG00000099203	atp1b2a	1	0.206821165	0.664084494	0.436	0.503	1	0.208048849	0.776913963	0.412	0.444	0.208048849	0.370867336
911	ENSDARG00000099241	ppp2cb	1	0.000554531	-0.404113985	0.154	0.549	1	0.000791046	-0.494842609	0.118	0.494	0.000791046	0.001108755
912	ENSDARG00000099257	si:ch73-119p20.1	1	0.004538775	-0.506027967	0.051	0.277	1	0.550413051	0.442704123	0.176	0.269	0.550413051	0.00905695
913	ENSDARG00000099380	rpl13	1	0.001935541	-0.332775004	0.615	0.979	1	0.015587916	-0.287105442	0.765	0.988	0.015587916	0.003867336
914	ENSDARG00000099420	nme2b.2	1	0.861944757	0.558778906	0.308	0.436	1	0.981553033	0.561706862	0.235	0.3	0.981553033	0.98094075
915	ENSDARG00000099458	ddx46	1	0.028311864	-0.348076071	0	0.113	1	0.047871492	-0.384713622	0	0.106	0.047871492	0.055822167
916	ENSDARG00000099667	snrpg	1	0.004058053	-0.463166504	0.026	0.236	1	0.00887531	-0.470866723	0	0.175	0.00887531	0.008099639
917	ENSDARG00000099744	gap43	1	0.035889229	-0.323993436	0.256	0.492	1	0.004884156	-0.519003203	0.235	0.562	0.035889229	0.009744456
918	ENSDARG00000099766	myl12.1	1	0.000496487	-0.253072486	0.205	0.646	1	0.00190731	-0.425026312	0.265	0.694	0.00190731	0.000992728
919	ENSDARG00000100003	glulb	1	0.000678423	-0.82954942	0.026	0.292	1	0.008242667	-0.458080481	0.059	0.294	0.008242667	0.001356387
920	ENSDARG00000100170	pam	1	0.909553745	0.531126059	0.256	0.323	1	0.017403212	-0.265942794	0.059	0.262	0.909553745	0.034503552
921	ENSDARG00000100331	SMIM10	1	0.03315192	-0.291364254	0.026	0.159	1	0.644527938	0.312456879	0.118	0.169	0.644527938	0.065204791
922	ENSDARG00000100392	rps18	1	7.30E-05	-0.482800078	0.769	0.969	1	0.004296411	-0.319999573	0.853	0.994	0.004296411	0.000145921
923	ENSDARG00000100409	camlg	1	0.290225717	0.271431709	0.077	0.154	1	0.418523548	0.275414356	0.088	0.156	0.418523548	0.496220467
924	ENSDARG00000100452	nop53	1	0.01530783	-0.251547886	0.256	0.579	1	0.001684617	-0.515864857	0.206	0.606	0.01530783	0.003366395
925	ENSDARG00000100585	coa3a	1	0.041933828	-0.265529085	0.026	0.149	1	0.022500699	-0.373311394	0	0.138	0.041933828	0.044495117
926	ENSDARG00000100742	reep5	1	0.9273288	0.397748745	0.41	0.631	1	0.792444342	0.48614965	0.412	0.531	0.9273288	0.956920649
927	ENSDARG00000100991	chrna3	1	0.06605994	-0.509358408	0.026	0.128	1	0.412220669	0.577695063	0.088	0.156	0.412220669	0.127755965
928	ENSDARG00000101009	cited4b	1	0.000749491	-0.552295518	0.026	0.292	1	0.004599354	-0.527410807	0.029	0.262	0.004599354	0.001498421
929	ENSDARG00000101115	med30	1	0.002174464	-0.432847125	0.051	0.308	1	0.001226165	-0.735214225	0	0.25	0.002174464	0.002450826
930	ENSDARG00000101127	map1lc3b	1	0.000254305	-0.471556359	0.231	0.687	0.001414534	6.41E-08	-1.406516013	0.088	0.662	0.000254305	1.28E-07
931	ENSDARG00000101171	FO704786.1	1	0.001777681	-0.580207485	0	0.21	1	0.001727453	-0.695858715	0	0.238	0.001777681	0.003451921
932	ENSDARG00000101324	apoa1b	1	0.310561575	0.475955101	0.513	0.656	0.472902915	2.14E-05	0.767596758	0.853	0.769	0.310561575	4.29E-05
933	ENSDARG00000101406	rplp2	1	0.002931261	-0.332052279	0.744	1	0.046595321	2.11E-06	-0.474430272	0.912	0.994	0.002931261	4.22E-06
934	ENSDARG00000101446	si:dkey-46i9.1	1	0.656533984	0.4698002	0.103	0.144	1	0.365905214	0.645853771	0.147	0.106	0.656533984	0.597923802
935	ENSDARG00000101713	scn2b	1	0.328092221	0.832599157	0.205	0.174	1	0.78005737	0.620006621	0.147	0.15	0.78005737	0.548539937
936	ENSDARG00000101776	syt12	1	0.596395147	0.616416563	0.154	0.226	1	0.184928314	0.736518816	0.206	0.138	0.596395147	0.335658147
937	ENSDARG00000101844	mibp2	1	0.003553778	-0.512903105	0.436	0.81	1	0.081390676	-0.253663886	0.588	0.825	0.081390676	0.007094927
938	ENSDARG00000101849	adipor2	1	0.611847585	0.268308257	0.077	0.113	1	0.819345369	0.364856333	0.118	0.15	0.819345369	0.849337703
939	ENSDARG00000101908	rab3ip	1	0.479054978	0.303294457	0.103	0.164	1	0.037578678	-0.278925822	0.029	0.175	0.479054978	0.073745199
940	ENSDARG00000102153	nrp1a	1	0.87942111	0.658851975	0.154	0.169	1	0.019310625	-0.520535336	0	0.144	0.87942111	0.03824835
941	ENSDARG00000102249	pepd	1	0.014013198	-0.386440597	0	0.138	1	0.736863961	0.388186659	0.088	0.119	0.736863961	0.027830027
942	ENSDARG00000102367	ndfip1l	1	0.985466024	0.549885265	0.179	0.215	1	0.864583985	0.669117007	0.206	0.238	0.985466024	0.981662503
943	ENSDARG00000102417	psmd7	1	0.202139403	0.364674046	0.179	0.344	1	0.319429341	0.422098432	0.147	0.262	0.319429341	0.363418469
944	ENSDARG00000102571	metap2b	1	0.002601649	-0.348917239	0.026	0.251	1	0.175699899	0.304284252	0.088	0.206	0.175699899	0.00519653
945	ENSDARG00000102632	ubc	1	0.000108356	-0.529435794	0.59	0.954	1	0.003692327	-0.433774783	0.676	0.925	0.003692327	0.000216701
946	ENSDARG00000102893	atg7	1	0.037391872	-0.324802442	0	0.103	1	0.692099532	0.467251592	0.118	0.106	0.692099532	0.073385592
947	ENSDARG00000102964	axin1	1	0.056423658	-0.264884249	0.026	0.138	1	0.464337273	0.606774713	0.118	0.088	0.464337273	0.109663686
948	ENSDARG00000102975	nsg2	1	0.041294973	0.747453207	0.615	0.744	1	0.623463438	0.370669823	0.529	0.662	0.623463438	0.080884672
949	ENSDARG00000102978	eif4a3	1	5.40E-05	-0.363335646	0.051	0.426	1	0.000739566	-0.666880666	0.029	0.325	0.000739566	0.000108071
950	ENSDARG00000103002	nptna	1	0.430882133	0.506868247	0.359	0.379	1	0.951091172	1.04088819	0.235	0.294	0.951091172	0.676104854
951	ENSDARG00000103057	zfhx3	1	0.324328413	0.668428688	0.179	0.313	1	0.605272529	0.427791062	0.176	0.256	0.605272529	0.543467906
952	ENSDARG00000103101	si:ch211-235e9.6	1	0.00076097	-0.373057616	0.051	0.344	1	0.000863407	-0.350383792	0.029	0.325	0.000863407	0.001521361
953	ENSDARG00000103134	zgc:65873	1	0.009692338	-0.358562026	0.051	0.251	1	0.013505918	-0.373193562	0.029	0.219	0.013505918	0.019290734
954	ENSDARG00000103200	gpr107	1	0.98294868	0.59876837	0.103	0.113	1	0.840934727	0.41890869	0.118	0.119	0.98294868	0.974698239
955	ENSDARG00000103203	vps28	1	0.000146463	-0.539409203	0.026	0.344	1	0.000438619	-0.664724263	0.059	0.4	0.000438619	0.000292904
956	ENSDARG00000103394	kif5ba	1	0.251311432	0.759033079	0.308	0.297	1	0.693980585	0.507498146	0.206	0.212	0.693980585	0.439465428
957	ENSDARG00000103422	usp10	1	0.630623852	0.520690549	0.103	0.087	1	0.732261779	0.303462531	0.088	0.119	0.732261779	0.863561261
958	ENSDARG00000103433	rpl14	1	0.014687401	-0.305579297	0.513	0.872	1	0.000215927	-0.54373125	0.441	0.875	0.014687401	0.000431807
959	ENSDARG00000103472	nedd8l	1	0.028311864	-0.316075453	0	0.113	1	0.022500699	-0.415703325	0	0.138	0.028311864	0.044495117
960	ENSDARG00000103511	zfand2a	1	0.020912714	-0.352820418	0.026	0.174	1	0.037578678	-0.26724019	0.029	0.175	0.037578678	0.041388086
961	ENSDARG00000103543	gngt2b	1	0.200307264	0.637757273	0.154	0.097	1	0.337787687	0.590469219	0.176	0.131	0.337787687	0.360491527
962	ENSDARG00000103670	cmc1	1	0.565509722	0.278704081	0.077	0.118	1	0.012146206	-0.457056342	0	0.162	0.565509722	0.024144881
963	ENSDARG00000103672	cirbpa	1	0.000108427	-0.450538555	0.256	0.774	1	0.001110489	-0.479766243	0.294	0.712	0.001110489	0.000216843
964	ENSDARG00000103714	rab6a	1	0.032542138	-0.275324308	0	0.108	1	0.022500699	-0.466553699	0	0.138	0.032542138	0.044495117
965	ENSDARG00000103791	nme2b.1	1	0.000284276	-0.53076626	0.59	0.944	1	0.005266556	-0.386273839	0.647	0.938	0.005266556	0.000568472
966	ENSDARG00000103824	hint1	1	0.000338543	-0.56048314	0.026	0.318	1	0.012861465	-0.318619583	0.059	0.275	0.012861465	0.000676971
967	ENSDARG00000103846	hspa5	1	0.390133309	0.806297636	0.205	0.179	1	0.030003203	0.972575202	0.265	0.144	0.390133309	0.059106214
968	ENSDARG00000103979	calr3a	1	0.473943294	0.361908862	0.103	0.164	1	0.246071546	0.68846694	0.147	0.094	0.473943294	0.431591887
969	ENSDARG00000104223	lmbrd1	1	0.493831943	0.374404472	0.128	0.2	1	0.014188685	-0.479076974	0	0.156	0.493831943	0.028176052
970	ENSDARG00000104227	nop10	1	0.002491018	-0.336186694	0.051	0.303	1	0.956972	0.490621646	0.147	0.175	0.956972	0.004975831
971	ENSDARG00000104279	appa	1	0.370681811	0.728557406	0.462	0.646	1	0.549155305	0.582906293	0.441	0.612	0.549155305	0.603958617
972	ENSDARG00000104347	rtn4b	1	0.347982913	0.642867529	0.359	0.415	1	0.660768148	0.47194338	0.324	0.394	0.660768148	0.574873719
973	ENSDARG00000104517	uqcr10	1	0.00611725	-0.25064387	0.179	0.497	1	0.001214243	-0.297113143	0.118	0.488	0.00611725	0.002427011
974	ENSDARG00000104687	slc16a9b	1	0.589371019	0.681106322	0.179	0.174	1	0.506306881	0.284751962	0.088	0.144	0.589371019	0.756267104
975	ENSDARG00000104701	map7d1b	1	0.005306315	-0.48477272	0.026	0.226	1	0.027334751	-0.410397433	0.029	0.188	0.027334751	0.010584472
976	ENSDARG00000104782	oaz1b	1	0.00010343	-0.613762889	0.179	0.626	1	0.035437279	-0.302753763	0.294	0.606	0.035437279	0.00020685
977	ENSDARG00000105037	snrpf	1	0.019952016	-0.266955904	0.077	0.272	1	0.000691515	-0.689045503	0.029	0.331	0.019952016	0.001382552
978	ENSDARG00000105136	ccdc50	1	0.02462169	-0.437227582	0	0.118	1	0.026198649	-0.384062876	0	0.131	0.026198649	0.048637153
979	ENSDARG00000105223	pmp22a	1	0.187768015	-0.253044064	0.051	0.128	1	0.018255156	-0.393615387	0.029	0.206	0.187768015	0.036177062
980	ENSDARG00000105296	AP3B2	1	0.312929756	0.345388413	0.103	0.19	1	0.497984941	0.262183894	0.118	0.188	0.497984941	0.52793448
981	ENSDARG00000112087	ube2l3a	1	0.007895834	-0.433517922	0	0.159	1	0.010387897	-0.414177016	0	0.169	0.010387897	0.015729324
982	ENSDARG00000113899	zgc:77650	1	0.615241889	0.321403176	0.077	0.113	1	0.007575128	-0.431086432	0	0.181	0.615241889	0.015092873
983	ENSDARG00000114425	med8	1	0.012733944	-0.286289594	0.026	0.195	1	0.005500292	-0.683911395	0	0.194	0.012733944	0.01097033
984	ENSDARG00000115271	RPL37A	1	5.49E-05	-0.45308326	0.744	0.974	0.007740466	3.51E-07	-0.548685087	0.941	1	5.49E-05	7.02E-07
985	ENSDARG00000115557	cox7b	1	0.000119488	-0.493344736	0.282	0.749	1	0.000832665	-0.404494177	0.235	0.681	0.000832665	0.000238962
986	ENSDARG00000115657	prkcaa	1	0.453671185	0.296674429	0.077	0.128	1	0.075743176	-0.420456943	0.029	0.144	0.453671185	0.145749324
