# Supplementary material for: Cell-type-specific responses to the microbiota across all tissues of the larval zebrafish
Source: Cell Rep. Author manuscript; Available in PMC 2023 Oct 23. (PMC10423310; doi:10.1016/j.celrep.2023.112095)
Supplement: MMC14 [file NIHMS1880944-supplement-MMC14.zip › DataS8/Figure5_PanelB_GenesLists/subCluster3.tsv]

	gene	gene_NAME	cvz_p_val_adj	cvz_p_val	cvz_avg_logFC	cvz_pct.1	cvz_pct.2	gf_p_val_adj	gf_p_val	gf_avg_logFC	gf_pct.1	gf_pct.2	max_pval	minimump_p_val
1	ENSDARG00000054749	lmo4b	3.69E-06	1.67E-10	1.593086107	0.52	0.086	1	0.009021563	0.97599351	0.278	0.127	0.009021563	3.35E-10
2	ENSDARG00000023298	rps27.1	8.05E-06	3.65E-10	0.704985595	1	0.943	0.029553216	1.34E-06	0.45015446	1	0.943	1.34E-06	7.30E-10
3	ENSDARG00000021864	rplp1	1.18E-05	5.35E-10	0.894216554	1	0.981	1	6.57E-05	0.407540523	0.972	0.987	6.57E-05	1.07E-09
4	ENSDARG00000034409	pik3r3b	1.43E-05	6.50E-10	1.838191454	0.64	0.163	1.13E-05	5.11E-10	1.490047717	0.639	0.203	6.50E-10	1.02E-09
5	ENSDARG00000054818	rpl32	2.10E-05	9.53E-10	0.758883349	1	0.928	0.255778592	1.16E-05	0.436971935	0.972	0.93	1.16E-05	1.91E-09
6	ENSDARG00000099022	faua	2.32E-05	1.05E-09	0.643197296	1	0.943	0.911108172	4.13E-05	0.477832769	0.972	0.975	4.13E-05	2.11E-09
7	ENSDARG00000101406	rplp2	4.58E-05	2.08E-09	0.643531226	1	0.952	0.004389162	1.99E-07	0.473314586	0.972	0.981	1.99E-07	4.16E-09
8	ENSDARG00000036577	atp6v0cb	0.000121056	5.49E-09	-1.936607129	0.12	0.809	0.010904317	4.94E-07	-1.387223539	0.222	0.715	4.94E-07	1.10E-08
9	ENSDARG00000100588	rpl36	0.000160974	7.30E-09	0.688841237	1	0.938	0.295796475	1.34E-05	0.375055454	1	0.975	1.34E-05	1.46E-08
10	ENSDARG00000068992	hspa8	0.000193086	8.75E-09	-1.132092237	0.76	0.947	1.82E-06	8.25E-11	-1.091780888	0.694	0.949	8.75E-09	1.65E-10
11	ENSDARG00000010160	rps15a	0.00032499	1.47E-08	0.667172187	1	0.99	1	0.000372306	0.368669139	0.972	0.975	0.000372306	2.95E-08
12	ENSDARG00000005513	naca	0.000437743	1.98E-08	0.661588504	1	0.947	1	0.000107461	0.337903957	1	0.968	0.000107461	3.97E-08
13	ENSDARG00000029533	rpl18	0.000827928	3.75E-08	0.618857857	1	0.986	0.000316845	1.44E-08	0.520010435	1	0.981	3.75E-08	2.87E-08
14	ENSDARG00000109337	nanos1	0.001946476	8.82E-08	1.370625074	0.8	0.392	0.02134544	9.68E-07	1.222035597	0.694	0.405	9.68E-07	1.76E-07
15	ENSDARG00000097478	qkia	0.003089898	1.40E-07	1.028969974	0.72	0.263	0.000210691	9.55E-09	1.30734817	0.639	0.222	1.40E-07	1.91E-08
16	ENSDARG00000035871	rpl30	0.003765839	1.71E-07	0.685455802	1	0.957	1	0.000289125	0.445974431	0.972	0.956	0.000289125	3.41E-07
17	ENSDARG00000039914	gapdhs	0.00435526	1.97E-07	-1.423322458	0.4	0.856	0.025069029	1.14E-06	-1.144038456	0.389	0.816	1.14E-06	3.95E-07
18	ENSDARG00000043509	rpl11	0.004973208	2.25E-07	0.553273159	1	0.967	1	0.000941779	0.309555127	1	0.962	0.000941779	4.51E-07
19	ENSDARG00000092807	si:dkey-151g10.6	0.011735362	5.32E-07	0.493659633	1	1	1	4.63E-05	0.363049696	1	1	4.63E-05	1.06E-06
20	ENSDARG00000009553	gng3	0.013675696	6.20E-07	-1.335811668	0.28	0.813	1	0.001414444	-0.589016785	0.583	0.785	0.001414444	1.24E-06
21	ENSDARG00000058105	rpl36a	0.036033612	1.63E-06	0.646982782	1	0.9	1	0.002055941	0.315391995	1	0.968	0.002055941	3.27E-06
22	ENSDARG00000021838	rps23	0.045828802	2.08E-06	0.52117321	0.96	0.957	1	0.001301277	0.320799961	0.972	0.924	0.001301277	4.16E-06
23	ENSDARG00000006356	slc18a3a	0.046197345	2.09E-06	0.812800602	0.52	0.124	1	0.000113299	0.551422773	0.389	0.114	0.000113299	4.19E-06
24	ENSDARG00000018334	rpl35	0.074203456	3.36E-06	0.524993351	1	0.952	1	0.00030429	0.405779624	0.972	0.968	0.00030429	6.73E-06
25	ENSDARG00000006691	rpl12	0.074745925	3.39E-06	0.721547114	0.96	0.952	0.560813036	2.54E-05	0.511186409	0.972	0.918	2.54E-05	6.78E-06
26	ENSDARG00000014867	rpl8	0.078283321	3.55E-06	0.442057451	1	0.967	1	0.001913183	0.280612034	1	0.981	0.001913183	7.10E-06
27	ENSDARG00000043697	nefmb	0.089313873	4.05E-06	1.325822216	0.24	0.029	1	0.006874021	0.523046116	0.111	0.019	0.006874021	8.10E-06
28	ENSDARG00000055475	rps27.2	0.094953622	4.30E-06	0.738574478	0.96	0.895	1	0.000226386	0.420600495	0.944	0.886	0.000226386	8.61E-06
29	ENSDARG00000053254	mylpfa	0.095234874	4.32E-06	0.568082346	1	0.99	1	0.000310095	0.307372584	0.972	0.962	0.000310095	8.63E-06
30	ENSDARG00000039458	lhx4	0.104477648	4.74E-06	1.35346929	0.24	0.029	0.003565241	1.62E-07	1.281787858	0.25	0.019	4.74E-06	3.23E-07
31	ENSDARG00000041078	chka	0.124061234	5.62E-06	1.144638121	0.32	0.062	1	0.260880283	0.494133362	0.167	0.114	0.260880283	1.12E-05
32	ENSDARG00000071658	ywhag2	0.144562234	6.55E-06	-1.253591372	0.2	0.727	1	0.00266264	-0.805800319	0.333	0.62	0.00266264	1.31E-05
33	ENSDARG00000033234	stmn2a	0.168503618	7.64E-06	-1.326274488	0.16	0.689	0.013415815	6.08E-07	-1.381249756	0.139	0.614	7.64E-06	1.22E-06
34	ENSDARG00000077777	tmsb4x	0.169655983	7.69E-06	-0.809202721	0.96	0.976	0.252532667	1.14E-05	-0.644969958	0.972	0.994	1.14E-05	1.54E-05
35	ENSDARG00000020261	rab2a	0.188271996	8.54E-06	-1.244933438	0.16	0.679	1	7.69E-05	-0.867390266	0.25	0.658	7.69E-05	1.71E-05
36	ENSDARG00000103994	ppiab	0.221608697	1.00E-05	-0.798701138	0.68	0.89	0.977785705	4.43E-05	-0.601333382	0.694	0.924	4.43E-05	2.01E-05
37	ENSDARG00000002768	pvalb2	0.247422135	1.12E-05	0.491693913	1	1	0.017195435	7.80E-07	0.369715027	1	1	1.12E-05	1.56E-06
38	ENSDARG00000051783	rplp0	0.279284912	1.27E-05	0.478315434	1	0.952	1	6.21E-05	0.299478861	1	1	6.21E-05	2.53E-05
39	ENSDARG00000018637	sec61g	0.303079477	1.37E-05	0.610131939	1	0.833	1	0.001423386	0.477813719	0.861	0.842	0.001423386	2.75E-05
40	ENSDARG00000029150	hsp90ab1	0.320016111	1.45E-05	-0.668477843	0.88	0.99	1.34E-05	6.07E-10	-0.781489733	0.889	0.994	1.45E-05	1.21E-09
41	ENSDARG00000037789	pvalb1	0.329270064	1.49E-05	0.612405059	1	1	0.245011775	1.11E-05	0.438932571	1	0.994	1.49E-05	2.22E-05
42	ENSDARG00000077811	sox11a	0.386466059	1.75E-05	1.289616465	0.68	0.397	1	0.371117548	0.816708555	0.444	0.487	0.371117548	3.50E-05
43	ENSDARG00000036875	rps12	0.424258664	1.92E-05	0.553428444	1	0.957	1	6.80E-05	0.363160717	1	0.994	6.80E-05	3.85E-05
44	ENSDARG00000022438	cox6a1	0.437800198	1.98E-05	-1.159455382	0.2	0.699	1	0.00281353	-0.544956364	0.361	0.734	0.00281353	3.97E-05
45	ENSDARG00000044093	rpl13a	0.480640293	2.18E-05	0.469508559	1	0.938	1	0.013732012	0.270089605	0.889	0.93	0.013732012	4.36E-05
46	ENSDARG00000045487	rps16	0.508986166	2.31E-05	0.518879967	1	0.986	1	0.002345759	0.255203048	1	0.968	0.002345759	4.61E-05
47	ENSDARG00000068214	ccni	0.516857653	2.34E-05	0.571733165	0.96	0.847	1	4.64E-05	0.586208369	0.944	0.81	4.64E-05	4.69E-05
48	ENSDARG00000015128	rpl27	0.567819836	2.57E-05	0.495618727	0.96	0.943	1	0.000157175	0.486680109	0.972	0.956	0.000157175	5.15E-05
49	ENSDARG00000008735	atp6ap2	0.577256049	2.62E-05	-1.163546172	0.12	0.632	1	0.000547386	-0.787197758	0.25	0.601	0.000547386	5.23E-05
50	ENSDARG00000020708	mdkb	0.582073536	2.64E-05	-1.339887253	0.32	0.775	1	0.006392972	-0.883538173	0.528	0.677	0.006392972	5.28E-05
51	ENSDARG00000042905	rpl10a	0.608614269	2.76E-05	0.524660432	1	0.943	1	0.00057339	0.313427823	1	0.956	0.00057339	5.52E-05
52	ENSDARG00000035400	btf3	0.655398466	2.97E-05	0.675502337	1	0.847	1	0.000119294	0.546912081	0.917	0.861	0.000119294	5.94E-05
53	ENSDARG00000053291	pnrc2	0.707040827	3.21E-05	0.502128733	0.96	0.933	0.003310205	1.50E-07	0.659650378	0.944	0.886	3.21E-05	3.00E-07
54	ENSDARG00000017441	mylz3	0.731212786	3.31E-05	0.755278116	1	0.885	1	5.11E-05	0.403581826	0.972	0.867	5.11E-05	6.63E-05
55	ENSDARG00000104458	rnasekb	0.836142118	3.79E-05	-1.076699612	0.32	0.766	0.541204832	2.45E-05	-0.892758166	0.306	0.722	3.79E-05	4.91E-05
56	ENSDARG00000056819	hoxa9b	0.899387672	4.08E-05	1.183244638	0.24	0.038	1	0.000288234	0.766341388	0.222	0.044	0.000288234	8.15E-05
57	ENSDARG00000102632	ubc	0.958088875	4.34E-05	-0.661443385	0.8	0.904	1.84E-05	8.36E-10	-0.932077547	0.722	0.918	4.34E-05	1.67E-09
58	ENSDARG00000001889	tuba1a	0.973249801	4.41E-05	-1.664489776	0.16	0.617	0.262145246	1.19E-05	-1.380341415	0.278	0.658	4.41E-05	2.38E-05
59	ENSDARG00000000069	dap	1	0.039997822	-0.400534426	0.08	0.292	1	0.816089252	0.32394382	0.25	0.278	0.816089252	0.078395819
60	ENSDARG00000000503	stx1b	1	0.000505706	-0.850386578	0.16	0.603	1	0.002580932	-0.377110579	0.222	0.595	0.002580932	0.001011156
61	ENSDARG00000000563	ttn.1	1	0.301524265	0.317801446	0.2	0.134	1	0.339956741	0.306843561	0.222	0.171	0.339956741	0.512131647
62	ENSDARG00000001578	echs1	1	0.058222618	-0.290829075	0.04	0.206	1	0.002400324	-0.675233694	0	0.215	0.058222618	0.004794886
63	ENSDARG00000001710	flot1a	1	0.0958469	-0.340091904	0.12	0.306	1	0.034252593	-0.493411712	0.083	0.259	0.0958469	0.067331946
64	ENSDARG00000001950	ak1	1	0.309524214	0.496984751	0.6	0.622	1	0.02506452	0.373973468	0.667	0.62	0.309524214	0.04950081
65	ENSDARG00000002190	chmp2bb	1	0.003471343	-0.752389005	0	0.268	1	0.000317874	-0.781457315	0	0.285	0.003471343	0.000635647
66	ENSDARG00000002193	rho	1	0.842079787	0.30128453	0.32	0.359	1	0.811095637	0.345144169	0.278	0.316	0.842079787	0.964315142
67	ENSDARG00000002215	rtca	1	0.090109048	-0.376524112	0	0.105	1	0.040470983	-0.362340143	0	0.108	0.090109048	0.079304066
68	ENSDARG00000002216	tbx3a	1	0.030368184	-0.752277097	0	0.163	1	0.03558213	-0.524592585	0.028	0.165	0.03558213	0.059814141
69	ENSDARG00000002217	scocb	1	0.00693824	-0.511933221	0.04	0.316	1	0.000704381	-0.636851326	0.028	0.316	0.00693824	0.001408266
70	ENSDARG00000002230	sypb	1	0.139072436	-0.494806089	0.16	0.321	1	0.002332884	-0.605928565	0.083	0.373	0.139072436	0.004660325
71	ENSDARG00000002300	p2rx2	1	0.052583477	-1.650668699	0	0.134	1	0.025045338	-1.375095671	0	0.127	0.052583477	0.049463407
72	ENSDARG00000002344	tubb4b	1	0.044370831	-0.368329308	0.68	0.828	1	0.034322953	-0.335097879	0.694	0.848	0.044370831	0.06746784
73	ENSDARG00000002564	syngr1a	1	0.098129721	-0.397138342	0.04	0.172	1	0.059252473	-0.317569854	0.028	0.146	0.098129721	0.11499409
74	ENSDARG00000002587	dpysl3	1	0.009703198	-0.606886422	0.04	0.297	1	0.029095145	-0.273297217	0.111	0.323	0.029095145	0.019312243
75	ENSDARG00000002632	anxa11b	1	0.000825931	-1.000785366	0	0.33	1	0.013784493	-0.251918794	0.139	0.399	0.013784493	0.00165118
76	ENSDARG00000002710	ncl	1	0.001222524	0.704173107	0.72	0.603	1	0.008154751	0.52298402	0.639	0.57	0.008154751	0.002443553
77	ENSDARG00000002745	tdh	1	0.001105399	-0.819375635	0.08	0.459	1	0.015648659	-0.4122747	0.167	0.424	0.015648659	0.002209576
78	ENSDARG00000002791	atp1a1a.1	1	0.003979605	-0.757731516	0.04	0.34	1	0.000225893	-0.702939243	0.028	0.354	0.003979605	0.000451736
79	ENSDARG00000002912	adipor1a	1	0.022951857	-0.576291659	0	0.177	1	0.051607053	-0.339097298	0.028	0.152	0.051607053	0.045376927
80	ENSDARG00000003098	kdm5bb	1	0.160166576	0.474756051	0.24	0.153	1	0.039087811	-0.333985589	0.083	0.259	0.160166576	0.076647765
81	ENSDARG00000003127	zgc:123105	1	0.112197559	-0.277354929	0.04	0.167	1	0.009403656	-0.582198677	0	0.165	0.112197559	0.018718884
82	ENSDARG00000003308	emc2	1	0.811556231	0.37528201	0.32	0.397	1	0.05997416	-0.252460119	0.167	0.373	0.811556231	0.11635142
83	ENSDARG00000003382	cwc25	1	0.109964814	-0.257905834	0.04	0.167	1	0.044011194	-0.284836218	0.056	0.209	0.109964814	0.086085402
84	ENSDARG00000003420	chrna5	1	0.034706168	-0.635078588	0.08	0.287	1	0.000657053	-1.271436059	0.028	0.304	0.034706168	0.001313674
85	ENSDARG00000003655	tmem59l	1	0.016153508	-0.595152377	0.4	0.694	1	0.017501611	-0.501571316	0.306	0.633	0.017501611	0.03204608
86	ENSDARG00000003680	runx1t1	1	0.778891608	0.336874557	0.12	0.11	1	0.499594047	0.304124699	0.139	0.108	0.778891608	0.749593882
87	ENSDARG00000003705	prnprs3	1	0.019810076	-0.7773987	0.12	0.378	1	0.079231687	-0.379062453	0.222	0.424	0.079231687	0.039227712
88	ENSDARG00000003795	idh2	1	0.020261164	-0.375318955	0.12	0.402	1	0.009243514	-0.460417746	0.111	0.361	0.020261164	0.018401585
89	ENSDARG00000003835	stom	1	0.036521172	-0.533909382	0	0.153	1	0.021316967	-0.597460492	0	0.133	0.036521172	0.04217952
90	ENSDARG00000003866	tm9sf2	1	0.007225598	-0.601591653	0.04	0.311	1	0.002721177	-0.638641949	0.028	0.266	0.007225598	0.005434949
91	ENSDARG00000003963	traf4a	1	0.369390553	0.528751289	0.12	0.077	1	0.007487338	0.77277167	0.222	0.082	0.369390553	0.014918616
92	ENSDARG00000003971	isl2a	1	0.000958502	0.748353321	0.56	0.244	0.413466887	1.87E-05	0.925611759	0.639	0.291	0.000958502	3.75E-05
93	ENSDARG00000004023	isl1	1	0.000420961	1.019405453	0.52	0.258	1	0.013444396	0.753002881	0.417	0.253	0.013444396	0.000841746
94	ENSDARG00000004034	arhgdig	1	0.135798767	-0.411663953	0.2	0.364	1	0.011177549	-0.778908869	0.083	0.297	0.135798767	0.022230161
95	ENSDARG00000004049	marcksa	1	0.330826759	0.408035139	0.2	0.144	1	0.915992774	0.380846073	0.167	0.184	0.915992774	0.552207174
96	ENSDARG00000004060	bhlhe40	1	0.027394118	-0.804645416	0.12	0.34	1	0.000992445	-0.925713723	0.083	0.386	0.027394118	0.001983905
97	ENSDARG00000004078	acsl4a	1	0.090109048	-0.314738393	0	0.105	1	0.110577073	-0.293768485	0.028	0.12	0.110577073	0.172098455
98	ENSDARG00000004094	acsbg2	1	0.029800115	-0.435591753	0.04	0.239	1	0.007803957	-0.528650578	0.028	0.228	0.029800115	0.015547012
99	ENSDARG00000004115	mgat4b	1	0.135455272	-0.467967866	0.04	0.153	1	0.025045338	-0.516424766	0	0.127	0.135455272	0.049463407
100	ENSDARG00000004169	stmn1a	1	0.704704566	0.322402392	0.12	0.105	1	0.001779802	0.940198868	0.25	0.082	0.704704566	0.003556436
101	ENSDARG00000004187	zgc:122979	1	0.022951778	-0.965171847	0	0.177	1	0.067992744	-0.539926977	0.028	0.139	0.067992744	0.045376772
102	ENSDARG00000004261	tmed9	1	0.068897389	-0.354742403	0	0.12	1	0.033512702	-0.286765452	0.028	0.171	0.068897389	0.065902302
103	ENSDARG00000004470	prkcsh	1	0.102196129	-0.311744206	0.04	0.172	1	0.082104164	-0.317336912	0.028	0.133	0.102196129	0.157467235
104	ENSDARG00000004587	kat5b	1	0.015399666	0.714574314	0.28	0.129	1	0.092257865	0.702051085	0.222	0.133	0.092257865	0.030562183
105	ENSDARG00000004588	sox4a	1	5.10E-05	1.364387027	0.56	0.239	0.000529968	2.40E-08	1.940184417	0.667	0.304	5.10E-05	4.81E-08
106	ENSDARG00000004714	tcf12	1	0.043852666	-0.487335065	0	0.144	1	0.013081608	-0.616560414	0	0.152	0.043852666	0.025992088
107	ENSDARG00000004939	mtdhb	1	0.043852666	-0.51199274	0	0.144	1	0.047449001	-0.327788232	0	0.101	0.047449001	0.085782275
108	ENSDARG00000005104	limk2	1	0.619717778	0.262184166	0.12	0.096	1	0.109191537	-0.271736804	0.028	0.12	0.619717778	0.206460283
109	ENSDARG00000005172	dynll2b	1	0.001035986	-0.882432167	0.12	0.502	1	0.02497341	-0.415039278	0.194	0.437	0.02497341	0.002070898
110	ENSDARG00000005185	cpn1	1	0.267956662	-0.439019825	0.04	0.115	1	0.090562859	-0.622891157	0.028	0.127	0.267956662	0.172924086
111	ENSDARG00000005230	ssr2	1	0.023893468	-0.488008289	0.16	0.445	1	0.005922943	-0.51469941	0.139	0.437	0.023893468	0.011810805
112	ENSDARG00000005372	camk4	1	0.021536168	-0.794403896	0.04	0.244	1	0.005768773	-0.541708491	0.028	0.241	0.021536168	0.011504267
113	ENSDARG00000005453	foxp2	1	0.361018521	0.292555705	0.12	0.072	1	0.288283893	0.520653508	0.139	0.089	0.361018521	0.493460182
114	ENSDARG00000005536	ubr7	1	0.112197133	-0.273346584	0.04	0.167	1	0.473403883	0.397685746	0.139	0.108	0.473403883	0.211806069
115	ENSDARG00000005586	zbtb20	1	0.247210835	0.605333916	0.2	0.134	1	0.114668578	0.43849935	0.222	0.133	0.247210835	0.216188274
116	ENSDARG00000005754	ptprfb	1	0.090109048	-0.427173984	0	0.105	1	0.011096705	-0.610658546	0	0.158	0.090109048	0.022070273
117	ENSDARG00000005924	serpina10a	1	0.010560983	-0.695283117	0.12	0.411	1	0.003411618	-0.569639861	0.111	0.405	0.010560983	0.006811596
118	ENSDARG00000006120	tbx2b	1	0.027674598	-0.811556842	0	0.167	1	0.004042406	-0.801512815	0	0.196	0.027674598	0.008068472
119	ENSDARG00000006215	akr1b1	1	0.375177662	0.352356331	0.24	0.196	1	0.012178127	-0.513904924	0.028	0.209	0.375177662	0.024207947
120	ENSDARG00000006235	brms1la	1	0.027793002	0.692536873	0.4	0.273	1	0.604417806	0.321661179	0.167	0.241	0.604417806	0.054813552
121	ENSDARG00000006370	atp6v1h	1	0.031228441	-0.374961456	0.2	0.493	1	0.009796302	-0.50943538	0.111	0.361	0.031228441	0.019496636
122	ENSDARG00000006397	laptm4a	1	0.245826123	-0.338146927	0.16	0.287	1	0.029919989	-0.277328564	0.111	0.316	0.245826123	0.058944772
123	ENSDARG00000006399	ywhae1	1	0.013503591	-0.481343943	0.12	0.416	1	0.010841826	-0.45110912	0.139	0.399	0.013503591	0.021566107
124	ENSDARG00000006413	rpl38	1	0.000648838	0.695525231	1	0.847	0.937038036	4.25E-05	0.587747252	0.972	0.861	0.000648838	8.50E-05
125	ENSDARG00000006747	tmem178b	1	0.496296616	-0.294115311	0.24	0.325	1	0.024768465	-0.326254571	0.083	0.285	0.496296616	0.048923453
126	ENSDARG00000006837	mycn	1	0.382318143	0.416720484	0.24	0.182	0.026183056	1.19E-06	1.317439315	0.472	0.158	0.382318143	2.37E-06
127	ENSDARG00000006889	mpped2a	1	0.178305414	-0.360328383	0.08	0.201	1	0.010073735	-0.565258488	0.028	0.215	0.178305414	0.020045991
128	ENSDARG00000007009	hoxa11b	1	0.000108854	1.075501163	0.2	0.029	1	5.49E-05	1.239850777	0.194	0.025	0.000108854	0.000109884
129	ENSDARG00000007184	zbtb16a	1	0.416511366	0.2894085	0.16	0.115	1	0.121415742	0.434928123	0.167	0.089	0.416511366	0.228089702
130	ENSDARG00000007347	degs1	1	0.043852666	-0.458443375	0	0.144	1	0.03959562	-0.308946216	0.028	0.165	0.043852666	0.077623427
131	ENSDARG00000007359	UBL4A	1	0.923960292	0.264451411	0.16	0.196	1	0.017229914	-0.46645169	0.028	0.196	0.923960292	0.034162957
132	ENSDARG00000007406	phox2a	1	0.006603237	-0.363359079	0.24	0.565	1	0.01467656	-0.443042843	0.278	0.557	0.01467656	0.013162872
133	ENSDARG00000007576	crybb1l1	1	0.193643358	-0.364605156	0.04	0.134	1	0.048233563	0.427788393	0.556	0.481	0.193643358	0.09414065
134	ENSDARG00000007654	nsfa	1	0.001027857	-0.9443075	0.04	0.392	1	0.034861565	-0.274261391	0.111	0.31	0.034861565	0.002054658
135	ENSDARG00000007708	nsa2	1	0.15515231	0.333485026	0.8	0.804	1	0.063590013	0.329203895	0.75	0.804	0.15515231	0.123136336
136	ENSDARG00000007720	sub1b	1	0.008729394	-0.641924864	0	0.225	1	0.005686074	-0.511409853	0	0.184	0.008729394	0.011339817
137	ENSDARG00000007745	uqcrfs1	1	0.001233865	-0.647985455	0.08	0.464	1	5.17E-05	-0.887925107	0.028	0.399	0.001233865	0.000103327
138	ENSDARG00000007786	tmx2b	1	0.043852666	-0.606373242	0	0.144	1	0.043169695	-0.378275881	0.028	0.158	0.043852666	0.084475767
139	ENSDARG00000007863	tra2a	1	0.051399485	-0.3472867	0.12	0.34	1	0.992461044	0.334151813	0.306	0.392	0.992461044	0.100157064
140	ENSDARG00000007996	pou2f1b	1	0.05006857	0.66940676	0.2	0.091	1	0.254231287	0.462552328	0.111	0.063	0.254231287	0.097630277
141	ENSDARG00000008020	med31	1	0.567047151	0.253355559	0.12	0.187	1	0.867516945	0.341887265	0.167	0.209	0.867516945	0.812551831
142	ENSDARG00000008049	si:dkey-42i9.4	1	0.004503385	0.721089369	0.52	0.354	1	0.000184623	0.924221902	0.556	0.373	0.004503385	0.000369212
143	ENSDARG00000008097	srsf9	1	0.113975566	-0.331904004	0.12	0.292	1	0.00775213	-0.393697704	0.139	0.43	0.113975566	0.015444164
144	ENSDARG00000008218	znf410	1	0.078605185	-0.302106947	0.04	0.187	1	0.046120499	-0.271295005	0.028	0.158	0.078605185	0.090113897
145	ENSDARG00000008305	hand2	1	0.027674598	-1.77134475	0	0.167	1	0.001408015	-2.090726697	0	0.234	0.027674598	0.002814048
146	ENSDARG00000008363	mcl1b	1	0.048027748	-0.540473085	0	0.139	1	0.325287612	0.454807023	0.194	0.139	0.325287612	0.093748832
147	ENSDARG00000008502	pno1	1	0.495491199	0.364594711	0.4	0.435	1	0.309042213	0.31604309	0.444	0.437	0.495491199	0.522577337
148	ENSDARG00000008785	dldh	1	0.004343945	-0.626504396	0.08	0.402	1	0.013418027	-0.381371726	0.111	0.354	0.013418027	0.008669021
149	ENSDARG00000008808	eml2	1	0.004749145	-1.037093421	0	0.254	1	0.001684378	-0.936386809	0	0.228	0.004749145	0.003365919
150	ENSDARG00000008829	chga	1	0.084915826	-0.500858494	0.16	0.344	1	0.154876984	-0.664563289	0.194	0.31	0.154876984	0.162620954
151	ENSDARG00000009018	rhbg	1	0.058443693	0.454456538	0.12	0.038	1	0.07013817	0.518069961	0.139	0.057	0.07013817	0.113471721
152	ENSDARG00000009026	ank2a	1	0.012936543	-0.713061866	0	0.206	1	0.009403656	-0.581779031	0	0.165	0.012936543	0.018718884
153	ENSDARG00000009250	etfb	1	0.037612379	-0.31577231	0.04	0.23	1	0.0449204	-0.31604809	0.028	0.158	0.0449204	0.073810067
154	ENSDARG00000009253	rtraf	1	0.033309685	-0.487033305	0	0.158	1	0.7014948	0.521022444	0.139	0.133	0.7014948	0.065509835
155	ENSDARG00000009350	atg3	1	0.068897389	-0.323642615	0	0.12	1	0.040470983	-0.366402775	0	0.108	0.068897389	0.079304066
156	ENSDARG00000009640	psmb1	1	0.000346525	-0.934978862	0.08	0.502	1	0.006293557	-0.465085238	0.111	0.38	0.006293557	0.000692929
157	ENSDARG00000009753	sf3b6	1	0.603800046	0.326055492	0.36	0.416	1	0.687998437	0.285249978	0.361	0.424	0.687998437	0.843025596
158	ENSDARG00000009823	pou3f1	1	0.00252371	1.001003248	0.24	0.067	0.005748835	2.61E-07	0.983891685	0.389	0.07	0.00252371	5.21E-07
159	ENSDARG00000009830	hdlbpa	1	0.020887055	-0.539227273	0	0.182	1	0.017469462	-0.38372904	0.028	0.196	0.020887055	0.034633741
160	ENSDARG00000009871	snrpc	1	0.060854971	-0.35222493	0.04	0.201	1	0.002859535	-0.588967252	0	0.209	0.060854971	0.005710893
161	ENSDARG00000009881	ier5	1	0.132113657	-0.280854041	0.12	0.282	1	0.119608763	0.405920751	0.306	0.209	0.132113657	0.22491127
162	ENSDARG00000009949	fndc4b	1	0.051067232	0.587032647	0.24	0.115	1	0.521851653	0.282506452	0.111	0.082	0.521851653	0.099526601
163	ENSDARG00000010008	vim	1	0.063997448	-1.032230504	0.32	0.502	1	0.000153519	-1.651182556	0.222	0.563	0.063997448	0.000307015
164	ENSDARG00000010052	ndrg3b	1	0.003471343	-1.019249265	0	0.268	1	0.03620134	-0.410272457	0.083	0.259	0.03620134	0.006930635
165	ENSDARG00000010113	ndufb8	1	0.008102421	-0.502844874	0.2	0.55	1	0.002129891	-0.46696132	0.194	0.57	0.008102421	0.004255246
166	ENSDARG00000010137	ldb1a	1	0.367360016	0.470743653	0.32	0.297	1	0.000138549	-0.912756562	0.028	0.354	0.367360016	0.000277079
167	ENSDARG00000010144	plppr3a	1	0.557505513	0.311076399	0.12	0.091	1	0.051859886	0.589163127	0.222	0.114	0.557505513	0.101030324
168	ENSDARG00000010244	rpl22l1	1	0.043961289	-0.44384017	0.28	0.56	1	0.082902257	-0.301750005	0.361	0.589	0.082902257	0.085989983
169	ENSDARG00000010519	per3	1	0.062978448	-0.403402739	0	0.124	1	0.748217368	0.26970239	0.111	0.101	0.748217368	0.121990611
170	ENSDARG00000010553	mmgt1	1	0.821220505	0.274780514	0.2	0.206	1	0.041991046	-0.371727535	0.056	0.209	0.821220505	0.082218843
171	ENSDARG00000010721	6-Sep	1	0.063619877	-0.377463997	0.12	0.33	1	0.019269613	-0.321143982	0.139	0.392	0.063619877	0.038167907
172	ENSDARG00000010745	dnaja2b	1	0.008129273	-0.310967536	0.12	0.459	1	0.001495532	-0.468247836	0.111	0.443	0.008129273	0.002988827
173	ENSDARG00000010831	churc1	1	0.062978448	-0.383831793	0	0.124	1	0.025045338	-0.353773288	0	0.127	0.062978448	0.049463407
174	ENSDARG00000010873	DDX17	1	0.04077947	-0.448964392	0.08	0.292	1	0.537785813	0.316523486	0.194	0.297	0.537785813	0.079895974
175	ENSDARG00000010878	cdkn1ca	1	0.02172275	0.564232853	0.2	0.072	1	0.86749458	0.371774332	0.139	0.146	0.86749458	0.042973622
176	ENSDARG00000011141	dpysl5a	1	0.081065392	-0.250554084	0.04	0.187	1	0.021310084	-0.321357361	0.028	0.19	0.081065392	0.042166048
177	ENSDARG00000011273	tlx2	1	0.005088099	-0.657736387	0.08	0.402	1	0.003696219	-0.718571792	0.139	0.424	0.005088099	0.007378776
178	ENSDARG00000011370	fyna	1	0.027228116	-0.512557757	0.04	0.244	1	0.008918545	0.759481207	0.333	0.184	0.027228116	0.017757549
179	ENSDARG00000011405	rps9	1	0.004850988	0.364098258	1	0.957	1	0.001161714	0.267640627	1	0.981	0.004850988	0.002322078
180	ENSDARG00000011459	gsna	1	0.066996531	-0.327064282	0.04	0.196	1	0.002859535	-0.658437772	0	0.209	0.066996531	0.005710893
181	ENSDARG00000011611	actr1	1	0.009047571	-0.657869833	0.04	0.297	1	0.027087399	-0.254576299	0.083	0.285	0.027087399	0.018013284
182	ENSDARG00000011665	aldoaa	1	0.036543867	-0.465306759	0.44	0.722	1	0.00021626	-0.74252989	0.306	0.69	0.036543867	0.000432473
183	ENSDARG00000011837	zgc:100846	1	0.04002673	-0.406775761	0	0.148	1	0.025045338	-0.339398578	0	0.127	0.04002673	0.049463407
184	ENSDARG00000011841	atp5l	1	0.015437111	-0.598933666	0.4	0.684	1	0.020581596	-0.295919602	0.333	0.671	0.020581596	0.030635917
185	ENSDARG00000011941	bmpr2a	1	0.04002673	-0.524339271	0	0.148	1	0.058482147	-0.423035487	0.028	0.146	0.058482147	0.078451321
186	ENSDARG00000012076	apoa1a	1	0.214743971	0.518735862	0.16	0.091	1	0.003781472	0.936464665	0.194	0.057	0.214743971	0.007548645
187	ENSDARG00000012078	meis1b	1	0.04349521	0.410453688	0.56	0.383	1	0.061873223	0.401527876	0.528	0.392	0.061873223	0.085098587
188	ENSDARG00000012138	sgce	1	0.033471101	-0.491584159	0.08	0.301	1	0.002670247	-0.661673845	0.083	0.354	0.033471101	0.005333363
189	ENSDARG00000012144	emc7	1	0.027105779	-0.499183852	0.08	0.311	1	0.010774708	-0.458009988	0.056	0.266	0.027105779	0.021433321
190	ENSDARG00000012387	pdha1a	1	0.069750577	-0.342698789	0.12	0.325	1	0.036787172	-0.290830472	0.083	0.266	0.069750577	0.072221048
191	ENSDARG00000012513	sdcbp2	1	0.071056344	-0.284096821	0.12	0.33	1	0.966714898	0.314003914	0.278	0.329	0.966714898	0.137063684
192	ENSDARG00000012625	prkag2a	1	0.090109048	-0.329134099	0	0.105	1	0.015407119	-0.505395521	0	0.146	0.090109048	0.03057686
193	ENSDARG00000012627	cdc34b	1	0.09088186	0.595979319	0.28	0.182	1	0.760096004	0.388293186	0.167	0.165	0.760096004	0.173504208
194	ENSDARG00000012656	atf6	1	0.052583477	-0.476952395	0	0.134	1	0.025045338	-0.675402306	0	0.127	0.052583477	0.049463407
195	ENSDARG00000012682	pfn2l	1	0.008903004	-0.469602675	0.12	0.445	1	0.010035302	-0.473379686	0.167	0.437	0.010035302	0.017726744
196	ENSDARG00000012747	rer1	1	0.033313489	-0.388589113	0.04	0.234	1	0.020886408	-0.333937283	0.056	0.241	0.033313489	0.041336574
197	ENSDARG00000012777	nucks1b	1	0.336917316	0.359626345	0.4	0.397	1	0.711134176	0.360876494	0.306	0.354	0.711134176	0.560321354
198	ENSDARG00000012848	arih2	1	0.759809082	0.37144689	0.2	0.206	1	0.485822889	0.428396928	0.167	0.139	0.759809082	0.735621898
199	ENSDARG00000012944	myhz2	1	0.537564408	0.343327349	0.24	0.22	1	0.323323148	0.300753684	0.333	0.297	0.537564408	0.542108438
200	ENSDARG00000013005	opcml	1	0.315087375	-0.274139961	0.04	0.105	1	0.107819765	-0.326564493	0.028	0.12	0.315087375	0.204014429
201	ENSDARG00000013009	ubiad1	1	0.062978448	-0.355275514	0	0.124	1	0.096524458	-0.265806278	0.028	0.127	0.096524458	0.121990611
202	ENSDARG00000013044	ndufv2	1	0.048442962	-0.343051798	0.04	0.215	1	0.031001667	-0.255927612	0.083	0.272	0.048442962	0.061042231
203	ENSDARG00000013057	hoxb5a	1	0.070166362	-0.840403359	0.08	0.239	1	0.002435411	-1.14394396	0.056	0.304	0.070166362	0.00486489
204	ENSDARG00000013076	bmi1b	1	0.07351206	0.511519191	0.16	0.067	1	0.330890569	0.58578536	0.139	0.095	0.330890569	0.141620097
205	ENSDARG00000013078	ywhaba	1	0.062895263	-0.413131905	0.44	0.656	1	0.005114068	-0.474787441	0.278	0.608	0.062895263	0.010201983
206	ENSDARG00000013087	ndrg3a	1	0.000235023	-1.03636857	0.2	0.627	1	0.000282128	-0.739643405	0.167	0.563	0.000282128	0.000469991
207	ENSDARG00000013144	atp1b1a	1	0.159076067	-0.486477607	0.16	0.311	1	5.40E-05	-1.411090318	0.028	0.386	0.159076067	0.000107925
208	ENSDARG00000013295	slc2a3a	1	0.04002673	-0.621249063	0	0.148	1	0.059252473	-0.513975894	0.028	0.146	0.059252473	0.078451321
209	ENSDARG00000013360	sh3gl3a	1	0.036521172	-0.528425754	0	0.153	1	0.63306438	0.388064994	0.139	0.127	0.63306438	0.071708548
210	ENSDARG00000013379	ppp6r3	1	0.068897389	-0.344738104	0	0.12	1	0.111749521	-0.313833144	0.056	0.165	0.111749521	0.133047927
211	ENSDARG00000013613	anxa13l	1	0.0006223	-1.703180948	0.04	0.392	0.279220144	1.27E-05	-1.589932435	0.028	0.424	0.0006223	2.53E-05
212	ENSDARG00000013655	tpd52l2b	1	0.023091879	-0.453165271	0.08	0.325	1	0.001417075	-0.750749077	0.056	0.329	0.023091879	0.002832142
213	ENSDARG00000013732	vta1	1	0.366132915	0.275299391	0.08	0.163	1	0.273272184	0.504024647	0.167	0.114	0.366132915	0.471866682
214	ENSDARG00000013863	fam133b	1	0.14692375	-0.362671424	0.16	0.33	1	0.369175219	0.284637878	0.222	0.367	0.369175219	0.272260911
215	ENSDARG00000013968	psap	1	0.016174947	-0.447093306	0.24	0.574	1	0.027157986	-0.410381607	0.222	0.475	0.027157986	0.032088264
216	ENSDARG00000013976	anxa13	1	0.005794647	-0.617453803	0.08	0.392	1	0.000368353	-0.869293296	0.056	0.373	0.005794647	0.00073657
217	ENSDARG00000013979	ndfip1	1	0.019999391	-0.589341635	0.2	0.507	0.286141385	1.30E-05	-1.010076525	0.111	0.551	0.019999391	2.59E-05
218	ENSDARG00000014004	eif2b4	1	0.180220521	-0.267779465	0.04	0.139	1	0.665582387	0.255534039	0.139	0.127	0.665582387	0.327961605
219	ENSDARG00000014013	lbr	1	0.700379722	0.516232096	0.12	0.105	1	0.004310882	0.637189885	0.194	0.057	0.700379722	0.008603179
220	ENSDARG00000014053	olfm1b	1	0.104462526	-0.744517568	0.36	0.507	1	0.011190191	-0.658878149	0.306	0.57	0.104462526	0.022255162
221	ENSDARG00000014068	pgam1b	1	0.048027588	-0.444653573	0	0.139	1	0.02833155	-0.361878248	0.028	0.177	0.048027588	0.055860423
222	ENSDARG00000014137	picalmb	1	0.169352258	-0.268083898	0.04	0.144	1	0.700376421	0.266756793	0.111	0.152	0.700376421	0.310024329
223	ENSDARG00000014159	mtdha	1	0.053323623	-0.520753048	0.08	0.268	1	0.207358162	0.635955024	0.25	0.196	0.207358162	0.103803838
224	ENSDARG00000014215	cdh13	1	0.036521172	-0.862011508	0	0.153	1	0.240392277	-0.270690443	0.056	0.127	0.240392277	0.071708548
225	ENSDARG00000014259	eya1	1	0.000825931	-1.471746982	0	0.33	1	0.001362434	-0.894913363	0.028	0.285	0.001362434	0.00165118
226	ENSDARG00000014273	camk2d2	1	0.022951857	-0.671469463	0	0.177	1	0.479445642	0.327318438	0.222	0.196	0.479445642	0.045376927
227	ENSDARG00000014287	eno2	1	0.023113038	-0.392276772	0.28	0.589	1	0.068381311	-0.439323863	0.278	0.462	0.068381311	0.045691864
228	ENSDARG00000014313	atp5pf	1	0.00072926	-0.842387071	0.12	0.541	1	0.01318092	-0.397177342	0.25	0.57	0.01318092	0.001457988
229	ENSDARG00000014361	tmbim4	1	0.006892	-0.638270393	0.04	0.311	1	0.003689184	-0.460922864	0.056	0.31	0.006892	0.007364758
230	ENSDARG00000014588	adcy2b	1	0.162861309	-0.328204441	0.04	0.144	1	0.091730868	-0.390670056	0.028	0.127	0.162861309	0.175047185
231	ENSDARG00000014690	rps4x	1	7.92E-05	0.447423505	1	0.971	1	0.001040335	0.304537732	0.972	0.975	0.001040335	0.000158378
232	ENSDARG00000014692	znf622	1	0.075357271	-0.377990756	0	0.115	1	0.78869029	0.263898372	0.083	0.108	0.78869029	0.145035824
233	ENSDARG00000014746	rbfox1	1	0.163882714	0.48118737	0.56	0.483	1	0.168869608	0.337327859	0.5	0.43	0.168869608	0.300907884
234	ENSDARG00000014790	g3bp2	1	0.133651515	-0.346657708	0.08	0.22	1	0.175279583	0.435018605	0.306	0.241	0.175279583	0.249440302
235	ENSDARG00000014854	reep1	1	0.052583303	-0.45900037	0	0.134	1	0.043746745	-0.381011354	0.028	0.158	0.052583303	0.085579711
236	ENSDARG00000014891	robo2	1	0.022951857	-0.639427143	0	0.177	1	0.092257865	-0.377888744	0.056	0.171	0.092257865	0.045376927
237	ENSDARG00000014915	ndufab1b	1	0.006440788	-0.637109782	0.12	0.445	1	0.005447818	-0.500131964	0.111	0.38	0.006440788	0.010865958
238	ENSDARG00000015050	calm2b	1	0.020189986	-0.668983793	0.64	0.818	1	0.019463567	-0.52473028	0.694	0.81	0.020189986	0.038548304
239	ENSDARG00000015266	mab21l2	1	0.352561014	0.269600577	0.28	0.445	1	0.826757336	0.506170284	0.306	0.424	0.826757336	0.580822759
240	ENSDARG00000015310	pitpnbl	1	0.025707869	-0.396758312	0.08	0.321	1	0.006996276	-0.43753237	0.083	0.335	0.025707869	0.013943604
241	ENSDARG00000015866	apoa2	1	0.311075332	0.335884434	0.56	0.598	1	0.000415792	0.452101248	0.861	0.728	0.311075332	0.00083141
242	ENSDARG00000015930	rwdd1	1	0.062923242	-0.412355665	0.04	0.196	1	0.013081608	-0.493504328	0	0.152	0.062923242	0.025992088
243	ENSDARG00000016200	trib3	1	0.212086259	-0.255581804	0.04	0.129	1	0.588789955	0.38885504	0.139	0.12	0.588789955	0.379191937
244	ENSDARG00000016238	arl6ip5b	1	0.02537873	-0.652023098	0.12	0.373	1	0.01697589	-0.515678963	0.167	0.411	0.02537873	0.0336636
245	ENSDARG00000016255	chmp4ba	1	0.246062802	-0.270529501	0.12	0.234	1	0.370409646	0.388660587	0.194	0.158	0.370409646	0.431578702
246	ENSDARG00000016301	zgc:65894	1	0.000768476	-1.065766246	0.2	0.565	1	0.075207407	-0.346913732	0.389	0.608	0.075207407	0.001536361
247	ENSDARG00000016460	fut9a	1	0.343508028	0.540809948	0.12	0.072	1	0.530606622	0.299212366	0.111	0.082	0.530606622	0.569018291
248	ENSDARG00000016584	rgs7a	1	0.664672783	0.260576857	0.12	0.172	1	0.025045338	-0.423153628	0	0.127	0.664672783	0.049463407
249	ENSDARG00000016721	sdha	1	0.067992932	-0.367454807	0.12	0.325	1	0.024468922	-0.397579637	0.083	0.272	0.067992932	0.048339117
250	ENSDARG00000016809	prkacab	1	0.068897389	-0.37101522	0	0.12	1	0.011096705	-0.529965035	0	0.158	0.068897389	0.022070273
251	ENSDARG00000016855	sf3b5	1	0.040218014	-0.359313346	0.04	0.225	1	0.001313603	-0.635785059	0.056	0.342	0.040218014	0.00262548
252	ENSDARG00000016864	farsb	1	0.052583477	-0.516074861	0	0.134	1	0.029406154	-0.298820157	0	0.12	0.052583477	0.057947586
253	ENSDARG00000016889	eif3g	1	0.009026145	0.712133936	0.68	0.66	1	0.001869259	0.668112104	0.694	0.69	0.009026145	0.003735025
254	ENSDARG00000017602	ccng2	1	0.051875867	0.584917757	0.4	0.292	1	0.249437061	0.40616676	0.361	0.342	0.249437061	0.101060628
255	ENSDARG00000017673	nova2	1	0.06789533	0.611551172	0.6	0.545	1	4.77E-05	0.730520642	0.778	0.557	0.06789533	9.54E-05
256	ENSDARG00000017891	tcp1	1	0.029773677	-0.421102587	0.16	0.435	1	0.00021371	-0.72586065	0.111	0.494	0.029773677	0.000427375
257	ENSDARG00000018145	mid1ip1l	1	0.075357271	-0.401592721	0	0.115	1	0.021316967	-0.524817198	0	0.133	0.075357271	0.04217952
258	ENSDARG00000018241	mfap1	1	0.020016111	-0.498745387	0.04	0.258	1	0.446468563	0.363720566	0.111	0.184	0.446468563	0.039631577
259	ENSDARG00000018259	atp1a3a	1	0.001818768	-1.079311417	0	0.297	1	0.125603753	-0.316918986	0.139	0.285	0.125603753	0.003634228
260	ENSDARG00000018270	olfm1a	1	0.218243852	-0.255937957	0.04	0.129	1	0.105117179	-0.416215078	0.028	0.12	0.218243852	0.199184736
261	ENSDARG00000018397	hpca	1	0.347504099	-0.354796745	0.28	0.402	1	0.058734311	-0.531492455	0.111	0.266	0.347504099	0.114018902
262	ENSDARG00000018559	kdm7ab	1	0.075357271	-0.388949012	0	0.115	1	0.040470983	-0.375221168	0	0.108	0.075357271	0.079304066
263	ENSDARG00000018856	dclk1a	1	0.033309685	-0.559018436	0	0.158	1	0.034506156	-0.314491997	0	0.114	0.034506156	0.065509835
264	ENSDARG00000018961	gtpbp4	1	0.000360412	0.766891974	0.8	0.646	1	0.012745857	0.42155468	0.694	0.646	0.012745857	0.000720694
265	ENSDARG00000018966	cyb5r1	1	0.020886982	-0.641211993	0	0.182	1	0.050932618	-0.296829918	0.028	0.152	0.050932618	0.041337699
266	ENSDARG00000018997	cplx2l	1	0.062327775	-0.498699169	0.2	0.421	1	0.064053899	-0.321545416	0.167	0.348	0.064053899	0.120770799
267	ENSDARG00000019004	smarcd1	1	0.060220433	-0.412407451	0.04	0.201	1	0.016759447	-0.493317209	0.028	0.196	0.060220433	0.033238015
268	ENSDARG00000019008	erp44	1	0.72182629	0.370830605	0.16	0.153	1	0.00796063	-0.467124675	0	0.171	0.72182629	0.015857889
269	ENSDARG00000019033	tmem59	1	0.059158004	-0.358391239	0.2	0.455	1	0.009461821	-0.454615674	0.167	0.443	0.059158004	0.018834117
270	ENSDARG00000019062	arpc5b	1	0.001818768	-0.802081576	0	0.297	1	0.000177103	-0.946864255	0	0.304	0.001818768	0.000354175
271	ENSDARG00000019231	sptan1	1	0.041182533	-0.535767762	0.04	0.22	1	0.009970984	-0.391638323	0.056	0.266	0.041182533	0.019842548
272	ENSDARG00000019274	rasd1	1	0.223523435	-0.453148769	0.04	0.124	1	0.034506156	-0.589975067	0	0.114	0.223523435	0.067821638
273	ENSDARG00000019328	plxna4	1	0.055244535	-0.427364595	0.04	0.206	1	0.016528471	-0.503746421	0.028	0.196	0.055244535	0.032783753
274	ENSDARG00000019332	ndufb4	1	0.004748934	-0.604556179	0.12	0.464	1	0.004754197	-0.366175731	0.167	0.5	0.004754197	0.009475315
275	ENSDARG00000019335	hes6	1	0.066996531	-0.39476054	0.04	0.196	1	0.005768773	-0.484568732	0.028	0.241	0.066996531	0.011504267
276	ENSDARG00000019404	atp5f1d	1	0.017478106	-0.554935014	0.16	0.45	1	0.021794578	-0.350739031	0.167	0.418	0.021794578	0.034650729
277	ENSDARG00000019438	rnf13	1	0.046924751	-0.361742233	0.04	0.215	1	0.091706828	-0.314036813	0.083	0.215	0.091706828	0.09164757
278	ENSDARG00000019644	ldhba	1	0.000100453	-0.957033162	0.24	0.713	1	0.009492693	-0.296734803	0.333	0.671	0.009492693	0.000200896
279	ENSDARG00000019658	pou2f2a	1	0.175828488	0.384975685	0.24	0.148	1	0.020388357	0.888608472	0.278	0.146	0.175828488	0.040361028
280	ENSDARG00000019702	aldocb	1	0.000419577	-1.013203435	0.28	0.675	1	0.001093645	-0.795766143	0.333	0.633	0.001093645	0.000838977
281	ENSDARG00000019945	ptprdb	1	0.098129721	-0.385758413	0.04	0.172	1	0.043169695	-0.408127353	0.028	0.158	0.098129721	0.084475767
282	ENSDARG00000020101	psmc2	1	0.019136015	-0.540383028	0.04	0.258	1	0.008761701	-0.468215996	0.083	0.316	0.019136015	0.017446635
283	ENSDARG00000020123	coq8a	1	0.700379722	0.266769579	0.12	0.105	1	0.219655519	0.412368655	0.167	0.108	0.700379722	0.391062492
284	ENSDARG00000020232	eif6	1	0.96831801	0.375323326	0.16	0.182	1	0.979146871	0.403764176	0.139	0.158	0.979146871	0.998996252
285	ENSDARG00000020239	lpin1	1	0.090914509	-0.600627042	0.16	0.34	1	0.056062236	-0.625125768	0.222	0.411	0.090914509	0.108981497
286	ENSDARG00000020298	btg2	1	0.070099293	-0.663777936	0.04	0.187	1	0.066093438	-0.278570044	0.083	0.234	0.070099293	0.127818534
287	ENSDARG00000020301	os9	1	0.099134002	-0.394295001	0.04	0.172	1	0.025045338	-0.339563529	0	0.127	0.099134002	0.049463407
288	ENSDARG00000020504	h3f3b.1	1	0.049451308	0.316086615	0.76	0.722	1	0.056421307	0.336231281	0.694	0.665	0.056421307	0.096457184
289	ENSDARG00000020623	baxa	1	0.316014539	0.427676007	0.2	0.144	1	0.653310058	0.553088264	0.139	0.127	0.653310058	0.532163889
290	ENSDARG00000020850	eef1a1l1	1	0.000230824	-0.519663735	0.96	0.986	0.014892219	6.75E-07	-0.639008402	1	1	0.000230824	1.35E-06
291	ENSDARG00000021124	cfl1	1	0.000131181	-0.806159501	0.56	0.856	0.074999439	3.40E-06	-0.777437539	0.528	0.854	0.000131181	6.80E-06
292	ENSDARG00000021140	pabpc1b	1	0.007144673	-0.725041171	0	0.234	1	0.0034021	-0.583993431	0	0.203	0.007144673	0.006792626
293	ENSDARG00000021143	rtn1b	1	0.004936074	-0.62197219	0.56	0.799	1	0.154773623	-0.316284632	0.694	0.772	0.154773623	0.009847783
294	ENSDARG00000021193	coro1cb	1	0.020227627	-0.541541896	0.08	0.325	1	0.0014766	-0.514612851	0.028	0.291	0.020227627	0.00295102
295	ENSDARG00000021346	pdhb	1	0.660952139	0.289445637	0.2	0.191	1	0.045051656	-0.259761031	0.056	0.209	0.660952139	0.08807366
296	ENSDARG00000021582	dynlrb1	1	0.005397659	-0.607869755	0.12	0.459	1	0.007633514	-0.38030459	0.194	0.513	0.007633514	0.010766183
297	ENSDARG00000021905	derl1	1	0.120688781	-0.31792664	0.04	0.163	1	0.845767884	0.259328262	0.083	0.101	0.845767884	0.22681178
298	ENSDARG00000021973	st13	1	0.051154376	-0.309715782	0.12	0.349	1	0.079926461	0.698350345	0.361	0.291	0.079926461	0.099691981
299	ENSDARG00000021984	ndufa2	1	0.043053216	-0.394772366	0.08	0.287	1	0.000677423	-0.699575924	0	0.259	0.043053216	0.001354388
300	ENSDARG00000022045	map1ab	1	0.064049693	-0.626077813	0.12	0.311	1	0.09326858	0.375336472	0.389	0.285	0.09326858	0.123997023
301	ENSDARG00000022303	higd1a	1	0.002786011	-1.004112537	0.04	0.349	1	0.016149996	-0.361147441	0.111	0.348	0.016149996	0.005564259
302	ENSDARG00000022315	atp6v1g1	1	0.024770137	-0.512010681	0.24	0.526	1	0.014512085	-0.322591355	0.222	0.519	0.024770137	0.028813569
303	ENSDARG00000022340	ufc1	1	0.075357271	-0.339830453	0	0.115	1	0.013081608	-0.387449664	0	0.152	0.075357271	0.025992088
304	ENSDARG00000022456	eno1a	1	6.25E-05	-1.161344585	0.16	0.617	0.056542967	2.56E-06	-1.261644292	0.111	0.582	6.25E-05	5.13E-06
305	ENSDARG00000022569	nkx6.1	1	0.049695289	0.373743817	0.12	0.033	1	0.0003984	1.085745428	0.167	0.025	0.049695289	0.000796642
306	ENSDARG00000022659	snx4	1	0.057554397	-0.435754189	0	0.129	1	0.009403656	-0.468134032	0	0.165	0.057554397	0.018718884
307	ENSDARG00000022684	fkbp1aa	1	0.000918668	-0.572182341	0.48	0.823	1	0.003463253	-0.466391393	0.583	0.791	0.003463253	0.001836492
308	ENSDARG00000022690	chic2	1	0.052583477	-0.440239631	0	0.134	1	0.040470983	-0.349437115	0	0.108	0.052583477	0.079304066
309	ENSDARG00000022974	wdr13	1	0.043852666	-0.393467089	0	0.144	1	0.040470983	-0.347795024	0	0.108	0.043852666	0.079304066
310	ENSDARG00000023220	selenot2	1	0.063534611	-0.402589822	0.08	0.263	1	0.007764841	-0.458581971	0.056	0.278	0.063534611	0.015469389
311	ENSDARG00000023279	psmd4b	1	0.987299495	0.285991842	0.12	0.134	1	0.863261646	0.353739916	0.139	0.146	0.987299495	0.981302623
312	ENSDARG00000023290	fabp3	1	0.001794451	0.542578144	0.8	0.713	1	0.044611086	0.277593307	0.861	0.753	0.044611086	0.003585682
313	ENSDARG00000023323	ywhaqb	1	0.000734094	-0.624107655	0.16	0.608	1	0.001072461	-0.621227167	0.25	0.62	0.001072461	0.00146765
314	ENSDARG00000023394	slc37a2	1	0.027674598	-0.55819455	0	0.167	1	0.018130106	-0.418811299	0	0.139	0.027674598	0.035931511
315	ENSDARG00000023445	atp2b3b	1	0.055244535	-0.398127262	0.04	0.206	1	0.011096705	-0.738987585	0	0.158	0.055244535	0.022070273
316	ENSDARG00000023600	sh3gl2a	1	0.069202942	-0.460958807	0.08	0.254	1	0.003091343	-0.809166819	0.028	0.259	0.069202942	0.006173129
317	ENSDARG00000024276	pcbp4	1	0.102196129	-0.314769225	0.04	0.172	1	0.004472504	-0.646917936	0.028	0.247	0.102196129	0.008925004
318	ENSDARG00000024299	c1qtnf4	1	0.24362914	-0.438228922	0.08	0.172	1	0.172309079	-0.265116291	0.028	0.101	0.24362914	0.31492774
319	ENSDARG00000024465	mrps18a	1	0.459298777	0.424888138	0.16	0.124	1	0.829060744	0.306135301	0.139	0.139	0.829060744	0.707642188
320	ENSDARG00000024746	hsp90aa1.2	1	0.004538192	-1.045843272	0.08	0.383	1	0.013722632	-0.37564677	0.111	0.354	0.013722632	0.009055789
321	ENSDARG00000024785	ctnna2	1	0.073716157	-0.410306556	0.04	0.191	1	0.001892497	-0.695476792	0.028	0.278	0.073716157	0.003781413
322	ENSDARG00000024846	cops8	1	0.027528869	-0.438197574	0.04	0.244	1	0.982774569	0.293955294	0.167	0.196	0.982774569	0.0542999
323	ENSDARG00000024954	tmed4	1	0.068561567	-0.495384193	0.08	0.254	1	0.068987509	-0.373035797	0.083	0.228	0.068987509	0.132422446
324	ENSDARG00000025269	pdcd6ip	1	0.090109048	-0.304611269	0	0.105	1	0.069779851	-0.29272164	0.028	0.139	0.090109048	0.134690474
325	ENSDARG00000025428	socs3a	1	0.164466181	-0.34081137	0.04	0.144	1	0.047449001	-0.453233036	0	0.101	0.164466181	0.092646594
326	ENSDARG00000025566	slc25a3b	1	0.048353264	-0.289186024	0.36	0.656	1	0.003770341	-0.348502154	0.25	0.646	0.048353264	0.007526466
327	ENSDARG00000025850	rps21	1	6.66E-05	0.511962203	1	0.923	1	0.008580546	0.26978747	0.972	0.937	0.008580546	0.000133219
328	ENSDARG00000025855	camk2n1a	1	0.129679099	-0.447430665	0.2	0.368	1	0.21747395	-0.318328195	0.222	0.354	0.21747395	0.24254153
329	ENSDARG00000026068	trappc5	1	0.000735433	-0.941417205	0	0.335	1	0.000999971	-0.676949187	0.028	0.304	0.000999971	0.001470324
330	ENSDARG00000026369	dbi	1	0.007984196	-0.546318652	0.08	0.373	1	0.006576165	-0.467914912	0.083	0.335	0.007984196	0.013109084
331	ENSDARG00000026444	apoob	1	0.028139049	-0.462435197	0.04	0.244	1	0.016226264	-0.312889437	0.056	0.253	0.028139049	0.032189237
332	ENSDARG00000026473	six1b	1	0.006457588	-0.92987318	0	0.239	1	0.001408015	-1.010224995	0	0.234	0.006457588	0.002814048
333	ENSDARG00000026484	rab15	1	0.94991715	0.298531992	0.12	0.139	1	0.002012129	-0.842435752	0	0.222	0.94991715	0.00402021
334	ENSDARG00000026595	pafah1b1b	1	0.008203461	-0.652188306	0.04	0.301	1	0.000677423	-0.729420455	0	0.259	0.008203461	0.001354388
335	ENSDARG00000026712	rab5c	1	0.021426865	-0.334174467	0.08	0.335	1	0.028506638	-0.297293657	0.083	0.278	0.028506638	0.042394619
336	ENSDARG00000026766	bcl2l10	1	0.072207527	-0.381416287	0.04	0.191	1	0.062152454	-0.269385766	0.056	0.19	0.072207527	0.12044198
337	ENSDARG00000026801	stau2	1	0.008356802	-0.635560559	0.16	0.488	1	0.022231555	-0.393145912	0.194	0.456	0.022231555	0.016643768
338	ENSDARG00000026829	cotl1	1	0.056298011	-0.298116911	0.16	0.407	1	0.337908911	-0.287932798	0.194	0.316	0.337908911	0.109426555
339	ENSDARG00000026834	cdr2l	1	0.114120443	-0.280370747	0.12	0.297	1	0.017966037	-0.410008945	0.056	0.247	0.114120443	0.035609296
340	ENSDARG00000026842	acin1b	1	0.057554397	-0.412528398	0	0.129	1	0.025045338	-0.435844679	0	0.127	0.057554397	0.049463407
341	ENSDARG00000026871	uchl1	1	0.014626124	-0.648039583	0.12	0.397	1	0.015205965	-0.343953286	0.111	0.342	0.015205965	0.029038324
342	ENSDARG00000026967	ap2s1	1	0.002806788	-0.75756982	0	0.278	1	0.003790529	-0.454406564	0.056	0.31	0.003790529	0.005605698
343	ENSDARG00000027109	zfr	1	0.104278832	-0.262609909	0.04	0.172	1	0.019899981	-0.419611837	0.028	0.19	0.104278832	0.039403952
344	ENSDARG00000027740	adcyap1b	1	0.006102362	-1.166642815	0.32	0.646	1	0.110253165	-0.653700095	0.472	0.627	0.110253165	0.012167485
345	ENSDARG00000028198	ube2v2	1	0.893941892	0.359118047	0.36	0.464	1	0.068398996	-0.302206996	0.306	0.557	0.893941892	0.132119569
346	ENSDARG00000028306	prph	1	0.751307305	-0.296892576	0.52	0.502	1	0.034727935	-0.751483754	0.278	0.468	0.751307305	0.06824984
347	ENSDARG00000028523	inip	1	0.068897389	-0.304086116	0	0.12	1	0.271262302	0.566688547	0.139	0.089	0.271262302	0.133047927
348	ENSDARG00000028581	jkamp	1	0.068897389	-0.483988426	0	0.12	1	0.051607053	-0.329530909	0.028	0.152	0.068897389	0.100550817
349	ENSDARG00000028618	krt18b	1	0.237859557	-0.528947423	0.04	0.12	1	0.047449001	-0.819676746	0	0.101	0.237859557	0.092646594
350	ENSDARG00000029058	rbbp4	1	0.120688781	-0.361842867	0.04	0.163	1	0.029406154	-0.411478791	0	0.12	0.120688781	0.057947586
351	ENSDARG00000029069	tnni2a.4	1	0.000180995	0.521800621	0.92	0.837	1	0.004815167	0.408886761	0.861	0.842	0.004815167	0.000361957
352	ENSDARG00000029239	syt9b	1	0.062791897	-0.367538757	0.04	0.201	1	0.040380042	-0.563828502	0.028	0.158	0.062791897	0.079129535
353	ENSDARG00000029248	fubp1	1	0.260473926	0.418050307	0.16	0.1	1	0.021316967	-0.42797781	0	0.133	0.260473926	0.04217952
354	ENSDARG00000029353	serpine2	1	0.223523435	-0.651825746	0.04	0.124	1	0.00479722	-1.190295294	0	0.19	0.223523435	0.009571427
355	ENSDARG00000029500	rpl34	1	0.000262035	0.449108386	1	0.933	1	0.000968637	0.358204671	1	0.924	0.000968637	0.000524001
356	ENSDARG00000029524	impdh1b	1	0.042010498	0.570862319	0.2	0.086	1	0.398323317	0.473562768	0.111	0.076	0.398323317	0.082256113
357	ENSDARG00000029639	tomm70a	1	0.068897389	-0.400899422	0	0.12	1	0.029406154	-0.382034441	0	0.12	0.068897389	0.057947586
358	ENSDARG00000029718	p2rx3b	1	0.13169287	-1.231900081	0.04	0.148	1	0.025045338	-1.191860536	0	0.127	0.13169287	0.049463407
359	ENSDARG00000029783	dedd	1	0.205931107	0.422912085	0.16	0.091	1	0.970181023	0.293543767	0.111	0.127	0.970181023	0.369454593
360	ENSDARG00000030038	grcc10	1	0.016618387	-0.534066094	0.04	0.268	1	0.003478125	-0.489984069	0.028	0.259	0.016618387	0.006944153
361	ENSDARG00000030116	susd6	1	0.119487671	-0.283198911	0.04	0.163	1	0.012008156	-0.593390559	0.028	0.209	0.119487671	0.023872115
362	ENSDARG00000030155	ssbp3b	1	0.158846117	0.446446693	0.4	0.344	1	0.03532377	0.601254328	0.417	0.31	0.158846117	0.069399771
363	ENSDARG00000030241	vbp1	1	0.951318249	0.346707668	0.24	0.287	1	0.406214676	0.590898396	0.278	0.278	0.951318249	0.647418989
364	ENSDARG00000030349	cryba2a	1	0.726469741	0.26546674	0.12	0.105	1	0.117888996	0.476169371	0.389	0.31	0.726469741	0.221880176
365	ENSDARG00000030479	hmgb1b	1	0.005223429	0.439131066	0.88	0.794	1	6.79E-05	0.557679064	0.944	0.772	0.005223429	0.000135846
366	ENSDARG00000030537	psmc1a	1	0.017191325	-0.57295539	0.04	0.268	1	0.032952063	-0.318086962	0.056	0.222	0.032952063	0.034087108
367	ENSDARG00000030614	syt1a	1	0.01557996	-0.790156707	0.12	0.388	1	0.000980661	-0.929099473	0.111	0.424	0.01557996	0.00196036
368	ENSDARG00000030694	atp6v1e1b	1	0.022906617	-0.462416621	0.32	0.646	0.007152181	3.24E-07	-1.268828392	0.139	0.646	0.022906617	6.48E-07
369	ENSDARG00000031164	tuba8l2	1	0.063448623	-0.349265468	0.04	0.201	1	0.017957332	-0.399192651	0.028	0.196	0.063448623	0.035592198
370	ENSDARG00000031198	hmg20a	1	0.052583477	-0.507259606	0	0.134	1	0.038557835	-0.320662836	0.028	0.165	0.052583477	0.075628964
371	ENSDARG00000031317	ppdpfb	1	0.019894669	0.445828261	0.92	0.866	0.055446578	2.51E-06	0.631067743	0.972	0.867	0.019894669	5.03E-06
372	ENSDARG00000031337	hoxa10b	1	0.101882768	0.315070204	0.12	0.043	4.37E-06	1.98E-10	1.627514846	0.417	0.044	0.101882768	3.96E-10
373	ENSDARG00000031388	dctn2	1	0.018988344	-0.554540416	0.12	0.388	1	0.01325261	-0.32543572	0.139	0.405	0.018988344	0.026329588
374	ENSDARG00000031435	TXN	1	0.161600298	-0.366637655	0.52	0.665	1	0.095161196	-0.285178863	0.5	0.722	0.161600298	0.18126674
375	ENSDARG00000031548	ephb3a	1	0.193713126	0.38654731	0.16	0.086	1	0.140078556	0.436309514	0.139	0.07	0.193713126	0.26053511
376	ENSDARG00000031681	atp6v0b	1	0.012510057	-0.805818999	0.08	0.34	1	0.003851615	-0.672642337	0.056	0.304	0.012510057	0.007688396
377	ENSDARG00000031683	fosab	1	0.00964756	-1.518461134	0.12	0.383	0.362176292	1.64E-05	-2.014949154	0.056	0.456	0.00964756	3.28E-05
378	ENSDARG00000031720	clstn1	1	0.052313423	-0.498363242	0.16	0.392	1	0.000455163	-0.927655851	0.056	0.373	0.052313423	0.000910118
379	ENSDARG00000031795	abcf1	1	0.082409009	-0.353186081	0	0.11	1	0.029406154	-0.407882298	0	0.12	0.082409009	0.057947586
380	ENSDARG00000031981	pcbd1	1	0.085535352	-0.356371707	0.04	0.182	1	0.089812327	-0.265393388	0.056	0.177	0.089812327	0.163754408
381	ENSDARG00000032126	scg5	1	0.02594464	-0.58567707	0.12	0.364	1	0.024669439	-0.686496779	0.111	0.304	0.02594464	0.048730297
382	ENSDARG00000032155	ppm1aa	1	0.901559691	0.39343378	0.2	0.23	1	0.93088855	0.423681587	0.194	0.241	0.93088855	0.990309505
383	ENSDARG00000032296	pomp	1	0.001456138	-0.853387419	0.04	0.378	1	0.007027334	-0.347450831	0.139	0.437	0.007027334	0.002910155
384	ENSDARG00000032327	usp36	1	0.24771302	-0.31143681	0.08	0.177	1	0.039108265	-0.365219481	0.056	0.209	0.24771302	0.076687074
385	ENSDARG00000032369	btbd6b	1	0.16706392	-0.306387306	0.08	0.206	1	0.808691421	0.443915458	0.194	0.196	0.808691421	0.306217487
386	ENSDARG00000032575	ywhaz	1	0.002193572	-0.791423541	0.16	0.531	1	0.03963332	-0.308965583	0.278	0.538	0.03963332	0.004382332
387	ENSDARG00000032653	sinhcaf	1	0.064328372	0.474987424	0.32	0.191	1	0.163950492	0.578617598	0.222	0.152	0.163950492	0.124518605
388	ENSDARG00000032866	erh	1	0.119380824	0.309769197	0.52	0.498	1	0.010827214	-0.346842899	0.167	0.449	0.119380824	0.0215372
389	ENSDARG00000032970	cox4i1	1	0.144403412	-0.359204299	0.52	0.689	1	0.071985601	-0.286652314	0.389	0.696	0.144403412	0.138789275
390	ENSDARG00000032985	mrpl27	1	0.043852666	-0.444810512	0	0.144	1	0.602954774	0.258265921	0.111	0.165	0.602954774	0.085782275
391	ENSDARG00000032997	rnf185	1	0.011111392	-0.562143653	0.04	0.287	1	0.004178066	-0.495469269	0.056	0.304	0.011111392	0.008338675
392	ENSDARG00000033175	snrpe	1	0.018197817	-0.449944199	0.08	0.335	1	0.007874528	-0.534469314	0.056	0.272	0.018197817	0.015687049
393	ENSDARG00000033364	mgst3b	1	0.013731251	-0.499551802	0.16	0.478	1	0.000456766	-0.613705923	0.111	0.487	0.013731251	0.000913324
394	ENSDARG00000033596	polr2c	1	0.088197026	-0.29305102	0.04	0.182	1	0.923998656	0.268997258	0.139	0.165	0.923998656	0.168615336
395	ENSDARG00000033609	map1lc3a	1	0.00585108	-0.634314048	0.12	0.445	1	0.016961941	-0.527635177	0.194	0.437	0.016961941	0.011667924
396	ENSDARG00000033614	rasgef1ba	1	0.136018929	-0.48497602	0.08	0.206	1	0.032172351	-0.41584752	0.056	0.222	0.136018929	0.063309641
397	ENSDARG00000033655	stmn1b	1	0.074624355	-0.325093075	0.92	0.9	1	0.015982537	-0.443550126	0.861	0.861	0.074624355	0.031709633
398	ENSDARG00000033832	ampd1	1	0.40390212	0.387132506	0.16	0.115	1	0.364506212	0.3624286	0.167	0.12	0.40390212	0.596147645
399	ENSDARG00000034043	irx5a	1	0.002267776	0.758808502	0.24	0.067	1	0.400105866	0.270707687	0.139	0.095	0.400105866	0.00453041
400	ENSDARG00000034056	csnk1g2b	1	0.066302954	-0.426183108	0.04	0.196	1	0.004042406	-0.503823312	0	0.196	0.066302954	0.008068472
401	ENSDARG00000034168	serpini1	1	0.15811756	-0.409499782	0.04	0.144	1	0.037543259	-0.434686437	0.028	0.165	0.15811756	0.073677021
402	ENSDARG00000034187	calm1b	1	0.001872365	-1.087931626	0.32	0.656	1	5.54E-05	-1.153515677	0.278	0.646	0.001872365	0.000110821
403	ENSDARG00000034195	top2b	1	0.238116451	-0.294509864	0.08	0.182	1	0.490175874	0.43840899	0.194	0.171	0.490175874	0.419533458
404	ENSDARG00000034368	hexb	1	0.036521172	-0.620685632	0	0.153	1	0.015407119	-0.518602352	0	0.146	0.036521172	0.03057686
405	ENSDARG00000034423	sncga	1	0.075357271	-0.983951107	0	0.115	1	0.047449001	-0.525798765	0	0.101	0.075357271	0.092646594
406	ENSDARG00000034427	jpt2	1	0.061049012	-0.274513873	0.08	0.273	1	0.006958598	-0.514234063	0.028	0.228	0.061049012	0.013868773
407	ENSDARG00000034470	aldoab	1	0.782278903	0.264215219	0.16	0.153	1	0.040917152	0.414961997	0.194	0.082	0.782278903	0.080160091
408	ENSDARG00000034504	lmo1	1	0.117320572	0.559237844	0.28	0.177	1	0.257138932	0.384251882	0.222	0.158	0.257138932	0.220877027
409	ENSDARG00000034522	rab6ba	1	0.101143097	-0.362613125	0.12	0.297	1	0.00345341	-0.844304952	0.056	0.297	0.101143097	0.006894893
410	ENSDARG00000034534	atp6v1aa	1	0.068420879	-0.283306215	0.08	0.263	1	0.031788459	-0.356956337	0.056	0.222	0.068420879	0.062566413
411	ENSDARG00000034600	tmem165	1	0.022951857	-0.598766751	0	0.177	1	0.05026558	-0.408330731	0.028	0.152	0.05026558	0.045376927
412	ENSDARG00000035056	fgf13a	1	0.068800559	-0.567835391	0.12	0.301	1	0.022314318	-0.574489629	0.083	0.272	0.068800559	0.044130707
413	ENSDARG00000035066	ubtf	1	0.327243436	0.507208264	0.36	0.344	1	0.157974539	0.724782046	0.333	0.285	0.327243436	0.290993123
414	ENSDARG00000035282	emc6	1	0.004153073	-0.650634348	0.04	0.335	1	0.004234852	-0.432420512	0.056	0.304	0.004234852	0.008288898
415	ENSDARG00000035309	entpd3	1	0.022951857	-2.300679015	0	0.177	1	0.025045338	-2.205199965	0	0.127	0.025045338	0.045376927
416	ENSDARG00000035325	srsf7a	1	0.90545324	0.40223012	0.28	0.344	1	0.995337234	0.349375873	0.278	0.354	0.995337234	0.99106091
417	ENSDARG00000035434	zmat5	1	0.053107	0.792384153	0.24	0.124	1	0.774139776	0.314698285	0.111	0.146	0.774139776	0.103393647
418	ENSDARG00000035470	sh3glb2b	1	0.035638124	-0.435458412	0.04	0.23	1	0.076509173	-0.29248021	0.056	0.184	0.076509173	0.070006172
419	ENSDARG00000035676	ptp4a2b	1	0.033309572	-0.478120258	0	0.158	1	0.021316967	-0.420195862	0	0.133	0.033309572	0.04217952
420	ENSDARG00000035679	si:rp71-45k5.4	1	0.727162253	0.316128557	0.24	0.349	1	0.003087229	-0.505625608	0.083	0.354	0.727162253	0.006164928
421	ENSDARG00000035751	ipo7	1	0.034496669	-0.469235712	0.04	0.23	1	0.079448807	-0.352345638	0.056	0.177	0.079448807	0.067803319
422	ENSDARG00000035880	atp6v1c1b	1	0.090109048	-0.30441774	0	0.105	1	0.015407119	-0.525168328	0	0.146	0.090109048	0.03057686
423	ENSDARG00000035970	ptprn2	1	0.002262799	-1.037913864	0	0.287	1	0.002827455	-0.800314707	0.028	0.259	0.002827455	0.004520477
424	ENSDARG00000035984	mnx1	1	0.000309943	1.247931267	0.12	0.01	0.040209256	1.82E-06	0.928722735	0.222	0.019	0.000309943	3.65E-06
425	ENSDARG00000036036	mdka	1	0.048027748	-0.542931549	0	0.139	1	0.040470983	-0.443266333	0	0.108	0.048027748	0.079304066
426	ENSDARG00000036058	gnao1b	1	0.037871328	-0.330342357	0.08	0.297	1	0.00479722	-0.853523144	0	0.19	0.037871328	0.009571427
427	ENSDARG00000036064	cnep1r1	1	0.090109048	-0.346849669	0	0.105	1	0.015407119	-0.482615108	0	0.146	0.090109048	0.03057686
428	ENSDARG00000036080	cd81a	1	0.755327666	-0.454117914	0.8	0.852	1	0.103127937	-0.343298436	0.611	0.823	0.755327666	0.195620503
429	ENSDARG00000036102	ctdsp2	1	0.415936138	0.304602804	0.4	0.397	1	0.003092329	0.731264248	0.583	0.449	0.415936138	0.006175096
430	ENSDARG00000036162	hnrnpa0b	1	0.002123466	-0.955560535	0.16	0.517	1	0.000247842	-0.862407337	0.167	0.551	0.002123466	0.000495622
431	ENSDARG00000036190	txnl4a	1	0.018998592	-0.516907471	0	0.187	1	0.025045338	-0.433999744	0	0.127	0.025045338	0.037636237
432	ENSDARG00000036295	golga7ba	1	0.039043669	0.573888051	0.44	0.301	1	0.006466267	0.818391761	0.5	0.348	0.039043669	0.012890721
433	ENSDARG00000036316	rpl39	1	0.000742793	0.400669429	1	0.952	1	0.000384159	0.300926204	1	0.975	0.000742793	0.000768169
434	ENSDARG00000036329	ndufa1	1	0.040036283	-0.434027735	0.12	0.359	1	0.004237697	-0.443509021	0.111	0.399	0.040036283	0.008457437
435	ENSDARG00000036394	pop7	1	0.016011149	-0.477223525	0.04	0.273	1	0.006616809	-0.282016578	0.083	0.342	0.016011149	0.013189836
436	ENSDARG00000036505	syt4	1	0.014034554	-0.661682556	0.24	0.531	1	0.039105823	-0.432162037	0.194	0.424	0.039105823	0.027872139
437	ENSDARG00000036584	st8sia5	1	0.001803892	-1.020126373	0.04	0.364	1	0.00089578	-0.678542918	0.083	0.405	0.001803892	0.001790757
438	ENSDARG00000036658	cab39l	1	0.11171912	0.66513361	0.36	0.287	1	0.158294537	0.506421622	0.361	0.31	0.158294537	0.210957078
439	ENSDARG00000036784	commd7	1	0.025208683	-0.505361978	0	0.172	1	1	0.438015381	0.167	0.196	1	0.049781888
440	ENSDARG00000036816	pou2f2a	1	0.006529982	0.962948404	0.28	0.105	1	0.00086394	0.891050162	0.306	0.108	0.006529982	0.001727133
441	ENSDARG00000036840	krt15	1	0.460924847	0.29406779	0.16	0.12	1	0.54379206	0.291985403	0.25	0.228	0.54379206	0.70939798
442	ENSDARG00000037012	slc3a2b	1	0.047426311	-0.434934326	0.04	0.215	1	0.042991091	-0.344799654	0.056	0.209	0.047426311	0.084133948
443	ENSDARG00000037020	kif1b	1	0.00900529	-0.772422932	0.08	0.359	1	0.045070659	-0.477865604	0.111	0.278	0.045070659	0.017929484
444	ENSDARG00000037038	psmc6	1	0.025419116	-0.438093022	0.04	0.249	1	0.002464208	-0.594531528	0.056	0.323	0.025419116	0.004922343
445	ENSDARG00000037059	slc44a2	1	0.082087634	-0.419738897	0.04	0.182	1	0.023599102	-0.395704228	0.028	0.184	0.082087634	0.046641286
446	ENSDARG00000037229	denr	1	0.014905272	-0.491682967	0.04	0.278	1	0.006349457	-0.405910698	0.056	0.291	0.014905272	0.012658599
447	ENSDARG00000037259	ndufb6	1	0.000654292	-0.952125983	0	0.34	1	0.006887247	-0.451755071	0.056	0.285	0.006887247	0.001308156
448	ENSDARG00000037291	dpf2l	1	0.000915354	0.865306178	0.36	0.139	1	0.956819763	0.432077658	0.139	0.165	0.956819763	0.00182987
449	ENSDARG00000037633	leng1	1	0.284101655	0.674665119	0.2	0.139	1	0.6970341	0.285176651	0.167	0.158	0.6970341	0.487489559
450	ENSDARG00000037746	actb1	1	0.001142568	-1.206472362	0.24	0.603	1	0.013013499	-0.454248605	0.417	0.715	0.013013499	0.00228383
451	ENSDARG00000037870	actb2	1	0.005104497	-0.487223495	0.88	0.919	1	0.027976575	-0.372641161	0.889	0.937	0.027976575	0.010182939
452	ENSDARG00000037894	ezh1	1	0.036343816	0.598106369	0.2	0.081	1	0.045217929	0.617507158	0.222	0.114	0.045217929	0.071366759
453	ENSDARG00000037921	gng13b	1	0.109964814	-0.337502741	0.04	0.167	1	0.050932618	-0.425128032	0.028	0.152	0.109964814	0.099271104
454	ENSDARG00000037932	lin7b	1	0.075357271	-0.385531055	0	0.115	1	0.040470983	-0.334239778	0	0.108	0.075357271	0.079304066
455	ENSDARG00000037968	fus	1	0.295723969	0.354751391	0.2	0.139	1	0.134201872	0.453559845	0.222	0.139	0.295723969	0.250393602
456	ENSDARG00000037997	tubb5	1	0.046635496	-1.230653303	0.24	0.435	1	0.000675677	-1.656556869	0.111	0.411	0.046635496	0.001350897
457	ENSDARG00000037998	flot1b	1	0.126185368	-0.280954386	0.12	0.287	1	0.000912286	-0.806153887	0.056	0.348	0.126185368	0.00182374
458	ENSDARG00000038025	cbx7a	1	0.00303257	0.766271598	0.64	0.445	1	0.321880755	0.392031279	0.444	0.424	0.321880755	0.006055944
459	ENSDARG00000038028	ndufa6	1	0.037044298	-0.39129397	0.16	0.416	1	0.001381037	-0.378541991	0.083	0.399	0.037044298	0.002760166
460	ENSDARG00000038030	rbx1	1	0.084834597	-0.351163561	0.28	0.555	1	0.002566097	-0.531790188	0.167	0.5	0.084834597	0.00512561
461	ENSDARG00000038068	ddx5	1	0.004176686	-0.769641794	0.04	0.33	1	0.017966037	-0.398619684	0.056	0.247	0.017966037	0.008335927
462	ENSDARG00000038075	cyc1	1	0.006068913	-0.530593588	0.12	0.459	1	0.028641676	-0.287945552	0.139	0.367	0.028641676	0.012100994
463	ENSDARG00000038141	atf4b	1	0.071276356	-0.333994648	0.32	0.603	1	0.076216118	0.49273583	0.528	0.519	0.076216118	0.137472393
464	ENSDARG00000038432	actr10	1	0.088197203	-0.29654787	0.04	0.182	1	0.449617649	0.4505442	0.222	0.203	0.449617649	0.168615659
465	ENSDARG00000038524	pik3r1	1	0.031204658	-0.574107596	0.04	0.234	1	0.015407119	-0.537031152	0	0.146	0.031204658	0.03057686
466	ENSDARG00000038559	h1f0	1	0.052334061	0.584302504	0.68	0.727	1	0.196686984	0.309761875	0.667	0.715	0.196686984	0.101929268
467	ENSDARG00000038566	gnptg	1	0.060854971	-0.404391475	0.04	0.201	1	0.00479722	-0.523343204	0	0.19	0.060854971	0.009571427
468	ENSDARG00000038574	scg2b	1	0.001260217	-1.522600485	0.16	0.526	1	0.00034713	-1.574215228	0.111	0.437	0.001260217	0.00069414
469	ENSDARG00000038608	sdhc	1	0.005991354	-0.582413842	0.08	0.392	1	0.008510986	-0.429702608	0.139	0.418	0.008510986	0.011946811
470	ENSDARG00000038835	ppid	1	0.066302954	-0.350787136	0.04	0.196	1	0.020453938	-0.377332525	0.028	0.19	0.066302954	0.040489512
471	ENSDARG00000038855	chmp5a	1	0.082409009	-0.32366496	0	0.11	1	0.058502561	0.668778321	0.167	0.076	0.082409009	0.113582573
472	ENSDARG00000038941	ppp1r1c	1	0.009008572	-0.699687678	0.04	0.301	1	0.001685231	-0.688732255	0.028	0.285	0.009008572	0.003367623
473	ENSDARG00000038967	cul3a	1	0.036521172	-0.538358701	0	0.153	1	0.83088209	0.291733391	0.167	0.171	0.83088209	0.071708548
474	ENSDARG00000039117	tefa	1	0.268946418	0.407820895	0.2	0.134	1	0.332323447	0.393731146	0.111	0.07	0.332323447	0.46556066
475	ENSDARG00000039211	zgc:77439	1	0.336658341	0.495964499	0.12	0.072	1	0.502318112	0.514315221	0.139	0.114	0.502318112	0.559977843
476	ENSDARG00000039268	emc4	1	0.09506812	-0.284649231	0.12	0.306	1	0.000138268	-0.818964071	0.028	0.367	0.09506812	0.000276517
477	ENSDARG00000039269	arg2	1	0.164466181	-0.341563853	0.04	0.144	1	0.051607053	-0.432095266	0.028	0.152	0.164466181	0.100550817
478	ENSDARG00000039270	vti1b	1	0.182602932	0.465766966	0.12	0.057	1	0.198339112	0.452414726	0.111	0.057	0.198339112	0.331862033
479	ENSDARG00000039522	tubb2	1	0.020886982	-0.715789053	0	0.182	1	0.011031797	-0.658306142	0.028	0.209	0.020886982	0.021941893
480	ENSDARG00000039601	ier3ip1	1	0.035638209	-0.4045766	0.04	0.23	1	0.003088304	-0.604073215	0.056	0.31	0.035638209	0.006167069
481	ENSDARG00000039650	itm2cb	1	0.136828262	-0.407148052	0.08	0.215	1	0.103513774	-0.474152941	0.056	0.165	0.136828262	0.196312446
482	ENSDARG00000039729	asap1b	1	0.085635866	-0.465584549	0.08	0.244	1	0.037281258	-0.527615046	0.056	0.209	0.085635866	0.073172623
483	ENSDARG00000039757	mcfd2	1	0.04002673	-0.593590989	0	0.148	1	0.02910516	-0.331206879	0.028	0.177	0.04002673	0.05736321
484	ENSDARG00000039830	gng5	1	0.002806788	-0.980297083	0	0.278	1	0.00056913	-0.618212611	0.056	0.373	0.002806788	0.001137937
485	ENSDARG00000039872	lamtor2	1	0.000926788	-0.876215779	0	0.325	1	7.92E-05	-0.758776589	0	0.329	0.000926788	0.00015844
486	ENSDARG00000039931	slc25a33	1	0.025208683	-0.603917074	0	0.172	1	0.00796063	-0.654150607	0	0.171	0.025208683	0.015857889
487	ENSDARG00000039980	ppt1	1	0.036068786	-0.41347406	0.08	0.297	1	0.000421278	-0.812830673	0.028	0.329	0.036068786	0.000842378
488	ENSDARG00000040031	tardbp	1	0.046013071	-0.328432102	0.12	0.349	1	0.624452451	0.440157446	0.278	0.304	0.624452451	0.08990894
489	ENSDARG00000040158	cdc42l	1	0.005832765	-0.674471594	0	0.244	1	0.017743605	-0.343374741	0.056	0.247	0.017743605	0.011631508
490	ENSDARG00000040534	epcam	1	0.586901814	0.255312184	0.12	0.091	1	0.081057975	-0.288925757	0.028	0.133	0.586901814	0.155545555
491	ENSDARG00000040565	ckmb	1	0.190451914	0.49585649	0.6	0.646	1	0.004327636	0.418556483	0.667	0.544	0.190451914	0.008636543
492	ENSDARG00000040607	rtf2	1	0.445719885	0.484741026	0.24	0.22	1	0.501753827	0.440895272	0.25	0.241	0.501753827	0.692773555
493	ENSDARG00000040657	wipi1	1	0.033309685	-0.495260919	0	0.158	1	0.053675346	-0.259314461	0.028	0.152	0.053675346	0.065509835
494	ENSDARG00000040684	plcd4b	1	0.030368184	-0.655067382	0	0.163	1	0.025045338	-0.422009189	0	0.127	0.030368184	0.049463407
495	ENSDARG00000040764	id1	1	0.233950561	-0.568542562	0.12	0.23	1	0.064014749	-0.761187909	0.139	0.297	0.233950561	0.12393161
496	ENSDARG00000040926	nr2f2	1	0.67768401	0.34030553	0.12	0.1	1	0.269405414	0.353967497	0.139	0.082	0.67768401	0.466231551
497	ENSDARG00000040966	zgc:113149	1	0.253050911	0.452848098	0.16	0.096	1	0.263508938	0.456196685	0.111	0.063	0.263508938	0.442067058
498	ENSDARG00000040988	tpi1b	1	0.004382308	-0.719169117	0.2	0.56	0.466751582	2.12E-05	-0.901539336	0.083	0.525	0.004382308	4.23E-05
499	ENSDARG00000041062	calb2a	1	0.036521172	-1.721925634	0	0.153	1	0.058044459	-1.356902584	0.028	0.139	0.058044459	0.071708548
500	ENSDARG00000041150	slc17a6b	1	0.018998592	-0.704538492	0	0.187	1	0.011096705	-0.574972662	0	0.158	0.018998592	0.022070273
501	ENSDARG00000041299	zgc:110796	1	0.917350573	0.321287701	0.12	0.124	1	0.155508799	0.385364451	0.139	0.07	0.917350573	0.286834612
502	ENSDARG00000041417	atp6ap1a	1	0.04002673	-0.586508859	0	0.148	1	0.144780037	-0.29342658	0.056	0.152	0.144780037	0.078451321
503	ENSDARG00000041569	ces2	1	0.085872631	0.49508187	0.12	0.043	1	0.657582766	0.351889487	0.111	0.095	0.657582766	0.164371152
504	ENSDARG00000041623	mt2	1	0.378273057	-0.387155015	0.2	0.301	1	0.159326456	-0.581245373	0.111	0.222	0.378273057	0.293267992
505	ENSDARG00000041631	fam192a	1	0.140948654	-0.31414041	0.04	0.153	1	0.845387382	0.269849007	0.167	0.209	0.845387382	0.262030784
506	ENSDARG00000041691	bhlhe41	1	0.013364378	-1.019068213	0.04	0.268	1	0.001684378	-0.945869878	0	0.228	0.013364378	0.003365919
507	ENSDARG00000041750	ccdc92	1	0.372961928	0.563547404	0.28	0.258	1	0.786934741	0.369877927	0.25	0.278	0.786934741	0.606823256
508	ENSDARG00000041921	hsbp1b	1	0.011377426	-0.566948776	0.12	0.416	1	0.00176264	-0.544509429	0.111	0.437	0.011377426	0.003522174
509	ENSDARG00000042115	tmem198a	1	0.082409009	-0.488380949	0	0.11	1	0.321675757	0.459121411	0.139	0.095	0.321675757	0.158026774
510	ENSDARG00000042128	pacsin1b	1	0.087607955	0.458542087	0.28	0.163	0.536615221	2.43E-05	1.054665954	0.361	0.101	0.087607955	4.87E-05
511	ENSDARG00000042151	skia	1	0.04002673	-0.390226683	0	0.148	1	0.069779851	-0.27674441	0.028	0.139	0.069779851	0.078451321
512	ENSDARG00000042319	cdca4	1	0.123239472	0.613887322	0.28	0.191	1	0.604405827	0.556768212	0.222	0.222	0.604405827	0.231290977
513	ENSDARG00000042410	rab40b	1	0.221478446	0.344587347	0.24	0.163	1	0.024848073	0.512270823	0.306	0.177	0.221478446	0.049078718
514	ENSDARG00000042469	ndufa12	1	0.004126029	-0.761895328	0.04	0.33	1	0.000549188	-0.507742128	0.056	0.38	0.004126029	0.001098075
515	ENSDARG00000042534	rsrc2	1	0.119998063	-0.273120217	0.08	0.23	1	0.370705243	0.567603936	0.222	0.196	0.370705243	0.225596592
516	ENSDARG00000042539	ywhaqa	1	0.041734872	-0.475977294	0.2	0.459	1	0.010068468	-0.327993845	0.194	0.487	0.041734872	0.020035562
517	ENSDARG00000042642	wtap	1	0.033309685	-0.478999741	0	0.158	1	0.626043189	0.335052236	0.167	0.158	0.626043189	0.065509835
518	ENSDARG00000042777	ndufa11	1	0.00379599	-0.672227878	0.08	0.407	1	0.015464937	-0.500077927	0.111	0.335	0.015464937	0.00757757
519	ENSDARG00000042837	atp1b3b	1	0.071462672	-0.40176047	0.04	0.191	1	0.021316967	-0.528625275	0	0.133	0.071462672	0.04217952
520	ENSDARG00000042904	foxo3b	1	0.092823819	0.508718762	0.24	0.134	1	0.330760537	0.315466807	0.222	0.177	0.330760537	0.177031377
521	ENSDARG00000042933	bloc1s6	1	0.039945827	-0.455335669	0.12	0.354	1	0.001892497	-0.586113507	0.028	0.278	0.039945827	0.003781413
522	ENSDARG00000042977	nfil3	1	0.055134454	0.776548352	0.2	0.091	1	1	0.263251957	0.139	0.158	1	0.1072291
523	ENSDARG00000043257	ckbb	1	0.02756143	-0.592545658	0.6	0.78	1	0.097299053	-0.369006923	0.583	0.741	0.097299053	0.054363227
524	ENSDARG00000043287	atg101	1	0.729003376	0.258801158	0.24	0.249	1	0.152662015	0.653171397	0.306	0.259	0.729003376	0.282018339
525	ENSDARG00000043448	itm2ca	1	0.09259423	-0.341142523	0.12	0.301	1	0.015049749	-0.353030422	0.056	0.253	0.09259423	0.029873003
526	ENSDARG00000043608	eif4ebp1	1	0.415501885	0.37043724	0.4	0.421	1	0.000327594	1.163078162	0.528	0.342	0.415501885	0.000655081
527	ENSDARG00000043713	asf1bb	1	0.068897389	-0.38436474	0	0.12	1	0.217462531	0.666108303	0.167	0.108	0.217462531	0.133047927
528	ENSDARG00000043795	arhgdia	1	0.029745165	-0.286134979	0.08	0.316	1	0.003947297	-0.399552811	0.056	0.31	0.029745165	0.007879012
529	ENSDARG00000043835	rab3ab	1	0.005832765	-0.773925798	0	0.244	1	0.061614125	-0.30790383	0.028	0.146	0.061614125	0.011631508
530	ENSDARG00000043848	sod1	1	0.001581422	-0.718762147	0.16	0.56	1	0.000316713	-0.663047418	0.139	0.538	0.001581422	0.000633326
531	ENSDARG00000043857	ufm1	1	0.015522736	-0.611494342	0.04	0.268	1	0.014073835	-0.273118122	0.083	0.31	0.015522736	0.027949597
532	ENSDARG00000043864	nptnb	1	0.030527755	-0.559694114	0.04	0.234	1	0.019093608	-0.568583255	0.028	0.19	0.030527755	0.03782265
533	ENSDARG00000043865	timm9	1	0.030368184	-0.470600589	0	0.163	1	0.819096205	0.25605835	0.111	0.108	0.819096205	0.059814141
534	ENSDARG00000043932	stmn4l	1	0.047264251	0.898259912	0.48	0.368	1	0.05293711	0.656233889	0.472	0.373	0.05293711	0.092294593
535	ENSDARG00000043972	ppp2r3c	1	0.04002673	-0.460283555	0	0.148	1	0.478284234	0.25952456	0.083	0.139	0.478284234	0.078451321
536	ENSDARG00000043976	etf1b	1	0.376379698	0.564630486	0.16	0.115	1	0.011096705	-0.494983936	0	0.158	0.376379698	0.022070273
537	ENSDARG00000044053	vsnl1b	1	0.186260409	-0.390791222	0.04	0.134	1	0.216780276	0.525201283	0.139	0.082	0.216780276	0.337827878
538	ENSDARG00000044062	ctbp2a	1	0.245992135	0.435850777	0.28	0.22	1	0.967094742	0.270052024	0.222	0.253	0.967094742	0.431472139
539	ENSDARG00000044092	atp5if1b	1	0.069636523	-0.31740111	0.4	0.699	1	0.007250911	-0.453142061	0.333	0.62	0.069636523	0.014449246
540	ENSDARG00000044241	dram2b	1	0.143758802	-0.270322739	0.04	0.153	1	0.964027789	0.329877281	0.167	0.203	0.964027789	0.26685101
541	ENSDARG00000044254	anxa3b	1	0.015694164	-0.586012884	0	0.196	1	0.003529425	-0.45708043	0.028	0.259	0.015694164	0.007046394
542	ENSDARG00000044540	fkbp2	1	0.025905543	-0.588432152	0.08	0.311	1	0.002428611	-0.478709408	0.028	0.272	0.025905543	0.004851325
543	ENSDARG00000044562	cycsb	1	0.000521025	-0.865657928	0.04	0.426	1	0.021707627	-0.510927227	0.056	0.234	0.021707627	0.001041778
544	ENSDARG00000044573	cdc42	1	0.000282827	-0.948952506	0.2	0.622	1	4.58E-05	-0.845119726	0.194	0.639	0.000282827	9.16E-05
545	ENSDARG00000044684	rbp4l	1	0.298917172	-0.627622003	0.12	0.23	1	0.770811474	0.349854485	0.222	0.234	0.770811474	0.508482868
546	ENSDARG00000044769	kctd13	1	0.075357271	-0.32449409	0	0.115	1	0.413834394	0.434001371	0.167	0.133	0.413834394	0.145035824
547	ENSDARG00000044938	cbx2	1	0.19753627	0.367201813	0.12	0.057	1	0.012778794	0.66115097	0.194	0.07	0.19753627	0.02539429
548	ENSDARG00000045131	id4	1	0.401552797	-0.285937066	0.24	0.349	1	0.041786472	-0.280930718	0.167	0.38	0.401552797	0.081826836
549	ENSDARG00000045150	csnk1e	1	0.345854329	0.761050311	0.24	0.196	1	0.502748044	0.42483809	0.194	0.171	0.502748044	0.572093441
550	ENSDARG00000045156	rgs9b	1	0.159434038	0.407071561	0.12	0.053	1	0.000258126	0.781685689	0.222	0.044	0.159434038	0.000516185
551	ENSDARG00000045399	cct5	1	0.040441997	-0.41214888	0.24	0.512	1	0.000987512	-0.566552274	0.167	0.538	0.040441997	0.001974048
552	ENSDARG00000045402	commd3	1	0.030368184	-0.425955925	0	0.163	1	0.038557835	-0.320697561	0.028	0.165	0.038557835	0.059814141
553	ENSDARG00000045420	epdr1	1	0.010639345	-0.690730932	0	0.215	1	0.001781716	-0.731508249	0.028	0.278	0.010639345	0.003560258
554	ENSDARG00000045447	slc35g2b	1	0.006922487	-0.814522323	0.04	0.306	1	0.003832202	-0.627365822	0.028	0.253	0.006922487	0.007649718
555	ENSDARG00000045514	atp5f1c	1	0.038859803	-0.318549479	0.2	0.493	1	0.039690514	-0.270335079	0.222	0.481	0.039690514	0.076209521
556	ENSDARG00000045568	bcat1	1	0.20532973	0.399646803	0.12	0.057	1	0.009545423	0.750710367	0.167	0.051	0.20532973	0.018999731
557	ENSDARG00000045618	clta	1	0.000260366	-0.824380731	0.08	0.522	0.569821673	2.58E-05	-0.84346612	0.111	0.544	0.000260366	5.17E-05
558	ENSDARG00000045850	ccdc167	1	0.379379322	0.440127235	0.16	0.115	1	0.0600312	-0.276425087	0.028	0.146	0.379379322	0.116458656
559	ENSDARG00000045874	yeats4	1	0.063448759	-0.30774175	0.04	0.201	1	0.00479722	-0.539078029	0	0.19	0.063448759	0.009571427
560	ENSDARG00000045877	ube2nb	1	0.010860576	-0.454830319	0.08	0.364	1	0.001738289	-0.602317376	0.083	0.373	0.010860576	0.003473556
561	ENSDARG00000045914	si:ch211-51e12.7	1	0.051270654	-0.407103174	0.12	0.335	1	0.034145951	-0.316299734	0.111	0.31	0.051270654	0.067125956
562	ENSDARG00000045928	psma4	1	0.014355478	-0.419444759	0.12	0.421	1	0.001600972	-0.384624368	0.083	0.399	0.014355478	0.00319938
563	ENSDARG00000045944	slc6a1a	1	0.033309685	-0.766473631	0	0.158	1	0.12590881	-0.471791805	0.056	0.152	0.12590881	0.065509835
564	ENSDARG00000046010	kdm2bb	1	0.018964392	0.674054099	0.16	0.048	1	0.63923838	0.354648795	0.111	0.095	0.63923838	0.037569136
565	ENSDARG00000046074	stk11	1	0.093040646	-0.329881849	0.04	0.177	1	0.875971735	0.294672539	0.139	0.146	0.875971735	0.177424729
566	ENSDARG00000046132	dynlt3	1	0.007211512	-0.34223933	0.08	0.388	1	0.005281067	-0.444250446	0.167	0.487	0.007211512	0.010534245
567	ENSDARG00000046157	RPS17	1	0.001380535	0.389637642	1	0.919	1	0.001008321	0.290846891	1	0.911	0.001380535	0.002015625
568	ENSDARG00000051824	tmeff2a	1	0.079576516	-0.544959758	0.04	0.182	1	0.0201753	-0.566992101	0.028	0.19	0.079576516	0.039943558
569	ENSDARG00000051888	ist1	1	0.030368184	-0.503069922	0	0.163	1	0.005686074	-0.48021374	0	0.184	0.030368184	0.011339817
570	ENSDARG00000052010	ciao2b	1	0.033309685	-0.488370309	0	0.158	1	0.021316967	-0.324138641	0	0.133	0.033309685	0.04217952
571	ENSDARG00000052150	pbx4	1	0.029931491	0.576900173	0.36	0.211	1	0.303008586	0.360116938	0.278	0.228	0.303008586	0.058967087
572	ENSDARG00000052182	rbfox2	1	0.119749149	0.494321386	0.36	0.273	1	0.610660604	0.261015853	0.194	0.272	0.610660604	0.225158439
573	ENSDARG00000052374	faf2	1	0.027674598	-0.537068058	0	0.167	1	0.052108745	-0.397564735	0.056	0.196	0.052108745	0.054583312
574	ENSDARG00000052419	ankrd12	1	0.008632728	-0.737369031	0.04	0.297	1	0.970990142	0.282401586	0.222	0.266	0.970990142	0.017190932
575	ENSDARG00000052625	fkbp1b	1	0.028760779	-0.449444872	0.04	0.244	1	0.052557979	-0.280309243	0.056	0.203	0.052557979	0.056694375
576	ENSDARG00000052644	ca10a	1	0.038688818	-0.642360329	0.08	0.287	1	0.052929618	-0.520323648	0.083	0.234	0.052929618	0.075880812
577	ENSDARG00000052695	nr2f1a	1	6.40E-05	0.945505203	0.44	0.134	1.33E-06	6.04E-11	1.906936988	0.528	0.095	6.40E-05	1.21E-10
578	ENSDARG00000052713	lrrtm1	1	0.136812863	-0.514674232	0.04	0.153	1	0.970181023	0.473958476	0.111	0.127	0.970181023	0.254907966
579	ENSDARG00000052728	sltm	1	0.168555449	0.668139814	0.4	0.354	1	0.1787292	0.439783969	0.361	0.329	0.1787292	0.308699959
580	ENSDARG00000053097	hsf2	1	0.172286942	-0.26105697	0.12	0.268	1	0.688097029	0.303054795	0.222	0.228	0.688097029	0.314891093
581	ENSDARG00000053217	cox7a2a	1	0.094806095	-0.352669934	0.36	0.612	1	0.00069663	-0.532342612	0.194	0.582	0.094806095	0.001392775
582	ENSDARG00000053301	insm1b	1	0.025208683	-0.679195291	0	0.172	1	0.006731716	-0.85029432	0	0.177	0.025208683	0.013418115
583	ENSDARG00000053466	timmdc1	1	0.048027748	-0.459611734	0	0.139	1	0.08398229	-0.276234434	0.083	0.222	0.08398229	0.093748832
584	ENSDARG00000053499	isl2b	1	0.124715386	0.754996223	0.32	0.22	1	0.041281458	0.676209638	0.361	0.228	0.124715386	0.080858757
585	ENSDARG00000053542	kctd12.2	1	0.062978448	-0.793654857	0	0.124	1	0.013081608	-0.831615389	0	0.152	0.062978448	0.025992088
586	ENSDARG00000053810	hnrnpc	1	0.191738788	0.386171675	0.28	0.201	1	0.755759287	0.263902273	0.167	0.222	0.755759287	0.346713813
587	ENSDARG00000053875	cryba1b	1	0.00310024	0.729065133	0.4	0.182	1	0.601330419	0.285416539	0.528	0.627	0.601330419	0.006190869
588	ENSDARG00000053912	fbl	1	0.756467314	0.343997608	0.12	0.163	1	0.011096705	-0.567733819	0	0.158	0.756467314	0.022070273
589	ENSDARG00000054030	hoxb5b	1	0.062340157	-0.906961822	0.04	0.191	1	0.004122765	-0.554285104	0.028	0.253	0.062340157	0.008228533
590	ENSDARG00000054172	pgrmc1	1	0.049591817	-0.458328215	0.04	0.211	1	0.033013293	-0.402662672	0.056	0.215	0.049591817	0.064936708
591	ENSDARG00000054201	rnf40	1	0.483975365	0.491231741	0.12	0.086	1	0.80018858	0.559085231	0.111	0.108	0.80018858	0.733718576
592	ENSDARG00000054271	cdkn1bb	1	0.215610075	0.570474876	0.48	0.517	1	0.320445384	0.399671586	0.472	0.538	0.320445384	0.384732446
593	ENSDARG00000054362	ccdc47	1	0.202908065	-0.315087893	0.08	0.191	1	0.006731716	-0.649880243	0	0.177	0.202908065	0.013418115
594	ENSDARG00000054723	si:ch211-242b18.1	1	0.025208683	-0.519789983	0	0.172	1	0.025045338	-0.400972958	0	0.127	0.025208683	0.049463407
595	ENSDARG00000054793	emc10	1	0.017885421	-0.403056822	0.08	0.34	1	0.001149567	-0.680905186	0.083	0.392	0.017885421	0.002297812
596	ENSDARG00000054794	plcxd3	1	0.006457588	-0.880556938	0	0.239	1	0.000385004	-1.012441382	0	0.278	0.006457588	0.000769861
597	ENSDARG00000054864	aplp2	1	0.027674598	-0.554205469	0	0.167	1	0.066243449	-0.424470943	0.028	0.139	0.066243449	0.054583312
598	ENSDARG00000054978	kifc3	1	0.057554397	-0.592631111	0	0.129	1	0.047449001	-0.336894368	0	0.101	0.057554397	0.092646594
599	ENSDARG00000055064	prdx5	1	0.036892667	-0.541624963	0.04	0.225	1	0.027444192	-0.343697677	0.056	0.228	0.036892667	0.0541352
600	ENSDARG00000055151	smyd2a	1	0.057554397	-0.368599326	0	0.129	1	0.040470983	-0.35899979	0	0.108	0.057554397	0.079304066
601	ENSDARG00000055192	zgc:136930	1	0.267652322	0.333549715	0.36	0.321	1	0.118725819	0.61107112	0.5	0.468	0.267652322	0.223355818
602	ENSDARG00000055216	tuba1c	1	0.0016912	-0.988026437	0.8	0.837	1	0.014825463	-0.470407727	0.639	0.842	0.014825463	0.00337954
603	ENSDARG00000055389	si:dkey-67c22.2	1	0.010325799	-0.676700499	0.04	0.292	1	0.701036927	0.426762397	0.278	0.304	0.701036927	0.020544976
604	ENSDARG00000055510	ypel3	1	0.391381153	0.290199453	0.12	0.22	1	0.880948509	0.351239602	0.194	0.215	0.880948509	0.6295831
605	ENSDARG00000055543	appb	1	0.046610975	-0.470797303	0.12	0.34	1	0.000262011	-1.007692885	0	0.291	0.046610975	0.000523953
606	ENSDARG00000055618	acta1b	1	0.499866008	0.341015616	0.12	0.086	1	0.858413488	0.285753257	0.167	0.171	0.858413488	0.74986599
607	ENSDARG00000055678	akap12b	1	0.011735249	-0.837606803	0	0.211	1	0.015323063	-0.397675423	0.028	0.203	0.015323063	0.023332782
608	ENSDARG00000055874	cpe	1	0.000213059	-1.112755776	0.12	0.555	1	0.000847294	-0.830872148	0.194	0.532	0.000847294	0.000426072
609	ENSDARG00000055875	pag1	1	0.017272048	-0.718568219	0	0.191	1	0.000562026	-0.949042614	0	0.266	0.017272048	0.001123737
610	ENSDARG00000056008	atp5mc1	1	0.005773658	-0.707598362	0.16	0.488	1	0.000289966	-0.765922817	0.111	0.462	0.005773658	0.000579848
611	ENSDARG00000056023	hoxb9a	1	0.134578274	0.355841761	0.12	0.048	1	0.000468426	0.77197168	0.25	0.063	0.134578274	0.000936633
612	ENSDARG00000056075	rca2.1	1	0.007899875	-0.824209752	0	0.23	1	0.11471852	-0.324904495	0.083	0.203	0.11471852	0.015737342
613	ENSDARG00000056092	si:dkey-12h9.6	1	0.563005589	0.573385131	0.16	0.134	1	0.267563836	0.335124652	0.194	0.133	0.563005589	0.463537266
614	ENSDARG00000056108	ndufa4	1	0.107767327	-0.431633628	0.04	0.167	1	0.105816037	-0.262852088	0.056	0.165	0.107767327	0.20043504
615	ENSDARG00000056122	gdi1	1	0.005265447	-0.695946008	0.12	0.45	0.204808394	9.28E-06	-1.11720564	0	0.392	0.005265447	1.86E-05
616	ENSDARG00000056175	scrt2	1	0.569512006	0.435256952	0.32	0.33	1	0.000397405	0.829720733	0.5	0.272	0.569512006	0.000794653
617	ENSDARG00000056262	slc35g2a	1	0.079514089	-0.674126809	0.12	0.287	1	0.04679207	-0.503987974	0.056	0.203	0.079514089	0.091394642
618	ENSDARG00000056307	znf706	1	0.582540072	0.29086088	0.32	0.335	1	0.637346924	0.289465108	0.25	0.361	0.637346924	0.825727209
619	ENSDARG00000056549	vps26a	1	0.739636976	0.330812124	0.08	0.11	1	0.24419322	0.572296906	0.167	0.114	0.739636976	0.428756111
620	ENSDARG00000056601	plekha3	1	0.129794388	-0.379257407	0.04	0.158	1	0.875971735	0.279473397	0.139	0.146	0.875971735	0.242742193
621	ENSDARG00000056656	tspan18a	1	0.164980933	-0.60844905	0.04	0.139	1	0.083321373	-0.626241497	0.083	0.209	0.164980933	0.159700295
622	ENSDARG00000056722	cd99l2	1	0.224168893	-0.281471431	0.12	0.244	1	0.001327127	-0.761789298	0.083	0.386	0.224168893	0.002652493
623	ENSDARG00000056725	hmgb3a	1	0.139214244	-0.32540016	0.76	0.847	1	0.018032592	-0.360532199	0.583	0.81	0.139214244	0.035740009
624	ENSDARG00000056744	ela2	1	0.830438501	0.281059822	0.12	0.115	1	0.657390631	0.60300743	0.139	0.127	0.830438501	0.88261882
625	ENSDARG00000056745	necab2	1	0.062978448	-0.412281626	0	0.124	1	0.047449001	-0.410651285	0	0.101	0.062978448	0.092646594
626	ENSDARG00000056753	dctn1b	1	0.018998525	-0.531758508	0	0.187	1	0.027951433	-0.387216085	0.028	0.177	0.027951433	0.037636106
627	ENSDARG00000056877	vamp2	1	0.098780235	-0.426278815	0.4	0.612	1	0.019058079	-0.408790054	0.306	0.614	0.098780235	0.037752948
628	ENSDARG00000057234	chtopa	1	0.479678602	0.342805499	0.28	0.254	1	0.863820978	0.355776917	0.167	0.209	0.863820978	0.729265642
629	ENSDARG00000057296	cbln1	1	0.190583391	-0.939601763	0.04	0.129	1	0.194372663	-0.979718975	0.056	0.133	0.194372663	0.344844753
630	ENSDARG00000057484	srsf2a	1	0.064943685	-0.375317119	0.16	0.397	1	0.673809524	0.281681493	0.25	0.348	0.673809524	0.125669688
631	ENSDARG00000057698	ctsd	1	0.021956374	-0.452668845	0.12	0.388	1	0.024170169	-0.428746844	0.111	0.316	0.024170169	0.043430665
632	ENSDARG00000057805	mrpl28	1	0.112197559	-0.289049445	0.04	0.167	1	0.029406154	-0.309200655	0	0.12	0.112197559	0.057947586
633	ENSDARG00000057882	arpc3	1	0.033101537	-0.362401776	0.24	0.545	1	0.02442483	-0.36404196	0.25	0.525	0.033101537	0.048253088
634	ENSDARG00000057912	eif1axb	1	0.003747437	-0.583571956	0.12	0.483	1	0.000264172	-0.709829248	0.111	0.487	0.003747437	0.000528274
635	ENSDARG00000057913	syt11a	1	0.018321663	-0.642742939	0.44	0.727	1	0.085097352	-0.398237205	0.444	0.627	0.085097352	0.036307643
636	ENSDARG00000057940	dido1	1	0.483572546	0.408568302	0.28	0.263	1	0.014838722	-0.339479206	0.083	0.304	0.483572546	0.029457256
637	ENSDARG00000058004	six2a	1	0.027674598	-0.689316829	0	0.167	1	0.025045338	-0.472754877	0	0.127	0.027674598	0.049463407
638	ENSDARG00000058022	ormdl2	1	0.075357271	-0.332335019	0	0.115	1	0.045517117	-0.297437487	0.028	0.158	0.075357271	0.088962425
639	ENSDARG00000058079	txndc17	1	0.062978448	-0.413760386	0	0.124	1	0.034506156	-0.349637464	0	0.114	0.062978448	0.067821638
640	ENSDARG00000058094	ciarta	1	0.28388145	0.28776234	0.6	0.598	1	0.006054685	0.673234374	0.639	0.614	0.28388145	0.012072711
641	ENSDARG00000058203	smc1al	1	0.362978577	0.397837085	0.36	0.344	1	0.077875203	0.685038288	0.417	0.367	0.362978577	0.149685859
642	ENSDARG00000058220	tada3l	1	0.177473262	0.452143734	0.24	0.158	1	0.595688019	0.396939442	0.111	0.165	0.595688019	0.323449765
643	ENSDARG00000058349	polr2l	1	0.604362411	0.633692715	0.2	0.191	1	0.028804504	-0.306701635	0.056	0.228	0.604362411	0.056779308
644	ENSDARG00000058358	krt8	1	0.183681004	-0.295458208	0.2	0.378	1	0.095255257	0.256925042	0.389	0.285	0.183681004	0.18143695
645	ENSDARG00000058371	krt5	1	0.287250909	0.366327137	0.48	0.483	0.342494925	1.55E-05	0.658207501	0.861	0.703	0.287250909	3.11E-05
646	ENSDARG00000058394	tagln3b	1	0.022951857	-0.595061835	0	0.177	1	0.03133467	-0.889647208	0.028	0.171	0.03133467	0.045376927
647	ENSDARG00000058451	rpl6	1	0.00010111	0.386946225	1	0.928	1	0.000851458	0.366437777	0.972	0.943	0.000851458	0.00020221
648	ENSDARG00000058454	dynll1	1	0.005311148	-0.688885693	0.48	0.78	0.025780697	1.17E-06	-1.193521696	0.333	0.759	0.005311148	2.34E-06
649	ENSDARG00000058593	sri	1	0.001401333	-0.829227895	0.04	0.378	1	0.002108001	-0.544030036	0.056	0.329	0.002108001	0.002800701
650	ENSDARG00000058646	ptprna	1	0.043852666	-0.655974128	0	0.144	1	0.027951433	-0.484646836	0.028	0.177	0.043852666	0.055121584
651	ENSDARG00000058660	ilf3a	1	0.020887055	-0.604020741	0	0.182	1	0.034506156	-0.371262068	0	0.114	0.034506156	0.041337841
652	ENSDARG00000058699	tmeff2b	1	0.029714462	-0.854534478	0.08	0.292	1	0.075092629	-0.399788862	0.111	0.266	0.075092629	0.058545975
653	ENSDARG00000058969	cntnap2a	1	0.052583477	-0.544655376	0	0.134	1	0.09328793	-0.414625198	0.056	0.171	0.09328793	0.102401933
654	ENSDARG00000059057	atpv0e2	1	0.001155357	-0.66440661	0.32	0.746	0.56227292	2.55E-05	-0.844062221	0.25	0.709	0.001155357	5.10E-05
655	ENSDARG00000059070	gars	1	0.014252738	-0.525801032	0	0.201	1	0.013081608	-0.487137768	0	0.152	0.014252738	0.025992088
656	ENSDARG00000059150	tmem107	1	0.042010498	0.755314752	0.2	0.086	1	0.172309079	0.605965222	0.139	0.076	0.172309079	0.082256113
657	ENSDARG00000059267	hoxd11a	1	0.021514123	0.774266669	0.12	0.029	0.000448358	2.03E-08	1.344676042	0.25	0.013	0.021514123	4.07E-08
658	ENSDARG00000059274	hoxd9a	1	0.00467738	1.029996615	0.12	0.019	1	7.63E-05	1.313112288	0.222	0.038	0.00467738	0.000152657
659	ENSDARG00000059279	tfap2a	1	0.285986535	0.403859324	0.04	0.115	1	0.314125979	-0.575941631	0.056	0.114	0.314125979	0.490184772
660	ENSDARG00000059298	spcs1	1	0.009253078	-0.536403379	0.12	0.435	1	0.003899172	-0.555058897	0.083	0.354	0.009253078	0.00778314
661	ENSDARG00000059311	dpysl5b	1	0.181032543	-0.401623554	0.12	0.249	1	0.015632294	-0.718524074	0.028	0.196	0.181032543	0.03102022
662	ENSDARG00000059323	rpn1	1	0.025140352	-0.510768068	0.04	0.249	1	0.039945796	-0.259041459	0.056	0.215	0.039945796	0.049648666
663	ENSDARG00000059337	tgif1	1	0.121899319	0.454506075	0.24	0.139	1	0.001607821	1.09197421	0.361	0.171	0.121899319	0.003213057
664	ENSDARG00000059473	kank4	1	0.068897389	-0.359491397	0	0.12	1	0.032626421	-0.421521092	0.028	0.171	0.068897389	0.064188358
665	ENSDARG00000059485	emb	1	0.048027748	-0.550949848	0	0.139	1	0.018130106	-0.408841593	0	0.139	0.048027748	0.035931511
666	ENSDARG00000059646	nt5dc2	1	0.23681713	0.547690405	0.2	0.134	1	0.628696598	0.331130034	0.167	0.152	0.628696598	0.417551907
667	ENSDARG00000059654	eif3ba	1	0.002165276	-0.731373251	0.12	0.488	1	0.000843245	-0.607909828	0.139	0.506	0.002165276	0.001685779
668	ENSDARG00000059853	manbal	1	0.761369227	0.252021278	0.12	0.11	1	0.455169986	0.379341555	0.139	0.108	0.761369227	0.703160255
669	ENSDARG00000059906	sdc4	1	0.223284869	-0.454161556	0.08	0.182	1	0.078556663	-0.416543361	0.056	0.177	0.223284869	0.150942178
670	ENSDARG00000060036	aimp1	1	0.056420171	-0.298120242	0.04	0.206	1	0.013081608	-0.512016859	0	0.152	0.056420171	0.025992088
671	ENSDARG00000060113	znf395a	1	0.067827459	0.681163726	0.4	0.297	1	0.065023554	0.620012421	0.361	0.278	0.067827459	0.125819045
672	ENSDARG00000060115	lrrn1	1	0.163967517	-0.379216424	0.08	0.201	1	0.005686074	-0.858797185	0	0.184	0.163967517	0.011339817
673	ENSDARG00000060222	scn1ba	1	0.210039498	-0.2795462	0.12	0.249	1	0.121419623	-0.543135366	0.083	0.196	0.210039498	0.228096522
674	ENSDARG00000060309	srgap3	1	0.16834032	-0.310387228	0.12	0.263	1	0.056331437	-0.418555636	0.111	0.278	0.16834032	0.109489644
675	ENSDARG00000060316	cish	1	0.101167164	-0.39461762	0.04	0.172	1	0.013081608	-0.569472423	0	0.152	0.101167164	0.025992088
676	ENSDARG00000060434	map1b	1	0.257617186	-0.286627038	0.12	0.234	1	0.012008156	-0.551093764	0.028	0.209	0.257617186	0.023872115
677	ENSDARG00000060457	pmp22b	1	0.00280324	-1.21944711	0.04	0.344	0.397848879	1.80E-05	-1.520890062	0	0.373	0.00280324	3.61E-05
678	ENSDARG00000060610	pcdh7b	1	0.117367259	-0.51661459	0.04	0.158	1	0.272236694	-0.287432029	0.083	0.158	0.272236694	0.220959445
679	ENSDARG00000060637	clstn2	1	0.059591391	-0.46141819	0.04	0.201	1	0.067992744	-0.593085258	0.028	0.139	0.067992744	0.115631648
680	ENSDARG00000060639	apba2b	1	0.034123164	-0.551232808	0.04	0.23	1	0.599610278	0.33996275	0.194	0.177	0.599610278	0.067081938
681	ENSDARG00000060679	kdm1a	1	0.008497929	0.689297394	0.48	0.321	1	0.035273172	0.75741701	0.361	0.247	0.035273172	0.016923644
682	ENSDARG00000060711	sv2bb	1	0.093992412	-0.313392669	0.04	0.177	1	0.034506156	-0.29251197	0	0.114	0.093992412	0.067821638
683	ENSDARG00000060767	smg7	1	0.098129721	-0.400331515	0.04	0.172	1	0.483393875	0.321820778	0.111	0.082	0.483393875	0.186629999
684	ENSDARG00000060854	kctd3	1	0.456360222	0.309509893	0.2	0.158	1	0.724722062	0.384725844	0.111	0.101	0.724722062	0.704455792
685	ENSDARG00000061048	ranbp9	1	0.909533738	0.282321062	0.16	0.196	1	0.029932553	0.874125551	0.278	0.158	0.909533738	0.058969148
686	ENSDARG00000061081	arpp21	1	0.027674598	-1.040529987	0	0.167	1	0.02085257	-0.859617512	0.028	0.184	0.027674598	0.04127031
687	ENSDARG00000061099	nfasca	1	0.154110821	-0.284238414	0.08	0.215	1	0.001539122	-1.058736528	0.028	0.285	0.154110821	0.003075876
688	ENSDARG00000061478	igf2bp1	1	0.037798579	0.458471714	0.48	0.368	1	0.211163853	0.515931653	0.389	0.367	0.211163853	0.074168426
689	ENSDARG00000061479	thsd7aa	1	0.027674598	-0.615289216	0	0.167	1	0.1265765	-0.259273312	0.056	0.158	0.1265765	0.054583312
690	ENSDARG00000061525	slka	1	0.015694164	-0.771031318	0	0.196	1	0.022341885	-0.596599261	0.028	0.184	0.022341885	0.031142021
691	ENSDARG00000061647	nrxn1a	1	0.007340557	-0.761263024	0.12	0.431	1	0.002027934	-0.791688758	0.111	0.418	0.007340557	0.004051756
692	ENSDARG00000061817	kif1aa	1	0.028868652	-0.611590289	0.12	0.354	0.758945452	3.44E-05	-1.124240899	0	0.354	0.028868652	6.88E-05
693	ENSDARG00000061854	lman2	1	0.027674598	-0.546919513	0	0.167	1	0.00796063	-0.477073325	0	0.171	0.027674598	0.015857889
694	ENSDARG00000061918	cplx2	1	0.004749163	-0.783032239	0	0.254	1	0.05840213	-0.373709264	0.111	0.272	0.05840213	0.009475771
695	ENSDARG00000062109	shdb	1	0.042071473	0.534852679	0.16	0.057	1	0.006536421	0.802591789	0.194	0.063	0.042071473	0.013030117
696	ENSDARG00000062326	hmgn7	1	0.091507251	-0.330552041	0.6	0.837	1	0.026784652	-0.310221354	0.528	0.81	0.091507251	0.052851886
697	ENSDARG00000062359	scn3b	1	0.287828016	0.423303799	0.12	0.067	1	0.025045338	-0.402497219	0	0.127	0.287828016	0.049463407
698	ENSDARG00000062797	nell2b	1	0.158159035	-0.521938714	0.12	0.258	1	0.131250303	-0.428422067	0.111	0.234	0.158159035	0.245273963
699	ENSDARG00000063218	ppm1la	1	0.0025211	-0.956124581	0	0.282	1	0.004514245	-0.505330286	0.083	0.348	0.004514245	0.005035844
700	ENSDARG00000063344	fam162a	1	0.014252738	-0.609202604	0	0.201	1	0.023374877	-0.365134321	0.056	0.234	0.023374877	0.028302335
701	ENSDARG00000063895	mt-nd1	1	0.175640117	-0.309556162	0.36	0.608	1	0.009204852	-0.472741688	0.361	0.677	0.175640117	0.018324974
702	ENSDARG00000063899	mt-nd2	1	0.062078145	-0.423724141	0.4	0.708	1	0.000541833	-0.705989295	0.361	0.766	0.062078145	0.001083372
703	ENSDARG00000063905	mt-co1	1	0.092441932	-0.400284053	0.6	0.861	1	0.00042692	-0.721303577	0.556	0.861	0.092441932	0.000853658
704	ENSDARG00000063911	mt-atp6	1	0.002074315	-0.537558246	0.64	0.928	1	0.002361649	-0.509281474	0.722	0.886	0.002361649	0.004144327
705	ENSDARG00000063912	mt-co3	1	0.010503478	-0.328820443	0.96	0.976	1	0.010153714	-0.384353099	0.972	0.975	0.010503478	0.020204329
706	ENSDARG00000063914	mt-nd3	1	0.002826349	-0.833516078	0.08	0.421	1	0.117422309	-0.254274717	0.194	0.361	0.117422309	0.005644711
707	ENSDARG00000063917	mt-nd4	1	0.000132129	-0.74259809	0.12	0.617	1	0.034928593	-0.319735078	0.417	0.69	0.034928593	0.000264241
708	ENSDARG00000063921	mt-nd5	1	0.129794388	-0.306992245	0.04	0.158	1	0.016993252	-0.442596999	0.028	0.196	0.129794388	0.033697733
709	ENSDARG00000063924	mt-cyb	1	0.015682696	-0.46979651	0.68	0.89	1	0.000488583	-0.647441091	0.556	0.892	0.015682696	0.000976926
710	ENSDARG00000067717	tomm7	1	0.023459982	-0.450046689	0.04	0.254	1	0.012139299	-0.292234406	0.083	0.316	0.023459982	0.024131234
711	ENSDARG00000068187	spg7	1	0.082409009	-0.408262407	0	0.11	1	0.033512702	-0.397978157	0.028	0.171	0.082409009	0.065902302
712	ENSDARG00000068291	TMEM208	1	0.022951857	-0.503349922	0	0.177	1	0.032626421	-0.355659024	0.028	0.171	0.032626421	0.045376927
713	ENSDARG00000068582	rnf44	1	0.09712795	0.319349464	0.48	0.416	1	0.235620511	0.441015858	0.444	0.475	0.235620511	0.184822061
714	ENSDARG00000068708	ifrd1	1	0.0025211	-0.877654187	0	0.282	1	0.016257445	-0.452382883	0.056	0.241	0.016257445	0.005035844
715	ENSDARG00000068820	h2afva	1	0.08019366	-0.320352678	0.12	0.316	1	0.011635551	-0.33583849	0.111	0.361	0.08019366	0.023135716
716	ENSDARG00000068833	dclre1b	1	0.739638124	0.415828181	0.12	0.11	1	0.734713355	0.337670892	0.139	0.133	0.739638124	0.929622996
717	ENSDARG00000068868	nap1l4b	1	0.861883452	0.387044543	0.16	0.172	1	0.0034021	-0.539916482	0	0.203	0.861883452	0.006792626
718	ENSDARG00000068886	mrpl14	1	0.018998592	-0.606057525	0	0.187	1	0.0034021	-0.575938305	0	0.203	0.018998592	0.006792626
719	ENSDARG00000068893	mettl5	1	0.178477314	-0.277245335	0.04	0.139	1	0.013081608	-0.488910807	0	0.152	0.178477314	0.025992088
720	ENSDARG00000068995	h2afx1	1	0.20290048	-0.267081907	0.8	0.895	0.040926507	1.86E-06	-0.779985994	0.583	0.892	0.20290048	3.71E-06
721	ENSDARG00000068996	hist2h2l	1	0.012842015	-0.630877643	0.24	0.555	1	0.001933256	-0.566113553	0.278	0.633	0.012842015	0.003862775
722	ENSDARG00000069090	atp6v0d1	1	0.000808729	-0.665275251	0.08	0.483	1	0.000620888	-0.723860321	0.083	0.418	0.000808729	0.00124139
723	ENSDARG00000069122	si:ch211-216l23.2	1	0.090109048	-0.391360697	0	0.105	1	0.362826035	0.385187059	0.139	0.095	0.362826035	0.172098455
724	ENSDARG00000069196	ebf1b	1	0.037658917	0.464402219	0.12	0.033	1	0.013350306	0.784715445	0.139	0.038	0.037658917	0.026522381
725	ENSDARG00000069286	ndufaf2	1	0.62634644	0.378696415	0.12	0.1	1	0.020088539	0.673100835	0.194	0.076	0.62634644	0.03977353
726	ENSDARG00000069422	nhp2	1	0.673343958	0.31909944	0.12	0.1	1	0.023922837	-0.362843061	0.028	0.184	0.673343958	0.047273371
727	ENSDARG00000069619	atf7ip	1	0.618737786	0.436494516	0.2	0.297	1	0.143062716	0.3585057	0.417	0.373	0.618737786	0.265658491
728	ENSDARG00000069763	etv5a	1	0.025208683	-0.617898857	0	0.172	1	0.096524458	-0.285107442	0.028	0.127	0.096524458	0.049781888
729	ENSDARG00000069774	flot2b	1	0.157350358	-0.346018012	0.24	0.44	1	0.002080753	-0.576575344	0.111	0.418	0.157350358	0.004157176
730	ENSDARG00000069796	znf1124	1	0.26615686	0.483445148	0.2	0.139	1	0.541319685	0.366801283	0.194	0.177	0.541319685	0.461474245
731	ENSDARG00000069846	zgc:162944	1	0.082409009	-0.373807479	0	0.11	1	0.040470641	-0.295308518	0	0.108	0.082409009	0.079303409
732	ENSDARG00000070019	taf15	1	0.020887055	-0.565729864	0	0.182	1	0.002464946	-0.46520086	0.028	0.272	0.020887055	0.004923817
733	ENSDARG00000070083	atp5f1b	1	8.33E-05	-0.863184588	0.44	0.842	1	0.002514276	-0.472310505	0.472	0.829	0.002514276	0.000166642
734	ENSDARG00000070155	tuba8l3	1	0.007144699	-1.224393944	0	0.234	1	0.001626683	-1.077299246	0.028	0.278	0.007144699	0.00325072
735	ENSDARG00000070161	vamp3	1	0.068897389	-0.414312775	0	0.12	1	0.013243355	-0.37298476	0.028	0.209	0.068897389	0.026311324
736	ENSDARG00000070162	stox2a	1	0.441243659	0.374352864	0.16	0.12	1	0.090400254	0.493331762	0.167	0.082	0.441243659	0.172628302
737	ENSDARG00000070266	spock3	1	0.005795483	-0.791556947	0.2	0.55	1	0.002446004	-0.717277009	0.194	0.494	0.005795483	0.004886024
738	ENSDARG00000070339	hoxc3a	1	0.288627634	0.419061036	0.16	0.1	1	0.620894729	0.350047473	0.139	0.12	0.620894729	0.493949356
739	ENSDARG00000070348	hoxc10a	1	0.0130401	0.482274284	0.12	0.024	0.008781687	3.98E-07	0.85259599	0.194	0.006	0.0130401	7.96E-07
740	ENSDARG00000070437	rpl22	1	0.00016805	0.491415975	1	0.933	1	0.001777254	0.304327204	0.972	0.93	0.001777254	0.000336071
741	ENSDARG00000070472	arf5	1	0.427176697	0.408072902	0.32	0.316	1	0.483958968	0.41564605	0.333	0.348	0.483958968	0.671873464
742	ENSDARG00000070475	khdrbs1b	1	0.502826574	0.362686063	0.2	0.172	1	0.034228524	-0.453679633	0.056	0.215	0.502826574	0.067285455
743	ENSDARG00000070491	hpcal4	1	0.018998592	-0.814277805	0	0.187	1	0.009403656	-0.699721235	0	0.165	0.018998592	0.018718884
744	ENSDARG00000070498	phyhiplb	1	0.112197559	-0.252062904	0.04	0.167	1	0.072532649	-0.307303555	0.028	0.139	0.112197559	0.139804313
745	ENSDARG00000070537	stmn2b	1	0.000180289	-1.438082894	0.04	0.445	0.793974715	3.60E-05	-0.99360842	0.056	0.456	0.000180289	7.20E-05
746	ENSDARG00000070682	sdf4	1	0.15385998	-0.287444444	0.08	0.211	1	0.123505673	-0.294888893	0.028	0.114	0.15385998	0.231757695
747	ENSDARG00000070686	cdipt	1	0.013965313	-0.773152771	0.04	0.273	1	0.002187683	-0.636509351	0.028	0.272	0.013965313	0.004370579
748	ENSDARG00000070723	ndufa9a	1	0.011324795	-0.431327735	0.04	0.292	1	0.015550451	-0.296525793	0.083	0.304	0.015550451	0.022521339
749	ENSDARG00000070824	ndufb5	1	0.000318562	-1.023352301	0	0.368	1	0.000977777	-0.604873795	0.056	0.354	0.000977777	0.000637022
750	ENSDARG00000070835	tnnc2	1	0.014627023	0.629283433	0.6	0.45	1	0.151477832	0.273185923	0.417	0.367	0.151477832	0.029040096
751	ENSDARG00000070844	gamt	1	0.246062802	0.488549159	0.28	0.215	1	0.001901418	0.756453936	0.417	0.215	0.246062802	0.003799221
752	ENSDARG00000070849	rps15	1	0.000132448	0.437356378	1	0.957	5.18E-05	2.35E-09	0.524377672	1	0.962	0.000132448	4.70E-09
753	ENSDARG00000070922	cnbpb	1	0.001650073	0.382374346	0.88	0.78	1	0.015382739	0.447805088	0.778	0.728	0.015382739	0.003297423
754	ENSDARG00000070981	ash1l	1	0.617163796	0.52768511	0.2	0.187	1	0.719767258	0.25043763	0.139	0.127	0.719767258	0.853436441
755	ENSDARG00000070985	mrps21	1	0.068897389	-0.309211386	0	0.12	1	0.034506156	-0.320220618	0	0.114	0.068897389	0.067821638
756	ENSDARG00000071011	cdk5r2a	1	0.068561567	-0.544585687	0.08	0.254	1	0.143437937	-0.324051907	0.111	0.234	0.143437937	0.132422446
757	ENSDARG00000071026	mllt11	1	0.009516469	-0.495629494	0.2	0.55	1	0.00163585	-0.803828684	0.194	0.5	0.009516469	0.003269024
758	ENSDARG00000071046	bbip1	1	0.068897389	-0.333064245	0	0.12	1	0.045517117	-0.275363403	0.028	0.158	0.068897389	0.088962425
759	ENSDARG00000071060	naa10	1	0.011543868	-0.529854313	0.08	0.359	1	0.020871229	-0.25112791	0.139	0.386	0.020871229	0.022954475
760	ENSDARG00000071203	sptssa	1	0.017272048	-0.564364557	0	0.191	1	0.00796063	-0.447763983	0	0.171	0.017272048	0.015857889
761	ENSDARG00000071209	oprl1	1	0.043852666	-0.659218962	0	0.144	1	0.094103192	-0.407264108	0.028	0.127	0.094103192	0.085782275
762	ENSDARG00000071224	si:ch211-133n4.4	1	0.090828782	-0.363887969	0.24	0.493	1	9.05E-05	-0.82075545	0.111	0.513	0.090828782	0.000180943
763	ENSDARG00000071336	mif	1	0.017386056	-0.503146165	0.04	0.268	1	0.005487454	-0.51184487	0.056	0.291	0.017386056	0.010944797
764	ENSDARG00000071403	oaz1a	1	0.000119697	-0.874723845	0.36	0.78	1	0.000716754	-0.636302835	0.472	0.785	0.000716754	0.000239379
765	ENSDARG00000071492	fbxo45	1	0.068897389	-0.403566833	0	0.12	1	0.018130106	-0.493569173	0	0.139	0.068897389	0.035931511
766	ENSDARG00000071578	si:ch211-222k6.3	1	0.030368184	-0.610310182	0	0.163	1	0.034506156	-0.409076878	0	0.114	0.034506156	0.059814141
767	ENSDARG00000071673	ctdspla	1	0.121899319	-0.280524611	0.04	0.163	1	0.201146714	0.554298372	0.222	0.165	0.201146714	0.228939195
768	ENSDARG00000071860	nrn1a	1	0.004805964	-0.873305856	0.08	0.383	1	0.002498112	-0.568148522	0.111	0.424	0.004805964	0.004989984
769	ENSDARG00000073857	klf7a	1	0.016062373	-0.708661402	0.04	0.268	1	0.044330295	-0.320756009	0.028	0.158	0.044330295	0.031866746
770	ENSDARG00000074030	myt1a	1	0.100146272	-0.386968943	0.04	0.172	1	0.477044714	0.358141878	0.194	0.165	0.477044714	0.190263269
771	ENSDARG00000074057	calm3b	1	0.04977098	-0.370647949	0.44	0.751	1	0.17738493	-0.261416526	0.528	0.709	0.17738493	0.09706481
772	ENSDARG00000074245	spen	1	0.331398813	0.427616269	0.28	0.239	1	0.075363269	0.708384268	0.333	0.253	0.331398813	0.145046916
773	ENSDARG00000074271	wrb	1	0.021704123	-0.612491141	0.04	0.254	1	0.017523589	-0.400100365	0.056	0.247	0.021704123	0.034740102
774	ENSDARG00000074552	ndufs7	1	0.029840589	-0.431820611	0.16	0.44	1	0.014025534	-0.33858755	0.139	0.392	0.029840589	0.027854353
775	ENSDARG00000074667	akt1s1	1	0.00226922	0.672160621	0.6	0.407	1	0.00142037	0.850183326	0.528	0.386	0.00226922	0.002838723
776	ENSDARG00000074671	nptx1l	1	0.03160417	-1.127859894	0.04	0.23	1	0.037543259	-0.83380535	0.028	0.165	0.037543259	0.062209517
777	ENSDARG00000074686	oga	1	0.102212606	0.606009931	0.2	0.105	1	0.12506739	-0.267111401	0.028	0.114	0.12506739	0.193977796
778	ENSDARG00000074860	slc5a7a	1	0.090109048	-0.531313457	0	0.105	1	0.018130106	-0.782928885	0	0.139	0.090109048	0.035931511
779	ENSDARG00000074869	si:ch1073-291c23.2	1	0.020887055	-0.650340902	0	0.182	1	0.010963787	-0.466109748	0.028	0.215	0.020887055	0.021807369
780	ENSDARG00000075043	si:dkeyp-123h10.2	1	0.213344303	0.292399299	0.12	0.057	1	0.125977131	0.577881435	0.167	0.089	0.213344303	0.236084025
781	ENSDARG00000075281	tbc1d30	1	0.826046818	0.338942253	0.12	0.115	1	0.648383898	0.351670983	0.111	0.095	0.826046818	0.876366117
782	ENSDARG00000075542	zfhx4	1	0.031894557	-0.652288066	0.04	0.234	1	0.103602336	-0.46259879	0.111	0.241	0.103602336	0.062771851
783	ENSDARG00000075559	ppm1g	1	0.052954471	-0.401970323	0.04	0.206	1	0.05026558	-0.384512471	0.028	0.152	0.052954471	0.098004531
784	ENSDARG00000075718	rpz5	1	0.030368184	-0.834722198	0	0.163	1	0.002400324	-0.989163551	0	0.215	0.030368184	0.004794886
785	ENSDARG00000076290	calr	1	0.000261771	-1.253901535	0.04	0.435	1	0.102532804	-0.297898332	0.139	0.297	0.102532804	0.000523474
786	ENSDARG00000076351	brinp3a.1	1	0.152776315	0.405978272	0.12	0.053	1	0.016746828	0.497614125	0.139	0.038	0.152776315	0.033213201
787	ENSDARG00000076532	si:ch211-222l21.1	1	0.503805993	-0.288324879	0.68	0.67	1	0.092651838	-0.487150153	0.5	0.658	0.503805993	0.176719314
788	ENSDARG00000076618	tm2d3	1	0.010639307	-0.646042305	0	0.215	1	0.005686074	-0.567758482	0	0.184	0.010639307	0.011339817
789	ENSDARG00000076836	gpx4b	1	0.0107279	-0.56635382	0.12	0.421	0.796699692	3.61E-05	-0.751787248	0.056	0.462	0.0107279	7.22E-05
790	ENSDARG00000076895	flrt3	1	0.030368184	-0.669999663	0	0.163	1	0.444028615	0.279009164	0.139	0.101	0.444028615	0.059814141
791	ENSDARG00000077045	scg5	1	0.007418511	-0.689764889	0.12	0.431	1	0.000278808	-0.823727036	0.028	0.342	0.007418511	0.000557538
792	ENSDARG00000077126	snrnp70	1	0.042531189	-0.469188388	0.04	0.22	1	0.0034021	-0.593184426	0	0.203	0.042531189	0.006792626
793	ENSDARG00000077226	smarca4a	1	0.012936543	-0.671080871	0	0.206	1	0.006731716	-0.632287603	0	0.177	0.012936543	0.013418115
794	ENSDARG00000077515	letm2	1	0.052583477	-0.505749088	0	0.134	1	0.00796063	-0.497994477	0	0.171	0.052583477	0.015857889
795	ENSDARG00000077533	eif3f	1	0.033606713	-0.379298552	0.44	0.751	1	0.025364085	-0.304956894	0.472	0.722	0.033606713	0.050084832
796	ENSDARG00000077799	egr4	1	0.082409009	-0.813401949	0	0.11	1	0.082104164	-0.415374485	0.028	0.133	0.082409009	0.157467235
797	ENSDARG00000077817	cxxc4	1	0.062539198	0.563953654	0.24	0.12	1	0.143821011	0.444918758	0.139	0.07	0.143821011	0.121167244
798	ENSDARG00000077840	meis2a	1	0.009164585	0.684827767	0.36	0.163	0.828358462	3.76E-05	0.932619348	0.472	0.171	0.009164585	7.51E-05
799	ENSDARG00000078118	sinhcafl	1	0.026706369	0.718540697	0.28	0.139	1	0.035635675	1.048417289	0.194	0.089	0.035635675	0.052699509
800	ENSDARG00000078308	spry2	1	0.007039494	0.774301212	0.16	0.038	1	0.16607021	-0.273740314	0.028	0.101	0.16607021	0.014029433
801	ENSDARG00000078317	si:dkey-175m17.7	1	0.326549734	0.391994805	0.12	0.072	1	0.007397693	0.568802447	0.139	0.032	0.326549734	0.01474066
802	ENSDARG00000078500	dap3	1	0.156051348	-0.266817162	0.04	0.148	1	0.029406154	-0.368077341	0	0.12	0.156051348	0.057947586
803	ENSDARG00000078686	arl8a	1	0.000917545	-0.876020188	0.04	0.397	1	0.013183533	-0.476903431	0.083	0.304	0.013183533	0.001834248
804	ENSDARG00000078748	si:ch211-137a8.4	1	0.02566954	0.594142528	0.52	0.373	1	0.002405333	0.932439839	0.5	0.335	0.02566954	0.004804881
805	ENSDARG00000078768	abhd15a	1	0.012936543	-0.914426446	0	0.206	1	0.005686074	-0.76148327	0	0.184	0.012936543	0.011339817
806	ENSDARG00000078785	tmem258	1	0.009824339	-0.515239219	0.12	0.431	1	0.021243844	-0.303812012	0.167	0.424	0.021243844	0.01955216
807	ENSDARG00000078854	tusc3	1	0.000766403	-0.975636927	0.04	0.402	1	0.000426526	-0.794981967	0.056	0.38	0.000766403	0.00085287
808	ENSDARG00000078929	abhd16a	1	0.027674598	-0.654693286	0	0.167	1	0.032626421	-0.445292914	0.028	0.171	0.032626421	0.054583312
809	ENSDARG00000079161	bsnb	1	0.057554397	-0.475744684	0	0.129	1	0.752945432	0.289807903	0.111	0.101	0.752945432	0.111796285
810	ENSDARG00000079283	si:ch211-247j9.1	1	0.001714658	0.798186335	0.16	0.029	1	0.000453525	0.918348165	0.167	0.025	0.001714658	0.000906844
811	ENSDARG00000079391	mrpl42	1	0.70972778	0.316665633	0.16	0.225	1	0.880948509	0.281317031	0.194	0.215	0.880948509	0.915742038
812	ENSDARG00000079516	cisd1	1	0.070724125	-0.406033295	0.04	0.191	1	0.0449204	-0.36165108	0.028	0.158	0.070724125	0.087822958
813	ENSDARG00000079586	gabrb2	1	0.040741108	-0.584586223	0.04	0.22	1	0.011096705	-0.803156903	0	0.158	0.040741108	0.022070273
814	ENSDARG00000079632	si:dkey-28b4.7	1	0.032368483	-0.359512343	0.12	0.373	1	0.173697235	0.509649047	0.389	0.367	0.173697235	0.063689247
815	ENSDARG00000086288	scg3	1	0.032513808	-0.433502129	0.2	0.478	0.065099313	2.95E-06	-1.249431193	0.028	0.475	0.032513808	5.90E-06
816	ENSDARG00000086327	srrm4	1	0.106132363	0.491457201	0.2	0.1	1	0.579805844	0.266918775	0.139	0.114	0.579805844	0.201000647
817	ENSDARG00000086753	gb:bc139872	1	0.01353892	-0.570390133	0.08	0.344	1	0.000318387	-0.759124772	0.056	0.386	0.01353892	0.000636673
818	ENSDARG00000086819	scn1laa	1	0.022951857	-0.737657203	0	0.177	1	0.002859535	-0.852902923	0	0.209	0.022951857	0.005710893
819	ENSDARG00000086842	dap1b	1	0.000483949	0.526460951	0.92	0.799	1	0.007042393	0.437806696	0.861	0.753	0.007042393	0.000967665
820	ENSDARG00000086881	ier2b	1	0.00428101	-1.172989306	0	0.258	1	0.006472953	-0.742080424	0.028	0.228	0.006472953	0.008543693
821	ENSDARG00000086917	crygm2d2	1	0.079418413	0.68931653	0.28	0.158	1	0.040384435	0.305672305	0.722	0.741	0.079418413	0.079137968
822	ENSDARG00000087247	kcnab2a	1	0.104536454	-0.577370822	0.04	0.167	1	0.034506156	-0.67198555	0	0.114	0.104536454	0.067821638
823	ENSDARG00000087303	cebpd	1	0.005183449	-1.021833804	0.08	0.378	0.512774741	2.32E-05	-1.414295542	0.056	0.449	0.005183449	4.65E-05
824	ENSDARG00000087640	nsfl1c	1	0.015694108	-0.614073421	0	0.196	1	0.00796063	-0.473955692	0	0.171	0.015694108	0.015857889
825	ENSDARG00000087779	pum3	1	0.237957429	0.384353946	0.16	0.091	1	0.047449001	-0.356543547	0	0.101	0.237957429	0.092646594
826	ENSDARG00000087927	nudt9	1	0.025208683	-0.581616332	0	0.172	1	0.052288945	-0.293684346	0.028	0.152	0.052288945	0.049781888
827	ENSDARG00000088178	tp53inp2	1	0.086683245	-0.251535913	0.08	0.249	1	0.962107497	0.460113855	0.194	0.228	0.962107497	0.165852504
828	ENSDARG00000088805	nes	1	0.073867038	-0.508368921	0.04	0.187	1	0.007161848	-0.781627749	0.028	0.228	0.073867038	0.014272404
829	ENSDARG00000089109	bcl2b	1	0.014335664	-0.696849144	0.12	0.397	1	0.002323434	-0.435558706	0.056	0.329	0.014335664	0.00464147
830	ENSDARG00000089212	htr3a	1	0.036521172	-1.308121312	0	0.153	1	0.025045338	-1.308725685	0	0.127	0.036521172	0.049463407
831	ENSDARG00000089223	ngfrb	1	0.062978448	-0.394913608	0	0.124	1	0.025045338	-0.388642163	0	0.127	0.062978448	0.049463407
832	ENSDARG00000089382	zgc:158463	1	0.781604591	0.29063991	0.36	0.426	1	0.818337276	0.288304221	0.278	0.367	0.818337276	0.952303445
833	ENSDARG00000089418	si:dkey-164f24.2	1	0.686396158	0.263254657	0.12	0.1	1	0.040470983	-0.613889977	0	0.108	0.686396158	0.079304066
834	ENSDARG00000089456	men1	1	0.076837144	0.605334632	0.16	0.067	1	0.011540646	0.652773117	0.167	0.051	0.076837144	0.022948105
835	ENSDARG00000089877	si:dkeyp-75h12.5	1	0.005702621	-0.653990999	0.36	0.713	1	0.010346183	-0.497502903	0.417	0.69	0.010346183	0.011372722
836	ENSDARG00000090035	rtn4r	1	0.01749459	-0.84633332	0.08	0.325	1	0.026201069	-0.395632027	0.083	0.272	0.026201069	0.034683119
837	ENSDARG00000090190	bcam	1	0.166038831	-0.494795583	0.12	0.254	1	0.011060973	-0.401233621	0.111	0.354	0.166038831	0.021999601
838	ENSDARG00000090268	krtt1c19e	1	0.674754579	0.460152967	0.32	0.344	1	0.017111128	0.601260907	0.583	0.494	0.674754579	0.033929465
839	ENSDARG00000090386	cd3eap	1	0.062978448	-0.390384912	0	0.124	1	0.109191537	-0.275577327	0.028	0.12	0.109191537	0.121990611
840	ENSDARG00000090428	ctrb1	1	0.381658109	0.283390302	0.4	0.373	1	0.755970222	0.313264605	0.306	0.335	0.755970222	0.617653306
841	ENSDARG00000090454	gnb1a	1	0.168786148	-0.272891327	0.56	0.713	1	0.006637236	-0.388101343	0.417	0.696	0.168786148	0.013230419
842	ENSDARG00000090552	si:dkey-7j14.6	1	0.193643358	-0.272428955	0.04	0.134	1	0.00796063	-0.49769512	0	0.171	0.193643358	0.015857889
843	ENSDARG00000090600	si:ch211-213a13.1	1	0.001818768	-0.895209511	0	0.297	1	0.060043466	-0.46586217	0.056	0.19	0.060043466	0.003634228
844	ENSDARG00000090697	eif3ea	1	0.003994902	-0.706485526	0.24	0.608	1	0.037110257	-0.357662031	0.333	0.601	0.037110257	0.007973844
845	ENSDARG00000090912	npc2	1	0.151275639	-0.307516654	0.08	0.211	1	0.011210121	-0.524239274	0.056	0.259	0.151275639	0.022294574
846	ENSDARG00000091317	hunk	1	0.001557247	0.689781878	0.2	0.043	0.48017599	2.18E-05	1.078910821	0.222	0.032	0.001557247	4.35E-05
847	ENSDARG00000091683	cnrip1a	1	0.043852666	-0.469052866	0	0.144	1	0.005445293	-0.517787343	0.028	0.241	0.043852666	0.010860935
848	ENSDARG00000091831	ddx27	1	0.197414426	-0.339512252	0.04	0.134	1	0.897789955	0.256387466	0.111	0.114	0.897789955	0.355856396
849	ENSDARG00000092033	si:dkey-239h2.3	1	0.019659703	0.728411497	0.4	0.225	1	0.344607096	0.323340707	0.278	0.222	0.344607096	0.038932902
850	ENSDARG00000092359	si:dkeyp-113d7.10	1	0.730850069	0.305217014	0.12	0.105	1	0.116915545	0.505923123	0.194	0.114	0.730850069	0.220161846
851	ENSDARG00000092467	si:ch73-46j18.5	1	0.000318563	-1.249719822	0	0.368	1	0.09161262	-0.342408164	0.194	0.373	0.09161262	0.000637025
852	ENSDARG00000092609	aup1	1	0.691759236	0.441083574	0.12	0.105	1	0.107819765	-0.308823222	0.028	0.12	0.691759236	0.204014429
853	ENSDARG00000092610	lamp1b	1	0.006457588	-0.874374639	0	0.239	1	0.189304105	-0.330588626	0.111	0.215	0.189304105	0.012873475
854	ENSDARG00000092659	ppp3r1a	1	0.266441421	-0.261914382	0.28	0.455	1	0.030148689	-0.3404442	0.167	0.411	0.266441421	0.059388435
855	ENSDARG00000092798	ppib	1	0.01315489	-0.423408845	0.16	0.493	1	0.000733349	-0.689463791	0.139	0.494	0.01315489	0.00146616
856	ENSDARG00000092970	tmsb2	1	0.00234186	-0.832027656	0.2	0.565	1	8.69E-05	-0.917886476	0.167	0.582	0.00234186	0.00017387
857	ENSDARG00000093022	selenoh	1	0.530278408	0.330304703	0.2	0.172	1	0.040383288	-0.291457129	0.083	0.259	0.530278408	0.079135767
858	ENSDARG00000093058	STMP1	1	0.001303001	-0.95338568	0	0.311	1	0.009587097	-0.559202429	0.083	0.31	0.009587097	0.002604304
859	ENSDARG00000093064	SMIM18	1	0.048434641	-0.616025225	0.08	0.268	1	0.000979586	-1.024208356	0	0.247	0.048434641	0.001958213
860	ENSDARG00000093382	uqcc3	1	0.017191325	-0.53569386	0.04	0.268	1	0.006797127	-0.475919774	0.056	0.285	0.017191325	0.013548053
861	ENSDARG00000093413	edil3a	1	0.104576622	-0.418275847	0.08	0.234	1	0.035313982	-0.677717901	0.083	0.247	0.104576622	0.069380887
862	ENSDARG00000093677	si:ch211-56a11.2	1	0.009640079	-0.977077646	0	0.22	1	0.000815239	-1.087849013	0	0.253	0.009640079	0.001629813
863	ENSDARG00000094300	nupr1a	1	0.006187313	-0.700985235	0.24	0.565	1	0.025128403	-0.427006633	0.278	0.532	0.025128403	0.012336344
864	ENSDARG00000094836	si:ch211-195b15.8	1	0.045671329	0.685481477	0.48	0.354	1	0.713008708	0.633498543	0.361	0.418	0.713008708	0.089256787
865	ENSDARG00000095157	zgc:163080	1	0.04002673	-0.554253098	0	0.148	1	0.096524458	-0.268514388	0.028	0.127	0.096524458	0.078451321
866	ENSDARG00000095451	si:ch211-196l7.4	1	0.168517483	0.351237186	0.72	0.718	1	0.0713609	0.401346623	0.722	0.785	0.168517483	0.137629421
867	ENSDARG00000095606	si:dkeyp-51f12.2	1	0.062978448	-0.437032137	0	0.124	1	0.034506156	-0.359922941	0	0.114	0.062978448	0.067821638
868	ENSDARG00000095896	pou3f3b	1	0.057317843	0.524313969	0.12	0.038	1	0.000411532	0.878264636	0.194	0.038	0.057317843	0.000822894
869	ENSDARG00000095897	atp5f1e	1	0.020689882	-0.288684509	0.28	0.612	1	0.000186913	-0.69311616	0.167	0.576	0.020689882	0.00037379
870	ENSDARG00000095908	sat1a.2	1	0.018708792	-0.681998495	0.04	0.258	1	0.0334142	-0.334936032	0.056	0.215	0.0334142	0.037067566
871	ENSDARG00000097236	si:ch73-147o17.1	1	0.030368184	-0.489893418	0	0.163	1	0.015407119	-0.398914209	0	0.146	0.030368184	0.03057686
872	ENSDARG00000097648	si:dkey-35i13.1	1	0.090385095	-0.784705648	0.04	0.172	1	0.37415953	0.572380547	0.194	0.146	0.37415953	0.172600724
873	ENSDARG00000097753	slirp	1	0.007144699	-0.68508419	0	0.234	1	0.024581877	-0.312405994	0.028	0.184	0.024581877	0.014238352
874	ENSDARG00000097897	sgip1a	1	0.977844723	0.254163955	0.16	0.187	1	0.043498616	-0.316472889	0.056	0.209	0.977844723	0.085105103
875	ENSDARG00000098017	pet100	1	0.079990477	-0.396995246	0.04	0.182	1	0.018130106	-0.395219412	0	0.139	0.079990477	0.035931511
876	ENSDARG00000098280	rbm5	1	0.153421382	0.485457989	0.24	0.148	1	0.45560292	0.372080132	0.167	0.133	0.45560292	0.283304644
877	ENSDARG00000098355	atp5pd	1	0.121550171	-0.31617834	0.32	0.569	1	0.000293331	-0.633979528	0.194	0.595	0.121550171	0.000586575
878	ENSDARG00000098368	aplp1	1	0.020557508	-0.552063665	0.24	0.531	0.732395973	3.32E-05	-0.892715765	0.083	0.506	0.020557508	6.64E-05
879	ENSDARG00000098466	ube2a	1	0.044861918	-0.311354651	0.04	0.22	1	0.012700901	-0.385222443	0.028	0.209	0.044861918	0.025240489
880	ENSDARG00000098574	srsf11	1	0.020931331	-0.501511233	0.04	0.258	1	0.00406656	-0.551316067	0.056	0.304	0.020931331	0.008116584
881	ENSDARG00000098588	gchfr	1	0.00673836	0.9100089	0.4	0.22	1	0.02096934	-0.646045125	0.111	0.316	0.02096934	0.013431315
882	ENSDARG00000098591	tubb2b	1	0.029310146	-0.486121758	0.44	0.713	1	0.23517877	-0.321588028	0.75	0.766	0.23517877	0.057761207
883	ENSDARG00000098652	pcdh11	1	0.34590395	0.551607713	0.16	0.105	1	0.000277401	0.987886454	0.278	0.076	0.34590395	0.000554726
884	ENSDARG00000098753	elmo1	1	0.017738539	0.879411181	0.44	0.311	1	0.565674024	0.513441141	0.306	0.31	0.565674024	0.035162423
885	ENSDARG00000098834	sox4b	1	0.058443693	0.653227481	0.12	0.038	1	0.052185365	0.496253522	0.167	0.07	0.058443693	0.101647418
886	ENSDARG00000098880	pclob	1	0.054171665	-0.740035146	0.04	0.201	1	0.072539885	-0.557330445	0.056	0.177	0.072539885	0.10540876
887	ENSDARG00000098936	kif5aa	1	0.1483388	-0.347643371	0.24	0.44	1	0.057000644	-0.252231026	0.194	0.405	0.1483388	0.110752215
888	ENSDARG00000098990	zgc:162858	1	0.066553505	-0.348847941	0.08	0.263	1	0.060154004	-0.377890659	0.083	0.234	0.066553505	0.116689504
889	ENSDARG00000099014	fxyd1	1	0.011574914	-1.354547932	0.04	0.278	1	6.45E-05	-2.136865448	0	0.335	0.011574914	0.000128987
890	ENSDARG00000099197	actc1b	1	7.09E-05	0.53259332	1	1	1	0.000136814	0.313603067	0.972	1	0.000136814	0.000141719
891	ENSDARG00000099203	atp1b2a	1	5.69E-05	-1.29823896	0.08	0.541	1	0.005086993	-0.67167039	0.194	0.494	0.005086993	0.000113735
892	ENSDARG00000099283	epb41a	1	0.558868016	0.275390029	0.48	0.536	1	0.042428546	0.576847384	0.528	0.481	0.558868016	0.08305691
893	ENSDARG00000099306	zgc:175088	1	0.10463507	-0.309771078	0.12	0.301	1	0.00220762	-0.767654048	0.056	0.316	0.10463507	0.004410367
894	ENSDARG00000099532	ubl3a	1	0.004975558	-0.744360924	0.04	0.325	1	0.002414994	-0.80324813	0.028	0.266	0.004975558	0.004824155
895	ENSDARG00000099624	chmp1b	1	0.023009988	-0.496426286	0.08	0.321	1	0.541236669	0.2993048	0.167	0.253	0.541236669	0.045490516
896	ENSDARG00000099635	akap8l	1	0.976510787	0.418553993	0.2	0.239	1	0.006781959	0.771456912	0.417	0.266	0.976510787	0.013517923
897	ENSDARG00000099664	selenof	1	0.002262808	-0.904063539	0	0.287	1	0.010659629	-0.431498558	0.028	0.215	0.010659629	0.004520495
898	ENSDARG00000099744	gap43	1	0.046268763	-0.869801847	0.28	0.474	1	0.058837344	-0.609405435	0.389	0.532	0.058837344	0.090396728
899	ENSDARG00000099865	hnrnpabb	1	0.056361923	-0.427487176	0.24	0.507	1	0.041185662	-0.297397481	0.278	0.538	0.056361923	0.080675065
900	ENSDARG00000100003	glulb	1	0.690625248	0.788485785	0.24	0.249	1	0.248962753	0.26187118	0.306	0.241	0.690625248	0.435943053
901	ENSDARG00000100129	brd3b	1	0.00042101	0.704153165	0.64	0.397	1	0.812465998	0.398251027	0.306	0.373	0.812465998	0.000841843
902	ENSDARG00000100170	pam	1	0.003415714	-0.805187147	0.04	0.344	1	0.000385	-1.03363445	0	0.278	0.003415714	0.000769853
903	ENSDARG00000100371	eef2b	1	0.000999317	-0.761449497	0.48	0.789	1	0.000820161	-0.639674916	0.5	0.81	0.000999317	0.001639649
904	ENSDARG00000100374	txnrd3	1	0.012936543	-0.685349189	0	0.206	1	0.005686074	-0.60284248	0	0.184	0.012936543	0.011339817
905	ENSDARG00000100481	smg6	1	0.00961455	0.810632404	0.28	0.115	1	0.039186511	0.524028128	0.222	0.108	0.039186511	0.019136661
906	ENSDARG00000100499	cpeb4b	1	0.023720563	-0.435091947	0.04	0.254	1	0.027724502	-0.330937766	0.083	0.272	0.027724502	0.046878461
907	ENSDARG00000100514	cfap20	1	0.121899319	-0.297206169	0.04	0.163	1	0.014904039	-0.390373834	0.028	0.203	0.121899319	0.029585947
908	ENSDARG00000100519	spop	1	0.117208833	0.419035921	0.2	0.105	1	0.743498754	0.291749977	0.111	0.101	0.743498754	0.220679756
909	ENSDARG00000100582	si:ch211-195b11.3	1	0.224378224	0.268214242	0.12	0.057	1	0.916728671	0.337636935	0.111	0.114	0.916728671	0.398410861
910	ENSDARG00000100585	coa3a	1	0.043852666	-0.430399377	0	0.144	1	0.018130106	-0.377247299	0	0.139	0.043852666	0.035931511
911	ENSDARG00000100742	reep5	1	0.017993556	-0.549654307	0.32	0.627	1	8.87E-05	-0.925242865	0.194	0.582	0.017993556	0.000177398
912	ENSDARG00000100825	calm3a	1	0.006814286	-0.566853142	0.24	0.608	0.213752705	9.69E-06	-1.020272319	0.111	0.57	0.006814286	1.94E-05
913	ENSDARG00000100908	lcor	1	0.39717077	0.368692834	0.2	0.153	1	0.009403656	-0.4625824	0	0.165	0.39717077	0.018718884
914	ENSDARG00000100971	fxyd6	1	0.030368184	-0.757514197	0	0.163	1	0.013081608	-0.561391649	0	0.152	0.030368184	0.025992088
915	ENSDARG00000100991	chrna3	1	0.062978448	-0.724616407	0	0.124	1	0.006731716	-0.980303481	0	0.177	0.062978448	0.013418115
916	ENSDARG00000101324	apoa1b	1	0.043856482	0.583064457	0.64	0.632	1	0.296923767	0.308563711	0.667	0.81	0.296923767	0.085789573
917	ENSDARG00000101606	rims2a	1	0.011735249	-0.694163662	0	0.211	1	0.0034021	-0.773666637	0	0.203	0.011735249	0.006792626
918	ENSDARG00000101619	minos1	1	0.023326123	-0.410656372	0.08	0.325	1	0.003946118	-0.562674975	0.028	0.253	0.023326123	0.007876664
919	ENSDARG00000101680	arl1	1	0.004227711	-0.536899331	0.04	0.34	1	0.014674628	-0.381204787	0.056	0.253	0.014674628	0.008437548
920	ENSDARG00000101713	scn2b	1	0.064933401	-0.482615062	0.04	0.196	1	0.091236955	-0.347246716	0.056	0.171	0.091236955	0.125650455
921	ENSDARG00000101844	mibp2	1	0.043369822	-0.3004604	0.52	0.775	1	0.004329428	-0.458505488	0.639	0.816	0.043369822	0.008640112
922	ENSDARG00000101915	pin1	1	0.025268785	-0.425811413	0.12	0.383	1	0.001465602	-0.3445739	0.056	0.348	0.025268785	0.002929057
923	ENSDARG00000101967	sult4a1	1	0.00683396	-0.68080127	0.12	0.435	1	0.075151634	-0.316975678	0.222	0.424	0.075151634	0.013621216
924	ENSDARG00000102047	mab21l1	1	0.002642088	-0.683850963	0.08	0.431	1	0.005672532	-0.795674083	0.139	0.386	0.005672532	0.005277196
925	ENSDARG00000102048	slc25a43	1	0.018039264	-0.599515749	0.04	0.263	1	0.032958081	-0.340842762	0.083	0.266	0.032958081	0.035753114
926	ENSDARG00000102051	mtbl	1	0.171001931	-0.263909262	0.12	0.268	1	0.080287541	-0.282078898	0.111	0.266	0.171001931	0.154128992
927	ENSDARG00000102061	b3galt2	1	0.040800485	-0.666183149	0.04	0.215	1	0.042034877	-0.472716976	0.028	0.158	0.042034877	0.079936291
928	ENSDARG00000102105	dad1	1	0.017356094	-0.593403399	0.16	0.44	1	0.057058072	-0.26327172	0.222	0.456	0.057058072	0.034410954
929	ENSDARG00000102115	ndufc2	1	0.009971863	-0.639589342	0.04	0.292	1	0.000317874	-0.872560041	0	0.285	0.009971863	0.000635647
930	ENSDARG00000102294	fbxo11a	1	0.859137738	0.309268338	0.12	0.12	1	0.011096705	-0.469541275	0	0.158	0.859137738	0.022070273
931	ENSDARG00000102367	ndfip1l	1	0.034123081	-0.541177848	0.04	0.23	1	0.096682371	-0.251975664	0.111	0.259	0.096682371	0.067081778
932	ENSDARG00000102482	zgc:165573	1	0.038942363	-0.477779761	0.04	0.225	1	0.015112272	-0.483464384	0.028	0.203	0.038942363	0.029996162
933	ENSDARG00000102631	hoxc11b	1	0.000341125	0.765509851	0.12	0.01	1	0.000363936	0.665740163	0.111	0.006	0.000363936	0.000682134
934	ENSDARG00000102640	pdia3	1	0.093360712	-0.319421822	0.12	0.301	1	0.03851343	-0.334631511	0.111	0.304	0.093360712	0.075543576
935	ENSDARG00000102820	cib2	1	0.062978448	-0.408528298	0	0.124	1	0.015407119	-0.420373605	0	0.146	0.062978448	0.03057686
936	ENSDARG00000102824	pcdh10b	1	0.214124686	-0.288780742	0.04	0.129	1	0.117419797	0.583595739	0.222	0.139	0.214124686	0.221052185
937	ENSDARG00000102878	mapre3b	1	0.117113565	-0.373661552	0.04	0.163	1	0.08406805	0.629973863	0.25	0.158	0.117113565	0.161068664
938	ENSDARG00000102883	sptbn1	1	0.027674598	-0.521711504	0	0.167	1	0.025045338	-0.451040614	0	0.127	0.027674598	0.049463407
939	ENSDARG00000103002	nptna	1	0.000430023	-1.329071044	0.04	0.416	1	0.000269995	-1.234503308	0.028	0.342	0.000430023	0.000539917
940	ENSDARG00000103163	tomm20a	1	0.062978448	-0.381097795	0	0.124	1	0.025045338	-0.409663112	0	0.127	0.062978448	0.049463407
941	ENSDARG00000103394	kif5ba	1	0.000735429	-1.08763851	0	0.335	1	0.015451673	-0.510921187	0.056	0.247	0.015451673	0.001470318
942	ENSDARG00000103433	rpl14	1	0.057124392	0.275957942	0.88	0.804	1	0.029645016	0.307552442	0.861	0.785	0.057124392	0.058411206
943	ENSDARG00000103483	litaf	1	0.895712049	0.289840311	0.12	0.124	1	0.011096705	-0.403321739	0	0.158	0.895712049	0.022070273
944	ENSDARG00000103740	fundc2	1	0.013164598	-0.539821201	0.08	0.349	1	7.94E-05	-0.776038386	0.028	0.386	0.013164598	0.000158696
945	ENSDARG00000103846	hspa5	1	0.054752783	-0.677638197	0.04	0.201	1	0.016759447	-0.585438978	0.028	0.196	0.054752783	0.033238015
946	ENSDARG00000103919	si:ch73-1a9.3	1	0.046921056	0.274711744	0.92	0.871	1	0.034050395	0.314600488	0.861	0.861	0.046921056	0.066941361
947	ENSDARG00000103979	calr3a	1	0.025208683	-0.610521614	0	0.172	1	0.025045338	-0.514878977	0	0.127	0.025208683	0.049463407
948	ENSDARG00000104031	mrpl33	1	0.048442962	-0.353887057	0.04	0.215	1	0.018130106	-0.406881243	0	0.139	0.048442962	0.035931511
949	ENSDARG00000104068	gstp1	1	0.177473262	0.511704713	0.24	0.158	1	0.043746745	-0.509531501	0.028	0.158	0.177473262	0.085579711
950	ENSDARG00000104169	si:ch211-212k18.4	1	0.123125337	0.55362994	0.2	0.11	1	0.259817399	0.465052593	0.194	0.139	0.259817399	0.231090825
951	ENSDARG00000104173	tufm	1	0.09913361	-0.361599684	0.04	0.172	1	0.065382805	-0.307798222	0.028	0.139	0.09913361	0.126490699
952	ENSDARG00000104181	tmsb1	1	0.043172433	-0.549653475	0.24	0.502	1	0.147987158	-0.259338267	0.278	0.462	0.147987158	0.084481008
953	ENSDARG00000104326	si:dkey-183i3.9	1	0.090109048	-0.403150327	0	0.105	1	0.047449001	-0.471899548	0	0.101	0.090109048	0.092646594
954	ENSDARG00000104372	gnb1b	1	0.001497227	-0.690449222	0.32	0.727	1	0.000759758	-0.630222426	0.278	0.665	0.001497227	0.001518938
955	ENSDARG00000104436	zgc:153426	1	0.105172043	-0.401302629	0.16	0.335	1	0.006092738	-0.673654667	0.111	0.361	0.105172043	0.012148355
956	ENSDARG00000104517	uqcr10	1	0.004858795	-0.468268044	0.12	0.483	1	0.008271252	-0.358788303	0.167	0.481	0.008271252	0.009693981
957	ENSDARG00000104674	cct2	1	0.0198712	-0.540724342	0.16	0.445	1	0.017243736	-0.356554279	0.167	0.437	0.0198712	0.034190125
958	ENSDARG00000104687	slc16a9b	1	0.06999185	-0.456992247	0.04	0.191	1	0.044330295	-0.323212766	0.028	0.158	0.06999185	0.086695414
959	ENSDARG00000104701	map7d1b	1	0.010639307	-0.690156993	0	0.215	1	0.076508876	-0.266883632	0.056	0.184	0.076508876	0.021165418
960	ENSDARG00000104837	nudc	1	0.049477854	-0.271301039	0.04	0.215	1	0.56247047	0.271358585	0.139	0.209	0.56247047	0.09650765
961	ENSDARG00000104996	tmem203	1	0.591095978	0.449795014	0.16	0.139	1	0.052288945	-0.34220033	0.028	0.152	0.591095978	0.101843757
962	ENSDARG00000105114	crebrf	1	0.792108092	0.277652655	0.12	0.11	1	0.025248046	0.773375933	0.194	0.082	0.792108092	0.049858627
963	ENSDARG00000105223	pmp22a	1	0.057554397	-0.61813704	0	0.129	1	0.137727429	-0.268132431	0.083	0.196	0.137727429	0.111796285
964	ENSDARG00000105243	ogt.1	1	0.048027748	-0.403629444	0	0.139	1	0.128236967	-0.261928781	0.028	0.114	0.128236967	0.093748832
965	ENSDARG00000105529	vgf	1	0.015694164	-1.204624834	0	0.196	1	0.475804963	-0.291640906	0.139	0.196	0.475804963	0.031142021
966	ENSDARG00000108535	CABZ01072077.1	1	0.001649852	-1.24238354	0.04	0.364	1	0.084969347	-0.268313893	0.111	0.266	0.084969347	0.003296982
967	ENSDARG00000110496	zgc:162989	1	0.0025211	-0.963845419	0	0.282	1	0.000215599	-0.917156149	0	0.297	0.0025211	0.000431152
968	ENSDARG00000111235	nrsn1	1	0.009640044	-0.767875869	0	0.22	1	0.083134699	-0.253367574	0.083	0.222	0.083134699	0.019187157
969	ENSDARG00000112670	smim20	1	0.057554397	-0.372050393	0	0.129	1	0.025045338	-0.360294176	0	0.127	0.057554397	0.049463407
970	ENSDARG00000112691	st7	1	0.110762877	0.57049879	0.2	0.105	1	0.907252722	0.276240366	0.111	0.114	0.907252722	0.209257339
971	ENSDARG00000113899	zgc:77650	1	0.068897389	-0.415656108	0	0.12	1	0.005686074	-0.435509513	0	0.184	0.068897389	0.011339817
972	ENSDARG00000115271	RPL37A	1	0.015454787	0.265003899	1	0.928	1	0.000220923	0.322138052	1	0.987	0.015454787	0.000441797
973	ENSDARG00000115557	cox7b	1	0.000385982	-0.753773704	0.24	0.722	1	0.012955104	-0.269927012	0.333	0.665	0.012955104	0.000771815
974	ENSDARG00000115657	prkcaa	1	0.052583477	-0.56653921	0	0.134	1	0.013081608	-0.685419287	0	0.152	0.052583477	0.025992088
975	ENSDARG00000116649	ube2e1	1	0.108988732	0.443863757	0.48	0.464	1	0.135900633	0.499587456	0.417	0.399	0.135900633	0.20609892
