# Supplementary material for: Cell-type-specific responses to the microbiota across all tissues of the larval zebrafish
Source: Cell Rep. Author manuscript; Available in PMC 2023 Oct 23. (PMC10423310; doi:10.1016/j.celrep.2023.112095)
Supplement: MMC14 [file NIHMS1880944-supplement-MMC14.zip › DataS8/Figure5_PanelB_GenesLists/subCluster1.tsv]

	gene	gene_NAME	cvz_p_val_adj	cvz_p_val	cvz_avg_logFC	cvz_pct.1	cvz_pct.2	gf_p_val_adj	gf_p_val	gf_avg_logFC	gf_pct.1	gf_pct.2	max_pval	minimump_p_val
1	ENSDARG00000070155	tuba8l3	2.29E-11	1.04E-15	2.002761046	0.634	0.119	1.29E-07	5.85E-12	1.799514774	0.656	0.148	5.85E-12	2.08E-15
2	ENSDARG00000068432	si:dkey-56m19.5	1.76E-09	7.97E-14	0.923100693	0.878	0.254	0.068293212	3.10E-06	0.829201561	0.688	0.265	3.10E-06	1.59E-13
3	ENSDARG00000103791	nme2b.1	3.17E-09	1.44E-13	0.805327004	1	0.86	0.128702267	5.83E-06	0.592182435	1	0.864	5.83E-06	2.87E-13
4	ENSDARG00000003599	rpl3	6.82E-09	3.09E-13	0.869453635	1	0.922	5.36E-06	2.43E-10	0.685041539	1	0.944	2.43E-10	6.18E-13
5	ENSDARG00000001889	tuba1a	7.10E-09	3.22E-13	1.225110128	1	0.477	0.006305543	2.86E-07	0.860652862	0.875	0.531	2.86E-07	6.44E-13
6	ENSDARG00000019230	rpl7a	1.46E-08	6.64E-13	0.641028281	1	0.959	1.62E-05	7.33E-10	0.586591073	1	0.963	7.33E-10	1.33E-12
7	ENSDARG00000054911	tmsb	2.32E-08	1.05E-12	1.288247384	0.854	0.301	0.010676806	4.84E-07	0.787223513	0.844	0.37	4.84E-07	2.11E-12
8	ENSDARG00000013351	cirbpb	1.11E-07	5.05E-12	0.905800604	1	0.865	0.003112541	1.41E-07	0.707465136	1	0.858	1.41E-07	1.01E-11
9	ENSDARG00000010516	rpl21	1.30E-07	5.91E-12	0.594803415	1	0.912	1	0.000315166	0.335313372	1	0.932	0.000315166	1.18E-11
10	ENSDARG00000011201	rplp2l	1.81E-07	8.20E-12	0.738872701	1	0.839	0.001295638	5.87E-08	0.672981942	0.969	0.914	5.87E-08	1.64E-11
11	ENSDARG00000042566	rps7	2.26E-07	1.02E-11	0.503583401	1	0.969	0.033613721	1.52E-06	0.411985397	0.969	0.988	1.52E-06	2.05E-11
12	ENSDARG00000013307	rpl19	2.58E-07	1.17E-11	0.544790856	1	0.979	3.91E-05	1.77E-09	0.556087294	1	1	1.77E-09	2.34E-11
13	ENSDARG00000011405	rps9	2.69E-07	1.22E-11	0.592259893	1	0.953	0.319974437	1.45E-05	0.444790177	1	0.981	1.45E-05	2.44E-11
14	ENSDARG00000101766	ptmab	2.88E-07	1.30E-11	0.871411813	1	0.927	0.002542004	1.15E-07	0.701934913	1	0.957	1.15E-07	2.61E-11
15	ENSDARG00000056119	eef1g	4.80E-07	2.17E-11	0.711451517	1	0.824	1	6.57E-05	0.460282083	1	0.858	6.57E-05	4.35E-11
16	ENSDARG00000037997	tubb5	5.07E-07	2.30E-11	1.440510553	0.829	0.326	9.53E-05	4.32E-09	0.626189051	0.844	0.259	4.32E-09	4.60E-11
17	ENSDARG00000052856	khdrbs1a	5.72E-07	2.59E-11	1.089130187	0.951	0.653	0.011074213	5.02E-07	0.698352801	0.969	0.648	5.02E-07	5.19E-11
18	ENSDARG00000029150	hsp90ab1	7.27E-07	3.29E-11	0.626617728	1	0.974	0.00021518	9.76E-09	0.561341004	1	0.969	9.76E-09	6.59E-11
19	ENSDARG00000044521	eef1b2	1.70E-06	7.69E-11	0.757219923	1	0.736	3.28E-05	1.48E-09	0.748686707	1	0.747	1.48E-09	1.54E-10
20	ENSDARG00000088805	nes	1.78E-06	8.07E-11	1.049970006	0.512	0.098	0.002229843	1.01E-07	0.734010265	0.531	0.123	1.01E-07	1.61E-10
21	ENSDARG00000019181	rpsa	2.19E-06	9.95E-11	0.50737231	1	0.959	0.000363127	1.65E-08	0.528368062	1	0.944	1.65E-08	1.99E-10
22	ENSDARG00000041619	rack1	2.33E-06	1.06E-10	0.540774128	1	0.917	0.001048637	4.75E-08	0.606698111	1	0.914	4.75E-08	2.12E-10
23	ENSDARG00000020850	eef1a1l1	2.43E-06	1.10E-10	0.572119274	1	0.979	6.49E-05	2.94E-09	0.63701812	1	1	2.94E-09	2.20E-10
24	ENSDARG00000035324	hnrnpl	3.08E-06	1.40E-10	0.771605836	0.463	0.078	6.21E-06	2.81E-10	0.72049002	0.562	0.093	2.81E-10	2.80E-10
25	ENSDARG00000092693	tpt1	4.30E-06	1.95E-10	0.62907041	1	0.896	1.29E-05	5.86E-10	0.65841387	1	0.92	5.86E-10	3.89E-10
26	ENSDARG00000099865	hnrnpabb	7.31E-06	3.31E-10	0.915568983	0.878	0.394	1	7.13E-05	0.541666565	0.844	0.42	7.13E-05	6.63E-10
27	ENSDARG00000100371	eef2b	8.83E-06	4.00E-10	0.72818895	0.976	0.71	0.115555991	5.24E-06	0.563011948	0.906	0.722	5.24E-06	8.01E-10
28	ENSDARG00000025581	rpl10	1.10E-05	4.97E-10	0.502116376	1	0.969	0.749802648	3.40E-05	0.362382149	1	0.957	3.40E-05	9.94E-10
29	ENSDARG00000009285	rpl15	1.10E-05	4.99E-10	0.502150009	1	0.922	0.988161981	4.48E-05	0.303354296	1	0.951	4.48E-05	9.98E-10
30	ENSDARG00000019778	rps6	1.23E-05	5.55E-10	0.527834206	1	0.938	0.006621512	3.00E-07	0.385909511	1	0.988	3.00E-07	1.11E-09
31	ENSDARG00000028335	hmga1a	1.29E-05	5.83E-10	1.124959629	0.902	0.492	0.007069637	3.21E-07	1.023090504	0.875	0.481	3.21E-07	1.17E-09
32	ENSDARG00000104011	rps17	1.53E-05	6.92E-10	0.800266268	0.976	0.591	0.000752172	3.41E-08	0.883746572	0.938	0.599	3.41E-08	1.38E-09
33	ENSDARG00000055996	rps8a	1.60E-05	7.26E-10	0.495827832	1	0.964	0.097223697	4.41E-06	0.411576153	1	0.951	4.41E-06	1.45E-09
34	ENSDARG00000077291	rps2	1.68E-05	7.62E-10	0.516774131	1	1	0.000210905	9.56E-09	0.538613518	1	1	9.56E-09	1.52E-09
35	ENSDARG00000014591	ilf2	1.92E-05	8.68E-10	1.004484175	0.683	0.223	0.632357348	2.87E-05	0.590815584	0.594	0.222	2.87E-05	1.74E-09
36	ENSDARG00000099104	rpl24	2.03E-05	9.22E-10	0.570266123	1	0.953	0.000203751	9.24E-09	0.511197602	1	0.926	9.24E-09	1.84E-09
37	ENSDARG00000058451	rpl6	2.38E-05	1.08E-09	0.556576644	1	0.922	1	0.000488486	0.347852349	1	0.938	0.000488486	2.15E-09
38	ENSDARG00000043509	rpl11	3.66E-05	1.66E-09	0.495780327	1	0.964	0.0852014	3.86E-06	0.408816422	1	0.963	3.86E-06	3.32E-09
39	ENSDARG00000042905	rpl10a	3.92E-05	1.78E-09	0.538113032	1	0.938	1	9.40E-05	0.322737367	1	0.957	9.40E-05	3.55E-09
40	ENSDARG00000017891	tcp1	4.05E-05	1.83E-09	0.889941075	0.78	0.326	0.01656478	7.51E-07	0.981727804	0.75	0.358	7.51E-07	3.67E-09
41	ENSDARG00000036162	hnrnpa0b	5.76E-05	2.61E-09	1.044376035	0.829	0.404	4.82E-05	2.18E-09	1.134910924	0.875	0.401	2.61E-09	4.37E-09
42	ENSDARG00000068992	hspa8	6.22E-05	2.82E-09	0.520671289	1	0.912	5.39E-06	2.44E-10	0.718638097	1	0.883	2.82E-09	4.89E-10
43	ENSDARG00000099380	rpl13	7.13E-05	3.23E-09	0.58258197	1	0.902	0.04088506	1.85E-06	0.476602707	1	0.938	1.85E-06	6.47E-09
44	ENSDARG00000037746	actb1	0.000110089	4.99E-09	1.105853247	0.878	0.497	1	0.000475473	0.449676902	0.906	0.611	0.000475473	9.98E-09
45	ENSDARG00000017710	ppp1r14ab	0.000133609	6.06E-09	0.723148311	0.317	0.036	0.042792874	1.94E-06	0.48688387	0.312	0.043	1.94E-06	1.21E-08
46	ENSDARG00000045914	si:ch211-51e12.7	0.000144543	6.55E-09	0.816127101	0.683	0.233	0.039903765	1.81E-06	0.661807532	0.625	0.204	1.81E-06	1.31E-08
47	ENSDARG00000080010	adh5	0.000145529	6.60E-09	0.660759395	0.707	0.233	0.002715988	1.23E-07	0.87333961	0.656	0.21	1.23E-07	1.32E-08
48	ENSDARG00000012397	eya4	0.000166156	7.53E-09	0.572633736	0.244	0.016	1	0.000134978	0.565126716	0.188	0.025	0.000134978	1.51E-08
49	ENSDARG00000034897	rps10	0.000166543	7.55E-09	0.504651904	1	0.902	0.050443464	2.29E-06	0.473866058	1	0.914	2.29E-06	1.51E-08
50	ENSDARG00000093677	si:ch211-56a11.2	0.000194774	8.83E-09	1.002753864	0.512	0.13	1.67E-08	7.55E-13	1.337646993	0.656	0.117	8.83E-09	1.51E-12
51	ENSDARG00000043453	rps5	0.000214928	9.74E-09	0.486093948	1	0.938	0.533290549	2.42E-05	0.355774695	1	0.988	2.42E-05	1.95E-08
52	ENSDARG00000005791	rpl28	0.000218175	9.89E-09	0.501957978	1	0.938	0.087202104	3.95E-06	0.436904228	1	0.932	3.95E-06	1.98E-08
53	ENSDARG00000102452	eif3ha	0.00026562	1.20E-08	0.668680901	0.707	0.254	1	0.038614817	0.319153853	0.5	0.321	0.038614817	2.41E-08
54	ENSDARG00000007385	cct7	0.000329382	1.49E-08	0.774137639	0.732	0.29	0.602884124	2.73E-05	0.564040445	0.688	0.296	2.73E-05	2.99E-08
55	ENSDARG00000025850	rps21	0.000339992	1.54E-08	0.44268083	1	0.917	1	0.000126402	0.397719364	1	0.932	0.000126402	3.08E-08
56	ENSDARG00000010244	rpl22l1	0.000397554	1.80E-08	0.748498977	0.902	0.451	0.033790916	1.53E-06	0.752223363	0.875	0.481	1.53E-06	3.60E-08
57	ENSDARG00000099022	faua	0.000444628	2.02E-08	0.437051256	1	0.938	1	0.000113102	0.30646158	1	0.969	0.000113102	4.03E-08
58	ENSDARG00000051783	rplp0	0.00045162	2.05E-08	0.480781149	1	0.948	0.044981014	2.04E-06	0.414960135	1	1	2.04E-06	4.09E-08
59	ENSDARG00000104458	rnasekb	0.000498644	2.26E-08	-1.281099025	0.512	0.762	1	0.002443343	-0.875707021	0.594	0.654	0.002443343	4.52E-08
60	ENSDARG00000041811	rps25	0.000532345	2.41E-08	0.457747236	1	0.917	0.053795263	2.44E-06	0.492975619	1	0.895	2.44E-06	4.83E-08
61	ENSDARG00000092807	si:dkey-151g10.6	0.000763773	3.46E-08	0.448970835	1	1	0.215525896	9.77E-06	0.399264531	1	1	9.77E-06	6.93E-08
62	ENSDARG00000045843	apex1	0.000904846	4.10E-08	0.645103683	0.439	0.088	1	0.067678939	0.255643983	0.188	0.08	0.067678939	8.20E-08
63	ENSDARG00000037071	rps26	0.000937475	4.25E-08	0.539634825	1	0.845	1	0.000514909	0.341328269	0.969	0.889	0.000514909	8.50E-08
64	ENSDARG00000053058	rps11	0.000954885	4.33E-08	0.567480544	1	0.907	1	5.95E-05	0.42176975	0.969	0.92	5.95E-05	8.66E-08
65	ENSDARG00000101844	mibp2	0.001051107	4.77E-08	0.750431584	0.976	0.699	0.068180651	3.09E-06	0.667069339	0.906	0.759	3.09E-06	9.53E-08
66	ENSDARG00000007960	hnrnpaba	0.001299035	5.89E-08	0.833691606	0.951	0.689	1	0.000101628	0.68171261	0.938	0.716	0.000101628	1.18E-07
67	ENSDARG00000014867	rpl8	0.001353878	6.14E-08	0.387476183	1	0.964	0.02376081	1.08E-06	0.405194344	1	0.981	1.08E-06	1.23E-07
68	ENSDARG00000036875	rps12	0.00154826	7.02E-08	0.475311371	1	0.953	0.127565875	5.78E-06	0.415582287	1	0.994	5.78E-06	1.40E-07
69	ENSDARG00000025073	rpl18a	0.00157138	7.12E-08	0.442220445	1	0.974	0.135046339	6.12E-06	0.362919057	1	0.975	6.12E-06	1.42E-07
70	ENSDARG00000005559	pou4f1	0.001712681	7.76E-08	0.698359293	0.39	0.073	0.348137384	1.58E-05	0.725864118	0.344	0.074	1.58E-05	1.55E-07
71	ENSDARG00000013475	cct4	0.002096761	9.51E-08	0.748609816	0.805	0.404	0.321615265	1.46E-05	0.595961919	0.781	0.389	1.46E-05	1.90E-07
72	ENSDARG00000011273	tlx2	0.002163885	9.81E-08	1.08902017	0.683	0.301	0.115395398	5.23E-06	0.773801582	0.719	0.302	5.23E-06	1.96E-07
73	ENSDARG00000007320	rpl7	0.002461325	1.12E-07	0.372333551	1	0.964	1	0.000130171	0.31790941	1	0.981	0.000130171	2.23E-07
74	ENSDARG00000105037	snrpf	0.002729672	1.24E-07	0.911963736	0.537	0.176	3.94E-07	1.79E-11	1.035917829	0.75	0.185	1.24E-07	3.57E-11
75	ENSDARG00000058105	rpl36a	0.002859011	1.30E-07	0.51657068	1	0.891	0.073353265	3.33E-06	0.425787245	1	0.969	3.33E-06	2.59E-07
76	ENSDARG00000070822	cnp	0.003058533	1.39E-07	0.821784391	0.707	0.295	1	0.000155692	0.800717671	0.656	0.327	0.000155692	2.77E-07
77	ENSDARG00000045248	h3f3d	0.003336522	1.51E-07	0.525801765	1	0.948	1	0.000530212	0.34603935	1	0.914	0.000530212	3.03E-07
78	ENSDARG00000026369	dbi	0.003354388	1.52E-07	0.759853085	0.683	0.269	1	0.000561556	0.521813853	0.531	0.241	0.000561556	3.04E-07
79	ENSDARG00000002344	tubb4b	0.003762577	1.71E-07	0.671141379	0.927	0.788	0.808324032	3.66E-05	0.577990581	0.938	0.796	3.66E-05	3.41E-07
80	ENSDARG00000029533	rpl18	0.004247854	1.93E-07	0.345511111	1	0.984	0.305270962	1.38E-05	0.318046824	1	0.981	1.38E-05	3.85E-07
81	ENSDARG00000103007	rps3	0.005069266	2.30E-07	0.49643627	1	0.902	1	5.18E-05	0.386753146	1	0.914	5.18E-05	4.60E-07
82	ENSDARG00000035860	rps28	0.005312478	2.41E-07	0.462357296	1	0.876	0.041076832	1.86E-06	0.536508897	1	0.907	1.86E-06	4.82E-07
83	ENSDARG00000053457	rpl23	0.006088883	2.76E-07	0.490904136	1	0.964	0.003771111	1.71E-07	0.510931263	1	0.981	2.76E-07	3.42E-07
84	ENSDARG00000030408	rps26l	0.00620812	2.81E-07	0.450118586	1	0.876	0.006655348	3.02E-07	0.565178826	1	0.92	3.02E-07	5.63E-07
85	ENSDARG00000030602	rps19	0.006736135	3.05E-07	0.397260851	1	0.959	0.602455424	2.73E-05	0.344557872	1	0.988	2.73E-05	6.11E-07
86	ENSDARG00000089302	hnrnpa0a	0.006866158	3.11E-07	0.746312602	0.854	0.451	0.36688776	1.66E-05	0.645227805	0.906	0.457	1.66E-05	6.23E-07
87	ENSDARG00000099667	snrpg	0.007612624	3.45E-07	0.730577648	0.488	0.14	1	0.000315301	0.537274866	0.344	0.105	0.000315301	6.90E-07
88	ENSDARG00000105177	ilf3b	0.007985579	3.62E-07	0.841956223	0.512	0.166	1	0.011035919	0.455616511	0.375	0.173	0.011035919	7.24E-07
89	ENSDARG00000033175	snrpe	0.009434376	4.28E-07	0.8507022	0.61	0.244	1	9.37E-05	0.537107457	0.5	0.179	9.37E-05	8.55E-07
90	ENSDARG00000100244	ebf3a	0.009505824	4.31E-07	0.603758578	0.683	0.269	0.000105864	4.80E-09	0.965264443	0.75	0.216	4.31E-07	9.60E-09
91	ENSDARG00000058394	tagln3b	0.011633274	5.27E-07	0.692653857	0.415	0.104	1	0.107502658	-0.373483155	0.25	0.123	0.107502658	1.05E-06
92	ENSDARG00000010160	rps15a	0.013201203	5.98E-07	0.357451419	1	0.99	1	9.82E-05	0.311594727	1	0.969	9.82E-05	1.20E-06
93	ENSDARG00000045928	psma4	0.016093388	7.30E-07	0.591998599	0.732	0.316	0.035497183	1.61E-06	0.684362531	0.688	0.272	1.61E-06	1.46E-06
94	ENSDARG00000036629	rps14	0.016666554	7.56E-07	0.410889394	1	0.927	0.105386168	4.78E-06	0.478316587	1	0.926	4.78E-06	1.51E-06
95	ENSDARG00000010487	sae1	0.017398904	7.89E-07	0.625919388	0.244	0.031	1	0.000117469	0.500614518	0.219	0.037	0.000117469	1.58E-06
96	ENSDARG00000018334	rpl35	0.018648651	8.45E-07	0.387403249	1	0.948	1	0.000311345	0.340318461	1	0.963	0.000311345	1.69E-06
97	ENSDARG00000037350	rpl9	0.019549057	8.86E-07	0.407933123	1	0.907	0.254311778	1.15E-05	0.410889202	1	0.938	1.15E-05	1.77E-06
98	ENSDARG00000115271	RPL37A	0.020505835	9.30E-07	0.449220878	1	0.922	1	0.001820207	0.254351905	1	0.988	0.001820207	1.86E-06
99	ENSDARG00000037870	actb2	0.021497958	9.75E-07	0.551502003	1	0.896	1	0.043446796	0.327593023	0.969	0.92	0.043446796	1.95E-06
100	ENSDARG00000059360	srsf3b	0.021563696	9.78E-07	0.697743401	0.61	0.223	0.096479078	4.37E-06	0.786957757	0.625	0.247	4.37E-06	1.96E-06
101	ENSDARG00000008803	marcksb	0.023935579	1.09E-06	0.692835975	0.805	0.368	0.00186308	8.45E-08	0.79601132	0.906	0.42	1.09E-06	1.69E-07
102	ENSDARG00000022129	rbm4.3	0.025377428	1.15E-06	0.80874279	0.659	0.275	0.037304807	1.69E-06	0.645266755	0.812	0.333	1.69E-06	2.30E-06
103	ENSDARG00000070266	spock3	0.025422623	1.15E-06	-1.479602827	0.195	0.58	1	0.001336597	-1.078773411	0.219	0.481	0.001336597	2.31E-06
104	ENSDARG00000011510	rcc2	0.025648608	1.16E-06	0.642152168	0.415	0.109	2.25E-09	1.02E-13	1.173882396	0.625	0.086	1.16E-06	2.04E-13
105	ENSDARG00000035692	rps3a	0.026770796	1.21E-06	0.366028431	1	0.953	0.018581063	8.42E-07	0.409072114	1	0.963	1.21E-06	1.68E-06
106	ENSDARG00000092810	stap2a	0.027042896	1.23E-06	0.63583337	0.341	0.073	0.010605688	4.81E-07	0.689635598	0.344	0.049	1.23E-06	9.62E-07
107	ENSDARG00000002768	pvalb2	0.031831355	1.44E-06	-0.698936845	1	1	1	0.000261819	-0.654810842	1	1	0.000261819	2.89E-06
108	ENSDARG00000030716	ing4	0.032689457	1.48E-06	0.573806845	0.659	0.254	1	0.003067879	0.480355473	0.594	0.309	0.003067879	2.96E-06
109	ENSDARG00000090697	eif3ea	0.034075394	1.54E-06	0.696165784	0.854	0.508	1	0.003111254	0.348186132	0.812	0.5	0.003111254	3.09E-06
110	ENSDARG00000004757	ybx1	0.03472618	1.57E-06	0.435329637	1	0.87	1	0.000298195	0.44264569	1	0.84	0.000298195	3.15E-06
111	ENSDARG00000025350	prdx2	0.038442232	1.74E-06	0.585897046	0.829	0.42	1	0.059883253	0.280891928	0.75	0.531	0.059883253	3.49E-06
112	ENSDARG00000009212	ppiaa	0.039766043	1.80E-06	0.492092518	1	0.86	7.69E-05	3.49E-09	0.598780026	1	0.907	1.80E-06	6.98E-09
113	ENSDARG00000059057	atpv0e2	0.040082929	1.82E-06	-0.959368178	0.537	0.736	1	0.012608259	-0.664459277	0.562	0.636	0.012608259	3.63E-06
114	ENSDARG00000034291	rpl37	0.049638507	2.25E-06	0.458850274	0.976	0.922	0.000194255	8.81E-09	0.525265616	1	0.957	2.25E-06	1.76E-08
115	ENSDARG00000046157	RPS17	0.05654768	2.56E-06	0.377425409	0.976	0.917	0.709206369	3.22E-05	0.389113926	1	0.914	3.22E-05	5.13E-06
116	ENSDARG00000041435	uba52	0.059260298	2.69E-06	0.551250541	0.927	0.751	0.095146225	4.31E-06	0.560391093	0.969	0.759	4.31E-06	5.37E-06
117	ENSDARG00000014259	eya1	0.066913453	3.03E-06	0.492890832	0.61	0.228	0.025479264	1.16E-06	0.843959896	0.562	0.173	3.03E-06	2.31E-06
118	ENSDARG00000014690	rps4x	0.067971139	3.08E-06	0.347536592	1	0.969	0.286625599	1.30E-05	0.395644994	1	0.969	1.30E-05	6.16E-06
119	ENSDARG00000103433	rpl14	0.083227311	3.77E-06	0.487613161	1	0.772	1	0.000504211	0.36567186	0.969	0.765	0.000504211	7.55E-06
120	ENSDARG00000053301	insm1b	0.088579854	4.02E-06	0.738110321	0.39	0.104	0.581542095	2.64E-05	1.005566662	0.375	0.099	2.64E-05	8.03E-06
121	ENSDARG00000057026	ran	0.096972002	4.40E-06	0.45852205	0.951	0.705	1	0.000151253	0.610637021	0.906	0.642	0.000151253	8.79E-06
122	ENSDARG00000016173	cct3	0.09937836	4.51E-06	0.706260131	0.634	0.311	1	0.001128852	0.323269146	0.656	0.321	0.001128852	9.01E-06
123	ENSDARG00000104674	cct2	0.102436832	4.64E-06	0.646678826	0.732	0.347	1	0.014947043	0.404926783	0.594	0.346	0.014947043	9.29E-06
124	ENSDARG00000008407	tspan7b	0.126042635	5.71E-06	-1.052735178	0.415	0.679	1	0.00662933	-0.715262655	0.438	0.599	0.00662933	1.14E-05
125	ENSDARG00000052348	smarca5	0.138932845	6.30E-06	0.481478909	0.171	0.016	1	0.000523192	0.43580443	0.188	0.031	0.000523192	1.26E-05
126	ENSDARG00000053291	pnrc2	0.142386165	6.46E-06	-0.543091743	0.976	0.927	1	0.022079122	-0.376624474	0.969	0.883	0.022079122	1.29E-05
127	ENSDARG00000032619	tob1a	0.144535175	6.55E-06	-1.356388176	0.195	0.549	1	0.017712358	-0.947897213	0.406	0.537	0.017712358	1.31E-05
128	ENSDARG00000019702	aldocb	0.165132899	7.49E-06	-1.303909546	0.463	0.668	1	0.005335428	-0.909885431	0.5	0.593	0.005335428	1.50E-05
129	ENSDARG00000099197	actc1b	0.16575937	7.51E-06	-0.618174624	1	1	1	0.000145536	-0.656602443	1	0.994	0.000145536	1.50E-05
130	ENSDARG00000014420	elavl3	0.174937665	7.93E-06	0.474226054	0.976	0.834	1	0.001774442	0.426072676	0.938	0.827	0.001774442	1.59E-05
131	ENSDARG00000025495	nhlh2	0.180509738	8.18E-06	0.569483633	0.293	0.057	1	5.98E-05	0.795590601	0.25	0.043	5.98E-05	1.64E-05
132	ENSDARG00000038025	cbx7a	0.18876329	8.56E-06	-1.350188661	0.171	0.528	1	0.006618799	-0.574204434	0.25	0.463	0.006618799	1.71E-05
133	ENSDARG00000052536	tia1	0.203539698	9.23E-06	0.655630837	0.317	0.078	0.640527668	2.90E-05	0.531680505	0.375	0.086	2.90E-05	1.85E-05
134	ENSDARG00000023298	rps27.1	0.204858802	9.29E-06	0.308177571	1	0.938	1	9.20E-05	0.34881433	0.969	0.951	9.20E-05	1.86E-05
135	ENSDARG00000053365	rpl31	0.21464167	9.73E-06	0.451873721	1	0.85	0.295327134	1.34E-05	0.517387596	0.938	0.833	1.34E-05	1.95E-05
136	ENSDARG00000021838	rps23	0.219977691	9.97E-06	0.368929626	0.976	0.953	1	5.74E-05	0.432554668	1	0.92	5.74E-05	1.99E-05
137	ENSDARG00000070922	cnbpb	0.225406909	1.02E-05	-0.704651001	0.683	0.813	1	7.87E-05	-0.797340292	0.625	0.759	7.87E-05	2.04E-05
138	ENSDARG00000015111	ddx39ab	0.231893779	1.05E-05	0.649943536	0.537	0.202	1	0.082143384	0.27424768	0.344	0.204	0.082143384	2.10E-05
139	ENSDARG00000018788	st8sia2	0.300041095	1.36E-05	0.456696689	0.268	0.052	1	0.012427668	0.308183728	0.312	0.123	0.012427668	2.72E-05
140	ENSDARG00000036577	atp6v0cb	0.308814868	1.40E-05	-1.128473797	0.659	0.751	1	0.002690826	-1.050939485	0.531	0.642	0.002690826	2.80E-05
141	ENSDARG00000040184	syncrip	0.314584929	1.43E-05	0.620220327	0.805	0.461	1	0.004108901	0.387935426	0.719	0.426	0.004108901	2.85E-05
142	ENSDARG00000035871	rpl30	0.321288614	1.46E-05	0.341018769	1	0.953	1	7.06E-05	0.337558006	1	0.951	7.06E-05	2.91E-05
143	ENSDARG00000004232	dlb	0.335011679	1.52E-05	0.842853944	0.195	0.026	1	0.001089635	0.769140877	0.156	0.025	0.001089635	3.04E-05
144	ENSDARG00000006225	ddx39aa	0.360847883	1.64E-05	0.518179989	0.659	0.295	1	0.00020606	0.450611214	0.562	0.228	0.00020606	3.27E-05
145	ENSDARG00000092115	eif4a1a	0.385936894	1.75E-05	0.603212967	0.488	0.181	1	0.003964815	0.296038925	0.438	0.198	0.003964815	3.50E-05
146	ENSDARG00000101794	rpl26	0.394295542	1.79E-05	0.52811777	0.878	0.508	1	0.000170696	0.562958002	0.938	0.525	0.000170696	3.58E-05
147	ENSDARG00000021864	rplp1	0.445618274	2.02E-05	0.286282323	1	0.979	1	5.27E-05	0.376246593	1	0.981	5.27E-05	4.04E-05
148	ENSDARG00000017235	eif5a	0.447458308	2.03E-05	0.472215192	0.976	0.648	0.011372401	5.16E-07	0.725468468	1	0.636	2.03E-05	1.03E-06
149	ENSDARG00000092553	slc25a5	0.611213353	2.77E-05	0.29587259	1	0.979	0.00184168	8.35E-08	0.489183612	1	0.963	2.77E-05	1.67E-07
150	ENSDARG00000004049	marcksa	0.619408095	2.81E-05	0.453820959	0.366	0.104	1	0.000418684	0.493768811	0.406	0.136	0.000418684	5.62E-05
151	ENSDARG00000054818	rpl32	0.623567478	2.83E-05	0.326354891	0.976	0.927	1	0.000206325	0.358630926	0.969	0.932	0.000206325	5.65E-05
152	ENSDARG00000037789	pvalb1	0.653655493	2.96E-05	-0.694332607	1	1	1	0.000438032	-0.63359422	1	0.994	0.000438032	5.93E-05
153	ENSDARG00000015128	rpl27	0.659961267	2.99E-05	0.352205325	0.976	0.938	1	0.000339215	0.298097155	1	0.951	0.000339215	5.98E-05
154	ENSDARG00000015208	rbb4l	0.660299438	2.99E-05	0.46928509	0.293	0.067	1	0.045254144	0.283780043	0.188	0.074	0.045254144	5.99E-05
155	ENSDARG00000057556	rpl17	0.664433364	3.01E-05	0.301666262	1	0.959	1	9.67E-05	0.329371536	1	0.951	9.67E-05	6.02E-05
156	ENSDARG00000014287	eno2	0.702552534	3.19E-05	-1.116900973	0.317	0.606	1	0.016997674	-0.843359358	0.312	0.451	0.016997674	6.37E-05
157	ENSDARG00000008292	eif2s3	0.725509163	3.29E-05	0.440268568	0.927	0.627	1	0.022059321	0.351645134	0.906	0.599	0.022059321	6.58E-05
158	ENSDARG00000099358	hccsb	0.750769647	3.40E-05	0.486938665	0.39	0.119	1	0.001414544	0.480917524	0.312	0.099	0.001414544	6.81E-05
159	ENSDARG00000020609	snap25a	0.832252372	3.77E-05	-1.019853015	0.683	0.756	1	0.013995829	-0.715109153	0.625	0.741	0.013995829	7.55E-05
160	ENSDARG00000006316	rpl23a	0.859440058	3.90E-05	0.385981556	1	0.912	1	0.00147948	0.32219625	1	0.932	0.00147948	7.79E-05
161	ENSDARG00000021124	cfl1	0.887885293	4.03E-05	0.57601965	1	0.788	1	0.010033091	0.337315079	0.969	0.759	0.010033091	8.05E-05
162	ENSDARG00000002659	mapre1b	0.948913614	4.30E-05	0.539178505	0.366	0.109	1	0.097025996	0.264828033	0.312	0.185	0.097025996	8.60E-05
163	ENSDARG00000070959	si:ch211-288g17.3	0.96295617	4.37E-05	0.687417212	0.707	0.394	1	0.005599079	0.415933625	0.781	0.469	0.005599079	8.73E-05
164	ENSDARG00000070475	khdrbs1b	0.994512997	4.51E-05	0.624230538	0.39	0.13	1	0.04340973	0.37234585	0.312	0.16	0.04340973	9.02E-05
165	ENSDARG00000000069	dap	1	0.004557274	0.410905949	0.439	0.233	1	0.369362377	-0.351624527	0.219	0.284	0.369362377	0.00909378
166	ENSDARG00000000241	slc40a1	1	0.503620907	-0.28257954	0.073	0.104	1	0.499871257	-0.369405975	0.094	0.13	0.503620907	0.749871241
167	ENSDARG00000000503	stx1b	1	0.002471787	-0.888072915	0.463	0.575	1	0.163775086	-0.41252906	0.469	0.537	0.163775086	0.004937465
168	ENSDARG00000000568	ell	1	0.251624736	-0.317113905	0.049	0.104	1	0.116795184	-0.418064538	0.031	0.123	0.251624736	0.219949253
169	ENSDARG00000001220	mycbp2	1	0.254318623	-0.443635076	0.146	0.212	1	0.948779755	-0.273776698	0.188	0.179	0.948779755	0.443959284
170	ENSDARG00000001950	ak1	1	0.15101471	-0.32493263	0.561	0.632	1	0.036585619	-0.614706657	0.531	0.648	0.15101471	0.071832731
171	ENSDARG00000001994	stxbp1a	1	0.083103785	-0.537407044	0.415	0.492	1	0.241513902	-0.489899352	0.375	0.426	0.241513902	0.159301331
172	ENSDARG00000002215	rtca	1	0.014451268	0.264491544	0.195	0.073	1	0.091111954	0.510840537	0.156	0.074	0.091111954	0.028693696
173	ENSDARG00000002230	sypb	1	0.003763168	-0.876359004	0.122	0.342	1	0.029311805	-0.822371552	0.188	0.346	0.029311805	0.007512174
174	ENSDARG00000002271	zfand5b	1	0.140565257	-0.329244679	0.195	0.295	1	0.351251065	-0.437402687	0.219	0.265	0.351251065	0.261371923
175	ENSDARG00000002300	p2rx2	1	0.596438283	-0.590547341	0.098	0.124	1	0.758955196	-0.888438566	0.094	0.105	0.758955196	0.837137941
176	ENSDARG00000002369	UBB	1	0.12284465	-0.440044897	0.293	0.394	1	0.004647879	-0.845540756	0.156	0.389	0.12284465	0.009274155
177	ENSDARG00000002564	syngr1a	1	0.002429058	-0.698512687	0	0.192	1	0.213512818	-0.343185506	0.062	0.136	0.213512818	0.004852215
178	ENSDARG00000002589	mylpfb	1	0.314112606	-0.513654031	0.585	0.56	1	0.02917747	-1.048776157	0.344	0.469	0.314112606	0.057503616
179	ENSDARG00000002710	ncl	1	0.025232772	-0.546628844	0.561	0.627	1	0.40546433	-0.345859901	0.625	0.574	0.40546433	0.049828851
180	ENSDARG00000002745	tdh	1	0.814060245	-0.264258809	0.463	0.409	1	0.966841934	-0.385801066	0.438	0.364	0.966841934	0.965426407
181	ENSDARG00000002758	dedd1	1	0.000428594	-0.895227642	0.268	0.539	1	0.077019786	-0.60120889	0.375	0.469	0.077019786	0.000857005
182	ENSDARG00000002912	adipor1a	1	0.032030534	-0.487201514	0.049	0.181	1	0.432945467	-0.325007379	0.094	0.136	0.432945467	0.063035113
183	ENSDARG00000003169	magi1b	1	0.046215127	-0.429621413	0.073	0.202	1	0.929499762	-0.264718407	0.25	0.21	0.929499762	0.090294415
184	ENSDARG00000003281	pik3ip1	1	0.103826322	-0.686742209	0.22	0.311	1	0.111810062	-0.543077959	0.125	0.241	0.111810062	0.196872739
185	ENSDARG00000003420	chrna5	1	0.460654975	-0.500636677	0.244	0.269	1	0.098016706	-0.941381966	0.156	0.272	0.460654975	0.186426138
186	ENSDARG00000003512	anks1b	1	0.064205159	-0.462255762	0.098	0.218	1	0.204998178	-0.397716606	0.125	0.216	0.204998178	0.124288015
187	ENSDARG00000003531	tcea1	1	0.00030674	0.393476721	0.634	0.301	1	0.007387727	0.274931754	0.562	0.309	0.007387727	0.000613386
188	ENSDARG00000003655	tmem59l	1	0.072604601	-0.485461398	0.683	0.658	1	0.480688863	-0.451466468	0.656	0.556	0.480688863	0.139937774
189	ENSDARG00000003705	prnprs3	1	0.000654643	-1.185932335	0.146	0.394	1	0.239369791	-0.48983443	0.344	0.395	0.239369791	0.001308857
190	ENSDARG00000003754	tspan2a	1	0.550893542	-0.472356251	0.317	0.321	1	0.112918613	-0.634349916	0.188	0.296	0.550893542	0.213086613
191	ENSDARG00000003920	setb	1	0.000666067	0.300996148	0.854	0.503	1	0.00605941	0.325730425	0.812	0.494	0.00605941	0.001331691
192	ENSDARG00000004034	arhgdig	1	0.234779705	-0.555817366	0.293	0.358	1	0.101419004	-0.285431111	0.438	0.222	0.234779705	0.192552193
193	ENSDARG00000004060	bhlhe40	1	0.000173818	-1.164746504	0.073	0.368	1	0.011811236	-0.951436516	0.156	0.364	0.011811236	0.000347606
194	ENSDARG00000004171	rabac1	1	0.035797158	-0.388107829	0.024	0.145	1	0.079602822	-0.371381655	0.031	0.142	0.079602822	0.07031288
195	ENSDARG00000004187	zgc:122979	1	0.036975926	-0.744124878	0.049	0.181	1	0.237444993	-0.644553551	0.062	0.13	0.237444993	0.072584632
196	ENSDARG00000004297	irf2bpl	1	0.866068885	-0.257989851	0.341	0.316	1	0.106677777	-0.547343915	0.219	0.333	0.866068885	0.201975406
197	ENSDARG00000004386	si:dkey-153k10.9	1	0.237110963	-0.501760977	0.146	0.223	1	0.915106986	-0.349844555	0.188	0.173	0.915106986	0.418000318
198	ENSDARG00000004427	dpy30	1	0.059876917	0.2706326	0.439	0.28	1	0.005366938	0.392851318	0.5	0.241	0.059876917	0.010705073
199	ENSDARG00000004587	kat5b	1	0.314841642	-0.262339388	0.098	0.155	1	0.119225246	-0.49680972	0.062	0.167	0.314841642	0.224235833
200	ENSDARG00000004830	flot2a	1	0.27264968	-0.322770711	0.39	0.461	1	0.361053791	-0.405890165	0.375	0.389	0.361053791	0.470961511
201	ENSDARG00000004840	rassf1	1	0.013022902	0.562313922	0.146	0.047	1	0.000613973	0.261974253	0.219	0.043	0.013022902	0.001227569
202	ENSDARG00000005104	limk2	1	0.226375874	-0.293608077	0.049	0.109	1	0.133194886	-0.376798955	0.031	0.117	0.226375874	0.248648894
203	ENSDARG00000005185	cpn1	1	0.370554176	-0.615802292	0.073	0.114	1	0.115312579	-0.758660378	0.031	0.123	0.370554176	0.217328166
204	ENSDARG00000005482	rapgef2	1	0.010139536	0.278163954	0.244	0.093	1	0.029159369	0.389319647	0.188	0.068	0.029159369	0.020176262
205	ENSDARG00000005551	hnrnph1l	1	4.56E-05	0.671041572	0.439	0.166	1	0.013755623	0.269246537	0.375	0.173	0.013755623	9.11E-05
206	ENSDARG00000005924	serpina10a	1	0.00765353	-0.806490275	0.244	0.409	1	0.153473896	-0.482808646	0.281	0.364	0.153473896	0.015248483
207	ENSDARG00000006120	tbx2b	1	0.277923156	-0.51465689	0.098	0.161	1	0.083419007	-0.645210036	0.062	0.179	0.277923156	0.159879283
208	ENSDARG00000006125	csnk1db	1	0.002233882	-0.74377355	0.122	0.363	1	0.105234264	-0.577356595	0.219	0.327	0.105234264	0.004462773
209	ENSDARG00000006215	akr1b1	1	0.157891799	-0.347489789	0.122	0.218	1	0.700387849	-0.251532621	0.156	0.179	0.700387849	0.290853777
210	ENSDARG00000006235	brms1la	1	0.096494643	-0.487182749	0.195	0.306	1	0.401664483	-0.465678603	0.188	0.235	0.401664483	0.183678069
211	ENSDARG00000006356	slc18a3a	1	0.018469859	-1.140887647	0.049	0.192	1	0.032111458	-0.661925323	0.031	0.191	0.032111458	0.036598583
212	ENSDARG00000006370	atp6v1h	1	0.012718727	-0.628163685	0.341	0.487	1	0.237104546	-0.449006671	0.25	0.327	0.237104546	0.025275688
213	ENSDARG00000006397	laptm4a	1	0.057985411	-0.751992259	0.171	0.295	1	0.291263883	-0.36860973	0.219	0.29	0.291263883	0.112608514
214	ENSDARG00000006487	anp32a	1	0.354976923	-0.300137443	0.805	0.674	1	0.098581752	-0.430244984	0.781	0.716	0.354976923	0.187445143
215	ENSDARG00000006546	ak4	1	0.133928882	-0.40008964	0.146	0.249	1	0.055341567	-0.501302426	0.062	0.198	0.133928882	0.107620445
216	ENSDARG00000006691	rpl12	1	5.19E-05	0.333247845	1	0.943	0.901414494	4.09E-05	0.377201819	0.969	0.92	5.19E-05	8.17E-05
217	ENSDARG00000006758	fam234b	1	0.113078962	-0.495843337	0.073	0.166	1	0.625446235	-0.368797497	0.094	0.117	0.625446235	0.213371072
218	ENSDARG00000006859	nkain1	1	0.001467984	0.432834649	0.512	0.254	1	0.005527657	0.305723141	0.562	0.272	0.005527657	0.002933812
219	ENSDARG00000006889	mpped2a	1	0.198562178	-0.479828766	0.122	0.202	1	0.134118071	-0.432827897	0.094	0.198	0.198562178	0.250248485
220	ENSDARG00000007098	itm2ba	1	0.000801733	-0.927291598	0.268	0.487	1	0.064362936	-0.74734003	0.188	0.309	0.064362936	0.001602823
221	ENSDARG00000007149	l1cama	1	0.659939563	-0.254338193	0.098	0.114	1	0.036983321	-0.354738636	0	0.123	0.659939563	0.072598876
222	ENSDARG00000007184	zbtb16a	1	0.040313914	-0.470414252	0.024	0.14	1	0.758955196	-0.338392667	0.094	0.105	0.758955196	0.079002617
223	ENSDARG00000007275	si:ch211-251b21.1	1	0.149595717	-0.537549401	0.098	0.197	1	0.977183792	-0.49512072	0.188	0.173	0.977183792	0.276812555
224	ENSDARG00000007276	ela3l	1	0.378034724	-0.268968088	0.098	0.15	1	0.66685176	-0.27188451	0.188	0.142	0.66685176	0.613159196
225	ENSDARG00000007693	nfkbiab	1	0.251375028	-0.363741961	0.39	0.446	1	0.243965865	-0.306989731	0.375	0.463	0.251375028	0.428412387
226	ENSDARG00000007791	ppp2r1ba	1	0.393150565	-0.317722754	0.341	0.363	1	0.277386497	-0.360758491	0.344	0.395	0.393150565	0.477829726
227	ENSDARG00000007824	camta1b	1	0.945894971	-0.30363987	0.22	0.207	1	0.719670869	-0.366868418	0.312	0.241	0.945894971	0.921415578
228	ENSDARG00000007836	ctsla	1	0.194597304	-0.384167561	0.488	0.523	1	0.998523914	-0.287818621	0.594	0.469	0.998523914	0.351326498
229	ENSDARG00000007982	onecut1	1	0.006447581	0.357384149	0.415	0.197	1	0.000699445	0.477619473	0.5	0.191	0.006447581	0.001398401
230	ENSDARG00000008032	sart3	1	0.802525651	-0.263806909	0.122	0.135	1	0.300320532	-0.269089998	0.062	0.123	0.802525651	0.510448642
231	ENSDARG00000008153	serinc5	1	0.349155188	-0.299951191	0.244	0.306	1	0.833335951	-0.408746375	0.219	0.216	0.833335951	0.576401031
232	ENSDARG00000008224	vps35	1	0.151713834	-0.49246807	0.171	0.259	1	0.247917937	-0.417541627	0.094	0.167	0.247917937	0.280410581
233	ENSDARG00000008243	cct8	1	4.95E-05	0.553835051	0.659	0.342	1	0.000320313	0.528914544	0.75	0.364	0.000320313	9.89E-05
234	ENSDARG00000008278	rcor2	1	0.021098389	0.268028231	0.122	0.036	1	0.019962526	0.266404379	0.156	0.043	0.021098389	0.03952655
235	ENSDARG00000008305	hand2	1	0.138301367	-0.548987476	0.073	0.166	1	0.116289893	-0.803641304	0.094	0.21	0.138301367	0.219056447
236	ENSDARG00000008310	ip6k2a	1	0.064646941	-0.523094059	0.244	0.378	1	0.107987092	-0.622759826	0.281	0.377	0.107987092	0.125114655
237	ENSDARG00000008363	mcl1b	1	0.936328002	-0.251583216	0.122	0.124	1	0.111528428	-0.721278751	0.062	0.167	0.936328002	0.210618265
238	ENSDARG00000008434	bcl2l1	1	0.044832765	-0.450655215	0.049	0.171	1	0.538916719	-0.256499969	0.094	0.13	0.538916719	0.087655553
239	ENSDARG00000008720	lmo3	1	0.399049232	0.404592672	0.146	0.098	1	0.118292718	0.555710215	0.188	0.093	0.399049232	0.22259227
240	ENSDARG00000008735	atp6ap2	1	0.00021512	-0.932730446	0.39	0.617	1	0.002327053	-0.902556401	0.375	0.568	0.002327053	0.000430194
241	ENSDARG00000008808	eml2	1	0.056844821	-0.706772248	0.122	0.249	1	0.122428241	-0.637462152	0.094	0.204	0.122428241	0.110458308
242	ENSDARG00000008829	chga	1	0.496899388	-0.377353701	0.293	0.332	1	0.160981923	-0.302894884	0.188	0.309	0.496899388	0.296048666
243	ENSDARG00000009106	serinc1	1	8.73E-05	-0.84687828	0.634	0.756	1	0.002356509	-0.729370693	0.656	0.722	0.002356509	0.000174666
244	ENSDARG00000009315	clgn	1	0.207882392	-0.302504021	0.122	0.207	1	0.811250785	-0.293589394	0.219	0.179	0.811250785	0.372549696
245	ENSDARG00000009640	psmb1	1	0.002174883	0.379932407	0.683	0.409	1	0.017424238	0.351918711	0.531	0.29	0.017424238	0.004345036
246	ENSDARG00000009779	mcl1a	1	0.255789504	-0.585285147	0.366	0.394	1	0.017838069	-0.80626795	0.25	0.426	0.255789504	0.035357942
247	ENSDARG00000009871	snrpc	1	0.036177335	0.315946978	0.293	0.161	1	0.005316856	0.362876213	0.344	0.136	0.036177335	0.010605442
248	ENSDARG00000009978	icn	1	0.355566554	-0.475606522	0.317	0.363	1	0.985728804	-0.423046805	0.438	0.358	0.985728804	0.584705533
249	ENSDARG00000010008	vim	1	4.55E-05	0.964187509	0.732	0.43	1	0.001626885	0.602576223	0.75	0.451	0.001626885	9.11E-05
250	ENSDARG00000010052	ndrg3b	1	0.000441531	-0.958608465	0.024	0.285	1	0.92326976	-0.402864765	0.25	0.222	0.92326976	0.000882867
251	ENSDARG00000010083	rbfox3a	1	0.980073112	-0.284058501	0.341	0.295	1	0.047933858	-1.164367295	0.125	0.265	0.980073112	0.093570062
252	ENSDARG00000010434	clu	1	0.001495026	-0.972063833	0.024	0.244	1	0.043566022	-0.742573753	0.031	0.167	0.043566022	0.002987817
253	ENSDARG00000010630	hoxb6a	1	0.119313192	-0.283872809	0.024	0.104	1	0.699124781	0.349344483	0.125	0.105	0.699124781	0.224390746
254	ENSDARG00000010655	ppm1k	1	0.276110506	-0.297101944	0.146	0.212	1	0.149009199	-0.320407567	0.094	0.204	0.276110506	0.275814656
255	ENSDARG00000010816	slc7a14a	1	0.255553732	-0.339524202	0.098	0.166	1	0.124433919	-0.396129674	0.031	0.123	0.255553732	0.233384038
256	ENSDARG00000010873	DDX17	1	0.584699299	-0.377205365	0.268	0.269	1	0.776822248	-0.322256557	0.281	0.278	0.776822248	0.827525328
257	ENSDARG00000011020	hnrnpa1a	1	0.0007218	0.272042667	0.122	0.016	0.438292665	1.99E-05	0.51573476	0.25	0.037	0.0007218	3.97E-05
258	ENSDARG00000011125	snrpb	1	0.007759776	0.39167141	0.61	0.373	1	0.001215484	0.355908898	0.688	0.352	0.007759776	0.00242949
259	ENSDARG00000011141	dpysl5a	1	0.000325208	0.419005409	0.366	0.13	1	0.002743217	0.370646737	0.344	0.123	0.002743217	0.000650311
260	ENSDARG00000011648	snrpd1	1	0.01026372	0.387874657	0.39	0.212	0.142529374	6.46E-06	0.708129733	0.562	0.198	0.01026372	1.29E-05
261	ENSDARG00000011665	aldoaa	1	0.001134374	-0.622659969	0.634	0.705	1	0.004906686	-0.69904961	0.5	0.642	0.004906686	0.00226746
262	ENSDARG00000011934	gyg1a	1	0.400328475	-0.560007759	0.146	0.187	1	0.184174504	-0.370623971	0.031	0.105	0.400328475	0.33442876
263	ENSDARG00000012078	meis1b	1	0.008415538	-0.760924559	0.244	0.435	1	0.000411082	-1.046779481	0.125	0.475	0.008415538	0.000821995
264	ENSDARG00000012144	emc7	1	0.100385965	-0.488121259	0.195	0.306	1	0.202930071	-0.518285346	0.156	0.241	0.202930071	0.190694589
265	ENSDARG00000012591	pdcd10b	1	0.180735888	-0.330937817	0.098	0.181	1	0.002951782	-0.663112465	0	0.228	0.180735888	0.005894851
266	ENSDARG00000012682	pfn2l	1	0.009638193	0.337580336	0.585	0.373	1	0.004591793	0.521963424	0.594	0.346	0.009638193	0.009162501
267	ENSDARG00000012777	nucks1b	1	0.124139235	-0.383674134	0.341	0.409	1	0.44145221	-0.327448172	0.312	0.352	0.44145221	0.23286792
268	ENSDARG00000012972	cfl1l	1	0.445443171	-0.467107175	0.146	0.181	1	0.086081699	-0.745846954	0.156	0.278	0.445443171	0.16475334
269	ENSDARG00000012987	gpia	1	0.034580029	-0.617811968	0.244	0.389	1	0.761576993	-0.439483127	0.344	0.309	0.761576993	0.06796428
270	ENSDARG00000013057	hoxb5a	1	0.002486497	-1.254006119	0.049	0.259	1	0.0453904	-0.881069233	0.125	0.284	0.0453904	0.004966811
271	ENSDARG00000013087	ndrg3a	1	0.011550198	-0.630164573	0.488	0.601	1	0.324108228	-0.381302413	0.5	0.488	0.324108228	0.022966988
272	ENSDARG00000013144	atp1b1a	1	0.000429751	-1.248358917	0.073	0.342	1	0.017651775	-1.034811688	0.156	0.352	0.017651775	0.000859318
273	ENSDARG00000013207	zeb1b	1	0.036049967	0.250939291	0.195	0.083	0.030379628	1.38E-06	0.343131219	0.375	0.062	0.036049967	2.75E-06
274	ENSDARG00000013295	slc2a3a	1	0.402888437	-0.285644025	0.098	0.14	1	0.220239368	-0.490922235	0.062	0.136	0.402888437	0.391973357
275	ENSDARG00000013317	pygmb	1	0.00207198	-0.711377632	0	0.197	1	0.036504355	-0.493177057	0.031	0.173	0.036504355	0.004139667
276	ENSDARG00000013414	lin7a	1	0.0131565	-0.642825528	0.073	0.249	1	0.035037216	-0.68212103	0.031	0.173	0.035037216	0.026139906
277	ENSDARG00000013430	bhmt	1	0.097018036	-0.638691712	0.22	0.316	1	0.436311648	-0.42836089	0.281	0.315	0.436311648	0.184623572
278	ENSDARG00000013613	anxa13l	1	0.0833021	-1.080637937	0.293	0.368	1	0.197792653	-0.895738113	0.312	0.358	0.197792653	0.15966496
279	ENSDARG00000013741	lancl1	1	0.290334456	-0.387730953	0.122	0.181	1	0.587695235	-0.327139495	0.156	0.185	0.587695235	0.496374815
280	ENSDARG00000013755	actn3a	1	0.206286853	-0.535798875	0.049	0.109	1	0.519204495	-0.344721743	0.094	0.13	0.519204495	0.370019441
281	ENSDARG00000013928	plekhb2	1	0.036795255	-0.414300811	0.049	0.181	1	0.386547197	-0.296205736	0.125	0.179	0.386547197	0.07223662
282	ENSDARG00000013938	psmb3	1	0.00018181	0.418319468	0.585	0.275	1	0.00931898	0.279491294	0.5	0.265	0.00931898	0.000363588
283	ENSDARG00000013968	psap	1	0.003861951	-0.829385417	0.415	0.565	1	0.358011983	-0.365708821	0.406	0.432	0.358011983	0.007708988
284	ENSDARG00000013976	anxa13	1	0.098315055	-0.554211059	0.293	0.373	1	0.915013638	-0.289240066	0.375	0.302	0.915013638	0.186964261
285	ENSDARG00000013979	ndfip1	1	0.046668504	-0.537282158	0.39	0.492	1	0.353163255	-0.437479089	0.5	0.463	0.353163255	0.091159058
286	ENSDARG00000014053	olfm1b	1	0.009089902	-0.737468434	0.317	0.528	1	0.138588684	-0.655881961	0.5	0.525	0.138588684	0.018097178
287	ENSDARG00000014137	picalmb	1	0.071498358	-0.510937575	0.049	0.15	1	0.151356606	-0.348791982	0.062	0.16	0.151356606	0.1378847
288	ENSDARG00000014215	cdh13	1	0.005302854	-0.908791324	0	0.166	1	0.309167031	-0.408262021	0.062	0.123	0.309167031	0.010577588
289	ENSDARG00000014273	camk2d2	1	0.19496937	-0.45463128	0.098	0.171	1	0.343382766	-0.425567868	0.156	0.21	0.343382766	0.351925685
290	ENSDARG00000014329	npm1a	1	0.023210111	0.298463471	0.293	0.14	1	0.054454337	0.257010355	0.312	0.16	0.054454337	0.045881513
291	ENSDARG00000014361	tmbim4	1	0.024752193	-0.506679074	0.146	0.311	1	0.394135361	-0.351719855	0.219	0.272	0.394135361	0.048891715
292	ENSDARG00000014490	tac1	1	0.023808057	-1.523602281	0	0.114	1	0.408063451	0.310163482	0.062	0.117	0.408063451	0.04704929
293	ENSDARG00000014536	pfdn1	1	0.0105679	0.319515636	0.537	0.311	1	0.015598369	0.319391622	0.5	0.265	0.015598369	0.02102412
294	ENSDARG00000014587	slc38a5b	1	0.362890464	-0.369809381	0.122	0.171	1	0.198094566	-0.366110851	0.094	0.185	0.362890464	0.356947675
295	ENSDARG00000014746	rbfox1	1	0.118306474	-0.530949794	0.439	0.503	1	0.15550766	-0.634629544	0.406	0.451	0.15550766	0.222616527
296	ENSDARG00000014817	ranbp1	1	0.000118561	0.464910838	0.537	0.238	1	0.001716873	0.254504771	0.5	0.204	0.001716873	0.000237108
297	ENSDARG00000014871	syngr3a	1	0.25817086	-0.516810611	0.171	0.228	1	0.386486095	-0.345288465	0.25	0.309	0.386486095	0.449689526
298	ENSDARG00000015002	cdh4	1	0.407258376	-0.532848255	0.098	0.135	1	0.256996956	-0.521507932	0.094	0.167	0.407258376	0.447946477
299	ENSDARG00000015050	calm2b	1	0.01644465	-0.639277619	0.805	0.798	1	0.078942791	-0.289372341	0.812	0.784	0.078942791	0.032618873
300	ENSDARG00000015164	mknk2b	1	0.35820464	-0.347329538	0.268	0.321	1	0.192963559	-0.605568124	0.281	0.358	0.35820464	0.348692183
301	ENSDARG00000015266	mab21l2	1	0.123114697	-0.711590502	0.366	0.44	1	0.044548518	-0.900333888	0.281	0.426	0.123114697	0.087112466
302	ENSDARG00000015325	u2af1	1	0.000139093	0.469734526	0.463	0.181	1	9.14E-05	0.454255286	0.5	0.167	0.000139093	0.000182701
303	ENSDARG00000015427	hdac1	1	4.87E-05	0.592758873	0.756	0.404	1	0.011915698	0.357143718	0.688	0.414	0.011915698	9.74E-05
304	ENSDARG00000015566	dnmt3ab	1	0.106174793	-0.528624644	0.049	0.135	1	0.052612048	-0.490934993	0.031	0.16	0.106174793	0.102456068
305	ENSDARG00000015653	tnip1	1	0.096612108	-0.315510999	0.073	0.181	1	0.649956471	-0.274497562	0.125	0.148	0.649956471	0.183890316
306	ENSDARG00000015757	tmem50a	1	0.670294981	-0.347325147	0.439	0.399	1	0.454252187	-0.438976278	0.312	0.34	0.670294981	0.702159324
307	ENSDARG00000015790	atp1b3a	1	0.367376145	-0.374273875	0.195	0.249	1	0.60683701	-0.424835672	0.281	0.278	0.60683701	0.599787058
308	ENSDARG00000015866	apoa2	1	0.056570998	-0.557135228	0.561	0.601	1	0.022653143	-0.605576009	0.688	0.765	0.056570998	0.044793121
309	ENSDARG00000015887	b2ml	1	0.353586623	-0.37675738	0.512	0.518	1	0.208831059	-0.482400091	0.438	0.469	0.353586623	0.374051707
310	ENSDARG00000016153	dag1	1	0.151109523	-0.458794835	0.073	0.155	1	0.132456859	-0.293137871	0.031	0.123	0.151109523	0.247368899
311	ENSDARG00000016238	arl6ip5b	1	0.001421199	-0.878102646	0.146	0.389	1	0.018627444	-0.743971371	0.219	0.395	0.018627444	0.002840379
312	ENSDARG00000016301	zgc:65894	1	0.099431495	-0.591381924	0.512	0.528	1	0.265941611	-0.516319638	0.625	0.556	0.265941611	0.188976368
313	ENSDARG00000016477	eif4a2	1	0.199175023	-0.43490239	0.293	0.358	1	0.173431026	-0.320275902	0.219	0.34	0.199175023	0.316783731
314	ENSDARG00000016611	scrn3	1	0.279740582	-0.266716072	0.098	0.161	1	0.248662801	-0.31348714	0.062	0.136	0.279740582	0.435492414
315	ENSDARG00000016745	slc35f6	1	0.23428929	-0.366449914	0.146	0.223	1	0.04510947	-0.690718208	0.125	0.272	0.23428929	0.088184075
316	ENSDARG00000016765	scamp3	1	0.144067643	-0.388733207	0.073	0.155	1	0.426033371	-0.380191508	0.094	0.136	0.426033371	0.267379801
317	ENSDARG00000016769	sgtb	1	0.039592809	-0.486299543	0.073	0.202	1	0.234724336	-0.437628089	0.094	0.167	0.234724336	0.077618027
318	ENSDARG00000016830	rimkla	1	0.002133344	0.30044679	0.317	0.119	1	0.000111299	0.443340939	0.375	0.099	0.002133344	0.000222586
319	ENSDARG00000016855	sf3b5	1	5.15E-05	0.588830023	0.439	0.155	1	0.008240383	0.280424841	0.5	0.247	0.008240383	0.000102972
320	ENSDARG00000016871	smarce1	1	0.000122541	0.53829076	0.683	0.363	1	0.089146139	0.253186413	0.594	0.407	0.089146139	0.000245067
321	ENSDARG00000017338	kidins220b	1	0.621470215	-0.358355844	0.171	0.192	1	0.238584558	-0.480328044	0.125	0.204	0.621470215	0.420246524
322	ENSDARG00000017441	mylz3	1	0.002014149	-0.631801799	0.805	0.917	1	0.113513673	-0.47439053	0.906	0.883	0.113513673	0.004024242
323	ENSDARG00000017624	krt4	1	0.130615227	-0.605005827	0.439	0.497	1	0.065972386	-0.597966531	0.656	0.642	0.130615227	0.127592417
324	ENSDARG00000018270	olfm1a	1	0.295774008	-0.325223578	0.073	0.13	1	0.778911411	-0.293350747	0.094	0.105	0.778911411	0.504065753
325	ENSDARG00000018574	sf3b4	1	0.000163516	0.360753306	0.195	0.036	1	0.001373698	0.364175923	0.156	0.025	0.001373698	0.000327006
326	ENSDARG00000018914	hnrnpk	1	0.000719997	0.365792242	0.585	0.295	1	0.192308101	-0.351414979	0.281	0.389	0.192308101	0.001439476
327	ENSDARG00000018985	castor2	1	0.151386927	-0.420047525	0.195	0.285	1	0.23410326	-0.417614033	0.188	0.272	0.23410326	0.279855852
328	ENSDARG00000018997	cplx2l	1	0.627166889	-0.281167611	0.512	0.373	1	0.46266671	-0.40623901	0.281	0.321	0.627166889	0.711272936
329	ENSDARG00000019004	smarcd1	1	0.011006301	0.336708913	0.317	0.155	1	0.004417514	0.259126483	0.344	0.13	0.011006301	0.008815514
330	ENSDARG00000019033	tmem59	1	0.000442219	-0.809358412	0.195	0.477	1	0.033085	-0.558055566	0.25	0.42	0.033085	0.000884243
331	ENSDARG00000019231	sptan1	1	0.062552739	-0.56675227	0.098	0.223	1	0.102538349	-0.414760096	0.125	0.247	0.102538349	0.121192633
332	ENSDARG00000019335	hes6	1	0.012744518	0.302424843	0.317	0.15	1	0.221276961	0.262182675	0.281	0.185	0.221276961	0.025326613
333	ENSDARG00000019353	sparc	1	0.799810772	-0.408935468	0.22	0.207	1	0.53754147	-0.424419797	0.219	0.247	0.799810772	0.786132108
334	ENSDARG00000019438	rnf13	1	0.233366787	-0.44376717	0.146	0.207	1	0.470791847	-0.405128315	0.156	0.198	0.470791847	0.412273517
335	ENSDARG00000019566	neurod1	1	0.005102348	0.453849652	0.341	0.155	1	0.0732416	0.712665615	0.25	0.13	0.0732416	0.010178662
336	ENSDARG00000019658	pou2f2a	1	0.748965008	-0.259235066	0.146	0.161	1	0.41607063	-0.421167245	0.125	0.179	0.748965008	0.659026491
337	ENSDARG00000019881	bsg	1	0.016400561	-0.457028818	0.756	0.751	1	0.021076196	-0.518996587	0.781	0.722	0.021076196	0.032532143
338	ENSDARG00000019951	sec62	1	0.113142953	-0.450335286	0.122	0.223	1	0.418614047	-0.356456968	0.094	0.142	0.418614047	0.213484578
339	ENSDARG00000020187	GCA	1	0.092814348	-0.303872455	0.024	0.109	1	0.022443213	-0.422571128	0.031	0.204	0.092814348	0.044382729
340	ENSDARG00000020197	rpl5a	1	0.001001957	0.350165411	0.927	0.674	1	0.000224936	0.463488717	0.969	0.667	0.001001957	0.000449821
341	ENSDARG00000020239	lpin1	1	0.009737779	-0.959326585	0.171	0.352	1	0.005032476	-1.183997543	0.188	0.414	0.009737779	0.010039626
342	ENSDARG00000020258	ewsr1a	1	0.000376952	0.627152621	0.415	0.176	1	0.001052141	0.322881936	0.406	0.136	0.001052141	0.000753762
343	ENSDARG00000020298	btg2	1	0.127481029	-0.666993812	0.098	0.187	1	0.101522951	-0.413807999	0.094	0.228	0.127481029	0.192738993
344	ENSDARG00000020301	os9	1	0.736867397	-0.2933543	0.146	0.161	1	0.143618273	-0.255750978	0.031	0.117	0.736867397	0.266610337
345	ENSDARG00000020465	ewsr1b	1	0.000414338	0.409676771	0.39	0.15	1	0.004678193	0.597511331	0.406	0.191	0.004678193	0.000828504
346	ENSDARG00000020693	sesn1	1	0.085789552	-0.471394986	0.512	0.596	1	0.839070914	-0.298411138	0.625	0.556	0.839070914	0.164219257
347	ENSDARG00000020708	mdkb	1	0.456669861	-0.515617154	0.854	0.699	1	0.116219166	-0.572970381	0.594	0.66	0.456669861	0.218931438
348	ENSDARG00000020758	tmem178	1	0.122704234	-0.353697166	0.049	0.135	1	0.241327354	-0.322079929	0.062	0.136	0.241327354	0.23035214
349	ENSDARG00000020795	rac3b	1	0.20712938	-0.451316537	0.122	0.187	1	0.042365856	-0.593862093	0.062	0.21	0.20712938	0.082936846
350	ENSDARG00000020798	necap1	1	0.005612306	-0.680218453	0.244	0.435	1	0.066093852	-0.58188967	0.25	0.37	0.066093852	0.011193114
351	ENSDARG00000020926	creb3l3l	1	0.755858289	-0.313200575	0.39	0.373	1	0.725318006	-0.417717054	0.375	0.34	0.755858289	0.924549802
352	ENSDARG00000021372	tob1b	1	0.001913168	-0.754504336	0.39	0.58	1	0.286494063	-0.542110473	0.469	0.451	0.286494063	0.003822675
353	ENSDARG00000021595	lhfpl3	1	0.043320331	-0.712743707	0.122	0.249	1	0.322524275	-0.384530883	0.125	0.191	0.322524275	0.08476401
354	ENSDARG00000021607	negr1	1	0.947021602	-0.378069989	0.195	0.176	1	0.861419877	-0.304658272	0.156	0.13	0.947021602	0.980795549
355	ENSDARG00000021811	calm3a	1	0.003439538	-0.762596044	0.902	0.85	1	0.019733134	-0.568127521	0.75	0.827	0.019733134	0.006867246
356	ENSDARG00000021975	ginm1	1	0.081277875	-0.604104437	0.244	0.358	1	0.020185234	-0.72080665	0.156	0.352	0.081277875	0.039963024
357	ENSDARG00000022045	map1ab	1	0.002064105	-0.963183347	0.098	0.332	1	0.029797994	-0.865978403	0.156	0.333	0.029797994	0.00412395
358	ENSDARG00000022176	IGLON5	1	0.102923867	-0.683906711	0.293	0.368	1	0.82856693	-0.421615563	0.281	0.265	0.82856693	0.195254411
359	ENSDARG00000022303	higd1a	1	0.024072201	-0.922046549	0.195	0.342	1	0.155725231	-0.602610629	0.219	0.321	0.155725231	0.047564931
360	ENSDARG00000022315	atp6v1g1	1	0.024969484	-0.564303863	0.415	0.513	1	0.393055022	-0.350339234	0.469	0.463	0.393055022	0.049315493
361	ENSDARG00000022456	eno1a	1	7.32E-05	-0.858394399	0.366	0.611	1	0.068210549	-0.656302297	0.406	0.512	0.068210549	0.000146413
362	ENSDARG00000022684	fkbp1aa	1	0.028503208	0.269889967	0.976	0.746	1	0.024028795	0.2967358	0.906	0.722	0.028503208	0.047480206
363	ENSDARG00000022768	gid8a	1	0.067731144	-0.385036382	0.049	0.155	1	0.515307199	-0.364076692	0.094	0.13	0.515307199	0.13087478
364	ENSDARG00000023174	fez1	1	0.36001244	-0.328269581	0.512	0.523	1	0.197626441	-0.531405238	0.469	0.5	0.36001244	0.356196672
365	ENSDARG00000023228	vsnl1a	1	0.005302854	-0.653118295	0	0.166	1	0.024108575	-0.619057064	0	0.142	0.024108575	0.010577588
366	ENSDARG00000023290	fabp3	1	0.02721261	0.267351226	0.829	0.699	1	0.030307588	0.334327097	0.906	0.747	0.030307588	0.053684693
367	ENSDARG00000023299	snu13b	1	0.001479143	0.404888848	0.366	0.15	1	0.003424459	0.454110312	0.406	0.179	0.003424459	0.002956098
368	ENSDARG00000023445	atp2b3b	1	0.003524127	-0.701001109	0.024	0.223	1	0.018063188	-0.726004838	0	0.154	0.018063188	0.007035834
369	ENSDARG00000023600	sh3gl2a	1	0.001514666	-1.009058782	0.049	0.275	1	0.111802402	-0.711306245	0.125	0.235	0.111802402	0.003027039
370	ENSDARG00000023766	gnsa	1	0.062769918	-0.506177677	0.049	0.155	1	0.085363267	-0.477101776	0.062	0.179	0.085363267	0.121599773
371	ENSDARG00000023820	faxdc2	1	0.019319202	-0.631445661	0.024	0.161	1	0.291644395	-0.299389005	0.062	0.123	0.291644395	0.038265172
372	ENSDARG00000023967	atp6v1c1a	1	0.004105479	-0.657182553	0.122	0.347	1	0.098308334	-0.556486771	0.156	0.284	0.098308334	0.008194104
373	ENSDARG00000024195	znf395b	1	0.006540091	-0.60894701	0.415	0.58	1	0.193202747	-0.39649357	0.594	0.562	0.193202747	0.013037409
374	ENSDARG00000024278	adh8b	1	0.000566447	0.323107331	0.22	0.057	1	0.000215331	0.417034019	0.219	0.037	0.000566447	0.000430616
375	ENSDARG00000024548	cryba4	1	0.083611934	-0.62189319	0.098	0.202	1	0.007215102	-0.831195964	0.75	0.747	0.083611934	0.014378145
376	ENSDARG00000024744	dpp6b	1	0.020546069	-0.600182997	0	0.119	1	0.079911547	-0.581099689	0.062	0.185	0.079911547	0.040669998
377	ENSDARG00000024746	hsp90aa1.2	1	0.18755656	-0.434868594	0.268	0.368	1	0.753917124	-0.318415312	0.312	0.309	0.753917124	0.339935656
378	ENSDARG00000025012	tpi1a	1	0.245818651	-0.322536166	0.073	0.135	1	0.188738515	-0.276214103	0.031	0.105	0.245818651	0.341854803
379	ENSDARG00000025034	syngr3b	1	0.086749929	-0.470470794	0.171	0.29	1	0.0218391	-0.57501023	0.062	0.247	0.086749929	0.043201254
380	ENSDARG00000025106	ppp3cb	1	0.087351376	-0.62858224	0.244	0.337	1	0.200725751	-0.596600661	0.188	0.272	0.200725751	0.167072489
381	ENSDARG00000025147	cd63	1	0.009231587	-0.82650842	0.244	0.415	1	0.150735803	-0.518442675	0.188	0.296	0.150735803	0.018377952
382	ENSDARG00000025206	syt2a	1	0.674051604	-0.384379819	0.561	0.472	1	0.47023851	-0.53628171	0.375	0.395	0.674051604	0.719352764
383	ENSDARG00000025269	pdcd6ip	1	0.088041438	-0.277489044	0.024	0.109	1	0.092057733	-0.356317086	0.031	0.136	0.092057733	0.168331581
384	ENSDARG00000025693	tmem9b	1	0.000774291	-0.897414376	0.122	0.389	1	0.007634387	-0.827230258	0.125	0.34	0.007634387	0.001547982
385	ENSDARG00000025728	grin1b	1	0.083699221	-0.599567226	0.049	0.145	1	0.060973737	-0.581106022	0.031	0.154	0.083699221	0.118229677
386	ENSDARG00000025855	camk2n1a	1	0.039232918	-0.753076698	0.244	0.373	1	0.026769275	-0.933290562	0.188	0.358	0.039232918	0.052821956
387	ENSDARG00000025858	zgc:56525	1	0.30876214	-0.413412488	0.146	0.207	1	0.150891743	-0.432260974	0.094	0.198	0.30876214	0.279015168
388	ENSDARG00000025977	blmh	1	0.001464221	0.322623538	0.268	0.088	1	0.002494009	0.414252843	0.281	0.093	0.002494009	0.002926298
389	ENSDARG00000026444	apoob	1	0.266935081	-0.361324104	0.171	0.233	1	0.157598267	-0.34634418	0.125	0.235	0.266935081	0.29035932
390	ENSDARG00000026473	six1b	1	9.07E-05	0.596769551	0.439	0.166	1.21E-05	5.50E-10	1.318163852	0.562	0.117	9.07E-05	1.10E-09
391	ENSDARG00000026582	iscub	1	0.001091063	-0.799466109	0.073	0.321	1	0.053208512	-0.643511605	0.094	0.235	0.053208512	0.002180935
392	ENSDARG00000026664	uri1	1	0.344199633	-0.433522821	0.22	0.259	1	0.368263656	-0.489256948	0.188	0.235	0.368263656	0.569925878
393	ENSDARG00000026801	stau2	1	0.002009102	-0.728278763	0.268	0.492	1	0.034331518	-0.620478293	0.281	0.432	0.034331518	0.004014167
394	ENSDARG00000026865	fam107b	1	0.796842016	-0.282682041	0.195	0.207	1	0.695789399	-0.375121243	0.219	0.222	0.796842016	0.90745591
395	ENSDARG00000027088	ptgdsb.1	1	0.670637407	-0.322214823	0.415	0.321	1	0.707990804	-0.307857292	0.281	0.296	0.707990804	0.891520282
396	ENSDARG00000027199	smad1	1	0.008752642	0.329576864	0.39	0.202	0.638739319	2.90E-05	0.40651824	0.531	0.167	0.008752642	5.79E-05
397	ENSDARG00000027200	gabarapl2	1	5.21E-05	-0.873019371	0.366	0.632	1	0.168195224	-0.44082401	0.531	0.556	0.168195224	0.000104143
398	ENSDARG00000027249	btg1	1	8.70E-05	-0.652194329	0.78	0.85	1	0.361674652	-0.277660334	0.875	0.772	0.361674652	0.000173965
399	ENSDARG00000027316	tcp11l2	1	0.001085726	-0.730922587	0	0.218	1	0.307540549	-0.408989828	0.094	0.154	0.307540549	0.002170273
400	ENSDARG00000027740	adcyap1b	1	0.406508495	-0.514727174	0.78	0.575	1	0.968735356	-0.622953364	0.719	0.574	0.968735356	0.647767834
401	ENSDARG00000027744	gadd45ba	1	0.540090434	-0.326413719	0.195	0.228	1	0.207454429	-0.61312691	0.125	0.21	0.540090434	0.371871519
402	ENSDARG00000027749	hirip3	1	0.041045599	-0.6435979	0.049	0.171	1	0.11278328	-0.469781053	0.062	0.167	0.11278328	0.080406457
403	ENSDARG00000027750	dpp7	1	0.184650455	-0.297753219	0.049	0.119	1	0.121332931	-0.342771667	0.031	0.123	0.184650455	0.227944181
404	ENSDARG00000027803	sbds	1	0.293437972	-0.250657047	0.122	0.187	1	0.112391801	-0.343443567	0.031	0.123	0.293437972	0.212151685
405	ENSDARG00000027828	grin1a	1	0.700886527	-0.262865176	0.098	0.114	1	0.557811189	-0.467397682	0.094	0.123	0.700886527	0.804469056
406	ENSDARG00000027887	zfyve21	1	0.392834826	-0.258153514	0.122	0.171	1	0.335035492	-0.31373141	0.094	0.154	0.392834826	0.557822203
407	ENSDARG00000028017	tp53inp1	1	0.027570548	-0.535533697	0.171	0.337	1	0.432456369	-0.339027988	0.188	0.241	0.432456369	0.054380962
408	ENSDARG00000028106	glrx	1	0.118178701	-0.464944901	0.098	0.197	1	0.251042589	-0.386757805	0.094	0.173	0.251042589	0.222391197
409	ENSDARG00000028119	sumo3a	1	0.000218606	0.431156189	0.878	0.528	1	0.003565607	0.313224434	0.812	0.481	0.003565607	0.000437163
410	ENSDARG00000028517	hbp1	1	0.007008163	-0.720468351	0.073	0.259	1	0.085935273	-0.634878907	0.125	0.247	0.085935273	0.013967211
411	ENSDARG00000028581	jkamp	1	0.445595424	-0.252179853	0.073	0.114	1	0.193928632	-0.416158886	0.062	0.142	0.445595424	0.35024895
412	ENSDARG00000028661	cntfr	1	0.179051301	-0.563399144	0.22	0.301	1	0.348548596	-0.390805136	0.188	0.253	0.348548596	0.326043233
413	ENSDARG00000029058	rbbp4	1	0.000188443	0.446632914	0.341	0.109	1	0.00214255	0.349998458	0.25	0.068	0.00214255	0.00037685
414	ENSDARG00000029069	tnni2a.4	1	0.011458362	-0.578746497	0.878	0.839	1	0.001073294	-0.703686439	0.812	0.852	0.011458362	0.002145436
415	ENSDARG00000029248	fubp1	1	0.044557464	0.317866937	0.195	0.088	1	0.005506803	0.26852126	0.25	0.08	0.044557464	0.01098328
416	ENSDARG00000029353	serpine2	1	0.045878358	-0.865451716	0.024	0.135	1	0.241257642	-0.943557896	0.094	0.167	0.241257642	0.089651892
417	ENSDARG00000029445	zgc:56676	1	0.015860963	0.34641412	0.512	0.321	1	0.139605117	0.299016549	0.438	0.309	0.139605117	0.031470355
418	ENSDARG00000029885	rab41	1	0.343233637	-0.338491993	0.146	0.192	1	0.516404467	-0.289108239	0.125	0.16	0.516404467	0.568657944
419	ENSDARG00000029995	tnni2b.2	1	0.028551465	-0.659853699	0.049	0.187	1	0.616608424	-0.359127051	0.094	0.117	0.616608424	0.056287745
420	ENSDARG00000030116	susd6	1	0.110313091	-0.415453808	0.073	0.166	1	0.409829621	-0.292417592	0.125	0.185	0.409829621	0.208457203
421	ENSDARG00000030215	matn1	1	0.165975829	-0.502211635	0.073	0.155	1	0.056476268	-0.593518252	0	0.105	0.165975829	0.109762967
422	ENSDARG00000030440	rsrp1	1	0.072465623	-0.528086103	0.268	0.383	1	0.569956401	-0.520947183	0.406	0.37	0.569956401	0.13967998
423	ENSDARG00000030441	ppa1b	1	0.000103318	0.459928977	0.512	0.218	1	0.007051157	0.30596407	0.406	0.185	0.007051157	0.000206625
424	ENSDARG00000030479	hmgb1b	1	0.000382083	0.379589828	1	0.762	1	0.001887458	0.359006051	0.969	0.772	0.001887458	0.00076402
425	ENSDARG00000030614	syt1a	1	0.156690638	-0.832134136	0.317	0.368	1	0.04159115	-0.912104285	0.25	0.389	0.156690638	0.081452477
426	ENSDARG00000030694	atp6v1e1b	1	0.000416042	-0.758443626	0.537	0.627	1	0.114036993	-0.475418103	0.531	0.556	0.114036993	0.00083191
427	ENSDARG00000030957	yipf4	1	0.333110124	-0.313863084	0.244	0.316	1	0.164842866	-0.413234961	0.188	0.296	0.333110124	0.302512562
428	ENSDARG00000031240	kidins220a	1	0.000146933	0.304442675	0.122	0.01	0.090321171	4.09E-06	0.644588753	0.25	0.031	0.000146933	8.19E-06
429	ENSDARG00000031283	vamp1	1	0.057804868	-0.708620956	0.22	0.337	1	0.358241688	-0.581150422	0.219	0.265	0.358241688	0.112268333
430	ENSDARG00000031317	ppdpfb	1	0.034909514	-0.276268358	0.927	0.86	1	0.002053113	-0.541195539	0.906	0.883	0.034909514	0.00410201
431	ENSDARG00000031427	calm2a	1	0.034302159	-0.43760993	0.707	0.736	1	0.176149836	-0.352649585	0.625	0.679	0.176149836	0.06742768
432	ENSDARG00000031511	psmb2	1	0.002325554	0.29938039	0.561	0.301	1	0.058394902	0.286502574	0.438	0.259	0.058394902	0.0046457
433	ENSDARG00000031681	atp6v0b	1	0.031552586	-0.749229959	0.195	0.337	1	0.047357131	-0.61473601	0.125	0.284	0.047357131	0.062109607
434	ENSDARG00000031683	fosab	1	0.013679566	-1.479267989	0.22	0.383	1	0.013865101	-1.602970399	0.219	0.414	0.013865101	0.027172001
435	ENSDARG00000031720	clstn1	1	0.00095939	-0.84980341	0.146	0.415	1	0.941617497	-0.261622384	0.344	0.309	0.941617497	0.00191786
436	ENSDARG00000031795	abcf1	1	5.29E-05	0.598160793	0.268	0.062	1	0.051488117	0.523063714	0.188	0.08	0.051488117	0.000105844
437	ENSDARG00000031796	ache	1	0.018357259	-0.808749949	0.073	0.233	1	0.014120547	-0.909339004	0.031	0.216	0.018357259	0.028041704
438	ENSDARG00000032126	scg5	1	7.44E-05	-1.064479411	0.073	0.394	1	0.009731654	-1.034995404	0.094	0.302	0.009731654	0.000148844
439	ENSDARG00000032155	ppm1aa	1	0.079773238	-0.357638453	0.122	0.249	1	0.095814426	-0.516989492	0.125	0.253	0.095814426	0.153182706
440	ENSDARG00000032296	pomp	1	0.001874277	0.520478429	0.537	0.301	1	0.000774285	0.358779246	0.688	0.321	0.001874277	0.00154797
441	ENSDARG00000032317	tox	1	0.238779851	-0.595631029	0.195	0.259	1	0.473889139	-0.416595845	0.156	0.198	0.473889139	0.420543885
442	ENSDARG00000032369	btbd6b	1	0.028249041	-0.576534938	0.073	0.218	1	0.495701383	-0.355223255	0.156	0.204	0.495701383	0.055700074
443	ENSDARG00000032535	praf2	1	0.218915129	-0.287331783	0.049	0.109	1	0.708608732	-0.270478653	0.094	0.111	0.708608732	0.389906425
444	ENSDARG00000032614	msi2b	1	0.500688377	-0.484315566	0.244	0.275	1	0.303312254	-0.406235582	0.219	0.284	0.500688377	0.514626185
445	ENSDARG00000032865	pacsin1a	1	0.006931124	-0.649863482	0.098	0.306	1	0.222000358	-0.440346483	0.188	0.272	0.222000358	0.013814207
446	ENSDARG00000032868	pde4ba	1	0.380848155	-0.369782919	0.146	0.192	1	0.720467586	-0.346783724	0.219	0.222	0.720467586	0.616650993
447	ENSDARG00000033234	stmn2a	1	0.17458357	-0.376520707	0.659	0.627	1	0.480588439	-0.275970798	0.562	0.519	0.480588439	0.318687717
448	ENSDARG00000033364	mgst3b	1	0.151835142	-0.462534637	0.39	0.456	1	0.492352433	-0.26469778	0.406	0.42	0.492352433	0.280616374
449	ENSDARG00000033609	map1lc3a	1	0.004748602	-0.725824191	0.268	0.44	1	0.082953356	-0.464173286	0.281	0.414	0.082953356	0.009474655
450	ENSDARG00000033683	tpma	1	0.025037836	-0.573589617	0.878	0.891	1	0.076070687	-0.454162445	0.938	0.877	0.076070687	0.049448779
451	ENSDARG00000033707	jade1	1	0.508434205	-0.32398588	0.098	0.13	1	0.172400162	-0.479500406	0.062	0.148	0.508434205	0.315078508
452	ENSDARG00000033832	ampd1	1	0.040755258	-0.445709523	0.024	0.14	1	0.063545515	-0.63360329	0.031	0.148	0.063545515	0.079849524
453	ENSDARG00000034168	serpini1	1	0.407755278	-0.34798762	0.098	0.14	1	0.148262459	-0.507237603	0.062	0.154	0.407755278	0.274543162
454	ENSDARG00000034409	pik3r3b	1	0.987276206	-0.591782217	0.244	0.207	1	0.350393987	-0.345813399	0.406	0.259	0.987276206	0.578012027
455	ENSDARG00000034470	aldoab	1	0.726346054	-0.374886519	0.146	0.155	1	0.74903605	-0.371331518	0.094	0.105	0.74903605	0.925113518
456	ENSDARG00000034504	lmo1	1	0.077644309	-0.591983657	0.098	0.207	1	0.377946325	-0.458980406	0.125	0.179	0.377946325	0.149259979
457	ENSDARG00000034685	tmem198b	1	0.241211084	-0.408715695	0.146	0.218	1	0.410061865	-0.370127896	0.125	0.179	0.410061865	0.42423938
458	ENSDARG00000034808	kcnip1b	1	0.015277597	-0.628936536	0	0.13	1	0.291644395	-0.390437412	0.062	0.123	0.291644395	0.03032179
459	ENSDARG00000035133	pho	1	0.078318568	0.287867171	0.171	0.083	1	0.200512435	-0.318687727	0.031	0.105	0.200512435	0.150503339
460	ENSDARG00000035256	eef2l2	1	0.000676132	-0.974885064	0.073	0.326	1	0.037943723	-0.616423279	0.094	0.259	0.037943723	0.001351808
461	ENSDARG00000035309	entpd3	1	0.032352398	-1.604998822	0.049	0.181	1	0.036983321	-2.18298537	0	0.123	0.036983321	0.063658119
462	ENSDARG00000035325	srsf7a	1	0.00024483	0.404167621	0.585	0.285	1	0.000105792	0.44115376	0.656	0.278	0.00024483	0.000211572
463	ENSDARG00000035327	ckma	1	0.669480296	-0.266181382	0.902	0.741	1	0.103237256	-0.471877577	0.656	0.691	0.669480296	0.19581658
464	ENSDARG00000035338	tppp2	1	0.123864613	-0.506419177	0.268	0.373	1	0.937608945	-0.343664824	0.469	0.377	0.937608945	0.232386784
465	ENSDARG00000035519	histh1l	1	0.000136438	-0.706564501	0.732	0.886	1	0.001362471	-0.8268192	0.875	0.87	0.001362471	0.000272856
466	ENSDARG00000035557	gabarapa	1	0.075590935	-0.482257307	0.366	0.446	1	0.056242294	-0.660644605	0.375	0.463	0.075590935	0.109321392
467	ENSDARG00000035571	abhd17b	1	0.060028701	-0.404361327	0.049	0.161	1	0.068965906	0.301354161	0.281	0.148	0.068965906	0.116453957
468	ENSDARG00000035577	cds2	1	0.399601414	-0.429580997	0.293	0.321	1	0.027186622	-0.654687545	0.125	0.309	0.399601414	0.053634131
469	ENSDARG00000035596	ISCU (1 of many)	1	0.008504463	-0.620763249	0.244	0.42	1	0.12457899	-0.501766495	0.219	0.327	0.12457899	0.0169366
470	ENSDARG00000035622	xbp1	1	0.085540967	-0.718335188	0.195	0.306	1	0.337590127	-0.639262729	0.219	0.272	0.337590127	0.163764678
471	ENSDARG00000035715	marcksl1b	1	0.645461857	-0.293933038	1	0.87	1	0.319413935	-0.302477061	0.906	0.84	0.645461857	0.536802608
472	ENSDARG00000035808	clcn4	1	0.037903679	-0.686807154	0.146	0.29	1	0.061961392	-0.674596393	0.094	0.228	0.061961392	0.074370669
473	ENSDARG00000035970	ptprn2	1	0.002067675	-0.896250481	0.073	0.295	1	0.133801421	-0.551648811	0.125	0.235	0.133801421	0.004131074
474	ENSDARG00000036040	atg13	1	0.053883765	-0.615168467	0.22	0.352	1	0.006111336	-0.71126991	0.094	0.333	0.053883765	0.012185324
475	ENSDARG00000036058	gnao1b	1	0.526020232	-0.396726696	0.268	0.275	1	0.273435122	-0.489583401	0.094	0.167	0.526020232	0.472103478
476	ENSDARG00000036080	cd81a	1	0.006956681	-0.697422647	0.805	0.855	1	0.077372567	-0.52952305	0.844	0.772	0.077372567	0.013864967
477	ENSDARG00000036102	ctdsp2	1	0.247348073	-0.451575409	0.366	0.404	1	0.327925626	-0.341796821	0.438	0.481	0.327925626	0.433515077
478	ENSDARG00000036161	hnrnpa0l	1	0.000139544	0.591250075	0.902	0.565	1	0.000190496	0.63026284	0.875	0.568	0.000190496	0.000279069
479	ENSDARG00000036298	rps13	1	0.000192002	0.273848677	1	0.948	1	5.51E-05	0.408454509	1	0.975	0.000192002	0.000110197
480	ENSDARG00000036299	nucb2a	1	0.428354352	-0.298384224	0.122	0.166	1	0.386603596	-0.293765149	0.125	0.185	0.428354352	0.623744852
481	ENSDARG00000036588	mhc1zba	1	0.005228803	-0.696509622	0.024	0.202	1	0.023433649	-0.691321795	0.062	0.241	0.023433649	0.010430265
482	ENSDARG00000036593	kdm2ba	1	0.145941934	-0.485033839	0.146	0.238	1	0.313058053	-0.48000015	0.156	0.216	0.313058053	0.270584819
483	ENSDARG00000036675	hnrnpa1b	1	0.010594906	0.390530452	0.439	0.238	1	0.003730979	0.392601661	0.438	0.191	0.010594906	0.007448039
484	ENSDARG00000036704	tmem18	1	0.077709567	-0.459922132	0.122	0.249	1	0.230439007	-0.433693006	0.094	0.167	0.230439007	0.149380358
485	ENSDARG00000036816	pou2f2a	1	0.752681548	-0.341196054	0.146	0.119	1	0.991003965	-0.384813098	0.156	0.142	0.991003965	0.938833583
486	ENSDARG00000036830	krt91	1	0.340083039	-0.404620822	0.829	0.699	1	0.011479815	-0.707975234	0.781	0.827	0.340083039	0.022827843
487	ENSDARG00000037012	slc3a2b	1	0.149154257	-0.418387155	0.122	0.212	1	0.185726401	-0.350528949	0.094	0.198	0.185726401	0.276061521
488	ENSDARG00000037020	kif1b	1	0.028577556	-0.612260902	0.195	0.358	1	0.818323875	-0.262727685	0.25	0.247	0.818323875	0.056338435
489	ENSDARG00000037261	mtap	1	0.146958381	-0.276522318	0.049	0.124	1	0.088558146	-0.371070791	0.031	0.136	0.146958381	0.169273748
490	ENSDARG00000037410	med28	1	0.005497164	0.262124362	0.122	0.026	0.438292665	1.99E-05	0.510507352	0.25	0.037	0.005497164	3.97E-05
491	ENSDARG00000037713	pcnp	1	0.210526199	-0.32221689	0.122	0.202	1	0.432945467	-0.328483769	0.094	0.136	0.432945467	0.376731117
492	ENSDARG00000037783	proza	1	0.000197989	-0.967903338	0.073	0.363	1	0.066687745	-0.589668415	0.25	0.383	0.066687745	0.000395939
493	ENSDARG00000037790	pvalb8	1	0.408813011	-0.440505259	0.293	0.316	1	0.668980083	-0.620924942	0.219	0.228	0.668980083	0.650497944
494	ENSDARG00000037962	psmb7	1	8.85E-05	0.560387949	0.683	0.347	1	0.012159967	0.477671485	0.531	0.296	0.012159967	0.000176895
495	ENSDARG00000037998	flot1b	1	0.044727478	-0.681210842	0.171	0.29	1	0.255743694	-0.419512245	0.219	0.309	0.255743694	0.087454409
496	ENSDARG00000038141	atf4b	1	0.012230685	0.336364718	0.756	0.534	1	0.012674246	0.490867837	0.75	0.475	0.012674246	0.024311781
497	ENSDARG00000038153	lgals2b	1	0.252971526	-0.624325209	0.146	0.218	1	0.412296539	-0.632860834	0.188	0.235	0.412296539	0.441948459
498	ENSDARG00000038154	isca2	1	0.004437301	-0.716037817	0.049	0.254	1	0.137321371	-0.349692506	0.125	0.241	0.137321371	0.008854913
499	ENSDARG00000038439	fabp10a	1	0.039567975	-0.673697052	0.244	0.404	1	0.091496438	-0.601197348	0.5	0.58	0.091496438	0.077570325
500	ENSDARG00000038524	pik3r1	1	0.015125917	-0.610070363	0.073	0.244	1	0.093248651	-0.444020659	0.031	0.136	0.093248651	0.03002304
501	ENSDARG00000038559	h1f0	1	0.532616564	-0.298320525	0.829	0.699	1	0.101311788	-0.455901749	0.688	0.71	0.532616564	0.192359498
502	ENSDARG00000038574	scg2b	1	6.87E-05	-1.680171068	0.244	0.539	1	0.044098988	-1.265470178	0.25	0.401	0.044098988	0.000137466
503	ENSDARG00000038576	ube2d1b	1	0.064940914	0.251346772	0.415	0.269	1	0.28498553	-0.427819783	0.156	0.222	0.28498553	0.125664506
504	ENSDARG00000038608	sdhc	1	0.16195373	-0.377626648	0.293	0.373	1	0.400807302	-0.361796178	0.344	0.37	0.400807302	0.29767845
505	ENSDARG00000038693	gng7	1	0.087800679	-0.471801983	0.122	0.244	1	0.14194636	-0.333756102	0.062	0.16	0.14194636	0.1678924
506	ENSDARG00000038954	ctnnbip1	1	0.028502188	0.291574942	0.293	0.145	1	0.000416967	0.449423595	0.344	0.105	0.028502188	0.00083376
507	ENSDARG00000039007	eno3	1	0.51991112	-0.382916035	0.22	0.254	1	0.069741218	-0.63954027	0.125	0.259	0.51991112	0.134618598
508	ENSDARG00000039150	lgmn	1	0.030840088	-0.563756075	0.195	0.363	1	0.06648332	-0.589899756	0.156	0.309	0.06648332	0.060729065
509	ENSDARG00000039304	six1a	1	0.002062069	0.34498709	0.341	0.135	0.031074901	1.41E-06	0.707023935	0.406	0.086	0.002062069	2.82E-06
510	ENSDARG00000039343	ahcyl2	1	0.36498047	-0.326757275	0.122	0.171	1	0.151356606	-0.404160469	0.062	0.16	0.36498047	0.27980439
511	ENSDARG00000039346	ndufa5	1	0.144202509	-0.354434382	0.366	0.456	1	0.064101989	-0.371209097	0.25	0.407	0.144202509	0.124094914
512	ENSDARG00000039347	rps24	1	0.000109285	0.334721725	1	0.953	0.478573986	2.17E-05	0.405910545	1	0.944	0.000109285	4.34E-05
513	ENSDARG00000039452	hk1	1	0.077489135	-0.324892098	0.024	0.114	1	0.17312279	-0.298946405	0.031	0.105	0.17312279	0.148973704
514	ENSDARG00000039502	eef1a1a	1	0.001323956	-0.855911269	0.098	0.332	1	0.014655441	-0.683637234	0.062	0.259	0.014655441	0.00264616
515	ENSDARG00000039522	tubb2	1	0.003145726	0.468715603	0.317	0.13	0.417905373	1.89E-05	0.72157958	0.438	0.123	0.003145726	3.79E-05
516	ENSDARG00000039650	itm2cb	1	0.218442356	-0.587214061	0.146	0.212	1	0.329413499	-0.532999732	0.094	0.154	0.329413499	0.389167649
517	ENSDARG00000039729	asap1b	1	0.00268695	-0.824761447	0.049	0.264	1	0.062471109	-0.517784989	0.062	0.204	0.062471109	0.00536668
518	ENSDARG00000039757	mcfd2	1	0.077817271	-0.481373837	0.049	0.15	1	0.121881385	-0.41446477	0.062	0.167	0.121881385	0.149579013
519	ENSDARG00000039830	gng5	1	0.019933537	0.269430162	0.39	0.218	1	0.000586124	0.578430363	0.562	0.265	0.019933537	0.001171904
520	ENSDARG00000039914	gapdhs	1	0.000737121	-0.67041487	0.902	0.788	1	0.00079741	-0.89775582	0.75	0.735	0.00079741	0.001473698
521	ENSDARG00000039980	ppt1	1	0.134584611	-0.511969979	0.195	0.29	1	0.273429329	-0.425027035	0.219	0.284	0.273429329	0.251056204
522	ENSDARG00000040001	fryl	1	0.407663806	-0.423692991	0.122	0.166	1	0.272636457	-0.588949052	0.094	0.16	0.407663806	0.470942276
523	ENSDARG00000040085	ccsapb	1	0.015277514	-0.543291293	0	0.13	1	0.056476268	-0.363436699	0	0.105	0.056476268	0.030321626
524	ENSDARG00000040190	qdpra	1	0.025435552	-0.583637474	0.024	0.15	1	0.193385394	-0.352378739	0.031	0.105	0.193385394	0.050224136
525	ENSDARG00000040253	onecutl	1	0.000245193	0.273565955	0.22	0.047	1	0.000354607	0.588217994	0.188	0.031	0.000354607	0.000490327
526	ENSDARG00000040295	apoeb	1	0.415133019	-0.35736248	0.073	0.114	1	0.779890507	-0.340831933	0.219	0.179	0.779890507	0.657930614
527	ENSDARG00000040440	snrpd2	1	0.015505347	0.381977981	0.488	0.295	1	0.000549905	0.375971279	0.594	0.265	0.015505347	0.001099508
528	ENSDARG00000040565	ckmb	1	0.008543803	-0.644639887	0.537	0.663	1	0.047849674	-0.430455845	0.438	0.593	0.047849674	0.017014609
529	ENSDARG00000040607	rtf2	1	0.145942112	-0.377553925	0.146	0.238	1	0.297023313	-0.432071423	0.188	0.253	0.297023313	0.270585124
530	ENSDARG00000040684	plcd4b	1	0.134582325	-0.487805488	0.073	0.161	1	0.036983321	-0.413472311	0	0.123	0.134582325	0.072598876
531	ENSDARG00000040764	id1	1	0.148317919	-0.932825218	0.146	0.233	1	0.324389585	-0.518332072	0.219	0.278	0.324389585	0.274637632
532	ENSDARG00000040822	fundc1	1	0.009364868	-0.691140672	0.268	0.451	1	0.017727021	-0.788165546	0.281	0.444	0.017727021	0.018642035
533	ENSDARG00000040971	zgc:92606	1	0.011377341	-0.602367041	0.585	0.627	1	0.199583919	-0.384949843	0.656	0.568	0.199583919	0.022625238
534	ENSDARG00000040988	tpi1b	1	0.653003277	-0.299155381	0.61	0.503	1	0.418717081	-0.369793215	0.438	0.444	0.653003277	0.662110168
535	ENSDARG00000041022	pdcd4b	1	0.447409574	-0.267867482	0.146	0.192	1	0.02616256	-0.682084392	0.156	0.321	0.447409574	0.05164064
536	ENSDARG00000041062	calb2a	1	0.075075127	-0.979325542	0.049	0.155	1	0.235016948	-1.316488151	0.062	0.13	0.235016948	0.144513979
537	ENSDARG00000041182	rpl4	1	9.36E-05	0.359273599	1	0.855	0.013142362	5.96E-07	0.540401579	1	0.846	9.36E-05	1.19E-06
538	ENSDARG00000041203	drap1	1	0.052549787	0.317192895	0.366	0.212	1	0.000968411	0.409848513	0.5	0.216	0.052549787	0.001935885
539	ENSDARG00000041314	ndufb9	1	0.16945778	-0.387144369	0.415	0.482	1	0.394402847	-0.3589281	0.438	0.451	0.394402847	0.310199621
540	ENSDARG00000041602	zgc:92335	1	0.122702968	-0.400783959	0.146	0.249	1	0.132375921	-0.485504126	0.125	0.241	0.132375921	0.230349917
541	ENSDARG00000041607	eif4ebp3l	1	0.61228785	-0.441130378	0.171	0.192	1	0.226783348	-0.475171149	0.125	0.204	0.61228785	0.402136009
542	ENSDARG00000041623	mt2	1	0.070219248	-1.011714968	0.195	0.311	1	0.19805009	-0.760027148	0.125	0.216	0.19805009	0.135507754
543	ENSDARG00000041665	mkrn1	1	0.096515689	-0.606706623	0.171	0.269	1	0.027094226	-0.673212471	0.062	0.235	0.096515689	0.053454354
544	ENSDARG00000041691	bhlhe41	1	0.002594941	-1.183606962	0.073	0.28	1	0.012783301	-0.84928585	0.031	0.216	0.012783301	0.005183148
545	ENSDARG00000041974	brk1	1	0.282505788	-0.344239153	0.439	0.451	1	0.367716595	-0.428442116	0.469	0.444	0.367716595	0.485202055
546	ENSDARG00000042236	atrx	1	0.004162503	0.332624124	0.61	0.342	1	4.58E-05	0.45340855	0.719	0.284	0.004162503	9.17E-05
547	ENSDARG00000042322	si:dkey-177p2.6	1	0.057315658	-0.537649368	0.171	0.311	1	0.075912425	-0.569997942	0.156	0.302	0.075912425	0.111346231
548	ENSDARG00000042410	rab40b	1	0.134393698	-0.564119722	0.098	0.187	1	0.295586724	-0.5524465	0.156	0.21	0.295586724	0.25072573
549	ENSDARG00000042525	ebf2	1	0.000137061	0.686820968	0.122	0.01	1	5.95E-05	0.566217699	0.156	0.012	0.000137061	0.000118935
550	ENSDARG00000042620	gstr	1	0.207192888	-0.452813597	0.171	0.244	1	0.187044213	-0.442386886	0.188	0.278	0.207192888	0.339102888
551	ENSDARG00000042777	ndufa11	1	0.16679111	-0.511670357	0.317	0.383	1	0.869097882	-0.252768257	0.312	0.29	0.869097882	0.305762945
552	ENSDARG00000042837	atp1b3b	1	0.126992974	-0.511047319	0.098	0.192	1	0.72771147	-0.26065126	0.094	0.111	0.72771147	0.237858732
553	ENSDARG00000042948	dnajc5aa	1	0.501442974	-0.447146944	0.512	0.44	1	0.492154857	-0.364420815	0.375	0.377	0.501442974	0.742093311
554	ENSDARG00000043102	lxn	1	0.331746075	-0.312510246	0.122	0.176	1	0.902028802	-0.262368052	0.156	0.136	0.902028802	0.553436692
555	ENSDARG00000043257	ckbb	1	0.000361118	-0.762065022	0.707	0.772	1	0.001145215	-0.730768595	0.5	0.753	0.001145215	0.000722105
556	ENSDARG00000043287	atg101	1	0.153370228	-0.381896123	0.171	0.264	1	0.787491025	-0.316825367	0.281	0.265	0.787491025	0.283218029
557	ENSDARG00000043313	ank2b	1	0.740187788	-0.417277855	0.293	0.269	1	0.576143657	-0.365456782	0.25	0.272	0.740187788	0.820345801
558	ENSDARG00000043388	atraid	1	0.093424438	-0.362707486	0.049	0.14	1	0.042605589	-0.351213226	0	0.117	0.093424438	0.083395942
559	ENSDARG00000043457	gapdh	1	0.187306517	-0.579582562	0.39	0.44	1	0.313904577	-0.646296504	0.406	0.432	0.313904577	0.339529303
560	ENSDARG00000043474	atp2b3a	1	0.019819909	-0.526672987	0.024	0.166	1	0.134334499	-0.478367364	0.062	0.154	0.134334499	0.039246988
561	ENSDARG00000043555	tmem30ab	1	0.009491139	-0.676432896	0.073	0.254	1	0.036523774	-0.504664326	0.062	0.222	0.036523774	0.018892196
562	ENSDARG00000043561	psmc1b	1	0.010422571	0.420271348	0.293	0.135	1	0.000391099	0.45881153	0.344	0.105	0.010422571	0.000782046
563	ENSDARG00000043795	arhgdia	1	0.456590668	-0.2662979	0.268	0.295	1	0.013950736	0.252160865	0.469	0.222	0.456590668	0.027706848
564	ENSDARG00000043835	rab3ab	1	0.003431664	-0.664188269	0.049	0.254	1	0.217980498	-0.395899126	0.062	0.136	0.217980498	0.006851552
565	ENSDARG00000044053	vsnl1b	1	0.237787052	-0.459191839	0.073	0.135	1	0.175292514	-0.395225449	0.031	0.105	0.237787052	0.319857563
566	ENSDARG00000044092	atp5if1b	1	0.01134982	-0.563709755	0.659	0.668	1	0.008158098	-0.780992161	0.469	0.586	0.01134982	0.016249642
567	ENSDARG00000044093	rpl13a	1	0.001011028	0.276459126	1	0.933	1	0.008128489	0.254307776	1	0.907	0.008128489	0.002021034
568	ENSDARG00000044153	ppp1cb	1	0.35855319	-0.384639784	0.22	0.269	1	0.196342851	-0.496701531	0.156	0.241	0.35855319	0.354135187
569	ENSDARG00000044254	anxa3b	1	0.70709128	-0.270379808	0.171	0.176	1	0.05888587	-0.428365961	0.094	0.241	0.70709128	0.114304195
570	ENSDARG00000044431	ppig	1	0.001659088	0.291196009	0.293	0.104	1	0.001880681	0.464918387	0.281	0.086	0.001880681	0.003315424
571	ENSDARG00000044545	zgc:77262	1	0.00088487	0.320496027	0.146	0.026	1	0.195626632	0.276337458	0.125	0.062	0.195626632	0.001768958
572	ENSDARG00000044573	cdc42	1	0.175676276	-0.341148974	0.61	0.57	1	0.678365446	-0.283428919	0.656	0.537	0.678365446	0.320490397
573	ENSDARG00000044601	rtn4a	1	0.255064999	-0.453365734	0.366	0.404	1	0.682492893	-0.28382184	0.406	0.414	0.682492893	0.445071845
574	ENSDARG00000044684	rbp4l	1	0.12089945	-0.610856823	0.317	0.197	1	0.718061364	-0.395488181	0.219	0.235	0.718061364	0.227182223
575	ENSDARG00000044852	wbp2nl	1	0.008424602	-0.645889216	0.171	0.368	1	0.153329943	-0.349432938	0.219	0.34	0.153329943	0.01677823
576	ENSDARG00000044943	npepps	1	0.180314024	-0.297496158	0.073	0.15	1	0.141838875	-0.434278749	0.031	0.117	0.180314024	0.263559484
577	ENSDARG00000045019	aamp	1	0.157698841	-0.35464718	0.098	0.181	1	0.030541755	-0.712646773	0.031	0.179	0.157698841	0.060150712
578	ENSDARG00000045297	phb2a	1	0.003550694	0.37904344	0.317	0.13	1	0.43639952	-0.264179514	0.062	0.105	0.43639952	0.007088781
579	ENSDARG00000045399	cct5	1	0.000370567	0.517387552	0.756	0.425	1	6.14E-05	0.652897868	0.75	0.414	0.000370567	0.00012289
580	ENSDARG00000045415	gnal	1	0.212322876	-0.310063804	0.049	0.114	1	0.252385513	-0.378802307	0.062	0.13	0.252385513	0.379564748
581	ENSDARG00000045768	cry1aa	1	0.302816202	-0.363404207	0.195	0.249	1	0.039741265	-0.66634511	0.094	0.241	0.302816202	0.077903161
582	ENSDARG00000045888	acat1	1	0.090413354	-0.43136072	0.146	0.264	1	0.44517782	-0.357262391	0.188	0.235	0.44517782	0.172652133
583	ENSDARG00000045898	si:ch211-152c2.3	1	0.00109917	0.312815586	0.22	0.057	1	0.001227478	0.513774859	0.219	0.049	0.001227478	0.002197132
584	ENSDARG00000045944	slc6a1a	1	0.01653428	-0.72704691	0.024	0.166	1	0.156511526	-0.717567757	0.062	0.148	0.156511526	0.032795177
585	ENSDARG00000045945	syn2a	1	0.000464056	-1.012935723	0.171	0.425	1	0.976235369	-0.263572224	0.344	0.29	0.976235369	0.000927897
586	ENSDARG00000046006	med20	1	0.006850808	0.302759997	0.171	0.052	1	0.004487451	0.356899628	0.219	0.062	0.006850808	0.008954764
587	ENSDARG00000051956	isca1	1	0.494914786	-0.285431113	0.146	0.181	1	0.158335127	-0.373122324	0.094	0.198	0.494914786	0.291600242
588	ENSDARG00000051970	smu1b	1	0.371342563	-0.354123496	0.073	0.119	1	0.31126471	-0.511508776	0.062	0.117	0.371342563	0.525643701
589	ENSDARG00000052010	ciao2b	1	0.20043703	0.357176873	0.195	0.13	1	0.000669294	0.345372366	0.281	0.074	0.20043703	0.00133814
590	ENSDARG00000052082	gabarapb	1	0.001210603	-0.492547799	0.829	0.788	1	0.007900485	-0.398244057	0.875	0.802	0.007900485	0.00241974
591	ENSDARG00000052182	rbfox2	1	0.110954203	-0.466861423	0.195	0.301	1	0.003956041	0.375974091	0.469	0.216	0.110954203	0.007896432
592	ENSDARG00000052462	pisd	1	0.578719704	-0.323944918	0.171	0.192	1	0.786714958	-0.265179545	0.125	0.136	0.786714958	0.822522912
593	ENSDARG00000052623	bsdc1	1	0.033034746	-0.526295938	0.098	0.238	1	0.176658917	-0.391472489	0.125	0.216	0.176658917	0.064978197
594	ENSDARG00000052695	nr2f1a	1	0.074316826	-0.722540114	0.073	0.187	1	0.004710712	-1.530487381	0	0.21	0.074316826	0.009399234
595	ENSDARG00000052713	lrrtm1	1	0.004544485	-0.997400036	0	0.171	1	0.896948707	-0.391721182	0.125	0.123	0.896948707	0.009068317
596	ENSDARG00000052769	glrbb	1	0.143388528	-0.624158281	0.171	0.254	1	0.068347338	-0.66293662	0.094	0.228	0.143388528	0.132023317
597	ENSDARG00000052840	ndufs4	1	0.218648634	-0.403058399	0.244	0.316	1	0.457556103	-0.328411817	0.25	0.296	0.457556103	0.389490043
598	ENSDARG00000053130	pcp4a	1	0.240625529	-0.880074805	0.146	0.207	1	0.695406239	-0.326905035	0.188	0.148	0.695406239	0.423350413
599	ENSDARG00000053152	pcmtd1	1	0.004555411	-0.805920251	0.073	0.269	1	0.449426596	-0.327485654	0.156	0.198	0.449426596	0.009090071
600	ENSDARG00000053222	asb5b	1	0.056137325	-0.437426078	0.049	0.161	1	0.040163084	-0.65993854	0.031	0.167	0.056137325	0.078713095
601	ENSDARG00000053254	mylpfa	1	0.000436361	-0.616081447	0.976	0.995	1	0.002928173	-0.622772539	0.906	0.975	0.002928173	0.000872531
602	ENSDARG00000053326	gna11b	1	0.264286473	-0.359348314	0.122	0.192	1	0.238286178	-0.458120386	0.156	0.241	0.264286473	0.419792054
603	ENSDARG00000053358	basp1	1	0.420517549	-0.560765976	0.439	0.409	1	0.393737342	-0.545370446	0.406	0.414	0.420517549	0.63244559
604	ENSDARG00000053381	plpp1a	1	0.02878461	-0.575472497	0.073	0.218	1	0.153142383	-0.371055543	0.062	0.154	0.153142383	0.056740666
605	ENSDARG00000053499	isl2b	1	0.027624344	0.51463372	0.366	0.202	1	0.00048772	0.676778402	0.5	0.204	0.027624344	0.000975201
606	ENSDARG00000053542	kctd12.2	1	0.052755577	-0.686872873	0.024	0.13	1	0.020876042	-0.817575198	0	0.148	0.052755577	0.041316275
607	ENSDARG00000053559	tspan3b	1	0.008708961	-0.75301885	0.049	0.228	1	0.045317668	-0.6054232	0.062	0.204	0.045317668	0.017342075
608	ENSDARG00000053684	aldob	1	0.255945774	-0.559424546	0.561	0.528	1	0.490131725	-0.376409888	0.719	0.673	0.490131725	0.446383308
609	ENSDARG00000053973	fetub	1	0.213436633	-0.423890772	0.049	0.109	1	0.305012508	-0.498649307	0.156	0.222	0.305012508	0.38131807
610	ENSDARG00000053979	chmp2a	1	0.354977015	-0.28984909	0.268	0.321	1	0.020109098	-0.663873652	0.094	0.278	0.354977015	0.039813819
611	ENSDARG00000053990	hmgb2b	1	9.88E-05	0.602091917	0.854	0.539	1	0.000104404	0.61263057	0.875	0.506	0.000104404	0.000197662
612	ENSDARG00000054030	hoxb5b	1	0.064580286	-0.678109177	0.073	0.197	1	0.023730619	-0.863206466	0.062	0.241	0.064580286	0.046898096
613	ENSDARG00000054058	h1fx	1	0.000960933	-1.049068883	0.268	0.554	1	0.649905596	-0.606988817	0.5	0.506	0.649905596	0.001920943
614	ENSDARG00000054172	pgrmc1	1	0.080650676	-0.462915306	0.098	0.212	1	0.038877964	-0.565874113	0.062	0.21	0.080650676	0.076244433
615	ENSDARG00000054191	pgk1	1	0.103135274	-0.403348714	0.171	0.29	1	0.083058566	-0.52120716	0.156	0.284	0.103135274	0.159218407
616	ENSDARG00000054300	dhrs1	1	0.088497945	-0.421974286	0.049	0.145	1	0.294517527	-0.282436008	0.062	0.123	0.294517527	0.169164004
617	ENSDARG00000054320	ap2a1	1	0.057454126	-0.313061813	0.024	0.124	1	0.183643938	-0.362249294	0.062	0.148	0.183643938	0.111607275
618	ENSDARG00000054442	cbx1b	1	0.525873167	-0.332201639	0.561	0.518	1	0.417873753	-0.302385813	0.438	0.451	0.525873167	0.661129032
619	ENSDARG00000054578	arl6ip1	1	0.000161212	-0.902734389	0.561	0.668	1	0.001313069	-0.835018416	0.406	0.593	0.001313069	0.000322398
620	ENSDARG00000054749	lmo4b	1	0.174402795	-0.67010471	0.073	0.145	1	0.934536215	-0.405933026	0.156	0.154	0.934536215	0.318389255
621	ENSDARG00000054804	anp32e	1	0.055460834	-0.569147941	0.244	0.363	1	0.288142602	-0.362514572	0.281	0.358	0.288142602	0.107845763
622	ENSDARG00000054864	aplp2	1	0.040642042	-0.480047978	0.049	0.171	1	0.089712563	-0.504165507	0.031	0.136	0.089712563	0.079632308
623	ENSDARG00000055192	zgc:136930	1	0.791689669	-0.324903297	0.341	0.321	1	0.078881705	-0.649568565	0.375	0.494	0.791689669	0.151541086
624	ENSDARG00000055216	tuba1c	1	0.000183747	0.534838113	0.927	0.813	1	0.002463025	0.379362096	0.938	0.778	0.002463025	0.00036746
625	ENSDARG00000055283	id2a	1	0.297708896	-0.648930091	0.39	0.425	1	0.769826401	-0.286704615	0.406	0.352	0.769826401	0.506787205
626	ENSDARG00000055291	rab18a	1	0.158012529	-0.362076298	0.098	0.187	1	0.243755383	-0.268136815	0.062	0.136	0.243755383	0.291057098
627	ENSDARG00000055400	si:dkey-56f14.7	1	0.003202413	-0.844719841	0.073	0.29	1	0.7403132	-0.445839178	0.281	0.265	0.7403132	0.006394571
628	ENSDARG00000055455	gpm6aa	1	0.032669622	-0.882941544	0.61	0.632	1	0.126450126	-0.974186122	0.562	0.562	0.126450126	0.064271939
629	ENSDARG00000055510	ypel3	1	0.121111327	-0.390728401	0.122	0.228	1	0.554312091	-0.386090588	0.188	0.216	0.554312091	0.2275547
630	ENSDARG00000055543	appb	1	0.274244815	-0.427038913	0.268	0.326	1	0.026879027	-0.7428307	0.094	0.265	0.274244815	0.053035571
631	ENSDARG00000055678	akap12b	1	0.011578533	-0.695783	0.049	0.218	1	0.156017354	-0.460217857	0.094	0.185	0.156017354	0.023023004
632	ENSDARG00000055837	arhgef1b	1	0.124985688	0.299542967	0.244	0.15	1	9.40E-05	1.11492226	0.438	0.154	0.124985688	0.000187913
633	ENSDARG00000055874	cpe	1	0.000195499	-1.037122884	0.293	0.554	1	0.054564564	-0.740956391	0.406	0.481	0.054564564	0.000390961
634	ENSDARG00000056004	sprn	1	0.506230508	-0.43509258	0.195	0.223	1	0.019017819	-0.758281259	0.031	0.204	0.506230508	0.037673961
635	ENSDARG00000056008	atp5mc1	1	0.014285789	0.268650574	0.659	0.409	1	0.016740436	0.375357374	0.594	0.358	0.016740436	0.028367494
636	ENSDARG00000056075	rca2.1	1	0.667006085	-0.38327616	0.195	0.207	1	0.04315049	-0.740128362	0.062	0.204	0.667006085	0.084439016
637	ENSDARG00000056167	hspe1	1	0.008295893	0.283766855	0.488	0.264	1	0.00340726	0.407200356	0.5	0.235	0.008295893	0.006802911
638	ENSDARG00000056262	slc35g2a	1	0.000431654	-1.135535058	0.049	0.316	1	0.993776613	-0.274660901	0.188	0.173	0.993776613	0.000863121
639	ENSDARG00000056331	ahcyl1	1	0.066726558	-0.294484035	0.024	0.124	1	0.056476268	-0.337988416	0	0.105	0.066726558	0.109762967
640	ENSDARG00000056481	vat1	1	0.627517985	-0.406863491	0.22	0.228	1	0.150715612	-0.635333873	0.156	0.253	0.627517985	0.278716028
641	ENSDARG00000056601	plekha3	1	0.015320637	-0.604243557	0.024	0.171	1	0.117719028	-0.47769703	0.062	0.16	0.117719028	0.030406552
642	ENSDARG00000056656	tspan18a	1	0.089318883	-0.701910536	0.049	0.145	1	0.003453585	-1.23218629	0	0.222	0.089318883	0.006895242
643	ENSDARG00000056765	ela2l	1	0.8505411	-0.389213245	0.244	0.238	1	0.231527129	-0.481179621	0.094	0.173	0.8505411	0.409449446
644	ENSDARG00000056783	raraa	1	0.726261703	-0.269482884	0.146	0.166	1	0.080320813	-0.41207786	0.031	0.148	0.726261703	0.154190194
645	ENSDARG00000056877	vamp2	1	0.057834602	-0.453915412	0.561	0.596	1	0.031761681	-0.639697732	0.5	0.568	0.057834602	0.062514558
646	ENSDARG00000056964	ilk	1	0.025517891	-0.392692736	0.024	0.155	1	0.08628524	-0.419598934	0.031	0.136	0.08628524	0.050384619
647	ENSDARG00000057167	eif4g2b	1	0.182343151	-0.301685833	0.146	0.238	1	0.045872424	0.351045795	0.312	0.173	0.182343151	0.089640569
648	ENSDARG00000057296	cbln1	1	0.252339774	-1.041558631	0.073	0.13	1	0.024108575	-1.566713205	0	0.142	0.252339774	0.047635927
649	ENSDARG00000057652	dbpb	1	0.543173888	-0.29504093	0.098	0.13	1	0.168769042	-0.388870861	0.062	0.148	0.543173888	0.309055094
650	ENSDARG00000057698	ctsd	1	0.057016381	-0.593767704	0.268	0.378	1	0.126384089	-0.630231589	0.188	0.296	0.126384089	0.110781893
651	ENSDARG00000057853	atp6v0ca	1	0.114710338	-0.436918669	0.268	0.373	1	0.750299641	-0.282781463	0.281	0.272	0.750299641	0.216262215
652	ENSDARG00000057854	sap18	1	0.007846181	0.294196441	0.488	0.269	1	0.087280444	0.263234743	0.469	0.315	0.087280444	0.015630799
653	ENSDARG00000057913	syt11a	1	0.053787779	-0.5540333	0.732	0.689	1	0.059339534	-0.524440699	0.531	0.605	0.059339534	0.104682432
654	ENSDARG00000058094	ciarta	1	0.287382392	-0.338736916	0.61	0.596	1	0.04871032	-0.548746667	0.594	0.623	0.287382392	0.095047944
655	ENSDARG00000058117	snap25b	1	0.44620507	-0.418127478	0.561	0.503	1	0.485974597	-0.457371551	0.594	0.519	0.485974597	0.693311175
656	ENSDARG00000058179	ackr3b	1	0.122483321	0.253443165	0.122	0.057	1	0.006783955	0.252019855	0.188	0.049	0.122483321	0.013521889
657	ENSDARG00000058225	arpc4l	1	0.368270336	-0.304302372	0.22	0.275	1	0.346209013	-0.302758629	0.219	0.29	0.368270336	0.572557346
658	ENSDARG00000058358	krt8	1	0.168261529	-0.712055124	0.293	0.373	1	0.991559958	-0.641297715	0.375	0.29	0.991559958	0.308211117
659	ENSDARG00000058371	krt5	1	0.122735642	-0.476283447	0.415	0.497	1	0.012863439	-0.663130114	0.656	0.747	0.122735642	0.025561409
660	ENSDARG00000058454	dynll1	1	0.005745876	-0.643585719	0.756	0.746	1	0.261554285	-0.454936595	0.75	0.667	0.261554285	0.011458738
661	ENSDARG00000058601	gdap1	1	0.684112657	-0.258257175	0.195	0.207	1	0.22104143	-0.378915682	0.125	0.204	0.684112657	0.393223547
662	ENSDARG00000058646	ptprna	1	0.23769279	-0.387426233	0.073	0.14	1	0.037511265	-0.598132511	0.031	0.173	0.23769279	0.073615434
663	ENSDARG00000058696	tbl1xr1a	1	0.234016281	-0.328288039	0.049	0.109	1	0.009145254	0.308659399	0.25	0.086	0.234016281	0.018206872
664	ENSDARG00000058699	tmeff2b	1	0.004135013	0.271627987	0.463	0.228	1	0.00024594	0.812290121	0.5	0.185	0.004135013	0.00049182
665	ENSDARG00000058969	cntnap2a	1	0.254212105	-0.403458487	0.073	0.13	1	0.297659133	-0.567954642	0.094	0.16	0.297659133	0.443800416
666	ENSDARG00000059311	dpysl5b	1	0.007636967	-0.682054452	0.073	0.269	1	0.195179565	-0.637916711	0.094	0.179	0.195179565	0.01521561
667	ENSDARG00000059354	glmp	1	0.588980678	-0.356213314	0.146	0.176	1	0.595797499	-0.295036778	0.125	0.154	0.595797499	0.831063117
668	ENSDARG00000059601	map1aa	1	0.011626688	-0.665663515	0.439	0.585	1	0.262700758	-0.466197951	0.469	0.488	0.262700758	0.023118196
669	ENSDARG00000059654	eif3ba	1	0.000101589	0.36383441	0.756	0.383	1	0.000438598	0.435292228	0.75	0.377	0.000438598	0.000203167
670	ENSDARG00000059690	slc29a4	1	0.275174489	-0.290079198	0.049	0.104	1	0.042605589	-0.432799196	0	0.117	0.275174489	0.083395942
671	ENSDARG00000059815	oaz2b	1	0.045803507	-0.698097435	0.171	0.306	1	0.15123334	-0.48456631	0.094	0.191	0.15123334	0.089509054
672	ENSDARG00000059906	sdc4	1	0.16146305	-0.550314194	0.098	0.187	1	0.53066272	-0.367931307	0.125	0.16	0.53066272	0.296855783
673	ENSDARG00000060071	tent4b	1	0.411048581	-0.331416914	0.146	0.187	1	0.535077986	-0.455389916	0.188	0.216	0.535077986	0.653136226
674	ENSDARG00000060112	sybu	1	0.004374654	-0.664812936	0.049	0.238	1	0.110606638	-0.498523112	0.094	0.204	0.110606638	0.00873017
675	ENSDARG00000060222	scn1ba	1	0.01321161	-0.825651142	0.098	0.264	1	0.016996605	-1.02368086	0.031	0.204	0.016996605	0.026248673
676	ENSDARG00000060316	cish	1	0.201949342	-0.456133438	0.098	0.171	1	0.925607558	-0.272547078	0.125	0.123	0.925607558	0.363115147
677	ENSDARG00000060350	apoda.2	1	0.935347005	-0.276151745	0.122	0.119	1	0.279987319	-0.409507008	0.094	0.16	0.935347005	0.48158174
678	ENSDARG00000060457	pmp22b	1	0.350170285	-0.752863715	0.293	0.316	1	0.180504679	-0.389059946	0.219	0.321	0.350170285	0.328427419
679	ENSDARG00000060481	atl1	1	0.097127672	-0.597920997	0.244	0.337	1	0.578603956	-0.2866768	0.281	0.315	0.578603956	0.184821559
680	ENSDARG00000060510	cul4b	1	0.437243229	-0.367351789	0.122	0.161	1	0.480926913	0.288216012	0.156	0.117	0.480926913	0.683304816
681	ENSDARG00000060610	pcdh7b	1	0.558939669	-0.269409998	0.122	0.15	1	0.138911544	-0.588759307	0.062	0.16	0.558939669	0.258526671
682	ENSDARG00000060626	dgkaa	1	0.022621477	-0.565971106	0.024	0.161	1	0.198021737	-0.556438253	0.062	0.142	0.198021737	0.044731223
683	ENSDARG00000060637	clstn2	1	0.267204904	-0.271673662	0.122	0.197	1	0.638719222	-0.338459862	0.094	0.123	0.638719222	0.463011347
684	ENSDARG00000061081	arpp21	1	0.003328686	-1.092757225	0	0.181	1	0.00864688	-1.091369937	0	0.185	0.00864688	0.006646292
685	ENSDARG00000061099	nfasca	1	0.134733314	-0.527048789	0.122	0.218	1	0.157389694	-0.866290911	0.156	0.253	0.157389694	0.251313562
686	ENSDARG00000061226	timp2a	1	0.012603706	-0.825164892	0.146	0.321	1	0.233917221	-0.404153301	0.188	0.278	0.233917221	0.025048559
687	ENSDARG00000061228	pfdn4	1	0.001914197	0.430561052	0.537	0.275	1	0.02911698	0.308323174	0.5	0.296	0.02911698	0.00382473
688	ENSDARG00000061543	ccdc85b	1	0.355692657	-0.329345081	0.22	0.264	1	0.975423541	-0.2930706	0.25	0.216	0.975423541	0.584868047
689	ENSDARG00000061647	nrxn1a	1	0.015097598	-0.758750855	0.268	0.425	1	0.634803235	-0.544433363	0.375	0.358	0.634803235	0.029967259
690	ENSDARG00000061735	hnrnpm	1	0.005375813	0.299010269	0.122	0.026	1	0.000594289	0.486781212	0.188	0.031	0.005375813	0.001188225
691	ENSDARG00000062024	kif1ab	1	0.007143667	-0.685253821	0.049	0.233	1	0.253279817	-0.288834318	0.094	0.173	0.253279817	0.014236302
692	ENSDARG00000062056	elmod1	1	0.076666872	-0.462053315	0.024	0.114	1	0.036983321	-0.57514424	0	0.123	0.076666872	0.072598876
693	ENSDARG00000062942	kcna1a	1	0.101492428	-0.499175927	0.049	0.14	1	0.049061434	-0.524966952	0	0.111	0.101492428	0.095715843
694	ENSDARG00000062948	wasf3b	1	0.003025668	0.344105508	0.22	0.067	0.345883434	1.57E-05	0.430276093	0.281	0.043	0.003025668	3.14E-05
695	ENSDARG00000063095	ctsf	1	0.00653094	-0.851671513	0.244	0.425	1	0.188137272	-0.372159576	0.25	0.358	0.188137272	0.013019226
696	ENSDARG00000063292	ssuh2rs1	1	0.209583826	-0.252943279	0.073	0.145	1	0.525634912	-0.318772673	0.156	0.185	0.525634912	0.375242272
697	ENSDARG00000063299	pcloa	1	0.215938799	-0.369527606	0.122	0.197	1	0.807426329	-0.297846911	0.188	0.191	0.807426329	0.385248033
698	ENSDARG00000063905	mt-co1	1	0.065822153	-0.500559907	0.951	0.808	1	0.346863335	-0.323190385	0.844	0.796	0.346863335	0.12731175
699	ENSDARG00000063908	mt-co2	1	0.015699084	-0.448355411	1	0.979	1	0.022658515	-0.431643798	0.969	0.988	0.022658515	0.031151707
700	ENSDARG00000063912	mt-co3	1	0.38496073	-0.276567719	1	0.969	1	0.018184122	-0.406672836	0.969	0.975	0.38496073	0.036037581
701	ENSDARG00000063914	mt-nd3	1	0.644649763	-0.299240976	0.463	0.368	1	0.262362587	-0.473466997	0.281	0.34	0.644649763	0.455891046
702	ENSDARG00000063924	mt-cyb	1	0.188982423	-0.361794202	0.927	0.855	1	0.158267285	-0.466918919	0.906	0.815	0.188982423	0.291486036
703	ENSDARG00000067591	puraa	1	0.016493719	-0.579615491	0.049	0.207	1	0.099778355	-0.425435094	0.031	0.13	0.099778355	0.032715395
704	ENSDARG00000067626	ywhag1	1	0.298557877	-0.377622713	0.366	0.394	1	0.784833667	-0.288312228	0.438	0.377	0.784833667	0.507978948
705	ENSDARG00000067717	tomm7	1	0.002268389	0.511493033	0.415	0.192	1	0.008610047	0.349109295	0.469	0.235	0.008610047	0.004531633
706	ENSDARG00000067850	jund	1	0.44279248	-0.258550463	0.098	0.14	1	0.587036286	-0.319895316	0.094	0.123	0.587036286	0.689519779
707	ENSDARG00000067995	myhz1.2	1	0.534796075	-0.560757199	0.244	0.259	1	0.645120749	-0.328407474	0.188	0.21	0.645120749	0.783585308
708	ENSDARG00000067997	myhz1.3	1	0.386412232	0.270195197	0.268	0.197	1	0.390392989	-0.423168948	0.156	0.21	0.390392989	0.623510051
709	ENSDARG00000068194	klf9	1	0.113641212	-0.391860059	0.073	0.171	1	0.08655017	-0.422871135	0.062	0.185	0.113641212	0.165609408
710	ENSDARG00000068436	h3f3b.1	1	0.021902352	0.251647489	0.951	0.679	1	0.011733239	0.313014413	0.938	0.679	0.021902352	0.023328808
711	ENSDARG00000068457	tnnt3b	1	0.014959193	-0.580489649	0.707	0.782	1	0.03869141	-0.611469183	0.688	0.765	0.03869141	0.029694609
712	ENSDARG00000068641	taf10	1	0.103748967	-0.41258631	0.146	0.254	1	0.515444434	-0.266303218	0.156	0.191	0.515444434	0.196734085
713	ENSDARG00000068701	gpr85	1	0.155215887	-0.463631827	0.244	0.342	1	0.057711178	-0.543226118	0.188	0.34	0.155215887	0.112091776
714	ENSDARG00000068745	map4l	1	0.001783663	-0.845197958	0.317	0.508	1	0.549969004	-0.4820731	0.375	0.352	0.549969004	0.003564145
715	ENSDARG00000068820	h2afva	1	0.063354277	0.250668637	0.415	0.269	0.164636837	7.46E-06	0.712301787	0.656	0.247	0.063354277	1.49E-05
716	ENSDARG00000068822	purba	1	0.011570428	-0.676059632	0.146	0.326	1	0.020219511	-0.776961972	0.062	0.235	0.020219511	0.023006981
717	ENSDARG00000069090	atp6v0d1	1	0.028489541	-0.52997065	0.341	0.461	1	0.265670783	-0.450810107	0.312	0.364	0.265670783	0.056167429
718	ENSDARG00000069175	vps4b	1	0.142312523	-0.425725708	0.171	0.259	1	0.12175379	-0.357484327	0.125	0.241	0.142312523	0.228683594
719	ENSDARG00000069297	upf3a	1	0.256682918	-0.455090356	0.293	0.358	1	0.12756838	-0.575720236	0.156	0.265	0.256682918	0.238863068
720	ENSDARG00000069423	tmie	1	0.055261791	-0.431049387	0.098	0.223	1	0.080570019	-0.55510408	0.062	0.179	0.080570019	0.107469717
721	ENSDARG00000069432	plscr3b	1	0.912771069	-0.333007733	0.463	0.378	1	0.318009095	-0.475941335	0.5	0.494	0.912771069	0.534888405
722	ENSDARG00000069484	dab2ipa	1	0.222382675	-0.393181796	0.073	0.145	1	0.095430759	-0.451095722	0.062	0.173	0.222382675	0.181754488
723	ENSDARG00000069545	atg12	1	0.304179302	-0.315584951	0.073	0.13	1	0.432472262	-0.260412738	0.062	0.105	0.432472262	0.515833556
724	ENSDARG00000070019	taf15	1	0.000480971	0.492483891	0.341	0.124	0.006292478	2.85E-07	0.685509506	0.562	0.16	0.000480971	5.71E-07
725	ENSDARG00000070047	rgs4	1	0.009750505	-1.510650075	0	0.145	1	0.383430258	-0.975840288	0.062	0.111	0.383430258	0.019405938
726	ENSDARG00000070161	vamp3	1	0.063959452	-0.318096432	0.024	0.124	1	0.161875884	-0.341517409	0.094	0.191	0.161875884	0.123828092
727	ENSDARG00000070435	vapb	1	0.252992641	-0.261382308	0.268	0.352	1	0.59690633	-0.309099385	0.375	0.364	0.59690633	0.441980005
728	ENSDARG00000070437	rpl22	1	0.00081255	0.262565033	1	0.927	1	0.008868114	0.277537498	1	0.926	0.008868114	0.001624441
729	ENSDARG00000070442	si:ch211-113g11.6	1	0.018949105	-0.582979738	0.024	0.166	1	0.049061434	-0.444588611	0	0.111	0.049061434	0.037539142
730	ENSDARG00000070491	hpcal4	1	0.024424217	-0.669775752	0.049	0.192	1	0.064254442	-0.528105979	0.031	0.154	0.064254442	0.048251891
731	ENSDARG00000070537	stmn2b	1	0.000142323	0.613973326	0.634	0.352	1	0.003565544	0.313480481	0.656	0.327	0.003565544	0.000284627
732	ENSDARG00000070573	mapk3	1	0.151859548	-0.351113621	0.122	0.207	1	0.106138235	-0.388265391	0.094	0.204	0.151859548	0.201011145
733	ENSDARG00000070626	cacng8b	1	0.054413681	-0.451455136	0.024	0.124	1	0.549593092	-0.347463334	0.094	0.123	0.549593092	0.105866514
734	ENSDARG00000070682	sdf4	1	0.570380712	-0.326656732	0.171	0.202	1	0.169796143	-0.351676389	0.031	0.111	0.570380712	0.310761556
735	ENSDARG00000070686	cdipt	1	0.029372097	-0.644901105	0.122	0.275	1	0.37581394	-0.402114383	0.188	0.235	0.37581394	0.057881474
736	ENSDARG00000070721	vdrb	1	0.056175895	-0.517916049	0.195	0.332	1	0.42727111	-0.432760416	0.188	0.228	0.42727111	0.109196059
737	ENSDARG00000070787	jupa	1	0.000432495	0.36802878	0.293	0.088	1	0.003839693	0.448769089	0.281	0.099	0.003839693	0.000864803
738	ENSDARG00000070795	eaf1	1	0.010142072	-0.578555027	0.073	0.249	1	0.728960764	-0.309912421	0.156	0.167	0.728960764	0.020181283
739	ENSDARG00000070801	opa1	1	0.213431554	-0.436952858	0.098	0.166	1	0.758955196	-0.264980171	0.094	0.105	0.758955196	0.38131008
740	ENSDARG00000070828	actl6a	1	0.008382317	0.328956375	0.171	0.052	1	0.004147845	0.340964611	0.312	0.111	0.008382317	0.008278486
741	ENSDARG00000070835	tnnc2	1	0.002705562	-0.823623974	0.268	0.508	1	0.780161091	-0.463609938	0.406	0.37	0.780161091	0.005403805
742	ENSDARG00000070844	gamt	1	0.173906756	-0.449418399	0.146	0.238	1	0.136879905	-0.456426935	0.156	0.272	0.173906756	0.255023701
743	ENSDARG00000071011	cdk5r2a	1	0.013596153	-0.807236998	0.098	0.264	1	0.133927534	-0.774844386	0.125	0.228	0.133927534	0.02700745
744	ENSDARG00000071209	oprl1	1	0.466525723	-0.391386306	0.098	0.135	1	0.308221806	-0.496700569	0.062	0.117	0.466525723	0.52144293
745	ENSDARG00000071353	MGARP	1	0.31387835	-0.41061328	0.195	0.259	1	0.634799953	-0.349342012	0.188	0.204	0.634799953	0.529237081
746	ENSDARG00000071658	ywhag2	1	0.004292445	-0.595716923	0.61	0.684	1	0.514157362	-0.425530312	0.625	0.556	0.514157362	0.008566465
747	ENSDARG00000071678	atcaya	1	0.034745608	-0.351606759	0.122	0.301	1	0.004593674	-0.790129911	0.125	0.383	0.034745608	0.009166246
748	ENSDARG00000071872	zdhhc15b	1	0.067093876	-0.445521707	0.049	0.155	1	0.204279335	-0.37073727	0.062	0.142	0.204279335	0.129686164
749	ENSDARG00000073704	si:dkeyp-72g9.4	1	0.094463884	-0.620585514	0.293	0.378	1	0.326638279	-0.463622896	0.25	0.309	0.326638279	0.180004342
750	ENSDARG00000073732	myh14	1	0.007087165	0.348541282	0.171	0.052	1	0.001244488	0.301476097	0.156	0.025	0.007087165	0.002487427
751	ENSDARG00000073867	rex1bd	1	0.213493293	-0.304019568	0.098	0.171	1	0.425469013	-0.276804237	0.125	0.173	0.425469013	0.3814072
752	ENSDARG00000073883	clstn3	1	0.243744682	-0.459780212	0.122	0.192	1	0.875377047	-0.271864987	0.125	0.13	0.875377047	0.428077894
753	ENSDARG00000073962	ccdc32	1	0.193760951	-0.270940777	0.098	0.176	1	0.835261681	-0.251752476	0.156	0.16	0.835261681	0.349978596
754	ENSDARG00000074030	myt1a	1	0.001961211	0.492033525	0.317	0.124	1	0.918245434	-0.319401674	0.188	0.167	0.918245434	0.003918576
755	ENSDARG00000074242	serbp1a	1	0.006468573	0.268323942	0.951	0.756	1	0.000743601	0.470498232	0.969	0.747	0.006468573	0.001486648
756	ENSDARG00000074245	spen	1	0.333868677	-0.311000683	0.195	0.254	1	0.56115798	-0.421621146	0.25	0.272	0.56115798	0.55626906
757	ENSDARG00000074443	gas7a	1	0.084050019	-0.618020422	0.171	0.28	1	0.075994723	-0.706585387	0.094	0.222	0.084050019	0.146214248
758	ENSDARG00000074502	zmiz1a	1	0.02440099	0.397505933	0.195	0.083	1	0.00025661	0.316716276	0.406	0.13	0.02440099	0.000513154
759	ENSDARG00000074554	tspan31	1	0.227135882	-0.396453873	0.098	0.166	1	0.079602822	-0.479341326	0.031	0.142	0.227135882	0.152869034
760	ENSDARG00000074667	akt1s1	1	0.001008948	-0.768306692	0.22	0.472	1	0.272242839	-0.523330789	0.375	0.42	0.272242839	0.002016878
761	ENSDARG00000074671	nptx1l	1	0.001167547	-1.544480411	0.024	0.249	1	0.312229038	-1.28037787	0.094	0.148	0.312229038	0.00233373
762	ENSDARG00000074848	smim7	1	0.04377019	-0.503326657	0.098	0.228	1	0.3154015	-0.410275736	0.156	0.216	0.3154015	0.085624551
763	ENSDARG00000074860	slc5a7a	1	0.262148969	-0.37719225	0.049	0.104	1	0.107752111	-0.619280755	0.031	0.13	0.262148969	0.203893705
764	ENSDARG00000074866	ptpn5	1	0.068373201	-0.471996914	0.049	0.155	1	0.722919352	-0.251681574	0.094	0.111	0.722919352	0.132071507
765	ENSDARG00000074869	si:ch1073-291c23.2	1	0.181831505	-0.433840259	0.098	0.176	1	0.047575878	-0.569725227	0.062	0.204	0.181831505	0.092888292
766	ENSDARG00000075014	sqstm1	1	0.01694819	-0.588439927	0.122	0.301	1	0.141730532	-0.528845813	0.125	0.222	0.141730532	0.03360914
767	ENSDARG00000075172	fbxo25	1	0.053388311	-0.590839378	0.146	0.275	1	0.221308697	-0.40592591	0.219	0.302	0.221308697	0.103926311
768	ENSDARG00000075536	cpne1	1	0.02839207	-0.511578069	0.146	0.301	1	0.470316124	-0.40093273	0.219	0.247	0.470316124	0.055978031
769	ENSDARG00000075559	ppm1g	1	0.002122467	0.506010757	0.341	0.155	1	0.003628252	0.60265396	0.281	0.099	0.003628252	0.00424043
770	ENSDARG00000076068	crtc1a	1	0.03192674	-0.42357753	0	0.104	1	0.153780676	-0.357643769	0.031	0.111	0.153780676	0.062834164
771	ENSDARG00000076120	foxp4	1	0.039894176	0.466749649	0.22	0.104	1	0.62406613	-0.673245461	0.125	0.16	0.62406613	0.078196807
772	ENSDARG00000076170	pcsk1nl	1	0.15544534	-0.444090219	0.122	0.212	1	0.011727596	-0.758660376	0.031	0.216	0.15544534	0.023317655
773	ENSDARG00000076283	snrpd3l	1	0.000490302	0.460209718	0.488	0.218	1	0.018300575	0.261410162	0.469	0.247	0.018300575	0.000980363
774	ENSDARG00000076526	gar1	1	0.000612009	0.35516659	0.22	0.057	1	0.016336086	0.28716438	0.156	0.043	0.016336086	0.001223642
775	ENSDARG00000076532	si:ch211-222l21.1	1	0.003764867	0.45714294	0.854	0.632	1	0.019389927	0.839561137	0.781	0.599	0.019389927	0.007515559
776	ENSDARG00000076847	tnrc6c1	1	0.203121182	-0.394490793	0.463	0.513	1	0.562886905	-0.438518446	0.531	0.475	0.562886905	0.36498415
777	ENSDARG00000076895	flrt3	1	0.581456304	-0.29822315	0.122	0.15	1	0.113844814	-0.551178677	0.031	0.123	0.581456304	0.214728986
778	ENSDARG00000077045	scg5	1	0.000619291	-1.077399625	0.195	0.44	1	0.017056867	-0.724376584	0.125	0.315	0.017056867	0.001238198
779	ENSDARG00000077126	snrnp70	1	0.000275204	0.417870568	0.415	0.155	1	0.011422178	0.368767435	0.312	0.136	0.011422178	0.000550333
780	ENSDARG00000077151	cbln2b	1	0.158853013	-0.865619917	0.098	0.181	1	0.063420902	-1.443639333	0.031	0.154	0.158853013	0.122819594
781	ENSDARG00000077227	fbxl6	1	0.309428914	-0.377629094	0.171	0.228	1	0.124695816	0.419480526	0.281	0.173	0.309428914	0.233842585
782	ENSDARG00000077533	eif3f	1	0.006820953	0.320120434	0.878	0.684	1	0.001998212	0.445515991	0.938	0.623	0.006820953	0.003992432
783	ENSDARG00000077608	gpr137bb	1	0.020157204	-0.588058239	0.073	0.228	1	0.024135259	-0.509012812	0.031	0.191	0.024135259	0.039908095
784	ENSDARG00000077799	egr4	1	0.075043686	-0.786805117	0.024	0.114	1	0.277561933	-0.706850858	0.062	0.123	0.277561933	0.144455817
785	ENSDARG00000077840	meis2a	1	0.395321216	-0.434930923	0.146	0.192	1	0.01372907	-1.156055365	0.062	0.259	0.395321216	0.027269652
786	ENSDARG00000078042	il10rb	1	0.383418491	-0.251686817	0.146	0.202	1	0.391496069	-0.294656308	0.094	0.154	0.391496069	0.619827243
787	ENSDARG00000078473	nucks1a	1	0.003092841	0.329975755	0.78	0.492	1	0.000205561	0.525752705	0.781	0.42	0.003092841	0.000411079
788	ENSDARG00000078659	tmem176	1	0.03192674	-0.46857738	0	0.104	1	0.105039952	-0.566969213	0.031	0.13	0.105039952	0.062834164
789	ENSDARG00000078854	tusc3	1	0.621289439	-0.304635341	0.341	0.368	1	0.950209898	-0.293821752	0.344	0.315	0.950209898	0.856578311
790	ENSDARG00000078868	tmem74b	1	0.041045599	-0.659833261	0.049	0.171	1	0.38571321	-0.327299967	0.094	0.148	0.38571321	0.080406457
791	ENSDARG00000078929	abhd16a	1	0.001184	0.322772044	0.317	0.114	1	0.340718925	-0.40570536	0.094	0.154	0.340718925	0.002366597
792	ENSDARG00000079276	ube2ql1	1	0.074954417	-0.444593092	0.073	0.187	1	0.347428741	-0.442874693	0.125	0.179	0.347428741	0.144290669
793	ENSDARG00000079307	si:dkey-205h13.1	1	0.002457772	-1.064852822	0.024	0.228	1	0.015616673	-0.626775099	0	0.16	0.015616673	0.004909503
794	ENSDARG00000079323	rgmb	1	0.006677994	0.376116857	0.439	0.244	1	0.000923353	0.338567215	0.531	0.21	0.006677994	0.001845852
795	ENSDARG00000079586	gabrb2	1	0.214394682	-0.562896751	0.146	0.212	1	0.180091953	-0.667781914	0.062	0.142	0.214394682	0.327750794
796	ENSDARG00000079632	si:dkey-28b4.7	1	0.00094291	0.406180512	0.585	0.295	1	0.002908632	0.510243713	0.594	0.327	0.002908632	0.001884931
797	ENSDARG00000086214	ntrk3b	1	0.146386429	-0.559968329	0.073	0.155	1	0.10193493	-0.484031582	0.031	0.136	0.146386429	0.193479131
798	ENSDARG00000086288	scg3	1	0.050311704	-0.444664486	0.366	0.466	1	0.479917075	-0.384576003	0.375	0.395	0.479917075	0.09809214
799	ENSDARG00000086471	pkig	1	0.134677756	-0.518690381	0.146	0.238	1	0.695570886	-0.271088713	0.188	0.204	0.695570886	0.251217414
800	ENSDARG00000086618	psma3	1	0.000143343	0.53279584	0.659	0.337	1	0.015176369	0.293733094	0.562	0.309	0.015176369	0.000286665
801	ENSDARG00000086819	scn1laa	1	0.092177212	-0.495847696	0.073	0.176	1	0.090586532	-0.411582406	0.062	0.191	0.092177212	0.172967145
802	ENSDARG00000086842	dap1b	1	9.43E-05	-0.684204966	0.732	0.829	1	0.003977036	-0.653567448	0.781	0.772	0.003977036	0.00018864
803	ENSDARG00000086881	ier2b	1	0.000522275	-1.170807204	0.024	0.275	1	0.571805909	-0.25026113	0.25	0.179	0.571805909	0.001044277
804	ENSDARG00000087165	si:dkeyp-69c1.7	1	0.025539695	-0.732850669	0.049	0.187	1	0.117719028	-0.60722607	0.062	0.16	0.117719028	0.050427113
805	ENSDARG00000087303	cebpd	1	0.032126327	-0.711844915	0.22	0.373	1	0.104126929	-0.848551586	0.281	0.395	0.104126929	0.063220553
806	ENSDARG00000087426	si:ch211-151p13.8	1	0.246875845	-0.502252685	0.122	0.187	1	0.511641818	-0.336144944	0.125	0.167	0.511641818	0.432804008
807	ENSDARG00000087693	atox1	1	0.331352124	-0.520441136	0.244	0.29	1	0.004756481	-0.862029086	0.094	0.333	0.331352124	0.009490339
808	ENSDARG00000088030	rpl35a	1	0.000707206	0.259484725	1	0.917	1	0.000615121	0.282677257	1	0.951	0.000707206	0.001229864
809	ENSDARG00000088091	pfn1	1	0.357138143	-0.604330791	0.488	0.446	1	0.004848841	-0.76978514	0.406	0.63	0.357138143	0.00967417
810	ENSDARG00000088823	crygm2d3	1	0.008522822	0.276254237	0.171	0.052	1	0.904982178	-0.27134524	0.438	0.383	0.904982178	0.016973005
811	ENSDARG00000088929	ypel5	1	0.459262177	-0.257635965	0.244	0.285	1	0.287104465	-0.35220034	0.125	0.198	0.459262177	0.491779956
812	ENSDARG00000089212	htr3a	1	0.403282618	-0.477315373	0.098	0.145	1	0.783923901	-0.59898404	0.094	0.105	0.783923901	0.643928366
813	ENSDARG00000089372	clk4a	1	0.046608117	-0.455048831	0.049	0.171	1	0.345330757	-0.34050938	0.156	0.222	0.345330757	0.091043917
814	ENSDARG00000089413	mbpb	1	0.181831505	-0.448049845	0.098	0.176	1	0.297659133	-0.343201703	0.094	0.16	0.297659133	0.330600314
815	ENSDARG00000089663	lsm3	1	0.033389258	0.307233753	0.317	0.176	1	0.004733319	0.331149956	0.469	0.204	0.033389258	0.009444235
816	ENSDARG00000089791	slc25a32a	1	0.217942514	-0.382623398	0.098	0.171	1	0.03959612	-0.474329068	0.031	0.173	0.217942514	0.077624388
817	ENSDARG00000090035	rtn4r	1	0.000151894	-1.148199536	0.049	0.352	1	0.146816007	-0.661075004	0.156	0.253	0.146816007	0.000303764
818	ENSDARG00000090190	bcam	1	0.019856959	0.304985615	0.39	0.207	1	0.000321118	0.560376591	0.594	0.253	0.019856959	0.000642133
819	ENSDARG00000090268	krtt1c19e	1	0.956873337	-0.304731568	0.366	0.337	1	0.032358669	-0.877108886	0.438	0.525	0.956873337	0.063670254
820	ENSDARG00000090389	ndufv3	1	0.084952432	-0.550869772	0.146	0.254	1	0.727003523	-0.393400606	0.219	0.216	0.727003523	0.162687948
821	ENSDARG00000090552	si:dkey-7j14.6	1	0.031011946	-0.485681713	0.024	0.145	1	0.061569235	-0.293804455	0.031	0.16	0.061569235	0.061062152
822	ENSDARG00000090600	si:ch211-213a13.1	1	0.290621271	-0.410960112	0.22	0.275	1	0.078997881	-0.61145628	0.062	0.185	0.290621271	0.151755098
823	ENSDARG00000090912	npc2	1	0.029922834	-0.576352219	0.073	0.223	1	0.102518329	-0.538863865	0.125	0.241	0.102518329	0.058950292
824	ENSDARG00000090963	atp6ap1lb	1	0.139506244	-0.42955093	0.098	0.187	1	0.422601608	-0.499723594	0.094	0.136	0.422601608	0.259550496
825	ENSDARG00000091215	rpz2	1	0.180335765	-0.380085748	0.22	0.311	1	0.379910968	-0.431479633	0.219	0.259	0.379910968	0.328150542
826	ENSDARG00000091348	rtn3	1	0.555727338	-0.307825367	0.195	0.233	1	0.713385566	-0.340049704	0.219	0.222	0.713385566	0.802621802
827	ENSDARG00000091756	insm1a	1	0.058563725	0.479333624	0.171	0.078	1	0.005580858	0.42388141	0.219	0.062	0.058563725	0.011130569
828	ENSDARG00000092033	si:dkey-239h2.3	1	0.959648836	-0.394000107	0.268	0.238	1	0.574541252	-0.460918765	0.219	0.235	0.959648836	0.818984854
829	ENSDARG00000092610	lamp1b	1	0.441876648	-0.296254555	0.171	0.223	1	0.339693537	-0.625296282	0.156	0.204	0.441876648	0.563995375
830	ENSDARG00000092659	ppp3r1a	1	0.004400765	-0.810204068	0.293	0.466	1	0.335089622	-0.449588521	0.344	0.37	0.335089622	0.008782162
831	ENSDARG00000092798	ppib	1	0.000100917	0.469757421	0.732	0.399	1	0.003699484	0.337716252	0.688	0.377	0.003699484	0.000201823
832	ENSDARG00000092947	cyt1	1	0.191490189	-0.444169233	0.659	0.648	1	0.001511744	-0.702530278	0.812	0.833	0.191490189	0.003021203
833	ENSDARG00000093058	STMP1	1	0.032116063	-0.507665189	0.146	0.306	1	0.026077351	-0.758190492	0.125	0.296	0.032116063	0.051474673
834	ENSDARG00000093064	SMIM18	1	0.11064513	-0.672948462	0.171	0.264	1	0.663123298	-0.314253405	0.25	0.191	0.663123298	0.209047916
835	ENSDARG00000093233	si:ch211-215d8.2	1	0.000148093	0.654027941	0.244	0.057	1	0.187787384	0.352112705	0.125	0.062	0.187787384	0.000296165
836	ENSDARG00000093382	uqcc3	1	0.257083481	-0.408583334	0.195	0.254	1	0.546652856	-0.357889572	0.219	0.247	0.546652856	0.448075046
837	ENSDARG00000093406	zgc:111986	1	0.488017744	-0.391916066	0.317	0.337	1	0.376090908	-0.416575828	0.281	0.321	0.488017744	0.610737445
838	ENSDARG00000093413	edil3a	1	0.152306909	-0.915544296	0.146	0.233	1	0.670375678	-0.69880245	0.219	0.216	0.670375678	0.281416423
839	ENSDARG00000094300	nupr1a	1	0.000223238	-0.836610634	0.317	0.575	1	0.012109318	-0.78525038	0.375	0.506	0.012109318	0.000446427
840	ENSDARG00000094836	si:ch211-195b15.8	1	0.002395991	-1.020408853	0.171	0.409	1	0.037761493	-0.691720505	0.25	0.438	0.037761493	0.004786242
841	ENSDARG00000095451	si:ch211-196l7.4	1	0.176141645	-0.337024274	0.732	0.715	1	0.162513156	-0.336561898	0.844	0.759	0.176141645	0.298615787
842	ENSDARG00000095459	si:ch211-191j22.3	1	0.108754743	-0.48862986	0.195	0.285	1	0.234265219	-0.437112151	0.188	0.259	0.234265219	0.205681892
843	ENSDARG00000095743	sox11b	1	0.000413744	0.892105384	0.512	0.259	7.50E-05	3.40E-09	1.158294878	0.656	0.16	0.000413744	6.80E-09
844	ENSDARG00000096849	si:dkey-16p21.8	1	0.738778507	-0.323874246	0.244	0.249	1	0.125217544	-0.529717068	0.125	0.241	0.738778507	0.234755655
845	ENSDARG00000097057	fxyd6l	1	0.000323375	0.409961606	0.707	0.394	1	0.002271264	0.38768368	0.688	0.389	0.002271264	0.000646646
846	ENSDARG00000097110	si:dkey-56f14.4	1	0.02543545	-0.861834299	0.024	0.15	1	0.056476268	-0.614898892	0	0.105	0.056476268	0.050223937
847	ENSDARG00000097478	qkia	1	0.014970331	-0.970202178	0.171	0.342	1	0.140905793	-0.753390695	0.219	0.315	0.140905793	0.029716551
848	ENSDARG00000097528	si:dkey-7j14.5	1	0.000294747	-1.108235251	0.439	0.642	1	0.109947243	-0.629854466	0.406	0.512	0.109947243	0.000589408
849	ENSDARG00000097648	si:dkey-35i13.1	1	0.227040899	-0.619394007	0.098	0.171	1	0.765368732	-0.365238414	0.188	0.148	0.765368732	0.402534228
850	ENSDARG00000097897	sgip1a	1	0.41226249	-0.273468523	0.146	0.192	1	0.54936665	-0.268296816	0.156	0.185	0.54936665	0.654564619
851	ENSDARG00000098280	rbm5	1	0.695054247	-0.311486035	0.146	0.161	1	0.361125853	-0.399633225	0.094	0.148	0.695054247	0.591839824
852	ENSDARG00000098361	nudcd3	1	0.077316441	-0.512380989	0.171	0.29	1	0.411650214	-0.406578988	0.219	0.272	0.411650214	0.14865505
853	ENSDARG00000098386	ctps1b	1	0.036926791	-0.442188703	0.024	0.14	1	0.084059688	-0.486044776	0.031	0.136	0.084059688	0.072489994
854	ENSDARG00000098451	tmem56a	1	0.100569464	-0.424639736	0.049	0.14	1	0.149962219	-0.535027519	0.031	0.111	0.149962219	0.191024711
855	ENSDARG00000098486	tollip	1	0.113775397	-0.338377382	0.098	0.197	1	0.277655154	-0.315017003	0.156	0.228	0.277655154	0.214605952
856	ENSDARG00000098588	gchfr	1	0.004583878	-0.762166995	0.073	0.275	1	0.46244774	-0.605339746	0.25	0.284	0.46244774	0.009146744
857	ENSDARG00000098635	irf2bp2b	1	0.520157694	-0.295542056	0.366	0.383	1	0.202674262	-0.485803434	0.312	0.383	0.520157694	0.364271668
858	ENSDARG00000098652	pcdh11	1	0.349342286	-0.522160355	0.073	0.119	1	0.101073628	-0.596869612	0.031	0.13	0.349342286	0.191931378
859	ENSDARG00000098810	VSTM2B	1	0.014803783	-0.600662321	0.024	0.171	1	0.065253294	-0.550502021	0.031	0.148	0.065253294	0.029388414
860	ENSDARG00000098825	farsa	1	0.003467387	0.390649451	0.195	0.057	1	0.206396838	-0.345914436	0.062	0.142	0.206396838	0.006922751
861	ENSDARG00000098832	fam168a	1	0.007516944	-0.669543897	0.439	0.58	1	0.159449996	-0.497415522	0.531	0.556	0.159449996	0.014977384
862	ENSDARG00000098880	pclob	1	0.588095914	-0.576597638	0.171	0.187	1	0.769550986	-0.327951995	0.188	0.148	0.769550986	0.830335024
863	ENSDARG00000098936	kif5aa	1	0.005933102	-0.761020398	0.268	0.451	1	0.830907734	-0.300864534	0.375	0.364	0.830907734	0.011831002
864	ENSDARG00000098990	zgc:162858	1	0.661035756	-0.343690955	0.244	0.244	1	0.066883359	-0.658762791	0.094	0.228	0.661035756	0.129293334
865	ENSDARG00000098992	zgc:114119	1	0.00312544	0.413213318	0.195	0.057	1	0.000755553	0.269650371	0.25	0.056	0.00312544	0.001510534
866	ENSDARG00000099014	fxyd1	1	0.148319073	-0.731750226	0.171	0.269	1	0.750299641	-0.814045063	0.281	0.272	0.750299641	0.274639598
867	ENSDARG00000099079	aclya	1	0.218915129	-0.321472189	0.049	0.109	1	0.181923375	-0.343796891	0.031	0.105	0.218915129	0.330750636
868	ENSDARG00000099195	ier2a	1	0.780214665	-0.501759881	0.195	0.207	1	0.118644836	-0.599048336	0.094	0.21	0.780214665	0.223213074
869	ENSDARG00000099203	atp1b2a	1	0.001852339	-0.884085681	0.341	0.523	1	0.025632324	-0.816798869	0.312	0.463	0.025632324	0.003701247
870	ENSDARG00000099257	si:ch73-119p20.1	1	0.045531148	-0.464250756	0.122	0.264	1	0.592675982	-0.269749456	0.219	0.259	0.592675982	0.08898921
871	ENSDARG00000099306	zgc:175088	1	0.008595804	-0.694023148	0.122	0.316	1	0.459170815	-0.295544052	0.375	0.247	0.459170815	0.01711772
872	ENSDARG00000099307	si:dkey-10p5.10	1	0.162221839	-0.391120071	0.049	0.119	1	0.093248651	-0.359593239	0.031	0.136	0.162221839	0.177801991
873	ENSDARG00000099464	CABZ01118738.1	1	0.00574731	0.462885291	0.122	0.026	0.60784094	2.76E-05	0.899998466	0.188	0.019	0.00574731	5.51E-05
874	ENSDARG00000099532	ubl3a	1	0.015346015	-0.575905801	0.146	0.326	1	0.00423238	-0.854764901	0.031	0.259	0.015346015	0.008446847
875	ENSDARG00000099545	snx25	1	0.248538098	-0.368752113	0.073	0.135	1	0.424679432	-0.32814001	0.062	0.105	0.424679432	0.43530501
876	ENSDARG00000099572	hmgn2	1	0.000361622	0.414157224	0.951	0.803	1	0.034883233	0.275857806	0.938	0.846	0.034883233	0.000723114
877	ENSDARG00000099653	CABZ01113954.1	1	0.002368881	0.259471463	0.171	0.041	1	0.021873719	0.294900586	0.125	0.031	0.021873719	0.004732151
878	ENSDARG00000099730	pkma	1	0.164130442	-0.514324813	0.39	0.425	1	0.051779642	-0.679685622	0.219	0.352	0.164130442	0.100878153
879	ENSDARG00000099744	gap43	1	0.026836686	0.387159455	0.61	0.42	1	0.33558974	0.335844808	0.656	0.475	0.33558974	0.052953164
880	ENSDARG00000099776	glula	1	0.022783232	-0.746471527	0.415	0.523	1	0.172764025	-0.721801781	0.406	0.463	0.172764025	0.045047388
881	ENSDARG00000100055	tox2	1	0.9038331	-0.259156468	0.22	0.192	1	0.993352317	-0.351014584	0.156	0.148	0.993352317	0.990751927
882	ENSDARG00000100170	pam	1	0.026548571	-0.718803875	0.195	0.337	1	0.194720456	-0.600091202	0.156	0.241	0.194720456	0.052392316
883	ENSDARG00000100392	rps18	1	0.000662953	0.364753905	0.976	0.927	1	0.000160329	0.315571877	1	0.963	0.000662953	0.000320632
884	ENSDARG00000100446	si:ch211-286o17.1	1	0.068288541	0.259454987	0.122	0.047	1	0.176113974	-0.32927166	0.031	0.111	0.176113974	0.131913757
885	ENSDARG00000100481	smg6	1	0.743145499	-0.29816483	0.122	0.135	1	0.457642247	-0.32469732	0.094	0.136	0.743145499	0.705848068
886	ENSDARG00000100499	cpeb4b	1	0.062137825	-0.396597378	0.122	0.254	1	0.258586597	-0.487640106	0.188	0.247	0.258586597	0.120414541
887	ENSDARG00000100513	rps27l	1	0.061179872	-0.478311417	0.122	0.254	1	0.585818184	-0.462268878	0.312	0.309	0.585818184	0.118616767
888	ENSDARG00000100588	rpl36	1	0.000234444	0.259840832	1	0.933	1	0.000538317	0.284048775	1	0.975	0.000538317	0.000468834
889	ENSDARG00000100823	selenok	1	0.016331171	-0.605366859	0.122	0.295	1	0.294436548	-0.373780948	0.188	0.259	0.294436548	0.032395634
890	ENSDARG00000100825	calm3a	1	0.002723065	-0.65664117	0.415	0.601	1	0.00566272	-0.846318939	0.344	0.512	0.00566272	0.005438715
891	ENSDARG00000100971	fxyd6	1	0.015146614	-0.717685853	0.024	0.171	1	0.215738328	-0.407654452	0.062	0.136	0.215738328	0.030063808
892	ENSDARG00000100991	chrna3	1	0.154903519	-0.509728739	0.049	0.124	1	0.042405609	-0.886159382	0.031	0.167	0.154903519	0.083012981
893	ENSDARG00000101115	med30	1	0.033046772	-0.584581646	0.146	0.29	1	0.187404286	-0.343299886	0.125	0.222	0.187404286	0.065001455
894	ENSDARG00000101127	map1lc3b	1	0.000810982	-0.743631615	0.488	0.637	1	0.044360573	-0.613458606	0.5	0.574	0.044360573	0.001621307
895	ENSDARG00000101199	rbp4	1	0.81327587	-0.523125105	0.366	0.326	1	0.413772741	-0.674359601	0.438	0.432	0.81327587	0.6563376
896	ENSDARG00000101324	apoa1b	1	0.027672171	-0.626406107	0.561	0.648	1	0.010650149	-0.662188354	0.75	0.79	0.027672171	0.021186872
897	ENSDARG00000101387	CAMK2N1	1	0.0069419	-1.006134266	0.122	0.311	1	0.057343047	-0.845362009	0.094	0.228	0.057343047	0.013835609
898	ENSDARG00000101441	lima1a	1	0.013148013	0.256918291	0.122	0.031	0.09544628	4.33E-06	0.438261363	0.219	0.019	0.013148013	8.65E-06
899	ENSDARG00000101446	si:dkey-46i9.1	1	0.39142306	-0.315631839	0.098	0.145	1	0.629885518	-0.33726232	0.094	0.117	0.629885518	0.629634109
900	ENSDARG00000101606	rims2a	1	0.342922679	-0.389508366	0.146	0.197	1	0.761233711	-0.290834072	0.156	0.167	0.761233711	0.568249395
901	ENSDARG00000101631	etfa	1	0.001587846	0.603051224	0.439	0.218	1	0.012637945	0.344252923	0.469	0.247	0.012637945	0.003173171
902	ENSDARG00000101713	scn2b	1	0.001085719	-0.851112853	0	0.218	1	0.040132441	-0.5433412	0.031	0.173	0.040132441	0.00217026
903	ENSDARG00000101776	syt12	1	0.031604266	-0.757409418	0.098	0.238	1	0.111528428	-0.735978994	0.062	0.167	0.111528428	0.062209703
904	ENSDARG00000101831	irx1a	1	0.005613733	0.470478193	0.171	0.047	1	0.000183975	0.833545485	0.219	0.037	0.005613733	0.000367916
905	ENSDARG00000101849	adipor2	1	0.015277597	-0.535718422	0	0.13	1	0.168085799	-0.278707778	0.062	0.16	0.168085799	0.03032179
906	ENSDARG00000101936	tmem106ba	1	0.01719464	-0.637557738	0.122	0.29	1	0.299591899	-0.437698198	0.094	0.154	0.299591899	0.034093624
907	ENSDARG00000101967	sult4a1	1	0.012211412	-0.670261331	0.293	0.425	1	0.004705964	-0.954182531	0.219	0.42	0.012211412	0.009389783
908	ENSDARG00000102048	slc25a43	1	0.045165572	-0.549010719	0.122	0.264	1	0.345480854	-0.456568036	0.188	0.241	0.345480854	0.088291215
909	ENSDARG00000102051	mtbl	1	0.133497771	-0.420434614	0.171	0.269	1	0.076394176	-0.576315315	0.125	0.259	0.133497771	0.146952281
910	ENSDARG00000102061	b3galt2	1	0.00655857	-0.829722662	0.049	0.228	1	0.168769042	-0.494936351	0.062	0.148	0.168769042	0.013074126
911	ENSDARG00000102229	mapk8ip1a	1	0.019100329	-0.528696437	0.024	0.161	1	0.038541713	-0.559531979	0.031	0.173	0.038541713	0.037835836
912	ENSDARG00000102291	eef1da	1	0.3220392	-0.617867431	0.439	0.456	1	0.313223297	-0.459585858	0.438	0.463	0.3220392	0.528337761
913	ENSDARG00000102367	ndfip1l	1	0.053543096	-0.498236545	0.098	0.233	1	0.200960748	-0.511352681	0.156	0.247	0.200960748	0.104219329
914	ENSDARG00000102558	pde6ha	1	0.334468661	-0.406521828	0.22	0.275	1	0.838895356	-0.427369759	0.281	0.228	0.838895356	0.557068037
915	ENSDARG00000102640	pdia3	1	0.046327339	0.376321529	0.39	0.259	1	0.009363784	0.285491298	0.469	0.228	0.046327339	0.018639887
916	ENSDARG00000102824	pcdh10b	1	0.93176371	-0.260245369	0.122	0.119	1	0.80535955	-0.473561238	0.156	0.154	0.93176371	0.962115095
917	ENSDARG00000102878	mapre3b	1	0.041862905	-0.495733926	0.049	0.171	1	0.01875418	-0.664664587	0.031	0.204	0.041862905	0.037156642
918	ENSDARG00000102975	nsg2	1	0.002991847	-0.795784518	0.707	0.725	1	0.136392519	-0.464397557	0.656	0.636	0.136392519	0.005974743
919	ENSDARG00000103002	nptna	1	0.000198536	-1.271451749	0.146	0.425	1	0.087361074	-0.920932986	0.188	0.302	0.087361074	0.000397033
920	ENSDARG00000103038	pik3r3a	1	0.328039242	-0.370109909	0.098	0.15	1	0.051917507	-0.617588984	0.031	0.16	0.328039242	0.101139587
921	ENSDARG00000103394	kif5ba	1	0.439359076	-0.41669189	0.268	0.306	1	0.005470224	-0.86842545	0.031	0.247	0.439359076	0.010910524
922	ENSDARG00000103543	gngt2b	1	0.385936938	-0.421700972	0.073	0.114	1	0.373294206	-0.42618602	0.094	0.148	0.385936938	0.607239847
923	ENSDARG00000103672	cirbpa	1	0.000233202	0.611926353	0.902	0.642	0.661975887	3.00E-05	0.693715216	0.875	0.593	0.000233202	6.00E-05
924	ENSDARG00000103718	chmp5b	1	0.379221646	-0.284686232	0.195	0.249	1	0.204861433	-0.427945519	0.156	0.235	0.379221646	0.367754659
925	ENSDARG00000103736	gramd2aa	1	0.104317465	-0.345288689	0.024	0.104	1	0.310236625	0.32906769	0.125	0.074	0.310236625	0.197752797
926	ENSDARG00000103831	ankrd13c	1	0.108988833	-0.464795591	0.098	0.192	1	0.04676477	0.32363651	0.281	0.142	0.108988833	0.091342596
927	ENSDARG00000103845	zgc:55733	1	0.170500163	-0.42455104	0.171	0.249	1	0.774419957	-0.254221831	0.219	0.228	0.774419957	0.31193002
928	ENSDARG00000104181	tmsb1	1	0.008831573	-0.882286342	0.39	0.492	1	0.008504446	-0.98088412	0.281	0.457	0.008831573	0.016936567
929	ENSDARG00000104223	lmbrd1	1	0.013697084	-0.537334688	0.049	0.218	1	0.068782453	-0.381417707	0.031	0.148	0.068782453	0.027206557
930	ENSDARG00000104227	nop10	1	0.000683591	0.327157718	0.488	0.212	1	0.722359965	-0.367227368	0.156	0.173	0.722359965	0.001366715
931	ENSDARG00000104413	rogdi	1	0.276351756	-0.323811846	0.268	0.342	1	0.029660587	-0.659086402	0.156	0.327	0.276351756	0.058441424
932	ENSDARG00000104537	cox7c	1	0.768127597	-0.295560832	0.659	0.539	1	0.543260902	-0.305355178	0.594	0.537	0.768127597	0.791389396
933	ENSDARG00000104701	map7d1b	1	0.025575928	-0.555292409	0.073	0.218	1	0.260074186	-0.307067904	0.094	0.173	0.260074186	0.050497728
934	ENSDARG00000104945	sncb	1	0.201081247	-0.503544949	0.683	0.632	1	0.356060027	-0.514004179	0.594	0.543	0.356060027	0.361728826
935	ENSDARG00000105114	crebrf	1	0.052188894	-0.491629617	0.024	0.13	1	0.036983321	-0.528381164	0	0.123	0.052188894	0.072598876
936	ENSDARG00000105154	creg1	1	0.184779681	-0.452964472	0.195	0.275	1	0.525588399	-0.262138936	0.188	0.216	0.525588399	0.335415831
937	ENSDARG00000105201	adcyap1r1a	1	0.19853698	-0.469721289	0.073	0.14	1	0.312153754	-0.28355812	0.062	0.123	0.312153754	0.357657028
938	ENSDARG00000105223	pmp22a	1	0.039778687	-0.62505759	0.024	0.135	1	0.016288731	-0.754145134	0.031	0.204	0.039778687	0.03231214
939	ENSDARG00000105231	kmt5aa	1	0.004606221	0.300159957	0.439	0.223	1	0.001703086	0.369149995	0.469	0.185	0.004606221	0.003403271
940	ENSDARG00000105412	si:ch211-276i12.11	1	0.001001786	0.327598337	0.22	0.057	1	0.037747684	0.267896339	0.188	0.074	0.037747684	0.002002568
941	ENSDARG00000105529	vgf	1	0.015380064	-1.142963914	0.049	0.202	1	0.636538278	-0.262226258	0.156	0.191	0.636538278	0.030523581
942	ENSDARG00000108535	CABZ01072077.1	1	0.002433222	-1.08749962	0.146	0.368	1	0.010129789	-0.996032385	0.062	0.272	0.010129789	0.004860524
943	ENSDARG00000109337	nanos1	1	0.207960171	-0.50334046	0.39	0.446	1	0.569334547	-0.383743273	0.594	0.432	0.569334547	0.372672909
944	ENSDARG00000109715	sncgb	1	0.003238303	-0.846410934	0.098	0.316	1	0.087665358	-0.641367446	0.125	0.247	0.087665358	0.00646612
945	ENSDARG00000109861	BX545855.1	1	0.812091167	-0.273712659	0.171	0.176	1	0.029558543	-0.844950537	0.594	0.63	0.812091167	0.058243379
946	ENSDARG00000110496	zgc:162989	1	0.14098323	-0.451362081	0.171	0.269	1	0.448070319	-0.402542646	0.219	0.247	0.448070319	0.262090189
947	ENSDARG00000110528	sypa	1	0.075435636	-0.400383896	0.073	0.192	1	0.105061462	-0.53092239	0.094	0.21	0.105061462	0.145180736
948	ENSDARG00000110836	tmem14ca	1	0.009750505	-0.389961236	0	0.145	1	0.149059235	-0.269517737	0.031	0.117	0.149059235	0.019405938
949	ENSDARG00000111235	nrsn1	1	0.246545727	-0.425831116	0.146	0.207	1	0.035641547	-0.59944695	0.062	0.222	0.246545727	0.070012774
950	ENSDARG00000113969	supt4h1	1	0.287957853	-0.281231167	0.22	0.295	1	0.006043437	0.278612391	0.5	0.247	0.287957853	0.01205035
951	ENSDARG00000114730	CABZ01113192.1	1	0.198512272	-0.372688859	0.049	0.114	1	0.077556483	-0.516497443	0.031	0.142	0.198512272	0.149097959
