# Supplementary material for: Cell-type-specific responses to the microbiota across all tissues of the larval zebrafish
Source: Cell Rep. Author manuscript; Available in PMC 2023 Oct 23. (PMC10423310; doi:10.1016/j.celrep.2023.112095)
Supplement: MMC14 [file NIHMS1880944-supplement-MMC14.zip › DataS8/Figure5_PanelB_GenesLists/subCluster0.tsv]

	gene	gene_NAME	cvz_p_val_adj	cvz_p_val	cvz_avg_logFC	cvz_pct.1	cvz_pct.2	gf_p_val_adj	gf_p_val	gf_avg_logFC	gf_pct.1	gf_pct.2	max_pval	minimump_p_val
1	ENSDARG00000035715	marcksl1b	6.75E-15	3.06E-19	1.214441428	0.983	0.863	0.005278701	2.39E-07	0.901279663	0.889	0.844	2.39E-07	6.12E-19
2	ENSDARG00000055455	gpm6aa	1.22E-11	5.54E-16	1.019494487	0.983	0.509	0.000449224	2.04E-08	1.00913187	0.963	0.497	2.04E-08	1.11E-15
3	ENSDARG00000104945	sncb	2.78E-11	1.26E-15	1.12136724	0.915	0.549	0.002317671	1.05E-07	0.972731943	0.852	0.503	1.05E-07	2.52E-15
4	ENSDARG00000056725	hmgb3a	3.26E-09	1.48E-13	0.805589241	0.949	0.8	1	0.001157481	0.537011012	0.926	0.743	0.001157481	2.96E-13
5	ENSDARG00000033655	stmn1b	1.69E-07	7.65E-12	0.675711977	0.983	0.874	1	0.000110743	0.481400131	0.963	0.844	0.000110743	1.53E-11
6	ENSDARG00000071011	cdk5r2a	2.10E-07	9.54E-12	1.071579861	0.542	0.131	8.51E-07	3.86E-11	1.397652771	0.667	0.138	3.86E-11	1.91E-11
7	ENSDARG00000045945	syn2a	3.86E-07	1.75E-11	1.100893684	0.678	0.28	1	0.01125304	0.757723569	0.444	0.275	0.01125304	3.50E-11
8	ENSDARG00000100825	calm3a	1.53E-06	6.92E-11	0.804413471	0.881	0.463	0.570128453	2.58E-05	0.852522413	0.778	0.437	2.58E-05	1.38E-10
9	ENSDARG00000058451	rpl6	2.27E-06	1.03E-10	-0.687353812	0.915	0.943	1	0.030104919	-0.313870756	1	0.94	0.030104919	2.06E-10
10	ENSDARG00000020850	eef1a1l1	5.48E-06	2.48E-10	-0.608407615	0.983	0.983	1	0.046050509	-0.28768447	1	1	0.046050509	4.96E-10
11	ENSDARG00000014867	rpl8	5.55E-06	2.52E-10	-0.553279465	0.949	0.977	1	0.015372998	-0.287400933	0.963	0.988	0.015372998	5.03E-10
12	ENSDARG00000020609	snap25a	6.14E-06	2.79E-10	0.839632428	0.949	0.674	1	0.001327116	0.78325948	0.889	0.695	0.001327116	5.57E-10
13	ENSDARG00000029150	hsp90ab1	6.19E-06	2.81E-10	-0.62529988	0.983	0.977	1	0.000116586	-0.507977503	1	0.97	0.000116586	5.61E-10
14	ENSDARG00000019702	aldocb	6.98E-06	3.17E-10	0.859584627	0.864	0.554	1	0.018701246	0.363974841	0.778	0.545	0.018701246	6.33E-10
15	ENSDARG00000041435	uba52	1.04E-05	4.72E-10	-0.944031236	0.593	0.846	1	0.029397053	-0.410531489	0.704	0.808	0.029397053	9.45E-10
16	ENSDARG00000003599	rpl3	1.71E-05	7.76E-10	-0.850855192	0.881	0.954	1	0.001021974	-0.55324372	0.926	0.958	0.001021974	1.55E-09
17	ENSDARG00000058094	ciarta	2.04E-05	9.26E-10	0.74532517	0.831	0.52	1	0.056605593	0.34054536	0.741	0.599	0.056605593	1.85E-09
18	ENSDARG00000101387	CAMK2N1	2.45E-05	1.11E-09	0.909516069	0.576	0.177	1	0.000579408	0.803822574	0.444	0.168	0.000579408	2.22E-09
19	ENSDARG00000062326	hmgn7	3.10E-05	1.41E-09	0.627834644	0.966	0.76	1	0.00139247	0.503435346	0.926	0.731	0.00139247	2.81E-09
20	ENSDARG00000023600	sh3gl2a	4.21E-05	1.91E-09	1.220357381	0.492	0.149	0.015249675	6.91E-07	1.150933918	0.556	0.162	6.91E-07	3.82E-09
21	ENSDARG00000099175	hmgb1a	4.95E-05	2.24E-09	0.7083069	0.949	0.743	0.096348422	4.37E-06	0.668217254	0.963	0.737	4.37E-06	4.49E-09
22	ENSDARG00000004621	gpm6ab	4.95E-05	2.24E-09	0.614960774	0.949	0.743	0.00156411	7.09E-08	0.825148531	1	0.611	7.09E-08	4.49E-09
23	ENSDARG00000059972	raly	5.14E-05	2.33E-09	0.929225303	0.22	0.006	1	0.027599923	0.285392767	0.148	0.042	0.027599923	4.66E-09
24	ENSDARG00000025855	camk2n1a	5.55E-05	2.52E-09	1.235962601	0.61	0.263	1	0.404922952	0.561670033	0.37	0.323	0.404922952	5.04E-09
25	ENSDARG00000045944	slc6a1a	5.93E-05	2.69E-09	0.931442432	0.373	0.063	0.005542555	2.51E-07	1.03285786	0.444	0.084	2.51E-07	5.38E-09
26	ENSDARG00000043257	ckbb	6.09E-05	2.76E-09	0.763377032	0.915	0.709	0.887909598	4.03E-05	0.661179562	0.963	0.671	4.03E-05	5.52E-09
27	ENSDARG00000021864	rplp1	8.18E-05	3.71E-09	-0.704768969	0.983	0.983	1	0.000474378	-0.54696362	1	0.982	0.000474378	7.42E-09
28	ENSDARG00000010160	rps15a	8.64E-05	3.92E-09	-0.590349662	0.983	0.994	1	0.020741384	-0.325213911	0.963	0.976	0.020741384	7.83E-09
29	ENSDARG00000004187	zgc:122979	9.57E-05	4.34E-09	1.332519351	0.39	0.08	1	0.000234621	0.866766231	0.333	0.084	0.000234621	8.68E-09
30	ENSDARG00000041811	rps25	0.000124103	5.63E-09	-0.627046147	0.898	0.943	1	0.00922733	-0.382430734	0.926	0.91	0.00922733	1.13E-08
31	ENSDARG00000034808	kcnip1b	0.000133784	6.07E-09	1.084164889	0.305	0.04	1	6.17E-05	0.872489385	0.333	0.078	6.17E-05	1.21E-08
32	ENSDARG00000030694	atp6v1e1b	0.000134199	6.08E-09	0.745984257	0.831	0.537	1	0.001022132	0.552984339	0.778	0.515	0.001022132	1.22E-08
33	ENSDARG00000068996	hist2h2l	0.000140087	6.35E-09	0.982491533	0.763	0.44	0.43439912	1.97E-05	0.924539308	0.815	0.527	1.97E-05	1.27E-08
34	ENSDARG00000036875	rps12	0.000147209	6.67E-09	-0.686932062	0.966	0.96	1	0.000467857	-0.537007678	1	0.994	0.000467857	1.33E-08
35	ENSDARG00000071353	MGARP	0.000254164	1.15E-08	1.174892196	0.492	0.166	1	0.000144742	0.875854535	0.444	0.162	0.000144742	2.30E-08
36	ENSDARG00000030106	stmn4	0.00043438	1.97E-08	0.836502219	0.814	0.434	1	0.041431238	0.410053257	0.63	0.467	0.041431238	3.94E-08
37	ENSDARG00000099776	glula	0.00047455	2.15E-08	0.903071188	0.746	0.423	1	0.000151906	0.37348613	0.778	0.401	0.000151906	4.30E-08
38	ENSDARG00000058105	rpl36a	0.00074541	3.38E-08	-0.67796549	0.864	0.926	1	0.000474335	-0.522207319	0.963	0.976	0.000474335	6.76E-08
39	ENSDARG00000033009	h3f3c	0.000760288	3.45E-08	0.566657845	0.949	0.76	1	0.000421001	0.587292963	0.926	0.784	0.000421001	6.89E-08
40	ENSDARG00000092693	tpt1	0.000760872	3.45E-08	-0.628916112	0.898	0.92	1	0.001306579	-0.498275766	0.926	0.934	0.001306579	6.90E-08
41	ENSDARG00000030602	rps19	0.001012967	4.59E-08	-0.494727945	0.966	0.966	1	0.003434655	-0.309508725	1	0.988	0.003434655	9.18E-08
42	ENSDARG00000068365	lmx1bb	0.001065013	4.83E-08	0.928043542	0.339	0.057	1	0.000228641	0.703676224	0.333	0.084	0.000228641	9.66E-08
43	ENSDARG00000035692	rps3a	0.001199009	5.44E-08	-0.559207325	0.966	0.96	1	0.002049621	-0.411701722	0.963	0.97	0.002049621	1.09E-07
44	ENSDARG00000103433	rpl14	0.001349004	6.12E-08	-0.732365189	0.627	0.874	1	0.00247101	-0.547108347	0.593	0.832	0.00247101	1.22E-07
45	ENSDARG00000071658	ywhag2	0.001626756	7.37E-08	0.685756947	0.881	0.6	0.737025878	3.34E-05	0.93975864	0.815	0.527	3.34E-05	1.47E-07
46	ENSDARG00000073704	si:dkeyp-72g9.4	0.001634681	7.41E-08	1.007561221	0.61	0.28	1	6.60E-05	0.713519848	0.593	0.251	6.60E-05	1.48E-07
47	ENSDARG00000039497	ccdc85a	0.001687612	7.65E-08	0.846165031	0.254	0.029	1	0.084842777	0.29964835	0.111	0.036	0.084842777	1.53E-07
48	ENSDARG00000088030	rpl35a	0.001690485	7.66E-08	-0.514199426	0.898	0.943	1	0.010459794	-0.340709127	1	0.952	0.010459794	1.53E-07
49	ENSDARG00000044092	atp5if1b	0.001695023	7.68E-08	0.714389046	0.814	0.617	1	8.06E-05	0.656975899	0.852	0.521	8.06E-05	1.54E-07
50	ENSDARG00000009285	rpl15	0.001810647	8.21E-08	-0.601925227	0.932	0.937	1	0.039255793	-0.287855617	1	0.952	0.039255793	1.64E-07
51	ENSDARG00000025581	rpl10	0.0020051	9.09E-08	-0.476507916	1	0.966	1	0.010914029	-0.352510885	0.926	0.97	0.010914029	1.82E-07
52	ENSDARG00000019181	rpsa	0.002066845	9.37E-08	-0.564153222	0.949	0.971	1	0.008619626	-0.38471485	0.963	0.952	0.008619626	1.87E-07
53	ENSDARG00000058454	dynll1	0.002750997	1.25E-07	0.603450633	0.915	0.691	1	0.097632254	0.354241638	0.778	0.665	0.097632254	2.49E-07
54	ENSDARG00000036577	atp6v0cb	0.002851188	1.29E-07	0.539508283	0.864	0.691	0.894278348	4.05E-05	0.757215928	0.889	0.581	4.05E-05	2.59E-07
55	ENSDARG00000102210	KCNIP1	0.003252058	1.47E-07	0.623478005	0.22	0.017	1	0.043198331	0.312722075	0.148	0.048	0.043198331	2.95E-07
56	ENSDARG00000011201	rplp2l	0.004092451	1.86E-07	-0.837050901	0.746	0.909	1	0.022394501	-0.490217344	0.926	0.922	0.022394501	3.71E-07
57	ENSDARG00000115271	RPL37A	0.00421276	1.91E-07	-0.482070067	0.932	0.937	1	0.006331536	-0.309125878	1	0.988	0.006331536	3.82E-07
58	ENSDARG00000104011	rps17	0.005377793	2.44E-07	-0.880402064	0.441	0.731	1	0.040497394	-0.539937955	0.519	0.677	0.040497394	4.88E-07
59	ENSDARG00000039626	nrgna	0.005624152	2.55E-07	2.398302898	0.254	0.034	1	0.000125235	1.378640786	0.222	0.036	0.000125235	5.10E-07
60	ENSDARG00000030408	rps26l	0.005955162	2.70E-07	-0.580287342	0.864	0.909	1	0.003837368	-0.42816998	0.963	0.928	0.003837368	5.40E-07
61	ENSDARG00000034897	rps10	0.006403232	2.90E-07	-0.568136705	0.898	0.926	1	0.031225541	-0.33696998	0.963	0.922	0.031225541	5.81E-07
62	ENSDARG00000054804	anp32e	0.008041334	3.65E-07	0.885002308	0.559	0.269	1	0.00136844	0.759369995	0.556	0.311	0.00136844	7.29E-07
63	ENSDARG00000099104	rpl24	0.008747577	3.97E-07	-0.512706197	0.966	0.96	1	0.00042679	-0.449714111	0.889	0.946	0.00042679	7.93E-07
64	ENSDARG00000036298	rps13	0.008952013	4.06E-07	-0.526226387	0.932	0.966	1	0.001855301	-0.39705092	0.963	0.982	0.001855301	8.12E-07
65	ENSDARG00000098832	fam168a	0.009095275	4.12E-07	0.580826955	0.78	0.48	1	0.000135133	0.602917575	0.815	0.509	0.000135133	8.25E-07
66	ENSDARG00000031317	ppdpfb	0.009400758	4.26E-07	0.554489109	0.966	0.84	1	0.021474632	0.310726087	1	0.868	0.021474632	8.52E-07
67	ENSDARG00000042566	rps7	0.009721166	4.41E-07	-0.472680862	0.966	0.977	1	0.030397686	-0.254904931	1	0.982	0.030397686	8.81E-07
68	ENSDARG00000102975	nsg2	0.010748798	4.87E-07	0.495056123	0.881	0.669	1	0.027105066	0.322746346	0.778	0.617	0.027105066	9.75E-07
69	ENSDARG00000039914	gapdhs	0.011434215	5.18E-07	0.560880893	0.949	0.76	1	0.021638976	0.352188335	0.889	0.713	0.021638976	1.04E-06
70	ENSDARG00000013307	rpl19	0.012189388	5.53E-07	-0.456043468	1	0.977	1	0.008166045	-0.348968187	1	1	0.008166045	1.11E-06
71	ENSDARG00000010008	vim	0.013813552	6.26E-07	-1.743414545	0.22	0.571	1	0.001602021	-1.944644046	0.259	0.539	0.001602021	1.25E-06
72	ENSDARG00000092807	si:dkey-151g10.6	0.013837643	6.27E-07	-0.473362957	1	1	1	0.00323619	-0.434456488	1	1	0.00323619	1.25E-06
73	ENSDARG00000068995	h2afx1	0.013882412	6.29E-07	0.520528552	0.983	0.851	0.119082894	5.40E-06	0.691483615	1	0.808	5.40E-06	1.26E-06
74	ENSDARG00000055996	rps8a	0.014073436	6.38E-07	-0.472135682	1	0.96	1	0.02353157	-0.364247542	0.926	0.964	0.02353157	1.28E-06
75	ENSDARG00000040822	fundc1	0.017319882	7.85E-07	0.802631271	0.627	0.349	1	0.010188028	0.49339099	0.593	0.389	0.010188028	1.57E-06
76	ENSDARG00000041232	rps29	0.018878101	8.56E-07	-0.568862118	0.814	0.88	1	0.018581738	-0.335276161	1	0.91	0.018581738	1.71E-06
77	ENSDARG00000029533	rpl18	0.0233632	1.06E-06	-0.432820347	1	0.983	1	0.010574111	-0.345352967	1	0.982	0.010574111	2.12E-06
78	ENSDARG00000077291	rps2	0.023628373	1.07E-06	-0.474384079	1	1	1	0.005985642	-0.356949278	1	1	0.005985642	2.14E-06
79	ENSDARG00000010516	rpl21	0.025445506	1.15E-06	-0.516588534	0.898	0.937	1	0.03256932	-0.302069741	1	0.934	0.03256932	2.31E-06
80	ENSDARG00000074443	gas7a	0.029502919	1.34E-06	0.728507567	0.492	0.183	1	0.001570543	0.853704526	0.407	0.168	0.001570543	2.68E-06
81	ENSDARG00000043453	rps5	0.030026184	1.36E-06	-0.482236387	0.932	0.954	1	0.004711158	-0.391018252	1	0.988	0.004711158	2.72E-06
82	ENSDARG00000043509	rpl11	0.030403422	1.38E-06	-0.477770426	0.983	0.966	1	0.015607711	-0.320868823	0.963	0.97	0.015607711	2.76E-06
83	ENSDARG00000102453	slc1a2b	0.030469015	1.38E-06	0.823991612	0.22	0.029	0.33407067	1.51E-05	0.679574683	0.333	0.06	1.51E-05	2.76E-06
84	ENSDARG00000006691	rpl12	0.033208223	1.51E-06	-0.548018363	0.932	0.96	1	0.001177759	-0.530153735	0.926	0.928	0.001177759	3.01E-06
85	ENSDARG00000100371	eef2b	0.03412277	1.55E-06	-0.75052757	0.627	0.8	1	0.022823918	-0.502287967	0.741	0.754	0.022823918	3.09E-06
86	ENSDARG00000059311	dpysl5b	0.039236407	1.78E-06	0.655202169	0.458	0.16	1	0.009939745	0.524004725	0.333	0.138	0.009939745	3.56E-06
87	ENSDARG00000103007	rps3	0.04309501	1.95E-06	-0.465708416	0.966	0.903	1	0.056330637	-0.282137715	0.926	0.928	0.056330637	3.91E-06
88	ENSDARG00000007320	rpl7	0.050833953	2.30E-06	-0.400369988	0.983	0.966	1	0.004820903	-0.352045201	0.963	0.988	0.004820903	4.61E-06
89	ENSDARG00000035871	rpl30	0.059849009	2.71E-06	-0.485346467	0.932	0.971	1	0.013244676	-0.371547609	0.926	0.964	0.013244676	5.43E-06
90	ENSDARG00000057556	rpl17	0.059859295	2.71E-06	-0.453171004	0.983	0.96	1	0.014983098	-0.348978298	0.963	0.958	0.014983098	5.43E-06
91	ENSDARG00000074057	calm3b	0.070357769	3.19E-06	0.600150707	0.881	0.663	1	0.001631409	0.720960976	0.852	0.647	0.001631409	6.38E-06
92	ENSDARG00000042905	rpl10a	0.074250087	3.37E-06	-0.561443894	0.932	0.954	1	0.000649803	-0.448241199	1	0.958	0.000649803	6.73E-06
93	ENSDARG00000053058	rps11	0.080633849	3.66E-06	-0.500588179	0.898	0.931	1	0.025751875	-0.325431742	0.963	0.922	0.025751875	7.31E-06
94	ENSDARG00000037998	flot1b	0.092172869	4.18E-06	-0.901938609	0.034	0.349	1	0.023087294	-0.740136196	0.111	0.323	0.023087294	8.36E-06
95	ENSDARG00000100392	rps18	0.096927901	4.39E-06	-0.458254294	0.932	0.937	1	0.006694688	-0.315710978	1	0.964	0.006694688	8.79E-06
96	ENSDARG00000015128	rpl27	0.09754527	4.42E-06	-0.46873356	0.983	0.931	1	0.004025968	-0.34164448	0.963	0.958	0.004025968	8.84E-06
97	ENSDARG00000003971	isl2a	0.098394743	4.46E-06	-1.571718371	0.051	0.354	1	0.012908831	-1.034990595	0.148	0.389	0.012908831	8.92E-06
98	ENSDARG00000041974	brk1	0.106265697	4.82E-06	0.687116232	0.644	0.383	0.067360661	3.05E-06	1.022565885	0.741	0.401	4.82E-06	6.11E-06
99	ENSDARG00000013613	anxa13l	0.11634755	5.27E-06	-1.27747775	0.102	0.44	1	0.0028551	-1.358887364	0.111	0.389	0.0028551	1.05E-05
100	ENSDARG00000092970	tmsb2	0.117945	5.35E-06	0.704968321	0.746	0.451	1	0.021258021	0.394414138	0.741	0.467	0.021258021	1.07E-05
101	ENSDARG00000099022	faua	0.126512984	5.74E-06	-0.432711152	0.949	0.949	1	0.004848419	-0.409351066	0.963	0.976	0.004848419	1.15E-05
102	ENSDARG00000094003	serp2	0.15048285	6.82E-06	0.651722204	0.288	0.069	0.647309574	2.93E-05	0.693910435	0.333	0.072	2.93E-05	1.36E-05
103	ENSDARG00000025728	grin1b	0.152329289	6.91E-06	0.520125551	0.305	0.069	1	0.000162182	0.638705708	0.37	0.096	0.000162182	1.38E-05
104	ENSDARG00000060457	pmp22b	0.15892778	7.20E-06	-1.114655853	0.068	0.394	1	0.00353115	-1.287761597	0.074	0.341	0.00353115	1.44E-05
105	ENSDARG00000025106	ppp3cb	0.166427428	7.54E-06	0.687334049	0.525	0.251	1	0.003148375	0.920259991	0.444	0.228	0.003148375	1.51E-05
106	ENSDARG00000015314	zc4h2	0.16774838	7.60E-06	0.422693423	0.78	0.509	1	0.000770492	0.548817573	0.778	0.539	0.000770492	1.52E-05
107	ENSDARG00000111235	nrsn1	0.170264851	7.72E-06	0.839284189	0.373	0.137	1	0.025828741	0.448150037	0.333	0.174	0.025828741	1.54E-05
108	ENSDARG00000021838	rps23	0.173293611	7.86E-06	-0.3859415	0.983	0.949	0.0524493	2.38E-06	-0.699941871	0.889	0.94	7.86E-06	4.76E-06
109	ENSDARG00000030078	glipr1b	0.176641485	8.01E-06	0.607257354	0.169	0.017	0.023489935	1.06E-06	0.740194025	0.296	0.036	8.01E-06	2.13E-06
110	ENSDARG00000020261	rab2a	0.177815593	8.06E-06	0.555195712	0.797	0.566	1	0.063326606	0.290723146	0.778	0.551	0.063326606	1.61E-05
111	ENSDARG00000068432	si:dkey-56m19.5	0.183714562	8.33E-06	-1.031292475	0.119	0.446	1	0.058677715	-0.698923882	0.185	0.359	0.058677715	1.67E-05
112	ENSDARG00000059815	oaz2b	0.192330652	8.72E-06	0.901994146	0.492	0.211	0.046027991	2.09E-06	0.994777749	0.481	0.126	8.72E-06	4.17E-06
113	ENSDARG00000001127	slc17a6a	0.210255627	9.53E-06	0.608847686	0.22	0.034	1	0.001894965	0.598878645	0.185	0.036	0.001894965	1.91E-05
114	ENSDARG00000068992	hspa8	0.210298598	9.53E-06	-0.481152306	0.983	0.909	1	0.004801149	-0.474012074	0.926	0.898	0.004801149	1.91E-05
115	ENSDARG00000014690	rps4x	0.226851757	1.03E-05	-0.421085794	0.966	0.977	1	0.012125961	-0.39903541	0.963	0.976	0.012125961	2.06E-05
116	ENSDARG00000087443	ptp4a2a	0.22971245	1.04E-05	0.702366676	0.475	0.211	1	0.135180069	0.299777403	0.37	0.263	0.135180069	2.08E-05
117	ENSDARG00000001994	stxbp1a	0.230921812	1.05E-05	0.770184741	0.644	0.423	1	0.000741921	0.770635017	0.667	0.377	0.000741921	2.09E-05
118	ENSDARG00000017673	nova2	0.265898369	1.21E-05	0.585279475	0.746	0.486	1	0.011557548	0.348171409	0.778	0.569	0.011557548	2.41E-05
119	ENSDARG00000018334	rpl35	0.295646865	1.34E-05	-0.430397422	0.983	0.949	1	0.00351668	-0.42620844	1	0.964	0.00351668	2.68E-05
120	ENSDARG00000045131	id4	0.309310507	1.40E-05	0.959055754	0.525	0.274	1	0.029977937	0.606105508	0.481	0.317	0.029977937	2.80E-05
121	ENSDARG00000102376	cacng2b	0.310660656	1.41E-05	0.587078911	0.254	0.057	1	0.003462808	0.55874473	0.222	0.06	0.003462808	2.82E-05
122	ENSDARG00000054442	cbx1b	0.322668261	1.46E-05	0.671952922	0.695	0.469	1	0.000239732	0.719646526	0.704	0.407	0.000239732	2.93E-05
123	ENSDARG00000101733	fam168b	0.327958135	1.49E-05	0.654252582	0.61	0.371	1	0.012755902	0.431698155	0.556	0.353	0.012755902	2.97E-05
124	ENSDARG00000020197	rpl5a	0.32917944	1.49E-05	-0.637511874	0.576	0.766	1	0.086283298	-0.379210268	0.63	0.731	0.086283298	2.98E-05
125	ENSDARG00000103791	nme2b.1	0.347860118	1.58E-05	-0.52569914	0.847	0.897	1	0.014314866	-0.36481985	0.889	0.886	0.014314866	3.15E-05
126	ENSDARG00000036629	rps14	0.385731396	1.75E-05	-0.463721299	0.949	0.937	1	0.000373634	-0.563431781	1	0.928	0.000373634	3.50E-05
127	ENSDARG00000006413	rpl38	0.41681401	1.89E-05	-0.490530523	0.763	0.897	1	0.052692832	-0.332848312	0.926	0.874	0.052692832	3.78E-05
128	ENSDARG00000040287	ywhabl	0.421235458	1.91E-05	0.529655597	0.864	0.629	1	0.00069214	0.558062776	0.778	0.545	0.00069214	3.82E-05
129	ENSDARG00000077847	olfm2a	0.437862475	1.99E-05	0.657848872	0.475	0.189	1	0.001587374	0.701949321	0.556	0.269	0.001587374	3.97E-05
130	ENSDARG00000109715	sncgb	0.447070848	2.03E-05	0.897022881	0.458	0.217	1	0.005679705	0.61910379	0.407	0.198	0.005679705	4.05E-05
131	ENSDARG00000104458	rnasekb	0.462225182	2.10E-05	0.476994888	0.814	0.686	1	0.032998824	0.320274968	0.815	0.617	0.032998824	4.19E-05
132	ENSDARG00000036593	kdm2ba	0.519542356	2.36E-05	0.678101498	0.407	0.16	1	0.0004157	0.722898431	0.444	0.168	0.0004157	4.71E-05
133	ENSDARG00000011405	rps9	0.52849967	2.40E-05	-0.49728652	0.966	0.96	1	0.000672333	-0.52348513	0.963	0.988	0.000672333	4.79E-05
134	ENSDARG00000044521	eef1b2	0.564770637	2.56E-05	-0.619655706	0.678	0.817	1	0.0199474	-0.518749749	0.852	0.778	0.0199474	5.12E-05
135	ENSDARG00000036584	st8sia5	0.660606785	2.99E-05	-0.902405566	0.102	0.406	1	0.295885067	-0.258759714	0.259	0.359	0.295885067	5.99E-05
136	ENSDARG00000053457	rpl23	0.672367834	3.05E-05	-0.503930119	0.983	0.966	1	0.001063501	-0.474288622	1	0.982	0.001063501	6.10E-05
137	ENSDARG00000037997	tubb5	0.675045099	3.06E-05	-1.263013359	0.186	0.491	1	0.045195289	-1.195295883	0.185	0.383	0.045195289	6.12E-05
138	ENSDARG00000021811	calm3a	0.715671276	3.24E-05	0.690657212	0.983	0.817	1	0.001160358	0.571944452	0.963	0.79	0.001160358	6.49E-05
139	ENSDARG00000070155	tuba8l3	0.735655238	3.34E-05	-1.254294569	0.017	0.274	1	0.009807152	-1.100859719	0.037	0.263	0.009807152	6.67E-05
140	ENSDARG00000070266	spock3	0.763589616	3.46E-05	0.266975562	0.729	0.44	1	0.001734827	0.474376972	0.704	0.395	0.001734827	6.92E-05
141	ENSDARG00000008735	atp6ap2	0.892812313	4.05E-05	0.369120485	0.729	0.526	0.154594958	7.01E-06	0.693629442	0.852	0.485	4.05E-05	1.40E-05
142	ENSDARG00000002230	sypb	0.990198653	4.49E-05	0.811026979	0.492	0.24	1	0.00013542	0.574078465	0.63	0.269	0.00013542	8.98E-05
143	ENSDARG00000000241	slc40a1	1	0.02489896	0.477990756	0.169	0.074	1	0.02417931	0.261261728	0.259	0.102	0.02489896	0.04777398
144	ENSDARG00000000489	upf3b	1	0.019138175	-0.278803257	0.034	0.154	1	0.046631641	-0.463762625	0	0.132	0.046631641	0.03791008
145	ENSDARG00000000503	stx1b	1	8.16E-05	0.638968876	0.678	0.514	1	0.003525533	0.55593655	0.741	0.491	0.003525533	0.000163158
146	ENSDARG00000001889	tuba1a	1	0.000554197	-1.029700872	0.441	0.611	1	0.203404505	-0.528115659	0.519	0.599	0.203404505	0.001108087
147	ENSDARG00000002131	celf2	1	0.000223062	0.870065134	0.407	0.2	0.246575494	1.12E-05	0.909099007	0.444	0.114	0.000223062	2.24E-05
148	ENSDARG00000002217	scocb	1	0.1845637	0.276317488	0.322	0.274	1	0.192724601	0.335370243	0.333	0.251	0.192724601	0.33506364
149	ENSDARG00000002300	p2rx2	1	0.004908409	-1.65410537	0.017	0.154	1	0.210177376	-1.141990858	0.037	0.114	0.210177376	0.009792727
150	ENSDARG00000002523	hsdl2	1	0.012046083	-0.290473162	0.051	0.194	1	0.988598607	0.268567445	0.148	0.168	0.988598607	0.023947057
151	ENSDARG00000002632	anxa11b	1	0.000378833	-0.600261677	0.102	0.36	1	0.001707804	-0.875781374	0.074	0.395	0.001707804	0.000757521
152	ENSDARG00000002758	dedd1	1	0.004003163	0.322393513	0.61	0.451	1	0.066444799	0.367271515	0.593	0.431	0.066444799	0.007990301
153	ENSDARG00000003705	prnprs3	1	0.16535093	-0.461915415	0.271	0.377	1	0.031362422	-0.614117664	0.185	0.419	0.16535093	0.061741243
154	ENSDARG00000003872	ccdc102a	1	0.025212718	0.371495225	0.153	0.063	1	0.084484982	0.348003695	0.148	0.06	0.084484982	0.049789756
155	ENSDARG00000004023	isl1	1	0.007087773	-0.468181281	0.136	0.337	1	0.014714635	-0.735859923	0.074	0.317	0.014714635	0.014125309
156	ENSDARG00000004034	arhgdig	1	0.000239494	-0.992914058	0.153	0.411	1	0.026414842	-0.698304859	0.074	0.287	0.026414842	0.000478931
157	ENSDARG00000004060	bhlhe40	1	0.000128168	0.999399507	0.475	0.263	1	0.024097406	0.406313738	0.519	0.299	0.024097406	0.000256319
158	ENSDARG00000004297	irf2bpl	1	0.433118461	0.349675724	0.322	0.32	1	0.092425941	0.276241701	0.444	0.293	0.433118461	0.176309328
159	ENSDARG00000004325	casp9	1	0.363254535	0.297016347	0.119	0.086	1	0.395660503	0.319729826	0.148	0.102	0.395660503	0.594555213
160	ENSDARG00000004470	prkcsh	1	0.010058145	-0.509650522	0.051	0.194	1	0.192979414	-0.294602212	0.037	0.126	0.192979414	0.020015124
161	ENSDARG00000004588	sox4a	1	0.657593825	-0.250431386	0.305	0.263	1	0.204047253	-0.765333761	0.259	0.389	0.657593825	0.366459225
162	ENSDARG00000005026	tshz1	1	0.106321989	0.277827598	0.102	0.046	1	0.046741481	0.605966765	0.185	0.072	0.106321989	0.091298197
163	ENSDARG00000005095	glcea	1	0.151473484	0.285095398	0.119	0.063	1	0.000577154	0.608831017	0.185	0.03	0.151473484	0.001153975
164	ENSDARG00000005185	cpn1	1	0.035479789	-0.659700685	0.034	0.131	1	0.052557032	-0.830740827	0	0.126	0.052557032	0.069700762
165	ENSDARG00000005560	ywhah	1	0.089962877	0.30528603	0.593	0.52	1	0.000136283	0.737482282	0.741	0.437	0.089962877	0.000272547
166	ENSDARG00000005772	tsr2	1	0.355885839	0.387423454	0.136	0.103	1	0.193089014	-0.325921388	0.037	0.12	0.355885839	0.34889466
167	ENSDARG00000005791	rpl28	1	0.002416714	-0.307829873	0.966	0.943	1	0.007072826	-0.401916307	1	0.934	0.007072826	0.004827587
168	ENSDARG00000005916	srpk3	1	0.145334699	0.297007665	0.102	0.051	1	0.036387381	0.412534045	0.148	0.048	0.145334699	0.07145072
169	ENSDARG00000006025	tp53i11b	1	0.029301931	0.397898988	0.136	0.051	1	0.002364671	0.388048466	0.148	0.024	0.029301931	0.004723749
170	ENSDARG00000006242	ptp4a1	1	0.109331592	0.280091764	0.61	0.589	1	0.137350796	0.291223768	0.667	0.551	0.137350796	0.206709787
171	ENSDARG00000006260	tuba8l4	1	0.025804572	-0.390344805	0.39	0.549	1	0.020602341	-0.506515773	0.296	0.539	0.025804572	0.040780226
172	ENSDARG00000006370	atp6v1h	1	0.000189234	0.504506571	0.61	0.411	1	0.044398361	0.452226149	0.444	0.293	0.044398361	0.000378433
173	ENSDARG00000006397	laptm4a	1	0.083294221	0.383467967	0.339	0.251	1	0.028472971	0.322551023	0.444	0.251	0.083294221	0.056135232
174	ENSDARG00000006487	anp32a	1	0.010261884	0.293202153	0.78	0.669	1	0.128725542	0.25986854	0.852	0.707	0.128725542	0.020418461
175	ENSDARG00000006546	ak4	1	0.092146414	0.436467206	0.288	0.211	1	0.378346944	-0.285869176	0.111	0.186	0.378346944	0.175801867
176	ENSDARG00000006621	pspc1	1	0.127895779	0.406278514	0.22	0.154	1	0.070210902	0.291245021	0.259	0.132	0.127895779	0.135492233
177	ENSDARG00000006672	fam49a	1	0.040032986	-0.271592573	0.051	0.16	1	0.092544376	-0.38772607	0.037	0.156	0.092544376	0.078463332
178	ENSDARG00000007081	pias4a	1	0.774178876	0.258721755	0.153	0.154	1	0.258669782	0.542341935	0.185	0.12	0.774178876	0.450429507
179	ENSDARG00000007216	abce1	1	0.166989194	-0.308280803	0.051	0.114	1	0.425054845	0.275781227	0.111	0.072	0.425054845	0.306092998
180	ENSDARG00000007247	ric8a	1	0.225975714	0.353121788	0.119	0.074	1	0.172518669	0.362269954	0.111	0.048	0.225975714	0.315274647
181	ENSDARG00000007275	si:ch211-251b21.1	1	0.509368354	-0.536286309	0.153	0.189	1	0.702513878	-0.329148527	0.148	0.18	0.702513878	0.759280588
182	ENSDARG00000007323	chmp4bb	1	0.937147739	0.326912334	0.136	0.154	1	0.454056602	0.263133026	0.259	0.21	0.937147739	0.701945806
183	ENSDARG00000007654	nsfa	1	6.56E-05	0.623909567	0.525	0.297	1	0.031853226	0.693818073	0.407	0.251	0.031853226	0.000131121
184	ENSDARG00000007693	nfkbiab	1	0.082605261	0.504046358	0.475	0.423	1	0.070899388	0.268263957	0.593	0.425	0.082605261	0.136772054
185	ENSDARG00000007697	fabp7a	1	0.132300824	-0.391388639	0.136	0.229	1	0.600670375	0.281747243	0.259	0.216	0.600670375	0.247098139
186	ENSDARG00000007745	uqcrfs1	1	0.020038958	0.408678472	0.492	0.4	1	0.294012253	0.278343448	0.37	0.323	0.294012253	0.039676357
187	ENSDARG00000007989	nedd8	1	0.373946657	0.263001249	0.186	0.16	1	0.63140852	0.28872798	0.185	0.168	0.63140852	0.608057212
188	ENSDARG00000008209	myt1la	1	0.012587719	0.281741764	0.237	0.109	1	0.1739723	0.331676873	0.111	0.048	0.1739723	0.025016987
189	ENSDARG00000008305	hand2	1	0.000891589	-1.770013742	0.017	0.194	1	0.007166552	-2.042343602	0	0.222	0.007166552	0.001782383
190	ENSDARG00000008434	bcl2l1	1	0.108322232	0.346080886	0.203	0.131	1	0.563196431	0.415495573	0.148	0.12	0.563196431	0.204910758
191	ENSDARG00000008494	myl6	1	0.099865068	0.521595431	0.424	0.371	1	0.012572659	0.424814473	0.519	0.317	0.099865068	0.024987247
192	ENSDARG00000008502	pno1	1	0.003768286	-0.467796057	0.254	0.491	1	0.231112364	-0.296012777	0.333	0.455	0.231112364	0.007522372
193	ENSDARG00000008740	esf1	1	0.2327977	-0.260262522	0.051	0.103	1	0.646633326	-0.268844247	0.074	0.102	0.646633326	0.411400631
194	ENSDARG00000008808	eml2	1	0.106489206	-0.53352799	0.153	0.251	1	0.293028945	-0.432054273	0.111	0.198	0.293028945	0.20163846
195	ENSDARG00000008829	chga	1	0.595696613	-0.704338406	0.305	0.331	1	0.764065247	-0.272604128	0.333	0.281	0.764065247	0.836538772
196	ENSDARG00000008920	mrpl53	1	0.266164372	0.271047878	0.102	0.063	1	0.023362906	0.360473507	0.148	0.042	0.266164372	0.046179986
197	ENSDARG00000009026	ank2a	1	0.000165393	-0.728601306	0.017	0.24	1	0.117335745	-0.380323923	0.037	0.15	0.117335745	0.000330759
198	ENSDARG00000009311	pvalb6	1	0.223467646	0.596567828	0.102	0.057	1	0.017316416	0.419625085	0.185	0.054	0.223467646	0.034332974
199	ENSDARG00000009315	clgn	1	0.200417217	0.309124304	0.237	0.177	1	0.305712862	-0.316995348	0.111	0.198	0.305712862	0.360667373
200	ENSDARG00000009336	aif1l	1	0.013541276	0.323542749	0.237	0.114	1	0.001012035	0.664465594	0.407	0.156	0.013541276	0.002023046
201	ENSDARG00000009740	ppp1r7	1	0.093701187	0.436987515	0.22	0.143	1	0.514569977	0.292327417	0.185	0.15	0.514569977	0.178622461
202	ENSDARG00000009949	fndc4b	1	0.003466125	0.530099062	0.237	0.091	1	0.219510194	0.295329091	0.148	0.078	0.219510194	0.006920236
203	ENSDARG00000010032	cmtm7	1	0.001576014	-0.462521298	0.051	0.246	1	0.009297742	-0.613696137	0	0.21	0.009297742	0.003149545
204	ENSDARG00000010052	ndrg3b	1	7.30E-05	0.850198662	0.407	0.183	1	0.268819696	0.334773614	0.296	0.216	0.268819696	0.000145926
205	ENSDARG00000010137	ldb1a	1	0.131630973	0.330564341	0.356	0.28	1	0.067734454	0.428967938	0.407	0.275	0.131630973	0.130880951
206	ENSDARG00000010244	rpl22l1	1	0.046872033	-0.327991998	0.424	0.566	1	0.031756704	-0.47748279	0.37	0.575	0.046872033	0.062504919
207	ENSDARG00000010655	ppm1k	1	0.099381515	0.431965591	0.254	0.183	1	0.099336642	0.327445382	0.296	0.168	0.099381515	0.188805516
208	ENSDARG00000010721	6-Sep	1	0.000907465	0.544921195	0.441	0.263	1	0.006317273	0.487443864	0.556	0.311	0.006317273	0.001814106
209	ENSDARG00000010873	DDX17	1	8.19E-05	0.620823031	0.441	0.211	1	0.11778868	0.292455282	0.37	0.263	0.11778868	0.000163828
210	ENSDARG00000010953	ndel1a	1	0.237424063	0.28190154	0.271	0.229	1	0.048026757	0.481936236	0.333	0.192	0.237424063	0.093746944
211	ENSDARG00000011170	ndrg2	1	0.217688462	0.403664786	0.339	0.291	1	0.072692748	0.424633953	0.333	0.198	0.217688462	0.14010126
212	ENSDARG00000011273	tlx2	1	0.003381655	-0.79466169	0.22	0.417	1	0.806401779	0.250539911	0.296	0.383	0.806401779	0.006751874
213	ENSDARG00000011459	gsna	1	0.015173617	-0.330583199	0.068	0.217	1	0.012018261	-0.632099543	0	0.198	0.015173617	0.023892083
214	ENSDARG00000011462	otub1b	1	0.022764765	0.303274586	0.373	0.257	1	0.025215697	0.413970956	0.481	0.299	0.025215697	0.045011296
215	ENSDARG00000011594	smarcb1b	1	0.023591987	-0.408662462	0.051	0.171	1	0.020541167	0.440809694	0.296	0.132	0.023591987	0.040660394
216	ENSDARG00000011602	si:dkeyp-117h8.2	1	0.004048717	0.567512108	0.339	0.183	1	0.117529398	0.431383669	0.333	0.204	0.117529398	0.008081042
217	ENSDARG00000011662	chuk	1	0.236701162	0.287251118	0.119	0.074	1	0.127615337	0.273391714	0.148	0.066	0.236701162	0.238945
218	ENSDARG00000011665	aldoaa	1	0.000752528	0.487332478	0.763	0.669	1	0.001071666	0.565045858	0.815	0.587	0.001071666	0.00150449
219	ENSDARG00000011837	zgc:100846	1	0.007279657	0.563930594	0.22	0.103	1	0.318491807	0.420352492	0.148	0.096	0.318491807	0.01450632
220	ENSDARG00000012144	emc7	1	0.110839665	0.300117823	0.339	0.269	1	0.000717391	0.593200277	0.444	0.192	0.110839665	0.001434268
221	ENSDARG00000012177	rab4b	1	0.45589066	0.277713079	0.136	0.109	1	0.00167301	0.555036745	0.222	0.054	0.45589066	0.003343221
222	ENSDARG00000012426	neflb	1	0.147089178	-0.465003108	0.068	0.137	1	0.197817253	-0.418033125	0.037	0.12	0.197817253	0.27254313
223	ENSDARG00000012513	sdcbp2	1	0.052242035	-0.353724115	0.203	0.343	1	0.039402753	-0.588875743	0.148	0.347	0.052242035	0.077252928
224	ENSDARG00000012667	tfap2b	1	0.101716914	0.376130083	0.102	0.046	1	0.286685128	1.01386138	0.111	0.06	0.286685128	0.193087498
225	ENSDARG00000012672	gtf2e2	1	0.246838373	0.282129882	0.203	0.154	1	0.497146079	0.267613033	0.222	0.186	0.497146079	0.432747564
226	ENSDARG00000012688	eif1b	1	0.000539814	0.319267995	0.864	0.783	1	0.024536435	0.291666087	0.926	0.772	0.024536435	0.001079337
227	ENSDARG00000012699	bbx	1	0.006106709	0.57597166	0.203	0.086	1	0.287197001	-0.357858276	0.037	0.102	0.287197001	0.012176125
228	ENSDARG00000012818	csnk2a2a	1	0.094844303	0.311981052	0.119	0.057	1	0.084529203	-0.323209882	0	0.102	0.094844303	0.16191322
229	ENSDARG00000012914	arhgef4	1	0.0382309	0.366052417	0.153	0.069	1	0.272286549	0.3341185	0.185	0.12	0.272286549	0.075000199
230	ENSDARG00000012927	tcea2	1	0.124370171	0.34197778	0.169	0.103	1	0.052557032	-0.443770014	0	0.126	0.124370171	0.102351822
231	ENSDARG00000012987	gpia	1	0.005487052	0.496096855	0.475	0.326	1	0.000202815	0.768851116	0.556	0.275	0.005487052	0.000405589
232	ENSDARG00000013016	pole4	1	0.228167276	0.3707188	0.22	0.171	1	0.060646919	0.36151525	0.259	0.132	0.228167276	0.11761579
233	ENSDARG00000013076	bmi1b	1	0.012487055	0.317241215	0.153	0.051	1	0.342844986	0.40222121	0.148	0.096	0.342844986	0.024818183
234	ENSDARG00000013144	atp1b1a	1	0.183471008	-0.416267853	0.22	0.32	1	0.296260902	-0.679276455	0.259	0.329	0.296260902	0.333280406
235	ENSDARG00000013414	lin7a	1	0.000154316	0.567254023	0.39	0.16	1	0.020515375	0.421416962	0.296	0.126	0.020515375	0.000308609
236	ENSDARG00000013655	tpd52l2b	1	0.00585344	0.524818085	0.407	0.263	1	0.288484221	0.295347839	0.333	0.269	0.288484221	0.011672617
237	ENSDARG00000013804	capns1b	1	0.00030416	-0.448202269	0.085	0.349	1	0.079440689	-0.429231918	0.111	0.281	0.079440689	0.000608228
238	ENSDARG00000013843	sept5a	1	0.038053161	0.392432318	0.39	0.303	1	0.084104318	0.454033613	0.37	0.257	0.084104318	0.074658278
239	ENSDARG00000013863	fam133b	1	0.405732265	0.27102262	0.322	0.309	1	0.266376638	0.350973176	0.407	0.329	0.405732265	0.461796762
240	ENSDARG00000013976	anxa13	1	0.108158738	-0.285950462	0.254	0.394	1	0.179692441	-0.276199357	0.185	0.335	0.179692441	0.204619163
241	ENSDARG00000014215	cdh13	1	0.003226538	0.36575844	0.254	0.097	1	5.83E-05	0.935739996	0.333	0.078	0.003226538	0.000116628
242	ENSDARG00000014273	camk2d2	1	0.00049344	0.652585349	0.288	0.114	1	0.054722761	0.383314266	0.333	0.18	0.054722761	0.000986637
243	ENSDARG00000014462	rab3c	1	0.073509637	0.304355377	0.203	0.12	1	0.075155314	0.419354705	0.222	0.108	0.075155314	0.141615608
244	ENSDARG00000014490	tac1	1	0.370250323	0.91375864	0.119	0.086	1	0.052557032	-1.911842359	0	0.126	0.370250323	0.102351822
245	ENSDARG00000014588	adcy2b	1	0.002899514	-0.528557309	0.017	0.171	1	0.210007303	-0.332151074	0.037	0.12	0.210007303	0.00579062
246	ENSDARG00000014746	rbfox1	1	0.063373322	0.439684231	0.542	0.474	1	0.039491442	0.64035244	0.556	0.425	0.063373322	0.077423311
247	ENSDARG00000014871	syngr3a	1	0.045028138	-0.298564706	0.119	0.251	1	0.010200314	0.508335101	0.481	0.269	0.045028138	0.020296581
248	ENSDARG00000015164	mknk2b	1	0.036428658	-0.581275436	0.203	0.349	1	0.451157695	-0.391318405	0.296	0.353	0.451157695	0.071530268
249	ENSDARG00000015201	pcmt	1	0.055609245	0.460250815	0.237	0.149	1	0.682780591	0.261364938	0.148	0.132	0.682780591	0.108126102
250	ENSDARG00000015266	mab21l2	1	0.003827632	0.73899709	0.525	0.394	0.646196028	2.93E-05	0.680761469	0.778	0.341	0.003827632	5.86E-05
251	ENSDARG00000015425	slc24a4a	1	0.000735568	0.29073892	0.153	0.029	1	0.012347579	0.464412326	0.148	0.036	0.012347579	0.001470595
252	ENSDARG00000015554	zic2a	1	0.018940181	0.516446171	0.102	0.029	1	0.015311869	0.343394758	0.148	0.036	0.018940181	0.030389284
253	ENSDARG00000015566	dnmt3ab	1	0.004338544	0.521091158	0.22	0.086	1	0.126351852	0.406609197	0.222	0.126	0.126351852	0.008658265
254	ENSDARG00000015709	hsd17b12a	1	0.006584685	0.337507976	0.119	0.029	1	0.190584563	0.26109294	0.111	0.048	0.190584563	0.013126013
255	ENSDARG00000016128	ap3m2	1	0.361741604	0.349709797	0.203	0.177	1	0.442285426	0.259330753	0.148	0.108	0.442285426	0.592626221
256	ENSDARG00000016200	trib3	1	0.005478281	-0.484960071	0.017	0.154	1	0.036657529	-0.568855039	0	0.144	0.036657529	0.010926549
257	ENSDARG00000016301	zgc:65894	1	0.024111613	0.396646498	0.576	0.509	1	0.074669573	0.297293881	0.667	0.551	0.074669573	0.047641857
258	ENSDARG00000016460	fut9a	1	0.002050066	0.37445325	0.169	0.046	1	0.000560626	0.630764379	0.259	0.06	0.002050066	0.001120939
259	ENSDARG00000016477	eif4a2	1	0.094611096	0.339869106	0.39	0.331	1	0.198610759	0.346782639	0.407	0.305	0.198610759	0.180270933
260	ENSDARG00000016584	rgs7a	1	0.055024328	0.378687264	0.237	0.143	1	0.026240214	0.337675563	0.222	0.084	0.055024328	0.051791879
261	ENSDARG00000016598	ckmt1	1	0.00087173	0.579066041	0.356	0.166	1	0.00090681	0.685992333	0.407	0.15	0.00090681	0.001742699
262	ENSDARG00000016623	si:ch211-195b13.1	1	0.030977774	0.411047212	0.203	0.103	1	0.000723609	0.739798615	0.222	0.048	0.030977774	0.001446695
263	ENSDARG00000016687	acadvl	1	0.007234052	-0.375231504	0.017	0.149	1	0.006059402	0.504150024	0.259	0.09	0.007234052	0.012082088
264	ENSDARG00000016710	rchy1	1	0.00055338	0.585954112	0.305	0.126	1	0.380759636	0.275938507	0.185	0.138	0.380759636	0.001106453
265	ENSDARG00000016721	sdha	1	0.020018552	0.442010773	0.39	0.274	1	0.872079158	0.288750976	0.222	0.24	0.872079158	0.039636361
266	ENSDARG00000016769	sgtb	1	0.032032614	0.512906722	0.254	0.154	1	0.2344467	0.328513014	0.222	0.144	0.2344467	0.06303914
267	ENSDARG00000016783	srsf6b	1	0.787128986	0.250080673	0.22	0.229	1	0.534413955	-0.258767292	0.222	0.281	0.787128986	0.783229634
268	ENSDARG00000016864	farsb	1	0.02293874	-0.337588232	0.034	0.149	1	0.066687119	-0.284801606	0	0.114	0.066687119	0.045351295
269	ENSDARG00000016968	tmem214	1	0.403936003	0.266236672	0.153	0.12	1	0.085488063	0.350730624	0.222	0.114	0.403936003	0.163667916
270	ENSDARG00000017235	eif5a	1	0.003257355	-0.425820207	0.593	0.743	1	0.000207339	-0.792611511	0.407	0.743	0.003257355	0.000414634
271	ENSDARG00000017775	atp5mc3a	1	0.030934269	0.457306027	0.475	0.411	1	0.056407963	0.355047919	0.481	0.335	0.056407963	0.06091161
272	ENSDARG00000018270	olfm1a	1	0.274463042	0.505110867	0.153	0.109	1	0.00232534	0.969223061	0.259	0.078	0.274463042	0.004645272
273	ENSDARG00000018788	st8sia2	1	0.084980832	-0.387868017	0.034	0.109	1	0.220872554	-0.327900994	0.074	0.168	0.220872554	0.162739921
274	ENSDARG00000018997	cplx2l	1	0.756958667	0.32477144	0.373	0.406	1	0.046825653	0.371296781	0.481	0.287	0.756958667	0.091458664
275	ENSDARG00000019160	sh3bp5la	1	0.070211448	0.314164044	0.186	0.103	1	0.167002175	-0.26057702	0.037	0.132	0.167002175	0.135493249
276	ENSDARG00000019213	CTBP1	1	0.168181702	0.339762146	0.186	0.126	1	0.083073824	0.250152156	0.259	0.132	0.168181702	0.159246388
277	ENSDARG00000019335	hes6	1	0.198302787	0.442747314	0.22	0.166	1	0.007938679	0.549112235	0.37	0.174	0.198302787	0.015814336
278	ENSDARG00000019341	gpc1a	1	0.006671479	0.405265469	0.169	0.057	1	0.000124621	0.65085461	0.259	0.048	0.006671479	0.000249227
279	ENSDARG00000019613	ip6k2b	1	0.078942882	0.267041246	0.407	0.303	1	0.161834646	0.530789556	0.333	0.24	0.161834646	0.151653786
280	ENSDARG00000019644	ldhba	1	0.001244796	0.473247354	0.78	0.623	1	0.016795085	0.328300847	0.815	0.575	0.016795085	0.002488043
281	ENSDARG00000019778	rps6	1	0.000102167	-0.380594479	0.949	0.949	1	0.008716886	-0.304422743	1	0.988	0.008716886	0.000204325
282	ENSDARG00000020107	usp2a	1	0.659061675	0.331579281	0.186	0.183	1	0.198959303	0.262855622	0.222	0.132	0.659061675	0.358333802
283	ENSDARG00000020239	lpin1	1	0.285330762	-0.346962979	0.254	0.343	1	0.613450316	-0.530819174	0.37	0.377	0.613450316	0.48924788
284	ENSDARG00000020764	slmapb	1	0.018864403	0.562342995	0.153	0.063	1	0.294465875	0.325735034	0.111	0.06	0.294465875	0.03737294
285	ENSDARG00000021220	hmgcl	1	0.023755573	0.392588973	0.153	0.063	1	0.036309093	0.48977306	0.259	0.12	0.036309093	0.046946819
286	ENSDARG00000021252	cct6a	1	0.000372891	-0.577607896	0.153	0.44	1	0.272913371	-0.309885962	0.259	0.371	0.272913371	0.000745642
287	ENSDARG00000021442	cdh11	1	0.39317859	-0.30334609	0.085	0.126	1	0.02955072	0.683871086	0.185	0.066	0.39317859	0.058228194
288	ENSDARG00000021595	lhfpl3	1	0.004342943	0.406770661	0.356	0.183	1	0.058016242	0.549064127	0.296	0.162	0.058016242	0.008667025
289	ENSDARG00000021647	gnai1	1	0.006071791	0.468522049	0.441	0.286	1	0.298274644	0.623249874	0.296	0.257	0.298274644	0.012106715
290	ENSDARG00000021702	pdcd4a	1	0.1640937	0.388113111	0.254	0.194	1	0.267405794	0.319011344	0.259	0.186	0.267405794	0.301260658
291	ENSDARG00000021924	hsp70.3	1	0.00201926	-1.078626336	0.153	0.366	1	0.221712617	-0.561516004	0.185	0.299	0.221712617	0.004034442
292	ENSDARG00000022315	atp6v1g1	1	0.000105488	0.687530525	0.627	0.451	1	0.026886599	0.64627751	0.556	0.449	0.026886599	0.000210965
293	ENSDARG00000022456	eno1a	1	0.000107573	0.464904767	0.729	0.514	1	0.022966691	0.427394875	0.667	0.467	0.022966691	0.000215135
294	ENSDARG00000022690	chic2	1	0.130275968	0.289785044	0.169	0.103	1	0.184920263	0.360366416	0.148	0.078	0.184920263	0.243580108
295	ENSDARG00000022891	zgc:175214	1	0.003964998	0.421896215	0.136	0.034	1	0.07607358	0.351472451	0.111	0.036	0.07607358	0.007914274
296	ENSDARG00000023058	foxo3a	1	0.00357172	0.384881396	0.254	0.109	1	0.010737854	0.497232441	0.333	0.144	0.010737854	0.007130682
297	ENSDARG00000023298	rps27.1	1	0.000170857	-0.334497666	0.983	0.937	1	0.001666472	-0.393537647	1	0.946	0.001666472	0.000341685
298	ENSDARG00000023323	ywhaqb	1	0.02432287	0.310186047	0.627	0.537	1	0.03512185	0.291138995	0.704	0.527	0.03512185	0.048054139
299	ENSDARG00000023967	atp6v1c1a	1	0.000128551	0.719530731	0.458	0.257	1	0.001559577	0.627584926	0.481	0.228	0.001559577	0.000257086
300	ENSDARG00000024195	znf395b	1	0.00120063	0.512629803	0.644	0.52	1	0.132820248	0.25102374	0.704	0.545	0.132820248	0.002399819
301	ENSDARG00000024276	pcbp4	1	0.012046083	-0.388015468	0.051	0.194	1	0.024974715	-0.495473879	0.037	0.234	0.024974715	0.023947057
302	ENSDARG00000024299	c1qtnf4	1	0.008358686	0.488659866	0.271	0.126	1	0.213905787	0.393062596	0.148	0.078	0.213905787	0.016647505
303	ENSDARG00000024433	pvalb4	1	0.020357728	-0.429672792	0.203	0.406	1	0.179244126	-0.407421171	0.148	0.275	0.179244126	0.040301018
304	ENSDARG00000024478	mpc2	1	0.095700994	0.277981955	0.424	0.366	1	0.075339682	0.495583957	0.444	0.311	0.095700994	0.145003297
305	ENSDARG00000025348	igfbp5b	1	0.097122646	-0.290064618	0.051	0.131	1	0.210007303	-0.770654028	0.037	0.12	0.210007303	0.184812483
306	ENSDARG00000025850	rps21	1	0.000414029	-0.330852533	0.949	0.926	1	0.057074239	-0.272811687	0.963	0.94	0.057074239	0.000827887
307	ENSDARG00000025891	shox	1	0.012080154	0.675223492	0.119	0.034	1	0.120582606	0.760497762	0.111	0.042	0.120582606	0.024014379
308	ENSDARG00000026247	insyn1	1	0.245510522	0.295252147	0.186	0.137	1	0.00463466	0.317120881	0.185	0.042	0.245510522	0.009247841
309	ENSDARG00000026444	apoob	1	0.012855998	0.397120244	0.322	0.189	1	0.016985377	0.546171196	0.37	0.192	0.016985377	0.02554672
310	ENSDARG00000026473	six1b	1	0.000131412	-0.829187918	0.034	0.274	1	0.007166552	-0.975356013	0	0.222	0.007166552	0.000262806
311	ENSDARG00000026531	alcama	1	0.166221064	-0.458309649	0.373	0.474	1	0.031985572	-0.517675797	0.259	0.515	0.166221064	0.062948068
312	ENSDARG00000026801	stau2	1	0.02402798	0.394458492	0.525	0.429	1	0.022642752	0.444299552	0.556	0.383	0.02402798	0.04477281
313	ENSDARG00000026842	acin1b	1	0.008054077	0.439290371	0.203	0.086	1	0.118500869	0.48188188	0.185	0.09	0.118500869	0.016043287
314	ENSDARG00000027109	zfr	1	0.14615481	0.297933567	0.203	0.143	1	0.004708047	0.553649279	0.333	0.132	0.14615481	0.009393928
315	ENSDARG00000027199	smad1	1	0.007743319	-0.352338821	0.102	0.28	1	0.048006101	-0.499369021	0.074	0.251	0.048006101	0.01542668
316	ENSDARG00000027734	srsf5b	1	0.361704314	0.314091878	0.22	0.194	1	0.112264637	0.336040647	0.407	0.275	0.361704314	0.211925925
317	ENSDARG00000027740	adcyap1b	1	0.11582971	0.523620716	0.627	0.606	1	0.026050224	0.57088358	0.741	0.575	0.11582971	0.051421834
318	ENSDARG00000028017	tp53inp1	1	0.252622	0.302199614	0.339	0.297	1	0.519322177	-0.256586177	0.185	0.24	0.519322177	0.441426125
319	ENSDARG00000028066	diras1a	1	0.297967331	0.264688714	0.356	0.32	1	0.253449865	0.44369543	0.222	0.144	0.297967331	0.442662896
320	ENSDARG00000028119	sumo3a	1	0.049158932	0.352280194	0.593	0.589	1	0.095993944	0.36969305	0.593	0.527	0.095993944	0.095901263
321	ENSDARG00000028306	prph	1	0.000354891	-0.76278302	0.322	0.566	1	0.013372392	-0.853301935	0.222	0.467	0.013372392	0.000709657
322	ENSDARG00000028335	hmga1a	1	0.278690047	-0.327639056	0.492	0.589	1	0.145155296	-0.305266969	0.37	0.575	0.278690047	0.269240532
323	ENSDARG00000028552	plppr3b	1	0.004328509	0.346640159	0.203	0.069	1	7.05E-05	0.870173427	0.296	0.06	0.004328509	0.000141005
324	ENSDARG00000028661	cntfr	1	0.016646081	-0.449475313	0.153	0.331	1	0.395156397	-0.390523885	0.185	0.251	0.395156397	0.033015069
325	ENSDARG00000028715	mindy3	1	0.019091064	0.517914324	0.186	0.086	1	0.292346	0.27148094	0.148	0.09	0.292346	0.03781766
326	ENSDARG00000029063	clpxa	1	0.134103409	0.327927789	0.102	0.051	1	0.046087597	0.303651824	0.111	0.03	0.134103409	0.090051127
327	ENSDARG00000029239	syt9b	1	0.032606089	-0.342223547	0.085	0.217	1	0.307671798	-0.378136445	0.074	0.144	0.307671798	0.06414902
328	ENSDARG00000029263	hoxb3a	1	0.360298072	0.451507535	0.288	0.269	1	0.06341195	0.678093495	0.407	0.269	0.360298072	0.122802824
329	ENSDARG00000029292	zgc:55943	1	0.118522248	0.33042459	0.136	0.074	1	0.014579945	0.440993261	0.222	0.078	0.118522248	0.028947315
330	ENSDARG00000029353	serpine2	1	0.007147728	-0.693118022	0.017	0.149	1	0.065233254	-1.049664812	0.037	0.174	0.065233254	0.014244366
331	ENSDARG00000029500	rpl34	1	0.00679448	-0.269850639	0.983	0.926	1	0.001948029	-0.475448225	0.889	0.946	0.00679448	0.003892264
332	ENSDARG00000029615	zgc:77056	1	0.131956303	0.399605724	0.254	0.183	1	0.145216822	0.320542898	0.296	0.186	0.145216822	0.246500139
333	ENSDARG00000029718	p2rx3b	1	0.000442874	-1.631340284	0	0.183	1	0.05921183	-1.153610717	0	0.12	0.05921183	0.000885552
334	ENSDARG00000029722	hmgb2a	1	0.000872575	-0.570233913	0.271	0.531	1	0.000746201	-1.036615113	0.222	0.557	0.000872575	0.001491846
335	ENSDARG00000029885	rab41	1	0.001436369	0.537731746	0.305	0.143	1	0.218666121	0.411151846	0.222	0.144	0.218666121	0.002870674
336	ENSDARG00000030087	nfkbib	1	0.096599481	0.312374515	0.186	0.109	1	0.383339965	0.276877866	0.185	0.132	0.383339965	0.183867502
337	ENSDARG00000030139	sdhdb	1	0.199990386	0.350869974	0.305	0.257	1	0.293600507	0.284013501	0.259	0.192	0.293600507	0.359984618
338	ENSDARG00000030237	pgrmc2	1	0.011006682	-0.395325983	0.017	0.137	1	0.31213103	0.341666595	0.185	0.126	0.31213103	0.021892218
339	ENSDARG00000030479	hmgb1b	1	0.005599164	0.287808709	0.881	0.777	1	0.014313146	0.265976533	0.889	0.79	0.014313146	0.011166977
340	ENSDARG00000030656	3-Sep	1	0.073075976	0.369547299	0.305	0.223	1	0.151802136	0.384605938	0.37	0.263	0.151802136	0.140811854
341	ENSDARG00000031382	reep2	1	0.158218599	0.286183447	0.254	0.183	1	0.052383296	0.277829378	0.259	0.12	0.158218599	0.102022582
342	ENSDARG00000031427	calm2a	1	0.002076078	0.396751224	0.864	0.686	1	0.017324299	0.496655678	0.815	0.647	0.017324299	0.004147845
343	ENSDARG00000031435	TXN	1	0.004330513	-0.53033271	0.593	0.669	1	0.004706409	-0.57717393	0.519	0.707	0.004706409	0.008642272
344	ENSDARG00000031720	clstn1	1	0.00047772	0.519636911	0.508	0.32	1	0.031958504	0.565314099	0.481	0.287	0.031958504	0.000955212
345	ENSDARG00000031768	roraa	1	0.151916624	0.798964983	0.203	0.137	1	0.000515483	0.827255208	0.259	0.06	0.151916624	0.001030701
346	ENSDARG00000032369	btbd6b	1	0.039749575	0.339582185	0.271	0.166	1	0.093559142	0.596025941	0.296	0.18	0.093559142	0.077919121
347	ENSDARG00000032535	praf2	1	0.005275417	0.496397546	0.186	0.069	1	0.212509213	-0.282512909	0.037	0.12	0.212509213	0.010523004
348	ENSDARG00000032575	ywhaz	1	0.122888555	0.280181873	0.508	0.486	1	0.014214889	0.44680271	0.63	0.467	0.122888555	0.028227716
349	ENSDARG00000032653	sinhcaf	1	0.17934927	0.271758471	0.254	0.189	1	0.326940552	0.359705082	0.222	0.156	0.326940552	0.32653238
350	ENSDARG00000032725	rps27a	1	0.000146834	-0.411828183	0.949	0.954	1	0.023990745	-0.285213361	1	0.958	0.023990745	0.000293646
351	ENSDARG00000032865	pacsin1a	1	0.008937855	0.499335132	0.373	0.234	1	0.009009601	0.423447446	0.444	0.228	0.009009601	0.017795824
352	ENSDARG00000032868	pde4ba	1	0.239810778	0.399748777	0.22	0.171	1	0.222594404	0.441871037	0.296	0.21	0.239810778	0.39564054
353	ENSDARG00000033175	snrpe	1	0.115206491	0.323997468	0.356	0.291	1	0.258926721	0.33682083	0.296	0.222	0.258926721	0.217140447
354	ENSDARG00000033201	zgc:101840	1	0.003086042	0.393320942	0.492	0.326	1	0.38280792	0.276168706	0.333	0.281	0.38280792	0.006162561
355	ENSDARG00000033440	metap1	1	0.010490998	0.510163654	0.22	0.103	1	0.054539516	0.264261123	0.222	0.096	0.054539516	0.020871936
356	ENSDARG00000033789	ndufb7	1	0.013338781	0.432948092	0.458	0.343	1	0.003400028	0.49676391	0.593	0.341	0.013338781	0.006788496
357	ENSDARG00000033973	mrps23	1	0.03756673	0.341714016	0.119	0.046	1	0.009468247	0.407314437	0.222	0.072	0.03756673	0.018846847
358	ENSDARG00000033978	nxn	1	0.001579579	0.475424127	0.136	0.029	1	5.20E-05	0.653348656	0.222	0.03	0.001579579	0.000104029
359	ENSDARG00000034117	rarga	1	0.025704495	0.466137828	0.237	0.131	1	0.493737505	0.325780943	0.222	0.186	0.493737505	0.050748269
360	ENSDARG00000034168	serpini1	1	0.484983742	0.26573498	0.153	0.126	1	0.001636161	0.541098749	0.333	0.108	0.484983742	0.003269644
361	ENSDARG00000034291	rpl37	1	0.000118044	-0.401164681	0.932	0.931	1	0.023307349	-0.32628269	0.963	0.964	0.023307349	0.000236075
362	ENSDARG00000034616	mlf2	1	0.045269069	0.377288857	0.492	0.417	1	0.021144852	0.438810328	0.593	0.413	0.045269069	0.0418426
363	ENSDARG00000034705	pvalb7	1	0.067272263	0.486171192	0.119	0.051	1	0.015723307	0.340917068	0.148	0.036	0.067272263	0.031199391
364	ENSDARG00000034823	copg2	1	0.040062043	0.342733245	0.271	0.166	1	0.174606105	-0.37484272	0.074	0.18	0.174606105	0.078519119
365	ENSDARG00000035056	fgf13a	1	0.200863181	-0.342181887	0.22	0.303	1	0.542264961	0.26104686	0.259	0.234	0.542264961	0.361380344
366	ENSDARG00000035309	entpd3	1	0.002314708	-1.931281867	0.034	0.2	1	0.05921183	-2.156060393	0	0.12	0.05921183	0.004624059
367	ENSDARG00000035332	cfap298	1	0.09727161	0.351353533	0.102	0.046	1	0.360671258	0.442653636	0.111	0.066	0.360671258	0.185081453
368	ENSDARG00000035338	tppp2	1	0.01208927	-0.680971026	0.237	0.394	1	0.014090158	-0.91366598	0.185	0.425	0.014090158	0.024032389
369	ENSDARG00000035357	gnb2	1	0.022672307	0.418707527	0.288	0.177	1	0.00573342	0.455969982	0.333	0.132	0.022672307	0.011433968
370	ENSDARG00000035406	ttc33	1	0.000196715	0.435239986	0.136	0.017	1	0.036387381	0.38226996	0.148	0.048	0.036387381	0.000393392
371	ENSDARG00000035860	rps28	1	0.000215336	-0.478831881	0.864	0.909	1	0.009184972	-0.415296899	0.852	0.934	0.009184972	0.000430626
372	ENSDARG00000035907	fam49al	1	0.000307842	0.667297715	0.475	0.274	1	0.023322536	0.5733946	0.407	0.234	0.023322536	0.00061559
373	ENSDARG00000035970	ptprn2	1	0.004783536	0.470413285	0.373	0.217	1	0.059845685	0.531431734	0.333	0.198	0.059845685	0.00954419
374	ENSDARG00000036080	cd81a	1	0.012704376	-0.640195655	0.814	0.857	1	0.014184325	-0.657826157	0.704	0.796	0.014184325	0.02524735
375	ENSDARG00000036107	txnipa	1	0.000913392	-0.719267807	0.051	0.257	1	0.132465365	-0.403895553	0.148	0.287	0.132465365	0.001825949
376	ENSDARG00000036144	tssc4	1	0.236051892	0.45113232	0.271	0.223	1	0.208099472	0.419170988	0.296	0.222	0.236051892	0.372893554
377	ENSDARG00000036316	rpl39	1	0.000119889	-0.3657903	0.966	0.954	1	0.004050713	-0.372906282	1	0.976	0.004050713	0.000239763
378	ENSDARG00000036840	krt15	1	0.056937405	-0.302019559	0.051	0.149	1	0.837723573	-0.319250968	0.259	0.228	0.837723573	0.110632942
379	ENSDARG00000036967	smox	1	0.023809635	0.437069367	0.169	0.074	1	0.071458032	-0.506335933	0.037	0.174	0.071458032	0.047052371
380	ENSDARG00000037012	slc3a2b	1	0.237559139	0.252376186	0.237	0.183	1	0.318579548	-0.368144876	0.111	0.192	0.318579548	0.418683934
381	ENSDARG00000037238	smad5	1	0.017052829	-0.261742715	0.034	0.154	1	0.041355432	-0.37394197	0	0.138	0.041355432	0.033814858
382	ENSDARG00000037284	ptges3a	1	0.012741537	0.50225559	0.492	0.366	1	0.073006725	0.534554415	0.444	0.335	0.073006725	0.025320727
383	ENSDARG00000037350	rpl9	1	7.83E-05	-0.415864424	0.915	0.926	1	0.100925138	-0.285468332	0.926	0.952	0.100925138	0.000156686
384	ENSDARG00000037894	ezh1	1	0.192070915	-0.272344816	0.051	0.109	1	0.328844168	-0.285425999	0.074	0.144	0.328844168	0.347250593
385	ENSDARG00000037932	lin7b	1	0.029769777	0.463017381	0.169	0.08	1	0.175134918	0.42956957	0.148	0.078	0.175134918	0.058653314
386	ENSDARG00000038059	grb2b	1	0.02692314	0.417388245	0.271	0.154	1	0.053775875	0.455325905	0.296	0.162	0.053775875	0.053121424
387	ENSDARG00000038075	cyc1	1	0.16742444	0.415369475	0.424	0.423	1	0.193221731	0.267329704	0.407	0.311	0.193221731	0.306817937
388	ENSDARG00000038153	lgals2b	1	0.79604735	-0.269750225	0.22	0.2	1	0.937760417	-0.34103374	0.222	0.228	0.937760417	0.958403317
389	ENSDARG00000038154	isca2	1	0.002821237	0.442040658	0.339	0.177	1	0.398894615	0.354608067	0.259	0.216	0.398894615	0.005634514
390	ENSDARG00000038559	h1f0	1	8.31E-05	0.483573596	0.847	0.68	1	0.029694986	0.310591967	0.889	0.677	0.029694986	0.00016618
391	ENSDARG00000038615	pip4p1a	1	0.292792842	0.263759715	0.186	0.143	1	0.301667835	0.341048408	0.222	0.162	0.301667835	0.499858035
392	ENSDARG00000038655	ajap1	1	0.000371929	0.70476731	0.288	0.103	1	0.011195798	0.362607731	0.259	0.09	0.011195798	0.00074372
393	ENSDARG00000038859	rgs20	1	0.066146949	0.39812847	0.203	0.12	1	0.003440318	0.558091186	0.296	0.102	0.066146949	0.0068688
394	ENSDARG00000038941	ppp1r1c	1	0.000228991	-0.772636102	0.085	0.337	1	0.034174467	-0.540523847	0.074	0.263	0.034174467	0.00045793
395	ENSDARG00000038978	dnajb4	1	0.007791191	0.51228127	0.136	0.04	1	0.005478248	0.423472807	0.148	0.03	0.007791191	0.010926484
396	ENSDARG00000038981	zgc:153615	1	0.059051834	0.428644532	0.271	0.177	1	0.158781393	0.304099651	0.185	0.102	0.158781393	0.114616549
397	ENSDARG00000039034	marcksl1a	1	0.000215609	0.600959234	0.61	0.394	1	0.04227646	0.581346169	0.593	0.395	0.04227646	0.000431172
398	ENSDARG00000039123	trim9	1	0.000110742	0.604004755	0.169	0.029	1	0.044929514	0.517351794	0.111	0.03	0.044929514	0.000221471
399	ENSDARG00000039304	six1a	1	6.35E-05	-0.703391294	0	0.229	1	0.025440377	-0.586923473	0	0.162	0.025440377	0.000127
400	ENSDARG00000039343	ahcyl2	1	9.99E-05	0.821770581	0.305	0.114	1	0.061783485	0.317470996	0.259	0.126	0.061783485	0.00019973
401	ENSDARG00000039347	rps24	1	0.003305181	-0.34239204	0.983	0.954	1	0.008342886	-0.425719354	1	0.946	0.008342886	0.006599437
402	ENSDARG00000039502	eef1a1a	1	0.407756494	0.301849698	0.305	0.286	1	0.126901229	0.321760364	0.333	0.21	0.407756494	0.237698537
403	ENSDARG00000039729	asap1b	1	0.03267519	0.278638527	0.322	0.194	1	0.313261555	-0.360138379	0.111	0.192	0.313261555	0.064282711
404	ENSDARG00000039830	gng5	1	0.009415276	-0.611731899	0.119	0.291	1	0.016975247	-0.575673714	0.111	0.347	0.016975247	0.018741905
405	ENSDARG00000039880	arpp19b	1	0.1058104	0.283922066	0.22	0.143	1	0.030866854	0.327886477	0.259	0.114	0.1058104	0.060780945
406	ENSDARG00000039882	ap3s2	1	0.280072355	0.304849538	0.305	0.274	1	0.137060231	0.387854883	0.37	0.269	0.280072355	0.255334955
407	ENSDARG00000040001	fryl	1	0.17479749	0.306713891	0.203	0.143	1	0.255309257	-0.315859608	0.074	0.162	0.255309257	0.319040818
408	ENSDARG00000040085	ccsapb	1	0.003103961	0.514227757	0.203	0.074	1	0.046741481	0.395814167	0.185	0.072	0.046741481	0.006198287
409	ENSDARG00000040198	fstl5	1	0.066034109	0.318545708	0.254	0.154	1	0.010528584	0.784817725	0.222	0.072	0.066034109	0.020946317
410	ENSDARG00000040286	ubl7b	1	0.09070308	0.27806446	0.169	0.097	1	0.125203821	0.364805357	0.259	0.162	0.125203821	0.173179111
411	ENSDARG00000040291	cadm4	1	0.000387058	0.486367176	0.407	0.177	1	0.310571565	0.409739573	0.333	0.257	0.310571565	0.000773966
412	ENSDARG00000040452	fam214a	1	0.028219143	0.370078383	0.136	0.051	1	0.015996267	0.567132148	0.185	0.06	0.028219143	0.031736653
413	ENSDARG00000040684	plcd4b	1	0.004949718	-0.599584502	0.034	0.183	1	0.05921183	-0.403281332	0	0.12	0.05921183	0.009874936
414	ENSDARG00000040764	id1	1	0.327528967	-0.323437497	0.169	0.234	1	0.056186512	-0.823041014	0.111	0.293	0.327528967	0.109216101
415	ENSDARG00000040838	dcun1d2a	1	0.002958372	0.483180241	0.169	0.051	1	0.030728358	0.380133311	0.185	0.066	0.030728358	0.005907992
416	ENSDARG00000040917	cbfb	1	0.025198779	-0.28973332	0.017	0.114	1	0.046631641	-0.501470277	0	0.132	0.046631641	0.04976258
417	ENSDARG00000041062	calb2a	1	0.321045011	-1.100693918	0.102	0.149	1	0.000295442	0.60921118	0.333	0.084	0.321045011	0.000590797
418	ENSDARG00000041182	rpl4	1	0.001059864	-0.340872534	0.949	0.857	1	0.062332164	-0.300502178	0.889	0.868	0.062332164	0.002118605
419	ENSDARG00000041314	ndufb9	1	0.079914784	0.289155631	0.508	0.457	1	0.294248888	0.251498265	0.481	0.443	0.294248888	0.153443195
420	ENSDARG00000041607	eif4ebp3l	1	0.023369359	-0.527062453	0.085	0.223	1	0.024289902	-0.776113672	0.037	0.216	0.024289902	0.046192592
421	ENSDARG00000041619	rack1	1	4.81E-05	-0.450096896	0.898	0.943	1	0.039934993	-0.32217089	0.926	0.928	0.039934993	9.61E-05
422	ENSDARG00000041921	hsbp1b	1	0.402036467	0.263775115	0.39	0.383	1	0.053951204	0.381346413	0.519	0.353	0.402036467	0.104991676
423	ENSDARG00000042147	rbbp5	1	0.05893952	-0.33942408	0.068	0.171	1	0.001864794	0.711799187	0.222	0.054	0.05893952	0.003726111
424	ENSDARG00000042187	smek1	1	0.058644938	0.421869482	0.119	0.051	1	0.121741816	0.320201182	0.148	0.066	0.121741816	0.113850647
425	ENSDARG00000042401	derl2	1	0.201124618	0.300824242	0.102	0.057	1	0.020707314	0.405118819	0.185	0.06	0.201124618	0.040985835
426	ENSDARG00000042557	rnf144ab	1	0.002151073	0.52689602	0.237	0.091	1	0.169268537	0.280873384	0.148	0.072	0.169268537	0.004297518
427	ENSDARG00000042826	egr2b	1	0.000787786	1.430201999	0.119	0.017	1	0.002629985	1.180485909	0.148	0.024	0.002629985	0.001574952
428	ENSDARG00000042837	atp1b3b	1	0.07305396	0.464807931	0.237	0.154	1	0.135360123	0.251087006	0.185	0.096	0.135360123	0.140771039
429	ENSDARG00000042948	dnajc5aa	1	0.000137283	0.602662733	0.593	0.406	1	0.092759344	0.335725829	0.519	0.353	0.092759344	0.000274546
430	ENSDARG00000042977	nfil3	1	0.046889904	-0.371638642	0.034	0.126	1	0.083256218	0.362926831	0.259	0.138	0.083256218	0.091581145
431	ENSDARG00000043388	atraid	1	0.565276014	0.33895223	0.136	0.12	1	0.066687119	-0.342306423	0	0.114	0.565276014	0.128927067
432	ENSDARG00000043448	itm2ca	1	0.061635412	0.294641721	0.356	0.257	1	0.143191962	0.455012657	0.296	0.204	0.143191962	0.119471901
433	ENSDARG00000043497	scrn2	1	0.177816564	0.283466841	0.119	0.069	1	0.001671757	0.448885588	0.185	0.036	0.177816564	0.00334072
434	ENSDARG00000043531	jun	1	0.000128859	-0.688068922	0.22	0.537	1	0.017069186	-0.941978867	0.259	0.479	0.017069186	0.000257702
435	ENSDARG00000043795	arhgdia	1	0.03171631	-0.334696623	0.169	0.331	1	0.004136723	-0.77758778	0.037	0.299	0.03171631	0.008256333
436	ENSDARG00000044053	vsnl1b	1	0.000200631	0.784117988	0.254	0.08	1	0.012705881	0.430469737	0.222	0.072	0.012705881	0.000401222
437	ENSDARG00000044093	rpl13a	1	0.002470236	-0.314861118	0.915	0.954	1	0.011488078	-0.363792843	0.889	0.928	0.011488078	0.004934371
438	ENSDARG00000044153	ppp1cb	1	0.026536534	0.360812411	0.339	0.234	1	0.006040582	0.581833183	0.407	0.198	0.026536534	0.012044675
439	ENSDARG00000044183	prkab1a	1	0.000717224	0.524092265	0.39	0.2	1	0.039006121	0.55703363	0.333	0.186	0.039006121	0.001433933
440	ENSDARG00000044562	cycsb	1	0.002708784	0.473345191	0.492	0.349	1	0.043792763	0.591956618	0.333	0.18	0.043792763	0.005410231
441	ENSDARG00000044605	stx12l	1	0.003394165	0.525120696	0.186	0.063	1	0.006719545	0.432201382	0.185	0.048	0.006719545	0.00677681
442	ENSDARG00000044669	hp1bp3	1	0.032649987	0.281003111	0.678	0.617	1	0.155428365	0.332109435	0.704	0.623	0.155428365	0.064233952
443	ENSDARG00000045074	arl4d	1	0.014146812	-0.431667099	0.085	0.24	1	0.096965546	-0.506716603	0.074	0.21	0.096965546	0.028093492
444	ENSDARG00000045230	cox6b1	1	0.000576414	0.612561118	0.254	0.091	1	0.153071543	0.393335357	0.148	0.072	0.153071543	0.001152496
445	ENSDARG00000045490	ndufb2	1	0.575597759	0.252532216	0.373	0.406	1	0.376488337	-0.26344801	0.296	0.383	0.575597759	0.611233206
446	ENSDARG00000045543	atp6v1f	1	0.060513097	0.391335664	0.169	0.091	1	0.045102138	0.295109781	0.185	0.072	0.060513097	0.088170074
447	ENSDARG00000045618	clta	1	5.29E-05	0.5490476	0.644	0.417	0.579988341	2.63E-05	0.715929709	0.741	0.419	5.29E-05	5.26E-05
448	ENSDARG00000045768	cry1aa	1	0.000203002	0.659902665	0.39	0.189	1	0.028739687	0.287845897	0.37	0.192	0.028739687	0.000405963
449	ENSDARG00000045847	si:ch211-214j24.10	1	0.02161251	-0.290640377	0.017	0.12	1	0.052557032	-0.387136269	0	0.126	0.052557032	0.042757918
450	ENSDARG00000045888	acat1	1	0.017877097	0.597980399	0.322	0.217	1	0.029344733	0.367047974	0.37	0.204	0.029344733	0.035434604
451	ENSDARG00000045913	mrps10	1	0.519360541	0.33156556	0.169	0.154	1	0.281679863	0.394840214	0.259	0.204	0.519360541	0.48401618
452	ENSDARG00000046157	RPS17	1	7.31E-05	-0.369924061	0.949	0.92	1	0.020617457	-0.312142311	0.889	0.934	0.020617457	0.00014621
453	ENSDARG00000051824	tmeff2a	1	0.027590487	0.445454848	0.254	0.137	1	0.000733951	0.790543823	0.37	0.126	0.027590487	0.001467363
454	ENSDARG00000051852	kcnc1a	1	0.107379584	0.467058981	0.237	0.166	0.147523852	6.69E-06	1.03904505	0.407	0.102	0.107379584	1.34E-05
455	ENSDARG00000051875	islr2	1	0.000240705	-0.748472932	0.322	0.589	1	0.000439941	-1.318694911	0.185	0.545	0.000439941	0.000481352
456	ENSDARG00000051953	ythdc1	1	0.027668654	0.273773545	0.119	0.04	1	0.339445299	0.312100537	0.111	0.066	0.339445299	0.054571753
457	ENSDARG00000051970	smu1b	1	0.018883437	0.624368376	0.186	0.086	1	0.025094708	0.991582965	0.222	0.09	0.025094708	0.037410289
458	ENSDARG00000052010	ciao2b	1	0.080251256	-0.270394721	0.068	0.166	1	0.052557032	-0.309106156	0	0.126	0.080251256	0.102351822
459	ENSDARG00000052419	ankrd12	1	0.001452485	0.482288953	0.407	0.223	1	0.754777901	0.297209287	0.259	0.257	0.754777901	0.002902861
460	ENSDARG00000052695	nr2f1a	1	0.005753015	0.346892901	0.288	0.126	1	0.657577033	-0.306191886	0.222	0.168	0.657577033	0.011472933
461	ENSDARG00000052713	lrrtm1	1	0.00076221	0.539275229	0.271	0.097	1	0.018715167	0.446579697	0.259	0.102	0.018715167	0.001523839
462	ENSDARG00000052769	glrbb	1	0.000980124	0.353374415	0.39	0.189	1	0.15445136	0.491915537	0.296	0.192	0.15445136	0.001959288
463	ENSDARG00000052907	bcl7a	1	0.774306469	0.330978958	0.153	0.149	1	0.109420863	0.281893866	0.333	0.204	0.774306469	0.206868801
464	ENSDARG00000053110	pkib	1	0.022691308	0.396056592	0.254	0.143	0.139352523	6.32E-06	1.030832328	0.407	0.102	0.022691308	1.26E-05
465	ENSDARG00000053130	pcp4a	1	0.215418461	0.689293098	0.237	0.183	1	0.002856895	1.140027625	0.333	0.126	0.215418461	0.005705627
466	ENSDARG00000053217	cox7a2a	1	0.136041581	0.311702569	0.593	0.583	1	0.011200384	0.489482842	0.704	0.479	0.136041581	0.022275319
467	ENSDARG00000053222	asb5b	1	0.336564887	0.280695215	0.169	0.131	1	0.144339085	0.653175839	0.222	0.132	0.336564887	0.267844398
468	ENSDARG00000053301	insm1b	1	0.042573181	-0.380352779	0.068	0.183	1	0.022494306	-0.818943317	0	0.168	0.042573181	0.044482618
469	ENSDARG00000053358	basp1	1	6.41E-05	0.718629012	0.576	0.36	0.075099146	3.40E-06	1.014808353	0.741	0.359	6.41E-05	6.81E-06
470	ENSDARG00000053381	plpp1a	1	0.041655812	-0.439398939	0.102	0.223	1	0.025440377	-0.513186806	0	0.162	0.041655812	0.050233541
471	ENSDARG00000053395	cdkn2aipnl	1	0.046923861	-0.387948416	0.085	0.2	1	0.283291831	-0.281276502	0.074	0.156	0.283291831	0.091645872
472	ENSDARG00000053487	osbp2	1	0.062894473	0.295570377	0.102	0.04	1	0.00035429	0.429460817	0.111	0.006	0.062894473	0.000708455
473	ENSDARG00000053499	isl2b	1	0.000279607	-0.76158126	0.051	0.291	1	0.024393877	-0.837466546	0.074	0.281	0.024393877	0.000559136
474	ENSDARG00000053559	tspan3b	1	0.133607831	0.26925025	0.254	0.177	1	0.002530291	0.66695594	0.37	0.15	0.133607831	0.005054179
475	ENSDARG00000053684	aldob	1	0.109930842	-0.314619735	0.407	0.577	1	0.060889564	-0.486860093	0.481	0.713	0.109930842	0.118071589
476	ENSDARG00000053685	gtf2a2	1	0.346026974	0.340689897	0.22	0.189	1	0.335473797	0.30379809	0.222	0.156	0.346026974	0.558404926
477	ENSDARG00000053912	fbl	1	0.036253001	-0.281048322	0.068	0.189	1	0.134238928	-0.366489676	0.037	0.144	0.134238928	0.071191722
478	ENSDARG00000054191	pgk1	1	0.024820363	0.529771112	0.356	0.24	1	0.00148459	0.716137178	0.481	0.228	0.024820363	0.002966976
479	ENSDARG00000054456	clip3	1	0.039630616	0.47236123	0.254	0.154	1	0.325894106	0.25691083	0.259	0.198	0.325894106	0.077690647
480	ENSDARG00000054583	mfsd6b	1	0.006858453	-0.415897935	0	0.114	1	0.084529203	-0.347777923	0	0.102	0.084529203	0.013669867
481	ENSDARG00000054794	plcxd3	1	0.136846967	0.455607371	0.271	0.194	1	0.002745	0.625950025	0.444	0.192	0.136846967	0.005482466
482	ENSDARG00000054849	bcat2	1	0.782910938	0.252007126	0.102	0.097	1	0.212509213	-0.275450583	0.037	0.12	0.782910938	0.37985826
483	ENSDARG00000054864	aplp2	1	0.251387492	0.283820164	0.186	0.137	1	0.177337493	0.606382848	0.185	0.108	0.251387492	0.3232264
484	ENSDARG00000055064	prdx5	1	0.074416453	-0.286318261	0.119	0.234	1	0.216077951	0.531463746	0.259	0.186	0.216077951	0.143295097
485	ENSDARG00000055283	id2a	1	0.369184471	0.752567642	0.424	0.417	1	0.282620404	0.973496399	0.407	0.353	0.369184471	0.485366515
486	ENSDARG00000055389	si:dkey-67c22.2	1	0.32028709	0.283113792	0.288	0.257	1	0.071485258	0.505249954	0.407	0.281	0.32028709	0.137860375
487	ENSDARG00000055400	si:dkey-56f14.7	1	5.73E-05	0.849687342	0.424	0.194	1	0.001524348	0.721559625	0.481	0.234	0.001524348	0.000114553
488	ENSDARG00000055510	ypel3	1	0.034806455	0.402614851	0.288	0.183	1	0.678830917	0.2812493	0.222	0.21	0.678830917	0.068401421
489	ENSDARG00000055723	hsp70l	1	0.34362835	-0.525362955	0.373	0.411	1	0.154546924	0.293828958	0.407	0.281	0.34362835	0.285209096
490	ENSDARG00000055837	arhgef1b	1	0.017416375	-0.663277689	0.068	0.2	1	0.090240343	-0.539312782	0.074	0.222	0.090240343	0.03452942
491	ENSDARG00000056004	sprn	1	0.001093797	0.553495852	0.356	0.171	0.000510301	2.31E-08	0.946470047	0.556	0.114	0.001093797	4.63E-08
492	ENSDARG00000056085	mob4	1	0.025005652	-0.270892376	0.136	0.303	1	0.045529091	0.338080364	0.37	0.198	0.045529091	0.049386022
493	ENSDARG00000056119	eef1g	1	0.000858672	-0.442103726	0.864	0.851	1	0.075634783	-0.303108725	0.815	0.892	0.075634783	0.001716607
494	ENSDARG00000056181	ncam1a	1	0.182991493	-0.327062115	0.102	0.183	1	0.340439113	-0.270426972	0.111	0.192	0.340439113	0.332497099
495	ENSDARG00000056566	necab1	1	0.006028245	0.359676399	0.119	0.029	1	0.023576767	0.364815759	0.111	0.024	0.023576767	0.012020151
496	ENSDARG00000056639	carmil2	1	0.042680629	0.524084972	0.305	0.2	1	0.028870577	0.458163036	0.407	0.24	0.042680629	0.056907643
497	ENSDARG00000056704	RAMP1	1	0.010593434	0.681614482	0.153	0.051	1	0.030306792	0.299215083	0.148	0.042	0.030306792	0.021074647
498	ENSDARG00000056745	necab2	1	0.019300685	0.462989473	0.186	0.086	1	0.140150776	0.475341371	0.148	0.072	0.140150776	0.038228854
499	ENSDARG00000056783	raraa	1	0.000896284	0.964966987	0.288	0.12	1	0.018878483	0.829640833	0.259	0.108	0.018878483	0.001791764
500	ENSDARG00000056797	ppp2r2ca	1	0.136489221	0.328210284	0.153	0.091	1	0.154851371	0.361821871	0.185	0.102	0.154851371	0.254349135
501	ENSDARG00000056831	gng2	1	0.00035116	0.461516992	0.627	0.434	1	0.036524724	0.276205549	0.704	0.515	0.036524724	0.000702196
502	ENSDARG00000056877	vamp2	1	0.004036037	0.486358335	0.678	0.56	1	0.000677088	0.710424988	0.778	0.521	0.004036037	0.001353718
503	ENSDARG00000057296	cbln1	1	0.003595644	1.151037761	0.22	0.086	0.009553009	4.33E-07	1.215217746	0.407	0.072	0.003595644	8.66E-07
504	ENSDARG00000057460	crygm2d13	1	0.247150702	-0.273256841	0.051	0.103	1	0.048134463	-0.548163958	0.259	0.497	0.247150702	0.093952
505	ENSDARG00000057928	mzt2b	1	0.169293605	0.348686854	0.271	0.211	1	0.255309257	-0.326479401	0.074	0.162	0.255309257	0.309926886
506	ENSDARG00000058004	six2a	1	0.659305184	0.531443683	0.119	0.16	1	0.253840423	0.258186275	0.037	0.114	0.659305184	0.443245886
507	ENSDARG00000058128	msna	1	0.04221287	-0.315042808	0.068	0.183	1	0.072385784	-0.453025928	0.037	0.174	0.072385784	0.082643813
508	ENSDARG00000058148	dnajc7	1	0.606717398	0.261273943	0.169	0.154	1	0.200348062	0.314853825	0.148	0.078	0.606717398	0.360556778
509	ENSDARG00000058220	tada3l	1	0.046145394	0.511113042	0.237	0.143	1	0.014943574	0.45107481	0.296	0.132	0.046145394	0.029663837
510	ENSDARG00000058230	rps6kb1b	1	0.02081261	-0.338809241	0.051	0.177	1	0.173131888	-0.268560682	0.037	0.126	0.173131888	0.041192055
511	ENSDARG00000058328	lsm7	1	0.075616207	0.356543908	0.407	0.354	1	6.94E-05	0.581379396	0.704	0.341	0.075616207	0.000138821
512	ENSDARG00000058358	krt8	1	0.312229141	-0.3642991	0.288	0.383	1	0.198363399	-0.385269236	0.185	0.323	0.312229141	0.357378761
513	ENSDARG00000058366	si:dkey-222f8.3	1	0.026445166	-0.30048327	0.051	0.171	1	0.097404373	-0.412886777	0.037	0.156	0.097404373	0.052190985
514	ENSDARG00000058394	tagln3b	1	0.003416927	-0.4007768	0.034	0.2	1	0.234910154	-0.855017109	0.074	0.156	0.234910154	0.006822178
515	ENSDARG00000058538	alcamb	1	9.02E-05	-1.060134561	0.017	0.251	1	0.051396279	-0.646592099	0.074	0.257	0.051396279	0.000180459
516	ENSDARG00000058597	nt5c3a	1	0.008556472	-0.416616091	0	0.109	1	0.058465805	0.35748985	0.148	0.054	0.058465805	0.017039731
517	ENSDARG00000058699	tmeff2b	1	0.175218112	-0.447235009	0.203	0.291	1	0.227664443	-0.661254316	0.148	0.251	0.227664443	0.319734838
518	ENSDARG00000058701	nos1apb	1	0.000287108	0.478837872	0.169	0.034	1	0.031946069	0.518157071	0.185	0.066	0.031946069	0.000574134
519	ENSDARG00000059006	otud5a	1	0.060042784	0.423412211	0.186	0.103	1	0.08962325	-0.319774904	0.037	0.168	0.08962325	0.116480432
520	ENSDARG00000059057	atpv0e2	1	8.06E-05	0.355318843	0.831	0.657	1	0.005077808	0.455776092	0.852	0.587	0.005077808	0.000161139
521	ENSDARG00000059097	nktr	1	0.248239245	0.261190568	0.203	0.154	1	0.462005612	-0.258776039	0.111	0.168	0.462005612	0.434855767
522	ENSDARG00000059276	hoxd4a	1	0.046424069	-0.388238055	0.034	0.126	1	0.83473381	0.34899353	0.148	0.168	0.83473381	0.090692943
523	ENSDARG00000059279	tfap2a	1	0.160947172	0.32465977	0.153	0.091	1	0.391139184	0.690735812	0.148	0.096	0.391139184	0.295990351
524	ENSDARG00000059351	hnrnpa3	1	0.098368107	0.254321772	0.102	0.046	1	0.001089737	0.558601904	0.259	0.066	0.098368107	0.002178286
525	ENSDARG00000059485	emb	1	0.004509298	-0.503696967	0.017	0.16	1	0.046631641	-0.390590879	0	0.132	0.046631641	0.008998261
526	ENSDARG00000059680	fscn1a	1	0.00114802	0.451391862	0.492	0.28	1	0.109771902	0.370027144	0.37	0.251	0.109771902	0.002294723
527	ENSDARG00000059836	ddit3	1	0.028019802	0.351043181	0.186	0.086	1	0.266782093	0.66823599	0.185	0.12	0.266782093	0.055254496
528	ENSDARG00000059906	sdc4	1	0.222209294	-0.439326472	0.119	0.189	1	0.017547478	-0.741853644	0	0.18	0.222209294	0.034787042
529	ENSDARG00000059945	sv2a	1	0.006698735	0.538581491	0.288	0.149	1	0.08300822	0.393686369	0.185	0.084	0.08300822	0.013352596
530	ENSDARG00000060126	acyp1	1	0.441830001	0.279708039	0.22	0.194	1	0.189424336	0.606519312	0.222	0.144	0.441830001	0.342967092
531	ENSDARG00000060222	scn1ba	1	0.563604831	-0.255617304	0.203	0.246	1	0.134379997	-0.754029507	0.074	0.192	0.563604831	0.250702011
532	ENSDARG00000060586	ctdspl2b	1	0.000168107	0.53897505	0.22	0.057	1	0.025515292	0.338643733	0.185	0.06	0.025515292	0.000336185
533	ENSDARG00000060601	rgs7bpa	1	0.00257584	0.563321339	0.169	0.051	1	0.187480535	0.265161311	0.111	0.048	0.187480535	0.005145046
534	ENSDARG00000060626	dgkaa	1	0.071811362	-0.44084149	0.068	0.16	1	0.032475164	-0.731618821	0	0.15	0.071811362	0.063895692
535	ENSDARG00000060656	si:ch211-10a23.2	1	0.054814375	0.365207562	0.169	0.086	1	0.228501542	0.26121298	0.185	0.108	0.228501542	0.106624135
536	ENSDARG00000060697	kmt2bb	1	0.331472195	0.320456182	0.288	0.263	1	0.055380366	-0.477522842	0.074	0.246	0.331472195	0.107693748
537	ENSDARG00000060911	si:ch211-126i22.5	1	0.2120836	0.282678678	0.102	0.057	1	0.181384732	0.282643135	0.111	0.048	0.2120836	0.329869042
538	ENSDARG00000060977	zgc:153018	1	0.019138175	-0.259508439	0.034	0.154	1	0.066687119	-0.41626934	0	0.114	0.066687119	0.03791008
539	ENSDARG00000061057	cyhr1	1	0.047115095	0.288443016	0.119	0.046	1	0.021250633	0.44560814	0.259	0.108	0.047115095	0.042049676
540	ENSDARG00000061081	arpp21	1	0.043968205	-0.73959317	0.068	0.177	1	0.067843983	-0.87540463	0.037	0.174	0.067843983	0.086003206
541	ENSDARG00000061187	cbx5	1	0.171371342	0.254010162	0.458	0.434	1	0.000696802	0.582354241	0.63	0.347	0.171371342	0.001393119
542	ENSDARG00000061478	igf2bp1	1	0.059067052	-0.296002383	0.254	0.423	1	0.262317005	-0.256720234	0.259	0.389	0.262317005	0.114645187
543	ENSDARG00000061525	slka	1	0.015946766	-0.543444412	0.068	0.211	1	0.197468352	-0.580763013	0.074	0.168	0.197468352	0.031639233
544	ENSDARG00000061647	nrxn1a	1	0.000123903	0.658350178	0.559	0.343	1	0.965719026	0.267933521	0.333	0.365	0.965719026	0.000247792
545	ENSDARG00000061810	mbd3b	1	0.010434671	0.557600744	0.322	0.189	1	0.054476231	0.412368903	0.333	0.186	0.054476231	0.02076046
546	ENSDARG00000061918	cplx2	1	0.034966655	-0.347873371	0.119	0.263	1	0.036717107	-0.497011724	0.074	0.269	0.036717107	0.068710642
547	ENSDARG00000062056	elmod1	1	0.006683328	0.444799312	0.186	0.069	1	0.000333579	0.415462866	0.296	0.072	0.006683328	0.000667046
548	ENSDARG00000062477	kiaa1549la	1	0.325923778	0.28293024	0.119	0.08	1	0.000156191	0.585969351	0.259	0.048	0.325923778	0.000312357
549	ENSDARG00000062765	nsd3	1	0.01560358	0.506338473	0.186	0.08	1	0.006708877	0.467066591	0.296	0.108	0.01560358	0.013372746
550	ENSDARG00000062797	nell2b	1	0.000259572	0.71864443	0.407	0.189	1	9.94E-05	1.02610109	0.481	0.168	0.000259572	0.000198706
551	ENSDARG00000062936	ndnf	1	0.003513023	-0.606845729	0	0.131	1	0.793283633	0.321174464	0.111	0.138	0.793283633	0.007013705
552	ENSDARG00000063157	mapk8ip2	1	0.337489903	0.28152107	0.169	0.131	1	0.0580688	0.468560152	0.222	0.102	0.337489903	0.112765614
553	ENSDARG00000063292	ssuh2rs1	1	0.04003312	-0.262634445	0.051	0.16	1	0.042018689	-0.470544681	0.037	0.204	0.042018689	0.07846359
554	ENSDARG00000063299	pcloa	1	0.091831705	0.250566097	0.254	0.16	1	0.251046426	0.258142517	0.259	0.18	0.251046426	0.175230347
555	ENSDARG00000063538	kalrnb	1	0.265721863	0.30086819	0.136	0.091	1	0.117945044	0.374137875	0.148	0.066	0.265721863	0.221979054
556	ENSDARG00000063908	mt-co2	1	0.177048289	-0.296459529	1	0.977	1	0.325760735	-0.288540726	1	0.982	0.325760735	0.322750481
557	ENSDARG00000063912	mt-co3	1	0.003785322	-0.426648863	0.983	0.971	1	0.175155654	-0.286813492	1	0.97	0.175155654	0.007556315
558	ENSDARG00000063924	mt-cyb	1	0.005515171	-0.519472197	0.78	0.897	1	0.45440464	-0.362288773	0.815	0.832	0.45440464	0.010999925
559	ENSDARG00000067591	puraa	1	0.003010122	0.349524622	0.305	0.137	1	0.044456408	0.314259675	0.222	0.096	0.044456408	0.006011183
560	ENSDARG00000067981	zgc:103697	1	0.35097071	0.253498963	0.22	0.189	1	0.168465511	-0.268857383	0.074	0.186	0.35097071	0.308550394
561	ENSDARG00000068064	sirt1	1	0.040469872	-0.30214755	0.034	0.131	1	0.239565679	-0.250334265	0.037	0.114	0.239565679	0.079301933
562	ENSDARG00000068179	trib2	1	0.067272263	0.300585526	0.119	0.051	1	0.082864729	0.347982894	0.222	0.108	0.082864729	0.130018969
563	ENSDARG00000068641	taf10	1	0.733019806	0.366297813	0.22	0.24	1	0.002025974	0.598961578	0.37	0.156	0.733019806	0.004047843
564	ENSDARG00000068691	kctd4	1	0.069213521	0.272723965	0.136	0.063	1	0.000252828	0.566865526	0.185	0.024	0.069213521	0.000505591
565	ENSDARG00000068787	slc6a17	1	0.022506302	0.41311109	0.169	0.074	1	0.049294326	0.396536945	0.185	0.072	0.049294326	0.044506071
566	ENSDARG00000068822	purba	1	6.37E-05	0.75772181	0.458	0.24	1	0.000637945	0.641715723	0.444	0.168	0.000637945	0.000127374
567	ENSDARG00000069065	btg3	1	0.037809489	0.556970686	0.136	0.057	1	0.013675344	0.536042129	0.296	0.126	0.037809489	0.027163672
568	ENSDARG00000069090	atp6v0d1	1	6.69E-05	0.553792287	0.593	0.389	1	0.01864946	0.320701162	0.519	0.329	0.01864946	0.000133767
569	ENSDARG00000069100	aldh9a1a.1	1	0.000195062	-0.704803415	0.254	0.543	1	0.001323168	-0.895909392	0.185	0.527	0.001323168	0.000390085
570	ENSDARG00000069297	upf3a	1	0.233222006	0.284460519	0.373	0.337	1	5.44E-05	1.002571585	0.519	0.204	0.233222006	0.000108818
571	ENSDARG00000069425	hsbp1a	1	0.007224055	0.533475121	0.475	0.349	1	0.292628631	0.512292357	0.37	0.335	0.292628631	0.014395923
572	ENSDARG00000069432	plscr3b	1	4.56E-05	-0.887234582	0.169	0.469	1	0.002627697	-0.981707798	0.259	0.533	0.002627697	9.13E-05
573	ENSDARG00000069440	dachd	1	0.432987169	0.267418357	0.102	0.074	1	0.023486472	0.403826436	0.259	0.108	0.432987169	0.04642133
574	ENSDARG00000069469	khdrbs2	1	0.003976074	0.501041597	0.22	0.086	1	0.146502212	0.425327343	0.148	0.072	0.146502212	0.007936339
575	ENSDARG00000069484	dab2ipa	1	0.095988882	-0.390702523	0.068	0.154	1	0.522175643	0.306756342	0.185	0.15	0.522175643	0.182763899
576	ENSDARG00000069485	spryd7b	1	0.248272862	0.344671541	0.203	0.16	1	0.477275231	0.365246503	0.148	0.114	0.477275231	0.434906311
577	ENSDARG00000069763	etv5a	1	0.044413981	-0.282733352	0.068	0.183	1	0.183882588	-0.375284687	0.037	0.12	0.183882588	0.086855359
578	ENSDARG00000069790	dynll2a	1	0.003205747	0.559020208	0.424	0.251	1	0.001679858	0.832005273	0.407	0.18	0.003205747	0.003356895
579	ENSDARG00000069855	pnisr	1	0.626632069	0.325790391	0.22	0.217	1	0.02947538	-0.616012833	0.037	0.216	0.626632069	0.058081962
580	ENSDARG00000069981	cspg5a	1	6.02E-05	0.578113329	0.441	0.189	1	8.99E-05	0.653534528	0.519	0.186	8.99E-05	0.000120363
581	ENSDARG00000070045	celf4	1	0.103713473	0.260112603	0.186	0.109	1	0.084842777	0.456239399	0.111	0.036	0.103713473	0.162487257
582	ENSDARG00000070047	rgs4	1	0.322044584	-0.776363937	0.085	0.131	1	0.24520614	-0.330281108	0.037	0.114	0.322044584	0.430286228
583	ENSDARG00000070161	vamp3	1	0.01140483	-0.288713163	0.017	0.137	1	0.010575568	-0.565541027	0	0.204	0.01140483	0.021039293
584	ENSDARG00000070437	rpl22	1	4.63E-05	-0.401935551	0.983	0.926	1	0.054234122	-0.311434215	0.926	0.94	0.054234122	9.26E-05
585	ENSDARG00000070478	amn1	1	0.0382309	0.390021078	0.153	0.069	1	0.175258702	0.334693848	0.185	0.102	0.175258702	0.075000199
586	ENSDARG00000070479	tspan13b	1	0.003637961	0.487194254	0.339	0.183	1	0.036621566	0.506105465	0.333	0.18	0.036621566	0.007262688
587	ENSDARG00000070573	mapk3	1	0.739116228	0.286345994	0.186	0.194	1	0.133361876	-0.257481894	0.074	0.204	0.739116228	0.248938362
588	ENSDARG00000070626	cacng8b	1	0.014906255	0.452171377	0.186	0.08	1	0.000150431	0.74352394	0.333	0.084	0.014906255	0.00030084
589	ENSDARG00000070688	ncalda	1	0.007361668	0.3757732	0.203	0.08	0.190824993	8.65E-06	0.7271177	0.37	0.078	0.007361668	1.73E-05
590	ENSDARG00000070801	opa1	1	0.165519062	0.274880787	0.203	0.137	1	0.002995645	0.562919756	0.259	0.078	0.165519062	0.005982317
591	ENSDARG00000070822	cnp	1	0.027265383	-0.489996132	0.254	0.406	1	0.07132516	-0.500702949	0.222	0.407	0.07132516	0.053787365
592	ENSDARG00000070824	ndufb5	1	0.357041477	0.261802652	0.339	0.326	1	0.459782841	0.312841484	0.333	0.293	0.459782841	0.586604338
593	ENSDARG00000070849	rps15	1	0.013355752	-0.255789592	0.966	0.96	1	0.002114136	-0.402951378	1	0.964	0.013355752	0.004223803
594	ENSDARG00000070981	ash1l	1	0.080355667	0.327532521	0.254	0.166	1	0.312988154	0.284933144	0.185	0.12	0.312988154	0.154254301
595	ENSDARG00000071015	pbxip1a	1	0.030682251	0.263024451	0.169	0.074	1	0.434374026	0.303479184	0.111	0.072	0.434374026	0.060423101
596	ENSDARG00000071018	ptena	1	0.170789974	0.276433562	0.356	0.303	1	0.060461907	0.460281105	0.444	0.317	0.170789974	0.117268173
597	ENSDARG00000071403	oaz1a	1	0.000230793	0.387341181	0.915	0.674	1	0.208439316	0.252709994	0.815	0.713	0.208439316	0.000461533
598	ENSDARG00000071424	ap3d1	1	0.065283257	0.363492856	0.271	0.177	1	0.00036013	0.778935627	0.37	0.126	0.065283257	0.00072013
599	ENSDARG00000071578	si:ch211-222k6.3	1	0.000275201	-0.695343317	0	0.194	1	0.075086672	-0.390817585	0	0.108	0.075086672	0.000550325
600	ENSDARG00000071678	atcaya	1	0.07912874	0.47456292	0.339	0.246	1	0.022620899	0.602289321	0.481	0.317	0.07912874	0.044730093
601	ENSDARG00000073713	vav3b	1	0.384961867	0.263315551	0.102	0.069	1	0.001894965	0.439629263	0.185	0.036	0.384961867	0.00378634
602	ENSDARG00000073962	ccdc32	1	0.367890353	0.315110912	0.186	0.154	1	0.230572325	0.441997196	0.222	0.15	0.367890353	0.407981053
603	ENSDARG00000074161	tnrc6b	1	0.093871179	0.368370684	0.119	0.057	1	0.811869625	0.343214683	0.111	0.102	0.811869625	0.178930559
604	ENSDARG00000074521	map6a	1	0.062894473	0.319525034	0.102	0.04	1	0.064375244	0.300527876	0.148	0.054	0.064375244	0.121833231
605	ENSDARG00000074540	gpr63	1	0.102106256	0.31495752	0.237	0.154	1	0.035993854	0.362699507	0.222	0.096	0.102106256	0.070692151
606	ENSDARG00000074552	ndufs7	1	0.25536212	0.250271081	0.424	0.406	1	0.252013335	0.50705562	0.37	0.341	0.25536212	0.440515948
607	ENSDARG00000074640	si:dkeyp-51b7.3	1	0.062105893	0.337551686	0.102	0.04	1	0.025104192	0.309341781	0.148	0.042	0.062105893	0.049578164
608	ENSDARG00000074667	akt1s1	1	0.000590073	0.477305835	0.593	0.371	1	0.041147273	0.288033958	0.593	0.383	0.041147273	0.001179799
609	ENSDARG00000074869	si:ch1073-291c23.2	1	0.022782989	-0.484548536	0.068	0.194	1	0.295111263	-0.337513663	0.111	0.192	0.295111263	0.045046912
610	ENSDARG00000075536	cpne1	1	0.012047971	-0.330323258	0.136	0.32	1	0.038065324	-0.465294268	0.074	0.269	0.038065324	0.023950789
611	ENSDARG00000075706	si:ch211-106h4.9	1	0.000464558	0.576387787	0.153	0.029	1	0.022206032	0.706932622	0.111	0.024	0.022206032	0.0009289
612	ENSDARG00000075718	rpz5	1	0.13118026	-0.407680476	0.085	0.166	1	0.302312206	-0.47025662	0.111	0.186	0.302312206	0.245152259
613	ENSDARG00000075768	sdhb	1	0.218702548	0.293495847	0.339	0.274	1	0.04745763	0.583548044	0.37	0.24	0.218702548	0.092663033
614	ENSDARG00000075830	syt3	1	0.073998253	0.426215657	0.153	0.08	1	0.006249912	0.475163424	0.222	0.066	0.073998253	0.012460763
615	ENSDARG00000076068	crtc1a	1	0.024620828	0.314776457	0.153	0.063	1	0.084288236	0.349448333	0.185	0.084	0.084288236	0.048635471
616	ENSDARG00000076074	dda1	1	0.075601682	0.34780995	0.373	0.297	1	0.092580126	0.3208783	0.333	0.198	0.092580126	0.14548775
617	ENSDARG00000076120	foxp4	1	0.004294389	-0.802032203	0.017	0.16	1	0.529838684	1.509462379	0.185	0.15	0.529838684	0.008570336
618	ENSDARG00000076170	pcsk1nl	1	0.609192398	0.300783908	0.203	0.194	1	0.131958421	-0.366975641	0.074	0.204	0.609192398	0.246503818
619	ENSDARG00000076364	si:dkey-178k16.1	1	0.002529479	0.385285753	0.119	0.023	1	0.063497001	0.309304617	0.222	0.102	0.063497001	0.00505256
620	ENSDARG00000076440	btbd6a	1	0.028905164	-0.250907897	0.034	0.143	1	0.172518669	0.286769729	0.111	0.048	0.172518669	0.056974819
621	ENSDARG00000076500	chgb	1	0.108244441	1.263559145	0.119	0.057	1	0.026326512	0.43990478	0.148	0.042	0.108244441	0.051959939
622	ENSDARG00000076532	si:ch211-222l21.1	1	0.000594207	0.469204954	0.847	0.611	1	0.011731561	0.279912869	0.815	0.599	0.011731561	0.00118806
623	ENSDARG00000076895	flrt3	1	0.01149552	0.596544982	0.237	0.114	1	0.13898149	0.489150371	0.185	0.096	0.13898149	0.022858892
624	ENSDARG00000077045	scg5	1	0.005084219	0.682555313	0.492	0.366	1	0.021451782	0.463539352	0.444	0.257	0.021451782	0.010142589
625	ENSDARG00000077053	ppfia3	1	0.003291784	0.490040282	0.373	0.211	1	0.00083463	0.592195337	0.407	0.156	0.003291784	0.001668563
626	ENSDARG00000077151	cbln2b	1	0.000627665	1.086663637	0.305	0.12	1	0.00100869	0.892034471	0.333	0.102	0.00100869	0.001254936
627	ENSDARG00000077256	nat8l	1	0.133984673	0.39384922	0.339	0.257	1	0.296076714	0.611091303	0.333	0.263	0.296076714	0.250017453
628	ENSDARG00000077799	egr4	1	0.006020449	0.559753144	0.186	0.069	1	0.041689808	0.826667372	0.222	0.096	0.041689808	0.012004652
629	ENSDARG00000077840	meis2a	1	0.002978681	0.351872073	0.322	0.137	0.888905881	4.03E-05	0.666616439	0.556	0.174	0.002978681	8.06E-05
630	ENSDARG00000078572	stox2b	1	0.145352771	-0.259459914	0.102	0.189	1	0.048726425	0.459576972	0.296	0.156	0.145352771	0.095078585
631	ENSDARG00000078624	arhgef9b	1	0.038058275	0.334424333	0.102	0.034	1	0.014517333	0.403230803	0.148	0.036	0.038058275	0.028823913
632	ENSDARG00000078659	tmem176	1	0.031477176	-0.387736586	0.017	0.109	1	0.046631641	-0.680461371	0	0.132	0.046631641	0.061963539
633	ENSDARG00000078748	si:ch211-137a8.4	1	0.00197038	0.504834859	0.525	0.343	1	0.003466398	0.536235498	0.593	0.329	0.003466398	0.003936877
634	ENSDARG00000078768	abhd15a	1	0.009653854	-0.614371984	0.068	0.223	1	0.019875081	-0.732336611	0	0.174	0.019875081	0.019214511
635	ENSDARG00000078868	tmem74b	1	0.000846844	0.433002056	0.288	0.103	1	0.014062667	0.298157823	0.296	0.114	0.014062667	0.00169297
636	ENSDARG00000079128	becn1	1	0.045510825	0.334456363	0.136	0.057	1	0.049713681	0.272566315	0.111	0.03	0.049713681	0.088950414
637	ENSDARG00000079201	tshz2	1	0.006584685	0.347468156	0.119	0.029	1	0.023576767	0.363619903	0.111	0.024	0.023576767	0.013126013
638	ENSDARG00000079323	rgmb	1	0.003185384	-0.524947514	0.119	0.331	1	0.079935202	-0.384037274	0.111	0.287	0.079935202	0.006360622
639	ENSDARG00000079347	zgc:194659	1	0.055152569	-0.41237721	0.068	0.171	1	0.322700734	-0.273276122	0.074	0.144	0.322700734	0.107263332
640	ENSDARG00000079446	si:dkey-238f9.1	1	0.00249179	0.589147868	0.153	0.04	1	0.079488203	0.300747405	0.111	0.036	0.079488203	0.004977371
641	ENSDARG00000079455	nlgn4xa	1	0.20157362	0.258305426	0.119	0.069	1	0.022882485	0.558388908	0.111	0.024	0.20157362	0.045241361
642	ENSDARG00000079500	kif3cb	1	0.177341219	0.255428432	0.237	0.171	1	0.22183893	0.291300708	0.296	0.216	0.22183893	0.32323253
643	ENSDARG00000079781	slitrk4	1	0.031186045	0.369571376	0.136	0.051	1	0.003639023	0.486509527	0.222	0.06	0.031186045	0.007264804
644	ENSDARG00000079815	lyrm7	1	0.621714756	0.255452994	0.102	0.086	1	0.007492748	0.44140951	0.222	0.066	0.621714756	0.014929355
645	ENSDARG00000079840	kcnma1a	1	0.100501909	0.377372529	0.186	0.109	1	0.002276864	0.545867293	0.259	0.072	0.100501909	0.004548543
646	ENSDARG00000079939	jmjd1cb	1	0.126929822	-0.281979215	0.051	0.126	1	0.161669747	0.355099777	0.259	0.162	0.161669747	0.237748464
647	ENSDARG00000086288	scg3	1	0.079479107	-0.316845422	0.339	0.486	1	0.11267588	-0.601235058	0.259	0.413	0.11267588	0.152641286
648	ENSDARG00000086819	scn1laa	1	0.008992379	-0.584065853	0.051	0.194	1	0.35464027	-0.359864691	0.111	0.18	0.35464027	0.017903896
649	ENSDARG00000086826	sult6b1	1	0.010666922	-0.432745503	0	0.103	1	0.319657271	-0.365450938	0.074	0.144	0.319657271	0.021220061
650	ENSDARG00000087247	kcnab2a	1	0.000795363	-0.894528428	0.017	0.2	1	0.280600818	-0.484492342	0.037	0.102	0.280600818	0.001590093
651	ENSDARG00000087303	cebpd	1	0.469606134	-0.36327203	0.305	0.36	1	0.022382829	-0.974383342	0.185	0.407	0.469606134	0.044264667
652	ENSDARG00000087324	crygm2d1	1	0.182142818	-0.276706358	0.102	0.177	1	0.681046732	-0.389523719	0.593	0.617	0.681046732	0.33110963
653	ENSDARG00000087390	hbbe1.3	1	0.36824279	-0.852008359	0.068	0.109	1	0.836248011	-0.265765225	0.111	0.126	0.836248011	0.600882828
654	ENSDARG00000087426	si:ch211-151p13.8	1	0.10640021	-0.354563043	0.102	0.2	1	0.2328325	0.409420597	0.222	0.15	0.2328325	0.201479414
655	ENSDARG00000087897	h2afy2	1	5.93E-05	0.562851137	0.763	0.566	0.98408361	4.46E-05	0.636789148	0.889	0.617	5.93E-05	8.92E-05
656	ENSDARG00000087927	nudt9	1	0.016011513	-0.315191655	0.051	0.189	1	0.132597045	-0.276656987	0.037	0.144	0.132597045	0.031766658
657	ENSDARG00000088073	fam110b	1	0.243391771	0.282779886	0.153	0.103	1	0.279411706	0.376339906	0.148	0.09	0.279411706	0.427543988
658	ENSDARG00000088805	nes	1	0.001567509	-0.629236527	0.034	0.217	1	0.007166552	-0.978125437	0	0.222	0.007166552	0.003132561
659	ENSDARG00000089212	htr3a	1	0.00746547	-1.210475949	0.034	0.171	1	0.212735975	-1.109817834	0.037	0.114	0.212735975	0.014875206
660	ENSDARG00000089223	ngfrb	1	0.001782177	-0.456373644	0	0.149	1	0.05921183	-0.371135265	0	0.12	0.05921183	0.003561178
661	ENSDARG00000090086	rab11bb	1	0.066074872	0.377014371	0.356	0.274	1	0.154271499	0.280896392	0.407	0.287	0.154271499	0.127783854
662	ENSDARG00000090190	bcam	1	0.119015311	-0.438392912	0.169	0.263	1	0.014290622	-0.85213641	0.111	0.341	0.119015311	0.028377021
663	ENSDARG00000090389	ndufv3	1	0.020075024	0.537156519	0.322	0.206	1	0.349357365	-0.34900091	0.148	0.228	0.349357365	0.039747041
664	ENSDARG00000090462	mrpl20	1	0.427349323	0.265194985	0.136	0.109	1	0.078044805	0.334935809	0.185	0.084	0.427349323	0.149998619
665	ENSDARG00000090481	trarg1a	1	0.221800429	-0.374679357	0.136	0.206	1	0.120469237	-0.69812117	0.074	0.192	0.221800429	0.226425637
666	ENSDARG00000090600	si:ch211-213a13.1	1	0.008555808	-0.348901476	0.119	0.314	1	0.060031008	-0.563787502	0.037	0.186	0.060031008	0.017038415
667	ENSDARG00000090697	eif3ea	1	0.038801221	-0.344701247	0.458	0.606	1	0.05670848	-0.460947768	0.407	0.575	0.05670848	0.076096908
668	ENSDARG00000090721	prdm2a	1	0.035325812	0.360850012	0.186	0.091	1	0.000642039	0.683959063	0.185	0.03	0.035325812	0.001283666
669	ENSDARG00000090872	si:dkey-276j7.1	1	0.004017496	0.37003677	0.729	0.583	1	0.005614048	0.37697201	0.889	0.659	0.005614048	0.008018852
670	ENSDARG00000090912	npc2	1	0.006165855	-0.478848559	0.068	0.24	1	0.153287055	-0.369425494	0.111	0.24	0.153287055	0.012293693
671	ENSDARG00000091029	phox2bb	1	0.099669636	0.415102094	0.627	0.571	1	0.140286155	0.306081041	0.63	0.593	0.140286155	0.189405236
672	ENSDARG00000091683	cnrip1a	1	0.658350703	0.27278467	0.136	0.126	1	0.001332801	0.650222872	0.407	0.168	0.658350703	0.002663825
673	ENSDARG00000092033	si:dkey-239h2.3	1	0.184902027	-0.627922827	0.186	0.263	1	0.215409382	-0.497272554	0.148	0.246	0.215409382	0.335615294
674	ENSDARG00000092158	cbx3b	1	0.009658232	0.405749517	0.254	0.126	1	0.001195601	0.689582819	0.333	0.12	0.009658232	0.002389773
675	ENSDARG00000092359	si:dkeyp-113d7.10	1	0.271716874	-0.261719368	0.068	0.12	1	0.025088045	0.417599098	0.259	0.108	0.271716874	0.04954668
676	ENSDARG00000092362	hsp70.2	1	0.005230824	-0.7122884	0.305	0.514	1	0.573604147	-0.558234123	0.407	0.413	0.573604147	0.010434287
677	ENSDARG00000092787	si:dkey-88p24.11	1	0.238144045	0.456845041	0.153	0.109	1	0.073534783	0.383196325	0.222	0.114	0.238144045	0.141662201
678	ENSDARG00000092798	ppib	1	0.001609772	-0.549182473	0.271	0.52	1	0.083017576	-0.450503509	0.259	0.455	0.083017576	0.003216952
679	ENSDARG00000092954	mrpl34	1	0.161297672	0.291200145	0.203	0.143	1	0.139419522	0.356346673	0.222	0.132	0.161297672	0.259401241
680	ENSDARG00000093313	ubb	1	0.381835497	-0.352559568	0.305	0.377	1	0.107996859	-0.461279493	0.259	0.413	0.381835497	0.204330397
681	ENSDARG00000093382	uqcc3	1	0.200011187	0.325979497	0.288	0.229	1	0.039928249	0.541935301	0.37	0.222	0.200011187	0.078262233
682	ENSDARG00000093448	mpc1	1	0.083434536	0.322090362	0.542	0.514	1	0.169640329	0.317205067	0.481	0.407	0.169640329	0.159907749
683	ENSDARG00000093677	si:ch211-56a11.2	1	0.000341246	-0.839695079	0.034	0.251	1	0.020050388	-0.883758247	0.037	0.234	0.020050388	0.000682376
684	ENSDARG00000094133	wu:fc21g02	1	0.021780174	-0.349497451	0.034	0.149	1	0.178264049	-0.377685731	0.074	0.18	0.178264049	0.043085971
685	ENSDARG00000094300	nupr1a	1	0.000997312	0.585564684	0.678	0.48	1	0.158623653	0.395468703	0.593	0.467	0.158623653	0.001993629
686	ENSDARG00000095451	si:ch211-196l7.4	1	0.000258273	0.516828799	0.797	0.691	1	0.001952774	0.41055294	0.926	0.749	0.001952774	0.00051648
687	ENSDARG00000095606	si:dkeyp-51f12.2	1	0.001782177	-0.503556242	0	0.149	1	0.075086672	-0.343498805	0	0.108	0.075086672	0.003561178
688	ENSDARG00000095908	sat1a.2	1	0.577834929	0.253183502	0.237	0.234	1	0.848771174	0.252578906	0.185	0.186	0.848771174	0.821776653
689	ENSDARG00000097057	fxyd6l	1	0.059879342	-0.325468079	0.322	0.491	1	0.230319779	0.269699974	0.519	0.425	0.230319779	0.116173149
690	ENSDARG00000097322	si:dkey-81l17.6	1	0.012881454	0.364210865	0.525	0.406	1	0.199582619	0.286629659	0.481	0.401	0.199582619	0.025596975
691	ENSDARG00000097478	qkia	1	0.194081972	0.409613858	0.373	0.291	1	0.209542946	-0.348519964	0.185	0.317	0.209542946	0.350496133
692	ENSDARG00000097648	si:dkey-35i13.1	1	0.000444235	1.022107767	0.288	0.114	1	0.033791303	0.318473318	0.296	0.132	0.033791303	0.000888273
693	ENSDARG00000098017	pet100	1	0.12691462	0.270923585	0.22	0.149	1	0.156807047	0.329273571	0.185	0.102	0.156807047	0.237721918
694	ENSDARG00000098075	sh3bgrl3	1	0.257163024	0.344102672	0.39	0.394	1	0.043482155	0.369300896	0.519	0.359	0.257163024	0.085073612
695	ENSDARG00000098355	atp5pd	1	0.086510331	0.372018509	0.559	0.537	1	0.001250815	0.565964825	0.741	0.485	0.086510331	0.002500065
696	ENSDARG00000098451	tmem56a	1	0.020791671	0.378739223	0.203	0.097	1	0.066687119	-0.559816317	0	0.114	0.066687119	0.041151048
697	ENSDARG00000098466	ube2a	1	0.39967402	0.307866729	0.22	0.194	1	0.350348011	0.27760705	0.222	0.168	0.39967402	0.577952293
698	ENSDARG00000098592	zgc:92140	1	0.003484114	0.505185475	0.305	0.149	1	0.689924534	0.302555296	0.111	0.15	0.689924534	0.006956089
699	ENSDARG00000098702	zgc:165603	1	0.037843959	0.399090999	0.186	0.091	1	0.005443097	0.620091438	0.222	0.066	0.037843959	0.010856568
700	ENSDARG00000098753	elmo1	1	0.284971744	0.255952291	0.356	0.314	1	0.040307365	0.708192445	0.444	0.287	0.284971744	0.078990046
701	ENSDARG00000098771	cbx8b	1	0.0068199	0.284036778	0.119	0.029	1	0.022882485	0.346152912	0.111	0.024	0.022882485	0.013593289
702	ENSDARG00000098810	VSTM2B	1	0.12796805	0.328330492	0.203	0.126	1	0.367538172	-0.294035343	0.074	0.138	0.367538172	0.239560278
703	ENSDARG00000098813	stx12	1	0.006348572	-0.371840354	0.068	0.24	1	0.148491615	-0.442409699	0.074	0.186	0.148491615	0.012656839
704	ENSDARG00000098880	pclob	1	0.075945132	-0.40476636	0.102	0.211	1	0.522175643	-0.261387582	0.111	0.162	0.522175643	0.146122601
705	ENSDARG00000098924	suz12b	1	0.03522678	0.347812314	0.119	0.046	1	0.024511674	0.384224039	0.148	0.042	0.03522678	0.048422526
706	ENSDARG00000099014	fxyd1	1	0.014786028	-0.828276866	0.136	0.291	1	0.008279615	-1.916824563	0.074	0.305	0.014786028	0.016490679
707	ENSDARG00000099203	atp1b2a	1	0.005434682	0.351060464	0.61	0.451	1	0.07310503	0.2572079	0.593	0.413	0.07310503	0.010839828
708	ENSDARG00000099241	ppp2cb	1	0.001982912	0.416545444	0.593	0.446	1	0.018661113	0.523211989	0.556	0.407	0.018661113	0.003961893
709	ENSDARG00000099307	si:dkey-10p5.10	1	0.627484345	0.273796989	0.119	0.103	1	0.049881008	0.520152675	0.222	0.102	0.627484345	0.097273902
710	ENSDARG00000099380	rpl13	1	0.00038975	-0.467740877	0.949	0.909	1	0.043671493	-0.352108566	1	0.94	0.043671493	0.000779349
711	ENSDARG00000099663	cox5ab	1	0.02865127	0.372502933	0.39	0.286	1	0.375301176	0.253289331	0.333	0.281	0.375301176	0.056481646
712	ENSDARG00000099730	pkma	1	0.03033986	0.436382317	0.492	0.394	1	0.001839789	0.606355033	0.556	0.293	0.03033986	0.003676193
713	ENSDARG00000099733	CIR1	1	0.195023138	0.286706036	0.119	0.069	1	0.325331356	0.327253505	0.148	0.096	0.325331356	0.352012252
714	ENSDARG00000100055	tox2	1	0.000134881	0.536385227	0.356	0.143	1	0.009743691	0.777736278	0.296	0.126	0.009743691	0.000269743
715	ENSDARG00000100374	txnrd3	1	0.003244309	-0.524501884	0.051	0.229	1	0.019875081	-0.578140387	0	0.174	0.019875081	0.006478093
716	ENSDARG00000100514	cfap20	1	0.016488593	0.444270849	0.237	0.12	1	0.276019845	0.443116693	0.222	0.162	0.276019845	0.032705312
717	ENSDARG00000100585	coa3a	1	0.073175166	0.394846173	0.186	0.109	1	0.893238259	0.276861203	0.111	0.114	0.893238259	0.140995727
718	ENSDARG00000100742	reep5	1	0.000815586	-0.510769762	0.39	0.663	1	0.065141554	-0.566869767	0.407	0.527	0.065141554	0.001630508
719	ENSDARG00000100938	hint2	1	0.034422452	0.496086465	0.237	0.131	1	0.098552915	-0.344571641	0.074	0.222	0.098552915	0.06766
720	ENSDARG00000100991	chrna3	1	0.007140597	-0.776570584	0.017	0.143	1	0.022494306	-0.946051517	0	0.168	0.022494306	0.014230206
721	ENSDARG00000101115	med30	1	0.034781213	0.505837164	0.339	0.24	1	0.303269042	0.422874305	0.259	0.198	0.303269042	0.068352694
722	ENSDARG00000101171	FO704786.1	1	0.017003386	-0.29708641	0.068	0.211	1	0.00628268	-0.674619925	0	0.228	0.017003386	0.012525889
723	ENSDARG00000101406	rplp2	1	0.000152903	-0.32049606	1	0.943	1	0.003314174	-0.317037378	1	0.976	0.003314174	0.000305783
724	ENSDARG00000101458	r3hdm1	1	0.000281923	0.64436454	0.305	0.109	0.010333516	4.68E-07	1.141940526	0.481	0.108	0.000281923	9.37E-07
725	ENSDARG00000101619	minos1	1	0.12643847	0.302349612	0.339	0.286	1	0.065392923	0.324726871	0.333	0.192	0.12643847	0.126509612
726	ENSDARG00000101687	CU929259.1	1	0.000172574	0.596376735	0.237	0.069	1	0.046016379	0.336630839	0.148	0.048	0.046016379	0.000345119
727	ENSDARG00000101759	homer1b	1	0.123406501	0.31256821	0.169	0.103	1	0.279044415	0.458209866	0.111	0.06	0.279044415	0.231583837
728	ENSDARG00000101900	xrn2	1	0.235022311	0.334723612	0.237	0.183	1	0.063206094	0.47356903	0.333	0.18	0.235022311	0.122417177
729	ENSDARG00000102047	mab21l1	1	0.042972875	0.451906414	0.458	0.371	1	0.114688577	0.43991058	0.444	0.323	0.114688577	0.084099082
730	ENSDARG00000102051	mtbl	1	0.00098487	0.51453913	0.39	0.206	1	0.057431364	0.33356677	0.37	0.216	0.057431364	0.00196877
731	ENSDARG00000102061	b3galt2	1	0.013466212	0.659603209	0.288	0.166	1	0.027632846	0.636988218	0.259	0.114	0.027632846	0.026751086
732	ENSDARG00000102640	pdia3	1	0.005466996	-0.511640408	0.136	0.331	1	0.150402083	-0.318997336	0.148	0.287	0.150402083	0.010904104
733	ENSDARG00000102705	otud6b	1	0.210282333	0.292934352	0.136	0.086	1	0.00055692	0.489984428	0.185	0.03	0.210282333	0.00111353
734	ENSDARG00000103002	nptna	1	0.000130886	0.526082491	0.576	0.309	0.243853234	1.11E-05	0.521068913	0.63	0.228	0.000130886	2.21E-05
735	ENSDARG00000103134	zgc:65873	1	0.114929547	0.345406909	0.271	0.2	1	0.002140204	0.600718894	0.37	0.156	0.114929547	0.004275828
736	ENSDARG00000103862	hoxa3a	1	0.000494731	0.769291271	0.424	0.223	1	0.032707192	0.420662766	0.444	0.263	0.032707192	0.000989217
737	ENSDARG00000103978	sh3bp5b	1	0.066962495	0.275002013	0.102	0.04	0.001385522	6.28E-08	0.923293603	0.296	0.024	0.066962495	1.26E-07
738	ENSDARG00000104030	taf12	1	0.016966446	0.343161961	0.525	0.434	1	0.104995501	0.301068083	0.519	0.425	0.104995501	0.033645032
739	ENSDARG00000104517	uqcr10	1	0.017618064	0.393020197	0.508	0.423	1	0.007088808	0.385209797	0.63	0.389	0.017618064	0.014127365
740	ENSDARG00000104674	cct2	1	0.082085295	-0.261240275	0.288	0.457	1	0.16134488	-0.344820904	0.259	0.407	0.16134488	0.157432595
741	ENSDARG00000105083	chd5	1	0.000460771	0.578222066	0.186	0.046	1	0.34362511	0.611929535	0.111	0.066	0.34362511	0.000921329
742	ENSDARG00000105225	KCTD15	1	0.043471093	0.287967415	0.136	0.057	1	0.000945169	0.54397546	0.222	0.048	0.043471093	0.001889446
743	ENSDARG00000105529	vgf	1	0.109341515	0.365487825	0.237	0.154	1	0.254840346	-0.646257006	0.111	0.198	0.254840346	0.206727464
744	ENSDARG00000108535	CABZ01072077.1	1	0.00567986	-0.737923368	0.186	0.377	1	0.186718762	-0.687561672	0.148	0.251	0.186718762	0.01132746
745	ENSDARG00000110528	sypa	1	0.053898868	0.509267071	0.237	0.149	1	0.032846117	0.363763318	0.333	0.168	0.053898868	0.064613367
746	ENSDARG00000114226	CABZ01102109.1	1	0.020870268	0.319331365	0.102	0.029	1	0.000665133	0.475171952	0.185	0.03	0.020870268	0.001329824
747	ENSDARG00000114425	med8	1	0.407022013	0.373853973	0.186	0.16	1	0.246723747	0.384327728	0.222	0.15	0.407022013	0.432574887
748	ENSDARG00000114730	CABZ01113192.1	1	0.543037731	0.276070914	0.119	0.097	1	0.088754491	0.421757308	0.222	0.108	0.543037731	0.169631622
749	ENSDARG00000115657	prkcaa	1	0.366277081	-0.282159308	0.085	0.131	1	0.377947911	-0.409357353	0.074	0.132	0.377947911	0.598395262
