# Supplementary material for: Cell-type-specific responses to the microbiota across all tissues of the larval zebrafish
Source: Cell Rep. Author manuscript; Available in PMC 2023 Oct 23. (PMC10423310; doi:10.1016/j.celrep.2023.112095)
Supplement: MMC15 [file NIHMS1880944-supplement-MMC15.zip]

Archive with 15 entries (13 files):
- DataS9/
- DataS9/README_Figure5_PanelD_subClu6versus4and5.docx
- __MACOSX/DataS9/._README_Figure5_PanelD_subClu6versus4and5.docx
- DataS9/.DS_Store
- __MACOSX/DataS9/._.DS_Store
- DataS9/Figure5_PanelD_subClu6versus4and5/
- __MACOSX/DataS9/._Figure5_PanelD_subClu6versus4and5
- DataS9/Figure5_PanelD_subClu6versus4and5/.DS_Store
- __MACOSX/DataS9/Figure5_PanelD_subClu6versus4and5/._.DS_Store
- DataS9/Figure5_PanelD_subClu6versus4and5/GOresults_subClu6up.tsv
- __MACOSX/DataS9/Figure5_PanelD_subClu6versus4and5/._GOresults_subClu6up.tsv
- DataS9/Figure5_PanelD_subClu6versus4and5/subClu6v4and5.tsv
- __MACOSX/DataS9/Figure5_PanelD_subClu6versus4and5/._subClu6v4and5.tsv
- DataS9/Figure5_PanelD_subClu6versus4and5/SubCluster6v4and5_GOsorting_subClu6up.xlsx
- __MACOSX/DataS9/Figure5_PanelD_subClu6versus4and5/._SubCluster6v4and5_GOsorting_subClu6up.xlsx
