# Supplementary material for: Cell-type-specific responses to the microbiota across all tissues of the larval zebrafish
Source: Cell Rep. Author manuscript; Available in PMC 2023 Oct 23. (PMC10423310; doi:10.1016/j.celrep.2023.112095)
Supplement: MMC15 [file NIHMS1880944-supplement-MMC15.zip › DataS9/Figure5_PanelD_subClu6versus4and5/GOresults_subClu6up.tsv]

ONTOLOGY	ID	Description	pvalue	p.adjust	qvalue	geneID	Count
BP	GO:0042254	ribosome biogenesis	3.68E-44	6.05E-41	5.35E-41	ENSDARG00000042905/ENSDARG00000034897/ENSDARG00000019230/ENSDARG00000088030/ENSDARG00000019181/ENSDARG00000025581/ENSDARG00000043453/ENSDARG00000058451/ENSDARG00000036629/ENSDARG00000035860/ENSDARG00000018334/ENSDARG00000070849/ENSDARG00000003599/ENSDARG00000055996/ENSDARG00000042566/ENSDARG00000006316/ENSDARG00000030602/ENSDARG00000006691/ENSDARG00000051783/ENSDARG00000025850/ENSDARG00000020197/…	56
BP	GO:0022613	ribonucleoprotein complex biogenesis	1.04E-40	8.59E-38	7.60E-38	ENSDARG00000042905/ENSDARG00000034897/ENSDARG00000019230/ENSDARG00000088030/ENSDARG00000019181/ENSDARG00000025581/ENSDARG00000043453/ENSDARG00000058451/ENSDARG00000036629/ENSDARG00000035860/ENSDARG00000018334/ENSDARG00000070849/ENSDARG00000003599/ENSDARG00000055996/ENSDARG00000042566/ENSDARG00000006316/ENSDARG00000030602/ENSDARG00000006691/ENSDARG00000051783/ENSDARG00000025850/ENSDARG00000020197/…	62
BP	GO:0042273	ribosomal large subunit biogenesis	1.10E-28	6.04E-26	5.34E-26	ENSDARG00000042905/ENSDARG00000019230/ENSDARG00000088030/ENSDARG00000025581/ENSDARG00000058451/ENSDARG00000018334/ENSDARG00000003599/ENSDARG00000006316/ENSDARG00000006691/ENSDARG00000051783/ENSDARG00000020197/ENSDARG00000103433/ENSDARG00000099104/ENSDARG00000007320/ENSDARG00000015862/ENSDARG00000043509/ENSDARG00000040439/ENSDARG00000055868/ENSDARG00000001754/ENSDARG00000020232/ENSDARG00000023299/…	27
BP	GO:0042255	ribosome assembly	3.20E-26	1.32E-23	1.16E-23	ENSDARG00000034897/ENSDARG00000019181/ENSDARG00000025581/ENSDARG00000043453/ENSDARG00000058451/ENSDARG00000036629/ENSDARG00000035860/ENSDARG00000070849/ENSDARG00000003599/ENSDARG00000006316/ENSDARG00000030602/ENSDARG00000006691/ENSDARG00000051783/ENSDARG00000020197/ENSDARG00000099104/ENSDARG00000015862/ENSDARG00000043509/ENSDARG00000023298/ENSDARG00000040439/ENSDARG00000020232/ENSDARG00000055475/…	23
BP	GO:0006364	rRNA processing	2.35E-20	7.73E-18	6.83E-18	ENSDARG00000042905/ENSDARG00000019230/ENSDARG00000036629/ENSDARG00000035860/ENSDARG00000018334/ENSDARG00000055996/ENSDARG00000042566/ENSDARG00000025850/ENSDARG00000045487/ENSDARG00000007320/ENSDARG00000016484/ENSDARG00000055868/ENSDARG00000053912/ENSDARG00000002710/ENSDARG00000005772/ENSDARG00000006219/ENSDARG00000008740/ENSDARG00000013478/ENSDARG00000023299/ENSDARG00000030789/ENSDARG00000045372/…	29
BP	GO:0016072	rRNA metabolic process	5.09E-20	1.40E-17	1.23E-17	ENSDARG00000042905/ENSDARG00000019230/ENSDARG00000036629/ENSDARG00000035860/ENSDARG00000018334/ENSDARG00000055996/ENSDARG00000042566/ENSDARG00000025850/ENSDARG00000045487/ENSDARG00000007320/ENSDARG00000016484/ENSDARG00000055868/ENSDARG00000053912/ENSDARG00000002710/ENSDARG00000005772/ENSDARG00000006219/ENSDARG00000008740/ENSDARG00000013478/ENSDARG00000023299/ENSDARG00000030789/ENSDARG00000045372/…	30
BP	GO:0022618	ribonucleoprotein complex assembly	9.13E-19	2.14E-16	1.90E-16	ENSDARG00000034897/ENSDARG00000019181/ENSDARG00000025581/ENSDARG00000043453/ENSDARG00000058451/ENSDARG00000036629/ENSDARG00000035860/ENSDARG00000070849/ENSDARG00000003599/ENSDARG00000006316/ENSDARG00000030602/ENSDARG00000006691/ENSDARG00000051783/ENSDARG00000020197/ENSDARG00000099104/ENSDARG00000015862/ENSDARG00000043509/ENSDARG00000023298/ENSDARG00000040439/ENSDARG00000002131/ENSDARG00000013931/…	29
BP	GO:0071826	ribonucleoprotein complex subunit organization	7.19E-18	1.48E-15	1.31E-15	ENSDARG00000034897/ENSDARG00000019181/ENSDARG00000025581/ENSDARG00000043453/ENSDARG00000058451/ENSDARG00000036629/ENSDARG00000035860/ENSDARG00000070849/ENSDARG00000003599/ENSDARG00000006316/ENSDARG00000030602/ENSDARG00000006691/ENSDARG00000051783/ENSDARG00000020197/ENSDARG00000099104/ENSDARG00000015862/ENSDARG00000043509/ENSDARG00000023298/ENSDARG00000040439/ENSDARG00000002131/ENSDARG00000013931/…	29
BP	GO:0002181	cytoplasmic translation	3.64E-16	6.66E-14	5.89E-14	ENSDARG00000021864/ENSDARG00000088030/ENSDARG00000019181/ENSDARG00000014867/ENSDARG00000058451/ENSDARG00000037350/ENSDARG00000035860/ENSDARG00000009285/ENSDARG00000057556/ENSDARG00000051783/ENSDARG00000025850/ENSDARG00000100588/ENSDARG00000077717/ENSDARG00000053365/ENSDARG00000013931/ENSDARG00000016889/ENSDARG00000017445/ENSDARG00000078077/ENSDARG00000101082	19
BP	GO:0000027	ribosomal large subunit assembly	2.02E-14	3.33E-12	2.95E-12	ENSDARG00000025581/ENSDARG00000058451/ENSDARG00000003599/ENSDARG00000006316/ENSDARG00000006691/ENSDARG00000051783/ENSDARG00000020197/ENSDARG00000099104/ENSDARG00000015862/ENSDARG00000043509/ENSDARG00000040439/ENSDARG00000100452	12
BP	GO:0034470	ncRNA processing	3.08E-14	4.61E-12	4.08E-12	ENSDARG00000042905/ENSDARG00000019230/ENSDARG00000036629/ENSDARG00000035860/ENSDARG00000018334/ENSDARG00000055996/ENSDARG00000042566/ENSDARG00000025850/ENSDARG00000045487/ENSDARG00000007320/ENSDARG00000016484/ENSDARG00000055868/ENSDARG00000053912/ENSDARG00000002710/ENSDARG00000005772/ENSDARG00000006219/ENSDARG00000008740/ENSDARG00000013478/ENSDARG00000023299/ENSDARG00000030789/ENSDARG00000038222/…	31
BP	GO:0042274	ribosomal small subunit biogenesis	3.68E-13	5.04E-11	4.46E-11	ENSDARG00000034897/ENSDARG00000019181/ENSDARG00000043453/ENSDARG00000036629/ENSDARG00000035860/ENSDARG00000070849/ENSDARG00000055996/ENSDARG00000042566/ENSDARG00000030602/ENSDARG00000025850/ENSDARG00000045487/ENSDARG00000023298/ENSDARG00000005772/ENSDARG00000045372/ENSDARG00000055475	15
BP	GO:0000028	ribosomal small subunit assembly	5.33E-12	6.74E-10	5.96E-10	ENSDARG00000034897/ENSDARG00000019181/ENSDARG00000043453/ENSDARG00000036629/ENSDARG00000035860/ENSDARG00000070849/ENSDARG00000030602/ENSDARG00000023298/ENSDARG00000055475	9
BP	GO:0034660	ncRNA metabolic process	6.31E-12	7.42E-10	6.56E-10	ENSDARG00000042905/ENSDARG00000019230/ENSDARG00000036629/ENSDARG00000035860/ENSDARG00000018334/ENSDARG00000055996/ENSDARG00000042566/ENSDARG00000025850/ENSDARG00000045487/ENSDARG00000007320/ENSDARG00000016484/ENSDARG00000055868/ENSDARG00000053912/ENSDARG00000002710/ENSDARG00000005772/ENSDARG00000006219/ENSDARG00000008740/ENSDARG00000013478/ENSDARG00000023299/ENSDARG00000030789/ENSDARG00000038222/…	32
BP	GO:0000470	maturation of LSU-rRNA	5.90E-10	6.47E-08	5.72E-08	ENSDARG00000042905/ENSDARG00000019230/ENSDARG00000018334/ENSDARG00000007320/ENSDARG00000055868/ENSDARG00000023299/ENSDARG00000030789/ENSDARG00000063627/ENSDARG00000098080	9
BP	GO:0006414	translational elongation	1.61E-09	1.66E-07	1.46E-07	ENSDARG00000021864/ENSDARG00000041619/ENSDARG00000011201/ENSDARG00000102291/ENSDARG00000044521/ENSDARG00000020850/ENSDARG00000056119/ENSDARG00000100371/ENSDARG00000017235/ENSDARG00000101406/ENSDARG00000078077	11
BP	GO:0030218	erythrocyte differentiation	2.91E-07	2.82E-05	2.49E-05	ENSDARG00000021864/ENSDARG00000088030/ENSDARG00000010160/ENSDARG00000036629/ENSDARG00000015128/ENSDARG00000018334/ENSDARG00000019353/ENSDARG00000030602/ENSDARG00000103007/ENSDARG00000043509/ENSDARG00000041232/ENSDARG00000023298/ENSDARG00000020541	13
BP	GO:0034101	erythrocyte homeostasis	3.22E-07	2.94E-05	2.60E-05	ENSDARG00000021864/ENSDARG00000088030/ENSDARG00000010160/ENSDARG00000036629/ENSDARG00000015128/ENSDARG00000018334/ENSDARG00000019353/ENSDARG00000030602/ENSDARG00000103007/ENSDARG00000043509/ENSDARG00000041232/ENSDARG00000023298/ENSDARG00000020541	13
BP	GO:0006417	regulation of translation	5.45E-07	4.72E-05	4.17E-05	ENSDARG00000041619/ENSDARG00000025581/ENSDARG00000011405/ENSDARG00000044093/ENSDARG00000041607/ENSDARG00000021806/ENSDARG00000097478/ENSDARG00000017235/ENSDARG00000054916/ENSDARG00000010266/ENSDARG00000013351/ENSDARG00000021443/ENSDARG00000045372/ENSDARG00000078077/ENSDARG00000109337	15
BP	GO:0034248	regulation of cellular amide metabolic process	7.39E-07	6.08E-05	5.38E-05	ENSDARG00000041619/ENSDARG00000025581/ENSDARG00000011405/ENSDARG00000044093/ENSDARG00000041607/ENSDARG00000021806/ENSDARG00000097478/ENSDARG00000017235/ENSDARG00000054916/ENSDARG00000010266/ENSDARG00000013351/ENSDARG00000021443/ENSDARG00000045372/ENSDARG00000078077/ENSDARG00000109337	15
BP	GO:0002262	myeloid cell homeostasis	9.06E-07	7.09E-05	6.27E-05	ENSDARG00000021864/ENSDARG00000088030/ENSDARG00000010160/ENSDARG00000036629/ENSDARG00000015128/ENSDARG00000018334/ENSDARG00000019353/ENSDARG00000030602/ENSDARG00000103007/ENSDARG00000043509/ENSDARG00000041232/ENSDARG00000023298/ENSDARG00000020541	13
BP	GO:0048872	homeostasis of number of cells	9.55E-07	7.14E-05	6.32E-05	ENSDARG00000021864/ENSDARG00000088030/ENSDARG00000010160/ENSDARG00000036629/ENSDARG00000015128/ENSDARG00000018334/ENSDARG00000019353/ENSDARG00000030602/ENSDARG00000103007/ENSDARG00000043509/ENSDARG00000041232/ENSDARG00000023298/ENSDARG00000020541/ENSDARG00000031894	14
BP	GO:0051216	cartilage development	2.46E-06	0.000176009	0.000155651	ENSDARG00000019353/ENSDARG00000039034/ENSDARG00000002952/ENSDARG00000021032/ENSDARG00000037517/ENSDARG00000012066/ENSDARG00000012667/ENSDARG00000015472/ENSDARG00000032617/ENSDARG00000040251/ENSDARG00000052556/ENSDARG00000068401/ENSDARG00000074908/ENSDARG00000075468/ENSDARG00000078322	15
BP	GO:0051726	regulation of cell cycle	2.96E-06	0.000203204	0.000179701	ENSDARG00000058105/ENSDARG00000010160/ENSDARG00000018334/ENSDARG00000099380/ENSDARG00000055996/ENSDARG00000042566/ENSDARG00000006316/ENSDARG00000007320/ENSDARG00000100392/ENSDARG00000008363/ENSDARG00000041232/ENSDARG00000100588/ENSDARG00000067984/ENSDARG00000101637/ENSDARG00000004948/ENSDARG00000006219/ENSDARG00000009779/ENSDARG00000035810/ENSDARG00000036036/ENSDARG00000040764/ENSDARG00000044511/…	25
BP	GO:0061448	connective tissue development	3.41E-06	0.000224569	0.000198595	ENSDARG00000019353/ENSDARG00000039034/ENSDARG00000002952/ENSDARG00000021032/ENSDARG00000037517/ENSDARG00000012066/ENSDARG00000012667/ENSDARG00000015472/ENSDARG00000032617/ENSDARG00000040251/ENSDARG00000052556/ENSDARG00000068401/ENSDARG00000074908/ENSDARG00000075468/ENSDARG00000078322	15
BP	GO:0000463	maturation of LSU-rRNA from tricistronic rRNA transcript (SSU-rRNA, 5.8S rRNA, LSU-rRNA)	3.85E-06	0.000243582	0.000215409	ENSDARG00000018334/ENSDARG00000007320/ENSDARG00000030789/ENSDARG00000063627/ENSDARG00000098080	5
BP	GO:0001501	skeletal system development	1.38E-05	0.000842817	0.000745336	ENSDARG00000019353/ENSDARG00000039034/ENSDARG00000002952/ENSDARG00000021032/ENSDARG00000037517/ENSDARG00000008886/ENSDARG00000012066/ENSDARG00000012405/ENSDARG00000012667/ENSDARG00000014796/ENSDARG00000015472/ENSDARG00000020007/ENSDARG00000032617/ENSDARG00000035809/ENSDARG00000040251/ENSDARG00000052556/ENSDARG00000068401/ENSDARG00000074908/ENSDARG00000075468/ENSDARG00000077264/ENSDARG00000078322/…	22
BP	GO:0030099	myeloid cell differentiation	1.50E-05	0.000882211	0.000780173	ENSDARG00000021864/ENSDARG00000088030/ENSDARG00000010160/ENSDARG00000036629/ENSDARG00000015128/ENSDARG00000018334/ENSDARG00000019353/ENSDARG00000030602/ENSDARG00000103007/ENSDARG00000043509/ENSDARG00000041232/ENSDARG00000023298/ENSDARG00000014995/ENSDARG00000020541/ENSDARG00000030789	15
BP	GO:0030490	maturation of SSU-rRNA	1.84E-05	0.001044154	0.000923386	ENSDARG00000036629/ENSDARG00000035860/ENSDARG00000055996/ENSDARG00000025850/ENSDARG00000045487/ENSDARG00000005772/ENSDARG00000045372	7
BP	GO:0000462	maturation of SSU-rRNA from tricistronic rRNA transcript (SSU-rRNA, 5.8S rRNA, LSU-rRNA)	2.45E-05	0.00134079	0.001185712	ENSDARG00000036629/ENSDARG00000055996/ENSDARG00000025850/ENSDARG00000045487/ENSDARG00000005772/ENSDARG00000045372	6
BP	GO:0060350	endochondral bone morphogenesis	4.18E-05	0.002216949	0.001960533	ENSDARG00000021032/ENSDARG00000037517/ENSDARG00000015472/ENSDARG00000074908/ENSDARG00000075468/ENSDARG00000078322	6
BP	GO:0000466	maturation of 5.8S rRNA from tricistronic rRNA transcript (SSU-rRNA, 5.8S rRNA, LSU-rRNA)	4.48E-05	0.002301738	0.002035515	ENSDARG00000025850/ENSDARG00000006219/ENSDARG00000063627/ENSDARG00000098080/ENSDARG00000098334	5
BP	GO:0007044	cell-substrate junction assembly	5.26E-05	0.002621322	0.002318136	ENSDARG00000021987/ENSDARG00000028507/ENSDARG00000062590/ENSDARG00000101844	4
BP	GO:0031032	actomyosin structure organization	6.54E-05	0.003165737	0.002799583	ENSDARG00000005513/ENSDARG00000097478/ENSDARG00000059906/ENSDARG00000002952/ENSDARG00000099510/ENSDARG00000003081/ENSDARG00000021987/ENSDARG00000035858/ENSDARG00000037116/ENSDARG00000058656/ENSDARG00000061249/ENSDARG00000100729	12
BP	GO:0006413	translational initiation	9.12E-05	0.004286637	0.003790838	ENSDARG00000041607/ENSDARG00000017235/ENSDARG00000054916/ENSDARG00000013931/ENSDARG00000016889/ENSDARG00000017445/ENSDARG00000020232/ENSDARG00000029003/ENSDARG00000101082	9
BP	GO:0000460	maturation of 5.8S rRNA	0.000105185	0.004806366	0.004250454	ENSDARG00000025850/ENSDARG00000006219/ENSDARG00000063627/ENSDARG00000098080/ENSDARG00000098334	5
BP	GO:0060037	pharyngeal system development	0.000152409	0.006776018	0.005992294	ENSDARG00000019353/ENSDARG00000030402/ENSDARG00000008740/ENSDARG00000014796/ENSDARG00000076010	5
BP	GO:0060216	definitive hemopoiesis	0.000168321	0.007190551	0.006358881	ENSDARG00000039347/ENSDARG00000005513/ENSDARG00000087697/ENSDARG00000016484/ENSDARG00000010244/ENSDARG00000012071/ENSDARG00000076526	7
BP	GO:0009611	response to wounding	0.000170475	0.007190551	0.006358881	ENSDARG00000059906/ENSDARG00000008886/ENSDARG00000012405/ENSDARG00000018328/ENSDARG00000021987/ENSDARG00000023062/ENSDARG00000025428/ENSDARG00000031894/ENSDARG00000035133/ENSDARG00000036036/ENSDARG00000037116/ENSDARG00000054438/ENSDARG00000056087/ENSDARG00000062590/ENSDARG00000068401/ENSDARG00000078322	16
BP	GO:0060351	cartilage development involved in endochondral bone morphogenesis	0.000181361	0.007311433	0.006465782	ENSDARG00000021032/ENSDARG00000037517/ENSDARG00000074908/ENSDARG00000075468/ENSDARG00000078322	5
BP	GO:0016074	snoRNA metabolic process	0.00018223	0.007311433	0.006465782	ENSDARG00000016484/ENSDARG00000053912/ENSDARG00000076526/ENSDARG00000098334	4
BP	GO:0051960	regulation of nervous system development	0.00018862	0.007387605	0.006533143	ENSDARG00000077467/ENSDARG00000056438/ENSDARG00000052139/ENSDARG00000061328/ENSDARG00000004714/ENSDARG00000006219/ENSDARG00000006514/ENSDARG00000009822/ENSDARG00000015472/ENSDARG00000025428/ENSDARG00000031894/ENSDARG00000037116/ENSDARG00000040764/ENSDARG00000055360/ENSDARG00000069048/ENSDARG00000078322/ENSDARG00000097205/ENSDARG00000098080	18
BP	GO:0050767	regulation of neurogenesis	0.000195438	0.007476655	0.006611894	ENSDARG00000077467/ENSDARG00000056438/ENSDARG00000052139/ENSDARG00000061328/ENSDARG00000004714/ENSDARG00000006219/ENSDARG00000006514/ENSDARG00000009822/ENSDARG00000025428/ENSDARG00000031894/ENSDARG00000037116/ENSDARG00000040764/ENSDARG00000055360/ENSDARG00000069048/ENSDARG00000078322/ENSDARG00000097205/ENSDARG00000098080	17
BP	GO:0010608	posttranscriptional regulation of gene expression	0.000213549	0.007983822	0.007060401	ENSDARG00000041619/ENSDARG00000025581/ENSDARG00000011405/ENSDARG00000044093/ENSDARG00000041607/ENSDARG00000021806/ENSDARG00000097478/ENSDARG00000017235/ENSDARG00000054916/ENSDARG00000002710/ENSDARG00000010266/ENSDARG00000013351/ENSDARG00000021443/ENSDARG00000045372/ENSDARG00000078077/ENSDARG00000109337	16
BP	GO:0001732	formation of cytoplasmic translation initiation complex	0.000297466	0.010194401	0.009015301	ENSDARG00000013931/ENSDARG00000016889/ENSDARG00000017445/ENSDARG00000101082	4
BP	GO:0003414	chondrocyte morphogenesis involved in endochondral bone morphogenesis	0.000297466	0.010194401	0.009015301	ENSDARG00000037517/ENSDARG00000074908/ENSDARG00000075468/ENSDARG00000078322	4
BP	GO:0003429	growth plate cartilage chondrocyte morphogenesis	0.000297466	0.010194401	0.009015301	ENSDARG00000037517/ENSDARG00000074908/ENSDARG00000075468/ENSDARG00000078322	4
BP	GO:0003433	chondrocyte development involved in endochondral bone morphogenesis	0.000297466	0.010194401	0.009015301	ENSDARG00000037517/ENSDARG00000074908/ENSDARG00000075468/ENSDARG00000078322	4
BP	GO:0003413	chondrocyte differentiation involved in endochondral bone morphogenesis	0.000371269	0.012214747	0.010801971	ENSDARG00000037517/ENSDARG00000074908/ENSDARG00000075468/ENSDARG00000078322	4
BP	GO:0003418	growth plate cartilage chondrocyte differentiation	0.000371269	0.012214747	0.010801971	ENSDARG00000037517/ENSDARG00000074908/ENSDARG00000075468/ENSDARG00000078322	4
BP	GO:0030239	myofibril assembly	0.000423532	0.013660999	0.012080947	ENSDARG00000005513/ENSDARG00000097478/ENSDARG00000002952/ENSDARG00000003081/ENSDARG00000021987/ENSDARG00000037116/ENSDARG00000058656/ENSDARG00000061249/ENSDARG00000100729	9
BP	GO:0060349	bone morphogenesis	0.00044556	0.014095123	0.01246486	ENSDARG00000021032/ENSDARG00000037517/ENSDARG00000015472/ENSDARG00000074908/ENSDARG00000075468/ENSDARG00000078322	6
BP	GO:0090171	chondrocyte morphogenesis	0.00045729	0.01419325	0.012551637	ENSDARG00000037517/ENSDARG00000074908/ENSDARG00000075468/ENSDARG00000078322	4
BP	GO:0060348	bone development	0.000498842	0.015196203	0.013438587	ENSDARG00000021032/ENSDARG00000037517/ENSDARG00000015472/ENSDARG00000040251/ENSDARG00000074908/ENSDARG00000075468/ENSDARG00000078322	7
BP	GO:0000469	cleavage involved in rRNA processing	0.000556621	0.01590321	0.014063821	ENSDARG00000025850/ENSDARG00000006219/ENSDARG00000098080/ENSDARG00000098334	4
BP	GO:0003422	growth plate cartilage morphogenesis	0.000556621	0.01590321	0.014063821	ENSDARG00000037517/ENSDARG00000074908/ENSDARG00000075468/ENSDARG00000078322	4
BP	GO:0061061	muscle structure development	0.000558977	0.01590321	0.014063821	ENSDARG00000005513/ENSDARG00000097478/ENSDARG00000074335/ENSDARG00000002952/ENSDARG00000061328/ENSDARG00000003081/ENSDARG00000004415/ENSDARG00000015472/ENSDARG00000021987/ENSDARG00000031894/ENSDARG00000037116/ENSDARG00000037555/ENSDARG00000058656/ENSDARG00000061249/ENSDARG00000062590/ENSDARG00000074908/ENSDARG00000100729/ENSDARG00000101844/ENSDARG00000104267	19
BP	GO:0060284	regulation of cell development	0.000560721	0.01590321	0.014063821	ENSDARG00000077467/ENSDARG00000056438/ENSDARG00000052139/ENSDARG00000061328/ENSDARG00000004714/ENSDARG00000006219/ENSDARG00000006514/ENSDARG00000009822/ENSDARG00000025428/ENSDARG00000031894/ENSDARG00000037116/ENSDARG00000040764/ENSDARG00000055360/ENSDARG00000069048/ENSDARG00000078322/ENSDARG00000097205/ENSDARG00000098080	17
BP	GO:0010927	cellular component assembly involved in morphogenesis	0.000605013	0.016868582	0.014917536	ENSDARG00000005513/ENSDARG00000097478/ENSDARG00000002952/ENSDARG00000003081/ENSDARG00000021987/ENSDARG00000037116/ENSDARG00000058656/ENSDARG00000061249/ENSDARG00000100729	9
BP	GO:0000154	rRNA modification	0.000670364	0.01837915	0.01625339	ENSDARG00000016484/ENSDARG00000053912/ENSDARG00000076526/ENSDARG00000104227	4
BP	GO:0042060	wound healing	0.000684626	0.018462463	0.016327067	ENSDARG00000059906/ENSDARG00000008886/ENSDARG00000012405/ENSDARG00000018328/ENSDARG00000021987/ENSDARG00000023062/ENSDARG00000031894/ENSDARG00000035133/ENSDARG00000036036/ENSDARG00000037116/ENSDARG00000054438/ENSDARG00000062590/ENSDARG00000068401	13
BP	GO:0003416	endochondral bone growth	0.000799632	0.020879284	0.018464355	ENSDARG00000037517/ENSDARG00000074908/ENSDARG00000075468/ENSDARG00000078322	4
BP	GO:0003417	growth plate cartilage development	0.000799632	0.020879284	0.018464355	ENSDARG00000037517/ENSDARG00000074908/ENSDARG00000075468/ENSDARG00000078322	4
BP	GO:0043628	ncRNA 3'-end processing	0.000849455	0.021833656	0.019308343	ENSDARG00000025850/ENSDARG00000016484/ENSDARG00000053912/ENSDARG00000006219/ENSDARG00000098334	5
BP	GO:0098868	bone growth	0.000945542	0.023929483	0.021161763	ENSDARG00000037517/ENSDARG00000074908/ENSDARG00000075468/ENSDARG00000078322	4
BP	GO:0031125	rRNA 3'-end processing	0.001253571	0.03077797	0.027218144	ENSDARG00000025850/ENSDARG00000006219/ENSDARG00000098334	3
BP	GO:0031126	snoRNA 3'-end processing	0.001253571	0.03077797	0.027218144	ENSDARG00000016484/ENSDARG00000053912/ENSDARG00000098334	3
BP	GO:0043062	extracellular structure organization	0.001319648	0.031923848	0.028231488	ENSDARG00000087697/ENSDARG00000012593/ENSDARG00000039273/ENSDARG00000045524/ENSDARG00000012405/ENSDARG00000015472/ENSDARG00000020007/ENSDARG00000035809/ENSDARG00000101844/ENSDARG00000104267	10
BP	GO:0060536	cartilage morphogenesis	0.001461648	0.034846527	0.030816126	ENSDARG00000037517/ENSDARG00000015472/ENSDARG00000074908/ENSDARG00000075468/ENSDARG00000078322	5
BP	GO:0043144	snoRNA processing	0.00160719	0.037237008	0.03293012	ENSDARG00000016484/ENSDARG00000053912/ENSDARG00000098334	3
BP	GO:0046498	S-adenosylhomocysteine metabolic process	0.00160719	0.037237008	0.03293012	ENSDARG00000005191/ENSDARG00000006840/ENSDARG00000070844	3
BP	GO:0042246	tissue regeneration	0.001716316	0.039213063	0.034677621	ENSDARG00000008886/ENSDARG00000012405/ENSDARG00000023062/ENSDARG00000031894/ENSDARG00000035133/ENSDARG00000036036/ENSDARG00000037116/ENSDARG00000054438/ENSDARG00000068401	9
BP	GO:0007517	muscle organ development	0.001800678	0.040576922	0.035883734	ENSDARG00000097478/ENSDARG00000002952/ENSDARG00000003081/ENSDARG00000021987/ENSDARG00000037555/ENSDARG00000058656/ENSDARG00000061249/ENSDARG00000062590/ENSDARG00000074908/ENSDARG00000100729/ENSDARG00000101844/ENSDARG00000104267	12
BP	GO:0002138	retinoic acid biosynthetic process	0.002017359	0.04484535	0.03965847	ENSDARG00000012369/ENSDARG00000031894/ENSDARG00000058730	3
CC	GO:0022626	cytosolic ribosome	3.89E-100	7.81E-98	6.75E-98	ENSDARG00000042905/ENSDARG00000034897/ENSDARG00000029533/ENSDARG00000021864/ENSDARG00000019230/ENSDARG00000041619/ENSDARG00000088030/ENSDARG00000019181/ENSDARG00000058105/ENSDARG00000014690/ENSDARG00000025581/ENSDARG00000077291/ENSDARG00000025073/ENSDARG00000010160/ENSDARG00000036875/ENSDARG00000010516/ENSDARG00000014867/ENSDARG00000043453/ENSDARG00000058451/ENSDARG00000037350/ENSDARG00000053457/…	73
CC	GO:0005840	ribosome	4.51E-88	4.53E-86	3.92E-86	ENSDARG00000042905/ENSDARG00000034897/ENSDARG00000029533/ENSDARG00000021864/ENSDARG00000019230/ENSDARG00000041619/ENSDARG00000088030/ENSDARG00000019181/ENSDARG00000058105/ENSDARG00000014690/ENSDARG00000025581/ENSDARG00000011201/ENSDARG00000077291/ENSDARG00000025073/ENSDARG00000010160/ENSDARG00000036875/ENSDARG00000010516/ENSDARG00000014867/ENSDARG00000043453/ENSDARG00000058451/ENSDARG00000037350/…	84
CC	GO:0044391	ribosomal subunit	2.36E-79	1.58E-77	1.37E-77	ENSDARG00000042905/ENSDARG00000034897/ENSDARG00000029533/ENSDARG00000021864/ENSDARG00000019230/ENSDARG00000041619/ENSDARG00000088030/ENSDARG00000019181/ENSDARG00000058105/ENSDARG00000014690/ENSDARG00000025581/ENSDARG00000077291/ENSDARG00000025073/ENSDARG00000010160/ENSDARG00000036875/ENSDARG00000010516/ENSDARG00000014867/ENSDARG00000043453/ENSDARG00000058451/ENSDARG00000037350/ENSDARG00000053457/…	73
CC	GO:0044445	cytosolic part	4.17E-77	2.10E-75	1.81E-75	ENSDARG00000042905/ENSDARG00000034897/ENSDARG00000029533/ENSDARG00000021864/ENSDARG00000019230/ENSDARG00000041619/ENSDARG00000088030/ENSDARG00000019181/ENSDARG00000058105/ENSDARG00000014690/ENSDARG00000025581/ENSDARG00000077291/ENSDARG00000025073/ENSDARG00000010160/ENSDARG00000036875/ENSDARG00000010516/ENSDARG00000014867/ENSDARG00000043453/ENSDARG00000058451/ENSDARG00000037350/ENSDARG00000053457/…	74
CC	GO:0022625	cytosolic large ribosomal subunit	2.53E-58	1.02E-56	8.80E-57	ENSDARG00000042905/ENSDARG00000029533/ENSDARG00000021864/ENSDARG00000019230/ENSDARG00000088030/ENSDARG00000058105/ENSDARG00000025581/ENSDARG00000025073/ENSDARG00000010516/ENSDARG00000014867/ENSDARG00000058451/ENSDARG00000037350/ENSDARG00000053457/ENSDARG00000015128/ENSDARG00000018334/ENSDARG00000013307/ENSDARG00000035871/ENSDARG00000099380/ENSDARG00000009285/ENSDARG00000057556/ENSDARG00000003599/…	42
CC	GO:0015934	large ribosomal subunit	2.95E-45	9.89E-44	8.54E-44	ENSDARG00000042905/ENSDARG00000029533/ENSDARG00000021864/ENSDARG00000019230/ENSDARG00000088030/ENSDARG00000058105/ENSDARG00000025581/ENSDARG00000025073/ENSDARG00000010516/ENSDARG00000014867/ENSDARG00000058451/ENSDARG00000037350/ENSDARG00000053457/ENSDARG00000015128/ENSDARG00000018334/ENSDARG00000013307/ENSDARG00000035871/ENSDARG00000099380/ENSDARG00000009285/ENSDARG00000057556/ENSDARG00000003599/…	42
CC	GO:0022627	cytosolic small ribosomal subunit	1.91E-43	5.48E-42	4.74E-42	ENSDARG00000034897/ENSDARG00000041619/ENSDARG00000019181/ENSDARG00000014690/ENSDARG00000077291/ENSDARG00000010160/ENSDARG00000036875/ENSDARG00000043453/ENSDARG00000036629/ENSDARG00000032725/ENSDARG00000035860/ENSDARG00000053058/ENSDARG00000070849/ENSDARG00000011405/ENSDARG00000036298/ENSDARG00000099022/ENSDARG00000035692/ENSDARG00000055996/ENSDARG00000042566/ENSDARG00000030602/ENSDARG00000025850/…	31
CC	GO:0015935	small ribosomal subunit	4.36E-34	1.10E-32	9.47E-33	ENSDARG00000034897/ENSDARG00000041619/ENSDARG00000019181/ENSDARG00000014690/ENSDARG00000077291/ENSDARG00000010160/ENSDARG00000036875/ENSDARG00000043453/ENSDARG00000036629/ENSDARG00000032725/ENSDARG00000035860/ENSDARG00000053058/ENSDARG00000070849/ENSDARG00000011405/ENSDARG00000036298/ENSDARG00000099022/ENSDARG00000035692/ENSDARG00000055996/ENSDARG00000042566/ENSDARG00000030602/ENSDARG00000025850/…	31
CC	GO:0005730	nucleolus	2.90E-17	6.48E-16	5.60E-16	ENSDARG00000036298/ENSDARG00000040439/ENSDARG00000063626/ENSDARG00000016484/ENSDARG00000014329/ENSDARG00000018961/ENSDARG00000053912/ENSDARG00000040666/ENSDARG00000001754/ENSDARG00000002710/ENSDARG00000006219/ENSDARG00000008502/ENSDARG00000012820/ENSDARG00000020232/ENSDARG00000023299/ENSDARG00000023532/ENSDARG00000024416/ENSDARG00000025332/ENSDARG00000030789/ENSDARG00000038312/ENSDARG00000044488/…	32
CC	GO:0030684	preribosome	7.73E-10	1.55E-08	1.34E-08	ENSDARG00000042566/ENSDARG00000007708/ENSDARG00000055868/ENSDARG00000053912/ENSDARG00000001754/ENSDARG00000012820/ENSDARG00000013478/ENSDARG00000020232/ENSDARG00000023299/ENSDARG00000045372/ENSDARG00000059075/ENSDARG00000063627/ENSDARG00000103337/ENSDARG00000104353	14
CC	GO:0005732	small nucleolar ribonucleoprotein complex	2.86E-08	5.23E-07	4.52E-07	ENSDARG00000016484/ENSDARG00000053912/ENSDARG00000012820/ENSDARG00000023299/ENSDARG00000076526/ENSDARG00000104227/ENSDARG00000104353	7
CC	GO:0044452	nucleolar part	9.61E-08	1.61E-06	1.39E-06	ENSDARG00000016484/ENSDARG00000053912/ENSDARG00000012820/ENSDARG00000023299/ENSDARG00000024416/ENSDARG00000063627/ENSDARG00000076526/ENSDARG00000090386/ENSDARG00000104227/ENSDARG00000104353	10
CC	GO:0030687	preribosome, large subunit precursor	7.57E-07	1.17E-05	1.01E-05	ENSDARG00000007708/ENSDARG00000001754/ENSDARG00000013478/ENSDARG00000020232/ENSDARG00000059075/ENSDARG00000063627/ENSDARG00000103337	7
CC	GO:0062023	collagen-containing extracellular matrix	1.47E-05	0.00021075	0.000182109	ENSDARG00000012593/ENSDARG00000045524/ENSDARG00000037517/ENSDARG00000012405/ENSDARG00000015472/ENSDARG00000020007/ENSDARG00000035809/ENSDARG00000074908/ENSDARG00000075468/ENSDARG00000078322	10
CC	GO:0098644	complex of collagen trimers	2.19E-05	0.000294025	0.000254067	ENSDARG00000012593/ENSDARG00000012405/ENSDARG00000020007/ENSDARG00000035809	4
CC	GO:0044420	extracellular matrix component	3.32E-05	0.000417257	0.000360552	ENSDARG00000012593/ENSDARG00000045524/ENSDARG00000012405/ENSDARG00000020007/ENSDARG00000035809	5
CC	GO:0031012	extracellular matrix	5.63E-05	0.000666253	0.00057571	ENSDARG00000012593/ENSDARG00000040815/ENSDARG00000045524/ENSDARG00000037517/ENSDARG00000002732/ENSDARG00000012405/ENSDARG00000015472/ENSDARG00000020007/ENSDARG00000023062/ENSDARG00000035809/ENSDARG00000074908/ENSDARG00000075468/ENSDARG00000078322/ENSDARG00000100795/ENSDARG00000104267	15
CC	GO:0032040	small-subunit processome	0.00011343	0.001266633	0.001094498	ENSDARG00000042566/ENSDARG00000053912/ENSDARG00000012820/ENSDARG00000023299/ENSDARG00000045372/ENSDARG00000104353	6
CC	GO:0005852	eukaryotic translation initiation factor 3 complex	0.000224468	0.002374636	0.002051924	ENSDARG00000013931/ENSDARG00000016889/ENSDARG00000017445/ENSDARG00000101082	4
CC	GO:0016282	eukaryotic 43S preinitiation complex	0.00028442	0.002722303	0.002352343	ENSDARG00000013931/ENSDARG00000016889/ENSDARG00000017445/ENSDARG00000101082	4
CC	GO:0033290	eukaryotic 48S preinitiation complex	0.00028442	0.002722303	0.002352343	ENSDARG00000013931/ENSDARG00000016889/ENSDARG00000017445/ENSDARG00000101082	4
CC	GO:0070993	translation preinitiation complex	0.000437386	0.003996117	0.003453047	ENSDARG00000013931/ENSDARG00000016889/ENSDARG00000017445/ENSDARG00000101082	4
CC	GO:0005925	focal adhesion	0.004283515	0.037070698	0.032032811	ENSDARG00000059906/ENSDARG00000021987/ENSDARG00000028507/ENSDARG00000062590/ENSDARG00000100729	5
CC	GO:0005924	cell-substrate adherens junction	0.004610783	0.037070698	0.032032811	ENSDARG00000059906/ENSDARG00000021987/ENSDARG00000028507/ENSDARG00000062590/ENSDARG00000100729	5
CC	GO:0030055	cell-substrate junction	0.004610783	0.037070698	0.032032811	ENSDARG00000059906/ENSDARG00000021987/ENSDARG00000028507/ENSDARG00000062590/ENSDARG00000100729	5
MF	GO:0003735	structural constituent of ribosome	3.61E-92	1.22E-89	1.15E-89	ENSDARG00000042905/ENSDARG00000034897/ENSDARG00000029533/ENSDARG00000021864/ENSDARG00000088030/ENSDARG00000019181/ENSDARG00000058105/ENSDARG00000014690/ENSDARG00000025581/ENSDARG00000011201/ENSDARG00000077291/ENSDARG00000025073/ENSDARG00000010160/ENSDARG00000036875/ENSDARG00000010516/ENSDARG00000014867/ENSDARG00000043453/ENSDARG00000058451/ENSDARG00000037350/ENSDARG00000053457/ENSDARG00000036629/…	81
MF	GO:0019843	rRNA binding	1.52E-16	2.57E-14	2.43E-14	ENSDARG00000014690/ENSDARG00000014867/ENSDARG00000043453/ENSDARG00000037350/ENSDARG00000053457/ENSDARG00000036629/ENSDARG00000011405/ENSDARG00000036298/ENSDARG00000006691/ENSDARG00000051783/ENSDARG00000020197/ENSDARG00000034291/ENSDARG00000100392/ENSDARG00000015862/ENSDARG00000013351/ENSDARG00000100452	16
MF	GO:0008135	translation factor activity, RNA binding	4.18E-06	0.000430256	0.000406003	ENSDARG00000102291/ENSDARG00000044521/ENSDARG00000020850/ENSDARG00000056119/ENSDARG00000100371/ENSDARG00000017235/ENSDARG00000013931/ENSDARG00000016889/ENSDARG00000017445/ENSDARG00000020232/ENSDARG00000029003/ENSDARG00000101082	12
MF	GO:0003729	mRNA binding	5.09E-06	0.000430256	0.000406003	ENSDARG00000043453/ENSDARG00000036629/ENSDARG00000018334/ENSDARG00000044093/ENSDARG00000030408/ENSDARG00000021806/ENSDARG00000037071/ENSDARG00000074242/ENSDARG00000002131/ENSDARG00000002710/ENSDARG00000010266/ENSDARG00000013351/ENSDARG00000017741/ENSDARG00000021443/ENSDARG00000101323	15
MF	GO:0003746	translation elongation factor activity	3.88E-05	0.002620861	0.002473127	ENSDARG00000102291/ENSDARG00000044521/ENSDARG00000020850/ENSDARG00000056119/ENSDARG00000100371/ENSDARG00000017235	6
MF	GO:0030515	snoRNA binding	0.000314899	0.01773931	0.016739367	ENSDARG00000012820/ENSDARG00000076526/ENSDARG00000104227/ENSDARG00000104353	4
MF	GO:0005200	structural constituent of cytoskeleton	0.000549027	0.024134068	0.022773661	ENSDARG00000021987/ENSDARG00000031164/ENSDARG00000062590/ENSDARG00000070155/ENSDARG00000100729	5
MF	GO:0003743	translation initiation factor activity	0.000571221	0.024134068	0.022773661	ENSDARG00000017235/ENSDARG00000013931/ENSDARG00000016889/ENSDARG00000017445/ENSDARG00000020232/ENSDARG00000029003/ENSDARG00000101082	7
MF	GO:0070181	small ribosomal subunit rRNA binding	0.00084065	0.03157106	0.029791439	ENSDARG00000036629/ENSDARG00000036298/ENSDARG00000013351	3
