# Supplementary material for: Cell-type-specific responses to the microbiota across all tissues of the larval zebrafish
Source: Cell Rep. Author manuscript; Available in PMC 2023 Oct 23. (PMC10423310; doi:10.1016/j.celrep.2023.112095)
Supplement: MMC15 [file NIHMS1880944-supplement-MMC15.zip › DataS9/Figure5_PanelD_subClu6versus4and5/subClu6v4and5.tsv]

	gene	gene_NAME	p_val_adj	p_val	avg_logFC	pct.1	pct.2
1	ENSDARG00000042905	rpl10a	2.95E-12	1.34E-16	1.074400738	1	0.98
2	ENSDARG00000034897	rps10	5.57E-12	2.53E-16	0.891950816	1	0.99
3	ENSDARG00000028618	krt18b	6.01E-12	2.73E-16	2.092241473	0.676	0.04
4	ENSDARG00000092807	si:dkey-151g10.6	6.32E-12	2.87E-16	0.935288958	1	1
5	ENSDARG00000029533	rpl18	1.00E-11	4.55E-16	0.793935871	1	1
6	ENSDARG00000021864	rplp1	1.09E-11	4.94E-16	1.030521907	1	1
7	ENSDARG00000019230	rpl7a	1.34E-11	6.09E-16	0.983993479	1	1
8	ENSDARG00000041619	rack1	1.55E-11	7.04E-16	0.917304517	1	1
9	ENSDARG00000088030	rpl35a	1.59E-11	7.19E-16	0.798948513	1	1
10	ENSDARG00000019181	rpsa	2.03E-11	9.22E-16	0.972657249	1	1
11	ENSDARG00000058105	rpl36a	2.21E-11	1.00E-15	0.88526327	1	0.99
12	ENSDARG00000014690	rps4x	2.60E-11	1.18E-15	0.922588067	1	1
13	ENSDARG00000025581	rpl10	2.60E-11	1.18E-15	0.808197599	1	1
14	ENSDARG00000011201	rplp2l	2.71E-11	1.23E-15	1.352082607	1	0.96
15	ENSDARG00000077291	rps2	2.83E-11	1.28E-15	0.818263775	1	1
16	ENSDARG00000025073	rpl18a	3.93E-11	1.78E-15	0.705946078	1	1
17	ENSDARG00000010160	rps15a	4.09E-11	1.85E-15	0.795723566	1	1
18	ENSDARG00000036875	rps12	4.09E-11	1.85E-15	0.991371719	1	1
19	ENSDARG00000010516	rpl21	4.26E-11	1.93E-15	0.784918504	1	0.99
20	ENSDARG00000014867	rpl8	4.44E-11	2.01E-15	0.775609452	1	1
21	ENSDARG00000043453	rps5	4.92E-11	2.23E-15	0.894624862	1	1
22	ENSDARG00000058451	rpl6	5.44E-11	2.47E-15	0.914758775	1	1
23	ENSDARG00000037350	rpl9	5.91E-11	2.68E-15	0.971633257	1	0.99
24	ENSDARG00000102291	eef1da	7.37E-11	3.34E-15	1.884542137	0.941	0.485
25	ENSDARG00000053457	rpl23	7.85E-11	3.56E-15	0.976100102	1	1
26	ENSDARG00000036629	rps14	8.17E-11	3.70E-15	0.977744449	1	1
27	ENSDARG00000019778	rps6	8.86E-11	4.02E-15	0.920932799	1	1
28	ENSDARG00000032725	rps27a	1.13E-10	5.12E-15	0.849798497	1	0.99
29	ENSDARG00000015128	rpl27	1.18E-10	5.33E-15	0.790148033	1	0.99
30	ENSDARG00000035860	rps28	1.32E-10	6.01E-15	1.052296893	1	0.96
31	ENSDARG00000018334	rpl35	1.33E-10	6.01E-15	0.816137467	1	1
32	ENSDARG00000053058	rps11	1.69E-10	7.65E-15	0.786361422	1	0.99
33	ENSDARG00000070849	rps15	1.83E-10	8.28E-15	0.800527694	1	1
34	ENSDARG00000011405	rps9	2.23E-10	1.01E-14	0.989596941	1	1
35	ENSDARG00000013307	rpl19	2.32E-10	1.05E-14	0.669520087	1	1
36	ENSDARG00000035871	rpl30	2.32E-10	1.05E-14	0.837364509	1	1
37	ENSDARG00000099380	rpl13	4.55E-10	2.06E-14	1.02720794	1	0.99
38	ENSDARG00000039347	rps24	4.93E-10	2.23E-14	0.962253797	1	1
39	ENSDARG00000009285	rpl15	5.02E-10	2.28E-14	0.929970528	0.971	0.99
40	ENSDARG00000036298	rps13	5.54E-10	2.51E-14	0.859231667	1	0.99
41	ENSDARG00000057556	rpl17	7.01E-10	3.18E-14	0.895374047	1	1
42	ENSDARG00000046157	RPS17	7.29E-10	3.31E-14	0.839684491	1	0.98
43	ENSDARG00000003599	rpl3	2.61E-09	1.18E-13	1.040260383	1	0.99
44	ENSDARG00000099022	faua	2.72E-09	1.23E-13	0.71866728	1	0.99
45	ENSDARG00000035692	rps3a	3.05E-09	1.38E-13	0.87051947	1	0.99
46	ENSDARG00000055996	rps8a	3.29E-09	1.49E-13	0.92862096	0.971	0.98
47	ENSDARG00000019353	sparc	4.11E-09	1.86E-13	1.512477673	0.765	0.149
48	ENSDARG00000041182	rpl4	4.13E-09	1.87E-13	0.843697759	1	0.96
49	ENSDARG00000042566	rps7	4.54E-09	2.06E-13	0.802617585	1	1
50	ENSDARG00000033234	stmn2a	4.55E-09	2.06E-13	-1.697298774	0.324	0.931
51	ENSDARG00000006316	rpl23a	4.81E-09	2.18E-13	0.917901315	1	0.98
52	ENSDARG00000044521	eef1b2	5.46E-09	2.47E-13	0.952873152	1	0.871
53	ENSDARG00000009553	gng3	9.08E-09	4.12E-13	-1.738872122	0.471	0.96
54	ENSDARG00000030602	rps19	9.82E-09	4.45E-13	0.655770823	1	1
55	ENSDARG00000077777	tmsb4x	1.30E-08	5.89E-13	-0.911817076	1	1
56	ENSDARG00000029500	rpl34	1.78E-08	8.07E-13	0.730039336	1	0.99
57	ENSDARG00000044093	rpl13a	1.85E-08	8.37E-13	0.746260966	1	0.98
58	ENSDARG00000006691	rpl12	2.10E-08	9.53E-13	0.770506407	1	0.99
59	ENSDARG00000051783	rplp0	2.48E-08	1.12E-12	0.637942285	1	1
60	ENSDARG00000005513	naca	2.77E-08	1.26E-12	0.695515452	1	1
61	ENSDARG00000007406	phox2a	3.16E-08	1.43E-12	-1.587724512	0.441	0.941
62	ENSDARG00000025850	rps21	3.45E-08	1.56E-12	0.703941784	1	0.98
63	ENSDARG00000022650	cyp2ad3	3.93E-08	1.78E-12	1.253404349	0.5	0.02
64	ENSDARG00000020197	rpl5a	4.17E-08	1.89E-12	0.846120811	1	0.861
65	ENSDARG00000045487	rps16	4.29E-08	1.95E-12	0.659321346	1	0.99
66	ENSDARG00000054818	rpl32	4.45E-08	2.02E-12	0.788214958	1	0.98
67	ENSDARG00000036316	rpl39	4.45E-08	2.02E-12	0.756136187	1	1
68	ENSDARG00000070437	rpl22	5.15E-08	2.33E-12	0.71346492	1	0.98
69	ENSDARG00000104458	rnasekb	5.44E-08	2.47E-12	-1.142648789	0.647	1
70	ENSDARG00000030694	atp6v1e1b	5.86E-08	2.66E-12	-1.22695277	0.412	0.97
71	ENSDARG00000034291	rpl37	5.95E-08	2.70E-12	0.804944199	1	0.99
72	ENSDARG00000103433	rpl14	6.63E-08	3.00E-12	0.759461689	1	0.97
73	ENSDARG00000099104	rpl24	8.53E-08	3.87E-12	0.670089825	1	1
74	ENSDARG00000007320	rpl7	9.50E-08	4.31E-12	0.715062292	1	1
75	ENSDARG00000100392	rps18	1.18E-07	5.34E-12	0.638323719	1	1
76	ENSDARG00000041811	rps25	1.18E-07	5.34E-12	0.774811416	1	1
77	ENSDARG00000103007	rps3	1.31E-07	5.94E-12	0.706222487	1	0.98
78	ENSDARG00000092033	si:dkey-239h2.3	1.58E-07	7.16E-12	1.724433615	0.706	0.158
79	ENSDARG00000005791	rpl28	1.74E-07	7.89E-12	0.738051738	1	0.99
80	ENSDARG00000021113	ptmaa	2.00E-07	9.08E-12	-1.143680021	0.912	1
81	ENSDARG00000015862	rpl5b	2.65E-07	1.20E-11	0.91401575	1	0.941
82	ENSDARG00000092693	tpt1	3.90E-07	1.77E-11	0.567650003	1	0.97
83	ENSDARG00000016301	zgc:65894	4.18E-07	1.89E-11	-1.528485897	0.382	0.901
84	ENSDARG00000056877	vamp2	6.44E-07	2.92E-11	-1.33527089	0.353	0.881
85	ENSDARG00000078659	tmem176	9.23E-07	4.19E-11	1.390542876	0.647	0.109
86	ENSDARG00000027200	gabarapl2	1.43E-06	6.50E-11	-1.232854093	0.471	0.931
87	ENSDARG00000093549	selenop	1.55E-06	7.02E-11	1.23627579	0.529	0.05
88	ENSDARG00000043509	rpl11	1.82E-06	8.25E-11	0.692178007	1	1
89	ENSDARG00000087697	lpl	1.86E-06	8.42E-11	1.791145147	0.471	0.03
90	ENSDARG00000008363	mcl1b	1.90E-06	8.59E-11	1.412694588	0.647	0.109
91	ENSDARG00000090872	si:dkey-276j7.1	2.71E-06	1.23E-10	-1.215690093	0.353	0.881
92	ENSDARG00000041232	rps29	2.72E-06	1.23E-10	0.714867184	1	0.99
93	ENSDARG00000021143	rtn1b	3.32E-06	1.50E-10	-1.218253552	0.5	0.931
94	ENSDARG00000014420	elavl3	3.37E-06	1.53E-10	-1.10098647	0.618	0.97
95	ENSDARG00000013613	anxa13l	3.99E-06	1.81E-10	-1.795151565	0.294	0.842
96	ENSDARG00000105223	pmp22a	4.64E-06	2.10E-10	1.4710825	0.706	0.208
97	ENSDARG00000071403	oaz1a	6.11E-06	2.77E-10	-1.019619482	0.676	0.95
98	ENSDARG00000069432	plscr3b	6.43E-06	2.92E-10	-1.23993858	0.5	0.901
99	ENSDARG00000006497	rtn1a	8.34E-06	3.78E-10	-1.191735079	0.588	0.941
100	ENSDARG00000100588	rpl36	9.20E-06	4.17E-10	0.579228192	1	0.99
101	ENSDARG00000039914	gapdhs	9.65E-06	4.37E-10	-1.106644148	0.618	0.97
102	ENSDARG00000015575	cyp3c1	1.11E-05	5.04E-10	0.746203595	0.353	0
103	ENSDARG00000022684	fkbp1aa	1.18E-05	5.34E-10	-0.905066319	0.735	0.98
104	ENSDARG00000030408	rps26l	1.23E-05	5.58E-10	0.768658989	0.971	0.99
105	ENSDARG00000101967	sult4a1	1.30E-05	5.91E-10	-1.243414912	0.294	0.832
106	ENSDARG00000028306	prph	1.43E-05	6.49E-10	-1.838747611	0.235	0.822
107	ENSDARG00000056725	hmgb3a	1.45E-05	6.56E-10	-1.085485635	0.618	0.95
108	ENSDARG00000034187	calm1b	1.51E-05	6.83E-10	-1.586027021	0.412	0.901
109	ENSDARG00000041607	eif4ebp3l	1.57E-05	7.14E-10	1.388837026	0.735	0.228
110	ENSDARG00000003151	skp1	2.45E-05	1.11E-09	-0.924948713	0.647	0.941
111	ENSDARG00000019702	aldocb	2.58E-05	1.17E-09	-1.261837899	0.471	0.931
112	ENSDARG00000077717	rpl29	2.68E-05	1.21E-09	0.687262808	1	0.861
113	ENSDARG00000023298	rps27.1	2.91E-05	1.32E-09	0.516412501	1	1
114	ENSDARG00000042953	cyp2n13	3.10E-05	1.41E-09	0.856125052	0.412	0.02
115	ENSDARG00000077785	atf5b	3.13E-05	1.42E-09	0.94869828	0.441	0.03
116	ENSDARG00000009106	serinc1	3.32E-05	1.50E-09	-1.023577559	0.5	0.931
117	ENSDARG00000103994	ppiab	3.51E-05	1.59E-09	-0.777569115	0.912	1
118	ENSDARG00000015050	calm2b	3.55E-05	1.61E-09	-1.310977842	0.853	0.96
119	ENSDARG00000021124	cfl1	3.62E-05	1.64E-09	-0.914737794	0.853	0.98
120	ENSDARG00000059057	atpv0e2	3.76E-05	1.71E-09	-0.987329686	0.5	0.931
121	ENSDARG00000053684	aldob	3.86E-05	1.75E-09	1.164285814	0.971	0.673
122	ENSDARG00000062326	hmgn7	3.94E-05	1.79E-09	-0.878535442	0.765	0.97
123	ENSDARG00000020850	eef1a1l1	3.98E-05	1.81E-09	0.531623018	1	1
124	ENSDARG00000057913	syt11a	4.20E-05	1.91E-09	-1.207145257	0.529	0.881
125	ENSDARG00000005172	dynll2b	4.36E-05	1.98E-09	-1.267821963	0.265	0.802
126	ENSDARG00000071026	mllt11	5.61E-05	2.54E-09	-1.418753842	0.324	0.792
127	ENSDARG00000040439	rsl24d1	5.96E-05	2.70E-09	0.614432612	0.971	0.941
128	ENSDARG00000007708	nsa2	6.35E-05	2.88E-09	0.654558128	1	0.98
129	ENSDARG00000012593	col5a1	6.68E-05	3.03E-09	0.607282428	0.324	0
130	ENSDARG00000034588	scn4ab	6.68E-05	3.03E-09	3.032792727	0.324	0
131	ENSDARG00000040815	tsku	6.68E-05	3.03E-09	0.566813026	0.324	0
132	ENSDARG00000104782	oaz1b	6.92E-05	3.14E-09	-1.157640648	0.412	0.851
133	ENSDARG00000021838	rps23	6.97E-05	3.16E-09	0.575187469	1	0.99
134	ENSDARG00000104011	rps17	8.59E-05	3.90E-09	0.937044202	0.941	0.743
135	ENSDARG00000021366	fbp1a	0.000118774	5.38E-09	0.863378913	0.441	0.04
136	ENSDARG00000077467	sox10	0.000118974	5.39E-09	1.245767257	0.382	0.02
137	ENSDARG00000031343	rab6bb	0.000128281	5.82E-09	-1.516877436	0.353	0.782
138	ENSDARG00000040988	tpi1b	0.000139928	6.34E-09	-1.102494956	0.412	0.861
139	ENSDARG00000055216	tuba1c	0.000142945	6.48E-09	-1.518863794	0.647	0.901
140	ENSDARG00000058454	dynll1	0.000143674	6.51E-09	-0.966867311	0.706	0.99
141	ENSDARG00000080010	adh5	0.000158492	7.19E-09	0.966330371	0.735	0.238
142	ENSDARG00000101794	rpl26	0.00015941	7.23E-09	0.87396356	0.941	0.663
143	ENSDARG00000100742	reep5	0.000162903	7.39E-09	-0.902946089	0.618	0.921
144	ENSDARG00000099175	hmgb1a	0.000162958	7.39E-09	-1.035675366	0.647	0.95
145	ENSDARG00000023174	fez1	0.000171996	7.80E-09	-1.333442266	0.412	0.842
146	ENSDARG00000042539	ywhaqa	0.000224899	1.02E-08	-1.102722365	0.353	0.792
147	ENSDARG00000008735	atp6ap2	0.000283653	1.29E-08	-1.025395184	0.382	0.842
148	ENSDARG00000056119	eef1g	0.00028835	1.31E-08	0.671202165	1	0.941
149	ENSDARG00000058358	krt8	0.000290967	1.32E-08	1.727431241	0.765	0.376
150	ENSDARG00000056831	gng2	0.000297645	1.35E-08	-1.192671482	0.206	0.752
151	ENSDARG00000015551	fth1a	0.000349959	1.59E-08	-0.666549624	0.941	1
152	ENSDARG00000045639	elavl4	0.000378768	1.72E-08	-1.083083893	0.647	0.941
153	ENSDARG00000115271	RPL37A	0.000393723	1.78E-08	0.437397748	1	0.99
154	ENSDARG00000101127	map1lc3b	0.000474969	2.15E-08	-1.022794437	0.588	0.901
155	ENSDARG00000067984	gas1b	0.000501158	2.27E-08	1.313532472	0.353	0.02
156	ENSDARG00000002790	ap2m1a	0.000525657	2.38E-08	-1.026659426	0.471	0.832
157	ENSDARG00000040503	sb:cb81	0.000527333	2.39E-08	1.456367992	0.324	0.01
158	ENSDARG00000020609	snap25a	0.000555774	2.52E-08	-1.169350494	0.471	0.95
159	ENSDARG00000035557	gabarapa	0.000623174	2.83E-08	-0.921862765	0.471	0.842
160	ENSDARG00000021806	zfp36l2	0.00062924	2.85E-08	0.715584779	0.324	0.01
161	ENSDARG00000020031	cldn11a	0.000696683	3.16E-08	1.106976423	0.353	0.02
162	ENSDARG00000063626	ddx21	0.000701447	3.18E-08	1.113856676	0.824	0.416
163	ENSDARG00000020261	rab2a	0.000849624	3.85E-08	-0.83812361	0.559	0.941
164	ENSDARG00000023323	ywhaqb	0.000969694	4.40E-08	-0.891587912	0.588	0.891
165	ENSDARG00000068214	ccni	0.000989692	4.49E-08	-0.752341489	0.735	0.99
166	ENSDARG00000016484	dkc1	0.000994753	4.51E-08	0.763044299	0.412	0.04
167	ENSDARG00000051875	islr2	0.001191018	5.40E-08	-1.341083713	0.265	0.812
168	ENSDARG00000097478	qkia	0.001423765	6.45E-08	1.355544807	0.618	0.158
169	ENSDARG00000021582	dynlrb1	0.001535972	6.96E-08	-0.982772079	0.294	0.782
170	ENSDARG00000014329	npm1a	0.001680769	7.62E-08	0.84967636	0.529	0.099
171	ENSDARG00000006370	atp6v1h	0.001773613	8.04E-08	-0.994179912	0.147	0.703
172	ENSDARG00000007818	palm1b	0.002169259	9.83E-08	-1.037315781	0.353	0.802
173	ENSDARG00000013087	ndrg3a	0.002597175	1.18E-07	-1.084213851	0.5	0.851
174	ENSDARG00000069090	atp6v0d1	0.002637452	1.20E-07	-0.946398769	0.206	0.723
175	ENSDARG00000074057	calm3b	0.003043419	1.38E-07	-0.836053882	0.618	0.911
176	ENSDARG00000036577	atp6v0cb	0.003110911	1.41E-07	-0.858764805	0.471	0.97
177	ENSDARG00000102975	nsg2	0.003231565	1.47E-07	-1.18087331	0.353	0.832
178	ENSDARG00000045359	elocb	0.003274004	1.48E-07	-0.921821855	0.353	0.752
179	ENSDARG00000071658	ywhag2	0.00390797	1.77E-07	-1.152453658	0.412	0.832
180	ENSDARG00000041435	uba52	0.005077951	2.30E-07	0.565120046	1	0.941
181	ENSDARG00000013979	ndfip1	0.005170619	2.34E-07	-0.959294759	0.382	0.802
182	ENSDARG00000058117	snap25b	0.005856372	2.65E-07	-1.420522052	0.382	0.752
183	ENSDARG00000100371	eef2b	0.005867887	2.66E-07	0.627267414	0.971	0.911
184	ENSDARG00000036505	syt4	0.00617437	2.80E-07	-1.191897605	0.147	0.673
185	ENSDARG00000104431	slc1a3a	0.006388736	2.90E-07	0.808189358	0.324	0.02
186	ENSDARG00000055874	cpe	0.006987107	3.17E-07	-1.1293339	0.412	0.792
187	ENSDARG00000044573	cdc42	0.007350836	3.33E-07	-0.757948309	0.618	0.891
188	ENSDARG00000057882	arpc3	0.007748902	3.51E-07	-0.871577124	0.529	0.832
189	ENSDARG00000017235	eif5a	0.008995196	4.08E-07	0.540269013	0.941	0.911
190	ENSDARG00000058005	hgd	0.009803002	4.44E-07	1.262909627	0.471	0.099
191	ENSDARG00000035577	cds2	0.010090384	4.57E-07	-0.983725503	0.088	0.614
192	ENSDARG00000094836	si:ch211-195b15.8	0.011591049	5.25E-07	-1.41592129	0.206	0.683
193	ENSDARG00000089877	si:dkeyp-75h12.5	0.011640576	5.28E-07	-0.817387046	0.5	0.911
194	ENSDARG00000033655	stmn1b	0.011930164	5.41E-07	-1.112102015	0.618	0.931
195	ENSDARG00000069774	flot2b	0.012033839	5.46E-07	-1.130265336	0.147	0.644
196	ENSDARG00000030614	syt1a	0.012079078	5.48E-07	-1.401627338	0.265	0.713
197	ENSDARG00000022456	eno1a	0.012193935	5.53E-07	-0.958442586	0.618	0.891
198	ENSDARG00000044588	emp2	0.012764897	5.79E-07	0.470517241	0.235	0
199	ENSDARG00000071095	abi3bpb	0.012764897	5.79E-07	0.954046546	0.235	0
200	ENSDARG00000014287	eno2	0.013640334	6.18E-07	-1.24661396	0.265	0.733
201	ENSDARG00000053858	crip1	0.01413172	6.41E-07	1.679770536	0.412	0.069
202	ENSDARG00000092970	tmsb2	0.01447411	6.56E-07	-1.175538872	0.324	0.733
203	ENSDARG00000020798	necap1	0.014669227	6.65E-07	-0.940437784	0.353	0.723
204	ENSDARG00000003705	prnprs3	0.014789486	6.70E-07	-1.013930948	0.265	0.733
205	ENSDARG00000001889	tuba1a	0.014827197	6.72E-07	-1.57223602	0.412	0.792
206	ENSDARG00000038030	rbx1	0.015218665	6.90E-07	-0.769713711	0.441	0.832
207	ENSDARG00000098591	tubb2b	0.015804953	7.17E-07	-1.122659515	0.588	0.842
208	ENSDARG00000043796	ms4a17a.7	0.018257878	8.28E-07	1.034152422	0.265	0.01
209	ENSDARG00000097322	si:dkey-81l17.6	0.018786251	8.52E-07	-0.957781238	0.206	0.653
210	ENSDARG00000102632	ubc	0.019638981	8.90E-07	-0.603056744	0.882	1
211	ENSDARG00000037071	rps26	0.01964559	8.91E-07	0.523500464	1	0.99
212	ENSDARG00000043257	ckbb	0.021386049	9.70E-07	-1.096388767	0.647	0.881
213	ENSDARG00000075536	cpne1	0.021430411	9.72E-07	-0.900232265	0.176	0.673
214	ENSDARG00000026871	uchl1	0.022025616	9.99E-07	-1.205085875	0.265	0.693
215	ENSDARG00000020761	arrdc2	0.024696623	1.12E-06	0.93872698	0.5	0.119
216	ENSDARG00000060004	fzd7a	0.025601268	1.16E-06	0.735519761	0.294	0.02
217	ENSDARG00000039034	marcksl1a	0.026437285	1.20E-06	0.976526991	0.618	0.218
218	ENSDARG00000039150	lgmn	0.027176015	1.23E-06	-0.974147565	0.147	0.624
219	ENSDARG00000099203	atp1b2a	0.027346051	1.24E-06	-1.027478176	0.294	0.733
220	ENSDARG00000054578	arl6ip1	0.027757974	1.26E-06	-0.705606502	0.647	0.921
221	ENSDARG00000054442	cbx1b	0.028848824	1.31E-06	-0.971940827	0.294	0.703
222	ENSDARG00000100825	calm3a	0.031196692	1.41E-06	-0.817032913	0.441	0.861
223	ENSDARG00000035338	tppp2	0.032685795	1.48E-06	-1.467374565	0.206	0.673
224	ENSDARG00000013843	sept5a	0.039481573	1.79E-06	-0.912670956	0.059	0.535
225	ENSDARG00000038941	ppp1r1c	0.040619531	1.84E-06	-1.212540572	0.176	0.644
226	ENSDARG00000059906	sdc4	0.040981506	1.86E-06	0.877792429	0.647	0.218
227	ENSDARG00000009212	ppiaa	0.046670619	2.12E-06	0.429498398	1	1
228	ENSDARG00000099499	ndufa4l	0.048892391	2.22E-06	-0.660503949	0.706	0.95
229	ENSDARG00000093058	STMP1	0.049884746	2.26E-06	-0.975281678	0.294	0.703
230	ENSDARG00000100003	glulb	0.052445878	2.38E-06	0.893131684	0.647	0.248
231	ENSDARG00000099312	jpt1b	0.054064452	2.45E-06	-0.949229678	0.5	0.762
232	ENSDARG00000053365	rpl31	0.054208243	2.46E-06	0.459760611	1	1
233	ENSDARG00000101637	ccnd1	0.058159899	2.64E-06	0.892545693	0.412	0.069
234	ENSDARG00000034753	tspan3a	0.060279575	2.73E-06	-0.814121418	0.353	0.752
235	ENSDARG00000055868	rsl1d1	0.065072861	2.95E-06	0.895454707	0.676	0.307
236	ENSDARG00000014313	atp5pf	0.065814069	2.98E-06	-0.807611691	0.471	0.792
237	ENSDARG00000008407	tspan7b	0.066468881	3.01E-06	-0.752597871	0.353	0.861
238	ENSDARG00000099241	ppp2cb	0.068295558	3.10E-06	-0.828462777	0.353	0.723
239	ENSDARG00000020708	mdkb	0.070532241	3.20E-06	-1.250739715	0.529	0.822
240	ENSDARG00000012968	rhoub	0.07078888	3.21E-06	0.35218895	0.206	0
241	ENSDARG00000029443	zgc:92242	0.07078888	3.21E-06	0.501015779	0.206	0
242	ENSDARG00000056438	her9	0.07078888	3.21E-06	0.664922883	0.206	0
243	ENSDARG00000087616	maptb	0.074096693	3.36E-06	-1.221429492	0.176	0.614
244	ENSDARG00000014053	olfm1b	0.075694628	3.43E-06	-1.226876694	0.382	0.772
245	ENSDARG00000001994	stxbp1a	0.080331742	3.64E-06	-0.937758256	0.294	0.713
246	ENSDARG00000100446	si:ch211-286o17.1	0.084027491	3.81E-06	0.642216917	0.353	0.05
247	ENSDARG00000003655	tmem59l	0.086809058	3.94E-06	-0.953786868	0.353	0.782
248	ENSDARG00000018961	gtpbp4	0.08949906	4.06E-06	0.70296169	0.882	0.772
249	ENSDARG00000086842	dap1b	0.109734892	4.97E-06	-0.624575341	0.794	0.96
250	ENSDARG00000008494	myl6	0.110454807	5.01E-06	-0.835251144	0.265	0.703
251	ENSDARG00000103740	fundc2	0.112077429	5.08E-06	-0.84236817	0.294	0.653
252	ENSDARG00000006413	rpl38	0.121537442	5.51E-06	0.555056638	0.971	0.98
253	ENSDARG00000045316	map7d2b	0.122813949	5.57E-06	-0.891275065	0.206	0.634
254	ENSDARG00000062129	mxra8b	0.136933105	6.21E-06	0.562255624	0.235	0.01
255	ENSDARG00000104945	sncb	0.14042657	6.37E-06	-0.93419579	0.353	0.752
256	ENSDARG00000068436	h3f3b.1	0.147058369	6.67E-06	-0.69502751	0.647	0.941
257	ENSDARG00000040684	plcd4b	0.157960227	7.16E-06	-1.125008021	0.029	0.455
258	ENSDARG00000099039	pcbp2	0.167525716	7.59E-06	-0.755098635	0.5	0.832
259	ENSDARG00000074335	boc	0.171346447	7.77E-06	0.564568954	0.294	0.03
260	ENSDARG00000099744	gap43	0.175486554	7.96E-06	-1.711318116	0.294	0.634
261	ENSDARG00000053912	fbl	0.17664285	8.01E-06	0.847179196	0.529	0.178
262	ENSDARG00000039872	lamtor2	0.178627269	8.10E-06	-0.830938939	0.206	0.584
263	ENSDARG00000022315	atp6v1g1	0.17870406	8.10E-06	-0.785864062	0.441	0.772
264	ENSDARG00000004472	atat1	0.18626748	8.44E-06	-0.954429655	0.059	0.485
265	ENSDARG00000008808	eml2	0.202583871	9.18E-06	-1.392000326	0.147	0.545
266	ENSDARG00000031720	clstn1	0.213268896	9.67E-06	-0.846812776	0.176	0.594
267	ENSDARG00000033609	map1lc3a	0.214909287	9.74E-06	-0.793082274	0.471	0.812
268	ENSDARG00000054916	eif4ebp3	0.226602256	1.03E-05	0.98861579	0.618	0.257
269	ENSDARG00000010244	rpl22l1	0.23245776	1.05E-05	0.794628204	0.794	0.634
270	ENSDARG00000089109	bcl2b	0.235780382	1.07E-05	-0.855030169	0.206	0.634
271	ENSDARG00000027199	smad1	0.243875189	1.11E-05	-0.953369861	0.059	0.485
272	ENSDARG00000026068	trappc5	0.24482198	1.11E-05	-0.894864946	0.176	0.564
273	ENSDARG00000070083	atp5f1b	0.257824285	1.17E-05	-0.615893213	0.765	0.97
274	ENSDARG00000019332	ndufb4	0.258761244	1.17E-05	-0.779308386	0.412	0.772
275	ENSDARG00000059054	pdk2b	0.259913104	1.18E-05	0.640513572	0.471	0.119
276	ENSDARG00000104413	rogdi	0.270015728	1.22E-05	-0.711885701	0.176	0.644
277	ENSDARG00000070435	vapb	0.275550864	1.25E-05	-0.795519257	0.265	0.673
278	ENSDARG00000039576	fstl1b	0.287118589	1.30E-05	0.558975424	0.382	0.069
279	ENSDARG00000036584	st8sia5	0.290638673	1.32E-05	-0.969436739	0.235	0.624
280	ENSDARG00000074242	serbp1a	0.29087195	1.32E-05	0.486524387	0.941	0.96
281	ENSDARG00000103937	ndrg4	0.303381735	1.38E-05	-0.90573419	0.029	0.446
282	ENSDARG00000099148	bzw1b	0.307555842	1.39E-05	0.780082645	0.5	0.139
283	ENSDARG00000043154	ucp2	0.323914389	1.47E-05	0.901844268	0.824	0.455
284	ENSDARG00000005926	ak2	0.332768103	1.51E-05	0.806028157	0.676	0.297
285	ENSDARG00000040666	nifk	0.337410396	1.53E-05	0.535364927	0.441	0.099
286	ENSDARG00000045877	ube2nb	0.343507048	1.56E-05	-0.946447385	0.265	0.634
287	ENSDARG00000007867	dazap2	0.373107854	1.69E-05	-0.946087965	0.118	0.525
288	ENSDARG00000077383	anxa11a	0.373479209	1.69E-05	0.472024683	0.441	0.099
289	ENSDARG00000002952	smo	0.386567546	1.75E-05	0.475408966	0.176	0
290	ENSDARG00000012071	angptl1a	0.386567546	1.75E-05	0.636566424	0.176	0
291	ENSDARG00000030402	twist1a	0.386567546	1.75E-05	0.719579213	0.176	0
292	ENSDARG00000033971	prrx1a	0.386567546	1.75E-05	0.454665284	0.176	0
293	ENSDARG00000039273	fbln5	0.386567546	1.75E-05	0.32391466	0.176	0
294	ENSDARG00000045524	lamb1b	0.386567546	1.75E-05	0.368623769	0.176	0
295	ENSDARG00000052139	notch3	0.386567546	1.75E-05	0.806945528	0.176	0
296	ENSDARG00000056233	zgc:110591	0.386567546	1.75E-05	0.434210263	0.176	0
297	ENSDARG00000056995	snai1a	0.386567546	1.75E-05	0.379892486	0.176	0
298	ENSDARG00000061328	cdon	0.386567546	1.75E-05	0.371777256	0.176	0
299	ENSDARG00000059367	mfap2	0.391590943	1.78E-05	0.599506031	0.382	0.079
300	ENSDARG00000061918	cplx2	0.402680606	1.83E-05	-1.063848534	0.118	0.525
301	ENSDARG00000104279	appa	0.405665859	1.84E-05	-0.699106447	0.441	0.792
302	ENSDARG00000040822	fundc1	0.432097986	1.96E-05	-0.878474584	0.294	0.634
303	ENSDARG00000035859	angptl4	0.455397743	2.06E-05	0.677405113	0.324	0.05
304	ENSDARG00000016754	tbca	0.468974887	2.13E-05	-0.746631137	0.294	0.673
305	ENSDARG00000041689	usf1	0.479595406	2.17E-05	-0.766121728	0.147	0.545
306	ENSDARG00000101914	metrnla	0.5022359	2.28E-05	1.018347738	0.265	0.03
307	ENSDARG00000002344	tubb4b	0.503785464	2.28E-05	-0.661114267	0.971	0.98
308	ENSDARG00000010789	homer3b	0.51651433	2.34E-05	0.512910025	0.294	0.04
309	ENSDARG00000027099	psmc4	0.543754763	2.47E-05	-0.808998246	0.088	0.475
310	ENSDARG00000038574	scg2b	0.55640338	2.52E-05	-1.204151399	0.324	0.713
311	ENSDARG00000021032	foxd3	0.574826808	2.61E-05	1.117407662	0.206	0.01
312	ENSDARG00000102047	mab21l1	0.580832554	2.63E-05	-1.081515736	0.265	0.634
313	ENSDARG00000008639	kifap3a	0.590974792	2.68E-05	-0.762338169	0.176	0.584
314	ENSDARG00000030723	cldn11b	0.607145641	2.75E-05	0.302231145	0.206	0.01
315	ENSDARG00000005651	hrasb	0.607459167	2.75E-05	-0.82967594	0.147	0.554
316	ENSDARG00000103791	nme2b.1	0.644770989	2.92E-05	0.442989513	1	0.99
317	ENSDARG00000046132	dynlt3	0.645320676	2.93E-05	-0.668075423	0.235	0.703
318	ENSDARG00000104436	zgc:153426	0.657493514	2.98E-05	-1.056908565	0.118	0.515
319	ENSDARG00000052082	gabarapb	0.6575279	2.98E-05	-0.44875096	0.794	0.98
320	ENSDARG00000097528	si:dkey-7j14.5	0.674540285	3.06E-05	-0.9189616	0.441	0.772
321	ENSDARG00000087693	atox1	0.692605728	3.14E-05	-1.031231728	0.206	0.584
322	ENSDARG00000013078	ywhaba	0.700305042	3.17E-05	-0.666596504	0.647	0.851
323	ENSDARG00000045014	tuba2	0.701217266	3.18E-05	-0.838263693	0.176	0.604
324	ENSDARG00000076836	gpx4b	0.703036728	3.19E-05	-0.762328911	0.412	0.703
325	ENSDARG00000074869	si:ch1073-291c23.2	0.707629636	3.21E-05	0.854167678	0.676	0.317
326	ENSDARG00000056122	gdi1	0.714507589	3.24E-05	-0.871803235	0.235	0.604
327	ENSDARG00000037517	slc35c2	0.714789329	3.24E-05	0.50979307	0.206	0.01
328	ENSDARG00000103394	kif5ba	0.720747636	3.27E-05	-0.91276148	0.088	0.475
329	ENSDARG00000099510	cnn3a	0.721609394	3.27E-05	0.513570338	0.265	0.03
330	ENSDARG00000013822	anapc16	0.731556982	3.32E-05	-0.779023445	0.176	0.624
331	ENSDARG00000106873	LO018188.1	0.742185303	3.36E-05	0.88875728	0.235	0.02
332	ENSDARG00000013976	anxa13	0.752670222	3.41E-05	-0.803541295	0.353	0.723
333	ENSDARG00000045248	h3f3d	0.769999029	3.49E-05	-0.426097553	1	1
334	ENSDARG00000006242	ptp4a1	0.770362631	3.49E-05	-0.701269922	0.529	0.832
335	ENSDARG00000026801	stau2	0.783011276	3.55E-05	-0.699308948	0.471	0.733
336	ENSDARG00000045618	clta	0.786306752	3.56E-05	-0.754394045	0.382	0.683
337	ENSDARG00000077473	mych	0.792142729	3.59E-05	0.766352114	0.588	0.238
338	ENSDARG00000013655	tpd52l2b	0.794071149	3.60E-05	-0.868841767	0.176	0.574
339	ENSDARG00000056532	serinc2	0.796372571	3.61E-05	0.327229917	0.206	0.01
340	ENSDARG00000099385	CT030188.1	0.796372571	3.61E-05	0.307451878	0.206	0.01
341	ENSDARG00000046022	tmed7	0.800222989	3.63E-05	-0.508439959	0.559	0.792
342	ENSDARG00000102048	slc25a43	0.861664488	3.91E-05	0.663828464	0.765	0.356
343	ENSDARG00000014871	syngr3a	0.910841868	4.13E-05	-0.913461706	0.118	0.485
344	ENSDARG00000101406	rplp2	0.91814531	4.16E-05	0.285488088	1	1
345	ENSDARG00000036456	anxa4	0.926465963	4.20E-05	0.620063941	0.412	0.109
346	ENSDARG00000098368	aplp1	0.943308513	4.28E-05	-0.67560879	0.294	0.693
347	ENSDARG00000068434	h3f3b.1	0.95440697	4.33E-05	-0.692698191	0.588	0.871
348	ENSDARG00000056740	tmeff1b	0.987124764	4.48E-05	-0.916176076	0.382	0.673
349	ENSDARG00000041314	ndufb9	0.999789246	4.53E-05	-0.712849465	0.441	0.762
350	ENSDARG00000000069	dap	1	0.002635496	-0.532023746	0.118	0.386
351	ENSDARG00000000175	hoxb2a	1	0.057669849	-0.440334363	0.147	0.287
352	ENSDARG00000000503	stx1b	1	6.28E-05	-0.740884432	0.5	0.812
353	ENSDARG00000000563	ttn.1	1	0.445426671	-0.263981224	0.088	0.129
354	ENSDARG00000000568	ell	1	0.281817025	-0.250866205	0.118	0.198
355	ENSDARG00000000779	scfd1	1	0.154322453	-0.284924478	0.176	0.287
356	ENSDARG00000000857	mapk14a	1	0.03165898	-0.412192461	0.059	0.218
357	ENSDARG00000000966	ncor2	1	0.046297461	-0.260680569	0	0.109
358	ENSDARG00000001220	mycbp2	1	0.063497467	-0.390450988	0.176	0.337
359	ENSDARG00000001463	tdh2	1	0.001493442	-0.691994359	0	0.248
360	ENSDARG00000001578	echs1	1	0.01049395	-0.447054228	0.147	0.386
361	ENSDARG00000001710	flot1a	1	0.000966924	-0.686045306	0.265	0.574
362	ENSDARG00000001733	gulp1a	1	0.000193092	0.722585541	0.206	0.02
363	ENSDARG00000001754	noc2l	1	0.037579016	0.344160192	0.176	0.059
364	ENSDARG00000001788	atp5po	1	0.008803065	-0.371770319	0.618	0.752
365	ENSDARG00000001829	zgc:112982	1	0.340939157	-0.292696945	0.118	0.168
366	ENSDARG00000001890	stt3b	1	0.05886702	-0.343710843	0.088	0.228
367	ENSDARG00000001950	ak1	1	0.021819477	-0.419765146	0.676	0.762
368	ENSDARG00000002131	celf2	1	0.000829289	0.618668024	0.353	0.119
369	ENSDARG00000002190	chmp2bb	1	0.006444756	-0.542761042	0.265	0.535
370	ENSDARG00000002216	tbx3a	1	0.010572273	-0.79414751	0.118	0.317
371	ENSDARG00000002217	scocb	1	0.000213496	-0.741221202	0.147	0.495
372	ENSDARG00000002230	sypb	1	0.003397181	-0.630133837	0.176	0.446
373	ENSDARG00000002240	psmb6	1	0.032990521	-0.298338915	0.471	0.614
374	ENSDARG00000002300	p2rx2	1	0.024423851	-1.068113608	0.118	0.317
375	ENSDARG00000002362	ubald1a	1	0.022759032	-0.504853348	0.206	0.406
376	ENSDARG00000002369	UBB	1	0.010736872	-0.404255786	0.529	0.723
377	ENSDARG00000002506	zgc:92818	1	0.007853808	-0.482187198	0.029	0.228
378	ENSDARG00000002523	hsdl2	1	0.043679652	-0.405551153	0.206	0.356
379	ENSDARG00000002538	smu1a	1	0.097313029	-0.39009998	0.118	0.228
380	ENSDARG00000002546	rundc3ab	1	0.073080478	-0.359560119	0.059	0.178
381	ENSDARG00000002564	syngr1a	1	0.01435958	-0.370229892	0.118	0.347
382	ENSDARG00000002587	dpysl3	1	0.000184429	-0.749846613	0.176	0.535
383	ENSDARG00000002589	mylpfb	1	0.251474059	0.360065591	0.618	0.515
384	ENSDARG00000002609	rnf145a	1	0.138868438	-0.290858826	0.059	0.158
385	ENSDARG00000002632	anxa11b	1	8.55E-05	-0.699134019	0.412	0.752
386	ENSDARG00000002644	rgs5a	1	0.018629595	0.820423128	0.294	0.119
387	ENSDARG00000002659	mapre1b	1	0.141041229	-0.311215359	0.147	0.267
388	ENSDARG00000002690	rabif	1	0.010187019	-0.400569127	0.029	0.218
389	ENSDARG00000002710	ncl	1	0.043830096	0.29327863	0.824	0.743
390	ENSDARG00000002732	spon2b	1	0.000506671	1.298383195	0.118	0
391	ENSDARG00000002791	atp1a1a.1	1	0.138002904	-0.293607707	0.382	0.505
392	ENSDARG00000002792	arcn1a	1	0.022891665	-0.399035454	0	0.139
393	ENSDARG00000002912	adipor1a	1	0.004236474	-0.523241787	0.088	0.347
394	ENSDARG00000002937	meis1a	1	0.000871694	0.341339113	0.147	0.01
395	ENSDARG00000002949	ppp6c	1	0.005325039	-0.398947604	0.265	0.554
396	ENSDARG00000002970	ss18	1	0.196849714	-0.303542002	0.118	0.208
397	ENSDARG00000003017	ube2al	1	0.003710963	-0.685492609	0.088	0.327
398	ENSDARG00000003081	mybphb	1	0.014427004	0.290520426	0.147	0.03
399	ENSDARG00000003098	kdm5bb	1	0.12863273	-0.289528142	0.147	0.267
400	ENSDARG00000003113	ada	1	0.001994951	-0.908672254	0.029	0.277
401	ENSDARG00000003169	magi1b	1	0.031182496	-0.430973682	0.118	0.307
402	ENSDARG00000003206	chchd6a	1	0.094848432	-0.341105019	0.118	0.238
403	ENSDARG00000003269	clcn3	1	0.022891665	-0.330110892	0	0.139
404	ENSDARG00000003270	dhps	1	0.036646017	-0.285785012	0	0.119
405	ENSDARG00000003281	pik3ip1	1	0.011557775	-0.633932448	0.235	0.475
406	ENSDARG00000003308	emc2	1	0.014479791	-0.472560119	0.353	0.545
407	ENSDARG00000003420	chrna5	1	0.000113712	-1.114559643	0.235	0.604
408	ENSDARG00000003486	ppp1caa	1	0.009924737	-0.503106689	0.324	0.545
409	ENSDARG00000003487	nup93	1	0.006463164	-0.446318323	0.029	0.238
410	ENSDARG00000003495	madd	1	0.090997209	-0.377060683	0.118	0.248
411	ENSDARG00000003512	anks1b	1	0.005070056	-0.441275631	0.118	0.396
412	ENSDARG00000003520	tbc1d14	1	0.028980897	-0.284608517	0	0.129
413	ENSDARG00000003526	psma5	1	0.001230353	-0.637902172	0.147	0.436
414	ENSDARG00000003573	dctn5	1	0.104911166	-0.314860077	0.147	0.267
415	ENSDARG00000003576	klhl32	1	0.247914683	0.293269708	0.118	0.059
416	ENSDARG00000003641	tfg	1	0.032754256	-0.313734619	0.088	0.267
417	ENSDARG00000003693	hars	1	0.048264685	-0.328863416	0.118	0.277
418	ENSDARG00000003695	vdac3	1	0.022544711	-0.330428006	0.676	0.792
419	ENSDARG00000003749	polb	1	0.084220696	-0.334805016	0.059	0.178
420	ENSDARG00000003835	stom	1	0.028177713	-0.603991735	0.147	0.347
421	ENSDARG00000003860	cbx3a	1	0.023362312	-0.432040078	0.324	0.515
422	ENSDARG00000003920	setb	1	0.007411794	-0.354168436	0.529	0.693
423	ENSDARG00000003931	cndp2	1	0.157243551	-0.295665734	0.088	0.178
424	ENSDARG00000003961	parp3	1	0.011895097	-0.38592857	0.029	0.218
425	ENSDARG00000003971	isl2a	1	0.002867768	-1.393794555	0.176	0.426
426	ENSDARG00000003974	spoplb	1	0.036646017	-0.266432165	0	0.119
427	ENSDARG00000003998	phyhipla	1	0.101740595	-0.252857937	0.059	0.178
428	ENSDARG00000004023	isl1	1	0.110127024	-0.562399408	0.265	0.376
429	ENSDARG00000004034	arhgdig	1	0.000390006	-1.058590713	0.265	0.604
430	ENSDARG00000004094	acsbg2	1	0.000170867	-0.824091823	0.118	0.446
431	ENSDARG00000004158	tmem63c	1	0.036646017	-0.30184129	0	0.119
432	ENSDARG00000004161	ik	1	0.027177603	-0.398489547	0.235	0.416
433	ENSDARG00000004171	rabac1	1	0.001488107	-0.552466893	0.059	0.347
434	ENSDARG00000004174	cnot1	1	0.063064846	0.305581913	0.147	0.05
435	ENSDARG00000004187	zgc:122979	1	0.086455297	-0.585859409	0.059	0.168
436	ENSDARG00000004189	cbx1a	1	0.131778428	-0.267662393	0.353	0.465
437	ENSDARG00000004325	casp9	1	0.139357489	-0.260136776	0.088	0.198
438	ENSDARG00000004363	lhfpl6	1	0.002639028	0.437373614	0.176	0.03
439	ENSDARG00000004402	elovl6	1	0.013213491	-0.515479681	0.059	0.248
440	ENSDARG00000004415	tcf7l2	1	0.00118508	0.410157499	0.265	0.059
441	ENSDARG00000004427	dpy30	1	0.017671194	-0.414244381	0.235	0.465
442	ENSDARG00000004452	tardbpl	1	0.41811209	-0.266168429	0.324	0.337
443	ENSDARG00000004460	desi2	1	0.179919896	-0.260294619	0.059	0.139
444	ENSDARG00000004517	ppat	1	0.000506671	0.35913813	0.118	0
445	ENSDARG00000004580	nmnat2	1	0.000161825	-0.856859158	0.265	0.574
446	ENSDARG00000004714	tcf12	1	0.000105794	0.587552386	0.471	0.149
447	ENSDARG00000004785	cops2	1	0.106845939	-0.280568928	0.118	0.248
448	ENSDARG00000004830	flot2a	1	0.00013199	-0.7204818	0.441	0.713
449	ENSDARG00000004906	stip1	1	0.013345202	-0.511517258	0.176	0.386
450	ENSDARG00000004939	mtdhb	1	0.007506365	-0.475539845	0.029	0.228
451	ENSDARG00000004948	bccip	1	0.001410431	0.451644692	0.765	0.604
452	ENSDARG00000004956	zmat2	1	0.007320509	-0.406080704	0.324	0.545
453	ENSDARG00000005104	limk2	1	0.043196479	-0.363694117	0.059	0.198
454	ENSDARG00000005186	sp4	1	0.247310934	-0.273060967	0.088	0.158
455	ENSDARG00000005191	ahcy	1	0.011795185	0.438825138	0.382	0.168
456	ENSDARG00000005254	kdelr2a	1	0.022891665	-0.340752877	0	0.139
457	ENSDARG00000005355	larp6a	1	0.01805551	-0.290115725	0	0.149
458	ENSDARG00000005372	camk4	1	0.000834249	-1.02105985	0.176	0.455
459	ENSDARG00000005423	pgam1a	1	0.072701837	-0.475957476	0.147	0.277
460	ENSDARG00000005479	tenm3	1	0.100726644	-0.465797711	0.324	0.475
461	ENSDARG00000005481	nfkbiaa	1	0.003125279	0.542538429	0.294	0.089
462	ENSDARG00000005482	rapgef2	1	0.077525286	-0.313045212	0.029	0.139
463	ENSDARG00000005500	dgcr6	1	0.022828223	-0.354958214	0.029	0.188
464	ENSDARG00000005536	ubr7	1	0.157243551	-0.296659414	0.088	0.178
465	ENSDARG00000005560	ywhah	1	0.000259301	-0.709011562	0.412	0.673
466	ENSDARG00000005576	mphosph8	1	0.00064748	-0.662083634	0.206	0.535
467	ENSDARG00000005625	maco1a	1	0.215639078	-0.252909443	0.118	0.208
468	ENSDARG00000005675	sec61a1l	1	0.071483797	-0.289532868	0.029	0.139
469	ENSDARG00000005772	tsr2	1	0.007926831	0.306044671	0.353	0.139
470	ENSDARG00000005840	got2b	1	0.186983038	-0.278578941	0.324	0.426
471	ENSDARG00000005842	cd9a	1	0.074211051	-0.414236466	0.235	0.376
472	ENSDARG00000005891	cyb5r3	1	0.056728043	-0.296166565	0.088	0.257
473	ENSDARG00000005924	serpina10a	1	0.011916705	-0.316855165	0.471	0.713
474	ENSDARG00000005927	tbc1d17	1	0.232744878	-0.25348719	0.118	0.208
475	ENSDARG00000005945	sart1	1	0.072701837	-0.349065625	0.147	0.277
476	ENSDARG00000005980	sfswap	1	0.037470072	-0.391475751	0.029	0.168
477	ENSDARG00000006025	tp53i11b	1	0.012560249	0.349831306	0.147	0.03
478	ENSDARG00000006120	tbx2b	1	0.069454935	-0.256188756	0.235	0.396
479	ENSDARG00000006124	kdm5c	1	0.067752252	-0.356157515	0.118	0.267
480	ENSDARG00000006215	akr1b1	1	0.002920796	-0.678005191	0.118	0.406
481	ENSDARG00000006219	gnl3	1	0.000167637	0.358329325	0.265	0.04
482	ENSDARG00000006235	brms1la	1	0.019079668	-0.420791188	0.265	0.465
483	ENSDARG00000006260	tuba8l4	1	0.009391731	-0.373159848	0.647	0.802
484	ENSDARG00000006290	ndufs5	1	0.085514626	-0.313671403	0.5	0.574
485	ENSDARG00000006332	snx14	1	0.027137251	-0.339755992	0.059	0.218
486	ENSDARG00000006356	slc18a3a	1	0.066110144	-0.747910207	0.029	0.149
487	ENSDARG00000006389	smad2	1	0.033097126	-0.373689654	0.118	0.297
488	ENSDARG00000006395	rbm25b	1	0.047600353	-0.365848252	0.088	0.238
489	ENSDARG00000006399	ywhae1	1	0.004557906	-0.550362758	0.412	0.604
490	ENSDARG00000006408	hmgb3b	1	0.000495171	-0.49017335	0.235	0.564
491	ENSDARG00000006487	anp32a	1	9.56E-05	-0.610701571	0.647	0.881
492	ENSDARG00000006514	her6	1	0.000747457	0.639511258	0.147	0.01
493	ENSDARG00000006747	tmem178b	1	0.464467424	-0.273853867	0.324	0.366
494	ENSDARG00000006766	snd1	1	0.059181382	0.293300959	0.412	0.228
495	ENSDARG00000006773	elovl4a	1	0.028756893	-0.468394352	0.147	0.317
496	ENSDARG00000006837	mycn	1	0.021461436	0.518866866	0.235	0.089
497	ENSDARG00000006840	gnmt	1	0.004257835	0.514009473	0.118	0.01
498	ENSDARG00000006859	nkain1	1	0.01291579	-0.52410984	0.176	0.376
499	ENSDARG00000006862	kifap3b	1	0.057317573	-0.350946656	0.029	0.149
500	ENSDARG00000006878	phf21aa	1	0.272683296	-0.255267071	0.059	0.119
501	ENSDARG00000006889	mpped2a	1	0.003556146	-0.601648049	0.147	0.416
502	ENSDARG00000006915	arl8ba	1	0.032493808	-0.39861031	0.088	0.257
503	ENSDARG00000007034	hnrpkl	1	0.080936237	-0.398645928	0.147	0.287
504	ENSDARG00000007081	pias4a	1	0.004417956	-0.451502089	0.029	0.248
505	ENSDARG00000007141	psmc3	1	0.019656515	-0.411958357	0.059	0.248
506	ENSDARG00000007149	l1cama	1	0.008596216	-0.430579978	0.059	0.297
507	ENSDARG00000007171	aig1	1	0.135927008	-0.300767588	0.118	0.228
508	ENSDARG00000007220	ncam1b	1	0.026716806	0.479592758	0.147	0.04
509	ENSDARG00000007247	ric8a	1	0.062215058	-0.252868515	0.029	0.149
510	ENSDARG00000007257	rab5ab	1	0.141891926	-0.288443423	0.176	0.297
511	ENSDARG00000007275	si:ch211-251b21.1	1	0.000103364	1.947240434	0.5	0.208
512	ENSDARG00000007279	yipf5	1	0.035925939	-0.332450559	0.029	0.168
513	ENSDARG00000007347	degs1	1	0.012359157	-0.356259154	0.059	0.267
514	ENSDARG00000007359	UBL4A	1	0.015154958	-0.494416798	0.088	0.277
515	ENSDARG00000007385	cct7	1	0.059961904	-0.364948842	0.353	0.495
516	ENSDARG00000007438	ube2ib	1	0.065568502	-0.324365808	0.235	0.426
517	ENSDARG00000007526	ndufs2	1	0.001561904	-0.550734341	0.176	0.475
518	ENSDARG00000007654	nsfa	1	0.00098794	-0.72405578	0.235	0.515
519	ENSDARG00000007663	amph	1	0.003507743	-0.581480444	0.118	0.376
520	ENSDARG00000007671	ghrb	1	0.249195216	-0.419839709	0.118	0.198
521	ENSDARG00000007693	nfkbiab	1	0.254190928	0.291168945	0.706	0.614
522	ENSDARG00000007697	fabp7a	1	0.051863679	0.701983103	0.382	0.228
523	ENSDARG00000007720	sub1b	1	0.002646672	-0.618008228	0.088	0.337
524	ENSDARG00000007745	uqcrfs1	1	0.014759573	-0.392468806	0.412	0.614
525	ENSDARG00000007791	ppp2r1ba	1	0.028575465	-0.411614438	0.412	0.594
526	ENSDARG00000007823	atf3	1	0.784026963	0.498780758	0.118	0.109
527	ENSDARG00000007824	camta1b	1	0.088737343	-0.252561573	0.059	0.178
528	ENSDARG00000007836	ctsla	1	0.003992626	0.594814106	0.794	0.634
529	ENSDARG00000007901	crnkl1	1	0.467609948	-0.262843137	0.147	0.188
530	ENSDARG00000007959	hibadhb	1	0.08131431	-0.291840617	0.059	0.178
531	ENSDARG00000007960	hnrnpaba	1	0.011084491	-0.387874196	0.706	0.851
532	ENSDARG00000007975	fth1b	1	0.001289477	-0.645421743	0.206	0.475
533	ENSDARG00000007982	onecut1	1	0.182275875	-0.551219129	0.147	0.238
534	ENSDARG00000008020	med31	1	0.019358187	-0.368963312	0.147	0.366
535	ENSDARG00000008030	myl9b	1	0.000145655	0.563084508	0.235	0.03
536	ENSDARG00000008034	skib	1	0.125646631	0.396330279	0.206	0.109
537	ENSDARG00000008119	si:ch211-195d17.2	1	0.092788856	-0.266159353	0.059	0.168
538	ENSDARG00000008155	sms	1	0.057353862	-0.4312616	0.059	0.188
539	ENSDARG00000008224	vps35	1	0.057217236	-0.255440934	0.206	0.396
540	ENSDARG00000008305	hand2	1	0.516259314	-0.406501091	0.471	0.455
541	ENSDARG00000008310	ip6k2a	1	0.326978812	-0.269712825	0.618	0.693
542	ENSDARG00000008383	arpc1a	1	0.058111517	-0.381656298	0.147	0.297
543	ENSDARG00000008413	atp11a	1	0.178102184	-0.251810171	0.088	0.198
544	ENSDARG00000008434	bcl2l1	1	0.109354667	-0.386964336	0.147	0.267
545	ENSDARG00000008502	pno1	1	7.13E-05	0.669660815	0.794	0.505
546	ENSDARG00000008660	coro1b	1	0.121464308	-0.313422094	0.059	0.158
547	ENSDARG00000008678	snx3	1	0.131880104	-0.342192126	0.147	0.257
548	ENSDARG00000008706	paip2b	1	0.000431281	-0.480138391	0.647	0.881
549	ENSDARG00000008740	esf1	1	0.030032618	0.417414564	0.265	0.109
550	ENSDARG00000008748	ube2na	1	0.004741226	-0.624068788	0.265	0.495
551	ENSDARG00000008803	marcksb	1	0.049247021	-0.340509781	0.265	0.416
552	ENSDARG00000008829	chga	1	8.65E-05	-1.050320878	0.118	0.515
553	ENSDARG00000008859	mylipa	1	0.421146289	0.374910603	0.324	0.277
554	ENSDARG00000008867	rap1b	1	0.00699273	-0.556439325	0.118	0.356
555	ENSDARG00000008886	msx1b	1	0.000506671	0.422228126	0.118	0
556	ENSDARG00000008904	smarca2	1	0.209060555	-0.406439076	0.147	0.238
557	ENSDARG00000008947	rtf1	1	0.022808515	-0.427986644	0.235	0.436
558	ENSDARG00000009026	ank2a	1	0.002049213	-0.554935895	0.118	0.436
559	ENSDARG00000009215	zgc:112437	1	0.12722016	-0.369622018	0.029	0.119
560	ENSDARG00000009315	clgn	1	0.019882555	-0.427395229	0.118	0.317
561	ENSDARG00000009350	atg3	1	0.026880006	-0.30702327	0.059	0.238
562	ENSDARG00000009480	pdcl	1	0.002348815	-0.530251274	0.294	0.564
563	ENSDARG00000009505	prelid3b	1	0.625516403	-0.253950381	0.412	0.426
564	ENSDARG00000009585	papola	1	0.253648376	0.273520332	0.235	0.149
565	ENSDARG00000009640	psmb1	1	0.001393404	-0.57782496	0.441	0.653
566	ENSDARG00000009653	lhfpl2a	1	0.018623924	-0.552204224	0.088	0.277
567	ENSDARG00000009677	dlg1	1	0.055211868	-0.268248965	0.029	0.158
568	ENSDARG00000009689	daam1b	1	0.092708341	-0.339083119	0.029	0.129
569	ENSDARG00000009740	ppp1r7	1	0.0317465	-0.416373188	0.118	0.287
570	ENSDARG00000009771	ppme1	1	0.006975742	-0.46654743	0.176	0.416
571	ENSDARG00000009779	mcl1a	1	0.001598686	0.608108328	0.882	0.614
572	ENSDARG00000009783	dirc2	1	0.325908356	-0.251981045	0.088	0.149
573	ENSDARG00000009822	her4.4	1	0.000506671	0.614776572	0.118	0
574	ENSDARG00000009830	hdlbpa	1	0.324393237	-0.291835168	0.265	0.327
575	ENSDARG00000009871	snrpc	1	0.081241625	-0.260776681	0.147	0.297
576	ENSDARG00000009950	edf1	1	0.039720682	-0.285078561	0.706	0.802
577	ENSDARG00000009982	fam199x	1	0.17441656	-0.314369659	0.088	0.178
578	ENSDARG00000010008	vim	1	0.746055236	0.295780528	0.706	0.792
579	ENSDARG00000010032	cmtm7	1	0.000353769	-0.693555277	0.118	0.455
580	ENSDARG00000010042	dnm1a	1	0.001659992	-0.493005833	0.029	0.287
581	ENSDARG00000010051	ufd1l	1	0.000424276	-0.694565027	0.206	0.505
582	ENSDARG00000010052	ndrg3b	1	0.022656609	-0.610196655	0.235	0.416
583	ENSDARG00000010083	rbfox3a	1	0.346783489	-0.33133866	0.206	0.277
584	ENSDARG00000010113	ndufb8	1	0.011002043	-0.429683467	0.559	0.733
585	ENSDARG00000010137	ldb1a	1	0.022809329	-0.515891222	0.294	0.465
586	ENSDARG00000010149	atp5fa1	1	0.16137853	-0.261866117	0.618	0.653
587	ENSDARG00000010238	rbm22	1	0.026358696	-0.443980028	0.147	0.327
588	ENSDARG00000010266	igf2bp3	1	0.015648258	0.597137007	0.5	0.277
589	ENSDARG00000010301	b4galt6	1	0.010330824	-0.491346021	0.059	0.257
590	ENSDARG00000010434	clu	1	0.245428962	-0.438268752	0.235	0.327
591	ENSDARG00000010437	tent5c	1	0.0662975	0.308906207	0.147	0.05
592	ENSDARG00000010477	p2rx3a	1	0.092708341	-1.44692294	0.029	0.129
593	ENSDARG00000010481	bzw1a	1	0.172389222	-0.355174535	0.206	0.287
594	ENSDARG00000010519	per3	1	0.343927321	0.294167929	0.235	0.178
595	ENSDARG00000010553	mmgt1	1	0.16732825	-0.287776389	0.206	0.317
596	ENSDARG00000010596	slc7a6os	1	0.545394564	-0.253263558	0.147	0.188
597	ENSDARG00000010630	hoxb6a	1	0.032754256	-0.681456566	0.088	0.267
598	ENSDARG00000010658	insig1	1	0.028980897	-0.367563306	0	0.129
599	ENSDARG00000010721	6-Sep	1	0.024912276	-0.472419596	0.294	0.465
600	ENSDARG00000010727	ttyh2l	1	0.025394271	-0.365098732	0.059	0.238
601	ENSDARG00000010745	dnaja2b	1	0.02024688	-0.351683905	0.382	0.624
602	ENSDARG00000010773	pnpla6	1	0.14908917	-0.27346257	0.029	0.109
603	ENSDARG00000010831	churc1	1	0.005574121	-0.428819148	0.029	0.257
604	ENSDARG00000010873	DDX17	1	0.20523699	-0.340310766	0.294	0.366
605	ENSDARG00000010953	ndel1a	1	0.0108172	-0.427498162	0.206	0.446
606	ENSDARG00000010957	mpp2b	1	0.014217114	-0.355837806	0	0.158
607	ENSDARG00000011026	zgc:92907	1	0.005354829	-0.371237236	0	0.198
608	ENSDARG00000011055	fbxo9	1	0.123762736	-0.356130199	0.176	0.277
609	ENSDARG00000011141	dpysl5a	1	0.121156475	-0.409583444	0.147	0.248
610	ENSDARG00000011146	uqcrb	1	0.099009517	-0.27460967	0.618	0.743
611	ENSDARG00000011170	ndrg2	1	0.106854185	0.263538166	0.441	0.277
612	ENSDARG00000011273	tlx2	1	0.009082498	-0.550093023	0.353	0.584
613	ENSDARG00000011334	ncaldb	1	0.011173709	-0.595053955	0	0.168
614	ENSDARG00000011370	fyna	1	0.090997209	-0.309758481	0.118	0.248
615	ENSDARG00000011459	gsna	1	0.228895488	-0.289813382	0.265	0.366
616	ENSDARG00000011462	otub1b	1	0.000770179	-0.630923253	0.147	0.485
617	ENSDARG00000011473	calcrla	1	0.010119807	-0.792284232	0.059	0.257
618	ENSDARG00000011488	sirt2	1	0.062825789	-0.322855304	0.059	0.188
619	ENSDARG00000011498	si:ch211-212o1.2	1	0.036646017	-0.280209563	0	0.119
620	ENSDARG00000011553	atp5pb	1	0.007705463	-0.398438934	0.647	0.812
621	ENSDARG00000011555	spag7	1	0.017078115	-0.404933902	0.147	0.376
622	ENSDARG00000011602	si:dkeyp-117h8.2	1	0.036323577	-0.395651045	0.088	0.267
623	ENSDARG00000011609	FOXK2	1	0.199501675	-0.386404348	0.206	0.277
624	ENSDARG00000011611	actr1	1	0.009870158	-0.501529963	0.265	0.455
625	ENSDARG00000011613	rbm39a	1	0.460313804	0.323593694	0.353	0.297
626	ENSDARG00000011665	aldoaa	1	7.02E-05	-0.487691366	0.853	0.931
627	ENSDARG00000011693	ttc36	1	0.000506671	0.448637999	0.118	0
628	ENSDARG00000011724	marveld1	1	0.086232875	0.33909783	0.118	0.04
629	ENSDARG00000011837	zgc:100846	1	0.03971977	-0.317025509	0.088	0.248
630	ENSDARG00000011841	atp5l	1	0.004501351	-0.377976897	0.765	0.881
631	ENSDARG00000011863	ptk7a	1	0.161247514	0.35557637	0.118	0.05
632	ENSDARG00000011926	tpgs2	1	0.028980897	-0.279269011	0	0.129
633	ENSDARG00000011934	gyg1a	1	0.08000234	0.64632059	0.353	0.198
634	ENSDARG00000011941	bmpr2a	1	0.005330567	-0.484356602	0.029	0.257
635	ENSDARG00000012066	dcn	1	0.022539309	0.295719982	0.176	0.05
636	ENSDARG00000012078	meis1b	1	0.022029723	-0.914518199	0.441	0.554
637	ENSDARG00000012144	emc7	1	0.008144239	-0.377426248	0.176	0.426
638	ENSDARG00000012192	cant1a	1	0.033922342	-0.315585043	0.029	0.178
639	ENSDARG00000012194	scp2a	1	0.025923651	0.262563981	0.147	0.04
640	ENSDARG00000012244	ube2e3	1	0.012346904	-0.39218747	0.529	0.792
641	ENSDARG00000012274	eif4e1c	1	0.074454486	-0.295585107	0.029	0.139
642	ENSDARG00000012347	nacad	1	0.008763797	-0.36750803	0	0.178
643	ENSDARG00000012369	rdh10b	1	0.048577705	0.287582787	0.118	0.03
644	ENSDARG00000012387	pdha1a	1	0.015605835	-0.326261384	0.235	0.465
645	ENSDARG00000012405	col1a1a	1	0.000196425	0.62608411	0.235	0.03
646	ENSDARG00000012426	neflb	1	0.186050758	-0.694960446	0.176	0.257
647	ENSDARG00000012458	zgc:77849	1	0.855058257	0.268207812	0.559	0.564
648	ENSDARG00000012495	mphosph10	1	0.253314884	0.290596125	0.176	0.099
649	ENSDARG00000012499	per1b	1	0.1221483	0.398624057	0.353	0.218
650	ENSDARG00000012513	sdcbp2	1	0.000780116	-0.656223575	0.324	0.624
651	ENSDARG00000012553	rap1aa	1	0.109994316	-0.352654317	0.206	0.327
652	ENSDARG00000012577	waca	1	0.031060559	-0.427978692	0.059	0.218
653	ENSDARG00000012586	fmnl2a	1	0.024506086	0.275083166	0.176	0.05
654	ENSDARG00000012625	prkag2a	1	0.049665044	-0.449567527	0.088	0.228
655	ENSDARG00000012627	cdc34b	1	0.077525874	-0.322523922	0.147	0.287
656	ENSDARG00000012656	atf6	1	0.030893129	-0.3573512	0.059	0.228
657	ENSDARG00000012667	tfap2b	1	0.009444529	0.291613095	0.176	0.04
658	ENSDARG00000012672	gtf2e2	1	0.087763398	-0.338778144	0.147	0.277
659	ENSDARG00000012682	pfn2l	1	0.000297006	-0.631978754	0.265	0.624
660	ENSDARG00000012688	eif1b	1	0.001259729	-0.380229792	0.735	0.97
661	ENSDARG00000012699	bbx	1	0.010651246	-0.522648426	0.029	0.218
662	ENSDARG00000012723	rbm14a	1	0.001485957	0.304472046	0.265	0.059
663	ENSDARG00000012747	rer1	1	0.003468484	-0.528609929	0.176	0.436
664	ENSDARG00000012820	nop56	1	0.006588564	0.405840998	0.559	0.317
665	ENSDARG00000012840	alg9	1	0.045895201	-0.341705027	0.029	0.158
666	ENSDARG00000012848	arih2	1	0.782999381	0.255878896	0.176	0.218
667	ENSDARG00000012892	ammecr1	1	0.054496361	-0.326210141	0.088	0.238
668	ENSDARG00000012915	ech1	1	0.0344364	-0.326056635	0.029	0.168
669	ENSDARG00000012927	tcea2	1	0.032733193	-0.421871374	0.088	0.248
670	ENSDARG00000012932	mat2b	1	0.166699097	-0.281127445	0.147	0.257
671	ENSDARG00000012946	syap1	1	0.003837497	-0.484486034	0.147	0.416
672	ENSDARG00000012987	gpia	1	0.003123392	-0.598232872	0.294	0.564
673	ENSDARG00000013016	pole4	1	0.153918474	-0.257552496	0.118	0.228
674	ENSDARG00000013044	ndufv2	1	0.003155854	-0.58276361	0.176	0.426
675	ENSDARG00000013057	hoxb5a	1	0.003263452	-0.929483997	0.265	0.525
676	ENSDARG00000013063	oxct1a	1	0.043456856	-0.52851178	0.118	0.267
677	ENSDARG00000013122	maf1	1	0.13434704	-0.271862346	0.059	0.158
678	ENSDARG00000013144	atp1b1a	1	0.168477879	-0.654799624	0.676	0.634
679	ENSDARG00000013292	tmem179	1	0.020937546	-0.405600617	0.029	0.188
680	ENSDARG00000013295	slc2a3a	1	0.000123227	-1.056597777	0	0.337
681	ENSDARG00000013317	pygmb	1	0.063920755	-0.402805027	0.176	0.327
682	ENSDARG00000013333	ndufa10	1	0.039703803	-0.398997002	0.235	0.416
683	ENSDARG00000013351	cirbpb	1	0.009948609	0.388337963	1	0.96
684	ENSDARG00000013360	sh3gl3a	1	0.010545748	-0.505484365	0.059	0.257
685	ENSDARG00000013415	lmna	1	0.046860224	-0.489966694	0.029	0.158
686	ENSDARG00000013430	bhmt	1	0.005713902	0.784791662	0.529	0.307
687	ENSDARG00000013443	atp6v1ba	1	0.067752252	-0.326076458	0.118	0.267
688	ENSDARG00000013475	cct4	1	0.011133729	0.373557719	0.706	0.564
689	ENSDARG00000013478	rrp15	1	0.006577587	0.311776066	0.265	0.079
690	ENSDARG00000013561	pgm1	1	0.177541319	-0.340630026	0.235	0.327
691	ENSDARG00000013732	vta1	1	0.17393887	-0.254632739	0.176	0.277
692	ENSDARG00000013734	polr3glb	1	0.007134501	-0.590646576	0.147	0.356
693	ENSDARG00000013750	eno1b	1	0.080698477	-0.348945294	0.029	0.139
694	ENSDARG00000013755	actn3a	1	0.208479063	0.35866415	0.147	0.079
695	ENSDARG00000013776	thop1	1	0.058510849	-0.275440765	0.029	0.149
696	ENSDARG00000013804	capns1b	1	0.001695272	-0.57726898	0.382	0.644
697	ENSDARG00000013863	fam133b	1	0.117306427	-0.265384755	0.353	0.495
698	ENSDARG00000013928	plekhb2	1	0.008924185	-0.481108702	0.147	0.376
699	ENSDARG00000013931	eif3m	1	0.002066422	0.390457866	0.971	0.832
700	ENSDARG00000013938	psmb3	1	0.062915913	-0.369994697	0.294	0.446
701	ENSDARG00000013968	psap	1	0.003992626	-0.4978374	0.5	0.733
702	ENSDARG00000014004	eif2b4	1	0.007755431	-0.375880287	0.029	0.248
703	ENSDARG00000014013	lbr	1	0.143390249	0.258200885	0.176	0.089
704	ENSDARG00000014169	CABZ01041610.1	1	0.030893129	-0.350582296	0.059	0.228
705	ENSDARG00000014215	cdh13	1	0.082151705	0.255141788	0.206	0.089
706	ENSDARG00000014259	eya1	1	0.023678569	-0.522239901	0.176	0.406
707	ENSDARG00000014273	camk2d2	1	0.018247326	-0.443290671	0.059	0.238
708	ENSDARG00000014361	tmbim4	1	0.002671702	-0.481089338	0.265	0.564
709	ENSDARG00000014462	rab3c	1	0.001493485	-0.582788645	0	0.248
710	ENSDARG00000014463	usf1l	1	0.177904908	-0.260335504	0.265	0.366
711	ENSDARG00000014490	tac1	1	0.005354829	-2.11170847	0	0.198
712	ENSDARG00000014569	hnrnpr	1	0.055758004	-0.397615155	0.206	0.356
713	ENSDARG00000014571	ctnnb1	1	0.276880772	-0.354413524	0.441	0.495
714	ENSDARG00000014588	adcy2b	1	0.004325848	-0.622718271	0.059	0.307
715	ENSDARG00000014676	bckdhb	1	0.08131431	-0.258105175	0.059	0.178
716	ENSDARG00000014731	cacybp	1	0.011390698	-0.411948591	0.088	0.327
717	ENSDARG00000014746	rbfox1	1	0.002108595	-0.891436129	0.324	0.574
718	ENSDARG00000014763	arf2a	1	0.320563548	-0.308229499	0.235	0.277
719	ENSDARG00000014790	g3bp2	1	0.02916888	-0.437461499	0.118	0.287
720	ENSDARG00000014796	wnt11r	1	0.000152783	0.544031323	0.206	0.02
721	ENSDARG00000014806	hacd2	1	0.03485366	-0.305483822	0.088	0.257
722	ENSDARG00000014854	reep1	1	0.007073114	-0.456158993	0.029	0.238
723	ENSDARG00000014898	ncbp2	1	0.19411693	-0.2781248	0.206	0.317
724	ENSDARG00000014915	ndufab1b	1	0.004158556	-0.426962763	0.353	0.644
725	ENSDARG00000014962	ppp3cca	1	0.034801537	-0.341411023	0.059	0.218
726	ENSDARG00000014969	ankhb	1	0.121666263	-0.254211137	0.088	0.208
727	ENSDARG00000014995	jagn1b	1	0.000744355	0.368877399	0.294	0.069
728	ENSDARG00000015002	cdh4	1	0.053015551	-0.470216138	0.029	0.158
729	ENSDARG00000015006	dnm1l	1	0.065692996	-0.272756957	0.059	0.198
730	ENSDARG00000015110	slc18a2	1	0.07295677	-0.573842899	0.029	0.139
731	ENSDARG00000015111	ddx39ab	1	0.119704409	-0.353838617	0.176	0.287
732	ENSDARG00000015164	mknk2b	1	0.00058838	0.772432515	0.676	0.416
733	ENSDARG00000015184	mpp3a	1	0.003239663	-0.487929595	0	0.218
734	ENSDARG00000015266	mab21l2	1	0.068185561	-0.621148247	0.353	0.475
735	ENSDARG00000015292	ube2g1a	1	0.107689553	-0.290229823	0.088	0.208
736	ENSDARG00000015310	pitpnbl	1	0.049922326	-0.384795467	0.265	0.416
737	ENSDARG00000015314	zc4h2	1	1.00E-04	-0.692353921	0.235	0.624
738	ENSDARG00000015315	psmc5	1	0.008123236	-0.529863464	0.235	0.436
739	ENSDARG00000015343	pgd	1	0.128471817	-0.317894125	0.118	0.228
740	ENSDARG00000015352	lsg1	1	0.003318427	0.362886069	0.176	0.03
741	ENSDARG00000015385	ndufs3	1	0.120662849	-0.3350787	0.382	0.495
742	ENSDARG00000015427	hdac1	1	0.048721889	-0.423386054	0.441	0.545
743	ENSDARG00000015472	gpc4	1	0.004562689	0.298452726	0.147	0.02
744	ENSDARG00000015557	zgc:100829	1	0.017414761	0.440920374	0.118	0.02
745	ENSDARG00000015638	gemin2	1	0.040382756	-0.293111001	0.059	0.218
746	ENSDARG00000015722	kctd5a	1	0.013720133	-0.530137492	0.235	0.455
747	ENSDARG00000015757	tmem50a	1	0.054430542	-0.424795448	0.412	0.535
748	ENSDARG00000015759	tspan7	1	0.494688766	0.378468625	0.118	0.079
749	ENSDARG00000015790	atp1b3a	1	0.00871834	-0.517304067	0.088	0.307
750	ENSDARG00000015851	pnn	1	0.070402213	-0.369248673	0.235	0.376
751	ENSDARG00000015887	b2ml	1	0.055346628	-0.321845262	0.794	0.802
752	ENSDARG00000015905	lztr1	1	0.053015551	-0.258807447	0.029	0.158
753	ENSDARG00000015921	pwp1	1	0.005914923	0.575099401	0.294	0.109
754	ENSDARG00000015931	si:ch211-214j24.9	1	0.029416253	-0.357961938	0.029	0.188
755	ENSDARG00000015978	COX5B	1	0.001292929	-0.463791087	0.794	0.891
756	ENSDARG00000016038	hacd3	1	0.101223759	-0.287212964	0.059	0.168
757	ENSDARG00000016084	spsb4a	1	0.0372964	-0.39204455	0.088	0.238
758	ENSDARG00000016085	mbnl3	1	0.043196479	-0.403835246	0.059	0.198
759	ENSDARG00000016128	ap3m2	1	0.014313623	-0.447585548	0.088	0.277
760	ENSDARG00000016141	slc6a2	1	0.489170758	-0.997890076	0.118	0.149
761	ENSDARG00000016163	usp33	1	0.011173709	-0.355869066	0	0.168
762	ENSDARG00000016238	arl6ip5b	1	0.002458898	-0.596217624	0.441	0.653
763	ENSDARG00000016239	psmd13	1	0.005781065	-0.520327886	0.147	0.386
764	ENSDARG00000016260	fxr2	1	0.152972799	-0.280311649	0.059	0.149
765	ENSDARG00000016345	ncoa5	1	0.004589431	-0.590517034	0.118	0.347
766	ENSDARG00000016357	fmo5	1	0.131182058	-0.294591707	0.088	0.188
767	ENSDARG00000016447	ythdf1	1	0.028980897	-0.281474731	0	0.129
768	ENSDARG00000016457	irf9	1	0.000834882	-0.632671057	0.029	0.327
769	ENSDARG00000016463	trappc6b	1	0.00452938	-0.546165079	0.147	0.376
770	ENSDARG00000016477	eif4a2	1	0.053122859	-0.324458458	0.441	0.584
771	ENSDARG00000016490	rab11fip3	1	0.01805551	-0.32595819	0	0.149
772	ENSDARG00000016494	ddc	1	0.163650268	-1.108382967	0.176	0.277
773	ENSDARG00000016516	rbm8a	1	0.002848546	-0.402834231	0.618	0.772
774	ENSDARG00000016584	rgs7a	1	0.014387172	-0.426716654	0.029	0.208
775	ENSDARG00000016611	scrn3	1	0.006476338	-0.47716694	0.088	0.307
776	ENSDARG00000016676	gnao1a	1	0.018061307	-0.466438894	0.147	0.347
777	ENSDARG00000016691	cd9b	1	0.461748567	-0.334779422	0.088	0.129
778	ENSDARG00000016699	trpa1a	1	0.046297461	-1.12619511	0	0.109
779	ENSDARG00000016721	sdha	1	0.04310126	-0.486234961	0.294	0.426
780	ENSDARG00000016765	scamp3	1	0.072491924	-0.419591715	0.118	0.248
781	ENSDARG00000016769	sgtb	1	0.026853362	-0.380070199	0.147	0.347
782	ENSDARG00000016793	crybb1l2	1	0.048355155	0.556600996	0.441	0.277
783	ENSDARG00000016830	rimkla	1	0.08131431	-0.351148828	0.059	0.178
784	ENSDARG00000016855	sf3b5	1	0.115098093	-0.303621529	0.206	0.337
785	ENSDARG00000016858	smad7	1	0.388762974	-0.269373091	0.088	0.139
786	ENSDARG00000016864	farsb	1	0.024823507	-0.525708025	0.088	0.257
787	ENSDARG00000016871	smarce1	1	0.04404521	-0.304352387	0.294	0.515
788	ENSDARG00000016889	eif3g	1	0.020841244	0.321174949	0.971	0.851
789	ENSDARG00000017067	chordc1b	1	0.040728262	-0.312412593	0.029	0.168
790	ENSDARG00000017084	bud31	1	0.000266951	-0.544784597	0.265	0.663
791	ENSDARG00000017119	vps37a	1	0.017045926	-0.311495254	0.059	0.257
792	ENSDARG00000017294	gnai2b	1	0.011985671	-0.60946709	0.118	0.327
793	ENSDARG00000017315	larp7	1	0.056144605	-0.307946962	0.029	0.149
794	ENSDARG00000017338	kidins220b	1	0.047414163	-0.37887723	0.147	0.337
795	ENSDARG00000017423	patl1	1	0.148511614	-0.25517231	0.147	0.257
796	ENSDARG00000017445	eif3i	1	0.019054784	0.320718215	0.794	0.594
797	ENSDARG00000017454	nup50	1	0.022891665	-0.26149656	0	0.139
798	ENSDARG00000017740	sec63	1	0.077107867	-0.365578798	0.059	0.178
799	ENSDARG00000017741	g3bp1	1	0.046788989	0.378374398	0.206	0.079
800	ENSDARG00000017772	mdh1aa	1	0.000123587	-0.482718756	0.529	0.792
801	ENSDARG00000017775	atp5mc3a	1	0.024264664	-0.429651161	0.441	0.604
802	ENSDARG00000017794	sdr16c5b	1	0.010484907	-0.434376989	0.029	0.228
803	ENSDARG00000017803	gsk3b	1	0.312643204	0.351747979	0.118	0.069
804	ENSDARG00000017843	srsf1b	1	0.015609941	-0.537232802	0.118	0.307
805	ENSDARG00000017844	copz1	1	0.061656565	-0.396204179	0.235	0.396
806	ENSDARG00000017960	sfxn2	1	0.032877973	0.42750164	0.147	0.04
807	ENSDARG00000018049	sf3b2	1	0.071428902	-0.359544049	0.147	0.297
808	ENSDARG00000018069	rdh12	1	0.086317908	-0.326978802	0.088	0.208
809	ENSDARG00000018106	eif2b3	1	0.250753046	-0.268227537	0.088	0.158
810	ENSDARG00000018124	psmd3	1	0.019282622	-0.426067367	0.176	0.376
811	ENSDARG00000018319	arglu1b	1	0.030316676	-0.312137593	0.059	0.228
812	ENSDARG00000018328	rhocb	1	0.003290006	0.321616358	0.412	0.149
813	ENSDARG00000018397	hpca	1	0.03329039	-0.804735971	0.294	0.455
814	ENSDARG00000018404	krt18a.1	1	0.016159149	0.632628426	0.235	0.089
815	ENSDARG00000018476	pak2b	1	0.083374485	-0.412899294	0.235	0.356
816	ENSDARG00000018524	midn	1	0.491237813	-0.260979382	0.147	0.188
817	ENSDARG00000018559	kdm7ab	1	0.222176838	-0.261109744	0.118	0.198
818	ENSDARG00000018562	cope	1	0.000298165	-0.494279082	0.294	0.644
819	ENSDARG00000018602	rab5aa	1	0.005066081	-0.552791786	0.088	0.317
820	ENSDARG00000018618	cpsf6	1	0.030344619	-0.389722509	0.176	0.356
821	ENSDARG00000018750	npr1b	1	0.154106683	-0.322106674	0.118	0.218
822	ENSDARG00000018817	bdnf	1	0.007678325	-0.761361297	0.029	0.228
823	ENSDARG00000018853	si:dkey-199f5.8	1	0.028980897	-0.332450399	0	0.129
824	ENSDARG00000018854	scaf4b	1	0.117636714	-0.252973814	0.029	0.119
825	ENSDARG00000018856	dclk1a	1	0.006318127	-0.496158483	0.029	0.238
826	ENSDARG00000018903	aimp2	1	0.016216256	-0.37651474	0.147	0.356
827	ENSDARG00000018914	hnrnpk	1	0.086821821	-0.339932077	0.412	0.525
828	ENSDARG00000018921	fam84a	1	0.096488489	-0.298428107	0.029	0.129
829	ENSDARG00000018966	cyb5r1	1	0.000592154	-0.75384957	0.059	0.356
830	ENSDARG00000018968	acvr1ba	1	0.015657768	-0.669484944	0.118	0.297
831	ENSDARG00000018980	zgc:91890	1	0.034847637	0.274216172	0.147	0.04
832	ENSDARG00000018984	eya2	1	0.08932429	-0.654205904	0.118	0.238
833	ENSDARG00000018997	cplx2l	1	7.43E-05	-1.125968496	0.176	0.535
834	ENSDARG00000019000	smc3	1	0.01317596	-0.426934781	0.029	0.208
835	ENSDARG00000019033	tmem59	1	5.43E-05	-0.659180046	0.324	0.743
836	ENSDARG00000019060	snx12	1	0.000420248	-0.641034172	0.029	0.347
837	ENSDARG00000019062	arpc5b	1	0.000347163	-0.583389223	0.206	0.554
838	ENSDARG00000019098	cd82a	1	0.0913803	0.667382002	0.147	0.059
839	ENSDARG00000019117	parvb	1	0.158091243	-0.302540458	0.059	0.149
840	ENSDARG00000019144	rab4a	1	0.051945063	-0.299016211	0.029	0.158
841	ENSDARG00000019213	CTBP1	1	0.029323204	-0.497317422	0.059	0.218
842	ENSDARG00000019223	arglu1a	1	0.110234255	-0.283257341	0.206	0.347
843	ENSDARG00000019231	sptan1	1	0.00271036	-0.624560544	0.235	0.485
844	ENSDARG00000019253	rhag	1	0.045644662	0.39311298	0.118	0.03
845	ENSDARG00000019274	rasd1	1	0.133918459	-0.839993924	0.118	0.218
846	ENSDARG00000019307	dusp5	1	0.047551094	-0.423357359	0.059	0.218
847	ENSDARG00000019312	rab39ba	1	0.047842265	-0.327431733	0.029	0.158
848	ENSDARG00000019326	prpsap2	1	0.039328205	-0.506653403	0.088	0.238
849	ENSDARG00000019335	hes6	1	0.073218729	-0.288623422	0.118	0.277
850	ENSDARG00000019398	psma6a	1	0.050303766	-0.415084753	0.118	0.267
851	ENSDARG00000019444	ssr4	1	0.021265896	0.422362241	0.588	0.426
852	ENSDARG00000019529	parp1	1	0.220074695	-0.303953824	0.088	0.168
853	ENSDARG00000019541	gpt2l	1	0.000506671	0.298035776	0.118	0
854	ENSDARG00000019566	neurod1	1	0.213965402	0.684386144	0.206	0.129
855	ENSDARG00000019572	taf7	1	0.035475005	-0.304316561	0.353	0.515
856	ENSDARG00000019644	ldhba	1	0.01635554	-0.378628431	0.559	0.802
857	ENSDARG00000019658	pou2f2a	1	0.162013862	-0.283884322	0.088	0.178
858	ENSDARG00000019728	bmpr1aa	1	0.035925939	-0.410521947	0.029	0.168
859	ENSDARG00000019732	mtch2	1	0.001580138	-0.271081425	0.118	0.416
860	ENSDARG00000019753	kcnn3	1	0.018907343	-0.441775451	0.059	0.248
861	ENSDARG00000019881	bsg	1	0.000246969	-0.566148447	0.706	0.941
862	ENSDARG00000019924	cmpk	1	0.01805551	-0.287524563	0	0.149
863	ENSDARG00000019945	ptprdb	1	0.077098642	-0.341839699	0.176	0.337
864	ENSDARG00000020007	col1a2	1	0.005304119	0.636502977	0.206	0.05
865	ENSDARG00000020008	vcp	1	0.001357531	-0.771009477	0.118	0.386
866	ENSDARG00000020015	mrps33	1	0.258441324	-0.270987189	0.206	0.287
867	ENSDARG00000020053	nkd1	1	9.46E-05	0.350478193	0.147	0
868	ENSDARG00000020072	thbs4b	1	0.083988185	0.48028588	0.118	0.04
869	ENSDARG00000020101	psmc2	1	0.013076365	-0.430561784	0.235	0.455
870	ENSDARG00000020107	usp2a	1	0.24000159	-0.429682341	0.235	0.307
871	ENSDARG00000020133	jdp2b	1	0.002975005	0.747093463	0.206	0.04
872	ENSDARG00000020232	eif6	1	0.001465676	0.470706041	0.441	0.188
873	ENSDARG00000020239	lpin1	1	0.002087645	0.592029103	0.824	0.564
874	ENSDARG00000020252	btbd10b	1	0.030054099	-0.344287653	0.176	0.396
875	ENSDARG00000020258	ewsr1a	1	0.012114987	-0.360424578	0.059	0.267
876	ENSDARG00000020278	si:dkeyp-120h9.1	1	0.033197966	-0.673033509	0.059	0.218
877	ENSDARG00000020311	cnih1	1	0.006712443	-0.486123659	0.176	0.426
878	ENSDARG00000020334	ptpn11a	1	0.07295677	-0.287064675	0.029	0.139
879	ENSDARG00000020345	clasp2	1	0.00030419	-0.721981171	0.029	0.347
880	ENSDARG00000020377	eif4g2a	1	0.07295677	-0.310544726	0.029	0.139
881	ENSDARG00000020448	adi1	1	0.003207007	0.258376983	0.294	0.079
882	ENSDARG00000020454	psmd8	1	0.002742362	-0.530424659	0.059	0.317
883	ENSDARG00000020467	safb	1	0.353407275	-0.30416121	0.176	0.228
884	ENSDARG00000020482	nono	1	0.137329366	-0.289307232	0.088	0.188
885	ENSDARG00000020497	rab7a	1	0.190670884	-0.266684608	0.324	0.475
886	ENSDARG00000020504	h3f3b.1	1	0.00024029	-0.590267851	0.588	0.842
887	ENSDARG00000020521	exoc6	1	0.068318844	-0.306349175	0.088	0.228
888	ENSDARG00000020541	ism1	1	0.003550694	0.288231039	0.147	0.02
889	ENSDARG00000020607	emc3	1	0.159072055	-0.361584859	0.176	0.267
890	ENSDARG00000020693	sesn1	1	0.000639223	0.649901767	0.882	0.594
891	ENSDARG00000020758	tmem178	1	0.037699034	-0.546538766	0.088	0.248
892	ENSDARG00000020759	elf1	1	0.036646017	-0.296500287	0	0.119
893	ENSDARG00000020795	rac3b	1	0.001524061	-0.514745628	0.088	0.376
894	ENSDARG00000020876	pdk2a	1	0.145157235	-0.291502777	0.206	0.317
895	ENSDARG00000020926	creb3l3l	1	0.038438772	-0.467458913	0.235	0.396
896	ENSDARG00000020946	auts2b	1	0.12722016	-0.275893845	0.029	0.119
897	ENSDARG00000021059	alas1	1	0.046230708	-0.2816981	0.147	0.317
898	ENSDARG00000021107	sf3a2	1	0.159156895	-0.323615963	0.265	0.356
899	ENSDARG00000021140	pabpc1b	1	0.001424926	-0.580231202	0.118	0.416
900	ENSDARG00000021147	nipal3	1	0.031861515	-0.286944337	0.029	0.178
901	ENSDARG00000021151	ptpreb	1	0.071483797	-0.402503573	0.029	0.139
902	ENSDARG00000021172	cyp2ad2	1	9.46E-05	0.709480331	0.147	0
903	ENSDARG00000021193	coro1cb	1	0.002432583	-0.612747215	0.147	0.436
904	ENSDARG00000021195	st8sia6	1	0.021865108	-0.556583968	0.029	0.188
905	ENSDARG00000021242	mvp	1	0.005039854	-0.603682595	0.059	0.297
906	ENSDARG00000021257	eif3d	1	0.122092358	0.268113646	0.706	0.634
907	ENSDARG00000021374	cab39l1	1	0.017370557	-0.437148029	0.029	0.198
908	ENSDARG00000021443	zfp36l1b	1	0.005354829	0.469761166	0.294	0.099
909	ENSDARG00000021556	ubl3b	1	0.110874239	-0.292446567	0.088	0.198
910	ENSDARG00000021557	wdr45b	1	0.048841544	-0.278341729	0.029	0.158
911	ENSDARG00000021595	lhfpl3	1	0.010682329	-0.548402877	0.088	0.287
912	ENSDARG00000021607	negr1	1	0.045871874	-0.312273561	0.059	0.218
913	ENSDARG00000021811	calm3a	1	0.004009401	-0.530108203	0.824	0.95
914	ENSDARG00000021833	ahr2	1	0.097700061	0.386776096	0.147	0.059
915	ENSDARG00000021905	derl1	1	0.010987561	-0.478526728	0.059	0.257
916	ENSDARG00000021938	alg5	1	0.02966955	-0.53853508	0.118	0.307
917	ENSDARG00000021945	ddx23	1	0.00476263	-0.519333923	0.176	0.406
918	ENSDARG00000021975	ginm1	1	0.265079233	-0.251914997	0.412	0.485
919	ENSDARG00000021984	ndufa2	1	0.000660878	-0.620636323	0.235	0.515
920	ENSDARG00000021987	plecb	1	0.001981287	0.433391153	0.294	0.079
921	ENSDARG00000022045	map1ab	1	0.071753621	-0.452823549	0.206	0.376
922	ENSDARG00000022165	mgst1.2	1	0.001922744	0.364614474	0.265	0.069
923	ENSDARG00000022176	IGLON5	1	0.193663475	-0.33956767	0.176	0.277
924	ENSDARG00000022438	cox6a1	1	0.049527852	-0.270627197	0.794	0.891
925	ENSDARG00000022509	cox4i2	1	0.01654464	0.274124873	0.206	0.059
926	ENSDARG00000022652	psmf1	1	0.044298425	-0.30652704	0.088	0.257
927	ENSDARG00000022712	stat3	1	0.020641519	-0.388125395	0.029	0.198
928	ENSDARG00000022768	gid8a	1	0.270057875	-0.315439314	0.147	0.218
929	ENSDARG00000022788	cops7a	1	0.038182958	-0.36634838	0.176	0.356
930	ENSDARG00000022974	wdr13	1	0.000488043	-0.705592555	0.029	0.327
931	ENSDARG00000023062	cyr61	1	0.000152783	0.867149809	0.206	0.02
932	ENSDARG00000023151	ucp1	1	0.012604871	-0.402835642	0.029	0.208
933	ENSDARG00000023190	kpna4	1	0.043015878	-0.269634102	0.176	0.376
934	ENSDARG00000023279	psmd4b	1	0.050142428	-0.280738539	0.059	0.198
935	ENSDARG00000023290	fabp3	1	0.831047242	0.27825775	0.794	0.851
936	ENSDARG00000023299	snu13b	1	0.000317055	0.650393587	0.529	0.208
937	ENSDARG00000023330	anp32b	1	0.019034962	-0.461520573	0.176	0.347
938	ENSDARG00000023443	tjp2b	1	0.030102503	0.272625405	0.147	0.04
939	ENSDARG00000023445	atp2b3b	1	0.002944088	-0.6929625	0.147	0.406
940	ENSDARG00000023532	pinx1	1	0.006730293	0.340913181	0.382	0.158
941	ENSDARG00000023600	sh3gl2a	1	0.02660014	-0.471240847	0.118	0.297
942	ENSDARG00000023694	spon1b	1	0.121464308	-0.330823784	0.059	0.158
943	ENSDARG00000023712	mao	1	0.002353372	-0.92081285	0.029	0.277
944	ENSDARG00000023766	gnsa	1	0.161071297	-0.377251259	0.176	0.267
945	ENSDARG00000023771	gabrb3	1	0.124769155	-0.36032276	0.029	0.119
946	ENSDARG00000023967	atp6v1c1a	1	0.000688352	-0.691146482	0.206	0.525
947	ENSDARG00000024276	pcbp4	1	0.000781741	-0.665789344	0.118	0.426
948	ENSDARG00000024416	twistnb	1	0.003426074	0.395386284	0.235	0.059
949	ENSDARG00000024433	pvalb4	1	0.177600309	0.273908109	0.5	0.366
950	ENSDARG00000024540	tspan36	1	0.000346087	0.680253517	0.265	0.05
951	ENSDARG00000024548	cryba4	1	0.058155476	0.394269978	0.618	0.426
952	ENSDARG00000024564	sccpdhb	1	0.008889961	-0.506794522	0.088	0.307
953	ENSDARG00000024575	kif26bb	1	0.104418215	-0.271881648	0.029	0.129
954	ENSDARG00000024651	snrpa1	1	0.092788856	-0.329343641	0.059	0.168
955	ENSDARG00000024744	dpp6b	1	0.007233461	-0.574453929	0.029	0.238
956	ENSDARG00000024746	hsp90aa1.2	1	0.004594333	-0.263198692	0.353	0.644
957	ENSDARG00000024785	ctnna2	1	0.044534571	-0.403663242	0.118	0.277
958	ENSDARG00000024831	crhbp	1	0.402855725	-0.578122996	0.088	0.149
959	ENSDARG00000024846	cops8	1	0.000626678	-0.595879475	0.088	0.386
960	ENSDARG00000024877	ptgr1	1	0.000471764	-0.716159982	0.147	0.446
961	ENSDARG00000024895	fam50a	1	0.184182385	-0.345092344	0.118	0.208
962	ENSDARG00000025012	tpi1a	1	0.032754256	-0.366887045	0.088	0.267
963	ENSDARG00000025024	pnoca	1	0.10647789	-1.00535873	0.029	0.129
964	ENSDARG00000025034	syngr3b	1	0.002339652	-0.526287099	0.206	0.525
965	ENSDARG00000025091	ezrb	1	0.453743139	0.450937539	0.206	0.168
966	ENSDARG00000025106	ppp3cb	1	0.005243917	-0.643875697	0.147	0.396
967	ENSDARG00000025206	syt2a	1	0.035764104	-0.759848009	0.353	0.505
968	ENSDARG00000025326	myl12.2	1	0.004432376	-0.630389904	0.235	0.446
969	ENSDARG00000025332	rbm28	1	0.020205268	0.442695938	0.412	0.208
970	ENSDARG00000025340	tusc2b	1	0.020828866	-0.301327082	0.059	0.248
971	ENSDARG00000025375	idh1	1	0.00056613	-0.70758864	0.029	0.327
972	ENSDARG00000025428	socs3a	1	9.25E-05	0.934353115	0.441	0.129
973	ENSDARG00000025549	ndufaf1	1	0.211620198	0.347441972	0.206	0.119
974	ENSDARG00000025593	plekhj1	1	0.073080478	-0.349450359	0.059	0.178
975	ENSDARG00000025670	fstl3	1	0.000736859	0.927310529	0.176	0.02
976	ENSDARG00000025693	tmem9b	1	0.005938022	-0.445077686	0.324	0.564
977	ENSDARG00000025797	abhd2a	1	0.008763797	-0.372804972	0	0.178
978	ENSDARG00000025855	camk2n1a	1	0.000186016	-0.982201758	0.206	0.545
979	ENSDARG00000025904	tecrb	1	0.079098941	-0.285149003	0.029	0.139
980	ENSDARG00000025972	mcts1	1	0.033648875	-0.365650353	0.118	0.297
981	ENSDARG00000026084	si:dkey-43k4.5	1	0.127353125	-0.463246383	0.088	0.198
982	ENSDARG00000026198	enoph1	1	0.112861666	-0.306497106	0.118	0.228
983	ENSDARG00000026236	zgc:56585	1	0.000506671	0.25570638	0.118	0
984	ENSDARG00000026247	insyn1	1	0.115395933	-0.314317413	0.059	0.158
985	ENSDARG00000026369	dbi	1	0.129263438	-0.306823623	0.412	0.525
986	ENSDARG00000026444	apoob	1	0.000798775	-0.656356283	0.118	0.426
987	ENSDARG00000026482	arhgap12b	1	0.102981883	-0.399861425	0.059	0.168
988	ENSDARG00000026484	rab15	1	0.000184185	-0.845509909	0.059	0.416
989	ENSDARG00000026531	alcama	1	0.000279721	-0.947450088	0.412	0.723
990	ENSDARG00000026540	ppp4r2a	1	0.036646017	-0.253585076	0	0.119
991	ENSDARG00000026595	pafah1b1b	1	0.000241281	-0.717513206	0.176	0.525
992	ENSDARG00000026611	socs3b	1	0.003495989	0.585755454	0.324	0.109
993	ENSDARG00000026634	ehmt1b	1	0.116194584	-0.385415529	0.118	0.228
994	ENSDARG00000026654	gosr1	1	0.219309547	-0.27164399	0.118	0.198
995	ENSDARG00000026664	uri1	1	0.017950209	-0.502491538	0.147	0.356
996	ENSDARG00000026712	rab5c	1	0.036445086	-0.332262353	0.235	0.416
997	ENSDARG00000026726	anxa1a	1	0.066723053	0.693358299	0.382	0.228
998	ENSDARG00000026834	cdr2l	1	0.002063827	-0.486309364	0.176	0.495
999	ENSDARG00000026842	acin1b	1	0.08721059	-0.277821545	0.059	0.178
1000	ENSDARG00000026845	rhoaa	1	0.015425936	-0.331909468	0.441	0.673
1001	ENSDARG00000026865	fam107b	1	0.225762118	-0.303798789	0.235	0.327
1002	ENSDARG00000026875	fam57ba	1	0.006858495	-0.397255655	0	0.188
1003	ENSDARG00000026882	palm1a	1	0.023323453	-0.371215987	0.029	0.188
1004	ENSDARG00000026892	gpatch11	1	0.018612841	-0.473990173	0.059	0.238
1005	ENSDARG00000026908	tmed2	1	0.026334235	-0.482548789	0.353	0.485
1006	ENSDARG00000026967	ap2s1	1	0.000537798	-0.619400025	0.118	0.455
1007	ENSDARG00000027009	zgc:85777	1	0.367484192	0.260027405	0.147	0.099
1008	ENSDARG00000027088	ptgdsb.1	1	0.022408066	0.49493438	0.529	0.297
1009	ENSDARG00000027141	ube2l3b	1	0.012291615	-0.522566269	0.147	0.356
1010	ENSDARG00000027182	rnf25	1	0.070822007	0.270901541	0.235	0.109
1011	ENSDARG00000027316	tcp11l2	1	0.047997223	-0.417130953	0.176	0.347
1012	ENSDARG00000027322	lin7c	1	0.005985464	-0.544369203	0.059	0.287
1013	ENSDARG00000027403	zgpat	1	0.006858495	-0.406279655	0	0.188
1014	ENSDARG00000027418	trappc4	1	0.05169824	-0.274578454	0.235	0.416
1015	ENSDARG00000027552	mapk1	1	0.090855221	-0.254568433	0.029	0.139
1016	ENSDARG00000027595	selenot1b	1	0.02446332	-0.392804536	0.088	0.277
1017	ENSDARG00000027734	srsf5b	1	0.084498889	-0.408252452	0.206	0.337
1018	ENSDARG00000027740	adcyap1b	1	0.002615487	-1.427773842	0.5	0.644
1019	ENSDARG00000027744	gadd45ba	1	0.474390735	-0.262968378	0.441	0.317
1020	ENSDARG00000027749	hirip3	1	0.005276043	-0.72218263	0.147	0.376
1021	ENSDARG00000027803	sbds	1	0.005248254	-0.511905911	0.118	0.356
1022	ENSDARG00000027899	sem1	1	0.000772869	-0.551142062	0.559	0.792
1023	ENSDARG00000027916	fntb	1	0.020383127	-0.599321055	0.118	0.307
1024	ENSDARG00000027957	fgf12a	1	0.176435694	-0.407821671	0.088	0.188
1025	ENSDARG00000027984	gstz1	1	0.091903461	0.278748945	0.353	0.218
1026	ENSDARG00000028000	pfkpa	1	0.022891665	-0.279400401	0	0.139
1027	ENSDARG00000028066	diras1a	1	0.000875243	-0.778775066	0.147	0.455
1028	ENSDARG00000028067	bnip3lb	1	0.021022616	-0.384302957	0.206	0.455
1029	ENSDARG00000028086	zbtb2b	1	0.087361161	-0.26729928	0.029	0.139
1030	ENSDARG00000028106	glrx	1	0.012866909	-0.40778823	0.147	0.406
1031	ENSDARG00000028119	sumo3a	1	0.000138123	-0.549508355	0.471	0.802
1032	ENSDARG00000028198	ube2v2	1	4.78E-05	-0.688388908	0.353	0.723
1033	ENSDARG00000028327	gmfb	1	0.001516274	-0.667634986	0.118	0.416
1034	ENSDARG00000028401	rhogc	1	0.07295677	-0.26163046	0.029	0.139
1035	ENSDARG00000028507	itgb4	1	0.040224646	0.351692963	0.118	0.03
1036	ENSDARG00000028517	hbp1	1	0.070079173	-0.432640183	0.324	0.465
1037	ENSDARG00000028533	macf1a	1	0.031861515	-0.3243334	0.029	0.178
1038	ENSDARG00000028539	morc2	1	0.117391661	-0.262923684	0.059	0.158
1039	ENSDARG00000028581	jkamp	1	0.018721572	-0.47261148	0.088	0.267
1040	ENSDARG00000028614	mospd1	1	0.045491397	-0.429815721	0.206	0.376
1041	ENSDARG00000028889	ndufb10	1	0.0016165	-0.535151715	0.5	0.673
1042	ENSDARG00000029003	eif1axa	1	0.030651562	0.29102814	0.176	0.059
1043	ENSDARG00000029011	xpnpep1	1	0.012881286	-0.394719567	0.088	0.297
1044	ENSDARG00000029064	uqcrq	1	0.004051562	-0.546688571	0.412	0.653
1045	ENSDARG00000029072	klf6a	1	0.272914366	-0.276190529	0.441	0.515
1046	ENSDARG00000029075	pfkfb4b	1	0.010952413	0.447251565	0.794	0.545
1047	ENSDARG00000029239	syt9b	1	0.001695736	-0.78160113	0.088	0.376
1048	ENSDARG00000029263	hoxb3a	1	0.439892162	-0.291945135	0.353	0.396
1049	ENSDARG00000029353	serpine2	1	0.748168148	-0.412422606	0.324	0.347
1050	ENSDARG00000029415	mtx2	1	0.019882555	-0.43206215	0.118	0.317
1051	ENSDARG00000029472	afdna	1	0.036646017	-0.292134458	0	0.119
1052	ENSDARG00000029510	timm17a	1	0.0126662	-0.460836529	0.059	0.257
1053	ENSDARG00000029587	msra	1	0.003561939	-0.428868717	0.029	0.277
1054	ENSDARG00000029621	sgms1	1	0.021396951	-0.484814585	0.029	0.188
1055	ENSDARG00000029663	rab1ab	1	0.006000867	-0.479050107	0.206	0.495
1056	ENSDARG00000029692	rufy3	1	0.001825217	-0.592243315	0.029	0.287
1057	ENSDARG00000029718	p2rx3b	1	0.085353652	-1.372607796	0.118	0.238
1058	ENSDARG00000029722	hmgb2a	1	9.78E-05	-0.779796231	0.618	0.861
1059	ENSDARG00000029724	pqbp1	1	0.015358995	-0.330907203	0.029	0.208
1060	ENSDARG00000029768	waplb	1	0.146216841	-0.278881759	0.029	0.109
1061	ENSDARG00000029818	srsf5a	1	0.044911418	-0.256947096	0.882	0.921
1062	ENSDARG00000029874	khk	1	0.028980897	-0.296519943	0	0.129
1063	ENSDARG00000029885	rab41	1	0.003493746	-0.559019732	0.059	0.307
1064	ENSDARG00000029905	phyhd1	1	0.234846108	0.299283379	0.235	0.149
1065	ENSDARG00000029952	ampd2b	1	0.022891665	-0.361019149	0	0.139
1066	ENSDARG00000030038	grcc10	1	0.003763786	-0.630870347	0.206	0.436
1067	ENSDARG00000030053	eef1db	1	0.074501072	-0.298290756	0.824	0.891
1068	ENSDARG00000030106	stmn4	1	0.002196567	-0.927626961	0.382	0.614
1069	ENSDARG00000030116	susd6	1	0.009534696	-0.418279727	0.088	0.317
1070	ENSDARG00000030139	sdhdb	1	0.004611654	-0.644447478	0.147	0.386
1071	ENSDARG00000030155	ssbp3b	1	0.158586077	-0.251505458	0.294	0.386
1072	ENSDARG00000030213	sap30l	1	0.064958306	-0.306969198	0.265	0.455
1073	ENSDARG00000030236	tmem30aa	1	0.013948163	-0.460532069	0.147	0.376
1074	ENSDARG00000030237	pgrmc2	1	0.113124294	-0.276567902	0.118	0.248
1075	ENSDARG00000030265	scdb	1	0.001233681	-0.593746398	0.088	0.366
1076	ENSDARG00000030340	guk1a	1	0.211044473	0.295792421	0.176	0.099
1077	ENSDARG00000030411	crygn2	1	0.069251282	0.411318135	0.559	0.376
1078	ENSDARG00000030448	sppl2	1	0.078591431	-0.342257495	0.118	0.257
1079	ENSDARG00000030479	hmgb1b	1	0.003514384	-0.509268722	0.676	0.842
1080	ENSDARG00000030537	psmc1a	1	0.00297344	-0.318631117	0.147	0.426
1081	ENSDARG00000030656	3-Sep	1	0.002880179	-0.575512927	0.088	0.337
1082	ENSDARG00000030789	ddx18	1	0.001938883	0.439273703	0.353	0.119
1083	ENSDARG00000030949	srprb	1	0.002063701	0.507799993	0.529	0.248
1084	ENSDARG00000030957	yipf4	1	0.037260536	-0.361596152	0.353	0.535
1085	ENSDARG00000031020	pip4k2ca	1	0.240883799	-0.320143203	0.176	0.257
1086	ENSDARG00000031048	gspt1	1	0.046297461	-0.293484822	0	0.109
1087	ENSDARG00000031049	igsf21a	1	0.155516037	-0.294287233	0.059	0.149
1088	ENSDARG00000031164	tuba8l2	1	0.001246869	0.620639782	0.441	0.188
1089	ENSDARG00000031198	hmg20a	1	0.062299297	-0.32854693	0.059	0.198
1090	ENSDARG00000031214	arcn1b	1	0.030548068	-0.365586951	0.029	0.178
1091	ENSDARG00000031283	vamp1	1	0.032744831	-0.660629737	0.353	0.495
1092	ENSDARG00000031317	ppdpfb	1	0.000122957	-0.508157759	0.882	0.96
1093	ENSDARG00000031336	hsd20b2	1	0.163338351	-0.251908172	0.059	0.149
1094	ENSDARG00000031382	reep2	1	0.009176136	-0.451335513	0.088	0.317
1095	ENSDARG00000031388	dctn2	1	0.021421024	-0.514511093	0.412	0.545
1096	ENSDARG00000031427	calm2a	1	0.000381681	-0.710327061	0.765	0.871
1097	ENSDARG00000031435	TXN	1	0.00353318	-0.361900335	0.794	0.911
1098	ENSDARG00000031495	seta	1	0.005839944	-0.572697241	0.294	0.545
1099	ENSDARG00000031496	ap1ar	1	0.182869587	-0.29448979	0.059	0.139
1100	ENSDARG00000031511	psmb2	1	0.116971192	-0.274934666	0.382	0.465
1101	ENSDARG00000031562	tada2a	1	0.125433047	-0.255035998	0.088	0.198
1102	ENSDARG00000031681	atp6v0b	1	0.000591523	-0.628222755	0.147	0.475
1103	ENSDARG00000031683	fosab	1	0.152994522	-0.406637455	0.647	0.733
1104	ENSDARG00000031756	mef2aa	1	0.02066113	-0.500416165	0.147	0.347
1105	ENSDARG00000031776	fthl27	1	0.052205758	-0.27885388	0.912	1
1106	ENSDARG00000031796	ache	1	0.089173855	-0.49317489	0.176	0.307
1107	ENSDARG00000031819	eif4ebp2	1	5.53E-05	-0.599729662	0.5	0.772
1108	ENSDARG00000031875	trpa1b	1	0.317529105	-0.611155882	0.088	0.149
1109	ENSDARG00000031890	tcp11l1	1	0.014041714	-0.478830989	0.059	0.248
1110	ENSDARG00000031894	lef1	1	0.000747457	0.304079297	0.147	0.01
1111	ENSDARG00000031907	ptbp1b	1	0.009142127	0.255740231	0.176	0.04
1112	ENSDARG00000032056	arl6	1	0.046560531	-0.461698388	0.059	0.198
1113	ENSDARG00000032083	dpysl2b	1	0.098494218	-0.261452267	0.147	0.287
1114	ENSDARG00000032102	prdx3	1	0.056207792	-0.306896715	0.147	0.317
1115	ENSDARG00000032126	scg5	1	5.76E-05	-0.835061664	0.206	0.604
1116	ENSDARG00000032129	gtf2f1	1	0.030548068	-0.325895097	0.029	0.178
1117	ENSDARG00000032188	lrrc8aa	1	0.029908969	-0.386337984	0.029	0.178
1118	ENSDARG00000032296	pomp	1	0.139565148	-0.328596085	0.471	0.545
1119	ENSDARG00000032317	tox	1	0.221505334	-0.291983453	0.147	0.248
1120	ENSDARG00000032430	ppp2r1bb	1	0.07295677	-0.3067848	0.029	0.139
1121	ENSDARG00000032535	praf2	1	0.129940319	-0.263277835	0.059	0.158
1122	ENSDARG00000032614	msi2b	1	0.098578603	-0.325589726	0.265	0.426
1123	ENSDARG00000032617	fgfrl1a	1	9.46E-05	0.385068306	0.147	0
1124	ENSDARG00000032619	tob1a	1	0.000627355	-0.87711041	0.647	0.812
1125	ENSDARG00000032651	ppp1r10	1	0.021414405	-0.449718967	0.059	0.228
1126	ENSDARG00000032765	net1	1	0.063492103	0.405730945	0.206	0.089
1127	ENSDARG00000032780	pigf	1	0.004170486	-0.412594302	0	0.208
1128	ENSDARG00000032802	ktn1	1	0.028980897	-0.278817828	0	0.129
1129	ENSDARG00000032865	pacsin1a	1	0.000996572	-0.599824368	0.147	0.446
1130	ENSDARG00000032866	erh	1	0.034284954	-0.293874897	0.441	0.653
1131	ENSDARG00000032896	xgb	1	0.119977757	-0.276065916	0.029	0.119
1132	ENSDARG00000032929	cryba1l1	1	0.339610979	0.368574292	0.529	0.495
1133	ENSDARG00000032970	cox4i1	1	0.008845129	-0.351294757	0.706	0.891
1134	ENSDARG00000032997	rnf185	1	0.197228495	-0.265313265	0.353	0.485
1135	ENSDARG00000033009	h3f3c	1	0.000200718	-0.602621577	0.794	0.921
1136	ENSDARG00000033138	lyrm2	1	0.165030931	-0.339931435	0.118	0.218
1137	ENSDARG00000033201	zgc:101840	1	0.004945842	-0.800729144	0.176	0.416
1138	ENSDARG00000033466	tagln2	1	0.728630272	-0.559051689	0.206	0.208
1139	ENSDARG00000033596	polr2c	1	0.022775828	-0.412803535	0.118	0.297
1140	ENSDARG00000033597	api5	1	0.295507423	-0.269177735	0.206	0.277
1141	ENSDARG00000033614	rasgef1ba	1	0.000436837	0.864403916	0.559	0.257
1142	ENSDARG00000033647	smarcb1a	1	0.107522394	-0.340200762	0.235	0.347
1143	ENSDARG00000033738	zgc:153867	1	0.112254113	0.396883918	0.5	0.347
1144	ENSDARG00000033789	ndufb7	1	0.030113112	-0.320384389	0.382	0.584
1145	ENSDARG00000033802	cyp27a7	1	0.046297461	-0.296973676	0	0.109
1146	ENSDARG00000033832	ampd1	1	0.273474001	0.357148847	0.235	0.149
1147	ENSDARG00000033855	cnot9	1	0.075912096	-0.425137294	0.176	0.297
1148	ENSDARG00000033901	msi2a	1	0.093447183	-0.292507824	0.059	0.178
1149	ENSDARG00000033973	mrps23	1	0.028980897	-0.289793928	0	0.129
1150	ENSDARG00000034013	rgmd	1	0.003195136	0.273862257	0.176	0.03
1151	ENSDARG00000034168	serpini1	1	0.04922597	-0.427872979	0.059	0.198
1152	ENSDARG00000034189	oxsr1a	1	0.059493113	-0.344113707	0.059	0.188
1153	ENSDARG00000034211	capn2l	1	0.078274813	-0.431808686	0.088	0.208
1154	ENSDARG00000034240	capza1a	1	0.001534425	-0.364828731	0.353	0.673
1155	ENSDARG00000034268	slit3	1	0.160113328	-0.329836197	0.176	0.287
1156	ENSDARG00000034326	ing3	1	0.008699063	0.430125662	0.206	0.05
1157	ENSDARG00000034344	pcdh19	1	0.035925939	-0.464506808	0.029	0.168
1158	ENSDARG00000034368	hexb	1	0.071377262	-0.384545562	0.088	0.218
1159	ENSDARG00000034423	sncga	1	0.081295751	-0.576363458	0.088	0.218
1160	ENSDARG00000034427	jpt2	1	0.090693739	-0.336021615	0.324	0.436
1161	ENSDARG00000034522	rab6ba	1	0.000644929	-1.149204987	0.206	0.475
1162	ENSDARG00000034528	chodl	1	0.036646017	-0.701366357	0	0.119
1163	ENSDARG00000034534	atp6v1aa	1	0.022799628	-0.458594135	0.176	0.356
1164	ENSDARG00000034668	celf3a	1	0.006291888	-0.428760098	0.088	0.347
1165	ENSDARG00000034670	ube2e2	1	0.013067745	-0.469012206	0.353	0.485
1166	ENSDARG00000034685	tmem198b	1	0.009378022	-0.526528445	0.118	0.337
1167	ENSDARG00000034823	copg2	1	0.081241625	-0.255551195	0.147	0.297
1168	ENSDARG00000035043	pfdn5	1	0.183623718	-0.311349377	0.235	0.327
1169	ENSDARG00000035056	fgf13a	1	0.005921249	-0.857606697	0.235	0.475
1170	ENSDARG00000035066	ubtf	1	0.063414792	-0.356033742	0.324	0.455
1171	ENSDARG00000035133	pho	1	0.021142625	0.271435675	0.265	0.099
1172	ENSDARG00000035152	ap2b1	1	0.068382333	-0.30011049	0.147	0.297
1173	ENSDARG00000035256	eef2l2	1	0.000117985	-0.827560674	0.147	0.525
1174	ENSDARG00000035264	riok2	1	0.073840271	0.268361145	0.176	0.069
1175	ENSDARG00000035282	emc6	1	0.001314599	-0.599299372	0.235	0.505
1176	ENSDARG00000035285	ncor1	1	0.095236223	-0.323057117	0.088	0.218
1177	ENSDARG00000035309	entpd3	1	0.1526247	-1.054521361	0.235	0.337
1178	ENSDARG00000035360	mink1	1	0.162013862	-0.331477426	0.088	0.178
1179	ENSDARG00000035399	ankra2	1	0.063974294	-0.258466774	0.088	0.228
1180	ENSDARG00000035400	btf3	1	0.000292517	0.337608783	1	0.96
1181	ENSDARG00000035434	zmat5	1	0.031060559	-0.371075991	0.059	0.218
1182	ENSDARG00000035470	sh3glb2b	1	0.00406888	-0.526879636	0.088	0.347
1183	ENSDARG00000035515	tm2d2	1	0.029281398	-0.288669219	0.029	0.178
1184	ENSDARG00000035519	histh1l	1	0.013089358	-0.567247157	0.912	0.98
1185	ENSDARG00000035532	zgc:110329	1	0.062215058	-0.29910747	0.029	0.149
1186	ENSDARG00000035558	gps2	1	0.005763885	-0.477256091	0.088	0.337
1187	ENSDARG00000035571	abhd17b	1	0.004097164	-0.491328989	0.088	0.337
1188	ENSDARG00000035573	AK6	1	0.169170725	0.331914765	0.206	0.119
1189	ENSDARG00000035596	ISCU (1 of many)	1	0.004607479	-0.475898979	0.353	0.653
1190	ENSDARG00000035610	zgc:113208	1	0.031060559	-0.358879006	0.059	0.218
1191	ENSDARG00000035622	xbp1	1	0.000264215	-1.077261711	0.176	0.515
1192	ENSDARG00000035631	sdf2l1	1	0.079098941	-0.291065551	0.029	0.139
1193	ENSDARG00000035678	zgc:91910	1	0.008382765	-0.489934144	0.235	0.455
1194	ENSDARG00000035751	ipo7	1	0.063860705	0.2551989	0.471	0.277
1195	ENSDARG00000035763	stx18	1	0.14908917	0.266605776	0.147	0.069
1196	ENSDARG00000035808	clcn4	1	0.002095072	-0.577776697	0.118	0.396
1197	ENSDARG00000035809	col1a1b	1	0.00064851	0.495790371	0.206	0.03
1198	ENSDARG00000035810	rgcc	1	0.003692089	1.521191148	0.235	0.069
1199	ENSDARG00000035858	cnn2	1	0.000786915	0.285372198	0.147	0.01
1200	ENSDARG00000035868	spire1a	1	0.028980897	-0.308186969	0	0.129
1201	ENSDARG00000035880	atp6v1c1b	1	0.114518583	-0.343999157	0.118	0.228
1202	ENSDARG00000035904	crabp1b	1	0.180222946	0.283149777	0.147	0.069
1203	ENSDARG00000035907	fam49al	1	0.0022055	-0.632654948	0.118	0.366
1204	ENSDARG00000035914	tmem167a	1	0.064530946	-0.320782087	0.265	0.426
1205	ENSDARG00000035918	bzw2	1	0.028810801	-0.377560184	0.029	0.188
1206	ENSDARG00000035924	dync1li2	1	0.01805551	-0.340054791	0	0.149
1207	ENSDARG00000035970	ptprn2	1	0.000408751	-0.789612625	0.118	0.465
1208	ENSDARG00000036028	arrdc3b	1	0.008233064	-0.522202313	0.235	0.505
1209	ENSDARG00000036036	mdka	1	0.001242367	0.58765895	0.382	0.139
1210	ENSDARG00000036058	gnao1b	1	0.010867449	-0.629240385	0.176	0.386
1211	ENSDARG00000036064	cnep1r1	1	0.061620352	-0.255391681	0.059	0.208
1212	ENSDARG00000036082	tph1b	1	0.289789117	-2.108451154	0.059	0.119
1213	ENSDARG00000036096	smad3a	1	0.289263096	0.290883531	0.176	0.109
1214	ENSDARG00000036102	ctdsp2	1	0.043762402	0.333361796	0.676	0.475
1215	ENSDARG00000036107	txnipa	1	0.001424588	0.7316697	0.559	0.287
1216	ENSDARG00000036116	eif3hb	1	0.003880068	-0.337915972	0.118	0.396
1217	ENSDARG00000036144	tssc4	1	0.004750387	-0.456327724	0.147	0.406
1218	ENSDARG00000036162	hnrnpa0b	1	0.086202968	-0.291127312	0.471	0.614
1219	ENSDARG00000036190	txnl4a	1	0.081936308	-0.347161121	0.118	0.248
1220	ENSDARG00000036239	gatm	1	0.042862276	0.330989662	0.118	0.03
1221	ENSDARG00000036257	rasal2	1	0.06944208	-0.306850206	0.088	0.228
1222	ENSDARG00000036375	cyfip2	1	0.028470522	-0.483698623	0.118	0.297
1223	ENSDARG00000036383	si:ch73-335m24.5	1	0.096488489	-0.302108343	0.029	0.129
1224	ENSDARG00000036386	rbm4.1	1	0.027184863	-0.412952791	0.088	0.257
1225	ENSDARG00000036394	pop7	1	0.002245577	-0.526779775	0.206	0.455
1226	ENSDARG00000036438	ndufv1	1	0.002792443	-0.508721172	0.088	0.356
1227	ENSDARG00000036482	hexim1	1	0.016627539	-0.385088039	0.029	0.198
1228	ENSDARG00000036500	fam122b	1	0.179919896	-0.254902578	0.059	0.139
1229	ENSDARG00000036593	kdm2ba	1	0.061889098	-0.401368048	0.088	0.228
1230	ENSDARG00000036625	polr2f	1	0.051494213	-0.351323309	0.206	0.386
1231	ENSDARG00000036675	hnrnpa1b	1	0.087766969	0.283604194	0.471	0.297
1232	ENSDARG00000036684	ndufa7	1	0.035924752	-0.432726428	0.235	0.416
1233	ENSDARG00000036704	tmem18	1	0.030054099	-0.263937176	0.176	0.396
1234	ENSDARG00000036811	ifrd2	1	0.008848397	0.320517212	0.176	0.04
1235	ENSDARG00000036831	rnf41	1	0.098424277	-0.259582436	0.029	0.129
1236	ENSDARG00000036834	krt92	1	0.092708341	-0.351209079	0.029	0.129
1237	ENSDARG00000036840	krt15	1	0.357973318	0.375892525	0.265	0.188
1238	ENSDARG00000036878	sh3bgrl2	1	0.002374131	-0.767546255	0.088	0.347
1239	ENSDARG00000036995	lsm6	1	0.040138005	-0.434364546	0.294	0.436
1240	ENSDARG00000037009	banf1	1	0.06902587	-0.355173629	0.176	0.317
1241	ENSDARG00000037020	kif1b	1	0.000742421	-0.785346695	0.147	0.446
1242	ENSDARG00000037038	psmc6	1	0.000625935	-0.70635549	0.147	0.436
1243	ENSDARG00000037070	tmem242	1	0.027466214	-0.342698334	0.029	0.178
1244	ENSDARG00000037116	cxcl12a	1	0.00067557	0.696749435	0.206	0.03
1245	ENSDARG00000037153	atp6ap1b	1	0.100390954	-0.257626425	0.029	0.129
1246	ENSDARG00000037159	oprd1b	1	0.006858495	-0.630489898	0	0.188
1247	ENSDARG00000037177	zc3h13	1	0.048708787	-0.356594256	0.118	0.267
1248	ENSDARG00000037284	ptges3a	1	0.020220199	-0.382905178	0.324	0.535
1249	ENSDARG00000037318	ddost	1	0.288933087	-0.260933842	0.206	0.267
1250	ENSDARG00000037421	egr1	1	0.603846772	0.365794409	0.147	0.119
1251	ENSDARG00000037506	prps1b	1	0.099489626	-0.261449357	0.059	0.168
1252	ENSDARG00000037555	atoh8	1	0.003801068	0.286394954	0.265	0.069
1253	ENSDARG00000037559	uba1	1	0.065758852	-0.381988114	0.176	0.327
1254	ENSDARG00000037589	gid8b	1	0.066684322	-0.372718778	0.324	0.446
1255	ENSDARG00000037633	leng1	1	0.026038248	-0.494197042	0.088	0.267
1256	ENSDARG00000037645	zgc:173570	1	0.027670119	-0.335297043	0.059	0.218
1257	ENSDARG00000037646	rgs11	1	0.168715694	-0.328569668	0.059	0.149
1258	ENSDARG00000037713	pcnp	1	0.030218608	-0.268189066	0.088	0.277
1259	ENSDARG00000037746	actb1	1	0.001017187	-0.807206815	0.529	0.792
1260	ENSDARG00000037773	rybpa	1	0.014217114	-0.370509891	0	0.158
1261	ENSDARG00000037790	pvalb8	1	0.53373617	0.253060356	0.353	0.307
1262	ENSDARG00000037810	adtrp1	1	0.099882633	0.258363126	0.147	0.059
1263	ENSDARG00000037867	atp5mf	1	0.000220627	-0.665114597	0.471	0.772
1264	ENSDARG00000037870	actb2	1	0.0834372	0.327008944	0.912	0.99
1265	ENSDARG00000037921	gng13b	1	0.055355747	-0.490946707	0.176	0.327
1266	ENSDARG00000037928	ddx42	1	0.018061307	-0.407311617	0.147	0.347
1267	ENSDARG00000037962	psmb7	1	0.000359506	-0.661864551	0.294	0.574
1268	ENSDARG00000037980	elob	1	0.018951948	-0.399671138	0.559	0.653
1269	ENSDARG00000037997	tubb5	1	0.103311074	-0.742296164	0.265	0.416
1270	ENSDARG00000037998	flot1b	1	0.000128103	-0.728454894	0.471	0.723
1271	ENSDARG00000038059	grb2b	1	0.291264905	-0.304411078	0.176	0.238
1272	ENSDARG00000038064	chmp3	1	0.016627539	-0.385142332	0.029	0.198
1273	ENSDARG00000038068	ddx5	1	0.0331935	-0.45251933	0.324	0.495
1274	ENSDARG00000038099	gskip	1	0.064913308	-0.281451335	0.118	0.277
1275	ENSDARG00000038141	atf4b	1	0.000505567	-0.650034141	0.412	0.723
1276	ENSDARG00000038153	lgals2b	1	0.164340488	-0.36452628	0.176	0.297
1277	ENSDARG00000038154	isca2	1	0.00045742	-0.718659705	0.147	0.475
1278	ENSDARG00000038222	tyw3	1	0.04692254	0.258677826	0.176	0.059
1279	ENSDARG00000038288	cd151	1	0.036691086	-0.387871226	0.029	0.168
1280	ENSDARG00000038312	rcl1	1	0.00524078	0.479550962	0.235	0.069
1281	ENSDARG00000038439	fabp10a	1	0.347744109	0.597054509	0.559	0.475
1282	ENSDARG00000038465	stmn3	1	0.028980897	-0.390126022	0	0.129
1283	ENSDARG00000038473	ube2d3	1	0.041829682	0.327947656	0.412	0.228
1284	ENSDARG00000038566	gnptg	1	0.000482428	-0.661954126	0.118	0.426
1285	ENSDARG00000038577	cox6c	1	0.025382154	-0.385468669	0.441	0.713
1286	ENSDARG00000038608	sdhc	1	0.03242073	-0.279331862	0.412	0.653
1287	ENSDARG00000038615	pip4p1a	1	0.000740287	-0.631143655	0.029	0.327
1288	ENSDARG00000038635	magoh	1	0.012291615	-0.534758584	0.147	0.356
1289	ENSDARG00000038729	s100z	1	0.821879078	0.301508444	0.088	0.109
1290	ENSDARG00000038737	phf20b	1	0.146588159	-0.293126033	0.147	0.257
1291	ENSDARG00000038743	copb2	1	0.084691962	-0.307579055	0.118	0.257
1292	ENSDARG00000038780	ubtfl	1	0.108279076	-0.272218803	0.118	0.238
1293	ENSDARG00000038794	zgc:113531	1	0.225346444	-0.331242176	0.059	0.129
1294	ENSDARG00000038859	rgs20	1	0.003877821	-0.607507591	0.029	0.257
1295	ENSDARG00000038954	ctnnbip1	1	0.490955977	-0.270731869	0.147	0.178
1296	ENSDARG00000038981	zgc:153615	1	0.011630036	-0.457190405	0.088	0.307
1297	ENSDARG00000039062	morn4	1	0.003239573	-0.439597174	0	0.218
1298	ENSDARG00000039203	zgc:110130	1	0.037711552	-0.383450751	0.059	0.208
1299	ENSDARG00000039215	arrb2a	1	0.01655016	-0.44365704	0.088	0.287
1300	ENSDARG00000039268	emc4	1	0.001177252	-0.61614883	0.235	0.545
1301	ENSDARG00000039269	arg2	1	0.02408895	-0.663471432	0.059	0.228
1302	ENSDARG00000039304	six1a	1	0.50453963	-0.351160557	0.206	0.238
1303	ENSDARG00000039346	ndufa5	1	0.021031132	-0.393244786	0.559	0.683
1304	ENSDARG00000039350	ssbp1	1	0.062825789	-0.305011882	0.059	0.188
1305	ENSDARG00000039390	sdhaf4	1	0.051818505	-0.329997429	0.088	0.238
1306	ENSDARG00000039429	adka	1	0.012428758	-0.429750228	0.059	0.248
1307	ENSDARG00000039430	msl2b	1	0.0664251	-0.328704738	0.118	0.257
1308	ENSDARG00000039435	rgs17	1	0.07177689	-0.4339033	0.059	0.178
1309	ENSDARG00000039455	tspan15	1	0.010545748	-0.444557026	0.059	0.257
1310	ENSDARG00000039493	naa20	1	0.004185464	-0.492254088	0.324	0.604
1311	ENSDARG00000039502	eef1a1a	1	0.000553425	-0.755468726	0.235	0.545
1312	ENSDARG00000039579	cfd	1	0.092708341	-0.983996625	0.029	0.129
1313	ENSDARG00000039601	ier3ip1	1	0.002026025	-0.618896755	0.176	0.446
1314	ENSDARG00000039650	itm2cb	1	0.028395795	-0.50318046	0.118	0.317
1315	ENSDARG00000039729	asap1b	1	0.019448498	-0.589311149	0.206	0.396
1316	ENSDARG00000039757	mcfd2	1	0.000431627	-0.641944594	0.029	0.337
1317	ENSDARG00000039830	gng5	1	0.001044464	-0.617920565	0.265	0.574
1318	ENSDARG00000039880	arpp19b	1	0.013760685	-0.429863222	0.059	0.248
1319	ENSDARG00000039882	ap3s2	1	6.78E-05	-0.722185493	0.176	0.574
1320	ENSDARG00000039887	c1qbp	1	0.147821173	0.264092008	0.265	0.168
1321	ENSDARG00000039913	tmem147	1	0.005721566	-0.489175841	0.088	0.317
1322	ENSDARG00000039931	slc25a33	1	0.278486533	-0.294901392	0.206	0.297
1323	ENSDARG00000039969	akirin1	1	0.106035679	-0.370914583	0.088	0.208
1324	ENSDARG00000039980	ppt1	1	0.000402612	-0.719957041	0.265	0.594
1325	ENSDARG00000040001	fryl	1	0.004956602	-0.490364018	0.029	0.248
1326	ENSDARG00000040021	ebag9	1	0.023624029	-0.348427665	0.059	0.228
1327	ENSDARG00000040031	tardbp	1	0.208808251	-0.263706217	0.265	0.356
1328	ENSDARG00000040039	pttg1ipb	1	0.000107808	0.608559784	0.265	0.04
1329	ENSDARG00000040085	ccsapb	1	0.081880677	-0.281685718	0.059	0.188
1330	ENSDARG00000040121	psma2	1	0.000350876	-0.751443351	0.235	0.525
1331	ENSDARG00000040156	grm4	1	0.008749502	-0.5504448	0.059	0.267
1332	ENSDARG00000040158	cdc42l	1	0.009076674	-0.495660446	0.176	0.416
1333	ENSDARG00000040177	rgs16	1	0.221237396	-0.503020941	0.118	0.208
1334	ENSDARG00000040190	qdpra	1	0.008393823	-0.72883962	0.059	0.267
1335	ENSDARG00000040251	ctsk	1	0.003859959	0.52888272	0.118	0.01
1336	ENSDARG00000040286	ubl7b	1	0.16291888	-0.267070915	0.118	0.208
1337	ENSDARG00000040287	ywhabl	1	0.000305559	-0.615020506	0.529	0.802
1338	ENSDARG00000040291	cadm4	1	0.322552418	-0.332362995	0.118	0.178
1339	ENSDARG00000040295	apoeb	1	0.784792468	-0.297249195	0.176	0.188
1340	ENSDARG00000040358	spred3	1	0.185854971	-0.308560002	0.059	0.139
1341	ENSDARG00000040407	usp22	1	0.060959338	-0.317660964	0.029	0.149
1342	ENSDARG00000040440	snrpd2	1	0.095036944	-0.368396259	0.324	0.446
1343	ENSDARG00000040443	polr2i	1	0.022891665	-0.291733698	0	0.139
1344	ENSDARG00000040455	unc50	1	0.007560558	-0.477414443	0.059	0.267
1345	ENSDARG00000040465	irf2	1	0.028980897	-0.30069089	0	0.129
1346	ENSDARG00000040607	rtf2	1	0.133034617	-0.418548049	0.265	0.376
1347	ENSDARG00000040608	gcnt7	1	0.008763797	-0.568846997	0	0.178
1348	ENSDARG00000040657	wipi1	1	0.004437411	-0.56380255	0.059	0.297
1349	ENSDARG00000040674	ctdsp1	1	0.000871694	0.479874147	0.147	0.01
1350	ENSDARG00000040713	sirt7	1	0.05675352	0.317340311	0.353	0.178
1351	ENSDARG00000040764	id1	1	0.000437591	1.238950223	0.676	0.386
1352	ENSDARG00000040874	add3a	1	0.469935267	0.348383346	0.294	0.228
1353	ENSDARG00000040884	mxi1	1	0.129708468	-0.284040187	0.029	0.119
1354	ENSDARG00000040926	nr2f2	1	0.094583281	-0.329713451	0.029	0.129
1355	ENSDARG00000040971	zgc:92606	1	0.000133343	-0.621697455	0.588	0.842
1356	ENSDARG00000041062	calb2a	1	0.080987303	-1.173153437	0.118	0.257
1357	ENSDARG00000041071	jagn1a	1	0.021611914	-0.473790755	0.118	0.297
1358	ENSDARG00000041203	drap1	1	0.126084886	-0.286644682	0.235	0.347
1359	ENSDARG00000041323	csdc2a	1	0.000107618	-0.83706916	0.147	0.525
1360	ENSDARG00000041332	tmem33	1	0.025664245	-0.288672971	0.059	0.248
1361	ENSDARG00000041362	chmp7	1	0.098066336	-0.316001977	0.088	0.208
1362	ENSDARG00000041363	dctn3	1	0.000871064	-0.522110987	0.441	0.743
1363	ENSDARG00000041391	tmed10	1	0.005668087	-0.453765483	0.265	0.545
1364	ENSDARG00000041417	atp6ap1a	1	0.062206467	-0.263761097	0.088	0.238
1365	ENSDARG00000041450	rab11a	1	0.005382054	-0.536348335	0.353	0.564
1366	ENSDARG00000041592	dcun1d2b	1	0.275271934	-0.29262658	0.206	0.287
1367	ENSDARG00000041623	mt2	1	0.280582723	0.321299805	0.294	0.416
1368	ENSDARG00000041665	mkrn1	1	0.008881092	-0.445028061	0.176	0.426
1369	ENSDARG00000041691	bhlhe41	1	0.70963603	-0.320835298	0.382	0.376
1370	ENSDARG00000041720	arpc5la	1	0.048841544	-0.287609413	0.029	0.158
1371	ENSDARG00000041750	ccdc92	1	0.00045742	-0.69162161	0.147	0.475
1372	ENSDARG00000041875	ube2v1	1	0.003879276	-0.531622028	0.441	0.634
1373	ENSDARG00000041878	rab11ba	1	0.010815806	-0.53119381	0.353	0.564
1374	ENSDARG00000041921	hsbp1b	1	0.007879044	-0.443199645	0.382	0.634
1375	ENSDARG00000041974	brk1	1	0.009802179	-0.439903152	0.412	0.644
1376	ENSDARG00000042045	hmg20b	1	0.001994951	-0.561980336	0.029	0.277
1377	ENSDARG00000042069	pebp1	1	0.101223759	-0.281955287	0.059	0.168
1378	ENSDARG00000042123	nudt3b	1	0.021774787	-0.359280707	0.059	0.238
1379	ENSDARG00000042128	pacsin1b	1	0.101223759	-0.281160412	0.059	0.168
1380	ENSDARG00000042151	skia	1	0.277826212	-0.262577703	0.265	0.337
1381	ENSDARG00000042236	atrx	1	0.031582903	-0.381510299	0.265	0.446
1382	ENSDARG00000042252	eif4h	1	0.14349238	-0.283839643	0.118	0.238
1383	ENSDARG00000042410	rab40b	1	0.052018285	-0.354333122	0.059	0.198
1384	ENSDARG00000042428	gstt1a	1	0.002586388	0.296055838	0.206	0.04
1385	ENSDARG00000042469	ndufa12	1	0.009315937	-0.562524937	0.382	0.564
1386	ENSDARG00000042477	nr2c2	1	0.035358665	-0.297640809	0.029	0.178
1387	ENSDARG00000042534	rsrc2	1	0.343415932	-0.267861978	0.206	0.267
1388	ENSDARG00000042630	hebp2	1	0.01805551	-0.362752944	0	0.149
1389	ENSDARG00000042690	s1pr1	1	0.639071685	-0.585106352	0.147	0.168
1390	ENSDARG00000042777	ndufa11	1	0.000132042	-0.677354458	0.324	0.624
1391	ENSDARG00000042823	spcs2	1	0.118277287	-0.256736307	0.353	0.475
1392	ENSDARG00000042840	eml1	1	0.001515982	-0.538384431	0.029	0.307
1393	ENSDARG00000042892	paip1	1	0.03517444	-0.380817769	0.029	0.168
1394	ENSDARG00000042904	foxo3b	1	0.047435182	0.460448169	0.265	0.129
1395	ENSDARG00000042948	dnajc5aa	1	0.002834139	-0.683519973	0.324	0.554
1396	ENSDARG00000042961	zgc:100920	1	0.050728264	-0.326567423	0.265	0.455
1397	ENSDARG00000042980	cyp2p7	1	0.000174544	0.322658295	0.176	0.01
1398	ENSDARG00000042993	prss1	1	0.101966408	0.385394065	0.5	0.386
1399	ENSDARG00000043003	pcyt2	1	0.155516037	-0.270498416	0.059	0.149
1400	ENSDARG00000043055	hiat1b	1	0.001938883	-0.512671689	0	0.238
1401	ENSDARG00000043081	ctsz	1	0.094429101	-0.440754953	0.059	0.168
1402	ENSDARG00000043094	gnas	1	0.240526294	-0.337791193	0.088	0.158
1403	ENSDARG00000043102	lxn	1	0.107978459	0.710240868	0.353	0.257
1404	ENSDARG00000043250	ppm1ab	1	0.032189563	-0.405121876	0.088	0.267
1405	ENSDARG00000043299	nmu	1	0.01805551	-1.608990908	0	0.149
1406	ENSDARG00000043334	ccdc6a	1	0.749550288	0.289819449	0.176	0.158
1407	ENSDARG00000043416	tnfaip2a	1	0.105771781	-0.339078257	0.088	0.198
1408	ENSDARG00000043417	eipr1	1	0.02866519	-0.424822469	0.029	0.178
1409	ENSDARG00000043448	itm2ca	1	0.0002994	-0.667477125	0.118	0.465
1410	ENSDARG00000043465	atp6v1b2	1	0.008531755	-0.496714523	0.147	0.376
1411	ENSDARG00000043474	atp2b3a	1	0.045646009	-0.462933861	0.118	0.267
1412	ENSDARG00000043484	ube2d2	1	7.63E-05	-0.684716988	0.324	0.673
1413	ENSDARG00000043485	si:ch211-22i13.2	1	0.001289004	-0.738213781	0.088	0.366
1414	ENSDARG00000043497	scrn2	1	0.036646017	-0.256593082	0	0.119
1415	ENSDARG00000043510	vamp4	1	0.011768308	-0.438515432	0.118	0.327
1416	ENSDARG00000043531	jun	1	0.361920783	-0.412086289	0.676	0.663
1417	ENSDARG00000043555	tmem30ab	1	0.102169182	-0.368741505	0.324	0.406
1418	ENSDARG00000043571	KIF2A	1	0.064545219	-0.251818267	0.059	0.198
1419	ENSDARG00000043644	vkorc1l1	1	0.050892717	-0.321494559	0.029	0.158
1420	ENSDARG00000043732	cops4	1	0.074878034	-0.424077257	0.206	0.337
1421	ENSDARG00000043757	ptbp3	1	0.00554087	-0.440049004	0.265	0.535
1422	ENSDARG00000043795	arhgdia	1	0.000282227	-0.636597608	0.294	0.634
1423	ENSDARG00000043821	klf7b	1	0.000355302	-0.642114998	0.324	0.663
1424	ENSDARG00000043835	rab3ab	1	0.000717701	-0.747248176	0.088	0.386
1425	ENSDARG00000043857	ufm1	1	0.030423848	-0.517039712	0.324	0.436
1426	ENSDARG00000043864	nptnb	1	0.053762936	-0.435885094	0.176	0.327
1427	ENSDARG00000043932	stmn4l	1	0.00011426	-0.9749996	0.235	0.574
1428	ENSDARG00000043972	ppp2r3c	1	0.035957507	-0.406116236	0.118	0.277
1429	ENSDARG00000044011	xkrx	1	0.002509786	-0.48774034	0	0.228
1430	ENSDARG00000044048	prnpb	1	0.020742421	-0.780336428	0.118	0.307
1431	ENSDARG00000044056	ahi1	1	0.129940319	-0.258770836	0.059	0.158
1432	ENSDARG00000044092	atp5if1b	1	0.002825875	-0.47852657	0.824	0.891
1433	ENSDARG00000044125	txn	1	0.037503875	-0.514997086	0.059	0.218
1434	ENSDARG00000044183	prkab1a	1	0.046663091	-0.361165566	0.206	0.386
1435	ENSDARG00000044216	fto	1	0.047842265	-0.324103934	0.029	0.158
1436	ENSDARG00000044241	dram2b	1	0.201816539	-0.348194616	0.206	0.277
1437	ENSDARG00000044254	anxa3b	1	0.013022826	-0.431545649	0.353	0.535
1438	ENSDARG00000044267	sumo1	1	0.007192548	-0.396821488	0.441	0.653
1439	ENSDARG00000044328	ankrd46a	1	0.039981598	-0.453781045	0.206	0.356
1440	ENSDARG00000044488	pak1ip1	1	0.009159698	0.297830358	0.235	0.069
1441	ENSDARG00000044492	ublcp1	1	0.028980897	-0.278714197	0	0.129
1442	ENSDARG00000044511	etv5b	1	0.019110593	0.383736996	0.235	0.079
1443	ENSDARG00000044540	fkbp2	1	0.000294616	-0.666587519	0.176	0.515
1444	ENSDARG00000044601	rtn4a	1	0.036442251	-0.506285776	0.5	0.594
1445	ENSDARG00000044605	stx12l	1	0.01805551	-0.333083317	0	0.149
1446	ENSDARG00000044669	hp1bp3	1	0.023708746	-0.331566403	0.618	0.822
1447	ENSDARG00000044684	rbp4l	1	0.86048756	-1.221632413	0.324	0.267
1448	ENSDARG00000044751	ddt	1	0.054576595	-0.428087716	0.265	0.406
1449	ENSDARG00000044769	kctd13	1	0.063974294	-0.353217858	0.088	0.228
1450	ENSDARG00000044811	cdk9	1	0.093761259	-0.304861556	0.088	0.218
1451	ENSDARG00000044902	atp2b2	1	0.285773167	-0.319564207	0.353	0.396
1452	ENSDARG00000044935	hpdb	1	0.01864599	0.785560096	0.235	0.089
1453	ENSDARG00000044938	cbx2	1	0.17202704	0.31659402	0.118	0.05
1454	ENSDARG00000045006	ptprga	1	0.091855444	-0.303184024	0.059	0.178
1455	ENSDARG00000045066	entpd1	1	0.238893734	0.278915223	0.118	0.059
1456	ENSDARG00000045074	arl4d	1	0.021634145	-0.624187627	0.206	0.426
1457	ENSDARG00000045130	klhl11	1	0.125646631	-0.25510913	0.059	0.158
1458	ENSDARG00000045131	id4	1	0.000777558	-0.716881933	0.147	0.475
1459	ENSDARG00000045132	vdac1	1	0.000404206	-0.598000626	0.676	0.812
1460	ENSDARG00000045146	tomm22	1	0.060450334	-0.282902486	0.206	0.366
1461	ENSDARG00000045150	csnk1e	1	0.002242316	-0.491856377	0.059	0.327
1462	ENSDARG00000045219	dkk1b	1	0.046297461	-0.480145181	0	0.109
1463	ENSDARG00000045296	cops9	1	0.043865788	-0.251663722	0.353	0.554
1464	ENSDARG00000045352	cst14a.2	1	0.00502716	-0.555517171	0.353	0.554
1465	ENSDARG00000045364	trappc3	1	0.108279076	-0.258103138	0.118	0.238
1466	ENSDARG00000045372	ngdn	1	0.034084521	0.438419821	0.412	0.228
1467	ENSDARG00000045373	pabpn1	1	0.054344243	-0.349656132	0.353	0.545
1468	ENSDARG00000045399	cct5	1	0.005221617	-0.491969637	0.559	0.693
1469	ENSDARG00000045415	gnal	1	0.011944588	-0.385421489	0.029	0.228
1470	ENSDARG00000045420	epdr1	1	0.010465711	-0.589311935	0.235	0.416
1471	ENSDARG00000045421	stard3nl	1	0.049041374	-0.343367601	0.118	0.277
1472	ENSDARG00000045490	ndufb2	1	0.000733418	-0.535904143	0.353	0.683
1473	ENSDARG00000045513	taf3	1	0.046742281	-0.335454606	0.118	0.277
1474	ENSDARG00000045514	atp5f1c	1	0.031652844	-0.317569964	0.559	0.653
1475	ENSDARG00000045543	atp6v1f	1	0.006858495	-0.428302865	0	0.188
1476	ENSDARG00000045620	nansa	1	0.003239663	-0.509584655	0	0.218
1477	ENSDARG00000045676	calua	1	0.036646017	-0.261586887	0	0.119
1478	ENSDARG00000045874	yeats4	1	0.046941233	-0.358118865	0.147	0.317
1479	ENSDARG00000045886	slc38a2	1	0.036646017	-0.28249252	0	0.119
1480	ENSDARG00000045888	acat1	1	0.047799768	-0.32817669	0.206	0.396
1481	ENSDARG00000045914	si:ch211-51e12.7	1	0.57762364	-0.253643492	0.324	0.327
1482	ENSDARG00000045928	psma4	1	0.005940573	-0.518448278	0.382	0.574
1483	ENSDARG00000045929	oaz2a	1	0.125646631	-0.258005352	0.059	0.158
1484	ENSDARG00000045945	syn2a	1	0.000226776	-0.739294736	0.176	0.505
1485	ENSDARG00000045979	zgc:153704	1	0.015518211	0.630686103	0.176	0.05
1486	ENSDARG00000046030	zgc:110339	1	0.059963598	0.278468679	0.147	0.05
1487	ENSDARG00000046106	rab10	1	0.02194601	-0.328907862	0.353	0.554
1488	ENSDARG00000046148	tnfaip8l2b	1	0.012158789	-0.819136057	0.029	0.218
1489	ENSDARG00000051756	pdhx	1	0.022891665	-0.336499932	0	0.139
1490	ENSDARG00000051824	tmeff2a	1	0.01138288	-0.613466435	0.029	0.218
1491	ENSDARG00000051888	ist1	1	0.086767264	-0.427090614	0.206	0.337
1492	ENSDARG00000051934	kxd1	1	0.028980897	-0.302641485	0	0.129
1493	ENSDARG00000052010	ciao2b	1	0.014869797	-0.434050663	0.088	0.277
1494	ENSDARG00000052244	zgc:158564	1	0.018142533	-0.394360132	0.029	0.198
1495	ENSDARG00000052341	sgcb	1	0.022891665	-0.310853775	0	0.139
1496	ENSDARG00000052371	higd2a	1	0.009395809	-0.475736943	0.176	0.416
1497	ENSDARG00000052377	psmd12	1	0.000670116	-0.573065096	0	0.277
1498	ENSDARG00000052480	pdcd11	1	0.073050118	0.403615858	0.206	0.089
1499	ENSDARG00000052494	pcdh18b	1	0.170413901	-0.251416074	0.029	0.109
1500	ENSDARG00000052520	sgms2a	1	0.028980897	-0.3111763	0	0.129
1501	ENSDARG00000052536	tia1	1	0.171880933	-0.302595563	0.088	0.178
1502	ENSDARG00000052556	fgfrl1b	1	0.016755566	0.731703931	0.118	0.02
1503	ENSDARG00000052567	tmem35	1	0.006915965	-0.430301487	0.029	0.238
1504	ENSDARG00000052594	nkiras2	1	0.013769809	-0.429801863	0.029	0.208
1505	ENSDARG00000052625	fkbp1b	1	0.002489503	-0.579040168	0.206	0.505
1506	ENSDARG00000052644	ca10a	1	0.340080976	-0.289626877	0.206	0.277
1507	ENSDARG00000052649	ube2ia	1	0.009076674	-0.48807497	0.206	0.406
1508	ENSDARG00000052673	sept7b	1	0.109650013	-0.295093894	0.147	0.277
1509	ENSDARG00000052674	csnk1a1	1	0.05027556	-0.354608607	0.559	0.634
1510	ENSDARG00000052680	si:dkey-182g1.2	1	0.047435182	-0.363655119	0.059	0.198
1511	ENSDARG00000052712	suclg1	1	0.347079709	-0.331061279	0.294	0.337
1512	ENSDARG00000052766	si:ch211-239f4.1	1	0.071483797	-0.351276476	0.029	0.139
1513	ENSDARG00000052769	glrbb	1	0.106376126	-0.350509058	0.147	0.267
1514	ENSDARG00000052826	runx3	1	0.23253577	-0.424807675	0.059	0.129
1515	ENSDARG00000052840	ndufs4	1	0.000112702	-0.774264903	0.176	0.525
1516	ENSDARG00000052856	khdrbs1a	1	0.037309425	-0.363507421	0.735	0.842
1517	ENSDARG00000053047	eif2s2	1	0.080666177	-0.291855476	0.471	0.564
1518	ENSDARG00000053097	hsf2	1	0.148949894	0.324322463	0.441	0.307
1519	ENSDARG00000053122	clvs2	1	0.072102729	-0.394781748	0.147	0.287
1520	ENSDARG00000053194	pdzd11	1	0.004166913	-0.527778834	0.206	0.465
1521	ENSDARG00000053205	ppfia4	1	0.092708341	-0.328089654	0.029	0.129
1522	ENSDARG00000053217	cox7a2a	1	0.002136124	-0.446382608	0.559	0.792
1523	ENSDARG00000053254	mylpfa	1	0.477915751	0.271438666	0.971	0.99
1524	ENSDARG00000053279	apln	1	0.158408533	-0.31117015	0.118	0.218
1525	ENSDARG00000053301	insm1b	1	0.224820047	-0.471222443	0.147	0.238
1526	ENSDARG00000053358	basp1	1	0.000912514	-0.699858076	0.147	0.455
1527	ENSDARG00000053381	plpp1a	1	0.025707735	-0.425177636	0.235	0.475
1528	ENSDARG00000053395	cdkn2aipnl	1	0.062404854	-0.384160012	0.118	0.257
1529	ENSDARG00000053446	sub1a	1	0.026357976	-0.356103479	0.588	0.713
1530	ENSDARG00000053459	rybpb	1	0.04922597	-0.39769467	0.059	0.198
1531	ENSDARG00000053466	timmdc1	1	0.027288164	-0.368772499	0.118	0.307
1532	ENSDARG00000053475	ngb	1	0.154962767	-0.259412491	0.029	0.109
1533	ENSDARG00000053485	aldh6a1	1	0.126589344	0.263815451	0.5	0.386
1534	ENSDARG00000053499	isl2b	1	0.377975599	-0.300838613	0.206	0.277
1535	ENSDARG00000053542	kctd12.2	1	0.000294232	-1.434165006	0.059	0.376
1536	ENSDARG00000053547	jakmip2	1	0.0344364	-0.371583291	0.029	0.168
1537	ENSDARG00000053609	gatd1	1	0.016627539	-0.321063994	0.029	0.198
1538	ENSDARG00000053665	gabrg2	1	0.046297461	-0.269862898	0	0.109
1539	ENSDARG00000053753	mff	1	0.000170867	-0.784438533	0.118	0.446
1540	ENSDARG00000053792	si:rp71-1g18.1	1	0.044235008	0.307494896	0.118	0.03
1541	ENSDARG00000053857	ccdc187	1	5.45E-05	0.287792127	0.235	0.02
1542	ENSDARG00000053979	chmp2a	1	0.011167676	-0.458454781	0.324	0.554
1543	ENSDARG00000054030	hoxb5b	1	0.19285887	-0.265922391	0.235	0.366
1544	ENSDARG00000054063	arpc4	1	0.026611382	-0.347779984	0.147	0.356
1545	ENSDARG00000054164	mrps17	1	0.008763797	-0.477074459	0	0.178
1546	ENSDARG00000054191	pgk1	1	0.000234899	-0.785771331	0.206	0.525
1547	ENSDARG00000054292	si:ch211-14a17.11	1	0.060959338	-0.295307456	0.029	0.149
1548	ENSDARG00000054300	dhrs1	1	0.165126636	-0.417284137	0.176	0.267
1549	ENSDARG00000054302	ehd4	1	0.046297461	-0.495291886	0	0.109
1550	ENSDARG00000054320	ap2a1	1	0.060818682	-0.356149369	0.118	0.267
1551	ENSDARG00000054363	si:zfos-464b6.2	1	0.036646017	-0.271237626	0	0.119
1552	ENSDARG00000054438	fzd2	1	0.000148931	0.333521442	0.176	0.01
1553	ENSDARG00000054456	clip3	1	0.001025873	-0.674103337	0.118	0.396
1554	ENSDARG00000054543	samsn1a	1	0.117636714	-0.339192294	0.029	0.119
1555	ENSDARG00000054583	mfsd6b	1	0.001146947	-0.656934301	0	0.257
1556	ENSDARG00000054696	psmb4	1	0.00293884	-0.557358908	0.235	0.495
1557	ENSDARG00000054723	si:ch211-242b18.1	1	0.003528395	-0.475052326	0.088	0.347
1558	ENSDARG00000054794	plcxd3	1	0.035231817	-0.526690638	0.206	0.406
1559	ENSDARG00000054823	id3	1	0.381048725	0.396936999	0.206	0.139
1560	ENSDARG00000054833	nucb1	1	0.092708341	-0.250372353	0.029	0.129
1561	ENSDARG00000054911	tmsb	1	0.440787395	-0.582403581	0.235	0.287
1562	ENSDARG00000055043	depdc7a	1	0.003859959	0.343157406	0.118	0.01
1563	ENSDARG00000055064	prdx5	1	0.297791656	-0.335410521	0.294	0.356
1564	ENSDARG00000055070	borcs7	1	0.057288681	-0.285157972	0.088	0.238
1565	ENSDARG00000055080	rbm4.2	1	0.102626446	-0.262661848	0.147	0.287
1566	ENSDARG00000055118	mylipb	1	0.000107808	0.461386824	0.265	0.04
1567	ENSDARG00000055120	ctsba	1	0.075345985	-0.367898006	0.324	0.475
1568	ENSDARG00000055129	pim3	1	0.108877667	0.328466855	0.235	0.129
1569	ENSDARG00000055151	smyd2a	1	0.165030931	-0.262313194	0.118	0.218
1570	ENSDARG00000055229	ncs1a	1	0.010416832	-0.583531921	0.029	0.218
1571	ENSDARG00000055305	ret	1	0.009914877	-0.763058779	0.118	0.337
1572	ENSDARG00000055349	pknox2	1	0.046297461	-0.29405757	0	0.109
1573	ENSDARG00000055360	llph	1	0.000521549	0.479587393	0.294	0.069
1574	ENSDARG00000055377	gnb5b	1	0.029908969	-0.396110308	0.029	0.178
1575	ENSDARG00000055400	si:dkey-56f14.7	1	8.56E-05	-0.806814711	0.029	0.386
1576	ENSDARG00000055455	gpm6aa	1	0.330025366	0.413977427	0.324	0.257
1577	ENSDARG00000055475	rps27.2	1	0.002853027	0.286054138	0.941	0.98
1578	ENSDARG00000055502	cicb	1	0.108402265	-0.287002052	0.059	0.168
1579	ENSDARG00000055510	ypel3	1	0.005587494	-0.584977778	0.147	0.366
1580	ENSDARG00000055524	rnf7	1	0.001475354	-0.572990317	0.412	0.614
1581	ENSDARG00000055543	appb	1	0.036402533	-0.440991379	0.265	0.446
1582	ENSDARG00000055678	akap12b	1	0.019063418	-0.53046546	0.265	0.446
1583	ENSDARG00000055743	ankrd54	1	0.190751825	-0.32362892	0.088	0.168
1584	ENSDARG00000055757	tmem9	1	0.024029725	-0.355111778	0.088	0.277
1585	ENSDARG00000055763	tmem115	1	0.330323852	-0.266607128	0.118	0.178
1586	ENSDARG00000055792	foxo4	1	0.012570531	0.342173992	0.206	0.059
1587	ENSDARG00000055837	arhgef1b	1	0.26119575	-0.253038693	0.176	0.297
1588	ENSDARG00000055875	pag1	1	0.001022983	-0.842341839	0.118	0.406
1589	ENSDARG00000055903	luc7l	1	0.001938883	-0.553792565	0	0.238
1590	ENSDARG00000056001	fryb	1	0.021538738	-0.355354149	0.029	0.198
1591	ENSDARG00000056005	dnajc18	1	0.02408895	-0.397857922	0.059	0.228
1592	ENSDARG00000056008	atp5mc1	1	0.001742196	-0.74713686	0.382	0.604
1593	ENSDARG00000056030	hoxb7a	1	0.919867611	-0.578780558	0.147	0.139
1594	ENSDARG00000056075	rca2.1	1	0.003373196	-0.680207787	0.147	0.406
1595	ENSDARG00000056085	mob4	1	0.098039029	-0.310990332	0.294	0.426
1596	ENSDARG00000056087	ecrg4a	1	0.002849892	0.400974094	0.176	0.03
1597	ENSDARG00000056090	capza1b	1	0.036985322	-0.406904756	0.324	0.475
1598	ENSDARG00000056099	gtf2h5	1	0.011445746	-0.505508303	0.059	0.257
1599	ENSDARG00000056121	serac1	1	0.022891665	-0.343331483	0	0.139
1600	ENSDARG00000056127	polr2gl	1	0.028980897	-0.256908023	0	0.129
1601	ENSDARG00000056141	coq10b	1	0.281147905	-0.319828951	0.059	0.119
1602	ENSDARG00000056150	rbms2b	1	0.0661922	0.293865511	0.176	0.069
1603	ENSDARG00000056175	scrt2	1	0.002018233	-0.845585511	0.147	0.406
1604	ENSDARG00000056181	ncam1a	1	0.254792022	-0.288181394	0.176	0.257
1605	ENSDARG00000056186	eif5a2	1	0.053874681	-0.357819402	0.529	0.604
1606	ENSDARG00000056206	camk2g2	1	0.005920029	-0.730223412	0.118	0.347
1607	ENSDARG00000056235	smndc1	1	0.030482006	-0.476168973	0.294	0.465
1608	ENSDARG00000056262	slc35g2a	1	0.064081751	-0.74149433	0.206	0.356
1609	ENSDARG00000056331	ahcyl1	1	0.087019125	-0.405241353	0.118	0.248
1610	ENSDARG00000056347	rab3aa	1	0.129181067	-0.332369964	0.088	0.188
1611	ENSDARG00000056410	fdx1	1	0.05596849	-0.379788311	0.088	0.228
1612	ENSDARG00000056427	auts2a	1	0.093519192	0.34104917	0.265	0.149
1613	ENSDARG00000056479	rab1bb	1	0.070401252	-0.318855957	0.147	0.297
1614	ENSDARG00000056480	cpvl	1	0.046230708	-0.331628039	0.147	0.317
1615	ENSDARG00000056481	vat1	1	0.000668396	-0.978844459	0.206	0.495
1616	ENSDARG00000056490	zgc:110158	1	0.143696487	-0.32798508	0.088	0.188
1617	ENSDARG00000056509	pdik1l	1	0.000193092	0.396688888	0.206	0.02
1618	ENSDARG00000056510	gstk1	1	0.036401028	-0.414152951	0.088	0.248
1619	ENSDARG00000056550	tango2	1	0.060959338	-0.262823651	0.029	0.149
1620	ENSDARG00000056583	ndufs6	1	0.007479193	-0.385993761	0.265	0.535
1621	ENSDARG00000056605	wbp2	1	0.017535105	-0.411174098	0.059	0.238
1622	ENSDARG00000056621	ctcf	1	0.115395933	-0.34993592	0.059	0.158
1623	ENSDARG00000056633	fgf13b	1	0.00421282	-0.575095591	0.118	0.366
1624	ENSDARG00000056639	carmil2	1	0.000815105	-0.60605237	0.088	0.396
1625	ENSDARG00000056649	htatsf1	1	0.09235502	-0.365877454	0.118	0.248
1626	ENSDARG00000056653	fhl1b	1	0.002042885	-1.126983354	0.029	0.277
1627	ENSDARG00000056656	tspan18a	1	0.082497529	-0.942231866	0.206	0.327
1628	ENSDARG00000056665	nsun2	1	0.06058732	-0.386388577	0.059	0.188
1629	ENSDARG00000056722	cd99l2	1	0.040157115	-0.481973203	0.176	0.347
1630	ENSDARG00000056729	her4.2	1	0.000506671	0.543604482	0.118	0
1631	ENSDARG00000056744	ela2	1	0.08131431	-0.271687848	0.059	0.178
1632	ENSDARG00000056745	necab2	1	0.033223085	-0.368089047	0.029	0.178
1633	ENSDARG00000056753	dctn1b	1	0.004146299	-0.466274183	0.059	0.307
1634	ENSDARG00000056797	ppp2r2ca	1	0.137329366	-0.26932155	0.088	0.188
1635	ENSDARG00000056803	ap1s1	1	0.008402014	-0.474503939	0.029	0.228
1636	ENSDARG00000056840	otud5b	1	0.021565551	-0.376174684	0.088	0.277
1637	ENSDARG00000056856	tax1bp1b	1	0.012447352	-0.475577594	0.147	0.366
1638	ENSDARG00000056862	cep63	1	0.002960994	0.380801449	0.176	0.03
1639	ENSDARG00000056929	kdm6bb	1	0.320589061	-0.289798005	0.265	0.337
1640	ENSDARG00000056964	ilk	1	0.007068195	-0.444388105	0.118	0.366
1641	ENSDARG00000057011	dpm1	1	0.07375806	-0.320829897	0.088	0.218
1642	ENSDARG00000057021	vps36	1	0.022891665	-0.343636477	0	0.139
1643	ENSDARG00000057026	ran	1	0.01794987	0.32241424	0.912	0.871
1644	ENSDARG00000057035	stoml3b	1	0.01805551	-0.530439202	0	0.149
1645	ENSDARG00000057042	tm2d1	1	0.027472147	-0.355447085	0.088	0.267
1646	ENSDARG00000057093	kdm5ba	1	0.05886702	-0.380058512	0.088	0.228
1647	ENSDARG00000057334	cmasa	1	0.065050105	-0.270261818	0.147	0.317
1648	ENSDARG00000057378	selenou1a	1	0.07289335	-0.364522777	0.265	0.406
1649	ENSDARG00000057414	phb	1	0.105246593	-0.269349205	0.147	0.277
1650	ENSDARG00000057456	ppp3ccb	1	0.059493113	-0.414437637	0.059	0.188
1651	ENSDARG00000057484	srsf2a	1	0.185635723	-0.282597638	0.412	0.485
1652	ENSDARG00000057652	dbpb	1	0.028189431	-0.529431982	0.118	0.287
1653	ENSDARG00000057665	sprn2	1	0.047842265	-0.325345866	0.029	0.158
1654	ENSDARG00000057676	golga7	1	0.000754783	-0.478227073	0.471	0.703
1655	ENSDARG00000057698	ctsd	1	0.072774566	-0.281286478	0.382	0.584
1656	ENSDARG00000057736	ano10a	1	0.15198933	-0.289227197	0.118	0.218
1657	ENSDARG00000057782	baz2ba	1	0.004627552	-0.593449369	0.088	0.337
1658	ENSDARG00000057805	mrpl28	1	0.003169032	-0.472960633	0.029	0.267
1659	ENSDARG00000057833	gulp1b	1	0.092788856	-0.379401085	0.059	0.168
1660	ENSDARG00000057853	atp6v0ca	1	0.020430721	-0.442081014	0.441	0.564
1661	ENSDARG00000057854	sap18	1	0.070751028	-0.264774513	0.324	0.485
1662	ENSDARG00000057867	lasp1	1	0.038059049	-0.347136912	0.471	0.614
1663	ENSDARG00000057928	mzt2b	1	0.017227781	-0.360968887	0.147	0.366
1664	ENSDARG00000057987	uba3	1	0.122355128	-0.252553558	0.029	0.119
1665	ENSDARG00000057992	fstb	1	0.056989895	0.31018673	0.147	0.05
1666	ENSDARG00000058015	ano3	1	0.046297461	-0.250483014	0	0.109
1667	ENSDARG00000058047	pafah1b3	1	0.063533268	-0.415931467	0.088	0.218
1668	ENSDARG00000058079	txndc17	1	0.109363788	-0.278866664	0.088	0.208
1669	ENSDARG00000058133	foxd2	1	0.004470409	0.264355354	0.118	0.01
1670	ENSDARG00000058220	tada3l	1	0.047132707	-0.261396603	0.059	0.208
1671	ENSDARG00000058328	lsm7	1	0.001965512	-0.579099213	0.265	0.545
1672	ENSDARG00000058348	scinlb	1	0.004417956	-0.654134273	0.029	0.248
1673	ENSDARG00000058349	polr2l	1	0.065036126	-0.376493514	0.147	0.287
1674	ENSDARG00000058354	selenot1a	1	0.000478239	-0.530933496	0.235	0.584
1675	ENSDARG00000058366	si:dkey-222f8.3	1	0.304713406	-0.276695628	0.206	0.277
1676	ENSDARG00000058369	mex3b	1	0.130387515	-0.25282668	0.147	0.287
1677	ENSDARG00000058394	tagln3b	1	0.359650854	-0.420989692	0.176	0.238
1678	ENSDARG00000058444	snx6	1	0.046341521	-0.314354906	0.088	0.248
1679	ENSDARG00000058452	abhd17c	1	0.125433047	-0.252839294	0.088	0.198
1680	ENSDARG00000058463	ndufab1a	1	0.033097126	-0.336055481	0.118	0.297
1681	ENSDARG00000058467	prpf40a	1	0.062215058	-0.348094859	0.029	0.149
1682	ENSDARG00000058504	ap1s2	1	0.000894746	-0.613034198	0.265	0.574
1683	ENSDARG00000058538	alcamb	1	0.064455139	-0.490648907	0.206	0.376
1684	ENSDARG00000058593	sri	1	0.00092539	-0.532206057	0.412	0.683
1685	ENSDARG00000058601	gdap1	1	0.0009255	-0.599550458	0.147	0.465
1686	ENSDARG00000058646	ptprna	1	0.006200074	-0.69285881	0.088	0.317
1687	ENSDARG00000058650	dpm3	1	0.099168552	-0.285187437	0.118	0.238
1688	ENSDARG00000058656	desma	1	0.040500161	0.316924094	0.176	0.059
1689	ENSDARG00000058693	cast	1	0.073840271	0.289945301	0.176	0.069
1690	ENSDARG00000058696	tbl1xr1a	1	0.205371319	0.338491033	0.235	0.158
1691	ENSDARG00000058699	tmeff2b	1	0.399542323	-0.87218312	0.265	0.297
1692	ENSDARG00000058729	akirin2	1	0.092788856	-0.330898322	0.059	0.168
1693	ENSDARG00000058730	rdh10a	1	0.003862741	0.273114047	0.147	0.02
1694	ENSDARG00000058868	apc	1	0.038206708	-0.279474342	0.059	0.218
1695	ENSDARG00000058962	txnl4b	1	0.08131431	-0.348710329	0.059	0.178
1696	ENSDARG00000058969	cntnap2a	1	0.423146771	-0.502951448	0.176	0.228
1697	ENSDARG00000058996	jam2a	1	0.09086757	0.729400585	0.118	0.04
1698	ENSDARG00000059075	nip7	1	0.000622462	0.511289003	0.206	0.03
1699	ENSDARG00000059128	uqcrh	1	0.014732368	-0.408940346	0.5	0.683
1700	ENSDARG00000059236	ptger4a	1	0.058510849	-0.953187887	0.029	0.149
1701	ENSDARG00000059246	hnrnpd	1	0.112398764	-0.347669933	0.147	0.267
1702	ENSDARG00000059276	hoxd4a	1	0.222771643	-0.446102305	0.206	0.297
1703	ENSDARG00000059303	hnrnpl2	1	0.160677734	-0.345921329	0.265	0.347
1704	ENSDARG00000059304	chchd2	1	0.051476423	-0.344815828	0.147	0.297
1705	ENSDARG00000059311	dpysl5b	1	0.033513913	-0.397759581	0.059	0.218
1706	ENSDARG00000059323	rpn1	1	0.131764961	-0.262615658	0.206	0.337
1707	ENSDARG00000059327	gata2a	1	0.314901234	-0.757452873	0.118	0.178
1708	ENSDARG00000059337	tgif1	1	0.06332292	0.343062635	0.235	0.109
1709	ENSDARG00000059354	glmp	1	0.105535237	-0.388483858	0.176	0.297
1710	ENSDARG00000059357	sarnp	1	0.251966621	-0.282937859	0.176	0.257
1711	ENSDARG00000059360	srsf3b	1	0.062446538	-0.323211816	0.235	0.406
1712	ENSDARG00000059373	dnajc8	1	0.257782608	-0.290632954	0.206	0.277
1713	ENSDARG00000059473	kank4	1	0.012492916	-0.528937881	0.118	0.317
1714	ENSDARG00000059601	map1aa	1	5.23E-05	-0.912472715	0.324	0.673
1715	ENSDARG00000059604	mtss1	1	0.117636714	-0.342845447	0.029	0.119
1716	ENSDARG00000059646	nt5dc2	1	0.05596849	-0.317382454	0.088	0.228
1717	ENSDARG00000059654	eif3ba	1	0.079002159	-0.366708783	0.529	0.584
1718	ENSDARG00000059680	fscn1a	1	0.303340764	-0.392434955	0.235	0.307
1719	ENSDARG00000059690	slc29a4	1	0.044437169	-0.546433559	0.088	0.238
1720	ENSDARG00000059725	hypk	1	0.81101619	0.259148325	0.324	0.317
1721	ENSDARG00000059789	parp8	1	0.011173709	-0.385325512	0	0.168
1722	ENSDARG00000059815	oaz2b	1	0.070022316	-0.544142905	0.147	0.287
1723	ENSDARG00000059835	zfyve27	1	0.013593669	-0.32348143	0.147	0.386
1724	ENSDARG00000059883	trpv1	1	0.008763797	-0.437080963	0	0.178
1725	ENSDARG00000059908	si:ch211-217k17.7	1	0.003057888	0.443454353	0.412	0.168
1726	ENSDARG00000059933	plpp3	1	0.004371445	0.445242431	0.235	0.059
1727	ENSDARG00000060006	nedd4l	1	0.083976341	-0.253077057	0.029	0.139
1728	ENSDARG00000060069	isoc1	1	0.036646017	-0.259703246	0	0.119
1729	ENSDARG00000060092	zgc:165481	1	0.008763797	-0.411878123	0	0.178
1730	ENSDARG00000060112	sybu	1	0.000436045	-0.711006573	0.118	0.446
1731	ENSDARG00000060123	ca16b	1	0.028980897	-0.316675058	0	0.129
1732	ENSDARG00000060126	acyp1	1	0.005511997	-0.604043706	0.176	0.396
1733	ENSDARG00000060222	scn1ba	1	0.225083928	0.645993214	0.412	0.327
1734	ENSDARG00000060326	map1sb	1	0.011173709	-0.403209052	0	0.168
1735	ENSDARG00000060434	map1b	1	0.001250214	-0.71462588	0.059	0.327
1736	ENSDARG00000060457	pmp22b	1	0.000649836	-0.775871478	0.5	0.752
1737	ENSDARG00000060481	atl1	1	0.000527106	-0.648164588	0.206	0.545
1738	ENSDARG00000060515	zdhhc9	1	0.050142428	-0.385284092	0.059	0.198
1739	ENSDARG00000060626	dgkaa	1	0.000120023	-1.124590623	0.059	0.426
1740	ENSDARG00000060637	clstn2	1	0.002113646	-0.688942378	0.059	0.347
1741	ENSDARG00000060639	apba2b	1	0.156054146	-0.378122469	0.147	0.238
1742	ENSDARG00000060656	si:ch211-10a23.2	1	0.028060183	-0.367883465	0.029	0.178
1743	ENSDARG00000060679	kdm1a	1	0.008531755	-0.478657699	0.147	0.376
1744	ENSDARG00000060683	lrsam1	1	0.008265907	-0.492587588	0.029	0.238
1745	ENSDARG00000060697	kmt2bb	1	0.134199752	-0.302658235	0.206	0.327
1746	ENSDARG00000060796	slc20a2	1	0.338905823	0.299260871	0.206	0.139
1747	ENSDARG00000060853	nckap1	1	0.060938422	-0.359690779	0.176	0.307
1748	ENSDARG00000060915	fbxl16	1	0.006915965	-0.420268462	0.029	0.238
1749	ENSDARG00000060921	pla2g6	1	0.044946972	-0.360826636	0.029	0.158
1750	ENSDARG00000060948	dync1i1	1	0.045210854	-0.434934604	0.088	0.238
1751	ENSDARG00000061048	ranbp9	1	0.052253804	-0.305942858	0.118	0.277
1752	ENSDARG00000061057	cyhr1	1	0.125646631	-0.296370907	0.059	0.158
1753	ENSDARG00000061081	arpp21	1	0.000623898	-1.294141631	0.176	0.495
1754	ENSDARG00000061099	nfasca	1	7.43E-05	-1.038754114	0.118	0.485
1755	ENSDARG00000061100	nars	1	0.201268126	-0.254544031	0.235	0.317
1756	ENSDARG00000061143	tapt1b	1	0.046860224	-0.270663415	0.029	0.158
1757	ENSDARG00000061180	vps45	1	0.091171563	-0.32715095	0.059	0.168
1758	ENSDARG00000061187	cbx5	1	0.32724364	-0.258283452	0.471	0.505
1759	ENSDARG00000061228	pfdn4	1	0.214352819	0.317244237	0.588	0.475
1760	ENSDARG00000061249	myom1a	1	0.044235008	0.28840339	0.118	0.03
1761	ENSDARG00000061335	galnt1	1	0.098066336	-0.401596916	0.088	0.208
1762	ENSDARG00000061338	ddx6	1	0.018707929	-0.562928395	0.176	0.366
1763	ENSDARG00000061370	tsen34	1	0.061498038	0.25819788	0.147	0.05
1764	ENSDARG00000061525	slka	1	0.026734445	-0.587906241	0.088	0.277
1765	ENSDARG00000061543	ccdc85b	1	0.097886025	-0.433000578	0.294	0.406
1766	ENSDARG00000061547	hist1h4l	1	0.150453633	-0.318502443	0.147	0.267
1767	ENSDARG00000061580	kctd7	1	0.063492103	-0.332612637	0.029	0.149
1768	ENSDARG00000061647	nrxn1a	1	0.000355919	-0.672115422	0.235	0.564
1769	ENSDARG00000061664	zgc:162707	1	0.014217114	-0.467967252	0	0.158
1770	ENSDARG00000061742	clasrp	1	0.046297461	-0.263703635	0	0.109
1771	ENSDARG00000061749	htr3b	1	0.011173709	-0.594374233	0	0.168
1772	ENSDARG00000061757	rabgap1l	1	0.009353883	-0.475654102	0.088	0.317
1773	ENSDARG00000061804	si:ch211-194e15.5	1	0.181534003	-0.26950243	0.088	0.188
1774	ENSDARG00000061817	kif1aa	1	0.000135067	-0.872803471	0.265	0.584
1775	ENSDARG00000061946	commd4	1	0.028980897	-0.316909603	0	0.129
1776	ENSDARG00000061951	golgb1	1	0.010957151	-0.489071047	0.059	0.267
1777	ENSDARG00000061989	mpnd	1	0.078776688	-0.375629316	0.176	0.307
1778	ENSDARG00000062024	kif1ab	1	0.006360583	-0.531173972	0.118	0.356
1779	ENSDARG00000062053	kif1bp	1	0.108402265	-0.252745002	0.059	0.168
1780	ENSDARG00000062108	iffo1b	1	0.123541654	-0.289749744	0.059	0.158
1781	ENSDARG00000062173	camsap2a	1	0.082324182	-0.371440199	0.029	0.139
1782	ENSDARG00000062248	ptpn21	1	9.46E-05	0.324207528	0.147	0
1783	ENSDARG00000062323	adam23a	1	0.000487992	-0.729823587	0.147	0.475
1784	ENSDARG00000062359	scn3b	1	0.052698621	-0.379813391	0.088	0.238
1785	ENSDARG00000062379	slc35a4	1	0.104418215	-0.254058961	0.029	0.129
1786	ENSDARG00000062382	snapin	1	0.014885331	-0.405192922	0.118	0.327
1787	ENSDARG00000062415	ctnnd2a	1	0.020937546	-0.454067338	0.029	0.188
1788	ENSDARG00000062420	nfia	1	0.064664505	0.264257731	0.147	0.05
1789	ENSDARG00000062450	rnf115	1	0.034801537	-0.308576178	0.059	0.218
1790	ENSDARG00000062460	sgk3	1	0.125250292	-0.444490996	0.088	0.188
1791	ENSDARG00000062489	8-Mar	1	0.060959338	-0.291307484	0.029	0.149
1792	ENSDARG00000062531	mapk8ip3	1	0.006499468	-0.671618993	0.029	0.248
1793	ENSDARG00000062568	mrpl2	1	0.052778146	-0.362231815	0.118	0.267
1794	ENSDARG00000062590	pleca	1	0.020044465	0.501263305	0.265	0.109
1795	ENSDARG00000062646	tet3	1	0.046297461	-0.262253373	0	0.109
1796	ENSDARG00000062672	kcnj19b	1	0.354452399	-0.251175008	0.059	0.109
1797	ENSDARG00000062865	mras	1	0.14154943	-0.264328434	0.088	0.188
1798	ENSDARG00000062897	tnksb	1	0.064790729	-0.268971092	0.029	0.149
1799	ENSDARG00000062916	mrpl37	1	0.090680427	-0.333372345	0.118	0.238
1800	ENSDARG00000062942	kcna1a	1	0.018944387	-0.424311369	0.029	0.198
1801	ENSDARG00000062954	clk2a	1	0.086659139	-0.277818853	0.088	0.218
1802	ENSDARG00000062973	ttll7	1	0.094583281	-0.254984822	0.029	0.129
1803	ENSDARG00000062991	abi1b	1	0.07597723	-0.332389012	0.029	0.139
1804	ENSDARG00000063036	psd2	1	0.046297461	-0.296203279	0	0.109
1805	ENSDARG00000063069	gripap1	1	0.334254644	-0.274290325	0.118	0.178
1806	ENSDARG00000063157	mapk8ip2	1	0.004170486	-0.430564516	0	0.208
1807	ENSDARG00000063218	ppm1la	1	0.008641658	-0.657830869	0.265	0.455
1808	ENSDARG00000063244	lix1l	1	0.243374838	0.34546225	0.118	0.059
1809	ENSDARG00000063249	mrpl9	1	0.109004299	0.275358524	0.147	0.059
1810	ENSDARG00000063292	ssuh2rs1	1	0.179844856	-0.260811809	0.265	0.366
1811	ENSDARG00000063299	pcloa	1	0.003877821	-0.510084749	0.029	0.257
1812	ENSDARG00000063310	oxr1b	1	0.271739953	-0.299763755	0.118	0.198
1813	ENSDARG00000063341	si:ch211-284b7.3	1	0.182275875	-0.272945457	0.147	0.238
1814	ENSDARG00000063344	fam162a	1	0.00978159	-0.423585169	0.176	0.436
1815	ENSDARG00000063416	ptprk	1	0.058510849	-0.362734075	0.029	0.149
1816	ENSDARG00000063559	pigx	1	0.006122907	-0.443834933	0.059	0.277
1817	ENSDARG00000063572	perp	1	0.002248624	0.345633045	0.235	0.05
1818	ENSDARG00000063573	vps41	1	0.005985464	-0.489620035	0.059	0.287
1819	ENSDARG00000063596	bud23	1	0.141172648	0.346645502	0.206	0.109
1820	ENSDARG00000063627	bop1	1	0.003859959	0.288718179	0.118	0.01
1821	ENSDARG00000063719	usp8	1	0.006858495	-0.377493548	0	0.188
1822	ENSDARG00000067591	puraa	1	0.066803135	-0.360672315	0.088	0.218
1823	ENSDARG00000067593	sco1	1	0.046278427	-0.290455389	0.059	0.208
1824	ENSDARG00000067626	ywhag1	1	0.000718896	-0.871072681	0.265	0.554
1825	ENSDARG00000067658	BX470189.1	1	0.036646017	-0.301632168	0	0.119
1826	ENSDARG00000067717	tomm7	1	0.036376876	-0.406399477	0.235	0.406
1827	ENSDARG00000067979	gtf3c5	1	0.077525286	-0.262038494	0.029	0.139
1828	ENSDARG00000067981	zgc:103697	1	0.000485501	-0.708376939	0.088	0.396
1829	ENSDARG00000068064	sirt1	1	0.145532845	-0.28199204	0.059	0.149
1830	ENSDARG00000068125	nfu1	1	0.067752252	-0.315224165	0.118	0.267
1831	ENSDARG00000068179	trib2	1	0.011173709	-0.421274285	0	0.168
1832	ENSDARG00000068187	spg7	1	0.092304673	-0.294214522	0.088	0.218
1833	ENSDARG00000068246	plcb3	1	0.004844345	-0.683985191	0.029	0.248
1834	ENSDARG00000068291	TMEM208	1	0.036572864	-0.434937097	0.206	0.366
1835	ENSDARG00000068305	mrps14	1	0.010567207	-0.458904487	0.147	0.376
1836	ENSDARG00000068323	astn1	1	0.004626704	-0.502085284	0.029	0.248
1837	ENSDARG00000068374	si:ch211-132b12.7	1	0.368241378	-0.286939807	0.176	0.228
1838	ENSDARG00000068401	yap1	1	0.000138997	0.476195597	0.206	0.02
1839	ENSDARG00000068404	tbcb	1	0.016556488	-0.405050585	0.441	0.644
1840	ENSDARG00000068432	si:dkey-56m19.5	1	0.03044704	-0.354467789	0.118	0.327
1841	ENSDARG00000068480	map7d2a	1	0.001124977	-0.760060391	0.088	0.376
1842	ENSDARG00000068503	gbgt1l4	1	0.132234398	-0.273411669	0.029	0.119
1843	ENSDARG00000068641	taf10	1	0.006897242	-0.510883178	0.235	0.446
1844	ENSDARG00000068698	psenen	1	0.03198123	-0.348621795	0.294	0.485
1845	ENSDARG00000068701	gpr85	1	0.001134492	-0.694465322	0.147	0.416
1846	ENSDARG00000068708	ifrd1	1	0.103426186	-0.352206606	0.235	0.366
1847	ENSDARG00000068745	map4l	1	0.027279789	-0.518164326	0.324	0.535
1848	ENSDARG00000068822	purba	1	0.016317456	-0.52453829	0.206	0.416
1849	ENSDARG00000068876	zgc:153031	1	0.044015318	-0.39743843	0.029	0.158
1850	ENSDARG00000068910	nos1	1	0.014217114	-1.239284406	0	0.158
1851	ENSDARG00000068978	glo1	1	0.193256104	0.307337334	0.529	0.436
1852	ENSDARG00000068989	gabra1	1	0.004170486	-0.734257343	0	0.208
1853	ENSDARG00000068995	h2afx1	1	0.000141253	-0.70656896	0.824	0.931
1854	ENSDARG00000068996	hist2h2l	1	0.007441421	-0.656423262	0.5	0.693
1855	ENSDARG00000069048	serpinf1	1	0.004257835	0.395070041	0.118	0.01
1856	ENSDARG00000069100	aldh9a1a.1	1	0.001132778	0.694549567	0.853	0.673
1857	ENSDARG00000069113	dbn1	1	0.057317573	-0.306568556	0.029	0.149
1858	ENSDARG00000069157	tmem135	1	0.028980897	-0.314540442	0	0.129
1859	ENSDARG00000069175	vps4b	1	0.001929537	-0.504755537	0.294	0.545
1860	ENSDARG00000069254	chrm4a	1	0.085655239	-0.295895902	0.029	0.139
1861	ENSDARG00000069280	tsen15	1	0.018801678	0.364348626	0.118	0.02
1862	ENSDARG00000069286	ndufaf2	1	0.029908969	-0.327760793	0.029	0.178
1863	ENSDARG00000069297	upf3a	1	0.010819599	-0.558819416	0.294	0.505
1864	ENSDARG00000069314	tmem199	1	0.015028819	-0.401691995	0.029	0.208
1865	ENSDARG00000069360	ppp3r1b	1	0.000411474	-0.632871514	0.353	0.693
1866	ENSDARG00000069422	nhp2	1	0.321868546	0.358241056	0.235	0.178
1867	ENSDARG00000069423	tmie	1	0.161569599	-0.391673124	0.206	0.297
1868	ENSDARG00000069425	hsbp1a	1	0.015953995	-0.586275016	0.353	0.515
1869	ENSDARG00000069438	neurl1aa	1	0.011173709	-0.386303761	0	0.168
1870	ENSDARG00000069446	dbh	1	0.588695343	-0.603260566	0.118	0.149
1871	ENSDARG00000069469	khdrbs2	1	0.071616587	-0.299976048	0.029	0.149
1872	ENSDARG00000069485	spryd7b	1	0.062607055	-0.264530143	0.176	0.337
1873	ENSDARG00000069496	arl2	1	0.006948191	-0.473533263	0.059	0.267
1874	ENSDARG00000069521	vps29	1	0.075080775	-0.272111799	0.441	0.535
1875	ENSDARG00000069600	zgc:109889	1	0.06058732	-0.400674776	0.059	0.188
1876	ENSDARG00000069624	mrps18c	1	0.072903075	-0.273942803	0.088	0.228
1877	ENSDARG00000069630	tat	1	0.064743735	0.452792934	0.176	0.069
1878	ENSDARG00000069674	tmem230b	1	0.163338351	-0.337884793	0.059	0.149
1879	ENSDARG00000069752	ckba	1	0.024865506	-0.682852054	0.029	0.188
1880	ENSDARG00000069763	etv5a	1	0.107515498	-0.371317969	0.176	0.307
1881	ENSDARG00000069790	dynll2a	1	0.033526159	-0.477637999	0.176	0.337
1882	ENSDARG00000069801	crygm2d12	1	0.175421823	0.457046378	0.382	0.297
1883	ENSDARG00000069843	kctd12.1	1	0.111223701	-1.14293214	0.118	0.228
1884	ENSDARG00000069928	prkceb	1	0.139427108	-0.279330214	0.088	0.188
1885	ENSDARG00000069977	myg1	1	0.121464308	-0.253223571	0.059	0.158
1886	ENSDARG00000069981	cspg5a	1	0.243902044	-0.314595688	0.088	0.158
1887	ENSDARG00000070037	rgs8	1	0.049665044	-0.461742352	0.088	0.228
1888	ENSDARG00000070045	celf4	1	0.096488489	-0.320501946	0.029	0.129
1889	ENSDARG00000070046	eny2	1	0.114382499	-0.285379337	0.088	0.198
1890	ENSDARG00000070050	sfrp2	1	0.000506671	0.265632823	0.118	0
1891	ENSDARG00000070108	dek	1	0.181723003	-0.323315768	0.118	0.208
1892	ENSDARG00000070148	cygb2	1	0.007244356	-0.968014812	0.059	0.277
1893	ENSDARG00000070150	jtb	1	0.293283828	0.266822093	0.176	0.109
1894	ENSDARG00000070155	tuba8l3	1	0.002794852	0.560935041	0.5	0.238
1895	ENSDARG00000070266	spock3	1	0.000155549	-1.094314559	0.324	0.673
1896	ENSDARG00000070339	hoxc3a	1	0.952858829	0.342025509	0.147	0.168
1897	ENSDARG00000070391	tspan4b	1	0.000183965	0.260075236	0.176	0.01
1898	ENSDARG00000070426	chac1	1	0.066137177	0.376344133	0.794	0.653
1899	ENSDARG00000070453	gch1	1	0.02379204	-0.765072684	0.088	0.267
1900	ENSDARG00000070472	arf5	1	0.223275196	0.274281762	0.471	0.356
1901	ENSDARG00000070479	tspan13b	1	0.068404018	-0.378800593	0.176	0.307
1902	ENSDARG00000070491	hpcal4	1	0.002070145	-0.933853377	0.118	0.376
1903	ENSDARG00000070498	phyhiplb	1	0.046792321	-0.383650992	0.088	0.238
1904	ENSDARG00000070507	trpc4a	1	0.090863358	-0.918196915	0.029	0.129
1905	ENSDARG00000070537	stmn2b	1	0.000330298	-1.068232516	0.294	0.604
1906	ENSDARG00000070545	top1l	1	0.060198977	-0.308485657	0.088	0.238
1907	ENSDARG00000070573	mapk3	1	0.057940152	-0.262197767	0.294	0.455
1908	ENSDARG00000070575	fam131bb	1	0.01805551	-0.33778232	0	0.149
1909	ENSDARG00000070589	mrpl35	1	0.013484636	-0.391698328	0.059	0.248
1910	ENSDARG00000070601	RASSF5	1	0.019028164	-0.31607039	0.029	0.208
1911	ENSDARG00000070626	cacng8b	1	0.01805551	-0.307496968	0	0.149
1912	ENSDARG00000070686	cdipt	1	0.00161003	-0.636285326	0.147	0.426
1913	ENSDARG00000070702	s100v2	1	6.06E-05	0.717814149	0.324	0.059
1914	ENSDARG00000070721	vdrb	1	0.060180834	-0.376886667	0.324	0.485
1915	ENSDARG00000070723	ndufa9a	1	0.006391255	-0.488216839	0.294	0.525
1916	ENSDARG00000070769	foxg1a	1	0.022891665	-0.381445749	0	0.139
1917	ENSDARG00000070787	jupa	1	0.042031857	0.339246235	0.265	0.119
1918	ENSDARG00000070795	eaf1	1	0.040569866	-0.432477819	0.206	0.366
1919	ENSDARG00000070801	opa1	1	0.021396951	-0.432248432	0.029	0.188
1920	ENSDARG00000070822	cnp	1	0.000216816	-0.930197754	0.265	0.545
1921	ENSDARG00000070824	ndufb5	1	0.016626281	-0.410433114	0.382	0.554
1922	ENSDARG00000070834	taf13	1	0.008767252	-0.475771569	0.176	0.416
1923	ENSDARG00000070844	gamt	1	0.02033952	0.524159863	0.441	0.267
1924	ENSDARG00000070954	hmx2	1	0.030471872	-0.724548931	0.059	0.218
1925	ENSDARG00000070955	hmx3a	1	0.109152255	-0.643651462	0.088	0.198
1926	ENSDARG00000070966	insl5a	1	0.14908917	-1.296691535	0.029	0.109
1927	ENSDARG00000071018	ptena	1	0.271614388	-0.321233082	0.382	0.416
1928	ENSDARG00000071036	si:dkey-286j15.3	1	0.093447183	-0.282372786	0.059	0.178
1929	ENSDARG00000071196	cavin2b	1	0.000184306	0.308149063	0.206	0.02
1930	ENSDARG00000071203	sptssa	1	0.010289665	-0.528240088	0.147	0.356
1931	ENSDARG00000071224	si:ch211-133n4.4	1	0.017426567	-0.407613804	0.5	0.614
1932	ENSDARG00000071336	mif	1	0.035424786	-0.438095426	0.294	0.475
1933	ENSDARG00000071395	camk2g1	1	0.087258476	-0.309117885	0.206	0.376
1934	ENSDARG00000071409	arl3	1	0.121660645	-0.259767701	0.088	0.198
1935	ENSDARG00000071424	ap3d1	1	0.18881413	-0.27805518	0.176	0.267
1936	ENSDARG00000071425	nat9	1	0.044077867	-0.322294745	0.206	0.386
1937	ENSDARG00000071492	fbxo45	1	0.016995485	-0.403844812	0.029	0.198
1938	ENSDARG00000071493	olfm3a	1	0.110258414	-0.269756482	0.059	0.168
1939	ENSDARG00000071500	fam207a	1	0.059724686	0.336388422	0.206	0.089
1940	ENSDARG00000071506	mgat5	1	0.010764639	-0.52547507	0.059	0.257
1941	ENSDARG00000071566	ppp1cab	1	0.095119438	-0.302561306	0.118	0.248
1942	ENSDARG00000071573	lsm5	1	0.055355747	-0.375358018	0.176	0.327
1943	ENSDARG00000071578	si:ch211-222k6.3	1	0.027014044	-0.405915436	0.118	0.317
1944	ENSDARG00000071626	ptgdsb.2	1	0.010415975	0.347469596	0.382	0.158
1945	ENSDARG00000071670	tma7	1	0.000661232	-0.568224603	0.412	0.723
1946	ENSDARG00000071673	ctdspla	1	0.019886255	0.356459697	0.353	0.158
1947	ENSDARG00000071678	atcaya	1	0.001427381	-0.622833849	0.265	0.515
1948	ENSDARG00000071691	uqcrc2b	1	0.091451438	-0.369805531	0.206	0.337
1949	ENSDARG00000071699	ids	1	0.129940319	-0.259518058	0.059	0.158
1950	ENSDARG00000071860	nrn1a	1	0.001736745	-1.053238066	0.235	0.475
1951	ENSDARG00000071878	trmt112	1	0.074285269	-0.32302063	0.265	0.426
1952	ENSDARG00000073704	si:dkeyp-72g9.4	1	0.106759518	-0.32182762	0.265	0.396
1953	ENSDARG00000073750	crygm2d18	1	0.018096586	0.271101188	0.118	0.02
1954	ENSDARG00000073843	myo9ab	1	0.14908917	-0.267944249	0.029	0.109
1955	ENSDARG00000074056	kctd1	1	0.002250409	-0.632329972	0.059	0.307
1956	ENSDARG00000074070	irx5b	1	0.046297461	-0.313217724	0	0.109
1957	ENSDARG00000074073	map6b	1	0.006122907	-0.507760071	0.059	0.277
1958	ENSDARG00000074084	strip1	1	0.006463164	-0.444302813	0.029	0.238
1959	ENSDARG00000074246	rab14	1	0.001122737	-0.641293532	0.353	0.584
1960	ENSDARG00000074262	nck1a	1	0.000871694	0.392313184	0.147	0.01
1961	ENSDARG00000074266	si:ch1073-314i13.4	1	0.001375041	-0.561247429	0.147	0.455
1962	ENSDARG00000074271	wrb	1	0.00146003	-0.586009305	0.088	0.376
1963	ENSDARG00000074310	rbfox3b	1	0.022828223	-0.492261536	0.029	0.188
1964	ENSDARG00000074328	apba1b	1	0.123534538	-0.311782617	0.088	0.198
1965	ENSDARG00000074340	serf2	1	0.00102942	-0.400751113	0.824	0.901
1966	ENSDARG00000074378	junba	1	0.349125382	0.594813751	0.324	0.267
1967	ENSDARG00000074443	gas7a	1	0.081529393	-0.351520673	0.088	0.228
1968	ENSDARG00000074502	zmiz1a	1	0.072560046	-0.394965207	0.088	0.218
1969	ENSDARG00000074552	ndufs7	1	0.000451522	-0.486487523	0.353	0.653
1970	ENSDARG00000074560	CHST8	1	0.001109653	-0.669753896	0.029	0.297
1971	ENSDARG00000074572	zgc:56304	1	0.028071251	-0.353050218	0.324	0.495
1972	ENSDARG00000074581	add2	1	0.121627115	-0.313745403	0.206	0.327
1973	ENSDARG00000074635	abca1a	1	0.16067658	0.255482991	0.206	0.109
1974	ENSDARG00000074667	akt1s1	1	0.035522269	0.540711784	0.588	0.426
1975	ENSDARG00000074676	rprd2b	1	0.045437222	-0.334370244	0.059	0.208
1976	ENSDARG00000074758	csde1	1	0.002346834	-0.545960477	0.118	0.406
1977	ENSDARG00000074760	ttc7a	1	0.11533167	-0.382691186	0.029	0.119
1978	ENSDARG00000074777	ank1b	1	0.028980897	-0.304463329	0	0.129
1979	ENSDARG00000074848	smim7	1	0.007846463	-0.443683194	0.206	0.455
1980	ENSDARG00000074849	rac1a	1	0.03485366	-0.321825451	0.088	0.257
1981	ENSDARG00000074860	slc5a7a	1	0.019139937	-0.691145378	0.059	0.257
1982	ENSDARG00000074866	ptpn5	1	0.008786251	-0.453799714	0.029	0.228
1983	ENSDARG00000074908	col6a1	1	0.004470409	0.298342247	0.118	0.01
1984	ENSDARG00000074967	zgc:162698	1	0.199457973	-0.301176803	0.118	0.208
1985	ENSDARG00000074985	aurkaip1	1	0.01317596	-0.358421567	0.029	0.208
1986	ENSDARG00000075034	raver2	1	0.141545869	-0.301772622	0.118	0.238
1987	ENSDARG00000075110	dab2ipb	1	0.022891665	-0.269970042	0	0.139
1988	ENSDARG00000075172	fbxo25	1	0.018143417	-0.454414217	0.324	0.495
1989	ENSDARG00000075281	tbc1d30	1	0.158091243	-0.335149972	0.059	0.149
1990	ENSDARG00000075349	si:ch73-138n13.1	1	0.068818664	-0.256766909	0.029	0.149
1991	ENSDARG00000075393	spock2	1	0.046297461	-0.260838175	0	0.109
1992	ENSDARG00000075461	kmt5c	1	0.065698116	-0.35574388	0.088	0.218
1993	ENSDARG00000075468	vwa1	1	0.000183965	0.322618665	0.176	0.01
1994	ENSDARG00000075542	zfhx4	1	0.382214668	-0.430021415	0.206	0.257
1995	ENSDARG00000075618	slc36a1	1	0.044946972	-0.325834541	0.029	0.158
1996	ENSDARG00000075650	vps26c	1	0.270098162	-0.25053033	0.118	0.188
1997	ENSDARG00000075677	mrpl17	1	0.059051942	-0.311330397	0.059	0.198
1998	ENSDARG00000075709	ndufb3	1	0.233853695	-0.264609023	0.324	0.436
1999	ENSDARG00000075718	rpz5	1	0.204150925	-0.727434548	0.206	0.277
[truncated: 505 more rows]
