# Supplementary material for: Cell-type-specific responses to the microbiota across all tissues of the larval zebrafish
Source: Cell Rep. Author manuscript; Available in PMC 2023 Oct 23. (PMC10423310; doi:10.1016/j.celrep.2023.112095)
Supplement: MMC15 [file NIHMS1880944-supplement-MMC15.zip › DataS9/Figure5_PanelD_subClu6versus4and5/SubCluster6v4and5_GOsorting_subClu6up.xlsx]

## Sheet: GOresults_subClu6up
ONTOLOGY	ID	Description	pvalue	p.adjust	qvalue	geneID	Count
BP	GO:0042254	ribosome biogenesis	3.67606e-44	6.04712e-41	5.3477e-41	ENSDARG00000042905/ENSDARG00000034897/ENSDARG00000019230/ENSDARG00000088030/ENSDARG00000019181/ENSDARG00000025581/ENSDARG00000043453/ENSDARG00000058451/ENSDARG00000036629/ENSDARG00000035860/ENSDARG00000018334/ENSDARG00000070849/ENSDARG00000003599/ENSDARG00000055996/ENSDARG00000042566/ENSDARG00000006316/ENSDARG00000030602/ENSDARG00000006691/ENSDARG00000051783/ENSDARG00000025850/ENSDARG00000020197/…	56
BP	GO:0022613	ribonucleoprotein complex biogenesis	1.04432e-40	8.58956e-38	7.59608e-38	ENSDARG00000042905/ENSDARG00000034897/ENSDARG00000019230/ENSDARG00000088030/ENSDARG00000019181/ENSDARG00000025581/ENSDARG00000043453/ENSDARG00000058451/ENSDARG00000036629/ENSDARG00000035860/ENSDARG00000018334/ENSDARG00000070849/ENSDARG00000003599/ENSDARG00000055996/ENSDARG00000042566/ENSDARG00000006316/ENSDARG00000030602/ENSDARG00000006691/ENSDARG00000051783/ENSDARG00000025850/ENSDARG00000020197/…	62
BP	GO:0042273	ribosomal large subunit biogenesis	1.10121e-28	6.03831e-26	5.33991e-26	ENSDARG00000042905/ENSDARG00000019230/ENSDARG00000088030/ENSDARG00000025581/ENSDARG00000058451/ENSDARG00000018334/ENSDARG00000003599/ENSDARG00000006316/ENSDARG00000006691/ENSDARG00000051783/ENSDARG00000020197/ENSDARG00000103433/ENSDARG00000099104/ENSDARG00000007320/ENSDARG00000015862/ENSDARG00000043509/ENSDARG00000040439/ENSDARG00000055868/ENSDARG00000001754/ENSDARG00000020232/ENSDARG00000023299/…	27
BP	GO:0042255	ribosome assembly	3.20312e-26	1.31728e-23	1.16492e-23	ENSDARG00000034897/ENSDARG00000019181/ENSDARG00000025581/ENSDARG00000043453/ENSDARG00000058451/ENSDARG00000036629/ENSDARG00000035860/ENSDARG00000070849/ENSDARG00000003599/ENSDARG00000006316/ENSDARG00000030602/ENSDARG00000006691/ENSDARG00000051783/ENSDARG00000020197/ENSDARG00000099104/ENSDARG00000015862/ENSDARG00000043509/ENSDARG00000023298/ENSDARG00000040439/ENSDARG00000020232/ENSDARG00000055475/…	23
BP	GO:0006364	rRNA processing	2.34818e-20	7.7255e-18	6.83196e-18	ENSDARG00000042905/ENSDARG00000019230/ENSDARG00000036629/ENSDARG00000035860/ENSDARG00000018334/ENSDARG00000055996/ENSDARG00000042566/ENSDARG00000025850/ENSDARG00000045487/ENSDARG00000007320/ENSDARG00000016484/ENSDARG00000055868/ENSDARG00000053912/ENSDARG00000002710/ENSDARG00000005772/ENSDARG00000006219/ENSDARG00000008740/ENSDARG00000013478/ENSDARG00000023299/ENSDARG00000030789/ENSDARG00000045372/…	29
BP	GO:0016072	rRNA metabolic process	5.0891e-20	1.39526e-17	1.23388e-17	ENSDARG00000042905/ENSDARG00000019230/ENSDARG00000036629/ENSDARG00000035860/ENSDARG00000018334/ENSDARG00000055996/ENSDARG00000042566/ENSDARG00000025850/ENSDARG00000045487/ENSDARG00000007320/ENSDARG00000016484/ENSDARG00000055868/ENSDARG00000053912/ENSDARG00000002710/ENSDARG00000005772/ENSDARG00000006219/ENSDARG00000008740/ENSDARG00000013478/ENSDARG00000023299/ENSDARG00000030789/ENSDARG00000045372/…	30
BP	GO:0022618	ribonucleoprotein complex assembly	9.12583e-19	2.14457e-16	1.89653e-16	ENSDARG00000034897/ENSDARG00000019181/ENSDARG00000025581/ENSDARG00000043453/ENSDARG00000058451/ENSDARG00000036629/ENSDARG00000035860/ENSDARG00000070849/ENSDARG00000003599/ENSDARG00000006316/ENSDARG00000030602/ENSDARG00000006691/ENSDARG00000051783/ENSDARG00000020197/ENSDARG00000099104/ENSDARG00000015862/ENSDARG00000043509/ENSDARG00000023298/ENSDARG00000040439/ENSDARG00000002131/ENSDARG00000013931/…	29
BP	GO:0071826	ribonucleoprotein complex subunit organization	7.1919e-18	1.47883e-15	1.30779e-15	ENSDARG00000034897/ENSDARG00000019181/ENSDARG00000025581/ENSDARG00000043453/ENSDARG00000058451/ENSDARG00000036629/ENSDARG00000035860/ENSDARG00000070849/ENSDARG00000003599/ENSDARG00000006316/ENSDARG00000030602/ENSDARG00000006691/ENSDARG00000051783/ENSDARG00000020197/ENSDARG00000099104/ENSDARG00000015862/ENSDARG00000043509/ENSDARG00000023298/ENSDARG00000040439/ENSDARG00000002131/ENSDARG00000013931/…	29
BP	GO:0002181	cytoplasmic translation	3.64326e-16	6.65907e-14	5.88887e-14	ENSDARG00000021864/ENSDARG00000088030/ENSDARG00000019181/ENSDARG00000014867/ENSDARG00000058451/ENSDARG00000037350/ENSDARG00000035860/ENSDARG00000009285/ENSDARG00000057556/ENSDARG00000051783/ENSDARG00000025850/ENSDARG00000100588/ENSDARG00000077717/ENSDARG00000053365/ENSDARG00000013931/ENSDARG00000016889/ENSDARG00000017445/ENSDARG00000078077/ENSDARG00000101082	19
BP	GO:0000027	ribosomal large subunit assembly	2.02469e-14	3.33062e-12	2.9454e-12	ENSDARG00000025581/ENSDARG00000058451/ENSDARG00000003599/ENSDARG00000006316/ENSDARG00000006691/ENSDARG00000051783/ENSDARG00000020197/ENSDARG00000099104/ENSDARG00000015862/ENSDARG00000043509/ENSDARG00000040439/ENSDARG00000100452	12
BP	GO:0034470	ncRNA processing	3.08188e-14	4.60881e-12	4.07575e-12	ENSDARG00000042905/ENSDARG00000019230/ENSDARG00000036629/ENSDARG00000035860/ENSDARG00000018334/ENSDARG00000055996/ENSDARG00000042566/ENSDARG00000025850/ENSDARG00000045487/ENSDARG00000007320/ENSDARG00000016484/ENSDARG00000055868/ENSDARG00000053912/ENSDARG00000002710/ENSDARG00000005772/ENSDARG00000006219/ENSDARG00000008740/ENSDARG00000013478/ENSDARG00000023299/ENSDARG00000030789/ENSDARG00000038222/…	31
BP	GO:0042274	ribosomal small subunit biogenesis	3.67688e-13	5.04039e-11	4.45741e-11	ENSDARG00000034897/ENSDARG00000019181/ENSDARG00000043453/ENSDARG00000036629/ENSDARG00000035860/ENSDARG00000070849/ENSDARG00000055996/ENSDARG00000042566/ENSDARG00000030602/ENSDARG00000025850/ENSDARG00000045487/ENSDARG00000023298/ENSDARG00000005772/ENSDARG00000045372/ENSDARG00000055475	15
BP	GO:0000028	ribosomal small subunit assembly	5.32753e-12	6.74137e-10	5.96166e-10	ENSDARG00000034897/ENSDARG00000019181/ENSDARG00000043453/ENSDARG00000036629/ENSDARG00000035860/ENSDARG00000070849/ENSDARG00000030602/ENSDARG00000023298/ENSDARG00000055475	9
BP	GO:0034660	ncRNA metabolic process	6.31306e-12	7.41784e-10	6.55988e-10	ENSDARG00000042905/ENSDARG00000019230/ENSDARG00000036629/ENSDARG00000035860/ENSDARG00000018334/ENSDARG00000055996/ENSDARG00000042566/ENSDARG00000025850/ENSDARG00000045487/ENSDARG00000007320/ENSDARG00000016484/ENSDARG00000055868/ENSDARG00000053912/ENSDARG00000002710/ENSDARG00000005772/ENSDARG00000006219/ENSDARG00000008740/ENSDARG00000013478/ENSDARG00000023299/ENSDARG00000030789/ENSDARG00000038222/…	32
BP	GO:0000470	maturation of LSU-rRNA	5.90229e-10	6.47285e-08	5.72419e-08	ENSDARG00000042905/ENSDARG00000019230/ENSDARG00000018334/ENSDARG00000007320/ENSDARG00000055868/ENSDARG00000023299/ENSDARG00000030789/ENSDARG00000063627/ENSDARG00000098080	9
BP	GO:0006414	translational elongation	1.61029e-09	1.65558e-07	1.4641e-07	ENSDARG00000021864/ENSDARG00000041619/ENSDARG00000011201/ENSDARG00000102291/ENSDARG00000044521/ENSDARG00000020850/ENSDARG00000056119/ENSDARG00000100371/ENSDARG00000017235/ENSDARG00000101406/ENSDARG00000078077	11
BP	GO:0030218	erythrocyte differentiation	2.91224e-07	2.81802e-05	2.49209e-05	ENSDARG00000021864/ENSDARG00000088030/ENSDARG00000010160/ENSDARG00000036629/ENSDARG00000015128/ENSDARG00000018334/ENSDARG00000019353/ENSDARG00000030602/ENSDARG00000103007/ENSDARG00000043509/ENSDARG00000041232/ENSDARG00000023298/ENSDARG00000020541	13
BP	GO:0034101	erythrocyte homeostasis	3.21836e-07	2.94122e-05	2.60103e-05	ENSDARG00000021864/ENSDARG00000088030/ENSDARG00000010160/ENSDARG00000036629/ENSDARG00000015128/ENSDARG00000018334/ENSDARG00000019353/ENSDARG00000030602/ENSDARG00000103007/ENSDARG00000043509/ENSDARG00000041232/ENSDARG00000023298/ENSDARG00000020541	13
BP	GO:0006417	regulation of translation	5.4461e-07	4.71517e-05	4.16981e-05	ENSDARG00000041619/ENSDARG00000025581/ENSDARG00000011405/ENSDARG00000044093/ENSDARG00000041607/ENSDARG00000021806/ENSDARG00000097478/ENSDARG00000017235/ENSDARG00000054916/ENSDARG00000010266/ENSDARG00000013351/ENSDARG00000021443/ENSDARG00000045372/ENSDARG00000078077/ENSDARG00000109337	15
BP	GO:0034248	regulation of cellular amide metabolic process	7.39234e-07	6.0802e-05	5.37695e-05	ENSDARG00000041619/ENSDARG00000025581/ENSDARG00000011405/ENSDARG00000044093/ENSDARG00000041607/ENSDARG00000021806/ENSDARG00000097478/ENSDARG00000017235/ENSDARG00000054916/ENSDARG00000010266/ENSDARG00000013351/ENSDARG00000021443/ENSDARG00000045372/ENSDARG00000078077/ENSDARG00000109337	15
BP	GO:0002262	myeloid cell homeostasis	9.0571e-07	7.09473e-05	6.27414e-05	ENSDARG00000021864/ENSDARG00000088030/ENSDARG00000010160/ENSDARG00000036629/ENSDARG00000015128/ENSDARG00000018334/ENSDARG00000019353/ENSDARG00000030602/ENSDARG00000103007/ENSDARG00000043509/ENSDARG00000041232/ENSDARG00000023298/ENSDARG00000020541	13
BP	GO:0048872	homeostasis of number of cells	9.55023e-07	7.14097e-05	6.31504e-05	ENSDARG00000021864/ENSDARG00000088030/ENSDARG00000010160/ENSDARG00000036629/ENSDARG00000015128/ENSDARG00000018334/ENSDARG00000019353/ENSDARG00000030602/ENSDARG00000103007/ENSDARG00000043509/ENSDARG00000041232/ENSDARG00000023298/ENSDARG00000020541/ENSDARG00000031894	14
BP	GO:0051216	cartilage development	2.46091e-06	0.000176009	0.000155651	ENSDARG00000019353/ENSDARG00000039034/ENSDARG00000002952/ENSDARG00000021032/ENSDARG00000037517/ENSDARG00000012066/ENSDARG00000012667/ENSDARG00000015472/ENSDARG00000032617/ENSDARG00000040251/ENSDARG00000052556/ENSDARG00000068401/ENSDARG00000074908/ENSDARG00000075468/ENSDARG00000078322	15
BP	GO:0051726	regulation of cell cycle	2.96467e-06	0.000203204	0.000179701	ENSDARG00000058105/ENSDARG00000010160/ENSDARG00000018334/ENSDARG00000099380/ENSDARG00000055996/ENSDARG00000042566/ENSDARG00000006316/ENSDARG00000007320/ENSDARG00000100392/ENSDARG00000008363/ENSDARG00000041232/ENSDARG00000100588/ENSDARG00000067984/ENSDARG00000101637/ENSDARG00000004948/ENSDARG00000006219/ENSDARG00000009779/ENSDARG00000035810/ENSDARG00000036036/ENSDARG00000040764/ENSDARG00000044511/…	25
BP	GO:0061448	connective tissue development	3.4129e-06	0.000224569	0.000198595	ENSDARG00000019353/ENSDARG00000039034/ENSDARG00000002952/ENSDARG00000021032/ENSDARG00000037517/ENSDARG00000012066/ENSDARG00000012667/ENSDARG00000015472/ENSDARG00000032617/ENSDARG00000040251/ENSDARG00000052556/ENSDARG00000068401/ENSDARG00000074908/ENSDARG00000075468/ENSDARG00000078322	15
BP	GO:0000463	maturation of LSU-rRNA from tricistronic rRNA transcript (SSU-rRNA, 5.8S rRNA, LSU-rRNA)	3.84992e-06	0.000243582	0.000215409	ENSDARG00000018334/ENSDARG00000007320/ENSDARG00000030789/ENSDARG00000063627/ENSDARG00000098080	5
BP	GO:0001501	skeletal system development	1.38335e-05	0.000842817	0.000745336	ENSDARG00000019353/ENSDARG00000039034/ENSDARG00000002952/ENSDARG00000021032/ENSDARG00000037517/ENSDARG00000008886/ENSDARG00000012066/ENSDARG00000012405/ENSDARG00000012667/ENSDARG00000014796/ENSDARG00000015472/ENSDARG00000020007/ENSDARG00000032617/ENSDARG00000035809/ENSDARG00000040251/ENSDARG00000052556/ENSDARG00000068401/ENSDARG00000074908/ENSDARG00000075468/ENSDARG00000077264/ENSDARG00000078322/…	22
BP	GO:0030099	myeloid cell differentiation	1.50164e-05	0.000882211	0.000780173	ENSDARG00000021864/ENSDARG00000088030/ENSDARG00000010160/ENSDARG00000036629/ENSDARG00000015128/ENSDARG00000018334/ENSDARG00000019353/ENSDARG00000030602/ENSDARG00000103007/ENSDARG00000043509/ENSDARG00000041232/ENSDARG00000023298/ENSDARG00000014995/ENSDARG00000020541/ENSDARG00000030789	15
BP	GO:0030490	maturation of SSU-rRNA	1.84076e-05	0.00104415	0.000923386	ENSDARG00000036629/ENSDARG00000035860/ENSDARG00000055996/ENSDARG00000025850/ENSDARG00000045487/ENSDARG00000005772/ENSDARG00000045372	7
BP	GO:0000462	maturation of SSU-rRNA from tricistronic rRNA transcript (SSU-rRNA, 5.8S rRNA, LSU-rRNA)	2.44521e-05	0.00134079	0.00118571	ENSDARG00000036629/ENSDARG00000055996/ENSDARG00000025850/ENSDARG00000045487/ENSDARG00000005772/ENSDARG00000045372	6
BP	GO:0060350	endochondral bone morphogenesis	4.17784e-05	0.00221695	0.00196053	ENSDARG00000021032/ENSDARG00000037517/ENSDARG00000015472/ENSDARG00000074908/ENSDARG00000075468/ENSDARG00000078322	6
BP	GO:0000466	maturation of 5.8S rRNA from tricistronic rRNA transcript (SSU-rRNA, 5.8S rRNA, LSU-rRNA)	4.47754e-05	0.00230174	0.00203552	ENSDARG00000025850/ENSDARG00000006219/ENSDARG00000063627/ENSDARG00000098080/ENSDARG00000098334	5
BP	GO:0007044	cell-substrate junction assembly	5.25858e-05	0.00262132	0.00231814	ENSDARG00000021987/ENSDARG00000028507/ENSDARG00000062590/ENSDARG00000101844	4
BP	GO:0031032	actomyosin structure organization	6.54316e-05	0.00316574	0.00279958	ENSDARG00000005513/ENSDARG00000097478/ENSDARG00000059906/ENSDARG00000002952/ENSDARG00000099510/ENSDARG00000003081/ENSDARG00000021987/ENSDARG00000035858/ENSDARG00000037116/ENSDARG00000058656/ENSDARG00000061249/ENSDARG00000100729	12
BP	GO:0006413	translational initiation	9.1205e-05	0.00428664	0.00379084	ENSDARG00000041607/ENSDARG00000017235/ENSDARG00000054916/ENSDARG00000013931/ENSDARG00000016889/ENSDARG00000017445/ENSDARG00000020232/ENSDARG00000029003/ENSDARG00000101082	9
BP	GO:0000460	maturation of 5.8S rRNA	0.000105185	0.00480637	0.00425045	ENSDARG00000025850/ENSDARG00000006219/ENSDARG00000063627/ENSDARG00000098080/ENSDARG00000098334	5
BP	GO:0060037	pharyngeal system development	0.000152409	0.00677602	0.00599229	ENSDARG00000019353/ENSDARG00000030402/ENSDARG00000008740/ENSDARG00000014796/ENSDARG00000076010	5
BP	GO:0060216	definitive hemopoiesis	0.000168321	0.00719055	0.00635888	ENSDARG00000039347/ENSDARG00000005513/ENSDARG00000087697/ENSDARG00000016484/ENSDARG00000010244/ENSDARG00000012071/ENSDARG00000076526	7
BP	GO:0009611	response to wounding	0.000170475	0.00719055	0.00635888	ENSDARG00000059906/ENSDARG00000008886/ENSDARG00000012405/ENSDARG00000018328/ENSDARG00000021987/ENSDARG00000023062/ENSDARG00000025428/ENSDARG00000031894/ENSDARG00000035133/ENSDARG00000036036/ENSDARG00000037116/ENSDARG00000054438/ENSDARG00000056087/ENSDARG00000062590/ENSDARG00000068401/ENSDARG00000078322	16
BP	GO:0060351	cartilage development involved in endochondral bone morphogenesis	0.000181361	0.00731143	0.00646578	ENSDARG00000021032/ENSDARG00000037517/ENSDARG00000074908/ENSDARG00000075468/ENSDARG00000078322	5
BP	GO:0016074	snoRNA metabolic process	0.00018223	0.00731143	0.00646578	ENSDARG00000016484/ENSDARG00000053912/ENSDARG00000076526/ENSDARG00000098334	4
BP	GO:0051960	regulation of nervous system development	0.00018862	0.0073876	0.00653314	ENSDARG00000077467/ENSDARG00000056438/ENSDARG00000052139/ENSDARG00000061328/ENSDARG00000004714/ENSDARG00000006219/ENSDARG00000006514/ENSDARG00000009822/ENSDARG00000015472/ENSDARG00000025428/ENSDARG00000031894/ENSDARG00000037116/ENSDARG00000040764/ENSDARG00000055360/ENSDARG00000069048/ENSDARG00000078322/ENSDARG00000097205/ENSDARG00000098080	18
BP	GO:0050767	regulation of neurogenesis	0.000195438	0.00747665	0.00661189	ENSDARG00000077467/ENSDARG00000056438/ENSDARG00000052139/ENSDARG00000061328/ENSDARG00000004714/ENSDARG00000006219/ENSDARG00000006514/ENSDARG00000009822/ENSDARG00000025428/ENSDARG00000031894/ENSDARG00000037116/ENSDARG00000040764/ENSDARG00000055360/ENSDARG00000069048/ENSDARG00000078322/ENSDARG00000097205/ENSDARG00000098080	17
BP	GO:0010608	posttranscriptional regulation of gene expression	0.000213549	0.00798382	0.0070604	ENSDARG00000041619/ENSDARG00000025581/ENSDARG00000011405/ENSDARG00000044093/ENSDARG00000041607/ENSDARG00000021806/ENSDARG00000097478/ENSDARG00000017235/ENSDARG00000054916/ENSDARG00000002710/ENSDARG00000010266/ENSDARG00000013351/ENSDARG00000021443/ENSDARG00000045372/ENSDARG00000078077/ENSDARG00000109337	16
BP	GO:0001732	formation of cytoplasmic translation initiation complex	0.000297466	0.0101944	0.0090153	ENSDARG00000013931/ENSDARG00000016889/ENSDARG00000017445/ENSDARG00000101082	4
BP	GO:0003414	chondrocyte morphogenesis involved in endochondral bone morphogenesis	0.000297466	0.0101944	0.0090153	ENSDARG00000037517/ENSDARG00000074908/ENSDARG00000075468/ENSDARG00000078322	4
BP	GO:0003429	growth plate cartilage chondrocyte morphogenesis	0.000297466	0.0101944	0.0090153	ENSDARG00000037517/ENSDARG00000074908/ENSDARG00000075468/ENSDARG00000078322	4
BP	GO:0003433	chondrocyte development involved in endochondral bone morphogenesis	0.000297466	0.0101944	0.0090153	ENSDARG00000037517/ENSDARG00000074908/ENSDARG00000075468/ENSDARG00000078322	4
BP	GO:0003413	chondrocyte differentiation involved in endochondral bone morphogenesis	0.000371269	0.0122147	0.010802	ENSDARG00000037517/ENSDARG00000074908/ENSDARG00000075468/ENSDARG00000078322	4
BP	GO:0003418	growth plate cartilage chondrocyte differentiation	0.000371269	0.0122147	0.010802	ENSDARG00000037517/ENSDARG00000074908/ENSDARG00000075468/ENSDARG00000078322	4
BP	GO:0030239	myofibril assembly	0.000423532	0.013661	0.0120809	ENSDARG00000005513/ENSDARG00000097478/ENSDARG00000002952/ENSDARG00000003081/ENSDARG00000021987/ENSDARG00000037116/ENSDARG00000058656/ENSDARG00000061249/ENSDARG00000100729	9
BP	GO:0060349	bone morphogenesis	0.00044556	0.0140951	0.0124649	ENSDARG00000021032/ENSDARG00000037517/ENSDARG00000015472/ENSDARG00000074908/ENSDARG00000075468/ENSDARG00000078322	6
BP	GO:0090171	chondrocyte morphogenesis	0.00045729	0.0141932	0.0125516	ENSDARG00000037517/ENSDARG00000074908/ENSDARG00000075468/ENSDARG00000078322	4
BP	GO:0060348	bone development	0.000498842	0.0151962	0.0134386	ENSDARG00000021032/ENSDARG00000037517/ENSDARG00000015472/ENSDARG00000040251/ENSDARG00000074908/ENSDARG00000075468/ENSDARG00000078322	7
BP	GO:0000469	cleavage involved in rRNA processing	0.000556621	0.0159032	0.0140638	ENSDARG00000025850/ENSDARG00000006219/ENSDARG00000098080/ENSDARG00000098334	4
BP	GO:0003422	growth plate cartilage morphogenesis	0.000556621	0.0159032	0.0140638	ENSDARG00000037517/ENSDARG00000074908/ENSDARG00000075468/ENSDARG00000078322	4
BP	GO:0061061	muscle structure development	0.000558977	0.0159032	0.0140638	ENSDARG00000005513/ENSDARG00000097478/ENSDARG00000074335/ENSDARG00000002952/ENSDARG00000061328/ENSDARG00000003081/ENSDARG00000004415/ENSDARG00000015472/ENSDARG00000021987/ENSDARG00000031894/ENSDARG00000037116/ENSDARG00000037555/ENSDARG00000058656/ENSDARG00000061249/ENSDARG00000062590/ENSDARG00000074908/ENSDARG00000100729/ENSDARG00000101844/ENSDARG00000104267	19
BP	GO:0060284	regulation of cell development	0.000560721	0.0159032	0.0140638	ENSDARG00000077467/ENSDARG00000056438/ENSDARG00000052139/ENSDARG00000061328/ENSDARG00000004714/ENSDARG00000006219/ENSDARG00000006514/ENSDARG00000009822/ENSDARG00000025428/ENSDARG00000031894/ENSDARG00000037116/ENSDARG00000040764/ENSDARG00000055360/ENSDARG00000069048/ENSDARG00000078322/ENSDARG00000097205/ENSDARG00000098080	17
BP	GO:0010927	cellular component assembly involved in morphogenesis	0.000605013	0.0168686	0.0149175	ENSDARG00000005513/ENSDARG00000097478/ENSDARG00000002952/ENSDARG00000003081/ENSDARG00000021987/ENSDARG00000037116/ENSDARG00000058656/ENSDARG00000061249/ENSDARG00000100729	9
BP	GO:0000154	rRNA modification	0.000670364	0.0183791	0.0162534	ENSDARG00000016484/ENSDARG00000053912/ENSDARG00000076526/ENSDARG00000104227	4
BP	GO:0042060	wound healing	0.000684626	0.0184625	0.0163271	ENSDARG00000059906/ENSDARG00000008886/ENSDARG00000012405/ENSDARG00000018328/ENSDARG00000021987/ENSDARG00000023062/ENSDARG00000031894/ENSDARG00000035133/ENSDARG00000036036/ENSDARG00000037116/ENSDARG00000054438/ENSDARG00000062590/ENSDARG00000068401	13
BP	GO:0003416	endochondral bone growth	0.000799632	0.0208793	0.0184644	ENSDARG00000037517/ENSDARG00000074908/ENSDARG00000075468/ENSDARG00000078322	4
BP	GO:0003417	growth plate cartilage development	0.000799632	0.0208793	0.0184644	ENSDARG00000037517/ENSDARG00000074908/ENSDARG00000075468/ENSDARG00000078322	4
BP	GO:0043628	ncRNA 3'-end processing	0.000849455	0.0218337	0.0193083	ENSDARG00000025850/ENSDARG00000016484/ENSDARG00000053912/ENSDARG00000006219/ENSDARG00000098334	5
BP	GO:0098868	bone growth	0.000945542	0.0239295	0.0211618	ENSDARG00000037517/ENSDARG00000074908/ENSDARG00000075468/ENSDARG00000078322	4
BP	GO:0031125	rRNA 3'-end processing	0.00125357	0.030778	0.0272181	ENSDARG00000025850/ENSDARG00000006219/ENSDARG00000098334	3
BP	GO:0031126	snoRNA 3'-end processing	0.00125357	0.030778	0.0272181	ENSDARG00000016484/ENSDARG00000053912/ENSDARG00000098334	3
BP	GO:0043062	extracellular structure organization	0.00131965	0.0319238	0.0282315	ENSDARG00000087697/ENSDARG00000012593/ENSDARG00000039273/ENSDARG00000045524/ENSDARG00000012405/ENSDARG00000015472/ENSDARG00000020007/ENSDARG00000035809/ENSDARG00000101844/ENSDARG00000104267	10
BP	GO:0060536	cartilage morphogenesis	0.00146165	0.0348465	0.0308161	ENSDARG00000037517/ENSDARG00000015472/ENSDARG00000074908/ENSDARG00000075468/ENSDARG00000078322	5
BP	GO:0043144	snoRNA processing	0.00160719	0.037237	0.0329301	ENSDARG00000016484/ENSDARG00000053912/ENSDARG00000098334	3
BP	GO:0046498	S-adenosylhomocysteine metabolic process	0.00160719	0.037237	0.0329301	ENSDARG00000005191/ENSDARG00000006840/ENSDARG00000070844	3
BP	GO:0042246	tissue regeneration	0.00171632	0.0392131	0.0346776	ENSDARG00000008886/ENSDARG00000012405/ENSDARG00000023062/ENSDARG00000031894/ENSDARG00000035133/ENSDARG00000036036/ENSDARG00000037116/ENSDARG00000054438/ENSDARG00000068401	9
BP	GO:0007517	muscle organ development	0.00180068	0.0405769	0.0358837	ENSDARG00000097478/ENSDARG00000002952/ENSDARG00000003081/ENSDARG00000021987/ENSDARG00000037555/ENSDARG00000058656/ENSDARG00000061249/ENSDARG00000062590/ENSDARG00000074908/ENSDARG00000100729/ENSDARG00000101844/ENSDARG00000104267	12
BP	GO:0002138	retinoic acid biosynthetic process	0.00201736	0.0448454	0.0396585	ENSDARG00000012369/ENSDARG00000031894/ENSDARG00000058730	3
CC	GO:0022626	cytosolic ribosome	3.88803e-100	7.81495e-98	6.7529e-98	ENSDARG00000042905/ENSDARG00000034897/ENSDARG00000029533/ENSDARG00000021864/ENSDARG00000019230/ENSDARG00000041619/ENSDARG00000088030/ENSDARG00000019181/ENSDARG00000058105/ENSDARG00000014690/ENSDARG00000025581/ENSDARG00000077291/ENSDARG00000025073/ENSDARG00000010160/ENSDARG00000036875/ENSDARG00000010516/ENSDARG00000014867/ENSDARG00000043453/ENSDARG00000058451/ENSDARG00000037350/ENSDARG00000053457/…	73
CC	GO:0005840	ribosome	4.51182e-88	4.53437e-86	3.91816e-86	ENSDARG00000042905/ENSDARG00000034897/ENSDARG00000029533/ENSDARG00000021864/ENSDARG00000019230/ENSDARG00000041619/ENSDARG00000088030/ENSDARG00000019181/ENSDARG00000058105/ENSDARG00000014690/ENSDARG00000025581/ENSDARG00000011201/ENSDARG00000077291/ENSDARG00000025073/ENSDARG00000010160/ENSDARG00000036875/ENSDARG00000010516/ENSDARG00000014867/ENSDARG00000043453/ENSDARG00000058451/ENSDARG00000037350/…	84
CC	GO:0044391	ribosomal subunit	2.36201e-79	1.58255e-77	1.36748e-77	ENSDARG00000042905/ENSDARG00000034897/ENSDARG00000029533/ENSDARG00000021864/ENSDARG00000019230/ENSDARG00000041619/ENSDARG00000088030/ENSDARG00000019181/ENSDARG00000058105/ENSDARG00000014690/ENSDARG00000025581/ENSDARG00000077291/ENSDARG00000025073/ENSDARG00000010160/ENSDARG00000036875/ENSDARG00000010516/ENSDARG00000014867/ENSDARG00000043453/ENSDARG00000058451/ENSDARG00000037350/ENSDARG00000053457/…	73
CC	GO:0044445	cytosolic part	4.17023e-77	2.09554e-75	1.81076e-75	ENSDARG00000042905/ENSDARG00000034897/ENSDARG00000029533/ENSDARG00000021864/ENSDARG00000019230/ENSDARG00000041619/ENSDARG00000088030/ENSDARG00000019181/ENSDARG00000058105/ENSDARG00000014690/ENSDARG00000025581/ENSDARG00000077291/ENSDARG00000025073/ENSDARG00000010160/ENSDARG00000036875/ENSDARG00000010516/ENSDARG00000014867/ENSDARG00000043453/ENSDARG00000058451/ENSDARG00000037350/ENSDARG00000053457/…	74
CC	GO:0022625	cytosolic large ribosomal subunit	2.53379e-58	1.01858e-56	8.80158e-57	ENSDARG00000042905/ENSDARG00000029533/ENSDARG00000021864/ENSDARG00000019230/ENSDARG00000088030/ENSDARG00000058105/ENSDARG00000025581/ENSDARG00000025073/ENSDARG00000010516/ENSDARG00000014867/ENSDARG00000058451/ENSDARG00000037350/ENSDARG00000053457/ENSDARG00000015128/ENSDARG00000018334/ENSDARG00000013307/ENSDARG00000035871/ENSDARG00000099380/ENSDARG00000009285/ENSDARG00000057556/ENSDARG00000003599/…	42
CC	GO:0015934	large ribosomal subunit	2.95146e-45	9.88738e-44	8.54369e-44	ENSDARG00000042905/ENSDARG00000029533/ENSDARG00000021864/ENSDARG00000019230/ENSDARG00000088030/ENSDARG00000058105/ENSDARG00000025581/ENSDARG00000025073/ENSDARG00000010516/ENSDARG00000014867/ENSDARG00000058451/ENSDARG00000037350/ENSDARG00000053457/ENSDARG00000015128/ENSDARG00000018334/ENSDARG00000013307/ENSDARG00000035871/ENSDARG00000099380/ENSDARG00000009285/ENSDARG00000057556/ENSDARG00000003599/…	42
CC	GO:0022627	cytosolic small ribosomal subunit	1.91018e-43	5.48496e-42	4.73955e-42	ENSDARG00000034897/ENSDARG00000041619/ENSDARG00000019181/ENSDARG00000014690/ENSDARG00000077291/ENSDARG00000010160/ENSDARG00000036875/ENSDARG00000043453/ENSDARG00000036629/ENSDARG00000032725/ENSDARG00000035860/ENSDARG00000053058/ENSDARG00000070849/ENSDARG00000011405/ENSDARG00000036298/ENSDARG00000099022/ENSDARG00000035692/ENSDARG00000055996/ENSDARG00000042566/ENSDARG00000030602/ENSDARG00000025850/…	31
CC	GO:0015935	small ribosomal subunit	4.36046e-34	1.09557e-32	9.46679e-33	ENSDARG00000034897/ENSDARG00000041619/ENSDARG00000019181/ENSDARG00000014690/ENSDARG00000077291/ENSDARG00000010160/ENSDARG00000036875/ENSDARG00000043453/ENSDARG00000036629/ENSDARG00000032725/ENSDARG00000035860/ENSDARG00000053058/ENSDARG00000070849/ENSDARG00000011405/ENSDARG00000036298/ENSDARG00000099022/ENSDARG00000035692/ENSDARG00000055996/ENSDARG00000042566/ENSDARG00000030602/ENSDARG00000025850/…	31
CC	GO:0005730	nucleolus	2.90314e-17	6.48368e-16	5.60255e-16	ENSDARG00000036298/ENSDARG00000040439/ENSDARG00000063626/ENSDARG00000016484/ENSDARG00000014329/ENSDARG00000018961/ENSDARG00000053912/ENSDARG00000040666/ENSDARG00000001754/ENSDARG00000002710/ENSDARG00000006219/ENSDARG00000008502/ENSDARG00000012820/ENSDARG00000020232/ENSDARG00000023299/ENSDARG00000023532/ENSDARG00000024416/ENSDARG00000025332/ENSDARG00000030789/ENSDARG00000038312/ENSDARG00000044488/…	32
CC	GO:0030684	preribosome	7.72993e-10	1.55372e-08	1.34257e-08	ENSDARG00000042566/ENSDARG00000007708/ENSDARG00000055868/ENSDARG00000053912/ENSDARG00000001754/ENSDARG00000012820/ENSDARG00000013478/ENSDARG00000020232/ENSDARG00000023299/ENSDARG00000045372/ENSDARG00000059075/ENSDARG00000063627/ENSDARG00000103337/ENSDARG00000104353	14
CC	GO:0005732	small nucleolar ribonucleoprotein complex	2.8638e-08	5.23295e-07	4.52179e-07	ENSDARG00000016484/ENSDARG00000053912/ENSDARG00000012820/ENSDARG00000023299/ENSDARG00000076526/ENSDARG00000104227/ENSDARG00000104353	7
CC	GO:0044452	nucleolar part	9.6053e-08	1.60889e-06	1.39024e-06	ENSDARG00000016484/ENSDARG00000053912/ENSDARG00000012820/ENSDARG00000023299/ENSDARG00000024416/ENSDARG00000063627/ENSDARG00000076526/ENSDARG00000090386/ENSDARG00000104227/ENSDARG00000104353	10
CC	GO:0030687	preribosome, large subunit precursor	7.56607e-07	1.16983e-05	1.01085e-05	ENSDARG00000007708/ENSDARG00000001754/ENSDARG00000013478/ENSDARG00000020232/ENSDARG00000059075/ENSDARG00000063627/ENSDARG00000103337	7
CC	GO:0062023	collagen-containing extracellular matrix	1.46791e-05	0.00021075	0.000182109	ENSDARG00000012593/ENSDARG00000045524/ENSDARG00000037517/ENSDARG00000012405/ENSDARG00000015472/ENSDARG00000020007/ENSDARG00000035809/ENSDARG00000074908/ENSDARG00000075468/ENSDARG00000078322	10
CC	GO:0098644	complex of collagen trimers	2.19422e-05	0.000294025	0.000254067	ENSDARG00000012593/ENSDARG00000012405/ENSDARG00000020007/ENSDARG00000035809	4
CC	GO:0044420	extracellular matrix component	3.32145e-05	0.000417257	0.000360552	ENSDARG00000012593/ENSDARG00000045524/ENSDARG00000012405/ENSDARG00000020007/ENSDARG00000035809	5
CC	GO:0031012	extracellular matrix	5.63498e-05	0.000666253	0.00057571	ENSDARG00000012593/ENSDARG00000040815/ENSDARG00000045524/ENSDARG00000037517/ENSDARG00000002732/ENSDARG00000012405/ENSDARG00000015472/ENSDARG00000020007/ENSDARG00000023062/ENSDARG00000035809/ENSDARG00000074908/ENSDARG00000075468/ENSDARG00000078322/ENSDARG00000100795/ENSDARG00000104267	15
CC	GO:0032040	small-subunit processome	0.00011343	0.00126663	0.0010945	ENSDARG00000042566/ENSDARG00000053912/ENSDARG00000012820/ENSDARG00000023299/ENSDARG00000045372/ENSDARG00000104353	6
CC	GO:0005852	eukaryotic translation initiation factor 3 complex	0.000224468	0.00237464	0.00205192	ENSDARG00000013931/ENSDARG00000016889/ENSDARG00000017445/ENSDARG00000101082	4
CC	GO:0016282	eukaryotic 43S preinitiation complex	0.00028442	0.0027223	0.00235234	ENSDARG00000013931/ENSDARG00000016889/ENSDARG00000017445/ENSDARG00000101082	4
CC	GO:0033290	eukaryotic 48S preinitiation complex	0.00028442	0.0027223	0.00235234	ENSDARG00000013931/ENSDARG00000016889/ENSDARG00000017445/ENSDARG00000101082	4
CC	GO:0070993	translation preinitiation complex	0.000437386	0.00399612	0.00345305	ENSDARG00000013931/ENSDARG00000016889/ENSDARG00000017445/ENSDARG00000101082	4
CC	GO:0005925	focal adhesion	0.00428351	0.0370707	0.0320328	ENSDARG00000059906/ENSDARG00000021987/ENSDARG00000028507/ENSDARG00000062590/ENSDARG00000100729	5
CC	GO:0005924	cell-substrate adherens junction	0.00461078	0.0370707	0.0320328	ENSDARG00000059906/ENSDARG00000021987/ENSDARG00000028507/ENSDARG00000062590/ENSDARG00000100729	5
CC	GO:0030055	cell-substrate junction	0.00461078	0.0370707	0.0320328	ENSDARG00000059906/ENSDARG00000021987/ENSDARG00000028507/ENSDARG00000062590/ENSDARG00000100729	5
MF	GO:0003735	structural constituent of ribosome	3.60882e-92	1.21978e-89	1.15102e-89	ENSDARG00000042905/ENSDARG00000034897/ENSDARG00000029533/ENSDARG00000021864/ENSDARG00000088030/ENSDARG00000019181/ENSDARG00000058105/ENSDARG00000014690/ENSDARG00000025581/ENSDARG00000011201/ENSDARG00000077291/ENSDARG00000025073/ENSDARG00000010160/ENSDARG00000036875/ENSDARG00000010516/ENSDARG00000014867/ENSDARG00000043453/ENSDARG00000058451/ENSDARG00000037350/ENSDARG00000053457/ENSDARG00000036629/…	81
MF	GO:0019843	rRNA binding	1.52175e-16	2.57175e-14	2.42678e-14	ENSDARG00000014690/ENSDARG00000014867/ENSDARG00000043453/ENSDARG00000037350/ENSDARG00000053457/ENSDARG00000036629/ENSDARG00000011405/ENSDARG00000036298/ENSDARG00000006691/ENSDARG00000051783/ENSDARG00000020197/ENSDARG00000034291/ENSDARG00000100392/ENSDARG00000015862/ENSDARG00000013351/ENSDARG00000100452	16
MF	GO:0008135	translation factor activity, RNA binding	4.17524e-06	0.000430256	0.000406003	ENSDARG00000102291/ENSDARG00000044521/ENSDARG00000020850/ENSDARG00000056119/ENSDARG00000100371/ENSDARG00000017235/ENSDARG00000013931/ENSDARG00000016889/ENSDARG00000017445/ENSDARG00000020232/ENSDARG00000029003/ENSDARG00000101082	12
MF	GO:0003729	mRNA binding	5.09178e-06	0.000430256	0.000406003	ENSDARG00000043453/ENSDARG00000036629/ENSDARG00000018334/ENSDARG00000044093/ENSDARG00000030408/ENSDARG00000021806/ENSDARG00000037071/ENSDARG00000074242/ENSDARG00000002131/ENSDARG00000002710/ENSDARG00000010266/ENSDARG00000013351/ENSDARG00000017741/ENSDARG00000021443/ENSDARG00000101323	15
MF	GO:0003746	translation elongation factor activity	3.87701e-05	0.00262086	0.00247313	ENSDARG00000102291/ENSDARG00000044521/ENSDARG00000020850/ENSDARG00000056119/ENSDARG00000100371/ENSDARG00000017235	6
MF	GO:0030515	snoRNA binding	0.000314899	0.0177393	0.0167394	ENSDARG00000012820/ENSDARG00000076526/ENSDARG00000104227/ENSDARG00000104353	4
MF	GO:0005200	structural constituent of cytoskeleton	0.000549027	0.0241341	0.0227737	ENSDARG00000021987/ENSDARG00000031164/ENSDARG00000062590/ENSDARG00000070155/ENSDARG00000100729	5
MF	GO:0003743	translation initiation factor activity	0.000571221	0.0241341	0.0227737	ENSDARG00000017235/ENSDARG00000013931/ENSDARG00000016889/ENSDARG00000017445/ENSDARG00000020232/ENSDARG00000029003/ENSDARG00000101082	7
MF	GO:0070181	small ribosomal subunit rRNA binding	0.00084065	0.0315711	0.0297914	ENSDARG00000036629/ENSDARG00000036298/ENSDARG00000013351	3

## Sheet: CategorySorting
ONTOLOGY	ID	Description	pvalue	p.adjust	(-)Log(p.adjust)	geneID	Count	total gene check	unique genes	total pathways
		ribosome biogenesis						1222	150	59
BP	GO:0042254	ribosome biogenesis	3.67606e-44	6.04712e-41	40.2185	ENSDARG00000042905/ENSDARG00000034897/ENSDARG00000019230/ENSDARG00000088030/ENSDARG00000019181/ENSDARG00000025581/ENSDARG00000043453/ENSDARG00000058451/ENSDARG00000036629/ENSDARG00000035860/ENSDARG00000018334/ENSDARG00000070849/ENSDARG00000003599/ENSDARG00000055996/ENSDARG00000042566/ENSDARG00000006316/ENSDARG00000030602/ENSDARG00000006691/ENSDARG00000051783/ENSDARG00000025850/ENSDARG00000020197/…	56
BP	GO:0022613	ribonucleoprotein complex biogenesis	1.04432e-40	8.58956e-38	37.066	ENSDARG00000042905/ENSDARG00000034897/ENSDARG00000019230/ENSDARG00000088030/ENSDARG00000019181/ENSDARG00000025581/ENSDARG00000043453/ENSDARG00000058451/ENSDARG00000036629/ENSDARG00000035860/ENSDARG00000018334/ENSDARG00000070849/ENSDARG00000003599/ENSDARG00000055996/ENSDARG00000042566/ENSDARG00000006316/ENSDARG00000030602/ENSDARG00000006691/ENSDARG00000051783/ENSDARG00000025850/ENSDARG00000020197/…	62
BP	GO:0042273	ribosomal large subunit biogenesis	1.10121e-28	6.03831e-26	25.2191	ENSDARG00000042905/ENSDARG00000019230/ENSDARG00000088030/ENSDARG00000025581/ENSDARG00000058451/ENSDARG00000018334/ENSDARG00000003599/ENSDARG00000006316/ENSDARG00000006691/ENSDARG00000051783/ENSDARG00000020197/ENSDARG00000103433/ENSDARG00000099104/ENSDARG00000007320/ENSDARG00000015862/ENSDARG00000043509/ENSDARG00000040439/ENSDARG00000055868/ENSDARG00000001754/ENSDARG00000020232/ENSDARG00000023299/…	27
BP	GO:0042255	ribosome assembly	3.20312e-26	1.31728e-23	22.8803	ENSDARG00000034897/ENSDARG00000019181/ENSDARG00000025581/ENSDARG00000043453/ENSDARG00000058451/ENSDARG00000036629/ENSDARG00000035860/ENSDARG00000070849/ENSDARG00000003599/ENSDARG00000006316/ENSDARG00000030602/ENSDARG00000006691/ENSDARG00000051783/ENSDARG00000020197/ENSDARG00000099104/ENSDARG00000015862/ENSDARG00000043509/ENSDARG00000023298/ENSDARG00000040439/ENSDARG00000020232/ENSDARG00000055475/…	23
BP	GO:0006364	rRNA processing	2.34818e-20	7.7255e-18	17.1121	ENSDARG00000042905/ENSDARG00000019230/ENSDARG00000036629/ENSDARG00000035860/ENSDARG00000018334/ENSDARG00000055996/ENSDARG00000042566/ENSDARG00000025850/ENSDARG00000045487/ENSDARG00000007320/ENSDARG00000016484/ENSDARG00000055868/ENSDARG00000053912/ENSDARG00000002710/ENSDARG00000005772/ENSDARG00000006219/ENSDARG00000008740/ENSDARG00000013478/ENSDARG00000023299/ENSDARG00000030789/ENSDARG00000045372/…	29
BP	GO:0016072	rRNA metabolic process	5.0891e-20	1.39526e-17	16.8553	ENSDARG00000042905/ENSDARG00000019230/ENSDARG00000036629/ENSDARG00000035860/ENSDARG00000018334/ENSDARG00000055996/ENSDARG00000042566/ENSDARG00000025850/ENSDARG00000045487/ENSDARG00000007320/ENSDARG00000016484/ENSDARG00000055868/ENSDARG00000053912/ENSDARG00000002710/ENSDARG00000005772/ENSDARG00000006219/ENSDARG00000008740/ENSDARG00000013478/ENSDARG00000023299/ENSDARG00000030789/ENSDARG00000045372/…	30
BP	GO:0022618	ribonucleoprotein complex assembly	9.12583e-19	2.14457e-16	15.6687	ENSDARG00000034897/ENSDARG00000019181/ENSDARG00000025581/ENSDARG00000043453/ENSDARG00000058451/ENSDARG00000036629/ENSDARG00000035860/ENSDARG00000070849/ENSDARG00000003599/ENSDARG00000006316/ENSDARG00000030602/ENSDARG00000006691/ENSDARG00000051783/ENSDARG00000020197/ENSDARG00000099104/ENSDARG00000015862/ENSDARG00000043509/ENSDARG00000023298/ENSDARG00000040439/ENSDARG00000002131/ENSDARG00000013931/…	29
BP	GO:0071826	ribonucleoprotein complex subunit organization	7.1919e-18	1.47883e-15	14.8301	ENSDARG00000034897/ENSDARG00000019181/ENSDARG00000025581/ENSDARG00000043453/ENSDARG00000058451/ENSDARG00000036629/ENSDARG00000035860/ENSDARG00000070849/ENSDARG00000003599/ENSDARG00000006316/ENSDARG00000030602/ENSDARG00000006691/ENSDARG00000051783/ENSDARG00000020197/ENSDARG00000099104/ENSDARG00000015862/ENSDARG00000043509/ENSDARG00000023298/ENSDARG00000040439/ENSDARG00000002131/ENSDARG00000013931/…	29
BP	GO:0002181	cytoplasmic translation	3.64326e-16	6.65907e-14	13.1766	ENSDARG00000021864/ENSDARG00000088030/ENSDARG00000019181/ENSDARG00000014867/ENSDARG00000058451/ENSDARG00000037350/ENSDARG00000035860/ENSDARG00000009285/ENSDARG00000057556/ENSDARG00000051783/ENSDARG00000025850/ENSDARG00000100588/ENSDARG00000077717/ENSDARG00000053365/ENSDARG00000013931/ENSDARG00000016889/ENSDARG00000017445/ENSDARG00000078077/ENSDARG00000101082	19
BP	GO:0000027	ribosomal large subunit assembly	2.02469e-14	3.33062e-12	11.4775	ENSDARG00000025581/ENSDARG00000058451/ENSDARG00000003599/ENSDARG00000006316/ENSDARG00000006691/ENSDARG00000051783/ENSDARG00000020197/ENSDARG00000099104/ENSDARG00000015862/ENSDARG00000043509/ENSDARG00000040439/ENSDARG00000100452	12
BP	GO:0034470	ncRNA processing	3.08188e-14	4.60881e-12	11.3364	ENSDARG00000042905/ENSDARG00000019230/ENSDARG00000036629/ENSDARG00000035860/ENSDARG00000018334/ENSDARG00000055996/ENSDARG00000042566/ENSDARG00000025850/ENSDARG00000045487/ENSDARG00000007320/ENSDARG00000016484/ENSDARG00000055868/ENSDARG00000053912/ENSDARG00000002710/ENSDARG00000005772/ENSDARG00000006219/ENSDARG00000008740/ENSDARG00000013478/ENSDARG00000023299/ENSDARG00000030789/ENSDARG00000038222/…	31
BP	GO:0042274	ribosomal small subunit biogenesis	3.67688e-13	5.04039e-11	10.2975	ENSDARG00000034897/ENSDARG00000019181/ENSDARG00000043453/ENSDARG00000036629/ENSDARG00000035860/ENSDARG00000070849/ENSDARG00000055996/ENSDARG00000042566/ENSDARG00000030602/ENSDARG00000025850/ENSDARG00000045487/ENSDARG00000023298/ENSDARG00000005772/ENSDARG00000045372/ENSDARG00000055475	15
BP	GO:0000028	ribosomal small subunit assembly	5.32753e-12	6.74137e-10	9.17125	ENSDARG00000034897/ENSDARG00000019181/ENSDARG00000043453/ENSDARG00000036629/ENSDARG00000035860/ENSDARG00000070849/ENSDARG00000030602/ENSDARG00000023298/ENSDARG00000055475	9
BP	GO:0034660	ncRNA metabolic process	6.31306e-12	7.41784e-10	9.12972	ENSDARG00000042905/ENSDARG00000019230/ENSDARG00000036629/ENSDARG00000035860/ENSDARG00000018334/ENSDARG00000055996/ENSDARG00000042566/ENSDARG00000025850/ENSDARG00000045487/ENSDARG00000007320/ENSDARG00000016484/ENSDARG00000055868/ENSDARG00000053912/ENSDARG00000002710/ENSDARG00000005772/ENSDARG00000006219/ENSDARG00000008740/ENSDARG00000013478/ENSDARG00000023299/ENSDARG00000030789/ENSDARG00000038222/…	32
BP	GO:0000470	maturation of LSU-rRNA	5.90229e-10	6.47285e-08	7.1889	ENSDARG00000042905/ENSDARG00000019230/ENSDARG00000018334/ENSDARG00000007320/ENSDARG00000055868/ENSDARG00000023299/ENSDARG00000030789/ENSDARG00000063627/ENSDARG00000098080	9
BP	GO:0006414	translational elongation	1.61029e-09	1.65558e-07	6.78105	ENSDARG00000021864/ENSDARG00000041619/ENSDARG00000011201/ENSDARG00000102291/ENSDARG00000044521/ENSDARG00000020850/ENSDARG00000056119/ENSDARG00000100371/ENSDARG00000017235/ENSDARG00000101406/ENSDARG00000078077	11
BP	GO:0006417	regulation of translation	5.4461e-07	4.71517e-05	4.3265	ENSDARG00000041619/ENSDARG00000025581/ENSDARG00000011405/ENSDARG00000044093/ENSDARG00000041607/ENSDARG00000021806/ENSDARG00000097478/ENSDARG00000017235/ENSDARG00000054916/ENSDARG00000010266/ENSDARG00000013351/ENSDARG00000021443/ENSDARG00000045372/ENSDARG00000078077/ENSDARG00000109337	15
BP	GO:0034248	regulation of cellular amide metabolic process	7.39234e-07	6.0802e-05	4.21608	ENSDARG00000041619/ENSDARG00000025581/ENSDARG00000011405/ENSDARG00000044093/ENSDARG00000041607/ENSDARG00000021806/ENSDARG00000097478/ENSDARG00000017235/ENSDARG00000054916/ENSDARG00000010266/ENSDARG00000013351/ENSDARG00000021443/ENSDARG00000045372/ENSDARG00000078077/ENSDARG00000109337	15
BP	GO:0000463	maturation of LSU-rRNA from tricistronic rRNA transcript (SSU-rRNA, 5.8S rRNA, LSU-rRNA)	3.84992e-06	0.000243582	3.61336	ENSDARG00000018334/ENSDARG00000007320/ENSDARG00000030789/ENSDARG00000063627/ENSDARG00000098080	5
BP	GO:0030490	maturation of SSU-rRNA	1.84076e-05	0.00104415	2.98124	ENSDARG00000036629/ENSDARG00000035860/ENSDARG00000055996/ENSDARG00000025850/ENSDARG00000045487/ENSDARG00000005772/ENSDARG00000045372	7
BP	GO:0000462	maturation of SSU-rRNA from tricistronic rRNA transcript (SSU-rRNA, 5.8S rRNA, LSU-rRNA)	2.44521e-05	0.00134079	2.87264	ENSDARG00000036629/ENSDARG00000055996/ENSDARG00000025850/ENSDARG00000045487/ENSDARG00000005772/ENSDARG00000045372	6
BP	GO:0000466	maturation of 5.8S rRNA from tricistronic rRNA transcript (SSU-rRNA, 5.8S rRNA, LSU-rRNA)	4.47754e-05	0.00230174	2.63794	ENSDARG00000025850/ENSDARG00000006219/ENSDARG00000063627/ENSDARG00000098080/ENSDARG00000098334	5
BP	GO:0006413	translational initiation	9.1205e-05	0.00428664	2.36788	ENSDARG00000041607/ENSDARG00000017235/ENSDARG00000054916/ENSDARG00000013931/ENSDARG00000016889/ENSDARG00000017445/ENSDARG00000020232/ENSDARG00000029003/ENSDARG00000101082	9
BP	GO:0000460	maturation of 5.8S rRNA	0.000105185	0.00480637	2.31818	ENSDARG00000025850/ENSDARG00000006219/ENSDARG00000063627/ENSDARG00000098080/ENSDARG00000098334	5
BP	GO:0016074	snoRNA metabolic process	0.00018223	0.00731143	2.136	ENSDARG00000016484/ENSDARG00000053912/ENSDARG00000076526/ENSDARG00000098334	4
BP	GO:0001732	formation of cytoplasmic translation initiation complex	0.000297466	0.0101944	1.99164	ENSDARG00000013931/ENSDARG00000016889/ENSDARG00000017445/ENSDARG00000101082	4
BP	GO:0000469	cleavage involved in rRNA processing	0.000556621	0.0159032	1.79852	ENSDARG00000025850/ENSDARG00000006219/ENSDARG00000098080/ENSDARG00000098334	4
BP	GO:0000154	rRNA modification	0.000670364	0.0183791	1.73567	ENSDARG00000016484/ENSDARG00000053912/ENSDARG00000076526/ENSDARG00000104227	4
BP	GO:0010608	posttranscriptional regulation of gene expression	0.000213549	0.00798382	2.09779	ENSDARG00000041619/ENSDARG00000025581/ENSDARG00000011405/ENSDARG00000044093/ENSDARG00000041607/ENSDARG00000021806/ENSDARG00000097478/ENSDARG00000017235/ENSDARG00000054916/ENSDARG00000002710/ENSDARG00000010266/ENSDARG00000013351/ENSDARG00000021443/ENSDARG00000045372/ENSDARG00000078077/ENSDARG00000109337	16
BP	GO:0043628	ncRNA 3'-end processing	0.000849455	0.0218337	1.66087	ENSDARG00000025850/ENSDARG00000016484/ENSDARG00000053912/ENSDARG00000006219/ENSDARG00000098334	5
BP	GO:0031125	rRNA 3'-end processing	0.00125357	0.030778	1.51176	ENSDARG00000025850/ENSDARG00000006219/ENSDARG00000098334	3
BP	GO:0031126	snoRNA 3'-end processing	0.00125357	0.030778	1.51176	ENSDARG00000016484/ENSDARG00000053912/ENSDARG00000098334	3
BP	GO:0043144	snoRNA processing	0.00160719	0.037237	1.42903	ENSDARG00000016484/ENSDARG00000053912/ENSDARG00000098334	3
CC	GO:0022626	cytosolic ribosome	3.88803e-100	7.81495e-98	97.1071	ENSDARG00000042905/ENSDARG00000034897/ENSDARG00000029533/ENSDARG00000021864/ENSDARG00000019230/ENSDARG00000041619/ENSDARG00000088030/ENSDARG00000019181/ENSDARG00000058105/ENSDARG00000014690/ENSDARG00000025581/ENSDARG00000077291/ENSDARG00000025073/ENSDARG00000010160/ENSDARG00000036875/ENSDARG00000010516/ENSDARG00000014867/ENSDARG00000043453/ENSDARG00000058451/ENSDARG00000037350/ENSDARG00000053457/…	73
CC	GO:0005840	ribosome	4.51182e-88	4.53437e-86	85.3435	ENSDARG00000042905/ENSDARG00000034897/ENSDARG00000029533/ENSDARG00000021864/ENSDARG00000019230/ENSDARG00000041619/ENSDARG00000088030/ENSDARG00000019181/ENSDARG00000058105/ENSDARG00000014690/ENSDARG00000025581/ENSDARG00000011201/ENSDARG00000077291/ENSDARG00000025073/ENSDARG00000010160/ENSDARG00000036875/ENSDARG00000010516/ENSDARG00000014867/ENSDARG00000043453/ENSDARG00000058451/ENSDARG00000037350/…	84
CC	GO:0044391	ribosomal subunit	2.36201e-79	1.58255e-77	76.8006	ENSDARG00000042905/ENSDARG00000034897/ENSDARG00000029533/ENSDARG00000021864/ENSDARG00000019230/ENSDARG00000041619/ENSDARG00000088030/ENSDARG00000019181/ENSDARG00000058105/ENSDARG00000014690/ENSDARG00000025581/ENSDARG00000077291/ENSDARG00000025073/ENSDARG00000010160/ENSDARG00000036875/ENSDARG00000010516/ENSDARG00000014867/ENSDARG00000043453/ENSDARG00000058451/ENSDARG00000037350/ENSDARG00000053457/…	73
CC	GO:0044445	cytosolic part	4.17023e-77	2.09554e-75	74.6787	ENSDARG00000042905/ENSDARG00000034897/ENSDARG00000029533/ENSDARG00000021864/ENSDARG00000019230/ENSDARG00000041619/ENSDARG00000088030/ENSDARG00000019181/ENSDARG00000058105/ENSDARG00000014690/ENSDARG00000025581/ENSDARG00000077291/ENSDARG00000025073/ENSDARG00000010160/ENSDARG00000036875/ENSDARG00000010516/ENSDARG00000014867/ENSDARG00000043453/ENSDARG00000058451/ENSDARG00000037350/ENSDARG00000053457/…	74
CC	GO:0022625	cytosolic large ribosomal subunit	2.53379e-58	1.01858e-56	55.992	ENSDARG00000042905/ENSDARG00000029533/ENSDARG00000021864/ENSDARG00000019230/ENSDARG00000088030/ENSDARG00000058105/ENSDARG00000025581/ENSDARG00000025073/ENSDARG00000010516/ENSDARG00000014867/ENSDARG00000058451/ENSDARG00000037350/ENSDARG00000053457/ENSDARG00000015128/ENSDARG00000018334/ENSDARG00000013307/ENSDARG00000035871/ENSDARG00000099380/ENSDARG00000009285/ENSDARG00000057556/ENSDARG00000003599/…	42
CC	GO:0015934	large ribosomal subunit	2.95146e-45	9.88738e-44	43.0049	ENSDARG00000042905/ENSDARG00000029533/ENSDARG00000021864/ENSDARG00000019230/ENSDARG00000088030/ENSDARG00000058105/ENSDARG00000025581/ENSDARG00000025073/ENSDARG00000010516/ENSDARG00000014867/ENSDARG00000058451/ENSDARG00000037350/ENSDARG00000053457/ENSDARG00000015128/ENSDARG00000018334/ENSDARG00000013307/ENSDARG00000035871/ENSDARG00000099380/ENSDARG00000009285/ENSDARG00000057556/ENSDARG00000003599/…	42
CC	GO:0022627	cytosolic small ribosomal subunit	1.91018e-43	5.48496e-42	41.2608	ENSDARG00000034897/ENSDARG00000041619/ENSDARG00000019181/ENSDARG00000014690/ENSDARG00000077291/ENSDARG00000010160/ENSDARG00000036875/ENSDARG00000043453/ENSDARG00000036629/ENSDARG00000032725/ENSDARG00000035860/ENSDARG00000053058/ENSDARG00000070849/ENSDARG00000011405/ENSDARG00000036298/ENSDARG00000099022/ENSDARG00000035692/ENSDARG00000055996/ENSDARG00000042566/ENSDARG00000030602/ENSDARG00000025850/…	31
CC	GO:0015935	small ribosomal subunit	4.36046e-34	1.09557e-32	31.9604	ENSDARG00000034897/ENSDARG00000041619/ENSDARG00000019181/ENSDARG00000014690/ENSDARG00000077291/ENSDARG00000010160/ENSDARG00000036875/ENSDARG00000043453/ENSDARG00000036629/ENSDARG00000032725/ENSDARG00000035860/ENSDARG00000053058/ENSDARG00000070849/ENSDARG00000011405/ENSDARG00000036298/ENSDARG00000099022/ENSDARG00000035692/ENSDARG00000055996/ENSDARG00000042566/ENSDARG00000030602/ENSDARG00000025850/…	31
CC	GO:0005730	nucleolus	2.90314e-17	6.48368e-16	15.1882	ENSDARG00000036298/ENSDARG00000040439/ENSDARG00000063626/ENSDARG00000016484/ENSDARG00000014329/ENSDARG00000018961/ENSDARG00000053912/ENSDARG00000040666/ENSDARG00000001754/ENSDARG00000002710/ENSDARG00000006219/ENSDARG00000008502/ENSDARG00000012820/ENSDARG00000020232/ENSDARG00000023299/ENSDARG00000023532/ENSDARG00000024416/ENSDARG00000025332/ENSDARG00000030789/ENSDARG00000038312/ENSDARG00000044488/…	32
CC	GO:0030684	preribosome	7.72993e-10	1.55372e-08	7.80863	ENSDARG00000042566/ENSDARG00000007708/ENSDARG00000055868/ENSDARG00000053912/ENSDARG00000001754/ENSDARG00000012820/ENSDARG00000013478/ENSDARG00000020232/ENSDARG00000023299/ENSDARG00000045372/ENSDARG00000059075/ENSDARG00000063627/ENSDARG00000103337/ENSDARG00000104353	14
CC	GO:0005732	small nucleolar ribonucleoprotein complex	2.8638e-08	5.23295e-07	6.28125	ENSDARG00000016484/ENSDARG00000053912/ENSDARG00000012820/ENSDARG00000023299/ENSDARG00000076526/ENSDARG00000104227/ENSDARG00000104353	7
CC	GO:0044452	nucleolar part	9.6053e-08	1.60889e-06	5.79347	ENSDARG00000016484/ENSDARG00000053912/ENSDARG00000012820/ENSDARG00000023299/ENSDARG00000024416/ENSDARG00000063627/ENSDARG00000076526/ENSDARG00000090386/ENSDARG00000104227/ENSDARG00000104353	10
CC	GO:0030687	preribosome, large subunit precursor	7.56607e-07	1.16983e-05	4.93188	ENSDARG00000007708/ENSDARG00000001754/ENSDARG00000013478/ENSDARG00000020232/ENSDARG00000059075/ENSDARG00000063627/ENSDARG00000103337	7
CC	GO:0032040	small-subunit processome	0.00011343	0.00126663	2.89735	ENSDARG00000042566/ENSDARG00000053912/ENSDARG00000012820/ENSDARG00000023299/ENSDARG00000045372/ENSDARG00000104353	6
CC	GO:0005852	eukaryotic translation initiation factor 3 complex	0.000224468	0.00237464	2.6244	ENSDARG00000013931/ENSDARG00000016889/ENSDARG00000017445/ENSDARG00000101082	4
CC	GO:0016282	eukaryotic 43S preinitiation complex	0.00028442	0.0027223	2.56506	ENSDARG00000013931/ENSDARG00000016889/ENSDARG00000017445/ENSDARG00000101082	4
CC	GO:0033290	eukaryotic 48S preinitiation complex	0.00028442	0.0027223	2.56506	ENSDARG00000013931/ENSDARG00000016889/ENSDARG00000017445/ENSDARG00000101082	4
CC	GO:0070993	translation preinitiation complex	0.000437386	0.00399612	2.39836	ENSDARG00000013931/ENSDARG00000016889/ENSDARG00000017445/ENSDARG00000101082	4
MF	GO:0003735	structural constituent of ribosome	3.60882e-92	1.21978e-89	88.9137	ENSDARG00000042905/ENSDARG00000034897/ENSDARG00000029533/ENSDARG00000021864/ENSDARG00000088030/ENSDARG00000019181/ENSDARG00000058105/ENSDARG00000014690/ENSDARG00000025581/ENSDARG00000011201/ENSDARG00000077291/ENSDARG00000025073/ENSDARG00000010160/ENSDARG00000036875/ENSDARG00000010516/ENSDARG00000014867/ENSDARG00000043453/ENSDARG00000058451/ENSDARG00000037350/ENSDARG00000053457/ENSDARG00000036629/…	81
MF	GO:0019843	rRNA binding	1.52175e-16	2.57175e-14	13.5898	ENSDARG00000014690/ENSDARG00000014867/ENSDARG00000043453/ENSDARG00000037350/ENSDARG00000053457/ENSDARG00000036629/ENSDARG00000011405/ENSDARG00000036298/ENSDARG00000006691/ENSDARG00000051783/ENSDARG00000020197/ENSDARG00000034291/ENSDARG00000100392/ENSDARG00000015862/ENSDARG00000013351/ENSDARG00000100452	16
MF	GO:0008135	translation factor activity, RNA binding	4.17524e-06	0.000430256	3.36627	ENSDARG00000102291/ENSDARG00000044521/ENSDARG00000020850/ENSDARG00000056119/ENSDARG00000100371/ENSDARG00000017235/ENSDARG00000013931/ENSDARG00000016889/ENSDARG00000017445/ENSDARG00000020232/ENSDARG00000029003/ENSDARG00000101082	12
MF	GO:0003729	mRNA binding	5.09178e-06	0.000430256	3.36627	ENSDARG00000043453/ENSDARG00000036629/ENSDARG00000018334/ENSDARG00000044093/ENSDARG00000030408/ENSDARG00000021806/ENSDARG00000037071/ENSDARG00000074242/ENSDARG00000002131/ENSDARG00000002710/ENSDARG00000010266/ENSDARG00000013351/ENSDARG00000017741/ENSDARG00000021443/ENSDARG00000101323	15
MF	GO:0003746	translation elongation factor activity	3.87701e-05	0.00262086	2.58156	ENSDARG00000102291/ENSDARG00000044521/ENSDARG00000020850/ENSDARG00000056119/ENSDARG00000100371/ENSDARG00000017235	6
MF	GO:0030515	snoRNA binding	0.000314899	0.0177393	1.75106	ENSDARG00000012820/ENSDARG00000076526/ENSDARG00000104227/ENSDARG00000104353	4
MF	GO:0003743	translation initiation factor activity	0.000571221	0.0241341	1.61737	ENSDARG00000017235/ENSDARG00000013931/ENSDARG00000016889/ENSDARG00000017445/ENSDARG00000020232/ENSDARG00000029003/ENSDARG00000101082	7
MF	GO:0070181	small ribosomal subunit rRNA binding	0.00084065	0.0315711	1.50071	ENSDARG00000036629/ENSDARG00000036298/ENSDARG00000013351	3	total gene check	unique genes	total pathways
		erythrocyte differentiation						68	16	5
BP	GO:0030218	erythrocyte differentiation	2.91224e-07	2.81802e-05	4.55006	ENSDARG00000021864/ENSDARG00000088030/ENSDARG00000010160/ENSDARG00000036629/ENSDARG00000015128/ENSDARG00000018334/ENSDARG00000019353/ENSDARG00000030602/ENSDARG00000103007/ENSDARG00000043509/ENSDARG00000041232/ENSDARG00000023298/ENSDARG00000020541	13
BP	GO:0034101	erythrocyte homeostasis	3.21836e-07	2.94122e-05	4.53147	ENSDARG00000021864/ENSDARG00000088030/ENSDARG00000010160/ENSDARG00000036629/ENSDARG00000015128/ENSDARG00000018334/ENSDARG00000019353/ENSDARG00000030602/ENSDARG00000103007/ENSDARG00000043509/ENSDARG00000041232/ENSDARG00000023298/ENSDARG00000020541	13
BP	GO:0002262	myeloid cell homeostasis	9.0571e-07	7.09473e-05	4.14906	ENSDARG00000021864/ENSDARG00000088030/ENSDARG00000010160/ENSDARG00000036629/ENSDARG00000015128/ENSDARG00000018334/ENSDARG00000019353/ENSDARG00000030602/ENSDARG00000103007/ENSDARG00000043509/ENSDARG00000041232/ENSDARG00000023298/ENSDARG00000020541	13
BP	GO:0048872	homeostasis of number of cells	9.55023e-07	7.14097e-05	4.14624	ENSDARG00000021864/ENSDARG00000088030/ENSDARG00000010160/ENSDARG00000036629/ENSDARG00000015128/ENSDARG00000018334/ENSDARG00000019353/ENSDARG00000030602/ENSDARG00000103007/ENSDARG00000043509/ENSDARG00000041232/ENSDARG00000023298/ENSDARG00000020541/ENSDARG00000031894	14
BP	GO:0030099	myeloid cell differentiation	1.50164e-05	0.000882211	3.05443	ENSDARG00000021864/ENSDARG00000088030/ENSDARG00000010160/ENSDARG00000036629/ENSDARG00000015128/ENSDARG00000018334/ENSDARG00000019353/ENSDARG00000030602/ENSDARG00000103007/ENSDARG00000043509/ENSDARG00000041232/ENSDARG00000023298/ENSDARG00000014995/ENSDARG00000020541/ENSDARG00000030789	15	total gene check	unique genes	total pathways
		regulation of cell cycle						25	25	1
BP	GO:0051726	regulation of cell cycle	2.96467e-06	0.000203204	3.69207	ENSDARG00000058105/ENSDARG00000010160/ENSDARG00000018334/ENSDARG00000099380/ENSDARG00000055996/ENSDARG00000042566/ENSDARG00000006316/ENSDARG00000007320/ENSDARG00000100392/ENSDARG00000008363/ENSDARG00000041232/ENSDARG00000100588/ENSDARG00000067984/ENSDARG00000101637/ENSDARG00000004948/ENSDARG00000006219/ENSDARG00000009779/ENSDARG00000035810/ENSDARG00000036036/ENSDARG00000040764/ENSDARG00000044511/…	25	total gene check	unique genes	total pathways
		cartilage development						170	36	24
BP	GO:0051216	cartilage development	2.46091e-06	0.000176009	3.75447	ENSDARG00000019353/ENSDARG00000039034/ENSDARG00000002952/ENSDARG00000021032/ENSDARG00000037517/ENSDARG00000012066/ENSDARG00000012667/ENSDARG00000015472/ENSDARG00000032617/ENSDARG00000040251/ENSDARG00000052556/ENSDARG00000068401/ENSDARG00000074908/ENSDARG00000075468/ENSDARG00000078322	15
BP	GO:0061448	connective tissue development	3.4129e-06	0.000224569	3.64865	ENSDARG00000019353/ENSDARG00000039034/ENSDARG00000002952/ENSDARG00000021032/ENSDARG00000037517/ENSDARG00000012066/ENSDARG00000012667/ENSDARG00000015472/ENSDARG00000032617/ENSDARG00000040251/ENSDARG00000052556/ENSDARG00000068401/ENSDARG00000074908/ENSDARG00000075468/ENSDARG00000078322	15
BP	GO:0001501	skeletal system development	1.38335e-05	0.000842817	3.07427	ENSDARG00000019353/ENSDARG00000039034/ENSDARG00000002952/ENSDARG00000021032/ENSDARG00000037517/ENSDARG00000008886/ENSDARG00000012066/ENSDARG00000012405/ENSDARG00000012667/ENSDARG00000014796/ENSDARG00000015472/ENSDARG00000020007/ENSDARG00000032617/ENSDARG00000035809/ENSDARG00000040251/ENSDARG00000052556/ENSDARG00000068401/ENSDARG00000074908/ENSDARG00000075468/ENSDARG00000077264/ENSDARG00000078322/…	22
BP	GO:0060350	endochondral bone morphogenesis	4.17784e-05	0.00221695	2.65424	ENSDARG00000021032/ENSDARG00000037517/ENSDARG00000015472/ENSDARG00000074908/ENSDARG00000075468/ENSDARG00000078322	6
BP	GO:0060037	pharyngeal system development	0.000152409	0.00677602	2.16903	ENSDARG00000019353/ENSDARG00000030402/ENSDARG00000008740/ENSDARG00000014796/ENSDARG00000076010	5
BP	GO:0060351	cartilage development involved in endochondral bone morphogenesis	0.000181361	0.00731143	2.136	ENSDARG00000021032/ENSDARG00000037517/ENSDARG00000074908/ENSDARG00000075468/ENSDARG00000078322	5
BP	GO:0003414	chondrocyte morphogenesis involved in endochondral bone morphogenesis	0.000297466	0.0101944	1.99164	ENSDARG00000037517/ENSDARG00000074908/ENSDARG00000075468/ENSDARG00000078322	4
BP	GO:0003429	growth plate cartilage chondrocyte morphogenesis	0.000297466	0.0101944	1.99164	ENSDARG00000037517/ENSDARG00000074908/ENSDARG00000075468/ENSDARG00000078322	4
BP	GO:0003433	chondrocyte development involved in endochondral bone morphogenesis	0.000297466	0.0101944	1.99164	ENSDARG00000037517/ENSDARG00000074908/ENSDARG00000075468/ENSDARG00000078322	4
BP	GO:0003413	chondrocyte differentiation involved in endochondral bone morphogenesis	0.000371269	0.0122147	1.91312	ENSDARG00000037517/ENSDARG00000074908/ENSDARG00000075468/ENSDARG00000078322	4
BP	GO:0003418	growth plate cartilage chondrocyte differentiation	0.000371269	0.0122147	1.91312	ENSDARG00000037517/ENSDARG00000074908/ENSDARG00000075468/ENSDARG00000078322	4
BP	GO:0060349	bone morphogenesis	0.00044556	0.0140951	1.85093	ENSDARG00000021032/ENSDARG00000037517/ENSDARG00000015472/ENSDARG00000074908/ENSDARG00000075468/ENSDARG00000078322	6
BP	GO:0090171	chondrocyte morphogenesis	0.00045729	0.0141932	1.84792	ENSDARG00000037517/ENSDARG00000074908/ENSDARG00000075468/ENSDARG00000078322	4
BP	GO:0060348	bone development	0.000498842	0.0151962	1.81826	ENSDARG00000021032/ENSDARG00000037517/ENSDARG00000015472/ENSDARG00000040251/ENSDARG00000074908/ENSDARG00000075468/ENSDARG00000078322	7
BP	GO:0003422	growth plate cartilage morphogenesis	0.000556621	0.0159032	1.79852	ENSDARG00000037517/ENSDARG00000074908/ENSDARG00000075468/ENSDARG00000078322	4
BP	GO:0003416	endochondral bone growth	0.000799632	0.0208793	1.68028	ENSDARG00000037517/ENSDARG00000074908/ENSDARG00000075468/ENSDARG00000078322	4
BP	GO:0003417	growth plate cartilage development	0.000799632	0.0208793	1.68028	ENSDARG00000037517/ENSDARG00000074908/ENSDARG00000075468/ENSDARG00000078322	4
BP	GO:0098868	bone growth	0.000945542	0.0239295	1.62107	ENSDARG00000037517/ENSDARG00000074908/ENSDARG00000075468/ENSDARG00000078322	4
BP	GO:0043062	extracellular structure organization	0.00131965	0.0319238	1.49588	ENSDARG00000087697/ENSDARG00000012593/ENSDARG00000039273/ENSDARG00000045524/ENSDARG00000012405/ENSDARG00000015472/ENSDARG00000020007/ENSDARG00000035809/ENSDARG00000101844/ENSDARG00000104267	10
BP	GO:0060536	cartilage morphogenesis	0.00146165	0.0348465	1.45784	ENSDARG00000037517/ENSDARG00000015472/ENSDARG00000074908/ENSDARG00000075468/ENSDARG00000078322	5
CC	GO:0062023	collagen-containing extracellular matrix	1.46791e-05	0.00021075	3.67623	ENSDARG00000012593/ENSDARG00000045524/ENSDARG00000037517/ENSDARG00000012405/ENSDARG00000015472/ENSDARG00000020007/ENSDARG00000035809/ENSDARG00000074908/ENSDARG00000075468/ENSDARG00000078322	10
CC	GO:0098644	complex of collagen trimers	2.19422e-05	0.000294025	3.53162	ENSDARG00000012593/ENSDARG00000012405/ENSDARG00000020007/ENSDARG00000035809	4
CC	GO:0044420	extracellular matrix component	3.32145e-05	0.000417257	3.3796	ENSDARG00000012593/ENSDARG00000045524/ENSDARG00000012405/ENSDARG00000020007/ENSDARG00000035809	5
CC	GO:0031012	extracellular matrix	5.63498e-05	0.000666253	3.17636	ENSDARG00000012593/ENSDARG00000040815/ENSDARG00000045524/ENSDARG00000037517/ENSDARG00000002732/ENSDARG00000012405/ENSDARG00000015472/ENSDARG00000020007/ENSDARG00000023062/ENSDARG00000035809/ENSDARG00000074908/ENSDARG00000075468/ENSDARG00000078322/ENSDARG00000100795/ENSDARG00000104267	15	total gene check	unique genes	total pathways
		actomyosin structure organization						130	43	14
BP	GO:0007044	cell-substrate junction assembly	5.25858e-05	0.00262132	2.58148	ENSDARG00000021987/ENSDARG00000028507/ENSDARG00000062590/ENSDARG00000101844	4
BP	GO:0031032	actomyosin structure organization	6.54316e-05	0.00316574	2.49953	ENSDARG00000005513/ENSDARG00000097478/ENSDARG00000059906/ENSDARG00000002952/ENSDARG00000099510/ENSDARG00000003081/ENSDARG00000021987/ENSDARG00000035858/ENSDARG00000037116/ENSDARG00000058656/ENSDARG00000061249/ENSDARG00000100729	12
BP	GO:0009611	response to wounding	0.000170475	0.00719055	2.14324	ENSDARG00000059906/ENSDARG00000008886/ENSDARG00000012405/ENSDARG00000018328/ENSDARG00000021987/ENSDARG00000023062/ENSDARG00000025428/ENSDARG00000031894/ENSDARG00000035133/ENSDARG00000036036/ENSDARG00000037116/ENSDARG00000054438/ENSDARG00000056087/ENSDARG00000062590/ENSDARG00000068401/ENSDARG00000078322	16
BP	GO:0042060	wound healing	0.000684626	0.0184625	1.73371	ENSDARG00000059906/ENSDARG00000008886/ENSDARG00000012405/ENSDARG00000018328/ENSDARG00000021987/ENSDARG00000023062/ENSDARG00000031894/ENSDARG00000035133/ENSDARG00000036036/ENSDARG00000037116/ENSDARG00000054438/ENSDARG00000062590/ENSDARG00000068401	13
BP	GO:0060216	definitive hemopoiesis	0.000168321	0.00719055	2.14324	ENSDARG00000039347/ENSDARG00000005513/ENSDARG00000087697/ENSDARG00000016484/ENSDARG00000010244/ENSDARG00000012071/ENSDARG00000076526	7
BP	GO:0030239	myofibril assembly	0.000423532	0.013661	1.86452	ENSDARG00000005513/ENSDARG00000097478/ENSDARG00000002952/ENSDARG00000003081/ENSDARG00000021987/ENSDARG00000037116/ENSDARG00000058656/ENSDARG00000061249/ENSDARG00000100729	9
BP	GO:0061061	muscle structure development	0.000558977	0.0159032	1.79852	ENSDARG00000005513/ENSDARG00000097478/ENSDARG00000074335/ENSDARG00000002952/ENSDARG00000061328/ENSDARG00000003081/ENSDARG00000004415/ENSDARG00000015472/ENSDARG00000021987/ENSDARG00000031894/ENSDARG00000037116/ENSDARG00000037555/ENSDARG00000058656/ENSDARG00000061249/ENSDARG00000062590/ENSDARG00000074908/ENSDARG00000100729/ENSDARG00000101844/ENSDARG00000104267	19
BP	GO:0010927	cellular component assembly involved in morphogenesis	0.000605013	0.0168686	1.77292	ENSDARG00000005513/ENSDARG00000097478/ENSDARG00000002952/ENSDARG00000003081/ENSDARG00000021987/ENSDARG00000037116/ENSDARG00000058656/ENSDARG00000061249/ENSDARG00000100729	9
BP	GO:0007517	muscle organ development	0.00180068	0.0405769	1.39172	ENSDARG00000097478/ENSDARG00000002952/ENSDARG00000003081/ENSDARG00000021987/ENSDARG00000037555/ENSDARG00000058656/ENSDARG00000061249/ENSDARG00000062590/ENSDARG00000074908/ENSDARG00000100729/ENSDARG00000101844/ENSDARG00000104267	12
BP	GO:0042246	tissue regeneration	0.00171632	0.0392131	1.40657	ENSDARG00000008886/ENSDARG00000012405/ENSDARG00000023062/ENSDARG00000031894/ENSDARG00000035133/ENSDARG00000036036/ENSDARG00000037116/ENSDARG00000054438/ENSDARG00000068401	9
CC	GO:0005925	focal adhesion	0.00428351	0.0370707	1.43097	ENSDARG00000059906/ENSDARG00000021987/ENSDARG00000028507/ENSDARG00000062590/ENSDARG00000100729	5
CC	GO:0005924	cell-substrate adherens junction	0.00461078	0.0370707	1.43097	ENSDARG00000059906/ENSDARG00000021987/ENSDARG00000028507/ENSDARG00000062590/ENSDARG00000100729	5
CC	GO:0030055	cell-substrate junction	0.00461078	0.0370707	1.43097	ENSDARG00000059906/ENSDARG00000021987/ENSDARG00000028507/ENSDARG00000062590/ENSDARG00000100729	5
MF	GO:0005200	structural constituent of cytoskeleton	0.000549027	0.0241341	1.61737	ENSDARG00000021987/ENSDARG00000031164/ENSDARG00000062590/ENSDARG00000070155/ENSDARG00000100729	5	total gene check	unique genes	total pathways
		regulation of neurogenesis						52	18	3
BP	GO:0051960	regulation of nervous system development	0.00018862	0.0073876	2.1315	ENSDARG00000077467/ENSDARG00000056438/ENSDARG00000052139/ENSDARG00000061328/ENSDARG00000004714/ENSDARG00000006219/ENSDARG00000006514/ENSDARG00000009822/ENSDARG00000015472/ENSDARG00000025428/ENSDARG00000031894/ENSDARG00000037116/ENSDARG00000040764/ENSDARG00000055360/ENSDARG00000069048/ENSDARG00000078322/ENSDARG00000097205/ENSDARG00000098080	18
BP	GO:0050767	regulation of neurogenesis	0.000195438	0.00747665	2.12629	ENSDARG00000077467/ENSDARG00000056438/ENSDARG00000052139/ENSDARG00000061328/ENSDARG00000004714/ENSDARG00000006219/ENSDARG00000006514/ENSDARG00000009822/ENSDARG00000025428/ENSDARG00000031894/ENSDARG00000037116/ENSDARG00000040764/ENSDARG00000055360/ENSDARG00000069048/ENSDARG00000078322/ENSDARG00000097205/ENSDARG00000098080	17
BP	GO:0060284	regulation of cell development	0.000560721	0.0159032	1.79852	ENSDARG00000077467/ENSDARG00000056438/ENSDARG00000052139/ENSDARG00000061328/ENSDARG00000004714/ENSDARG00000006219/ENSDARG00000006514/ENSDARG00000009822/ENSDARG00000025428/ENSDARG00000031894/ENSDARG00000037116/ENSDARG00000040764/ENSDARG00000055360/ENSDARG00000069048/ENSDARG00000078322/ENSDARG00000097205/ENSDARG00000098080	17	total gene check	unique genes	total pathways
		S-adenosylhomocysteine metabolic process						3	3	1
BP	GO:0046498	S-adenosylhomocysteine metabolic process	0.00160719	0.037237	1.42903	ENSDARG00000005191/ENSDARG00000006840/ENSDARG00000070844	3	total gene check	unique genes	total pathways
		retinoic acid biosynthetic process						3	3	1
BP	GO:0002138	retinoic acid biosynthetic process	0.00201736	0.0448454	1.34828	ENSDARG00000012369/ENSDARG00000031894/ENSDARG00000058730	3

## Sheet: Table
	Description	TOP p.adjust	TOP(-)Log(p.adjust)	BOTTOM(-)Log(p.adjust)	total gene check	unique genes	total pathways
	ribosome biogenesis	6.04712e-41	40.2185	1.42903	1222	150	59	ribosome biogenesis (59)
	erythrocyte differentiation	2.81802e-05	4.55006	3.05443	68	16	5	erythrocyte differentiation (5)
	regulation of cell cycle	0.000203204	3.69207	3.69207	25	25	1	regulation of cell cycle (1)
	cartilage development	0.000176009	3.75447	1.45784	170	36	24	cartilage development (24)
	actomyosin structure organization	0.00262132	2.58148	1.43097	130	43	14	actomyosin structure organization (14)
	regulation of neurogenesis	0.0073876	2.1315	1.79852	52	18	3	regulation of neurogenesis (3)
	S-adenosylhomocysteine metabolic process	0.037237	1.42903	1.42903	3	3	1	S-adenosylhomocysteine metabolic process (1)
	retinoic acid biosynthetic process	0.0448454	1.34828	1.34828	3	3	1	retinoic acid biosynthetic process (1)

## Sheet: PathwaysCharted
	ribosome biogenesis	ribosome biogenesis	ribonucleoprotein complex biogenesis	ribosomal large subunit biogenesis	ribosome assembly	rRNA processing	rRNA metabolic process	ribonucleoprotein complex assembly	ribonucleoprotein complex subunit organization	cytoplasmic translation	ribosomal large subunit assembly	ncRNA processing	ribosomal small subunit biogenesis	ribosomal small subunit assembly	ncRNA metabolic process	maturation of LSU-rRNA	translational elongation	regulation of translation	regulation of cellular amide metabolic process	maturation of LSU-rRNA from tricistronic rRNA transcript (SSU-rRNA, 5.8S rRNA, LSU-rRNA)	maturation of SSU-rRNA	maturation of SSU-rRNA from tricistronic rRNA transcript (SSU-rRNA, 5.8S rRNA, LSU-rRNA)	maturation of 5.8S rRNA from tricistronic rRNA transcript (SSU-rRNA, 5.8S rRNA, LSU-rRNA)	translational initiation	maturation of 5.8S rRNA	snoRNA metabolic process	formation of cytoplasmic translation initiation complex	cleavage involved in rRNA processing	rRNA modification	posttranscriptional regulation of gene expression	ncRNA 3'-end processing	rRNA 3'-end processing	snoRNA 3'-end processing	snoRNA processing	cytosolic ribosome	ribosome	ribosomal subunit	cytosolic part	cytosolic large ribosomal subunit	large ribosomal subunit	cytosolic small ribosomal subunit	small ribosomal subunit	nucleolus	preribosome	small nucleolar ribonucleoprotein complex	nucleolar part	preribosome, large subunit precursor	small-subunit processome	eukaryotic translation initiation factor 3 complex
1	NA	ENSDARG00000042905	ENSDARG00000042905	ENSDARG00000042905	ENSDARG00000034897	ENSDARG00000042905	ENSDARG00000042905	ENSDARG00000034897	ENSDARG00000034897	ENSDARG00000021864	ENSDARG00000025581	ENSDARG00000042905	ENSDARG00000034897	ENSDARG00000034897	ENSDARG00000042905	ENSDARG00000042905	ENSDARG00000021864	ENSDARG00000041619	ENSDARG00000041619	ENSDARG00000018334	ENSDARG00000036629	ENSDARG00000036629	ENSDARG00000025850	ENSDARG00000041607	ENSDARG00000025850	ENSDARG00000016484	ENSDARG00000013931	ENSDARG00000025850	ENSDARG00000016484	ENSDARG00000041619	ENSDARG00000025850	ENSDARG00000025850	ENSDARG00000016484	ENSDARG00000016484	ENSDARG00000042905	ENSDARG00000042905	ENSDARG00000042905	ENSDARG00000042905	ENSDARG00000042905	ENSDARG00000042905	ENSDARG00000034897	ENSDARG00000034897	ENSDARG00000036298	ENSDARG00000042566	ENSDARG00000016484	ENSDARG00000016484	ENSDARG00000007708	ENSDARG00000042566	ENSDARG00000013931
2	NA	ENSDARG00000034897	ENSDARG00000034897	ENSDARG00000019230	ENSDARG00000019181	ENSDARG00000019230	ENSDARG00000019230	ENSDARG00000019181	ENSDARG00000019181	ENSDARG00000088030	ENSDARG00000058451	ENSDARG00000019230	ENSDARG00000019181	ENSDARG00000019181	ENSDARG00000019230	ENSDARG00000019230	ENSDARG00000041619	ENSDARG00000025581	ENSDARG00000025581	ENSDARG00000007320	ENSDARG00000035860	ENSDARG00000055996	ENSDARG00000006219	ENSDARG00000017235	ENSDARG00000006219	ENSDARG00000053912	ENSDARG00000016889	ENSDARG00000006219	ENSDARG00000053912	ENSDARG00000025581	ENSDARG00000016484	ENSDARG00000006219	ENSDARG00000053912	ENSDARG00000053912	ENSDARG00000034897	ENSDARG00000034897	ENSDARG00000034897	ENSDARG00000034897	ENSDARG00000029533	ENSDARG00000029533	ENSDARG00000041619	ENSDARG00000041619	ENSDARG00000040439	ENSDARG00000007708	ENSDARG00000053912	ENSDARG00000053912	ENSDARG00000001754	ENSDARG00000053912	ENSDARG00000016889
3	NA	ENSDARG00000019230	ENSDARG00000019230	ENSDARG00000088030	ENSDARG00000025581	ENSDARG00000036629	ENSDARG00000036629	ENSDARG00000025581	ENSDARG00000025581	ENSDARG00000019181	ENSDARG00000003599	ENSDARG00000036629	ENSDARG00000043453	ENSDARG00000043453	ENSDARG00000036629	ENSDARG00000018334	ENSDARG00000011201	ENSDARG00000011405	ENSDARG00000011405	ENSDARG00000030789	ENSDARG00000055996	ENSDARG00000025850	ENSDARG00000063627	ENSDARG00000054916	ENSDARG00000063627	ENSDARG00000076526	ENSDARG00000017445	ENSDARG00000098080	ENSDARG00000076526	ENSDARG00000011405	ENSDARG00000053912	ENSDARG00000098334	ENSDARG00000098334	ENSDARG00000098334	ENSDARG00000029533	ENSDARG00000029533	ENSDARG00000029533	ENSDARG00000029533	ENSDARG00000021864	ENSDARG00000021864	ENSDARG00000019181	ENSDARG00000019181	ENSDARG00000063626	ENSDARG00000055868	ENSDARG00000012820	ENSDARG00000012820	ENSDARG00000013478	ENSDARG00000012820	ENSDARG00000017445
4	NA	ENSDARG00000088030	ENSDARG00000088030	ENSDARG00000025581	ENSDARG00000043453	ENSDARG00000035860	ENSDARG00000035860	ENSDARG00000043453	ENSDARG00000043453	ENSDARG00000014867	ENSDARG00000006316	ENSDARG00000035860	ENSDARG00000036629	ENSDARG00000036629	ENSDARG00000035860	ENSDARG00000007320	ENSDARG00000102291	ENSDARG00000044093	ENSDARG00000044093	ENSDARG00000063627	ENSDARG00000025850	ENSDARG00000045487	ENSDARG00000098080	ENSDARG00000013931	ENSDARG00000098080	ENSDARG00000098334	ENSDARG00000101082	ENSDARG00000098334	ENSDARG00000104227	ENSDARG00000044093	ENSDARG00000006219	NA	NA	NA	ENSDARG00000021864	ENSDARG00000021864	ENSDARG00000021864	ENSDARG00000021864	ENSDARG00000019230	ENSDARG00000019230	ENSDARG00000014690	ENSDARG00000014690	ENSDARG00000016484	ENSDARG00000053912	ENSDARG00000023299	ENSDARG00000023299	ENSDARG00000020232	ENSDARG00000023299	ENSDARG00000101082
5	NA	ENSDARG00000019181	ENSDARG00000019181	ENSDARG00000058451	ENSDARG00000058451	ENSDARG00000018334	ENSDARG00000018334	ENSDARG00000058451	ENSDARG00000058451	ENSDARG00000058451	ENSDARG00000006691	ENSDARG00000018334	ENSDARG00000035860	ENSDARG00000035860	ENSDARG00000018334	ENSDARG00000055868	ENSDARG00000044521	ENSDARG00000041607	ENSDARG00000041607	ENSDARG00000098080	ENSDARG00000045487	ENSDARG00000005772	ENSDARG00000098334	ENSDARG00000016889	ENSDARG00000098334	NA	NA	NA	NA	ENSDARG00000041607	ENSDARG00000098334	NA	NA	NA	ENSDARG00000019230	ENSDARG00000019230	ENSDARG00000019230	ENSDARG00000019230	ENSDARG00000088030	ENSDARG00000088030	ENSDARG00000077291	ENSDARG00000077291	ENSDARG00000014329	ENSDARG00000001754	ENSDARG00000076526	ENSDARG00000024416	ENSDARG00000059075	ENSDARG00000045372	NA
6	NA	ENSDARG00000025581	ENSDARG00000025581	ENSDARG00000018334	ENSDARG00000036629	ENSDARG00000055996	ENSDARG00000055996	ENSDARG00000036629	ENSDARG00000036629	ENSDARG00000037350	ENSDARG00000051783	ENSDARG00000055996	ENSDARG00000070849	ENSDARG00000070849	ENSDARG00000055996	ENSDARG00000023299	ENSDARG00000020850	ENSDARG00000021806	ENSDARG00000021806	NA	ENSDARG00000005772	ENSDARG00000045372	NA	ENSDARG00000017445	NA	NA	NA	NA	NA	ENSDARG00000021806	NA	NA	NA	NA	ENSDARG00000041619	ENSDARG00000041619	ENSDARG00000041619	ENSDARG00000041619	ENSDARG00000058105	ENSDARG00000058105	ENSDARG00000010160	ENSDARG00000010160	ENSDARG00000018961	ENSDARG00000012820	ENSDARG00000104227	ENSDARG00000063627	ENSDARG00000063627	ENSDARG00000104353	NA
7	NA	ENSDARG00000043453	ENSDARG00000043453	ENSDARG00000003599	ENSDARG00000035860	ENSDARG00000042566	ENSDARG00000042566	ENSDARG00000035860	ENSDARG00000035860	ENSDARG00000035860	ENSDARG00000020197	ENSDARG00000042566	ENSDARG00000055996	ENSDARG00000030602	ENSDARG00000042566	ENSDARG00000030789	ENSDARG00000056119	ENSDARG00000097478	ENSDARG00000097478	NA	ENSDARG00000045372	NA	NA	ENSDARG00000020232	NA	NA	NA	NA	NA	ENSDARG00000097478	NA	NA	NA	NA	ENSDARG00000088030	ENSDARG00000088030	ENSDARG00000088030	ENSDARG00000088030	ENSDARG00000025581	ENSDARG00000025581	ENSDARG00000036875	ENSDARG00000036875	ENSDARG00000053912	ENSDARG00000013478	ENSDARG00000104353	ENSDARG00000076526	ENSDARG00000103337	NA	NA
8	NA	ENSDARG00000058451	ENSDARG00000058451	ENSDARG00000006316	ENSDARG00000070849	ENSDARG00000025850	ENSDARG00000025850	ENSDARG00000070849	ENSDARG00000070849	ENSDARG00000009285	ENSDARG00000099104	ENSDARG00000025850	ENSDARG00000042566	ENSDARG00000023298	ENSDARG00000025850	ENSDARG00000063627	ENSDARG00000100371	ENSDARG00000017235	ENSDARG00000017235	NA	NA	NA	NA	ENSDARG00000029003	NA	NA	NA	NA	NA	ENSDARG00000017235	NA	NA	NA	NA	ENSDARG00000019181	ENSDARG00000019181	ENSDARG00000019181	ENSDARG00000019181	ENSDARG00000025073	ENSDARG00000025073	ENSDARG00000043453	ENSDARG00000043453	ENSDARG00000040666	ENSDARG00000020232	NA	ENSDARG00000090386	NA	NA	NA
9	NA	ENSDARG00000036629	ENSDARG00000036629	ENSDARG00000006691	ENSDARG00000003599	ENSDARG00000045487	ENSDARG00000045487	ENSDARG00000003599	ENSDARG00000003599	ENSDARG00000057556	ENSDARG00000015862	ENSDARG00000045487	ENSDARG00000030602	ENSDARG00000055475	ENSDARG00000045487	ENSDARG00000098080	ENSDARG00000017235	ENSDARG00000054916	ENSDARG00000054916	NA	NA	NA	NA	ENSDARG00000101082	NA	NA	NA	NA	NA	ENSDARG00000054916	NA	NA	NA	NA	ENSDARG00000058105	ENSDARG00000058105	ENSDARG00000058105	ENSDARG00000058105	ENSDARG00000010516	ENSDARG00000010516	ENSDARG00000036629	ENSDARG00000036629	ENSDARG00000001754	ENSDARG00000023299	NA	ENSDARG00000104227	NA	NA	NA
10	NA	ENSDARG00000035860	ENSDARG00000035860	ENSDARG00000051783	ENSDARG00000006316	ENSDARG00000007320	ENSDARG00000007320	ENSDARG00000006316	ENSDARG00000006316	ENSDARG00000051783	ENSDARG00000043509	ENSDARG00000007320	ENSDARG00000025850	NA	ENSDARG00000007320	NA	ENSDARG00000101406	ENSDARG00000010266	ENSDARG00000010266	NA	NA	NA	NA	NA	NA	NA	NA	NA	NA	ENSDARG00000002710	NA	NA	NA	NA	ENSDARG00000014690	ENSDARG00000014690	ENSDARG00000014690	ENSDARG00000014690	ENSDARG00000014867	ENSDARG00000014867	ENSDARG00000032725	ENSDARG00000032725	ENSDARG00000002710	ENSDARG00000045372	NA	ENSDARG00000104353	NA	NA	NA
11	NA	ENSDARG00000018334	ENSDARG00000018334	ENSDARG00000020197	ENSDARG00000030602	ENSDARG00000016484	ENSDARG00000016484	ENSDARG00000030602	ENSDARG00000030602	ENSDARG00000025850	ENSDARG00000040439	ENSDARG00000016484	ENSDARG00000045487	NA	ENSDARG00000016484	NA	ENSDARG00000078077	ENSDARG00000013351	ENSDARG00000013351	NA	NA	NA	NA	NA	NA	NA	NA	NA	NA	ENSDARG00000010266	NA	NA	NA	NA	ENSDARG00000025581	ENSDARG00000025581	ENSDARG00000025581	ENSDARG00000025581	ENSDARG00000058451	ENSDARG00000058451	ENSDARG00000035860	ENSDARG00000035860	ENSDARG00000006219	ENSDARG00000059075	NA	NA	NA	NA	NA
12	NA	ENSDARG00000070849	ENSDARG00000070849	ENSDARG00000103433	ENSDARG00000006691	ENSDARG00000055868	ENSDARG00000055868	ENSDARG00000006691	ENSDARG00000006691	ENSDARG00000100588	ENSDARG00000100452	ENSDARG00000055868	ENSDARG00000023298	NA	ENSDARG00000055868	NA	NA	ENSDARG00000021443	ENSDARG00000021443	NA	NA	NA	NA	NA	NA	NA	NA	NA	NA	ENSDARG00000013351	NA	NA	NA	NA	ENSDARG00000077291	ENSDARG00000011201	ENSDARG00000077291	ENSDARG00000077291	ENSDARG00000037350	ENSDARG00000037350	ENSDARG00000053058	ENSDARG00000053058	ENSDARG00000008502	ENSDARG00000063627	NA	NA	NA	NA	NA
13	NA	ENSDARG00000003599	ENSDARG00000003599	ENSDARG00000099104	ENSDARG00000051783	ENSDARG00000053912	ENSDARG00000053912	ENSDARG00000051783	ENSDARG00000051783	ENSDARG00000077717	NA	ENSDARG00000053912	ENSDARG00000005772	NA	ENSDARG00000053912	NA	NA	ENSDARG00000045372	ENSDARG00000045372	NA	NA	NA	NA	NA	NA	NA	NA	NA	NA	ENSDARG00000021443	NA	NA	NA	NA	ENSDARG00000025073	ENSDARG00000077291	ENSDARG00000025073	ENSDARG00000025073	ENSDARG00000053457	ENSDARG00000053457	ENSDARG00000070849	ENSDARG00000070849	ENSDARG00000012820	ENSDARG00000103337	NA	NA	NA	NA	NA
14	NA	ENSDARG00000055996	ENSDARG00000055996	ENSDARG00000007320	ENSDARG00000020197	ENSDARG00000002710	ENSDARG00000002710	ENSDARG00000020197	ENSDARG00000020197	ENSDARG00000053365	NA	ENSDARG00000002710	ENSDARG00000045372	NA	ENSDARG00000002710	NA	NA	ENSDARG00000078077	ENSDARG00000078077	NA	NA	NA	NA	NA	NA	NA	NA	NA	NA	ENSDARG00000045372	NA	NA	NA	NA	ENSDARG00000010160	ENSDARG00000025073	ENSDARG00000010160	ENSDARG00000010160	ENSDARG00000015128	ENSDARG00000015128	ENSDARG00000011405	ENSDARG00000011405	ENSDARG00000020232	ENSDARG00000104353	NA	NA	NA	NA	NA
15	NA	ENSDARG00000042566	ENSDARG00000042566	ENSDARG00000015862	ENSDARG00000099104	ENSDARG00000005772	ENSDARG00000005772	ENSDARG00000099104	ENSDARG00000099104	ENSDARG00000013931	NA	ENSDARG00000005772	ENSDARG00000055475	NA	ENSDARG00000005772	NA	NA	ENSDARG00000109337	ENSDARG00000109337	NA	NA	NA	NA	NA	NA	NA	NA	NA	NA	ENSDARG00000078077	NA	NA	NA	NA	ENSDARG00000036875	ENSDARG00000010160	ENSDARG00000036875	ENSDARG00000036875	ENSDARG00000018334	ENSDARG00000018334	ENSDARG00000036298	ENSDARG00000036298	ENSDARG00000023299	NA	NA	NA	NA	NA	NA
16	NA	ENSDARG00000006316	ENSDARG00000006316	ENSDARG00000043509	ENSDARG00000015862	ENSDARG00000006219	ENSDARG00000006219	ENSDARG00000015862	ENSDARG00000015862	ENSDARG00000016889	NA	ENSDARG00000006219	NA	NA	ENSDARG00000006219	NA	NA	NA	NA	NA	NA	NA	NA	NA	NA	NA	NA	NA	NA	ENSDARG00000109337	NA	NA	NA	NA	ENSDARG00000010516	ENSDARG00000036875	ENSDARG00000010516	ENSDARG00000010516	ENSDARG00000013307	ENSDARG00000013307	ENSDARG00000099022	ENSDARG00000099022	ENSDARG00000023532	NA	NA	NA	NA	NA	NA
17	NA	ENSDARG00000030602	ENSDARG00000030602	ENSDARG00000040439	ENSDARG00000043509	ENSDARG00000008740	ENSDARG00000008740	ENSDARG00000043509	ENSDARG00000043509	ENSDARG00000017445	NA	ENSDARG00000008740	NA	NA	ENSDARG00000008740	NA	NA	NA	NA	NA	NA	NA	NA	NA	NA	NA	NA	NA	NA	NA	NA	NA	NA	NA	ENSDARG00000014867	ENSDARG00000010516	ENSDARG00000014867	ENSDARG00000014867	ENSDARG00000035871	ENSDARG00000035871	ENSDARG00000035692	ENSDARG00000035692	ENSDARG00000024416	NA	NA	NA	NA	NA	NA
18	NA	ENSDARG00000006691	ENSDARG00000006691	ENSDARG00000055868	ENSDARG00000023298	ENSDARG00000013478	ENSDARG00000013478	ENSDARG00000023298	ENSDARG00000023298	ENSDARG00000078077	NA	ENSDARG00000013478	NA	NA	ENSDARG00000013478	NA	NA	NA	NA	NA	NA	NA	NA	NA	NA	NA	NA	NA	NA	NA	NA	NA	NA	NA	ENSDARG00000043453	ENSDARG00000014867	ENSDARG00000043453	ENSDARG00000043453	ENSDARG00000099380	ENSDARG00000099380	ENSDARG00000055996	ENSDARG00000055996	ENSDARG00000025332	NA	NA	NA	NA	NA	NA
19	NA	ENSDARG00000051783	ENSDARG00000051783	ENSDARG00000001754	ENSDARG00000040439	ENSDARG00000023299	ENSDARG00000023299	ENSDARG00000040439	ENSDARG00000040439	ENSDARG00000101082	NA	ENSDARG00000023299	NA	NA	ENSDARG00000023299	NA	NA	NA	NA	NA	NA	NA	NA	NA	NA	NA	NA	NA	NA	NA	NA	NA	NA	NA	ENSDARG00000058451	ENSDARG00000043453	ENSDARG00000058451	ENSDARG00000058451	ENSDARG00000009285	ENSDARG00000009285	ENSDARG00000042566	ENSDARG00000042566	ENSDARG00000030789	NA	NA	NA	NA	NA	NA
20	NA	ENSDARG00000025850	ENSDARG00000025850	ENSDARG00000020232	ENSDARG00000020232	ENSDARG00000030789	ENSDARG00000030789	ENSDARG00000002131	ENSDARG00000002131	NA	NA	ENSDARG00000030789	NA	NA	ENSDARG00000030789	NA	NA	NA	NA	NA	NA	NA	NA	NA	NA	NA	NA	NA	NA	NA	NA	NA	NA	NA	ENSDARG00000037350	ENSDARG00000058451	ENSDARG00000037350	ENSDARG00000037350	ENSDARG00000057556	ENSDARG00000057556	ENSDARG00000030602	ENSDARG00000030602	ENSDARG00000038312	NA	NA	NA	NA	NA	NA
21	NA	ENSDARG00000020197	ENSDARG00000020197	ENSDARG00000023299	ENSDARG00000055475	ENSDARG00000045372	ENSDARG00000045372	ENSDARG00000013931	ENSDARG00000013931	NA	NA	ENSDARG00000038222	NA	NA	ENSDARG00000038222	NA	NA	NA	NA	NA	NA	NA	NA	NA	NA	NA	NA	NA	NA	NA	NA	NA	NA	NA	ENSDARG00000053457	ENSDARG00000037350	ENSDARG00000053457	ENSDARG00000053457	ENSDARG00000003599	ENSDARG00000003599	ENSDARG00000025850	ENSDARG00000025850	ENSDARG00000044488	NA	NA	NA	NA	NA	NA
22	NA	ENSDARG00000045487	ENSDARG00000045487	ENSDARG00000030789	ENSDARG00000059075	ENSDARG00000063627	ENSDARG00000063627	ENSDARG00000016889	ENSDARG00000016889	NA	NA	ENSDARG00000045372	NA	NA	ENSDARG00000045372	NA	NA	NA	NA	NA	NA	NA	NA	NA	NA	NA	NA	NA	NA	NA	NA	NA	NA	NA	ENSDARG00000036629	ENSDARG00000053457	ENSDARG00000036629	ENSDARG00000036629	ENSDARG00000041182	ENSDARG00000041182	ENSDARG00000045487	ENSDARG00000045487	ENSDARG00000045372	NA	NA	NA	NA	NA	NA
23	NA	ENSDARG00000103433	ENSDARG00000103433	ENSDARG00000044488	ENSDARG00000100452	ENSDARG00000076526	ENSDARG00000076526	ENSDARG00000017445	ENSDARG00000017445	NA	NA	ENSDARG00000063627	NA	NA	ENSDARG00000063627	NA	NA	NA	NA	NA	NA	NA	NA	NA	NA	NA	NA	NA	NA	NA	NA	NA	NA	NA	ENSDARG00000032725	ENSDARG00000036629	ENSDARG00000032725	ENSDARG00000032725	ENSDARG00000006316	ENSDARG00000006316	ENSDARG00000041811	ENSDARG00000041811	ENSDARG00000055360	NA	NA	NA	NA	NA	NA
24	NA	ENSDARG00000099104	ENSDARG00000099104	ENSDARG00000059075	NA	ENSDARG00000098080	ENSDARG00000090386	ENSDARG00000020232	ENSDARG00000020232	NA	NA	ENSDARG00000069280	NA	NA	ENSDARG00000069280	NA	NA	NA	NA	NA	NA	NA	NA	NA	NA	NA	NA	NA	NA	NA	NA	NA	NA	NA	ENSDARG00000015128	ENSDARG00000019778	ENSDARG00000015128	ENSDARG00000015128	ENSDARG00000044093	ENSDARG00000044093	ENSDARG00000103007	ENSDARG00000103007	ENSDARG00000059075	NA	NA	NA	NA	NA	NA
25	NA	ENSDARG00000007320	ENSDARG00000007320	ENSDARG00000063627	NA	ENSDARG00000098334	ENSDARG00000098080	ENSDARG00000055475	ENSDARG00000055475	NA	NA	ENSDARG00000076526	NA	NA	ENSDARG00000076526	NA	NA	NA	NA	NA	NA	NA	NA	NA	NA	NA	NA	NA	NA	NA	NA	NA	NA	NA	ENSDARG00000035860	ENSDARG00000032725	ENSDARG00000035860	ENSDARG00000035860	ENSDARG00000006691	ENSDARG00000006691	ENSDARG00000041232	ENSDARG00000041232	ENSDARG00000063627	NA	NA	NA	NA	NA	NA
26	NA	ENSDARG00000015862	ENSDARG00000015862	ENSDARG00000098080	NA	ENSDARG00000100452	ENSDARG00000098334	ENSDARG00000059075	ENSDARG00000059075	NA	NA	ENSDARG00000098080	NA	NA	ENSDARG00000090386	NA	NA	NA	NA	NA	NA	NA	NA	NA	NA	NA	NA	NA	NA	NA	NA	NA	NA	NA	ENSDARG00000018334	ENSDARG00000015128	ENSDARG00000018334	ENSDARG00000018334	ENSDARG00000051783	ENSDARG00000051783	ENSDARG00000030408	ENSDARG00000030408	ENSDARG00000076526	NA	NA	NA	NA	NA	NA
27	NA	ENSDARG00000043509	ENSDARG00000043509	ENSDARG00000100452	NA	ENSDARG00000103337	ENSDARG00000100452	ENSDARG00000100452	ENSDARG00000100452	NA	NA	ENSDARG00000098334	NA	NA	ENSDARG00000098080	NA	NA	NA	NA	NA	NA	NA	NA	NA	NA	NA	NA	NA	NA	NA	NA	NA	NA	NA	ENSDARG00000053058	ENSDARG00000035860	ENSDARG00000053058	ENSDARG00000053058	ENSDARG00000020197	ENSDARG00000020197	ENSDARG00000023298	ENSDARG00000023298	ENSDARG00000090386	NA	NA	NA	NA	NA	NA
28	NA	ENSDARG00000023298	ENSDARG00000023298	NA	NA	ENSDARG00000104227	ENSDARG00000103337	ENSDARG00000101082	ENSDARG00000101082	NA	NA	ENSDARG00000100452	NA	NA	ENSDARG00000098334	NA	NA	NA	NA	NA	NA	NA	NA	NA	NA	NA	NA	NA	NA	NA	NA	NA	NA	NA	ENSDARG00000070849	ENSDARG00000018334	ENSDARG00000070849	ENSDARG00000070849	ENSDARG00000054818	ENSDARG00000054818	ENSDARG00000021838	ENSDARG00000021838	ENSDARG00000098080	NA	NA	NA	NA	NA	NA
29	NA	ENSDARG00000040439	ENSDARG00000040439	NA	NA	ENSDARG00000104708	ENSDARG00000104227	ENSDARG00000101323	ENSDARG00000101323	NA	NA	ENSDARG00000103337	NA	NA	ENSDARG00000100452	NA	NA	NA	NA	NA	NA	NA	NA	NA	NA	NA	NA	NA	NA	NA	NA	NA	NA	NA	ENSDARG00000011405	ENSDARG00000053058	ENSDARG00000011405	ENSDARG00000011405	ENSDARG00000036316	ENSDARG00000036316	ENSDARG00000041435	ENSDARG00000041435	ENSDARG00000100452	NA	NA	NA	NA	NA	NA
30	NA	ENSDARG00000016484	ENSDARG00000016484	NA	NA	NA	ENSDARG00000104708	NA	NA	NA	NA	ENSDARG00000104227	NA	NA	ENSDARG00000103337	NA	NA	NA	NA	NA	NA	NA	NA	NA	NA	NA	NA	NA	NA	NA	NA	NA	NA	NA	ENSDARG00000013307	ENSDARG00000070849	ENSDARG00000013307	ENSDARG00000013307	ENSDARG00000070437	ENSDARG00000070437	ENSDARG00000037071	ENSDARG00000037071	ENSDARG00000104227	NA	NA	NA	NA	NA	NA
31	NA	ENSDARG00000055868	ENSDARG00000055868	NA	NA	NA	NA	NA	NA	NA	NA	ENSDARG00000104708	NA	NA	ENSDARG00000104227	NA	NA	NA	NA	NA	NA	NA	NA	NA	NA	NA	NA	NA	NA	NA	NA	NA	NA	NA	ENSDARG00000035871	ENSDARG00000011405	ENSDARG00000035871	ENSDARG00000035871	ENSDARG00000103433	ENSDARG00000103433	ENSDARG00000055475	ENSDARG00000055475	ENSDARG00000104353	NA	NA	NA	NA	NA	NA
32	NA	ENSDARG00000018961	ENSDARG00000018961	NA	NA	NA	NA	NA	NA	NA	NA	NA	NA	NA	ENSDARG00000104708	NA	NA	NA	NA	NA	NA	NA	NA	NA	NA	NA	NA	NA	NA	NA	NA	NA	NA	NA	ENSDARG00000099380	ENSDARG00000013307	ENSDARG00000099380	ENSDARG00000099380	ENSDARG00000099104	ENSDARG00000099104	NA	NA	ENSDARG00000104708	NA	NA	NA	NA	NA	NA
33	NA	ENSDARG00000053912	ENSDARG00000053912	NA	NA	NA	NA	NA	NA	NA	NA	NA	NA	NA	NA	NA	NA	NA	NA	NA	NA	NA	NA	NA	NA	NA	NA	NA	NA	NA	NA	NA	NA	NA	ENSDARG00000009285	ENSDARG00000035871	ENSDARG00000009285	ENSDARG00000009285	ENSDARG00000007320	ENSDARG00000007320	NA	NA	NA	NA	NA	NA	NA	NA	NA
34	NA	ENSDARG00000001754	ENSDARG00000001754	NA	NA	NA	NA	NA	NA	NA	NA	NA	NA	NA	NA	NA	NA	NA	NA	NA	NA	NA	NA	NA	NA	NA	NA	NA	NA	NA	NA	NA	NA	NA	ENSDARG00000036298	ENSDARG00000099380	ENSDARG00000036298	ENSDARG00000036298	ENSDARG00000005791	ENSDARG00000005791	NA	NA	NA	NA	NA	NA	NA	NA	NA
35	NA	ENSDARG00000002710	ENSDARG00000002131	NA	NA	NA	NA	NA	NA	NA	NA	NA	NA	NA	NA	NA	NA	NA	NA	NA	NA	NA	NA	NA	NA	NA	NA	NA	NA	NA	NA	NA	NA	NA	ENSDARG00000057556	ENSDARG00000039347	ENSDARG00000057556	ENSDARG00000057556	ENSDARG00000015862	ENSDARG00000015862	NA	NA	NA	NA	NA	NA	NA	NA	NA
36	NA	ENSDARG00000005772	ENSDARG00000002710	NA	NA	NA	NA	NA	NA	NA	NA	NA	NA	NA	NA	NA	NA	NA	NA	NA	NA	NA	NA	NA	NA	NA	NA	NA	NA	NA	NA	NA	NA	NA	ENSDARG00000003599	ENSDARG00000009285	ENSDARG00000003599	ENSDARG00000003599	ENSDARG00000043509	ENSDARG00000043509	NA	NA	NA	NA	NA	NA	NA	NA	NA
37	NA	ENSDARG00000006219	ENSDARG00000005772	NA	NA	NA	NA	NA	NA	NA	NA	NA	NA	NA	NA	NA	NA	NA	NA	NA	NA	NA	NA	NA	NA	NA	NA	NA	NA	NA	NA	NA	NA	NA	ENSDARG00000099022	ENSDARG00000036298	ENSDARG00000099022	ENSDARG00000099022	ENSDARG00000100588	ENSDARG00000100588	NA	NA	NA	NA	NA	NA	NA	NA	NA
38	NA	ENSDARG00000008740	ENSDARG00000006219	NA	NA	NA	NA	NA	NA	NA	NA	NA	NA	NA	NA	NA	NA	NA	NA	NA	NA	NA	NA	NA	NA	NA	NA	NA	NA	NA	NA	NA	NA	NA	ENSDARG00000035692	ENSDARG00000057556	ENSDARG00000035692	ENSDARG00000035692	ENSDARG00000077717	ENSDARG00000077717	NA	NA	NA	NA	NA	NA	NA	NA	NA
39	NA	ENSDARG00000013478	ENSDARG00000008740	NA	NA	NA	NA	NA	NA	NA	NA	NA	NA	NA	NA	NA	NA	NA	NA	NA	NA	NA	NA	NA	NA	NA	NA	NA	NA	NA	NA	NA	NA	NA	ENSDARG00000055996	ENSDARG00000046157	ENSDARG00000055996	ENSDARG00000055996	ENSDARG00000040439	ENSDARG00000040439	NA	NA	NA	NA	NA	NA	NA	NA	NA
40	NA	ENSDARG00000020232	ENSDARG00000013478	NA	NA	NA	NA	NA	NA	NA	NA	NA	NA	NA	NA	NA	NA	NA	NA	NA	NA	NA	NA	NA	NA	NA	NA	NA	NA	NA	NA	NA	NA	NA	ENSDARG00000041182	ENSDARG00000003599	ENSDARG00000041182	ENSDARG00000041182	ENSDARG00000053365	ENSDARG00000053365	NA	NA	NA	NA	NA	NA	NA	NA	NA
41	NA	ENSDARG00000023299	ENSDARG00000013931	NA	NA	NA	NA	NA	NA	NA	NA	NA	NA	NA	NA	NA	NA	NA	NA	NA	NA	NA	NA	NA	NA	NA	NA	NA	NA	NA	NA	NA	NA	NA	ENSDARG00000042566	ENSDARG00000099022	ENSDARG00000042566	ENSDARG00000042566	ENSDARG00000006413	ENSDARG00000006413	NA	NA	NA	NA	NA	NA	NA	NA	NA
42	NA	ENSDARG00000030789	ENSDARG00000016889	NA	NA	NA	NA	NA	NA	NA	NA	NA	NA	NA	NA	NA	NA	NA	NA	NA	NA	NA	NA	NA	NA	NA	NA	NA	NA	NA	NA	NA	NA	NA	ENSDARG00000006316	ENSDARG00000035692	ENSDARG00000006316	ENSDARG00000006316	ENSDARG00000010244	ENSDARG00000010244	NA	NA	NA	NA	NA	NA	NA	NA	NA
43	NA	ENSDARG00000038312	ENSDARG00000017445	NA	NA	NA	NA	NA	NA	NA	NA	NA	NA	NA	NA	NA	NA	NA	NA	NA	NA	NA	NA	NA	NA	NA	NA	NA	NA	NA	NA	NA	NA	NA	ENSDARG00000030602	ENSDARG00000055996	ENSDARG00000030602	ENSDARG00000030602	NA	NA	NA	NA	NA	NA	NA	NA	NA	NA	NA
44	NA	ENSDARG00000044488	ENSDARG00000020232	NA	NA	NA	NA	NA	NA	NA	NA	NA	NA	NA	NA	NA	NA	NA	NA	NA	NA	NA	NA	NA	NA	NA	NA	NA	NA	NA	NA	NA	NA	NA	ENSDARG00000044093	ENSDARG00000041182	ENSDARG00000044093	ENSDARG00000044093	NA	NA	NA	NA	NA	NA	NA	NA	NA	NA	NA
45	NA	ENSDARG00000045372	ENSDARG00000023299	NA	NA	NA	NA	NA	NA	NA	NA	NA	NA	NA	NA	NA	NA	NA	NA	NA	NA	NA	NA	NA	NA	NA	NA	NA	NA	NA	NA	NA	NA	NA	ENSDARG00000006691	ENSDARG00000042566	ENSDARG00000006691	ENSDARG00000006691	NA	NA	NA	NA	NA	NA	NA	NA	NA	NA	NA
46	NA	ENSDARG00000055475	ENSDARG00000030789	NA	NA	NA	NA	NA	NA	NA	NA	NA	NA	NA	NA	NA	NA	NA	NA	NA	NA	NA	NA	NA	NA	NA	NA	NA	NA	NA	NA	NA	NA	NA	ENSDARG00000051783	ENSDARG00000006316	ENSDARG00000051783	ENSDARG00000051783	NA	NA	NA	NA	NA	NA	NA	NA	NA	NA	NA
47	NA	ENSDARG00000059075	ENSDARG00000038312	NA	NA	NA	NA	NA	NA	NA	NA	NA	NA	NA	NA	NA	NA	NA	NA	NA	NA	NA	NA	NA	NA	NA	NA	NA	NA	NA	NA	NA	NA	NA	ENSDARG00000025850	ENSDARG00000030602	ENSDARG00000025850	ENSDARG00000025850	NA	NA	NA	NA	NA	NA	NA	NA	NA	NA	NA
48	NA	ENSDARG00000063627	ENSDARG00000044488	NA	NA	NA	NA	NA	NA	NA	NA	NA	NA	NA	NA	NA	NA	NA	NA	NA	NA	NA	NA	NA	NA	NA	NA	NA	NA	NA	NA	NA	NA	NA	ENSDARG00000020197	ENSDARG00000029500	ENSDARG00000020197	ENSDARG00000020197	NA	NA	NA	NA	NA	NA	NA	NA	NA	NA	NA
49	NA	ENSDARG00000076526	ENSDARG00000045372	NA	NA	NA	NA	NA	NA	NA	NA	NA	NA	NA	NA	NA	NA	NA	NA	NA	NA	NA	NA	NA	NA	NA	NA	NA	NA	NA	NA	NA	NA	NA	ENSDARG00000045487	ENSDARG00000044093	ENSDARG00000045487	ENSDARG00000045487	NA	NA	NA	NA	NA	NA	NA	NA	NA	NA	NA
50	NA	ENSDARG00000077264	ENSDARG00000055475	NA	NA	NA	NA	NA	NA	NA	NA	NA	NA	NA	NA	NA	NA	NA	NA	NA	NA	NA	NA	NA	NA	NA	NA	NA	NA	NA	NA	NA	NA	NA	ENSDARG00000054818	ENSDARG00000006691	ENSDARG00000054818	ENSDARG00000054818	NA	NA	NA	NA	NA	NA	NA	NA	NA	NA	NA
51	NA	ENSDARG00000098080	ENSDARG00000059075	NA	NA	NA	NA	NA	NA	NA	NA	NA	NA	NA	NA	NA	NA	NA	NA	NA	NA	NA	NA	NA	NA	NA	NA	NA	NA	NA	NA	NA	NA	NA	ENSDARG00000036316	ENSDARG00000051783	ENSDARG00000036316	ENSDARG00000036316	NA	NA	NA	NA	NA	NA	NA	NA	NA	NA	NA
52	NA	ENSDARG00000098334	ENSDARG00000063627	NA	NA	NA	NA	NA	NA	NA	NA	NA	NA	NA	NA	NA	NA	NA	NA	NA	NA	NA	NA	NA	NA	NA	NA	NA	NA	NA	NA	NA	NA	NA	ENSDARG00000070437	ENSDARG00000025850	ENSDARG00000070437	ENSDARG00000070437	NA	NA	NA	NA	NA	NA	NA	NA	NA	NA	NA
53	NA	ENSDARG00000100452	ENSDARG00000076526	NA	NA	NA	NA	NA	NA	NA	NA	NA	NA	NA	NA	NA	NA	NA	NA	NA	NA	NA	NA	NA	NA	NA	NA	NA	NA	NA	NA	NA	NA	NA	ENSDARG00000103433	ENSDARG00000020197	ENSDARG00000103433	ENSDARG00000103433	NA	NA	NA	NA	NA	NA	NA	NA	NA	NA	NA
54	NA	ENSDARG00000103337	ENSDARG00000077264	NA	NA	NA	NA	NA	NA	NA	NA	NA	NA	NA	NA	NA	NA	NA	NA	NA	NA	NA	NA	NA	NA	NA	NA	NA	NA	NA	NA	NA	NA	NA	ENSDARG00000099104	ENSDARG00000045487	ENSDARG00000099104	ENSDARG00000099104	NA	NA	NA	NA	NA	NA	NA	NA	NA	NA	NA
55	NA	ENSDARG00000104227	ENSDARG00000098080	NA	NA	NA	NA	NA	NA	NA	NA	NA	NA	NA	NA	NA	NA	NA	NA	NA	NA	NA	NA	NA	NA	NA	NA	NA	NA	NA	NA	NA	NA	NA	ENSDARG00000007320	ENSDARG00000054818	ENSDARG00000007320	ENSDARG00000007320	NA	NA	NA	NA	NA	NA	NA	NA	NA	NA	NA
56	NA	ENSDARG00000104708	ENSDARG00000098334	NA	NA	NA	NA	NA	NA	NA	NA	NA	NA	NA	NA	NA	NA	NA	NA	NA	NA	NA	NA	NA	NA	NA	NA	NA	NA	NA	NA	NA	NA	NA	ENSDARG00000041811	ENSDARG00000036316	ENSDARG00000041811	ENSDARG00000041811	NA	NA	NA	NA	NA	NA	NA	NA	NA	NA	NA
57	NA	NA	ENSDARG00000100452	NA	NA	NA	NA	NA	NA	NA	NA	NA	NA	NA	NA	NA	NA	NA	NA	NA	NA	NA	NA	NA	NA	NA	NA	NA	NA	NA	NA	NA	NA	NA	ENSDARG00000103007	ENSDARG00000070437	ENSDARG00000103007	ENSDARG00000103007	NA	NA	NA	NA	NA	NA	NA	NA	NA	NA	NA
58	NA	NA	ENSDARG00000101082	NA	NA	NA	NA	NA	NA	NA	NA	NA	NA	NA	NA	NA	NA	NA	NA	NA	NA	NA	NA	NA	NA	NA	NA	NA	NA	NA	NA	NA	NA	NA	ENSDARG00000005791	ENSDARG00000034291	ENSDARG00000005791	ENSDARG00000005791	NA	NA	NA	NA	NA	NA	NA	NA	NA	NA	NA
59	NA	NA	ENSDARG00000101323	NA	NA	NA	NA	NA	NA	NA	NA	NA	NA	NA	NA	NA	NA	NA	NA	NA	NA	NA	NA	NA	NA	NA	NA	NA	NA	NA	NA	NA	NA	NA	ENSDARG00000015862	ENSDARG00000103433	ENSDARG00000015862	ENSDARG00000015862	NA	NA	NA	NA	NA	NA	NA	NA	NA	NA	NA
60	NA	NA	ENSDARG00000103337	NA	NA	NA	NA	NA	NA	NA	NA	NA	NA	NA	NA	NA	NA	NA	NA	NA	NA	NA	NA	NA	NA	NA	NA	NA	NA	NA	NA	NA	NA	NA	ENSDARG00000043509	ENSDARG00000099104	ENSDARG00000043509	ENSDARG00000043509	NA	NA	NA	NA	NA	NA	NA	NA	NA	NA	NA
61	NA	NA	ENSDARG00000104227	NA	NA	NA	NA	NA	NA	NA	NA	NA	NA	NA	NA	NA	NA	NA	NA	NA	NA	NA	NA	NA	NA	NA	NA	NA	NA	NA	NA	NA	NA	NA	ENSDARG00000041232	ENSDARG00000007320	ENSDARG00000041232	ENSDARG00000041232	NA	NA	NA	NA	NA	NA	NA	NA	NA	NA	NA
62	NA	NA	ENSDARG00000104708	NA	NA	NA	NA	NA	NA	NA	NA	NA	NA	NA	NA	NA	NA	NA	NA	NA	NA	NA	NA	NA	NA	NA	NA	NA	NA	NA	NA	NA	NA	NA	ENSDARG00000100588	ENSDARG00000100392	ENSDARG00000100588	ENSDARG00000100588	NA	NA	NA	NA	NA	NA	NA	NA	NA	NA	NA
63	NA	NA	NA	NA	NA	NA	NA	NA	NA	NA	NA	NA	NA	NA	NA	NA	NA	NA	NA	NA	NA	NA	NA	NA	NA	NA	NA	NA	NA	NA	NA	NA	NA	NA	ENSDARG00000030408	ENSDARG00000041811	ENSDARG00000030408	ENSDARG00000030408	NA	NA	NA	NA	NA	NA	NA	NA	NA	NA	NA
64	NA	NA	NA	NA	NA	NA	NA	NA	NA	NA	NA	NA	NA	NA	NA	NA	NA	NA	NA	NA	NA	NA	NA	NA	NA	NA	NA	NA	NA	NA	NA	NA	NA	NA	ENSDARG00000077717	ENSDARG00000103007	ENSDARG00000077717	ENSDARG00000077717	NA	NA	NA	NA	NA	NA	NA	NA	NA	NA	NA
65	NA	NA	NA	NA	NA	NA	NA	NA	NA	NA	NA	NA	NA	NA	NA	NA	NA	NA	NA	NA	NA	NA	NA	NA	NA	NA	NA	NA	NA	NA	NA	NA	NA	NA	ENSDARG00000023298	ENSDARG00000005791	ENSDARG00000023298	ENSDARG00000023298	NA	NA	NA	NA	NA	NA	NA	NA	NA	NA	NA
66	NA	NA	NA	NA	NA	NA	NA	NA	NA	NA	NA	NA	NA	NA	NA	NA	NA	NA	NA	NA	NA	NA	NA	NA	NA	NA	NA	NA	NA	NA	NA	NA	NA	NA	ENSDARG00000040439	ENSDARG00000015862	ENSDARG00000040439	ENSDARG00000040439	NA	NA	NA	NA	NA	NA	NA	NA	NA	NA	NA
67	NA	NA	NA	NA	NA	NA	NA	NA	NA	NA	NA	NA	NA	NA	NA	NA	NA	NA	NA	NA	NA	NA	NA	NA	NA	NA	NA	NA	NA	NA	NA	NA	NA	NA	ENSDARG00000021838	ENSDARG00000043509	ENSDARG00000021838	ENSDARG00000021838	NA	NA	NA	NA	NA	NA	NA	NA	NA	NA	NA
68	NA	NA	NA	NA	NA	NA	NA	NA	NA	NA	NA	NA	NA	NA	NA	NA	NA	NA	NA	NA	NA	NA	NA	NA	NA	NA	NA	NA	NA	NA	NA	NA	NA	NA	ENSDARG00000041435	ENSDARG00000041232	ENSDARG00000041435	ENSDARG00000041435	NA	NA	NA	NA	NA	NA	NA	NA	NA	NA	NA
69	NA	NA	NA	NA	NA	NA	NA	NA	NA	NA	NA	NA	NA	NA	NA	NA	NA	NA	NA	NA	NA	NA	NA	NA	NA	NA	NA	NA	NA	NA	NA	NA	NA	NA	ENSDARG00000037071	ENSDARG00000100588	ENSDARG00000037071	ENSDARG00000037071	NA	NA	NA	NA	NA	NA	NA	NA	NA	NA	NA
70	NA	NA	NA	NA	NA	NA	NA	NA	NA	NA	NA	NA	NA	NA	NA	NA	NA	NA	NA	NA	NA	NA	NA	NA	NA	NA	NA	NA	NA	NA	NA	NA	NA	NA	ENSDARG00000053365	ENSDARG00000030408	ENSDARG00000053365	ENSDARG00000053365	NA	NA	NA	NA	NA	NA	NA	NA	NA	NA	NA
71	NA	NA	NA	NA	NA	NA	NA	NA	NA	NA	NA	NA	NA	NA	NA	NA	NA	NA	NA	NA	NA	NA	NA	NA	NA	NA	NA	NA	NA	NA	NA	NA	NA	NA	ENSDARG00000006413	ENSDARG00000077717	ENSDARG00000006413	ENSDARG00000006413	NA	NA	NA	NA	NA	NA	NA	NA	NA	NA	NA
72	NA	NA	NA	NA	NA	NA	NA	NA	NA	NA	NA	NA	NA	NA	NA	NA	NA	NA	NA	NA	NA	NA	NA	NA	NA	NA	NA	NA	NA	NA	NA	NA	NA	NA	ENSDARG00000010244	ENSDARG00000023298	ENSDARG00000010244	ENSDARG00000010244	NA	NA	NA	NA	NA	NA	NA	NA	NA	NA	NA
73	NA	NA	NA	NA	NA	NA	NA	NA	NA	NA	NA	NA	NA	NA	NA	NA	NA	NA	NA	NA	NA	NA	NA	NA	NA	NA	NA	NA	NA	NA	NA	NA	NA	NA	ENSDARG00000055475	ENSDARG00000040439	ENSDARG00000055475	ENSDARG00000013475	NA	NA	NA	NA	NA	NA	NA	NA	NA	NA	NA
74	NA	NA	NA	NA	NA	NA	NA	NA	NA	NA	NA	NA	NA	NA	NA	NA	NA	NA	NA	NA	NA	NA	NA	NA	NA	NA	NA	NA	NA	NA	NA	NA	NA	NA	NA	ENSDARG00000021838	NA	ENSDARG00000055475	NA	NA	NA	NA	NA	NA	NA	NA	NA	NA	NA
75	NA	NA	NA	NA	NA	NA	NA	NA	NA	NA	NA	NA	NA	NA	NA	NA	NA	NA	NA	NA	NA	NA	NA	NA	NA	NA	NA	NA	NA	NA	NA	NA	NA	NA	NA	ENSDARG00000104011	NA	NA	NA	NA	NA	NA	NA	NA	NA	NA	NA	NA	NA
76	NA	NA	NA	NA	NA	NA	NA	NA	NA	NA	NA	NA	NA	NA	NA	NA	NA	NA	NA	NA	NA	NA	NA	NA	NA	NA	NA	NA	NA	NA	NA	NA	NA	NA	NA	ENSDARG00000115271	NA	NA	NA	NA	NA	NA	NA	NA	NA	NA	NA	NA	NA
77	NA	NA	NA	NA	NA	NA	NA	NA	NA	NA	NA	NA	NA	NA	NA	NA	NA	NA	NA	NA	NA	NA	NA	NA	NA	NA	NA	NA	NA	NA	NA	NA	NA	NA	NA	ENSDARG00000041435	NA	NA	NA	NA	NA	NA	NA	NA	NA	NA	NA	NA	NA
78	NA	NA	NA	NA	NA	NA	NA	NA	NA	NA	NA	NA	NA	NA	NA	NA	NA	NA	NA	NA	NA	NA	NA	NA	NA	NA	NA	NA	NA	NA	NA	NA	NA	NA	NA	ENSDARG00000037071	NA	NA	NA	NA	NA	NA	NA	NA	NA	NA	NA	NA	NA
79	NA	NA	NA	NA	NA	NA	NA	NA	NA	NA	NA	NA	NA	NA	NA	NA	NA	NA	NA	NA	NA	NA	NA	NA	NA	NA	NA	NA	NA	NA	NA	NA	NA	NA	NA	ENSDARG00000053365	NA	NA	NA	NA	NA	NA	NA	NA	NA	NA	NA	NA	NA
80	NA	NA	NA	NA	NA	NA	NA	NA	NA	NA	NA	NA	NA	NA	NA	NA	NA	NA	NA	NA	NA	NA	NA	NA	NA	NA	NA	NA	NA	NA	NA	NA	NA	NA	NA	ENSDARG00000006413	NA	NA	NA	NA	NA	NA	NA	NA	NA	NA	NA	NA	NA
81	NA	NA	NA	NA	NA	NA	NA	NA	NA	NA	NA	NA	NA	NA	NA	NA	NA	NA	NA	NA	NA	NA	NA	NA	NA	NA	NA	NA	NA	NA	NA	NA	NA	NA	NA	ENSDARG00000010244	NA	NA	NA	NA	NA	NA	NA	NA	NA	NA	NA	NA	NA
82	NA	NA	NA	NA	NA	NA	NA	NA	NA	NA	NA	NA	NA	NA	NA	NA	NA	NA	NA	NA	NA	NA	NA	NA	NA	NA	NA	NA	NA	NA	NA	NA	NA	NA	NA	ENSDARG00000101406	NA	NA	NA	NA	NA	NA	NA	NA	NA	NA	NA	NA	NA
83	NA	NA	NA	NA	NA	NA	NA	NA	NA	NA	NA	NA	NA	NA	NA	NA	NA	NA	NA	NA	NA	NA	NA	NA	NA	NA	NA	NA	NA	NA	NA	NA	NA	NA	NA	ENSDARG00000035400	NA	NA	NA	NA	NA	NA	NA	NA	NA	NA	NA	NA	NA
84	NA	NA	NA	NA	NA	NA	NA	NA	NA	NA	NA	NA	NA	NA	NA	NA	NA	NA	NA	NA	NA	NA	NA	NA	NA	NA	NA	NA	NA	NA	NA	NA	NA	NA	NA	ENSDARG00000055475	NA	NA	NA	NA	NA	NA	NA	NA	NA	NA	NA	NA	NA
[truncated: 67 more columns]
