# Supplementary material for: Cell-type-specific responses to the microbiota across all tissues of the larval zebrafish
Source: Cell Rep. Author manuscript; Available in PMC 2023 Oct 23. (PMC10423310; doi:10.1016/j.celrep.2023.112095)
Supplement: MMC16 [file NIHMS1880944-supplement-MMC16.zip]

Archive with 7 entries (6 files):
- DataS10/
- DataS10/.DS_Store
- __MACOSX/DataS10/._.DS_Store
- DataS10/README_Figure5_PanelD_subClu6_CVZvGF.docx
- __MACOSX/DataS10/._README_Figure5_PanelD_subClu6_CVZvGF.docx
- DataS10/subClu6_CVZvGF.tsv
- __MACOSX/DataS10/._subClu6_CVZvGF.tsv
