# Supplementary material for: Cell-type-specific responses to the microbiota across all tissues of the larval zebrafish
Source: Cell Rep. Author manuscript; Available in PMC 2023 Oct 23. (PMC10423310; doi:10.1016/j.celrep.2023.112095)
Supplement: MMC16 [file NIHMS1880944-supplement-MMC16.zip › DataS10/subClu6_CVZvGF.tsv]

	gene	gene_NAME	p_val_adj	p_val	avg_logFC	pct.1	pct.2
1	ENSDARG00000086917	crygm2d2	0.106306236	4.82E-06	-2.246541541	0	0.824
2	ENSDARG00000032929	cryba1l1	0.235884012	1.07E-05	-1.751116654	0.176	0.882
3	ENSDARG00000000103	myh10	1	0.039234086	0.454913421	0.235	0
4	ENSDARG00000000212	krt97	1	0.162275354	-0.478569752	0.059	0.235
5	ENSDARG00000000568	ell	1	0.295446708	-0.388944026	0.059	0.176
6	ENSDARG00000000760	znf511	1	0.080153201	-0.334303549	0	0.176
7	ENSDARG00000000796	nr4a1	1	0.624173951	0.3737258	0.059	0.118
8	ENSDARG00000000853	dstyk	1	0.55865601	0.38367274	0.235	0.176
9	ENSDARG00000000861	scrib	1	0.528742197	0.252695816	0.118	0.059
10	ENSDARG00000001220	mycbp2	1	0.337679352	0.309406882	0.235	0.118
11	ENSDARG00000001452	adam8a	1	0.926447001	-0.266802146	0.118	0.118
12	ENSDARG00000001634	kirrel1a	1	0.018888084	-0.521988905	0	0.294
13	ENSDARG00000001676	gpm6bb	1	0.528742197	-0.30717955	0.059	0.118
14	ENSDARG00000001754	noc2l	1	0.876447102	0.28505672	0.176	0.176
15	ENSDARG00000001940	dnajc1	1	0.080153201	0.617237718	0.176	0
16	ENSDARG00000001950	ak1	1	0.194842911	0.338525895	0.765	0.588
17	ENSDARG00000001975	hsd11b2	1	0.876447102	0.902128275	0.176	0.176
18	ENSDARG00000002013	grb10a	1	0.146124334	0.429764686	0.235	0.059
19	ENSDARG00000002082	csnk2a1	1	0.392518185	-0.283875063	0.471	0.588
20	ENSDARG00000002172	aplnra	1	0.163540852	-0.299176409	0	0.118
21	ENSDARG00000002192	aspn	1	0.080153201	0.592401322	0.176	0
22	ENSDARG00000002217	scocb	1	0.538632451	0.303228617	0.176	0.118
23	ENSDARG00000002220	zgc:103692	1	0.163540852	-0.297979055	0	0.118
24	ENSDARG00000002271	zfand5b	1	0.480387371	0.360901139	0.353	0.235
25	ENSDARG00000002332	frmd6	1	0.080153201	0.255950536	0.176	0
26	ENSDARG00000002396	cry-dash	1	0.223066504	0.271424967	0.294	0.118
27	ENSDARG00000002564	syngr1a	1	0.295446708	0.577404399	0.176	0.059
28	ENSDARG00000002587	dpysl3	1	0.392489798	-0.255042051	0.118	0.235
29	ENSDARG00000002589	mylpfb	1	0.356777104	0.590512327	0.647	0.588
30	ENSDARG00000002632	anxa11b	1	0.279954347	-0.304673828	0.294	0.529
31	ENSDARG00000002644	rgs5a	1	0.507387429	0.53903656	0.353	0.235
32	ENSDARG00000002659	mapre1b	1	0.146124334	-0.353753231	0.059	0.235
33	ENSDARG00000002720	utp15	1	0.06969752	-0.297654817	0.059	0.294
34	ENSDARG00000002732	spon2b	1	0.267951816	-1.732877372	0.059	0.176
35	ENSDARG00000002790	ap2m1a	1	0.12146936	-0.508697496	0.353	0.588
36	ENSDARG00000002798	cog8	1	0.163540852	0.298794375	0.118	0
37	ENSDARG00000002937	meis1a	1	0.146124334	-0.482155067	0.059	0.235
38	ENSDARG00000002949	ppp6c	1	0.594464095	0.400724635	0.294	0.235
39	ENSDARG00000002952	smo	1	0.392489798	-0.480621814	0.118	0.235
40	ENSDARG00000002967	pdap1b	1	0.69661594	0.291028108	0.235	0.176
41	ENSDARG00000002988	tnnt2d	1	0.163540852	-0.351324439	0	0.118
42	ENSDARG00000003058	fgfr1op	1	0.080153201	0.47682698	0.176	0
43	ENSDARG00000003081	mybphb	1	0.614904146	-0.344579769	0.118	0.176
44	ENSDARG00000003098	kdm5bb	1	0.146124334	-0.404835073	0.059	0.235
45	ENSDARG00000003127	zgc:123105	1	0.392489798	-0.337695887	0.118	0.235
46	ENSDARG00000003189	psmd1	1	0.477804866	-0.348323987	0.235	0.294
47	ENSDARG00000003216	anxa2a	1	0.57552356	-0.274100736	0.059	0.118
48	ENSDARG00000003281	pik3ip1	1	0.43108835	0.294454961	0.294	0.176
49	ENSDARG00000003287	wdr12	1	0.179738253	-0.300034736	0.059	0.235
50	ENSDARG00000003382	cwc25	1	0.907823799	0.29611689	0.235	0.235
51	ENSDARG00000003383	asb8	1	0.538632451	-0.337843903	0.118	0.176
52	ENSDARG00000003486	ppp1caa	1	0.245890812	0.395768768	0.412	0.235
53	ENSDARG00000003512	anks1b	1	0.324769649	0.250023594	0.176	0.059
54	ENSDARG00000003526	psma5	1	0.146124334	-0.343822436	0.059	0.235
55	ENSDARG00000003527	mak16	1	0.134420255	-0.332755659	0.176	0.412
56	ENSDARG00000003531	tcea1	1	0.224185115	0.50867831	0.471	0.353
57	ENSDARG00000003592	surf1	1	0.267951816	0.350918002	0.176	0.059
58	ENSDARG00000003641	tfg	1	0.080153201	0.504785127	0.176	0
59	ENSDARG00000003655	tmem59l	1	0.793212877	0.401713975	0.353	0.353
60	ENSDARG00000003681	eif5	1	0.285687087	0.475686797	0.588	0.412
61	ENSDARG00000003757	cnpy1	1	0.528742197	0.260717192	0.118	0.059
62	ENSDARG00000003779	ctnnd2b	1	0.57552356	-0.288614896	0.059	0.118
63	ENSDARG00000003808	aqp3a	1	0.188211757	-0.459130606	0.118	0.294
64	ENSDARG00000003827	snapc1b	1	0.267951816	-0.392725393	0.059	0.176
65	ENSDARG00000003846	mrpl21	1	0.57552356	-0.302062669	0.059	0.118
66	ENSDARG00000003866	tm9sf2	1	0.0427862	0.466227214	0.588	0.235
67	ENSDARG00000003920	setb	1	0.190236958	-0.382779588	0.412	0.647
68	ENSDARG00000003941	rrs1	1	0.179738253	-0.339597095	0.059	0.235
69	ENSDARG00000003952	pfn2	1	0.182630521	0.443507548	0.647	0.471
70	ENSDARG00000003963	traf4a	1	0.57552356	-0.343025905	0.059	0.118
71	ENSDARG00000003971	isl2a	1	1	-0.332020133	0.176	0.176
72	ENSDARG00000003994	syt9a	1	0.163540852	-0.310585963	0	0.118
73	ENSDARG00000003998	phyhipla	1	0.163540852	0.320253969	0.118	0
74	ENSDARG00000004023	isl1	1	0.286986198	-0.371685084	0.176	0.353
75	ENSDARG00000004034	arhgdig	1	0.012975847	0.900766218	0.471	0.059
76	ENSDARG00000004060	bhlhe40	1	0.688979286	0.379200952	0.529	0.529
77	ENSDARG00000004115	mgat4b	1	0.57552356	-0.299502716	0.059	0.118
78	ENSDARG00000004161	ik	1	0.018177042	-0.589528791	0.059	0.412
79	ENSDARG00000004171	rabac1	1	0.163540852	-0.299176409	0	0.118
80	ENSDARG00000004173	copa	1	0.162275354	-0.285434956	0.059	0.235
81	ENSDARG00000004174	cnot1	1	0.018888084	-0.715325384	0	0.294
82	ENSDARG00000004189	cbx1a	1	0.164115434	-0.414800604	0.235	0.471
83	ENSDARG00000004270	atl3	1	0.324769649	-0.365386456	0.059	0.176
84	ENSDARG00000004280	seh1l	1	0.039234086	-0.534525023	0	0.235
85	ENSDARG00000004307	lypd6	1	0.695583822	-0.250450056	0.118	0.176
86	ENSDARG00000004537	kmt2a	1	0.528742197	-0.320945354	0.059	0.118
87	ENSDARG00000004580	nmnat2	1	0.477804866	0.331619793	0.294	0.235
88	ENSDARG00000004588	sox4a	1	0.614904146	-0.256418992	0.118	0.176
89	ENSDARG00000004658	zgc:101810	1	0.080153201	-0.477268628	0	0.176
90	ENSDARG00000004692	nabp1a	1	0.528742197	0.298293082	0.118	0.059
91	ENSDARG00000004735	hnrnpub	1	0.080153201	-0.313162534	0	0.176
92	ENSDARG00000004771	ankrd10b	1	0.080153201	-0.474965794	0	0.176
93	ENSDARG00000004830	flot2a	1	0.030739662	0.688232828	0.588	0.294
94	ENSDARG00000004836	dnajc5ab	1	0.163540852	-0.264879568	0	0.118
95	ENSDARG00000004840	rassf1	1	0.295446708	0.299844449	0.176	0.059
96	ENSDARG00000004843	foxp1a	1	0.131233231	-0.523919532	0.059	0.235
97	ENSDARG00000004906	stip1	1	0.108148322	-0.287515277	0.059	0.294
98	ENSDARG00000004956	zmat2	1	0.213767246	-0.630359902	0.235	0.412
99	ENSDARG00000005162	tpm3	1	0.357822611	0.339882398	0.353	0.235
100	ENSDARG00000005220	pdcd6	1	0.120780841	-0.58364453	0.118	0.353
101	ENSDARG00000005251	rpe	1	0.080153201	-0.470362331	0	0.176
102	ENSDARG00000005315	celf1	1	0.163540852	-0.497969293	0	0.118
103	ENSDARG00000005350	dip2ba	1	0.57552356	-0.262640807	0.059	0.118
104	ENSDARG00000005368	mcamb	1	0.528742197	0.30362936	0.118	0.059
105	ENSDARG00000005397	trim3b	1	0.108148322	0.250447522	0.294	0.059
106	ENSDARG00000005451	gdi2	1	0.18525859	0.584578408	0.588	0.353
107	ENSDARG00000005453	foxp2	1	0.163540852	-0.275440439	0	0.118
108	ENSDARG00000005540	xpo7	1	0.080153201	0.274465431	0.176	0
109	ENSDARG00000005541	wif1	1	0.080153201	0.752531558	0.176	0
110	ENSDARG00000005560	ywhah	1	0.406759505	0.352998834	0.471	0.353
111	ENSDARG00000005576	mphosph8	1	0.769965919	-0.263985541	0.235	0.176
112	ENSDARG00000005586	zbtb20	1	0.163540852	-0.368702438	0	0.118
113	ENSDARG00000005625	maco1a	1	0.295446708	-0.382699071	0.059	0.176
114	ENSDARG00000005643	gcat	1	0.163540852	-0.276214539	0	0.118
115	ENSDARG00000005651	hrasb	1	0.5761727	-0.287814831	0.118	0.176
116	ENSDARG00000005652	man1a1	1	0.528742197	-0.350897367	0.059	0.118
117	ENSDARG00000005673	f3b	1	0.57552356	-0.365273117	0.059	0.118
118	ENSDARG00000005679	trip10a	1	0.57552356	0.405966667	0.118	0.059
119	ENSDARG00000005739	gpm6ba	1	0.080153201	-0.266749356	0	0.176
120	ENSDARG00000005791	rpl28	1	0.06534803	-0.291985098	1	1
121	ENSDARG00000005840	got2b	1	0.089292849	-0.424537846	0.176	0.471
122	ENSDARG00000005916	srpk3	1	0.624173951	0.28824006	0.059	0.118
123	ENSDARG00000005926	ak2	1	0.045810683	-0.642120568	0.529	0.824
124	ENSDARG00000006019	tktb	1	0.428817611	-0.44456059	0.235	0.353
125	ENSDARG00000006025	tp53i11b	1	0.162275354	0.533828435	0.235	0.059
126	ENSDARG00000006044	ust	1	0.295446708	-0.274318524	0.059	0.176
127	ENSDARG00000006120	tbx2b	1	0.43108835	0.908210469	0.294	0.176
128	ENSDARG00000006124	kdm5c	1	0.267951816	0.365085558	0.176	0.059
129	ENSDARG00000006240	slc27a1a	1	0.080153201	0.286857843	0.176	0
130	ENSDARG00000006251	ell2	1	0.163540852	-0.410972681	0	0.118
131	ENSDARG00000006257	vldlr	1	0.039234086	-0.451786457	0	0.235
132	ENSDARG00000006266	stat1a	1	0.176684715	-0.47360861	0.235	0.471
133	ENSDARG00000006290	ndufs5	1	0.09758652	-0.427957447	0.353	0.647
134	ENSDARG00000006299	arhgef7a	1	0.163540852	0.458417371	0.118	0
135	ENSDARG00000006397	laptm4a	1	0.28756999	-0.283143182	0.294	0.471
136	ENSDARG00000006399	ywhae1	1	0.451788494	0.254436251	0.471	0.353
137	ENSDARG00000006420	atrnl1b	1	0.163540852	0.548158467	0.118	0
138	ENSDARG00000006487	anp32a	1	0.647037363	-0.331474601	0.647	0.647
139	ENSDARG00000006546	ak4	1	0.625540398	-0.443103941	0.235	0.294
140	ENSDARG00000006588	zgc:111983	1	0.039234086	0.711078837	0.235	0
141	ENSDARG00000006624	ppp2r2ab	1	0.528742197	0.263005634	0.118	0.059
142	ENSDARG00000006639	lnpk	1	0.080153201	-0.381067568	0	0.176
143	ENSDARG00000006712	wipf2b	1	0.614904146	0.422098414	0.176	0.118
144	ENSDARG00000006747	tmem178b	1	0.507279998	-0.287542991	0.294	0.353
145	ENSDARG00000006758	fam234b	1	0.080153201	0.397461727	0.176	0
146	ENSDARG00000006837	mycn	1	0.944615234	0.298708026	0.235	0.235
147	ENSDARG00000006840	gnmt	1	1	0.364004392	0.118	0.118
148	ENSDARG00000006889	mpped2a	1	0.131233231	-0.494870188	0.059	0.235
149	ENSDARG00000006901	si:ch1073-459j12.1	1	0.528742197	-0.486885117	0.059	0.118
150	ENSDARG00000006915	arl8ba	1	0.528742197	0.314455326	0.118	0.059
151	ENSDARG00000007065	mrps18b	1	0.062083862	0.510613078	0.294	0.059
152	ENSDARG00000007098	itm2ba	1	0.090363506	0.612801224	0.647	0.353
153	ENSDARG00000007135	cnot3a	1	0.018888084	-0.435539928	0	0.294
154	ENSDARG00000007149	l1cama	1	0.163540852	-0.559047141	0	0.118
155	ENSDARG00000007172	plxna3	1	0.528742197	0.443390166	0.118	0.059
156	ENSDARG00000007231	ryk	1	0.163540852	-0.405805008	0	0.118
157	ENSDARG00000007257	rab5ab	1	0.078061434	-0.479564482	0.059	0.294
158	ENSDARG00000007276	ela3l	1	0.143714526	-0.449414472	0.118	0.294
159	ENSDARG00000007285	mrpl57	1	0.110083483	-0.275452894	0.118	0.353
160	ENSDARG00000007302	sh3gl3b	1	0.163540852	0.306423357	0.118	0
161	ENSDARG00000007323	chmp4bb	1	0.026212351	-0.683336458	0.059	0.412
162	ENSDARG00000007405	strap	1	0.172371188	0.675344694	0.294	0.118
163	ENSDARG00000007407	barx1	1	0.528742197	-0.442057596	0.059	0.118
164	ENSDARG00000007413	arid2	1	0.080153201	-0.37046961	0	0.176
165	ENSDARG00000007438	ube2ib	1	0.404481519	-0.30379942	0.176	0.294
166	ENSDARG00000007485	epc2	1	0.267951816	0.335370067	0.176	0.059
167	ENSDARG00000007576	crybb1l1	1	0.067341826	-1.10537127	0.118	0.353
168	ENSDARG00000007603	stxbp2	1	0.295446708	-0.376369904	0.059	0.176
169	ENSDARG00000007678	ttyh3b	1	0.163540852	0.26622795	0.118	0
170	ENSDARG00000007693	nfkbiab	1	0.422333278	-0.309242151	0.647	0.765
171	ENSDARG00000007697	fabp7a	1	0.478337916	0.562448717	0.412	0.353
172	ENSDARG00000007737	zyg11	1	0.179738253	0.433174101	0.235	0.059
173	ENSDARG00000007744	tsr1	1	0.614904146	0.292444718	0.176	0.118
174	ENSDARG00000007745	uqcrfs1	1	0.536981509	0.313565192	0.412	0.412
175	ENSDARG00000007791	ppp2r1ba	1	0.728382125	0.255845328	0.412	0.412
176	ENSDARG00000007823	atf3	1	0.324769649	-0.845513854	0.059	0.176
177	ENSDARG00000007825	map2k1	1	0.267951816	-0.622677852	0.059	0.176
178	ENSDARG00000007863	tra2a	1	0.439456127	0.261471896	0.529	0.471
179	ENSDARG00000007901	crnkl1	1	0.162275354	-0.288902666	0.059	0.235
180	ENSDARG00000007916	xpnpep3	1	0.57552356	-0.35923776	0.059	0.118
181	ENSDARG00000007941	hmx4	1	0.528742197	0.8261097	0.118	0.059
182	ENSDARG00000007960	hnrnpaba	1	0.228755921	-0.252030147	0.588	0.824
183	ENSDARG00000007982	onecut1	1	0.695583822	-0.53109543	0.176	0.118
184	ENSDARG00000007996	pou2f1b	1	0.080153201	0.379956295	0.176	0
185	ENSDARG00000008020	med31	1	0.614904146	0.388793931	0.176	0.118
186	ENSDARG00000008034	skib	1	0.5918878	-0.369699661	0.176	0.235
187	ENSDARG00000008049	si:dkey-42i9.4	1	0.606267965	0.36966853	0.529	0.471
188	ENSDARG00000008068	tma16	1	0.975451379	0.266049909	0.118	0.118
189	ENSDARG00000008107	src	1	0.163540852	-0.413864478	0	0.118
190	ENSDARG00000008142	stxbp3	1	0.163540852	0.284491136	0.118	0
191	ENSDARG00000008153	serinc5	1	0.079374487	0.643811419	0.471	0.235
192	ENSDARG00000008203	pax1a	1	0.528742197	-0.407593614	0.059	0.118
193	ENSDARG00000008237	sars	1	0.120780841	-0.436530061	0.118	0.353
194	ENSDARG00000008255	cnot6a	1	0.528742197	0.398174246	0.118	0.059
195	ENSDARG00000008305	hand2	1	0.296086511	-0.546329237	0.412	0.529
196	ENSDARG00000008370	csnk1da	1	0.229429176	0.528971979	0.412	0.235
197	ENSDARG00000008383	arpc1a	1	0.179738253	0.319707955	0.235	0.059
198	ENSDARG00000008407	tspan7b	1	0.353627962	0.482560247	0.412	0.294
199	ENSDARG00000008413	atp11a	1	0.57552356	-0.254482696	0.059	0.118
200	ENSDARG00000008434	bcl2l1	1	0.131233231	0.282597164	0.235	0.059
201	ENSDARG00000008457	faah2a	1	0.080153201	-0.272914743	0	0.176
202	ENSDARG00000008490	ltv1	1	0.179738253	0.290779289	0.235	0.059
203	ENSDARG00000008502	pno1	1	0.268320405	0.273344429	0.882	0.706
204	ENSDARG00000008639	kifap3a	1	0.337679352	-0.425914163	0.118	0.235
205	ENSDARG00000008720	lmo3	1	0.267951816	-0.293430447	0.059	0.176
206	ENSDARG00000008735	atp6ap2	1	0.843875721	0.3245856	0.412	0.353
207	ENSDARG00000008816	glud1a	1	0.917447268	0.34517823	0.176	0.176
208	ENSDARG00000008829	chga	1	0.039234086	1.56873343	0.235	0
209	ENSDARG00000008867	rap1b	1	0.267951816	0.380045508	0.176	0.059
210	ENSDARG00000008886	msx1b	1	0.039234086	0.718187496	0.235	0
211	ENSDARG00000008904	smarca2	1	0.131233231	-0.46782669	0.059	0.235
212	ENSDARG00000008936	sec11a	1	0.295446708	-0.507334923	0.059	0.176
213	ENSDARG00000009023	ankrd28b	1	0.163540852	-0.304850958	0	0.118
214	ENSDARG00000009106	serinc1	1	0.685504411	0.266803076	0.471	0.529
215	ENSDARG00000009142	ppp1r13bb	1	0.295446708	-0.259769737	0.059	0.176
216	ENSDARG00000009170	ctr9	1	0.018888084	-0.670137676	0	0.294
217	ENSDARG00000009209	slc9a6a	1	0.163540852	0.298921812	0.118	0
218	ENSDARG00000009217	tom1l2	1	0.163540852	-0.346309772	0	0.118
219	ENSDARG00000009313	zgc:63831	1	0.163540852	-0.637749132	0	0.118
220	ENSDARG00000009390	npl	1	0.039234086	0.444629042	0.235	0
221	ENSDARG00000009447	atp5mc3b	1	0.119557731	0.433206688	0.882	0.706
222	ENSDARG00000009480	pdcl	1	0.134420255	-0.316691287	0.176	0.412
223	ENSDARG00000009499	syne1a	1	0.163540852	0.41963162	0.118	0
224	ENSDARG00000009505	prelid3b	1	0.364521737	-0.33747803	0.353	0.471
225	ENSDARG00000009534	wls	1	0.538632451	-0.301595962	0.118	0.176
226	ENSDARG00000009544	cldnb	1	0.080153201	-0.622995029	0	0.176
227	ENSDARG00000009607	ccnc	1	0.163540852	0.363837706	0.118	0
228	ENSDARG00000009640	psmb1	1	0.184648409	-0.427049102	0.353	0.529
229	ENSDARG00000009653	lhfpl2a	1	0.080153201	-0.281854288	0	0.176
230	ENSDARG00000009657	fgfr1op2	1	0.69661594	0.358252136	0.235	0.176
231	ENSDARG00000009740	ppp1r7	1	0.039234086	-0.357246582	0	0.235
232	ENSDARG00000009753	sf3b6	1	0.718705811	0.421534667	0.529	0.588
233	ENSDARG00000009754	zc3h11a	1	0.163540852	-0.295294843	0	0.118
234	ENSDARG00000009822	her4.4	1	0.324769649	0.387280832	0.176	0.059
235	ENSDARG00000009823	pou3f1	1	0.163540852	0.257709739	0.118	0
236	ENSDARG00000009978	icn	1	0.499508249	-0.255266207	0.353	0.471
237	ENSDARG00000009982	fam199x	1	0.080153201	-0.300591705	0	0.176
238	ENSDARG00000010008	vim	1	0.625262921	-0.411653993	0.647	0.765
239	ENSDARG00000010051	ufd1l	1	0.157549665	0.367176248	0.294	0.118
240	ENSDARG00000010052	ndrg3b	1	0.090942823	-0.423967817	0.118	0.353
241	ENSDARG00000010083	rbfox3a	1	0.55865601	0.523821976	0.235	0.176
242	ENSDARG00000010113	ndufb8	1	0.857078386	0.266306095	0.529	0.588
243	ENSDARG00000010137	ldb1a	1	0.314868482	-0.366417533	0.235	0.353
244	ENSDARG00000010194	eif4bb	1	0.664822594	0.294368797	0.412	0.353
245	ENSDARG00000010266	igf2bp3	1	0.122050501	-0.786194756	0.353	0.647
246	ENSDARG00000010281	xpo4	1	0.163540852	-0.297979055	0	0.118
247	ENSDARG00000010420	ndrg1b	1	0.163540852	-0.300275158	0	0.118
248	ENSDARG00000010432	eaf2	1	0.080153201	0.252	0.176	0
249	ENSDARG00000010434	clu	1	0.308251181	0.416104052	0.294	0.176
250	ENSDARG00000010437	tent5c	1	0.131233231	-0.610577122	0.059	0.235
251	ENSDARG00000010442	rnf11a	1	0.57552356	0.304155802	0.118	0.059
252	ENSDARG00000010655	ppm1k	1	0.69661594	0.257140295	0.235	0.176
253	ENSDARG00000010680	gngt2a	1	0.080153201	0.387380566	0.176	0
254	ENSDARG00000010710	msi1	1	0.080153201	-0.378781555	0	0.176
255	ENSDARG00000010721	6-Sep	1	0.09532166	-0.431734757	0.176	0.412
256	ENSDARG00000010727	ttyh2l	1	0.163540852	0.267294589	0.118	0
257	ENSDARG00000010946	cbsb	1	0.100149025	-0.575311085	0.118	0.353
258	ENSDARG00000010953	ndel1a	1	0.262312839	0.357171183	0.294	0.118
259	ENSDARG00000010956	sh3glb1b	1	0.214156969	0.334007487	0.353	0.176
260	ENSDARG00000010965	psma8	1	0.324775313	-0.250065926	0.294	0.471
261	ENSDARG00000010978	trmt1	1	0.295446708	-0.264585036	0.059	0.176
262	ENSDARG00000011079	wdr3	1	0.295446708	-0.385503889	0.059	0.176
263	ENSDARG00000011175	atp6v1d	1	0.131233231	0.343207658	0.235	0.059
264	ENSDARG00000011240	ift46	1	0.078061434	0.616994576	0.294	0.059
265	ENSDARG00000011246	krr1	1	0.143714526	0.663251719	0.294	0.118
266	ENSDARG00000011273	tlx2	1	0.731749276	-0.251274229	0.353	0.353
267	ENSDARG00000011370	fyna	1	0.324769649	-0.258170222	0.059	0.176
268	ENSDARG00000011445	elmsan1a	1	0.163540852	0.330480382	0.118	0
269	ENSDARG00000011462	otub1b	1	0.179738253	0.306879705	0.235	0.059
270	ENSDARG00000011545	arrb2b	1	0.80747642	-0.309679717	0.235	0.176
271	ENSDARG00000011553	atp5pb	1	0.29878638	0.281535215	0.706	0.588
272	ENSDARG00000011583	cry1ab	1	0.120780841	-0.297682006	0.118	0.353
273	ENSDARG00000011613	rbm39a	1	0.671960955	0.640759649	0.353	0.353
274	ENSDARG00000011648	snrpd1	1	0.158822529	-0.399772707	0.235	0.412
275	ENSDARG00000011693	ttc36	1	0.039234086	0.757227094	0.235	0
276	ENSDARG00000011740	u2af2b	1	0.248710937	0.424886317	0.353	0.176
277	ENSDARG00000011764	ints13	1	0.163540852	0.442632515	0.118	0
278	ENSDARG00000011841	atp5l	1	0.42525688	0.300644424	0.765	0.765
279	ENSDARG00000011934	gyg1a	1	1	0.504091833	0.353	0.353
280	ENSDARG00000011948	insra	1	0.080153201	-0.316053797	0	0.176
281	ENSDARG00000011958	ctnnbl1	1	0.080153201	-0.28526246	0	0.176
282	ENSDARG00000012066	dcn	1	0.36444079	-0.359204992	0.118	0.235
283	ENSDARG00000012071	angptl1a	1	0.917447268	0.257060017	0.176	0.176
284	ENSDARG00000012076	apoa1a	1	0.624173951	0.288570311	0.059	0.118
285	ENSDARG00000012144	emc7	1	0.421809491	0.321754703	0.235	0.118
286	ENSDARG00000012177	rab4b	1	0.163540852	0.439663694	0.118	0
287	ENSDARG00000012295	bcs1l	1	0.163540852	0.306423357	0.118	0
288	ENSDARG00000012325	zgc:110269	1	0.080153201	-0.493728805	0	0.176
289	ENSDARG00000012369	rdh10b	1	0.267951816	0.56800673	0.176	0.059
290	ENSDARG00000012378	naa35	1	0.080153201	0.425680742	0.176	0
291	ENSDARG00000012399	adssl	1	0.283628079	-0.280001744	0.118	0.294
292	ENSDARG00000012405	col1a1a	1	0.33075966	-0.710602059	0.176	0.294
293	ENSDARG00000012432	fam76b	1	0.392489798	-0.354482716	0.118	0.235
294	ENSDARG00000012450	vmp1	1	0.295446708	-0.258275627	0.059	0.176
295	ENSDARG00000012458	zgc:77849	1	0.449411285	-0.629339527	0.529	0.588
296	ENSDARG00000012460	rassf4	1	0.163540852	-0.297979055	0	0.118
297	ENSDARG00000012495	mphosph10	1	0.36444079	-0.495528306	0.118	0.235
298	ENSDARG00000012499	per1b	1	0.671960955	0.407578601	0.353	0.353
299	ENSDARG00000012505	u2af2a	1	0.695583822	0.403302316	0.176	0.118
300	ENSDARG00000012555	ak5	1	0.163540852	0.298794375	0.118	0
301	ENSDARG00000012586	fmnl2a	1	0.087224894	-0.686253156	0.059	0.294
302	ENSDARG00000012593	col5a1	1	0.590058238	0.375419579	0.353	0.294
303	ENSDARG00000012627	cdc34b	1	0.179738253	0.295889569	0.235	0.059
304	ENSDARG00000012656	atf6	1	0.163540852	0.306423357	0.118	0
305	ENSDARG00000012682	pfn2l	1	0.657296747	0.291347525	0.294	0.235
306	ENSDARG00000012684	atp2b1a	1	0.354304999	0.542424812	0.294	0.176
307	ENSDARG00000012723	rbm14a	1	0.068917719	-0.288844608	0.118	0.412
308	ENSDARG00000012747	rer1	1	0.337679352	-0.252743306	0.118	0.235
309	ENSDARG00000012763	arl13b	1	0.163540852	-0.425163401	0	0.118
310	ENSDARG00000012776	smarca1	1	0.295446708	0.292745513	0.176	0.059
311	ENSDARG00000012818	csnk2a2a	1	0.162275354	-0.336979726	0.059	0.235
312	ENSDARG00000012848	arih2	1	0.36444079	0.5567914	0.235	0.118
313	ENSDARG00000012871	npepl1	1	0.528742197	0.359573086	0.118	0.059
314	ENSDARG00000012874	snap23.1	1	0.146124334	0.272550837	0.235	0.059
315	ENSDARG00000012899	ddx49	1	0.267951816	0.253731117	0.176	0.059
316	ENSDARG00000012953	mob1bb	1	0.163540852	0.612381354	0.118	0
317	ENSDARG00000012968	rhoub	1	0.223066504	-0.259767364	0.118	0.294
318	ENSDARG00000012972	cfl1l	1	0.123642101	-0.740154812	0.176	0.412
319	ENSDARG00000012987	gpia	1	0.314868482	0.434438371	0.353	0.235
320	ENSDARG00000013005	opcml	1	0.179738253	0.344394741	0.235	0.059
321	ENSDARG00000013044	ndufv2	1	0.008866545	-0.554472003	0	0.353
322	ENSDARG00000013078	ywhaba	1	0.21116459	0.347135933	0.706	0.588
323	ENSDARG00000013087	ndrg3a	1	0.055572582	0.597972465	0.647	0.353
324	ENSDARG00000013144	atp1b1a	1	0.058488155	-0.608582303	0.529	0.824
325	ENSDARG00000013317	pygmb	1	0.337679352	-0.275999887	0.118	0.235
326	ENSDARG00000013343	kif26ba	1	0.080153201	-0.350838913	0	0.176
327	ENSDARG00000013430	bhmt	1	0.172423867	0.720491119	0.588	0.471
328	ENSDARG00000013475	cct4	1	0.256879465	0.339405628	0.824	0.588
329	ENSDARG00000013478	rrp15	1	0.062416748	0.529418886	0.412	0.118
330	ENSDARG00000013542	lpgat1	1	0.080153201	0.291270217	0.176	0
331	ENSDARG00000013575	rfx2	1	0.163540852	-0.327808118	0	0.118
332	ENSDARG00000013576	gadd45bb	1	0.163540852	-0.256808027	0	0.118
333	ENSDARG00000013615	pbx3b	1	0.131233231	-0.795305788	0.059	0.235
334	ENSDARG00000013623	vdac2	1	0.350314426	0.286925345	0.882	0.706
335	ENSDARG00000013628	cd164	1	0.039234086	-0.374070847	0	0.235
336	ENSDARG00000013655	tpd52l2b	1	0.835775892	0.287483335	0.176	0.176
337	ENSDARG00000013659	brox	1	0.295446708	0.277681396	0.176	0.059
338	ENSDARG00000013741	lancl1	1	0.614904146	-0.32303867	0.118	0.176
339	ENSDARG00000013755	actn3a	1	0.654739954	0.260280005	0.176	0.118
340	ENSDARG00000013794	klf11b	1	0.080153201	-0.514514308	0	0.176
341	ENSDARG00000013804	capns1b	1	0.608623075	0.266817442	0.412	0.353
342	ENSDARG00000013813	fam219ab	1	0.163540852	-0.380632947	0	0.118
343	ENSDARG00000013856	amy2a	1	0.624173951	0.256250536	0.059	0.118
344	ENSDARG00000013931	eif3m	1	0.193216657	0.346254551	1	0.941
345	ENSDARG00000013946	ivns1abpb	1	0.080153201	-0.272652416	0	0.176
346	ENSDARG00000013966	psma6b	1	0.286986198	-0.367359793	0.176	0.353
347	ENSDARG00000013968	psap	1	0.018465424	0.835551363	0.647	0.353
348	ENSDARG00000013976	anxa13	1	0.313342175	0.432107246	0.412	0.294
349	ENSDARG00000013990	ube2q2	1	0.324769649	-0.455994134	0.059	0.176
350	ENSDARG00000014015	zgc:77086	1	0.179738253	0.254272071	0.235	0.059
351	ENSDARG00000014068	pgam1b	1	0.146124334	0.602688734	0.235	0.059
352	ENSDARG00000014137	picalmb	1	0.769965919	0.266681344	0.235	0.176
353	ENSDARG00000014165	ssr3	1	0.239240155	0.375970953	0.471	0.353
354	ENSDARG00000014171	bloc1s1	1	0.657296747	0.336134532	0.294	0.235
355	ENSDARG00000014196	myl1	1	0.007974314	-0.699220422	0.176	0.706
356	ENSDARG00000014215	cdh13	1	0.5918878	0.445454344	0.235	0.176
357	ENSDARG00000014222	zgc:86598	1	0.062083862	-0.58069126	0.059	0.294
358	ENSDARG00000014230	dlst	1	0.428930466	0.357782777	0.471	0.353
359	ENSDARG00000014244	rbmx	1	0.33075966	-0.445833829	0.176	0.294
360	ENSDARG00000014259	eya1	1	0.835775892	0.421443555	0.176	0.176
361	ENSDARG00000014329	npm1a	1	0.155888816	-0.441410226	0.412	0.647
362	ENSDARG00000014361	tmbim4	1	0.505748183	0.396520899	0.294	0.235
363	ENSDARG00000014506	tmem126a	1	0.834908032	0.330180449	0.235	0.235
364	ENSDARG00000014522	cdh6	1	0.078061434	-0.405137145	0.059	0.294
365	ENSDARG00000014591	ilf2	1	0.157784032	-0.275513745	0.118	0.353
366	ENSDARG00000014746	rbfox1	1	0.135718123	0.391366845	0.471	0.176
367	ENSDARG00000014796	wnt11r	1	0.922350649	0.311805485	0.176	0.235
368	ENSDARG00000014806	hacd2	1	0.528742197	0.250173231	0.118	0.059
369	ENSDARG00000014817	ranbp1	1	0.454239407	0.339082591	0.412	0.353
370	ENSDARG00000014825	si:dkeyp-69b9.6	1	0.080153201	-0.479936187	0	0.176
371	ENSDARG00000014966	ccdc82	1	0.087224894	-0.407440024	0.059	0.294
372	ENSDARG00000015006	dnm1l	1	0.163540852	0.309348825	0.118	0
373	ENSDARG00000015050	calm2b	1	0.104947936	-0.391477433	0.824	0.882
374	ENSDARG00000015111	ddx39ab	1	0.06969752	-0.35544103	0.059	0.294
375	ENSDARG00000015161	zgc:92664	1	0.163540852	-0.416312228	0	0.118
376	ENSDARG00000015206	hnrnpua	1	0.039234086	0.389482208	0.235	0
377	ENSDARG00000015312	klf12a	1	0.080153201	-0.328226767	0	0.176
378	ENSDARG00000015343	pgd	1	0.039234086	0.400211375	0.235	0
379	ENSDARG00000015352	lsg1	1	0.087224894	0.595418066	0.294	0.059
380	ENSDARG00000015445	lim2.4	1	0.004034416	-1.006543972	0	0.412
381	ENSDARG00000015472	gpc4	1	0.695583822	0.289095209	0.176	0.118
382	ENSDARG00000015474	ppp2r5ea	1	0.039234086	0.336880492	0.235	0
383	ENSDARG00000015538	znf207a	1	0.080153201	-0.428144457	0	0.176
384	ENSDARG00000015638	gemin2	1	0.163540852	-0.266826917	0	0.118
385	ENSDARG00000015649	rap2c	1	0.779867311	0.259389089	0.118	0.176
386	ENSDARG00000015759	tspan7	1	0.324769649	0.540860524	0.176	0.059
387	ENSDARG00000015790	atp1b3a	1	0.080153201	-0.345485163	0	0.176
388	ENSDARG00000015835	eif4e2rs1	1	0.798935806	0.288187404	0.235	0.235
389	ENSDARG00000015866	apoa2	1	0.015946455	-0.881611016	0.471	0.765
390	ENSDARG00000015887	b2ml	1	0.127998858	-0.31247907	0.706	0.882
391	ENSDARG00000015889	zc3h15	1	0.131233231	0.60622795	0.235	0.059
392	ENSDARG00000015921	pwp1	1	0.357822611	-0.334208939	0.235	0.353
393	ENSDARG00000015966	yaf2	1	0.080153201	0.555474714	0.176	0
394	ENSDARG00000016058	fibpa	1	0.36444079	-0.306660429	0.118	0.235
395	ENSDARG00000016238	arl6ip5b	1	0.288570769	0.282529218	0.529	0.353
396	ENSDARG00000016253	ralab	1	0.080153201	-0.388254823	0	0.176
397	ENSDARG00000016280	eif1ad	1	0.032560927	-0.56859805	0.176	0.529
398	ENSDARG00000016301	zgc:65894	1	0.905938461	0.289377592	0.412	0.353
399	ENSDARG00000016302	upf1	1	0.163540852	-0.293097519	0	0.118
400	ENSDARG00000016311	dock9b	1	0.163540852	-0.469095133	0	0.118
401	ENSDARG00000016443	eif3c	1	0.594969637	-0.291263827	0.588	0.647
402	ENSDARG00000016516	rbm8a	1	0.696628695	0.317359293	0.647	0.588
403	ENSDARG00000016551	iqsec1b	1	0.163540852	0.453289598	0.118	0
404	ENSDARG00000016598	ckmt1	1	0.080153201	0.507087471	0.176	0
405	ENSDARG00000016623	si:ch211-195b13.1	1	0.018888084	0.638992085	0.294	0
406	ENSDARG00000016676	gnao1a	1	0.146124334	-0.324343007	0.059	0.235
407	ENSDARG00000016691	cd9b	1	0.080153201	-0.2998564	0	0.176
408	ENSDARG00000016710	rchy1	1	0.958668216	0.493272284	0.176	0.176
409	ENSDARG00000016724	zgc:162339	1	0.392489798	-0.324616999	0.118	0.235
410	ENSDARG00000016754	tbca	1	0.668880731	0.423875186	0.294	0.294
411	ENSDARG00000016763	znf292a	1	0.080153201	-0.27574394	0	0.176
412	ENSDARG00000016782	huwe1	1	1	0.341580331	0.176	0.176
413	ENSDARG00000016793	crybb1l2	1	0.000742736	-1.128460703	0.118	0.765
414	ENSDARG00000016855	sf3b5	1	0.157549665	-0.441996767	0.118	0.294
415	ENSDARG00000016875	gys1	1	0.267951816	0.515514724	0.176	0.059
416	ENSDARG00000017037	ikbkg	1	0.528742197	0.524219306	0.118	0.059
417	ENSDARG00000017049	adsl	1	0.080153201	-0.416287538	0	0.176
418	ENSDARG00000017086	asb12a	1	0.5761727	0.490566517	0.176	0.118
419	ENSDARG00000017093	emc8	1	0.163540852	0.253559646	0.118	0
420	ENSDARG00000017119	vps37a	1	0.163540852	-0.471831018	0	0.118
421	ENSDARG00000017140	zgc:63587	1	0.163540852	0.328424471	0.118	0
422	ENSDARG00000017143	brd9	1	0.080153201	0.559287918	0.176	0
423	ENSDARG00000017244	chd6	1	0.163540852	-0.282197801	0	0.118
424	ENSDARG00000017294	gnai2b	1	0.295446708	-0.268813429	0.059	0.176
425	ENSDARG00000017312	lmbrd2b	1	0.62599913	-0.511601878	0.176	0.235
426	ENSDARG00000017314	CELA1 (1 of many)	1	0.248710937	0.509680538	0.353	0.176
427	ENSDARG00000017338	kidins220b	1	0.162275354	-0.361698293	0.059	0.235
428	ENSDARG00000017365	slc23a2	1	0.080153201	-0.291375839	0	0.176
429	ENSDARG00000017441	mylz3	1	0.157768503	-0.373764385	0.941	0.882
430	ENSDARG00000017490	cel.1	1	0.163540852	-0.282499258	0	0.118
431	ENSDARG00000017571	mccc2	1	0.73223973	-0.306453874	0.294	0.294
432	ENSDARG00000017590	nit2	1	0.163540852	0.287661967	0.118	0
433	ENSDARG00000017591	fat1a	1	0.179738253	-0.291427361	0.059	0.235
434	ENSDARG00000017624	krt4	1	0.108546708	-0.601177219	0.647	0.765
435	ENSDARG00000017673	nova2	1	0.131194281	-0.39228203	0.412	0.588
436	ENSDARG00000017676	mmp2	1	0.528742197	-0.419262344	0.059	0.118
437	ENSDARG00000017803	gsk3b	1	0.039234086	0.774222336	0.235	0
438	ENSDARG00000017809	stard3	1	0.163540852	0.460751124	0.118	0
439	ENSDARG00000017841	cand1	1	0.146124334	0.724705993	0.235	0.059
440	ENSDARG00000017960	sfxn2	1	0.737330649	0.497420741	0.118	0.176
441	ENSDARG00000018025	tbx2a	1	0.917447268	-0.281403618	0.176	0.176
442	ENSDARG00000018060	pik3r2	1	0.163540852	-0.294299031	0	0.118
443	ENSDARG00000018145	mid1ip1l	1	0.040664336	-0.471782158	0.059	0.353
444	ENSDARG00000018206	nck2a	1	0.31221485	0.328837139	0.235	0.118
445	ENSDARG00000018259	atp1a3a	1	0.183206961	0.578596203	0.353	0.176
446	ENSDARG00000018303	etv4	1	0.57552356	-0.361581851	0.059	0.118
447	ENSDARG00000018328	rhocb	1	0.029247304	0.617360519	0.588	0.235
448	ENSDARG00000018404	krt18a.1	1	0.87122909	-0.262825071	0.235	0.235
449	ENSDARG00000018460	mbnl2	1	0.5761727	0.526987855	0.176	0.118
450	ENSDARG00000018461	zgc:56095	1	0.162275354	0.504895951	0.235	0.059
451	ENSDARG00000018494	smn1	1	0.5918878	-0.278564226	0.176	0.235
452	ENSDARG00000018529	lipf	1	0.080153201	0.287777203	0.176	0
453	ENSDARG00000018562	cope	1	0.14591088	-0.359153429	0.176	0.412
454	ENSDARG00000018618	cpsf6	1	0.36444079	-0.270329201	0.118	0.235
455	ENSDARG00000018627	arl5a	1	0.267951816	-0.450802358	0.059	0.176
456	ENSDARG00000018637	sec61g	1	0.035622011	0.353730267	1	0.882
457	ENSDARG00000018840	trpc4apa	1	0.080153201	0.266852456	0.176	0
458	ENSDARG00000018896	mmp24	1	0.163540852	0.298804864	0.118	0
459	ENSDARG00000018902	pes	1	0.078061434	-0.385026954	0.059	0.294
460	ENSDARG00000018903	aimp2	1	0.018888084	0.698678717	0.294	0
461	ENSDARG00000018936	zcchc17	1	0.104119599	-0.532863198	0.176	0.412
462	ENSDARG00000018956	tmem39b	1	0.039234086	0.496195003	0.235	0
463	ENSDARG00000018973	clptm1	1	0.163540852	0.427118115	0.118	0
464	ENSDARG00000018997	cplx2l	1	0.097237413	0.369832283	0.294	0.059
465	ENSDARG00000019004	smarcd1	1	0.080153201	0.418350103	0.176	0
466	ENSDARG00000019008	erp44	1	0.538632451	0.401837538	0.176	0.118
467	ENSDARG00000019062	arpc5b	1	0.20510128	-0.504143537	0.118	0.294
468	ENSDARG00000019098	cd82a	1	0.162275354	0.901902387	0.235	0.059
469	ENSDARG00000019103	kdm4ab	1	0.163540852	0.306843822	0.118	0
470	ENSDARG00000019113	mob3a	1	0.917447268	0.25786984	0.176	0.176
471	ENSDARG00000019130	plk2b	1	0.654739954	0.299483786	0.176	0.118
472	ENSDARG00000019223	arglu1a	1	0.55865601	0.4743024	0.235	0.176
473	ENSDARG00000019253	rhag	1	0.324769649	0.415565496	0.176	0.059
474	ENSDARG00000019302	mid1ip1b	1	0.080153201	0.583467624	0.176	0
475	ENSDARG00000019307	dusp5	1	0.163540852	-0.490248199	0	0.118
476	ENSDARG00000019332	ndufb4	1	0.511843143	0.361724051	0.412	0.412
477	ENSDARG00000019398	psma6a	1	0.267951816	0.294809206	0.176	0.059
478	ENSDARG00000019404	atp5f1d	1	0.067473133	-0.723522649	0.294	0.647
479	ENSDARG00000019444	ssr4	1	0.153210814	0.42063103	0.765	0.412
480	ENSDARG00000019507	mcm5	1	0.080153201	-0.417254375	0	0.176
481	ENSDARG00000019526	agfg1b	1	0.163540852	0.298794375	0.118	0
482	ENSDARG00000019529	parp1	1	0.080153201	-0.315576316	0	0.176
483	ENSDARG00000019581	uso1	1	0.039234086	-0.444464431	0	0.235
484	ENSDARG00000019613	ip6k2b	1	0.454239407	0.530909161	0.412	0.353
485	ENSDARG00000019614	jade3	1	0.039234086	0.407522019	0.235	0
486	ENSDARG00000019636	yif1a	1	0.295446708	0.284325048	0.176	0.059
487	ENSDARG00000019646	twist3	1	0.163540852	0.471796972	0.118	0
488	ENSDARG00000019702	aldocb	1	0.161702222	0.530323853	0.588	0.353
489	ENSDARG00000019732	mtch2	1	0.926447001	0.574068003	0.118	0.118
490	ENSDARG00000019753	kcnn3	1	0.163540852	0.320253969	0.118	0
491	ENSDARG00000019774	zhx3	1	0.163540852	-0.291546229	0	0.118
492	ENSDARG00000019791	prmt3	1	0.080153201	-0.262739603	0	0.176
493	ENSDARG00000019856	atp1a1b	1	0.295446708	-0.472377906	0.059	0.176
494	ENSDARG00000019945	ptprdb	1	0.835775892	0.424251118	0.176	0.176
495	ENSDARG00000019949	serpinh1b	1	0.324769649	-0.340536965	0.059	0.176
496	ENSDARG00000019995	bmp4	1	0.267951816	-0.485287909	0.059	0.176
497	ENSDARG00000020007	col1a2	1	0.20510128	-0.711458376	0.118	0.294
498	ENSDARG00000020031	cldn11a	1	0.017339339	-1.172402184	0.176	0.529
499	ENSDARG00000020053	nkd1	1	0.695583822	-0.278282259	0.118	0.176
500	ENSDARG00000020072	thbs4b	1	0.039234086	0.941565981	0.235	0
501	ENSDARG00000020107	usp2a	1	0.354304999	0.266079127	0.294	0.176
502	ENSDARG00000020131	fnbp1l	1	0.163540852	-0.413864478	0	0.118
503	ENSDARG00000020133	jdp2b	1	0.20510128	1.192470373	0.294	0.118
504	ENSDARG00000020187	GCA	1	0.057014888	-0.347529407	0.118	0.471
505	ENSDARG00000020252	btbd10b	1	0.36444079	-0.413108208	0.118	0.235
506	ENSDARG00000020278	si:dkeyp-120h9.1	1	0.163540852	-0.35426778	0	0.118
507	ENSDARG00000020298	btg2	1	0.622834337	0.254429478	0.235	0.353
508	ENSDARG00000020301	os9	1	0.146124334	-0.412406271	0.059	0.235
509	ENSDARG00000020311	cnih1	1	0.062083862	-0.503963929	0.059	0.294
510	ENSDARG00000020454	psmd8	1	0.163540852	-0.263342108	0	0.118
511	ENSDARG00000020473	hddc3	1	0.324769649	-0.370244747	0.059	0.176
512	ENSDARG00000020574	atp2a1	1	0.455563968	-0.3429503	0.294	0.412
513	ENSDARG00000020621	ap1b1	1	0.163540852	-0.287751826	0	0.118
514	ENSDARG00000020679	clpp	1	0.528742197	-0.258118404	0.059	0.118
515	ENSDARG00000020693	sesn1	1	0.679138873	0.34041823	0.882	0.882
516	ENSDARG00000020761	arrdc2	1	0.210677353	0.27400169	0.647	0.353
517	ENSDARG00000020785	lama4	1	0.57552356	-0.356388806	0.059	0.118
518	ENSDARG00000020795	rac3b	1	0.624173951	0.333526919	0.059	0.118
519	ENSDARG00000020866	apoa4b.2	1	0.163540852	0.73628657	0.118	0
520	ENSDARG00000020876	pdk2a	1	0.55865601	0.420745556	0.235	0.176
521	ENSDARG00000020926	creb3l3l	1	0.171860449	0.356094837	0.353	0.118
522	ENSDARG00000020976	ubald1b	1	0.080153201	-0.581880472	0	0.176
523	ENSDARG00000021032	foxd3	1	0.157549665	-1.312193073	0.118	0.294
524	ENSDARG00000021033	herpud2	1	0.295446708	0.250922406	0.176	0.059
525	ENSDARG00000021048	clptm1l	1	0.528742197	-0.398795126	0.059	0.118
526	ENSDARG00000021059	alas1	1	0.5761727	-0.317816423	0.118	0.176
527	ENSDARG00000021113	ptmaa	1	0.179042695	-0.722208743	0.824	1
528	ENSDARG00000021172	cyp2ad2	1	0.538632451	0.844438675	0.176	0.118
529	ENSDARG00000021346	pdhb	1	0.286986198	-0.363135796	0.176	0.353
530	ENSDARG00000021366	fbp1a	1	0.120186552	-0.44796603	0.294	0.588
531	ENSDARG00000021372	tob1b	1	0.088489294	0.417013862	0.824	0.647
532	ENSDARG00000021443	zfp36l1b	1	0.15813869	-0.384358774	0.176	0.412
533	ENSDARG00000021569	gdap2	1	0.163540852	-0.345955299	0	0.118
534	ENSDARG00000021607	negr1	1	0.163540852	0.363837706	0.118	0
535	ENSDARG00000021647	gnai1	1	0.053607259	0.644088921	0.529	0.235
536	ENSDARG00000021669	sec61a1	1	0.113550714	0.527163754	0.412	0.176
537	ENSDARG00000021753	ccdc25	1	0.014103398	0.734041334	0.412	0.059
538	ENSDARG00000021812	cherp	1	1	0.280496678	0.118	0.118
539	ENSDARG00000021833	ahr2	1	0.018888084	-0.849764528	0	0.294
540	ENSDARG00000021924	hsp70.3	1	0.035865701	1.192068102	0.647	0.353
541	ENSDARG00000021974	sfr1	1	0.163540852	-0.282197801	0	0.118
542	ENSDARG00000021985	ercc2	1	0.163540852	-0.340181388	0	0.118
543	ENSDARG00000021991	erlin1	1	0.080153201	0.436500429	0.176	0
544	ENSDARG00000022176	IGLON5	1	0.337679352	0.505128429	0.235	0.118
545	ENSDARG00000022187	usp6nl	1	0.163540852	0.280858297	0.118	0
546	ENSDARG00000022280	brd2a	1	0.012975847	-0.491749946	0.059	0.471
547	ENSDARG00000022315	atp6v1g1	1	0.225179121	0.347338853	0.529	0.353
548	ENSDARG00000022340	ufc1	1	0.378882198	-0.30129544	0.176	0.294
549	ENSDARG00000022564	zgc:56106	1	0.080153201	-0.402316442	0	0.176
550	ENSDARG00000022599	dnpep	1	0.975451379	-0.32710581	0.118	0.118
551	ENSDARG00000022684	fkbp1aa	1	0.554531928	-0.357481775	0.706	0.765
552	ENSDARG00000022690	chic2	1	0.163540852	0.570005098	0.118	0
553	ENSDARG00000022718	casp8ap2	1	0.080153201	-0.465674093	0	0.176
554	ENSDARG00000022918	tbcc	1	0.080153201	-0.397403424	0	0.176
555	ENSDARG00000022939	ino80e	1	0.5761727	0.352235485	0.176	0.118
556	ENSDARG00000022971	epha6	1	0.57552356	0.347885878	0.118	0.059
557	ENSDARG00000023003	ccdc12	1	0.163540852	-0.399822237	0	0.118
558	ENSDARG00000023220	selenot2	1	0.495041616	0.349077165	0.235	0.176
559	ENSDARG00000023290	fabp3	1	0.20058103	0.608336034	0.824	0.765
560	ENSDARG00000023309	spryd4	1	0.080153201	0.291270217	0.176	0
561	ENSDARG00000023323	ywhaqb	1	0.025635456	0.606614767	0.706	0.471
562	ENSDARG00000023394	slc37a2	1	0.062083862	0.579555186	0.294	0.059
563	ENSDARG00000023443	tjp2b	1	0.614904146	0.270210442	0.176	0.118
564	ENSDARG00000023445	atp2b3b	1	0.146124334	0.360495626	0.235	0.059
565	ENSDARG00000023472	ctnnb2	1	0.487241142	0.428941179	0.294	0.176
566	ENSDARG00000023532	pinx1	1	0.253353074	-0.345363454	0.294	0.471
567	ENSDARG00000023672	timm8a	1	0.057014888	-0.366055027	0.118	0.471
568	ENSDARG00000023703	kctd6b	1	0.324769649	-0.28601571	0.059	0.176
569	ENSDARG00000023967	atp6v1c1a	1	0.172371188	0.430010927	0.294	0.118
570	ENSDARG00000024109	naa40	1	0.039234086	-0.494421908	0	0.235
571	ENSDARG00000024204	mcm3	1	0.163540852	-0.356069364	0	0.118
572	ENSDARG00000024314	herpud1	1	0.163540852	0.280858297	0.118	0
573	ENSDARG00000024478	mpc2	1	0.060950566	0.370882208	0.706	0.353
574	ENSDARG00000024540	tspan36	1	0.722650434	0.373488359	0.294	0.235
575	ENSDARG00000024548	cryba4	1	0.025554044	-0.8763791	0.471	0.765
576	ENSDARG00000024669	oser1	1	0.06969752	0.414198167	0.294	0.059
577	ENSDARG00000024895	fam50a	1	0.039234086	-0.306995973	0	0.235
578	ENSDARG00000024954	tmed4	1	0.06969752	-0.401006086	0.059	0.294
579	ENSDARG00000025071	brd8	1	0.080153201	0.506113829	0.176	0
580	ENSDARG00000025076	marveld2a	1	0.080153201	0.502703574	0.176	0
581	ENSDARG00000025091	ezrb	1	0.188211757	-0.772781691	0.118	0.294
582	ENSDARG00000025131	lbx2	1	0.163540852	0.385985017	0.118	0
583	ENSDARG00000025147	cd63	1	0.207430849	0.616600706	0.647	0.471
584	ENSDARG00000025206	syt2a	1	0.762293664	0.268334478	0.353	0.353
585	ENSDARG00000025269	pdcd6ip	1	0.917447268	-0.266547304	0.176	0.176
586	ENSDARG00000025338	hagh	1	0.131233231	0.782461761	0.235	0.059
587	ENSDARG00000025340	tusc2b	1	0.163540852	0.295365498	0.118	0
588	ENSDARG00000025404	ube2g2	1	0.097237413	-0.313695412	0.059	0.294
589	ENSDARG00000025549	ndufaf1	1	0.223066504	0.61342838	0.294	0.118
590	ENSDARG00000025576	mkln1	1	0.163540852	0.267294589	0.118	0
591	ENSDARG00000025595	agmo	1	0.080153201	0.316688687	0.176	0
592	ENSDARG00000025670	fstl3	1	0.06969752	1.137275142	0.294	0.059
593	ENSDARG00000025693	tmem9b	1	0.012898988	0.598916464	0.529	0.118
594	ENSDARG00000025788	chp2	1	0.267951816	-0.693252778	0.059	0.176
595	ENSDARG00000025789	chd4b	1	0.756139749	0.699890224	0.294	0.235
596	ENSDARG00000025855	camk2n1a	1	0.057337833	-0.278015475	0.059	0.353
597	ENSDARG00000025972	mcts1	1	0.039234086	-0.437781592	0	0.235
598	ENSDARG00000026084	si:dkey-43k4.5	1	0.528742197	0.345110805	0.118	0.059
599	ENSDARG00000026137	sfxn5b	1	0.295446708	-0.328453116	0.059	0.176
600	ENSDARG00000026185	yju2	1	0.06969752	-0.573084939	0.059	0.294
601	ENSDARG00000026236	zgc:56585	1	0.295446708	0.306655538	0.176	0.059
602	ENSDARG00000026294	erbb2	1	0.163540852	-0.54621115	0	0.118
603	ENSDARG00000026476	tia1l	1	0.295446708	-0.361388171	0.059	0.176
604	ENSDARG00000026484	rab15	1	0.163540852	-0.297877985	0	0.118
605	ENSDARG00000026531	alcama	1	0.699596679	0.382677472	0.412	0.412
606	ENSDARG00000026582	iscub	1	1	0.314574706	0.353	0.412
607	ENSDARG00000026595	pafah1b1b	1	0.288049407	-0.401141876	0.118	0.235
608	ENSDARG00000026611	socs3b	1	0.709161913	0.394392084	0.353	0.294
609	ENSDARG00000026655	tspo	1	0.162275354	0.699029266	0.235	0.059
610	ENSDARG00000026664	uri1	1	0.131233231	0.430728977	0.235	0.059
611	ENSDARG00000026726	anxa1a	1	0.554644192	-0.408722376	0.353	0.412
612	ENSDARG00000026767	nol11	1	0.36444079	-0.272660445	0.118	0.235
613	ENSDARG00000026784	robo1	1	0.267951816	-0.408066895	0.059	0.176
614	ENSDARG00000026829	cotl1	1	0.564113061	0.508540487	0.294	0.235
615	ENSDARG00000026865	fam107b	1	0.87122909	0.26848591	0.235	0.235
616	ENSDARG00000027009	zgc:85777	1	0.538632451	-0.407077472	0.118	0.176
617	ENSDARG00000027109	zfr	1	0.288049407	0.308862753	0.235	0.118
618	ENSDARG00000027141	ube2l3b	1	0.146124334	-0.377297854	0.059	0.235
619	ENSDARG00000027200	gabarapl2	1	0.411667108	-0.341164564	0.412	0.529
620	ENSDARG00000027249	btg1	1	0.658381873	-0.278501368	1	1
621	ENSDARG00000027316	tcp11l2	1	0.36444079	0.383129424	0.235	0.118
622	ENSDARG00000027418	trappc4	1	0.100149025	0.528409748	0.353	0.118
623	ENSDARG00000027465	rmnd1	1	0.163540852	-0.46403081	0	0.118
624	ENSDARG00000027491	uros	1	0.080153201	-0.379516457	0	0.176
625	ENSDARG00000027529	hmox1a	1	0.163540852	0.274334838	0.118	0
626	ENSDARG00000027547	TPGS1	1	1	0.322886332	0.118	0.118
627	ENSDARG00000027589	fzd7b	1	0.267951816	-0.301210089	0.059	0.176
628	ENSDARG00000027590	2-Sep	1	0.295446708	0.257355533	0.176	0.059
629	ENSDARG00000027649	cpsf3	1	0.080153201	-0.510893556	0	0.176
630	ENSDARG00000027734	srsf5b	1	0.157549665	0.378471781	0.294	0.118
631	ENSDARG00000027740	adcyap1b	1	0.853955187	-0.290143788	0.529	0.471
632	ENSDARG00000027744	gadd45ba	1	0.271696364	0.250105286	0.588	0.294
633	ENSDARG00000027887	zfyve21	1	0.709161913	0.33342792	0.353	0.294
634	ENSDARG00000027916	fntb	1	0.267951816	0.336133301	0.176	0.059
635	ENSDARG00000027984	gstz1	1	0.545218628	0.303105563	0.412	0.294
636	ENSDARG00000028066	diras1a	1	0.162275354	0.407394871	0.235	0.059
637	ENSDARG00000028067	bnip3lb	1	0.526357873	-0.404478962	0.176	0.235
638	ENSDARG00000028198	ube2v2	1	0.731749276	-0.285074195	0.353	0.353
639	ENSDARG00000028201	commd8	1	0.008866545	0.697173797	0.353	0
640	ENSDARG00000028213	ttn.2	1	0.779867311	0.352284933	0.118	0.176
641	ENSDARG00000028507	itgb4	1	0.295446708	-0.363639409	0.059	0.176
642	ENSDARG00000028517	hbp1	1	0.319921891	0.274156013	0.412	0.235
643	ENSDARG00000028542	si:ch211-114c12.2	1	0.163540852	0.531118168	0.118	0
644	ENSDARG00000028661	cntfr	1	0.83067002	0.297852939	0.294	0.294
645	ENSDARG00000028699	crkl	1	0.039234086	0.350868729	0.235	0
646	ENSDARG00000028748	tm9sf3	1	0.163540852	-0.293097519	0	0.118
647	ENSDARG00000028815	zgc:162945	1	0.163540852	0.257709739	0.118	0
648	ENSDARG00000028889	ndufb10	1	0.580795698	0.331132412	0.471	0.529
649	ENSDARG00000028957	maff	1	0.248710937	-0.489344682	0.176	0.353
650	ENSDARG00000029043	nupl2	1	0.163540852	0.462231744	0.118	0
651	ENSDARG00000029072	klf6a	1	0.068864668	-0.537671384	0.294	0.588
652	ENSDARG00000029075	pfkfb4b	1	0.146263427	0.545459079	0.882	0.706
653	ENSDARG00000029100	chchd1	1	0.039234086	0.647848148	0.235	0
654	ENSDARG00000029445	zgc:56676	1	0.009031134	-0.762121798	0.118	0.529
655	ENSDARG00000029612	gpkow	1	0.163540852	-0.477205482	0	0.118
656	ENSDARG00000029615	zgc:77056	1	0.062083862	-0.625440295	0.059	0.294
657	ENSDARG00000029639	tomm70a	1	0.162275354	-0.419170493	0.059	0.235
658	ENSDARG00000029688	hsp70.1	1	0.267377897	0.952197639	0.353	0.176
659	ENSDARG00000029689	tkta	1	0.163540852	-0.46403081	0	0.118
660	ENSDARG00000029718	p2rx3b	1	0.295446708	0.693624357	0.176	0.059
661	ENSDARG00000029722	hmgb2a	1	0.523488063	-0.311303052	0.588	0.647
662	ENSDARG00000029783	dedd	1	0.36444079	-0.255789045	0.118	0.235
663	ENSDARG00000029885	rab41	1	0.163540852	-0.266443114	0	0.118
664	ENSDARG00000029905	phyhd1	1	0.728327082	0.581924987	0.235	0.235
665	ENSDARG00000029911	casc3	1	0.163540852	-0.405221495	0	0.118
666	ENSDARG00000029928	ap3m1	1	0.163540852	-0.327808118	0	0.118
667	ENSDARG00000029995	tnni2b.2	1	0.179738253	0.393493225	0.235	0.059
668	ENSDARG00000030038	grcc10	1	0.045695008	-0.339577045	0.059	0.353
669	ENSDARG00000030110	myod1	1	0.080153201	0.457093982	0.176	0
670	ENSDARG00000030116	susd6	1	0.57552356	0.345137309	0.118	0.059
671	ENSDARG00000030213	sap30l	1	0.267377897	-0.371296158	0.176	0.353
672	ENSDARG00000030215	matn1	1	0.295446708	0.420046716	0.176	0.059
673	ENSDARG00000030236	tmem30aa	1	0.162275354	0.425862066	0.235	0.059
674	ENSDARG00000030263	mfsd2b	1	0.080153201	0.272554168	0.176	0
675	ENSDARG00000030307	hspa12b	1	0.080153201	-0.28277434	0	0.176
676	ENSDARG00000030349	cryba2a	1	0.045888424	-0.914448789	0.118	0.412
677	ENSDARG00000030402	twist1a	1	0.835775892	0.420618684	0.176	0.176
678	ENSDARG00000030411	crygn2	1	0.007689714	-1.094073442	0.353	0.765
679	ENSDARG00000030440	rsrp1	1	0.76836147	0.46793888	0.471	0.529
680	ENSDARG00000030463	tppp3	1	0.528742197	-0.668540782	0.059	0.118
681	ENSDARG00000030479	hmgb1b	1	0.233546582	0.391077783	0.824	0.529
682	ENSDARG00000030530	slc22a2	1	0.039234086	0.441642245	0.235	0
683	ENSDARG00000030537	psmc1a	1	0.654739954	0.581566787	0.176	0.118
684	ENSDARG00000030604	phkg1a	1	0.163540852	0.54269649	0.118	0
685	ENSDARG00000030687	phka2	1	0.528742197	-0.424269498	0.059	0.118
686	ENSDARG00000030716	ing4	1	0.076320575	-0.654911026	0.235	0.529
687	ENSDARG00000030758	guca1c	1	0.163540852	-0.424860291	0	0.118
688	ENSDARG00000030789	ddx18	1	0.258804197	0.46741506	0.412	0.294
689	ENSDARG00000030871	siah1	1	0.654739954	0.316170415	0.176	0.118
690	ENSDARG00000030905	cited2	1	0.31221485	0.580358995	0.235	0.118
691	ENSDARG00000031108	lrba	1	0.528742197	-0.41419633	0.059	0.118
692	ENSDARG00000031200	ppp2r5cb	1	0.975451379	0.300283283	0.118	0.118
693	ENSDARG00000031261	sap30bp	1	0.31221485	0.392801672	0.235	0.118
694	ENSDARG00000031336	hsd20b2	1	0.163540852	0.285039224	0.118	0
695	ENSDARG00000031382	reep2	1	0.57552356	0.295362025	0.118	0.059
696	ENSDARG00000031637	pan3	1	0.57552356	0.427732491	0.118	0.059
697	ENSDARG00000031680	ercc1	1	0.779867311	0.365043821	0.118	0.176
698	ENSDARG00000031683	fosab	1	0.097839572	0.603515209	0.765	0.529
699	ENSDARG00000031768	roraa	1	0.5761727	0.288045591	0.176	0.118
700	ENSDARG00000031776	fthl27	1	0.334688214	0.283350721	0.941	0.882
701	ENSDARG00000031819	eif4ebp2	1	0.051034768	-0.776726378	0.353	0.647
702	ENSDARG00000031875	trpa1b	1	0.080153201	0.400290629	0.176	0
703	ENSDARG00000031907	ptbp1b	1	0.288049407	0.37130386	0.235	0.118
704	ENSDARG00000032013	pafah1b1a	1	0.180511654	0.505424447	0.471	0.294
705	ENSDARG00000032102	prdx3	1	0.162275354	0.36893096	0.235	0.059
706	ENSDARG00000032126	scg5	1	0.262312839	0.342747793	0.294	0.118
707	ENSDARG00000032199	gpc3	1	0.163540852	0.369444318	0.118	0
708	ENSDARG00000032296	pomp	1	0.411667108	0.356742242	0.529	0.412
709	ENSDARG00000032317	tox	1	0.146124334	0.506150778	0.235	0.059
710	ENSDARG00000032324	epb41l5	1	0.080153201	0.687502671	0.176	0
711	ENSDARG00000032369	btbd6b	1	0.33075966	-0.757596049	0.176	0.294
712	ENSDARG00000032389	tspan12	1	0.57552356	-0.250544432	0.059	0.118
713	ENSDARG00000032575	ywhaz	1	0.956908982	0.273260964	0.529	0.588
714	ENSDARG00000032603	st7l	1	0.080153201	0.604197932	0.176	0
715	ENSDARG00000032617	fgfrl1a	1	0.131233231	0.490968359	0.235	0.059
716	ENSDARG00000032618	mgst1.1	1	0.163540852	-0.270050554	0	0.118
717	ENSDARG00000032708	arl4cb	1	0.062083862	0.528776165	0.294	0.059
718	ENSDARG00000032765	net1	1	0.5918878	0.492660478	0.235	0.176
719	ENSDARG00000032849	ndrg1a	1	0.039234086	0.648418549	0.235	0
720	ENSDARG00000032866	erh	1	0.404366161	-0.378398354	0.412	0.471
721	ENSDARG00000032970	cox4i1	1	0.453224165	0.256561895	0.706	0.706
722	ENSDARG00000033160	nr1d1	1	0.648485786	0.27013657	0.353	0.294
723	ENSDARG00000033175	snrpe	1	0.625540398	-0.292347238	0.235	0.294
724	ENSDARG00000033184	prkar2aa	1	0.917447268	0.284721309	0.176	0.176
725	ENSDARG00000033234	stmn2a	1	0.901056132	-0.257758582	0.353	0.294
726	ENSDARG00000033285	gsto2	1	0.354304999	-0.443374078	0.176	0.294
727	ENSDARG00000033361	asl	1	0.163540852	0.319686792	0.118	0
728	ENSDARG00000033364	mgst3b	1	0.150850273	-0.458145698	0.529	0.824
729	ENSDARG00000033382	grifin	1	0.03200009	-0.761405606	0.059	0.353
730	ENSDARG00000033443	mdm2	1	0.080153201	-0.267133042	0	0.176
731	ENSDARG00000033450	nkap	1	0.145021344	-0.483854141	0.235	0.529
732	ENSDARG00000033466	tagln2	1	0.495041616	-0.559456702	0.176	0.235
733	ENSDARG00000033551	fbxw4	1	0.080153201	-0.553325278	0	0.176
734	ENSDARG00000033597	api5	1	0.495041616	0.254778803	0.235	0.176
735	ENSDARG00000033609	map1lc3a	1	0.204526091	0.524032262	0.529	0.412
736	ENSDARG00000033707	jade1	1	0.087224894	-0.517967101	0.059	0.294
737	ENSDARG00000033738	zgc:153867	1	0.105263725	0.66154233	0.647	0.353
738	ENSDARG00000033768	trappc13	1	0.295446708	0.283621977	0.176	0.059
739	ENSDARG00000033832	ampd1	1	0.981525212	0.497599456	0.235	0.235
740	ENSDARG00000034013	rgmd	1	0.06969752	0.439316945	0.294	0.059
741	ENSDARG00000034056	csnk1g2b	1	0.120780841	-0.544874074	0.118	0.353
742	ENSDARG00000034117	rarga	1	0.286986198	-0.319941924	0.176	0.353
743	ENSDARG00000034195	top2b	1	0.078061434	0.894217959	0.294	0.059
744	ENSDARG00000034240	capza1a	1	0.600082664	-0.302118294	0.412	0.294
745	ENSDARG00000034268	slit3	1	1	0.277525819	0.176	0.176
746	ENSDARG00000034270	ogdha	1	0.392489798	-0.374172104	0.118	0.235
747	ENSDARG00000034326	ing3	1	0.242130613	0.642038175	0.294	0.118
748	ENSDARG00000034427	jpt2	1	0.709161913	0.250294554	0.353	0.294
749	ENSDARG00000034443	mpped2	1	0.080153201	0.640146457	0.176	0
750	ENSDARG00000034518	trdmt1	1	0.163540852	0.255319182	0.118	0
751	ENSDARG00000034555	pard3bb	1	0.163540852	-0.527383528	0	0.118
752	ENSDARG00000034588	scn4ab	1	0.455689279	-0.923000679	0.294	0.353
753	ENSDARG00000034668	celf3a	1	0.080153201	-0.566293219	0	0.176
754	ENSDARG00000034670	ube2e2	1	0.176684715	0.445651444	0.471	0.235
755	ENSDARG00000034705	pvalb7	1	0.163540852	-0.405221495	0	0.118
756	ENSDARG00000034753	tspan3a	1	0.397041667	0.387250193	0.412	0.294
757	ENSDARG00000034768	phf3	1	0.080153201	-0.272991827	0	0.176
758	ENSDARG00000034777	txn2	1	0.120780841	-0.36243629	0.118	0.353
759	ENSDARG00000034823	copg2	1	0.779867311	0.286317223	0.118	0.176
760	ENSDARG00000034885	bet1	1	0.528742197	-0.385688842	0.059	0.118
761	ENSDARG00000034957	hddc2	1	0.163540852	0.280858297	0.118	0
762	ENSDARG00000035018	thy1	1	0.163540852	-0.301696028	0	0.118
763	ENSDARG00000035056	fgf13a	1	0.907823799	0.312283194	0.235	0.235
764	ENSDARG00000035221	zgc:110249	1	0.163540852	-0.2983803	0	0.118
765	ENSDARG00000035264	riok2	1	0.337679352	0.466035611	0.235	0.118
766	ENSDARG00000035285	ncor1	1	0.528742197	0.430677956	0.118	0.059
767	ENSDARG00000035308	grb10b	1	0.538632451	-0.488092967	0.118	0.176
768	ENSDARG00000035309	entpd3	1	0.132275007	0.804323026	0.353	0.118
769	ENSDARG00000035324	hnrnpl	1	0.039234086	-0.342664103	0	0.235
770	ENSDARG00000035327	ckma	1	0.245505771	0.379381642	0.706	0.824
771	ENSDARG00000035458	atp2a1l	1	0.590058238	0.297298266	0.235	0.412
772	ENSDARG00000035470	sh3glb2b	1	0.080153201	0.375672994	0.176	0
773	ENSDARG00000035507	ddx31	1	0.039234086	-0.292099071	0	0.235
774	ENSDARG00000035519	histh1l	1	0.255544956	-0.358608054	0.882	0.941
775	ENSDARG00000035562	mpdu1a	1	0.163540852	-0.288166904	0	0.118
776	ENSDARG00000035563	znf703	1	0.080153201	-0.31908956	0	0.176
777	ENSDARG00000035577	cds2	1	0.57552356	-0.292942869	0.059	0.118
778	ENSDARG00000035579	si:dkey-174n20.1	1	0.267951816	0.3392694	0.176	0.059
779	ENSDARG00000035622	xbp1	1	0.087224894	0.448665465	0.294	0.059
780	ENSDARG00000035650	evla	1	0.614904146	-0.293866505	0.118	0.176
781	ENSDARG00000035679	si:rp71-45k5.4	1	0.704671373	-0.303777966	0.412	0.471
782	ENSDARG00000035741	slc25a11	1	0.080153201	0.26331209	0.176	0
783	ENSDARG00000035751	ipo7	1	0.089526334	0.629360337	0.588	0.353
784	ENSDARG00000035808	clcn4	1	0.039234086	0.42632542	0.235	0
785	ENSDARG00000035810	rgcc	1	0.354304999	0.71346164	0.294	0.176
786	ENSDARG00000035821	si:ch211-173p18.3	1	0.876447102	0.342269306	0.176	0.176
787	ENSDARG00000035835	eef2k	1	0.404481519	0.296554851	0.294	0.176
788	ENSDARG00000035858	cnn2	1	0.146124334	-0.372547096	0.059	0.235
789	ENSDARG00000035859	angptl4	1	0.319921891	-0.509886192	0.235	0.412
790	ENSDARG00000035870	laptm4b	1	0.198240509	-0.52589292	0.176	0.353
791	ENSDARG00000035887	zgc:91944	1	0.295446708	-0.287330741	0.059	0.176
792	ENSDARG00000035890	fuca1.1	1	0.267951816	0.39904504	0.176	0.059
793	ENSDARG00000035913	yars	1	0.163540852	0.440017715	0.118	0
794	ENSDARG00000035914	tmem167a	1	0.657296747	0.253183576	0.294	0.235
795	ENSDARG00000036036	mdka	1	0.937211294	-0.430888457	0.412	0.353
796	ENSDARG00000036040	atg13	1	0.492965969	0.296953978	0.412	0.294
797	ENSDARG00000036058	gnao1b	1	1	0.252007768	0.176	0.176
798	ENSDARG00000036073	cebpg	1	0.134420255	-0.328622657	0.176	0.412
799	ENSDARG00000036080	cd81a	1	0.173632714	0.502203606	0.941	0.941
800	ENSDARG00000036096	smad3a	1	0.917447268	0.435036351	0.176	0.176
801	ENSDARG00000036102	ctdsp2	1	0.420323068	-0.309340307	0.647	0.706
802	ENSDARG00000036107	txnipa	1	0.296231897	0.484909352	0.647	0.471
803	ENSDARG00000036144	tssc4	1	0.018888084	-0.657075132	0	0.294
804	ENSDARG00000036162	hnrnpa0b	1	0.455467866	-0.325274735	0.412	0.529
805	ENSDARG00000036175	pcdh1b	1	0.538632451	0.390419608	0.176	0.118
806	ENSDARG00000036186	mbpa	1	0.624173951	0.802590341	0.059	0.118
807	ENSDARG00000036190	txnl4a	1	0.039234086	0.440533432	0.235	0
808	ENSDARG00000036257	rasal2	1	0.080153201	0.377756311	0.176	0
809	ENSDARG00000036329	ndufa1	1	0.231625781	-0.287623117	0.294	0.529
810	ENSDARG00000036344	calb2b	1	0.267951816	-0.688562594	0.059	0.176
811	ENSDARG00000036489	zgc:112356	1	0.267951816	-0.288721155	0.059	0.176
812	ENSDARG00000036501	rab39bb	1	0.131233231	0.564591812	0.235	0.059
813	ENSDARG00000036505	syt4	1	0.162275354	0.569744092	0.235	0.059
814	ENSDARG00000036577	atp6v0cb	1	0.17318118	0.408423238	0.588	0.353
815	ENSDARG00000036588	mhc1zba	1	0.448424395	-0.339044975	0.353	0.529
816	ENSDARG00000036671	tnni4b.2	1	0.163540852	-0.291546229	0	0.118
817	ENSDARG00000036687	bcl9	1	0.080153201	0.593803964	0.176	0
818	ENSDARG00000036704	tmem18	1	0.917447268	-0.314282782	0.176	0.176
819	ENSDARG00000036754	hmgn3	1	0.319921891	0.276146344	0.412	0.235
820	ENSDARG00000036775	dtd2	1	0.163540852	0.43783003	0.118	0
821	ENSDARG00000036784	commd7	1	0.06969752	-0.487823552	0.059	0.294
822	ENSDARG00000036832	cyt1l	1	0.144598876	-0.397636974	0.118	0.353
823	ENSDARG00000036840	krt15	1	0.505748183	-0.857368104	0.235	0.294
824	ENSDARG00000036888	zgc:153935	1	0.163540852	-0.484190517	0	0.118
825	ENSDARG00000036966	hsd3b7	1	0.163540852	0.268135619	0.118	0
826	ENSDARG00000036967	smox	1	0.329051251	-0.281558476	0.176	0.353
827	ENSDARG00000036995	lsm6	1	0.864165691	0.252225167	0.294	0.294
828	ENSDARG00000037009	banf1	1	0.087224894	-0.379240785	0.059	0.294
829	ENSDARG00000037017	ube4b	1	0.57552356	0.417661294	0.118	0.059
830	ENSDARG00000037018	gab1	1	0.078061434	-0.503923896	0.059	0.294
831	ENSDARG00000037038	psmc6	1	0.131233231	0.289041862	0.235	0.059
832	ENSDARG00000037108	pfdn6	1	0.07596496	-0.378923096	0.118	0.412
833	ENSDARG00000037109	pwp2h	1	0.295446708	0.353396759	0.176	0.059
834	ENSDARG00000037116	cxcl12a	1	0.242130613	-0.666335227	0.118	0.294
835	ENSDARG00000037177	zc3h13	1	0.039234086	-0.340607816	0	0.235
836	ENSDARG00000037229	denr	1	0.564113061	-0.373476658	0.235	0.294
837	ENSDARG00000037245	trmo	1	0.528742197	0.361359846	0.118	0.059
838	ENSDARG00000037259	ndufb6	1	0.454189902	-0.255887866	0.235	0.353
839	ENSDARG00000037283	plrg1	1	0.179738253	-0.319165277	0.059	0.235
840	ENSDARG00000037284	ptges3a	1	0.709161913	-0.324226745	0.294	0.353
841	ENSDARG00000037285	mipa	1	0.080153201	-0.389094392	0	0.176
842	ENSDARG00000037392	med19a	1	0.039234086	0.517518332	0.235	0
843	ENSDARG00000037393	slc43a1a	1	0.018888084	-0.415955279	0	0.294
844	ENSDARG00000037402	lim2.3	1	0.163540852	-0.322617094	0	0.118
845	ENSDARG00000037421	egr1	1	0.5761727	0.702006843	0.176	0.118
846	ENSDARG00000037423	smim19	1	0.528742197	-0.351160496	0.059	0.118
847	ENSDARG00000037433	fmr1	1	0.534528647	0.483861972	0.294	0.235
848	ENSDARG00000037488	canx	1	0.31221485	0.368370611	0.235	0.118
849	ENSDARG00000037517	slc35c2	1	0.242130613	0.31400314	0.294	0.118
850	ENSDARG00000037570	polr1d	1	0.162275354	-0.317709249	0.059	0.235
851	ENSDARG00000037589	gid8b	1	0.089292849	0.421129052	0.471	0.176
852	ENSDARG00000037655	pls3	1	0.267951816	-0.461019047	0.059	0.176
853	ENSDARG00000037713	pcnp	1	0.080153201	0.5769594	0.176	0
854	ENSDARG00000037783	proza	1	0.15106514	0.460431265	0.588	0.412
855	ENSDARG00000037790	pvalb8	1	0.086529153	-0.914355358	0.235	0.471
856	ENSDARG00000037860	cox6b2	1	0.240846549	0.289659512	0.824	0.882
857	ENSDARG00000037867	atp5mf	1	0.270967473	-0.387696381	0.353	0.588
858	ENSDARG00000037870	actb2	1	0.389044452	0.467204641	0.882	0.941
859	ENSDARG00000037894	ezh1	1	0.5918878	-0.28865785	0.176	0.235
860	ENSDARG00000037921	gng13b	1	0.078061434	0.413026216	0.294	0.059
861	ENSDARG00000037928	ddx42	1	0.131233231	-0.370036388	0.059	0.235
862	ENSDARG00000037930	rnf113a	1	0.080153201	0.481058308	0.176	0
863	ENSDARG00000037962	psmb7	1	0.797479247	0.303724528	0.294	0.294
864	ENSDARG00000037965	srrm2	1	0.43108835	0.281298635	0.294	0.176
865	ENSDARG00000037980	elob	1	0.160099487	-0.406722326	0.471	0.647
866	ENSDARG00000038027	nol12	1	0.163540852	-0.390692938	0	0.118
867	ENSDARG00000038028	ndufa6	1	0.729596468	0.506306641	0.471	0.588
868	ENSDARG00000038075	cyc1	1	0.238766565	0.366919472	0.588	0.412
869	ENSDARG00000038113	rprd1b	1	0.06969752	0.603483179	0.294	0.059
870	ENSDARG00000038141	atf4b	1	0.344470439	-0.439461977	0.353	0.471
871	ENSDARG00000038153	lgals2b	1	0.108148322	-0.261610442	0.059	0.294
872	ENSDARG00000038199	cdab	1	0.163540852	-0.380144705	0	0.118
873	ENSDARG00000038306	tsc22d1	1	0.678563369	0.263381084	0.353	0.294
874	ENSDARG00000038378	sagb	1	0.614904146	0.398624182	0.176	0.118
875	ENSDARG00000038439	fabp10a	1	0.220709929	-0.358205984	0.471	0.647
876	ENSDARG00000038446	nrp2b	1	0.080153201	-0.911438282	0	0.176
877	ENSDARG00000038467	igsf8	1	0.163540852	0.298003651	0.118	0
878	ENSDARG00000038473	ube2d3	1	0.87733694	0.328895793	0.412	0.412
879	ENSDARG00000038559	h1f0	1	0.227645713	-0.53514268	0.882	0.882
880	ENSDARG00000038567	tsr3	1	0.876447102	-0.267668547	0.176	0.176
881	ENSDARG00000038574	scg2b	1	0.263163301	0.56397509	0.412	0.235
882	ENSDARG00000038666	igfbp1b	1	0.528742197	-0.415196816	0.059	0.118
883	ENSDARG00000038667	fggy	1	0.163540852	-0.314036159	0	0.118
884	ENSDARG00000038695	elavl1a	1	0.62599913	0.361203149	0.235	0.176
885	ENSDARG00000038729	s100z	1	0.624173951	0.273189845	0.059	0.118
886	ENSDARG00000038737	phf20b	1	0.5761727	0.280703504	0.176	0.118
887	ENSDARG00000038785	abcf2a	1	0.163540852	-0.394596468	0	0.118
888	ENSDARG00000038789	tmem53	1	0.146124334	0.358376142	0.235	0.059
889	ENSDARG00000038870	slu7	1	0.594464095	0.464479296	0.294	0.235
890	ENSDARG00000038900	acadm	1	0.238766565	0.349268065	0.588	0.412
891	ENSDARG00000038901	tmem256	1	0.267951816	0.358397619	0.176	0.059
892	ENSDARG00000038905	hectd3	1	0.080153201	-0.487444952	0	0.176
893	ENSDARG00000038941	ppp1r1c	1	0.36444079	0.343467409	0.235	0.118
894	ENSDARG00000038967	cul3a	1	0.097237413	-0.281956899	0.059	0.294
895	ENSDARG00000039005	trappc1	1	0.313342175	0.509215087	0.412	0.294
896	ENSDARG00000039034	marcksl1a	1	0.256717818	-0.418736621	0.529	0.706
897	ENSDARG00000039041	sfrp5	1	0.163540852	-0.36745486	0	0.118
898	ENSDARG00000039051	hhatla	1	0.080153201	-0.402316442	0	0.176
899	ENSDARG00000039117	tefa	1	0.06969752	0.313141106	0.294	0.059
900	ENSDARG00000039162	rhebl1	1	0.324769649	-0.355487522	0.059	0.176
901	ENSDARG00000039185	nfyba	1	0.078061434	-0.600770125	0.059	0.294
902	ENSDARG00000039208	nasp	1	0.080153201	-0.358132724	0	0.176
903	ENSDARG00000039263	zbtb48	1	0.163540852	0.306970238	0.118	0
904	ENSDARG00000039302	terfa	1	0.080153201	-0.381409813	0	0.176
905	ENSDARG00000039328	ccndbp1	1	0.039234086	0.316705299	0.235	0
906	ENSDARG00000039338	gadd45gip1	1	0.31221485	0.310238972	0.235	0.118
907	ENSDARG00000039343	ahcyl2	1	0.5761727	-0.325900308	0.118	0.176
908	ENSDARG00000039430	msl2b	1	0.295446708	-0.261472516	0.059	0.176
909	ENSDARG00000039456	acbd6	1	0.57552356	0.366058035	0.118	0.059
910	ENSDARG00000039493	naa20	1	0.171437219	0.506892652	0.412	0.235
911	ENSDARG00000039522	tubb2	1	0.5761727	-0.296566684	0.118	0.176
912	ENSDARG00000039563	loxl3b	1	0.163540852	-0.46701906	0	0.118
913	ENSDARG00000039605	mat1a	1	0.624173951	-0.296736258	0.118	0.059
914	ENSDARG00000039650	itm2cb	1	0.975451379	-0.406402881	0.118	0.118
915	ENSDARG00000039667	mrpl38	1	0.295446708	0.281938539	0.176	0.059
916	ENSDARG00000039719	mrps26	1	0.179738253	0.432429288	0.235	0.059
917	ENSDARG00000039730	zgc:112160	1	0.295446708	0.447659722	0.176	0.059
918	ENSDARG00000039754	xpc	1	0.06969752	-0.369545167	0.059	0.294
919	ENSDARG00000039882	ap3s2	1	0.087224894	-0.405214354	0.059	0.294
920	ENSDARG00000039913	tmem147	1	0.080153201	-0.250776388	0	0.176
921	ENSDARG00000039931	slc25a33	1	0.045695008	0.606070352	0.353	0.059
922	ENSDARG00000039949	fibina	1	0.5761727	-0.280894931	0.118	0.176
923	ENSDARG00000039980	ppt1	1	0.594464095	-0.26556042	0.235	0.294
924	ENSDARG00000040002	pnpla7b	1	0.080153201	0.618436984	0.176	0
925	ENSDARG00000040009	palld	1	0.163540852	-0.331278724	0	0.118
926	ENSDARG00000040039	pttg1ipb	1	0.307542818	-0.273735668	0.176	0.353
927	ENSDARG00000040041	mcm4	1	0.080153201	-0.474910648	0	0.176
928	ENSDARG00000040152	nek4	1	0.163540852	0.320253969	0.118	0
929	ENSDARG00000040162	zgc:165461	1	0.624173951	-0.401199659	0.118	0.059
930	ENSDARG00000040177	rgs16	1	0.039234086	0.75816745	0.235	0
931	ENSDARG00000040184	syncrip	1	0.623281874	0.528221739	0.588	0.471
932	ENSDARG00000040198	fstl5	1	0.039234086	0.783740328	0.235	0
933	ENSDARG00000040237	mef2d	1	0.737330649	-0.258990146	0.176	0.118
934	ENSDARG00000040338	hvcn1	1	0.57552356	0.336083354	0.118	0.059
935	ENSDARG00000040503	sb:cb81	1	0.081756837	-0.698261167	0.176	0.471
936	ENSDARG00000040505	yif1b	1	0.080153201	0.605838562	0.176	0
937	ENSDARG00000040565	ckmb	1	0.252623036	0.333796795	0.882	0.647
938	ENSDARG00000040607	rtf2	1	0.248710937	-0.329123968	0.176	0.353
939	ENSDARG00000040623	fosl2	1	0.080153201	-0.413611714	0	0.176
940	ENSDARG00000040695	fkbp14	1	0.080153201	-0.415669025	0	0.176
941	ENSDARG00000040803	lactb	1	0.295446708	-0.435246615	0.059	0.176
942	ENSDARG00000040815	tsku	1	0.146923269	-0.438566912	0.235	0.412
943	ENSDARG00000040822	fundc1	1	0.024746033	-0.539771064	0.118	0.471
944	ENSDARG00000040861	tcf25	1	0.267951816	0.42605741	0.176	0.059
945	ENSDARG00000040874	add3a	1	0.454189902	-0.563813516	0.235	0.353
946	ENSDARG00000040930	deptor	1	0.163540852	-0.721679953	0	0.118
947	ENSDARG00000040966	zgc:113149	1	0.163540852	0.549009236	0.118	0
948	ENSDARG00000040971	zgc:92606	1	0.192469977	0.392533469	0.706	0.471
949	ENSDARG00000041022	pdcd4b	1	0.031161321	-0.739683081	0.176	0.471
950	ENSDARG00000041113	wdr18	1	0.163540852	-0.400090246	0	0.118
951	ENSDARG00000041150	slc17a6b	1	0.146124334	0.663340521	0.235	0.059
952	ENSDARG00000041215	cetn4	1	0.039234086	0.887980281	0.235	0
953	ENSDARG00000041237	med18	1	0.163540852	0.432998747	0.118	0
954	ENSDARG00000041252	gemin4	1	0.080153201	0.365050989	0.176	0
955	ENSDARG00000041299	zgc:110796	1	0.295446708	0.273488893	0.176	0.059
956	ENSDARG00000041314	ndufb9	1	0.111408688	0.389958721	0.588	0.294
957	ENSDARG00000041350	ankrd39	1	0.080153201	-0.413611714	0	0.176
958	ENSDARG00000041359	zgc:161969	1	0.926447001	-0.304612229	0.118	0.118
959	ENSDARG00000041362	chmp7	1	0.080153201	-0.273296071	0	0.176
960	ENSDARG00000041394	dnajb1b	1	0.337679352	0.615034672	0.235	0.118
961	ENSDARG00000041538	mrps28	1	0.179738253	-0.258901275	0.059	0.235
962	ENSDARG00000041569	ces2	1	0.080153201	-0.389539658	0	0.176
963	ENSDARG00000041570	mrpl39	1	0.039234086	-0.409394612	0	0.235
964	ENSDARG00000041575	trmt10c	1	0.163540852	-0.471831018	0	0.118
965	ENSDARG00000041623	mt2	1	0.02213095	1.728075225	0.471	0.118
966	ENSDARG00000041631	fam192a	1	0.172371188	0.421123792	0.294	0.118
967	ENSDARG00000041839	tsc22d2	1	0.080153201	0.400175477	0.176	0
968	ENSDARG00000041853	rbm39b	1	0.404481519	0.382613965	0.294	0.176
969	ENSDARG00000041869	tnfrsf19	1	0.528742197	0.330786464	0.118	0.059
970	ENSDARG00000041875	ube2v1	1	0.160801156	-0.488620225	0.353	0.529
971	ENSDARG00000041878	rab11ba	1	0.258804197	0.436599344	0.412	0.294
972	ENSDARG00000041887	sf3a1	1	0.5918878	0.343239892	0.235	0.176
973	ENSDARG00000041925	cryba2b	1	0.005492346	-1.630197995	0.118	0.529
974	ENSDARG00000041974	brk1	1	0.0427862	-0.527048969	0.235	0.588
975	ENSDARG00000042056	mau2	1	0.163540852	0.255319182	0.118	0
976	ENSDARG00000042147	rbbp5	1	0.062083862	0.450660353	0.294	0.059
977	ENSDARG00000042236	atrx	1	0.722650434	-0.332612215	0.235	0.294
978	ENSDARG00000042245	myl13	1	0.06969752	0.675594131	0.294	0.059
979	ENSDARG00000042252	eif4h	1	0.295446708	0.30946455	0.176	0.059
980	ENSDARG00000042322	si:dkey-177p2.6	1	0.105049719	0.622448918	0.647	0.471
981	ENSDARG00000042344	trmt6	1	0.163540852	-0.293097519	0	0.118
982	ENSDARG00000042345	si:dkeyp-55f12.3	1	0.157549665	-0.394632459	0.118	0.294
983	ENSDARG00000042458	rfc4	1	0.080153201	-0.609269321	0	0.176
984	ENSDARG00000042508	ubr3	1	0.163540852	0.303848156	0.118	0
985	ENSDARG00000042623	acbd3	1	0.163540852	0.537162092	0.118	0
986	ENSDARG00000042642	wtap	1	0.614904146	0.279755153	0.176	0.118
987	ENSDARG00000042690	s1pr1	1	0.614904146	0.353316139	0.176	0.118
988	ENSDARG00000042717	adipor1b	1	0.163540852	-0.419196187	0	0.118
989	ENSDARG00000042823	spcs2	1	0.467882649	0.357444653	0.412	0.294
990	ENSDARG00000042825	rnf169	1	0.779867311	0.294276549	0.118	0.176
991	ENSDARG00000042826	egr2b	1	0.163540852	0.697679133	0.118	0
992	ENSDARG00000042827	adoa	1	0.975451379	-0.251520476	0.118	0.118
993	ENSDARG00000042837	atp1b3b	1	0.080153201	0.428796918	0.176	0
994	ENSDARG00000042848	pcmtl	1	0.163540852	0.531118168	0.118	0
995	ENSDARG00000042851	srp9	1	0.295446708	0.508877786	0.176	0.059
996	ENSDARG00000042853	ivd	1	0.5918878	0.25622565	0.235	0.176
997	ENSDARG00000042904	foxo3b	1	0.286986198	0.328045255	0.353	0.176
998	ENSDARG00000042933	bloc1s6	1	0.344470439	0.33427665	0.471	0.353
999	ENSDARG00000042969	znf1035	1	0.131233231	0.516408024	0.235	0.059
1000	ENSDARG00000042977	nfil3	1	0.337679352	0.26948636	0.235	0.118
1001	ENSDARG00000042993	prss1	1	0.224407967	0.4928329	0.588	0.412
1002	ENSDARG00000043009	fam43a	1	0.080153201	0.51971779	0.176	0
1003	ENSDARG00000043102	lxn	1	0.545218628	-0.312635633	0.294	0.412
1004	ENSDARG00000043154	ucp2	1	0.167143739	0.323777348	0.882	0.765
1005	ENSDARG00000043257	ckbb	1	0.428076343	0.67158441	0.588	0.706
1006	ENSDARG00000043287	atg101	1	0.198891739	0.533048169	0.412	0.235
1007	ENSDARG00000043334	ccdc6a	1	0.421809491	0.27901776	0.235	0.118
1008	ENSDARG00000043359	rmnd5b	1	0.20510128	0.275418954	0.294	0.118
1009	ENSDARG00000043388	atraid	1	0.31221485	0.263635916	0.235	0.118
1010	ENSDARG00000043402	zgc:171480	1	0.31221485	0.458128886	0.235	0.118
1011	ENSDARG00000043484	ube2d2	1	0.281255488	-0.363502789	0.235	0.412
1012	ENSDARG00000043485	si:ch211-22i13.2	1	0.080153201	-0.266395699	0	0.176
1013	ENSDARG00000043511	prdx6	1	0.087224894	-0.386494386	0.059	0.294
1014	ENSDARG00000043553	ches1	1	0.080153201	-0.276319463	0	0.176
1015	ENSDARG00000043554	mrpl40	1	0.018888084	0.487947825	0.294	0
1016	ENSDARG00000043665	glrx5	1	0.115139365	-0.389316422	0.235	0.529
1017	ENSDARG00000043796	ms4a17a.7	1	0.534528647	1.080048408	0.294	0.235
1018	ENSDARG00000043802	ms4a17a.8	1	0.039234086	0.79682383	0.235	0
1019	ENSDARG00000043806	postna	1	0.080153201	0.687967409	0.176	0
1020	ENSDARG00000043848	sod1	1	0.024935822	0.635314157	0.882	0.471
1021	ENSDARG00000043856	amd1	1	0.295446708	0.502616444	0.176	0.059
1022	ENSDARG00000043864	nptnb	1	0.337679352	0.26050937	0.235	0.118
1023	ENSDARG00000043865	timm9	1	0.31221485	-0.336428858	0.118	0.235
1024	ENSDARG00000044001	lgals3b	1	0.36444079	-0.298874483	0.118	0.235
1025	ENSDARG00000044062	ctbp2a	1	0.213767246	0.576887906	0.412	0.235
1026	ENSDARG00000044072	TATDN3	1	0.163540852	-0.405805008	0	0.118
1027	ENSDARG00000044092	atp5if1b	1	0.240305342	-0.356998942	0.765	0.882
1028	ENSDARG00000044102	znf593	1	0.364979906	-0.270524296	0.294	0.471
1029	ENSDARG00000044125	txn	1	0.163540852	-0.374220811	0	0.118
1030	ENSDARG00000044142	acss1	1	0.163540852	0.439663694	0.118	0
1031	ENSDARG00000044182	stau1	1	1	0.25460093	0.235	0.294
1032	ENSDARG00000044194	tcta	1	0.028296856	0.771467007	0.353	0.059
1033	ENSDARG00000044254	anxa3b	1	0.039705737	-0.525579184	0.176	0.529
1034	ENSDARG00000044267	sumo1	1	0.058077693	0.547449649	0.588	0.294
1035	ENSDARG00000044301	atf1	1	0.039234086	-0.504788679	0	0.235
1036	ENSDARG00000044332	zranb2	1	0.602424102	-0.294171203	0.471	0.353
1037	ENSDARG00000044373	atg4c	1	0.163540852	0.462231744	0.118	0
1038	ENSDARG00000044526	camk1ga	1	0.163540852	-0.459130832	0	0.118
1039	ENSDARG00000044532	nr4a2b	1	0.163540852	0.330480382	0.118	0
1040	ENSDARG00000044619	birc2	1	0.385286949	-0.338072394	0.353	0.471
1041	ENSDARG00000044628	dtd1	1	0.179738253	-0.264317176	0.059	0.235
1042	ENSDARG00000044760	gnaia	1	0.163540852	-0.327808118	0	0.118
1043	ENSDARG00000044874	zgc:92107	1	0.080153201	-0.379210941	0	0.176
1044	ENSDARG00000044895	fmoda	1	0.087224894	0.346844754	0.294	0.059
1045	ENSDARG00000044902	atp2b2	1	0.017339339	0.686491283	0.529	0.176
1046	ENSDARG00000044935	hpdb	1	0.308251181	0.939819893	0.294	0.176
1047	ENSDARG00000044943	npepps	1	0.404481519	0.345119413	0.294	0.176
1048	ENSDARG00000044975	krt94	1	0.163540852	-0.410805928	0	0.118
1049	ENSDARG00000045064	ablim1b	1	0.080153201	0.270820909	0.176	0
1050	ENSDARG00000045066	entpd1	1	0.039234086	0.743828785	0.235	0
1051	ENSDARG00000045074	arl4d	1	0.036111216	0.664088832	0.353	0.059
1052	ENSDARG00000045091	mrpl10	1	0.163540852	-0.256808027	0	0.118
1053	ENSDARG00000045127	FAM53C	1	0.039234086	-0.63350089	0	0.235
1054	ENSDARG00000045131	id4	1	0.146124334	-0.62194634	0.059	0.235
1055	ENSDARG00000045147	tmem184ba	1	0.163540852	-0.298879939	0	0.118
1056	ENSDARG00000045180	acta2	1	0.528742197	0.481663116	0.118	0.059
1057	ENSDARG00000045230	cox6b1	1	0.926447001	0.307304009	0.118	0.118
1058	ENSDARG00000045316	map7d2b	1	0.20510128	-0.477380021	0.118	0.294
1059	ENSDARG00000045352	cst14a.2	1	0.572338383	0.26075085	0.412	0.294
1060	ENSDARG00000045360	flj11011l	1	0.163540852	0.292076841	0.118	0
1061	ENSDARG00000045364	trappc3	1	0.267951816	-0.280516977	0.059	0.176
1062	ENSDARG00000045372	ngdn	1	0.499508249	-0.250796208	0.353	0.471
1063	ENSDARG00000045373	pabpn1	1	0.419904385	-0.297453577	0.294	0.412
1064	ENSDARG00000045402	commd3	1	0.018888084	0.697897355	0.294	0
1065	ENSDARG00000045408	tagln	1	0.163540852	0.928048562	0.118	0
1066	ENSDARG00000045422	otulina	1	0.080153201	0.447819812	0.176	0
1067	ENSDARG00000045447	slc35g2b	1	0.404289405	0.452719424	0.353	0.235
1068	ENSDARG00000045490	ndufb2	1	0.234158022	-0.361381714	0.235	0.471
1069	ENSDARG00000045513	taf3	1	0.267951816	0.455028425	0.176	0.059
1070	ENSDARG00000045514	atp5f1c	1	0.207430849	0.335432099	0.647	0.471
1071	ENSDARG00000045524	lamb1b	1	0.392489798	-0.305624248	0.118	0.235
1072	ENSDARG00000045542	lamtor4	1	0.152231937	0.575144621	0.471	0.235
1073	ENSDARG00000045565	noc4l	1	0.131233231	-0.340300385	0.059	0.235
1074	ENSDARG00000045580	lum	1	0.163540852	-0.813285524	0	0.118
1075	ENSDARG00000045677	opn1sw1	1	0.57552356	-0.29793994	0.059	0.118
1076	ENSDARG00000045692	pphln1	1	0.5761727	0.39388093	0.176	0.118
1077	ENSDARG00000045705	meig1	1	0.267951816	0.299606055	0.176	0.059
1078	ENSDARG00000045773	PYURF	1	0.008866545	0.700466491	0.353	0
1079	ENSDARG00000045843	apex1	1	0.039234086	-0.460522532	0	0.235
1080	ENSDARG00000045850	ccdc167	1	0.295446708	-0.307866678	0.059	0.176
1081	ENSDARG00000045874	yeats4	1	0.146124334	-0.385982817	0.059	0.235
1082	ENSDARG00000045885	scaf11	1	0.614904146	0.409581484	0.176	0.118
1083	ENSDARG00000045887	mmp30	1	0.163540852	-0.327808118	0	0.118
1084	ENSDARG00000045898	si:ch211-152c2.3	1	0.146124334	0.558628835	0.235	0.059
1085	ENSDARG00000045935	immp1l	1	0.295446708	-0.270184033	0.059	0.176
1086	ENSDARG00000045945	syn2a	1	0.087224894	0.427683298	0.294	0.059
1087	ENSDARG00000045951	kat5b	1	0.080153201	0.266752675	0.176	0
1088	ENSDARG00000045978	chchd6b	1	0.487241142	0.338025725	0.294	0.176
1089	ENSDARG00000045979	zgc:153704	1	0.337679352	0.624615994	0.235	0.118
1090	ENSDARG00000046010	kdm2bb	1	0.051240136	-0.3995852	0.059	0.353
1091	ENSDARG00000046022	tmed7	1	0.090476744	0.733331556	0.706	0.412
1092	ENSDARG00000046030	zgc:110339	1	0.179738253	-0.315875914	0.059	0.235
1093	ENSDARG00000046081	bloc1s2	1	0.163540852	0.289052827	0.118	0
1094	ENSDARG00000051800	fnbp4	1	0.428817611	-0.319121805	0.235	0.353
1095	ENSDARG00000051857	tes	1	0.039234086	-0.294928464	0	0.235
1096	ENSDARG00000051888	ist1	1	0.20510128	-0.254145146	0.118	0.294
1097	ENSDARG00000051921	slc30a5	1	0.163540852	-0.325681162	0	0.118
1098	ENSDARG00000051970	smu1b	1	0.57552356	-0.303079829	0.059	0.118
1099	ENSDARG00000051986	ndufs8a	1	0.57552356	0.437875062	0.118	0.059
1100	ENSDARG00000052082	gabarapb	1	0.166458465	0.392636688	0.882	0.706
1101	ENSDARG00000052150	pbx4	1	0.428817611	-0.454514789	0.235	0.353
1102	ENSDARG00000052182	rbfox2	1	0.404481519	0.266435488	0.294	0.176
1103	ENSDARG00000052304	uqcrc1	1	0.020132277	0.607631885	0.588	0.176
1104	ENSDARG00000052334	ociad1	1	0.534528647	0.397019641	0.294	0.235
1105	ENSDARG00000052371	higd2a	1	0.36444079	0.293315129	0.235	0.118
1106	ENSDARG00000052374	faf2	1	0.926447001	-0.482552456	0.118	0.118
1107	ENSDARG00000052419	ankrd12	1	0.266342186	0.720119994	0.294	0.176
1108	ENSDARG00000052462	pisd	1	0.146124334	-0.505708156	0.059	0.235
1109	ENSDARG00000052556	fgfrl1b	1	0.295446708	0.978979335	0.176	0.059
1110	ENSDARG00000052625	fkbp1b	1	0.045695008	0.624017339	0.353	0.059
1111	ENSDARG00000052644	ca10a	1	0.242130613	0.384695875	0.294	0.118
1112	ENSDARG00000052842	ppifb	1	0.5761727	0.284537498	0.176	0.118
1113	ENSDARG00000052846	fsta	1	0.080153201	-0.389094392	0	0.176
1114	ENSDARG00000052856	khdrbs1a	1	0.251298163	-0.254581152	0.647	0.824
1115	ENSDARG00000052859	chp1	1	0.080153201	-0.251087466	0	0.176
1116	ENSDARG00000052907	bcl7a	1	0.354304999	0.347152443	0.294	0.176
1117	ENSDARG00000053021	grsf1	1	0.080153201	0.262325672	0.176	0
1118	ENSDARG00000053047	eif2s2	1	0.211261785	0.275481487	0.588	0.353
1119	ENSDARG00000053097	hsf2	1	0.426063054	-0.372799088	0.412	0.471
1120	ENSDARG00000053101	prpf38b	1	0.078061434	-0.514828014	0.059	0.294
1121	ENSDARG00000053110	pkib	1	0.283628079	0.279058664	0.294	0.118
1122	ENSDARG00000053129	carhsp1	1	0.253353074	-0.509141827	0.294	0.471
1123	ENSDARG00000053130	pcp4a	1	0.295446708	0.796445454	0.176	0.059
1124	ENSDARG00000053152	pcmtd1	1	0.660930225	0.299363409	0.235	0.176
1125	ENSDARG00000053209	smad6a	1	0.779867311	-0.358122365	0.176	0.118
1126	ENSDARG00000053222	asb5b	1	0.614904146	-0.274735413	0.118	0.176
1127	ENSDARG00000053254	mylpfa	1	0.495846292	-0.355846451	1	0.941
1128	ENSDARG00000053301	insm1b	1	0.179738253	-0.27936019	0.059	0.235
1129	ENSDARG00000053326	gna11b	1	0.300173759	-0.39687015	0.235	0.412
1130	ENSDARG00000053358	basp1	1	0.614904146	-0.294817644	0.118	0.176
1131	ENSDARG00000053370	eif3jb	1	0.926447001	0.341824738	0.118	0.118
1132	ENSDARG00000053404	PPP2CA	1	0.039234086	-0.325490164	0	0.235
1133	ENSDARG00000053446	sub1a	1	0.224732685	-0.440268739	0.529	0.647
1134	ENSDARG00000053466	timmdc1	1	0.295446708	-0.278484709	0.059	0.176
1135	ENSDARG00000053468	adam10a	1	0.034256539	0.594214608	0.471	0.118
1136	ENSDARG00000053493	aldh1a2	1	0.528742197	-0.872653701	0.059	0.118
1137	ENSDARG00000053792	si:rp71-1g18.1	1	0.267951816	-0.532832406	0.059	0.176
1138	ENSDARG00000053810	hnrnpc	1	0.57552356	0.423884456	0.118	0.059
1139	ENSDARG00000053857	ccdc187	1	0.110083483	0.310809395	0.353	0.118
1140	ENSDARG00000053862	crygmx	1	0.000969796	-1.453797632	0.118	0.706
1141	ENSDARG00000053875	cryba1b	1	0.000386721	-1.597313452	0.059	0.647
1142	ENSDARG00000053878	inpp5l	1	0.614904146	-0.354838422	0.118	0.176
1143	ENSDARG00000053912	fbl	1	0.216047203	-0.373091622	0.412	0.647
1144	ENSDARG00000054007	ppp1r2	1	0.324769649	0.269564923	0.176	0.059
1145	ENSDARG00000054010	scaf1	1	0.73223973	0.413648054	0.294	0.294
1146	ENSDARG00000054030	hoxb5b	1	0.43108835	-0.330343153	0.176	0.294
1147	ENSDARG00000054058	h1fx	1	0.309588691	-1.149203554	0.647	0.706
1148	ENSDARG00000054063	arpc4	1	0.146124334	-0.517156781	0.059	0.235
1149	ENSDARG00000054155	pcna	1	0.538632451	-0.288101056	0.118	0.176
1150	ENSDARG00000054172	pgrmc1	1	0.164798125	-0.340548947	0.294	0.529
1151	ENSDARG00000054201	rnf40	1	0.163540852	0.289052827	0.118	0
1152	ENSDARG00000054213	hectd1	1	0.528742197	0.395345782	0.118	0.059
1153	ENSDARG00000054220	ap4s1	1	0.080153201	-0.388695746	0	0.176
1154	ENSDARG00000054271	cdkn1bb	1	0.214785859	-0.393326631	0.529	0.706
1155	ENSDARG00000054272	caprin1b	1	0.124684929	-0.539336756	0.529	0.647
1156	ENSDARG00000054355	dcaf7	1	0.267951816	-0.277988204	0.059	0.176
1157	ENSDARG00000054433	yipf6	1	0.538632451	-0.329931264	0.118	0.176
1158	ENSDARG00000054530	rars	1	0.163540852	0.306827824	0.118	0
1159	ENSDARG00000054562	her15.1	1	0.528742197	0.35783144	0.118	0.059
1160	ENSDARG00000054666	pgpep1	1	0.080153201	0.340502924	0.176	0
1161	ENSDARG00000054707	dhx8	1	0.163540852	-0.413533165	0	0.118
1162	ENSDARG00000054723	si:ch211-242b18.1	1	0.528742197	0.434584122	0.118	0.059
1163	ENSDARG00000054749	lmo4b	1	0.162275354	-0.341660617	0.059	0.235
1164	ENSDARG00000054804	anp32e	1	0.507279998	0.42537311	0.353	0.294
1165	ENSDARG00000054823	id3	1	0.80747642	0.540215424	0.176	0.235
1166	ENSDARG00000054842	hsd17b14	1	0.163540852	-0.340181388	0	0.118
1167	ENSDARG00000054848	pdk4	1	0.926447001	-0.320886426	0.118	0.118
1168	ENSDARG00000054864	aplp2	1	0.045888424	-0.694078131	0.118	0.412
1169	ENSDARG00000054903	mta3	1	0.163540852	-0.340181388	0	0.118
1170	ENSDARG00000054906	ier5l	1	0.087224894	-0.59868458	0.059	0.294
1171	ENSDARG00000054907	cox7a2l	1	0.20510128	-0.433549527	0.118	0.294
1172	ENSDARG00000054911	tmsb	1	0.018177042	-1.105717375	0.059	0.412
1173	ENSDARG00000054916	eif4ebp3	1	0.127494141	0.497937041	0.706	0.529
1174	ENSDARG00000054978	kifc3	1	0.538632451	0.511281814	0.176	0.118
1175	ENSDARG00000055022	pds5a	1	0.080153201	0.598756778	0.176	0
1176	ENSDARG00000055043	depdc7a	1	0.926447001	0.380033172	0.118	0.118
1177	ENSDARG00000055070	borcs7	1	0.528742197	0.359573086	0.118	0.059
1178	ENSDARG00000055092	pora	1	0.654739954	-0.3213719	0.118	0.176
1179	ENSDARG00000055192	zgc:136930	1	0.600082664	-0.331675549	0.294	0.412
1180	ENSDARG00000055216	tuba1c	1	0.846395739	-0.473704049	0.706	0.588
1181	ENSDARG00000055360	llph	1	0.454189902	-0.295808291	0.235	0.353
1182	ENSDARG00000055381	bambia	1	0.039234086	0.596642337	0.235	0
1183	ENSDARG00000055389	si:dkey-67c22.2	1	0.487333007	0.393287948	0.412	0.412
1184	ENSDARG00000055433	vps26bl	1	0.163540852	0.328424471	0.118	0
1185	ENSDARG00000055455	gpm6aa	1	0.648485786	0.350569407	0.353	0.294
1186	ENSDARG00000055543	appb	1	0.248710937	0.316940797	0.353	0.176
1187	ENSDARG00000055618	acta1b	1	0.078061434	-0.613914286	0.059	0.294
1188	ENSDARG00000055708	timm8b	1	0.337679352	0.373188511	0.235	0.118
1189	ENSDARG00000055719	ino80c	1	0.638031328	-0.263206101	0.294	0.294
1190	ENSDARG00000055723	hsp70l	1	0.00513026	1.752997957	0.647	0.294
1191	ENSDARG00000055770	dffa	1	0.163540852	0.312903581	0.118	0
1192	ENSDARG00000055792	foxo4	1	0.526357873	0.456655399	0.235	0.176
1193	ENSDARG00000055837	arhgef1b	1	0.087224894	-0.587037062	0.059	0.294
1194	ENSDARG00000055868	rsl1d1	1	0.461860927	0.308388477	0.706	0.647
1195	ENSDARG00000055875	pag1	1	0.267951816	-0.267160818	0.059	0.176
1196	ENSDARG00000055885	tex10	1	0.039234086	0.359670113	0.235	0
1197	ENSDARG00000055889	zgc:153215	1	0.080153201	-0.389879016	0	0.176
1198	ENSDARG00000055900	zswim5	1	0.266342186	0.363616394	0.294	0.176
1199	ENSDARG00000055912	nipa2	1	0.06969752	0.32930295	0.294	0.059
1200	ENSDARG00000056008	atp5mc1	1	0.608623075	0.26332138	0.412	0.353
1201	ENSDARG00000056085	mob4	1	0.380620529	-0.327409223	0.235	0.353
1202	ENSDARG00000056090	capza1b	1	0.213767246	-0.409585939	0.235	0.412
1203	ENSDARG00000056122	gdi1	1	0.308251181	0.37675388	0.294	0.176
1204	ENSDARG00000056138	sf3b1	1	0.471437452	0.390662662	0.471	0.412
1205	ENSDARG00000056150	rbms2b	1	0.087224894	0.47584343	0.294	0.059
1206	ENSDARG00000056160	hspd1	1	0.163540852	-0.372607572	0	0.118
1207	ENSDARG00000056175	scrt2	1	0.131233231	-0.306751256	0.059	0.235
1208	ENSDARG00000056218	tnika	1	0.57552356	-0.262640807	0.059	0.118
1209	ENSDARG00000056259	tmem131	1	0.080153201	-0.374314453	0	0.176
1210	ENSDARG00000056262	slc35g2a	1	0.69661594	0.46356083	0.235	0.176
1211	ENSDARG00000056427	auts2a	1	0.964613581	0.27943708	0.235	0.294
1212	ENSDARG00000056480	cpvl	1	0.162275354	0.33310796	0.235	0.059
1213	ENSDARG00000056481	vat1	1	0.223066504	0.301524631	0.294	0.118
1214	ENSDARG00000056483	ssbp4	1	0.695583822	-0.455567675	0.176	0.118
1215	ENSDARG00000056504	frg1	1	0.163540852	0.264628012	0.118	0
1216	ENSDARG00000056517	thoc3	1	0.163540852	-0.293097519	0	0.118
1217	ENSDARG00000056531	nutf2	1	0.624173951	0.258840846	0.059	0.118
1218	ENSDARG00000056549	vps26a	1	0.267951816	-0.440394452	0.059	0.176
1219	ENSDARG00000056639	carmil2	1	0.080153201	-0.375030649	0	0.176
1220	ENSDARG00000056656	tspan18a	1	0.028296856	-1.095750653	0.059	0.353
1221	ENSDARG00000056679	morc3a	1	0.163540852	0.287661967	0.118	0
1222	ENSDARG00000056680	stc2a	1	0.624173951	-0.37987898	0.118	0.059
1223	ENSDARG00000056695	phc2a	1	0.324769649	0.400875448	0.176	0.059
1224	ENSDARG00000056722	cd99l2	1	0.087224894	-0.441335434	0.059	0.294
1225	ENSDARG00000056725	hmgb3a	1	0.456690431	-0.283693628	0.529	0.706
1226	ENSDARG00000056729	her4.2	1	0.975451379	-0.342901531	0.118	0.118
1227	ENSDARG00000056740	tmeff1b	1	0.503118771	-0.265345304	0.353	0.412
1228	ENSDARG00000056801	sufu	1	0.876447102	0.286014194	0.176	0.176
1229	ENSDARG00000056831	gng2	1	0.5918878	-0.315541096	0.176	0.235
1230	ENSDARG00000056929	kdm6bb	1	0.100693794	-0.333379534	0.118	0.412
1231	ENSDARG00000056964	ilk	1	0.039234086	0.470456515	0.235	0
1232	ENSDARG00000056995	snai1a	1	0.36444079	0.365456731	0.235	0.118
1233	ENSDARG00000057013	cadm3	1	0.263163301	-0.407719453	0.235	0.412
1234	ENSDARG00000057110	slc25a1a	1	0.57552356	0.317367376	0.118	0.059
1235	ENSDARG00000057241	tnfsf10	1	0.163540852	0.392819393	0.118	0
1236	ENSDARG00000057286	swap70b	1	0.163540852	0.292076841	0.118	0
1237	ENSDARG00000057296	cbln1	1	0.163540852	-0.760204643	0	0.118
1238	ENSDARG00000057322	tmem47	1	0.163540852	-0.315242813	0	0.118
1239	ENSDARG00000057334	cmasa	1	0.614904146	-0.272513062	0.118	0.176
1240	ENSDARG00000057460	crygm2d13	1	0.000746981	-1.246546836	0	0.529
1241	ENSDARG00000057484	srsf2a	1	0.239240155	-0.422029938	0.353	0.471
1242	ENSDARG00000057497	stk35l	1	0.295446708	0.444434793	0.176	0.059
1243	ENSDARG00000057583	prrc2c	1	0.163540852	0.353400077	0.118	0
1244	ENSDARG00000057671	epas1b	1	0.80747642	0.434864174	0.176	0.235
1245	ENSDARG00000057672	plpp5	1	0.004034416	-0.699613947	0	0.412
1246	ENSDARG00000057676	golga7	1	0.851987915	-0.349849191	0.529	0.412
1247	ENSDARG00000057681	si:ch211-266o15.1	1	0.163540852	0.320253969	0.118	0
1248	ENSDARG00000057683	mcm6	1	0.080153201	-0.401688386	0	0.176
1249	ENSDARG00000057698	ctsd	1	0.478337916	0.422145523	0.412	0.353
1250	ENSDARG00000057708	zgc:175264	1	0.163540852	0.53305616	0.118	0
1251	ENSDARG00000057738	hells	1	0.163540852	-0.293097519	0	0.118
1252	ENSDARG00000057853	atp6v0ca	1	0.211017205	0.3505232	0.529	0.353
1253	ENSDARG00000057854	sap18	1	0.198891739	-0.567660429	0.235	0.412
1254	ENSDARG00000057867	lasp1	1	0.150807242	-0.349483307	0.353	0.588
1255	ENSDARG00000057884	zgc:114174	1	0.163540852	0.556309208	0.118	0
1256	ENSDARG00000057910	mrps34	1	0.080153201	0.305628227	0.176	0
1257	ENSDARG00000057913	syt11a	1	0.715966196	-0.260124133	0.529	0.529
1258	ENSDARG00000057928	mzt2b	1	0.695583822	0.265734134	0.176	0.118
1259	ENSDARG00000057936	lhx5	1	0.528742197	-0.39008905	0.059	0.118
1260	ENSDARG00000058004	six2a	1	0.162275354	0.342123017	0.235	0.059
1261	ENSDARG00000058005	hgd	1	0.093104627	-0.390494852	0.294	0.647
1262	ENSDARG00000058044	rab1ba	1	0.06969752	0.568579986	0.294	0.059
1263	ENSDARG00000058076	snf8	1	0.528742197	0.443767111	0.118	0.059
1264	ENSDARG00000058088	aifm1	1	0.080153201	-0.351536162	0	0.176
1265	ENSDARG00000058094	ciarta	1	0.112440954	-0.597258236	0.588	0.824
1266	ENSDARG00000058114	impad1	1	0.163540852	-0.299176409	0	0.118
1267	ENSDARG00000058117	snap25b	1	0.528561795	0.302558423	0.412	0.353
1268	ENSDARG00000058128	msna	1	0.357822611	0.370490136	0.353	0.235
1269	ENSDARG00000058179	ackr3b	1	0.080153201	0.435138318	0.176	0
1270	ENSDARG00000058203	smc1al	1	0.198240509	0.629020194	0.353	0.176
1271	ENSDARG00000058208	slc25a26	1	0.163540852	-0.369137036	0	0.118
1272	ENSDARG00000058225	arpc4l	1	0.035982373	-0.519030348	0.176	0.529
1273	ENSDARG00000058248	si:dkeyp-77h1.4	1	0.163540852	0.418297487	0.118	0
1274	ENSDARG00000058287	gpalpp1	1	0.926447001	0.357767567	0.118	0.118
1275	ENSDARG00000058302	sh3bgrl	1	0.039234086	-0.413043809	0	0.235
1276	ENSDARG00000058328	lsm7	1	0.155702277	-0.46216408	0.176	0.353
1277	ENSDARG00000058371	krt5	1	0.071689819	-0.671840205	0.353	0.706
1278	ENSDARG00000058394	tagln3b	1	0.876447102	-0.322071374	0.176	0.176
1279	ENSDARG00000058454	dynll1	1	0.104759955	0.596725438	0.824	0.588
1280	ENSDARG00000058463	ndufab1a	1	0.295446708	-0.284019696	0.059	0.176
1281	ENSDARG00000058504	ap1s2	1	0.050931874	0.624969465	0.412	0.118
1282	ENSDARG00000058538	alcamb	1	0.845434974	-0.294451679	0.235	0.176
1283	ENSDARG00000058593	sri	1	0.30652437	0.398309856	0.471	0.353
1284	ENSDARG00000058646	ptprna	1	0.080153201	-0.354517314	0	0.176
1285	ENSDARG00000058656	desma	1	0.087224894	0.61440487	0.294	0.059
1286	ENSDARG00000058660	ilf3a	1	0.039234086	0.331668921	0.235	0
1287	ENSDARG00000058693	cast	1	0.876447102	-0.438239896	0.176	0.176
1288	ENSDARG00000058730	rdh10a	1	0.018888084	0.540121497	0.294	0
1289	ENSDARG00000058732	scgn	1	0.163540852	0.26622795	0.118	0
1290	ENSDARG00000058857	zgc:112052	1	0.163540852	-0.282197801	0	0.118
1291	ENSDARG00000058861	ncln	1	0.163540852	-0.293097519	0	0.118
1292	ENSDARG00000058996	jam2a	1	1	0.591204973	0.118	0.118
1293	ENSDARG00000059043	ntf3	1	0.163540852	0.325692089	0.118	0
1294	ENSDARG00000059057	atpv0e2	1	0.039242797	0.76015534	0.647	0.353
1295	ENSDARG00000059097	nktr	1	0.146124334	-0.561152396	0.059	0.235
1296	ENSDARG00000059125	prkacbb	1	0.080153201	0.588499233	0.176	0
1297	ENSDARG00000059128	uqcrh	1	0.461549911	0.296111195	0.529	0.471
1298	ENSDARG00000059246	hnrnpd	1	0.146124334	0.380480498	0.235	0.059
1299	ENSDARG00000059276	hoxd4a	1	0.172371188	-0.60393617	0.118	0.294
1300	ENSDARG00000059279	tfap2a	1	0.097237413	0.502536366	0.294	0.059
1301	ENSDARG00000059298	spcs1	1	0.207430849	-0.575246082	0.471	0.647
1302	ENSDARG00000059303	hnrnpl2	1	0.056431492	0.48019728	0.412	0.118
1303	ENSDARG00000059304	chchd2	1	0.695583822	-0.287257491	0.118	0.176
1304	ENSDARG00000059337	tgif1	1	0.067341826	-0.736911277	0.118	0.353
1305	ENSDARG00000059354	glmp	1	0.337679352	-0.264738842	0.118	0.235
1306	ENSDARG00000059360	srsf3b	1	0.144598876	-0.386391759	0.118	0.353
1307	ENSDARG00000059373	dnajc8	1	0.045695008	0.437167536	0.353	0.059
1308	ENSDARG00000059485	emb	1	0.36444079	0.440243892	0.235	0.118
1309	ENSDARG00000059583	rcc1l	1	0.080153201	0.511081478	0.176	0
1310	ENSDARG00000059601	map1aa	1	0.507279998	0.492440387	0.353	0.294
1311	ENSDARG00000059725	hypk	1	0.648485786	-0.334564474	0.294	0.353
1312	ENSDARG00000059809	caska	1	0.614904146	-0.330145635	0.118	0.176
1313	ENSDARG00000059815	oaz2b	1	0.5761727	0.463508516	0.176	0.118
1314	ENSDARG00000059816	zgc:136864	1	0.57552356	-0.555755071	0.059	0.118
1315	ENSDARG00000059835	zfyve27	1	0.146124334	0.628564158	0.235	0.059
1316	ENSDARG00000059836	ddit3	1	0.5761727	0.391693695	0.176	0.118
1317	ENSDARG00000059870	clk2b	1	0.163540852	-0.298879939	0	0.118
1318	ENSDARG00000059906	sdc4	1	0.915848126	0.274266562	0.647	0.647
1319	ENSDARG00000059945	sv2a	1	0.223066504	0.333013675	0.294	0.118
1320	ENSDARG00000059950	plxdc2	1	0.080153201	0.415629456	0.176	0
1321	ENSDARG00000060004	fzd7a	1	0.535163819	-0.272753559	0.235	0.353
1322	ENSDARG00000060036	aimp1	1	0.307542818	0.268497109	0.353	0.176
1323	ENSDARG00000060054	epc1b	1	0.163540852	0.309940631	0.118	0
1324	ENSDARG00000060065	ubap2b	1	0.625540398	0.329112927	0.294	0.235
1325	ENSDARG00000060115	lrrn1	1	0.039234086	1.153384846	0.235	0
1326	ENSDARG00000060150	psmd11a	1	0.172371188	0.565227437	0.294	0.118
1327	ENSDARG00000060309	srgap3	1	0.404481519	0.407334403	0.294	0.176
1328	ENSDARG00000060316	cish	1	0.397041667	-0.767549942	0.294	0.412
1329	ENSDARG00000060350	apoda.2	1	0.162275354	-0.627987623	0.059	0.235
1330	ENSDARG00000060442	tmem259	1	0.163540852	-0.439081112	0	0.118
1331	ENSDARG00000060457	pmp22b	1	0.285687087	-0.527737555	0.412	0.588
1332	ENSDARG00000060481	atl1	1	0.495041616	0.352173787	0.235	0.176
1333	ENSDARG00000060489	mrpl32	1	0.230975066	0.445754247	0.353	0.176
1334	ENSDARG00000060542	lgr4	1	0.163540852	0.25062592	0.118	0
1335	ENSDARG00000060554	mut	1	0.660930225	-0.292651352	0.176	0.235
1336	ENSDARG00000060586	ctdspl2b	1	0.080153201	-0.37549343	0	0.176
1337	ENSDARG00000060610	pcdh7b	1	0.162275354	-0.412137285	0.059	0.235
1338	ENSDARG00000060637	clstn2	1	0.163540852	0.440497826	0.118	0
1339	ENSDARG00000060697	kmt2bb	1	0.188211757	-0.38435877	0.118	0.294
1340	ENSDARG00000060767	smg7	1	0.295446708	0.450486113	0.176	0.059
1341	ENSDARG00000060796	slc20a2	1	0.660930225	0.288160472	0.235	0.176
1342	ENSDARG00000060805	map1sa	1	0.163540852	-0.396581922	0	0.118
1343	ENSDARG00000060977	zgc:153018	1	0.36444079	0.32925194	0.235	0.118
1344	ENSDARG00000060991	mief1	1	0.163540852	-0.293097519	0	0.118
1345	ENSDARG00000061020	ccdc186	1	0.163540852	0.41963162	0.118	0
1346	ENSDARG00000061030	vezf1b	1	0.57552356	-0.298569964	0.059	0.118
1347	ENSDARG00000061052	nipblb	1	0.5761727	0.264817992	0.176	0.118
1348	ENSDARG00000061081	arpp21	1	0.392489798	0.263962338	0.235	0.118
1349	ENSDARG00000061100	nars	1	0.120780841	-0.448829302	0.118	0.353
1350	ENSDARG00000061124	srpra	1	0.080153201	-0.394017843	0	0.176
1351	ENSDARG00000061208	rab40c	1	0.163540852	-0.266826917	0	0.118
1352	ENSDARG00000061226	timp2a	1	0.30652437	0.479021674	0.471	0.353
1353	ENSDARG00000061233	abcc5	1	0.162275354	0.353839587	0.235	0.059
1354	ENSDARG00000061249	myom1a	1	0.926447001	0.281670365	0.118	0.118
1355	ENSDARG00000061328	cdon	1	0.06969752	0.499699064	0.294	0.059
1356	ENSDARG00000061338	ddx6	1	0.078061434	0.402374179	0.294	0.059
1357	ENSDARG00000061370	tsen34	1	0.654739954	-0.335039762	0.118	0.176
1358	ENSDARG00000061405	eva1a	1	0.163540852	-0.289496521	0	0.118
1359	ENSDARG00000061416	c2cd4a	1	0.163540852	-0.26303482	0	0.118
1360	ENSDARG00000061479	thsd7aa	1	0.080153201	0.54342921	0.176	0
1361	ENSDARG00000061490	u2surp	1	0.270090052	0.511170199	0.471	0.294
1362	ENSDARG00000061525	slka	1	0.528742197	0.262053264	0.118	0.059
1363	ENSDARG00000061527	nxt2	1	0.20510128	0.493834749	0.294	0.118
1364	ENSDARG00000061543	ccdc85b	1	0.113550714	0.464438422	0.412	0.176
1365	ENSDARG00000061629	ndufaf5	1	0.267951816	0.265495924	0.176	0.059
1366	ENSDARG00000061631	fbxo11a	1	0.131233231	-0.467098597	0.059	0.235
1367	ENSDARG00000061647	nrxn1a	1	0.834908032	0.393813923	0.235	0.235
1368	ENSDARG00000061774	mbd3a	1	0.458683101	0.494177245	0.294	0.176
1369	ENSDARG00000061951	golgb1	1	0.163540852	0.298804864	0.118	0
1370	ENSDARG00000061981	lap3	1	0.163540852	0.295801159	0.118	0
1371	ENSDARG00000061989	mpnd	1	0.097237413	-0.277296429	0.059	0.294
1372	ENSDARG00000061993	wdr74	1	0.163540852	-0.264879568	0	0.118
1373	ENSDARG00000062002	adnpa	1	0.080153201	-0.328100913	0	0.176
1374	ENSDARG00000062055	rnf38	1	0.163540852	0.296124238	0.118	0
1375	ENSDARG00000062056	elmod1	1	0.080153201	0.272972566	0.176	0
1376	ENSDARG00000062123	agap1	1	0.528742197	0.458291452	0.118	0.059
1377	ENSDARG00000062137	stag1b	1	0.163540852	-0.298879939	0	0.118
1378	ENSDARG00000062171	olfml3b	1	0.163540852	-0.283151928	0	0.118
1379	ENSDARG00000062226	ino80db	1	0.163540852	0.478625076	0.118	0
1380	ENSDARG00000062231	znf362b	1	0.087224894	0.530895543	0.294	0.059
1381	ENSDARG00000062267	kdm3b	1	0.080153201	-0.494664668	0	0.176
1382	ENSDARG00000062326	hmgn7	1	0.063643506	-0.531044907	0.706	0.824
1383	ENSDARG00000062420	nfia	1	0.162275354	0.53698459	0.235	0.059
1384	ENSDARG00000062590	pleca	1	0.214156969	0.494669987	0.353	0.176
1385	ENSDARG00000062592	myl10	1	0.614904146	0.407470639	0.176	0.118
1386	ENSDARG00000062594	coq7	1	0.039234086	-0.44908899	0	0.235
1387	ENSDARG00000062634	kat2b	1	0.163540852	-0.353782889	0	0.118
1388	ENSDARG00000062674	btbd10a	1	0.163540852	0.28718146	0.118	0
1389	ENSDARG00000062727	cep290	1	0.163540852	-0.424532601	0	0.118
1390	ENSDARG00000062916	mrpl37	1	0.039234086	-0.330754608	0	0.235
1391	ENSDARG00000062936	ndnf	1	0.337679352	-0.323581609	0.118	0.235
1392	ENSDARG00000062954	clk2a	1	0.080153201	-0.324323306	0	0.176
1393	ENSDARG00000063007	apc2	1	0.080153201	-0.291252165	0	0.176
1394	ENSDARG00000063030	mesd	1	0.162275354	0.35140667	0.235	0.059
1395	ENSDARG00000063100	psmd14	1	0.57552356	0.73664941	0.118	0.059
1396	ENSDARG00000063101	man2a2	1	0.528742197	0.317651191	0.118	0.059
1397	ENSDARG00000063145	tfam	1	0.859147558	0.365043812	0.235	0.294
1398	ENSDARG00000063158	CABZ01081780.1	1	0.080153201	0.272972566	0.176	0
1399	ENSDARG00000063182	rc3h1b	1	0.163540852	0.548158467	0.118	0
1400	ENSDARG00000063218	ppm1la	1	0.183206961	0.352751489	0.353	0.176
1401	ENSDARG00000063219	ubap2l	1	0.163540852	-0.356069364	0	0.118
1402	ENSDARG00000063244	lix1l	1	0.295446708	0.586687324	0.176	0.059
1403	ENSDARG00000063249	mrpl9	1	0.614904146	0.274415328	0.176	0.118
1404	ENSDARG00000063264	pcdh9	1	0.163540852	0.353400077	0.118	0
1405	ENSDARG00000063535	chd4a	1	0.295446708	-0.262835463	0.059	0.176
1406	ENSDARG00000063538	kalrnb	1	0.36444079	0.403338083	0.235	0.118
1407	ENSDARG00000063572	perp	1	0.120780841	0.387551287	0.353	0.118
1408	ENSDARG00000063588	uba5	1	0.080153201	-0.62326374	0	0.176
1409	ENSDARG00000063626	ddx21	1	0.183638256	-0.453497146	0.824	0.824
1410	ENSDARG00000063663	clp1	1	0.163540852	-0.40813757	0	0.118
1411	ENSDARG00000063718	vps72a	1	0.267951816	-0.449891695	0.059	0.176
1412	ENSDARG00000063726	cdk12	1	0.080153201	-0.346733595	0	0.176
1413	ENSDARG00000063899	mt-nd2	1	0.290358875	-0.403996649	0.706	0.824
1414	ENSDARG00000063917	mt-nd4	1	0.554531928	-0.341800316	0.706	0.765
1415	ENSDARG00000063921	mt-nd5	1	0.926447001	0.357947094	0.118	0.118
1416	ENSDARG00000067517	ccdc15	1	0.163540852	0.309348825	0.118	0
1417	ENSDARG00000067566	sftpbb	1	0.163540852	0.330480382	0.118	0
1418	ENSDARG00000067593	sco1	1	0.163540852	-0.264879568	0	0.118
1419	ENSDARG00000067673	snapc4	1	0.163540852	0.485187058	0.118	0
1420	ENSDARG00000067741	itpkcb	1	0.163540852	-0.421304571	0	0.118
1421	ENSDARG00000067752	pigl	1	0.163540852	0.640432285	0.118	0
1422	ENSDARG00000067838	riox1	1	0.163540852	-0.297979055	0	0.118
1423	ENSDARG00000067850	jund	1	0.36444079	0.3121512	0.235	0.118
1424	ENSDARG00000067984	gas1b	1	0.015530693	-1.27065449	0.176	0.529
1425	ENSDARG00000067995	myhz1.2	1	0.100149025	-0.612414315	0.118	0.353
1426	ENSDARG00000067997	myhz1.3	1	0.132275007	-0.361077512	0.118	0.353
1427	ENSDARG00000068194	klf9	1	0.082494485	-0.606076622	0.294	0.529
1428	ENSDARG00000068214	ccni	1	0.531481214	0.257787624	0.765	0.706
1429	ENSDARG00000068261	pros1	1	0.163540852	-0.282396611	0	0.118
1430	ENSDARG00000068305	mrps14	1	0.146124334	0.420227565	0.235	0.059
1431	ENSDARG00000068400	znf131	1	0.163540852	0.298794375	0.118	0
1432	ENSDARG00000068404	tbcb	1	0.569672894	0.299438026	0.471	0.412
1433	ENSDARG00000068457	tnnt3b	1	0.641914837	0.343399248	0.941	0.941
1434	ENSDARG00000068478	gpx4a	1	0.130707192	0.337734397	0.588	0.353
1435	ENSDARG00000068507	crybb1	1	0.000991637	-1.266763742	0.235	0.824
1436	ENSDARG00000068602	dalrd3	1	0.5761727	0.261079086	0.176	0.118
1437	ENSDARG00000068637	si:ch211-281l24.3	1	0.039234086	-0.503233395	0	0.235
1438	ENSDARG00000068650	fam214b	1	0.163540852	0.44274288	0.118	0
1439	ENSDARG00000068698	psenen	1	0.104119599	0.505649805	0.412	0.176
1440	ENSDARG00000068708	ifrd1	1	0.798935806	0.307890817	0.235	0.235
1441	ENSDARG00000068710	nid1a	1	0.452375248	0.311301704	0.235	0.118
1442	ENSDARG00000068745	map4l	1	0.319921891	0.255981096	0.412	0.235
1443	ENSDARG00000068755	exosc8	1	0.31221485	0.272720354	0.235	0.118
1444	ENSDARG00000068787	slc6a17	1	0.146124334	0.508931031	0.235	0.059
1445	ENSDARG00000068940	atp5meb	1	0.133588134	0.479877181	0.765	0.647
1446	ENSDARG00000068965	nrip1a	1	0.163540852	-0.395127974	0	0.118
1447	ENSDARG00000068966	si:ch211-261n11.7	1	0.534528647	0.601391931	0.294	0.235
1448	ENSDARG00000068969	zgc:153759	1	0.163540852	0.365026078	0.118	0
1449	ENSDARG00000068978	glo1	1	0.202843177	0.402475838	0.647	0.412
1450	ENSDARG00000068996	hist2h2l	1	0.882927262	0.251812718	0.471	0.529
1451	ENSDARG00000069048	serpinf1	1	0.926447001	-0.335850469	0.118	0.118
1452	ENSDARG00000069074	cry1ba	1	0.163540852	0.298804864	0.118	0
1453	ENSDARG00000069090	atp6v0d1	1	0.526357873	0.328573655	0.235	0.176
1454	ENSDARG00000069102	zgc:112962	1	0.163540852	0.377141312	0.118	0
1455	ENSDARG00000069109	sssca1	1	0.267951816	-0.577265577	0.059	0.176
1456	ENSDARG00000069175	vps4b	1	0.454189902	-0.292857148	0.235	0.353
1457	ENSDARG00000069184	ubtd2	1	0.080153201	0.255356633	0.176	0
1458	ENSDARG00000069241	ttc32	1	0.039234086	-0.642553357	0	0.235
1459	ENSDARG00000069280	tsen15	1	0.975451379	-0.458077689	0.118	0.118
1460	ENSDARG00000069301	tmem177	1	0.163540852	-0.413533165	0	0.118
1461	ENSDARG00000069329	drgx	1	0.163540852	-0.407202421	0	0.118
1462	ENSDARG00000069386	mtg1	1	0.528742197	0.544524531	0.118	0.059
1463	ENSDARG00000069423	tmie	1	0.188211757	0.311846879	0.294	0.118
1464	ENSDARG00000069425	hsbp1a	1	0.218680109	-0.279018736	0.235	0.471
1465	ENSDARG00000069430	tp53i11a	1	0.163540852	0.479309589	0.118	0
1466	ENSDARG00000069432	plscr3b	1	0.357378723	-0.398776141	0.412	0.588
1467	ENSDARG00000069446	dbh	1	0.975451379	-0.310280382	0.118	0.118
1468	ENSDARG00000069527	ube2g1b	1	0.131233231	0.389094075	0.235	0.059
1469	ENSDARG00000069545	atg12	1	0.295446708	-0.531842816	0.059	0.176
1470	ENSDARG00000069619	atf7ip	1	0.276201233	-0.428868084	0.294	0.412
1471	ENSDARG00000069630	tat	1	0.337679352	0.782632006	0.235	0.118
1472	ENSDARG00000069672	tyw5	1	0.528742197	0.47715697	0.118	0.059
1473	ENSDARG00000069728	rpz3	1	0.163540852	0.295801159	0.118	0
1474	ENSDARG00000069774	flot2b	1	0.162275354	-0.33765493	0.059	0.235
1475	ENSDARG00000069801	crygm2d12	1	0.010461207	-1.028719046	0.176	0.588
1476	ENSDARG00000069827	crygm2d11	1	0.162275354	-0.503562824	0.059	0.235
1477	ENSDARG00000069846	zgc:162944	1	0.020575841	-0.664909774	0.059	0.412
1478	ENSDARG00000069850	mrpl30	1	0.051240136	0.574453264	0.353	0.059
1479	ENSDARG00000069853	txndc9	1	0.240007182	-0.563457015	0.353	0.529
1480	ENSDARG00000069978	cd28l	1	0.163540852	0.353400077	0.118	0
1481	ENSDARG00000069981	cspg5a	1	0.080153201	0.2942116	0.176	0
1482	ENSDARG00000069989	bnc2	1	0.146124334	0.713161473	0.235	0.059
1483	ENSDARG00000070047	rgs4	1	0.487241142	0.650964302	0.294	0.176
1484	ENSDARG00000070050	sfrp2	1	0.267951816	-0.314836198	0.059	0.176
1485	ENSDARG00000070097	selenos	1	0.097237413	-0.385453066	0.059	0.294
1486	ENSDARG00000070148	cygb2	1	0.163540852	-0.592718878	0	0.118
1487	ENSDARG00000070150	jtb	1	0.06969752	0.758159667	0.294	0.059
1488	ENSDARG00000070162	stox2a	1	0.975451379	0.272282524	0.118	0.118
1489	ENSDARG00000070222	fam43b	1	0.080153201	-0.897939256	0	0.176
1490	ENSDARG00000070339	hoxc3a	1	0.614904146	-0.547181537	0.118	0.176
1491	ENSDARG00000070386	krtcap2	1	0.242130613	-0.315599614	0.118	0.294
1492	ENSDARG00000070425	dll4	1	0.392489798	0.256976636	0.235	0.118
1493	ENSDARG00000070472	arf5	1	0.331932115	0.405263428	0.529	0.412
1494	ENSDARG00000070475	khdrbs1b	1	0.157784032	-0.3241456	0.118	0.353
1495	ENSDARG00000070512	cnpy3	1	0.614904146	0.457105342	0.176	0.118
1496	ENSDARG00000070538	hey1	1	0.295446708	0.298197033	0.176	0.059
1497	ENSDARG00000070607	mrpl36	1	0.578373026	-0.283856975	0.294	0.176
1498	ENSDARG00000070623	med10	1	0.070318871	-0.616623692	0.353	0.588
1499	ENSDARG00000070674	psmd6	1	0.188211757	0.567966152	0.294	0.118
1500	ENSDARG00000070675	fam3a	1	0.324769649	0.251236614	0.176	0.059
1501	ENSDARG00000070682	sdf4	1	0.36444079	0.312543849	0.235	0.118
1502	ENSDARG00000070686	cdipt	1	0.146124334	-0.33994722	0.059	0.235
1503	ENSDARG00000070688	ncalda	1	0.267951816	0.437793991	0.176	0.059
1504	ENSDARG00000070705	zgc:64022	1	0.295446708	-0.352772709	0.059	0.176
1505	ENSDARG00000070721	vdrb	1	0.007994174	0.803281587	0.529	0.118
1506	ENSDARG00000070723	ndufa9a	1	0.335903725	-0.291941861	0.235	0.353
1507	ENSDARG00000070770	her4.3	1	0.528742197	0.430040034	0.118	0.059
1508	ENSDARG00000070787	jupa	1	0.625540398	0.503268487	0.294	0.235
1509	ENSDARG00000070809	znf516	1	0.163540852	0.476432869	0.118	0
1510	ENSDARG00000070822	cnp	1	0.230975066	-0.388043245	0.176	0.353
1511	ENSDARG00000070826	bpgm	1	0.266342186	-0.543594026	0.176	0.294
1512	ENSDARG00000070834	taf13	1	0.062083862	0.54763856	0.294	0.059
1513	ENSDARG00000070835	tnnc2	1	0.14048092	0.502966023	0.588	0.353
1514	ENSDARG00000070844	gamt	1	0.519356441	-0.293440498	0.412	0.471
1515	ENSDARG00000070917	kitlga	1	0.080153201	0.375358621	0.176	0
1516	ENSDARG00000070981	ash1l	1	0.329051251	0.401003965	0.353	0.176
1517	ENSDARG00000071060	naa10	1	0.296231897	-0.264012264	0.471	0.647
1518	ENSDARG00000071062	hps5	1	0.080153201	0.521078753	0.176	0
1519	ENSDARG00000071150	cica	1	0.080153201	0.388017608	0.176	0
1520	ENSDARG00000071196	cavin2b	1	0.188211757	0.338138877	0.294	0.118
1521	ENSDARG00000071224	si:ch211-133n4.4	1	0.105263725	-0.509403694	0.412	0.588
1522	ENSDARG00000071336	mif	1	0.024746033	-0.639545948	0.118	0.471
1523	ENSDARG00000071353	MGARP	1	0.5918878	0.264377723	0.235	0.176
1524	ENSDARG00000071395	camk2g1	1	0.143714526	0.628759801	0.294	0.118
1525	ENSDARG00000071396	timm23a	1	0.07001192	0.60283132	0.529	0.235
1526	ENSDARG00000071403	oaz1a	1	0.171794703	-0.367277283	0.588	0.765
1527	ENSDARG00000071414	cybc1	1	0.163540852	-0.283151928	0	0.118
1528	ENSDARG00000071424	ap3d1	1	0.078061434	-0.321238678	0.059	0.294
1529	ENSDARG00000071425	nat9	1	0.242130613	0.522268849	0.294	0.118
1530	ENSDARG00000071445	myoz1b	1	0.295446708	-0.258893617	0.059	0.176
1531	ENSDARG00000071468	mrpl54	1	0.051439571	-0.594352648	0.176	0.471
1532	ENSDARG00000071478	lnx2b	1	0.163540852	0.544658714	0.118	0
1533	ENSDARG00000071493	olfm3a	1	0.163540852	-0.269745321	0	0.118
1534	ENSDARG00000071500	fam207a	1	0.5918878	0.470787034	0.235	0.176
1535	ENSDARG00000071566	ppp1cab	1	0.267951816	-0.259434723	0.059	0.176
1536	ENSDARG00000071573	lsm5	1	0.06969752	-0.384687751	0.059	0.294
1537	ENSDARG00000071578	si:ch211-222k6.3	1	0.324769649	0.354384067	0.176	0.059
1538	ENSDARG00000071626	ptgdsb.2	1	0.014604669	1.068387939	0.588	0.176
1539	ENSDARG00000071644	si:dkey-19a16.7	1	0.295446708	-0.319684475	0.059	0.176
1540	ENSDARG00000071652	rrp8	1	0.288049407	-0.312576705	0.118	0.235
1541	ENSDARG00000071671	nudt22	1	0.163540852	0.330480382	0.118	0
1542	ENSDARG00000071678	atcaya	1	0.214156969	-0.298801763	0.176	0.353
1543	ENSDARG00000071692	prex2	1	0.163540852	-0.405805008	0	0.118
1544	ENSDARG00000071860	nrn1a	1	0.404481519	0.340019632	0.294	0.176
1545	ENSDARG00000071878	trmt112	1	0.198240509	-0.436457204	0.176	0.353
1546	ENSDARG00000073710	usp7	1	0.163540852	-0.339708529	0	0.118
1547	ENSDARG00000073742	prss59.2	1	0.234587797	0.402020092	0.588	0.529
1548	ENSDARG00000073750	crygm2d18	1	0.267951816	-0.505448957	0.059	0.176
1549	ENSDARG00000073837	senp2	1	0.018888084	0.705850514	0.294	0
1550	ENSDARG00000073848	arhgef7b	1	0.163540852	-0.264879568	0	0.118
1551	ENSDARG00000073857	klf7a	1	0.295446708	0.357624217	0.176	0.059
1552	ENSDARG00000073858	pex26	1	0.295446708	-0.267107749	0.059	0.176
1553	ENSDARG00000073866	tdp1	1	0.080153201	-0.319718787	0	0.176
1554	ENSDARG00000073867	rex1bd	1	0.378882198	-0.325744412	0.176	0.294
1555	ENSDARG00000073872	tpst1	1	0.039234086	-0.405943516	0	0.235
1556	ENSDARG00000073944	si:ch73-386h18.1	1	0.039234086	-0.517346436	0	0.235
1557	ENSDARG00000073962	ccdc32	1	0.5918878	-0.271976585	0.176	0.235
1558	ENSDARG00000073997	srpk1a	1	0.267951816	-0.297943718	0.059	0.176
1559	ENSDARG00000074030	myt1a	1	0.080153201	-0.536920524	0	0.176
1560	ENSDARG00000074094	tgm2b	1	0.039234086	0.37243858	0.235	0
1561	ENSDARG00000074121	dnmbp	1	0.57552356	-0.347838886	0.059	0.118
1562	ENSDARG00000074245	spen	1	0.111158037	-0.4817162	0.235	0.471
1563	ENSDARG00000074262	nck1a	1	0.5761727	0.41498565	0.176	0.118
1564	ENSDARG00000074340	serf2	1	0.478952735	0.279617037	0.824	0.824
1565	ENSDARG00000074378	junba	1	0.056604558	0.468302675	0.471	0.176
1566	ENSDARG00000074443	gas7a	1	0.080153201	-0.507545896	0	0.176
1567	ENSDARG00000074507	rmdn1	1	0.324769649	0.25718794	0.176	0.059
1568	ENSDARG00000074540	gpr63	1	0.039234086	0.362634438	0.235	0
1569	ENSDARG00000074554	tspan31	1	0.5761727	0.456073256	0.176	0.118
1570	ENSDARG00000074581	add2	1	0.057337833	-0.300730685	0.059	0.353
1571	ENSDARG00000074588	METTL18	1	0.163540852	-0.346309772	0	0.118
1572	ENSDARG00000074611	wdr37	1	0.163540852	0.280858297	0.118	0
1573	ENSDARG00000074617	wfs1b	1	0.163540852	0.539855491	0.118	0
1574	ENSDARG00000074624	si:ch211-198a12.6	1	0.798935806	-0.302857184	0.235	0.235
1575	ENSDARG00000074635	abca1a	1	0.495041616	0.534846222	0.235	0.176
1576	ENSDARG00000074667	akt1s1	1	0.886425894	-0.258159207	0.647	0.529
1577	ENSDARG00000074671	nptx1l	1	0.045695008	0.801771506	0.353	0.059
1578	ENSDARG00000074676	rprd2b	1	0.163540852	0.260273346	0.118	0
1579	ENSDARG00000074752	hlfa	1	0.295446708	-0.442608936	0.059	0.176
1580	ENSDARG00000074779	alms1	1	0.163540852	-0.637749132	0	0.118
1581	ENSDARG00000074848	smim7	1	0.157549665	-0.553183227	0.118	0.294
1582	ENSDARG00000074869	si:ch1073-291c23.2	1	0.420323068	0.473210599	0.706	0.647
1583	ENSDARG00000074908	col6a1	1	0.039234086	0.571467499	0.235	0
1584	ENSDARG00000075072	rpap1	1	0.163540852	0.353400077	0.118	0
1585	ENSDARG00000075132	fh	1	0.163540852	0.525788603	0.118	0
1586	ENSDARG00000075211	chd7	1	0.689684224	-0.287689134	0.235	0.294
1587	ENSDARG00000075252	phrf1	1	0.080153201	0.508906899	0.176	0
1588	ENSDARG00000075261	timp2b	1	0.163540852	0.275443243	0.118	0
1589	ENSDARG00000075297	trnt1	1	0.528742197	0.251272651	0.118	0.059
1590	ENSDARG00000075323	srfbp1	1	0.162275354	-0.261541802	0.059	0.235
1591	ENSDARG00000075369	nck1b	1	0.337679352	-0.274557447	0.118	0.235
1592	ENSDARG00000075380	kri1	1	0.624173951	-0.250589686	0.118	0.059
1593	ENSDARG00000075468	vwa1	1	0.06969752	-0.495041578	0.059	0.294
1594	ENSDARG00000075542	zfhx4	1	0.20510128	-0.340310281	0.118	0.294
1595	ENSDARG00000075559	ppm1g	1	0.223066504	0.268900455	0.294	0.118
1596	ENSDARG00000075616	polr2k	1	0.835775892	0.437827457	0.176	0.176
1597	ENSDARG00000075758	ywhabb	1	0.197565038	0.63862068	0.529	0.471
1598	ENSDARG00000075783	hmgxb4a	1	0.163540852	-0.28534613	0	0.118
1599	ENSDARG00000075795	nol7	1	0.528742197	-0.383146733	0.059	0.118
1600	ENSDARG00000075821	plxnb1a	1	0.337679352	0.289448599	0.235	0.118
1601	ENSDARG00000075831	slc7a8a	1	0.19367171	0.350855317	0.471	0.294
1602	ENSDARG00000075989	arpc2	1	0.061070771	-0.568411296	0.412	0.706
1603	ENSDARG00000076010	twist1b	1	0.039234086	-0.873106841	0	0.235
1604	ENSDARG00000076120	foxp4	1	0.145021344	-0.603870556	0.294	0.471
1605	ENSDARG00000076241	txlnbb	1	0.57552356	-0.337193571	0.059	0.118
1606	ENSDARG00000076283	snrpd3l	1	0.051240136	-0.450829711	0.059	0.353
1607	ENSDARG00000076364	si:dkey-178k16.1	1	0.295446708	-0.271972507	0.059	0.176
1608	ENSDARG00000076380	hnrnpa0l	1	0.163540852	-0.337059939	0	0.118
1609	ENSDARG00000076486	acp1	1	0.163540852	0.347616698	0.118	0
1610	ENSDARG00000076509	polr2d	1	0.248710937	0.318143903	0.353	0.176
1611	ENSDARG00000076526	gar1	1	0.062083862	-0.552887459	0.059	0.294
1612	ENSDARG00000076532	si:ch211-222l21.1	1	0.401404523	0.32472578	0.471	0.706
1613	ENSDARG00000076572	crygm2d7	1	0.33075966	-0.391720242	0.176	0.294
1614	ENSDARG00000076659	cdca7b	1	0.163540852	-0.325681162	0	0.118
1615	ENSDARG00000076742	cyth1a	1	0.421809491	0.317353511	0.235	0.118
1616	ENSDARG00000076752	tmem67	1	0.080153201	0.270655144	0.176	0
1617	ENSDARG00000076780	acadsb	1	0.267951816	0.376424518	0.176	0.059
1618	ENSDARG00000076790	crygm2d16	1	0.032229666	-0.773041776	0.235	0.588
1619	ENSDARG00000076799	rnd3a	1	0.087129383	0.561432503	0.412	0.176
1620	ENSDARG00000076807	zgc:174268	1	0.163540852	-0.46403081	0	0.118
1621	ENSDARG00000076834	LRRC75A	1	0.163540852	-0.500831474	0	0.118
1622	ENSDARG00000076836	gpx4b	1	0.202892316	-0.275936227	0.294	0.529
1623	ENSDARG00000076838	apom	1	0.131233231	-0.3859592	0.059	0.235
1624	ENSDARG00000076847	tnrc6c1	1	0.112750187	-0.718156065	0.353	0.588
1625	ENSDARG00000076891	rfxap	1	0.133693242	0.609625989	0.647	0.529
1626	ENSDARG00000076895	flrt3	1	0.392489798	0.3405717	0.235	0.118
1627	ENSDARG00000076966	pagr1	1	0.162275354	0.317437105	0.235	0.059
1628	ENSDARG00000076988	znf839	1	0.528742197	0.359208004	0.118	0.059
1629	ENSDARG00000077045	scg5	1	0.234158022	0.333029484	0.471	0.235
1630	ENSDARG00000077052	tnrc18	1	0.163540852	0.309348825	0.118	0
1631	ENSDARG00000077053	ppfia3	1	0.039234086	0.455275876	0.235	0
1632	ENSDARG00000077119	naxd	1	0.039234086	-0.424990491	0	0.235
1633	ENSDARG00000077121	cyp26b1	1	0.146124334	-0.439473149	0.059	0.235
1634	ENSDARG00000077126	snrnp70	1	0.262312839	-0.295731407	0.118	0.294
1635	ENSDARG00000077151	cbln2b	1	0.163540852	0.412448056	0.118	0
1636	ENSDARG00000077248	zgc:171459	1	0.163540852	-0.325681162	0	0.118
1637	ENSDARG00000077264	wdr43	1	0.178217403	-0.452950297	0.412	0.647
1638	ENSDARG00000077298	gas1a	1	0.526357873	0.362441026	0.235	0.176
1639	ENSDARG00000077377	si:dkey-85n7.6	1	0.528742197	-0.314139181	0.059	0.118
1640	ENSDARG00000077404	ncoa3	1	0.163540852	0.304902959	0.118	0
1641	ENSDARG00000077405	psip1b	1	0.87122909	0.281111425	0.235	0.235
1642	ENSDARG00000077465	sorcs2	1	0.080153201	-0.669789989	0	0.176
1643	ENSDARG00000077467	sox10	1	0.554644192	-0.611817625	0.353	0.412
1644	ENSDARG00000077473	mych	1	0.421738712	-0.311511409	0.588	0.588
1645	ENSDARG00000077515	letm2	1	0.538632451	-0.367081508	0.118	0.176
1646	ENSDARG00000077526	babam1	1	0.039234086	-0.494876362	0	0.235
1647	ENSDARG00000077531	bag6l	1	0.163540852	0.320253969	0.118	0
1648	ENSDARG00000077608	gpr137bb	1	0.779867311	0.369163888	0.118	0.176
1649	ENSDARG00000077620	cdca7a	1	0.080153201	-1.002677901	0	0.176
1650	ENSDARG00000077654	grm8a	1	0.163540852	-0.340181388	0	0.118
1651	ENSDARG00000077664	zgc:110239	1	0.43108835	0.252252739	0.294	0.176
1652	ENSDARG00000077785	atf5b	1	1	0.425058629	0.412	0.471
1653	ENSDARG00000077799	egr4	1	0.163540852	-0.5694718	0	0.118
1654	ENSDARG00000077815	cdc26	1	0.69661594	0.348345215	0.235	0.176
1655	ENSDARG00000077840	meis2a	1	0.528742197	-0.388268415	0.059	0.118
1656	ENSDARG00000077850	lgals3a	1	0.041272399	-0.543878218	0.118	0.412
1657	ENSDARG00000077870	taf9	1	0.335903725	0.427170218	0.353	0.235
1658	ENSDARG00000077906	rnf165a	1	0.080153201	0.500753098	0.176	0
1659	ENSDARG00000078077	dph2	1	0.172371188	0.481482184	0.294	0.118
1660	ENSDARG00000078095	cipcb	1	0.975451379	0.374404247	0.118	0.118
1661	ENSDARG00000078113	atp5mea	1	0.018776554	0.737065784	0.647	0.235
1662	ENSDARG00000078247	vip	1	0.163540852	-0.816403925	0	0.118
1663	ENSDARG00000078313	MYO9B	1	0.163540852	0.556309208	0.118	0
1664	ENSDARG00000078383	mcrip1	1	0.050931874	-0.697917154	0.118	0.412
1665	ENSDARG00000078416	zeb2b	1	0.926447001	-0.261538759	0.118	0.118
1666	ENSDARG00000078447	tctn1	1	0.163540852	-0.264879568	0	0.118
1667	ENSDARG00000078458	ppp1r37	1	0.163540852	-0.421413164	0	0.118
1668	ENSDARG00000078500	dap3	1	0.163540852	0.430315896	0.118	0
1669	ENSDARG00000078572	stox2b	1	0.223066504	-0.285556697	0.118	0.294
1670	ENSDARG00000078624	arhgef9b	1	0.528742197	0.261182957	0.118	0.059
1671	ENSDARG00000078675	dock7	1	0.267951816	0.647982216	0.176	0.059
1672	ENSDARG00000078686	arl8a	1	0.242130613	0.399084819	0.294	0.118
1673	ENSDARG00000078768	abhd15a	1	0.917447268	0.308525999	0.176	0.176
1674	ENSDARG00000078802	rnf111	1	0.614904146	-0.265622218	0.118	0.176
1675	ENSDARG00000078865	cxxc5a	1	0.120186552	-0.344391951	0.294	0.588
1676	ENSDARG00000078882	slc22a31	1	0.163540852	-0.435281645	0	0.118
1677	ENSDARG00000078942	enox2	1	0.267951816	0.500087175	0.176	0.059
1678	ENSDARG00000078953	epn3a	1	0.080153201	0.387513312	0.176	0
1679	ENSDARG00000079000	tp53bp1	1	0.039234086	-0.478284676	0	0.235
1680	ENSDARG00000079104	mfhas1	1	0.163540852	0.2598496	0.118	0
1681	ENSDARG00000079110	cluap1	1	0.080153201	0.438277478	0.176	0
1682	ENSDARG00000079131	si:dkeyp-118b1.2	1	0.163540852	-0.337059939	0	0.118
1683	ENSDARG00000079150	si:ch211-276i12.9	1	0.288049407	0.569074028	0.235	0.118
1684	ENSDARG00000079198	usp13	1	0.163540852	-0.413806391	0	0.118
1685	ENSDARG00000079274	prss59.1	1	0.507387429	0.478283659	0.235	0.353
1686	ENSDARG00000079286	bcr	1	0.163540852	0.531118168	0.118	0
1687	ENSDARG00000079306	rlim	1	0.163540852	0.280858297	0.118	0
1688	ENSDARG00000079307	si:dkey-205h13.1	1	0.179738253	0.273936596	0.235	0.059
1689	ENSDARG00000079374	tjp1b	1	0.528742197	0.360251316	0.118	0.059
1690	ENSDARG00000079382	hdx	1	0.324769649	0.47618314	0.176	0.059
1691	ENSDARG00000079388	agrn	1	0.324769649	-0.327499776	0.059	0.176
1692	ENSDARG00000079391	mrpl42	1	0.094195804	0.5233025	0.471	0.235
1693	ENSDARG00000079516	cisd1	1	0.179738253	0.311640404	0.235	0.059
1694	ENSDARG00000079570	rspo2	1	0.20510128	0.433642502	0.294	0.118
1695	ENSDARG00000079626	elf2b	1	0.5761727	-0.459719732	0.118	0.176
1696	ENSDARG00000079632	si:dkey-28b4.7	1	0.064137733	-0.702724076	0.235	0.529
1697	ENSDARG00000079636	fam177a1	1	0.108148322	0.293009429	0.294	0.059
1698	ENSDARG00000079645	sc:d217	1	0.57552356	-0.27856599	0.059	0.118
1699	ENSDARG00000079687	rnf10	1	0.455726009	-0.327928684	0.471	0.588
1700	ENSDARG00000079688	tnrc6a	1	0.146124334	0.266038862	0.235	0.059
1701	ENSDARG00000079745	si:ch211-166a6.5	1	0.163540852	0.468343569	0.118	0
1702	ENSDARG00000079823	mrps36	1	0.5918878	-0.328225472	0.176	0.235
1703	ENSDARG00000079848	gmps	1	0.039234086	-0.510330866	0	0.235
1704	ENSDARG00000079949	supt16h	1	0.091821952	-0.344106494	0.118	0.412
1705	ENSDARG00000086288	scg3	1	0.070668145	0.618798444	0.706	0.529
1706	ENSDARG00000086309	erlec1	1	0.163540852	-0.295294843	0	0.118
1707	ENSDARG00000086416	med11	1	0.157549665	-0.426460784	0.118	0.294
1708	ENSDARG00000086421	si:ch211-212k18.8	1	0.162275354	0.388534188	0.235	0.059
1709	ENSDARG00000086425	prpf3	1	0.528742197	-0.321428179	0.059	0.118
1710	ENSDARG00000086523	ch25hl3	1	0.163540852	0.468343569	0.118	0
1711	ENSDARG00000086626	im:7147486	1	0.163540852	-0.340181388	0	0.118
1712	ENSDARG00000086628	stk19	1	0.163540852	-0.314036159	0	0.118
1713	ENSDARG00000086658	crygm2d21	1	0.146124334	-0.750980298	0.059	0.235
1714	ENSDARG00000086691	dnajc12	1	0.163540852	0.303848156	0.118	0
1715	ENSDARG00000086753	gb:bc139872	1	0.636461314	-0.530292007	0.353	0.412
1716	ENSDARG00000086851	si:dkey-264d12.5	1	0.080153201	0.659166796	0.176	0
1717	ENSDARG00000086856	stk35	1	0.082437024	-0.45329831	0.471	0.765
1718	ENSDARG00000086881	ier2b	1	0.110083483	0.824170382	0.353	0.118
1719	ENSDARG00000087165	si:dkeyp-69c1.7	1	0.614904146	0.312292488	0.176	0.118
1720	ENSDARG00000087176	sgk494a	1	0.163540852	0.413064667	0.118	0
1721	ENSDARG00000087188	nfil3-6	1	0.163540852	-0.306229255	0	0.118
1722	ENSDARG00000087277	selenoj	1	0.179738253	-0.430559328	0.059	0.235
1723	ENSDARG00000087324	crygm2d1	1	0.013085854	-1.208979393	0.176	0.588
1724	ENSDARG00000087327	cbx8a	1	0.267951816	0.320370312	0.176	0.059
1725	ENSDARG00000087402	tpm1	1	0.689684224	0.296990376	0.294	0.235
1726	ENSDARG00000087421	serbp1b	1	0.108148322	-0.26269128	0.059	0.294
1727	ENSDARG00000087528	snip1	1	0.267951816	0.38515888	0.176	0.059
1728	ENSDARG00000087616	maptb	1	0.288049407	-0.490441824	0.118	0.235
1729	ENSDARG00000087647	sept7a	1	0.162275354	-0.410701793	0.059	0.235
1730	ENSDARG00000087697	lpl	1	0.18525859	0.417868336	0.588	0.353
1731	ENSDARG00000087765	crygm2d10	1	0.002832804	-1.109712899	0.176	0.765
1732	ENSDARG00000087779	pum3	1	0.868338165	0.346317994	0.294	0.353
1733	ENSDARG00000088091	pfn1	1	0.000638043	-1.162084788	0.118	0.706
1734	ENSDARG00000088178	tp53inp2	1	0.80747642	0.250565157	0.176	0.235
1735	ENSDARG00000088383	cox5aa	1	0.691951676	0.266244028	0.588	0.529
1736	ENSDARG00000088439	gm2a	1	0.528742197	0.314486871	0.118	0.059
1737	ENSDARG00000088581	f10	1	0.163540852	0.440017715	0.118	0
1738	ENSDARG00000088619	rexo4	1	0.143183021	0.720789924	0.353	0.176
1739	ENSDARG00000088709	tnfaip8l3	1	0.163540852	-0.380580323	0	0.118
1740	ENSDARG00000088805	nes	1	0.080153201	-0.321923443	0	0.176
1741	ENSDARG00000088820	zgc:174288	1	0.528742197	0.419111976	0.118	0.059
1742	ENSDARG00000088823	crygm2d3	1	0.000116134	-1.133388226	0	0.647
1743	ENSDARG00000088929	ypel5	1	0.594464095	0.312915225	0.294	0.235
1744	ENSDARG00000089109	bcl2b	1	0.495041616	0.412509547	0.235	0.176
1745	ENSDARG00000089212	htr3a	1	0.267951816	0.339893816	0.176	0.059
1746	ENSDARG00000089413	mbpb	1	0.179738253	0.638171125	0.235	0.059
1747	ENSDARG00000089418	si:dkey-164f24.2	1	0.039234086	0.644873166	0.235	0
1748	ENSDARG00000089441	si:ch211-105c13.3	1	0.528742197	-0.358652956	0.059	0.118
1749	ENSDARG00000089480	si:dkey-12j5.1	1	0.080153201	-0.270404715	0	0.176
1750	ENSDARG00000089507	ugt1b5	1	0.295446708	-0.442531365	0.059	0.176
1751	ENSDARG00000089663	lsm3	1	0.958668216	0.278249127	0.176	0.176
1752	ENSDARG00000089681	btf3l4	1	0.115299735	-0.494678732	0.176	0.471
1753	ENSDARG00000089766	nrg3b	1	0.080153201	0.348940162	0.176	0
1754	ENSDARG00000089787	crebzf	1	0.294718146	-0.490934133	0.235	0.353
1755	ENSDARG00000089836	MRPS12	1	0.448424395	0.331443854	0.471	0.412
1756	ENSDARG00000089861	usp44	1	0.538632451	0.398376848	0.176	0.118
1757	ENSDARG00000089976	spcs3	1	0.110083483	-0.420536921	0.118	0.353
1758	ENSDARG00000090062	rac3a	1	0.080153201	-0.267133042	0	0.176
1759	ENSDARG00000090268	krtt1c19e	1	0.451788494	-0.378252196	0.353	0.471
1760	ENSDARG00000090369	zgc:86896	1	0.614904146	-0.288091735	0.118	0.176
1761	ENSDARG00000090386	cd3eap	1	0.581340585	-0.352221078	0.353	0.412
1762	ENSDARG00000090428	ctrb1	1	0.756139749	0.25847421	0.235	0.294
1763	ENSDARG00000090454	gnb1a	1	0.041267166	0.685349496	0.706	0.706
1764	ENSDARG00000090481	trarg1a	1	0.146124334	0.589113486	0.235	0.059
1765	ENSDARG00000090512	trim8a	1	0.163540852	-0.331278724	0	0.118
1766	ENSDARG00000090568	mrpl52	1	0.163540852	-0.407768354	0	0.118
1767	ENSDARG00000090634	smim29	1	0.230975066	0.452734464	0.353	0.176
1768	ENSDARG00000090697	eif3ea	1	0.170894561	-0.477428928	0.706	0.824
1769	ENSDARG00000090722	leg1.1	1	0.614904146	-0.264434288	0.118	0.176
1770	ENSDARG00000090747	si:ch73-269m14.2	1	0.528742197	0.391007953	0.118	0.059
1771	ENSDARG00000090830	tmem132e	1	0.5761727	0.426964464	0.176	0.118
1772	ENSDARG00000090850	serpina1l	1	0.080153201	-0.461761386	0	0.176
1773	ENSDARG00000090872	si:dkey-276j7.1	1	0.250396573	-0.260468604	0.235	0.471
1774	ENSDARG00000090914	si:ch211-117k10.3	1	0.614904146	0.312772201	0.176	0.118
1775	ENSDARG00000090963	atp6ap1lb	1	0.163540852	0.28718146	0.118	0
1776	ENSDARG00000090971	cc2d2a	1	0.57552356	-0.277620397	0.059	0.118
1777	ENSDARG00000090980	apof	1	0.295446708	0.333933824	0.176	0.059
1778	ENSDARG00000091079	si:zfos-1192g2.3	1	0.053234565	0.606701074	0.588	0.294
1779	ENSDARG00000091111	si:ch211-15b10.6	1	0.115299735	0.636378077	0.471	0.176
1780	ENSDARG00000091198	urm1	1	0.080153201	-0.481843474	0	0.176
1781	ENSDARG00000091215	rpz2	1	0.06969752	0.586903445	0.294	0.059
1782	ENSDARG00000091481	foxc1a	1	0.080153201	-0.345839803	0	0.176
1783	ENSDARG00000091563	snw1	1	0.324775313	-0.395280781	0.294	0.471
1784	ENSDARG00000091598	si:ch73-91k6.2	1	0.039234086	0.336880492	0.235	0
1785	ENSDARG00000091656	lsm8	1	0.03200009	-0.768239647	0.059	0.353
1786	ENSDARG00000091726	aebp1	1	0.163540852	0.45318039	0.118	0
1787	ENSDARG00000092115	eif4a1a	1	0.016026767	-0.89353913	0.059	0.412
1788	ENSDARG00000092124	cox14	1	0.267951816	-0.274752852	0.059	0.176
1789	ENSDARG00000092154	tex264a	1	0.131233231	-0.319242971	0.059	0.235
1790	ENSDARG00000092155	apoc2	1	0.080153201	0.824585913	0.176	0
1791	ENSDARG00000092158	cbx3b	1	0.080153201	-0.376086674	0	0.176
1792	ENSDARG00000092181	im:7140055	1	0.163540852	-0.314402127	0	0.118
1793	ENSDARG00000092362	hsp70.2	1	0.036699072	0.904632627	0.706	0.412
1794	ENSDARG00000092458	si:dkey-282h22.5	1	0.163540852	-0.50406892	0	0.118
1795	ENSDARG00000092508	si:ch73-376l24.2	1	0.039234086	-0.883748825	0	0.235
1796	ENSDARG00000092546	pdap1a	1	0.337679352	0.449981089	0.235	0.118
1797	ENSDARG00000092610	lamp1b	1	0.179738253	0.328936214	0.235	0.059
1798	ENSDARG00000092659	ppp3r1a	1	0.281255488	-0.45026783	0.235	0.412
1799	ENSDARG00000092677	coa6	1	0.050931874	-0.564572685	0.118	0.412
1800	ENSDARG00000092746	si:ch211-150o23.2	1	0.163540852	-0.399822237	0	0.118
1801	ENSDARG00000092787	si:dkey-88p24.11	1	0.267951816	-0.287800045	0.059	0.176
1802	ENSDARG00000092873	zgc:193541	1	0.330796763	0.347129479	0.588	0.529
1803	ENSDARG00000092947	cyt1	1	0.01545964	-0.853095555	0.706	0.882
1804	ENSDARG00000092954	mrpl34	1	0.144598876	-0.261904388	0.118	0.353
1805	ENSDARG00000093022	selenoh	1	0.122719239	-0.573670424	0.294	0.529
1806	ENSDARG00000093064	SMIM18	1	0.188211757	0.748843427	0.294	0.118
1807	ENSDARG00000093117	si:dkey-266m15.7	1	0.163540852	-0.345019837	0	0.118
1808	ENSDARG00000093120	si:dkey-117m1.4	1	0.163540852	0.363837706	0.118	0
1809	ENSDARG00000093233	si:ch211-215d8.2	1	0.163540852	-0.395036261	0	0.118
1810	ENSDARG00000093374	EPB41L2	1	0.172371188	-0.413771246	0.118	0.294
1811	ENSDARG00000093406	zgc:111986	1	0.453346343	0.437523816	0.647	0.529
1812	ENSDARG00000093413	edil3a	1	0.958668216	-0.326366813	0.176	0.176
1813	ENSDARG00000093448	mpc1	1	0.197947972	-0.299854088	0.353	0.588
1814	ENSDARG00000093549	selenop	1	0.512506884	-0.327012846	0.529	0.529
1815	ENSDARG00000093677	si:ch211-56a11.2	1	0.69661594	0.286628476	0.235	0.176
1816	ENSDARG00000093774	rbp2b	1	0.163540852	-0.276317822	0	0.118
1817	ENSDARG00000093804	sst6	1	0.267951816	1.192423627	0.176	0.059
1818	ENSDARG00000093874	si:dkey-196j8.2	1	0.163540852	-0.282396611	0	0.118
1819	ENSDARG00000093945	vma21	1	0.250396573	-0.301089049	0.235	0.471
1820	ENSDARG00000094043	si:ch73-376l24.3	1	0.337679352	-0.57716354	0.118	0.235
1821	ENSDARG00000094133	wu:fc21g02	1	0.062083862	-0.571343594	0.059	0.294
1822	ENSDARG00000094206	si:ch73-191k20.3	1	0.163540852	0.289052827	0.118	0
1823	ENSDARG00000094310	si:ch211-255g12.6	1	0.000110623	-1.626526911	0.118	0.765
1824	ENSDARG00000094324	efemp2a	1	0.163540852	0.298794375	0.118	0
1825	ENSDARG00000094675	trarg1b	1	0.324769649	0.292841004	0.176	0.059
1826	ENSDARG00000094695	si:dkey-204f11.64	1	0.267951816	-0.764058131	0.059	0.176
1827	ENSDARG00000094704	bcl2a	1	0.163540852	0.451779409	0.118	0
1828	ENSDARG00000094730	acbd7	1	0.20510128	-0.28667072	0.118	0.294
1829	ENSDARG00000094809	ms4a17a.11	1	0.728327082	0.350385282	0.235	0.235
1830	ENSDARG00000094833	coa5	1	0.262312839	-0.320962338	0.118	0.294
1831	ENSDARG00000094836	si:ch211-195b15.8	1	0.172371188	-0.50643384	0.118	0.294
1832	ENSDARG00000094854	ms4a17a.9	1	0.689684224	-0.287438309	0.235	0.294
1833	ENSDARG00000095007	sinhcafl	1	0.267951816	0.458772208	0.176	0.059
1834	ENSDARG00000095191	si:dkey-57k2.7	1	0.131233231	-0.603002134	0.059	0.235
1835	ENSDARG00000095451	si:ch211-196l7.4	1	0.362309509	-0.336950306	0.647	0.706
1836	ENSDARG00000095459	si:ch211-191j22.3	1	0.067341826	0.659383327	0.353	0.118
1837	ENSDARG00000095724	si:ch211-196c10.15	1	0.392489798	0.34323275	0.235	0.118
1838	ENSDARG00000095743	sox11b	1	0.654739954	0.287122176	0.176	0.118
1839	ENSDARG00000095754	si:dkey-234h16.7	1	0.62599913	0.316784538	0.235	0.176
1840	ENSDARG00000095879	wdr46	1	0.487241142	-0.515986784	0.176	0.294
1841	ENSDARG00000095947	adkb	1	0.266342186	-0.426461016	0.176	0.294
1842	ENSDARG00000096003	atp5md	1	0.10603921	-0.429255391	0.176	0.471
1843	ENSDARG00000096257	si:ch73-367p23.2	1	0.042204091	-0.420801364	0.118	0.471
1844	ENSDARG00000096411	si:dkey-261j15.2	1	0.080153201	0.273158687	0.176	0
1845	ENSDARG00000096457	si:dkey-118j18.2	1	0.538632451	0.306733505	0.176	0.118
1846	ENSDARG00000096749	NDUFAF8	1	0.163540852	-0.471831018	0	0.118
1847	ENSDARG00000097055	si:ch211-284f22.3	1	0.163540852	-0.260806095	0	0.118
1848	ENSDARG00000097157	si:ch211-207n23.2	1	0.080153201	0.308449642	0.176	0
1849	ENSDARG00000097244	zgc:174263	1	0.039234086	0.624041387	0.235	0
1850	ENSDARG00000097368	si:dkey-244a7.1	1	0.163540852	0.451779409	0.118	0
1851	ENSDARG00000097445	si:dkey-195m11.8	1	0.163540852	-0.637749132	0	0.118
1852	ENSDARG00000097480	si:dkey-263j23.1	1	0.080153201	0.428249238	0.176	0
1853	ENSDARG00000097510	si:dkey-245f22.3	1	0.163540852	0.26622795	0.118	0
1854	ENSDARG00000097528	si:dkey-7j14.5	1	0.103144728	0.378256409	0.588	0.294
1855	ENSDARG00000097615	si:ch211-108d22.2	1	0.080153201	-0.410866904	0	0.176
1856	ENSDARG00000097630	si:ch211-282b22.1	1	0.039234086	-0.727422488	0	0.235
1857	ENSDARG00000097637	si:ch211-246i5.5	1	0.080153201	-0.291252165	0	0.176
1858	ENSDARG00000097718	stard10	1	0.039234086	0.419628768	0.235	0
1859	ENSDARG00000098013	si:ch211-130m23.5	1	0.528742197	-0.435866889	0.059	0.118
1860	ENSDARG00000098021	si:dkey-111k8.2	1	0.528742197	0.280293694	0.118	0.059
1861	ENSDARG00000098059	fkbp3	1	0.728327082	0.273373684	0.235	0.235
1862	ENSDARG00000098108	dusp2	1	0.926447001	-0.35506577	0.118	0.118
1863	ENSDARG00000098141	supt3h	1	0.113550714	-0.53898549	0.176	0.412
1864	ENSDARG00000098161	cntn4	1	0.57552356	-0.367514401	0.059	0.118
1865	ENSDARG00000098240	meis2a	1	0.57552356	-0.301097082	0.059	0.118
1866	ENSDARG00000098280	rbm5	1	0.146124334	-0.781163433	0.059	0.235
1867	ENSDARG00000098338	si:ch73-340n8.4	1	0.163540852	-0.308074418	0	0.118
1868	ENSDARG00000098344	rab18b	1	0.324769649	0.298781938	0.176	0.059
1869	ENSDARG00000098355	atp5pd	1	0.913950719	-0.328775093	0.647	0.471
1870	ENSDARG00000098368	aplp1	1	0.024746033	0.939442194	0.471	0.118
1871	ENSDARG00000098391	psmg3	1	0.454239407	-0.499186186	0.353	0.412
1872	ENSDARG00000098433	utp6	1	0.324769649	0.294360021	0.176	0.059
1873	ENSDARG00000098443	zfand6	1	0.295446708	-0.335484027	0.059	0.176
1874	ENSDARG00000098451	tmem56a	1	0.080153201	0.547317141	0.176	0
1875	ENSDARG00000098453	pank4	1	0.039234086	-0.715413866	0	0.235
1876	ENSDARG00000098544	ncdn	1	0.163540852	-0.525313204	0	0.118
1877	ENSDARG00000098574	srsf11	1	0.023988708	-0.548116396	0.235	0.588
1878	ENSDARG00000098588	gchfr	1	0.33075966	0.48786789	0.294	0.176
1879	ENSDARG00000098591	tubb2b	1	0.231624036	-0.349338416	0.471	0.706
1880	ENSDARG00000098592	zgc:92140	1	0.31221485	0.757270112	0.235	0.118
1881	ENSDARG00000098612	chrm2a	1	0.163540852	-0.450839426	0	0.118
1882	ENSDARG00000098635	irf2bp2b	1	0.096796806	0.754272411	0.588	0.353
1883	ENSDARG00000098639	pycr1b	1	0.080153201	-0.37013862	0	0.176
1884	ENSDARG00000098783	polr2b	1	0.080153201	-0.42069104	0	0.176
1885	ENSDARG00000098785	glrx3	1	0.286779999	-0.340422125	0.176	0.294
1886	ENSDARG00000098802	map7d1a	1	0.163540852	0.287661967	0.118	0
1887	ENSDARG00000098820	ftr67	1	0.528742197	0.344169307	0.118	0.059
1888	ENSDARG00000098821	sec14l1	1	0.039234086	0.447217924	0.235	0
1889	ENSDARG00000098825	farsa	1	0.538632451	0.486764036	0.176	0.118
1890	ENSDARG00000098832	fam168a	1	0.238766565	-0.435641335	0.412	0.588
1891	ENSDARG00000098859	nop14	1	0.163540852	0.54269649	0.118	0
1892	ENSDARG00000098880	pclob	1	0.62599913	0.334533994	0.235	0.176
1893	ENSDARG00000098916	krit1	1	0.080153201	-0.505154541	0	0.176
1894	ENSDARG00000098935	bxdc2	1	0.108148322	0.295446717	0.294	0.059
1895	ENSDARG00000098936	kif5aa	1	0.086529153	0.738046419	0.471	0.235
1896	ENSDARG00000098954	stard13b	1	0.188211757	-0.483954854	0.118	0.294
1897	ENSDARG00000099031	scn4ba	1	0.131233231	0.810783452	0.235	0.059
1898	ENSDARG00000099039	pcbp2	1	0.071242612	-0.527705668	0.353	0.647
1899	ENSDARG00000099106	afmid	1	0.001771017	0.830030843	0.471	0
1900	ENSDARG00000099154	CABZ01032488.1	1	0.36444079	-0.255206971	0.118	0.235
1901	ENSDARG00000099195	ier2a	1	0.081756837	0.434018053	0.471	0.176
1902	ENSDARG00000099203	atp1b2a	1	0.113550714	0.585569874	0.412	0.176
1903	ENSDARG00000099256	pum1	1	0.324769649	-0.280060892	0.059	0.176
1904	ENSDARG00000099257	si:ch73-119p20.1	1	0.288049407	-0.312406107	0.118	0.235
1905	ENSDARG00000099281	si:dkey-112e7.2	1	0.214156969	0.306366828	0.353	0.176
1906	ENSDARG00000099306	zgc:175088	1	0.262312839	0.51362168	0.294	0.118
1907	ENSDARG00000099358	hccsb	1	0.36444079	0.373228605	0.235	0.118
1908	ENSDARG00000099371	cygb1	1	0.421809491	0.315812253	0.235	0.118
1909	ENSDARG00000099411	zgc:158343	1	0.080153201	0.503660059	0.176	0
1910	ENSDARG00000099420	nme2b.2	1	0.058676569	0.813515473	0.529	0.235
1911	ENSDARG00000099439	serp1	1	0.146124334	-0.405658989	0.059	0.235
1912	ENSDARG00000099491	tmem176l.1	1	0.039234086	-0.618933038	0	0.235
1913	ENSDARG00000099510	cnn3a	1	0.505748183	0.438298035	0.294	0.235
1914	ENSDARG00000099555	foxo1a	1	0.163540852	0.433324159	0.118	0
1915	ENSDARG00000099572	hmgn2	1	0.876628055	0.651298441	0.882	0.824
1916	ENSDARG00000099624	chmp1b	1	0.120780841	0.532203643	0.353	0.118
1917	ENSDARG00000099635	akap8l	1	0.214156969	-0.72639575	0.176	0.353
1918	ENSDARG00000099652	xpot	1	0.039234086	-0.351743219	0	0.235
1919	ENSDARG00000099663	cox5ab	1	0.216916901	0.294999237	0.529	0.294
1920	ENSDARG00000099667	snrpg	1	0.5761727	0.453067164	0.176	0.118
1921	ENSDARG00000099730	pkma	1	0.590058238	0.336750342	0.353	0.294
1922	ENSDARG00000099732	gfra1a	1	0.080153201	0.292007605	0.176	0
1923	ENSDARG00000099744	gap43	1	0.357822611	-0.594385475	0.235	0.353
1924	ENSDARG00000099776	glula	1	0.662382495	0.280879811	0.529	0.529
1925	ENSDARG00000099918	arl4aa	1	0.163540852	0.53748323	0.118	0
1926	ENSDARG00000099999	tcf3b	1	0.31221485	-0.623581502	0.118	0.235
1927	ENSDARG00000100003	glulb	1	0.26722195	0.382994521	0.706	0.588
1928	ENSDARG00000100025	si:ch211-231f6.6	1	0.039234086	0.558592849	0.235	0
1929	ENSDARG00000100031	TADA1	1	0.267951816	0.281072527	0.176	0.059
1930	ENSDARG00000100052	cckb	1	0.926447001	0.618107845	0.118	0.118
1931	ENSDARG00000100055	tox2	1	0.5761727	-0.366676219	0.118	0.176
1932	ENSDARG00000100114	sf3a3	1	0.008866545	-0.537154326	0	0.353
1933	ENSDARG00000100209	prpf39	1	0.045888424	0.416347708	0.412	0.118
1934	ENSDARG00000100244	ebf3a	1	0.458683101	-0.473963016	0.176	0.294
1935	ENSDARG00000100331	SMIM10	1	0.163540852	0.43783003	0.118	0
1936	ENSDARG00000100371	eef2b	1	0.072996536	0.281252266	1	0.941
1937	ENSDARG00000100372	alad	1	0.080153201	-0.391961674	0	0.176
1938	ENSDARG00000100385	slc25a19	1	0.163540852	-0.264879568	0	0.118
1939	ENSDARG00000100407	si:ch211-166e11.5	1	0.039234086	0.435201698	0.235	0
1940	ENSDARG00000100446	si:ch211-286o17.1	1	0.152231937	-0.348006541	0.235	0.471
1941	ENSDARG00000100481	smg6	1	0.295446708	-0.281209592	0.059	0.176
1942	ENSDARG00000100499	cpeb4b	1	0.20510128	-0.540821483	0.118	0.294
1943	ENSDARG00000100553	lsm14ab	1	0.018177042	-0.616958429	0.059	0.412
1944	ENSDARG00000100562	CABZ01080702.1	1	0.079515012	-0.754730876	0.176	0.412
1945	ENSDARG00000100582	si:ch211-195b11.3	1	0.926447001	0.438307516	0.118	0.118
1946	ENSDARG00000100635	chia.1	1	0.163540852	-0.297979055	0	0.118
1947	ENSDARG00000100742	reep5	1	0.414961278	0.280014589	0.706	0.529
1948	ENSDARG00000100795	timp4.3	1	0.267951816	0.513225987	0.176	0.059
1949	ENSDARG00000100850	rnf103	1	0.039234086	0.352630416	0.235	0
1950	ENSDARG00000100938	hint2	1	0.926447001	0.279611627	0.118	0.118
1951	ENSDARG00000100968	si:ch211-1a19.3	1	0.163540852	-0.322683691	0	0.118
1952	ENSDARG00000100990	nme3	1	0.162275354	-0.345361836	0.059	0.235
1953	ENSDARG00000101029	si:ch73-347e22.4	1	0.097237413	0.322523247	0.294	0.059
1954	ENSDARG00000101135	si:dkey-85k7.7	1	0.163540852	0.427118115	0.118	0
1955	ENSDARG00000101205	mbd1a	1	0.528742197	0.315206073	0.118	0.059
1956	ENSDARG00000101289	slc29a1a	1	0.163540852	-0.298879939	0	0.118
1957	ENSDARG00000101293	PKN2	1	0.163540852	-0.380632947	0	0.118
1958	ENSDARG00000101309	si:ch73-100l22.3	1	0.080153201	0.310500018	0.176	0
1959	ENSDARG00000101319	si:ch73-299h12.6	1	0.163540852	0.26622795	0.118	0
1960	ENSDARG00000101323	trnau1apa	1	0.146124334	-0.458936824	0.059	0.235
1961	ENSDARG00000101324	apoa1b	1	0.003759251	-0.845972901	0.706	1
1962	ENSDARG00000101485	si:ch1073-469d17.2	1	0.163540852	0.462231744	0.118	0
1963	ENSDARG00000101569	ppargc1b	1	0.528742197	0.425729992	0.118	0.059
1964	ENSDARG00000101619	minos1	1	0.146124334	0.408167204	0.235	0.059
1965	ENSDARG00000101622	mrps7	1	0.538632451	0.385493479	0.176	0.118
1966	ENSDARG00000101631	etfa	1	0.034552513	-0.742279324	0.176	0.471
1967	ENSDARG00000101637	ccnd1	1	0.685361218	-0.316388753	0.353	0.471
1968	ENSDARG00000101701	bmp5	1	0.528742197	0.288050584	0.118	0.059
1969	ENSDARG00000101794	rpl26	1	0.011917766	0.427917841	1	0.882
1970	ENSDARG00000101813	nap1l1	1	0.171127202	0.269485927	0.412	0.176
1971	ENSDARG00000101903	zfyve9a	1	0.080153201	-0.476905643	0	0.176
1972	ENSDARG00000101914	metrnla	1	0.068917719	-0.595924742	0.118	0.412
1973	ENSDARG00000101915	pin1	1	0.171437219	-0.436720255	0.235	0.412
1974	ENSDARG00000101936	tmem106ba	1	0.051658928	0.404790718	0.471	0.118
1975	ENSDARG00000101984	pde6gb	1	0.528742197	1.462827856	0.118	0.059
1976	ENSDARG00000102047	mab21l1	1	0.091821952	0.347288423	0.412	0.118
1977	ENSDARG00000102051	mtbl	1	0.354304999	-0.327957036	0.176	0.294
1978	ENSDARG00000102061	b3galt2	1	0.146124334	0.457226049	0.235	0.059
1979	ENSDARG00000102070	tbc1d10aa	1	0.163540852	-0.735457573	0	0.118
1980	ENSDARG00000102076	spink2.1	1	0.097237413	-0.474610515	0.059	0.294
1981	ENSDARG00000102110	CABZ01080375.1	1	0.080153201	0.412957378	0.176	0
1982	ENSDARG00000102115	ndufc2	1	0.87122909	-0.421220773	0.235	0.235
1983	ENSDARG00000102229	mapk8ip1a	1	0.267951816	0.325660023	0.176	0.059
1984	ENSDARG00000102291	eef1da	1	0.129583335	0.338445759	0.941	0.941
1985	ENSDARG00000102317	rpl26	1	0.538632451	0.429364361	0.176	0.118
1986	ENSDARG00000102367	ndfip1l	1	0.172371188	0.374622744	0.294	0.118
1987	ENSDARG00000102401	znf1001	1	0.163540852	0.303442482	0.118	0
1988	ENSDARG00000102403	cry2	1	0.06969752	-0.498586774	0.059	0.294
1989	ENSDARG00000102441	ctnna1	1	0.57552356	-0.286512107	0.059	0.118
1990	ENSDARG00000102546	cdk11b	1	0.163540852	0.30981459	0.118	0
1991	ENSDARG00000102590	polr3h	1	0.926447001	0.565270751	0.118	0.118
1992	ENSDARG00000102599	si:ch1073-392o20.2	1	0.039234086	-0.294928464	0	0.235
1993	ENSDARG00000102744	mgst3a	1	0.329051251	-0.290664492	0.176	0.353
1994	ENSDARG00000102769	CDH18	1	0.163540852	0.339124662	0.118	0
1995	ENSDARG00000102798	mcm2	1	0.039234086	-0.532495685	0	0.235
1996	ENSDARG00000102802	brdt	1	0.008866545	-0.760500274	0	0.353
1997	ENSDARG00000102808	calr3b	1	0.163540852	0.309940631	0.118	0
1998	ENSDARG00000102824	pcdh10b	1	0.090942823	-0.721462032	0.118	0.353
1999	ENSDARG00000102832	baz1b	1	0.926447001	-0.319882437	0.118	0.118
[truncated: 108 more rows]
