# Supplementary material for: Cell-type-specific responses to the microbiota across all tissues of the larval zebrafish
Source: Cell Rep. Author manuscript; Available in PMC 2023 Oct 23. (PMC10423310; doi:10.1016/j.celrep.2023.112095)
Supplement: MMC17 [file NIHMS1880944-supplement-MMC17.zip]

Archive with 15 entries (13 files):
- DataS11/
- DataS11/Figure5_PanelD_subCluster4versus5and6/
- __MACOSX/DataS11/._Figure5_PanelD_subCluster4versus5and6
- DataS11/.DS_Store
- __MACOSX/DataS11/._.DS_Store
- DataS11/README_Figure5_PanelD_subClu4versus5and6.docx
- __MACOSX/DataS11/._README_Figure5_PanelD_subClu4versus5and6.docx
- DataS11/Figure5_PanelD_subCluster4versus5and6/subClu4v5and6.tsv
- __MACOSX/DataS11/Figure5_PanelD_subCluster4versus5and6/._subClu4v5and6.tsv
- DataS11/Figure5_PanelD_subCluster4versus5and6/.DS_Store
- __MACOSX/DataS11/Figure5_PanelD_subCluster4versus5and6/._.DS_Store
- DataS11/Figure5_PanelD_subCluster4versus5and6/SubCluster4v5and6_GOsorting_subClu4up.xlsx
- __MACOSX/DataS11/Figure5_PanelD_subCluster4versus5and6/._SubCluster4v5and6_GOsorting_subClu4up.xlsx
- DataS11/Figure5_PanelD_subCluster4versus5and6/GOresults_subClu4up.tsv
- __MACOSX/DataS11/Figure5_PanelD_subCluster4versus5and6/._GOresults_subClu4up.tsv
