# Supplementary material for: Cell-type-specific responses to the microbiota across all tissues of the larval zebrafish
Source: Cell Rep. Author manuscript; Available in PMC 2023 Oct 23. (PMC10423310; doi:10.1016/j.celrep.2023.112095)
Supplement: MMC17 [file NIHMS1880944-supplement-MMC17.zip › DataS11/Figure5_PanelD_subCluster4versus5and6/subClu4v5and6.tsv]

	gene	gene_NAME	p_val_adj	p_val	avg_logFC	pct.1	pct.2
1	ENSDARG00000030614	syt1a	3.48E-12	1.58E-16	1.57346863	0.927	0.375
2	ENSDARG00000008305	hand2	1.09E-09	4.96E-14	1.720335482	0.836	0.2
3	ENSDARG00000100991	chrna3	1.11E-09	5.04E-14	1.603173504	0.709	0.088
4	ENSDARG00000079443	vipb	3.30E-08	1.50E-12	4.981292452	0.509	0
5	ENSDARG00000101959	etv1	2.52E-07	1.14E-11	1.936505537	0.545	0.038
6	ENSDARG00000003971	isl2a	4.74E-07	2.15E-11	-2.225917044	0.018	0.6
7	ENSDARG00000070491	hpcal4	7.45E-07	3.38E-11	1.220606846	0.618	0.1
8	ENSDARG00000053542	kctd12.2	7.85E-07	3.56E-11	1.539027044	0.6	0.088
9	ENSDARG00000055875	pag1	7.96E-07	3.61E-11	1.203941355	0.636	0.125
10	ENSDARG00000099014	fxyd1	1.81E-06	8.23E-11	1.289531856	0.873	0.362
11	ENSDARG00000101522	FO907089.1	1.85E-06	8.41E-11	1.683926507	0.491	0.025
12	ENSDARG00000068992	hspa8	5.74E-06	2.60E-10	-0.554540854	0.982	1
13	ENSDARG00000021113	ptmaa	6.26E-06	2.84E-10	0.716715542	1	0.962
14	ENSDARG00000070148	cygb2	7.46E-06	3.38E-10	1.597036144	0.491	0.038
15	ENSDARG00000071860	nrn1a	1.01E-05	4.60E-10	-1.433534868	0.091	0.638
16	ENSDARG00000026531	alcama	1.34E-05	6.08E-10	1.167221649	0.891	0.475
17	ENSDARG00000003113	ada	3.01E-05	1.36E-09	1.177828075	0.473	0.038
18	ENSDARG00000029722	hmgb2a	3.58E-05	1.62E-09	0.979772515	0.873	0.75
19	ENSDARG00000006691	rpl12	4.33E-05	1.96E-09	-0.657480742	0.982	1
20	ENSDARG00000021143	rtn1b	6.68E-05	3.03E-09	0.71829204	0.964	0.725
21	ENSDARG00000014746	rbfox1	9.17E-05	4.16E-09	-1.323312986	0.236	0.7
22	ENSDARG00000038574	scg2b	9.43E-05	4.28E-09	1.573273384	0.818	0.475
23	ENSDARG00000091029	phox2bb	0.000142856	6.48E-09	0.814940374	0.982	0.812
24	ENSDARG00000007406	phox2a	0.000160965	7.30E-09	0.786924816	0.964	0.712
25	ENSDARG00000010008	vim	0.000166516	7.55E-09	0.82663059	0.909	0.675
26	ENSDARG00000035309	entpd3	0.000184197	8.35E-09	-2.887524978	0.036	0.5
27	ENSDARG00000056481	vat1	0.00018602	8.43E-09	1.176952392	0.673	0.25
28	ENSDARG00000102975	nsg2	0.000196633	8.91E-09	1.020670688	0.891	0.588
29	ENSDARG00000056656	tspan18a	0.000239118	1.08E-08	1.695711685	0.545	0.125
30	ENSDARG00000058699	tmeff2b	0.000418879	1.90E-08	-1.532293238	0.018	0.475
31	ENSDARG00000070954	hmx2	0.000419364	1.90E-08	1.208071881	0.4	0.025
32	ENSDARG00000053499	isl2b	0.000496439	2.25E-08	-1.082319699	0	0.438
33	ENSDARG00000020278	si:dkeyp-120h9.1	0.000499319	2.26E-08	1.174350461	0.4	0.025
34	ENSDARG00000087616	maptb	0.000686773	3.11E-08	1.061902079	0.727	0.35
35	ENSDARG00000056175	scrt2	0.000811407	3.68E-08	-1.108701053	0.073	0.525
36	ENSDARG00000013295	slc2a3a	0.000891903	4.04E-08	0.969144524	0.509	0.075
37	ENSDARG00000077256	nat8l	0.000891903	4.04E-08	-1.143644434	0	0.425
38	ENSDARG00000004757	ybx1	0.000896926	4.07E-08	-0.576334787	0.945	1
39	ENSDARG00000060222	scn1ba	0.001042898	4.73E-08	-1.225984181	0.073	0.538
40	ENSDARG00000026473	six1b	0.00104425	4.73E-08	-0.81653639	0.036	0.5
41	ENSDARG00000019230	rpl7a	0.001154701	5.23E-08	-0.665427318	1	1
42	ENSDARG00000053457	rpl23	0.001342257	6.09E-08	-0.675332977	1	1
43	ENSDARG00000059690	slc29a4	0.001464469	6.64E-08	0.946914209	0.418	0.05
44	ENSDARG00000087247	kcnab2a	0.001473099	6.68E-08	-1.190362036	0.018	0.45
45	ENSDARG00000099744	gap43	0.002084694	9.45E-08	1.340399766	0.727	0.425
46	ENSDARG00000034897	rps10	0.002099766	9.52E-08	-0.59151258	0.982	1
47	ENSDARG00000100244	ebf3a	0.002116516	9.60E-08	-0.753314816	0.036	0.475
48	ENSDARG00000074860	slc5a7a	0.002395527	1.09E-07	1.185796203	0.436	0.05
49	ENSDARG00000034268	slit3	0.002840554	1.29E-07	0.94826933	0.491	0.1
50	ENSDARG00000040190	qdpra	0.002840894	1.29E-07	1.019031998	0.436	0.062
51	ENSDARG00000079276	ube2ql1	0.003389353	1.54E-07	1.149512978	0.473	0.1
52	ENSDARG00000092693	tpt1	0.003510263	1.59E-07	-0.429368498	0.982	0.975
53	ENSDARG00000025206	syt2a	0.003564837	1.62E-07	-1.226303903	0.2	0.65
54	ENSDARG00000044521	eef1b2	0.003820056	1.73E-07	-0.727162852	0.836	0.95
55	ENSDARG00000094675	trarg1b	0.004018877	1.82E-07	-1.316658758	0.018	0.425
56	ENSDARG00000099918	arl4aa	0.004202353	1.91E-07	1.008160554	0.418	0.05
57	ENSDARG00000045487	rps16	0.004260695	1.93E-07	-0.45822952	0.982	1
58	ENSDARG00000070453	gch1	0.004616164	2.09E-07	1.247247065	0.436	0.075
59	ENSDARG00000074671	nptx1l	0.005037748	2.28E-07	-1.431715688	0.036	0.45
60	ENSDARG00000008735	atp6ap2	0.005048238	2.29E-07	0.63408807	0.891	0.612
61	ENSDARG00000093064	SMIM18	0.006283206	2.85E-07	-1.361971052	0.2	0.588
62	ENSDARG00000055996	rps8a	0.006401083	2.90E-07	-0.644478606	0.982	0.975
63	ENSDARG00000070849	rps15	0.008307218	3.77E-07	-0.531305646	1	1
64	ENSDARG00000100562	CABZ01080702.1	0.008386023	3.80E-07	-1.081857422	0.182	0.6
65	ENSDARG00000056725	hmgb3a	0.009270791	4.20E-07	0.703224509	0.964	0.8
66	ENSDARG00000012078	meis1b	0.009978062	4.52E-07	1.125129475	0.727	0.388
67	ENSDARG00000070955	hmx3a	0.010702014	4.85E-07	1.16473212	0.364	0.038
68	ENSDARG00000023712	mao	0.012442563	5.64E-07	1.198517094	0.418	0.075
69	ENSDARG00000003420	chrna5	0.013056732	5.92E-07	0.824989502	0.727	0.362
70	ENSDARG00000099031	scn4ba	0.014857428	6.74E-07	-0.906622234	0	0.362
71	ENSDARG00000009653	lhfpl2a	0.015573761	7.06E-07	0.844835958	0.436	0.088
72	ENSDARG00000105529	vgf	0.016086629	7.29E-07	1.627242821	0.527	0.162
73	ENSDARG00000061918	cplx2	0.016616315	7.53E-07	0.913547883	0.636	0.275
74	ENSDARG00000039347	rps24	0.017091324	7.75E-07	-0.647377365	1	1
75	ENSDARG00000021195	st8sia6	0.017354603	7.87E-07	0.881596749	0.327	0.025
76	ENSDARG00000019945	ptprdb	0.018733396	8.49E-07	-0.864891415	0.055	0.462
77	ENSDARG00000043299	nmu	0.01903988	8.63E-07	2.121225211	0.273	0
78	ENSDARG00000009285	rpl15	0.019166471	8.69E-07	-0.606029067	0.982	0.988
79	ENSDARG00000057556	rpl17	0.019610987	8.89E-07	-0.585818399	1	1
80	ENSDARG00000099175	hmgb1a	0.021441768	9.72E-07	0.651966177	0.982	0.8
81	ENSDARG00000014690	rps4x	0.022485039	1.02E-06	-0.574206835	1	1
82	ENSDARG00000014259	eya1	0.022559627	1.02E-06	-1.141417838	0.109	0.512
83	ENSDARG00000078560	slc9a5	0.023203231	1.05E-06	0.687483222	0.364	0.038
84	ENSDARG00000070047	rgs4	0.023797476	1.08E-06	1.024036293	0.491	0.112
85	ENSDARG00000021811	calm3a	0.024460791	1.11E-06	-0.96641872	0.909	0.925
86	ENSDARG00000016494	ddc	0.0258327	1.17E-06	1.877890383	0.455	0.112
87	ENSDARG00000005372	camk4	0.02681574	1.22E-06	-0.947974534	0.127	0.562
88	ENSDARG00000025855	camk2n1a	0.028086569	1.27E-06	0.881977062	0.673	0.312
89	ENSDARG00000037921	gng13b	0.032442024	1.47E-06	-0.801367272	0.055	0.45
90	ENSDARG00000013144	atp1b1a	0.03306692	1.50E-06	0.997786831	0.818	0.525
91	ENSDARG00000098990	zgc:162858	0.033589108	1.52E-06	0.986254467	0.6	0.275
92	ENSDARG00000041619	rack1	0.034903096	1.58E-06	-0.574925717	1	1
93	ENSDARG00000041150	slc17a6b	0.036795377	1.67E-06	-0.783290034	0.018	0.388
94	ENSDARG00000007320	rpl7	0.038591857	1.75E-06	-0.481535454	1	1
95	ENSDARG00000025581	rpl10	0.038592976	1.75E-06	-0.508357214	1	1
96	ENSDARG00000040822	fundc1	0.039118685	1.77E-06	0.743263376	0.709	0.438
97	ENSDARG00000045074	arl4d	0.039840145	1.81E-06	1.017118239	0.582	0.225
98	ENSDARG00000028618	krt18b	0.043462911	1.97E-06	-1.499354446	0	0.338
99	ENSDARG00000067626	ywhag1	0.046522169	2.11E-06	-1.002275669	0.273	0.625
100	ENSDARG00000058454	dynll1	0.047874913	2.17E-06	0.706453091	0.982	0.875
101	ENSDARG00000036577	atp6v0cb	0.048189027	2.18E-06	0.588116626	0.964	0.762
102	ENSDARG00000101367	si:ch73-193i22.1	0.048274759	2.19E-06	1.543718262	0.255	0
103	ENSDARG00000101461	emp3b	0.048274759	2.19E-06	1.284300536	0.255	0
104	ENSDARG00000070161	vamp3	0.051327586	2.33E-06	0.819512301	0.582	0.25
105	ENSDARG00000039304	six1a	0.052121829	2.36E-06	-0.780885429	0.018	0.375
106	ENSDARG00000058646	ptprna	0.064497577	2.92E-06	0.938476708	0.455	0.125
107	ENSDARG00000054030	hoxb5b	0.0824149	3.74E-06	0.883657868	0.564	0.175
108	ENSDARG00000102047	mab21l1	0.08266013	3.75E-06	0.943348034	0.709	0.425
109	ENSDARG00000068910	nos1	0.08340322	3.78E-06	1.684585269	0.273	0.012
110	ENSDARG00000046157	RPS17	0.084069605	3.81E-06	-0.538841113	0.982	0.988
111	ENSDARG00000089212	htr3a	0.085225492	3.86E-06	-1.636773535	0.018	0.362
112	ENSDARG00000079980	si:ch211-202h22.9	0.086082552	3.90E-06	0.918203342	0.382	0.062
113	ENSDARG00000100371	eef2b	0.088333724	4.00E-06	-0.524414514	0.891	0.95
114	ENSDARG00000018334	rpl35	0.090657644	4.11E-06	-0.4913198	1	1
115	ENSDARG00000104100	bmpr1ba	0.094280081	4.27E-06	0.81433491	0.4	0.075
116	ENSDARG00000010160	rps15a	0.100935895	4.58E-06	-0.477483837	1	1
117	ENSDARG00000099195	ier2a	0.101555954	4.60E-06	1.027319071	0.564	0.25
118	ENSDARG00000001463	tdh2	0.105651706	4.79E-06	0.819746035	0.364	0.062
119	ENSDARG00000102879	myt1b	0.110364255	5.00E-06	0.790585086	0.6	0.288
120	ENSDARG00000031283	vamp1	0.115043316	5.22E-06	-0.812000187	0.236	0.612
121	ENSDARG00000076280	ppp1r1b	0.121236784	5.50E-06	1.398520527	0.4	0.088
122	ENSDARG00000058004	six2a	0.123654538	5.61E-06	-0.623765873	0	0.312
123	ENSDARG00000078247	vip	0.126223675	5.72E-06	1.874201474	0.345	0.05
124	ENSDARG00000103433	rpl14	0.133120596	6.04E-06	-0.460714884	0.945	1
125	ENSDARG00000101446	si:dkey-46i9.1	0.14793801	6.71E-06	-0.751140012	0.018	0.338
126	ENSDARG00000019778	rps6	0.160963405	7.30E-06	-0.560716846	1	1
127	ENSDARG00000029533	rpl18	0.171416082	7.77E-06	-0.455772498	1	1
128	ENSDARG00000104326	si:dkey-183i3.9	0.17672299	8.01E-06	-0.860160468	0.018	0.338
129	ENSDARG00000014867	rpl8	0.178741748	8.10E-06	-0.461794677	1	1
130	ENSDARG00000035860	rps28	0.18056898	8.19E-06	-0.635008505	0.945	0.988
131	ENSDARG00000003835	stom	0.182760591	8.29E-06	0.970831154	0.491	0.162
132	ENSDARG00000054818	rpl32	0.196329335	8.90E-06	-0.504711393	0.982	0.988
133	ENSDARG00000075034	raver2	0.198808651	9.01E-06	-0.799664554	0.018	0.338
134	ENSDARG00000041691	bhlhe41	0.214983051	9.75E-06	1.069137737	0.564	0.25
135	ENSDARG00000015110	slc18a2	0.222046469	1.01E-05	0.935392614	0.255	0.012
136	ENSDARG00000090481	trarg1a	0.242000673	1.10E-05	-1.051394412	0.055	0.4
137	ENSDARG00000069763	etv5a	0.258937065	1.17E-05	-0.890774105	0.073	0.412
138	ENSDARG00000029718	p2rx3b	0.273969674	1.24E-05	-1.429941951	0.018	0.338
139	ENSDARG00000087693	atox1	0.298518529	1.35E-05	0.964422506	0.655	0.375
140	ENSDARG00000019702	aldocb	0.318043726	1.44E-05	0.53343405	0.945	0.725
141	ENSDARG00000042566	rps7	0.32507713	1.47E-05	-0.507512285	1	1
142	ENSDARG00000026084	si:dkey-43k4.5	0.342568197	1.55E-05	-0.949766068	0	0.288
143	ENSDARG00000055305	ret	0.349811426	1.59E-05	0.782602375	0.473	0.15
144	ENSDARG00000055064	prdx5	0.410441408	1.86E-05	-0.713485444	0.127	0.488
145	ENSDARG00000010434	clu	0.411175304	1.86E-05	-1.015693462	0.109	0.438
146	ENSDARG00000035056	fgf13a	0.413734363	1.88E-05	-0.894238527	0.2	0.562
147	ENSDARG00000068434	h3f3b.1	0.424362719	1.92E-05	0.544499432	0.891	0.738
148	ENSDARG00000037870	actb2	0.435648848	1.98E-05	-0.546466943	0.982	0.962
149	ENSDARG00000104782	oaz1b	0.441655686	2.00E-05	0.57513874	0.836	0.675
150	ENSDARG00000051783	rplp0	0.458152992	2.08E-05	-0.388297317	1	1
151	ENSDARG00000078659	tmem176	0.461715433	2.09E-05	-0.984748321	0.055	0.375
152	ENSDARG00000014053	olfm1b	0.476303004	2.16E-05	-1.08340958	0.582	0.738
153	ENSDARG00000101677	chrnb4	0.515822579	2.34E-05	0.691744786	0.345	0.062
154	ENSDARG00000043453	rps5	0.516437807	2.34E-05	-0.499154167	1	1
155	ENSDARG00000040439	rsl24d1	0.526140766	2.39E-05	-0.418192573	0.927	0.962
156	ENSDARG00000006120	tbx2b	0.538433821	2.44E-05	0.591226926	0.564	0.212
157	ENSDARG00000075833	lyve1a	0.541449196	2.45E-05	1.547808386	0.236	0.012
158	ENSDARG00000001452	adam8a	0.547597937	2.48E-05	0.718520809	0.327	0.05
159	ENSDARG00000075831	slc7a8a	0.552255462	2.50E-05	-0.564660343	0.036	0.338
160	ENSDARG00000035519	histh1l	0.570097964	2.58E-05	0.805325296	0.982	0.95
161	ENSDARG00000060626	dgkaa	0.572113009	2.59E-05	1.082324083	0.509	0.212
162	ENSDARG00000034056	csnk1g2b	0.596810212	2.71E-05	-0.633810373	0.091	0.438
163	ENSDARG00000058451	rpl6	0.605226292	2.74E-05	-0.51864684	1	1
164	ENSDARG00000001975	hsd11b2	0.60570908	2.75E-05	0.715155608	0.364	0.075
165	ENSDARG00000002216	tbx3a	0.610101586	2.77E-05	0.695781824	0.455	0.138
166	ENSDARG00000087426	si:ch211-151p13.8	0.623687764	2.83E-05	-0.833121782	0.109	0.462
167	ENSDARG00000008904	smarca2	0.642499395	2.91E-05	0.874614852	0.382	0.1
168	ENSDARG00000093021	FAM163A	0.644394595	2.92E-05	0.804355535	0.364	0.088
169	ENSDARG00000097897	sgip1a	0.673498687	3.05E-05	0.735953293	0.509	0.2
170	ENSDARG00000099499	ndufa4l	0.70649903	3.20E-05	0.494551023	0.982	0.825
171	ENSDARG00000015050	calm2b	0.713450461	3.23E-05	0.519217707	0.964	0.912
172	ENSDARG00000056877	vamp2	0.716270397	3.25E-05	0.449318919	0.891	0.65
173	ENSDARG00000025024	pnoca	0.729409427	3.31E-05	1.690286856	0.236	0.012
174	ENSDARG00000046148	tnfaip8l2b	0.733047053	3.32E-05	1.100976669	0.327	0.062
175	ENSDARG00000045219	dkk1b	0.738244018	3.35E-05	0.756951455	0.2	0
176	ENSDARG00000099980	bpifcl	0.738244018	3.35E-05	0.711677715	0.2	0
177	ENSDARG00000039914	gapdhs	0.792402179	3.59E-05	0.408487735	0.982	0.812
178	ENSDARG00000089643	mcama	0.805594921	3.65E-05	0.608879985	0.255	0.025
179	ENSDARG00000028066	diras1a	0.81000729	3.67E-05	-0.831360221	0.182	0.512
180	ENSDARG00000018997	cplx2l	0.817303959	3.71E-05	-0.893524616	0.255	0.575
181	ENSDARG00000007982	onecut1	0.878488497	3.98E-05	-0.976740143	0.036	0.338
182	ENSDARG00000004060	bhlhe40	0.893505034	4.05E-05	0.838918076	0.709	0.475
183	ENSDARG00000040917	cbfb	0.925313078	4.19E-05	-0.538749717	0	0.262
184	ENSDARG00000068989	gabra1	0.925313078	4.19E-05	-0.862242651	0	0.262
185	ENSDARG00000021864	rplp1	0.948433767	4.30E-05	-0.641077024	1	1
186	ENSDARG00000003599	rpl3	0.985742005	4.47E-05	-0.64526508	0.982	1
187	ENSDARG00000000161	itsn2a	1	0.095438364	0.284411049	0.109	0.038
188	ENSDARG00000000568	ell	1	0.025031723	0.529343546	0.255	0.125
189	ENSDARG00000000796	nr4a1	1	0.027078363	0.449872085	0.2	0.075
190	ENSDARG00000001220	mycbp2	1	0.159613711	0.304939958	0.345	0.262
191	ENSDARG00000001249	pcgf1	1	0.001124028	0.321899431	0.127	0
192	ENSDARG00000001578	echs1	1	0.050028079	0.360932725	0.4	0.275
193	ENSDARG00000001857	aff4	1	0.00224954	0.334370169	0.145	0.012
194	ENSDARG00000001888	ppm1ba	1	0.00339451	0.421292912	0.236	0.062
195	ENSDARG00000001898	manea	1	0.002173076	0.289765036	0.145	0.012
196	ENSDARG00000001950	ak1	1	0.010766293	-0.329604354	0.618	0.825
197	ENSDARG00000002131	celf2	1	0.000532524	-0.440551964	0.036	0.275
198	ENSDARG00000002190	chmp2bb	1	0.00198654	-0.555131064	0.291	0.588
199	ENSDARG00000002193	rho	1	0.042184753	0.335253424	0.455	0.338
200	ENSDARG00000002300	p2rx2	1	0.000549489	-2.08734269	0.127	0.362
201	ENSDARG00000002362	ubald1a	1	0.005503945	0.623688747	0.455	0.288
202	ENSDARG00000002369	UBB	1	0.019620419	0.400224872	0.691	0.662
203	ENSDARG00000002523	hsdl2	1	0.247510687	0.295429056	0.345	0.3
204	ENSDARG00000002587	dpysl3	1	0.048801522	0.427288125	0.509	0.4
205	ENSDARG00000002644	rgs5a	1	0.150446343	0.460511964	0.218	0.125
206	ENSDARG00000002791	atp1a1a.1	1	0.159351932	0.252498336	0.527	0.438
207	ENSDARG00000002912	adipor1a	1	0.028680445	0.392009467	0.364	0.225
208	ENSDARG00000003017	ube2al	1	0.415519705	0.283999888	0.291	0.25
209	ENSDARG00000003032	eif4a1b	1	0.00599257	-0.296070137	0.727	0.862
210	ENSDARG00000003098	kdm5bb	1	0.032743663	0.294136253	0.327	0.175
211	ENSDARG00000003142	dachc	1	0.00972709	-0.574104759	0.018	0.15
212	ENSDARG00000003151	skp1	1	0.003997611	0.315214547	0.945	0.812
213	ENSDARG00000003169	magi1b	1	0.081207167	0.404320291	0.327	0.212
214	ENSDARG00000003486	ppp1caa	1	0.032292212	0.437941574	0.545	0.45
215	ENSDARG00000003526	psma5	1	0.106368614	0.299809591	0.418	0.325
216	ENSDARG00000003576	klhl32	1	0.006785486	-0.321866263	0	0.125
217	ENSDARG00000003655	tmem59l	1	0.016514908	-0.528064211	0.618	0.712
218	ENSDARG00000003705	prnprs3	1	0.004835372	0.452844321	0.691	0.562
219	ENSDARG00000003795	idh2	1	0.001397129	-0.479018917	0.309	0.638
220	ENSDARG00000003820	nr1d2a	1	0.064005455	-0.263745034	0.4	0.575
221	ENSDARG00000003927	cldn12	1	0.007183778	0.3961633	0.218	0.062
222	ENSDARG00000004034	arhgdig	1	0.000189999	-0.809569297	0.327	0.65
223	ENSDARG00000004094	acsbg2	1	0.23165823	0.278100427	0.4	0.338
224	ENSDARG00000004115	mgat4b	1	0.018331194	-0.377707613	0.055	0.2
225	ENSDARG00000004169	stmn1a	1	0.216151152	0.391860615	0.182	0.112
226	ENSDARG00000004189	cbx1a	1	0.064286157	0.353291328	0.491	0.4
227	ENSDARG00000004246	slit2	1	0.000904526	0.387173601	0.164	0.012
228	ENSDARG00000004363	lhfpl6	1	0.010526578	-0.316472962	0	0.112
229	ENSDARG00000004386	si:dkey-153k10.9	1	0.203046866	0.298793599	0.291	0.238
230	ENSDARG00000004402	elovl6	1	0.045154045	0.341679964	0.273	0.15
231	ENSDARG00000004472	atat1	1	0.02912353	0.468324917	0.455	0.325
232	ENSDARG00000004621	gpm6ab	1	0.002652991	-0.316804878	0.364	0.7
233	ENSDARG00000004635	epha7	1	0.017463703	0.365742252	0.127	0.025
234	ENSDARG00000004687	acaa1	1	0.14791318	0.256408081	0.127	0.062
235	ENSDARG00000004866	rfx5	1	0.081135484	-0.255016104	0.055	0.15
236	ENSDARG00000004932	anos1b	1	0.001116168	0.351708378	0.164	0.012
237	ENSDARG00000004939	mtdhb	1	0.027291996	-0.353825815	0.091	0.238
238	ENSDARG00000004948	bccip	1	0.004497399	-0.33957834	0.509	0.738
239	ENSDARG00000004988	ppp3ca	1	0.005001584	-0.363811543	0.036	0.212
240	ENSDARG00000005162	tpm3	1	0.013617306	0.40838017	0.418	0.25
241	ENSDARG00000005185	cpn1	1	0.402460246	-0.439327132	0.236	0.288
242	ENSDARG00000005191	ahcy	1	0.031007249	-0.332050592	0.127	0.288
243	ENSDARG00000005210	coro2a	1	0.001137449	-0.372026424	0	0.175
244	ENSDARG00000005220	pdcd6	1	0.022501211	-0.264200964	0.109	0.288
245	ENSDARG00000005423	pgam1a	1	0.009541453	0.472454676	0.345	0.175
246	ENSDARG00000005481	nfkbiaa	1	0.059949791	-0.333026487	0.073	0.188
247	ENSDARG00000005482	rapgef2	1	0.230791059	0.298793816	0.145	0.088
248	ENSDARG00000005513	naca	1	0.000809181	-0.349100197	1	1
249	ENSDARG00000005536	ubr7	1	0.057080362	0.344427672	0.218	0.112
250	ENSDARG00000005576	mphosph8	1	0.056020379	0.413173584	0.509	0.412
251	ENSDARG00000005625	maco1a	1	0.145006813	-0.383888948	0.127	0.225
252	ENSDARG00000005675	sec61a1l	1	0.078314465	0.295363069	0.164	0.075
253	ENSDARG00000005754	ptprfb	1	0.161034864	0.307323985	0.218	0.138
254	ENSDARG00000005774	ddx3xb	1	0.018548074	0.267309942	0.345	0.175
255	ENSDARG00000005775	scn8aa	1	0.001292768	-0.508810694	0.018	0.212
256	ENSDARG00000005791	rpl28	1	0.000728192	-0.390556772	0.982	1
257	ENSDARG00000005840	got2b	1	0.00014728	-0.608780557	0.2	0.538
258	ENSDARG00000005842	cd9a	1	0.005165106	-0.372834526	0.2	0.438
259	ENSDARG00000005891	cyb5r3	1	0.053276707	0.312065033	0.291	0.162
260	ENSDARG00000005926	ak2	1	0.033373792	-0.373622118	0.273	0.475
261	ENSDARG00000005980	sfswap	1	0.110594722	0.418306763	0.182	0.1
262	ENSDARG00000006003	mycla	1	0.010526578	-0.282244921	0	0.112
263	ENSDARG00000006092	rad21a	1	0.012563889	0.373957535	0.527	0.362
264	ENSDARG00000006215	akr1b1	1	0.007976142	0.699308006	0.436	0.262
265	ENSDARG00000006235	brms1la	1	0.013841389	0.35841266	0.509	0.35
266	ENSDARG00000006242	ptp4a1	1	0.009182373	0.334499629	0.8	0.725
267	ENSDARG00000006266	stat1a	1	0.017482416	-0.261211966	0.145	0.362
268	ENSDARG00000006316	rpl23a	1	0.003121053	-0.437581964	0.982	0.988
269	ENSDARG00000006353	itga5	1	0.001077979	0.461303152	0.164	0.012
270	ENSDARG00000006356	slc18a3a	1	0.000415343	1.210596589	0.236	0.038
271	ENSDARG00000006370	atp6v1h	1	0.000242993	0.469563643	0.745	0.438
272	ENSDARG00000006397	laptm4a	1	0.63789825	0.256690317	0.345	0.375
273	ENSDARG00000006399	ywhae1	1	0.034668102	0.371633982	0.6	0.525
274	ENSDARG00000006413	rpl38	1	0.062161152	-0.250639493	0.982	0.975
275	ENSDARG00000006487	anp32a	1	0.000882979	0.438968415	0.891	0.775
276	ENSDARG00000006497	rtn1a	1	0.003425558	0.38420414	0.964	0.775
277	ENSDARG00000006588	zgc:111983	1	0.218989225	-0.266939233	0.055	0.112
278	ENSDARG00000006604	nectin3b	1	6.83E-05	-0.506159636	0	0.25
279	ENSDARG00000006607	gpr27	1	0.14791318	0.291622336	0.127	0.062
280	ENSDARG00000006837	mycn	1	0.044602646	-0.319903415	0.055	0.175
281	ENSDARG00000006862	kifap3b	1	0.050168936	-0.335530364	0.055	0.162
282	ENSDARG00000006889	mpped2a	1	0.00152246	0.601759384	0.473	0.262
283	ENSDARG00000006923	cacna1ab	1	0.016829915	-0.272183547	0.018	0.138
284	ENSDARG00000007034	hnrpkl	1	0.373540599	0.341849402	0.273	0.238
285	ENSDARG00000007171	aig1	1	0.013227739	-0.274871005	0.091	0.275
286	ENSDARG00000007220	ncam1b	1	0.010526578	-0.371791026	0	0.112
287	ENSDARG00000007275	si:ch211-251b21.1	1	0.039052461	-1.182852524	0.182	0.35
288	ENSDARG00000007276	ela3l	1	0.013606075	-0.317698349	0.055	0.212
289	ENSDARG00000007323	chmp4bb	1	0.097978806	0.290104963	0.382	0.275
290	ENSDARG00000007576	crybb1l1	1	0.055468204	0.27064692	0.345	0.2
291	ENSDARG00000007671	ghrb	1	0.000101424	0.860589222	0.327	0.075
292	ENSDARG00000007697	fabp7a	1	0.057202332	-0.56910707	0.182	0.325
293	ENSDARG00000007708	nsa2	1	0.001214558	-0.315819605	0.964	1
294	ENSDARG00000007788	atp2b1b	1	0.000196768	0.352162881	0.164	0
295	ENSDARG00000007807	cyth3a	1	0.045813304	0.252934978	0.127	0.038
296	ENSDARG00000007818	palm1b	1	0.095162346	-0.353275017	0.655	0.712
297	ENSDARG00000007824	camta1b	1	0.003375609	-0.317157514	0.036	0.225
298	ENSDARG00000007825	map2k1	1	0.027973187	0.257364316	0.273	0.125
299	ENSDARG00000007836	ctsla	1	0.000169862	-0.636711932	0.473	0.812
300	ENSDARG00000008020	med31	1	0.070385329	0.338526175	0.382	0.262
301	ENSDARG00000008030	myl9b	1	0.004363567	-0.373250887	0	0.138
302	ENSDARG00000008034	skib	1	0.025600421	-0.401575318	0.055	0.188
303	ENSDARG00000008097	srsf9	1	0.060864558	0.268219762	0.473	0.362
304	ENSDARG00000008155	sms	1	0.189038943	-0.325267718	0.109	0.188
305	ENSDARG00000008292	eif2s3	1	0.005163682	-0.269966533	0.818	0.875
306	ENSDARG00000008310	ip6k2a	1	0.000555555	0.623786412	0.745	0.625
307	ENSDARG00000008363	mcl1b	1	0.000632161	-0.794840757	0.091	0.35
308	ENSDARG00000008395	snupn	1	0.009896309	-0.268793635	0.036	0.188
309	ENSDARG00000008434	bcl2l1	1	0.108127928	0.347685424	0.291	0.2
310	ENSDARG00000008502	pno1	1	0.01477659	-0.420752834	0.473	0.65
311	ENSDARG00000008503	glcci1a	1	0.001787397	-0.349613643	0	0.162
312	ENSDARG00000008639	kifap3a	1	0.115010486	0.264462416	0.527	0.45
313	ENSDARG00000008788	camk1gb	1	0.002667842	0.428855538	0.109	0
314	ENSDARG00000008808	eml2	1	0.107139005	-0.607746562	0.364	0.5
315	ENSDARG00000008829	chga	1	0.033102648	-0.818730074	0.327	0.475
316	ENSDARG00000009212	ppiaa	1	0.000740154	-0.304339162	1	1
317	ENSDARG00000009215	zgc:112437	1	0.078647965	0.516609373	0.145	0.062
318	ENSDARG00000009336	aif1l	1	0.015349826	-0.350276708	0.055	0.212
319	ENSDARG00000009346	caprin1a	1	0.021090382	-0.322312338	0.036	0.162
320	ENSDARG00000009350	atg3	1	0.066041258	0.3286378	0.255	0.15
321	ENSDARG00000009505	prelid3b	1	0.017425945	0.56282696	0.509	0.362
322	ENSDARG00000009553	gng3	1	0.032846463	-0.493503503	0.927	0.775
323	ENSDARG00000009689	daam1b	1	0.010211161	0.470144173	0.182	0.05
324	ENSDARG00000009771	ppme1	1	0.128484646	0.252266459	0.418	0.312
325	ENSDARG00000010032	cmtm7	1	0.137221896	0.276983078	0.418	0.338
326	ENSDARG00000010052	ndrg3b	1	0.001057198	0.647664768	0.509	0.275
327	ENSDARG00000010083	rbfox3a	1	0.000145626	-0.940269419	0.091	0.375
328	ENSDARG00000010137	ldb1a	1	0.006696841	0.546314492	0.509	0.362
329	ENSDARG00000010238	rbm22	1	0.001156871	0.495468577	0.418	0.188
330	ENSDARG00000010244	rpl22l1	1	0.000387956	-0.593706198	0.527	0.775
331	ENSDARG00000010266	igf2bp3	1	0.073299529	-0.363073758	0.236	0.4
332	ENSDARG00000010477	p2rx3a	1	0.007027378	-1.447954769	0.018	0.162
333	ENSDARG00000010516	rpl21	1	0.00017654	-0.401030401	1	0.988
334	ENSDARG00000010553	mmgt1	1	0.527175793	0.291362312	0.291	0.288
335	ENSDARG00000010630	hoxb6a	1	0.024888061	0.360598221	0.327	0.15
336	ENSDARG00000010658	insig1	1	0.081668334	0.411399406	0.145	0.062
337	ENSDARG00000010721	6-Sep	1	0.04198525	0.426271946	0.473	0.388
338	ENSDARG00000010727	ttyh2l	1	0.014554969	-0.284571685	0.091	0.262
339	ENSDARG00000010816	slc7a14a	1	0.412314918	0.268156795	0.236	0.2
340	ENSDARG00000010831	churc1	1	0.035502838	-0.33625606	0.109	0.262
341	ENSDARG00000010878	cdkn1ca	1	0.011142905	0.511312627	0.255	0.1
342	ENSDARG00000010953	ndel1a	1	0.141707133	-0.253730299	0.309	0.438
343	ENSDARG00000011026	zgc:92907	1	0.10376209	0.277555626	0.2	0.112
344	ENSDARG00000011122	pptc7a	1	0.033295109	-0.291924005	0.036	0.15
345	ENSDARG00000011125	snrpb	1	0.145464423	-0.275248221	0.418	0.575
346	ENSDARG00000011163	sema3fa	1	0.012805183	-0.262788517	0.018	0.15
347	ENSDARG00000011170	ndrg2	1	0.007763261	-0.521054088	0.2	0.4
348	ENSDARG00000011201	rplp2l	1	6.54E-05	-0.829773649	0.964	0.975
349	ENSDARG00000011247	rnpc3	1	0.017789589	0.423109066	0.218	0.088
350	ENSDARG00000011334	ncaldb	1	0.221074448	0.589880601	0.164	0.1
351	ENSDARG00000011405	rps9	1	0.010626037	-0.486557214	1	1
352	ENSDARG00000011459	gsna	1	0.627613106	0.267754732	0.327	0.35
353	ENSDARG00000011462	otub1b	1	0.005202233	0.510792066	0.509	0.325
354	ENSDARG00000011473	calcrla	1	0.000176311	0.740850609	0.364	0.1
355	ENSDARG00000011496	ppm1bb	1	0.013739451	-0.26666941	0.127	0.338
356	ENSDARG00000011555	spag7	1	0.089495663	-0.275959587	0.236	0.375
357	ENSDARG00000011583	cry1ab	1	0.022140522	0.563731018	0.255	0.125
358	ENSDARG00000011613	rbm39a	1	0.308691761	-0.266734033	0.255	0.35
359	ENSDARG00000011941	bmpr2a	1	0.084064629	-0.272346193	0.127	0.25
360	ENSDARG00000012138	sgce	1	0.000405488	0.51075612	0.564	0.325
361	ENSDARG00000012244	ube2e3	1	0.029351058	0.36917347	0.764	0.7
362	ENSDARG00000012405	col1a1a	1	0.117140237	-0.293222449	0.036	0.112
363	ENSDARG00000012426	neflb	1	0.00027608	-0.757059316	0.073	0.35
364	ENSDARG00000012593	col5a1	1	0.004363567	-0.30384617	0	0.138
365	ENSDARG00000012603	eif3ja	1	0.069513237	0.31614805	0.345	0.225
366	ENSDARG00000012625	prkag2a	1	0.084072597	0.339607892	0.255	0.15
367	ENSDARG00000012627	cdc34b	1	0.020816909	0.362063527	0.345	0.188
368	ENSDARG00000012684	atp2b1a	1	0.056169627	-0.262002259	0.109	0.25
369	ENSDARG00000012699	bbx	1	0.079480435	0.354967996	0.236	0.125
370	ENSDARG00000012777	nucks1b	1	0.082928065	0.346864795	0.545	0.512
371	ENSDARG00000012899	ddx49	1	0.011315058	-0.377815029	0.036	0.188
372	ENSDARG00000012932	mat2b	1	0.091085314	0.301915287	0.291	0.188
373	ENSDARG00000012972	cfl1l	1	0.074006136	0.25835251	0.345	0.225
374	ENSDARG00000012987	gpia	1	0.08050769	0.31031486	0.564	0.45
375	ENSDARG00000013057	hoxb5a	1	0.000176378	0.719052031	0.636	0.338
376	ENSDARG00000013063	oxct1a	1	0.111967341	0.535375357	0.273	0.2
377	ENSDARG00000013075	mrpl11	1	0.066428443	-0.265509752	0.164	0.312
378	ENSDARG00000013087	ndrg3a	1	0.074220951	-0.424076181	0.727	0.788
379	ENSDARG00000013207	zeb1b	1	0.052098965	0.253716879	0.164	0.062
380	ENSDARG00000013307	rpl19	1	0.000123044	-0.353050836	1	1
381	ENSDARG00000013333	ndufa10	1	0.319678491	0.250744397	0.382	0.362
382	ENSDARG00000013414	lin7a	1	0.107556663	-0.287910956	0.145	0.275
383	ENSDARG00000013415	lmna	1	0.000140667	0.738029273	0.255	0.038
384	ENSDARG00000013500	abca2	1	0.091392924	0.251199706	0.109	0.038
385	ENSDARG00000013615	pbx3b	1	0.321477337	0.642407996	0.218	0.162
386	ENSDARG00000013734	polr3glb	1	0.042331172	0.446759136	0.364	0.262
387	ENSDARG00000013741	lancl1	1	0.022069401	-0.2870255	0.127	0.325
388	ENSDARG00000013822	anapc16	1	0.002364694	0.469834013	0.618	0.438
389	ENSDARG00000013838	sulf2b	1	0.093311119	0.379287041	0.182	0.088
390	ENSDARG00000013853	lmo4a	1	0.150902166	0.293235315	0.182	0.1
391	ENSDARG00000013928	plekhb2	1	0.021031341	0.338283885	0.418	0.25
392	ENSDARG00000013931	eif3m	1	0.005255787	-0.344660383	0.745	0.95
393	ENSDARG00000013961	slc31a1	1	0.097608025	0.409851406	0.127	0.05
394	ENSDARG00000013979	ndfip1	1	0.077627027	0.267456859	0.727	0.675
395	ENSDARG00000014004	eif2b4	1	0.045412751	0.262362325	0.273	0.138
396	ENSDARG00000014068	pgam1b	1	0.019717828	-0.314893517	0.109	0.288
397	ENSDARG00000014159	mtdha	1	0.069492074	0.327931853	0.345	0.238
398	ENSDARG00000014169	CABZ01041610.1	1	0.005176776	-0.375156941	0.073	0.262
399	ENSDARG00000014171	bloc1s1	1	0.027458367	0.263951748	0.473	0.312
400	ENSDARG00000014215	cdh13	1	0.013545624	-0.443090967	0.036	0.175
401	ENSDARG00000014287	eno2	1	0.000497872	-0.880783526	0.545	0.662
402	ENSDARG00000014313	atp5pf	1	0.045355296	0.254186578	0.764	0.675
403	ENSDARG00000014329	npm1a	1	0.008969957	-0.337937383	0.091	0.288
404	ENSDARG00000014333	ormdl1	1	0.019536624	0.450444297	0.291	0.15
405	ENSDARG00000014361	tmbim4	1	0.020538454	0.312315104	0.582	0.425
406	ENSDARG00000014439	dgkza	1	0.011962072	0.456356257	0.255	0.088
407	ENSDARG00000014462	rab3c	1	0.000514105	0.591205425	0.309	0.1
408	ENSDARG00000014490	tac1	1	0.002730919	-1.934753103	0.036	0.225
409	ENSDARG00000014571	ctnnb1	1	0.794349756	0.312747688	0.436	0.512
410	ENSDARG00000014588	adcy2b	1	0.000248441	-0.510842289	0.073	0.362
411	ENSDARG00000014731	cacybp	1	0.180944321	0.276252126	0.309	0.238
412	ENSDARG00000014763	arf2a	1	0.03698806	0.366228607	0.345	0.212
413	ENSDARG00000014796	wnt11r	1	0.010526578	-0.334096009	0	0.112
414	ENSDARG00000014910	panx1b	1	0.004363567	-0.329088097	0	0.138
415	ENSDARG00000015002	cdh4	1	0.106087966	0.324863341	0.182	0.088
416	ENSDARG00000015111	ddx39ab	1	0.109306018	0.326859805	0.309	0.225
417	ENSDARG00000015128	rpl27	1	0.01952594	-0.330232866	0.982	1
418	ENSDARG00000015164	mknk2b	1	0.146901733	-0.384490435	0.418	0.525
419	ENSDARG00000015184	mpp3a	1	0.02257588	-0.281245257	0.073	0.225
420	ENSDARG00000015254	fzr1a	1	0.094902082	0.25284956	0.2	0.1
421	ENSDARG00000015314	zc4h2	1	0.003941577	0.406536734	0.6	0.475
422	ENSDARG00000015343	pgd	1	0.18880916	-0.252109096	0.145	0.238
423	ENSDARG00000015427	hdac1	1	0.057066844	0.355759383	0.582	0.475
424	ENSDARG00000015575	cyp3c1	1	0.002797665	-0.386157077	0	0.15
425	ENSDARG00000015611	rasl11b	1	0.162861803	0.513093115	0.109	0.05
426	ENSDARG00000015722	kctd5a	1	0.0024299	-0.557758365	0.255	0.5
427	ENSDARG00000015757	tmem50a	1	0.013379472	-0.382750408	0.345	0.612
428	ENSDARG00000015790	atp1b3a	1	0.020494884	0.355806594	0.345	0.188
429	ENSDARG00000015823	vps26b	1	0.022657461	0.304212529	0.164	0.05
430	ENSDARG00000015851	pnn	1	0.020953999	0.420710429	0.418	0.288
431	ENSDARG00000015862	rpl5b	1	5.62E-05	-0.586750536	0.927	0.975
432	ENSDARG00000015918	dlat	1	0.016443703	-0.298951274	0.073	0.225
433	ENSDARG00000015930	rwdd1	1	0.398194522	0.284325403	0.255	0.212
434	ENSDARG00000016141	slc6a2	1	0.000119331	1.579366335	0.273	0.05
435	ENSDARG00000016301	zgc:65894	1	0.001727138	0.325784701	0.891	0.688
436	ENSDARG00000016345	ncoa5	1	0.058574514	0.291681688	0.364	0.238
437	ENSDARG00000016357	fmo5	1	0.031146643	0.340318394	0.236	0.112
438	ENSDARG00000016463	trappc6b	1	0.029855252	0.327270195	0.4	0.262
439	ENSDARG00000016484	dkc1	1	0.001436268	-0.436308173	0.018	0.212
440	ENSDARG00000016526	gata3	1	0.007415041	0.50268465	0.145	0.025
441	ENSDARG00000016584	rgs7a	1	0.021763885	-0.256248192	0.073	0.225
442	ENSDARG00000016598	ckmt1	1	0.000154547	-0.57850083	0.036	0.3
443	ENSDARG00000016623	si:ch211-195b13.1	1	0.025560374	0.270042977	0.236	0.1
444	ENSDARG00000016691	cd9b	1	0.013545624	0.514517473	0.2	0.062
445	ENSDARG00000016745	slc35f6	1	0.078374387	-0.274808695	0.273	0.438
446	ENSDARG00000016754	tbca	1	0.113885654	0.309805284	0.618	0.55
447	ENSDARG00000016855	sf3b5	1	0.195069066	0.270866147	0.345	0.275
448	ENSDARG00000016858	smad7	1	0.195803476	0.387072334	0.164	0.1
449	ENSDARG00000017119	vps37a	1	0.052746705	0.381812039	0.273	0.162
450	ENSDARG00000017121	mafba	1	0.010526578	-0.737366968	0	0.112
451	ENSDARG00000017235	eif5a	1	0.00104227	-0.323409315	0.909	0.925
452	ENSDARG00000017320	f11r.1	1	0.103472973	0.252893457	0.127	0.05
453	ENSDARG00000017338	kidins220b	1	0.115207544	0.261559639	0.345	0.25
454	ENSDARG00000017445	eif3i	1	0.005527887	-0.394421623	0.527	0.725
455	ENSDARG00000017591	fat1a	1	0.002797665	-0.382951941	0	0.15
456	ENSDARG00000017624	krt4	1	0.145474275	-0.2726936	0.527	0.65
457	ENSDARG00000017661	braf	1	0.168887757	0.26117262	0.109	0.05
458	ENSDARG00000017740	sec63	1	0.106877327	0.359136661	0.2	0.112
459	ENSDARG00000017772	mdh1aa	1	0.083492077	0.253473875	0.764	0.7
460	ENSDARG00000017794	sdr16c5b	1	0.088500248	-0.254025852	0.109	0.225
461	ENSDARG00000018002	eci1	1	0.09571316	0.265045559	0.127	0.05
462	ENSDARG00000018025	tbx2a	1	6.93E-05	0.77423205	0.4	0.1
463	ENSDARG00000018032	scn8ab	1	0.007207951	-0.312072808	0.018	0.162
464	ENSDARG00000018069	rdh12	1	0.167330519	0.251851381	0.218	0.15
465	ENSDARG00000018174	gnai2a	1	0.062676111	-0.405235489	0.182	0.325
466	ENSDARG00000018270	olfm1a	1	0.000848491	-0.376159307	0.018	0.225
467	ENSDARG00000018283	cyba	1	0.012218839	0.289435708	0.109	0.012
468	ENSDARG00000018397	hpca	1	0.000575533	-0.587494732	0.236	0.538
469	ENSDARG00000018404	krt18a.1	1	0.281901314	-0.256443306	0.091	0.15
470	ENSDARG00000018411	mknk1	1	0.001238366	0.327421679	0.164	0.012
471	ENSDARG00000018476	pak2b	1	0.050028079	0.365849833	0.382	0.288
472	ENSDARG00000018524	midn	1	0.012083789	0.508575247	0.273	0.112
473	ENSDARG00000018618	cpsf6	1	0.106760915	0.287320198	0.364	0.275
474	ENSDARG00000018693	cdh2	1	0.00659322	0.508146711	0.345	0.175
475	ENSDARG00000018750	npr1b	1	0.017092749	-0.262610618	0.091	0.262
476	ENSDARG00000018788	st8sia2	1	0.077791358	0.316126213	0.182	0.088
477	ENSDARG00000018817	bdnf	1	0.000493983	-0.759334822	0.036	0.275
478	ENSDARG00000018853	si:dkey-199f5.8	1	0.021638175	0.355678283	0.164	0.05
479	ENSDARG00000018856	dclk1a	1	0.064217355	0.278124468	0.255	0.138
480	ENSDARG00000018898	zfand5a	1	0.006770391	0.421782823	0.455	0.288
481	ENSDARG00000018956	tmem39b	1	0.250121298	0.258717436	0.218	0.162
482	ENSDARG00000018961	gtpbp4	1	0.027746833	-0.372901007	0.782	0.812
483	ENSDARG00000018968	acvr1ba	1	0.02741463	-0.379694497	0.145	0.325
484	ENSDARG00000018984	eya2	1	0.000226427	-0.90671093	0.055	0.312
485	ENSDARG00000019000	smc3	1	0.129885169	0.252468172	0.218	0.125
486	ENSDARG00000019060	snx12	1	0.009066733	0.335592216	0.382	0.188
487	ENSDARG00000019062	arpc5b	1	0.00828888	0.37270046	0.582	0.388
488	ENSDARG00000019130	plk2b	1	0.027078363	0.804593183	0.2	0.075
489	ENSDARG00000019181	rpsa	1	0.000752287	-0.492700445	1	1
490	ENSDARG00000019274	rasd1	1	0.000376669	1.193065321	0.327	0.1
491	ENSDARG00000019307	dusp5	1	0.36969914	-0.388445134	0.145	0.2
492	ENSDARG00000019328	plxna4	1	0.009999114	-0.355006636	0.145	0.362
493	ENSDARG00000019341	gpc1a	1	0.017960064	0.305200264	0.127	0.025
494	ENSDARG00000019353	sparc	1	0.00137699	-0.832494567	0.164	0.4
495	ENSDARG00000019417	gadd45ga	1	0.053609683	-0.467382007	0.109	0.238
496	ENSDARG00000019566	neurod1	1	0.000511256	-0.732901158	0.018	0.238
497	ENSDARG00000019728	bmpr1aa	1	0.000351803	0.601558496	0.255	0.05
498	ENSDARG00000019753	kcnn3	1	0.114811149	0.360965305	0.255	0.162
499	ENSDARG00000019881	bsg	1	0.00485003	0.283105192	0.964	0.825
500	ENSDARG00000019995	bmp4	1	0.166530053	0.443071313	0.127	0.062
501	ENSDARG00000020007	col1a2	1	0.077655786	-0.377229244	0.036	0.125
502	ENSDARG00000020008	vcp	1	0.116234455	0.39325663	0.364	0.288
503	ENSDARG00000020031	cldn11a	1	0.030590475	-0.568199207	0.036	0.15
504	ENSDARG00000020057	bmpr2b	1	0.178238139	0.301740853	0.109	0.05
505	ENSDARG00000020101	psmc2	1	0.031005721	0.363461423	0.473	0.35
506	ENSDARG00000020107	usp2a	1	0.323320691	0.375337242	0.309	0.275
507	ENSDARG00000020133	jdp2b	1	0.123908473	-0.48599832	0.036	0.112
508	ENSDARG00000020187	GCA	1	0.00307472	0.536722147	0.4	0.212
509	ENSDARG00000020197	rpl5a	1	0.000200092	-0.470638246	0.836	0.938
510	ENSDARG00000020239	lpin1	1	0.002105318	0.458243543	0.764	0.538
511	ENSDARG00000020258	ewsr1a	1	0.035097204	0.403979418	0.291	0.162
512	ENSDARG00000020261	rab2a	1	0.000224089	0.589516028	0.909	0.8
513	ENSDARG00000020298	btg2	1	0.00910765	0.421262198	0.491	0.288
514	ENSDARG00000020377	eif4g2a	1	0.032176696	0.259926034	0.182	0.062
515	ENSDARG00000020467	safb	1	0.194713752	0.313600952	0.255	0.188
516	ENSDARG00000020482	nono	1	0.19645281	0.285826549	0.2	0.138
517	ENSDARG00000020504	h3f3b.1	1	0.035088036	0.32635133	0.8	0.762
518	ENSDARG00000020521	exoc6	1	0.009337933	0.44818185	0.291	0.125
519	ENSDARG00000020609	snap25a	1	0.001257559	-0.6705506	0.909	0.775
520	ENSDARG00000020693	sesn1	1	0.134448005	-0.308574214	0.545	0.75
521	ENSDARG00000020708	mdkb	1	0.215282207	0.528556511	0.745	0.75
522	ENSDARG00000020761	arrdc2	1	0.013090395	-0.525973463	0.109	0.288
523	ENSDARG00000020845	tns1b	1	0.038167953	0.413331804	0.2	0.088
524	ENSDARG00000020847	atp6v0a1a	1	0.037098805	0.326598779	0.109	0.025
525	ENSDARG00000020850	eef1a1l1	1	0.004492139	-0.251228884	1	1
526	ENSDARG00000020948	gmcl1	1	0.000904526	0.345288789	0.164	0.012
527	ENSDARG00000020984	slc16a10	1	0.045332307	0.332160049	0.164	0.062
528	ENSDARG00000021140	pabpc1b	1	0.011358353	0.360984426	0.455	0.262
529	ENSDARG00000021193	coro1cb	1	0.008246261	-0.303581256	0.218	0.462
530	ENSDARG00000021351	nefma	1	0.000720727	-0.44116179	0	0.188
531	ENSDARG00000021366	fbp1a	1	0.000894839	-0.489325795	0.018	0.225
532	ENSDARG00000021374	cab39l1	1	0.171727342	0.278661338	0.2	0.125
533	ENSDARG00000021442	cdh11	1	0.000918883	-0.515988824	0.018	0.225
534	ENSDARG00000021557	wdr45b	1	0.066717586	0.293538742	0.182	0.088
535	ENSDARG00000021607	negr1	1	0.009969605	-0.320958302	0.073	0.25
536	ENSDARG00000021702	pdcd4a	1	0.234042759	0.286625416	0.327	0.275
537	ENSDARG00000021806	zfp36l2	1	0.016418633	-0.345314051	0.018	0.138
538	ENSDARG00000021924	hsp70.3	1	0.990145538	0.69651558	0.382	0.475
539	ENSDARG00000021938	alg5	1	0.041624867	-0.471552547	0.164	0.325
540	ENSDARG00000021945	ddx23	1	0.119656073	0.292501831	0.382	0.325
541	ENSDARG00000021973	st13	1	0.00975476	-0.392096335	0.345	0.562
542	ENSDARG00000021984	ndufa2	1	0.18652563	0.270949351	0.473	0.425
543	ENSDARG00000021991	erlin1	1	0.093254636	0.256004259	0.164	0.075
544	ENSDARG00000022176	IGLON5	1	0.00360963	-0.642914615	0.127	0.338
545	ENSDARG00000022254	prkcbb	1	0.024821795	0.268489792	0.164	0.05
546	ENSDARG00000022303	higd1a	1	0.029478276	0.458821321	0.636	0.538
547	ENSDARG00000022315	atp6v1g1	1	0.013122609	0.360860106	0.745	0.65
548	ENSDARG00000022424	slc26a5	1	0.00763625	0.32243226	0.145	0.025
549	ENSDARG00000022650	cyp2ad3	1	0.00011063	-0.752728934	0	0.238
550	ENSDARG00000022788	cops7a	1	0.191124328	0.264515348	0.345	0.288
551	ENSDARG00000022968	fxr1	1	0.017345521	-0.296277811	0.073	0.238
552	ENSDARG00000022971	epha6	1	0.000454569	-0.616511617	0	0.2
553	ENSDARG00000023174	fez1	1	0.021762509	-0.675390986	0.727	0.738
554	ENSDARG00000023228	vsnl1a	1	0.147656368	-0.267790651	0.182	0.3
555	ENSDARG00000023299	snu13b	1	0.011338483	-0.422515466	0.164	0.375
556	ENSDARG00000023323	ywhaqb	1	0.011071251	0.30691928	0.873	0.775
557	ENSDARG00000023394	slc37a2	1	0.140512606	0.251467809	0.273	0.188
558	ENSDARG00000023672	timm8a	1	0.013713565	-0.359178789	0.109	0.3
559	ENSDARG00000023694	spon1b	1	0.001327347	-0.451836677	0.018	0.212
560	ENSDARG00000023771	gabrb3	1	0.048006051	-0.379945216	0.036	0.138
561	ENSDARG00000023868	si:dkey-172h23.2	1	0.019559294	0.430842253	0.2	0.075
562	ENSDARG00000024006	rprmb	1	0.038104217	0.476130292	0.109	0.025
563	ENSDARG00000024017	mdga2a	1	0.006785486	-0.307059064	0	0.125
564	ENSDARG00000024219	cdk5rap2	1	0.077791358	0.282522842	0.182	0.088
565	ENSDARG00000024229	ubl7a	1	0.01275998	-0.278272771	0.091	0.275
566	ENSDARG00000024278	adh8b	1	0.151423837	0.339673926	0.145	0.075
567	ENSDARG00000024299	c1qtnf4	1	0.007392677	-0.417756295	0.018	0.162
568	ENSDARG00000024398	get4	1	0.062338287	0.27090483	0.255	0.138
569	ENSDARG00000024540	tspan36	1	0.007581639	-0.44879256	0.018	0.162
570	ENSDARG00000024575	kif26bb	1	0.036201801	-0.271967447	0.036	0.15
571	ENSDARG00000024744	dpp6b	1	7.02E-05	0.476243809	0.345	0.075
572	ENSDARG00000024746	hsp90aa1.2	1	0.165722685	0.490856497	0.582	0.562
573	ENSDARG00000024785	ctnna2	1	0.230822987	0.313503353	0.273	0.212
574	ENSDARG00000024831	crhbp	1	0.000604	1.680726378	0.255	0.05
575	ENSDARG00000024846	cops8	1	0.017709974	0.36926945	0.4	0.25
576	ENSDARG00000024895	fam50a	1	0.03795075	0.494315434	0.255	0.138
577	ENSDARG00000025073	rpl18a	1	0.000134762	-0.361340381	1	1
578	ENSDARG00000025091	ezrb	1	0.010363972	-0.412823869	0.073	0.25
579	ENSDARG00000025106	ppp3cb	1	0.002471975	-0.495452635	0.182	0.438
580	ENSDARG00000025254	s100a10b	1	0.291702717	-0.251410178	0.109	0.175
581	ENSDARG00000025326	myl12.2	1	0.001846892	0.511565195	0.527	0.3
582	ENSDARG00000025375	idh1	1	0.004113979	0.38261813	0.382	0.162
583	ENSDARG00000025421	tdrd3	1	0.059197775	-0.261534665	0.055	0.162
584	ENSDARG00000025428	socs3a	1	0.008484486	-0.574696592	0.091	0.288
585	ENSDARG00000025535	clint1a	1	0.163767549	0.308026732	0.127	0.062
586	ENSDARG00000025554	wdr83os	1	0.165637971	0.279815264	0.455	0.375
587	ENSDARG00000025693	tmem9b	1	0.023623495	0.289689918	0.582	0.45
588	ENSDARG00000025850	rps21	1	0.001618268	-0.348821187	0.982	0.988
589	ENSDARG00000025974	magi3b	1	0.026221989	-0.275164634	0.018	0.125
590	ENSDARG00000026185	yju2	1	0.008178658	-0.322655243	0.055	0.225
591	ENSDARG00000026281	lyrm1	1	0.088426367	0.253210846	0.127	0.05
592	ENSDARG00000026444	apoob	1	0.027711128	0.357688454	0.436	0.288
593	ENSDARG00000026484	rab15	1	0.063997913	0.548688954	0.382	0.288
594	ENSDARG00000026611	socs3b	1	0.00105172	-0.76828835	0.036	0.25
595	ENSDARG00000026664	uri1	1	0.444401142	0.256943541	0.327	0.288
596	ENSDARG00000026736	il11ra	1	0.016506945	0.405325562	0.127	0.025
597	ENSDARG00000026766	bcl2l10	1	0.095780831	0.250688463	0.309	0.2
598	ENSDARG00000026842	acin1b	1	0.121822565	0.267430944	0.2	0.112
599	ENSDARG00000026865	fam107b	1	0.009405318	0.60677348	0.4	0.238
600	ENSDARG00000026871	uchl1	1	0.088545901	0.311871431	0.636	0.55
601	ENSDARG00000026892	gpatch11	1	0.057867034	0.415520466	0.255	0.15
602	ENSDARG00000027041	pcdh17	1	0.010232122	-0.468925122	0.018	0.15
603	ENSDARG00000027079	znf804a	1	0.002667842	0.278737711	0.109	0
604	ENSDARG00000027172	phactr2	1	0.004363567	-0.430841107	0	0.138
605	ENSDARG00000027249	btg1	1	7.89E-05	0.455274065	0.964	0.95
606	ENSDARG00000027316	tcp11l2	1	0.045501511	0.418136082	0.382	0.25
607	ENSDARG00000027687	tmem230a	1	0.171962761	0.323074229	0.109	0.05
608	ENSDARG00000027738	si:ch211-13c6.2	1	0.277701777	0.265797134	0.109	0.062
609	ENSDARG00000027740	adcyap1b	1	0.79050758	0.607067288	0.509	0.675
610	ENSDARG00000027744	gadd45ba	1	0.930754604	0.520916019	0.309	0.375
611	ENSDARG00000027749	hirip3	1	0.001281491	0.585446056	0.455	0.225
612	ENSDARG00000027916	fntb	1	0.000981981	-0.662118564	0.109	0.362
613	ENSDARG00000027957	fgf12a	1	0.000141497	-0.819999619	0.018	0.262
614	ENSDARG00000028067	bnip3lb	1	0.025798416	0.460970138	0.455	0.35
615	ENSDARG00000028086	zbtb2b	1	0.022994153	0.458056399	0.182	0.062
616	ENSDARG00000028106	glrx	1	0.017926681	0.50095182	0.436	0.275
617	ENSDARG00000028119	sumo3a	1	0.000268985	0.421887027	0.818	0.65
618	ENSDARG00000028198	ube2v2	1	0.016634027	0.29421761	0.727	0.562
619	ENSDARG00000028306	prph	1	0.018457309	0.525475458	0.8	0.588
620	ENSDARG00000028517	hbp1	1	0.00012398	0.753333198	0.582	0.325
621	ENSDARG00000028533	macf1a	1	0.059447962	0.346128226	0.2	0.1
622	ENSDARG00000028581	jkamp	1	0.036682024	0.442012754	0.291	0.175
623	ENSDARG00000028614	mospd1	1	0.062458517	0.412205492	0.4	0.288
624	ENSDARG00000028661	cntfr	1	0.250701287	0.361120725	0.455	0.425
625	ENSDARG00000029072	klf6a	1	0.491407562	0.312585327	0.491	0.5
626	ENSDARG00000029259	zgc:136493	1	0.017463703	0.348067513	0.127	0.025
627	ENSDARG00000029353	serpine2	1	0.004234133	1.214242315	0.455	0.262
628	ENSDARG00000029415	mtx2	1	0.043711641	0.393624873	0.345	0.212
629	ENSDARG00000029500	rpl34	1	0.019293404	-0.296698424	1	0.988
630	ENSDARG00000029501	gsk3aa	1	0.086676344	0.256367848	0.127	0.05
631	ENSDARG00000029510	timm17a	1	0.078401502	0.331203349	0.273	0.162
632	ENSDARG00000029621	sgms1	1	0.034651238	0.463175874	0.218	0.1
633	ENSDARG00000029663	rab1ab	1	0.0448294	0.347895825	0.491	0.375
634	ENSDARG00000029688	hsp70.1	1	0.359929848	0.274116163	0.382	0.3
635	ENSDARG00000029692	rufy3	1	0.013022914	0.483660117	0.309	0.162
636	ENSDARG00000029874	khk	1	0.249930884	0.262345029	0.127	0.075
637	ENSDARG00000029952	ampd2b	1	0.009723171	0.415526333	0.182	0.05
638	ENSDARG00000030038	grcc10	1	0.018065622	0.544483003	0.436	0.338
639	ENSDARG00000030106	stmn4	1	5.53E-05	-0.911888491	0.364	0.688
640	ENSDARG00000030116	susd6	1	0.002006299	0.534606074	0.382	0.175
641	ENSDARG00000030241	vbp1	1	0.058145044	-0.262897474	0.273	0.438
642	ENSDARG00000030340	guk1a	1	0.058132247	-0.285325453	0.055	0.162
643	ENSDARG00000030408	rps26l	1	0.000226257	-0.471725809	0.982	0.988
644	ENSDARG00000030537	psmc1a	1	0.02330561	0.339224	0.436	0.3
645	ENSDARG00000030563	zgc:77880	1	0.130867571	0.318951386	0.145	0.075
646	ENSDARG00000030602	rps19	1	0.012861172	-0.277812822	1	1
647	ENSDARG00000030621	th	1	0.000970545	0.455109166	0.164	0.012
648	ENSDARG00000030716	ing4	1	0.080142777	-0.255622574	0.273	0.438
649	ENSDARG00000030733	b3gat2	1	0.000178137	-0.553936537	0	0.225
650	ENSDARG00000030789	ddx18	1	0.001681941	-0.512084463	0.055	0.262
651	ENSDARG00000030905	cited2	1	0.053523979	0.488336035	0.273	0.162
652	ENSDARG00000030949	srprb	1	0.036549731	-0.340248439	0.218	0.388
653	ENSDARG00000031049	igsf21a	1	0.000285297	-0.498076374	0	0.212
654	ENSDARG00000031336	hsd20b2	1	0.073944675	0.363195327	0.182	0.088
655	ENSDARG00000031382	reep2	1	0.019765057	-0.371705533	0.145	0.338
656	ENSDARG00000031426	csrnp1a	1	0.193131908	0.355752421	0.164	0.1
657	ENSDARG00000031427	calm2a	1	0.002746504	-0.558026608	0.782	0.888
658	ENSDARG00000031683	fosab	1	0.000538196	0.929509932	0.8	0.65
659	ENSDARG00000031702	prkg1b	1	0.025582378	-0.264507197	0.036	0.162
660	ENSDARG00000031720	clstn1	1	0.139060879	0.389894214	0.491	0.488
661	ENSDARG00000031756	mef2aa	1	0.039833952	-0.354367942	0.2	0.362
662	ENSDARG00000031768	roraa	1	0.087737381	-0.261386305	0.091	0.2
663	ENSDARG00000031875	trpa1b	1	0.001474368	-0.553809245	0.018	0.212
664	ENSDARG00000031890	tcp11l1	1	0.003723805	0.502913861	0.309	0.125
665	ENSDARG00000031981	pcbd1	1	0.01468235	0.355491786	0.418	0.25
666	ENSDARG00000032056	arl6	1	0.135263343	0.287690342	0.218	0.125
667	ENSDARG00000032083	dpysl2b	1	0.052944422	0.307391756	0.327	0.2
668	ENSDARG00000032102	prdx3	1	0.000772975	-0.388292874	0.109	0.388
669	ENSDARG00000032175	puf60a	1	0.136674438	0.399863224	0.255	0.175
670	ENSDARG00000032188	lrrc8aa	1	0.004154567	-0.374891166	0.036	0.212
671	ENSDARG00000032296	pomp	1	0.273790837	0.258053251	0.545	0.512
672	ENSDARG00000032575	ywhaz	1	0.00168116	0.501786149	0.745	0.6
673	ENSDARG00000032619	tob1a	1	0.001893118	0.6892562	0.818	0.738
674	ENSDARG00000032725	rps27a	1	0.000120819	-0.464994322	0.982	1
675	ENSDARG00000032765	net1	1	0.171258133	-0.267315207	0.073	0.15
676	ENSDARG00000032799	kcnd2	1	0.002667842	0.433979382	0.109	0
677	ENSDARG00000032849	ndrg1a	1	0.000604	0.509401082	0.255	0.05
678	ENSDARG00000032896	xgb	1	0.00399596	0.42195174	0.182	0.038
679	ENSDARG00000033009	h3f3c	1	0.000149996	0.511927116	0.945	0.85
680	ENSDARG00000033171	trappc6bl	1	0.010415957	0.384591536	0.236	0.088
681	ENSDARG00000033201	zgc:101840	1	0.003651755	0.766501111	0.455	0.288
682	ENSDARG00000033234	stmn2a	1	0.005205599	0.369725669	0.891	0.7
683	ENSDARG00000033285	gsto2	1	0.035275529	0.253557367	0.327	0.175
684	ENSDARG00000033307	igf2b	1	0.000373816	-0.63940952	0.036	0.275
685	ENSDARG00000033437	rps6ka1	1	0.002797665	-0.354159417	0	0.15
686	ENSDARG00000033466	tagln2	1	0.000275844	1.231769508	0.345	0.112
687	ENSDARG00000033614	rasgef1ba	1	0.033619886	-0.412341724	0.218	0.412
688	ENSDARG00000033706	adora2aa	1	0.000936997	0.466741637	0.164	0.012
689	ENSDARG00000033738	zgc:153867	1	0.080903612	-0.312419631	0.291	0.45
690	ENSDARG00000033789	ndufb7	1	0.027192979	0.30668109	0.6	0.488
691	ENSDARG00000033855	cnot9	1	0.509988646	0.258952031	0.273	0.262
692	ENSDARG00000033973	mrps23	1	0.020659039	0.319873768	0.164	0.05
693	ENSDARG00000034117	rarga	1	0.039659998	0.471027419	0.345	0.225
694	ENSDARG00000034168	serpini1	1	0.246285899	0.331306427	0.2	0.138
695	ENSDARG00000034187	calm1b	1	0.0016341	-1.039947998	0.818	0.75
696	ENSDARG00000034211	capn2l	1	0.000383491	-0.580687097	0.036	0.275
697	ENSDARG00000034291	rpl37	1	0.007558216	-0.378658977	0.982	1
698	ENSDARG00000034409	pik3r3b	1	0.015237291	-0.334055407	0.018	0.138
699	ENSDARG00000034504	lmo1	1	0.006235634	-0.580732533	0.109	0.312
700	ENSDARG00000034522	rab6ba	1	0.003487284	-0.455836806	0.236	0.525
701	ENSDARG00000034528	chodl	1	0.002797665	-0.82563882	0	0.15
702	ENSDARG00000034588	scn4ab	1	0.004363567	-2.240275969	0	0.138
703	ENSDARG00000034668	celf3a	1	0.013937987	0.407339212	0.382	0.212
704	ENSDARG00000034705	pvalb7	1	0.038814767	-0.402006127	0.018	0.112
705	ENSDARG00000034956	myclb	1	0.611935151	0.323662997	0.182	0.175
706	ENSDARG00000035282	emc6	1	0.308807927	0.271580915	0.436	0.438
707	ENSDARG00000035285	ncor1	1	0.024414796	0.399229144	0.273	0.125
708	ENSDARG00000035327	ckma	1	0.034431657	0.333788003	0.764	0.688
709	ENSDARG00000035338	tppp2	1	0.070326915	-0.598984395	0.473	0.612
710	ENSDARG00000035360	mink1	1	0.059918055	0.360282641	0.218	0.112
711	ENSDARG00000035569	cyp1d1	1	0.004302711	0.560434239	0.236	0.075
712	ENSDARG00000035571	abhd17b	1	0.002297109	0.478516347	0.4	0.188
713	ENSDARG00000035577	cds2	1	0.01198673	0.395925385	0.6	0.4
714	ENSDARG00000035605	tchp	1	0.068316029	-0.295698674	0.073	0.175
715	ENSDARG00000035610	zgc:113208	1	0.059458771	0.33982571	0.236	0.138
716	ENSDARG00000035622	xbp1	1	0.092064949	0.649878972	0.473	0.4
717	ENSDARG00000035692	rps3a	1	0.000740154	-0.478136864	1	0.988
718	ENSDARG00000035810	rgcc	1	0.191884792	-0.9254891	0.073	0.138
719	ENSDARG00000035859	angptl4	1	0.063623233	-0.296393117	0.055	0.162
720	ENSDARG00000035871	rpl30	1	0.003283397	-0.401838421	1	1
721	ENSDARG00000035905	slc25a44b	1	0.044752683	0.282703353	0.127	0.038
722	ENSDARG00000035918	bzw2	1	0.000101136	0.567912974	0.291	0.05
723	ENSDARG00000035990	cited4a	1	0.003081549	0.480321497	0.273	0.088
724	ENSDARG00000036058	gnao1b	1	0.00511219	-0.525807136	0.2	0.425
725	ENSDARG00000036080	cd81a	1	5.06E-05	-0.692575015	0.964	0.962
726	ENSDARG00000036082	tph1b	1	0.000251867	2.723188277	0.218	0.025
727	ENSDARG00000036102	ctdsp2	1	0.131928277	-0.254160365	0.436	0.588
728	ENSDARG00000036147	ano5b	1	0.086676344	0.276588569	0.127	0.05
729	ENSDARG00000036161	hnrnpa0l	1	0.009643335	0.317331705	0.818	0.675
730	ENSDARG00000036190	txnl4a	1	0.138693048	0.269326991	0.273	0.175
731	ENSDARG00000036257	rasal2	1	0.067981395	0.356790047	0.255	0.15
732	ENSDARG00000036295	golga7ba	1	0.04000948	-0.272278294	0.182	0.362
733	ENSDARG00000036298	rps13	1	0.000450472	-0.440072676	1	0.988
734	ENSDARG00000036299	nucb2a	1	0.133283041	0.253258548	0.291	0.188
735	ENSDARG00000036316	rpl39	1	7.19E-05	-0.413350215	1	1
736	ENSDARG00000036344	calb2b	1	0.006390344	0.773337241	0.218	0.062
737	ENSDARG00000036383	si:ch73-335m24.5	1	0.007207951	-0.384071647	0.018	0.162
738	ENSDARG00000036386	rbm4.1	1	0.022872085	0.462823288	0.291	0.162
739	ENSDARG00000036394	pop7	1	0.014473449	0.393840969	0.473	0.338
740	ENSDARG00000036482	hexim1	1	0.051739774	0.373027857	0.218	0.112
741	ENSDARG00000036584	st8sia5	1	0.069239948	-0.417850109	0.455	0.575
742	ENSDARG00000036588	mhc1zba	1	0.004642741	0.491128932	0.527	0.362
743	ENSDARG00000036593	kdm2ba	1	0.009337933	0.46832654	0.291	0.125
744	ENSDARG00000036629	rps14	1	0.001972258	-0.463074054	1	1
745	ENSDARG00000036684	ndufa7	1	0.190041911	0.277100213	0.418	0.338
746	ENSDARG00000036685	ccnt2a	1	0.09384786	0.272030273	0.127	0.05
747	ENSDARG00000036698	znf865	1	0.015128337	0.399749425	0.218	0.075
748	ENSDARG00000036831	rnf41	1	0.137464427	0.300852811	0.145	0.075
749	ENSDARG00000036875	rps12	1	0.000164343	-0.566767447	1	1
750	ENSDARG00000036878	sh3bgrl2	1	0.10574986	-0.277265872	0.2	0.338
751	ENSDARG00000036966	hsd3b7	1	0.016979411	0.444757168	0.127	0.025
752	ENSDARG00000037018	gab1	1	0.042642829	-0.365570428	0.091	0.225
753	ENSDARG00000037038	psmc6	1	0.017846165	0.39145311	0.455	0.3
754	ENSDARG00000037070	tmem242	1	0.055557527	0.377648247	0.2	0.1
755	ENSDARG00000037071	rps26	1	0.00726107	-0.281363264	0.982	1
756	ENSDARG00000037116	cxcl12a	1	0.043712849	-0.368779157	0.018	0.112
757	ENSDARG00000037153	atp6ap1b	1	0.011808503	0.349894344	0.182	0.05
758	ENSDARG00000037159	oprd1b	1	0.000161015	0.75620434	0.273	0.05
759	ENSDARG00000037238	smad5	1	0.000239902	-0.579436754	0.073	0.35
760	ENSDARG00000037350	rpl9	1	0.000293975	-0.52391395	1	0.988
761	ENSDARG00000037495	rtn4rl2b	1	0.001124028	0.853648047	0.127	0
762	ENSDARG00000037559	uba1	1	0.10951145	0.437801643	0.327	0.262
763	ENSDARG00000037646	rgs11	1	0.000285297	-0.578898023	0	0.212
764	ENSDARG00000037713	pcnp	1	0.040233387	0.345998368	0.309	0.175
765	ENSDARG00000037783	proza	1	0.03630815	-0.286086691	0.455	0.625
766	ENSDARG00000037810	adtrp1	1	0.004363567	-0.285441349	0	0.138
767	ENSDARG00000037852	zgc:101663	1	0.002667842	0.346692245	0.109	0
768	ENSDARG00000037965	srrm2	1	0.046977647	0.329506754	0.364	0.238
769	ENSDARG00000037997	tubb5	1	0.489381995	0.682845971	0.309	0.425
770	ENSDARG00000038030	rbx1	1	0.002887765	0.318995108	0.8	0.688
771	ENSDARG00000038113	rprd1b	1	0.002588172	-0.397077845	0.073	0.288
772	ENSDARG00000038141	atf4b	1	0.096241425	-0.350484664	0.6	0.675
773	ENSDARG00000038153	lgals2b	1	0.13388196	0.501465352	0.327	0.225
774	ENSDARG00000038213	slc35b1	1	0.040714996	0.295555126	0.127	0.038
775	ENSDARG00000038288	cd151	1	0.058606484	0.26842313	0.2	0.088
776	ENSDARG00000038432	actr10	1	0.078429408	-0.253185459	0.2	0.35
777	ENSDARG00000038473	ube2d3	1	0.028028346	-0.327873407	0.164	0.35
778	ENSDARG00000038559	h1f0	1	0.019448863	0.517905043	0.818	0.775
779	ENSDARG00000038566	gnptg	1	0.181866417	0.271000224	0.382	0.325
780	ENSDARG00000038615	pip4p1a	1	0.133427363	0.305840742	0.309	0.212
781	ENSDARG00000038635	magoh	1	0.254736305	0.305922528	0.327	0.288
782	ENSDARG00000038695	elavl1a	1	0.042269183	-0.267606939	0.145	0.312
783	ENSDARG00000038709	si:dkeyp-66d1.7	1	0.009896309	0.346081188	0.218	0.062
784	ENSDARG00000038729	s100z	1	0.016049248	0.580142719	0.182	0.05
785	ENSDARG00000038754	plk3	1	0.003246716	-0.436285856	0.055	0.25
786	ENSDARG00000038794	zgc:113531	1	0.000861238	0.547608923	0.218	0.038
787	ENSDARG00000038835	ppid	1	0.098794594	-0.303720951	0.182	0.312
788	ENSDARG00000038845	ldhd	1	0.013048201	0.271378551	0.109	0.012
789	ENSDARG00000038859	rgs20	1	0.032270982	-0.364217198	0.109	0.262
790	ENSDARG00000038900	acadm	1	0.154443273	0.277299496	0.509	0.462
791	ENSDARG00000038905	hectd3	1	0.012108007	0.294380964	0.2	0.062
792	ENSDARG00000038941	ppp1r1c	1	0.000984333	-0.721399078	0.418	0.6
793	ENSDARG00000039034	marcksl1a	1	0.001825901	-0.579527065	0.164	0.425
794	ENSDARG00000039117	tefa	1	0.05845476	0.551408191	0.2	0.1
795	ENSDARG00000039150	lgmn	1	0.004626007	0.39193797	0.618	0.425
796	ENSDARG00000039185	nfyba	1	0.038408507	0.276500344	0.345	0.188
797	ENSDARG00000039203	zgc:110130	1	0.015800733	0.444266863	0.255	0.112
798	ENSDARG00000039215	arrb2a	1	0.020264977	0.381932567	0.327	0.175
799	ENSDARG00000039268	emc4	1	0.207059953	0.283438171	0.491	0.45
800	ENSDARG00000039269	arg2	1	0.921025004	0.339257642	0.182	0.188
801	ENSDARG00000039390	sdhaf4	1	0.234396631	0.272759361	0.236	0.175
802	ENSDARG00000039435	rgs17	1	0.009378514	0.516588223	0.236	0.088
803	ENSDARG00000039436	il13ra2	1	0.041694311	0.800889268	0.127	0.038
804	ENSDARG00000039522	tubb2	1	0.00061186	-0.502385616	0.055	0.3
805	ENSDARG00000039579	cfd	1	0.000220574	1.421623114	0.218	0.025
806	ENSDARG00000039650	itm2cb	1	0.014348822	0.659625155	0.364	0.2
807	ENSDARG00000039757	mcfd2	1	0.000645148	0.48962051	0.4	0.162
808	ENSDARG00000039830	gng5	1	0.000308357	0.559778292	0.636	0.4
809	ENSDARG00000039872	lamtor2	1	0.006711253	0.348051901	0.6	0.412
810	ENSDARG00000039882	ap3s2	1	0.053553492	0.361837034	0.545	0.425
811	ENSDARG00000039887	c1qbp	1	0.015638699	-0.315871526	0.091	0.262
812	ENSDARG00000039929	ckmt2b	1	0.027830208	0.292091078	0.182	0.062
813	ENSDARG00000039931	slc25a33	1	0.458787624	0.400026179	0.291	0.262
814	ENSDARG00000039969	akirin1	1	0.198177593	0.307528504	0.218	0.15
815	ENSDARG00000039980	ppt1	1	0.093015631	-0.30303567	0.418	0.575
816	ENSDARG00000040001	fryl	1	0.000724246	0.478327232	0.327	0.1
817	ENSDARG00000040039	pttg1ipb	1	0.162866822	-0.263114167	0.055	0.125
818	ENSDARG00000040085	ccsapb	1	0.075914071	0.30458993	0.218	0.112
819	ENSDARG00000040156	grm4	1	0.021069505	-0.260891902	0.109	0.288
820	ENSDARG00000040177	rgs16	1	0.000193186	1.062332886	0.327	0.088
821	ENSDARG00000040291	cadm4	1	0.026092728	0.552570688	0.236	0.112
822	ENSDARG00000040295	apoeb	1	0.728591848	0.316855316	0.164	0.2
823	ENSDARG00000040455	unc50	1	0.214734975	0.269051681	0.255	0.188
824	ENSDARG00000040465	irf2	1	0.077172222	0.323444933	0.145	0.062
825	ENSDARG00000040503	sb:cb81	1	0.002797665	-0.88381443	0	0.15
826	ENSDARG00000040553	tmem97	1	0.012218839	0.252420406	0.109	0.012
827	ENSDARG00000040607	rtf2	1	0.812666384	0.255357557	0.327	0.362
828	ENSDARG00000040608	gcnt7	1	0.00011253	0.597284164	0.273	0.038
829	ENSDARG00000040614	sestd1	1	0.118845757	0.301572698	0.164	0.088
830	ENSDARG00000040764	id1	1	0.970801077	-0.331388939	0.455	0.462
831	ENSDARG00000040815	tsku	1	0.004363567	-0.280749791	0	0.138
832	ENSDARG00000040874	add3a	1	0.004618333	0.334438066	0.364	0.162
833	ENSDARG00000040988	tpi1b	1	0.000216062	0.525096858	0.855	0.675
834	ENSDARG00000041062	calb2a	1	0.000982568	-2.424877768	0.091	0.312
835	ENSDARG00000041081	kmt5b	1	0.07269754	0.381098798	0.182	0.088
836	ENSDARG00000041182	rpl4	1	0.000167285	-0.468078731	0.964	0.975
837	ENSDARG00000041232	rps29	1	0.00165592	-0.397051656	0.982	1
838	ENSDARG00000041394	dnajb1b	1	0.326311508	0.375902376	0.164	0.112
839	ENSDARG00000041429	ints14	1	0.012627493	0.259087313	0.109	0.012
840	ENSDARG00000041435	uba52	1	0.005804291	-0.301122814	0.891	1
841	ENSDARG00000041569	ces2	1	0.28190155	0.269233636	0.109	0.062
842	ENSDARG00000041607	eif4ebp3l	1	0.202604241	-0.52994137	0.309	0.388
843	ENSDARG00000041811	rps25	1	0.000442948	-0.419408319	1	1
844	ENSDARG00000041921	hsbp1b	1	0.070902197	0.267199826	0.618	0.538
845	ENSDARG00000041925	cryba2b	1	0.058815271	0.280946517	0.491	0.35
846	ENSDARG00000041974	brk1	1	0.000559782	0.48139591	0.727	0.488
847	ENSDARG00000042123	nudt3b	1	0.02628067	0.353932957	0.273	0.138
848	ENSDARG00000042252	eif4h	1	0.209673395	0.282521573	0.255	0.175
849	ENSDARG00000042345	si:dkeyp-55f12.3	1	0.00859294	-0.251519295	0.018	0.162
850	ENSDARG00000042368	kif26aa	1	0.005174236	0.374913816	0.127	0.012
851	ENSDARG00000042492	si:dkey-250d21.1	1	0.081799456	0.289391942	0.182	0.088
852	ENSDARG00000042520	UTP14C	1	0.008174777	-0.259795152	0.018	0.162
853	ENSDARG00000042557	rnf144ab	1	0.039134653	-0.309755455	0.055	0.175
854	ENSDARG00000042620	gstr	1	0.203562129	0.280455547	0.491	0.425
855	ENSDARG00000042630	hebp2	1	0.085521129	0.297325495	0.164	0.075
856	ENSDARG00000042690	s1pr1	1	0.000398711	1.185152151	0.291	0.075
857	ENSDARG00000042742	stx6	1	0.008528326	-0.258661311	0.055	0.225
858	ENSDARG00000042823	spcs2	1	0.132850792	0.25795093	0.491	0.412
859	ENSDARG00000042824	nfe2l2a	1	0.122079874	0.254415591	0.327	0.212
860	ENSDARG00000042874	phlda2	1	0.02301216	0.349603245	0.127	0.025
861	ENSDARG00000042905	rpl10a	1	0.003189696	-0.489443276	1	0.975
862	ENSDARG00000042933	bloc1s6	1	0.07744175	-0.269377165	0.382	0.538
863	ENSDARG00000042953	cyp2n13	1	0.0032845	-0.438749524	0.018	0.188
864	ENSDARG00000042989	si:dkeyp-84f3.5	1	0.037098805	0.290517201	0.109	0.025
865	ENSDARG00000043102	lxn	1	0.633296766	-0.258985777	0.255	0.3
866	ENSDARG00000043154	ucp2	1	0.004173814	-0.677259832	0.4	0.65
867	ENSDARG00000043257	ckbb	1	0.119699632	-0.41337144	0.818	0.825
868	ENSDARG00000043334	ccdc6a	1	0.071851613	-0.278805347	0.091	0.212
869	ENSDARG00000043417	eipr1	1	0.022984706	0.426398816	0.218	0.088
870	ENSDARG00000043448	itm2ca	1	0.012859975	0.422688695	0.473	0.312
871	ENSDARG00000043465	atp6v1b2	1	0.193616947	0.278594443	0.364	0.288
872	ENSDARG00000043474	atp2b3a	1	0.137256561	0.385523648	0.273	0.2
873	ENSDARG00000043484	ube2d2	1	0.053218147	0.274466607	0.655	0.538
874	ENSDARG00000043485	si:ch211-22i13.2	1	0.146848241	0.365593874	0.345	0.262
875	ENSDARG00000043509	rpl11	1	0.066685714	-0.253575793	1	1
876	ENSDARG00000043531	jun	1	0.243637538	0.612182712	0.655	0.675
877	ENSDARG00000043553	ches1	1	0.016580053	-0.333725337	0.055	0.2
878	ENSDARG00000043555	tmem30ab	1	0.005824876	0.453505709	0.491	0.312
879	ENSDARG00000043608	eif4ebp1	1	0.013293172	-0.340146245	0.255	0.512
880	ENSDARG00000043665	glrx5	1	0.578117493	0.3552743	0.273	0.288
881	ENSDARG00000043732	cops4	1	0.042611446	0.422809888	0.382	0.25
882	ENSDARG00000043796	ms4a17a.7	1	0.006785486	-0.585916026	0	0.125
883	ENSDARG00000043802	ms4a17a.8	1	0.018118508	-0.365317308	0.018	0.138
884	ENSDARG00000043821	klf7b	1	0.091397419	0.355847562	0.6	0.562
885	ENSDARG00000043857	ufm1	1	0.035869313	-0.303012963	0.291	0.488
886	ENSDARG00000043932	stmn4l	1	0.571896974	0.338388547	0.473	0.5
887	ENSDARG00000044011	xkrx	1	0.132541306	0.309700429	0.218	0.138
888	ENSDARG00000044048	prnpb	1	0.000253285	-0.876853951	0.091	0.375
889	ENSDARG00000044053	vsnl1b	1	0.010232122	-0.312150058	0.018	0.15
890	ENSDARG00000044073	fuca2	1	0.811925789	0.255719283	0.182	0.188
891	ENSDARG00000044092	atp5if1b	1	0.014475429	0.329272764	0.927	0.838
892	ENSDARG00000044093	rpl13a	1	0.001581406	-0.367408216	1	0.975
893	ENSDARG00000044125	txn	1	0.543118647	0.271557938	0.145	0.2
894	ENSDARG00000044182	stau1	1	0.054576442	-0.308080358	0.255	0.412
895	ENSDARG00000044254	anxa3b	1	0.044848326	0.343775808	0.545	0.45
896	ENSDARG00000044278	synpr	1	0.001124028	0.504896288	0.127	0
897	ENSDARG00000044328	ankrd46a	1	0.114981221	0.357932318	0.364	0.288
898	ENSDARG00000044540	fkbp2	1	0.005252377	0.45015017	0.527	0.362
899	ENSDARG00000044601	rtn4a	1	0.095230634	0.389348813	0.564	0.575
900	ENSDARG00000044625	pcf11	1	0.051833547	0.278259492	0.4	0.262
901	ENSDARG00000044669	hp1bp3	1	0.047687531	0.256934333	0.8	0.75
902	ENSDARG00000044684	rbp4l	1	0.408153582	1.514997973	0.218	0.325
903	ENSDARG00000044852	wbp2nl	1	0.051717434	0.293425911	0.636	0.562
904	ENSDARG00000044935	hpdb	1	0.009896309	-0.5621884	0.036	0.188
905	ENSDARG00000045006	ptprga	1	0.114989973	-0.29957568	0.091	0.188
906	ENSDARG00000045019	aamp	1	0.047151197	-0.261371279	0.164	0.325
907	ENSDARG00000045066	entpd1	1	0.006785486	-0.374712559	0	0.125
908	ENSDARG00000045127	FAM53C	1	0.072184075	0.315236136	0.273	0.162
909	ENSDARG00000045130	klhl11	1	0.00628595	-0.330408767	0.036	0.2
910	ENSDARG00000045132	vdac1	1	0.00173772	-0.444503254	0.709	0.825
911	ENSDARG00000045199	zgc:55262	1	0.005352139	0.313258261	0.127	0.012
912	ENSDARG00000045248	h3f3d	1	6.13E-05	0.331449033	1	1
913	ENSDARG00000045296	cops9	1	0.037381905	0.27249149	0.582	0.45
914	ENSDARG00000045352	cst14a.2	1	0.055584615	0.340032954	0.545	0.475
915	ENSDARG00000045359	elocb	1	0.01464214	0.275816636	0.727	0.6
916	ENSDARG00000045367	tuba1b	1	0.086374669	0.251149929	0.145	0.062
917	ENSDARG00000045513	taf3	1	0.201841549	0.327189015	0.273	0.212
918	ENSDARG00000045542	lamtor4	1	0.000156301	-0.524064096	0.109	0.425
919	ENSDARG00000045543	atp6v1f	1	0.022108358	0.339719759	0.218	0.088
920	ENSDARG00000045565	noc4l	1	0.004363567	-0.316878256	0	0.138
921	ENSDARG00000045598	si:dkey-180p18.9	1	0.22888202	0.307230471	0.255	0.188
922	ENSDARG00000045620	nansa	1	0.249134401	0.258622758	0.2	0.138
923	ENSDARG00000045639	elavl4	1	0.057305798	-0.290003417	0.891	0.85
924	ENSDARG00000045768	cry1aa	1	0.0041651	0.466885959	0.4	0.2
925	ENSDARG00000045803	mfge8b	1	0.000688168	-0.541342853	0.055	0.3
926	ENSDARG00000045804	abhd2b	1	0.016829915	-0.322251371	0.018	0.138
927	ENSDARG00000045842	zgc:113263	1	0.171962761	0.285565626	0.109	0.05
928	ENSDARG00000045877	ube2nb	1	0.001812101	0.578276395	0.636	0.475
929	ENSDARG00000045885	scaf11	1	0.077655786	-0.252111571	0.036	0.125
930	ENSDARG00000045914	si:ch211-51e12.7	1	0.615174535	0.305562619	0.309	0.338
931	ENSDARG00000045968	spg11	1	0.017960064	0.308384564	0.127	0.025
932	ENSDARG00000046022	tmed7	1	0.000383239	0.41924268	0.818	0.675
933	ENSDARG00000046132	dynlt3	1	0.007751108	0.397565271	0.691	0.512
934	ENSDARG00000051824	tmeff2a	1	0.167251804	0.473050974	0.218	0.138
935	ENSDARG00000051875	islr2	1	5.18E-05	0.757269575	0.8	0.588
936	ENSDARG00000052150	pbx4	1	0.003106729	-0.309047962	0.091	0.325
937	ENSDARG00000052178	eif2s1b	1	0.032282067	-0.273216993	0.418	0.638
938	ENSDARG00000052371	higd2a	1	0.197097484	0.304894634	0.382	0.338
939	ENSDARG00000052438	actr2a	1	0.209568235	0.25869742	0.164	0.1
940	ENSDARG00000052494	pcdh18b	1	0.002797665	-0.469060059	0	0.15
941	ENSDARG00000052594	nkiras2	1	0.092631265	0.314705226	0.218	0.125
942	ENSDARG00000052644	ca10a	1	9.39E-05	-0.623549085	0.073	0.388
943	ENSDARG00000052680	si:dkey-182g1.2	1	0.016759026	-0.358526612	0.073	0.225
944	ENSDARG00000052713	lrrtm1	1	0.012242056	0.442262799	0.218	0.075
945	ENSDARG00000052766	si:ch211-239f4.1	1	0.551804731	0.27502785	0.127	0.1
946	ENSDARG00000052769	glrbb	1	0.019005135	-0.282220026	0.127	0.312
947	ENSDARG00000052826	runx3	1	0.000720727	-0.689678917	0	0.188
948	ENSDARG00000052859	chp1	1	0.076491418	0.316506606	0.182	0.088
949	ENSDARG00000053058	rps11	1	6.07E-05	-0.435267966	1	0.988
950	ENSDARG00000053122	clvs2	1	0.000133008	0.67095564	0.4	0.15
951	ENSDARG00000053130	pcp4a	1	7.06E-05	-1.263527258	0.036	0.312
952	ENSDARG00000053136	b2m	1	0.002225173	0.47517787	0.236	0.062
953	ENSDARG00000053166	chic1	1	0.168887757	0.260744576	0.109	0.05
954	ENSDARG00000053205	ppfia4	1	0.036201801	-0.273668974	0.036	0.15
955	ENSDARG00000053301	insm1b	1	0.035097204	0.643549955	0.291	0.162
956	ENSDARG00000053358	basp1	1	0.04584903	0.47733551	0.455	0.325
957	ENSDARG00000053365	rpl31	1	0.001037276	-0.289760778	1	1
958	ENSDARG00000053381	plpp1a	1	0.067947049	-0.305654075	0.327	0.475
959	ENSDARG00000053383	rprma	1	0.028418896	0.557126557	0.182	0.062
960	ENSDARG00000053468	adam10a	1	0.013281433	-0.333394258	0.164	0.375
961	ENSDARG00000053559	tspan3b	1	0.001945946	-0.392448006	0.109	0.35
962	ENSDARG00000053668	stag2b	1	0.412314918	0.250499937	0.236	0.2
963	ENSDARG00000053684	aldob	1	0.032924798	-0.515064431	0.673	0.8
964	ENSDARG00000053858	crip1	1	0.024866128	-0.966664933	0.073	0.212
965	ENSDARG00000053875	cryba1b	1	0.022544228	0.281764604	0.527	0.338
966	ENSDARG00000053912	fbl	1	0.015535915	-0.406222457	0.145	0.35
967	ENSDARG00000054036	rnf34b	1	0.038814767	-0.309013369	0.018	0.112
968	ENSDARG00000054058	h1fx	1	0.024903269	0.653062286	0.673	0.662
969	ENSDARG00000054164	mrps17	1	0.052792792	0.318726061	0.2	0.088
970	ENSDARG00000054272	caprin1b	1	0.053608473	-0.315569954	0.418	0.612
971	ENSDARG00000054300	dhrs1	1	0.071507664	0.395966766	0.309	0.2
972	ENSDARG00000054302	ehd4	1	0.086676344	0.625057324	0.127	0.05
973	ENSDARG00000054355	dcaf7	1	0.022994153	-0.250052489	0.036	0.162
974	ENSDARG00000054363	si:zfos-464b6.2	1	0.008865543	0.339229132	0.164	0.038
975	ENSDARG00000054442	cbx1b	1	0.038763933	0.301022724	0.673	0.55
976	ENSDARG00000054543	samsn1a	1	0.092987923	0.318448076	0.145	0.062
977	ENSDARG00000054583	mfsd6b	1	0.004154283	-0.358825796	0.073	0.275
978	ENSDARG00000054777	si:dkey-46a10.3	1	0.028456846	0.259450833	0.491	0.362
979	ENSDARG00000054794	plcxd3	1	0.000159747	0.881448483	0.509	0.25
980	ENSDARG00000054907	cox7a2l	1	0.000834196	-0.35260325	0.055	0.288
981	ENSDARG00000054911	tmsb	1	0.100744307	1.046707938	0.327	0.238
982	ENSDARG00000054916	eif4ebp3	1	0.002157324	-0.663693152	0.2	0.45
983	ENSDARG00000054978	kifc3	1	0.002978771	0.490830684	0.273	0.088
984	ENSDARG00000055022	pds5a	1	0.040714996	-0.277857096	0.018	0.112
985	ENSDARG00000055070	borcs7	1	0.03253032	0.43937207	0.273	0.15
986	ENSDARG00000055115	dtnbp1a	1	0.253992153	-0.253051413	0.164	0.238
987	ENSDARG00000055118	mylipb	1	0.001787397	-0.388123496	0	0.162
988	ENSDARG00000055349	pknox2	1	0.022916534	0.2937288	0.145	0.038
989	ENSDARG00000055377	gnb5b	1	0.068468115	-0.267876434	0.073	0.188
990	ENSDARG00000055381	bambia	1	0.006615578	-0.508865337	0.055	0.225
991	ENSDARG00000055383	zgc:66160	1	0.007972604	-0.261245965	0.018	0.162
992	ENSDARG00000055400	si:dkey-56f14.7	1	0.044905744	0.490489652	0.364	0.25
993	ENSDARG00000055502	cicb	1	0.061476394	0.376589635	0.2	0.1
994	ENSDARG00000055540	pfkfb4a	1	0.111724742	0.261930218	0.127	0.05
995	ENSDARG00000055548	npat	1	0.130867571	0.270247497	0.145	0.075
996	ENSDARG00000055678	akap12b	1	0.020958982	-0.254269854	0.255	0.5
997	ENSDARG00000055751	fosb	1	0.013949035	0.344348289	0.182	0.05
998	ENSDARG00000055763	tmem115	1	0.417225372	0.270709846	0.182	0.15
999	ENSDARG00000055837	arhgef1b	1	0.43219114	-0.323750381	0.236	0.288
1000	ENSDARG00000055868	rsl1d1	1	0.105036865	-0.325934239	0.309	0.462
1001	ENSDARG00000055874	cpe	1	0.000219856	0.682995521	0.8	0.625
1002	ENSDARG00000055889	zgc:153215	1	0.044981306	0.403868245	0.2	0.088
1003	ENSDARG00000055899	lzic	1	0.037532375	0.329643804	0.4	0.262
1004	ENSDARG00000055900	zswim5	1	0.07729343	-0.280855599	0.164	0.3
1005	ENSDARG00000056005	dnajc18	1	0.114940966	0.331618924	0.236	0.15
1006	ENSDARG00000056027	hoxb8a	1	0.448773976	0.263670192	0.127	0.088
1007	ENSDARG00000056030	hoxb7a	1	0.050995084	1.036041638	0.2	0.1
1008	ENSDARG00000056087	ecrg4a	1	0.010526578	-0.260859798	0	0.112
1009	ENSDARG00000056102	uxs1	1	0.121130102	0.281211786	0.182	0.1
1010	ENSDARG00000056108	ndufa4	1	0.005176607	-0.419351574	0.055	0.238
1011	ENSDARG00000056119	eef1g	1	9.96E-05	-0.460020351	0.945	0.962
1012	ENSDARG00000056160	hspd1	1	0.049122997	0.278155824	0.127	0.038
1013	ENSDARG00000056206	camk2g2	1	0.029498615	-0.519811367	0.182	0.362
1014	ENSDARG00000056218	tnika	1	0.002120701	-0.389683684	0.018	0.2
1015	ENSDARG00000056262	slc35g2a	1	0.000452907	1.151201696	0.455	0.225
1016	ENSDARG00000056307	znf706	1	0.005305719	0.393330338	0.582	0.4
1017	ENSDARG00000056331	ahcyl1	1	0.030514267	0.532021537	0.291	0.162
1018	ENSDARG00000056347	rab3aa	1	0.095365123	0.316072015	0.218	0.125
1019	ENSDARG00000056410	fdx1	1	0.172833909	0.275219662	0.236	0.162
1020	ENSDARG00000056427	auts2a	1	0.000355146	-0.53689405	0.036	0.275
1021	ENSDARG00000056479	rab1bb	1	0.09187283	-0.254658276	0.182	0.312
1022	ENSDARG00000056550	tango2	1	0.03624739	0.31582449	0.182	0.075
1023	ENSDARG00000056566	necab1	1	0.002667842	0.256286295	0.109	0
1024	ENSDARG00000056653	fhl1b	1	0.011068537	0.931283721	0.309	0.15
1025	ENSDARG00000056665	nsun2	1	0.016893471	0.438514414	0.236	0.1
1026	ENSDARG00000056722	cd99l2	1	0.089106901	0.362903965	0.364	0.262
1027	ENSDARG00000056740	tmeff1b	1	0.037899127	-0.319229976	0.491	0.675
1028	ENSDARG00000056744	ela2	1	0.040639387	0.289979295	0.218	0.1
1029	ENSDARG00000056831	gng2	1	0.000113355	0.646562241	0.745	0.525
1030	ENSDARG00000056840	otud5b	1	0.015822288	0.31101197	0.327	0.162
1031	ENSDARG00000056929	kdm6bb	1	0.022268808	-0.436664448	0.218	0.388
1032	ENSDARG00000057013	cadm3	1	0.002378709	-0.534036636	0.291	0.538
1033	ENSDARG00000057025	chrna2b	1	0.000471679	0.318281726	0.145	0
1034	ENSDARG00000057026	ran	1	0.00201517	-0.346813244	0.855	0.9
1035	ENSDARG00000057075	lamtor3	1	0.007134037	0.348494141	0.455	0.262
1036	ENSDARG00000057245	im:7138535	1	0.02596957	0.310482029	0.164	0.05
1037	ENSDARG00000057497	stk35l	1	0.039540671	0.345632903	0.291	0.175
1038	ENSDARG00000057652	dbpb	1	0.00109077	0.686299444	0.364	0.162
1039	ENSDARG00000057671	epas1b	1	0.00204562	0.763591122	0.291	0.088
1040	ENSDARG00000057672	plpp5	1	0.006899882	0.45441243	0.382	0.212
1041	ENSDARG00000057782	baz2ba	1	0.000958416	0.486279518	0.418	0.175
1042	ENSDARG00000057867	lasp1	1	0.006400397	-0.335242617	0.418	0.688
1043	ENSDARG00000058005	hgd	1	0.013293787	-0.63769728	0.091	0.262
1044	ENSDARG00000058015	ano3	1	0.004363567	-0.307017888	0	0.138
1045	ENSDARG00000058030	hspa14	1	0.012089978	-0.266512503	0.036	0.188
1046	ENSDARG00000058079	txndc17	1	0.210145978	0.273355937	0.218	0.15
1047	ENSDARG00000058105	rpl36a	1	0.000704816	-0.446813779	1	0.988
1048	ENSDARG00000058128	msna	1	0.142203487	0.27328509	0.309	0.225
1049	ENSDARG00000058179	ackr3b	1	0.006785486	-0.260707591	0	0.125
1050	ENSDARG00000058231	nt5c2b	1	0.115119845	0.27819453	0.164	0.088
1051	ENSDARG00000058246	cysltr1	1	0.002667842	0.470592326	0.109	0
1052	ENSDARG00000058302	sh3bgrl	1	0.051111422	0.289089382	0.182	0.075
1053	ENSDARG00000058328	lsm7	1	0.15650018	0.349141889	0.473	0.475
1054	ENSDARG00000058348	scinlb	1	0.000185416	-0.660228316	0.036	0.3
1055	ENSDARG00000058349	polr2l	1	0.189262133	0.306360951	0.291	0.225
1056	ENSDARG00000058358	krt8	1	6.77E-05	-1.382094059	0.291	0.6
1057	ENSDARG00000058366	si:dkey-222f8.3	1	0.034616805	0.397083038	0.345	0.2
1058	ENSDARG00000058467	prpf40a	1	0.042324032	0.436871161	0.182	0.075
1059	ENSDARG00000058538	alcamb	1	0.760917202	0.355960065	0.327	0.338
1060	ENSDARG00000058585	chst2b	1	0.083260213	0.517906926	0.127	0.05
1061	ENSDARG00000058650	dpm3	1	0.145201568	0.291105834	0.255	0.175
1062	ENSDARG00000058696	tbl1xr1a	1	0.165273594	-0.272813488	0.127	0.212
1063	ENSDARG00000058962	txnl4b	1	0.511936331	0.295047856	0.164	0.138
1064	ENSDARG00000058969	cntnap2a	1	0.002446106	0.955675938	0.327	0.138
1065	ENSDARG00000059043	ntf3	1	0.000768048	0.536204397	0.2	0.025
1066	ENSDARG00000059075	nip7	1	0.006785486	-0.328443917	0	0.125
1067	ENSDARG00000059202	tspan2b	1	0.020631636	0.251161124	0.127	0.025
1068	ENSDARG00000059236	ptger4a	1	0.018011457	0.566774579	0.2	0.062
1069	ENSDARG00000059276	hoxd4a	1	0.110563506	0.546691332	0.327	0.238
1070	ENSDARG00000059279	tfap2a	1	0.130495941	0.557782782	0.182	0.1
1071	ENSDARG00000059311	dpysl5b	1	0.003505146	0.444570047	0.291	0.1
1072	ENSDARG00000059327	gata2a	1	0.004851622	0.339850393	0.273	0.088
1073	ENSDARG00000059367	mfap2	1	0.083853035	-0.253189452	0.091	0.2
1074	ENSDARG00000059398	myef2	1	0.05443391	0.328893017	0.255	0.138
1075	ENSDARG00000059438	galnt18b	1	0.004363567	-0.357005744	0	0.138
1076	ENSDARG00000059473	kank4	1	0.000802825	0.572891326	0.4	0.175
1077	ENSDARG00000059483	tead1b	1	0.019816119	0.258678121	0.236	0.088
1078	ENSDARG00000059601	map1aa	1	0.022508974	-0.466441505	0.509	0.638
1079	ENSDARG00000059604	mtss1	1	0.000539572	0.573551143	0.2	0.025
1080	ENSDARG00000059680	fscn1a	1	0.236608141	0.444965072	0.309	0.275
1081	ENSDARG00000059722	ubac1	1	0.021270935	0.269236431	0.145	0.038
1082	ENSDARG00000059725	hypk	1	0.080201072	-0.266408325	0.218	0.388
1083	ENSDARG00000059774	dub	1	0.010078839	0.293938873	0.2	0.05
1084	ENSDARG00000059794	kdm6al	1	0.020231925	0.376607318	0.145	0.038
1085	ENSDARG00000059883	trpv1	1	0.026618945	-0.313323672	0.055	0.188
1086	ENSDARG00000059908	si:ch211-217k17.7	1	0.003740757	-0.473417732	0.109	0.312
1087	ENSDARG00000060004	fzd7a	1	0.017250213	-0.381131723	0.018	0.138
1088	ENSDARG00000060065	ubap2b	1	0.072965245	-0.270509505	0.218	0.375
1089	ENSDARG00000060070	adcy7	1	0.002155493	0.446734461	0.2	0.038
1090	ENSDARG00000060071	tent4b	1	0.000267292	0.799312896	0.455	0.2
1091	ENSDARG00000060112	sybu	1	0.127577389	0.370431583	0.4	0.338
1092	ENSDARG00000060113	znf395a	1	0.45487328	0.377392612	0.382	0.4
1093	ENSDARG00000060115	lrrn1	1	0.001411409	0.610514165	0.364	0.15
1094	ENSDARG00000060123	ca16b	1	0.26839279	0.290134239	0.127	0.075
1095	ENSDARG00000060282	rnf121	1	0.01131817	-0.371590822	0.055	0.212
1096	ENSDARG00000060350	apoda.2	1	0.064486487	-0.31695128	0.091	0.212
1097	ENSDARG00000060515	zdhhc9	1	0.117982245	0.267149929	0.218	0.125
1098	ENSDARG00000060569	tmem229b	1	0.026221989	-0.305387306	0.018	0.125
1099	ENSDARG00000060631	GARNL3	1	0.006540456	0.256679063	0.127	0.012
1100	ENSDARG00000060656	si:ch211-10a23.2	1	0.016084191	0.437402567	0.218	0.088
1101	ENSDARG00000060683	lrsam1	1	0.056970251	-0.378252269	0.109	0.238
1102	ENSDARG00000060705	nsd1b	1	0.011066731	-0.376617246	0.036	0.188
1103	ENSDARG00000060849	dlgap4a	1	0.034002395	-0.412581333	0.036	0.15
1104	ENSDARG00000060921	pla2g6	1	0.215265954	0.253892869	0.164	0.1
1105	ENSDARG00000060948	dync1i1	1	0.034124127	0.469644711	0.273	0.15
1106	ENSDARG00000060977	zgc:153018	1	0.087401368	-0.297521986	0.109	0.212
1107	ENSDARG00000061057	cyhr1	1	0.037468136	0.379750829	0.2	0.088
1108	ENSDARG00000061081	arpp21	1	9.28E-05	1.461305182	0.545	0.325
1109	ENSDARG00000061099	nfasca	1	0.000362106	0.852620791	0.527	0.3
1110	ENSDARG00000061335	galnt1	1	0.030234881	0.480950325	0.255	0.125
1111	ENSDARG00000061479	thsd7aa	1	0.001214914	-0.550562088	0.055	0.275
1112	ENSDARG00000061525	slka	1	0.023569393	-0.437807041	0.127	0.3
1113	ENSDARG00000061543	ccdc85b	1	0.000536974	0.563526227	0.527	0.275
1114	ENSDARG00000061547	hist1h4l	1	0.018401296	-0.292072991	0.127	0.312
1115	ENSDARG00000061580	kctd7	1	0.297834978	0.363113397	0.145	0.1
1116	ENSDARG00000061688	arvcfb	1	0.178738075	0.297578197	0.273	0.188
1117	ENSDARG00000061742	clasrp	1	0.084954392	0.300082969	0.127	0.05
1118	ENSDARG00000061749	htr3b	1	0.002233795	-0.514813701	0.018	0.2
1119	ENSDARG00000061757	rabgap1l	1	0.037182859	0.315732853	0.345	0.2
1120	ENSDARG00000061989	mpnd	1	0.138422972	0.256680996	0.327	0.238
1121	ENSDARG00000062082	hipk3b	1	0.277701777	0.271626405	0.109	0.062
1122	ENSDARG00000062134	kcnab2b	1	0.004363567	-0.435494097	0	0.138
1123	ENSDARG00000062173	camsap2a	1	0.00078808	0.64279951	0.218	0.038
1124	ENSDARG00000062323	adam23a	1	0.025629855	-0.414718616	0.291	0.462
1125	ENSDARG00000062326	hmgn7	1	0.015097695	0.257742992	0.964	0.888
1126	ENSDARG00000062350	synm	1	0.071169197	0.259130405	0.255	0.138
1127	ENSDARG00000062357	fam19a1a	1	0.004363567	-0.693888445	0	0.138
1128	ENSDARG00000062363	phex	1	0.006682377	0.633235195	0.273	0.088
1129	ENSDARG00000062379	slc35a4	1	0.048135742	0.310682793	0.164	0.062
1130	ENSDARG00000062460	sgk3	1	0.015528787	0.456553126	0.255	0.1
1131	ENSDARG00000062531	mapk8ip3	1	0.027628677	0.707015494	0.273	0.138
1132	ENSDARG00000062568	mrpl2	1	0.034675702	0.334806004	0.309	0.175
1133	ENSDARG00000062590	pleca	1	0.014166828	-0.344181242	0.055	0.212
1134	ENSDARG00000062592	myl10	1	0.051992474	0.259971782	0.255	0.138
1135	ENSDARG00000062646	tet3	1	0.086676344	0.291224223	0.127	0.05
1136	ENSDARG00000062672	kcnj19b	1	0.260898615	0.283931092	0.127	0.075
1137	ENSDARG00000062752	mfap3l	1	0.057963351	-0.300407961	0.073	0.188
1138	ENSDARG00000062936	ndnf	1	7.06E-05	-0.888498381	0.036	0.312
1139	ENSDARG00000062942	kcna1a	1	0.001660151	-0.470129349	0.036	0.238
1140	ENSDARG00000062954	clk2a	1	0.05443391	0.308374223	0.255	0.138
1141	ENSDARG00000063097	scube1	1	0.006785486	-0.356118086	0	0.125
1142	ENSDARG00000063100	psmd14	1	0.010196524	0.281636679	0.364	0.188
1143	ENSDARG00000063195	pxk	1	0.01179478	0.370535534	0.236	0.088
1144	ENSDARG00000063292	ssuh2rs1	1	0.021549882	-0.310820608	0.218	0.425
1145	ENSDARG00000063310	oxr1b	1	0.116653778	0.315289183	0.236	0.138
1146	ENSDARG00000063344	fam162a	1	0.158931392	0.336594974	0.4	0.35
1147	ENSDARG00000063416	ptprk	1	0.000497205	0.46224515	0.236	0.038
1148	ENSDARG00000063626	ddx21	1	0.003782253	-0.6444224	0.382	0.612
1149	ENSDARG00000063905	mt-co1	1	0.001898253	0.293491131	0.964	0.95
1150	ENSDARG00000067639	prpf4	1	0.193131908	0.280032849	0.164	0.1
1151	ENSDARG00000067777	zgc:158640	1	0.001005203	0.369931015	0.164	0.012
1152	ENSDARG00000067795	ifngr2	1	0.136379437	0.310917165	0.182	0.1
1153	ENSDARG00000067850	jund	1	0.163470327	0.387353088	0.255	0.175
1154	ENSDARG00000067981	zgc:103697	1	0.000216067	0.5986692	0.473	0.212
1155	ENSDARG00000067984	gas1b	1	0.001137449	-0.799623447	0	0.175
1156	ENSDARG00000067995	myhz1.2	1	0.308488296	0.314374827	0.273	0.225
1157	ENSDARG00000068088	tcnba	1	0.084954392	0.296564631	0.127	0.05
1158	ENSDARG00000068125	nfu1	1	0.157612037	0.277083242	0.273	0.2
1159	ENSDARG00000068179	trib2	1	0.221074448	0.310404692	0.164	0.1
1160	ENSDARG00000068246	plcb3	1	0.097730759	-0.372393615	0.127	0.238
1161	ENSDARG00000068289	eif3k	1	0.005196668	-0.293296913	0.327	0.675
1162	ENSDARG00000068374	si:ch211-132b12.7	1	0.000521512	0.651650762	0.345	0.125
1163	ENSDARG00000068401	yap1	1	0.010526578	-0.265744265	0	0.112
1164	ENSDARG00000068478	gpx4a	1	0.014335106	0.55862912	0.509	0.375
1165	ENSDARG00000068480	map7d2a	1	0.005058494	-0.465628531	0.164	0.4
1166	ENSDARG00000068698	psenen	1	0.1078118	0.258675161	0.491	0.4
1167	ENSDARG00000068701	gpr85	1	0.036080065	0.321273878	0.436	0.288
1168	ENSDARG00000068710	nid1a	1	0.276033512	0.369813387	0.127	0.075
1169	ENSDARG00000068732	spry4	1	0.077607594	0.2919887	0.255	0.138
1170	ENSDARG00000068760	tnks1bp1	1	0.002173076	0.642388057	0.145	0.012
1171	ENSDARG00000068763	plcg2	1	0.042693494	0.303465064	0.127	0.038
1172	ENSDARG00000068876	zgc:153031	1	0.079109233	0.353847987	0.182	0.088
1173	ENSDARG00000068892	sostdc1a	1	0.186855836	0.597559579	0.127	0.062
1174	ENSDARG00000068978	glo1	1	0.185154515	-0.2564594	0.382	0.512
1175	ENSDARG00000068995	h2afx1	1	0.000136291	0.560504499	0.945	0.875
1176	ENSDARG00000068996	hist2h2l	1	0.009004686	0.639840496	0.691	0.612
1177	ENSDARG00000069102	zgc:112962	1	0.02596957	0.282371147	0.164	0.05
1178	ENSDARG00000069157	tmem135	1	0.02596957	0.28459017	0.164	0.05
1179	ENSDARG00000069175	vps4b	1	0.001419039	0.439029548	0.582	0.412
1180	ENSDARG00000069241	ttc32	1	0.140414128	0.266958173	0.182	0.1
1181	ENSDARG00000069254	chrm4a	1	0.005327852	0.458694905	0.2	0.05
1182	ENSDARG00000069297	upf3a	1	0.443200034	0.276603496	0.455	0.45
1183	ENSDARG00000069314	tmem199	1	0.4416182	0.253467553	0.182	0.15
1184	ENSDARG00000069376	tnfsf12	1	0.009092141	0.384508077	0.145	0.025
1185	ENSDARG00000069422	nhp2	1	0.049036107	-0.26356876	0.109	0.25
1186	ENSDARG00000069423	tmie	1	0.071282766	-0.393081255	0.2	0.325
1187	ENSDARG00000069438	neurl1aa	1	0.001179827	0.418329392	0.236	0.05
1188	ENSDARG00000069446	dbh	1	0.001034671	1.297105656	0.255	0.062
1189	ENSDARG00000069469	khdrbs2	1	0.020045554	0.286873013	0.2	0.062
1190	ENSDARG00000069624	mrps18c	1	0.072002339	0.309164889	0.255	0.15
1191	ENSDARG00000069630	tat	1	0.054251909	-0.344661248	0.036	0.138
1192	ENSDARG00000069752	ckba	1	0.507284243	0.661621822	0.164	0.138
1193	ENSDARG00000069790	dynll2a	1	0.000449803	-0.542960454	0.127	0.412
1194	ENSDARG00000069796	znf1124	1	0.028540416	0.348155632	0.291	0.15
1195	ENSDARG00000069843	kctd12.1	1	0.057347622	0.652306795	0.273	0.15
1196	ENSDARG00000069846	zgc:162944	1	0.036928323	0.320215593	0.291	0.138
1197	ENSDARG00000069853	txndc9	1	0.025707657	0.470402186	0.491	0.4
1198	ENSDARG00000069928	prkceb	1	0.002538915	0.424744459	0.273	0.088
1199	ENSDARG00000069940	ppap2d	1	0.002819474	-0.363818318	0.055	0.262
1200	ENSDARG00000069981	cspg5a	1	0.003964241	-0.442727244	0.036	0.212
1201	ENSDARG00000069989	bnc2	1	0.027744628	-0.442223439	0.073	0.212
1202	ENSDARG00000070045	celf4	1	0.047185502	0.375252534	0.164	0.062
1203	ENSDARG00000070081	rspo3	1	0.005254731	0.38968222	0.182	0.038
1204	ENSDARG00000070108	dek	1	0.242047919	0.332617913	0.218	0.162
1205	ENSDARG00000070266	spock3	1	0.90383242	0.312129594	0.545	0.612
1206	ENSDARG00000070337	hoxc1a	1	0.023492799	0.403378236	0.182	0.062
1207	ENSDARG00000070426	chac1	1	0.066881796	-0.331701656	0.618	0.738
1208	ENSDARG00000070437	rpl22	1	0.000293965	-0.384921822	0.982	0.988
1209	ENSDARG00000070442	si:ch211-113g11.6	1	0.198177593	0.274391361	0.218	0.15
1210	ENSDARG00000070475	khdrbs1b	1	0.089994051	-0.27790834	0.145	0.275
1211	ENSDARG00000070507	trpc4a	1	0.007207951	-0.883627473	0.018	0.162
1212	ENSDARG00000070537	stmn2b	1	0.000431546	1.007439451	0.655	0.438
1213	ENSDARG00000070545	top1l	1	0.061678425	0.282248021	0.273	0.15
1214	ENSDARG00000070575	fam131bb	1	0.005064095	-0.331764648	0.018	0.175
1215	ENSDARG00000070601	RASSF5	1	0.024279159	-0.269223272	0.073	0.225
1216	ENSDARG00000070603	hspa12a	1	0.00201288	-0.339693046	0.018	0.2
1217	ENSDARG00000070682	sdf4	1	0.033141945	-0.276524471	0.127	0.3
1218	ENSDARG00000070688	ncalda	1	0.00046871	0.578494987	0.255	0.05
1219	ENSDARG00000070702	s100v2	1	0.002120701	-0.455130254	0.018	0.2
1220	ENSDARG00000070723	ndufa9a	1	0.093941724	0.314338557	0.491	0.45
1221	ENSDARG00000070769	foxg1a	1	0.001137449	-0.461407584	0	0.175
1222	ENSDARG00000070795	eaf1	1	0.295688623	0.276934943	0.345	0.312
1223	ENSDARG00000070822	cnp	1	0.029807208	-0.334743915	0.345	0.562
1224	ENSDARG00000070833	lin52	1	0.026798557	0.299593938	0.218	0.088
1225	ENSDARG00000070844	gamt	1	0.005991455	-0.466214697	0.182	0.4
1226	ENSDARG00000070966	insl5a	1	0.001569587	1.713605519	0.182	0.025
1227	ENSDARG00000071018	ptena	1	0.088496572	0.317982893	0.455	0.375
1228	ENSDARG00000071026	mllt11	1	0.055883707	0.288006509	0.745	0.625
1229	ENSDARG00000071036	si:dkey-286j15.3	1	0.040639387	0.36062673	0.218	0.1
1230	ENSDARG00000071046	bbip1	1	0.290119529	0.253564334	0.291	0.238
1231	ENSDARG00000071062	hps5	1	0.000848491	-0.538541074	0.018	0.225
1232	ENSDARG00000071150	cica	1	0.278623876	0.269477855	0.145	0.088
1233	ENSDARG00000071209	oprl1	1	0.074883109	0.416774769	0.2	0.1
1234	ENSDARG00000071336	mif	1	0.248636061	0.278252189	0.436	0.425
1235	ENSDARG00000071558	fblim1	1	0.017679689	-0.257490506	0.018	0.138
1236	ENSDARG00000071566	ppp1cab	1	0.194713752	0.287919142	0.255	0.188
1237	ENSDARG00000071578	si:ch211-222k6.3	1	0.072147528	-0.387330669	0.182	0.325
1238	ENSDARG00000071626	ptgdsb.2	1	0.003353837	-0.774646887	0.091	0.3
1239	ENSDARG00000071658	ywhag2	1	0.002238855	-0.625791464	0.709	0.738
1240	ENSDARG00000071670	tma7	1	0.139468802	0.296021346	0.636	0.65
1241	ENSDARG00000071691	uqcrc2b	1	0.06692513	0.33493679	0.364	0.262
1242	ENSDARG00000071872	zdhhc15b	1	0.102246263	0.358797696	0.218	0.138
1243	ENSDARG00000071878	trmt112	1	0.011158376	0.353683782	0.491	0.312
1244	ENSDARG00000073704	si:dkeyp-72g9.4	1	0.003898784	-0.535197934	0.218	0.462
1245	ENSDARG00000073744	ip6k1	1	0.155687247	0.274889599	0.127	0.062
1246	ENSDARG00000073837	senp2	1	0.138348206	-0.306627697	0.145	0.25
1247	ENSDARG00000073867	rex1bd	1	0.093203934	0.259150432	0.364	0.238
1248	ENSDARG00000074001	crygmxl2	1	0.097608025	0.3164496	0.127	0.05
1249	ENSDARG00000074056	kctd1	1	0.0003969	0.615602527	0.382	0.15
1250	ENSDARG00000074310	rbfox3b	1	0.000511256	-0.590577097	0.018	0.238
1251	ENSDARG00000074335	boc	1	0.001787397	-0.413017983	0	0.162
1252	ENSDARG00000074340	serf2	1	0.024173371	0.27384665	0.891	0.875
1253	ENSDARG00000074443	gas7a	1	0.013786179	-0.490099931	0.091	0.262
1254	ENSDARG00000074560	CHST8	1	0.006835869	0.532968678	0.327	0.162
1255	ENSDARG00000074581	add2	1	0.078165263	-0.2664114	0.2	0.362
1256	ENSDARG00000074676	rprd2b	1	0.024056017	0.338935278	0.255	0.112
1257	ENSDARG00000074752	hlfa	1	0.02258927	0.483140805	0.2	0.075
1258	ENSDARG00000074756	tfb2m	1	0.126580587	0.28617243	0.164	0.088
1259	ENSDARG00000074760	ttc7a	1	6.15E-05	0.674708384	0.218	0.012
1260	ENSDARG00000074777	ank1b	1	0.046063255	-0.265497812	0.036	0.138
1261	ENSDARG00000074848	smim7	1	0.094413925	0.337230624	0.436	0.362
1262	ENSDARG00000074866	ptpn5	1	0.002581327	0.474955941	0.291	0.1
1263	ENSDARG00000074967	zgc:162698	1	0.457136707	0.350154347	0.2	0.175
1264	ENSDARG00000074985	aurkaip1	1	0.226984894	0.258702692	0.2	0.138
1265	ENSDARG00000075172	fbxo25	1	0.000331918	0.530520074	0.564	0.375
1266	ENSDARG00000075211	chd7	1	0.013602696	0.52887371	0.364	0.212
1267	ENSDARG00000075252	phrf1	1	0.039134653	-0.275843064	0.055	0.175
1268	ENSDARG00000075282	irs2b	1	0.312057821	0.298758096	0.182	0.125
1269	ENSDARG00000075349	si:ch73-138n13.1	1	0.145412843	0.267955924	0.164	0.088
1270	ENSDARG00000075382	slc9a6b	1	0.021638175	0.339171272	0.164	0.05
1271	ENSDARG00000075542	zfhx4	1	0.004367388	-0.547672628	0.109	0.338
1272	ENSDARG00000075616	polr2k	1	0.094965745	-0.251453926	0.109	0.225
1273	ENSDARG00000075666	tsc22d3	1	0.104647142	0.399028797	0.236	0.138
1274	ENSDARG00000075718	rpz5	1	0.001002491	-0.837388984	0.109	0.362
1275	ENSDARG00000075812	kcnt2	1	0.043712849	-0.254712736	0.018	0.112
1276	ENSDARG00000075821	plxnb1a	1	0.000314504	-0.498858741	0.018	0.25
1277	ENSDARG00000075853	sh3kbp1	1	0.038104217	0.314290271	0.109	0.025
1278	ENSDARG00000076074	dda1	1	0.001727262	-0.466900888	0.182	0.438
1279	ENSDARG00000076170	pcsk1nl	1	0.038211166	0.416438726	0.455	0.338
1280	ENSDARG00000076223	SERP1	1	0.005021818	0.488419701	0.745	0.75
1281	ENSDARG00000076290	calr	1	0.070793293	0.308086536	0.455	0.338
1282	ENSDARG00000076318	atp6v1ab	1	0.001618459	0.491994437	0.2	0.038
1283	ENSDARG00000076440	btbd6a	1	0.000603041	-0.428324635	0.036	0.275
1284	ENSDARG00000076500	chgb	1	0.153851871	1.033951584	0.145	0.075
1285	ENSDARG00000076532	si:ch211-222l21.1	1	0.003832979	0.538493276	0.727	0.538
1286	ENSDARG00000076742	cyth1a	1	0.155470363	0.308254709	0.291	0.2
1287	ENSDARG00000076752	tmem67	1	0.019729229	0.273032645	0.145	0.038
1288	ENSDARG00000076780	acadsb	1	0.03350839	0.420904972	0.291	0.162
1289	ENSDARG00000076847	tnrc6c1	1	0.13097486	0.355625849	0.582	0.588
1290	ENSDARG00000076895	flrt3	1	0.015601414	-0.33876507	0.055	0.2
1291	ENSDARG00000077047	ptprnb	1	0.09571316	0.282541771	0.127	0.05
1292	ENSDARG00000077119	naxd	1	0.226984894	0.278541044	0.2	0.138
1293	ENSDARG00000077134	gpr158a	1	0.004363567	-0.292095812	0	0.138
1294	ENSDARG00000077165	kcnj3a	1	0.018756467	0.387535588	0.145	0.038
1295	ENSDARG00000077291	rps2	1	0.000203527	-0.429227429	1	1
1296	ENSDARG00000077297	nbr1a	1	0.352681891	0.288163447	0.145	0.1
1297	ENSDARG00000077298	gas1a	1	0.006785486	-0.279080175	0	0.125
1298	ENSDARG00000077410	myo9b	1	0.000554963	-0.511062671	0.036	0.262
1299	ENSDARG00000077467	sox10	1	0.004455571	-0.719187028	0.018	0.175
1300	ENSDARG00000077473	mych	1	0.036971869	-0.370144065	0.236	0.388
1301	ENSDARG00000077506	tjp1a	1	0.088850555	0.285431953	0.182	0.088
1302	ENSDARG00000077515	letm2	1	0.096768808	0.386138183	0.291	0.2
1303	ENSDARG00000077596	phf24	1	0.364471671	0.29723449	0.236	0.188
1304	ENSDARG00000077608	gpr137bb	1	0.021335128	0.481320643	0.4	0.262
1305	ENSDARG00000077717	rpl29	1	0.000432346	-0.408621166	0.818	0.95
1306	ENSDARG00000077721	knop1	1	0.195547611	-0.304385719	0.182	0.275
1307	ENSDARG00000077726	nocta	1	0.46522224	0.252132152	0.109	0.075
1308	ENSDARG00000077785	atf5b	1	0.007209657	-0.46899324	0.036	0.2
1309	ENSDARG00000077799	egr4	1	0.001163792	1.179261512	0.291	0.088
1310	ENSDARG00000077811	sox11a	1	0.038928455	0.558171911	0.418	0.288
1311	ENSDARG00000077817	cxxc4	1	0.007543608	-0.359184883	0.036	0.2
1312	ENSDARG00000077870	taf9	1	0.086630434	0.346485962	0.455	0.375
1313	ENSDARG00000077946	smarcc2	1	0.024821795	0.271218896	0.164	0.05
1314	ENSDARG00000078113	atp5mea	1	0.002385394	0.471834114	0.6	0.438
1315	ENSDARG00000078523	ddr1	1	0.002667842	0.282219346	0.109	0
1316	ENSDARG00000078529	adgrb1b	1	0.085584404	0.396687468	0.109	0.038
1317	ENSDARG00000078599	micu3a	1	0.207711386	0.263177565	0.218	0.15
1318	ENSDARG00000078768	abhd15a	1	0.063396118	0.459004421	0.418	0.3
1319	ENSDARG00000078822	ccdc18	1	0.006785486	-0.346021112	0	0.125
1320	ENSDARG00000078865	cxxc5a	1	0.033502953	-0.32796949	0.2	0.388
1321	ENSDARG00000079150	si:ch211-276i12.9	1	0.0555182	-0.292102835	0.182	0.338
1322	ENSDARG00000079204	adam11	1	0.006785486	-0.327185928	0	0.125
1323	ENSDARG00000079281	si:dkeyp-75h12.2	1	0.016829915	-0.414902869	0.018	0.138
1324	ENSDARG00000079305	hbae3	1	0.001776762	1.506068692	0.182	0.025
1325	ENSDARG00000079307	si:dkey-205h13.1	1	0.000661553	0.612917411	0.418	0.175
1326	ENSDARG00000079317	dlc1	1	0.012218839	0.303696166	0.109	0.012
1327	ENSDARG00000079350	znf654	1	0.008096495	0.292270249	0.145	0.025
1328	ENSDARG00000079387	si:ch211-102c2.4	1	0.027253322	0.31855375	0.182	0.062
1329	ENSDARG00000079388	agrn	1	0.000720727	-0.433119825	0	0.188
1330	ENSDARG00000079396	lrfn5b	1	0.00650978	-0.32647392	0.018	0.162
1331	ENSDARG00000079402	tapbp.1	1	0.020659039	0.385403085	0.164	0.05
1332	ENSDARG00000079516	cisd1	1	0.04944407	0.2768304	0.327	0.2
1333	ENSDARG00000079570	rspo2	1	0.465147507	0.361635622	0.255	0.238
1334	ENSDARG00000079586	gabrb2	1	0.000812592	-0.813617622	0.091	0.338
1335	ENSDARG00000079610	akap9	1	0.010463238	0.442950823	0.182	0.05
1336	ENSDARG00000079611	sema4c	1	0.041694311	-0.267712386	0.018	0.112
1337	ENSDARG00000079632	si:dkey-28b4.7	1	0.013809118	0.378666829	0.564	0.45
1338	ENSDARG00000079687	rnf10	1	0.01733773	-0.353487198	0.509	0.725
1339	ENSDARG00000079723	si:dkey-46g23.1	1	0.013048201	0.315339793	0.109	0.012
1340	ENSDARG00000079777	map6d1	1	0.010823258	-0.385506912	0.036	0.188
1341	ENSDARG00000079840	kcnma1a	1	0.009348148	0.289950493	0.164	0.038
1342	ENSDARG00000080000	si:dkey-178e17.1	1	8.15E-05	0.367249403	0.182	0
1343	ENSDARG00000080010	adh5	1	0.026028734	-0.378903643	0.255	0.438
1344	ENSDARG00000086214	ntrk3b	1	0.000776788	1.05965121	0.309	0.1
1345	ENSDARG00000086309	erlec1	1	0.026019202	0.396903933	0.2	0.075
1346	ENSDARG00000086585	nrg2b	1	0.253550429	0.29200481	0.127	0.075
1347	ENSDARG00000086618	psma3	1	0.088469697	0.292142268	0.564	0.475
1348	ENSDARG00000086753	gb:bc139872	1	0.003334798	0.364316568	0.655	0.488
1349	ENSDARG00000086789	bahd1	1	0.414623657	0.271149245	0.145	0.112
1350	ENSDARG00000086826	sult6b1	1	0.230328186	0.341649385	0.291	0.212
1351	ENSDARG00000086881	ier2b	1	0.000652278	0.835375962	0.582	0.338
1352	ENSDARG00000087165	si:dkeyp-69c1.7	1	0.000284672	-0.864342584	0.127	0.4
1353	ENSDARG00000087188	nfil3-6	1	0.047459724	0.420715213	0.145	0.05
1354	ENSDARG00000087303	cebpd	1	0.187166379	-0.28452246	0.6	0.812
1355	ENSDARG00000087390	hbbe1.3	1	0.049102007	1.726903809	0.164	0.062
1356	ENSDARG00000087443	ptp4a2a	1	0.050542181	0.303429863	0.4	0.262
1357	ENSDARG00000087640	nsfl1c	1	0.047810308	0.335222218	0.309	0.188
1358	ENSDARG00000087697	lpl	1	0.000703235	-1.137531049	0.018	0.225
1359	ENSDARG00000087779	pum3	1	0.068614826	-0.374732603	0.091	0.212
1360	ENSDARG00000087897	h2afy2	1	0.013807808	0.320794617	0.8	0.75
1361	ENSDARG00000087927	nudt9	1	0.030825971	-0.426708113	0.164	0.325
1362	ENSDARG00000088030	rpl35a	1	0.000569148	-0.37915723	1	1
1363	ENSDARG00000088073	fam110b	1	5.68E-05	0.617343924	0.291	0.05
1364	ENSDARG00000088091	pfn1	1	0.144459341	0.458739563	0.582	0.525
1365	ENSDARG00000088165	BX470188.1	1	0.013926967	0.533335118	0.109	0.012
1366	ENSDARG00000088178	tp53inp2	1	0.0297874	-0.263279027	0.127	0.3
1367	ENSDARG00000088195	si:ch211-168f7.5	1	0.004690551	-0.371557887	0.018	0.175
1368	ENSDARG00000088619	rexo4	1	0.127635624	-0.321658263	0.127	0.225
1369	ENSDARG00000088709	tnfaip8l3	1	0.630370848	0.289734801	0.109	0.088
1370	ENSDARG00000089109	bcl2b	1	0.126547235	-0.326557472	0.455	0.575
1371	ENSDARG00000089302	hnrnpa0a	1	0.00967157	0.376728809	0.582	0.412
1372	ENSDARG00000089307	pmaip1	1	0.128579156	0.558860086	0.182	0.1
1373	ENSDARG00000089418	si:dkey-164f24.2	1	0.024355765	0.342033264	0.218	0.088
1374	ENSDARG00000089456	men1	1	0.40139321	0.27851831	0.109	0.075
1375	ENSDARG00000089663	lsm3	1	0.039073961	0.362857383	0.327	0.212
1376	ENSDARG00000089791	slc25a32a	1	0.002258777	-0.519959043	0.164	0.412
1377	ENSDARG00000089924	aldh2.1	1	0.018254799	0.551943694	0.291	0.15
1378	ENSDARG00000090035	rtn4r	1	0.00640083	-0.530127276	0.291	0.512
1379	ENSDARG00000090054	znf318	1	0.002730919	-0.404990012	0.036	0.225
1380	ENSDARG00000090120	si:dkey-248g21.1	1	0.028736816	0.309719006	0.2	0.075
1381	ENSDARG00000090190	bcam	1	0.123421761	0.448532905	0.364	0.262
1382	ENSDARG00000090232	clpb	1	0.001315519	0.45995463	0.273	0.075
1383	ENSDARG00000090454	gnb1a	1	0.003704686	-0.338136939	0.782	0.862
1384	ENSDARG00000090462	mrpl20	1	0.020580298	-0.255766781	0.055	0.188
1385	ENSDARG00000090552	si:dkey-7j14.6	1	0.020808883	-0.424613607	0.218	0.412
1386	ENSDARG00000090568	mrpl52	1	0.015468245	0.373332094	0.2	0.062
1387	ENSDARG00000090654	gak	1	0.008572555	0.461289444	0.2	0.062
1388	ENSDARG00000090788	cstf2	1	0.014042083	0.474540407	0.364	0.212
1389	ENSDARG00000090872	si:dkey-276j7.1	1	0.000362073	0.375382382	0.873	0.662
1390	ENSDARG00000090963	atp6ap1lb	1	0.014436367	-0.318672792	0.109	0.3
1391	ENSDARG00000090993	rnf4	1	0.021270935	0.293297883	0.145	0.038
1392	ENSDARG00000091001	mycbp	1	0.000173247	0.671528296	0.455	0.2
1393	ENSDARG00000091563	snw1	1	0.000399038	0.519860137	0.6	0.4
1394	ENSDARG00000091656	lsm8	1	0.125508694	0.259101977	0.309	0.2
1395	ENSDARG00000091756	insm1a	1	0.072107322	0.290754757	0.164	0.062
1396	ENSDARG00000092033	si:dkey-239h2.3	1	0.000553328	-1.110604202	0.145	0.4
1397	ENSDARG00000092362	hsp70.2	1	0.061933226	0.875197276	0.582	0.562
1398	ENSDARG00000092467	si:ch73-46j18.5	1	0.000707495	0.79037885	0.564	0.35
1399	ENSDARG00000092553	slc25a5	1	0.000112292	-0.272528995	1	1
1400	ENSDARG00000092610	lamp1b	1	0.013293958	-0.460300315	0.164	0.362
1401	ENSDARG00000092659	ppp3r1a	1	0.050565854	-0.297270565	0.473	0.612
1402	ENSDARG00000092677	coa6	1	0.126807333	0.289433858	0.345	0.275
1403	ENSDARG00000092746	si:ch211-150o23.2	1	0.178238139	0.273914221	0.109	0.05
1404	ENSDARG00000092807	si:dkey-151g10.6	1	0.003528619	-0.441286464	1	1
1405	ENSDARG00000092856	si:ch211-210c8.7	1	0.009854055	0.334326055	0.164	0.038
1406	ENSDARG00000092898	si:ch211-157j23.3	1	8.15E-05	0.547184722	0.182	0
1407	ENSDARG00000092903	zgc:153317	1	0.001979328	0.593044043	0.2	0.038
1408	ENSDARG00000092970	tmsb2	1	0.100342516	0.350108252	0.673	0.6
1409	ENSDARG00000093058	STMP1	1	0.000474743	0.480596129	0.727	0.512
1410	ENSDARG00000093089	tac3a	1	0.012218839	2.578729736	0.109	0.012
1411	ENSDARG00000093233	si:ch211-215d8.2	1	0.008174777	-0.484698313	0.018	0.162
1412	ENSDARG00000093235	TST	1	0.053131344	0.300931453	0.164	0.062
1413	ENSDARG00000093303	ifitm1	1	0.036273725	-1.031788793	0.055	0.175
1414	ENSDARG00000093313	ubb	1	0.00403449	0.559435629	0.709	0.55
1415	ENSDARG00000093374	EPB41L2	1	0.000130169	-0.494610642	0.055	0.35
1416	ENSDARG00000093549	selenop	1	0.002717081	-0.68950412	0.055	0.25
1417	ENSDARG00000093677	si:ch211-56a11.2	1	0.000971464	-0.466780688	0.091	0.35
1418	ENSDARG00000093760	si:ch211-197h24.9	1	0.000372921	0.713365229	0.182	0.012
1419	ENSDARG00000093804	sst6	1	0.062371279	-0.814724352	0.091	0.2
1420	ENSDARG00000093874	si:dkey-196j8.2	1	0.00089565	0.820468725	0.236	0.05
1421	ENSDARG00000094133	wu:fc21g02	1	0.001302045	-0.357218273	0.091	0.35
1422	ENSDARG00000094300	nupr1a	1	0.000577921	0.381725642	0.855	0.762
1423	ENSDARG00000094673	rhoab	1	0.112963002	0.27621932	0.509	0.438
1424	ENSDARG00000094836	si:ch211-195b15.8	1	6.05E-05	0.915116844	0.727	0.45
1425	ENSDARG00000094854	ms4a17a.9	1	0.001860554	-0.508756864	0.018	0.2
1426	ENSDARG00000095157	zgc:163080	1	0.20566064	0.303979957	0.255	0.188
1427	ENSDARG00000095606	si:dkeyp-51f12.2	1	0.028223886	-0.543681321	0.164	0.3
1428	ENSDARG00000095743	sox11b	1	0.465539257	0.402292768	0.255	0.225
1429	ENSDARG00000095793	si:dkey-85n7.8	1	0.106180722	0.330741792	0.109	0.038
1430	ENSDARG00000095833	alk	1	8.15E-05	0.863426595	0.182	0
1431	ENSDARG00000095908	sat1a.2	1	0.144188649	0.508115408	0.418	0.338
1432	ENSDARG00000096257	si:ch73-367p23.2	1	0.063035043	-0.448612171	0.073	0.188
1433	ENSDARG00000096546	nrp2a	1	0.002159163	0.68409585	0.218	0.05
1434	ENSDARG00000096661	si:ch211-286b5.5	1	0.484034226	0.331879863	0.182	0.15
1435	ENSDARG00000096668	MZT1	1	0.144133765	0.250277272	0.382	0.312
1436	ENSDARG00000096703	si:dkey-1h6.8	1	0.007199597	0.532378089	0.145	0.025
1437	ENSDARG00000096829	blvrb	1	0.299354287	0.328052711	0.218	0.175
1438	ENSDARG00000097017	mical3a	1	0.040334443	0.352311753	0.2	0.088
1439	ENSDARG00000097057	fxyd6l	1	0.00044097	-0.499454643	0.309	0.65
1440	ENSDARG00000097102	si:ch73-281n10.2	1	0.029389884	0.325949229	0.836	0.85
1441	ENSDARG00000097110	si:dkey-56f14.4	1	0.000274184	-1.048356795	0.036	0.275
1442	ENSDARG00000097236	si:ch73-147o17.1	1	0.018450256	0.325486763	0.382	0.2
1443	ENSDARG00000097322	si:dkey-81l17.6	1	0.037489762	0.260132793	0.636	0.475
1444	ENSDARG00000097478	qkia	1	0.041903883	-0.770243862	0.182	0.338
1445	ENSDARG00000097528	si:dkey-7j14.5	1	0.00016506	-0.908261496	0.6	0.75
1446	ENSDARG00000097652	si:dkey-234i14.2	1	0.012218839	0.39636186	0.109	0.012
1447	ENSDARG00000097753	slirp	1	0.163997221	0.310989984	0.327	0.25
1448	ENSDARG00000098017	pet100	1	0.415734743	0.287605774	0.255	0.225
1449	ENSDARG00000098108	dusp2	1	0.011253005	0.451336541	0.182	0.05
1450	ENSDARG00000098114	ctsa	1	0.09644375	0.32747372	0.145	0.062
1451	ENSDARG00000098361	nudcd3	1	0.129781709	0.3054749	0.436	0.362
1452	ENSDARG00000098486	tollip	1	0.05724356	0.313844729	0.509	0.4
1453	ENSDARG00000098497	hrasa	1	0.007741076	-0.383135099	0.055	0.212
1454	ENSDARG00000098588	gchfr	1	0.036681135	0.531494276	0.455	0.325
1455	ENSDARG00000098591	tubb2b	1	0.211466327	-0.262608971	0.782	0.775
1456	ENSDARG00000098592	zgc:92140	1	0.072968567	0.338649084	0.291	0.188
1457	ENSDARG00000098625	efna5b	1	0.072911933	0.376475732	0.164	0.075
1458	ENSDARG00000098635	irf2bp2b	1	0.000339205	0.515007377	0.764	0.512
1459	ENSDARG00000098654	FQ976914.1	1	0.023489115	0.251156835	0.145	0.038
1460	ENSDARG00000098753	elmo1	1	0.008373744	-0.340117763	0.218	0.462
1461	ENSDARG00000098785	glrx3	1	0.009541453	-0.304877076	0.127	0.325
1462	ENSDARG00000098810	VSTM2B	1	0.075263318	-0.316197243	0.127	0.25
1463	ENSDARG00000098813	stx12	1	0.124360373	0.269169271	0.418	0.325
1464	ENSDARG00000098832	fam168a	1	0.008224648	-0.494287879	0.455	0.662
1465	ENSDARG00000098852	smdt1b	1	0.054246096	-0.289105	0.236	0.425
1466	ENSDARG00000098880	pclob	1	0.003177075	-0.808471601	0.145	0.375
1467	ENSDARG00000098936	kif5aa	1	0.02876924	-0.382893102	0.491	0.662
1468	ENSDARG00000099022	faua	1	7.19E-05	-0.407350017	0.982	1
1469	ENSDARG00000099079	aclya	1	0.272752167	0.284612251	0.2	0.138
1470	ENSDARG00000099101	gch2	1	0.004050445	0.441103411	0.164	0.025
1471	ENSDARG00000099104	rpl24	1	0.000400208	-0.345688761	1	1
1472	ENSDARG00000099106	afmid	1	0.014554969	-0.308817169	0.091	0.262
1473	ENSDARG00000099129	phlda1	1	0.079109233	0.377774952	0.182	0.088
1474	ENSDARG00000099154	CABZ01032488.1	1	0.069059085	0.421557071	0.182	0.088
1475	ENSDARG00000099306	zgc:175088	1	0.00120417	-0.699583376	0.382	0.6
1476	ENSDARG00000099309	si:zfos-169g10.3	1	0.320032773	0.251924432	0.236	0.2
1477	ENSDARG00000099312	jpt1b	1	0.001280183	0.548835567	0.745	0.662
1478	ENSDARG00000099313	naga	1	0.404736376	0.327780325	0.164	0.125
1479	ENSDARG00000099323	dlg2	1	0.340421415	0.394672022	0.145	0.1
1480	ENSDARG00000099358	hccsb	1	0.103116495	-0.285774347	0.127	0.238
1481	ENSDARG00000099371	cygb1	1	0.004159372	0.4562769	0.291	0.1
1482	ENSDARG00000099373	zgc:158320	1	0.017463703	0.277810506	0.127	0.025
1483	ENSDARG00000099380	rpl13	1	4.73E-05	-0.611343305	0.982	1
1484	ENSDARG00000099446	slit1b	1	0.010526578	-0.294235936	0	0.112
1485	ENSDARG00000099465	rnf213a	1	0.000163702	0.523627256	0.2	0.012
1486	ENSDARG00000099476	zgc:174863	1	0.041520181	0.362373219	0.182	0.075
1487	ENSDARG00000099510	cnn3a	1	0.018118508	-0.268346173	0.018	0.138
1488	ENSDARG00000099517	adssl1	1	0.002667842	0.320285738	0.109	0
1489	ENSDARG00000099532	ubl3a	1	0.041088543	0.446822789	0.545	0.462
1490	ENSDARG00000099560	lyrm5a	1	0.000654875	0.458096871	0.2	0.025
1491	ENSDARG00000099663	cox5ab	1	0.002117502	-0.427896917	0.2	0.488
1492	ENSDARG00000099732	gfra1a	1	0.040729295	0.691723857	0.182	0.075
1493	ENSDARG00000099733	CIR1	1	0.000871379	-0.339239334	0.018	0.225
1494	ENSDARG00000099752	si:dkey-19b23.7	1	0.000575719	0.442115812	0.2	0.025
1495	ENSDARG00000099865	hnrnpabb	1	0.00911435	0.384572209	0.618	0.525
1496	ENSDARG00000100003	glulb	1	0.062649687	-0.433793061	0.273	0.4
1497	ENSDARG00000100020	pim1	1	0.009729932	0.515484958	0.545	0.375
1498	ENSDARG00000100052	cckb	1	0.262560618	0.679489644	0.055	0.112
1499	ENSDARG00000100072	mgrn1a	1	0.058959431	0.377602264	0.218	0.112
1500	ENSDARG00000100082	ap3b1a	1	0.042693494	0.303259737	0.127	0.038
1501	ENSDARG00000100097	mafgb	1	0.048327628	0.442138582	0.182	0.075
1502	ENSDARG00000100116	mrps24	1	0.051872341	0.25195296	0.2	0.088
1503	ENSDARG00000100170	pam	1	5.05E-05	0.819415321	0.636	0.412
1504	ENSDARG00000100374	txnrd3	1	0.06159797	0.478893166	0.473	0.388
1505	ENSDARG00000100392	rps18	1	0.000428242	-0.332176624	1	1
1506	ENSDARG00000100446	si:ch211-286o17.1	1	0.012358543	-0.311571054	0.036	0.188
1507	ENSDARG00000100452	nop53	1	0.00048385	-0.539090147	0.618	0.838
1508	ENSDARG00000100494	pbx1a	1	4.65E-05	1.324993943	0.491	0.212
1509	ENSDARG00000100582	si:ch211-195b11.3	1	0.078314465	-0.372257305	0.055	0.15
1510	ENSDARG00000100588	rpl36	1	0.00081577	-0.314301017	0.982	1
1511	ENSDARG00000100614	zgc:171497	1	0.46519402	0.25295121	0.145	0.112
1512	ENSDARG00000100729	tln1	1	0.139895399	-0.317402502	0.073	0.162
1513	ENSDARG00000100742	reep5	1	0.001179552	0.325969745	0.927	0.788
1514	ENSDARG00000100757	BNC1	1	0.010526578	-0.382337627	0	0.112
1515	ENSDARG00000100825	calm3a	1	0.008482008	0.319260082	0.836	0.7
1516	ENSDARG00000100916	uvssa	1	0.045465949	0.299836646	0.145	0.05
1517	ENSDARG00000100938	hint2	1	0.050754537	0.35792721	0.345	0.212
1518	ENSDARG00000100971	fxyd6	1	0.000823707	0.538360594	0.364	0.125
1519	ENSDARG00000101009	cited4b	1	0.000527199	0.662913483	0.473	0.212
1520	ENSDARG00000101074	glud1b	1	0.001995579	0.554510197	0.618	0.4
1521	ENSDARG00000101082	eif3s6ip	1	0.000119436	-0.573520221	0.4	0.675
1522	ENSDARG00000101085	ss18l2	1	0.083172137	0.321735447	0.182	0.088
1523	ENSDARG00000101115	med30	1	0.01896729	-0.383525092	0.309	0.488
1524	ENSDARG00000101135	si:dkey-85k7.7	1	0.002639075	0.65347284	0.291	0.1
1525	ENSDARG00000101195	cyp1c1	1	0.166574653	0.579592312	0.182	0.1
1526	ENSDARG00000101199	rbp4	1	0.365164644	-1.070543972	0.4	0.45
1527	ENSDARG00000101324	apoa1b	1	0.273140583	0.273262081	0.745	0.812
1528	ENSDARG00000101334	ctsc	1	0.010526578	-0.256029068	0	0.112
1529	ENSDARG00000101413	dusp7	1	0.00640684	-0.326008145	0.055	0.238
1530	ENSDARG00000101431	gas8	1	0.01898998	0.298580106	0.127	0.025
1531	ENSDARG00000101569	ppargc1b	1	0.063623233	-0.262204028	0.055	0.162
1532	ENSDARG00000101606	rims2a	1	0.024417504	-0.293779238	0.218	0.425
1533	ENSDARG00000101631	etfa	1	0.088521308	-0.271538403	0.255	0.425
1534	ENSDARG00000101637	ccnd1	1	0.258966318	-0.260859452	0.109	0.188
1535	ENSDARG00000101687	CU929259.1	1	0.00201017	0.772961015	0.236	0.062
1536	ENSDARG00000101701	bmp5	1	0.001992476	0.7511265	0.218	0.05
1537	ENSDARG00000101776	syt12	1	0.006865687	-0.397362247	0.073	0.262
1538	ENSDARG00000101794	rpl26	1	0.00324765	-0.469364501	0.618	0.812
1539	ENSDARG00000101808	si:ch211-271b14.1	1	0.297108886	0.287535049	0.2	0.15
1540	ENSDARG00000101844	mibp2	1	0.000338711	-0.441541622	0.836	0.962
1541	ENSDARG00000101914	metrnla	1	0.07174392	-0.530402023	0.036	0.125
1542	ENSDARG00000101967	sult4a1	1	0.004125943	0.430269565	0.8	0.625
1543	ENSDARG00000102076	spink2.1	1	0.19751266	0.281720961	0.182	0.112
1544	ENSDARG00000102142	ece2b	1	0.001618459	0.47820568	0.2	0.038
1545	ENSDARG00000102144	eef1akmt2	1	0.017463703	0.270280961	0.127	0.025
1546	ENSDARG00000102153	nrp1a	1	0.129716723	0.307561846	0.236	0.138
1547	ENSDARG00000102229	mapk8ip1a	1	0.058871207	0.333801512	0.345	0.225
1548	ENSDARG00000102291	eef1da	1	0.000442851	-1.121905335	0.473	0.688
1549	ENSDARG00000102317	rpl26	1	0.026221989	-0.264412892	0.018	0.125
1550	ENSDARG00000102403	cry2	1	0.011686119	0.472920377	0.4	0.225
1551	ENSDARG00000102482	zgc:165573	1	0.062116366	-0.304837482	0.255	0.425
1552	ENSDARG00000102501	hoxa5a	1	0.005174236	0.345707422	0.127	0.012
1553	ENSDARG00000102558	pde6ha	1	0.086606224	-0.33888311	0.182	0.35
1554	ENSDARG00000102590	polr3h	1	0.040714996	-0.32690509	0.018	0.112
1555	ENSDARG00000102636	trmt9b	1	0.005174236	0.48728611	0.127	0.012
1556	ENSDARG00000102671	dpyda.1	1	0.000471679	0.367699009	0.145	0
1557	ENSDARG00000102750	cdh1	1	0.002797665	-0.258640814	0	0.15
1558	ENSDARG00000102820	cib2	1	0.008355505	-0.421818559	0.073	0.25
1559	ENSDARG00000102824	pcdh10b	1	0.158282354	-0.296141475	0.091	0.175
1560	ENSDARG00000102887	abhd4	1	0.013850608	0.324755917	0.2	0.062
1561	ENSDARG00000103002	nptna	1	0.019483032	-0.551379339	0.309	0.488
1562	ENSDARG00000103007	rps3	1	0.000323238	-0.385634348	0.982	0.988
1563	ENSDARG00000103038	pik3r3a	1	0.003780853	-0.443760242	0.091	0.3
1564	ENSDARG00000103101	si:ch211-235e9.6	1	0.056652772	0.301797047	0.527	0.475
1565	ENSDARG00000103127	gpn2	1	0.071851613	0.358938187	0.218	0.125
1566	ENSDARG00000103163	tomm20a	1	0.00105172	-0.387839035	0.036	0.25
1567	ENSDARG00000103203	vps28	1	0.026181391	0.310361358	0.545	0.425
1568	ENSDARG00000103286	kcnk4a	1	0.012627493	0.296316223	0.109	0.012
1569	ENSDARG00000103394	kif5ba	1	0.054897731	0.35455396	0.455	0.325
1570	ENSDARG00000103435	sorbs1	1	0.062230584	0.361190644	0.182	0.088
1571	ENSDARG00000103511	zfand2a	1	0.010128283	0.373681668	0.4	0.225
1572	ENSDARG00000103699	ptpn13	1	0.018904894	-0.33533736	0.036	0.162
1573	ENSDARG00000103718	chmp5b	1	0.00117652	0.524657791	0.582	0.35
1574	ENSDARG00000103736	gramd2aa	1	0.002309546	-0.521914044	0.055	0.262
1575	ENSDARG00000103740	fundc2	1	0.02231395	0.308269688	0.6	0.538
1576	ENSDARG00000103840	lrrc8db	1	0.004363567	-0.347878196	0	0.138
1577	ENSDARG00000103919	si:ch73-1a9.3	1	0.000149876	0.426445597	0.982	0.9
1578	ENSDARG00000103937	ndrg4	1	0.200433576	0.274359226	0.382	0.312
1579	ENSDARG00000103957	aamdc	1	0.0058929	0.280524486	0.2	0.05
1580	ENSDARG00000103959	pak1	1	0.050940134	-0.276801896	0.091	0.225
1581	ENSDARG00000103980	ets2	1	0.002562543	0.580574577	0.309	0.112
1582	ENSDARG00000104011	rps17	1	0.000528535	-0.589495281	0.709	0.85
1583	ENSDARG00000104030	taf12	1	0.0060048	0.411805266	0.618	0.512
1584	ENSDARG00000104034	arid3b	1	0.021232593	0.28450464	0.236	0.1
1585	ENSDARG00000104043	gng10	1	0.01912469	0.521740281	0.309	0.175
1586	ENSDARG00000104049	crebl2	1	0.143220035	0.297770726	0.164	0.088
1587	ENSDARG00000104068	gstp1	1	0.523592322	0.408243818	0.2	0.175
1588	ENSDARG00000104071	hikeshi	1	0.000324735	-0.462011284	0.073	0.35
1589	ENSDARG00000104181	tmsb1	1	0.000284487	0.619344484	0.764	0.5
1590	ENSDARG00000104221	sat2b	1	0.569561953	0.262993031	0.109	0.088
1591	ENSDARG00000104222	inppl1a	1	0.02074576	0.28394531	0.145	0.038
1592	ENSDARG00000104227	nop10	1	0.22978653	-0.302478071	0.291	0.4
1593	ENSDARG00000104264	XKR4	1	0.181181049	0.286895332	0.236	0.162
1594	ENSDARG00000104353	nop58	1	0.027044063	-0.298936217	0.091	0.25
1595	ENSDARG00000104372	gnb1b	1	0.020773617	-0.391961938	0.727	0.838
1596	ENSDARG00000104431	slc1a3a	1	0.055356111	-0.34718461	0.036	0.138
1597	ENSDARG00000104437	aip	1	0.386466844	0.252483351	0.382	0.375
1598	ENSDARG00000104458	rnasekb	1	0.001154022	0.269582505	1	0.85
1599	ENSDARG00000104664	dclk1b	1	0.15900064	0.265002833	0.218	0.138
1600	ENSDARG00000104693	il6st	1	0.107556663	-0.338129157	0.145	0.275
1601	ENSDARG00000104701	map7d1b	1	0.089713013	0.3551382	0.455	0.338
1602	ENSDARG00000104837	nudc	1	0.005913801	-0.372146423	0.145	0.362
1603	ENSDARG00000104945	sncb	1	0.000197421	0.633986546	0.764	0.575
1604	ENSDARG00000105136	ccdc50	1	0.041668568	0.28057112	0.236	0.112
1605	ENSDARG00000105206	hmgcrb	1	0.009103991	0.324853742	0.164	0.038
1606	ENSDARG00000105223	pmp22a	1	0.206775827	-0.625564148	0.309	0.35
1607	ENSDARG00000105321	aspscr1	1	0.040714996	0.295017884	0.127	0.038
1608	ENSDARG00000105389	mmel1	1	0.085584404	0.62005009	0.109	0.038
1609	ENSDARG00000105441	pcdh11	1	0.004455629	-0.358542518	0.036	0.212
1610	ENSDARG00000106873	LO018188.1	1	0.043712849	-0.414724986	0.018	0.112
1611	ENSDARG00000107086	CU179656.1	1	0.010526578	-0.310375458	0	0.112
1612	ENSDARG00000107511	lyn	1	0.088426367	0.25185623	0.127	0.05
1613	ENSDARG00000108535	CABZ01072077.1	1	0.003652791	-0.729925312	0.491	0.65
1614	ENSDARG00000109715	sncgb	1	0.035189653	-0.268260308	0.236	0.438
1615	ENSDARG00000109961	mrpl22	1	0.106877327	0.267767227	0.2	0.112
1616	ENSDARG00000110496	zgc:162989	1	0.149637944	-0.276321825	0.4	0.55
1617	ENSDARG00000110634	CABZ01061508.1	1	0.021807652	0.730522817	0.145	0.038
1618	ENSDARG00000111235	nrsn1	1	0.000689199	0.802897652	0.418	0.2
1619	ENSDARG00000111588	zgc:162898	1	0.002173076	0.254173919	0.145	0.012
1620	ENSDARG00000111625	wu:fc75a09	1	0.001670222	0.476394504	0.182	0.025
1621	ENSDARG00000112691	st7	1	0.208013754	0.259015901	0.182	0.112
1622	ENSDARG00000113411	lrrc4c	1	0.016506945	0.409847599	0.127	0.025
1623	ENSDARG00000114038	ska2	1	0.015132016	-0.318282231	0.036	0.175
1624	ENSDARG00000115557	cox7b	1	0.02590927	0.265022912	0.855	0.838
1625	ENSDARG00000115657	prkcaa	1	0.044846977	-0.666211813	0.2	0.35
1626	ENSDARG00000115778	chrnb2a	1	0.014385635	0.269186449	0.109	0.012
1627	ENSDARG00000116491	h2afvb	1	6.35E-05	0.550163514	0.782	0.638
1628	ENSDARG00000116680	zgc:56235	1	0.009077913	-0.289310508	0.055	0.225
1629	ENSDARG00000116896	BX005328.1	1	0.000720727	-1.105737497	0	0.188
1630	ENSDARG00000116937	BX927333.1	1	0.004363567	-0.305404666	0	0.138
