# Supplementary material for: Cell-type-specific responses to the microbiota across all tissues of the larval zebrafish
Source: Cell Rep. Author manuscript; Available in PMC 2023 Oct 23. (PMC10423310; doi:10.1016/j.celrep.2023.112095)
Supplement: MMC17 [file NIHMS1880944-supplement-MMC17.zip › DataS11/Figure5_PanelD_subCluster4versus5and6/SubCluster4v5and6_GOsorting_subClu4up.xlsx]

## Sheet: GOresults_subClu4up
ONTOLOGY	ID	Description	pvalue	p.adjust	qvalue	geneID	Count
CC	GO:0030424	axon	9.60593e-06	0.00327581	0.00283107	ENSDARG00000030614/ENSDARG00000026531/ENSDARG00000061918/ENSDARG00000015110/ENSDARG00000055305/ENSDARG00000025024/ENSDARG00000002587/ENSDARG00000004472/ENSDARG00000006356/ENSDARG00000019881/ENSDARG00000030621/ENSDARG00000033234/ENSDARG00000059043/ENSDARG00000070537/ENSDARG00000086214	15
CC	GO:0016469	proton-transporting two-sector ATPase complex	1.86125e-05	0.00327581	0.00283107	ENSDARG00000036577/ENSDARG00000006370/ENSDARG00000014313/ENSDARG00000020847/ENSDARG00000022315/ENSDARG00000037153/ENSDARG00000045543/ENSDARG00000076318/ENSDARG00000078113	9
CC	GO:0044456	synapse part	3.97448e-05	0.00358755	0.00310049	ENSDARG00000030614/ENSDARG00000100991/ENSDARG00000099744/ENSDARG00000003420/ENSDARG00000061918/ENSDARG00000036577/ENSDARG00000015110/ENSDARG00000101677/ENSDARG00000025024/ENSDARG00000006356/ENSDARG00000014462/ENSDARG00000015314/ENSDARG00000016141/ENSDARG00000018693/ENSDARG00000020101/ENSDARG00000040874/ENSDARG00000043732/ENSDARG00000044278/ENSDARG00000055874/ENSDARG00000057025/ENSDARG00000059043/…	24
CC	GO:0033176	proton-transporting V-type ATPase complex	4.07677e-05	0.00358755	0.00310049	ENSDARG00000036577/ENSDARG00000006370/ENSDARG00000020847/ENSDARG00000022315/ENSDARG00000037153/ENSDARG00000045543/ENSDARG00000076318	7
CC	GO:0150034	distal axon	5.76499e-05	0.00405855	0.00350754	ENSDARG00000061918/ENSDARG00000015110/ENSDARG00000025024/ENSDARG00000002587/ENSDARG00000006356/ENSDARG00000033234/ENSDARG00000070537	7
CC	GO:0000785	chromatin	0.000117821	0.00691216	0.00597373	ENSDARG00000029722/ENSDARG00000056725/ENSDARG00000099175/ENSDARG00000068434/ENSDARG00000035519/ENSDARG00000008904/ENSDARG00000006235/ENSDARG00000013734/ENSDARG00000020504/ENSDARG00000035285/ENSDARG00000038559/ENSDARG00000044669/ENSDARG00000045296/ENSDARG00000054058/ENSDARG00000062326/ENSDARG00000068995/ENSDARG00000068996/ENSDARG00000077946/ENSDARG00000087897/ENSDARG00000097102/ENSDARG00000103919/…	22
CC	GO:0045202	synapse	0.000209264	0.010523	0.00909432	ENSDARG00000030614/ENSDARG00000100991/ENSDARG00000099744/ENSDARG00000003420/ENSDARG00000061918/ENSDARG00000036577/ENSDARG00000015110/ENSDARG00000101677/ENSDARG00000025024/ENSDARG00000006356/ENSDARG00000014462/ENSDARG00000015314/ENSDARG00000016141/ENSDARG00000018693/ENSDARG00000019341/ENSDARG00000020101/ENSDARG00000036344/ENSDARG00000040874/ENSDARG00000043732/ENSDARG00000044278/ENSDARG00000055874/…	26
CC	GO:0033267	axon part	0.000248365	0.010928	0.00944439	ENSDARG00000061918/ENSDARG00000015110/ENSDARG00000025024/ENSDARG00000002587/ENSDARG00000006356/ENSDARG00000033234/ENSDARG00000070537	7
CC	GO:0000786	nucleosome	0.000386199	0.0151047	0.013054	ENSDARG00000068434/ENSDARG00000035519/ENSDARG00000020504/ENSDARG00000038559/ENSDARG00000044669/ENSDARG00000054058/ENSDARG00000068995/ENSDARG00000068996/ENSDARG00000087897/ENSDARG00000116491	10
CC	GO:0044815	DNA packaging complex	0.000783752	0.0275881	0.0238426	ENSDARG00000068434/ENSDARG00000035519/ENSDARG00000020504/ENSDARG00000038559/ENSDARG00000044669/ENSDARG00000054058/ENSDARG00000068995/ENSDARG00000068996/ENSDARG00000087897/ENSDARG00000116491	10
CC	GO:0033180	proton-transporting V-type ATPase, V1 domain	0.000935662	0.0299412	0.0258762	ENSDARG00000006370/ENSDARG00000037153/ENSDARG00000045543/ENSDARG00000076318	4
CC	GO:0032993	protein-DNA complex	0.00117636	0.0345066	0.0298218	ENSDARG00000068434/ENSDARG00000035519/ENSDARG00000020504/ENSDARG00000038559/ENSDARG00000044669/ENSDARG00000054058/ENSDARG00000068995/ENSDARG00000068996/ENSDARG00000079632/ENSDARG00000087897/ENSDARG00000116491	11
CC	GO:0000790	nuclear chromatin	0.00137827	0.0373194	0.0322527	ENSDARG00000029722/ENSDARG00000056725/ENSDARG00000099175/ENSDARG00000008904/ENSDARG00000006235/ENSDARG00000013734/ENSDARG00000035285/ENSDARG00000045296/ENSDARG00000068995/ENSDARG00000068996/ENSDARG00000077946/ENSDARG00000087897/ENSDARG00000116491	13
CC	GO:0098793	presynapse	0.00163167	0.0410249	0.0354552	ENSDARG00000030614/ENSDARG00000061918/ENSDARG00000036577/ENSDARG00000015110/ENSDARG00000025024/ENSDARG00000006356/ENSDARG00000014462/ENSDARG00000016141/ENSDARG00000018693/ENSDARG00000043732/ENSDARG00000044278/ENSDARG00000059043	12
MF	GO:0015078	proton transmembrane transporter activity	9.54821e-07	0.000512739	0.000454294	ENSDARG00000078560/ENSDARG00000036577/ENSDARG00000099499/ENSDARG00000006370/ENSDARG00000014313/ENSDARG00000020847/ENSDARG00000022315/ENSDARG00000037153/ENSDARG00000045543/ENSDARG00000063905/ENSDARG00000075382/ENSDARG00000076318/ENSDARG00000078113/ENSDARG00000092903/ENSDARG00000115557	15
MF	GO:0031490	chromatin DNA binding	1.78213e-05	0.00253815	0.00224884	ENSDARG00000035519/ENSDARG00000038559/ENSDARG00000053301/ENSDARG00000054058/ENSDARG00000059794/ENSDARG00000062326/ENSDARG00000087897/ENSDARG00000097102/ENSDARG00000103919	9
MF	GO:0019829	cation-transporting ATPase activity	2.36327e-05	0.00253815	0.00224884	ENSDARG00000013144/ENSDARG00000036577/ENSDARG00000006370/ENSDARG00000007788/ENSDARG00000015790/ENSDARG00000020847/ENSDARG00000022315/ENSDARG00000037153/ENSDARG00000045543/ENSDARG00000076318	10
MF	GO:0022853	active ion transmembrane transporter activity	2.36327e-05	0.00253815	0.00224884	ENSDARG00000013144/ENSDARG00000036577/ENSDARG00000006370/ENSDARG00000007788/ENSDARG00000015790/ENSDARG00000020847/ENSDARG00000022315/ENSDARG00000037153/ENSDARG00000045543/ENSDARG00000076318	10
MF	GO:0042625	ATPase coupled ion transmembrane transporter activity	2.36327e-05	0.00253815	0.00224884	ENSDARG00000013144/ENSDARG00000036577/ENSDARG00000006370/ENSDARG00000007788/ENSDARG00000015790/ENSDARG00000020847/ENSDARG00000022315/ENSDARG00000037153/ENSDARG00000045543/ENSDARG00000076318	10
MF	GO:0036442	proton-exporting ATPase activity	3.77179e-05	0.00310358	0.00274982	ENSDARG00000036577/ENSDARG00000006370/ENSDARG00000020847/ENSDARG00000022315/ENSDARG00000037153/ENSDARG00000045543/ENSDARG00000076318	7
MF	GO:0000980	RNA polymerase II distal enhancer sequence-specific DNA binding	4.04564e-05	0.00310358	0.00274982	ENSDARG00000054030/ENSDARG00000010630/ENSDARG00000013057/ENSDARG00000039185/ENSDARG00000102501	5
MF	GO:0046961	proton-transporting ATPase activity, rotational mechanism	7.24403e-05	0.00486255	0.00430829	ENSDARG00000036577/ENSDARG00000006370/ENSDARG00000020847/ENSDARG00000037153/ENSDARG00000045543/ENSDARG00000076318	6
MF	GO:0000977	RNA polymerase II regulatory region sequence-specific DNA binding	9.97912e-05	0.00595421	0.00527551	ENSDARG00000091029/ENSDARG00000007406/ENSDARG00000054030/ENSDARG00000102879/ENSDARG00000041691/ENSDARG00000006120/ENSDARG00000002216/ENSDARG00000004060/ENSDARG00000000796/ENSDARG00000010630/ENSDARG00000013057/ENSDARG00000016526/ENSDARG00000018025/ENSDARG00000031683/ENSDARG00000034117/ENSDARG00000039185/ENSDARG00000042989/ENSDARG00000053301/ENSDARG00000055751/ENSDARG00000057652/ENSDARG00000059327/…	27
MF	GO:0001158	enhancer sequence-specific DNA binding	0.000122758	0.00599283	0.00530973	ENSDARG00000054030/ENSDARG00000010630/ENSDARG00000013057/ENSDARG00000039185/ENSDARG00000102501	5
MF	GO:0035326	enhancer binding	0.000122758	0.00599283	0.00530973	ENSDARG00000054030/ENSDARG00000010630/ENSDARG00000013057/ENSDARG00000039185/ENSDARG00000102501	5
MF	GO:0031492	nucleosomal DNA binding	0.000151112	0.00676227	0.00599146	ENSDARG00000035519/ENSDARG00000038559/ENSDARG00000054058/ENSDARG00000062326/ENSDARG00000097102/ENSDARG00000103919	6
MF	GO:0015077	monovalent inorganic cation transmembrane transporter activity	0.000260548	0.0107626	0.00953583	ENSDARG00000074860/ENSDARG00000078560/ENSDARG00000013144/ENSDARG00000036577/ENSDARG00000015110/ENSDARG00000099499/ENSDARG00000006370/ENSDARG00000014313/ENSDARG00000015790/ENSDARG00000016141/ENSDARG00000020847/ENSDARG00000022315/ENSDARG00000032799/ENSDARG00000037153/ENSDARG00000045543/ENSDARG00000063905/ENSDARG00000075382/ENSDARG00000076318/ENSDARG00000077165/ENSDARG00000078113/ENSDARG00000079840/…	24
MF	GO:0005344	oxygen carrier activity	0.00043182	0.0154592	0.013697	ENSDARG00000070148/ENSDARG00000032896/ENSDARG00000079305/ENSDARG00000087390/ENSDARG00000099371	5
MF	GO:0019825	oxygen binding	0.00043182	0.0154592	0.013697	ENSDARG00000070148/ENSDARG00000032896/ENSDARG00000079305/ENSDARG00000087390/ENSDARG00000099371	5
MF	GO:0044769	ATPase activity, coupled to transmembrane movement of ions, rotational mechanism	0.000569491	0.0191135	0.0169349	ENSDARG00000036577/ENSDARG00000006370/ENSDARG00000020847/ENSDARG00000037153/ENSDARG00000045543/ENSDARG00000076318	6
MF	GO:0042623	ATPase activity, coupled	0.000989423	0.0312541	0.0276916	ENSDARG00000013144/ENSDARG00000058454/ENSDARG00000036577/ENSDARG00000008904/ENSDARG00000006370/ENSDARG00000007788/ENSDARG00000015790/ENSDARG00000020101/ENSDARG00000020847/ENSDARG00000022315/ENSDARG00000030537/ENSDARG00000037038/ENSDARG00000037153/ENSDARG00000045543/ENSDARG00000054978/ENSDARG00000060948/ENSDARG00000076318	17
MF	GO:0022848	acetylcholine-gated cation-selective channel activity	0.00112611	0.0335957	0.0297663	ENSDARG00000100991/ENSDARG00000003420/ENSDARG00000101677/ENSDARG00000057025/ENSDARG00000115778	5
MF	GO:0008301	DNA binding, bending	0.00150966	0.0404626	0.0358505	ENSDARG00000029722/ENSDARG00000056725/ENSDARG00000099175	3
MF	GO:0016661	oxidoreductase activity, acting on other nitrogenous compounds as donors	0.00150966	0.0404626	0.0358505	ENSDARG00000070148/ENSDARG00000032896/ENSDARG00000099371	3
MF	GO:0031491	nucleosome binding	0.00158234	0.0404626	0.0358505	ENSDARG00000035519/ENSDARG00000038559/ENSDARG00000054058/ENSDARG00000062326/ENSDARG00000097102/ENSDARG00000103919	6

## Sheet: CategorySorting
ONTOLOGY	ID	Description	pvalue	p.adjust	(-)Log(p.adjust)	geneID	Count	total gene check	unique genes	total pathways
		synapse/axon						96	36	7
CC	GO:0030424	axon	9.60593e-06	0.00327581	2.48468	ENSDARG00000030614/ENSDARG00000026531/ENSDARG00000061918/ENSDARG00000015110/ENSDARG00000055305/ENSDARG00000025024/ENSDARG00000002587/ENSDARG00000004472/ENSDARG00000006356/ENSDARG00000019881/ENSDARG00000030621/ENSDARG00000033234/ENSDARG00000059043/ENSDARG00000070537/ENSDARG00000086214	15
CC	GO:0044456	synapse part	3.97448e-05	0.00358755	2.4452	ENSDARG00000030614/ENSDARG00000100991/ENSDARG00000099744/ENSDARG00000003420/ENSDARG00000061918/ENSDARG00000036577/ENSDARG00000015110/ENSDARG00000101677/ENSDARG00000025024/ENSDARG00000006356/ENSDARG00000014462/ENSDARG00000015314/ENSDARG00000016141/ENSDARG00000018693/ENSDARG00000020101/ENSDARG00000040874/ENSDARG00000043732/ENSDARG00000044278/ENSDARG00000055874/ENSDARG00000057025/ENSDARG00000059043/…	24
CC	GO:0150034	distal axon	5.76499e-05	0.00405855	2.39163	ENSDARG00000061918/ENSDARG00000015110/ENSDARG00000025024/ENSDARG00000002587/ENSDARG00000006356/ENSDARG00000033234/ENSDARG00000070537	7
CC	GO:0045202	synapse	0.000209264	0.010523	1.97786	ENSDARG00000030614/ENSDARG00000100991/ENSDARG00000099744/ENSDARG00000003420/ENSDARG00000061918/ENSDARG00000036577/ENSDARG00000015110/ENSDARG00000101677/ENSDARG00000025024/ENSDARG00000006356/ENSDARG00000014462/ENSDARG00000015314/ENSDARG00000016141/ENSDARG00000018693/ENSDARG00000019341/ENSDARG00000020101/ENSDARG00000036344/ENSDARG00000040874/ENSDARG00000043732/ENSDARG00000044278/ENSDARG00000055874/…	26
CC	GO:0033267	axon part	0.000248365	0.010928	1.96146	ENSDARG00000061918/ENSDARG00000015110/ENSDARG00000025024/ENSDARG00000002587/ENSDARG00000006356/ENSDARG00000033234/ENSDARG00000070537	7
CC	GO:0098793	presynapse	0.00163167	0.0410249	1.38695	ENSDARG00000030614/ENSDARG00000061918/ENSDARG00000036577/ENSDARG00000015110/ENSDARG00000025024/ENSDARG00000006356/ENSDARG00000014462/ENSDARG00000016141/ENSDARG00000018693/ENSDARG00000043732/ENSDARG00000044278/ENSDARG00000059043	12
MF	GO:0022848	acetylcholine-gated cation-selective channel activity	0.00112611	0.0335957	1.47372	ENSDARG00000100991/ENSDARG00000003420/ENSDARG00000101677/ENSDARG00000057025/ENSDARG00000115778	5	total gene check	unique genes	total pathways
		proton transport/ATPase activity						125	33	12
CC	GO:0016469	proton-transporting two-sector ATPase complex	1.86125e-05	0.00327581	2.48468	ENSDARG00000036577/ENSDARG00000006370/ENSDARG00000014313/ENSDARG00000020847/ENSDARG00000022315/ENSDARG00000037153/ENSDARG00000045543/ENSDARG00000076318/ENSDARG00000078113	9
CC	GO:0033176	proton-transporting V-type ATPase complex	4.07677e-05	0.00358755	2.4452	ENSDARG00000036577/ENSDARG00000006370/ENSDARG00000020847/ENSDARG00000022315/ENSDARG00000037153/ENSDARG00000045543/ENSDARG00000076318	7
CC	GO:0033180	proton-transporting V-type ATPase, V1 domain	0.000935662	0.0299412	1.52373	ENSDARG00000006370/ENSDARG00000037153/ENSDARG00000045543/ENSDARG00000076318	4
MF	GO:0015078	proton transmembrane transporter activity	9.54821e-07	0.000512739	3.2901	ENSDARG00000078560/ENSDARG00000036577/ENSDARG00000099499/ENSDARG00000006370/ENSDARG00000014313/ENSDARG00000020847/ENSDARG00000022315/ENSDARG00000037153/ENSDARG00000045543/ENSDARG00000063905/ENSDARG00000075382/ENSDARG00000076318/ENSDARG00000078113/ENSDARG00000092903/ENSDARG00000115557	15
MF	GO:0019829	cation-transporting ATPase activity	2.36327e-05	0.00253815	2.59548	ENSDARG00000013144/ENSDARG00000036577/ENSDARG00000006370/ENSDARG00000007788/ENSDARG00000015790/ENSDARG00000020847/ENSDARG00000022315/ENSDARG00000037153/ENSDARG00000045543/ENSDARG00000076318	10
MF	GO:0022853	active ion transmembrane transporter activity	2.36327e-05	0.00253815	2.59548	ENSDARG00000013144/ENSDARG00000036577/ENSDARG00000006370/ENSDARG00000007788/ENSDARG00000015790/ENSDARG00000020847/ENSDARG00000022315/ENSDARG00000037153/ENSDARG00000045543/ENSDARG00000076318	10
MF	GO:0042625	ATPase coupled ion transmembrane transporter activity	2.36327e-05	0.00253815	2.59548	ENSDARG00000013144/ENSDARG00000036577/ENSDARG00000006370/ENSDARG00000007788/ENSDARG00000015790/ENSDARG00000020847/ENSDARG00000022315/ENSDARG00000037153/ENSDARG00000045543/ENSDARG00000076318	10
MF	GO:0036442	proton-exporting ATPase activity	3.77179e-05	0.00310358	2.50814	ENSDARG00000036577/ENSDARG00000006370/ENSDARG00000020847/ENSDARG00000022315/ENSDARG00000037153/ENSDARG00000045543/ENSDARG00000076318	7
MF	GO:0046961	proton-transporting ATPase activity, rotational mechanism	7.24403e-05	0.00486255	2.31314	ENSDARG00000036577/ENSDARG00000006370/ENSDARG00000020847/ENSDARG00000037153/ENSDARG00000045543/ENSDARG00000076318	6
MF	GO:0015077	monovalent inorganic cation transmembrane transporter activity	0.000260548	0.0107626	1.96808	ENSDARG00000074860/ENSDARG00000078560/ENSDARG00000013144/ENSDARG00000036577/ENSDARG00000015110/ENSDARG00000099499/ENSDARG00000006370/ENSDARG00000014313/ENSDARG00000015790/ENSDARG00000016141/ENSDARG00000020847/ENSDARG00000022315/ENSDARG00000032799/ENSDARG00000037153/ENSDARG00000045543/ENSDARG00000063905/ENSDARG00000075382/ENSDARG00000076318/ENSDARG00000077165/ENSDARG00000078113/ENSDARG00000079840/…	24
MF	GO:0044769	ATPase activity, coupled to transmembrane movement of ions, rotational mechanism	0.000569491	0.0191135	1.71866	ENSDARG00000036577/ENSDARG00000006370/ENSDARG00000020847/ENSDARG00000037153/ENSDARG00000045543/ENSDARG00000076318	6
MF	GO:0042623	ATPase activity, coupled	0.000989423	0.0312541	1.50509	ENSDARG00000013144/ENSDARG00000058454/ENSDARG00000036577/ENSDARG00000008904/ENSDARG00000006370/ENSDARG00000007788/ENSDARG00000015790/ENSDARG00000020101/ENSDARG00000020847/ENSDARG00000022315/ENSDARG00000030537/ENSDARG00000037038/ENSDARG00000037153/ENSDARG00000045543/ENSDARG00000054978/ENSDARG00000060948/ENSDARG00000076318	17	total gene check	unique genes	total pathways
		chromatin DNA binding						90	26	9
CC	GO:0000785	chromatin	0.000117821	0.00691216	2.16039	ENSDARG00000029722/ENSDARG00000056725/ENSDARG00000099175/ENSDARG00000068434/ENSDARG00000035519/ENSDARG00000008904/ENSDARG00000006235/ENSDARG00000013734/ENSDARG00000020504/ENSDARG00000035285/ENSDARG00000038559/ENSDARG00000044669/ENSDARG00000045296/ENSDARG00000054058/ENSDARG00000062326/ENSDARG00000068995/ENSDARG00000068996/ENSDARG00000077946/ENSDARG00000087897/ENSDARG00000097102/ENSDARG00000103919/…	22
CC	GO:0000786	nucleosome	0.000386199	0.0151047	1.82089	ENSDARG00000068434/ENSDARG00000035519/ENSDARG00000020504/ENSDARG00000038559/ENSDARG00000044669/ENSDARG00000054058/ENSDARG00000068995/ENSDARG00000068996/ENSDARG00000087897/ENSDARG00000116491	10
CC	GO:0044815	DNA packaging complex	0.000783752	0.0275881	1.55928	ENSDARG00000068434/ENSDARG00000035519/ENSDARG00000020504/ENSDARG00000038559/ENSDARG00000044669/ENSDARG00000054058/ENSDARG00000068995/ENSDARG00000068996/ENSDARG00000087897/ENSDARG00000116491	10
CC	GO:0032993	protein-DNA complex	0.00117636	0.0345066	1.4621	ENSDARG00000068434/ENSDARG00000035519/ENSDARG00000020504/ENSDARG00000038559/ENSDARG00000044669/ENSDARG00000054058/ENSDARG00000068995/ENSDARG00000068996/ENSDARG00000079632/ENSDARG00000087897/ENSDARG00000116491	11
CC	GO:0000790	nuclear chromatin	0.00137827	0.0373194	1.42807	ENSDARG00000029722/ENSDARG00000056725/ENSDARG00000099175/ENSDARG00000008904/ENSDARG00000006235/ENSDARG00000013734/ENSDARG00000035285/ENSDARG00000045296/ENSDARG00000068995/ENSDARG00000068996/ENSDARG00000077946/ENSDARG00000087897/ENSDARG00000116491	13
MF	GO:0031490	chromatin DNA binding	1.78213e-05	0.00253815	2.59548	ENSDARG00000035519/ENSDARG00000038559/ENSDARG00000053301/ENSDARG00000054058/ENSDARG00000059794/ENSDARG00000062326/ENSDARG00000087897/ENSDARG00000097102/ENSDARG00000103919	9
MF	GO:0031492	nucleosomal DNA binding	0.000151112	0.00676227	2.16991	ENSDARG00000035519/ENSDARG00000038559/ENSDARG00000054058/ENSDARG00000062326/ENSDARG00000097102/ENSDARG00000103919	6
MF	GO:0008301	DNA binding, bending	0.00150966	0.0404626	1.39295	ENSDARG00000029722/ENSDARG00000056725/ENSDARG00000099175	3
MF	GO:0031491	nucleosome binding	0.00158234	0.0404626	1.39295	ENSDARG00000035519/ENSDARG00000038559/ENSDARG00000054058/ENSDARG00000062326/ENSDARG00000097102/ENSDARG00000103919	6	total gene check	unique genes	total pathways
		enhancer binding						42	27	4
MF	GO:0000980	RNA polymerase II distal enhancer sequence-specific DNA binding	4.04564e-05	0.00310358	2.50814	ENSDARG00000054030/ENSDARG00000010630/ENSDARG00000013057/ENSDARG00000039185/ENSDARG00000102501	5
MF	GO:0000977	RNA polymerase II regulatory region sequence-specific DNA binding	9.97912e-05	0.00595421	2.22518	ENSDARG00000091029/ENSDARG00000007406/ENSDARG00000054030/ENSDARG00000102879/ENSDARG00000041691/ENSDARG00000006120/ENSDARG00000002216/ENSDARG00000004060/ENSDARG00000000796/ENSDARG00000010630/ENSDARG00000013057/ENSDARG00000016526/ENSDARG00000018025/ENSDARG00000031683/ENSDARG00000034117/ENSDARG00000039185/ENSDARG00000042989/ENSDARG00000053301/ENSDARG00000055751/ENSDARG00000057652/ENSDARG00000059327/…	27
MF	GO:0001158	enhancer sequence-specific DNA binding	0.000122758	0.00599283	2.22237	ENSDARG00000054030/ENSDARG00000010630/ENSDARG00000013057/ENSDARG00000039185/ENSDARG00000102501	5
MF	GO:0035326	enhancer binding	0.000122758	0.00599283	2.22237	ENSDARG00000054030/ENSDARG00000010630/ENSDARG00000013057/ENSDARG00000039185/ENSDARG00000102501	5	total gene check	unique genes	total pathways
		oxygen binding						13	5	3
MF	GO:0005344	oxygen carrier activity	0.00043182	0.0154592	1.81081	ENSDARG00000070148/ENSDARG00000032896/ENSDARG00000079305/ENSDARG00000087390/ENSDARG00000099371	5
MF	GO:0019825	oxygen binding	0.00043182	0.0154592	1.81081	ENSDARG00000070148/ENSDARG00000032896/ENSDARG00000079305/ENSDARG00000087390/ENSDARG00000099371	5
MF	GO:0016661	oxidoreductase activity, acting on other nitrogenous compounds as donors	0.00150966	0.0404626	1.39295	ENSDARG00000070148/ENSDARG00000032896/ENSDARG00000099371	3

## Sheet: Table
	Description	TOP p.adjust	TOP(-)Log(p.adjust)	BOTTOM(-)Log(p.adjust)	total gene check	unique genes	total pathways
	synapse/axon	0.00327581	2.48468	1.47372	96	36	7	synapse/axon (7)
	proton transport/ATPase activity	0.00327581	2.48468	1.50509	125	33	12	proton transport/ATPase activity (12)
	chromatin DNA binding	0.00691216	2.16039	1.39295	90	26	9	chromatin DNA binding (9)
	enhancer binding	0.00310358	2.50814	2.22237	42	27	4	enhancer binding (4)
	oxygen binding	0.0154592	1.81081	1.39295	13	5	3	oxygen binding (3)

## Sheet: PathwaysCharted
	synapse/axon	axon	synapse part	distal axon	synapse	axon part	presynapse	acetylcholine-gated cation-selective channel activity	proton transport/ATPase activity	proton-transporting two-sector ATPase complex	proton-transporting V-type ATPase complex	proton-transporting V-type ATPase, V1 domain	proton transmembrane transporter activity	cation-transporting ATPase activity	active ion transmembrane transporter activity	ATPase coupled ion transmembrane transporter activity	proton-exporting ATPase activity	proton-transporting ATPase activity, rotational mechanism	monovalent inorganic cation transmembrane transporter activity	ATPase activity, coupled to transmembrane movement of ions, rotational mechanism	ATPase activity, coupled	chromatin DNA binding	chromatin	nucleosome	DNA packaging complex	protein-DNA complex	nuclear chromatin	chromatin DNA binding	nucleosomal DNA binding	DNA binding, bending	nucleosome binding	enhancer binding	RNA polymerase II distal enhancer sequence-specific DNA binding	RNA polymerase II regulatory region sequence-specific DNA binding	enhancer sequence-specific DNA binding	enhancer binding	oxygen binding	oxygen carrier activity	oxygen binding	oxidoreductase activity, acting on other nitrogenous compounds as donors
1	NA	ENSDARG00000030614	ENSDARG00000030614	ENSDARG00000061918	ENSDARG00000030614	ENSDARG00000061918	ENSDARG00000030614	ENSDARG00000100991	NA	ENSDARG00000036577	ENSDARG00000036577	ENSDARG00000006370	ENSDARG00000078560	ENSDARG00000013144	ENSDARG00000013144	ENSDARG00000013144	ENSDARG00000036577	ENSDARG00000036577	ENSDARG00000074860	ENSDARG00000036577	ENSDARG00000013144	NA	ENSDARG00000029722	ENSDARG00000068434	ENSDARG00000068434	ENSDARG00000068434	ENSDARG00000029722	ENSDARG00000035519	ENSDARG00000035519	ENSDARG00000029722	ENSDARG00000035519	NA	ENSDARG00000054030	ENSDARG00000091029	ENSDARG00000054030	ENSDARG00000054030	NA	ENSDARG00000070148	ENSDARG00000070148	ENSDARG00000070148
2	NA	ENSDARG00000026531	ENSDARG00000100991	ENSDARG00000015110	ENSDARG00000100991	ENSDARG00000015110	ENSDARG00000061918	ENSDARG00000003420	NA	ENSDARG00000006370	ENSDARG00000006370	ENSDARG00000037153	ENSDARG00000036577	ENSDARG00000036577	ENSDARG00000036577	ENSDARG00000036577	ENSDARG00000006370	ENSDARG00000006370	ENSDARG00000078560	ENSDARG00000006370	ENSDARG00000058454	NA	ENSDARG00000056725	ENSDARG00000035519	ENSDARG00000035519	ENSDARG00000035519	ENSDARG00000056725	ENSDARG00000038559	ENSDARG00000038559	ENSDARG00000056725	ENSDARG00000038559	NA	ENSDARG00000010630	ENSDARG00000007406	ENSDARG00000010630	ENSDARG00000010630	NA	ENSDARG00000032896	ENSDARG00000032896	ENSDARG00000032896
3	NA	ENSDARG00000061918	ENSDARG00000099744	ENSDARG00000025024	ENSDARG00000099744	ENSDARG00000025024	ENSDARG00000036577	ENSDARG00000101677	NA	ENSDARG00000014313	ENSDARG00000020847	ENSDARG00000045543	ENSDARG00000099499	ENSDARG00000006370	ENSDARG00000006370	ENSDARG00000006370	ENSDARG00000020847	ENSDARG00000020847	ENSDARG00000013144	ENSDARG00000020847	ENSDARG00000036577	NA	ENSDARG00000099175	ENSDARG00000020504	ENSDARG00000020504	ENSDARG00000020504	ENSDARG00000099175	ENSDARG00000053301	ENSDARG00000054058	ENSDARG00000099175	ENSDARG00000054058	NA	ENSDARG00000013057	ENSDARG00000054030	ENSDARG00000013057	ENSDARG00000013057	NA	ENSDARG00000079305	ENSDARG00000079305	ENSDARG00000099371
4	NA	ENSDARG00000015110	ENSDARG00000003420	ENSDARG00000002587	ENSDARG00000003420	ENSDARG00000002587	ENSDARG00000015110	ENSDARG00000057025	NA	ENSDARG00000020847	ENSDARG00000022315	ENSDARG00000076318	ENSDARG00000006370	ENSDARG00000007788	ENSDARG00000007788	ENSDARG00000007788	ENSDARG00000022315	ENSDARG00000037153	ENSDARG00000036577	ENSDARG00000037153	ENSDARG00000008904	NA	ENSDARG00000068434	ENSDARG00000038559	ENSDARG00000038559	ENSDARG00000038559	ENSDARG00000008904	ENSDARG00000054058	ENSDARG00000062326	NA	ENSDARG00000062326	NA	ENSDARG00000039185	ENSDARG00000102879	ENSDARG00000039185	ENSDARG00000039185	NA	ENSDARG00000087390	ENSDARG00000087390	NA
5	NA	ENSDARG00000055305	ENSDARG00000061918	ENSDARG00000006356	ENSDARG00000061918	ENSDARG00000006356	ENSDARG00000025024	ENSDARG00000115778	NA	ENSDARG00000022315	ENSDARG00000037153	NA	ENSDARG00000014313	ENSDARG00000015790	ENSDARG00000015790	ENSDARG00000015790	ENSDARG00000037153	ENSDARG00000045543	ENSDARG00000015110	ENSDARG00000045543	ENSDARG00000006370	NA	ENSDARG00000035519	ENSDARG00000044669	ENSDARG00000044669	ENSDARG00000044669	ENSDARG00000006235	ENSDARG00000059794	ENSDARG00000097102	NA	ENSDARG00000097102	NA	ENSDARG00000102501	ENSDARG00000041691	ENSDARG00000102501	ENSDARG00000102501	NA	ENSDARG00000099371	ENSDARG00000099371	NA
6	NA	ENSDARG00000025024	ENSDARG00000036577	ENSDARG00000033234	ENSDARG00000036577	ENSDARG00000033234	ENSDARG00000006356	NA	NA	ENSDARG00000037153	ENSDARG00000045543	NA	ENSDARG00000020847	ENSDARG00000020847	ENSDARG00000020847	ENSDARG00000020847	ENSDARG00000045543	ENSDARG00000076318	ENSDARG00000099499	ENSDARG00000076318	ENSDARG00000007788	NA	ENSDARG00000008904	ENSDARG00000054058	ENSDARG00000054058	ENSDARG00000054058	ENSDARG00000013734	ENSDARG00000062326	ENSDARG00000103919	NA	ENSDARG00000103919	NA	NA	ENSDARG00000006120	NA	NA	NA	NA	NA	NA
7	NA	ENSDARG00000002587	ENSDARG00000015110	ENSDARG00000070537	ENSDARG00000015110	ENSDARG00000070537	ENSDARG00000014462	NA	NA	ENSDARG00000045543	ENSDARG00000076318	NA	ENSDARG00000022315	ENSDARG00000022315	ENSDARG00000022315	ENSDARG00000022315	ENSDARG00000076318	NA	ENSDARG00000006370	NA	ENSDARG00000015790	NA	ENSDARG00000006235	ENSDARG00000068995	ENSDARG00000068995	ENSDARG00000068995	ENSDARG00000035285	ENSDARG00000087897	NA	NA	NA	NA	NA	ENSDARG00000002216	NA	NA	NA	NA	NA	NA
8	NA	ENSDARG00000004472	ENSDARG00000101677	NA	ENSDARG00000101677	NA	ENSDARG00000016141	NA	NA	ENSDARG00000076318	NA	NA	ENSDARG00000037153	ENSDARG00000037153	ENSDARG00000037153	ENSDARG00000037153	NA	NA	ENSDARG00000014313	NA	ENSDARG00000020101	NA	ENSDARG00000013734	ENSDARG00000068996	ENSDARG00000068996	ENSDARG00000068996	ENSDARG00000045296	ENSDARG00000097102	NA	NA	NA	NA	NA	ENSDARG00000004060	NA	NA	NA	NA	NA	NA
9	NA	ENSDARG00000006356	ENSDARG00000025024	NA	ENSDARG00000025024	NA	ENSDARG00000018693	NA	NA	ENSDARG00000078113	NA	NA	ENSDARG00000045543	ENSDARG00000045543	ENSDARG00000045543	ENSDARG00000045543	NA	NA	ENSDARG00000015790	NA	ENSDARG00000020847	NA	ENSDARG00000020504	ENSDARG00000087897	ENSDARG00000087897	ENSDARG00000079632	ENSDARG00000068995	ENSDARG00000103919	NA	NA	NA	NA	NA	ENSDARG00000000796	NA	NA	NA	NA	NA	NA
10	NA	ENSDARG00000019881	ENSDARG00000006356	NA	ENSDARG00000006356	NA	ENSDARG00000043732	NA	NA	NA	NA	NA	ENSDARG00000063905	ENSDARG00000076318	ENSDARG00000076318	ENSDARG00000076318	NA	NA	ENSDARG00000016141	NA	ENSDARG00000022315	NA	ENSDARG00000035285	ENSDARG00000116491	ENSDARG00000116491	ENSDARG00000087897	ENSDARG00000068996	NA	NA	NA	NA	NA	NA	ENSDARG00000010630	NA	NA	NA	NA	NA	NA
11	NA	ENSDARG00000030621	ENSDARG00000014462	NA	ENSDARG00000014462	NA	ENSDARG00000044278	NA	NA	NA	NA	NA	ENSDARG00000075382	NA	NA	NA	NA	NA	ENSDARG00000020847	NA	ENSDARG00000030537	NA	ENSDARG00000038559	NA	NA	ENSDARG00000116491	ENSDARG00000077946	NA	NA	NA	NA	NA	NA	ENSDARG00000013057	NA	NA	NA	NA	NA	NA
12	NA	ENSDARG00000033234	ENSDARG00000015314	NA	ENSDARG00000015314	NA	ENSDARG00000059043	NA	NA	NA	NA	NA	ENSDARG00000076318	NA	NA	NA	NA	NA	ENSDARG00000022315	NA	ENSDARG00000037038	NA	ENSDARG00000044669	NA	NA	NA	ENSDARG00000087897	NA	NA	NA	NA	NA	NA	ENSDARG00000016526	NA	NA	NA	NA	NA	NA
13	NA	ENSDARG00000059043	ENSDARG00000016141	NA	ENSDARG00000016141	NA	NA	NA	NA	NA	NA	NA	ENSDARG00000078113	NA	NA	NA	NA	NA	ENSDARG00000032799	NA	ENSDARG00000037153	NA	ENSDARG00000045296	NA	NA	NA	ENSDARG00000116491	NA	NA	NA	NA	NA	NA	ENSDARG00000018025	NA	NA	NA	NA	NA	NA
14	NA	ENSDARG00000070537	ENSDARG00000018693	NA	ENSDARG00000018693	NA	NA	NA	NA	NA	NA	NA	ENSDARG00000092903	NA	NA	NA	NA	NA	ENSDARG00000037153	NA	ENSDARG00000045543	NA	ENSDARG00000054058	NA	NA	NA	NA	NA	NA	NA	NA	NA	NA	ENSDARG00000031683	NA	NA	NA	NA	NA	NA
15	NA	ENSDARG00000086214	ENSDARG00000020101	NA	ENSDARG00000019341	NA	NA	NA	NA	NA	NA	NA	ENSDARG00000115557	NA	NA	NA	NA	NA	ENSDARG00000045543	NA	ENSDARG00000054978	NA	ENSDARG00000062326	NA	NA	NA	NA	NA	NA	NA	NA	NA	NA	ENSDARG00000034117	NA	NA	NA	NA	NA	NA
16	NA	NA	ENSDARG00000040874	NA	ENSDARG00000020101	NA	NA	NA	NA	NA	NA	NA	NA	NA	NA	NA	NA	NA	ENSDARG00000063905	NA	ENSDARG00000060948	NA	ENSDARG00000068995	NA	NA	NA	NA	NA	NA	NA	NA	NA	NA	ENSDARG00000039185	NA	NA	NA	NA	NA	NA
17	NA	NA	ENSDARG00000043732	NA	ENSDARG00000036344	NA	NA	NA	NA	NA	NA	NA	NA	NA	NA	NA	NA	NA	ENSDARG00000075382	NA	ENSDARG00000076318	NA	ENSDARG00000068996	NA	NA	NA	NA	NA	NA	NA	NA	NA	NA	ENSDARG00000042989	NA	NA	NA	NA	NA	NA
18	NA	NA	ENSDARG00000044278	NA	ENSDARG00000040874	NA	NA	NA	NA	NA	NA	NA	NA	NA	NA	NA	NA	NA	ENSDARG00000076318	NA	NA	NA	ENSDARG00000077946	NA	NA	NA	NA	NA	NA	NA	NA	NA	NA	ENSDARG00000053301	NA	NA	NA	NA	NA	NA
19	NA	NA	ENSDARG00000055874	NA	ENSDARG00000043732	NA	NA	NA	NA	NA	NA	NA	NA	NA	NA	NA	NA	NA	ENSDARG00000077165	NA	NA	NA	ENSDARG00000087897	NA	NA	NA	NA	NA	NA	NA	NA	NA	NA	ENSDARG00000055751	NA	NA	NA	NA	NA	NA
20	NA	NA	ENSDARG00000057025	NA	ENSDARG00000044278	NA	NA	NA	NA	NA	NA	NA	NA	NA	NA	NA	NA	NA	ENSDARG00000078113	NA	NA	NA	ENSDARG00000097102	NA	NA	NA	NA	NA	NA	NA	NA	NA	NA	ENSDARG00000057652	NA	NA	NA	NA	NA	NA
21	NA	NA	ENSDARG00000059043	NA	ENSDARG00000055874	NA	NA	NA	NA	NA	NA	NA	NA	NA	NA	NA	NA	NA	ENSDARG00000079840	NA	NA	NA	ENSDARG00000103919	NA	NA	NA	NA	NA	NA	NA	NA	NA	NA	ENSDARG00000059327	NA	NA	NA	NA	NA	NA
22	NA	NA	ENSDARG00000069254	NA	ENSDARG00000057025	NA	NA	NA	NA	NA	NA	NA	NA	NA	NA	NA	NA	NA	ENSDARG00000092903	NA	NA	NA	ENSDARG00000116491	NA	NA	NA	NA	NA	NA	NA	NA	NA	NA	ENSDARG00000059794	NA	NA	NA	NA	NA	NA
23	NA	NA	ENSDARG00000069438	NA	ENSDARG00000059043	NA	NA	NA	NA	NA	NA	NA	NA	NA	NA	NA	NA	NA	ENSDARG00000103286	NA	NA	NA	NA	NA	NA	NA	NA	NA	NA	NA	NA	NA	NA	ENSDARG00000074752	NA	NA	NA	NA	NA	NA
24	NA	NA	ENSDARG00000115778	NA	ENSDARG00000069254	NA	NA	NA	NA	NA	NA	NA	NA	NA	NA	NA	NA	NA	ENSDARG00000115557	NA	NA	NA	NA	NA	NA	NA	NA	NA	NA	NA	NA	NA	NA	ENSDARG00000098635	NA	NA	NA	NA	NA	NA
25	NA	NA	NA	NA	ENSDARG00000069438	NA	NA	NA	NA	NA	NA	NA	NA	NA	NA	NA	NA	NA	NA	NA	NA	NA	NA	NA	NA	NA	NA	NA	NA	NA	NA	NA	NA	ENSDARG00000100097	NA	NA	NA	NA	NA	NA
26	NA	NA	NA	NA	ENSDARG00000115778	NA	NA	NA	NA	NA	NA	NA	NA	NA	NA	NA	NA	NA	NA	NA	NA	NA	NA	NA	NA	NA	NA	NA	NA	NA	NA	NA	NA	ENSDARG00000102501	NA	NA	NA	NA	NA	NA
27	NA	NA	NA	NA	NA	NA	NA	NA	NA	NA	NA	NA	NA	NA	NA	NA	NA	NA	NA	NA	NA	NA	NA	NA	NA	NA	NA	NA	NA	NA	NA	NA	NA	ENSDARG00000104034	NA	NA	NA	NA	NA	NA
