# Supplementary material for: Cell-type-specific responses to the microbiota across all tissues of the larval zebrafish
Source: Cell Rep. Author manuscript; Available in PMC 2023 Oct 23. (PMC10423310; doi:10.1016/j.celrep.2023.112095)
Supplement: MMC17 [file NIHMS1880944-supplement-MMC17.zip › DataS11/Figure5_PanelD_subCluster4versus5and6/GOresults_subClu4up.tsv]

ONTOLOGY	ID	Description	pvalue	p.adjust	qvalue	geneID	Count
CC	GO:0030424	axon	9.61E-06	0.003275808	0.002831066	ENSDARG00000030614/ENSDARG00000026531/ENSDARG00000061918/ENSDARG00000015110/ENSDARG00000055305/ENSDARG00000025024/ENSDARG00000002587/ENSDARG00000004472/ENSDARG00000006356/ENSDARG00000019881/ENSDARG00000030621/ENSDARG00000033234/ENSDARG00000059043/ENSDARG00000070537/ENSDARG00000086214	15
CC	GO:0016469	proton-transporting two-sector ATPase complex	1.86E-05	0.003275808	0.002831066	ENSDARG00000036577/ENSDARG00000006370/ENSDARG00000014313/ENSDARG00000020847/ENSDARG00000022315/ENSDARG00000037153/ENSDARG00000045543/ENSDARG00000076318/ENSDARG00000078113	9
CC	GO:0044456	synapse part	3.97E-05	0.003587554	0.003100487	ENSDARG00000030614/ENSDARG00000100991/ENSDARG00000099744/ENSDARG00000003420/ENSDARG00000061918/ENSDARG00000036577/ENSDARG00000015110/ENSDARG00000101677/ENSDARG00000025024/ENSDARG00000006356/ENSDARG00000014462/ENSDARG00000015314/ENSDARG00000016141/ENSDARG00000018693/ENSDARG00000020101/ENSDARG00000040874/ENSDARG00000043732/ENSDARG00000044278/ENSDARG00000055874/ENSDARG00000057025/ENSDARG00000059043/…	24
CC	GO:0033176	proton-transporting V-type ATPase complex	4.08E-05	0.003587554	0.003100487	ENSDARG00000036577/ENSDARG00000006370/ENSDARG00000020847/ENSDARG00000022315/ENSDARG00000037153/ENSDARG00000045543/ENSDARG00000076318	7
CC	GO:0150034	distal axon	5.76E-05	0.004058554	0.003507542	ENSDARG00000061918/ENSDARG00000015110/ENSDARG00000025024/ENSDARG00000002587/ENSDARG00000006356/ENSDARG00000033234/ENSDARG00000070537	7
CC	GO:0000785	chromatin	0.000117821	0.006912165	0.005973731	ENSDARG00000029722/ENSDARG00000056725/ENSDARG00000099175/ENSDARG00000068434/ENSDARG00000035519/ENSDARG00000008904/ENSDARG00000006235/ENSDARG00000013734/ENSDARG00000020504/ENSDARG00000035285/ENSDARG00000038559/ENSDARG00000044669/ENSDARG00000045296/ENSDARG00000054058/ENSDARG00000062326/ENSDARG00000068995/ENSDARG00000068996/ENSDARG00000077946/ENSDARG00000087897/ENSDARG00000097102/ENSDARG00000103919/…	22
CC	GO:0045202	synapse	0.000209264	0.01052298	0.009094322	ENSDARG00000030614/ENSDARG00000100991/ENSDARG00000099744/ENSDARG00000003420/ENSDARG00000061918/ENSDARG00000036577/ENSDARG00000015110/ENSDARG00000101677/ENSDARG00000025024/ENSDARG00000006356/ENSDARG00000014462/ENSDARG00000015314/ENSDARG00000016141/ENSDARG00000018693/ENSDARG00000019341/ENSDARG00000020101/ENSDARG00000036344/ENSDARG00000040874/ENSDARG00000043732/ENSDARG00000044278/ENSDARG00000055874/…	26
CC	GO:0033267	axon part	0.000248365	0.010928039	0.009444388	ENSDARG00000061918/ENSDARG00000015110/ENSDARG00000025024/ENSDARG00000002587/ENSDARG00000006356/ENSDARG00000033234/ENSDARG00000070537	7
CC	GO:0000786	nucleosome	0.000386199	0.015104673	0.013053979	ENSDARG00000068434/ENSDARG00000035519/ENSDARG00000020504/ENSDARG00000038559/ENSDARG00000044669/ENSDARG00000054058/ENSDARG00000068995/ENSDARG00000068996/ENSDARG00000087897/ENSDARG00000116491	10
CC	GO:0044815	DNA packaging complex	0.000783752	0.027588082	0.023842571	ENSDARG00000068434/ENSDARG00000035519/ENSDARG00000020504/ENSDARG00000038559/ENSDARG00000044669/ENSDARG00000054058/ENSDARG00000068995/ENSDARG00000068996/ENSDARG00000087897/ENSDARG00000116491	10
CC	GO:0033180	proton-transporting V-type ATPase, V1 domain	0.000935662	0.029941194	0.025876212	ENSDARG00000006370/ENSDARG00000037153/ENSDARG00000045543/ENSDARG00000076318	4
CC	GO:0032993	protein-DNA complex	0.001176361	0.034506595	0.029821789	ENSDARG00000068434/ENSDARG00000035519/ENSDARG00000020504/ENSDARG00000038559/ENSDARG00000044669/ENSDARG00000054058/ENSDARG00000068995/ENSDARG00000068996/ENSDARG00000079632/ENSDARG00000087897/ENSDARG00000116491	11
CC	GO:0000790	nuclear chromatin	0.001378274	0.037319413	0.032252723	ENSDARG00000029722/ENSDARG00000056725/ENSDARG00000099175/ENSDARG00000008904/ENSDARG00000006235/ENSDARG00000013734/ENSDARG00000035285/ENSDARG00000045296/ENSDARG00000068995/ENSDARG00000068996/ENSDARG00000077946/ENSDARG00000087897/ENSDARG00000116491	13
CC	GO:0098793	presynapse	0.001631673	0.041024923	0.035455152	ENSDARG00000030614/ENSDARG00000061918/ENSDARG00000036577/ENSDARG00000015110/ENSDARG00000025024/ENSDARG00000006356/ENSDARG00000014462/ENSDARG00000016141/ENSDARG00000018693/ENSDARG00000043732/ENSDARG00000044278/ENSDARG00000059043	12
MF	GO:0015078	proton transmembrane transporter activity	9.55E-07	0.000512739	0.000454294	ENSDARG00000078560/ENSDARG00000036577/ENSDARG00000099499/ENSDARG00000006370/ENSDARG00000014313/ENSDARG00000020847/ENSDARG00000022315/ENSDARG00000037153/ENSDARG00000045543/ENSDARG00000063905/ENSDARG00000075382/ENSDARG00000076318/ENSDARG00000078113/ENSDARG00000092903/ENSDARG00000115557	15
MF	GO:0031490	chromatin DNA binding	1.78E-05	0.002538153	0.002248839	ENSDARG00000035519/ENSDARG00000038559/ENSDARG00000053301/ENSDARG00000054058/ENSDARG00000059794/ENSDARG00000062326/ENSDARG00000087897/ENSDARG00000097102/ENSDARG00000103919	9
MF	GO:0019829	cation-transporting ATPase activity	2.36E-05	0.002538153	0.002248839	ENSDARG00000013144/ENSDARG00000036577/ENSDARG00000006370/ENSDARG00000007788/ENSDARG00000015790/ENSDARG00000020847/ENSDARG00000022315/ENSDARG00000037153/ENSDARG00000045543/ENSDARG00000076318	10
MF	GO:0022853	active ion transmembrane transporter activity	2.36E-05	0.002538153	0.002248839	ENSDARG00000013144/ENSDARG00000036577/ENSDARG00000006370/ENSDARG00000007788/ENSDARG00000015790/ENSDARG00000020847/ENSDARG00000022315/ENSDARG00000037153/ENSDARG00000045543/ENSDARG00000076318	10
MF	GO:0042625	ATPase coupled ion transmembrane transporter activity	2.36E-05	0.002538153	0.002248839	ENSDARG00000013144/ENSDARG00000036577/ENSDARG00000006370/ENSDARG00000007788/ENSDARG00000015790/ENSDARG00000020847/ENSDARG00000022315/ENSDARG00000037153/ENSDARG00000045543/ENSDARG00000076318	10
MF	GO:0036442	proton-exporting ATPase activity	3.77E-05	0.003103584	0.002749819	ENSDARG00000036577/ENSDARG00000006370/ENSDARG00000020847/ENSDARG00000022315/ENSDARG00000037153/ENSDARG00000045543/ENSDARG00000076318	7
MF	GO:0000980	RNA polymerase II distal enhancer sequence-specific DNA binding	4.05E-05	0.003103584	0.002749819	ENSDARG00000054030/ENSDARG00000010630/ENSDARG00000013057/ENSDARG00000039185/ENSDARG00000102501	5
MF	GO:0046961	proton-transporting ATPase activity, rotational mechanism	7.24E-05	0.004862553	0.00430829	ENSDARG00000036577/ENSDARG00000006370/ENSDARG00000020847/ENSDARG00000037153/ENSDARG00000045543/ENSDARG00000076318	6
MF	GO:0000977	RNA polymerase II regulatory region sequence-specific DNA binding	9.98E-05	0.005954206	0.005275509	ENSDARG00000091029/ENSDARG00000007406/ENSDARG00000054030/ENSDARG00000102879/ENSDARG00000041691/ENSDARG00000006120/ENSDARG00000002216/ENSDARG00000004060/ENSDARG00000000796/ENSDARG00000010630/ENSDARG00000013057/ENSDARG00000016526/ENSDARG00000018025/ENSDARG00000031683/ENSDARG00000034117/ENSDARG00000039185/ENSDARG00000042989/ENSDARG00000053301/ENSDARG00000055751/ENSDARG00000057652/ENSDARG00000059327/…	27
MF	GO:0001158	enhancer sequence-specific DNA binding	0.000122758	0.00599283	0.005309731	ENSDARG00000054030/ENSDARG00000010630/ENSDARG00000013057/ENSDARG00000039185/ENSDARG00000102501	5
MF	GO:0035326	enhancer binding	0.000122758	0.00599283	0.005309731	ENSDARG00000054030/ENSDARG00000010630/ENSDARG00000013057/ENSDARG00000039185/ENSDARG00000102501	5
MF	GO:0031492	nucleosomal DNA binding	0.000151112	0.006762269	0.005991464	ENSDARG00000035519/ENSDARG00000038559/ENSDARG00000054058/ENSDARG00000062326/ENSDARG00000097102/ENSDARG00000103919	6
MF	GO:0015077	monovalent inorganic cation transmembrane transporter activity	0.000260548	0.010762618	0.009535829	ENSDARG00000074860/ENSDARG00000078560/ENSDARG00000013144/ENSDARG00000036577/ENSDARG00000015110/ENSDARG00000099499/ENSDARG00000006370/ENSDARG00000014313/ENSDARG00000015790/ENSDARG00000016141/ENSDARG00000020847/ENSDARG00000022315/ENSDARG00000032799/ENSDARG00000037153/ENSDARG00000045543/ENSDARG00000063905/ENSDARG00000075382/ENSDARG00000076318/ENSDARG00000077165/ENSDARG00000078113/ENSDARG00000079840/…	24
MF	GO:0005344	oxygen carrier activity	0.00043182	0.015459155	0.013697026	ENSDARG00000070148/ENSDARG00000032896/ENSDARG00000079305/ENSDARG00000087390/ENSDARG00000099371	5
MF	GO:0019825	oxygen binding	0.00043182	0.015459155	0.013697026	ENSDARG00000070148/ENSDARG00000032896/ENSDARG00000079305/ENSDARG00000087390/ENSDARG00000099371	5
MF	GO:0044769	ATPase activity, coupled to transmembrane movement of ions, rotational mechanism	0.000569491	0.019113539	0.016934861	ENSDARG00000036577/ENSDARG00000006370/ENSDARG00000020847/ENSDARG00000037153/ENSDARG00000045543/ENSDARG00000076318	6
MF	GO:0042623	ATPase activity, coupled	0.000989423	0.031254129	0.027691593	ENSDARG00000013144/ENSDARG00000058454/ENSDARG00000036577/ENSDARG00000008904/ENSDARG00000006370/ENSDARG00000007788/ENSDARG00000015790/ENSDARG00000020101/ENSDARG00000020847/ENSDARG00000022315/ENSDARG00000030537/ENSDARG00000037038/ENSDARG00000037153/ENSDARG00000045543/ENSDARG00000054978/ENSDARG00000060948/ENSDARG00000076318	17
MF	GO:0022848	acetylcholine-gated cation-selective channel activity	0.001126114	0.033595746	0.029766298	ENSDARG00000100991/ENSDARG00000003420/ENSDARG00000101677/ENSDARG00000057025/ENSDARG00000115778	5
MF	GO:0008301	DNA binding, bending	0.00150966	0.040462632	0.035850455	ENSDARG00000029722/ENSDARG00000056725/ENSDARG00000099175	3
MF	GO:0016661	oxidoreductase activity, acting on other nitrogenous compounds as donors	0.00150966	0.040462632	0.035850455	ENSDARG00000070148/ENSDARG00000032896/ENSDARG00000099371	3
MF	GO:0031491	nucleosome binding	0.001582338	0.040462632	0.035850455	ENSDARG00000035519/ENSDARG00000038559/ENSDARG00000054058/ENSDARG00000062326/ENSDARG00000097102/ENSDARG00000103919	6
