# Supplementary material for: Cell-type-specific responses to the microbiota across all tissues of the larval zebrafish
Source: Cell Rep. Author manuscript; Available in PMC 2023 Oct 23. (PMC10423310; doi:10.1016/j.celrep.2023.112095)
Supplement: MMC18 [file NIHMS1880944-supplement-MMC18.zip]

Archive with 7 entries (6 files):
- DataS12/
- DataS12/.DS_Store
- __MACOSX/DataS12/._.DS_Store
- DataS12/subClu4_CVZvGF.tsv
- __MACOSX/DataS12/._subClu4_CVZvGF.tsv
- DataS12/README_Figure5_PanelD_subClu4_CVZvGF copy.docx
- __MACOSX/DataS12/._README_Figure5_PanelD_subClu4_CVZvGF copy.docx
