# Supplementary material for: Cell-type-specific responses to the microbiota across all tissues of the larval zebrafish
Source: Cell Rep. Author manuscript; Available in PMC 2023 Oct 23. (PMC10423310; doi:10.1016/j.celrep.2023.112095)
Supplement: MMC18 [file NIHMS1880944-supplement-MMC18.zip › DataS12/subClu4_CVZvGF.tsv]

	gene	gene_NAME	p_val_adj	p_val	avg_logFC	pct.1	pct.2
1	ENSDARG00000086917	crygm2d2	0.282226001	1.28E-05	-1.390966191	0.16	0.733
2	ENSDARG00000000069	dap	1	0.260273951	-0.325988443	0.28	0.4
3	ENSDARG00000000175	hoxb2a	1	0.039732566	-0.689930487	0.08	0.3
4	ENSDARG00000000183	ptpn4b	1	0.222445746	0.372994801	0.12	0.033
5	ENSDARG00000000568	ell	1	0.395203882	-0.291534916	0.2	0.3
6	ENSDARG00000000796	nr4a1	1	0.050026053	0.637670945	0.32	0.1
7	ENSDARG00000000857	mapk14a	1	0.341622197	0.337551223	0.2	0.1
8	ENSDARG00000000966	ncor2	1	0.276248314	0.293965485	0.2	0.1
9	ENSDARG00000001057	bysl	1	0.293353824	-0.269736932	0.08	0.167
10	ENSDARG00000001169	hsd17b8	1	0.025507373	0.370705209	0.16	0
11	ENSDARG00000001241	puf60b	1	0.134195393	0.427287991	0.32	0.167
12	ENSDARG00000001452	adam8a	1	0.018227342	0.66530402	0.48	0.2
13	ENSDARG00000001788	atp5po	1	0.007397733	0.566201375	0.76	0.667
14	ENSDARG00000001829	zgc:112982	1	0.365366255	-0.304812895	0.12	0.2
15	ENSDARG00000001950	ak1	1	0.233485026	-0.318054752	0.52	0.7
16	ENSDARG00000001975	hsd11b2	1	0.123569998	0.497238473	0.48	0.267
17	ENSDARG00000002127	stam	1	0.035615028	-0.359028339	0	0.167
18	ENSDARG00000002167	cacnb1	1	0.118990287	0.357845096	0.16	0.033
19	ENSDARG00000002255	epb41l3a	1	0.063136259	-0.35937655	0	0.133
20	ENSDARG00000002267	dcaf13	1	0.055987112	0.25887393	0.12	0
21	ENSDARG00000002300	p2rx2	1	0.804054077	-0.30850602	0.12	0.133
22	ENSDARG00000002467	rdh14b	1	0.189565548	0.307146632	0.24	0.1
23	ENSDARG00000002506	zgc:92818	1	0.136763655	-0.385257764	0.12	0.267
24	ENSDARG00000002587	dpysl3	1	0.595415434	-0.264018559	0.48	0.533
25	ENSDARG00000002591	ruvbl1	1	0.24153489	0.280119832	0.16	0.067
26	ENSDARG00000002644	rgs5a	1	0.08992252	2.441133264	0.32	0.133
27	ENSDARG00000002663	optn	1	0.063136259	-0.334417538	0	0.133
28	ENSDARG00000002731	sdc2	1	0.019981107	-0.517140681	0	0.2
29	ENSDARG00000002745	tdh	1	0.963825639	-0.271395867	0.48	0.5
30	ENSDARG00000002791	atp1a1a.1	1	0.012660238	-0.40674623	0.36	0.667
31	ENSDARG00000003058	fgfr1op	1	0.03943405	0.445504286	0.28	0.067
32	ENSDARG00000003098	kdm5bb	1	0.018227342	-0.502425938	0.16	0.467
33	ENSDARG00000003113	ada	1	0.469870084	0.294542225	0.48	0.467
34	ENSDARG00000003127	zgc:123105	1	0.180600808	0.29103391	0.32	0.167
35	ENSDARG00000003169	magi1b	1	0.648403791	-0.395440123	0.32	0.333
36	ENSDARG00000003311	pank2	1	0.085578508	-0.4037014	0.12	0.3
37	ENSDARG00000003383	asb8	1	0.094676831	0.328822633	0.28	0.1
38	ENSDARG00000003420	chrna5	1	0.209435414	-0.337758797	0.64	0.8
39	ENSDARG00000003512	anks1b	1	0.186394673	-0.345370916	0.24	0.367
40	ENSDARG00000003520	tbc1d14	1	0.14047389	0.272284869	0.2	0.067
41	ENSDARG00000003531	tcea1	1	0.35323643	0.252105459	0.44	0.333
42	ENSDARG00000003570	hsp90b1	1	0.267560854	0.321738557	0.16	0.067
43	ENSDARG00000003699	atp7a	1	0.054769453	0.316651671	0.2	0.033
44	ENSDARG00000003705	prnprs3	1	0.246810309	0.398618643	0.72	0.667
45	ENSDARG00000003776	pip4k2aa	1	0.383756301	-0.307548622	0.16	0.233
46	ENSDARG00000003779	ctnnd2b	1	0.216067393	-0.331815155	0.04	0.133
47	ENSDARG00000003795	idh2	1	0.403071738	0.276920904	0.36	0.267
48	ENSDARG00000003845	chm	1	0.148502855	0.283372174	0.2	0.067
49	ENSDARG00000003860	cbx3a	1	0.039275543	0.279454789	0.56	0.333
50	ENSDARG00000003927	cldn12	1	0.104027272	0.453602885	0.32	0.133
51	ENSDARG00000003931	cndp2	1	0.35163405	-0.318084445	0.12	0.2
52	ENSDARG00000003938	rpa1	1	0.055987112	0.338320376	0.12	0
53	ENSDARG00000003940	mtfr1l	1	0.535129745	-0.335201661	0.12	0.167
54	ENSDARG00000003952	pfn2	1	0.051850725	-0.533973018	0.6	0.733
55	ENSDARG00000003961	parp3	1	0.03943405	0.402701487	0.28	0.067
56	ENSDARG00000004023	isl1	1	0.603785672	0.268680858	0.28	0.233
57	ENSDARG00000004034	arhgdig	1	0.633898701	-0.557472157	0.32	0.333
58	ENSDARG00000004060	bhlhe40	1	0.091842235	-0.590056646	0.68	0.733
59	ENSDARG00000004171	rabac1	1	0.143260279	-0.36696924	0.12	0.267
60	ENSDARG00000004187	zgc:122979	1	0.13483396	0.387044837	0.28	0.1
61	ENSDARG00000004270	atl3	1	0.216067393	-0.436751776	0.04	0.133
62	ENSDARG00000004280	seh1l	1	0.281272025	0.263066927	0.16	0.067
63	ENSDARG00000004305	vangl1	1	0.063135099	0.326938608	0.2	0.033
64	ENSDARG00000004325	casp9	1	0.28548557	-0.305255832	0.12	0.233
65	ENSDARG00000004343	nelfe	1	0.063135099	0.339320861	0.2	0.033
66	ENSDARG00000004386	si:dkey-153k10.9	1	0.036040692	0.447859673	0.44	0.167
67	ENSDARG00000004427	dpy30	1	0.077447835	0.334543382	0.52	0.3
68	ENSDARG00000004452	tardbpl	1	0.041079013	0.334065669	0.4	0.133
69	ENSDARG00000004460	desi2	1	0.005187307	0.524146621	0.24	0
70	ENSDARG00000004470	prkcsh	1	0.21198197	0.295193989	0.32	0.167
71	ENSDARG00000004472	atat1	1	0.147164316	-0.437300996	0.36	0.533
72	ENSDARG00000004635	epha7	1	0.293353824	-0.416510315	0.08	0.167
73	ENSDARG00000004687	acaa1	1	0.125422284	0.370278183	0.2	0.067
74	ENSDARG00000004735	hnrnpub	1	0.447908899	0.258574768	0.16	0.1
75	ENSDARG00000004771	ankrd10b	1	0.130496738	-0.387340867	0.12	0.267
76	ENSDARG00000004925	immp2l	1	0.055987112	0.299149302	0.12	0
77	ENSDARG00000004939	mtdhb	1	0.011571677	0.352274345	0.2	0
78	ENSDARG00000005220	pdcd6	1	0.122121517	-0.449173048	0.04	0.167
79	ENSDARG00000005236	srcap	1	0.111178675	0.276619556	0.16	0.033
80	ENSDARG00000005246	asb3	1	0.063136259	-0.394528651	0	0.133
81	ENSDARG00000005315	celf1	1	0.058828908	0.367294912	0.2	0.033
82	ENSDARG00000005355	larp6a	1	0.063136259	-0.294630563	0	0.133
83	ENSDARG00000005482	rapgef2	1	0.230511346	0.449188467	0.2	0.1
84	ENSDARG00000005699	ddx19	1	0.035615028	-0.41569543	0	0.167
85	ENSDARG00000005774	ddx3xb	1	0.001643367	0.663584926	0.56	0.167
86	ENSDARG00000005827	eif2s1a	1	0.280150484	-0.283784304	0.08	0.167
87	ENSDARG00000006040	cyp20a1	1	0.022574056	0.511117864	0.36	0.1
88	ENSDARG00000006125	csnk1db	1	0.112259318	-0.520858431	0.4	0.5
89	ENSDARG00000006215	akr1b1	1	0.532026545	0.296536955	0.48	0.4
90	ENSDARG00000006242	ptp4a1	1	0.020531976	-0.429000946	0.76	0.833
91	ENSDARG00000006332	snx14	1	0.074842608	0.293213384	0.36	0.133
92	ENSDARG00000006356	slc18a3a	1	0.658102368	-0.254308234	0.2	0.267
93	ENSDARG00000006397	laptm4a	1	0.479353027	0.269713195	0.4	0.3
94	ENSDARG00000006420	atrnl1b	1	0.063136259	-0.318399473	0	0.133
95	ENSDARG00000006524	supt6h	1	0.098340953	-0.427434595	0.08	0.233
96	ENSDARG00000006546	ak4	1	0.199840557	-0.325926401	0.2	0.333
97	ENSDARG00000006566	nlk1	1	0.063136259	-0.327936148	0	0.133
98	ENSDARG00000006607	gpr27	1	0.320994979	-0.252823973	0.08	0.167
99	ENSDARG00000006639	lnpk	1	0.320994979	-0.286058944	0.08	0.167
100	ENSDARG00000006672	fam49a	1	0.287208757	-0.333874557	0.16	0.267
101	ENSDARG00000006712	wipf2b	1	0.187305795	-0.316055634	0.12	0.267
102	ENSDARG00000006758	fam234b	1	0.254316278	0.261730727	0.16	0.067
103	ENSDARG00000006766	snd1	1	0.038447333	-0.399574456	0.08	0.333
104	ENSDARG00000006773	elovl4a	1	0.131379793	0.371112435	0.32	0.133
105	ENSDARG00000006878	phf21aa	1	0.146435689	-0.369330356	0.04	0.167
106	ENSDARG00000007034	hnrpkl	1	0.42532688	0.382580139	0.32	0.233
107	ENSDARG00000007135	cnot3a	1	0.111178675	0.303484394	0.16	0.033
108	ENSDARG00000007196	rae1	1	0.025507373	0.355162688	0.16	0
109	ENSDARG00000007294	aco2	1	0.465563108	0.332793058	0.16	0.1
110	ENSDARG00000007405	strap	1	0.160481366	0.29718438	0.56	0.367
111	ENSDARG00000007576	crybb1l1	1	0.066792213	-0.645803957	0.24	0.433
112	ENSDARG00000007603	stxbp2	1	0.19552835	0.253886192	0.28	0.133
113	ENSDARG00000007697	fabp7a	1	0.20439565	-0.462968457	0.12	0.233
114	ENSDARG00000007720	sub1b	1	0.242247867	0.297444275	0.36	0.233
115	ENSDARG00000007737	zyg11	1	0.46299367	-0.34550622	0.08	0.133
116	ENSDARG00000007760	spg21	1	0.025507373	0.33766808	0.16	0
117	ENSDARG00000007774	vash2	1	0.063136259	-0.353157073	0	0.133
118	ENSDARG00000007795	cst3	1	0.096773445	0.392899432	0.16	0.033
119	ENSDARG00000007807	cyth3a	1	0.13278302	0.326898931	0.2	0.067
120	ENSDARG00000007823	atf3	1	0.103777569	0.660243021	0.16	0.033
121	ENSDARG00000007863	tra2a	1	0.44896751	-0.317991422	0.32	0.367
122	ENSDARG00000007901	crnkl1	1	0.139968326	0.411210594	0.28	0.133
123	ENSDARG00000007960	hnrnpaba	1	0.014373149	-0.491299758	0.72	0.933
124	ENSDARG00000007975	fth1b	1	0.137706036	0.335363055	0.44	0.267
125	ENSDARG00000007976	si:ch211-220f16.2	1	0.228913957	-0.289237515	0.04	0.133
126	ENSDARG00000007989	nedd8	1	0.331696166	-0.283555095	0.16	0.267
127	ENSDARG00000008014	nudt17	1	0.465563108	0.402096504	0.16	0.1
128	ENSDARG00000008068	tma16	1	0.055987112	0.293317116	0.12	0
129	ENSDARG00000008097	srsf9	1	0.068690793	-0.315502289	0.36	0.567
130	ENSDARG00000008142	stxbp3	1	0.002286756	0.547768055	0.28	0
131	ENSDARG00000008218	znf410	1	0.141952603	0.376237035	0.36	0.167
132	ENSDARG00000008224	vps35	1	0.174141211	0.259720143	0.4	0.2
133	ENSDARG00000008237	sars	1	0.354190509	0.283952125	0.32	0.233
134	ENSDARG00000008310	ip6k2a	1	0.008672397	-0.657591393	0.56	0.9
135	ENSDARG00000008380	brd7	1	0.072637109	-0.394240053	0.04	0.2
136	ENSDARG00000008434	bcl2l1	1	0.277874456	0.394788804	0.36	0.233
137	ENSDARG00000008494	myl6	1	0.425503645	0.266224046	0.68	0.6
138	ENSDARG00000008639	kifap3a	1	0.185984915	-0.408750462	0.48	0.567
139	ENSDARG00000008697	epas1a	1	0.222445746	0.334910868	0.12	0.033
140	ENSDARG00000008785	dldh	1	0.046110254	0.5028505	0.64	0.3
141	ENSDARG00000008867	rap1b	1	0.575340106	-0.323395179	0.24	0.3
142	ENSDARG00000008890	ctns	1	0.096773445	0.338073913	0.16	0.033
143	ENSDARG00000008904	smarca2	1	0.517061492	-0.392347499	0.36	0.4
144	ENSDARG00000008920	mrpl53	1	0.054769453	0.369568782	0.2	0.033
145	ENSDARG00000008947	rtf1	1	0.197580094	-0.394307401	0.32	0.467
146	ENSDARG00000009169	mob1ba	1	0.216067393	-0.289568026	0.04	0.133
147	ENSDARG00000009215	zgc:112437	1	0.301296311	0.320802815	0.2	0.1
148	ENSDARG00000009250	etfb	1	0.109590599	0.323117737	0.44	0.2
149	ENSDARG00000009252	napepld	1	0.054769453	0.401749225	0.2	0.033
150	ENSDARG00000009253	rtraf	1	0.28548557	0.293033368	0.24	0.133
151	ENSDARG00000009313	zgc:63831	1	0.111178675	0.417295426	0.16	0.033
152	ENSDARG00000009350	atg3	1	0.15433325	0.267239187	0.36	0.167
153	ENSDARG00000009447	atp5mc3b	1	0.029849206	0.346380926	1	0.933
154	ENSDARG00000009525	tial1	1	0.445721707	0.267234175	0.12	0.067
155	ENSDARG00000009534	wls	1	0.181267135	-0.373993713	0.08	0.2
156	ENSDARG00000009553	gng3	1	0.095862036	-0.255835065	0.84	1
157	ENSDARG00000009585	papola	1	0.312429959	-0.261998712	0.12	0.2
158	ENSDARG00000009607	ccnc	1	0.063136259	-0.384776799	0	0.133
159	ENSDARG00000009681	med27	1	0.129848669	-0.348848942	0.04	0.167
160	ENSDARG00000009740	ppp1r7	1	0.19552835	-0.280047052	0.12	0.267
161	ENSDARG00000009771	ppme1	1	0.439348184	-0.317818884	0.4	0.433
162	ENSDARG00000009783	dirc2	1	0.148502855	0.376469595	0.2	0.067
163	ENSDARG00000009806	smfn	1	0.137950109	-0.316218336	0.04	0.167
164	ENSDARG00000009978	icn	1	0.105405845	0.501474148	0.6	0.367
165	ENSDARG00000009982	fam199x	1	0.288589163	0.357313	0.2	0.1
166	ENSDARG00000010032	cmtm7	1	0.396027248	-0.343144204	0.4	0.433
167	ENSDARG00000010051	ufd1l	1	0.101528442	0.297575482	0.6	0.367
168	ENSDARG00000010052	ndrg3b	1	0.005726836	0.558898799	0.72	0.333
169	ENSDARG00000010083	rbfox3a	1	0.103777569	0.297253981	0.16	0.033
170	ENSDARG00000010098	pank1b	1	0.011571677	0.562613219	0.2	0
171	ENSDARG00000010244	rpl22l1	1	0.049303994	0.493844846	0.64	0.433
172	ENSDARG00000010246	prmt1	1	0.104558732	0.413945375	0.36	0.167
173	ENSDARG00000010596	slc7a6os	1	0.14999109	-0.432586875	0.12	0.267
174	ENSDARG00000010630	hoxb6a	1	0.400330435	-0.270786493	0.4	0.267
175	ENSDARG00000010641	slc20a1b	1	0.055987112	0.278340253	0.12	0
176	ENSDARG00000010721	6-Sep	1	0.327662056	-0.283453939	0.44	0.5
177	ENSDARG00000010752	acsl4b	1	0.035615028	-0.472013496	0	0.167
178	ENSDARG00000010773	pnpla6	1	0.111178675	0.398348186	0.16	0.033
179	ENSDARG00000010878	cdkn1ca	1	0.304473815	-0.363972558	0.2	0.3
180	ENSDARG00000010956	sh3glb1b	1	0.517141034	-0.312756457	0.12	0.167
181	ENSDARG00000010965	psma8	1	0.460797822	0.327957693	0.28	0.2
182	ENSDARG00000011000	gtf2a1	1	0.021476112	0.455820442	0.32	0.067
183	ENSDARG00000011079	wdr3	1	0.025507373	0.433844651	0.16	0
184	ENSDARG00000011196	dnajc11a	1	0.063136259	-0.292386201	0	0.133
185	ENSDARG00000011334	ncaldb	1	0.646124374	-0.257325292	0.2	0.133
186	ENSDARG00000011459	gsna	1	0.094538212	-0.604066674	0.2	0.433
187	ENSDARG00000011473	calcrla	1	0.276258926	0.316811547	0.44	0.3
188	ENSDARG00000011510	rcc2	1	0.013307711	0.546506222	0.32	0.067
189	ENSDARG00000011545	arrb2b	1	0.597654144	-0.316561069	0.16	0.2
190	ENSDARG00000011555	spag7	1	0.152808647	-0.324671759	0.16	0.3
191	ENSDARG00000011564	sfpq	1	0.195831014	0.325728097	0.32	0.167
192	ENSDARG00000011570	pou6f1	1	0.025507373	0.341315294	0.16	0
193	ENSDARG00000011583	cry1ab	1	0.371115831	0.27113008	0.32	0.2
194	ENSDARG00000011764	ints13	1	0.063136259	-0.357735418	0	0.133
195	ENSDARG00000011770	dhrs12	1	0.155314957	-0.274246999	0.04	0.167
196	ENSDARG00000011862	inaa	1	0.025507373	0.604174907	0.16	0
197	ENSDARG00000011863	ptk7a	1	0.055987112	0.261300175	0.12	0
198	ENSDARG00000011925	spns1	1	0.063136259	-0.354100962	0	0.133
199	ENSDARG00000011934	gyg1a	1	0.007410416	1.085022265	0.4	0.1
200	ENSDARG00000012234	psme3	1	0.055987112	0.358069482	0.12	0
201	ENSDARG00000012340	ptpn11b	1	0.011571677	0.387837978	0.2	0
202	ENSDARG00000012387	pdha1a	1	0.055777716	0.423388062	0.48	0.233
203	ENSDARG00000012432	fam76b	1	0.379428479	-0.256842815	0.12	0.2
204	ENSDARG00000012460	rassf4	1	0.216067393	-0.265285702	0.04	0.133
205	ENSDARG00000012505	u2af2a	1	0.148044069	-0.321195262	0.16	0.333
206	ENSDARG00000012553	rap1aa	1	0.359380419	-0.365308151	0.24	0.333
207	ENSDARG00000012577	waca	1	0.128396859	-0.454065876	0.16	0.3
208	ENSDARG00000012586	fmnl2a	1	0.111178675	0.532660026	0.16	0.033
209	ENSDARG00000012684	atp2b1a	1	0.24153489	0.322272865	0.16	0.067
210	ENSDARG00000012747	rer1	1	0.104260804	0.353761266	0.48	0.3
211	ENSDARG00000012763	arl13b	1	0.072637109	-0.365964395	0.04	0.2
212	ENSDARG00000012820	nop56	1	0.425458694	-0.422682785	0.32	0.367
213	ENSDARG00000012848	arih2	1	0.034677588	0.402527202	0.28	0.067
214	ENSDARG00000012871	npepl1	1	0.240625314	0.254166559	0.28	0.133
215	ENSDARG00000012887	znf143a	1	0.111178675	0.27837223	0.16	0.033
216	ENSDARG00000012914	arhgef4	1	0.124454945	-0.406040324	0.12	0.267
217	ENSDARG00000012927	tcea2	1	0.410731292	-0.309117139	0.16	0.233
218	ENSDARG00000012987	gpia	1	0.014146564	0.592472191	0.72	0.433
219	ENSDARG00000013009	ubiad1	1	0.090037812	0.276821855	0.24	0.067
220	ENSDARG00000013016	pole4	1	0.345384791	-0.405274956	0.16	0.233
221	ENSDARG00000013063	oxct1a	1	0.139964611	0.61256323	0.36	0.2
222	ENSDARG00000013095	gclc	1	0.055987112	0.350051384	0.12	0
223	ENSDARG00000013117	hiat1a	1	0.181267135	-0.292726348	0.08	0.2
224	ENSDARG00000013122	maf1	1	0.320994979	-0.327559392	0.08	0.167
225	ENSDARG00000013292	tmem179	1	0.143260279	-0.380182525	0.12	0.267
226	ENSDARG00000013414	lin7a	1	0.051982809	0.596292283	0.24	0.067
227	ENSDARG00000013443	atp6v1ba	1	0.01033698	0.586057317	0.4	0.1
228	ENSDARG00000013475	cct4	1	0.168508378	0.516787373	0.56	0.467
229	ENSDARG00000013542	lpgat1	1	0.118990287	0.316897104	0.16	0.033
230	ENSDARG00000013561	pgm1	1	0.052480803	0.642612091	0.4	0.167
231	ENSDARG00000013613	anxa13l	1	0.521934001	0.337437567	0.76	0.7
232	ENSDARG00000013615	pbx3b	1	0.157032924	-0.576833995	0.12	0.3
233	ENSDARG00000013628	cd164	1	0.009974944	0.5603565	0.36	0.067
234	ENSDARG00000013729	srsf6a	1	0.011571677	0.34720798	0.2	0
235	ENSDARG00000013732	vta1	1	0.077529991	0.33058179	0.44	0.2
236	ENSDARG00000013741	lancl1	1	0.335433812	-0.299980578	0.08	0.167
237	ENSDARG00000013853	lmo4a	1	0.20439565	-0.618910706	0.12	0.233
238	ENSDARG00000013856	amy2a	1	0.011571677	0.483997207	0.2	0
239	ENSDARG00000013938	psmb3	1	1	-0.266937369	0.44	0.367
240	ENSDARG00000013963	mipb	1	0.019981107	-0.608215439	0	0.2
241	ENSDARG00000013966	psma6b	1	0.178385648	-0.401462997	0.32	0.467
242	ENSDARG00000013979	ndfip1	1	0.169238554	-0.322351574	0.64	0.8
243	ENSDARG00000013990	ube2q2	1	0.068107814	-0.556926844	0.04	0.2
244	ENSDARG00000014013	lbr	1	0.025507373	0.410941248	0.16	0
245	ENSDARG00000014053	olfm1b	1	0.203081044	-0.602210534	0.52	0.633
246	ENSDARG00000014068	pgam1b	1	0.46299367	-0.294628737	0.08	0.133
247	ENSDARG00000014113	wasla	1	0.047600607	0.324675994	0.28	0.067
248	ENSDARG00000014230	dlst	1	0.077262043	0.493994291	0.4	0.167
249	ENSDARG00000014259	eya1	1	0.137950109	-0.361459615	0.04	0.167
250	ENSDARG00000014273	camk2d2	1	0.037425021	-0.61111195	0.04	0.233
251	ENSDARG00000014329	npm1a	1	0.035615028	-0.580940658	0	0.167
252	ENSDARG00000014333	ormdl1	1	0.143093666	0.381906844	0.4	0.2
253	ENSDARG00000014439	dgkza	1	0.136055513	0.602832255	0.36	0.167
254	ENSDARG00000014498	ythdf2	1	0.14047389	0.280043301	0.2	0.067
255	ENSDARG00000014536	pfdn1	1	0.248149054	-0.368063919	0.36	0.433
256	ENSDARG00000014556	serpinb1l3	1	0.445721707	0.465919451	0.12	0.067
257	ENSDARG00000014569	hnrnpr	1	0.315784759	0.323607722	0.4	0.267
258	ENSDARG00000014571	ctnnb1	1	0.716039654	-0.456570215	0.44	0.433
259	ENSDARG00000014587	slc38a5b	1	0.325745493	-0.303534955	0.2	0.3
260	ENSDARG00000014746	rbfox1	1	0.474707661	-0.349447189	0.2	0.267
261	ENSDARG00000014770	usp4	1	0.216067393	-0.279506849	0.04	0.133
262	ENSDARG00000014854	reep1	1	0.103798041	-0.393076057	0.08	0.233
263	ENSDARG00000014871	syngr3a	1	0.027473278	-0.509028841	0.24	0.533
264	ENSDARG00000014891	robo2	1	0.208539899	0.347839009	0.12	0.033
265	ENSDARG00000014962	ppp3cca	1	0.012611337	0.430427002	0.28	0.033
266	ENSDARG00000014966	ccdc82	1	0.103798041	-0.54577647	0.08	0.233
267	ENSDARG00000014995	jagn1b	1	0.118990287	0.294739608	0.16	0.033
268	ENSDARG00000015002	cdh4	1	0.076435728	-0.500278853	0.08	0.267
269	ENSDARG00000015015	tspan18b	1	0.063136259	-0.391066763	0	0.133
270	ENSDARG00000015057	ube2d4	1	0.220334566	0.363043332	0.32	0.2
271	ENSDARG00000015110	slc18a2	1	0.13034938	0.537013278	0.36	0.167
272	ENSDARG00000015111	ddx39ab	1	0.096518215	0.366333279	0.44	0.2
273	ENSDARG00000015161	zgc:92664	1	0.055987112	0.368640393	0.12	0
274	ENSDARG00000015164	mknk2b	1	0.110986072	-0.596708033	0.32	0.5
275	ENSDARG00000015174	atp6v0a1b	1	0.055987112	0.316105999	0.12	0
276	ENSDARG00000015240	cdkl5	1	0.216067393	-0.326646411	0.04	0.133
277	ENSDARG00000015254	fzr1a	1	0.410731292	-0.271727142	0.16	0.233
278	ENSDARG00000015266	mab21l2	1	0.673191005	0.396442656	0.4	0.333
279	ENSDARG00000015310	pitpnbl	1	0.213024477	-0.370211449	0.28	0.4
280	ENSDARG00000015315	psmc5	1	0.198814951	0.347741072	0.44	0.3
281	ENSDARG00000015404	arl3l2	1	0.103777569	0.552840564	0.16	0.033
282	ENSDARG00000015427	hdac1	1	0.280273752	-0.317017636	0.56	0.6
283	ENSDARG00000015445	lim2.4	1	0.280150484	-0.637420389	0.08	0.167
284	ENSDARG00000015538	znf207a	1	0.011571677	0.439304076	0.2	0
285	ENSDARG00000015551	fth1a	1	0.042738442	0.355863795	1	1
286	ENSDARG00000015566	dnmt3ab	1	0.017590395	-0.595871404	0.08	0.333
287	ENSDARG00000015611	rasl11b	1	0.766700442	0.30445965	0.12	0.1
288	ENSDARG00000015638	gemin2	1	0.018784993	-0.449304362	0.04	0.3
289	ENSDARG00000015759	tspan7	1	0.009192337	0.732133052	0.28	0.033
290	ENSDARG00000015765	iah1	1	0.280150484	-0.294602926	0.08	0.167
291	ENSDARG00000015790	atp1b3a	1	0.045238574	-0.458342797	0.2	0.467
292	ENSDARG00000015823	vps26b	1	0.093115462	-0.459302878	0.08	0.233
293	ENSDARG00000015866	apoa2	1	0.053579653	-0.495891376	0.6	0.767
294	ENSDARG00000015970	phip	1	0.099114714	-0.252864933	0.04	0.2
295	ENSDARG00000016128	ap3m2	1	0.097102386	0.296633566	0.4	0.167
296	ENSDARG00000016141	slc6a2	1	0.2153776	0.477244483	0.36	0.2
297	ENSDARG00000016143	xiap	1	0.163444552	-0.299074441	0.2	0.4
298	ENSDARG00000016200	trib3	1	0.46794296	0.523488534	0.24	0.167
299	ENSDARG00000016238	arl6ip5b	1	0.128860973	-0.412698887	0.52	0.633
300	ENSDARG00000016368	zbtb8os	1	0.538082474	-0.339756333	0.16	0.2
301	ENSDARG00000016396	fam219aa	1	0.148502855	0.26671478	0.2	0.067
302	ENSDARG00000016429	farp2	1	0.025507373	0.27015093	0.16	0
303	ENSDARG00000016457	irf9	1	0.084761024	0.38748961	0.4	0.167
304	ENSDARG00000016470	anxa5b	1	0.118990287	0.46895064	0.16	0.033
305	ENSDARG00000016494	ddc	1	0.070339595	0.786827199	0.56	0.367
306	ENSDARG00000016519	ctdnep1a	1	0.055987112	0.29823413	0.12	0
307	ENSDARG00000016548	eif5b	1	0.055163302	-0.566275647	0.12	0.333
308	ENSDARG00000016691	cd9b	1	0.0659491	0.46024094	0.32	0.1
309	ENSDARG00000016721	sdha	1	0.300163493	0.320848382	0.4	0.3
310	ENSDARG00000016724	zgc:162339	1	0.096773445	0.359884745	0.16	0.033
311	ENSDARG00000016754	tbca	1	0.141637719	-0.420895009	0.6	0.633
312	ENSDARG00000016769	sgtb	1	0.063884738	-0.461129923	0.16	0.367
313	ENSDARG00000016782	huwe1	1	0.242295144	-0.297290914	0.04	0.133
314	ENSDARG00000016793	crybb1l2	1	0.296963802	-0.528219125	0.24	0.333
315	ENSDARG00000016903	wdr5	1	0.025507373	0.348000539	0.16	0
316	ENSDARG00000017084	bud31	1	0.199856532	-0.253061649	0.56	0.7
317	ENSDARG00000017105	vaspb	1	0.111178675	0.366604144	0.16	0.033
318	ENSDARG00000017312	lmbrd2b	1	0.074842608	0.312748183	0.36	0.133
319	ENSDARG00000017314	CELA1 (1 of many)	1	0.171330115	0.26648817	0.44	0.233
320	ENSDARG00000017320	f11r.1	1	0.14047389	0.41891079	0.2	0.067
321	ENSDARG00000017338	kidins220b	1	0.069809462	-0.521255065	0.24	0.433
322	ENSDARG00000017427	phf20l1	1	0.122121517	-0.315762464	0.04	0.167
323	ENSDARG00000017441	mylz3	1	0.33530006	0.277759487	0.96	0.967
324	ENSDARG00000017525	ccnt1	1	0.025507373	0.278380669	0.16	0
325	ENSDARG00000017571	mccc2	1	0.156960449	0.37689906	0.28	0.133
326	ENSDARG00000017661	braf	1	0.46299367	-0.310221936	0.08	0.133
327	ENSDARG00000017673	nova2	1	0.305359974	-0.334974911	0.32	0.433
328	ENSDARG00000017741	g3bp1	1	0.222445746	0.265603702	0.12	0.033
329	ENSDARG00000017775	atp5mc3a	1	0.177174305	0.370901924	0.64	0.467
330	ENSDARG00000017781	hsd17b10	1	0.222895484	0.333702509	0.24	0.133
331	ENSDARG00000017841	cand1	1	0.122121517	-0.429080034	0.04	0.167
332	ENSDARG00000017886	zbtb11	1	0.055987112	0.296585845	0.12	0
333	ENSDARG00000018025	tbx2a	1	0.248149054	-0.429137245	0.32	0.467
334	ENSDARG00000018049	sf3b2	1	0.077262043	-0.423509475	0.16	0.367
335	ENSDARG00000018124	psmd3	1	0.378013246	0.257002968	0.36	0.3
336	ENSDARG00000018159	ano10b	1	0.46299367	-0.256314234	0.08	0.133
337	ENSDARG00000018206	nck2a	1	0.219970378	-0.35154751	0.08	0.2
338	ENSDARG00000018241	mfap1	1	0.109101483	0.359990774	0.32	0.133
339	ENSDARG00000018283	cyba	1	0.46299367	-0.268369713	0.08	0.133
340	ENSDARG00000018303	etv4	1	0.719478829	0.407605035	0.12	0.1
341	ENSDARG00000018397	hpca	1	0.873784356	0.546840056	0.24	0.233
342	ENSDARG00000018404	krt18a.1	1	0.508681995	0.339802779	0.12	0.067
343	ENSDARG00000018425	ddx61	1	0.175805753	-0.356111634	0.32	0.433
344	ENSDARG00000018485	cyp2v1	1	0.222445746	0.294632822	0.12	0.033
345	ENSDARG00000018491	pdia4	1	0.063136259	-0.402474349	0	0.133
346	ENSDARG00000018602	rab5aa	1	0.276747335	-0.253542141	0.16	0.267
347	ENSDARG00000018691	phf2	1	0.306968372	-0.33849313	0.08	0.167
348	ENSDARG00000018693	cdh2	1	0.058378663	-0.537608945	0.24	0.433
349	ENSDARG00000018750	npr1b	1	0.111178675	0.397440522	0.16	0.033
350	ENSDARG00000018788	st8sia2	1	0.222895484	-0.473026719	0.12	0.233
351	ENSDARG00000018921	fam84a	1	0.063136259	-0.428696016	0	0.133
352	ENSDARG00000018956	tmem39b	1	0.109101483	-0.382343931	0.12	0.3
353	ENSDARG00000018968	acvr1ba	1	0.535129745	-0.277390366	0.12	0.167
354	ENSDARG00000019000	smc3	1	0.023997017	0.520246476	0.36	0.1
355	ENSDARG00000019004	smarcd1	1	0.099142373	0.358499518	0.32	0.133
356	ENSDARG00000019008	erp44	1	0.232582178	-0.279591829	0.12	0.233
357	ENSDARG00000019033	tmem59	1	0.052900602	-0.292435128	0.52	0.8
358	ENSDARG00000019038	sgsm3	1	0.071003498	0.366399962	0.24	0.067
359	ENSDARG00000019130	plk2b	1	0.5614669	0.617816944	0.24	0.167
360	ENSDARG00000019137	tram1	1	0.055987112	0.439240233	0.12	0
361	ENSDARG00000019181	rpsa	1	0.001649345	0.380767814	1	1
362	ENSDARG00000019213	CTBP1	1	0.923143567	-0.271405634	0.16	0.133
363	ENSDARG00000019223	arglu1a	1	0.277874456	-0.559151864	0.24	0.333
364	ENSDARG00000019274	rasd1	1	0.411779897	0.437520519	0.4	0.267
365	ENSDARG00000019302	mid1ip1b	1	0.118990287	0.258819357	0.16	0.033
366	ENSDARG00000019307	dusp5	1	0.075421777	0.370300428	0.24	0.067
367	ENSDARG00000019328	plxna4	1	0.19993552	-0.399099433	0.08	0.2
368	ENSDARG00000019339	uxt	1	0.011571677	0.484582634	0.2	0
369	ENSDARG00000019353	sparc	1	0.45460295	0.295703751	0.2	0.133
370	ENSDARG00000019420	etnk1	1	0.025507373	0.369726877	0.16	0
371	ENSDARG00000019459	elf2a	1	0.20439565	-0.376263107	0.12	0.233
372	ENSDARG00000019487	tmx1	1	0.571765836	-0.258705379	0.16	0.2
373	ENSDARG00000019496	esd	1	0.606420042	-0.273707343	0.16	0.2
374	ENSDARG00000019572	taf7	1	0.01570422	0.455047301	0.6	0.3
375	ENSDARG00000019613	ip6k2b	1	0.886160604	0.256150477	0.4	0.4
376	ENSDARG00000019774	zhx3	1	0.025507373	0.341357362	0.16	0
377	ENSDARG00000019949	serpinh1b	1	0.025507373	0.5706005	0.16	0
378	ENSDARG00000019961	znf513a	1	0.035615028	-0.4581751	0	0.167
379	ENSDARG00000019995	bmp4	1	0.520775096	0.255973528	0.16	0.1
380	ENSDARG00000019998	slc30a7	1	0.228913957	-0.309365511	0.04	0.133
381	ENSDARG00000020101	psmc2	1	0.026218549	-0.513930097	0.36	0.567
382	ENSDARG00000020107	usp2a	1	0.876942442	-0.250500419	0.32	0.3
383	ENSDARG00000020197	rpl5a	1	0.466353946	0.251075195	0.84	0.833
384	ENSDARG00000020252	btbd10b	1	0.25616194	0.294817642	0.4	0.233
385	ENSDARG00000020258	ewsr1a	1	0.591070227	-0.319173918	0.28	0.3
386	ENSDARG00000020292	si:ch211-254n4.3	1	0.025507373	0.340152383	0.16	0
387	ENSDARG00000020298	btg2	1	0.66328415	0.275925195	0.48	0.5
388	ENSDARG00000020311	cnih1	1	0.060661341	0.289337431	0.56	0.233
389	ENSDARG00000020467	safb	1	0.034946103	-0.549965448	0.12	0.367
390	ENSDARG00000020482	nono	1	0.370685315	-0.275939222	0.16	0.233
391	ENSDARG00000020494	znf330	1	0.216067393	-0.314456074	0.04	0.133
392	ENSDARG00000020497	rab7a	1	0.539932752	0.31371373	0.52	0.433
393	ENSDARG00000020574	atp2a1	1	0.135973748	0.33184925	0.48	0.267
394	ENSDARG00000020623	baxa	1	0.130496738	0.490882766	0.28	0.133
395	ENSDARG00000020625	jak1	1	0.482245611	-0.254419624	0.08	0.133
396	ENSDARG00000020708	mdkb	1	0.5062436	-0.505298285	0.8	0.7
397	ENSDARG00000020795	rac3b	1	0.079272068	-0.454589592	0.2	0.4
398	ENSDARG00000020840	mcrs1	1	0.028585838	0.406410517	0.24	0.033
399	ENSDARG00000020847	atp6v0a1a	1	0.281272025	0.270421999	0.16	0.067
400	ENSDARG00000020948	gmcl1	1	0.115432322	-0.35248322	0.08	0.233
401	ENSDARG00000021021	trim35-28	1	0.46299367	-0.264408455	0.08	0.133
402	ENSDARG00000021097	nelfcd	1	0.146435689	-0.328869654	0.04	0.167
403	ENSDARG00000021140	pabpc1b	1	0.370452792	-0.273654339	0.44	0.467
404	ENSDARG00000021374	cab39l1	1	0.031295436	-0.636115519	0.08	0.3
405	ENSDARG00000021378	phf21ab	1	0.025507373	0.27883046	0.16	0
406	ENSDARG00000021556	ubl3b	1	0.370685315	-0.297390222	0.16	0.233
407	ENSDARG00000021595	lhfpl3	1	0.028742108	-0.46882986	0.08	0.333
408	ENSDARG00000021905	derl1	1	0.030493889	0.331375996	0.36	0.1
409	ENSDARG00000021991	erlin1	1	0.032489107	0.475083539	0.28	0.067
410	ENSDARG00000022045	map1ab	1	0.717876353	-0.300035325	0.36	0.267
411	ENSDARG00000022280	brd2a	1	0.306107628	-0.293365204	0.28	0.367
412	ENSDARG00000022303	higd1a	1	0.930974405	0.412891629	0.64	0.633
413	ENSDARG00000022340	ufc1	1	0.198572882	0.27383718	0.24	0.1
414	ENSDARG00000022456	eno1a	1	0.365100831	-0.334116775	0.84	0.867
415	ENSDARG00000022509	cox4i2	1	0.48719117	0.275585507	0.12	0.067
416	ENSDARG00000022564	zgc:56106	1	0.164353631	0.375546659	0.24	0.1
417	ENSDARG00000022795	golt1ba	1	0.216067393	-0.273959646	0.04	0.133
418	ENSDARG00000022810	fzr1b	1	0.109363649	-0.466178688	0.16	0.333
419	ENSDARG00000022939	ino80e	1	0.171631594	-0.314157524	0.12	0.267
420	ENSDARG00000023151	ucp1	1	0.0374602	-0.423624553	0.08	0.3
421	ENSDARG00000023330	anp32b	1	0.046467928	-0.462480797	0.16	0.4
422	ENSDARG00000023394	slc37a2	1	0.185138452	-0.341741178	0.2	0.333
423	ENSDARG00000023583	coq9	1	0.066799703	0.342841767	0.24	0.067
424	ENSDARG00000023600	sh3gl2a	1	0.204153693	-0.419069237	0.2	0.3
425	ENSDARG00000023648	idh3g	1	0.103777569	0.417547606	0.16	0.033
426	ENSDARG00000023703	kctd6b	1	0.05292323	0.434897625	0.32	0.1
427	ENSDARG00000023759	zgc:73226	1	0.216067393	-0.28993109	0.04	0.133
428	ENSDARG00000023766	gnsa	1	0.963799088	0.314295793	0.24	0.233
429	ENSDARG00000023878	stk24b	1	0.080703137	-0.277817206	0.08	0.267
430	ENSDARG00000024006	rprmb	1	0.888234082	-0.283743569	0.12	0.1
431	ENSDARG00000024090	dnajc4	1	0.482245611	-0.263358983	0.08	0.133
432	ENSDARG00000024112	gmppaa	1	0.055987112	0.344305372	0.12	0
433	ENSDARG00000024195	znf395b	1	0.63254378	-0.256054748	0.76	0.7
434	ENSDARG00000024276	pcbp4	1	0.025765534	-0.523584663	0.16	0.433
435	ENSDARG00000024278	adh8b	1	0.341622197	0.323289129	0.2	0.1
436	ENSDARG00000024433	pvalb4	1	0.034956408	0.514879818	0.52	0.233
437	ENSDARG00000024548	cryba4	1	0.001019716	-1.282584657	0.32	0.667
438	ENSDARG00000024561	nolc1	1	0.190432922	-0.374143063	0.08	0.2
439	ENSDARG00000024564	sccpdhb	1	0.438930439	-0.252991811	0.12	0.2
440	ENSDARG00000024669	oser1	1	0.055959299	0.345647477	0.32	0.1
441	ENSDARG00000024717	selenbp1	1	0.208539899	0.335189203	0.12	0.033
442	ENSDARG00000024744	dpp6b	1	0.163098206	-0.382924376	0.24	0.433
443	ENSDARG00000024746	hsp90aa1.2	1	0.004099086	1.21748553	0.72	0.467
444	ENSDARG00000024831	crhbp	1	0.086992938	1.337442814	0.36	0.167
445	ENSDARG00000024874	dock4b	1	0.256217206	-0.264458956	0.04	0.133
446	ENSDARG00000024954	tmed4	1	0.379428479	-0.29629872	0.12	0.2
447	ENSDARG00000025024	pnoca	1	0.540048088	0.285867354	0.28	0.2
448	ENSDARG00000025034	syngr3b	1	0.299574583	0.317401244	0.48	0.367
449	ENSDARG00000025074	slc25a10	1	0.063136259	-0.326976102	0	0.133
450	ENSDARG00000025174	zgc:103482	1	0.222445746	0.255242351	0.12	0.033
451	ENSDARG00000025254	s100a10b	1	0.050946327	0.41509434	0.2	0.033
452	ENSDARG00000025340	tusc2b	1	0.266548689	0.337103278	0.28	0.167
453	ENSDARG00000025346	znf277	1	0.216067393	-0.312193342	0.04	0.133
454	ENSDARG00000025428	socs3a	1	0.445721707	0.381247285	0.12	0.067
455	ENSDARG00000025522	sgk1	1	0.055987112	0.513338696	0.12	0
456	ENSDARG00000025566	slc25a3b	1	0.060928177	0.342938358	0.84	0.6
457	ENSDARG00000025718	cxxc1b	1	0.306968372	-0.31805941	0.08	0.167
458	ENSDARG00000025788	chp2	1	0.156877643	0.273444481	0.2	0.067
459	ENSDARG00000025789	chd4b	1	0.305359974	-0.314455767	0.32	0.433
460	ENSDARG00000026109	slc48a1b	1	0.025507373	0.318937339	0.16	0
461	ENSDARG00000026137	sfxn5b	1	0.122121517	-0.447014668	0.04	0.167
462	ENSDARG00000026180	prpf8	1	0.242295144	-0.253700682	0.04	0.133
463	ENSDARG00000026183	polr2eb	1	0.156960449	-0.343076648	0.12	0.267
464	ENSDARG00000026198	enoph1	1	0.05292323	-0.377279895	0.08	0.3
465	ENSDARG00000026383	si:dkey-27j5.5	1	0.011571677	0.534290928	0.2	0
466	ENSDARG00000026453	zgc:66474	1	0.055987112	0.369808224	0.12	0
467	ENSDARG00000026484	rab15	1	0.076795928	-0.744870673	0.28	0.467
468	ENSDARG00000026540	ppp4r2a	1	0.063136259	-0.346610737	0	0.133
469	ENSDARG00000026634	ehmt1b	1	0.021689351	-0.650903823	0.04	0.267
470	ENSDARG00000026654	gosr1	1	0.156537125	0.289512084	0.24	0.1
471	ENSDARG00000026664	uri1	1	0.235800036	0.52605942	0.4	0.267
472	ENSDARG00000026767	nol11	1	0.042120851	0.470539182	0.32	0.1
473	ENSDARG00000026834	cdr2l	1	0.066621286	0.414233573	0.48	0.267
474	ENSDARG00000026845	rhoaa	1	0.07436127	-0.296960071	0.52	0.733
475	ENSDARG00000026865	fam107b	1	0.102664653	-0.696160982	0.32	0.467
476	ENSDARG00000026871	uchl1	1	0.075784288	0.456502425	0.76	0.533
477	ENSDARG00000026875	fam57ba	1	0.252659183	0.365354298	0.2	0.1
478	ENSDARG00000026892	gpatch11	1	0.086992938	0.530832359	0.36	0.167
479	ENSDARG00000027109	zfr	1	0.499470641	-0.30812693	0.12	0.167
480	ENSDARG00000027182	rnf25	1	0.035615028	-0.496787558	0	0.167
481	ENSDARG00000027187	kat8	1	0.35163405	-0.325651272	0.12	0.2
482	ENSDARG00000027316	tcp11l2	1	0.003184822	0.738482842	0.6	0.2
483	ENSDARG00000027403	zgpat	1	0.051982809	-0.412163128	0.04	0.233
484	ENSDARG00000027547	TPGS1	1	0.237516537	-0.368790314	0.16	0.267
485	ENSDARG00000027734	srsf5b	1	0.543652774	-0.400723921	0.24	0.267
486	ENSDARG00000027738	si:ch211-13c6.2	1	0.501924688	-0.264752095	0.08	0.133
487	ENSDARG00000027744	gadd45ba	1	0.612984541	-0.365332176	0.28	0.333
488	ENSDARG00000027749	hirip3	1	0.202596475	-0.48605231	0.4	0.5
489	ENSDARG00000027825	naa50	1	0.254316278	0.291763088	0.16	0.067
490	ENSDARG00000027887	zfyve21	1	0.262525709	-0.303324566	0.2	0.333
491	ENSDARG00000028066	diras1a	1	0.08981804	0.359338231	0.28	0.1
492	ENSDARG00000028106	glrx	1	0.933101061	-0.264501211	0.48	0.4
493	ENSDARG00000028198	ube2v2	1	0.092562872	-0.340154568	0.64	0.8
494	ENSDARG00000028213	ttn.2	1	0.501924688	-0.276971433	0.08	0.133
495	ENSDARG00000028386	htatip2	1	0.407594367	0.317063994	0.32	0.2
496	ENSDARG00000028448	edem2	1	0.024606254	0.415735239	0.24	0.033
497	ENSDARG00000028517	hbp1	1	0.152479509	-0.496627651	0.52	0.633
498	ENSDARG00000028523	inip	1	0.054769453	0.350525566	0.2	0.033
499	ENSDARG00000028699	crkl	1	0.222895484	-0.396680012	0.12	0.233
500	ENSDARG00000028848	lsm12a	1	0.032489107	0.458347369	0.28	0.067
501	ENSDARG00000029058	rbbp4	1	0.230511346	0.353397016	0.2	0.1
502	ENSDARG00000029072	klf6a	1	0.479247898	-0.321985193	0.44	0.533
503	ENSDARG00000029100	chchd1	1	0.034677588	0.41314946	0.28	0.067
504	ENSDARG00000029239	syt9b	1	0.517787043	0.301260535	0.28	0.2
505	ENSDARG00000029259	zgc:136493	1	0.148502855	0.319231648	0.2	0.067
506	ENSDARG00000029263	hoxb3a	1	0.342265329	-0.25540944	0.24	0.367
507	ENSDARG00000029353	serpine2	1	0.774701323	0.394907446	0.44	0.467
508	ENSDARG00000029501	gsk3aa	1	0.156877643	0.264101531	0.2	0.067
509	ENSDARG00000029556	kansl3	1	0.466200442	0.274886555	0.12	0.067
510	ENSDARG00000029688	hsp70.1	1	0.291875392	-0.304139215	0.52	0.267
511	ENSDARG00000029695	pgp	1	0.172460571	0.285159512	0.24	0.1
512	ENSDARG00000029768	waplb	1	0.122121517	-0.425283312	0.04	0.167
513	ENSDARG00000029795	prxl2b	1	0.096773445	0.31122789	0.16	0.033
514	ENSDARG00000029885	rab41	1	0.242247867	0.297677991	0.36	0.233
515	ENSDARG00000029911	casc3	1	0.063136259	-0.313945591	0	0.133
516	ENSDARG00000029952	ampd2b	1	0.105025226	-0.25533278	0.08	0.267
517	ENSDARG00000030106	stmn4	1	0.382678775	-0.408396162	0.32	0.4
518	ENSDARG00000030139	sdhdb	1	0.024348175	0.517431822	0.44	0.133
519	ENSDARG00000030161	ppp1r14bb	1	0.187305795	0.297799952	0.28	0.133
520	ENSDARG00000030236	tmem30aa	1	0.009317774	0.606206026	0.52	0.2
521	ENSDARG00000030237	pgrmc2	1	0.246934828	-0.34095633	0.16	0.267
522	ENSDARG00000030241	vbp1	1	0.164608588	0.345886571	0.36	0.2
523	ENSDARG00000030411	crygn2	1	0.000460486	-1.096674453	0.16	0.6
524	ENSDARG00000030440	rsrp1	1	0.223785345	0.358791388	0.52	0.333
525	ENSDARG00000030441	ppa1b	1	0.489170684	-0.312938327	0.28	0.333
526	ENSDARG00000030448	sppl2	1	0.020232839	-0.618860896	0.04	0.267
527	ENSDARG00000030514	acsl1a	1	0.055987112	0.256233762	0.12	0
528	ENSDARG00000030614	syt1a	1	0.104591769	-0.266414111	0.88	0.967
529	ENSDARG00000030656	3-Sep	1	0.490519874	-0.272806533	0.24	0.3
530	ENSDARG00000030694	atp6v1e1b	1	0.007567437	-0.317179097	0.92	1
531	ENSDARG00000030716	ing4	1	0.178094622	-0.303290218	0.2	0.333
532	ENSDARG00000030765	hadh	1	0.325165144	-0.273781714	0.12	0.2
533	ENSDARG00000030871	siah1	1	0.350284329	-0.266782323	0.08	0.167
534	ENSDARG00000030949	srprb	1	0.297933859	0.274047179	0.28	0.167
535	ENSDARG00000031202	alg11	1	0.174694209	0.268952888	0.2	0.067
536	ENSDARG00000031216	ssu72	1	0.520070348	-0.30051298	0.2	0.233
537	ENSDARG00000031283	vamp1	1	0.140194393	0.687182233	0.32	0.167
538	ENSDARG00000031302	smap1	1	0.022803104	0.382974705	0.24	0.033
539	ENSDARG00000031434	rcor1	1	0.099114714	-0.330392124	0.04	0.2
540	ENSDARG00000031562	tada2a	1	0.124454945	-0.372463347	0.12	0.267
541	ENSDARG00000031680	ercc1	1	0.288589163	0.260165212	0.2	0.1
542	ENSDARG00000031720	clstn1	1	0.47925703	-0.317237331	0.48	0.5
543	ENSDARG00000032013	pafah1b1a	1	0.00769062	0.654000633	0.48	0.133
544	ENSDARG00000032056	arl6	1	0.005989126	0.504278422	0.4	0.067
545	ENSDARG00000032126	scg5	1	0.522819153	-0.259357471	0.48	0.533
546	ENSDARG00000032155	ppm1aa	1	0.14692434	-0.418338327	0.32	0.433
547	ENSDARG00000032175	puf60a	1	0.022274681	-0.740707681	0.12	0.367
548	ENSDARG00000032221	phactr4b	1	0.068107814	-0.362310394	0.04	0.2
549	ENSDARG00000032373	rnf145b	1	0.035615028	-0.43565922	0	0.167
550	ENSDARG00000032405	ckap4	1	0.055987112	0.27006296	0.12	0
551	ENSDARG00000032630	neb	1	0.063136259	-0.411502849	0	0.133
552	ENSDARG00000032653	sinhcaf	1	0.274302178	-0.267066158	0.12	0.233
553	ENSDARG00000032780	pigf	1	0.047600607	0.366341862	0.28	0.067
554	ENSDARG00000032799	kcnd2	1	0.137950109	-0.526464276	0.04	0.167
555	ENSDARG00000032865	pacsin1a	1	0.233866928	0.287380977	0.36	0.233
556	ENSDARG00000032868	pde4ba	1	0.209779825	-0.333014865	0.08	0.2
557	ENSDARG00000032896	xgb	1	0.242563859	-0.31895411	0.12	0.233
558	ENSDARG00000032929	cryba1l1	1	6.39E-05	-0.903195423	0.28	0.8
559	ENSDARG00000033009	h3f3c	1	0.021030437	-0.36656093	0.92	0.967
560	ENSDARG00000033138	lyrm2	1	0.35163405	-0.401805178	0.12	0.2
561	ENSDARG00000033144	psme2	1	0.025507373	0.270714751	0.16	0
562	ENSDARG00000033160	nr1d1	1	0.093115462	-0.475116697	0.08	0.233
563	ENSDARG00000033171	trappc6bl	1	0.159431102	-0.377811339	0.16	0.3
564	ENSDARG00000033367	rrm2b	1	0.030775557	0.292672968	0.24	0.033
565	ENSDARG00000033382	grifin	1	0.035615028	-0.453606247	0	0.167
566	ENSDARG00000033440	metap1	1	0.08981804	0.419900317	0.28	0.1
567	ENSDARG00000033444	map4k6	1	0.072637109	-0.420993102	0.04	0.2
568	ENSDARG00000033466	tagln2	1	0.319136702	0.397096723	0.4	0.3
569	ENSDARG00000033604	lrpap1	1	0.465563108	0.388617061	0.16	0.1
570	ENSDARG00000033647	smarcb1a	1	0.010358529	-0.640496876	0.16	0.467
571	ENSDARG00000033655	stmn1b	1	0.089306645	-0.321693294	0.84	1
572	ENSDARG00000033855	cnot9	1	0.354190509	0.348049656	0.32	0.233
573	ENSDARG00000033889	spty2d1	1	0.111178675	0.339390467	0.16	0.033
574	ENSDARG00000033899	ap2m1b	1	0.055987112	0.277086415	0.12	0
575	ENSDARG00000033973	mrps23	1	0.098340953	-0.413058367	0.08	0.233
576	ENSDARG00000034105	mtus1b	1	0.063136259	-0.354781718	0	0.133
577	ENSDARG00000034168	serpini1	1	0.164172587	-0.52431282	0.12	0.267
578	ENSDARG00000034240	capza1a	1	0.271056089	-0.253571884	0.56	0.633
579	ENSDARG00000034293	hif1ab	1	0.130496738	0.444048882	0.28	0.133
580	ENSDARG00000034427	jpt2	1	0.137428059	0.292136175	0.4	0.2
581	ENSDARG00000034503	per2	1	0.005187307	0.588233023	0.24	0
582	ENSDARG00000034568	fitm2	1	0.208539899	0.270010903	0.12	0.033
583	ENSDARG00000034633	emc9	1	0.011664849	0.44676861	0.28	0.033
584	ENSDARG00000034700	vegfab	1	0.063136259	-0.330938816	0	0.133
585	ENSDARG00000034753	tspan3a	1	0.014053122	-0.538664889	0.6	0.8
586	ENSDARG00000034897	rps10	1	0.054570815	0.269515521	1	0.967
587	ENSDARG00000034916	hat1	1	0.063136259	-0.333623997	0	0.133
588	ENSDARG00000034956	myclb	1	0.099744025	0.295434736	0.28	0.1
589	ENSDARG00000035043	pfdn5	1	0.21198197	0.277053977	0.32	0.167
590	ENSDARG00000035122	camsap1b	1	0.063136259	-0.35999792	0	0.133
591	ENSDARG00000035136	selenow1	1	0.355807885	0.268420935	0.52	0.367
592	ENSDARG00000035264	riok2	1	0.063136259	-0.396851043	0	0.133
593	ENSDARG00000035282	emc6	1	0.159015157	0.385276023	0.52	0.367
594	ENSDARG00000035308	grb10b	1	0.208539899	0.370255174	0.12	0.033
595	ENSDARG00000035327	ckma	1	0.034142165	0.608811158	0.88	0.667
596	ENSDARG00000035357	gnb2	1	0.073720454	0.280010012	0.4	0.167
597	ENSDARG00000035360	mink1	1	0.287208757	-0.329290407	0.16	0.267
598	ENSDARG00000035399	ankra2	1	0.054769453	0.322641527	0.2	0.033
599	ENSDARG00000035433	arpc5lb	1	0.208539899	0.36371786	0.12	0.033
600	ENSDARG00000035558	gps2	1	0.515474427	-0.272274648	0.28	0.333
601	ENSDARG00000035569	cyp1d1	1	0.071212334	0.44151759	0.36	0.133
602	ENSDARG00000035570	zgc:101016	1	0.055987112	0.260907902	0.12	0
603	ENSDARG00000035618	coq5	1	0.055987112	0.350051384	0.12	0
604	ENSDARG00000035622	xbp1	1	0.694051278	0.34630924	0.4	0.533
605	ENSDARG00000035634	rfc5	1	0.068107814	-0.40865664	0.04	0.2
606	ENSDARG00000035650	evla	1	0.274302178	-0.250943897	0.12	0.233
607	ENSDARG00000035676	ptp4a2b	1	0.080061958	0.250567365	0.24	0.067
608	ENSDARG00000035679	si:rp71-45k5.4	1	0.143097212	-0.389594963	0.36	0.5
609	ENSDARG00000035715	marcksl1b	1	0.361858497	0.251138206	0.84	0.667
610	ENSDARG00000035719	arl5c	1	0.482245611	-0.25426863	0.08	0.133
611	ENSDARG00000035819	sirt3	1	0.063136259	-0.373753876	0	0.133
612	ENSDARG00000035869	azin1b	1	0.103777569	0.299538004	0.16	0.033
613	ENSDARG00000035904	crabp1b	1	0.028585838	0.486780052	0.24	0.033
614	ENSDARG00000035905	slc25a44b	1	0.030775557	0.322327803	0.24	0.033
615	ENSDARG00000035924	dync1li2	1	0.190432922	-0.296254901	0.08	0.2
616	ENSDARG00000035986	ptpn2b	1	0.254316278	0.309850287	0.16	0.067
617	ENSDARG00000035990	cited4a	1	0.070312729	-0.440757686	0.16	0.367
618	ENSDARG00000035993	sumo3b	1	0.393818745	0.269421605	0.2	0.133
619	ENSDARG00000036036	mdka	1	0.015301467	0.957020274	0.32	0.067
620	ENSDARG00000036060	exosc6	1	0.055987112	0.257313975	0.12	0
621	ENSDARG00000036080	cd81a	1	0.198911947	-0.395232816	0.96	0.967
622	ENSDARG00000036082	tph1b	1	0.297933859	1.405119457	0.28	0.167
623	ENSDARG00000036096	smad3a	1	0.103777569	0.313094456	0.16	0.033
624	ENSDARG00000036102	ctdsp2	1	0.267031573	-0.304823316	0.36	0.5
625	ENSDARG00000036116	eif3hb	1	0.083016374	0.39078509	0.48	0.233
626	ENSDARG00000036190	txnl4a	1	0.463817786	-0.26443082	0.24	0.3
627	ENSDARG00000036282	rnaset2	1	0.195831014	0.305797525	0.32	0.167
628	ENSDARG00000036295	golga7ba	1	0.213500995	-0.35305101	0.12	0.233
629	ENSDARG00000036344	calb2b	1	0.08992252	-1.080154517	0.12	0.3
630	ENSDARG00000036394	pop7	1	0.276326052	-0.271002569	0.44	0.5
631	ENSDARG00000036438	ndufv1	1	0.198742938	0.258568928	0.44	0.267
632	ENSDARG00000036456	anxa4	1	0.047349281	0.465821508	0.2	0.033
633	ENSDARG00000036489	zgc:112356	1	0.155314957	-0.309942433	0.04	0.167
634	ENSDARG00000036510	ccnt2b	1	0.103777569	0.322848617	0.16	0.033
635	ENSDARG00000036588	mhc1zba	1	0.142776674	-0.318745184	0.4	0.633
636	ENSDARG00000036675	hnrnpa1b	1	0.058111812	0.373183799	0.44	0.233
637	ENSDARG00000036684	ndufa7	1	0.030806283	-0.604627501	0.28	0.533
638	ENSDARG00000036695	calcoco1a	1	0.228913957	-0.278644324	0.04	0.133
639	ENSDARG00000036698	znf865	1	0.331696166	-0.30473797	0.16	0.267
640	ENSDARG00000036778	hbs1l	1	0.050946327	0.449072257	0.2	0.033
641	ENSDARG00000036832	cyt1l	1	0.588474613	-0.259057443	0.24	0.267
642	ENSDARG00000036834	krt92	1	0.156877643	0.318933597	0.2	0.067
643	ENSDARG00000036840	krt15	1	0.32017735	-0.250376295	0.16	0.267
644	ENSDARG00000036967	smox	1	0.172432935	-0.361491691	0.08	0.2
645	ENSDARG00000036995	lsm6	1	0.213024477	-0.494870996	0.28	0.4
646	ENSDARG00000037009	banf1	1	0.045914054	0.308966108	0.48	0.2
647	ENSDARG00000037038	psmc6	1	0.09838129	-0.432117841	0.36	0.533
648	ENSDARG00000037199	zgc:101851	1	0.445721707	0.26043536	0.12	0.067
649	ENSDARG00000037238	smad5	1	0.025507373	0.368382221	0.16	0
650	ENSDARG00000037261	mtap	1	0.370685315	-0.339056233	0.16	0.233
651	ENSDARG00000037284	ptges3a	1	0.12210247	0.343873829	0.56	0.4
652	ENSDARG00000037291	dpf2l	1	0.08243541	-0.364217255	0.04	0.2
653	ENSDARG00000037392	med19a	1	0.039732566	0.575949825	0.32	0.1
654	ENSDARG00000037421	egr1	1	0.520344762	0.319398508	0.2	0.133
655	ENSDARG00000037433	fmr1	1	0.274333451	-0.382199221	0.2	0.3
656	ENSDARG00000037488	canx	1	0.036897284	0.329762682	0.4	0.133
657	ENSDARG00000037495	rtn4rl2b	1	0.148502855	0.671768558	0.2	0.067
658	ENSDARG00000037506	prps1b	1	0.084931485	0.321712176	0.24	0.067
659	ENSDARG00000037514	hdac3	1	0.035615028	-0.40657529	0	0.167
660	ENSDARG00000037559	uba1	1	0.094538212	0.375517896	0.44	0.233
661	ENSDARG00000037589	gid8b	1	0.149337984	-0.366845471	0.28	0.433
662	ENSDARG00000037645	zgc:173570	1	0.018784993	0.429992228	0.32	0.067
663	ENSDARG00000037655	pls3	1	0.228913957	-0.287921499	0.04	0.133
664	ENSDARG00000037713	pcnp	1	0.283014312	0.274886716	0.4	0.233
665	ENSDARG00000037746	actb1	1	0.639285954	0.464996801	0.76	0.733
666	ENSDARG00000037789	pvalb1	1	0.144693964	0.381801354	1	1
667	ENSDARG00000037790	pvalb8	1	0.061702281	0.568349997	0.44	0.2
668	ENSDARG00000037846	hm13	1	0.254316278	0.251562924	0.16	0.067
669	ENSDARG00000037852	zgc:101663	1	0.267560854	0.297225355	0.16	0.067
670	ENSDARG00000037865	cln3	1	0.025507373	0.332026888	0.16	0
671	ENSDARG00000037962	psmb7	1	0.044046475	0.480173351	0.64	0.367
672	ENSDARG00000037968	fus	1	0.111178675	0.449774483	0.16	0.033
673	ENSDARG00000037980	elob	1	0.068589256	-0.375808056	0.56	0.733
674	ENSDARG00000037997	tubb5	1	0.876945727	0.534645564	0.28	0.333
675	ENSDARG00000037998	flot1b	1	0.501195746	-0.293895838	0.6	0.6
676	ENSDARG00000038028	ndufa6	1	0.139589753	0.366612839	0.56	0.367
677	ENSDARG00000038059	grb2b	1	0.276747335	-0.341580038	0.16	0.267
678	ENSDARG00000038064	chmp3	1	0.006094786	-0.695008161	0	0.267
679	ENSDARG00000038075	cyc1	1	0.090574234	0.307579793	0.6	0.367
680	ENSDARG00000038099	gskip	1	0.121622009	-0.358094515	0.08	0.233
681	ENSDARG00000038141	atf4b	1	0.124197056	0.450987214	0.72	0.5
682	ENSDARG00000038153	lgals2b	1	0.677813122	0.604842842	0.36	0.3
683	ENSDARG00000038288	cd151	1	0.124454945	-0.382012344	0.12	0.267
684	ENSDARG00000038290	thoc5	1	0.055987112	0.295661033	0.12	0
685	ENSDARG00000038439	fabp10a	1	0.110187096	-0.383920019	0.36	0.533
686	ENSDARG00000038446	nrp2b	1	0.055987112	0.301226188	0.12	0
687	ENSDARG00000038537	gga1	1	0.216067393	-0.262986656	0.04	0.133
688	ENSDARG00000038574	scg2b	1	0.209635734	0.547769541	0.88	0.767
689	ENSDARG00000038635	magoh	1	0.032513232	-0.446026982	0.16	0.467
690	ENSDARG00000038693	gng7	1	0.2153776	-0.367306618	0.2	0.333
691	ENSDARG00000038729	s100z	1	0.263421837	0.979139276	0.24	0.133
692	ENSDARG00000038737	phf20b	1	0.01628724	0.484357175	0.44	0.133
693	ENSDARG00000038743	copb2	1	0.306968372	-0.334171437	0.08	0.167
694	ENSDARG00000038845	ldhd	1	0.122121517	-0.392630416	0.04	0.167
695	ENSDARG00000038855	chmp5a	1	0.111178675	0.287859452	0.16	0.033
696	ENSDARG00000038879	ift80	1	0.216067393	-0.342171081	0.04	0.133
697	ENSDARG00000038905	hectd3	1	0.143260279	-0.347431678	0.12	0.267
698	ENSDARG00000038917	rad50	1	0.055987112	0.252286258	0.12	0
699	ENSDARG00000038954	ctnnbip1	1	0.424630827	-0.2844237	0.16	0.233
700	ENSDARG00000039022	stk25b	1	0.156877643	0.283335222	0.2	0.067
701	ENSDARG00000039136	cox16	1	0.035615028	-0.38396713	0	0.167
702	ENSDARG00000039185	nfyba	1	0.198742938	-0.344208016	0.28	0.4
703	ENSDARG00000039208	nasp	1	0.181267135	-0.372086731	0.08	0.2
704	ENSDARG00000039266	rbm25a	1	0.46299367	-0.271171649	0.08	0.133
705	ENSDARG00000039268	emc4	1	0.116602655	-0.324990773	0.36	0.6
706	ENSDARG00000039269	arg2	1	0.830846916	0.424938903	0.16	0.2
707	ENSDARG00000039350	ssbp1	1	0.213500995	-0.29681222	0.12	0.233
708	ENSDARG00000039363	dnajb12a	1	0.148502855	0.282747372	0.2	0.067
709	ENSDARG00000039429	adka	1	0.137466321	0.281724967	0.32	0.133
710	ENSDARG00000039430	msl2b	1	0.130496738	0.395828484	0.28	0.133
711	ENSDARG00000039436	il13ra2	1	0.111658342	1.111769968	0.2	0.067
712	ENSDARG00000039456	acbd6	1	0.228913957	-0.299109432	0.04	0.133
713	ENSDARG00000039502	eef1a1a	1	0.01003838	0.625034209	0.6	0.267
714	ENSDARG00000039578	pa2g4a	1	0.306968372	-0.309308233	0.08	0.167
715	ENSDARG00000039650	itm2cb	1	0.438407883	0.560049459	0.4	0.333
716	ENSDARG00000039872	lamtor2	1	0.15703902	0.303327144	0.64	0.567
717	ENSDARG00000039913	tmem147	1	0.171631594	0.314944705	0.28	0.133
718	ENSDARG00000039969	akirin1	1	0.631580178	-0.258381217	0.2	0.233
719	ENSDARG00000040158	cdc42l	1	0.331519471	-0.358170378	0.32	0.4
720	ENSDARG00000040198	fstl5	1	0.022803104	0.454345955	0.24	0.033
721	ENSDARG00000040286	ubl7b	1	0.015481708	-0.592877027	0.08	0.333
722	ENSDARG00000040555	bckdha	1	0.156877643	0.258374764	0.2	0.067
723	ENSDARG00000040565	ckmb	1	0.012194211	0.64065465	0.72	0.433
724	ENSDARG00000040608	gcnt7	1	0.092838138	-0.390943844	0.16	0.367
725	ENSDARG00000040623	fosl2	1	0.125422284	0.457239841	0.2	0.067
726	ENSDARG00000040678	ccdc93	1	0.149005835	0.396168806	0.24	0.1
727	ENSDARG00000040684	plcd4b	1	0.296963802	0.542387033	0.36	0.233
728	ENSDARG00000040764	id1	1	0.506182125	-0.269936047	0.4	0.5
729	ENSDARG00000041022	pdcd4b	1	0.068310079	-0.430501132	0.28	0.5
730	ENSDARG00000041072	mier1a	1	0.063136259	-0.338909115	0	0.133
731	ENSDARG00000041170	aagab	1	0.122121517	-0.353014366	0.04	0.167
732	ENSDARG00000041182	rpl4	1	0.041664225	0.310689327	1	0.933
733	ENSDARG00000041215	cetn4	1	0.304473815	0.303325757	0.32	0.2
734	ENSDARG00000041243	setdb1a	1	0.438930439	-0.392033	0.12	0.2
735	ENSDARG00000041299	zgc:110796	1	0.465563108	0.314812836	0.16	0.1
736	ENSDARG00000041359	zgc:161969	1	0.058828908	0.266193207	0.2	0.033
737	ENSDARG00000041362	chmp7	1	0.606420042	0.268397617	0.2	0.167
738	ENSDARG00000041394	dnajb1b	1	0.438930439	-0.324962947	0.12	0.2
739	ENSDARG00000041569	ces2	1	0.122121517	-0.470082358	0.04	0.167
740	ENSDARG00000041599	zgc:91860	1	0.111178675	0.361233321	0.16	0.033
741	ENSDARG00000041689	usf1	1	0.127636976	-0.349218597	0.36	0.533
742	ENSDARG00000041720	arpc5la	1	0.181267135	-0.331694157	0.08	0.2
743	ENSDARG00000041750	ccdc92	1	0.143819332	-0.467203358	0.36	0.467
744	ENSDARG00000041875	ube2v1	1	0.065310795	0.281125916	0.76	0.467
745	ENSDARG00000041878	rab11ba	1	0.380400265	-0.424213076	0.44	0.467
746	ENSDARG00000041925	cryba2b	1	0.00180699	-0.922501455	0.24	0.7
747	ENSDARG00000042128	pacsin1b	1	0.021115878	0.435559524	0.24	0.033
748	ENSDARG00000042147	rbbp5	1	0.096773445	0.451577504	0.16	0.033
749	ENSDARG00000042322	si:dkey-177p2.6	1	0.119322145	-0.470123019	0.32	0.533
750	ENSDARG00000042337	chrac1	1	0.050946327	0.430592829	0.2	0.033
751	ENSDARG00000042456	mad2l2	1	0.19552835	-0.365180189	0.12	0.267
752	ENSDARG00000042533	gstm.1	1	0.063136259	-0.317925545	0	0.133
753	ENSDARG00000042534	rsrc2	1	0.020628188	-0.569356957	0.08	0.367
754	ENSDARG00000042571	rnaseh1	1	0.306968372	-0.25467621	0.08	0.167
755	ENSDARG00000042642	wtap	1	0.332253723	-0.319242363	0.24	0.3
756	ENSDARG00000042660	fam32a	1	0.191501474	-0.283838894	0.4	0.567
757	ENSDARG00000042827	adoa	1	0.034677588	0.471618005	0.28	0.067
758	ENSDARG00000042837	atp1b3b	1	0.068107814	-0.369677026	0.04	0.2
759	ENSDARG00000042874	phlda2	1	0.84952349	-0.309194688	0.12	0.133
760	ENSDARG00000042877	heca	1	0.019981107	-0.416320786	0	0.2
761	ENSDARG00000042892	paip1	1	0.141754347	-0.355389957	0.08	0.233
762	ENSDARG00000042904	foxo3b	1	0.447908899	0.261439455	0.16	0.1
763	ENSDARG00000042933	bloc1s6	1	0.136445021	0.335542783	0.48	0.3
764	ENSDARG00000042948	dnajc5aa	1	0.20298022	-0.450919279	0.36	0.467
765	ENSDARG00000042961	zgc:100920	1	0.492359308	0.28249161	0.44	0.333
766	ENSDARG00000042969	znf1035	1	0.068107814	-0.443197368	0.04	0.2
767	ENSDARG00000043055	hiat1b	1	0.021476112	0.397763031	0.32	0.067
768	ENSDARG00000043081	ctsz	1	0.965077356	0.337244619	0.12	0.133
769	ENSDARG00000043094	gnas	1	0.021689351	-0.555558183	0.04	0.267
770	ENSDARG00000043154	ucp2	1	0.395636415	0.266806071	0.44	0.367
771	ENSDARG00000043299	nmu	1	0.306095066	-0.270923159	0.2	0.333
772	ENSDARG00000043359	rmnd5b	1	0.119835615	0.26848849	0.32	0.133
773	ENSDARG00000043371	mdh2	1	0.461774097	0.271804244	0.76	0.667
774	ENSDARG00000043484	ube2d2	1	0.00914528	0.45779666	0.88	0.467
775	ENSDARG00000043493	cltca	1	0.066799703	0.393434522	0.24	0.067
776	ENSDARG00000043511	prdx6	1	0.220409218	-0.295452822	0.16	0.3
777	ENSDARG00000043531	jun	1	0.20453401	0.645280274	0.72	0.6
778	ENSDARG00000043561	psmc1b	1	0.189565548	0.29015525	0.24	0.1
779	ENSDARG00000043631	bcas2	1	0.082161925	-0.397537759	0.2	0.367
780	ENSDARG00000043665	glrx5	1	0.108449636	0.630993628	0.36	0.2
781	ENSDARG00000043727	cwc27	1	0.025507373	0.539748071	0.16	0
782	ENSDARG00000043795	arhgdia	1	0.147509632	0.2939815	0.72	0.467
783	ENSDARG00000043835	rab3ab	1	0.306107628	0.27750024	0.4	0.267
784	ENSDARG00000043857	ufm1	1	0.316910719	-0.271843707	0.24	0.333
785	ENSDARG00000043864	nptnb	1	0.160113705	0.349455531	0.44	0.267
786	ENSDARG00000043873	arid4a	1	0.006031628	-0.763907047	0.04	0.333
787	ENSDARG00000043928	gpn1	1	0.228913957	-0.315033799	0.04	0.133
788	ENSDARG00000044062	ctbp2a	1	0.156537125	-0.304382195	0.08	0.233
789	ENSDARG00000044073	fuca2	1	0.122208228	0.34592065	0.28	0.1
790	ENSDARG00000044092	atp5if1b	1	0.32681183	-0.25868486	0.96	0.9
791	ENSDARG00000044102	znf593	1	0.057774084	-0.559589666	0.08	0.267
792	ENSDARG00000044136	rab3gap2	1	0.055987112	0.356871882	0.12	0
793	ENSDARG00000044153	ppp1cb	1	0.025744524	0.293703691	0.44	0.133
794	ENSDARG00000044183	prkab1a	1	0.337044347	0.326277304	0.36	0.267
795	ENSDARG00000044241	dram2b	1	0.100729504	-0.33248966	0.2	0.4
796	ENSDARG00000044278	synpr	1	0.988355813	0.294747579	0.12	0.133
797	ENSDARG00000044339	rp2	1	0.063136259	-0.361342762	0	0.133
798	ENSDARG00000044362	unc119b	1	0.058828908	0.34853134	0.2	0.033
799	ENSDARG00000044492	ublcp1	1	0.005187307	0.532970486	0.24	0
800	ENSDARG00000044511	etv5b	1	0.306968372	-0.301883211	0.08	0.167
801	ENSDARG00000044562	cycsb	1	0.006525875	0.420803532	0.64	0.2
802	ENSDARG00000044601	rtn4a	1	0.160535661	-0.305438529	0.44	0.667
803	ENSDARG00000044619	birc2	1	0.131937024	0.303383767	0.4	0.2
804	ENSDARG00000044684	rbp4l	1	0.734488213	2.32578722	0.24	0.2
805	ENSDARG00000044803	dhrs3b	1	0.055987112	0.312733057	0.12	0
806	ENSDARG00000044811	cdk9	1	0.188102196	0.335784975	0.32	0.167
807	ENSDARG00000044847	zgc:171599	1	0.063136259	-0.336252788	0	0.133
808	ENSDARG00000044852	wbp2nl	1	0.218701206	0.307209009	0.72	0.567
809	ENSDARG00000045017	pdrg1	1	0.115432322	0.374121688	0.24	0.1
810	ENSDARG00000045019	aamp	1	0.379428479	-0.278002508	0.12	0.2
811	ENSDARG00000045074	arl4d	1	0.048260278	0.547297605	0.72	0.467
812	ENSDARG00000045075	tmem106a	1	0.006358836	0.466030088	0.32	0.033
813	ENSDARG00000045131	id4	1	0.110593886	-0.405823615	0.28	0.467
814	ENSDARG00000045140	lcmt1	1	0.189565548	0.254065806	0.24	0.1
815	ENSDARG00000045143	hbbe2	1	0.111178675	1.951057437	0.16	0.033
816	ENSDARG00000045147	tmem184ba	1	0.137950109	-0.294758183	0.04	0.167
817	ENSDARG00000045219	dkk1b	1	0.042120851	-0.649379273	0.08	0.3
818	ENSDARG00000045297	phb2a	1	0.141754347	0.405380458	0.24	0.1
819	ENSDARG00000045316	map7d2b	1	0.197978373	-0.296337121	0.52	0.567
820	ENSDARG00000045342	si:ch211-140b10.6	1	0.103777569	0.366107687	0.16	0.033
821	ENSDARG00000045428	mcee	1	0.222445746	0.280323636	0.12	0.033
822	ENSDARG00000045444	fzd8a	1	0.055987112	0.346905012	0.12	0
823	ENSDARG00000045513	taf3	1	0.450776478	-0.282120375	0.24	0.3
824	ENSDARG00000045598	si:dkey-180p18.9	1	0.500597867	0.419303993	0.28	0.233
825	ENSDARG00000045606	alkbh3	1	0.068107814	-0.514388255	0.04	0.2
826	ENSDARG00000045620	nansa	1	0.856008479	-0.256152521	0.2	0.2
827	ENSDARG00000045691	zcrb1	1	0.023017949	0.43200359	0.44	0.133
828	ENSDARG00000045695	myca	1	0.288589163	0.293079334	0.2	0.1
829	ENSDARG00000045753	tmtc2a	1	0.011571677	0.474795246	0.2	0
830	ENSDARG00000045755	ccdc59	1	0.025507373	0.40222226	0.16	0
831	ENSDARG00000045773	PYURF	1	0.075421777	0.319754764	0.24	0.067
832	ENSDARG00000045846	osgep	1	0.055987112	0.314507262	0.12	0
833	ENSDARG00000045913	mrps10	1	0.296963802	-0.278080315	0.24	0.333
834	ENSDARG00000046081	bloc1s2	1	0.026531653	0.436823312	0.24	0.033
835	ENSDARG00000046132	dynlt3	1	0.250319258	-0.338225171	0.64	0.733
836	ENSDARG00000046148	tnfaip8l2b	1	0.235800036	-0.384823342	0.24	0.4
837	ENSDARG00000051746	ada2a	1	0.216067393	-0.277547543	0.04	0.133
838	ENSDARG00000051800	fnbp4	1	0.055060493	-0.43454971	0.28	0.5
839	ENSDARG00000051953	ythdc1	1	0.48719117	0.270588959	0.12	0.067
840	ENSDARG00000051986	ndufs8a	1	0.156537125	0.309689089	0.24	0.1
841	ENSDARG00000052073	blcap	1	0.124254542	0.412142532	0.52	0.333
842	ENSDARG00000052150	pbx4	1	0.035615028	-0.578886676	0	0.167
843	ENSDARG00000052178	eif2s1b	1	0.186748663	0.336697267	0.48	0.367
844	ENSDARG00000052190	fdx2	1	0.055987112	0.258685217	0.12	0
845	ENSDARG00000052341	sgcb	1	0.063136259	-0.458296595	0	0.133
846	ENSDARG00000052371	higd2a	1	0.055539022	0.607756473	0.48	0.3
847	ENSDARG00000052374	faf2	1	0.239275077	-0.376170978	0.24	0.367
848	ENSDARG00000052379	ccdc22	1	0.055987112	0.304389412	0.12	0
849	ENSDARG00000052553	lig3	1	0.055987112	0.312568928	0.12	0
850	ENSDARG00000052567	tmem35	1	0.059139058	0.397270402	0.32	0.1
851	ENSDARG00000052575	arl13a	1	0.222445746	0.252303688	0.12	0.033
852	ENSDARG00000052624	spryd7a	1	0.035615028	-0.390076546	0	0.167
853	ENSDARG00000052641	kpna3	1	0.172432935	-0.387749581	0.08	0.2
854	ENSDARG00000052644	ca10a	1	0.063136259	-0.560461937	0	0.133
855	ENSDARG00000052649	ube2ia	1	0.202245931	-0.252267438	0.24	0.433
856	ENSDARG00000052673	sept7b	1	0.120066572	-0.271926038	0.12	0.333
857	ENSDARG00000052680	si:dkey-182g1.2	1	0.063136259	-0.265687394	0	0.133
858	ENSDARG00000052769	glrbb	1	0.068107814	-0.505328699	0.04	0.2
859	ENSDARG00000052833	zfand3	1	0.42532688	0.30133208	0.32	0.233
860	ENSDARG00000052842	ppifb	1	0.043968246	0.492536664	0.2	0.033
861	ENSDARG00000052856	khdrbs1a	1	0.186543228	-0.319860209	0.76	0.733
862	ENSDARG00000052859	chp1	1	0.28548557	-0.263787256	0.12	0.233
863	ENSDARG00000052950	arhgap23a	1	0.118990287	0.275785815	0.16	0.033
864	ENSDARG00000053097	hsf2	1	0.406340013	-0.269666028	0.36	0.433
865	ENSDARG00000053138	lrrc47	1	0.216067393	-0.44830551	0.04	0.133
866	ENSDARG00000053166	chic1	1	0.129848669	-0.424954485	0.04	0.167
867	ENSDARG00000053209	smad6a	1	0.071003498	0.547169116	0.24	0.067
868	ENSDARG00000053222	asb5b	1	0.517141034	-0.258504602	0.12	0.167
869	ENSDARG00000053254	mylpfa	1	0.086274477	0.348610092	1	0.967
870	ENSDARG00000053279	apln	1	0.209779825	-0.402634715	0.08	0.2
871	ENSDARG00000053326	gna11b	1	0.26475571	-0.345951479	0.2	0.3
872	ENSDARG00000053381	plpp1a	1	0.563550638	0.25212632	0.36	0.3
873	ENSDARG00000053446	sub1a	1	0.253880676	0.320537442	0.72	0.667
874	ENSDARG00000053459	rybpb	1	0.075421777	0.475123895	0.24	0.067
875	ENSDARG00000053466	timmdc1	1	0.13034938	-0.385048724	0.16	0.333
876	ENSDARG00000053475	ngb	1	0.137950109	-0.32122326	0.04	0.167
877	ENSDARG00000053485	aldh6a1	1	0.650544668	-0.30034097	0.28	0.3
878	ENSDARG00000053542	kctd12.2	1	0.972126983	0.32667125	0.56	0.633
879	ENSDARG00000053609	gatd1	1	0.011571677	0.402042673	0.2	0
880	ENSDARG00000053619	sra1	1	0.011571677	0.470632685	0.2	0
881	ENSDARG00000053684	aldob	1	0.361797889	-0.29715072	0.64	0.7
882	ENSDARG00000053753	mff	1	0.208723284	-0.276354378	0.32	0.433
883	ENSDARG00000053810	hnrnpc	1	0.109363649	-0.452430922	0.16	0.333
884	ENSDARG00000053862	crygmx	1	0.001689102	-1.030137549	0.2	0.567
885	ENSDARG00000053875	cryba1b	1	0.000339155	-1.068741906	0.28	0.733
886	ENSDARG00000053878	inpp5l	1	0.517141034	-0.274852062	0.12	0.167
887	ENSDARG00000053990	hmgb2b	1	0.120261405	0.503838399	0.64	0.467
888	ENSDARG00000054030	hoxb5b	1	0.251245451	-0.409117534	0.48	0.633
889	ENSDARG00000054063	arpc4	1	0.393243032	0.298350081	0.28	0.167
890	ENSDARG00000054124	htr1d	1	0.222445746	0.332686061	0.12	0.033
891	ENSDARG00000054201	rnf40	1	0.035615028	-0.456586954	0	0.167
892	ENSDARG00000054208	phkg2	1	0.103777569	0.359303655	0.16	0.033
893	ENSDARG00000054220	ap4s1	1	0.025507373	0.356276426	0.16	0
894	ENSDARG00000054271	cdkn1bb	1	0.130940343	-0.399417188	0.6	0.7
895	ENSDARG00000054363	si:zfos-464b6.2	1	0.156537125	0.323005956	0.24	0.1
896	ENSDARG00000054543	samsn1a	1	0.288589163	0.335936002	0.2	0.1
897	ENSDARG00000054583	mfsd6b	1	0.063136259	-0.49536903	0	0.133
898	ENSDARG00000054749	lmo4b	1	0.035615028	-0.357975734	0	0.167
899	ENSDARG00000054793	emc10	1	0.314575754	-0.379862949	0.32	0.433
900	ENSDARG00000054804	anp32e	1	0.218243952	-0.264838698	0.32	0.467
901	ENSDARG00000054973	itsn2b	1	0.111178675	0.292487626	0.16	0.033
902	ENSDARG00000054980	ebna1bp2	1	0.109493069	0.594631111	0.24	0.1
903	ENSDARG00000055092	pora	1	0.266548689	-0.379708715	0.16	0.267
904	ENSDARG00000055115	dtnbp1a	1	0.393818745	-0.275051712	0.12	0.2
905	ENSDARG00000055192	zgc:136930	1	0.077807551	-0.492895719	0.36	0.533
906	ENSDARG00000055455	gpm6aa	1	0.891066208	-0.418462841	0.32	0.267
907	ENSDARG00000055498	si:ch1073-184j22.1	1	0.216067393	-0.254263534	0.04	0.133
908	ENSDARG00000055502	cicb	1	0.204012473	0.271692553	0.28	0.133
909	ENSDARG00000055536	otub1a	1	0.222895484	-0.31375329	0.12	0.233
910	ENSDARG00000055539	epdl2	1	0.025507373	1.153178867	0.16	0
911	ENSDARG00000055543	appb	1	0.003863742	-0.750088075	0.16	0.5
912	ENSDARG00000055610	exoc2	1	0.14047389	0.301964715	0.2	0.067
913	ENSDARG00000055618	acta1b	1	0.28548557	-0.264204842	0.12	0.233
914	ENSDARG00000055719	ino80c	1	0.297933859	-0.292705282	0.16	0.267
915	ENSDARG00000055743	ankrd54	1	0.040020924	-0.503352792	0.04	0.233
916	ENSDARG00000055751	fosb	1	0.232582178	0.629819175	0.24	0.133
917	ENSDARG00000055757	tmem9	1	0.06117879	0.371706587	0.36	0.133
918	ENSDARG00000055792	foxo4	1	0.025507373	0.334083298	0.16	0
919	ENSDARG00000055876	msmo1	1	0.058828908	0.341831668	0.2	0.033
920	ENSDARG00000055889	zgc:153215	1	0.050026053	0.495410653	0.32	0.1
921	ENSDARG00000055903	luc7l	1	0.059139058	0.365099858	0.32	0.1
922	ENSDARG00000055991	hmbsb	1	0.055987112	0.391637614	0.12	0
923	ENSDARG00000055996	rps8a	1	0.022491841	0.259497281	1	0.967
924	ENSDARG00000056001	fryb	1	0.109493069	-0.412639954	0.08	0.233
925	ENSDARG00000056005	dnajc18	1	0.152808647	-0.468208541	0.16	0.3
926	ENSDARG00000056027	hoxb8a	1	0.502004111	0.252636733	0.16	0.1
927	ENSDARG00000056030	hoxb7a	1	0.231065146	0.2933676	0.28	0.133
928	ENSDARG00000056050	kctd17	1	0.228913957	-0.275719351	0.04	0.133
929	ENSDARG00000056084	igsf21b	1	0.111178675	0.276096021	0.16	0.033
930	ENSDARG00000056121	serac1	1	0.127225708	0.250841453	0.16	0.033
931	ENSDARG00000056138	sf3b1	1	0.184372847	-0.316753618	0.24	0.4
932	ENSDARG00000056141	coq10b	1	0.063136259	-0.609416526	0	0.133
933	ENSDARG00000056156	npdc1b	1	0.222445746	0.339890634	0.12	0.033
934	ENSDARG00000056204	zgc:113436	1	0.055987112	0.254573619	0.12	0
935	ENSDARG00000056206	camk2g2	1	0.099744025	0.332714187	0.28	0.1
936	ENSDARG00000056235	smndc1	1	0.128971431	-0.413282595	0.28	0.467
937	ENSDARG00000056262	slc35g2a	1	0.032934454	0.735205505	0.6	0.333
938	ENSDARG00000056307	znf706	1	0.288168316	0.323001867	0.6	0.567
939	ENSDARG00000056331	ahcyl1	1	0.613070844	0.360193026	0.32	0.267
940	ENSDARG00000056338	szrd1	1	0.103777569	0.274461508	0.16	0.033
941	ENSDARG00000056378	ifi30	1	0.208539899	0.320900432	0.12	0.033
942	ENSDARG00000056475	trnau1apb	1	0.195831014	0.323508304	0.32	0.167
943	ENSDARG00000056510	gstk1	1	0.055163302	0.50308816	0.36	0.133
944	ENSDARG00000056519	si:dkey-280e21.3	1	0.137950109	-0.287047048	0.04	0.167
945	ENSDARG00000056557	copb1	1	0.187305795	0.314256104	0.28	0.133
946	ENSDARG00000056601	plekha3	1	0.276747335	-0.338647414	0.16	0.267
947	ENSDARG00000056605	wbp2	1	0.180862952	0.256170417	0.24	0.1
948	ENSDARG00000056621	ctcf	1	0.093278909	-0.382643055	0.04	0.2
949	ENSDARG00000056623	ptenb	1	0.068107814	-0.50569693	0.04	0.2
950	ENSDARG00000056633	fgf13b	1	0.143093666	-0.467132872	0.2	0.367
951	ENSDARG00000056638	pir	1	0.314370695	0.317590322	0.2	0.1
952	ENSDARG00000056639	carmil2	1	0.008176613	-0.642946884	0.16	0.467
953	ENSDARG00000056640	rpia	1	0.222445746	0.252067319	0.12	0.033
954	ENSDARG00000056680	stc2a	1	0.208539899	0.410286117	0.12	0.033
955	ENSDARG00000056691	cpeb4a	1	0.025507373	0.328816875	0.16	0
956	ENSDARG00000056704	RAMP1	1	0.055987112	0.366099253	0.12	0
957	ENSDARG00000056720	utp3	1	0.141754347	-0.314277013	0.08	0.233
958	ENSDARG00000056722	cd99l2	1	0.093487401	-0.566476767	0.28	0.433
959	ENSDARG00000056725	hmgb3a	1	0.002345359	-0.533026563	0.96	0.967
960	ENSDARG00000056783	raraa	1	0.172432935	-0.321605085	0.08	0.2
961	ENSDARG00000056797	ppp2r2ca	1	0.068452785	-0.453283905	0.08	0.267
962	ENSDARG00000057007	ctbp1	1	0.08981804	0.384345156	0.28	0.1
963	ENSDARG00000057011	dpm1	1	0.082452873	0.340741295	0.24	0.067
964	ENSDARG00000057013	cadm3	1	0.044200131	-0.564988808	0.16	0.4
965	ENSDARG00000057021	vps36	1	0.281272025	0.302609771	0.16	0.067
966	ENSDARG00000057093	kdm5ba	1	0.018736184	0.632647849	0.36	0.1
967	ENSDARG00000057110	slc25a1a	1	0.011571677	0.516690238	0.2	0
968	ENSDARG00000057456	ppp3ccb	1	0.059006126	-0.397397276	0.04	0.233
969	ENSDARG00000057460	crygm2d13	1	0.016506497	-0.774451447	0.08	0.333
970	ENSDARG00000057484	srsf2a	1	0.032934454	0.473922561	0.6	0.333
971	ENSDARG00000057571	pgam2	1	0.103777569	0.368469425	0.16	0.033
972	ENSDARG00000057583	prrc2c	1	0.055987112	0.378460221	0.12	0
973	ENSDARG00000057624	cops5	1	0.104027272	0.47912731	0.32	0.133
974	ENSDARG00000057665	sprn2	1	0.129848669	-0.369793709	0.04	0.167
975	ENSDARG00000057671	epas1b	1	0.040968343	0.821481492	0.44	0.167
976	ENSDARG00000057698	ctsd	1	0.002260669	0.651298359	0.8	0.367
977	ENSDARG00000057708	zgc:175264	1	0.055987112	0.296215608	0.12	0
978	ENSDARG00000057736	ano10a	1	0.420465568	0.273048899	0.28	0.2
979	ENSDARG00000057912	eif1axb	1	0.233485026	-0.281711356	0.6	0.633
980	ENSDARG00000057928	mzt2b	1	0.090341895	0.320565108	0.48	0.233
981	ENSDARG00000057940	dido1	1	0.137428059	-0.409020915	0.2	0.367
982	ENSDARG00000058044	rab1ba	1	0.094442295	-0.433338987	0.12	0.3
983	ENSDARG00000058089	rprd2a	1	0.055987112	0.276997792	0.12	0
984	ENSDARG00000058117	snap25b	1	0.066878089	-0.609664225	0.6	0.733
985	ENSDARG00000058128	msna	1	0.084724138	0.347303552	0.44	0.2
986	ENSDARG00000058203	smc1al	1	0.133184287	-0.396724659	0.36	0.5
987	ENSDARG00000058220	tada3l	1	0.252659183	0.276542561	0.2	0.1
988	ENSDARG00000058225	arpc4l	1	0.462394977	-0.330309386	0.36	0.433
989	ENSDARG00000058232	fbrsl1	1	0.129848669	-0.373721028	0.04	0.167
990	ENSDARG00000058297	timm13	1	0.141754347	0.326400002	0.24	0.1
991	ENSDARG00000058354	selenot1a	1	0.006390824	0.514246467	0.68	0.367
992	ENSDARG00000058358	krt8	1	0.005966095	0.572924891	0.48	0.133
993	ENSDARG00000058371	krt5	1	0.126341946	-0.495135518	0.48	0.7
994	ENSDARG00000058467	prpf40a	1	0.094676831	-0.278551664	0.08	0.267
995	ENSDARG00000058504	ap1s2	1	0.07746966	-0.382616912	0.36	0.567
996	ENSDARG00000058560	adrm1	1	0.287208757	-0.295545356	0.16	0.267
997	ENSDARG00000058656	desma	1	0.222445746	0.290220804	0.12	0.033
998	ENSDARG00000058660	ilf3a	1	0.28548557	0.262618338	0.24	0.133
999	ENSDARG00000058893	nhej1	1	0.063136259	-0.252329818	0	0.133
1000	ENSDARG00000058969	cntnap2a	1	0.863233594	-0.307400619	0.36	0.3
1001	ENSDARG00000059128	uqcrh	1	0.013562759	0.605447597	0.76	0.533
1002	ENSDARG00000059202	tspan2b	1	0.293353824	-0.424905289	0.08	0.167
1003	ENSDARG00000059236	ptger4a	1	0.260573532	-0.647936016	0.28	0.133
1004	ENSDARG00000059276	hoxd4a	1	0.131093683	-0.470530123	0.24	0.4
1005	ENSDARG00000059279	tfap2a	1	0.606420042	-0.455980958	0.16	0.2
1006	ENSDARG00000059298	spcs1	1	0.12893942	0.349089135	0.52	0.333
1007	ENSDARG00000059304	chchd2	1	0.256514735	-0.314634604	0.16	0.3
1008	ENSDARG00000059308	golt1bb	1	0.025507373	0.291248756	0.16	0
1009	ENSDARG00000059311	dpysl5b	1	0.287312145	0.279619352	0.36	0.233
1010	ENSDARG00000059337	tgif1	1	0.46299367	-0.262383558	0.08	0.133
1011	ENSDARG00000059354	glmp	1	0.355526827	-0.275823801	0.16	0.267
1012	ENSDARG00000059606	ccdc84	1	0.155314957	-0.272377124	0.04	0.167
1013	ENSDARG00000059653	kdm2aa	1	0.055987112	0.303856641	0.12	0
1014	ENSDARG00000059680	fscn1a	1	0.278411202	0.485088287	0.36	0.267
1015	ENSDARG00000059774	dub	1	0.187305795	-0.322297736	0.12	0.267
1016	ENSDARG00000059815	oaz2b	1	0.343479498	0.293889849	0.28	0.167
1017	ENSDARG00000059906	sdc4	1	0.03169534	0.764790325	0.48	0.2
1018	ENSDARG00000059933	plpp3	1	0.137950109	-0.456686908	0.04	0.167
1019	ENSDARG00000060006	nedd4l	1	0.306968372	-0.399601258	0.08	0.167
1020	ENSDARG00000060069	isoc1	1	0.254316278	0.294890256	0.16	0.067
1021	ENSDARG00000060070	adcy7	1	0.438801457	-0.268734126	0.16	0.233
1022	ENSDARG00000060071	tent4b	1	0.941116991	-0.28183704	0.48	0.433
1023	ENSDARG00000060095	kcnb1	1	0.055987112	0.304252652	0.12	0
1024	ENSDARG00000060115	lrrn1	1	0.118859695	-0.394786234	0.24	0.467
1025	ENSDARG00000060123	ca16b	1	0.335433812	-0.324316927	0.08	0.167
1026	ENSDARG00000060169	mns1	1	0.055987112	1.341879159	0.12	0
1027	ENSDARG00000060309	srgap3	1	0.605703732	0.250464437	0.32	0.267
1028	ENSDARG00000060316	cish	1	0.010465482	0.79241672	0.48	0.167
1029	ENSDARG00000060326	map1sb	1	0.306968372	-0.286636602	0.08	0.167
1030	ENSDARG00000060366	slc12a9	1	0.055987112	0.354459533	0.12	0
1031	ENSDARG00000060380	coq6	1	0.252659183	0.278463011	0.2	0.1
1032	ENSDARG00000060457	pmp22b	1	0.130720634	-0.329878876	0.68	0.767
1033	ENSDARG00000060532	adam22	1	0.08243541	-0.367061734	0.04	0.2
1034	ENSDARG00000060656	si:ch211-10a23.2	1	0.287208757	-0.305759547	0.16	0.267
1035	ENSDARG00000060679	kdm1a	1	0.029202048	0.464507156	0.44	0.167
1036	ENSDARG00000060683	lrsam1	1	0.122121517	-0.305484794	0.04	0.167
1037	ENSDARG00000060687	chd2	1	0.237003222	0.279570736	0.12	0.033
1038	ENSDARG00000060854	kctd3	1	0.24153489	0.298714637	0.16	0.067
1039	ENSDARG00000060948	dync1i1	1	0.185138452	-0.366608456	0.2	0.333
1040	ENSDARG00000061057	cyhr1	1	0.0374602	-0.560422385	0.08	0.3
1041	ENSDARG00000061081	arpp21	1	0.880031997	0.286215484	0.52	0.567
1042	ENSDARG00000061100	nars	1	0.140194393	-0.400477306	0.16	0.3
1043	ENSDARG00000061124	srpra	1	0.047600607	0.336152512	0.28	0.067
1044	ENSDARG00000061228	pfdn4	1	0.17034903	0.268042994	0.52	0.367
1045	ENSDARG00000061311	znf438	1	0.025507373	0.389254012	0.16	0
1046	ENSDARG00000061335	galnt1	1	0.294191792	0.388250811	0.32	0.2
1047	ENSDARG00000061338	ddx6	1	0.041992534	-0.669655154	0.2	0.4
1048	ENSDARG00000061553	tmem246	1	0.025507373	0.393989044	0.16	0
1049	ENSDARG00000061580	kctd7	1	0.264272307	-0.271353151	0.08	0.2
1050	ENSDARG00000061647	nrxn1a	1	0.16162085	-0.422405804	0.4	0.533
1051	ENSDARG00000061656	ptpdc1a	1	0.025507373	0.438935148	0.16	0
1052	ENSDARG00000061688	arvcfb	1	0.249022026	-0.414768558	0.2	0.333
1053	ENSDARG00000061690	nxpe3	1	0.222445746	0.260832792	0.12	0.033
1054	ENSDARG00000061736	ank3a	1	0.216067393	-0.309255892	0.04	0.133
1055	ENSDARG00000061794	jam3b	1	0.24153489	0.371167076	0.16	0.067
1056	ENSDARG00000061802	cnot2	1	0.035615028	-0.57727036	0	0.167
1057	ENSDARG00000062002	adnpa	1	0.035615028	-0.3976777	0	0.167
1058	ENSDARG00000062024	kif1ab	1	0.546311181	0.278791081	0.32	0.233
1059	ENSDARG00000062042	mthfsd	1	0.055987112	0.3207431	0.12	0
1060	ENSDARG00000062080	shc2	1	0.063136259	-0.32148066	0	0.133
1061	ENSDARG00000062085	tkfc	1	0.062803019	0.363742868	0.24	0.067
1062	ENSDARG00000062108	iffo1b	1	0.075421777	0.303160025	0.24	0.067
1063	ENSDARG00000062109	shdb	1	0.256217206	-0.251697809	0.04	0.133
1064	ENSDARG00000062146	larp4b	1	0.103777569	0.258437774	0.16	0.033
1065	ENSDARG00000062326	hmgn7	1	0.055043238	-0.298375466	1	0.933
1066	ENSDARG00000062390	cdc42ep5	1	0.025507373	0.4975382	0.16	0
1067	ENSDARG00000062415	ctnnd2a	1	0.252843018	-0.321747136	0.12	0.233
1068	ENSDARG00000062450	rnf115	1	0.054537916	-0.475899382	0.08	0.267
1069	ENSDARG00000062532	washc2c	1	0.063136259	-0.286690136	0	0.133
1070	ENSDARG00000062558	rspry1	1	0.445721707	0.295739911	0.12	0.067
1071	ENSDARG00000062592	myl10	1	0.033083709	0.447083351	0.4	0.133
1072	ENSDARG00000062594	coq7	1	0.025507373	0.291408289	0.16	0
1073	ENSDARG00000062765	nsd3	1	0.122121517	-0.366583511	0.04	0.167
1074	ENSDARG00000062797	nell2b	1	0.242295144	-0.374941654	0.04	0.133
1075	ENSDARG00000062865	mras	1	0.077410034	-0.323499455	0.04	0.2
1076	ENSDARG00000062897	tnksb	1	0.320994979	-0.258505283	0.08	0.167
1077	ENSDARG00000062968	sbf1	1	0.055987112	0.296585845	0.12	0
1078	ENSDARG00000062973	ttll7	1	0.216067393	-0.373966201	0.04	0.133
1079	ENSDARG00000063069	gripap1	1	0.156537125	0.387931123	0.24	0.1
1080	ENSDARG00000063095	ctsf	1	0.184688317	0.286966446	0.56	0.4
1081	ENSDARG00000063101	man2a2	1	0.030420022	-0.420625868	0.04	0.267
1082	ENSDARG00000063159	si:dkey-32e23.4	1	0.222445746	0.265546906	0.12	0.033
1083	ENSDARG00000063218	ppm1la	1	0.00164065	-0.774633753	0.12	0.567
1084	ENSDARG00000063229	xpo1b	1	0.137950109	-0.267652356	0.04	0.167
1085	ENSDARG00000063264	pcdh9	1	0.055987112	0.319259649	0.12	0
1086	ENSDARG00000063292	ssuh2rs1	1	0.246934828	-0.375642914	0.16	0.267
1087	ENSDARG00000063341	si:ch211-284b7.3	1	0.517141034	-0.271799622	0.12	0.167
1088	ENSDARG00000063411	lrrc73	1	0.14047389	0.283280404	0.2	0.067
1089	ENSDARG00000063416	ptprk	1	0.128396859	-0.545444221	0.16	0.3
1090	ENSDARG00000063438	srebf2	1	0.122121517	-0.308679935	0.04	0.167
1091	ENSDARG00000063588	uba5	1	0.025507373	0.503794899	0.16	0
1092	ENSDARG00000063882	cox19	1	0.011571677	0.442288286	0.2	0
1093	ENSDARG00000067777	zgc:158640	1	0.180862952	0.341593725	0.24	0.1
1094	ENSDARG00000067795	ifngr2	1	0.274302178	-0.27924879	0.12	0.233
1095	ENSDARG00000067997	myhz1.3	1	0.420465568	-0.278108501	0.2	0.267
1096	ENSDARG00000068179	trib2	1	0.141754347	-0.311994876	0.08	0.233
1097	ENSDARG00000068187	spg7	1	0.365366255	-0.305022977	0.12	0.2
1098	ENSDARG00000068247	luzp2	1	0.111178675	0.268839203	0.16	0.033
1099	ENSDARG00000068432	si:dkey-56m19.5	1	0.397105644	-0.514989868	0.16	0.233
1100	ENSDARG00000068507	crybb1	1	0.000994942	-1.052338704	0.36	0.733
1101	ENSDARG00000068628	rab8b	1	0.295452393	0.339702988	0.16	0.067
1102	ENSDARG00000068691	kctd4	1	0.011571677	0.440480693	0.2	0
1103	ENSDARG00000068732	spry4	1	0.26475571	0.313815837	0.32	0.2
1104	ENSDARG00000068745	map4l	1	1	-0.400333447	0.56	0.433
1105	ENSDARG00000068760	tnks1bp1	1	0.751252482	0.264000034	0.16	0.133
1106	ENSDARG00000068787	slc6a17	1	0.103777569	0.341874359	0.16	0.033
1107	ENSDARG00000068822	purba	1	0.110941945	0.269812678	0.48	0.233
1108	ENSDARG00000068876	zgc:153031	1	0.641983134	0.34608644	0.2	0.167
1109	ENSDARG00000068892	sostdc1a	1	0.539901208	0.404195133	0.16	0.1
1110	ENSDARG00000068893	mettl5	1	0.063135099	0.362886983	0.2	0.033
1111	ENSDARG00000068974	lim2.1	1	0.063136259	-0.484979632	0	0.133
1112	ENSDARG00000068995	h2afx1	1	0.153172803	-0.286592633	0.96	0.933
1113	ENSDARG00000068996	hist2h2l	1	0.108664064	-0.470615532	0.64	0.733
1114	ENSDARG00000069102	zgc:112962	1	0.109493069	-0.388590244	0.08	0.233
1115	ENSDARG00000069116	timm10	1	0.025507373	0.460507207	0.16	0
1116	ENSDARG00000069118	ppp2r5eb	1	0.164172587	-0.324791047	0.12	0.267
1117	ENSDARG00000069241	ttc32	1	0.734405086	0.266503585	0.2	0.167
1118	ENSDARG00000069254	chrm4a	1	0.124454945	-0.532474262	0.12	0.267
1119	ENSDARG00000069286	ndufaf2	1	0.252843018	-0.267706685	0.12	0.233
1120	ENSDARG00000069314	tmem199	1	0.308765884	-0.284802122	0.12	0.233
1121	ENSDARG00000069324	vps53	1	0.055987112	0.332815438	0.12	0
1122	ENSDARG00000069339	tbc1d24	1	0.111178675	0.272577756	0.16	0.033
1123	ENSDARG00000069356	adgrl2a	1	0.063136259	-0.395898401	0	0.133
1124	ENSDARG00000069360	ppp3r1b	1	0.215474794	-0.396720032	0.6	0.667
1125	ENSDARG00000069376	tnfsf12	1	0.080061958	0.359886838	0.24	0.067
1126	ENSDARG00000069446	dbh	1	0.065186149	1.136144887	0.36	0.167
1127	ENSDARG00000069469	khdrbs2	1	0.19552835	0.296765049	0.28	0.133
1128	ENSDARG00000069521	vps29	1	0.164608644	-0.368281744	0.36	0.5
1129	ENSDARG00000069527	ube2g1b	1	0.365366255	-0.363769434	0.12	0.2
1130	ENSDARG00000069600	zgc:109889	1	0.280150484	-0.320057041	0.08	0.167
1131	ENSDARG00000069603	taok1a	1	0.080061958	0.295926102	0.24	0.067
1132	ENSDARG00000069708	cdc34a	1	0.054769453	0.291011659	0.2	0.033
1133	ENSDARG00000069752	ckba	1	0.572684629	0.369718622	0.2	0.133
1134	ENSDARG00000069796	znf1124	1	0.071626058	-0.509358114	0.2	0.367
1135	ENSDARG00000069801	crygm2d12	1	0.006779229	-0.955484491	0.12	0.433
1136	ENSDARG00000069808	ostm1	1	0.118990287	0.272351613	0.16	0.033
1137	ENSDARG00000069827	crygm2d11	1	0.055401779	-0.399355707	0.04	0.233
1138	ENSDARG00000069846	zgc:162944	1	0.306829897	0.33969396	0.36	0.233
1139	ENSDARG00000069850	mrpl30	1	0.202402399	-0.304083106	0.2	0.367
1140	ENSDARG00000069855	pnisr	1	0.626429948	-0.334918295	0.4	0.4
1141	ENSDARG00000070037	rgs8	1	0.252843018	0.350165977	0.24	0.133
1142	ENSDARG00000070045	celf4	1	0.036990762	0.582058515	0.28	0.067
1143	ENSDARG00000070047	rgs4	1	0.041264771	0.981702583	0.6	0.4
1144	ENSDARG00000070080	nbeaa	1	0.216067393	-0.32214268	0.04	0.133
1145	ENSDARG00000070097	selenos	1	0.0374602	-0.498979811	0.08	0.3
1146	ENSDARG00000070148	cygb2	1	0.350169672	-0.316293026	0.44	0.533
1147	ENSDARG00000070150	jtb	1	0.216067393	-0.294072839	0.04	0.133
1148	ENSDARG00000070174	PLEKHH3	1	0.46299367	-0.293378108	0.08	0.133
1149	ENSDARG00000070337	hoxc1a	1	0.094676831	-0.441896472	0.08	0.267
1150	ENSDARG00000070423	zgc:153157	1	0.055987112	0.429304229	0.12	0
1151	ENSDARG00000070448	grk4	1	0.306968372	-0.362743112	0.08	0.167
1152	ENSDARG00000070453	gch1	1	0.903491237	-0.387695488	0.48	0.4
1153	ENSDARG00000070479	tspan13b	1	0.337716756	-0.290963608	0.24	0.333
1154	ENSDARG00000070537	stmn2b	1	0.723439231	0.262235799	0.64	0.667
1155	ENSDARG00000070560	nap1l4a	1	0.053800152	0.324782411	0.28	0.067
1156	ENSDARG00000070573	mapk3	1	0.030180377	-0.459730297	0.24	0.467
1157	ENSDARG00000070601	RASSF5	1	0.063136259	-0.341764428	0	0.133
1158	ENSDARG00000070688	ncalda	1	0.699153993	-0.296793463	0.24	0.267
1159	ENSDARG00000070705	zgc:64022	1	0.208539899	0.312516466	0.12	0.033
1160	ENSDARG00000070787	jupa	1	0.148502855	0.329592555	0.2	0.067
1161	ENSDARG00000070801	opa1	1	0.043968246	0.53157885	0.2	0.033
1162	ENSDARG00000070826	bpgm	1	0.257978611	-0.348305902	0.2	0.333
1163	ENSDARG00000070835	tnnc2	1	0.017781863	0.411874728	0.76	0.433
1164	ENSDARG00000070839	evi5b	1	0.228913957	-0.263272972	0.04	0.133
1165	ENSDARG00000070917	kitlga	1	0.025507373	0.356520976	0.16	0
1166	ENSDARG00000070951	hmga1b	1	0.028585838	0.364463782	0.24	0.033
1167	ENSDARG00000070952	fam131ba	1	0.050946327	0.511232104	0.2	0.033
1168	ENSDARG00000070959	si:ch211-288g17.3	1	0.267031573	-0.315440605	0.4	0.467
1169	ENSDARG00000070966	insl5a	1	0.678386887	1.339945915	0.2	0.167
1170	ENSDARG00000070981	ash1l	1	0.111178675	0.321115189	0.16	0.033
1171	ENSDARG00000070991	mlpha	1	0.055987112	0.293375964	0.12	0
1172	ENSDARG00000071036	si:dkey-286j15.3	1	0.109101483	0.366383559	0.32	0.133
1173	ENSDARG00000071040	smim8	1	0.025507373	0.261539376	0.16	0
1174	ENSDARG00000071150	cica	1	0.517141034	-0.451430433	0.12	0.167
1175	ENSDARG00000071203	sptssa	1	0.25616194	-0.31510351	0.24	0.367
1176	ENSDARG00000071209	oprl1	1	0.156960449	-0.361277002	0.12	0.267
1177	ENSDARG00000071331	ryr3	1	0.228913957	-0.293516795	0.04	0.133
1178	ENSDARG00000071396	timm23a	1	0.007738168	0.629378765	0.48	0.167
1179	ENSDARG00000071409	arl3	1	0.025507373	0.427596579	0.16	0
1180	ENSDARG00000071426	lrrc59	1	0.280150484	-0.562344615	0.08	0.167
1181	ENSDARG00000071652	rrp8	1	0.48719117	0.262951682	0.12	0.067
1182	ENSDARG00000071670	tma7	1	0.199856532	0.324215362	0.64	0.633
1183	ENSDARG00000071860	nrn1a	1	0.216067393	-0.460897971	0.04	0.133
1184	ENSDARG00000071872	zdhhc15b	1	0.297933859	-0.275519599	0.16	0.267
1185	ENSDARG00000071881	arl9	1	0.055987112	0.254890385	0.12	0
1186	ENSDARG00000073742	prss59.2	1	0.155179673	-0.551412494	0.28	0.467
1187	ENSDARG00000073786	cmbl	1	0.242295144	-0.258464852	0.04	0.133
1188	ENSDARG00000073801	si:dkeyp-104h9.5	1	0.055987112	0.355436942	0.12	0
1189	ENSDARG00000073867	rex1bd	1	0.404429463	-0.256312482	0.32	0.4
1190	ENSDARG00000073917	b3glcta	1	0.055987112	0.356293898	0.12	0
1191	ENSDARG00000073944	si:ch73-386h18.1	1	0.20439565	-0.367151998	0.12	0.233
1192	ENSDARG00000073988	mntb	1	0.055987112	0.279328635	0.12	0
1193	ENSDARG00000074001	crygmxl2	1	0.011103783	-0.728167119	0	0.233
1194	ENSDARG00000074064	rem2	1	0.445721707	0.337073402	0.12	0.067
1195	ENSDARG00000074229	prr12a	1	0.216067393	-0.277356315	0.04	0.133
1196	ENSDARG00000074266	si:ch1073-314i13.4	1	0.605310979	-0.276457122	0.32	0.333
1197	ENSDARG00000074301	cth	1	0.216067393	-0.302312032	0.04	0.133
1198	ENSDARG00000074378	junba	1	0.25112802	0.759384216	0.44	0.3
1199	ENSDARG00000074443	gas7a	1	0.035615028	-0.405627901	0	0.167
1200	ENSDARG00000074453	zfx	1	0.011571677	0.449841224	0.2	0
1201	ENSDARG00000074502	zmiz1a	1	0.164172587	-0.296328874	0.12	0.267
1202	ENSDARG00000074521	map6a	1	0.216067393	-0.356929082	0.04	0.133
1203	ENSDARG00000074611	wdr37	1	0.122121517	-0.354325174	0.04	0.167
1204	ENSDARG00000074635	abca1a	1	0.047349281	0.568689649	0.2	0.033
1205	ENSDARG00000074703	ccdc97	1	0.103777569	0.299706058	0.16	0.033
1206	ENSDARG00000074752	hlfa	1	0.03529939	-0.775176337	0.08	0.3
1207	ENSDARG00000074758	csde1	1	0.040961753	-0.507953363	0.16	0.433
1208	ENSDARG00000074772	ccl44	1	0.063136259	-0.364006128	0	0.133
1209	ENSDARG00000074860	slc5a7a	1	0.375577566	-0.422660651	0.4	0.467
1210	ENSDARG00000074902	nol4la	1	0.055987112	0.269493687	0.12	0
1211	ENSDARG00000074967	zgc:162698	1	0.48290637	0.313625601	0.24	0.167
1212	ENSDARG00000075014	sqstm1	1	0.004860416	0.606316686	0.68	0.267
1213	ENSDARG00000075331	golga4	1	0.222445746	0.340649259	0.12	0.033
1214	ENSDARG00000075347	chfr	1	0.055987112	0.27006296	0.12	0
1215	ENSDARG00000075380	kri1	1	0.055987112	0.344305372	0.12	0
1216	ENSDARG00000075435	akap11	1	0.006094786	-0.608465294	0	0.267
1217	ENSDARG00000075444	cgref1	1	0.063136259	-0.336269052	0	0.133
1218	ENSDARG00000075559	ppm1g	1	0.21198197	0.265804189	0.32	0.167
1219	ENSDARG00000075560	kmt2cb	1	0.053800152	0.310048644	0.28	0.067
1220	ENSDARG00000075650	vps26c	1	0.034677588	0.481638982	0.28	0.067
1221	ENSDARG00000075666	tsc22d3	1	0.60963097	-0.312239185	0.2	0.267
1222	ENSDARG00000075673	arhgap21b	1	0.011571677	0.422700063	0.2	0
1223	ENSDARG00000075677	mrpl17	1	0.016506497	-0.625431107	0.08	0.333
1224	ENSDARG00000075718	rpz5	1	0.46299367	-0.5706859	0.08	0.133
1225	ENSDARG00000075768	sdhb	1	0.096268686	0.442121088	0.48	0.3
1226	ENSDARG00000075830	syt3	1	0.522020766	-0.312067215	0.08	0.133
1227	ENSDARG00000075833	lyve1a	1	0.532583568	-0.324538886	0.2	0.267
1228	ENSDARG00000075933	cox15	1	0.287208757	-0.30056961	0.16	0.267
1229	ENSDARG00000075989	arpc2	1	0.047303363	0.345640032	0.76	0.533
1230	ENSDARG00000076060	diaph2	1	0.208539899	0.298492009	0.12	0.033
1231	ENSDARG00000076068	crtc1a	1	0.172432935	-0.361080543	0.08	0.2
1232	ENSDARG00000076128	prkar1aa	1	0.111178675	0.250649243	0.16	0.033
1233	ENSDARG00000076192	ankrd1b	1	0.055987112	0.365602573	0.12	0
1234	ENSDARG00000076280	ppp1r1b	1	0.307142145	-0.345680865	0.36	0.433
1235	ENSDARG00000076318	atp6v1ab	1	0.19552835	-0.316211557	0.12	0.267
1236	ENSDARG00000076364	si:dkey-178k16.1	1	0.011103783	-0.525064202	0	0.233
1237	ENSDARG00000076437	zgc:163143	1	0.063136259	-0.365077267	0	0.133
1238	ENSDARG00000076500	chgb	1	0.252659183	1.355232189	0.2	0.1
1239	ENSDARG00000076572	crygm2d7	1	0.209779825	-0.372105694	0.08	0.2
1240	ENSDARG00000076602	prss16	1	0.333267895	0.353672941	0.24	0.133
1241	ENSDARG00000076742	cyth1a	1	0.417253021	-0.558992559	0.28	0.3
1242	ENSDARG00000076752	tmem67	1	0.062803019	0.37360336	0.24	0.067
1243	ENSDARG00000076790	crygm2d16	1	0.130496738	-0.630202529	0.12	0.267
1244	ENSDARG00000076891	rfxap	1	0.073339259	-0.353659695	0.52	0.667
1245	ENSDARG00000077012	eif4ea	1	0.228913957	-0.309565184	0.04	0.133
1246	ENSDARG00000077047	ptprnb	1	0.293353824	-0.354209637	0.08	0.167
1247	ENSDARG00000077119	naxd	1	0.156960449	-0.414229928	0.12	0.267
1248	ENSDARG00000077165	kcnj3a	1	0.288589163	0.25745683	0.2	0.1
1249	ENSDARG00000077228	ntrk3a	1	0.629540645	-0.284754539	0.12	0.167
1250	ENSDARG00000077297	nbr1a	1	0.572028808	-0.368366405	0.12	0.167
1251	ENSDARG00000077323	thap4	1	0.33887818	-0.358969731	0.32	0.367
1252	ENSDARG00000077396	tlcd2	1	0.063136259	-0.301010505	0	0.133
1253	ENSDARG00000077473	mych	1	0.407496578	-0.41248868	0.2	0.267
1254	ENSDARG00000077607	dus2	1	0.055987112	0.337144877	0.12	0
1255	ENSDARG00000077664	zgc:110239	1	0.143768011	0.467194467	0.32	0.133
1256	ENSDARG00000077726	nocta	1	0.254316278	0.490291893	0.16	0.067
1257	ENSDARG00000077799	egr4	1	0.974787019	0.57391446	0.28	0.3
1258	ENSDARG00000077811	sox11a	1	0.013482256	-0.856149386	0.24	0.567
1259	ENSDARG00000077815	cdc26	1	0.068452785	-0.468000406	0.08	0.267
1260	ENSDARG00000077847	olfm2a	1	0.19993552	-0.324704782	0.08	0.2
1261	ENSDARG00000077860	ankhd1	1	0.111178675	0.278147346	0.16	0.033
1262	ENSDARG00000077864	rasgrp3	1	0.025507373	0.306584914	0.16	0
1263	ENSDARG00000077870	taf9	1	0.155049199	0.442267987	0.56	0.367
1264	ENSDARG00000077946	smarcc2	1	0.036990762	0.407937415	0.28	0.067
1265	ENSDARG00000078042	il10rb	1	0.337716756	0.260896613	0.36	0.233
1266	ENSDARG00000078059	nudcd2	1	0.232582178	-0.367887181	0.12	0.233
1267	ENSDARG00000078261	nphp3	1	0.103777569	0.277805218	0.16	0.033
1268	ENSDARG00000078308	spry2	1	0.365366255	-0.29788251	0.12	0.2
1269	ENSDARG00000078383	mcrip1	1	0.044733258	0.361104806	0.28	0.067
1270	ENSDARG00000078435	anapc13	1	0.143260279	0.519557564	0.28	0.133
1271	ENSDARG00000078458	ppp1r37	1	0.222445746	0.268110977	0.12	0.033
1272	ENSDARG00000078500	dap3	1	0.047349281	0.506342067	0.2	0.033
1273	ENSDARG00000078561	lrig2	1	0.025507373	0.321926995	0.16	0
1274	ENSDARG00000078653	ralbp1	1	0.320994979	-0.322834881	0.08	0.167
1275	ENSDARG00000078675	dock7	1	0.205793709	-0.325037085	0.28	0.4
1276	ENSDARG00000078686	arl8a	1	0.460992953	-0.368587004	0.32	0.367
1277	ENSDARG00000078748	si:ch211-137a8.4	1	0.077262043	-0.480123052	0.16	0.367
1278	ENSDARG00000078775	RASA2	1	0.222445746	0.31596765	0.12	0.033
1279	ENSDARG00000078854	tusc3	1	0.110959928	-0.414701916	0.32	0.467
1280	ENSDARG00000078865	cxxc5a	1	0.19552835	-0.291899432	0.12	0.267
1281	ENSDARG00000078904	brd4	1	0.181267135	-0.412908631	0.08	0.2
1282	ENSDARG00000078929	abhd16a	1	0.370685315	-0.272471844	0.16	0.233
1283	ENSDARG00000079046	rabl6a	1	0.055987112	0.39381873	0.12	0
1284	ENSDARG00000079056	si:ch211-194c3.5	1	0.050946327	0.370034801	0.2	0.033
1285	ENSDARG00000079161	bsnb	1	0.011103783	-0.481989208	0	0.233
1286	ENSDARG00000079219	mfn1b	1	0.222445746	0.285825806	0.12	0.033
1287	ENSDARG00000079276	ube2ql1	1	0.117746041	-0.579628763	0.4	0.533
1288	ENSDARG00000079302	and2	1	0.118990287	0.336654272	0.16	0.033
1289	ENSDARG00000079305	hbae3	1	0.001911122	2.185120118	0.36	0.033
1290	ENSDARG00000079313	pelp1	1	0.019981107	-0.552357604	0	0.2
1291	ENSDARG00000079402	tapbp.1	1	0.172460571	0.31572821	0.24	0.1
1292	ENSDARG00000079455	nlgn4xa	1	0.055987112	0.4196628	0.12	0
1293	ENSDARG00000079500	kif3cb	1	0.039732566	-0.502998923	0.08	0.3
1294	ENSDARG00000079632	si:dkey-28b4.7	1	0.097072471	0.361680172	0.64	0.5
1295	ENSDARG00000079688	tnrc6a	1	0.397105644	-0.303716583	0.16	0.233
1296	ENSDARG00000079740	efna2b	1	0.606420042	-0.267824558	0.16	0.2
1297	ENSDARG00000079751	megf8	1	0.293353824	-0.401236192	0.08	0.167
1298	ENSDARG00000079815	lyrm7	1	0.208539899	0.287509196	0.12	0.033
1299	ENSDARG00000079854	scyl1	1	0.156877643	0.260701846	0.2	0.067
1300	ENSDARG00000080000	si:dkey-178e17.1	1	0.099744025	0.288265107	0.28	0.1
1301	ENSDARG00000086184	FBXO48	1	0.251932328	-0.276749187	0.28	0.4
1302	ENSDARG00000086214	ntrk3b	1	0.380248188	0.380619708	0.36	0.267
1303	ENSDARG00000086362	pou6f2	1	0.055987112	0.389508798	0.12	0
1304	ENSDARG00000086411	srsf10b	1	0.118990287	0.289687978	0.16	0.033
1305	ENSDARG00000086658	crygm2d21	1	0.005601304	-0.88515334	0.04	0.333
1306	ENSDARG00000086665	si:dkey-175g6.2	1	0.055987112	0.371939652	0.12	0
1307	ENSDARG00000086691	dnajc12	1	0.137950109	-0.319944168	0.04	0.167
1308	ENSDARG00000086753	gb:bc139872	1	0.106532922	-0.290811101	0.52	0.767
1309	ENSDARG00000086819	scn1laa	1	0.621068827	-0.335477406	0.44	0.433
1310	ENSDARG00000086826	sult6b1	1	0.004910469	-1.149278583	0.12	0.433
1311	ENSDARG00000086881	ier2b	1	0.069207343	0.620131363	0.68	0.5
1312	ENSDARG00000087165	si:dkeyp-69c1.7	1	0.099114714	-0.273357974	0.04	0.2
1313	ENSDARG00000087229	exoc7	1	0.297933859	0.255093718	0.28	0.167
1314	ENSDARG00000087243	zgc:100918	1	0.119495952	0.327310934	0.36	0.167
1315	ENSDARG00000087324	crygm2d1	1	0.007699876	-1.070554954	0.16	0.467
1316	ENSDARG00000087327	cbx8a	1	0.030775557	0.325248773	0.24	0.033
1317	ENSDARG00000087390	hbbe1.3	1	0.520344762	2.190849454	0.2	0.133
1318	ENSDARG00000087426	si:ch211-151p13.8	1	0.766700442	0.278383034	0.12	0.1
1319	ENSDARG00000087528	snip1	1	0.137950109	-0.328532725	0.04	0.167
1320	ENSDARG00000087538	kif3a	1	0.104027272	0.327822376	0.32	0.133
1321	ENSDARG00000087765	crygm2d10	1	0.000428569	-1.064957266	0.16	0.6
1322	ENSDARG00000088073	fam110b	1	0.259638218	0.316299865	0.36	0.233
1323	ENSDARG00000088165	BX470188.1	1	0.542522678	-0.480874076	0.08	0.133
1324	ENSDARG00000088171	ciartb	1	0.14047389	0.325928553	0.2	0.067
1325	ENSDARG00000088246	thoc1	1	0.146435689	-0.305425068	0.04	0.167
1326	ENSDARG00000088390	nme4	1	0.216067393	-0.331781428	0.04	0.133
1327	ENSDARG00000088641	grn2	1	0.055987112	0.47652762	0.12	0
1328	ENSDARG00000088663	lman2lb	1	0.063136259	-0.31194839	0	0.133
1329	ENSDARG00000088708	ngfra	1	0.157540214	0.279470016	0.36	0.167
1330	ENSDARG00000088789	mast1b	1	0.019981107	-0.489908516	0	0.2
1331	ENSDARG00000088805	nes	1	0.068452785	-0.619658108	0.08	0.267
1332	ENSDARG00000088823	crygm2d3	1	0.019815761	-0.750659276	0.12	0.367
1333	ENSDARG00000089372	clk4a	1	0.338233348	-0.50474852	0.12	0.2
1334	ENSDARG00000089382	zgc:158463	1	0.014917648	0.362697246	0.6	0.3
1335	ENSDARG00000089418	si:dkey-164f24.2	1	0.297933859	0.300170456	0.28	0.167
1336	ENSDARG00000089475	hbae1.1	1	0.025507373	1.597288545	0.16	0
1337	ENSDARG00000089626	ptges3b	1	0.019981107	-0.416297505	0	0.2
1338	ENSDARG00000089787	crebzf	1	0.076242161	0.286020583	0.56	0.3
1339	ENSDARG00000089836	MRPS12	1	0.000570042	0.745768568	0.64	0.2
1340	ENSDARG00000089877	si:dkeyp-75h12.5	1	0.084210026	-0.32228675	0.84	0.867
1341	ENSDARG00000090062	rac3a	1	0.230502839	-0.373003332	0.32	0.433
1342	ENSDARG00000090152	anapc10	1	0.267560854	0.293873818	0.16	0.067
1343	ENSDARG00000090194	lamtor5	1	0.134777069	-0.273593155	0.08	0.233
1344	ENSDARG00000090213	rheb	1	0.42827018	-0.330598459	0.4	0.433
1345	ENSDARG00000090223	msl1b	1	0.499470641	-0.286943946	0.12	0.167
1346	ENSDARG00000090268	krtt1c19e	1	0.048192823	-0.626275156	0.28	0.5
1347	ENSDARG00000090286	serpina1	1	0.063136259	-0.422194379	0	0.133
1348	ENSDARG00000090386	cd3eap	1	0.254316278	0.383289558	0.16	0.067
1349	ENSDARG00000090389	ndufv3	1	0.296629131	-0.300823076	0.28	0.367
1350	ENSDARG00000090568	mrpl52	1	0.156960449	0.48777199	0.28	0.133
1351	ENSDARG00000090634	smim29	1	0.034946103	0.429208316	0.4	0.133
1352	ENSDARG00000090747	si:ch73-269m14.2	1	0.237003222	0.289121606	0.12	0.033
1353	ENSDARG00000090788	cstf2	1	0.438407883	-0.306018445	0.32	0.4
1354	ENSDARG00000090914	si:ch211-117k10.3	1	0.058828908	0.342785055	0.2	0.033
1355	ENSDARG00000090963	atp6ap1lb	1	0.281272025	0.306493407	0.16	0.067
1356	ENSDARG00000090986	si:dkeyp-115e12.6	1	0.759238296	-0.254258602	0.12	0.133
1357	ENSDARG00000091001	mycbp	1	0.189816576	-0.396915343	0.4	0.5
1358	ENSDARG00000091348	rtn3	1	0.148044069	-0.29821388	0.16	0.333
1359	ENSDARG00000091598	si:ch73-91k6.2	1	0.055987112	0.332929764	0.12	0
1360	ENSDARG00000091655	gcsha	1	0.036990762	0.617291904	0.28	0.067
1361	ENSDARG00000091756	insm1a	1	0.93726176	-0.262278354	0.16	0.167
1362	ENSDARG00000091771	lysmd2	1	0.473551907	0.284515243	0.48	0.367
1363	ENSDARG00000091902	b3gnt2b	1	0.216067393	-0.264549576	0.04	0.133
1364	ENSDARG00000091932	si:ch73-25f10.6	1	0.163924793	-0.377153085	0.08	0.2
1365	ENSDARG00000092170	apoc1	1	0.072637109	-0.429025806	0.04	0.2
1366	ENSDARG00000092181	im:7140055	1	0.148502855	0.290399885	0.2	0.067
1367	ENSDARG00000092362	hsp70.2	1	0.052384914	0.65311145	0.72	0.467
1368	ENSDARG00000092394	dcun1d4	1	0.061168295	-0.381742187	0.08	0.267
1369	ENSDARG00000092483	iqcc	1	0.216067393	-0.294805568	0.04	0.133
1370	ENSDARG00000092503	arid1b	1	0.03943405	0.411448974	0.28	0.067
1371	ENSDARG00000092508	si:ch73-376l24.2	1	0.03529939	0.476871501	0.32	0.1
1372	ENSDARG00000092898	si:ch211-157j23.3	1	0.057774084	-0.533665952	0.08	0.267
1373	ENSDARG00000092947	cyt1	1	0.034397996	-0.408133342	0.68	0.867
1374	ENSDARG00000093022	selenoh	1	0.261987649	-0.291532004	0.32	0.433
1375	ENSDARG00000093089	tac3a	1	0.790653043	0.322216203	0.12	0.1
1376	ENSDARG00000093111	si:ch211-209l18.2	1	0.137950109	-0.389657764	0.04	0.167
1377	ENSDARG00000093313	ubb	1	0.897864358	0.260716184	0.64	0.767
1378	ENSDARG00000093496	si:zfos-905g2.1	1	0.055987112	0.399430895	0.12	0
1379	ENSDARG00000093677	si:ch211-56a11.2	1	0.111178675	0.639922737	0.16	0.033
1380	ENSDARG00000093844	zgc:136461	1	0.099114714	-0.301150778	0.04	0.2
1381	ENSDARG00000093874	si:dkey-196j8.2	1	0.140194393	-0.841002626	0.16	0.3
1382	ENSDARG00000093945	vma21	1	0.025064288	-0.527110985	0.36	0.6
1383	ENSDARG00000093999	si:ch73-376l24.6	1	0.063136259	-0.338508081	0	0.133
1384	ENSDARG00000094310	si:ch211-255g12.6	1	0.000699359	-1.034087032	0.04	0.433
1385	ENSDARG00000094646	dyrk2	1	0.293353824	-0.443524361	0.08	0.167
1386	ENSDARG00000094833	coa5	1	0.254316278	0.259777155	0.16	0.067
1387	ENSDARG00000095157	zgc:163080	1	0.558403157	-0.304310692	0.24	0.267
1388	ENSDARG00000095288	rusc2	1	0.232582178	-0.311489195	0.12	0.233
1389	ENSDARG00000095328	si:ch211-191i18.4	1	0.035615028	-0.425847082	0	0.167
1390	ENSDARG00000095623	dpm2	1	0.115275979	0.26568413	0.56	0.3
1391	ENSDARG00000095643	si:dkey-253d23.3	1	0.111178675	0.265281627	0.16	0.033
1392	ENSDARG00000095724	si:ch211-196c10.15	1	0.087722085	-0.391970728	0.04	0.2
1393	ENSDARG00000095743	sox11b	1	0.188855186	0.698264282	0.32	0.2
1394	ENSDARG00000095774	emd	1	0.408534573	-0.284089415	0.12	0.2
1395	ENSDARG00000095793	si:dkey-85n7.8	1	0.058828908	0.584487806	0.2	0.033
1396	ENSDARG00000095826	smdt1a	1	0.08243541	-0.372217992	0.04	0.2
1397	ENSDARG00000095833	alk	1	0.012399789	-1.132244329	0.04	0.3
1398	ENSDARG00000095863	afp4	1	0.335433812	-0.412452243	0.08	0.167
1399	ENSDARG00000095908	sat1a.2	1	0.013130862	0.957084264	0.6	0.267
1400	ENSDARG00000096546	nrp2a	1	0.66521598	-0.330931592	0.2	0.233
1401	ENSDARG00000096661	si:ch211-286b5.5	1	0.734405086	0.297853828	0.2	0.167
1402	ENSDARG00000096703	si:dkey-1h6.8	1	0.172432935	-0.563853462	0.08	0.2
1403	ENSDARG00000096808	si:dkey-287g12.6	1	0.208539899	0.2687414	0.12	0.033
1404	ENSDARG00000096849	si:dkey-16p21.8	1	0.435253272	0.35558851	0.36	0.3
1405	ENSDARG00000097322	si:dkey-81l17.6	1	0.083206115	-0.26236796	0.56	0.7
1406	ENSDARG00000097346	ten1	1	0.090037812	0.259546128	0.24	0.067
1407	ENSDARG00000097572	ptprt	1	0.156877643	0.290034404	0.2	0.067
1408	ENSDARG00000097615	si:ch211-108d22.2	1	0.055987112	0.345639132	0.12	0
1409	ENSDARG00000097652	si:dkey-234i14.2	1	0.058828908	0.41413628	0.2	0.033
1410	ENSDARG00000097696	si:ch73-71c20.5	1	0.195831014	-0.314566384	0.16	0.3
1411	ENSDARG00000097718	stard10	1	0.14999109	-0.431754657	0.12	0.267
1412	ENSDARG00000097753	slirp	1	0.591237192	-0.291382477	0.32	0.333
1413	ENSDARG00000098013	si:ch211-130m23.5	1	0.254316278	0.292779989	0.16	0.067
1414	ENSDARG00000098108	dusp2	1	0.099744025	0.376513727	0.28	0.1
1415	ENSDARG00000098113	WSCD1	1	0.063136259	-0.440374965	0	0.133
1416	ENSDARG00000098186	TMEM19	1	0.118383508	0.337257577	0.2	0.067
1417	ENSDARG00000098280	rbm5	1	0.393243032	0.266140262	0.28	0.167
1418	ENSDARG00000098317	dync1li1	1	0.554799181	-0.337849342	0.16	0.2
1419	ENSDARG00000098355	atp5pd	1	0.063325097	0.497765711	0.76	0.667
1420	ENSDARG00000098361	nudcd3	1	0.251285394	-0.297288372	0.36	0.5
1421	ENSDARG00000098367	srp54	1	0.179341407	0.281701682	0.28	0.133
1422	ENSDARG00000098375	polr1a	1	0.025507373	0.340241417	0.16	0
1423	ENSDARG00000098391	psmg3	1	0.274302178	0.302037731	0.24	0.133
1424	ENSDARG00000098443	zfand6	1	0.222895484	-0.330047715	0.12	0.233
1425	ENSDARG00000098466	ube2a	1	0.027168941	0.355929889	0.48	0.167
1426	ENSDARG00000098574	srsf11	1	0.203790059	-0.253208323	0.16	0.3
1427	ENSDARG00000098588	gchfr	1	0.114362149	-0.653176049	0.36	0.533
1428	ENSDARG00000098788	pcdh2g17	1	0.077262043	0.417709073	0.4	0.167
1429	ENSDARG00000098800	znf1156	1	0.005187307	0.554570548	0.24	0
1430	ENSDARG00000098832	fam168a	1	0.390510176	0.326818266	0.52	0.4
1431	ENSDARG00000098935	bxdc2	1	0.335433812	-0.287656259	0.08	0.167
1432	ENSDARG00000098942	rp9	1	0.228913957	-0.533571234	0.04	0.133
1433	ENSDARG00000098954	stard13b	1	0.294191792	-0.302231992	0.2	0.3
1434	ENSDARG00000098972	mrps16	1	0.517141034	-0.267861769	0.12	0.167
1435	ENSDARG00000098990	zgc:162858	1	0.349951597	-0.286759908	0.56	0.633
1436	ENSDARG00000098999	si:ch73-311h14.2	1	0.103777569	0.483066774	0.16	0.033
1437	ENSDARG00000099014	fxyd1	1	0.134279754	-0.357209965	0.88	0.867
1438	ENSDARG00000099101	gch2	1	0.044733258	0.600936121	0.28	0.067
1439	ENSDARG00000099116	nagk	1	0.103777569	0.464764884	0.16	0.033
1440	ENSDARG00000099129	phlda1	1	0.588975305	-0.281198952	0.16	0.2
1441	ENSDARG00000099154	CABZ01032488.1	1	0.099744025	0.467985861	0.28	0.1
1442	ENSDARG00000099184	map2k6	1	0.043316213	0.354284728	0.4	0.133
1443	ENSDARG00000099213	glyr1	1	0.044604927	-0.620114777	0.12	0.333
1444	ENSDARG00000099258	vps52	1	0.044733258	0.390379658	0.28	0.067
1445	ENSDARG00000099283	epb41a	1	0.154448412	0.333764007	0.52	0.333
1446	ENSDARG00000099323	dlg2	1	0.055401779	0.854816377	0.24	0.067
1447	ENSDARG00000099371	cygb1	1	0.148936798	0.524012444	0.36	0.233
1448	ENSDARG00000099389	cdo1	1	0.014710384	0.419340101	0.28	0.033
1449	ENSDARG00000099439	serp1	1	0.058828908	0.659716655	0.2	0.033
1450	ENSDARG00000099528	dus3l	1	0.140194393	-0.365793563	0.16	0.3
1451	ENSDARG00000099563	inpp5ka	1	0.072354154	0.410932592	0.28	0.1
1452	ENSDARG00000099624	chmp1b	1	0.222924139	0.253278205	0.56	0.367
1453	ENSDARG00000099663	cox5ab	1	0.171631594	-0.28319846	0.12	0.267
1454	ENSDARG00000099675	kdm4b	1	0.06523742	-0.709085717	0.2	0.367
1455	ENSDARG00000099692	ccnyl1	1	0.063136259	-0.261003322	0	0.133
1456	ENSDARG00000099730	pkma	1	0.140356421	0.471407407	0.6	0.467
1457	ENSDARG00000099732	gfra1a	1	0.274302178	-0.869382709	0.12	0.233
1458	ENSDARG00000099752	si:dkey-19b23.7	1	0.039732566	-0.477621749	0.08	0.3
1459	ENSDARG00000099758	igf2bp2b	1	0.209779825	-0.312803051	0.08	0.2
1460	ENSDARG00000099776	glula	1	0.427892494	-0.48484796	0.52	0.367
1461	ENSDARG00000099849	ebf3a	1	0.228913957	-0.432438004	0.04	0.133
1462	ENSDARG00000099860	pkmb	1	0.222445746	0.261687738	0.12	0.033
1463	ENSDARG00000099865	hnrnpabb	1	0.313060551	-0.30477781	0.56	0.667
1464	ENSDARG00000099885	trim105	1	0.293353824	-0.280771899	0.08	0.167
1465	ENSDARG00000099918	arl4aa	1	0.141251801	-0.444810969	0.32	0.5
1466	ENSDARG00000099921	tbce	1	0.293353824	-0.26755006	0.08	0.167
1467	ENSDARG00000099966	polr2a	1	0.035615028	-0.368196806	0	0.167
1468	ENSDARG00000099980	bpifcl	1	0.179341407	0.409261454	0.28	0.133
1469	ENSDARG00000099997	cox20	1	0.267560854	0.251498108	0.16	0.067
1470	ENSDARG00000100003	glulb	1	0.055158913	-0.533010042	0.16	0.367
1471	ENSDARG00000100020	pim1	1	0.220496133	0.314676259	0.68	0.433
1472	ENSDARG00000100072	mgrn1a	1	0.276747335	0.311145783	0.28	0.167
1473	ENSDARG00000100082	ap3b1a	1	0.293353824	-0.333838102	0.08	0.167
1474	ENSDARG00000100083	sugt1	1	0.34796062	-0.257162858	0.2	0.3
1475	ENSDARG00000100097	mafgb	1	0.696881065	0.318568817	0.2	0.167
1476	ENSDARG00000100119	caskb	1	0.172460571	0.267529677	0.24	0.1
1477	ENSDARG00000100296	pja2	1	0.063136259	-0.417013795	0	0.133
1478	ENSDARG00000100331	SMIM10	1	0.128068254	-0.392487546	0.08	0.233
1479	ENSDARG00000100371	eef2b	1	0.026711822	0.403937889	0.96	0.833
1480	ENSDARG00000100374	txnrd3	1	0.080591511	0.469444932	0.64	0.333
1481	ENSDARG00000100452	nop53	1	0.379752117	0.26059811	0.68	0.567
1482	ENSDARG00000100494	pbx1a	1	0.06168956	-0.817812471	0.4	0.567
1483	ENSDARG00000100514	cfap20	1	0.007927984	-0.691372872	0.08	0.367
1484	ENSDARG00000100614	zgc:171497	1	0.967019823	-0.255696511	0.16	0.133
1485	ENSDARG00000100789	plgrkt	1	0.148502855	0.30550938	0.2	0.067
1486	ENSDARG00000100826	hif1al	1	0.035948308	0.409102197	0.48	0.2
1487	ENSDARG00000100990	nme3	1	0.263421837	-0.258674905	0.12	0.233
1488	ENSDARG00000100991	chrna3	1	0.179118902	0.360540263	0.76	0.667
1489	ENSDARG00000101009	cited4b	1	0.080591511	0.656553973	0.6	0.367
1490	ENSDARG00000101074	glud1b	1	0.334385171	-0.292281407	0.56	0.667
1491	ENSDARG00000101095	cpne4a	1	0.466200442	0.299808499	0.12	0.067
1492	ENSDARG00000101110	si:ch211-152c8.4	1	0.24153489	0.333321817	0.16	0.067
1493	ENSDARG00000101135	si:dkey-85k7.7	1	0.316910719	-0.392817906	0.24	0.333
1494	ENSDARG00000101175	mcu	1	0.222445746	0.329889512	0.12	0.033
1495	ENSDARG00000101195	cyp1c1	1	0.08981804	-0.935212815	0.08	0.267
1496	ENSDARG00000101251	ldha	1	0.003461981	0.536766825	0.64	0.233
1497	ENSDARG00000101277	znf207b	1	0.011571677	0.489541781	0.2	0
1498	ENSDARG00000101387	CAMK2N1	1	0.293353824	-0.357766369	0.08	0.167
1499	ENSDARG00000101461	emp3b	1	0.73212847	-0.534083634	0.24	0.267
1500	ENSDARG00000101569	ppargc1b	1	0.055987112	0.332452972	0.12	0
1501	ENSDARG00000101606	rims2a	1	0.682295582	-0.36136721	0.2	0.233
1502	ENSDARG00000101637	ccnd1	1	0.164597122	-0.296142596	0.04	0.167
1503	ENSDARG00000101680	arl1	1	0.031196339	0.495966953	0.6	0.3
1504	ENSDARG00000101735	chn1	1	0.137466321	0.37113434	0.32	0.133
1505	ENSDARG00000101744	elavl1b	1	0.216067393	-0.345411251	0.04	0.133
1506	ENSDARG00000101766	ptmab	1	0.023181376	-0.27604607	1	1
1507	ENSDARG00000101791	kyat3	1	0.129848669	-0.299929768	0.04	0.167
1508	ENSDARG00000101900	xrn2	1	0.116251848	0.369605924	0.28	0.1
1509	ENSDARG00000102024	chmp6b	1	0.187305795	-0.279918405	0.12	0.267
1510	ENSDARG00000102047	mab21l1	1	0.046172118	-0.618274236	0.68	0.733
1511	ENSDARG00000102061	b3galt2	1	0.222895484	-0.35149403	0.12	0.233
1512	ENSDARG00000102076	spink2.1	1	0.08981804	0.408318823	0.28	0.1
1513	ENSDARG00000102105	dad1	1	0.327662056	0.33479186	0.52	0.433
1514	ENSDARG00000102115	ndufc2	1	0.183620725	0.278989508	0.52	0.333
1515	ENSDARG00000102142	ece2b	1	0.01314121	0.523952176	0.36	0.067
1516	ENSDARG00000102144	eef1akmt2	1	0.148502855	0.302977182	0.2	0.067
1517	ENSDARG00000102229	mapk8ip1a	1	0.048547727	0.546522059	0.48	0.233
1518	ENSDARG00000102291	eef1da	1	0.090574234	0.32246595	0.6	0.367
1519	ENSDARG00000102305	svbp	1	0.087722085	-0.342338522	0.04	0.2
1520	ENSDARG00000102362	slc25a12	1	0.055987112	0.257528149	0.12	0
1521	ENSDARG00000102417	psmd7	1	0.145652927	0.325011073	0.56	0.333
1522	ENSDARG00000102441	ctnna1	1	0.063136259	-0.320990398	0	0.133
1523	ENSDARG00000102558	pde6ha	1	0.076435728	0.726407525	0.28	0.1
1524	ENSDARG00000102571	metap2b	1	0.198136424	0.282688754	0.44	0.233
1525	ENSDARG00000102671	dpyda.1	1	0.209779825	-0.293558047	0.08	0.2
1526	ENSDARG00000102687	CABZ01085139.1	1	0.118990287	0.339219072	0.16	0.033
1527	ENSDARG00000102746	tmem39a	1	0.055987112	0.292367673	0.12	0
1528	ENSDARG00000102802	brdt	1	0.280150484	-0.286564633	0.08	0.167
1529	ENSDARG00000102824	pcdh10b	1	0.242295144	-0.301482673	0.04	0.133
1530	ENSDARG00000102832	baz1b	1	0.228913957	-0.266044411	0.04	0.133
1531	ENSDARG00000102883	sptbn1	1	0.116251848	0.288197219	0.28	0.1
1532	ENSDARG00000102893	atg7	1	0.320994979	-0.33254568	0.08	0.167
1533	ENSDARG00000102964	axin1	1	0.072354154	0.46584222	0.28	0.1
1534	ENSDARG00000102974	baz2a	1	0.146435689	-0.294725001	0.04	0.167
1535	ENSDARG00000102978	eif4a3	1	0.134489437	0.255552288	0.6	0.4
1536	ENSDARG00000102998	taf6	1	0.306968372	-0.360435695	0.08	0.167
1537	ENSDARG00000103002	nptna	1	0.542493977	0.288201443	0.36	0.267
1538	ENSDARG00000103004	tpra	1	0.208539899	0.251100616	0.12	0.033
1539	ENSDARG00000103032	rap2b	1	0.063136259	-0.460419824	0	0.133
1540	ENSDARG00000103037	CR848788.1	1	0.055987112	0.331387747	0.12	0
1541	ENSDARG00000103038	pik3r3a	1	0.096773445	0.381598216	0.16	0.033
1542	ENSDARG00000103118	cib1	1	0.263421837	-0.306132532	0.12	0.233
1543	ENSDARG00000103158	ldb1b	1	0.055987112	0.352249501	0.12	0
1544	ENSDARG00000103199	si:dkey-247k7.2	1	0.295452393	0.378103522	0.16	0.067
1545	ENSDARG00000103203	vps28	1	0.244813902	-0.314191985	0.52	0.567
1546	ENSDARG00000103388	znf609a	1	0.076435728	0.448468818	0.28	0.1
1547	ENSDARG00000103464	pggt1b	1	0.055987112	0.257147004	0.12	0
1548	ENSDARG00000103472	nedd8l	1	0.110525996	0.309883225	0.28	0.1
1549	ENSDARG00000103498	epd	1	0.208539899	0.304293341	0.12	0.033
1550	ENSDARG00000103543	gngt2b	1	0.486874412	0.489708277	0.2	0.133
1551	ENSDARG00000103591	dkk3a	1	0.453240015	0.287538867	0.24	0.167
1552	ENSDARG00000103648	znf536	1	0.584694218	-0.251404563	0.08	0.133
1553	ENSDARG00000103697	arnt2	1	0.256217206	-0.275807905	0.04	0.133
1554	ENSDARG00000103718	chmp5b	1	0.544721996	0.275077488	0.56	0.6
1555	ENSDARG00000103735	elovl1b	1	0.276248314	0.301732035	0.2	0.1
1556	ENSDARG00000103787	chd1	1	0.216067393	-0.297237683	0.04	0.133
1557	ENSDARG00000103862	hoxa3a	1	0.47410228	-0.267365198	0.36	0.433
1558	ENSDARG00000103959	pak1	1	0.228913957	-0.262017577	0.04	0.133
1559	ENSDARG00000103980	ets2	1	0.048648747	0.636907278	0.44	0.2
1560	ENSDARG00000103994	ppiab	1	0.12679769	0.253945394	1	1
1561	ENSDARG00000104031	mrpl33	1	0.172460571	0.271267563	0.24	0.1
1562	ENSDARG00000104043	gng10	1	0.033461695	-0.41057441	0.16	0.433
1563	ENSDARG00000104066	dnaja2a	1	0.058304619	0.43515303	0.56	0.333
1564	ENSDARG00000104068	gstp1	1	0.424630827	-0.594600063	0.16	0.233
1565	ENSDARG00000104130	rbm26	1	0.055987112	0.282883366	0.12	0
1566	ENSDARG00000104149	rraga	1	0.104027272	0.436553274	0.32	0.133
1567	ENSDARG00000104169	si:ch211-212k18.4	1	0.870240487	-0.253781054	0.2	0.167
1568	ENSDARG00000104172	diabloa	1	0.025507373	0.450105537	0.16	0
1569	ENSDARG00000104221	sat2b	1	0.122121517	-0.532991558	0.04	0.167
1570	ENSDARG00000104227	nop10	1	0.250837861	0.302805278	0.36	0.233
1571	ENSDARG00000104264	XKR4	1	0.019417633	0.452387045	0.4	0.1
1572	ENSDARG00000104280	bnip1b	1	0.054769453	0.296729743	0.2	0.033
1573	ENSDARG00000104396	trim25	1	0.103777569	0.261662803	0.16	0.033
1574	ENSDARG00000104437	aip	1	0.238109679	0.288207983	0.48	0.3
1575	ENSDARG00000104451	slc39a7	1	0.152808647	0.315402818	0.32	0.167
1576	ENSDARG00000104470	syngr2b	1	0.148502855	0.472767585	0.2	0.067
1577	ENSDARG00000104637	fam219b	1	0.111178675	0.26765747	0.16	0.033
1578	ENSDARG00000104664	dclk1b	1	0.134382963	-0.360543634	0.12	0.3
1579	ENSDARG00000104687	slc16a9b	1	0.606420042	-0.284301702	0.16	0.2
1580	ENSDARG00000104701	map7d1b	1	0.215992096	0.307434453	0.56	0.367
1581	ENSDARG00000104710	psip1a	1	0.063136259	-0.346748444	0	0.133
1582	ENSDARG00000104840	si:dkey-28a3.2	1	0.055987112	0.347234022	0.12	0
1583	ENSDARG00000104901	ostc	1	0.198572882	0.253975035	0.24	0.1
1584	ENSDARG00000104922	sstr1a	1	0.025507373	0.453906376	0.16	0
1585	ENSDARG00000104940	ciao2a	1	0.216067393	-0.33412347	0.04	0.133
1586	ENSDARG00000104945	sncb	1	0.022106072	-0.615707147	0.72	0.8
1587	ENSDARG00000104959	dnajc17	1	0.228913957	-0.349232046	0.04	0.133
1588	ENSDARG00000104992	epgn	1	0.216067393	-0.3920031	0.04	0.133
1589	ENSDARG00000105040	fam69c	1	0.084931485	0.418167995	0.24	0.067
1590	ENSDARG00000105073	CU655961.2	1	0.063136259	-0.384851383	0	0.133
1591	ENSDARG00000105117	sdad1	1	0.46299367	-0.399490134	0.08	0.133
1592	ENSDARG00000105185	snx7	1	0.055987112	0.268004104	0.12	0
1593	ENSDARG00000105206	hmgcrb	1	0.134777069	-0.313981714	0.08	0.233
1594	ENSDARG00000105223	pmp22a	1	0.331874849	-0.269961833	0.24	0.367
1595	ENSDARG00000105231	kmt5aa	1	0.237516537	-0.520401989	0.16	0.267
1596	ENSDARG00000105296	AP3B2	1	0.220409218	0.296649691	0.32	0.167
1597	ENSDARG00000105389	mmel1	1	0.043968246	0.989077075	0.2	0.033
1598	ENSDARG00000105412	si:ch211-276i12.11	1	0.137950109	-0.250000881	0.04	0.167
1599	ENSDARG00000108535	CABZ01072077.1	1	0.125297435	0.447427168	0.6	0.4
1600	ENSDARG00000109337	nanos1	1	0.967063708	-0.43465053	0.32	0.3
1601	ENSDARG00000109510	lsm12b	1	0.044026201	0.507025005	0.56	0.267
1602	ENSDARG00000109715	sncgb	1	0.166268411	0.499980045	0.32	0.167
1603	ENSDARG00000109861	BX545855.1	1	0.007828503	-0.946969724	0.24	0.567
1604	ENSDARG00000110634	CABZ01061508.1	1	0.095388387	0.357880498	0.24	0.067
1605	ENSDARG00000110709	zdhhc21	1	0.025507373	0.483132089	0.16	0
1606	ENSDARG00000111102	camk2n2	1	0.063136259	-0.316632017	0	0.133
1607	ENSDARG00000111625	wu:fc75a09	1	0.094676831	0.37330698	0.28	0.1
1608	ENSDARG00000111747	bloc1s5	1	0.094676831	0.360606303	0.28	0.1
1609	ENSDARG00000111939	atf4a	1	0.006358836	0.519140597	0.32	0.033
1610	ENSDARG00000111997	npffr1	1	0.229212515	0.335982249	0.16	0.067
1611	ENSDARG00000112476	surf2	1	0.465563108	0.33471166	0.16	0.1
1612	ENSDARG00000112728	KLHL12	1	0.222445746	0.254172799	0.12	0.033
1613	ENSDARG00000113411	lrrc4c	1	0.306968372	-0.385324599	0.08	0.167
1614	ENSDARG00000113899	zgc:77650	1	0.163924793	-0.396530385	0.08	0.2
1615	ENSDARG00000114549	fis1	1	0.141952603	0.336597114	0.36	0.167
1616	ENSDARG00000115405	hbbe1.2	1	0.530659573	1.436915593	0.12	0.067
1617	ENSDARG00000115657	prkcaa	1	0.35789437	-0.372617292	0.16	0.233
1618	ENSDARG00000116164	crygm2d8	1	0.032489107	-0.605123613	0.04	0.267
1619	ENSDARG00000116988	FP236542.1	1	0.055987112	0.257046627	0.12	0
