# Supplementary material for: Cell-type-specific responses to the microbiota across all tissues of the larval zebrafish
Source: Cell Rep. Author manuscript; Available in PMC 2023 Oct 23. (PMC10423310; doi:10.1016/j.celrep.2023.112095)
Supplement: MMC19 [file NIHMS1880944-supplement-MMC19.zip]

Archive with 15 entries (13 files):
- DataS13/
- DataS13/.DS_Store
- __MACOSX/DataS13/._.DS_Store
- DataS13/README_Figure5_PanelD_subClu5versus4and6.docx
- __MACOSX/DataS13/._README_Figure5_PanelD_subClu5versus4and6.docx
- DataS13/Figure5_PanelD_subCluster5versus4and6/
- __MACOSX/DataS13/._Figure5_PanelD_subCluster5versus4and6
- DataS13/Figure5_PanelD_subCluster5versus4and6/GOresults_subClu5up.tsv
- __MACOSX/DataS13/Figure5_PanelD_subCluster5versus4and6/._GOresults_subClu5up.tsv
- DataS13/Figure5_PanelD_subCluster5versus4and6/.DS_Store
- __MACOSX/DataS13/Figure5_PanelD_subCluster5versus4and6/._.DS_Store
- DataS13/Figure5_PanelD_subCluster5versus4and6/subClu5v4and6.tsv
- __MACOSX/DataS13/Figure5_PanelD_subCluster5versus4and6/._subClu5v4and6.tsv
- DataS13/Figure5_PanelD_subCluster5versus4and6/SubCluster5v4and6_GOsorting_subClu4up.xlsx
- __MACOSX/DataS13/Figure5_PanelD_subCluster5versus4and6/._SubCluster5v4and6_GOsorting_subClu4up.xlsx
