# Supplementary material for: Cell-type-specific responses to the microbiota across all tissues of the larval zebrafish
Source: Cell Rep. Author manuscript; Available in PMC 2023 Oct 23. (PMC10423310; doi:10.1016/j.celrep.2023.112095)
Supplement: MMC19 [file NIHMS1880944-supplement-MMC19.zip › DataS13/Figure5_PanelD_subCluster5versus4and6/GOresults_subClu5up.tsv]

ONTOLOGY	ID	Description	pvalue	p.adjust	qvalue	geneID	Count
BP	GO:0048812	neuron projection morphogenesis	5.21E-09	4.00E-06	3.52E-06	ENSDARG00000003971/ENSDARG00000045639/ENSDARG00000003655/ENSDARG00000053499/ENSDARG00000090481/ENSDARG00000035338/ENSDARG00000059601/ENSDARG00000018817/ENSDARG00000098936/ENSDARG00000090035/ENSDARG00000034528/ENSDARG00000061479/ENSDARG00000032865/ENSDARG00000052494/ENSDARG00000099446/ENSDARG00000022971/ENSDARG00000005775/ENSDARG00000074443/ENSDARG00000000857/ENSDARG00000004023/ENSDARG00000004452/…	52
BP	GO:0048858	cell projection morphogenesis	5.21E-09	4.00E-06	3.52E-06	ENSDARG00000003971/ENSDARG00000045639/ENSDARG00000003655/ENSDARG00000053499/ENSDARG00000090481/ENSDARG00000035338/ENSDARG00000059601/ENSDARG00000018817/ENSDARG00000098936/ENSDARG00000090035/ENSDARG00000034528/ENSDARG00000061479/ENSDARG00000032865/ENSDARG00000052494/ENSDARG00000099446/ENSDARG00000022971/ENSDARG00000005775/ENSDARG00000074443/ENSDARG00000000857/ENSDARG00000004023/ENSDARG00000004452/…	52
BP	GO:0120039	plasma membrane bounded cell projection morphogenesis	5.21E-09	4.00E-06	3.52E-06	ENSDARG00000003971/ENSDARG00000045639/ENSDARG00000003655/ENSDARG00000053499/ENSDARG00000090481/ENSDARG00000035338/ENSDARG00000059601/ENSDARG00000018817/ENSDARG00000098936/ENSDARG00000090035/ENSDARG00000034528/ENSDARG00000061479/ENSDARG00000032865/ENSDARG00000052494/ENSDARG00000099446/ENSDARG00000022971/ENSDARG00000005775/ENSDARG00000074443/ENSDARG00000000857/ENSDARG00000004023/ENSDARG00000004452/…	52
BP	GO:0061564	axon development	1.42E-08	8.16E-06	7.18E-06	ENSDARG00000003971/ENSDARG00000045639/ENSDARG00000003655/ENSDARG00000053499/ENSDARG00000090481/ENSDARG00000035338/ENSDARG00000059601/ENSDARG00000070822/ENSDARG00000098936/ENSDARG00000090035/ENSDARG00000034528/ENSDARG00000012426/ENSDARG00000061479/ENSDARG00000021351/ENSDARG00000099446/ENSDARG00000022971/ENSDARG00000005775/ENSDARG00000000857/ENSDARG00000004023/ENSDARG00000004452/ENSDARG00000007654/…	49
BP	GO:0006887	exocytosis	1.95E-08	8.97E-06	7.89E-06	ENSDARG00000020609/ENSDARG00000018997/ENSDARG00000025206/ENSDARG00000057913/ENSDARG00000101606/ENSDARG00000036505/ENSDARG00000000503/ENSDARG00000101776/ENSDARG00000058117/ENSDARG00000001994/ENSDARG00000029239/ENSDARG00000000779/ENSDARG00000008867/ENSDARG00000012306/ENSDARG00000013414/ENSDARG00000013843/ENSDARG00000027322/ENSDARG00000041450/ENSDARG00000041878/ENSDARG00000043416/ENSDARG00000043835/…	28
BP	GO:0007409	axonogenesis	3.11E-08	1.20E-05	1.05E-05	ENSDARG00000003971/ENSDARG00000045639/ENSDARG00000003655/ENSDARG00000053499/ENSDARG00000090481/ENSDARG00000035338/ENSDARG00000059601/ENSDARG00000098936/ENSDARG00000090035/ENSDARG00000034528/ENSDARG00000061479/ENSDARG00000099446/ENSDARG00000022971/ENSDARG00000005775/ENSDARG00000000857/ENSDARG00000004023/ENSDARG00000004452/ENSDARG00000007654/ENSDARG00000011163/ENSDARG00000011533/ENSDARG00000011600/…	46
BP	GO:0051493	regulation of cytoskeleton organization	4.03E-08	1.33E-05	1.17E-05	ENSDARG00000030106/ENSDARG00000059601/ENSDARG00000008808/ENSDARG00000034211/ENSDARG00000077777/ENSDARG00000044573/ENSDARG00000020345/ENSDARG00000008383/ENSDARG00000011602/ENSDARG00000012682/ENSDARG00000020795/ENSDARG00000022045/ENSDARG00000026829/ENSDARG00000028327/ENSDARG00000030490/ENSDARG00000030547/ENSDARG00000031496/ENSDARG00000033234/ENSDARG00000033655/ENSDARG00000034240/ENSDARG00000038465/…	35
BP	GO:0046034	ATP metabolic process	1.55E-07	4.47E-05	3.93E-05	ENSDARG00000014287/ENSDARG00000001950/ENSDARG00000056008/ENSDARG00000011665/ENSDARG00000013044/ENSDARG00000014068/ENSDARG00000014313/ENSDARG00000016721/ENSDARG00000022456/ENSDARG00000025012/ENSDARG00000028000/ENSDARG00000030139/ENSDARG00000032970/ENSDARG00000041314/ENSDARG00000054191/ENSDARG00000059128/ENSDARG00000070083/ENSDARG00000088383/ENSDARG00000093382/ENSDARG00000098355/ENSDARG00000099663/…	23
BP	GO:0048667	cell morphogenesis involved in neuron differentiation	2.88E-07	7.39E-05	6.50E-05	ENSDARG00000003971/ENSDARG00000045639/ENSDARG00000003655/ENSDARG00000053499/ENSDARG00000090481/ENSDARG00000035338/ENSDARG00000059601/ENSDARG00000098936/ENSDARG00000090035/ENSDARG00000034528/ENSDARG00000061479/ENSDARG00000099446/ENSDARG00000022971/ENSDARG00000005775/ENSDARG00000000857/ENSDARG00000004023/ENSDARG00000004452/ENSDARG00000007654/ENSDARG00000011163/ENSDARG00000011533/ENSDARG00000011600/…	46
BP	GO:0009199	ribonucleoside triphosphate metabolic process	3.57E-07	7.45E-05	6.56E-05	ENSDARG00000014287/ENSDARG00000001950/ENSDARG00000056008/ENSDARG00000011665/ENSDARG00000013044/ENSDARG00000014068/ENSDARG00000014313/ENSDARG00000016721/ENSDARG00000022456/ENSDARG00000025012/ENSDARG00000028000/ENSDARG00000030139/ENSDARG00000032970/ENSDARG00000041314/ENSDARG00000054191/ENSDARG00000059128/ENSDARG00000070083/ENSDARG00000070801/ENSDARG00000088383/ENSDARG00000093382/ENSDARG00000098355/…	25
BP	GO:0009205	purine ribonucleoside triphosphate metabolic process	3.63E-07	7.45E-05	6.56E-05	ENSDARG00000014287/ENSDARG00000001950/ENSDARG00000056008/ENSDARG00000011665/ENSDARG00000013044/ENSDARG00000014068/ENSDARG00000014313/ENSDARG00000016721/ENSDARG00000022456/ENSDARG00000025012/ENSDARG00000028000/ENSDARG00000030139/ENSDARG00000032970/ENSDARG00000041314/ENSDARG00000054191/ENSDARG00000059128/ENSDARG00000070083/ENSDARG00000070801/ENSDARG00000088383/ENSDARG00000093382/ENSDARG00000098355/…	24
BP	GO:0009141	nucleoside triphosphate metabolic process	4.22E-07	7.45E-05	6.56E-05	ENSDARG00000014287/ENSDARG00000001950/ENSDARG00000056008/ENSDARG00000011665/ENSDARG00000013044/ENSDARG00000014068/ENSDARG00000014313/ENSDARG00000016721/ENSDARG00000019924/ENSDARG00000022456/ENSDARG00000025012/ENSDARG00000028000/ENSDARG00000030139/ENSDARG00000032970/ENSDARG00000041314/ENSDARG00000054191/ENSDARG00000059128/ENSDARG00000070083/ENSDARG00000070801/ENSDARG00000088383/ENSDARG00000093382/…	26
BP	GO:0009144	purine nucleoside triphosphate metabolic process	4.52E-07	7.45E-05	6.56E-05	ENSDARG00000014287/ENSDARG00000001950/ENSDARG00000056008/ENSDARG00000011665/ENSDARG00000013044/ENSDARG00000014068/ENSDARG00000014313/ENSDARG00000016721/ENSDARG00000022456/ENSDARG00000025012/ENSDARG00000028000/ENSDARG00000030139/ENSDARG00000032970/ENSDARG00000041314/ENSDARG00000054191/ENSDARG00000059128/ENSDARG00000070083/ENSDARG00000070801/ENSDARG00000088383/ENSDARG00000093382/ENSDARG00000098355/…	24
BP	GO:0043254	regulation of protein complex assembly	4.52E-07	7.45E-05	6.56E-05	ENSDARG00000008808/ENSDARG00000077777/ENSDARG00000007141/ENSDARG00000007720/ENSDARG00000008383/ENSDARG00000011602/ENSDARG00000012682/ENSDARG00000015315/ENSDARG00000020795/ENSDARG00000026829/ENSDARG00000027099/ENSDARG00000028327/ENSDARG00000030490/ENSDARG00000031496/ENSDARG00000034240/ENSDARG00000039142/ENSDARG00000054063/ENSDARG00000057882/ENSDARG00000063573/ENSDARG00000067605/ENSDARG00000069496/…	24
BP	GO:0032940	secretion by cell	9.23E-07	0.000141972	0.000124883	ENSDARG00000020609/ENSDARG00000018997/ENSDARG00000025206/ENSDARG00000057913/ENSDARG00000008829/ENSDARG00000101606/ENSDARG00000036505/ENSDARG00000000503/ENSDARG00000101776/ENSDARG00000058117/ENSDARG00000001994/ENSDARG00000030479/ENSDARG00000029239/ENSDARG00000000779/ENSDARG00000008867/ENSDARG00000012306/ENSDARG00000013414/ENSDARG00000013843/ENSDARG00000014910/ENSDARG00000027322/ENSDARG00000041450/…	33
BP	GO:0031110	regulation of microtubule polymerization or depolymerization	1.00E-06	0.000144176	0.000126821	ENSDARG00000030106/ENSDARG00000059601/ENSDARG00000008808/ENSDARG00000020345/ENSDARG00000022045/ENSDARG00000033234/ENSDARG00000033655/ENSDARG00000038465/ENSDARG00000060434/ENSDARG00000069496/ENSDARG00000102878	11
BP	GO:0022411	cellular component disassembly	1.17E-06	0.00015814	0.000139104	ENSDARG00000030106/ENSDARG00000059601/ENSDARG00000101127/ENSDARG00000021124/ENSDARG00000040971/ENSDARG00000038754/ENSDARG00000027200/ENSDARG00000007654/ENSDARG00000011602/ENSDARG00000022045/ENSDARG00000030490/ENSDARG00000033234/ENSDARG00000033609/ENSDARG00000033655/ENSDARG00000034240/ENSDARG00000035557/ENSDARG00000038465/ENSDARG00000040657/ENSDARG00000043559/ENSDARG00000056186/ENSDARG00000060434/…	24
BP	GO:0007269	neurotransmitter secretion	1.44E-06	0.000174327	0.000153343	ENSDARG00000020609/ENSDARG00000018997/ENSDARG00000025206/ENSDARG00000057913/ENSDARG00000101606/ENSDARG00000036505/ENSDARG00000000503/ENSDARG00000101776/ENSDARG00000058117/ENSDARG00000008867/ENSDARG00000013414/ENSDARG00000027322/ENSDARG00000062382/ENSDARG00000067605/ENSDARG00000077053	15
BP	GO:0099643	signal release from synapse	1.44E-06	0.000174327	0.000153343	ENSDARG00000020609/ENSDARG00000018997/ENSDARG00000025206/ENSDARG00000057913/ENSDARG00000101606/ENSDARG00000036505/ENSDARG00000000503/ENSDARG00000101776/ENSDARG00000058117/ENSDARG00000008867/ENSDARG00000013414/ENSDARG00000027322/ENSDARG00000062382/ENSDARG00000067605/ENSDARG00000077053	15
BP	GO:0043624	cellular protein complex disassembly	1.70E-06	0.000196382	0.000172743	ENSDARG00000030106/ENSDARG00000059601/ENSDARG00000021124/ENSDARG00000007654/ENSDARG00000011602/ENSDARG00000022045/ENSDARG00000030490/ENSDARG00000033234/ENSDARG00000033655/ENSDARG00000034240/ENSDARG00000038465/ENSDARG00000043559/ENSDARG00000056186/ENSDARG00000060434/ENSDARG00000067605/ENSDARG00000074581/ENSDARG00000102883	17
BP	GO:1902903	regulation of supramolecular fiber organization	2.37E-06	0.000260024	0.000228724	ENSDARG00000059601/ENSDARG00000008808/ENSDARG00000077777/ENSDARG00000008383/ENSDARG00000011602/ENSDARG00000012682/ENSDARG00000020795/ENSDARG00000022045/ENSDARG00000026829/ENSDARG00000028327/ENSDARG00000030490/ENSDARG00000031496/ENSDARG00000034240/ENSDARG00000039142/ENSDARG00000054063/ENSDARG00000057882/ENSDARG00000060434/ENSDARG00000069496/ENSDARG00000074581/ENSDARG00000079281/ENSDARG00000092970/…	22
BP	GO:0017156	calcium ion regulated exocytosis	2.75E-06	0.000286196	0.000251746	ENSDARG00000020609/ENSDARG00000018997/ENSDARG00000025206/ENSDARG00000057913/ENSDARG00000101606/ENSDARG00000036505/ENSDARG00000000503/ENSDARG00000101776/ENSDARG00000058117/ENSDARG00000029239/ENSDARG00000008867/ENSDARG00000012306/ENSDARG00000062382/ENSDARG00000067605/ENSDARG00000070682	15
BP	GO:0044087	regulation of cellular component biogenesis	2.85E-06	0.000286196	0.000251746	ENSDARG00000008808/ENSDARG00000077777/ENSDARG00000060683/ENSDARG00000003695/ENSDARG00000004621/ENSDARG00000007141/ENSDARG00000007720/ENSDARG00000008383/ENSDARG00000011602/ENSDARG00000012682/ENSDARG00000015315/ENSDARG00000020795/ENSDARG00000026829/ENSDARG00000027099/ENSDARG00000028327/ENSDARG00000030490/ENSDARG00000031496/ENSDARG00000034240/ENSDARG00000039142/ENSDARG00000054063/ENSDARG00000057882/…	31
BP	GO:0046903	secretion	3.89E-06	0.000373613	0.00032864	ENSDARG00000020609/ENSDARG00000018997/ENSDARG00000025206/ENSDARG00000057913/ENSDARG00000008829/ENSDARG00000101606/ENSDARG00000036505/ENSDARG00000000503/ENSDARG00000101776/ENSDARG00000058117/ENSDARG00000001994/ENSDARG00000030479/ENSDARG00000029239/ENSDARG00000000779/ENSDARG00000008867/ENSDARG00000012306/ENSDARG00000013414/ENSDARG00000013843/ENSDARG00000014910/ENSDARG00000027322/ENSDARG00000041450/…	33
BP	GO:0023061	signal release	6.71E-06	0.000596384	0.000524595	ENSDARG00000020609/ENSDARG00000018997/ENSDARG00000025206/ENSDARG00000057913/ENSDARG00000008829/ENSDARG00000101606/ENSDARG00000036505/ENSDARG00000000503/ENSDARG00000101776/ENSDARG00000058117/ENSDARG00000029239/ENSDARG00000008867/ENSDARG00000013414/ENSDARG00000027322/ENSDARG00000062382/ENSDARG00000067605/ENSDARG00000077053/ENSDARG00000101175	18
BP	GO:0032984	protein-containing complex disassembly	6.72E-06	0.000596384	0.000524595	ENSDARG00000030106/ENSDARG00000059601/ENSDARG00000101127/ENSDARG00000021124/ENSDARG00000007654/ENSDARG00000011602/ENSDARG00000022045/ENSDARG00000030490/ENSDARG00000033234/ENSDARG00000033609/ENSDARG00000033655/ENSDARG00000034240/ENSDARG00000038465/ENSDARG00000043559/ENSDARG00000056186/ENSDARG00000060434/ENSDARG00000067605/ENSDARG00000074581/ENSDARG00000102883	19
BP	GO:0051258	protein polymerization	7.04E-06	0.000599046	0.000526937	ENSDARG00000008808/ENSDARG00000077777/ENSDARG00000074443/ENSDARG00000020345/ENSDARG00000008383/ENSDARG00000010953/ENSDARG00000011602/ENSDARG00000012682/ENSDARG00000020795/ENSDARG00000026829/ENSDARG00000028327/ENSDARG00000030490/ENSDARG00000031496/ENSDARG00000034240/ENSDARG00000039142/ENSDARG00000054063/ENSDARG00000057882/ENSDARG00000069496/ENSDARG00000070801/ENSDARG00000074581/ENSDARG00000092970/…	22
BP	GO:0009126	purine nucleoside monophosphate metabolic process	7.71E-06	0.000599046	0.000526937	ENSDARG00000014287/ENSDARG00000001950/ENSDARG00000056008/ENSDARG00000011665/ENSDARG00000013044/ENSDARG00000014068/ENSDARG00000014313/ENSDARG00000016721/ENSDARG00000022456/ENSDARG00000025012/ENSDARG00000028000/ENSDARG00000030139/ENSDARG00000032970/ENSDARG00000041314/ENSDARG00000054191/ENSDARG00000059128/ENSDARG00000070083/ENSDARG00000088383/ENSDARG00000093382/ENSDARG00000098355/ENSDARG00000099663/…	23
BP	GO:0009167	purine ribonucleoside monophosphate metabolic process	7.71E-06	0.000599046	0.000526937	ENSDARG00000014287/ENSDARG00000001950/ENSDARG00000056008/ENSDARG00000011665/ENSDARG00000013044/ENSDARG00000014068/ENSDARG00000014313/ENSDARG00000016721/ENSDARG00000022456/ENSDARG00000025012/ENSDARG00000028000/ENSDARG00000030139/ENSDARG00000032970/ENSDARG00000041314/ENSDARG00000054191/ENSDARG00000059128/ENSDARG00000070083/ENSDARG00000088383/ENSDARG00000093382/ENSDARG00000098355/ENSDARG00000099663/…	23
BP	GO:0045055	regulated exocytosis	7.79E-06	0.000599046	0.000526937	ENSDARG00000020609/ENSDARG00000018997/ENSDARG00000025206/ENSDARG00000057913/ENSDARG00000101606/ENSDARG00000036505/ENSDARG00000000503/ENSDARG00000101776/ENSDARG00000058117/ENSDARG00000029239/ENSDARG00000008867/ENSDARG00000012306/ENSDARG00000062382/ENSDARG00000067605/ENSDARG00000070682	15
BP	GO:0032271	regulation of protein polymerization	1.32E-05	0.000979921	0.000861965	ENSDARG00000008808/ENSDARG00000077777/ENSDARG00000008383/ENSDARG00000011602/ENSDARG00000012682/ENSDARG00000020795/ENSDARG00000026829/ENSDARG00000028327/ENSDARG00000030490/ENSDARG00000031496/ENSDARG00000034240/ENSDARG00000039142/ENSDARG00000054063/ENSDARG00000057882/ENSDARG00000069496/ENSDARG00000074581/ENSDARG00000092970/ENSDARG00000102883	18
BP	GO:0097435	supramolecular fiber organization	1.83E-05	0.001260484	0.001108757	ENSDARG00000030106/ENSDARG00000059601/ENSDARG00000008808/ENSDARG00000021193/ENSDARG00000077777/ENSDARG00000021124/ENSDARG00000009677/ENSDARG00000031756/ENSDARG00000044573/ENSDARG00000074443/ENSDARG00000045399/ENSDARG00000020345/ENSDARG00000008383/ENSDARG00000008660/ENSDARG00000010953/ENSDARG00000011602/ENSDARG00000012682/ENSDARG00000020795/ENSDARG00000022045/ENSDARG00000026829/ENSDARG00000028327/…	42
BP	GO:0009142	nucleoside triphosphate biosynthetic process	1.84E-05	0.001260484	0.001108757	ENSDARG00000014287/ENSDARG00000001950/ENSDARG00000056008/ENSDARG00000011665/ENSDARG00000014068/ENSDARG00000014313/ENSDARG00000019924/ENSDARG00000022456/ENSDARG00000025012/ENSDARG00000028000/ENSDARG00000054191/ENSDARG00000070083/ENSDARG00000093382/ENSDARG00000098355/ENSDARG00000098386/ENSDARG00000099730	16
BP	GO:0048675	axon extension	1.86E-05	0.001260484	0.001108757	ENSDARG00000003971/ENSDARG00000003655/ENSDARG00000090481/ENSDARG00000035338/ENSDARG00000061479/ENSDARG00000004023/ENSDARG00000004452/ENSDARG00000011163/ENSDARG00000011533/ENSDARG00000011600/ENSDARG00000027041/ENSDARG00000037020/ENSDARG00000040031/ENSDARG00000055543/ENSDARG00000073843/ENSDARG00000075821/ENSDARG00000079611	17
BP	GO:0006754	ATP biosynthetic process	2.02E-05	0.00132884	0.001168885	ENSDARG00000014287/ENSDARG00000056008/ENSDARG00000011665/ENSDARG00000014068/ENSDARG00000014313/ENSDARG00000022456/ENSDARG00000025012/ENSDARG00000028000/ENSDARG00000054191/ENSDARG00000070083/ENSDARG00000093382/ENSDARG00000098355/ENSDARG00000099730	13
BP	GO:0031109	microtubule polymerization or depolymerization	2.17E-05	0.00138696	0.001220008	ENSDARG00000030106/ENSDARG00000059601/ENSDARG00000008808/ENSDARG00000020345/ENSDARG00000010953/ENSDARG00000022045/ENSDARG00000033234/ENSDARG00000033655/ENSDARG00000038465/ENSDARG00000060434/ENSDARG00000069496/ENSDARG00000102878	12
BP	GO:1990138	neuron projection extension	2.32E-05	0.001440628	0.001267216	ENSDARG00000003971/ENSDARG00000003655/ENSDARG00000090481/ENSDARG00000035338/ENSDARG00000061479/ENSDARG00000004023/ENSDARG00000004452/ENSDARG00000011163/ENSDARG00000011533/ENSDARG00000011600/ENSDARG00000027041/ENSDARG00000037020/ENSDARG00000040031/ENSDARG00000055543/ENSDARG00000073843/ENSDARG00000075821/ENSDARG00000079611	17
BP	GO:0017158	regulation of calcium ion-dependent exocytosis	2.37E-05	0.001440628	0.001267216	ENSDARG00000025206/ENSDARG00000057913/ENSDARG00000101606/ENSDARG00000036505/ENSDARG00000101776/ENSDARG00000029239/ENSDARG00000008867/ENSDARG00000012306/ENSDARG00000062382/ENSDARG00000067605	10
BP	GO:0051261	protein depolymerization	2.70E-05	0.001596719	0.001404518	ENSDARG00000030106/ENSDARG00000059601/ENSDARG00000021124/ENSDARG00000011602/ENSDARG00000022045/ENSDARG00000030490/ENSDARG00000033234/ENSDARG00000033655/ENSDARG00000034240/ENSDARG00000038465/ENSDARG00000060434/ENSDARG00000074581/ENSDARG00000102883	13
BP	GO:0051640	organelle localization	2.93E-05	0.001660381	0.001460517	ENSDARG00000020609/ENSDARG00000018997/ENSDARG00000025206/ENSDARG00000057913/ENSDARG00000098936/ENSDARG00000101606/ENSDARG00000036505/ENSDARG00000000503/ENSDARG00000058117/ENSDARG00000001994/ENSDARG00000044573/ENSDARG00000000779/ENSDARG00000007654/ENSDARG00000008867/ENSDARG00000010953/ENSDARG00000011611/ENSDARG00000015931/ENSDARG00000021225/ENSDARG00000026595/ENSDARG00000031496/ENSDARG00000038432/…	32
BP	GO:0009161	ribonucleoside monophosphate metabolic process	2.95E-05	0.001660381	0.001460517	ENSDARG00000014287/ENSDARG00000001950/ENSDARG00000056008/ENSDARG00000011665/ENSDARG00000013044/ENSDARG00000014068/ENSDARG00000014313/ENSDARG00000016721/ENSDARG00000022456/ENSDARG00000025012/ENSDARG00000028000/ENSDARG00000030139/ENSDARG00000032970/ENSDARG00000041314/ENSDARG00000054191/ENSDARG00000059128/ENSDARG00000070083/ENSDARG00000088383/ENSDARG00000093382/ENSDARG00000098355/ENSDARG00000099663/…	23
BP	GO:0060627	regulation of vesicle-mediated transport	3.39E-05	0.001862112	0.001637965	ENSDARG00000025206/ENSDARG00000013613/ENSDARG00000057913/ENSDARG00000068992/ENSDARG00000101606/ENSDARG00000036505/ENSDARG00000000503/ENSDARG00000101776/ENSDARG00000013976/ENSDARG00000029239/ENSDARG00000008867/ENSDARG00000012306/ENSDARG00000013843/ENSDARG00000018602/ENSDARG00000043835/ENSDARG00000062382/ENSDARG00000063573/ENSDARG00000067605/ENSDARG00000077850	19
BP	GO:0048588	developmental cell growth	3.68E-05	0.001974634	0.001736942	ENSDARG00000003971/ENSDARG00000003655/ENSDARG00000090481/ENSDARG00000035338/ENSDARG00000061479/ENSDARG00000000857/ENSDARG00000004023/ENSDARG00000004452/ENSDARG00000011163/ENSDARG00000011533/ENSDARG00000011600/ENSDARG00000027041/ENSDARG00000037020/ENSDARG00000040031/ENSDARG00000055543/ENSDARG00000073843/ENSDARG00000075821/ENSDARG00000079611	18
BP	GO:0032956	regulation of actin cytoskeleton organization	3.98E-05	0.002061923	0.001813724	ENSDARG00000077777/ENSDARG00000044573/ENSDARG00000008383/ENSDARG00000011602/ENSDARG00000012682/ENSDARG00000020795/ENSDARG00000026829/ENSDARG00000028327/ENSDARG00000030490/ENSDARG00000030547/ENSDARG00000031496/ENSDARG00000034240/ENSDARG00000039142/ENSDARG00000054063/ENSDARG00000057882/ENSDARG00000070735/ENSDARG00000074581/ENSDARG00000079281/ENSDARG00000092970/ENSDARG00000094673/ENSDARG00000102883/…	22
BP	GO:0009123	nucleoside monophosphate metabolic process	4.02E-05	0.002061923	0.001813724	ENSDARG00000014287/ENSDARG00000001950/ENSDARG00000056008/ENSDARG00000011665/ENSDARG00000013044/ENSDARG00000014068/ENSDARG00000014313/ENSDARG00000016721/ENSDARG00000022456/ENSDARG00000025012/ENSDARG00000028000/ENSDARG00000030139/ENSDARG00000032970/ENSDARG00000041314/ENSDARG00000054191/ENSDARG00000059128/ENSDARG00000070083/ENSDARG00000088383/ENSDARG00000093382/ENSDARG00000098355/ENSDARG00000099663/…	23
BP	GO:1903305	regulation of regulated secretory pathway	4.25E-05	0.002130284	0.001873856	ENSDARG00000025206/ENSDARG00000057913/ENSDARG00000101606/ENSDARG00000036505/ENSDARG00000101776/ENSDARG00000029239/ENSDARG00000008867/ENSDARG00000012306/ENSDARG00000062382/ENSDARG00000067605	10
BP	GO:0006836	neurotransmitter transport	5.04E-05	0.002475096	0.002177162	ENSDARG00000020609/ENSDARG00000018997/ENSDARG00000025206/ENSDARG00000041150/ENSDARG00000057913/ENSDARG00000101606/ENSDARG00000036505/ENSDARG00000000503/ENSDARG00000101776/ENSDARG00000058117/ENSDARG00000008867/ENSDARG00000013414/ENSDARG00000027322/ENSDARG00000062382/ENSDARG00000067605/ENSDARG00000077053	16
BP	GO:0030041	actin filament polymerization	5.85E-05	0.002764752	0.002431952	ENSDARG00000077777/ENSDARG00000074443/ENSDARG00000008383/ENSDARG00000011602/ENSDARG00000012682/ENSDARG00000020795/ENSDARG00000026829/ENSDARG00000028327/ENSDARG00000030490/ENSDARG00000031496/ENSDARG00000034240/ENSDARG00000039142/ENSDARG00000054063/ENSDARG00000057882/ENSDARG00000074581/ENSDARG00000092970/ENSDARG00000102883	17
BP	GO:0032970	regulation of actin filament-based process	5.87E-05	0.002764752	0.002431952	ENSDARG00000077777/ENSDARG00000044573/ENSDARG00000008383/ENSDARG00000011602/ENSDARG00000012682/ENSDARG00000020795/ENSDARG00000026829/ENSDARG00000028327/ENSDARG00000030490/ENSDARG00000030547/ENSDARG00000031496/ENSDARG00000034240/ENSDARG00000039142/ENSDARG00000054063/ENSDARG00000057882/ENSDARG00000070735/ENSDARG00000074581/ENSDARG00000079281/ENSDARG00000092970/ENSDARG00000094673/ENSDARG00000102883/…	22
BP	GO:0030833	regulation of actin filament polymerization	6.22E-05	0.002866575	0.002521518	ENSDARG00000077777/ENSDARG00000008383/ENSDARG00000011602/ENSDARG00000012682/ENSDARG00000020795/ENSDARG00000026829/ENSDARG00000028327/ENSDARG00000030490/ENSDARG00000031496/ENSDARG00000034240/ENSDARG00000039142/ENSDARG00000054063/ENSDARG00000057882/ENSDARG00000074581/ENSDARG00000092970/ENSDARG00000102883	16
BP	GO:0016079	synaptic vesicle exocytosis	6.95E-05	0.003087575	0.002715916	ENSDARG00000020609/ENSDARG00000018997/ENSDARG00000025206/ENSDARG00000057913/ENSDARG00000101606/ENSDARG00000036505/ENSDARG00000000503/ENSDARG00000058117/ENSDARG00000008867/ENSDARG00000062382/ENSDARG00000067605	11
BP	GO:0007015	actin filament organization	6.96E-05	0.003087575	0.002715916	ENSDARG00000021193/ENSDARG00000077777/ENSDARG00000021124/ENSDARG00000009677/ENSDARG00000044573/ENSDARG00000074443/ENSDARG00000045399/ENSDARG00000008383/ENSDARG00000008660/ENSDARG00000011602/ENSDARG00000012682/ENSDARG00000020795/ENSDARG00000026829/ENSDARG00000028327/ENSDARG00000030490/ENSDARG00000030547/ENSDARG00000031496/ENSDARG00000034240/ENSDARG00000039142/ENSDARG00000054063/ENSDARG00000057882/…	29
BP	GO:0042775	mitochondrial ATP synthesis coupled electron transport	7.26E-05	0.00312773	0.002751237	ENSDARG00000013044/ENSDARG00000016721/ENSDARG00000030139/ENSDARG00000032970/ENSDARG00000041314/ENSDARG00000059128/ENSDARG00000088383/ENSDARG00000093382/ENSDARG00000099663/ENSDARG00000104537	10
BP	GO:0008064	regulation of actin polymerization or depolymerization	7.62E-05	0.00312773	0.002751237	ENSDARG00000077777/ENSDARG00000008383/ENSDARG00000011602/ENSDARG00000012682/ENSDARG00000020795/ENSDARG00000026829/ENSDARG00000028327/ENSDARG00000030490/ENSDARG00000031496/ENSDARG00000034240/ENSDARG00000039142/ENSDARG00000054063/ENSDARG00000057882/ENSDARG00000074581/ENSDARG00000092970/ENSDARG00000102883	16
BP	GO:0030832	regulation of actin filament length	7.62E-05	0.00312773	0.002751237	ENSDARG00000077777/ENSDARG00000008383/ENSDARG00000011602/ENSDARG00000012682/ENSDARG00000020795/ENSDARG00000026829/ENSDARG00000028327/ENSDARG00000030490/ENSDARG00000031496/ENSDARG00000034240/ENSDARG00000039142/ENSDARG00000054063/ENSDARG00000057882/ENSDARG00000074581/ENSDARG00000092970/ENSDARG00000102883	16
BP	GO:0048489	synaptic vesicle transport	7.87E-05	0.00312773	0.002751237	ENSDARG00000020609/ENSDARG00000018997/ENSDARG00000025206/ENSDARG00000057913/ENSDARG00000098936/ENSDARG00000101606/ENSDARG00000036505/ENSDARG00000000503/ENSDARG00000058117/ENSDARG00000008867/ENSDARG00000015931/ENSDARG00000062382/ENSDARG00000067605	13
BP	GO:0097479	synaptic vesicle localization	7.87E-05	0.00312773	0.002751237	ENSDARG00000020609/ENSDARG00000018997/ENSDARG00000025206/ENSDARG00000057913/ENSDARG00000098936/ENSDARG00000101606/ENSDARG00000036505/ENSDARG00000000503/ENSDARG00000058117/ENSDARG00000008867/ENSDARG00000015931/ENSDARG00000062382/ENSDARG00000067605	13
BP	GO:0097480	establishment of synaptic vesicle localization	7.87E-05	0.00312773	0.002751237	ENSDARG00000020609/ENSDARG00000018997/ENSDARG00000025206/ENSDARG00000057913/ENSDARG00000098936/ENSDARG00000101606/ENSDARG00000036505/ENSDARG00000000503/ENSDARG00000058117/ENSDARG00000008867/ENSDARG00000015931/ENSDARG00000062382/ENSDARG00000067605	13
BP	GO:0008154	actin polymerization or depolymerization	9.26E-05	0.003592281	0.003159869	ENSDARG00000077777/ENSDARG00000021124/ENSDARG00000074443/ENSDARG00000008383/ENSDARG00000011602/ENSDARG00000012682/ENSDARG00000020795/ENSDARG00000026829/ENSDARG00000028327/ENSDARG00000030490/ENSDARG00000031496/ENSDARG00000034240/ENSDARG00000039142/ENSDARG00000054063/ENSDARG00000057882/ENSDARG00000074581/ENSDARG00000092970/ENSDARG00000102883	18
BP	GO:0110053	regulation of actin filament organization	9.40E-05	0.003592281	0.003159869	ENSDARG00000077777/ENSDARG00000008383/ENSDARG00000011602/ENSDARG00000012682/ENSDARG00000020795/ENSDARG00000026829/ENSDARG00000028327/ENSDARG00000030490/ENSDARG00000031496/ENSDARG00000034240/ENSDARG00000039142/ENSDARG00000054063/ENSDARG00000057882/ENSDARG00000074581/ENSDARG00000079281/ENSDARG00000092970/ENSDARG00000102883	17
BP	GO:0006891	intra-Golgi vesicle-mediated transport	9.50E-05	0.003592281	0.003159869	ENSDARG00000034522/ENSDARG00000031343/ENSDARG00000004037/ENSDARG00000017844/ENSDARG00000018562/ENSDARG00000038743/ENSDARG00000045364	7
BP	GO:0051648	vesicle localization	9.94E-05	0.003641138	0.003202845	ENSDARG00000020609/ENSDARG00000018997/ENSDARG00000025206/ENSDARG00000057913/ENSDARG00000098936/ENSDARG00000101606/ENSDARG00000036505/ENSDARG00000000503/ENSDARG00000058117/ENSDARG00000044573/ENSDARG00000007654/ENSDARG00000008867/ENSDARG00000010953/ENSDARG00000015931/ENSDARG00000026595/ENSDARG00000031496/ENSDARG00000041450/ENSDARG00000062382/ENSDARG00000067605/ENSDARG00000104674	20
BP	GO:0032535	regulation of cellular component size	9.95E-05	0.003641138	0.003202845	ENSDARG00000077777/ENSDARG00000000857/ENSDARG00000008383/ENSDARG00000011163/ENSDARG00000011533/ENSDARG00000011600/ENSDARG00000011602/ENSDARG00000012682/ENSDARG00000020795/ENSDARG00000022712/ENSDARG00000026829/ENSDARG00000028327/ENSDARG00000030490/ENSDARG00000031496/ENSDARG00000034240/ENSDARG00000039142/ENSDARG00000045542/ENSDARG00000054063/ENSDARG00000057882/ENSDARG00000062058/ENSDARG00000074581/…	24
BP	GO:0009145	purine nucleoside triphosphate biosynthetic process	0.000113313	0.003846705	0.003383667	ENSDARG00000014287/ENSDARG00000056008/ENSDARG00000011665/ENSDARG00000014068/ENSDARG00000014313/ENSDARG00000022456/ENSDARG00000025012/ENSDARG00000028000/ENSDARG00000054191/ENSDARG00000070083/ENSDARG00000093382/ENSDARG00000098355/ENSDARG00000099730	13
BP	GO:0009206	purine ribonucleoside triphosphate biosynthetic process	0.000113313	0.003846705	0.003383667	ENSDARG00000014287/ENSDARG00000056008/ENSDARG00000011665/ENSDARG00000014068/ENSDARG00000014313/ENSDARG00000022456/ENSDARG00000025012/ENSDARG00000028000/ENSDARG00000054191/ENSDARG00000070083/ENSDARG00000093382/ENSDARG00000098355/ENSDARG00000099730	13
BP	GO:0017157	regulation of exocytosis	0.000113313	0.003846705	0.003383667	ENSDARG00000025206/ENSDARG00000057913/ENSDARG00000101606/ENSDARG00000036505/ENSDARG00000000503/ENSDARG00000101776/ENSDARG00000029239/ENSDARG00000008867/ENSDARG00000012306/ENSDARG00000013843/ENSDARG00000043835/ENSDARG00000062382/ENSDARG00000067605	13
BP	GO:0031334	positive regulation of protein complex assembly	0.000113313	0.003846705	0.003383667	ENSDARG00000007141/ENSDARG00000007720/ENSDARG00000008383/ENSDARG00000011602/ENSDARG00000015315/ENSDARG00000020795/ENSDARG00000027099/ENSDARG00000028327/ENSDARG00000031496/ENSDARG00000039142/ENSDARG00000054063/ENSDARG00000057882/ENSDARG00000069496	13
BP	GO:0009201	ribonucleoside triphosphate biosynthetic process	0.000113433	0.003846705	0.003383667	ENSDARG00000014287/ENSDARG00000056008/ENSDARG00000011665/ENSDARG00000014068/ENSDARG00000014313/ENSDARG00000022456/ENSDARG00000025012/ENSDARG00000028000/ENSDARG00000054191/ENSDARG00000070083/ENSDARG00000093382/ENSDARG00000098355/ENSDARG00000098386/ENSDARG00000099730	14
BP	GO:0048589	developmental growth	0.000120536	0.004010123	0.003527415	ENSDARG00000003971/ENSDARG00000003655/ENSDARG00000090481/ENSDARG00000035338/ENSDARG00000068992/ENSDARG00000055064/ENSDARG00000061479/ENSDARG00000055678/ENSDARG00000012513/ENSDARG00000018968/ENSDARG00000030694/ENSDARG00000000779/ENSDARG00000000857/ENSDARG00000003695/ENSDARG00000004023/ENSDARG00000004452/ENSDARG00000008867/ENSDARG00000011163/ENSDARG00000011533/ENSDARG00000011600/ENSDARG00000013968/…	36
BP	GO:0050432	catecholamine secretion	0.000123469	0.004010123	0.003527415	ENSDARG00000025206/ENSDARG00000057913/ENSDARG00000008829/ENSDARG00000036505/ENSDARG00000101776/ENSDARG00000029239/ENSDARG00000012306	7
BP	GO:0050433	regulation of catecholamine secretion	0.000123469	0.004010123	0.003527415	ENSDARG00000025206/ENSDARG00000057913/ENSDARG00000008829/ENSDARG00000036505/ENSDARG00000101776/ENSDARG00000029239/ENSDARG00000012306	7
BP	GO:0099003	vesicle-mediated transport in synapse	0.0001408	0.00450951	0.003966689	ENSDARG00000020609/ENSDARG00000018997/ENSDARG00000025206/ENSDARG00000057913/ENSDARG00000098936/ENSDARG00000101606/ENSDARG00000036505/ENSDARG00000000503/ENSDARG00000058117/ENSDARG00000007663/ENSDARG00000008867/ENSDARG00000015931/ENSDARG00000062382/ENSDARG00000067605	14
BP	GO:0060560	developmental growth involved in morphogenesis	0.000144171	0.00455421	0.004006008	ENSDARG00000003971/ENSDARG00000003655/ENSDARG00000090481/ENSDARG00000035338/ENSDARG00000061479/ENSDARG00000055678/ENSDARG00000000857/ENSDARG00000004023/ENSDARG00000004452/ENSDARG00000011163/ENSDARG00000011533/ENSDARG00000011600/ENSDARG00000022712/ENSDARG00000027041/ENSDARG00000037020/ENSDARG00000040031/ENSDARG00000055543/ENSDARG00000059177/ENSDARG00000073843/ENSDARG00000075821/ENSDARG00000079611	21
BP	GO:0019693	ribose phosphate metabolic process	0.000150515	0.004618577	0.004062628	ENSDARG00000014287/ENSDARG00000014588/ENSDARG00000001950/ENSDARG00000056008/ENSDARG00000006773/ENSDARG00000011665/ENSDARG00000012387/ENSDARG00000013044/ENSDARG00000014068/ENSDARG00000014313/ENSDARG00000015343/ENSDARG00000015918/ENSDARG00000016721/ENSDARG00000018750/ENSDARG00000019326/ENSDARG00000022456/ENSDARG00000025012/ENSDARG00000028000/ENSDARG00000030139/ENSDARG00000032970/ENSDARG00000041314/…	32
BP	GO:0006995	cellular response to nitrogen starvation	0.000152217	0.004618577	0.004062628	ENSDARG00000101127/ENSDARG00000040971/ENSDARG00000027200/ENSDARG00000033609/ENSDARG00000035557	5
BP	GO:0043562	cellular response to nitrogen levels	0.000152217	0.004618577	0.004062628	ENSDARG00000101127/ENSDARG00000040971/ENSDARG00000027200/ENSDARG00000033609/ENSDARG00000035557	5
BP	GO:0007019	microtubule depolymerization	0.000158449	0.004745235	0.004174039	ENSDARG00000030106/ENSDARG00000059601/ENSDARG00000022045/ENSDARG00000033234/ENSDARG00000033655/ENSDARG00000038465/ENSDARG00000060434	7
BP	GO:0042773	ATP synthesis coupled electron transport	0.000162752	0.004811603	0.004232418	ENSDARG00000013044/ENSDARG00000016721/ENSDARG00000030139/ENSDARG00000032970/ENSDARG00000041314/ENSDARG00000059128/ENSDARG00000088383/ENSDARG00000093382/ENSDARG00000099663/ENSDARG00000104537	10
BP	GO:0051130	positive regulation of cellular component organization	0.000167668	0.004894204	0.004305076	ENSDARG00000068992/ENSDARG00000034528/ENSDARG00000032865/ENSDARG00000060683/ENSDARG00000000857/ENSDARG00000004586/ENSDARG00000007141/ENSDARG00000007720/ENSDARG00000008383/ENSDARG00000009740/ENSDARG00000011602/ENSDARG00000012682/ENSDARG00000015315/ENSDARG00000019328/ENSDARG00000020795/ENSDARG00000027099/ENSDARG00000028327/ENSDARG00000031496/ENSDARG00000039142/ENSDARG00000053753/ENSDARG00000054063/…	28
BP	GO:0006163	purine nucleotide metabolic process	0.000173665	0.005005879	0.004403309	ENSDARG00000014287/ENSDARG00000014588/ENSDARG00000001950/ENSDARG00000056008/ENSDARG00000006773/ENSDARG00000011665/ENSDARG00000012387/ENSDARG00000013044/ENSDARG00000014068/ENSDARG00000014313/ENSDARG00000015918/ENSDARG00000016721/ENSDARG00000018750/ENSDARG00000019326/ENSDARG00000022456/ENSDARG00000025012/ENSDARG00000028000/ENSDARG00000030139/ENSDARG00000032970/ENSDARG00000041314/ENSDARG00000054191/…	30
BP	GO:0048193	Golgi vesicle transport	0.000197359	0.005518864	0.004854544	ENSDARG00000013613/ENSDARG00000034522/ENSDARG00000031343/ENSDARG00000013976/ENSDARG00000000779/ENSDARG00000004037/ENSDARG00000007654/ENSDARG00000012747/ENSDARG00000017844/ENSDARG00000018562/ENSDARG00000019360/ENSDARG00000024954/ENSDARG00000026068/ENSDARG00000031496/ENSDARG00000038743/ENSDARG00000039601/ENSDARG00000042742/ENSDARG00000045364/ENSDARG00000055610/ENSDARG00000074246/ENSDARG00000100435/…	22
BP	GO:0051650	establishment of vesicle localization	0.000197889	0.005518864	0.004854544	ENSDARG00000020609/ENSDARG00000018997/ENSDARG00000025206/ENSDARG00000057913/ENSDARG00000098936/ENSDARG00000101606/ENSDARG00000036505/ENSDARG00000000503/ENSDARG00000058117/ENSDARG00000044573/ENSDARG00000008867/ENSDARG00000010953/ENSDARG00000015931/ENSDARG00000026595/ENSDARG00000031496/ENSDARG00000041450/ENSDARG00000062382/ENSDARG00000067605/ENSDARG00000104674	19
BP	GO:0051937	catecholamine transport	0.000201034	0.005518864	0.004854544	ENSDARG00000025206/ENSDARG00000057913/ENSDARG00000008829/ENSDARG00000036505/ENSDARG00000101776/ENSDARG00000029239/ENSDARG00000012306	7
BP	GO:0051952	regulation of amine transport	0.000201034	0.005518864	0.004854544	ENSDARG00000025206/ENSDARG00000057913/ENSDARG00000008829/ENSDARG00000036505/ENSDARG00000101776/ENSDARG00000029239/ENSDARG00000012306	7
BP	GO:0044089	positive regulation of cellular component biogenesis	0.000207097	0.005618415	0.004942113	ENSDARG00000060683/ENSDARG00000007141/ENSDARG00000007720/ENSDARG00000008383/ENSDARG00000011602/ENSDARG00000012682/ENSDARG00000015315/ENSDARG00000020795/ENSDARG00000027099/ENSDARG00000028327/ENSDARG00000031496/ENSDARG00000039142/ENSDARG00000054063/ENSDARG00000057882/ENSDARG00000061143/ENSDARG00000069496/ENSDARG00000079281	17
BP	GO:0006119	oxidative phosphorylation	0.000215317	0.005773504	0.005078533	ENSDARG00000013044/ENSDARG00000016721/ENSDARG00000030139/ENSDARG00000032970/ENSDARG00000041314/ENSDARG00000054191/ENSDARG00000059128/ENSDARG00000088383/ENSDARG00000093382/ENSDARG00000099663/ENSDARG00000104537	11
BP	GO:0009150	purine ribonucleotide metabolic process	0.000223251	0.005917445	0.005205147	ENSDARG00000014287/ENSDARG00000014588/ENSDARG00000001950/ENSDARG00000056008/ENSDARG00000006773/ENSDARG00000011665/ENSDARG00000012387/ENSDARG00000013044/ENSDARG00000014068/ENSDARG00000014313/ENSDARG00000015918/ENSDARG00000016721/ENSDARG00000018750/ENSDARG00000022456/ENSDARG00000025012/ENSDARG00000028000/ENSDARG00000030139/ENSDARG00000032970/ENSDARG00000041314/ENSDARG00000054191/ENSDARG00000059128/…	29
BP	GO:0099504	synaptic vesicle cycle	0.000259802	0.006807997	0.005988502	ENSDARG00000020609/ENSDARG00000018997/ENSDARG00000025206/ENSDARG00000041150/ENSDARG00000057913/ENSDARG00000101606/ENSDARG00000036505/ENSDARG00000000503/ENSDARG00000058117/ENSDARG00000007663/ENSDARG00000008867/ENSDARG00000015931/ENSDARG00000062382/ENSDARG00000067605	14
BP	GO:0009259	ribonucleotide metabolic process	0.00027462	0.007115434	0.006258931	ENSDARG00000014287/ENSDARG00000014588/ENSDARG00000001950/ENSDARG00000056008/ENSDARG00000006773/ENSDARG00000011665/ENSDARG00000012387/ENSDARG00000013044/ENSDARG00000014068/ENSDARG00000014313/ENSDARG00000015918/ENSDARG00000016721/ENSDARG00000018750/ENSDARG00000022456/ENSDARG00000025012/ENSDARG00000028000/ENSDARG00000030139/ENSDARG00000032970/ENSDARG00000041314/ENSDARG00000054191/ENSDARG00000059128/…	30
BP	GO:0009127	purine nucleoside monophosphate biosynthetic process	0.00028632	0.007255531	0.006382165	ENSDARG00000014287/ENSDARG00000001950/ENSDARG00000056008/ENSDARG00000011665/ENSDARG00000014068/ENSDARG00000014313/ENSDARG00000022456/ENSDARG00000025012/ENSDARG00000028000/ENSDARG00000054191/ENSDARG00000070083/ENSDARG00000093382/ENSDARG00000098355/ENSDARG00000099730	14
BP	GO:0009168	purine ribonucleoside monophosphate biosynthetic process	0.00028632	0.007255531	0.006382165	ENSDARG00000014287/ENSDARG00000001950/ENSDARG00000056008/ENSDARG00000011665/ENSDARG00000014068/ENSDARG00000014313/ENSDARG00000022456/ENSDARG00000025012/ENSDARG00000028000/ENSDARG00000054191/ENSDARG00000070083/ENSDARG00000093382/ENSDARG00000098355/ENSDARG00000099730	14
BP	GO:0007268	chemical synaptic transmission	0.000305721	0.007580569	0.006668077	ENSDARG00000020609/ENSDARG00000018997/ENSDARG00000025206/ENSDARG00000068989/ENSDARG00000089212/ENSDARG00000041150/ENSDARG00000018817/ENSDARG00000057913/ENSDARG00000079586/ENSDARG00000101606/ENSDARG00000036505/ENSDARG00000041062/ENSDARG00000040156/ENSDARG00000000503/ENSDARG00000101776/ENSDARG00000058117/ENSDARG00000009677/ENSDARG00000006923/ENSDARG00000008867/ENSDARG00000013414/ENSDARG00000015315/…	33
BP	GO:0098916	anterograde trans-synaptic signaling	0.000305721	0.007580569	0.006668077	ENSDARG00000020609/ENSDARG00000018997/ENSDARG00000025206/ENSDARG00000068989/ENSDARG00000089212/ENSDARG00000041150/ENSDARG00000018817/ENSDARG00000057913/ENSDARG00000079586/ENSDARG00000101606/ENSDARG00000036505/ENSDARG00000041062/ENSDARG00000040156/ENSDARG00000000503/ENSDARG00000101776/ENSDARG00000058117/ENSDARG00000009677/ENSDARG00000006923/ENSDARG00000008867/ENSDARG00000013414/ENSDARG00000015315/…	33
BP	GO:0015837	amine transport	0.000313804	0.007617187	0.006700288	ENSDARG00000025206/ENSDARG00000057913/ENSDARG00000008829/ENSDARG00000036505/ENSDARG00000101776/ENSDARG00000029239/ENSDARG00000012306	7
BP	GO:0015844	monoamine transport	0.000313804	0.007617187	0.006700288	ENSDARG00000025206/ENSDARG00000057913/ENSDARG00000008829/ENSDARG00000036505/ENSDARG00000101776/ENSDARG00000029239/ENSDARG00000012306	7
BP	GO:0009117	nucleotide metabolic process	0.000322157	0.007738476	0.006806976	ENSDARG00000014287/ENSDARG00000014588/ENSDARG00000070822/ENSDARG00000004580/ENSDARG00000001950/ENSDARG00000056008/ENSDARG00000006773/ENSDARG00000011665/ENSDARG00000012387/ENSDARG00000013044/ENSDARG00000014068/ENSDARG00000014313/ENSDARG00000015343/ENSDARG00000015918/ENSDARG00000016721/ENSDARG00000018750/ENSDARG00000019326/ENSDARG00000019924/ENSDARG00000022456/ENSDARG00000025012/ENSDARG00000028000/…	36
BP	GO:0046031	ADP metabolic process	0.000328315	0.007805099	0.006865579	ENSDARG00000014287/ENSDARG00000001950/ENSDARG00000011665/ENSDARG00000014068/ENSDARG00000022456/ENSDARG00000025012/ENSDARG00000028000/ENSDARG00000054191/ENSDARG00000099730	9
BP	GO:0099537	trans-synaptic signaling	0.000350181	0.008239977	0.007248111	ENSDARG00000020609/ENSDARG00000018997/ENSDARG00000025206/ENSDARG00000068989/ENSDARG00000089212/ENSDARG00000041150/ENSDARG00000018817/ENSDARG00000057913/ENSDARG00000079586/ENSDARG00000101606/ENSDARG00000036505/ENSDARG00000041062/ENSDARG00000040156/ENSDARG00000000503/ENSDARG00000101776/ENSDARG00000058117/ENSDARG00000009677/ENSDARG00000006923/ENSDARG00000008867/ENSDARG00000013414/ENSDARG00000015315/…	33
BP	GO:0099536	synaptic signaling	0.000366229	0.008530557	0.007503712	ENSDARG00000020609/ENSDARG00000018997/ENSDARG00000025206/ENSDARG00000068989/ENSDARG00000089212/ENSDARG00000041150/ENSDARG00000018817/ENSDARG00000057913/ENSDARG00000079586/ENSDARG00000101606/ENSDARG00000036505/ENSDARG00000041062/ENSDARG00000040156/ENSDARG00000000503/ENSDARG00000101776/ENSDARG00000058117/ENSDARG00000009677/ENSDARG00000006923/ENSDARG00000008867/ENSDARG00000013414/ENSDARG00000015315/…	33
BP	GO:0006090	pyruvate metabolic process	0.00038022	0.008548473	0.007519472	ENSDARG00000014287/ENSDARG00000011665/ENSDARG00000012387/ENSDARG00000014068/ENSDARG00000015918/ENSDARG00000022456/ENSDARG00000025012/ENSDARG00000028000/ENSDARG00000054191/ENSDARG00000099730	10
BP	GO:0009135	purine nucleoside diphosphate metabolic process	0.000381827	0.008548473	0.007519472	ENSDARG00000014287/ENSDARG00000001950/ENSDARG00000011665/ENSDARG00000014068/ENSDARG00000022456/ENSDARG00000025012/ENSDARG00000028000/ENSDARG00000054191/ENSDARG00000099730	9
BP	GO:0009179	purine ribonucleoside diphosphate metabolic process	0.000381827	0.008548473	0.007519472	ENSDARG00000014287/ENSDARG00000001950/ENSDARG00000011665/ENSDARG00000014068/ENSDARG00000022456/ENSDARG00000025012/ENSDARG00000028000/ENSDARG00000054191/ENSDARG00000099730	9
BP	GO:0009185	ribonucleoside diphosphate metabolic process	0.000381827	0.008548473	0.007519472	ENSDARG00000014287/ENSDARG00000001950/ENSDARG00000011665/ENSDARG00000014068/ENSDARG00000022456/ENSDARG00000025012/ENSDARG00000028000/ENSDARG00000054191/ENSDARG00000099730	9
BP	GO:0001508	action potential	0.000386642	0.008573048	0.007541089	ENSDARG00000060222/ENSDARG00000005775/ENSDARG00000062134/ENSDARG00000018032/ENSDARG00000060282/ENSDARG00000062359/ENSDARG00000086819	7
BP	GO:0016049	cell growth	0.00041934	0.009165555	0.008062274	ENSDARG00000003971/ENSDARG00000003655/ENSDARG00000090481/ENSDARG00000035338/ENSDARG00000061479/ENSDARG00000000857/ENSDARG00000004023/ENSDARG00000004452/ENSDARG00000011163/ENSDARG00000011533/ENSDARG00000011600/ENSDARG00000027041/ENSDARG00000037020/ENSDARG00000040031/ENSDARG00000055543/ENSDARG00000073843/ENSDARG00000075821/ENSDARG00000079611	18
BP	GO:0046390	ribose phosphate biosynthetic process	0.000423785	0.009165555	0.008062274	ENSDARG00000014287/ENSDARG00000014588/ENSDARG00000001950/ENSDARG00000056008/ENSDARG00000006773/ENSDARG00000011665/ENSDARG00000012387/ENSDARG00000014068/ENSDARG00000014313/ENSDARG00000015918/ENSDARG00000018750/ENSDARG00000019326/ENSDARG00000022456/ENSDARG00000025012/ENSDARG00000028000/ENSDARG00000054191/ENSDARG00000070083/ENSDARG00000093382/ENSDARG00000098355/ENSDARG00000098386/ENSDARG00000099730	21
BP	GO:0006753	nucleoside phosphate metabolic process	0.000431651	0.009165555	0.008062274	ENSDARG00000014287/ENSDARG00000014588/ENSDARG00000070822/ENSDARG00000004580/ENSDARG00000001950/ENSDARG00000056008/ENSDARG00000006773/ENSDARG00000011665/ENSDARG00000012387/ENSDARG00000013044/ENSDARG00000014068/ENSDARG00000014313/ENSDARG00000015343/ENSDARG00000015918/ENSDARG00000016721/ENSDARG00000018750/ENSDARG00000019326/ENSDARG00000019924/ENSDARG00000022456/ENSDARG00000025012/ENSDARG00000028000/…	36
BP	GO:0040007	growth	0.000431651	0.009165555	0.008062274	ENSDARG00000003971/ENSDARG00000003655/ENSDARG00000090481/ENSDARG00000035338/ENSDARG00000068992/ENSDARG00000055064/ENSDARG00000061479/ENSDARG00000055678/ENSDARG00000012513/ENSDARG00000018968/ENSDARG00000030694/ENSDARG00000000779/ENSDARG00000000857/ENSDARG00000003695/ENSDARG00000004023/ENSDARG00000004452/ENSDARG00000008867/ENSDARG00000011163/ENSDARG00000011533/ENSDARG00000011600/ENSDARG00000013968/…	36
BP	GO:0043244	regulation of protein complex disassembly	0.000433237	0.009165555	0.008062274	ENSDARG00000059601/ENSDARG00000011602/ENSDARG00000022045/ENSDARG00000030490/ENSDARG00000034240/ENSDARG00000043559/ENSDARG00000056186/ENSDARG00000060434/ENSDARG00000074581/ENSDARG00000102883	10
BP	GO:0006164	purine nucleotide biosynthetic process	0.000447506	0.009361056	0.008234243	ENSDARG00000014287/ENSDARG00000014588/ENSDARG00000001950/ENSDARG00000056008/ENSDARG00000006773/ENSDARG00000011665/ENSDARG00000012387/ENSDARG00000014068/ENSDARG00000014313/ENSDARG00000015918/ENSDARG00000018750/ENSDARG00000019326/ENSDARG00000022456/ENSDARG00000025012/ENSDARG00000028000/ENSDARG00000054191/ENSDARG00000070083/ENSDARG00000093382/ENSDARG00000098355/ENSDARG00000099730	20
BP	GO:1903530	regulation of secretion by cell	0.000450597	0.009361056	0.008234243	ENSDARG00000018997/ENSDARG00000025206/ENSDARG00000057913/ENSDARG00000008829/ENSDARG00000101606/ENSDARG00000036505/ENSDARG00000000503/ENSDARG00000101776/ENSDARG00000030479/ENSDARG00000029239/ENSDARG00000008867/ENSDARG00000012306/ENSDARG00000013843/ENSDARG00000014910/ENSDARG00000043835/ENSDARG00000062382/ENSDARG00000067605/ENSDARG00000101175	18
BP	GO:0072522	purine-containing compound biosynthetic process	0.000480276	0.009888532	0.008698224	ENSDARG00000014287/ENSDARG00000014588/ENSDARG00000001950/ENSDARG00000056008/ENSDARG00000006773/ENSDARG00000011665/ENSDARG00000012387/ENSDARG00000014068/ENSDARG00000014313/ENSDARG00000015918/ENSDARG00000018750/ENSDARG00000019326/ENSDARG00000022456/ENSDARG00000025012/ENSDARG00000028000/ENSDARG00000054191/ENSDARG00000070083/ENSDARG00000093382/ENSDARG00000095947/ENSDARG00000098355/ENSDARG00000099730	21
BP	GO:0032482	Rab protein signal transduction	0.000503349	0.010271892	0.009035439	ENSDARG00000034522/ENSDARG00000031343/ENSDARG00000003495/ENSDARG00000018602/ENSDARG00000019312/ENSDARG00000036501/ENSDARG00000041450/ENSDARG00000041878/ENSDARG00000043835/ENSDARG00000055291/ENSDARG00000056479/ENSDARG00000074246/ENSDARG00000090086	13
BP	GO:0009165	nucleotide biosynthetic process	0.000512011	0.010356987	0.009110291	ENSDARG00000014287/ENSDARG00000014588/ENSDARG00000004580/ENSDARG00000001950/ENSDARG00000056008/ENSDARG00000006773/ENSDARG00000011665/ENSDARG00000012387/ENSDARG00000014068/ENSDARG00000014313/ENSDARG00000015918/ENSDARG00000018750/ENSDARG00000019326/ENSDARG00000019924/ENSDARG00000022456/ENSDARG00000025012/ENSDARG00000028000/ENSDARG00000032866/ENSDARG00000054191/ENSDARG00000070083/ENSDARG00000093382/…	24
BP	GO:0030705	cytoskeleton-dependent intracellular transport	0.000541748	0.010863225	0.009555591	ENSDARG00000098936/ENSDARG00000061817/ENSDARG00000010953/ENSDARG00000011611/ENSDARG00000026595/ENSDARG00000037020/ENSDARG00000038432/ENSDARG00000045025/ENSDARG00000056753/ENSDARG00000062024/ENSDARG00000074073/ENSDARG00000087538	12
BP	GO:0014046	dopamine secretion	0.000597854	0.011620586	0.010221787	ENSDARG00000025206/ENSDARG00000057913/ENSDARG00000036505/ENSDARG00000101776/ENSDARG00000029239/ENSDARG00000012306	6
BP	GO:0014059	regulation of dopamine secretion	0.000597854	0.011620586	0.010221787	ENSDARG00000025206/ENSDARG00000057913/ENSDARG00000036505/ENSDARG00000101776/ENSDARG00000029239/ENSDARG00000012306	6
BP	GO:0034314	Arp2/3 complex-mediated actin nucleation	0.000597854	0.011620586	0.010221787	ENSDARG00000008383/ENSDARG00000028327/ENSDARG00000031496/ENSDARG00000039142/ENSDARG00000054063/ENSDARG00000057882	6
BP	GO:0070507	regulation of microtubule cytoskeleton organization	0.000599675	0.011620586	0.010221787	ENSDARG00000030106/ENSDARG00000059601/ENSDARG00000008808/ENSDARG00000020345/ENSDARG00000022045/ENSDARG00000033234/ENSDARG00000033655/ENSDARG00000038465/ENSDARG00000060434/ENSDARG00000069496/ENSDARG00000074073/ENSDARG00000102878	12
BP	GO:0001505	regulation of neurotransmitter levels	0.000621924	0.011951308	0.0105127	ENSDARG00000020609/ENSDARG00000018997/ENSDARG00000025206/ENSDARG00000057913/ENSDARG00000101606/ENSDARG00000036505/ENSDARG00000000503/ENSDARG00000101776/ENSDARG00000058117/ENSDARG00000006031/ENSDARG00000008867/ENSDARG00000013414/ENSDARG00000027322/ENSDARG00000062382/ENSDARG00000067605/ENSDARG00000077053	16
BP	GO:0051046	regulation of secretion	0.000638935	0.012176733	0.010710989	ENSDARG00000018997/ENSDARG00000025206/ENSDARG00000057913/ENSDARG00000008829/ENSDARG00000101606/ENSDARG00000036505/ENSDARG00000000503/ENSDARG00000101776/ENSDARG00000030479/ENSDARG00000029239/ENSDARG00000008867/ENSDARG00000012306/ENSDARG00000013843/ENSDARG00000014910/ENSDARG00000043835/ENSDARG00000062382/ENSDARG00000067605/ENSDARG00000101175	18
BP	GO:0051592	response to calcium ion	0.000665009	0.012569761	0.011056708	ENSDARG00000025206/ENSDARG00000057913/ENSDARG00000036505/ENSDARG00000101776/ENSDARG00000029239/ENSDARG00000002632/ENSDARG00000012306/ENSDARG00000075536	8
BP	GO:1901293	nucleoside phosphate biosynthetic process	0.000671305	0.012585604	0.011070643	ENSDARG00000014287/ENSDARG00000014588/ENSDARG00000004580/ENSDARG00000001950/ENSDARG00000056008/ENSDARG00000006773/ENSDARG00000011665/ENSDARG00000012387/ENSDARG00000014068/ENSDARG00000014313/ENSDARG00000015918/ENSDARG00000018750/ENSDARG00000019326/ENSDARG00000019924/ENSDARG00000022456/ENSDARG00000025012/ENSDARG00000028000/ENSDARG00000032866/ENSDARG00000054191/ENSDARG00000070083/ENSDARG00000093382/…	24
BP	GO:0022904	respiratory electron transport chain	0.000710571	0.013196147	0.011607694	ENSDARG00000013044/ENSDARG00000016721/ENSDARG00000030139/ENSDARG00000032970/ENSDARG00000041314/ENSDARG00000059128/ENSDARG00000088383/ENSDARG00000093382/ENSDARG00000099663/ENSDARG00000104537	10
BP	GO:0072521	purine-containing compound metabolic process	0.000715316	0.013196147	0.011607694	ENSDARG00000014287/ENSDARG00000014588/ENSDARG00000001950/ENSDARG00000056008/ENSDARG00000006773/ENSDARG00000011665/ENSDARG00000012387/ENSDARG00000013044/ENSDARG00000014068/ENSDARG00000014313/ENSDARG00000015918/ENSDARG00000016721/ENSDARG00000018750/ENSDARG00000019326/ENSDARG00000022456/ENSDARG00000025012/ENSDARG00000028000/ENSDARG00000030139/ENSDARG00000032970/ENSDARG00000041314/ENSDARG00000054191/…	31
BP	GO:0051656	establishment of organelle localization	0.000735327	0.013457657	0.011837726	ENSDARG00000020609/ENSDARG00000018997/ENSDARG00000025206/ENSDARG00000057913/ENSDARG00000098936/ENSDARG00000101606/ENSDARG00000036505/ENSDARG00000000503/ENSDARG00000058117/ENSDARG00000044573/ENSDARG00000008867/ENSDARG00000010953/ENSDARG00000011611/ENSDARG00000015931/ENSDARG00000021225/ENSDARG00000026595/ENSDARG00000031496/ENSDARG00000038432/ENSDARG00000041450/ENSDARG00000062382/ENSDARG00000067605/…	23
BP	GO:0009152	purine ribonucleotide biosynthetic process	0.000741714	0.013467659	0.011846523	ENSDARG00000014287/ENSDARG00000014588/ENSDARG00000001950/ENSDARG00000056008/ENSDARG00000006773/ENSDARG00000011665/ENSDARG00000012387/ENSDARG00000014068/ENSDARG00000014313/ENSDARG00000015918/ENSDARG00000018750/ENSDARG00000022456/ENSDARG00000025012/ENSDARG00000028000/ENSDARG00000054191/ENSDARG00000070083/ENSDARG00000093382/ENSDARG00000098355/ENSDARG00000099730	19
BP	GO:0009260	ribonucleotide biosynthetic process	0.000836949	0.015078158	0.013263163	ENSDARG00000014287/ENSDARG00000014588/ENSDARG00000001950/ENSDARG00000056008/ENSDARG00000006773/ENSDARG00000011665/ENSDARG00000012387/ENSDARG00000014068/ENSDARG00000014313/ENSDARG00000015918/ENSDARG00000018750/ENSDARG00000022456/ENSDARG00000025012/ENSDARG00000028000/ENSDARG00000054191/ENSDARG00000070083/ENSDARG00000093382/ENSDARG00000098355/ENSDARG00000098386/ENSDARG00000099730	20
BP	GO:0006096	glycolytic process	0.000898191	0.015932531	0.014014693	ENSDARG00000014287/ENSDARG00000011665/ENSDARG00000014068/ENSDARG00000022456/ENSDARG00000025012/ENSDARG00000028000/ENSDARG00000054191/ENSDARG00000099730	8
BP	GO:0006757	ATP generation from ADP	0.000898191	0.015932531	0.014014693	ENSDARG00000014287/ENSDARG00000011665/ENSDARG00000014068/ENSDARG00000022456/ENSDARG00000025012/ENSDARG00000028000/ENSDARG00000054191/ENSDARG00000099730	8
BP	GO:0015872	dopamine transport	0.000927341	0.01604226	0.014111213	ENSDARG00000025206/ENSDARG00000057913/ENSDARG00000036505/ENSDARG00000101776/ENSDARG00000029239/ENSDARG00000012306	6
BP	GO:2001023	regulation of response to drug	0.000927341	0.01604226	0.014111213	ENSDARG00000025206/ENSDARG00000057913/ENSDARG00000036505/ENSDARG00000101776/ENSDARG00000029239/ENSDARG00000012306	6
BP	GO:0042551	neuron maturation	0.000939161	0.01604226	0.014111213	ENSDARG00000058117/ENSDARG00000007654/ENSDARG00000019231/ENSDARG00000103937	4
BP	GO:0060261	positive regulation of transcription initiation from RNA polymerase II promoter	0.000939161	0.01604226	0.014111213	ENSDARG00000007141/ENSDARG00000007720/ENSDARG00000015315/ENSDARG00000027099	4
BP	GO:2000144	positive regulation of DNA-templated transcription, initiation	0.000939161	0.01604226	0.014111213	ENSDARG00000007141/ENSDARG00000007720/ENSDARG00000015315/ENSDARG00000027099	4
BP	GO:0042866	pyruvate biosynthetic process	0.001037128	0.017585427	0.015468625	ENSDARG00000014287/ENSDARG00000011665/ENSDARG00000014068/ENSDARG00000022456/ENSDARG00000025012/ENSDARG00000028000/ENSDARG00000054191/ENSDARG00000099730	8
BP	GO:0007163	establishment or maintenance of cell polarity	0.001061192	0.0178621	0.015711995	ENSDARG00000102750/ENSDARG00000009677/ENSDARG00000044573/ENSDARG00000010953/ENSDARG00000011611/ENSDARG00000013414/ENSDARG00000021225/ENSDARG00000022712/ENSDARG00000026595/ENSDARG00000027322/ENSDARG00000030547/ENSDARG00000056639/ENSDARG00000070735/ENSDARG00000094673/ENSDARG00000116058	15
BP	GO:1902904	negative regulation of supramolecular fiber organization	0.0011234	0.018772169	0.016512517	ENSDARG00000008808/ENSDARG00000077777/ENSDARG00000011602/ENSDARG00000028327/ENSDARG00000030490/ENSDARG00000034240/ENSDARG00000074581/ENSDARG00000092970/ENSDARG00000102883	9
BP	GO:0009156	ribonucleoside monophosphate biosynthetic process	0.001149994	0.019078323	0.016781818	ENSDARG00000014287/ENSDARG00000001950/ENSDARG00000056008/ENSDARG00000011665/ENSDARG00000014068/ENSDARG00000014313/ENSDARG00000022456/ENSDARG00000025012/ENSDARG00000028000/ENSDARG00000054191/ENSDARG00000070083/ENSDARG00000093382/ENSDARG00000098355/ENSDARG00000099730	14
BP	GO:0007033	vacuole organization	0.001168803	0.019251847	0.016934455	ENSDARG00000101127/ENSDARG00000040971/ENSDARG00000060683/ENSDARG00000027200/ENSDARG00000030694/ENSDARG00000033609/ENSDARG00000035557/ENSDARG00000040657/ENSDARG00000062382/ENSDARG00000063573/ENSDARG00000074246/ENSDARG00000088178	12
BP	GO:0007179	transforming growth factor beta receptor signaling pathway	0.001247941	0.019984394	0.017578822	ENSDARG00000037238/ENSDARG00000018968/ENSDARG00000011941/ENSDARG00000021938/ENSDARG00000006389/ENSDARG00000011496/ENSDARG00000021582/ENSDARG00000027199/ENSDARG00000042151/ENSDARG00000055381	10
BP	GO:0022900	electron transport chain	0.001247941	0.019984394	0.017578822	ENSDARG00000013044/ENSDARG00000016721/ENSDARG00000030139/ENSDARG00000032970/ENSDARG00000041314/ENSDARG00000059128/ENSDARG00000088383/ENSDARG00000093382/ENSDARG00000099663/ENSDARG00000104537	10
BP	GO:0071559	response to transforming growth factor beta	0.001247941	0.019984394	0.017578822	ENSDARG00000037238/ENSDARG00000018968/ENSDARG00000011941/ENSDARG00000021938/ENSDARG00000006389/ENSDARG00000011496/ENSDARG00000021582/ENSDARG00000027199/ENSDARG00000042151/ENSDARG00000055381	10
BP	GO:0071560	cellular response to transforming growth factor beta stimulus	0.001247941	0.019984394	0.017578822	ENSDARG00000037238/ENSDARG00000018968/ENSDARG00000011941/ENSDARG00000021938/ENSDARG00000006389/ENSDARG00000011496/ENSDARG00000021582/ENSDARG00000027199/ENSDARG00000042151/ENSDARG00000055381	10
BP	GO:0009408	response to heat	0.001353997	0.021336878	0.018768505	ENSDARG00000068992/ENSDARG00000059883/ENSDARG00000010745/ENSDARG00000061338/ENSDARG00000069425/ENSDARG00000104066/ENSDARG00000104071	7
BP	GO:0071277	cellular response to calcium ion	0.001353997	0.021336878	0.018768505	ENSDARG00000025206/ENSDARG00000057913/ENSDARG00000036505/ENSDARG00000101776/ENSDARG00000029239/ENSDARG00000012306/ENSDARG00000075536	7
BP	GO:0030011	maintenance of cell polarity	0.001360157	0.021336878	0.018768505	ENSDARG00000013414/ENSDARG00000021225/ENSDARG00000027322/ENSDARG00000056639	4
BP	GO:0032886	regulation of microtubule-based process	0.001396004	0.021751246	0.019132994	ENSDARG00000030106/ENSDARG00000059601/ENSDARG00000008808/ENSDARG00000020345/ENSDARG00000022045/ENSDARG00000033234/ENSDARG00000033655/ENSDARG00000038465/ENSDARG00000060434/ENSDARG00000069496/ENSDARG00000074073/ENSDARG00000102878	12
BP	GO:0009124	nucleoside monophosphate biosynthetic process	0.001447628	0.022404233	0.019707379	ENSDARG00000014287/ENSDARG00000001950/ENSDARG00000056008/ENSDARG00000011665/ENSDARG00000014068/ENSDARG00000014313/ENSDARG00000022456/ENSDARG00000025012/ENSDARG00000028000/ENSDARG00000054191/ENSDARG00000070083/ENSDARG00000093382/ENSDARG00000098355/ENSDARG00000099730	14
BP	GO:0032272	negative regulation of protein polymerization	0.001559472	0.023697928	0.02084535	ENSDARG00000008808/ENSDARG00000077777/ENSDARG00000011602/ENSDARG00000030490/ENSDARG00000034240/ENSDARG00000074581/ENSDARG00000092970/ENSDARG00000102883	8
BP	GO:0035637	multicellular organismal signaling	0.001559472	0.023697928	0.02084535	ENSDARG00000060222/ENSDARG00000005775/ENSDARG00000062134/ENSDARG00000018032/ENSDARG00000042151/ENSDARG00000060282/ENSDARG00000062359/ENSDARG00000086819	8
BP	GO:0008360	regulation of cell shape	0.001562049	0.023697928	0.02084535	ENSDARG00000007818/ENSDARG00000044573/ENSDARG00000019328/ENSDARG00000022712/ENSDARG00000026882/ENSDARG00000030547/ENSDARG00000056218/ENSDARG00000070735/ENSDARG00000075821/ENSDARG00000094673/ENSDARG00000116058	11
BP	GO:0009132	nucleoside diphosphate metabolic process	0.001600704	0.024125643	0.021221579	ENSDARG00000014287/ENSDARG00000001950/ENSDARG00000011665/ENSDARG00000014068/ENSDARG00000022456/ENSDARG00000025012/ENSDARG00000028000/ENSDARG00000054191/ENSDARG00000099730	9
BP	GO:1902905	positive regulation of supramolecular fiber organization	0.001713433	0.025656994	0.022568597	ENSDARG00000008383/ENSDARG00000011602/ENSDARG00000012682/ENSDARG00000020795/ENSDARG00000028327/ENSDARG00000031496/ENSDARG00000039142/ENSDARG00000054063/ENSDARG00000057882/ENSDARG00000069496/ENSDARG00000079281	11
BP	GO:0009060	aerobic respiration	0.001791744	0.026656526	0.023447814	ENSDARG00000003795/ENSDARG00000016721/ENSDARG00000030139/ENSDARG00000032970/ENSDARG00000059128/ENSDARG00000074552/ENSDARG00000088383/ENSDARG00000099663/ENSDARG00000104537	9
BP	GO:0006123	mitochondrial electron transport, cytochrome c to oxygen	0.001897019	0.027512737	0.02420096	ENSDARG00000032970/ENSDARG00000088383/ENSDARG00000099663/ENSDARG00000104537	4
BP	GO:0019646	aerobic electron transport chain	0.001897019	0.027512737	0.02420096	ENSDARG00000032970/ENSDARG00000088383/ENSDARG00000099663/ENSDARG00000104537	4
BP	GO:0060260	regulation of transcription initiation from RNA polymerase II promoter	0.001897019	0.027512737	0.02420096	ENSDARG00000007141/ENSDARG00000007720/ENSDARG00000015315/ENSDARG00000027099	4
BP	GO:2000142	regulation of DNA-templated transcription, initiation	0.001897019	0.027512737	0.02420096	ENSDARG00000007141/ENSDARG00000007720/ENSDARG00000015315/ENSDARG00000027099	4
BP	GO:0051494	negative regulation of cytoskeleton organization	0.002000591	0.028792911	0.025327037	ENSDARG00000008808/ENSDARG00000077777/ENSDARG00000011602/ENSDARG00000028327/ENSDARG00000030490/ENSDARG00000034240/ENSDARG00000074581/ENSDARG00000092970/ENSDARG00000102883	9
BP	GO:1901879	regulation of protein depolymerization	0.00201026	0.028792911	0.025327037	ENSDARG00000059601/ENSDARG00000011602/ENSDARG00000022045/ENSDARG00000030490/ENSDARG00000034240/ENSDARG00000060434/ENSDARG00000074581/ENSDARG00000102883	8
BP	GO:0007265	Ras protein signal transduction	0.002050255	0.029184489	0.02567148	ENSDARG00000004034/ENSDARG00000034522/ENSDARG00000031343/ENSDARG00000005651/ENSDARG00000055678/ENSDARG00000044573/ENSDARG00000003495/ENSDARG00000008867/ENSDARG00000018602/ENSDARG00000019312/ENSDARG00000020795/ENSDARG00000030547/ENSDARG00000036501/ENSDARG00000041450/ENSDARG00000041878/ENSDARG00000043835/ENSDARG00000044769/ENSDARG00000055291/ENSDARG00000056479/ENSDARG00000059177/ENSDARG00000062865/…	31
BP	GO:0046928	regulation of neurotransmitter secretion	0.002356716	0.033341028	0.029327685	ENSDARG00000018997/ENSDARG00000101606/ENSDARG00000101776/ENSDARG00000008867/ENSDARG00000062382/ENSDARG00000067605	6
BP	GO:0006890	retrograde vesicle-mediated transport, Golgi to ER	0.00243806	0.033942047	0.029856359	ENSDARG00000034522/ENSDARG00000031343/ENSDARG00000012747/ENSDARG00000017844/ENSDARG00000018562/ENSDARG00000038743/ENSDARG00000100435	7
BP	GO:0071248	cellular response to metal ion	0.00243806	0.033942047	0.029856359	ENSDARG00000025206/ENSDARG00000057913/ENSDARG00000036505/ENSDARG00000101776/ENSDARG00000029239/ENSDARG00000012306/ENSDARG00000075536	7
BP	GO:0051495	positive regulation of cytoskeleton organization	0.002443356	0.033942047	0.029856359	ENSDARG00000008383/ENSDARG00000011602/ENSDARG00000012682/ENSDARG00000020795/ENSDARG00000028327/ENSDARG00000031496/ENSDARG00000039142/ENSDARG00000054063/ENSDARG00000057882/ENSDARG00000069496/ENSDARG00000079281	11
BP	GO:0019359	nicotinamide nucleotide biosynthetic process	0.002476374	0.033991181	0.029899578	ENSDARG00000014287/ENSDARG00000004580/ENSDARG00000011665/ENSDARG00000014068/ENSDARG00000022456/ENSDARG00000025012/ENSDARG00000028000/ENSDARG00000054191/ENSDARG00000099730	9
BP	GO:0019363	pyridine nucleotide biosynthetic process	0.002476374	0.033991181	0.029899578	ENSDARG00000014287/ENSDARG00000004580/ENSDARG00000011665/ENSDARG00000014068/ENSDARG00000022456/ENSDARG00000025012/ENSDARG00000028000/ENSDARG00000054191/ENSDARG00000099730	9
BP	GO:0006091	generation of precursor metabolites and energy	0.002529874	0.034164651	0.030052167	ENSDARG00000014287/ENSDARG00000003795/ENSDARG00000011665/ENSDARG00000013044/ENSDARG00000014068/ENSDARG00000016721/ENSDARG00000022456/ENSDARG00000025012/ENSDARG00000028000/ENSDARG00000030139/ENSDARG00000032970/ENSDARG00000041314/ENSDARG00000054191/ENSDARG00000059128/ENSDARG00000074552/ENSDARG00000088383/ENSDARG00000093382/ENSDARG00000099663/ENSDARG00000099730/ENSDARG00000104537	20
BP	GO:0000045	autophagosome assembly	0.002557742	0.034164651	0.030052167	ENSDARG00000101127/ENSDARG00000040971/ENSDARG00000060683/ENSDARG00000027200/ENSDARG00000033609/ENSDARG00000035557/ENSDARG00000040657/ENSDARG00000088178	8
BP	GO:0140029	exocytic process	0.002557742	0.034164651	0.030052167	ENSDARG00000020609/ENSDARG00000000503/ENSDARG00000058117/ENSDARG00000001994/ENSDARG00000000779/ENSDARG00000043835/ENSDARG00000061180/ENSDARG00000067605	8
BP	GO:1905037	autophagosome organization	0.002557742	0.034164651	0.030052167	ENSDARG00000101127/ENSDARG00000040971/ENSDARG00000060683/ENSDARG00000027200/ENSDARG00000033609/ENSDARG00000035557/ENSDARG00000040657/ENSDARG00000088178	8
BP	GO:0090407	organophosphate biosynthetic process	0.00256309	0.034164651	0.030052167	ENSDARG00000014287/ENSDARG00000014588/ENSDARG00000043257/ENSDARG00000016598/ENSDARG00000040684/ENSDARG00000004580/ENSDARG00000001950/ENSDARG00000056008/ENSDARG00000068246/ENSDARG00000006773/ENSDARG00000011665/ENSDARG00000012387/ENSDARG00000014068/ENSDARG00000014313/ENSDARG00000015918/ENSDARG00000018750/ENSDARG00000019326/ENSDARG00000019924/ENSDARG00000022456/ENSDARG00000025012/ENSDARG00000028000/…	31
BP	GO:0051222	positive regulation of protein transport	0.002791801	0.036496738	0.032103535	ENSDARG00000071403/ENSDARG00000013613/ENSDARG00000013976/ENSDARG00000030479/ENSDARG00000014910/ENSDARG00000053753/ENSDARG00000101175	7
BP	GO:0071241	cellular response to inorganic substance	0.002791801	0.036496738	0.032103535	ENSDARG00000025206/ENSDARG00000057913/ENSDARG00000036505/ENSDARG00000101776/ENSDARG00000029239/ENSDARG00000012306/ENSDARG00000075536	7
BP	GO:1904951	positive regulation of establishment of protein localization	0.002791801	0.036496738	0.032103535	ENSDARG00000071403/ENSDARG00000013613/ENSDARG00000013976/ENSDARG00000030479/ENSDARG00000014910/ENSDARG00000053753/ENSDARG00000101175	7
BP	GO:0007411	axon guidance	0.002801354	0.036496738	0.032103535	ENSDARG00000003971/ENSDARG00000098936/ENSDARG00000090035/ENSDARG00000034528/ENSDARG00000099446/ENSDARG00000022971/ENSDARG00000005775/ENSDARG00000011163/ENSDARG00000011533/ENSDARG00000011600/ENSDARG00000016163/ENSDARG00000019328/ENSDARG00000022712/ENSDARG00000027041/ENSDARG00000036375/ENSDARG00000055900/ENSDARG00000075821/ENSDARG00000079611/ENSDARG00000087538/ENSDARG00000098289/ENSDARG00000101915/…	23
BP	GO:0006165	nucleoside diphosphate phosphorylation	0.002871917	0.03720585	0.03272729	ENSDARG00000014287/ENSDARG00000011665/ENSDARG00000014068/ENSDARG00000022456/ENSDARG00000025012/ENSDARG00000028000/ENSDARG00000054191/ENSDARG00000099730	8
BP	GO:0097485	neuron projection guidance	0.002929757	0.037743122	0.033199889	ENSDARG00000003971/ENSDARG00000098936/ENSDARG00000090035/ENSDARG00000034528/ENSDARG00000099446/ENSDARG00000022971/ENSDARG00000005775/ENSDARG00000011163/ENSDARG00000011533/ENSDARG00000011600/ENSDARG00000016163/ENSDARG00000019328/ENSDARG00000022712/ENSDARG00000027041/ENSDARG00000036375/ENSDARG00000055900/ENSDARG00000075821/ENSDARG00000079611/ENSDARG00000087538/ENSDARG00000098289/ENSDARG00000101915/…	23
BP	GO:0031333	negative regulation of protein complex assembly	0.003215364	0.041192391	0.03623396	ENSDARG00000008808/ENSDARG00000077777/ENSDARG00000011602/ENSDARG00000030490/ENSDARG00000034240/ENSDARG00000074581/ENSDARG00000092970/ENSDARG00000102883	8
BP	GO:0051588	regulation of neurotransmitter transport	0.003247487	0.041374058	0.03639376	ENSDARG00000018997/ENSDARG00000101606/ENSDARG00000101776/ENSDARG00000008867/ENSDARG00000062382/ENSDARG00000067605	6
BP	GO:0007626	locomotory behavior	0.003390013	0.042952583	0.037782274	ENSDARG00000020609/ENSDARG00000052644/ENSDARG00000058117/ENSDARG00000109715/ENSDARG00000005775/ENSDARG00000004452/ENSDARG00000006923/ENSDARG00000020493/ENSDARG00000040031/ENSDARG00000063036/ENSDARG00000070435/ENSDARG00000073843	12
BP	GO:0046939	nucleotide phosphorylation	0.003589871	0.045236298	0.039791093	ENSDARG00000014287/ENSDARG00000011665/ENSDARG00000014068/ENSDARG00000022456/ENSDARG00000025012/ENSDARG00000028000/ENSDARG00000054191/ENSDARG00000099730	8
BP	GO:0032273	positive regulation of protein polymerization	0.003694917	0.045809029	0.040294882	ENSDARG00000008383/ENSDARG00000011602/ENSDARG00000020795/ENSDARG00000028327/ENSDARG00000031496/ENSDARG00000039142/ENSDARG00000054063/ENSDARG00000057882/ENSDARG00000069496	9
BP	GO:0035725	sodium ion transmembrane transport	0.003694917	0.045809029	0.040294882	ENSDARG00000097110/ENSDARG00000099203/ENSDARG00000097057/ENSDARG00000060222/ENSDARG00000005775/ENSDARG00000018032/ENSDARG00000042837/ENSDARG00000062359/ENSDARG00000086819	9
BP	GO:0072525	pyridine-containing compound biosynthetic process	0.003694917	0.045809029	0.040294882	ENSDARG00000014287/ENSDARG00000004580/ENSDARG00000011665/ENSDARG00000014068/ENSDARG00000022456/ENSDARG00000025012/ENSDARG00000028000/ENSDARG00000054191/ENSDARG00000099730	9
BP	GO:0072330	monocarboxylic acid biosynthetic process	0.003813511	0.047026507	0.04136581	ENSDARG00000014287/ENSDARG00000006773/ENSDARG00000011665/ENSDARG00000014068/ENSDARG00000018809/ENSDARG00000022456/ENSDARG00000025012/ENSDARG00000028000/ENSDARG00000030265/ENSDARG00000045804/ENSDARG00000054191/ENSDARG00000060679/ENSDARG00000098855/ENSDARG00000099730	14
BP	GO:0022604	regulation of cell morphogenesis	0.003935788	0.048276205	0.042465078	ENSDARG00000007818/ENSDARG00000034528/ENSDARG00000044573/ENSDARG00000000857/ENSDARG00000011163/ENSDARG00000011533/ENSDARG00000011600/ENSDARG00000019328/ENSDARG00000022712/ENSDARG00000026882/ENSDARG00000030547/ENSDARG00000031496/ENSDARG00000055900/ENSDARG00000056218/ENSDARG00000070735/ENSDARG00000075821/ENSDARG00000079611/ENSDARG00000094673/ENSDARG00000103959/ENSDARG00000116058	20
BP	GO:0009166	nucleotide catabolic process	0.004062755	0.049569914	0.043603061	ENSDARG00000014287/ENSDARG00000070822/ENSDARG00000011665/ENSDARG00000014068/ENSDARG00000022456/ENSDARG00000025012/ENSDARG00000028000/ENSDARG00000054191/ENSDARG00000099730	9
CC	GO:0045202	synapse	4.24E-08	8.66E-06	6.69E-06	ENSDARG00000071860/ENSDARG00000020609/ENSDARG00000018997/ENSDARG00000025206/ENSDARG00000068989/ENSDARG00000089212/ENSDARG00000059601/ENSDARG00000041150/ENSDARG00000018817/ENSDARG00000079586/ENSDARG00000101606/ENSDARG00000041062/ENSDARG00000040156/ENSDARG00000063299/ENSDARG00000000503/ENSDARG00000058117/ENSDARG00000009677/ENSDARG00000098880/ENSDARG00000007663/ENSDARG00000013414/ENSDARG00000013843/…	49
CC	GO:0044455	mitochondrial membrane part	5.58E-08	8.66E-06	6.69E-06	ENSDARG00000056008/ENSDARG00000056108/ENSDARG00000013044/ENSDARG00000014313/ENSDARG00000016721/ENSDARG00000024478/ENSDARG00000025566/ENSDARG00000028889/ENSDARG00000030139/ENSDARG00000032970/ENSDARG00000038309/ENSDARG00000041314/ENSDARG00000042469/ENSDARG00000058601/ENSDARG00000059128/ENSDARG00000067717/ENSDARG00000074552/ENSDARG00000088383/ENSDARG00000090195/ENSDARG00000090389/ENSDARG00000093382/…	28
CC	GO:0098793	presynapse	5.94E-08	8.66E-06	6.69E-06	ENSDARG00000018997/ENSDARG00000025206/ENSDARG00000041150/ENSDARG00000018817/ENSDARG00000101606/ENSDARG00000040156/ENSDARG00000000503/ENSDARG00000098880/ENSDARG00000007663/ENSDARG00000013414/ENSDARG00000013843/ENSDARG00000014871/ENSDARG00000015931/ENSDARG00000025034/ENSDARG00000025671/ENSDARG00000027322/ENSDARG00000030656/ENSDARG00000042742/ENSDARG00000043835/ENSDARG00000044605/ENSDARG00000045618/…	26
CC	GO:0030424	axon	9.60E-08	9.32E-06	7.21E-06	ENSDARG00000018997/ENSDARG00000023174/ENSDARG00000025206/ENSDARG00000045639/ENSDARG00000018817/ENSDARG00000057913/ENSDARG00000036505/ENSDARG00000004580/ENSDARG00000061817/ENSDARG00000005775/ENSDARG00000004586/ENSDARG00000018032/ENSDARG00000019231/ENSDARG00000022968/ENSDARG00000033234/ENSDARG00000037020/ENSDARG00000038432/ENSDARG00000062024/ENSDARG00000073843/ENSDARG00000074777/ENSDARG00000086819/…	24
CC	GO:0005874	microtubule	1.07E-07	9.32E-06	7.21E-06	ENSDARG00000001889/ENSDARG00000059601/ENSDARG00000098591/ENSDARG00000098936/ENSDARG00000069790/ENSDARG00000055216/ENSDARG00000061817/ENSDARG00000031382/ENSDARG00000079777/ENSDARG00000039522/ENSDARG00000020345/ENSDARG00000010953/ENSDARG00000016301/ENSDARG00000019302/ENSDARG00000021582/ENSDARG00000022045/ENSDARG00000024575/ENSDARG00000026595/ENSDARG00000026801/ENSDARG00000037020/ENSDARG00000045014/…	28
CC	GO:0098800	inner mitochondrial membrane protein complex	2.91E-07	2.12E-05	1.64E-05	ENSDARG00000056008/ENSDARG00000056108/ENSDARG00000013044/ENSDARG00000014313/ENSDARG00000016721/ENSDARG00000028889/ENSDARG00000030139/ENSDARG00000032970/ENSDARG00000038309/ENSDARG00000041314/ENSDARG00000042469/ENSDARG00000059128/ENSDARG00000074552/ENSDARG00000088383/ENSDARG00000090389/ENSDARG00000093382/ENSDARG00000098355/ENSDARG00000098852/ENSDARG00000099663/ENSDARG00000101175/ENSDARG00000101619	21
CC	GO:0070382	exocytic vesicle	4.90E-07	3.06E-05	2.36E-05	ENSDARG00000025206/ENSDARG00000041150/ENSDARG00000018817/ENSDARG00000057913/ENSDARG00000036505/ENSDARG00000000503/ENSDARG00000101776/ENSDARG00000029239/ENSDARG00000007663/ENSDARG00000012306/ENSDARG00000013843/ENSDARG00000014871/ENSDARG00000015931/ENSDARG00000025034/ENSDARG00000042742/ENSDARG00000043835/ENSDARG00000044605/ENSDARG00000045618/ENSDARG00000060639/ENSDARG00000062382/ENSDARG00000104413	21
CC	GO:0099503	secretory vesicle	1.33E-06	7.26E-05	5.62E-05	ENSDARG00000025206/ENSDARG00000041150/ENSDARG00000018817/ENSDARG00000057913/ENSDARG00000008829/ENSDARG00000036505/ENSDARG00000000503/ENSDARG00000101776/ENSDARG00000029239/ENSDARG00000007663/ENSDARG00000012306/ENSDARG00000013843/ENSDARG00000014871/ENSDARG00000015931/ENSDARG00000025034/ENSDARG00000042742/ENSDARG00000043835/ENSDARG00000044605/ENSDARG00000045618/ENSDARG00000060639/ENSDARG00000062382/…	23
CC	GO:0030133	transport vesicle	2.01E-06	8.68E-05	6.71E-05	ENSDARG00000025206/ENSDARG00000041150/ENSDARG00000018817/ENSDARG00000057913/ENSDARG00000036505/ENSDARG00000000503/ENSDARG00000101776/ENSDARG00000029239/ENSDARG00000007663/ENSDARG00000012306/ENSDARG00000013843/ENSDARG00000014871/ENSDARG00000015931/ENSDARG00000019360/ENSDARG00000025034/ENSDARG00000042742/ENSDARG00000042933/ENSDARG00000043835/ENSDARG00000044605/ENSDARG00000045618/ENSDARG00000060639/…	25
CC	GO:0098803	respiratory chain complex	2.11E-06	8.68E-05	6.71E-05	ENSDARG00000056108/ENSDARG00000013044/ENSDARG00000016721/ENSDARG00000028889/ENSDARG00000030139/ENSDARG00000032970/ENSDARG00000041314/ENSDARG00000042469/ENSDARG00000059128/ENSDARG00000074552/ENSDARG00000088383/ENSDARG00000090389/ENSDARG00000093382/ENSDARG00000095273/ENSDARG00000099663	15
CC	GO:0098798	mitochondrial protein complex	2.18E-06	8.68E-05	6.71E-05	ENSDARG00000056008/ENSDARG00000056108/ENSDARG00000013044/ENSDARG00000014313/ENSDARG00000016721/ENSDARG00000024465/ENSDARG00000028889/ENSDARG00000029100/ENSDARG00000030139/ENSDARG00000032970/ENSDARG00000038309/ENSDARG00000041314/ENSDARG00000042469/ENSDARG00000059128/ENSDARG00000067717/ENSDARG00000074552/ENSDARG00000088383/ENSDARG00000090195/ENSDARG00000090389/ENSDARG00000090462/ENSDARG00000093382/…	28
CC	GO:0044456	synapse part	6.94E-06	0.000252692	0.000195385	ENSDARG00000018997/ENSDARG00000025206/ENSDARG00000068989/ENSDARG00000089212/ENSDARG00000041150/ENSDARG00000018817/ENSDARG00000101606/ENSDARG00000040156/ENSDARG00000000503/ENSDARG00000009677/ENSDARG00000098880/ENSDARG00000007663/ENSDARG00000013414/ENSDARG00000013843/ENSDARG00000014871/ENSDARG00000015315/ENSDARG00000015931/ENSDARG00000022968/ENSDARG00000025034/ENSDARG00000025671/ENSDARG00000026247/…	37
CC	GO:0005875	microtubule associated complex	1.19E-05	0.000395224	0.000305593	ENSDARG00000005172/ENSDARG00000059601/ENSDARG00000098936/ENSDARG00000069790/ENSDARG00000061817/ENSDARG00000006862/ENSDARG00000010953/ENSDARG00000011611/ENSDARG00000021582/ENSDARG00000022045/ENSDARG00000024575/ENSDARG00000026595/ENSDARG00000037020/ENSDARG00000038432/ENSDARG00000056753/ENSDARG00000062024/ENSDARG00000079500/ENSDARG00000086985/ENSDARG00000087538	19
CC	GO:0070469	respiratory chain	1.27E-05	0.000395224	0.000305593	ENSDARG00000056108/ENSDARG00000013044/ENSDARG00000016721/ENSDARG00000028889/ENSDARG00000030139/ENSDARG00000032970/ENSDARG00000041314/ENSDARG00000042469/ENSDARG00000059128/ENSDARG00000074552/ENSDARG00000088383/ENSDARG00000090389/ENSDARG00000093382/ENSDARG00000095273/ENSDARG00000099663	15
CC	GO:0005746	mitochondrial respiratory chain	1.42E-05	0.000397796	0.000307582	ENSDARG00000056108/ENSDARG00000013044/ENSDARG00000016721/ENSDARG00000028889/ENSDARG00000030139/ENSDARG00000032970/ENSDARG00000041314/ENSDARG00000042469/ENSDARG00000059128/ENSDARG00000074552/ENSDARG00000088383/ENSDARG00000090389/ENSDARG00000093382/ENSDARG00000099663	14
CC	GO:0031966	mitochondrial membrane	1.46E-05	0.000397796	0.000307582	ENSDARG00000045132/ENSDARG00000077256/ENSDARG00000089109/ENSDARG00000056008/ENSDARG00000056108/ENSDARG00000003695/ENSDARG00000013044/ENSDARG00000014313/ENSDARG00000016721/ENSDARG00000020596/ENSDARG00000024478/ENSDARG00000025566/ENSDARG00000028889/ENSDARG00000030139/ENSDARG00000032970/ENSDARG00000038309/ENSDARG00000041314/ENSDARG00000042469/ENSDARG00000045146/ENSDARG00000053466/ENSDARG00000053753/…	38
CC	GO:0031082	BLOC complex	1.69E-05	0.000435472	0.000336713	ENSDARG00000020609/ENSDARG00000058117/ENSDARG00000071062/ENSDARG00000042933/ENSDARG00000051934/ENSDARG00000062382	6
CC	GO:0099513	polymeric cytoskeletal fiber	3.21E-05	0.000779989	0.000603099	ENSDARG00000001889/ENSDARG00000059601/ENSDARG00000098591/ENSDARG00000098936/ENSDARG00000069790/ENSDARG00000055216/ENSDARG00000012426/ENSDARG00000061817/ENSDARG00000031382/ENSDARG00000021351/ENSDARG00000079777/ENSDARG00000039522/ENSDARG00000074443/ENSDARG00000020345/ENSDARG00000010953/ENSDARG00000016301/ENSDARG00000019302/ENSDARG00000021582/ENSDARG00000022045/ENSDARG00000024575/ENSDARG00000026595/…	34
CC	GO:0008021	synaptic vesicle	4.04E-05	0.000914112	0.000706805	ENSDARG00000025206/ENSDARG00000041150/ENSDARG00000018817/ENSDARG00000000503/ENSDARG00000007663/ENSDARG00000013843/ENSDARG00000014871/ENSDARG00000015931/ENSDARG00000025034/ENSDARG00000042742/ENSDARG00000043835/ENSDARG00000044605/ENSDARG00000045618/ENSDARG00000060639/ENSDARG00000062382/ENSDARG00000104413	16
CC	GO:0001518	voltage-gated sodium channel complex	4.18E-05	0.000914112	0.000706805	ENSDARG00000060222/ENSDARG00000005775/ENSDARG00000018032/ENSDARG00000062359/ENSDARG00000086819/ENSDARG00000101713	6
CC	GO:0005740	mitochondrial envelope	7.59E-05	0.001578561	0.001220566	ENSDARG00000045132/ENSDARG00000077256/ENSDARG00000089109/ENSDARG00000056008/ENSDARG00000056108/ENSDARG00000003695/ENSDARG00000013044/ENSDARG00000014313/ENSDARG00000016721/ENSDARG00000020596/ENSDARG00000024478/ENSDARG00000025566/ENSDARG00000028889/ENSDARG00000030139/ENSDARG00000032970/ENSDARG00000038309/ENSDARG00000041314/ENSDARG00000042469/ENSDARG00000045146/ENSDARG00000053466/ENSDARG00000053753/…	38
CC	GO:0031083	BLOC-1 complex	0.00016534	0.003284246	0.002539427	ENSDARG00000020609/ENSDARG00000058117/ENSDARG00000042933/ENSDARG00000051934/ENSDARG00000062382	5
CC	GO:0070069	cytochrome complex	0.00022399	0.004255801	0.003290647	ENSDARG00000056108/ENSDARG00000032970/ENSDARG00000059128/ENSDARG00000088383/ENSDARG00000093382/ENSDARG00000095273/ENSDARG00000099663	7
CC	GO:0034706	sodium channel complex	0.000234107	0.004262707	0.003295987	ENSDARG00000060222/ENSDARG00000005775/ENSDARG00000018032/ENSDARG00000062359/ENSDARG00000086819/ENSDARG00000101713	6
CC	GO:0016469	proton-transporting two-sector ATPase complex	0.000290577	0.005079282	0.003927374	ENSDARG00000090963/ENSDARG00000056008/ENSDARG00000030694/ENSDARG00000014313/ENSDARG00000023967/ENSDARG00000031681/ENSDARG00000059057/ENSDARG00000069090/ENSDARG00000070083/ENSDARG00000098355	10
CC	GO:0005938	cell cortex	0.000350471	0.005890611	0.004554706	ENSDARG00000101606/ENSDARG00000102750/ENSDARG00000044573/ENSDARG00000011611/ENSDARG00000013843/ENSDARG00000026829/ENSDARG00000027590/ENSDARG00000028327/ENSDARG00000030490/ENSDARG00000030547/ENSDARG00000030656/ENSDARG00000034240/ENSDARG00000043416/ENSDARG00000045618/ENSDARG00000055610/ENSDARG00000070735/ENSDARG00000087229/ENSDARG00000094673/ENSDARG00000102883/ENSDARG00000116058	20
CC	GO:0005871	kinesin complex	0.000436741	0.007068727	0.005465642	ENSDARG00000098936/ENSDARG00000061817/ENSDARG00000006862/ENSDARG00000010953/ENSDARG00000024575/ENSDARG00000037020/ENSDARG00000062024/ENSDARG00000079500/ENSDARG00000086985/ENSDARG00000087538	10
CC	GO:0019866	organelle inner membrane	0.000723884	0.011297758	0.00873559	ENSDARG00000029718/ENSDARG00000002300/ENSDARG00000056008/ENSDARG00000010477/ENSDARG00000056108/ENSDARG00000013044/ENSDARG00000014313/ENSDARG00000016721/ENSDARG00000024478/ENSDARG00000025566/ENSDARG00000028889/ENSDARG00000030139/ENSDARG00000032970/ENSDARG00000038309/ENSDARG00000041314/ENSDARG00000042469/ENSDARG00000059128/ENSDARG00000070801/ENSDARG00000074552/ENSDARG00000088383/ENSDARG00000090389/…	28
CC	GO:0045277	respiratory chain complex IV	0.000913936	0.013772073	0.010648766	ENSDARG00000056108/ENSDARG00000032970/ENSDARG00000088383/ENSDARG00000095273/ENSDARG00000099663	5
CC	GO:0005741	mitochondrial outer membrane	0.001106658	0.016120321	0.012464466	ENSDARG00000045132/ENSDARG00000089109/ENSDARG00000003695/ENSDARG00000020596/ENSDARG00000045146/ENSDARG00000053753/ENSDARG00000058601/ENSDARG00000067717/ENSDARG00000090195/ENSDARG00000097797/ENSDARG00000116680	11
CC	GO:0044448	cell cortex part	0.001160964	0.016365843	0.012654307	ENSDARG00000101606/ENSDARG00000011611/ENSDARG00000013843/ENSDARG00000026829/ENSDARG00000027590/ENSDARG00000028327/ENSDARG00000030490/ENSDARG00000030656/ENSDARG00000034240/ENSDARG00000043416/ENSDARG00000045618/ENSDARG00000055610/ENSDARG00000087229/ENSDARG00000102883	14
CC	GO:0005743	mitochondrial inner membrane	0.001355685	0.018513573	0.014314963	ENSDARG00000056008/ENSDARG00000056108/ENSDARG00000013044/ENSDARG00000014313/ENSDARG00000016721/ENSDARG00000024478/ENSDARG00000025566/ENSDARG00000028889/ENSDARG00000030139/ENSDARG00000032970/ENSDARG00000038309/ENSDARG00000041314/ENSDARG00000042469/ENSDARG00000059128/ENSDARG00000070801/ENSDARG00000074552/ENSDARG00000088383/ENSDARG00000090389/ENSDARG00000093382/ENSDARG00000093448/ENSDARG00000098355/…	25
CC	GO:0033177	proton-transporting two-sector ATPase complex, proton-transporting domain	0.001511471	0.020015536	0.015476303	ENSDARG00000056008/ENSDARG00000014313/ENSDARG00000031681/ENSDARG00000059057/ENSDARG00000069090/ENSDARG00000098355	6
CC	GO:0019867	outer membrane	0.001794937	0.022411069	0.017328563	ENSDARG00000045132/ENSDARG00000089109/ENSDARG00000003695/ENSDARG00000020596/ENSDARG00000045146/ENSDARG00000053753/ENSDARG00000058601/ENSDARG00000067717/ENSDARG00000090195/ENSDARG00000097797/ENSDARG00000116680	11
CC	GO:0031968	organelle outer membrane	0.001794937	0.022411069	0.017328563	ENSDARG00000045132/ENSDARG00000089109/ENSDARG00000003695/ENSDARG00000020596/ENSDARG00000045146/ENSDARG00000053753/ENSDARG00000058601/ENSDARG00000067717/ENSDARG00000090195/ENSDARG00000097797/ENSDARG00000116680	11
CC	GO:0005751	mitochondrial respiratory chain complex IV	0.002023683	0.024565265	0.018994219	ENSDARG00000056108/ENSDARG00000032970/ENSDARG00000088383/ENSDARG00000099663	4
CC	GO:0044433	cytoplasmic vesicle part	0.00256879	0.029545119	0.022844715	ENSDARG00000025206/ENSDARG00000041150/ENSDARG00000002190/ENSDARG00000004580/ENSDARG00000092610/ENSDARG00000014871/ENSDARG00000016490/ENSDARG00000017844/ENSDARG00000018562/ENSDARG00000019360/ENSDARG00000020798/ENSDARG00000025034/ENSDARG00000026068/ENSDARG00000026907/ENSDARG00000030448/ENSDARG00000038743/ENSDARG00000042742/ENSDARG00000045542/ENSDARG00000045618/ENSDARG00000062382/ENSDARG00000063573/…	25
CC	GO:0031301	integral component of organelle membrane	0.002569141	0.029545119	0.022844715	ENSDARG00000029718/ENSDARG00000041150/ENSDARG00000002300/ENSDARG00000010477/ENSDARG00000012747/ENSDARG00000024478/ENSDARG00000025566/ENSDARG00000039601/ENSDARG00000042742/ENSDARG00000052520/ENSDARG00000058601/ENSDARG00000093382/ENSDARG00000093448/ENSDARG00000098852/ENSDARG00000101175/ENSDARG00000101619	16
CC	GO:0099568	cytoplasmic region	0.002671775	0.029937587	0.023148176	ENSDARG00000101606/ENSDARG00000102750/ENSDARG00000044573/ENSDARG00000011611/ENSDARG00000013843/ENSDARG00000026829/ENSDARG00000027590/ENSDARG00000028327/ENSDARG00000030490/ENSDARG00000030547/ENSDARG00000030656/ENSDARG00000034240/ENSDARG00000038432/ENSDARG00000043416/ENSDARG00000045025/ENSDARG00000045618/ENSDARG00000055610/ENSDARG00000070735/ENSDARG00000087229/ENSDARG00000094673/ENSDARG00000102883/…	22
CC	GO:1902495	transmembrane transporter complex	0.002801852	0.030610234	0.023668277	ENSDARG00000026084/ENSDARG00000062942/ENSDARG00000032188/ENSDARG00000099203/ENSDARG00000103840/ENSDARG00000010727/ENSDARG00000060222/ENSDARG00000009677/ENSDARG00000005775/ENSDARG00000006923/ENSDARG00000007678/ENSDARG00000018032/ENSDARG00000042837/ENSDARG00000055559/ENSDARG00000061203/ENSDARG00000062359/ENSDARG00000074746/ENSDARG00000075307/ENSDARG00000086819/ENSDARG00000098852/ENSDARG00000101175/…	22
CC	GO:1990204	oxidoreductase complex	0.00304432	0.032037678	0.024771997	ENSDARG00000013044/ENSDARG00000015918/ENSDARG00000016721/ENSDARG00000028889/ENSDARG00000030139/ENSDARG00000041314/ENSDARG00000042469/ENSDARG00000059128/ENSDARG00000074552/ENSDARG00000090389/ENSDARG00000093382	11
CC	GO:0031305	integral component of mitochondrial inner membrane	0.003079136	0.032037678	0.024771997	ENSDARG00000024478/ENSDARG00000025566/ENSDARG00000093382/ENSDARG00000093448/ENSDARG00000098852/ENSDARG00000101175/ENSDARG00000101619	7
CC	GO:0031300	intrinsic component of organelle membrane	0.003275147	0.03328463	0.025736158	ENSDARG00000029718/ENSDARG00000041150/ENSDARG00000002300/ENSDARG00000010477/ENSDARG00000012747/ENSDARG00000024478/ENSDARG00000025566/ENSDARG00000039601/ENSDARG00000042742/ENSDARG00000052520/ENSDARG00000058601/ENSDARG00000093382/ENSDARG00000093448/ENSDARG00000098852/ENSDARG00000101175/ENSDARG00000101619	16
CC	GO:0031304	intrinsic component of mitochondrial inner membrane	0.003508893	0.03368089	0.026042553	ENSDARG00000024478/ENSDARG00000025566/ENSDARG00000093382/ENSDARG00000093448/ENSDARG00000098852/ENSDARG00000101175/ENSDARG00000101619	7
CC	GO:0032592	integral component of mitochondrial membrane	0.00357839	0.03368089	0.026042553	ENSDARG00000024478/ENSDARG00000025566/ENSDARG00000058601/ENSDARG00000093382/ENSDARG00000093448/ENSDARG00000098852/ENSDARG00000101175/ENSDARG00000101619	8
CC	GO:0005885	Arp2/3 protein complex	0.003598026	0.03368089	0.026042553	ENSDARG00000008383/ENSDARG00000039142/ENSDARG00000054063/ENSDARG00000057882	4
CC	GO:0000421	autophagosome membrane	0.003632361	0.03368089	0.026042553	ENSDARG00000101127/ENSDARG00000040971/ENSDARG00000027200/ENSDARG00000033609/ENSDARG00000035557	5
CC	GO:1990351	transporter complex	0.003699503	0.03368089	0.026042553	ENSDARG00000026084/ENSDARG00000062942/ENSDARG00000032188/ENSDARG00000099203/ENSDARG00000103840/ENSDARG00000010727/ENSDARG00000060222/ENSDARG00000009677/ENSDARG00000005775/ENSDARG00000006923/ENSDARG00000007678/ENSDARG00000018032/ENSDARG00000042837/ENSDARG00000055559/ENSDARG00000061203/ENSDARG00000062359/ENSDARG00000074746/ENSDARG00000075307/ENSDARG00000086819/ENSDARG00000098852/ENSDARG00000101175/…	22
CC	GO:0005798	Golgi-associated vesicle	0.003889947	0.034691972	0.026824336	ENSDARG00000017844/ENSDARG00000018562/ENSDARG00000019360/ENSDARG00000024954/ENSDARG00000030448/ENSDARG00000038743/ENSDARG00000039601/ENSDARG00000045618/ENSDARG00000074073/ENSDARG00000090716/ENSDARG00000100435	11
CC	GO:0030117	membrane coat	0.004448121	0.037134074	0.028712604	ENSDARG00000056803/ENSDARG00000002790/ENSDARG00000017844/ENSDARG00000018562/ENSDARG00000019360/ENSDARG00000020798/ENSDARG00000038743/ENSDARG00000045618/ENSDARG00000058504/ENSDARG00000090716	10
CC	GO:0048475	coated membrane	0.004448121	0.037134074	0.028712604	ENSDARG00000056803/ENSDARG00000002790/ENSDARG00000017844/ENSDARG00000018562/ENSDARG00000019360/ENSDARG00000020798/ENSDARG00000038743/ENSDARG00000045618/ENSDARG00000058504/ENSDARG00000090716	10
CC	GO:0005834	heterotrimeric G-protein complex	0.004503675	0.037134074	0.028712604	ENSDARG00000009553/ENSDARG00000037921/ENSDARG00000036058/ENSDARG00000017294/ENSDARG00000016676/ENSDARG00000018174/ENSDARG00000045415	7
CC	GO:1905360	GTPase complex	0.004503675	0.037134074	0.028712604	ENSDARG00000009553/ENSDARG00000037921/ENSDARG00000036058/ENSDARG00000017294/ENSDARG00000016676/ENSDARG00000018174/ENSDARG00000045415	7
CC	GO:0008540	proteasome regulatory particle, base subcomplex	0.004630087	0.037469409	0.02897189	ENSDARG00000007141/ENSDARG00000015315/ENSDARG00000027099/ENSDARG00000043561	4
CC	GO:0030660	Golgi-associated vesicle membrane	0.004930653	0.038476702	0.029750744	ENSDARG00000017844/ENSDARG00000018562/ENSDARG00000019360/ENSDARG00000030448/ENSDARG00000038743/ENSDARG00000045618/ENSDARG00000090716/ENSDARG00000100435	8
CC	GO:0098573	intrinsic component of mitochondrial membrane	0.004930653	0.038476702	0.029750744	ENSDARG00000024478/ENSDARG00000025566/ENSDARG00000058601/ENSDARG00000093382/ENSDARG00000093448/ENSDARG00000098852/ENSDARG00000101175/ENSDARG00000101619	8
CC	GO:0005881	cytoplasmic microtubule	0.005223005	0.040043039	0.030961858	ENSDARG00000031382/ENSDARG00000020345/ENSDARG00000026595/ENSDARG00000071409/ENSDARG00000102878	5
CC	GO:0030135	coated vesicle	0.005959277	0.04490007	0.034717385	ENSDARG00000015931/ENSDARG00000017844/ENSDARG00000018562/ENSDARG00000019360/ENSDARG00000020798/ENSDARG00000024954/ENSDARG00000038743/ENSDARG00000039601/ENSDARG00000045618/ENSDARG00000063573/ENSDARG00000090716/ENSDARG00000100435	12
CC	GO:0030659	cytoplasmic vesicle membrane	0.006999305	0.0493802	0.038181486	ENSDARG00000025206/ENSDARG00000041150/ENSDARG00000004580/ENSDARG00000014871/ENSDARG00000017844/ENSDARG00000018562/ENSDARG00000019360/ENSDARG00000020798/ENSDARG00000025034/ENSDARG00000038743/ENSDARG00000042742/ENSDARG00000045618/ENSDARG00000062382/ENSDARG00000090716/ENSDARG00000100435	15
CC	GO:0030672	synaptic vesicle membrane	0.007113597	0.0493802	0.038181486	ENSDARG00000025206/ENSDARG00000041150/ENSDARG00000014871/ENSDARG00000025034/ENSDARG00000042742/ENSDARG00000045618/ENSDARG00000062382	7
CC	GO:0099501	exocytic vesicle membrane	0.007113597	0.0493802	0.038181486	ENSDARG00000025206/ENSDARG00000041150/ENSDARG00000014871/ENSDARG00000025034/ENSDARG00000042742/ENSDARG00000045618/ENSDARG00000062382	7
CC	GO:0019013	viral nucleocapsid	0.007118885	0.0493802	0.038181486	ENSDARG00000045639/ENSDARG00000075034/ENSDARG00000011125/ENSDARG00000014420/ENSDARG00000038695/ENSDARG00000059303	6
CC	GO:0019028	viral capsid	0.007118885	0.0493802	0.038181486	ENSDARG00000045639/ENSDARG00000075034/ENSDARG00000011125/ENSDARG00000014420/ENSDARG00000038695/ENSDARG00000059303	6
CC	GO:0005838	proteasome regulatory particle	0.007251721	0.049515659	0.038286226	ENSDARG00000007141/ENSDARG00000015315/ENSDARG00000020454/ENSDARG00000027099/ENSDARG00000043561	5
MF	GO:0003924	GTPase activity	2.31E-10	1.41E-07	1.29E-07	ENSDARG00000009553/ENSDARG00000028066/ENSDARG00000037921/ENSDARG00000001889/ENSDARG00000034522/ENSDARG00000098591/ENSDARG00000055216/ENSDARG00000031343/ENSDARG00000036058/ENSDARG00000005651/ENSDARG00000039522/ENSDARG00000044573/ENSDARG00000017294/ENSDARG00000008292/ENSDARG00000008867/ENSDARG00000013843/ENSDARG00000016301/ENSDARG00000016676/ENSDARG00000018174/ENSDARG00000018602/ENSDARG00000019312/…	48
MF	GO:0015631	tubulin binding	2.43E-06	0.000740271	0.000679593	ENSDARG00000030106/ENSDARG00000059601/ENSDARG00000008808/ENSDARG00000101127/ENSDARG00000098936/ENSDARG00000061817/ENSDARG00000079777/ENSDARG00000020345/ENSDARG00000005625/ENSDARG00000010953/ENSDARG00000022045/ENSDARG00000024575/ENSDARG00000026595/ENSDARG00000030241/ENSDARG00000033234/ENSDARG00000033609/ENSDARG00000033655/ENSDARG00000037020/ENSDARG00000038465/ENSDARG00000042840/ENSDARG00000062024/…	27
MF	GO:0001786	phosphatidylserine binding	1.06E-05	0.002146094	0.001970185	ENSDARG00000025206/ENSDARG00000013613/ENSDARG00000057913/ENSDARG00000036505/ENSDARG00000101776/ENSDARG00000013976/ENSDARG00000029239/ENSDARG00000012306	8
MF	GO:0005200	structural constituent of cytoskeleton	2.20E-05	0.003221186	0.002957154	ENSDARG00000001889/ENSDARG00000098591/ENSDARG00000055216/ENSDARG00000039522/ENSDARG00000016301/ENSDARG00000030490/ENSDARG00000045014/ENSDARG00000102883/ENSDARG00000104436	9
MF	GO:0072341	modified amino acid binding	2.75E-05	0.003221186	0.002957154	ENSDARG00000025206/ENSDARG00000013613/ENSDARG00000057913/ENSDARG00000036505/ENSDARG00000101776/ENSDARG00000013976/ENSDARG00000029239/ENSDARG00000012306/ENSDARG00000013741	9
MF	GO:0008017	microtubule binding	3.17E-05	0.003221186	0.002957154	ENSDARG00000059601/ENSDARG00000008808/ENSDARG00000101127/ENSDARG00000098936/ENSDARG00000061817/ENSDARG00000079777/ENSDARG00000020345/ENSDARG00000005625/ENSDARG00000010953/ENSDARG00000022045/ENSDARG00000024575/ENSDARG00000026595/ENSDARG00000033609/ENSDARG00000037020/ENSDARG00000042840/ENSDARG00000062024/ENSDARG00000070801/ENSDARG00000071409/ENSDARG00000074073/ENSDARG00000079500/ENSDARG00000087538/…	22
MF	GO:0000149	SNARE binding	4.48E-05	0.003902651	0.003582762	ENSDARG00000020609/ENSDARG00000018997/ENSDARG00000025206/ENSDARG00000057913/ENSDARG00000036505/ENSDARG00000000503/ENSDARG00000101776/ENSDARG00000058117/ENSDARG00000029239/ENSDARG00000012306/ENSDARG00000015931/ENSDARG00000042742/ENSDARG00000043416/ENSDARG00000044605/ENSDARG00000062382/ENSDARG00000067605	16
MF	GO:0017080	sodium channel regulator activity	8.17E-05	0.006231109	0.005720363	ENSDARG00000097110/ENSDARG00000097057/ENSDARG00000060222/ENSDARG00000062359/ENSDARG00000101713	5
MF	GO:0015078	proton transmembrane transporter activity	0.000169529	0.010132427	0.0093019	ENSDARG00000090963/ENSDARG00000056008/ENSDARG00000030694/ENSDARG00000056108/ENSDARG00000014313/ENSDARG00000023967/ENSDARG00000031681/ENSDARG00000032970/ENSDARG00000059057/ENSDARG00000069090/ENSDARG00000070083/ENSDARG00000088383/ENSDARG00000095273/ENSDARG00000098355/ENSDARG00000099663/ENSDARG00000104537	16
MF	GO:0009055	electron transfer activity	0.000181192	0.010132427	0.0093019	ENSDARG00000056108/ENSDARG00000016721/ENSDARG00000032970/ENSDARG00000042469/ENSDARG00000059128/ENSDARG00000088383/ENSDARG00000095273/ENSDARG00000098075/ENSDARG00000098785/ENSDARG00000099663/ENSDARG00000101631/ENSDARG00000104537	12
MF	GO:0030276	clathrin binding	0.000182716	0.010132427	0.0093019	ENSDARG00000025206/ENSDARG00000057913/ENSDARG00000036505/ENSDARG00000101776/ENSDARG00000029239/ENSDARG00000012306/ENSDARG00000015931/ENSDARG00000045618/ENSDARG00000090716	9
MF	GO:0005543	phospholipid binding	0.000321089	0.015443771	0.014177888	ENSDARG00000025206/ENSDARG00000013613/ENSDARG00000057913/ENSDARG00000036505/ENSDARG00000101776/ENSDARG00000012513/ENSDARG00000032865/ENSDARG00000013976/ENSDARG00000029239/ENSDARG00000002632/ENSDARG00000007663/ENSDARG00000012306/ENSDARG00000015931/ENSDARG00000020397/ENSDARG00000021225/ENSDARG00000030213/ENSDARG00000030490/ENSDARG00000033609/ENSDARG00000040657/ENSDARG00000043559/ENSDARG00000063036/…	26
MF	GO:0019904	protein domain specific binding	0.00032913	0.015443771	0.014177888	ENSDARG00000067626/ENSDARG00000071658/ENSDARG00000042539/ENSDARG00000036878/ENSDARG00000013078/ENSDARG00000013414/ENSDARG00000013979/ENSDARG00000023445/ENSDARG00000027322/ENSDARG00000040287/ENSDARG00000052856/ENSDARG00000057699/ENSDARG00000070435/ENSDARG00000075758/ENSDARG00000086842	15
MF	GO:0044769	ATPase activity, coupled to transmembrane movement of ions, rotational mechanism	0.000379075	0.016516829	0.015162991	ENSDARG00000090963/ENSDARG00000056008/ENSDARG00000030694/ENSDARG00000023967/ENSDARG00000031681/ENSDARG00000069090/ENSDARG00000070083/ENSDARG00000098355	8
MF	GO:0019829	cation-transporting ATPase activity	0.00051855	0.01860679	0.017081643	ENSDARG00000090963/ENSDARG00000099203/ENSDARG00000056008/ENSDARG00000030694/ENSDARG00000023445/ENSDARG00000023967/ENSDARG00000031681/ENSDARG00000042837/ENSDARG00000069090/ENSDARG00000070083/ENSDARG00000098355	11
MF	GO:0022853	active ion transmembrane transporter activity	0.00051855	0.01860679	0.017081643	ENSDARG00000090963/ENSDARG00000099203/ENSDARG00000056008/ENSDARG00000030694/ENSDARG00000023445/ENSDARG00000023967/ENSDARG00000031681/ENSDARG00000042837/ENSDARG00000069090/ENSDARG00000070083/ENSDARG00000098355	11
MF	GO:0042625	ATPase coupled ion transmembrane transporter activity	0.00051855	0.01860679	0.017081643	ENSDARG00000090963/ENSDARG00000099203/ENSDARG00000056008/ENSDARG00000030694/ENSDARG00000023445/ENSDARG00000023967/ENSDARG00000031681/ENSDARG00000042837/ENSDARG00000069090/ENSDARG00000070083/ENSDARG00000098355	11
MF	GO:0005216	ion channel activity	0.000675512	0.021765701	0.019981627	ENSDARG00000020609/ENSDARG00000087247/ENSDARG00000068989/ENSDARG00000089212/ENSDARG00000045132/ENSDARG00000029718/ENSDARG00000026084/ENSDARG00000079586/ENSDARG00000002300/ENSDARG00000062942/ENSDARG00000032188/ENSDARG00000103840/ENSDARG00000059883/ENSDARG00000058117/ENSDARG00000010727/ENSDARG00000060222/ENSDARG00000010477/ENSDARG00000070507/ENSDARG00000036383/ENSDARG00000031875/ENSDARG00000005775/…	37
MF	GO:0005253	anion channel activity	0.000677948	0.021765701	0.019981627	ENSDARG00000068989/ENSDARG00000045132/ENSDARG00000032188/ENSDARG00000103840/ENSDARG00000010727/ENSDARG00000003695/ENSDARG00000007678/ENSDARG00000052769/ENSDARG00000053665/ENSDARG00000116680	10
MF	GO:0005516	calmodulin binding	0.001023226	0.031208391	0.028650326	ENSDARG00000005372/ENSDARG00000025106/ENSDARG00000053130/ENSDARG00000056206/ENSDARG00000079777/ENSDARG00000068246/ENSDARG00000004988/ENSDARG00000014273/ENSDARG00000014962/ENSDARG00000071395/ENSDARG00000074073/ENSDARG00000075307	12
MF	GO:0044389	ubiquitin-like protein ligase binding	0.001107	0.03215572	0.029520006	ENSDARG00000101127/ENSDARG00000040971/ENSDARG00000027200/ENSDARG00000102632/ENSDARG00000027141/ENSDARG00000033609/ENSDARG00000035557/ENSDARG00000102741/ENSDARG00000112087	9
MF	GO:0051018	protein kinase A binding	0.001529864	0.03874683	0.035570861	ENSDARG00000055678/ENSDARG00000088195/ENSDARG00000017429/ENSDARG00000038099/ENSDARG00000091792	5
MF	GO:0004129	cytochrome-c oxidase activity	0.001651504	0.03874683	0.035570861	ENSDARG00000056108/ENSDARG00000032970/ENSDARG00000088383/ENSDARG00000095273/ENSDARG00000099663/ENSDARG00000104537	6
MF	GO:0015002	heme-copper terminal oxidase activity	0.001651504	0.03874683	0.035570861	ENSDARG00000056108/ENSDARG00000032970/ENSDARG00000088383/ENSDARG00000095273/ENSDARG00000099663/ENSDARG00000104537	6
MF	GO:0016675	oxidoreductase activity, acting on a heme group of donors	0.001651504	0.03874683	0.035570861	ENSDARG00000056108/ENSDARG00000032970/ENSDARG00000088383/ENSDARG00000095273/ENSDARG00000099663/ENSDARG00000104537	6
MF	GO:0016676	oxidoreductase activity, acting on a heme group of donors, oxygen as acceptor	0.001651504	0.03874683	0.035570861	ENSDARG00000056108/ENSDARG00000032970/ENSDARG00000088383/ENSDARG00000095273/ENSDARG00000099663/ENSDARG00000104537	6
MF	GO:0019003	GDP binding	0.001961074	0.044305741	0.040674123	ENSDARG00000028066/ENSDARG00000005651/ENSDARG00000008867/ENSDARG00000062865/ENSDARG00000071409/ENSDARG00000098497	6
MF	GO:0005225	volume-sensitive anion channel activity	0.002244625	0.048900759	0.0448925	ENSDARG00000032188/ENSDARG00000103840/ENSDARG00000010727/ENSDARG00000007678	4
