# Supplementary material for: Cell-type-specific responses to the microbiota across all tissues of the larval zebrafish
Source: Cell Rep. Author manuscript; Available in PMC 2023 Oct 23. (PMC10423310; doi:10.1016/j.celrep.2023.112095)
Supplement: MMC19 [file NIHMS1880944-supplement-MMC19.zip › DataS13/Figure5_PanelD_subCluster5versus4and6/subClu5v4and6.tsv]

	gene	gene_NAME	p_val_adj	p_val	avg_logFC	pct.1	pct.2
1	ENSDARG00000003971	isl2a	8.52E-18	3.86E-22	2.424801347	0.913	0.079
2	ENSDARG00000071860	nrn1a	2.29E-16	1.04E-20	1.780413113	0.935	0.146
3	ENSDARG00000034187	calm1b	1.04E-14	4.73E-19	1.706064246	1	0.663
4	ENSDARG00000014746	rbfox1	1.11E-14	5.02E-19	1.624266657	0.978	0.27
5	ENSDARG00000009553	gng3	1.83E-14	8.29E-19	1.272540523	1	0.753
6	ENSDARG00000014053	olfm1b	1.06E-13	4.78E-18	1.61144241	1	0.506
7	ENSDARG00000056175	scrt2	3.01E-13	1.36E-17	1.454577195	0.804	0.101
8	ENSDARG00000020609	snap25a	6.47E-13	2.93E-17	1.25803784	1	0.742
9	ENSDARG00000093064	SMIM18	1.62E-12	7.36E-17	1.685311	0.87	0.202
10	ENSDARG00000087247	kcnab2a	3.94E-12	1.79E-16	1.518951054	0.717	0.045
11	ENSDARG00000014287	eno2	6.37E-12	2.89E-16	1.460166355	0.957	0.438
12	ENSDARG00000005372	camk4	1.28E-11	5.78E-16	1.420572948	0.848	0.146
13	ENSDARG00000067626	ywhag1	2.39E-11	1.08E-15	1.390967401	0.891	0.27
14	ENSDARG00000071658	ywhag2	4.00E-11	1.81E-15	1.21391182	0.978	0.596
15	ENSDARG00000018997	cplx2l	5.78E-11	2.62E-15	1.422982086	0.87	0.225
16	ENSDARG00000038941	ppp1r1c	1.51E-10	6.86E-15	1.316664916	0.913	0.326
17	ENSDARG00000097528	si:dkey-7j14.5	2.45E-10	1.11E-14	1.343667028	0.978	0.539
18	ENSDARG00000021811	calm3a	3.31E-10	1.50E-14	1.180696358	1	0.876
19	ENSDARG00000023174	fez1	3.85E-10	1.75E-14	1.320152869	0.978	0.607
20	ENSDARG00000094675	trarg1b	1.95E-09	8.86E-14	1.533237488	0.652	0.056
21	ENSDARG00000025206	syt2a	4.16E-09	1.89E-13	1.488890369	0.87	0.258
22	ENSDARG00000028066	diras1a	5.11E-09	2.32E-13	1.217058185	0.783	0.169
23	ENSDARG00000035309	entpd3	7.07E-09	3.21E-13	2.459995217	0.696	0.112
24	ENSDARG00000008305	hand2	1.21E-08	5.50E-13	-3.069143933	0	0.697
25	ENSDARG00000014259	eya1	2.04E-08	9.25E-13	1.29452224	0.761	0.135
26	ENSDARG00000045639	elavl4	2.11E-08	9.54E-13	0.893072915	1	0.798
27	ENSDARG00000004034	arhgdig	2.39E-08	1.08E-12	1.328348292	0.935	0.303
28	ENSDARG00000100562	CABZ01080702.1	2.72E-08	1.23E-12	1.272375013	0.826	0.225
29	ENSDARG00000099306	zgc:175088	3.56E-08	1.62E-12	1.142295288	0.891	0.315
30	ENSDARG00000030106	stmn4	6.19E-08	2.80E-12	1.350480746	0.913	0.371
31	ENSDARG00000101446	si:dkey-46i9.1	6.48E-08	2.94E-12	1.030331232	0.543	0.034
32	ENSDARG00000035056	fgf13a	7.54E-08	3.42E-12	1.30378541	0.804	0.213
33	ENSDARG00000104326	si:dkey-183i3.9	1.36E-07	6.16E-12	1.082949824	0.543	0.034
34	ENSDARG00000068989	gabra1	1.37E-07	6.23E-12	1.217858413	0.457	0
35	ENSDARG00000037921	gng13b	3.27E-07	1.48E-11	1.038041022	0.652	0.101
36	ENSDARG00000019945	ptprdb	3.84E-07	1.74E-11	0.992984034	0.674	0.101
37	ENSDARG00000003655	tmem59l	4.17E-07	1.89E-11	1.051762921	0.978	0.517
38	ENSDARG00000013087	ndrg3a	4.46E-07	2.02E-11	1.013665531	1	0.64
39	ENSDARG00000031283	vamp1	5.23E-07	2.37E-11	1.141168784	0.804	0.281
40	ENSDARG00000087426	si:ch211-151p13.8	5.72E-07	2.59E-11	1.14259432	0.696	0.124
41	ENSDARG00000007818	palm1b	8.27E-07	3.75E-11	0.932758418	0.978	0.539
42	ENSDARG00000053499	isl2b	8.64E-07	3.92E-11	1.114052754	0.609	0.079
43	ENSDARG00000058699	tmeff2b	8.97E-07	4.06E-11	1.744339277	0.63	0.112
44	ENSDARG00000089212	htr3a	1.65E-06	7.48E-11	2.160537019	0.543	0.056
45	ENSDARG00000045132	vdac1	1.91E-06	8.66E-11	0.811739363	0.935	0.697
46	ENSDARG00000058348	scinlb	1.95E-06	8.83E-11	1.019511061	0.5	0.034
47	ENSDARG00000071403	oaz1a	2.16E-06	9.80E-11	0.688878135	0.957	0.843
48	ENSDARG00000005172	dynll2b	2.24E-06	1.01E-10	0.867375968	0.978	0.506
49	ENSDARG00000014588	adcy2b	3.11E-06	1.41E-10	0.88087249	0.587	0.067
50	ENSDARG00000100244	ebf3a	4.18E-06	1.89E-10	0.746502692	0.652	0.112
51	ENSDARG00000031427	calm2a	4.44E-06	2.01E-10	0.964995856	0.978	0.775
52	ENSDARG00000090481	trarg1a	5.73E-06	2.60E-10	1.347056211	0.587	0.09
53	ENSDARG00000074671	nptx1l	5.82E-06	2.64E-10	1.206053231	0.63	0.101
54	ENSDARG00000035338	tppp2	7.13E-06	3.23E-10	1.295941189	0.913	0.371
55	ENSDARG00000001889	tuba1a	1.01E-05	4.60E-10	0.85894311	0.978	0.551
56	ENSDARG00000090454	gnb1a	1.27E-05	5.76E-10	0.67584188	0.978	0.753
57	ENSDARG00000013613	anxa13l	1.36E-05	6.18E-10	0.968743713	0.978	0.562
58	ENSDARG00000034522	rab6ba	1.65E-05	7.47E-10	1.065770046	0.761	0.225
59	ENSDARG00000029718	p2rx3b	2.21E-05	1.00E-09	1.926250336	0.5	0.056
60	ENSDARG00000043257	ckbb	2.32E-05	1.05E-09	1.008782755	0.957	0.753
61	ENSDARG00000059601	map1aa	2.78E-05	1.26E-09	0.981252294	0.87	0.438
62	ENSDARG00000041150	slc17a6b	2.86E-05	1.30E-09	0.8136163	0.565	0.067
63	ENSDARG00000018817	bdnf	3.06E-05	1.39E-09	1.152612578	0.457	0.034
64	ENSDARG00000077256	nat8l	3.08E-05	1.40E-09	1.104712667	0.565	0.09
65	ENSDARG00000099031	scn4ba	3.27E-05	1.48E-09	0.816553141	0.522	0.056
66	ENSDARG00000069763	etv5a	3.84E-05	1.74E-09	1.030208112	0.587	0.112
67	ENSDARG00000020239	lpin1	4.13E-05	1.87E-09	-1.52820237	0.326	0.787
68	ENSDARG00000054583	mfsd6b	5.81E-05	2.63E-09	0.768043866	0.478	0.045
69	ENSDARG00000075034	raver2	5.84E-05	2.65E-09	0.919884359	0.5	0.056
70	ENSDARG00000026473	six1b	6.12E-05	2.78E-09	0.781530825	0.652	0.135
71	ENSDARG00000057913	syt11a	6.71E-05	3.04E-09	0.855088113	0.957	0.708
72	ENSDARG00000044048	prnpb	7.35E-05	3.33E-09	1.252419712	0.565	0.101
73	ENSDARG00000056740	tmeff1b	8.39E-05	3.80E-09	0.853207823	0.891	0.449
74	ENSDARG00000068480	map7d2a	8.41E-05	3.81E-09	0.911397041	0.63	0.135
75	ENSDARG00000026084	si:dkey-43k4.5	9.08E-05	4.12E-09	1.128906188	0.435	0.034
76	ENSDARG00000036584	st8sia5	9.24E-05	4.19E-09	0.962891555	0.826	0.371
77	ENSDARG00000087165	si:dkeyp-69c1.7	0.000106271	4.82E-09	1.159113425	0.587	0.135
78	ENSDARG00000079586	gabrb2	0.000108477	4.92E-09	1.2573718	0.522	0.09
79	ENSDARG00000098591	tubb2b	0.000116907	5.30E-09	0.882564126	0.913	0.708
80	ENSDARG00000042539	ywhaqa	0.000128837	5.84E-09	0.825202188	0.891	0.573
81	ENSDARG00000108535	CABZ01072077.1	0.000137863	6.25E-09	1.178888382	0.848	0.449
82	ENSDARG00000008829	chga	0.000140439	6.37E-09	1.332200367	0.739	0.247
83	ENSDARG00000097110	si:dkey-56f14.4	0.000173508	7.87E-09	1.406313091	0.435	0.045
84	ENSDARG00000008808	eml2	0.000214874	9.74E-09	1.280678946	0.761	0.281
85	ENSDARG00000002190	chmp2bb	0.000259274	1.18E-08	0.874483834	0.826	0.281
86	ENSDARG00000025106	ppp3cb	0.000268421	1.22E-08	0.878967103	0.652	0.169
87	ENSDARG00000010008	vim	0.000278012	1.26E-08	-1.81862001	0.652	0.831
88	ENSDARG00000074310	rbfox3b	0.000278881	1.26E-08	0.87491831	0.391	0.022
89	ENSDARG00000068992	hspa8	0.000289087	1.31E-08	0.516917631	1	0.989
90	ENSDARG00000103994	ppiab	0.000305164	1.38E-08	0.534295051	1	0.966
91	ENSDARG00000014490	tac1	0.000332405	1.51E-08	2.565455346	0.391	0.022
92	ENSDARG00000101127	map1lc3b	0.0003455	1.57E-08	0.744901498	0.957	0.753
93	ENSDARG00000002300	p2rx2	0.000361786	1.64E-08	2.161148993	0.543	0.124
94	ENSDARG00000070822	cnp	0.000370252	1.68E-08	0.87299674	0.783	0.315
95	ENSDARG00000098936	kif5aa	0.000370852	1.68E-08	0.825169696	0.891	0.438
96	ENSDARG00000101606	rims2a	0.000371359	1.68E-08	0.793327885	0.674	0.169
97	ENSDARG00000089109	bcl2b	0.000424506	1.92E-08	0.83335989	0.848	0.36
98	ENSDARG00000069790	dynll2a	0.000508135	2.30E-08	0.827720425	0.587	0.146
99	ENSDARG00000036505	syt4	0.000519725	2.36E-08	0.800280136	0.848	0.382
100	ENSDARG00000104372	gnb1b	0.000624287	2.83E-08	0.770805856	0.957	0.708
101	ENSDARG00000027916	fntb	0.000653377	2.96E-08	0.991831011	0.543	0.112
102	ENSDARG00000018397	hpca	0.000742304	3.37E-08	1.03518853	0.717	0.258
103	ENSDARG00000021193	coro1cb	0.000756456	3.43E-08	0.696338986	0.696	0.191
104	ENSDARG00000055216	tuba1c	0.000777153	3.52E-08	0.587144838	0.978	0.764
105	ENSDARG00000062323	adam23a	0.000790905	3.59E-08	0.852996479	0.696	0.236
106	ENSDARG00000039304	six1a	0.000804327	3.65E-08	0.937648225	0.5	0.09
107	ENSDARG00000010434	clu	0.000817511	3.71E-08	1.158998689	0.587	0.157
108	ENSDARG00000061749	htr3b	0.000851184	3.86E-08	0.869184756	0.348	0.011
109	ENSDARG00000016598	ckmt1	0.000865744	3.92E-08	0.710188755	0.457	0.056
110	ENSDARG00000007982	onecut1	0.000917	4.16E-08	1.200354293	0.478	0.079
111	ENSDARG00000100991	chrna3	0.000955076	4.33E-08	-1.537737085	0.022	0.506
112	ENSDARG00000074057	calm3b	0.000985156	4.47E-08	0.599880511	0.978	0.764
113	ENSDARG00000070769	foxg1a	0.001040179	4.72E-08	0.702929845	0.304	0
114	ENSDARG00000077410	myo9b	0.001063681	4.82E-08	0.750589321	0.413	0.045
115	ENSDARG00000034056	csnk1g2b	0.00130944	5.94E-08	0.733933826	0.587	0.146
116	ENSDARG00000062942	kcna1a	0.00136411	6.18E-08	0.736015227	0.391	0.034
117	ENSDARG00000015722	kctd5a	0.001445941	6.56E-08	0.869621106	0.696	0.247
118	ENSDARG00000058004	six2a	0.001446741	6.56E-08	0.688475337	0.435	0.056
119	ENSDARG00000055064	prdx5	0.001516547	6.88E-08	0.876962243	0.63	0.191
120	ENSDARG00000018984	eya2	0.001623406	7.36E-08	1.208342569	0.457	0.079
121	ENSDARG00000053130	pcp4a	0.00225049	1.02E-07	1.132053167	0.457	0.067
122	ENSDARG00000031343	rab6bb	0.002285541	1.04E-07	0.574649465	0.935	0.539
123	ENSDARG00000034211	capn2l	0.002587892	1.17E-07	0.831688174	0.413	0.056
124	ENSDARG00000070161	vamp3	0.003383914	1.53E-07	-0.993449541	0.087	0.539
125	ENSDARG00000090035	rtn4r	0.003400964	1.54E-07	0.92118161	0.696	0.281
126	ENSDARG00000036058	gnao1b	0.003580311	1.62E-07	0.896789074	0.609	0.191
127	ENSDARG00000032102	prdx3	0.003592426	1.63E-07	0.593953037	0.565	0.124
128	ENSDARG00000069774	flot2b	0.003874849	1.76E-07	0.710816776	0.848	0.348
129	ENSDARG00000077777	tmsb4x	0.004139556	1.88E-07	0.495097363	1	1
130	ENSDARG00000027957	fgf12a	0.004717405	2.14E-07	1.001859858	0.391	0.045
131	ENSDARG00000015551	fth1a	0.004808298	2.18E-07	0.41098534	1	0.978
132	ENSDARG00000005840	got2b	0.005868174	2.66E-07	0.759063396	0.696	0.247
133	ENSDARG00000005651	hrasb	0.006381285	2.89E-07	0.574557812	0.804	0.27
134	ENSDARG00000052082	gabarapb	0.007115055	3.23E-07	0.465734868	0.978	0.91
135	ENSDARG00000070575	fam131bb	0.008522165	3.86E-07	0.563841171	0.304	0.011
136	ENSDARG00000031049	igsf21a	0.008948277	4.06E-07	0.679202226	0.326	0.022
137	ENSDARG00000015184	mpp3a	0.009049174	4.10E-07	0.608314104	0.391	0.045
138	ENSDARG00000102820	cib2	0.009907713	4.49E-07	0.69750659	0.413	0.056
139	ENSDARG00000076440	btbd6a	0.010275216	4.66E-07	0.655868761	0.413	0.056
140	ENSDARG00000003281	pik3ip1	0.010635686	4.82E-07	0.527920472	0.717	0.258
141	ENSDARG00000037646	rgs11	0.011046707	5.01E-07	0.767122622	0.326	0.022
142	ENSDARG00000041062	calb2a	0.011531848	5.23E-07	2.381525477	0.457	0.101
143	ENSDARG00000034528	chodl	0.01155399	5.24E-07	1.173068285	0.261	0
144	ENSDARG00000092659	ppp3r1a	0.011772936	5.34E-07	0.664880156	0.826	0.416
145	ENSDARG00000039980	ppt1	0.013707255	6.21E-07	0.749808966	0.804	0.36
146	ENSDARG00000012426	neflb	0.013708101	6.21E-07	1.117060797	0.478	0.112
147	ENSDARG00000032188	lrrc8aa	0.015248678	6.91E-07	0.631669876	0.348	0.034
148	ENSDARG00000021124	cfl1	0.015485735	7.02E-07	0.507905236	0.978	0.933
149	ENSDARG00000090963	atp6ap1lb	0.016040726	7.27E-07	0.683192845	0.478	0.09
150	ENSDARG00000069432	plscr3b	0.016167127	7.33E-07	0.689801426	0.957	0.719
151	ENSDARG00000037998	flot1b	0.017802705	8.07E-07	0.674596351	0.87	0.551
152	ENSDARG00000101115	med30	0.018189975	8.25E-07	0.714517611	0.674	0.281
153	ENSDARG00000052644	ca10a	0.018510754	8.39E-07	0.777910204	0.522	0.124
154	ENSDARG00000105441	pcdh11	0.019313107	8.76E-07	0.597875564	0.348	0.034
155	ENSDARG00000038141	atf4b	0.019893907	9.02E-07	0.757191763	0.87	0.528
156	ENSDARG00000040684	plcd4b	0.019991096	9.06E-07	0.62087011	0.652	0.191
157	ENSDARG00000079396	lrfn5b	0.02019643	9.16E-07	0.536777608	0.283	0.011
158	ENSDARG00000089877	si:dkeyp-75h12.5	0.02149568	9.75E-07	0.558307424	0.978	0.719
159	ENSDARG00000061479	thsd7aa	0.021975359	9.96E-07	0.680981165	0.413	0.067
160	ENSDARG00000005210	coro2a	0.022083343	1.00E-06	0.540537549	0.283	0.011
161	ENSDARG00000099203	atp1b2a	0.022812565	1.03E-06	0.701536024	0.87	0.494
162	ENSDARG00000095606	si:dkeyp-51f12.2	0.022829065	1.03E-06	0.841248325	0.478	0.124
163	ENSDARG00000004580	nmnat2	0.023233048	1.05E-06	0.754408209	0.761	0.36
164	ENSDARG00000014169	CABZ01041610.1	0.023558386	1.07E-06	0.609980068	0.413	0.067
165	ENSDARG00000038859	rgs20	0.024884539	1.13E-06	0.747267243	0.435	0.079
166	ENSDARG00000036080	cd81a	0.024900247	1.13E-06	0.805113575	0.978	0.955
167	ENSDARG00000061817	kif1aa	0.02883026	1.31E-06	0.724527803	0.761	0.371
168	ENSDARG00000102482	zgc:165573	0.029197679	1.32E-06	0.765069994	0.63	0.213
169	ENSDARG00000031382	reep2	0.0340478	1.54E-06	0.667483641	0.522	0.124
170	ENSDARG00000010083	rbfox3a	0.03456429	1.57E-06	1.039262055	0.5	0.135
171	ENSDARG00000040156	grm4	0.035756518	1.62E-06	0.624717503	0.457	0.09
172	ENSDARG00000063299	pcloa	0.037136356	1.68E-06	0.586491595	0.435	0.079
173	ENSDARG00000058015	ano3	0.037695792	1.71E-06	0.485497417	0.239	0
174	ENSDARG00000103840	lrrc8db	0.037695792	1.71E-06	0.544404793	0.239	0
175	ENSDARG00000056206	camk2g2	0.038640551	1.75E-06	0.942919368	0.543	0.157
176	ENSDARG00000000503	stx1b	0.040346195	1.83E-06	0.702508975	0.935	0.629
177	ENSDARG00000101776	syt12	0.042242256	1.92E-06	0.642753831	0.413	0.067
178	ENSDARG00000023694	spon1b	0.044853084	2.03E-06	0.663570582	0.326	0.034
179	ENSDARG00000001950	ak1	0.045623151	2.07E-06	0.611915675	0.935	0.64
180	ENSDARG00000004939	mtdhb	0.047062471	2.13E-06	0.66579394	0.391	0.067
181	ENSDARG00000015128	rpl27	0.047698749	2.16E-06	-0.474229909	1	0.989
182	ENSDARG00000097057	fxyd6l	0.048326329	2.19E-06	0.627540462	0.783	0.371
183	ENSDARG00000057867	lasp1	0.049846404	2.26E-06	0.572761665	0.848	0.438
184	ENSDARG00000076074	dda1	0.051174079	2.32E-06	0.612917359	0.609	0.191
185	ENSDARG00000010831	churc1	0.051600616	2.34E-06	0.623161421	0.435	0.079
186	ENSDARG00000059883	trpv1	0.056569395	2.56E-06	0.607673687	0.326	0.034
187	ENSDARG00000058117	snap25b	0.067743694	3.07E-06	0.576897523	0.848	0.562
188	ENSDARG00000016584	rgs7a	0.083116042	3.77E-06	0.550182249	0.37	0.056
189	ENSDARG00000052826	runx3	0.091720092	4.16E-06	0.913807038	0.283	0.022
190	ENSDARG00000007824	camta1b	0.092529553	4.19E-06	0.4959712	0.348	0.045
191	ENSDARG00000010727	ttyh2l	0.100833141	4.57E-06	0.538593596	0.413	0.079
192	ENSDARG00000037238	smad5	0.102713948	4.66E-06	0.514875744	0.478	0.112
193	ENSDARG00000075718	rpz5	0.104277201	4.73E-06	1.195542616	0.478	0.146
194	ENSDARG00000021351	nefma	0.107951377	4.89E-06	0.582278988	0.283	0.022
195	ENSDARG00000092610	lamp1b	0.108371587	4.91E-06	0.76892015	0.522	0.157
196	ENSDARG00000070047	rgs4	0.10940017	4.96E-06	-2.225116505	0.022	0.393
197	ENSDARG00000098753	elmo1	0.113739507	5.16E-06	0.647315947	0.609	0.236
198	ENSDARG00000060222	scn1ba	0.119520649	5.42E-06	0.423016826	0.63	0.202
199	ENSDARG00000024017	mdga2a	0.1213743	5.50E-06	0.485557322	0.217	0
200	ENSDARG00000078822	ccdc18	0.1213743	5.50E-06	0.54175027	0.217	0
201	ENSDARG00000079204	adam11	0.1213743	5.50E-06	0.514706099	0.217	0
202	ENSDARG00000055678	akap12b	0.122276082	5.54E-06	0.607753654	0.674	0.258
203	ENSDARG00000005842	cd9a	0.125855787	5.71E-06	0.646637899	0.587	0.213
204	ENSDARG00000012513	sdcbp2	0.127694376	5.79E-06	0.656119608	0.783	0.427
205	ENSDARG00000032865	pacsin1a	0.129388453	5.87E-06	0.601014867	0.63	0.236
206	ENSDARG00000042905	rpl10a	0.139803719	6.34E-06	-0.682415347	0.957	1
207	ENSDARG00000105223	pmp22a	0.144681504	6.56E-06	-1.183181232	0.087	0.461
208	ENSDARG00000056008	atp5mc1	0.144924526	6.57E-06	0.627412225	0.804	0.416
209	ENSDARG00000021607	negr1	0.147443796	6.68E-06	0.538127778	0.391	0.067
210	ENSDARG00000018968	acvr1ba	0.147804068	6.70E-06	0.792684404	0.478	0.135
211	ENSDARG00000070601	RASSF5	0.159615924	7.24E-06	0.493964952	0.37	0.056
212	ENSDARG00000088195	si:ch211-168f7.5	0.16144339	7.32E-06	0.514193109	0.283	0.022
213	ENSDARG00000103038	pik3r3a	0.167935772	7.61E-06	0.643470044	0.435	0.101
214	ENSDARG00000079777	map6d1	0.169123206	7.67E-06	0.637605783	0.304	0.034
215	ENSDARG00000062936	ndnf	0.170572183	7.73E-06	0.904275424	0.413	0.09
216	ENSDARG00000073704	si:dkeyp-72g9.4	0.170880998	7.75E-06	0.727366625	0.609	0.236
217	ENSDARG00000092807	si:dkey-151g10.6	0.177678032	8.06E-06	-0.538882603	1	1
218	ENSDARG00000036878	sh3bgrl2	0.17818216	8.08E-06	0.74932507	0.522	0.157
219	ENSDARG00000093374	EPB41L2	0.185148973	8.39E-06	0.555071492	0.457	0.112
220	ENSDARG00000040971	zgc:92606	0.199012895	9.02E-06	0.57377621	0.935	0.697
221	ENSDARG00000011405	rps9	0.202282793	9.17E-06	-0.5613926	1	1
222	ENSDARG00000013976	anxa13	0.208733626	9.46E-06	0.539373934	0.87	0.506
223	ENSDARG00000110496	zgc:162989	0.237392204	1.08E-05	0.729779585	0.739	0.36
224	ENSDARG00000060683	lrsam1	0.243666205	1.10E-05	0.696861152	0.391	0.079
225	ENSDARG00000038754	plk3	0.244851677	1.11E-05	0.589240262	0.37	0.067
226	ENSDARG00000061525	slka	0.262656638	1.19E-05	0.800645055	0.457	0.112
227	ENSDARG00000039522	tubb2	0.287581435	1.30E-05	0.641866755	0.413	0.09
228	ENSDARG00000052494	pcdh18b	0.288130182	1.31E-05	0.627088216	0.239	0.011
229	ENSDARG00000102750	cdh1	0.288130182	1.31E-05	0.363664689	0.239	0.011
230	ENSDARG00000001994	stxbp1a	0.305059987	1.38E-05	0.718076154	0.783	0.517
231	ENSDARG00000011941	bmpr2a	0.305562233	1.39E-05	0.598257342	0.413	0.09
232	ENSDARG00000087927	nudt9	0.312104871	1.41E-05	0.749927071	0.478	0.146
233	ENSDARG00000010477	p2rx3a	0.316209093	1.43E-05	1.969852791	0.261	0.022
234	ENSDARG00000070507	trpc4a	0.316209093	1.43E-05	1.324459215	0.261	0.022
235	ENSDARG00000009677	dlg1	0.318106602	1.44E-05	0.398802456	0.304	0.034
236	ENSDARG00000056656	tspan18a	0.323436939	1.47E-05	-1.598003629	0.065	0.416
237	ENSDARG00000015757	tmem50a	0.331446174	1.50E-05	0.661539117	0.761	0.371
238	ENSDARG00000004171	rabac1	0.332557637	1.51E-05	0.578804323	0.522	0.146
239	ENSDARG00000068436	h3f3b.1	0.333048762	1.51E-05	0.489356351	0.913	0.843
240	ENSDARG00000071062	hps5	0.3400079	1.54E-05	0.63037393	0.326	0.045
241	ENSDARG00000098880	pclob	0.340089361	1.54E-05	1.098096262	0.5	0.169
242	ENSDARG00000041607	eif4ebp3l	0.342901723	1.55E-05	-1.176724986	0.13	0.472
243	ENSDARG00000027200	gabarapl2	0.344802155	1.56E-05	0.561097271	0.957	0.742
244	ENSDARG00000036383	si:ch73-335m24.5	0.356316482	1.62E-05	0.587228461	0.261	0.022
245	ENSDARG00000057013	cadm3	0.360217554	1.63E-05	0.629411742	0.696	0.303
246	ENSDARG00000101522	FO907089.1	0.363815025	1.65E-05	-1.391650288	0	0.326
247	ENSDARG00000068246	plcb3	0.376323849	1.71E-05	0.793562728	0.391	0.09
248	ENSDARG00000052680	si:dkey-182g1.2	0.378577102	1.72E-05	0.60350531	0.348	0.067
249	ENSDARG00000043241	arrb1	0.386050047	1.75E-05	0.39600747	0.196	0
250	ENSDARG00000045685	cntn1b	0.386050047	1.75E-05	0.389614337	0.196	0
251	ENSDARG00000099446	slit1b	0.386050047	1.75E-05	0.466847039	0.196	0
252	ENSDARG00000100757	BNC1	0.386050047	1.75E-05	0.593285397	0.196	0
253	ENSDARG00000024564	sccpdhb	0.405324749	1.84E-05	0.556571815	0.478	0.135
254	ENSDARG00000094133	wu:fc21g02	0.409343301	1.86E-05	0.495343378	0.478	0.124
255	ENSDARG00000109715	sncgb	0.4596447	2.08E-05	0.622720157	0.609	0.225
256	ENSDARG00000031756	mef2aa	0.464904773	2.11E-05	0.680393401	0.522	0.18
257	ENSDARG00000041691	bhlhe41	0.490068615	2.22E-05	-1.1825782	0.152	0.494
258	ENSDARG00000045130	klhl11	0.494549046	2.24E-05	0.509485586	0.304	0.045
259	ENSDARG00000022971	epha6	0.514709583	2.33E-05	0.675371181	0.283	0.034
260	ENSDARG00000003693	hars	0.527578578	2.39E-05	0.468631107	0.457	0.124
261	ENSDARG00000006604	nectin3b	0.542854675	2.46E-05	0.56077224	0.326	0.056
262	ENSDARG00000079443	vipb	0.548595086	2.49E-05	-4.50422422	0	0.315
263	ENSDARG00000031875	trpa1b	0.54915611	2.49E-05	0.910477092	0.304	0.045
264	ENSDARG00000030479	hmgb1b	0.560025388	2.54E-05	0.537777403	0.935	0.73
265	ENSDARG00000022176	IGLON5	0.561559288	2.55E-05	0.824956158	0.457	0.146
266	ENSDARG00000091348	rtn3	0.599131637	2.72E-05	0.552433708	0.609	0.225
267	ENSDARG00000005775	scn8aa	0.609468568	2.76E-05	0.658512925	0.304	0.045
268	ENSDARG00000044573	cdc42	0.628126978	2.85E-05	0.465348998	0.935	0.764
269	ENSDARG00000034268	slit3	0.629398816	2.85E-05	-0.957646708	0.043	0.371
270	ENSDARG00000017294	gnai2b	0.635075274	2.88E-05	0.631476602	0.5	0.157
271	ENSDARG00000059906	sdc4	0.649960219	2.95E-05	-0.802594554	0.087	0.449
272	ENSDARG00000056803	ap1s1	0.654133322	2.97E-05	0.567529922	0.37	0.079
273	ENSDARG00000077817	cxxc4	0.676045521	3.06E-05	0.603273592	0.304	0.045
274	ENSDARG00000093677	si:ch211-56a11.2	0.69730297	3.16E-05	0.662997416	0.457	0.135
275	ENSDARG00000043857	ufm1	0.700719606	3.18E-05	0.644210702	0.609	0.303
276	ENSDARG00000056122	gdi1	0.703644734	3.19E-05	0.531524002	0.761	0.382
277	ENSDARG00000030694	atp6v1e1b	0.721748821	3.27E-05	0.479153388	0.978	0.753
278	ENSDARG00000074443	gas7a	0.727475714	3.30E-05	0.708641626	0.391	0.09
279	ENSDARG00000098810	VSTM2B	0.732925473	3.32E-05	0.667053234	0.391	0.101
280	ENSDARG00000013078	ywhaba	0.761445573	3.45E-05	0.489675425	0.913	0.742
281	ENSDARG00000098832	fam168a	0.767069923	3.48E-05	0.670447756	0.783	0.472
282	ENSDARG00000045399	cct5	0.773399209	3.51E-05	0.529281355	0.87	0.551
283	ENSDARG00000036107	txnipa	0.778292526	3.53E-05	-0.873729436	0.13	0.472
284	ENSDARG00000102632	ubc	0.785836959	3.56E-05	0.359116948	1	0.955
285	ENSDARG00000029500	rpl34	0.802066777	3.64E-05	-0.435710315	0.978	1
286	ENSDARG00000059438	galnt18b	0.819230365	3.71E-05	0.505432356	0.217	0.011
287	ENSDARG00000029239	syt9b	0.821492089	3.72E-05	0.609614379	0.543	0.18
288	ENSDARG00000021838	rps23	0.835083981	3.79E-05	-0.383506361	0.978	1
289	ENSDARG00000056108	ndufa4	0.841356083	3.81E-05	0.571268401	0.348	0.067
290	ENSDARG00000017794	sdr16c5b	0.859966373	3.90E-05	0.552687978	0.37	0.079
291	ENSDARG00000021938	alg5	0.885958836	4.02E-05	0.802547149	0.478	0.146
292	ENSDARG00000116937	BX927333.1	0.891770566	4.04E-05	0.409086011	0.217	0.011
293	ENSDARG00000052625	fkbp1b	0.942772979	4.27E-05	0.576301602	0.674	0.303
294	ENSDARG00000074271	wrb	0.952630839	4.32E-05	0.54139492	0.543	0.18
295	ENSDARG00000020345	clasp2	0.954572766	4.33E-05	0.649656396	0.478	0.157
296	ENSDARG00000027249	btg1	0.9603746	4.35E-05	-0.640581779	0.913	0.978
297	ENSDARG00000062134	kcnab2b	0.970378894	4.40E-05	0.466771276	0.217	0.011
298	ENSDARG00000053559	tspan3b	0.98139762	4.45E-05	0.538803481	0.457	0.146
299	ENSDARG00000000568	ell	1	0.182209403	-0.418226089	0.13	0.202
300	ENSDARG00000000779	scfd1	1	0.035467822	0.302596879	0.37	0.202
301	ENSDARG00000000796	nr4a1	1	0.105457258	-0.547217584	0.065	0.157
302	ENSDARG00000000857	mapk14a	1	0.008036054	0.290079504	0.304	0.112
303	ENSDARG00000001452	adam8a	1	0.000263044	-0.782509484	0	0.247
304	ENSDARG00000001463	tdh2	1	0.067323661	-0.458299986	0.109	0.225
305	ENSDARG00000001710	flot1a	1	0.005015068	0.419630769	0.696	0.393
306	ENSDARG00000001888	ppm1ba	1	0.027515278	-0.342239146	0.043	0.18
307	ENSDARG00000001975	hsd11b2	1	5.57E-05	-1.111897625	0	0.292
308	ENSDARG00000002193	rho	1	0.008001088	-0.531426518	0.261	0.449
309	ENSDARG00000002217	scocb	1	8.84E-05	0.510863447	0.652	0.281
310	ENSDARG00000002220	zgc:103692	1	0.07506885	0.300374163	0.196	0.09
311	ENSDARG00000002362	ubald1a	1	0.429935949	-0.338717328	0.348	0.36
312	ENSDARG00000002632	anxa11b	1	0.006857663	0.407968684	0.783	0.607
313	ENSDARG00000002644	rgs5a	1	0.000263044	-2.38941181	0	0.247
314	ENSDARG00000002682	tbcela	1	0.171727383	0.265720215	0.196	0.112
315	ENSDARG00000002710	ncl	1	0.000587152	-0.590393946	0.609	0.843
316	ENSDARG00000002745	tdh	1	0.78999522	-0.255797372	0.652	0.573
317	ENSDARG00000002758	dedd1	1	0.129028196	-0.329928099	0.609	0.674
318	ENSDARG00000002790	ap2m1a	1	9.85E-05	0.495600277	0.87	0.674
319	ENSDARG00000003032	eif4a1b	1	0.008955271	0.270948307	0.891	0.764
320	ENSDARG00000003113	ada	1	0.00056449	-0.790778162	0.043	0.303
321	ENSDARG00000003142	dachc	1	0.003596358	0.709372091	0.196	0.045
322	ENSDARG00000003487	nup93	1	0.000433933	0.47348165	0.348	0.101
323	ENSDARG00000003495	madd	1	0.027527376	0.31972345	0.326	0.157
324	ENSDARG00000003512	anks1b	1	0.013861854	0.259542672	0.5	0.236
325	ENSDARG00000003599	rpl3	1	0.010457845	-0.454213953	1	0.989
326	ENSDARG00000003695	vdac3	1	0.009425802	0.264177663	0.87	0.708
327	ENSDARG00000003795	idh2	1	0.002289314	0.409146799	0.696	0.404
328	ENSDARG00000003835	stom	1	0.009100212	-0.727465305	0.174	0.36
329	ENSDARG00000003860	cbx3a	1	0.017714842	0.305603536	0.609	0.393
330	ENSDARG00000003927	cldn12	1	0.008645437	-0.498196898	0.022	0.18
331	ENSDARG00000003998	phyhipla	1	0.029637051	0.32563514	0.239	0.101
332	ENSDARG00000004023	isl1	1	0.005782648	0.349499986	0.522	0.258
333	ENSDARG00000004037	cog2	1	0.036251333	0.257069423	0.152	0.045
334	ENSDARG00000004060	bhlhe40	1	0.000252117	-0.929406679	0.435	0.64
335	ENSDARG00000004115	mgat4b	1	0.000633883	0.485541789	0.283	0.067
336	ENSDARG00000004169	stmn1a	1	0.020201796	-0.478692937	0.043	0.191
337	ENSDARG00000004246	slit2	1	0.018953037	-0.28146121	0	0.112
338	ENSDARG00000004415	tcf7l2	1	0.065449125	-0.284859364	0.043	0.146
339	ENSDARG00000004427	dpy30	1	0.007445584	0.440013983	0.543	0.337
340	ENSDARG00000004452	tardbpl	1	0.029021253	0.345138609	0.435	0.281
341	ENSDARG00000004586	ntrk1	1	0.000530443	0.382292967	0.13	0
342	ENSDARG00000004587	kat5b	1	0.154116928	-0.30101438	0.174	0.281
343	ENSDARG00000004621	gpm6ab	1	0.040482799	0.285966347	0.717	0.483
344	ENSDARG00000004714	tcf12	1	0.000554368	-0.78667697	0.065	0.315
345	ENSDARG00000004757	ybx1	1	8.18E-05	0.372866641	1	0.966
346	ENSDARG00000004782	fgfr3	1	0.000830599	0.332211984	0.217	0.034
347	ENSDARG00000004830	flot2a	1	0.010381872	0.378504562	0.783	0.573
348	ENSDARG00000004906	stip1	1	0.002091283	0.459193826	0.5	0.247
349	ENSDARG00000004988	ppp3ca	1	0.018416825	0.358232103	0.239	0.09
350	ENSDARG00000005162	tpm3	1	0.052371396	-0.316803623	0.217	0.371
351	ENSDARG00000005185	cpn1	1	0.454066191	0.294340316	0.304	0.247
352	ENSDARG00000005343	ccdc85al	1	0.004590753	0.293994749	0.152	0.022
353	ENSDARG00000005355	larp6a	1	0.000933079	0.306490107	0.239	0.045
354	ENSDARG00000005359	sucla2	1	0.137470119	0.351801752	0.261	0.169
355	ENSDARG00000005479	tenm3	1	0.533750816	0.323717721	0.478	0.416
356	ENSDARG00000005513	naca	1	0.00247088	-0.332065093	1	1
357	ENSDARG00000005625	maco1a	1	0.008089182	0.555139903	0.304	0.124
358	ENSDARG00000005772	tsr2	1	0.112159206	-0.356858854	0.13	0.225
359	ENSDARG00000005774	ddx3xb	1	0.056340321	-0.345216803	0.152	0.292
360	ENSDARG00000005791	rpl28	1	0.005781198	-0.33827427	1	0.989
361	ENSDARG00000005926	ak2	1	0.079255597	-0.443811257	0.326	0.427
362	ENSDARG00000005927	tbc1d17	1	0.014575326	0.31044165	0.304	0.124
363	ENSDARG00000006003	mycla	1	0.028898157	0.337973238	0.13	0.034
364	ENSDARG00000006031	abat	1	0.001053152	0.290311482	0.239	0.045
365	ENSDARG00000006092	rad21a	1	0.03384194	-0.370411979	0.326	0.483
366	ENSDARG00000006120	tbx2b	1	0.006735158	-0.496088106	0.196	0.438
367	ENSDARG00000006125	csnk1db	1	0.21146184	-0.275010471	0.413	0.472
368	ENSDARG00000006215	akr1b1	1	0.982339189	-0.316406028	0.37	0.315
369	ENSDARG00000006316	rpl23a	1	0.000258576	-0.51915411	0.978	0.989
370	ENSDARG00000006353	itga5	1	0.018953037	-0.382204941	0	0.112
371	ENSDARG00000006356	slc18a3a	1	0.048551439	-0.961834248	0.043	0.157
372	ENSDARG00000006389	smad2	1	0.015762144	0.297838335	0.391	0.18
373	ENSDARG00000006392	exosc9	1	0.032199346	0.270144401	0.13	0.034
374	ENSDARG00000006397	laptm4a	1	0.586083964	-0.273763282	0.37	0.36
375	ENSDARG00000006413	rpl38	1	0.026009599	-0.275669575	0.978	0.978
376	ENSDARG00000006497	rtn1a	1	0.006947989	0.274785532	0.913	0.82
377	ENSDARG00000006621	pspc1	1	0.020135107	0.388184566	0.304	0.135
378	ENSDARG00000006747	tmem178b	1	0.039523659	0.275058174	0.478	0.292
379	ENSDARG00000006773	elovl4a	1	0.001495688	0.478812545	0.435	0.191
380	ENSDARG00000006859	nkain1	1	0.002890162	0.351992726	0.5	0.236
381	ENSDARG00000006862	kifap3b	1	0.000159713	0.575383862	0.261	0.045
382	ENSDARG00000006923	cacna1ab	1	0.000199585	0.348279521	0.217	0.022
383	ENSDARG00000007081	pias4a	1	0.006232431	0.303952617	0.326	0.124
384	ENSDARG00000007141	psmc3	1	0.000114442	0.53295547	0.391	0.101
385	ENSDARG00000007171	aig1	1	8.23E-05	0.489298186	0.391	0.101
386	ENSDARG00000007179	sash1a	1	0.275102141	-0.259944638	0.087	0.146
387	ENSDARG00000007275	si:ch211-251b21.1	1	0.157490621	-1.298243084	0.239	0.303
388	ENSDARG00000007323	chmp4bb	1	0.385637528	-0.251953218	0.304	0.326
389	ENSDARG00000007576	crybb1l1	1	0.086470424	-0.431437741	0.174	0.303
390	ENSDARG00000007654	nsfa	1	0.001665006	0.587801738	0.609	0.36
391	ENSDARG00000007663	amph	1	0.002943341	0.354245325	0.5	0.213
392	ENSDARG00000007671	ghrb	1	0.002968455	-0.728084818	0.043	0.247
393	ENSDARG00000007678	ttyh3b	1	0.002790554	0.287792378	0.261	0.067
394	ENSDARG00000007708	nsa2	1	0.037329553	-0.319673173	1	0.978
395	ENSDARG00000007720	sub1b	1	0.037292298	0.277525406	0.391	0.213
396	ENSDARG00000007823	atf3	1	0.704950553	-0.322541093	0.13	0.101
397	ENSDARG00000007825	map2k1	1	0.223892674	-0.254501204	0.13	0.213
398	ENSDARG00000007867	dazap2	1	0.003775589	0.463336285	0.609	0.326
399	ENSDARG00000007959	hibadhb	1	0.008647976	0.357097333	0.261	0.09
400	ENSDARG00000007975	fth1b	1	7.51E-05	0.592418635	0.63	0.292
401	ENSDARG00000008155	sms	1	0.001896469	0.614870608	0.283	0.09
402	ENSDARG00000008209	myt1la	1	0.02909724	0.271089685	0.152	0.045
403	ENSDARG00000008224	vps35	1	0.003340132	0.38094674	0.522	0.258
404	ENSDARG00000008292	eif2s3	1	0.004365761	0.276953174	0.891	0.831
405	ENSDARG00000008310	ip6k2a	1	0.007383507	-0.528332815	0.63	0.697
406	ENSDARG00000008363	mcl1b	1	0.01649366	-0.837643723	0.13	0.303
407	ENSDARG00000008383	arpc1a	1	0.01716392	0.319104443	0.391	0.191
408	ENSDARG00000008407	tspan7b	1	0.011758819	0.270313179	0.913	0.64
409	ENSDARG00000008494	myl6	1	0.000406011	0.455020589	0.783	0.494
410	ENSDARG00000008503	glcci1a	1	5.87E-05	0.430335824	0.239	0.022
411	ENSDARG00000008573	fam20b	1	0.008458997	0.35420532	0.261	0.09
412	ENSDARG00000008660	coro1b	1	0.036249387	0.357960282	0.217	0.09
413	ENSDARG00000008740	esf1	1	0.131994522	-0.324801684	0.087	0.18
414	ENSDARG00000008748	ube2na	1	0.000758435	0.548060335	0.609	0.348
415	ENSDARG00000008859	mylipa	1	0.16560302	-0.429230664	0.239	0.315
416	ENSDARG00000008867	rap1b	1	0.007422185	0.273224257	0.457	0.213
417	ENSDARG00000008904	smarca2	1	0.001473246	-0.761569237	0.065	0.292
418	ENSDARG00000009026	ank2a	1	0.000141539	0.58317087	0.587	0.236
419	ENSDARG00000009106	serinc1	1	0.000948331	0.44400604	0.978	0.742
420	ENSDARG00000009215	zgc:112437	1	0.673194977	-0.305068607	0.087	0.101
421	ENSDARG00000009285	rpl15	1	0.058827296	-0.350588291	1	0.978
422	ENSDARG00000009311	pvalb6	1	0.087749895	0.253949355	0.109	0.034
423	ENSDARG00000009346	caprin1a	1	0.005052236	0.357189814	0.217	0.056
424	ENSDARG00000009480	pdcl	1	9.83E-05	0.543504552	0.739	0.371
425	ENSDARG00000009505	prelid3b	1	0.043874754	-0.459849319	0.326	0.472
426	ENSDARG00000009567	spegb	1	0.03052139	0.255376804	0.174	0.056
427	ENSDARG00000009653	lhfpl2a	1	0.002849002	-0.592615329	0.087	0.303
428	ENSDARG00000009689	daam1b	1	0.263283574	-0.271012105	0.065	0.124
429	ENSDARG00000009740	ppp1r7	1	0.008192079	0.263853037	0.391	0.169
430	ENSDARG00000009779	mcl1a	1	0.001978113	-0.564371464	0.543	0.753
431	ENSDARG00000009830	hdlbpa	1	0.077958899	0.344868073	0.413	0.258
432	ENSDARG00000009881	ier5	1	0.702582364	-0.258664722	0.326	0.315
433	ENSDARG00000009949	fndc4b	1	0.072757848	0.250046706	0.13	0.045
434	ENSDARG00000010051	ufd1l	1	0.075520343	0.285496712	0.543	0.371
435	ENSDARG00000010052	ndrg3b	1	0.191908126	-0.296521462	0.304	0.404
436	ENSDARG00000010160	rps15a	1	0.01147751	-0.315618586	1	1
437	ENSDARG00000010301	b4galt6	1	0.005201731	0.313130401	0.348	0.135
438	ENSDARG00000010481	bzw1a	1	0.029676943	0.351920363	0.37	0.213
439	ENSDARG00000010516	rpl21	1	0.000707471	-0.385250705	0.978	1
440	ENSDARG00000010519	per3	1	0.044772801	-0.425811334	0.109	0.236
441	ENSDARG00000010745	dnaja2b	1	0.037275573	0.277958197	0.739	0.472
442	ENSDARG00000010789	homer3b	1	0.022797577	-0.311488653	0.022	0.146
443	ENSDARG00000010878	cdkn1ca	1	0.024993362	-0.452793843	0.065	0.213
444	ENSDARG00000010953	ndel1a	1	0.000113323	0.548354283	0.609	0.27
445	ENSDARG00000010956	sh3glb1b	1	0.080457773	-0.314485935	0.087	0.191
446	ENSDARG00000011122	pptc7a	1	0.001470136	0.461016159	0.217	0.045
447	ENSDARG00000011125	snrpb	1	0.013794156	0.331914463	0.696	0.416
448	ENSDARG00000011163	sema3fa	1	0.000946008	0.354175506	0.217	0.034
449	ENSDARG00000011170	ndrg2	1	0.200447879	0.277057045	0.37	0.292
450	ENSDARG00000011201	rplp2l	1	0.001437146	-0.702312002	0.957	0.978
451	ENSDARG00000011240	ift46	1	0.210086284	-0.258459253	0.087	0.157
452	ENSDARG00000011247	rnpc3	1	0.018227282	-0.362187834	0.043	0.191
453	ENSDARG00000011273	tlx2	1	0.002214778	0.528974828	0.674	0.449
454	ENSDARG00000011473	calcrla	1	0.126065115	-0.298393653	0.13	0.247
455	ENSDARG00000011496	ppm1bb	1	0.003502757	0.34176398	0.413	0.169
456	ENSDARG00000011498	si:ch211-212o1.2	1	0.002069837	0.296037205	0.196	0.034
457	ENSDARG00000011533	sema6dl	1	0.01354368	0.253295737	0.152	0.034
458	ENSDARG00000011555	spag7	1	7.90E-05	0.555057448	0.543	0.202
459	ENSDARG00000011583	cry1ab	1	0.003176835	-0.547158677	0.043	0.247
460	ENSDARG00000011600	epha4b	1	0.013517565	0.277438372	0.196	0.056
461	ENSDARG00000011602	si:dkeyp-117h8.2	1	0.005570539	0.354498649	0.37	0.146
462	ENSDARG00000011609	FOXK2	1	0.00309011	0.462499065	0.413	0.18
463	ENSDARG00000011611	actr1	1	0.012737283	0.313449357	0.565	0.326
464	ENSDARG00000011665	aldoaa	1	0.007789614	0.316716724	0.978	0.876
465	ENSDARG00000011934	gyg1a	1	0.062198325	-0.826885574	0.152	0.281
466	ENSDARG00000012078	meis1b	1	0.001741974	-0.714670355	0.348	0.618
467	ENSDARG00000012138	sgce	1	0.010768858	-0.417311045	0.304	0.483
468	ENSDARG00000012306	syt13	1	0.032469193	0.282953557	0.109	0.022
469	ENSDARG00000012340	ptpn11b	1	0.058409258	0.308128183	0.217	0.101
470	ENSDARG00000012387	pdha1a	1	0.004148513	0.332223349	0.609	0.303
471	ENSDARG00000012405	col1a1a	1	0.07491881	-0.310985509	0.022	0.112
472	ENSDARG00000012499	per1b	1	0.122680881	-0.344361245	0.174	0.292
473	ENSDARG00000012504	rlbp1a	1	0.001632897	0.350187513	0.109	0
474	ENSDARG00000012586	fmnl2a	1	0.013479655	-0.440605217	0	0.124
475	ENSDARG00000012593	col5a1	1	0.013479655	-0.276991825	0	0.124
476	ENSDARG00000012603	eif3ja	1	0.110679956	-0.262333466	0.196	0.315
477	ENSDARG00000012682	pfn2l	1	0.006416308	0.29505895	0.717	0.438
478	ENSDARG00000012747	rer1	1	0.033594423	0.31336281	0.5	0.303
479	ENSDARG00000012820	nop56	1	0.02970801	-0.466443085	0.283	0.427
480	ENSDARG00000012840	alg9	1	0.004465787	0.375885721	0.239	0.067
481	ENSDARG00000012899	ddx49	1	0.004138592	0.528414082	0.239	0.067
482	ENSDARG00000012972	cfl1l	1	0.061502752	-0.289670989	0.174	0.326
483	ENSDARG00000013031	mta2	1	0.095131626	0.317670713	0.152	0.067
484	ENSDARG00000013044	ndufv2	1	0.001076206	0.343091175	0.565	0.258
485	ENSDARG00000013144	atp1b1a	1	0.000195844	-0.724944463	0.413	0.764
486	ENSDARG00000013295	slc2a3a	1	0.029945683	-0.434097596	0.13	0.315
487	ENSDARG00000013307	rpl19	1	0.001942829	-0.296345814	1	1
488	ENSDARG00000013346	fam208ab	1	0.000530443	0.276041654	0.13	0
489	ENSDARG00000013360	sh3gl3a	1	0.057868128	0.25231135	0.304	0.157
490	ENSDARG00000013371	isoc2	1	0.05590075	-0.287430303	0.065	0.18
491	ENSDARG00000013414	lin7a	1	0.046184518	0.353768416	0.326	0.169
492	ENSDARG00000013415	lmna	1	0.03380756	-0.49720516	0.043	0.169
493	ENSDARG00000013430	bhmt	1	0.012271236	-0.846690267	0.261	0.416
494	ENSDARG00000013615	pbx3b	1	0.61934774	-0.582881443	0.174	0.191
495	ENSDARG00000013655	tpd52l2b	1	8.68E-05	0.60749663	0.717	0.348
496	ENSDARG00000013741	lancl1	1	0.000142105	0.440732472	0.457	0.135
497	ENSDARG00000013804	capns1b	1	0.002783148	0.419344908	0.739	0.494
498	ENSDARG00000013838	sulf2b	1	0.134097889	-0.279821678	0.065	0.157
499	ENSDARG00000013843	sept5a	1	0.003110235	0.395030937	0.609	0.315
500	ENSDARG00000013847	egfra	1	0.029830959	0.390540408	0.174	0.056
501	ENSDARG00000013853	lmo4a	1	0.085989809	-0.380126816	0.065	0.169
502	ENSDARG00000013946	ivns1abpb	1	0.068631779	0.33500594	0.109	0.034
503	ENSDARG00000013961	slc31a1	1	0.219416825	-0.365448416	0.043	0.101
504	ENSDARG00000013968	psap	1	0.003268731	0.400015254	0.826	0.596
505	ENSDARG00000013979	ndfip1	1	0.003696102	0.306496879	0.891	0.596
506	ENSDARG00000014068	pgam1b	1	0.000666787	0.36951263	0.391	0.124
507	ENSDARG00000014081	fam184a	1	0.009139395	0.262500481	0.109	0.011
508	ENSDARG00000014159	mtdha	1	0.25007586	-0.268453058	0.239	0.303
509	ENSDARG00000014165	ssr3	1	0.031740191	0.264491069	0.565	0.36
510	ENSDARG00000014196	myl1	1	0.079706894	-0.335512382	0.304	0.438
511	ENSDARG00000014273	camk2d2	1	0.00237489	0.289348881	0.348	0.112
512	ENSDARG00000014313	atp5pf	1	0.027688306	0.252740515	0.826	0.652
513	ENSDARG00000014329	npm1a	1	0.027023818	-0.5456641	0.109	0.258
514	ENSDARG00000014333	ormdl1	1	0.06514197	-0.391851217	0.13	0.247
515	ENSDARG00000014420	elavl3	1	6.02E-05	0.447919992	1	0.82
516	ENSDARG00000014430	rabgef1	1	0.010229468	0.270596782	0.217	0.067
517	ENSDARG00000014439	dgkza	1	0.008145591	-0.600558011	0.043	0.213
518	ENSDARG00000014690	rps4x	1	0.023623535	-0.373838334	1	1
519	ENSDARG00000014790	g3bp2	1	0.015287016	0.313281943	0.37	0.18
520	ENSDARG00000014854	reep1	1	0.003833185	0.358920976	0.326	0.112
521	ENSDARG00000014867	rpl8	1	0.008196283	-0.307504729	1	1
522	ENSDARG00000014871	syngr3a	1	0.000662521	0.566247505	0.587	0.292
523	ENSDARG00000014910	panx1b	1	0.000443086	0.424639485	0.196	0.022
524	ENSDARG00000014962	ppp3cca	1	0.005504259	0.365250714	0.304	0.112
525	ENSDARG00000014995	jagn1b	1	0.036605089	-0.292404153	0.043	0.169
526	ENSDARG00000015110	slc18a2	1	0.003375273	-0.701651715	0	0.169
527	ENSDARG00000015161	zgc:92664	1	5.39E-05	0.347125706	0.326	0.056
528	ENSDARG00000015164	mknk2b	1	0.100711436	-0.388025059	0.413	0.517
529	ENSDARG00000015221	nsrp1	1	0.003135328	0.308760363	0.13	0.011
530	ENSDARG00000015266	mab21l2	1	0.002120114	0.626678638	0.609	0.36
531	ENSDARG00000015315	psmc5	1	0.021317895	0.318279172	0.522	0.315
532	ENSDARG00000015343	pgd	1	0.005817412	0.479513734	0.326	0.135
533	ENSDARG00000015445	lim2.4	1	0.240094892	-0.282691772	0.087	0.157
534	ENSDARG00000015575	cyp3c1	1	0.009570241	-0.35322724	0	0.135
535	ENSDARG00000015653	tnip1	1	0.076003737	0.28590739	0.283	0.157
536	ENSDARG00000015759	tspan7	1	0.009570241	-0.53616756	0	0.135
537	ENSDARG00000015780	ankrd46b	1	0.003970423	0.343258707	0.37	0.146
538	ENSDARG00000015862	rpl5b	1	0.042238905	-0.349973319	0.957	0.955
539	ENSDARG00000015918	dlat	1	0.001332652	0.374556414	0.304	0.09
540	ENSDARG00000015921	pwp1	1	0.200310844	-0.327452012	0.109	0.18
541	ENSDARG00000015931	si:ch211-214j24.9	1	0.039186989	0.263520003	0.239	0.101
542	ENSDARG00000016084	spsb4a	1	0.002415832	0.364695306	0.348	0.124
543	ENSDARG00000016117	exd2	1	0.010868409	0.297970766	0.13	0.022
544	ENSDARG00000016138	nme6	1	0.069395801	0.2868806	0.217	0.101
545	ENSDARG00000016141	slc6a2	1	0.000803973	-1.330128236	0	0.213
546	ENSDARG00000016153	dag1	1	0.173581634	-0.254197288	0.109	0.191
547	ENSDARG00000016163	usp33	1	0.00102998	0.314425402	0.261	0.056
548	ENSDARG00000016188	SBNO2	1	0.073969536	0.335484515	0.109	0.034
549	ENSDARG00000016200	trib3	1	0.182635041	-0.396886993	0.174	0.258
550	ENSDARG00000016238	arl6ip5b	1	0.005753055	0.379784998	0.739	0.528
551	ENSDARG00000016301	zgc:65894	1	0.003752841	0.435812893	0.913	0.697
552	ENSDARG00000016457	irf9	1	0.010636208	0.403182528	0.391	0.18
553	ENSDARG00000016477	eif4a2	1	0.009603578	0.409223579	0.696	0.472
554	ENSDARG00000016484	dkc1	1	0.088900544	-0.319260807	0.065	0.169
555	ENSDARG00000016490	rab11fip3	1	0.027537961	0.259330526	0.196	0.067
556	ENSDARG00000016494	ddc	1	0.000169849	-1.756255901	0.065	0.348
557	ENSDARG00000016623	si:ch211-195b13.1	1	0.041473774	-0.284321673	0.065	0.202
558	ENSDARG00000016676	gnao1a	1	0.001671414	0.416162711	0.478	0.202
559	ENSDARG00000016691	cd9b	1	0.059900236	-0.32959274	0.043	0.157
560	ENSDARG00000016699	trpa1a	1	0.032905118	1.061779926	0.152	0.045
561	ENSDARG00000016721	sdha	1	0.025615819	0.327927316	0.522	0.326
562	ENSDARG00000016745	slc35f6	1	0.015083064	0.375211448	0.522	0.292
563	ENSDARG00000016765	scamp3	1	0.123988583	0.294347413	0.283	0.18
564	ENSDARG00000016769	sgtb	1	0.009410669	0.364573459	0.435	0.225
565	ENSDARG00000016793	crybb1l2	1	0.211521469	-0.389937522	0.261	0.348
566	ENSDARG00000016830	rimkla	1	0.009037291	0.343661195	0.261	0.09
567	ENSDARG00000016864	farsb	1	0.000306544	0.52420286	0.391	0.124
568	ENSDARG00000016875	gys1	1	0.165384892	-0.313778743	0.043	0.112
569	ENSDARG00000017121	mafba	1	0.031345125	0.832634654	0.13	0.034
570	ENSDARG00000017337	zgc:77929	1	0.008798215	0.251025198	0.109	0.011
571	ENSDARG00000017429	sphkap	1	0.001632897	0.311009683	0.109	0
572	ENSDARG00000017844	copz1	1	0.005711318	0.412949002	0.522	0.27
573	ENSDARG00000018002	eci1	1	0.065816102	-0.267896753	0.022	0.112
574	ENSDARG00000018025	tbx2a	1	0.000375448	-0.951421603	0.043	0.315
575	ENSDARG00000018032	scn8ab	1	0.001383543	0.417637138	0.217	0.045
576	ENSDARG00000018174	gnai2a	1	0.041632793	0.476046792	0.37	0.213
577	ENSDARG00000018192	ubr5	1	0.012788976	0.316942547	0.152	0.034
578	ENSDARG00000018241	mfap1	1	0.031839478	0.277907338	0.413	0.225
579	ENSDARG00000018270	olfm1a	1	0.004664657	0.363895265	0.261	0.079
580	ENSDARG00000018303	etv4	1	0.007809231	0.257488806	0.283	0.101
581	ENSDARG00000018334	rpl35	1	0.017789351	-0.326261748	1	1
582	ENSDARG00000018404	krt18a.1	1	0.278662146	-0.360950632	0.087	0.146
583	ENSDARG00000018411	mknk1	1	0.018953037	-0.289631997	0	0.112
584	ENSDARG00000018524	midn	1	0.049081126	-0.382512467	0.087	0.225
585	ENSDARG00000018559	kdm7ab	1	0.005050382	0.369245458	0.304	0.112
586	ENSDARG00000018562	cope	1	0.005037864	0.277337192	0.761	0.449
587	ENSDARG00000018602	rab5aa	1	0.002413741	0.363371614	0.435	0.169
588	ENSDARG00000018637	sec61g	1	0.009583139	-0.307139042	0.978	0.966
589	ENSDARG00000018693	cdh2	1	0.003386261	-0.544842233	0.109	0.315
590	ENSDARG00000018750	npr1b	1	0.000156296	0.491785037	0.37	0.101
591	ENSDARG00000018788	st8sia2	1	0.545785706	-0.252139219	0.109	0.135
592	ENSDARG00000018809	abhd3	1	0.014337466	0.280700194	0.152	0.034
593	ENSDARG00000018898	zfand5a	1	0.118850678	-0.35440931	0.304	0.382
594	ENSDARG00000018921	fam84a	1	0.012247576	0.270069378	0.196	0.056
595	ENSDARG00000018961	gtpbp4	1	0.052782944	-0.314803314	0.761	0.82
596	ENSDARG00000018966	cyb5r1	1	0.000150657	0.62684082	0.478	0.18
597	ENSDARG00000019008	erp44	1	0.007206636	0.273685888	0.391	0.169
598	ENSDARG00000019033	tmem59	1	0.011606667	0.303795031	0.826	0.539
599	ENSDARG00000019130	plk2b	1	0.007860976	-0.976643506	0.022	0.18
600	ENSDARG00000019181	rpsa	1	0.000111162	-0.530355515	1	1
601	ENSDARG00000019213	CTBP1	1	0.007095107	0.253633433	0.304	0.112
602	ENSDARG00000019230	rpl7a	1	0.078101433	-0.359935183	1	1
603	ENSDARG00000019231	sptan1	1	0.014622509	0.353853297	0.565	0.348
604	ENSDARG00000019274	rasd1	1	0.020869907	-0.861640535	0.087	0.247
605	ENSDARG00000019302	mid1ip1b	1	0.017304968	0.278112239	0.239	0.09
606	ENSDARG00000019307	dusp5	1	0.005994633	0.665633197	0.304	0.112
607	ENSDARG00000019312	rab39ba	1	0.000918319	0.374063008	0.261	0.056
608	ENSDARG00000019326	prpsap2	1	0.005936764	0.476022106	0.326	0.135
609	ENSDARG00000019328	plxna4	1	0.001180873	0.409950541	0.457	0.18
610	ENSDARG00000019332	ndufb4	1	0.000746426	0.385744366	0.891	0.573
611	ENSDARG00000019341	gpc1a	1	0.026617456	-0.280161081	0	0.101
612	ENSDARG00000019353	sparc	1	0.000627326	-0.958384312	0.13	0.393
613	ENSDARG00000019360	sec23b	1	0.010181862	0.253645872	0.13	0.022
614	ENSDARG00000019417	gadd45ga	1	0.089907281	0.446093351	0.261	0.146
615	ENSDARG00000019572	taf7	1	0.086341682	0.259413561	0.609	0.404
616	ENSDARG00000019613	ip6k2b	1	0.567835762	-0.286397586	0.435	0.393
617	ENSDARG00000019644	ldhba	1	0.005364598	0.303810309	0.891	0.663
618	ENSDARG00000019728	bmpr1aa	1	0.075107937	-0.380818297	0.065	0.169
619	ENSDARG00000019778	rps6	1	0.011030173	-0.385816507	1	1
620	ENSDARG00000019897	gpat4	1	0.147219106	0.25930958	0.109	0.045
621	ENSDARG00000019924	cmpk	1	0.006555979	0.257314793	0.217	0.056
622	ENSDARG00000019995	bmp4	1	0.049894137	-0.480546394	0.022	0.124
623	ENSDARG00000020015	mrps33	1	0.052170241	0.298964527	0.37	0.213
624	ENSDARG00000020031	cldn11a	1	0.00479059	-0.634282948	0	0.157
625	ENSDARG00000020187	GCA	1	0.006400343	-0.495642428	0.152	0.36
626	ENSDARG00000020197	rpl5a	1	0.009543952	-0.386228929	0.891	0.899
627	ENSDARG00000020278	si:dkeyp-120h9.1	1	0.000122164	-0.972177047	0	0.27
628	ENSDARG00000020298	btg2	1	0.0409023	-0.787160884	0.283	0.416
629	ENSDARG00000020397	snx15	1	0.001022318	0.30836738	0.152	0.011
630	ENSDARG00000020454	psmd8	1	0.008298477	0.341209927	0.391	0.18
631	ENSDARG00000020493	lgi1a	1	0.032223347	0.284649392	0.391	0.213
632	ENSDARG00000020521	exoc6	1	0.306808607	-0.269423031	0.152	0.213
633	ENSDARG00000020596	miga1	1	0.02982693	0.271094949	0.152	0.045
634	ENSDARG00000020656	prkg1a	1	0.013181304	0.26026347	0.13	0.022
635	ENSDARG00000020693	sesn1	1	0.115716916	-0.322209685	0.652	0.674
636	ENSDARG00000020761	arrdc2	1	0.059561234	-0.44650174	0.13	0.258
637	ENSDARG00000020795	rac3b	1	0.008694959	0.330345375	0.457	0.225
638	ENSDARG00000020798	necap1	1	0.002309531	0.403488247	0.783	0.551
639	ENSDARG00000020845	tns1b	1	0.028639516	-0.3416326	0.043	0.18
640	ENSDARG00000020876	pdk2a	1	0.045038352	0.296096185	0.391	0.236
641	ENSDARG00000020926	creb3l3l	1	0.00287402	0.443211801	0.543	0.258
642	ENSDARG00000020946	auts2b	1	0.000830599	0.440110573	0.217	0.034
643	ENSDARG00000020984	slc16a10	1	0.00479059	-0.414322973	0	0.157
644	ENSDARG00000021059	alas1	1	0.001510988	0.342399355	0.457	0.18
645	ENSDARG00000021107	sf3a2	1	0.062572001	0.270156831	0.435	0.281
646	ENSDARG00000021195	st8sia6	1	0.00255861	-0.639912885	0.022	0.213
647	ENSDARG00000021225	prkci	1	0.006171483	0.268332152	0.239	0.067
648	ENSDARG00000021242	mvp	1	0.006091113	0.318709831	0.391	0.157
649	ENSDARG00000021309	rhoca	1	0.102358789	-0.336669365	0.109	0.213
650	ENSDARG00000021366	fbp1a	1	0.05790021	-0.38801373	0.065	0.18
651	ENSDARG00000021372	tob1b	1	0.162479008	-0.303723126	0.696	0.73
652	ENSDARG00000021442	cdh11	1	0.067072167	0.410557894	0.217	0.101
653	ENSDARG00000021443	zfp36l1b	1	0.040639168	-0.366047064	0.065	0.191
654	ENSDARG00000021582	dynlrb1	1	0.000170689	0.406289634	0.913	0.528
655	ENSDARG00000021595	lhfpl3	1	0.004389981	0.487499194	0.37	0.169
656	ENSDARG00000021702	pdcd4a	1	0.188778706	-0.316036533	0.239	0.326
657	ENSDARG00000021806	zfp36l2	1	0.009570241	-0.360994708	0	0.135
658	ENSDARG00000021833	ahr2	1	0.215765825	-0.264732048	0.043	0.101
659	ENSDARG00000021864	rplp1	1	0.001437359	-0.445544903	1	1
660	ENSDARG00000021924	hsp70.3	1	0.566215999	-0.768684771	0.457	0.427
661	ENSDARG00000021973	st13	1	0.002169852	0.503006492	0.609	0.404
662	ENSDARG00000021987	plecb	1	0.087435404	-0.290385907	0.065	0.169
663	ENSDARG00000021991	erlin1	1	0.181582583	-0.261449985	0.065	0.135
664	ENSDARG00000022045	map1ab	1	0.047568457	0.265740758	0.457	0.27
665	ENSDARG00000022165	mgst1.2	1	0.131207575	-0.26617623	0.065	0.146
666	ENSDARG00000022254	prkcbb	1	0.32283025	-0.284706639	0.065	0.112
667	ENSDARG00000022303	higd1a	1	0.882940076	-0.623492565	0.63	0.551
668	ENSDARG00000022456	eno1a	1	0.001993031	0.436037292	0.935	0.764
669	ENSDARG00000022509	cox4i2	1	0.035352227	-0.416620016	0.022	0.135
670	ENSDARG00000022650	cyp2ad3	1	0.01446812	-0.639235611	0.043	0.191
671	ENSDARG00000022684	fkbp1aa	1	0.000483495	0.367962696	0.957	0.899
672	ENSDARG00000022690	chic2	1	0.004050831	0.30422173	0.304	0.101
673	ENSDARG00000022712	stat3	1	0.005400216	0.284420131	0.283	0.09
674	ENSDARG00000022768	gid8a	1	0.009548614	0.460903797	0.326	0.135
675	ENSDARG00000022968	fxr1	1	0.000174671	0.456462451	0.348	0.079
676	ENSDARG00000022974	wdr13	1	0.000875471	0.512413539	0.435	0.157
677	ENSDARG00000023220	selenot2	1	0.047257144	0.259582045	0.413	0.225
678	ENSDARG00000023228	vsnl1a	1	0.00311336	0.448435146	0.413	0.169
679	ENSDARG00000023298	rps27.1	1	0.001369661	-0.302219144	1	1
680	ENSDARG00000023445	atp2b3b	1	0.000238663	0.363754227	0.565	0.225
681	ENSDARG00000023472	ctnnb2	1	0.180529015	-0.284436081	0.109	0.191
682	ENSDARG00000023600	sh3gl2a	1	0.069120224	0.346348021	0.348	0.202
683	ENSDARG00000023712	mao	1	0.016491465	-0.811265417	0.109	0.27
684	ENSDARG00000023771	gabrb3	1	0.000539564	0.620173026	0.217	0.034
685	ENSDARG00000023852	lsm4	1	0.004815097	0.323221382	0.717	0.427
686	ENSDARG00000023868	si:dkey-172h23.2	1	0.001659277	-0.490294022	0	0.191
687	ENSDARG00000023967	atp6v1c1a	1	0.004323227	0.478013683	0.63	0.348
688	ENSDARG00000024109	naa40	1	0.009037291	0.253093339	0.261	0.09
689	ENSDARG00000024229	ubl7a	1	0.004937802	0.372829064	0.326	0.135
690	ENSDARG00000024276	pcbp4	1	0.000531901	0.562038813	0.565	0.236
691	ENSDARG00000024278	adh8b	1	0.081577399	-0.384939917	0.043	0.135
692	ENSDARG00000024299	c1qtnf4	1	0.001561699	0.559030948	0.217	0.045
693	ENSDARG00000024433	pvalb4	1	0.232950773	-0.318121789	0.37	0.416
694	ENSDARG00000024465	mrps18a	1	0.013682389	0.313815161	0.326	0.135
695	ENSDARG00000024478	mpc2	1	0.034488709	0.3353869	0.63	0.449
696	ENSDARG00000024548	cryba4	1	0.01195329	-0.568693432	0.326	0.551
697	ENSDARG00000024561	nolc1	1	0.007286508	-0.342846283	0.022	0.191
698	ENSDARG00000024575	kif26bb	1	0.000249205	0.46789266	0.239	0.034
699	ENSDARG00000024651	snrpa1	1	0.016252423	0.339929998	0.239	0.09
700	ENSDARG00000024746	hsp90aa1.2	1	0.247546027	-0.357880112	0.717	0.494
701	ENSDARG00000024831	crhbp	1	0.005342705	-2.197187414	0.022	0.191
702	ENSDARG00000024877	ptgr1	1	0.036371348	0.264225983	0.5	0.303
703	ENSDARG00000024895	fam50a	1	0.35139785	-0.296248428	0.152	0.202
704	ENSDARG00000024954	tmed4	1	0.028096381	0.258305651	0.348	0.169
705	ENSDARG00000025012	tpi1a	1	0.000253356	0.478311511	0.413	0.124
706	ENSDARG00000025024	pnoca	1	0.004790407	-1.516484606	0	0.157
707	ENSDARG00000025034	syngr3b	1	0.001233686	0.426735103	0.652	0.337
708	ENSDARG00000025073	rpl18a	1	0.000880022	-0.331182532	1	1
709	ENSDARG00000025094	edem1	1	0.005067509	0.341949847	0.196	0.045
710	ENSDARG00000025428	socs3a	1	0.396195479	-0.388481837	0.174	0.225
711	ENSDARG00000025566	slc25a3b	1	0.001009336	0.357001697	0.87	0.708
712	ENSDARG00000025581	rpl10	1	0.017567346	-0.298707327	1	1
713	ENSDARG00000025671	grm6b	1	0.010234884	0.298466537	0.109	0.011
714	ENSDARG00000025850	rps21	1	0.00135865	-0.342683322	0.978	0.989
715	ENSDARG00000025855	camk2n1a	1	0.110422032	-0.365908156	0.391	0.494
716	ENSDARG00000025974	magi3b	1	0.000443086	0.427266957	0.196	0.022
717	ENSDARG00000025977	blmh	1	0.011954251	0.326986535	0.261	0.101
718	ENSDARG00000026068	trappc5	1	0.008962899	0.310954764	0.652	0.371
719	ENSDARG00000026247	insyn1	1	0.002040942	0.33938363	0.261	0.067
720	ENSDARG00000026335	susd4	1	0.000614969	0.299888928	0.196	0.022
721	ENSDARG00000026482	arhgap12b	1	0.162297469	0.363859246	0.196	0.112
722	ENSDARG00000026531	alcama	1	0.002032891	-0.750393035	0.522	0.708
723	ENSDARG00000026595	pafah1b1b	1	0.001045808	0.476479799	0.63	0.337
724	ENSDARG00000026629	gmds	1	0.01446812	-0.396286075	0.043	0.191
725	ENSDARG00000026654	gosr1	1	0.152285065	0.252959252	0.239	0.146
726	ENSDARG00000026726	anxa1a	1	0.27367242	-0.461003801	0.217	0.292
727	ENSDARG00000026736	il11ra	1	0.026617456	-0.30979205	0	0.101
728	ENSDARG00000026767	nol11	1	0.096971942	-0.276301171	0.087	0.191
729	ENSDARG00000026801	stau2	1	9.23E-05	0.484023266	0.804	0.596
730	ENSDARG00000026829	cotl1	1	0.009712378	0.343336623	0.478	0.27
731	ENSDARG00000026834	cdr2l	1	0.000324146	0.468923377	0.652	0.292
732	ENSDARG00000026865	fam107b	1	0.114108387	-0.475005622	0.239	0.337
733	ENSDARG00000026871	uchl1	1	0.006682568	0.353892699	0.761	0.494
734	ENSDARG00000026882	palm1a	1	0.011471394	0.304006911	0.261	0.09
735	ENSDARG00000026907	slc48a1a	1	0.001632897	0.256741353	0.109	0
736	ENSDARG00000027041	pcdh17	1	0.004398634	0.599417167	0.196	0.045
737	ENSDARG00000027088	ptgdsb.1	1	0.223278477	-0.341508055	0.304	0.382
738	ENSDARG00000027099	psmc4	1	6.44E-05	0.550353074	0.587	0.27
739	ENSDARG00000027141	ube2l3b	1	0.033848796	0.377797656	0.413	0.247
740	ENSDARG00000027172	phactr2	1	0.000735486	0.329927746	0.196	0.022
741	ENSDARG00000027199	smad1	1	0.000963735	0.347458733	0.609	0.258
742	ENSDARG00000027322	lin7c	1	0.01622233	0.42766925	0.348	0.169
743	ENSDARG00000027590	2-Sep	1	0.012264849	0.356438471	0.304	0.124
744	ENSDARG00000027744	gadd45ba	1	0.573881004	-0.396805288	0.326	0.36
745	ENSDARG00000027984	gstz1	1	0.16044814	-0.358491098	0.196	0.281
746	ENSDARG00000028000	pfkpa	1	0.014902536	0.254770915	0.196	0.056
747	ENSDARG00000028086	zbtb2b	1	0.431238712	-0.312970561	0.087	0.124
748	ENSDARG00000028106	glrx	1	0.862552029	-0.257167741	0.37	0.326
749	ENSDARG00000028306	prph	1	0.001313792	0.302496949	0.848	0.584
750	ENSDARG00000028327	gmfb	1	0.000120795	0.589046651	0.565	0.225
751	ENSDARG00000028517	hbp1	1	0.020480696	-0.56419698	0.326	0.483
752	ENSDARG00000028618	krt18b	1	0.010411452	-1.195889857	0.087	0.258
753	ENSDARG00000028889	ndufb10	1	0.000230173	0.462916404	0.804	0.539
754	ENSDARG00000028957	maff	1	0.343701869	-0.276470693	0.217	0.27
755	ENSDARG00000029075	pfkfb4b	1	0.063459245	-0.47991162	0.565	0.629
756	ENSDARG00000029100	chchd1	1	0.003660563	0.315994828	0.37	0.146
757	ENSDARG00000029263	hoxb3a	1	0.081746865	0.360422557	0.5	0.326
758	ENSDARG00000029353	serpine2	1	0.007622574	-1.33831387	0.217	0.404
759	ENSDARG00000029463	asap1a	1	0.000988291	0.404758922	0.283	0.067
760	ENSDARG00000029533	rpl18	1	0.005083118	-0.336504676	1	1
761	ENSDARG00000029688	hsp70.1	1	0.719059735	-0.476336856	0.326	0.337
762	ENSDARG00000029722	hmgb2a	1	0.00730813	-0.608741188	0.848	0.775
763	ENSDARG00000029724	pqbp1	1	0.002640818	0.31018486	0.304	0.09
764	ENSDARG00000029905	phyhd1	1	0.14819179	-0.293447467	0.109	0.202
765	ENSDARG00000030053	eef1db	1	0.020527298	0.254500849	0.913	0.854
766	ENSDARG00000030116	susd6	1	0.409074314	-0.290780478	0.239	0.27
767	ENSDARG00000030139	sdhdb	1	0.001079201	0.480553826	0.522	0.225
768	ENSDARG00000030155	ssbp3b	1	0.009887909	0.313154339	0.522	0.281
769	ENSDARG00000030213	sap30l	1	0.005558655	0.275653916	0.609	0.303
770	ENSDARG00000030215	matn1	1	0.519342263	-0.274362477	0.109	0.135
771	ENSDARG00000030241	vbp1	1	0.021653051	0.346568478	0.5	0.303
772	ENSDARG00000030263	mfsd2b	1	0.07037471	0.293540659	0.109	0.034
773	ENSDARG00000030265	scdb	1	0.022243313	0.270120248	0.435	0.225
774	ENSDARG00000030349	cryba2a	1	0.616414397	-0.250329852	0.217	0.236
775	ENSDARG00000030408	rps26l	1	0.063643991	-0.288615622	1	0.978
776	ENSDARG00000030411	crygn2	1	0.138750618	-0.306341055	0.348	0.461
777	ENSDARG00000030448	sppl2	1	0.006895147	0.30570995	0.37	0.146
778	ENSDARG00000030490	sptb	1	0.010234884	0.306319337	0.109	0.011
779	ENSDARG00000030547	rnd1a	1	0.02596404	0.279277057	0.174	0.056
780	ENSDARG00000030602	rps19	1	5.11E-05	-0.36445117	1	1
781	ENSDARG00000030614	syt1a	1	7.38E-05	-1.03470796	0.457	0.674
782	ENSDARG00000030621	th	1	0.018953037	-0.33213662	0	0.112
783	ENSDARG00000030656	3-Sep	1	0.011072097	0.283919419	0.413	0.202
784	ENSDARG00000030733	b3gat2	1	0.000287399	0.508817611	0.283	0.056
785	ENSDARG00000030753	prrg4	1	0.046691886	-0.269180011	0.022	0.124
786	ENSDARG00000030905	cited2	1	0.141334413	-0.474612682	0.152	0.236
787	ENSDARG00000031020	pip4k2ca	1	0.011779676	0.317637609	0.37	0.169
788	ENSDARG00000031108	lrba	1	0.065449125	-0.291637781	0.043	0.146
789	ENSDARG00000031164	tuba8l2	1	0.025234783	-0.530084492	0.152	0.303
790	ENSDARG00000031496	ap1ar	1	0.010728076	0.366816352	0.217	0.067
791	ENSDARG00000031681	atp6v0b	1	0.014153604	0.388645307	0.522	0.326
792	ENSDARG00000031683	fosab	1	0.022794281	-0.84531638	0.652	0.742
793	ENSDARG00000031702	prkg1b	1	0.000686153	0.432662619	0.239	0.045
794	ENSDARG00000031768	roraa	1	0.053810383	0.321658031	0.239	0.112
795	ENSDARG00000031819	eif4ebp2	1	0.002607638	0.375174277	0.804	0.652
796	ENSDARG00000031907	ptbp1b	1	0.018953037	-0.268852191	0	0.112
797	ENSDARG00000031981	pcbd1	1	0.002295435	-0.507531484	0.152	0.404
798	ENSDARG00000032039	mxd1	1	0.011975439	0.277662593	0.13	0.022
799	ENSDARG00000032126	scg5	1	0.003069512	0.350620335	0.717	0.393
800	ENSDARG00000032157	grk6	1	0.009857382	0.258234318	0.109	0.011
801	ENSDARG00000032175	puf60a	1	0.327348788	-0.294991772	0.174	0.225
802	ENSDARG00000032575	ywhaz	1	0.071847312	-0.455559806	0.63	0.674
803	ENSDARG00000032725	rps27a	1	0.00148419	-0.397140953	1	0.989
804	ENSDARG00000032802	ktn1	1	0.006158534	0.265121027	0.196	0.045
805	ENSDARG00000032849	ndrg1a	1	0.001157203	-0.579000487	0	0.202
806	ENSDARG00000032866	erh	1	0.00917181	0.272547623	0.761	0.517
807	ENSDARG00000032868	pde4ba	1	0.005128089	0.311141765	0.391	0.157
808	ENSDARG00000032896	xgb	1	0.119815171	-0.261121103	0.043	0.124
809	ENSDARG00000032929	cryba1l1	1	0.110036506	-0.301556743	0.413	0.551
810	ENSDARG00000032970	cox4i1	1	0.000703032	0.427105259	0.935	0.798
811	ENSDARG00000033201	zgc:101840	1	0.662334405	-0.324607589	0.37	0.348
812	ENSDARG00000033234	stmn2a	1	0.000129266	0.431646865	0.978	0.674
813	ENSDARG00000033307	igf2b	1	0.000880229	0.638158529	0.326	0.101
814	ENSDARG00000033437	rps6ka1	1	0.000185232	0.401275458	0.217	0.022
815	ENSDARG00000033466	tagln2	1	0.00056177	-1.184286844	0.043	0.292
816	ENSDARG00000033539	paics	1	0.044654586	-0.274926298	0.022	0.124
817	ENSDARG00000033609	map1lc3a	1	0.013519305	0.30027144	0.87	0.652
818	ENSDARG00000033614	rasgef1ba	1	0.309864256	-0.476038877	0.304	0.348
819	ENSDARG00000033655	stmn1b	1	0.001044535	0.418707929	0.935	0.809
820	ENSDARG00000033706	adora2aa	1	0.018953037	-0.346292917	0	0.112
821	ENSDARG00000033832	ampd1	1	0.329760055	-0.278331105	0.13	0.191
822	ENSDARG00000034117	rarga	1	0.068812359	-0.432210527	0.196	0.315
823	ENSDARG00000034189	oxsr1a	1	0.003478135	0.290948416	0.283	0.09
824	ENSDARG00000034240	capza1a	1	0.00574337	0.311552773	0.761	0.506
825	ENSDARG00000034291	rpl37	1	0.000280452	-0.436537309	1	0.989
826	ENSDARG00000034368	hexb	1	0.002629228	0.409117046	0.326	0.112
827	ENSDARG00000034423	sncga	1	0.103659321	0.558627738	0.261	0.146
828	ENSDARG00000034427	jpt2	1	0.001584286	0.344400187	0.609	0.303
829	ENSDARG00000034504	lmo1	1	0.001612107	0.646210706	0.391	0.146
830	ENSDARG00000034588	scn4ab	1	0.013479655	-2.145568399	0	0.124
831	ENSDARG00000034633	emc9	1	0.002709273	0.373607917	0.37	0.135
832	ENSDARG00000034705	pvalb7	1	0.01242577	0.465337913	0.152	0.034
833	ENSDARG00000034734	med6	1	0.003316025	0.358966767	0.261	0.079
834	ENSDARG00000034753	tspan3a	1	0.005808727	0.348845207	0.804	0.573
835	ENSDARG00000034897	rps10	1	0.048755901	-0.317411375	1	0.989
836	ENSDARG00000034956	myclb	1	0.014343725	-0.41671699	0.065	0.236
837	ENSDARG00000035136	selenow1	1	0.74100323	-0.35560718	0.63	0.517
838	ENSDARG00000035167	mrpl48	1	0.133322385	-0.253561959	0.043	0.124
839	ENSDARG00000035256	eef2l2	1	0.000915183	0.520004293	0.587	0.348
840	ENSDARG00000035327	ckma	1	0.120168395	-0.272811137	0.63	0.764
841	ENSDARG00000035399	ankra2	1	0.000373341	0.335457773	0.37	0.101
842	ENSDARG00000035434	zmat5	1	0.00230668	0.375222179	0.326	0.101
843	ENSDARG00000035459	spns3	1	0.001107767	0.346842589	0.152	0.011
844	ENSDARG00000035470	sh3glb2b	1	0.00352455	0.390783652	0.457	0.191
845	ENSDARG00000035519	histh1l	1	0.036903302	-0.527670386	0.978	0.955
846	ENSDARG00000035557	gabarapa	1	7.09E-05	0.411611609	0.935	0.652
847	ENSDARG00000035569	cyp1d1	1	0.015095909	-0.483131195	0.043	0.191
848	ENSDARG00000035596	ISCU (1 of many)	1	0.000296521	0.471677435	0.804	0.461
849	ENSDARG00000035605	tchp	1	0.030399968	0.3791166	0.217	0.09
850	ENSDARG00000035625	snrnp27	1	0.016187955	0.264810548	0.609	0.348
851	ENSDARG00000035631	sdf2l1	1	0.006226421	0.337576348	0.217	0.056
852	ENSDARG00000035692	rps3a	1	0.00105569	-0.409468492	0.978	1
853	ENSDARG00000035741	slc25a11	1	0.001753952	0.384501933	0.283	0.079
854	ENSDARG00000035809	col1a1b	1	0.088693726	-0.29662387	0.022	0.101
855	ENSDARG00000035810	rgcc	1	0.192963401	-0.860343737	0.065	0.135
856	ENSDARG00000035832	pyyb	1	0.001107767	1.277638578	0.152	0.011
857	ENSDARG00000035859	angptl4	1	0.048552309	-0.369618095	0.043	0.157
858	ENSDARG00000035860	rps28	1	0.011706035	-0.481333245	0.978	0.966
859	ENSDARG00000035871	rpl30	1	5.53E-05	-0.452252547	1	1
860	ENSDARG00000035899	lingo1b	1	6.84E-05	0.345220596	0.239	0.022
861	ENSDARG00000035904	crabp1b	1	0.009570241	-0.44787846	0	0.135
862	ENSDARG00000035907	fam49al	1	0.031524531	0.277421763	0.413	0.247
863	ENSDARG00000035914	tmem167a	1	0.068740686	0.259153904	0.522	0.315
864	ENSDARG00000035918	bzw2	1	0.042902823	-0.363525256	0.065	0.191
865	ENSDARG00000035970	ptprn2	1	0.000270614	0.57096195	0.609	0.258
866	ENSDARG00000035990	cited4a	1	0.05528176	-0.424266763	0.087	0.202
867	ENSDARG00000036036	mdka	1	0.014596596	-0.686511471	0.087	0.258
868	ENSDARG00000036082	tph1b	1	0.00479059	-2.329237779	0	0.157
869	ENSDARG00000036295	golga7ba	1	0.01043109	0.394959437	0.435	0.213
870	ENSDARG00000036298	rps13	1	0.000837051	-0.43725413	0.978	1
871	ENSDARG00000036316	rpl39	1	0.020149823	-0.335598063	1	1
872	ENSDARG00000036344	calb2b	1	0.009278948	-0.777352631	0.022	0.18
873	ENSDARG00000036375	cyfip2	1	0.001111066	0.440229112	0.435	0.157
874	ENSDARG00000036456	anxa4	1	0.054175422	-0.406156478	0.109	0.225
875	ENSDARG00000036500	fam122b	1	0.036771822	0.306621291	0.196	0.079
876	ENSDARG00000036501	rab39bb	1	0.005045602	0.376872312	0.391	0.169
877	ENSDARG00000036510	ccnt2b	1	0.146650739	0.254449882	0.174	0.09
878	ENSDARG00000036549	agpat3	1	0.00490311	0.270923296	0.174	0.034
879	ENSDARG00000036588	mhc1zba	1	0.002872959	-0.836512167	0.304	0.494
880	ENSDARG00000036625	polr2f	1	0.003135398	0.361336069	0.522	0.247
881	ENSDARG00000036629	rps14	1	6.54E-05	-0.572641955	1	1
882	ENSDARG00000036675	hnrnpa1b	1	0.062052771	-0.383589074	0.261	0.382
883	ENSDARG00000036698	znf865	1	0.093414957	-0.273575249	0.065	0.169
884	ENSDARG00000036704	tmem18	1	0.010514771	0.307131056	0.5	0.258
885	ENSDARG00000036830	krt91	1	0.072595461	-0.3419075	0.761	0.843
886	ENSDARG00000036875	rps12	1	0.000744242	-0.472383114	1	1
887	ENSDARG00000036966	hsd3b7	1	0.026617456	-0.38381962	0	0.101
888	ENSDARG00000037018	gab1	1	0.039488655	0.428988422	0.261	0.124
889	ENSDARG00000037020	kif1b	1	0.024909205	0.337276461	0.5	0.303
890	ENSDARG00000037159	oprd1b	1	0.152161866	-0.418479946	0.087	0.169
891	ENSDARG00000037318	ddost	1	0.008448768	0.327665632	0.391	0.18
892	ENSDARG00000037324	klhl17	1	0.001915412	0.273420812	0.174	0.022
893	ENSDARG00000037350	rpl9	1	0.000493686	-0.493169834	0.978	1
894	ENSDARG00000037402	lim2.3	1	0.033715861	0.260668029	0.152	0.045
895	ENSDARG00000037421	egr1	1	0.123948742	-0.450124355	0.065	0.157
896	ENSDARG00000037501	aasdhppt	1	0.090626008	-0.259757847	0.022	0.101
897	ENSDARG00000037589	gid8b	1	0.046482396	0.302879088	0.543	0.348
898	ENSDARG00000037746	actb1	1	0.011689262	0.278670517	0.848	0.663
899	ENSDARG00000037760	uncx4.1	1	0.032199346	0.282686502	0.13	0.034
900	ENSDARG00000037783	proza	1	0.000729724	0.466130212	0.717	0.472
901	ENSDARG00000037867	atp5mf	1	0.003808781	0.447096729	0.848	0.618
902	ENSDARG00000037962	psmb7	1	0.007400858	0.309597799	0.674	0.416
903	ENSDARG00000037997	tubb5	1	0.027017832	-0.257575193	0.543	0.292
904	ENSDARG00000038025	cbx7a	1	0.319842194	-0.2710289	0.674	0.652
905	ENSDARG00000038068	ddx5	1	0.03846224	0.260258811	0.565	0.393
906	ENSDARG00000038099	gskip	1	0.001949929	0.352535144	0.413	0.146
907	ENSDARG00000038113	rprd1b	1	0.000450056	0.370258031	0.37	0.112
908	ENSDARG00000038153	lgals2b	1	0.781481063	-0.290162864	0.261	0.27
909	ENSDARG00000038154	isca2	1	0.096883143	0.260723073	0.5	0.337
910	ENSDARG00000038290	thoc5	1	0.024142127	0.278238049	0.196	0.067
911	ENSDARG00000038309	dnajc15	1	0.000572125	0.277810735	0.196	0.022
912	ENSDARG00000038432	actr10	1	0.003331453	0.35985782	0.457	0.202
913	ENSDARG00000038439	fabp10a	1	0.412104411	-0.388234586	0.5	0.494
914	ENSDARG00000038442	plcg1	1	0.116281909	0.273479864	0.13	0.056
915	ENSDARG00000038465	stmn3	1	0.026576731	0.435968096	0.174	0.056
916	ENSDARG00000038559	h1f0	1	0.00323103	-0.689362391	0.696	0.843
917	ENSDARG00000038574	scg2b	1	0.025883148	-1.155160499	0.587	0.629
918	ENSDARG00000038695	elavl1a	1	0.004856212	0.382480418	0.391	0.169
919	ENSDARG00000038729	s100z	1	0.02227862	-1.188425418	0.022	0.146
920	ENSDARG00000038743	copb2	1	0.000357628	0.387485106	0.413	0.124
921	ENSDARG00000038794	zgc:113531	1	0.019286379	-0.374480929	0.022	0.157
922	ENSDARG00000038855	chmp5a	1	0.005278988	0.270585228	0.283	0.09
923	ENSDARG00000038870	slu7	1	0.035795817	0.256231057	0.478	0.281
924	ENSDARG00000038905	hectd3	1	0.041483397	-0.332204433	0.043	0.157
925	ENSDARG00000038967	cul3a	1	0.072228905	0.250658512	0.283	0.146
926	ENSDARG00000039007	eno3	1	0.316475241	-0.281647854	0.37	0.382
927	ENSDARG00000039034	marcksl1a	1	0.2251705	-0.438659983	0.283	0.337
928	ENSDARG00000039117	tefa	1	0.016771448	-0.492607653	0.043	0.191
929	ENSDARG00000039142	arpc5a	1	0.00132866	0.271651491	0.261	0.056
930	ENSDARG00000039213	prpf38a	1	0.066294837	0.283671353	0.196	0.09
931	ENSDARG00000039346	ndufa5	1	0.102723487	0.271357878	0.739	0.607
932	ENSDARG00000039347	rps24	1	0.061680092	-0.350105389	1	1
933	ENSDARG00000039399	nt5c2a	1	0.002346953	0.28008043	0.196	0.034
934	ENSDARG00000039435	rgs17	1	0.298107768	-0.257267387	0.109	0.169
935	ENSDARG00000039436	il13ra2	1	0.018953037	-0.662822249	0	0.112
936	ENSDARG00000039452	hk1	1	0.134187573	0.257322697	0.217	0.124
937	ENSDARG00000039455	tspan15	1	0.039982023	0.292804626	0.304	0.157
938	ENSDARG00000039502	eef1a1a	1	8.01E-05	0.614974264	0.696	0.348
939	ENSDARG00000039576	fstl1b	1	0.049465912	-0.281600203	0.065	0.191
940	ENSDARG00000039579	cfd	1	0.02227862	-1.090045793	0.022	0.146
941	ENSDARG00000039601	ier3ip1	1	0.007358834	0.331852134	0.543	0.292
942	ENSDARG00000039650	itm2cb	1	0.597544587	-0.385276943	0.261	0.27
943	ENSDARG00000039729	asap1b	1	0.044810921	0.313519826	0.478	0.281
944	ENSDARG00000039913	tmem147	1	0.000518881	0.374994892	0.457	0.157
945	ENSDARG00000039915	bola1	1	0.046013825	0.331178571	0.261	0.124
946	ENSDARG00000039929	ckmt2b	1	0.201835006	-0.282975342	0.065	0.135
947	ENSDARG00000040031	tardbp	1	0.017990062	0.335994593	0.478	0.258
948	ENSDARG00000040039	pttg1ipb	1	0.036150515	-0.324237121	0.022	0.135
949	ENSDARG00000040121	psma2	1	0.000403371	0.502761929	0.652	0.348
950	ENSDARG00000040177	rgs16	1	0.006128468	-0.958410313	0.065	0.247
951	ENSDARG00000040190	qdpra	1	0.002234886	-0.698135519	0.065	0.292
952	ENSDARG00000040248	crata	1	0.004338045	0.31038067	0.174	0.034
953	ENSDARG00000040287	ywhabl	1	0.041462413	0.316219842	0.804	0.697
954	ENSDARG00000040291	cadm4	1	0.162449622	-0.37994292	0.109	0.191
955	ENSDARG00000040503	sb:cb81	1	0.044654586	-0.803795413	0.022	0.124
956	ENSDARG00000040608	gcnt7	1	0.109804177	-0.262265852	0.065	0.169
957	ENSDARG00000040657	wipi1	1	0.000214127	0.480957392	0.435	0.135
958	ENSDARG00000040666	nifk	1	0.078241507	-0.339921857	0.109	0.225
959	ENSDARG00000040764	id1	1	0.001473009	-1.222890467	0.304	0.539
960	ENSDARG00000040815	tsku	1	0.013479655	-0.255684967	0	0.124
961	ENSDARG00000040822	fundc1	1	0.298200777	-0.253915052	0.543	0.551
962	ENSDARG00000040854	tsg101a	1	0.000171531	0.432038968	0.152	0
963	ENSDARG00000040874	add3a	1	0.000316601	-0.80870232	0.065	0.337
964	ENSDARG00000040917	cbfb	1	9.02E-05	0.567664166	0.326	0.067
965	ENSDARG00000040926	nr2f2	1	0.012868715	0.300417264	0.196	0.056
966	ENSDARG00000041081	kmt5b	1	0.268080795	-0.263950284	0.087	0.146
967	ENSDARG00000041182	rpl4	1	0.004593333	-0.385924075	0.957	0.978
968	ENSDARG00000041215	cetn4	1	0.291267881	-0.254116522	0.13	0.202
969	ENSDARG00000041232	rps29	1	0.008539793	-0.302906957	1	0.989
970	ENSDARG00000041314	ndufb9	1	0.003255973	0.451391895	0.848	0.596
971	ENSDARG00000041317	rangap1a	1	0.00085751	0.389370656	0.348	0.101
972	ENSDARG00000041323	csdc2a	1	0.00093217	0.640771493	0.565	0.36
973	ENSDARG00000041394	dnajb1b	1	0.072570832	-0.548382999	0.065	0.169
974	ENSDARG00000041450	rab11a	1	0.000139683	0.523397469	0.717	0.404
975	ENSDARG00000041503	med4	1	0.004148555	0.25248968	0.152	0.022
976	ENSDARG00000041569	ces2	1	0.223111965	-0.257144682	0.043	0.101
977	ENSDARG00000041619	rack1	1	0.015875783	-0.366327174	1	1
978	ENSDARG00000041623	mt2	1	0.673572135	-0.315362557	0.435	0.36
979	ENSDARG00000041689	usf1	1	0.002348027	0.345248377	0.652	0.337
980	ENSDARG00000041750	ccdc92	1	0.012484723	0.334944539	0.543	0.315
981	ENSDARG00000041811	rps25	1	0.007546132	-0.352150692	1	1
982	ENSDARG00000041878	rab11ba	1	0.007809919	0.304457386	0.696	0.416
983	ENSDARG00000041925	cryba2b	1	0.309020306	-0.412749759	0.37	0.427
984	ENSDARG00000041952	prox2	1	0.000171531	0.675795418	0.152	0
985	ENSDARG00000042045	hmg20b	1	0.001540329	0.446123399	0.37	0.135
986	ENSDARG00000042069	pebp1	1	0.000792897	0.363120944	0.283	0.067
987	ENSDARG00000042091	btbd2a	1	0.011595797	0.304281112	0.13	0.022
988	ENSDARG00000042128	pacsin1b	1	0.065934589	0.272840882	0.217	0.101
989	ENSDARG00000042151	skia	1	0.006087165	0.348344585	0.478	0.236
990	ENSDARG00000042236	atrx	1	0.021799996	0.29559657	0.543	0.326
991	ENSDARG00000042322	si:dkey-177p2.6	1	0.554526231	-0.272616328	0.5	0.483
992	ENSDARG00000042341	tmem251	1	0.005400216	0.26612303	0.283	0.09
993	ENSDARG00000042428	gstt1a	1	0.013479655	-0.295235194	0	0.124
994	ENSDARG00000042469	ndufa12	1	0.034811896	0.301060093	0.63	0.461
995	ENSDARG00000042492	si:dkey-250d21.1	1	0.035887834	-0.281112344	0.043	0.169
996	ENSDARG00000042566	rps7	1	0.025547543	-0.29276273	1	1
997	ENSDARG00000042620	gstr	1	0.259468623	-0.26192933	0.413	0.472
998	ENSDARG00000042644	sod2	1	0.037449183	0.260137205	0.413	0.213
999	ENSDARG00000042670	eps15l1a	1	0.025033876	0.313200785	0.152	0.045
1000	ENSDARG00000042690	s1pr1	1	0.001204808	-1.075521022	0.022	0.236
1001	ENSDARG00000042728	plaa	1	0.001398009	0.327951737	0.174	0.022
1002	ENSDARG00000042742	stx6	1	0.00080071	0.357416965	0.304	0.079
1003	ENSDARG00000042827	adoa	1	0.065449125	-0.297298598	0.043	0.146
1004	ENSDARG00000042837	atp1b3b	1	0.000562593	0.39692929	0.37	0.112
1005	ENSDARG00000042840	eml1	1	0.005030062	0.345328874	0.391	0.157
1006	ENSDARG00000042864	rpl7l1	1	0.12008483	-0.319922196	0.174	0.281
1007	ENSDARG00000042874	phlda2	1	0.026617456	-0.41083397	0	0.101
1008	ENSDARG00000042933	bloc1s6	1	0.004303445	0.409808761	0.63	0.393
1009	ENSDARG00000042948	dnajc5aa	1	0.000167914	0.55755474	0.717	0.382
1010	ENSDARG00000042953	cyp2n13	1	0.012647616	-0.4346716	0.022	0.169
1011	ENSDARG00000043003	pcyt2	1	0.077743014	0.279390125	0.196	0.09
1012	ENSDARG00000043102	lxn	1	0.329774885	-0.455547036	0.261	0.292
1013	ENSDARG00000043299	nmu	1	0.003375273	-1.711414917	0	0.169
1014	ENSDARG00000043359	rmnd5b	1	0.068336641	0.251993055	0.348	0.213
1015	ENSDARG00000043416	tnfaip2a	1	0.003155759	0.366254982	0.304	0.101
1016	ENSDARG00000043453	rps5	1	0.004057196	-0.417778484	1	1
1017	ENSDARG00000043509	rpl11	1	5.21E-05	-0.438814211	1	1
1018	ENSDARG00000043510	vamp4	1	0.003975216	0.344654528	0.435	0.191
1019	ENSDARG00000043531	jun	1	0.710360929	-0.393232406	0.674	0.663
1020	ENSDARG00000043553	ches1	1	0.000450097	0.498519245	0.283	0.067
1021	ENSDARG00000043559	gle1	1	5.51E-05	0.321633565	0.174	0
1022	ENSDARG00000043561	psmc1b	1	0.023886549	0.254711546	0.348	0.169
1023	ENSDARG00000043665	glrx5	1	0.101842615	-0.450532143	0.217	0.315
1024	ENSDARG00000043728	srek1ip1	1	0.003619087	0.339397453	0.152	0.022
1025	ENSDARG00000043757	ptbp3	1	0.003518187	0.35213853	0.674	0.36
1026	ENSDARG00000043796	ms4a17a.7	1	0.088693726	-0.509798502	0.022	0.101
1027	ENSDARG00000043835	rab3ab	1	0.016556245	0.347195177	0.457	0.236
1028	ENSDARG00000044053	vsnl1b	1	0.023633825	0.352734985	0.174	0.056
1029	ENSDARG00000044093	rpl13a	1	0.00105566	-0.374297838	0.957	1
1030	ENSDARG00000044182	stau1	1	0.00390879	0.365255167	0.522	0.258
1031	ENSDARG00000044298	phax	1	0.004445619	0.271894376	0.261	0.079
1032	ENSDARG00000044511	etv5b	1	0.012070334	-0.450604248	0.022	0.169
1033	ENSDARG00000044513	tpst1l	1	0.003745355	0.265136182	0.152	0.022
1034	ENSDARG00000044521	eef1b2	1	0.199069326	-0.262119309	0.913	0.899
1035	ENSDARG00000044605	stx12l	1	0.023612967	0.276161475	0.196	0.067
1036	ENSDARG00000044619	birc2	1	0.391011946	-0.266160859	0.326	0.337
1037	ENSDARG00000044684	rbp4l	1	0.487926168	-1.059016481	0.326	0.258
1038	ENSDARG00000044751	ddt	1	0.016717421	0.432191776	0.5	0.303
1039	ENSDARG00000044769	kctd13	1	0.001982735	0.287512144	0.348	0.112
1040	ENSDARG00000044949	rnf8	1	0.268080795	-0.258352243	0.087	0.146
1041	ENSDARG00000045006	ptprga	1	0.001464637	0.513175169	0.283	0.079
1042	ENSDARG00000045014	tuba2	1	9.73E-05	0.533606926	0.717	0.382
1043	ENSDARG00000045025	ift52	1	0.000342786	0.323796974	0.174	0.011
1044	ENSDARG00000045074	arl4d	1	0.004468635	-0.777607903	0.239	0.438
1045	ENSDARG00000045131	id4	1	0.002528563	0.323401659	0.587	0.292
1046	ENSDARG00000045146	tomm22	1	0.000459842	0.388148458	0.543	0.213
1047	ENSDARG00000045219	dkk1b	1	0.013479655	-0.530279303	0	0.124
1048	ENSDARG00000045316	map7d2b	1	0.00048382	0.38445005	0.739	0.416
1049	ENSDARG00000045359	elocb	1	0.022650022	0.281967435	0.783	0.584
1050	ENSDARG00000045364	trappc3	1	0.006232276	0.312847845	0.348	0.135
1051	ENSDARG00000045373	pabpn1	1	0.003175478	0.342729252	0.696	0.393
1052	ENSDARG00000045415	gnal	1	0.003398466	0.262453427	0.326	0.101
1053	ENSDARG00000045420	epdr1	1	0.012046958	0.377552615	0.5	0.303
1054	ENSDARG00000045421	stard3nl	1	0.006820658	0.301131252	0.391	0.157
1055	ENSDARG00000045542	lamtor4	1	0.001098793	0.347846693	0.478	0.202
1056	ENSDARG00000045567	phpt1	1	0.01236606	0.274711742	0.13	0.022
1057	ENSDARG00000045598	si:dkey-180p18.9	1	0.045460805	-0.510218708	0.13	0.258
1058	ENSDARG00000045618	clta	1	4.82E-05	0.536920882	0.804	0.506
1059	ENSDARG00000045676	calua	1	0.002421348	0.268834296	0.196	0.034
1060	ENSDARG00000045768	cry1aa	1	0.007806858	-0.511508183	0.152	0.348
1061	ENSDARG00000045803	mfge8b	1	8.70E-05	0.595111424	0.391	0.101
1062	ENSDARG00000045804	abhd2b	1	0.001319569	0.457355728	0.196	0.034
1063	ENSDARG00000045836	mapk11	1	0.003570808	0.384213955	0.261	0.079
1064	ENSDARG00000045842	zgc:113263	1	0.088693726	-0.259684611	0.022	0.101
1065	ENSDARG00000045850	ccdc167	1	0.001252374	0.380540219	0.37	0.124
1066	ENSDARG00000045874	yeats4	1	0.00125649	0.416766285	0.457	0.18
1067	ENSDARG00000045926	crabp1a	1	0.001632897	0.435672211	0.109	0
1068	ENSDARG00000045928	psma4	1	0.020978928	0.336486377	0.674	0.449
1069	ENSDARG00000045929	oaz2a	1	0.108069332	0.259422944	0.196	0.101
1070	ENSDARG00000045951	kat5b	1	0.062053106	0.253918506	0.13	0.045
1071	ENSDARG00000045979	zgc:153704	1	0.06439148	-0.53143233	0.022	0.112
1072	ENSDARG00000046141	zgc:162025	1	0.274408502	0.286512604	0.13	0.079
1073	ENSDARG00000046148	tnfaip8l2b	1	0.045246624	-0.746462077	0.087	0.213
1074	ENSDARG00000046150	b4galnt4a	1	0.004755923	0.327078034	0.174	0.034
1075	ENSDARG00000046157	RPS17	1	0.03123237	-0.306038423	0.978	0.989
1076	ENSDARG00000051748	ccnd2a	1	0.214649799	-0.307692561	0.174	0.247
1077	ENSDARG00000051934	kxd1	1	0.006687694	0.270773539	0.196	0.045
1078	ENSDARG00000052030	akr1a1b	1	4.83E-05	0.367609699	0.239	0.022
1079	ENSDARG00000052091	rbpjb	1	0.027340669	-0.277864303	0.022	0.146
1080	ENSDARG00000052419	ankrd12	1	0.218005915	-0.284087145	0.217	0.292
1081	ENSDARG00000052423	ppp1r12c	1	0.030560332	0.262033384	0.109	0.022
1082	ENSDARG00000052462	pisd	1	0.090293772	0.306846456	0.304	0.18
1083	ENSDARG00000052480	pdcd11	1	0.012070334	-0.452318223	0.022	0.169
1084	ENSDARG00000052520	sgms2a	1	0.000803862	0.354152088	0.217	0.034
1085	ENSDARG00000052674	csnk1a1	1	0.016178721	0.287054631	0.717	0.562
1086	ENSDARG00000052713	lrrtm1	1	0.001157203	-0.569576246	0	0.202
1087	ENSDARG00000052769	glrbb	1	9.10E-05	0.527433744	0.435	0.135
1088	ENSDARG00000052856	khdrbs1a	1	0.000573116	0.459609911	0.957	0.742
1089	ENSDARG00000053058	rps11	1	0.003080767	-0.349237701	0.978	1
1090	ENSDARG00000053097	hsf2	1	0.003191695	-0.634300309	0.196	0.416
1091	ENSDARG00000053122	clvs2	1	0.020840577	-0.484050297	0.152	0.303
1092	ENSDARG00000053136	b2m	1	0.021537713	-0.402477602	0.043	0.18
1093	ENSDARG00000053205	ppfia4	1	0.000202627	0.505630818	0.239	0.034
1094	ENSDARG00000053222	asb5b	1	0.004480014	0.292404801	0.37	0.146
1095	ENSDARG00000053254	mylpfa	1	0.117154705	-0.298955872	1	0.978
1096	ENSDARG00000053301	insm1b	1	0.284771315	-0.388372701	0.174	0.236
1097	ENSDARG00000053381	plpp1a	1	8.22E-05	0.593811975	0.652	0.292
1098	ENSDARG00000053383	rprma	1	0.017597288	-0.59833594	0.022	0.157
1099	ENSDARG00000053457	rpl23	1	0.111825537	-0.340138425	1	1
1100	ENSDARG00000053459	rybpb	1	0.03290668	0.263054694	0.261	0.112
1101	ENSDARG00000053466	timmdc1	1	0.041680757	0.264856723	0.37	0.202
1102	ENSDARG00000053468	adam10a	1	0.008518042	0.294352345	0.435	0.213
1103	ENSDARG00000053480	aqp9b	1	0.014043712	1.00012679	0.13	0.022
1104	ENSDARG00000053542	kctd12.2	1	0.000391502	-0.971584218	0.109	0.393
1105	ENSDARG00000053609	gatd1	1	0.000125749	0.374734921	0.326	0.067
1106	ENSDARG00000053665	gabrg2	1	0.005054404	0.322926309	0.174	0.034
1107	ENSDARG00000053668	stag2b	1	0.080412075	-0.278514964	0.13	0.258
1108	ENSDARG00000053684	aldob	1	0.000969037	-0.790224965	0.674	0.787
1109	ENSDARG00000053753	mff	1	0.004609685	0.5299626	0.522	0.281
1110	ENSDARG00000053858	crip1	1	0.025739074	-1.081554257	0.065	0.202
1111	ENSDARG00000053875	cryba1b	1	0.098222847	-0.347449496	0.326	0.461
1112	ENSDARG00000053878	inpp5l	1	0.278662146	-0.254668155	0.087	0.146
1113	ENSDARG00000053912	fbl	1	0.11460259	-0.460170161	0.217	0.292
1114	ENSDARG00000054030	hoxb5b	1	0.00031831	-0.923292441	0.13	0.438
1115	ENSDARG00000054036	rnf34b	1	0.000104421	0.51061935	0.196	0.011
1116	ENSDARG00000054058	h1fx	1	0.09078384	-0.981916439	0.652	0.674
1117	ENSDARG00000054063	arpc4	1	0.000466356	0.297022954	0.522	0.191
1118	ENSDARG00000054172	pgrmc1	1	0.082099395	-0.344915117	0.283	0.393
1119	ENSDARG00000054191	pgk1	1	0.012184781	0.351894906	0.609	0.36
1120	ENSDARG00000054355	dcaf7	1	0.020644575	0.298490956	0.196	0.067
1121	ENSDARG00000054442	cbx1b	1	0.022226025	0.277120412	0.739	0.528
1122	ENSDARG00000054456	clip3	1	0.02828706	0.364440921	0.435	0.27
1123	ENSDARG00000054578	arl6ip1	1	0.000658924	0.410590904	0.957	0.798
1124	ENSDARG00000054723	si:ch211-242b18.1	1	0.000693938	0.411483918	0.478	0.18
1125	ENSDARG00000054794	plcxd3	1	0.047395756	-0.6641995	0.283	0.393
1126	ENSDARG00000054818	rpl32	1	0.066688136	-0.278152856	0.978	0.989
1127	ENSDARG00000054823	id3	1	0.495989147	-0.350962051	0.13	0.169
1128	ENSDARG00000054911	tmsb	1	0.32093697	-0.857865417	0.239	0.292
1129	ENSDARG00000054916	eif4ebp3	1	0.391352815	-0.367584063	0.326	0.36
1130	ENSDARG00000054978	kifc3	1	0.005508086	-0.569426353	0.043	0.225
1131	ENSDARG00000055070	borcs7	1	0.637045728	-0.27531637	0.196	0.202
1132	ENSDARG00000055120	ctsba	1	0.071814985	0.326283822	0.522	0.393
1133	ENSDARG00000055291	rab18a	1	0.002314545	0.376185203	0.391	0.146
1134	ENSDARG00000055305	ret	1	0.034849794	-0.36655179	0.174	0.337
1135	ENSDARG00000055360	llph	1	0.285872223	-0.265297954	0.087	0.146
1136	ENSDARG00000055377	gnb5b	1	0.000103942	0.542424687	0.304	0.056
1137	ENSDARG00000055381	bambia	1	0.000534285	0.599562798	0.304	0.079
1138	ENSDARG00000055455	gpm6aa	1	0.243283649	-0.346154305	0.217	0.303
1139	ENSDARG00000055510	ypel3	1	0.030001319	0.263767607	0.435	0.247
1140	ENSDARG00000055543	appb	1	0.006505655	0.42120439	0.565	0.315
1141	ENSDARG00000055559	chrna6	1	0.009139395	0.325623462	0.109	0.011
1142	ENSDARG00000055610	exoc2	1	0.024670399	0.272750825	0.283	0.124
1143	ENSDARG00000055751	fosb	1	0.083125492	-0.635264279	0.043	0.135
1144	ENSDARG00000055759	efhd2	1	0.001064249	0.333222091	0.152	0.011
1145	ENSDARG00000055837	arhgef1b	1	0.064851491	0.502181207	0.37	0.213
1146	ENSDARG00000055868	rsl1d1	1	0.009378827	-0.62616596	0.304	0.449
1147	ENSDARG00000055875	pag1	1	0.000117285	-0.875607566	0.13	0.438
1148	ENSDARG00000055889	zgc:153215	1	0.212958905	-0.305539865	0.087	0.157
1149	ENSDARG00000055900	zswim5	1	0.024445264	0.39899349	0.348	0.191
1150	ENSDARG00000055903	luc7l	1	0.022942614	0.351751646	0.283	0.124
1151	ENSDARG00000055996	rps8a	1	0.14814017	-0.310606082	0.978	0.978
1152	ENSDARG00000056027	hoxb8a	1	0.091226509	-0.510942105	0.043	0.135
1153	ENSDARG00000056030	hoxb7a	1	0.053959136	-0.844981576	0.065	0.18
1154	ENSDARG00000056075	rca2.1	1	0.014788781	0.503404499	0.478	0.27
1155	ENSDARG00000056090	capza1b	1	0.05255334	0.321495751	0.522	0.393
1156	ENSDARG00000056121	serac1	1	0.014195154	0.296266871	0.196	0.056
1157	ENSDARG00000056160	hspd1	1	0.090626008	-0.286221628	0.022	0.101
1158	ENSDARG00000056181	ncam1a	1	0.048046281	0.39440327	0.326	0.191
1159	ENSDARG00000056186	eif5a2	1	0.017432901	0.25015717	0.739	0.506
1160	ENSDARG00000056218	tnika	1	0.000126107	0.38296291	0.283	0.045
1161	ENSDARG00000056235	smndc1	1	0.032620832	0.281992578	0.565	0.348
1162	ENSDARG00000056262	slc35g2a	1	0.052713493	-0.87773888	0.239	0.36
1163	ENSDARG00000056307	znf706	1	0.006247716	-0.53518104	0.37	0.528
1164	ENSDARG00000056331	ahcyl1	1	0.50147158	-0.297265643	0.196	0.225
1165	ENSDARG00000056479	rab1bb	1	0.000655501	0.48245851	0.435	0.169
1166	ENSDARG00000056481	vat1	1	0.004338992	-0.743532714	0.283	0.494
1167	ENSDARG00000056605	wbp2	1	0.004658697	0.368870606	0.326	0.124
1168	ENSDARG00000056639	carmil2	1	0.006741371	0.33600068	0.478	0.236
1169	ENSDARG00000056653	fhl1b	1	0.851320929	-0.355063031	0.239	0.202
1170	ENSDARG00000056720	utp3	1	0.027515278	-0.319929843	0.043	0.18
1171	ENSDARG00000056745	necab2	1	0.000142136	0.467191376	0.304	0.056
1172	ENSDARG00000056753	dctn1b	1	9.26E-05	0.452303371	0.457	0.135
1173	ENSDARG00000056768	rprml	1	0.000171531	0.97076645	0.152	0
1174	ENSDARG00000056874	lygl1	1	0.002346953	0.266942931	0.196	0.034
1175	ENSDARG00000056877	vamp2	1	0.074957998	0.25450405	0.87	0.685
1176	ENSDARG00000056929	kdm6bb	1	0.001030325	0.624623673	0.478	0.236
1177	ENSDARG00000057007	ctbp1	1	0.005151402	0.328799741	0.435	0.191
1178	ENSDARG00000057035	stoml3b	1	0.005052236	0.50281908	0.217	0.056
1179	ENSDARG00000057042	tm2d1	1	0.036671662	0.252084014	0.326	0.169
1180	ENSDARG00000057234	chtopa	1	0.013604782	0.289858464	0.391	0.191
1181	ENSDARG00000057322	tmem47	1	0.002064852	0.393228303	0.239	0.056
1182	ENSDARG00000057414	phb	1	0.007476725	0.295889555	0.391	0.169
1183	ENSDARG00000057556	rpl17	1	0.06364496	-0.32743174	1	1
1184	ENSDARG00000057606	arl4ca	1	0.010960394	0.279534781	0.174	0.045
1185	ENSDARG00000057652	dbpb	1	0.169810673	-0.400219806	0.196	0.27
1186	ENSDARG00000057665	sprn2	1	0.023865605	0.257745979	0.217	0.079
1187	ENSDARG00000057671	epas1b	1	0.000179671	-1.171524066	0	0.258
1188	ENSDARG00000057672	plpp5	1	0.101842615	-0.330811148	0.217	0.315
1189	ENSDARG00000057699	styx	1	0.000637493	0.259978789	0.196	0.022
1190	ENSDARG00000057833	gulp1b	1	0.004035277	0.433594787	0.261	0.079
1191	ENSDARG00000057854	sap18	1	0.027395516	0.257535106	0.609	0.36
1192	ENSDARG00000057882	arpc3	1	0.006725317	0.323110545	0.891	0.685
1193	ENSDARG00000057992	fstb	1	0.088693726	-0.301885208	0.022	0.101
1194	ENSDARG00000058005	hgd	1	0.03997558	-0.789625058	0.109	0.236
1195	ENSDARG00000058094	ciarta	1	0.097323447	-0.260261938	0.63	0.674
1196	ENSDARG00000058105	rpl36a	1	0.000124549	-0.464083614	0.978	1
1197	ENSDARG00000058128	msna	1	0.054960035	-0.367921456	0.174	0.303
1198	ENSDARG00000058302	sh3bgrl	1	0.05145197	-0.271313741	0.043	0.157
1199	ENSDARG00000058354	selenot1a	1	0.0047508	0.373572861	0.674	0.404
1200	ENSDARG00000058358	krt8	1	0.283629778	-0.736619905	0.478	0.472
1201	ENSDARG00000058369	mex3b	1	0.025634777	0.434733424	0.37	0.191
1202	ENSDARG00000058371	krt5	1	0.801810661	-0.320562936	0.696	0.573
1203	ENSDARG00000058451	rpl6	1	0.003741041	-0.422840036	1	1
1204	ENSDARG00000058504	ap1s2	1	0.006796656	0.295611404	0.696	0.393
1205	ENSDARG00000058533	pole	1	0.003014738	0.369841197	0.13	0.011
1206	ENSDARG00000058601	gdap1	1	0.000170279	0.481945233	0.63	0.258
1207	ENSDARG00000058646	ptprna	1	0.019388305	-0.614029076	0.152	0.315
1208	ENSDARG00000058693	cast	1	0.126428375	-0.299432326	0.043	0.124
1209	ENSDARG00000058861	ncln	1	0.005063527	0.298482023	0.239	0.067
1210	ENSDARG00000058906	si:ch211-181l5.2	1	0.009139395	0.254547905	0.109	0.011
1211	ENSDARG00000058969	cntnap2a	1	0.016202734	-0.792855201	0.109	0.27
1212	ENSDARG00000059043	ntf3	1	0.006779757	-0.469017582	0	0.146
1213	ENSDARG00000059049	zgc:174904	1	0.088693726	-0.255032124	0.022	0.101
1214	ENSDARG00000059054	pdk2b	1	0.031380899	-0.423798774	0.109	0.258
1215	ENSDARG00000059057	atpv0e2	1	0.001688603	0.355081643	0.957	0.753
1216	ENSDARG00000059128	uqcrh	1	0.036533219	0.354223191	0.739	0.584
1217	ENSDARG00000059177	tax1bp3	1	0.018374657	0.25120291	0.283	0.124
1218	ENSDARG00000059231	hephl1a	1	0.002370577	0.326474399	0.239	0.056
1219	ENSDARG00000059276	hoxd4a	1	0.592878928	-0.2853456	0.261	0.281
1220	ENSDARG00000059279	tfap2a	1	0.022447604	-0.669406527	0.043	0.18
1221	ENSDARG00000059303	hnrnpl2	1	0.004207968	0.414468265	0.478	0.247
1222	ENSDARG00000059354	glmp	1	0.019833914	0.379671101	0.391	0.202
1223	ENSDARG00000059367	mfap2	1	0.032806444	-0.324807386	0.065	0.202
1224	ENSDARG00000059406	raf1b	1	0.010985392	0.257095596	0.217	0.067
1225	ENSDARG00000059473	kank4	1	0.236363602	-0.259359262	0.217	0.292
1226	ENSDARG00000059483	tead1b	1	0.01447067	-0.315908321	0.043	0.202
1227	ENSDARG00000059498	arl16	1	0.010743364	0.302192068	0.152	0.034
1228	ENSDARG00000059583	rcc1l	1	0.033810956	0.268210514	0.239	0.101
1229	ENSDARG00000059596	clip2	1	0.00490311	0.381036435	0.174	0.034
1230	ENSDARG00000059604	mtss1	1	0.031582753	-0.398484706	0.022	0.135
1231	ENSDARG00000059654	eif3ba	1	0.02385599	0.316330143	0.674	0.517
1232	ENSDARG00000059690	slc29a4	1	0.000173528	-0.741339628	0.022	0.292
1233	ENSDARG00000059774	dub	1	0.018424899	-0.419845592	0.022	0.157
1234	ENSDARG00000059794	kdm6al	1	0.013479655	-0.343643708	0	0.124
1235	ENSDARG00000059815	oaz2b	1	0.025634777	0.396785185	0.37	0.191
1236	ENSDARG00000059933	plpp3	1	0.00479059	-0.513370118	0	0.157
1237	ENSDARG00000060004	fzd7a	1	0.047739524	-0.345564573	0.022	0.124
1238	ENSDARG00000060065	ubap2b	1	0.017606916	0.275647118	0.457	0.236
1239	ENSDARG00000060070	adcy7	1	0.086293067	-0.320049791	0.043	0.135
1240	ENSDARG00000060071	tent4b	1	0.000821744	-0.822152014	0.13	0.393
1241	ENSDARG00000060092	zgc:165481	1	0.010069071	0.349112349	0.239	0.079
1242	ENSDARG00000060113	znf395a	1	0.951670644	-0.251416786	0.435	0.371
1243	ENSDARG00000060115	lrrn1	1	0.082896827	-0.688847646	0.174	0.27
1244	ENSDARG00000060126	acyp1	1	0.000168516	0.54223084	0.543	0.236
1245	ENSDARG00000060282	rnf121	1	0.001464637	0.468233172	0.283	0.079
1246	ENSDARG00000060316	cish	1	0.330790434	-0.39132834	0.261	0.326
1247	ENSDARG00000060434	map1b	1	0.000364948	0.548417189	0.435	0.169
1248	ENSDARG00000060457	pmp22b	1	0.002867798	0.589456143	0.783	0.64
1249	ENSDARG00000060481	atl1	1	0.002419581	0.468288592	0.652	0.36
1250	ENSDARG00000060501	dpcd	1	0.004755923	0.269079479	0.174	0.034
1251	ENSDARG00000060569	tmem229b	1	0.00490311	0.365354328	0.174	0.034
1252	ENSDARG00000060626	dgkaa	1	0.403353358	-0.539502612	0.326	0.337
1253	ENSDARG00000060639	apba2b	1	0.005957614	0.410646757	0.348	0.146
1254	ENSDARG00000060679	kdm1a	1	0.003933701	0.408129272	0.478	0.236
1255	ENSDARG00000060695	znf346	1	0.011516529	0.265747753	0.217	0.067
1256	ENSDARG00000060705	nsd1b	1	0.000817965	0.509401292	0.261	0.056
1257	ENSDARG00000060845	antxr1d	1	5.51E-05	0.313569583	0.174	0
1258	ENSDARG00000060849	dlgap4a	1	0.010809464	0.546603137	0.196	0.056
1259	ENSDARG00000060977	zgc:153018	1	0.085000845	0.297993679	0.239	0.135
1260	ENSDARG00000061081	arpp21	1	0.359498591	-0.941512803	0.435	0.404
1261	ENSDARG00000061099	nfasca	1	0.947474006	-0.302942469	0.435	0.371
1262	ENSDARG00000061100	nars	1	0.032626439	0.298045732	0.413	0.236
1263	ENSDARG00000061143	tapt1b	1	0.001154095	0.285844355	0.261	0.056
1264	ENSDARG00000061180	vps45	1	0.014936753	0.348105315	0.239	0.09
1265	ENSDARG00000061203	trpc1	1	0.000171531	0.307747227	0.152	0
1266	ENSDARG00000061207	ttc7b	1	0.005052236	0.308670728	0.217	0.056
1267	ENSDARG00000061338	ddx6	1	0.031283512	0.39678567	0.435	0.258
1268	ENSDARG00000061375	sgpl1	1	0.003389795	0.298730441	0.13	0.011
1269	ENSDARG00000061543	ccdc85b	1	0.038446807	-0.315788814	0.261	0.438
1270	ENSDARG00000061547	hist1h4l	1	0.000167213	0.516197831	0.435	0.135
1271	ENSDARG00000061647	nrxn1a	1	0.000771303	0.439474366	0.674	0.382
1272	ENSDARG00000061664	zgc:162707	1	0.00029652	0.456445231	0.261	0.045
1273	ENSDARG00000061918	cplx2	1	0.229588266	-0.363401213	0.391	0.438
1274	ENSDARG00000062024	kif1ab	1	0.007813391	0.295058554	0.457	0.213
1275	ENSDARG00000062058	slc12a7b	1	0.00016551	0.298166338	0.217	0.022
1276	ENSDARG00000062108	iffo1b	1	0.279939456	0.251472752	0.174	0.112
1277	ENSDARG00000062129	mxra8b	1	0.026617456	-0.292814481	0	0.101
1278	ENSDARG00000062173	camsap2a	1	0.059467316	-0.465813806	0.043	0.146
1279	ENSDARG00000062315	sik2b	1	0.193438096	-0.400937774	0.087	0.157
1280	ENSDARG00000062326	hmgn7	1	0.002806089	0.28164388	0.978	0.888
1281	ENSDARG00000062357	fam19a1a	1	0.000513043	0.737284783	0.196	0.022
1282	ENSDARG00000062359	scn3b	1	0.00936576	0.409811812	0.326	0.135
1283	ENSDARG00000062363	phex	1	0.010277176	-0.577913668	0.043	0.225
1284	ENSDARG00000062382	snapin	1	0.000282949	0.424097193	0.478	0.169
1285	ENSDARG00000062531	mapk8ip3	1	0.83699605	-0.329899809	0.217	0.18
1286	ENSDARG00000062577	arhgap35a	1	0.02703868	0.261154003	0.217	0.079
1287	ENSDARG00000062592	myl10	1	0.189462391	-0.269569705	0.13	0.213
1288	ENSDARG00000062752	mfap3l	1	0.020829443	0.328889816	0.239	0.09
1289	ENSDARG00000062865	mras	1	0.030610769	0.301864922	0.261	0.112
1290	ENSDARG00000063036	psd2	1	0.000684862	0.362794197	0.196	0.022
1291	ENSDARG00000063062	ubn2a	1	0.001787185	0.265916703	0.174	0.022
1292	ENSDARG00000063095	ctsf	1	0.039525376	0.361656625	0.696	0.472
1293	ENSDARG00000063097	scube1	1	0.000108898	0.509353257	0.196	0.011
1294	ENSDARG00000063157	mapk8ip2	1	0.000150357	0.425451487	0.326	0.067
1295	ENSDARG00000063167	chkb	1	0.003389795	0.329722957	0.13	0.011
1296	ENSDARG00000063180	dock3	1	0.004148555	0.327254816	0.152	0.022
1297	ENSDARG00000063195	pxk	1	0.040639168	-0.334574636	0.065	0.191
1298	ENSDARG00000063218	ppm1la	1	0.001448198	0.613732916	0.565	0.326
1299	ENSDARG00000063292	ssuh2rs1	1	0.000301892	0.495738174	0.543	0.236
1300	ENSDARG00000063341	si:ch211-284b7.3	1	0.006833397	0.288939731	0.348	0.146
1301	ENSDARG00000063352	inpp4aa	1	0.022135894	0.258924149	0.239	0.09
1302	ENSDARG00000063535	chd4a	1	0.028829515	0.377403414	0.283	0.135
1303	ENSDARG00000063573	vps41	1	0.000370673	0.488899613	0.413	0.135
1304	ENSDARG00000063626	ddx21	1	0.039275535	-0.556655172	0.457	0.551
1305	ENSDARG00000063684	ppm1h	1	0.001199779	0.297937833	0.152	0.011
1306	ENSDARG00000063719	usp8	1	0.017668864	0.264655102	0.239	0.09
1307	ENSDARG00000067591	puraa	1	0.007926689	0.40642488	0.304	0.124
1308	ENSDARG00000067605	napaa	1	0.000858158	0.269132542	0.217	0.034
1309	ENSDARG00000067717	tomm7	1	0.023224184	0.367991783	0.5	0.292
1310	ENSDARG00000067752	pigl	1	0.065816102	-0.292868365	0.022	0.112
1311	ENSDARG00000067777	zgc:158640	1	0.018953037	-0.272161344	0	0.112
1312	ENSDARG00000067850	jund	1	0.392558275	-0.269499175	0.174	0.225
1313	ENSDARG00000067979	gtf3c5	1	0.000905111	0.349614372	0.239	0.045
1314	ENSDARG00000067984	gas1b	1	0.081577399	-0.677230463	0.043	0.135
1315	ENSDARG00000067990	myhz1.1	1	0.261924097	-0.34824197	0.652	0.652
1316	ENSDARG00000067995	myhz1.2	1	0.354189069	-0.311121955	0.217	0.258
1317	ENSDARG00000068214	ccni	1	0.000255518	0.32288313	1	0.888
1318	ENSDARG00000068291	TMEM208	1	0.0060495	0.383901476	0.478	0.247
1319	ENSDARG00000068296	SLCO3A1 (1 of many)	1	0.001632897	0.31545227	0.109	0
1320	ENSDARG00000068374	si:ch211-132b12.7	1	0.005614441	-0.551145216	0.087	0.281
1321	ENSDARG00000068404	tbcb	1	0.004525389	0.364359705	0.783	0.494
1322	ENSDARG00000068432	si:dkey-56m19.5	1	0.000889855	0.380794331	0.478	0.169
1323	ENSDARG00000068478	gpx4a	1	0.013837349	-0.550127978	0.304	0.494
1324	ENSDARG00000068507	crybb1	1	0.074738698	-0.286050611	0.391	0.551
1325	ENSDARG00000068680	ctrl	1	0.487292175	-0.446242403	0.152	0.18
1326	ENSDARG00000068708	ifrd1	1	0.001021703	0.455590707	0.522	0.236
1327	ENSDARG00000068710	nid1a	1	0.006779757	-0.596784479	0	0.146
1328	ENSDARG00000068760	tnks1bp1	1	0.026617456	-0.456643813	0	0.101
1329	ENSDARG00000068820	h2afva	1	0.011686094	0.298782504	0.522	0.292
1330	ENSDARG00000068892	sostdc1a	1	0.009570241	-0.705113053	0	0.135
1331	ENSDARG00000068910	nos1	1	0.010985392	-1.298056005	0.022	0.169
1332	ENSDARG00000068996	hist2h2l	1	0.799382472	-0.257624884	0.696	0.618
1333	ENSDARG00000069090	atp6v0d1	1	0.001068986	0.382446229	0.804	0.483
1334	ENSDARG00000069100	aldh9a1a.1	1	0.000469069	-0.645339094	0.543	0.809
1335	ENSDARG00000069102	zgc:112962	1	0.113476032	-0.280729399	0.043	0.124
1336	ENSDARG00000069241	ttc32	1	0.22774768	-0.29247323	0.087	0.157
1337	ENSDARG00000069254	chrm4a	1	0.19007023	-0.290677051	0.065	0.135
1338	ENSDARG00000069298	osbpl9	1	0.001839408	0.350482136	0.304	0.09
1339	ENSDARG00000069356	adgrl2a	1	0.024370884	0.295903799	0.217	0.079
1340	ENSDARG00000069360	ppp3r1b	1	0.003052987	0.386028317	0.761	0.528
1341	ENSDARG00000069368	nrn1la	1	0.0032603	0.2923728	0.13	0.011
1342	ENSDARG00000069376	tnfsf12	1	0.018953037	-0.387737894	0	0.112
1343	ENSDARG00000069423	tmie	1	0.001605856	0.650704157	0.413	0.202
1344	ENSDARG00000069425	hsbp1a	1	0.001274659	0.582352819	0.609	0.404
1345	ENSDARG00000069446	dbh	1	0.003704766	-1.250223197	0.022	0.202
1346	ENSDARG00000069496	arl2	1	0.002709273	0.315314482	0.37	0.135
1347	ENSDARG00000069600	zgc:109889	1	0.02186601	0.363995699	0.261	0.101
1348	ENSDARG00000069752	ckba	1	0.172711433	-0.267594331	0.217	0.112
1349	ENSDARG00000069801	crygm2d12	1	0.477500205	-0.348265633	0.304	0.326
1350	ENSDARG00000069846	zgc:162944	1	0.005472108	-0.493262352	0.065	0.27
1351	ENSDARG00000069853	txndc9	1	0.0528662	-0.436338891	0.37	0.472
1352	ENSDARG00000069928	prkceb	1	0.076349898	-0.261952343	0.087	0.202
1353	ENSDARG00000069981	cspg5a	1	4.95E-05	0.645612306	0.304	0.056
1354	ENSDARG00000069989	bnc2	1	0.013536593	0.400509449	0.261	0.101
1355	ENSDARG00000070037	rgs8	1	0.045496241	0.318477763	0.283	0.146
1356	ENSDARG00000070081	rspo3	1	0.035352227	-0.343966681	0.022	0.135
1357	ENSDARG00000070083	atp5f1b	1	7.25E-05	0.362946336	1	0.876
1358	ENSDARG00000070148	cygb2	1	5.17E-05	-1.388991527	0.022	0.326
1359	ENSDARG00000070155	tuba8l3	1	0.118080466	-0.383484319	0.239	0.337
1360	ENSDARG00000070162	stox2a	1	0.091226509	-0.289260507	0.043	0.135
1361	ENSDARG00000070266	spock3	1	0.000849532	0.314004816	0.826	0.461
1362	ENSDARG00000070337	hoxc1a	1	0.416447182	-0.35744727	0.087	0.124
1363	ENSDARG00000070339	hoxc3a	1	0.15186492	-0.48876323	0.109	0.191
1364	ENSDARG00000070435	vapb	1	0.000231523	0.483917828	0.761	0.472
1365	ENSDARG00000070437	rpl22	1	0.007651024	-0.314386561	0.978	0.989
1366	ENSDARG00000070452	saraf	1	0.006054172	0.29405367	0.174	0.034
1367	ENSDARG00000070453	gch1	1	0.000939809	-1.00345292	0.065	0.303
1368	ENSDARG00000070491	hpcal4	1	5.15E-05	-0.833205868	0.087	0.427
1369	ENSDARG00000070498	phyhiplb	1	0.008497534	0.330830422	0.326	0.135
1370	ENSDARG00000070537	stmn2b	1	0.719944438	-0.475173462	0.543	0.517
1371	ENSDARG00000070573	mapk3	1	0.006368169	0.343047906	0.565	0.337
1372	ENSDARG00000070589	mrpl35	1	0.012232379	0.26310002	0.326	0.135
1373	ENSDARG00000070603	hspa12a	1	7.16E-05	0.451012001	0.283	0.045
1374	ENSDARG00000070623	med10	1	0.059263767	-0.354850072	0.283	0.427
1375	ENSDARG00000070682	sdf4	1	0.002266494	0.396278375	0.391	0.146
1376	ENSDARG00000070686	cdipt	1	0.031057243	0.293194451	0.478	0.292
1377	ENSDARG00000070688	ncalda	1	0.001157203	-0.599126017	0	0.202
1378	ENSDARG00000070735	rnd2	1	0.001726075	0.339387734	0.174	0.022
1379	ENSDARG00000070787	jupa	1	0.219017296	-0.300345645	0.109	0.18
1380	ENSDARG00000070801	opa1	1	0.001893329	0.379655188	0.283	0.079
1381	ENSDARG00000070824	ndufb5	1	0.000186159	0.48474151	0.739	0.393
1382	ENSDARG00000070834	taf13	1	0.002773832	0.34154992	0.543	0.258
1383	ENSDARG00000070849	rps15	1	0.065660917	-0.265969894	1	1
1384	ENSDARG00000070954	hmx2	1	0.000122169	-0.97833446	0	0.27
1385	ENSDARG00000070955	hmx3a	1	0.000179678	-0.984303787	0	0.258
1386	ENSDARG00000070959	si:ch211-288g17.3	1	0.000863516	0.341359218	0.804	0.404
1387	ENSDARG00000070966	insl5a	1	0.051001661	-1.300622982	0.022	0.124
1388	ENSDARG00000071026	mllt11	1	0.000515019	0.444464755	0.848	0.584
1389	ENSDARG00000071209	oprl1	1	0.069986925	-0.367250277	0.065	0.18
1390	ENSDARG00000071224	si:ch211-133n4.4	1	0.005360617	0.346021505	0.717	0.517
1391	ENSDARG00000071353	MGARP	1	0.057958391	0.371788101	0.326	0.191
1392	ENSDARG00000071395	camk2g1	1	0.014778347	0.364614145	0.478	0.258
1393	ENSDARG00000071409	arl3	1	0.000160426	0.378832402	0.348	0.079
1394	ENSDARG00000071414	cybc1	1	0.026362869	0.289980649	0.196	0.067
1395	ENSDARG00000071425	nat9	1	0.007748199	0.459282723	0.478	0.27
1396	ENSDARG00000071492	fbxo45	1	0.065762655	0.269578842	0.239	0.112
1397	ENSDARG00000071493	olfm3a	1	0.014012501	0.384887044	0.239	0.09
1398	ENSDARG00000071578	si:ch211-222k6.3	1	9.93E-05	0.654283048	0.478	0.157
1399	ENSDARG00000071626	ptgdsb.2	1	0.489211061	0.405300514	0.239	0.202
1400	ENSDARG00000071678	atcaya	1	0.039423848	0.309833693	0.565	0.393
1401	ENSDARG00000073713	vav3b	1	0.004590753	0.398728554	0.152	0.022
1402	ENSDARG00000073773	tti2	1	0.01236606	0.290051274	0.13	0.022
1403	ENSDARG00000073837	senp2	1	0.012438796	0.413171733	0.326	0.146
1404	ENSDARG00000073843	myo9ab	1	0.001710053	0.413981654	0.196	0.034
1405	ENSDARG00000074001	crygmxl2	1	0.071776664	-0.290610202	0.022	0.112
1406	ENSDARG00000074030	myt1a	1	0.000160426	0.344583465	0.348	0.079
1407	ENSDARG00000074070	irx5b	1	0.000532074	0.428452106	0.196	0.022
1408	ENSDARG00000074073	map6b	1	0.01904777	0.270606036	0.348	0.157
1409	ENSDARG00000074242	serbp1a	1	0.024785908	-0.266084824	0.978	0.944
1410	ENSDARG00000074246	rab14	1	0.000312182	0.587775532	0.717	0.427
1411	ENSDARG00000074266	si:ch1073-314i13.4	1	0.001020113	0.284204747	0.609	0.258
1412	ENSDARG00000074287	sptlc2b	1	0.061926183	0.278857647	0.152	0.056
1413	ENSDARG00000074372	elfn1b	1	0.01236606	0.253020702	0.13	0.022
1414	ENSDARG00000074378	junba	1	0.010982961	-0.950503635	0.152	0.348
1415	ENSDARG00000074502	zmiz1a	1	0.204929145	0.360665516	0.239	0.157
1416	ENSDARG00000074552	ndufs7	1	0.01282287	0.291143857	0.717	0.506
1417	ENSDARG00000074581	add2	1	0.001167623	0.489923529	0.478	0.202
1418	ENSDARG00000074667	akt1s1	1	0.007440104	-0.556983996	0.37	0.517
1419	ENSDARG00000074723	myo10l1	1	0.033073439	0.254192173	0.13	0.034
1420	ENSDARG00000074727	dnajc10	1	0.009857382	0.250973731	0.109	0.011
1421	ENSDARG00000074746	kcnd1	1	0.03447929	0.261646585	0.109	0.022
1422	ENSDARG00000074752	hlfa	1	0.029350917	-0.524387737	0.043	0.169
1423	ENSDARG00000074760	ttc7a	1	0.006779757	-0.499100451	0	0.146
1424	ENSDARG00000074772	ccl44	1	0.044503047	0.344046798	0.239	0.112
1425	ENSDARG00000074777	ank1b	1	4.65E-05	0.483147597	0.239	0.022
1426	ENSDARG00000074860	slc5a7a	1	0.000785916	-0.973583498	0.043	0.292
1427	ENSDARG00000074869	si:ch1073-291c23.2	1	0.002139882	-0.763881052	0.261	0.483
1428	ENSDARG00000074996	tbrg1	1	0.009139395	0.287534608	0.109	0.011
1429	ENSDARG00000075014	sqstm1	1	0.031814394	-0.417025912	0.326	0.461
1430	ENSDARG00000075043	si:dkeyp-123h10.2	1	0.004009977	0.294252996	0.152	0.022
1431	ENSDARG00000075110	dab2ipb	1	0.000240801	0.344080596	0.239	0.034
1432	ENSDARG00000075172	fbxo25	1	0.120106237	-0.259564468	0.413	0.472
1433	ENSDARG00000075173	si:ch1073-322p19.1	1	0.030560332	0.267360515	0.109	0.022
1434	ENSDARG00000075211	chd7	1	0.036756211	-0.460602651	0.174	0.326
1435	ENSDARG00000075252	phrf1	1	0.006021967	0.306637335	0.239	0.067
1436	ENSDARG00000075281	tbc1d30	1	0.032478739	0.311780128	0.217	0.079
1437	ENSDARG00000075282	irs2b	1	0.287764865	-0.31570339	0.109	0.169
1438	ENSDARG00000075307	kcnq2a	1	0.000171531	0.279167182	0.152	0
1439	ENSDARG00000075314	zgc:174906	1	0.061542181	0.277122753	0.217	0.101
1440	ENSDARG00000075369	nck1b	1	0.103090593	0.291575479	0.304	0.18
1441	ENSDARG00000075393	spock2	1	0.000532074	0.394203171	0.196	0.022
1442	ENSDARG00000075461	kmt5c	1	0.009500233	0.305462058	0.304	0.124
1443	ENSDARG00000075536	cpne1	1	0.003829363	0.40945624	0.717	0.461
1444	ENSDARG00000075542	zfhx4	1	0.000171068	0.803773876	0.435	0.146
1445	ENSDARG00000075543	chd8	1	0.030560332	0.308920737	0.109	0.022
1446	ENSDARG00000075569	gpbp1l1	1	0.000530443	0.260528922	0.13	0
1447	ENSDARG00000075666	tsc22d3	1	0.102359731	-0.429137701	0.109	0.213
1448	ENSDARG00000075758	ywhabb	1	0.000159381	0.510476006	0.87	0.629
1449	ENSDARG00000075812	kcnt2	1	0.071141855	0.33080259	0.13	0.045
1450	ENSDARG00000075813	asphd1	1	0.002469583	0.473990607	0.348	0.124
1451	ENSDARG00000075821	plxnb1a	1	0.000579845	0.503189608	0.304	0.079
1452	ENSDARG00000075833	lyve1a	1	0.00479059	-1.218052208	0	0.157
1453	ENSDARG00000075956	faxca	1	0.000593187	0.307654761	0.196	0.022
1454	ENSDARG00000076066	6-Mar	1	0.019845194	0.360101646	0.304	0.146
1455	ENSDARG00000076106	ftr43	1	0.002103411	0.440325414	0.217	0.045
1456	ENSDARG00000076120	foxp4	1	0.131109828	-0.318969031	0.109	0.202
1457	ENSDARG00000076223	SERP1	1	0.000805643	-0.575900017	0.717	0.764
1458	ENSDARG00000076241	txlnbb	1	0.088693726	-0.285607405	0.022	0.101
1459	ENSDARG00000076280	ppp1r1b	1	0.127179518	-0.750016046	0.152	0.247
1460	ENSDARG00000076318	atp6v1ab	1	0.237968126	-0.280116126	0.065	0.124
1461	ENSDARG00000076386	epdl1	1	0.003960837	0.306868178	0.304	0.101
1462	ENSDARG00000076486	acp1	1	0.006662784	0.351364134	0.304	0.112
1463	ENSDARG00000076496	frmd4bb	1	0.031502363	0.250658572	0.109	0.022
1464	ENSDARG00000076500	chgb	1	0.255868052	-0.809418698	0.065	0.124
1465	ENSDARG00000076532	si:ch211-222l21.1	1	0.011125643	-0.716142018	0.5	0.674
1466	ENSDARG00000076618	tm2d3	1	0.022243313	0.327531225	0.435	0.225
1467	ENSDARG00000076752	tmem67	1	0.013479655	-0.267743725	0	0.124
1468	ENSDARG00000076780	acadsb	1	0.43418565	-0.283027179	0.196	0.225
1469	ENSDARG00000076790	crygm2d16	1	0.061330399	-0.55963043	0.152	0.281
1470	ENSDARG00000076836	gpx4b	1	0.000414169	0.432678526	0.804	0.539
1471	ENSDARG00000076895	flrt3	1	0.053482626	0.272484586	0.217	0.101
1472	ENSDARG00000077045	scg5	1	0.004342864	0.277265732	0.783	0.461
1473	ENSDARG00000077053	ppfia3	1	0.000258813	0.40822508	0.522	0.191
1474	ENSDARG00000077134	gpr158a	1	0.000476869	0.36084492	0.196	0.022
1475	ENSDARG00000077165	kcnj3a	1	0.013479655	-0.327804742	0	0.124
1476	ENSDARG00000077228	ntrk3a	1	0.233863538	-0.265219535	0.087	0.157
1477	ENSDARG00000077264	wdr43	1	0.083337286	-0.40835185	0.217	0.326
1478	ENSDARG00000077291	rps2	1	0.000520002	-0.39625213	1	1
1479	ENSDARG00000077295	akap6	1	0.031345125	0.254841706	0.13	0.034
1480	ENSDARG00000077341	ppp1r14c	1	0.004747377	0.253529976	0.152	0.022
1481	ENSDARG00000077467	sox10	1	0.016802446	-0.665289998	0.022	0.157
1482	ENSDARG00000077473	mych	1	0.105407314	-0.396584112	0.239	0.371
1483	ENSDARG00000077492	atp8a2	1	0.085662979	0.295655872	0.109	0.034
1484	ENSDARG00000077515	letm2	1	0.660676588	-0.25219545	0.239	0.236
1485	ENSDARG00000077717	rpl29	1	0.055355668	-0.257633425	0.913	0.888
1486	ENSDARG00000077721	knop1	1	0.107488054	-0.455873634	0.174	0.27
1487	ENSDARG00000077776	csnk2b	1	0.021764896	0.315438229	0.761	0.584
1488	ENSDARG00000077785	atf5b	1	0.005883959	-0.524753934	0.022	0.191
1489	ENSDARG00000077799	egr4	1	0.127529753	-0.848667232	0.109	0.202
1490	ENSDARG00000077811	sox11a	1	0.002620205	-0.942224917	0.196	0.416
1491	ENSDARG00000077850	lgals3a	1	0.001296716	0.448011129	0.609	0.326
1492	ENSDARG00000078113	atp5mea	1	0.052387836	-0.341367028	0.435	0.539
1493	ENSDARG00000078247	vip	1	0.005521116	-1.139048201	0.043	0.236
1494	ENSDARG00000078302	brinp1	1	0.001199779	0.367058392	0.152	0.011
1495	ENSDARG00000078308	spry2	1	0.003601062	-0.546208643	0.022	0.213
1496	ENSDARG00000078317	si:dkey-175m17.7	1	0.022085427	0.307641777	0.196	0.067
1497	ENSDARG00000078560	slc9a5	1	0.022055098	-0.377591523	0.065	0.225
1498	ENSDARG00000078606	zgc:194224	1	0.001632897	0.28637735	0.109	0
1499	ENSDARG00000078657	FNDC10	1	0.126353559	0.252445888	0.326	0.191
1500	ENSDARG00000078659	tmem176	1	0.103463208	-0.601069774	0.174	0.281
1501	ENSDARG00000078686	arl8a	1	0.000995437	0.302117918	0.63	0.292
1502	ENSDARG00000078748	si:ch211-137a8.4	1	0.315185157	-0.338457482	0.283	0.326
1503	ENSDARG00000078854	tusc3	1	0.006201045	0.35957436	0.674	0.36
1504	ENSDARG00000078908	fbxo41	1	0.009492336	0.266330658	0.109	0.011
1505	ENSDARG00000079046	rabl6a	1	0.006054172	0.259249578	0.174	0.034
1506	ENSDARG00000079150	si:ch211-276i12.9	1	0.000742366	0.472581965	0.457	0.18
1507	ENSDARG00000079274	prss59.1	1	0.316486092	-0.453704148	0.152	0.213
1508	ENSDARG00000079276	ube2ql1	1	0.003571806	-0.791598363	0.109	0.326
1509	ENSDARG00000079281	si:dkeyp-75h12.2	1	0.000142273	0.625285829	0.217	0.022
1510	ENSDARG00000079305	hbae3	1	0.055639685	-1.111411632	0.022	0.124
1511	ENSDARG00000079307	si:dkey-205h13.1	1	0.100505498	-0.334843358	0.196	0.315
1512	ENSDARG00000079323	rgmb	1	0.015694135	0.269537975	0.63	0.371
1513	ENSDARG00000079347	zgc:194659	1	0.044256393	0.35263024	0.391	0.213
1514	ENSDARG00000079388	agrn	1	0.000825798	0.353679807	0.239	0.045
1515	ENSDARG00000079402	tapbp.1	1	0.115559048	-0.276153955	0.043	0.124
1516	ENSDARG00000079500	kif3cb	1	0.001067885	0.444758273	0.435	0.18
1517	ENSDARG00000079611	sema4c	1	0.010743364	0.393841567	0.152	0.034
1518	ENSDARG00000079624	amer1	1	0.001064249	0.28980883	0.152	0.011
1519	ENSDARG00000079636	fam177a1	1	0.009174203	0.333331845	0.609	0.337
1520	ENSDARG00000079687	rnf10	1	0.000169342	0.492665226	0.87	0.517
1521	ENSDARG00000079980	si:ch211-202h22.9	1	0.005739968	-0.761751724	0.065	0.258
1522	ENSDARG00000080010	adh5	1	0.002794696	-0.6617314	0.217	0.438
1523	ENSDARG00000086184	FBXO48	1	0.0034971	0.343981293	0.609	0.315
1524	ENSDARG00000086214	ntrk3b	1	0.025724325	-0.769283175	0.087	0.236
1525	ENSDARG00000086216	prr13	1	0.01354368	0.265431515	0.152	0.034
1526	ENSDARG00000086309	erlec1	1	0.285872223	-0.2583442	0.087	0.146
1527	ENSDARG00000086658	crygm2d21	1	0.266403542	-0.268783953	0.109	0.18
1528	ENSDARG00000086699	smim15	1	0.019614937	0.281087081	0.587	0.326
1529	ENSDARG00000086819	scn1laa	1	0.011413796	0.394987539	0.565	0.315
1530	ENSDARG00000086826	sult6b1	1	0.00157141	-0.852227617	0.087	0.326
1531	ENSDARG00000086842	dap1b	1	0.000228907	0.397176681	0.978	0.888
1532	ENSDARG00000086881	ier2b	1	0.310534247	-0.458666472	0.413	0.449
1533	ENSDARG00000086917	crygm2d2	1	0.229692834	-0.352234083	0.391	0.449
1534	ENSDARG00000086985	klc4	1	5.51E-05	0.294518035	0.174	0
1535	ENSDARG00000087188	nfil3-6	1	0.174155282	-0.309259577	0.043	0.112
1536	ENSDARG00000087229	exoc7	1	0.022376433	0.331365538	0.37	0.18
1537	ENSDARG00000087303	cebpd	1	0.029685761	-0.782257845	0.739	0.719
1538	ENSDARG00000087390	hbbe1.3	1	0.091226509	-1.394647072	0.043	0.135
1539	ENSDARG00000087452	peli3	1	0.005132287	0.367785302	0.261	0.079
1540	ENSDARG00000087538	kif3a	1	0.004985242	0.352662214	0.413	0.18
1541	ENSDARG00000087616	maptb	1	0.139110893	-0.468864004	0.478	0.517
1542	ENSDARG00000087693	atox1	1	0.486601712	-0.441135375	0.5	0.483
1543	ENSDARG00000087697	lpl	1	0.015095909	-1.069327495	0.043	0.191
1544	ENSDARG00000087765	crygm2d10	1	0.095827276	-0.500008518	0.326	0.427
1545	ENSDARG00000087779	pum3	1	0.384359561	-0.373729661	0.13	0.18
1546	ENSDARG00000088030	rpl35a	1	0.000136861	-0.428153238	1	1
1547	ENSDARG00000088073	fam110b	1	0.036414504	-0.402045107	0.065	0.191
1548	ENSDARG00000088178	tp53inp2	1	0.005047362	0.317435056	0.37	0.157
1549	ENSDARG00000088383	cox5aa	1	0.002560233	0.348111242	0.87	0.663
1550	ENSDARG00000088560	tmem104	1	0.015172008	0.273406577	0.152	0.034
1551	ENSDARG00000088708	ngfra	1	0.021179132	0.355013282	0.37	0.191
1552	ENSDARG00000089307	pmaip1	1	0.022447604	-0.633217703	0.043	0.18
1553	ENSDARG00000089368	hopx	1	0.005473629	-0.482086752	0.022	0.191
1554	ENSDARG00000089418	si:dkey-164f24.2	1	0.061010569	-0.350522958	0.065	0.18
1555	ENSDARG00000089643	mcama	1	0.002370577	-0.469074928	0	0.18
1556	ENSDARG00000089681	btf3l4	1	0.008819146	0.390120867	0.652	0.382
1557	ENSDARG00000089766	nrg3b	1	0.013517565	0.29437125	0.196	0.056
1558	ENSDARG00000089791	slc25a32a	1	0.032669523	0.418134319	0.413	0.258
1559	ENSDARG00000089924	aldh2.1	1	0.034609395	-0.441651296	0.109	0.258
1560	ENSDARG00000090054	znf318	1	0.03020476	0.324460997	0.239	0.101
1561	ENSDARG00000090086	rab11bb	1	0.001094746	0.478870118	0.565	0.303
1562	ENSDARG00000090190	bcam	1	0.132841604	-0.324286979	0.217	0.348
1563	ENSDARG00000090195	mtx3	1	0.031964287	0.305295328	0.239	0.101
1564	ENSDARG00000090228	gsta.1	1	0.008171542	-0.484696041	0.065	0.247
1565	ENSDARG00000090309	ubxn1	1	0.010776166	0.251785252	0.239	0.079
1566	ENSDARG00000090386	cd3eap	1	0.364265005	-0.266625502	0.152	0.213
1567	ENSDARG00000090389	ndufv3	1	0.000163379	0.583750082	0.609	0.258
1568	ENSDARG00000090462	mrpl20	1	0.026967578	0.278092202	0.217	0.09
1569	ENSDARG00000090552	si:dkey-7j14.6	1	0.487351121	0.285683422	0.348	0.326
1570	ENSDARG00000090568	mrpl52	1	0.16850303	-0.281742283	0.065	0.146
1571	ENSDARG00000090600	si:ch211-213a13.1	1	0.040089105	0.336635782	0.543	0.393
1572	ENSDARG00000090654	gak	1	0.131207575	-0.308539961	0.065	0.146
1573	ENSDARG00000090716	cltcb	1	0.00732129	0.342993199	0.283	0.101
1574	ENSDARG00000090872	si:dkey-276j7.1	1	0.028170799	0.292194825	0.891	0.674
1575	ENSDARG00000090912	npc2	1	0.001171524	-0.664109552	0.304	0.539
1576	ENSDARG00000091001	mycbp	1	0.072376373	-0.451484567	0.239	0.337
1577	ENSDARG00000091029	phox2bb	1	0.006520077	-0.483665411	0.87	0.888
1578	ENSDARG00000091111	si:ch211-15b10.6	1	0.393131614	-0.340710864	0.174	0.213
1579	ENSDARG00000091215	rpz2	1	0.062638727	0.267786578	0.565	0.371
1580	ENSDARG00000091563	snw1	1	0.021336286	-0.42572322	0.413	0.517
1581	ENSDARG00000091792	akap12a	1	0.000171531	0.36110009	0.152	0
1582	ENSDARG00000092033	si:dkey-239h2.3	1	0.007048638	-0.986401266	0.174	0.36
1583	ENSDARG00000092154	tex264a	1	0.063950137	0.263704074	0.326	0.18
1584	ENSDARG00000092158	cbx3b	1	0.003215072	0.33533795	0.326	0.112
1585	ENSDARG00000092362	hsp70.2	1	0.260638994	-1.0322306	0.565	0.573
1586	ENSDARG00000092467	si:ch73-46j18.5	1	0.774252729	-0.268664354	0.457	0.427
1587	ENSDARG00000092493	si:dkeyp-44a8.2	1	0.033470111	0.252523214	0.326	0.157
1588	ENSDARG00000092503	arid1b	1	0.201836853	-0.281387365	0.065	0.135
1589	ENSDARG00000092609	aup1	1	0.003188358	0.269505717	0.304	0.09
1590	ENSDARG00000092799	camta2	1	0.014043712	0.270658193	0.13	0.022
1591	ENSDARG00000092810	stap2a	1	0.000372068	0.260403823	0.174	0.011
1592	ENSDARG00000092856	si:ch211-210c8.7	1	0.009570241	-0.317473667	0	0.135
1593	ENSDARG00000092898	si:ch211-157j23.3	1	0.018953037	-0.37164814	0	0.112
1594	ENSDARG00000092903	zgc:153317	1	0.263283574	-0.330709516	0.065	0.124
1595	ENSDARG00000092947	cyt1	1	0.100374585	-0.264704069	0.826	0.787
1596	ENSDARG00000092970	tmsb2	1	0.004378972	0.304385487	0.804	0.539
1597	ENSDARG00000093021	FAM163A	1	0.199635997	-0.377440021	0.152	0.225
1598	ENSDARG00000093233	si:ch211-215d8.2	1	0.000257883	0.687449176	0.239	0.034
1599	ENSDARG00000093303	ifitm1	1	0.572880268	-0.88789194	0.109	0.135
1600	ENSDARG00000093313	ubb	1	0.03458207	-0.495718472	0.543	0.652
1601	ENSDARG00000093357	nyap2b	1	0.001632897	0.294747631	0.109	0
1602	ENSDARG00000093382	uqcc3	1	0.000556169	0.497949491	0.609	0.27
1603	ENSDARG00000093448	mpc1	1	0.005184189	0.335687086	0.804	0.629
1604	ENSDARG00000093549	selenop	1	0.004236409	-0.685062002	0.043	0.236
1605	ENSDARG00000093760	si:ch211-197h24.9	1	0.062992408	-0.480691168	0.022	0.112
1606	ENSDARG00000093804	sst6	1	0.011954251	0.724521415	0.261	0.101
1607	ENSDARG00000093874	si:dkey-196j8.2	1	0.030569497	-0.617647131	0.043	0.169
1608	ENSDARG00000094041	krt17	1	0.153000108	-0.323781733	0.174	0.27
1609	ENSDARG00000094310	si:ch211-255g12.6	1	0.046257273	-0.649119129	0.196	0.326
1610	ENSDARG00000094673	rhoab	1	0.047321477	0.302863297	0.609	0.393
1611	ENSDARG00000094730	acbd7	1	0.003726965	0.455868089	0.63	0.36
1612	ENSDARG00000095157	zgc:163080	1	0.140585711	-0.274557822	0.152	0.247
1613	ENSDARG00000095273	cox8a	1	0.005230114	0.365776596	0.891	0.697
1614	ENSDARG00000095459	si:ch211-191j22.3	1	0.001831416	0.356591929	0.739	0.416
1615	ENSDARG00000095623	dpm2	1	0.0867009	0.260772067	0.478	0.326
1616	ENSDARG00000095724	si:ch211-196c10.15	1	0.148965996	-0.312597805	0.065	0.146
1617	ENSDARG00000095774	emd	1	0.000748699	0.360180191	0.413	0.135
1618	ENSDARG00000095833	alk	1	0.018953037	-0.613787576	0	0.112
1619	ENSDARG00000095863	afp4	1	0.201836853	-0.316742276	0.065	0.135
1620	ENSDARG00000095908	sat1a.2	1	0.487675282	-0.286981891	0.348	0.382
1621	ENSDARG00000095947	adkb	1	0.006463439	0.305725424	0.457	0.213
1622	ENSDARG00000096037	si:ch211-214j24.14	1	0.009139395	0.2708763	0.109	0.011
1623	ENSDARG00000096257	si:ch73-367p23.2	1	0.411338616	-0.335832102	0.109	0.157
1624	ENSDARG00000096457	si:dkey-118j18.2	1	0.08791303	-0.256225194	0.043	0.135
1625	ENSDARG00000096546	nrp2a	1	0.05145197	-0.439094581	0.043	0.157
1626	ENSDARG00000096678	si:dkey-263j23.1	1	0.002370577	0.28888792	0.239	0.056
1627	ENSDARG00000096703	si:dkey-1h6.8	1	0.090626008	-0.36454448	0.022	0.101
1628	ENSDARG00000097205	ulk2	1	0.03905427	-0.337319195	0.13	0.281
1629	ENSDARG00000097244	zgc:174263	1	0.06439148	-0.280731734	0.022	0.112
1630	ENSDARG00000097322	si:dkey-81l17.6	1	0.018788777	0.313392461	0.674	0.472
1631	ENSDARG00000097385	si:ch211-15d5.12	1	0.04880685	-0.253415652	0.022	0.124
1632	ENSDARG00000097478	qkia	1	0.004528833	-0.77525774	0.13	0.348
1633	ENSDARG00000097753	slirp	1	0.375203526	-0.290425543	0.261	0.292
1634	ENSDARG00000097797	tomm6	1	0.049993697	0.329781618	0.457	0.292
1635	ENSDARG00000097897	sgip1a	1	0.252038686	-0.314071657	0.283	0.348
1636	ENSDARG00000098075	sh3bgrl3	1	0.028924828	0.286699653	0.739	0.494
1637	ENSDARG00000098108	dusp2	1	0.00479059	-0.528642822	0	0.157
1638	ENSDARG00000098224	tmem56b	1	0.010960394	0.294923495	0.174	0.045
1639	ENSDARG00000098280	rbm5	1	0.815979348	-0.26902432	0.196	0.191
1640	ENSDARG00000098288	tax1bp1a	1	0.009987986	0.321941041	0.217	0.067
1641	ENSDARG00000098289	vstm2l	1	0.008798215	0.339141323	0.109	0.011
1642	ENSDARG00000098334	exosc3	1	0.08955743	-0.310069696	0.043	0.135
1643	ENSDARG00000098349	hdac4	1	0.000420404	0.250450195	0.174	0.011
1644	ENSDARG00000098355	atp5pd	1	0.00444024	0.305176711	0.87	0.652
1645	ENSDARG00000098368	aplp1	1	0.000581747	0.428322289	0.783	0.494
1646	ENSDARG00000098386	ctps1b	1	0.008364705	0.40831767	0.37	0.169
1647	ENSDARG00000098391	psmg3	1	0.128110804	-0.28452357	0.152	0.258
1648	ENSDARG00000098443	zfand6	1	0.044900654	-0.321557439	0.043	0.157
1649	ENSDARG00000098497	hrasa	1	0.001285651	0.319926857	0.283	0.079
1650	ENSDARG00000098592	zgc:92140	1	0.338179138	-0.367509216	0.196	0.247
1651	ENSDARG00000098635	irf2bp2b	1	0.031064535	-0.445515988	0.543	0.652
1652	ENSDARG00000098652	pcdh11	1	0.000327037	0.264011806	0.239	0.034
1653	ENSDARG00000098785	glrx3	1	0.004326003	0.32677869	0.391	0.169
1654	ENSDARG00000098852	smdt1b	1	0.000367441	0.511519193	0.565	0.236
1655	ENSDARG00000098855	oxsm	1	5.51E-05	0.333788829	0.174	0
1656	ENSDARG00000098954	stard13b	1	0.010894593	-0.548328106	0.065	0.236
1657	ENSDARG00000098967	rabgap1	1	0.006492116	0.264787941	0.261	0.079
1658	ENSDARG00000098990	zgc:162858	1	0.046280255	-0.490792869	0.326	0.449
1659	ENSDARG00000099014	fxyd1	1	0.000307025	-0.58294696	0.326	0.697
1660	ENSDARG00000099022	faua	1	0.007546132	-0.296394117	1	0.989
1661	ENSDARG00000099039	pcbp2	1	0.000861856	0.3784651	0.891	0.674
1662	ENSDARG00000099101	gch2	1	0.013479655	-0.398049905	0	0.124
1663	ENSDARG00000099104	rpl24	1	0.007238727	-0.305115474	1	1
1664	ENSDARG00000099129	phlda1	1	0.095458639	-0.380073882	0.065	0.157
1665	ENSDARG00000099148	bzw1b	1	0.025499547	-0.613454629	0.13	0.281
1666	ENSDARG00000099154	CABZ01032488.1	1	0.008443025	-0.459238865	0.022	0.18
1667	ENSDARG00000099195	ier2a	1	0.000273422	-1.206681011	0.196	0.472
1668	ENSDARG00000099241	ppp2cb	1	0.009084611	0.289459733	0.783	0.551
1669	ENSDARG00000099279	ift27	1	0.253024907	-0.266523447	0.152	0.225
1670	ENSDARG00000099323	dlg2	1	0.365140089	-0.294869198	0.087	0.135
1671	ENSDARG00000099358	hccsb	1	0.067040854	0.253395239	0.283	0.146
1672	ENSDARG00000099371	cygb1	1	0.00271001	-0.616469521	0.043	0.247
1673	ENSDARG00000099380	rpl13	1	0.00538341	-0.472572722	1	0.989
1674	ENSDARG00000099387	jpt1a	1	0.021020677	0.317505057	0.217	0.079
1675	ENSDARG00000099465	rnf213a	1	0.009570241	-0.387387967	0	0.135
1676	ENSDARG00000099476	zgc:174863	1	0.002370577	-0.438422638	0	0.18
1677	ENSDARG00000099560	lyrm5a	1	0.036964118	-0.292351375	0.022	0.135
1678	ENSDARG00000099635	akap8l	1	0.502721515	-0.325158253	0.304	0.303
1679	ENSDARG00000099663	cox5ab	1	0.002713573	0.451435541	0.543	0.281
1680	ENSDARG00000099664	selenof	1	0.022737698	0.254856848	0.522	0.281
1681	ENSDARG00000099692	ccnyl1	1	0.011365644	0.294549543	0.196	0.056
1682	ENSDARG00000099730	pkma	1	0.006704279	0.442777401	0.717	0.449
1683	ENSDARG00000099732	gfra1a	1	0.163447278	-0.320582129	0.065	0.146
1684	ENSDARG00000099733	CIR1	1	0.000566014	0.391370109	0.283	0.067
1685	ENSDARG00000099744	gap43	1	0.149909143	-0.61491915	0.522	0.562
1686	ENSDARG00000099749	ube2d2l	1	0.004161292	0.351059935	0.391	0.169
1687	ENSDARG00000099752	si:dkey-19b23.7	1	0.032307784	-0.303558646	0.022	0.135
1688	ENSDARG00000099776	glula	1	0.579562033	-0.427824238	0.435	0.472
1689	ENSDARG00000099802	pnp5b	1	0.000530443	0.372390723	0.13	0
1690	ENSDARG00000099885	trim105	1	0.018953037	-0.278588564	0	0.112
1691	ENSDARG00000099918	arl4aa	1	0.001196551	-0.781443101	0.043	0.281
1692	ENSDARG00000099980	bpifcl	1	0.013479655	-0.495363065	0	0.124
1693	ENSDARG00000100003	glulb	1	0.016912649	-0.489733992	0.217	0.416
1694	ENSDARG00000100020	pim1	1	0.673925276	-0.275380096	0.457	0.438
1695	ENSDARG00000100032	GABRB2 (1 of many)	1	0.01236606	0.274691344	0.13	0.022
1696	ENSDARG00000100052	cckb	1	0.569368631	-0.44266941	0.109	0.079
1697	ENSDARG00000100083	sugt1	1	0.10001699	-0.279292529	0.13	0.236
1698	ENSDARG00000100170	pam	1	0.350280992	-0.393372314	0.543	0.483
1699	ENSDARG00000100256	si:dkey-88e18.8	1	0.000530443	0.260104576	0.13	0
1700	ENSDARG00000100385	slc25a19	1	0.125662954	0.255691959	0.13	0.056
1701	ENSDARG00000100392	rps18	1	0.007757446	-0.282224939	1	1
1702	ENSDARG00000100409	camlg	1	0.004529259	0.266238316	0.304	0.101
1703	ENSDARG00000100435	sec22bb	1	0.015346832	0.349258892	0.283	0.112
1704	ENSDARG00000100446	si:ch211-286o17.1	1	0.102035939	-0.309644153	0.065	0.157
1705	ENSDARG00000100494	pbx1a	1	0.498270078	-0.737018303	0.326	0.326
1706	ENSDARG00000100722	si:ch211-160f23.7	1	0.001632897	0.284291865	0.109	0
1707	ENSDARG00000100821	scrt1a	1	0.001199779	0.271665049	0.152	0.011
1708	ENSDARG00000100823	selenok	1	0.009841484	0.426621754	0.587	0.36
1709	ENSDARG00000100908	lcor	1	0.003903876	0.449983198	0.348	0.146
1710	ENSDARG00000101009	cited4b	1	0.008878286	-0.681321102	0.196	0.382
1711	ENSDARG00000101085	ss18l2	1	0.54044405	-0.256380111	0.109	0.135
1712	ENSDARG00000101135	si:dkey-85k7.7	1	0.229507043	-0.401245307	0.13	0.202
1713	ENSDARG00000101171	FO704786.1	1	0.000112136	0.615293387	0.565	0.236
1714	ENSDARG00000101175	mcu	1	0.004465787	0.305901622	0.239	0.067
1715	ENSDARG00000101199	rbp4	1	0.170404191	-1.044927605	0.391	0.449
1716	ENSDARG00000101251	ldha	1	0.011243727	0.388133353	0.543	0.315
1717	ENSDARG00000101324	apoa1b	1	0.037660811	-0.469606075	0.783	0.787
1718	ENSDARG00000101334	ctsc	1	0.000420404	0.296681297	0.174	0.011
1719	ENSDARG00000101367	si:ch73-193i22.1	1	0.00479059	-1.186431663	0	0.157
1720	ENSDARG00000101461	emp3b	1	0.00479059	-0.960975006	0	0.157
1721	ENSDARG00000101569	ppargc1b	1	0.013249206	0.309018063	0.217	0.067
1722	ENSDARG00000101619	minos1	1	0.000370697	0.503231876	0.609	0.281
1723	ENSDARG00000101631	etfa	1	0.014314409	0.348965158	0.5	0.281
1724	ENSDARG00000101637	ccnd1	1	0.001759615	-0.709853708	0.022	0.225
1725	ENSDARG00000101677	chrnb4	1	0.12283996	-0.337464598	0.109	0.213
1726	ENSDARG00000101687	CU929259.1	1	0.021537713	-0.618283827	0.043	0.18
1727	ENSDARG00000101701	bmp5	1	0.011516529	-0.643657582	0.022	0.169
1728	ENSDARG00000101713	scn2b	1	7.63E-05	0.447825636	0.478	0.146
1729	ENSDARG00000101794	rpl26	1	0.024761261	-0.423671634	0.717	0.742
1730	ENSDARG00000101849	adipor2	1	0.114071735	-0.512415761	0.196	0.281
1731	ENSDARG00000101877	rbm34	1	0.08955743	-0.253029426	0.043	0.135
1732	ENSDARG00000101914	metrnla	1	0.044654586	-0.550625455	0.022	0.124
1733	ENSDARG00000101915	pin1	1	0.000171805	0.47704226	0.761	0.404
1734	ENSDARG00000101959	etv1	1	0.000339858	-1.380927464	0.065	0.337
1735	ENSDARG00000102024	chmp6b	1	0.004280139	0.370146638	0.37	0.135
1736	ENSDARG00000102047	mab21l1	1	0.345778507	-0.390679241	0.543	0.539
1737	ENSDARG00000102048	slc25a43	1	0.001071597	-0.63849908	0.304	0.539
1738	ENSDARG00000102060	zgc:92873	1	0.011947084	0.250500542	0.196	0.056
1739	ENSDARG00000102061	b3galt2	1	0.018286419	0.383737362	0.348	0.169
1740	ENSDARG00000102076	spink2.1	1	0.054922789	-0.417520746	0.065	0.18
1741	ENSDARG00000102105	dad1	1	0.002664937	0.398800092	0.739	0.449
1742	ENSDARG00000102142	ece2b	1	0.081577399	-0.32418424	0.043	0.135
1743	ENSDARG00000102184	mib1	1	0.165384892	-0.260869511	0.043	0.112
1744	ENSDARG00000102226	gpr19	1	0.020140405	0.283922704	0.217	0.079
1745	ENSDARG00000102291	eef1da	1	0.000356865	-1.258807819	0.5	0.652
1746	ENSDARG00000102312	scn5lab	1	0.066294837	0.321847896	0.196	0.09
1747	ENSDARG00000102452	eif3ha	1	0.012174714	-0.445541776	0.435	0.551
1748	ENSDARG00000102531	anapc11	1	0.038619512	0.292323164	0.435	0.247
1749	ENSDARG00000102558	pde6ha	1	0.073748547	0.62540032	0.391	0.225
1750	ENSDARG00000102615	fra10ac1	1	0.000704703	0.353208485	0.217	0.034
1751	ENSDARG00000102730	mapk10	1	0.118810781	0.259395243	0.196	0.101
1752	ENSDARG00000102741	sumo2b	1	0.005916312	0.318660497	0.891	0.753
1753	ENSDARG00000102873	CT956002.2	1	0.008798215	0.255063523	0.109	0.011
1754	ENSDARG00000102878	mapre3b	1	0.012210674	0.540131037	0.326	0.146
1755	ENSDARG00000102879	myt1b	1	0.064947267	-0.47355953	0.37	0.438
1756	ENSDARG00000102883	sptbn1	1	0.000214127	0.576971944	0.435	0.135
1757	ENSDARG00000102908	il16	1	0.013207433	0.324528419	0.174	0.045
1758	ENSDARG00000102912	gpr184	1	0.000421106	0.425727542	0.326	0.079
1759	ENSDARG00000102975	nsg2	1	0.252495819	-0.437405467	0.761	0.685
1760	ENSDARG00000103002	nptna	1	0.000276121	0.749727512	0.609	0.315
1761	ENSDARG00000103007	rps3	1	0.010113611	-0.304846645	0.978	0.989
1762	ENSDARG00000103118	cib1	1	0.210852088	-0.256620182	0.109	0.18
1763	ENSDARG00000103271	pla2g15	1	0.155357442	-0.379505968	0.217	0.303
1764	ENSDARG00000103337	rrp1	1	0.058922018	-0.33648246	0.065	0.18
1765	ENSDARG00000103388	znf609a	1	0.147814923	-0.305548431	0.087	0.169
1766	ENSDARG00000103404	uchl5	1	0.012850669	0.300681657	0.283	0.112
1767	ENSDARG00000103433	rpl14	1	0.089729585	-0.289005343	1	0.966
1768	ENSDARG00000103505	fbxl3a	1	0.077980923	0.263145863	0.348	0.213
1769	ENSDARG00000103594	npm3	1	0.091189749	-0.286226108	0.087	0.191
1770	ENSDARG00000103712	plpp7	1	0.031502363	0.257624632	0.109	0.022
1771	ENSDARG00000103714	rab6a	1	0.026987734	0.264322067	0.283	0.124
1772	ENSDARG00000103791	nme2b.1	1	0.002900113	-0.316467331	0.978	1
1773	ENSDARG00000103795	zgc:113348	1	0.004926802	0.252017275	0.196	0.045
1774	ENSDARG00000103845	zgc:55733	1	0.138261109	0.253845296	0.435	0.303
1775	ENSDARG00000103862	hoxa3a	1	0.150782049	0.332030811	0.435	0.326
1776	ENSDARG00000103919	si:ch73-1a9.3	1	0.002033062	-0.458637339	0.913	0.944
1777	ENSDARG00000103937	ndrg4	1	0.008005029	0.276483795	0.522	0.247
1778	ENSDARG00000103957	aamdc	1	0.187209137	-0.35083543	0.065	0.135
1779	ENSDARG00000103959	pak1	1	0.003303713	0.431822241	0.304	0.101
1780	ENSDARG00000103979	calr3a	1	0.051696724	0.260778615	0.261	0.124
1781	ENSDARG00000103980	ets2	1	0.198786867	-0.255287424	0.13	0.225
1782	ENSDARG00000104011	rps17	1	0.072225771	-0.376555989	0.783	0.798
1783	ENSDARG00000104018	mtpn	1	0.004804409	0.388859306	0.652	0.382
1784	ENSDARG00000104031	mrpl33	1	0.010712161	0.254262256	0.37	0.157
1785	ENSDARG00000104034	arid3b	1	0.446193861	-0.291483221	0.13	0.169
1786	ENSDARG00000104043	gng10	1	0.157185823	-0.356649058	0.174	0.258
1787	ENSDARG00000104066	dnaja2a	1	0.027152167	0.332280327	0.565	0.326
1788	ENSDARG00000104068	gstp1	1	0.708822672	-0.284543248	0.217	0.169
1789	ENSDARG00000104069	rnf170	1	0.007860976	-0.398751491	0.022	0.18
1790	ENSDARG00000104071	hikeshi	1	0.000151309	0.445771391	0.435	0.135
1791	ENSDARG00000104100	bmpr1ba	1	0.009206989	-0.587236359	0.087	0.27
1792	ENSDARG00000104111	mrps30	1	0.00732129	0.346768011	0.283	0.101
1793	ENSDARG00000104181	tmsb1	1	0.066239159	-0.321637225	0.478	0.674
1794	ENSDARG00000104227	nop10	1	0.021596986	-0.594110579	0.261	0.404
1795	ENSDARG00000104279	appa	1	0.001346992	0.411123015	0.87	0.618
1796	ENSDARG00000104347	rtn4b	1	0.001302144	0.435599452	0.761	0.416
1797	ENSDARG00000104353	nop58	1	0.600151086	-0.287944723	0.174	0.191
1798	ENSDARG00000104413	rogdi	1	0.000445318	0.297313333	0.804	0.382
1799	ENSDARG00000104431	slc1a3a	1	0.006779757	-0.477902691	0	0.146
1800	ENSDARG00000104436	zgc:153426	1	6.06E-05	0.50040358	0.674	0.281
1801	ENSDARG00000104458	rnasekb	1	0.002333065	0.375239742	1	0.865
1802	ENSDARG00000104530	znf609b	1	0.011335074	0.346019549	0.435	0.213
1803	ENSDARG00000104537	cox7c	1	0.036444063	0.294500011	0.848	0.697
1804	ENSDARG00000104571	gadd45ab	1	0.337569305	0.275004216	0.109	0.067
1805	ENSDARG00000104674	cct2	1	0.004257275	0.367747521	0.717	0.427
1806	ENSDARG00000104786	nlgn3a	1	0.090626008	-0.267694137	0.022	0.101
1807	ENSDARG00000104837	nudc	1	0.000147137	0.50057096	0.478	0.169
1808	ENSDARG00000104871	LEPROTL1	1	0.001001781	0.460962068	0.717	0.404
1809	ENSDARG00000104901	ostc	1	0.000968669	0.399315787	0.391	0.124
1810	ENSDARG00000105201	adcyap1r1a	1	0.173581634	-0.26338967	0.109	0.191
1811	ENSDARG00000105206	hmgcrb	1	0.009570241	-0.306559491	0	0.135
1812	ENSDARG00000105296	AP3B2	1	0.04627623	0.2771802	0.413	0.236
1813	ENSDARG00000105529	vgf	1	0.021435716	-1.099275459	0.196	0.371
1814	ENSDARG00000106873	LO018188.1	1	0.088693726	-0.506212902	0.022	0.101
1815	ENSDARG00000107086	CU179656.1	1	0.000403676	0.342188759	0.174	0.011
1816	ENSDARG00000109337	nanos1	1	0.094572578	-0.521752437	0.304	0.427
1817	ENSDARG00000110634	CABZ01061508.1	1	0.070246553	-0.534883081	0.022	0.112
1818	ENSDARG00000111110	CABZ01086611.1	1	0.000147279	0.490417116	0.348	0.079
1819	ENSDARG00000111235	nrsn1	1	0.163839898	-0.495898412	0.239	0.315
1820	ENSDARG00000111625	wu:fc75a09	1	0.009570241	-0.415849259	0	0.135
1821	ENSDARG00000111785	trappc2l	1	0.014230674	0.26303656	0.5	0.27
1822	ENSDARG00000112087	ube2l3a	1	0.001675613	0.313144955	0.435	0.169
1823	ENSDARG00000112670	smim20	1	0.032319259	0.3600395	0.326	0.169
1824	ENSDARG00000113899	zgc:77650	1	0.070475939	0.29219822	0.326	0.191
1825	ENSDARG00000114695	hmox2a	1	0.010277176	0.277906177	0.283	0.101
1826	ENSDARG00000114742	CABZ01072083.2	1	0.001882063	0.266382064	0.196	0.034
1827	ENSDARG00000114760	asip2b	1	0.1958888	-0.479906475	0.065	0.135
1828	ENSDARG00000114852	CR974456.1	1	0.007095107	0.256133044	0.304	0.112
1829	ENSDARG00000115657	prkcaa	1	0.000633458	0.921424521	0.457	0.202
1830	ENSDARG00000116058	rhoac	1	0.001763149	0.362152083	0.609	0.292
1831	ENSDARG00000116344	CABZ01063556.1	1	0.001760769	0.35492419	0.217	0.045
1832	ENSDARG00000116491	h2afvb	1	0.211228034	-0.260137074	0.739	0.674
1833	ENSDARG00000116680	zgc:56235	1	0.017613283	0.252569499	0.261	0.101
1834	ENSDARG00000116896	BX005328.1	1	5.40E-05	1.242881267	0.261	0.034
1835	ENSDARG00000117155	BX323087.1	1	0.00030288	0.26963361	0.174	0.011
