# Supplementary material for: Cell-type-specific responses to the microbiota across all tissues of the larval zebrafish
Source: Cell Rep. Author manuscript; Available in PMC 2023 Oct 23. (PMC10423310; doi:10.1016/j.celrep.2023.112095)
Supplement: MMC19 [file NIHMS1880944-supplement-MMC19.zip › DataS13/Figure5_PanelD_subCluster5versus4and6/SubCluster5v4and6_GOsorting_subClu4up.xlsx]

## Sheet: Goresults_subClu5up
ONTOLOGY	ID	Description	pvalue	p.adjust	qvalue	geneID	Count
BP	GO:0048812	neuron projection morphogenesis	5.20918e-09	4.00413e-06	3.52214e-06	ENSDARG00000003971/ENSDARG00000045639/ENSDARG00000003655/ENSDARG00000053499/ENSDARG00000090481/ENSDARG00000035338/ENSDARG00000059601/ENSDARG00000018817/ENSDARG00000098936/ENSDARG00000090035/ENSDARG00000034528/ENSDARG00000061479/ENSDARG00000032865/ENSDARG00000052494/ENSDARG00000099446/ENSDARG00000022971/ENSDARG00000005775/ENSDARG00000074443/ENSDARG00000000857/ENSDARG00000004023/ENSDARG00000004452/…	52
BP	GO:0048858	cell projection morphogenesis	5.20918e-09	4.00413e-06	3.52214e-06	ENSDARG00000003971/ENSDARG00000045639/ENSDARG00000003655/ENSDARG00000053499/ENSDARG00000090481/ENSDARG00000035338/ENSDARG00000059601/ENSDARG00000018817/ENSDARG00000098936/ENSDARG00000090035/ENSDARG00000034528/ENSDARG00000061479/ENSDARG00000032865/ENSDARG00000052494/ENSDARG00000099446/ENSDARG00000022971/ENSDARG00000005775/ENSDARG00000074443/ENSDARG00000000857/ENSDARG00000004023/ENSDARG00000004452/…	52
BP	GO:0120039	plasma membrane bounded cell projection morphogenesis	5.20918e-09	4.00413e-06	3.52214e-06	ENSDARG00000003971/ENSDARG00000045639/ENSDARG00000003655/ENSDARG00000053499/ENSDARG00000090481/ENSDARG00000035338/ENSDARG00000059601/ENSDARG00000018817/ENSDARG00000098936/ENSDARG00000090035/ENSDARG00000034528/ENSDARG00000061479/ENSDARG00000032865/ENSDARG00000052494/ENSDARG00000099446/ENSDARG00000022971/ENSDARG00000005775/ENSDARG00000074443/ENSDARG00000000857/ENSDARG00000004023/ENSDARG00000004452/…	52
BP	GO:0061564	axon development	1.41521e-08	8.15869e-06	7.17661e-06	ENSDARG00000003971/ENSDARG00000045639/ENSDARG00000003655/ENSDARG00000053499/ENSDARG00000090481/ENSDARG00000035338/ENSDARG00000059601/ENSDARG00000070822/ENSDARG00000098936/ENSDARG00000090035/ENSDARG00000034528/ENSDARG00000012426/ENSDARG00000061479/ENSDARG00000021351/ENSDARG00000099446/ENSDARG00000022971/ENSDARG00000005775/ENSDARG00000000857/ENSDARG00000004023/ENSDARG00000004452/ENSDARG00000007654/…	49
BP	GO:0006887	exocytosis	1.94585e-08	8.97428e-06	7.89402e-06	ENSDARG00000020609/ENSDARG00000018997/ENSDARG00000025206/ENSDARG00000057913/ENSDARG00000101606/ENSDARG00000036505/ENSDARG00000000503/ENSDARG00000101776/ENSDARG00000058117/ENSDARG00000001994/ENSDARG00000029239/ENSDARG00000000779/ENSDARG00000008867/ENSDARG00000012306/ENSDARG00000013414/ENSDARG00000013843/ENSDARG00000027322/ENSDARG00000041450/ENSDARG00000041878/ENSDARG00000043416/ENSDARG00000043835/…	28
BP	GO:0007409	axonogenesis	3.11393e-08	1.19679e-05	1.05273e-05	ENSDARG00000003971/ENSDARG00000045639/ENSDARG00000003655/ENSDARG00000053499/ENSDARG00000090481/ENSDARG00000035338/ENSDARG00000059601/ENSDARG00000098936/ENSDARG00000090035/ENSDARG00000034528/ENSDARG00000061479/ENSDARG00000099446/ENSDARG00000022971/ENSDARG00000005775/ENSDARG00000000857/ENSDARG00000004023/ENSDARG00000004452/ENSDARG00000007654/ENSDARG00000011163/ENSDARG00000011533/ENSDARG00000011600/…	46
BP	GO:0051493	regulation of cytoskeleton organization	4.02938e-08	1.32739e-05	1.16761e-05	ENSDARG00000030106/ENSDARG00000059601/ENSDARG00000008808/ENSDARG00000034211/ENSDARG00000077777/ENSDARG00000044573/ENSDARG00000020345/ENSDARG00000008383/ENSDARG00000011602/ENSDARG00000012682/ENSDARG00000020795/ENSDARG00000022045/ENSDARG00000026829/ENSDARG00000028327/ENSDARG00000030490/ENSDARG00000030547/ENSDARG00000031496/ENSDARG00000033234/ENSDARG00000033655/ENSDARG00000034240/ENSDARG00000038465/…	35
BP	GO:0046034	ATP metabolic process	1.55109e-07	4.47103e-05	3.93284e-05	ENSDARG00000014287/ENSDARG00000001950/ENSDARG00000056008/ENSDARG00000011665/ENSDARG00000013044/ENSDARG00000014068/ENSDARG00000014313/ENSDARG00000016721/ENSDARG00000022456/ENSDARG00000025012/ENSDARG00000028000/ENSDARG00000030139/ENSDARG00000032970/ENSDARG00000041314/ENSDARG00000054191/ENSDARG00000059128/ENSDARG00000070083/ENSDARG00000088383/ENSDARG00000093382/ENSDARG00000098355/ENSDARG00000099663/…	23
BP	GO:0048667	cell morphogenesis involved in neuron differentiation	2.88371e-07	7.3887e-05	6.4993e-05	ENSDARG00000003971/ENSDARG00000045639/ENSDARG00000003655/ENSDARG00000053499/ENSDARG00000090481/ENSDARG00000035338/ENSDARG00000059601/ENSDARG00000098936/ENSDARG00000090035/ENSDARG00000034528/ENSDARG00000061479/ENSDARG00000099446/ENSDARG00000022971/ENSDARG00000005775/ENSDARG00000000857/ENSDARG00000004023/ENSDARG00000004452/ENSDARG00000007654/ENSDARG00000011163/ENSDARG00000011533/ENSDARG00000011600/…	46
BP	GO:0009199	ribonucleoside triphosphate metabolic process	3.57043e-07	7.45233e-05	6.55528e-05	ENSDARG00000014287/ENSDARG00000001950/ENSDARG00000056008/ENSDARG00000011665/ENSDARG00000013044/ENSDARG00000014068/ENSDARG00000014313/ENSDARG00000016721/ENSDARG00000022456/ENSDARG00000025012/ENSDARG00000028000/ENSDARG00000030139/ENSDARG00000032970/ENSDARG00000041314/ENSDARG00000054191/ENSDARG00000059128/ENSDARG00000070083/ENSDARG00000070801/ENSDARG00000088383/ENSDARG00000093382/ENSDARG00000098355/…	25
BP	GO:0009205	purine ribonucleoside triphosphate metabolic process	3.62928e-07	7.45233e-05	6.55528e-05	ENSDARG00000014287/ENSDARG00000001950/ENSDARG00000056008/ENSDARG00000011665/ENSDARG00000013044/ENSDARG00000014068/ENSDARG00000014313/ENSDARG00000016721/ENSDARG00000022456/ENSDARG00000025012/ENSDARG00000028000/ENSDARG00000030139/ENSDARG00000032970/ENSDARG00000041314/ENSDARG00000054191/ENSDARG00000059128/ENSDARG00000070083/ENSDARG00000070801/ENSDARG00000088383/ENSDARG00000093382/ENSDARG00000098355/…	24
BP	GO:0009141	nucleoside triphosphate metabolic process	4.2211e-07	7.45233e-05	6.55528e-05	ENSDARG00000014287/ENSDARG00000001950/ENSDARG00000056008/ENSDARG00000011665/ENSDARG00000013044/ENSDARG00000014068/ENSDARG00000014313/ENSDARG00000016721/ENSDARG00000019924/ENSDARG00000022456/ENSDARG00000025012/ENSDARG00000028000/ENSDARG00000030139/ENSDARG00000032970/ENSDARG00000041314/ENSDARG00000054191/ENSDARG00000059128/ENSDARG00000070083/ENSDARG00000070801/ENSDARG00000088383/ENSDARG00000093382/…	26
BP	GO:0009144	purine nucleoside triphosphate metabolic process	4.5244e-07	7.45233e-05	6.55528e-05	ENSDARG00000014287/ENSDARG00000001950/ENSDARG00000056008/ENSDARG00000011665/ENSDARG00000013044/ENSDARG00000014068/ENSDARG00000014313/ENSDARG00000016721/ENSDARG00000022456/ENSDARG00000025012/ENSDARG00000028000/ENSDARG00000030139/ENSDARG00000032970/ENSDARG00000041314/ENSDARG00000054191/ENSDARG00000059128/ENSDARG00000070083/ENSDARG00000070801/ENSDARG00000088383/ENSDARG00000093382/ENSDARG00000098355/…	24
BP	GO:0043254	regulation of protein complex assembly	4.5244e-07	7.45233e-05	6.55528e-05	ENSDARG00000008808/ENSDARG00000077777/ENSDARG00000007141/ENSDARG00000007720/ENSDARG00000008383/ENSDARG00000011602/ENSDARG00000012682/ENSDARG00000015315/ENSDARG00000020795/ENSDARG00000026829/ENSDARG00000027099/ENSDARG00000028327/ENSDARG00000030490/ENSDARG00000031496/ENSDARG00000034240/ENSDARG00000039142/ENSDARG00000054063/ENSDARG00000057882/ENSDARG00000063573/ENSDARG00000067605/ENSDARG00000069496/…	24
BP	GO:0032940	secretion by cell	9.23498e-07	0.000141972	0.000124883	ENSDARG00000020609/ENSDARG00000018997/ENSDARG00000025206/ENSDARG00000057913/ENSDARG00000008829/ENSDARG00000101606/ENSDARG00000036505/ENSDARG00000000503/ENSDARG00000101776/ENSDARG00000058117/ENSDARG00000001994/ENSDARG00000030479/ENSDARG00000029239/ENSDARG00000000779/ENSDARG00000008867/ENSDARG00000012306/ENSDARG00000013414/ENSDARG00000013843/ENSDARG00000014910/ENSDARG00000027322/ENSDARG00000041450/…	33
BP	GO:0031110	regulation of microtubule polymerization or depolymerization	1.00036e-06	0.000144176	0.000126821	ENSDARG00000030106/ENSDARG00000059601/ENSDARG00000008808/ENSDARG00000020345/ENSDARG00000022045/ENSDARG00000033234/ENSDARG00000033655/ENSDARG00000038465/ENSDARG00000060434/ENSDARG00000069496/ENSDARG00000102878	11
BP	GO:0022411	cellular component disassembly	1.16582e-06	0.00015814	0.000139104	ENSDARG00000030106/ENSDARG00000059601/ENSDARG00000101127/ENSDARG00000021124/ENSDARG00000040971/ENSDARG00000038754/ENSDARG00000027200/ENSDARG00000007654/ENSDARG00000011602/ENSDARG00000022045/ENSDARG00000030490/ENSDARG00000033234/ENSDARG00000033609/ENSDARG00000033655/ENSDARG00000034240/ENSDARG00000035557/ENSDARG00000038465/ENSDARG00000040657/ENSDARG00000043559/ENSDARG00000056186/ENSDARG00000060434/…	24
BP	GO:0007269	neurotransmitter secretion	1.43634e-06	0.000174327	0.000153343	ENSDARG00000020609/ENSDARG00000018997/ENSDARG00000025206/ENSDARG00000057913/ENSDARG00000101606/ENSDARG00000036505/ENSDARG00000000503/ENSDARG00000101776/ENSDARG00000058117/ENSDARG00000008867/ENSDARG00000013414/ENSDARG00000027322/ENSDARG00000062382/ENSDARG00000067605/ENSDARG00000077053	15
BP	GO:0099643	signal release from synapse	1.43634e-06	0.000174327	0.000153343	ENSDARG00000020609/ENSDARG00000018997/ENSDARG00000025206/ENSDARG00000057913/ENSDARG00000101606/ENSDARG00000036505/ENSDARG00000000503/ENSDARG00000101776/ENSDARG00000058117/ENSDARG00000008867/ENSDARG00000013414/ENSDARG00000027322/ENSDARG00000062382/ENSDARG00000067605/ENSDARG00000077053	15
BP	GO:0043624	cellular protein complex disassembly	1.70323e-06	0.000196382	0.000172743	ENSDARG00000030106/ENSDARG00000059601/ENSDARG00000021124/ENSDARG00000007654/ENSDARG00000011602/ENSDARG00000022045/ENSDARG00000030490/ENSDARG00000033234/ENSDARG00000033655/ENSDARG00000034240/ENSDARG00000038465/ENSDARG00000043559/ENSDARG00000056186/ENSDARG00000060434/ENSDARG00000067605/ENSDARG00000074581/ENSDARG00000102883	17
BP	GO:1902903	regulation of supramolecular fiber organization	2.36795e-06	0.000260024	0.000228724	ENSDARG00000059601/ENSDARG00000008808/ENSDARG00000077777/ENSDARG00000008383/ENSDARG00000011602/ENSDARG00000012682/ENSDARG00000020795/ENSDARG00000022045/ENSDARG00000026829/ENSDARG00000028327/ENSDARG00000030490/ENSDARG00000031496/ENSDARG00000034240/ENSDARG00000039142/ENSDARG00000054063/ENSDARG00000057882/ENSDARG00000060434/ENSDARG00000069496/ENSDARG00000074581/ENSDARG00000079281/ENSDARG00000092970/…	22
BP	GO:0017156	calcium ion regulated exocytosis	2.75334e-06	0.000286196	0.000251746	ENSDARG00000020609/ENSDARG00000018997/ENSDARG00000025206/ENSDARG00000057913/ENSDARG00000101606/ENSDARG00000036505/ENSDARG00000000503/ENSDARG00000101776/ENSDARG00000058117/ENSDARG00000029239/ENSDARG00000008867/ENSDARG00000012306/ENSDARG00000062382/ENSDARG00000067605/ENSDARG00000070682	15
BP	GO:0044087	regulation of cellular component biogenesis	2.85451e-06	0.000286196	0.000251746	ENSDARG00000008808/ENSDARG00000077777/ENSDARG00000060683/ENSDARG00000003695/ENSDARG00000004621/ENSDARG00000007141/ENSDARG00000007720/ENSDARG00000008383/ENSDARG00000011602/ENSDARG00000012682/ENSDARG00000015315/ENSDARG00000020795/ENSDARG00000026829/ENSDARG00000027099/ENSDARG00000028327/ENSDARG00000030490/ENSDARG00000031496/ENSDARG00000034240/ENSDARG00000039142/ENSDARG00000054063/ENSDARG00000057882/…	31
BP	GO:0046903	secretion	3.88842e-06	0.000373613	0.00032864	ENSDARG00000020609/ENSDARG00000018997/ENSDARG00000025206/ENSDARG00000057913/ENSDARG00000008829/ENSDARG00000101606/ENSDARG00000036505/ENSDARG00000000503/ENSDARG00000101776/ENSDARG00000058117/ENSDARG00000001994/ENSDARG00000030479/ENSDARG00000029239/ENSDARG00000000779/ENSDARG00000008867/ENSDARG00000012306/ENSDARG00000013414/ENSDARG00000013843/ENSDARG00000014910/ENSDARG00000027322/ENSDARG00000041450/…	33
BP	GO:0023061	signal release	6.70659e-06	0.000596384	0.000524595	ENSDARG00000020609/ENSDARG00000018997/ENSDARG00000025206/ENSDARG00000057913/ENSDARG00000008829/ENSDARG00000101606/ENSDARG00000036505/ENSDARG00000000503/ENSDARG00000101776/ENSDARG00000058117/ENSDARG00000029239/ENSDARG00000008867/ENSDARG00000013414/ENSDARG00000027322/ENSDARG00000062382/ENSDARG00000067605/ENSDARG00000077053/ENSDARG00000101175	18
BP	GO:0032984	protein-containing complex disassembly	6.72419e-06	0.000596384	0.000524595	ENSDARG00000030106/ENSDARG00000059601/ENSDARG00000101127/ENSDARG00000021124/ENSDARG00000007654/ENSDARG00000011602/ENSDARG00000022045/ENSDARG00000030490/ENSDARG00000033234/ENSDARG00000033609/ENSDARG00000033655/ENSDARG00000034240/ENSDARG00000038465/ENSDARG00000043559/ENSDARG00000056186/ENSDARG00000060434/ENSDARG00000067605/ENSDARG00000074581/ENSDARG00000102883	19
BP	GO:0051258	protein polymerization	7.04317e-06	0.000599046	0.000526937	ENSDARG00000008808/ENSDARG00000077777/ENSDARG00000074443/ENSDARG00000020345/ENSDARG00000008383/ENSDARG00000010953/ENSDARG00000011602/ENSDARG00000012682/ENSDARG00000020795/ENSDARG00000026829/ENSDARG00000028327/ENSDARG00000030490/ENSDARG00000031496/ENSDARG00000034240/ENSDARG00000039142/ENSDARG00000054063/ENSDARG00000057882/ENSDARG00000069496/ENSDARG00000070801/ENSDARG00000074581/ENSDARG00000092970/…	22
BP	GO:0009126	purine nucleoside monophosphate metabolic process	7.70848e-06	0.000599046	0.000526937	ENSDARG00000014287/ENSDARG00000001950/ENSDARG00000056008/ENSDARG00000011665/ENSDARG00000013044/ENSDARG00000014068/ENSDARG00000014313/ENSDARG00000016721/ENSDARG00000022456/ENSDARG00000025012/ENSDARG00000028000/ENSDARG00000030139/ENSDARG00000032970/ENSDARG00000041314/ENSDARG00000054191/ENSDARG00000059128/ENSDARG00000070083/ENSDARG00000088383/ENSDARG00000093382/ENSDARG00000098355/ENSDARG00000099663/…	23
BP	GO:0009167	purine ribonucleoside monophosphate metabolic process	7.70848e-06	0.000599046	0.000526937	ENSDARG00000014287/ENSDARG00000001950/ENSDARG00000056008/ENSDARG00000011665/ENSDARG00000013044/ENSDARG00000014068/ENSDARG00000014313/ENSDARG00000016721/ENSDARG00000022456/ENSDARG00000025012/ENSDARG00000028000/ENSDARG00000030139/ENSDARG00000032970/ENSDARG00000041314/ENSDARG00000054191/ENSDARG00000059128/ENSDARG00000070083/ENSDARG00000088383/ENSDARG00000093382/ENSDARG00000098355/ENSDARG00000099663/…	23
BP	GO:0045055	regulated exocytosis	7.79331e-06	0.000599046	0.000526937	ENSDARG00000020609/ENSDARG00000018997/ENSDARG00000025206/ENSDARG00000057913/ENSDARG00000101606/ENSDARG00000036505/ENSDARG00000000503/ENSDARG00000101776/ENSDARG00000058117/ENSDARG00000029239/ENSDARG00000008867/ENSDARG00000012306/ENSDARG00000062382/ENSDARG00000067605/ENSDARG00000070682	15
BP	GO:0032271	regulation of protein polymerization	1.31733e-05	0.000979921	0.000861965	ENSDARG00000008808/ENSDARG00000077777/ENSDARG00000008383/ENSDARG00000011602/ENSDARG00000012682/ENSDARG00000020795/ENSDARG00000026829/ENSDARG00000028327/ENSDARG00000030490/ENSDARG00000031496/ENSDARG00000034240/ENSDARG00000039142/ENSDARG00000054063/ENSDARG00000057882/ENSDARG00000069496/ENSDARG00000074581/ENSDARG00000092970/ENSDARG00000102883	18
BP	GO:0097435	supramolecular fiber organization	1.83209e-05	0.00126048	0.00110876	ENSDARG00000030106/ENSDARG00000059601/ENSDARG00000008808/ENSDARG00000021193/ENSDARG00000077777/ENSDARG00000021124/ENSDARG00000009677/ENSDARG00000031756/ENSDARG00000044573/ENSDARG00000074443/ENSDARG00000045399/ENSDARG00000020345/ENSDARG00000008383/ENSDARG00000008660/ENSDARG00000010953/ENSDARG00000011602/ENSDARG00000012682/ENSDARG00000020795/ENSDARG00000022045/ENSDARG00000026829/ENSDARG00000028327/…	42
BP	GO:0009142	nucleoside triphosphate biosynthetic process	1.8405e-05	0.00126048	0.00110876	ENSDARG00000014287/ENSDARG00000001950/ENSDARG00000056008/ENSDARG00000011665/ENSDARG00000014068/ENSDARG00000014313/ENSDARG00000019924/ENSDARG00000022456/ENSDARG00000025012/ENSDARG00000028000/ENSDARG00000054191/ENSDARG00000070083/ENSDARG00000093382/ENSDARG00000098355/ENSDARG00000098386/ENSDARG00000099730	16
BP	GO:0048675	axon extension	1.85848e-05	0.00126048	0.00110876	ENSDARG00000003971/ENSDARG00000003655/ENSDARG00000090481/ENSDARG00000035338/ENSDARG00000061479/ENSDARG00000004023/ENSDARG00000004452/ENSDARG00000011163/ENSDARG00000011533/ENSDARG00000011600/ENSDARG00000027041/ENSDARG00000037020/ENSDARG00000040031/ENSDARG00000055543/ENSDARG00000073843/ENSDARG00000075821/ENSDARG00000079611	17
BP	GO:0006754	ATP biosynthetic process	2.01689e-05	0.00132884	0.00116888	ENSDARG00000014287/ENSDARG00000056008/ENSDARG00000011665/ENSDARG00000014068/ENSDARG00000014313/ENSDARG00000022456/ENSDARG00000025012/ENSDARG00000028000/ENSDARG00000054191/ENSDARG00000070083/ENSDARG00000093382/ENSDARG00000098355/ENSDARG00000099730	13
BP	GO:0031109	microtubule polymerization or depolymerization	2.16525e-05	0.00138696	0.00122001	ENSDARG00000030106/ENSDARG00000059601/ENSDARG00000008808/ENSDARG00000020345/ENSDARG00000010953/ENSDARG00000022045/ENSDARG00000033234/ENSDARG00000033655/ENSDARG00000038465/ENSDARG00000060434/ENSDARG00000069496/ENSDARG00000102878	12
BP	GO:1990138	neuron projection extension	2.31515e-05	0.00144063	0.00126722	ENSDARG00000003971/ENSDARG00000003655/ENSDARG00000090481/ENSDARG00000035338/ENSDARG00000061479/ENSDARG00000004023/ENSDARG00000004452/ENSDARG00000011163/ENSDARG00000011533/ENSDARG00000011600/ENSDARG00000027041/ENSDARG00000037020/ENSDARG00000040031/ENSDARG00000055543/ENSDARG00000073843/ENSDARG00000075821/ENSDARG00000079611	17
BP	GO:0017158	regulation of calcium ion-dependent exocytosis	2.37398e-05	0.00144063	0.00126722	ENSDARG00000025206/ENSDARG00000057913/ENSDARG00000101606/ENSDARG00000036505/ENSDARG00000101776/ENSDARG00000029239/ENSDARG00000008867/ENSDARG00000012306/ENSDARG00000062382/ENSDARG00000067605	10
BP	GO:0051261	protein depolymerization	2.70044e-05	0.00159672	0.00140452	ENSDARG00000030106/ENSDARG00000059601/ENSDARG00000021124/ENSDARG00000011602/ENSDARG00000022045/ENSDARG00000030490/ENSDARG00000033234/ENSDARG00000033655/ENSDARG00000034240/ENSDARG00000038465/ENSDARG00000060434/ENSDARG00000074581/ENSDARG00000102883	13
BP	GO:0051640	organelle localization	2.93265e-05	0.00166038	0.00146052	ENSDARG00000020609/ENSDARG00000018997/ENSDARG00000025206/ENSDARG00000057913/ENSDARG00000098936/ENSDARG00000101606/ENSDARG00000036505/ENSDARG00000000503/ENSDARG00000058117/ENSDARG00000001994/ENSDARG00000044573/ENSDARG00000000779/ENSDARG00000007654/ENSDARG00000008867/ENSDARG00000010953/ENSDARG00000011611/ENSDARG00000015931/ENSDARG00000021225/ENSDARG00000026595/ENSDARG00000031496/ENSDARG00000038432/…	32
BP	GO:0009161	ribonucleoside monophosphate metabolic process	2.95211e-05	0.00166038	0.00146052	ENSDARG00000014287/ENSDARG00000001950/ENSDARG00000056008/ENSDARG00000011665/ENSDARG00000013044/ENSDARG00000014068/ENSDARG00000014313/ENSDARG00000016721/ENSDARG00000022456/ENSDARG00000025012/ENSDARG00000028000/ENSDARG00000030139/ENSDARG00000032970/ENSDARG00000041314/ENSDARG00000054191/ENSDARG00000059128/ENSDARG00000070083/ENSDARG00000088383/ENSDARG00000093382/ENSDARG00000098355/ENSDARG00000099663/…	23
BP	GO:0060627	regulation of vesicle-mediated transport	3.39153e-05	0.00186211	0.00163797	ENSDARG00000025206/ENSDARG00000013613/ENSDARG00000057913/ENSDARG00000068992/ENSDARG00000101606/ENSDARG00000036505/ENSDARG00000000503/ENSDARG00000101776/ENSDARG00000013976/ENSDARG00000029239/ENSDARG00000008867/ENSDARG00000012306/ENSDARG00000013843/ENSDARG00000018602/ENSDARG00000043835/ENSDARG00000062382/ENSDARG00000063573/ENSDARG00000067605/ENSDARG00000077850	19
BP	GO:0048588	developmental cell growth	3.6821e-05	0.00197463	0.00173694	ENSDARG00000003971/ENSDARG00000003655/ENSDARG00000090481/ENSDARG00000035338/ENSDARG00000061479/ENSDARG00000000857/ENSDARG00000004023/ENSDARG00000004452/ENSDARG00000011163/ENSDARG00000011533/ENSDARG00000011600/ENSDARG00000027041/ENSDARG00000037020/ENSDARG00000040031/ENSDARG00000055543/ENSDARG00000073843/ENSDARG00000075821/ENSDARG00000079611	18
BP	GO:0032956	regulation of actin cytoskeleton organization	3.98033e-05	0.00206192	0.00181372	ENSDARG00000077777/ENSDARG00000044573/ENSDARG00000008383/ENSDARG00000011602/ENSDARG00000012682/ENSDARG00000020795/ENSDARG00000026829/ENSDARG00000028327/ENSDARG00000030490/ENSDARG00000030547/ENSDARG00000031496/ENSDARG00000034240/ENSDARG00000039142/ENSDARG00000054063/ENSDARG00000057882/ENSDARG00000070735/ENSDARG00000074581/ENSDARG00000079281/ENSDARG00000092970/ENSDARG00000094673/ENSDARG00000102883/…	22
BP	GO:0009123	nucleoside monophosphate metabolic process	4.0237e-05	0.00206192	0.00181372	ENSDARG00000014287/ENSDARG00000001950/ENSDARG00000056008/ENSDARG00000011665/ENSDARG00000013044/ENSDARG00000014068/ENSDARG00000014313/ENSDARG00000016721/ENSDARG00000022456/ENSDARG00000025012/ENSDARG00000028000/ENSDARG00000030139/ENSDARG00000032970/ENSDARG00000041314/ENSDARG00000054191/ENSDARG00000059128/ENSDARG00000070083/ENSDARG00000088383/ENSDARG00000093382/ENSDARG00000098355/ENSDARG00000099663/…	23
BP	GO:1903305	regulation of regulated secretory pathway	4.24948e-05	0.00213028	0.00187386	ENSDARG00000025206/ENSDARG00000057913/ENSDARG00000101606/ENSDARG00000036505/ENSDARG00000101776/ENSDARG00000029239/ENSDARG00000008867/ENSDARG00000012306/ENSDARG00000062382/ENSDARG00000067605	10
BP	GO:0006836	neurotransmitter transport	5.04464e-05	0.0024751	0.00217716	ENSDARG00000020609/ENSDARG00000018997/ENSDARG00000025206/ENSDARG00000041150/ENSDARG00000057913/ENSDARG00000101606/ENSDARG00000036505/ENSDARG00000000503/ENSDARG00000101776/ENSDARG00000058117/ENSDARG00000008867/ENSDARG00000013414/ENSDARG00000027322/ENSDARG00000062382/ENSDARG00000067605/ENSDARG00000077053	16
BP	GO:0030041	actin filament polymerization	5.84714e-05	0.00276475	0.00243195	ENSDARG00000077777/ENSDARG00000074443/ENSDARG00000008383/ENSDARG00000011602/ENSDARG00000012682/ENSDARG00000020795/ENSDARG00000026829/ENSDARG00000028327/ENSDARG00000030490/ENSDARG00000031496/ENSDARG00000034240/ENSDARG00000039142/ENSDARG00000054063/ENSDARG00000057882/ENSDARG00000074581/ENSDARG00000092970/ENSDARG00000102883	17
BP	GO:0032970	regulation of actin filament-based process	5.8748e-05	0.00276475	0.00243195	ENSDARG00000077777/ENSDARG00000044573/ENSDARG00000008383/ENSDARG00000011602/ENSDARG00000012682/ENSDARG00000020795/ENSDARG00000026829/ENSDARG00000028327/ENSDARG00000030490/ENSDARG00000030547/ENSDARG00000031496/ENSDARG00000034240/ENSDARG00000039142/ENSDARG00000054063/ENSDARG00000057882/ENSDARG00000070735/ENSDARG00000074581/ENSDARG00000079281/ENSDARG00000092970/ENSDARG00000094673/ENSDARG00000102883/…	22
BP	GO:0030833	regulation of actin filament polymerization	6.21547e-05	0.00286658	0.00252152	ENSDARG00000077777/ENSDARG00000008383/ENSDARG00000011602/ENSDARG00000012682/ENSDARG00000020795/ENSDARG00000026829/ENSDARG00000028327/ENSDARG00000030490/ENSDARG00000031496/ENSDARG00000034240/ENSDARG00000039142/ENSDARG00000054063/ENSDARG00000057882/ENSDARG00000074581/ENSDARG00000092970/ENSDARG00000102883	16
BP	GO:0016079	synaptic vesicle exocytosis	6.95232e-05	0.00308757	0.00271592	ENSDARG00000020609/ENSDARG00000018997/ENSDARG00000025206/ENSDARG00000057913/ENSDARG00000101606/ENSDARG00000036505/ENSDARG00000000503/ENSDARG00000058117/ENSDARG00000008867/ENSDARG00000062382/ENSDARG00000067605	11
BP	GO:0007015	actin filament organization	6.96244e-05	0.00308757	0.00271592	ENSDARG00000021193/ENSDARG00000077777/ENSDARG00000021124/ENSDARG00000009677/ENSDARG00000044573/ENSDARG00000074443/ENSDARG00000045399/ENSDARG00000008383/ENSDARG00000008660/ENSDARG00000011602/ENSDARG00000012682/ENSDARG00000020795/ENSDARG00000026829/ENSDARG00000028327/ENSDARG00000030490/ENSDARG00000030547/ENSDARG00000031496/ENSDARG00000034240/ENSDARG00000039142/ENSDARG00000054063/ENSDARG00000057882/…	29
BP	GO:0042775	mitochondrial ATP synthesis coupled electron transport	7.26477e-05	0.00312773	0.00275124	ENSDARG00000013044/ENSDARG00000016721/ENSDARG00000030139/ENSDARG00000032970/ENSDARG00000041314/ENSDARG00000059128/ENSDARG00000088383/ENSDARG00000093382/ENSDARG00000099663/ENSDARG00000104537	10
BP	GO:0008064	regulation of actin polymerization or depolymerization	7.61875e-05	0.00312773	0.00275124	ENSDARG00000077777/ENSDARG00000008383/ENSDARG00000011602/ENSDARG00000012682/ENSDARG00000020795/ENSDARG00000026829/ENSDARG00000028327/ENSDARG00000030490/ENSDARG00000031496/ENSDARG00000034240/ENSDARG00000039142/ENSDARG00000054063/ENSDARG00000057882/ENSDARG00000074581/ENSDARG00000092970/ENSDARG00000102883	16
BP	GO:0030832	regulation of actin filament length	7.61875e-05	0.00312773	0.00275124	ENSDARG00000077777/ENSDARG00000008383/ENSDARG00000011602/ENSDARG00000012682/ENSDARG00000020795/ENSDARG00000026829/ENSDARG00000028327/ENSDARG00000030490/ENSDARG00000031496/ENSDARG00000034240/ENSDARG00000039142/ENSDARG00000054063/ENSDARG00000057882/ENSDARG00000074581/ENSDARG00000092970/ENSDARG00000102883	16
BP	GO:0048489	synaptic vesicle transport	7.8668e-05	0.00312773	0.00275124	ENSDARG00000020609/ENSDARG00000018997/ENSDARG00000025206/ENSDARG00000057913/ENSDARG00000098936/ENSDARG00000101606/ENSDARG00000036505/ENSDARG00000000503/ENSDARG00000058117/ENSDARG00000008867/ENSDARG00000015931/ENSDARG00000062382/ENSDARG00000067605	13
BP	GO:0097479	synaptic vesicle localization	7.8668e-05	0.00312773	0.00275124	ENSDARG00000020609/ENSDARG00000018997/ENSDARG00000025206/ENSDARG00000057913/ENSDARG00000098936/ENSDARG00000101606/ENSDARG00000036505/ENSDARG00000000503/ENSDARG00000058117/ENSDARG00000008867/ENSDARG00000015931/ENSDARG00000062382/ENSDARG00000067605	13
BP	GO:0097480	establishment of synaptic vesicle localization	7.8668e-05	0.00312773	0.00275124	ENSDARG00000020609/ENSDARG00000018997/ENSDARG00000025206/ENSDARG00000057913/ENSDARG00000098936/ENSDARG00000101606/ENSDARG00000036505/ENSDARG00000000503/ENSDARG00000058117/ENSDARG00000008867/ENSDARG00000015931/ENSDARG00000062382/ENSDARG00000067605	13
BP	GO:0008154	actin polymerization or depolymerization	9.25789e-05	0.00359228	0.00315987	ENSDARG00000077777/ENSDARG00000021124/ENSDARG00000074443/ENSDARG00000008383/ENSDARG00000011602/ENSDARG00000012682/ENSDARG00000020795/ENSDARG00000026829/ENSDARG00000028327/ENSDARG00000030490/ENSDARG00000031496/ENSDARG00000034240/ENSDARG00000039142/ENSDARG00000054063/ENSDARG00000057882/ENSDARG00000074581/ENSDARG00000092970/ENSDARG00000102883	18
BP	GO:0110053	regulation of actin filament organization	9.39754e-05	0.00359228	0.00315987	ENSDARG00000077777/ENSDARG00000008383/ENSDARG00000011602/ENSDARG00000012682/ENSDARG00000020795/ENSDARG00000026829/ENSDARG00000028327/ENSDARG00000030490/ENSDARG00000031496/ENSDARG00000034240/ENSDARG00000039142/ENSDARG00000054063/ENSDARG00000057882/ENSDARG00000074581/ENSDARG00000079281/ENSDARG00000092970/ENSDARG00000102883	17
BP	GO:0006891	intra-Golgi vesicle-mediated transport	9.50256e-05	0.00359228	0.00315987	ENSDARG00000034522/ENSDARG00000031343/ENSDARG00000004037/ENSDARG00000017844/ENSDARG00000018562/ENSDARG00000038743/ENSDARG00000045364	7
BP	GO:0051648	vesicle localization	9.93993e-05	0.00364114	0.00320285	ENSDARG00000020609/ENSDARG00000018997/ENSDARG00000025206/ENSDARG00000057913/ENSDARG00000098936/ENSDARG00000101606/ENSDARG00000036505/ENSDARG00000000503/ENSDARG00000058117/ENSDARG00000044573/ENSDARG00000007654/ENSDARG00000008867/ENSDARG00000010953/ENSDARG00000015931/ENSDARG00000026595/ENSDARG00000031496/ENSDARG00000041450/ENSDARG00000062382/ENSDARG00000067605/ENSDARG00000104674	20
BP	GO:0032535	regulation of cellular component size	9.9476e-05	0.00364114	0.00320285	ENSDARG00000077777/ENSDARG00000000857/ENSDARG00000008383/ENSDARG00000011163/ENSDARG00000011533/ENSDARG00000011600/ENSDARG00000011602/ENSDARG00000012682/ENSDARG00000020795/ENSDARG00000022712/ENSDARG00000026829/ENSDARG00000028327/ENSDARG00000030490/ENSDARG00000031496/ENSDARG00000034240/ENSDARG00000039142/ENSDARG00000045542/ENSDARG00000054063/ENSDARG00000057882/ENSDARG00000062058/ENSDARG00000074581/…	24
BP	GO:0009145	purine nucleoside triphosphate biosynthetic process	0.000113313	0.0038467	0.00338367	ENSDARG00000014287/ENSDARG00000056008/ENSDARG00000011665/ENSDARG00000014068/ENSDARG00000014313/ENSDARG00000022456/ENSDARG00000025012/ENSDARG00000028000/ENSDARG00000054191/ENSDARG00000070083/ENSDARG00000093382/ENSDARG00000098355/ENSDARG00000099730	13
BP	GO:0009206	purine ribonucleoside triphosphate biosynthetic process	0.000113313	0.0038467	0.00338367	ENSDARG00000014287/ENSDARG00000056008/ENSDARG00000011665/ENSDARG00000014068/ENSDARG00000014313/ENSDARG00000022456/ENSDARG00000025012/ENSDARG00000028000/ENSDARG00000054191/ENSDARG00000070083/ENSDARG00000093382/ENSDARG00000098355/ENSDARG00000099730	13
BP	GO:0017157	regulation of exocytosis	0.000113313	0.0038467	0.00338367	ENSDARG00000025206/ENSDARG00000057913/ENSDARG00000101606/ENSDARG00000036505/ENSDARG00000000503/ENSDARG00000101776/ENSDARG00000029239/ENSDARG00000008867/ENSDARG00000012306/ENSDARG00000013843/ENSDARG00000043835/ENSDARG00000062382/ENSDARG00000067605	13
BP	GO:0031334	positive regulation of protein complex assembly	0.000113313	0.0038467	0.00338367	ENSDARG00000007141/ENSDARG00000007720/ENSDARG00000008383/ENSDARG00000011602/ENSDARG00000015315/ENSDARG00000020795/ENSDARG00000027099/ENSDARG00000028327/ENSDARG00000031496/ENSDARG00000039142/ENSDARG00000054063/ENSDARG00000057882/ENSDARG00000069496	13
BP	GO:0009201	ribonucleoside triphosphate biosynthetic process	0.000113433	0.0038467	0.00338367	ENSDARG00000014287/ENSDARG00000056008/ENSDARG00000011665/ENSDARG00000014068/ENSDARG00000014313/ENSDARG00000022456/ENSDARG00000025012/ENSDARG00000028000/ENSDARG00000054191/ENSDARG00000070083/ENSDARG00000093382/ENSDARG00000098355/ENSDARG00000098386/ENSDARG00000099730	14
BP	GO:0048589	developmental growth	0.000120536	0.00401012	0.00352741	ENSDARG00000003971/ENSDARG00000003655/ENSDARG00000090481/ENSDARG00000035338/ENSDARG00000068992/ENSDARG00000055064/ENSDARG00000061479/ENSDARG00000055678/ENSDARG00000012513/ENSDARG00000018968/ENSDARG00000030694/ENSDARG00000000779/ENSDARG00000000857/ENSDARG00000003695/ENSDARG00000004023/ENSDARG00000004452/ENSDARG00000008867/ENSDARG00000011163/ENSDARG00000011533/ENSDARG00000011600/ENSDARG00000013968/…	36
BP	GO:0050432	catecholamine secretion	0.000123469	0.00401012	0.00352741	ENSDARG00000025206/ENSDARG00000057913/ENSDARG00000008829/ENSDARG00000036505/ENSDARG00000101776/ENSDARG00000029239/ENSDARG00000012306	7
BP	GO:0050433	regulation of catecholamine secretion	0.000123469	0.00401012	0.00352741	ENSDARG00000025206/ENSDARG00000057913/ENSDARG00000008829/ENSDARG00000036505/ENSDARG00000101776/ENSDARG00000029239/ENSDARG00000012306	7
BP	GO:0099003	vesicle-mediated transport in synapse	0.0001408	0.00450951	0.00396669	ENSDARG00000020609/ENSDARG00000018997/ENSDARG00000025206/ENSDARG00000057913/ENSDARG00000098936/ENSDARG00000101606/ENSDARG00000036505/ENSDARG00000000503/ENSDARG00000058117/ENSDARG00000007663/ENSDARG00000008867/ENSDARG00000015931/ENSDARG00000062382/ENSDARG00000067605	14
BP	GO:0060560	developmental growth involved in morphogenesis	0.000144171	0.00455421	0.00400601	ENSDARG00000003971/ENSDARG00000003655/ENSDARG00000090481/ENSDARG00000035338/ENSDARG00000061479/ENSDARG00000055678/ENSDARG00000000857/ENSDARG00000004023/ENSDARG00000004452/ENSDARG00000011163/ENSDARG00000011533/ENSDARG00000011600/ENSDARG00000022712/ENSDARG00000027041/ENSDARG00000037020/ENSDARG00000040031/ENSDARG00000055543/ENSDARG00000059177/ENSDARG00000073843/ENSDARG00000075821/ENSDARG00000079611	21
BP	GO:0019693	ribose phosphate metabolic process	0.000150515	0.00461858	0.00406263	ENSDARG00000014287/ENSDARG00000014588/ENSDARG00000001950/ENSDARG00000056008/ENSDARG00000006773/ENSDARG00000011665/ENSDARG00000012387/ENSDARG00000013044/ENSDARG00000014068/ENSDARG00000014313/ENSDARG00000015343/ENSDARG00000015918/ENSDARG00000016721/ENSDARG00000018750/ENSDARG00000019326/ENSDARG00000022456/ENSDARG00000025012/ENSDARG00000028000/ENSDARG00000030139/ENSDARG00000032970/ENSDARG00000041314/…	32
BP	GO:0006995	cellular response to nitrogen starvation	0.000152217	0.00461858	0.00406263	ENSDARG00000101127/ENSDARG00000040971/ENSDARG00000027200/ENSDARG00000033609/ENSDARG00000035557	5
BP	GO:0043562	cellular response to nitrogen levels	0.000152217	0.00461858	0.00406263	ENSDARG00000101127/ENSDARG00000040971/ENSDARG00000027200/ENSDARG00000033609/ENSDARG00000035557	5
BP	GO:0007019	microtubule depolymerization	0.000158449	0.00474523	0.00417404	ENSDARG00000030106/ENSDARG00000059601/ENSDARG00000022045/ENSDARG00000033234/ENSDARG00000033655/ENSDARG00000038465/ENSDARG00000060434	7
BP	GO:0042773	ATP synthesis coupled electron transport	0.000162752	0.0048116	0.00423242	ENSDARG00000013044/ENSDARG00000016721/ENSDARG00000030139/ENSDARG00000032970/ENSDARG00000041314/ENSDARG00000059128/ENSDARG00000088383/ENSDARG00000093382/ENSDARG00000099663/ENSDARG00000104537	10
BP	GO:0051130	positive regulation of cellular component organization	0.000167668	0.0048942	0.00430508	ENSDARG00000068992/ENSDARG00000034528/ENSDARG00000032865/ENSDARG00000060683/ENSDARG00000000857/ENSDARG00000004586/ENSDARG00000007141/ENSDARG00000007720/ENSDARG00000008383/ENSDARG00000009740/ENSDARG00000011602/ENSDARG00000012682/ENSDARG00000015315/ENSDARG00000019328/ENSDARG00000020795/ENSDARG00000027099/ENSDARG00000028327/ENSDARG00000031496/ENSDARG00000039142/ENSDARG00000053753/ENSDARG00000054063/…	28
BP	GO:0006163	purine nucleotide metabolic process	0.000173665	0.00500588	0.00440331	ENSDARG00000014287/ENSDARG00000014588/ENSDARG00000001950/ENSDARG00000056008/ENSDARG00000006773/ENSDARG00000011665/ENSDARG00000012387/ENSDARG00000013044/ENSDARG00000014068/ENSDARG00000014313/ENSDARG00000015918/ENSDARG00000016721/ENSDARG00000018750/ENSDARG00000019326/ENSDARG00000022456/ENSDARG00000025012/ENSDARG00000028000/ENSDARG00000030139/ENSDARG00000032970/ENSDARG00000041314/ENSDARG00000054191/…	30
BP	GO:0048193	Golgi vesicle transport	0.000197359	0.00551886	0.00485454	ENSDARG00000013613/ENSDARG00000034522/ENSDARG00000031343/ENSDARG00000013976/ENSDARG00000000779/ENSDARG00000004037/ENSDARG00000007654/ENSDARG00000012747/ENSDARG00000017844/ENSDARG00000018562/ENSDARG00000019360/ENSDARG00000024954/ENSDARG00000026068/ENSDARG00000031496/ENSDARG00000038743/ENSDARG00000039601/ENSDARG00000042742/ENSDARG00000045364/ENSDARG00000055610/ENSDARG00000074246/ENSDARG00000100435/…	22
BP	GO:0051650	establishment of vesicle localization	0.000197889	0.00551886	0.00485454	ENSDARG00000020609/ENSDARG00000018997/ENSDARG00000025206/ENSDARG00000057913/ENSDARG00000098936/ENSDARG00000101606/ENSDARG00000036505/ENSDARG00000000503/ENSDARG00000058117/ENSDARG00000044573/ENSDARG00000008867/ENSDARG00000010953/ENSDARG00000015931/ENSDARG00000026595/ENSDARG00000031496/ENSDARG00000041450/ENSDARG00000062382/ENSDARG00000067605/ENSDARG00000104674	19
BP	GO:0051937	catecholamine transport	0.000201034	0.00551886	0.00485454	ENSDARG00000025206/ENSDARG00000057913/ENSDARG00000008829/ENSDARG00000036505/ENSDARG00000101776/ENSDARG00000029239/ENSDARG00000012306	7
BP	GO:0051952	regulation of amine transport	0.000201034	0.00551886	0.00485454	ENSDARG00000025206/ENSDARG00000057913/ENSDARG00000008829/ENSDARG00000036505/ENSDARG00000101776/ENSDARG00000029239/ENSDARG00000012306	7
BP	GO:0044089	positive regulation of cellular component biogenesis	0.000207097	0.00561842	0.00494211	ENSDARG00000060683/ENSDARG00000007141/ENSDARG00000007720/ENSDARG00000008383/ENSDARG00000011602/ENSDARG00000012682/ENSDARG00000015315/ENSDARG00000020795/ENSDARG00000027099/ENSDARG00000028327/ENSDARG00000031496/ENSDARG00000039142/ENSDARG00000054063/ENSDARG00000057882/ENSDARG00000061143/ENSDARG00000069496/ENSDARG00000079281	17
BP	GO:0006119	oxidative phosphorylation	0.000215317	0.0057735	0.00507853	ENSDARG00000013044/ENSDARG00000016721/ENSDARG00000030139/ENSDARG00000032970/ENSDARG00000041314/ENSDARG00000054191/ENSDARG00000059128/ENSDARG00000088383/ENSDARG00000093382/ENSDARG00000099663/ENSDARG00000104537	11
BP	GO:0009150	purine ribonucleotide metabolic process	0.000223251	0.00591745	0.00520515	ENSDARG00000014287/ENSDARG00000014588/ENSDARG00000001950/ENSDARG00000056008/ENSDARG00000006773/ENSDARG00000011665/ENSDARG00000012387/ENSDARG00000013044/ENSDARG00000014068/ENSDARG00000014313/ENSDARG00000015918/ENSDARG00000016721/ENSDARG00000018750/ENSDARG00000022456/ENSDARG00000025012/ENSDARG00000028000/ENSDARG00000030139/ENSDARG00000032970/ENSDARG00000041314/ENSDARG00000054191/ENSDARG00000059128/…	29
BP	GO:0099504	synaptic vesicle cycle	0.000259802	0.006808	0.0059885	ENSDARG00000020609/ENSDARG00000018997/ENSDARG00000025206/ENSDARG00000041150/ENSDARG00000057913/ENSDARG00000101606/ENSDARG00000036505/ENSDARG00000000503/ENSDARG00000058117/ENSDARG00000007663/ENSDARG00000008867/ENSDARG00000015931/ENSDARG00000062382/ENSDARG00000067605	14
BP	GO:0009259	ribonucleotide metabolic process	0.00027462	0.00711543	0.00625893	ENSDARG00000014287/ENSDARG00000014588/ENSDARG00000001950/ENSDARG00000056008/ENSDARG00000006773/ENSDARG00000011665/ENSDARG00000012387/ENSDARG00000013044/ENSDARG00000014068/ENSDARG00000014313/ENSDARG00000015918/ENSDARG00000016721/ENSDARG00000018750/ENSDARG00000022456/ENSDARG00000025012/ENSDARG00000028000/ENSDARG00000030139/ENSDARG00000032970/ENSDARG00000041314/ENSDARG00000054191/ENSDARG00000059128/…	30
BP	GO:0009127	purine nucleoside monophosphate biosynthetic process	0.00028632	0.00725553	0.00638216	ENSDARG00000014287/ENSDARG00000001950/ENSDARG00000056008/ENSDARG00000011665/ENSDARG00000014068/ENSDARG00000014313/ENSDARG00000022456/ENSDARG00000025012/ENSDARG00000028000/ENSDARG00000054191/ENSDARG00000070083/ENSDARG00000093382/ENSDARG00000098355/ENSDARG00000099730	14
BP	GO:0009168	purine ribonucleoside monophosphate biosynthetic process	0.00028632	0.00725553	0.00638216	ENSDARG00000014287/ENSDARG00000001950/ENSDARG00000056008/ENSDARG00000011665/ENSDARG00000014068/ENSDARG00000014313/ENSDARG00000022456/ENSDARG00000025012/ENSDARG00000028000/ENSDARG00000054191/ENSDARG00000070083/ENSDARG00000093382/ENSDARG00000098355/ENSDARG00000099730	14
BP	GO:0007268	chemical synaptic transmission	0.000305721	0.00758057	0.00666808	ENSDARG00000020609/ENSDARG00000018997/ENSDARG00000025206/ENSDARG00000068989/ENSDARG00000089212/ENSDARG00000041150/ENSDARG00000018817/ENSDARG00000057913/ENSDARG00000079586/ENSDARG00000101606/ENSDARG00000036505/ENSDARG00000041062/ENSDARG00000040156/ENSDARG00000000503/ENSDARG00000101776/ENSDARG00000058117/ENSDARG00000009677/ENSDARG00000006923/ENSDARG00000008867/ENSDARG00000013414/ENSDARG00000015315/…	33
BP	GO:0098916	anterograde trans-synaptic signaling	0.000305721	0.00758057	0.00666808	ENSDARG00000020609/ENSDARG00000018997/ENSDARG00000025206/ENSDARG00000068989/ENSDARG00000089212/ENSDARG00000041150/ENSDARG00000018817/ENSDARG00000057913/ENSDARG00000079586/ENSDARG00000101606/ENSDARG00000036505/ENSDARG00000041062/ENSDARG00000040156/ENSDARG00000000503/ENSDARG00000101776/ENSDARG00000058117/ENSDARG00000009677/ENSDARG00000006923/ENSDARG00000008867/ENSDARG00000013414/ENSDARG00000015315/…	33
BP	GO:0015837	amine transport	0.000313804	0.00761719	0.00670029	ENSDARG00000025206/ENSDARG00000057913/ENSDARG00000008829/ENSDARG00000036505/ENSDARG00000101776/ENSDARG00000029239/ENSDARG00000012306	7
BP	GO:0015844	monoamine transport	0.000313804	0.00761719	0.00670029	ENSDARG00000025206/ENSDARG00000057913/ENSDARG00000008829/ENSDARG00000036505/ENSDARG00000101776/ENSDARG00000029239/ENSDARG00000012306	7
BP	GO:0009117	nucleotide metabolic process	0.000322157	0.00773848	0.00680698	ENSDARG00000014287/ENSDARG00000014588/ENSDARG00000070822/ENSDARG00000004580/ENSDARG00000001950/ENSDARG00000056008/ENSDARG00000006773/ENSDARG00000011665/ENSDARG00000012387/ENSDARG00000013044/ENSDARG00000014068/ENSDARG00000014313/ENSDARG00000015343/ENSDARG00000015918/ENSDARG00000016721/ENSDARG00000018750/ENSDARG00000019326/ENSDARG00000019924/ENSDARG00000022456/ENSDARG00000025012/ENSDARG00000028000/…	36
BP	GO:0046031	ADP metabolic process	0.000328315	0.0078051	0.00686558	ENSDARG00000014287/ENSDARG00000001950/ENSDARG00000011665/ENSDARG00000014068/ENSDARG00000022456/ENSDARG00000025012/ENSDARG00000028000/ENSDARG00000054191/ENSDARG00000099730	9
BP	GO:0099537	trans-synaptic signaling	0.000350181	0.00823998	0.00724811	ENSDARG00000020609/ENSDARG00000018997/ENSDARG00000025206/ENSDARG00000068989/ENSDARG00000089212/ENSDARG00000041150/ENSDARG00000018817/ENSDARG00000057913/ENSDARG00000079586/ENSDARG00000101606/ENSDARG00000036505/ENSDARG00000041062/ENSDARG00000040156/ENSDARG00000000503/ENSDARG00000101776/ENSDARG00000058117/ENSDARG00000009677/ENSDARG00000006923/ENSDARG00000008867/ENSDARG00000013414/ENSDARG00000015315/…	33
BP	GO:0099536	synaptic signaling	0.000366229	0.00853056	0.00750371	ENSDARG00000020609/ENSDARG00000018997/ENSDARG00000025206/ENSDARG00000068989/ENSDARG00000089212/ENSDARG00000041150/ENSDARG00000018817/ENSDARG00000057913/ENSDARG00000079586/ENSDARG00000101606/ENSDARG00000036505/ENSDARG00000041062/ENSDARG00000040156/ENSDARG00000000503/ENSDARG00000101776/ENSDARG00000058117/ENSDARG00000009677/ENSDARG00000006923/ENSDARG00000008867/ENSDARG00000013414/ENSDARG00000015315/…	33
BP	GO:0006090	pyruvate metabolic process	0.00038022	0.00854847	0.00751947	ENSDARG00000014287/ENSDARG00000011665/ENSDARG00000012387/ENSDARG00000014068/ENSDARG00000015918/ENSDARG00000022456/ENSDARG00000025012/ENSDARG00000028000/ENSDARG00000054191/ENSDARG00000099730	10
BP	GO:0009135	purine nucleoside diphosphate metabolic process	0.000381827	0.00854847	0.00751947	ENSDARG00000014287/ENSDARG00000001950/ENSDARG00000011665/ENSDARG00000014068/ENSDARG00000022456/ENSDARG00000025012/ENSDARG00000028000/ENSDARG00000054191/ENSDARG00000099730	9
BP	GO:0009179	purine ribonucleoside diphosphate metabolic process	0.000381827	0.00854847	0.00751947	ENSDARG00000014287/ENSDARG00000001950/ENSDARG00000011665/ENSDARG00000014068/ENSDARG00000022456/ENSDARG00000025012/ENSDARG00000028000/ENSDARG00000054191/ENSDARG00000099730	9
BP	GO:0009185	ribonucleoside diphosphate metabolic process	0.000381827	0.00854847	0.00751947	ENSDARG00000014287/ENSDARG00000001950/ENSDARG00000011665/ENSDARG00000014068/ENSDARG00000022456/ENSDARG00000025012/ENSDARG00000028000/ENSDARG00000054191/ENSDARG00000099730	9
BP	GO:0001508	action potential	0.000386642	0.00857305	0.00754109	ENSDARG00000060222/ENSDARG00000005775/ENSDARG00000062134/ENSDARG00000018032/ENSDARG00000060282/ENSDARG00000062359/ENSDARG00000086819	7
BP	GO:0016049	cell growth	0.00041934	0.00916555	0.00806227	ENSDARG00000003971/ENSDARG00000003655/ENSDARG00000090481/ENSDARG00000035338/ENSDARG00000061479/ENSDARG00000000857/ENSDARG00000004023/ENSDARG00000004452/ENSDARG00000011163/ENSDARG00000011533/ENSDARG00000011600/ENSDARG00000027041/ENSDARG00000037020/ENSDARG00000040031/ENSDARG00000055543/ENSDARG00000073843/ENSDARG00000075821/ENSDARG00000079611	18
BP	GO:0046390	ribose phosphate biosynthetic process	0.000423785	0.00916555	0.00806227	ENSDARG00000014287/ENSDARG00000014588/ENSDARG00000001950/ENSDARG00000056008/ENSDARG00000006773/ENSDARG00000011665/ENSDARG00000012387/ENSDARG00000014068/ENSDARG00000014313/ENSDARG00000015918/ENSDARG00000018750/ENSDARG00000019326/ENSDARG00000022456/ENSDARG00000025012/ENSDARG00000028000/ENSDARG00000054191/ENSDARG00000070083/ENSDARG00000093382/ENSDARG00000098355/ENSDARG00000098386/ENSDARG00000099730	21
BP	GO:0006753	nucleoside phosphate metabolic process	0.000431651	0.00916555	0.00806227	ENSDARG00000014287/ENSDARG00000014588/ENSDARG00000070822/ENSDARG00000004580/ENSDARG00000001950/ENSDARG00000056008/ENSDARG00000006773/ENSDARG00000011665/ENSDARG00000012387/ENSDARG00000013044/ENSDARG00000014068/ENSDARG00000014313/ENSDARG00000015343/ENSDARG00000015918/ENSDARG00000016721/ENSDARG00000018750/ENSDARG00000019326/ENSDARG00000019924/ENSDARG00000022456/ENSDARG00000025012/ENSDARG00000028000/…	36
BP	GO:0040007	growth	0.000431651	0.00916555	0.00806227	ENSDARG00000003971/ENSDARG00000003655/ENSDARG00000090481/ENSDARG00000035338/ENSDARG00000068992/ENSDARG00000055064/ENSDARG00000061479/ENSDARG00000055678/ENSDARG00000012513/ENSDARG00000018968/ENSDARG00000030694/ENSDARG00000000779/ENSDARG00000000857/ENSDARG00000003695/ENSDARG00000004023/ENSDARG00000004452/ENSDARG00000008867/ENSDARG00000011163/ENSDARG00000011533/ENSDARG00000011600/ENSDARG00000013968/…	36
BP	GO:0043244	regulation of protein complex disassembly	0.000433237	0.00916555	0.00806227	ENSDARG00000059601/ENSDARG00000011602/ENSDARG00000022045/ENSDARG00000030490/ENSDARG00000034240/ENSDARG00000043559/ENSDARG00000056186/ENSDARG00000060434/ENSDARG00000074581/ENSDARG00000102883	10
BP	GO:0006164	purine nucleotide biosynthetic process	0.000447506	0.00936106	0.00823424	ENSDARG00000014287/ENSDARG00000014588/ENSDARG00000001950/ENSDARG00000056008/ENSDARG00000006773/ENSDARG00000011665/ENSDARG00000012387/ENSDARG00000014068/ENSDARG00000014313/ENSDARG00000015918/ENSDARG00000018750/ENSDARG00000019326/ENSDARG00000022456/ENSDARG00000025012/ENSDARG00000028000/ENSDARG00000054191/ENSDARG00000070083/ENSDARG00000093382/ENSDARG00000098355/ENSDARG00000099730	20
BP	GO:1903530	regulation of secretion by cell	0.000450597	0.00936106	0.00823424	ENSDARG00000018997/ENSDARG00000025206/ENSDARG00000057913/ENSDARG00000008829/ENSDARG00000101606/ENSDARG00000036505/ENSDARG00000000503/ENSDARG00000101776/ENSDARG00000030479/ENSDARG00000029239/ENSDARG00000008867/ENSDARG00000012306/ENSDARG00000013843/ENSDARG00000014910/ENSDARG00000043835/ENSDARG00000062382/ENSDARG00000067605/ENSDARG00000101175	18
BP	GO:0072522	purine-containing compound biosynthetic process	0.000480276	0.00988853	0.00869822	ENSDARG00000014287/ENSDARG00000014588/ENSDARG00000001950/ENSDARG00000056008/ENSDARG00000006773/ENSDARG00000011665/ENSDARG00000012387/ENSDARG00000014068/ENSDARG00000014313/ENSDARG00000015918/ENSDARG00000018750/ENSDARG00000019326/ENSDARG00000022456/ENSDARG00000025012/ENSDARG00000028000/ENSDARG00000054191/ENSDARG00000070083/ENSDARG00000093382/ENSDARG00000095947/ENSDARG00000098355/ENSDARG00000099730	21
BP	GO:0032482	Rab protein signal transduction	0.000503349	0.0102719	0.00903544	ENSDARG00000034522/ENSDARG00000031343/ENSDARG00000003495/ENSDARG00000018602/ENSDARG00000019312/ENSDARG00000036501/ENSDARG00000041450/ENSDARG00000041878/ENSDARG00000043835/ENSDARG00000055291/ENSDARG00000056479/ENSDARG00000074246/ENSDARG00000090086	13
BP	GO:0009165	nucleotide biosynthetic process	0.000512011	0.010357	0.00911029	ENSDARG00000014287/ENSDARG00000014588/ENSDARG00000004580/ENSDARG00000001950/ENSDARG00000056008/ENSDARG00000006773/ENSDARG00000011665/ENSDARG00000012387/ENSDARG00000014068/ENSDARG00000014313/ENSDARG00000015918/ENSDARG00000018750/ENSDARG00000019326/ENSDARG00000019924/ENSDARG00000022456/ENSDARG00000025012/ENSDARG00000028000/ENSDARG00000032866/ENSDARG00000054191/ENSDARG00000070083/ENSDARG00000093382/…	24
BP	GO:0030705	cytoskeleton-dependent intracellular transport	0.000541748	0.0108632	0.00955559	ENSDARG00000098936/ENSDARG00000061817/ENSDARG00000010953/ENSDARG00000011611/ENSDARG00000026595/ENSDARG00000037020/ENSDARG00000038432/ENSDARG00000045025/ENSDARG00000056753/ENSDARG00000062024/ENSDARG00000074073/ENSDARG00000087538	12
BP	GO:0014046	dopamine secretion	0.000597854	0.0116206	0.0102218	ENSDARG00000025206/ENSDARG00000057913/ENSDARG00000036505/ENSDARG00000101776/ENSDARG00000029239/ENSDARG00000012306	6
BP	GO:0014059	regulation of dopamine secretion	0.000597854	0.0116206	0.0102218	ENSDARG00000025206/ENSDARG00000057913/ENSDARG00000036505/ENSDARG00000101776/ENSDARG00000029239/ENSDARG00000012306	6
BP	GO:0034314	Arp2/3 complex-mediated actin nucleation	0.000597854	0.0116206	0.0102218	ENSDARG00000008383/ENSDARG00000028327/ENSDARG00000031496/ENSDARG00000039142/ENSDARG00000054063/ENSDARG00000057882	6
BP	GO:0070507	regulation of microtubule cytoskeleton organization	0.000599675	0.0116206	0.0102218	ENSDARG00000030106/ENSDARG00000059601/ENSDARG00000008808/ENSDARG00000020345/ENSDARG00000022045/ENSDARG00000033234/ENSDARG00000033655/ENSDARG00000038465/ENSDARG00000060434/ENSDARG00000069496/ENSDARG00000074073/ENSDARG00000102878	12
BP	GO:0001505	regulation of neurotransmitter levels	0.000621924	0.0119513	0.0105127	ENSDARG00000020609/ENSDARG00000018997/ENSDARG00000025206/ENSDARG00000057913/ENSDARG00000101606/ENSDARG00000036505/ENSDARG00000000503/ENSDARG00000101776/ENSDARG00000058117/ENSDARG00000006031/ENSDARG00000008867/ENSDARG00000013414/ENSDARG00000027322/ENSDARG00000062382/ENSDARG00000067605/ENSDARG00000077053	16
BP	GO:0051046	regulation of secretion	0.000638935	0.0121767	0.010711	ENSDARG00000018997/ENSDARG00000025206/ENSDARG00000057913/ENSDARG00000008829/ENSDARG00000101606/ENSDARG00000036505/ENSDARG00000000503/ENSDARG00000101776/ENSDARG00000030479/ENSDARG00000029239/ENSDARG00000008867/ENSDARG00000012306/ENSDARG00000013843/ENSDARG00000014910/ENSDARG00000043835/ENSDARG00000062382/ENSDARG00000067605/ENSDARG00000101175	18
BP	GO:0051592	response to calcium ion	0.000665009	0.0125698	0.0110567	ENSDARG00000025206/ENSDARG00000057913/ENSDARG00000036505/ENSDARG00000101776/ENSDARG00000029239/ENSDARG00000002632/ENSDARG00000012306/ENSDARG00000075536	8
BP	GO:1901293	nucleoside phosphate biosynthetic process	0.000671305	0.0125856	0.0110706	ENSDARG00000014287/ENSDARG00000014588/ENSDARG00000004580/ENSDARG00000001950/ENSDARG00000056008/ENSDARG00000006773/ENSDARG00000011665/ENSDARG00000012387/ENSDARG00000014068/ENSDARG00000014313/ENSDARG00000015918/ENSDARG00000018750/ENSDARG00000019326/ENSDARG00000019924/ENSDARG00000022456/ENSDARG00000025012/ENSDARG00000028000/ENSDARG00000032866/ENSDARG00000054191/ENSDARG00000070083/ENSDARG00000093382/…	24
BP	GO:0022904	respiratory electron transport chain	0.000710571	0.0131961	0.0116077	ENSDARG00000013044/ENSDARG00000016721/ENSDARG00000030139/ENSDARG00000032970/ENSDARG00000041314/ENSDARG00000059128/ENSDARG00000088383/ENSDARG00000093382/ENSDARG00000099663/ENSDARG00000104537	10
BP	GO:0072521	purine-containing compound metabolic process	0.000715316	0.0131961	0.0116077	ENSDARG00000014287/ENSDARG00000014588/ENSDARG00000001950/ENSDARG00000056008/ENSDARG00000006773/ENSDARG00000011665/ENSDARG00000012387/ENSDARG00000013044/ENSDARG00000014068/ENSDARG00000014313/ENSDARG00000015918/ENSDARG00000016721/ENSDARG00000018750/ENSDARG00000019326/ENSDARG00000022456/ENSDARG00000025012/ENSDARG00000028000/ENSDARG00000030139/ENSDARG00000032970/ENSDARG00000041314/ENSDARG00000054191/…	31
BP	GO:0051656	establishment of organelle localization	0.000735327	0.0134577	0.0118377	ENSDARG00000020609/ENSDARG00000018997/ENSDARG00000025206/ENSDARG00000057913/ENSDARG00000098936/ENSDARG00000101606/ENSDARG00000036505/ENSDARG00000000503/ENSDARG00000058117/ENSDARG00000044573/ENSDARG00000008867/ENSDARG00000010953/ENSDARG00000011611/ENSDARG00000015931/ENSDARG00000021225/ENSDARG00000026595/ENSDARG00000031496/ENSDARG00000038432/ENSDARG00000041450/ENSDARG00000062382/ENSDARG00000067605/…	23
BP	GO:0009152	purine ribonucleotide biosynthetic process	0.000741714	0.0134677	0.0118465	ENSDARG00000014287/ENSDARG00000014588/ENSDARG00000001950/ENSDARG00000056008/ENSDARG00000006773/ENSDARG00000011665/ENSDARG00000012387/ENSDARG00000014068/ENSDARG00000014313/ENSDARG00000015918/ENSDARG00000018750/ENSDARG00000022456/ENSDARG00000025012/ENSDARG00000028000/ENSDARG00000054191/ENSDARG00000070083/ENSDARG00000093382/ENSDARG00000098355/ENSDARG00000099730	19
BP	GO:0009260	ribonucleotide biosynthetic process	0.000836949	0.0150782	0.0132632	ENSDARG00000014287/ENSDARG00000014588/ENSDARG00000001950/ENSDARG00000056008/ENSDARG00000006773/ENSDARG00000011665/ENSDARG00000012387/ENSDARG00000014068/ENSDARG00000014313/ENSDARG00000015918/ENSDARG00000018750/ENSDARG00000022456/ENSDARG00000025012/ENSDARG00000028000/ENSDARG00000054191/ENSDARG00000070083/ENSDARG00000093382/ENSDARG00000098355/ENSDARG00000098386/ENSDARG00000099730	20
BP	GO:0006096	glycolytic process	0.000898191	0.0159325	0.0140147	ENSDARG00000014287/ENSDARG00000011665/ENSDARG00000014068/ENSDARG00000022456/ENSDARG00000025012/ENSDARG00000028000/ENSDARG00000054191/ENSDARG00000099730	8
BP	GO:0006757	ATP generation from ADP	0.000898191	0.0159325	0.0140147	ENSDARG00000014287/ENSDARG00000011665/ENSDARG00000014068/ENSDARG00000022456/ENSDARG00000025012/ENSDARG00000028000/ENSDARG00000054191/ENSDARG00000099730	8
BP	GO:0015872	dopamine transport	0.000927341	0.0160423	0.0141112	ENSDARG00000025206/ENSDARG00000057913/ENSDARG00000036505/ENSDARG00000101776/ENSDARG00000029239/ENSDARG00000012306	6
BP	GO:2001023	regulation of response to drug	0.000927341	0.0160423	0.0141112	ENSDARG00000025206/ENSDARG00000057913/ENSDARG00000036505/ENSDARG00000101776/ENSDARG00000029239/ENSDARG00000012306	6
BP	GO:0042551	neuron maturation	0.000939161	0.0160423	0.0141112	ENSDARG00000058117/ENSDARG00000007654/ENSDARG00000019231/ENSDARG00000103937	4
BP	GO:0060261	positive regulation of transcription initiation from RNA polymerase II promoter	0.000939161	0.0160423	0.0141112	ENSDARG00000007141/ENSDARG00000007720/ENSDARG00000015315/ENSDARG00000027099	4
BP	GO:2000144	positive regulation of DNA-templated transcription, initiation	0.000939161	0.0160423	0.0141112	ENSDARG00000007141/ENSDARG00000007720/ENSDARG00000015315/ENSDARG00000027099	4
BP	GO:0042866	pyruvate biosynthetic process	0.00103713	0.0175854	0.0154686	ENSDARG00000014287/ENSDARG00000011665/ENSDARG00000014068/ENSDARG00000022456/ENSDARG00000025012/ENSDARG00000028000/ENSDARG00000054191/ENSDARG00000099730	8
BP	GO:0007163	establishment or maintenance of cell polarity	0.00106119	0.0178621	0.015712	ENSDARG00000102750/ENSDARG00000009677/ENSDARG00000044573/ENSDARG00000010953/ENSDARG00000011611/ENSDARG00000013414/ENSDARG00000021225/ENSDARG00000022712/ENSDARG00000026595/ENSDARG00000027322/ENSDARG00000030547/ENSDARG00000056639/ENSDARG00000070735/ENSDARG00000094673/ENSDARG00000116058	15
BP	GO:1902904	negative regulation of supramolecular fiber organization	0.0011234	0.0187722	0.0165125	ENSDARG00000008808/ENSDARG00000077777/ENSDARG00000011602/ENSDARG00000028327/ENSDARG00000030490/ENSDARG00000034240/ENSDARG00000074581/ENSDARG00000092970/ENSDARG00000102883	9
BP	GO:0009156	ribonucleoside monophosphate biosynthetic process	0.00114999	0.0190783	0.0167818	ENSDARG00000014287/ENSDARG00000001950/ENSDARG00000056008/ENSDARG00000011665/ENSDARG00000014068/ENSDARG00000014313/ENSDARG00000022456/ENSDARG00000025012/ENSDARG00000028000/ENSDARG00000054191/ENSDARG00000070083/ENSDARG00000093382/ENSDARG00000098355/ENSDARG00000099730	14
BP	GO:0007033	vacuole organization	0.0011688	0.0192518	0.0169345	ENSDARG00000101127/ENSDARG00000040971/ENSDARG00000060683/ENSDARG00000027200/ENSDARG00000030694/ENSDARG00000033609/ENSDARG00000035557/ENSDARG00000040657/ENSDARG00000062382/ENSDARG00000063573/ENSDARG00000074246/ENSDARG00000088178	12
BP	GO:0007179	transforming growth factor beta receptor signaling pathway	0.00124794	0.0199844	0.0175788	ENSDARG00000037238/ENSDARG00000018968/ENSDARG00000011941/ENSDARG00000021938/ENSDARG00000006389/ENSDARG00000011496/ENSDARG00000021582/ENSDARG00000027199/ENSDARG00000042151/ENSDARG00000055381	10
BP	GO:0022900	electron transport chain	0.00124794	0.0199844	0.0175788	ENSDARG00000013044/ENSDARG00000016721/ENSDARG00000030139/ENSDARG00000032970/ENSDARG00000041314/ENSDARG00000059128/ENSDARG00000088383/ENSDARG00000093382/ENSDARG00000099663/ENSDARG00000104537	10
BP	GO:0071559	response to transforming growth factor beta	0.00124794	0.0199844	0.0175788	ENSDARG00000037238/ENSDARG00000018968/ENSDARG00000011941/ENSDARG00000021938/ENSDARG00000006389/ENSDARG00000011496/ENSDARG00000021582/ENSDARG00000027199/ENSDARG00000042151/ENSDARG00000055381	10
BP	GO:0071560	cellular response to transforming growth factor beta stimulus	0.00124794	0.0199844	0.0175788	ENSDARG00000037238/ENSDARG00000018968/ENSDARG00000011941/ENSDARG00000021938/ENSDARG00000006389/ENSDARG00000011496/ENSDARG00000021582/ENSDARG00000027199/ENSDARG00000042151/ENSDARG00000055381	10
BP	GO:0009408	response to heat	0.001354	0.0213369	0.0187685	ENSDARG00000068992/ENSDARG00000059883/ENSDARG00000010745/ENSDARG00000061338/ENSDARG00000069425/ENSDARG00000104066/ENSDARG00000104071	7
BP	GO:0071277	cellular response to calcium ion	0.001354	0.0213369	0.0187685	ENSDARG00000025206/ENSDARG00000057913/ENSDARG00000036505/ENSDARG00000101776/ENSDARG00000029239/ENSDARG00000012306/ENSDARG00000075536	7
BP	GO:0030011	maintenance of cell polarity	0.00136016	0.0213369	0.0187685	ENSDARG00000013414/ENSDARG00000021225/ENSDARG00000027322/ENSDARG00000056639	4
BP	GO:0032886	regulation of microtubule-based process	0.001396	0.0217512	0.019133	ENSDARG00000030106/ENSDARG00000059601/ENSDARG00000008808/ENSDARG00000020345/ENSDARG00000022045/ENSDARG00000033234/ENSDARG00000033655/ENSDARG00000038465/ENSDARG00000060434/ENSDARG00000069496/ENSDARG00000074073/ENSDARG00000102878	12
BP	GO:0009124	nucleoside monophosphate biosynthetic process	0.00144763	0.0224042	0.0197074	ENSDARG00000014287/ENSDARG00000001950/ENSDARG00000056008/ENSDARG00000011665/ENSDARG00000014068/ENSDARG00000014313/ENSDARG00000022456/ENSDARG00000025012/ENSDARG00000028000/ENSDARG00000054191/ENSDARG00000070083/ENSDARG00000093382/ENSDARG00000098355/ENSDARG00000099730	14
BP	GO:0032272	negative regulation of protein polymerization	0.00155947	0.0236979	0.0208453	ENSDARG00000008808/ENSDARG00000077777/ENSDARG00000011602/ENSDARG00000030490/ENSDARG00000034240/ENSDARG00000074581/ENSDARG00000092970/ENSDARG00000102883	8
BP	GO:0035637	multicellular organismal signaling	0.00155947	0.0236979	0.0208453	ENSDARG00000060222/ENSDARG00000005775/ENSDARG00000062134/ENSDARG00000018032/ENSDARG00000042151/ENSDARG00000060282/ENSDARG00000062359/ENSDARG00000086819	8
BP	GO:0008360	regulation of cell shape	0.00156205	0.0236979	0.0208453	ENSDARG00000007818/ENSDARG00000044573/ENSDARG00000019328/ENSDARG00000022712/ENSDARG00000026882/ENSDARG00000030547/ENSDARG00000056218/ENSDARG00000070735/ENSDARG00000075821/ENSDARG00000094673/ENSDARG00000116058	11
BP	GO:0009132	nucleoside diphosphate metabolic process	0.0016007	0.0241256	0.0212216	ENSDARG00000014287/ENSDARG00000001950/ENSDARG00000011665/ENSDARG00000014068/ENSDARG00000022456/ENSDARG00000025012/ENSDARG00000028000/ENSDARG00000054191/ENSDARG00000099730	9
BP	GO:1902905	positive regulation of supramolecular fiber organization	0.00171343	0.025657	0.0225686	ENSDARG00000008383/ENSDARG00000011602/ENSDARG00000012682/ENSDARG00000020795/ENSDARG00000028327/ENSDARG00000031496/ENSDARG00000039142/ENSDARG00000054063/ENSDARG00000057882/ENSDARG00000069496/ENSDARG00000079281	11
BP	GO:0009060	aerobic respiration	0.00179174	0.0266565	0.0234478	ENSDARG00000003795/ENSDARG00000016721/ENSDARG00000030139/ENSDARG00000032970/ENSDARG00000059128/ENSDARG00000074552/ENSDARG00000088383/ENSDARG00000099663/ENSDARG00000104537	9
BP	GO:0006123	mitochondrial electron transport, cytochrome c to oxygen	0.00189702	0.0275127	0.024201	ENSDARG00000032970/ENSDARG00000088383/ENSDARG00000099663/ENSDARG00000104537	4
BP	GO:0019646	aerobic electron transport chain	0.00189702	0.0275127	0.024201	ENSDARG00000032970/ENSDARG00000088383/ENSDARG00000099663/ENSDARG00000104537	4
BP	GO:0060260	regulation of transcription initiation from RNA polymerase II promoter	0.00189702	0.0275127	0.024201	ENSDARG00000007141/ENSDARG00000007720/ENSDARG00000015315/ENSDARG00000027099	4
BP	GO:2000142	regulation of DNA-templated transcription, initiation	0.00189702	0.0275127	0.024201	ENSDARG00000007141/ENSDARG00000007720/ENSDARG00000015315/ENSDARG00000027099	4
BP	GO:0051494	negative regulation of cytoskeleton organization	0.00200059	0.0287929	0.025327	ENSDARG00000008808/ENSDARG00000077777/ENSDARG00000011602/ENSDARG00000028327/ENSDARG00000030490/ENSDARG00000034240/ENSDARG00000074581/ENSDARG00000092970/ENSDARG00000102883	9
BP	GO:1901879	regulation of protein depolymerization	0.00201026	0.0287929	0.025327	ENSDARG00000059601/ENSDARG00000011602/ENSDARG00000022045/ENSDARG00000030490/ENSDARG00000034240/ENSDARG00000060434/ENSDARG00000074581/ENSDARG00000102883	8
BP	GO:0007265	Ras protein signal transduction	0.00205025	0.0291845	0.0256715	ENSDARG00000004034/ENSDARG00000034522/ENSDARG00000031343/ENSDARG00000005651/ENSDARG00000055678/ENSDARG00000044573/ENSDARG00000003495/ENSDARG00000008867/ENSDARG00000018602/ENSDARG00000019312/ENSDARG00000020795/ENSDARG00000030547/ENSDARG00000036501/ENSDARG00000041450/ENSDARG00000041878/ENSDARG00000043835/ENSDARG00000044769/ENSDARG00000055291/ENSDARG00000056479/ENSDARG00000059177/ENSDARG00000062865/…	31
BP	GO:0046928	regulation of neurotransmitter secretion	0.00235672	0.033341	0.0293277	ENSDARG00000018997/ENSDARG00000101606/ENSDARG00000101776/ENSDARG00000008867/ENSDARG00000062382/ENSDARG00000067605	6
BP	GO:0006890	retrograde vesicle-mediated transport, Golgi to ER	0.00243806	0.033942	0.0298564	ENSDARG00000034522/ENSDARG00000031343/ENSDARG00000012747/ENSDARG00000017844/ENSDARG00000018562/ENSDARG00000038743/ENSDARG00000100435	7
BP	GO:0071248	cellular response to metal ion	0.00243806	0.033942	0.0298564	ENSDARG00000025206/ENSDARG00000057913/ENSDARG00000036505/ENSDARG00000101776/ENSDARG00000029239/ENSDARG00000012306/ENSDARG00000075536	7
BP	GO:0051495	positive regulation of cytoskeleton organization	0.00244336	0.033942	0.0298564	ENSDARG00000008383/ENSDARG00000011602/ENSDARG00000012682/ENSDARG00000020795/ENSDARG00000028327/ENSDARG00000031496/ENSDARG00000039142/ENSDARG00000054063/ENSDARG00000057882/ENSDARG00000069496/ENSDARG00000079281	11
BP	GO:0019359	nicotinamide nucleotide biosynthetic process	0.00247637	0.0339912	0.0298996	ENSDARG00000014287/ENSDARG00000004580/ENSDARG00000011665/ENSDARG00000014068/ENSDARG00000022456/ENSDARG00000025012/ENSDARG00000028000/ENSDARG00000054191/ENSDARG00000099730	9
BP	GO:0019363	pyridine nucleotide biosynthetic process	0.00247637	0.0339912	0.0298996	ENSDARG00000014287/ENSDARG00000004580/ENSDARG00000011665/ENSDARG00000014068/ENSDARG00000022456/ENSDARG00000025012/ENSDARG00000028000/ENSDARG00000054191/ENSDARG00000099730	9
BP	GO:0006091	generation of precursor metabolites and energy	0.00252987	0.0341647	0.0300522	ENSDARG00000014287/ENSDARG00000003795/ENSDARG00000011665/ENSDARG00000013044/ENSDARG00000014068/ENSDARG00000016721/ENSDARG00000022456/ENSDARG00000025012/ENSDARG00000028000/ENSDARG00000030139/ENSDARG00000032970/ENSDARG00000041314/ENSDARG00000054191/ENSDARG00000059128/ENSDARG00000074552/ENSDARG00000088383/ENSDARG00000093382/ENSDARG00000099663/ENSDARG00000099730/ENSDARG00000104537	20
BP	GO:0000045	autophagosome assembly	0.00255774	0.0341647	0.0300522	ENSDARG00000101127/ENSDARG00000040971/ENSDARG00000060683/ENSDARG00000027200/ENSDARG00000033609/ENSDARG00000035557/ENSDARG00000040657/ENSDARG00000088178	8
BP	GO:0140029	exocytic process	0.00255774	0.0341647	0.0300522	ENSDARG00000020609/ENSDARG00000000503/ENSDARG00000058117/ENSDARG00000001994/ENSDARG00000000779/ENSDARG00000043835/ENSDARG00000061180/ENSDARG00000067605	8
BP	GO:1905037	autophagosome organization	0.00255774	0.0341647	0.0300522	ENSDARG00000101127/ENSDARG00000040971/ENSDARG00000060683/ENSDARG00000027200/ENSDARG00000033609/ENSDARG00000035557/ENSDARG00000040657/ENSDARG00000088178	8
BP	GO:0090407	organophosphate biosynthetic process	0.00256309	0.0341647	0.0300522	ENSDARG00000014287/ENSDARG00000014588/ENSDARG00000043257/ENSDARG00000016598/ENSDARG00000040684/ENSDARG00000004580/ENSDARG00000001950/ENSDARG00000056008/ENSDARG00000068246/ENSDARG00000006773/ENSDARG00000011665/ENSDARG00000012387/ENSDARG00000014068/ENSDARG00000014313/ENSDARG00000015918/ENSDARG00000018750/ENSDARG00000019326/ENSDARG00000019924/ENSDARG00000022456/ENSDARG00000025012/ENSDARG00000028000/…	31
BP	GO:0051222	positive regulation of protein transport	0.0027918	0.0364967	0.0321035	ENSDARG00000071403/ENSDARG00000013613/ENSDARG00000013976/ENSDARG00000030479/ENSDARG00000014910/ENSDARG00000053753/ENSDARG00000101175	7
BP	GO:0071241	cellular response to inorganic substance	0.0027918	0.0364967	0.0321035	ENSDARG00000025206/ENSDARG00000057913/ENSDARG00000036505/ENSDARG00000101776/ENSDARG00000029239/ENSDARG00000012306/ENSDARG00000075536	7
BP	GO:1904951	positive regulation of establishment of protein localization	0.0027918	0.0364967	0.0321035	ENSDARG00000071403/ENSDARG00000013613/ENSDARG00000013976/ENSDARG00000030479/ENSDARG00000014910/ENSDARG00000053753/ENSDARG00000101175	7
BP	GO:0007411	axon guidance	0.00280135	0.0364967	0.0321035	ENSDARG00000003971/ENSDARG00000098936/ENSDARG00000090035/ENSDARG00000034528/ENSDARG00000099446/ENSDARG00000022971/ENSDARG00000005775/ENSDARG00000011163/ENSDARG00000011533/ENSDARG00000011600/ENSDARG00000016163/ENSDARG00000019328/ENSDARG00000022712/ENSDARG00000027041/ENSDARG00000036375/ENSDARG00000055900/ENSDARG00000075821/ENSDARG00000079611/ENSDARG00000087538/ENSDARG00000098289/ENSDARG00000101915/…	23
BP	GO:0006165	nucleoside diphosphate phosphorylation	0.00287192	0.0372059	0.0327273	ENSDARG00000014287/ENSDARG00000011665/ENSDARG00000014068/ENSDARG00000022456/ENSDARG00000025012/ENSDARG00000028000/ENSDARG00000054191/ENSDARG00000099730	8
BP	GO:0097485	neuron projection guidance	0.00292976	0.0377431	0.0331999	ENSDARG00000003971/ENSDARG00000098936/ENSDARG00000090035/ENSDARG00000034528/ENSDARG00000099446/ENSDARG00000022971/ENSDARG00000005775/ENSDARG00000011163/ENSDARG00000011533/ENSDARG00000011600/ENSDARG00000016163/ENSDARG00000019328/ENSDARG00000022712/ENSDARG00000027041/ENSDARG00000036375/ENSDARG00000055900/ENSDARG00000075821/ENSDARG00000079611/ENSDARG00000087538/ENSDARG00000098289/ENSDARG00000101915/…	23
BP	GO:0031333	negative regulation of protein complex assembly	0.00321536	0.0411924	0.036234	ENSDARG00000008808/ENSDARG00000077777/ENSDARG00000011602/ENSDARG00000030490/ENSDARG00000034240/ENSDARG00000074581/ENSDARG00000092970/ENSDARG00000102883	8
BP	GO:0051588	regulation of neurotransmitter transport	0.00324749	0.0413741	0.0363938	ENSDARG00000018997/ENSDARG00000101606/ENSDARG00000101776/ENSDARG00000008867/ENSDARG00000062382/ENSDARG00000067605	6
BP	GO:0007626	locomotory behavior	0.00339001	0.0429526	0.0377823	ENSDARG00000020609/ENSDARG00000052644/ENSDARG00000058117/ENSDARG00000109715/ENSDARG00000005775/ENSDARG00000004452/ENSDARG00000006923/ENSDARG00000020493/ENSDARG00000040031/ENSDARG00000063036/ENSDARG00000070435/ENSDARG00000073843	12
BP	GO:0046939	nucleotide phosphorylation	0.00358987	0.0452363	0.0397911	ENSDARG00000014287/ENSDARG00000011665/ENSDARG00000014068/ENSDARG00000022456/ENSDARG00000025012/ENSDARG00000028000/ENSDARG00000054191/ENSDARG00000099730	8
BP	GO:0032273	positive regulation of protein polymerization	0.00369492	0.045809	0.0402949	ENSDARG00000008383/ENSDARG00000011602/ENSDARG00000020795/ENSDARG00000028327/ENSDARG00000031496/ENSDARG00000039142/ENSDARG00000054063/ENSDARG00000057882/ENSDARG00000069496	9
BP	GO:0035725	sodium ion transmembrane transport	0.00369492	0.045809	0.0402949	ENSDARG00000097110/ENSDARG00000099203/ENSDARG00000097057/ENSDARG00000060222/ENSDARG00000005775/ENSDARG00000018032/ENSDARG00000042837/ENSDARG00000062359/ENSDARG00000086819	9
BP	GO:0072525	pyridine-containing compound biosynthetic process	0.00369492	0.045809	0.0402949	ENSDARG00000014287/ENSDARG00000004580/ENSDARG00000011665/ENSDARG00000014068/ENSDARG00000022456/ENSDARG00000025012/ENSDARG00000028000/ENSDARG00000054191/ENSDARG00000099730	9
BP	GO:0072330	monocarboxylic acid biosynthetic process	0.00381351	0.0470265	0.0413658	ENSDARG00000014287/ENSDARG00000006773/ENSDARG00000011665/ENSDARG00000014068/ENSDARG00000018809/ENSDARG00000022456/ENSDARG00000025012/ENSDARG00000028000/ENSDARG00000030265/ENSDARG00000045804/ENSDARG00000054191/ENSDARG00000060679/ENSDARG00000098855/ENSDARG00000099730	14
BP	GO:0022604	regulation of cell morphogenesis	0.00393579	0.0482762	0.0424651	ENSDARG00000007818/ENSDARG00000034528/ENSDARG00000044573/ENSDARG00000000857/ENSDARG00000011163/ENSDARG00000011533/ENSDARG00000011600/ENSDARG00000019328/ENSDARG00000022712/ENSDARG00000026882/ENSDARG00000030547/ENSDARG00000031496/ENSDARG00000055900/ENSDARG00000056218/ENSDARG00000070735/ENSDARG00000075821/ENSDARG00000079611/ENSDARG00000094673/ENSDARG00000103959/ENSDARG00000116058	20
BP	GO:0009166	nucleotide catabolic process	0.00406276	0.0495699	0.0436031	ENSDARG00000014287/ENSDARG00000070822/ENSDARG00000011665/ENSDARG00000014068/ENSDARG00000022456/ENSDARG00000025012/ENSDARG00000028000/ENSDARG00000054191/ENSDARG00000099730	9
CC	GO:0045202	synapse	4.2366e-08	8.65732e-06	6.69396e-06	ENSDARG00000071860/ENSDARG00000020609/ENSDARG00000018997/ENSDARG00000025206/ENSDARG00000068989/ENSDARG00000089212/ENSDARG00000059601/ENSDARG00000041150/ENSDARG00000018817/ENSDARG00000079586/ENSDARG00000101606/ENSDARG00000041062/ENSDARG00000040156/ENSDARG00000063299/ENSDARG00000000503/ENSDARG00000058117/ENSDARG00000009677/ENSDARG00000098880/ENSDARG00000007663/ENSDARG00000013414/ENSDARG00000013843/…	49
CC	GO:0044455	mitochondrial membrane part	5.57999e-08	8.65732e-06	6.69396e-06	ENSDARG00000056008/ENSDARG00000056108/ENSDARG00000013044/ENSDARG00000014313/ENSDARG00000016721/ENSDARG00000024478/ENSDARG00000025566/ENSDARG00000028889/ENSDARG00000030139/ENSDARG00000032970/ENSDARG00000038309/ENSDARG00000041314/ENSDARG00000042469/ENSDARG00000058601/ENSDARG00000059128/ENSDARG00000067717/ENSDARG00000074552/ENSDARG00000088383/ENSDARG00000090195/ENSDARG00000090389/ENSDARG00000093382/…	28
CC	GO:0098793	presynapse	5.94324e-08	8.65732e-06	6.69396e-06	ENSDARG00000018997/ENSDARG00000025206/ENSDARG00000041150/ENSDARG00000018817/ENSDARG00000101606/ENSDARG00000040156/ENSDARG00000000503/ENSDARG00000098880/ENSDARG00000007663/ENSDARG00000013414/ENSDARG00000013843/ENSDARG00000014871/ENSDARG00000015931/ENSDARG00000025034/ENSDARG00000025671/ENSDARG00000027322/ENSDARG00000030656/ENSDARG00000042742/ENSDARG00000043835/ENSDARG00000044605/ENSDARG00000045618/…	26
CC	GO:0030424	axon	9.60006e-08	9.32341e-06	7.209e-06	ENSDARG00000018997/ENSDARG00000023174/ENSDARG00000025206/ENSDARG00000045639/ENSDARG00000018817/ENSDARG00000057913/ENSDARG00000036505/ENSDARG00000004580/ENSDARG00000061817/ENSDARG00000005775/ENSDARG00000004586/ENSDARG00000018032/ENSDARG00000019231/ENSDARG00000022968/ENSDARG00000033234/ENSDARG00000037020/ENSDARG00000038432/ENSDARG00000062024/ENSDARG00000073843/ENSDARG00000074777/ENSDARG00000086819/…	24
CC	GO:0005874	microtubule	1.06675e-07	9.32341e-06	7.209e-06	ENSDARG00000001889/ENSDARG00000059601/ENSDARG00000098591/ENSDARG00000098936/ENSDARG00000069790/ENSDARG00000055216/ENSDARG00000061817/ENSDARG00000031382/ENSDARG00000079777/ENSDARG00000039522/ENSDARG00000020345/ENSDARG00000010953/ENSDARG00000016301/ENSDARG00000019302/ENSDARG00000021582/ENSDARG00000022045/ENSDARG00000024575/ENSDARG00000026595/ENSDARG00000026801/ENSDARG00000037020/ENSDARG00000045014/…	28
CC	GO:0098800	inner mitochondrial membrane protein complex	2.9051e-07	2.11588e-05	1.63603e-05	ENSDARG00000056008/ENSDARG00000056108/ENSDARG00000013044/ENSDARG00000014313/ENSDARG00000016721/ENSDARG00000028889/ENSDARG00000030139/ENSDARG00000032970/ENSDARG00000038309/ENSDARG00000041314/ENSDARG00000042469/ENSDARG00000059128/ENSDARG00000074552/ENSDARG00000088383/ENSDARG00000090389/ENSDARG00000093382/ENSDARG00000098355/ENSDARG00000098852/ENSDARG00000099663/ENSDARG00000101175/ENSDARG00000101619	21
CC	GO:0070382	exocytic vesicle	4.89538e-07	3.05612e-05	2.36303e-05	ENSDARG00000025206/ENSDARG00000041150/ENSDARG00000018817/ENSDARG00000057913/ENSDARG00000036505/ENSDARG00000000503/ENSDARG00000101776/ENSDARG00000029239/ENSDARG00000007663/ENSDARG00000012306/ENSDARG00000013843/ENSDARG00000014871/ENSDARG00000015931/ENSDARG00000025034/ENSDARG00000042742/ENSDARG00000043835/ENSDARG00000044605/ENSDARG00000045618/ENSDARG00000060639/ENSDARG00000062382/ENSDARG00000104413	21
CC	GO:0099503	secretory vesicle	1.32993e-06	7.26474e-05	5.6172e-05	ENSDARG00000025206/ENSDARG00000041150/ENSDARG00000018817/ENSDARG00000057913/ENSDARG00000008829/ENSDARG00000036505/ENSDARG00000000503/ENSDARG00000101776/ENSDARG00000029239/ENSDARG00000007663/ENSDARG00000012306/ENSDARG00000013843/ENSDARG00000014871/ENSDARG00000015931/ENSDARG00000025034/ENSDARG00000042742/ENSDARG00000043835/ENSDARG00000044605/ENSDARG00000045618/ENSDARG00000060639/ENSDARG00000062382/…	23
CC	GO:0030133	transport vesicle	2.00961e-06	8.67762e-05	6.70966e-05	ENSDARG00000025206/ENSDARG00000041150/ENSDARG00000018817/ENSDARG00000057913/ENSDARG00000036505/ENSDARG00000000503/ENSDARG00000101776/ENSDARG00000029239/ENSDARG00000007663/ENSDARG00000012306/ENSDARG00000013843/ENSDARG00000014871/ENSDARG00000015931/ENSDARG00000019360/ENSDARG00000025034/ENSDARG00000042742/ENSDARG00000042933/ENSDARG00000043835/ENSDARG00000044605/ENSDARG00000045618/ENSDARG00000060639/…	25
CC	GO:0098803	respiratory chain complex	2.10952e-06	8.67762e-05	6.70966e-05	ENSDARG00000056108/ENSDARG00000013044/ENSDARG00000016721/ENSDARG00000028889/ENSDARG00000030139/ENSDARG00000032970/ENSDARG00000041314/ENSDARG00000042469/ENSDARG00000059128/ENSDARG00000074552/ENSDARG00000088383/ENSDARG00000090389/ENSDARG00000093382/ENSDARG00000095273/ENSDARG00000099663	15
CC	GO:0098798	mitochondrial protein complex	2.1843e-06	8.67762e-05	6.70966e-05	ENSDARG00000056008/ENSDARG00000056108/ENSDARG00000013044/ENSDARG00000014313/ENSDARG00000016721/ENSDARG00000024465/ENSDARG00000028889/ENSDARG00000029100/ENSDARG00000030139/ENSDARG00000032970/ENSDARG00000038309/ENSDARG00000041314/ENSDARG00000042469/ENSDARG00000059128/ENSDARG00000067717/ENSDARG00000074552/ENSDARG00000088383/ENSDARG00000090195/ENSDARG00000090389/ENSDARG00000090462/ENSDARG00000093382/…	28
CC	GO:0044456	synapse part	6.9389e-06	0.000252692	0.000195385	ENSDARG00000018997/ENSDARG00000025206/ENSDARG00000068989/ENSDARG00000089212/ENSDARG00000041150/ENSDARG00000018817/ENSDARG00000101606/ENSDARG00000040156/ENSDARG00000000503/ENSDARG00000009677/ENSDARG00000098880/ENSDARG00000007663/ENSDARG00000013414/ENSDARG00000013843/ENSDARG00000014871/ENSDARG00000015315/ENSDARG00000015931/ENSDARG00000022968/ENSDARG00000025034/ENSDARG00000025671/ENSDARG00000026247/…	37
CC	GO:0005875	microtubule associated complex	1.19197e-05	0.000395224	0.000305593	ENSDARG00000005172/ENSDARG00000059601/ENSDARG00000098936/ENSDARG00000069790/ENSDARG00000061817/ENSDARG00000006862/ENSDARG00000010953/ENSDARG00000011611/ENSDARG00000021582/ENSDARG00000022045/ENSDARG00000024575/ENSDARG00000026595/ENSDARG00000037020/ENSDARG00000038432/ENSDARG00000056753/ENSDARG00000062024/ENSDARG00000079500/ENSDARG00000086985/ENSDARG00000087538	19
CC	GO:0070469	respiratory chain	1.26616e-05	0.000395224	0.000305593	ENSDARG00000056108/ENSDARG00000013044/ENSDARG00000016721/ENSDARG00000028889/ENSDARG00000030139/ENSDARG00000032970/ENSDARG00000041314/ENSDARG00000042469/ENSDARG00000059128/ENSDARG00000074552/ENSDARG00000088383/ENSDARG00000090389/ENSDARG00000093382/ENSDARG00000095273/ENSDARG00000099663	15
CC	GO:0005746	mitochondrial respiratory chain	1.42458e-05	0.000397796	0.000307582	ENSDARG00000056108/ENSDARG00000013044/ENSDARG00000016721/ENSDARG00000028889/ENSDARG00000030139/ENSDARG00000032970/ENSDARG00000041314/ENSDARG00000042469/ENSDARG00000059128/ENSDARG00000074552/ENSDARG00000088383/ENSDARG00000090389/ENSDARG00000093382/ENSDARG00000099663	14
CC	GO:0031966	mitochondrial membrane	1.45646e-05	0.000397796	0.000307582	ENSDARG00000045132/ENSDARG00000077256/ENSDARG00000089109/ENSDARG00000056008/ENSDARG00000056108/ENSDARG00000003695/ENSDARG00000013044/ENSDARG00000014313/ENSDARG00000016721/ENSDARG00000020596/ENSDARG00000024478/ENSDARG00000025566/ENSDARG00000028889/ENSDARG00000030139/ENSDARG00000032970/ENSDARG00000038309/ENSDARG00000041314/ENSDARG00000042469/ENSDARG00000045146/ENSDARG00000053466/ENSDARG00000053753/…	38
CC	GO:0031082	BLOC complex	1.69406e-05	0.000435472	0.000336713	ENSDARG00000020609/ENSDARG00000058117/ENSDARG00000071062/ENSDARG00000042933/ENSDARG00000051934/ENSDARG00000062382	6
CC	GO:0099513	polymeric cytoskeletal fiber	3.21277e-05	0.000779989	0.000603099	ENSDARG00000001889/ENSDARG00000059601/ENSDARG00000098591/ENSDARG00000098936/ENSDARG00000069790/ENSDARG00000055216/ENSDARG00000012426/ENSDARG00000061817/ENSDARG00000031382/ENSDARG00000021351/ENSDARG00000079777/ENSDARG00000039522/ENSDARG00000074443/ENSDARG00000020345/ENSDARG00000010953/ENSDARG00000016301/ENSDARG00000019302/ENSDARG00000021582/ENSDARG00000022045/ENSDARG00000024575/ENSDARG00000026595/…	34
CC	GO:0008021	synaptic vesicle	4.0393e-05	0.000914112	0.000706805	ENSDARG00000025206/ENSDARG00000041150/ENSDARG00000018817/ENSDARG00000000503/ENSDARG00000007663/ENSDARG00000013843/ENSDARG00000014871/ENSDARG00000015931/ENSDARG00000025034/ENSDARG00000042742/ENSDARG00000043835/ENSDARG00000044605/ENSDARG00000045618/ENSDARG00000060639/ENSDARG00000062382/ENSDARG00000104413	16
CC	GO:0001518	voltage-gated sodium channel complex	4.18358e-05	0.000914112	0.000706805	ENSDARG00000060222/ENSDARG00000005775/ENSDARG00000018032/ENSDARG00000062359/ENSDARG00000086819/ENSDARG00000101713	6
CC	GO:0005740	mitochondrial envelope	7.58576e-05	0.00157856	0.00122057	ENSDARG00000045132/ENSDARG00000077256/ENSDARG00000089109/ENSDARG00000056008/ENSDARG00000056108/ENSDARG00000003695/ENSDARG00000013044/ENSDARG00000014313/ENSDARG00000016721/ENSDARG00000020596/ENSDARG00000024478/ENSDARG00000025566/ENSDARG00000028889/ENSDARG00000030139/ENSDARG00000032970/ENSDARG00000038309/ENSDARG00000041314/ENSDARG00000042469/ENSDARG00000045146/ENSDARG00000053466/ENSDARG00000053753/…	38
CC	GO:0031083	BLOC-1 complex	0.00016534	0.00328425	0.00253943	ENSDARG00000020609/ENSDARG00000058117/ENSDARG00000042933/ENSDARG00000051934/ENSDARG00000062382	5
CC	GO:0070069	cytochrome complex	0.00022399	0.0042558	0.00329065	ENSDARG00000056108/ENSDARG00000032970/ENSDARG00000059128/ENSDARG00000088383/ENSDARG00000093382/ENSDARG00000095273/ENSDARG00000099663	7
CC	GO:0034706	sodium channel complex	0.000234107	0.00426271	0.00329599	ENSDARG00000060222/ENSDARG00000005775/ENSDARG00000018032/ENSDARG00000062359/ENSDARG00000086819/ENSDARG00000101713	6
CC	GO:0016469	proton-transporting two-sector ATPase complex	0.000290577	0.00507928	0.00392737	ENSDARG00000090963/ENSDARG00000056008/ENSDARG00000030694/ENSDARG00000014313/ENSDARG00000023967/ENSDARG00000031681/ENSDARG00000059057/ENSDARG00000069090/ENSDARG00000070083/ENSDARG00000098355	10
CC	GO:0005938	cell cortex	0.000350471	0.00589061	0.00455471	ENSDARG00000101606/ENSDARG00000102750/ENSDARG00000044573/ENSDARG00000011611/ENSDARG00000013843/ENSDARG00000026829/ENSDARG00000027590/ENSDARG00000028327/ENSDARG00000030490/ENSDARG00000030547/ENSDARG00000030656/ENSDARG00000034240/ENSDARG00000043416/ENSDARG00000045618/ENSDARG00000055610/ENSDARG00000070735/ENSDARG00000087229/ENSDARG00000094673/ENSDARG00000102883/ENSDARG00000116058	20
CC	GO:0005871	kinesin complex	0.000436741	0.00706873	0.00546564	ENSDARG00000098936/ENSDARG00000061817/ENSDARG00000006862/ENSDARG00000010953/ENSDARG00000024575/ENSDARG00000037020/ENSDARG00000062024/ENSDARG00000079500/ENSDARG00000086985/ENSDARG00000087538	10
CC	GO:0019866	organelle inner membrane	0.000723884	0.0112978	0.00873559	ENSDARG00000029718/ENSDARG00000002300/ENSDARG00000056008/ENSDARG00000010477/ENSDARG00000056108/ENSDARG00000013044/ENSDARG00000014313/ENSDARG00000016721/ENSDARG00000024478/ENSDARG00000025566/ENSDARG00000028889/ENSDARG00000030139/ENSDARG00000032970/ENSDARG00000038309/ENSDARG00000041314/ENSDARG00000042469/ENSDARG00000059128/ENSDARG00000070801/ENSDARG00000074552/ENSDARG00000088383/ENSDARG00000090389/…	28
CC	GO:0045277	respiratory chain complex IV	0.000913936	0.0137721	0.0106488	ENSDARG00000056108/ENSDARG00000032970/ENSDARG00000088383/ENSDARG00000095273/ENSDARG00000099663	5
CC	GO:0005741	mitochondrial outer membrane	0.00110666	0.0161203	0.0124645	ENSDARG00000045132/ENSDARG00000089109/ENSDARG00000003695/ENSDARG00000020596/ENSDARG00000045146/ENSDARG00000053753/ENSDARG00000058601/ENSDARG00000067717/ENSDARG00000090195/ENSDARG00000097797/ENSDARG00000116680	11
CC	GO:0044448	cell cortex part	0.00116096	0.0163658	0.0126543	ENSDARG00000101606/ENSDARG00000011611/ENSDARG00000013843/ENSDARG00000026829/ENSDARG00000027590/ENSDARG00000028327/ENSDARG00000030490/ENSDARG00000030656/ENSDARG00000034240/ENSDARG00000043416/ENSDARG00000045618/ENSDARG00000055610/ENSDARG00000087229/ENSDARG00000102883	14
CC	GO:0005743	mitochondrial inner membrane	0.00135569	0.0185136	0.014315	ENSDARG00000056008/ENSDARG00000056108/ENSDARG00000013044/ENSDARG00000014313/ENSDARG00000016721/ENSDARG00000024478/ENSDARG00000025566/ENSDARG00000028889/ENSDARG00000030139/ENSDARG00000032970/ENSDARG00000038309/ENSDARG00000041314/ENSDARG00000042469/ENSDARG00000059128/ENSDARG00000070801/ENSDARG00000074552/ENSDARG00000088383/ENSDARG00000090389/ENSDARG00000093382/ENSDARG00000093448/ENSDARG00000098355/…	25
CC	GO:0033177	proton-transporting two-sector ATPase complex, proton-transporting domain	0.00151147	0.0200155	0.0154763	ENSDARG00000056008/ENSDARG00000014313/ENSDARG00000031681/ENSDARG00000059057/ENSDARG00000069090/ENSDARG00000098355	6
CC	GO:0019867	outer membrane	0.00179494	0.0224111	0.0173286	ENSDARG00000045132/ENSDARG00000089109/ENSDARG00000003695/ENSDARG00000020596/ENSDARG00000045146/ENSDARG00000053753/ENSDARG00000058601/ENSDARG00000067717/ENSDARG00000090195/ENSDARG00000097797/ENSDARG00000116680	11
CC	GO:0031968	organelle outer membrane	0.00179494	0.0224111	0.0173286	ENSDARG00000045132/ENSDARG00000089109/ENSDARG00000003695/ENSDARG00000020596/ENSDARG00000045146/ENSDARG00000053753/ENSDARG00000058601/ENSDARG00000067717/ENSDARG00000090195/ENSDARG00000097797/ENSDARG00000116680	11
CC	GO:0005751	mitochondrial respiratory chain complex IV	0.00202368	0.0245653	0.0189942	ENSDARG00000056108/ENSDARG00000032970/ENSDARG00000088383/ENSDARG00000099663	4
CC	GO:0044433	cytoplasmic vesicle part	0.00256879	0.0295451	0.0228447	ENSDARG00000025206/ENSDARG00000041150/ENSDARG00000002190/ENSDARG00000004580/ENSDARG00000092610/ENSDARG00000014871/ENSDARG00000016490/ENSDARG00000017844/ENSDARG00000018562/ENSDARG00000019360/ENSDARG00000020798/ENSDARG00000025034/ENSDARG00000026068/ENSDARG00000026907/ENSDARG00000030448/ENSDARG00000038743/ENSDARG00000042742/ENSDARG00000045542/ENSDARG00000045618/ENSDARG00000062382/ENSDARG00000063573/…	25
CC	GO:0031301	integral component of organelle membrane	0.00256914	0.0295451	0.0228447	ENSDARG00000029718/ENSDARG00000041150/ENSDARG00000002300/ENSDARG00000010477/ENSDARG00000012747/ENSDARG00000024478/ENSDARG00000025566/ENSDARG00000039601/ENSDARG00000042742/ENSDARG00000052520/ENSDARG00000058601/ENSDARG00000093382/ENSDARG00000093448/ENSDARG00000098852/ENSDARG00000101175/ENSDARG00000101619	16
CC	GO:0099568	cytoplasmic region	0.00267178	0.0299376	0.0231482	ENSDARG00000101606/ENSDARG00000102750/ENSDARG00000044573/ENSDARG00000011611/ENSDARG00000013843/ENSDARG00000026829/ENSDARG00000027590/ENSDARG00000028327/ENSDARG00000030490/ENSDARG00000030547/ENSDARG00000030656/ENSDARG00000034240/ENSDARG00000038432/ENSDARG00000043416/ENSDARG00000045025/ENSDARG00000045618/ENSDARG00000055610/ENSDARG00000070735/ENSDARG00000087229/ENSDARG00000094673/ENSDARG00000102883/…	22
CC	GO:1902495	transmembrane transporter complex	0.00280185	0.0306102	0.0236683	ENSDARG00000026084/ENSDARG00000062942/ENSDARG00000032188/ENSDARG00000099203/ENSDARG00000103840/ENSDARG00000010727/ENSDARG00000060222/ENSDARG00000009677/ENSDARG00000005775/ENSDARG00000006923/ENSDARG00000007678/ENSDARG00000018032/ENSDARG00000042837/ENSDARG00000055559/ENSDARG00000061203/ENSDARG00000062359/ENSDARG00000074746/ENSDARG00000075307/ENSDARG00000086819/ENSDARG00000098852/ENSDARG00000101175/…	22
CC	GO:1990204	oxidoreductase complex	0.00304432	0.0320377	0.024772	ENSDARG00000013044/ENSDARG00000015918/ENSDARG00000016721/ENSDARG00000028889/ENSDARG00000030139/ENSDARG00000041314/ENSDARG00000042469/ENSDARG00000059128/ENSDARG00000074552/ENSDARG00000090389/ENSDARG00000093382	11
CC	GO:0031305	integral component of mitochondrial inner membrane	0.00307914	0.0320377	0.024772	ENSDARG00000024478/ENSDARG00000025566/ENSDARG00000093382/ENSDARG00000093448/ENSDARG00000098852/ENSDARG00000101175/ENSDARG00000101619	7
CC	GO:0031300	intrinsic component of organelle membrane	0.00327515	0.0332846	0.0257362	ENSDARG00000029718/ENSDARG00000041150/ENSDARG00000002300/ENSDARG00000010477/ENSDARG00000012747/ENSDARG00000024478/ENSDARG00000025566/ENSDARG00000039601/ENSDARG00000042742/ENSDARG00000052520/ENSDARG00000058601/ENSDARG00000093382/ENSDARG00000093448/ENSDARG00000098852/ENSDARG00000101175/ENSDARG00000101619	16
CC	GO:0031304	intrinsic component of mitochondrial inner membrane	0.00350889	0.0336809	0.0260426	ENSDARG00000024478/ENSDARG00000025566/ENSDARG00000093382/ENSDARG00000093448/ENSDARG00000098852/ENSDARG00000101175/ENSDARG00000101619	7
CC	GO:0032592	integral component of mitochondrial membrane	0.00357839	0.0336809	0.0260426	ENSDARG00000024478/ENSDARG00000025566/ENSDARG00000058601/ENSDARG00000093382/ENSDARG00000093448/ENSDARG00000098852/ENSDARG00000101175/ENSDARG00000101619	8
CC	GO:0005885	Arp2/3 protein complex	0.00359803	0.0336809	0.0260426	ENSDARG00000008383/ENSDARG00000039142/ENSDARG00000054063/ENSDARG00000057882	4
CC	GO:0000421	autophagosome membrane	0.00363236	0.0336809	0.0260426	ENSDARG00000101127/ENSDARG00000040971/ENSDARG00000027200/ENSDARG00000033609/ENSDARG00000035557	5
CC	GO:1990351	transporter complex	0.0036995	0.0336809	0.0260426	ENSDARG00000026084/ENSDARG00000062942/ENSDARG00000032188/ENSDARG00000099203/ENSDARG00000103840/ENSDARG00000010727/ENSDARG00000060222/ENSDARG00000009677/ENSDARG00000005775/ENSDARG00000006923/ENSDARG00000007678/ENSDARG00000018032/ENSDARG00000042837/ENSDARG00000055559/ENSDARG00000061203/ENSDARG00000062359/ENSDARG00000074746/ENSDARG00000075307/ENSDARG00000086819/ENSDARG00000098852/ENSDARG00000101175/…	22
CC	GO:0005798	Golgi-associated vesicle	0.00388995	0.034692	0.0268243	ENSDARG00000017844/ENSDARG00000018562/ENSDARG00000019360/ENSDARG00000024954/ENSDARG00000030448/ENSDARG00000038743/ENSDARG00000039601/ENSDARG00000045618/ENSDARG00000074073/ENSDARG00000090716/ENSDARG00000100435	11
CC	GO:0030117	membrane coat	0.00444812	0.0371341	0.0287126	ENSDARG00000056803/ENSDARG00000002790/ENSDARG00000017844/ENSDARG00000018562/ENSDARG00000019360/ENSDARG00000020798/ENSDARG00000038743/ENSDARG00000045618/ENSDARG00000058504/ENSDARG00000090716	10
CC	GO:0048475	coated membrane	0.00444812	0.0371341	0.0287126	ENSDARG00000056803/ENSDARG00000002790/ENSDARG00000017844/ENSDARG00000018562/ENSDARG00000019360/ENSDARG00000020798/ENSDARG00000038743/ENSDARG00000045618/ENSDARG00000058504/ENSDARG00000090716	10
CC	GO:0005834	heterotrimeric G-protein complex	0.00450367	0.0371341	0.0287126	ENSDARG00000009553/ENSDARG00000037921/ENSDARG00000036058/ENSDARG00000017294/ENSDARG00000016676/ENSDARG00000018174/ENSDARG00000045415	7
CC	GO:1905360	GTPase complex	0.00450367	0.0371341	0.0287126	ENSDARG00000009553/ENSDARG00000037921/ENSDARG00000036058/ENSDARG00000017294/ENSDARG00000016676/ENSDARG00000018174/ENSDARG00000045415	7
CC	GO:0008540	proteasome regulatory particle, base subcomplex	0.00463009	0.0374694	0.0289719	ENSDARG00000007141/ENSDARG00000015315/ENSDARG00000027099/ENSDARG00000043561	4
CC	GO:0030660	Golgi-associated vesicle membrane	0.00493065	0.0384767	0.0297507	ENSDARG00000017844/ENSDARG00000018562/ENSDARG00000019360/ENSDARG00000030448/ENSDARG00000038743/ENSDARG00000045618/ENSDARG00000090716/ENSDARG00000100435	8
CC	GO:0098573	intrinsic component of mitochondrial membrane	0.00493065	0.0384767	0.0297507	ENSDARG00000024478/ENSDARG00000025566/ENSDARG00000058601/ENSDARG00000093382/ENSDARG00000093448/ENSDARG00000098852/ENSDARG00000101175/ENSDARG00000101619	8
CC	GO:0005881	cytoplasmic microtubule	0.00522301	0.040043	0.0309619	ENSDARG00000031382/ENSDARG00000020345/ENSDARG00000026595/ENSDARG00000071409/ENSDARG00000102878	5
CC	GO:0030135	coated vesicle	0.00595928	0.0449001	0.0347174	ENSDARG00000015931/ENSDARG00000017844/ENSDARG00000018562/ENSDARG00000019360/ENSDARG00000020798/ENSDARG00000024954/ENSDARG00000038743/ENSDARG00000039601/ENSDARG00000045618/ENSDARG00000063573/ENSDARG00000090716/ENSDARG00000100435	12
CC	GO:0030659	cytoplasmic vesicle membrane	0.0069993	0.0493802	0.0381815	ENSDARG00000025206/ENSDARG00000041150/ENSDARG00000004580/ENSDARG00000014871/ENSDARG00000017844/ENSDARG00000018562/ENSDARG00000019360/ENSDARG00000020798/ENSDARG00000025034/ENSDARG00000038743/ENSDARG00000042742/ENSDARG00000045618/ENSDARG00000062382/ENSDARG00000090716/ENSDARG00000100435	15
CC	GO:0030672	synaptic vesicle membrane	0.0071136	0.0493802	0.0381815	ENSDARG00000025206/ENSDARG00000041150/ENSDARG00000014871/ENSDARG00000025034/ENSDARG00000042742/ENSDARG00000045618/ENSDARG00000062382	7
CC	GO:0099501	exocytic vesicle membrane	0.0071136	0.0493802	0.0381815	ENSDARG00000025206/ENSDARG00000041150/ENSDARG00000014871/ENSDARG00000025034/ENSDARG00000042742/ENSDARG00000045618/ENSDARG00000062382	7
CC	GO:0019013	viral nucleocapsid	0.00711888	0.0493802	0.0381815	ENSDARG00000045639/ENSDARG00000075034/ENSDARG00000011125/ENSDARG00000014420/ENSDARG00000038695/ENSDARG00000059303	6
CC	GO:0019028	viral capsid	0.00711888	0.0493802	0.0381815	ENSDARG00000045639/ENSDARG00000075034/ENSDARG00000011125/ENSDARG00000014420/ENSDARG00000038695/ENSDARG00000059303	6
CC	GO:0005838	proteasome regulatory particle	0.00725172	0.0495157	0.0382862	ENSDARG00000007141/ENSDARG00000015315/ENSDARG00000020454/ENSDARG00000027099/ENSDARG00000043561	5
MF	GO:0003924	GTPase activity	2.30649e-10	1.40696e-07	1.29163e-07	ENSDARG00000009553/ENSDARG00000028066/ENSDARG00000037921/ENSDARG00000001889/ENSDARG00000034522/ENSDARG00000098591/ENSDARG00000055216/ENSDARG00000031343/ENSDARG00000036058/ENSDARG00000005651/ENSDARG00000039522/ENSDARG00000044573/ENSDARG00000017294/ENSDARG00000008292/ENSDARG00000008867/ENSDARG00000013843/ENSDARG00000016301/ENSDARG00000016676/ENSDARG00000018174/ENSDARG00000018602/ENSDARG00000019312/…	48
MF	GO:0015631	tubulin binding	2.42712e-06	0.000740271	0.000679593	ENSDARG00000030106/ENSDARG00000059601/ENSDARG00000008808/ENSDARG00000101127/ENSDARG00000098936/ENSDARG00000061817/ENSDARG00000079777/ENSDARG00000020345/ENSDARG00000005625/ENSDARG00000010953/ENSDARG00000022045/ENSDARG00000024575/ENSDARG00000026595/ENSDARG00000030241/ENSDARG00000033234/ENSDARG00000033609/ENSDARG00000033655/ENSDARG00000037020/ENSDARG00000038465/ENSDARG00000042840/ENSDARG00000062024/…	27
MF	GO:0001786	phosphatidylserine binding	1.05546e-05	0.00214609	0.00197019	ENSDARG00000025206/ENSDARG00000013613/ENSDARG00000057913/ENSDARG00000036505/ENSDARG00000101776/ENSDARG00000013976/ENSDARG00000029239/ENSDARG00000012306	8
MF	GO:0005200	structural constituent of cytoskeleton	2.19696e-05	0.00322119	0.00295715	ENSDARG00000001889/ENSDARG00000098591/ENSDARG00000055216/ENSDARG00000039522/ENSDARG00000016301/ENSDARG00000030490/ENSDARG00000045014/ENSDARG00000102883/ENSDARG00000104436	9
MF	GO:0072341	modified amino acid binding	2.7499e-05	0.00322119	0.00295715	ENSDARG00000025206/ENSDARG00000013613/ENSDARG00000057913/ENSDARG00000036505/ENSDARG00000101776/ENSDARG00000013976/ENSDARG00000029239/ENSDARG00000012306/ENSDARG00000013741	9
MF	GO:0008017	microtubule binding	3.16838e-05	0.00322119	0.00295715	ENSDARG00000059601/ENSDARG00000008808/ENSDARG00000101127/ENSDARG00000098936/ENSDARG00000061817/ENSDARG00000079777/ENSDARG00000020345/ENSDARG00000005625/ENSDARG00000010953/ENSDARG00000022045/ENSDARG00000024575/ENSDARG00000026595/ENSDARG00000033609/ENSDARG00000037020/ENSDARG00000042840/ENSDARG00000062024/ENSDARG00000070801/ENSDARG00000071409/ENSDARG00000074073/ENSDARG00000079500/ENSDARG00000087538/…	22
MF	GO:0000149	SNARE binding	4.47845e-05	0.00390265	0.00358276	ENSDARG00000020609/ENSDARG00000018997/ENSDARG00000025206/ENSDARG00000057913/ENSDARG00000036505/ENSDARG00000000503/ENSDARG00000101776/ENSDARG00000058117/ENSDARG00000029239/ENSDARG00000012306/ENSDARG00000015931/ENSDARG00000042742/ENSDARG00000043416/ENSDARG00000044605/ENSDARG00000062382/ENSDARG00000067605	16
MF	GO:0017080	sodium channel regulator activity	8.17195e-05	0.00623111	0.00572036	ENSDARG00000097110/ENSDARG00000097057/ENSDARG00000060222/ENSDARG00000062359/ENSDARG00000101713	5
MF	GO:0015078	proton transmembrane transporter activity	0.000169529	0.0101324	0.0093019	ENSDARG00000090963/ENSDARG00000056008/ENSDARG00000030694/ENSDARG00000056108/ENSDARG00000014313/ENSDARG00000023967/ENSDARG00000031681/ENSDARG00000032970/ENSDARG00000059057/ENSDARG00000069090/ENSDARG00000070083/ENSDARG00000088383/ENSDARG00000095273/ENSDARG00000098355/ENSDARG00000099663/ENSDARG00000104537	16
MF	GO:0009055	electron transfer activity	0.000181192	0.0101324	0.0093019	ENSDARG00000056108/ENSDARG00000016721/ENSDARG00000032970/ENSDARG00000042469/ENSDARG00000059128/ENSDARG00000088383/ENSDARG00000095273/ENSDARG00000098075/ENSDARG00000098785/ENSDARG00000099663/ENSDARG00000101631/ENSDARG00000104537	12
MF	GO:0030276	clathrin binding	0.000182716	0.0101324	0.0093019	ENSDARG00000025206/ENSDARG00000057913/ENSDARG00000036505/ENSDARG00000101776/ENSDARG00000029239/ENSDARG00000012306/ENSDARG00000015931/ENSDARG00000045618/ENSDARG00000090716	9
MF	GO:0005543	phospholipid binding	0.000321089	0.0154438	0.0141779	ENSDARG00000025206/ENSDARG00000013613/ENSDARG00000057913/ENSDARG00000036505/ENSDARG00000101776/ENSDARG00000012513/ENSDARG00000032865/ENSDARG00000013976/ENSDARG00000029239/ENSDARG00000002632/ENSDARG00000007663/ENSDARG00000012306/ENSDARG00000015931/ENSDARG00000020397/ENSDARG00000021225/ENSDARG00000030213/ENSDARG00000030490/ENSDARG00000033609/ENSDARG00000040657/ENSDARG00000043559/ENSDARG00000063036/…	26
MF	GO:0019904	protein domain specific binding	0.00032913	0.0154438	0.0141779	ENSDARG00000067626/ENSDARG00000071658/ENSDARG00000042539/ENSDARG00000036878/ENSDARG00000013078/ENSDARG00000013414/ENSDARG00000013979/ENSDARG00000023445/ENSDARG00000027322/ENSDARG00000040287/ENSDARG00000052856/ENSDARG00000057699/ENSDARG00000070435/ENSDARG00000075758/ENSDARG00000086842	15
MF	GO:0044769	ATPase activity, coupled to transmembrane movement of ions, rotational mechanism	0.000379075	0.0165168	0.015163	ENSDARG00000090963/ENSDARG00000056008/ENSDARG00000030694/ENSDARG00000023967/ENSDARG00000031681/ENSDARG00000069090/ENSDARG00000070083/ENSDARG00000098355	8
MF	GO:0019829	cation-transporting ATPase activity	0.00051855	0.0186068	0.0170816	ENSDARG00000090963/ENSDARG00000099203/ENSDARG00000056008/ENSDARG00000030694/ENSDARG00000023445/ENSDARG00000023967/ENSDARG00000031681/ENSDARG00000042837/ENSDARG00000069090/ENSDARG00000070083/ENSDARG00000098355	11
MF	GO:0022853	active ion transmembrane transporter activity	0.00051855	0.0186068	0.0170816	ENSDARG00000090963/ENSDARG00000099203/ENSDARG00000056008/ENSDARG00000030694/ENSDARG00000023445/ENSDARG00000023967/ENSDARG00000031681/ENSDARG00000042837/ENSDARG00000069090/ENSDARG00000070083/ENSDARG00000098355	11
MF	GO:0042625	ATPase coupled ion transmembrane transporter activity	0.00051855	0.0186068	0.0170816	ENSDARG00000090963/ENSDARG00000099203/ENSDARG00000056008/ENSDARG00000030694/ENSDARG00000023445/ENSDARG00000023967/ENSDARG00000031681/ENSDARG00000042837/ENSDARG00000069090/ENSDARG00000070083/ENSDARG00000098355	11
MF	GO:0005216	ion channel activity	0.000675512	0.0217657	0.0199816	ENSDARG00000020609/ENSDARG00000087247/ENSDARG00000068989/ENSDARG00000089212/ENSDARG00000045132/ENSDARG00000029718/ENSDARG00000026084/ENSDARG00000079586/ENSDARG00000002300/ENSDARG00000062942/ENSDARG00000032188/ENSDARG00000103840/ENSDARG00000059883/ENSDARG00000058117/ENSDARG00000010727/ENSDARG00000060222/ENSDARG00000010477/ENSDARG00000070507/ENSDARG00000036383/ENSDARG00000031875/ENSDARG00000005775/…	37
MF	GO:0005253	anion channel activity	0.000677948	0.0217657	0.0199816	ENSDARG00000068989/ENSDARG00000045132/ENSDARG00000032188/ENSDARG00000103840/ENSDARG00000010727/ENSDARG00000003695/ENSDARG00000007678/ENSDARG00000052769/ENSDARG00000053665/ENSDARG00000116680	10
MF	GO:0005516	calmodulin binding	0.00102323	0.0312084	0.0286503	ENSDARG00000005372/ENSDARG00000025106/ENSDARG00000053130/ENSDARG00000056206/ENSDARG00000079777/ENSDARG00000068246/ENSDARG00000004988/ENSDARG00000014273/ENSDARG00000014962/ENSDARG00000071395/ENSDARG00000074073/ENSDARG00000075307	12
MF	GO:0044389	ubiquitin-like protein ligase binding	0.001107	0.0321557	0.02952	ENSDARG00000101127/ENSDARG00000040971/ENSDARG00000027200/ENSDARG00000102632/ENSDARG00000027141/ENSDARG00000033609/ENSDARG00000035557/ENSDARG00000102741/ENSDARG00000112087	9
MF	GO:0051018	protein kinase A binding	0.00152986	0.0387468	0.0355709	ENSDARG00000055678/ENSDARG00000088195/ENSDARG00000017429/ENSDARG00000038099/ENSDARG00000091792	5
MF	GO:0004129	cytochrome-c oxidase activity	0.0016515	0.0387468	0.0355709	ENSDARG00000056108/ENSDARG00000032970/ENSDARG00000088383/ENSDARG00000095273/ENSDARG00000099663/ENSDARG00000104537	6
MF	GO:0015002	heme-copper terminal oxidase activity	0.0016515	0.0387468	0.0355709	ENSDARG00000056108/ENSDARG00000032970/ENSDARG00000088383/ENSDARG00000095273/ENSDARG00000099663/ENSDARG00000104537	6
MF	GO:0016675	oxidoreductase activity, acting on a heme group of donors	0.0016515	0.0387468	0.0355709	ENSDARG00000056108/ENSDARG00000032970/ENSDARG00000088383/ENSDARG00000095273/ENSDARG00000099663/ENSDARG00000104537	6
MF	GO:0016676	oxidoreductase activity, acting on a heme group of donors, oxygen as acceptor	0.0016515	0.0387468	0.0355709	ENSDARG00000056108/ENSDARG00000032970/ENSDARG00000088383/ENSDARG00000095273/ENSDARG00000099663/ENSDARG00000104537	6
MF	GO:0019003	GDP binding	0.00196107	0.0443057	0.0406741	ENSDARG00000028066/ENSDARG00000005651/ENSDARG00000008867/ENSDARG00000062865/ENSDARG00000071409/ENSDARG00000098497	6
MF	GO:0005225	volume-sensitive anion channel activity	0.00224462	0.0489008	0.0448925	ENSDARG00000032188/ENSDARG00000103840/ENSDARG00000010727/ENSDARG00000007678	4

## Sheet: CategorySorting
ONTOLOGY	ID	Description	pvalue	p.adjust	(-)Log(p.adjust)	geneID	Count	total gene check	unique genes	total pathways
		neuron projection						595	137	18
BP	GO:0048812	neuron projection morphogenesis	5.20918e-09	4.00413e-06	5.39749	ENSDARG00000003971/ENSDARG00000045639/ENSDARG00000003655/ENSDARG00000053499/ENSDARG00000090481/ENSDARG00000035338/ENSDARG00000059601/ENSDARG00000018817/ENSDARG00000098936/ENSDARG00000090035/ENSDARG00000034528/ENSDARG00000061479/ENSDARG00000032865/ENSDARG00000052494/ENSDARG00000099446/ENSDARG00000022971/ENSDARG00000005775/ENSDARG00000074443/ENSDARG00000000857/ENSDARG00000004023/ENSDARG00000004452/…	52
BP	GO:0048858	cell projection morphogenesis	5.20918e-09	4.00413e-06	5.39749	ENSDARG00000003971/ENSDARG00000045639/ENSDARG00000003655/ENSDARG00000053499/ENSDARG00000090481/ENSDARG00000035338/ENSDARG00000059601/ENSDARG00000018817/ENSDARG00000098936/ENSDARG00000090035/ENSDARG00000034528/ENSDARG00000061479/ENSDARG00000032865/ENSDARG00000052494/ENSDARG00000099446/ENSDARG00000022971/ENSDARG00000005775/ENSDARG00000074443/ENSDARG00000000857/ENSDARG00000004023/ENSDARG00000004452/…	52
BP	GO:0120039	plasma membrane bounded cell projection morphogenesis	5.20918e-09	4.00413e-06	5.39749	ENSDARG00000003971/ENSDARG00000045639/ENSDARG00000003655/ENSDARG00000053499/ENSDARG00000090481/ENSDARG00000035338/ENSDARG00000059601/ENSDARG00000018817/ENSDARG00000098936/ENSDARG00000090035/ENSDARG00000034528/ENSDARG00000061479/ENSDARG00000032865/ENSDARG00000052494/ENSDARG00000099446/ENSDARG00000022971/ENSDARG00000005775/ENSDARG00000074443/ENSDARG00000000857/ENSDARG00000004023/ENSDARG00000004452/…	52
BP	GO:0061564	axon development	1.41521e-08	8.15869e-06	5.08838	ENSDARG00000003971/ENSDARG00000045639/ENSDARG00000003655/ENSDARG00000053499/ENSDARG00000090481/ENSDARG00000035338/ENSDARG00000059601/ENSDARG00000070822/ENSDARG00000098936/ENSDARG00000090035/ENSDARG00000034528/ENSDARG00000012426/ENSDARG00000061479/ENSDARG00000021351/ENSDARG00000099446/ENSDARG00000022971/ENSDARG00000005775/ENSDARG00000000857/ENSDARG00000004023/ENSDARG00000004452/ENSDARG00000007654/…	49
BP	GO:0007409	axonogenesis	3.11393e-08	1.19679e-05	4.92198	ENSDARG00000003971/ENSDARG00000045639/ENSDARG00000003655/ENSDARG00000053499/ENSDARG00000090481/ENSDARG00000035338/ENSDARG00000059601/ENSDARG00000098936/ENSDARG00000090035/ENSDARG00000034528/ENSDARG00000061479/ENSDARG00000099446/ENSDARG00000022971/ENSDARG00000005775/ENSDARG00000000857/ENSDARG00000004023/ENSDARG00000004452/ENSDARG00000007654/ENSDARG00000011163/ENSDARG00000011533/ENSDARG00000011600/…	46
BP	GO:0048667	cell morphogenesis involved in neuron differentiation	2.88371e-07	7.3887e-05	4.13143	ENSDARG00000003971/ENSDARG00000045639/ENSDARG00000003655/ENSDARG00000053499/ENSDARG00000090481/ENSDARG00000035338/ENSDARG00000059601/ENSDARG00000098936/ENSDARG00000090035/ENSDARG00000034528/ENSDARG00000061479/ENSDARG00000099446/ENSDARG00000022971/ENSDARG00000005775/ENSDARG00000000857/ENSDARG00000004023/ENSDARG00000004452/ENSDARG00000007654/ENSDARG00000011163/ENSDARG00000011533/ENSDARG00000011600/…	46
BP	GO:0048588	developmental cell growth	3.6821e-05	0.00197463	2.70451	ENSDARG00000003971/ENSDARG00000003655/ENSDARG00000090481/ENSDARG00000035338/ENSDARG00000061479/ENSDARG00000000857/ENSDARG00000004023/ENSDARG00000004452/ENSDARG00000011163/ENSDARG00000011533/ENSDARG00000011600/ENSDARG00000027041/ENSDARG00000037020/ENSDARG00000040031/ENSDARG00000055543/ENSDARG00000073843/ENSDARG00000075821/ENSDARG00000079611	18
BP	GO:0048589	developmental growth	0.000120536	0.00401012	2.39684	ENSDARG00000003971/ENSDARG00000003655/ENSDARG00000090481/ENSDARG00000035338/ENSDARG00000068992/ENSDARG00000055064/ENSDARG00000061479/ENSDARG00000055678/ENSDARG00000012513/ENSDARG00000018968/ENSDARG00000030694/ENSDARG00000000779/ENSDARG00000000857/ENSDARG00000003695/ENSDARG00000004023/ENSDARG00000004452/ENSDARG00000008867/ENSDARG00000011163/ENSDARG00000011533/ENSDARG00000011600/ENSDARG00000013968/…	36
BP	GO:0060560	developmental growth involved in morphogenesis	0.000144171	0.00455421	2.34159	ENSDARG00000003971/ENSDARG00000003655/ENSDARG00000090481/ENSDARG00000035338/ENSDARG00000061479/ENSDARG00000055678/ENSDARG00000000857/ENSDARG00000004023/ENSDARG00000004452/ENSDARG00000011163/ENSDARG00000011533/ENSDARG00000011600/ENSDARG00000022712/ENSDARG00000027041/ENSDARG00000037020/ENSDARG00000040031/ENSDARG00000055543/ENSDARG00000059177/ENSDARG00000073843/ENSDARG00000075821/ENSDARG00000079611	21
BP	GO:0016049	cell growth	0.00041934	0.00916555	2.03784	ENSDARG00000003971/ENSDARG00000003655/ENSDARG00000090481/ENSDARG00000035338/ENSDARG00000061479/ENSDARG00000000857/ENSDARG00000004023/ENSDARG00000004452/ENSDARG00000011163/ENSDARG00000011533/ENSDARG00000011600/ENSDARG00000027041/ENSDARG00000037020/ENSDARG00000040031/ENSDARG00000055543/ENSDARG00000073843/ENSDARG00000075821/ENSDARG00000079611	18
BP	GO:0040007	growth	0.000431651	0.00916555	2.03784	ENSDARG00000003971/ENSDARG00000003655/ENSDARG00000090481/ENSDARG00000035338/ENSDARG00000068992/ENSDARG00000055064/ENSDARG00000061479/ENSDARG00000055678/ENSDARG00000012513/ENSDARG00000018968/ENSDARG00000030694/ENSDARG00000000779/ENSDARG00000000857/ENSDARG00000003695/ENSDARG00000004023/ENSDARG00000004452/ENSDARG00000008867/ENSDARG00000011163/ENSDARG00000011533/ENSDARG00000011600/ENSDARG00000013968/…	36
BP	GO:0007411	axon guidance	0.00280135	0.0364967	1.43775	ENSDARG00000003971/ENSDARG00000098936/ENSDARG00000090035/ENSDARG00000034528/ENSDARG00000099446/ENSDARG00000022971/ENSDARG00000005775/ENSDARG00000011163/ENSDARG00000011533/ENSDARG00000011600/ENSDARG00000016163/ENSDARG00000019328/ENSDARG00000022712/ENSDARG00000027041/ENSDARG00000036375/ENSDARG00000055900/ENSDARG00000075821/ENSDARG00000079611/ENSDARG00000087538/ENSDARG00000098289/ENSDARG00000101915/…	23
BP	GO:0097485	neuron projection guidance	0.00292976	0.0377431	1.42316	ENSDARG00000003971/ENSDARG00000098936/ENSDARG00000090035/ENSDARG00000034528/ENSDARG00000099446/ENSDARG00000022971/ENSDARG00000005775/ENSDARG00000011163/ENSDARG00000011533/ENSDARG00000011600/ENSDARG00000016163/ENSDARG00000019328/ENSDARG00000022712/ENSDARG00000027041/ENSDARG00000036375/ENSDARG00000055900/ENSDARG00000075821/ENSDARG00000079611/ENSDARG00000087538/ENSDARG00000098289/ENSDARG00000101915/…	23
BP	GO:0042551	neuron maturation	0.000939161	0.0160423	1.79473	ENSDARG00000058117/ENSDARG00000007654/ENSDARG00000019231/ENSDARG00000103937	4
BP	GO:0022604	regulation of cell morphogenesis	0.00393579	0.0482762	1.31627	ENSDARG00000007818/ENSDARG00000034528/ENSDARG00000044573/ENSDARG00000000857/ENSDARG00000011163/ENSDARG00000011533/ENSDARG00000011600/ENSDARG00000019328/ENSDARG00000022712/ENSDARG00000026882/ENSDARG00000030547/ENSDARG00000031496/ENSDARG00000055900/ENSDARG00000056218/ENSDARG00000070735/ENSDARG00000075821/ENSDARG00000079611/ENSDARG00000094673/ENSDARG00000103959/ENSDARG00000116058	20
CC	GO:0045202	synapse	4.2366e-08	8.65732e-06	5.06262	ENSDARG00000071860/ENSDARG00000020609/ENSDARG00000018997/ENSDARG00000025206/ENSDARG00000068989/ENSDARG00000089212/ENSDARG00000059601/ENSDARG00000041150/ENSDARG00000018817/ENSDARG00000079586/ENSDARG00000101606/ENSDARG00000041062/ENSDARG00000040156/ENSDARG00000063299/ENSDARG00000000503/ENSDARG00000058117/ENSDARG00000009677/ENSDARG00000098880/ENSDARG00000007663/ENSDARG00000013414/ENSDARG00000013843/…	49
CC	GO:0098793	presynapse	5.94324e-08	8.65732e-06	5.06262	ENSDARG00000018997/ENSDARG00000025206/ENSDARG00000041150/ENSDARG00000018817/ENSDARG00000101606/ENSDARG00000040156/ENSDARG00000000503/ENSDARG00000098880/ENSDARG00000007663/ENSDARG00000013414/ENSDARG00000013843/ENSDARG00000014871/ENSDARG00000015931/ENSDARG00000025034/ENSDARG00000025671/ENSDARG00000027322/ENSDARG00000030656/ENSDARG00000042742/ENSDARG00000043835/ENSDARG00000044605/ENSDARG00000045618/…	26
CC	GO:0030424	axon	9.60006e-08	9.32341e-06	5.03043	ENSDARG00000018997/ENSDARG00000023174/ENSDARG00000025206/ENSDARG00000045639/ENSDARG00000018817/ENSDARG00000057913/ENSDARG00000036505/ENSDARG00000004580/ENSDARG00000061817/ENSDARG00000005775/ENSDARG00000004586/ENSDARG00000018032/ENSDARG00000019231/ENSDARG00000022968/ENSDARG00000033234/ENSDARG00000037020/ENSDARG00000038432/ENSDARG00000062024/ENSDARG00000073843/ENSDARG00000074777/ENSDARG00000086819/…	24	total gene check	unique genes	total pathways
		neurotransmitter transport						1524	332	105
BP	GO:0006887	exocytosis	1.94585e-08	8.97428e-06	5.047	ENSDARG00000020609/ENSDARG00000018997/ENSDARG00000025206/ENSDARG00000057913/ENSDARG00000101606/ENSDARG00000036505/ENSDARG00000000503/ENSDARG00000101776/ENSDARG00000058117/ENSDARG00000001994/ENSDARG00000029239/ENSDARG00000000779/ENSDARG00000008867/ENSDARG00000012306/ENSDARG00000013414/ENSDARG00000013843/ENSDARG00000027322/ENSDARG00000041450/ENSDARG00000041878/ENSDARG00000043416/ENSDARG00000043835/…	28	off (1496)
BP	GO:0032940	secretion by cell	9.23498e-07	0.000141972	3.8478	ENSDARG00000020609/ENSDARG00000018997/ENSDARG00000025206/ENSDARG00000057913/ENSDARG00000008829/ENSDARG00000101606/ENSDARG00000036505/ENSDARG00000000503/ENSDARG00000101776/ENSDARG00000058117/ENSDARG00000001994/ENSDARG00000030479/ENSDARG00000029239/ENSDARG00000000779/ENSDARG00000008867/ENSDARG00000012306/ENSDARG00000013414/ENSDARG00000013843/ENSDARG00000014910/ENSDARG00000027322/ENSDARG00000041450/…	33
BP	GO:0007269	neurotransmitter secretion	1.43634e-06	0.000174327	3.75864	ENSDARG00000020609/ENSDARG00000018997/ENSDARG00000025206/ENSDARG00000057913/ENSDARG00000101606/ENSDARG00000036505/ENSDARG00000000503/ENSDARG00000101776/ENSDARG00000058117/ENSDARG00000008867/ENSDARG00000013414/ENSDARG00000027322/ENSDARG00000062382/ENSDARG00000067605/ENSDARG00000077053	15
BP	GO:0099643	signal release from synapse	1.43634e-06	0.000174327	3.75864	ENSDARG00000020609/ENSDARG00000018997/ENSDARG00000025206/ENSDARG00000057913/ENSDARG00000101606/ENSDARG00000036505/ENSDARG00000000503/ENSDARG00000101776/ENSDARG00000058117/ENSDARG00000008867/ENSDARG00000013414/ENSDARG00000027322/ENSDARG00000062382/ENSDARG00000067605/ENSDARG00000077053	15
BP	GO:0017156	calcium ion regulated exocytosis	2.75334e-06	0.000286196	3.54334	ENSDARG00000020609/ENSDARG00000018997/ENSDARG00000025206/ENSDARG00000057913/ENSDARG00000101606/ENSDARG00000036505/ENSDARG00000000503/ENSDARG00000101776/ENSDARG00000058117/ENSDARG00000029239/ENSDARG00000008867/ENSDARG00000012306/ENSDARG00000062382/ENSDARG00000067605/ENSDARG00000070682	15
BP	GO:0046903	secretion	3.88842e-06	0.000373613	3.42758	ENSDARG00000020609/ENSDARG00000018997/ENSDARG00000025206/ENSDARG00000057913/ENSDARG00000008829/ENSDARG00000101606/ENSDARG00000036505/ENSDARG00000000503/ENSDARG00000101776/ENSDARG00000058117/ENSDARG00000001994/ENSDARG00000030479/ENSDARG00000029239/ENSDARG00000000779/ENSDARG00000008867/ENSDARG00000012306/ENSDARG00000013414/ENSDARG00000013843/ENSDARG00000014910/ENSDARG00000027322/ENSDARG00000041450/…	33
BP	GO:0023061	signal release	6.70659e-06	0.000596384	3.22447	ENSDARG00000020609/ENSDARG00000018997/ENSDARG00000025206/ENSDARG00000057913/ENSDARG00000008829/ENSDARG00000101606/ENSDARG00000036505/ENSDARG00000000503/ENSDARG00000101776/ENSDARG00000058117/ENSDARG00000029239/ENSDARG00000008867/ENSDARG00000013414/ENSDARG00000027322/ENSDARG00000062382/ENSDARG00000067605/ENSDARG00000077053/ENSDARG00000101175	18
BP	GO:0045055	regulated exocytosis	7.79331e-06	0.000599046	3.22254	ENSDARG00000020609/ENSDARG00000018997/ENSDARG00000025206/ENSDARG00000057913/ENSDARG00000101606/ENSDARG00000036505/ENSDARG00000000503/ENSDARG00000101776/ENSDARG00000058117/ENSDARG00000029239/ENSDARG00000008867/ENSDARG00000012306/ENSDARG00000062382/ENSDARG00000067605/ENSDARG00000070682	15
BP	GO:0048675	axon extension	1.85848e-05	0.00126048	2.89946	ENSDARG00000003971/ENSDARG00000003655/ENSDARG00000090481/ENSDARG00000035338/ENSDARG00000061479/ENSDARG00000004023/ENSDARG00000004452/ENSDARG00000011163/ENSDARG00000011533/ENSDARG00000011600/ENSDARG00000027041/ENSDARG00000037020/ENSDARG00000040031/ENSDARG00000055543/ENSDARG00000073843/ENSDARG00000075821/ENSDARG00000079611	17
BP	GO:1990138	neuron projection extension	2.31515e-05	0.00144063	2.84145	ENSDARG00000003971/ENSDARG00000003655/ENSDARG00000090481/ENSDARG00000035338/ENSDARG00000061479/ENSDARG00000004023/ENSDARG00000004452/ENSDARG00000011163/ENSDARG00000011533/ENSDARG00000011600/ENSDARG00000027041/ENSDARG00000037020/ENSDARG00000040031/ENSDARG00000055543/ENSDARG00000073843/ENSDARG00000075821/ENSDARG00000079611	17
BP	GO:0017158	regulation of calcium ion-dependent exocytosis	2.37398e-05	0.00144063	2.84145	ENSDARG00000025206/ENSDARG00000057913/ENSDARG00000101606/ENSDARG00000036505/ENSDARG00000101776/ENSDARG00000029239/ENSDARG00000008867/ENSDARG00000012306/ENSDARG00000062382/ENSDARG00000067605	10
BP	GO:0060627	regulation of vesicle-mediated transport	3.39153e-05	0.00186211	2.72999	ENSDARG00000025206/ENSDARG00000013613/ENSDARG00000057913/ENSDARG00000068992/ENSDARG00000101606/ENSDARG00000036505/ENSDARG00000000503/ENSDARG00000101776/ENSDARG00000013976/ENSDARG00000029239/ENSDARG00000008867/ENSDARG00000012306/ENSDARG00000013843/ENSDARG00000018602/ENSDARG00000043835/ENSDARG00000062382/ENSDARG00000063573/ENSDARG00000067605/ENSDARG00000077850	19
BP	GO:1903305	regulation of regulated secretory pathway	4.24948e-05	0.00213028	2.67156	ENSDARG00000025206/ENSDARG00000057913/ENSDARG00000101606/ENSDARG00000036505/ENSDARG00000101776/ENSDARG00000029239/ENSDARG00000008867/ENSDARG00000012306/ENSDARG00000062382/ENSDARG00000067605	10
BP	GO:0006836	neurotransmitter transport	5.04464e-05	0.0024751	2.60641	ENSDARG00000020609/ENSDARG00000018997/ENSDARG00000025206/ENSDARG00000041150/ENSDARG00000057913/ENSDARG00000101606/ENSDARG00000036505/ENSDARG00000000503/ENSDARG00000101776/ENSDARG00000058117/ENSDARG00000008867/ENSDARG00000013414/ENSDARG00000027322/ENSDARG00000062382/ENSDARG00000067605/ENSDARG00000077053	16
BP	GO:0016079	synaptic vesicle exocytosis	6.95232e-05	0.00308757	2.51038	ENSDARG00000020609/ENSDARG00000018997/ENSDARG00000025206/ENSDARG00000057913/ENSDARG00000101606/ENSDARG00000036505/ENSDARG00000000503/ENSDARG00000058117/ENSDARG00000008867/ENSDARG00000062382/ENSDARG00000067605	11
BP	GO:0048489	synaptic vesicle transport	7.8668e-05	0.00312773	2.50477	ENSDARG00000020609/ENSDARG00000018997/ENSDARG00000025206/ENSDARG00000057913/ENSDARG00000098936/ENSDARG00000101606/ENSDARG00000036505/ENSDARG00000000503/ENSDARG00000058117/ENSDARG00000008867/ENSDARG00000015931/ENSDARG00000062382/ENSDARG00000067605	13
BP	GO:0097479	synaptic vesicle localization	7.8668e-05	0.00312773	2.50477	ENSDARG00000020609/ENSDARG00000018997/ENSDARG00000025206/ENSDARG00000057913/ENSDARG00000098936/ENSDARG00000101606/ENSDARG00000036505/ENSDARG00000000503/ENSDARG00000058117/ENSDARG00000008867/ENSDARG00000015931/ENSDARG00000062382/ENSDARG00000067605	13
BP	GO:0097480	establishment of synaptic vesicle localization	7.8668e-05	0.00312773	2.50477	ENSDARG00000020609/ENSDARG00000018997/ENSDARG00000025206/ENSDARG00000057913/ENSDARG00000098936/ENSDARG00000101606/ENSDARG00000036505/ENSDARG00000000503/ENSDARG00000058117/ENSDARG00000008867/ENSDARG00000015931/ENSDARG00000062382/ENSDARG00000067605	13
BP	GO:0051648	vesicle localization	9.93993e-05	0.00364114	2.43876	ENSDARG00000020609/ENSDARG00000018997/ENSDARG00000025206/ENSDARG00000057913/ENSDARG00000098936/ENSDARG00000101606/ENSDARG00000036505/ENSDARG00000000503/ENSDARG00000058117/ENSDARG00000044573/ENSDARG00000007654/ENSDARG00000008867/ENSDARG00000010953/ENSDARG00000015931/ENSDARG00000026595/ENSDARG00000031496/ENSDARG00000041450/ENSDARG00000062382/ENSDARG00000067605/ENSDARG00000104674	20
BP	GO:0017157	regulation of exocytosis	0.000113313	0.0038467	2.41491	ENSDARG00000025206/ENSDARG00000057913/ENSDARG00000101606/ENSDARG00000036505/ENSDARG00000000503/ENSDARG00000101776/ENSDARG00000029239/ENSDARG00000008867/ENSDARG00000012306/ENSDARG00000013843/ENSDARG00000043835/ENSDARG00000062382/ENSDARG00000067605	13
BP	GO:0050432	catecholamine secretion	0.000123469	0.00401012	2.39684	ENSDARG00000025206/ENSDARG00000057913/ENSDARG00000008829/ENSDARG00000036505/ENSDARG00000101776/ENSDARG00000029239/ENSDARG00000012306	7
BP	GO:0050433	regulation of catecholamine secretion	0.000123469	0.00401012	2.39684	ENSDARG00000025206/ENSDARG00000057913/ENSDARG00000008829/ENSDARG00000036505/ENSDARG00000101776/ENSDARG00000029239/ENSDARG00000012306	7
BP	GO:0099003	vesicle-mediated transport in synapse	0.0001408	0.00450951	2.34587	ENSDARG00000020609/ENSDARG00000018997/ENSDARG00000025206/ENSDARG00000057913/ENSDARG00000098936/ENSDARG00000101606/ENSDARG00000036505/ENSDARG00000000503/ENSDARG00000058117/ENSDARG00000007663/ENSDARG00000008867/ENSDARG00000015931/ENSDARG00000062382/ENSDARG00000067605	14
BP	GO:0051650	establishment of vesicle localization	0.000197889	0.00551886	2.25815	ENSDARG00000020609/ENSDARG00000018997/ENSDARG00000025206/ENSDARG00000057913/ENSDARG00000098936/ENSDARG00000101606/ENSDARG00000036505/ENSDARG00000000503/ENSDARG00000058117/ENSDARG00000044573/ENSDARG00000008867/ENSDARG00000010953/ENSDARG00000015931/ENSDARG00000026595/ENSDARG00000031496/ENSDARG00000041450/ENSDARG00000062382/ENSDARG00000067605/ENSDARG00000104674	19
BP	GO:0051937	catecholamine transport	0.000201034	0.00551886	2.25815	ENSDARG00000025206/ENSDARG00000057913/ENSDARG00000008829/ENSDARG00000036505/ENSDARG00000101776/ENSDARG00000029239/ENSDARG00000012306	7
BP	GO:0051952	regulation of amine transport	0.000201034	0.00551886	2.25815	ENSDARG00000025206/ENSDARG00000057913/ENSDARG00000008829/ENSDARG00000036505/ENSDARG00000101776/ENSDARG00000029239/ENSDARG00000012306	7
BP	GO:0099504	synaptic vesicle cycle	0.000259802	0.006808	2.16698	ENSDARG00000020609/ENSDARG00000018997/ENSDARG00000025206/ENSDARG00000041150/ENSDARG00000057913/ENSDARG00000101606/ENSDARG00000036505/ENSDARG00000000503/ENSDARG00000058117/ENSDARG00000007663/ENSDARG00000008867/ENSDARG00000015931/ENSDARG00000062382/ENSDARG00000067605	14
BP	GO:0007268	chemical synaptic transmission	0.000305721	0.00758057	2.1203	ENSDARG00000020609/ENSDARG00000018997/ENSDARG00000025206/ENSDARG00000068989/ENSDARG00000089212/ENSDARG00000041150/ENSDARG00000018817/ENSDARG00000057913/ENSDARG00000079586/ENSDARG00000101606/ENSDARG00000036505/ENSDARG00000041062/ENSDARG00000040156/ENSDARG00000000503/ENSDARG00000101776/ENSDARG00000058117/ENSDARG00000009677/ENSDARG00000006923/ENSDARG00000008867/ENSDARG00000013414/ENSDARG00000015315/…	33
BP	GO:0098916	anterograde trans-synaptic signaling	0.000305721	0.00758057	2.1203	ENSDARG00000020609/ENSDARG00000018997/ENSDARG00000025206/ENSDARG00000068989/ENSDARG00000089212/ENSDARG00000041150/ENSDARG00000018817/ENSDARG00000057913/ENSDARG00000079586/ENSDARG00000101606/ENSDARG00000036505/ENSDARG00000041062/ENSDARG00000040156/ENSDARG00000000503/ENSDARG00000101776/ENSDARG00000058117/ENSDARG00000009677/ENSDARG00000006923/ENSDARG00000008867/ENSDARG00000013414/ENSDARG00000015315/…	33
BP	GO:0015837	amine transport	0.000313804	0.00761719	2.11821	ENSDARG00000025206/ENSDARG00000057913/ENSDARG00000008829/ENSDARG00000036505/ENSDARG00000101776/ENSDARG00000029239/ENSDARG00000012306	7
BP	GO:0015844	monoamine transport	0.000313804	0.00761719	2.11821	ENSDARG00000025206/ENSDARG00000057913/ENSDARG00000008829/ENSDARG00000036505/ENSDARG00000101776/ENSDARG00000029239/ENSDARG00000012306	7
BP	GO:0099537	trans-synaptic signaling	0.000350181	0.00823998	2.08407	ENSDARG00000020609/ENSDARG00000018997/ENSDARG00000025206/ENSDARG00000068989/ENSDARG00000089212/ENSDARG00000041150/ENSDARG00000018817/ENSDARG00000057913/ENSDARG00000079586/ENSDARG00000101606/ENSDARG00000036505/ENSDARG00000041062/ENSDARG00000040156/ENSDARG00000000503/ENSDARG00000101776/ENSDARG00000058117/ENSDARG00000009677/ENSDARG00000006923/ENSDARG00000008867/ENSDARG00000013414/ENSDARG00000015315/…	33
BP	GO:0099536	synaptic signaling	0.000366229	0.00853056	2.06902	ENSDARG00000020609/ENSDARG00000018997/ENSDARG00000025206/ENSDARG00000068989/ENSDARG00000089212/ENSDARG00000041150/ENSDARG00000018817/ENSDARG00000057913/ENSDARG00000079586/ENSDARG00000101606/ENSDARG00000036505/ENSDARG00000041062/ENSDARG00000040156/ENSDARG00000000503/ENSDARG00000101776/ENSDARG00000058117/ENSDARG00000009677/ENSDARG00000006923/ENSDARG00000008867/ENSDARG00000013414/ENSDARG00000015315/…	33
BP	GO:0006891	intra-Golgi vesicle-mediated transport	9.50256e-05	0.00359228	2.44463	ENSDARG00000034522/ENSDARG00000031343/ENSDARG00000004037/ENSDARG00000017844/ENSDARG00000018562/ENSDARG00000038743/ENSDARG00000045364	7
BP	GO:0048193	Golgi vesicle transport	0.000197359	0.00551886	2.25815	ENSDARG00000013613/ENSDARG00000034522/ENSDARG00000031343/ENSDARG00000013976/ENSDARG00000000779/ENSDARG00000004037/ENSDARG00000007654/ENSDARG00000012747/ENSDARG00000017844/ENSDARG00000018562/ENSDARG00000019360/ENSDARG00000024954/ENSDARG00000026068/ENSDARG00000031496/ENSDARG00000038743/ENSDARG00000039601/ENSDARG00000042742/ENSDARG00000045364/ENSDARG00000055610/ENSDARG00000074246/ENSDARG00000100435/…	22
BP	GO:1903530	regulation of secretion by cell	0.000450597	0.00936106	2.02868	ENSDARG00000018997/ENSDARG00000025206/ENSDARG00000057913/ENSDARG00000008829/ENSDARG00000101606/ENSDARG00000036505/ENSDARG00000000503/ENSDARG00000101776/ENSDARG00000030479/ENSDARG00000029239/ENSDARG00000008867/ENSDARG00000012306/ENSDARG00000013843/ENSDARG00000014910/ENSDARG00000043835/ENSDARG00000062382/ENSDARG00000067605/ENSDARG00000101175	18
BP	GO:0014046	dopamine secretion	0.000597854	0.0116206	1.93477	ENSDARG00000025206/ENSDARG00000057913/ENSDARG00000036505/ENSDARG00000101776/ENSDARG00000029239/ENSDARG00000012306	6
BP	GO:0014059	regulation of dopamine secretion	0.000597854	0.0116206	1.93477	ENSDARG00000025206/ENSDARG00000057913/ENSDARG00000036505/ENSDARG00000101776/ENSDARG00000029239/ENSDARG00000012306	6
BP	GO:0001505	regulation of neurotransmitter levels	0.000621924	0.0119513	1.92258	ENSDARG00000020609/ENSDARG00000018997/ENSDARG00000025206/ENSDARG00000057913/ENSDARG00000101606/ENSDARG00000036505/ENSDARG00000000503/ENSDARG00000101776/ENSDARG00000058117/ENSDARG00000006031/ENSDARG00000008867/ENSDARG00000013414/ENSDARG00000027322/ENSDARG00000062382/ENSDARG00000067605/ENSDARG00000077053	16
BP	GO:0051046	regulation of secretion	0.000638935	0.0121767	1.91447	ENSDARG00000018997/ENSDARG00000025206/ENSDARG00000057913/ENSDARG00000008829/ENSDARG00000101606/ENSDARG00000036505/ENSDARG00000000503/ENSDARG00000101776/ENSDARG00000030479/ENSDARG00000029239/ENSDARG00000008867/ENSDARG00000012306/ENSDARG00000013843/ENSDARG00000014910/ENSDARG00000043835/ENSDARG00000062382/ENSDARG00000067605/ENSDARG00000101175	18
BP	GO:0015872	dopamine transport	0.000927341	0.0160423	1.79473	ENSDARG00000025206/ENSDARG00000057913/ENSDARG00000036505/ENSDARG00000101776/ENSDARG00000029239/ENSDARG00000012306	6
BP	GO:0001508	action potential	0.000386642	0.00857305	2.06686	ENSDARG00000060222/ENSDARG00000005775/ENSDARG00000062134/ENSDARG00000018032/ENSDARG00000060282/ENSDARG00000062359/ENSDARG00000086819	7
BP	GO:0032482	Rab protein signal transduction	0.000503349	0.0102719	1.98835	ENSDARG00000034522/ENSDARG00000031343/ENSDARG00000003495/ENSDARG00000018602/ENSDARG00000019312/ENSDARG00000036501/ENSDARG00000041450/ENSDARG00000041878/ENSDARG00000043835/ENSDARG00000055291/ENSDARG00000056479/ENSDARG00000074246/ENSDARG00000090086	13
BP	GO:0035637	multicellular organismal signaling	0.00155947	0.0236979	1.62529	ENSDARG00000060222/ENSDARG00000005775/ENSDARG00000062134/ENSDARG00000018032/ENSDARG00000042151/ENSDARG00000060282/ENSDARG00000062359/ENSDARG00000086819	8
BP	GO:0046928	regulation of neurotransmitter secretion	0.00235672	0.033341	1.47702	ENSDARG00000018997/ENSDARG00000101606/ENSDARG00000101776/ENSDARG00000008867/ENSDARG00000062382/ENSDARG00000067605	6
BP	GO:0006890	retrograde vesicle-mediated transport, Golgi to ER	0.00243806	0.033942	1.46926	ENSDARG00000034522/ENSDARG00000031343/ENSDARG00000012747/ENSDARG00000017844/ENSDARG00000018562/ENSDARG00000038743/ENSDARG00000100435	7
BP	GO:0051222	positive regulation of protein transport	0.0027918	0.0364967	1.43775	ENSDARG00000071403/ENSDARG00000013613/ENSDARG00000013976/ENSDARG00000030479/ENSDARG00000014910/ENSDARG00000053753/ENSDARG00000101175	7
BP	GO:0140029	exocytic process	0.00255774	0.0341647	1.46642	ENSDARG00000020609/ENSDARG00000000503/ENSDARG00000058117/ENSDARG00000001994/ENSDARG00000000779/ENSDARG00000043835/ENSDARG00000061180/ENSDARG00000067605	8
BP	GO:0051588	regulation of neurotransmitter transport	0.00324749	0.0413741	1.38327	ENSDARG00000018997/ENSDARG00000101606/ENSDARG00000101776/ENSDARG00000008867/ENSDARG00000062382/ENSDARG00000067605	6
BP	GO:0035725	sodium ion transmembrane transport	0.00369492	0.045809	1.33905	ENSDARG00000097110/ENSDARG00000099203/ENSDARG00000097057/ENSDARG00000060222/ENSDARG00000005775/ENSDARG00000018032/ENSDARG00000042837/ENSDARG00000062359/ENSDARG00000086819	9
CC	GO:0005874	microtubule	1.06675e-07	9.32341e-06	5.03043	ENSDARG00000001889/ENSDARG00000059601/ENSDARG00000098591/ENSDARG00000098936/ENSDARG00000069790/ENSDARG00000055216/ENSDARG00000061817/ENSDARG00000031382/ENSDARG00000079777/ENSDARG00000039522/ENSDARG00000020345/ENSDARG00000010953/ENSDARG00000016301/ENSDARG00000019302/ENSDARG00000021582/ENSDARG00000022045/ENSDARG00000024575/ENSDARG00000026595/ENSDARG00000026801/ENSDARG00000037020/ENSDARG00000045014/…	28
CC	GO:0070382	exocytic vesicle	4.89538e-07	3.05612e-05	4.51483	ENSDARG00000025206/ENSDARG00000041150/ENSDARG00000018817/ENSDARG00000057913/ENSDARG00000036505/ENSDARG00000000503/ENSDARG00000101776/ENSDARG00000029239/ENSDARG00000007663/ENSDARG00000012306/ENSDARG00000013843/ENSDARG00000014871/ENSDARG00000015931/ENSDARG00000025034/ENSDARG00000042742/ENSDARG00000043835/ENSDARG00000044605/ENSDARG00000045618/ENSDARG00000060639/ENSDARG00000062382/ENSDARG00000104413	21
CC	GO:0099503	secretory vesicle	1.32993e-06	7.26474e-05	4.13878	ENSDARG00000025206/ENSDARG00000041150/ENSDARG00000018817/ENSDARG00000057913/ENSDARG00000008829/ENSDARG00000036505/ENSDARG00000000503/ENSDARG00000101776/ENSDARG00000029239/ENSDARG00000007663/ENSDARG00000012306/ENSDARG00000013843/ENSDARG00000014871/ENSDARG00000015931/ENSDARG00000025034/ENSDARG00000042742/ENSDARG00000043835/ENSDARG00000044605/ENSDARG00000045618/ENSDARG00000060639/ENSDARG00000062382/…	23
CC	GO:0030133	transport vesicle	2.00961e-06	8.67762e-05	4.0616	ENSDARG00000025206/ENSDARG00000041150/ENSDARG00000018817/ENSDARG00000057913/ENSDARG00000036505/ENSDARG00000000503/ENSDARG00000101776/ENSDARG00000029239/ENSDARG00000007663/ENSDARG00000012306/ENSDARG00000013843/ENSDARG00000014871/ENSDARG00000015931/ENSDARG00000019360/ENSDARG00000025034/ENSDARG00000042742/ENSDARG00000042933/ENSDARG00000043835/ENSDARG00000044605/ENSDARG00000045618/ENSDARG00000060639/…	25
CC	GO:0044456	synapse part	6.9389e-06	0.000252692	3.59741	ENSDARG00000018997/ENSDARG00000025206/ENSDARG00000068989/ENSDARG00000089212/ENSDARG00000041150/ENSDARG00000018817/ENSDARG00000101606/ENSDARG00000040156/ENSDARG00000000503/ENSDARG00000009677/ENSDARG00000098880/ENSDARG00000007663/ENSDARG00000013414/ENSDARG00000013843/ENSDARG00000014871/ENSDARG00000015315/ENSDARG00000015931/ENSDARG00000022968/ENSDARG00000025034/ENSDARG00000025671/ENSDARG00000026247/…	37
CC	GO:0005875	microtubule associated complex	1.19197e-05	0.000395224	3.40316	ENSDARG00000005172/ENSDARG00000059601/ENSDARG00000098936/ENSDARG00000069790/ENSDARG00000061817/ENSDARG00000006862/ENSDARG00000010953/ENSDARG00000011611/ENSDARG00000021582/ENSDARG00000022045/ENSDARG00000024575/ENSDARG00000026595/ENSDARG00000037020/ENSDARG00000038432/ENSDARG00000056753/ENSDARG00000062024/ENSDARG00000079500/ENSDARG00000086985/ENSDARG00000087538	19
CC	GO:0031082	BLOC complex	1.69406e-05	0.000435472	3.36104	ENSDARG00000020609/ENSDARG00000058117/ENSDARG00000071062/ENSDARG00000042933/ENSDARG00000051934/ENSDARG00000062382	6
CC	GO:0099513	polymeric cytoskeletal fiber	3.21277e-05	0.000779989	3.10791	ENSDARG00000001889/ENSDARG00000059601/ENSDARG00000098591/ENSDARG00000098936/ENSDARG00000069790/ENSDARG00000055216/ENSDARG00000012426/ENSDARG00000061817/ENSDARG00000031382/ENSDARG00000021351/ENSDARG00000079777/ENSDARG00000039522/ENSDARG00000074443/ENSDARG00000020345/ENSDARG00000010953/ENSDARG00000016301/ENSDARG00000019302/ENSDARG00000021582/ENSDARG00000022045/ENSDARG00000024575/ENSDARG00000026595/…	34
CC	GO:0008021	synaptic vesicle	4.0393e-05	0.000914112	3.039	ENSDARG00000025206/ENSDARG00000041150/ENSDARG00000018817/ENSDARG00000000503/ENSDARG00000007663/ENSDARG00000013843/ENSDARG00000014871/ENSDARG00000015931/ENSDARG00000025034/ENSDARG00000042742/ENSDARG00000043835/ENSDARG00000044605/ENSDARG00000045618/ENSDARG00000060639/ENSDARG00000062382/ENSDARG00000104413	16
CC	GO:0001518	voltage-gated sodium channel complex	4.18358e-05	0.000914112	3.039	ENSDARG00000060222/ENSDARG00000005775/ENSDARG00000018032/ENSDARG00000062359/ENSDARG00000086819/ENSDARG00000101713	6
CC	GO:0031083	BLOC-1 complex	0.00016534	0.00328425	2.48356	ENSDARG00000020609/ENSDARG00000058117/ENSDARG00000042933/ENSDARG00000051934/ENSDARG00000062382	5
CC	GO:0034706	sodium channel complex	0.000234107	0.00426271	2.37031	ENSDARG00000060222/ENSDARG00000005775/ENSDARG00000018032/ENSDARG00000062359/ENSDARG00000086819/ENSDARG00000101713	6
CC	GO:0005938	cell cortex	0.000350471	0.00589061	2.22984	ENSDARG00000101606/ENSDARG00000102750/ENSDARG00000044573/ENSDARG00000011611/ENSDARG00000013843/ENSDARG00000026829/ENSDARG00000027590/ENSDARG00000028327/ENSDARG00000030490/ENSDARG00000030547/ENSDARG00000030656/ENSDARG00000034240/ENSDARG00000043416/ENSDARG00000045618/ENSDARG00000055610/ENSDARG00000070735/ENSDARG00000087229/ENSDARG00000094673/ENSDARG00000102883/ENSDARG00000116058	20
CC	GO:0005871	kinesin complex	0.000436741	0.00706873	2.15066	ENSDARG00000098936/ENSDARG00000061817/ENSDARG00000006862/ENSDARG00000010953/ENSDARG00000024575/ENSDARG00000037020/ENSDARG00000062024/ENSDARG00000079500/ENSDARG00000086985/ENSDARG00000087538	10
CC	GO:0044448	cell cortex part	0.00116096	0.0163658	1.78606	ENSDARG00000101606/ENSDARG00000011611/ENSDARG00000013843/ENSDARG00000026829/ENSDARG00000027590/ENSDARG00000028327/ENSDARG00000030490/ENSDARG00000030656/ENSDARG00000034240/ENSDARG00000043416/ENSDARG00000045618/ENSDARG00000055610/ENSDARG00000087229/ENSDARG00000102883	14
CC	GO:0019867	outer membrane	0.00179494	0.0224111	1.64954	ENSDARG00000045132/ENSDARG00000089109/ENSDARG00000003695/ENSDARG00000020596/ENSDARG00000045146/ENSDARG00000053753/ENSDARG00000058601/ENSDARG00000067717/ENSDARG00000090195/ENSDARG00000097797/ENSDARG00000116680	11
CC	GO:0044433	cytoplasmic vesicle part	0.00256879	0.0295451	1.52951	ENSDARG00000025206/ENSDARG00000041150/ENSDARG00000002190/ENSDARG00000004580/ENSDARG00000092610/ENSDARG00000014871/ENSDARG00000016490/ENSDARG00000017844/ENSDARG00000018562/ENSDARG00000019360/ENSDARG00000020798/ENSDARG00000025034/ENSDARG00000026068/ENSDARG00000026907/ENSDARG00000030448/ENSDARG00000038743/ENSDARG00000042742/ENSDARG00000045542/ENSDARG00000045618/ENSDARG00000062382/ENSDARG00000063573/…	25
CC	GO:0099568	cytoplasmic region	0.00267178	0.0299376	1.52378	ENSDARG00000101606/ENSDARG00000102750/ENSDARG00000044573/ENSDARG00000011611/ENSDARG00000013843/ENSDARG00000026829/ENSDARG00000027590/ENSDARG00000028327/ENSDARG00000030490/ENSDARG00000030547/ENSDARG00000030656/ENSDARG00000034240/ENSDARG00000038432/ENSDARG00000043416/ENSDARG00000045025/ENSDARG00000045618/ENSDARG00000055610/ENSDARG00000070735/ENSDARG00000087229/ENSDARG00000094673/ENSDARG00000102883/…	22
CC	GO:1902495	transmembrane transporter complex	0.00280185	0.0306102	1.51413	ENSDARG00000026084/ENSDARG00000062942/ENSDARG00000032188/ENSDARG00000099203/ENSDARG00000103840/ENSDARG00000010727/ENSDARG00000060222/ENSDARG00000009677/ENSDARG00000005775/ENSDARG00000006923/ENSDARG00000007678/ENSDARG00000018032/ENSDARG00000042837/ENSDARG00000055559/ENSDARG00000061203/ENSDARG00000062359/ENSDARG00000074746/ENSDARG00000075307/ENSDARG00000086819/ENSDARG00000098852/ENSDARG00000101175/…	22
CC	GO:0005885	Arp2/3 protein complex	0.00359803	0.0336809	1.47262	ENSDARG00000008383/ENSDARG00000039142/ENSDARG00000054063/ENSDARG00000057882	4
CC	GO:1990351	transporter complex	0.0036995	0.0336809	1.47262	ENSDARG00000026084/ENSDARG00000062942/ENSDARG00000032188/ENSDARG00000099203/ENSDARG00000103840/ENSDARG00000010727/ENSDARG00000060222/ENSDARG00000009677/ENSDARG00000005775/ENSDARG00000006923/ENSDARG00000007678/ENSDARG00000018032/ENSDARG00000042837/ENSDARG00000055559/ENSDARG00000061203/ENSDARG00000062359/ENSDARG00000074746/ENSDARG00000075307/ENSDARG00000086819/ENSDARG00000098852/ENSDARG00000101175/…	22
CC	GO:0005798	Golgi-associated vesicle	0.00388995	0.034692	1.45977	ENSDARG00000017844/ENSDARG00000018562/ENSDARG00000019360/ENSDARG00000024954/ENSDARG00000030448/ENSDARG00000038743/ENSDARG00000039601/ENSDARG00000045618/ENSDARG00000074073/ENSDARG00000090716/ENSDARG00000100435	11
CC	GO:0030117	membrane coat	0.00444812	0.0371341	1.43023	ENSDARG00000056803/ENSDARG00000002790/ENSDARG00000017844/ENSDARG00000018562/ENSDARG00000019360/ENSDARG00000020798/ENSDARG00000038743/ENSDARG00000045618/ENSDARG00000058504/ENSDARG00000090716	10
CC	GO:0048475	coated membrane	0.00444812	0.0371341	1.43023	ENSDARG00000056803/ENSDARG00000002790/ENSDARG00000017844/ENSDARG00000018562/ENSDARG00000019360/ENSDARG00000020798/ENSDARG00000038743/ENSDARG00000045618/ENSDARG00000058504/ENSDARG00000090716	10
CC	GO:0005834	heterotrimeric G-protein complex	0.00450367	0.0371341	1.43023	ENSDARG00000009553/ENSDARG00000037921/ENSDARG00000036058/ENSDARG00000017294/ENSDARG00000016676/ENSDARG00000018174/ENSDARG00000045415	7
CC	GO:1905360	GTPase complex	0.00450367	0.0371341	1.43023	ENSDARG00000009553/ENSDARG00000037921/ENSDARG00000036058/ENSDARG00000017294/ENSDARG00000016676/ENSDARG00000018174/ENSDARG00000045415	7
CC	GO:0008540	proteasome regulatory particle, base subcomplex	0.00463009	0.0374694	1.42632	ENSDARG00000007141/ENSDARG00000015315/ENSDARG00000027099/ENSDARG00000043561	4
CC	GO:0030660	Golgi-associated vesicle membrane	0.00493065	0.0384767	1.4148	ENSDARG00000017844/ENSDARG00000018562/ENSDARG00000019360/ENSDARG00000030448/ENSDARG00000038743/ENSDARG00000045618/ENSDARG00000090716/ENSDARG00000100435	8
CC	GO:0005881	cytoplasmic microtubule	0.00522301	0.040043	1.39747	ENSDARG00000031382/ENSDARG00000020345/ENSDARG00000026595/ENSDARG00000071409/ENSDARG00000102878	5
CC	GO:0030135	coated vesicle	0.00595928	0.0449001	1.34775	ENSDARG00000015931/ENSDARG00000017844/ENSDARG00000018562/ENSDARG00000019360/ENSDARG00000020798/ENSDARG00000024954/ENSDARG00000038743/ENSDARG00000039601/ENSDARG00000045618/ENSDARG00000063573/ENSDARG00000090716/ENSDARG00000100435	12
CC	GO:0030659	cytoplasmic vesicle membrane	0.0069993	0.0493802	1.30645	ENSDARG00000025206/ENSDARG00000041150/ENSDARG00000004580/ENSDARG00000014871/ENSDARG00000017844/ENSDARG00000018562/ENSDARG00000019360/ENSDARG00000020798/ENSDARG00000025034/ENSDARG00000038743/ENSDARG00000042742/ENSDARG00000045618/ENSDARG00000062382/ENSDARG00000090716/ENSDARG00000100435	15
CC	GO:0030672	synaptic vesicle membrane	0.0071136	0.0493802	1.30645	ENSDARG00000025206/ENSDARG00000041150/ENSDARG00000014871/ENSDARG00000025034/ENSDARG00000042742/ENSDARG00000045618/ENSDARG00000062382	7
CC	GO:0099501	exocytic vesicle membrane	0.0071136	0.0493802	1.30645	ENSDARG00000025206/ENSDARG00000041150/ENSDARG00000014871/ENSDARG00000025034/ENSDARG00000042742/ENSDARG00000045618/ENSDARG00000062382	7
CC	GO:0019013	viral nucleocapsid	0.00711888	0.0493802	1.30645	ENSDARG00000045639/ENSDARG00000075034/ENSDARG00000011125/ENSDARG00000014420/ENSDARG00000038695/ENSDARG00000059303	6
CC	GO:0019028	viral capsid	0.00711888	0.0493802	1.30645	ENSDARG00000045639/ENSDARG00000075034/ENSDARG00000011125/ENSDARG00000014420/ENSDARG00000038695/ENSDARG00000059303	6
CC	GO:0005838	proteasome regulatory particle	0.00725172	0.0495157	1.30526	ENSDARG00000007141/ENSDARG00000015315/ENSDARG00000020454/ENSDARG00000027099/ENSDARG00000043561	5
MF	GO:0003924	GTPase activity	2.30649e-10	1.40696e-07	6.85172	ENSDARG00000009553/ENSDARG00000028066/ENSDARG00000037921/ENSDARG00000001889/ENSDARG00000034522/ENSDARG00000098591/ENSDARG00000055216/ENSDARG00000031343/ENSDARG00000036058/ENSDARG00000005651/ENSDARG00000039522/ENSDARG00000044573/ENSDARG00000017294/ENSDARG00000008292/ENSDARG00000008867/ENSDARG00000013843/ENSDARG00000016301/ENSDARG00000016676/ENSDARG00000018174/ENSDARG00000018602/ENSDARG00000019312/…	48
MF	GO:0015631	tubulin binding	2.42712e-06	0.000740271	3.13061	ENSDARG00000030106/ENSDARG00000059601/ENSDARG00000008808/ENSDARG00000101127/ENSDARG00000098936/ENSDARG00000061817/ENSDARG00000079777/ENSDARG00000020345/ENSDARG00000005625/ENSDARG00000010953/ENSDARG00000022045/ENSDARG00000024575/ENSDARG00000026595/ENSDARG00000030241/ENSDARG00000033234/ENSDARG00000033609/ENSDARG00000033655/ENSDARG00000037020/ENSDARG00000038465/ENSDARG00000042840/ENSDARG00000062024/…	27
MF	GO:0001786	phosphatidylserine binding	1.05546e-05	0.00214609	2.66835	ENSDARG00000025206/ENSDARG00000013613/ENSDARG00000057913/ENSDARG00000036505/ENSDARG00000101776/ENSDARG00000013976/ENSDARG00000029239/ENSDARG00000012306	8
MF	GO:0005200	structural constituent of cytoskeleton	2.19696e-05	0.00322119	2.49198	ENSDARG00000001889/ENSDARG00000098591/ENSDARG00000055216/ENSDARG00000039522/ENSDARG00000016301/ENSDARG00000030490/ENSDARG00000045014/ENSDARG00000102883/ENSDARG00000104436	9
MF	GO:0072341	modified amino acid binding	2.7499e-05	0.00322119	2.49198	ENSDARG00000025206/ENSDARG00000013613/ENSDARG00000057913/ENSDARG00000036505/ENSDARG00000101776/ENSDARG00000013976/ENSDARG00000029239/ENSDARG00000012306/ENSDARG00000013741	9
MF	GO:0008017	microtubule binding	3.16838e-05	0.00322119	2.49198	ENSDARG00000059601/ENSDARG00000008808/ENSDARG00000101127/ENSDARG00000098936/ENSDARG00000061817/ENSDARG00000079777/ENSDARG00000020345/ENSDARG00000005625/ENSDARG00000010953/ENSDARG00000022045/ENSDARG00000024575/ENSDARG00000026595/ENSDARG00000033609/ENSDARG00000037020/ENSDARG00000042840/ENSDARG00000062024/ENSDARG00000070801/ENSDARG00000071409/ENSDARG00000074073/ENSDARG00000079500/ENSDARG00000087538/…	22
MF	GO:0000149	SNARE binding	4.47845e-05	0.00390265	2.40864	ENSDARG00000020609/ENSDARG00000018997/ENSDARG00000025206/ENSDARG00000057913/ENSDARG00000036505/ENSDARG00000000503/ENSDARG00000101776/ENSDARG00000058117/ENSDARG00000029239/ENSDARG00000012306/ENSDARG00000015931/ENSDARG00000042742/ENSDARG00000043416/ENSDARG00000044605/ENSDARG00000062382/ENSDARG00000067605	16
MF	GO:0017080	sodium channel regulator activity	8.17195e-05	0.00623111	2.20543	ENSDARG00000097110/ENSDARG00000097057/ENSDARG00000060222/ENSDARG00000062359/ENSDARG00000101713	5
MF	GO:0015078	proton transmembrane transporter activity	0.000169529	0.0101324	1.99429	ENSDARG00000090963/ENSDARG00000056008/ENSDARG00000030694/ENSDARG00000056108/ENSDARG00000014313/ENSDARG00000023967/ENSDARG00000031681/ENSDARG00000032970/ENSDARG00000059057/ENSDARG00000069090/ENSDARG00000070083/ENSDARG00000088383/ENSDARG00000095273/ENSDARG00000098355/ENSDARG00000099663/ENSDARG00000104537	16
MF	GO:0030276	clathrin binding	0.000182716	0.0101324	1.99429	ENSDARG00000025206/ENSDARG00000057913/ENSDARG00000036505/ENSDARG00000101776/ENSDARG00000029239/ENSDARG00000012306/ENSDARG00000015931/ENSDARG00000045618/ENSDARG00000090716	9
MF	GO:0005543	phospholipid binding	0.000321089	0.0154438	1.81125	ENSDARG00000025206/ENSDARG00000013613/ENSDARG00000057913/ENSDARG00000036505/ENSDARG00000101776/ENSDARG00000012513/ENSDARG00000032865/ENSDARG00000013976/ENSDARG00000029239/ENSDARG00000002632/ENSDARG00000007663/ENSDARG00000012306/ENSDARG00000015931/ENSDARG00000020397/ENSDARG00000021225/ENSDARG00000030213/ENSDARG00000030490/ENSDARG00000033609/ENSDARG00000040657/ENSDARG00000043559/ENSDARG00000063036/…	26
MF	GO:0019904	protein domain specific binding	0.00032913	0.0154438	1.81125	ENSDARG00000067626/ENSDARG00000071658/ENSDARG00000042539/ENSDARG00000036878/ENSDARG00000013078/ENSDARG00000013414/ENSDARG00000013979/ENSDARG00000023445/ENSDARG00000027322/ENSDARG00000040287/ENSDARG00000052856/ENSDARG00000057699/ENSDARG00000070435/ENSDARG00000075758/ENSDARG00000086842	15
MF	GO:0005216	ion channel activity	0.000675512	0.0217657	1.66223	ENSDARG00000020609/ENSDARG00000087247/ENSDARG00000068989/ENSDARG00000089212/ENSDARG00000045132/ENSDARG00000029718/ENSDARG00000026084/ENSDARG00000079586/ENSDARG00000002300/ENSDARG00000062942/ENSDARG00000032188/ENSDARG00000103840/ENSDARG00000059883/ENSDARG00000058117/ENSDARG00000010727/ENSDARG00000060222/ENSDARG00000010477/ENSDARG00000070507/ENSDARG00000036383/ENSDARG00000031875/ENSDARG00000005775/…	37
MF	GO:0005253	anion channel activity	0.000677948	0.0217657	1.66223	ENSDARG00000068989/ENSDARG00000045132/ENSDARG00000032188/ENSDARG00000103840/ENSDARG00000010727/ENSDARG00000003695/ENSDARG00000007678/ENSDARG00000052769/ENSDARG00000053665/ENSDARG00000116680	10
MF	GO:0005516	calmodulin binding	0.00102323	0.0312084	1.50573	ENSDARG00000005372/ENSDARG00000025106/ENSDARG00000053130/ENSDARG00000056206/ENSDARG00000079777/ENSDARG00000068246/ENSDARG00000004988/ENSDARG00000014273/ENSDARG00000014962/ENSDARG00000071395/ENSDARG00000074073/ENSDARG00000075307	12
MF	GO:0044389	ubiquitin-like protein ligase binding	0.001107	0.0321557	1.49274	ENSDARG00000101127/ENSDARG00000040971/ENSDARG00000027200/ENSDARG00000102632/ENSDARG00000027141/ENSDARG00000033609/ENSDARG00000035557/ENSDARG00000102741/ENSDARG00000112087	9
MF	GO:0051018	protein kinase A binding	0.00152986	0.0387468	1.41176	ENSDARG00000055678/ENSDARG00000088195/ENSDARG00000017429/ENSDARG00000038099/ENSDARG00000091792	5
MF	GO:0019003	GDP binding	0.00196107	0.0443057	1.35354	ENSDARG00000028066/ENSDARG00000005651/ENSDARG00000008867/ENSDARG00000062865/ENSDARG00000071409/ENSDARG00000098497	6
MF	GO:0005225	volume-sensitive anion channel activity	0.00224462	0.0489008	1.31068	ENSDARG00000032188/ENSDARG00000103840/ENSDARG00000010727/ENSDARG00000007678	4	total gene check	unique genes	total pathways
		regulation of actin cytoskeleton organization						679	112	41
BP	GO:0051493	regulation of cytoskeleton organization	4.02938e-08	1.32739e-05	4.877	ENSDARG00000030106/ENSDARG00000059601/ENSDARG00000008808/ENSDARG00000034211/ENSDARG00000077777/ENSDARG00000044573/ENSDARG00000020345/ENSDARG00000008383/ENSDARG00000011602/ENSDARG00000012682/ENSDARG00000020795/ENSDARG00000022045/ENSDARG00000026829/ENSDARG00000028327/ENSDARG00000030490/ENSDARG00000030547/ENSDARG00000031496/ENSDARG00000033234/ENSDARG00000033655/ENSDARG00000034240/ENSDARG00000038465/…	35	off by 1
BP	GO:0031110	regulation of microtubule polymerization or depolymerization	1.00036e-06	0.000144176	3.84111	ENSDARG00000030106/ENSDARG00000059601/ENSDARG00000008808/ENSDARG00000020345/ENSDARG00000022045/ENSDARG00000033234/ENSDARG00000033655/ENSDARG00000038465/ENSDARG00000060434/ENSDARG00000069496/ENSDARG00000102878	11
BP	GO:0022411	cellular component disassembly	1.16582e-06	0.00015814	3.80096	ENSDARG00000030106/ENSDARG00000059601/ENSDARG00000101127/ENSDARG00000021124/ENSDARG00000040971/ENSDARG00000038754/ENSDARG00000027200/ENSDARG00000007654/ENSDARG00000011602/ENSDARG00000022045/ENSDARG00000030490/ENSDARG00000033234/ENSDARG00000033609/ENSDARG00000033655/ENSDARG00000034240/ENSDARG00000035557/ENSDARG00000038465/ENSDARG00000040657/ENSDARG00000043559/ENSDARG00000056186/ENSDARG00000060434/…	24
BP	GO:0043624	cellular protein complex disassembly	1.70323e-06	0.000196382	3.7069	ENSDARG00000030106/ENSDARG00000059601/ENSDARG00000021124/ENSDARG00000007654/ENSDARG00000011602/ENSDARG00000022045/ENSDARG00000030490/ENSDARG00000033234/ENSDARG00000033655/ENSDARG00000034240/ENSDARG00000038465/ENSDARG00000043559/ENSDARG00000056186/ENSDARG00000060434/ENSDARG00000067605/ENSDARG00000074581/ENSDARG00000102883	17
BP	GO:0043254	regulation of protein complex assembly	4.5244e-07	7.45233e-05	4.12771	ENSDARG00000008808/ENSDARG00000077777/ENSDARG00000007141/ENSDARG00000007720/ENSDARG00000008383/ENSDARG00000011602/ENSDARG00000012682/ENSDARG00000015315/ENSDARG00000020795/ENSDARG00000026829/ENSDARG00000027099/ENSDARG00000028327/ENSDARG00000030490/ENSDARG00000031496/ENSDARG00000034240/ENSDARG00000039142/ENSDARG00000054063/ENSDARG00000057882/ENSDARG00000063573/ENSDARG00000067605/ENSDARG00000069496/…	24
BP	GO:1902903	regulation of supramolecular fiber organization	2.36795e-06	0.000260024	3.58499	ENSDARG00000059601/ENSDARG00000008808/ENSDARG00000077777/ENSDARG00000008383/ENSDARG00000011602/ENSDARG00000012682/ENSDARG00000020795/ENSDARG00000022045/ENSDARG00000026829/ENSDARG00000028327/ENSDARG00000030490/ENSDARG00000031496/ENSDARG00000034240/ENSDARG00000039142/ENSDARG00000054063/ENSDARG00000057882/ENSDARG00000060434/ENSDARG00000069496/ENSDARG00000074581/ENSDARG00000079281/ENSDARG00000092970/…	22
BP	GO:0044087	regulation of cellular component biogenesis	2.85451e-06	0.000286196	3.54334	ENSDARG00000008808/ENSDARG00000077777/ENSDARG00000060683/ENSDARG00000003695/ENSDARG00000004621/ENSDARG00000007141/ENSDARG00000007720/ENSDARG00000008383/ENSDARG00000011602/ENSDARG00000012682/ENSDARG00000015315/ENSDARG00000020795/ENSDARG00000026829/ENSDARG00000027099/ENSDARG00000028327/ENSDARG00000030490/ENSDARG00000031496/ENSDARG00000034240/ENSDARG00000039142/ENSDARG00000054063/ENSDARG00000057882/…	31
BP	GO:0032984	protein-containing complex disassembly	6.72419e-06	0.000596384	3.22447	ENSDARG00000030106/ENSDARG00000059601/ENSDARG00000101127/ENSDARG00000021124/ENSDARG00000007654/ENSDARG00000011602/ENSDARG00000022045/ENSDARG00000030490/ENSDARG00000033234/ENSDARG00000033609/ENSDARG00000033655/ENSDARG00000034240/ENSDARG00000038465/ENSDARG00000043559/ENSDARG00000056186/ENSDARG00000060434/ENSDARG00000067605/ENSDARG00000074581/ENSDARG00000102883	19
BP	GO:0051258	protein polymerization	7.04317e-06	0.000599046	3.22254	ENSDARG00000008808/ENSDARG00000077777/ENSDARG00000074443/ENSDARG00000020345/ENSDARG00000008383/ENSDARG00000010953/ENSDARG00000011602/ENSDARG00000012682/ENSDARG00000020795/ENSDARG00000026829/ENSDARG00000028327/ENSDARG00000030490/ENSDARG00000031496/ENSDARG00000034240/ENSDARG00000039142/ENSDARG00000054063/ENSDARG00000057882/ENSDARG00000069496/ENSDARG00000070801/ENSDARG00000074581/ENSDARG00000092970/…	22
BP	GO:0032271	regulation of protein polymerization	1.31733e-05	0.000979921	3.00881	ENSDARG00000008808/ENSDARG00000077777/ENSDARG00000008383/ENSDARG00000011602/ENSDARG00000012682/ENSDARG00000020795/ENSDARG00000026829/ENSDARG00000028327/ENSDARG00000030490/ENSDARG00000031496/ENSDARG00000034240/ENSDARG00000039142/ENSDARG00000054063/ENSDARG00000057882/ENSDARG00000069496/ENSDARG00000074581/ENSDARG00000092970/ENSDARG00000102883	18
BP	GO:0097435	supramolecular fiber organization	1.83209e-05	0.00126048	2.89946	ENSDARG00000030106/ENSDARG00000059601/ENSDARG00000008808/ENSDARG00000021193/ENSDARG00000077777/ENSDARG00000021124/ENSDARG00000009677/ENSDARG00000031756/ENSDARG00000044573/ENSDARG00000074443/ENSDARG00000045399/ENSDARG00000020345/ENSDARG00000008383/ENSDARG00000008660/ENSDARG00000010953/ENSDARG00000011602/ENSDARG00000012682/ENSDARG00000020795/ENSDARG00000022045/ENSDARG00000026829/ENSDARG00000028327/…	42
BP	GO:0031109	microtubule polymerization or depolymerization	2.16525e-05	0.00138696	2.85794	ENSDARG00000030106/ENSDARG00000059601/ENSDARG00000008808/ENSDARG00000020345/ENSDARG00000010953/ENSDARG00000022045/ENSDARG00000033234/ENSDARG00000033655/ENSDARG00000038465/ENSDARG00000060434/ENSDARG00000069496/ENSDARG00000102878	12
BP	GO:0051261	protein depolymerization	2.70044e-05	0.00159672	2.79677	ENSDARG00000030106/ENSDARG00000059601/ENSDARG00000021124/ENSDARG00000011602/ENSDARG00000022045/ENSDARG00000030490/ENSDARG00000033234/ENSDARG00000033655/ENSDARG00000034240/ENSDARG00000038465/ENSDARG00000060434/ENSDARG00000074581/ENSDARG00000102883	13
BP	GO:0032956	regulation of actin cytoskeleton organization	3.98033e-05	0.00206192	2.68573	ENSDARG00000077777/ENSDARG00000044573/ENSDARG00000008383/ENSDARG00000011602/ENSDARG00000012682/ENSDARG00000020795/ENSDARG00000026829/ENSDARG00000028327/ENSDARG00000030490/ENSDARG00000030547/ENSDARG00000031496/ENSDARG00000034240/ENSDARG00000039142/ENSDARG00000054063/ENSDARG00000057882/ENSDARG00000070735/ENSDARG00000074581/ENSDARG00000079281/ENSDARG00000092970/ENSDARG00000094673/ENSDARG00000102883/…	22
BP	GO:0032970	regulation of actin filament-based process	5.8748e-05	0.00276475	2.55834	ENSDARG00000077777/ENSDARG00000044573/ENSDARG00000008383/ENSDARG00000011602/ENSDARG00000012682/ENSDARG00000020795/ENSDARG00000026829/ENSDARG00000028327/ENSDARG00000030490/ENSDARG00000030547/ENSDARG00000031496/ENSDARG00000034240/ENSDARG00000039142/ENSDARG00000054063/ENSDARG00000057882/ENSDARG00000070735/ENSDARG00000074581/ENSDARG00000079281/ENSDARG00000092970/ENSDARG00000094673/ENSDARG00000102883/…	22
BP	GO:0030833	regulation of actin filament polymerization	6.21547e-05	0.00286658	2.54264	ENSDARG00000077777/ENSDARG00000008383/ENSDARG00000011602/ENSDARG00000012682/ENSDARG00000020795/ENSDARG00000026829/ENSDARG00000028327/ENSDARG00000030490/ENSDARG00000031496/ENSDARG00000034240/ENSDARG00000039142/ENSDARG00000054063/ENSDARG00000057882/ENSDARG00000074581/ENSDARG00000092970/ENSDARG00000102883	16
BP	GO:0030041	actin filament polymerization	5.84714e-05	0.00276475	2.55834	ENSDARG00000077777/ENSDARG00000074443/ENSDARG00000008383/ENSDARG00000011602/ENSDARG00000012682/ENSDARG00000020795/ENSDARG00000026829/ENSDARG00000028327/ENSDARG00000030490/ENSDARG00000031496/ENSDARG00000034240/ENSDARG00000039142/ENSDARG00000054063/ENSDARG00000057882/ENSDARG00000074581/ENSDARG00000092970/ENSDARG00000102883	17
BP	GO:0007015	actin filament organization	6.96244e-05	0.00308757	2.51038	ENSDARG00000021193/ENSDARG00000077777/ENSDARG00000021124/ENSDARG00000009677/ENSDARG00000044573/ENSDARG00000074443/ENSDARG00000045399/ENSDARG00000008383/ENSDARG00000008660/ENSDARG00000011602/ENSDARG00000012682/ENSDARG00000020795/ENSDARG00000026829/ENSDARG00000028327/ENSDARG00000030490/ENSDARG00000030547/ENSDARG00000031496/ENSDARG00000034240/ENSDARG00000039142/ENSDARG00000054063/ENSDARG00000057882/…	29
BP	GO:0008064	regulation of actin polymerization or depolymerization	7.61875e-05	0.00312773	2.50477	ENSDARG00000077777/ENSDARG00000008383/ENSDARG00000011602/ENSDARG00000012682/ENSDARG00000020795/ENSDARG00000026829/ENSDARG00000028327/ENSDARG00000030490/ENSDARG00000031496/ENSDARG00000034240/ENSDARG00000039142/ENSDARG00000054063/ENSDARG00000057882/ENSDARG00000074581/ENSDARG00000092970/ENSDARG00000102883	16
BP	GO:0030832	regulation of actin filament length	7.61875e-05	0.00312773	2.50477	ENSDARG00000077777/ENSDARG00000008383/ENSDARG00000011602/ENSDARG00000012682/ENSDARG00000020795/ENSDARG00000026829/ENSDARG00000028327/ENSDARG00000030490/ENSDARG00000031496/ENSDARG00000034240/ENSDARG00000039142/ENSDARG00000054063/ENSDARG00000057882/ENSDARG00000074581/ENSDARG00000092970/ENSDARG00000102883	16
BP	GO:0008154	actin polymerization or depolymerization	9.25789e-05	0.00359228	2.44463	ENSDARG00000077777/ENSDARG00000021124/ENSDARG00000074443/ENSDARG00000008383/ENSDARG00000011602/ENSDARG00000012682/ENSDARG00000020795/ENSDARG00000026829/ENSDARG00000028327/ENSDARG00000030490/ENSDARG00000031496/ENSDARG00000034240/ENSDARG00000039142/ENSDARG00000054063/ENSDARG00000057882/ENSDARG00000074581/ENSDARG00000092970/ENSDARG00000102883	18
BP	GO:0110053	regulation of actin filament organization	9.39754e-05	0.00359228	2.44463	ENSDARG00000077777/ENSDARG00000008383/ENSDARG00000011602/ENSDARG00000012682/ENSDARG00000020795/ENSDARG00000026829/ENSDARG00000028327/ENSDARG00000030490/ENSDARG00000031496/ENSDARG00000034240/ENSDARG00000039142/ENSDARG00000054063/ENSDARG00000057882/ENSDARG00000074581/ENSDARG00000079281/ENSDARG00000092970/ENSDARG00000102883	17
BP	GO:0032535	regulation of cellular component size	9.9476e-05	0.00364114	2.43876	ENSDARG00000077777/ENSDARG00000000857/ENSDARG00000008383/ENSDARG00000011163/ENSDARG00000011533/ENSDARG00000011600/ENSDARG00000011602/ENSDARG00000012682/ENSDARG00000020795/ENSDARG00000022712/ENSDARG00000026829/ENSDARG00000028327/ENSDARG00000030490/ENSDARG00000031496/ENSDARG00000034240/ENSDARG00000039142/ENSDARG00000045542/ENSDARG00000054063/ENSDARG00000057882/ENSDARG00000062058/ENSDARG00000074581/…	24
BP	GO:0031334	positive regulation of protein complex assembly	0.000113313	0.0038467	2.41491	ENSDARG00000007141/ENSDARG00000007720/ENSDARG00000008383/ENSDARG00000011602/ENSDARG00000015315/ENSDARG00000020795/ENSDARG00000027099/ENSDARG00000028327/ENSDARG00000031496/ENSDARG00000039142/ENSDARG00000054063/ENSDARG00000057882/ENSDARG00000069496	13
BP	GO:0007019	microtubule depolymerization	0.000158449	0.00474523	2.32374	ENSDARG00000030106/ENSDARG00000059601/ENSDARG00000022045/ENSDARG00000033234/ENSDARG00000033655/ENSDARG00000038465/ENSDARG00000060434	7
BP	GO:0051130	positive regulation of cellular component organization	0.000167668	0.0048942	2.31032	ENSDARG00000068992/ENSDARG00000034528/ENSDARG00000032865/ENSDARG00000060683/ENSDARG00000000857/ENSDARG00000004586/ENSDARG00000007141/ENSDARG00000007720/ENSDARG00000008383/ENSDARG00000009740/ENSDARG00000011602/ENSDARG00000012682/ENSDARG00000015315/ENSDARG00000019328/ENSDARG00000020795/ENSDARG00000027099/ENSDARG00000028327/ENSDARG00000031496/ENSDARG00000039142/ENSDARG00000053753/ENSDARG00000054063/…	28
BP	GO:0030705	cytoskeleton-dependent intracellular transport	0.000541748	0.0108632	1.96404	ENSDARG00000098936/ENSDARG00000061817/ENSDARG00000010953/ENSDARG00000011611/ENSDARG00000026595/ENSDARG00000037020/ENSDARG00000038432/ENSDARG00000045025/ENSDARG00000056753/ENSDARG00000062024/ENSDARG00000074073/ENSDARG00000087538	12
BP	GO:0034314	Arp2/3 complex-mediated actin nucleation	0.000597854	0.0116206	1.93477	ENSDARG00000008383/ENSDARG00000028327/ENSDARG00000031496/ENSDARG00000039142/ENSDARG00000054063/ENSDARG00000057882	6
BP	GO:0070507	regulation of microtubule cytoskeleton organization	0.000599675	0.0116206	1.93477	ENSDARG00000030106/ENSDARG00000059601/ENSDARG00000008808/ENSDARG00000020345/ENSDARG00000022045/ENSDARG00000033234/ENSDARG00000033655/ENSDARG00000038465/ENSDARG00000060434/ENSDARG00000069496/ENSDARG00000074073/ENSDARG00000102878	12
BP	GO:1902904	negative regulation of supramolecular fiber organization	0.0011234	0.0187722	1.72649	ENSDARG00000008808/ENSDARG00000077777/ENSDARG00000011602/ENSDARG00000028327/ENSDARG00000030490/ENSDARG00000034240/ENSDARG00000074581/ENSDARG00000092970/ENSDARG00000102883	9
BP	GO:0032886	regulation of microtubule-based process	0.001396	0.0217512	1.66252	ENSDARG00000030106/ENSDARG00000059601/ENSDARG00000008808/ENSDARG00000020345/ENSDARG00000022045/ENSDARG00000033234/ENSDARG00000033655/ENSDARG00000038465/ENSDARG00000060434/ENSDARG00000069496/ENSDARG00000074073/ENSDARG00000102878	12
BP	GO:0032272	negative regulation of protein polymerization	0.00155947	0.0236979	1.62529	ENSDARG00000008808/ENSDARG00000077777/ENSDARG00000011602/ENSDARG00000030490/ENSDARG00000034240/ENSDARG00000074581/ENSDARG00000092970/ENSDARG00000102883	8
BP	GO:1902905	positive regulation of supramolecular fiber organization	0.00171343	0.025657	1.59079	ENSDARG00000008383/ENSDARG00000011602/ENSDARG00000012682/ENSDARG00000020795/ENSDARG00000028327/ENSDARG00000031496/ENSDARG00000039142/ENSDARG00000054063/ENSDARG00000057882/ENSDARG00000069496/ENSDARG00000079281	11
BP	GO:0043244	regulation of protein complex disassembly	0.000433237	0.00916555	2.03784	ENSDARG00000059601/ENSDARG00000011602/ENSDARG00000022045/ENSDARG00000030490/ENSDARG00000034240/ENSDARG00000043559/ENSDARG00000056186/ENSDARG00000060434/ENSDARG00000074581/ENSDARG00000102883	10
BP	GO:0051494	negative regulation of cytoskeleton organization	0.00200059	0.0287929	1.54071	ENSDARG00000008808/ENSDARG00000077777/ENSDARG00000011602/ENSDARG00000028327/ENSDARG00000030490/ENSDARG00000034240/ENSDARG00000074581/ENSDARG00000092970/ENSDARG00000102883	9
BP	GO:1901879	regulation of protein depolymerization	0.00201026	0.0287929	1.54071	ENSDARG00000059601/ENSDARG00000011602/ENSDARG00000022045/ENSDARG00000030490/ENSDARG00000034240/ENSDARG00000060434/ENSDARG00000074581/ENSDARG00000102883	8
BP	GO:0051495	positive regulation of cytoskeleton organization	0.00244336	0.033942	1.46926	ENSDARG00000008383/ENSDARG00000011602/ENSDARG00000012682/ENSDARG00000020795/ENSDARG00000028327/ENSDARG00000031496/ENSDARG00000039142/ENSDARG00000054063/ENSDARG00000057882/ENSDARG00000069496/ENSDARG00000079281	11
BP	GO:1904951	positive regulation of establishment of protein localization	0.0027918	0.0364967	1.43775	ENSDARG00000071403/ENSDARG00000013613/ENSDARG00000013976/ENSDARG00000030479/ENSDARG00000014910/ENSDARG00000053753/ENSDARG00000101175	7
BP	GO:0031333	negative regulation of protein complex assembly	0.00321536	0.0411924	1.38518	ENSDARG00000008808/ENSDARG00000077777/ENSDARG00000011602/ENSDARG00000030490/ENSDARG00000034240/ENSDARG00000074581/ENSDARG00000092970/ENSDARG00000102883	8
BP	GO:0032273	positive regulation of protein polymerization	0.00369492	0.045809	1.33905	ENSDARG00000008383/ENSDARG00000011602/ENSDARG00000020795/ENSDARG00000028327/ENSDARG00000031496/ENSDARG00000039142/ENSDARG00000054063/ENSDARG00000057882/ENSDARG00000069496	9
BP	GO:0007626	locomotory behavior	0.00339001	0.0429526	1.36701	ENSDARG00000020609/ENSDARG00000052644/ENSDARG00000058117/ENSDARG00000109715/ENSDARG00000005775/ENSDARG00000004452/ENSDARG00000006923/ENSDARG00000020493/ENSDARG00000040031/ENSDARG00000063036/ENSDARG00000070435/ENSDARG00000073843	12	total gene check	unique genes	total pathways
		ATP Generation & nucleotide/purinergic signaling						1430	100	91
BP	GO:0046034	ATP metabolic process	1.55109e-07	4.47103e-05	4.34959	ENSDARG00000014287/ENSDARG00000001950/ENSDARG00000056008/ENSDARG00000011665/ENSDARG00000013044/ENSDARG00000014068/ENSDARG00000014313/ENSDARG00000016721/ENSDARG00000022456/ENSDARG00000025012/ENSDARG00000028000/ENSDARG00000030139/ENSDARG00000032970/ENSDARG00000041314/ENSDARG00000054191/ENSDARG00000059128/ENSDARG00000070083/ENSDARG00000088383/ENSDARG00000093382/ENSDARG00000098355/ENSDARG00000099663/…	23	off by 1
BP	GO:0009199	ribonucleoside triphosphate metabolic process	3.57043e-07	7.45233e-05	4.12771	ENSDARG00000014287/ENSDARG00000001950/ENSDARG00000056008/ENSDARG00000011665/ENSDARG00000013044/ENSDARG00000014068/ENSDARG00000014313/ENSDARG00000016721/ENSDARG00000022456/ENSDARG00000025012/ENSDARG00000028000/ENSDARG00000030139/ENSDARG00000032970/ENSDARG00000041314/ENSDARG00000054191/ENSDARG00000059128/ENSDARG00000070083/ENSDARG00000070801/ENSDARG00000088383/ENSDARG00000093382/ENSDARG00000098355/…	25
BP	GO:0009205	purine ribonucleoside triphosphate metabolic process	3.62928e-07	7.45233e-05	4.12771	ENSDARG00000014287/ENSDARG00000001950/ENSDARG00000056008/ENSDARG00000011665/ENSDARG00000013044/ENSDARG00000014068/ENSDARG00000014313/ENSDARG00000016721/ENSDARG00000022456/ENSDARG00000025012/ENSDARG00000028000/ENSDARG00000030139/ENSDARG00000032970/ENSDARG00000041314/ENSDARG00000054191/ENSDARG00000059128/ENSDARG00000070083/ENSDARG00000070801/ENSDARG00000088383/ENSDARG00000093382/ENSDARG00000098355/…	24
BP	GO:0009141	nucleoside triphosphate metabolic process	4.2211e-07	7.45233e-05	4.12771	ENSDARG00000014287/ENSDARG00000001950/ENSDARG00000056008/ENSDARG00000011665/ENSDARG00000013044/ENSDARG00000014068/ENSDARG00000014313/ENSDARG00000016721/ENSDARG00000019924/ENSDARG00000022456/ENSDARG00000025012/ENSDARG00000028000/ENSDARG00000030139/ENSDARG00000032970/ENSDARG00000041314/ENSDARG00000054191/ENSDARG00000059128/ENSDARG00000070083/ENSDARG00000070801/ENSDARG00000088383/ENSDARG00000093382/…	26
BP	GO:0009144	purine nucleoside triphosphate metabolic process	4.5244e-07	7.45233e-05	4.12771	ENSDARG00000014287/ENSDARG00000001950/ENSDARG00000056008/ENSDARG00000011665/ENSDARG00000013044/ENSDARG00000014068/ENSDARG00000014313/ENSDARG00000016721/ENSDARG00000022456/ENSDARG00000025012/ENSDARG00000028000/ENSDARG00000030139/ENSDARG00000032970/ENSDARG00000041314/ENSDARG00000054191/ENSDARG00000059128/ENSDARG00000070083/ENSDARG00000070801/ENSDARG00000088383/ENSDARG00000093382/ENSDARG00000098355/…	24
BP	GO:0009126	purine nucleoside monophosphate metabolic process	7.70848e-06	0.000599046	3.22254	ENSDARG00000014287/ENSDARG00000001950/ENSDARG00000056008/ENSDARG00000011665/ENSDARG00000013044/ENSDARG00000014068/ENSDARG00000014313/ENSDARG00000016721/ENSDARG00000022456/ENSDARG00000025012/ENSDARG00000028000/ENSDARG00000030139/ENSDARG00000032970/ENSDARG00000041314/ENSDARG00000054191/ENSDARG00000059128/ENSDARG00000070083/ENSDARG00000088383/ENSDARG00000093382/ENSDARG00000098355/ENSDARG00000099663/…	23
BP	GO:0009167	purine ribonucleoside monophosphate metabolic process	7.70848e-06	0.000599046	3.22254	ENSDARG00000014287/ENSDARG00000001950/ENSDARG00000056008/ENSDARG00000011665/ENSDARG00000013044/ENSDARG00000014068/ENSDARG00000014313/ENSDARG00000016721/ENSDARG00000022456/ENSDARG00000025012/ENSDARG00000028000/ENSDARG00000030139/ENSDARG00000032970/ENSDARG00000041314/ENSDARG00000054191/ENSDARG00000059128/ENSDARG00000070083/ENSDARG00000088383/ENSDARG00000093382/ENSDARG00000098355/ENSDARG00000099663/…	23
BP	GO:0009142	nucleoside triphosphate biosynthetic process	1.8405e-05	0.00126048	2.89946	ENSDARG00000014287/ENSDARG00000001950/ENSDARG00000056008/ENSDARG00000011665/ENSDARG00000014068/ENSDARG00000014313/ENSDARG00000019924/ENSDARG00000022456/ENSDARG00000025012/ENSDARG00000028000/ENSDARG00000054191/ENSDARG00000070083/ENSDARG00000093382/ENSDARG00000098355/ENSDARG00000098386/ENSDARG00000099730	16
BP	GO:0006754	ATP biosynthetic process	2.01689e-05	0.00132884	2.87653	ENSDARG00000014287/ENSDARG00000056008/ENSDARG00000011665/ENSDARG00000014068/ENSDARG00000014313/ENSDARG00000022456/ENSDARG00000025012/ENSDARG00000028000/ENSDARG00000054191/ENSDARG00000070083/ENSDARG00000093382/ENSDARG00000098355/ENSDARG00000099730	13
BP	GO:0009161	ribonucleoside monophosphate metabolic process	2.95211e-05	0.00166038	2.77979	ENSDARG00000014287/ENSDARG00000001950/ENSDARG00000056008/ENSDARG00000011665/ENSDARG00000013044/ENSDARG00000014068/ENSDARG00000014313/ENSDARG00000016721/ENSDARG00000022456/ENSDARG00000025012/ENSDARG00000028000/ENSDARG00000030139/ENSDARG00000032970/ENSDARG00000041314/ENSDARG00000054191/ENSDARG00000059128/ENSDARG00000070083/ENSDARG00000088383/ENSDARG00000093382/ENSDARG00000098355/ENSDARG00000099663/…	23
BP	GO:0009123	nucleoside monophosphate metabolic process	4.0237e-05	0.00206192	2.68573	ENSDARG00000014287/ENSDARG00000001950/ENSDARG00000056008/ENSDARG00000011665/ENSDARG00000013044/ENSDARG00000014068/ENSDARG00000014313/ENSDARG00000016721/ENSDARG00000022456/ENSDARG00000025012/ENSDARG00000028000/ENSDARG00000030139/ENSDARG00000032970/ENSDARG00000041314/ENSDARG00000054191/ENSDARG00000059128/ENSDARG00000070083/ENSDARG00000088383/ENSDARG00000093382/ENSDARG00000098355/ENSDARG00000099663/…	23
BP	GO:0042775	mitochondrial ATP synthesis coupled electron transport	7.26477e-05	0.00312773	2.50477	ENSDARG00000013044/ENSDARG00000016721/ENSDARG00000030139/ENSDARG00000032970/ENSDARG00000041314/ENSDARG00000059128/ENSDARG00000088383/ENSDARG00000093382/ENSDARG00000099663/ENSDARG00000104537	10
BP	GO:0009145	purine nucleoside triphosphate biosynthetic process	0.000113313	0.0038467	2.41491	ENSDARG00000014287/ENSDARG00000056008/ENSDARG00000011665/ENSDARG00000014068/ENSDARG00000014313/ENSDARG00000022456/ENSDARG00000025012/ENSDARG00000028000/ENSDARG00000054191/ENSDARG00000070083/ENSDARG00000093382/ENSDARG00000098355/ENSDARG00000099730	13
BP	GO:0009206	purine ribonucleoside triphosphate biosynthetic process	0.000113313	0.0038467	2.41491	ENSDARG00000014287/ENSDARG00000056008/ENSDARG00000011665/ENSDARG00000014068/ENSDARG00000014313/ENSDARG00000022456/ENSDARG00000025012/ENSDARG00000028000/ENSDARG00000054191/ENSDARG00000070083/ENSDARG00000093382/ENSDARG00000098355/ENSDARG00000099730	13
BP	GO:0009201	ribonucleoside triphosphate biosynthetic process	0.000113433	0.0038467	2.41491	ENSDARG00000014287/ENSDARG00000056008/ENSDARG00000011665/ENSDARG00000014068/ENSDARG00000014313/ENSDARG00000022456/ENSDARG00000025012/ENSDARG00000028000/ENSDARG00000054191/ENSDARG00000070083/ENSDARG00000093382/ENSDARG00000098355/ENSDARG00000098386/ENSDARG00000099730	14
BP	GO:0019693	ribose phosphate metabolic process	0.000150515	0.00461858	2.33549	ENSDARG00000014287/ENSDARG00000014588/ENSDARG00000001950/ENSDARG00000056008/ENSDARG00000006773/ENSDARG00000011665/ENSDARG00000012387/ENSDARG00000013044/ENSDARG00000014068/ENSDARG00000014313/ENSDARG00000015343/ENSDARG00000015918/ENSDARG00000016721/ENSDARG00000018750/ENSDARG00000019326/ENSDARG00000022456/ENSDARG00000025012/ENSDARG00000028000/ENSDARG00000030139/ENSDARG00000032970/ENSDARG00000041314/…	32
BP	GO:0042773	ATP synthesis coupled electron transport	0.000162752	0.0048116	2.31771	ENSDARG00000013044/ENSDARG00000016721/ENSDARG00000030139/ENSDARG00000032970/ENSDARG00000041314/ENSDARG00000059128/ENSDARG00000088383/ENSDARG00000093382/ENSDARG00000099663/ENSDARG00000104537	10
BP	GO:0006163	purine nucleotide metabolic process	0.000173665	0.00500588	2.30052	ENSDARG00000014287/ENSDARG00000014588/ENSDARG00000001950/ENSDARG00000056008/ENSDARG00000006773/ENSDARG00000011665/ENSDARG00000012387/ENSDARG00000013044/ENSDARG00000014068/ENSDARG00000014313/ENSDARG00000015918/ENSDARG00000016721/ENSDARG00000018750/ENSDARG00000019326/ENSDARG00000022456/ENSDARG00000025012/ENSDARG00000028000/ENSDARG00000030139/ENSDARG00000032970/ENSDARG00000041314/ENSDARG00000054191/…	30
BP	GO:0006119	oxidative phosphorylation	0.000215317	0.0057735	2.23856	ENSDARG00000013044/ENSDARG00000016721/ENSDARG00000030139/ENSDARG00000032970/ENSDARG00000041314/ENSDARG00000054191/ENSDARG00000059128/ENSDARG00000088383/ENSDARG00000093382/ENSDARG00000099663/ENSDARG00000104537	11
BP	GO:0009150	purine ribonucleotide metabolic process	0.000223251	0.00591745	2.22787	ENSDARG00000014287/ENSDARG00000014588/ENSDARG00000001950/ENSDARG00000056008/ENSDARG00000006773/ENSDARG00000011665/ENSDARG00000012387/ENSDARG00000013044/ENSDARG00000014068/ENSDARG00000014313/ENSDARG00000015918/ENSDARG00000016721/ENSDARG00000018750/ENSDARG00000022456/ENSDARG00000025012/ENSDARG00000028000/ENSDARG00000030139/ENSDARG00000032970/ENSDARG00000041314/ENSDARG00000054191/ENSDARG00000059128/…	29
BP	GO:0009259	ribonucleotide metabolic process	0.00027462	0.00711543	2.1478	ENSDARG00000014287/ENSDARG00000014588/ENSDARG00000001950/ENSDARG00000056008/ENSDARG00000006773/ENSDARG00000011665/ENSDARG00000012387/ENSDARG00000013044/ENSDARG00000014068/ENSDARG00000014313/ENSDARG00000015918/ENSDARG00000016721/ENSDARG00000018750/ENSDARG00000022456/ENSDARG00000025012/ENSDARG00000028000/ENSDARG00000030139/ENSDARG00000032970/ENSDARG00000041314/ENSDARG00000054191/ENSDARG00000059128/…	30
BP	GO:0009127	purine nucleoside monophosphate biosynthetic process	0.00028632	0.00725553	2.13933	ENSDARG00000014287/ENSDARG00000001950/ENSDARG00000056008/ENSDARG00000011665/ENSDARG00000014068/ENSDARG00000014313/ENSDARG00000022456/ENSDARG00000025012/ENSDARG00000028000/ENSDARG00000054191/ENSDARG00000070083/ENSDARG00000093382/ENSDARG00000098355/ENSDARG00000099730	14
BP	GO:0009168	purine ribonucleoside monophosphate biosynthetic process	0.00028632	0.00725553	2.13933	ENSDARG00000014287/ENSDARG00000001950/ENSDARG00000056008/ENSDARG00000011665/ENSDARG00000014068/ENSDARG00000014313/ENSDARG00000022456/ENSDARG00000025012/ENSDARG00000028000/ENSDARG00000054191/ENSDARG00000070083/ENSDARG00000093382/ENSDARG00000098355/ENSDARG00000099730	14
BP	GO:0009117	nucleotide metabolic process	0.000322157	0.00773848	2.11134	ENSDARG00000014287/ENSDARG00000014588/ENSDARG00000070822/ENSDARG00000004580/ENSDARG00000001950/ENSDARG00000056008/ENSDARG00000006773/ENSDARG00000011665/ENSDARG00000012387/ENSDARG00000013044/ENSDARG00000014068/ENSDARG00000014313/ENSDARG00000015343/ENSDARG00000015918/ENSDARG00000016721/ENSDARG00000018750/ENSDARG00000019326/ENSDARG00000019924/ENSDARG00000022456/ENSDARG00000025012/ENSDARG00000028000/…	36
BP	GO:0046031	ADP metabolic process	0.000328315	0.0078051	2.10762	ENSDARG00000014287/ENSDARG00000001950/ENSDARG00000011665/ENSDARG00000014068/ENSDARG00000022456/ENSDARG00000025012/ENSDARG00000028000/ENSDARG00000054191/ENSDARG00000099730	9
BP	GO:0006090	pyruvate metabolic process	0.00038022	0.00854847	2.06811	ENSDARG00000014287/ENSDARG00000011665/ENSDARG00000012387/ENSDARG00000014068/ENSDARG00000015918/ENSDARG00000022456/ENSDARG00000025012/ENSDARG00000028000/ENSDARG00000054191/ENSDARG00000099730	10
BP	GO:0009135	purine nucleoside diphosphate metabolic process	0.000381827	0.00854847	2.06811	ENSDARG00000014287/ENSDARG00000001950/ENSDARG00000011665/ENSDARG00000014068/ENSDARG00000022456/ENSDARG00000025012/ENSDARG00000028000/ENSDARG00000054191/ENSDARG00000099730	9
BP	GO:0009179	purine ribonucleoside diphosphate metabolic process	0.000381827	0.00854847	2.06811	ENSDARG00000014287/ENSDARG00000001950/ENSDARG00000011665/ENSDARG00000014068/ENSDARG00000022456/ENSDARG00000025012/ENSDARG00000028000/ENSDARG00000054191/ENSDARG00000099730	9
BP	GO:0009185	ribonucleoside diphosphate metabolic process	0.000381827	0.00854847	2.06811	ENSDARG00000014287/ENSDARG00000001950/ENSDARG00000011665/ENSDARG00000014068/ENSDARG00000022456/ENSDARG00000025012/ENSDARG00000028000/ENSDARG00000054191/ENSDARG00000099730	9
BP	GO:0046390	ribose phosphate biosynthetic process	0.000423785	0.00916555	2.03784	ENSDARG00000014287/ENSDARG00000014588/ENSDARG00000001950/ENSDARG00000056008/ENSDARG00000006773/ENSDARG00000011665/ENSDARG00000012387/ENSDARG00000014068/ENSDARG00000014313/ENSDARG00000015918/ENSDARG00000018750/ENSDARG00000019326/ENSDARG00000022456/ENSDARG00000025012/ENSDARG00000028000/ENSDARG00000054191/ENSDARG00000070083/ENSDARG00000093382/ENSDARG00000098355/ENSDARG00000098386/ENSDARG00000099730	21
BP	GO:0006753	nucleoside phosphate metabolic process	0.000431651	0.00916555	2.03784	ENSDARG00000014287/ENSDARG00000014588/ENSDARG00000070822/ENSDARG00000004580/ENSDARG00000001950/ENSDARG00000056008/ENSDARG00000006773/ENSDARG00000011665/ENSDARG00000012387/ENSDARG00000013044/ENSDARG00000014068/ENSDARG00000014313/ENSDARG00000015343/ENSDARG00000015918/ENSDARG00000016721/ENSDARG00000018750/ENSDARG00000019326/ENSDARG00000019924/ENSDARG00000022456/ENSDARG00000025012/ENSDARG00000028000/…	36
BP	GO:0006164	purine nucleotide biosynthetic process	0.000447506	0.00936106	2.02868	ENSDARG00000014287/ENSDARG00000014588/ENSDARG00000001950/ENSDARG00000056008/ENSDARG00000006773/ENSDARG00000011665/ENSDARG00000012387/ENSDARG00000014068/ENSDARG00000014313/ENSDARG00000015918/ENSDARG00000018750/ENSDARG00000019326/ENSDARG00000022456/ENSDARG00000025012/ENSDARG00000028000/ENSDARG00000054191/ENSDARG00000070083/ENSDARG00000093382/ENSDARG00000098355/ENSDARG00000099730	20
BP	GO:0072522	purine-containing compound biosynthetic process	0.000480276	0.00988853	2.00487	ENSDARG00000014287/ENSDARG00000014588/ENSDARG00000001950/ENSDARG00000056008/ENSDARG00000006773/ENSDARG00000011665/ENSDARG00000012387/ENSDARG00000014068/ENSDARG00000014313/ENSDARG00000015918/ENSDARG00000018750/ENSDARG00000019326/ENSDARG00000022456/ENSDARG00000025012/ENSDARG00000028000/ENSDARG00000054191/ENSDARG00000070083/ENSDARG00000093382/ENSDARG00000095947/ENSDARG00000098355/ENSDARG00000099730	21
BP	GO:0009165	nucleotide biosynthetic process	0.000512011	0.010357	1.98477	ENSDARG00000014287/ENSDARG00000014588/ENSDARG00000004580/ENSDARG00000001950/ENSDARG00000056008/ENSDARG00000006773/ENSDARG00000011665/ENSDARG00000012387/ENSDARG00000014068/ENSDARG00000014313/ENSDARG00000015918/ENSDARG00000018750/ENSDARG00000019326/ENSDARG00000019924/ENSDARG00000022456/ENSDARG00000025012/ENSDARG00000028000/ENSDARG00000032866/ENSDARG00000054191/ENSDARG00000070083/ENSDARG00000093382/…	24
BP	GO:1901293	nucleoside phosphate biosynthetic process	0.000671305	0.0125856	1.90013	ENSDARG00000014287/ENSDARG00000014588/ENSDARG00000004580/ENSDARG00000001950/ENSDARG00000056008/ENSDARG00000006773/ENSDARG00000011665/ENSDARG00000012387/ENSDARG00000014068/ENSDARG00000014313/ENSDARG00000015918/ENSDARG00000018750/ENSDARG00000019326/ENSDARG00000019924/ENSDARG00000022456/ENSDARG00000025012/ENSDARG00000028000/ENSDARG00000032866/ENSDARG00000054191/ENSDARG00000070083/ENSDARG00000093382/…	24
BP	GO:0022904	respiratory electron transport chain	0.000710571	0.0131961	1.87955	ENSDARG00000013044/ENSDARG00000016721/ENSDARG00000030139/ENSDARG00000032970/ENSDARG00000041314/ENSDARG00000059128/ENSDARG00000088383/ENSDARG00000093382/ENSDARG00000099663/ENSDARG00000104537	10
BP	GO:0072521	purine-containing compound metabolic process	0.000715316	0.0131961	1.87955	ENSDARG00000014287/ENSDARG00000014588/ENSDARG00000001950/ENSDARG00000056008/ENSDARG00000006773/ENSDARG00000011665/ENSDARG00000012387/ENSDARG00000013044/ENSDARG00000014068/ENSDARG00000014313/ENSDARG00000015918/ENSDARG00000016721/ENSDARG00000018750/ENSDARG00000019326/ENSDARG00000022456/ENSDARG00000025012/ENSDARG00000028000/ENSDARG00000030139/ENSDARG00000032970/ENSDARG00000041314/ENSDARG00000054191/…	31
BP	GO:0009152	purine ribonucleotide biosynthetic process	0.000741714	0.0134677	1.87071	ENSDARG00000014287/ENSDARG00000014588/ENSDARG00000001950/ENSDARG00000056008/ENSDARG00000006773/ENSDARG00000011665/ENSDARG00000012387/ENSDARG00000014068/ENSDARG00000014313/ENSDARG00000015918/ENSDARG00000018750/ENSDARG00000022456/ENSDARG00000025012/ENSDARG00000028000/ENSDARG00000054191/ENSDARG00000070083/ENSDARG00000093382/ENSDARG00000098355/ENSDARG00000099730	19
BP	GO:0009260	ribonucleotide biosynthetic process	0.000836949	0.0150782	1.82165	ENSDARG00000014287/ENSDARG00000014588/ENSDARG00000001950/ENSDARG00000056008/ENSDARG00000006773/ENSDARG00000011665/ENSDARG00000012387/ENSDARG00000014068/ENSDARG00000014313/ENSDARG00000015918/ENSDARG00000018750/ENSDARG00000022456/ENSDARG00000025012/ENSDARG00000028000/ENSDARG00000054191/ENSDARG00000070083/ENSDARG00000093382/ENSDARG00000098355/ENSDARG00000098386/ENSDARG00000099730	20
BP	GO:0006096	glycolytic process	0.000898191	0.0159325	1.79772	ENSDARG00000014287/ENSDARG00000011665/ENSDARG00000014068/ENSDARG00000022456/ENSDARG00000025012/ENSDARG00000028000/ENSDARG00000054191/ENSDARG00000099730	8
BP	GO:0006757	ATP generation from ADP	0.000898191	0.0159325	1.79772	ENSDARG00000014287/ENSDARG00000011665/ENSDARG00000014068/ENSDARG00000022456/ENSDARG00000025012/ENSDARG00000028000/ENSDARG00000054191/ENSDARG00000099730	8
BP	GO:0042866	pyruvate biosynthetic process	0.00103713	0.0175854	1.75485	ENSDARG00000014287/ENSDARG00000011665/ENSDARG00000014068/ENSDARG00000022456/ENSDARG00000025012/ENSDARG00000028000/ENSDARG00000054191/ENSDARG00000099730	8
BP	GO:0022900	electron transport chain	0.00124794	0.0199844	1.69931	ENSDARG00000013044/ENSDARG00000016721/ENSDARG00000030139/ENSDARG00000032970/ENSDARG00000041314/ENSDARG00000059128/ENSDARG00000088383/ENSDARG00000093382/ENSDARG00000099663/ENSDARG00000104537	10
BP	GO:0009156	ribonucleoside monophosphate biosynthetic process	0.00114999	0.0190783	1.71946	ENSDARG00000014287/ENSDARG00000001950/ENSDARG00000056008/ENSDARG00000011665/ENSDARG00000014068/ENSDARG00000014313/ENSDARG00000022456/ENSDARG00000025012/ENSDARG00000028000/ENSDARG00000054191/ENSDARG00000070083/ENSDARG00000093382/ENSDARG00000098355/ENSDARG00000099730	14
BP	GO:0009124	nucleoside monophosphate biosynthetic process	0.00144763	0.0224042	1.64967	ENSDARG00000014287/ENSDARG00000001950/ENSDARG00000056008/ENSDARG00000011665/ENSDARG00000014068/ENSDARG00000014313/ENSDARG00000022456/ENSDARG00000025012/ENSDARG00000028000/ENSDARG00000054191/ENSDARG00000070083/ENSDARG00000093382/ENSDARG00000098355/ENSDARG00000099730	14
BP	GO:0009132	nucleoside diphosphate metabolic process	0.0016007	0.0241256	1.61752	ENSDARG00000014287/ENSDARG00000001950/ENSDARG00000011665/ENSDARG00000014068/ENSDARG00000022456/ENSDARG00000025012/ENSDARG00000028000/ENSDARG00000054191/ENSDARG00000099730	9
BP	GO:0009060	aerobic respiration	0.00179174	0.0266565	1.5742	ENSDARG00000003795/ENSDARG00000016721/ENSDARG00000030139/ENSDARG00000032970/ENSDARG00000059128/ENSDARG00000074552/ENSDARG00000088383/ENSDARG00000099663/ENSDARG00000104537	9
BP	GO:0006123	mitochondrial electron transport, cytochrome c to oxygen	0.00189702	0.0275127	1.56047	ENSDARG00000032970/ENSDARG00000088383/ENSDARG00000099663/ENSDARG00000104537	4
BP	GO:0019646	aerobic electron transport chain	0.00189702	0.0275127	1.56047	ENSDARG00000032970/ENSDARG00000088383/ENSDARG00000099663/ENSDARG00000104537	4
BP	GO:0019359	nicotinamide nucleotide biosynthetic process	0.00247637	0.0339912	1.46863	ENSDARG00000014287/ENSDARG00000004580/ENSDARG00000011665/ENSDARG00000014068/ENSDARG00000022456/ENSDARG00000025012/ENSDARG00000028000/ENSDARG00000054191/ENSDARG00000099730	9
BP	GO:0019363	pyridine nucleotide biosynthetic process	0.00247637	0.0339912	1.46863	ENSDARG00000014287/ENSDARG00000004580/ENSDARG00000011665/ENSDARG00000014068/ENSDARG00000022456/ENSDARG00000025012/ENSDARG00000028000/ENSDARG00000054191/ENSDARG00000099730	9
BP	GO:0006165	nucleoside diphosphate phosphorylation	0.00287192	0.0372059	1.42939	ENSDARG00000014287/ENSDARG00000011665/ENSDARG00000014068/ENSDARG00000022456/ENSDARG00000025012/ENSDARG00000028000/ENSDARG00000054191/ENSDARG00000099730	8
BP	GO:0090407	organophosphate biosynthetic process	0.00256309	0.0341647	1.46642	ENSDARG00000014287/ENSDARG00000014588/ENSDARG00000043257/ENSDARG00000016598/ENSDARG00000040684/ENSDARG00000004580/ENSDARG00000001950/ENSDARG00000056008/ENSDARG00000068246/ENSDARG00000006773/ENSDARG00000011665/ENSDARG00000012387/ENSDARG00000014068/ENSDARG00000014313/ENSDARG00000015918/ENSDARG00000018750/ENSDARG00000019326/ENSDARG00000019924/ENSDARG00000022456/ENSDARG00000025012/ENSDARG00000028000/…	31
BP	GO:0046939	nucleotide phosphorylation	0.00358987	0.0452363	1.34451	ENSDARG00000014287/ENSDARG00000011665/ENSDARG00000014068/ENSDARG00000022456/ENSDARG00000025012/ENSDARG00000028000/ENSDARG00000054191/ENSDARG00000099730	8
BP	GO:0072525	pyridine-containing compound biosynthetic process	0.00369492	0.045809	1.33905	ENSDARG00000014287/ENSDARG00000004580/ENSDARG00000011665/ENSDARG00000014068/ENSDARG00000022456/ENSDARG00000025012/ENSDARG00000028000/ENSDARG00000054191/ENSDARG00000099730	9
BP	GO:0072330	monocarboxylic acid biosynthetic process	0.00381351	0.0470265	1.32766	ENSDARG00000014287/ENSDARG00000006773/ENSDARG00000011665/ENSDARG00000014068/ENSDARG00000018809/ENSDARG00000022456/ENSDARG00000025012/ENSDARG00000028000/ENSDARG00000030265/ENSDARG00000045804/ENSDARG00000054191/ENSDARG00000060679/ENSDARG00000098855/ENSDARG00000099730	14
BP	GO:0009166	nucleotide catabolic process	0.00406276	0.0495699	1.30478	ENSDARG00000014287/ENSDARG00000070822/ENSDARG00000011665/ENSDARG00000014068/ENSDARG00000022456/ENSDARG00000025012/ENSDARG00000028000/ENSDARG00000054191/ENSDARG00000099730	9
BP	GO:0006091	generation of precursor metabolites and energy	0.00252987	0.0341647	1.46642	ENSDARG00000014287/ENSDARG00000003795/ENSDARG00000011665/ENSDARG00000013044/ENSDARG00000014068/ENSDARG00000016721/ENSDARG00000022456/ENSDARG00000025012/ENSDARG00000028000/ENSDARG00000030139/ENSDARG00000032970/ENSDARG00000041314/ENSDARG00000054191/ENSDARG00000059128/ENSDARG00000074552/ENSDARG00000088383/ENSDARG00000093382/ENSDARG00000099663/ENSDARG00000099730/ENSDARG00000104537	20
CC	GO:0044455	mitochondrial membrane part	5.57999e-08	8.65732e-06	5.06262	ENSDARG00000056008/ENSDARG00000056108/ENSDARG00000013044/ENSDARG00000014313/ENSDARG00000016721/ENSDARG00000024478/ENSDARG00000025566/ENSDARG00000028889/ENSDARG00000030139/ENSDARG00000032970/ENSDARG00000038309/ENSDARG00000041314/ENSDARG00000042469/ENSDARG00000058601/ENSDARG00000059128/ENSDARG00000067717/ENSDARG00000074552/ENSDARG00000088383/ENSDARG00000090195/ENSDARG00000090389/ENSDARG00000093382/…	28
CC	GO:0098800	inner mitochondrial membrane protein complex	2.9051e-07	2.11588e-05	4.67451	ENSDARG00000056008/ENSDARG00000056108/ENSDARG00000013044/ENSDARG00000014313/ENSDARG00000016721/ENSDARG00000028889/ENSDARG00000030139/ENSDARG00000032970/ENSDARG00000038309/ENSDARG00000041314/ENSDARG00000042469/ENSDARG00000059128/ENSDARG00000074552/ENSDARG00000088383/ENSDARG00000090389/ENSDARG00000093382/ENSDARG00000098355/ENSDARG00000098852/ENSDARG00000099663/ENSDARG00000101175/ENSDARG00000101619	21
CC	GO:0098803	respiratory chain complex	2.10952e-06	8.67762e-05	4.0616	ENSDARG00000056108/ENSDARG00000013044/ENSDARG00000016721/ENSDARG00000028889/ENSDARG00000030139/ENSDARG00000032970/ENSDARG00000041314/ENSDARG00000042469/ENSDARG00000059128/ENSDARG00000074552/ENSDARG00000088383/ENSDARG00000090389/ENSDARG00000093382/ENSDARG00000095273/ENSDARG00000099663	15
CC	GO:0098798	mitochondrial protein complex	2.1843e-06	8.67762e-05	4.0616	ENSDARG00000056008/ENSDARG00000056108/ENSDARG00000013044/ENSDARG00000014313/ENSDARG00000016721/ENSDARG00000024465/ENSDARG00000028889/ENSDARG00000029100/ENSDARG00000030139/ENSDARG00000032970/ENSDARG00000038309/ENSDARG00000041314/ENSDARG00000042469/ENSDARG00000059128/ENSDARG00000067717/ENSDARG00000074552/ENSDARG00000088383/ENSDARG00000090195/ENSDARG00000090389/ENSDARG00000090462/ENSDARG00000093382/…	28
CC	GO:0070469	respiratory chain	1.26616e-05	0.000395224	3.40316	ENSDARG00000056108/ENSDARG00000013044/ENSDARG00000016721/ENSDARG00000028889/ENSDARG00000030139/ENSDARG00000032970/ENSDARG00000041314/ENSDARG00000042469/ENSDARG00000059128/ENSDARG00000074552/ENSDARG00000088383/ENSDARG00000090389/ENSDARG00000093382/ENSDARG00000095273/ENSDARG00000099663	15
CC	GO:0005746	mitochondrial respiratory chain	1.42458e-05	0.000397796	3.40034	ENSDARG00000056108/ENSDARG00000013044/ENSDARG00000016721/ENSDARG00000028889/ENSDARG00000030139/ENSDARG00000032970/ENSDARG00000041314/ENSDARG00000042469/ENSDARG00000059128/ENSDARG00000074552/ENSDARG00000088383/ENSDARG00000090389/ENSDARG00000093382/ENSDARG00000099663	14
CC	GO:0031966	mitochondrial membrane	1.45646e-05	0.000397796	3.40034	ENSDARG00000045132/ENSDARG00000077256/ENSDARG00000089109/ENSDARG00000056008/ENSDARG00000056108/ENSDARG00000003695/ENSDARG00000013044/ENSDARG00000014313/ENSDARG00000016721/ENSDARG00000020596/ENSDARG00000024478/ENSDARG00000025566/ENSDARG00000028889/ENSDARG00000030139/ENSDARG00000032970/ENSDARG00000038309/ENSDARG00000041314/ENSDARG00000042469/ENSDARG00000045146/ENSDARG00000053466/ENSDARG00000053753/…	38
CC	GO:0005740	mitochondrial envelope	7.58576e-05	0.00157856	2.80174	ENSDARG00000045132/ENSDARG00000077256/ENSDARG00000089109/ENSDARG00000056008/ENSDARG00000056108/ENSDARG00000003695/ENSDARG00000013044/ENSDARG00000014313/ENSDARG00000016721/ENSDARG00000020596/ENSDARG00000024478/ENSDARG00000025566/ENSDARG00000028889/ENSDARG00000030139/ENSDARG00000032970/ENSDARG00000038309/ENSDARG00000041314/ENSDARG00000042469/ENSDARG00000045146/ENSDARG00000053466/ENSDARG00000053753/…	38
CC	GO:0070069	cytochrome complex	0.00022399	0.0042558	2.37102	ENSDARG00000056108/ENSDARG00000032970/ENSDARG00000059128/ENSDARG00000088383/ENSDARG00000093382/ENSDARG00000095273/ENSDARG00000099663	7
CC	GO:0016469	proton-transporting two-sector ATPase complex	0.000290577	0.00507928	2.2942	ENSDARG00000090963/ENSDARG00000056008/ENSDARG00000030694/ENSDARG00000014313/ENSDARG00000023967/ENSDARG00000031681/ENSDARG00000059057/ENSDARG00000069090/ENSDARG00000070083/ENSDARG00000098355	10
CC	GO:0019866	organelle inner membrane	0.000723884	0.0112978	1.94701	ENSDARG00000029718/ENSDARG00000002300/ENSDARG00000056008/ENSDARG00000010477/ENSDARG00000056108/ENSDARG00000013044/ENSDARG00000014313/ENSDARG00000016721/ENSDARG00000024478/ENSDARG00000025566/ENSDARG00000028889/ENSDARG00000030139/ENSDARG00000032970/ENSDARG00000038309/ENSDARG00000041314/ENSDARG00000042469/ENSDARG00000059128/ENSDARG00000070801/ENSDARG00000074552/ENSDARG00000088383/ENSDARG00000090389/…	28
CC	GO:0045277	respiratory chain complex IV	0.000913936	0.0137721	1.861	ENSDARG00000056108/ENSDARG00000032970/ENSDARG00000088383/ENSDARG00000095273/ENSDARG00000099663	5
CC	GO:0005741	mitochondrial outer membrane	0.00110666	0.0161203	1.79263	ENSDARG00000045132/ENSDARG00000089109/ENSDARG00000003695/ENSDARG00000020596/ENSDARG00000045146/ENSDARG00000053753/ENSDARG00000058601/ENSDARG00000067717/ENSDARG00000090195/ENSDARG00000097797/ENSDARG00000116680	11
CC	GO:0005743	mitochondrial inner membrane	0.00135569	0.0185136	1.73251	ENSDARG00000056008/ENSDARG00000056108/ENSDARG00000013044/ENSDARG00000014313/ENSDARG00000016721/ENSDARG00000024478/ENSDARG00000025566/ENSDARG00000028889/ENSDARG00000030139/ENSDARG00000032970/ENSDARG00000038309/ENSDARG00000041314/ENSDARG00000042469/ENSDARG00000059128/ENSDARG00000070801/ENSDARG00000074552/ENSDARG00000088383/ENSDARG00000090389/ENSDARG00000093382/ENSDARG00000093448/ENSDARG00000098355/…	25
CC	GO:0033177	proton-transporting two-sector ATPase complex, proton-transporting domain	0.00151147	0.0200155	1.69863	ENSDARG00000056008/ENSDARG00000014313/ENSDARG00000031681/ENSDARG00000059057/ENSDARG00000069090/ENSDARG00000098355	6
CC	GO:0031968	organelle outer membrane	0.00179494	0.0224111	1.64954	ENSDARG00000045132/ENSDARG00000089109/ENSDARG00000003695/ENSDARG00000020596/ENSDARG00000045146/ENSDARG00000053753/ENSDARG00000058601/ENSDARG00000067717/ENSDARG00000090195/ENSDARG00000097797/ENSDARG00000116680	11
CC	GO:0005751	mitochondrial respiratory chain complex IV	0.00202368	0.0245653	1.60968	ENSDARG00000056108/ENSDARG00000032970/ENSDARG00000088383/ENSDARG00000099663	4
CC	GO:0031301	integral component of organelle membrane	0.00256914	0.0295451	1.52951	ENSDARG00000029718/ENSDARG00000041150/ENSDARG00000002300/ENSDARG00000010477/ENSDARG00000012747/ENSDARG00000024478/ENSDARG00000025566/ENSDARG00000039601/ENSDARG00000042742/ENSDARG00000052520/ENSDARG00000058601/ENSDARG00000093382/ENSDARG00000093448/ENSDARG00000098852/ENSDARG00000101175/ENSDARG00000101619	16
CC	GO:1990204	oxidoreductase complex	0.00304432	0.0320377	1.49434	ENSDARG00000013044/ENSDARG00000015918/ENSDARG00000016721/ENSDARG00000028889/ENSDARG00000030139/ENSDARG00000041314/ENSDARG00000042469/ENSDARG00000059128/ENSDARG00000074552/ENSDARG00000090389/ENSDARG00000093382	11
CC	GO:0031305	integral component of mitochondrial inner membrane	0.00307914	0.0320377	1.49434	ENSDARG00000024478/ENSDARG00000025566/ENSDARG00000093382/ENSDARG00000093448/ENSDARG00000098852/ENSDARG00000101175/ENSDARG00000101619	7
CC	GO:0031300	intrinsic component of organelle membrane	0.00327515	0.0332846	1.47776	ENSDARG00000029718/ENSDARG00000041150/ENSDARG00000002300/ENSDARG00000010477/ENSDARG00000012747/ENSDARG00000024478/ENSDARG00000025566/ENSDARG00000039601/ENSDARG00000042742/ENSDARG00000052520/ENSDARG00000058601/ENSDARG00000093382/ENSDARG00000093448/ENSDARG00000098852/ENSDARG00000101175/ENSDARG00000101619	16
CC	GO:0031304	intrinsic component of mitochondrial inner membrane	0.00350889	0.0336809	1.47262	ENSDARG00000024478/ENSDARG00000025566/ENSDARG00000093382/ENSDARG00000093448/ENSDARG00000098852/ENSDARG00000101175/ENSDARG00000101619	7
CC	GO:0032592	integral component of mitochondrial membrane	0.00357839	0.0336809	1.47262	ENSDARG00000024478/ENSDARG00000025566/ENSDARG00000058601/ENSDARG00000093382/ENSDARG00000093448/ENSDARG00000098852/ENSDARG00000101175/ENSDARG00000101619	8
MF	GO:0004129	cytochrome-c oxidase activity	0.0016515	0.0387468	1.41176	ENSDARG00000056108/ENSDARG00000032970/ENSDARG00000088383/ENSDARG00000095273/ENSDARG00000099663/ENSDARG00000104537	6
CC	GO:0098573	intrinsic component of mitochondrial membrane	0.00493065	0.0384767	1.4148	ENSDARG00000024478/ENSDARG00000025566/ENSDARG00000058601/ENSDARG00000093382/ENSDARG00000093448/ENSDARG00000098852/ENSDARG00000101175/ENSDARG00000101619	8
MF	GO:0044769	ATPase activity, coupled to transmembrane movement of ions, rotational mechanism	0.000379075	0.0165168	1.78207	ENSDARG00000090963/ENSDARG00000056008/ENSDARG00000030694/ENSDARG00000023967/ENSDARG00000031681/ENSDARG00000069090/ENSDARG00000070083/ENSDARG00000098355	8
MF	GO:0019829	cation-transporting ATPase activity	0.00051855	0.0186068	1.73033	ENSDARG00000090963/ENSDARG00000099203/ENSDARG00000056008/ENSDARG00000030694/ENSDARG00000023445/ENSDARG00000023967/ENSDARG00000031681/ENSDARG00000042837/ENSDARG00000069090/ENSDARG00000070083/ENSDARG00000098355	11
MF	GO:0022853	active ion transmembrane transporter activity	0.00051855	0.0186068	1.73033	ENSDARG00000090963/ENSDARG00000099203/ENSDARG00000056008/ENSDARG00000030694/ENSDARG00000023445/ENSDARG00000023967/ENSDARG00000031681/ENSDARG00000042837/ENSDARG00000069090/ENSDARG00000070083/ENSDARG00000098355	11
MF	GO:0042625	ATPase coupled ion transmembrane transporter activity	0.00051855	0.0186068	1.73033	ENSDARG00000090963/ENSDARG00000099203/ENSDARG00000056008/ENSDARG00000030694/ENSDARG00000023445/ENSDARG00000023967/ENSDARG00000031681/ENSDARG00000042837/ENSDARG00000069090/ENSDARG00000070083/ENSDARG00000098355	11
MF	GO:0015002	heme-copper terminal oxidase activity	0.0016515	0.0387468	1.41176	ENSDARG00000056108/ENSDARG00000032970/ENSDARG00000088383/ENSDARG00000095273/ENSDARG00000099663/ENSDARG00000104537	6
MF	GO:0016675	oxidoreductase activity, acting on a heme group of donors	0.0016515	0.0387468	1.41176	ENSDARG00000056108/ENSDARG00000032970/ENSDARG00000088383/ENSDARG00000095273/ENSDARG00000099663/ENSDARG00000104537	6
MF	GO:0016676	oxidoreductase activity, acting on a heme group of donors, oxygen as acceptor	0.0016515	0.0387468	1.41176	ENSDARG00000056108/ENSDARG00000032970/ENSDARG00000088383/ENSDARG00000095273/ENSDARG00000099663/ENSDARG00000104537	6
MF	GO:0009055	electron transfer activity	0.000181192	0.0101324	1.99429	ENSDARG00000056108/ENSDARG00000016721/ENSDARG00000032970/ENSDARG00000042469/ENSDARG00000059128/ENSDARG00000088383/ENSDARG00000095273/ENSDARG00000098075/ENSDARG00000098785/ENSDARG00000099663/ENSDARG00000101631/ENSDARG00000104537	12	total gene check	unique genes	total pathways
		organelle localization						84	59	4
BP	GO:0051640	organelle localization	2.93265e-05	0.00166038	2.77979	ENSDARG00000020609/ENSDARG00000018997/ENSDARG00000025206/ENSDARG00000057913/ENSDARG00000098936/ENSDARG00000101606/ENSDARG00000036505/ENSDARG00000000503/ENSDARG00000058117/ENSDARG00000001994/ENSDARG00000044573/ENSDARG00000000779/ENSDARG00000007654/ENSDARG00000008867/ENSDARG00000010953/ENSDARG00000011611/ENSDARG00000015931/ENSDARG00000021225/ENSDARG00000026595/ENSDARG00000031496/ENSDARG00000038432/…	32
BP	GO:0044089	positive regulation of cellular component biogenesis	0.000207097	0.00561842	2.25039	ENSDARG00000060683/ENSDARG00000007141/ENSDARG00000007720/ENSDARG00000008383/ENSDARG00000011602/ENSDARG00000012682/ENSDARG00000015315/ENSDARG00000020795/ENSDARG00000027099/ENSDARG00000028327/ENSDARG00000031496/ENSDARG00000039142/ENSDARG00000054063/ENSDARG00000057882/ENSDARG00000061143/ENSDARG00000069496/ENSDARG00000079281	17
BP	GO:0051656	establishment of organelle localization	0.000735327	0.0134577	1.87103	ENSDARG00000020609/ENSDARG00000018997/ENSDARG00000025206/ENSDARG00000057913/ENSDARG00000098936/ENSDARG00000101606/ENSDARG00000036505/ENSDARG00000000503/ENSDARG00000058117/ENSDARG00000044573/ENSDARG00000008867/ENSDARG00000010953/ENSDARG00000011611/ENSDARG00000015931/ENSDARG00000021225/ENSDARG00000026595/ENSDARG00000031496/ENSDARG00000038432/ENSDARG00000041450/ENSDARG00000062382/ENSDARG00000067605/…	23
BP	GO:0007033	vacuole organization	0.0011688	0.0192518	1.71553	ENSDARG00000101127/ENSDARG00000040971/ENSDARG00000060683/ENSDARG00000027200/ENSDARG00000030694/ENSDARG00000033609/ENSDARG00000035557/ENSDARG00000040657/ENSDARG00000062382/ENSDARG00000063573/ENSDARG00000074246/ENSDARG00000088178	12	total gene check	unique genes	total pathways
		cellular response to nitrogen levels						10	5	2
BP	GO:0006995	cellular response to nitrogen starvation	0.000152217	0.00461858	2.33549	ENSDARG00000101127/ENSDARG00000040971/ENSDARG00000027200/ENSDARG00000033609/ENSDARG00000035557	5
BP	GO:0043562	cellular response to nitrogen levels	0.000152217	0.00461858	2.33549	ENSDARG00000101127/ENSDARG00000040971/ENSDARG00000027200/ENSDARG00000033609/ENSDARG00000035557	5	total gene check	unique genes	total pathways
		response to metal ion						42	15	6
BP	GO:0051592	response to calcium ion	0.000665009	0.0125698	1.90067	ENSDARG00000025206/ENSDARG00000057913/ENSDARG00000036505/ENSDARG00000101776/ENSDARG00000029239/ENSDARG00000002632/ENSDARG00000012306/ENSDARG00000075536	8
BP	GO:2001023	regulation of response to drug	0.000927341	0.0160423	1.79473	ENSDARG00000025206/ENSDARG00000057913/ENSDARG00000036505/ENSDARG00000101776/ENSDARG00000029239/ENSDARG00000012306	6
BP	GO:0009408	response to heat	0.001354	0.0213369	1.67087	ENSDARG00000068992/ENSDARG00000059883/ENSDARG00000010745/ENSDARG00000061338/ENSDARG00000069425/ENSDARG00000104066/ENSDARG00000104071	7
BP	GO:0071277	cellular response to calcium ion	0.001354	0.0213369	1.67087	ENSDARG00000025206/ENSDARG00000057913/ENSDARG00000036505/ENSDARG00000101776/ENSDARG00000029239/ENSDARG00000012306/ENSDARG00000075536	7
BP	GO:0071248	cellular response to metal ion	0.00243806	0.033942	1.46926	ENSDARG00000025206/ENSDARG00000057913/ENSDARG00000036505/ENSDARG00000101776/ENSDARG00000029239/ENSDARG00000012306/ENSDARG00000075536	7
BP	GO:0071241	cellular response to inorganic substance	0.0027918	0.0364967	1.43775	ENSDARG00000025206/ENSDARG00000057913/ENSDARG00000036505/ENSDARG00000101776/ENSDARG00000029239/ENSDARG00000012306/ENSDARG00000075536	7	total gene check	unique genes	total pathways
		transcription initiation						16	4	4
BP	GO:0060261	positive regulation of transcription initiation from RNA polymerase II promoter	0.000939161	0.0160423	1.79473	ENSDARG00000007141/ENSDARG00000007720/ENSDARG00000015315/ENSDARG00000027099	4
BP	GO:2000144	positive regulation of DNA-templated transcription, initiation	0.000939161	0.0160423	1.79473	ENSDARG00000007141/ENSDARG00000007720/ENSDARG00000015315/ENSDARG00000027099	4
BP	GO:0060260	regulation of transcription initiation from RNA polymerase II promoter	0.00189702	0.0275127	1.56047	ENSDARG00000007141/ENSDARG00000007720/ENSDARG00000015315/ENSDARG00000027099	4
BP	GO:2000142	regulation of DNA-templated transcription, initiation	0.00189702	0.0275127	1.56047	ENSDARG00000007141/ENSDARG00000007720/ENSDARG00000015315/ENSDARG00000027099	4	total gene check	unique genes	total pathways
		maintenance of cell polarity						30	20	3
BP	GO:0007163	establishment or maintenance of cell polarity	0.00106119	0.0178621	1.74807	ENSDARG00000102750/ENSDARG00000009677/ENSDARG00000044573/ENSDARG00000010953/ENSDARG00000011611/ENSDARG00000013414/ENSDARG00000021225/ENSDARG00000022712/ENSDARG00000026595/ENSDARG00000027322/ENSDARG00000030547/ENSDARG00000056639/ENSDARG00000070735/ENSDARG00000094673/ENSDARG00000116058	15
BP	GO:0030011	maintenance of cell polarity	0.00136016	0.0213369	1.67087	ENSDARG00000013414/ENSDARG00000021225/ENSDARG00000027322/ENSDARG00000056639	4
BP	GO:0008360	regulation of cell shape	0.00156205	0.0236979	1.62529	ENSDARG00000007818/ENSDARG00000044573/ENSDARG00000019328/ENSDARG00000022712/ENSDARG00000026882/ENSDARG00000030547/ENSDARG00000056218/ENSDARG00000070735/ENSDARG00000075821/ENSDARG00000094673/ENSDARG00000116058	11	total gene check	unique genes	total pathways
		growth factor signaling						30	30	3
BP	GO:0007179	transforming growth factor beta receptor signaling pathway	0.00124794	0.0199844	1.69931	ENSDARG00000037238/ENSDARG00000018968/ENSDARG00000011941/ENSDARG00000021938/ENSDARG00000006389/ENSDARG00000011496/ENSDARG00000021582/ENSDARG00000027199/ENSDARG00000042151/ENSDARG00000055381	10
BP	GO:0071559	response to transforming growth factor beta	0.00124794	0.0199844	1.69931	ENSDARG00000037238/ENSDARG00000018968/ENSDARG00000011941/ENSDARG00000021938/ENSDARG00000006389/ENSDARG00000011496/ENSDARG00000021582/ENSDARG00000027199/ENSDARG00000042151/ENSDARG00000055381	10
BP	GO:0071560	cellular response to transforming growth factor beta stimulus	0.00124794	0.0199844	1.69931	ENSDARG00000037238/ENSDARG00000018968/ENSDARG00000011941/ENSDARG00000021938/ENSDARG00000006389/ENSDARG00000011496/ENSDARG00000021582/ENSDARG00000027199/ENSDARG00000042151/ENSDARG00000055381	10	total gene check	unique genes	total pathways
		Ras protein signal transduction						31	31	1
BP	GO:0007265	Ras protein signal transduction	0.00205025	0.0291845	1.53485	ENSDARG00000004034/ENSDARG00000034522/ENSDARG00000031343/ENSDARG00000005651/ENSDARG00000055678/ENSDARG00000044573/ENSDARG00000003495/ENSDARG00000008867/ENSDARG00000018602/ENSDARG00000019312/ENSDARG00000020795/ENSDARG00000030547/ENSDARG00000036501/ENSDARG00000041450/ENSDARG00000041878/ENSDARG00000043835/ENSDARG00000044769/ENSDARG00000055291/ENSDARG00000056479/ENSDARG00000059177/ENSDARG00000062865/…	31	total gene check	unique genes	total pathways
		autophagosome assembly						21	8	3
BP	GO:0000045	autophagosome assembly	0.00255774	0.0341647	1.46642	ENSDARG00000101127/ENSDARG00000040971/ENSDARG00000060683/ENSDARG00000027200/ENSDARG00000033609/ENSDARG00000035557/ENSDARG00000040657/ENSDARG00000088178	8
BP	GO:1905037	autophagosome organization	0.00255774	0.0341647	1.46642	ENSDARG00000101127/ENSDARG00000040971/ENSDARG00000060683/ENSDARG00000027200/ENSDARG00000033609/ENSDARG00000035557/ENSDARG00000040657/ENSDARG00000088178	8
CC	GO:0000421	autophagosome membrane	0.00363236	0.0336809	1.47262	ENSDARG00000101127/ENSDARG00000040971/ENSDARG00000027200/ENSDARG00000033609/ENSDARG00000035557	5

## Sheet: Table
	Description	TOP p.adjust	TOP(-)Log(p.adjust)	BOTTOM(-)Log(p.adjust)	total gene check	unique genes	total pathways
	neuron projection	4.00413e-06	5.39749	1.42316	595	137	18	neuron projection (18)
	neurotransmitter transport	8.97428e-06	5.047	1.31068	1524	332	105	neurotransmitter transport (105)
	regulation of actin cytoskeleton organization	1.32739e-05	4.877	1.36701	679	112	41	regulation of actin cytoskeleton organization (41)
	ATP Generation & nucleotide/purinergic signaling	4.47103e-05	4.34959	1.32766	1430	100	91	ATP Generation & nucleotide/purinergic signaling (91)
	organelle localization	0.00166038	2.77979	1.71553	84	59	4	organelle localization (4)
	cellular response to nitrogen levels	0.00461858	2.33549	2.33549	10	5	2	cellular response to nitrogen levels (2)
	response to metal ion	0.0125698	1.90067	1.43775	42	15	6	response to metal ion (6)
	transcription initiation	0.0160423	1.79473	1.62529	16	4	4	transcription initiation (4)
	maintenance of cell polarity	0.0178621	1.74807	1.69931	30	20	3	maintenance of cell polarity (3)
	growth factor signaling	0.0199844	1.69931	1.53485	30	30	3	growth factor signaling (3)
	Ras protein signal transduction	0.0291845	1.53485	1.47262	31	31	1	Ras protein signal transduction (1)
	autophagosome assembly	0.0341647	1.46642		21	8	3	autophagosome assembly (3)

## Sheet: PathwaysCharted
	neuron projection	neuron projection morphogenesis	cell projection morphogenesis	plasma membrane bounded cell projection morphogenesis	axon development	axonogenesis	cell morphogenesis involved in neuron differentiation	developmental cell growth	developmental growth	developmental growth involved in morphogenesis	cell growth	growth	axon guidance	neuron projection guidance	neuron maturation	regulation of cell morphogenesis	synapse	presynapse	axon	neurotransmitter transport	exocytosis	secretion by cell	neurotransmitter secretion	signal release from synapse	calcium ion regulated exocytosis	secretion	signal release	regulated exocytosis	axon extension	neuron projection extension	regulation of calcium ion-dependent exocytosis	regulation of vesicle-mediated transport	regulation of regulated secretory pathway	neurotransmitter transport	synaptic vesicle exocytosis	synaptic vesicle transport	synaptic vesicle localization	establishment of synaptic vesicle localization	vesicle localization	regulation of exocytosis	catecholamine secretion	regulation of catecholamine secretion	vesicle-mediated transport in synapse	establishment of vesicle localization	catecholamine transport	regulation of amine transport	synaptic vesicle cycle	chemical synaptic transmission	anterograde trans-synaptic signaling
1	NA	ENSDARG00000003971	ENSDARG00000003971	ENSDARG00000003971	ENSDARG00000003971	ENSDARG00000003971	ENSDARG00000003971	ENSDARG00000003971	ENSDARG00000003971	ENSDARG00000003971	ENSDARG00000003971	ENSDARG00000003971	ENSDARG00000003971	ENSDARG00000003971	ENSDARG00000058117	ENSDARG00000007818	ENSDARG00000071860	ENSDARG00000018997	ENSDARG00000018997	NA	ENSDARG00000020609	ENSDARG00000020609	ENSDARG00000020609	ENSDARG00000020609	ENSDARG00000020609	ENSDARG00000020609	ENSDARG00000020609	ENSDARG00000020609	ENSDARG00000003971	ENSDARG00000003971	ENSDARG00000025206	ENSDARG00000025206	ENSDARG00000025206	ENSDARG00000020609	ENSDARG00000020609	ENSDARG00000020609	ENSDARG00000020609	ENSDARG00000020609	ENSDARG00000020609	ENSDARG00000025206	ENSDARG00000025206	ENSDARG00000025206	ENSDARG00000020609	ENSDARG00000020609	ENSDARG00000025206	ENSDARG00000025206	ENSDARG00000020609	ENSDARG00000020609	ENSDARG00000020609
2	NA	ENSDARG00000045639	ENSDARG00000045639	ENSDARG00000045639	ENSDARG00000045639	ENSDARG00000045639	ENSDARG00000045639	ENSDARG00000003655	ENSDARG00000003655	ENSDARG00000003655	ENSDARG00000003655	ENSDARG00000003655	ENSDARG00000098936	ENSDARG00000098936	ENSDARG00000007654	ENSDARG00000034528	ENSDARG00000020609	ENSDARG00000025206	ENSDARG00000023174	NA	ENSDARG00000018997	ENSDARG00000018997	ENSDARG00000018997	ENSDARG00000018997	ENSDARG00000018997	ENSDARG00000018997	ENSDARG00000018997	ENSDARG00000018997	ENSDARG00000003655	ENSDARG00000003655	ENSDARG00000057913	ENSDARG00000013613	ENSDARG00000057913	ENSDARG00000018997	ENSDARG00000018997	ENSDARG00000018997	ENSDARG00000018997	ENSDARG00000018997	ENSDARG00000018997	ENSDARG00000057913	ENSDARG00000057913	ENSDARG00000057913	ENSDARG00000018997	ENSDARG00000018997	ENSDARG00000057913	ENSDARG00000057913	ENSDARG00000018997	ENSDARG00000018997	ENSDARG00000018997
3	NA	ENSDARG00000003655	ENSDARG00000003655	ENSDARG00000003655	ENSDARG00000003655	ENSDARG00000003655	ENSDARG00000003655	ENSDARG00000090481	ENSDARG00000090481	ENSDARG00000090481	ENSDARG00000090481	ENSDARG00000090481	ENSDARG00000090035	ENSDARG00000090035	ENSDARG00000019231	ENSDARG00000044573	ENSDARG00000018997	ENSDARG00000041150	ENSDARG00000025206	NA	ENSDARG00000025206	ENSDARG00000025206	ENSDARG00000025206	ENSDARG00000025206	ENSDARG00000025206	ENSDARG00000025206	ENSDARG00000025206	ENSDARG00000025206	ENSDARG00000090481	ENSDARG00000090481	ENSDARG00000101606	ENSDARG00000057913	ENSDARG00000101606	ENSDARG00000025206	ENSDARG00000025206	ENSDARG00000025206	ENSDARG00000025206	ENSDARG00000025206	ENSDARG00000025206	ENSDARG00000101606	ENSDARG00000008829	ENSDARG00000008829	ENSDARG00000025206	ENSDARG00000025206	ENSDARG00000008829	ENSDARG00000008829	ENSDARG00000025206	ENSDARG00000025206	ENSDARG00000025206
4	NA	ENSDARG00000053499	ENSDARG00000053499	ENSDARG00000053499	ENSDARG00000053499	ENSDARG00000053499	ENSDARG00000053499	ENSDARG00000035338	ENSDARG00000035338	ENSDARG00000035338	ENSDARG00000035338	ENSDARG00000035338	ENSDARG00000034528	ENSDARG00000034528	ENSDARG00000103937	ENSDARG00000000857	ENSDARG00000025206	ENSDARG00000018817	ENSDARG00000045639	NA	ENSDARG00000057913	ENSDARG00000057913	ENSDARG00000057913	ENSDARG00000057913	ENSDARG00000057913	ENSDARG00000057913	ENSDARG00000057913	ENSDARG00000057913	ENSDARG00000035338	ENSDARG00000035338	ENSDARG00000036505	ENSDARG00000068992	ENSDARG00000036505	ENSDARG00000041150	ENSDARG00000057913	ENSDARG00000057913	ENSDARG00000057913	ENSDARG00000057913	ENSDARG00000057913	ENSDARG00000036505	ENSDARG00000036505	ENSDARG00000036505	ENSDARG00000057913	ENSDARG00000057913	ENSDARG00000036505	ENSDARG00000036505	ENSDARG00000041150	ENSDARG00000068989	ENSDARG00000068989
5	NA	ENSDARG00000090481	ENSDARG00000090481	ENSDARG00000090481	ENSDARG00000090481	ENSDARG00000090481	ENSDARG00000090481	ENSDARG00000061479	ENSDARG00000068992	ENSDARG00000061479	ENSDARG00000061479	ENSDARG00000068992	ENSDARG00000099446	ENSDARG00000099446	NA	ENSDARG00000011163	ENSDARG00000068989	ENSDARG00000101606	ENSDARG00000018817	NA	ENSDARG00000101606	ENSDARG00000008829	ENSDARG00000101606	ENSDARG00000101606	ENSDARG00000101606	ENSDARG00000008829	ENSDARG00000008829	ENSDARG00000101606	ENSDARG00000061479	ENSDARG00000061479	ENSDARG00000101776	ENSDARG00000101606	ENSDARG00000101776	ENSDARG00000057913	ENSDARG00000101606	ENSDARG00000098936	ENSDARG00000098936	ENSDARG00000098936	ENSDARG00000098936	ENSDARG00000000503	ENSDARG00000101776	ENSDARG00000101776	ENSDARG00000098936	ENSDARG00000098936	ENSDARG00000101776	ENSDARG00000101776	ENSDARG00000057913	ENSDARG00000089212	ENSDARG00000089212
6	NA	ENSDARG00000035338	ENSDARG00000035338	ENSDARG00000035338	ENSDARG00000035338	ENSDARG00000035338	ENSDARG00000035338	ENSDARG00000000857	ENSDARG00000055064	ENSDARG00000055678	ENSDARG00000000857	ENSDARG00000055064	ENSDARG00000022971	ENSDARG00000022971	NA	ENSDARG00000011533	ENSDARG00000089212	ENSDARG00000040156	ENSDARG00000057913	NA	ENSDARG00000036505	ENSDARG00000101606	ENSDARG00000036505	ENSDARG00000036505	ENSDARG00000036505	ENSDARG00000101606	ENSDARG00000101606	ENSDARG00000036505	ENSDARG00000004023	ENSDARG00000004023	ENSDARG00000029239	ENSDARG00000036505	ENSDARG00000029239	ENSDARG00000101606	ENSDARG00000036505	ENSDARG00000101606	ENSDARG00000101606	ENSDARG00000101606	ENSDARG00000101606	ENSDARG00000101776	ENSDARG00000029239	ENSDARG00000029239	ENSDARG00000101606	ENSDARG00000101606	ENSDARG00000029239	ENSDARG00000029239	ENSDARG00000101606	ENSDARG00000041150	ENSDARG00000041150
7	NA	ENSDARG00000059601	ENSDARG00000059601	ENSDARG00000059601	ENSDARG00000059601	ENSDARG00000059601	ENSDARG00000059601	ENSDARG00000004023	ENSDARG00000061479	ENSDARG00000000857	ENSDARG00000004023	ENSDARG00000061479	ENSDARG00000005775	ENSDARG00000005775	NA	ENSDARG00000011600	ENSDARG00000059601	ENSDARG00000000503	ENSDARG00000036505	NA	ENSDARG00000000503	ENSDARG00000036505	ENSDARG00000000503	ENSDARG00000000503	ENSDARG00000000503	ENSDARG00000036505	ENSDARG00000036505	ENSDARG00000000503	ENSDARG00000004452	ENSDARG00000004452	ENSDARG00000008867	ENSDARG00000000503	ENSDARG00000008867	ENSDARG00000036505	ENSDARG00000000503	ENSDARG00000036505	ENSDARG00000036505	ENSDARG00000036505	ENSDARG00000036505	ENSDARG00000029239	ENSDARG00000012306	ENSDARG00000012306	ENSDARG00000036505	ENSDARG00000036505	ENSDARG00000012306	ENSDARG00000012306	ENSDARG00000036505	ENSDARG00000018817	ENSDARG00000018817
8	NA	ENSDARG00000018817	ENSDARG00000018817	ENSDARG00000018817	ENSDARG00000070822	ENSDARG00000098936	ENSDARG00000098936	ENSDARG00000004452	ENSDARG00000055678	ENSDARG00000004023	ENSDARG00000004452	ENSDARG00000055678	ENSDARG00000011163	ENSDARG00000011163	NA	ENSDARG00000019328	ENSDARG00000041150	ENSDARG00000098880	ENSDARG00000004580	NA	ENSDARG00000101776	ENSDARG00000000503	ENSDARG00000101776	ENSDARG00000101776	ENSDARG00000101776	ENSDARG00000000503	ENSDARG00000000503	ENSDARG00000101776	ENSDARG00000011163	ENSDARG00000011163	ENSDARG00000012306	ENSDARG00000101776	ENSDARG00000012306	ENSDARG00000000503	ENSDARG00000058117	ENSDARG00000000503	ENSDARG00000000503	ENSDARG00000000503	ENSDARG00000000503	ENSDARG00000008867	NA	NA	ENSDARG00000000503	ENSDARG00000000503	NA	NA	ENSDARG00000000503	ENSDARG00000057913	ENSDARG00000057913
9	NA	ENSDARG00000098936	ENSDARG00000098936	ENSDARG00000098936	ENSDARG00000098936	ENSDARG00000090035	ENSDARG00000090035	ENSDARG00000011163	ENSDARG00000012513	ENSDARG00000004452	ENSDARG00000011163	ENSDARG00000012513	ENSDARG00000011533	ENSDARG00000011533	NA	ENSDARG00000022712	ENSDARG00000018817	ENSDARG00000007663	ENSDARG00000061817	NA	ENSDARG00000058117	ENSDARG00000101776	ENSDARG00000058117	ENSDARG00000058117	ENSDARG00000058117	ENSDARG00000101776	ENSDARG00000101776	ENSDARG00000058117	ENSDARG00000011533	ENSDARG00000011533	ENSDARG00000062382	ENSDARG00000013976	ENSDARG00000062382	ENSDARG00000101776	ENSDARG00000008867	ENSDARG00000058117	ENSDARG00000058117	ENSDARG00000058117	ENSDARG00000058117	ENSDARG00000012306	NA	NA	ENSDARG00000058117	ENSDARG00000058117	NA	NA	ENSDARG00000058117	ENSDARG00000079586	ENSDARG00000079586
10	NA	ENSDARG00000090035	ENSDARG00000090035	ENSDARG00000090035	ENSDARG00000090035	ENSDARG00000034528	ENSDARG00000034528	ENSDARG00000011533	ENSDARG00000018968	ENSDARG00000011163	ENSDARG00000011533	ENSDARG00000018968	ENSDARG00000011600	ENSDARG00000011600	NA	ENSDARG00000026882	ENSDARG00000079586	ENSDARG00000013414	ENSDARG00000005775	NA	ENSDARG00000001994	ENSDARG00000058117	ENSDARG00000008867	ENSDARG00000008867	ENSDARG00000029239	ENSDARG00000058117	ENSDARG00000058117	ENSDARG00000029239	ENSDARG00000011600	ENSDARG00000011600	ENSDARG00000067605	ENSDARG00000029239	ENSDARG00000067605	ENSDARG00000058117	ENSDARG00000062382	ENSDARG00000008867	ENSDARG00000008867	ENSDARG00000008867	ENSDARG00000044573	ENSDARG00000013843	NA	NA	ENSDARG00000007663	ENSDARG00000044573	NA	NA	ENSDARG00000007663	ENSDARG00000101606	ENSDARG00000101606
11	NA	ENSDARG00000034528	ENSDARG00000034528	ENSDARG00000034528	ENSDARG00000034528	ENSDARG00000061479	ENSDARG00000061479	ENSDARG00000011600	ENSDARG00000030694	ENSDARG00000011533	ENSDARG00000011600	ENSDARG00000030694	ENSDARG00000016163	ENSDARG00000016163	NA	ENSDARG00000030547	ENSDARG00000101606	ENSDARG00000013843	ENSDARG00000004586	NA	ENSDARG00000029239	ENSDARG00000001994	ENSDARG00000013414	ENSDARG00000013414	ENSDARG00000008867	ENSDARG00000001994	ENSDARG00000029239	ENSDARG00000008867	ENSDARG00000027041	ENSDARG00000027041	NA	ENSDARG00000008867	NA	ENSDARG00000008867	ENSDARG00000067605	ENSDARG00000015931	ENSDARG00000015931	ENSDARG00000015931	ENSDARG00000007654	ENSDARG00000043835	NA	NA	ENSDARG00000008867	ENSDARG00000008867	NA	NA	ENSDARG00000008867	ENSDARG00000036505	ENSDARG00000036505
12	NA	ENSDARG00000061479	ENSDARG00000061479	ENSDARG00000061479	ENSDARG00000012426	ENSDARG00000099446	ENSDARG00000099446	ENSDARG00000027041	ENSDARG00000000779	ENSDARG00000011600	ENSDARG00000027041	ENSDARG00000000779	ENSDARG00000019328	ENSDARG00000019328	NA	ENSDARG00000031496	ENSDARG00000041062	ENSDARG00000014871	ENSDARG00000018032	NA	ENSDARG00000000779	ENSDARG00000030479	ENSDARG00000027322	ENSDARG00000027322	ENSDARG00000012306	ENSDARG00000030479	ENSDARG00000008867	ENSDARG00000012306	ENSDARG00000037020	ENSDARG00000037020	NA	ENSDARG00000012306	NA	ENSDARG00000013414	NA	ENSDARG00000062382	ENSDARG00000062382	ENSDARG00000062382	ENSDARG00000008867	ENSDARG00000062382	NA	NA	ENSDARG00000015931	ENSDARG00000010953	NA	NA	ENSDARG00000015931	ENSDARG00000041062	ENSDARG00000041062
13	NA	ENSDARG00000032865	ENSDARG00000032865	ENSDARG00000032865	ENSDARG00000061479	ENSDARG00000022971	ENSDARG00000022971	ENSDARG00000037020	ENSDARG00000000857	ENSDARG00000022712	ENSDARG00000037020	ENSDARG00000000857	ENSDARG00000022712	ENSDARG00000022712	NA	ENSDARG00000055900	ENSDARG00000040156	ENSDARG00000015931	ENSDARG00000019231	NA	ENSDARG00000008867	ENSDARG00000029239	ENSDARG00000062382	ENSDARG00000062382	ENSDARG00000062382	ENSDARG00000029239	ENSDARG00000013414	ENSDARG00000062382	ENSDARG00000040031	ENSDARG00000040031	NA	ENSDARG00000013843	NA	ENSDARG00000027322	NA	ENSDARG00000067605	ENSDARG00000067605	ENSDARG00000067605	ENSDARG00000010953	ENSDARG00000067605	NA	NA	ENSDARG00000062382	ENSDARG00000015931	NA	NA	ENSDARG00000062382	ENSDARG00000040156	ENSDARG00000040156
14	NA	ENSDARG00000052494	ENSDARG00000052494	ENSDARG00000052494	ENSDARG00000021351	ENSDARG00000005775	ENSDARG00000005775	ENSDARG00000040031	ENSDARG00000003695	ENSDARG00000027041	ENSDARG00000040031	ENSDARG00000003695	ENSDARG00000027041	ENSDARG00000027041	NA	ENSDARG00000056218	ENSDARG00000063299	ENSDARG00000025034	ENSDARG00000022968	NA	ENSDARG00000012306	ENSDARG00000000779	ENSDARG00000067605	ENSDARG00000067605	ENSDARG00000067605	ENSDARG00000000779	ENSDARG00000027322	ENSDARG00000067605	ENSDARG00000055543	ENSDARG00000055543	NA	ENSDARG00000018602	NA	ENSDARG00000062382	NA	NA	NA	NA	ENSDARG00000015931	NA	NA	NA	ENSDARG00000067605	ENSDARG00000026595	NA	NA	ENSDARG00000067605	ENSDARG00000000503	ENSDARG00000000503
15	NA	ENSDARG00000099446	ENSDARG00000099446	ENSDARG00000099446	ENSDARG00000099446	ENSDARG00000000857	ENSDARG00000000857	ENSDARG00000055543	ENSDARG00000004023	ENSDARG00000037020	ENSDARG00000055543	ENSDARG00000004023	ENSDARG00000036375	ENSDARG00000036375	NA	ENSDARG00000070735	ENSDARG00000000503	ENSDARG00000025671	ENSDARG00000033234	NA	ENSDARG00000013414	ENSDARG00000008867	ENSDARG00000077053	ENSDARG00000077053	ENSDARG00000070682	ENSDARG00000008867	ENSDARG00000062382	ENSDARG00000070682	ENSDARG00000073843	ENSDARG00000073843	NA	ENSDARG00000043835	NA	ENSDARG00000067605	NA	NA	NA	NA	ENSDARG00000026595	NA	NA	NA	NA	ENSDARG00000031496	NA	NA	NA	ENSDARG00000101776	ENSDARG00000101776
16	NA	ENSDARG00000022971	ENSDARG00000022971	ENSDARG00000022971	ENSDARG00000022971	ENSDARG00000004023	ENSDARG00000004023	ENSDARG00000073843	ENSDARG00000004452	ENSDARG00000040031	ENSDARG00000073843	ENSDARG00000004452	ENSDARG00000055900	ENSDARG00000055900	NA	ENSDARG00000075821	ENSDARG00000058117	ENSDARG00000027322	ENSDARG00000037020	NA	ENSDARG00000013843	ENSDARG00000012306	NA	NA	NA	ENSDARG00000012306	ENSDARG00000067605	NA	ENSDARG00000075821	ENSDARG00000075821	NA	ENSDARG00000062382	NA	ENSDARG00000077053	NA	NA	NA	NA	ENSDARG00000031496	NA	NA	NA	NA	ENSDARG00000041450	NA	NA	NA	ENSDARG00000058117	ENSDARG00000058117
17	NA	ENSDARG00000005775	ENSDARG00000005775	ENSDARG00000005775	ENSDARG00000005775	ENSDARG00000004452	ENSDARG00000004452	ENSDARG00000075821	ENSDARG00000008867	ENSDARG00000055543	ENSDARG00000075821	ENSDARG00000008867	ENSDARG00000075821	ENSDARG00000075821	NA	ENSDARG00000079611	ENSDARG00000009677	ENSDARG00000030656	ENSDARG00000038432	NA	ENSDARG00000027322	ENSDARG00000013414	NA	NA	NA	ENSDARG00000013414	ENSDARG00000077053	NA	ENSDARG00000079611	ENSDARG00000079611	NA	ENSDARG00000063573	NA	NA	NA	NA	NA	NA	ENSDARG00000041450	NA	NA	NA	NA	ENSDARG00000062382	NA	NA	NA	ENSDARG00000009677	ENSDARG00000009677
18	NA	ENSDARG00000074443	ENSDARG00000074443	ENSDARG00000074443	ENSDARG00000000857	ENSDARG00000007654	ENSDARG00000007654	ENSDARG00000079611	ENSDARG00000011163	ENSDARG00000059177	ENSDARG00000079611	ENSDARG00000011163	ENSDARG00000079611	ENSDARG00000079611	NA	ENSDARG00000094673	ENSDARG00000098880	ENSDARG00000042742	ENSDARG00000062024	NA	ENSDARG00000041450	ENSDARG00000013843	NA	NA	NA	ENSDARG00000013843	ENSDARG00000101175	NA	NA	NA	NA	ENSDARG00000067605	NA	NA	NA	NA	NA	NA	ENSDARG00000062382	NA	NA	NA	NA	ENSDARG00000067605	NA	NA	NA	ENSDARG00000006923	ENSDARG00000006923
19	NA	ENSDARG00000000857	ENSDARG00000000857	ENSDARG00000000857	ENSDARG00000004023	ENSDARG00000011163	ENSDARG00000011163	NA	ENSDARG00000011533	ENSDARG00000073843	NA	ENSDARG00000011533	ENSDARG00000087538	ENSDARG00000087538	NA	ENSDARG00000103959	ENSDARG00000007663	ENSDARG00000043835	ENSDARG00000073843	NA	ENSDARG00000041878	ENSDARG00000014910	NA	NA	NA	ENSDARG00000014910	NA	NA	NA	NA	NA	ENSDARG00000077850	NA	NA	NA	NA	NA	NA	ENSDARG00000067605	NA	NA	NA	NA	ENSDARG00000104674	NA	NA	NA	ENSDARG00000008867	ENSDARG00000008867
20	NA	ENSDARG00000004023	ENSDARG00000004023	ENSDARG00000004023	ENSDARG00000004452	ENSDARG00000011533	ENSDARG00000011533	NA	ENSDARG00000011600	ENSDARG00000075821	NA	ENSDARG00000011600	ENSDARG00000098289	ENSDARG00000098289	NA	ENSDARG00000116058	ENSDARG00000013414	ENSDARG00000044605	ENSDARG00000074777	NA	ENSDARG00000043416	ENSDARG00000027322	NA	NA	NA	ENSDARG00000027322	NA	NA	NA	NA	NA	NA	NA	NA	NA	NA	NA	NA	ENSDARG00000104674	NA	NA	NA	NA	NA	NA	NA	NA	ENSDARG00000013414	ENSDARG00000013414
21	NA	ENSDARG00000004452	ENSDARG00000004452	ENSDARG00000004452	ENSDARG00000007654	ENSDARG00000011600	ENSDARG00000011600	NA	ENSDARG00000013968	ENSDARG00000079611	NA	ENSDARG00000013968	ENSDARG00000101915	ENSDARG00000101915	NA	NA	ENSDARG00000013843	ENSDARG00000045618	ENSDARG00000086819	NA	ENSDARG00000043835	ENSDARG00000041450	NA	NA	NA	ENSDARG00000041450	NA	NA	NA	NA	NA	NA	NA	NA	NA	NA	NA	NA	NA	NA	NA	NA	NA	NA	NA	NA	NA	ENSDARG00000015315	ENSDARG00000015315
22	NA	ENSDARG00000007654	ENSDARG00000007654	ENSDARG00000007654	ENSDARG00000011163	ENSDARG00000011665	ENSDARG00000011665	NA	ENSDARG00000022712	NA	NA	ENSDARG00000022712	ENSDARG00000103002	ENSDARG00000103002	NA	NA	ENSDARG00000014871	ENSDARG00000053205	ENSDARG00000098289	NA	ENSDARG00000055610	ENSDARG00000041878	NA	NA	NA	ENSDARG00000041878	NA	NA	NA	NA	NA	NA	NA	NA	NA	NA	NA	NA	NA	NA	NA	NA	NA	NA	NA	NA	NA	ENSDARG00000023771	ENSDARG00000023771
23	NA	ENSDARG00000011163	ENSDARG00000011163	ENSDARG00000011163	ENSDARG00000011533	ENSDARG00000016163	ENSDARG00000016163	NA	ENSDARG00000027041	NA	NA	ENSDARG00000027041	ENSDARG00000104347	ENSDARG00000104347	NA	NA	ENSDARG00000015315	ENSDARG00000060639	ENSDARG00000103002	NA	ENSDARG00000061180	ENSDARG00000043416	NA	NA	NA	ENSDARG00000043416	NA	NA	NA	NA	NA	NA	NA	NA	NA	NA	NA	NA	NA	NA	NA	NA	NA	NA	NA	NA	NA	ENSDARG00000025671	ENSDARG00000025671
24	NA	ENSDARG00000011533	ENSDARG00000011533	ENSDARG00000011533	ENSDARG00000011600	ENSDARG00000018270	ENSDARG00000018270	NA	ENSDARG00000028306	NA	NA	ENSDARG00000028306	NA	NA	NA	NA	ENSDARG00000015931	ENSDARG00000062382	ENSDARG00000104413	NA	ENSDARG00000062382	ENSDARG00000043835	NA	NA	NA	ENSDARG00000043835	NA	NA	NA	NA	NA	NA	NA	NA	NA	NA	NA	NA	NA	NA	NA	NA	NA	NA	NA	NA	NA	ENSDARG00000027322	ENSDARG00000027322
25	NA	ENSDARG00000011600	ENSDARG00000011600	ENSDARG00000011600	ENSDARG00000011665	ENSDARG00000019328	ENSDARG00000019328	NA	ENSDARG00000033307	NA	NA	ENSDARG00000033307	NA	NA	NA	NA	ENSDARG00000022045	ENSDARG00000077053	NA	NA	ENSDARG00000067605	ENSDARG00000055610	NA	NA	NA	ENSDARG00000055610	NA	NA	NA	NA	NA	NA	NA	NA	NA	NA	NA	NA	NA	NA	NA	NA	NA	NA	NA	NA	NA	ENSDARG00000052769	ENSDARG00000052769
26	NA	ENSDARG00000011665	ENSDARG00000011665	ENSDARG00000011665	ENSDARG00000016163	ENSDARG00000022045	ENSDARG00000022045	NA	ENSDARG00000037020	NA	NA	ENSDARG00000037020	NA	NA	NA	NA	ENSDARG00000022968	ENSDARG00000104413	NA	NA	ENSDARG00000070682	ENSDARG00000061180	NA	NA	NA	ENSDARG00000061180	NA	NA	NA	NA	NA	NA	NA	NA	NA	NA	NA	NA	NA	NA	NA	NA	NA	NA	NA	NA	NA	ENSDARG00000053665	ENSDARG00000053665
27	NA	ENSDARG00000016163	ENSDARG00000016163	ENSDARG00000016163	ENSDARG00000018270	ENSDARG00000022712	ENSDARG00000022712	NA	ENSDARG00000040031	NA	NA	ENSDARG00000040031	NA	NA	NA	NA	ENSDARG00000023771	NA	NA	NA	ENSDARG00000087229	ENSDARG00000062382	NA	NA	NA	ENSDARG00000062382	NA	NA	NA	NA	NA	NA	NA	NA	NA	NA	NA	NA	NA	NA	NA	NA	NA	NA	NA	NA	NA	ENSDARG00000055559	ENSDARG00000055559
28	NA	ENSDARG00000018270	ENSDARG00000018270	ENSDARG00000018270	ENSDARG00000019328	ENSDARG00000027041	ENSDARG00000027041	NA	ENSDARG00000055543	NA	NA	ENSDARG00000055543	NA	NA	NA	NA	ENSDARG00000025034	NA	NA	NA	ENSDARG00000090086	ENSDARG00000067605	NA	NA	NA	ENSDARG00000067605	NA	NA	NA	NA	NA	NA	NA	NA	NA	NA	NA	NA	NA	NA	NA	NA	NA	NA	NA	NA	NA	ENSDARG00000060639	ENSDARG00000060639
29	NA	ENSDARG00000019328	ENSDARG00000019328	ENSDARG00000019328	ENSDARG00000022045	ENSDARG00000036375	ENSDARG00000036375	NA	ENSDARG00000056929	NA	NA	ENSDARG00000056929	NA	NA	NA	NA	ENSDARG00000025671	NA	NA	NA	NA	ENSDARG00000070682	NA	NA	NA	ENSDARG00000070682	NA	NA	NA	NA	NA	NA	NA	NA	NA	NA	NA	NA	NA	NA	NA	NA	NA	NA	NA	NA	NA	ENSDARG00000062058	ENSDARG00000062058
30	NA	ENSDARG00000022045	ENSDARG00000022045	ENSDARG00000022045	ENSDARG00000022712	ENSDARG00000037020	ENSDARG00000037020	NA	ENSDARG00000059177	NA	NA	ENSDARG00000059177	NA	NA	NA	NA	ENSDARG00000026247	NA	NA	NA	NA	ENSDARG00000077053	NA	NA	NA	ENSDARG00000077053	NA	NA	NA	NA	NA	NA	NA	NA	NA	NA	NA	NA	NA	NA	NA	NA	NA	NA	NA	NA	NA	ENSDARG00000062382	ENSDARG00000062382
31	NA	ENSDARG00000022712	ENSDARG00000022712	ENSDARG00000022712	ENSDARG00000027041	ENSDARG00000040031	ENSDARG00000040031	NA	ENSDARG00000063535	NA	NA	ENSDARG00000063535	NA	NA	NA	NA	ENSDARG00000027099	NA	NA	NA	NA	ENSDARG00000087229	NA	NA	NA	ENSDARG00000087229	NA	NA	NA	NA	NA	NA	NA	NA	NA	NA	NA	NA	NA	NA	NA	NA	NA	NA	NA	NA	NA	ENSDARG00000067605	ENSDARG00000067605
32	NA	ENSDARG00000027041	ENSDARG00000027041	ENSDARG00000027041	ENSDARG00000036375	ENSDARG00000044769	ENSDARG00000044769	NA	ENSDARG00000073843	NA	NA	ENSDARG00000073843	NA	NA	NA	NA	ENSDARG00000027322	NA	NA	NA	NA	ENSDARG00000090086	NA	NA	NA	ENSDARG00000090086	NA	NA	NA	NA	NA	NA	NA	NA	NA	NA	NA	NA	NA	NA	NA	NA	NA	NA	NA	NA	NA	ENSDARG00000071678	ENSDARG00000071678
33	NA	ENSDARG00000036375	ENSDARG00000036375	ENSDARG00000036375	ENSDARG00000037020	ENSDARG00000055543	ENSDARG00000055543	NA	ENSDARG00000075461	NA	NA	ENSDARG00000075461	NA	NA	NA	NA	ENSDARG00000030656	NA	NA	NA	NA	ENSDARG00000101175	NA	NA	NA	ENSDARG00000101175	NA	NA	NA	NA	NA	NA	NA	NA	NA	NA	NA	NA	NA	NA	NA	NA	NA	NA	NA	NA	NA	ENSDARG00000077053	ENSDARG00000077053
34	NA	ENSDARG00000037020	ENSDARG00000037020	ENSDARG00000037020	ENSDARG00000040031	ENSDARG00000055900	ENSDARG00000055900	NA	ENSDARG00000075821	NA	NA	ENSDARG00000075821	NA	NA	NA	NA	ENSDARG00000036375	NA	NA	NA	NA	NA	NA	NA	NA	NA	NA	NA	NA	NA	NA	NA	NA	NA	NA	NA	NA	NA	NA	NA	NA	NA	NA	NA	NA	NA	NA	NA	NA
35	NA	ENSDARG00000040031	ENSDARG00000040031	ENSDARG00000040031	ENSDARG00000044769	ENSDARG00000056181	ENSDARG00000056181	NA	ENSDARG00000079611	NA	NA	ENSDARG00000079611	NA	NA	NA	NA	ENSDARG00000042742	NA	NA	NA	NA	NA	NA	NA	NA	NA	NA	NA	NA	NA	NA	NA	NA	NA	NA	NA	NA	NA	NA	NA	NA	NA	NA	NA	NA	NA	NA	NA	NA
36	NA	ENSDARG00000044769	ENSDARG00000044769	ENSDARG00000044769	ENSDARG00000055543	ENSDARG00000070573	ENSDARG00000070573	NA	ENSDARG00000103937	NA	NA	ENSDARG00000103937	NA	NA	NA	NA	ENSDARG00000043835	NA	NA	NA	NA	NA	NA	NA	NA	NA	NA	NA	NA	NA	NA	NA	NA	NA	NA	NA	NA	NA	NA	NA	NA	NA	NA	NA	NA	NA	NA	NA	NA
37	NA	ENSDARG00000055543	ENSDARG00000055543	ENSDARG00000055543	ENSDARG00000055900	ENSDARG00000073843	ENSDARG00000073843	NA	NA	NA	NA	NA	NA	NA	NA	NA	ENSDARG00000044605	NA	NA	NA	NA	NA	NA	NA	NA	NA	NA	NA	NA	NA	NA	NA	NA	NA	NA	NA	NA	NA	NA	NA	NA	NA	NA	NA	NA	NA	NA	NA	NA
38	NA	ENSDARG00000055900	ENSDARG00000055900	ENSDARG00000055900	ENSDARG00000056181	ENSDARG00000075821	ENSDARG00000075821	NA	NA	NA	NA	NA	NA	NA	NA	NA	ENSDARG00000045618	NA	NA	NA	NA	NA	NA	NA	NA	NA	NA	NA	NA	NA	NA	NA	NA	NA	NA	NA	NA	NA	NA	NA	NA	NA	NA	NA	NA	NA	NA	NA	NA
39	NA	ENSDARG00000056181	ENSDARG00000056181	ENSDARG00000056181	ENSDARG00000070573	ENSDARG00000079388	ENSDARG00000079388	NA	NA	NA	NA	NA	NA	NA	NA	NA	ENSDARG00000052769	NA	NA	NA	NA	NA	NA	NA	NA	NA	NA	NA	NA	NA	NA	NA	NA	NA	NA	NA	NA	NA	NA	NA	NA	NA	NA	NA	NA	NA	NA	NA	NA
40	NA	ENSDARG00000056218	ENSDARG00000056218	ENSDARG00000056218	ENSDARG00000073843	ENSDARG00000079611	ENSDARG00000079611	NA	NA	NA	NA	NA	NA	NA	NA	NA	ENSDARG00000053205	NA	NA	NA	NA	NA	NA	NA	NA	NA	NA	NA	NA	NA	NA	NA	NA	NA	NA	NA	NA	NA	NA	NA	NA	NA	NA	NA	NA	NA	NA	NA	NA
41	NA	ENSDARG00000070573	ENSDARG00000070573	ENSDARG00000070573	ENSDARG00000075821	ENSDARG00000087538	ENSDARG00000087538	NA	NA	NA	NA	NA	NA	NA	NA	NA	ENSDARG00000053665	NA	NA	NA	NA	NA	NA	NA	NA	NA	NA	NA	NA	NA	NA	NA	NA	NA	NA	NA	NA	NA	NA	NA	NA	NA	NA	NA	NA	NA	NA	NA	NA
42	NA	ENSDARG00000073843	ENSDARG00000073843	ENSDARG00000073843	ENSDARG00000079388	ENSDARG00000098289	ENSDARG00000098289	NA	NA	NA	NA	NA	NA	NA	NA	NA	ENSDARG00000055559	NA	NA	NA	NA	NA	NA	NA	NA	NA	NA	NA	NA	NA	NA	NA	NA	NA	NA	NA	NA	NA	NA	NA	NA	NA	NA	NA	NA	NA	NA	NA	NA
43	NA	ENSDARG00000075821	ENSDARG00000075821	ENSDARG00000075821	ENSDARG00000079611	ENSDARG00000101915	ENSDARG00000101915	NA	NA	NA	NA	NA	NA	NA	NA	NA	ENSDARG00000060639	NA	NA	NA	NA	NA	NA	NA	NA	NA	NA	NA	NA	NA	NA	NA	NA	NA	NA	NA	NA	NA	NA	NA	NA	NA	NA	NA	NA	NA	NA	NA	NA
44	NA	ENSDARG00000079388	ENSDARG00000079388	ENSDARG00000079388	ENSDARG00000087538	ENSDARG00000103002	ENSDARG00000103002	NA	NA	NA	NA	NA	NA	NA	NA	NA	ENSDARG00000062382	NA	NA	NA	NA	NA	NA	NA	NA	NA	NA	NA	NA	NA	NA	NA	NA	NA	NA	NA	NA	NA	NA	NA	NA	NA	NA	NA	NA	NA	NA	NA	NA
45	NA	ENSDARG00000079611	ENSDARG00000079611	ENSDARG00000079611	ENSDARG00000098289	ENSDARG00000103959	ENSDARG00000103959	NA	NA	NA	NA	NA	NA	NA	NA	NA	ENSDARG00000063719	NA	NA	NA	NA	NA	NA	NA	NA	NA	NA	NA	NA	NA	NA	NA	NA	NA	NA	NA	NA	NA	NA	NA	NA	NA	NA	NA	NA	NA	NA	NA	NA
46	NA	ENSDARG00000087538	ENSDARG00000087538	ENSDARG00000087538	ENSDARG00000101915	ENSDARG00000104347	ENSDARG00000104347	NA	NA	NA	NA	NA	NA	NA	NA	NA	ENSDARG00000073843	NA	NA	NA	NA	NA	NA	NA	NA	NA	NA	NA	NA	NA	NA	NA	NA	NA	NA	NA	NA	NA	NA	NA	NA	NA	NA	NA	NA	NA	NA	NA	NA
47	NA	ENSDARG00000093357	ENSDARG00000093357	ENSDARG00000093357	ENSDARG00000103002	NA	NA	NA	NA	NA	NA	NA	NA	NA	NA	NA	ENSDARG00000074581	NA	NA	NA	NA	NA	NA	NA	NA	NA	NA	NA	NA	NA	NA	NA	NA	NA	NA	NA	NA	NA	NA	NA	NA	NA	NA	NA	NA	NA	NA	NA	NA
48	NA	ENSDARG00000098289	ENSDARG00000098289	ENSDARG00000098289	ENSDARG00000103959	NA	NA	NA	NA	NA	NA	NA	NA	NA	NA	NA	ENSDARG00000077053	NA	NA	NA	NA	NA	NA	NA	NA	NA	NA	NA	NA	NA	NA	NA	NA	NA	NA	NA	NA	NA	NA	NA	NA	NA	NA	NA	NA	NA	NA	NA	NA
49	NA	ENSDARG00000101915	ENSDARG00000101915	ENSDARG00000101915	ENSDARG00000104347	NA	NA	NA	NA	NA	NA	NA	NA	NA	NA	NA	ENSDARG00000104413	NA	NA	NA	NA	NA	NA	NA	NA	NA	NA	NA	NA	NA	NA	NA	NA	NA	NA	NA	NA	NA	NA	NA	NA	NA	NA	NA	NA	NA	NA	NA	NA
50	NA	ENSDARG00000103002	ENSDARG00000103002	ENSDARG00000103002	NA	NA	NA	NA	NA	NA	NA	NA	NA	NA	NA	NA	NA	NA	NA	NA	NA	NA	NA	NA	NA	NA	NA	NA	NA	NA	NA	NA	NA	NA	NA	NA	NA	NA	NA	NA	NA	NA	NA	NA	NA	NA	NA	NA	NA
51	NA	ENSDARG00000103959	ENSDARG00000103959	ENSDARG00000103959	NA	NA	NA	NA	NA	NA	NA	NA	NA	NA	NA	NA	NA	NA	NA	NA	NA	NA	NA	NA	NA	NA	NA	NA	NA	NA	NA	NA	NA	NA	NA	NA	NA	NA	NA	NA	NA	NA	NA	NA	NA	NA	NA	NA	NA
52	NA	ENSDARG00000104347	ENSDARG00000104347	ENSDARG00000104347	NA	NA	NA	NA	NA	NA	NA	NA	NA	NA	NA	NA	NA	NA	NA	NA	NA	NA	NA	NA	NA	NA	NA	NA	NA	NA	NA	NA	NA	NA	NA	NA	NA	NA	NA	NA	NA	NA	NA	NA	NA	NA	NA	NA	NA
[truncated: 244 more columns]
