# Supplementary material for: Cell-type-specific responses to the microbiota across all tissues of the larval zebrafish
Source: Cell Rep. Author manuscript; Available in PMC 2023 Oct 23. (PMC10423310; doi:10.1016/j.celrep.2023.112095)
Supplement: MMC20 [file NIHMS1880944-supplement-MMC20.zip]

Archive with 5 entries (4 files):
- DataS14/
- DataS14/subClu5_CVZvGF.tsv
- __MACOSX/DataS14/._subClu5_CVZvGF.tsv
- DataS14/README_Figure5_PanelD_subClu5_CVZvGF copy 2.docx
- __MACOSX/DataS14/._README_Figure5_PanelD_subClu5_CVZvGF copy 2.docx
