# Supplementary material for: Cell-type-specific responses to the microbiota across all tissues of the larval zebrafish
Source: Cell Rep. Author manuscript; Available in PMC 2023 Oct 23. (PMC10423310; doi:10.1016/j.celrep.2023.112095)
Supplement: MMC20 [file NIHMS1880944-supplement-MMC20.zip › DataS14/subClu5_CVZvGF.tsv]

	gene	gene_NAME	p_val_adj	p_val	avg_logFC	pct.1	pct.2
1	ENSDARG00000086917	crygm2d2	0.017635499	8.00E-07	-1.594368581	0.107	0.833
2	ENSDARG00000030411	crygn2	0.311793077	1.41E-05	-1.400379994	0.107	0.722
3	ENSDARG00000069801	crygm2d12	0.554019759	2.51E-05	-1.085190739	0.071	0.667
4	ENSDARG00000000212	krt97	1	0.079863333	-0.344328788	0	0.111
5	ENSDARG00000000503	stx1b	1	0.25563579	-0.322482529	0.893	1
6	ENSDARG00000000540	asnsd1	1	0.163495332	0.315949457	0.107	0
7	ENSDARG00000000563	ttn.1	1	0.30751591	-0.294936513	0.071	0.167
8	ENSDARG00000000853	dstyk	1	0.144520698	0.34619326	0.321	0.111
9	ENSDARG00000000935	unk	1	0.884096387	-0.31650913	0.107	0.111
10	ENSDARG00000001129	dicer1	1	0.46500624	-0.449899195	0.107	0.167
11	ENSDARG00000001463	tdh2	1	0.058076741	-0.371461041	0.036	0.222
12	ENSDARG00000001578	echs1	1	0.369791576	-0.304737794	0.321	0.444
13	ENSDARG00000001889	tuba1a	1	0.353924958	0.342521679	1	0.944
14	ENSDARG00000001910	rorab	1	0.146993327	0.329656114	0.286	0.111
15	ENSDARG00000002131	celf2	1	0.033940991	0.343950221	0.321	0.056
16	ENSDARG00000002190	chmp2bb	1	0.635581458	-0.337719522	0.821	0.833
17	ENSDARG00000002216	tbx3a	1	0.759546115	-0.395898793	0.143	0.167
18	ENSDARG00000002220	zgc:103692	1	0.637508968	-0.36998978	0.179	0.222
19	ENSDARG00000002240	psmb6	1	0.135943265	0.266739219	0.821	0.556
20	ENSDARG00000002249	tbxas1	1	0.327680133	0.260361835	0.143	0.056
21	ENSDARG00000002255	epb41l3a	1	0.063815413	0.384731177	0.179	0
22	ENSDARG00000002271	zfand5b	1	0.205878863	-0.475032913	0.393	0.556
23	ENSDARG00000002402	ercc3	1	0.102115596	0.308099789	0.143	0
24	ENSDARG00000002467	rdh14b	1	0.142900836	-0.363772444	0.107	0.278
25	ENSDARG00000002549	eif3eb	1	0.144739608	0.269498855	0.214	0.056
26	ENSDARG00000002571	tmod2	1	0.128620558	-0.498160882	0.036	0.167
27	ENSDARG00000002589	mylpfb	1	0.203304822	0.300878793	0.679	0.444
28	ENSDARG00000002609	rnf145a	1	0.053176931	0.483426951	0.286	0.056
29	ENSDARG00000002659	mapre1b	1	0.140928589	-0.284927186	0.25	0.444
30	ENSDARG00000002682	tbcela	1	0.210906695	-0.558195526	0.143	0.278
31	ENSDARG00000002758	dedd1	1	0.365329626	0.257589964	0.679	0.5
32	ENSDARG00000002912	adipor1a	1	0.07680851	0.427880342	0.429	0.167
33	ENSDARG00000003032	eif4a1b	1	0.152686671	0.28520561	1	0.722
34	ENSDARG00000003058	fgfr1op	1	0.14449318	-0.313285441	0.214	0.389
35	ENSDARG00000003109	rcan1a	1	0.163495332	0.325568198	0.107	0
36	ENSDARG00000003153	nudt21	1	0.199291879	0.290859107	0.25	0.111
37	ENSDARG00000003165	nr2f6b	1	0.30751591	-0.250277434	0.071	0.167
38	ENSDARG00000003169	magi1b	1	0.487549441	-0.291189146	0.25	0.333
39	ENSDARG00000003203	rhcga	1	0.029099549	-0.362569392	0	0.167
40	ENSDARG00000003206	chchd6a	1	0.082890076	0.393993389	0.357	0.111
41	ENSDARG00000003269	clcn3	1	0.304770103	-0.26294344	0.107	0.222
42	ENSDARG00000003281	pik3ip1	1	0.135943265	-0.281937031	0.714	0.722
43	ENSDARG00000003420	chrna5	1	0.383221579	-0.694538402	0.429	0.5
44	ENSDARG00000003512	anks1b	1	0.081110132	-0.356486208	0.393	0.667
45	ENSDARG00000003527	mak16	1	0.017886092	-0.422163987	0.071	0.333
46	ENSDARG00000003570	hsp90b1	1	0.327680133	0.272827708	0.143	0.056
47	ENSDARG00000003592	surf1	1	0.283158245	0.322074406	0.214	0.111
48	ENSDARG00000003607	nr2f6a	1	0.082273307	0.388427851	0.25	0.056
49	ENSDARG00000003655	tmem59l	1	0.103145588	0.349896027	0.964	1
50	ENSDARG00000003693	hars	1	0.048008042	0.418985918	0.571	0.278
51	ENSDARG00000003754	tspan2a	1	0.161996739	-0.33309544	0.321	0.556
52	ENSDARG00000003776	pip4k2aa	1	0.071309821	0.306456653	0.286	0.056
53	ENSDARG00000003808	aqp3a	1	0.102115596	0.25033972	0.143	0
54	ENSDARG00000003866	tm9sf2	1	0.169829792	0.376270123	0.571	0.333
55	ENSDARG00000003902	ctsl.1	1	0.102115596	0.427738654	0.143	0
56	ENSDARG00000003974	spoplb	1	0.052773566	-0.375535492	0.036	0.222
57	ENSDARG00000004037	cog2	1	0.256675066	-0.43561928	0.107	0.222
58	ENSDARG00000004094	acsbg2	1	0.329862257	-0.360788039	0.464	0.556
59	ENSDARG00000004115	mgat4b	1	0.275315066	0.448442755	0.321	0.222
60	ENSDARG00000004132	usp19	1	0.272084056	-0.272092882	0.107	0.222
61	ENSDARG00000004161	ik	1	0.088991532	0.421036409	0.5	0.278
62	ENSDARG00000004171	rabac1	1	0.358553341	-0.435359224	0.5	0.556
63	ENSDARG00000004187	zgc:122979	1	0.256675066	-0.486361045	0.107	0.222
64	ENSDARG00000004218	rnd1b	1	0.163495332	0.256638487	0.107	0
65	ENSDARG00000004297	irf2bpl	1	0.097321068	0.516168611	0.536	0.333
66	ENSDARG00000004386	si:dkey-153k10.9	1	0.082890076	0.354585294	0.357	0.111
67	ENSDARG00000004436	fam92a1	1	0.010599558	-0.321022099	0	0.222
68	ENSDARG00000004537	kmt2a	1	0.155885607	0.317847137	0.286	0.111
69	ENSDARG00000004577	zgc:194665	1	0.140611755	-0.266224559	0.036	0.167
70	ENSDARG00000004581	sel1l	1	0.095017838	0.321751786	0.25	0.056
71	ENSDARG00000004588	sox4a	1	0.007088043	-0.693559054	0.107	0.444
72	ENSDARG00000004621	gpm6ab	1	0.00427754	0.748729229	0.857	0.5
73	ENSDARG00000004680	dnajb6a	1	0.058076741	-0.359469318	0.036	0.222
74	ENSDARG00000004706	syf2	1	0.087996921	0.342511707	0.643	0.556
75	ENSDARG00000004735	hnrnpub	1	0.210906695	0.333319091	0.25	0.111
76	ENSDARG00000004861	esrrga	1	0.079863333	-0.264868832	0	0.111
77	ENSDARG00000004906	stip1	1	0.393051727	0.284318963	0.536	0.444
78	ENSDARG00000004925	immp2l	1	0.163495332	0.326570341	0.107	0
79	ENSDARG00000004956	zmat2	1	0.309905902	0.305898381	0.607	0.556
80	ENSDARG00000004988	ppp3ca	1	0.259228052	0.500321291	0.286	0.167
81	ENSDARG00000005034	ispd	1	0.063815413	0.274257557	0.179	0
82	ENSDARG00000005078	eif4e3	1	0.042768389	0.411520386	0.393	0.111
83	ENSDARG00000005185	cpn1	1	0.354631279	0.482797733	0.357	0.222
84	ENSDARG00000005210	coro2a	1	0.681175194	-0.369001049	0.286	0.278
85	ENSDARG00000005220	pdcd6	1	0.17247944	-0.432505127	0.286	0.389
86	ENSDARG00000005343	ccdc85al	1	0.063672553	-0.428826937	0.071	0.278
87	ENSDARG00000005355	larp6a	1	0.328178916	0.255820509	0.286	0.167
88	ENSDARG00000005368	mcamb	1	0.204446078	0.428318366	0.179	0.056
89	ENSDARG00000005372	camk4	1	0.450065885	0.293863508	0.893	0.778
90	ENSDARG00000005458	csnk1g2a	1	0.327680133	0.258936153	0.143	0.056
91	ENSDARG00000005464	dnase1l1	1	0.079863333	-0.464954958	0	0.111
92	ENSDARG00000005586	zbtb20	1	0.063815413	0.404836617	0.179	0
93	ENSDARG00000005612	aph1b	1	0.248654526	0.250374215	0.179	0.056
94	ENSDARG00000005625	maco1a	1	0.868324659	-0.40361454	0.321	0.278
95	ENSDARG00000005675	sec61a1l	1	0.063815413	0.301796555	0.179	0
96	ENSDARG00000005775	scn8aa	1	0.08925972	-0.627315173	0.214	0.444
97	ENSDARG00000005827	eif2s1a	1	0.025000681	0.471780925	0.357	0.056
98	ENSDARG00000005842	cd9a	1	0.051278878	0.529113397	0.643	0.5
99	ENSDARG00000005891	cyb5r3	1	0.146993327	0.436330951	0.286	0.111
100	ENSDARG00000005927	tbc1d17	1	0.100165177	-0.359681113	0.214	0.444
101	ENSDARG00000005941	yes1	1	0.233230779	0.297883712	0.179	0.056
102	ENSDARG00000005980	sfswap	1	0.063672553	-0.261356836	0.071	0.278
103	ENSDARG00000006019	tktb	1	0.319871797	-0.391486134	0.25	0.389
104	ENSDARG00000006092	rad21a	1	0.133780967	-0.382614219	0.25	0.444
105	ENSDARG00000006120	tbx2b	1	0.614486258	-0.553600544	0.179	0.222
106	ENSDARG00000006192	gatad2ab	1	0.102115596	0.315166328	0.143	0
107	ENSDARG00000006219	gnl3	1	0.079863333	-0.294391459	0	0.111
108	ENSDARG00000006242	ptp4a1	1	0.211111772	-0.271937003	0.857	0.889
109	ENSDARG00000006283	waslb	1	0.304770103	-0.274215421	0.107	0.222
110	ENSDARG00000006307	shisa4	1	0.327680133	0.35826988	0.143	0.056
111	ENSDARG00000006395	rbm25b	1	0.160738826	0.353804923	0.357	0.167
112	ENSDARG00000006427	fabp2	1	0.210906695	0.39909513	0.25	0.111
113	ENSDARG00000006588	zgc:111983	1	0.063815413	0.519662614	0.179	0
114	ENSDARG00000006604	nectin3b	1	0.190111559	0.451747618	0.393	0.222
115	ENSDARG00000006639	lnpk	1	0.060439528	0.438013143	0.429	0.167
116	ENSDARG00000006712	wipf2b	1	0.767012953	-0.252910538	0.214	0.222
117	ENSDARG00000006719	specc1la	1	0.102115596	0.325329199	0.143	0
118	ENSDARG00000006766	snd1	1	0.171029295	-0.312443705	0.179	0.333
119	ENSDARG00000006837	mycn	1	0.128778174	-0.411691416	0.071	0.222
120	ENSDARG00000006859	nkain1	1	0.318061	-0.280380238	0.464	0.556
121	ENSDARG00000006878	phf21aa	1	0.488827971	-0.295285735	0.107	0.167
122	ENSDARG00000006915	arl8ba	1	0.018189619	0.706436005	0.357	0.056
123	ENSDARG00000006923	cacna1ab	1	0.089180517	-0.431321039	0.143	0.333
124	ENSDARG00000007184	zbtb16a	1	0.102115596	0.377957596	0.143	0
125	ENSDARG00000007250	use1	1	0.102115596	0.328589638	0.143	0
126	ENSDARG00000007257	rab5ab	1	0.149066087	0.316421706	0.429	0.222
127	ENSDARG00000007385	cct7	1	0.151118164	0.332605449	0.643	0.5
128	ENSDARG00000007461	srgap1a	1	0.063815413	0.452995106	0.179	0
129	ENSDARG00000007526	ndufs2	1	0.077612834	0.392910604	0.607	0.389
130	ENSDARG00000007576	crybb1l1	1	0.109297311	-0.556123894	0.107	0.278
131	ENSDARG00000007597	bloc1s4	1	0.165640606	0.261119445	0.214	0.056
132	ENSDARG00000007720	sub1b	1	0.300348976	-0.344421929	0.357	0.444
133	ENSDARG00000007745	uqcrfs1	1	0.198376875	0.287368259	0.821	0.556
134	ENSDARG00000007760	spg21	1	0.003794715	-0.51410517	0	0.278
135	ENSDARG00000007818	palm1b	1	0.04560234	-0.327735817	0.964	1
136	ENSDARG00000007823	atf3	1	0.039657821	0.489144782	0.214	0
137	ENSDARG00000007863	tra2a	1	0.014997662	-0.593629686	0.393	0.722
138	ENSDARG00000007901	crnkl1	1	0.443314448	-0.386543552	0.143	0.222
139	ENSDARG00000007941	hmx4	1	0.102115596	0.347183684	0.143	0
140	ENSDARG00000007943	gabpb2a	1	0.117439589	-0.605288512	0.036	0.167
141	ENSDARG00000007959	hibadhb	1	0.215462475	-0.475487885	0.214	0.333
142	ENSDARG00000007975	fth1b	1	0.337816673	0.269291975	0.679	0.556
143	ENSDARG00000008020	med31	1	0.260525913	-0.305752601	0.286	0.444
144	ENSDARG00000008142	stxbp3	1	0.328178916	0.258099229	0.286	0.167
145	ENSDARG00000008153	serinc5	1	0.411976596	-0.324169763	0.393	0.5
146	ENSDARG00000008155	sms	1	0.943526743	-0.285544259	0.286	0.278
147	ENSDARG00000008184	mia3	1	0.063815413	0.337327732	0.179	0
148	ENSDARG00000008188	sf1	1	0.083465279	-0.595783489	0.143	0.333
149	ENSDARG00000008209	myt1la	1	0.144739608	0.397495341	0.214	0.056
150	ENSDARG00000008310	ip6k2a	1	0.452879433	0.306817	0.679	0.556
151	ENSDARG00000008372	spred2b	1	0.102115596	0.256769606	0.143	0
152	ENSDARG00000008383	arpc1a	1	0.047494133	-0.47252001	0.286	0.556
153	ENSDARG00000008413	atp11a	1	0.095017838	0.701523686	0.25	0.056
154	ENSDARG00000008434	bcl2l1	1	0.201021545	-0.442142757	0.179	0.333
155	ENSDARG00000008447	fkbp4	1	0.34868327	0.263570149	0.143	0.056
156	ENSDARG00000008457	faah2a	1	0.029024936	-0.467032423	0.107	0.389
157	ENSDARG00000008487	dmd	1	0.628742408	-0.309328635	0.071	0.111
158	ENSDARG00000008494	myl6	1	0.272550303	0.25114898	0.786	0.778
159	ENSDARG00000008502	pno1	1	0.26109741	-0.297685984	0.5	0.611
160	ENSDARG00000008542	yod1	1	0.102115596	0.370106842	0.143	0
161	ENSDARG00000008573	fam20b	1	0.153254441	-0.343916541	0.179	0.389
162	ENSDARG00000008660	coro1b	1	0.138494251	-0.464576704	0.143	0.333
163	ENSDARG00000008678	snx3	1	0.029167103	0.614263135	0.357	0.056
164	ENSDARG00000008706	paip2b	1	0.2073786	-0.256045871	0.893	0.944
165	ENSDARG00000008748	ube2na	1	0.02827097	0.494198631	0.714	0.444
166	ENSDARG00000008816	glud1a	1	0.094966465	0.395475694	0.321	0.111
167	ENSDARG00000008829	chga	1	0.191639167	-0.250626951	0.714	0.778
168	ENSDARG00000008859	mylipa	1	0.10748731	0.352162293	0.321	0.111
169	ENSDARG00000008947	rtf1	1	0.141578863	0.308824849	0.571	0.333
170	ENSDARG00000009023	ankrd28b	1	0.079863333	-0.50218081	0	0.111
171	ENSDARG00000009170	ctr9	1	0.102115596	0.35436862	0.143	0
172	ENSDARG00000009209	slc9a6a	1	0.029099549	-0.3853768	0	0.167
173	ENSDARG00000009217	tom1l2	1	0.950183435	-0.274580598	0.107	0.111
174	ENSDARG00000009311	pvalb6	1	0.884096387	-0.812703409	0.107	0.111
175	ENSDARG00000009315	clgn	1	0.504326049	-0.315010927	0.393	0.444
176	ENSDARG00000009505	prelid3b	1	0.695262172	-0.356536937	0.321	0.333
177	ENSDARG00000009544	cldnb	1	0.393191169	0.251789079	0.143	0.056
178	ENSDARG00000009629	unc119.1	1	0.163495332	0.280575851	0.107	0
179	ENSDARG00000009640	psmb1	1	0.089895499	0.3040506	0.857	0.5
180	ENSDARG00000009657	fgfr1op2	1	0.547729119	-0.28547541	0.179	0.222
181	ENSDARG00000009677	dlg1	1	0.498429331	-0.323449785	0.286	0.333
182	ENSDARG00000009724	rpn2	1	0.658328298	0.254228068	0.143	0.111
183	ENSDARG00000009753	sf3b6	1	0.060229523	-0.506217022	0.536	0.667
184	ENSDARG00000009783	dirc2	1	0.31484454	0.33851449	0.214	0.111
185	ENSDARG00000009949	fndc4b	1	0.658328298	0.332534529	0.143	0.111
186	ENSDARG00000009978	icn	1	0.050430474	0.801457731	0.5	0.222
187	ENSDARG00000010008	vim	1	0.002692547	1.095171925	0.786	0.444
188	ENSDARG00000010052	ndrg3b	1	0.481062743	-0.322484906	0.286	0.333
189	ENSDARG00000010083	rbfox3a	1	0.224373024	0.38680712	0.571	0.389
190	ENSDARG00000010113	ndufb8	1	0.030449478	0.5745726	0.821	0.667
191	ENSDARG00000010137	ldb1a	1	0.002025069	-0.657827788	0.214	0.722
192	ENSDARG00000010194	eif4bb	1	0.148366227	-0.277453177	0.25	0.444
193	ENSDARG00000010381	rnf2	1	0.009096854	0.590715187	0.536	0.167
194	ENSDARG00000010553	mmgt1	1	0.149066087	0.340555659	0.429	0.222
195	ENSDARG00000010596	slc7a6os	1	0.42331706	-0.593917435	0.143	0.222
196	ENSDARG00000010630	hoxb6a	1	0.276330877	-0.67500731	0.143	0.278
197	ENSDARG00000010641	slc20a1b	1	0.079863333	-0.259325487	0	0.111
198	ENSDARG00000010773	pnpla6	1	0.172214947	-0.261661883	0.071	0.222
199	ENSDARG00000010784	ppp1r12a	1	0.36575848	-0.275062	0.179	0.278
200	ENSDARG00000010844	kras	1	0.088460709	0.27684208	0.25	0.056
201	ENSDARG00000010878	cdkn1ca	1	0.330673042	-0.286044676	0.036	0.111
202	ENSDARG00000010957	mpp2b	1	0.001931912	-0.574161845	0.036	0.389
203	ENSDARG00000011000	gtf2a1	1	0.076560052	-0.317965209	0.107	0.333
204	ENSDARG00000011055	fbxo9	1	0.234778487	-0.398400874	0.25	0.389
205	ENSDARG00000011065	camk2b1	1	0.079863333	-0.589477039	0	0.111
206	ENSDARG00000011088	si:ch211-288d18.1	1	0.256675066	-0.365857411	0.107	0.222
207	ENSDARG00000011122	pptc7a	1	0.089180517	-0.592762179	0.143	0.333
208	ENSDARG00000011141	dpysl5a	1	0.109021523	0.417784276	0.393	0.167
209	ENSDARG00000011170	ndrg2	1	0.304493875	0.342909804	0.429	0.278
210	ENSDARG00000011175	atp6v1d	1	0.234680126	-0.317481259	0.179	0.333
211	ENSDARG00000011188	acvr2aa	1	0.513292196	-0.341997524	0.107	0.167
212	ENSDARG00000011246	krr1	1	0.463840987	-0.267734028	0.143	0.222
213	ENSDARG00000011273	tlx2	1	0.59036837	-0.263526228	0.643	0.722
214	ENSDARG00000011334	ncaldb	1	0.331529774	0.250809587	0.214	0.111
215	ENSDARG00000011360	nfatc2ip	1	0.079863333	-0.495061099	0	0.111
216	ENSDARG00000011370	fyna	1	0.152451365	0.377884995	0.357	0.167
217	ENSDARG00000011462	otub1b	1	0.197209837	-0.260842919	0.393	0.556
218	ENSDARG00000011498	si:ch211-212o1.2	1	0.199291879	0.354157365	0.25	0.111
219	ENSDARG00000011545	arrb2b	1	0.382311567	0.278628423	0.393	0.278
220	ENSDARG00000011555	spag7	1	0.241550927	-0.3262373	0.5	0.611
221	ENSDARG00000011564	sfpq	1	0.012356307	0.509789207	0.5	0.111
222	ENSDARG00000011662	chuk	1	0.218498018	0.255982739	0.179	0.056
223	ENSDARG00000011683	prtfdc1	1	0.330673042	-0.324907602	0.036	0.111
224	ENSDARG00000011740	u2af2b	1	0.08925972	-0.334441094	0.214	0.444
225	ENSDARG00000011770	dhrs12	1	0.063815413	0.37924002	0.179	0
226	ENSDARG00000011809	mical1	1	0.218498018	0.313252803	0.179	0.056
227	ENSDARG00000011837	zgc:100846	1	0.25726586	-0.260190494	0.25	0.389
228	ENSDARG00000011841	atp5l	1	0.250871804	0.264313986	0.893	0.944
229	ENSDARG00000011925	spns1	1	0.128778174	-0.421182012	0.071	0.222
230	ENSDARG00000011932	prkcbp1l	1	0.288190643	-0.2687902	0.071	0.167
231	ENSDARG00000012078	meis1b	1	0.614958806	-0.535254214	0.321	0.389
232	ENSDARG00000012144	emc7	1	0.473530801	0.295606289	0.5	0.444
233	ENSDARG00000012219	dpf2	1	0.102115596	0.306109791	0.143	0
234	ENSDARG00000012274	eif4e1c	1	0.204446078	0.287907418	0.179	0.056
235	ENSDARG00000012306	syt13	1	0.884096387	-0.311664108	0.107	0.111
236	ENSDARG00000012314	usp25	1	0.128778174	-0.270570109	0.071	0.222
237	ENSDARG00000012426	neflb	1	0.106155797	0.34293777	0.571	0.333
238	ENSDARG00000012458	zgc:77849	1	0.045036109	-0.377950194	0.536	0.889
239	ENSDARG00000012504	rlbp1a	1	0.327680133	0.316089956	0.143	0.056
240	ENSDARG00000012505	u2af2a	1	0.094966465	0.350092683	0.321	0.111
241	ENSDARG00000012577	waca	1	0.660886869	-0.294845038	0.179	0.222
242	ENSDARG00000012588	ptdss1a	1	0.063815413	0.289830709	0.179	0
243	ENSDARG00000012603	eif3ja	1	0.290921047	0.254062586	0.25	0.111
244	ENSDARG00000012840	alg9	1	0.234680126	0.429100131	0.286	0.167
245	ENSDARG00000012866	picalma	1	0.058694486	-0.49068284	0.071	0.278
246	ENSDARG00000012915	ech1	1	0.235588661	-0.291078469	0.143	0.278
247	ENSDARG00000012944	myhz2	1	0.245841929	-0.385551878	0.25	0.389
248	ENSDARG00000012946	syap1	1	0.010359398	0.511890758	0.643	0.333
249	ENSDARG00000013022	si:ch211-59h6.1	1	0.079863333	-0.337878856	0	0.111
250	ENSDARG00000013057	hoxb5a	1	0.391622879	-0.646843213	0.357	0.444
251	ENSDARG00000013063	oxct1a	1	0.016851499	0.450777282	0.393	0.056
252	ENSDARG00000013079	tubgcp2	1	0.063815413	0.331175419	0.179	0
253	ENSDARG00000013117	hiat1a	1	0.128778174	-0.28307737	0.071	0.222
254	ENSDARG00000013144	atp1b1a	1	0.472701258	-0.395088578	0.393	0.444
255	ENSDARG00000013317	pygmb	1	0.12191988	-0.388991407	0.286	0.5
256	ENSDARG00000013351	cirbpb	1	0.003549884	0.566530004	0.929	0.889
257	ENSDARG00000013430	bhmt	1	0.243687061	0.318550245	0.321	0.167
258	ENSDARG00000013443	atp6v1ba	1	0.333498932	-0.275107118	0.25	0.389
259	ENSDARG00000013475	cct4	1	0.04573698	0.399995249	0.714	0.5
260	ENSDARG00000013596	brd1a	1	0.330673042	-0.272780861	0.036	0.111
261	ENSDARG00000013655	tpd52l2b	1	0.690352065	-0.297741873	0.714	0.722
262	ENSDARG00000013659	brox	1	0.036655166	0.379034192	0.321	0.056
263	ENSDARG00000013708	usp9	1	0.024413086	0.505687629	0.25	0
264	ENSDARG00000013734	polr3glb	1	0.141748134	0.392752716	0.429	0.222
265	ENSDARG00000013750	eno1b	1	0.773036055	0.310932608	0.143	0.111
266	ENSDARG00000013755	actn3a	1	0.029099549	-0.441994829	0	0.167
267	ENSDARG00000013838	sulf2b	1	0.163495332	0.316800195	0.107	0
268	ENSDARG00000013847	egfra	1	0.152429604	-0.259456332	0.107	0.278
269	ENSDARG00000013928	plekhb2	1	0.394776813	-0.250089807	0.286	0.389
270	ENSDARG00000013946	ivns1abpb	1	0.327680133	0.371567978	0.143	0.056
271	ENSDARG00000013963	mipb	1	0.288190643	-0.652047977	0.071	0.167
272	ENSDARG00000013973	pex3	1	0.884096387	-0.351576197	0.107	0.111
273	ENSDARG00000013990	ube2q2	1	0.125222503	-0.378218292	0.107	0.278
274	ENSDARG00000014137	picalmb	1	0.032410933	-0.459794951	0.179	0.444
275	ENSDARG00000014159	mtdha	1	0.10748731	0.359978384	0.321	0.111
276	ENSDARG00000014165	ssr3	1	0.097691499	0.422686143	0.643	0.444
277	ENSDARG00000014171	bloc1s1	1	0.082908659	0.463519303	0.429	0.222
278	ENSDARG00000014218	mecp2	1	0.117439589	-0.323087793	0.036	0.167
279	ENSDARG00000014259	eya1	1	0.216806877	0.337061714	0.786	0.722
280	ENSDARG00000014361	tmbim4	1	0.271270196	-0.338786646	0.536	0.556
281	ENSDARG00000014428	ppp2r5d	1	0.23963098	-0.301175535	0.214	0.389
282	ENSDARG00000014463	usf1l	1	0.141893279	-0.341030337	0.286	0.5
283	ENSDARG00000014490	tac1	1	0.363971782	-1.122955287	0.357	0.444
284	ENSDARG00000014498	ythdf2	1	0.088460709	0.368300298	0.25	0.056
285	ENSDARG00000014634	mbtps1	1	0.128620558	-0.253037546	0.036	0.167
286	ENSDARG00000014652	ankrd13b	1	0.269701525	-0.499927611	0.071	0.167
287	ENSDARG00000014727	acox1	1	0.029099549	-0.308131337	0	0.167
288	ENSDARG00000014770	usp4	1	0.117439589	-0.464677001	0.036	0.167
289	ENSDARG00000014794	uqcrc2a	1	0.045756826	0.472773737	0.393	0.111
290	ENSDARG00000014806	hacd2	1	0.076995134	0.426389651	0.393	0.167
291	ENSDARG00000014817	ranbp1	1	0.022848976	0.488120133	0.536	0.167
292	ENSDARG00000014854	reep1	1	0.21899577	0.304376681	0.393	0.222
293	ENSDARG00000014871	syngr3a	1	0.344459516	0.371852691	0.607	0.556
294	ENSDARG00000015015	tspan18b	1	0.163495332	0.294845545	0.107	0
295	ENSDARG00000015050	calm2b	1	0.260416375	-0.277044909	0.964	0.944
296	ENSDARG00000015057	ube2d4	1	0.054811827	-0.470406908	0.214	0.444
297	ENSDARG00000015111	ddx39ab	1	0.210112211	-0.260589646	0.179	0.389
298	ENSDARG00000015126	gorasp2	1	0.049301289	0.387832023	0.286	0.056
299	ENSDARG00000015164	mknk2b	1	0.457307915	-0.658388503	0.393	0.444
300	ENSDARG00000015199	cblb	1	0.34868327	-0.261324279	0.071	0.167
301	ENSDARG00000015221	nsrp1	1	0.233230779	0.294925526	0.179	0.056
302	ENSDARG00000015239	prpf19	1	0.22770069	-0.395845238	0.107	0.222
303	ENSDARG00000015266	mab21l2	1	0.318229372	0.402659126	0.679	0.5
304	ENSDARG00000015315	psmc5	1	0.05489375	0.430706232	0.643	0.333
305	ENSDARG00000015343	pgd	1	0.07680851	0.439267067	0.429	0.167
306	ENSDARG00000015374	st3gal3a	1	0.063815413	0.382356558	0.179	0
307	ENSDARG00000015445	lim2.4	1	0.117439589	-0.518740557	0.036	0.167
308	ENSDARG00000015536	sox6	1	0.884096387	-0.274097075	0.107	0.111
309	ENSDARG00000015537	gad2	1	0.330673042	-0.334314872	0.036	0.111
310	ENSDARG00000015554	zic2a	1	0.330673042	-0.320553924	0.036	0.111
311	ENSDARG00000015567	zic1	1	0.079863333	-0.523693396	0	0.111
312	ENSDARG00000015638	gemin2	1	0.060123695	0.406545814	0.357	0.111
313	ENSDARG00000015722	kctd5a	1	0.047009562	0.429144455	0.821	0.5
314	ENSDARG00000015790	atp1b3a	1	0.0526017	0.574059846	0.357	0.111
315	ENSDARG00000015851	pnn	1	0.199410207	0.303872385	0.393	0.222
316	ENSDARG00000015931	si:ch211-214j24.9	1	0.49845003	-0.321690084	0.214	0.278
317	ENSDARG00000015937	kptn	1	0.305202468	-0.300246149	0.036	0.111
318	ENSDARG00000015966	yaf2	1	0.945671834	-0.44182919	0.179	0.167
319	ENSDARG00000015997	mfsd5	1	0.102115596	0.352615872	0.143	0
320	ENSDARG00000016010	nup107	1	0.039657821	0.439250855	0.214	0
321	ENSDARG00000016038	hacd3	1	0.285499784	0.295571423	0.286	0.167
322	ENSDARG00000016058	fibpa	1	0.354137751	-0.326961433	0.321	0.389
323	ENSDARG00000016085	mbnl3	1	0.406173049	-0.257798907	0.214	0.333
324	ENSDARG00000016117	exd2	1	0.160445337	-0.316170785	0.071	0.222
325	ENSDARG00000016128	ap3m2	1	0.207339411	0.264264561	0.357	0.167
326	ENSDARG00000016138	nme6	1	0.839353221	-0.305383557	0.214	0.222
327	ENSDARG00000016188	SBNO2	1	0.327680133	0.465276714	0.143	0.056
328	ENSDARG00000016200	trib3	1	0.403857783	0.318843108	0.214	0.111
329	ENSDARG00000016239	psmd13	1	0.138020309	0.475677387	0.464	0.278
330	ENSDARG00000016302	upf1	1	0.063815413	0.268833894	0.179	0
331	ENSDARG00000016360	kpna1	1	0.057303867	0.447825548	0.286	0.056
332	ENSDARG00000016396	fam219aa	1	0.047881332	-0.358926581	0.036	0.222
333	ENSDARG00000016460	fut9a	1	0.079863333	-0.278508579	0	0.111
334	ENSDARG00000016463	trappc6b	1	0.45852695	0.252859167	0.393	0.278
335	ENSDARG00000016481	ptpn2a	1	0.003794715	-0.476496435	0	0.278
336	ENSDARG00000016548	eif5b	1	0.056075505	-0.452292267	0.143	0.389
337	ENSDARG00000016676	gnao1a	1	0.122872936	0.418561769	0.571	0.333
338	ENSDARG00000016687	acadvl	1	0.174885979	0.285504115	0.286	0.111
339	ENSDARG00000016765	scamp3	1	0.086477694	-0.658323763	0.214	0.389
340	ENSDARG00000016769	sgtb	1	0.090920322	0.342308765	0.536	0.278
341	ENSDARG00000016771	tfa	1	0.330673042	-0.291528762	0.036	0.111
342	ENSDARG00000016793	crybb1l2	1	0.002005449	-0.93062321	0.107	0.5
343	ENSDARG00000016830	rimkla	1	0.056258102	0.546598085	0.357	0.111
344	ENSDARG00000016871	smarce1	1	0.100114566	0.320954377	0.643	0.389
345	ENSDARG00000016968	tmem214	1	0.115259881	-0.3132283	0.143	0.333
346	ENSDARG00000016979	pmpcb	1	0.144739608	0.265878142	0.214	0.056
347	ENSDARG00000017037	ikbkg	1	0.199410207	-0.266871671	0.25	0.444
348	ENSDARG00000017067	chordc1b	1	0.082273307	0.42790036	0.25	0.056
349	ENSDARG00000017121	mafba	1	0.802624642	-0.416432801	0.143	0.111
350	ENSDARG00000017244	chd6	1	0.115259881	-0.311334886	0.143	0.333
351	ENSDARG00000017294	gnai2b	1	0.062240851	0.319119801	0.643	0.278
352	ENSDARG00000017422	apmap	1	0.235588661	0.344349723	0.25	0.111
353	ENSDARG00000017423	patl1	1	0.135677635	0.288792242	0.393	0.167
354	ENSDARG00000017441	mylz3	1	0.235607173	0.441121468	0.857	0.722
355	ENSDARG00000017445	eif3i	1	0.145790693	0.369136864	0.75	0.556
356	ENSDARG00000017525	ccnt1	1	0.163495332	0.327795376	0.107	0
357	ENSDARG00000017591	fat1a	1	0.068994355	-0.424044277	0.071	0.278
358	ENSDARG00000017602	ccng2	1	0.268947463	-0.336617125	0.429	0.556
359	ENSDARG00000017659	sephs2	1	0.305202468	-0.297877536	0.036	0.111
360	ENSDARG00000017675	utp4	1	0.288190643	-0.276034801	0.071	0.167
361	ENSDARG00000017798	bcor	1	0.322052568	-0.254659709	0.107	0.222
362	ENSDARG00000017809	stard3	1	0.283158245	0.452752792	0.214	0.111
363	ENSDARG00000017841	cand1	1	0.045931665	0.377892249	0.321	0.056
364	ENSDARG00000017843	srsf1b	1	0.015611118	0.716726391	0.464	0.111
365	ENSDARG00000017905	casp3a	1	0.082121268	-0.3290742	0.107	0.333
366	ENSDARG00000018025	tbx2a	1	0.079863333	-0.403550958	0	0.111
367	ENSDARG00000018032	scn8ab	1	0.033940991	0.537704197	0.321	0.056
368	ENSDARG00000018106	eif2b3	1	0.076441559	0.407429117	0.25	0.056
369	ENSDARG00000018124	psmd3	1	0.37078502	0.360463435	0.464	0.389
370	ENSDARG00000018190	asna1	1	0.140611755	-0.273226037	0.036	0.167
371	ENSDARG00000018192	ubr5	1	0.322052568	-0.326096174	0.107	0.222
372	ENSDARG00000018241	mfap1	1	0.929728369	-0.343826282	0.429	0.389
373	ENSDARG00000018319	arglu1b	1	0.063460144	0.405973905	0.393	0.111
374	ENSDARG00000018328	rhocb	1	0.125222503	-0.395004159	0.107	0.278
375	ENSDARG00000018393	kank2	1	0.305202468	-0.312435366	0.036	0.111
376	ENSDARG00000018397	hpca	1	0.081599818	0.391878557	0.821	0.556
377	ENSDARG00000018425	ddx61	1	0.121445566	0.334887974	0.429	0.222
378	ENSDARG00000018460	mbnl2	1	0.125222503	-0.592015708	0.107	0.278
379	ENSDARG00000018574	sf3b4	1	0.305202468	-0.313325335	0.036	0.111
380	ENSDARG00000018619	cers4b	1	0.029099549	-0.384873031	0	0.167
381	ENSDARG00000018658	aar2	1	0.058076741	-0.315551777	0.036	0.222
382	ENSDARG00000018691	phf2	1	0.053176931	0.460061056	0.286	0.056
383	ENSDARG00000018716	dgkh	1	0.043376016	-0.381489257	0.036	0.222
384	ENSDARG00000018750	npr1b	1	0.44315074	-0.342292773	0.321	0.444
385	ENSDARG00000018788	st8sia2	1	0.047881332	-0.401077259	0.036	0.222
386	ENSDARG00000018817	bdnf	1	0.165200248	0.775273186	0.536	0.333
387	ENSDARG00000018854	scaf4b	1	0.063815413	0.403815088	0.179	0
388	ENSDARG00000018856	dclk1a	1	0.473176698	0.261792519	0.25	0.167
389	ENSDARG00000018890	snrpa	1	0.115774116	-0.494854239	0.286	0.5
390	ENSDARG00000018984	eya2	1	0.243320157	0.495500613	0.536	0.333
391	ENSDARG00000018985	castor2	1	0.774748775	-0.268062894	0.536	0.5
392	ENSDARG00000019038	sgsm3	1	0.018991321	-0.373617614	0.036	0.278
393	ENSDARG00000019060	snx12	1	0.081725235	0.623108874	0.393	0.167
394	ENSDARG00000019117	parvb	1	0.802624642	-0.295592919	0.143	0.111
395	ENSDARG00000019144	rab4a	1	0.454153936	0.254601339	0.25	0.167
396	ENSDARG00000019160	sh3bp5la	1	0.234680126	-0.386677577	0.179	0.333
397	ENSDARG00000019213	CTBP1	1	0.229380966	0.398955686	0.357	0.222
398	ENSDARG00000019231	sptan1	1	0.329611526	-0.269052529	0.5	0.667
399	ENSDARG00000019312	rab39ba	1	0.530902799	0.251156873	0.286	0.222
400	ENSDARG00000019326	prpsap2	1	0.365456135	-0.374222931	0.286	0.389
401	ENSDARG00000019335	hes6	1	0.054811827	-0.503878082	0.214	0.444
402	ENSDARG00000019417	gadd45ga	1	0.672579902	0.359178461	0.286	0.222
403	ENSDARG00000019444	ssr4	1	0.319838754	0.334220725	0.464	0.444
404	ENSDARG00000019459	elf2a	1	0.033940991	0.479780559	0.321	0.056
405	ENSDARG00000019566	neurod1	1	0.232100343	0.349472168	0.321	0.167
406	ENSDARG00000019581	uso1	1	0.313514787	0.318823933	0.286	0.167
407	ENSDARG00000019596	nrd1a	1	0.304770103	-0.308152487	0.107	0.222
408	ENSDARG00000019613	ip6k2b	1	0.21846116	0.40769323	0.5	0.333
409	ENSDARG00000019753	kcnn3	1	0.408033306	0.263955726	0.286	0.167
410	ENSDARG00000019897	gpat4	1	0.058076741	-0.474276066	0.036	0.222
411	ENSDARG00000019924	cmpk	1	0.029024936	0.473984706	0.321	0.056
412	ENSDARG00000019941	sgta	1	0.17404011	-0.262871141	0.429	0.611
413	ENSDARG00000020024	fam151b	1	0.029099549	-0.298231391	0	0.167
414	ENSDARG00000020043	cnot8	1	0.032410933	-0.451849523	0.179	0.444
415	ENSDARG00000020101	psmc2	1	0.183493498	-0.315611859	0.357	0.556
416	ENSDARG00000020217	cpsf4	1	0.063815413	0.384075752	0.179	0
417	ENSDARG00000020252	btbd10b	1	0.273653964	0.369288546	0.536	0.444
418	ENSDARG00000020284	si:ch211-278j3.3	1	0.010599558	-0.524636226	0	0.222
419	ENSDARG00000020298	btg2	1	0.042768389	-0.55133486	0.179	0.444
420	ENSDARG00000020301	os9	1	0.329633677	-0.293035644	0.321	0.444
421	ENSDARG00000020311	cnih1	1	0.093648735	0.428600692	0.536	0.389
422	ENSDARG00000020345	clasp2	1	0.01365961	-0.698944843	0.357	0.667
423	ENSDARG00000020377	eif4g2a	1	0.102115596	0.387283504	0.143	0
424	ENSDARG00000020449	yipf3	1	0.058076741	-0.285738117	0.036	0.222
425	ENSDARG00000020454	psmd8	1	0.260508961	0.26859451	0.464	0.278
426	ENSDARG00000020467	safb	1	0.04566548	-0.470950644	0.107	0.333
427	ENSDARG00000020475	znrf1	1	0.884096387	-0.321418175	0.107	0.111
428	ENSDARG00000020493	lgi1a	1	0.271499247	-0.259851371	0.321	0.5
429	ENSDARG00000020497	rab7a	1	0.313308651	-0.25473816	0.429	0.556
430	ENSDARG00000020607	emc3	1	0.469958303	0.250133572	0.321	0.222
431	ENSDARG00000020621	ap1b1	1	0.155885607	0.312110283	0.286	0.111
432	ENSDARG00000020625	jak1	1	0.199291879	0.391855747	0.25	0.111
433	ENSDARG00000020761	arrdc2	1	0.172214947	-0.410464291	0.071	0.222
434	ENSDARG00000020777	cep85l	1	0.102115596	0.272613794	0.143	0
435	ENSDARG00000020893	slc25a55a	1	0.063815413	0.409931653	0.179	0
436	ENSDARG00000020946	auts2b	1	0.512503613	0.323810778	0.25	0.167
437	ENSDARG00000021113	ptmaa	1	0.038551296	-0.275171544	1	1
438	ENSDARG00000021140	pabpc1b	1	0.172318181	0.426196329	0.429	0.278
439	ENSDARG00000021151	ptpreb	1	0.22770069	-0.520315219	0.107	0.222
440	ENSDARG00000021225	prkci	1	0.052314803	-0.384197328	0.143	0.389
441	ENSDARG00000021346	pdhb	1	0.229399789	-0.326450109	0.321	0.5
442	ENSDARG00000021389	jag2b	1	0.140611755	-0.335933552	0.036	0.167
443	ENSDARG00000021399	yipf2	1	0.135077546	0.346144125	0.214	0.056
444	ENSDARG00000021442	cdh11	1	0.217979325	0.319903459	0.286	0.111
445	ENSDARG00000021488	cyth1b	1	0.039657821	0.487086545	0.214	0
446	ENSDARG00000021550	rad23b	1	0.214821462	0.353649594	0.5	0.389
447	ENSDARG00000021589	tmem60	1	0.102115596	0.263846831	0.143	0
448	ENSDARG00000021595	lhfpl3	1	0.329633677	0.268540332	0.429	0.278
449	ENSDARG00000021702	pdcd4a	1	0.073437003	0.463697831	0.321	0.111
450	ENSDARG00000021924	hsp70.3	1	0.49937453	-0.546444347	0.429	0.5
451	ENSDARG00000021938	alg5	1	0.054930994	0.477839259	0.607	0.278
452	ENSDARG00000021945	ddx23	1	0.120225888	0.403415887	0.5	0.333
453	ENSDARG00000022045	map1ab	1	0.102380807	-0.646140323	0.393	0.556
454	ENSDARG00000022176	IGLON5	1	0.649533811	0.260966508	0.464	0.444
455	ENSDARG00000022280	brd2a	1	0.15666896	0.338067511	0.429	0.222
456	ENSDARG00000022303	higd1a	1	0.337816673	0.280530652	0.679	0.556
457	ENSDARG00000022315	atp6v1g1	1	0.138946923	-0.265865202	0.75	0.889
458	ENSDARG00000022340	ufc1	1	0.042768389	-0.503365119	0.179	0.444
459	ENSDARG00000022690	chic2	1	0.430996395	-0.398426286	0.286	0.333
460	ENSDARG00000022768	gid8a	1	0.860607885	-0.385191864	0.321	0.333
461	ENSDARG00000022810	fzr1b	1	0.435570069	-0.314770234	0.179	0.278
462	ENSDARG00000022968	fxr1	1	0.082908659	0.501816323	0.429	0.222
463	ENSDARG00000022995	clic4	1	0.154922569	0.312724598	0.214	0.056
464	ENSDARG00000023003	ccdc12	1	0.029099549	-0.320785062	0	0.167
465	ENSDARG00000023028	cdv3	1	0.053156779	0.289268732	0.321	0.056
466	ENSDARG00000023220	selenot2	1	0.457307915	0.378126206	0.429	0.389
467	ENSDARG00000023394	slc37a2	1	0.235588661	0.271331173	0.25	0.111
468	ENSDARG00000023445	atp2b3b	1	0.031597088	0.459373265	0.714	0.333
469	ENSDARG00000023448	galnt14	1	0.029099549	-0.638602971	0	0.167
470	ENSDARG00000023532	pinx1	1	0.526301463	0.271027244	0.214	0.167
471	ENSDARG00000023694	spon1b	1	0.006105373	-0.818150346	0.179	0.556
472	ENSDARG00000023771	gabrb3	1	0.049433579	0.450580033	0.321	0.056
473	ENSDARG00000023814	dyrk1ab	1	0.010599558	-0.521774638	0	0.222
474	ENSDARG00000023958	rnf181	1	0.117439589	-0.35394398	0.036	0.167
475	ENSDARG00000024047	tmem38a	1	0.102115596	0.340848168	0.143	0
476	ENSDARG00000024090	dnajc4	1	0.165640606	0.281885142	0.214	0.056
477	ENSDARG00000024109	naa40	1	0.220910192	0.298794228	0.321	0.167
478	ENSDARG00000024124	sde2	1	0.117439589	-0.481564731	0.036	0.167
479	ENSDARG00000024276	pcbp4	1	0.11281299	-0.652078292	0.5	0.667
480	ENSDARG00000024295	slc11a2	1	0.117439589	-0.398828557	0.036	0.167
481	ENSDARG00000024324	arhgap1	1	0.071309821	-0.301287454	0.107	0.333
482	ENSDARG00000024433	pvalb4	1	0.098789758	0.438618592	0.464	0.222
483	ENSDARG00000024548	cryba4	1	0.000517588	-1.312144572	0.143	0.611
484	ENSDARG00000024575	kif26bb	1	0.136422293	0.339481179	0.321	0.111
485	ENSDARG00000024744	dpp6b	1	0.058076741	-0.719552106	0.036	0.222
486	ENSDARG00000024844	max	1	0.416114832	-0.269612993	0.643	0.722
487	ENSDARG00000024865	dscama	1	0.010599558	-0.346901114	0	0.222
488	ENSDARG00000024877	ptgr1	1	0.104378881	0.341634463	0.607	0.333
489	ENSDARG00000024954	tmed4	1	0.233522412	0.385400093	0.393	0.278
490	ENSDARG00000025074	slc25a10	1	0.528483692	-0.329102244	0.143	0.222
491	ENSDARG00000025106	ppp3cb	1	0.557628976	0.328842804	0.643	0.667
492	ENSDARG00000025147	cd63	1	0.27022014	0.439799378	0.643	0.556
493	ENSDARG00000025162	asic4a	1	0.305202468	-0.707166237	0.036	0.111
494	ENSDARG00000025254	s100a10b	1	0.058076741	-0.603734016	0.036	0.222
495	ENSDARG00000025269	pdcd6ip	1	0.155819596	-0.297160498	0.286	0.556
496	ENSDARG00000025302	dixdc1a	1	0.063815413	0.358934564	0.179	0
497	ENSDARG00000025348	igfbp5b	1	0.628742408	-0.773823771	0.071	0.111
498	ENSDARG00000025350	prdx2	1	0.269560901	0.344688787	0.714	0.722
499	ENSDARG00000025428	socs3a	1	0.348776211	0.437063567	0.214	0.111
500	ENSDARG00000025671	grm6b	1	0.327680133	0.421635265	0.143	0.056
501	ENSDARG00000025788	chp2	1	0.180019993	0.361118834	0.321	0.167
502	ENSDARG00000025797	abhd2a	1	0.235588661	0.290356958	0.25	0.111
503	ENSDARG00000025859	lmf2b	1	0.039657821	0.397131715	0.214	0
504	ENSDARG00000025875	kctd2	1	0.039657821	0.438985513	0.214	0
505	ENSDARG00000025902	plekhg5a	1	0.029099549	-0.275261466	0	0.167
506	ENSDARG00000025972	mcts1	1	0.128317785	0.305200481	0.464	0.222
507	ENSDARG00000026180	prpf8	1	0.043376016	-0.469437476	0.036	0.222
508	ENSDARG00000026185	yju2	1	0.020500024	-0.487942439	0.143	0.444
509	ENSDARG00000026198	enoph1	1	0.015559931	0.491516419	0.393	0.056
510	ENSDARG00000026369	dbi	1	0.312634758	-0.264602348	0.571	0.667
511	ENSDARG00000026482	arhgap12b	1	0.660886869	-0.500289071	0.179	0.222
512	ENSDARG00000026484	rab15	1	0.483904254	-0.324038963	0.429	0.5
513	ENSDARG00000026582	iscub	1	0.221875102	0.341951573	0.679	0.389
514	ENSDARG00000026611	socs3b	1	0.235588661	0.751514626	0.25	0.111
515	ENSDARG00000026680	slc25a14	1	0.135077546	0.350666018	0.214	0.056
516	ENSDARG00000026767	nol11	1	0.102115596	0.27714763	0.143	0
517	ENSDARG00000026902	cryzl1	1	0.066358415	0.361284155	0.286	0.056
518	ENSDARG00000027009	zgc:85777	1	0.513292196	-0.282960583	0.107	0.167
519	ENSDARG00000027154	tpd52l2a	1	0.534138587	-0.252371129	0.286	0.333
520	ENSDARG00000027187	kat8	1	0.016765007	0.443745339	0.357	0.056
521	ENSDARG00000027236	rs1a	1	0.357479993	0.324700592	0.036	0.111
522	ENSDARG00000027547	TPGS1	1	0.063460144	0.306642402	0.393	0.111
523	ENSDARG00000027649	cpsf3	1	0.036655166	0.376006804	0.321	0.056
524	ENSDARG00000027740	adcyap1b	1	0.505129538	-0.331668466	0.821	0.778
525	ENSDARG00000027750	dpp7	1	0.357106239	0.378444328	0.321	0.222
526	ENSDARG00000027803	sbds	1	0.06774152	0.415785768	0.536	0.222
527	ENSDARG00000027825	naa50	1	0.039657821	0.428915633	0.214	0
528	ENSDARG00000027887	zfyve21	1	0.262247761	0.268140153	0.25	0.111
529	ENSDARG00000027915	zc2hc1a	1	0.199291879	-0.400277986	0.143	0.278
530	ENSDARG00000027978	yy1b	1	0.109297311	-0.286776695	0.107	0.278
531	ENSDARG00000028000	pfkpa	1	0.569579446	0.254587883	0.214	0.167
532	ENSDARG00000028017	tp53inp1	1	0.138971661	0.361456825	0.571	0.389
533	ENSDARG00000028213	ttn.2	1	0.241882702	-0.435288779	0.107	0.222
534	ENSDARG00000028379	trub2	1	0.370522311	0.256474949	0.143	0.056
535	ENSDARG00000028448	edem2	1	0.210906695	0.340353313	0.25	0.111
536	ENSDARG00000028507	itgb4	1	0.029099549	-0.332484521	0	0.167
537	ENSDARG00000028539	morc2	1	0.172926898	-0.30119894	0.107	0.278
538	ENSDARG00000028552	plppr3b	1	0.029099549	-0.278446156	0	0.167
539	ENSDARG00000028894	mrgbp	1	0.061693753	0.395966498	0.286	0.056
540	ENSDARG00000028971	cpsf2	1	0.218498018	0.337095834	0.179	0.056
541	ENSDARG00000029011	xpnpep1	1	0.034117659	-0.525896273	0.25	0.556
542	ENSDARG00000029107	ube2d1a	1	0.269701525	-0.275483584	0.071	0.167
543	ENSDARG00000029252	ssb	1	0.099615336	0.266066523	0.357	0.111
544	ENSDARG00000029524	impdh1b	1	0.163495332	0.258319114	0.107	0
545	ENSDARG00000029544	id2b	1	0.063815413	0.547823075	0.179	0
546	ENSDARG00000029600	wdr32	1	0.043376016	-0.312920906	0.036	0.222
547	ENSDARG00000029718	p2rx3b	1	0.448534829	0.514329666	0.536	0.444
548	ENSDARG00000029724	pqbp1	1	0.31319676	0.290580921	0.357	0.222
549	ENSDARG00000029761	mpp6b	1	0.305202468	-0.274717601	0.036	0.111
550	ENSDARG00000029865	rassf2a	1	0.513292196	-0.334124927	0.107	0.167
551	ENSDARG00000029885	rab41	1	0.190111559	-0.305691693	0.25	0.444
552	ENSDARG00000029995	tnni2b.2	1	0.264777809	0.257367022	0.179	0.056
553	ENSDARG00000030064	plekha1a	1	0.22300339	-0.325499742	0.143	0.278
554	ENSDARG00000030106	stmn4	1	0.386049183	-0.342732956	0.929	0.889
555	ENSDARG00000030161	ppp1r14bb	1	0.243687061	0.332680959	0.321	0.167
556	ENSDARG00000030236	tmem30aa	1	0.047940055	0.437298967	0.536	0.222
557	ENSDARG00000030237	pgrmc2	1	0.14449318	-0.381578401	0.214	0.389
558	ENSDARG00000030270	tnnt3a	1	0.140611755	-0.520218075	0.036	0.167
559	ENSDARG00000030340	guk1a	1	0.024413086	0.510070251	0.25	0
560	ENSDARG00000030349	cryba2a	1	0.013745819	-0.523198657	0.107	0.389
561	ENSDARG00000030448	sppl2	1	0.083856077	0.502340393	0.464	0.222
562	ENSDARG00000030490	sptb	1	0.063815413	0.531109736	0.179	0
563	ENSDARG00000030614	syt1a	1	0.197209837	-0.375476557	0.393	0.556
564	ENSDARG00000030733	b3gat2	1	0.048919284	0.559422127	0.393	0.111
565	ENSDARG00000030781	acads	1	0.305202468	-0.306570604	0.036	0.111
566	ENSDARG00000030824	esyt2a	1	0.370522311	0.429099969	0.143	0.056
567	ENSDARG00000030871	siah1	1	0.537393745	-0.312434136	0.214	0.278
568	ENSDARG00000030896	foxq1a	1	0.079863333	-0.365822364	0	0.111
569	ENSDARG00000030949	srprb	1	0.152451365	0.326402825	0.357	0.167
570	ENSDARG00000031048	gspt1	1	0.46500624	-0.348701602	0.107	0.167
571	ENSDARG00000031049	igsf21a	1	0.298295907	-0.389386617	0.286	0.389
572	ENSDARG00000031216	ssu72	1	0.115810988	0.435325274	0.357	0.167
573	ENSDARG00000031261	sap30bp	1	0.220910192	0.299972904	0.321	0.167
574	ENSDARG00000031336	hsd20b2	1	0.269701525	-0.330033962	0.071	0.167
575	ENSDARG00000031426	csrnp1a	1	0.063815413	0.326715154	0.179	0
576	ENSDARG00000031702	prkg1b	1	0.619601133	0.302784039	0.25	0.222
577	ENSDARG00000031768	roraa	1	0.019719131	0.679245817	0.357	0.056
578	ENSDARG00000032102	prdx3	1	0.169363491	0.25629682	0.643	0.444
579	ENSDARG00000032114	slain2	1	0.165640606	0.251575778	0.214	0.056
580	ENSDARG00000032175	puf60a	1	0.109297311	0.276290634	0.25	0.056
581	ENSDARG00000032188	lrrc8aa	1	0.41181894	0.343340786	0.393	0.278
582	ENSDARG00000032261	rngtt	1	0.305202468	-0.309310075	0.036	0.111
583	ENSDARG00000032326	mecr	1	0.330673042	-0.256331704	0.036	0.111
584	ENSDARG00000032344	pde4a	1	0.079863333	-0.452150265	0	0.111
585	ENSDARG00000032430	ppp2r1bb	1	0.403857783	-0.396187873	0.143	0.222
586	ENSDARG00000032619	tob1a	1	0.449166461	-0.462782141	0.786	0.833
587	ENSDARG00000032623	rcan3	1	0.029099549	-0.38548554	0	0.167
588	ENSDARG00000032780	pigf	1	0.064206979	0.377210483	0.357	0.111
589	ENSDARG00000032868	pde4ba	1	0.14494223	0.292320239	0.464	0.278
590	ENSDARG00000032929	cryba1l1	1	0.005798196	-0.785144149	0.25	0.667
591	ENSDARG00000032997	rnf185	1	0.150115001	0.374001232	0.679	0.5
592	ENSDARG00000033160	nr1d1	1	0.614486258	-0.290518961	0.179	0.222
593	ENSDARG00000033201	zgc:101840	1	0.24734412	0.355324142	0.429	0.278
594	ENSDARG00000033307	igf2b	1	0.2738999	0.514807177	0.393	0.222
595	ENSDARG00000033440	metap1	1	0.140611755	-0.296520674	0.036	0.167
596	ENSDARG00000033450	nkap	1	0.274243913	0.287319558	0.536	0.389
597	ENSDARG00000033551	fbxw4	1	0.039657821	0.43219595	0.214	0
598	ENSDARG00000033609	map1lc3a	1	0.152496575	-0.329959316	0.857	0.889
599	ENSDARG00000033647	smarcb1a	1	0.189250115	0.277188865	0.464	0.222
600	ENSDARG00000033738	zgc:153867	1	0.121246076	0.485722611	0.5	0.278
601	ENSDARG00000033768	trappc13	1	0.135677635	0.273352915	0.393	0.167
602	ENSDARG00000033855	cnot9	1	0.181136278	-0.274781408	0.25	0.444
603	ENSDARG00000034043	irx5a	1	0.102115596	0.279717555	0.143	0
604	ENSDARG00000034056	csnk1g2b	1	0.309905902	0.295940858	0.607	0.556
605	ENSDARG00000034211	capn2l	1	0.121246076	0.421802789	0.5	0.278
606	ENSDARG00000034293	hif1ab	1	0.063815413	0.445376604	0.179	0
607	ENSDARG00000034423	sncga	1	0.280862476	0.586656562	0.321	0.167
608	ENSDARG00000034470	aldoab	1	0.34868327	0.281819338	0.143	0.056
609	ENSDARG00000034473	ttyh3a	1	0.029099549	-0.370406303	0	0.167
610	ENSDARG00000034504	lmo1	1	0.888147535	-0.282023707	0.429	0.333
611	ENSDARG00000034522	rab6ba	1	0.776968767	-0.274417816	0.786	0.722
612	ENSDARG00000034753	tspan3a	1	0.026065549	0.473098751	0.893	0.667
613	ENSDARG00000034823	copg2	1	0.056760637	-0.602225357	0.286	0.556
614	ENSDARG00000034885	bet1	1	0.066358415	-0.371460294	0.107	0.333
615	ENSDARG00000034916	hat1	1	0.102115596	0.330705932	0.143	0
616	ENSDARG00000034943	tm9sf5	1	0.079863333	-0.412755902	0	0.111
617	ENSDARG00000035056	fgf13a	1	0.034662634	0.405498032	0.893	0.667
618	ENSDARG00000035066	ubtf	1	0.06457717	0.344282093	0.643	0.333
619	ENSDARG00000035132	rgs3b	1	0.079863333	-0.334506773	0	0.111
620	ENSDARG00000035136	selenow1	1	0.262645233	0.252706303	0.679	0.556
621	ENSDARG00000035152	ap2b1	1	0.387465532	-0.301465056	0.25	0.333
622	ENSDARG00000035167	mrpl48	1	0.079863333	-0.256480981	0	0.111
623	ENSDARG00000035285	ncor1	1	0.505304161	0.258993897	0.179	0.111
624	ENSDARG00000035308	grb10b	1	0.678797938	-0.25438974	0.179	0.111
625	ENSDARG00000035309	entpd3	1	0.326251608	0.489025759	0.75	0.611
626	ENSDARG00000035327	ckma	1	0.540506901	0.293806577	0.679	0.556
627	ENSDARG00000035332	cfap298	1	0.117439589	-0.315007685	0.036	0.167
628	ENSDARG00000035338	tppp2	1	0.100268936	-0.4227	0.893	0.944
629	ENSDARG00000035360	mink1	1	0.233230779	0.309961129	0.179	0.056
630	ENSDARG00000035406	ttc33	1	0.140611755	-0.252266227	0.036	0.167
631	ENSDARG00000035434	zmat5	1	0.156100001	-0.332605948	0.25	0.444
632	ENSDARG00000035458	atp2a1l	1	0.026805708	-0.783219285	0.107	0.389
633	ENSDARG00000035505	nelfb	1	0.063815413	0.305996498	0.179	0
634	ENSDARG00000035519	histh1l	1	0.05662283	-0.509031731	0.964	1
635	ENSDARG00000035549	uprt	1	0.042768389	0.470169676	0.393	0.111
636	ENSDARG00000035618	coq5	1	0.34868327	-0.306232519	0.071	0.167
637	ENSDARG00000035679	si:rp71-45k5.4	1	0.014038259	0.477744695	0.679	0.278
638	ENSDARG00000035832	pyyb	1	0.956924356	0.885220092	0.143	0.167
639	ENSDARG00000035869	azin1b	1	0.569579446	-0.29726234	0.179	0.222
640	ENSDARG00000035870	laptm4b	1	0.702072117	0.275353957	0.286	0.278
641	ENSDARG00000035882	rida	1	0.029099549	-0.352857482	0	0.167
642	ENSDARG00000035890	fuca1.1	1	0.049705126	-0.484528366	0.071	0.278
643	ENSDARG00000035914	tmem167a	1	0.145754597	0.395216275	0.607	0.389
644	ENSDARG00000035958	tnni2b.1	1	0.519145228	0.28597616	0.107	0.056
645	ENSDARG00000036028	arrdc3b	1	0.774748775	-0.286782231	0.536	0.5
646	ENSDARG00000036058	gnao1b	1	0.140496956	0.34393287	0.714	0.444
647	ENSDARG00000036073	cebpg	1	0.088460709	-0.339104098	0.107	0.278
648	ENSDARG00000036102	ctdsp2	1	0.46701408	-0.27361459	0.5	0.556
649	ENSDARG00000036162	hnrnpa0b	1	0.164860992	0.403728608	0.643	0.5
650	ENSDARG00000036164	cars	1	0.140611755	-0.257541689	0.036	0.167
651	ENSDARG00000036190	txnl4a	1	0.026805708	0.62379344	0.321	0.056
652	ENSDARG00000036212	tbc1d5	1	0.045662269	-0.554965414	0.071	0.278
653	ENSDARG00000036257	rasal2	1	0.210906695	-0.2732459	0.143	0.278
654	ENSDARG00000036282	rnaset2	1	0.101072514	0.620254073	0.321	0.111
655	ENSDARG00000036375	cyfip2	1	0.592984445	-0.38253144	0.429	0.444
656	ENSDARG00000036500	fam122b	1	0.22300339	0.351869366	0.25	0.111
657	ENSDARG00000036510	ccnt2b	1	0.528483692	-0.269488459	0.143	0.222
658	ENSDARG00000036684	ndufa7	1	0.075678533	-0.415050779	0.321	0.556
659	ENSDARG00000036698	znf865	1	0.163495332	0.346397722	0.107	0
660	ENSDARG00000036764	hax1	1	0.045662269	-0.443015252	0.071	0.278
661	ENSDARG00000036778	hbs1l	1	0.135077546	0.339828377	0.214	0.056
662	ENSDARG00000036832	cyt1l	1	0.02797688	-0.463411863	0.071	0.333
663	ENSDARG00000036878	sh3bgrl2	1	0.121121968	0.477633086	0.607	0.389
664	ENSDARG00000036967	smox	1	0.02797688	-0.450702298	0.071	0.333
665	ENSDARG00000037018	gab1	1	0.895652854	-0.460344419	0.286	0.222
666	ENSDARG00000037020	kif1b	1	0.005064869	0.850265065	0.643	0.278
667	ENSDARG00000037038	psmc6	1	0.457307915	-0.291365546	0.393	0.444
668	ENSDARG00000037073	si:dkey-60a16.1	1	0.079863333	-0.492975335	0	0.111
669	ENSDARG00000037108	pfdn6	1	0.185902239	-0.305882976	0.357	0.5
670	ENSDARG00000037153	atp6ap1b	1	0.029099549	-0.296442145	0	0.167
671	ENSDARG00000037177	zc3h13	1	0.228368861	0.256520321	0.429	0.222
672	ENSDARG00000037196	arid5b	1	0.079863333	-0.273109151	0	0.111
673	ENSDARG00000037259	ndufb6	1	0.16634321	0.269401692	0.643	0.389
674	ENSDARG00000037285	mipa	1	0.079863333	-0.951353515	0	0.111
675	ENSDARG00000037318	ddost	1	0.234392381	0.354387332	0.429	0.333
676	ENSDARG00000037324	klhl17	1	0.31484454	0.283407129	0.214	0.111
677	ENSDARG00000037402	lim2.3	1	0.058694486	-0.633794325	0.071	0.278
678	ENSDARG00000037421	egr1	1	0.163495332	0.310889009	0.107	0
679	ENSDARG00000037427	si:ch211-39a7.1	1	0.163495332	0.269566634	0.107	0
680	ENSDARG00000037488	canx	1	0.165180237	0.290370308	0.286	0.111
681	ENSDARG00000037506	prps1b	1	0.22300339	0.282084284	0.25	0.111
682	ENSDARG00000037555	atoh8	1	0.102115596	0.260819665	0.143	0
683	ENSDARG00000037574	rps6kal	1	0.305202468	-0.331232091	0.036	0.111
684	ENSDARG00000037746	actb1	1	0.172549115	0.378483462	0.857	0.833
685	ENSDARG00000037790	pvalb8	1	0.091892125	0.620871401	0.393	0.167
686	ENSDARG00000037810	adtrp1	1	0.039657821	0.342187396	0.214	0
687	ENSDARG00000037838	unkl	1	0.272084056	-0.452050989	0.107	0.222
688	ENSDARG00000037894	ezh1	1	0.128778174	-0.301146633	0.071	0.222
689	ENSDARG00000037921	gng13b	1	0.382226271	-0.311465247	0.607	0.722
690	ENSDARG00000037928	ddx42	1	0.159579791	0.334116406	0.464	0.278
691	ENSDARG00000037935	aldh16a1	1	0.917068267	-0.320516791	0.107	0.111
692	ENSDARG00000037955	pih1d1	1	0.079863333	-0.335437642	0	0.111
693	ENSDARG00000037980	elob	1	0.062521769	-0.377803305	0.536	0.833
694	ENSDARG00000037995	gdf3	1	0.117439589	-0.357933894	0.036	0.167
695	ENSDARG00000037997	tubb5	1	0.105094976	0.598971411	0.679	0.333
696	ENSDARG00000038005	med25	1	0.102115596	0.267226349	0.143	0
697	ENSDARG00000038010	rac2	1	0.079863333	-0.289176234	0	0.111
698	ENSDARG00000038028	ndufa6	1	0.126226538	-0.295757375	0.571	0.778
699	ENSDARG00000038075	cyc1	1	0.036600106	0.396932942	0.75	0.444
700	ENSDARG00000038076	romo1	1	0.080914457	0.337394763	0.857	0.944
701	ENSDARG00000038089	TMEM114	1	0.102115596	0.388227652	0.143	0
702	ENSDARG00000038113	rprd1b	1	0.226733357	-0.329059321	0.321	0.444
703	ENSDARG00000038281	natd1	1	0.024413086	0.458839428	0.25	0
704	ENSDARG00000038302	ccar2	1	0.42331706	-0.283151171	0.143	0.222
705	ENSDARG00000038378	sagb	1	0.063815413	0.387936668	0.179	0
706	ENSDARG00000038465	stmn3	1	0.891595256	-0.484098027	0.179	0.167
707	ENSDARG00000038473	ube2d3	1	0.245841929	-0.39946544	0.25	0.389
708	ENSDARG00000038518	snap29	1	0.305202468	-0.326139672	0.036	0.111
709	ENSDARG00000038537	gga1	1	0.163495332	0.27588593	0.107	0
710	ENSDARG00000038559	h1f0	1	0.032792933	-0.416039377	0.643	0.778
711	ENSDARG00000038569	fzd8b	1	0.029099549	-0.300119506	0	0.167
712	ENSDARG00000038574	scg2b	1	0.151118164	-0.595924352	0.536	0.667
713	ENSDARG00000038608	sdhc	1	0.592674858	-0.264874967	0.679	0.778
714	ENSDARG00000038695	elavl1a	1	0.324849897	-0.458701487	0.357	0.444
715	ENSDARG00000038737	phf20b	1	0.114220367	0.358818718	0.321	0.111
716	ENSDARG00000038768	mrpl12	1	0.024413086	0.421020345	0.25	0
717	ENSDARG00000038801	klhl20	1	0.115259881	0.405026952	0.286	0.111
718	ENSDARG00000038834	etfdh	1	0.029099549	-0.288657447	0	0.167
719	ENSDARG00000038855	chmp5a	1	0.187642436	0.277822093	0.357	0.167
720	ENSDARG00000038862	kcnb2	1	0.102115596	0.348955505	0.143	0
721	ENSDARG00000038863	babam2	1	0.109297311	0.305332852	0.25	0.056
722	ENSDARG00000038900	acadm	1	0.191819997	0.349087144	0.5	0.333
723	ENSDARG00000038901	tmem256	1	0.372093956	-0.258359258	0.25	0.333
724	ENSDARG00000038954	ctnnbip1	1	0.024413086	0.578656412	0.25	0
725	ENSDARG00000038967	cul3a	1	0.187642436	0.395954058	0.357	0.167
726	ENSDARG00000038981	zgc:153615	1	0.627054333	0.287147877	0.393	0.389
727	ENSDARG00000039005	trappc1	1	0.158777327	0.377642615	0.536	0.389
728	ENSDARG00000039062	morn4	1	0.122415928	-0.287375127	0.179	0.389
729	ENSDARG00000039211	zgc:77439	1	0.049705126	-0.430858375	0.071	0.278
730	ENSDARG00000039213	prpf38a	1	0.057303867	0.479460866	0.286	0.056
731	ENSDARG00000039225	vps13a	1	0.128620558	-0.266442953	0.036	0.167
732	ENSDARG00000039268	emc4	1	0.353164864	0.252251368	0.679	0.5
733	ENSDARG00000039269	arg2	1	0.387465532	0.393506267	0.321	0.222
734	ENSDARG00000039270	vti1b	1	0.117439589	-0.26988696	0.036	0.167
735	ENSDARG00000039302	terfa	1	0.305202468	-0.319262306	0.036	0.111
736	ENSDARG00000039343	ahcyl2	1	0.49845003	-0.40352317	0.214	0.278
737	ENSDARG00000039345	drg1	1	0.009036882	-0.578908976	0.036	0.333
738	ENSDARG00000039346	ndufa5	1	0.146126225	0.331196037	0.821	0.611
739	ENSDARG00000039430	msl2b	1	0.25090397	0.295080239	0.393	0.222
740	ENSDARG00000039455	tspan15	1	0.240265337	0.348148549	0.357	0.222
741	ENSDARG00000039543	mrps6	1	0.082273307	0.36955892	0.25	0.056
742	ENSDARG00000039754	xpc	1	0.079863333	-0.445509747	0	0.111
743	ENSDARG00000039757	mcfd2	1	0.237843877	-0.416655825	0.214	0.333
744	ENSDARG00000039887	c1qbp	1	0.457354238	0.316816281	0.286	0.222
745	ENSDARG00000039899	zbtb7a	1	0.047881332	-0.281217536	0.036	0.222
746	ENSDARG00000039913	tmem147	1	0.037935772	0.472858656	0.571	0.278
747	ENSDARG00000039914	gapdhs	1	0.437435403	-0.282335317	1	0.889
748	ENSDARG00000039915	bola1	1	0.389903403	-0.338346508	0.214	0.333
749	ENSDARG00000039980	ppt1	1	0.303996934	-0.296890091	0.786	0.833
750	ENSDARG00000040001	fryl	1	0.144739608	0.361659733	0.214	0.056
751	ENSDARG00000040059	gbp	1	0.934005482	-0.385947711	0.571	0.5
752	ENSDARG00000040085	ccsapb	1	0.058694486	-0.467839412	0.071	0.278
753	ENSDARG00000040198	fstl5	1	0.163495332	0.298777308	0.107	0
754	ENSDARG00000040245	kpnb3	1	0.172214947	-0.32626886	0.071	0.222
755	ENSDARG00000040291	cadm4	1	0.003794715	-0.489358469	0	0.278
756	ENSDARG00000040298	apoa4b.1	1	0.117439589	-0.283222926	0.036	0.167
757	ENSDARG00000040358	spred3	1	0.288114581	-0.278339075	0.107	0.222
758	ENSDARG00000040439	rsl24d1	1	0.028196273	0.300040445	1	0.889
759	ENSDARG00000040534	epcam	1	0.370522311	0.363973193	0.071	0.167
760	ENSDARG00000040538	spsb4b	1	0.30751591	-0.288171696	0.071	0.167
761	ENSDARG00000040556	ift20	1	0.218498018	0.304927918	0.179	0.056
762	ENSDARG00000040608	gcnt7	1	0.330673042	-0.302645282	0.036	0.111
763	ENSDARG00000040657	wipi1	1	0.191819997	0.337259159	0.5	0.333
764	ENSDARG00000040705	glsb	1	0.063815413	0.362239526	0.179	0
765	ENSDARG00000040764	id1	1	0.281205686	-0.567392975	0.25	0.389
766	ENSDARG00000040884	mxi1	1	0.058694486	-0.583097467	0.071	0.278
767	ENSDARG00000040890	fdps	1	0.036655166	0.415881112	0.321	0.056
768	ENSDARG00000040959	rabl3	1	0.34868327	0.336025332	0.143	0.056
769	ENSDARG00000040988	tpi1b	1	0.404463512	-0.253696551	0.821	0.944
770	ENSDARG00000041062	calb2a	1	0.113126817	0.477703348	0.571	0.278
771	ENSDARG00000041137	dhrs13a.3	1	0.155885607	0.330250073	0.286	0.111
772	ENSDARG00000041150	slc17a6b	1	0.557010876	-0.271029706	0.536	0.611
773	ENSDARG00000041226	cdc40	1	0.42331706	-0.294890566	0.143	0.222
774	ENSDARG00000041237	med18	1	0.163495332	0.302331348	0.107	0
775	ENSDARG00000041243	setdb1a	1	0.217732502	-0.299546398	0.214	0.389
776	ENSDARG00000041299	zgc:110796	1	0.204446078	0.421422539	0.179	0.056
777	ENSDARG00000041306	mrps25	1	0.251144268	0.257195002	0.357	0.167
778	ENSDARG00000041323	csdc2a	1	0.165747621	0.381397902	0.679	0.389
779	ENSDARG00000041359	zgc:161969	1	0.058076741	-0.409287219	0.036	0.222
780	ENSDARG00000041400	ndufa3	1	0.036702954	0.527001045	0.679	0.5
781	ENSDARG00000041417	atp6ap1a	1	0.049146106	0.502697405	0.357	0.111
782	ENSDARG00000041449	spred1	1	0.095017838	0.358312133	0.25	0.056
783	ENSDARG00000041538	mrps28	1	0.036655166	0.399105237	0.321	0.056
784	ENSDARG00000041602	zgc:92335	1	0.184741948	-0.571279228	0.25	0.389
785	ENSDARG00000041623	mt2	1	0.213845382	-0.825590656	0.393	0.5
786	ENSDARG00000041665	mkrn1	1	0.439093429	-0.272335111	0.429	0.5
787	ENSDARG00000041703	rrbp1b	1	0.117439589	-0.332889741	0.036	0.167
788	ENSDARG00000041720	arpc5la	1	0.014846137	0.506646968	0.286	0
789	ENSDARG00000041864	capn3a	1	0.079863333	-0.279643372	0	0.111
790	ENSDARG00000041908	usp39	1	0.513292196	-0.271771043	0.107	0.167
791	ENSDARG00000041921	hsbp1b	1	0.031554265	0.520998329	0.786	0.444
792	ENSDARG00000041925	cryba2b	1	0.007132547	-0.755419359	0.214	0.611
793	ENSDARG00000041952	prox2	1	0.058694486	-0.711791922	0.071	0.278
794	ENSDARG00000042005	elp3	1	0.045662269	-0.396230601	0.071	0.278
795	ENSDARG00000042045	hmg20b	1	0.541260981	-0.350892509	0.357	0.389
796	ENSDARG00000042069	pebp1	1	0.030186035	-0.521358056	0.179	0.444
797	ENSDARG00000042252	eif4h	1	0.288969021	-0.368317113	0.179	0.278
798	ENSDARG00000042272	tmem231	1	0.079863333	-0.339291347	0	0.111
799	ENSDARG00000042319	cdca4	1	0.068204117	0.430382686	0.393	0.167
800	ENSDARG00000042456	mad2l2	1	0.281205686	-0.370285654	0.25	0.389
801	ENSDARG00000042520	UTP14C	1	0.128778174	-0.416086304	0.071	0.222
802	ENSDARG00000042534	rsrc2	1	0.086688396	0.430670161	0.393	0.167
803	ENSDARG00000042644	sod2	1	0.427382105	-0.3295508	0.357	0.5
804	ENSDARG00000042660	fam32a	1	0.164169566	-0.268496739	0.571	0.778
805	ENSDARG00000042670	eps15l1a	1	0.304770103	-0.308158684	0.107	0.222
806	ENSDARG00000042728	plaa	1	0.117047378	-0.420750487	0.107	0.278
807	ENSDARG00000042759	cnstb	1	0.102115596	0.329384577	0.143	0
808	ENSDARG00000042824	nfe2l2a	1	0.696649095	-0.421933909	0.214	0.222
809	ENSDARG00000042837	atp1b3b	1	0.088616455	0.384717817	0.464	0.222
810	ENSDARG00000042853	ivd	1	0.256675066	-0.267058658	0.107	0.222
811	ENSDARG00000042864	rpl7l1	1	0.095017838	0.384268944	0.25	0.056
812	ENSDARG00000042892	paip1	1	0.095017838	0.402677696	0.25	0.056
813	ENSDARG00000042977	nfil3	1	0.305202468	-0.26691496	0.036	0.111
814	ENSDARG00000042993	prss1	1	0.177659944	-0.416899362	0.321	0.556
815	ENSDARG00000043003	pcyt2	1	0.858153509	-0.270984839	0.214	0.167
816	ENSDARG00000043094	gnas	1	0.241882702	-0.53135625	0.107	0.222
817	ENSDARG00000043287	atg101	1	0.166618999	0.335923879	0.607	0.389
818	ENSDARG00000043417	eipr1	1	0.218498018	0.292466734	0.179	0.056
819	ENSDARG00000043448	itm2ca	1	0.214821462	-0.316882643	0.393	0.556
820	ENSDARG00000043457	gapdh	1	0.126273123	0.466182783	0.643	0.5
821	ENSDARG00000043485	si:ch211-22i13.2	1	0.219642651	-0.270371573	0.321	0.5
822	ENSDARG00000043493	cltca	1	0.661784826	-0.325580754	0.071	0.111
823	ENSDARG00000043497	scrn2	1	0.233230779	0.285374456	0.179	0.056
824	ENSDARG00000043502	ccdc124	1	0.052480027	-0.389386647	0.321	0.611
825	ENSDARG00000043511	prdx6	1	0.443314448	-0.29832347	0.143	0.222
826	ENSDARG00000043531	jun	1	0.22038813	-0.642442654	0.643	0.722
827	ENSDARG00000043554	mrpl40	1	0.41743262	-0.267555659	0.179	0.278
828	ENSDARG00000043561	psmc1b	1	0.361055222	0.319510508	0.357	0.333
829	ENSDARG00000043680	ylpm1	1	0.063815413	0.375501036	0.179	0
830	ENSDARG00000043781	psmb10	1	0.330673042	-0.294098822	0.036	0.111
831	ENSDARG00000043820	nme2a	1	0.102115596	0.633964252	0.143	0
832	ENSDARG00000043898	timm10b	1	0.117439589	-0.570420115	0.036	0.167
833	ENSDARG00000043928	gpn1	1	0.596427383	-0.356406398	0.071	0.111
834	ENSDARG00000044001	lgals3b	1	0.596427383	-0.289286554	0.071	0.111
835	ENSDARG00000044062	ctbp2a	1	0.152451365	-0.454556282	0.214	0.389
836	ENSDARG00000044073	fuca2	1	0.235588661	-0.255395667	0.143	0.278
837	ENSDARG00000044083	peli1b	1	0.063815413	0.3679076	0.179	0
838	ENSDARG00000044153	ppp1cb	1	0.307517498	-0.258800512	0.357	0.5
839	ENSDARG00000044203	sumf1	1	0.063815413	0.343452878	0.179	0
840	ENSDARG00000044254	anxa3b	1	0.223901983	-0.297531802	0.464	0.611
841	ENSDARG00000044298	phax	1	0.180019993	0.33216262	0.321	0.167
842	ENSDARG00000044299	lmnb1	1	0.102115596	0.315813833	0.143	0
843	ENSDARG00000044304	prrc1	1	0.163495332	0.303099797	0.107	0
844	ENSDARG00000044328	ankrd46a	1	0.134709359	0.308535106	0.429	0.222
845	ENSDARG00000044332	zranb2	1	0.050430474	-0.432368768	0.286	0.556
846	ENSDARG00000044339	rp2	1	0.70536005	-0.266404651	0.143	0.167
847	ENSDARG00000044357	tbc1d23	1	0.011788934	-0.569427248	0.071	0.389
848	ENSDARG00000044492	ublcp1	1	0.154922569	0.299423374	0.214	0.056
849	ENSDARG00000044513	tpst1l	1	0.256675066	-0.289316315	0.107	0.222
850	ENSDARG00000044514	st6gal1	1	0.063815413	0.288386324	0.179	0
851	ENSDARG00000044540	fkbp2	1	0.12070806	0.341322796	0.571	0.389
852	ENSDARG00000044562	cycsb	1	0.081110132	0.438020752	0.607	0.333
853	ENSDARG00000044625	pcf11	1	0.798159859	0.302563812	0.25	0.222
854	ENSDARG00000044628	dtd1	1	0.199701502	0.350998737	0.321	0.167
855	ENSDARG00000044718	vav2	1	0.163495332	0.324322402	0.107	0
856	ENSDARG00000044935	hpdb	1	0.528591038	0.258416739	0.179	0.111
857	ENSDARG00000045006	ptprga	1	0.091806825	0.593701125	0.357	0.167
858	ENSDARG00000045064	ablim1b	1	0.128778174	-0.507623397	0.071	0.222
859	ENSDARG00000045091	mrpl10	1	0.46500624	-0.291945022	0.107	0.167
860	ENSDARG00000045132	vdac1	1	0.035316836	0.285112285	0.964	0.889
861	ENSDARG00000045180	acta2	1	0.163495332	0.28955401	0.107	0
862	ENSDARG00000045230	cox6b1	1	0.204446078	0.487616975	0.179	0.056
863	ENSDARG00000045316	map7d2b	1	0.187805219	-0.255808932	0.75	0.722
864	ENSDARG00000045360	flj11011l	1	0.063815413	0.323465762	0.179	0
865	ENSDARG00000045372	ngdn	1	0.287414268	-0.280146039	0.214	0.333
866	ENSDARG00000045399	cct5	1	0.020299039	0.336700412	0.893	0.833
867	ENSDARG00000045402	commd3	1	0.160738826	-0.27806915	0.214	0.389
868	ENSDARG00000045428	mcee	1	0.003794715	-0.477953217	0	0.278
869	ENSDARG00000045444	fzd8a	1	0.102115596	0.318907747	0.143	0
870	ENSDARG00000045447	slc35g2b	1	0.01044882	0.796621886	0.5	0.167
871	ENSDARG00000045510	tbc1d22a	1	0.34868327	0.274334828	0.143	0.056
872	ENSDARG00000045542	lamtor4	1	0.049066358	0.399452771	0.607	0.278
873	ENSDARG00000045543	atp6v1f	1	0.165640606	0.253849393	0.214	0.056
874	ENSDARG00000045565	noc4l	1	0.513292196	-0.343518276	0.107	0.167
875	ENSDARG00000045598	si:dkey-180p18.9	1	0.138744235	-0.257120745	0.071	0.222
876	ENSDARG00000045611	nfybb	1	0.596427383	-0.298453813	0.071	0.111
877	ENSDARG00000045676	calua	1	0.008899613	0.552388218	0.321	0
878	ENSDARG00000045691	zcrb1	1	0.387465532	-0.455814296	0.25	0.333
879	ENSDARG00000045692	pphln1	1	0.78710807	-0.310595474	0.143	0.167
880	ENSDARG00000045760	prmt8b	1	0.102115596	0.427559942	0.143	0
881	ENSDARG00000045768	cry1aa	1	0.241882702	-0.321716355	0.107	0.222
882	ENSDARG00000045797	si:ch211-68a17.7	1	0.374036365	-0.25888091	0.214	0.333
883	ENSDARG00000045801	fbxl14b	1	0.079863333	-0.350828392	0	0.111
884	ENSDARG00000045803	mfge8b	1	0.131356001	0.516261615	0.464	0.278
885	ENSDARG00000045804	abhd2b	1	0.276330877	0.360585913	0.25	0.111
886	ENSDARG00000045814	samm50	1	0.322052568	-0.255026678	0.107	0.222
887	ENSDARG00000045824	zgc:101783	1	0.117439589	-0.258808512	0.036	0.167
888	ENSDARG00000045843	apex1	1	0.488827971	-0.332109113	0.107	0.167
889	ENSDARG00000045847	si:ch211-214j24.10	1	0.188151515	-0.312274685	0.143	0.278
890	ENSDARG00000045877	ube2nb	1	0.619495035	-0.260236102	0.571	0.722
891	ENSDARG00000045885	scaf11	1	0.884096387	-0.350505816	0.107	0.111
892	ENSDARG00000045888	acat1	1	0.910922136	-0.332220867	0.429	0.444
893	ENSDARG00000045893	kctd15a	1	0.102115596	0.275973409	0.143	0
894	ENSDARG00000045898	si:ch211-152c2.3	1	0.029099549	-0.687000133	0	0.167
895	ENSDARG00000045913	mrps10	1	0.085284205	-0.394365189	0.25	0.5
896	ENSDARG00000045914	si:ch211-51e12.7	1	0.014331167	0.529299229	0.5	0.111
897	ENSDARG00000045926	crabp1a	1	0.063815413	0.640275379	0.179	0
898	ENSDARG00000045929	oaz2a	1	0.057303867	0.528064336	0.286	0.056
899	ENSDARG00000045945	syn2a	1	0.104731232	-0.357027053	0.536	0.667
900	ENSDARG00000045951	kat5b	1	0.513292196	-0.327799822	0.107	0.167
901	ENSDARG00000046010	kdm2bb	1	0.029099549	-0.374242101	0	0.167
902	ENSDARG00000046081	bloc1s2	1	0.109297311	0.336657827	0.25	0.056
903	ENSDARG00000046132	dynlt3	1	0.063553378	-0.345452579	0.714	0.722
904	ENSDARG00000046141	zgc:162025	1	0.658328298	0.332608256	0.143	0.111
905	ENSDARG00000051798	brd1b	1	0.144739608	0.338845629	0.214	0.056
906	ENSDARG00000051824	tmeff2a	1	0.146993327	-0.368274319	0.143	0.333
907	ENSDARG00000051886	ankrd11	1	0.183493498	0.379675065	0.5	0.333
908	ENSDARG00000051957	selenom	1	0.125222503	0.264817364	0.25	0.056
909	ENSDARG00000052000	cav2	1	0.079863333	-0.367326946	0	0.111
910	ENSDARG00000052030	akr1a1b	1	0.101072514	0.349235143	0.321	0.111
911	ENSDARG00000052178	eif2s1b	1	0.165795133	0.283068983	0.786	0.5
912	ENSDARG00000052334	ociad1	1	0.033917679	0.394387233	0.357	0.056
913	ENSDARG00000052361	il15	1	0.003794715	-0.716557232	0	0.278
914	ENSDARG00000052371	higd2a	1	0.071018625	-0.477107623	0.357	0.611
915	ENSDARG00000052419	ankrd12	1	0.122637448	0.391375721	0.286	0.111
916	ENSDARG00000052423	ppp1r12c	1	0.30751591	-0.306966503	0.071	0.167
917	ENSDARG00000052462	pisd	1	0.507236039	0.423570329	0.321	0.278
918	ENSDARG00000052494	pcdh18b	1	0.094966465	0.592929862	0.321	0.111
919	ENSDARG00000052520	sgms2a	1	0.399748073	-0.326785524	0.179	0.278
920	ENSDARG00000052536	tia1	1	0.678797938	-0.393718603	0.143	0.167
921	ENSDARG00000052594	nkiras2	1	0.248668423	0.253959216	0.25	0.111
922	ENSDARG00000052674	csnk1a1	1	0.56158242	-0.25493825	0.75	0.667
923	ENSDARG00000052680	si:dkey-182g1.2	1	0.03892496	0.571501036	0.464	0.167
924	ENSDARG00000052690	arrdc3a	1	0.273064143	-0.424371721	0.357	0.5
925	ENSDARG00000052712	suclg1	1	0.154567029	0.327342784	0.5	0.278
926	ENSDARG00000052728	sltm	1	0.340555942	0.297728807	0.393	0.278
927	ENSDARG00000052746	grinab	1	0.023897256	-0.461485374	0.143	0.444
928	ENSDARG00000052769	glrbb	1	0.313992755	-0.265705069	0.357	0.556
929	ENSDARG00000052928	arf6b	1	0.591837268	-0.290030632	0.179	0.222
930	ENSDARG00000052994	slc25a28	1	0.807450677	-0.282878848	0.179	0.222
931	ENSDARG00000053047	eif2s2	1	0.157876331	0.281972368	0.679	0.444
932	ENSDARG00000053129	carhsp1	1	0.337200775	-0.290739074	0.429	0.556
933	ENSDARG00000053159	zgc:110626	1	0.063815413	0.253363001	0.179	0
934	ENSDARG00000053209	smad6a	1	0.241882702	-0.348472189	0.107	0.222
935	ENSDARG00000053217	cox7a2a	1	0.090560449	0.424328528	0.893	0.722
936	ENSDARG00000053222	asb5b	1	0.21690028	0.393116992	0.429	0.278
937	ENSDARG00000053279	apln	1	0.269053023	-0.413597386	0.25	0.389
938	ENSDARG00000053301	insm1b	1	0.945671834	-0.35011319	0.179	0.167
939	ENSDARG00000053370	eif3jb	1	0.108235918	-0.435880443	0.143	0.333
940	ENSDARG00000053381	plpp1a	1	0.080532737	0.28872685	0.75	0.5
941	ENSDARG00000053431	si:ch211-257p13.3	1	0.163495332	0.321655188	0.107	0
942	ENSDARG00000053447	ppp4r2b	1	0.079863333	-0.365822364	0	0.111
943	ENSDARG00000053452	pop5	1	0.021041045	-0.449354033	0.036	0.278
944	ENSDARG00000053459	rybpb	1	0.540500894	-0.4163516	0.25	0.278
945	ENSDARG00000053466	timmdc1	1	0.104215127	-0.405743007	0.286	0.5
946	ENSDARG00000053480	aqp9b	1	0.658328298	1.854128616	0.143	0.111
947	ENSDARG00000053485	aldh6a1	1	0.126574765	-0.321469026	0.429	0.611
948	ENSDARG00000053487	osbp2	1	0.063815413	0.257869217	0.179	0
949	ENSDARG00000053542	kctd12.2	1	0.983384876	-0.664400484	0.107	0.111
950	ENSDARG00000053569	sox3	1	0.102115596	0.27096648	0.143	0
951	ENSDARG00000053665	gabrg2	1	0.109297311	0.397475775	0.25	0.056
952	ENSDARG00000053684	aldob	1	0.00240449	-0.535152408	0.536	0.889
953	ENSDARG00000053713	ccdc88c	1	0.102115596	0.286524422	0.143	0
954	ENSDARG00000053800	si:ch211-276c2.4	1	0.248668423	0.298828015	0.25	0.111
955	ENSDARG00000053862	crygmx	1	0.001135691	-1.068342192	0.286	0.722
956	ENSDARG00000053875	cryba1b	1	0.004755963	-1.07547792	0.179	0.556
957	ENSDARG00000053973	fetub	1	0.985635246	0.250068727	0.143	0.167
958	ENSDARG00000054010	scaf1	1	0.026238562	-0.497574426	0.25	0.556
959	ENSDARG00000054036	rnf34b	1	0.076560052	0.372245264	0.286	0.056
960	ENSDARG00000054058	h1fx	1	0.157309347	0.356860212	0.714	0.556
961	ENSDARG00000054124	htr1d	1	0.102115596	0.310467269	0.143	0
962	ENSDARG00000054154	bms1	1	0.596427383	-0.267755678	0.071	0.111
963	ENSDARG00000054272	caprin1b	1	0.038724646	0.364997019	0.75	0.444
964	ENSDARG00000054290	acin1a	1	0.199901051	-0.302150719	0.571	0.722
965	ENSDARG00000054292	si:ch211-14a17.11	1	0.135077546	0.352175996	0.214	0.056
966	ENSDARG00000054320	ap2a1	1	0.089180517	-0.583702158	0.143	0.333
967	ENSDARG00000054362	ccdc47	1	0.299288608	0.251465248	0.286	0.167
968	ENSDARG00000054456	clip3	1	0.108813589	-0.399430347	0.357	0.556
969	ENSDARG00000054501	stambpa	1	0.163495332	0.267710327	0.107	0
970	ENSDARG00000054543	samsn1a	1	0.140611755	-0.353075669	0.036	0.167
971	ENSDARG00000054578	arl6ip1	1	0.373964407	0.284650916	1	0.889
972	ENSDARG00000054583	mfsd6b	1	0.481060556	-0.285766127	0.464	0.5
973	ENSDARG00000054696	psmb4	1	0.082145651	-0.309481682	0.464	0.722
974	ENSDARG00000054723	si:ch211-242b18.1	1	0.504035866	0.259201774	0.5	0.444
975	ENSDARG00000054794	plcxd3	1	0.314464339	0.347171141	0.321	0.222
976	ENSDARG00000054823	id3	1	0.039657821	0.558659846	0.214	0
977	ENSDARG00000054849	bcat2	1	0.199291879	-0.32266936	0.143	0.278
978	ENSDARG00000054864	aplp2	1	0.016851499	0.528629642	0.393	0.056
979	ENSDARG00000054911	tmsb	1	0.358819443	0.361866426	0.286	0.167
980	ENSDARG00000054916	eif4ebp3	1	0.120330424	-0.47620521	0.25	0.444
981	ENSDARG00000055064	prdx5	1	0.069825064	0.46932744	0.714	0.5
982	ENSDARG00000055080	rbm4.2	1	0.523772265	-0.32255914	0.25	0.333
983	ENSDARG00000055120	ctsba	1	0.001578875	0.869367066	0.714	0.222
984	ENSDARG00000055192	zgc:136930	1	0.46307009	-0.304528498	0.464	0.556
985	ENSDARG00000055229	ncs1a	1	0.102648189	-0.487941953	0.179	0.389
986	ENSDARG00000055305	ret	1	1	-0.398165924	0.179	0.167
987	ENSDARG00000055344	mipep	1	0.063815413	0.348237622	0.179	0
988	ENSDARG00000055381	bambia	1	0.180209345	0.721756787	0.357	0.222
989	ENSDARG00000055455	gpm6aa	1	0.454153936	-0.297376309	0.179	0.278
990	ENSDARG00000055459	dlgap3	1	0.590330143	-0.276784277	0.107	0.167
991	ENSDARG00000055524	rnf7	1	0.153961769	0.300364637	0.75	0.5
992	ENSDARG00000055543	appb	1	0.226351229	0.344670733	0.643	0.444
993	ENSDARG00000055610	exoc2	1	0.169362263	0.322280764	0.357	0.167
994	ENSDARG00000055620	acad9	1	0.117439589	-0.254107342	0.036	0.167
995	ENSDARG00000055653	nubp2	1	0.029099549	-0.279514535	0	0.167
996	ENSDARG00000055708	timm8b	1	0.108933976	-0.393781322	0.179	0.389
997	ENSDARG00000055723	hsp70l	1	0.070282219	0.737682041	0.571	0.333
998	ENSDARG00000055759	efhd2	1	0.241882702	-0.469680223	0.107	0.222
999	ENSDARG00000055760	srm	1	0.144739608	0.279966912	0.214	0.056
1000	ENSDARG00000055763	tmem115	1	0.133835996	-0.252426209	0.107	0.278
1001	ENSDARG00000055837	arhgef1b	1	0.594089586	0.583817517	0.393	0.333
1002	ENSDARG00000055900	zswim5	1	0.149066087	0.340333551	0.429	0.222
1003	ENSDARG00000056075	rca2.1	1	0.559815593	-0.317142754	0.464	0.5
1004	ENSDARG00000056085	mob4	1	0.000670155	0.779383456	0.679	0.167
1005	ENSDARG00000056099	gtf2h5	1	0.207339411	-0.338851422	0.214	0.389
1006	ENSDARG00000056108	ndufa4	1	0.013311396	-0.673519181	0.214	0.556
1007	ENSDARG00000056121	serac1	1	0.082121268	-0.472923861	0.107	0.333
1008	ENSDARG00000056138	sf3b1	1	0.107165329	-0.51784598	0.321	0.5
1009	ENSDARG00000056167	hspe1	1	0.14494223	0.354582552	0.464	0.278
1010	ENSDARG00000056175	scrt2	1	0.209910375	0.351887273	0.857	0.722
1011	ENSDARG00000056181	ncam1a	1	0.081421636	-0.649215673	0.25	0.444
1012	ENSDARG00000056206	camk2g2	1	0.223057954	-0.669974005	0.5	0.611
1013	ENSDARG00000056235	smndc1	1	0.065171246	0.476540383	0.643	0.444
1014	ENSDARG00000056244	zgc:171740	1	0.305202468	-0.488301934	0.036	0.111
1015	ENSDARG00000056248	si:dkey-183i3.5	1	0.343522056	-0.27075152	0.214	0.333
1016	ENSDARG00000056267	dixdc1b	1	0.102115596	0.341082865	0.143	0
1017	ENSDARG00000056268	atxn7l2b	1	0.163495332	0.255226952	0.107	0
1018	ENSDARG00000056270	atpaf2	1	0.128620558	-0.263532167	0.036	0.167
1019	ENSDARG00000056331	ahcyl1	1	0.248668423	0.278415047	0.25	0.111
1020	ENSDARG00000056427	auts2a	1	0.403218146	0.294439791	0.321	0.222
1021	ENSDARG00000056475	trnau1apb	1	0.095206875	-0.482703569	0.143	0.333
1022	ENSDARG00000056480	cpvl	1	0.383826346	0.330680852	0.393	0.333
1023	ENSDARG00000056481	vat1	1	0.217732502	-0.354519599	0.214	0.389
1024	ENSDARG00000056490	zgc:110158	1	0.403857783	-0.490057294	0.143	0.222
1025	ENSDARG00000056510	gstk1	1	0.018236234	0.538450641	0.393	0.056
1026	ENSDARG00000056519	si:dkey-280e21.3	1	0.884096387	-0.283193286	0.107	0.111
1027	ENSDARG00000056549	vps26a	1	0.165640606	0.321095444	0.214	0.056
1028	ENSDARG00000056550	tango2	1	0.063815413	0.253114522	0.179	0
1029	ENSDARG00000056653	fhl1b	1	0.060058678	-0.694266112	0.143	0.389
1030	ENSDARG00000056704	RAMP1	1	0.330673042	-0.405375659	0.036	0.111
1031	ENSDARG00000056740	tmeff1b	1	0.203211044	0.27648097	0.929	0.833
1032	ENSDARG00000056745	necab2	1	0.09734392	0.479182331	0.393	0.167
1033	ENSDARG00000056768	rprml	1	0.652628927	-0.253983708	0.179	0.111
1034	ENSDARG00000056797	ppp2r2ca	1	0.066358415	0.372795663	0.286	0.056
1035	ENSDARG00000056856	tax1bp1b	1	0.592984445	0.284820117	0.429	0.444
1036	ENSDARG00000056874	lygl1	1	0.290921047	0.288741344	0.25	0.111
1037	ENSDARG00000056885	per1a	1	0.858153509	-0.322248019	0.214	0.167
1038	ENSDARG00000056903	mrpl13	1	0.537393745	-0.32441249	0.214	0.278
1039	ENSDARG00000057007	ctbp1	1	0.320004448	-0.373870756	0.393	0.5
1040	ENSDARG00000057013	cadm3	1	0.016015159	0.601508264	0.786	0.556
1041	ENSDARG00000057017	slc6a4b	1	0.233230779	0.396411709	0.179	0.056
1042	ENSDARG00000057032	ppm1nb	1	0.163495332	0.289977793	0.107	0
1043	ENSDARG00000057035	stoml3b	1	0.138494251	-0.513486528	0.143	0.333
1044	ENSDARG00000057075	lamtor3	1	0.015617851	0.544997844	0.429	0.111
1045	ENSDARG00000057114	hpf1	1	0.010599558	-0.480368841	0	0.222
1046	ENSDARG00000057167	eif4g2b	1	0.197311067	0.27151467	0.357	0.167
1047	ENSDARG00000057249	zmynd11	1	0.079863333	-0.439976988	0	0.111
1048	ENSDARG00000057299	pbdc1	1	0.332252134	-0.404232498	0.393	0.5
1049	ENSDARG00000057322	tmem47	1	0.144520698	-0.4476252	0.179	0.333
1050	ENSDARG00000057460	crygm2d13	1	0.003360389	-0.97114753	0.143	0.5
1051	ENSDARG00000057652	dbpb	1	0.177477498	-0.3066849	0.143	0.278
1052	ENSDARG00000057736	ano10a	1	0.276330877	-0.259134772	0.143	0.278
1053	ENSDARG00000057782	baz2ba	1	0.598539792	-0.421430638	0.214	0.278
1054	ENSDARG00000057805	mrpl28	1	0.086688396	0.448902124	0.393	0.167
1055	ENSDARG00000057833	gulp1b	1	0.907191269	0.250469261	0.25	0.278
1056	ENSDARG00000057854	sap18	1	0.061686585	-0.405129135	0.5	0.778
1057	ENSDARG00000057855	mrps31	1	0.154922569	0.322313011	0.214	0.056
1058	ENSDARG00000057910	mrps34	1	0.154922569	0.263723177	0.214	0.056
1059	ENSDARG00000057940	dido1	1	0.326175089	-0.29467405	0.5	0.611
1060	ENSDARG00000057974	parp12b	1	0.144739608	0.355179414	0.214	0.056
1061	ENSDARG00000057987	uba3	1	0.269701525	-0.382834063	0.071	0.167
1062	ENSDARG00000058032	si:dkey-6n6.2	1	0.330673042	-0.285814841	0.036	0.111
1063	ENSDARG00000058079	txndc17	1	0.210906695	0.316824121	0.25	0.111
1064	ENSDARG00000058094	ciarta	1	0.030812536	-0.645741576	0.536	0.778
1065	ENSDARG00000058159	ipo8	1	0.052773566	-0.318037604	0.036	0.222
1066	ENSDARG00000058203	smc1al	1	0.814274819	-0.38863918	0.607	0.5
1067	ENSDARG00000058220	tada3l	1	0.081401219	-0.328334102	0.179	0.444
1068	ENSDARG00000058226	ak3	1	0.010599558	-0.487216497	0	0.222
1069	ENSDARG00000058230	rps6kb1b	1	0.358575112	-0.357134469	0.214	0.333
1070	ENSDARG00000058358	krt8	1	0.002694351	1.044164161	0.643	0.222
1071	ENSDARG00000058366	si:dkey-222f8.3	1	0.188151515	-0.484934018	0.143	0.278
1072	ENSDARG00000058369	mex3b	1	0.269232275	-0.357208254	0.321	0.444
1073	ENSDARG00000058394	tagln3b	1	0.916137521	-0.586306773	0.25	0.222
1074	ENSDARG00000058444	snx6	1	0.143070787	0.254809565	0.393	0.167
1075	ENSDARG00000058448	zrsr2	1	0.330673042	-0.275494729	0.036	0.111
1076	ENSDARG00000058454	dynll1	1	0.018727177	-0.364795767	1	1
1077	ENSDARG00000058463	ndufab1a	1	0.115208313	-0.321164555	0.286	0.444
1078	ENSDARG00000058502	olah	1	0.058076741	-0.251758748	0.036	0.222
1079	ENSDARG00000058538	alcamb	1	0.881421613	-0.263236479	0.464	0.389
1080	ENSDARG00000058597	nt5c3a	1	0.204446078	0.353663998	0.179	0.056
1081	ENSDARG00000058646	ptprna	1	0.256675066	-0.30616394	0.107	0.222
1082	ENSDARG00000058746	ubap1	1	0.140611755	-0.326938527	0.036	0.167
1083	ENSDARG00000058893	nhej1	1	0.117439589	-0.289585845	0.036	0.167
1084	ENSDARG00000058906	si:ch211-181l5.2	1	0.063815413	0.415428485	0.179	0
1085	ENSDARG00000059097	nktr	1	0.251508651	0.270008496	0.357	0.222
1086	ENSDARG00000059175	cep19	1	0.043376016	-0.393825403	0.036	0.222
1087	ENSDARG00000059231	hephl1a	1	0.027014626	0.481997207	0.357	0.056
1088	ENSDARG00000059236	ptger4a	1	0.596427383	-0.88966421	0.071	0.111
1089	ENSDARG00000059246	hnrnpd	1	0.610018933	0.260145648	0.286	0.222
1090	ENSDARG00000059303	hnrnpl2	1	0.030588404	0.524306852	0.607	0.278
1091	ENSDARG00000059308	golt1bb	1	0.029099549	-0.398296066	0	0.167
1092	ENSDARG00000059327	gata2a	1	0.305202468	-1.091638686	0.036	0.111
1093	ENSDARG00000059360	srsf3b	1	0.06050237	0.661850827	0.5	0.278
1094	ENSDARG00000059373	dnajc8	1	0.511969558	0.250107377	0.286	0.222
1095	ENSDARG00000059406	raf1b	1	0.349461291	-0.261472993	0.179	0.278
1096	ENSDARG00000059438	galnt18b	1	0.155885607	0.450847992	0.286	0.111
1097	ENSDARG00000059583	rcc1l	1	0.374793007	0.251429494	0.286	0.167
1098	ENSDARG00000059654	eif3ba	1	0.045036109	-0.373822326	0.607	0.778
1099	ENSDARG00000059680	fscn1a	1	0.447340304	0.359554858	0.357	0.222
1100	ENSDARG00000059738	ptprsa	1	0.029099549	-0.434861613	0	0.167
1101	ENSDARG00000059832	adgrb3	1	0.079863333	-0.333415325	0	0.111
1102	ENSDARG00000059835	zfyve27	1	0.017773637	-0.570913001	0.321	0.667
1103	ENSDARG00000059836	ddit3	1	0.46500624	-0.362173661	0.107	0.167
1104	ENSDARG00000059843	fam135a	1	0.596427383	-0.289754177	0.071	0.111
1105	ENSDARG00000059906	sdc4	1	0.695499462	0.410165486	0.071	0.111
1106	ENSDARG00000060016	nsd1a	1	0.128620558	-0.297772035	0.036	0.167
1107	ENSDARG00000060036	aimp1	1	0.164135837	0.381020965	0.393	0.222
1108	ENSDARG00000060069	isoc1	1	0.039657821	0.343482019	0.214	0
1109	ENSDARG00000060199	mrpl18	1	0.835827413	-0.27752162	0.286	0.333
1110	ENSDARG00000060222	scn1ba	1	0.021558266	0.674867236	0.75	0.444
1111	ENSDARG00000060326	map1sb	1	0.41743262	0.27511446	0.25	0.167
1112	ENSDARG00000060434	map1b	1	0.455766153	0.270411902	0.464	0.389
1113	ENSDARG00000060442	tmem259	1	0.079863333	-0.334506773	0	0.111
1114	ENSDARG00000060510	cul4b	1	0.210906695	0.448104326	0.25	0.111
1115	ENSDARG00000060569	tmem229b	1	0.082273307	0.536287287	0.25	0.056
1116	ENSDARG00000060637	clstn2	1	0.516123802	-0.729337639	0.357	0.222
1117	ENSDARG00000060656	si:ch211-10a23.2	1	0.11052319	-0.2523955	0.071	0.222
1118	ENSDARG00000060679	kdm1a	1	0.285049407	0.300134414	0.536	0.389
1119	ENSDARG00000060695	znf346	1	0.174885979	0.35481998	0.286	0.111
1120	ENSDARG00000060697	kmt2bb	1	0.097999404	0.439695862	0.429	0.222
1121	ENSDARG00000060705	nsd1b	1	0.226455959	-0.660347695	0.214	0.333
1122	ENSDARG00000060711	sv2bb	1	0.038764159	0.570527645	0.429	0.167
1123	ENSDARG00000060767	smg7	1	0.095017838	0.331285425	0.25	0.056
1124	ENSDARG00000060849	dlgap4a	1	0.660886869	-0.720512579	0.179	0.222
1125	ENSDARG00000060854	kctd3	1	0.493394724	0.266166074	0.286	0.222
1126	ENSDARG00000060987	zgc:154077	1	0.163495332	0.259629216	0.107	0
1127	ENSDARG00000061020	ccdc186	1	0.003794715	-0.723349033	0	0.278
1128	ENSDARG00000061048	ranbp9	1	0.167305481	-0.331354149	0.321	0.5
1129	ENSDARG00000061099	nfasca	1	0.120225888	-0.349985093	0.357	0.556
1130	ENSDARG00000061131	kif21a	1	0.039657821	0.314611078	0.214	0
1131	ENSDARG00000061143	tapt1b	1	0.249630363	-0.351220482	0.214	0.333
1132	ENSDARG00000061145	gfod2	1	0.079863333	-0.390956121	0	0.111
1133	ENSDARG00000061223	ogfrl1	1	0.079863333	-0.351206154	0	0.111
1134	ENSDARG00000061311	znf438	1	0.248654526	0.293499077	0.179	0.056
1135	ENSDARG00000061338	ddx6	1	0.274001638	-0.599949956	0.393	0.5
1136	ENSDARG00000061445	adcy6a	1	0.043376016	-0.311071279	0.036	0.222
1137	ENSDARG00000061479	thsd7aa	1	0.772002938	-0.259388648	0.429	0.389
1138	ENSDARG00000061525	slka	1	0.531086175	-0.313305234	0.5	0.389
1139	ENSDARG00000061527	nxt2	1	0.177477498	-0.369510326	0.143	0.278
1140	ENSDARG00000061664	zgc:162707	1	0.088192119	0.349773843	0.357	0.111
1141	ENSDARG00000061688	arvcfb	1	0.530902799	0.298045429	0.286	0.222
1142	ENSDARG00000061749	htr3b	1	0.181241663	-0.443575161	0.286	0.444
1143	ENSDARG00000061757	rabgap1l	1	0.372093956	-0.377609269	0.25	0.333
1144	ENSDARG00000061774	mbd3a	1	0.14449318	0.327593901	0.357	0.167
1145	ENSDARG00000061794	jam3b	1	0.403857783	0.285062676	0.214	0.111
1146	ENSDARG00000061802	cnot2	1	0.945671834	-0.25864294	0.179	0.167
1147	ENSDARG00000061804	si:ch211-194e15.5	1	0.343280802	0.251703898	0.286	0.167
1148	ENSDARG00000061810	mbd3b	1	0.095017838	0.428220173	0.25	0.056
1149	ENSDARG00000061819	wscd2	1	0.010599558	-0.496757698	0	0.222
1150	ENSDARG00000061841	tiparp	1	0.039657821	0.353132359	0.214	0
1151	ENSDARG00000061854	lman2	1	0.369178965	0.291209721	0.357	0.222
1152	ENSDARG00000061904	fhod3b	1	0.218498018	0.265886712	0.179	0.056
1153	ENSDARG00000061951	golgb1	1	0.148366227	0.514781869	0.393	0.222
1154	ENSDARG00000062053	kif1bp	1	0.008899613	0.566000625	0.321	0
1155	ENSDARG00000062056	elmod1	1	0.128778174	-0.288073722	0.071	0.222
1156	ENSDARG00000062108	iffo1b	1	0.117047378	-0.605776113	0.107	0.278
1157	ENSDARG00000062134	kcnab2b	1	0.042641088	0.58633048	0.321	0.056
1158	ENSDARG00000062174	cacnb4b	1	0.102115596	0.266600795	0.143	0
1159	ENSDARG00000062304	pdpk1a	1	0.661784826	-0.26161136	0.071	0.111
1160	ENSDARG00000062359	scn3b	1	0.229290939	-0.575625287	0.286	0.389
1161	ENSDARG00000062363	phex	1	0.079863333	-1.444455535	0	0.111
1162	ENSDARG00000062381	si:ch211-238n5.4	1	0.063815413	0.25911892	0.179	0
1163	ENSDARG00000062699	nkain4	1	0.163495332	0.332565656	0.107	0
1164	ENSDARG00000062749	ino80b	1	0.488827971	-0.282795845	0.107	0.167
1165	ENSDARG00000062752	mfap3l	1	0.729352697	0.257932185	0.25	0.222
1166	ENSDARG00000062765	nsd3	1	0.144739608	0.370686088	0.214	0.056
1167	ENSDARG00000062790	CU639469.1	1	0.333632752	-0.486056209	0.179	0.278
1168	ENSDARG00000062797	nell2b	1	0.42331706	-0.250823052	0.214	0.111
1169	ENSDARG00000062834	ecsit	1	0.063815413	0.391740483	0.179	0
1170	ENSDARG00000062846	tmtc3	1	0.102115596	0.324362331	0.143	0
1171	ENSDARG00000062865	mras	1	0.559953748	-0.331230643	0.25	0.278
1172	ENSDARG00000062868	eea1	1	0.063815413	0.351497193	0.179	0
1173	ENSDARG00000062936	ndnf	1	0.284242608	-0.476055336	0.357	0.5
1174	ENSDARG00000062942	kcna1a	1	0.107165329	0.488458221	0.464	0.278
1175	ENSDARG00000062967	kcng4a	1	0.029099549	-0.450213526	0	0.167
1176	ENSDARG00000063007	apc2	1	0.661784826	-0.282158407	0.071	0.111
1177	ENSDARG00000063014	dbpa	1	0.102115596	0.25792239	0.143	0
1178	ENSDARG00000063018	fam78ba	1	0.34868327	0.333599019	0.143	0.056
1179	ENSDARG00000063100	psmd14	1	0.457354238	0.28699067	0.286	0.222
1180	ENSDARG00000063144	shisa7b	1	0.330673042	-0.274975202	0.036	0.111
1181	ENSDARG00000063145	tfam	1	0.135677635	0.299776955	0.393	0.167
1182	ENSDARG00000063149	tmtc1	1	0.010599558	-0.444885123	0	0.222
1183	ENSDARG00000063167	chkb	1	0.001323112	-0.778359535	0	0.333
1184	ENSDARG00000063177	manf	1	0.102115596	0.289589343	0.143	0
1185	ENSDARG00000063219	ubap2l	1	0.30751591	-0.258548771	0.071	0.167
1186	ENSDARG00000063249	mrpl9	1	0.163495332	0.269566634	0.107	0
1187	ENSDARG00000063341	si:ch211-284b7.3	1	0.271909905	-0.27346934	0.286	0.444
1188	ENSDARG00000063416	ptprk	1	0.079863333	-0.384339513	0	0.111
1189	ENSDARG00000063466	isy1	1	0.010599558	-0.321022099	0	0.222
1190	ENSDARG00000063573	vps41	1	0.44220016	0.286203209	0.464	0.333
1191	ENSDARG00000063588	uba5	1	0.269701525	-0.308709674	0.071	0.167
1192	ENSDARG00000063626	ddx21	1	0.233539412	0.252213599	0.536	0.333
1193	ENSDARG00000063684	ppm1h	1	0.272084056	-0.322329482	0.107	0.222
1194	ENSDARG00000063719	usp8	1	0.246740262	0.291113942	0.286	0.167
1195	ENSDARG00000063895	mt-nd1	1	0.726215855	-0.251449742	0.786	0.833
1196	ENSDARG00000063914	mt-nd3	1	0.249698175	0.253084591	0.679	0.389
1197	ENSDARG00000067560	gtf2h3	1	0.218498018	0.305948205	0.179	0.056
1198	ENSDARG00000067593	sco1	1	0.061693753	0.382441547	0.286	0.056
1199	ENSDARG00000067605	napaa	1	0.033940991	0.418612316	0.321	0.056
1200	ENSDARG00000067979	gtf3c5	1	0.052314803	-0.480222506	0.143	0.389
1201	ENSDARG00000067995	myhz1.2	1	0.399748073	-0.25621099	0.179	0.278
1202	ENSDARG00000068123	gkap1	1	0.109297311	0.277205343	0.25	0.056
1203	ENSDARG00000068125	nfu1	1	0.255674213	0.288913884	0.321	0.167
1204	ENSDARG00000068149	tprg1l	1	0.036531363	-0.599887963	0.143	0.389
1205	ENSDARG00000068194	klf9	1	0.269232275	-0.274128022	0.321	0.444
1206	ENSDARG00000068400	znf131	1	0.063815413	0.351384013	0.179	0
1207	ENSDARG00000068432	si:dkey-56m19.5	1	0.368668836	0.352629586	0.536	0.389
1208	ENSDARG00000068461	zgc:162939	1	0.172751501	-0.405918153	0.286	0.444
1209	ENSDARG00000068507	crybb1	1	0.009096854	-1.113068568	0.25	0.611
1210	ENSDARG00000068582	rnf44	1	0.067536785	-0.414983503	0.571	0.778
1211	ENSDARG00000068596	cnot11	1	0.256675066	-0.346363068	0.107	0.222
1212	ENSDARG00000068629	cd151l	1	0.596427383	-0.259037688	0.071	0.111
1213	ENSDARG00000068641	taf10	1	0.181785686	0.268972038	0.571	0.389
1214	ENSDARG00000068655	dnlz	1	0.256675066	-0.267357972	0.107	0.222
1215	ENSDARG00000068698	psenen	1	0.177512262	0.283458953	0.571	0.333
1216	ENSDARG00000068701	gpr85	1	0.012207015	-0.574986856	0.25	0.611
1217	ENSDARG00000068709	fam174b	1	0.102115596	0.29237177	0.143	0
1218	ENSDARG00000068787	slc6a17	1	0.617142991	-0.297009011	0.107	0.167
1219	ENSDARG00000068822	purba	1	0.159292752	0.336954377	0.571	0.389
1220	ENSDARG00000068868	nap1l4b	1	0.046734537	-0.33828627	0.25	0.556
1221	ENSDARG00000068893	mettl5	1	0.343522056	-0.274067785	0.214	0.333
1222	ENSDARG00000068966	si:ch211-261n11.7	1	0.033940991	0.514841649	0.321	0.056
1223	ENSDARG00000068995	h2afx1	1	0.215607802	-0.268355757	0.964	0.833
1224	ENSDARG00000069028	rxfp3.3a1	1	0.079863333	-0.274268406	0	0.111
1225	ENSDARG00000069056	ranbp3b	1	0.152982514	-0.30063103	0.179	0.333
1226	ENSDARG00000069065	btg3	1	0.272084056	-0.293053663	0.107	0.222
1227	ENSDARG00000069066	nufip2	1	0.138744235	-0.298769285	0.071	0.222
1228	ENSDARG00000069175	vps4b	1	0.104378881	0.417480693	0.571	0.389
1229	ENSDARG00000069184	ubtd2	1	0.188151515	0.306235403	0.25	0.111
1230	ENSDARG00000069242	pdia5	1	0.074676256	-0.25689818	0.071	0.278
1231	ENSDARG00000069295	bcl6ab	1	0.34868327	0.313587728	0.143	0.056
1232	ENSDARG00000069297	upf3a	1	0.279871372	0.284120679	0.607	0.5
1233	ENSDARG00000069313	oxa1l	1	0.071309821	-0.320008733	0.107	0.333
1234	ENSDARG00000069334	zgc:114045	1	0.039657821	0.338318258	0.214	0
1235	ENSDARG00000069360	ppp3r1b	1	0.120583881	0.359370154	0.857	0.611
1236	ENSDARG00000069423	tmie	1	0.371073647	0.40939777	0.429	0.389
1237	ENSDARG00000069427	nkain2	1	0.010599558	-0.515673116	0	0.222
1238	ENSDARG00000069430	tp53i11a	1	0.088460709	0.330577361	0.25	0.056
1239	ENSDARG00000069549	zgc:162396	1	0.892936509	-0.28659259	0.143	0.111
1240	ENSDARG00000069589	tmem222a	1	0.024413086	0.449066118	0.25	0
1241	ENSDARG00000069624	mrps18c	1	0.066358415	-0.269207426	0.107	0.333
1242	ENSDARG00000069728	rpz3	1	0.513292196	-0.261457512	0.107	0.167
1243	ENSDARG00000069780	pus7l	1	0.241882702	-0.365365987	0.107	0.222
1244	ENSDARG00000069790	dynll2a	1	0.144582706	0.4167623	0.643	0.5
1245	ENSDARG00000069827	crygm2d11	1	0.003794715	-0.831728962	0	0.278
1246	ENSDARG00000069843	kctd12.1	1	0.133835996	-1.307039441	0.107	0.278
1247	ENSDARG00000069846	zgc:162944	1	0.163495332	0.271589154	0.107	0
1248	ENSDARG00000069853	txndc9	1	0.24734412	-0.364923372	0.321	0.444
1249	ENSDARG00000070037	rgs8	1	0.028093671	0.668107563	0.393	0.111
1250	ENSDARG00000070108	dek	1	0.053176931	-0.46178631	0.107	0.333
1251	ENSDARG00000070174	PLEKHH3	1	0.580558728	0.383091201	0.107	0.056
1252	ENSDARG00000070187	dyrk1b	1	0.140611755	-0.432109056	0.036	0.167
1253	ENSDARG00000070427	s100v1	1	0.163495332	0.279430633	0.107	0
1254	ENSDARG00000070431	fip1l1b	1	0.160738826	0.286593649	0.357	0.167
1255	ENSDARG00000070441	zdhhc17	1	0.199291879	0.37431427	0.25	0.111
1256	ENSDARG00000070452	saraf	1	0.117047378	-0.517194767	0.107	0.278
1257	ENSDARG00000070475	khdrbs1b	1	1	-0.305722145	0.321	0.278
1258	ENSDARG00000070491	hpcal4	1	0.596427383	-0.511323829	0.071	0.111
1259	ENSDARG00000070603	hspa12a	1	0.435851755	0.27667773	0.321	0.222
1260	ENSDARG00000070723	ndufa9a	1	0.121036412	0.261610101	0.679	0.389
1261	ENSDARG00000070735	rnd2	1	0.014846137	0.600282076	0.286	0
1262	ENSDARG00000070795	eaf1	1	0.096470476	0.452677284	0.464	0.278
1263	ENSDARG00000070822	cnp	1	0.359548598	0.256884728	0.786	0.778
1264	ENSDARG00000070866	tmem11	1	0.213719838	-0.346265585	0.25	0.389
1265	ENSDARG00000070951	hmga1b	1	0.102115596	0.367561763	0.143	0
1266	ENSDARG00000070952	fam131ba	1	0.140611755	-0.250311786	0.036	0.167
1267	ENSDARG00000070985	mrps21	1	0.199291879	0.311904537	0.25	0.111
1268	ENSDARG00000071004	abhd12	1	0.029099549	-0.582003803	0	0.167
1269	ENSDARG00000071018	ptena	1	0.427847957	0.373614516	0.393	0.333
1270	ENSDARG00000071036	si:dkey-286j15.3	1	0.248654526	0.253881104	0.179	0.056
1271	ENSDARG00000071051	cbx6a	1	0.163495332	0.270273435	0.107	0
1272	ENSDARG00000071424	ap3d1	1	0.313514787	0.327756719	0.286	0.167
1273	ENSDARG00000071425	nat9	1	0.029665006	-0.579452729	0.357	0.667
1274	ENSDARG00000071467	zbtb33	1	0.30751591	-0.252535196	0.071	0.167
1275	ENSDARG00000071492	fbxo45	1	0.048767358	-0.597543831	0.143	0.389
1276	ENSDARG00000071570	si:dkeyp-87e7.4	1	0.025724951	-0.312849952	0.036	0.278
1277	ENSDARG00000071626	ptgdsb.2	1	0.775019731	0.368744349	0.214	0.278
1278	ENSDARG00000071683	zfr2	1	0.256675066	-0.277819603	0.107	0.222
1279	ENSDARG00000071709	ppp1r9bb	1	0.305202468	-0.257964292	0.036	0.111
1280	ENSDARG00000073713	vav3b	1	0.528591038	0.302629982	0.179	0.111
1281	ENSDARG00000073731	dok4	1	0.140611755	-0.336387232	0.036	0.167
1282	ENSDARG00000073737	suds3	1	0.358575112	-0.255857296	0.214	0.333
1283	ENSDARG00000073742	prss59.2	1	0.200421101	0.271428581	0.5	0.333
1284	ENSDARG00000073843	myo9ab	1	0.276330877	0.251642359	0.25	0.111
1285	ENSDARG00000073869	pdzrn3b	1	0.288190643	-0.317037662	0.071	0.167
1286	ENSDARG00000073911	tmem255a	1	0.045662269	-0.453718549	0.071	0.278
1287	ENSDARG00000073931	otulina	1	0.128620558	-0.318928489	0.036	0.167
1288	ENSDARG00000074084	strip1	1	0.017982081	-0.550794607	0.179	0.444
1289	ENSDARG00000074131	kif5ba	1	0.256675066	-0.354305446	0.107	0.222
1290	ENSDARG00000074143	myo10l3	1	0.305202468	-0.258047525	0.036	0.111
1291	ENSDARG00000074161	tnrc6b	1	0.11052319	-0.331246359	0.071	0.222
1292	ENSDARG00000074183	si:dkey-172j4.3	1	0.102115596	0.33570864	0.143	0
1293	ENSDARG00000074307	rapgef5b	1	0.063815413	0.361011869	0.179	0
1294	ENSDARG00000074310	rbfox3b	1	0.084321835	0.316930112	0.5	0.222
1295	ENSDARG00000074378	junba	1	0.304770103	-0.271423131	0.107	0.222
1296	ENSDARG00000074425	si:busm1-57f23.1	1	0.079863333	-0.410615199	0	0.111
1297	ENSDARG00000074443	gas7a	1	0.028782935	0.824477638	0.5	0.222
1298	ENSDARG00000074490	casc4	1	0.076441559	0.490829992	0.25	0.056
1299	ENSDARG00000074502	zmiz1a	1	0.234680126	-0.61502189	0.179	0.333
1300	ENSDARG00000074521	map6a	1	0.248654526	0.253509782	0.179	0.056
1301	ENSDARG00000074552	ndufs7	1	0.11891056	0.28527617	0.786	0.611
1302	ENSDARG00000074581	add2	1	0.141578863	0.411167413	0.571	0.333
1303	ENSDARG00000074624	si:ch211-198a12.6	1	0.013061845	-0.585409742	0.107	0.444
1304	ENSDARG00000074671	nptx1l	1	0.412266541	0.431588514	0.679	0.556
1305	ENSDARG00000074758	csde1	1	0.305156331	-0.283311432	0.464	0.611
1306	ENSDARG00000074858	stard7	1	0.163495332	0.261172645	0.107	0
1307	ENSDARG00000074866	ptpn5	1	0.144739608	0.307112662	0.214	0.056
1308	ENSDARG00000075007	chst2a	1	0.119377483	-0.280853467	0.071	0.222
1309	ENSDARG00000075110	dab2ipb	1	0.068729925	-0.336497486	0.143	0.389
1310	ENSDARG00000075123	trafd1	1	0.063815413	0.274545973	0.179	0
1311	ENSDARG00000075149	nagpa	1	0.079863333	-0.338205112	0	0.111
1312	ENSDARG00000075189	cntnap5b	1	0.117439589	-0.323155571	0.036	0.167
1313	ENSDARG00000075252	phrf1	1	0.246740262	0.351564073	0.286	0.167
1314	ENSDARG00000075281	tbc1d30	1	0.473176698	-0.551080369	0.179	0.278
1315	ENSDARG00000075323	srfbp1	1	0.288114581	-0.25249155	0.107	0.222
1316	ENSDARG00000075542	zfhx4	1	0.920785055	-0.380057038	0.464	0.389
1317	ENSDARG00000075543	chd8	1	0.058076741	-0.503343732	0.036	0.222
1318	ENSDARG00000075612	ercc6	1	0.029099549	-0.250749998	0	0.167
1319	ENSDARG00000075743	mrpl47	1	0.195563647	0.256057348	0.286	0.111
1320	ENSDARG00000075793	prex1	1	0.128778174	-0.335529098	0.071	0.222
1321	ENSDARG00000075795	nol7	1	0.528591038	0.317886295	0.179	0.111
1322	ENSDARG00000075813	asphd1	1	0.382311567	0.354136001	0.393	0.278
1323	ENSDARG00000075821	plxnb1a	1	0.275083544	0.401887287	0.357	0.222
1324	ENSDARG00000075824	virma	1	0.163495332	0.280662452	0.107	0
1325	ENSDARG00000075883	bub3	1	0.30751591	-0.267644471	0.071	0.167
1326	ENSDARG00000075933	cox15	1	0.165640606	0.307593981	0.214	0.056
1327	ENSDARG00000075989	arpc2	1	0.142484268	0.352587031	0.679	0.556
1328	ENSDARG00000076017	tmem69	1	0.079863333	-0.487829291	0	0.111
1329	ENSDARG00000076128	prkar1aa	1	0.330673042	-0.491699274	0.036	0.111
1330	ENSDARG00000076280	ppp1r1b	1	0.272084056	-0.561348329	0.107	0.222
1331	ENSDARG00000076290	calr	1	0.046712519	0.608796659	0.536	0.278
1332	ENSDARG00000076302	DTX4	1	0.241882702	-0.426325691	0.107	0.222
1333	ENSDARG00000076324	lmtk2	1	0.330673042	-0.273589569	0.036	0.111
1334	ENSDARG00000076357	CABZ01102039.1	1	0.163495332	0.326570341	0.107	0
1335	ENSDARG00000076440	btbd6a	1	0.194423859	0.297258461	0.5	0.278
1336	ENSDARG00000076442	zgc:174310	1	0.079863333	-0.363268849	0	0.111
1337	ENSDARG00000076486	acp1	1	0.31319676	0.283978808	0.357	0.222
1338	ENSDARG00000076496	frmd4bb	1	0.327680133	0.313187575	0.143	0.056
1339	ENSDARG00000076509	polr2d	1	0.102380807	0.259546332	0.571	0.278
1340	ENSDARG00000076526	gar1	1	0.063815413	0.258422355	0.179	0
1341	ENSDARG00000076559	rb1cc1	1	0.204446078	0.286689123	0.179	0.056
1342	ENSDARG00000076572	crygm2d7	1	0.22770069	-0.295689002	0.107	0.222
1343	ENSDARG00000076585	si:ch211-113e8.11	1	0.218498018	0.279258998	0.179	0.056
1344	ENSDARG00000076602	prss16	1	0.537393745	-0.313952883	0.214	0.278
1345	ENSDARG00000076618	tm2d3	1	0.426288408	-0.27873365	0.393	0.5
1346	ENSDARG00000076697	SIPA1	1	0.039657821	0.418455066	0.214	0
1347	ENSDARG00000076742	cyth1a	1	0.033940991	-0.494955455	0.107	0.389
1348	ENSDARG00000076779	fam13b	1	0.02797688	-0.595030731	0.071	0.333
1349	ENSDARG00000076790	crygm2d16	1	0.041900101	-0.589415273	0.071	0.278
1350	ENSDARG00000076815	eif3s10	1	0.126273123	0.352581944	0.679	0.444
1351	ENSDARG00000076834	LRRC75A	1	0.46500624	-0.291251296	0.107	0.167
1352	ENSDARG00000076838	apom	1	0.063672553	-0.312705852	0.071	0.278
1353	ENSDARG00000076889	ralgapa1	1	0.102115596	0.284839585	0.143	0
1354	ENSDARG00000076962	gdpd5b	1	0.102115596	0.334279659	0.143	0
1355	ENSDARG00000077053	ppfia3	1	0.159428276	-0.330232708	0.464	0.611
1356	ENSDARG00000077134	gpr158a	1	0.057303867	0.456679912	0.286	0.056
1357	ENSDARG00000077264	wdr43	1	0.303386551	-0.378138501	0.179	0.278
1358	ENSDARG00000077341	ppp1r14c	1	0.024413086	0.477558139	0.25	0
1359	ENSDARG00000077353	rerea	1	0.617142991	-0.264981788	0.107	0.167
1360	ENSDARG00000077377	si:dkey-85n7.6	1	0.596427383	-0.513886791	0.071	0.111
1361	ENSDARG00000077410	myo9b	1	0.319615296	0.275073394	0.464	0.333
1362	ENSDARG00000077428	camta1a	1	0.128778174	-0.287718644	0.071	0.222
1363	ENSDARG00000077442	tubgcp5	1	0.163495332	0.281533988	0.107	0
1364	ENSDARG00000077468	si:ch73-206p6.1	1	0.330673042	-0.285814841	0.036	0.111
1365	ENSDARG00000077473	mych	1	0.46106024	-0.359324283	0.214	0.278
1366	ENSDARG00000077515	letm2	1	0.171029295	-0.369262361	0.179	0.333
1367	ENSDARG00000077526	babam1	1	0.319871797	-0.278252171	0.25	0.389
1368	ENSDARG00000077710	nlgn1	1	0.210906695	-0.273527457	0.143	0.278
1369	ENSDARG00000077776	csnk2b	1	0.126099477	0.262931141	0.786	0.722
1370	ENSDARG00000077791	brsk2b	1	0.109297311	0.319141781	0.25	0.056
1371	ENSDARG00000077799	egr4	1	0.416680595	-0.292817304	0.143	0.056
1372	ENSDARG00000077804	hgsnat	1	0.135077546	0.28908107	0.214	0.056
1373	ENSDARG00000077811	sox11a	1	0.569579446	-0.347761517	0.179	0.222
1374	ENSDARG00000077817	cxxc4	1	0.628708737	-0.288229308	0.286	0.333
1375	ENSDARG00000077847	olfm2a	1	0.214121462	-0.630273602	0.107	0.222
1376	ENSDARG00000077860	ankhd1	1	0.128620558	-0.26566491	0.036	0.167
1377	ENSDARG00000077870	taf9	1	0.296406198	-0.358222789	0.393	0.5
1378	ENSDARG00000078034	zgc:112001	1	0.079863333	-0.274832343	0	0.111
1379	ENSDARG00000078042	il10rb	1	0.149066087	0.2996908	0.429	0.222
1380	ENSDARG00000078073	nudt5	1	0.032240662	0.570404602	0.429	0.111
1381	ENSDARG00000078094	lmf2a	1	0.079863333	-0.386507985	0	0.111
1382	ENSDARG00000078095	cipcb	1	0.128620558	-0.316782911	0.036	0.167
1383	ENSDARG00000078109	usp12a	1	0.125222503	-0.372567435	0.107	0.278
1384	ENSDARG00000078113	atp5mea	1	0.081808934	0.46798454	0.536	0.278
1385	ENSDARG00000078216	eps15	1	0.163495332	0.356456832	0.107	0
1386	ENSDARG00000078302	brinp1	1	0.144739608	0.404725757	0.214	0.056
1387	ENSDARG00000078317	si:dkey-175m17.7	1	0.076560052	0.337889158	0.286	0.056
1388	ENSDARG00000078327	CEP170B (1 of many)	1	0.117439589	-0.317815496	0.036	0.167
1389	ENSDARG00000078383	mcrip1	1	0.660520122	-0.311415509	0.25	0.333
1390	ENSDARG00000078386	dync1i2a	1	0.403857783	-0.386632441	0.143	0.222
1391	ENSDARG00000078389	ifi46	1	0.163495332	0.26447848	0.107	0
1392	ENSDARG00000078442	AL954696.1	1	0.079863333	-0.273109151	0	0.111
1393	ENSDARG00000078500	dap3	1	0.479556327	-0.291437424	0.214	0.278
1394	ENSDARG00000078502	si:ch211-150o23.3	1	0.305202468	-0.323895025	0.036	0.111
1395	ENSDARG00000078509	socs4	1	0.438815811	0.39599485	0.179	0.111
1396	ENSDARG00000078576	setd5	1	0.029099549	-0.276480131	0	0.167
1397	ENSDARG00000078599	micu3a	1	0.767012953	-0.32311495	0.214	0.222
1398	ENSDARG00000078604	tbc1d10b	1	0.043376016	-0.591513627	0.036	0.222
1399	ENSDARG00000078606	zgc:194224	1	0.30751591	-0.292159669	0.071	0.167
1400	ENSDARG00000078619	pnp5a	1	0.029099549	-0.376040365	0	0.167
1401	ENSDARG00000078675	dock7	1	0.201029549	0.350328685	0.464	0.278
1402	ENSDARG00000078784	mgaa	1	0.165640606	0.327372361	0.214	0.056
1403	ENSDARG00000078785	tmem258	1	0.380796245	0.259216016	0.75	0.667
1404	ENSDARG00000078822	ccdc18	1	0.029024936	0.677190925	0.321	0.056
1405	ENSDARG00000078894	hemk1	1	0.063815413	0.343419116	0.179	0
1406	ENSDARG00000078942	enox2	1	0.154922569	0.283382837	0.214	0.056
1407	ENSDARG00000079046	rabl6a	1	0.348776211	0.279053429	0.214	0.111
1408	ENSDARG00000079074	frmpd1a	1	0.163495332	0.25106911	0.107	0
1409	ENSDARG00000079145	CABZ01077217.1	1	0.30751591	-0.380069708	0.071	0.167
1410	ENSDARG00000079161	bsnb	1	0.039657821	0.434615931	0.214	0
1411	ENSDARG00000079204	adam11	1	0.333632752	-0.512920693	0.179	0.278
1412	ENSDARG00000079274	prss59.1	1	0.00812899	-0.581713182	0.036	0.333
1413	ENSDARG00000079307	si:dkey-205h13.1	1	0.210906695	-0.401326225	0.143	0.278
1414	ENSDARG00000079434	tmem131l	1	0.204446078	0.273224306	0.179	0.056
1415	ENSDARG00000079455	nlgn4xa	1	0.327680133	0.322274432	0.143	0.056
1416	ENSDARG00000079508	fam114a2	1	0.331529774	0.320664355	0.214	0.111
1417	ENSDARG00000079516	cisd1	1	0.114220367	0.355134346	0.321	0.111
1418	ENSDARG00000079605	prmt5	1	0.102115596	0.297008943	0.143	0
1419	ENSDARG00000079610	akap9	1	0.128620558	-0.309731702	0.036	0.167
1420	ENSDARG00000079611	sema4c	1	0.460401791	0.305901913	0.179	0.111
1421	ENSDARG00000079632	si:dkey-28b4.7	1	0.031296317	0.520249605	0.643	0.278
1422	ENSDARG00000079652	caap1	1	0.125921614	0.323170306	0.214	0.056
1423	ENSDARG00000079687	rnf10	1	0.05991695	0.39369613	0.929	0.778
1424	ENSDARG00000079688	tnrc6a	1	0.256675066	-0.275898921	0.107	0.222
1425	ENSDARG00000079717	rbm12b	1	0.305202468	-0.309177255	0.036	0.111
1426	ENSDARG00000079741	CSRNP3	1	0.125921614	0.363990409	0.214	0.056
1427	ENSDARG00000079777	map6d1	1	0.218852122	0.523800653	0.357	0.222
1428	ENSDARG00000079783	isg20	1	0.78710807	-0.345984944	0.143	0.167
1429	ENSDARG00000079823	mrps36	1	0.153254441	0.485527899	0.321	0.167
1430	ENSDARG00000079884	trim107	1	0.128778174	-0.491782429	0.071	0.222
1431	ENSDARG00000079980	si:ch211-202h22.9	1	0.029099549	-0.457959319	0	0.167
1432	ENSDARG00000079985	nrip2	1	0.079863333	-0.338205112	0	0.111
1433	ENSDARG00000086416	med11	1	0.152982514	-0.41625516	0.179	0.333
1434	ENSDARG00000086512	prodhb	1	0.628742408	-0.33103942	0.071	0.111
1435	ENSDARG00000086523	ch25hl3	1	0.330673042	-0.290702966	0.036	0.111
1436	ENSDARG00000086670	ice2	1	0.079863333	-0.396718151	0	0.111
1437	ENSDARG00000086699	smim15	1	0.021488861	0.499695453	0.714	0.389
1438	ENSDARG00000086789	bahd1	1	0.128778174	-0.277116909	0.071	0.222
1439	ENSDARG00000086985	klc4	1	0.095017838	0.320767735	0.25	0.056
1440	ENSDARG00000087164	crygm2d4	1	0.117439589	-0.289713623	0.036	0.167
1441	ENSDARG00000087188	nfil3-6	1	0.079863333	-0.273109151	0	0.111
1442	ENSDARG00000087247	kcnab2a	1	0.028037132	0.502847728	0.857	0.5
1443	ENSDARG00000087260	mtss1lb	1	0.029099549	-0.303777595	0	0.167
1444	ENSDARG00000087324	crygm2d1	1	0.001315797	-1.404852696	0.25	0.667
1445	ENSDARG00000087333	scoca	1	0.088460709	0.373651388	0.25	0.056
1446	ENSDARG00000087402	tpm1	1	0.130378888	-0.332821584	0.143	0.333
1447	ENSDARG00000087426	si:ch211-151p13.8	1	0.000353047	1.106939246	0.857	0.444
1448	ENSDARG00000087616	maptb	1	0.050480899	-0.69915334	0.429	0.556
1449	ENSDARG00000087749	ccser2a	1	0.305202468	-0.274506322	0.036	0.111
1450	ENSDARG00000087765	crygm2d10	1	0.133780967	-0.701824442	0.25	0.444
1451	ENSDARG00000087897	h2afy2	1	0.133786185	-0.283611769	0.821	0.889
1452	ENSDARG00000088357	acadl	1	0.249630363	-0.450973504	0.214	0.333
1453	ENSDARG00000088383	cox5aa	1	0.128286027	0.275310232	0.929	0.778
1454	ENSDARG00000088560	tmem104	1	0.165640606	0.40088471	0.214	0.056
1455	ENSDARG00000088619	rexo4	1	0.526301463	0.322788219	0.214	0.167
1456	ENSDARG00000088709	tnfaip8l3	1	0.327680133	-0.516831292	0.071	0.167
1457	ENSDARG00000088805	nes	1	0.152451365	0.352847193	0.357	0.167
1458	ENSDARG00000088823	crygm2d3	1	8.69E-05	-0.998927181	0.071	0.611
1459	ENSDARG00000088972	si:dkey-238d18.4	1	0.163495332	0.44706661	0.107	0
1460	ENSDARG00000089066	nhsl2	1	0.119377483	-0.274180837	0.071	0.222
1461	ENSDARG00000089372	clk4a	1	0.038234099	-0.50967676	0.179	0.5
1462	ENSDARG00000089549	baalcb	1	0.010599558	-0.430006374	0	0.222
1463	ENSDARG00000089646	ctdspl3	1	0.185011163	0.302960978	0.286	0.111
1464	ENSDARG00000089681	btf3l4	1	0.704380543	-0.313408487	0.643	0.667
1465	ENSDARG00000089886	si:dkey-19e4.5	1	0.228494964	0.252036965	0.357	0.167
1466	ENSDARG00000089976	spcs3	1	0.340555942	0.256103617	0.393	0.278
1467	ENSDARG00000090035	rtn4r	1	0.084767703	0.552170346	0.786	0.556
1468	ENSDARG00000090054	znf318	1	0.013061845	-0.607078657	0.107	0.444
1469	ENSDARG00000090120	si:dkey-248g21.1	1	0.549428868	0.252091517	0.107	0.056
1470	ENSDARG00000090190	bcam	1	0.042641088	-0.40000074	0.107	0.389
1471	ENSDARG00000090223	msl1b	1	0.248668423	0.250258841	0.25	0.111
1472	ENSDARG00000090268	krtt1c19e	1	0.869908186	-0.361402665	0.429	0.389
1473	ENSDARG00000090346	zmp:0000000991	1	0.029099549	-0.532410163	0	0.167
1474	ENSDARG00000090369	zgc:86896	1	0.119377483	-0.308963099	0.071	0.222
1475	ENSDARG00000090481	trarg1a	1	0.43422061	-0.300399695	0.571	0.611
1476	ENSDARG00000090568	mrpl52	1	0.163495332	0.260266446	0.107	0
1477	ENSDARG00000090600	si:ch211-213a13.1	1	0.070309549	0.460446254	0.643	0.389
1478	ENSDARG00000090679	si:ch211-79k12.2	1	0.140611755	-0.342874403	0.036	0.167
1479	ENSDARG00000090721	prdm2a	1	0.248654526	0.291771196	0.179	0.056
1480	ENSDARG00000090747	si:ch73-269m14.2	1	0.473176698	0.250510472	0.25	0.167
1481	ENSDARG00000090914	si:ch211-117k10.3	1	0.117439589	-0.414442368	0.036	0.167
1482	ENSDARG00000090963	atp6ap1lb	1	0.219833091	-0.366854771	0.429	0.556
1483	ENSDARG00000091042	sacs	1	0.102115596	0.283232024	0.143	0
1484	ENSDARG00000091079	si:zfos-1192g2.3	1	0.103553742	-0.363203861	0.393	0.611
1485	ENSDARG00000091348	rtn3	1	0.285638627	-0.29277876	0.607	0.611
1486	ENSDARG00000091471	ccdc28a	1	0.029099549	-0.261144757	0	0.167
1487	ENSDARG00000091631	si:ch211-197h24.6	1	0.064206979	0.592939071	0.357	0.111
1488	ENSDARG00000091683	cnrip1a	1	0.068221243	-0.388332972	0.214	0.5
1489	ENSDARG00000091771	lysmd2	1	0.028059471	-0.402771082	0.429	0.778
1490	ENSDARG00000091792	akap12a	1	0.154922569	0.392986719	0.214	0.056
1491	ENSDARG00000091831	ddx27	1	0.014846137	0.541082166	0.286	0
1492	ENSDARG00000092033	si:dkey-239h2.3	1	0.759114881	0.417629672	0.179	0.167
1493	ENSDARG00000092039	si:dkey-70p6.1	1	0.163495332	0.284934953	0.107	0
1494	ENSDARG00000092112	tomm40	1	0.125921614	0.425001382	0.214	0.056
1495	ENSDARG00000092143	ank1a	1	0.305202468	-0.255865958	0.036	0.111
1496	ENSDARG00000092483	iqcc	1	0.017118372	-0.406057387	0.036	0.278
1497	ENSDARG00000092493	si:dkeyp-44a8.2	1	0.053408348	-0.462274678	0.214	0.5
1498	ENSDARG00000092770	si:ch211-253p18.2	1	0.144739608	0.3167414	0.214	0.056
1499	ENSDARG00000092787	si:dkey-88p24.11	1	0.313514787	0.262274066	0.286	0.167
1500	ENSDARG00000092799	camta2	1	0.513292196	-0.352386175	0.107	0.167
1501	ENSDARG00000092947	cyt1	1	0.021350388	-0.667248219	0.821	0.833
1502	ENSDARG00000093233	si:ch211-215d8.2	1	0.752077717	0.420019132	0.25	0.222
1503	ENSDARG00000093313	ubb	1	0.013422336	-0.895583534	0.464	0.667
1504	ENSDARG00000093382	uqcc3	1	0.429996412	0.289924411	0.607	0.611
1505	ENSDARG00000093413	edil3a	1	0.324849897	-0.384172663	0.357	0.444
1506	ENSDARG00000093493	urp1	1	0.079863333	-0.517852897	0	0.111
1507	ENSDARG00000093804	sst6	1	0.105754042	0.354453487	0.357	0.111
1508	ENSDARG00000093936	si:dkeyp-1h4.6	1	0.163495332	0.325342746	0.107	0
1509	ENSDARG00000094043	si:ch73-376l24.3	1	0.256675066	-0.427550302	0.107	0.222
1510	ENSDARG00000094132	igf1	1	0.029099549	-0.402175569	0	0.167
1511	ENSDARG00000094133	wu:fc21g02	1	0.519668409	0.267146111	0.5	0.444
1512	ENSDARG00000094206	si:ch73-191k20.3	1	0.102115596	0.427055625	0.143	0
1513	ENSDARG00000094210	fthl31	1	0.102115596	0.278409808	0.143	0
1514	ENSDARG00000094277	mrpl44	1	0.095017838	0.305123884	0.25	0.056
1515	ENSDARG00000094310	si:ch211-255g12.6	1	0.210906695	-0.28745635	0.143	0.278
1516	ENSDARG00000094537	si:ch211-137i24.12	1	0.043376016	-0.454822679	0.036	0.222
1517	ENSDARG00000094646	dyrk2	1	0.005249513	-0.516466767	0.071	0.444
1518	ENSDARG00000094809	ms4a17a.11	1	0.094966465	-0.257436292	0.143	0.389
1519	ENSDARG00000094833	coa5	1	0.068516551	0.361698387	0.357	0.111
1520	ENSDARG00000095034	zgc:162928	1	0.079863333	-0.466853077	0	0.111
1521	ENSDARG00000095191	si:dkey-57k2.7	1	0.488827971	-0.304029744	0.107	0.167
1522	ENSDARG00000095515	entr1	1	0.063815413	0.315380039	0.179	0
1523	ENSDARG00000095623	dpm2	1	0.274243913	-0.416361386	0.464	0.5
1524	ENSDARG00000095698	si:dkey-228a15.1	1	0.163495332	0.288334345	0.107	0
1525	ENSDARG00000095743	sox11b	1	0.030186035	0.686247285	0.393	0.111
1526	ENSDARG00000095774	emd	1	0.071619978	-0.463949446	0.321	0.556
1527	ENSDARG00000095908	sat1a.2	1	0.289616296	0.458509559	0.393	0.278
1528	ENSDARG00000096546	nrp2a	1	0.079863333	-0.351206154	0	0.111
1529	ENSDARG00000096668	MZT1	1	0.008719546	-0.629298564	0.286	0.667
1530	ENSDARG00000096829	blvrb	1	0.002950562	-0.581015061	0.107	0.5
1531	ENSDARG00000096950	BX927244.1	1	0.233230779	0.318705945	0.179	0.056
1532	ENSDARG00000097091	si:dkey-7j22.2	1	0.596427383	-0.298118465	0.071	0.111
1533	ENSDARG00000097110	si:dkey-56f14.4	1	0.129384296	0.609487857	0.536	0.278
1534	ENSDARG00000097157	si:ch211-207n23.2	1	0.063815413	0.340696921	0.179	0
1535	ENSDARG00000097281	zgc:174574	1	0.163495332	0.260102737	0.107	0
1536	ENSDARG00000097478	qkia	1	0.773036055	-0.328226557	0.143	0.111
1537	ENSDARG00000097480	si:dkey-263j23.1	1	0.063815413	0.288098396	0.179	0
1538	ENSDARG00000097630	si:ch211-282b22.1	1	0.128678704	0.302822906	0.321	0.111
1539	ENSDARG00000097696	si:ch73-71c20.5	1	0.04566548	0.459446233	0.286	0.056
1540	ENSDARG00000097746	si:rp71-77l1.1	1	0.154922569	0.275136509	0.214	0.056
1541	ENSDARG00000097753	slirp	1	0.056258102	0.423353413	0.357	0.111
1542	ENSDARG00000097795	zgc:162952	1	0.235588661	-0.315195439	0.143	0.278
1543	ENSDARG00000097819	znf576.1	1	0.063815413	0.257965646	0.179	0
1544	ENSDARG00000097842	znf1134	1	0.117439589	-0.31589597	0.036	0.167
1545	ENSDARG00000097863	si:dkeyp-84f3.9	1	0.102115596	0.301815747	0.143	0
1546	ENSDARG00000097897	sgip1a	1	0.469958303	-0.297128115	0.25	0.333
1547	ENSDARG00000098024	si:dkey-262k9.2	1	0.163495332	0.270186247	0.107	0
1548	ENSDARG00000098114	ctsa	1	0.519145228	0.317532845	0.107	0.056
1549	ENSDARG00000098288	tax1bp1a	1	0.36575848	-0.399068246	0.179	0.278
1550	ENSDARG00000098289	vstm2l	1	0.884096387	-0.321134843	0.107	0.111
1551	ENSDARG00000098349	hdac4	1	0.366582048	-0.287200775	0.143	0.222
1552	ENSDARG00000098375	polr1a	1	0.163495332	0.265310933	0.107	0
1553	ENSDARG00000098377	tnfrsf11b	1	0.661784826	0.481695363	0.071	0.111
1554	ENSDARG00000098391	psmg3	1	0.256675066	-0.432254715	0.107	0.222
1555	ENSDARG00000098588	gchfr	1	0.582450898	-0.464320851	0.357	0.444
1556	ENSDARG00000098652	pcdh11	1	0.07840452	-0.340376386	0.143	0.389
1557	ENSDARG00000098654	FQ976914.1	1	0.079863333	-0.274268406	0	0.111
1558	ENSDARG00000098730	en1b	1	0.305202468	-0.675074929	0.036	0.111
1559	ENSDARG00000098785	glrx3	1	0.363971782	0.252098134	0.429	0.333
1560	ENSDARG00000098813	stx12	1	0.047494133	0.457644107	0.5	0.222
1561	ENSDARG00000098825	farsa	1	0.042641088	-0.41647405	0.107	0.389
1562	ENSDARG00000098838	sdr42e1	1	0.010599558	-0.300708667	0	0.222
1563	ENSDARG00000098845	lrp12	1	0.101958727	0.314308644	0.25	0.056
1564	ENSDARG00000098852	smdt1b	1	0.155248488	0.358979943	0.643	0.444
1565	ENSDARG00000098855	oxsm	1	0.142900836	-0.306887707	0.107	0.278
1566	ENSDARG00000098880	pclob	1	0.588281156	-0.594338711	0.5	0.5
1567	ENSDARG00000098932	gigyf1a	1	0.102115596	0.323102979	0.143	0
1568	ENSDARG00000098935	bxdc2	1	0.31484454	0.271744867	0.214	0.111
1569	ENSDARG00000098936	kif5aa	1	0.274707636	-0.335362477	0.857	0.944
1570	ENSDARG00000098942	rp9	1	0.199291879	0.445864956	0.25	0.111
1571	ENSDARG00000098990	zgc:162858	1	0.924669038	-0.426282895	0.321	0.333
1572	ENSDARG00000099014	fxyd1	1	0.053408348	-0.665793445	0.214	0.5
1573	ENSDARG00000099021	setdb1b	1	0.163495332	0.252653531	0.107	0
1574	ENSDARG00000099039	pcbp2	1	0.146327319	0.324607255	0.964	0.778
1575	ENSDARG00000099045	cacnb2a	1	0.079863333	-0.451385725	0	0.111
1576	ENSDARG00000099079	aclya	1	0.248668423	0.307565929	0.25	0.111
1577	ENSDARG00000099106	afmid	1	0.048919284	-0.381353984	0.179	0.444
1578	ENSDARG00000099139	fbxw5	1	0.463840987	-0.251227987	0.143	0.222
1579	ENSDARG00000099184	map2k6	1	0.022094656	0.573610097	0.5	0.222
1580	ENSDARG00000099252	ipcef1	1	0.330673042	-0.2530891	0.036	0.111
1581	ENSDARG00000099257	si:ch73-119p20.1	1	0.29652486	-0.274917748	0.393	0.556
1582	ENSDARG00000099258	vps52	1	0.513292196	-0.256418983	0.107	0.167
1583	ENSDARG00000099306	zgc:175088	1	0.173026995	-0.277834404	0.893	0.889
1584	ENSDARG00000099322	CABZ01071848.1	1	0.063815413	0.293974213	0.179	0
1585	ENSDARG00000099387	jpt1a	1	0.349461291	0.390318959	0.25	0.167
1586	ENSDARG00000099446	slit1b	1	0.782385534	-0.354217868	0.214	0.167
1587	ENSDARG00000099453	elof1	1	0.075783197	0.323442229	0.714	0.444
1588	ENSDARG00000099563	inpp5ka	1	0.064273666	-0.527732695	0.143	0.389
1589	ENSDARG00000099614	purab	1	0.088192119	0.322225433	0.357	0.111
1590	ENSDARG00000099664	selenof	1	0.008410297	0.574954201	0.643	0.333
1591	ENSDARG00000099679	tent2	1	0.204446078	0.306416568	0.179	0.056
1592	ENSDARG00000099730	pkma	1	0.50186999	-0.358653548	0.714	0.722
1593	ENSDARG00000099732	gfra1a	1	0.029099549	-0.915922446	0	0.167
1594	ENSDARG00000099743	zgc:113019	1	0.063815413	0.319077953	0.179	0
1595	ENSDARG00000099744	gap43	1	0.145754597	-0.428692958	0.464	0.611
1596	ENSDARG00000099776	glula	1	0.411976596	-0.31341097	0.393	0.5
1597	ENSDARG00000099802	pnp5b	1	0.160445337	-0.433829894	0.071	0.222
1598	ENSDARG00000099840	lpar1	1	0.117439589	-0.449536971	0.036	0.167
1599	ENSDARG00000099844	GNAZ	1	0.30751591	-0.356790649	0.071	0.167
1600	ENSDARG00000099918	arl4aa	1	0.079863333	-0.468418479	0	0.111
1601	ENSDARG00000099954	plekhm1	1	0.079863333	-0.350828392	0	0.111
1602	ENSDARG00000099999	tcf3b	1	0.614486258	-0.370779165	0.179	0.222
1603	ENSDARG00000100003	glulb	1	0.005249513	0.832728057	0.357	0
1604	ENSDARG00000100032	GABRB2 (1 of many)	1	0.138744235	-0.380569673	0.071	0.222
1605	ENSDARG00000100052	cckb	1	1	0.252943495	0.107	0.111
1606	ENSDARG00000100055	tox2	1	0.211825772	-0.252739239	0.179	0.333
1607	ENSDARG00000100116	mrps24	1	0.102115596	0.268191627	0.143	0
1608	ENSDARG00000100119	caskb	1	0.235588661	-0.310584726	0.143	0.278
1609	ENSDARG00000100121	si:dkey-21c1.8	1	0.063815413	0.4737886	0.179	0
1610	ENSDARG00000100129	brd3b	1	0.358553341	0.309225605	0.571	0.444
1611	ENSDARG00000100307	adamts5	1	0.029099549	-0.348676968	0	0.167
1612	ENSDARG00000100374	txnrd3	1	0.198038888	-0.43889196	0.429	0.611
1613	ENSDARG00000100385	slc25a19	1	0.488827971	-0.379905703	0.107	0.167
1614	ENSDARG00000100494	pbx1a	1	0.07680851	-0.680586816	0.25	0.444
1615	ENSDARG00000100519	spop	1	0.133835996	-0.404403318	0.107	0.278
1616	ENSDARG00000100536	nkrf	1	0.233230779	0.268869651	0.179	0.056
1617	ENSDARG00000100548	tefm	1	0.029099549	-0.260219232	0	0.167
1618	ENSDARG00000100585	coa3a	1	0.275020459	-0.296525948	0.179	0.278
1619	ENSDARG00000100594	sez6l	1	0.163495332	0.26086955	0.107	0
1620	ENSDARG00000100614	zgc:171497	1	0.063815413	0.312959187	0.179	0
1621	ENSDARG00000100623	trrap	1	0.029099549	-0.285349191	0	0.167
1622	ENSDARG00000100722	si:ch211-160f23.7	1	0.047881332	-0.50686986	0.036	0.222
1623	ENSDARG00000100757	BNC1	1	0.210906695	0.477104473	0.25	0.111
1624	ENSDARG00000100854	ago4	1	0.029099549	-0.337283131	0	0.167
1625	ENSDARG00000100908	lcor	1	0.095341956	-0.443760053	0.25	0.5
1626	ENSDARG00000100938	hint2	1	0.14449318	-0.391854694	0.214	0.389
1627	ENSDARG00000100971	fxyd6	1	0.049705126	-0.625403844	0.071	0.278
1628	ENSDARG00000101074	glud1b	1	0.23763932	-0.375481166	0.357	0.556
1629	ENSDARG00000101076	irx3a	1	0.039657821	0.455673681	0.214	0
1630	ENSDARG00000101195	cyp1c1	1	0.149294058	-1.566842035	0.071	0.222
1631	ENSDARG00000101199	rbp4	1	0.701284463	0.344594679	0.393	0.389
1632	ENSDARG00000101251	ldha	1	0.14566187	-0.511371563	0.5	0.611
1633	ENSDARG00000101297	tmem266	1	0.163495332	0.311839598	0.107	0
1634	ENSDARG00000101306	mrpl15	1	0.165180237	0.265900492	0.286	0.111
1635	ENSDARG00000101320	si:dkey-50i6.5	1	0.163495332	0.267047904	0.107	0
1636	ENSDARG00000101387	CAMK2N1	1	0.274412838	-0.388941099	0.214	0.333
1637	ENSDARG00000101411	wbp11	1	0.010599558	-0.349591763	0	0.222
1638	ENSDARG00000101561	dbt	1	0.024413086	0.399479419	0.25	0
1639	ENSDARG00000101606	rims2a	1	0.211883443	0.376428042	0.786	0.5
1640	ENSDARG00000101626	arf6a	1	0.540500894	-0.318545282	0.25	0.278
1641	ENSDARG00000101631	etfa	1	0.46307009	-0.345175149	0.464	0.556
1642	ENSDARG00000101744	elavl1b	1	0.305202468	-0.321411901	0.036	0.111
1643	ENSDARG00000101813	nap1l1	1	0.041499436	0.370505219	0.464	0.167
1644	ENSDARG00000101865	pcdh1g30	1	0.079863333	-0.257310546	0	0.111
1645	ENSDARG00000101915	pin1	1	0.131809614	0.362900183	0.821	0.667
1646	ENSDARG00000101949	numbl	1	0.165640606	0.286597668	0.214	0.056
1647	ENSDARG00000101959	etv1	1	0.029099549	-0.771143327	0	0.167
1648	ENSDARG00000101982	spryd3	1	0.102115596	0.303857387	0.143	0
1649	ENSDARG00000102009	ppp2r2d	1	0.298295907	0.282392389	0.393	0.222
1650	ENSDARG00000102047	mab21l1	1	0.362363677	0.333426247	0.571	0.5
1651	ENSDARG00000102051	mtbl	1	0.514337851	-0.334587198	0.357	0.444
1652	ENSDARG00000102060	zgc:92873	1	0.235588661	0.283230794	0.25	0.111
1653	ENSDARG00000102061	b3galt2	1	0.007207095	0.833243797	0.5	0.111
1654	ENSDARG00000102105	dad1	1	0.24220479	0.314951722	0.786	0.667
1655	ENSDARG00000102128	eps8a	1	0.029099549	-0.524056023	0	0.167
1656	ENSDARG00000102202	phospho2	1	0.063815413	0.430566741	0.179	0
1657	ENSDARG00000102229	mapk8ip1a	1	0.376589999	-0.263651398	0.25	0.389
1658	ENSDARG00000102308	ttc39c	1	0.305202468	-0.310296009	0.036	0.111
1659	ENSDARG00000102362	slc25a12	1	0.218498018	0.331116597	0.179	0.056
1660	ENSDARG00000102531	anapc11	1	0.175437817	-0.369246519	0.357	0.556
1661	ENSDARG00000102558	pde6ha	1	0.260508961	-0.748577683	0.464	0.278
1662	ENSDARG00000102571	metap2b	1	0.083856077	-0.554838785	0.286	0.5
1663	ENSDARG00000102584	cpne7	1	0.204446078	0.36817846	0.179	0.056
1664	ENSDARG00000102590	polr3h	1	0.30751591	-0.296207946	0.071	0.167
1665	ENSDARG00000102599	si:ch1073-392o20.2	1	0.218498018	0.348106688	0.179	0.056
1666	ENSDARG00000102608	zgc:109986	1	0.269701525	-0.266065	0.071	0.167
1667	ENSDARG00000102640	pdia3	1	0.126574765	0.475688881	0.571	0.389
1668	ENSDARG00000102705	otud6b	1	0.039657821	0.315059541	0.214	0
1669	ENSDARG00000102730	mapk10	1	0.248668423	0.425024712	0.25	0.111
1670	ENSDARG00000102742	bmpr1bb	1	0.163495332	0.288787259	0.107	0
1671	ENSDARG00000102769	CDH18	1	0.154922569	0.328571466	0.214	0.056
1672	ENSDARG00000102820	cib2	1	0.093827278	-0.416000128	0.321	0.556
1673	ENSDARG00000102822	pam16	1	0.053176931	0.435074428	0.286	0.056
1674	ENSDARG00000102827	ubfd1	1	0.174885979	0.305169365	0.286	0.111
1675	ENSDARG00000102873	CT956002.2	1	0.327680133	0.304766377	0.143	0.056
1676	ENSDARG00000102878	mapre3b	1	0.655774324	-0.254038207	0.286	0.389
1677	ENSDARG00000102889	15-Sep	1	0.224040703	-0.5120261	0.429	0.5
1678	ENSDARG00000102893	atg7	1	0.306020578	-0.263524912	0.143	0.278
1679	ENSDARG00000102908	il16	1	0.31484454	0.34184207	0.214	0.111
1680	ENSDARG00000102964	axin1	1	0.154922569	0.373253718	0.214	0.056
1681	ENSDARG00000102975	nsg2	1	0.184935659	0.285847114	0.821	0.667
1682	ENSDARG00000102978	eif4a3	1	0.126273123	0.349731978	0.679	0.444
1683	ENSDARG00000103002	nptna	1	0.250564583	0.37883723	0.643	0.556
1684	ENSDARG00000103158	ldb1b	1	0.269701525	-0.468800014	0.071	0.167
1685	ENSDARG00000103163	tomm20a	1	0.04227614	-0.421429742	0.143	0.389
1686	ENSDARG00000103199	si:dkey-247k7.2	1	0.102115596	0.454010539	0.143	0
1687	ENSDARG00000103226	dhcr7	1	0.154922569	0.281637086	0.214	0.056
1688	ENSDARG00000103251	sh3pxd2b	1	0.163495332	0.282281134	0.107	0
1689	ENSDARG00000103318	mrpl3	1	0.144739608	0.294583821	0.214	0.056
1690	ENSDARG00000103359	slitrk5a	1	0.102115596	0.372421308	0.143	0
1691	ENSDARG00000103380	si:ch73-21k16.1	1	0.063815413	0.285709806	0.179	0
1692	ENSDARG00000103472	nedd8l	1	0.115259881	-0.552167587	0.143	0.333
1693	ENSDARG00000103505	fbxl3a	1	0.127943854	0.368718347	0.429	0.222
1694	ENSDARG00000103591	dkk3a	1	0.223043535	-0.298753356	0.179	0.333
1695	ENSDARG00000103594	npm3	1	0.128620558	-0.265479202	0.036	0.167
1696	ENSDARG00000103648	znf536	1	0.333632752	-0.399108912	0.179	0.278
1697	ENSDARG00000103720	zgc:162730	1	0.039657821	0.26937121	0.214	0
1698	ENSDARG00000103735	elovl1b	1	0.080734761	-0.342588887	0.071	0.278
1699	ENSDARG00000103759	fahd2a	1	0.029099549	-0.272456122	0	0.167
1700	ENSDARG00000103787	chd1	1	0.014846137	0.49754055	0.286	0
1701	ENSDARG00000103795	zgc:113348	1	0.188151515	-0.347341079	0.143	0.278
1702	ENSDARG00000103811	agla	1	0.029099549	-0.464850605	0	0.167
1703	ENSDARG00000103845	zgc:55733	1	0.167648962	0.307295967	0.5	0.333
1704	ENSDARG00000103846	hspa5	1	0.234680126	0.539628756	0.286	0.167
1705	ENSDARG00000103862	hoxa3a	1	0.252782901	-0.485962776	0.393	0.5
1706	ENSDARG00000103979	calr3a	1	0.010323383	0.742989402	0.393	0.056
1707	ENSDARG00000103980	ets2	1	0.218498018	0.435373811	0.179	0.056
1708	ENSDARG00000104043	gng10	1	0.298720975	0.252268668	0.214	0.111
1709	ENSDARG00000104049	crebl2	1	0.043376016	-0.338532848	0.036	0.222
1710	ENSDARG00000104068	gstp1	1	0.399748073	-0.256483584	0.179	0.278
1711	ENSDARG00000104111	mrps30	1	0.342504523	-0.340222776	0.25	0.333
1712	ENSDARG00000104119	kalrna	1	0.330673042	-0.344976832	0.036	0.111
1713	ENSDARG00000104169	si:ch211-212k18.4	1	0.210906695	-0.462504733	0.143	0.278
1714	ENSDARG00000104172	diabloa	1	0.596427383	-0.305288085	0.071	0.111
1715	ENSDARG00000104221	sat2b	1	0.043376016	-0.339838338	0.036	0.222
1716	ENSDARG00000104223	lmbrd1	1	0.134709359	0.468293974	0.429	0.222
1717	ENSDARG00000104227	nop10	1	0.210112211	0.289973744	0.321	0.167
1718	ENSDARG00000104285	armh3	1	0.125921614	0.341956584	0.214	0.056
1719	ENSDARG00000104359	anxa1c	1	0.029099549	-0.251267024	0	0.167
1720	ENSDARG00000104436	zgc:153426	1	0.00085948	-0.611229617	0.571	0.833
1721	ENSDARG00000104458	rnasekb	1	0.118492406	-0.292094196	1	1
1722	ENSDARG00000104470	syngr2b	1	0.073437003	-0.325837315	0.143	0.389
1723	ENSDARG00000104517	uqcr10	1	0.117850877	-0.301185	0.643	0.778
1724	ENSDARG00000104530	znf609b	1	0.302193666	-0.359139977	0.357	0.556
1725	ENSDARG00000104542	ppt2	1	0.018991321	-0.295070036	0.036	0.278
1726	ENSDARG00000104559	tmem63ba	1	0.140611755	-0.314408944	0.036	0.167
1727	ENSDARG00000104571	gadd45ab	1	0.288190643	-0.418461697	0.071	0.167
1728	ENSDARG00000104609	crebbpa	1	0.102115596	0.347385575	0.143	0
1729	ENSDARG00000104636	si:dkey-112a7.4	1	0.066358415	0.339614713	0.286	0.056
1730	ENSDARG00000104682	tpm2	1	0.082273307	0.383042531	0.25	0.056
1731	ENSDARG00000104687	slc16a9b	1	0.185011163	0.325824356	0.286	0.111
1732	ENSDARG00000104693	il6st	1	0.50739501	-0.521944602	0.357	0.389
1733	ENSDARG00000104901	ostc	1	0.024424963	0.559896665	0.536	0.167
1734	ENSDARG00000104940	ciao2a	1	0.596427383	-0.376414838	0.071	0.111
1735	ENSDARG00000105040	fam69c	1	0.138494251	0.342749059	0.286	0.111
1736	ENSDARG00000105088	tenm4	1	0.117439589	-0.314360693	0.036	0.167
1737	ENSDARG00000105114	crebrf	1	0.313514787	0.271998823	0.286	0.167
1738	ENSDARG00000105116	p4hb	1	0.144739608	0.281688887	0.214	0.056
1739	ENSDARG00000105118	zgc:171566	1	0.330673042	-0.286282464	0.036	0.111
1740	ENSDARG00000105136	ccdc50	1	0.460401791	0.259452394	0.179	0.111
1741	ENSDARG00000105223	pmp22a	1	0.117439589	-0.366804386	0.036	0.167
1742	ENSDARG00000105225	KCTD15	1	0.135077546	0.420478477	0.214	0.056
1743	ENSDARG00000105231	kmt5aa	1	0.060238152	0.428960766	0.571	0.278
1744	ENSDARG00000105243	ogt.1	1	0.016765007	0.581665527	0.357	0.056
1745	ENSDARG00000105412	si:ch211-276i12.11	1	0.11052319	-0.286057232	0.071	0.222
1746	ENSDARG00000105529	vgf	1	0.858153509	-0.341290997	0.214	0.167
1747	ENSDARG00000105744	ptprr	1	0.082273307	0.392476077	0.25	0.056
1748	ENSDARG00000107086	CU179656.1	1	0.551007635	-0.312176641	0.143	0.222
1749	ENSDARG00000109715	sncgb	1	0.390432718	-0.384305753	0.607	0.611
1750	ENSDARG00000109774	CABZ01084963.1	1	0.214121462	-0.299370987	0.107	0.222
1751	ENSDARG00000109820	NPAS3	1	0.079863333	-0.367918084	0	0.111
1752	ENSDARG00000109861	BX545855.1	1	0.001436	-1.061744233	0.25	0.667
1753	ENSDARG00000111102	camk2n2	1	0.102115596	0.471142243	0.143	0
1754	ENSDARG00000112452	crebbpb	1	0.125222503	-0.250830836	0.107	0.278
1755	ENSDARG00000112483	rnf168	1	0.538379126	-0.256726958	0.107	0.167
1756	ENSDARG00000113364	CABZ01074307.2	1	0.079863333	-0.259325487	0	0.111
1757	ENSDARG00000113969	supt4h1	1	0.198038888	0.253919203	0.571	0.389
1758	ENSDARG00000114549	fis1	1	0.149066087	0.396890683	0.429	0.222
1759	ENSDARG00000114695	hmox2a	1	0.152451365	0.37295465	0.357	0.167
1760	ENSDARG00000114730	CABZ01113192.1	1	0.197311067	-0.426909986	0.214	0.389
1761	ENSDARG00000114852	CR974456.1	1	0.030079251	0.508571863	0.429	0.111
1762	ENSDARG00000115266	imp3	1	0.102115596	0.283340606	0.143	0
1763	ENSDARG00000115504	CABZ01080056.1	1	0.079863333	-0.286978625	0	0.111
1764	ENSDARG00000115657	prkcaa	1	0.233539412	-0.542627332	0.393	0.556
1765	ENSDARG00000115701	crygm2d9	1	0.010599558	-0.36979511	0	0.222
1766	ENSDARG00000116164	crygm2d8	1	0.005907881	-0.763276597	0.107	0.444
1767	ENSDARG00000116344	CABZ01063556.1	1	0.011529931	-0.638073366	0.107	0.389
1768	ENSDARG00000116649	ube2e1	1	0.086367514	0.352252701	0.607	0.5
1769	ENSDARG00000116871	BX284638.1	1	0.024413086	0.440898792	0.25	0
1770	ENSDARG00000117076	BX005085.7	1	0.029099549	-0.333700277	0	0.167
