# Supplementary material for: Cell-type-specific responses to the microbiota across all tissues of the larval zebrafish
Source: Cell Rep. Author manuscript; Available in PMC 2023 Oct 23. (PMC10423310; doi:10.1016/j.celrep.2023.112095)
Supplement: MMC121 [file NIHMS1880944-supplement-MMC121.zip]

Archive with 45 entries (43 files):
- DataS15/
- DataS15/README_Figure6_PanelD_subcluster_GenesLIsts.docx
- __MACOSX/DataS15/._README_Figure6_PanelD_subcluster_GenesLIsts.docx
- DataS15/.DS_Store
- __MACOSX/DataS15/._.DS_Store
- DataS15/~$ADME_Figure6D-G_SubCluster_GeneLists_GOtermLists copy.docx
- __MACOSX/DataS15/._~$ADME_Figure6D-G_SubCluster_GeneLists_GOtermLists copy.docx
- DataS15/Figure6_PanelD_subcluster_GeneLists/
- __MACOSX/DataS15/._Figure6_PanelD_subcluster_GeneLists
- DataS15/Figure6_PanelD_subcluster_GeneLists/.DS_Store
- __MACOSX/DataS15/Figure6_PanelD_subcluster_GeneLists/._.DS_Store
- DataS15/Figure6_PanelD_subcluster_GeneLists/subcluster4.tsv
- __MACOSX/DataS15/Figure6_PanelD_subcluster_GeneLists/._subcluster4.tsv
- DataS15/Figure6_PanelD_subcluster_GeneLists/subcluster5.tsv
- __MACOSX/DataS15/Figure6_PanelD_subcluster_GeneLists/._subcluster5.tsv
- DataS15/Figure6_PanelD_subcluster_GeneLists/subcluster7.tsv
- __MACOSX/DataS15/Figure6_PanelD_subcluster_GeneLists/._subcluster7.tsv
- DataS15/Figure6_PanelD_subcluster_GeneLists/subcluster6.tsv
- __MACOSX/DataS15/Figure6_PanelD_subcluster_GeneLists/._subcluster6.tsv
- DataS15/Figure6_PanelD_subcluster_GeneLists/subcluster2.tsv
- __MACOSX/DataS15/Figure6_PanelD_subcluster_GeneLists/._subcluster2.tsv
- DataS15/Figure6_PanelD_subcluster_GeneLists/subcluster3.tsv
- __MACOSX/DataS15/Figure6_PanelD_subcluster_GeneLists/._subcluster3.tsv
- DataS15/Figure6_PanelD_subcluster_GeneLists/subcluster1.tsv
- __MACOSX/DataS15/Figure6_PanelD_subcluster_GeneLists/._subcluster1.tsv
- DataS15/Figure6_PanelD_subcluster_GeneLists/subcluster0.tsv
- __MACOSX/DataS15/Figure6_PanelD_subcluster_GeneLists/._subcluster0.tsv
- DataS15/Figure6_PanelD_subcluster_GeneLists/subcluster8.tsv
- __MACOSX/DataS15/Figure6_PanelD_subcluster_GeneLists/._subcluster8.tsv
- DataS15/Figure6_PanelD_subcluster_GeneLists/subcluster9.tsv
- __MACOSX/DataS15/Figure6_PanelD_subcluster_GeneLists/._subcluster9.tsv
- DataS15/Figure6_PanelD_subcluster_GeneLists/subcluster14.tsv
- __MACOSX/DataS15/Figure6_PanelD_subcluster_GeneLists/._subcluster14.tsv
- DataS15/Figure6_PanelD_subcluster_GeneLists/subcluster15.tsv
- __MACOSX/DataS15/Figure6_PanelD_subcluster_GeneLists/._subcluster15.tsv
- DataS15/Figure6_PanelD_subcluster_GeneLists/subcluster16.tsv
- __MACOSX/DataS15/Figure6_PanelD_subcluster_GeneLists/._subcluster16.tsv
- DataS15/Figure6_PanelD_subcluster_GeneLists/subcluster12.tsv
- __MACOSX/DataS15/Figure6_PanelD_subcluster_GeneLists/._subcluster12.tsv
- DataS15/Figure6_PanelD_subcluster_GeneLists/subcluster13.tsv
- __MACOSX/DataS15/Figure6_PanelD_subcluster_GeneLists/._subcluster13.tsv
- DataS15/Figure6_PanelD_subcluster_GeneLists/subcluster11.tsv
- __MACOSX/DataS15/Figure6_PanelD_subcluster_GeneLists/._subcluster11.tsv
- DataS15/Figure6_PanelD_subcluster_GeneLists/subcluster10.tsv
- __MACOSX/DataS15/Figure6_PanelD_subcluster_GeneLists/._subcluster10.tsv
