# Supplementary material for: Cell-type-specific responses to the microbiota across all tissues of the larval zebrafish
Source: Cell Rep. Author manuscript; Available in PMC 2023 Oct 23. (PMC10423310; doi:10.1016/j.celrep.2023.112095)
Supplement: MMC121 [file NIHMS1880944-supplement-MMC121.zip › DataS15/Figure6_PanelD_subcluster_GeneLists/subcluster4.tsv]

	gene	gene_NAME	p_val_adj	p_val	avg_logFC	pct.1	pct.2
1	ENSDARG00000101813	nap1l1	2.25E-26	1.02E-30	0.774983107	0.361	0.156
2	ENSDARG00000016968	tmem214	1.37E-07	6.22E-12	0.609802904	0.176	0.08
3	ENSDARG00000044562	cycsb	1.92E-06	8.69E-11	-0.289447783	0.125	0.29
4	ENSDARG00000068708	ifrd1	1.64E-05	7.42E-10	-0.41194555	0.082	0.215
5	ENSDARG00000056008	atp5mc1	3.80E-05	1.72E-09	-0.340440152	0.169	0.324
6	ENSDARG00000099313	naga	5.05E-05	2.29E-09	-0.445201269	0.026	0.128
7	ENSDARG00000040287	ywhabl	0.000102582	4.65E-09	-0.401436999	0.261	0.414
8	ENSDARG00000016143	xiap	0.000184462	8.36E-09	-0.321600039	0.059	0.171
9	ENSDARG00000005453	foxp2	0.000884882	4.01E-08	0.463301492	0.133	0.062
10	ENSDARG00000022315	atp6v1g1	0.001686193	7.64E-08	-0.30329799	0.161	0.296
11	ENSDARG00000039872	lamtor2	0.002651452	1.20E-07	-0.269999851	0.049	0.146
12	ENSDARG00000016691	cd9b	0.003411047	1.55E-07	-0.686368092	0.038	0.125
13	ENSDARG00000045914	si:ch211-51e12.7	0.004571072	2.07E-07	-0.28758725	0.061	0.163
14	ENSDARG00000015315	psmc5	0.009900565	4.49E-07	-0.304933827	0.102	0.211
15	ENSDARG00000075758	ywhabb	0.010851074	4.92E-07	-0.324954294	0.246	0.372
16	ENSDARG00000076290	calr	0.014405574	6.53E-07	-0.320615278	0.061	0.157
17	ENSDARG00000030694	atp6v1e1b	0.015593695	7.07E-07	-0.334387492	0.184	0.308
18	ENSDARG00000036820	mgll	0.016285841	7.38E-07	-0.291876751	0.036	0.119
19	ENSDARG00000041391	tmed10	0.016855486	7.64E-07	-0.3191115	0.146	0.26
20	ENSDARG00000090454	gnb1a	0.018450319	8.36E-07	-0.361370723	0.299	0.418
21	ENSDARG00000078619	pnp5a	0.021117397	9.57E-07	-0.463038977	0.079	0.177
22	ENSDARG00000074869	si:ch1073-291c23.2	0.029266868	1.33E-06	0.381891384	0.215	0.131
23	ENSDARG00000011246	krr1	0.038180907	1.73E-06	0.328144831	0.123	0.063
24	ENSDARG00000054442	cbx1b	0.039458532	1.79E-06	-0.420662215	0.095	0.19
25	ENSDARG00000008735	atp6ap2	0.041439575	1.88E-06	-0.277247745	0.202	0.33
26	ENSDARG00000031343	rab6bb	0.047990565	2.18E-06	-0.319275601	0.051	0.137
27	ENSDARG00000036967	smox	0.075836422	3.44E-06	-0.433277008	0.069	0.158
28	ENSDARG00000059311	dpysl5b	0.081664181	3.70E-06	-0.442496307	0.043	0.12
29	ENSDARG00000013771	ctss2.2	0.083396859	3.78E-06	-0.265391421	0.033	0.107
30	ENSDARG00000039647	slc6a1b	0.100702338	4.57E-06	-0.944583034	0.043	0.119
31	ENSDARG00000094673	rhoab	0.10422689	4.73E-06	-0.253765712	0.11	0.21
32	ENSDARG00000043796	ms4a17a.7	0.105495968	4.78E-06	0.291099368	0.107	0.053
33	ENSDARG00000003017	ube2al	0.122479608	5.55E-06	-0.274343552	0.061	0.145
34	ENSDARG00000022303	higd1a	0.124270406	5.63E-06	-0.271053473	0.179	0.293
35	ENSDARG00000006588	zgc:111983	0.137631709	6.24E-06	-1.164018516	0.102	0.191
36	ENSDARG00000015445	lim2.4	0.160971478	7.30E-06	0.898965653	0.13	0.07
37	ENSDARG00000071353	MGARP	0.178741708	8.10E-06	-0.256701698	0.059	0.14
38	ENSDARG00000044073	fuca2	0.184348342	8.36E-06	-0.2816606	0.061	0.141
39	ENSDARG00000013087	ndrg3a	0.206755182	9.37E-06	-0.830152806	0.166	0.265
40	ENSDARG00000031681	atp6v0b	0.214035565	9.70E-06	-0.275583145	0.079	0.166
41	ENSDARG00000071026	mllt11	0.281942922	1.28E-05	-0.291636552	0.097	0.189
42	ENSDARG00000010721	6-Sep	0.355612306	1.61E-05	-0.287397868	0.064	0.142
43	ENSDARG00000071011	cdk5r2a	0.38428984	1.74E-05	-0.366359358	0.038	0.107
44	ENSDARG00000042725	cebpb	0.5122397	2.32E-05	-0.362910152	0.097	0.182
45	ENSDARG00000071658	ywhag2	0.522223495	2.37E-05	-0.387184716	0.156	0.25
46	ENSDARG00000074057	calm3b	0.54069452	2.45E-05	-0.365160826	0.284	0.39
47	ENSDARG00000045835	si:dkey-14d8.6	0.66254263	3.00E-05	-1.011635198	0.041	0.105
48	ENSDARG00000015050	calm2b	0.676701388	3.07E-05	-0.365576516	0.427	0.533
49	ENSDARG00000035907	fam49al	0.802968885	3.64E-05	-0.267275151	0.046	0.116
50	ENSDARG00000061647	nrxn1a	0.918145699	4.16E-05	-0.370777933	0.056	0.128
51	ENSDARG00000058454	dynll1	0.98349813	4.46E-05	-0.324613994	0.325	0.438
52	ENSDARG00000000212	krt97	1	0.196575639	-0.83269471	0.1	0.12
53	ENSDARG00000001889	tuba1a	1	0.177401876	-0.257309037	0.205	0.232
54	ENSDARG00000003203	rhcga	1	7.13E-05	-1.117268364	0.064	0.131
55	ENSDARG00000003216	anxa2a	1	0.006969706	-0.273627976	0.102	0.152
56	ENSDARG00000004714	tcf12	1	0.149131233	0.253434629	0.118	0.098
57	ENSDARG00000005423	pgam1a	1	0.381804463	0.377464709	0.113	0.132
58	ENSDARG00000006497	rtn1a	1	0.0455225	-0.25339128	0.358	0.404
59	ENSDARG00000007276	ela3l	1	0.600025074	-0.86896526	0.146	0.155
60	ENSDARG00000007576	crybb1l1	1	0.493083102	0.576843315	0.141	0.132
61	ENSDARG00000007697	fabp7a	1	0.978416785	-1.01201386	0.258	0.249
62	ENSDARG00000008407	tspan7b	1	0.001710291	-0.260430264	0.153	0.224
63	ENSDARG00000009544	cldnb	1	0.000175412	-0.755403189	0.066	0.129
64	ENSDARG00000009553	gng3	1	0.000380937	-0.368138024	0.207	0.286
65	ENSDARG00000010008	vim	1	0.002211749	0.296381163	0.312	0.249
66	ENSDARG00000012684	atp2b1a	1	0.000265932	-0.324856646	0.064	0.127
67	ENSDARG00000012972	cfl1l	1	0.007022103	-0.279100246	0.235	0.294
68	ENSDARG00000013351	cirbpb	1	0.005537949	0.265252395	0.726	0.752
69	ENSDARG00000013968	psap	1	9.16E-05	-0.314584843	0.261	0.37
70	ENSDARG00000015164	mknk2b	1	0.010056348	0.262218171	0.419	0.382
71	ENSDARG00000016301	zgc:65894	1	0.001838546	-0.300940448	0.1	0.158
72	ENSDARG00000016793	crybb1l2	1	0.131599369	0.570388912	0.174	0.15
73	ENSDARG00000017314	CELA1 (1 of many)	1	0.339631129	-0.894523024	0.332	0.369
74	ENSDARG00000017624	krt4	1	0.61279484	-0.780996758	0.563	0.562
75	ENSDARG00000018404	krt18a.1	1	0.000360354	0.487670988	0.271	0.207
76	ENSDARG00000019253	rhag	1	0.098717981	0.299443927	0.115	0.092
77	ENSDARG00000019702	aldocb	1	0.002551172	-0.416792171	0.279	0.336
78	ENSDARG00000019856	atp1a1b	1	0.00154784	-0.860677787	0.069	0.12
79	ENSDARG00000020708	mdkb	1	0.002556501	-0.609330837	0.325	0.391
80	ENSDARG00000021143	rtn1b	1	0.00087738	-0.366268171	0.202	0.273
81	ENSDARG00000021339	cpa5	1	0.046232959	-0.672419455	0.087	0.122
82	ENSDARG00000022165	mgst1.2	1	0.028161359	-0.273962532	0.156	0.195
83	ENSDARG00000023062	cyr61	1	0.000385709	0.342229207	0.146	0.092
84	ENSDARG00000024433	pvalb4	1	0.750855062	-0.362263583	0.389	0.393
85	ENSDARG00000024548	cryba4	1	0.328783993	0.627351254	0.256	0.245
86	ENSDARG00000025693	tmem9b	1	4.72E-05	-0.255556943	0.087	0.167
87	ENSDARG00000025855	camk2n1a	1	0.000142763	-0.399197276	0.107	0.182
88	ENSDARG00000026726	anxa1a	1	0.215167934	-0.332532946	0.284	0.306
89	ENSDARG00000027088	ptgdsb.1	1	0.589107373	-0.507459062	0.379	0.399
90	ENSDARG00000027740	adcyap1b	1	0.058179031	-0.372175993	0.115	0.148
91	ENSDARG00000028618	krt18b	1	0.000132317	0.313414713	0.284	0.201
92	ENSDARG00000029069	tnni2a.4	1	0.831195905	-0.318814711	0.818	0.836
93	ENSDARG00000029443	zgc:92242	1	0.000151488	-0.37415413	0.074	0.139
94	ENSDARG00000029995	tnni2b.2	1	0.229544459	-0.337511835	0.138	0.161
95	ENSDARG00000030349	cryba2a	1	0.484726578	0.564101548	0.12	0.112
96	ENSDARG00000030411	crygn2	1	0.115414333	0.724534974	0.248	0.226
97	ENSDARG00000030614	syt1a	1	0.000586258	-0.275785191	0.082	0.146
98	ENSDARG00000032929	cryba1l1	1	0.347119522	0.707901142	0.243	0.236
99	ENSDARG00000033234	stmn2a	1	0.000873357	-0.322722496	0.087	0.148
100	ENSDARG00000035136	selenow1	1	0.018595786	-0.291533507	0.361	0.415
101	ENSDARG00000035809	col1a1b	1	0.002163648	0.344663485	0.136	0.091
102	ENSDARG00000035890	fuca1.1	1	0.000822448	-0.568790618	0.102	0.163
103	ENSDARG00000036036	mdka	1	0.51760666	-0.332121358	0.233	0.215
104	ENSDARG00000036427	slc3a2a	1	0.098681279	-0.294133504	0.077	0.102
105	ENSDARG00000036577	atp6v0cb	1	6.33E-05	-0.392585407	0.223	0.321
106	ENSDARG00000036832	cyt1l	1	0.021066025	-0.466594062	0.159	0.207
107	ENSDARG00000036834	krt92	1	0.601859194	-0.334747269	0.105	0.097
108	ENSDARG00000037116	cxcl12a	1	0.006083998	0.796022275	0.148	0.107
109	ENSDARG00000038574	scg2b	1	7.01E-05	-0.435918047	0.072	0.145
110	ENSDARG00000039730	zgc:112160	1	0.014836943	-1.067030153	0.087	0.131
111	ENSDARG00000040295	apoeb	1	0.679887287	-0.286074237	0.153	0.163
112	ENSDARG00000040534	epcam	1	0.057151189	-0.327783554	0.164	0.195
113	ENSDARG00000040764	id1	1	0.888095977	-0.256029588	0.284	0.291
114	ENSDARG00000041051	mid1ip1a	1	0.013867716	-0.633692329	0.102	0.142
115	ENSDARG00000041433	si:dkey-7c18.24	1	0.006322422	-1.054477312	0.066	0.11
116	ENSDARG00000041623	mt2	1	0.000324946	-0.577355196	0.202	0.29
117	ENSDARG00000041925	cryba2b	1	0.490226326	0.603619395	0.197	0.191
118	ENSDARG00000042690	s1pr1	1	0.061978651	-0.679275784	0.082	0.109
119	ENSDARG00000042993	prss1	1	0.916227263	-1.041335308	0.394	0.397
120	ENSDARG00000045131	id4	1	0.000325094	-0.29999573	0.056	0.117
121	ENSDARG00000045180	acta2	1	0.017233915	0.709790185	0.107	0.075
122	ENSDARG00000045947	hrc	1	0.000489126	-0.29589298	0.066	0.127
123	ENSDARG00000053130	pcp4a	1	0.002782651	-0.353013775	0.072	0.123
124	ENSDARG00000053358	basp1	1	0.00376516	-0.310009375	0.118	0.172
125	ENSDARG00000053862	crygmx	1	0.454956761	0.505772786	0.202	0.229
126	ENSDARG00000053875	cryba1b	1	0.016336606	0.691743555	0.256	0.213
127	ENSDARG00000055216	tuba1c	1	0.000183045	-0.390685537	0.363	0.452
128	ENSDARG00000055504	si:ch211-212k18.7	1	0.000182285	-0.351382235	0.072	0.138
129	ENSDARG00000055514	icn2	1	0.066385685	-0.88291177	0.159	0.19
130	ENSDARG00000056175	scrt2	1	0.095724553	0.300729737	0.105	0.083
131	ENSDARG00000056744	ela2	1	0.064805671	-0.873579164	0.143	0.181
132	ENSDARG00000056765	ela2l	1	0.219178622	-0.844108991	0.187	0.217
133	ENSDARG00000057460	crygm2d13	1	0.055682522	0.741977714	0.156	0.125
134	ENSDARG00000057913	syt11a	1	5.13E-05	-0.386806156	0.156	0.246
135	ENSDARG00000058358	krt8	1	0.00140333	0.404245839	0.494	0.457
136	ENSDARG00000059057	atpv0e2	1	0.007570604	-0.255426759	0.21	0.27
137	ENSDARG00000060350	apoda.2	1	0.988371416	-0.699908517	0.164	0.165
138	ENSDARG00000067626	ywhag1	1	0.000354374	-0.271398223	0.051	0.109
139	ENSDARG00000068507	crybb1	1	0.003373604	0.736839781	0.304	0.251
140	ENSDARG00000068680	ctrl	1	0.004097781	-0.952800259	0.105	0.158
141	ENSDARG00000068995	h2afx1	1	0.000101279	-0.253567079	0.517	0.628
142	ENSDARG00000069425	hsbp1a	1	0.000259035	-0.286404049	0.072	0.137
143	ENSDARG00000069801	crygm2d12	1	0.009093876	0.844416502	0.207	0.164
144	ENSDARG00000069827	crygm2d11	1	0.00105858	0.618941305	0.102	0.061
145	ENSDARG00000069940	ppap2d	1	0.792329752	-0.256804717	0.118	0.118
146	ENSDARG00000070266	spock3	1	0.000131388	-0.283465234	0.084	0.157
147	ENSDARG00000070835	tnnc2	1	0.296970509	-0.276934622	0.43	0.451
148	ENSDARG00000070873	ccl25b	1	0.000785108	0.667256101	0.138	0.089
149	ENSDARG00000071626	ptgdsb.2	1	0.275256953	-0.546320121	0.187	0.207
150	ENSDARG00000071673	ctdspla	1	0.006808288	0.280318426	0.217	0.172
151	ENSDARG00000073742	prss59.2	1	0.780050846	-0.894839042	0.399	0.42
152	ENSDARG00000076386	epdl1	1	0.000169387	-0.328938466	0.095	0.17
153	ENSDARG00000076790	crygm2d16	1	0.066662779	0.743920552	0.123	0.097
154	ENSDARG00000077840	meis2a	1	0.008902254	0.288127934	0.13	0.092
155	ENSDARG00000078659	tmem176	1	0.000183633	0.297688029	0.22	0.151
156	ENSDARG00000079274	prss59.1	1	0.807899656	-0.724034957	0.243	0.244
157	ENSDARG00000086658	crygm2d21	1	0.027018339	0.769332872	0.128	0.097
158	ENSDARG00000086917	crygm2d2	1	0.078823079	0.767542558	0.253	0.226
159	ENSDARG00000087324	crygm2d1	1	0.06950104	0.792178472	0.21	0.18
160	ENSDARG00000087402	tpm1	1	0.138979411	0.344034274	0.176	0.155
161	ENSDARG00000087765	crygm2d10	1	0.030941745	0.776707044	0.21	0.17
162	ENSDARG00000088823	crygm2d3	1	0.085036229	0.763237932	0.128	0.104
163	ENSDARG00000090190	bcam	1	0.000224289	-0.430787934	0.051	0.11
164	ENSDARG00000090428	ctrb1	1	0.255962046	-0.946936248	0.366	0.409
165	ENSDARG00000091996	tcnbb	1	0.004767014	-0.703950999	0.095	0.144
166	ENSDARG00000092033	si:dkey-239h2.3	1	0.017040161	0.250563238	0.33	0.29
167	ENSDARG00000092170	apoc1	1	0.72428657	-0.493116044	0.128	0.134
168	ENSDARG00000092947	cyt1	1	0.140039214	-0.757609855	0.639	0.666
169	ENSDARG00000093584	zgc:193505	1	0.00058865	-0.673219492	0.084	0.144
170	ENSDARG00000093844	zgc:136461	1	0.040195523	-0.678644499	0.079	0.114
171	ENSDARG00000093936	si:dkeyp-1h4.6	1	0.003307991	-0.584165704	0.059	0.105
172	ENSDARG00000094041	krt17	1	0.037815693	-0.910378108	0.21	0.251
173	ENSDARG00000094310	si:ch211-255g12.6	1	0.342246408	0.548702184	0.133	0.121
174	ENSDARG00000097157	si:ch211-207n23.2	1	5.61E-05	-1.037910827	0.074	0.145
175	ENSDARG00000099281	si:dkey-112e7.2	1	0.746587008	0.330909422	0.138	0.141
176	ENSDARG00000099776	glula	1	0.357196093	-0.762037199	0.422	0.426
177	ENSDARG00000100133	cnmd	1	0.052456495	0.287664059	0.11	0.083
178	ENSDARG00000100562	CABZ01080702.1	1	0.046354398	-0.275612912	0.146	0.184
179	ENSDARG00000100582	si:ch211-195b11.3	1	0.000151554	-0.806117812	0.113	0.184
180	ENSDARG00000101199	rbp4	1	0.002785276	0.374822883	0.488	0.456
181	ENSDARG00000102453	slc1a2b	1	0.000843103	-1.212615808	0.072	0.126
182	ENSDARG00000103002	nptna	1	0.000839304	-0.269626598	0.049	0.101
183	ENSDARG00000103199	si:dkey-247k7.2	1	0.001655146	-1.186912526	0.141	0.199
184	ENSDARG00000104068	gstp1	1	0.000612196	-0.451856843	0.212	0.291
185	ENSDARG00000104359	anxa1c	1	0.002270649	-0.786390756	0.082	0.133
186	ENSDARG00000104458	rnasekb	1	0.012359775	-0.288228529	0.279	0.332
187	ENSDARG00000104945	sncb	1	0.000446186	-0.383360292	0.192	0.269
188	ENSDARG00000105223	pmp22a	1	0.008978556	0.31244563	0.263	0.217
189	ENSDARG00000109337	nanos1	1	0.138596085	0.294846942	0.184	0.162
190	ENSDARG00000109861	BX545855.1	1	0.247615116	0.838949213	0.217	0.201
191	ENSDARG00000113599	hbbe1.1	1	0.946647077	0.349459392	0.133	0.135
192	ENSDARG00000116164	crygm2d8	1	0.049700584	0.724820042	0.164	0.133
193	ENSDARG00000116617	spaca4l	1	0.009929727	-0.322730395	0.069	0.11
