# Supplementary material for: Cell-type-specific responses to the microbiota across all tissues of the larval zebrafish
Source: Cell Rep. Author manuscript; Available in PMC 2023 Oct 23. (PMC10423310; doi:10.1016/j.celrep.2023.112095)
Supplement: MMC121 [file NIHMS1880944-supplement-MMC121.zip › DataS15/Figure6_PanelD_subcluster_GeneLists/subcluster5.tsv]

	gene	gene_NAME	p_val_adj	p_val	avg_logFC	pct.1	pct.2
1	ENSDARG00000013730	slc4a4a	0	0	1.652568768	0.453	0.015
2	ENSDARG00000015349	mfge8a	0	0	3.377454622	0.656	0.03
3	ENSDARG00000019856	atp1a1b	0	0	3.074300144	0.8	0.065
4	ENSDARG00000020871	ptprz1b	0	0	2.131657519	0.633	0.014
5	ENSDARG00000040162	zgc:165461	0	0	2.957626073	0.625	0.034
6	ENSDARG00000041799	cx43	0	0	3.617936104	0.728	0.05
7	ENSDARG00000042690	s1pr1	0	0	2.651854695	0.706	0.062
8	ENSDARG00000053262	atp1b4	0	0	2.677284527	0.736	0.032
9	ENSDARG00000056729	her4.2	0	0	1.981415831	0.525	0.024
10	ENSDARG00000056732	her4.1	0	0	3.09942704	0.664	0.036
11	ENSDARG00000056934	hepacama	0	0	1.793917438	0.494	0.017
12	ENSDARG00000088247	si:ch1073-303k11.2	0	0	1.360507262	0.411	0.008
13	ENSDARG00000091579	si:ch211-66e2.5	0	0	2.229102393	0.619	0.022
14	ENSDARG00000099793	cspg5b	0	0	1.976614915	0.528	0.029
15	ENSDARG00000102340	ptn	0	0	2.901326277	0.764	0.023
16	ENSDARG00000102453	slc1a2b	0	0	3.331352123	0.783	0.072
17	ENSDARG00000059826	crtac1a	1.47E-303	6.67E-308	1.865541236	0.408	0.012
18	ENSDARG00000009822	her4.4	3.41E-293	1.55E-297	1.689802627	0.411	0.013
19	ENSDARG00000001676	gpm6bb	6.81E-291	3.09E-295	1.50811632	0.411	0.014
20	ENSDARG00000094426	her4.2	2.52E-285	1.14E-289	1.945479	0.444	0.019
21	ENSDARG00000078411	hspb15	1.86E-283	8.44E-288	1.592649146	0.356	0.008
22	ENSDARG00000087981	slc6a11b	5.25E-282	2.38E-286	1.267948356	0.303	0.003
23	ENSDARG00000054562	her15.1	1.21E-279	5.47E-284	1.849744459	0.5	0.03
24	ENSDARG00000051730	slc7a10b	2.36E-270	1.07E-274	1.368162104	0.292	0.003
25	ENSDARG00000013750	eno1b	7.00E-250	3.18E-254	1.68196933	0.45	0.027
26	ENSDARG00000070770	her4.3	2.88E-247	1.30E-251	1.485871918	0.328	0.009
27	ENSDARG00000103316	si:ch211-212k18.5	5.01E-247	2.27E-251	1.26659408	0.35	0.011
28	ENSDARG00000018459	msrb2	1.42E-224	6.42E-229	1.291074494	0.319	0.01
29	ENSDARG00000007697	fabp7a	8.63E-224	3.91E-228	3.389470653	0.828	0.207
30	ENSDARG00000035873	fjx1	7.28E-216	3.30E-220	1.222184	0.339	0.014
31	ENSDARG00000010018	qki2	1.10E-212	4.97E-217	1.385841456	0.403	0.026
32	ENSDARG00000043446	efhd1	3.32E-212	1.51E-216	1.844251713	0.489	0.044
33	ENSDARG00000010710	msi1	2.10E-210	9.53E-215	1.212178987	0.392	0.024
34	ENSDARG00000027065	slc38a3a	1.64E-206	7.44E-211	1.639607986	0.464	0.039
35	ENSDARG00000071626	ptgdsb.2	1.80E-205	8.17E-210	3.106642237	0.75	0.165
36	ENSDARG00000104949	slc27a1b	2.96E-201	1.34E-205	1.081481763	0.256	0.006
37	ENSDARG00000053569	sox3	1.38E-200	6.24E-205	1.573275666	0.478	0.045
38	ENSDARG00000009387	robo4	1.29E-199	5.84E-204	1.251324755	0.236	0.004
39	ENSDARG00000069940	ppap2d	4.76E-193	2.16E-197	1.809677245	0.583	0.083
40	ENSDARG00000010770	sox19a	4.50E-182	2.04E-186	1.210923058	0.331	0.019
41	ENSDARG00000054560	her15.1	3.32E-176	1.50E-180	1.216297939	0.3	0.015
42	ENSDARG00000039647	slc6a1b	1.68E-173	7.60E-178	2.403596476	0.55	0.081
43	ENSDARG00000029356	mboat1	4.46E-167	2.02E-171	1.012907321	0.247	0.009
44	ENSDARG00000004964	cyp4t8	6.91E-164	3.13E-168	1.105508386	0.258	0.011
45	ENSDARG00000014233	sept8b	9.72E-158	4.41E-162	1.13074092	0.239	0.009
46	ENSDARG00000006514	her6	4.08E-149	1.85E-153	1.635298095	0.458	0.061
47	ENSDARG00000043066	nog2	3.70E-143	1.68E-147	0.892207613	0.231	0.01
48	ENSDARG00000078308	spry2	2.80E-141	1.27E-145	1.652732658	0.497	0.081
49	ENSDARG00000013087	ndrg3a	7.72E-141	3.50E-145	2.535719762	0.719	0.223
50	ENSDARG00000099776	glula	1.08E-140	4.88E-145	2.733715849	0.861	0.393
51	ENSDARG00000060072	abi3a	1.66E-140	7.50E-145	1.107371983	0.275	0.018
52	ENSDARG00000039352	pald1b	2.28E-140	1.04E-144	0.884939965	0.222	0.009
53	ENSDARG00000043589	ca4a	1.29E-136	5.86E-141	0.804410947	0.169	0.003
54	ENSDARG00000016733	psat1	4.44E-134	2.01E-138	1.116184386	0.25	0.015
55	ENSDARG00000036427	slc3a2a	5.30E-132	2.40E-136	1.623964313	0.472	0.072
56	ENSDARG00000094730	acbd7	8.88E-130	4.03E-134	1.521776629	0.394	0.05
57	ENSDARG00000018534	slc6a9	2.35E-129	1.07E-133	1.289075271	0.294	0.024
58	ENSDARG00000027088	ptgdsb.1	1.23E-128	5.57E-133	2.983992195	0.8	0.367
59	ENSDARG00000020708	mdkb	6.71E-128	3.04E-132	2.277968076	0.819	0.353
60	ENSDARG00000058115	fgfr2	2.99E-124	1.36E-128	1.066688694	0.322	0.033
61	ENSDARG00000099389	cdo1	3.01E-122	1.36E-126	1.444746123	0.547	0.116
62	ENSDARG00000070913	sox2	1.78E-118	8.06E-123	0.917327075	0.286	0.025
63	ENSDARG00000112234	endouc	5.04E-118	2.29E-122	2.156742918	0.367	0.047
64	ENSDARG00000043395	crip3	1.11E-114	5.05E-119	0.890088535	0.256	0.02
65	ENSDARG00000023713	aqp1a.1	1.62E-110	7.34E-115	1.993796641	0.419	0.07
66	ENSDARG00000040764	id1	9.25E-110	4.19E-114	2.035037719	0.711	0.259
67	ENSDARG00000015876	npas1	3.05E-109	1.38E-113	0.719628886	0.194	0.01
68	ENSDARG00000026137	sfxn5b	1.41E-108	6.37E-113	0.884407631	0.269	0.024
69	ENSDARG00000077121	cyp26b1	8.67E-108	3.93E-112	1.733319922	0.256	0.022
70	ENSDARG00000025595	agmo	9.88E-108	4.48E-112	1.028056989	0.367	0.051
71	ENSDARG00000036036	mdka	9.35E-107	4.24E-111	2.465469395	0.611	0.187
72	ENSDARG00000025147	cd63	1.24E-106	5.60E-111	1.680896045	0.808	0.401
73	ENSDARG00000001873	phgdh	1.95E-106	8.84E-111	1.088481298	0.281	0.028
74	ENSDARG00000016363	her8a	3.36E-104	1.52E-108	0.650869883	0.178	0.008
75	ENSDARG00000089042	foxb1a	5.83E-103	2.65E-107	0.867856828	0.225	0.016
76	ENSDARG00000018423	sulf2a	7.94E-102	3.60E-106	1.207467903	0.183	0.01
77	ENSDARG00000019098	cd82a	4.64E-101	2.10E-105	1.284709217	0.414	0.075
78	ENSDARG00000040161	zgc:92287	5.79E-100	2.63E-104	0.850936188	0.247	0.022
79	ENSDARG00000067984	gas1b	8.90E-100	4.03E-104	1.143700839	0.297	0.035
80	ENSDARG00000022509	cox4i2	1.79E-99	8.12E-104	1.365537266	0.522	0.126
81	ENSDARG00000036376	cldn7a	5.12E-99	2.32E-103	1.016860142	0.231	0.019
82	ENSDARG00000041623	mt2	7.93E-97	3.60E-101	1.969673233	0.689	0.253
83	ENSDARG00000036080	cd81a	3.14E-96	1.42E-100	1.38355078	0.822	0.431
84	ENSDARG00000103181	si:dkey-34d22.1	7.74E-96	3.51E-100	0.758045389	0.222	0.018
85	ENSDARG00000052139	notch3	1.16E-94	5.26E-99	0.770139661	0.267	0.029
86	ENSDARG00000022437	cd81b	5.58E-90	2.53E-94	1.392441522	0.144	0.006
87	ENSDARG00000037783	proza	9.60E-90	4.35E-94	1.327052708	0.583	0.174
88	ENSDARG00000036967	smox	1.14E-89	5.18E-94	1.782714134	0.489	0.126
89	ENSDARG00000087303	cebpd	4.50E-89	2.04E-93	1.50518396	0.789	0.429
90	ENSDARG00000093569	bckdhbl	1.94E-86	8.80E-91	0.96046453	0.289	0.039
91	ENSDARG00000032963	her12	3.44E-86	1.56E-90	0.751121408	0.136	0.005
92	ENSDARG00000043716	cldn5a	4.76E-86	2.16E-90	0.899278605	0.267	0.032
93	ENSDARG00000041449	spred1	5.74E-86	2.60E-90	1.053247079	0.347	0.058
94	ENSDARG00000012248	rgma	8.86E-86	4.02E-90	1.046064925	0.331	0.052
95	ENSDARG00000057913	syt11a	3.52E-85	1.60E-89	1.179298312	0.65	0.208
96	ENSDARG00000015575	cyp3c1	4.17E-83	1.89E-87	1.477980427	0.503	0.141
97	ENSDARG00000013317	pygmb	5.32E-83	2.41E-87	0.938542233	0.311	0.047
98	ENSDARG00000019702	aldocb	1.05E-82	4.78E-87	1.23805172	0.736	0.302
99	ENSDARG00000013976	anxa13	1.31E-82	5.93E-87	1.173474187	0.511	0.139
100	ENSDARG00000044827	wnt7aa	1.85E-82	8.40E-87	0.819704396	0.183	0.014
101	ENSDARG00000009534	wls	7.98E-82	3.62E-86	1.337953887	0.447	0.108
102	ENSDARG00000005924	serpina10a	4.43E-79	2.01E-83	1.121921822	0.575	0.18
103	ENSDARG00000011683	prtfdc1	8.05E-79	3.65E-83	0.790892637	0.275	0.038
104	ENSDARG00000087697	lpl	9.45E-78	4.28E-82	1.039020978	0.558	0.16
105	ENSDARG00000069675	her8.2	1.43E-77	6.46E-82	0.582777666	0.122	0.005
106	ENSDARG00000101135	si:dkey-85k7.7	9.38E-76	4.25E-80	1.285399241	0.436	0.109
107	ENSDARG00000093549	selenop	2.61E-75	1.18E-79	1.415251493	0.672	0.279
108	ENSDARG00000007275	si:ch211-251b21.1	1.48E-72	6.73E-77	1.780366627	0.692	0.293
109	ENSDARG00000038205	her2	5.11E-72	2.32E-76	0.694880505	0.122	0.005
110	ENSDARG00000100562	CABZ01080702.1	6.18E-72	2.80E-76	1.201770012	0.517	0.155
111	ENSDARG00000092517	gpsm1a	1.40E-71	6.34E-76	0.665819004	0.189	0.018
112	ENSDARG00000088959	pdxka	3.72E-71	1.69E-75	0.764633873	0.206	0.022
113	ENSDARG00000037879	lfng	4.57E-69	2.07E-73	0.897125178	0.283	0.046
114	ENSDARG00000003927	cldn12	7.83E-69	3.55E-73	0.967417547	0.281	0.047
115	ENSDARG00000109820	NPAS3	4.00E-68	1.81E-72	0.704079959	0.206	0.023
116	ENSDARG00000056627	cxcl14	8.49E-67	3.85E-71	1.277776058	0.289	0.051
117	ENSDARG00000057322	tmem47	5.22E-65	2.37E-69	0.785572184	0.247	0.037
118	ENSDARG00000100003	glulb	8.12E-63	3.68E-67	1.191012459	0.675	0.327
119	ENSDARG00000022531	ntn1b	3.73E-62	1.69E-66	1.313817603	0.142	0.011
120	ENSDARG00000022176	IGLON5	4.02E-62	1.82E-66	0.936508499	0.442	0.117
121	ENSDARG00000100691	prss35	1.16E-61	5.27E-66	1.349524676	0.192	0.023
122	ENSDARG00000099124	f3a	1.58E-61	7.14E-66	0.660105222	0.139	0.01
123	ENSDARG00000018174	gnai2a	1.95E-61	8.82E-66	1.037480119	0.425	0.121
124	ENSDARG00000075625	lrig1	4.60E-61	2.09E-65	0.762369526	0.186	0.022
125	ENSDARG00000035870	laptm4b	5.04E-61	2.28E-65	0.936309986	0.336	0.072
126	ENSDARG00000062936	ndnf	6.00E-61	2.72E-65	1.187231711	0.344	0.078
127	ENSDARG00000035562	mpdu1a	2.72E-60	1.23E-64	0.648797908	0.147	0.012
128	ENSDARG00000105285	FAT4	4.23E-60	1.92E-64	0.72847392	0.156	0.014
129	ENSDARG00000100795	timp4.3	6.02E-60	2.73E-64	1.491409685	0.392	0.106
130	ENSDARG00000075249	fam171a2a	8.12E-60	3.68E-64	0.708948745	0.175	0.019
131	ENSDARG00000020239	lpin1	1.69E-59	7.67E-64	1.382403134	0.722	0.413
132	ENSDARG00000002945	bgnb	1.97E-59	8.95E-64	0.664583099	0.164	0.016
133	ENSDARG00000036820	mgll	1.22E-57	5.54E-62	1.148424634	0.361	0.094
134	ENSDARG00000094752	rpe65b	2.31E-57	1.05E-61	0.528194792	0.142	0.012
135	ENSDARG00000025788	chp2	3.36E-57	1.52E-61	0.914981039	0.272	0.052
136	ENSDARG00000019881	bsg	1.93E-56	8.76E-61	0.969121685	0.8	0.525
137	ENSDARG00000053298	nkx2.2a	3.78E-56	1.71E-60	1.522107511	0.178	0.021
138	ENSDARG00000055129	pim3	2.05E-55	9.29E-60	0.861288186	0.325	0.074
139	ENSDARG00000030367	metrn	3.31E-55	1.50E-59	0.639684255	0.139	0.012
140	ENSDARG00000013968	psap	9.20E-55	4.17E-59	1.121865497	0.669	0.339
141	ENSDARG00000074335	boc	1.82E-54	8.23E-59	1.006369194	0.314	0.072
142	ENSDARG00000006636	slitrk2	3.06E-53	1.39E-57	0.563543064	0.122	0.009
143	ENSDARG00000007098	itm2ba	6.09E-53	2.76E-57	1.004329469	0.697	0.367
144	ENSDARG00000060309	srgap3	6.23E-53	2.83E-57	0.89486892	0.372	0.099
145	ENSDARG00000062948	wasf3b	7.39E-53	3.35E-57	0.771247279	0.292	0.062
146	ENSDARG00000020107	usp2a	1.46E-52	6.61E-57	0.920069755	0.383	0.109
147	ENSDARG00000070538	hey1	2.42E-52	1.10E-56	0.696479247	0.158	0.018
148	ENSDARG00000012953	mob1bb	2.55E-50	1.15E-54	0.791759998	0.258	0.052
149	ENSDARG00000098803	cyp2aa4	2.65E-50	1.20E-54	0.547274578	0.111	0.008
150	ENSDARG00000022650	cyp2ad3	9.78E-50	4.44E-54	0.935534206	0.506	0.18
151	ENSDARG00000007195	grm2b	1.21E-49	5.50E-54	0.699551885	0.158	0.019
152	ENSDARG00000056078	rftn2	2.56E-49	1.16E-53	0.553668354	0.153	0.017
153	ENSDARG00000086740	phyh	3.62E-49	1.64E-53	0.792390362	0.264	0.055
154	ENSDARG00000045979	zgc:153704	5.59E-48	2.54E-52	1.012067717	0.389	0.114
155	ENSDARG00000056438	her9	8.20E-48	3.72E-52	1.165893879	0.317	0.082
156	ENSDARG00000071107	wnt7bb	1.92E-47	8.70E-52	0.686144953	0.144	0.016
157	ENSDARG00000058259	celsr1b	7.23E-47	3.28E-51	0.485944925	0.108	0.008
158	ENSDARG00000014180	ildr2	1.16E-46	5.25E-51	0.496714275	0.125	0.012
159	ENSDARG00000016153	dag1	3.75E-46	1.70E-50	0.878182584	0.331	0.088
160	ENSDARG00000021806	zfp36l2	6.37E-45	2.89E-49	0.967075639	0.347	0.102
161	ENSDARG00000034013	rgmd	6.94E-45	3.15E-49	0.718427484	0.206	0.036
162	ENSDARG00000042620	gstr	8.53E-45	3.87E-49	0.993917088	0.511	0.212
163	ENSDARG00000031228	podxl	9.60E-44	4.35E-48	0.62038634	0.136	0.015
164	ENSDARG00000013946	ivns1abpb	3.69E-43	1.67E-47	0.952242807	0.294	0.078
165	ENSDARG00000104665	kirrel3l	1.42E-42	6.42E-47	0.605338075	0.169	0.025
166	ENSDARG00000028661	cntfr	5.09E-42	2.31E-46	0.822954941	0.3	0.077
167	ENSDARG00000054823	id3	6.90E-42	3.13E-46	0.968046338	0.336	0.099
168	ENSDARG00000040503	sb:cb81	1.92E-41	8.68E-46	0.59290898	0.194	0.034
169	ENSDARG00000070717	slc25a18	6.16E-41	2.79E-45	0.507629523	0.167	0.025
170	ENSDARG00000008100	slc7a10a	1.16E-40	5.24E-45	1.533609683	0.164	0.026
171	ENSDARG00000070074	lrp8	1.90E-40	8.62E-45	0.509724212	0.125	0.014
172	ENSDARG00000090552	si:dkey-7j14.6	3.24E-40	1.47E-44	0.86907649	0.478	0.197
173	ENSDARG00000054172	pgrmc1	1.24E-39	5.61E-44	0.895143684	0.394	0.139
174	ENSDARG00000078073	nudt5	2.37E-39	1.07E-43	0.72699906	0.272	0.071
175	ENSDARG00000090912	npc2	3.65E-38	1.65E-42	0.804914721	0.558	0.273
176	ENSDARG00000042980	cyp2p7	1.51E-37	6.84E-42	0.865540528	0.261	0.067
177	ENSDARG00000096661	si:ch211-286b5.5	2.22E-37	1.01E-41	0.844358903	0.422	0.166
178	ENSDARG00000042032	pou3f3a	4.85E-37	2.20E-41	0.547418663	0.178	0.031
179	ENSDARG00000068432	si:dkey-56m19.5	9.88E-37	4.48E-41	0.771107426	0.494	0.203
180	ENSDARG00000010791	dla	1.23E-36	5.56E-41	0.482245674	0.125	0.015
181	ENSDARG00000020693	sesn1	1.43E-36	6.47E-41	0.842519286	0.719	0.463
182	ENSDARG00000029865	rassf2a	2.32E-36	1.05E-40	0.604606681	0.197	0.04
183	ENSDARG00000039914	gapdhs	8.10E-36	3.67E-40	0.687780212	0.783	0.53
184	ENSDARG00000016856	pon2	1.98E-35	8.98E-40	0.539964443	0.158	0.027
185	ENSDARG00000004169	stmn1a	2.28E-35	1.03E-39	0.73485348	0.244	0.059
186	ENSDARG00000045926	crabp1a	2.18E-34	9.87E-39	1.211676364	0.156	0.026
187	ENSDARG00000020946	auts2b	5.61E-34	2.54E-38	0.60383576	0.144	0.022
188	ENSDARG00000060004	fzd7a	2.78E-33	1.26E-37	0.805437759	0.264	0.073
189	ENSDARG00000105255	zbtb4	4.86E-33	2.20E-37	0.583917437	0.158	0.028
190	ENSDARG00000036774	rgs12b	7.65E-33	3.47E-37	0.494145965	0.144	0.023
191	ENSDARG00000062479	vcam1b	7.66E-33	3.47E-37	0.462696998	0.128	0.018
192	ENSDARG00000101457	cdc42ep4a	6.85E-32	3.10E-36	0.615652559	0.208	0.047
193	ENSDARG00000036090	pard6gb	1.33E-31	6.02E-36	0.600139508	0.164	0.031
194	ENSDARG00000033364	mgst3b	3.60E-31	1.63E-35	0.801459851	0.622	0.369
195	ENSDARG00000088357	acadl	6.45E-31	2.92E-35	0.785570361	0.25	0.072
196	ENSDARG00000040002	pnpla7b	1.37E-30	6.23E-35	0.516674922	0.125	0.019
197	ENSDARG00000015472	gpc4	2.69E-30	1.22E-34	0.721387033	0.197	0.046
198	ENSDARG00000058966	zgc:112332	6.81E-30	3.09E-34	0.693454903	0.117	0.016
199	ENSDARG00000055092	pora	1.36E-29	6.16E-34	0.732611598	0.231	0.062
200	ENSDARG00000010154	vstm4a	1.83E-29	8.30E-34	0.471573175	0.106	0.014
201	ENSDARG00000104542	ppt2	3.08E-29	1.40E-33	0.518938415	0.172	0.036
202	ENSDARG00000029353	serpine2	3.61E-29	1.63E-33	0.643474971	0.258	0.076
203	ENSDARG00000011665	aldoaa	4.27E-29	1.94E-33	0.685692698	0.672	0.44
204	ENSDARG00000006240	slc27a1a	5.97E-29	2.71E-33	0.490105048	0.139	0.024
205	ENSDARG00000099510	cnn3a	7.65E-29	3.47E-33	0.733612315	0.319	0.115
206	ENSDARG00000044751	ddt	2.22E-28	1.00E-32	0.775710511	0.369	0.149
207	ENSDARG00000057698	ctsd	6.44E-28	2.92E-32	0.68125753	0.625	0.368
208	ENSDARG00000034043	irx5a	1.11E-26	5.03E-31	0.567851181	0.167	0.036
209	ENSDARG00000057452	ston2	2.95E-26	1.34E-30	0.452261241	0.119	0.02
210	ENSDARG00000032324	epb41l5	1.27E-25	5.74E-30	0.366472426	0.111	0.017
211	ENSDARG00000002952	smo	2.58E-25	1.17E-29	0.486307074	0.147	0.03
212	ENSDARG00000004782	fgfr3	2.58E-25	1.17E-29	0.77337685	0.208	0.058
213	ENSDARG00000027009	zgc:85777	2.69E-25	1.22E-29	0.729102163	0.253	0.083
214	ENSDARG00000061794	jam3b	2.97E-25	1.35E-29	0.544418757	0.208	0.056
215	ENSDARG00000063095	ctsf	3.46E-25	1.57E-29	0.752900171	0.525	0.285
216	ENSDARG00000077596	phf24	6.42E-25	2.91E-29	0.450372528	0.108	0.017
217	ENSDARG00000052923	zgc:113162	9.80E-25	4.44E-29	0.321634836	0.119	0.02
218	ENSDARG00000070222	fam43b	2.10E-24	9.53E-29	0.458641074	0.125	0.022
219	ENSDARG00000058394	tagln3b	4.99E-24	2.26E-28	0.701316183	0.172	0.042
220	ENSDARG00000003705	prnprs3	7.67E-24	3.48E-28	0.581817584	0.289	0.101
221	ENSDARG00000075393	spock2	2.14E-23	9.72E-28	0.558767622	0.192	0.05
222	ENSDARG00000006712	wipf2b	2.34E-23	1.06E-27	0.465974298	0.158	0.036
223	ENSDARG00000019191	12-Sep	3.45E-23	1.56E-27	0.409822053	0.128	0.025
224	ENSDARG00000059933	plpp3	4.12E-23	1.87E-27	0.555865898	0.269	0.091
225	ENSDARG00000054793	emc10	6.23E-23	2.83E-27	0.732960665	0.4	0.188
226	ENSDARG00000095580	si:ch211-67e16.11	7.71E-23	3.49E-27	0.847005225	0.111	0.019
227	ENSDARG00000040291	cadm4	9.65E-23	4.38E-27	0.666031026	0.328	0.129
228	ENSDARG00000105190	rhbdl3	1.95E-22	8.85E-27	0.402638866	0.108	0.018
229	ENSDARG00000068261	pros1	3.01E-22	1.36E-26	0.478410428	0.136	0.028
230	ENSDARG00000032618	mgst1.1	4.20E-22	1.90E-26	0.674178755	0.206	0.063
231	ENSDARG00000059311	dpysl5b	5.61E-22	2.54E-26	0.502966393	0.289	0.101
232	ENSDARG00000013575	rfx2	8.14E-22	3.69E-26	0.443861779	0.128	0.026
233	ENSDARG00000012144	emc7	9.50E-22	4.31E-26	0.685784057	0.328	0.137
234	ENSDARG00000027595	selenot1b	1.41E-21	6.39E-26	0.651408778	0.236	0.079
235	ENSDARG00000043180	gpd1b	1.68E-21	7.64E-26	1.020576543	0.203	0.061
236	ENSDARG00000060397	hhip	2.73E-21	1.24E-25	0.526908139	0.122	0.024
237	ENSDARG00000023766	gnsa	3.51E-21	1.59E-25	0.510079544	0.211	0.064
238	ENSDARG00000104702	cat	3.54E-21	1.60E-25	0.506700922	0.161	0.04
239	ENSDARG00000092610	lamp1b	5.68E-21	2.57E-25	0.675389492	0.261	0.095
240	ENSDARG00000062045	il1rapl1a	5.84E-21	2.65E-25	0.347974711	0.119	0.023
241	ENSDARG00000008660	coro1b	1.34E-20	6.10E-25	0.397966661	0.144	0.033
242	ENSDARG00000074262	nck1a	1.48E-20	6.71E-25	0.568917615	0.194	0.058
243	ENSDARG00000007231	ryk	2.63E-20	1.19E-24	0.366837808	0.106	0.019
244	ENSDARG00000037883	prcp	3.28E-20	1.49E-24	0.417919969	0.103	0.018
245	ENSDARG00000034473	ttyh3a	6.82E-20	3.09E-24	0.443638965	0.131	0.029
246	ENSDARG00000029402	sort1a	8.93E-19	4.05E-23	0.434441542	0.133	0.031
247	ENSDARG00000018145	mid1ip1l	1.13E-18	5.14E-23	0.792593241	0.35	0.168
248	ENSDARG00000092499	si:ch211-183d21.1	1.17E-18	5.33E-23	0.383933225	0.119	0.025
249	ENSDARG00000068992	hspa8	1.18E-18	5.36E-23	-0.439025516	0.903	0.916
250	ENSDARG00000040555	bckdha	1.74E-18	7.89E-23	0.573192332	0.253	0.096
251	ENSDARG00000005232	ccdc85ca	3.81E-18	1.73E-22	0.388396339	0.103	0.02
252	ENSDARG00000006031	abat	4.19E-18	1.90E-22	0.59232873	0.178	0.053
253	ENSDARG00000092693	tpt1	6.60E-18	2.99E-22	-0.39620515	0.933	0.945
254	ENSDARG00000090980	apof	9.85E-18	4.47E-22	0.746284756	0.131	0.031
255	ENSDARG00000099532	ubl3a	1.98E-17	8.97E-22	0.558441414	0.331	0.15
256	ENSDARG00000101076	irx3a	2.36E-17	1.07E-21	0.548730276	0.189	0.06
257	ENSDARG00000017093	emc8	3.44E-17	1.56E-21	0.466962395	0.167	0.049
258	ENSDARG00000057013	cadm3	4.84E-17	2.19E-21	0.511800354	0.278	0.108
259	ENSDARG00000039729	asap1b	5.06E-17	2.29E-21	0.541049841	0.275	0.109
260	ENSDARG00000007693	nfkbiab	5.81E-17	2.63E-21	0.585843084	0.539	0.339
261	ENSDARG00000012513	sdcbp2	9.59E-17	4.35E-21	0.787644588	0.408	0.23
262	ENSDARG00000060796	slc20a2	1.43E-16	6.50E-21	0.487668275	0.211	0.073
263	ENSDARG00000039335	st6gal2a	1.74E-16	7.89E-21	0.510678594	0.161	0.046
264	ENSDARG00000070702	s100v2	2.27E-16	1.03E-20	0.704901303	0.367	0.18
265	ENSDARG00000027984	gstz1	2.34E-16	1.06E-20	0.601840142	0.403	0.211
266	ENSDARG00000071497	zic3	3.19E-16	1.45E-20	0.442104099	0.178	0.054
267	ENSDARG00000043257	ckbb	4.15E-16	1.88E-20	0.550034678	0.733	0.537
268	ENSDARG00000029621	sgms1	6.90E-16	3.13E-20	0.374969769	0.114	0.026
269	ENSDARG00000061099	nfasca	9.47E-16	4.29E-20	0.403102514	0.15	0.042
270	ENSDARG00000093235	TST	1.95E-15	8.82E-20	0.510883473	0.194	0.068
271	ENSDARG00000017673	nova2	2.21E-15	1.00E-19	0.306382142	0.603	0.336
272	ENSDARG00000020607	emc3	2.32E-15	1.05E-19	0.542325854	0.214	0.079
273	ENSDARG00000020764	slmapb	2.85E-15	1.29E-19	0.384658909	0.147	0.041
274	ENSDARG00000091127	klf15	3.37E-15	1.53E-19	0.474019386	0.189	0.064
275	ENSDARG00000031372	efna2a	7.88E-15	3.57E-19	0.567172764	0.119	0.03
276	ENSDARG00000086842	dap1b	8.20E-15	3.72E-19	0.478174322	0.742	0.596
277	ENSDARG00000104786	nlgn3a	1.02E-14	4.64E-19	0.380609007	0.131	0.034
278	ENSDARG00000019260	dhrs9	1.54E-14	7.00E-19	0.436100043	0.142	0.04
279	ENSDARG00000041299	zgc:110796	2.61E-14	1.18E-18	0.315179485	0.125	0.032
280	ENSDARG00000061590	cachd1	2.63E-14	1.19E-18	0.318946561	0.114	0.028
281	ENSDARG00000041078	chka	3.99E-14	1.81E-18	0.531624447	0.231	0.091
282	ENSDARG00000058226	ak3	8.52E-14	3.86E-18	0.384403058	0.15	0.045
283	ENSDARG00000042978	cyp2p6	8.80E-14	3.99E-18	0.482519531	0.131	0.036
284	ENSDARG00000098788	pcdh2g17	1.05E-13	4.76E-18	0.534050704	0.211	0.079
285	ENSDARG00000054454	epha4a	2.05E-13	9.30E-18	0.384898436	0.119	0.031
286	ENSDARG00000002745	tdh	2.32E-13	1.05E-17	0.4480598	0.675	0.494
287	ENSDARG00000040674	ctdsp1	2.88E-13	1.31E-17	0.505566333	0.219	0.09
288	ENSDARG00000102076	spink2.1	3.08E-13	1.40E-17	0.641116862	0.314	0.162
289	ENSDARG00000007786	tmx2b	6.58E-13	2.98E-17	0.446750807	0.172	0.058
290	ENSDARG00000032083	dpysl2b	8.47E-13	3.84E-17	0.390901751	0.15	0.047
291	ENSDARG00000044511	etv5b	1.11E-12	5.01E-17	0.406867622	0.117	0.031
292	ENSDARG00000105009	ddah2	1.23E-12	5.58E-17	0.342848725	0.144	0.044
293	ENSDARG00000070922	cnbpb	1.24E-12	5.64E-17	0.460437986	0.708	0.588
294	ENSDARG00000004060	bhlhe40	2.08E-12	9.43E-17	0.572593523	0.478	0.3
295	ENSDARG00000077298	gas1a	2.80E-12	1.27E-16	0.581490904	0.144	0.046
296	ENSDARG00000020850	eef1a1l1	2.95E-12	1.34E-16	-0.304241789	0.983	0.985
297	ENSDARG00000021372	tob1b	4.40E-12	2.00E-16	0.466174589	0.619	0.461
298	ENSDARG00000069113	dbn1	4.70E-12	2.13E-16	0.431552212	0.156	0.051
299	ENSDARG00000007836	ctsla	5.80E-12	2.63E-16	0.385170469	0.681	0.493
300	ENSDARG00000074121	dnmbp	6.39E-12	2.90E-16	0.426645311	0.147	0.048
301	ENSDARG00000025012	tpi1a	6.64E-12	3.01E-16	0.36891079	0.117	0.032
302	ENSDARG00000078741	FRMD1	8.95E-12	4.06E-16	0.320312642	0.108	0.029
303	ENSDARG00000016745	slc35f6	8.95E-12	4.06E-16	0.563584546	0.25	0.113
304	ENSDARG00000004497	tspan33a	1.06E-11	4.81E-16	0.454603302	0.133	0.042
305	ENSDARG00000068478	gpx4a	1.20E-11	5.46E-16	0.445197446	0.422	0.245
306	ENSDARG00000077473	mych	1.69E-11	7.68E-16	0.638213764	0.358	0.201
307	ENSDARG00000052702	capn1a	1.79E-11	8.10E-16	0.392726503	0.122	0.036
308	ENSDARG00000008030	myl9b	2.08E-11	9.44E-16	0.446135643	0.267	0.123
309	ENSDARG00000095896	pou3f3b	2.58E-11	1.17E-15	0.334116019	0.139	0.043
310	ENSDARG00000079388	agrn	2.65E-11	1.20E-15	0.33561431	0.136	0.042
311	ENSDARG00000042848	pcmtl	2.80E-11	1.27E-15	0.430616775	0.131	0.04
312	ENSDARG00000054771	ghra	3.18E-11	1.44E-15	0.469393178	0.131	0.041
313	ENSDARG00000035904	crabp1b	4.23E-11	1.92E-15	1.081545939	0.106	0.029
314	ENSDARG00000030326	efna1a	5.80E-11	2.63E-15	0.420790278	0.147	0.049
315	ENSDARG00000019353	sparc	6.24E-11	2.83E-15	0.434243748	0.531	0.334
316	ENSDARG00000102055	hadhb	7.11E-11	3.22E-15	0.575699484	0.239	0.111
317	ENSDARG00000015966	yaf2	8.68E-11	3.93E-15	0.385694613	0.172	0.063
318	ENSDARG00000101914	metrnla	9.07E-11	4.11E-15	0.648249354	0.236	0.109
319	ENSDARG00000035308	grb10b	9.33E-11	4.23E-15	0.454082997	0.175	0.066
320	ENSDARG00000033307	igf2b	1.10E-10	4.98E-15	0.42315213	0.203	0.082
321	ENSDARG00000041811	rps25	1.16E-10	5.25E-15	-0.309464094	0.833	0.892
322	ENSDARG00000098588	gchfr	1.95E-10	8.83E-15	0.442593017	0.244	0.111
323	ENSDARG00000010789	homer3b	2.53E-10	1.15E-14	0.470862268	0.169	0.064
324	ENSDARG00000015567	zic1	2.61E-10	1.18E-14	0.403319325	0.114	0.033
325	ENSDARG00000104068	gstp1	2.79E-10	1.26E-14	0.363069446	0.444	0.273
326	ENSDARG00000036549	agpat3	3.10E-10	1.41E-14	0.315792352	0.119	0.036
327	ENSDARG00000099104	rpl24	3.61E-10	1.64E-14	-0.26938379	0.931	0.942
328	ENSDARG00000058105	rpl36a	3.84E-10	1.74E-14	-0.296116383	0.903	0.918
329	ENSDARG00000115271	RPL37A	4.48E-10	2.03E-14	-0.269283021	0.931	0.938
330	ENSDARG00000010516	rpl21	5.98E-10	2.71E-14	-0.275575475	0.917	0.93
331	ENSDARG00000014646	aoc2	8.10E-10	3.67E-14	0.370512799	0.103	0.029
332	ENSDARG00000020053	nkd1	8.83E-10	4.00E-14	0.408399648	0.147	0.052
333	ENSDARG00000045847	si:ch211-214j24.10	1.29E-09	5.87E-14	0.517015391	0.261	0.134
334	ENSDARG00000030602	rps19	1.35E-09	6.10E-14	-0.255973201	0.958	0.965
335	ENSDARG00000041691	bhlhe41	1.36E-09	6.16E-14	0.40426595	0.397	0.234
336	ENSDARG00000025850	rps21	1.57E-09	7.12E-14	-0.282230361	0.847	0.903
337	ENSDARG00000021991	erlin1	2.04E-09	9.24E-14	0.460079184	0.128	0.043
338	ENSDARG00000027589	fzd7b	2.16E-09	9.78E-14	0.381953303	0.183	0.074
339	ENSDARG00000016867	rnf128a	2.16E-09	9.78E-14	0.53153755	0.206	0.093
340	ENSDARG00000026726	anxa1a	2.48E-09	1.12E-13	-1.165198363	0.139	0.317
341	ENSDARG00000057286	swap70b	2.48E-09	1.12E-13	0.449666035	0.128	0.043
342	ENSDARG00000068401	yap1	2.52E-09	1.14E-13	0.507681983	0.222	0.104
343	ENSDARG00000057378	selenou1a	4.47E-09	2.03E-13	0.500067989	0.275	0.142
344	ENSDARG00000034291	rpl37	5.06E-09	2.30E-13	-0.269228149	0.917	0.934
345	ENSDARG00000099236	10-Sep	5.17E-09	2.34E-13	0.520884757	0.256	0.13
346	ENSDARG00000036965	rnf24	6.87E-09	3.11E-13	0.350777643	0.133	0.046
347	ENSDARG00000098280	rbm5	7.72E-09	3.50E-13	0.397252707	0.164	0.064
348	ENSDARG00000017388	gstt1b	8.91E-09	4.04E-13	0.351370547	0.172	0.069
349	ENSDARG00000029544	id2b	1.16E-08	5.26E-13	0.480924034	0.153	0.057
350	ENSDARG00000101406	rplp2	1.52E-08	6.88E-13	-0.257424117	0.906	0.93
351	ENSDARG00000009745	fbxw2	1.58E-08	7.18E-13	0.264741957	0.103	0.031
352	ENSDARG00000034753	tspan3a	1.59E-08	7.22E-13	0.437639318	0.431	0.276
353	ENSDARG00000097615	si:ch211-108d22.2	1.77E-08	8.03E-13	0.378862566	0.122	0.041
354	ENSDARG00000070437	rpl22	2.17E-08	9.82E-13	-0.278026027	0.861	0.901
355	ENSDARG00000053222	asb5b	2.35E-08	1.07E-12	0.263350567	0.178	0.072
356	ENSDARG00000023151	ucp1	2.46E-08	1.11E-12	0.300234303	0.331	0.176
357	ENSDARG00000008765	tmed5	2.50E-08	1.13E-12	0.361129645	0.103	0.032
358	ENSDARG00000058354	selenot1a	2.70E-08	1.23E-12	0.483004152	0.306	0.173
359	ENSDARG00000053129	carhsp1	2.76E-08	1.25E-12	0.492224516	0.258	0.136
360	ENSDARG00000076066	6-Mar	3.49E-08	1.58E-12	0.383062536	0.192	0.084
361	ENSDARG00000100826	hif1al	3.98E-08	1.80E-12	0.43459372	0.419	0.277
362	ENSDARG00000004196	tnfsf10l	4.06E-08	1.84E-12	0.354529266	0.122	0.043
363	ENSDARG00000002506	zgc:92818	4.52E-08	2.05E-12	0.344844195	0.169	0.07
364	ENSDARG00000021443	zfp36l1b	5.83E-08	2.64E-12	0.393832697	0.258	0.131
365	ENSDARG00000024381	msto1	6.02E-08	2.73E-12	0.286546306	0.122	0.042
366	ENSDARG00000052695	nr2f1a	7.15E-08	3.24E-12	0.332472805	0.242	0.114
367	ENSDARG00000079307	si:dkey-205h13.1	1.17E-07	5.31E-12	0.403117117	0.128	0.045
368	ENSDARG00000014113	wasla	1.18E-07	5.33E-12	0.311149386	0.128	0.046
369	ENSDARG00000032161	srgap2	1.37E-07	6.20E-12	0.437766166	0.122	0.043
370	ENSDARG00000070498	phyhiplb	1.43E-07	6.50E-12	0.419617244	0.117	0.04
371	ENSDARG00000079738	znf219	1.56E-07	7.06E-12	0.310809998	0.114	0.038
372	ENSDARG00000019438	rnf13	1.62E-07	7.33E-12	0.52705365	0.225	0.112
373	ENSDARG00000062460	sgk3	1.64E-07	7.41E-12	0.418755716	0.142	0.055
374	ENSDARG00000103994	ppiab	2.24E-07	1.02E-11	-0.425570018	0.647	0.723
375	ENSDARG00000104458	rnasekb	2.49E-07	1.13E-11	0.270394459	0.5	0.315
376	ENSDARG00000039347	rps24	2.93E-07	1.33E-11	-0.257601829	0.897	0.933
377	ENSDARG00000044601	rtn4a	3.00E-07	1.36E-11	0.5069372	0.431	0.297
378	ENSDARG00000039980	ppt1	4.00E-07	1.81E-11	0.516115527	0.35	0.218
379	ENSDARG00000101637	ccnd1	4.41E-07	2.00E-11	0.625617019	0.194	0.093
380	ENSDARG00000068247	luzp2	4.67E-07	2.12E-11	0.389819765	0.128	0.046
381	ENSDARG00000075677	mrpl17	5.09E-07	2.31E-11	0.369491562	0.153	0.063
382	ENSDARG00000055307	sypl2a	5.41E-07	2.45E-11	0.545882369	0.197	0.097
383	ENSDARG00000029072	klf6a	5.65E-07	2.56E-11	0.574840527	0.347	0.221
384	ENSDARG00000103791	nme2b.1	6.54E-07	2.96E-11	-0.320678296	0.797	0.849
385	ENSDARG00000003754	tspan2a	8.40E-07	3.81E-11	0.370007238	0.206	0.095
386	ENSDARG00000077777	tmsb4x	1.11E-06	5.04E-11	-0.578470868	0.839	0.841
387	ENSDARG00000089368	hopx	1.35E-06	6.11E-11	0.493122837	0.256	0.141
388	ENSDARG00000101063	CABZ01058650.1	1.38E-06	6.25E-11	0.34822125	0.153	0.064
389	ENSDARG00000028618	krt18b	1.39E-06	6.30E-11	-1.078884863	0.078	0.217
390	ENSDARG00000090982	slc44a1b	1.61E-06	7.32E-11	0.321762828	0.133	0.051
391	ENSDARG00000035282	emc6	1.80E-06	8.16E-11	0.452145196	0.278	0.159
392	ENSDARG00000046157	RPS17	2.34E-06	1.06E-10	-0.258662168	0.825	0.89
393	ENSDARG00000041435	uba52	2.53E-06	1.15E-10	-0.279608008	0.681	0.771
394	ENSDARG00000061233	abcc5	2.73E-06	1.24E-10	0.326453204	0.103	0.035
395	ENSDARG00000098802	map7d1a	3.25E-06	1.47E-10	0.349564086	0.128	0.051
396	ENSDARG00000035860	rps28	3.77E-06	1.71E-10	-0.251462376	0.847	0.888
397	ENSDARG00000038025	cbx7a	3.80E-06	1.72E-10	0.368069859	0.414	0.269
398	ENSDARG00000089924	aldh2.1	4.14E-06	1.87E-10	0.32389642	0.144	0.059
399	ENSDARG00000007184	zbtb16a	4.24E-06	1.92E-10	0.326863113	0.142	0.058
400	ENSDARG00000007678	ttyh3b	4.39E-06	1.99E-10	0.36790978	0.122	0.046
401	ENSDARG00000004034	arhgdig	4.41E-06	2.00E-10	-0.520986984	0.039	0.168
402	ENSDARG00000099758	igf2bp2b	5.02E-06	2.28E-10	0.512831043	0.225	0.121
403	ENSDARG00000094704	bcl2a	8.23E-06	3.73E-10	0.285675934	0.108	0.039
404	ENSDARG00000053485	aldh6a1	8.45E-06	3.83E-10	0.329536967	0.447	0.317
405	ENSDARG00000015164	mknk2b	1.34E-05	6.06E-10	0.51208277	0.486	0.377
406	ENSDARG00000098591	tubb2b	1.34E-05	6.07E-10	-0.61904732	0.192	0.351
407	ENSDARG00000045947	hrc	1.35E-05	6.11E-10	-0.644437764	0.019	0.13
408	ENSDARG00000039211	zgc:77439	1.39E-05	6.30E-10	0.387973422	0.219	0.115
409	ENSDARG00000038068	ddx5	1.42E-05	6.42E-10	-0.438745776	0.139	0.298
410	ENSDARG00000042904	foxo3b	1.49E-05	6.75E-10	0.413980198	0.208	0.107
411	ENSDARG00000009106	serinc1	1.62E-05	7.34E-10	0.298076509	0.544	0.391
412	ENSDARG00000036074	cebpa	1.63E-05	7.40E-10	-0.45273725	0.006	0.107
413	ENSDARG00000086288	scg3	1.69E-05	7.67E-10	0.588755286	0.219	0.113
414	ENSDARG00000061764	ahnak	1.71E-05	7.75E-10	-0.37572509	0.033	0.152
415	ENSDARG00000021143	rtn1b	1.86E-05	8.42E-10	-0.701486328	0.131	0.278
416	ENSDARG00000030161	ppp1r14bb	2.09E-05	9.45E-10	0.262900436	0.147	0.063
417	ENSDARG00000016233	sdr16c5a	2.13E-05	9.66E-10	0.389145445	0.139	0.061
418	ENSDARG00000101074	glud1b	2.18E-05	9.87E-10	0.47215656	0.414	0.295
419	ENSDARG00000055875	pag1	2.76E-05	1.25E-09	0.328345454	0.106	0.039
420	ENSDARG00000013351	cirbpb	3.01E-05	1.37E-09	-0.445466075	0.644	0.758
421	ENSDARG00000035519	histh1l	3.02E-05	1.37E-09	-0.548870936	0.667	0.759
422	ENSDARG00000009779	mcl1a	3.10E-05	1.40E-09	-0.539949299	0.406	0.529
423	ENSDARG00000055120	ctsba	3.25E-05	1.47E-09	0.254777003	0.397	0.268
424	ENSDARG00000014361	tmbim4	3.66E-05	1.66E-09	0.456322939	0.3	0.188
425	ENSDARG00000076386	epdl1	4.43E-05	2.01E-09	-0.772406747	0.053	0.173
426	ENSDARG00000093584	zgc:193505	4.89E-05	2.22E-09	-1.134258078	0.036	0.147
427	ENSDARG00000016357	fmo5	5.15E-05	2.33E-09	0.3040178	0.131	0.055
428	ENSDARG00000011583	cry1ab	5.56E-05	2.52E-09	0.356550209	0.133	0.057
429	ENSDARG00000021113	ptmaa	6.00E-05	2.72E-09	-0.62617649	0.625	0.71
430	ENSDARG00000101936	tmem106ba	6.09E-05	2.76E-09	0.398270093	0.214	0.114
431	ENSDARG00000056874	lygl1	6.78E-05	3.08E-09	-0.710520728	0.017	0.119
432	ENSDARG00000088091	pfn1	7.40E-05	3.35E-09	-0.744481689	0.514	0.606
433	ENSDARG00000013771	ctss2.2	7.81E-05	3.54E-09	-0.541672948	0.011	0.109
434	ENSDARG00000074756	tfb2m	8.68E-05	3.93E-09	0.405300786	0.186	0.096
435	ENSDARG00000041314	ndufb9	9.89E-05	4.48E-09	0.404306529	0.456	0.345
436	ENSDARG00000003035	hspa9	0.000104599	4.74E-09	0.425283143	0.208	0.113
437	ENSDARG00000091348	rtn3	0.000105529	4.78E-09	0.5028864	0.258	0.157
438	ENSDARG00000096678	si:dkey-263j23.1	0.000106998	4.85E-09	0.402361355	0.125	0.053
439	ENSDARG00000015554	zic2a	0.000113626	5.15E-09	0.469109066	0.136	0.058
440	ENSDARG00000086881	ier2b	0.000159022	7.21E-09	-0.375390136	0.072	0.2
441	ENSDARG00000023443	tjp2b	0.000169474	7.68E-09	0.370515132	0.161	0.078
442	ENSDARG00000044852	wbp2nl	0.00016985	7.70E-09	0.454727168	0.4	0.293
443	ENSDARG00000009553	gng3	0.000175327	7.95E-09	-0.600874491	0.15	0.29
444	ENSDARG00000003835	stom	0.000175444	7.95E-09	0.330474383	0.106	0.041
445	ENSDARG00000042876	abracl	0.000194994	8.84E-09	-0.343369259	0.019	0.119
446	ENSDARG00000035557	gabarapa	0.000207864	9.42E-09	-0.359770618	0.144	0.294
447	ENSDARG00000020197	rpl5a	0.00020879	9.47E-09	-0.293895914	0.664	0.75
448	ENSDARG00000037810	adtrp1	0.000210321	9.53E-09	0.397187756	0.114	0.047
449	ENSDARG00000028106	glrx	0.00021683	9.83E-09	-0.315509289	0.072	0.2
450	ENSDARG00000098344	rab18b	0.000244138	1.11E-08	0.387497219	0.15	0.071
451	ENSDARG00000104945	sncb	0.000246739	1.12E-08	-0.714464865	0.142	0.272
452	ENSDARG00000099491	tmem176l.1	0.00026418	1.20E-08	0.319369005	0.167	0.081
453	ENSDARG00000074758	csde1	0.000275166	1.25E-08	-0.308753698	0.058	0.177
454	ENSDARG00000013741	lancl1	0.000277666	1.26E-08	0.310624399	0.128	0.055
455	ENSDARG00000068732	spry4	0.000298051	1.35E-08	0.385923232	0.158	0.077
456	ENSDARG00000099195	ier2a	0.000299273	1.36E-08	-0.359562596	0.094	0.227
457	ENSDARG00000102612	slc15a4	0.000326135	1.48E-08	0.379234623	0.119	0.051
458	ENSDARG00000038694	zgc:101744	0.000331992	1.51E-08	0.327374621	0.15	0.071
459	ENSDARG00000101251	ldha	0.000363873	1.65E-08	0.296251864	0.175	0.087
460	ENSDARG00000039034	marcksl1a	0.000368665	1.67E-08	0.347145593	0.503	0.362
461	ENSDARG00000032369	btbd6b	0.000388136	1.76E-08	0.281605166	0.167	0.08
462	ENSDARG00000099744	gap43	0.000417935	1.89E-08	-0.706745482	0.039	0.143
463	ENSDARG00000074378	junba	0.000461741	2.09E-08	-0.44148257	0.067	0.182
464	ENSDARG00000023394	slc37a2	0.000470341	2.13E-08	0.42217913	0.208	0.117
465	ENSDARG00000017320	f11r.1	0.000472472	2.14E-08	-0.351294185	0.022	0.12
466	ENSDARG00000101844	mibp2	0.000496837	2.25E-08	-0.303816942	0.681	0.765
467	ENSDARG00000101481	rbp5	0.000507717	2.30E-08	0.431978762	0.133	0.06
468	ENSDARG00000041108	ctsh	0.000542745	2.46E-08	-0.303928073	0.014	0.106
469	ENSDARG00000044521	eef1b2	0.000557646	2.53E-08	-0.280287042	0.786	0.807
470	ENSDARG00000029075	pfkfb4b	0.000565078	2.56E-08	0.354653031	0.414	0.295
471	ENSDARG00000009978	icn	0.000592386	2.69E-08	-1.074062762	0.311	0.438
472	ENSDARG00000004297	irf2bpl	0.000646394	2.93E-08	0.30399041	0.236	0.132
473	ENSDARG00000115405	hbbe1.2	0.000665831	3.02E-08	-1.190625045	0.042	0.147
474	ENSDARG00000097157	si:ch211-207n23.2	0.000736495	3.34E-08	-1.386350103	0.044	0.146
475	ENSDARG00000013838	sulf2b	0.000748696	3.39E-08	0.315714045	0.122	0.052
476	ENSDARG00000058128	msna	0.000765781	3.47E-08	0.36426737	0.264	0.159
477	ENSDARG00000043388	atraid	0.000840659	3.81E-08	0.289150308	0.108	0.044
478	ENSDARG00000063292	ssuh2rs1	0.001017622	4.61E-08	0.348224506	0.161	0.082
479	ENSDARG00000063535	chd4a	0.001051458	4.77E-08	-0.508431928	0.025	0.119
480	ENSDARG00000089372	clk4a	0.001061064	4.81E-08	0.307746058	0.214	0.119
481	ENSDARG00000059391	gyg1b	0.001064339	4.83E-08	0.586863261	0.214	0.122
482	ENSDARG00000005453	foxp2	0.001065505	4.83E-08	0.258523569	0.139	0.062
483	ENSDARG00000100244	ebf3a	0.001241228	5.63E-08	-0.691197089	0.042	0.144
484	ENSDARG00000058358	krt8	0.001244383	5.64E-08	-0.671963056	0.333	0.47
485	ENSDARG00000041332	tmem33	0.00125637	5.70E-08	0.347921903	0.164	0.084
486	ENSDARG00000045776	cnbpa	0.001313792	5.96E-08	0.365252917	0.483	0.39
487	ENSDARG00000045417	fam49bb	0.001328821	6.02E-08	0.348791166	0.108	0.046
488	ENSDARG00000042853	ivd	0.001430343	6.48E-08	0.363632045	0.178	0.095
489	ENSDARG00000035175	schip1	0.001430362	6.48E-08	0.285484692	0.111	0.047
490	ENSDARG00000102975	nsg2	0.001515825	6.87E-08	-0.596062655	0.167	0.296
491	ENSDARG00000042725	cebpb	0.001520102	6.89E-08	-0.509192769	0.069	0.183
492	ENSDARG00000041051	mid1ip1a	0.001708236	7.74E-08	-1.045264309	0.047	0.146
493	ENSDARG00000014420	elavl3	0.001975098	8.95E-08	-0.703016946	0.167	0.286
494	ENSDARG00000063572	perp	0.001988692	9.02E-08	0.361728869	0.242	0.145
495	ENSDARG00000100371	eef2b	0.002068905	9.38E-08	-0.260711825	0.714	0.756
496	ENSDARG00000009544	cldnb	0.002126884	9.64E-08	-0.99514857	0.036	0.131
497	ENSDARG00000035400	btf3	0.002159142	9.79E-08	-0.251718031	0.692	0.771
498	ENSDARG00000005754	ptprfb	0.002170286	9.84E-08	0.364384005	0.136	0.065
499	ENSDARG00000019113	mob3a	0.002348452	1.06E-07	0.32748969	0.15	0.076
500	ENSDARG00000077226	smarca4a	0.002352184	1.07E-07	-0.348078961	0.019	0.107
501	ENSDARG00000020298	btg2	0.002409176	1.09E-07	-0.342294692	0.1	0.223
502	ENSDARG00000104451	slc39a7	0.002447288	1.11E-07	0.37714829	0.139	0.067
503	ENSDARG00000067591	puraa	0.002745553	1.24E-07	0.281871289	0.161	0.081
504	ENSDARG00000099614	purab	0.002833169	1.28E-07	0.327297008	0.169	0.088
505	ENSDARG00000092945	si:ch211-250g4.3	0.002840573	1.29E-07	-1.035881557	0.025	0.115
506	ENSDARG00000051748	ccnd2a	0.002856274	1.29E-07	0.376981517	0.189	0.106
507	ENSDARG00000059054	pdk2b	0.002874425	1.30E-07	-0.378797554	0.072	0.184
508	ENSDARG00000116617	spaca4l	0.00338304	1.53E-07	-0.602535387	0.025	0.113
509	ENSDARG00000078748	si:ch211-137a8.4	0.003830807	1.74E-07	0.532987188	0.303	0.197
510	ENSDARG00000074390	tmem176l.4	0.003861048	1.75E-07	-0.677604135	0.025	0.112
511	ENSDARG00000036832	cyt1l	0.003874598	1.76E-07	-1.258114627	0.1	0.211
512	ENSDARG00000012914	arhgef4	0.003931073	1.78E-07	0.340257924	0.147	0.074
513	ENSDARG00000056410	fdx1	0.003986569	1.81E-07	0.353327	0.153	0.079
514	ENSDARG00000054911	tmsb	0.00401974	1.82E-07	-0.728905216	0.053	0.151
515	ENSDARG00000013144	atp1b1a	0.004181656	1.90E-07	0.414157091	0.478	0.374
516	ENSDARG00000036456	anxa4	0.004503952	2.04E-07	-0.405430707	0.125	0.248
517	ENSDARG00000098589	cyb5a	0.004720191	2.14E-07	0.271341233	0.136	0.066
518	ENSDARG00000079305	hbae3	0.004791166	2.17E-07	-1.570706646	0.086	0.193
519	ENSDARG00000044241	dram2b	0.004935388	2.24E-07	0.301929872	0.156	0.08
520	ENSDARG00000060113	znf395a	0.005236762	2.37E-07	0.274668116	0.256	0.155
521	ENSDARG00000104011	rps17	0.005593023	2.54E-07	-0.311202578	0.633	0.694
522	ENSDARG00000092493	si:dkeyp-44a8.2	0.005736992	2.60E-07	0.446215965	0.222	0.135
523	ENSDARG00000025693	tmem9b	0.006757096	3.06E-07	0.374234276	0.247	0.154
524	ENSDARG00000089124	hbae1.3	0.006803239	3.08E-07	-1.065509392	0.039	0.131
525	ENSDARG00000033655	stmn1b	0.007305331	3.31E-07	-0.673029149	0.406	0.501
526	ENSDARG00000018985	castor2	0.007442302	3.37E-07	0.338805828	0.264	0.168
527	ENSDARG00000056801	sufu	0.00763259	3.46E-07	0.252234849	0.106	0.046
528	ENSDARG00000036028	arrdc3b	0.008026664	3.64E-07	-0.311937882	0.094	0.21
529	ENSDARG00000003207	mterf3	0.008704777	3.95E-07	-0.732136897	0.042	0.133
530	ENSDARG00000086471	pkig	0.008842236	4.01E-07	0.361205737	0.169	0.092
531	ENSDARG00000010266	igf2bp3	0.008932591	4.05E-07	0.321426741	0.261	0.166
532	ENSDARG00000025254	s100a10b	0.009151682	4.15E-07	-0.68079865	0.15	0.264
533	ENSDARG00000052082	gabarapb	0.009561953	4.33E-07	0.261590915	0.717	0.664
534	ENSDARG00000052746	grinab	0.009717147	4.41E-07	0.390216649	0.239	0.15
535	ENSDARG00000027199	smad1	0.009878918	4.48E-07	0.254287146	0.108	0.049
536	ENSDARG00000054916	eif4ebp3	0.009934544	4.50E-07	0.318230653	0.481	0.377
537	ENSDARG00000077533	eif3f	0.010011958	4.54E-07	-0.282245242	0.6	0.68
538	ENSDARG00000059906	sdc4	0.011051612	5.01E-07	0.308143942	0.425	0.305
539	ENSDARG00000052462	pisd	0.011130461	5.05E-07	0.376209579	0.128	0.062
540	ENSDARG00000009640	psmb1	0.011355792	5.15E-07	-0.286725068	0.167	0.298
541	ENSDARG00000041921	hsbp1b	0.011650418	5.28E-07	0.381190769	0.386	0.294
542	ENSDARG00000100513	rps27l	0.011657853	5.29E-07	0.354788411	0.386	0.289
543	ENSDARG00000013863	fam133b	0.011692	5.30E-07	-0.264248864	0.136	0.265
544	ENSDARG00000008803	marcksb	0.011849943	5.37E-07	-0.632460986	0.097	0.2
545	ENSDARG00000053858	crip1	0.012372936	5.61E-07	-0.45924193	0.108	0.222
546	ENSDARG00000055118	mylipb	0.012415547	5.63E-07	0.314167259	0.142	0.072
547	ENSDARG00000018426	aldh7a1	0.013008423	5.90E-07	0.442061274	0.272	0.187
548	ENSDARG00000103057	zfhx3	0.013388824	6.07E-07	-0.442402818	0.056	0.153
549	ENSDARG00000058117	snap25b	0.013794829	6.25E-07	-0.590342806	0.114	0.219
550	ENSDARG00000046143	prkab1b	0.015391977	6.98E-07	0.360709437	0.194	0.115
551	ENSDARG00000004588	sox4a	0.015977424	7.24E-07	-0.937490217	0.119	0.223
552	ENSDARG00000015887	b2ml	0.01636402	7.42E-07	0.349188785	0.483	0.376
553	ENSDARG00000051875	islr2	0.016445554	7.46E-07	-0.846867245	0.053	0.145
554	ENSDARG00000089475	hbae1.1	0.016896749	7.66E-07	-1.16827963	0.042	0.13
555	ENSDARG00000011510	rcc2	0.017198334	7.80E-07	-0.325624416	0.025	0.107
556	ENSDARG00000103199	si:dkey-247k7.2	0.017360465	7.87E-07	-1.54145452	0.103	0.201
557	ENSDARG00000059601	map1aa	0.017524323	7.94E-07	-0.503037844	0.064	0.162
558	ENSDARG00000076815	eif3s10	0.018450885	8.36E-07	-0.265131108	0.197	0.335
559	ENSDARG00000113599	hbbe1.1	0.018540331	8.41E-07	-1.41055536	0.05	0.141
560	ENSDARG00000103720	zgc:162730	0.018927725	8.58E-07	-0.482912959	0.153	0.271
561	ENSDARG00000092947	cyt1	0.019600732	8.89E-07	-1.53564782	0.594	0.669
562	ENSDARG00000016691	cd9b	0.02203194	9.99E-07	-0.580174105	0.039	0.125
563	ENSDARG00000014015	zgc:77086	0.023344263	1.06E-06	0.276827934	0.136	0.068
564	ENSDARG00000025375	idh1	0.027064196	1.23E-06	0.359957313	0.197	0.119
565	ENSDARG00000076532	si:ch211-222l21.1	0.028044623	1.27E-06	-0.642876786	0.269	0.381
566	ENSDARG00000040158	cdc42l	0.028244967	1.28E-06	0.394810631	0.267	0.181
567	ENSDARG00000031427	calm2a	0.028846826	1.31E-06	-0.315431902	0.228	0.363
568	ENSDARG00000098753	elmo1	0.029065398	1.32E-06	-0.4357744	0.039	0.124
569	ENSDARG00000036394	pop7	0.029230639	1.33E-06	-0.395169011	0.036	0.118
570	ENSDARG00000104359	anxa1c	0.030151436	1.37E-06	-1.204567074	0.05	0.135
571	ENSDARG00000075666	tsc22d3	0.030214913	1.37E-06	0.409155019	0.153	0.084
572	ENSDARG00000055874	cpe	0.030728311	1.39E-06	-0.4542283	0.081	0.182
573	ENSDARG00000024540	tspan36	0.031236829	1.42E-06	-0.554173802	0.083	0.184
574	ENSDARG00000017294	gnai2b	0.03192583	1.45E-06	0.273283465	0.147	0.076
575	ENSDARG00000036102	ctdsp2	0.034216967	1.55E-06	0.318291798	0.369	0.274
576	ENSDARG00000075536	cpne1	0.034968669	1.59E-06	0.337335333	0.211	0.131
577	ENSDARG00000101362	mibp	0.036985055	1.68E-06	-0.78225128	0.033	0.114
578	ENSDARG00000014053	olfm1b	0.037268616	1.69E-06	-0.454490677	0.072	0.17
579	ENSDARG00000056722	cd99l2	0.039413797	1.79E-06	-0.494355213	0.033	0.114
580	ENSDARG00000089441	si:ch211-105c13.3	0.040252103	1.82E-06	-0.358081983	0.028	0.107
581	ENSDARG00000022832	bnip4	0.041183819	1.87E-06	0.251069417	0.142	0.074
582	ENSDARG00000021149	cbr1l	0.045732927	2.07E-06	0.338401618	0.122	0.061
583	ENSDARG00000056233	zgc:110591	0.048762025	2.21E-06	0.376327474	0.144	0.079
584	ENSDARG00000002632	anxa11b	0.057047729	2.59E-06	0.399568017	0.292	0.207
585	ENSDARG00000076847	tnrc6c1	0.058980788	2.67E-06	0.290239381	0.392	0.291
586	ENSDARG00000003308	emc2	0.059927506	2.72E-06	0.329718133	0.303	0.21
587	ENSDARG00000103634	CU914622.2	0.063747	2.89E-06	-0.810114152	0.028	0.102
588	ENSDARG00000091111	si:ch211-15b10.6	0.072974387	3.31E-06	0.450085636	0.211	0.133
589	ENSDARG00000038900	acadm	0.073096826	3.31E-06	0.407149728	0.306	0.224
590	ENSDARG00000040072	scpep1	0.073097284	3.31E-06	-0.297325339	0.031	0.109
591	ENSDARG00000042933	bloc1s6	0.075173033	3.41E-06	-0.418547267	0.242	0.361
592	ENSDARG00000087390	hbbe1.3	0.07777316	3.53E-06	-1.353247193	0.117	0.214
593	ENSDARG00000002758	dedd1	0.078071432	3.54E-06	0.361484984	0.422	0.332
594	ENSDARG00000099039	pcbp2	0.078221494	3.55E-06	0.293106076	0.486	0.398
595	ENSDARG00000102403	cry2	0.079311677	3.60E-06	0.33540328	0.2	0.121
596	ENSDARG00000088330	hbae1.1	0.079560517	3.61E-06	-1.103138801	0.05	0.133
597	ENSDARG00000003866	tm9sf2	0.081765292	3.71E-06	0.397579037	0.247	0.166
598	ENSDARG00000086416	med11	0.087392581	3.96E-06	0.31956636	0.181	0.108
599	ENSDARG00000031020	pip4k2ca	0.088862063	4.03E-06	0.254603789	0.158	0.088
600	ENSDARG00000057882	arpc3	0.095226294	4.32E-06	-0.314293358	0.217	0.342
601	ENSDARG00000021924	hsp70.3	0.107159741	4.86E-06	-0.49435517	0.217	0.329
602	ENSDARG00000039757	mcfd2	0.107954824	4.89E-06	0.281069316	0.108	0.053
603	ENSDARG00000053358	basp1	0.109672497	4.97E-06	-0.503169834	0.083	0.175
604	ENSDARG00000005191	ahcy	0.112401478	5.10E-06	-0.257628562	0.181	0.305
605	ENSDARG00000094041	krt17	0.116882364	5.30E-06	-1.604179828	0.156	0.255
606	ENSDARG00000060853	nckap1	0.123183729	5.58E-06	0.315699844	0.169	0.098
607	ENSDARG00000027744	gadd45ba	0.123748209	5.61E-06	0.362297692	0.336	0.251
608	ENSDARG00000068262	vamp5	0.124586055	5.65E-06	0.289774799	0.111	0.055
609	ENSDARG00000018404	krt18a.1	0.127900401	5.80E-06	-0.357153108	0.117	0.219
610	ENSDARG00000012656	atf6	0.136339763	6.18E-06	0.329363549	0.136	0.073
611	ENSDARG00000012138	sgce	0.144520453	6.55E-06	0.297783023	0.217	0.134
612	ENSDARG00000056307	znf706	0.162581285	7.37E-06	0.355801206	0.411	0.333
613	ENSDARG00000002131	celf2	0.16474844	7.47E-06	-0.417293901	0.131	0.231
614	ENSDARG00000003203	rhcga	0.16761728	7.60E-06	-1.32754456	0.053	0.131
615	ENSDARG00000013561	pgm1	0.172293425	7.81E-06	0.292200142	0.192	0.117
616	ENSDARG00000098368	aplp1	0.177442446	8.04E-06	-0.379103489	0.061	0.147
617	ENSDARG00000068701	gpr85	0.185446229	8.41E-06	-0.4313473	0.053	0.134
618	ENSDARG00000105450	si:ch211-63p21.1	0.186967691	8.48E-06	0.303693788	0.106	0.052
619	ENSDARG00000045914	si:ch211-51e12.7	0.193680028	8.78E-06	-0.412221255	0.075	0.161
620	ENSDARG00000104181	tmsb1	0.1962191	8.90E-06	-0.26473295	0.253	0.37
621	ENSDARG00000045143	hbbe2	0.209004061	9.48E-06	-1.514267711	0.072	0.154
622	ENSDARG00000008363	mcl1b	0.224050377	1.02E-05	-0.262786041	0.189	0.306
623	ENSDARG00000074849	rac1a	0.25333266	1.15E-05	0.388238784	0.136	0.077
624	ENSDARG00000043102	lxn	0.254598408	1.15E-05	-0.404276646	0.236	0.348
625	ENSDARG00000006125	csnk1db	0.262492062	1.19E-05	0.300983614	0.308	0.223
626	ENSDARG00000024478	mpc2	0.263818808	1.20E-05	0.336265634	0.353	0.274
627	ENSDARG00000006242	ptp4a1	0.264083066	1.20E-05	-0.29225517	0.194	0.305
628	ENSDARG00000100582	si:ch211-195b11.3	0.267096779	1.21E-05	-1.102671151	0.1	0.184
629	ENSDARG00000090454	gnb1a	0.280894804	1.27E-05	0.251771493	0.506	0.402
630	ENSDARG00000025428	socs3a	0.281562057	1.28E-05	-0.459282708	0.089	0.181
631	ENSDARG00000056831	gng2	0.288070735	1.31E-05	-0.462506398	0.1	0.189
632	ENSDARG00000093936	si:dkeyp-1h4.6	0.299414453	1.36E-05	-0.874698527	0.036	0.106
633	ENSDARG00000015314	zc4h2	0.302343905	1.37E-05	-0.565413443	0.167	0.26
634	ENSDARG00000026801	stau2	0.303912224	1.38E-05	0.355304959	0.364	0.28
635	ENSDARG00000033234	stmn2a	0.305001897	1.38E-05	-0.450181544	0.067	0.149
636	ENSDARG00000071658	ywhag2	0.330520845	1.50E-05	-0.522746228	0.153	0.25
637	ENSDARG00000032405	ckap4	0.341536284	1.55E-05	-0.316795581	0.033	0.104
638	ENSDARG00000099283	epb41a	0.351774435	1.59E-05	-0.400910192	0.139	0.235
639	ENSDARG00000092970	tmsb2	0.354932575	1.61E-05	-0.335401047	0.078	0.166
640	ENSDARG00000019613	ip6k2b	0.363863413	1.65E-05	-0.253291079	0.122	0.224
641	ENSDARG00000020258	ewsr1a	0.372787781	1.69E-05	-0.314297938	0.056	0.136
642	ENSDARG00000101733	fam168b	0.374307146	1.70E-05	0.308942085	0.25	0.165
643	ENSDARG00000036161	hnrnpa0l	0.375914322	1.70E-05	-0.318780566	0.417	0.525
644	ENSDARG00000003655	tmem59l	0.385537953	1.75E-05	-0.388340902	0.094	0.184
645	ENSDARG00000036588	mhc1zba	0.388887579	1.76E-05	-0.341819698	0.125	0.221
646	ENSDARG00000045639	elavl4	0.389873748	1.77E-05	-0.695585244	0.175	0.267
647	ENSDARG00000097057	fxyd6l	0.391870385	1.78E-05	-0.265742057	0.225	0.347
648	ENSDARG00000000019	ube2h	0.400148463	1.81E-05	0.297265789	0.139	0.077
649	ENSDARG00000019644	ldhba	0.413003188	1.87E-05	0.270874461	0.606	0.532
650	ENSDARG00000003216	anxa2a	0.432441727	1.96E-05	-0.461273952	0.072	0.154
651	ENSDARG00000023220	selenot2	0.449493296	2.04E-05	-0.304235478	0.1	0.191
652	ENSDARG00000020187	GCA	0.451455079	2.05E-05	0.287680795	0.253	0.177
653	ENSDARG00000070161	vamp3	0.456405915	2.07E-05	0.263132898	0.311	0.23
654	ENSDARG00000070822	cnp	0.493618333	2.24E-05	-0.311997359	0.058	0.136
655	ENSDARG00000070537	stmn2b	0.494171843	2.24E-05	-0.388264916	0.042	0.114
656	ENSDARG00000021343	wsb1	0.498909869	2.26E-05	-0.31168157	0.061	0.141
657	ENSDARG00000042236	atrx	0.50249777	2.28E-05	-0.324703968	0.103	0.195
658	ENSDARG00000013009	ubiad1	0.505543609	2.29E-05	0.287724541	0.106	0.053
659	ENSDARG00000012078	meis1b	0.506196885	2.29E-05	0.280166157	0.272	0.19
660	ENSDARG00000068995	h2afx1	0.570880721	2.59E-05	-0.459410819	0.542	0.625
661	ENSDARG00000068629	cd151l	0.601536285	2.73E-05	0.274072973	0.103	0.052
662	ENSDARG00000068708	ifrd1	0.620101134	2.81E-05	0.284278515	0.281	0.199
663	ENSDARG00000092158	cbx3b	0.678687909	3.08E-05	0.286112691	0.15	0.089
664	ENSDARG00000061647	nrxn1a	0.706176394	3.20E-05	-0.417569815	0.053	0.128
665	ENSDARG00000013430	bhmt	0.722209554	3.27E-05	-0.269956591	0.289	0.389
666	ENSDARG00000012972	cfl1l	0.757214875	3.43E-05	-0.607078449	0.206	0.296
667	ENSDARG00000028066	diras1a	0.767868758	3.48E-05	-0.409352429	0.036	0.102
668	ENSDARG00000020609	snap25a	0.795639784	3.61E-05	-0.418658954	0.167	0.265
669	ENSDARG00000055504	si:ch211-212k18.7	0.804933229	3.65E-05	-0.411682049	0.061	0.138
670	ENSDARG00000037997	tubb5	0.819739054	3.72E-05	-0.860025477	0.069	0.145
671	ENSDARG00000032575	ywhaz	0.822274792	3.73E-05	-0.340079202	0.217	0.321
672	ENSDARG00000037488	canx	0.883959234	4.01E-05	0.313173291	0.192	0.124
673	ENSDARG00000006588	zgc:111983	0.890792291	4.04E-05	-1.361482123	0.111	0.19
674	ENSDARG00000040076	pycard	0.920269443	4.17E-05	-0.268989829	0.053	0.126
675	ENSDARG00000074057	calm3b	0.963173298	4.37E-05	-0.328936769	0.281	0.389
676	ENSDARG00000077045	scg5	0.979084666	4.44E-05	0.281067141	0.186	0.114
677	ENSDARG00000014676	bckdhb	0.987185751	4.48E-05	0.379530675	0.194	0.13
678	ENSDARG00000045014	tuba2	0.987724547	4.48E-05	-0.347333059	0.044	0.114
679	ENSDARG00000000212	krt97	1	0.005977513	-1.142743457	0.075	0.122
680	ENSDARG00000000503	stx1b	1	6.21E-05	-0.420804712	0.108	0.192
681	ENSDARG00000000563	ttn.1	1	0.004086819	-0.594403931	0.144	0.204
682	ENSDARG00000000666	creg2	1	7.33E-05	0.317234386	0.172	0.11
683	ENSDARG00000001889	tuba1a	1	0.018417695	-0.495279408	0.189	0.233
684	ENSDARG00000001994	stxbp1a	1	0.002329504	-0.315902222	0.078	0.132
685	ENSDARG00000002230	sypb	1	0.000888897	-0.279889412	0.064	0.124
686	ENSDARG00000002369	UBB	1	4.95E-05	-0.291756203	0.233	0.34
687	ENSDARG00000002589	mylpfb	1	0.974882271	-0.262420225	0.558	0.55
688	ENSDARG00000002768	pvalb2	1	0.163826825	-0.462730894	1	1
689	ENSDARG00000002967	pdap1b	1	0.000829582	0.385427805	0.189	0.137
690	ENSDARG00000003808	aqp3a	1	0.000116989	-0.731272425	0.061	0.129
691	ENSDARG00000003952	pfn2	1	0.000268223	-0.3242944	0.292	0.386
692	ENSDARG00000004171	rabac1	1	0.968133157	0.254977274	0.097	0.104
693	ENSDARG00000004621	gpm6ab	1	0.000293779	-0.525981313	0.325	0.391
694	ENSDARG00000004956	zmat2	1	0.00027117	-0.256417548	0.117	0.199
695	ENSDARG00000005423	pgam1a	1	0.879020358	-0.597581114	0.131	0.131
696	ENSDARG00000005870	mmadhc	1	0.004949848	0.2570883	0.119	0.081
697	ENSDARG00000006235	brms1la	1	0.019038903	0.25949506	0.167	0.129
698	ENSDARG00000006397	laptm4a	1	0.001581161	0.256135647	0.269	0.212
699	ENSDARG00000006399	ywhae1	1	5.93E-05	0.315468315	0.353	0.281
700	ENSDARG00000006497	rtn1a	1	0.54689911	-0.360645966	0.431	0.398
701	ENSDARG00000006859	nkain1	1	0.000133652	-0.324869662	0.044	0.108
702	ENSDARG00000007276	ela3l	1	0.189850553	-0.926555591	0.131	0.156
703	ENSDARG00000007576	crybb1l1	1	0.144335328	-0.953051158	0.111	0.134
704	ENSDARG00000007654	nsfa	1	0.000724386	-0.303693079	0.064	0.124
705	ENSDARG00000007745	uqcrfs1	1	0.004347669	0.277204444	0.358	0.321
706	ENSDARG00000007960	hnrnpaba	1	0.017030768	-0.290666868	0.461	0.517
707	ENSDARG00000008494	myl6	1	0.403106569	-0.399596823	0.122	0.136
708	ENSDARG00000008859	mylipa	1	4.63E-05	0.341822677	0.15	0.09
709	ENSDARG00000009212	ppiaa	1	0.001274578	-0.261587247	0.828	0.817
710	ENSDARG00000009250	etfb	1	0.00072373	0.296837544	0.267	0.214
711	ENSDARG00000010279	scamp2	1	0.000337872	0.328825228	0.136	0.086
712	ENSDARG00000010553	mmgt1	1	0.000399922	0.291188216	0.214	0.154
713	ENSDARG00000010641	slc20a1b	1	0.055730802	0.336066446	0.111	0.087
714	ENSDARG00000010946	cbsb	1	0.010293717	0.319190545	0.178	0.139
715	ENSDARG00000011545	arrb2b	1	0.002551737	0.285826189	0.181	0.133
716	ENSDARG00000012944	myhz2	1	0.054314217	-1.030945383	0.172	0.214
717	ENSDARG00000013044	ndufv2	1	0.000608269	0.251253185	0.228	0.168
718	ENSDARG00000014085	atp6v1e1a	1	0.00026873	0.292397551	0.136	0.086
719	ENSDARG00000014159	mtdha	1	0.001436008	0.262111884	0.244	0.186
720	ENSDARG00000014196	myl1	1	0.00746139	-0.304760232	0.314	0.38
721	ENSDARG00000014244	rbmx	1	6.18E-05	0.270925729	0.192	0.122
722	ENSDARG00000014287	eno2	1	0.002572966	-0.31318079	0.092	0.149
723	ENSDARG00000014746	rbfox1	1	0.000208951	-0.349092217	0.108	0.187
724	ENSDARG00000014995	jagn1b	1	0.002815365	0.287158636	0.136	0.094
725	ENSDARG00000015551	fth1a	1	0.004886812	-0.966457549	0.697	0.745
726	ENSDARG00000016058	fibpa	1	0.00021224	0.279218659	0.122	0.072
727	ENSDARG00000016301	zgc:65894	1	0.001554358	-0.329570464	0.097	0.158
728	ENSDARG00000016687	acadvl	1	0.033415089	0.297578268	0.161	0.132
729	ENSDARG00000016771	tfa	1	0.060833399	-0.421373932	0.075	0.106
730	ENSDARG00000016793	crybb1l2	1	0.001220057	-1.142286074	0.094	0.156
731	ENSDARG00000016871	smarce1	1	0.000375714	-0.407807492	0.181	0.261
732	ENSDARG00000016904	bckdk	1	9.26E-05	0.25880502	0.147	0.088
733	ENSDARG00000016968	tmem214	1	0.086906906	0.268074821	0.108	0.086
734	ENSDARG00000016979	pmpcb	1	0.00922933	0.392217033	0.131	0.095
735	ENSDARG00000017314	CELA1 (1 of many)	1	0.340217846	-1.00027795	0.339	0.368
736	ENSDARG00000017441	mylz3	1	0.073872236	-0.460654686	0.892	0.897
737	ENSDARG00000017571	mccc2	1	0.006980209	0.299021395	0.133	0.095
738	ENSDARG00000017624	krt4	1	0.000270954	-1.458092637	0.525	0.565
739	ENSDARG00000017676	mmp2	1	8.92E-05	0.265035409	0.119	0.067
740	ENSDARG00000017781	hsd17b10	1	0.041359947	0.258707933	0.128	0.1
741	ENSDARG00000018146	gpx1a	1	0.029155242	-0.345883782	0.144	0.189
742	ENSDARG00000018259	atp1a3a	1	0.000292038	-0.350074285	0.061	0.126
743	ENSDARG00000018529	lipf	1	8.62E-05	0.313191728	0.108	0.059
744	ENSDARG00000018593	parp16	1	0.000742712	0.253108435	0.142	0.092
745	ENSDARG00000018997	cplx2l	1	0.000204062	-0.370552532	0.056	0.12
746	ENSDARG00000019008	erp44	1	0.012345163	0.328446943	0.164	0.127
747	ENSDARG00000019362	ptbp1a	1	0.018239285	0.253190528	0.111	0.08
748	ENSDARG00000020448	adi1	1	7.40E-05	0.40419493	0.261	0.193
749	ENSDARG00000020574	atp2a1	1	0.006690479	-0.446715672	0.339	0.402
750	ENSDARG00000020890	tmod4	1	0.000145815	-0.274605298	0.053	0.119
751	ENSDARG00000021124	cfl1	1	0.008011761	-0.277645513	0.572	0.599
752	ENSDARG00000021339	cpa5	1	0.27736203	-0.813252072	0.103	0.121
753	ENSDARG00000021905	derl1	1	0.001693269	0.30791559	0.125	0.081
754	ENSDARG00000022303	higd1a	1	0.027863831	0.435972294	0.303	0.283
755	ENSDARG00000023963	tpm4a	1	0.088945209	-0.255326167	0.083	0.112
756	ENSDARG00000024433	pvalb4	1	0.121181385	-0.376329931	0.361	0.395
757	ENSDARG00000024548	cryba4	1	0.190911219	-1.284235487	0.222	0.247
758	ENSDARG00000024954	tmed4	1	0.001611863	-0.266787661	0.053	0.105
759	ENSDARG00000025338	hagh	1	0.31478709	0.260770407	0.144	0.135
760	ENSDARG00000025350	prdx2	1	0.707640216	-0.593352943	0.556	0.557
761	ENSDARG00000026865	fam107b	1	0.000195042	-0.349382972	0.061	0.127
762	ENSDARG00000026908	tmed2	1	0.002609881	0.290298956	0.308	0.262
763	ENSDARG00000027740	adcyap1b	1	0.00037039	-0.425432557	0.083	0.15
764	ENSDARG00000028213	ttn.2	1	0.000242801	-0.587598895	0.117	0.194
765	ENSDARG00000029069	tnni2a.4	1	0.153392312	-0.595755696	0.831	0.835
766	ENSDARG00000029995	tnni2b.2	1	0.38817372	-0.481613548	0.144	0.16
767	ENSDARG00000030106	stmn4	1	5.30E-05	-0.412720706	0.078	0.156
768	ENSDARG00000030349	cryba2a	1	0.028095596	-0.665474981	0.078	0.115
769	ENSDARG00000030411	crygn2	1	0.123378083	-1.104872325	0.197	0.23
770	ENSDARG00000030479	hmgb1b	1	0.263762404	-0.296715968	0.428	0.427
771	ENSDARG00000030614	syt1a	1	0.015461384	-0.322697753	0.1	0.145
772	ENSDARG00000030949	srprb	1	0.002548466	0.268562306	0.247	0.198
773	ENSDARG00000031435	TXN	1	0.00588185	-0.266125695	0.542	0.565
774	ENSDARG00000032929	cryba1l1	1	0.697363405	-1.210407801	0.236	0.237
775	ENSDARG00000033009	h3f3c	1	0.008254501	-0.34352882	0.517	0.565
776	ENSDARG00000033140	desi1a	1	0.000105708	0.26252464	0.136	0.08
777	ENSDARG00000033683	tpma	1	0.26627431	-0.374785148	0.853	0.868
778	ENSDARG00000034187	calm1b	1	0.004058615	-0.375843147	0.167	0.229
779	ENSDARG00000034470	aldoab	1	0.049087415	-0.292804118	0.156	0.192
780	ENSDARG00000034600	tmem165	1	0.005680419	0.272240849	0.147	0.106
781	ENSDARG00000035136	selenow1	1	7.94E-05	-0.45222405	0.319	0.417
782	ENSDARG00000035256	eef2l2	1	0.000886606	-0.365793011	0.1	0.163
783	ENSDARG00000035327	ckma	1	0.056295855	-0.413619619	0.736	0.769
784	ENSDARG00000035458	atp2a1l	1	0.090712051	-0.339939894	0.244	0.28
785	ENSDARG00000035715	marcksl1b	1	0.012270462	-0.519178131	0.689	0.655
786	ENSDARG00000035890	fuca1.1	1	0.003551204	-0.67753722	0.111	0.162
787	ENSDARG00000035907	fam49al	1	0.00030874	-0.324199999	0.053	0.115
788	ENSDARG00000036107	txnipa	1	9.83E-05	0.274494035	0.347	0.275
789	ENSDARG00000036162	hnrnpa0b	1	0.001330173	-0.26502779	0.264	0.357
790	ENSDARG00000036295	golga7ba	1	7.56E-05	-0.35816538	0.053	0.124
791	ENSDARG00000036299	nucb2a	1	0.005107068	0.267506615	0.156	0.112
792	ENSDARG00000036593	kdm2ba	1	0.00066569	-0.343752166	0.058	0.116
793	ENSDARG00000036830	krt91	1	0.187322226	-0.40456829	0.753	0.765
794	ENSDARG00000036840	krt15	1	0.001314837	-0.71272667	0.156	0.223
795	ENSDARG00000036894	zgc:101853	1	5.28E-05	-0.286385635	0.036	0.102
796	ENSDARG00000037789	pvalb1	1	0.147686286	-0.409792714	0.997	0.999
797	ENSDARG00000038574	scg2b	1	0.000717566	-0.34904838	0.081	0.144
798	ENSDARG00000038768	mrpl12	1	0.27069567	0.292435307	0.131	0.121
799	ENSDARG00000039007	eno3	1	0.041690932	-0.491339119	0.303	0.357
800	ENSDARG00000039268	emc4	1	5.52E-05	0.374186986	0.233	0.166
801	ENSDARG00000039578	pa2g4a	1	0.002146657	0.307169976	0.211	0.161
802	ENSDARG00000039730	zgc:112160	1	0.417210843	-1.006614427	0.114	0.128
803	ENSDARG00000039929	ckmt2b	1	0.000805435	-0.258131419	0.072	0.135
804	ENSDARG00000040059	gbp	1	0.000236463	0.349212913	0.308	0.24
805	ENSDARG00000040295	apoeb	1	0.032715246	-0.528240019	0.122	0.165
806	ENSDARG00000040534	epcam	1	0.000222678	-0.856778888	0.128	0.198
807	ENSDARG00000040565	ckmb	1	0.114257545	-0.502861284	0.564	0.596
808	ENSDARG00000041391	tmed10	1	0.017080507	0.306935788	0.283	0.249
809	ENSDARG00000041433	si:dkey-7c18.24	1	0.014933846	-1.09915289	0.069	0.11
810	ENSDARG00000041925	cryba2b	1	0.008940131	-1.277028965	0.144	0.195
811	ENSDARG00000042322	si:dkey-177p2.6	1	0.000201413	0.268158108	0.306	0.236
812	ENSDARG00000042644	sod2	1	0.002028625	0.298575392	0.197	0.149
813	ENSDARG00000042864	rpl7l1	1	0.06422191	0.260349036	0.172	0.148
814	ENSDARG00000042993	prss1	1	0.368514065	-1.014912963	0.411	0.396
815	ENSDARG00000043081	ctsz	1	0.003856829	-0.256618952	0.083	0.141
816	ENSDARG00000043313	ank2b	1	8.13E-05	-0.267652543	0.061	0.135
817	ENSDARG00000043457	gapdh	1	0.008822695	-0.271542795	0.447	0.502
818	ENSDARG00000044125	txn	1	0.00012888	0.349163776	0.142	0.086
819	ENSDARG00000044182	stau1	1	0.012185574	0.298076999	0.203	0.16
820	ENSDARG00000044935	hpdb	1	0.003602575	-0.360522785	0.069	0.119
821	ENSDARG00000045019	aamp	1	0.00036266	0.26078692	0.269	0.206
822	ENSDARG00000045131	id4	1	0.017250452	-0.297773994	0.075	0.115
823	ENSDARG00000045248	h3f3d	1	0.02303838	-0.254081302	0.817	0.81
824	ENSDARG00000045835	si:dkey-14d8.6	1	0.013415074	-0.823370041	0.064	0.103
825	ENSDARG00000045945	syn2a	1	7.79E-05	-0.381772968	0.044	0.111
826	ENSDARG00000046030	zgc:110339	1	0.00457524	-0.951856916	0.267	0.206
827	ENSDARG00000052419	ankrd12	1	0.000265234	-0.293855906	0.114	0.194
828	ENSDARG00000052856	khdrbs1a	1	0.020447753	-0.348177446	0.467	0.514
829	ENSDARG00000053254	mylpfa	1	0.068809874	-0.443057105	0.972	0.972
830	ENSDARG00000053684	aldob	1	0.001577853	-0.401005328	0.686	0.691
831	ENSDARG00000053862	crygmx	1	0.024088113	-1.171625429	0.183	0.23
832	ENSDARG00000053875	cryba1b	1	0.009298099	-1.254030173	0.167	0.22
833	ENSDARG00000055216	tuba1c	1	0.021357696	-0.621380272	0.436	0.446
834	ENSDARG00000055514	icn2	1	5.73E-05	-1.458693393	0.117	0.193
835	ENSDARG00000055524	rnf7	1	0.002833716	0.261687949	0.283	0.235
836	ENSDARG00000055618	acta1b	1	0.073109415	-0.258346725	0.106	0.138
837	ENSDARG00000055763	tmem115	1	0.000140054	0.342379153	0.131	0.078
838	ENSDARG00000056075	rca2.1	1	0.001312317	0.265026036	0.15	0.102
839	ENSDARG00000056160	hspd1	1	0.002127196	0.290336569	0.128	0.085
840	ENSDARG00000056167	hspe1	1	0.003108857	0.300105696	0.283	0.238
841	ENSDARG00000056480	cpvl	1	0.000111558	0.293229173	0.169	0.109
842	ENSDARG00000056510	gstk1	1	0.001081253	0.341618002	0.158	0.111
843	ENSDARG00000056725	hmgb3a	1	0.383774792	-0.356374933	0.478	0.445
844	ENSDARG00000056744	ela2	1	0.25484356	-0.95776937	0.158	0.18
845	ENSDARG00000056765	ela2l	1	0.59424402	-0.774893237	0.225	0.214
846	ENSDARG00000056929	kdm6bb	1	7.52E-05	-0.279071981	0.072	0.149
847	ENSDARG00000057299	pbdc1	1	0.121745118	0.277656404	0.253	0.241
848	ENSDARG00000057303	galnt7	1	8.47E-05	0.266057919	0.133	0.079
849	ENSDARG00000057460	crygm2d13	1	0.014651855	-1.144916542	0.089	0.13
850	ENSDARG00000058371	krt5	1	0.000956822	-0.428712384	0.547	0.604
851	ENSDARG00000058454	dynll1	1	0.021154476	-0.303326053	0.378	0.433
852	ENSDARG00000058593	sri	1	0.104562234	0.258857943	0.167	0.145
853	ENSDARG00000059057	atpv0e2	1	0.019937321	-0.327466315	0.225	0.268
854	ENSDARG00000059304	chchd2	1	0.000957073	0.329050029	0.194	0.141
855	ENSDARG00000059398	myef2	1	0.001892811	-0.276286032	0.053	0.102
856	ENSDARG00000060350	apoda.2	1	0.892263872	-0.81584879	0.164	0.165
857	ENSDARG00000060457	pmp22b	1	0.000206701	-0.461327182	0.097	0.175
858	ENSDARG00000061124	srpra	1	0.051024624	0.255801304	0.117	0.09
859	ENSDARG00000061478	igf2bp1	1	0.000163745	0.285553124	0.306	0.235
860	ENSDARG00000061854	lman2	1	0.005068073	0.276749648	0.186	0.142
861	ENSDARG00000062382	snapin	1	0.000295079	0.269037104	0.161	0.105
862	ENSDARG00000062568	mrpl2	1	0.007464549	0.280133635	0.172	0.131
863	ENSDARG00000062592	myl10	1	0.014531546	-0.296640326	0.086	0.13
864	ENSDARG00000063914	mt-nd3	1	0.000739018	-0.253295256	0.294	0.396
865	ENSDARG00000067990	myhz1.1	1	0.063124248	-0.861482347	0.622	0.675
866	ENSDARG00000067995	myhz1.2	1	0.049385745	-0.642052492	0.203	0.25
867	ENSDARG00000067997	myhz1.3	1	0.014722991	-0.693412028	0.142	0.192
868	ENSDARG00000068194	klf9	1	4.60E-05	0.355587884	0.228	0.157
869	ENSDARG00000068214	ccni	1	8.00E-05	-0.345490585	0.611	0.653
870	ENSDARG00000068457	tnnt3b	1	0.116946806	-0.344075237	0.756	0.782
871	ENSDARG00000068507	crybb1	1	0.039471643	-1.329956378	0.217	0.258
872	ENSDARG00000068680	ctrl	1	0.280803654	-0.848617325	0.136	0.156
873	ENSDARG00000068745	map4l	1	0.004252965	-0.250631468	0.092	0.146
874	ENSDARG00000068820	h2afva	1	0.000205789	-0.36123361	0.111	0.188
875	ENSDARG00000069013	prdx4	1	0.000500754	0.283919832	0.2	0.142
876	ENSDARG00000069360	ppp3r1b	1	0.000316612	-0.258202574	0.1	0.175
877	ENSDARG00000069521	vps29	1	0.048367724	0.258036519	0.244	0.22
878	ENSDARG00000069801	crygm2d12	1	0.002335861	-1.268061994	0.111	0.171
879	ENSDARG00000069920	cox17	1	0.053600529	0.289278305	0.281	0.261
880	ENSDARG00000070266	spock3	1	0.000457443	-0.295045053	0.086	0.157
881	ENSDARG00000070607	mrpl36	1	0.172857988	0.28508253	0.194	0.181
882	ENSDARG00000070657	pa2g4b	1	0.048357693	0.281905572	0.231	0.205
883	ENSDARG00000070723	ndufa9a	1	0.000103096	0.375211492	0.281	0.217
884	ENSDARG00000070844	gamt	1	0.000760595	-0.266921073	0.214	0.302
885	ENSDARG00000070959	si:ch211-288g17.3	1	0.116241945	-0.252692048	0.2	0.231
886	ENSDARG00000071426	lrrc59	1	0.549321573	0.264399207	0.089	0.104
887	ENSDARG00000071445	myoz1b	1	0.000708199	-0.277364847	0.083	0.148
888	ENSDARG00000073704	si:dkeyp-72g9.4	1	0.000129667	-0.335228532	0.042	0.104
889	ENSDARG00000073742	prss59.2	1	0.102292586	-1.014437795	0.372	0.422
890	ENSDARG00000074507	rmdn1	1	0.003605491	0.30298007	0.169	0.126
891	ENSDARG00000074869	si:ch1073-291c23.2	1	0.000419738	-0.350130885	0.078	0.142
892	ENSDARG00000075542	zfhx4	1	0.00274743	-0.368336437	0.067	0.118
893	ENSDARG00000075989	arpc2	1	0.000279687	-0.298267178	0.231	0.325
894	ENSDARG00000076120	foxp4	1	0.392534067	-0.283100252	0.175	0.198
895	ENSDARG00000076790	crygm2d16	1	0.012574009	-0.94549172	0.061	0.101
896	ENSDARG00000077052	tnrc18	1	0.000156748	0.251290323	0.103	0.055
897	ENSDARG00000077405	psip1b	1	0.000580584	-0.284383987	0.075	0.14
898	ENSDARG00000077811	sox11a	1	0.099216061	-0.370574051	0.133	0.164
899	ENSDARG00000077934	tegt	1	9.84E-05	0.273968842	0.108	0.059
900	ENSDARG00000078473	nucks1a	1	4.59E-05	-0.411754061	0.142	0.231
901	ENSDARG00000078619	pnp5a	1	0.000888002	-0.381297466	0.108	0.174
902	ENSDARG00000079274	prss59.1	1	0.927646394	-0.864064131	0.242	0.244
903	ENSDARG00000079949	supt16h	1	0.00176345	-0.262432534	0.056	0.108
904	ENSDARG00000086618	psma3	1	0.000102711	-0.28315105	0.175	0.276
905	ENSDARG00000086658	crygm2d21	1	0.012373768	-1.135797728	0.064	0.102
906	ENSDARG00000086826	sult6b1	1	0.011602427	0.304829278	0.261	0.218
907	ENSDARG00000086856	stk35	1	0.002804172	0.254826586	0.3	0.243
908	ENSDARG00000086917	crygm2d2	1	0.072418065	-1.152496156	0.194	0.231
909	ENSDARG00000087324	crygm2d1	1	0.012753622	-1.280958982	0.136	0.186
910	ENSDARG00000087402	tpm1	1	0.006553078	-0.270099503	0.106	0.16
911	ENSDARG00000087765	crygm2d10	1	0.009007937	-1.11369601	0.125	0.177
912	ENSDARG00000088823	crygm2d3	1	0.000306291	-1.14570029	0.05	0.11
913	ENSDARG00000089787	crebzf	1	0.00150673	0.264107627	0.258	0.198
914	ENSDARG00000090428	ctrb1	1	0.916671898	-0.941662568	0.4	0.407
915	ENSDARG00000090872	si:dkey-276j7.1	1	0.155333066	-0.25631397	0.261	0.283
916	ENSDARG00000091996	tcnbb	1	0.000808539	-1.23731741	0.086	0.144
917	ENSDARG00000092154	tex264a	1	0.000475342	0.329646581	0.144	0.094
918	ENSDARG00000092170	apoc1	1	0.059629598	-0.451706424	0.1	0.136
919	ENSDARG00000092362	hsp70.2	1	0.016036518	-0.254285973	0.353	0.416
920	ENSDARG00000092659	ppp3r1a	1	0.001210861	-0.257529157	0.081	0.142
921	ENSDARG00000093022	selenoh	1	0.000845253	0.266217535	0.267	0.209
922	ENSDARG00000093303	ifitm1	1	4.62E-05	-0.721625308	0.072	0.15
923	ENSDARG00000093844	zgc:136461	1	0.481332478	-0.600543395	0.1	0.112
924	ENSDARG00000094310	si:ch211-255g12.6	1	0.032579426	-0.852987005	0.086	0.124
925	ENSDARG00000094836	si:ch211-195b15.8	1	0.049314571	-0.323781447	0.089	0.121
926	ENSDARG00000096257	si:ch73-367p23.2	1	0.050351754	-0.252954209	0.158	0.199
927	ENSDARG00000096829	blvrb	1	0.000103415	-0.501592764	0.061	0.131
928	ENSDARG00000096849	si:dkey-16p21.8	1	0.000454859	-0.298762758	0.208	0.297
929	ENSDARG00000097528	si:dkey-7j14.5	1	0.000185477	-0.403498732	0.058	0.125
930	ENSDARG00000098114	ctsa	1	0.001269192	0.316092969	0.156	0.108
931	ENSDARG00000098186	TMEM19	1	0.000949894	0.327600154	0.133	0.087
932	ENSDARG00000098391	psmg3	1	0.003137194	0.26411567	0.2	0.152
933	ENSDARG00000099197	actc1b	1	0.20892806	-0.320794768	0.997	0.999
934	ENSDARG00000099203	atp1b2a	1	0.000303025	-0.33006171	0.103	0.179
935	ENSDARG00000099358	hccsb	1	0.000609451	0.331555544	0.128	0.081
936	ENSDARG00000100020	pim1	1	0.076417609	0.260727846	0.231	0.205
937	ENSDARG00000100376	amdhd2	1	0.282419083	0.271985543	0.117	0.106
938	ENSDARG00000100494	pbx1a	1	0.022875513	-0.277865017	0.092	0.132
939	ENSDARG00000101199	rbp4	1	0.000283187	-0.619889954	0.381	0.465
940	ENSDARG00000101216	meaf6	1	0.000362134	-0.281099369	0.214	0.303
941	ENSDARG00000101766	ptmab	1	7.21E-05	-0.627909685	0.692	0.718
942	ENSDARG00000102291	eef1da	1	0.000670792	-0.286817141	0.686	0.655
943	ENSDARG00000102558	pde6ha	1	0.450639476	0.266139771	0.258	0.243
944	ENSDARG00000102744	mgst3a	1	0.006157175	0.294711259	0.142	0.102
945	ENSDARG00000102879	myt1b	1	0.000605073	-0.322781555	0.05	0.107
946	ENSDARG00000103118	cib1	1	0.015995217	0.276072162	0.133	0.1
947	ENSDARG00000103203	vps28	1	0.01538008	0.27104021	0.239	0.203
948	ENSDARG00000103846	hspa5	1	0.988951208	0.298395615	0.128	0.133
949	ENSDARG00000103919	si:ch73-1a9.3	1	0.258406049	-0.331226057	0.661	0.662
950	ENSDARG00000103937	ndrg4	1	0.000981633	-0.346764027	0.053	0.106
951	ENSDARG00000104018	mtpn	1	0.000584215	0.283715154	0.281	0.222
952	ENSDARG00000104436	zgc:153426	1	0.011701953	-0.282279853	0.061	0.101
953	ENSDARG00000104682	tpm2	1	0.073833805	-0.269791916	0.083	0.113
954	ENSDARG00000105154	creg1	1	0.229328557	-0.770982333	0.275	0.296
955	ENSDARG00000105223	pmp22a	1	0.001070049	-0.670406894	0.158	0.225
956	ENSDARG00000109861	BX545855.1	1	0.010526674	-1.196001345	0.15	0.206
957	ENSDARG00000114516	CABZ01021592.1	1	0.001818873	-1.350897835	0.056	0.105
958	ENSDARG00000116164	crygm2d8	1	0.06628817	-0.945083153	0.106	0.137
