# Supplementary material for: Cell-type-specific responses to the microbiota across all tissues of the larval zebrafish
Source: Cell Rep. Author manuscript; Available in PMC 2023 Oct 23. (PMC10423310; doi:10.1016/j.celrep.2023.112095)
Supplement: MMC121 [file NIHMS1880944-supplement-MMC121.zip › DataS15/Figure6_PanelD_subcluster_GeneLists/subcluster7.tsv]

	gene	gene_NAME	p_val_adj	p_val	avg_logFC	pct.1	pct.2
1	ENSDARG00000025073	rpl18a	2.16E-25	9.80E-30	-0.43279012	0.837	0.977
2	ENSDARG00000025147	cd63	2.25E-15	1.02E-19	-0.76345395	0.16	0.448
3	ENSDARG00000053457	rpl23	2.65E-13	1.20E-17	-0.32821749	0.914	0.961
4	ENSDARG00000087303	cebpd	9.09E-13	4.12E-17	-0.667153458	0.2	0.471
5	ENSDARG00000092945	si:ch211-250g4.3	2.82E-12	1.28E-16	0.894477114	0.243	0.099
6	ENSDARG00000089475	hbae1.1	7.15E-12	3.24E-16	1.035782655	0.262	0.114
7	ENSDARG00000011201	rplp2l	7.89E-12	3.58E-16	-0.353207588	0.782	0.9
8	ENSDARG00000089124	hbae1.3	2.28E-11	1.04E-15	1.03286959	0.262	0.115
9	ENSDARG00000088330	hbae1.1	2.61E-11	1.18E-15	1.005133609	0.265	0.118
10	ENSDARG00000030602	rps19	2.62E-11	1.19E-15	-0.28171751	0.935	0.966
11	ENSDARG00000115405	hbbe1.2	2.67E-11	1.21E-15	1.053540227	0.28	0.13
12	ENSDARG00000101849	adipor2	3.18E-11	1.44E-15	-0.511827174	0.049	0.251
13	ENSDARG00000021838	rps23	4.54E-11	2.06E-15	-0.302075646	0.818	0.922
14	ENSDARG00000079391	mrpl42	5.12E-11	2.32E-15	-0.486915133	0.018	0.199
15	ENSDARG00000014587	slc38a5b	5.43E-11	2.46E-15	-0.495087063	0.052	0.256
16	ENSDARG00000099022	faua	1.28E-10	5.78E-15	-0.285481663	0.812	0.925
17	ENSDARG00000101813	nap1l1	1.29E-10	5.85E-15	-0.49251216	0.012	0.182
18	ENSDARG00000059906	sdc4	1.51E-10	6.85E-15	-0.591764742	0.105	0.327
19	ENSDARG00000104018	mtpn	2.52E-10	1.14E-14	-0.423065173	0.049	0.238
20	ENSDARG00000053058	rps11	2.82E-10	1.28E-14	-0.309610396	0.809	0.907
21	ENSDARG00000007320	rpl7	3.24E-10	1.47E-14	-0.272201548	0.92	0.969
22	ENSDARG00000045142	hbae5	3.34E-10	1.51E-14	0.543999445	0.194	0.073
23	ENSDARG00000008363	mcl1b	3.36E-10	1.52E-14	-0.466073788	0.092	0.311
24	ENSDARG00000115271	RPL37A	4.16E-10	1.89E-14	-0.266372427	0.874	0.942
25	ENSDARG00000020239	lpin1	9.68E-10	4.39E-14	-0.74010233	0.215	0.45
26	ENSDARG00000104674	cct2	1.29E-09	5.85E-14	-0.254137625	0.129	0.369
27	ENSDARG00000113599	hbbe1.1	1.33E-09	6.02E-14	1.035609705	0.265	0.126
28	ENSDARG00000015887	b2ml	1.90E-09	8.62E-14	-0.36664006	0.16	0.398
29	ENSDARG00000028198	ube2v2	2.35E-09	1.07E-13	-0.287594217	0.12	0.347
30	ENSDARG00000018618	cpsf6	2.60E-09	1.18E-13	-0.531409076	0.022	0.186
31	ENSDARG00000045487	rps16	3.17E-09	1.44E-13	-0.271175589	0.889	0.955
32	ENSDARG00000011665	aldoaa	3.20E-09	1.45E-13	-0.263917583	0.206	0.473
33	ENSDARG00000011405	rps9	4.01E-09	1.82E-13	-0.274304706	0.895	0.955
34	ENSDARG00000040439	rsl24d1	5.15E-09	2.33E-13	-0.351872661	0.582	0.799
35	ENSDARG00000043795	arhgdia	7.29E-09	3.31E-13	-0.442292283	0.028	0.192
36	ENSDARG00000015128	rpl27	8.51E-09	3.86E-13	-0.291138622	0.84	0.911
37	ENSDARG00000054818	rpl32	9.43E-09	4.28E-13	-0.265249011	0.828	0.917
38	ENSDARG00000041435	uba52	1.47E-08	6.68E-13	-0.328432126	0.575	0.778
39	ENSDARG00000099281	si:dkey-112e7.2	1.59E-08	7.21E-13	-0.421295753	0.006	0.15
40	ENSDARG00000020850	eef1a1l1	2.14E-08	9.68E-13	-0.262383712	0.966	0.986
41	ENSDARG00000093549	selenop	2.64E-08	1.19E-12	-0.546062918	0.114	0.319
42	ENSDARG00000090552	si:dkey-7j14.6	2.81E-08	1.27E-12	-0.401620774	0.052	0.228
43	ENSDARG00000014690	rps4x	2.85E-08	1.29E-12	-0.25789926	0.88	0.949
44	ENSDARG00000044565	ola1	3.20E-08	1.45E-12	-0.255181641	0.148	0.374
45	ENSDARG00000002344	tubb4b	6.56E-08	2.98E-12	-0.315855989	0.418	0.681
46	ENSDARG00000092677	coa6	8.33E-08	3.78E-12	-0.269672462	0.043	0.208
47	ENSDARG00000104227	nop10	8.33E-08	3.78E-12	-0.266148281	0.08	0.269
48	ENSDARG00000041875	ube2v1	9.25E-08	4.19E-12	-0.256816819	0.105	0.305
49	ENSDARG00000080010	adh5	1.18E-07	5.34E-12	-0.293171563	0.126	0.329
50	ENSDARG00000009212	ppiaa	1.27E-07	5.77E-12	-0.353650806	0.652	0.829
51	ENSDARG00000058358	krt8	1.77E-07	8.03E-12	-0.744647101	0.258	0.474
52	ENSDARG00000045847	si:ch211-214j24.10	1.88E-07	8.53E-12	-0.316085474	0.012	0.151
53	ENSDARG00000054916	eif4ebp3	1.99E-07	9.04E-12	-0.345882417	0.182	0.398
54	ENSDARG00000006399	ywhae1	2.33E-07	1.06E-11	-0.290922011	0.105	0.298
55	ENSDARG00000021366	fbp1a	2.60E-07	1.18E-11	-0.318145189	0.04	0.197
56	ENSDARG00000042620	gstr	2.96E-07	1.34E-11	-0.385368759	0.071	0.244
57	ENSDARG00000031683	fosab	3.23E-07	1.47E-11	-0.743941725	0.138	0.331
58	ENSDARG00000058105	rpl36a	3.26E-07	1.48E-11	-0.272808285	0.843	0.922
59	ENSDARG00000005926	ak2	3.40E-07	1.54E-11	-0.279988845	0.142	0.348
60	ENSDARG00000067975	atp5if1a	3.43E-07	1.56E-11	-0.260272095	0.092	0.28
61	ENSDARG00000011166	cahz	4.07E-07	1.85E-11	0.785064598	0.218	0.103
62	ENSDARG00000087697	lpl	4.21E-07	1.91E-11	-0.913139223	0.046	0.198
63	ENSDARG00000039347	rps24	4.26E-07	1.93E-11	-0.251074499	0.871	0.934
64	ENSDARG00000034852	nt5c2l1	4.54E-07	2.06E-11	0.69634986	0.194	0.085
65	ENSDARG00000007836	ctsla	4.56E-07	2.07E-11	-0.447376923	0.286	0.521
66	ENSDARG00000099313	naga	5.50E-07	2.49E-11	-0.541849842	0.003	0.128
67	ENSDARG00000069175	vps4b	6.41E-07	2.91E-11	-0.289224429	0.028	0.173
68	ENSDARG00000016691	cd9b	7.01E-07	3.18E-11	-0.820705555	0.003	0.126
69	ENSDARG00000079305	hbae3	1.00E-06	4.54E-11	1.07852923	0.305	0.177
70	ENSDARG00000070702	s100v2	1.03E-06	4.68E-11	-0.505670379	0.049	0.203
71	ENSDARG00000021257	eif3d	1.17E-06	5.30E-11	-0.255584685	0.237	0.478
72	ENSDARG00000093313	ubb	1.53E-06	6.93E-11	-0.284454048	0.166	0.376
73	ENSDARG00000015575	cyp3c1	1.64E-06	7.45E-11	-0.523357861	0.034	0.175
74	ENSDARG00000015164	mknk2b	1.90E-06	8.60E-11	-0.338654438	0.185	0.398
75	ENSDARG00000101362	mibp	2.28E-06	1.03E-10	0.703561417	0.212	0.101
76	ENSDARG00000063572	perp	2.36E-06	1.07E-10	-0.392108757	0.025	0.16
77	ENSDARG00000045143	hbbe2	2.46E-06	1.12E-10	0.956543802	0.262	0.141
78	ENSDARG00000007693	nfkbiab	2.49E-06	1.13E-10	-0.297177098	0.16	0.366
79	ENSDARG00000074246	rab14	2.78E-06	1.26E-10	-0.262530899	0.062	0.221
80	ENSDARG00000045914	si:ch211-51e12.7	3.49E-06	1.58E-10	-0.548529507	0.031	0.163
81	ENSDARG00000008310	ip6k2a	3.64E-06	1.65E-10	-0.254705335	0.098	0.279
82	ENSDARG00000039493	naa20	3.81E-06	1.73E-10	-0.251070315	0.065	0.223
83	ENSDARG00000043154	ucp2	4.39E-06	1.99E-10	-0.371285111	0.302	0.521
84	ENSDARG00000007275	si:ch211-251b21.1	4.79E-06	2.17E-10	-0.786208721	0.16	0.332
85	ENSDARG00000057026	ran	5.39E-06	2.45E-10	-0.259390157	0.415	0.67
86	ENSDARG00000028335	hmga1a	6.14E-06	2.78E-10	-0.300235881	0.16	0.364
87	ENSDARG00000031435	TXN	6.37E-06	2.89E-10	-0.295332899	0.342	0.578
88	ENSDARG00000105223	pmp22a	6.50E-06	2.95E-10	-0.733642591	0.077	0.23
89	ENSDARG00000045913	mrps10	6.92E-06	3.14E-10	-0.306712661	0.022	0.149
90	ENSDARG00000022303	higd1a	8.79E-06	3.98E-10	-0.325639658	0.117	0.296
91	ENSDARG00000043531	jun	8.94E-06	4.05E-10	-0.524072121	0.148	0.327
92	ENSDARG00000003952	pfn2	9.42E-06	4.27E-10	-0.258563182	0.185	0.392
93	ENSDARG00000042864	rpl7l1	1.00E-05	4.55E-10	-0.268912978	0.028	0.158
94	ENSDARG00000035860	rps28	1.08E-05	4.90E-10	-0.256254427	0.772	0.893
95	ENSDARG00000055120	ctsba	1.09E-05	4.94E-10	-0.306508426	0.114	0.288
96	ENSDARG00000056532	serinc2	1.15E-05	5.20E-10	-0.278703469	0.018	0.142
97	ENSDARG00000094673	rhoab	1.42E-05	6.45E-10	-0.275012985	0.062	0.212
98	ENSDARG00000104011	rps17	1.44E-05	6.53E-10	-0.266617866	0.486	0.703
99	ENSDARG00000041155	morf4l1	1.62E-05	7.35E-10	-0.334326269	0.062	0.21
100	ENSDARG00000069846	zgc:162944	1.66E-05	7.54E-10	-0.300657618	0.04	0.177
101	ENSDARG00000090912	npc2	1.79E-05	8.11E-10	-0.335949907	0.126	0.304
102	ENSDARG00000044521	eef1b2	2.23E-05	1.01E-09	-0.278549503	0.668	0.815
103	ENSDARG00000036080	cd81a	2.70E-05	1.22E-09	-0.3679037	0.262	0.471
104	ENSDARG00000005481	nfkbiaa	2.80E-05	1.27E-09	-0.427889739	0.037	0.168
105	ENSDARG00000086699	smim15	2.90E-05	1.32E-09	-0.28548538	0.04	0.173
106	ENSDARG00000035890	fuca1.1	3.19E-05	1.45E-09	-0.863105852	0.04	0.167
107	ENSDARG00000087390	hbbe1.3	4.00E-05	1.81E-09	0.948166171	0.317	0.2
108	ENSDARG00000015862	rpl5b	4.40E-05	2.00E-09	-0.260737404	0.649	0.807
109	ENSDARG00000040764	id1	4.84E-05	2.19E-09	-0.641176261	0.135	0.3
110	ENSDARG00000057206	nmt1b	5.13E-05	2.32E-09	0.380511212	0.117	0.044
111	ENSDARG00000096667	hemgn	5.59E-05	2.53E-09	0.49766418	0.142	0.059
112	ENSDARG00000029072	klf6a	6.77E-05	3.07E-09	-0.321377527	0.086	0.24
113	ENSDARG00000099510	cnn3a	7.62E-05	3.45E-09	-0.335415158	0.022	0.137
114	ENSDARG00000062568	mrpl2	8.96E-05	4.06E-09	-0.26588549	0.025	0.142
115	ENSDARG00000025428	socs3a	0.000104355	4.73E-09	-0.50304058	0.052	0.183
116	ENSDARG00000068401	yap1	0.000108298	4.91E-09	-0.265641418	0.012	0.119
117	ENSDARG00000077473	mych	0.000109193	4.95E-09	-0.3278653	0.077	0.222
118	ENSDARG00000009534	wls	0.000160081	7.26E-09	-0.380016222	0.025	0.139
119	ENSDARG00000091111	si:ch211-15b10.6	0.00016952	7.69E-09	-0.39695453	0.031	0.146
120	ENSDARG00000011961	csrp2	0.000189982	8.61E-09	-0.591781025	0.006	0.104
121	ENSDARG00000018145	mid1ip1l	0.000314623	1.43E-08	-0.290030692	0.058	0.189
122	ENSDARG00000060457	pmp22b	0.000381043	1.73E-08	-0.540529989	0.052	0.178
123	ENSDARG00000006242	ptp4a1	0.000385601	1.75E-08	-0.250906767	0.142	0.308
124	ENSDARG00000040076	pycard	0.000530812	2.41E-08	-0.374376014	0.022	0.128
125	ENSDARG00000029443	zgc:92242	0.000606782	2.75E-08	-0.395255421	0.031	0.141
126	ENSDARG00000036161	hnrnpa0l	0.000706649	3.20E-08	-0.253485057	0.317	0.531
127	ENSDARG00000055504	si:ch211-212k18.7	0.000724192	3.28E-08	-0.476490698	0.031	0.139
128	ENSDARG00000045835	si:dkey-14d8.6	0.000848722	3.85E-08	-1.129755928	0.012	0.106
129	ENSDARG00000101914	metrnla	0.000883558	4.01E-08	-0.32085844	0.022	0.124
130	ENSDARG00000100446	si:ch211-286o17.1	0.000884457	4.01E-08	-0.468120067	0.034	0.144
131	ENSDARG00000099758	igf2bp2b	0.000962291	4.36E-08	-0.257002042	0.028	0.135
132	ENSDARG00000036820	mgll	0.001029721	4.67E-08	-0.33723131	0.018	0.119
133	ENSDARG00000058128	msna	0.001063248	4.82E-08	-0.266714875	0.052	0.174
134	ENSDARG00000074378	junba	0.001212469	5.50E-08	-0.320451122	0.058	0.182
135	ENSDARG00000036967	smox	0.001240327	5.62E-08	-0.387486658	0.043	0.158
136	ENSDARG00000021443	zfp36l1b	0.001316429	5.97E-08	-0.375047716	0.037	0.147
137	ENSDARG00000099195	ier2a	0.001430356	6.48E-08	-0.32800217	0.089	0.226
138	ENSDARG00000102291	eef1da	0.00160148	7.26E-08	-0.308699698	0.495	0.668
139	ENSDARG00000101637	ccnd1	0.001663488	7.54E-08	-0.268742157	0.012	0.106
140	ENSDARG00000053858	crip1	0.001688009	7.65E-08	-0.404404414	0.089	0.222
141	ENSDARG00000074869	si:ch1073-291c23.2	0.001946193	8.82E-08	-0.369793777	0.037	0.144
142	ENSDARG00000104359	anxa1c	0.002142768	9.71E-08	-1.166704219	0.034	0.136
143	ENSDARG00000013968	psap	0.002296859	1.04E-07	-0.31117978	0.197	0.373
144	ENSDARG00000103720	zgc:162730	0.002399454	1.09E-07	-0.321958023	0.126	0.272
145	ENSDARG00000036588	mhc1zba	0.002506117	1.14E-07	-0.285866596	0.089	0.223
146	ENSDARG00000045979	zgc:153704	0.003318344	1.50E-07	-0.842455997	0.037	0.14
147	ENSDARG00000054823	id3	0.004250809	1.93E-07	-0.33010689	0.025	0.122
148	ENSDARG00000055514	icn2	0.004396263	1.99E-07	-1.383487106	0.08	0.195
149	ENSDARG00000070822	cnp	0.004408856	2.00E-07	-0.272929626	0.034	0.137
150	ENSDARG00000061242	tuft1a	0.005426095	2.46E-07	-0.294044562	0.018	0.109
151	ENSDARG00000059933	plpp3	0.00581498	2.64E-07	-0.434419641	0.018	0.109
152	ENSDARG00000057698	ctsd	0.006002634	2.72E-07	-0.401167837	0.225	0.396
153	ENSDARG00000046030	zgc:110339	0.006967514	3.16E-07	-0.448082563	0.089	0.218
154	ENSDARG00000037116	cxcl12a	0.007682489	3.48E-07	-1.178233237	0.025	0.116
155	ENSDARG00000035136	selenow1	0.010098387	4.58E-07	-0.283261583	0.246	0.422
156	ENSDARG00000021806	zfp36l2	0.010307092	4.67E-07	-0.338914553	0.031	0.125
157	ENSDARG00000022650	cyp2ad3	0.010529707	4.77E-07	-0.502869679	0.092	0.21
158	ENSDARG00000040874	add3a	0.012201144	5.53E-07	-0.335705004	0.025	0.116
159	ENSDARG00000100825	calm3a	0.012748457	5.78E-07	-0.255951167	0.086	0.209
160	ENSDARG00000004034	arhgdig	0.013026762	5.91E-07	-0.253001682	0.055	0.166
161	ENSDARG00000002745	tdh	0.013384116	6.07E-07	-0.271197069	0.329	0.519
162	ENSDARG00000056438	her9	0.016366806	7.42E-07	-0.339042087	0.018	0.104
163	ENSDARG00000095304	si:ch211-207c6.2	0.018348494	8.32E-07	0.299951794	0.12	0.054
164	ENSDARG00000076120	foxp4	0.018396009	8.34E-07	-0.347659694	0.083	0.204
165	ENSDARG00000093584	zgc:193505	0.023594963	1.07E-06	-0.893041774	0.049	0.145
166	ENSDARG00000101324	apoa1b	0.024585116	1.11E-06	0.375072697	0.643	0.633
167	ENSDARG00000022509	cox4i2	0.026161485	1.19E-06	-0.310225291	0.055	0.16
168	ENSDARG00000078619	pnp5a	0.027596984	1.25E-06	-0.386384146	0.068	0.176
169	ENSDARG00000013771	ctss2.2	0.02977118	1.35E-06	-0.267910001	0.022	0.107
170	ENSDARG00000019856	atp1a1b	0.034756372	1.58E-06	-1.057424455	0.034	0.122
171	ENSDARG00000040534	epcam	0.037197208	1.69E-06	-0.810099613	0.092	0.199
172	ENSDARG00000032405	ckap4	0.042271342	1.92E-06	-0.300314053	0.022	0.104
173	ENSDARG00000053381	plpp1a	0.043744589	1.98E-06	-0.340788587	0.025	0.108
174	ENSDARG00000095019	lmo2	0.044310938	2.01E-06	0.483022202	0.135	0.068
175	ENSDARG00000074390	tmem176l.4	0.045498265	2.06E-06	-0.607384259	0.028	0.112
176	ENSDARG00000042690	s1pr1	0.04591916	2.08E-06	-0.473248492	0.028	0.112
177	ENSDARG00000045947	hrc	0.048413714	2.19E-06	-0.379880746	0.037	0.128
178	ENSDARG00000025375	idh1	0.059132065	2.68E-06	-0.251909976	0.04	0.13
179	ENSDARG00000006588	zgc:111983	0.065099358	2.95E-06	-1.237425988	0.089	0.191
180	ENSDARG00000001354	slc6a22.2	0.068223779	3.09E-06	0.300978676	0.102	0.044
181	ENSDARG00000078659	tmem176	0.07534263	3.42E-06	-0.344114895	0.062	0.162
182	ENSDARG00000028618	krt18b	0.102767724	4.66E-06	-0.589161214	0.105	0.214
183	ENSDARG00000039150	lgmn	0.131893018	5.98E-06	-0.298996847	0.102	0.216
184	ENSDARG00000093936	si:dkeyp-1h4.6	0.141480855	6.41E-06	-0.747452328	0.028	0.106
185	ENSDARG00000116617	spaca4l	0.14825248	6.72E-06	-0.362146529	0.031	0.112
186	ENSDARG00000023062	cyr61	0.16411427	7.44E-06	-0.501268404	0.025	0.101
187	ENSDARG00000091996	tcnbb	0.218198812	9.89E-06	-1.105211077	0.058	0.146
188	ENSDARG00000024746	hsp90aa1.2	0.258092025	1.17E-05	-0.326081848	0.132	0.254
189	ENSDARG00000103634	CU914622.2	0.268169861	1.22E-05	-0.700520451	0.028	0.101
190	ENSDARG00000019353	sparc	0.26845034	1.22E-05	-0.317536798	0.218	0.356
191	ENSDARG00000020007	col1a2	0.271568314	1.23E-05	-0.386509514	0.055	0.144
192	ENSDARG00000018404	krt18a.1	0.280872979	1.27E-05	-0.513448493	0.111	0.218
193	ENSDARG00000041799	cx43	0.300259825	1.36E-05	-1.307253412	0.028	0.101
194	ENSDARG00000026726	anxa1a	0.311260968	1.41E-05	-0.609613844	0.194	0.312
195	ENSDARG00000062936	ndnf	0.497454574	2.26E-05	-0.291132738	0.028	0.101
196	ENSDARG00000069940	ppap2d	0.597183073	2.71E-05	-0.250920482	0.043	0.123
197	ENSDARG00000036074	cebpa	0.605381058	2.74E-05	-0.259709596	0.031	0.104
198	ENSDARG00000041051	mid1ip1a	0.974741446	4.42E-05	-0.768734276	0.065	0.144
199	ENSDARG00000009544	cldnb	0.988715546	4.48E-05	-0.762622976	0.052	0.129
200	ENSDARG00000000212	krt97	1	0.003711966	-0.986685603	0.068	0.122
201	ENSDARG00000000503	stx1b	1	0.43789519	0.262381816	0.157	0.188
202	ENSDARG00000000563	ttn.1	1	0.052244439	-0.32739118	0.154	0.203
203	ENSDARG00000002193	rho	1	0.385031543	0.256100557	0.32	0.337
204	ENSDARG00000002271	zfand5b	1	0.007356781	0.360440282	0.169	0.265
205	ENSDARG00000002589	mylpfb	1	0.000140731	0.273816291	0.572	0.549
206	ENSDARG00000003203	rhcga	1	9.89E-05	-1.213670245	0.058	0.13
207	ENSDARG00000003207	mterf3	1	0.002588449	0.576839908	0.172	0.124
208	ENSDARG00000003655	tmem59l	1	0.255599582	0.32184127	0.188	0.177
209	ENSDARG00000003754	tspan2a	1	0.486819496	0.303669717	0.086	0.104
210	ENSDARG00000003808	aqp3a	1	0.002723207	-0.61421282	0.071	0.128
211	ENSDARG00000004621	gpm6ab	1	0.247613913	0.398188923	0.375	0.387
212	ENSDARG00000006427	fabp2	1	0.403928159	0.322728841	0.172	0.167
213	ENSDARG00000006497	rtn1a	1	0.689296861	0.261242881	0.372	0.403
214	ENSDARG00000007276	ela3l	1	0.213452269	-0.627834985	0.126	0.156
215	ENSDARG00000007576	crybb1l1	1	0.52426273	0.286645704	0.138	0.132
216	ENSDARG00000007697	fabp7a	1	0.015910876	-1.013245771	0.194	0.254
217	ENSDARG00000008407	tspan7b	1	0.269871267	0.27451388	0.175	0.221
218	ENSDARG00000008494	myl6	1	0.113143761	0.442870505	0.098	0.137
219	ENSDARG00000009480	pdcl	1	0.159161067	0.279665848	0.123	0.166
220	ENSDARG00000009978	icn	1	0.007936941	-0.741174287	0.354	0.434
221	ENSDARG00000010008	vim	1	0.000445918	-0.521740145	0.169	0.259
222	ENSDARG00000011640	syt5b	1	0.000630718	0.805284891	0.123	0.074
223	ENSDARG00000012944	myhz2	1	0.61662439	-0.763638717	0.191	0.212
224	ENSDARG00000013087	ndrg3a	1	0.001817593	-0.478988701	0.169	0.263
225	ENSDARG00000013655	tpd52l2b	1	0.694977005	0.345913289	0.209	0.225
226	ENSDARG00000015551	fth1a	1	0.101391389	0.862676109	0.597	0.751
227	ENSDARG00000015866	apoa2	1	0.004465091	0.333205946	0.582	0.632
228	ENSDARG00000016771	tfa	1	0.21664526	0.541302681	0.12	0.103
229	ENSDARG00000017314	CELA1 (1 of many)	1	0.011660175	-0.418248517	0.382	0.365
230	ENSDARG00000017624	krt4	1	8.13E-05	-1.189596108	0.425	0.571
231	ENSDARG00000018146	gpx1a	1	0.010576917	0.57033633	0.222	0.184
232	ENSDARG00000018461	zgc:56095	1	0.002962739	0.540810172	0.178	0.131
233	ENSDARG00000020708	mdkb	1	0.023357562	-0.257040435	0.311	0.391
234	ENSDARG00000020890	tmod4	1	0.175279737	0.258574167	0.132	0.113
235	ENSDARG00000021143	rtn1b	1	0.939969841	0.280278011	0.255	0.269
236	ENSDARG00000021339	cpa5	1	0.878628061	-0.414811008	0.114	0.12
237	ENSDARG00000022176	IGLON5	1	0.601869351	0.318465038	0.142	0.139
238	ENSDARG00000023151	ucp1	1	0.541927913	0.460563774	0.185	0.187
239	ENSDARG00000023713	aqp1a.1	1	0.334128857	-0.266201732	0.111	0.093
240	ENSDARG00000023820	faxdc2	1	0.055459352	0.3834891	0.178	0.15
241	ENSDARG00000024548	cryba4	1	0.051740693	0.318650431	0.265	0.244
242	ENSDARG00000025348	igfbp5b	1	0.001545878	-0.292304784	0.068	0.131
243	ENSDARG00000025350	prdx2	1	0.190024413	0.563515297	0.468	0.563
244	ENSDARG00000026655	tspo	1	0.006621796	0.663531573	0.255	0.224
245	ENSDARG00000027088	ptgdsb.1	1	0.194223058	-0.805807023	0.335	0.401
246	ENSDARG00000029688	hsp70.1	1	0.00025571	-0.258407511	0.169	0.272
247	ENSDARG00000030349	cryba2a	1	0.555532388	0.313973469	0.098	0.114
248	ENSDARG00000030411	crygn2	1	0.144779336	0.337626709	0.24	0.227
249	ENSDARG00000030614	syt1a	1	0.461832938	0.336116174	0.148	0.141
250	ENSDARG00000033234	stmn2a	1	8.11E-05	-0.335780973	0.068	0.149
251	ENSDARG00000036036	mdka	1	0.00274222	-0.446083472	0.145	0.221
252	ENSDARG00000036427	slc3a2a	1	0.000116036	-0.371967471	0.037	0.105
253	ENSDARG00000036832	cyt1l	1	0.041268837	-0.818234377	0.157	0.207
254	ENSDARG00000038095	socs1a	1	0.000440085	-0.302942758	0.04	0.101
255	ENSDARG00000038153	lgals2b	1	0.068310788	0.421259481	0.234	0.211
256	ENSDARG00000038439	fabp10a	1	0.00079853	0.307938039	0.458	0.421
257	ENSDARG00000039007	eno3	1	0.003996153	0.335293844	0.24	0.361
258	ENSDARG00000039647	slc6a1b	1	0.005403007	-0.377802655	0.065	0.117
259	ENSDARG00000039730	zgc:112160	1	0.014556915	-0.802657522	0.08	0.13
260	ENSDARG00000040298	apoa4b.1	1	0.161681131	0.268154878	0.111	0.09
261	ENSDARG00000040884	mxi1	1	0.107480883	0.330270253	0.102	0.08
262	ENSDARG00000040971	zgc:92606	1	0.605386672	0.29538939	0.326	0.402
263	ENSDARG00000040988	tpi1b	1	0.297660138	0.284530159	0.246	0.313
264	ENSDARG00000041433	si:dkey-7c18.24	1	0.012174601	-1.000736935	0.065	0.11
265	ENSDARG00000041839	tsc22d2	1	0.471527208	0.284047118	0.108	0.1
266	ENSDARG00000042993	prss1	1	0.595571939	-0.665531737	0.363	0.399
267	ENSDARG00000043313	ank2b	1	0.420257575	0.31040957	0.108	0.131
268	ENSDARG00000043457	gapdh	1	0.001986465	0.355288227	0.52	0.497
269	ENSDARG00000044684	rbp4l	1	0.025027236	0.314871866	0.252	0.222
270	ENSDARG00000045513	taf3	1	0.982260962	0.3054342	0.108	0.115
271	ENSDARG00000051875	islr2	1	0.566344324	0.302693474	0.123	0.14
272	ENSDARG00000053973	fetub	1	0.735924837	0.258250265	0.169	0.188
273	ENSDARG00000054804	anp32e	1	0.001471437	0.519193371	0.323	0.279
274	ENSDARG00000055455	gpm6aa	1	0.100269663	0.295142081	0.462	0.452
275	ENSDARG00000055874	cpe	1	0.90035703	0.291828758	0.16	0.176
276	ENSDARG00000056722	cd99l2	1	0.119646442	0.508079935	0.129	0.107
277	ENSDARG00000056744	ela2	1	0.123414284	-0.59702708	0.138	0.181
278	ENSDARG00000056765	ela2l	1	0.94617718	-0.495019659	0.203	0.215
279	ENSDARG00000057460	crygm2d13	1	0.177262504	0.708926434	0.145	0.126
280	ENSDARG00000059601	map1aa	1	0.742311126	0.289419797	0.154	0.155
281	ENSDARG00000060350	apoda.2	1	0.515479037	-0.333449006	0.169	0.165
282	ENSDARG00000063895	mt-nd1	1	0.365970068	0.448194172	0.471	0.572
283	ENSDARG00000063899	mt-nd2	1	0.057018894	0.403854767	0.569	0.642
284	ENSDARG00000063905	mt-co1	1	0.285708385	0.262391721	0.711	0.795
285	ENSDARG00000063908	mt-co2	1	0.000995417	0.365797441	0.932	0.96
286	ENSDARG00000063911	mt-atp6	1	0.000135509	0.507718722	0.766	0.823
287	ENSDARG00000063912	mt-co3	1	0.002777541	0.380567144	0.92	0.954
288	ENSDARG00000063914	mt-nd3	1	0.173117888	0.35256481	0.298	0.395
289	ENSDARG00000063917	mt-nd4	1	0.758255106	0.301458268	0.495	0.601
290	ENSDARG00000063921	mt-nd5	1	0.354480158	0.348915513	0.16	0.202
291	ENSDARG00000063924	mt-cyb	1	0.001052706	0.375732698	0.772	0.818
292	ENSDARG00000068507	crybb1	1	0.012193689	0.329918338	0.292	0.253
293	ENSDARG00000068582	rnf44	1	0.608766615	0.272810941	0.154	0.179
294	ENSDARG00000068680	ctrl	1	0.121236419	-0.657223008	0.12	0.157
295	ENSDARG00000069801	crygm2d12	1	0.227548499	0.618402864	0.178	0.166
296	ENSDARG00000069981	cspg5a	1	0.38241124	0.348001501	0.163	0.159
297	ENSDARG00000070266	spock3	1	0.698005663	0.255796832	0.135	0.153
298	ENSDARG00000071626	ptgdsb.2	1	0.000101466	-1.057757615	0.12	0.212
299	ENSDARG00000073742	prss59.2	1	0.000338131	-0.453932995	0.452	0.417
300	ENSDARG00000075542	zfhx4	1	0.671373497	0.363682157	0.114	0.114
301	ENSDARG00000076386	epdl1	1	0.000431264	-0.424121315	0.092	0.169
302	ENSDARG00000076572	crygm2d7	1	0.004295904	0.679705374	0.126	0.084
303	ENSDARG00000076790	crygm2d16	1	0.026762137	0.669719005	0.129	0.097
304	ENSDARG00000076838	apom	1	0.207292671	0.366507364	0.114	0.095
305	ENSDARG00000078781	si:ch211-161c3.6	1	0.077705766	0.287402715	0.114	0.089
306	ENSDARG00000079274	prss59.1	1	0.288345839	-0.611372117	0.203	0.247
307	ENSDARG00000086658	crygm2d21	1	0.082197002	0.708092973	0.123	0.098
308	ENSDARG00000086917	crygm2d2	1	0.305278605	0.60833404	0.231	0.228
309	ENSDARG00000087324	crygm2d1	1	0.055931535	0.49921183	0.209	0.18
310	ENSDARG00000087765	crygm2d10	1	9.07E-05	0.676235187	0.24	0.168
311	ENSDARG00000088823	crygm2d3	1	0.15199105	0.659404771	0.126	0.105
312	ENSDARG00000090286	serpina1	1	0.406534538	0.396894627	0.111	0.1
313	ENSDARG00000090428	ctrb1	1	0.260820252	-0.509437829	0.378	0.408
314	ENSDARG00000090722	leg1.1	1	0.609883401	0.376361351	0.102	0.097
315	ENSDARG00000090850	serpina1l	1	0.003017489	0.353142932	0.145	0.096
316	ENSDARG00000091001	mycbp	1	0.166092171	0.255695159	0.105	0.142
317	ENSDARG00000092947	cyt1	1	0.045375795	-1.000833892	0.665	0.664
318	ENSDARG00000093303	ifitm1	1	0.00012774	-0.451456276	0.071	0.15
319	ENSDARG00000093844	zgc:136461	1	0.841329658	-0.401214272	0.105	0.111
320	ENSDARG00000094041	krt17	1	0.002000769	-1.225586879	0.172	0.253
321	ENSDARG00000094310	si:ch211-255g12.6	1	0.005262884	0.49497215	0.166	0.119
322	ENSDARG00000096829	blvrb	1	0.000665002	0.63297569	0.178	0.123
323	ENSDARG00000097157	si:ch211-207n23.2	1	0.000545903	-0.961950098	0.077	0.143
324	ENSDARG00000098368	aplp1	1	0.231950237	0.309212273	0.154	0.14
325	ENSDARG00000099203	atp1b2a	1	0.747327711	0.30627454	0.154	0.175
326	ENSDARG00000099420	nme2b.2	1	0.640268388	0.272137241	0.406	0.452
327	ENSDARG00000099730	pkma	1	0.034119427	0.277892124	0.142	0.207
328	ENSDARG00000099776	glula	1	0.143795848	-0.66843402	0.369	0.429
329	ENSDARG00000100582	si:ch211-195b11.3	1	9.24E-05	-0.893845454	0.102	0.184
330	ENSDARG00000101199	rbp4	1	0.016884537	-0.444868266	0.375	0.464
331	ENSDARG00000102453	slc1a2b	1	0.000296556	-0.900732456	0.058	0.126
332	ENSDARG00000102558	pde6ha	1	0.452574571	0.275691554	0.243	0.244
333	ENSDARG00000103199	si:dkey-247k7.2	1	5.42E-05	-1.198183491	0.111	0.2
334	ENSDARG00000104279	appa	1	0.285540695	0.294406946	0.234	0.297
335	ENSDARG00000105154	creg1	1	0.112191458	0.817525962	0.286	0.295
336	ENSDARG00000109861	BX545855.1	1	0.275348225	0.710936022	0.209	0.201
337	ENSDARG00000114516	CABZ01021592.1	1	0.117146056	-0.77337046	0.077	0.104
338	ENSDARG00000116164	crygm2d8	1	0.093508261	0.699903166	0.16	0.133
