# Supplementary material for: Cell-type-specific responses to the microbiota across all tissues of the larval zebrafish
Source: Cell Rep. Author manuscript; Available in PMC 2023 Oct 23. (PMC10423310; doi:10.1016/j.celrep.2023.112095)
Supplement: MMC121 [file NIHMS1880944-supplement-MMC121.zip › DataS15/Figure6_PanelD_subcluster_GeneLists/subcluster6.tsv]

	gene	gene_NAME	p_val_adj	p_val	avg_logFC	pct.1	pct.2
1	ENSDARG00000045914	si:ch211-51e12.7	1.99E-19	9.02E-24	0.803432769	0.324	0.143
2	ENSDARG00000045248	h3f3d	7.61E-12	3.45E-16	0.439059688	0.857	0.807
3	ENSDARG00000101849	adipor2	1.66E-09	7.53E-14	-0.473232588	0.069	0.25
4	ENSDARG00000013351	cirbpb	1.67E-09	7.55E-14	0.518567744	0.791	0.747
5	ENSDARG00000092945	si:ch211-250g4.3	1.96E-08	8.88E-13	0.661823656	0.223	0.1
6	ENSDARG00000025147	cd63	3.38E-08	1.53E-12	-0.739308926	0.246	0.443
7	ENSDARG00000101766	ptmab	3.43E-07	1.55E-11	0.68292553	0.762	0.713
8	ENSDARG00000055064	prdx5	1.29E-06	5.85E-11	-0.398949641	0.109	0.277
9	ENSDARG00000034852	nt5c2l1	1.49E-06	6.75E-11	0.572329831	0.189	0.085
10	ENSDARG00000053485	aldh6a1	3.92E-06	1.78E-10	-0.322361399	0.155	0.339
11	ENSDARG00000045142	hbae5	7.89E-06	3.58E-10	0.58269158	0.169	0.074
12	ENSDARG00000039185	nfyba	8.89E-06	4.03E-10	0.552832862	0.229	0.124
13	ENSDARG00000089475	hbae1.1	1.09E-05	4.94E-10	0.648166781	0.229	0.116
14	ENSDARG00000078619	pnp5a	1.33E-05	6.03E-10	-0.656903519	0.049	0.178
15	ENSDARG00000089124	hbae1.3	1.42E-05	6.43E-10	0.501044631	0.232	0.117
16	ENSDARG00000016691	cd9b	2.09E-05	9.49E-10	-0.771993734	0.017	0.126
17	ENSDARG00000059311	dpysl5b	2.20E-05	9.96E-10	-0.617216837	0.014	0.121
18	ENSDARG00000022303	higd1a	2.45E-05	1.11E-09	-0.332804426	0.129	0.296
19	ENSDARG00000020187	GCA	2.96E-05	1.34E-09	-0.291957577	0.057	0.191
20	ENSDARG00000089302	hnrnpa0a	3.52E-05	1.59E-09	0.571070948	0.41	0.294
21	ENSDARG00000045947	hrc	4.18E-05	1.89E-09	-0.602945293	0.02	0.13
22	ENSDARG00000088330	hbae1.1	4.92E-05	2.23E-09	0.592008952	0.232	0.12
23	ENSDARG00000099313	naga	5.80E-05	2.63E-09	-0.469455443	0.02	0.127
24	ENSDARG00000063535	chd4a	6.85E-05	3.11E-09	0.55076625	0.203	0.106
25	ENSDARG00000076386	epdl1	7.85E-05	3.56E-09	-0.740107817	0.052	0.173
26	ENSDARG00000115405	hbbe1.2	8.02E-05	3.64E-09	0.653286011	0.244	0.132
27	ENSDARG00000025254	s100a10b	0.000101907	4.62E-09	-0.620560825	0.126	0.266
28	ENSDARG00000011961	csrp2	0.000131493	5.96E-09	-0.583655227	0.009	0.104
29	ENSDARG00000004588	sox4a	0.000150009	6.80E-09	0.547013358	0.33	0.207
30	ENSDARG00000020239	lpin1	0.000163574	7.42E-09	-0.376645956	0.261	0.448
31	ENSDARG00000007836	ctsla	0.000175738	7.97E-09	-0.467401972	0.352	0.517
32	ENSDARG00000074390	tmem176l.4	0.000183768	8.33E-09	-0.712126597	0.014	0.113
33	ENSDARG00000103720	zgc:162730	0.000185676	8.42E-09	-0.273143996	0.126	0.273
34	ENSDARG00000045847	si:ch211-214j24.10	0.000203876	9.24E-09	-0.302523915	0.037	0.15
35	ENSDARG00000056532	serinc2	0.000235979	1.07E-08	-0.254103076	0.032	0.142
36	ENSDARG00000076532	si:ch211-222l21.1	0.000306473	1.39E-08	0.61609526	0.467	0.367
37	ENSDARG00000044073	fuca2	0.000332468	1.51E-08	-0.269277344	0.034	0.143
38	ENSDARG00000089368	hopx	0.000406369	1.84E-08	-0.253113344	0.043	0.157
39	ENSDARG00000091656	lsm8	0.000455065	2.06E-08	0.625658468	0.178	0.094
40	ENSDARG00000056292	vsx1	0.000526649	2.39E-08	0.90455805	0.106	0.042
41	ENSDARG00000036588	mhc1zba	0.000538079	2.44E-08	-0.461860667	0.095	0.223
42	ENSDARG00000061764	ahnak	0.000865015	3.92E-08	-0.308024481	0.043	0.151
43	ENSDARG00000004034	arhgdig	0.000984261	4.46E-08	-0.346475542	0.052	0.167
44	ENSDARG00000018618	cpsf6	0.001308048	5.93E-08	0.518448375	0.266	0.169
45	ENSDARG00000007960	hnrnpaba	0.001562323	7.08E-08	0.48093116	0.576	0.509
46	ENSDARG00000045843	apex1	0.001573933	7.14E-08	0.427224428	0.129	0.058
47	ENSDARG00000035519	histh1l	0.002010014	9.11E-08	0.387790658	0.777	0.75
48	ENSDARG00000101813	nap1l1	0.002232278	1.01E-07	-0.318090828	0.066	0.179
49	ENSDARG00000046030	zgc:110339	0.002597054	1.18E-07	-0.90839799	0.095	0.219
50	ENSDARG00000045352	cst14a.2	0.00294861	1.34E-07	-0.277620864	0.129	0.266
51	ENSDARG00000036074	cebpa	0.003275961	1.49E-07	-0.316119188	0.017	0.106
52	ENSDARG00000103919	si:ch73-1a9.3	0.003458699	1.57E-07	0.375140369	0.688	0.66
53	ENSDARG00000094695	si:dkey-204f11.64	0.003553807	1.61E-07	-0.305370786	0.02	0.109
54	ENSDARG00000008785	dldh	0.003645578	1.65E-07	-0.264451402	0.146	0.288
55	ENSDARG00000036080	cd81a	0.004569431	2.07E-07	-0.366847836	0.315	0.469
56	ENSDARG00000040534	epcam	0.004719259	2.14E-07	-0.764042884	0.089	0.2
57	ENSDARG00000034240	capza1a	0.005369063	2.43E-07	-0.297264218	0.126	0.256
58	ENSDARG00000068978	glo1	0.005662131	2.57E-07	-0.257152058	0.178	0.327
59	ENSDARG00000013771	ctss2.2	0.0059225	2.68E-07	-0.377135446	0.02	0.108
60	ENSDARG00000095743	sox11b	0.007577621	3.44E-07	0.582472291	0.163	0.086
61	ENSDARG00000045143	hbbe2	0.009088465	4.12E-07	0.650110381	0.238	0.142
62	ENSDARG00000055504	si:ch211-212k18.7	0.01096706	4.97E-07	-0.430154297	0.043	0.139
63	ENSDARG00000087636	hmgn6	0.012252056	5.55E-07	0.527517371	0.542	0.497
64	ENSDARG00000056874	lygl1	0.012381119	5.61E-07	-0.46420891	0.029	0.118
65	ENSDARG00000070702	s100v2	0.012729222	5.77E-07	-0.353563711	0.089	0.201
66	ENSDARG00000027984	gstz1	0.017722206	8.03E-07	-0.348570589	0.115	0.233
67	ENSDARG00000068701	gpr85	0.021096539	9.56E-07	-0.476693279	0.043	0.135
68	ENSDARG00000113599	hbbe1.1	0.022042978	9.99E-07	0.60675997	0.218	0.129
69	ENSDARG00000039007	eno3	0.022289549	1.01E-06	0.303245102	0.215	0.364
70	ENSDARG00000099195	ier2a	0.022451352	1.02E-06	-0.301380524	0.106	0.226
71	ENSDARG00000003216	anxa2a	0.024607468	1.12E-06	-0.403424195	0.057	0.155
72	ENSDARG00000091996	tcnbb	0.02827215	1.28E-06	-1.174400017	0.054	0.147
73	ENSDARG00000079305	hbae3	0.029698392	1.35E-06	0.689364671	0.272	0.179
74	ENSDARG00000053990	hmgb2b	0.029900643	1.36E-06	0.666621003	0.453	0.397
75	ENSDARG00000032405	ckap4	0.033568606	1.52E-06	-0.418794335	0.026	0.104
76	ENSDARG00000097157	si:ch211-207n23.2	0.033824015	1.53E-06	-1.150920328	0.054	0.145
77	ENSDARG00000018174	gnai2a	0.037633761	1.71E-06	-0.279445264	0.054	0.149
78	ENSDARG00000035890	fuca1.1	0.037677502	1.71E-06	-0.664313274	0.069	0.165
79	ENSDARG00000103271	pla2g15	0.040608276	1.84E-06	-0.273575719	0.077	0.182
80	ENSDARG00000116617	spaca4l	0.042479349	1.93E-06	-0.563989308	0.032	0.113
81	ENSDARG00000099175	hmgb1a	0.051282125	2.32E-06	0.339802314	0.619	0.555
82	ENSDARG00000087303	cebpd	0.05704445	2.59E-06	-0.258329689	0.307	0.464
83	ENSDARG00000040072	scpep1	0.057244355	2.60E-06	-0.291283204	0.029	0.109
84	ENSDARG00000078118	sinhcafl	0.062173739	2.82E-06	0.361027708	0.138	0.071
85	ENSDARG00000093584	zgc:193505	0.063460582	2.88E-06	-0.860744754	0.057	0.145
86	ENSDARG00000042428	gstt1a	0.078770442	3.57E-06	-0.419874537	0.026	0.102
87	ENSDARG00000026726	anxa1a	0.085768211	3.89E-06	-0.775904695	0.201	0.312
88	ENSDARG00000093936	si:dkeyp-1h4.6	0.088277444	4.00E-06	-0.704506288	0.029	0.107
89	ENSDARG00000104359	anxa1c	0.102431306	4.64E-06	-1.065571667	0.052	0.135
90	ENSDARG00000029443	zgc:92242	0.136692214	6.20E-06	-0.334715513	0.054	0.14
91	ENSDARG00000101362	mibp	0.137224527	6.22E-06	0.349621434	0.181	0.103
92	ENSDARG00000030479	hmgb1b	0.147972622	6.71E-06	0.438632802	0.504	0.422
93	ENSDARG00000013087	ndrg3a	0.185022159	8.39E-06	-0.623305074	0.152	0.265
94	ENSDARG00000052856	khdrbs1a	0.192847344	8.74E-06	0.557967742	0.521	0.51
95	ENSDARG00000009544	cldnb	0.295010538	1.34E-05	-0.791617645	0.052	0.129
96	ENSDARG00000011166	cahz	0.316490447	1.43E-05	0.350833238	0.181	0.105
97	ENSDARG00000015551	fth1a	0.350871809	1.59E-05	0.598928838	0.725	0.743
98	ENSDARG00000026839	med21	0.361164228	1.64E-05	0.417031443	0.117	0.062
99	ENSDARG00000045835	si:dkey-14d8.6	0.376302219	1.71E-05	-0.995409933	0.034	0.105
100	ENSDARG00000057026	ran	0.405775763	1.84E-05	0.280168718	0.668	0.653
101	ENSDARG00000003808	aqp3a	0.411089201	1.86E-05	-0.706541228	0.052	0.13
102	ENSDARG00000104181	tmsb1	0.437249203	1.98E-05	-0.320370968	0.244	0.371
103	ENSDARG00000095304	si:ch211-207c6.2	0.4415529	2.00E-05	0.499453123	0.109	0.054
104	ENSDARG00000024540	tspan36	0.536166127	2.43E-05	-0.435975227	0.092	0.183
105	ENSDARG00000068820	h2afva	0.561319672	2.54E-05	0.485631249	0.249	0.178
106	ENSDARG00000094041	krt17	0.569545471	2.58E-05	-1.356825388	0.155	0.255
107	ENSDARG00000100582	si:ch211-195b11.3	0.569807081	2.58E-05	-0.951514184	0.1	0.184
108	ENSDARG00000055120	ctsba	0.578429533	2.62E-05	-0.272909243	0.169	0.285
109	ENSDARG00000001889	tuba1a	0.733507631	3.33E-05	0.409813833	0.309	0.224
110	ENSDARG00000036427	slc3a2a	0.862541935	3.91E-05	-0.585447509	0.037	0.105
111	ENSDARG00000022165	mgst1.2	0.923272003	4.19E-05	-0.261852933	0.106	0.199
112	ENSDARG00000029058	rbbp4	0.967218949	4.38E-05	0.381890657	0.135	0.076
113	ENSDARG00000003203	rhcga	0.988166161	4.48E-05	-1.094147583	0.057	0.131
114	ENSDARG00000000212	krt97	1	0.070342079	-0.873517916	0.089	0.121
115	ENSDARG00000000563	ttn.1	1	0.000108993	-0.372908505	0.12	0.205
116	ENSDARG00000003207	mterf3	1	0.000126896	0.516964871	0.186	0.122
117	ENSDARG00000004415	tcf7l2	1	0.128158783	0.467033366	0.109	0.087
118	ENSDARG00000004735	hnrnpub	1	0.228779633	0.266467671	0.129	0.114
119	ENSDARG00000004956	zmat2	1	0.192248802	0.300249243	0.203	0.192
120	ENSDARG00000005423	pgam1a	1	0.598203824	0.72810079	0.115	0.132
121	ENSDARG00000005479	tenm3	1	0.287645584	0.257392987	0.106	0.092
122	ENSDARG00000005586	zbtb20	1	0.003676318	0.313285503	0.135	0.091
123	ENSDARG00000006487	anp32a	1	0.005183991	0.297751158	0.479	0.45
124	ENSDARG00000006588	zgc:111983	1	0.000361984	-1.124028867	0.117	0.19
125	ENSDARG00000007275	si:ch211-251b21.1	1	7.33E-05	-0.463867853	0.223	0.328
126	ENSDARG00000007276	ela3l	1	0.065036432	-0.837918381	0.117	0.157
127	ENSDARG00000007576	crybb1l1	1	0.851289696	-0.28075041	0.135	0.133
128	ENSDARG00000007697	fabp7a	1	0.685414046	-0.812079135	0.244	0.25
129	ENSDARG00000008049	si:dkey-42i9.4	1	0.33884402	0.332810992	0.235	0.236
130	ENSDARG00000008720	lmo3	1	0.370687856	0.271375169	0.117	0.104
131	ENSDARG00000008803	marcksb	1	0.000483523	0.31906938	0.258	0.188
132	ENSDARG00000009978	icn	1	0.000164694	-1.137053644	0.35	0.434
133	ENSDARG00000010745	dnaja2b	1	0.010211964	0.382192257	0.246	0.211
134	ENSDARG00000011510	rcc2	1	0.002396312	0.361357371	0.143	0.098
135	ENSDARG00000011594	smarcb1b	1	0.000841741	0.297018992	0.109	0.065
136	ENSDARG00000012944	myhz2	1	0.015648116	-0.975951226	0.155	0.215
137	ENSDARG00000013430	bhmt	1	0.084950576	-0.392935281	0.335	0.386
138	ENSDARG00000013615	pbx3b	1	0.015016111	0.393928517	0.149	0.111
139	ENSDARG00000013976	anxa13	1	5.73E-05	-0.283990445	0.086	0.171
140	ENSDARG00000014053	olfm1b	1	0.00398732	-0.344913866	0.109	0.167
141	ENSDARG00000014196	myl1	1	0.010454495	-0.267366534	0.309	0.38
142	ENSDARG00000014420	elavl3	1	0.006054939	0.388410019	0.324	0.274
143	ENSDARG00000014569	hnrnpr	1	0.027815107	0.301436486	0.223	0.188
144	ENSDARG00000014571	ctnnb1	1	0.04098433	0.413004127	0.281	0.254
145	ENSDARG00000014591	ilf2	1	0.011748647	0.352524802	0.226	0.187
146	ENSDARG00000015111	ddx39ab	1	0.229536132	0.300088855	0.183	0.173
147	ENSDARG00000015314	zc4h2	1	0.025875557	0.294206577	0.289	0.25
148	ENSDARG00000015427	hdac1	1	0.026636052	0.30117698	0.295	0.264
149	ENSDARG00000015866	apoa2	1	0.25607423	-0.565251214	0.622	0.63
150	ENSDARG00000016301	zgc:65894	1	0.014463553	-0.265859825	0.109	0.157
151	ENSDARG00000016771	tfa	1	0.024575599	-0.644176961	0.069	0.107
152	ENSDARG00000016793	crybb1l2	1	0.616513895	-0.267308449	0.14	0.152
153	ENSDARG00000016871	smarce1	1	0.026938347	0.279487073	0.287	0.254
154	ENSDARG00000017084	bud31	1	0.85365715	0.265378095	0.226	0.249
155	ENSDARG00000017314	CELA1 (1 of many)	1	0.155698082	-0.890554152	0.315	0.37
156	ENSDARG00000017624	krt4	1	0.004070557	-1.122821125	0.496	0.567
157	ENSDARG00000017673	nova2	1	5.93E-05	0.295475704	0.436	0.349
158	ENSDARG00000018049	sf3b2	1	0.144782918	0.295601246	0.163	0.144
159	ENSDARG00000018146	gpx1a	1	0.505539332	0.316811115	0.189	0.186
160	ENSDARG00000018461	zgc:56095	1	0.032417607	0.251088589	0.166	0.132
161	ENSDARG00000019856	atp1a1b	1	0.30699862	-0.712975217	0.103	0.117
162	ENSDARG00000020258	ewsr1a	1	0.000100401	0.371497927	0.192	0.126
163	ENSDARG00000020482	nono	1	0.129166564	0.286309358	0.149	0.128
164	ENSDARG00000020504	h3f3b.1	1	0.001025788	0.370055396	0.499	0.481
165	ENSDARG00000020708	mdkb	1	0.621568582	-0.321612562	0.401	0.385
166	ENSDARG00000021339	cpa5	1	0.049388266	-0.819860949	0.086	0.122
167	ENSDARG00000022176	IGLON5	1	0.000218569	-0.27025961	0.072	0.144
168	ENSDARG00000023151	ucp1	1	0.029055101	-0.621784595	0.143	0.19
169	ENSDARG00000023600	sh3gl2a	1	0.004497715	-0.267571082	0.063	0.113
170	ENSDARG00000024433	pvalb4	1	0.17664142	-0.520490187	0.347	0.396
171	ENSDARG00000024548	cryba4	1	0.413019969	-0.54224362	0.255	0.245
172	ENSDARG00000024895	fam50a	1	0.039456788	0.320118975	0.117	0.09
173	ENSDARG00000025350	prdx2	1	0.00263557	0.511375323	0.559	0.557
174	ENSDARG00000025428	socs3a	1	0.000120263	-0.258967862	0.095	0.18
175	ENSDARG00000025789	chd4b	1	0.441819903	0.253368992	0.169	0.163
176	ENSDARG00000025855	camk2n1a	1	0.002522992	-0.282401914	0.115	0.181
177	ENSDARG00000027088	ptgdsb.1	1	0.026997535	-0.707561122	0.324	0.402
178	ENSDARG00000028335	hmga1a	1	0.000631333	0.66221587	0.381	0.349
179	ENSDARG00000028618	krt18b	1	0.000276835	-0.473172039	0.132	0.212
180	ENSDARG00000029069	tnni2a.4	1	0.106303949	-0.26958631	0.837	0.835
181	ENSDARG00000030106	stmn4	1	0.006529627	-0.337827636	0.1	0.154
182	ENSDARG00000030155	ssbp3b	1	0.000939015	0.303627269	0.209	0.148
183	ENSDARG00000030349	cryba2a	1	0.101409456	-0.540957642	0.086	0.115
184	ENSDARG00000030411	crygn2	1	0.807349222	-0.715056571	0.218	0.228
185	ENSDARG00000031317	ppdpfb	1	0.003889464	0.262424132	0.745	0.741
186	ENSDARG00000031495	seta	1	0.014324814	0.377171899	0.344	0.322
187	ENSDARG00000031683	fosab	1	0.000308839	-0.361693203	0.226	0.325
188	ENSDARG00000031768	roraa	1	0.33166189	0.325708236	0.103	0.09
189	ENSDARG00000032614	msi2b	1	0.532227852	0.25680907	0.112	0.128
190	ENSDARG00000032866	erh	1	0.104591727	0.299831791	0.358	0.363
191	ENSDARG00000032929	cryba1l1	1	0.04072536	-0.884699288	0.189	0.24
192	ENSDARG00000033009	h3f3c	1	0.003684469	0.269885684	0.564	0.561
193	ENSDARG00000034187	calm1b	1	0.000978235	-0.336033186	0.152	0.229
194	ENSDARG00000035136	selenow1	1	9.30E-05	-0.433295775	0.315	0.417
195	ENSDARG00000035324	hnrnpl	1	0.000155534	0.324810373	0.123	0.071
196	ENSDARG00000036161	hnrnpa0l	1	0.001861544	0.361293389	0.501	0.518
197	ENSDARG00000036162	hnrnpa0b	1	0.000740611	0.391570894	0.393	0.347
198	ENSDARG00000036577	atp6v0cb	1	0.000706417	-0.442327092	0.235	0.32
199	ENSDARG00000036593	kdm2ba	1	0.027664944	0.279328222	0.143	0.109
200	ENSDARG00000036675	hnrnpa1b	1	0.54132399	0.297677381	0.226	0.234
201	ENSDARG00000036832	cyt1l	1	0.049500453	-0.852094344	0.163	0.206
202	ENSDARG00000037116	cxcl12a	1	0.025489159	-0.492257111	0.074	0.113
203	ENSDARG00000037783	proza	1	0.000425442	-0.251120315	0.126	0.208
204	ENSDARG00000037997	tubb5	1	0.000394401	0.317411018	0.201	0.135
205	ENSDARG00000038095	socs1a	1	0.000418824	-0.446358133	0.043	0.101
206	ENSDARG00000038439	fabp10a	1	0.616561063	-0.480795966	0.395	0.426
207	ENSDARG00000038559	h1f0	1	0.069245897	0.320031497	0.473	0.483
208	ENSDARG00000038574	scg2b	1	0.064794127	-0.352876601	0.106	0.142
209	ENSDARG00000039150	lgmn	1	0.000152342	-0.330779069	0.126	0.215
210	ENSDARG00000039647	slc6a1b	1	0.013510202	-0.609697273	0.074	0.116
211	ENSDARG00000039730	zgc:112160	1	0.04940657	-0.98708838	0.092	0.13
212	ENSDARG00000040184	syncrip	1	0.096749394	0.318000318	0.367	0.371
213	ENSDARG00000040565	ckmb	1	0.623648905	-0.314775596	0.567	0.596
214	ENSDARG00000040764	id1	1	6.41E-05	-0.320435627	0.192	0.297
215	ENSDARG00000040971	zgc:92606	1	0.053283369	0.33699398	0.404	0.396
216	ENSDARG00000041051	mid1ip1a	1	0.000492661	-0.78443967	0.08	0.144
217	ENSDARG00000041433	si:dkey-7c18.24	1	0.0008636	-1.165249409	0.054	0.111
218	ENSDARG00000041925	cryba2b	1	0.437860064	-0.762361551	0.175	0.192
219	ENSDARG00000042690	s1pr1	1	0.004122617	-0.746768155	0.063	0.11
220	ENSDARG00000042948	dnajc5aa	1	0.010214049	-0.274518225	0.115	0.166
221	ENSDARG00000042993	prss1	1	0.286964231	-1.053504097	0.347	0.401
222	ENSDARG00000043457	gapdh	1	0.026134017	-0.274445347	0.424	0.503
223	ENSDARG00000043531	jun	1	0.000211401	-0.329159101	0.226	0.322
224	ENSDARG00000044669	hp1bp3	1	0.006798445	0.394609923	0.315	0.274
225	ENSDARG00000045979	zgc:153704	1	0.002363731	-0.574725424	0.08	0.137
226	ENSDARG00000053684	aldob	1	0.000127338	-0.303391529	0.599	0.697
227	ENSDARG00000053858	crip1	1	0.000322289	-0.361256603	0.135	0.22
228	ENSDARG00000053862	crygmx	1	0.017194795	-0.456123398	0.272	0.223
229	ENSDARG00000053875	cryba1b	1	0.153159815	-0.484762687	0.244	0.215
230	ENSDARG00000053973	fetub	1	0.933584463	-0.58362499	0.183	0.187
231	ENSDARG00000054911	tmsb	1	0.000152093	0.499907375	0.206	0.139
232	ENSDARG00000055514	icn2	1	0.000185756	-1.291202594	0.117	0.193
233	ENSDARG00000055874	cpe	1	0.006340436	-0.274000971	0.12	0.179
234	ENSDARG00000055900	zswim5	1	0.005424211	0.266375505	0.135	0.093
235	ENSDARG00000056175	scrt2	1	0.000213111	0.285899168	0.138	0.081
236	ENSDARG00000056248	si:dkey-183i3.5	1	0.917587395	0.253736147	0.241	0.25
237	ENSDARG00000056725	hmgb3a	1	0.000314554	0.256526257	0.516	0.443
238	ENSDARG00000056744	ela2	1	0.006561292	-0.962696345	0.123	0.183
239	ENSDARG00000056765	ela2l	1	0.435899866	-0.699018932	0.189	0.216
240	ENSDARG00000057007	ctbp1	1	0.000591588	0.339694044	0.146	0.094
241	ENSDARG00000057460	crygm2d13	1	0.098586405	-0.675265459	0.097	0.13
242	ENSDARG00000057698	ctsd	1	5.39E-05	-0.389589829	0.272	0.394
243	ENSDARG00000059337	tgif1	1	0.468801279	0.268401139	0.126	0.119
244	ENSDARG00000059360	srsf3b	1	0.903463183	0.261145787	0.195	0.218
245	ENSDARG00000059601	map1aa	1	0.001323381	-0.32591629	0.095	0.16
246	ENSDARG00000059646	nt5dc2	1	0.26118354	0.261499047	0.143	0.13
247	ENSDARG00000059680	fscn1a	1	0.063301712	0.270877622	0.166	0.135
248	ENSDARG00000060350	apoda.2	1	0.103192934	-0.697920574	0.129	0.168
249	ENSDARG00000060457	pmp22b	1	0.000164404	-0.300906543	0.095	0.175
250	ENSDARG00000067626	ywhag1	1	0.004902377	-0.267143516	0.06	0.108
251	ENSDARG00000067990	myhz1.1	1	0.204910716	-0.414379178	0.665	0.671
252	ENSDARG00000067997	myhz1.3	1	0.125753439	-0.325126249	0.152	0.191
253	ENSDARG00000068432	si:dkey-56m19.5	1	0.203533976	0.253531453	0.244	0.222
254	ENSDARG00000068436	h3f3b.1	1	0.061492246	0.251156409	0.458	0.462
255	ENSDARG00000068507	crybb1	1	0.526184664	-0.677440456	0.266	0.254
256	ENSDARG00000068680	ctrl	1	0.820700005	-0.638140855	0.149	0.155
257	ENSDARG00000068708	ifrd1	1	0.142881893	0.326746326	0.218	0.204
258	ENSDARG00000069100	aldh9a1a.1	1	0.0042551	-0.276732624	0.37	0.473
259	ENSDARG00000069630	tat	1	0.001796953	-0.394706977	0.069	0.126
260	ENSDARG00000069801	crygm2d12	1	0.751516491	-0.728812424	0.172	0.167
261	ENSDARG00000069853	txndc9	1	0.213004928	0.296291681	0.246	0.24
262	ENSDARG00000069940	ppap2d	1	0.000140404	-0.354925163	0.054	0.123
263	ENSDARG00000070266	spock3	1	0.001333141	-0.350798573	0.092	0.156
264	ENSDARG00000070426	chac1	1	6.15E-05	-0.256169231	0.393	0.512
265	ENSDARG00000070844	gamt	1	0.001277667	-0.284276114	0.215	0.302
266	ENSDARG00000070959	si:ch211-288g17.3	1	8.86E-05	0.515999685	0.292	0.224
267	ENSDARG00000071018	ptena	1	0.124962792	0.29155126	0.201	0.18
268	ENSDARG00000071626	ptgdsb.2	1	0.000377788	-0.933876356	0.132	0.211
269	ENSDARG00000071658	ywhag2	1	0.000196981	-0.410637423	0.163	0.249
270	ENSDARG00000073742	prss59.2	1	0.464906368	-0.911725593	0.375	0.422
271	ENSDARG00000075718	rpz5	1	0.000100564	-0.300606253	0.04	0.105
272	ENSDARG00000076283	snrpd3l	1	0.231128275	0.29244939	0.172	0.161
273	ENSDARG00000076790	crygm2d16	1	0.058781112	-0.726151742	0.069	0.101
274	ENSDARG00000077811	sox11a	1	9.10E-05	0.402775291	0.232	0.156
275	ENSDARG00000078308	spry2	1	0.038967961	-0.306394215	0.077	0.112
276	ENSDARG00000079274	prss59.1	1	0.795224101	-0.775452816	0.232	0.245
277	ENSDARG00000086658	crygm2d21	1	0.30536145	-0.369894319	0.083	0.101
278	ENSDARG00000086917	crygm2d2	1	0.83512775	-0.50854021	0.218	0.229
279	ENSDARG00000087324	crygm2d1	1	0.790683448	-0.537377415	0.183	0.182
280	ENSDARG00000087390	hbbe1.3	1	7.53E-05	0.708186128	0.275	0.202
281	ENSDARG00000087697	lpl	1	0.000652123	-0.417841291	0.117	0.193
282	ENSDARG00000087765	crygm2d10	1	0.966176609	-0.466853259	0.169	0.173
283	ENSDARG00000088823	crygm2d3	1	0.58598647	-0.486159827	0.097	0.107
284	ENSDARG00000089441	si:ch211-105c13.3	1	5.14E-05	-0.280624121	0.037	0.106
285	ENSDARG00000090190	bcam	1	0.140260871	0.342241133	0.126	0.104
286	ENSDARG00000090286	serpina1	1	0.966631716	-0.4943547	0.103	0.1
287	ENSDARG00000090428	ctrb1	1	0.619262996	-0.894340416	0.37	0.409
288	ENSDARG00000090850	serpina1l	1	0.11543655	-0.544710895	0.074	0.101
289	ENSDARG00000092170	apoc1	1	0.046718874	-0.324449605	0.097	0.136
290	ENSDARG00000092947	cyt1	1	0.789286223	-1.046383126	0.642	0.665
291	ENSDARG00000093844	zgc:136461	1	0.322712423	-0.640225424	0.095	0.112
292	ENSDARG00000094310	si:ch211-255g12.6	1	0.152673748	-0.608395264	0.097	0.123
293	ENSDARG00000095019	lmo2	1	0.000166066	0.473552759	0.12	0.069
294	ENSDARG00000096667	hemgn	1	6.79E-05	0.325406023	0.115	0.06
295	ENSDARG00000096829	blvrb	1	0.002607063	0.4990557	0.172	0.123
296	ENSDARG00000097528	si:dkey-7j14.5	1	0.001279211	-0.336951018	0.066	0.124
297	ENSDARG00000098591	tubb2b	1	0.006971885	0.289537927	0.384	0.336
298	ENSDARG00000099389	cdo1	1	8.18E-05	-0.366958285	0.074	0.151
299	ENSDARG00000099572	hmgn2	1	0.001984403	0.522776752	0.576	0.606
300	ENSDARG00000099776	glula	1	0.00020002	-0.702282651	0.335	0.432
301	ENSDARG00000099865	hnrnpabb	1	0.014891398	0.320736665	0.404	0.387
302	ENSDARG00000100244	ebf3a	1	0.069652757	0.253549089	0.166	0.135
303	ENSDARG00000100446	si:ch211-286o17.1	1	8.89E-05	-0.27646693	0.066	0.142
304	ENSDARG00000100795	timp4.3	1	0.002425999	-0.278596541	0.072	0.13
305	ENSDARG00000100825	calm3a	1	0.001718342	-0.312169153	0.135	0.206
306	ENSDARG00000101324	apoa1b	1	0.895284941	-0.623292262	0.59	0.637
307	ENSDARG00000102047	mab21l1	1	0.03887601	0.373713766	0.138	0.105
308	ENSDARG00000102453	slc1a2b	1	0.000297781	-1.110142777	0.063	0.126
309	ENSDARG00000102572	si:ch211-260e23.9	1	0.102918418	0.278722416	0.33	0.316
310	ENSDARG00000102879	myt1b	1	0.00773365	0.272579556	0.143	0.1
311	ENSDARG00000103199	si:dkey-247k7.2	1	0.000245707	-1.33331227	0.126	0.2
312	ENSDARG00000103634	CU914622.2	1	7.85E-05	-0.636589791	0.037	0.101
313	ENSDARG00000103672	cirbpa	1	0.000138792	0.451342019	0.499	0.486
314	ENSDARG00000103937	ndrg4	1	0.03523045	0.266337958	0.132	0.1
315	ENSDARG00000104068	gstp1	1	0.00014311	-0.365197962	0.189	0.292
316	ENSDARG00000104458	rnasekb	1	0.000225522	-0.325700007	0.232	0.335
317	ENSDARG00000104782	oaz1b	1	0.683742975	0.290549062	0.341	0.378
318	ENSDARG00000105154	creg1	1	0.637582249	0.52315571	0.272	0.296
319	ENSDARG00000109861	BX545855.1	1	0.185666425	-0.635823664	0.223	0.2
320	ENSDARG00000114516	CABZ01021592.1	1	0.002052779	-1.107030855	0.054	0.105
321	ENSDARG00000116491	h2afvb	1	0.005775239	0.468654493	0.387	0.36
