# Supplementary material for: Cell-type-specific responses to the microbiota across all tissues of the larval zebrafish
Source: Cell Rep. Author manuscript; Available in PMC 2023 Oct 23. (PMC10423310; doi:10.1016/j.celrep.2023.112095)
Supplement: MMC121 [file NIHMS1880944-supplement-MMC121.zip › DataS15/Figure6_PanelD_subcluster_GeneLists/subcluster2.tsv]

	gene	gene_NAME	p_val_adj	p_val	avg_logFC	pct.1	pct.2
1	ENSDARG00000075501	cdnf	1.90E-272	8.60E-277	0.539709619	0.311	0.004
2	ENSDARG00000096037	si:ch211-214j24.14	2.06E-252	9.35E-257	0.806596579	0.306	0.006
3	ENSDARG00000045898	si:ch211-152c2.3	1.28E-246	5.81E-251	1.732726145	0.52	0.043
4	ENSDARG00000010472	atp1a2a	8.61E-208	3.90E-212	0.423372638	0.326	0.014
5	ENSDARG00000039066	klhl31	2.47E-204	1.12E-208	0.677990115	0.365	0.021
6	ENSDARG00000038826	jph1b	1.74E-189	7.88E-194	0.298456882	0.319	0.016
7	ENSDARG00000061249	myom1a	1.49E-186	6.74E-191	0.540912655	0.368	0.025
8	ENSDARG00000057903	si:ch211-266g18.10	2.90E-185	1.31E-189	0.343338858	0.321	0.017
9	ENSDARG00000006757	klhl41b	4.09E-185	1.85E-189	0.557638323	0.358	0.024
10	ENSDARG00000056322	ldb3a	5.11E-184	2.32E-188	0.515929565	0.375	0.027
11	ENSDARG00000076850	si:ch211-157b11.14	5.26E-181	2.38E-185	0.263534525	0.294	0.013
12	ENSDARG00000028625	jph2	2.39E-180	1.08E-184	0.332601891	0.319	0.017
13	ENSDARG00000018105	casq1b	2.02E-179	9.18E-184	0.403292266	0.336	0.021
14	ENSDARG00000029764	mef2ca	3.33E-175	1.51E-179	0.252268469	0.287	0.013
15	ENSDARG00000075433	myom2a	3.41E-174	1.55E-178	0.687797252	0.38	0.031
16	ENSDARG00000097224	prr33	5.28E-171	2.39E-175	0.290978603	0.328	0.021
17	ENSDARG00000089920	mlip	7.28E-168	3.30E-172	0.268026143	0.284	0.014
18	ENSDARG00000024141	cav3	4.76E-165	2.16E-169	0.479693037	0.363	0.029
19	ENSDARG00000017246	prx	6.15E-165	2.79E-169	0.692080269	0.395	0.036
20	ENSDARG00000014106	cfl2	1.45E-163	6.58E-168	0.4311521	0.363	0.03
21	ENSDARG00000086685	trim63b	7.14E-162	3.24E-166	0.403254402	0.336	0.025
22	ENSDARG00000001431	actn3b	2.49E-161	1.13E-165	0.673790849	0.375	0.033
23	ENSDARG00000020594	txlnba	7.62E-161	3.45E-165	0.402353485	0.326	0.023
24	ENSDARG00000078674	hspb9	1.92E-160	8.72E-165	0.412517853	0.275	0.014
25	ENSDARG00000014976	lims2	1.15E-159	5.23E-164	0.255839127	0.277	0.015
26	ENSDARG00000101128	si:dkey-211f22.5	3.32E-156	1.51E-160	0.675528823	0.373	0.034
27	ENSDARG00000056209	myoz1a	1.82E-153	8.27E-158	0.34210616	0.326	0.024
28	ENSDARG00000008880	usp28	6.85E-153	3.11E-157	0.287699642	0.257	0.013
29	ENSDARG00000002204	hspb11	2.05E-147	9.28E-152	0.361950111	0.245	0.012
30	ENSDARG00000011983	zgc:136908	3.34E-147	1.52E-151	0.309440085	0.297	0.02
31	ENSDARG00000092143	ank1a	8.48E-144	3.84E-148	0.297629527	0.316	0.025
32	ENSDARG00000099889	dusp27	1.31E-143	5.95E-148	0.531541447	0.377	0.039
33	ENSDARG00000103744	hacd1	2.74E-142	1.24E-146	0.367909297	0.346	0.032
34	ENSDARG00000012311	myoz2a	6.58E-140	2.98E-144	0.332379789	0.311	0.025
35	ENSDARG00000104587	srl	1.05E-139	4.77E-144	0.47602438	0.358	0.036
36	ENSDARG00000059259	pabpc4	6.80E-136	3.08E-140	0.916234347	0.471	0.072
37	ENSDARG00000097613	igfn1.3	4.53E-135	2.06E-139	0.724066067	0.309	0.026
38	ENSDARG00000099860	pkmb	2.69E-133	1.22E-137	0.773570279	0.4	0.049
39	ENSDARG00000071877	dhrs7cb	4.29E-131	1.94E-135	0.253044039	0.26	0.017
40	ENSDARG00000067848	nmrk2	3.35E-130	1.52E-134	0.404273311	0.336	0.033
41	ENSDARG00000068738	cox5b2	1.15E-129	5.20E-134	0.424550269	0.321	0.03
42	ENSDARG00000028804	ankrd9	2.04E-129	9.26E-134	0.375347407	0.36	0.04
43	ENSDARG00000076241	txlnbb	3.87E-125	1.76E-129	0.798635434	0.409	0.057
44	ENSDARG00000071113	xirp2a	2.94E-123	1.33E-127	0.405153397	0.304	0.029
45	ENSDARG00000071331	ryr3	3.48E-121	1.58E-125	0.75225551	0.375	0.048
46	ENSDARG00000096616	si:ch211-255p10.3	7.24E-121	3.28E-125	0.924020335	0.414	0.061
47	ENSDARG00000098465	si:ch73-366l1.5	8.07E-119	3.66E-123	0.454738457	0.37	0.046
48	ENSDARG00000099974	ldb3b	9.82E-119	4.45E-123	0.905835805	0.456	0.078
49	ENSDARG00000032630	neb	1.21E-118	5.47E-123	1.005942822	0.414	0.064
50	ENSDARG00000008487	dmd	2.09E-114	9.50E-119	0.254770425	0.272	0.024
51	ENSDARG00000114870	CABZ01078594.1	3.88E-111	1.76E-115	0.740356961	0.395	0.06
52	ENSDARG00000017049	adsl	8.57E-111	3.88E-115	0.28269868	0.309	0.034
53	ENSDARG00000057317	nexn	1.75E-109	7.94E-114	0.304988578	0.243	0.019
54	ENSDARG00000028027	trim63a	1.96E-109	8.89E-114	0.683397353	0.395	0.06
55	ENSDARG00000067701	myoz3a	2.45E-109	1.11E-113	0.759121438	0.297	0.032
56	ENSDARG00000035438	myhc4	9.13E-108	4.14E-112	0.2723209	0.176	0.008
57	ENSDARG00000012381	hsc70	1.54E-107	6.97E-112	0.650921585	0.392	0.059
58	ENSDARG00000076192	ankrd1b	8.13E-107	3.69E-111	1.060100972	0.282	0.03
59	ENSDARG00000076779	fam13b	1.18E-106	5.37E-111	0.574392213	0.392	0.06
60	ENSDARG00000009280	smyd1a	1.81E-106	8.21E-111	0.888714745	0.441	0.08
61	ENSDARG00000036894	zgc:101853	2.08E-104	9.41E-109	0.860347929	0.409	0.071
62	ENSDARG00000039051	hhatla	5.20E-104	2.36E-108	0.456078373	0.365	0.052
63	ENSDARG00000030270	tnnt3a	1.63E-101	7.40E-106	0.824678534	0.419	0.074
64	ENSDARG00000016875	gys1	3.62E-98	1.64E-102	0.25203064	0.316	0.041
65	ENSDARG00000036239	gatm	1.26E-91	5.69E-96	0.358398956	0.267	0.031
66	ENSDARG00000057571	pgam2	1.90E-91	8.60E-96	0.669325319	0.39	0.069
67	ENSDARG00000007344	tcap	3.49E-90	1.58E-94	0.273634401	0.23	0.022
68	ENSDARG00000036371	acta1a	1.68E-89	7.64E-94	0.420226344	0.26	0.029
69	ENSDARG00000020890	tmod4	4.19E-89	1.90E-93	0.585588768	0.439	0.087
70	ENSDARG00000095826	smdt1a	1.72E-88	7.81E-93	0.315175774	0.355	0.057
71	ENSDARG00000058656	desma	3.21E-88	1.45E-92	0.606679054	0.395	0.072
72	ENSDARG00000091209	ucp3	3.51E-88	1.59E-92	0.338803163	0.373	0.063
73	ENSDARG00000045929	oaz2a	4.34E-88	1.97E-92	0.375180973	0.382	0.067
74	ENSDARG00000013755	actn3a	9.26E-82	4.20E-86	0.944235172	0.48	0.122
75	ENSDARG00000104470	syngr2b	1.42E-81	6.43E-86	0.437748599	0.382	0.071
76	ENSDARG00000071445	myoz1b	8.79E-79	3.98E-83	0.858824711	0.468	0.116
77	ENSDARG00000003081	mybphb	2.08E-73	9.44E-78	0.746730507	0.424	0.1
78	ENSDARG00000039929	ckmt2b	3.04E-73	1.38E-77	0.719312174	0.434	0.104
79	ENSDARG00000070484	zgc:195001	1.29E-72	5.86E-77	0.405833898	0.135	0.008
80	ENSDARG00000028213	ttn.2	5.45E-70	2.47E-74	1.378905372	0.488	0.163
81	ENSDARG00000033832	ampd1	7.46E-70	3.38E-74	0.972972009	0.483	0.142
82	ENSDARG00000092895	si:dkey-188i13.11	2.30E-68	1.04E-72	0.318716522	0.358	0.074
83	ENSDARG00000024047	tmem38a	8.55E-66	3.88E-70	0.724823239	0.458	0.126
84	ENSDARG00000027355	slc25a4	9.03E-66	4.09E-70	0.887571631	0.461	0.133
85	ENSDARG00000000563	ttn.1	1.98E-65	9.00E-70	1.440203597	0.49	0.175
86	ENSDARG00000035458	atp2a1l	5.81E-65	2.64E-69	1.431554566	0.576	0.252
87	ENSDARG00000034470	aldoab	6.39E-62	2.90E-66	1.106095602	0.48	0.165
88	ENSDARG00000099197	actc1b	4.59E-60	2.08E-64	1.288614701	0.998	0.999
89	ENSDARG00000096257	si:ch73-367p23.2	1.24E-59	5.63E-64	0.807307378	0.512	0.169
90	ENSDARG00000044420	dnajc19	5.51E-58	2.50E-62	0.304280374	0.336	0.075
91	ENSDARG00000042133	si:dkey-51e6.1	1.91E-56	8.68E-61	0.378208826	0.392	0.099
92	ENSDARG00000040565	ckmb	2.48E-56	1.12E-60	1.78657803	0.784	0.578
93	ENSDARG00000019302	mid1ip1b	2.92E-55	1.33E-59	0.378361009	0.422	0.115
94	ENSDARG00000053254	mylpfa	5.76E-55	2.61E-59	1.382867946	0.971	0.972
95	ENSDARG00000029150	hsp90ab1	6.35E-55	2.88E-59	-0.739146175	0.87	0.931
96	ENSDARG00000033683	tpma	9.84E-55	4.46E-59	1.469560127	0.934	0.862
97	ENSDARG00000002768	pvalb2	7.39E-53	3.35E-57	1.653286768	1	1
98	ENSDARG00000055618	acta1b	8.18E-53	3.71E-57	0.801871504	0.4	0.114
99	ENSDARG00000092677	coa6	2.43E-52	1.10E-56	0.629403495	0.5	0.172
100	ENSDARG00000035810	rgcc	1.77E-51	8.00E-56	0.523365421	0.507	0.174
101	ENSDARG00000037789	pvalb1	1.88E-51	8.52E-56	1.566679247	0.995	0.999
102	ENSDARG00000017441	mylz3	4.89E-51	2.22E-55	1.61654814	0.926	0.894
103	ENSDARG00000020574	atp2a1	9.13E-51	4.14E-55	1.399702762	0.632	0.378
104	ENSDARG00000096849	si:dkey-16p21.8	1.49E-50	6.77E-55	0.883855765	0.581	0.266
105	ENSDARG00000068457	tnnt3b	2.20E-50	9.99E-55	1.358920155	0.87	0.773
106	ENSDARG00000070835	tnnc2	1.02E-49	4.63E-54	1.515166118	0.676	0.43
107	ENSDARG00000035327	ckma	1.78E-49	8.06E-54	1.429530024	0.86	0.758
108	ENSDARG00000029069	tnni2a.4	6.91E-49	3.13E-53	1.795607483	0.9	0.829
109	ENSDARG00000035256	eef2l2	1.48E-44	6.73E-49	0.49295466	0.426	0.136
110	ENSDARG00000070844	gamt	3.74E-44	1.69E-48	0.913731704	0.581	0.272
111	ENSDARG00000014196	myl1	1.56E-43	7.06E-48	1.080835603	0.623	0.354
112	ENSDARG00000060065	ubap2b	5.92E-42	2.68E-46	0.427339853	0.446	0.158
113	ENSDARG00000036684	ndufa7	2.92E-41	1.32E-45	0.31448211	0.434	0.145
114	ENSDARG00000043457	gapdh	3.01E-41	1.36E-45	0.883539494	0.716	0.479
115	ENSDARG00000037870	actb2	1.11E-38	5.02E-43	-0.889378683	0.897	0.92
116	ENSDARG00000001950	ak1	2.79E-37	1.27E-41	1.118093261	0.743	0.604
117	ENSDARG00000039269	arg2	2.82E-37	1.28E-41	0.254298194	0.426	0.144
118	ENSDARG00000058693	cast	4.87E-36	2.21E-40	0.390147447	0.409	0.146
119	ENSDARG00000067997	myhz1.3	8.61E-36	3.90E-40	1.307592357	0.431	0.168
120	ENSDARG00000077777	tmsb4x	6.08E-32	2.76E-36	-0.846884029	0.755	0.849
121	ENSDARG00000002589	mylpfb	7.12E-32	3.23E-36	1.187875386	0.711	0.536
122	ENSDARG00000012944	myhz2	1.15E-31	5.22E-36	2.187676284	0.429	0.192
123	ENSDARG00000045248	h3f3d	1.60E-31	7.28E-36	-0.714878959	0.713	0.819
124	ENSDARG00000021984	ndufa2	3.19E-31	1.45E-35	0.327693306	0.424	0.165
125	ENSDARG00000079391	mrpl42	8.23E-31	3.73E-35	0.442963138	0.434	0.167
126	ENSDARG00000024433	pvalb4	8.68E-31	3.94E-35	2.053645303	0.61	0.374
127	ENSDARG00000104347	rtn4b	4.06E-30	1.84E-34	0.36451804	0.473	0.191
128	ENSDARG00000102632	ubc	3.76E-27	1.71E-31	-0.678556916	0.591	0.747
129	ENSDARG00000059054	pdk2b	5.19E-27	2.35E-31	0.284281976	0.4	0.157
130	ENSDARG00000039605	mat1a	7.12E-27	3.23E-31	0.3809077	0.211	0.055
131	ENSDARG00000060036	aimp1	7.48E-27	3.39E-31	0.265004136	0.404	0.159
132	ENSDARG00000005513	naca	1.71E-26	7.77E-31	-0.425343922	0.914	0.922
133	ENSDARG00000039007	eno3	3.77E-26	1.71E-30	0.309918751	0.578	0.334
134	ENSDARG00000021113	ptmaa	1.18E-23	5.37E-28	-0.839424973	0.539	0.718
135	ENSDARG00000009447	atp5mc3b	1.78E-23	8.07E-28	0.476354174	0.809	0.739
136	ENSDARG00000014230	dlst	1.90E-22	8.61E-27	0.263804713	0.485	0.226
137	ENSDARG00000037962	psmb7	4.84E-22	2.19E-26	0.497870888	0.515	0.269
138	ENSDARG00000006290	ndufs5	6.36E-22	2.88E-26	0.346338671	0.498	0.241
139	ENSDARG00000041400	ndufa3	7.07E-22	3.21E-26	0.452635745	0.461	0.23
140	ENSDARG00000101766	ptmab	1.06E-21	4.82E-26	-0.787867655	0.569	0.729
141	ENSDARG00000013351	cirbpb	1.85E-21	8.39E-26	-0.717399998	0.694	0.755
142	ENSDARG00000053291	pnrc2	3.01E-21	1.36E-25	-0.59191764	0.723	0.774
143	ENSDARG00000037285	mipa	4.49E-21	2.04E-25	2.029643475	0.11	0.022
144	ENSDARG00000055455	gpm6aa	1.16E-20	5.25E-25	-1.033531474	0.218	0.473
145	ENSDARG00000031317	ppdpfb	1.29E-20	5.86E-25	-0.55057604	0.625	0.751
146	ENSDARG00000095897	atp5f1e	1.66E-20	7.53E-25	0.540158467	0.672	0.483
147	ENSDARG00000042777	ndufa11	1.93E-20	8.74E-25	0.30122518	0.478	0.235
148	ENSDARG00000096003	atp5md	7.21E-20	3.27E-24	0.414701219	0.453	0.228
149	ENSDARG00000103919	si:ch73-1a9.3	1.98E-19	8.98E-24	-0.547552114	0.488	0.677
150	ENSDARG00000099663	cox5ab	2.32E-19	1.05E-23	0.293620255	0.505	0.255
151	ENSDARG00000035715	marcksl1b	4.11E-19	1.86E-23	-0.846684748	0.493	0.671
152	ENSDARG00000054907	cox7a2l	4.77E-19	2.16E-23	0.279942601	0.429	0.202
153	ENSDARG00000099420	nme2b.2	1.32E-18	5.97E-23	0.927359435	0.645	0.432
154	ENSDARG00000029064	uqcrq	1.37E-18	6.21E-23	0.425367577	0.561	0.321
155	ENSDARG00000029995	tnni2b.2	1.50E-18	6.79E-23	1.489165458	0.321	0.146
156	ENSDARG00000067990	myhz1.1	1.73E-18	7.86E-23	1.340576283	0.765	0.663
157	ENSDARG00000098355	atp5pd	1.82E-18	8.27E-23	0.489735091	0.642	0.445
158	ENSDARG00000014313	atp5pf	1.93E-18	8.76E-23	0.500010894	0.637	0.432
159	ENSDARG00000013430	bhmt	2.00E-18	9.08E-23	0.544711788	0.613	0.363
160	ENSDARG00000068992	hspa8	4.73E-17	2.14E-21	-0.355317937	0.946	0.912
161	ENSDARG00000052073	blcap	5.28E-17	2.39E-21	0.260400877	0.498	0.255
162	ENSDARG00000038028	ndufa6	1.13E-16	5.14E-21	0.435524581	0.564	0.359
163	ENSDARG00000052712	suclg1	2.43E-16	1.10E-20	0.257857145	0.483	0.251
164	ENSDARG00000004621	gpm6ab	1.54E-15	6.98E-20	-1.038472748	0.189	0.403
165	ENSDARG00000035519	histh1l	1.65E-15	7.48E-20	-0.605561925	0.686	0.758
166	ENSDARG00000019881	bsg	2.35E-15	1.07E-19	-0.726146726	0.407	0.556
167	ENSDARG00000068995	h2afx1	2.65E-15	1.20E-19	-0.69598055	0.493	0.63
168	ENSDARG00000013963	mipb	3.03E-15	1.37E-19	2.205593314	0.137	0.04
169	ENSDARG00000009212	ppiaa	3.08E-15	1.40E-19	-0.457718931	0.833	0.817
170	ENSDARG00000043257	ckbb	8.01E-15	3.63E-19	-0.666354542	0.377	0.565
171	ENSDARG00000092807	si:dkey-151g10.6	2.22E-14	1.00E-18	0.25651877	1	0.997
172	ENSDARG00000015978	COX5B	3.82E-14	1.73E-18	0.399053924	0.716	0.597
173	ENSDARG00000039914	gapdhs	4.87E-14	2.21E-18	-0.836531763	0.377	0.562
174	ENSDARG00000068214	ccni	8.95E-14	4.06E-18	-0.476692705	0.502	0.662
175	ENSDARG00000068940	atp5meb	1.51E-13	6.84E-18	0.432677568	0.647	0.483
176	ENSDARG00000017219	pabpc1a	2.07E-13	9.39E-18	-0.55047796	0.637	0.673
177	ENSDARG00000067975	atp5if1a	2.08E-13	9.43E-18	0.269434226	0.456	0.252
178	ENSDARG00000067995	myhz1.2	3.85E-13	1.75E-17	0.980854594	0.419	0.232
179	ENSDARG00000033009	h3f3c	3.96E-13	1.79E-17	-0.65113862	0.422	0.573
180	ENSDARG00000005191	ahcy	4.94E-13	2.24E-17	0.265582167	0.52	0.277
181	ENSDARG00000019404	atp5f1d	6.93E-13	3.14E-17	0.332566901	0.578	0.369
182	ENSDARG00000103994	ppiab	7.87E-13	3.57E-17	-0.527730782	0.711	0.718
183	ENSDARG00000027249	btg1	8.42E-13	3.82E-17	-0.623683666	0.581	0.649
184	ENSDARG00000033382	grifin	1.04E-12	4.74E-17	2.074070674	0.145	0.048
185	ENSDARG00000015050	calm2b	1.41E-12	6.39E-17	-0.834365355	0.377	0.537
186	ENSDARG00000045514	atp5f1c	1.43E-12	6.48E-17	0.353342272	0.566	0.372
187	ENSDARG00000040287	ywhabl	1.54E-12	7.00E-17	-0.608550589	0.233	0.417
188	ENSDARG00000099572	hmgn2	1.75E-12	7.95E-17	-0.666158799	0.495	0.614
189	ENSDARG00000076667	ccng1	2.10E-12	9.50E-17	0.257747708	0.625	0.391
190	ENSDARG00000054696	psmb4	2.47E-12	1.12E-16	0.329553426	0.488	0.274
191	ENSDARG00000008735	atp6ap2	2.95E-12	1.34E-16	-0.727972538	0.137	0.336
192	ENSDARG00000021124	cfl1	4.62E-12	2.09E-16	-0.540099423	0.461	0.608
193	ENSDARG00000052856	khdrbs1a	5.02E-12	2.28E-16	-0.752424949	0.392	0.521
194	ENSDARG00000104537	cox7c	6.55E-12	2.97E-16	0.467064472	0.618	0.459
195	ENSDARG00000104372	gnb1b	8.67E-12	3.93E-16	-0.680490189	0.243	0.418
196	ENSDARG00000053217	cox7a2a	1.20E-11	5.43E-16	0.444589277	0.569	0.405
197	ENSDARG00000098591	tubb2b	1.21E-11	5.47E-16	-0.738827192	0.162	0.355
198	ENSDARG00000030694	atp6v1e1b	2.44E-11	1.11E-15	-0.862619485	0.145	0.312
199	ENSDARG00000006242	ptp4a1	6.53E-11	2.96E-15	-0.636592175	0.135	0.311
200	ENSDARG00000057913	syt11a	6.92E-11	3.14E-15	-0.770819683	0.081	0.253
201	ENSDARG00000057867	lasp1	6.97E-11	3.16E-15	-0.459403354	0.118	0.306
202	ENSDARG00000017673	nova2	7.30E-11	3.31E-15	-0.620025838	0.179	0.37
203	ENSDARG00000029818	srsf5a	9.22E-11	4.18E-15	-0.579475268	0.471	0.578
204	ENSDARG00000020708	mdkb	1.26E-10	5.71E-15	-1.176417065	0.228	0.399
205	ENSDARG00000030479	hmgb1b	1.96E-10	8.87E-15	-0.720073712	0.27	0.441
206	ENSDARG00000003952	pfn2	3.51E-10	1.59E-14	-0.639232934	0.221	0.393
207	ENSDARG00000003795	idh2	3.87E-10	1.75E-14	0.302097317	0.532	0.346
208	ENSDARG00000033738	zgc:153867	4.06E-10	1.84E-14	-0.627712749	0.233	0.402
209	ENSDARG00000076532	si:ch211-222l21.1	6.25E-10	2.83E-14	-0.731354172	0.211	0.387
210	ENSDARG00000104458	rnasekb	7.42E-10	3.36E-14	-0.807677092	0.174	0.341
211	ENSDARG00000036830	krt91	1.00E-09	4.56E-14	-0.433839622	0.703	0.77
212	ENSDARG00000037402	lim2.3	1.60E-09	7.24E-14	1.36557639	0.103	0.031
213	ENSDARG00000001788	atp5po	2.21E-09	1.00E-13	0.258355735	0.63	0.434
214	ENSDARG00000075758	ywhabb	2.51E-09	1.14E-13	-0.548645837	0.211	0.376
215	ENSDARG00000087636	hmgn6	2.61E-09	1.18E-13	-0.614063331	0.373	0.511
216	ENSDARG00000056740	tmeff1b	3.49E-09	1.58E-13	-0.582569162	0.066	0.227
217	ENSDARG00000099175	hmgb1a	3.61E-09	1.64E-13	-0.701668107	0.483	0.565
218	ENSDARG00000070472	arf5	7.99E-09	3.62E-13	-0.373224738	0.105	0.269
219	ENSDARG00000019702	aldocb	8.76E-09	3.97E-13	-0.863489037	0.189	0.344
220	ENSDARG00000010244	rpl22l1	8.77E-09	3.98E-13	0.345048317	0.674	0.536
221	ENSDARG00000002344	tubb4b	8.80E-09	3.99E-13	-0.595158565	0.667	0.664
222	ENSDARG00000021143	rtn1b	9.89E-09	4.49E-13	-0.734412969	0.118	0.281
223	ENSDARG00000115557	cox7b	1.09E-08	4.92E-13	0.291146256	0.654	0.481
224	ENSDARG00000007098	itm2ba	1.27E-08	5.77E-13	-0.59887139	0.25	0.402
225	ENSDARG00000097102	si:ch73-281n10.2	1.48E-08	6.73E-13	-0.532069765	0.343	0.486
226	ENSDARG00000089877	si:dkeyp-75h12.5	1.92E-08	8.69E-13	-0.746525366	0.103	0.254
227	ENSDARG00000104945	sncb	1.94E-08	8.79E-13	-0.817538693	0.12	0.275
228	ENSDARG00000015445	lim2.4	2.14E-08	9.71E-13	1.655833099	0.159	0.067
229	ENSDARG00000031776	fthl27	2.29E-08	1.04E-12	-0.568454919	0.691	0.704
230	ENSDARG00000038577	cox6c	2.60E-08	1.18E-12	0.272996811	0.586	0.405
231	ENSDARG00000032575	ywhaz	2.67E-08	1.21E-12	-0.518224631	0.162	0.327
232	ENSDARG00000056725	hmgb3a	3.33E-08	1.51E-12	-0.845547445	0.348	0.456
233	ENSDARG00000089302	hnrnpa0a	3.81E-08	1.73E-12	-0.678798689	0.159	0.315
234	ENSDARG00000033655	stmn1b	4.26E-08	1.93E-12	-0.795218692	0.373	0.505
235	ENSDARG00000019332	ndufb4	7.37E-08	3.34E-12	0.257348119	0.544	0.355
236	ENSDARG00000028119	sumo3a	8.49E-08	3.85E-12	-0.508819136	0.189	0.344
237	ENSDARG00000055475	rps27.2	1.27E-07	5.78E-12	-0.297725254	0.801	0.791
238	ENSDARG00000099776	glula	1.61E-07	7.30E-12	-0.839564429	0.282	0.438
239	ENSDARG00000025147	cd63	2.42E-07	1.10E-11	-0.810223677	0.311	0.44
240	ENSDARG00000088383	cox5aa	2.85E-07	1.29E-11	0.310866275	0.569	0.43
241	ENSDARG00000020609	snap25a	3.25E-07	1.47E-11	-0.863072689	0.127	0.269
242	ENSDARG00000102975	nsg2	3.43E-07	1.56E-11	-0.652551499	0.145	0.3
243	ENSDARG00000022438	cox6a1	3.93E-07	1.78E-11	0.276727514	0.654	0.529
244	ENSDARG00000020504	h3f3b.1	4.16E-07	1.88E-11	-0.618572201	0.392	0.49
245	ENSDARG00000078473	nucks1a	5.00E-07	2.27E-11	-0.612295281	0.096	0.235
246	ENSDARG00000014420	elavl3	5.06E-07	2.29E-11	-0.843026524	0.147	0.289
247	ENSDARG00000042539	ywhaqa	5.24E-07	2.38E-11	-0.523652616	0.113	0.255
248	ENSDARG00000088091	pfn1	6.58E-07	2.98E-11	-0.74404074	0.539	0.605
249	ENSDARG00000068434	h3f3b.1	7.62E-07	3.45E-11	-0.555795138	0.336	0.456
250	ENSDARG00000004034	arhgdig	7.93E-07	3.59E-11	-0.567221989	0.044	0.169
251	ENSDARG00000086842	dap1b	1.07E-06	4.85E-11	-0.533726494	0.539	0.612
252	ENSDARG00000090454	gnb1a	1.25E-06	5.66E-11	-0.580130685	0.304	0.418
253	ENSDARG00000055283	id2a	1.27E-06	5.74E-11	-0.840373595	0.184	0.32
254	ENSDARG00000033614	rasgef1ba	1.28E-06	5.80E-11	-0.446191836	0.078	0.212
255	ENSDARG00000055216	tuba1c	1.35E-06	6.14E-11	-0.872823721	0.336	0.454
256	ENSDARG00000056831	gng2	1.60E-06	7.27E-11	-0.538351779	0.064	0.193
257	ENSDARG00000001889	tuba1a	1.84E-06	8.33E-11	-0.824175502	0.105	0.24
258	ENSDARG00000059360	srsf3b	1.92E-06	8.71E-11	-0.533744468	0.096	0.227
259	ENSDARG00000059128	uqcrh	2.05E-06	9.30E-11	0.27811151	0.603	0.43
260	ENSDARG00000059057	atpv0e2	2.07E-06	9.39E-11	-0.652201951	0.135	0.276
261	ENSDARG00000020926	creb3l3l	2.90E-06	1.31E-10	-0.535079544	0.091	0.222
262	ENSDARG00000076223	SERP1	3.23E-06	1.47E-10	-0.362086581	0.284	0.443
263	ENSDARG00000036588	mhc1zba	3.28E-06	1.49E-10	-0.541342963	0.093	0.225
264	ENSDARG00000007693	nfkbiab	3.52E-06	1.60E-10	-0.640043096	0.24	0.362
265	ENSDARG00000023323	ywhaqb	3.56E-06	1.61E-10	-0.567324691	0.157	0.294
266	ENSDARG00000021811	calm3a	3.57E-06	1.62E-10	-0.734957138	0.461	0.538
267	ENSDARG00000003655	tmem59l	3.66E-06	1.66E-10	-0.6067723	0.061	0.187
268	ENSDARG00000018971	b3gnt5a	3.89E-06	1.76E-10	0.324456727	0.13	0.052
269	ENSDARG00000016238	arl6ip5b	4.32E-06	1.96E-10	-0.432580225	0.056	0.177
270	ENSDARG00000057853	atp6v0ca	4.51E-06	2.04E-10	-0.781075305	0.127	0.249
271	ENSDARG00000007960	hnrnpaba	5.41E-06	2.45E-10	-0.584668193	0.439	0.52
272	ENSDARG00000006487	anp32a	5.55E-06	2.51E-10	-0.471926655	0.341	0.462
273	ENSDARG00000044669	hp1bp3	5.59E-06	2.54E-10	-0.569130384	0.15	0.288
274	ENSDARG00000052082	gabarapb	5.66E-06	2.56E-10	-0.359617492	0.654	0.669
275	ENSDARG00000058094	ciarta	6.95E-06	3.15E-10	-0.599117824	0.287	0.399
276	ENSDARG00000011841	atp5l	7.17E-06	3.25E-10	0.322211771	0.627	0.528
277	ENSDARG00000036820	mgll	1.09E-05	4.93E-10	-0.45081439	0.02	0.12
278	ENSDARG00000078748	si:ch211-137a8.4	1.23E-05	5.58E-10	-0.495645311	0.086	0.214
279	ENSDARG00000037860	cox6b2	1.27E-05	5.78E-10	0.250423453	0.735	0.641
280	ENSDARG00000090872	si:dkey-276j7.1	1.30E-05	5.91E-10	-0.646861948	0.162	0.292
281	ENSDARG00000040076	pycard	1.36E-05	6.18E-10	-0.509889731	0.027	0.129
282	ENSDARG00000012244	ube2e3	1.42E-05	6.42E-10	-0.512491932	0.27	0.39
283	ENSDARG00000039034	marcksl1a	1.88E-05	8.52E-10	-0.407172467	0.233	0.383
284	ENSDARG00000012688	eif1b	2.15E-05	9.72E-10	-0.301825824	0.713	0.697
285	ENSDARG00000006370	atp6v1h	2.34E-05	1.06E-09	-0.5868947	0.108	0.226
286	ENSDARG00000031427	calm2a	2.39E-05	1.08E-09	-0.655184891	0.248	0.362
287	ENSDARG00000017624	krt4	2.61E-05	1.18E-09	-1.339844663	0.517	0.566
288	ENSDARG00000015887	b2ml	3.00E-05	1.36E-09	-0.647510862	0.299	0.39
289	ENSDARG00000068701	gpr85	3.54E-05	1.61E-09	-0.540123184	0.032	0.137
290	ENSDARG00000029443	zgc:92242	3.71E-05	1.68E-09	-0.549061886	0.039	0.143
291	ENSDARG00000035858	cnn2	4.60E-05	2.09E-09	-0.322468955	0.039	0.145
292	ENSDARG00000014746	rbfox1	4.64E-05	2.11E-09	-0.61768472	0.074	0.191
293	ENSDARG00000022509	cox4i2	5.44E-05	2.47E-09	-0.598783252	0.054	0.162
294	ENSDARG00000099313	naga	5.53E-05	2.51E-09	-0.486326527	0.029	0.128
295	ENSDARG00000088439	gm2a	6.05E-05	2.74E-09	-0.363682119	0.025	0.121
296	ENSDARG00000070702	s100v2	8.88E-05	4.02E-09	-0.458916357	0.083	0.202
297	ENSDARG00000099730	pkma	8.88E-05	4.02E-09	-0.596148419	0.096	0.213
298	ENSDARG00000008748	ube2na	0.000105239	4.77E-09	-0.484306168	0.083	0.193
299	ENSDARG00000022176	IGLON5	0.000112639	5.11E-09	-0.648778342	0.044	0.147
300	ENSDARG00000063905	mt-co1	0.000122009	5.53E-09	0.446971068	0.797	0.79
301	ENSDARG00000100371	eef2b	0.000127871	5.80E-09	-0.292935985	0.789	0.75
302	ENSDARG00000016301	zgc:65894	0.000133896	6.07E-09	-0.641088981	0.056	0.162
303	ENSDARG00000005162	tpm3	0.000134973	6.12E-09	-0.339039235	0.13	0.257
304	ENSDARG00000099510	cnn3a	0.000136157	6.17E-09	-0.329719429	0.037	0.137
305	ENSDARG00000087897	h2afy2	0.000155526	7.05E-09	-0.572468512	0.27	0.376
306	ENSDARG00000013771	ctss2.2	0.000165065	7.48E-09	-0.53276851	0.02	0.109
307	ENSDARG00000040291	cadm4	0.000184307	8.36E-09	-0.586619837	0.049	0.151
308	ENSDARG00000074057	calm3b	0.000208808	9.47E-09	-0.539291042	0.272	0.391
309	ENSDARG00000042876	abracl	0.000272462	1.24E-08	-0.335741432	0.027	0.119
310	ENSDARG00000014287	eno2	0.000273672	1.24E-08	-0.631358896	0.051	0.153
311	ENSDARG00000036754	hmgn3	0.000290819	1.32E-08	-0.405752523	0.152	0.278
312	ENSDARG00000058225	arpc4l	0.000290969	1.32E-08	-0.488036146	0.105	0.213
313	ENSDARG00000070959	si:ch211-288g17.3	0.000332381	1.51E-08	-0.460116795	0.12	0.238
314	ENSDARG00000059906	sdc4	0.000392488	1.78E-08	-0.562812635	0.203	0.323
315	ENSDARG00000007836	ctsla	0.000411892	1.87E-08	-0.660198697	0.483	0.508
316	ENSDARG00000007708	nsa2	0.000431728	1.96E-08	-0.253145344	0.797	0.749
317	ENSDARG00000058454	dynll1	0.000438049	1.99E-08	-0.669832409	0.358	0.435
318	ENSDARG00000089368	hopx	0.000450784	2.04E-08	-0.3351641	0.054	0.157
319	ENSDARG00000045639	elavl4	0.000516602	2.34E-08	-0.476218109	0.154	0.27
320	ENSDARG00000092947	cyt1	0.000544295	2.47E-08	-1.309707367	0.65	0.665
321	ENSDARG00000103720	zgc:162730	0.000571328	2.59E-08	-0.52427557	0.154	0.272
322	ENSDARG00000102640	pdia3	0.000597617	2.71E-08	-0.445157229	0.169	0.284
323	ENSDARG00000040822	fundc1	0.000631139	2.86E-08	-0.602927446	0.11	0.216
324	ENSDARG00000075989	arpc2	0.000638337	2.89E-08	-0.432759447	0.213	0.327
325	ENSDARG00000089441	si:ch211-105c13.3	0.000691026	3.13E-08	-0.404976535	0.022	0.108
326	ENSDARG00000004588	sox4a	0.000710721	3.22E-08	-0.731440856	0.11	0.225
327	ENSDARG00000099283	epb41a	0.00085458	3.87E-08	-0.448456117	0.123	0.238
328	ENSDARG00000095451	si:ch211-196l7.4	0.000856362	3.88E-08	-0.523030776	0.49	0.525
329	ENSDARG00000069090	atp6v0d1	0.000872969	3.96E-08	-0.334738691	0.091	0.204
330	ENSDARG00000069981	cspg5a	0.000986125	4.47E-08	-0.643708097	0.066	0.167
331	ENSDARG00000036967	smox	0.001051204	4.77E-08	-0.516374478	0.059	0.159
332	ENSDARG00000056532	serinc2	0.001085454	4.92E-08	-0.271418455	0.047	0.142
333	ENSDARG00000009553	gng3	0.00108987	4.94E-08	-0.559116805	0.172	0.29
334	ENSDARG00000054442	cbx1b	0.001156512	5.24E-08	-0.44173094	0.083	0.191
335	ENSDARG00000078659	tmem176	0.001197635	5.43E-08	-0.480785522	0.064	0.164
336	ENSDARG00000015314	zc4h2	0.001207644	5.47E-08	-0.466795123	0.145	0.262
337	ENSDARG00000044902	atp2b2	0.001286424	5.83E-08	-0.515369965	0.081	0.182
338	ENSDARG00000061187	cbx5	0.001292939	5.86E-08	-0.408512061	0.145	0.259
339	ENSDARG00000009534	wls	0.001374607	6.23E-08	-0.507608173	0.047	0.139
340	ENSDARG00000038141	atf4b	0.001403296	6.36E-08	-0.503400108	0.284	0.376
341	ENSDARG00000103672	cirbpa	0.001423433	6.45E-08	-0.580945121	0.444	0.491
342	ENSDARG00000068432	si:dkey-56m19.5	0.001497075	6.79E-08	-0.441514278	0.115	0.232
343	ENSDARG00000013979	ndfip1	0.001707695	7.74E-08	-0.399360666	0.147	0.256
344	ENSDARG00000015757	tmem50a	0.001719927	7.80E-08	-0.411646535	0.137	0.245
345	ENSDARG00000062326	hmgn7	0.001823086	8.26E-08	-0.52461509	0.473	0.514
346	ENSDARG00000009978	icn	0.001910454	8.66E-08	-0.957723457	0.35	0.435
347	ENSDARG00000100562	CABZ01080702.1	0.001943817	8.81E-08	-0.351203438	0.081	0.189
348	ENSDARG00000015427	hdac1	0.002488528	1.13E-07	-0.393407393	0.162	0.275
349	ENSDARG00000041450	rab11a	0.002501598	1.13E-07	-0.417782732	0.076	0.171
350	ENSDARG00000076290	calr	0.002517713	1.14E-07	-0.543913322	0.061	0.158
351	ENSDARG00000034817	asah1b	0.002535086	1.15E-07	-0.283910181	0.022	0.102
352	ENSDARG00000020252	btbd10b	0.002827815	1.28E-07	-0.274124366	0.049	0.142
353	ENSDARG00000077045	scg5	0.002869752	1.30E-07	-0.503450456	0.039	0.126
354	ENSDARG00000014591	ilf2	0.002921102	1.32E-07	-0.478692509	0.098	0.197
355	ENSDARG00000031681	atp6v0b	0.003084156	1.40E-07	-0.362931172	0.069	0.167
356	ENSDARG00000009544	cldnb	0.003239404	1.47E-07	-1.012639334	0.044	0.131
357	ENSDARG00000026829	cotl1	0.004062288	1.84E-07	-0.476805834	0.125	0.234
358	ENSDARG00000018174	gnai2a	0.004405915	2.00E-07	-0.374301675	0.059	0.149
359	ENSDARG00000043795	arhgdia	0.004446325	2.02E-07	-0.344815933	0.091	0.189
360	ENSDARG00000058371	krt5	0.004447874	2.02E-07	-0.445260625	0.561	0.603
361	ENSDARG00000059311	dpysl5b	0.00464375	2.11E-07	-0.604967249	0.039	0.121
362	ENSDARG00000035890	fuca1.1	0.005103649	2.31E-07	-0.742829886	0.074	0.166
363	ENSDARG00000045618	clta	0.005119553	2.32E-07	-0.342186469	0.115	0.221
364	ENSDARG00000092970	tmsb2	0.005365088	2.43E-07	-0.584711815	0.074	0.167
365	ENSDARG00000057676	golga7	0.005671452	2.57E-07	-0.390101821	0.15	0.252
366	ENSDARG00000008310	ip6k2a	0.006023078	2.73E-07	-0.255739148	0.164	0.276
367	ENSDARG00000038574	scg2b	0.006394958	2.90E-07	-0.904285002	0.059	0.147
368	ENSDARG00000007818	palm1b	0.006463368	2.93E-07	-0.426272879	0.069	0.162
369	ENSDARG00000042948	dnajc5aa	0.006837791	3.10E-07	-0.425829822	0.074	0.171
370	ENSDARG00000098832	fam168a	0.006952852	3.15E-07	-0.380707002	0.167	0.28
371	ENSDARG00000044073	fuca2	0.007070111	3.21E-07	-0.387965093	0.054	0.142
372	ENSDARG00000058117	snap25b	0.007111884	3.22E-07	-0.553012395	0.115	0.22
373	ENSDARG00000000503	stx1b	0.00738389	3.35E-07	-0.493630468	0.096	0.194
374	ENSDARG00000023174	fez1	0.007389257	3.35E-07	-0.394505493	0.083	0.185
375	ENSDARG00000006260	tuba8l4	0.007402019	3.36E-07	-0.369268707	0.326	0.425
376	ENSDARG00000040158	cdc42l	0.008165243	3.70E-07	-0.322514186	0.098	0.195
377	ENSDARG00000103634	CU914622.2	0.008203758	3.72E-07	-0.861341247	0.027	0.103
378	ENSDARG00000001994	stxbp1a	0.00821982	3.73E-07	-0.478326505	0.049	0.135
379	ENSDARG00000026068	trappc5	0.008739303	3.96E-07	-0.405391944	0.049	0.133
380	ENSDARG00000061647	nrxn1a	0.008855422	4.01E-07	-0.542456678	0.044	0.129
381	ENSDARG00000011961	csrp2	0.00969438	4.39E-07	-0.491184163	0.027	0.104
382	ENSDARG00000074378	junba	0.010017615	4.54E-07	-0.495747804	0.086	0.182
383	ENSDARG00000068436	h3f3b.1	0.010044606	4.55E-07	-0.474562696	0.402	0.467
384	ENSDARG00000012513	sdcbp2	0.010244414	4.64E-07	-0.450304951	0.152	0.25
385	ENSDARG00000116649	ube2e1	0.010507771	4.76E-07	-0.371370553	0.123	0.223
386	ENSDARG00000101127	map1lc3b	0.010954929	4.97E-07	-0.447380958	0.262	0.353
387	ENSDARG00000100129	brd3b	0.011442053	5.19E-07	-0.38762476	0.125	0.226
388	ENSDARG00000071224	si:ch211-133n4.4	0.01157623	5.25E-07	-0.397993576	0.086	0.183
389	ENSDARG00000097322	si:dkey-81l17.6	0.012922527	5.86E-07	-0.345833571	0.061	0.152
390	ENSDARG00000025206	syt2a	0.01611427	7.31E-07	-0.539214333	0.032	0.109
391	ENSDARG00000090912	npc2	0.017340098	7.86E-07	-0.527192806	0.203	0.3
392	ENSDARG00000099039	pcbp2	0.017809848	8.07E-07	-0.393301906	0.333	0.41
393	ENSDARG00000098075	sh3bgrl3	0.017955383	8.14E-07	-0.333577151	0.088	0.184
394	ENSDARG00000069175	vps4b	0.018555513	8.41E-07	-0.309841415	0.081	0.171
395	ENSDARG00000099203	atp1b2a	0.020395506	9.25E-07	-0.447729641	0.091	0.181
396	ENSDARG00000053446	sub1a	0.020636262	9.36E-07	-0.434624786	0.169	0.264
397	ENSDARG00000032765	net1	0.021451416	9.73E-07	-0.281424592	0.029	0.103
398	ENSDARG00000056929	kdm6bb	0.021558825	9.77E-07	-0.357716449	0.061	0.151
399	ENSDARG00000045132	vdac1	0.021832066	9.90E-07	-0.503276686	0.37	0.434
400	ENSDARG00000061226	timp2a	0.022545175	1.02E-06	-0.297745151	0.049	0.133
401	ENSDARG00000004160	reep3b	0.022545664	1.02E-06	-0.2905196	0.054	0.137
402	ENSDARG00000034670	ube2e2	0.022667148	1.03E-06	-0.309359843	0.086	0.179
403	ENSDARG00000029072	klf6a	0.022677824	1.03E-06	-0.411055946	0.14	0.238
404	ENSDARG00000069297	upf3a	0.024460711	1.11E-06	-0.427450531	0.032	0.107
405	ENSDARG00000014571	ctnnb1	0.024843728	1.13E-06	-0.557502558	0.172	0.263
406	ENSDARG00000103980	ets2	0.026022821	1.18E-06	-0.31535138	0.034	0.11
407	ENSDARG00000044001	lgals3b	0.028404282	1.29E-06	-0.400126355	0.096	0.187
408	ENSDARG00000102453	slc1a2b	0.029024422	1.32E-06	-1.29249516	0.049	0.128
409	ENSDARG00000042823	spcs2	0.031396943	1.42E-06	-0.328102149	0.076	0.164
410	ENSDARG00000018618	cpsf6	0.033574055	1.52E-06	-0.56623332	0.1	0.182
411	ENSDARG00000030440	rsrp1	0.03534285	1.60E-06	-0.514694959	0.309	0.375
412	ENSDARG00000014361	tmbim4	0.035541707	1.61E-06	-0.431022725	0.113	0.203
413	ENSDARG00000041323	csdc2a	0.037206028	1.69E-06	-0.288425606	0.032	0.106
414	ENSDARG00000024195	znf395b	0.037215246	1.69E-06	-0.494444738	0.208	0.294
415	ENSDARG00000099766	myl12.1	0.037227805	1.69E-06	-0.486222403	0.426	0.452
416	ENSDARG00000057026	ran	0.041654273	1.89E-06	-0.305422649	0.718	0.649
417	ENSDARG00000007654	nsfa	0.043709473	1.98E-06	-0.536979799	0.049	0.126
418	ENSDARG00000051875	islr2	0.043908895	1.99E-06	-0.563623527	0.061	0.145
419	ENSDARG00000036036	mdka	0.045007494	2.04E-06	-1.210659875	0.135	0.223
420	ENSDARG00000030106	stmn4	0.047578795	2.16E-06	-0.504466936	0.071	0.157
421	ENSDARG00000104181	tmsb1	0.049355716	2.24E-06	-0.52444389	0.284	0.369
422	ENSDARG00000036577	atp6v0cb	0.051326609	2.33E-06	-0.974880212	0.248	0.32
423	ENSDARG00000101680	arl1	0.051409787	2.33E-06	-0.396723317	0.066	0.147
424	ENSDARG00000003531	tcea1	0.053155753	2.41E-06	-0.261728619	0.056	0.138
425	ENSDARG00000069425	hsbp1a	0.053207414	2.41E-06	-0.466289892	0.059	0.139
426	ENSDARG00000031343	rab6bb	0.055961783	2.54E-06	-0.306706994	0.054	0.137
427	ENSDARG00000102879	myt1b	0.057327506	2.60E-06	-0.37681871	0.034	0.109
428	ENSDARG00000056877	vamp2	0.059492864	2.70E-06	-0.538000422	0.12	0.213
429	ENSDARG00000055543	appb	0.060693689	2.75E-06	-0.418650853	0.064	0.145
430	ENSDARG00000058593	sri	0.062238507	2.82E-06	-0.28763006	0.069	0.153
431	ENSDARG00000026712	rab5c	0.063975343	2.90E-06	-0.412901422	0.14	0.224
432	ENSDARG00000105293	srsf4	0.064432514	2.92E-06	-0.359143836	0.069	0.15
433	ENSDARG00000078686	arl8a	0.067805663	3.07E-06	-0.285631876	0.076	0.162
434	ENSDARG00000059601	map1aa	0.069347755	3.14E-06	-0.46934046	0.076	0.162
435	ENSDARG00000003866	tm9sf2	0.069379576	3.15E-06	-0.379100875	0.093	0.178
436	ENSDARG00000116491	h2afvb	0.069755696	3.16E-06	-0.563874859	0.299	0.367
437	ENSDARG00000086288	scg3	0.072516217	3.29E-06	-0.483722974	0.049	0.127
438	ENSDARG00000008803	marcksb	0.074688607	3.39E-06	-0.40462605	0.108	0.2
439	ENSDARG00000053858	crip1	0.079391448	3.60E-06	-0.421375351	0.125	0.222
440	ENSDARG00000035066	ubtf	0.090146282	4.09E-06	-0.410827794	0.069	0.148
441	ENSDARG00000036162	hnrnpa0b	0.095884998	4.35E-06	-0.659464168	0.297	0.355
442	ENSDARG00000018259	atp1a3a	0.097856551	4.44E-06	-0.489600952	0.051	0.127
443	ENSDARG00000008049	si:dkey-42i9.4	0.098352736	4.46E-06	-0.366813304	0.154	0.243
444	ENSDARG00000041974	brk1	0.100706031	4.57E-06	-0.398892381	0.201	0.284
445	ENSDARG00000028618	krt18b	0.103022316	4.67E-06	-0.501794828	0.123	0.214
446	ENSDARG00000035907	fam49al	0.10408763	4.72E-06	-0.281246825	0.042	0.116
447	ENSDARG00000012138	sgce	0.109217225	4.95E-06	-0.355500546	0.066	0.147
448	ENSDARG00000061810	mbd3b	0.111022535	5.03E-06	-0.318431636	0.037	0.109
449	ENSDARG00000098753	elmo1	0.111435802	5.05E-06	-0.383642458	0.049	0.124
450	ENSDARG00000074246	rab14	0.112938782	5.12E-06	-0.289868443	0.13	0.218
451	ENSDARG00000087647	sept7a	0.113163053	5.13E-06	-0.264123476	0.059	0.135
452	ENSDARG00000034753	tspan3a	0.114316012	5.18E-06	-0.45733776	0.211	0.293
453	ENSDARG00000099306	zgc:175088	0.116071558	5.26E-06	-0.367505059	0.086	0.166
454	ENSDARG00000043757	ptbp3	0.116178858	5.27E-06	-0.326219161	0.078	0.161
455	ENSDARG00000013087	ndrg3a	0.120964292	5.48E-06	-0.682193986	0.176	0.264
456	ENSDARG00000016745	slc35f6	0.121755549	5.52E-06	-0.347754197	0.054	0.128
457	ENSDARG00000067626	ywhag1	0.128167344	5.81E-06	-0.395305223	0.039	0.11
458	ENSDARG00000097528	si:dkey-7j14.5	0.129983395	5.89E-06	-0.487167782	0.051	0.126
459	ENSDARG00000060309	srgap3	0.133953239	6.07E-06	-0.300683494	0.049	0.124
460	ENSDARG00000037488	canx	0.135506643	6.14E-06	-0.265964221	0.059	0.135
461	ENSDARG00000030349	cryba2a	0.135757183	6.15E-06	0.90603117	0.176	0.107
462	ENSDARG00000089418	si:dkey-164f24.2	0.137466754	6.23E-06	0.542608163	0.14	0.078
463	ENSDARG00000068582	rnf44	0.13778593	6.25E-06	-0.335040765	0.098	0.185
464	ENSDARG00000053990	hmgb2b	0.140111611	6.35E-06	-0.587341071	0.348	0.405
465	ENSDARG00000063535	chd4a	0.141311603	6.41E-06	-0.432825517	0.047	0.119
466	ENSDARG00000060679	kdm1a	0.144677396	6.56E-06	-0.392635642	0.083	0.163
467	ENSDARG00000056874	lygl1	0.173632047	7.87E-06	-0.576995424	0.047	0.118
468	ENSDARG00000069940	ppap2d	0.180113222	8.17E-06	-0.449331804	0.051	0.124
469	ENSDARG00000022650	cyp2ad3	0.183990242	8.34E-06	-0.561101775	0.127	0.209
470	ENSDARG00000101387	CAMK2N1	0.196402817	8.90E-06	-0.388457038	0.037	0.105
471	ENSDARG00000057013	cadm3	0.204603535	9.28E-06	-0.362243845	0.051	0.126
472	ENSDARG00000003820	nr1d2a	0.21441438	9.72E-06	-0.522022724	0.159	0.239
473	ENSDARG00000039647	slc6a1b	0.217785072	9.87E-06	-1.048729503	0.049	0.119
474	ENSDARG00000068996	hist2h2l	0.221160844	1.00E-05	-0.535217293	0.248	0.317
475	ENSDARG00000074390	tmem176l.4	0.232366021	1.05E-05	-0.635976115	0.044	0.112
476	ENSDARG00000074869	si:ch1073-291c23.2	0.233215937	1.06E-05	-0.322762783	0.066	0.144
477	ENSDARG00000055874	cpe	0.241177349	1.09E-05	-0.379795848	0.096	0.181
478	ENSDARG00000037318	ddost	0.243053878	1.10E-05	-0.367236826	0.061	0.134
479	ENSDARG00000063095	ctsf	0.255758933	1.16E-05	-0.484464748	0.233	0.307
480	ENSDARG00000024746	hsp90aa1.2	0.256065515	1.16E-05	-0.593833324	0.169	0.253
481	ENSDARG00000071196	cavin2b	0.276229807	1.25E-05	-0.256886114	0.054	0.127
482	ENSDARG00000033285	gsto2	0.292386881	1.33E-05	-0.290521053	0.056	0.127
483	ENSDARG00000024954	tmed4	0.303553365	1.38E-05	-0.30852955	0.039	0.107
484	ENSDARG00000019353	sparc	0.305315433	1.38E-05	-0.658197377	0.292	0.352
485	ENSDARG00000022129	rbm4.3	0.309173997	1.40E-05	-0.447891237	0.206	0.28
486	ENSDARG00000070266	spock3	0.333354974	1.51E-05	-0.537463814	0.081	0.158
487	ENSDARG00000068820	h2afva	0.348035345	1.58E-05	-0.286586066	0.105	0.189
488	ENSDARG00000102047	mab21l1	0.350537094	1.59E-05	-0.307134359	0.044	0.112
489	ENSDARG00000109337	nanos1	0.381540281	1.73E-05	-0.43622708	0.091	0.17
490	ENSDARG00000037997	tubb5	0.383131358	1.74E-05	-0.69037527	0.071	0.146
491	ENSDARG00000099241	ppp2cb	0.383417763	1.74E-05	-0.412071072	0.186	0.263
492	ENSDARG00000043154	ucp2	0.391061602	1.77E-05	-0.435871619	0.507	0.508
493	ENSDARG00000026845	rhoaa	0.391608534	1.78E-05	-0.335661763	0.186	0.269
494	ENSDARG00000006092	rad21a	0.391946668	1.78E-05	-0.413473505	0.159	0.238
495	ENSDARG00000036080	cd81a	0.435189865	1.97E-05	-0.802197428	0.475	0.457
496	ENSDARG00000069432	plscr3b	0.436623505	1.98E-05	-0.348229367	0.083	0.161
497	ENSDARG00000057882	arpc3	0.438430534	1.99E-05	-0.394747156	0.272	0.338
498	ENSDARG00000092798	ppib	0.452214524	2.05E-05	-0.402452834	0.348	0.395
499	ENSDARG00000052695	nr2f1a	0.459577081	2.08E-05	-0.508480121	0.059	0.128
500	ENSDARG00000034187	calm1b	0.470348975	2.13E-05	-0.519438754	0.147	0.231
501	ENSDARG00000099312	jpt1b	0.471114282	2.14E-05	-0.499265299	0.216	0.288
502	ENSDARG00000070922	cnbpb	0.481268215	2.18E-05	-0.378539469	0.63	0.594
503	ENSDARG00000014053	olfm1b	0.495143884	2.24E-05	-0.608808878	0.093	0.169
504	ENSDARG00000104436	zgc:153426	0.509525207	2.31E-05	-0.433999401	0.039	0.103
505	ENSDARG00000070537	stmn2b	0.524038328	2.38E-05	-0.385985482	0.047	0.114
506	ENSDARG00000019856	atp1a1b	0.54886742	2.49E-05	-0.939385643	0.054	0.122
507	ENSDARG00000045945	syn2a	0.555170725	2.52E-05	-0.326779315	0.044	0.111
508	ENSDARG00000005451	gdi2	0.567039987	2.57E-05	-0.322669414	0.176	0.258
509	ENSDARG00000026726	anxa1a	0.57154313	2.59E-05	-0.935319903	0.238	0.31
510	ENSDARG00000104279	appa	0.586564187	2.66E-05	-0.628551325	0.233	0.298
511	ENSDARG00000069774	flot2b	0.592359927	2.69E-05	-0.30128846	0.044	0.11
512	ENSDARG00000041689	usf1	0.595929436	2.70E-05	-0.344799491	0.051	0.117
513	ENSDARG00000010721	6-Sep	0.602053264	2.73E-05	-0.374276038	0.071	0.142
514	ENSDARG00000007275	si:ch211-251b21.1	0.608096194	2.76E-05	-1.008719425	0.262	0.326
515	ENSDARG00000053358	basp1	0.65682502	2.98E-05	-0.384541211	0.096	0.175
516	ENSDARG00000020798	necap1	0.67572166	3.06E-05	-0.423795489	0.061	0.129
517	ENSDARG00000012972	cfl1l	0.727968447	3.30E-05	-0.775429914	0.233	0.294
518	ENSDARG00000094836	si:ch211-195b15.8	0.750125544	3.40E-05	-0.381128784	0.056	0.124
519	ENSDARG00000032405	ckap4	0.774391083	3.51E-05	-0.334899996	0.042	0.104
520	ENSDARG00000037746	actb1	0.779505442	3.53E-05	-0.403718895	0.52	0.567
521	ENSDARG00000044573	cdc42	0.783955758	3.55E-05	-0.490299477	0.287	0.341
522	ENSDARG00000092467	si:ch73-46j18.5	0.785059168	3.56E-05	-0.41685123	0.054	0.118
523	ENSDARG00000071403	oaz1a	0.790169579	3.58E-05	-0.49509607	0.532	0.507
524	ENSDARG00000033364	mgst3b	0.802606108	3.64E-05	-0.348178707	0.324	0.393
525	ENSDARG00000036295	golga7ba	0.804574267	3.65E-05	-0.351496076	0.056	0.124
526	ENSDARG00000003754	tspan2a	0.811274424	3.68E-05	-0.329071703	0.044	0.108
527	ENSDARG00000002632	anxa11b	0.823452991	3.73E-05	-0.347556126	0.142	0.219
528	ENSDARG00000059337	tgif1	0.848896433	3.85E-05	-0.340584589	0.059	0.125
529	ENSDARG00000071011	cdk5r2a	0.855620059	3.88E-05	-0.25868217	0.042	0.107
530	ENSDARG00000042319	cdca4	0.887870683	4.03E-05	-0.271526787	0.074	0.144
531	ENSDARG00000059680	fscn1a	0.925295893	4.19E-05	-0.325942205	0.071	0.143
532	ENSDARG00000056122	gdi1	0.926720288	4.20E-05	-0.36340121	0.054	0.12
533	ENSDARG00000033234	stmn2a	0.928461243	4.21E-05	-0.380596889	0.076	0.149
534	ENSDARG00000095908	sat1a.2	0.953459852	4.32E-05	-0.302437795	0.127	0.206
535	ENSDARG00000013078	ywhaba	0.956107974	4.33E-05	-0.365536707	0.38	0.42
536	ENSDARG00000071626	ptgdsb.2	0.957150768	4.34E-05	-1.117972679	0.137	0.212
537	ENSDARG00000007863	tra2a	0.974864535	4.42E-05	-0.393788308	0.14	0.214
538	ENSDARG00000098368	aplp1	0.977674361	4.43E-05	-0.438470225	0.076	0.146
539	ENSDARG00000103979	calr3a	0.996584585	4.52E-05	-0.262022866	0.059	0.125
540	ENSDARG00000000212	krt97	1	0.192081862	-0.994758318	0.103	0.12
541	ENSDARG00000002082	csnk2a1	1	0.002429265	-0.403019369	0.25	0.283
542	ENSDARG00000002131	celf2	1	0.087412824	-0.542479984	0.221	0.225
543	ENSDARG00000002230	sypb	1	6.76E-05	-0.540675296	0.061	0.125
544	ENSDARG00000002369	UBB	1	0.277734536	-0.429883489	0.368	0.329
545	ENSDARG00000002758	dedd1	1	5.64E-05	-0.420859247	0.284	0.343
546	ENSDARG00000002790	ap2m1a	1	0.000100535	-0.375767361	0.267	0.333
547	ENSDARG00000002949	ppp6c	1	0.002595891	-0.377286434	0.145	0.189
548	ENSDARG00000003032	eif4a1b	1	0.000152989	-0.323490871	0.625	0.59
549	ENSDARG00000003098	kdm5bb	1	0.560162504	-0.266577371	0.113	0.114
550	ENSDARG00000003151	skp1	1	0.000605504	-0.39394268	0.493	0.468
551	ENSDARG00000003203	rhcga	1	8.35E-05	-1.327000637	0.069	0.131
552	ENSDARG00000003216	anxa2a	1	0.000199765	-0.390120417	0.088	0.154
553	ENSDARG00000003281	pik3ip1	1	0.005479468	-0.257524485	0.179	0.118
554	ENSDARG00000003570	hsp90b1	1	0.004946011	-0.250725699	0.061	0.103
555	ENSDARG00000003681	eif5	1	0.043811363	-0.293969753	0.282	0.294
556	ENSDARG00000003808	aqp3a	1	0.048925171	-0.395824967	0.096	0.127
557	ENSDARG00000003860	cbx3a	1	0.003766499	-0.34182691	0.174	0.22
558	ENSDARG00000003920	setb	1	0.00070462	-0.336066921	0.35	0.383
559	ENSDARG00000004060	bhlhe40	1	0.99665669	-0.447747521	0.375	0.307
560	ENSDARG00000004189	cbx1a	1	0.168183011	-0.251953989	0.115	0.132
561	ENSDARG00000004297	irf2bpl	1	5.83E-05	-0.370905408	0.076	0.144
562	ENSDARG00000004452	tardbpl	1	0.071901812	-0.255635365	0.157	0.181
563	ENSDARG00000004735	hnrnpub	1	0.000292506	-0.349984003	0.064	0.12
564	ENSDARG00000004830	flot2a	1	0.000562319	-0.410378459	0.074	0.126
565	ENSDARG00000004906	stip1	1	0.637440186	-0.283066379	0.127	0.124
566	ENSDARG00000005230	ssr2	1	0.001233617	-0.351776566	0.346	0.367
567	ENSDARG00000005423	pgam1a	1	0.706806423	-0.629648824	0.125	0.131
568	ENSDARG00000005481	nfkbiaa	1	7.10E-05	-0.455104241	0.096	0.165
569	ENSDARG00000005551	hnrnph1l	1	0.000598104	-0.268011233	0.071	0.126
570	ENSDARG00000005560	ywhah	1	0.001322053	-0.45199559	0.199	0.247
571	ENSDARG00000005576	mphosph8	1	0.724536751	-0.29611275	0.235	0.203
572	ENSDARG00000005924	serpina10a	1	0.000449553	-0.434542906	0.154	0.213
573	ENSDARG00000005945	sart1	1	0.020366983	-0.320442835	0.091	0.122
574	ENSDARG00000006125	csnk1db	1	0.000105117	-0.337543366	0.164	0.235
575	ENSDARG00000006225	ddx39aa	1	0.000570379	-0.267905211	0.169	0.231
576	ENSDARG00000006397	laptm4a	1	0.0106776	-0.360398111	0.181	0.219
577	ENSDARG00000006408	hmgb3b	1	0.618257915	-0.271944381	0.225	0.209
578	ENSDARG00000006497	rtn1a	1	8.67E-05	-0.717391085	0.382	0.402
579	ENSDARG00000006588	zgc:111983	1	0.024091296	-1.20465502	0.157	0.187
580	ENSDARG00000006837	mycn	1	0.002660145	-0.275904526	0.081	0.131
581	ENSDARG00000007024	uox	1	0.001617412	0.415478978	0.105	0.065
582	ENSDARG00000007034	hnrpkl	1	0.001691642	-0.337104206	0.076	0.124
583	ENSDARG00000007276	ela3l	1	0.276057764	-0.859934826	0.142	0.155
584	ENSDARG00000007438	ube2ib	1	0.000996134	-0.426395298	0.196	0.242
585	ENSDARG00000007576	crybb1l1	1	5.66E-05	1.267016015	0.191	0.128
586	ENSDARG00000007682	ppdpfa	1	0.050628552	-0.316378384	0.132	0.161
587	ENSDARG00000007697	fabp7a	1	4.54E-05	-1.151447439	0.179	0.256
588	ENSDARG00000007720	sub1b	1	0.268951452	-0.309959957	0.093	0.104
589	ENSDARG00000007791	ppp2r1ba	1	0.050470077	-0.26283066	0.169	0.195
590	ENSDARG00000008097	srsf9	1	0.000134121	-0.290657424	0.088	0.156
591	ENSDARG00000008153	serinc5	1	0.000400788	-0.308024424	0.059	0.115
592	ENSDARG00000008363	mcl1b	1	0.572395376	-0.316265957	0.368	0.291
593	ENSDARG00000008370	csnk1da	1	0.009730628	-0.299561417	0.142	0.18
594	ENSDARG00000008407	tspan7b	1	0.183636797	-0.455020543	0.213	0.219
595	ENSDARG00000008678	snx3	1	0.002561083	-0.305832322	0.118	0.166
596	ENSDARG00000008706	paip2b	1	0.005230831	-0.375145161	0.37	0.377
597	ENSDARG00000008720	lmo3	1	0.00015653	-0.598719446	0.051	0.11
598	ENSDARG00000008867	rap1b	1	0.014460567	-0.341320857	0.115	0.15
599	ENSDARG00000009106	serinc1	1	0.021032598	-0.672995083	0.439	0.398
600	ENSDARG00000009480	pdcl	1	0.000107271	-0.420279322	0.103	0.168
601	ENSDARG00000009771	ppme1	1	0.026895616	-0.273918113	0.096	0.128
602	ENSDARG00000009779	mcl1a	1	0.011715476	-0.367559227	0.596	0.513
603	ENSDARG00000009881	ier5	1	0.133115759	-0.390253642	0.279	0.27
604	ENSDARG00000010008	vim	1	0.048974502	-0.37894319	0.218	0.257
605	ENSDARG00000010238	rbm22	1	0.001047916	-0.276697407	0.091	0.144
606	ENSDARG00000010246	prmt1	1	0.001653707	-0.25892094	0.093	0.145
607	ENSDARG00000010381	rnf2	1	0.006638611	-0.297945826	0.147	0.19
608	ENSDARG00000010745	dnaja2b	1	0.013439774	-0.37118431	0.184	0.216
609	ENSDARG00000010873	DDX17	1	0.000433383	-0.295022903	0.113	0.174
610	ENSDARG00000011125	snrpb	1	0.006491156	-0.290260962	0.238	0.276
611	ENSDARG00000011648	snrpd1	1	0.014465599	-0.252518208	0.125	0.164
612	ENSDARG00000011665	aldoaa	1	0.000500466	-0.435227527	0.461	0.455
613	ENSDARG00000012078	meis1b	1	0.000808325	-0.382797532	0.142	0.201
614	ENSDARG00000012144	emc7	1	6.74E-05	-0.264388114	0.086	0.155
615	ENSDARG00000012458	zgc:77849	1	0.089026922	-0.31098092	0.419	0.305
616	ENSDARG00000012682	pfn2l	1	0.79008164	-0.325018791	0.267	0.227
617	ENSDARG00000012684	atp2b1a	1	0.197352081	-0.271337382	0.152	0.12
618	ENSDARG00000012777	nucks1b	1	0.002147325	-0.304963681	0.145	0.197
619	ENSDARG00000012946	syap1	1	0.000904082	-0.291595246	0.091	0.145
620	ENSDARG00000012987	gpia	1	0.000319944	-0.363838117	0.132	0.2
621	ENSDARG00000013615	pbx3b	1	5.44E-05	-0.414102888	0.054	0.118
622	ENSDARG00000013968	psap	1	0.144116917	-0.569177728	0.4	0.359
623	ENSDARG00000013976	anxa13	1	0.000667691	-0.341507173	0.11	0.169
624	ENSDARG00000014159	mtdha	1	0.001021872	-0.360455126	0.14	0.194
625	ENSDARG00000014165	ssr3	1	0.050014577	-0.355242581	0.245	0.258
626	ENSDARG00000014222	zgc:86598	1	0.23450512	-0.291798117	0.238	0.186
627	ENSDARG00000014569	hnrnpr	1	0.000790505	-0.354662794	0.135	0.196
628	ENSDARG00000014587	slc38a5b	1	0.00561131	-0.280860838	0.348	0.234
629	ENSDARG00000015164	mknk2b	1	0.70701175	-0.357138713	0.451	0.379
630	ENSDARG00000015266	mab21l2	1	0.000353312	-0.563612326	0.071	0.128
631	ENSDARG00000015575	cyp3c1	1	0.000476421	-0.437577795	0.113	0.171
632	ENSDARG00000015866	apoa2	1	0.761726064	0.700081683	0.659	0.627
633	ENSDARG00000016143	xiap	1	0.095563439	-0.343776011	0.15	0.164
634	ENSDARG00000016516	rbm8a	1	0.009699352	-0.349569404	0.38	0.381
635	ENSDARG00000016691	cd9b	1	7.51E-05	-0.570238069	0.061	0.124
636	ENSDARG00000016771	tfa	1	0.050983648	0.652888137	0.13	0.102
637	ENSDARG00000016793	crybb1l2	1	0.000326467	1.272622665	0.206	0.147
638	ENSDARG00000016855	sf3b5	1	0.093375254	-0.291418755	0.105	0.126
639	ENSDARG00000016871	smarce1	1	7.73E-05	-0.378227232	0.184	0.262
640	ENSDARG00000017084	bud31	1	0.01469193	-0.445102601	0.228	0.249
641	ENSDARG00000017314	CELA1 (1 of many)	1	0.630883866	-0.907177141	0.4	0.363
642	ENSDARG00000017602	ccng2	1	0.012884424	-0.303459529	0.211	0.243
643	ENSDARG00000017772	mdh1aa	1	0.006633334	-0.338771855	0.48	0.475
644	ENSDARG00000017891	tcp1	1	0.157014274	-0.255983471	0.426	0.319
645	ENSDARG00000018145	mid1ip1l	1	0.586854472	-0.253943431	0.208	0.178
646	ENSDARG00000018404	krt18a.1	1	0.247902347	-0.398111608	0.201	0.212
647	ENSDARG00000018425	ddx61	1	0.002887937	-0.261704102	0.123	0.171
648	ENSDARG00000018478	agxtb	1	0.025808969	0.673310049	0.118	0.087
649	ENSDARG00000018524	midn	1	0.40804156	-0.274973756	0.159	0.161
650	ENSDARG00000018562	cope	1	6.90E-05	-0.289945049	0.152	0.228
651	ENSDARG00000018602	rab5aa	1	0.002082234	-0.254422073	0.069	0.114
652	ENSDARG00000018898	zfand5a	1	0.473130518	-0.347973062	0.25	0.231
653	ENSDARG00000018961	gtpbp4	1	0.005968905	-0.314211409	0.566	0.512
654	ENSDARG00000018985	castor2	1	0.136574135	-0.262540971	0.159	0.176
655	ENSDARG00000018997	cplx2l	1	0.000118437	-0.392498312	0.059	0.12
656	ENSDARG00000019008	erp44	1	0.326932378	-0.259813314	0.123	0.131
657	ENSDARG00000019033	tmem59	1	0.002391615	-0.325247399	0.243	0.287
658	ENSDARG00000019444	ssr4	1	0.929077323	-0.331304975	0.385	0.317
659	ENSDARG00000019572	taf7	1	0.014794044	-0.335118819	0.11	0.145
660	ENSDARG00000019613	ip6k2b	1	0.086219196	-0.365066192	0.208	0.218
661	ENSDARG00000020007	col1a2	1	0.013264412	-0.265601827	0.1	0.142
662	ENSDARG00000020133	jdp2b	1	0.010014364	-0.298075686	0.069	0.104
663	ENSDARG00000020239	lpin1	1	0.03311166	-0.27598636	0.571	0.423
664	ENSDARG00000020258	ewsr1a	1	0.006200599	-0.330096472	0.091	0.134
665	ENSDARG00000020261	rab2a	1	0.011572662	-0.400223915	0.343	0.345
666	ENSDARG00000020298	btg2	1	0.57830197	-0.392173337	0.26	0.211
667	ENSDARG00000020467	safb	1	0.143293545	-0.276512388	0.083	0.101
668	ENSDARG00000020482	nono	1	9.10E-05	-0.253155929	0.069	0.135
669	ENSDARG00000020693	sesn1	1	0.083392664	-0.492883133	0.559	0.474
670	ENSDARG00000021339	cpa5	1	0.100128695	-0.796900961	0.098	0.121
671	ENSDARG00000021366	fbp1a	1	0.000119774	-0.305149204	0.123	0.193
672	ENSDARG00000021372	tob1b	1	0.01763303	-0.436827242	0.527	0.468
673	ENSDARG00000021669	sec61a1	1	0.077171054	-0.277331941	0.282	0.282
674	ENSDARG00000021806	zfp36l2	1	0.703205572	-0.293972956	0.135	0.118
675	ENSDARG00000021924	hsp70.3	1	0.015986085	-0.345500763	0.439	0.311
676	ENSDARG00000021975	ginm1	1	0.002707103	-0.419750194	0.147	0.194
677	ENSDARG00000022303	higd1a	1	0.639797017	-0.29722235	0.319	0.282
678	ENSDARG00000022315	atp6v1g1	1	0.000142582	-0.416695175	0.223	0.291
679	ENSDARG00000022684	fkbp1aa	1	0.000260755	-0.363986723	0.608	0.566
680	ENSDARG00000023151	ucp1	1	0.418288056	0.285100985	0.201	0.185
681	ENSDARG00000023220	selenot2	1	0.351917821	-0.280318528	0.225	0.181
682	ENSDARG00000023394	slc37a2	1	0.000186573	-0.284773512	0.069	0.128
683	ENSDARG00000023600	sh3gl2a	1	0.001504462	-0.34865013	0.064	0.114
684	ENSDARG00000023852	lsm4	1	0.047555158	-0.346163633	0.159	0.182
685	ENSDARG00000023963	tpm4a	1	0.021673902	-0.360888721	0.078	0.112
686	ENSDARG00000023967	atp6v1c1a	1	5.22E-05	-0.375684945	0.081	0.15
687	ENSDARG00000024548	cryba4	1	0.003125564	1.372634849	0.297	0.241
688	ENSDARG00000024844	max	1	0.000629703	-0.288152192	0.23	0.284
689	ENSDARG00000024877	ptgr1	1	0.25133203	-0.316072573	0.201	0.158
690	ENSDARG00000025254	s100a10b	1	5.38E-05	-0.525554204	0.184	0.262
691	ENSDARG00000025428	socs3a	1	0.000383691	-0.414084432	0.115	0.18
692	ENSDARG00000025693	tmem9b	1	0.00044312	-0.337029294	0.105	0.165
693	ENSDARG00000025855	camk2n1a	1	0.000399168	-0.388021911	0.27	0.169
694	ENSDARG00000025858	zgc:56525	1	0.000414341	-0.322997539	0.086	0.143
695	ENSDARG00000026369	dbi	1	0.249265445	-0.282747095	0.297	0.233
696	ENSDARG00000026531	alcama	1	0.004642549	-0.35857398	0.069	0.113
697	ENSDARG00000026655	tspo	1	0.674298341	-0.375249377	0.26	0.223
698	ENSDARG00000026766	bcl2l10	1	0.098386954	-0.325636873	0.081	0.102
699	ENSDARG00000026801	stau2	1	0.032677245	-0.26690078	0.385	0.277
700	ENSDARG00000026865	fam107b	1	0.001935165	-0.27339387	0.076	0.126
701	ENSDARG00000027088	ptgdsb.1	1	0.025111614	-0.985244587	0.397	0.397
702	ENSDARG00000027418	trappc4	1	0.012160109	-0.323971782	0.076	0.11
703	ENSDARG00000027740	adcyap1b	1	0.001240739	-0.793199674	0.096	0.15
704	ENSDARG00000027744	gadd45ba	1	0.139491412	-0.328045655	0.336	0.251
705	ENSDARG00000028066	diras1a	1	0.00046013	-0.277048834	0.049	0.102
706	ENSDARG00000028335	hmga1a	1	0.001665081	-0.469148062	0.324	0.353
707	ENSDARG00000028396	fkbp5	1	0.163866287	-0.255489068	0.179	0.19
708	ENSDARG00000028957	maff	1	0.019079744	-0.250761591	0.127	0.163
709	ENSDARG00000029075	pfkfb4b	1	0.00389506	-0.357180849	0.265	0.306
710	ENSDARG00000029663	rab1ab	1	0.022342411	-0.263342057	0.196	0.225
711	ENSDARG00000029688	hsp70.1	1	0.495728975	-0.617259531	0.287	0.264
712	ENSDARG00000029722	hmgb2a	1	0.000139003	-0.41155056	0.36	0.397
713	ENSDARG00000030155	ssbp3b	1	0.000264683	-0.328239532	0.093	0.158
714	ENSDARG00000030213	sap30l	1	0.042769386	-0.250590798	0.331	0.238
715	ENSDARG00000030215	matn1	1	0.91347594	-0.296417631	0.108	0.101
716	ENSDARG00000030411	crygn2	1	0.002604297	1.325968304	0.277	0.223
717	ENSDARG00000030614	syt1a	1	0.000997318	-0.459586429	0.091	0.146
718	ENSDARG00000030716	ing4	1	0.005247354	-0.267484764	0.132	0.18
719	ENSDARG00000031388	dctn2	1	0.319757241	-0.291952364	0.25	0.2
720	ENSDARG00000031495	seta	1	0.013930888	-0.387882177	0.309	0.325
721	ENSDARG00000031683	fosab	1	0.018129262	-0.838254046	0.324	0.318
722	ENSDARG00000031720	clstn1	1	0.031632913	-0.405083145	0.127	0.156
723	ENSDARG00000032317	tox	1	0.00264593	-0.358114367	0.078	0.126
724	ENSDARG00000032614	msi2b	1	0.00833248	-0.309976099	0.088	0.13
725	ENSDARG00000032866	erh	1	0.000300487	-0.392145394	0.333	0.365
726	ENSDARG00000032929	cryba1l1	1	0.004300818	1.547984433	0.279	0.233
727	ENSDARG00000034117	rarga	1	8.66E-05	-0.272691834	0.061	0.125
728	ENSDARG00000034240	capza1a	1	0.000803461	-0.362642456	0.201	0.251
729	ENSDARG00000034293	hif1ab	1	0.744942962	-0.256970605	0.142	0.124
730	ENSDARG00000034616	mlf2	1	0.00277565	-0.461883271	0.174	0.216
731	ENSDARG00000034705	pvalb7	1	0.001889704	0.36904573	0.12	0.075
732	ENSDARG00000034823	copg2	1	0.055411061	-0.258016461	0.086	0.111
733	ENSDARG00000035136	selenow1	1	0.5851288	-0.446096963	0.542	0.399
734	ENSDARG00000035325	srsf7a	1	0.000496781	-0.418286561	0.186	0.241
735	ENSDARG00000035622	xbp1	1	0.000407023	-0.367650603	0.221	0.278
736	ENSDARG00000035993	sumo3b	1	0.001892549	-0.272883648	0.078	0.128
737	ENSDARG00000036028	arrdc3b	1	0.000231066	-0.45142145	0.145	0.207
738	ENSDARG00000036102	ctdsp2	1	0.005776187	-0.353777915	0.245	0.284
739	ENSDARG00000036161	hnrnpa0l	1	0.000493012	-0.361703039	0.539	0.515
740	ENSDARG00000036427	slc3a2a	1	0.000266848	-0.494647023	0.049	0.105
741	ENSDARG00000036456	anxa4	1	0.14428322	-0.267391635	0.225	0.241
742	ENSDARG00000036593	kdm2ba	1	0.000900282	-0.435208545	0.066	0.115
743	ENSDARG00000036658	cab39l	1	0.000284792	-0.283625374	0.105	0.168
744	ENSDARG00000036675	hnrnpa1b	1	0.001439384	-0.454871401	0.194	0.237
745	ENSDARG00000036832	cyt1l	1	0.832353368	-1.077315306	0.221	0.202
746	ENSDARG00000036834	krt92	1	0.24102749	-0.301116443	0.115	0.096
747	ENSDARG00000036840	krt15	1	0.045293807	-0.482573361	0.186	0.221
748	ENSDARG00000036995	lsm6	1	0.536210417	-0.372863361	0.176	0.169
749	ENSDARG00000037012	slc3a2b	1	0.204986213	-0.304657579	0.142	0.153
750	ENSDARG00000037191	ttr	1	0.000389648	0.343315089	0.113	0.066
751	ENSDARG00000037783	proza	1	0.066019821	-0.421480726	0.186	0.204
752	ENSDARG00000037919	rbbp6	1	0.237856967	-0.28912487	0.096	0.107
753	ENSDARG00000037980	elob	1	0.177481392	-0.284238418	0.265	0.26
754	ENSDARG00000038025	cbx7a	1	0.000128013	-0.47707866	0.218	0.284
755	ENSDARG00000038059	grb2b	1	8.75E-05	-0.385870023	0.069	0.132
756	ENSDARG00000038068	ddx5	1	0.00649856	-0.358411472	0.257	0.29
757	ENSDARG00000038306	tsc22d1	1	0.234904577	-0.336181342	0.194	0.197
758	ENSDARG00000038439	fabp10a	1	0.310549912	0.503399634	0.475	0.419
759	ENSDARG00000038559	h1f0	1	5.42E-05	-0.576593247	0.48	0.482
760	ENSDARG00000038576	ube2d1b	1	0.01956109	-0.307775127	0.172	0.204
761	ENSDARG00000038737	phf20b	1	0.106240731	-0.301868565	0.091	0.111
762	ENSDARG00000039150	lgmn	1	0.007800176	-0.492844859	0.174	0.212
763	ENSDARG00000039185	nfyba	1	6.85E-05	-0.305279244	0.071	0.136
764	ENSDARG00000039268	emc4	1	0.668234896	-0.364348202	0.181	0.17
765	ENSDARG00000039730	zgc:112160	1	0.430868608	-0.723820027	0.147	0.126
766	ENSDARG00000039830	gng5	1	0.308593656	-0.274684352	0.248	0.238
767	ENSDARG00000039882	ap3s2	1	6.94E-05	-0.284597097	0.066	0.131
768	ENSDARG00000040031	tardbp	1	0.023543895	-0.363392377	0.142	0.171
769	ENSDARG00000040059	gbp	1	0.579408588	-0.454258678	0.272	0.242
770	ENSDARG00000040184	syncrip	1	0.001841074	-0.409548641	0.355	0.372
771	ENSDARG00000040295	apoeb	1	0.204436636	-0.4003339	0.191	0.16
772	ENSDARG00000040440	snrpd2	1	0.631874407	-0.286271948	0.235	0.219
773	ENSDARG00000040534	epcam	1	0.01386616	-0.674289881	0.159	0.196
774	ENSDARG00000040607	rtf2	1	0.006668972	-0.29615089	0.105	0.148
775	ENSDARG00000040764	id1	1	0.102779227	-0.48343429	0.277	0.291
776	ENSDARG00000040874	add3a	1	0.747831965	-0.350470374	0.113	0.11
777	ENSDARG00000041051	mid1ip1a	1	0.000253979	-0.906229836	0.086	0.144
778	ENSDARG00000041155	morf4l1	1	0.004787795	-0.27453988	0.159	0.205
779	ENSDARG00000041391	tmed10	1	0.013841434	-0.310597938	0.223	0.254
780	ENSDARG00000041394	dnajb1b	1	0.001087345	-0.389854174	0.11	0.164
781	ENSDARG00000041433	si:dkey-7c18.24	1	0.35943792	-0.84265679	0.098	0.108
782	ENSDARG00000041569	ces2	1	0.001667571	0.407984617	0.135	0.088
783	ENSDARG00000041623	mt2	1	0.193539547	-0.61115682	0.27	0.284
784	ENSDARG00000041691	bhlhe41	1	0.6844469	-0.398393983	0.267	0.243
785	ENSDARG00000041799	cx43	1	5.58E-05	-1.382946374	0.042	0.102
786	ENSDARG00000041875	ube2v1	1	0.980151601	-0.265179786	0.336	0.288
787	ENSDARG00000041878	rab11ba	1	0.029119416	-0.293248322	0.135	0.167
788	ENSDARG00000041925	cryba2b	1	0.000132069	1.523720888	0.25	0.186
789	ENSDARG00000042236	atrx	1	0.007273509	-0.306109503	0.15	0.192
790	ENSDARG00000042322	si:dkey-177p2.6	1	7.62E-05	-0.454409009	0.176	0.246
791	ENSDARG00000042690	s1pr1	1	0.004362618	-0.585187738	0.066	0.11
792	ENSDARG00000042725	cebpb	1	0.029961366	-0.451009009	0.147	0.178
793	ENSDARG00000042796	yy1a	1	0.023052956	-0.28049613	0.113	0.147
794	ENSDARG00000042824	nfe2l2a	1	0.000533739	-0.275608488	0.137	0.197
795	ENSDARG00000042993	prss1	1	0.047145417	-1.028628309	0.4	0.397
796	ENSDARG00000043081	ctsz	1	0.685400193	-0.426370583	0.142	0.137
797	ENSDARG00000043102	lxn	1	0.258367089	-0.283344408	0.353	0.339
798	ENSDARG00000043484	ube2d2	1	0.00222264	-0.293390779	0.221	0.27
799	ENSDARG00000043531	jun	1	0.003904573	-0.772589041	0.309	0.316
800	ENSDARG00000043555	tmem30ab	1	0.000279856	-0.257403097	0.059	0.115
801	ENSDARG00000043608	eif4ebp1	1	0.132388692	-0.273782919	0.424	0.315
802	ENSDARG00000043821	klf7b	1	0.886166081	-0.278822446	0.118	0.107
803	ENSDARG00000043857	ufm1	1	0.000496169	-0.279126169	0.076	0.131
804	ENSDARG00000044267	sumo1	1	0.000111893	-0.340321682	0.154	0.226
805	ENSDARG00000044625	pcf11	1	0.024617102	-0.337666467	0.11	0.142
806	ENSDARG00000044684	rbp4l	1	0.816719562	-0.324165541	0.23	0.223
807	ENSDARG00000044852	wbp2nl	1	0.004856626	-0.485116243	0.284	0.302
808	ENSDARG00000044935	hpdb	1	0.073323193	-0.261565156	0.091	0.118
809	ENSDARG00000045014	tuba2	1	0.000907462	-0.291303328	0.061	0.113
810	ENSDARG00000045131	id4	1	0.00050664	-0.363481181	0.061	0.116
811	ENSDARG00000045352	cst14a.2	1	0.019116311	-0.534467374	0.25	0.257
812	ENSDARG00000045373	pabpn1	1	0.920066653	-0.289520584	0.311	0.269
813	ENSDARG00000045513	taf3	1	0.023591928	-0.340958614	0.086	0.117
814	ENSDARG00000045776	cnbpa	1	0.108193868	-0.311971612	0.426	0.394
815	ENSDARG00000045835	si:dkey-14d8.6	1	0.905477122	-0.519434496	0.1	0.101
816	ENSDARG00000045877	ube2nb	1	0.004688641	-0.360130766	0.115	0.157
817	ENSDARG00000045914	si:ch211-51e12.7	1	6.22E-05	-0.404849338	0.093	0.16
818	ENSDARG00000045979	zgc:153704	1	0.001047386	-0.655695729	0.086	0.137
819	ENSDARG00000046022	tmed7	1	0.016608751	-0.277062666	0.292	0.314
820	ENSDARG00000046030	zgc:110339	1	0.267182065	-0.797737874	0.211	0.21
821	ENSDARG00000046106	rab10	1	0.106297853	-0.325508931	0.199	0.209
822	ENSDARG00000046132	dynlt3	1	0.042867577	-0.278793044	0.164	0.19
823	ENSDARG00000051886	ankrd11	1	0.008405474	-0.360785432	0.167	0.205
824	ENSDARG00000052419	ankrd12	1	0.000582671	-0.424064087	0.135	0.193
825	ENSDARG00000052674	csnk1a1	1	0.057260708	-0.343959103	0.304	0.306
826	ENSDARG00000052728	sltm	1	0.003732987	-0.433615227	0.169	0.214
827	ENSDARG00000053130	pcp4a	1	0.000154996	-0.623039321	0.064	0.123
828	ENSDARG00000053152	pcmtd1	1	0.05722978	-0.316154471	0.12	0.146
829	ENSDARG00000053862	crygmx	1	0.00021092	1.736133077	0.294	0.221
830	ENSDARG00000053875	cryba1b	1	8.85E-05	1.386969545	0.284	0.211
831	ENSDARG00000053973	fetub	1	0.072356044	0.582493829	0.221	0.184
832	ENSDARG00000054058	h1fx	1	0.007668546	-0.37708391	0.348	0.37
833	ENSDARG00000054063	arpc4	1	0.001630723	-0.257112299	0.091	0.141
834	ENSDARG00000054172	pgrmc1	1	0.000144202	-0.314199894	0.096	0.162
835	ENSDARG00000054272	caprin1b	1	0.497830967	-0.314711057	0.319	0.287
836	ENSDARG00000054290	acin1a	1	0.000111601	-0.36008656	0.235	0.304
837	ENSDARG00000054578	arl6ip1	1	0.577534416	-0.336264213	0.512	0.424
838	ENSDARG00000054793	emc10	1	0.68912965	-0.332563841	0.218	0.201
839	ENSDARG00000054804	anp32e	1	7.70E-05	-0.335217676	0.211	0.288
840	ENSDARG00000054911	tmsb	1	0.545723268	-0.457002198	0.145	0.144
841	ENSDARG00000054916	eif4ebp3	1	0.931642882	-0.309180573	0.458	0.378
842	ENSDARG00000055120	ctsba	1	0.293079997	-0.649462648	0.299	0.275
843	ENSDARG00000055389	si:dkey-67c22.2	1	0.474241171	-0.299608716	0.191	0.188
844	ENSDARG00000055504	si:ch211-212k18.7	1	0.002006291	-0.459840467	0.088	0.136
845	ENSDARG00000055514	icn2	1	0.031659867	-1.313019047	0.164	0.19
846	ENSDARG00000055723	hsp70l	1	0.003163448	-0.790758813	0.37	0.376
847	ENSDARG00000056138	sf3b1	1	0.206434163	-0.289693348	0.172	0.181
848	ENSDARG00000056438	her9	1	0.061934402	-0.279192007	0.076	0.101
849	ENSDARG00000056498	crp2	1	0.002693025	0.420664585	0.13	0.085
850	ENSDARG00000056722	cd99l2	1	0.855541753	-0.395102824	0.113	0.108
851	ENSDARG00000056744	ela2	1	0.718582411	-0.780103356	0.199	0.177
852	ENSDARG00000056765	ela2l	1	0.087058776	-0.847252917	0.191	0.217
853	ENSDARG00000057007	ctbp1	1	0.001874641	-0.267789303	0.056	0.101
854	ENSDARG00000057460	crygm2d13	1	0.801854539	0.446480503	0.13	0.127
855	ENSDARG00000057484	srsf2a	1	0.000243815	-0.407845301	0.206	0.26
856	ENSDARG00000057698	ctsd	1	0.785740754	-0.528885615	0.461	0.379
857	ENSDARG00000057940	dido1	1	0.031978933	-0.35136284	0.157	0.183
858	ENSDARG00000058062	magt1	1	0.016367605	-0.263140242	0.135	0.168
859	ENSDARG00000058203	smc1al	1	0.142484913	-0.255105035	0.196	0.209
860	ENSDARG00000058328	lsm7	1	0.007158949	-0.341689815	0.174	0.212
861	ENSDARG00000058354	selenot1a	1	0.063846523	-0.400137445	0.164	0.183
862	ENSDARG00000058358	krt8	1	0.05553942	-0.531564075	0.498	0.457
863	ENSDARG00000059298	spcs1	1	0.659936639	-0.278010243	0.336	0.274
864	ENSDARG00000059303	hnrnpl2	1	0.00016283	-0.31380549	0.088	0.152
865	ENSDARG00000059836	ddit3	1	0.005412219	-0.319254633	0.061	0.101
866	ENSDARG00000059933	plpp3	1	0.284783421	-0.277620276	0.093	0.104
867	ENSDARG00000060071	tent4b	1	0.373852099	-0.250417121	0.125	0.102
868	ENSDARG00000060113	znf395a	1	0.000464759	-0.3045232	0.105	0.167
869	ENSDARG00000060350	apoda.2	1	0.815509155	-0.896745804	0.172	0.164
870	ENSDARG00000060457	pmp22b	1	0.000265239	-0.45739512	0.26	0.162
871	ENSDARG00000060697	kmt2bb	1	0.001058328	-0.413228721	0.145	0.198
872	ENSDARG00000061048	ranbp9	1	0.461967471	-0.263823625	0.103	0.108
873	ENSDARG00000061490	u2surp	1	0.006182371	-0.306810611	0.167	0.207
874	ENSDARG00000061854	lman2	1	0.00078119	-0.306523521	0.096	0.15
875	ENSDARG00000063572	perp	1	0.027114659	-0.268511489	0.123	0.154
876	ENSDARG00000068404	tbcb	1	0.043958662	-0.336470794	0.184	0.208
877	ENSDARG00000068507	crybb1	1	0.001162683	1.272711408	0.311	0.25
878	ENSDARG00000068641	taf10	1	0.158061015	-0.283712414	0.152	0.165
879	ENSDARG00000068680	ctrl	1	0.39100209	-0.725939212	0.142	0.155
880	ENSDARG00000068708	ifrd1	1	0.001292818	-0.354301491	0.154	0.209
881	ENSDARG00000068745	map4l	1	0.00318793	-0.275351168	0.096	0.146
882	ENSDARG00000069100	aldh9a1a.1	1	0.023415494	-0.390237604	0.48	0.464
883	ENSDARG00000069521	vps29	1	0.047497901	-0.311510309	0.203	0.223
884	ENSDARG00000069619	atf7ip	1	0.77864571	-0.278464942	0.172	0.162
885	ENSDARG00000069630	tat	1	0.1773089	0.398098952	0.142	0.121
886	ENSDARG00000069801	crygm2d12	1	0.515258447	0.518141965	0.179	0.166
887	ENSDARG00000070019	taf15	1	0.000215352	-0.288532084	0.066	0.124
888	ENSDARG00000070161	vamp3	1	0.132670666	-0.344194056	0.233	0.236
889	ENSDARG00000070435	vapb	1	0.095210003	-0.332222899	0.15	0.167
890	ENSDARG00000070787	jupa	1	0.000379542	-0.258916769	0.074	0.131
891	ENSDARG00000070834	taf13	1	0.075805163	-0.269321775	0.162	0.184
892	ENSDARG00000071018	ptena	1	0.000205868	-0.364882468	0.123	0.186
893	ENSDARG00000071658	ywhag2	1	0.024196819	-0.61860631	0.223	0.245
894	ENSDARG00000073704	si:dkeyp-72g9.4	1	0.000162331	-0.336804826	0.047	0.104
895	ENSDARG00000073742	prss59.2	1	0.003221625	-1.071724628	0.4	0.421
896	ENSDARG00000073962	ccdc32	1	0.001648665	-0.289370777	0.056	0.102
897	ENSDARG00000075014	sqstm1	1	0.000819754	-0.411870105	0.194	0.247
898	ENSDARG00000076074	dda1	1	0.279937006	-0.29137161	0.125	0.134
899	ENSDARG00000076283	snrpd3l	1	0.63245198	-0.2587168	0.167	0.161
900	ENSDARG00000076386	epdl1	1	0.902289199	-0.417573783	0.181	0.163
901	ENSDARG00000076509	polr2d	1	0.245546502	-0.284095384	0.223	0.175
902	ENSDARG00000076568	sec61b	1	0.000178603	-0.488463101	0.424	0.42
903	ENSDARG00000076618	tm2d3	1	0.000351161	-0.333263666	0.051	0.104
904	ENSDARG00000076790	crygm2d16	1	0.020428287	0.315255271	0.132	0.096
905	ENSDARG00000076838	apom	1	0.066160455	0.544736755	0.12	0.094
906	ENSDARG00000076847	tnrc6c1	1	5.15E-05	-0.422007803	0.238	0.304
907	ENSDARG00000076891	rfxap	1	0.419471181	-0.261760643	0.238	0.229
908	ENSDARG00000077664	zgc:110239	1	0.001271088	-0.334242837	0.086	0.137
909	ENSDARG00000077776	csnk2b	1	0.058097964	-0.318747811	0.306	0.311
910	ENSDARG00000077811	sox11a	1	0.000478774	-0.53851235	0.103	0.167
911	ENSDARG00000078308	spry2	1	0.517075617	-0.281077046	0.105	0.11
912	ENSDARG00000078785	tmem258	1	0.04174956	-0.265218398	0.287	0.3
913	ENSDARG00000079274	prss59.1	1	0.937764486	-0.665439095	0.265	0.242
914	ENSDARG00000079687	rnf10	1	0.972414403	-0.292882214	0.4	0.334
915	ENSDARG00000079949	supt16h	1	6.44E-05	-0.368114069	0.049	0.109
916	ENSDARG00000086471	pkig	1	0.001746419	-0.301542649	0.056	0.101
917	ENSDARG00000086856	stk35	1	0.091330524	-0.394706036	0.24	0.248
918	ENSDARG00000086881	ier2b	1	0.048802594	-0.314830279	0.169	0.193
919	ENSDARG00000086917	crygm2d2	1	0.364234403	0.326314551	0.25	0.226
920	ENSDARG00000087303	cebpd	1	0.16689387	-0.366154	0.586	0.442
921	ENSDARG00000087324	crygm2d1	1	0.703517199	0.427091274	0.186	0.182
922	ENSDARG00000087697	lpl	1	0.016913764	-0.339268801	0.257	0.182
923	ENSDARG00000087765	crygm2d10	1	0.239583057	0.571838873	0.191	0.171
924	ENSDARG00000088823	crygm2d3	1	0.610892446	0.255421941	0.113	0.106
925	ENSDARG00000089976	spcs3	1	0.015982055	-0.3196204	0.13	0.165
926	ENSDARG00000090190	bcam	1	0.466903222	-0.395768039	0.1	0.106
927	ENSDARG00000090268	krtt1c19e	1	0.018315392	-0.275173866	0.424	0.436
928	ENSDARG00000090286	serpina1	1	0.011769332	0.4571482	0.135	0.098
929	ENSDARG00000090428	ctrb1	1	0.085288937	-0.918574909	0.407	0.406
930	ENSDARG00000090552	si:dkey-7j14.6	1	0.001024407	-0.321076361	0.164	0.221
931	ENSDARG00000090722	leg1.1	1	0.283576531	0.455151553	0.11	0.096
932	ENSDARG00000090850	serpina1l	1	0.077465735	0.52889496	0.123	0.097
933	ENSDARG00000091215	rpz2	1	0.022177365	-0.310107421	0.078	0.11
934	ENSDARG00000091563	snw1	1	0.143814282	-0.270089969	0.194	0.206
935	ENSDARG00000091996	tcnbb	1	0.009382585	-1.242570516	0.105	0.143
936	ENSDARG00000092154	tex264a	1	0.000110826	-0.254740092	0.044	0.102
937	ENSDARG00000092170	apoc1	1	0.006272044	0.275749203	0.179	0.13
938	ENSDARG00000092362	hsp70.2	1	0.381164382	-0.652345408	0.485	0.405
939	ENSDARG00000092659	ppp3r1a	1	0.000159575	-0.36619753	0.078	0.143
940	ENSDARG00000093303	ifitm1	1	0.439986551	-0.682691592	0.14	0.145
941	ENSDARG00000093313	ubb	1	0.133122607	-0.528412121	0.409	0.359
942	ENSDARG00000093406	zgc:111986	1	0.016363831	-0.301114806	0.238	0.265
943	ENSDARG00000093549	selenop	1	0.003320923	-0.630222456	0.277	0.308
944	ENSDARG00000093584	zgc:193505	1	0.15229525	-0.766107855	0.125	0.141
945	ENSDARG00000093844	zgc:136461	1	0.250541287	-0.533451271	0.132	0.109
946	ENSDARG00000093936	si:dkeyp-1h4.6	1	0.000498438	-0.782862565	0.054	0.105
947	ENSDARG00000093945	vma21	1	0.000185838	-0.345509854	0.162	0.227
948	ENSDARG00000094041	krt17	1	0.428705656	-1.485968165	0.267	0.246
949	ENSDARG00000094300	nupr1a	1	0.479429576	-0.387488465	0.419	0.359
950	ENSDARG00000094310	si:ch211-255g12.6	1	0.004747732	0.720032305	0.162	0.118
951	ENSDARG00000096661	si:ch211-286b5.5	1	0.003216433	-0.327027191	0.142	0.187
952	ENSDARG00000097057	fxyd6l	1	0.701733517	-0.361494676	0.402	0.333
953	ENSDARG00000097157	si:ch211-207n23.2	1	0.000623475	-1.208210515	0.091	0.143
954	ENSDARG00000097478	qkia	1	0.9978655	-0.41007527	0.343	0.294
955	ENSDARG00000098228	thrap3b	1	0.001183291	-0.283946572	0.078	0.129
956	ENSDARG00000098574	srsf11	1	0.089318266	-0.312275418	0.179	0.196
957	ENSDARG00000099148	bzw1b	1	0.035684476	-0.262145136	0.191	0.218
958	ENSDARG00000099195	ier2a	1	0.065563696	-0.310562697	0.196	0.219
959	ENSDARG00000099200	zgc:123103	1	5.37E-05	0.664841692	0.142	0.084
960	ENSDARG00000099453	elof1	1	0.017033592	-0.302793637	0.189	0.22
961	ENSDARG00000099532	ubl3a	1	0.005514162	-0.315628954	0.12	0.167
962	ENSDARG00000099624	chmp1b	1	0.005756952	-0.262562255	0.176	0.218
963	ENSDARG00000099635	akap8l	1	0.046148484	-0.311037979	0.162	0.187
964	ENSDARG00000099675	kdm4b	1	0.001219992	-0.393538023	0.113	0.164
965	ENSDARG00000099744	gap43	1	0.000746572	-0.405329753	0.083	0.14
966	ENSDARG00000099758	igf2bp2b	1	0.006804956	-0.36788621	0.093	0.131
967	ENSDARG00000099865	hnrnpabb	1	0.006042253	-0.395784912	0.38	0.389
968	ENSDARG00000100003	glulb	1	0.000174579	-0.365518537	0.297	0.356
969	ENSDARG00000100020	pim1	1	0.130413176	-0.342011757	0.196	0.208
970	ENSDARG00000100244	ebf3a	1	0.000302621	-0.273944122	0.078	0.142
971	ENSDARG00000100452	nop53	1	0.000970836	-0.339395549	0.598	0.537
972	ENSDARG00000100494	pbx1a	1	0.045118039	-0.420532365	0.103	0.131
973	ENSDARG00000100582	si:ch211-195b11.3	1	0.009607331	-1.060438425	0.147	0.181
974	ENSDARG00000100742	reep5	1	0.039510177	-0.469393867	0.373	0.347
975	ENSDARG00000100795	timp4.3	1	0.26455845	-0.394597344	0.154	0.123
976	ENSDARG00000100825	calm3a	1	0.338936021	-0.538875514	0.206	0.201
977	ENSDARG00000100826	hif1al	1	5.24E-05	-0.472953556	0.233	0.292
978	ENSDARG00000101009	cited4b	1	0.000134735	-0.484494563	0.093	0.156
979	ENSDARG00000101135	si:dkey-85k7.7	1	0.095856029	-0.269513678	0.11	0.133
980	ENSDARG00000101199	rbp4	1	0.067654702	-0.340724639	0.48	0.457
981	ENSDARG00000101216	meaf6	1	0.000174897	-0.267835596	0.23	0.303
982	ENSDARG00000101324	apoa1b	1	0.113287636	0.719037521	0.642	0.633
983	ENSDARG00000101900	xrn2	1	0.032173292	-0.282735937	0.096	0.126
984	ENSDARG00000101914	metrnla	1	0.483725234	-0.312717888	0.115	0.118
985	ENSDARG00000101915	pin1	1	0.697307864	-0.298067172	0.311	0.257
986	ENSDARG00000101936	tmem106ba	1	0.001890233	-0.274556559	0.076	0.125
987	ENSDARG00000102105	dad1	1	8.18E-05	-0.345692831	0.191	0.263
988	ENSDARG00000102741	sumo2b	1	0.000211145	-0.433582449	0.505	0.484
989	ENSDARG00000103002	nptna	1	7.59E-05	-0.386029235	0.042	0.102
990	ENSDARG00000103057	zfhx3	1	0.781151965	-0.378864284	0.164	0.144
991	ENSDARG00000103199	si:dkey-247k7.2	1	0.01142835	-1.314989562	0.162	0.197
992	ENSDARG00000103203	vps28	1	0.000275952	-0.308351753	0.147	0.21
993	ENSDARG00000103846	hspa5	1	0.000481651	-0.405341254	0.081	0.138
994	ENSDARG00000103937	ndrg4	1	6.66E-05	-0.393677179	0.047	0.107
995	ENSDARG00000104030	taf12	1	0.009444697	-0.367694751	0.257	0.286
996	ENSDARG00000104066	dnaja2a	1	0.089886287	-0.337452727	0.225	0.233
997	ENSDARG00000104068	gstp1	1	8.68E-05	-0.256811225	0.409	0.274
998	ENSDARG00000104359	anxa1c	1	0.023844928	-1.002932327	0.1	0.132
999	ENSDARG00000104413	rogdi	1	0.001312771	-0.26413027	0.066	0.117
1000	ENSDARG00000104530	znf609b	1	0.032700524	-0.266952838	0.076	0.106
1001	ENSDARG00000104782	oaz1b	1	0.009390604	-0.380727376	0.375	0.375
1002	ENSDARG00000104871	LEPROTL1	1	0.004444557	-0.331764632	0.147	0.194
1003	ENSDARG00000105037	snrpf	1	0.198721886	-0.297112386	0.174	0.182
1004	ENSDARG00000105177	ilf3b	1	0.085259609	-0.291969719	0.11	0.133
1005	ENSDARG00000105223	pmp22a	1	0.004168829	-0.390615861	0.316	0.213
1006	ENSDARG00000109861	BX545855.1	1	0.802177405	0.50679829	0.203	0.202
1007	ENSDARG00000112087	ube2l3a	1	0.000367968	-0.270655951	0.061	0.115
1008	ENSDARG00000113599	hbbe1.1	1	0.099084109	-0.2893481	0.169	0.132
1009	ENSDARG00000114516	CABZ01021592.1	1	0.098165831	-0.967742817	0.081	0.104
1010	ENSDARG00000116058	rhoac	1	0.234510807	-0.27195486	0.213	0.215
1011	ENSDARG00000116164	crygm2d8	1	0.745188546	0.369454617	0.14	0.135
1012	ENSDARG00000116617	spaca4l	1	0.000139124	-0.552241164	0.054	0.112
