# Supplementary material for: Cell-type-specific responses to the microbiota across all tissues of the larval zebrafish
Source: Cell Rep. Author manuscript; Available in PMC 2023 Oct 23. (PMC10423310; doi:10.1016/j.celrep.2023.112095)
Supplement: MMC121 [file NIHMS1880944-supplement-MMC121.zip › DataS15/Figure6_PanelD_subcluster_GeneLists/subcluster3.tsv]

	gene	gene_NAME	p_val_adj	p_val	avg_logFC	pct.1	pct.2
1	ENSDARG00000001804	zgc:112148	0	0	0.536789511	0.547	0.011
2	ENSDARG00000002097	si:dkeyp-52c3.7	0	0	0.352224905	0.329	0.003
3	ENSDARG00000002165	psme1	0	0	0.817416722	0.656	0.028
4	ENSDARG00000002259	ca15c	0	0	0.957178904	0.436	0.007
5	ENSDARG00000002298	ankrd22	0	0	0.883016423	0.671	0.017
6	ENSDARG00000002391	tlcd1	0	0	0.904634119	0.678	0.012
7	ENSDARG00000002909	tjp3	0	0	0.425943076	0.441	0.012
8	ENSDARG00000003091	oclnb	0	0	0.959029117	0.671	0.006
9	ENSDARG00000003193	rassf7b	0	0	0.435009991	0.381	0.008
10	ENSDARG00000003203	rhcga	0	0	3.12878905	0.797	0.069
11	ENSDARG00000004748	zgc:100868	0	0	1.147583362	0.666	0.008
12	ENSDARG00000005108	oclna	0	0	1.092685397	0.76	0.018
13	ENSDARG00000006060	crybg1b	0	0	0.595731517	0.473	0.004
14	ENSDARG00000006283	waslb	0	0	0.610212912	0.639	0.043
15	ENSDARG00000006588	zgc:111983	0	0	3.196236764	0.842	0.129
16	ENSDARG00000007080	rhcgl1	0	0	2.462458623	0.705	0.027
17	ENSDARG00000007108	lipia	0	0	0.331248236	0.369	0.006
18	ENSDARG00000008170	dbnla	0	0	0.573602392	0.525	0.005
19	ENSDARG00000009196	anxa3a	0	0	0.529425083	0.515	0.005
20	ENSDARG00000009544	cldnb	0	0	2.749409529	0.913	0.057
21	ENSDARG00000010250	nqo1	0	0	1.068601084	0.75	0.028
22	ENSDARG00000012341	capn9	0	0	0.713829909	0.522	0.005
23	ENSDARG00000012981	osbpl7	0	0	0.489936799	0.505	0.008
24	ENSDARG00000013771	ctss2.2	0	0	1.400297503	0.787	0.044
25	ENSDARG00000013839	aldh3b1	0	0	0.464884358	0.45	0.007
26	ENSDARG00000014047	cldn7b	0	0	0.898643544	0.621	0.012
27	ENSDARG00000014577	rhpn2	0	0	0.587092953	0.564	0.019
28	ENSDARG00000014626	dlx3b	0	0	0.560568284	0.48	0.018
29	ENSDARG00000015422	ppil1	0	0	0.948001104	0.676	0.038
30	ENSDARG00000015557	zgc:100829	0	0	0.58746562	0.609	0.041
31	ENSDARG00000015709	hsd17b12a	0	0	1.260707001	0.743	0.027
32	ENSDARG00000016691	cd9b	0	0	2.101938306	0.923	0.05
33	ENSDARG00000017320	f11r.1	0	0	1.057755607	0.8	0.055
34	ENSDARG00000019360	sec23b	0	0	1.058761027	0.713	0.032
35	ENSDARG00000019808	evpla	0	0	0.837377477	0.606	0.008
36	ENSDARG00000021242	mvp	0	0	0.726380945	0.597	0.036
37	ENSDARG00000021787	abcb5	0	0	1.505712218	0.686	0.013
38	ENSDARG00000024116	vamp8	0	0	0.700061549	0.559	0.021
39	ENSDARG00000025403	ftr83	0	0	0.438313904	0.361	0.005
40	ENSDARG00000026629	gmds	0	0	0.695703315	0.634	0.043
41	ENSDARG00000027611	cavin2a	0	0	0.611104969	0.611	0.03
42	ENSDARG00000027966	ap1s3b	0	0	0.510399387	0.498	0.01
43	ENSDARG00000028096	cldn23a	0	0	1.460854824	0.715	0.011
44	ENSDARG00000028098	fut9d	0	0	1.371556475	0.446	0.01
45	ENSDARG00000029290	stx11b.1	0	0	1.445148748	0.703	0.013
46	ENSDARG00000029443	zgc:92242	0	0	1.479014067	0.802	0.078
47	ENSDARG00000030896	foxq1a	0	0	0.981100915	0.537	0.014
48	ENSDARG00000031588	si:dkey-239b22.1	0	0	1.319601276	0.639	0.008
49	ENSDARG00000031885	psmb12	0	0	0.43091849	0.394	0.006
50	ENSDARG00000031929	stard14	0	0	1.859020692	0.797	0.02
51	ENSDARG00000032405	ckap4	0	0	1.580545676	0.78	0.041
52	ENSDARG00000033144	psme2	0	0	0.782610713	0.631	0.028
53	ENSDARG00000033802	cyp27a7	0	0	0.416411952	0.455	0.017
54	ENSDARG00000034211	capn2l	0	0	0.56402269	0.453	0.011
55	ENSDARG00000034677	scel	0	0	1.938901614	0.797	0.025
56	ENSDARG00000034836	si:dkey-222n6.2	0	0	1.417269941	0.678	0.012
57	ENSDARG00000035028	lpcat4	0	0	0.5375978	0.473	0.006
58	ENSDARG00000035178	gna14	0	0	0.491738156	0.413	0.002
59	ENSDARG00000035890	fuca1.1	0	0	2.418387558	0.881	0.097
60	ENSDARG00000036637	arl11	0	0	0.430966809	0.468	0.008
61	ENSDARG00000036767	urgcp	0	0	0.6203426	0.396	0.005
62	ENSDARG00000036876	zgc:153284	0	0	1.127846528	0.718	0.016
63	ENSDARG00000038639	elovl6l	0	0	0.400865445	0.384	0.003
64	ENSDARG00000039490	pitpnaa	0	0	0.72543894	0.611	0.029
65	ENSDARG00000039499	soul2	0	0	1.730573673	0.76	0.02
66	ENSDARG00000039677	dsc2l	0	0	0.553022479	0.463	0.009
67	ENSDARG00000040076	pycard	0	0	1.173889845	0.797	0.063
68	ENSDARG00000040513	zgc:92313	0	0	1.002601421	0.738	0.022
69	ENSDARG00000040534	epcam	0	0	2.405424315	0.923	0.131
70	ENSDARG00000040628	zgc:110333	0	0	1.064798477	0.676	0.006
71	ENSDARG00000041051	mid1ip1a	0	0	2.681108516	0.847	0.079
72	ENSDARG00000041947	styk1b	0	0	0.735359737	0.601	0.006
73	ENSDARG00000042055	fam129aa	0	0	0.549154595	0.465	0.004
74	ENSDARG00000042544	degs2	0	0	0.468850218	0.389	0.004
75	ENSDARG00000042707	cx30.3	0	0	0.380103632	0.468	0.014
76	ENSDARG00000042866	cx35.4	0	0	0.465557026	0.421	0.006
77	ENSDARG00000043128	cldne	0	0	2.321946263	0.829	0.028
78	ENSDARG00000043133	cldnf	0	0	0.426735977	0.396	0.004
79	ENSDARG00000043243	prkchb	0	0	0.598413429	0.495	0.006
80	ENSDARG00000043899	psma6l	0	0	0.4297104	0.453	0.014
81	ENSDARG00000044073	fuca2	0	0	1.013507188	0.767	0.082
82	ENSDARG00000045262	gsnb	0	0	0.526209207	0.468	0.009
83	ENSDARG00000045549	bik	0	0	0.809765385	0.562	0.017
84	ENSDARG00000045947	hrc	0	0	1.830713313	0.8	0.065
85	ENSDARG00000051861	pkp3a	0	0	0.881555998	0.683	0.02
86	ENSDARG00000051914	slc14a2	0	0	0.767063214	0.505	0.005
87	ENSDARG00000051925	cyb5r2	0	0	0.603504403	0.517	0.008
88	ENSDARG00000052427	bicdl2	0	0	0.451032046	0.438	0.006
89	ENSDARG00000053761	si:dkey-187j14.4	0	0	0.350542544	0.329	0.003
90	ENSDARG00000054060	pof1b	0	0	0.437733478	0.455	0.01
91	ENSDARG00000054122	tmem30b	0	0	0.638701458	0.557	0.006
92	ENSDARG00000054842	hsd17b14	0	0	0.509673776	0.54	0.024
93	ENSDARG00000055504	si:ch211-212k18.7	0	0	1.644744821	0.837	0.073
94	ENSDARG00000055514	icn2	0	0	3.190593836	0.854	0.131
95	ENSDARG00000056026	tprg1	0	0	0.634618584	0.547	0.016
96	ENSDARG00000056239	tmem45b	0	0	0.968153134	0.673	0.011
97	ENSDARG00000056836	si:ch211-125o16.4	0	0	1.151952131	0.673	0.008
98	ENSDARG00000056874	lygl1	0	0	0.785610524	0.715	0.061
99	ENSDARG00000057303	galnt7	0	0	0.539367741	0.594	0.039
100	ENSDARG00000057437	apodb	0	0	1.865505834	0.827	0.024
101	ENSDARG00000057714	cmah	0	0	0.579702696	0.438	0.005
102	ENSDARG00000057984	eps8l1a	0	0	0.692093738	0.589	0.01
103	ENSDARG00000058605	vsig10	0	0	0.497570951	0.502	0.005
104	ENSDARG00000059026	zgc:123217	0	0	0.569807797	0.304	0.001
105	ENSDARG00000059247	tmem54a	0	0	0.63688465	0.577	0.01
106	ENSDARG00000060682	agr1	0	0	1.672489266	0.733	0.018
107	ENSDARG00000061844	si:dkey-38p12.3	0	0	0.478985005	0.493	0.01
108	ENSDARG00000062221	arap1a	0	0	0.331157068	0.334	0.002
109	ENSDARG00000067524	fut9b	0	0	0.37286444	0.399	0.004
110	ENSDARG00000067958	sh3gl1a	0	0	0.510724436	0.493	0.007
111	ENSDARG00000068503	gbgt1l4	0	0	0.844187838	0.624	0.012
112	ENSDARG00000068760	tnks1bp1	0	0	0.79436289	0.611	0.02
113	ENSDARG00000068851	rnf183	0	0	0.551442532	0.493	0.005
114	ENSDARG00000069192	zgc:163030	0	0	1.736511975	0.696	0.022
115	ENSDARG00000069279	elovl7a	0	0	1.231835838	0.725	0.01
116	ENSDARG00000069286	ndufaf2	0	0	0.908897484	0.609	0.041
117	ENSDARG00000069476	spint2	0	0	1.709181501	0.817	0.02
118	ENSDARG00000069505	zgc:136892	0	0	0.491229329	0.361	0.003
119	ENSDARG00000069540	si:dkey-30c15.2	0	0	0.528925407	0.428	0.005
120	ENSDARG00000070427	s100v1	0	0	1.271147726	0.728	0.014
121	ENSDARG00000070651	prkcdb	0	0	0.544195568	0.478	0.013
122	ENSDARG00000070746	sft2d2a	0	0	0.54314105	0.498	0.003
123	ENSDARG00000071014	s100u	0	0	0.869883443	0.611	0.017
124	ENSDARG00000071377	hsd11b1la	0	0	0.39982223	0.433	0.005
125	ENSDARG00000074390	tmem176l.4	0	0	2.194675554	0.879	0.041
126	ENSDARG00000074749	abca12	0	0	0.809301215	0.567	0.007
127	ENSDARG00000075017	myzap	0	0	0.518297871	0.455	0.012
128	ENSDARG00000075164	mylk5	0	0	0.454700998	0.458	0.011
129	ENSDARG00000075622	zgc:174938	0	0	0.675357679	0.396	0.006
130	ENSDARG00000075643	ifi35	0	0	0.575104625	0.505	0.015
131	ENSDARG00000076146	zgc:172075	0	0	0.670280965	0.559	0.004
132	ENSDARG00000076386	epdl1	0	0	2.014434952	0.856	0.106
133	ENSDARG00000076820	xkr8.2	0	0	0.853349969	0.54	0.007
134	ENSDARG00000077874	vwa10.1	0	0	0.435030397	0.381	0.001
135	ENSDARG00000077982	elf3	0	0	1.080709445	0.567	0.014
136	ENSDARG00000078389	ifi46	0	0	0.69857675	0.498	0.019
137	ENSDARG00000079175	si:ch211-79k12.1	0	0	1.041287042	0.733	0.015
138	ENSDARG00000079255	zgc:174935	0	0	0.62305267	0.54	0.007
139	ENSDARG00000079456	si:ch211-149a19.3	0	0	0.286186536	0.329	0.003
140	ENSDARG00000079705	si:ch211-152p11.4	0	0	0.427920609	0.431	0.009
141	ENSDARG00000086216	prr13	0	0	1.069072933	0.777	0.033
142	ENSDARG00000087093	si:ch211-157c3.4	0	0	1.815438558	0.77	0.02
143	ENSDARG00000087193	prrg2	0	0	0.598820236	0.582	0.011
144	ENSDARG00000087873	eevs	0	0	0.521394932	0.396	0.005
145	ENSDARG00000088439	gm2a	0	0	0.894112743	0.718	0.062
146	ENSDARG00000088539	ponzr2	0	0	0.364203558	0.364	0.002
147	ENSDARG00000089511	si:ch73-78o10.1	0	0	0.566192999	0.485	0.002
148	ENSDARG00000089724	cyldb	0	0	0.627550258	0.522	0.004
149	ENSDARG00000089885	slc16a12b	0	0	0.623614268	0.463	0.019
150	ENSDARG00000089936	selenow2b	0	0	1.439742638	0.785	0.018
151	ENSDARG00000091669	bicdl2l	0	0	1.00344474	0.671	0.011
152	ENSDARG00000091757	adgrf6	0	0	0.708018515	0.475	0.005
153	ENSDARG00000091996	tcnbb	0	0	3.011157987	0.77	0.087
154	ENSDARG00000092379	si:dkeyp-51b9.3	0	0	1.218821584	0.552	0.01
155	ENSDARG00000092998	si:ch211-202f5.3	0	0	0.52392126	0.502	0.01
156	ENSDARG00000093304	si:dkey-221j11.3	0	0	1.371880751	0.683	0.008
157	ENSDARG00000093476	si:dkey-175d9.2	0	0	0.487208881	0.453	0.004
158	ENSDARG00000093494	si:ch211-217k17.9	0	0	1.331565343	0.673	0.011
159	ENSDARG00000093546	ms4a17a.10	0	0	0.559526604	0.441	0.007
160	ENSDARG00000093584	zgc:193505	0	0	2.711736147	0.869	0.078
161	ENSDARG00000093684	tmem238a	0	0	0.614396043	0.584	0.017
162	ENSDARG00000093936	si:dkeyp-1h4.6	0	0	2.524518167	0.708	0.05
163	ENSDARG00000094088	si:ch211-229n2.7	0	0	0.261741553	0.324	0.002
164	ENSDARG00000094695	si:dkey-204f11.64	0	0	0.846060104	0.72	0.051
165	ENSDARG00000095076	si:dkey-73p2.3	0	0	0.710360168	0.507	0.004
166	ENSDARG00000095090	tspan37	0	0	0.716883684	0.616	0.025
167	ENSDARG00000095615	si:dkeyp-86h10.3	0	0	0.732381617	0.507	0.007
168	ENSDARG00000095796	si:dkey-87o1.2	0	0	1.559149298	0.822	0.017
169	ENSDARG00000096359	eppk1	0	0	0.634748828	0.47	0.012
170	ENSDARG00000096874	tmem176l.3b	0	0	0.638398322	0.572	0.005
171	ENSDARG00000097157	si:ch211-207n23.2	0	0	3.165855897	0.842	0.08
172	ENSDARG00000097583	arfgap3	0	0	0.466238797	0.5	0.023
173	ENSDARG00000097746	si:rp71-77l1.1	0	0	1.51215601	0.7	0.027
174	ENSDARG00000097902	si:ch73-204p21.2	0	0	1.178024398	0.698	0.01
175	ENSDARG00000098024	si:dkey-262k9.2	0	0	0.605266557	0.552	0.019
176	ENSDARG00000098481	ANXA1 (1 of many)	0	0	0.882291698	0.629	0.007
177	ENSDARG00000099313	naga	0	0	1.423914336	0.844	0.058
178	ENSDARG00000099448	sh3d21	0	0	0.973322102	0.698	0.024
179	ENSDARG00000099902	il17rc	0	0	0.442217463	0.403	0.004
180	ENSDARG00000099923	zgc:154054	0	0	0.715478817	0.601	0.007
181	ENSDARG00000099960	elovl1a	0	0	0.58625725	0.413	0.006
182	ENSDARG00000100223	gpa33a	0	0	0.652002671	0.584	0.017
183	ENSDARG00000100260	them6	0	0	0.555555515	0.569	0.025
184	ENSDARG00000100582	si:ch211-195b11.3	0	0	2.84203526	0.923	0.115
185	ENSDARG00000100712	si:dkey-19b23.12	0	0	1.006740207	0.545	0.008
186	ENSDARG00000100969	tmprss13a	0	0	0.739712368	0.574	0.004
187	ENSDARG00000101043	ppl	0	0	1.103063132	0.624	0.013
188	ENSDARG00000101181	s100w	0	0	1.292531622	0.708	0.022
189	ENSDARG00000102058	si:dkeyp-11e3.1	0	0	0.682307855	0.55	0.006
190	ENSDARG00000102332	spint1a	0	0	1.016821067	0.743	0.023
191	ENSDARG00000102364	si:dkey-202l22.6	0	0	1.288019015	0.537	0.012
192	ENSDARG00000102435	plekhf1	0	0	1.33057964	0.644	0.016
193	ENSDARG00000102555	si:dkey-33i11.9	0	0	1.36974829	0.775	0.031
194	ENSDARG00000102750	cdh1	0	0	0.671962031	0.564	0.025
195	ENSDARG00000103199	si:dkey-247k7.2	0	0	3.338758295	0.859	0.138
196	ENSDARG00000103322	si:ch73-347e22.8	0	0	0.879267588	0.639	0.007
197	ENSDARG00000103634	CU914622.2	0	0	2.458538815	0.772	0.039
198	ENSDARG00000103917	znf185	0	0	0.919167226	0.619	0.008
199	ENSDARG00000103929	ildr1a	0	0	0.696051178	0.584	0.007
200	ENSDARG00000103973	CABZ01051602.1	0	0	1.694017497	0.668	0.015
201	ENSDARG00000104359	anxa1c	0	0	2.88647648	0.822	0.07
202	ENSDARG00000104642	si:dkey-31i7.2	0	0	0.578925949	0.475	0.003
203	ENSDARG00000105068	si:ch1073-443f11.2	0	0	0.739062119	0.656	0.027
204	ENSDARG00000105590	si:cabz01007794.1	0	0	0.900473274	0.408	0.01
205	ENSDARG00000105641	si:ch211-98n17.5	0	0	0.595316862	0.5	0.005
206	ENSDARG00000111240	dhrs13a.2	0	0	2.602980784	0.809	0.024
207	ENSDARG00000116617	spaca4l	0	0	2.005298389	0.839	0.045
208	ENSDARG00000008275	klhl24b	7.00E-303	3.17E-307	0.562465515	0.559	0.035
209	ENSDARG00000116445	CABZ01046954.1	1.65E-302	7.48E-307	0.351909332	0.317	0.002
210	ENSDARG00000025091	ezrb	3.82E-302	1.73E-306	0.596555259	0.639	0.051
211	ENSDARG00000086254	hhla2b.2	5.38E-301	2.44E-305	0.311167035	0.327	0.003
212	ENSDARG00000091860	zgc:194007	6.46E-301	2.93E-305	0.397068603	0.319	0.003
213	ENSDARG00000079745	si:ch211-166a6.5	2.86E-300	1.29E-304	0.719064921	0.656	0.054
214	ENSDARG00000063572	perp	4.03E-299	1.83E-303	1.112460967	0.797	0.097
215	ENSDARG00000097635	wu:fb18f06	1.60E-298	7.27E-303	0.35241677	0.349	0.006
216	ENSDARG00000095147	krt96	6.76E-298	3.07E-302	1.901259191	0.51	0.03
217	ENSDARG00000052215	btr02	4.65E-297	2.11E-301	0.295408752	0.304	0.002
218	ENSDARG00000039892	gnpnat1	5.11E-297	2.32E-301	0.538548045	0.453	0.019
219	ENSDARG00000071021	papss2a	7.93E-297	3.59E-301	0.479559737	0.418	0.014
220	ENSDARG00000007418	chmp4c	8.22E-297	3.73E-301	0.358815838	0.339	0.005
221	ENSDARG00000075870	triobpa	8.32E-296	3.77E-300	0.438663788	0.468	0.021
222	ENSDARG00000042876	abracl	3.40E-295	1.54E-299	0.607112408	0.696	0.062
223	ENSDARG00000051809	btr12	1.36E-294	6.18E-299	0.300152997	0.309	0.002
224	ENSDARG00000036588	mhc1zba	8.15E-293	3.69E-297	1.525419954	0.896	0.156
225	ENSDARG00000073905	zgc:92481	1.19E-292	5.40E-297	0.389151341	0.493	0.025
226	ENSDARG00000027345	mpzl2b	6.66E-291	3.02E-295	0.444584865	0.46	0.021
227	ENSDARG00000002509	zgc:153911	9.01E-289	4.09E-293	0.758817938	0.389	0.011
228	ENSDARG00000035198	gcnt4a	1.59E-288	7.19E-293	0.318828825	0.342	0.006
229	ENSDARG00000007737	zyg11	1.06E-287	4.82E-292	0.672661531	0.631	0.053
230	ENSDARG00000041108	ctsh	8.22E-285	3.73E-289	0.850312793	0.631	0.055
231	ENSDARG00000003675	cryl1	9.55E-284	4.33E-288	0.454112153	0.493	0.028
232	ENSDARG00000001303	psmb8a	9.71E-284	4.40E-288	0.357610283	0.356	0.008
233	ENSDARG00000003216	anxa2a	1.30E-283	5.89E-288	1.346772531	0.775	0.095
234	ENSDARG00000070787	jupa	1.29E-281	5.84E-286	0.773276616	0.718	0.076
235	ENSDARG00000102146	si:ch211-69b7.6	3.88E-281	1.76E-285	0.426969315	0.322	0.005
236	ENSDARG00000022165	mgst1.2	8.00E-281	3.63E-285	1.475953212	0.842	0.137
237	ENSDARG00000070434	rhov	1.76E-280	7.99E-285	0.328802514	0.344	0.007
238	ENSDARG00000103459	evplb	4.66E-278	2.11E-282	0.855925354	0.339	0.007
239	ENSDARG00000055416	serpinb1	1.86E-277	8.43E-282	0.513463266	0.547	0.037
240	ENSDARG00000062248	ptpn21	1.52E-276	6.87E-281	0.49140557	0.525	0.034
241	ENSDARG00000102758	FO704661.1	5.23E-274	2.37E-278	0.546723414	0.394	0.014
242	ENSDARG00000015495	klf3	2.33E-273	1.06E-277	0.551552018	0.515	0.033
243	ENSDARG00000097239	si:ch73-31d8.2	1.19E-271	5.39E-276	0.399303073	0.319	0.005
244	ENSDARG00000095739	si:dkey-73p2.1	2.19E-270	9.91E-275	0.296921106	0.285	0.002
245	ENSDARG00000042874	phlda2	5.91E-270	2.68E-274	1.059945734	0.601	0.053
246	ENSDARG00000102119	si:ch73-359m17.2	8.81E-270	3.99E-274	0.34701788	0.329	0.007
247	ENSDARG00000040192	nenf	3.84E-269	1.74E-273	0.60575205	0.621	0.057
248	ENSDARG00000038359	enosf1	4.69E-269	2.13E-273	0.612880292	0.606	0.053
249	ENSDARG00000016143	xiap	1.47E-268	6.66E-273	0.95048626	0.792	0.109
250	ENSDARG00000039381	ch25hl1.1	8.78E-268	3.98E-272	0.287152512	0.285	0.002
251	ENSDARG00000088589	ponzr3	9.80E-267	4.44E-271	1.630728778	0.396	0.016
252	ENSDARG00000101956	CU571315.2	2.30E-265	1.04E-269	0.594158053	0.28	0.002
253	ENSDARG00000077407	si:dkey-184p18.2	2.47E-264	1.12E-268	0.388620084	0.366	0.012
254	ENSDARG00000040314	psph	1.31E-262	5.94E-267	0.530834893	0.626	0.057
255	ENSDARG00000100900	si:ch211-183d5.2	1.88E-262	8.51E-267	0.487654437	0.302	0.004
256	ENSDARG00000068148	arrdc1a	4.05E-262	1.84E-266	0.268067903	0.302	0.004
257	ENSDARG00000099281	si:dkey-112e7.2	3.45E-261	1.56E-265	0.672543848	0.745	0.09
258	ENSDARG00000076320	ano9a	1.30E-260	5.88E-265	0.289385646	0.285	0.003
259	ENSDARG00000009018	rhbg	6.01E-259	2.72E-263	1.384752652	0.577	0.05
260	ENSDARG00000004930	lmo7a	6.24E-259	2.83E-263	0.512471084	0.577	0.051
261	ENSDARG00000053133	b3gnt7l	5.69E-258	2.58E-262	0.326498068	0.314	0.006
262	ENSDARG00000070702	s100v2	1.00E-257	4.55E-262	1.274823067	0.842	0.138
263	ENSDARG00000037267	zgc:158263	1.23E-257	5.59E-262	0.266328363	0.275	0.002
264	ENSDARG00000098191	si:dkey-16l2.20	1.47E-257	6.65E-262	0.346546788	0.386	0.015
265	ENSDARG00000097845	si:ch211-105j21.9	1.85E-255	8.39E-260	0.302499876	0.369	0.013
266	ENSDARG00000094433	caspbl	4.77E-255	2.16E-259	0.311610642	0.297	0.005
267	ENSDARG00000053136	b2m	2.11E-254	9.56E-259	0.544945504	0.488	0.032
268	ENSDARG00000021309	rhoca	2.63E-254	1.19E-258	0.76153972	0.733	0.091
269	ENSDARG00000014556	serpinb1l3	2.90E-254	1.32E-258	0.431993931	0.582	0.051
270	ENSDARG00000004034	arhgdig	1.49E-253	6.75E-258	0.979782954	0.787	0.105
271	ENSDARG00000041505	itm2bb	4.31E-253	1.95E-257	0.593661017	0.673	0.072
272	ENSDARG00000010641	slc20a1b	1.17E-252	5.29E-257	0.518835351	0.564	0.049
273	ENSDARG00000011245	esrp1	3.40E-252	1.54E-256	0.327111627	0.314	0.007
274	ENSDARG00000032765	net1	7.08E-252	3.21E-256	0.826653324	0.594	0.055
275	ENSDARG00000007323	chmp4bb	3.68E-251	1.67E-255	0.701891834	0.743	0.095
276	ENSDARG00000009266	uevld	1.96E-248	8.90E-253	0.299332735	0.361	0.013
277	ENSDARG00000004539	ptgs2a	2.80E-247	1.27E-251	0.582573117	0.351	0.012
278	ENSDARG00000014386	galnt6	3.90E-246	1.77E-250	0.316173128	0.295	0.005
279	ENSDARG00000098171	zgc:162193	9.15E-246	4.15E-250	0.273218646	0.295	0.005
280	ENSDARG00000040717	macc1	3.09E-245	1.40E-249	0.285992934	0.292	0.005
281	ENSDARG00000051957	selenom	1.20E-244	5.44E-249	0.623198533	0.485	0.034
282	ENSDARG00000052688	paqr5b	3.67E-244	1.66E-248	0.286914978	0.252	0.001
283	ENSDARG00000105424	si:rp71-46j2.7	6.56E-243	2.97E-247	0.311736852	0.371	0.015
284	ENSDARG00000012972	cfl1l	1.27E-241	5.76E-246	1.894801655	0.891	0.238
285	ENSDARG00000030753	prrg4	1.29E-241	5.83E-246	0.318466623	0.374	0.016
286	ENSDARG00000018757	klf5l	3.52E-241	1.59E-245	0.271474604	0.295	0.006
287	ENSDARG00000055912	nipa2	6.26E-240	2.84E-244	0.448451763	0.567	0.05
288	ENSDARG00000091234	si:ch73-335l21.4	6.28E-240	2.85E-244	0.872395088	0.567	0.053
289	ENSDARG00000063634	hpse	6.64E-240	3.01E-244	0.364599381	0.399	0.02
290	ENSDARG00000094281	si:ch73-196i15.3	9.83E-240	4.45E-244	0.376285066	0.265	0.003
291	ENSDARG00000043081	ctsz	2.52E-239	1.14E-243	0.922955457	0.705	0.089
292	ENSDARG00000088087	kdm6ba	1.20E-238	5.43E-243	0.39559533	0.552	0.047
293	ENSDARG00000067741	itpkcb	1.35E-238	6.11E-243	0.486282245	0.562	0.051
294	ENSDARG00000013777	ppp1r13l	1.42E-236	6.44E-241	0.319753636	0.381	0.017
295	ENSDARG00000076839	ftr86	4.67E-236	2.12E-240	0.268411319	0.252	0.002
296	ENSDARG00000045298	wipf2a	4.59E-235	2.08E-239	0.287658981	0.374	0.017
297	ENSDARG00000069956	pdlim2	6.43E-235	2.91E-239	0.275768982	0.334	0.011
298	ENSDARG00000002190	chmp2bb	8.42E-235	3.82E-239	0.777886235	0.785	0.119
299	ENSDARG00000061173	st14a	3.60E-234	1.63E-238	0.342752723	0.349	0.013
300	ENSDARG00000076861	tmem79b	4.86E-234	2.20E-238	0.258259753	0.277	0.005
301	ENSDARG00000054160	zgc:113625	9.92E-234	4.50E-238	0.398458679	0.24	0.001
302	ENSDARG00000034368	hexb	2.12E-233	9.62E-238	0.747371948	0.683	0.084
303	ENSDARG00000028896	plpp2b	1.88E-231	8.54E-236	0.278394792	0.314	0.009
304	ENSDARG00000078552	grhl3	1.93E-229	8.74E-234	0.278914448	0.26	0.003
305	ENSDARG00000100095	anxa1b	4.64E-229	2.10E-233	0.322635357	0.255	0.003
306	ENSDARG00000015793	creb3l1	9.60E-229	4.35E-233	0.36661008	0.319	0.01
307	ENSDARG00000071345	mgst2	3.33E-228	1.51E-232	0.298053736	0.351	0.014
308	ENSDARG00000001656	psmb13a	1.06E-227	4.81E-232	0.261069127	0.262	0.004
309	ENSDARG00000094041	krt17	2.70E-226	1.22E-230	3.159399276	0.822	0.199
310	ENSDARG00000101986	irf6	4.17E-225	1.89E-229	0.257993702	0.285	0.006
311	ENSDARG00000092364	si:ch211-218c6.8	2.54E-224	1.15E-228	0.329476366	0.426	0.028
312	ENSDARG00000033170	sult2st1	2.69E-224	1.22E-228	0.399958847	0.47	0.035
313	ENSDARG00000046090	dhrs11a	1.86E-223	8.41E-228	0.270059017	0.361	0.016
314	ENSDARG00000026726	anxa1a	2.30E-223	1.04E-227	2.164776811	0.889	0.255
315	ENSDARG00000092726	si:dkey-184p9.7	2.85E-223	1.29E-227	0.421400543	0.317	0.011
316	ENSDARG00000036832	cyt1l	4.14E-223	1.88E-227	2.817268386	0.767	0.156
317	ENSDARG00000074217	si:dkey-188i13.6	1.15E-222	5.22E-227	0.616537253	0.304	0.009
318	ENSDARG00000090526	zgc:158404	8.62E-222	3.91E-226	0.396447885	0.252	0.003
319	ENSDARG00000045824	zgc:101783	2.85E-221	1.29E-225	0.339363311	0.423	0.027
320	ENSDARG00000002401	gale	5.43E-219	2.46E-223	0.343234503	0.314	0.011
321	ENSDARG00000052039	caspb	2.96E-218	1.34E-222	0.375618129	0.327	0.012
322	ENSDARG00000016867	rnf128a	3.41E-217	1.55E-221	0.40788761	0.579	0.06
323	ENSDARG00000099476	zgc:174863	9.36E-216	4.24E-220	0.549947094	0.601	0.069
324	ENSDARG00000078619	pnp5a	4.54E-215	2.06E-219	1.425080879	0.728	0.122
325	ENSDARG00000040072	scpep1	7.62E-215	3.45E-219	0.549143586	0.584	0.063
326	ENSDARG00000060094	ptgis	2.99E-214	1.36E-218	0.359631998	0.287	0.008
327	ENSDARG00000103747	cav1	2.79E-213	1.26E-217	0.375894586	0.448	0.033
328	ENSDARG00000099291	lsr	3.56E-213	1.61E-217	0.265895862	0.292	0.009
329	ENSDARG00000071871	glod5	8.41E-213	3.81E-217	0.32841239	0.381	0.022
330	ENSDARG00000009901	slc38a5a	1.10E-212	4.98E-217	0.263000484	0.285	0.008
331	ENSDARG00000069846	zgc:162944	1.70E-212	7.72E-217	0.784847941	0.75	0.119
332	ENSDARG00000077114	arhgef16	1.13E-210	5.14E-215	0.256470586	0.252	0.004
333	ENSDARG00000074466	gdpd3a	1.82E-210	8.26E-215	0.3263377	0.262	0.005
334	ENSDARG00000103117	tmprss4a	1.93E-210	8.75E-215	0.290632524	0.233	0.003
335	ENSDARG00000092551	si:dkey-56e3.2	2.24E-207	1.02E-211	0.338552102	0.225	0.002
336	ENSDARG00000089441	si:ch211-105c13.3	3.27E-207	1.48E-211	0.701027237	0.567	0.062
337	ENSDARG00000045352	cst14a.2	3.17E-204	1.44E-208	1.092827478	0.886	0.203
338	ENSDARG00000036335	c1galt1c1	3.78E-203	1.71E-207	0.312914953	0.421	0.03
339	ENSDARG00000073718	si:ch73-233k15.2	2.68E-202	1.22E-206	0.310896364	0.324	0.014
340	ENSDARG00000021366	fbp1a	1.72E-201	7.78E-206	0.779322528	0.785	0.137
341	ENSDARG00000044001	lgals3b	6.43E-201	2.92E-205	0.757754284	0.77	0.13
342	ENSDARG00000003757	cnpy1	4.20E-200	1.90E-204	0.317906448	0.366	0.022
343	ENSDARG00000010276	ptgs2b	4.39E-200	1.99E-204	0.528382581	0.248	0.005
344	ENSDARG00000056532	serinc2	9.37E-200	4.25E-204	0.494586924	0.663	0.089
345	ENSDARG00000035136	selenow1	4.55E-199	2.06E-203	1.631816023	0.941	0.366
346	ENSDARG00000102929	zgc:101715	1.93E-198	8.76E-203	0.279570572	0.28	0.009
347	ENSDARG00000022309	dspa	6.86E-198	3.11E-202	0.311528804	0.28	0.009
348	ENSDARG00000051975	cd99	1.70E-197	7.71E-202	0.408326744	0.507	0.05
349	ENSDARG00000042732	tmem189	4.19E-197	1.90E-201	0.375958142	0.488	0.046
350	ENSDARG00000036820	mgll	5.40E-197	2.45E-201	0.582282842	0.594	0.072
351	ENSDARG00000098949	mslna	6.94E-197	3.15E-201	0.597197344	0.215	0.002
352	ENSDARG00000042824	nfe2l2a	1.23E-196	5.58E-201	0.720277491	0.792	0.142
353	ENSDARG00000069453	zgc:113314	3.08E-196	1.40E-200	0.319244774	0.285	0.01
354	ENSDARG00000026322	dhrs13a.1	3.63E-196	1.65E-200	0.302291801	0.45	0.038
355	ENSDARG00000042725	cebpb	1.57E-195	7.14E-200	0.901993267	0.752	0.126
356	ENSDARG00000079227	plekhs1	3.97E-194	1.80E-198	0.509738787	0.198	0.001
357	ENSDARG00000004261	tmed9	6.36E-194	2.89E-198	0.468354749	0.626	0.082
358	ENSDARG00000019998	slc30a7	7.39E-194	3.35E-198	0.328547717	0.436	0.036
359	ENSDARG00000015654	ca15a	1.99E-193	9.03E-198	0.321903095	0.24	0.005
360	ENSDARG00000059035	porb	8.50E-192	3.85E-196	0.253162129	0.344	0.019
361	ENSDARG00000018283	cyba	1.58E-191	7.15E-196	0.444726091	0.428	0.035
362	ENSDARG00000058939	b4galnt3b	1.98E-191	8.97E-196	0.259593804	0.203	0.001
363	ENSDARG00000017624	krt4	2.09E-189	9.46E-194	2.960486084	0.958	0.528
364	ENSDARG00000004160	reep3b	2.14E-189	9.72E-194	0.459781144	0.639	0.088
365	ENSDARG00000103483	litaf	2.38E-189	1.08E-193	0.600384023	0.728	0.117
366	ENSDARG00000037528	si:ch211-191a24.4	1.75E-187	7.95E-192	0.290477242	0.332	0.018
367	ENSDARG00000089307	pmaip1	1.28E-186	5.80E-191	0.617425528	0.562	0.07
368	ENSDARG00000034943	tm9sf5	1.41E-186	6.37E-191	0.308124447	0.265	0.009
369	ENSDARG00000011870	sp8a	4.33E-186	1.96E-190	0.392584808	0.26	0.008
370	ENSDARG00000019307	dusp5	5.34E-186	2.42E-190	0.501042503	0.418	0.035
371	ENSDARG00000096661	si:ch211-286b5.5	8.98E-186	4.07E-190	0.649814809	0.76	0.135
372	ENSDARG00000099306	zgc:175088	8.38E-185	3.80E-189	0.678191693	0.698	0.114
373	ENSDARG00000039150	lgmn	2.27E-184	1.03E-188	1.205180905	0.792	0.159
374	ENSDARG00000043781	psmb10	3.70E-184	1.68E-188	0.302242893	0.399	0.032
375	ENSDARG00000094511	ccl20b	9.05E-184	4.10E-188	0.399094286	0.203	0.002
376	ENSDARG00000032618	mgst1.1	9.37E-184	4.25E-188	0.278394729	0.45	0.041
377	ENSDARG00000098114	ctsa	6.22E-183	2.82E-187	0.45478955	0.574	0.072
378	ENSDARG00000025254	s100a10b	6.47E-182	2.93E-186	1.106063194	0.861	0.205
379	ENSDARG00000005799	smim14	8.20E-181	3.72E-185	0.320162174	0.347	0.022
380	ENSDARG00000079497	tcima	8.91E-181	4.04E-185	0.648646652	0.463	0.046
381	ENSDARG00000099741	mvb12a	9.17E-181	4.16E-185	0.260651619	0.423	0.037
382	ENSDARG00000055647	ftr82	5.98E-180	2.71E-184	0.270382462	0.347	0.022
383	ENSDARG00000062590	pleca	1.45E-179	6.56E-184	0.429050086	0.604	0.085
384	ENSDARG00000039243	zgc:152791	8.63E-179	3.91E-183	0.754921534	0.277	0.012
385	ENSDARG00000036074	cebpa	1.34E-178	6.08E-183	0.405654383	0.535	0.063
386	ENSDARG00000007603	stxbp2	2.92E-178	1.32E-182	0.27846847	0.431	0.039
387	ENSDARG00000051888	ist1	4.08E-178	1.85E-182	0.373492786	0.606	0.083
388	ENSDARG00000021021	trim35-28	6.60E-178	2.99E-182	0.252963756	0.401	0.033
389	ENSDARG00000017658	gmppb	1.89E-177	8.59E-182	0.365091799	0.502	0.057
390	ENSDARG00000037307	gnpda1	5.58E-177	2.53E-181	0.284307352	0.394	0.032
391	ENSDARG00000028106	glrx	3.02E-176	1.37E-180	0.572474338	0.767	0.142
392	ENSDARG00000099624	chmp1b	1.61E-175	7.28E-180	0.687045177	0.817	0.164
393	ENSDARG00000042717	adipor1b	9.15E-175	4.15E-179	0.303948365	0.478	0.05
394	ENSDARG00000035329	capns1a	9.64E-174	4.37E-178	0.851964899	0.847	0.197
395	ENSDARG00000074150	si:ch211-226h7.5	1.45E-173	6.57E-178	0.706752177	0.191	0.002
396	ENSDARG00000037009	banf1	6.51E-173	2.95E-177	0.56208091	0.666	0.108
397	ENSDARG00000090401	CABZ01020840.1	1.67E-170	7.55E-175	0.292104699	0.235	0.007
398	ENSDARG00000025535	clint1a	1.92E-170	8.68E-175	0.270426966	0.441	0.044
399	ENSDARG00000025858	zgc:56525	5.85E-170	2.65E-174	0.368023888	0.636	0.096
400	ENSDARG00000098746	dhrs13l1	8.02E-170	3.64E-174	0.345846108	0.396	0.034
401	ENSDARG00000069175	vps4b	1.08E-169	4.88E-174	0.468626192	0.7	0.118
402	ENSDARG00000003902	ctsl.1	6.99E-168	3.17E-172	0.966233476	0.47	0.052
403	ENSDARG00000103163	tomm20a	3.15E-167	1.43E-171	0.452062561	0.673	0.115
404	ENSDARG00000020252	btbd10b	9.54E-167	4.32E-171	0.36013167	0.624	0.093
405	ENSDARG00000075121	hbegfa	1.31E-166	5.96E-171	0.417754821	0.396	0.036
406	ENSDARG00000008383	arpc1a	2.40E-165	1.09E-169	0.361513935	0.582	0.083
407	ENSDARG00000036942	gpd1c	7.12E-165	3.23E-169	0.336027134	0.337	0.024
408	ENSDARG00000097959	si:dkey-248g15.3	1.56E-164	7.06E-169	2.14740766	0.389	0.037
409	ENSDARG00000009978	icn	3.08E-164	1.40E-168	1.672920637	0.931	0.386
410	ENSDARG00000018898	zfand5a	1.13E-163	5.12E-168	0.817096284	0.802	0.184
411	ENSDARG00000069461	rnaseka	4.73E-163	2.14E-167	0.479676978	0.629	0.098
412	ENSDARG00000045075	tmem106a	3.57E-162	1.62E-166	0.250669218	0.411	0.04
413	ENSDARG00000023220	selenot2	4.32E-159	1.96E-163	0.607310111	0.723	0.139
414	ENSDARG00000034817	asah1b	4.82E-159	2.18E-163	0.474751987	0.498	0.062
415	ENSDARG00000061764	ahnak	2.08E-158	9.43E-163	0.519998347	0.624	0.103
416	ENSDARG00000061854	lman2	1.41E-157	6.40E-162	0.355175146	0.639	0.104
417	ENSDARG00000018524	midn	3.21E-157	1.45E-161	0.561903963	0.671	0.118
418	ENSDARG00000099465	rnf213a	4.12E-157	1.87E-161	0.327460507	0.364	0.031
419	ENSDARG00000055064	prdx5	7.06E-157	3.20E-161	0.84630694	0.842	0.217
420	ENSDARG00000018328	rhocb	1.99E-156	9.02E-161	0.460151319	0.651	0.115
421	ENSDARG00000043442	zgc:153665	4.03E-156	1.83E-160	0.537747592	0.23	0.008
422	ENSDARG00000012874	snap23.1	1.67E-155	7.59E-160	0.289678943	0.582	0.088
423	ENSDARG00000103720	zgc:162730	2.05E-155	9.29E-160	0.878355028	0.859	0.212
424	ENSDARG00000078014	pacsin2	3.28E-155	1.49E-159	0.277904654	0.401	0.041
425	ENSDARG00000099672	capgb	6.36E-155	2.88E-159	0.306295683	0.446	0.049
426	ENSDARG00000017489	ifi45	6.28E-154	2.85E-158	0.556827008	0.349	0.03
427	ENSDARG00000052000	cav2	4.28E-153	1.94E-157	0.279750376	0.396	0.039
428	ENSDARG00000042927	mapre1a	4.40E-153	1.99E-157	0.268187001	0.448	0.051
429	ENSDARG00000002768	pvalb2	5.76E-153	2.61E-157	-1.903989603	1	1
430	ENSDARG00000057672	plpp5	1.85E-152	8.39E-157	0.260918176	0.49	0.062
431	ENSDARG00000013711	zgc:77486	2.67E-152	1.21E-156	0.271670875	0.312	0.022
432	ENSDARG00000052429	syngr2a	1.32E-151	6.00E-156	0.263713502	0.421	0.047
433	ENSDARG00000089368	hopx	1.33E-151	6.05E-156	0.618623071	0.636	0.108
434	ENSDARG00000052515	calcoco2	9.32E-151	4.22E-155	0.2543553	0.337	0.028
435	ENSDARG00000058693	cast	9.48E-151	4.30E-155	0.523505472	0.671	0.124
436	ENSDARG00000014914	lamp2	1.05E-150	4.75E-155	0.293719991	0.52	0.071
437	ENSDARG00000031426	csrnp1a	1.66E-150	7.51E-155	0.292342941	0.438	0.05
438	ENSDARG00000015355	fosl1a	2.12E-148	9.62E-153	0.329119901	0.332	0.027
439	ENSDARG00000037789	pvalb1	3.40E-148	1.54E-152	-1.822720385	0.995	0.999
440	ENSDARG00000040251	ctsk	1.72E-146	7.80E-151	0.734501035	0.443	0.054
441	ENSDARG00000004270	atl3	1.41E-145	6.39E-150	0.277310069	0.384	0.039
442	ENSDARG00000101334	ctsc	1.11E-144	5.02E-149	0.56240798	0.433	0.052
443	ENSDARG00000096712	si:dkey-193p11.2	2.37E-144	1.08E-148	1.56709592	0.304	0.024
444	ENSDARG00000020298	btg2	6.80E-143	3.08E-147	0.720711706	0.75	0.169
445	ENSDARG00000013804	capns1b	1.00E-142	4.54E-147	0.60726516	0.78	0.174
446	ENSDARG00000092947	cyt1	3.05E-142	1.38E-146	3.018978678	0.941	0.64
447	ENSDARG00000052115	ehf	7.19E-142	3.26E-146	0.261268985	0.156	0.001
448	ENSDARG00000103979	calr3a	9.04E-142	4.10E-146	0.448501395	0.542	0.084
449	ENSDARG00000103718	chmp5b	3.10E-139	1.41E-143	0.592813541	0.832	0.207
450	ENSDARG00000099197	actc1b	9.89E-139	4.48E-143	-1.641754858	0.998	0.999
451	ENSDARG00000100376	amdhd2	1.92E-138	8.71E-143	0.284449662	0.502	0.073
452	ENSDARG00000099014	fxyd1	2.47E-137	1.12E-141	0.325568975	0.723	0.147
453	ENSDARG00000036785	si:ch211-226m16.2	6.68E-137	3.03E-141	0.285690288	0.389	0.043
454	ENSDARG00000037488	canx	1.90E-136	8.63E-141	0.329510755	0.562	0.092
455	ENSDARG00000011371	zgc:64106	1.61E-135	7.31E-140	0.26702776	0.213	0.009
456	ENSDARG00000087927	nudt9	7.43E-135	3.37E-139	0.306097298	0.396	0.046
457	ENSDARG00000011157	arhgef18a	5.31E-134	2.41E-138	0.268424997	0.25	0.015
458	ENSDARG00000086332	bri3	1.36E-133	6.17E-138	0.252853708	0.535	0.085
459	ENSDARG00000086881	ier2b	1.13E-132	5.13E-137	0.589106	0.7	0.148
460	ENSDARG00000007682	ppdpfa	4.77E-132	2.16E-136	0.318603021	0.634	0.118
461	ENSDARG00000099411	zgc:158343	8.01E-131	3.63E-135	0.534696254	0.356	0.038
462	ENSDARG00000019081	DHDH	1.43E-129	6.50E-134	0.269536871	0.525	0.088
463	ENSDARG00000005220	pdcd6	2.96E-129	1.34E-133	0.296128708	0.517	0.082
464	ENSDARG00000040465	irf2	4.90E-128	2.22E-132	0.273971843	0.399	0.049
465	ENSDARG00000053979	chmp2a	9.34E-128	4.24E-132	0.333025282	0.693	0.144
466	ENSDARG00000025972	mcts1	1.60E-126	7.24E-131	0.324955886	0.609	0.118
467	ENSDARG00000071203	sptssa	2.52E-126	1.14E-130	0.266737974	0.515	0.083
468	ENSDARG00000098627	gspt1l	5.68E-126	2.58E-130	0.255889925	0.554	0.097
469	ENSDARG00000087647	sept7a	2.01E-124	9.11E-129	0.277952689	0.547	0.094
470	ENSDARG00000006408	hmgb3b	2.08E-124	9.41E-129	0.403003651	0.735	0.166
471	ENSDARG00000060036	aimp1	2.16E-124	9.78E-129	0.364873056	0.658	0.138
472	ENSDARG00000091116	pkhd1l1	1.56E-123	7.09E-128	0.448713527	0.131	0.001
473	ENSDARG00000099148	bzw1b	6.08E-123	2.76E-127	0.516866124	0.735	0.172
474	ENSDARG00000043795	arhgdia	1.22E-121	5.52E-126	0.345718417	0.676	0.14
475	ENSDARG00000052074	si:ch211-122f10.4	1.66E-121	7.52E-126	0.258320622	0.25	0.018
476	ENSDARG00000009313	zgc:63831	2.23E-120	1.01E-124	0.265506375	0.403	0.053
477	ENSDARG00000015887	b2ml	4.86E-120	2.20E-124	0.895053839	0.903	0.339
478	ENSDARG00000020850	eef1a1l1	5.89E-120	2.67E-124	0.629809273	1	0.983
479	ENSDARG00000041433	si:dkey-7c18.24	7.58E-120	3.44E-124	2.898315457	0.446	0.078
480	ENSDARG00000099439	serp1	1.64E-119	7.45E-124	0.30007773	0.587	0.111
481	ENSDARG00000053254	mylpfa	2.71E-119	1.23E-123	-1.598658727	0.96	0.973
482	ENSDARG00000009505	prelid3b	3.16E-118	1.43E-122	0.725914181	0.814	0.243
483	ENSDARG00000033614	rasgef1ba	4.29E-118	1.94E-122	0.337833224	0.713	0.158
484	ENSDARG00000056152	fam3c	4.59E-118	2.08E-122	0.29772727	0.287	0.026
485	ENSDARG00000056378	ifi30	1.02E-117	4.61E-122	0.364087426	0.354	0.042
486	ENSDARG00000075650	vps26c	9.21E-117	4.18E-121	0.268441397	0.535	0.096
487	ENSDARG00000020232	eif6	1.56E-116	7.09E-121	0.393379871	0.715	0.171
488	ENSDARG00000038576	ube2d1b	3.07E-115	1.39E-119	0.307337877	0.705	0.158
489	ENSDARG00000008363	mcl1b	3.31E-115	1.50E-119	0.548054184	0.866	0.249
490	ENSDARG00000074121	dnmbp	9.34E-115	4.23E-119	0.25329868	0.314	0.033
491	ENSDARG00000042667	klf2a	1.38E-113	6.26E-118	0.396208683	0.381	0.051
492	ENSDARG00000069920	cox17	2.35E-113	1.07E-117	0.499052759	0.797	0.217
493	ENSDARG00000014587	slc38a5b	3.10E-111	1.40E-115	0.477126205	0.76	0.2
494	ENSDARG00000020448	adi1	2.84E-109	1.29E-113	0.279871458	0.676	0.157
495	ENSDARG00000009779	mcl1a	1.71E-108	7.74E-113	0.914329663	0.938	0.484
496	ENSDARG00000020133	jdp2b	2.99E-108	1.35E-112	0.577652859	0.438	0.073
497	ENSDARG00000068992	hspa8	1.98E-107	8.99E-112	0.678346134	0.995	0.908
498	ENSDARG00000087693	atox1	1.43E-106	6.50E-111	0.479304329	0.728	0.191
499	ENSDARG00000055751	fosb	1.82E-106	8.24E-111	0.372012693	0.25	0.021
500	ENSDARG00000102640	pdia3	3.89E-105	1.76E-109	0.640529752	0.804	0.23
501	ENSDARG00000021059	alas1	1.04E-104	4.70E-109	0.409466043	0.631	0.149
502	ENSDARG00000042708	tuba8l	1.19E-104	5.39E-109	0.424407956	0.559	0.116
503	ENSDARG00000090912	npc2	1.39E-104	6.28E-109	0.629783949	0.839	0.246
504	ENSDARG00000027141	ube2l3b	2.46E-104	1.12E-108	0.287655004	0.639	0.143
505	ENSDARG00000020187	GCA	4.43E-104	2.01E-108	0.301356026	0.639	0.143
506	ENSDARG00000092521	jac1	1.80E-103	8.16E-108	0.352474152	0.121	0.002
507	ENSDARG00000069752	ckba	9.47E-103	4.29E-107	0.351862639	0.507	0.096
508	ENSDARG00000104018	mtpn	6.14E-102	2.78E-106	0.329736238	0.728	0.184
509	ENSDARG00000104181	tmsb1	5.42E-101	2.46E-105	1.337786256	0.837	0.322
510	ENSDARG00000029663	rab1ab	6.20E-101	2.81E-105	0.305922721	0.72	0.18
511	ENSDARG00000104066	dnaja2a	4.02E-100	1.82E-104	0.374093294	0.728	0.19
512	ENSDARG00000075014	sqstm1	4.16E-100	1.89E-104	0.318952278	0.76	0.199
513	ENSDARG00000105116	p4hb	5.02E-100	2.28E-104	0.36103688	0.436	0.076
514	ENSDARG00000053129	carhsp1	1.10E-98	5.00E-103	0.271876798	0.542	0.111
515	ENSDARG00000044562	cycsb	1.51E-98	6.85E-103	0.570817283	0.8	0.233
516	ENSDARG00000040158	cdc42l	1.58E-98	7.15E-103	0.288950209	0.641	0.149
517	ENSDARG00000055120	ctsba	1.85E-98	8.41E-103	0.710870742	0.782	0.234
518	ENSDARG00000039980	ppt1	1.33E-96	6.01E-101	0.281120588	0.728	0.184
519	ENSDARG00000099195	ier2a	5.37E-96	2.44E-100	0.460382132	0.683	0.178
520	ENSDARG00000019033	tmem59	9.16E-96	4.15E-100	0.440614451	0.817	0.238
521	ENSDARG00000054907	cox7a2l	2.61E-95	1.18E-99	0.291751527	0.698	0.18
522	ENSDARG00000023532	pinx1	3.03E-93	1.38E-97	0.374156114	0.733	0.207
523	ENSDARG00000101849	adipor2	3.42E-93	1.55E-97	0.300146949	0.728	0.197
524	ENSDARG00000007836	ctsla	6.23E-93	2.82E-97	0.951956106	0.928	0.47
525	ENSDARG00000087440	ponzr4	8.13E-92	3.68E-96	0.321620097	0.114	0.002
526	ENSDARG00000022303	higd1a	1.65E-91	7.46E-96	0.399209667	0.8	0.241
527	ENSDARG00000038068	ddx5	8.22E-91	3.73E-95	0.444403801	0.804	0.243
528	ENSDARG00000017441	mylz3	3.53E-90	1.60E-94	-1.67871783	0.876	0.899
529	ENSDARG00000058371	krt5	5.88E-89	2.66E-93	1.324872938	0.913	0.574
530	ENSDARG00000094673	rhoab	1.79E-88	8.09E-93	0.283733311	0.649	0.165
531	ENSDARG00000093044	si:ch211-161h7.5	8.49E-88	3.85E-92	0.30447803	0.163	0.009
532	ENSDARG00000068978	glo1	8.74E-87	3.96E-91	0.492602863	0.812	0.275
533	ENSDARG00000031683	fosab	1.12E-84	5.09E-89	0.547056961	0.802	0.278
534	ENSDARG00000009830	hdlbpa	1.02E-83	4.64E-88	0.379770821	0.755	0.231
535	ENSDARG00000044098	egr2a	2.71E-82	1.23E-86	0.264289291	0.198	0.017
536	ENSDARG00000000212	krt97	6.04E-81	2.74E-85	2.237051179	0.411	0.094
537	ENSDARG00000093313	ubb	2.10E-80	9.52E-85	0.794966035	0.817	0.324
538	ENSDARG00000031435	TXN	2.39E-80	1.08E-84	0.678134148	0.948	0.53
539	ENSDARG00000015123	dnase1l4.1	1.32E-79	5.99E-84	0.339394281	0.351	0.061
540	ENSDARG00000033683	tpma	2.64E-79	1.20E-83	-1.609921035	0.854	0.868
541	ENSDARG00000046030	zgc:110339	4.99E-79	2.26E-83	-1.236105749	0.656	0.172
542	ENSDARG00000002369	UBB	2.52E-78	1.14E-82	0.721731233	0.792	0.293
543	ENSDARG00000035622	xbp1	1.16E-76	5.26E-81	0.343252632	0.757	0.233
544	ENSDARG00000037421	egr1	4.35E-76	1.97E-80	0.258531021	0.337	0.058
545	ENSDARG00000041394	dnajb1b	4.42E-76	2.01E-80	0.359808554	0.522	0.129
546	ENSDARG00000102291	eef1da	1.36E-73	6.16E-78	0.632746977	0.973	0.63
547	ENSDARG00000025147	cd63	1.60E-69	7.27E-74	0.449383711	0.946	0.386
548	ENSDARG00000074425	si:busm1-57f23.1	6.85E-69	3.11E-73	0.30346413	0.235	0.032
549	ENSDARG00000002745	tdh	1.38E-68	6.27E-73	0.652801814	0.923	0.472
550	ENSDARG00000044521	eef1b2	1.89E-68	8.57E-73	0.534327355	0.993	0.789
551	ENSDARG00000029069	tnni2a.4	1.03E-67	4.66E-72	-1.820192803	0.842	0.834
552	ENSDARG00000053684	aldob	6.80E-67	3.08E-71	0.288929858	0.933	0.67
553	ENSDARG00000036282	rnaset2	1.87E-66	8.48E-71	0.274897572	0.408	0.09
554	ENSDARG00000043531	jun	7.07E-66	3.20E-70	0.561424065	0.75	0.279
555	ENSDARG00000090454	gnb1a	5.70E-65	2.58E-69	0.454730786	0.903	0.367
556	ENSDARG00000042933	bloc1s6	7.35E-65	3.33E-69	0.282866582	0.832	0.312
557	ENSDARG00000101406	rplp2	2.53E-62	1.15E-66	0.40474671	0.995	0.922
558	ENSDARG00000042566	rps7	1.03E-61	4.66E-66	0.398957159	1	0.962
559	ENSDARG00000092693	tpt1	1.56E-60	7.06E-65	0.418634393	0.995	0.94
560	ENSDARG00000053058	rps11	4.18E-60	1.89E-64	0.441670433	0.995	0.893
561	ENSDARG00000052905	zgc:165423	1.61E-59	7.32E-64	1.147823199	0.129	0.01
562	ENSDARG00000057698	ctsd	2.93E-58	1.33E-62	0.531940102	0.861	0.345
563	ENSDARG00000019444	ssr4	3.34E-58	1.51E-62	0.258969824	0.787	0.283
564	ENSDARG00000043848	sod1	1.11E-57	5.03E-62	0.320509179	0.859	0.346
565	ENSDARG00000043154	ucp2	5.28E-57	2.39E-61	0.5072794	0.936	0.471
566	ENSDARG00000109310	im:7150988	1.77E-56	8.04E-61	1.913476212	0.178	0.023
567	ENSDARG00000102452	eif3ha	1.78E-56	8.07E-61	0.292406221	0.817	0.311
568	ENSDARG00000005481	nfkbiaa	1.79E-56	8.14E-61	0.337328164	0.48	0.132
569	ENSDARG00000010516	rpl21	1.54E-54	6.98E-59	0.400814626	0.995	0.923
570	ENSDARG00000029722	hmgb2a	3.96E-54	1.79E-58	0.318299991	0.876	0.353
571	ENSDARG00000055996	rps8a	4.98E-54	2.26E-58	0.388129918	1	0.947
572	ENSDARG00000063626	ddx21	1.13E-52	5.15E-57	0.39703543	0.866	0.385
573	ENSDARG00000090228	gsta.1	1.54E-52	7.00E-57	0.274038459	0.515	0.155
574	ENSDARG00000070426	chac1	4.61E-52	2.09E-56	0.692036559	0.884	0.472
575	ENSDARG00000100371	eef2b	3.49E-51	1.58E-55	0.451971643	0.98	0.734
576	ENSDARG00000103791	nme2b.1	5.44E-51	2.47E-55	0.458353136	0.99	0.833
577	ENSDARG00000088091	pfn1	1.56E-47	7.05E-52	0.584299452	0.938	0.571
578	ENSDARG00000068457	tnnt3b	2.85E-47	1.29E-51	-1.476622186	0.804	0.778
579	ENSDARG00000035327	ckma	3.57E-46	1.62E-50	-1.526575911	0.77	0.766
580	ENSDARG00000077533	eif3f	6.23E-46	2.83E-50	0.423717957	0.96	0.651
581	ENSDARG00000099766	myl12.1	1.14E-45	5.17E-50	0.366641687	0.889	0.413
582	ENSDARG00000058105	rpl36a	3.96E-45	1.80E-49	0.370076964	0.995	0.91
583	ENSDARG00000030408	rps26l	6.56E-44	2.98E-48	0.385441994	0.99	0.848
584	ENSDARG00000101794	rpl26	3.25E-43	1.47E-47	0.433400233	0.948	0.601
585	ENSDARG00000023298	rps27.1	8.66E-43	3.93E-47	0.336639415	1	0.933
586	ENSDARG00000020197	rpl5a	9.64E-43	4.37E-47	0.394252438	0.973	0.725
587	ENSDARG00000005513	naca	5.93E-42	2.69E-46	0.346587255	0.998	0.915
588	ENSDARG00000009285	rpl15	1.22E-41	5.55E-46	0.336070447	0.995	0.955
589	ENSDARG00000021838	rps23	1.33E-41	6.04E-46	0.355202248	0.993	0.909
590	ENSDARG00000041339	zgc:92380	1.89E-41	8.58E-46	0.876696827	0.282	0.071
591	ENSDARG00000035715	marcksl1b	3.41E-41	1.54E-45	-1.735620797	0.522	0.669
592	ENSDARG00000041435	uba52	1.37E-40	6.21E-45	0.39755366	0.975	0.747
593	ENSDARG00000069503	cldnh	1.55E-40	7.01E-45	1.225564422	0.141	0.019
594	ENSDARG00000005791	rpl28	5.73E-40	2.60E-44	0.330830304	0.998	0.92
595	ENSDARG00000041182	rpl4	1.09E-39	4.96E-44	0.357476672	0.985	0.847
596	ENSDARG00000007320	rpl7	2.72E-39	1.23E-43	0.302146666	0.998	0.963
597	ENSDARG00000055046	ponzr5	1.25E-38	5.67E-43	1.449327322	0.149	0.023
598	ENSDARG00000041811	rps25	2.35E-37	1.07E-41	0.342861798	0.998	0.878
599	ENSDARG00000058206	si:ch211-153b23.5	4.70E-37	2.13E-41	1.073252806	0.183	0.035
600	ENSDARG00000025073	rpl18a	1.02E-36	4.61E-41	0.290193465	1	0.966
601	ENSDARG00000023082	krt1-19d	2.86E-36	1.30E-40	1.685652205	0.156	0.027
602	ENSDARG00000037350	rpl9	1.18E-35	5.36E-40	0.320419925	0.998	0.9
603	ENSDARG00000011201	rplp2l	1.37E-34	6.21E-39	0.326899816	0.988	0.885
604	ENSDARG00000099104	rpl24	2.34E-34	1.06E-38	0.295187735	1	0.936
605	ENSDARG00000041232	rps29	2.70E-34	1.22E-38	0.331147017	0.99	0.832
606	ENSDARG00000013307	rpl19	5.62E-34	2.55E-38	0.268098009	1	0.973
607	ENSDARG00000104011	rps17	1.37E-33	6.19E-38	0.378179052	0.963	0.666
608	ENSDARG00000039347	rps24	1.64E-33	7.44E-38	0.305000978	0.998	0.925
609	ENSDARG00000053457	rpl23	2.60E-33	1.18E-37	0.299436975	0.995	0.954
610	ENSDARG00000034897	rps10	4.09E-33	1.85E-37	0.312541227	0.995	0.901
611	ENSDARG00000036875	rps12	5.48E-33	2.49E-37	0.293091698	1	0.962
612	ENSDARG00000103433	rpl14	6.52E-32	2.96E-36	0.336734094	0.98	0.764
613	ENSDARG00000043453	rps5	7.16E-32	3.25E-36	0.286656187	1	0.944
614	ENSDARG00000030602	rps19	1.01E-31	4.60E-36	0.272988789	1	0.961
615	ENSDARG00000025850	rps21	1.52E-31	6.87E-36	0.29798511	0.995	0.891
616	ENSDARG00000018334	rpl35	2.19E-30	9.94E-35	0.284058233	0.995	0.935
617	ENSDARG00000036298	rps13	5.04E-30	2.28E-34	0.279100736	1	0.906
618	ENSDARG00000099380	rpl13	5.47E-30	2.48E-34	0.281561336	0.998	0.912
619	ENSDARG00000070437	rpl22	6.91E-30	3.13E-34	0.28685438	0.988	0.891
620	ENSDARG00000015128	rpl27	1.87E-29	8.47E-34	0.295086537	0.995	0.899
621	ENSDARG00000021113	ptmaa	2.98E-29	1.35E-33	-1.383487914	0.7	0.704
622	ENSDARG00000029150	hsp90ab1	6.17E-29	2.80E-33	0.283777472	1	0.92
623	ENSDARG00000014867	rpl8	7.37E-29	3.34E-33	0.255631792	0.998	0.961
624	ENSDARG00000036316	rpl39	2.73E-28	1.24E-32	0.270931379	0.998	0.938
625	ENSDARG00000035860	rps28	3.30E-28	1.50E-32	0.304310325	0.995	0.876
626	ENSDARG00000058451	rpl6	3.69E-28	1.67E-32	0.279603199	0.998	0.913
627	ENSDARG00000115271	RPL37A	3.87E-28	1.75E-32	0.273259785	0.998	0.933
628	ENSDARG00000006316	rpl23a	4.17E-28	1.89E-32	0.2868746	0.993	0.887
629	ENSDARG00000103994	ppiab	6.01E-28	2.73E-32	0.385713289	0.965	0.697
630	ENSDARG00000011405	rps9	1.41E-27	6.41E-32	0.253095314	0.998	0.948
631	ENSDARG00000055455	gpm6aa	3.31E-27	1.50E-31	-1.968534412	0.243	0.47
632	ENSDARG00000035400	btf3	4.72E-27	2.14E-31	0.295905892	0.965	0.749
633	ENSDARG00000036629	rps14	5.58E-27	2.53E-31	0.28173287	1	0.909
634	ENSDARG00000057556	rpl17	7.99E-27	3.62E-31	0.266146282	0.988	0.911
635	ENSDARG00000024746	hsp90aa1.2	8.27E-27	3.75E-31	0.321205307	0.515	0.224
636	ENSDARG00000077777	tmsb4x	1.44E-26	6.52E-31	-0.439937467	0.837	0.842
637	ENSDARG00000032725	rps27a	1.75E-26	7.95E-31	0.255800555	0.995	0.944
638	ENSDARG00000004757	ybx1	3.98E-26	1.80E-30	0.270538716	0.99	0.864
639	ENSDARG00000004621	gpm6ab	7.57E-26	3.43E-30	-1.850186146	0.153	0.406
640	ENSDARG00000044093	rpl13a	1.09E-25	4.92E-30	0.270839013	0.99	0.884
641	ENSDARG00000036080	cd81a	1.17E-25	5.29E-30	-1.464966323	0.245	0.476
642	ENSDARG00000031317	ppdpfb	1.22E-25	5.54E-30	-1.01074339	0.827	0.734
643	ENSDARG00000053365	rpl31	1.66E-25	7.52E-30	0.28253987	0.99	0.782
644	ENSDARG00000067990	myhz1.1	8.89E-25	4.03E-29	-2.081031423	0.7	0.668
645	ENSDARG00000046157	RPS17	3.63E-24	1.65E-28	0.256730594	0.998	0.876
646	ENSDARG00000093549	selenop	6.12E-24	2.78E-28	-0.317670007	0.676	0.275
647	ENSDARG00000006413	rpl38	1.45E-23	6.55E-28	0.275280099	0.99	0.777
648	ENSDARG00000003599	rpl3	1.69E-23	7.67E-28	0.253617934	0.993	0.928
649	ENSDARG00000033655	stmn1b	4.99E-23	2.26E-27	-1.781731671	0.349	0.507
650	ENSDARG00000020708	mdkb	5.78E-23	2.62E-27	-1.97813365	0.173	0.404
651	ENSDARG00000026655	tspo	8.89E-22	4.03E-26	-0.392007084	0.502	0.202
652	ENSDARG00000006370	atp6v1h	3.71E-21	1.68E-25	-0.280210702	0.493	0.193
653	ENSDARG00000012078	meis1b	2.35E-20	1.07E-24	-0.411286659	0.45	0.174
654	ENSDARG00000056008	atp5mc1	1.06E-19	4.81E-24	-0.273632495	0.666	0.282
655	ENSDARG00000017673	nova2	1.36E-19	6.15E-24	-1.43180854	0.163	0.371
656	ENSDARG00000006497	rtn1a	1.63E-19	7.40E-24	-1.585108366	0.223	0.416
657	ENSDARG00000096849	si:dkey-16p21.8	3.64E-19	1.65E-23	-0.295060985	0.619	0.263
658	ENSDARG00000021924	hsp70.3	3.76E-19	1.70E-23	0.255666648	0.574	0.3
659	ENSDARG00000040295	apoeb	4.95E-19	2.25E-23	0.285970812	0.356	0.146
660	ENSDARG00000015385	ndufs3	5.56E-19	2.52E-23	-0.279949855	0.54	0.224
661	ENSDARG00000006397	laptm4a	1.18E-18	5.35E-23	-0.293295679	0.475	0.194
662	ENSDARG00000005840	got2b	1.89E-18	8.55E-23	-0.264393896	0.458	0.186
663	ENSDARG00000092362	hsp70.2	2.40E-18	1.09E-22	0.277505474	0.683	0.389
664	ENSDARG00000015851	pnn	3.17E-18	1.44E-22	-0.257176635	0.416	0.165
665	ENSDARG00000044601	rtn4a	6.50E-18	2.95E-22	-0.257260422	0.636	0.278
666	ENSDARG00000040565	ckmb	7.73E-18	3.50E-22	-1.348716129	0.574	0.596
667	ENSDARG00000042322	si:dkey-177p2.6	1.08E-17	4.91E-22	-0.257820618	0.517	0.217
668	ENSDARG00000044902	atp2b2	2.07E-17	9.39E-22	-0.336534023	0.394	0.155
669	ENSDARG00000028119	sumo3a	2.92E-17	1.32E-21	-0.265152332	0.688	0.301
670	ENSDARG00000055216	tuba1c	3.34E-17	1.51E-21	-1.634875918	0.314	0.456
671	ENSDARG00000056725	hmgb3a	1.16E-16	5.24E-21	-1.416737935	0.312	0.459
672	ENSDARG00000069090	atp6v0d1	3.78E-16	1.71E-20	-0.311033973	0.428	0.175
673	ENSDARG00000025789	chd4b	4.67E-16	2.12E-20	-0.304276868	0.366	0.146
674	ENSDARG00000070824	ndufb5	7.25E-16	3.29E-20	-0.265604411	0.547	0.236
675	ENSDARG00000021143	rtn1b	8.06E-16	3.65E-20	-1.457075867	0.089	0.283
676	ENSDARG00000005423	pgam1a	9.69E-16	4.39E-20	-0.839747293	0.304	0.116
677	ENSDARG00000005576	mphosph8	1.05E-15	4.76E-20	-0.289243223	0.436	0.186
678	ENSDARG00000035557	gabarapa	2.54E-15	1.15E-19	-0.296734373	0.584	0.258
679	ENSDARG00000103919	si:ch73-1a9.3	2.65E-15	1.20E-19	-1.318091796	0.785	0.652
680	ENSDARG00000063095	ctsf	2.84E-15	1.29E-19	-0.309662397	0.616	0.275
681	ENSDARG00000104871	LEPROTL1	3.35E-15	1.52E-19	-0.286928465	0.413	0.171
682	ENSDARG00000101766	ptmab	4.15E-15	1.88E-19	-1.268802024	0.851	0.705
683	ENSDARG00000039007	eno3	5.45E-15	2.47E-19	-0.768899634	0.728	0.322
684	ENSDARG00000053485	aldh6a1	6.10E-15	2.77E-19	-0.269362127	0.649	0.299
685	ENSDARG00000039034	marcksl1a	6.38E-15	2.89E-19	-1.153855233	0.213	0.385
686	ENSDARG00000099865	hnrnpabb	9.67E-15	4.38E-19	-0.262089549	0.765	0.357
687	ENSDARG00000101074	glud1b	1.38E-14	6.25E-19	-0.287425359	0.611	0.277
688	ENSDARG00000014159	mtdha	1.55E-14	7.03E-19	-0.262828278	0.403	0.172
689	ENSDARG00000002589	mylpfb	1.56E-14	7.06E-19	-1.370264321	0.525	0.552
690	ENSDARG00000041363	dctn3	5.35E-14	2.43E-18	-0.287202171	0.446	0.193
691	ENSDARG00000001950	ak1	6.76E-14	3.06E-18	-1.235483338	0.676	0.61
692	ENSDARG00000041400	ndufa3	6.88E-14	3.12E-18	-0.305536828	0.515	0.225
693	ENSDARG00000038694	zgc:101744	7.73E-14	3.51E-18	0.461907998	0.188	0.067
694	ENSDARG00000002240	psmb6	9.63E-14	4.36E-18	-0.266627799	0.671	0.308
695	ENSDARG00000014420	elavl3	9.86E-14	4.47E-18	-1.49246429	0.116	0.291
696	ENSDARG00000076120	foxp4	1.76E-13	7.96E-18	-0.547132465	0.413	0.178
697	ENSDARG00000054616	cldni	1.88E-13	8.52E-18	0.674372785	0.208	0.079
698	ENSDARG00000063914	mt-nd3	2.01E-13	9.10E-18	-0.328199974	0.757	0.357
699	ENSDARG00000040291	cadm4	4.20E-13	1.91E-17	-0.358495674	0.317	0.128
700	ENSDARG00000057484	srsf2a	4.90E-13	2.22E-17	-0.27787396	0.517	0.234
701	ENSDARG00000013655	tpd52l2b	5.39E-13	2.44E-17	-0.390515403	0.463	0.204
702	ENSDARG00000003681	eif5	5.80E-13	2.63E-17	-0.26781674	0.582	0.268
703	ENSDARG00000030479	hmgb1b	6.84E-13	3.10E-17	-1.301852993	0.317	0.437
704	ENSDARG00000045248	h3f3d	6.88E-13	3.12E-17	-0.638467108	0.965	0.797
705	ENSDARG00000036834	krt92	7.21E-13	3.27E-17	1.628879436	0.218	0.087
706	ENSDARG00000020239	lpin1	7.24E-13	3.28E-17	-0.283112033	0.797	0.404
707	ENSDARG00000011510	rcc2	8.57E-13	3.88E-17	-0.260880153	0.24	0.089
708	ENSDARG00000032575	ywhaz	1.00E-12	4.55E-17	-0.287432766	0.621	0.288
709	ENSDARG00000006837	mycn	1.13E-12	5.13E-17	-0.32585145	0.287	0.114
710	ENSDARG00000026801	stau2	1.24E-12	5.63E-17	-0.287049963	0.564	0.262
711	ENSDARG00000043757	ptbp3	1.34E-12	6.06E-17	-0.269221118	0.334	0.139
712	ENSDARG00000057913	syt11a	1.56E-12	7.07E-17	-1.17131877	0.082	0.252
713	ENSDARG00000054290	acin1a	2.60E-12	1.18E-16	-0.351781334	0.592	0.274
714	ENSDARG00000036840	krt15	2.62E-12	1.19E-16	0.980951249	0.403	0.203
715	ENSDARG00000014591	ilf2	3.23E-12	1.46E-16	-0.292551343	0.394	0.172
716	ENSDARG00000006092	rad21a	5.53E-12	2.51E-16	-0.340148724	0.468	0.212
717	ENSDARG00000035596	ISCU (1 of many)	6.75E-12	3.06E-16	-0.317174434	0.517	0.241
718	ENSDARG00000008407	tspan7b	8.32E-12	3.77E-16	-1.081076495	0.067	0.231
719	ENSDARG00000032866	erh	9.13E-12	4.14E-16	-0.251017497	0.7	0.334
720	ENSDARG00000036577	atp6v0cb	1.06E-11	4.81E-16	-1.459400411	0.166	0.326
721	ENSDARG00000020261	rab2a	1.24E-11	5.64E-16	-0.340156507	0.671	0.318
722	ENSDARG00000021582	dynlrb1	1.44E-11	6.51E-16	-0.256650739	0.507	0.236
723	ENSDARG00000015866	apoa2	1.90E-11	8.61E-16	-2.148225127	0.718	0.622
724	ENSDARG00000042236	atrx	1.91E-11	8.64E-16	-0.383952289	0.389	0.172
725	ENSDARG00000036162	hnrnpa0b	1.92E-11	8.69E-16	-0.369700801	0.668	0.323
726	ENSDARG00000003098	kdm5bb	1.96E-11	8.88E-16	-0.257157616	0.255	0.102
727	ENSDARG00000056740	tmeff1b	1.97E-11	8.93E-16	-1.06766119	0.067	0.227
728	ENSDARG00000068432	si:dkey-56m19.5	2.61E-11	1.18E-15	-1.052049451	0.074	0.236
729	ENSDARG00000069853	txndc9	6.60E-11	2.99E-15	-0.25713597	0.473	0.221
730	ENSDARG00000008735	atp6ap2	7.54E-11	3.42E-15	-0.506071452	0.634	0.293
731	ENSDARG00000038559	h1f0	7.55E-11	3.42E-15	-1.101429523	0.394	0.489
732	ENSDARG00000003695	vdac3	8.85E-11	4.01E-15	-0.941169289	0.309	0.417
733	ENSDARG00000041691	bhlhe41	9.24E-11	4.19E-15	-0.43760226	0.478	0.225
734	ENSDARG00000007863	tra2a	1.24E-10	5.61E-15	-0.278895421	0.416	0.191
735	ENSDARG00000102975	nsg2	2.87E-10	1.30E-14	-1.504655852	0.153	0.299
736	ENSDARG00000012458	zgc:77849	3.46E-10	1.57E-14	-0.259877056	0.592	0.29
737	ENSDARG00000058354	selenot1a	3.65E-10	1.66E-14	-0.256980381	0.364	0.166
738	ENSDARG00000063921	mt-nd5	4.89E-10	2.22E-14	-0.274310486	0.386	0.183
739	ENSDARG00000007791	ppp2r1ba	5.53E-10	2.51E-14	-0.293625112	0.386	0.177
740	ENSDARG00000002949	ppp6c	6.03E-10	2.73E-14	-0.285510932	0.371	0.169
741	ENSDARG00000070835	tnnc2	8.30E-10	3.76E-14	-1.383652399	0.386	0.455
742	ENSDARG00000003308	emc2	1.18E-09	5.36E-14	-0.289898969	0.423	0.199
743	ENSDARG00000033364	mgst3b	1.84E-09	8.35E-14	-0.276382803	0.725	0.358
744	ENSDARG00000015427	hdac1	2.02E-09	9.15E-14	-0.438846069	0.52	0.244
745	ENSDARG00000096829	blvrb	3.05E-09	1.38E-13	-0.624205649	0.27	0.114
746	ENSDARG00000041974	brk1	4.47E-09	2.03E-13	-0.386589738	0.535	0.256
747	ENSDARG00000041607	eif4ebp3l	6.05E-09	2.74E-13	-0.399679433	0.743	0.362
748	ENSDARG00000099675	kdm4b	8.33E-09	3.78E-13	-0.318108221	0.322	0.146
749	ENSDARG00000003920	setb	9.50E-09	4.31E-13	-0.339829468	0.72	0.352
750	ENSDARG00000090268	krtt1c19e	1.06E-08	4.82E-13	0.476670122	0.691	0.414
751	ENSDARG00000016783	srsf6b	1.09E-08	4.93E-13	-0.292387781	0.342	0.158
752	ENSDARG00000005924	serpina10a	1.45E-08	6.55E-13	-0.82321424	0.079	0.219
753	ENSDARG00000043102	lxn	1.69E-08	7.66E-13	-0.4412872	0.634	0.315
754	ENSDARG00000040184	syncrip	1.89E-08	8.56E-13	-0.338638288	0.688	0.344
755	ENSDARG00000036028	arrdc3b	1.93E-08	8.73E-13	-0.351175738	0.391	0.186
756	ENSDARG00000070475	khdrbs1b	2.75E-08	1.25E-12	-0.292039226	0.28	0.125
757	ENSDARG00000003655	tmem59l	2.87E-08	1.30E-12	-0.990138711	0.054	0.188
758	ENSDARG00000101127	map1lc3b	3.19E-08	1.44E-12	-0.318025631	0.644	0.321
759	ENSDARG00000053291	pnrc2	3.27E-08	1.48E-12	-0.534340785	0.95	0.755
760	ENSDARG00000024844	max	3.42E-08	1.55E-12	-0.358895608	0.527	0.259
761	ENSDARG00000002082	csnk2a1	4.18E-08	1.89E-12	-0.295391507	0.52	0.26
762	ENSDARG00000069981	cspg5a	4.27E-08	1.94E-12	-0.933047175	0.04	0.169
763	ENSDARG00000101324	apoa1b	5.13E-08	2.33E-12	-2.167518852	0.74	0.624
764	ENSDARG00000008803	marcksb	6.69E-08	3.03E-12	-1.03130029	0.072	0.203
765	ENSDARG00000102048	slc25a43	6.83E-08	3.10E-12	-0.275928203	0.384	0.186
766	ENSDARG00000009553	gng3	7.13E-08	3.23E-12	-1.238132032	0.166	0.29
767	ENSDARG00000099776	glula	8.65E-08	3.92E-12	-1.55763185	0.337	0.433
768	ENSDARG00000013979	ndfip1	1.11E-07	5.05E-12	-0.400870122	0.465	0.229
769	ENSDARG00000035993	sumo3b	1.52E-07	6.89E-12	-0.255963269	0.255	0.113
770	ENSDARG00000071224	si:ch211-133n4.4	1.53E-07	6.95E-12	-0.778132216	0.057	0.185
771	ENSDARG00000043732	cops4	1.88E-07	8.54E-12	-0.30564479	0.304	0.143
772	ENSDARG00000040822	fundc1	2.00E-07	9.09E-12	-0.445891924	0.399	0.191
773	ENSDARG00000020609	snap25a	2.06E-07	9.35E-12	-1.173239025	0.141	0.268
774	ENSDARG00000034409	pik3r3b	2.17E-07	9.83E-12	-0.354327635	0.193	0.08
775	ENSDARG00000041314	ndufb9	2.70E-07	1.23E-11	-0.327641894	0.649	0.328
776	ENSDARG00000004060	bhlhe40	3.09E-07	1.40E-11	-0.299918553	0.559	0.292
777	ENSDARG00000013351	cirbpb	3.44E-07	1.56E-11	-0.731843663	0.953	0.733
778	ENSDARG00000099283	epb41a	3.53E-07	1.60E-11	-0.990289987	0.109	0.239
779	ENSDARG00000104945	sncb	4.94E-07	2.24E-11	-1.188030178	0.149	0.273
780	ENSDARG00000092945	si:ch211-250g4.3	5.37E-07	2.43E-11	-1.529610418	0.01	0.117
781	ENSDARG00000023174	fez1	5.39E-07	2.45E-11	-0.854393406	0.064	0.186
782	ENSDARG00000002131	celf2	6.73E-07	3.05E-11	-0.963208181	0.109	0.234
783	ENSDARG00000022129	rbm4.3	6.76E-07	3.06E-11	-0.402104785	0.507	0.254
784	ENSDARG00000051886	ankrd11	8.62E-07	3.91E-11	-0.326667789	0.379	0.187
785	ENSDARG00000076799	rnd3a	9.63E-07	4.37E-11	-0.269395577	0.245	0.112
786	ENSDARG00000071658	ywhag2	1.78E-06	8.09E-11	-1.121217809	0.131	0.253
787	ENSDARG00000030106	stmn4	2.14E-06	9.71E-11	-0.902019909	0.045	0.159
788	ENSDARG00000037783	proza	2.26E-06	1.02E-10	-0.766024047	0.089	0.212
789	ENSDARG00000054442	cbx1b	2.90E-06	1.31E-10	-0.887192216	0.074	0.192
790	ENSDARG00000037997	tubb5	3.09E-06	1.40E-10	-1.36828717	0.037	0.149
791	ENSDARG00000015314	zc4h2	3.10E-06	1.40E-10	-1.051370001	0.146	0.262
792	ENSDARG00000068822	purba	3.32E-06	1.51E-10	-0.444485337	0.361	0.179
793	ENSDARG00000045639	elavl4	3.89E-06	1.76E-10	-1.388945254	0.156	0.269
794	ENSDARG00000008706	paip2b	3.99E-06	1.81E-10	-0.339711255	0.681	0.351
795	ENSDARG00000022176	IGLON5	4.00E-06	1.81E-10	-0.837413032	0.037	0.148
796	ENSDARG00000099635	akap8l	4.09E-06	1.85E-10	-0.30181753	0.344	0.171
797	ENSDARG00000104347	rtn4b	6.71E-06	3.04E-10	-0.779307195	0.104	0.223
798	ENSDARG00000016754	tbca	7.32E-06	3.32E-10	-0.336001851	0.453	0.233
799	ENSDARG00000099175	hmgb1a	7.60E-06	3.44E-10	-1.074222057	0.629	0.553
800	ENSDARG00000060065	ubap2b	8.27E-06	3.75E-10	-0.287082814	0.337	0.167
801	ENSDARG00000056831	gng2	1.01E-05	4.57E-10	-0.788129257	0.077	0.192
802	ENSDARG00000023290	fabp3	1.23E-05	5.58E-10	-0.860774086	0.597	0.541
803	ENSDARG00000090872	si:dkey-276j7.1	1.25E-05	5.67E-10	-1.004862604	0.186	0.29
804	ENSDARG00000093406	zgc:111986	1.33E-05	6.03E-10	-0.382235873	0.473	0.245
805	ENSDARG00000020693	sesn1	1.63E-05	7.41E-10	-1.143935651	0.498	0.479
806	ENSDARG00000011166	cahz	1.80E-05	8.16E-10	-1.12889469	0.02	0.118
807	ENSDARG00000043457	gapdh	1.82E-05	8.27E-10	-1.491573684	0.547	0.494
808	ENSDARG00000041155	morf4l1	1.95E-05	8.85E-10	-0.330231184	0.366	0.187
809	ENSDARG00000013976	anxa13	2.12E-05	9.62E-10	-0.691517668	0.064	0.173
810	ENSDARG00000098832	fam168a	2.26E-05	1.02E-09	-0.959644947	0.176	0.279
811	ENSDARG00000031495	seta	2.49E-05	1.13E-09	-0.411994033	0.582	0.301
812	ENSDARG00000010745	dnaja2b	2.71E-05	1.23E-09	-0.391106582	0.389	0.198
813	ENSDARG00000068701	gpr85	2.82E-05	1.28E-09	-0.766526109	0.035	0.136
814	ENSDARG00000068708	ifrd1	2.94E-05	1.33E-09	-0.344539769	0.371	0.19
815	ENSDARG00000052690	arrdc3a	3.25E-05	1.47E-09	-0.309261635	0.342	0.177
816	ENSDARG00000019702	aldocb	3.30E-05	1.50E-09	-1.29750385	0.255	0.339
817	ENSDARG00000089877	si:dkeyp-75h12.5	3.56E-05	1.61E-09	-0.931965476	0.141	0.25
818	ENSDARG00000021811	calm3a	4.07E-05	1.85E-09	-1.188136997	0.587	0.528
819	ENSDARG00000037962	psmb7	4.12E-05	1.87E-09	-0.43287253	0.522	0.268
820	ENSDARG00000012138	sgce	4.17E-05	1.89E-09	-0.593793799	0.045	0.148
821	ENSDARG00000001889	tuba1a	4.18E-05	1.89E-09	-1.158811243	0.129	0.238
822	ENSDARG00000037503	thoc2	5.25E-05	2.38E-09	-0.28225957	0.215	0.101
823	ENSDARG00000035256	eef2l2	6.21E-05	2.82E-09	-0.732264562	0.062	0.167
824	ENSDARG00000019004	smarcd1	6.36E-05	2.89E-09	-0.262192052	0.208	0.097
825	ENSDARG00000059057	atpv0e2	6.49E-05	2.94E-09	-1.08741359	0.171	0.273
826	ENSDARG00000079302	and2	6.61E-05	2.99E-09	0.532374477	0.144	0.063
827	ENSDARG00000043257	ckbb	7.39E-05	3.35E-09	-0.994291814	0.606	0.546
828	ENSDARG00000078748	si:ch211-137a8.4	8.26E-05	3.74E-09	-0.907955823	0.106	0.212
829	ENSDARG00000013430	bhmt	8.37E-05	3.80E-09	-1.409884352	0.334	0.387
830	ENSDARG00000005560	ywhah	8.74E-05	3.96E-09	-0.54900428	0.438	0.227
831	ENSDARG00000089475	hbae1.1	0.000101839	4.62E-09	-2.396260409	0.035	0.131
832	ENSDARG00000007818	palm1b	0.000111469	5.05E-09	-0.648850816	0.059	0.163
833	ENSDARG00000042690	s1pr1	0.000115461	5.23E-09	-1.07825743	0.022	0.114
834	ENSDARG00000059601	map1aa	0.000137378	6.23E-09	-0.899447991	0.062	0.163
835	ENSDARG00000020574	atp2a1	0.000147148	6.67E-09	-1.23829269	0.356	0.401
836	ENSDARG00000040237	mef2d	0.000164699	7.47E-09	-0.312890953	0.262	0.133
837	ENSDARG00000051956	isca1	0.000194275	8.81E-09	-0.279028846	0.265	0.134
838	ENSDARG00000004297	irf2bpl	0.000231271	1.05E-08	-0.60882121	0.05	0.147
839	ENSDARG00000092970	tmsb2	0.000241662	1.10E-08	-0.783029455	0.067	0.168
840	ENSDARG00000087443	ptp4a2a	0.000261372	1.18E-08	-0.279626755	0.245	0.121
841	ENSDARG00000099203	atp1b2a	0.000262469	1.19E-08	-0.867254904	0.079	0.182
842	ENSDARG00000071026	mllt11	0.00035851	1.63E-08	-0.736064457	0.089	0.19
843	ENSDARG00000021973	st13	0.000432849	1.96E-08	-0.364080114	0.329	0.171
844	ENSDARG00000088330	hbae1.1	0.000457448	2.07E-08	-2.59615801	0.042	0.134
845	ENSDARG00000053152	pcmtd1	0.000476864	2.16E-08	-0.373152299	0.265	0.134
846	ENSDARG00000014196	myl1	0.000492072	2.23E-08	-0.958363363	0.322	0.38
847	ENSDARG00000104279	appa	0.000507132	2.30E-08	-0.929105469	0.21	0.3
848	ENSDARG00000099420	nme2b.2	0.000524315	2.38E-08	-1.050148457	0.443	0.45
849	ENSDARG00000038141	atf4b	0.000564516	2.56E-08	-0.389712597	0.641	0.345
850	ENSDARG00000061478	igf2bp1	0.000625414	2.84E-08	-0.386549333	0.418	0.225
851	ENSDARG00000086856	stk35	0.000637718	2.89E-08	-0.312667793	0.423	0.232
852	ENSDARG00000100825	calm3a	0.000651638	2.95E-08	-0.813245229	0.106	0.209
853	ENSDARG00000052695	nr2f1a	0.000682735	3.10E-08	-0.756004139	0.04	0.13
854	ENSDARG00000056877	vamp2	0.000682849	3.10E-08	-0.911200575	0.114	0.213
855	ENSDARG00000045618	clta	0.000687798	3.12E-08	-0.424045127	0.376	0.198
856	ENSDARG00000055874	cpe	0.000699361	3.17E-08	-0.842488057	0.084	0.182
857	ENSDARG00000031388	dctn2	0.000725757	3.29E-08	-0.364686433	0.359	0.191
858	ENSDARG00000063535	chd4a	0.000759228	3.44E-08	-0.438412273	0.215	0.104
859	ENSDARG00000042823	spcs2	0.000769819	3.49E-08	-0.263671936	0.282	0.146
860	ENSDARG00000003705	prnprs3	0.000802175	3.64E-08	-0.541838859	0.032	0.121
861	ENSDARG00000100494	pbx1a	0.000821861	3.73E-08	-0.706867252	0.045	0.136
862	ENSDARG00000104030	taf12	0.000830808	3.77E-08	-0.413037351	0.495	0.266
863	ENSDARG00000089124	hbae1.3	0.000895373	4.06E-08	-2.494682597	0.042	0.132
864	ENSDARG00000004452	tardbpl	0.000978713	4.44E-08	-0.299974517	0.317	0.168
865	ENSDARG00000092493	si:dkeyp-44a8.2	0.000994022	4.51E-08	-0.268438267	0.255	0.131
866	ENSDARG00000042948	dnajc5aa	0.001225639	5.56E-08	-0.782302562	0.077	0.17
867	ENSDARG00000045888	acat1	0.00129426	5.87E-08	-0.323494709	0.302	0.161
868	ENSDARG00000033234	stmn2a	0.001342284	6.09E-08	-0.825551531	0.059	0.151
869	ENSDARG00000103295	cyp3a65	0.001357339	6.15E-08	-0.265030517	0.151	0.069
870	ENSDARG00000061810	mbd3b	0.00195183	8.85E-08	-0.514093377	0.027	0.109
871	ENSDARG00000098368	aplp1	0.002197516	9.96E-08	-0.726823017	0.057	0.148
872	ENSDARG00000054793	emc10	0.002254339	1.02E-07	-0.421713236	0.351	0.19
873	ENSDARG00000018259	atp1a3a	0.002439541	1.11E-07	-0.635770715	0.042	0.128
874	ENSDARG00000101387	CAMK2N1	0.002579317	1.17E-07	-0.524945995	0.025	0.106
875	ENSDARG00000077811	sox11a	0.002704055	1.23E-07	-1.156524198	0.079	0.168
876	ENSDARG00000099453	elof1	0.002774208	1.26E-07	-0.400841145	0.379	0.204
877	ENSDARG00000019572	taf7	0.003089496	1.40E-07	-0.295727456	0.255	0.133
878	ENSDARG00000028067	bnip3lb	0.003107338	1.41E-07	-0.32963836	0.297	0.158
879	ENSDARG00000053358	basp1	0.003152807	1.43E-07	-0.81073837	0.084	0.175
880	ENSDARG00000051800	fnbp4	0.003524109	1.60E-07	-0.335166246	0.235	0.12
881	ENSDARG00000068820	h2afva	0.003673298	1.67E-07	-0.437143379	0.322	0.171
882	ENSDARG00000102453	slc1a2b	0.003970024	1.80E-07	-1.651104258	0.045	0.128
883	ENSDARG00000015551	fth1a	0.003977038	1.80E-07	-1.749228996	0.938	0.725
884	ENSDARG00000059303	hnrnpl2	0.004466024	2.02E-07	-0.264140569	0.26	0.138
885	ENSDARG00000045945	syn2a	0.004882945	2.21E-07	-0.597720635	0.032	0.112
886	ENSDARG00000100562	CABZ01080702.1	0.005101138	2.31E-07	-0.757128628	0.099	0.188
887	ENSDARG00000077870	taf9	0.005890162	2.67E-07	-0.321303521	0.319	0.175
888	ENSDARG00000045914	si:ch211-51e12.7	0.005949114	2.70E-07	-0.399291175	0.275	0.145
889	ENSDARG00000014746	rbfox1	0.005993908	2.72E-07	-0.852850917	0.099	0.189
890	ENSDARG00000098059	fkbp3	0.00604896	2.74E-07	-0.280668335	0.319	0.174
891	ENSDARG00000017843	srsf1b	0.006334366	2.87E-07	-0.251674391	0.23	0.12
892	ENSDARG00000011609	FOXK2	0.00718778	3.26E-07	-0.255322361	0.25	0.132
893	ENSDARG00000056722	cd99l2	0.007351238	3.33E-07	-0.666059751	0.035	0.115
894	ENSDARG00000025855	camk2n1a	0.007765608	3.52E-07	-0.866179224	0.094	0.184
895	ENSDARG00000023967	atp6v1c1a	0.008157337	3.70E-07	-0.291605789	0.255	0.136
896	ENSDARG00000010381	rnf2	0.008230535	3.73E-07	-0.380000835	0.324	0.175
897	ENSDARG00000051875	islr2	0.008616015	3.91E-07	-1.267736295	0.062	0.145
898	ENSDARG00000103057	zfhx3	0.010520351	4.77E-07	-0.379496864	0.252	0.137
899	ENSDARG00000016301	zgc:65894	0.010754158	4.88E-07	-0.721322181	0.074	0.161
900	ENSDARG00000035519	histh1l	0.010912417	4.95E-07	-0.797665127	0.906	0.739
901	ENSDARG00000010008	vim	0.010922178	4.95E-07	-1.245678352	0.173	0.261
902	ENSDARG00000099039	pcbp2	0.011019125	5.00E-07	-0.402448135	0.708	0.378
903	ENSDARG00000068745	map4l	0.011352405	5.15E-07	-0.67119396	0.064	0.148
904	ENSDARG00000025206	syt2a	0.012151963	5.51E-07	-0.663271006	0.032	0.109
905	ENSDARG00000021124	cfl1	0.013386632	6.07E-07	-0.837290325	0.762	0.583
906	ENSDARG00000018618	cpsf6	0.014144037	6.41E-07	-0.346063219	0.302	0.165
907	ENSDARG00000056122	gdi1	0.014418984	6.54E-07	-0.531816589	0.042	0.121
908	ENSDARG00000104436	zgc:153426	0.014890598	6.75E-07	-0.595780923	0.03	0.104
909	ENSDARG00000069297	upf3a	0.014951898	6.78E-07	-0.56891092	0.032	0.107
910	ENSDARG00000025693	tmem9b	0.015961517	7.24E-07	-0.310356783	0.277	0.151
911	ENSDARG00000057013	cadm3	0.016305021	7.39E-07	-0.63595462	0.047	0.126
912	ENSDARG00000055524	rnf7	0.01662993	7.54E-07	-0.377233777	0.401	0.224
913	ENSDARG00000031343	rab6bb	0.017122634	7.76E-07	-0.347190646	0.233	0.121
914	ENSDARG00000099312	jpt1b	0.018169402	8.24E-07	-0.852301696	0.22	0.287
915	ENSDARG00000038574	scg2b	0.018325489	8.31E-07	-1.07283404	0.064	0.146
916	ENSDARG00000060697	kmt2bb	0.019036461	8.63E-07	-0.477065553	0.332	0.182
917	ENSDARG00000057940	dido1	0.019287774	8.74E-07	-0.35205959	0.307	0.17
918	ENSDARG00000018985	castor2	0.020052832	9.09E-07	-0.377539301	0.3	0.164
919	ENSDARG00000013755	actn3a	0.020754437	9.41E-07	-0.739649216	0.074	0.156
920	ENSDARG00000044619	birc2	0.021064207	9.55E-07	-0.317398813	0.3	0.165
921	ENSDARG00000014287	eno2	0.021835187	9.90E-07	-0.722292142	0.069	0.151
922	ENSDARG00000059311	dpysl5b	0.023494625	1.07E-06	-0.637621958	0.045	0.12
923	ENSDARG00000058117	snap25b	0.028132254	1.28E-06	-0.951955425	0.136	0.218
924	ENSDARG00000024433	pvalb4	0.030758609	1.39E-06	-1.412881403	0.381	0.394
925	ENSDARG00000045014	tuba2	0.032221864	1.46E-06	-0.504465852	0.04	0.115
926	ENSDARG00000061647	nrxn1a	0.034005504	1.54E-06	-0.739766618	0.052	0.128
927	ENSDARG00000035907	fam49al	0.03943703	1.79E-06	-0.565675547	0.042	0.116
928	ENSDARG00000101936	tmem106ba	0.043648308	1.98E-06	-0.286182506	0.213	0.113
929	ENSDARG00000000503	stx1b	0.046100191	2.09E-06	-0.824407319	0.114	0.192
930	ENSDARG00000038439	fabp10a	0.047643114	2.16E-06	-1.918895709	0.433	0.423
931	ENSDARG00000031720	clstn1	0.049019127	2.22E-06	-0.61635394	0.079	0.161
932	ENSDARG00000043287	atg101	0.05102038	2.31E-06	-0.255555534	0.21	0.113
933	ENSDARG00000004588	sox4a	0.060690216	2.75E-06	-1.354410342	0.149	0.221
934	ENSDARG00000008720	lmo3	0.063017983	2.86E-06	-0.864520487	0.04	0.111
935	ENSDARG00000077967	si:ch211-140m22.7	0.067223114	3.05E-06	-0.332278295	0.319	0.182
936	ENSDARG00000054911	tmsb	0.073673699	3.34E-06	-0.790721386	0.072	0.15
937	ENSDARG00000044669	hp1bp3	0.076834055	3.48E-06	-0.943451389	0.225	0.281
938	ENSDARG00000030614	syt1a	0.079180607	3.59E-06	-0.834492346	0.072	0.147
939	ENSDARG00000013615	pbx3b	0.082593111	3.74E-06	-0.657477725	0.047	0.119
940	ENSDARG00000039647	slc6a1b	0.083852092	3.80E-06	-1.245884233	0.047	0.119
941	ENSDARG00000076532	si:ch211-222l21.1	0.086859046	3.94E-06	-1.174354553	0.361	0.374
942	ENSDARG00000104437	aip	0.08982795	4.07E-06	-0.257674395	0.235	0.129
943	ENSDARG00000044625	pcf11	0.091626504	4.15E-06	-0.29577074	0.238	0.131
944	ENSDARG00000024954	tmed4	0.099557077	4.51E-06	-0.311464206	0.181	0.095
945	ENSDARG00000115405	hbbe1.2	0.102127534	4.63E-06	-2.980173751	0.072	0.145
946	ENSDARG00000024195	znf395b	0.107171098	4.86E-06	-0.754578706	0.233	0.292
947	ENSDARG00000003754	tspan2a	0.109368756	4.96E-06	-0.544340494	0.04	0.108
948	ENSDARG00000097528	si:dkey-7j14.5	0.113226527	5.13E-06	-0.848992223	0.054	0.126
949	ENSDARG00000015164	mknk2b	0.113521926	5.15E-06	-0.492436804	0.641	0.363
950	ENSDARG00000056235	smndc1	0.121635863	5.51E-06	-0.376847045	0.332	0.19
951	ENSDARG00000043313	ank2b	0.121812354	5.52E-06	-0.604230782	0.062	0.136
952	ENSDARG00000009336	aif1l	0.121903494	5.53E-06	-0.333632101	0.04	0.111
953	ENSDARG00000036102	ctdsp2	0.128192361	5.81E-06	-0.429150083	0.465	0.265
954	ENSDARG00000070266	spock3	0.136580739	6.19E-06	-0.734655181	0.082	0.158
955	ENSDARG00000078659	tmem176	0.155935878	7.07E-06	-0.699023528	0.087	0.162
956	ENSDARG00000059768	gpatch8	0.157673844	7.15E-06	-0.31607119	0.25	0.14
957	ENSDARG00000003531	tcea1	0.159722478	7.24E-06	-0.279519697	0.225	0.124
958	ENSDARG00000097322	si:dkey-81l17.6	0.171490953	7.77E-06	-0.579022644	0.077	0.15
959	ENSDARG00000056627	cxcl14	0.177780844	8.06E-06	-0.322196923	0.126	0.062
960	ENSDARG00000099572	hmgn2	0.193537558	8.77E-06	-0.956848119	0.797	0.588
961	ENSDARG00000045513	taf3	0.193668371	8.78E-06	-0.291491997	0.198	0.108
962	ENSDARG00000087697	lpl	0.22627155	1.03E-05	-0.955192035	0.119	0.194
963	ENSDARG00000074667	akt1s1	0.232732646	1.06E-05	-0.823635086	0.292	0.328
964	ENSDARG00000006859	nkain1	0.242849329	1.10E-05	-0.490342113	0.042	0.108
965	ENSDARG00000089382	zgc:158463	0.25196125	1.14E-05	-0.474626294	0.624	0.357
966	ENSDARG00000008494	myl6	0.253985273	1.15E-05	-0.548788981	0.069	0.14
967	ENSDARG00000076290	calr	0.309235772	1.40E-05	-0.448047381	0.25	0.142
968	ENSDARG00000019438	rnf13	0.329552268	1.49E-05	-0.270242606	0.203	0.113
969	ENSDARG00000002230	sypb	0.337868615	1.53E-05	-0.698910929	0.057	0.126
970	ENSDARG00000060679	kdm1a	0.345547541	1.57E-05	-0.362759633	0.26	0.148
971	ENSDARG00000010873	DDX17	0.371285169	1.68E-05	-0.390589807	0.28	0.16
972	ENSDARG00000063911	mt-atp6	0.379959433	1.72E-05	-0.507360407	0.965	0.807
973	ENSDARG00000036894	zgc:101853	0.383215312	1.74E-05	-0.303342249	0.171	0.091
974	ENSDARG00000098753	elmo1	0.40000752	1.81E-05	-0.561373596	0.057	0.124
975	ENSDARG00000105293	srsf4	0.404923944	1.84E-05	-0.255078975	0.238	0.136
976	ENSDARG00000045131	id4	0.412776204	1.87E-05	-0.656621855	0.052	0.117
977	ENSDARG00000022456	eno1a	0.435053816	1.97E-05	-0.895789488	0.302	0.334
978	ENSDARG00000109337	nanos1	0.45745049	2.07E-05	-0.800210149	0.099	0.169
979	ENSDARG00000041323	csdc2a	0.497726637	2.26E-05	-0.443082303	0.042	0.105
980	ENSDARG00000007654	nsfa	0.51020477	2.31E-05	-0.618993839	0.059	0.125
981	ENSDARG00000103937	ndrg4	0.532293658	2.41E-05	-0.560405315	0.045	0.107
982	ENSDARG00000011564	sfpq	0.548913737	2.49E-05	-0.280788154	0.225	0.129
983	ENSDARG00000012688	eif1b	0.573121638	2.60E-05	-0.482681913	0.911	0.68
984	ENSDARG00000059680	fscn1a	0.610232782	2.77E-05	-0.509182524	0.074	0.143
985	ENSDARG00000040059	gbp	0.624831983	2.83E-05	-0.353780393	0.389	0.232
986	ENSDARG00000057378	selenou1a	0.626001248	2.84E-05	-0.358258093	0.248	0.143
987	ENSDARG00000102741	sumo2b	0.639657865	2.90E-05	-0.353242993	0.819	0.457
988	ENSDARG00000036295	golga7ba	0.723594655	3.28E-05	-0.620130709	0.059	0.124
989	ENSDARG00000095451	si:ch211-196l7.4	0.765430939	3.47E-05	-0.832563427	0.634	0.513
990	ENSDARG00000071011	cdk5r2a	0.805844084	3.65E-05	-0.489864762	0.045	0.106
991	ENSDARG00000014571	ctnnb1	0.823572474	3.73E-05	-0.58491761	0.416	0.243
992	ENSDARG00000018997	cplx2l	0.825622224	3.74E-05	-0.573517167	0.057	0.12
993	ENSDARG00000027740	adcyap1b	0.872419139	3.96E-05	-1.375345421	0.087	0.15
994	ENSDARG00000101362	mibp	0.921150914	4.18E-05	-0.960604473	0.052	0.113
995	ENSDARG00000103002	nptna	0.944237292	4.28E-05	-0.580335972	0.042	0.102
996	ENSDARG00000059933	plpp3	0.974886354	4.42E-05	-0.515136378	0.047	0.108
997	ENSDARG00000000563	ttn.1	1	0.093897317	-1.15949266	0.198	0.2
998	ENSDARG00000000853	dstyk	1	0.177424901	-0.347087496	0.171	0.131
999	ENSDARG00000001994	stxbp1a	1	4.88E-05	-0.611054357	0.069	0.134
1000	ENSDARG00000002193	rho	1	0.000736994	-0.930880759	0.334	0.336
1001	ENSDARG00000002344	tubb4b	1	0.002388289	-0.434695169	0.894	0.645
1002	ENSDARG00000002758	dedd1	1	0.013404949	-0.53894898	0.51	0.324
1003	ENSDARG00000002790	ap2m1a	1	0.008129611	-0.512927374	0.498	0.313
1004	ENSDARG00000002970	ss18	1	0.001714062	-0.303420353	0.168	0.103
1005	ENSDARG00000003032	eif4a1b	1	0.089076166	-0.460387476	0.837	0.572
1006	ENSDARG00000003081	mybphb	1	9.93E-05	-0.558750522	0.069	0.13
1007	ENSDARG00000003151	skp1	1	0.000120947	-0.418065348	0.782	0.444
1008	ENSDARG00000003207	mterf3	1	0.301330905	-0.928653013	0.158	0.124
1009	ENSDARG00000003281	pik3ip1	1	0.87796481	-0.443187036	0.131	0.122
1010	ENSDARG00000003795	idh2	1	0.395008073	-0.646166914	0.453	0.353
1011	ENSDARG00000003820	nr1d2a	1	0.369136869	-0.568805168	0.3	0.227
1012	ENSDARG00000004189	cbx1a	1	0.001954139	-0.488711307	0.089	0.134
1013	ENSDARG00000004415	tcf7l2	1	0.007582316	-0.541062782	0.134	0.085
1014	ENSDARG00000004714	tcf12	1	0.047260435	-0.376866362	0.077	0.102
1015	ENSDARG00000004830	flot2a	1	0.000636955	-0.486104556	0.074	0.126
1016	ENSDARG00000005172	dynll2b	1	0.140806421	-0.434239766	0.131	0.145
1017	ENSDARG00000005842	cd9a	1	0.011949701	-0.555442036	0.074	0.107
1018	ENSDARG00000006235	brms1la	1	0.528308356	-0.405550666	0.156	0.129
1019	ENSDARG00000006242	ptp4a1	1	0.00168257	-0.58215647	0.463	0.283
1020	ENSDARG00000006260	tuba8l4	1	0.003742574	-0.454802303	0.653	0.397
1021	ENSDARG00000006427	fabp2	1	0.158742771	-0.504300209	0.215	0.163
1022	ENSDARG00000006487	anp32a	1	0.663706988	-0.683177337	0.666	0.434
1023	ENSDARG00000006546	ak4	1	0.00172069	-0.338821129	0.069	0.115
1024	ENSDARG00000007034	hnrpkl	1	0.243540707	-0.335780337	0.151	0.117
1025	ENSDARG00000007241	mycb	1	0.359824419	-0.277339325	0.183	0.151
1026	ENSDARG00000007275	si:ch211-251b21.1	1	0.001920863	-1.816075639	0.322	0.321
1027	ENSDARG00000007276	ela3l	1	0.810773747	-1.39309265	0.178	0.152
1028	ENSDARG00000007576	crybb1l1	1	0.086013834	-1.362828739	0.116	0.134
1029	ENSDARG00000007697	fabp7a	1	0.000464562	-2.321521855	0.22	0.253
1030	ENSDARG00000007720	sub1b	1	0.000710374	-0.265135481	0.163	0.098
1031	ENSDARG00000007960	hnrnpaba	1	0.046665846	-0.599922928	0.817	0.488
1032	ENSDARG00000008030	myl9b	1	0.000110283	-0.512511441	0.077	0.137
1033	ENSDARG00000008097	srsf9	1	0.002091638	-0.347122303	0.228	0.144
1034	ENSDARG00000008153	serinc5	1	0.001065182	-0.329552508	0.173	0.105
1035	ENSDARG00000009106	serinc1	1	0.002620344	-1.056007804	0.463	0.396
1036	ENSDARG00000009280	smyd1a	1	0.015400773	-0.505595234	0.079	0.111
1037	ENSDARG00000009480	pdcl	1	0.000608691	-0.429449372	0.252	0.155
1038	ENSDARG00000009534	wls	1	0.002793766	-0.301105988	0.196	0.126
1039	ENSDARG00000009771	ppme1	1	7.05E-05	-0.28894475	0.205	0.118
1040	ENSDARG00000010052	ndrg3b	1	0.715716108	-0.33711258	0.106	0.093
1041	ENSDARG00000010137	ldb1a	1	0.306699464	-0.419348191	0.173	0.136
1042	ENSDARG00000010655	ppm1k	1	0.125917617	-0.26846546	0.126	0.094
1043	ENSDARG00000010721	6-Sep	1	0.001023409	-0.498109635	0.092	0.14
1044	ENSDARG00000011170	ndrg2	1	0.000299322	-0.5882247	0.146	0.201
1045	ENSDARG00000011462	otub1b	1	0.000117695	-0.265653534	0.191	0.111
1046	ENSDARG00000011611	actr1	1	0.114679835	-0.275157539	0.126	0.093
1047	ENSDARG00000011613	rbm39a	1	0.000653161	-0.268435957	0.235	0.148
1048	ENSDARG00000011665	aldoaa	1	0.000237066	-0.441969296	0.762	0.43
1049	ENSDARG00000011934	gyg1a	1	0.202603297	-0.388300384	0.277	0.209
1050	ENSDARG00000012076	apoa1a	1	0.561810872	-0.367995776	0.104	0.105
1051	ENSDARG00000012244	ube2e3	1	0.013678615	-0.583290826	0.594	0.363
1052	ENSDARG00000012682	pfn2l	1	6.35E-05	-0.443739083	0.369	0.218
1053	ENSDARG00000012684	atp2b1a	1	0.016653887	-0.535590421	0.092	0.125
1054	ENSDARG00000012777	nucks1b	1	0.000124611	-0.39283623	0.304	0.183
1055	ENSDARG00000012848	arih2	1	0.434726203	-0.270679839	0.114	0.094
1056	ENSDARG00000012944	myhz2	1	0.150215532	-1.64234496	0.213	0.211
1057	ENSDARG00000012987	gpia	1	0.003232525	-0.506145602	0.292	0.187
1058	ENSDARG00000013087	ndrg3a	1	0.058851311	-1.346717822	0.272	0.256
1059	ENSDARG00000013561	pgm1	1	0.036323449	-0.393861722	0.097	0.124
1060	ENSDARG00000013623	vdac2	1	0.000692498	-0.40380252	0.906	0.675
1061	ENSDARG00000014053	olfm1b	1	9.17E-05	-0.880994489	0.106	0.168
1062	ENSDARG00000014244	rbmx	1	0.002329991	-0.332626644	0.193	0.121
1063	ENSDARG00000014333	ormdl1	1	0.984044638	-0.276637405	0.104	0.097
1064	ENSDARG00000014569	hnrnpr	1	0.00106537	-0.521623241	0.295	0.182
1065	ENSDARG00000015050	calm2b	1	0.026608878	-0.862536837	0.693	0.511
1066	ENSDARG00000015201	pcmt	1	9.94E-05	-0.325777826	0.248	0.148
1067	ENSDARG00000015266	mab21l2	1	0.004074041	-0.762789613	0.087	0.127
1068	ENSDARG00000015310	pitpnbl	1	0.002860208	-0.416713989	0.074	0.117
1069	ENSDARG00000015722	kctd5a	1	0.001950844	-0.275009644	0.198	0.126
1070	ENSDARG00000015790	atp1b3a	1	0.00030208	-0.60351156	0.072	0.126
1071	ENSDARG00000016153	dag1	1	0.960952992	-0.366714946	0.114	0.105
1072	ENSDARG00000016345	ncoa5	1	0.003618973	-0.258533097	0.139	0.085
1073	ENSDARG00000016477	eif4a2	1	0.536374923	-0.481424597	0.223	0.203
1074	ENSDARG00000016623	si:ch211-195b13.1	1	0.038595865	-0.345411367	0.134	0.094
1075	ENSDARG00000016771	tfa	1	0.597722611	-1.210661454	0.121	0.103
1076	ENSDARG00000016793	crybb1l2	1	0.073804688	-1.509467854	0.136	0.153
1077	ENSDARG00000016871	smarce1	1	0.00024613	-0.607428384	0.408	0.243
1078	ENSDARG00000017314	CELA1 (1 of many)	1	0.077377215	-1.839371469	0.431	0.361
1079	ENSDARG00000017772	mdh1aa	1	0.003877381	-0.971758315	0.589	0.466
1080	ENSDARG00000018146	gpx1a	1	0.033487415	-0.593882133	0.257	0.18
1081	ENSDARG00000018404	krt18a.1	1	0.7929427	-0.431792679	0.228	0.21
1082	ENSDARG00000018461	zgc:56095	1	0.615754488	-0.544170516	0.141	0.134
1083	ENSDARG00000018476	pak2b	1	0.830568977	-0.315457056	0.126	0.12
1084	ENSDARG00000019223	arglu1a	1	0.097192088	-0.385368307	0.166	0.122
1085	ENSDARG00000019231	sptan1	1	0.598020178	-0.275342881	0.101	0.088
1086	ENSDARG00000019353	sparc	1	0.10032909	-0.334017368	0.453	0.339
1087	ENSDARG00000019613	ip6k2b	1	0.00069191	-0.357067527	0.327	0.208
1088	ENSDARG00000019856	atp1a1b	1	0.000147557	-1.353236733	0.064	0.121
1089	ENSDARG00000019881	bsg	1	0.842363826	-0.682715269	0.824	0.521
1090	ENSDARG00000020007	col1a2	1	0.021797735	-0.29564526	0.191	0.134
1091	ENSDARG00000020107	usp2a	1	0.000112275	-0.358122541	0.069	0.133
1092	ENSDARG00000020123	coq8a	1	5.38E-05	-0.279332707	0.248	0.146
1093	ENSDARG00000020258	ewsr1a	1	0.114725861	-0.532840924	0.116	0.131
1094	ENSDARG00000020311	cnih1	1	0.002174353	-0.295501205	0.134	0.08
1095	ENSDARG00000020467	safb	1	0.000110225	-0.250171658	0.166	0.094
1096	ENSDARG00000020504	h3f3b.1	1	0.004213927	-0.541867039	0.787	0.456
1097	ENSDARG00000020798	necap1	1	0.004488793	-0.495669638	0.087	0.127
1098	ENSDARG00000020876	pdk2a	1	0.000413903	-0.397176111	0.059	0.112
1099	ENSDARG00000020890	tmod4	1	0.000381127	-0.426164273	0.064	0.119
1100	ENSDARG00000021140	pabpc1b	1	0.777716737	-0.255219145	0.176	0.158
1101	ENSDARG00000021339	cpa5	1	0.190037212	-1.278607048	0.109	0.12
1102	ENSDARG00000021343	wsb1	1	0.550099807	-0.338917319	0.158	0.134
1103	ENSDARG00000021647	gnai1	1	0.051051649	-0.330778637	0.181	0.129
1104	ENSDARG00000021806	zfp36l2	1	0.039797443	-0.292744173	0.163	0.116
1105	ENSDARG00000021975	ginm1	1	0.234948566	-0.473109439	0.243	0.186
1106	ENSDARG00000022509	cox4i2	1	0.000105717	-0.618980359	0.097	0.158
1107	ENSDARG00000022650	cyp2ad3	1	0.000250087	-0.869405335	0.156	0.207
1108	ENSDARG00000022684	fkbp1aa	1	0.064401274	-0.388828921	0.891	0.542
1109	ENSDARG00000023151	ucp1	1	0.078723278	-1.200470114	0.178	0.187
1110	ENSDARG00000023323	ywhaqb	1	0.001801313	-0.536793473	0.433	0.271
1111	ENSDARG00000023600	sh3gl2a	1	0.002835431	-0.46989849	0.069	0.113
1112	ENSDARG00000023820	faxdc2	1	0.003316537	-0.621046993	0.114	0.155
1113	ENSDARG00000023963	tpm4a	1	0.579930093	-0.461085723	0.109	0.11
1114	ENSDARG00000024047	tmem38a	1	0.001734966	-0.655108602	0.111	0.156
1115	ENSDARG00000024548	cryba4	1	0.159003983	-1.942367105	0.262	0.244
1116	ENSDARG00000024877	ptgr1	1	0.563615227	-0.460864492	0.193	0.159
1117	ENSDARG00000025326	myl12.2	1	0.078733679	-0.46920028	0.181	0.194
1118	ENSDARG00000025348	igfbp5b	1	0.175931941	-0.617836513	0.114	0.128
1119	ENSDARG00000025350	prdx2	1	0.00059419	-1.000619986	0.889	0.529
1120	ENSDARG00000026369	dbi	1	0.007735036	-0.366612305	0.342	0.229
1121	ENSDARG00000026531	alcama	1	0.001411989	-0.64298016	0.067	0.113
1122	ENSDARG00000026595	pafah1b1b	1	0.043251065	-0.251105777	0.134	0.093
1123	ENSDARG00000026766	bcl2l10	1	0.274740553	-0.335465364	0.089	0.101
1124	ENSDARG00000026865	fam107b	1	0.748629756	-0.36619836	0.126	0.122
1125	ENSDARG00000027088	ptgdsb.1	1	0.458115259	-0.902299267	0.517	0.387
1126	ENSDARG00000027355	slc25a4	1	0.023200432	-0.683039569	0.136	0.161
1127	ENSDARG00000027984	gstz1	1	0.261439096	-0.493931079	0.29	0.219
1128	ENSDARG00000028017	tp53inp1	1	0.000184853	-0.359289813	0.295	0.18
1129	ENSDARG00000028066	diras1a	1	0.000601241	-0.4331931	0.052	0.101
1130	ENSDARG00000028213	ttn.2	1	0.036956051	-1.126645368	0.176	0.189
1131	ENSDARG00000028335	hmga1a	1	0.000101625	-0.682277084	0.579	0.332
1132	ENSDARG00000028517	hbp1	1	5.93E-05	-0.33126147	0.23	0.134
1133	ENSDARG00000029075	pfkfb4b	1	0.001105807	-0.65865699	0.282	0.305
1134	ENSDARG00000029818	srsf5a	1	0.327106594	-0.403662194	0.876	0.544
1135	ENSDARG00000029905	phyhd1	1	0.002510361	-0.253084884	0.141	0.087
1136	ENSDARG00000029995	tnni2b.2	1	0.38385013	-0.984842396	0.198	0.156
1137	ENSDARG00000030155	ssbp3b	1	0.003215204	-0.608759725	0.116	0.156
1138	ENSDARG00000030270	tnnt3a	1	0.017713008	-0.430633891	0.072	0.104
1139	ENSDARG00000030349	cryba2a	1	0.150435104	-1.178672328	0.099	0.114
1140	ENSDARG00000030411	crygn2	1	0.715571134	-1.860731737	0.265	0.224
1141	ENSDARG00000030694	atp6v1e1b	1	0.648872229	-0.699085092	0.391	0.291
1142	ENSDARG00000030716	ing4	1	0.001921604	-0.457202985	0.267	0.168
1143	ENSDARG00000031427	calm2a	1	0.002955112	-0.897728862	0.376	0.351
1144	ENSDARG00000031756	mef2aa	1	0.822955799	-0.250328041	0.124	0.112
1145	ENSDARG00000031981	pcbd1	1	0.579247339	-0.281668773	0.106	0.109
1146	ENSDARG00000032317	tox	1	0.000838373	-0.545880164	0.077	0.126
1147	ENSDARG00000032614	msi2b	1	0.166829674	-0.546903334	0.114	0.128
1148	ENSDARG00000032619	tob1a	1	0.18785738	-0.507032661	0.52	0.355
1149	ENSDARG00000032929	cryba1l1	1	0.030389163	-1.975388074	0.235	0.237
1150	ENSDARG00000033009	h3f3c	1	0.020011516	-0.866977528	0.782	0.542
1151	ENSDARG00000033539	paics	1	0.016475368	-0.345313011	0.141	0.095
1152	ENSDARG00000033832	ampd1	1	0.000687986	-0.734589772	0.124	0.173
1153	ENSDARG00000034187	calm1b	1	0.59442087	-0.612375316	0.275	0.22
1154	ENSDARG00000034195	top2b	1	0.013364646	-0.285837807	0.126	0.082
1155	ENSDARG00000034470	aldoab	1	0.000586354	-0.717731033	0.144	0.194
1156	ENSDARG00000034616	mlf2	1	0.033573404	-0.521756237	0.3	0.206
1157	ENSDARG00000034670	ube2e2	1	0.789190743	-0.520609381	0.193	0.17
1158	ENSDARG00000034753	tspan3a	1	0.006800168	-0.524130783	0.428	0.275
1159	ENSDARG00000035066	ubtf	1	0.040726843	-0.375184052	0.196	0.137
1160	ENSDARG00000035458	atp2a1l	1	0.000293883	-1.163119724	0.252	0.28
1161	ENSDARG00000035810	rgcc	1	0.876491313	-0.664637416	0.228	0.198
1162	ENSDARG00000036036	mdka	1	0.002186835	-1.483727634	0.183	0.219
1163	ENSDARG00000036144	tssc4	1	0.008826181	-0.365521913	0.171	0.111
1164	ENSDARG00000036299	nucb2a	1	0.027871129	-0.338000374	0.087	0.117
1165	ENSDARG00000036394	pop7	1	0.96397114	-0.331713001	0.121	0.112
1166	ENSDARG00000036427	slc3a2a	1	0.005112003	-0.38126463	0.062	0.104
1167	ENSDARG00000036593	kdm2ba	1	0.000381864	-0.448832011	0.062	0.116
1168	ENSDARG00000036754	hmgn3	1	0.033985282	-0.457326385	0.379	0.258
1169	ENSDARG00000036830	krt91	1	0.272784772	0.830261691	0.903	0.753
1170	ENSDARG00000037116	cxcl12a	1	0.029583747	-1.005721454	0.084	0.113
1171	ENSDARG00000037433	fmr1	1	0.134022088	-0.294218301	0.146	0.11
1172	ENSDARG00000037790	pvalb8	1	0.25127941	0.54120048	0.384	0.335
1173	ENSDARG00000038025	cbx7a	1	0.027469252	-0.672809235	0.28	0.279
1174	ENSDARG00000038095	socs1a	1	0.227876066	-0.393976	0.121	0.095
1175	ENSDARG00000038153	lgals2b	1	0.760576903	-0.633346083	0.24	0.21
1176	ENSDARG00000038306	tsc22d1	1	0.205467358	-0.519684457	0.198	0.196
1177	ENSDARG00000038524	pik3r1	1	0.046777939	-0.310701284	0.176	0.126
1178	ENSDARG00000038737	phf20b	1	0.004691137	-0.314482351	0.163	0.104
1179	ENSDARG00000039185	nfyba	1	0.001518731	-0.306880564	0.2	0.125
1180	ENSDARG00000039576	fstl1b	1	0.004306793	-0.364260092	0.064	0.104
1181	ENSDARG00000039729	asap1b	1	0.000170409	-0.493220641	0.067	0.125
1182	ENSDARG00000039730	zgc:112160	1	0.686395268	-1.506829352	0.134	0.127
1183	ENSDARG00000039882	ap3s2	1	0.623564182	-0.357155016	0.129	0.126
1184	ENSDARG00000039914	gapdhs	1	0.026516315	-0.875412983	0.745	0.531
1185	ENSDARG00000039929	ckmt2b	1	0.099144733	-0.471407174	0.114	0.132
1186	ENSDARG00000040031	tardbp	1	0.023702708	-0.442899831	0.238	0.163
1187	ENSDARG00000040764	id1	1	0.007106808	-0.848258994	0.421	0.279
1188	ENSDARG00000040874	add3a	1	0.820521101	-0.340206329	0.121	0.109
1189	ENSDARG00000040884	mxi1	1	0.28552351	-0.313150762	0.101	0.08
1190	ENSDARG00000040971	zgc:92606	1	0.31936418	-0.825162424	0.52	0.387
1191	ENSDARG00000040988	tpi1b	1	0.464824968	-0.698743039	0.416	0.3
1192	ENSDARG00000041022	pdcd4b	1	0.047019283	-0.286750133	0.141	0.099
1193	ENSDARG00000041078	chka	1	0.019234378	-0.341627228	0.072	0.103
1194	ENSDARG00000041623	mt2	1	0.055588806	-1.425892499	0.295	0.282
1195	ENSDARG00000041665	mkrn1	1	0.017837172	-0.455043528	0.255	0.172
1196	ENSDARG00000041689	usf1	1	0.025753837	-0.340188802	0.084	0.114
1197	ENSDARG00000041799	cx43	1	0.000323861	-1.67332649	0.05	0.101
1198	ENSDARG00000041878	rab11ba	1	0.013733396	-0.327200017	0.233	0.158
1199	ENSDARG00000041925	cryba2b	1	0.024618746	-1.702725684	0.173	0.193
1200	ENSDARG00000042133	si:dkey-51e6.1	1	0.001508492	-0.444236439	0.079	0.126
1201	ENSDARG00000042245	myl13	1	0.782043785	-0.597813904	0.151	0.139
1202	ENSDARG00000042428	gstt1a	1	0.96865784	-0.377599052	0.104	0.096
1203	ENSDARG00000042533	gstm.1	1	0.003084613	-0.258445266	0.101	0.15
1204	ENSDARG00000042534	rsrc2	1	0.061255091	-0.291459538	0.136	0.097
1205	ENSDARG00000042620	gstr	1	0.004328043	-0.557400085	0.349	0.223
1206	ENSDARG00000042642	wtap	1	0.104062586	-0.252557251	0.126	0.093
1207	ENSDARG00000042796	yy1a	1	0.000771109	-0.330840231	0.223	0.138
1208	ENSDARG00000042904	foxo3b	1	0.283498599	-0.325965577	0.104	0.115
1209	ENSDARG00000042934	ctgfa	1	0.012526297	-0.371163724	0.106	0.068
1210	ENSDARG00000042993	prss1	1	0.264149143	-1.963295248	0.507	0.388
1211	ENSDARG00000043821	klf7b	1	0.001265185	-0.427701414	0.064	0.112
1212	ENSDARG00000044062	ctbp2a	1	0.003239905	-0.445695172	0.064	0.105
1213	ENSDARG00000044182	stau1	1	0.641757912	-0.367982169	0.191	0.161
1214	ENSDARG00000044573	cdc42	1	0.001201425	-0.585106006	0.54	0.32
1215	ENSDARG00000044684	rbp4l	1	0.441944505	-0.661648014	0.243	0.222
1216	ENSDARG00000044935	hpdb	1	0.401283678	-0.489192283	0.111	0.116
1217	ENSDARG00000045132	vdac1	1	0.001964477	-0.483122909	0.698	0.406
1218	ENSDARG00000045143	hbbe2	1	0.000848488	-2.691725239	0.104	0.152
1219	ENSDARG00000045695	myca	1	0.036945794	-0.454718833	0.104	0.132
1220	ENSDARG00000045835	si:dkey-14d8.6	1	0.417104709	-0.991063194	0.121	0.099
1221	ENSDARG00000045979	zgc:153704	1	0.022482095	-0.929537142	0.106	0.136
1222	ENSDARG00000052082	gabarapb	1	0.000442859	-0.494640747	0.913	0.647
1223	ENSDARG00000052150	pbx4	1	0.002030743	-0.44167292	0.23	0.144
1224	ENSDARG00000052182	rbfox2	1	0.976393363	-0.322194901	0.111	0.103
1225	ENSDARG00000052419	ankrd12	1	0.010246388	-0.568562682	0.275	0.181
1226	ENSDARG00000052728	sltm	1	0.00136075	-0.452791258	0.317	0.201
1227	ENSDARG00000052856	khdrbs1a	1	0.000681556	-0.536241017	0.844	0.483
1228	ENSDARG00000053097	hsf2	1	0.000128472	-0.336447371	0.275	0.166
1229	ENSDARG00000053130	pcp4a	1	0.002008252	-0.646229465	0.077	0.122
1230	ENSDARG00000053446	sub1a	1	0.005998107	-0.546840017	0.386	0.245
1231	ENSDARG00000053810	hnrnpc	1	0.008517113	-0.276709386	0.139	0.089
1232	ENSDARG00000053862	crygmx	1	0.026365196	-1.809669815	0.218	0.228
1233	ENSDARG00000053875	cryba1b	1	0.000242728	-1.910026466	0.173	0.22
1234	ENSDARG00000053973	fetub	1	0.127209701	-1.659176732	0.183	0.187
1235	ENSDARG00000053990	hmgb2b	1	0.286121157	-0.746282205	0.582	0.385
1236	ENSDARG00000054058	h1fx	1	0.717167001	-0.539630831	0.453	0.362
1237	ENSDARG00000054191	pgk1	1	0.018729267	-0.495486997	0.287	0.196
1238	ENSDARG00000054271	cdkn1bb	1	0.000601404	-0.54353877	0.52	0.312
1239	ENSDARG00000054578	arl6ip1	1	0.035856732	-0.649472229	0.525	0.423
1240	ENSDARG00000054749	lmo4b	1	0.255020606	-0.458420611	0.109	0.084
1241	ENSDARG00000054804	anp32e	1	0.778983516	-0.706082857	0.342	0.277
1242	ENSDARG00000054823	id3	1	0.430114636	-0.367289618	0.139	0.114
1243	ENSDARG00000055283	id2a	1	0.045236995	-0.899027404	0.45	0.297
1244	ENSDARG00000055400	si:dkey-56f14.7	1	0.000600821	-0.462340873	0.052	0.101
1245	ENSDARG00000055510	ypel3	1	0.162810414	-0.272831982	0.111	0.084
1246	ENSDARG00000055543	appb	1	0.000501058	-0.53187259	0.089	0.143
1247	ENSDARG00000055618	acta1b	1	0.003905892	-0.696047718	0.099	0.139
1248	ENSDARG00000055900	zswim5	1	0.000106305	-0.285600593	0.161	0.09
1249	ENSDARG00000056744	ela2	1	0.64593197	-1.376583024	0.213	0.176
1250	ENSDARG00000056765	ela2l	1	0.732447322	-1.511993911	0.262	0.211
1251	ENSDARG00000056929	kdm6bb	1	0.033634908	-0.574565207	0.121	0.145
1252	ENSDARG00000057007	ctbp1	1	0.062426424	-0.29490587	0.134	0.095
1253	ENSDARG00000057460	crygm2d13	1	0.273717849	-1.421884809	0.121	0.128
1254	ENSDARG00000058005	hgd	1	0.034409562	-0.671328703	0.151	0.173
1255	ENSDARG00000058094	ciarta	1	0.002570136	-0.531983422	0.614	0.371
1256	ENSDARG00000058128	msna	1	0.000517912	-0.426959777	0.114	0.171
1257	ENSDARG00000058203	smc1al	1	8.92E-05	-0.448423732	0.329	0.198
1258	ENSDARG00000058454	dynll1	1	0.213000858	-0.841980758	0.554	0.418
1259	ENSDARG00000059259	pabpc4	1	0.001578474	-0.453842278	0.062	0.107
1260	ENSDARG00000059367	mfap2	1	0.069033834	-0.355094471	0.087	0.109
1261	ENSDARG00000059391	gyg1b	1	0.222484695	-0.543124089	0.119	0.129
1262	ENSDARG00000059398	myef2	1	0.000143609	-0.294566428	0.166	0.093
1263	ENSDARG00000059646	nt5dc2	1	0.355238479	-0.342260394	0.126	0.131
1264	ENSDARG00000060113	znf395a	1	0.028728941	-0.382177534	0.225	0.157
1265	ENSDARG00000060309	srgap3	1	0.228848605	-0.463944604	0.109	0.119
1266	ENSDARG00000060316	cish	1	0.9786161	-0.42587369	0.198	0.175
1267	ENSDARG00000060350	apoda.2	1	0.90077891	-1.348648794	0.188	0.163
1268	ENSDARG00000060457	pmp22b	1	0.952159625	-0.632030549	0.191	0.168
1269	ENSDARG00000061187	cbx5	1	0.178538124	-0.556441707	0.339	0.243
1270	ENSDARG00000061226	timp2a	1	0.004716941	-0.435497939	0.089	0.129
1271	ENSDARG00000062326	hmgn7	1	0.000141398	-0.971140317	0.636	0.5
1272	ENSDARG00000062385	flcn	1	0.00045579	-0.251757087	0.144	0.083
1273	ENSDARG00000062592	myl10	1	0.280667346	-0.530493646	0.158	0.124
1274	ENSDARG00000063895	mt-nd1	1	0.410510451	-0.576680275	0.851	0.542
1275	ENSDARG00000063899	mt-nd2	1	0.571852602	-0.528455789	0.911	0.615
1276	ENSDARG00000063905	mt-co1	1	0.209578643	-0.272704713	0.973	0.775
1277	ENSDARG00000063908	mt-co2	1	0.003971663	-0.32353787	0.998	0.955
1278	ENSDARG00000063912	mt-co3	1	0.046909122	-0.261688255	1	0.947
1279	ENSDARG00000063917	mt-nd4	1	0.230606175	-0.463898321	0.886	0.57
1280	ENSDARG00000063924	mt-cyb	1	0.883981605	-0.304405916	0.975	0.802
1281	ENSDARG00000067626	ywhag1	1	0.001401123	-0.462381024	0.062	0.108
1282	ENSDARG00000067995	myhz1.2	1	0.087050759	-1.498569767	0.257	0.246
1283	ENSDARG00000067997	myhz1.3	1	0.033753671	-1.307542042	0.173	0.19
1284	ENSDARG00000068088	tcnba	1	0.002818241	-0.326287796	0.109	0.065
1285	ENSDARG00000068214	ccni	1	0.007342617	-0.535638415	0.913	0.627
1286	ENSDARG00000068404	tbcb	1	0.001620793	-0.477454445	0.312	0.197
1287	ENSDARG00000068436	h3f3b.1	1	0.186200541	-0.618585781	0.705	0.441
1288	ENSDARG00000068478	gpx4a	1	0.001240413	-0.923901303	0.233	0.26
1289	ENSDARG00000068507	crybb1	1	0.00296744	-1.976828615	0.235	0.257
1290	ENSDARG00000068582	rnf44	1	0.548654477	-0.58390951	0.193	0.176
1291	ENSDARG00000068680	ctrl	1	0.663353111	-1.14258265	0.181	0.152
1292	ENSDARG00000068995	h2afx1	1	0.063722249	-0.754712665	0.864	0.599
1293	ENSDARG00000069065	btg3	1	0.00053889	-0.303687493	0.191	0.114
1294	ENSDARG00000069100	aldh9a1a.1	1	0.019870957	-0.623597422	0.725	0.444
1295	ENSDARG00000069360	ppp3r1b	1	0.425820763	-0.452859242	0.208	0.166
1296	ENSDARG00000069425	hsbp1a	1	0.000747661	-0.531860352	0.084	0.136
1297	ENSDARG00000069432	plscr3b	1	0.335583683	-0.359961225	0.191	0.152
1298	ENSDARG00000069619	atf7ip	1	0.022696251	-0.375156906	0.228	0.157
1299	ENSDARG00000069630	tat	1	0.003795609	-0.827456138	0.084	0.126
1300	ENSDARG00000069801	crygm2d12	1	0.1872893	-1.687085055	0.163	0.167
1301	ENSDARG00000069940	ppap2d	1	0.011777493	-0.542010989	0.087	0.121
1302	ENSDARG00000070083	atp5f1b	1	0.220894287	-0.292648422	0.928	0.658
1303	ENSDARG00000070537	stmn2b	1	0.000255679	-0.598975334	0.059	0.113
1304	ENSDARG00000070822	cnp	1	0.135895584	-0.38769205	0.116	0.132
1305	ENSDARG00000070844	gamt	1	0.001257383	-1.206565038	0.295	0.296
1306	ENSDARG00000070873	ccl25b	1	0.821897679	-1.16651069	0.101	0.092
1307	ENSDARG00000070922	cnbpb	1	0.001620676	-0.613269493	0.829	0.577
1308	ENSDARG00000070959	si:ch211-288g17.3	1	0.00270195	-0.818681844	0.203	0.231
1309	ENSDARG00000071018	ptena	1	0.021483083	-0.44557574	0.257	0.175
1310	ENSDARG00000071395	camk2g1	1	0.058098368	-0.277092078	0.141	0.101
1311	ENSDARG00000071403	oaz1a	1	5.70E-05	-0.358610916	0.842	0.481
1312	ENSDARG00000071445	myoz1b	1	0.000154964	-0.652148483	0.089	0.149
1313	ENSDARG00000071626	ptgdsb.2	1	0.930157887	-1.4734257	0.238	0.203
1314	ENSDARG00000071673	ctdspla	1	0.084850103	-0.392626761	0.158	0.177
1315	ENSDARG00000073704	si:dkeyp-72g9.4	1	0.000549596	-0.525032292	0.054	0.104
1316	ENSDARG00000073742	prss59.2	1	0.003759469	-1.84231436	0.488	0.413
1317	ENSDARG00000074057	calm3b	1	0.000491368	-0.579586691	0.624	0.361
1318	ENSDARG00000074245	spen	1	0.000860476	-0.278865158	0.156	0.093
1319	ENSDARG00000074869	si:ch1073-291c23.2	1	0.060297735	-0.507763372	0.119	0.139
1320	ENSDARG00000075542	zfhx4	1	0.853575785	-0.521708943	0.121	0.114
1321	ENSDARG00000075831	slc7a8a	1	0.007845632	-0.450543552	0.121	0.159
1322	ENSDARG00000076074	dda1	1	0.014423895	-0.31230602	0.191	0.129
1323	ENSDARG00000076790	crygm2d16	1	0.027508259	-1.241757171	0.072	0.101
1324	ENSDARG00000076847	tnrc6c1	1	0.063840762	-0.814424041	0.329	0.296
1325	ENSDARG00000076891	rfxap	1	0.221940804	-0.518087603	0.302	0.224
1326	ENSDARG00000077045	scg5	1	0.401212099	-0.393766732	0.116	0.12
1327	ENSDARG00000077405	psip1b	1	0.00183337	-0.370425723	0.205	0.13
1328	ENSDARG00000077473	mych	1	0.001018032	-0.377421025	0.317	0.204
1329	ENSDARG00000078113	atp5mea	1	0.001203343	-0.304935399	0.287	0.186
1330	ENSDARG00000078308	spry2	1	0.011710527	-0.425232873	0.077	0.113
1331	ENSDARG00000078473	nucks1a	1	0.538918157	-0.692550763	0.255	0.222
1332	ENSDARG00000078781	si:ch211-161c3.6	1	0.539710164	-0.333587589	0.106	0.09
1333	ENSDARG00000078865	cxxc5a	1	0.000244557	-0.579836024	0.072	0.126
1334	ENSDARG00000079150	si:ch211-276i12.9	1	0.292821417	-0.355841283	0.168	0.133
1335	ENSDARG00000079274	prss59.1	1	0.132435592	-1.670040116	0.26	0.242
1336	ENSDARG00000079305	hbae3	1	0.049053545	-3.264681963	0.173	0.186
1337	ENSDARG00000079687	rnf10	1	0.009872459	-0.538501198	0.507	0.325
1338	ENSDARG00000079949	supt16h	1	9.51E-05	-0.276250041	0.173	0.098
1339	ENSDARG00000086288	scg3	1	0.000541576	-0.561643831	0.072	0.125
1340	ENSDARG00000086658	crygm2d21	1	0.001045078	-1.340383469	0.057	0.103
1341	ENSDARG00000086842	dap1b	1	0.00071797	-0.70539929	0.829	0.587
1342	ENSDARG00000086917	crygm2d2	1	0.004646703	-1.882112944	0.205	0.23
1343	ENSDARG00000087303	cebpd	1	5.18E-05	-0.66062916	0.765	0.427
1344	ENSDARG00000087324	crygm2d1	1	0.116450784	-1.687206747	0.176	0.183
1345	ENSDARG00000087390	hbbe1.3	1	0.05152984	-3.37729943	0.2	0.208
1346	ENSDARG00000087402	tpm1	1	0.006835776	-0.520774812	0.228	0.151
1347	ENSDARG00000087636	hmgn6	1	0.192809314	-0.903442316	0.703	0.483
1348	ENSDARG00000087765	crygm2d10	1	0.15178397	-1.728992242	0.168	0.173
1349	ENSDARG00000087897	h2afy2	1	0.003895568	-0.875035399	0.406	0.364
1350	ENSDARG00000088823	crygm2d3	1	0.394555428	-1.323065346	0.101	0.107
1351	ENSDARG00000089302	hnrnpa0a	1	0.276449861	-0.902059062	0.356	0.298
1352	ENSDARG00000089372	clk4a	1	0.000254518	-0.301070921	0.2	0.119
1353	ENSDARG00000089787	crebzf	1	0.000279811	-0.363518387	0.312	0.193
1354	ENSDARG00000089981	rnf146	1	0.191005844	-0.356606474	0.131	0.1
1355	ENSDARG00000090190	bcam	1	0.000131545	-0.291673321	0.171	0.1
1356	ENSDARG00000090213	rheb	1	6.00E-05	-0.406091083	0.045	0.104
1357	ENSDARG00000090286	serpina1	1	0.010618451	-1.206381139	0.069	0.103
1358	ENSDARG00000090428	ctrb1	1	0.015357034	-1.943803795	0.488	0.399
1359	ENSDARG00000090850	serpina1l	1	0.068110796	-1.227641229	0.079	0.101
1360	ENSDARG00000092033	si:dkey-239h2.3	1	0.282755002	-0.643823754	0.327	0.29
1361	ENSDARG00000092170	apoc1	1	0.818021833	-0.743748378	0.149	0.132
1362	ENSDARG00000092467	si:ch73-46j18.5	1	0.021029184	-0.520879602	0.087	0.116
1363	ENSDARG00000092659	ppp3r1a	1	0.578200936	-0.543902292	0.144	0.137
1364	ENSDARG00000093303	ifitm1	1	0.176348837	-1.074056149	0.134	0.146
1365	ENSDARG00000093382	uqcc3	1	0.864927413	-0.27861901	0.109	0.105
1366	ENSDARG00000093844	zgc:136461	1	0.552945789	-1.103311479	0.111	0.111
1367	ENSDARG00000094310	si:ch211-255g12.6	1	0.136159527	-1.352271962	0.109	0.123
1368	ENSDARG00000094836	si:ch211-195b15.8	1	0.001896278	-0.545029776	0.077	0.123
1369	ENSDARG00000096257	si:ch73-367p23.2	1	0.010033743	-0.808258767	0.173	0.199
1370	ENSDARG00000097102	si:ch73-281n10.2	1	0.075061947	-0.693166929	0.621	0.462
1371	ENSDARG00000097696	si:ch73-71c20.5	1	0.002424625	-0.25683083	0.156	0.098
1372	ENSDARG00000098075	sh3bgrl3	1	0.003157419	-0.52838934	0.139	0.179
1373	ENSDARG00000098591	tubb2b	1	0.361438289	-0.995280175	0.423	0.332
1374	ENSDARG00000098635	irf2bp2b	1	0.114997889	-0.468357812	0.329	0.239
1375	ENSDARG00000099389	cdo1	1	0.06757532	-0.604631287	0.129	0.147
1376	ENSDARG00000099499	ndufa4l	1	0.253385411	-0.322263051	0.901	0.612
1377	ENSDARG00000099614	purab	1	0.077634406	-0.253725573	0.126	0.091
1378	ENSDARG00000099730	pkma	1	0.008268606	-0.517541833	0.295	0.196
1379	ENSDARG00000099744	gap43	1	0.000383927	-0.792015266	0.087	0.139
1380	ENSDARG00000099974	ldb3b	1	0.00521382	-0.464347947	0.072	0.111
1381	ENSDARG00000100129	brd3b	1	0.048876526	-0.504344845	0.304	0.211
1382	ENSDARG00000100244	ebf3a	1	0.000171547	-0.934823744	0.084	0.142
1383	ENSDARG00000100446	si:ch211-286o17.1	1	9.74E-05	-0.46974836	0.077	0.142
1384	ENSDARG00000100795	timp4.3	1	0.58629399	-0.50569965	0.126	0.126
1385	ENSDARG00000101009	cited4b	1	0.252311161	-0.491090055	0.146	0.152
1386	ENSDARG00000101115	med30	1	0.03854129	-0.329434729	0.104	0.133
1387	ENSDARG00000101199	rbp4	1	0.336970793	-0.775975993	0.569	0.449
1388	ENSDARG00000101216	meaf6	1	0.944038403	-0.634259405	0.379	0.29
1389	ENSDARG00000101458	r3hdm1	1	0.066987609	-0.366698055	0.124	0.088
1390	ENSDARG00000101733	fam168b	1	0.158528972	-0.511049509	0.166	0.171
1391	ENSDARG00000101900	xrn2	1	9.04E-05	-0.323757031	0.203	0.117
1392	ENSDARG00000102047	mab21l1	1	0.000103959	-0.645069669	0.054	0.112
1393	ENSDARG00000102367	ndfip1l	1	0.000444807	-0.258257644	0.166	0.097
1394	ENSDARG00000102558	pde6ha	1	0.278734955	-0.744098008	0.265	0.242
1395	ENSDARG00000102572	si:ch211-260e23.9	1	0.025941703	-0.628098455	0.463	0.305
1396	ENSDARG00000102632	ubc	1	0.009649735	-0.308951594	0.941	0.717
1397	ENSDARG00000102802	brdt	1	0.992989619	-0.417375628	0.134	0.121
1398	ENSDARG00000102879	myt1b	1	4.74E-05	-0.535957641	0.047	0.108
1399	ENSDARG00000102889	15-Sep	1	0.001018755	-0.453714369	0.064	0.112
1400	ENSDARG00000103543	gngt2b	1	0.185742243	-0.39038043	0.119	0.13
1401	ENSDARG00000103672	cirbpa	1	0.017527439	-0.565654547	0.772	0.463
1402	ENSDARG00000103845	zgc:55733	1	0.324174607	-0.354971575	0.156	0.123
1403	ENSDARG00000104413	rogdi	1	0.002534375	-0.486583767	0.074	0.117
1404	ENSDARG00000104458	rnasekb	1	0.002780363	-1.142487427	0.349	0.326
1405	ENSDARG00000104530	znf609b	1	0.197754493	-0.295546059	0.131	0.101
1406	ENSDARG00000104782	oaz1b	1	0.000572323	-0.423224934	0.589	0.357
1407	ENSDARG00000105154	creg1	1	6.64E-05	-1.384895951	0.483	0.279
1408	ENSDARG00000105223	pmp22a	1	0.186354456	-0.84414161	0.223	0.221
1409	ENSDARG00000109861	BX545855.1	1	0.177800568	-1.760863057	0.205	0.201
1410	ENSDARG00000113599	hbbe1.1	1	0.001285076	-2.38852012	0.092	0.138
1411	ENSDARG00000114516	CABZ01021592.1	1	0.479480537	-1.92341064	0.099	0.102
1412	ENSDARG00000115557	cox7b	1	0.000776204	-0.316787399	0.812	0.467
1413	ENSDARG00000116164	crygm2d8	1	0.012016972	-1.424556118	0.104	0.138
1414	ENSDARG00000116491	h2afvb	1	0.000807947	-0.669648638	0.582	0.343
