# Supplementary material for: Cell-type-specific responses to the microbiota across all tissues of the larval zebrafish
Source: Cell Rep. Author manuscript; Available in PMC 2023 Oct 23. (PMC10423310; doi:10.1016/j.celrep.2023.112095)
Supplement: MMC121 [file NIHMS1880944-supplement-MMC121.zip › DataS15/Figure6_PanelD_subcluster_GeneLists/subcluster1.tsv]

	gene	gene_NAME	p_val_adj	p_val	avg_logFC	pct.1	pct.2
1	ENSDARG00000078659	tmem176	9.39E-159	4.26E-163	1.132370379	0.49	0.101
2	ENSDARG00000074869	si:ch1073-291c23.2	1.04E-145	4.70E-150	0.973640003	0.444	0.087
3	ENSDARG00000105223	pmp22a	5.92E-142	2.68E-146	1.492299898	0.556	0.166
4	ENSDARG00000100446	si:ch211-286o17.1	8.94E-125	4.05E-129	1.091521791	0.417	0.091
5	ENSDARG00000090560	mfap5	3.00E-101	1.36E-105	0.900001366	0.2	0.019
6	ENSDARG00000023062	cyr61	3.71E-97	1.68E-101	0.970734711	0.311	0.061
7	ENSDARG00000039576	fstl1b	4.96E-95	2.25E-99	0.674196656	0.321	0.065
8	ENSDARG00000093303	ifitm1	1.19E-94	5.38E-99	1.854592398	0.386	0.105
9	ENSDARG00000023963	tpm4a	2.81E-93	1.27E-97	0.962924632	0.333	0.073
10	ENSDARG00000012066	dcn	3.55E-93	1.61E-97	0.817508383	0.251	0.039
11	ENSDARG00000061140	colec12	7.61E-93	3.45E-97	0.580306193	0.208	0.025
12	ENSDARG00000056913	pcolcea	1.27E-92	5.75E-97	0.772316197	0.191	0.02
13	ENSDARG00000022650	cyp2ad3	1.69E-92	7.67E-97	0.938743294	0.486	0.157
14	ENSDARG00000104110	col4a2	1.54E-89	6.96E-94	0.589259121	0.213	0.027
15	ENSDARG00000020007	col1a2	2.20E-86	9.96E-91	0.930619973	0.375	0.1
16	ENSDARG00000019353	sparc	2.50E-85	1.13E-89	0.967855913	0.646	0.299
17	ENSDARG00000018404	krt18a.1	2.49E-83	1.13E-87	1.063594001	0.482	0.167
18	ENSDARG00000095268	si:dkey-261h17.1	2.89E-83	1.31E-87	0.840504411	0.183	0.021
19	ENSDARG00000101849	adipor2	4.14E-83	1.88E-87	0.921154803	0.497	0.196
20	ENSDARG00000059933	plpp3	1.58E-81	7.16E-86	0.859504281	0.309	0.07
21	ENSDARG00000031678	col5a2a	2.70E-80	1.22E-84	0.482307194	0.186	0.023
22	ENSDARG00000040815	tsku	2.20E-79	9.97E-84	0.635019196	0.23	0.039
23	ENSDARG00000007396	rnd3b	3.60E-77	1.63E-81	0.53817913	0.189	0.025
24	ENSDARG00000057992	fstb	1.18E-76	5.34E-81	0.803556477	0.201	0.03
25	ENSDARG00000087697	lpl	1.29E-76	5.86E-81	1.151252815	0.434	0.148
26	ENSDARG00000069048	serpinf1	2.91E-76	1.32E-80	0.563363919	0.194	0.027
27	ENSDARG00000044975	krt94	2.84E-75	1.29E-79	1.176734361	0.207	0.032
28	ENSDARG00000103713	cd248a	1.98E-74	8.99E-79	0.637234325	0.165	0.019
29	ENSDARG00000028618	krt18b	6.85E-74	3.11E-78	1.029519253	0.459	0.166
30	ENSDARG00000086421	si:ch211-212k18.8	1.93E-72	8.74E-77	0.508775571	0.226	0.041
31	ENSDARG00000058358	krt8	2.75E-72	1.25E-76	1.162391167	0.682	0.424
32	ENSDARG00000042953	cyp2n13	5.33E-70	2.42E-74	0.75768018	0.259	0.057
33	ENSDARG00000099491	tmem176l.1	1.03E-69	4.65E-74	0.609711171	0.263	0.058
34	ENSDARG00000059367	mfap2	3.30E-66	1.49E-70	0.555768631	0.298	0.076
35	ENSDARG00000043802	ms4a17a.8	6.03E-66	2.73E-70	0.62039906	0.23	0.047
36	ENSDARG00000059906	sdc4	2.16E-65	9.78E-70	0.845727122	0.563	0.272
37	ENSDARG00000062129	mxra8b	3.34E-65	1.51E-69	0.577430963	0.216	0.041
38	ENSDARG00000100946	si:ch211-212k18.9	1.04E-63	4.71E-68	0.412708977	0.193	0.033
39	ENSDARG00000030402	twist1a	1.69E-63	7.67E-68	0.502038388	0.182	0.029
40	ENSDARG00000040944	ntd5	2.90E-63	1.31E-67	0.559409303	0.165	0.023
41	ENSDARG00000043796	ms4a17a.7	1.24E-61	5.62E-66	0.641943228	0.193	0.034
42	ENSDARG00000101199	rbp4	8.17E-61	3.70E-65	1.300646103	0.649	0.428
43	ENSDARG00000007275	si:ch211-251b21.1	7.08E-58	3.21E-62	1.063225954	0.548	0.284
44	ENSDARG00000035809	col1a1b	1.13E-57	5.12E-62	0.610932541	0.26	0.067
45	ENSDARG00000054438	fzd2	2.11E-57	9.59E-62	0.449821423	0.213	0.045
46	ENSDARG00000008030	myl9b	2.09E-56	9.47E-61	0.616633915	0.324	0.101
47	ENSDARG00000012593	col5a1	6.23E-56	2.82E-60	0.495462373	0.197	0.04
48	ENSDARG00000012405	col1a1a	8.79E-56	3.98E-60	0.615055132	0.287	0.081
49	ENSDARG00000012071	angptl1a	1.73E-55	7.85E-60	0.580088729	0.149	0.022
50	ENSDARG00000068710	nid1a	7.68E-55	3.48E-59	0.580614172	0.187	0.036
51	ENSDARG00000006901	si:ch1073-459j12.1	2.01E-54	9.12E-59	0.487519603	0.136	0.018
52	ENSDARG00000039273	fbln5	2.03E-54	9.22E-59	0.396264366	0.135	0.018
53	ENSDARG00000053493	aldh1a2	2.44E-54	1.11E-58	0.530152483	0.158	0.025
54	ENSDARG00000055009	col4a1	1.16E-53	5.25E-58	0.443674556	0.147	0.022
55	ENSDARG00000014091	osr1	6.97E-53	3.16E-57	0.628331703	0.146	0.022
56	ENSDARG00000002644	rgs5a	1.42E-52	6.45E-57	0.84002414	0.211	0.048
57	ENSDARG00000010008	vim	4.25E-52	1.93E-56	1.327289851	0.47	0.218
58	ENSDARG00000017676	mmp2	1.13E-51	5.12E-56	0.400354625	0.209	0.048
59	ENSDARG00000042027	prrx1b	2.24E-51	1.02E-55	0.413637083	0.114	0.013
60	ENSDARG00000058730	rdh10a	3.71E-51	1.68E-55	0.76674235	0.182	0.036
61	ENSDARG00000009212	ppiaa	7.31E-51	3.32E-55	0.450120406	0.904	0.804
62	ENSDARG00000040526	s1pr5a	1.82E-50	8.27E-55	0.530024028	0.124	0.016
63	ENSDARG00000058005	hgd	2.19E-50	9.94E-55	0.683811168	0.373	0.139
64	ENSDARG00000033307	igf2b	3.88E-50	1.76E-54	0.532455212	0.244	0.065
65	ENSDARG00000102291	eef1da	4.83E-50	2.19E-54	0.518542792	0.821	0.63
66	ENSDARG00000003599	rpl3	1.25E-49	5.67E-54	0.398297796	0.967	0.927
67	ENSDARG00000035552	agtr2	1.40E-49	6.33E-54	0.83456483	0.149	0.025
68	ENSDARG00000070873	ccl25b	1.78E-49	8.07E-54	1.656292092	0.241	0.068
69	ENSDARG00000061852	olfml3a	4.18E-49	1.89E-53	0.262345639	0.106	0.011
70	ENSDARG00000063563	creb3l2	8.30E-49	3.76E-53	0.454883052	0.157	0.029
71	ENSDARG00000041607	eif4ebp3l	9.09E-49	4.12E-53	0.751124413	0.599	0.358
72	ENSDARG00000021443	zfp36l1b	1.65E-48	7.48E-53	0.608070851	0.321	0.11
73	ENSDARG00000092693	tpt1	4.96E-48	2.25E-52	0.343637276	0.978	0.939
74	ENSDARG00000075718	rpz5	3.20E-47	1.45E-51	0.628404536	0.256	0.075
75	ENSDARG00000094854	ms4a17a.9	3.60E-47	1.63E-51	0.545373593	0.225	0.059
76	ENSDARG00000092033	si:dkey-239h2.3	5.86E-47	2.66E-51	0.673692076	0.514	0.257
77	ENSDARG00000040046	snai2	6.31E-47	2.86E-51	0.478562592	0.153	0.028
78	ENSDARG00000074094	tgm2b	5.53E-46	2.51E-50	0.442714918	0.138	0.023
79	ENSDARG00000086826	sult6b1	1.09E-45	4.95E-50	0.652231835	0.421	0.188
80	ENSDARG00000014690	rps4x	2.05E-45	9.31E-50	0.33483823	0.977	0.939
81	ENSDARG00000004363	lhfpl6	4.85E-45	2.20E-49	0.462444363	0.186	0.043
82	ENSDARG00000044935	hpdb	1.24E-44	5.60E-49	0.849088049	0.275	0.09
83	ENSDARG00000027589	fzd7b	1.31E-44	5.92E-49	0.426552754	0.22	0.059
84	ENSDARG00000077291	rps2	2.34E-44	1.06E-48	0.287030601	0.993	0.99
85	ENSDARG00000036316	rpl39	3.67E-44	1.66E-48	0.316912858	0.978	0.937
86	ENSDARG00000074335	boc	3.96E-44	1.80E-48	0.415515797	0.233	0.065
87	ENSDARG00000077473	mych	4.14E-44	1.88E-48	0.604359765	0.41	0.18
88	ENSDARG00000087303	cebpd	5.04E-44	2.29E-48	0.568257888	0.665	0.419
89	ENSDARG00000093549	selenop	5.84E-44	2.65E-48	0.518997284	0.528	0.27
90	ENSDARG00000021864	rplp1	6.05E-44	2.74E-48	0.322189767	0.99	0.983
91	ENSDARG00000014867	rpl8	7.07E-44	3.21E-48	0.311490018	0.981	0.961
92	ENSDARG00000103007	rps3	3.81E-43	1.73E-47	0.332971932	0.95	0.913
93	ENSDARG00000043531	jun	9.66E-43	4.38E-47	0.918767925	0.515	0.283
94	ENSDARG00000060316	cish	1.15E-42	5.23E-47	0.57295974	0.361	0.147
95	ENSDARG00000070437	rpl22	3.59E-42	1.63E-46	0.322749996	0.959	0.889
96	ENSDARG00000035692	rps3a	8.70E-42	3.95E-46	0.330254649	0.957	0.942
97	ENSDARG00000045487	rps16	1.33E-41	6.02E-46	0.295820337	0.961	0.949
98	ENSDARG00000090552	si:dkey-7j14.6	1.75E-41	7.91E-46	0.582346908	0.406	0.186
99	ENSDARG00000007708	nsa2	1.88E-41	8.50E-46	0.429257534	0.862	0.735
100	ENSDARG00000042905	rpl10a	2.25E-41	1.02E-45	0.339780625	0.968	0.942
101	ENSDARG00000068892	sostdc1a	3.36E-41	1.52E-45	1.313751546	0.127	0.021
102	ENSDARG00000019949	serpinh1b	3.67E-41	1.66E-45	0.682558202	0.187	0.047
103	ENSDARG00000025348	igfbp5b	4.08E-41	1.85E-45	1.1056101	0.282	0.102
104	ENSDARG00000045979	zgc:153704	4.27E-41	1.93E-45	1.129934975	0.293	0.107
105	ENSDARG00000053858	crip1	5.19E-41	2.35E-45	1.018739147	0.397	0.184
106	ENSDARG00000037116	cxcl12a	7.52E-41	3.41E-45	1.390620472	0.259	0.086
107	ENSDARG00000036080	cd81a	1.46E-40	6.63E-45	0.429883467	0.678	0.422
108	ENSDARG00000041619	rack1	1.70E-40	7.71E-45	0.323871572	0.956	0.911
109	ENSDARG00000015862	rpl5b	1.99E-40	9.04E-45	0.376082572	0.884	0.783
110	ENSDARG00000014907	htra1b	4.57E-40	2.07E-44	0.471209535	0.117	0.018
111	ENSDARG00000014796	wnt11r	5.24E-40	2.37E-44	0.635475281	0.187	0.048
112	ENSDARG00000000002	ccdc80	1.80E-39	8.16E-44	0.337892433	0.107	0.015
113	ENSDARG00000025428	socs3a	2.76E-39	1.25E-43	0.754225021	0.35	0.146
114	ENSDARG00000058179	ackr3b	2.87E-39	1.30E-43	0.606441724	0.183	0.047
115	ENSDARG00000099510	cnn3a	2.88E-39	1.31E-43	0.482608555	0.287	0.104
116	ENSDARG00000061259	sost	3.16E-39	1.43E-43	0.482866071	0.118	0.019
117	ENSDARG00000102048	slc25a43	4.02E-39	1.82E-43	0.513558812	0.382	0.172
118	ENSDARG00000025073	rpl18a	4.49E-39	2.04E-43	0.276716649	0.992	0.965
119	ENSDARG00000040874	add3a	6.39E-39	2.90E-43	0.687345185	0.255	0.087
120	ENSDARG00000007320	rpl7	9.39E-39	4.26E-43	0.291210461	0.975	0.964
121	ENSDARG00000008363	mcl1b	2.04E-38	9.23E-43	0.630079138	0.499	0.265
122	ENSDARG00000033466	tagln2	2.90E-38	1.32E-42	0.608513131	0.282	0.101
123	ENSDARG00000032725	rps27a	4.10E-38	1.86E-42	0.296803032	0.981	0.943
124	ENSDARG00000074242	serbp1a	6.32E-38	2.86E-42	0.428564996	0.85	0.71
125	ENSDARG00000100897	pdgfrb	1.29E-37	5.84E-42	0.400922031	0.105	0.015
126	ENSDARG00000045930	rbpms2a	1.34E-37	6.06E-42	0.603733413	0.176	0.044
127	ENSDARG00000070360	inka1a	2.96E-37	1.34E-41	0.365626136	0.107	0.016
128	ENSDARG00000011876	ednraa	3.80E-37	1.72E-41	0.57519935	0.134	0.026
129	ENSDARG00000078026	zcchc24	6.08E-37	2.76E-41	0.340300819	0.127	0.024
130	ENSDARG00000040439	rsl24d1	6.87E-37	3.11E-41	0.382978519	0.868	0.772
131	ENSDARG00000020239	lpin1	7.77E-37	3.52E-41	0.593881059	0.629	0.403
132	ENSDARG00000010160	rps15a	1.50E-36	6.79E-41	0.280956235	0.983	0.964
133	ENSDARG00000021172	cyp2ad2	1.52E-36	6.90E-41	0.90319856	0.176	0.046
134	ENSDARG00000006691	rpl12	2.65E-36	1.20E-40	0.329240368	0.944	0.888
135	ENSDARG00000039347	rps24	2.77E-36	1.25E-40	0.297451486	0.963	0.925
136	ENSDARG00000089221	si:ch211-195o20.7	3.29E-36	1.49E-40	0.262563848	0.106	0.016
137	ENSDARG00000019778	rps6	3.45E-36	1.56E-40	0.290059125	0.972	0.951
138	ENSDARG00000034801	mylka	4.77E-36	2.16E-40	0.376757094	0.101	0.015
139	ENSDARG00000043102	lxn	7.97E-36	3.61E-40	0.656847708	0.528	0.31
140	ENSDARG00000015164	mknk2b	1.28E-35	5.81E-40	0.62496497	0.57	0.354
141	ENSDARG00000033971	prrx1a	1.71E-35	7.76E-40	0.402432729	0.136	0.028
142	ENSDARG00000020031	cldn11a	2.58E-35	1.17E-39	0.795602742	0.147	0.033
143	ENSDARG00000055678	akap12b	3.10E-35	1.40E-39	0.449415523	0.207	0.062
144	ENSDARG00000070849	rps15	3.59E-35	1.63E-39	0.280055458	0.968	0.945
145	ENSDARG00000068036	tmem119b	4.39E-35	1.99E-39	0.303902794	0.103	0.016
146	ENSDARG00000014587	slc38a5b	8.15E-35	3.69E-39	0.634635539	0.42	0.215
147	ENSDARG00000009285	rpl15	8.40E-35	3.81E-39	0.278229224	0.97	0.956
148	ENSDARG00000071095	abi3bpb	1.29E-34	5.86E-39	0.75033619	0.146	0.034
149	ENSDARG00000029500	rpl34	1.67E-34	7.59E-39	0.284550478	0.96	0.912
150	ENSDARG00000038025	cbx7a	1.68E-34	7.61E-39	0.550664772	0.478	0.246
151	ENSDARG00000025670	fstl3	2.79E-34	1.27E-38	0.647706868	0.145	0.033
152	ENSDARG00000036456	anxa4	3.33E-34	1.51E-38	0.390712432	0.439	0.207
153	ENSDARG00000099022	faua	3.81E-34	1.73E-38	0.282243804	0.957	0.911
154	ENSDARG00000063149	tmtc1	4.52E-34	2.05E-38	0.375362936	0.102	0.016
155	ENSDARG00000037895	ramp2	6.55E-34	2.97E-38	0.42601219	0.124	0.025
156	ENSDARG00000069432	plscr3b	9.33E-34	4.23E-38	0.375348924	0.32	0.128
157	ENSDARG00000091111	si:ch211-15b10.6	2.57E-33	1.17E-37	0.462792649	0.287	0.114
158	ENSDARG00000061242	tuft1a	2.82E-33	1.28E-37	0.573646382	0.233	0.082
159	ENSDARG00000011201	rplp2l	3.06E-33	1.39E-37	0.3288717	0.952	0.883
160	ENSDARG00000002235	mmp14a	3.47E-33	1.57E-37	0.280160149	0.127	0.026
161	ENSDARG00000025581	rpl10	4.91E-33	2.23E-37	0.275491105	0.977	0.948
162	ENSDARG00000106873	LO018188.1	6.66E-33	3.02E-37	0.398038335	0.131	0.028
163	ENSDARG00000029533	rpl18	9.11E-33	4.13E-37	0.263116955	0.982	0.959
164	ENSDARG00000005513	naca	9.69E-33	4.39E-37	0.288548505	0.964	0.915
165	ENSDARG00000088581	f10	1.68E-32	7.63E-37	0.355465912	0.169	0.046
166	ENSDARG00000020761	arrdc2	1.74E-32	7.90E-37	0.572671055	0.361	0.172
167	ENSDARG00000046157	RPS17	1.79E-32	8.14E-37	0.309733214	0.937	0.877
168	ENSDARG00000099380	rpl13	4.89E-32	2.22E-36	0.294437072	0.956	0.913
169	ENSDARG00000026611	socs3b	5.28E-32	2.39E-36	0.370485411	0.186	0.055
170	ENSDARG00000105575	si:dkey-6n21.12	5.45E-32	2.47E-36	0.259802462	0.116	0.022
171	ENSDARG00000044251	rasgef1bb	6.06E-32	2.75E-36	0.299945101	0.117	0.023
172	ENSDARG00000060004	fzd7a	8.03E-32	3.64E-36	0.347340455	0.209	0.067
173	ENSDARG00000036629	rps14	9.20E-32	4.17E-36	0.284578493	0.963	0.909
174	ENSDARG00000076120	foxp4	9.70E-32	4.40E-36	0.363162667	0.368	0.168
175	ENSDARG00000061226	timp2a	3.84E-31	1.74E-35	0.315347283	0.273	0.102
176	ENSDARG00000041182	rpl4	4.56E-31	2.07E-35	0.299263772	0.915	0.849
177	ENSDARG00000019995	bmp4	6.10E-31	2.76E-35	0.309456867	0.107	0.02
178	ENSDARG00000091481	foxc1a	6.15E-31	2.79E-35	0.31643543	0.107	0.02
179	ENSDARG00000054818	rpl32	8.79E-31	3.98E-35	0.299829188	0.953	0.904
180	ENSDARG00000101481	rbp5	1.07E-30	4.87E-35	0.583704563	0.171	0.048
181	ENSDARG00000027310	lsp1	2.68E-30	1.22E-34	0.301097542	0.105	0.019
182	ENSDARG00000071196	cavin2b	3.71E-30	1.68E-34	0.518728033	0.253	0.099
183	ENSDARG00000019230	rpl7a	4.77E-30	2.16E-34	0.262184426	0.975	0.96
184	ENSDARG00000015128	rpl27	6.18E-30	2.80E-34	0.274431308	0.949	0.9
185	ENSDARG00000074908	col6a1	9.31E-30	4.22E-34	0.32721325	0.12	0.025
186	ENSDARG00000006316	rpl23a	1.15E-29	5.23E-34	0.281393959	0.944	0.887
187	ENSDARG00000069100	aldh9a1a.1	1.20E-29	5.46E-34	0.381415055	0.653	0.435
188	ENSDARG00000058128	msna	1.24E-29	5.62E-34	0.460569913	0.321	0.142
189	ENSDARG00000030723	cldn11b	1.44E-29	6.52E-34	0.313742583	0.143	0.036
190	ENSDARG00000042980	cyp2p7	1.69E-29	7.68E-34	0.375066479	0.194	0.062
191	ENSDARG00000037350	rpl9	2.75E-29	1.25E-33	0.286459903	0.939	0.902
192	ENSDARG00000021806	zfp36l2	3.64E-29	1.65E-33	0.384111488	0.255	0.097
193	ENSDARG00000094422	si:dkey-12l12.1	6.36E-29	2.88E-33	0.625283324	0.123	0.027
194	ENSDARG00000034718	tfpia	6.75E-29	3.06E-33	0.555173274	0.118	0.026
195	ENSDARG00000044074	loxl2b	8.38E-29	3.80E-33	0.272777796	0.106	0.021
196	ENSDARG00000071673	ctdspla	9.75E-29	4.42E-33	0.405320676	0.332	0.15
197	ENSDARG00000044093	rpl13a	1.28E-28	5.78E-33	0.279679929	0.945	0.883
198	ENSDARG00000089187	wfdc2	1.47E-28	6.68E-33	0.463567563	0.127	0.03
199	ENSDARG00000074378	junba	1.48E-28	6.72E-33	0.775471487	0.318	0.151
200	ENSDARG00000070155	tuba8l3	1.63E-28	7.41E-33	0.365501198	0.156	0.043
201	ENSDARG00000100392	rps18	2.24E-28	1.01E-32	0.255316356	0.971	0.936
202	ENSDARG00000060457	pmp22b	3.50E-28	1.58E-32	0.302823772	0.325	0.144
203	ENSDARG00000101637	ccnd1	4.12E-28	1.87E-32	0.341702423	0.222	0.08
204	ENSDARG00000034897	rps10	6.84E-28	3.10E-32	0.259884836	0.949	0.902
205	ENSDARG00000099236	10-Sep	8.48E-28	3.84E-32	0.434682986	0.274	0.117
206	ENSDARG00000055868	rsl1d1	9.03E-28	4.09E-32	0.504206341	0.503	0.309
207	ENSDARG00000027744	gadd45ba	3.27E-27	1.48E-31	0.460442509	0.423	0.23
208	ENSDARG00000002937	meis1a	9.69E-27	4.39E-31	0.256572189	0.117	0.027
209	ENSDARG00000053457	rpl23	1.10E-26	4.97E-31	0.257659585	0.971	0.955
210	ENSDARG00000035569	cyp1d1	1.65E-26	7.50E-31	0.29496057	0.11	0.024
211	ENSDARG00000088030	rpl35a	5.35E-26	2.42E-30	0.250723367	0.952	0.902
212	ENSDARG00000057556	rpl17	5.38E-26	2.44E-30	0.259882189	0.96	0.91
213	ENSDARG00000068401	yap1	1.13E-25	5.11E-30	0.31366871	0.234	0.093
214	ENSDARG00000006497	rtn1a	1.58E-25	7.15E-30	-0.759086987	0.222	0.43
215	ENSDARG00000001975	hsd11b2	2.59E-25	1.17E-29	0.42692478	0.15	0.044
216	ENSDARG00000005791	rpl28	2.73E-25	1.24E-29	0.250501469	0.963	0.92
217	ENSDARG00000042978	cyp2p6	6.46E-25	2.93E-29	0.262007085	0.121	0.03
218	ENSDARG00000035860	rps28	2.86E-24	1.30E-28	0.267163444	0.946	0.875
219	ENSDARG00000090444	ponzr1	3.93E-24	1.78E-28	0.330924831	0.132	0.036
220	ENSDARG00000100729	tln1	4.99E-24	2.26E-28	0.416628482	0.191	0.068
221	ENSDARG00000035858	cnn2	8.04E-24	3.65E-28	0.555042045	0.258	0.116
222	ENSDARG00000070391	tspan4b	1.08E-23	4.90E-28	0.319172136	0.147	0.045
223	ENSDARG00000055455	gpm6aa	1.42E-23	6.45E-28	-0.950569307	0.302	0.477
224	ENSDARG00000076223	SERP1	1.45E-23	6.59E-28	0.393242118	0.598	0.404
225	ENSDARG00000100452	nop53	1.62E-23	7.36E-28	0.411018355	0.687	0.518
226	ENSDARG00000071558	fblim1	2.77E-23	1.26E-27	0.30443086	0.175	0.061
227	ENSDARG00000040362	ehd2b	3.20E-23	1.45E-27	0.276049817	0.101	0.022
228	ENSDARG00000014646	aoc2	1.51E-22	6.85E-27	0.375474011	0.101	0.023
229	ENSDARG00000042934	ctgfa	1.84E-22	8.34E-27	0.658073152	0.164	0.056
230	ENSDARG00000015575	cyp3c1	1.89E-22	8.58E-27	0.294112437	0.302	0.144
231	ENSDARG00000016200	trib3	3.00E-22	1.36E-26	0.423216356	0.269	0.124
232	ENSDARG00000038123	myl9a	7.76E-22	3.52E-26	0.427284161	0.132	0.038
233	ENSDARG00000008502	pno1	9.21E-22	4.17E-26	0.390164314	0.592	0.412
234	ENSDARG00000006603	csrp1a	9.86E-22	4.47E-26	0.379485341	0.183	0.068
235	ENSDARG00000103720	zgc:162730	1.37E-21	6.23E-26	0.544669619	0.42	0.237
236	ENSDARG00000099148	bzw1b	1.38E-21	6.26E-26	0.505501299	0.353	0.194
237	ENSDARG00000033160	nr1d1	1.42E-21	6.45E-26	0.311603293	0.207	0.082
238	ENSDARG00000075831	slc7a8a	1.64E-21	7.43E-26	0.405514866	0.284	0.136
239	ENSDARG00000005673	f3b	1.77E-21	8.01E-26	0.503011463	0.121	0.034
240	ENSDARG00000018961	gtpbp4	4.81E-21	2.18E-25	0.366844973	0.658	0.493
241	ENSDARG00000089441	si:ch211-105c13.3	8.20E-21	3.72E-25	0.619655803	0.204	0.084
242	ENSDARG00000002013	grb10a	1.17E-20	5.32E-25	0.293742531	0.125	0.037
243	ENSDARG00000054609	slco2b1	1.31E-20	5.95E-25	0.36272656	0.107	0.028
244	ENSDARG00000097205	ulk2	2.48E-20	1.13E-24	0.426226177	0.282	0.14
245	ENSDARG00000037998	flot1b	2.55E-20	1.16E-24	0.34003985	0.307	0.156
246	ENSDARG00000017235	eif5a	4.50E-20	2.04E-24	0.291560586	0.804	0.658
247	ENSDARG00000027984	gstz1	5.67E-20	2.57E-24	0.371825142	0.366	0.202
248	ENSDARG00000018637	sec61g	1.05E-19	4.76E-24	0.286039828	0.872	0.784
249	ENSDARG00000005481	nfkbiaa	1.45E-19	6.57E-24	0.448239844	0.281	0.139
250	ENSDARG00000012820	nop56	2.45E-19	1.11E-23	0.368867787	0.412	0.245
251	ENSDARG00000077717	rpl29	5.80E-19	2.63E-23	0.25171935	0.843	0.736
252	ENSDARG00000019128	tpm4b	7.14E-19	3.24E-23	0.492748739	0.101	0.026
253	ENSDARG00000004714	tcf12	7.70E-19	3.49E-23	0.264227709	0.204	0.083
254	ENSDARG00000020693	sesn1	9.13E-19	4.14E-23	0.427621837	0.624	0.457
255	ENSDARG00000041394	dnajb1b	1.48E-18	6.69E-23	0.427647522	0.281	0.14
256	ENSDARG00000040764	id1	2.17E-18	9.82E-23	0.323532744	0.441	0.265
257	ENSDARG00000038076	romo1	2.39E-18	1.09E-22	0.305294977	0.755	0.608
258	ENSDARG00000038095	socs1a	3.16E-18	1.43E-22	0.364876869	0.198	0.08
259	ENSDARG00000099371	cygb1	4.75E-18	2.16E-22	0.319081549	0.128	0.041
260	ENSDARG00000054823	id3	7.55E-18	3.42E-22	0.379463788	0.223	0.098
261	ENSDARG00000021372	tob1b	7.90E-18	3.58E-22	0.336862763	0.629	0.447
262	ENSDARG00000079578	rbpms2b	8.44E-18	3.83E-22	0.57411963	0.106	0.03
263	ENSDARG00000042018	fhl2a	9.49E-18	4.30E-22	0.355765346	0.113	0.033
264	ENSDARG00000056532	serinc2	9.66E-18	4.38E-22	0.355129767	0.241	0.117
265	ENSDARG00000011693	ttc36	1.58E-17	7.18E-22	0.26953153	0.123	0.038
266	ENSDARG00000007671	ghrb	1.78E-17	8.07E-22	0.299454434	0.143	0.051
267	ENSDARG00000007836	ctsla	3.06E-17	1.39E-21	0.340504132	0.672	0.479
268	ENSDARG00000042667	klf2a	6.40E-17	2.90E-21	0.591620424	0.16	0.063
269	ENSDARG00000002344	tubb4b	2.54E-16	1.15E-20	0.310407441	0.789	0.644
270	ENSDARG00000051748	ccnd2a	3.22E-16	1.46E-20	0.271294735	0.211	0.095
271	ENSDARG00000037870	actb2	4.77E-16	2.16E-20	0.490354692	0.953	0.913
272	ENSDARG00000038666	igfbp1b	9.33E-16	4.23E-20	0.550995621	0.116	0.037
273	ENSDARG00000056725	hmgb3a	1.80E-15	8.16E-20	-0.732649024	0.331	0.467
274	ENSDARG00000021343	wsb1	1.85E-15	8.40E-20	0.388622722	0.24	0.119
275	ENSDARG00000021143	rtn1b	1.97E-15	8.93E-20	-0.711577248	0.135	0.29
276	ENSDARG00000056008	atp5mc1	2.13E-15	9.67E-20	-0.562021475	0.171	0.335
277	ENSDARG00000037012	slc3a2b	4.40E-15	1.99E-19	0.285285393	0.262	0.135
278	ENSDARG00000102975	nsg2	4.61E-15	2.09E-19	-0.794703006	0.153	0.309
279	ENSDARG00000077138	zgc:195173	4.65E-15	2.11E-19	0.350231951	0.114	0.037
280	ENSDARG00000023766	gnsa	5.52E-15	2.50E-19	0.265767491	0.156	0.061
281	ENSDARG00000039392	wnk1b	7.80E-15	3.54E-19	0.409369469	0.107	0.035
282	ENSDARG00000009881	ier5	9.63E-15	4.37E-19	0.315946518	0.399	0.25
283	ENSDARG00000008407	tspan7b	9.99E-15	4.53E-19	-0.69138306	0.094	0.239
284	ENSDARG00000030440	rsrp1	1.25E-14	5.67E-19	0.338253503	0.514	0.346
285	ENSDARG00000035859	angptl4	1.41E-14	6.40E-19	0.287413944	0.117	0.039
286	ENSDARG00000055216	tuba1c	2.15E-14	9.75E-19	-0.854709795	0.336	0.463
287	ENSDARG00000033655	stmn1b	2.99E-14	1.35E-18	-0.763606101	0.391	0.511
288	ENSDARG00000087402	tpm1	3.34E-14	1.51E-18	0.693671297	0.262	0.139
289	ENSDARG00000013430	bhmt	3.36E-14	1.52E-18	0.351916431	0.521	0.36
290	ENSDARG00000037960	lrrc17	3.42E-14	1.55E-18	0.293433444	0.125	0.045
291	ENSDARG00000077383	anxa11a	4.93E-14	2.23E-18	0.308911918	0.271	0.15
292	ENSDARG00000042620	gstr	8.39E-14	3.81E-18	0.27353197	0.361	0.212
293	ENSDARG00000036577	atp6v0cb	1.14E-13	5.16E-18	-0.966332443	0.196	0.333
294	ENSDARG00000014329	npm1a	1.32E-13	5.96E-18	0.397587561	0.36	0.226
295	ENSDARG00000037789	pvalb1	1.76E-13	7.97E-18	-0.60823832	1	0.998
296	ENSDARG00000005162	tpm3	2.51E-13	1.14E-17	0.32116928	0.372	0.226
297	ENSDARG00000054916	eif4ebp3	2.67E-13	1.21E-17	0.326134296	0.517	0.362
298	ENSDARG00000020708	mdkb	3.02E-13	1.37E-17	-1.011111083	0.26	0.406
299	ENSDARG00000014420	elavl3	3.33E-13	1.51E-17	-0.715614026	0.154	0.298
300	ENSDARG00000029072	klf6a	3.40E-13	1.54E-17	0.395733748	0.346	0.211
301	ENSDARG00000077777	tmsb4x	4.86E-13	2.21E-17	0.250997693	0.887	0.834
302	ENSDARG00000026582	iscub	4.89E-13	2.21E-17	0.332178867	0.23	0.116
303	ENSDARG00000031683	fosab	5.88E-13	2.67E-17	0.614401643	0.439	0.299
304	ENSDARG00000036840	krt15	6.48E-13	2.94E-17	0.670239842	0.332	0.2
305	ENSDARG00000059057	atpv0e2	9.25E-13	4.19E-17	-0.723136744	0.145	0.285
306	ENSDARG00000008816	glud1a	1.16E-12	5.28E-17	0.276115778	0.205	0.102
307	ENSDARG00000063626	ddx21	1.57E-12	7.13E-17	0.275186671	0.562	0.4
308	ENSDARG00000033738	zgc:153867	2.22E-12	1.00E-16	0.397353988	0.521	0.367
309	ENSDARG00000099195	ier2a	2.34E-12	1.06E-16	0.453808492	0.329	0.199
310	ENSDARG00000005220	pdcd6	2.52E-12	1.14E-16	0.302511877	0.202	0.102
311	ENSDARG00000008310	ip6k2a	3.14E-12	1.42E-16	0.319047075	0.39	0.247
312	ENSDARG00000034427	jpt2	3.44E-12	1.56E-16	0.270149856	0.307	0.181
313	ENSDARG00000104945	sncb	4.27E-12	1.94E-16	-0.790077123	0.15	0.281
314	ENSDARG00000068732	spry4	4.70E-12	2.13E-16	0.255524429	0.161	0.07
315	ENSDARG00000040039	pttg1ipb	6.93E-12	3.14E-16	0.461052576	0.136	0.056
316	ENSDARG00000098591	tubb2b	1.37E-11	6.19E-16	-0.660963552	0.223	0.358
317	ENSDARG00000101766	ptmab	1.54E-11	7.00E-16	-0.611902751	0.683	0.722
318	ENSDARG00000071658	ywhag2	1.89E-11	8.55E-16	-0.769153995	0.134	0.261
319	ENSDARG00000090228	gsta.1	1.96E-11	8.90E-16	0.257592917	0.288	0.167
320	ENSDARG00000035987	psmg2	3.22E-11	1.46E-15	0.255392671	0.196	0.098
321	ENSDARG00000031164	tuba8l2	3.39E-11	1.53E-15	0.365048649	0.419	0.287
322	ENSDARG00000040822	fundc1	4.18E-11	1.89E-15	-0.505563317	0.098	0.225
323	ENSDARG00000099197	actc1b	4.28E-11	1.94E-15	-0.46655732	1	0.998
324	ENSDARG00000003655	tmem59l	4.32E-11	1.96E-15	-0.65732486	0.076	0.194
325	ENSDARG00000007241	mycb	4.42E-11	2.00E-15	0.299661986	0.248	0.138
326	ENSDARG00000002768	pvalb2	4.76E-11	2.16E-15	-0.604564502	1	1
327	ENSDARG00000068701	gpr85	6.55E-11	2.97E-15	-0.638855706	0.039	0.143
328	ENSDARG00000040291	cadm4	6.81E-11	3.09E-15	-0.473401423	0.047	0.158
329	ENSDARG00000063911	mt-atp6	7.25E-11	3.29E-15	-0.320065579	0.811	0.821
330	ENSDARG00000104571	gadd45ab	8.19E-11	3.71E-15	0.266766078	0.174	0.084
331	ENSDARG00000099283	epb41a	8.95E-11	4.06E-15	-0.53258126	0.117	0.247
332	ENSDARG00000057913	syt11a	1.96E-10	8.86E-15	-0.589828863	0.129	0.257
333	ENSDARG00000074390	tmem176l.4	2.32E-10	1.05E-14	-0.697554237	0.025	0.12
334	ENSDARG00000100003	glulb	2.65E-10	1.20E-14	0.276335217	0.481	0.33
335	ENSDARG00000089368	hopx	4.10E-10	1.86E-14	0.266689184	0.24	0.134
336	ENSDARG00000058062	magt1	4.30E-10	1.95E-14	0.269360862	0.256	0.151
337	ENSDARG00000059311	dpysl5b	5.61E-10	2.54E-14	-0.537399871	0.032	0.128
338	ENSDARG00000017673	nova2	8.79E-10	3.99E-14	-0.572360055	0.249	0.372
339	ENSDARG00000070083	atp5f1b	9.78E-10	4.43E-14	-0.337168577	0.643	0.685
340	ENSDARG00000015978	COX5B	1.03E-09	4.69E-14	-0.407976306	0.57	0.612
341	ENSDARG00000014313	atp5pf	1.41E-09	6.38E-14	-0.435302216	0.351	0.464
342	ENSDARG00000035715	marcksl1b	2.26E-09	1.03E-13	-0.588272059	0.612	0.665
343	ENSDARG00000022176	IGLON5	2.28E-09	1.03E-13	-0.612342786	0.052	0.153
344	ENSDARG00000008803	marcksb	2.45E-09	1.11E-13	-0.552232245	0.094	0.209
345	ENSDARG00000021366	fbp1a	2.57E-09	1.16E-13	0.253931388	0.287	0.171
346	ENSDARG00000093313	ubb	2.86E-09	1.30E-13	0.363871217	0.477	0.344
347	ENSDARG00000041065	hspb1	3.56E-09	1.61E-13	0.28365751	0.105	0.041
348	ENSDARG00000023174	fez1	3.69E-09	1.67E-13	-0.479587623	0.081	0.192
349	ENSDARG00000056877	vamp2	4.34E-09	1.97E-13	-0.56057361	0.106	0.222
350	ENSDARG00000015922	stk17al	5.23E-09	2.37E-13	0.362486556	0.106	0.043
351	ENSDARG00000008735	atp6ap2	5.99E-09	2.72E-13	-0.609291811	0.215	0.337
352	ENSDARG00000006370	atp6v1h	6.15E-09	2.79E-13	-0.417302149	0.114	0.234
353	ENSDARG00000045947	hrc	7.90E-09	3.58E-13	-0.585861909	0.041	0.136
354	ENSDARG00000074201	flna	8.01E-09	3.63E-13	0.316431597	0.11	0.045
355	ENSDARG00000061764	ahnak	8.16E-09	3.70E-13	0.279249364	0.227	0.13
356	ENSDARG00000045408	tagln	8.32E-09	3.77E-13	0.476737486	0.134	0.06
357	ENSDARG00000045180	acta2	1.02E-08	4.62E-13	1.043732572	0.143	0.067
358	ENSDARG00000044895	fmoda	1.72E-08	7.79E-13	0.274858864	0.102	0.04
359	ENSDARG00000036107	txnipa	2.73E-08	1.24E-12	0.301814349	0.38	0.264
360	ENSDARG00000008200	ugp2b	3.24E-08	1.47E-12	0.280698436	0.169	0.088
361	ENSDARG00000022315	atp6v1g1	3.86E-08	1.75E-12	-0.437737232	0.179	0.303
362	ENSDARG00000015921	pwp1	3.90E-08	1.77E-12	0.35002317	0.142	0.07
363	ENSDARG00000024540	tspan36	4.10E-08	1.86E-12	0.530179118	0.266	0.162
364	ENSDARG00000016691	cd9b	6.56E-08	2.97E-12	-0.628267363	0.043	0.131
365	ENSDARG00000015314	zc4h2	6.82E-08	3.09E-12	-0.605439039	0.158	0.269
366	ENSDARG00000000503	stx1b	8.24E-08	3.74E-12	-0.531488663	0.096	0.201
367	ENSDARG00000019253	rhag	1.02E-07	4.62E-12	0.398920209	0.164	0.082
368	ENSDARG00000099313	naga	1.18E-07	5.36E-12	-0.44096974	0.044	0.132
369	ENSDARG00000021984	ndufa2	1.35E-07	6.10E-12	-0.259635816	0.092	0.201
370	ENSDARG00000030106	stmn4	1.38E-07	6.25E-12	-0.561167654	0.069	0.164
371	ENSDARG00000033234	stmn2a	1.48E-07	6.69E-12	-0.515479516	0.062	0.157
372	ENSDARG00000005560	ywhah	1.58E-07	7.17E-12	-0.479267373	0.146	0.259
373	ENSDARG00000098355	atp5pd	1.64E-07	7.42E-12	-0.355475828	0.364	0.476
374	ENSDARG00000100582	si:ch211-195b11.3	1.72E-07	7.81E-12	-1.099164636	0.095	0.192
375	ENSDARG00000051875	islr2	1.78E-07	8.06E-12	-0.686002722	0.058	0.152
376	ENSDARG00000004621	gpm6ab	1.81E-07	8.19E-12	-0.63406679	0.291	0.402
377	ENSDARG00000069981	cspg5a	1.99E-07	9.04E-12	-0.484602931	0.074	0.173
378	ENSDARG00000059908	si:ch211-217k17.7	2.01E-07	9.11E-12	0.300177466	0.311	0.21
379	ENSDARG00000054442	cbx1b	2.03E-07	9.18E-12	-0.504834934	0.095	0.197
380	ENSDARG00000071026	mllt11	2.36E-07	1.07E-11	-0.448791303	0.094	0.196
381	ENSDARG00000099744	gap43	2.79E-07	1.27E-11	-0.54703026	0.056	0.148
382	ENSDARG00000017441	mylz3	2.82E-07	1.28E-11	-0.599299284	0.902	0.896
383	ENSDARG00000025855	camk2n1a	4.53E-07	2.05E-11	-0.5302943	0.09	0.191
384	ENSDARG00000009544	cldnb	4.74E-07	2.15E-11	-0.989506712	0.051	0.136
385	ENSDARG00000101619	minos1	4.91E-07	2.23E-11	-0.299556408	0.112	0.221
386	ENSDARG00000045945	syn2a	6.22E-07	2.82E-11	-0.428691096	0.036	0.117
387	ENSDARG00000040009	palld	6.92E-07	3.14E-11	0.263055878	0.121	0.057
388	ENSDARG00000020609	snap25a	7.14E-07	3.24E-11	-0.626504797	0.167	0.273
389	ENSDARG00000005185	cpn1	1.02E-06	4.64E-11	0.250817483	0.112	0.05
390	ENSDARG00000086881	ier2b	1.08E-06	4.92E-11	0.273779209	0.275	0.178
391	ENSDARG00000055723	hsp70l	1.09E-06	4.95E-11	0.622199703	0.471	0.359
392	ENSDARG00000070537	stmn2b	1.37E-06	6.22E-11	-0.39582611	0.039	0.121
393	ENSDARG00000009553	gng3	1.58E-06	7.17E-11	-0.712746136	0.201	0.293
394	ENSDARG00000030694	atp6v1e1b	1.63E-06	7.38E-11	-0.461959419	0.205	0.314
395	ENSDARG00000038574	scg2b	1.64E-06	7.42E-11	-0.759963052	0.063	0.152
396	ENSDARG00000056874	lygl1	1.70E-06	7.70E-11	-0.438827672	0.041	0.124
397	ENSDARG00000045014	tuba2	1.73E-06	7.85E-11	-0.349057409	0.039	0.12
398	ENSDARG00000045514	atp5f1c	2.03E-06	9.22E-11	-0.375038065	0.296	0.402
399	ENSDARG00000053254	mylpfa	2.30E-06	1.04E-10	-0.346165258	0.982	0.97
400	ENSDARG00000092677	coa6	2.38E-06	1.08E-10	-0.34692877	0.109	0.212
401	ENSDARG00000028889	ndufb10	2.48E-06	1.12E-10	-0.356880774	0.236	0.349
402	ENSDARG00000042539	ywhaqa	2.58E-06	1.17E-10	-0.355573534	0.15	0.26
403	ENSDARG00000016871	smarce1	2.68E-06	1.22E-10	-0.410429948	0.163	0.271
404	ENSDARG00000056122	gdi1	2.77E-06	1.25E-10	-0.355153631	0.044	0.126
405	ENSDARG00000009640	psmb1	2.82E-06	1.28E-10	-0.323079964	0.19	0.305
406	ENSDARG00000045639	elavl4	3.20E-06	1.45E-10	-0.586457883	0.172	0.275
407	ENSDARG00000002230	sypb	3.56E-06	1.61E-10	-0.568651098	0.05	0.132
408	ENSDARG00000077226	smarca4a	3.59E-06	1.63E-10	-0.279292479	0.034	0.112
409	ENSDARG00000044562	cycsb	3.71E-06	1.68E-10	-0.300174428	0.18	0.293
410	ENSDARG00000075768	sdhb	4.03E-06	1.83E-10	-0.29615274	0.169	0.283
411	ENSDARG00000053217	cox7a2a	4.08E-06	1.85E-10	-0.371862273	0.325	0.433
412	ENSDARG00000001889	tuba1a	4.19E-06	1.90E-10	-0.758633643	0.149	0.243
413	ENSDARG00000009657	fgfr1op2	4.26E-06	1.93E-10	0.270779429	0.185	0.106
414	ENSDARG00000014287	eno2	4.38E-06	1.99E-10	-0.531457977	0.07	0.157
415	ENSDARG00000092362	hsp70.2	5.77E-06	2.62E-10	0.500677333	0.5	0.397
416	ENSDARG00000104458	rnasekb	5.81E-06	2.63E-10	-0.641857758	0.248	0.341
417	ENSDARG00000007526	ndufs2	6.50E-06	2.95E-10	-0.270539321	0.123	0.229
418	ENSDARG00000045131	id4	6.99E-06	3.17E-10	-0.457272054	0.044	0.123
419	ENSDARG00000023220	selenot2	7.39E-06	3.35E-10	-0.274088321	0.101	0.199
420	ENSDARG00000002369	UBB	7.64E-06	3.46E-10	0.278973355	0.434	0.315
421	ENSDARG00000003527	mak16	8.48E-06	3.84E-10	0.258372212	0.213	0.133
422	ENSDARG00000004034	arhgdig	8.78E-06	3.98E-10	-0.430113043	0.081	0.171
423	ENSDARG00000043257	ckbb	8.81E-06	4.00E-10	-0.426838088	0.483	0.562
424	ENSDARG00000009106	serinc1	9.19E-06	4.17E-10	-0.584444571	0.322	0.415
425	ENSDARG00000042948	dnajc5aa	9.58E-06	4.35E-10	-0.506676444	0.087	0.175
426	ENSDARG00000099663	cox5ab	1.00E-05	4.55E-10	-0.33582316	0.183	0.29
427	ENSDARG00000101387	CAMK2N1	1.07E-05	4.83E-10	-0.435680034	0.036	0.11
428	ENSDARG00000035327	ckma	1.14E-05	5.15E-10	-0.49130141	0.742	0.77
429	ENSDARG00000053358	basp1	1.26E-05	5.72E-10	-0.474777889	0.091	0.181
430	ENSDARG00000003526	psma5	1.30E-05	5.91E-10	-0.336016953	0.123	0.224
431	ENSDARG00000017320	f11r.1	1.32E-05	5.98E-10	-0.293766892	0.045	0.125
432	ENSDARG00000033683	tpma	1.34E-05	6.08E-10	-0.528043537	0.86	0.869
433	ENSDARG00000087636	hmgn6	1.63E-05	7.38E-10	-0.464527625	0.431	0.511
434	ENSDARG00000014361	tmbim4	1.84E-05	8.36E-10	-0.320611451	0.112	0.21
435	ENSDARG00000067626	ywhag1	2.41E-05	1.09E-09	-0.397898053	0.041	0.115
436	ENSDARG00000014053	olfm1b	2.43E-05	1.10E-09	-0.574937158	0.088	0.175
437	ENSDARG00000021113	ptmaa	2.65E-05	1.20E-09	-0.482676405	0.705	0.703
438	ENSDARG00000099203	atp1b2a	3.45E-05	1.56E-09	-0.416186866	0.095	0.186
439	ENSDARG00000038028	ndufa6	3.92E-05	1.78E-09	-0.348318276	0.288	0.389
440	ENSDARG00000017772	mdh1aa	4.06E-05	1.84E-09	-0.392970859	0.386	0.49
441	ENSDARG00000104517	uqcr10	4.63E-05	2.10E-09	-0.363293577	0.24	0.345
442	ENSDARG00000100826	hif1al	5.13E-05	2.32E-09	0.319045797	0.369	0.274
443	ENSDARG00000102453	slc1a2b	5.34E-05	2.42E-09	-1.166896121	0.056	0.132
444	ENSDARG00000058371	krt5	5.48E-05	2.49E-09	-0.380395629	0.556	0.607
445	ENSDARG00000068434	h3f3b.1	6.25E-05	2.84E-09	-0.452112133	0.382	0.457
446	ENSDARG00000055400	si:dkey-56f14.7	7.46E-05	3.38E-09	-0.382590634	0.037	0.107
447	ENSDARG00000092970	tmsb2	8.14E-05	3.69E-09	-0.520070034	0.09	0.171
448	ENSDARG00000042777	ndufa11	9.26E-05	4.20E-09	-0.344046116	0.168	0.269
449	ENSDARG00000034187	calm1b	9.83E-05	4.46E-09	-0.566157823	0.147	0.237
450	ENSDARG00000068457	tnnt3b	0.000112086	5.08E-09	-0.480384007	0.771	0.782
451	ENSDARG00000019702	aldocb	0.000115412	5.23E-09	-0.444513912	0.252	0.345
452	ENSDARG00000071011	cdk5r2a	0.000118389	5.37E-09	-0.402924935	0.041	0.111
453	ENSDARG00000003952	pfn2	0.000124138	5.63E-09	0.263041915	0.474	0.363
454	ENSDARG00000074057	calm3b	0.000134678	6.11E-09	-0.441414848	0.3	0.395
455	ENSDARG00000045618	clta	0.000144078	6.53E-09	-0.366276283	0.134	0.225
456	ENSDARG00000031343	rab6bb	0.000153525	6.96E-09	-0.427659007	0.065	0.141
457	ENSDARG00000068995	h2afx1	0.000194755	8.83E-09	-0.495167661	0.603	0.622
458	ENSDARG00000071353	MGARP	0.000216102	9.80E-09	-0.271827484	0.066	0.145
459	ENSDARG00000018259	atp1a3a	0.000224433	1.02E-08	-0.351568961	0.056	0.132
460	ENSDARG00000041323	csdc2a	0.000234608	1.06E-08	-0.327399963	0.041	0.11
461	ENSDARG00000095273	cox8a	0.000237741	1.08E-08	-0.332090291	0.431	0.502
462	ENSDARG00000116617	spaca4l	0.000250216	1.13E-08	-0.480319742	0.047	0.117
463	ENSDARG00000020798	necap1	0.000253696	1.15E-08	-0.327762398	0.059	0.134
464	ENSDARG00000078748	si:ch211-137a8.4	0.000260988	1.18E-08	-0.444411749	0.128	0.216
465	ENSDARG00000103824	hint1	0.000315734	1.43E-08	-0.252119462	0.118	0.21
466	ENSDARG00000013771	ctss2.2	0.000334335	1.52E-08	-0.323891697	0.043	0.112
467	ENSDARG00000086288	scg3	0.000371726	1.69E-08	-0.371645579	0.058	0.131
468	ENSDARG00000059601	map1aa	0.000386017	1.75E-08	-0.417860976	0.085	0.167
469	ENSDARG00000056722	cd99l2	0.00039396	1.79E-08	-0.300581952	0.048	0.119
470	ENSDARG00000030614	syt1a	0.000400714	1.82E-08	-0.495887416	0.076	0.152
471	ENSDARG00000093448	mpc1	0.000413963	1.88E-08	-0.306839946	0.262	0.359
472	ENSDARG00000022438	cox6a1	0.000433057	1.96E-08	-0.321309457	0.489	0.547
473	ENSDARG00000031681	atp6v0b	0.000449945	2.04E-08	-0.32654931	0.09	0.171
474	ENSDARG00000037962	psmb7	0.000465991	2.11E-08	-0.350345206	0.204	0.302
475	ENSDARG00000013938	psmb3	0.000489266	2.22E-08	-0.258666933	0.168	0.268
476	ENSDARG00000055504	si:ch211-212k18.7	0.000535754	2.43E-08	-0.382913051	0.067	0.143
477	ENSDARG00000045914	si:ch211-51e12.7	0.000618328	2.80E-08	-0.395632071	0.088	0.166
478	ENSDARG00000076532	si:ch211-222l21.1	0.000650375	2.95E-08	-0.539174359	0.307	0.384
479	ENSDARG00000037559	uba1	0.000660023	2.99E-08	-0.269916647	0.074	0.153
480	ENSDARG00000042469	ndufa12	0.000683722	3.10E-08	-0.294811798	0.161	0.256
481	ENSDARG00000077256	nat8l	0.000689152	3.12E-08	-0.433665631	0.039	0.102
482	ENSDARG00000045230	cox6b1	0.000727971	3.30E-08	-0.258678958	0.039	0.104
483	ENSDARG00000063924	mt-cyb	0.000769947	3.49E-08	-0.262727838	0.829	0.813
484	ENSDARG00000104537	cox7c	0.000777818	3.53E-08	-0.402070761	0.416	0.481
485	ENSDARG00000078473	nucks1a	0.000867516	3.93E-08	-0.33652611	0.149	0.237
486	ENSDARG00000040534	epcam	0.000893495	4.05E-08	-0.874217004	0.127	0.203
487	ENSDARG00000039346	ndufa5	0.000932429	4.23E-08	-0.320722345	0.208	0.304
488	ENSDARG00000035907	fam49al	0.000951519	4.31E-08	-0.368687443	0.052	0.12
489	ENSDARG00000013443	atp6v1ba	0.000964478	4.37E-08	-0.253075955	0.048	0.116
490	ENSDARG00000007654	nsfa	0.001039065	4.71E-08	-0.313626919	0.059	0.13
491	ENSDARG00000093936	si:dkeyp-1h4.6	0.001055037	4.78E-08	-0.743009527	0.045	0.11
492	ENSDARG00000006859	nkain1	0.001056163	4.79E-08	-0.351009006	0.047	0.112
493	ENSDARG00000039647	slc6a1b	0.001181313	5.36E-08	-1.011965414	0.056	0.123
494	ENSDARG00000029069	tnni2a.4	0.001181347	5.36E-08	-0.648380328	0.832	0.836
495	ENSDARG00000069774	flot2b	0.001219113	5.53E-08	-0.334866852	0.048	0.114
496	ENSDARG00000102879	myt1b	0.001235006	5.60E-08	-0.376879533	0.047	0.112
497	ENSDARG00000070266	spock3	0.001250131	5.67E-08	-0.414408076	0.085	0.162
498	ENSDARG00000029688	hsp70.1	0.001258136	5.70E-08	0.656347401	0.335	0.255
499	ENSDARG00000006290	ndufs5	0.001275714	5.78E-08	-0.306440578	0.18	0.275
500	ENSDARG00000045847	si:ch211-214j24.10	0.001639839	7.43E-08	0.295012257	0.201	0.133
501	ENSDARG00000103937	ndrg4	0.001745955	7.92E-08	-0.351595212	0.047	0.112
502	ENSDARG00000074271	wrb	0.001852203	8.40E-08	-0.358812495	0.041	0.103
503	ENSDARG00000100825	calm3a	0.001957607	8.87E-08	-0.594497397	0.135	0.212
504	ENSDARG00000076386	epdl1	0.001982319	8.99E-08	-0.557842262	0.099	0.175
505	ENSDARG00000103002	nptna	0.002020263	9.16E-08	-0.483044973	0.044	0.106
506	ENSDARG00000001994	stxbp1a	0.00203748	9.24E-08	-0.342360699	0.067	0.139
507	ENSDARG00000097157	si:ch211-207n23.2	0.00220381	9.99E-08	-1.250460765	0.081	0.149
508	ENSDARG00000116491	h2afvb	0.002499293	1.13E-07	-0.415003826	0.289	0.374
509	ENSDARG00000041314	ndufb9	0.002714026	1.23E-07	-0.320099554	0.27	0.366
510	ENSDARG00000063535	chd4a	0.003145501	1.43E-07	-0.252610817	0.055	0.122
511	ENSDARG00000115557	cox7b	0.003335073	1.51E-07	-0.351958821	0.445	0.502
512	ENSDARG00000056740	tmeff1b	0.003558566	1.61E-07	-0.378997634	0.145	0.226
513	ENSDARG00000063899	mt-nd2	0.003614907	1.64E-07	-0.311231574	0.601	0.644
514	ENSDARG00000054911	tmsb	0.003631787	1.65E-07	-0.378531278	0.081	0.154
515	ENSDARG00000040440	snrpd2	0.003750402	1.70E-07	-0.253568326	0.145	0.233
516	ENSDARG00000036995	lsm6	0.004079607	1.85E-07	-0.252674168	0.102	0.18
517	ENSDARG00000053130	pcp4a	0.004191222	1.90E-07	-0.523883979	0.062	0.128
518	ENSDARG00000103994	ppiab	0.004384057	1.99E-07	-0.285164295	0.751	0.712
519	ENSDARG00000029064	uqcrq	0.004778233	2.17E-07	-0.361968445	0.269	0.352
520	ENSDARG00000053684	aldob	0.00481713	2.18E-07	0.298247085	0.781	0.676
521	ENSDARG00000014591	ilf2	0.005759929	2.61E-07	-0.33822843	0.123	0.2
522	ENSDARG00000016301	zgc:65894	0.005921039	2.68E-07	-0.522104767	0.095	0.164
523	ENSDARG00000055514	icn2	0.006031121	2.73E-07	-1.303251133	0.127	0.198
524	ENSDARG00000042690	s1pr1	0.006034007	2.74E-07	-0.333472433	0.168	0.097
525	ENSDARG00000073704	si:dkeyp-72g9.4	0.006050371	2.74E-07	-0.405073929	0.048	0.108
526	ENSDARG00000058117	snap25b	0.006059682	2.75E-07	-0.424602179	0.143	0.222
527	ENSDARG00000028066	diras1a	0.006202612	2.81E-07	-0.309944014	0.045	0.106
528	ENSDARG00000088383	cox5aa	0.006273338	2.84E-07	-0.301216188	0.379	0.451
529	ENSDARG00000069090	atp6v0d1	0.006766966	3.07E-07	-0.32364278	0.127	0.206
530	ENSDARG00000031720	clstn1	0.006802905	3.08E-07	-0.283892431	0.091	0.164
531	ENSDARG00000104413	rogdi	0.006831164	3.10E-07	-0.294568952	0.058	0.122
532	ENSDARG00000063895	mt-nd1	0.007048194	3.20E-07	-0.284271823	0.506	0.576
533	ENSDARG00000039150	lgmn	0.007122028	3.23E-07	-0.498862093	0.143	0.22
534	ENSDARG00000037997	tubb5	0.008140213	3.69E-07	-0.403995527	0.08	0.15
535	ENSDARG00000067990	myhz1.1	0.008164694	3.70E-07	-0.353994232	0.645	0.675
536	ENSDARG00000018997	cplx2l	0.008519786	3.86E-07	-0.379190441	0.061	0.124
537	ENSDARG00000092947	cyt1	0.009114236	4.13E-07	-1.120024338	0.664	0.664
538	ENSDARG00000005842	cd9a	0.009188919	4.17E-07	-0.306829705	0.051	0.113
539	ENSDARG00000036505	syt4	0.009480713	4.30E-07	-0.321590523	0.043	0.102
540	ENSDARG00000069920	cox17	0.009798117	4.44E-07	-0.340285333	0.191	0.274
541	ENSDARG00000074443	gas7a	0.009853714	4.47E-07	-0.338832531	0.043	0.101
542	ENSDARG00000099175	hmgb1a	0.01216757	5.52E-07	-0.421871461	0.529	0.564
543	ENSDARG00000090872	si:dkey-276j7.1	0.012825998	5.81E-07	-0.431335176	0.22	0.292
544	ENSDARG00000012684	atp2b1a	0.014653703	6.64E-07	-0.330835145	0.066	0.131
545	ENSDARG00000058454	dynll1	0.01496634	6.78E-07	-0.50108876	0.375	0.438
546	ENSDARG00000076290	calr	0.01575855	7.14E-07	-0.373225898	0.091	0.16
547	ENSDARG00000033789	ndufb7	0.016388177	7.43E-07	-0.251833465	0.227	0.32
548	ENSDARG00000093584	zgc:193505	0.016507794	7.48E-07	-0.90558648	0.085	0.148
549	ENSDARG00000040287	ywhabl	0.018376593	8.33E-07	-0.391535704	0.351	0.41
550	ENSDARG00000069297	upf3a	0.024259542	1.10E-06	-0.324570648	0.051	0.109
551	ENSDARG00000041623	mt2	0.025750834	1.17E-06	-0.817240237	0.218	0.294
552	ENSDARG00000070824	ndufb5	0.027612798	1.25E-06	-0.291002299	0.189	0.272
553	ENSDARG00000016855	sf3b5	0.03024335	1.37E-06	-0.251791965	0.069	0.133
554	ENSDARG00000103634	CU914622.2	0.032361247	1.47E-06	-0.631726817	0.05	0.105
555	ENSDARG00000067717	tomm7	0.035787003	1.62E-06	-0.250117936	0.158	0.238
556	ENSDARG00000055837	arhgef1b	0.036897016	1.67E-06	0.265706383	0.12	0.07
557	ENSDARG00000027200	gabarapl2	0.050867313	2.31E-06	-0.269809065	0.264	0.347
558	ENSDARG00000011510	rcc2	0.051718998	2.34E-06	-0.272389267	0.052	0.109
559	ENSDARG00000040565	ckmb	0.053182588	2.41E-06	-0.619825349	0.57	0.598
560	ENSDARG00000098368	aplp1	0.064076014	2.90E-06	-0.36118275	0.085	0.15
561	ENSDARG00000089302	hnrnpa0a	0.067499606	3.06E-06	-0.383717262	0.24	0.313
562	ENSDARG00000009978	icn	0.072993178	3.31E-06	-0.869660226	0.39	0.435
563	ENSDARG00000004588	sox4a	0.076031471	3.45E-06	-0.445986462	0.156	0.226
564	ENSDARG00000013087	ndrg3a	0.076374455	3.46E-06	-0.845200087	0.201	0.266
565	ENSDARG00000020258	ewsr1a	0.086686842	3.93E-06	-0.328759497	0.079	0.139
566	ENSDARG00000068745	map4l	0.09458988	4.29E-06	-0.277350555	0.087	0.151
567	ENSDARG00000036295	golga7ba	0.09844355	4.46E-06	-0.285945264	0.069	0.127
568	ENSDARG00000046022	tmed7	0.107396523	4.87E-06	-0.318393285	0.247	0.323
569	ENSDARG00000053381	plpp1a	0.116837865	5.30E-06	0.274839743	0.149	0.095
570	ENSDARG00000006747	tmem178b	0.119390599	5.41E-06	-0.293875404	0.05	0.103
571	ENSDARG00000025206	syt2a	0.12177473	5.52E-06	-0.406754162	0.056	0.11
572	ENSDARG00000056929	kdm6bb	0.129894814	5.89E-06	-0.296885528	0.091	0.152
573	ENSDARG00000061647	nrxn1a	0.131321838	5.95E-06	-0.330684365	0.072	0.131
574	ENSDARG00000013144	atp1b1a	0.134404715	6.09E-06	0.349317555	0.455	0.37
575	ENSDARG00000045359	elocb	0.148078113	6.71E-06	-0.281758901	0.258	0.338
576	ENSDARG00000033614	rasgef1ba	0.155085259	7.03E-06	0.392408845	0.258	0.193
577	ENSDARG00000070959	si:ch211-288g17.3	0.163480826	7.41E-06	-0.412331742	0.172	0.238
578	ENSDARG00000009480	pdcl	0.174020282	7.89E-06	-0.290070206	0.107	0.172
579	ENSDARG00000099014	fxyd1	0.184785761	8.38E-06	0.356154651	0.245	0.184
580	ENSDARG00000063914	mt-nd3	0.185554901	8.41E-06	-0.285912737	0.32	0.4
581	ENSDARG00000027740	adcyap1b	0.21122451	9.58E-06	-0.824635965	0.095	0.154
582	ENSDARG00000041363	dctn3	0.215653056	9.78E-06	-0.291716973	0.153	0.223
583	ENSDARG00000062797	nell2b	0.243654477	1.10E-05	-0.489160975	0.052	0.102
584	ENSDARG00000035458	atp2a1l	0.263485924	1.19E-05	-0.519856962	0.226	0.286
585	ENSDARG00000097528	si:dkey-7j14.5	0.263975254	1.20E-05	-0.5102873	0.073	0.128
586	ENSDARG00000090454	gnb1a	0.297349159	1.35E-05	-0.35977833	0.372	0.415
587	ENSDARG00000007823	atf3	0.386314181	1.75E-05	0.284663232	0.114	0.071
588	ENSDARG00000090213	rheb	0.394290743	1.79E-05	-0.310243113	0.056	0.106
589	ENSDARG00000024047	tmem38a	0.4718862	2.14E-05	-0.26961622	0.101	0.161
590	ENSDARG00000104359	anxa1c	0.476889565	2.16E-05	-1.03641121	0.085	0.136
591	ENSDARG00000059680	fscn1a	0.489185381	2.22E-05	-0.360160419	0.091	0.145
592	ENSDARG00000069425	hsbp1a	0.541077812	2.45E-05	-0.312977608	0.085	0.14
593	ENSDARG00000015790	atp1b3a	0.555094296	2.52E-05	-0.366372892	0.077	0.129
594	ENSDARG00000023600	sh3gl2a	0.578893289	2.62E-05	-0.258165131	0.065	0.117
595	ENSDARG00000054793	emc10	0.582599854	2.64E-05	-0.317046444	0.146	0.212
596	ENSDARG00000028119	sumo3a	0.583541567	2.65E-05	-0.28717335	0.274	0.341
597	ENSDARG00000091996	tcnbb	0.59018187	2.68E-05	-0.977866798	0.095	0.148
598	ENSDARG00000027355	slc25a4	0.593613923	2.69E-05	-0.351237606	0.109	0.167
599	ENSDARG00000057013	cadm3	0.596303174	2.70E-05	-0.294895915	0.074	0.127
600	ENSDARG00000077045	scg5	0.650566623	2.95E-05	-0.330508965	0.074	0.127
601	ENSDARG00000063905	mt-co1	0.673661698	3.05E-05	-0.278519326	0.826	0.784
602	ENSDARG00000104436	zgc:153426	0.814842566	3.69E-05	-0.26216914	0.056	0.105
603	ENSDARG00000062326	hmgn7	0.928778341	4.21E-05	-0.371189228	0.488	0.514
604	ENSDARG00000006588	zgc:111983	0.958852333	4.35E-05	-1.167749232	0.139	0.192
605	ENSDARG00000000212	krt97	1	0.037238412	-0.832190163	0.098	0.122
606	ENSDARG00000000563	ttn.1	1	0.041612607	-0.340081158	0.179	0.203
607	ENSDARG00000002589	mylpfb	1	7.06E-05	-0.435529359	0.533	0.553
608	ENSDARG00000003203	rhcga	1	5.26E-05	-1.117434236	0.084	0.132
609	ENSDARG00000003705	prnprs3	1	0.000875492	-0.299564682	0.08	0.12
610	ENSDARG00000003754	tspan2a	1	7.60E-05	-0.329487689	0.063	0.11
611	ENSDARG00000005423	pgam1a	1	0.658104243	0.899577538	0.123	0.132
612	ENSDARG00000006092	rad21a	1	0.011189514	-0.279078877	0.201	0.237
613	ENSDARG00000007276	ela3l	1	0.014450674	-1.143241728	0.128	0.159
614	ENSDARG00000007682	ppdpfa	1	0.000389805	-0.26957463	0.116	0.166
615	ENSDARG00000007697	fabp7a	1	0.017922206	-0.843761452	0.223	0.254
616	ENSDARG00000007818	palm1b	1	0.031181759	-0.290681844	0.135	0.158
617	ENSDARG00000007960	hnrnpaba	1	0.003241982	-0.266924687	0.5	0.516
618	ENSDARG00000008720	lmo3	1	0.000106313	-0.569273079	0.066	0.112
619	ENSDARG00000010149	atp5fa1	1	0.000379917	-0.251446985	0.457	0.483
620	ENSDARG00000010745	dnaja2b	1	0.07675028	-0.255766851	0.194	0.216
621	ENSDARG00000011961	csrp2	1	0.012747269	-0.331322601	0.073	0.102
622	ENSDARG00000012972	cfl1l	1	0.023756583	-0.497899205	0.281	0.291
623	ENSDARG00000013615	pbx3b	1	0.583951339	-0.297303835	0.112	0.114
624	ENSDARG00000014196	myl1	1	0.18481079	-0.32054547	0.384	0.374
625	ENSDARG00000014569	hnrnpr	1	0.000418021	-0.258655247	0.146	0.198
626	ENSDARG00000014746	rbfox1	1	0.85885512	-0.311848179	0.191	0.18
627	ENSDARG00000015050	calm2b	1	0.003442235	-0.380055778	0.518	0.526
628	ENSDARG00000015266	mab21l2	1	0.021261233	-0.271956746	0.099	0.128
629	ENSDARG00000016793	crybb1l2	1	0.150897694	-0.342979007	0.136	0.154
630	ENSDARG00000017314	CELA1 (1 of many)	1	0.022380515	-1.237064744	0.342	0.37
631	ENSDARG00000017624	krt4	1	0.302880526	-1.009018265	0.605	0.555
632	ENSDARG00000018049	sf3b2	1	0.000182292	-0.252469896	0.101	0.152
633	ENSDARG00000018146	gpx1a	1	0.051660785	-0.251692431	0.164	0.19
634	ENSDARG00000019033	tmem59	1	0.000368051	-0.255077211	0.231	0.292
635	ENSDARG00000019856	atp1a1b	1	0.399691887	-0.763466026	0.112	0.117
636	ENSDARG00000020504	h3f3b.1	1	0.000652287	-0.29659554	0.455	0.487
637	ENSDARG00000020574	atp2a1	1	0.007672119	-0.481281006	0.394	0.399
638	ENSDARG00000020926	creb3l3l	1	9.09E-05	-0.25589192	0.157	0.221
639	ENSDARG00000021339	cpa5	1	0.028433978	-0.955435781	0.098	0.123
640	ENSDARG00000021811	calm3a	1	0.013182291	-0.31670402	0.529	0.533
641	ENSDARG00000021924	hsp70.3	1	0.000339375	0.433292176	0.368	0.314
642	ENSDARG00000022684	fkbp1aa	1	0.000525854	-0.26550529	0.566	0.57
643	ENSDARG00000023323	ywhaqb	1	0.045460112	-0.305075927	0.269	0.286
644	ENSDARG00000024433	pvalb4	1	0.000343612	-0.717918487	0.355	0.399
645	ENSDARG00000024548	cryba4	1	0.570392531	-0.285832053	0.262	0.243
646	ENSDARG00000025254	s100a10b	1	0.001372567	0.275426241	0.31	0.247
647	ENSDARG00000027088	ptgdsb.1	1	0.043496808	-1.034837878	0.391	0.398
648	ENSDARG00000028213	ttn.2	1	0.003298088	-0.347109413	0.156	0.194
649	ENSDARG00000028335	hmga1a	1	0.081256325	-0.271908974	0.333	0.354
650	ENSDARG00000029995	tnni2b.2	1	0.005872795	-0.719565234	0.129	0.164
651	ENSDARG00000030155	ssbp3b	1	0.000571488	-0.272428288	0.113	0.159
652	ENSDARG00000030270	tnnt3a	1	0.011876883	-0.256585472	0.077	0.105
653	ENSDARG00000030411	crygn2	1	0.374278494	-0.333046248	0.22	0.229
654	ENSDARG00000030479	hmgb1b	1	0.00080733	-0.481318285	0.426	0.427
655	ENSDARG00000032614	msi2b	1	0.010845099	-0.337178412	0.101	0.131
656	ENSDARG00000032929	cryba1l1	1	0.60846476	-0.424571279	0.237	0.237
657	ENSDARG00000033009	h3f3c	1	0.000291044	-0.355637173	0.556	0.562
658	ENSDARG00000035136	selenow1	1	0.599259692	-0.385543331	0.446	0.405
659	ENSDARG00000035810	rgcc	1	0.052845076	0.339114301	0.226	0.196
660	ENSDARG00000035890	fuca1.1	1	0.004444924	-0.661301386	0.132	0.163
661	ENSDARG00000036162	hnrnpa0b	1	0.036723559	-0.287014859	0.331	0.354
662	ENSDARG00000036427	slc3a2a	1	0.001198156	-0.281485762	0.067	0.106
663	ENSDARG00000036593	kdm2ba	1	8.61E-05	-0.2873229	0.07	0.118
664	ENSDARG00000036832	cyt1l	1	0.001946433	-0.843352466	0.169	0.209
665	ENSDARG00000036967	smox	1	0.000602308	-0.25309028	0.107	0.158
666	ENSDARG00000037790	pvalb8	1	0.931518916	-0.423916275	0.354	0.336
667	ENSDARG00000039007	eno3	1	0.532050836	0.50874821	0.347	0.355
668	ENSDARG00000039729	asap1b	1	0.035906524	-0.271634974	0.101	0.124
669	ENSDARG00000039730	zgc:112160	1	0.81678603	-1.076125753	0.134	0.126
670	ENSDARG00000040295	apoeb	1	0.193473589	0.313567322	0.145	0.165
671	ENSDARG00000041051	mid1ip1a	1	5.86E-05	-0.735015529	0.096	0.146
672	ENSDARG00000041433	si:dkey-7c18.24	1	0.053456556	-0.937561472	0.088	0.11
673	ENSDARG00000041799	cx43	1	0.754321543	-1.231609549	0.105	0.096
674	ENSDARG00000041925	cryba2b	1	0.349801415	-0.393895634	0.185	0.192
675	ENSDARG00000041974	brk1	1	0.000784953	-0.270720482	0.233	0.285
676	ENSDARG00000042993	prss1	1	0.012265935	-1.307667727	0.369	0.402
677	ENSDARG00000044540	fkbp2	1	0.000103214	-0.251186166	0.098	0.15
678	ENSDARG00000044669	hp1bp3	1	0.000720764	-0.369597397	0.241	0.283
679	ENSDARG00000044684	rbp4l	1	0.303205761	0.540760598	0.242	0.221
680	ENSDARG00000045143	hbbe2	1	0.080340138	-0.306336896	0.128	0.152
681	ENSDARG00000045835	si:dkey-14d8.6	1	0.000200973	-0.986902026	0.065	0.106
682	ENSDARG00000046030	zgc:110339	1	0.394056902	-0.602725948	0.198	0.212
683	ENSDARG00000052695	nr2f1a	1	0.631665403	-0.274608885	0.123	0.123
684	ENSDARG00000052856	khdrbs1a	1	0.026420211	-0.294772703	0.518	0.51
685	ENSDARG00000053446	sub1a	1	0.000166829	-0.286533613	0.207	0.265
686	ENSDARG00000053862	crygmx	1	0.402566736	-0.56281049	0.222	0.228
687	ENSDARG00000053875	cryba1b	1	0.100683657	-0.290299696	0.198	0.22
688	ENSDARG00000053990	hmgb2b	1	0.00104681	-0.400843552	0.373	0.405
689	ENSDARG00000054058	h1fx	1	0.00261573	0.277118055	0.412	0.362
690	ENSDARG00000054290	acin1a	1	0.063491287	-0.256534095	0.278	0.302
691	ENSDARG00000054804	anp32e	1	0.007006538	-0.261031759	0.248	0.288
692	ENSDARG00000055589	s100t	1	0.112094152	-0.329654731	0.095	0.112
693	ENSDARG00000055618	acta1b	1	0.009722521	-0.273518068	0.107	0.141
694	ENSDARG00000055874	cpe	1	7.44E-05	-0.413702934	0.128	0.182
695	ENSDARG00000056744	ela2	1	0.869311334	-0.87838056	0.183	0.178
696	ENSDARG00000056765	ela2l	1	0.389958602	-1.054809879	0.211	0.215
697	ENSDARG00000056831	gng2	1	4.68E-05	-0.330372986	0.134	0.191
698	ENSDARG00000057853	atp6v0ca	1	0.000159976	-0.300525224	0.186	0.248
699	ENSDARG00000060350	apoda.2	1	0.048414217	-1.073897927	0.145	0.168
700	ENSDARG00000067995	myhz1.2	1	0.664360754	-0.289863529	0.249	0.247
701	ENSDARG00000067997	myhz1.3	1	0.013195974	-0.307334206	0.16	0.193
702	ENSDARG00000068432	si:dkey-56m19.5	1	0.017458707	-0.286932065	0.198	0.227
703	ENSDARG00000068436	h3f3b.1	1	8.64E-05	-0.302603536	0.423	0.468
704	ENSDARG00000068680	ctrl	1	0.693996335	-0.896260003	0.154	0.154
705	ENSDARG00000068996	hist2h2l	1	0.001509332	-0.275541567	0.271	0.318
706	ENSDARG00000070835	tnnc2	1	0.000491543	-0.506193904	0.428	0.453
707	ENSDARG00000071224	si:ch211-133n4.4	1	0.015462692	-0.318687416	0.152	0.179
708	ENSDARG00000071403	oaz1a	1	0.000388254	-0.285336427	0.481	0.514
709	ENSDARG00000071445	myoz1b	1	0.004447145	-0.307288791	0.113	0.149
710	ENSDARG00000071626	ptgdsb.2	1	0.038438698	-0.718272075	0.245	0.199
711	ENSDARG00000073742	prss59.2	1	0.000895046	-1.231257065	0.384	0.425
712	ENSDARG00000077811	sox11a	1	0.489997703	-0.349992117	0.16	0.162
713	ENSDARG00000078619	pnp5a	1	0.07333572	-0.352153876	0.153	0.172
714	ENSDARG00000079274	prss59.1	1	0.025063604	-1.111194627	0.218	0.248
715	ENSDARG00000079305	hbae3	1	0.154173359	-0.324666707	0.168	0.188
716	ENSDARG00000087390	hbbe1.3	1	0.084315695	-0.276391223	0.185	0.211
717	ENSDARG00000089475	hbae1.1	1	0.065425972	-0.394466486	0.105	0.127
718	ENSDARG00000089877	si:dkeyp-75h12.5	1	0.004096449	-0.370406239	0.215	0.246
719	ENSDARG00000090428	ctrb1	1	0.430433281	-1.121815429	0.405	0.406
720	ENSDARG00000091234	si:ch73-335l21.4	1	0.000310185	0.503116451	0.127	0.088
721	ENSDARG00000092170	apoc1	1	0.555491388	0.250629784	0.14	0.132
722	ENSDARG00000093844	zgc:136461	1	0.168955195	-0.786458794	0.098	0.113
723	ENSDARG00000094041	krt17	1	0.000273538	-1.168147267	0.204	0.255
724	ENSDARG00000095897	atp5f1e	1	0.002535534	-0.253424243	0.489	0.499
725	ENSDARG00000096257	si:ch73-367p23.2	1	0.010349685	-0.270513031	0.169	0.201
726	ENSDARG00000096849	si:dkey-16p21.8	1	0.007625155	-0.307872465	0.262	0.296
727	ENSDARG00000097322	si:dkey-81l17.6	1	0.000103119	-0.297649627	0.101	0.152
728	ENSDARG00000098832	fam168a	1	0.162034797	-0.28213513	0.271	0.271
729	ENSDARG00000099420	nme2b.2	1	0.061717771	-0.316251198	0.446	0.45
730	ENSDARG00000099572	hmgn2	1	0.002667161	-0.350066099	0.614	0.603
731	ENSDARG00000099776	glula	1	0.607900618	-0.65065382	0.435	0.424
732	ENSDARG00000100244	ebf3a	1	0.009351655	-0.273748018	0.176	0.131
733	ENSDARG00000102047	mab21l1	1	0.002950597	-0.337611153	0.077	0.112
734	ENSDARG00000103199	si:dkey-247k7.2	1	0.00103416	-1.2543238	0.161	0.2
735	ENSDARG00000103498	epd	1	0.198798979	-0.334426067	0.101	0.085
736	ENSDARG00000103672	cirbpa	1	0.044717593	-0.270846444	0.488	0.487
737	ENSDARG00000103919	si:ch73-1a9.3	1	0.35577557	-0.297964177	0.725	0.652
738	ENSDARG00000104181	tmsb1	1	0.053274137	-0.382398711	0.351	0.364
739	ENSDARG00000104279	appa	1	0.000197273	-0.392343455	0.249	0.3
740	ENSDARG00000104372	gnb1b	1	0.03933239	-0.256975246	0.395	0.406
741	ENSDARG00000105154	creg1	1	0.028727184	-0.302399316	0.26	0.3
742	ENSDARG00000113599	hbbe1.1	1	0.256834924	-0.523106115	0.123	0.137
743	ENSDARG00000114516	CABZ01021592.1	1	0.000797359	-0.50273837	0.067	0.107
744	ENSDARG00000115405	hbbe1.2	1	0.064096499	-0.296777508	0.118	0.143
