# Supplementary material for: Cell-type-specific responses to the microbiota across all tissues of the larval zebrafish
Source: Cell Rep. Author manuscript; Available in PMC 2023 Oct 23. (PMC10423310; doi:10.1016/j.celrep.2023.112095)
Supplement: MMC121 [file NIHMS1880944-supplement-MMC121.zip › DataS15/Figure6_PanelD_subcluster_GeneLists/subcluster0.tsv]

	gene	gene_NAME	p_val_adj	p_val	avg_logFC	pct.1	pct.2
1	ENSDARG00000036577	atp6v0cb	1.65E-257	7.46E-262	1.589962616	0.79	0.23
2	ENSDARG00000104945	sncb	1.44E-255	6.54E-260	1.549126047	0.733	0.181
3	ENSDARG00000059057	atpv0e2	4.53E-244	2.06E-248	1.368268356	0.733	0.183
4	ENSDARG00000101967	sult4a1	8.33E-233	3.78E-237	1.140622369	0.379	0.029
5	ENSDARG00000068701	gpr85	9.59E-230	4.35E-234	1.26591579	0.493	0.064
6	ENSDARG00000006497	rtn1a	4.46E-223	2.02E-227	1.298129331	0.852	0.321
7	ENSDARG00000003655	tmem59l	1.23E-221	5.58E-226	1.2220542	0.585	0.106
8	ENSDARG00000102975	nsg2	8.99E-220	4.07E-224	1.246525121	0.752	0.206
9	ENSDARG00000059601	map1aa	1.20E-215	5.43E-220	1.267007812	0.534	0.089
10	ENSDARG00000038574	scg2b	1.88E-214	8.54E-219	1.606997165	0.501	0.076
11	ENSDARG00000021143	rtn1b	8.42E-213	3.82E-217	1.263751609	0.716	0.189
12	ENSDARG00000056877	vamp2	3.36E-212	1.52E-216	1.343645702	0.613	0.134
13	ENSDARG00000009553	gng3	1.45E-204	6.59E-209	1.364869955	0.7	0.207
14	ENSDARG00000033655	stmn1b	1.01E-203	4.57E-208	1.396107136	0.87	0.428
15	ENSDARG00000020609	snap25a	4.30E-200	1.95E-204	1.427763434	0.671	0.186
16	ENSDARG00000055455	gpm6aa	1.29E-199	5.84E-204	1.342310639	0.855	0.382
17	ENSDARG00000004621	gpm6ab	1.91E-199	8.68E-204	1.258819317	0.831	0.308
18	ENSDARG00000071658	ywhag2	9.51E-198	4.31E-202	1.477287968	0.639	0.174
19	ENSDARG00000033234	stmn2a	1.18E-197	5.35E-202	1.322837602	0.492	0.083
20	ENSDARG00000014420	elavl3	9.60E-191	4.35E-195	1.153359572	0.715	0.201
21	ENSDARG00000021113	ptmaa	8.37E-187	3.80E-191	1.155190598	0.93	0.664
22	ENSDARG00000035715	marcksl1b	3.26E-184	1.48E-188	1.249436865	0.927	0.61
23	ENSDARG00000008407	tspan7b	6.38E-184	2.89E-188	1.190080137	0.607	0.15
24	ENSDARG00000030106	stmn4	1.69E-182	7.66E-187	1.329332185	0.49	0.091
25	ENSDARG00000014287	eno2	4.59E-182	2.08E-186	1.23352056	0.481	0.086
26	ENSDARG00000045945	syn2a	2.04E-181	9.24E-186	1.080522339	0.403	0.054
27	ENSDARG00000016301	zgc:65894	1.61E-175	7.31E-180	1.289312444	0.488	0.095
28	ENSDARG00000055216	tuba1c	9.55E-174	4.33E-178	1.271737276	0.812	0.381
29	ENSDARG00000045639	elavl4	3.18E-173	1.44E-177	1.3257569	0.647	0.193
30	ENSDARG00000055874	cpe	8.17E-173	3.70E-177	1.19310704	0.528	0.113
31	ENSDARG00000042948	dnajc5aa	3.62E-171	1.64E-175	1.147534643	0.502	0.103
32	ENSDARG00000030694	atp6v1e1b	1.23E-167	5.57E-172	1.205067977	0.674	0.233
33	ENSDARG00000059311	dpysl5b	4.86E-167	2.20E-171	1.156332986	0.405	0.063
34	ENSDARG00000001994	stxbp1a	2.65E-166	1.20E-170	1.13678095	0.435	0.075
35	ENSDARG00000104458	rnasekb	1.72E-161	7.80E-166	1.277330668	0.694	0.264
36	ENSDARG00000099203	atp1b2a	9.28E-158	4.21E-162	1.072194604	0.516	0.113
37	ENSDARG00000068995	h2afx1	2.71E-156	1.23E-160	1.06661585	0.885	0.573
38	ENSDARG00000002230	sypb	7.18E-155	3.25E-159	1.165755527	0.41	0.069
39	ENSDARG00000073704	si:dkeyp-72g9.4	3.02E-154	1.37E-158	1.076103317	0.366	0.053
40	ENSDARG00000089877	si:dkeyp-75h12.5	6.76E-154	3.07E-158	1.148284817	0.601	0.179
41	ENSDARG00000056725	hmgb3a	3.34E-152	1.52E-156	1.142525638	0.798	0.386
42	ENSDARG00000014053	olfm1b	1.45E-151	6.56E-156	1.367874258	0.48	0.107
43	ENSDARG00000092970	tmsb2	8.44E-151	3.83E-155	1.135824962	0.477	0.104
44	ENSDARG00000071011	cdk5r2a	6.21E-150	2.81E-154	1.003684537	0.367	0.055
45	ENSDARG00000070266	spock3	1.75E-148	7.93E-153	1.078141369	0.464	0.097
46	ENSDARG00000054442	cbx1b	4.31E-145	1.96E-149	1.061206098	0.511	0.125
47	ENSDARG00000053358	basp1	5.06E-142	2.30E-146	1.172296073	0.479	0.114
48	ENSDARG00000061647	nrxn1a	1.92E-140	8.71E-145	1.108073158	0.401	0.074
49	ENSDARG00000071860	nrn1a	1.41E-137	6.40E-142	1.059179721	0.311	0.041
50	ENSDARG00000000503	stx1b	3.98E-137	1.80E-141	1.032774974	0.51	0.13
51	ENSDARG00000009106	serinc1	1.03E-136	4.69E-141	1.05866468	0.741	0.342
52	ENSDARG00000101766	ptmab	2.91E-135	1.32E-139	0.808413307	0.931	0.679
53	ENSDARG00000030614	syt1a	1.21E-134	5.48E-139	1.180295594	0.428	0.091
54	ENSDARG00000004386	si:dkey-153k10.9	1.93E-134	8.75E-139	0.90446105	0.254	0.024
55	ENSDARG00000097528	si:dkey-7j14.5	3.24E-134	1.47E-138	1.227099405	0.389	0.073
56	ENSDARG00000035907	fam49al	6.38E-134	2.89E-138	0.971231453	0.371	0.065
57	ENSDARG00000103002	nptna	1.22E-133	5.53E-138	1.061443271	0.342	0.054
58	ENSDARG00000056831	gng2	1.81E-133	8.21E-138	0.951862788	0.501	0.127
59	ENSDARG00000056740	tmeff1b	9.34E-133	4.24E-137	0.94537394	0.554	0.155
60	ENSDARG00000067626	ywhag1	1.72E-131	7.79E-136	1.003817994	0.355	0.061
61	ENSDARG00000023174	fez1	2.56E-131	1.16E-135	0.957949616	0.488	0.122
62	ENSDARG00000021811	calm3a	7.29E-131	3.31E-135	1.227150046	0.795	0.486
63	ENSDARG00000057913	syt11a	7.74E-131	3.51E-135	0.93961699	0.593	0.177
64	ENSDARG00000025855	camk2n1a	1.08E-130	4.90E-135	1.331753226	0.471	0.125
65	ENSDARG00000015050	calm2b	3.44E-129	1.56E-133	1.160758923	0.798	0.477
66	ENSDARG00000028066	diras1a	1.07E-127	4.83E-132	0.907704636	0.339	0.055
67	ENSDARG00000090872	si:dkey-276j7.1	3.74E-127	1.69E-131	1.000834808	0.623	0.222
68	ENSDARG00000040822	fundc1	3.98E-127	1.81E-131	1.046390751	0.514	0.153
69	ENSDARG00000099283	epb41a	1.36E-126	6.18E-131	0.871670969	0.572	0.168
70	ENSDARG00000007654	nsfa	2.60E-125	1.18E-129	0.933971817	0.38	0.074
71	ENSDARG00000052769	glrbb	3.05E-124	1.38E-128	0.856873608	0.284	0.037
72	ENSDARG00000051875	islr2	7.87E-124	3.57E-128	1.166486514	0.414	0.09
73	ENSDARG00000099744	gap43	3.04E-123	1.38E-127	1.165422809	0.403	0.088
74	ENSDARG00000104279	appa	1.03E-122	4.66E-127	0.960133405	0.629	0.234
75	ENSDARG00000036505	syt4	3.42E-122	1.55E-126	0.903690418	0.326	0.053
76	ENSDARG00000098591	tubb2b	4.69E-122	2.13E-126	0.984044455	0.681	0.28
77	ENSDARG00000008735	atp6ap2	3.01E-121	1.37E-125	1.086749876	0.641	0.264
78	ENSDARG00000045789	srgap1b	5.38E-121	2.44E-125	0.761417197	0.169	0.007
79	ENSDARG00000069981	cspg5a	9.49E-121	4.30E-125	0.980045676	0.447	0.108
80	ENSDARG00000032865	pacsin1a	1.14E-120	5.16E-125	0.78896409	0.298	0.043
81	ENSDARG00000074443	gas7a	2.56E-118	1.16E-122	0.925708997	0.32	0.053
82	ENSDARG00000058454	dynll1	1.69E-117	7.65E-122	1.137970774	0.715	0.379
83	ENSDARG00000100825	calm3a	1.82E-115	8.26E-120	1.264771011	0.489	0.151
84	ENSDARG00000020798	necap1	3.64E-115	1.65E-119	0.830479271	0.376	0.079
85	ENSDARG00000045944	slc6a1a	3.39E-114	1.54E-118	1.033278912	0.302	0.048
86	ENSDARG00000077045	scg5	6.35E-114	2.88E-118	0.960010678	0.364	0.076
87	ENSDARG00000069425	hsbp1a	7.42E-114	3.36E-118	1.017670315	0.387	0.088
88	ENSDARG00000068745	map4l	1.51E-113	6.83E-118	0.853241924	0.41	0.095
89	ENSDARG00000025206	syt2a	3.98E-113	1.80E-117	1.032673272	0.335	0.062
90	ENSDARG00000045447	slc35g2b	1.23E-112	5.56E-117	0.853081969	0.294	0.046
91	ENSDARG00000077053	ppfia3	1.65E-112	7.49E-117	0.820012351	0.27	0.037
92	ENSDARG00000039914	gapdhs	2.39E-112	1.09E-116	0.853854234	0.811	0.502
93	ENSDARG00000014273	camk2d2	2.34E-111	1.06E-115	0.79845197	0.284	0.042
94	ENSDARG00000014871	syngr3a	3.75E-111	1.70E-115	0.813110132	0.246	0.03
95	ENSDARG00000032126	scg5	5.04E-111	2.28E-115	0.872012062	0.296	0.047
96	ENSDARG00000033009	h3f3c	5.12E-111	2.32E-115	0.934765543	0.805	0.518
97	ENSDARG00000043465	atp6v1b2	2.00E-110	9.09E-115	0.711959429	0.231	0.026
98	ENSDARG00000030479	hmgb1b	1.73E-109	7.83E-114	0.871663269	0.747	0.371
99	ENSDARG00000074057	calm3b	2.73E-109	1.24E-113	1.052587853	0.673	0.331
100	ENSDARG00000035970	ptprn2	3.47E-109	1.57E-113	0.916678818	0.297	0.049
101	ENSDARG00000045316	map7d2b	2.31E-108	1.05E-112	0.670878718	0.231	0.026
102	ENSDARG00000045014	tuba2	4.90E-108	2.22E-112	0.786971001	0.344	0.068
103	ENSDARG00000060481	atl1	5.49E-108	2.49E-112	0.744458719	0.283	0.043
104	ENSDARG00000034187	calm1b	1.31E-107	5.94E-112	1.128350968	0.518	0.173
105	ENSDARG00000018259	atp1a3a	1.88E-107	8.50E-112	0.858166571	0.367	0.078
106	ENSDARG00000015314	zc4h2	3.56E-107	1.62E-111	0.955139563	0.568	0.198
107	ENSDARG00000031343	rab6bb	1.61E-106	7.29E-111	1.002673954	0.372	0.088
108	ENSDARG00000101776	syt12	1.74E-106	7.87E-111	0.86044994	0.236	0.029
109	ENSDARG00000017673	nova2	1.69E-105	7.65E-110	0.841844304	0.696	0.295
110	ENSDARG00000062326	hmgn7	2.68E-105	1.21E-109	0.92944139	0.76	0.467
111	ENSDARG00000020708	mdkb	8.78E-104	3.98E-108	0.38907662	0.755	0.321
112	ENSDARG00000077847	olfm2a	6.35E-103	2.88E-107	0.935932095	0.298	0.052
113	ENSDARG00000098368	aplp1	1.76E-102	7.99E-107	0.855266183	0.397	0.096
114	ENSDARG00000099175	hmgb1a	3.01E-102	1.36E-106	0.942110501	0.785	0.519
115	ENSDARG00000069297	upf3a	6.08E-102	2.76E-106	0.802174572	0.322	0.062
116	ENSDARG00000058117	snap25b	1.32E-101	6.00E-106	1.042635768	0.498	0.161
117	ENSDARG00000076532	si:ch211-222l21.1	2.11E-101	9.59E-106	0.921453626	0.687	0.318
118	ENSDARG00000056122	gdi1	2.66E-101	1.20E-105	0.794589449	0.345	0.074
119	ENSDARG00000023600	sh3gl2a	5.11E-101	2.32E-105	0.882168323	0.336	0.07
120	ENSDARG00000015931	si:ch211-214j24.9	1.93E-100	8.77E-105	0.744092763	0.176	0.014
121	ENSDARG00000025034	syngr3b	2.23E-100	1.01E-104	0.643927801	0.224	0.027
122	ENSDARG00000001127	slc17a6a	2.62E-100	1.19E-104	0.753456578	0.178	0.014
123	ENSDARG00000043257	ckbb	9.32E-100	4.22E-104	0.896905132	0.805	0.506
124	ENSDARG00000098936	kif5aa	1.50E-99	6.82E-104	0.792164619	0.3	0.055
125	ENSDARG00000070537	stmn2b	3.99E-99	1.81E-103	0.852883035	0.335	0.069
126	ENSDARG00000019702	aldocb	5.27E-99	2.39E-103	0.921166089	0.636	0.279
127	ENSDARG00000056004	sprn	4.75E-98	2.15E-102	0.826171224	0.288	0.051
128	ENSDARG00000087616	maptb	5.27E-98	2.39E-102	0.791849058	0.293	0.053
129	ENSDARG00000031427	calm2a	3.56E-97	1.61E-101	0.952647545	0.641	0.303
130	ENSDARG00000007818	palm1b	6.66E-97	3.02E-101	0.828415824	0.406	0.111
131	ENSDARG00000041323	csdc2a	6.33E-96	2.87E-100	0.749672663	0.313	0.063
132	ENSDARG00000101387	CAMK2N1	5.16E-95	2.34E-99	0.915200542	0.309	0.063
133	ENSDARG00000024299	c1qtnf4	7.57E-95	3.43E-99	0.823623027	0.241	0.036
134	ENSDARG00000018997	cplx2l	2.14E-94	9.71E-99	0.888415202	0.337	0.076
135	ENSDARG00000043835	rab3ab	2.38E-94	1.08E-98	0.596955967	0.208	0.024
136	ENSDARG00000089109	bcl2b	3.63E-94	1.65E-98	0.796914167	0.274	0.048
137	ENSDARG00000078854	tusc3	7.05E-94	3.20E-98	0.754826074	0.292	0.055
138	ENSDARG00000025106	ppp3cb	9.37E-93	4.25E-97	0.73263274	0.28	0.051
139	ENSDARG00000005560	ywhah	9.46E-93	4.29E-97	0.912044807	0.52	0.195
140	ENSDARG00000056639	carmil2	2.06E-92	9.35E-97	0.75126606	0.27	0.048
141	ENSDARG00000069090	atp6v0d1	5.50E-92	2.49E-96	0.860285693	0.451	0.15
142	ENSDARG00000008803	marcksb	6.43E-92	2.91E-96	0.836126122	0.467	0.144
143	ENSDARG00000056262	slc35g2a	7.66E-92	3.47E-96	0.768825761	0.224	0.031
144	ENSDARG00000097322	si:dkey-81l17.6	9.25E-92	4.19E-96	0.788163807	0.385	0.102
145	ENSDARG00000069790	dynll2a	1.65E-90	7.48E-95	0.698892152	0.266	0.047
146	ENSDARG00000098832	fam168a	2.48E-89	1.13E-93	0.866523024	0.553	0.222
147	ENSDARG00000111235	nrsn1	2.97E-89	1.35E-93	0.69374435	0.206	0.026
148	ENSDARG00000092807	si:dkey-151g10.6	5.95E-89	2.70E-93	-0.505219996	0.995	0.998
149	ENSDARG00000027740	adcyap1b	8.65E-89	3.92E-93	1.50294543	0.376	0.105
150	ENSDARG00000045131	id4	1.61E-88	7.31E-93	0.924878858	0.326	0.075
151	ENSDARG00000006370	atp6v1h	2.01E-88	9.10E-93	0.95161516	0.471	0.172
152	ENSDARG00000104413	rogdi	6.60E-88	2.99E-92	0.723159726	0.327	0.076
153	ENSDARG00000103919	si:ch73-1a9.3	6.64E-88	3.01E-92	0.727825086	0.866	0.626
154	ENSDARG00000071678	atcaya	1.23E-87	5.58E-92	0.738133991	0.263	0.048
155	ENSDARG00000013843	sept5a	6.37E-87	2.89E-91	0.687143201	0.257	0.046
156	ENSDARG00000052644	ca10a	8.22E-87	3.73E-91	0.809697751	0.244	0.04
157	ENSDARG00000104436	zgc:153426	1.32E-86	5.96E-91	0.896186978	0.297	0.063
158	ENSDARG00000007663	amph	6.21E-86	2.82E-90	0.646020094	0.231	0.036
159	ENSDARG00000092659	ppp3r1a	7.22E-86	3.27E-90	0.837824362	0.363	0.098
160	ENSDARG00000059680	fscn1a	8.96E-86	4.06E-90	0.813955968	0.366	0.097
161	ENSDARG00000100971	fxyd6	1.15E-85	5.21E-90	0.700865874	0.187	0.022
162	ENSDARG00000019181	rpsa	2.47E-85	1.12E-89	-0.499913569	0.943	0.968
163	ENSDARG00000020850	eef1a1l1	2.56E-85	1.16E-89	-0.556933981	0.973	0.987
164	ENSDARG00000079586	gabrb2	3.55E-84	1.61E-88	0.740674701	0.201	0.026
165	ENSDARG00000104264	XKR4	6.35E-84	2.88E-88	0.709692626	0.224	0.035
166	ENSDARG00000016598	ckmt1	7.70E-84	3.49E-88	0.754377163	0.265	0.051
167	ENSDARG00000098702	zgc:165603	1.12E-83	5.08E-88	0.747455863	0.218	0.032
168	ENSDARG00000008639	kifap3a	3.97E-83	1.80E-87	0.6542733	0.257	0.048
169	ENSDARG00000099257	si:ch73-119p20.1	1.24E-82	5.60E-87	0.620794096	0.21	0.031
170	ENSDARG00000101713	scn2b	2.92E-81	1.33E-85	0.586671669	0.169	0.018
171	ENSDARG00000015790	atp1b3a	5.87E-81	2.66E-85	0.838146238	0.331	0.085
172	ENSDARG00000043448	itm2ca	6.94E-81	3.15E-85	0.674779027	0.217	0.033
173	ENSDARG00000068996	hist2h2l	1.89E-80	8.56E-85	1.012189154	0.558	0.269
174	ENSDARG00000021595	lhfpl3	2.62E-80	1.19E-84	0.685430545	0.256	0.048
175	ENSDARG00000023323	ywhaqb	5.91E-80	2.68E-84	0.901109219	0.536	0.239
176	ENSDARG00000035577	cds2	5.91E-80	2.68E-84	0.724527073	0.262	0.053
177	ENSDARG00000005842	cd9a	6.29E-80	2.85E-84	0.792429175	0.301	0.07
178	ENSDARG00000077291	rps2	3.71E-79	1.68E-83	-0.457354801	0.987	0.991
179	ENSDARG00000070045	celf4	3.89E-79	1.77E-83	0.709961408	0.213	0.033
180	ENSDARG00000078473	nucks1a	2.11E-78	9.58E-83	0.754590608	0.485	0.179
181	ENSDARG00000102291	eef1da	6.01E-78	2.72E-82	-0.972598221	0.418	0.699
182	ENSDARG00000059945	sv2a	9.46E-78	4.29E-82	0.788159175	0.25	0.048
183	ENSDARG00000087897	h2afy2	3.96E-77	1.80E-81	0.841098364	0.626	0.322
184	ENSDARG00000022315	atp6v1g1	5.19E-77	2.35E-81	0.862790473	0.537	0.242
185	ENSDARG00000097648	si:dkey-35i13.1	1.83E-76	8.30E-81	0.925318881	0.183	0.024
186	ENSDARG00000045248	h3f3d	3.32E-76	1.50E-80	0.563447191	0.89	0.797
187	ENSDARG00000031317	ppdpfb	4.77E-76	2.16E-80	0.667666987	0.87	0.718
188	ENSDARG00000090213	rheb	6.58E-76	2.98E-80	0.643182367	0.288	0.066
189	ENSDARG00000031382	reep2	1.16E-75	5.25E-80	0.563108118	0.204	0.031
190	ENSDARG00000016676	gnao1a	1.19E-75	5.37E-80	0.57684662	0.22	0.038
191	ENSDARG00000031720	clstn1	2.74E-75	1.24E-79	0.805933614	0.377	0.115
192	ENSDARG00000045618	clta	3.08E-75	1.40E-79	0.827307337	0.449	0.171
193	ENSDARG00000043932	stmn4l	7.29E-75	3.31E-79	0.79167743	0.236	0.044
194	ENSDARG00000014746	rbfox1	1.12E-74	5.09E-79	0.984281741	0.41	0.142
195	ENSDARG00000093064	SMIM18	2.04E-74	9.23E-79	0.649754704	0.18	0.024
196	ENSDARG00000090035	rtn4r	4.56E-74	2.07E-78	0.797401059	0.23	0.042
197	ENSDARG00000008829	chga	5.39E-74	2.44E-78	0.822193357	0.201	0.032
198	ENSDARG00000071224	si:ch211-133n4.4	9.33E-74	4.23E-78	0.730270496	0.409	0.134
199	ENSDARG00000026871	uchl1	1.38E-73	6.25E-78	0.708175094	0.228	0.043
200	ENSDARG00000020493	lgi1a	1.90E-73	8.61E-78	0.589648547	0.226	0.04
201	ENSDARG00000044669	hp1bp3	3.26E-73	1.48E-77	0.73928646	0.538	0.231
202	ENSDARG00000025728	grin1b	4.16E-73	1.89E-77	0.753115645	0.249	0.05
203	ENSDARG00000079161	bsnb	4.40E-73	2.00E-77	0.643031736	0.2	0.031
204	ENSDARG00000038859	rgs20	5.31E-73	2.41E-77	0.602710058	0.188	0.027
205	ENSDARG00000062797	nell2b	5.65E-73	2.56E-77	1.049699124	0.275	0.064
206	ENSDARG00000086288	scg3	6.52E-73	2.96E-77	0.791303546	0.324	0.085
207	ENSDARG00000038981	zgc:153615	9.41E-73	4.26E-77	0.521767348	0.152	0.016
208	ENSDARG00000103394	kif5ba	2.75E-72	1.25E-76	0.633597086	0.236	0.046
209	ENSDARG00000109715	sncgb	3.94E-72	1.79E-76	0.651054758	0.223	0.041
210	ENSDARG00000090086	rab11bb	9.31E-72	4.22E-76	0.672756457	0.268	0.061
211	ENSDARG00000038559	h1f0	3.74E-71	1.70E-75	0.83075624	0.72	0.44
212	ENSDARG00000063299	pcloa	3.87E-71	1.76E-75	0.717734317	0.209	0.036
213	ENSDARG00000095451	si:ch211-196l7.4	8.10E-71	3.67E-75	0.707738765	0.747	0.483
214	ENSDARG00000036584	st8sia5	1.05E-70	4.76E-75	0.567442441	0.174	0.023
215	ENSDARG00000094836	si:ch211-195b15.8	2.71E-70	1.23E-74	0.955891608	0.311	0.085
216	ENSDARG00000021864	rplp1	2.75E-70	1.25E-74	-0.466216758	0.974	0.986
217	ENSDARG00000010052	ndrg3b	3.88E-70	1.76E-74	0.817670105	0.267	0.064
218	ENSDARG00000071403	oaz1a	4.53E-70	2.05E-74	0.747744647	0.708	0.474
219	ENSDARG00000022176	IGLON5	5.70E-70	2.59E-74	0.805729711	0.349	0.102
220	ENSDARG00000006747	tmem178b	6.92E-70	3.14E-74	0.753818201	0.274	0.064
221	ENSDARG00000102376	cacng2b	8.93E-70	4.05E-74	0.634662927	0.165	0.021
222	ENSDARG00000091683	cnrip1a	1.43E-69	6.48E-74	0.553452922	0.197	0.032
223	ENSDARG00000011602	si:dkeyp-117h8.2	1.75E-69	7.95E-74	0.598128546	0.23	0.045
224	ENSDARG00000043864	nptnb	8.57E-69	3.89E-73	0.673400226	0.202	0.035
225	ENSDARG00000077608	gpr137bb	1.17E-68	5.31E-73	0.567477873	0.173	0.024
226	ENSDARG00000034522	rab6ba	1.19E-68	5.39E-73	0.642326754	0.205	0.036
227	ENSDARG00000093413	edil3a	1.44E-68	6.52E-73	0.949825325	0.261	0.061
228	ENSDARG00000105201	adcyap1r1a	1.77E-68	8.01E-73	0.579512222	0.163	0.021
229	ENSDARG00000053130	pcp4a	2.19E-68	9.92E-73	1.142670761	0.307	0.086
230	ENSDARG00000073883	clstn3	2.19E-68	9.92E-73	0.578424742	0.206	0.036
231	ENSDARG00000078657	FNDC10	5.41E-68	2.45E-72	0.510780401	0.188	0.029
232	ENSDARG00000068787	slc6a17	5.77E-68	2.62E-72	0.571670168	0.179	0.026
233	ENSDARG00000030656	3-Sep	6.09E-68	2.76E-72	0.592427355	0.263	0.06
234	ENSDARG00000034808	kcnip1b	6.56E-68	2.97E-72	0.667735613	0.18	0.027
235	ENSDARG00000037020	kif1b	1.72E-67	7.79E-72	0.680454559	0.232	0.048
236	ENSDARG00000071026	mllt11	1.75E-67	7.95E-72	0.749612757	0.405	0.143
237	ENSDARG00000004580	nmnat2	3.77E-67	1.71E-71	0.564487121	0.191	0.031
238	ENSDARG00000058601	gdap1	4.30E-67	1.95E-71	0.463852975	0.163	0.022
239	ENSDARG00000052765	gria2b	1.09E-66	4.96E-71	0.685369699	0.184	0.029
240	ENSDARG00000003599	rpl3	1.55E-66	7.05E-71	-0.556660947	0.907	0.937
241	ENSDARG00000062323	adam23a	2.40E-66	1.09E-70	0.612620015	0.188	0.031
242	ENSDARG00000059815	oaz2b	2.57E-66	1.16E-70	0.811555446	0.263	0.064
243	ENSDARG00000001889	tuba1a	5.12E-66	2.32E-70	0.840536082	0.471	0.187
244	ENSDARG00000022456	eno1a	8.33E-66	3.78E-70	0.737335839	0.562	0.291
245	ENSDARG00000061817	kif1aa	1.14E-65	5.16E-70	0.680653556	0.24	0.052
246	ENSDARG00000053559	tspan3b	1.28E-65	5.81E-70	0.688535245	0.201	0.036
247	ENSDARG00000039502	eef1a1a	1.47E-65	6.66E-70	0.677589789	0.254	0.059
248	ENSDARG00000076290	calr	2.37E-65	1.07E-69	0.811475867	0.353	0.115
249	ENSDARG00000020758	tmem178	2.43E-65	1.10E-69	0.569699512	0.127	0.012
250	ENSDARG00000104372	gnb1b	1.18E-64	5.33E-69	0.780264212	0.621	0.366
251	ENSDARG00000008209	myt1la	3.28E-64	1.49E-68	0.578909269	0.167	0.024
252	ENSDARG00000054794	plcxd3	4.39E-64	1.99E-68	0.520355977	0.157	0.021
253	ENSDARG00000007753	cpne2	4.99E-64	2.26E-68	0.67584477	0.14	0.016
254	ENSDARG00000040287	ywhabl	5.57E-64	2.52E-68	0.778607527	0.623	0.363
255	ENSDARG00000068214	ccni	7.15E-64	3.24E-68	0.630022461	0.798	0.624
256	ENSDARG00000074271	wrb	7.41E-64	3.36E-68	0.695107101	0.262	0.065
257	ENSDARG00000020795	rac3b	1.11E-63	5.03E-68	0.555300508	0.202	0.038
258	ENSDARG00000002131	celf2	1.71E-63	7.76E-68	0.876144769	0.446	0.185
259	ENSDARG00000102879	myt1b	1.96E-63	8.87E-68	0.683533134	0.281	0.072
260	ENSDARG00000075281	tbc1d30	4.53E-63	2.05E-67	0.517850201	0.127	0.013
261	ENSDARG00000009285	rpl15	6.97E-63	3.16E-67	-0.470235072	0.934	0.962
262	ENSDARG00000062024	kif1ab	1.16E-62	5.24E-67	0.523088115	0.162	0.023
263	ENSDARG00000110528	sypa	3.39E-62	1.54E-66	0.555588799	0.205	0.039
264	ENSDARG00000056929	kdm6bb	8.81E-62	3.99E-66	0.682123088	0.34	0.109
265	ENSDARG00000090062	rac3a	1.03E-61	4.67E-66	0.572142731	0.189	0.034
266	ENSDARG00000006242	ptp4a1	1.22E-61	5.54E-66	0.740792471	0.527	0.257
267	ENSDARG00000021193	coro1cb	1.75E-61	7.94E-66	0.508408547	0.232	0.051
268	ENSDARG00000019881	bsg	2.14E-61	9.68E-66	0.648823814	0.757	0.507
269	ENSDARG00000030265	scdb	3.06E-61	1.39E-65	0.510180172	0.174	0.028
270	ENSDARG00000009949	fndc4b	4.45E-61	2.02E-65	0.658711361	0.169	0.026
271	ENSDARG00000042539	ywhaqa	6.66E-61	3.02E-65	0.770884102	0.462	0.206
272	ENSDARG00000092693	tpt1	9.17E-61	4.16E-65	-0.502331431	0.909	0.95
273	ENSDARG00000103937	ndrg4	2.29E-60	1.04E-64	0.658152036	0.275	0.072
274	ENSDARG00000018270	olfm1a	3.19E-60	1.45E-64	0.584367875	0.154	0.022
275	ENSDARG00000036316	rpl39	4.57E-60	2.07E-64	-0.467552979	0.925	0.946
276	ENSDARG00000036875	rps12	4.58E-60	2.08E-64	-0.451921189	0.947	0.968
277	ENSDARG00000006773	elovl4a	4.81E-60	2.18E-64	0.60748266	0.217	0.046
278	ENSDARG00000079276	ube2ql1	5.40E-60	2.45E-64	0.563966203	0.188	0.034
279	ENSDARG00000068989	gabra1	1.11E-59	5.03E-64	0.656935274	0.176	0.03
280	ENSDARG00000010721	6-Sep	1.30E-59	5.91E-64	0.68835156	0.322	0.104
281	ENSDARG00000030602	rps19	1.59E-59	7.22E-64	-0.431773049	0.952	0.967
282	ENSDARG00000062056	elmod1	1.62E-59	7.36E-64	0.672402519	0.179	0.031
283	ENSDARG00000051783	rplp0	2.39E-59	1.08E-63	-0.368380837	0.966	0.983
284	ENSDARG00000069774	flot2b	3.18E-59	1.44E-63	0.721786163	0.272	0.075
285	ENSDARG00000068436	h3f3b.1	6.84E-59	3.10E-63	0.713093808	0.656	0.428
286	ENSDARG00000023967	atp6v1c1a	8.28E-59	3.75E-63	0.717205165	0.332	0.112
287	ENSDARG00000055400	si:dkey-56f14.7	9.49E-59	4.30E-63	0.703431536	0.261	0.068
288	ENSDARG00000033201	zgc:101840	1.32E-58	5.99E-63	0.596119465	0.244	0.059
289	ENSDARG00000028552	plppr3b	1.63E-58	7.39E-63	0.554430509	0.136	0.017
290	ENSDARG00000036295	golga7ba	2.89E-58	1.31E-62	0.655422353	0.3	0.087
291	ENSDARG00000018856	dclk1a	7.09E-58	3.21E-62	0.629363654	0.179	0.032
292	ENSDARG00000058243	phactr3a	7.95E-58	3.60E-62	0.549903854	0.174	0.03
293	ENSDARG00000011405	rps9	9.81E-58	4.45E-62	-0.451154991	0.931	0.955
294	ENSDARG00000078868	tmem74b	1.04E-57	4.72E-62	0.532072966	0.173	0.029
295	ENSDARG00000011201	rplp2l	1.11E-57	5.03E-62	-0.555880685	0.84	0.902
296	ENSDARG00000035056	fgf13a	1.49E-57	6.73E-62	0.56021185	0.169	0.028
297	ENSDARG00000098753	elmo1	1.53E-57	6.92E-62	0.634789733	0.297	0.087
298	ENSDARG00000041417	atp6ap1a	3.75E-57	1.70E-61	0.606997556	0.17	0.029
299	ENSDARG00000054456	clip3	5.26E-57	2.38E-61	0.499444557	0.167	0.028
300	ENSDARG00000058646	ptprna	6.10E-57	2.76E-61	0.581008519	0.162	0.026
301	ENSDARG00000032725	rps27a	6.52E-57	2.96E-61	-0.427614473	0.926	0.952
302	ENSDARG00000002564	syngr1a	9.08E-57	4.12E-61	0.466439363	0.122	0.013
303	ENSDARG00000035808	clcn4	1.01E-56	4.58E-61	0.561380142	0.198	0.041
304	ENSDARG00000022684	fkbp1aa	1.11E-56	5.03E-61	0.680435814	0.713	0.544
305	ENSDARG00000022045	map1ab	1.55E-56	7.01E-61	0.723145269	0.246	0.063
306	ENSDARG00000056108	ndufa4	3.99E-56	1.81E-60	0.648032187	0.197	0.041
307	ENSDARG00000087636	hmgn6	8.15E-56	3.69E-60	0.629553463	0.716	0.462
308	ENSDARG00000005651	hrasb	8.33E-56	3.78E-60	0.559689373	0.192	0.039
309	ENSDARG00000103994	ppiab	8.46E-56	3.83E-60	0.534004754	0.843	0.696
310	ENSDARG00000007406	phox2a	8.70E-56	3.94E-60	0.923003965	0.114	0.011
311	ENSDARG00000016769	sgtb	2.60E-55	1.18E-59	0.499951733	0.167	0.029
312	ENSDARG00000011370	fyna	2.61E-55	1.18E-59	0.552426105	0.214	0.048
313	ENSDARG00000068434	h3f3b.1	3.48E-55	1.58E-59	0.736536023	0.641	0.412
314	ENSDARG00000070037	rgs8	3.63E-55	1.64E-59	0.510209475	0.153	0.024
315	ENSDARG00000043509	rpl11	3.72E-55	1.69E-59	-0.39660407	0.961	0.969
316	ENSDARG00000018397	hpca	3.98E-55	1.80E-59	0.714439712	0.214	0.049
317	ENSDARG00000042566	rps7	1.11E-54	5.04E-59	-0.418807845	0.964	0.965
318	ENSDARG00000003994	syt9a	1.23E-54	5.59E-59	0.549792181	0.136	0.018
319	ENSDARG00000079500	kif3cb	1.49E-54	6.75E-59	0.464082588	0.141	0.02
320	ENSDARG00000073857	klf7a	1.66E-54	7.53E-59	0.580688721	0.21	0.047
321	ENSDARG00000014867	rpl8	1.72E-54	7.78E-59	-0.420344067	0.962	0.964
322	ENSDARG00000070479	tspan13b	2.01E-54	9.10E-59	0.522032172	0.175	0.032
323	ENSDARG00000035860	rps28	2.29E-54	1.04E-58	-0.50643714	0.831	0.894
324	ENSDARG00000013414	lin7a	2.38E-54	1.08E-58	0.693636629	0.252	0.068
325	ENSDARG00000076170	pcsk1nl	3.00E-54	1.36E-58	0.473725598	0.139	0.019
326	ENSDARG00000021124	cfl1	3.76E-54	1.71E-58	0.587194203	0.763	0.568
327	ENSDARG00000094003	serp2	4.23E-54	1.92E-58	0.501173952	0.175	0.033
328	ENSDARG00000036394	pop7	5.96E-54	2.70E-58	0.576779691	0.28	0.083
329	ENSDARG00000010042	dnm1a	6.15E-54	2.79E-58	0.500257257	0.163	0.028
330	ENSDARG00000086214	ntrk3b	8.60E-54	3.90E-58	0.475591185	0.13	0.016
331	ENSDARG00000074671	nptx1l	8.75E-54	3.96E-58	0.879603513	0.169	0.031
332	ENSDARG00000028306	prph	8.97E-54	4.07E-58	0.730117095	0.127	0.016
333	ENSDARG00000090145	tmem240b	1.14E-53	5.15E-58	0.503834043	0.136	0.019
334	ENSDARG00000038655	ajap1	1.92E-53	8.69E-58	0.63479128	0.18	0.035
335	ENSDARG00000024744	dpp6b	2.11E-53	9.56E-58	0.531311371	0.141	0.02
336	ENSDARG00000016584	rgs7a	2.15E-53	9.75E-58	0.49714107	0.158	0.027
337	ENSDARG00000079396	lrfn5b	2.24E-53	1.01E-57	0.439125743	0.121	0.014
338	ENSDARG00000036593	kdm2ba	2.40E-53	1.09E-57	0.648214197	0.278	0.082
339	ENSDARG00000069360	ppp3r1b	3.38E-53	1.53E-57	0.733033514	0.355	0.137
340	ENSDARG00000099572	hmgn2	3.42E-53	1.55E-57	0.565587564	0.78	0.574
341	ENSDARG00000006859	nkain1	4.04E-53	1.83E-57	0.542270454	0.266	0.075
342	ENSDARG00000099312	jpt1b	5.44E-53	2.46E-57	0.710714948	0.494	0.245
343	ENSDARG00000034668	celf3a	6.71E-53	3.04E-57	0.579705445	0.235	0.059
344	ENSDARG00000099730	pkma	6.86E-53	3.11E-57	0.5575371	0.409	0.167
345	ENSDARG00000101733	fam168b	9.30E-53	4.21E-57	0.629534367	0.363	0.137
346	ENSDARG00000060639	apba2b	1.39E-52	6.29E-57	0.504730122	0.171	0.032
347	ENSDARG00000016460	fut9a	1.74E-52	7.89E-57	0.535788392	0.137	0.02
348	ENSDARG00000070959	si:ch211-288g17.3	1.98E-52	8.99E-57	0.573137288	0.45	0.19
349	ENSDARG00000053122	clvs2	2.30E-52	1.04E-56	0.535343626	0.163	0.029
350	ENSDARG00000020261	rab2a	5.47E-52	2.48E-56	0.766825525	0.537	0.312
351	ENSDARG00000010160	rps15a	8.35E-52	3.79E-56	-0.406831749	0.955	0.969
352	ENSDARG00000053457	rpl23	1.96E-51	8.87E-56	-0.423746033	0.958	0.957
353	ENSDARG00000055996	rps8a	3.26E-51	1.48E-55	-0.424493999	0.927	0.955
354	ENSDARG00000070491	hpcal4	3.86E-51	1.75E-55	0.545828994	0.128	0.017
355	ENSDARG00000025581	rpl10	4.37E-51	1.98E-55	-0.405834225	0.938	0.954
356	ENSDARG00000074866	ptpn5	5.14E-51	2.33E-55	0.615456858	0.16	0.028
357	ENSDARG00000003420	chrna5	6.37E-51	2.89E-55	0.52727884	0.121	0.015
358	ENSDARG00000012244	ube2e3	8.58E-51	3.89E-55	0.712078998	0.581	0.346
359	ENSDARG00000039123	trim9	9.07E-51	4.11E-55	0.470024335	0.121	0.015
360	ENSDARG00000068323	astn1	1.10E-50	5.00E-55	0.451321276	0.144	0.023
361	ENSDARG00000099380	rpl13	1.19E-50	5.38E-55	-0.448952951	0.895	0.923
362	ENSDARG00000020794	neurod6b	1.36E-50	6.18E-55	0.845403345	0.148	0.025
363	ENSDARG00000020450	cacng8a	1.56E-50	7.07E-55	0.411013476	0.125	0.016
364	ENSDARG00000031681	atp6v0b	1.81E-50	8.23E-55	0.7619558	0.336	0.129
365	ENSDARG00000110496	zgc:162989	2.42E-50	1.10E-54	0.507567835	0.15	0.025
366	ENSDARG00000015128	rpl27	2.79E-50	1.26E-54	-0.450698002	0.885	0.911
367	ENSDARG00000051852	kcnc1a	3.29E-50	1.49E-54	0.585192519	0.176	0.036
368	ENSDARG00000087538	kif3a	3.84E-50	1.74E-54	0.426258488	0.14	0.022
369	ENSDARG00000007320	rpl7	6.49E-50	2.94E-54	-0.398771608	0.96	0.967
370	ENSDARG00000091029	phox2bb	9.26E-50	4.20E-54	1.036904745	0.128	0.018
371	ENSDARG00000034897	rps10	1.08E-49	4.89E-54	-0.445248655	0.868	0.916
372	ENSDARG00000032614	msi2b	1.14E-49	5.18E-54	0.81779124	0.292	0.098
373	ENSDARG00000005372	camk4	1.89E-49	8.59E-54	0.519338534	0.127	0.018
374	ENSDARG00000025073	rpl18a	3.11E-49	1.41E-53	-0.374620178	0.948	0.972
375	ENSDARG00000034168	serpini1	3.64E-49	1.65E-53	0.49410132	0.126	0.017
376	ENSDARG00000039882	ap3s2	5.99E-49	2.71E-53	0.542988749	0.293	0.097
377	ENSDARG00000105296	AP3B2	6.77E-49	3.07E-53	0.507434485	0.16	0.03
378	ENSDARG00000057013	cadm3	1.26E-48	5.70E-53	0.597034276	0.285	0.091
379	ENSDARG00000055543	appb	1.67E-48	7.56E-53	0.598999544	0.311	0.108
380	ENSDARG00000116491	h2afvb	2.82E-48	1.28E-52	0.606758361	0.576	0.324
381	ENSDARG00000069469	khdrbs2	3.43E-48	1.56E-52	0.536979883	0.131	0.02
382	ENSDARG00000053291	pnrc2	3.98E-48	1.80E-52	0.459046888	0.885	0.75
383	ENSDARG00000060326	map1sb	4.40E-48	1.99E-52	0.393998972	0.113	0.014
384	ENSDARG00000019230	rpl7a	4.67E-48	2.12E-52	-0.395780209	0.952	0.964
385	ENSDARG00000004187	zgc:122979	4.95E-48	2.24E-52	0.905071587	0.197	0.047
386	ENSDARG00000029500	rpl34	1.00E-47	4.55E-52	-0.414238073	0.895	0.923
387	ENSDARG00000101458	r3hdm1	1.18E-47	5.37E-52	0.738115232	0.232	0.066
388	ENSDARG00000058105	rpl36a	2.17E-47	9.83E-52	-0.450711686	0.886	0.922
389	ENSDARG00000010953	ndel1a	4.55E-47	2.06E-51	0.533960373	0.213	0.056
390	ENSDARG00000098140	ankrd13d	6.34E-47	2.88E-51	0.37997317	0.122	0.017
391	ENSDARG00000023445	atp2b3b	1.01E-46	4.58E-51	0.438305075	0.154	0.029
392	ENSDARG00000044053	vsnl1b	1.04E-46	4.70E-51	0.454968458	0.134	0.021
393	ENSDARG00000077799	egr4	1.09E-46	4.92E-51	1.007161792	0.15	0.028
394	ENSDARG00000061918	cplx2	1.88E-46	8.54E-51	0.397969894	0.13	0.02
395	ENSDARG00000046022	tmed7	1.94E-46	8.80E-51	0.721239933	0.501	0.279
396	ENSDARG00000024954	tmed4	2.39E-46	1.08E-50	0.569919199	0.25	0.075
397	ENSDARG00000078624	arhgef9b	4.23E-46	1.92E-50	0.465496469	0.109	0.013
398	ENSDARG00000014215	cdh13	5.06E-46	2.30E-50	0.576326884	0.162	0.033
399	ENSDARG00000019778	rps6	5.67E-46	2.57E-50	-0.401197651	0.934	0.958
400	ENSDARG00000030078	glipr1b	5.83E-46	2.64E-50	0.460520432	0.119	0.017
401	ENSDARG00000043474	atp2b3a	7.93E-46	3.60E-50	0.463752783	0.117	0.016
402	ENSDARG00000014854	reep1	8.43E-46	3.82E-50	0.496171897	0.134	0.022
403	ENSDARG00000003495	madd	9.53E-46	4.32E-50	0.510325793	0.17	0.036
404	ENSDARG00000045420	epdr1	1.00E-45	4.55E-50	0.464322327	0.152	0.029
405	ENSDARG00000002217	scocb	1.11E-45	5.02E-50	0.500434174	0.244	0.072
406	ENSDARG00000056753	dctn1b	1.36E-45	6.16E-50	0.394720155	0.119	0.017
407	ENSDARG00000003998	phyhipla	1.62E-45	7.36E-50	0.385226682	0.13	0.02
408	ENSDARG00000090454	gnb1a	2.25E-45	1.02E-49	0.646143147	0.593	0.377
409	ENSDARG00000012777	nucks1b	2.35E-45	1.07E-49	0.670357511	0.371	0.161
410	ENSDARG00000044521	eef1b2	2.36E-45	1.07E-49	-0.522992004	0.704	0.823
411	ENSDARG00000053475	ngb	2.57E-45	1.16E-49	0.728416817	0.112	0.015
412	ENSDARG00000039650	itm2cb	3.53E-45	1.60E-49	0.758380776	0.204	0.053
413	ENSDARG00000079446	si:dkey-238f9.1	4.37E-45	1.98E-49	0.601856261	0.127	0.02
414	ENSDARG00000026834	cdr2l	4.38E-45	1.99E-49	0.449236467	0.174	0.038
415	ENSDARG00000013005	opcml	4.47E-45	2.03E-49	0.499147001	0.128	0.02
416	ENSDARG00000013295	slc2a3a	4.67E-45	2.12E-49	0.463162827	0.122	0.018
417	ENSDARG00000039347	rps24	5.44E-45	2.47E-49	-0.413005737	0.914	0.933
418	ENSDARG00000089302	hnrnpa0a	5.98E-45	2.71E-49	0.656054526	0.511	0.266
419	ENSDARG00000041150	slc17a6b	6.89E-45	3.12E-49	0.397921326	0.118	0.017
420	ENSDARG00000098880	pclob	1.07E-44	4.85E-49	0.549667379	0.185	0.044
421	ENSDARG00000043453	rps5	1.11E-44	5.05E-49	-0.378852915	0.935	0.951
422	ENSDARG00000103672	cirbpa	1.61E-44	7.29E-49	0.595999535	0.674	0.454
423	ENSDARG00000014462	rab3c	1.75E-44	7.92E-49	0.359111346	0.117	0.016
424	ENSDARG00000035692	rps3a	1.76E-44	7.97E-49	-0.405012042	0.929	0.947
425	ENSDARG00000002546	rundc3ab	3.41E-44	1.55E-48	0.419320938	0.14	0.025
426	ENSDARG00000026444	apoob	3.45E-44	1.56E-48	0.41219812	0.169	0.037
427	ENSDARG00000053110	pkib	4.79E-44	2.17E-48	0.500388201	0.175	0.039
428	ENSDARG00000060112	sybu	5.39E-44	2.44E-48	0.397450557	0.16	0.033
429	ENSDARG00000092467	si:ch73-46j18.5	6.06E-44	2.75E-48	0.605582294	0.265	0.087
430	ENSDARG00000062865	mras	6.91E-44	3.13E-48	0.379442036	0.114	0.016
431	ENSDARG00000026068	trappc5	7.24E-44	3.28E-48	0.644058845	0.279	0.099
432	ENSDARG00000012684	atp2b1a	9.06E-44	4.11E-48	0.667463286	0.278	0.095
433	ENSDARG00000006316	rpl23a	9.20E-44	4.17E-48	-0.440325047	0.869	0.9
434	ENSDARG00000042905	rpl10a	1.39E-43	6.32E-48	-0.405137744	0.925	0.95
435	ENSDARG00000062510	bcl11ba	2.43E-43	1.10E-47	0.770666299	0.223	0.064
436	ENSDARG00000079840	kcnma1a	3.33E-43	1.51E-47	0.514626745	0.162	0.034
437	ENSDARG00000034616	mlf2	3.73E-43	1.69E-47	0.625437469	0.394	0.181
438	ENSDARG00000028119	sumo3a	4.53E-43	2.05E-47	0.60101641	0.525	0.298
439	ENSDARG00000105083	chd5	5.47E-43	2.48E-47	0.471857989	0.132	0.023
440	ENSDARG00000035066	ubtf	6.81E-43	3.09E-47	0.611833344	0.304	0.114
441	ENSDARG00000070626	cacng8b	7.22E-43	3.27E-47	0.49828409	0.121	0.019
442	ENSDARG00000102051	mtbl	1.17E-42	5.29E-47	0.484273292	0.227	0.066
443	ENSDARG00000038941	ppp1r1c	1.44E-42	6.55E-47	0.528662156	0.109	0.015
444	ENSDARG00000061543	ccdc85b	2.34E-42	1.06E-46	0.560349653	0.224	0.066
445	ENSDARG00000037997	tubb5	2.41E-42	1.09E-46	0.672397043	0.307	0.11
446	ENSDARG00000060434	map1b	3.40E-42	1.54E-46	0.404485114	0.131	0.023
447	ENSDARG00000027200	gabarapl2	3.59E-42	1.63E-46	0.704432302	0.507	0.306
448	ENSDARG00000052713	lrrtm1	4.09E-42	1.85E-46	0.529202774	0.166	0.037
449	ENSDARG00000034291	rpl37	4.60E-42	2.08E-46	-0.393516688	0.909	0.937
450	ENSDARG00000087426	si:ch211-151p13.8	5.53E-42	2.51E-46	0.528655296	0.143	0.028
451	ENSDARG00000036629	rps14	6.84E-42	3.10E-46	-0.402409631	0.891	0.921
452	ENSDARG00000026531	alcama	7.04E-42	3.19E-46	0.769518265	0.254	0.084
453	ENSDARG00000102632	ubc	8.97E-42	4.07E-46	0.485726666	0.822	0.72
454	ENSDARG00000076847	tnrc6c1	1.05E-41	4.75E-46	0.62647161	0.492	0.265
455	ENSDARG00000026595	pafah1b1b	1.40E-41	6.33E-46	0.560630927	0.232	0.073
456	ENSDARG00000027828	grin1a	1.73E-41	7.83E-46	0.51596066	0.192	0.049
457	ENSDARG00000012987	gpia	1.81E-41	8.20E-46	0.625260791	0.371	0.164
458	ENSDARG00000060915	fbxl16	1.89E-41	8.56E-46	0.465957224	0.14	0.027
459	ENSDARG00000007960	hnrnpaba	2.54E-41	1.15E-45	0.570377703	0.674	0.485
460	ENSDARG00000011665	aldoaa	3.07E-41	1.39E-45	0.640428654	0.616	0.428
461	ENSDARG00000098810	VSTM2B	3.19E-41	1.45E-45	0.452766933	0.127	0.022
462	ENSDARG00000104439	cldnd1a	3.68E-41	1.67E-45	0.458042154	0.144	0.029
463	ENSDARG00000003512	anks1b	3.90E-41	1.77E-45	0.510086049	0.191	0.05
464	ENSDARG00000004297	irf2bpl	5.43E-41	2.46E-45	0.588055488	0.298	0.111
465	ENSDARG00000114852	CR974456.1	6.23E-41	2.82E-45	0.401570636	0.118	0.018
466	ENSDARG00000020504	h3f3b.1	8.00E-41	3.63E-45	0.584405137	0.654	0.452
467	ENSDARG00000104664	dclk1b	1.06E-40	4.80E-45	0.468686559	0.147	0.03
468	ENSDARG00000016871	smarce1	1.36E-40	6.19E-45	0.627118933	0.445	0.223
469	ENSDARG00000070686	cdipt	1.84E-40	8.36E-45	0.661973112	0.237	0.078
470	ENSDARG00000043821	klf7b	1.84E-40	8.36E-45	0.612273564	0.249	0.083
471	ENSDARG00000034344	pcdh19	2.71E-40	1.23E-44	0.625814838	0.198	0.054
472	ENSDARG00000013979	ndfip1	2.85E-40	1.29E-44	0.669848567	0.424	0.216
473	ENSDARG00000088030	rpl35a	3.60E-40	1.63E-44	-0.398924666	0.882	0.913
474	ENSDARG00000055754	smc1a	4.73E-40	2.14E-44	0.465103763	0.112	0.017
475	ENSDARG00000042961	zgc:100920	5.07E-40	2.30E-44	0.575015547	0.22	0.066
476	ENSDARG00000010516	rpl21	5.32E-40	2.41E-44	-0.387478833	0.911	0.932
477	ENSDARG00000035338	tppp2	6.78E-40	3.08E-44	0.588124888	0.11	0.017
478	ENSDARG00000100170	pam	8.54E-40	3.87E-44	0.645430122	0.22	0.069
479	ENSDARG00000025302	dixdc1a	9.30E-40	4.22E-44	0.436757384	0.143	0.029
480	ENSDARG00000045132	vdac1	1.00E-39	4.54E-44	0.615577799	0.597	0.399
481	ENSDARG00000036375	cyfip2	1.03E-39	4.66E-44	0.441688371	0.187	0.048
482	ENSDARG00000078748	si:ch211-137a8.4	1.05E-39	4.75E-44	0.60437198	0.389	0.171
483	ENSDARG00000068691	kctd4	1.07E-39	4.86E-44	0.573975393	0.128	0.023
484	ENSDARG00000035357	gnb2	1.45E-39	6.59E-44	0.372617518	0.152	0.033
485	ENSDARG00000023228	vsnl1a	1.90E-39	8.61E-44	0.423718909	0.126	0.022
486	ENSDARG00000003754	tspan2a	2.27E-39	1.03E-43	0.527710952	0.244	0.078
487	ENSDARG00000045487	rps16	2.35E-39	1.07E-43	-0.345754857	0.938	0.953
488	ENSDARG00000041607	eif4ebp3l	3.20E-39	1.45E-43	-0.783631357	0.16	0.433
489	ENSDARG00000069600	zgc:109889	3.25E-39	1.47E-43	0.495064419	0.149	0.032
490	ENSDARG00000100392	rps18	3.42E-39	1.55E-43	-0.366488999	0.918	0.945
491	ENSDARG00000034753	tspan3a	5.85E-39	2.65E-43	0.657608627	0.471	0.254
492	ENSDARG00000023771	gabrb3	9.52E-39	4.31E-43	0.463996941	0.109	0.017
493	ENSDARG00000043313	ank2b	9.76E-39	4.42E-43	0.568949907	0.281	0.103
494	ENSDARG00000005791	rpl28	1.21E-38	5.50E-43	-0.367046903	0.901	0.931
495	ENSDARG00000097102	si:ch73-281n10.2	1.54E-38	6.98E-43	0.537869825	0.661	0.442
496	ENSDARG00000101794	rpl26	1.88E-38	8.53E-43	-0.63137085	0.464	0.657
497	ENSDARG00000102047	mab21l1	2.55E-38	1.16E-42	0.676686245	0.246	0.083
498	ENSDARG00000101606	rims2a	3.92E-38	1.78E-42	0.441432448	0.126	0.023
499	ENSDARG00000021607	negr1	4.96E-38	2.25E-42	0.558451394	0.166	0.041
500	ENSDARG00000005172	dynll2b	5.20E-38	2.36E-42	0.621246631	0.296	0.118
501	ENSDARG00000058701	nos1apb	5.61E-38	2.55E-42	0.473045565	0.114	0.019
502	ENSDARG00000076310	si:ch73-290k24.5	5.62E-38	2.55E-42	0.406605534	0.128	0.024
503	ENSDARG00000059906	sdc4	5.97E-38	2.71E-42	-0.983964675	0.104	0.35
504	ENSDARG00000006691	rpl12	6.72E-38	3.05E-42	-0.426684999	0.873	0.899
505	ENSDARG00000036058	gnao1b	9.11E-38	4.13E-42	0.334587319	0.205	0.058
506	ENSDARG00000056797	ppp2r2ca	9.48E-38	4.30E-42	0.36067089	0.121	0.021
507	ENSDARG00000046157	RPS17	1.04E-37	4.72E-42	-0.397727376	0.847	0.893
508	ENSDARG00000009779	mcl1a	1.26E-37	5.72E-42	-0.819281866	0.322	0.555
509	ENSDARG00000041232	rps29	1.66E-37	7.53E-42	-0.405591887	0.796	0.853
510	ENSDARG00000030716	ing4	1.75E-37	7.95E-42	0.565461243	0.34	0.148
511	ENSDARG00000016128	ap3m2	2.20E-37	9.99E-42	0.382694948	0.147	0.032
512	ENSDARG00000036298	rps13	2.79E-37	1.26E-41	-0.373516858	0.888	0.918
513	ENSDARG00000075830	syt3	3.44E-37	1.56E-41	0.410924863	0.118	0.021
514	ENSDARG00000111110	CABZ01086611.1	4.64E-37	2.10E-41	0.308654975	0.102	0.015
515	ENSDARG00000101759	homer1b	4.93E-37	2.24E-41	0.420688516	0.132	0.027
516	ENSDARG00000099104	rpl24	5.24E-37	2.38E-41	-0.346975451	0.918	0.945
517	ENSDARG00000018069	rdh12	7.52E-37	3.41E-41	0.42871946	0.118	0.021
518	ENSDARG00000045150	csnk1e	7.83E-37	3.55E-41	0.420586002	0.141	0.031
519	ENSDARG00000014690	rps4x	8.64E-37	3.92E-41	-0.371007686	0.936	0.946
520	ENSDARG00000098075	sh3bgrl3	1.16E-36	5.24E-41	0.552646185	0.339	0.148
521	ENSDARG00000014969	ankhb	1.21E-36	5.46E-41	0.445597578	0.143	0.031
522	ENSDARG00000093549	selenop	1.23E-36	5.59E-41	-1.031615116	0.101	0.342
523	ENSDARG00000003705	prnprs3	1.33E-36	6.03E-41	0.610518583	0.254	0.09
524	ENSDARG00000053058	rps11	1.50E-36	6.81E-41	-0.399256033	0.873	0.906
525	ENSDARG00000109337	nanos1	1.51E-36	6.86E-41	0.783595731	0.32	0.136
526	ENSDARG00000068992	hspa8	1.54E-36	6.96E-41	-0.417803666	0.861	0.924
527	ENSDARG00000025147	cd63	1.55E-36	7.02E-41	-1.027298261	0.228	0.465
528	ENSDARG00000008363	mcl1b	1.78E-36	8.08E-41	-0.769948838	0.091	0.334
529	ENSDARG00000010957	mpp2b	1.97E-36	8.92E-41	0.418342882	0.13	0.026
530	ENSDARG00000078529	adgrb1b	2.22E-36	1.01E-40	0.388671248	0.104	0.016
531	ENSDARG00000114589	jam3a	2.70E-36	1.22E-40	0.448121477	0.139	0.03
532	ENSDARG00000053446	sub1a	2.75E-36	1.25E-40	0.566924979	0.431	0.226
533	ENSDARG00000013615	pbx3b	2.92E-36	1.32E-40	0.76312183	0.249	0.089
534	ENSDARG00000002587	dpysl3	3.01E-36	1.36E-40	0.430923255	0.192	0.054
535	ENSDARG00000034670	ube2e2	5.17E-36	2.34E-40	0.545402192	0.331	0.144
536	ENSDARG00000057676	golga7	5.50E-36	2.49E-40	0.628012991	0.407	0.216
537	ENSDARG00000027394	si:ch211-150g13.3	5.58E-36	2.53E-40	0.425278857	0.128	0.025
538	ENSDARG00000023058	foxo3a	6.01E-36	2.72E-40	0.469264632	0.188	0.053
539	ENSDARG00000041974	brk1	6.18E-36	2.80E-40	0.598576402	0.446	0.248
540	ENSDARG00000077256	nat8l	9.43E-36	4.27E-40	0.54790101	0.223	0.071
541	ENSDARG00000020197	rpl5a	1.00E-35	4.53E-40	-0.507752219	0.636	0.763
542	ENSDARG00000009771	ppme1	1.43E-35	6.50E-40	0.546850073	0.266	0.101
543	ENSDARG00000030155	ssbp3b	2.01E-35	9.11E-40	0.502980242	0.309	0.125
544	ENSDARG00000095152	si:ch211-255i3.4	3.89E-35	1.76E-39	0.403239982	0.102	0.016
545	ENSDARG00000036754	hmgn3	3.93E-35	1.78E-39	0.534495932	0.449	0.236
546	ENSDARG00000032575	ywhaz	4.68E-35	2.12E-39	0.688328443	0.48	0.285
547	ENSDARG00000074328	apba1b	4.84E-35	2.19E-39	0.329847517	0.106	0.018
548	ENSDARG00000002790	ap2m1a	6.39E-35	2.89E-39	0.603705835	0.493	0.299
549	ENSDARG00000041071	jagn1a	7.35E-35	3.33E-39	0.404557371	0.131	0.027
550	ENSDARG00000044362	unc119b	7.51E-35	3.41E-39	0.470134154	0.166	0.043
551	ENSDARG00000019945	ptprdb	7.51E-35	3.41E-39	0.396334937	0.137	0.03
552	ENSDARG00000043510	vamp4	8.59E-35	3.89E-39	0.401319824	0.167	0.045
553	ENSDARG00000092039	si:dkey-70p6.1	1.33E-34	6.05E-39	0.4288431	0.105	0.017
554	ENSDARG00000063433	atp2b2	2.84E-34	1.29E-38	0.433313516	0.123	0.024
555	ENSDARG00000021352	gria1a	3.01E-34	1.36E-38	0.402528256	0.112	0.02
556	ENSDARG00000022810	fzr1b	3.12E-34	1.42E-38	0.449713282	0.163	0.043
557	ENSDARG00000017294	gnai2b	3.40E-34	1.54E-38	0.554546215	0.197	0.061
558	ENSDARG00000009480	pdcl	3.42E-34	1.55E-38	0.553986779	0.315	0.136
559	ENSDARG00000089886	si:dkey-19e4.5	3.71E-34	1.68E-38	0.414546297	0.176	0.049
560	ENSDARG00000015002	cdh4	4.96E-34	2.25E-38	0.470964759	0.135	0.029
561	ENSDARG00000057296	cbln1	5.49E-34	2.49E-38	0.901748741	0.128	0.027
562	ENSDARG00000040031	tardbp	7.19E-34	3.26E-38	0.56171664	0.323	0.142
563	ENSDARG00000007824	camta1b	1.07E-33	4.85E-38	0.587825919	0.195	0.058
564	ENSDARG00000003151	skp1	1.15E-33	5.21E-38	0.565448754	0.604	0.447
565	ENSDARG00000074581	add2	1.42E-33	6.44E-38	0.44520201	0.197	0.059
566	ENSDARG00000018334	rpl35	1.60E-33	7.25E-38	-0.331849298	0.933	0.941
567	ENSDARG00000040988	tpi1b	1.82E-33	8.26E-38	0.556692959	0.476	0.279
568	ENSDARG00000002745	tdh	2.00E-33	9.07E-38	-0.720239356	0.307	0.542
569	ENSDARG00000019335	hes6	2.07E-33	9.40E-38	0.468619093	0.214	0.07
570	ENSDARG00000014891	robo2	2.72E-33	1.24E-37	0.495651861	0.17	0.046
571	ENSDARG00000010655	ppm1k	2.73E-33	1.24E-37	0.507922099	0.219	0.075
572	ENSDARG00000004472	atat1	2.79E-33	1.26E-37	0.304032126	0.115	0.022
573	ENSDARG00000051970	smu1b	3.24E-33	1.47E-37	0.407191132	0.102	0.017
574	ENSDARG00000020258	ewsr1a	3.25E-33	1.48E-37	0.541410153	0.271	0.105
575	ENSDARG00000077151	cbln2b	4.51E-33	2.05E-37	0.83888929	0.131	0.029
576	ENSDARG00000042236	atrx	4.80E-33	2.18E-37	0.566306861	0.345	0.161
577	ENSDARG00000040198	fstl5	5.51E-33	2.50E-37	0.477535576	0.156	0.039
578	ENSDARG00000115271	RPL37A	5.54E-33	2.51E-37	-0.333807986	0.926	0.94
579	ENSDARG00000076679	rai1	9.22E-33	4.18E-37	0.456932429	0.144	0.035
580	ENSDARG00000037350	rpl9	9.67E-33	4.38E-37	-0.366783353	0.898	0.909
581	ENSDARG00000041811	rps25	1.11E-32	5.05E-37	-0.359913245	0.865	0.891
582	ENSDARG00000010083	rbfox3a	1.22E-32	5.51E-37	0.678021375	0.202	0.065
583	ENSDARG00000019644	ldhba	1.61E-32	7.28E-37	0.511992591	0.673	0.513
584	ENSDARG00000056722	cd99l2	1.74E-32	7.89E-37	0.584389825	0.24	0.086
585	ENSDARG00000052856	khdrbs1a	1.82E-32	8.24E-37	0.496946882	0.665	0.484
586	ENSDARG00000098652	pcdh11	2.16E-32	9.79E-37	0.521584775	0.167	0.046
587	ENSDARG00000017338	kidins220b	2.16E-32	9.81E-37	0.461564226	0.173	0.049
588	ENSDARG00000035470	sh3glb2b	2.19E-32	9.91E-37	0.410481064	0.169	0.047
589	ENSDARG00000038693	gng7	2.28E-32	1.03E-36	0.483882528	0.213	0.071
590	ENSDARG00000004830	flot2a	2.53E-32	1.15E-36	0.584530242	0.256	0.099
591	ENSDARG00000087443	ptp4a2a	2.54E-32	1.15E-36	0.551923868	0.266	0.107
592	ENSDARG00000056633	fgf13b	2.59E-32	1.17E-36	0.354672596	0.117	0.023
593	ENSDARG00000041182	rpl4	2.71E-32	1.23E-36	-0.394833538	0.835	0.862
594	ENSDARG00000040291	cadm4	4.44E-32	2.01E-36	0.637301562	0.284	0.118
595	ENSDARG00000029818	srsf5a	4.46E-32	2.02E-36	0.512550328	0.693	0.548
596	ENSDARG00000039203	zgc:110130	6.56E-32	2.97E-36	0.29389753	0.113	0.022
597	ENSDARG00000099241	ppp2cb	8.73E-32	3.96E-36	0.611256528	0.409	0.23
598	ENSDARG00000068582	rnf44	9.01E-32	4.08E-36	0.498114922	0.333	0.15
599	ENSDARG00000006487	anp32a	9.71E-32	4.40E-36	0.506810546	0.608	0.425
600	ENSDARG00000103007	rps3	1.02E-31	4.61E-36	-0.352901513	0.896	0.922
601	ENSDARG00000059303	hnrnpl2	1.06E-31	4.81E-36	0.520715417	0.288	0.122
602	ENSDARG00000077817	cxxc4	1.21E-31	5.47E-36	0.472297389	0.114	0.023
603	ENSDARG00000051824	tmeff2a	1.61E-31	7.29E-36	0.481247637	0.157	0.042
604	ENSDARG00000104701	map7d1b	2.15E-31	9.77E-36	0.511997522	0.189	0.061
605	ENSDARG00000102061	b3galt2	2.55E-31	1.16E-35	0.566277344	0.161	0.045
606	ENSDARG00000055510	ypel3	3.33E-31	1.51E-35	0.476040543	0.201	0.066
607	ENSDARG00000029885	rab41	3.34E-31	1.52E-35	0.502788744	0.191	0.061
608	ENSDARG00000037968	fus	3.85E-31	1.75E-35	0.428993924	0.166	0.046
609	ENSDARG00000016809	prkacab	3.97E-31	1.80E-35	0.435604595	0.158	0.043
610	ENSDARG00000001710	flot1a	4.60E-31	2.09E-35	0.324925637	0.117	0.024
611	ENSDARG00000060532	adam22	7.27E-31	3.30E-35	0.475116402	0.131	0.03
612	ENSDARG00000044902	atp2b2	7.29E-31	3.30E-35	0.788204302	0.314	0.15
613	ENSDARG00000070437	rpl22	8.78E-31	3.98E-35	-0.339741213	0.883	0.901
614	ENSDARG00000056479	rab1bb	1.06E-30	4.81E-35	0.455348782	0.196	0.064
615	ENSDARG00000102878	mapre3b	1.09E-30	4.95E-35	0.533938634	0.17	0.051
616	ENSDARG00000063157	mapk8ip2	1.78E-30	8.05E-35	0.360592766	0.104	0.019
617	ENSDARG00000056481	vat1	2.51E-30	1.14E-34	0.603009341	0.202	0.069
618	ENSDARG00000100494	pbx1a	2.57E-30	1.16E-34	0.719988206	0.263	0.106
619	ENSDARG00000041689	usf1	4.48E-30	2.03E-34	0.450214295	0.239	0.09
620	ENSDARG00000035871	rpl30	5.41E-30	2.45E-34	-0.310409894	0.891	0.926
621	ENSDARG00000012138	sgce	7.89E-30	3.58E-34	0.530160829	0.278	0.116
622	ENSDARG00000063352	inpp4aa	8.07E-30	3.66E-34	0.395547824	0.123	0.028
623	ENSDARG00000043102	lxn	9.62E-30	4.36E-34	-0.89002075	0.152	0.373
624	ENSDARG00000006621	pspc1	1.07E-29	4.85E-34	0.50591933	0.175	0.055
625	ENSDARG00000056092	si:dkey-12h9.6	1.14E-29	5.17E-34	0.420930786	0.175	0.052
626	ENSDARG00000010745	dnaja2b	1.26E-29	5.70E-34	0.557533535	0.362	0.187
627	ENSDARG00000058039	bhlhe22	1.29E-29	5.87E-34	0.764518156	0.121	0.027
628	ENSDARG00000011462	otub1b	1.38E-29	6.24E-34	0.509847262	0.241	0.095
629	ENSDARG00000058699	tmeff2b	1.94E-29	8.80E-34	0.544230589	0.127	0.03
630	ENSDARG00000027041	pcdh17	2.34E-29	1.06E-33	0.376014162	0.115	0.025
631	ENSDARG00000061989	mpnd	3.32E-29	1.51E-33	0.377649192	0.13	0.031
632	ENSDARG00000056175	scrt2	3.34E-29	1.52E-33	0.431788718	0.198	0.065
633	ENSDARG00000053205	ppfia4	3.35E-29	1.52E-33	0.345600209	0.106	0.021
634	ENSDARG00000070849	rps15	3.64E-29	1.65E-33	-0.308404747	0.933	0.951
635	ENSDARG00000019566	neurod1	4.32E-29	1.96E-33	0.956968348	0.184	0.059
636	ENSDARG00000071353	MGARP	4.76E-29	2.16E-33	0.610878779	0.259	0.112
637	ENSDARG00000100129	brd3b	4.95E-29	2.24E-33	0.564741831	0.37	0.191
638	ENSDARG00000078686	arl8a	5.23E-29	2.37E-33	0.584965229	0.289	0.131
639	ENSDARG00000060222	scn1ba	5.56E-29	2.52E-33	0.327652045	0.144	0.037
640	ENSDARG00000034504	lmo1	5.71E-29	2.59E-33	0.700023359	0.183	0.059
641	ENSDARG00000055283	id2a	5.77E-29	2.62E-33	0.816173563	0.46	0.283
642	ENSDARG00000103433	rpl14	6.93E-29	3.14E-33	-0.387757798	0.699	0.796
643	ENSDARG00000013307	rpl19	7.44E-29	3.37E-33	-0.271812469	0.978	0.975
644	ENSDARG00000032317	tox	8.27E-29	3.75E-33	0.568874595	0.25	0.1
645	ENSDARG00000036501	rab39bb	1.04E-28	4.70E-33	0.312671171	0.126	0.029
646	ENSDARG00000039343	ahcyl2	1.17E-28	5.29E-33	0.477026007	0.192	0.065
647	ENSDARG00000089271	nexmifa	1.37E-28	6.23E-33	0.418609785	0.136	0.035
648	ENSDARG00000002970	ss18	1.64E-28	7.45E-33	0.503286691	0.228	0.087
649	ENSDARG00000061810	mbd3b	1.67E-28	7.57E-33	0.38181126	0.226	0.081
650	ENSDARG00000058451	rpl6	1.70E-28	7.71E-33	-0.31449904	0.907	0.921
651	ENSDARG00000037870	actb2	1.76E-28	7.96E-33	-0.817826593	0.918	0.919
652	ENSDARG00000056008	atp5mc1	1.81E-28	8.23E-33	0.584777438	0.464	0.285
653	ENSDARG00000034534	atp6v1aa	2.88E-28	1.30E-32	0.52130354	0.232	0.092
654	ENSDARG00000105441	pcdh11	3.05E-28	1.38E-32	0.53763506	0.145	0.039
655	ENSDARG00000054916	eif4ebp3	3.22E-28	1.46E-32	-0.667076169	0.187	0.419
656	ENSDARG00000054804	anp32e	3.30E-28	1.50E-32	0.496169945	0.446	0.253
657	ENSDARG00000092359	si:dkeyp-113d7.10	3.60E-28	1.63E-32	0.405497408	0.153	0.043
658	ENSDARG00000044573	cdc42	3.85E-28	1.74E-32	0.604511004	0.477	0.312
659	ENSDARG00000038306	tsc22d1	5.08E-28	2.30E-32	0.517454901	0.345	0.17
660	ENSDARG00000018817	bdnf	5.75E-28	2.61E-32	0.554502183	0.11	0.024
661	ENSDARG00000053684	aldob	5.83E-28	2.64E-32	-1.030172829	0.568	0.712
662	ENSDARG00000041750	ccdc92	7.10E-28	3.22E-32	0.342298244	0.134	0.034
663	ENSDARG00000026967	ap2s1	7.21E-28	3.27E-32	0.501043455	0.259	0.111
664	ENSDARG00000055377	gnb5b	8.57E-28	3.89E-32	0.318132355	0.109	0.023
665	ENSDARG00000102741	sumo2b	1.05E-27	4.76E-32	0.488700496	0.616	0.463
666	ENSDARG00000004402	elovl6	1.06E-27	4.82E-32	0.343735641	0.105	0.022
667	ENSDARG00000024877	ptgr1	1.24E-27	5.63E-32	0.572207479	0.294	0.138
668	ENSDARG00000029533	rpl18	1.42E-27	6.44E-32	-0.284161272	0.951	0.964
669	ENSDARG00000071374	lrrtm2	1.60E-27	7.25E-32	0.441890226	0.13	0.033
670	ENSDARG00000091215	rpz2	1.66E-27	7.55E-32	0.53837276	0.223	0.087
671	ENSDARG00000104011	rps17	1.72E-27	7.79E-32	-0.48004985	0.568	0.711
672	ENSDARG00000011141	dpysl5a	1.78E-27	8.06E-32	0.371288137	0.132	0.033
673	ENSDARG00000010137	ldb1a	2.05E-27	9.29E-32	0.493655834	0.27	0.116
674	ENSDARG00000020239	lpin1	3.22E-27	1.46E-31	-0.920402901	0.257	0.466
675	ENSDARG00000021975	ginm1	3.30E-27	1.50E-31	0.589520889	0.331	0.165
676	ENSDARG00000060115	lrrn1	3.99E-27	1.81E-31	0.337162782	0.13	0.032
677	ENSDARG00000097110	si:dkey-56f14.4	4.00E-27	1.82E-31	0.459009238	0.102	0.021
678	ENSDARG00000038814	myrip	4.73E-27	2.15E-31	0.444127891	0.114	0.026
679	ENSDARG00000024195	znf395b	4.99E-27	2.26E-31	0.530958301	0.44	0.26
680	ENSDARG00000041619	rack1	5.41E-27	2.45E-31	-0.327195706	0.892	0.921
681	ENSDARG00000005479	tenm3	5.54E-27	2.51E-31	0.594498027	0.204	0.073
682	ENSDARG00000068480	map7d2a	5.85E-27	2.65E-31	0.342739883	0.132	0.034
683	ENSDARG00000013613	anxa13l	6.36E-27	2.88E-31	0.717319826	0.108	0.024
684	ENSDARG00000027552	mapk1	7.39E-27	3.35E-31	0.40652058	0.114	0.026
685	ENSDARG00000004189	cbx1a	7.56E-27	3.43E-31	0.480614766	0.257	0.108
686	ENSDARG00000004988	ppp3ca	8.21E-27	3.72E-31	0.469398438	0.117	0.028
687	ENSDARG00000059775	slc32a1	9.88E-27	4.48E-31	0.767709	0.16	0.049
688	ENSDARG00000044183	prkab1a	1.47E-26	6.65E-31	0.390533551	0.197	0.068
689	ENSDARG00000020448	adi1	1.66E-26	7.52E-31	-0.503248121	0.042	0.225
690	ENSDARG00000101127	map1lc3b	1.80E-26	8.14E-31	0.548748439	0.488	0.321
691	ENSDARG00000039729	asap1b	2.00E-26	9.05E-31	0.551432144	0.243	0.099
692	ENSDARG00000054290	acin1a	2.16E-26	9.79E-31	0.562321406	0.445	0.273
693	ENSDARG00000030408	rps26l	2.27E-26	1.03E-30	-0.360720763	0.846	0.862
694	ENSDARG00000056181	ncam1a	2.53E-26	1.15E-30	0.402344506	0.112	0.025
695	ENSDARG00000100371	eef2b	2.71E-26	1.23E-30	-0.404816333	0.658	0.77
696	ENSDARG00000041435	uba52	2.99E-26	1.36E-30	-0.389255301	0.69	0.778
697	ENSDARG00000102824	pcdh10b	3.03E-26	1.37E-30	0.584256597	0.141	0.04
698	ENSDARG00000013078	ywhaba	3.08E-26	1.40E-30	0.515394919	0.546	0.394
699	ENSDARG00000032083	dpysl2b	3.43E-26	1.55E-30	0.367754035	0.14	0.039
700	ENSDARG00000075393	spock2	3.58E-26	1.62E-30	0.439848652	0.15	0.044
701	ENSDARG00000044062	ctbp2a	4.19E-26	1.90E-30	0.460687207	0.215	0.082
702	ENSDARG00000099614	purab	4.78E-26	2.17E-30	0.477779805	0.202	0.075
703	ENSDARG00000057556	rpl17	5.47E-26	2.48E-30	-0.312320675	0.914	0.917
704	ENSDARG00000015057	ube2d4	5.57E-26	2.53E-30	0.420690449	0.188	0.065
705	ENSDARG00000019304	phactr3b	6.65E-26	3.01E-30	0.36589384	0.118	0.028
706	ENSDARG00000035399	ankra2	6.93E-26	3.14E-30	0.38810562	0.143	0.041
707	ENSDARG00000060679	kdm1a	7.21E-26	3.27E-30	0.467416937	0.289	0.133
708	ENSDARG00000004588	sox4a	7.40E-26	3.35E-30	0.667243583	0.367	0.189
709	ENSDARG00000021838	rps23	1.10E-25	4.99E-30	-0.314264783	0.9	0.919
710	ENSDARG00000077717	rpl29	1.18E-25	5.37E-30	-0.404532677	0.663	0.767
711	ENSDARG00000003311	pank2	1.37E-25	6.21E-30	0.508434335	0.195	0.071
712	ENSDARG00000098990	zgc:162858	1.42E-25	6.43E-30	0.408719148	0.137	0.039
713	ENSDARG00000035519	histh1l	1.84E-25	8.33E-30	0.464845128	0.825	0.739
714	ENSDARG00000076618	tm2d3	1.96E-25	8.88E-30	0.487425355	0.209	0.081
715	ENSDARG00000046030	zgc:110339	2.29E-25	1.04E-29	-1.70154342	0.054	0.238
716	ENSDARG00000052567	tmem35	2.53E-25	1.15E-29	0.399853734	0.143	0.041
717	ENSDARG00000099545	snx25	3.83E-25	1.74E-29	0.354118943	0.113	0.027
718	ENSDARG00000056656	tspan18a	3.93E-25	1.78E-29	0.673782096	0.123	0.032
719	ENSDARG00000032623	rcan3	4.65E-25	2.11E-29	0.360852168	0.102	0.023
720	ENSDARG00000062765	nsd3	5.84E-25	2.65E-29	0.426471057	0.128	0.035
721	ENSDARG00000104871	LEPROTL1	5.85E-25	2.65E-29	0.541727407	0.324	0.167
722	ENSDARG00000101735	chn1	7.14E-25	3.24E-29	0.395691593	0.135	0.037
723	ENSDARG00000031283	vamp1	7.59E-25	3.44E-29	0.521302996	0.161	0.051
724	ENSDARG00000074540	gpr63	8.29E-25	3.76E-29	0.352042437	0.137	0.039
725	ENSDARG00000060711	sv2bb	1.32E-24	5.98E-29	0.388095313	0.118	0.029
726	ENSDARG00000017312	lmbrd2b	1.44E-24	6.51E-29	0.411509236	0.141	0.042
727	ENSDARG00000014068	pgam1b	1.46E-24	6.60E-29	0.270552327	0.108	0.025
728	ENSDARG00000063218	ppm1la	1.48E-24	6.70E-29	0.53751573	0.193	0.072
729	ENSDARG00000015780	ankrd46b	1.49E-24	6.74E-29	0.283523257	0.102	0.023
730	ENSDARG00000068247	luzp2	1.79E-24	8.13E-29	0.514865012	0.134	0.038
731	ENSDARG00000037291	dpf2l	1.89E-24	8.59E-29	0.365151274	0.169	0.056
732	ENSDARG00000060610	pcdh7b	2.01E-24	9.11E-29	0.533299978	0.167	0.056
733	ENSDARG00000070688	ncalda	2.20E-24	9.99E-29	0.446421609	0.152	0.048
734	ENSDARG00000095754	si:dkey-234h16.7	2.28E-24	1.04E-28	0.27764862	0.117	0.029
735	ENSDARG00000026634	ehmt1b	2.85E-24	1.29E-28	0.433384501	0.176	0.061
736	ENSDARG00000070161	vamp3	3.02E-24	1.37E-28	-0.44952332	0.074	0.264
737	ENSDARG00000007275	si:ch211-251b21.1	3.33E-24	1.51E-28	-1.739010835	0.165	0.349
738	ENSDARG00000022165	mgst1.2	3.98E-24	1.80E-28	-0.714646514	0.048	0.218
739	ENSDARG00000077946	smarcc2	4.71E-24	2.14E-28	0.305055461	0.118	0.03
740	ENSDARG00000061187	cbx5	4.92E-24	2.23E-28	0.457888935	0.399	0.224
741	ENSDARG00000020521	exoc6	5.22E-24	2.36E-28	0.455287733	0.167	0.056
742	ENSDARG00000063911	mt-atp6	5.74E-24	2.60E-28	0.273261032	0.909	0.804
743	ENSDARG00000021582	dynlrb1	8.04E-24	3.65E-28	0.499923339	0.393	0.233
744	ENSDARG00000004771	ankrd10b	8.15E-24	3.69E-28	0.361145309	0.112	0.028
745	ENSDARG00000006413	rpl38	8.51E-24	3.86E-28	-0.349697982	0.738	0.803
746	ENSDARG00000038141	atf4b	9.62E-24	4.36E-28	0.522916173	0.508	0.344
747	ENSDARG00000009336	aif1l	9.76E-24	4.42E-28	0.455474405	0.217	0.086
748	ENSDARG00000054911	tmsb	1.07E-23	4.84E-28	0.477200602	0.272	0.121
749	ENSDARG00000087303	cebpd	1.17E-23	5.31E-28	-0.819291616	0.283	0.484
750	ENSDARG00000039034	marcksl1a	1.28E-23	5.78E-28	0.444698962	0.528	0.344
751	ENSDARG00000062991	abi1b	1.31E-23	5.94E-28	0.32285199	0.119	0.031
752	ENSDARG00000007791	ppp2r1ba	1.37E-23	6.20E-28	0.50269095	0.324	0.17
753	ENSDARG00000086327	srrm4	1.51E-23	6.86E-28	0.454620412	0.135	0.039
754	ENSDARG00000015537	gad2	2.50E-23	1.13E-27	0.86860226	0.179	0.065
755	ENSDARG00000100908	lcor	3.03E-23	1.37E-27	0.35737386	0.139	0.041
756	ENSDARG00000103959	pak1	3.97E-23	1.80E-27	0.32363837	0.123	0.033
757	ENSDARG00000103720	zgc:162730	4.13E-23	1.87E-27	-0.693956587	0.105	0.291
758	ENSDARG00000091771	lysmd2	4.57E-23	2.07E-27	0.426625477	0.183	0.068
759	ENSDARG00000005926	ak2	4.72E-23	2.14E-27	-0.496142106	0.16	0.365
760	ENSDARG00000034409	pik3r3b	4.95E-23	2.24E-27	0.72063767	0.187	0.071
761	ENSDARG00000038615	pip4p1a	5.66E-23	2.57E-27	0.29857302	0.119	0.032
762	ENSDARG00000070083	atp5f1b	5.92E-23	2.68E-27	0.390924555	0.757	0.665
763	ENSDARG00000021483	cdc14b	6.11E-23	2.77E-27	0.438193829	0.174	0.062
764	ENSDARG00000076318	atp6v1ab	6.37E-23	2.89E-27	0.334262224	0.106	0.026
765	ENSDARG00000070702	s100v2	6.87E-23	3.11E-27	-0.681805997	0.052	0.218
766	ENSDARG00000090912	npc2	6.94E-23	3.14E-27	-0.576627062	0.126	0.322
767	ENSDARG00000013144	atp1b1a	9.40E-23	4.26E-27	-0.500278445	0.196	0.414
768	ENSDARG00000042837	atp1b3b	9.53E-23	4.32E-27	0.560789773	0.215	0.093
769	ENSDARG00000090552	si:dkey-7j14.6	9.63E-23	4.36E-27	-0.532585654	0.066	0.243
770	ENSDARG00000099022	faua	1.01E-22	4.60E-27	-0.283097682	0.907	0.92
771	ENSDARG00000005453	foxp2	1.04E-22	4.74E-27	0.518971388	0.157	0.052
772	ENSDARG00000100055	tox2	1.08E-22	4.90E-27	0.472700691	0.175	0.063
773	ENSDARG00000093382	uqcc3	1.24E-22	5.63E-27	0.449192949	0.21	0.087
774	ENSDARG00000102889	15-Sep	1.27E-22	5.75E-27	0.349497959	0.219	0.089
775	ENSDARG00000006889	mpped2a	1.29E-22	5.83E-27	0.358361304	0.119	0.032
776	ENSDARG00000028618	krt18b	1.39E-22	6.30E-27	-1.181712719	0.066	0.232
777	ENSDARG00000071018	ptena	1.44E-22	6.52E-27	0.523482691	0.307	0.159
778	ENSDARG00000013734	polr3glb	1.60E-22	7.26E-27	0.417613342	0.171	0.061
779	ENSDARG00000087697	lpl	1.63E-22	7.38E-27	-0.972689945	0.049	0.212
780	ENSDARG00000039626	nrgna	1.68E-22	7.62E-27	1.326099375	0.145	0.047
781	ENSDARG00000015310	pitpnbl	2.40E-22	1.09E-26	0.402547591	0.223	0.094
782	ENSDARG00000038954	ctnnbip1	3.65E-22	1.65E-26	0.41733067	0.193	0.074
783	ENSDARG00000019658	pou2f2a	3.73E-22	1.69E-26	0.426340639	0.118	0.032
784	ENSDARG00000098592	zgc:92140	3.79E-22	1.72E-26	0.487702184	0.185	0.071
785	ENSDARG00000100588	rpl36	4.33E-22	1.96E-26	-0.261515645	0.943	0.949
786	ENSDARG00000076667	ccng1	4.83E-22	2.19E-26	-0.431880381	0.218	0.443
787	ENSDARG00000036456	anxa4	4.85E-22	2.20E-26	-0.666900925	0.087	0.266
788	ENSDARG00000015266	mab21l2	5.35E-22	2.43E-26	0.80369808	0.235	0.104
789	ENSDARG00000075758	ywhabb	5.72E-22	2.59E-26	0.469231261	0.495	0.339
790	ENSDARG00000014790	g3bp2	5.81E-22	2.63E-26	0.426707243	0.161	0.056
791	ENSDARG00000004094	acsbg2	5.85E-22	2.65E-26	0.353249302	0.14	0.044
792	ENSDARG00000054818	rpl32	6.02E-22	2.73E-26	-0.298775926	0.895	0.914
793	ENSDARG00000015862	rpl5b	6.16E-22	2.79E-26	-0.351036104	0.744	0.807
794	ENSDARG00000037773	rybpa	6.63E-22	3.00E-26	0.360347054	0.125	0.036
795	ENSDARG00000097897	sgip1a	7.17E-22	3.25E-26	0.324239956	0.153	0.051
796	ENSDARG00000058660	ilf3a	8.29E-22	3.76E-26	0.330351464	0.128	0.038
797	ENSDARG00000053194	pdzd11	8.40E-22	3.81E-26	0.39717276	0.18	0.067
798	ENSDARG00000069100	aldh9a1a.1	1.02E-21	4.65E-26	-0.736238864	0.293	0.496
799	ENSDARG00000068404	tbcb	1.17E-21	5.30E-26	0.524381341	0.335	0.183
800	ENSDARG00000012144	emc7	1.30E-21	5.90E-26	0.509859649	0.266	0.13
801	ENSDARG00000043154	ucp2	1.46E-21	6.63E-26	-0.629322038	0.335	0.538
802	ENSDARG00000015575	cyp3c1	1.51E-21	6.85E-26	-0.606549911	0.035	0.189
803	ENSDARG00000008706	paip2b	1.53E-21	6.91E-26	0.508439154	0.498	0.355
804	ENSDARG00000009212	ppiaa	1.65E-21	7.48E-26	-0.504550057	0.778	0.825
805	ENSDARG00000014569	hnrnpr	1.73E-21	7.84E-26	0.453464978	0.322	0.168
806	ENSDARG00000004218	rnd1b	1.81E-21	8.20E-26	0.310199221	0.104	0.026
807	ENSDARG00000021647	gnai1	1.89E-21	8.56E-26	0.478870553	0.245	0.113
808	ENSDARG00000045359	elocb	1.92E-21	8.69E-26	0.502334676	0.451	0.304
809	ENSDARG00000032369	btbd6b	2.08E-21	9.42E-26	0.443796417	0.183	0.069
810	ENSDARG00000006758	fam234b	2.76E-21	1.25E-25	0.324113492	0.102	0.025
811	ENSDARG00000053990	hmgb2b	4.04E-21	1.83E-25	0.352712873	0.545	0.375
812	ENSDARG00000042277	efnb3b	5.63E-21	2.55E-25	0.41448019	0.122	0.036
813	ENSDARG00000044093	rpl13a	7.32E-21	3.32E-25	-0.292642746	0.866	0.896
814	ENSDARG00000027418	trappc4	7.49E-21	3.40E-25	0.462885489	0.209	0.09
815	ENSDARG00000099148	bzw1b	7.66E-21	3.47E-25	-0.489923837	0.071	0.242
816	ENSDARG00000101680	arl1	7.87E-21	3.57E-25	0.530483861	0.25	0.121
817	ENSDARG00000022650	cyp2ad3	8.12E-21	3.68E-25	-0.770424974	0.065	0.227
818	ENSDARG00000045127	FAM53C	8.12E-21	3.68E-25	0.335824993	0.119	0.034
819	ENSDARG00000039483	si:dkey-51a16.9	9.37E-21	4.25E-25	0.354069298	0.126	0.038
820	ENSDARG00000013741	lancl1	1.05E-20	4.77E-25	0.341279747	0.141	0.046
821	ENSDARG00000036107	txnipa	1.10E-20	4.97E-25	-0.460191521	0.118	0.308
822	ENSDARG00000028228	zbtb18	1.10E-20	4.98E-25	0.533310637	0.113	0.031
823	ENSDARG00000101849	adipor2	1.11E-20	5.02E-25	-0.457733908	0.087	0.265
824	ENSDARG00000069485	spryd7b	1.14E-20	5.19E-25	0.295171162	0.106	0.028
825	ENSDARG00000015566	dnmt3ab	1.60E-20	7.26E-25	0.428444121	0.176	0.067
826	ENSDARG00000031164	tuba8l2	1.85E-20	8.39E-25	-0.49449373	0.14	0.334
827	ENSDARG00000009472	med19b	1.97E-20	8.92E-25	0.427920611	0.166	0.062
828	ENSDARG00000003531	tcea1	2.17E-20	9.84E-25	0.404376915	0.244	0.112
829	ENSDARG00000014591	ilf2	2.71E-20	1.23E-24	0.461754102	0.313	0.168
830	ENSDARG00000056532	serinc2	3.45E-20	1.57E-24	-0.392400502	0.018	0.155
831	ENSDARG00000045415	gnal	3.48E-20	1.58E-24	0.364665869	0.115	0.033
832	ENSDARG00000011611	actr1	4.70E-20	2.13E-24	0.358881609	0.193	0.079
833	ENSDARG00000011170	ndrg2	4.76E-20	2.16E-24	0.459486453	0.323	0.175
834	ENSDARG00000056005	dnajc18	4.93E-20	2.24E-24	0.325146277	0.109	0.03
835	ENSDARG00000045568	bcat1	5.47E-20	2.48E-24	0.276896546	0.102	0.026
836	ENSDARG00000101406	rplp2	5.55E-20	2.52E-24	-0.269986021	0.916	0.93
837	ENSDARG00000100244	ebf3a	7.37E-20	3.34E-24	0.775044158	0.248	0.118
838	ENSDARG00000053753	mff	8.28E-20	3.75E-24	0.376647349	0.217	0.096
839	ENSDARG00000042534	rsrc2	8.69E-20	3.94E-24	0.463206165	0.198	0.083
840	ENSDARG00000070981	ash1l	9.37E-20	4.25E-24	0.461241998	0.208	0.09
841	ENSDARG00000079323	rgmb	1.03E-19	4.68E-24	0.495409431	0.156	0.055
842	ENSDARG00000033901	msi2a	1.28E-19	5.81E-24	0.478082252	0.109	0.03
843	ENSDARG00000074245	spen	1.31E-19	5.92E-24	0.384995986	0.196	0.081
844	ENSDARG00000074030	myt1a	1.36E-19	6.17E-24	0.288781104	0.117	0.033
845	ENSDARG00000077811	sox11a	1.72E-19	7.78E-24	0.735399584	0.279	0.141
846	ENSDARG00000025693	tmem9b	1.79E-19	8.13E-24	0.47520788	0.276	0.14
847	ENSDARG00000105223	pmp22a	1.98E-19	8.96E-24	-0.971898066	0.084	0.245
848	ENSDARG00000016830	rimkla	2.03E-19	9.19E-24	0.400754453	0.157	0.057
849	ENSDARG00000036028	arrdc3b	2.04E-19	9.25E-24	0.483171103	0.323	0.181
850	ENSDARG00000021366	fbp1a	2.28E-19	1.03E-23	-0.461042753	0.054	0.211
851	ENSDARG00000053326	gna11b	2.38E-19	1.08E-23	0.406813791	0.174	0.067
852	ENSDARG00000019223	arglu1a	2.69E-19	1.22E-23	0.433901774	0.232	0.107
853	ENSDARG00000005481	nfkbiaa	2.95E-19	1.34E-23	-0.584840712	0.036	0.181
854	ENSDARG00000086753	gb:bc139872	3.45E-19	1.56E-23	0.476852475	0.265	0.136
855	ENSDARG00000015757	tmem50a	4.08E-19	1.85E-23	0.516351735	0.355	0.215
856	ENSDARG00000034685	tmem198b	4.52E-19	2.05E-23	0.398206717	0.161	0.06
857	ENSDARG00000052728	sltm	4.76E-19	2.16E-23	0.483882827	0.332	0.189
858	ENSDARG00000025254	s100a10b	5.64E-19	2.56E-23	-0.948157829	0.118	0.28
859	ENSDARG00000070435	vapb	5.65E-19	2.56E-23	0.518257939	0.275	0.147
860	ENSDARG00000079307	si:dkey-205h13.1	6.13E-19	2.78E-23	0.457235345	0.123	0.038
861	ENSDARG00000003680	runx1t1	6.59E-19	2.99E-23	0.341075663	0.108	0.03
862	ENSDARG00000075133	adgrb1a	8.35E-19	3.79E-23	0.311208836	0.106	0.029
863	ENSDARG00000070162	stox2a	8.60E-19	3.90E-23	0.342498685	0.122	0.038
864	ENSDARG00000078435	anapc13	9.13E-19	4.14E-23	0.389447669	0.143	0.05
865	ENSDARG00000040407	usp22	1.02E-18	4.65E-23	0.363807638	0.125	0.039
866	ENSDARG00000043757	ptbp3	1.06E-18	4.82E-23	0.463955896	0.265	0.135
867	ENSDARG00000058693	cast	1.17E-18	5.32E-23	-0.387040106	0.042	0.188
868	ENSDARG00000086826	sult6b1	1.28E-18	5.81E-23	-0.482118058	0.082	0.245
869	ENSDARG00000042123	nudt3b	1.44E-18	6.53E-23	0.343559191	0.135	0.045
870	ENSDARG00000031756	mef2aa	1.47E-18	6.64E-23	0.491969673	0.21	0.095
871	ENSDARG00000027249	btg1	1.78E-18	8.07E-23	0.301330335	0.748	0.625
872	ENSDARG00000009740	ppp1r7	1.92E-18	8.71E-23	0.349194412	0.154	0.057
873	ENSDARG00000035858	cnn2	1.93E-18	8.75E-23	-0.413917028	0.023	0.156
874	ENSDARG00000014587	slc38a5b	1.99E-18	9.00E-23	-0.401159899	0.099	0.269
875	ENSDARG00000024785	ctnna2	2.04E-18	9.24E-23	0.347566075	0.145	0.051
876	ENSDARG00000004939	mtdhb	2.28E-18	1.03E-22	0.376515434	0.114	0.034
877	ENSDARG00000055504	si:ch211-212k18.7	2.44E-18	1.11E-22	-0.679333096	0.022	0.152
878	ENSDARG00000069461	rnaseka	3.05E-18	1.38E-22	-0.42306152	0.026	0.16
879	ENSDARG00000025350	prdx2	3.07E-18	1.39E-22	-1.098445437	0.41	0.583
880	ENSDARG00000101216	meaf6	3.26E-18	1.48E-22	0.425543118	0.427	0.274
881	ENSDARG00000037433	fmr1	3.32E-18	1.50E-22	0.431963367	0.211	0.096
882	ENSDARG00000043388	atraid	3.38E-18	1.53E-22	0.385412115	0.118	0.037
883	ENSDARG00000067591	puraa	3.50E-18	1.58E-22	0.369227757	0.176	0.071
884	ENSDARG00000056490	zgc:110158	3.79E-18	1.72E-22	0.409407676	0.165	0.063
885	ENSDARG00000076895	flrt3	3.98E-18	1.80E-22	0.400229003	0.114	0.034
886	ENSDARG00000103740	fundc2	3.99E-18	1.81E-22	0.402466161	0.222	0.104
887	ENSDARG00000008155	sms	4.34E-18	1.97E-22	0.283878264	0.101	0.028
888	ENSDARG00000042410	rab40b	4.57E-18	2.07E-22	0.44339533	0.183	0.075
889	ENSDARG00000016516	rbm8a	5.01E-18	2.27E-22	0.408656728	0.501	0.36
890	ENSDARG00000075172	fbxo25	5.91E-18	2.68E-22	0.54892959	0.213	0.1
891	ENSDARG00000020926	creb3l3l	6.37E-18	2.89E-22	0.555229244	0.327	0.191
892	ENSDARG00000041314	ndufb9	6.67E-18	3.02E-22	0.441250383	0.468	0.332
893	ENSDARG00000071425	nat9	6.90E-18	3.13E-22	0.408237938	0.189	0.081
894	ENSDARG00000017244	chd6	8.95E-18	4.06E-22	0.356614982	0.137	0.048
895	ENSDARG00000056979	lhx9	9.47E-18	4.29E-22	0.582413277	0.148	0.053
896	ENSDARG00000054749	lmo4b	1.02E-17	4.62E-22	0.592317167	0.174	0.071
897	ENSDARG00000008153	serinc5	1.11E-17	5.02E-22	0.436849978	0.208	0.093
898	ENSDARG00000012688	eif1b	1.12E-17	5.07E-22	0.273814314	0.761	0.687
899	ENSDARG00000004161	ik	1.18E-17	5.37E-22	0.427138152	0.249	0.125
900	ENSDARG00000078865	cxxc5a	1.21E-17	5.50E-22	0.560125679	0.222	0.104
901	ENSDARG00000052695	nr2f1a	1.30E-17	5.89E-22	0.614139415	0.223	0.105
902	ENSDARG00000077473	mych	1.32E-17	6.00E-22	-0.547915434	0.08	0.236
903	ENSDARG00000025850	rps21	1.52E-17	6.90E-22	-0.251874123	0.887	0.901
904	ENSDARG00000031768	roraa	1.53E-17	6.93E-22	0.655595662	0.182	0.075
905	ENSDARG00000026655	tspo	1.55E-17	7.02E-22	-0.627034695	0.089	0.249
906	ENSDARG00000089368	hopx	1.56E-17	7.09E-22	-0.439551973	0.034	0.169
907	ENSDARG00000030038	grcc10	1.61E-17	7.29E-22	0.407366472	0.209	0.096
908	ENSDARG00000014329	npm1a	1.63E-17	7.38E-22	-0.324020783	0.1	0.27
909	ENSDARG00000006397	laptm4a	1.68E-17	7.63E-22	0.561069055	0.328	0.196
910	ENSDARG00000054723	si:ch211-242b18.1	1.91E-17	8.68E-22	0.29516819	0.13	0.044
911	ENSDARG00000098317	dync1li1	1.94E-17	8.79E-22	0.334878501	0.15	0.056
912	ENSDARG00000096661	si:ch211-286b5.5	1.95E-17	8.83E-22	-0.397523761	0.058	0.206
913	ENSDARG00000042823	spcs2	2.02E-17	9.14E-22	0.482923304	0.263	0.138
914	ENSDARG00000056206	camk2g2	2.22E-17	1.01E-21	0.377726478	0.132	0.046
915	ENSDARG00000058504	ap1s2	2.42E-17	1.10E-21	0.316383003	0.16	0.062
916	ENSDARG00000020761	arrdc2	2.47E-17	1.12E-21	-0.4232265	0.069	0.221
917	ENSDARG00000062231	znf362b	2.53E-17	1.15E-21	0.314294917	0.113	0.035
918	ENSDARG00000061458	phf14	2.54E-17	1.15E-21	0.377957524	0.13	0.044
919	ENSDARG00000041875	ube2v1	2.65E-17	1.20E-21	0.467712284	0.406	0.272
920	ENSDARG00000058328	lsm7	2.66E-17	1.21E-21	0.428519953	0.323	0.189
921	ENSDARG00000010301	b4galt6	2.84E-17	1.29E-21	0.276414416	0.11	0.033
922	ENSDARG00000062790	CU639469.1	2.87E-17	1.30E-21	0.370328696	0.163	0.064
923	ENSDARG00000088178	tp53inp2	3.57E-17	1.62E-21	0.387066872	0.179	0.074
924	ENSDARG00000053858	crip1	3.90E-17	1.77E-21	-0.868805242	0.084	0.237
925	ENSDARG00000102076	spink2.1	4.29E-17	1.94E-21	-0.350487882	0.051	0.194
926	ENSDARG00000002912	adipor1a	4.53E-17	2.05E-21	0.311140995	0.132	0.046
927	ENSDARG00000023290	fabp3	5.56E-17	2.52E-21	0.327055823	0.663	0.525
928	ENSDARG00000027734	srsf5b	5.59E-17	2.53E-21	0.39182075	0.21	0.097
929	ENSDARG00000077383	anxa11a	5.71E-17	2.59E-21	-0.356943282	0.047	0.188
930	ENSDARG00000008032	sart3	6.36E-17	2.88E-21	0.318837709	0.112	0.035
931	ENSDARG00000018476	pak2b	7.83E-17	3.55E-21	0.453868055	0.218	0.103
932	ENSDARG00000023532	pinx1	8.59E-17	3.89E-21	-0.432321079	0.106	0.273
933	ENSDARG00000019353	sparc	8.92E-17	4.05E-21	-0.751871835	0.209	0.372
934	ENSDARG00000058358	krt8	9.19E-17	4.16E-21	-1.016128153	0.335	0.482
935	ENSDARG00000018404	krt18a.1	9.83E-17	4.46E-21	-0.903802043	0.086	0.234
936	ENSDARG00000039430	msl2b	1.02E-16	4.62E-21	0.355707613	0.127	0.043
937	ENSDARG00000055349	pknox2	1.07E-16	4.86E-21	0.315828552	0.114	0.036
938	ENSDARG00000019572	taf7	1.16E-16	5.24E-21	0.415072796	0.245	0.124
939	ENSDARG00000032619	tob1a	1.21E-16	5.49E-21	0.556191291	0.475	0.349
940	ENSDARG00000071424	ap3d1	1.58E-16	7.17E-21	0.465561554	0.147	0.056
941	ENSDARG00000008720	lmo3	1.66E-16	7.54E-21	0.785572363	0.198	0.089
942	ENSDARG00000037284	ptges3a	2.04E-16	9.26E-21	0.432994833	0.342	0.209
943	ENSDARG00000074246	rab14	2.06E-16	9.34E-21	0.455705625	0.322	0.191
944	ENSDARG00000103791	nme2b.1	2.11E-16	9.56E-21	-0.327939187	0.818	0.85
945	ENSDARG00000104786	nlgn3a	2.13E-16	9.66E-21	0.297987808	0.102	0.03
946	ENSDARG00000099817	tusc2a	2.18E-16	9.90E-21	0.295448425	0.114	0.037
947	ENSDARG00000099236	10-Sep	2.23E-16	1.01E-20	-0.39343407	0.031	0.158
948	ENSDARG00000003169	magi1b	2.49E-16	1.13E-20	0.411287455	0.175	0.075
949	ENSDARG00000077227	fbxl6	2.57E-16	1.16E-20	0.3816246	0.163	0.066
950	ENSDARG00000104782	oaz1b	2.64E-16	1.20E-20	0.431043234	0.486	0.356
951	ENSDARG00000017612	pnpo	2.86E-16	1.30E-20	0.264119772	0.114	0.037
952	ENSDARG00000041363	dctn3	3.32E-16	1.50E-20	0.402779325	0.326	0.193
953	ENSDARG00000035152	ap2b1	3.33E-16	1.51E-20	0.392902559	0.156	0.062
954	ENSDARG00000041505	itm2bb	3.39E-16	1.54E-20	-0.349549809	0.018	0.137
955	ENSDARG00000024540	tspan36	3.40E-16	1.54E-20	-0.720569837	0.058	0.198
956	ENSDARG00000075542	zfhx4	3.91E-16	1.77E-20	0.423476949	0.211	0.097
957	ENSDARG00000094300	nupr1a	4.05E-16	1.83E-20	0.472172232	0.472	0.345
958	ENSDARG00000014361	tmbim4	4.05E-16	1.84E-20	0.516825878	0.304	0.177
959	ENSDARG00000069122	si:ch211-216l23.2	4.41E-16	2.00E-20	0.328458354	0.114	0.037
960	ENSDARG00000013016	pole4	5.78E-16	2.62E-20	0.330250772	0.158	0.064
961	ENSDARG00000071395	camk2g1	5.90E-16	2.68E-20	0.498093767	0.193	0.089
962	ENSDARG00000063572	perp	6.14E-16	2.79E-20	-0.398464979	0.04	0.171
963	ENSDARG00000116649	ube2e1	7.24E-16	3.28E-20	0.411173344	0.329	0.195
964	ENSDARG00000038076	romo1	7.53E-16	3.41E-20	-0.424706868	0.511	0.649
965	ENSDARG00000027419	gad1b	7.91E-16	3.58E-20	0.561491957	0.131	0.047
966	ENSDARG00000031198	hmg20a	9.11E-16	4.13E-20	0.327205558	0.118	0.04
967	ENSDARG00000052419	ankrd12	9.18E-16	4.16E-20	0.451091438	0.3	0.168
968	ENSDARG00000039215	arrb2a	1.08E-15	4.91E-20	0.259323385	0.113	0.036
969	ENSDARG00000045914	si:ch211-51e12.7	1.17E-15	5.29E-20	0.415832233	0.259	0.137
970	ENSDARG00000038731	slc25a36a	1.29E-15	5.86E-20	0.305773665	0.152	0.059
971	ENSDARG00000054010	scaf1	1.61E-15	7.31E-20	0.435621117	0.185	0.084
972	ENSDARG00000079949	supt16h	1.73E-15	7.86E-20	0.408408286	0.193	0.088
973	ENSDARG00000016611	scrn3	1.92E-15	8.70E-20	0.300814243	0.122	0.043
974	ENSDARG00000045877	ube2nb	2.08E-15	9.44E-20	0.455035846	0.25	0.136
975	ENSDARG00000036721	tomm40l	2.20E-15	9.99E-20	0.282339926	0.102	0.031
976	ENSDARG00000056235	smndc1	2.59E-15	1.17E-19	0.449182856	0.31	0.182
977	ENSDARG00000015427	hdac1	2.76E-15	1.25E-19	0.428353282	0.383	0.245
978	ENSDARG00000040076	pycard	2.76E-15	1.25E-19	-0.454476788	0.022	0.138
979	ENSDARG00000036040	atg13	2.83E-15	1.28E-19	0.482533124	0.268	0.151
980	ENSDARG00000020311	cnih1	2.88E-15	1.31E-19	0.336251336	0.167	0.07
981	ENSDARG00000115557	cox7b	3.03E-15	1.38E-19	0.358395562	0.597	0.476
982	ENSDARG00000053152	pcmtd1	3.18E-15	1.44E-19	0.442654966	0.243	0.127
983	ENSDARG00000060853	nckap1	3.63E-15	1.65E-19	0.420223775	0.191	0.088
984	ENSDARG00000061764	ahnak	4.17E-15	1.89E-19	-0.370113616	0.038	0.163
985	ENSDARG00000029615	zgc:77056	4.61E-15	2.09E-19	0.36135418	0.152	0.061
986	ENSDARG00000059054	pdk2b	4.90E-15	2.22E-19	-0.439543121	0.06	0.197
987	ENSDARG00000052182	rbfox2	5.28E-15	2.39E-19	0.28696792	0.193	0.087
988	ENSDARG00000099039	pcbp2	5.46E-15	2.47E-19	0.387144075	0.515	0.385
989	ENSDARG00000053365	rpl31	5.79E-15	2.63E-19	-0.281972009	0.774	0.802
990	ENSDARG00000008030	myl9b	5.98E-15	2.71E-19	-0.541462011	0.031	0.15
991	ENSDARG00000002168	tra2b	6.50E-15	2.95E-19	0.320722821	0.126	0.046
992	ENSDARG00000045947	hrc	6.84E-15	3.10E-19	-0.624289709	0.025	0.14
993	ENSDARG00000017235	eif5a	6.92E-15	3.14E-19	-0.36775764	0.584	0.695
994	ENSDARG00000077405	psip1b	6.96E-15	3.15E-19	0.396737052	0.233	0.119
995	ENSDARG00000074772	ccl44	7.18E-15	3.25E-19	0.31301603	0.112	0.037
996	ENSDARG00000093584	zgc:193505	7.71E-15	3.50E-19	-1.210394515	0.039	0.157
997	ENSDARG00000013838	sulf2b	7.85E-15	3.56E-19	0.437701983	0.126	0.045
998	ENSDARG00000059398	myef2	8.70E-15	3.94E-19	0.34344874	0.185	0.084
999	ENSDARG00000044194	tcta	8.78E-15	3.98E-19	0.362289745	0.153	0.063
1000	ENSDARG00000052907	bcl7a	9.57E-15	4.34E-19	0.315667157	0.147	0.057
1001	ENSDARG00000054578	arl6ip1	9.62E-15	4.36E-19	0.332447615	0.551	0.41
1002	ENSDARG00000052082	gabarapb	9.81E-15	4.45E-19	0.285067571	0.725	0.657
1003	ENSDARG00000078619	pnp5a	1.07E-14	4.84E-19	-0.739147032	0.06	0.189
1004	ENSDARG00000003032	eif4a1b	1.11E-14	5.05E-19	0.338916157	0.687	0.576
1005	ENSDARG00000100499	cpeb4b	1.30E-14	5.91E-19	0.420390911	0.239	0.126
1006	ENSDARG00000103505	fbxl3a	1.32E-14	5.97E-19	0.32616373	0.179	0.078
1007	ENSDARG00000002758	dedd1	1.46E-14	6.60E-19	0.45921087	0.446	0.32
1008	ENSDARG00000103922	bod1	1.58E-14	7.16E-19	0.343829646	0.143	0.056
1009	ENSDARG00000100562	CABZ01080702.1	1.59E-14	7.20E-19	0.384705295	0.292	0.161
1010	ENSDARG00000044056	ahi1	1.71E-14	7.74E-19	0.400747538	0.14	0.054
1011	ENSDARG00000007678	ttyh3b	2.01E-14	9.11E-19	0.268742015	0.117	0.04
1012	ENSDARG00000005482	rapgef2	2.37E-14	1.07E-18	0.296089825	0.118	0.041
1013	ENSDARG00000100514	cfap20	2.44E-14	1.11E-18	0.355844687	0.153	0.064
1014	ENSDARG00000040564	hnrnpul1	2.45E-14	1.11E-18	0.366533066	0.157	0.066
1015	ENSDARG00000102367	ndfip1l	2.49E-14	1.13E-18	0.411852937	0.188	0.088
1016	ENSDARG00000011125	snrpb	2.76E-14	1.25E-18	0.418975196	0.381	0.254
1017	ENSDARG00000020405	napab	2.81E-14	1.27E-18	-0.309580603	0.032	0.152
1018	ENSDARG00000042877	heca	2.81E-14	1.27E-18	0.310858917	0.102	0.033
1019	ENSDARG00000005355	larp6a	2.94E-14	1.33E-18	0.326411257	0.121	0.044
1020	ENSDARG00000019328	plxna4	2.97E-14	1.35E-18	0.405212247	0.106	0.035
1021	ENSDARG00000032405	ckap4	3.01E-14	1.36E-18	-0.472902387	0.012	0.114
1022	ENSDARG00000058062	magt1	3.20E-14	1.45E-18	-0.296628359	0.054	0.185
1023	ENSDARG00000100742	reep5	3.29E-14	1.49E-18	0.464061295	0.449	0.331
1024	ENSDARG00000007708	nsa2	3.40E-14	1.54E-18	-0.347411063	0.707	0.761
1025	ENSDARG00000058094	ciarta	3.51E-14	1.59E-18	0.448726371	0.495	0.371
1026	ENSDARG00000078659	tmem176	3.58E-14	1.62E-18	-0.692909865	0.052	0.174
1027	ENSDARG00000045874	yeats4	3.62E-14	1.64E-18	0.372681668	0.161	0.07
1028	ENSDARG00000103483	litaf	3.96E-14	1.80E-18	-0.398665933	0.056	0.184
1029	ENSDARG00000095743	sox11b	4.34E-14	1.97E-18	0.381924934	0.176	0.076
1030	ENSDARG00000046074	stk11	4.41E-14	2.00E-18	0.339262598	0.132	0.051
1031	ENSDARG00000076833	atp1b1b	4.76E-14	2.16E-18	0.349500242	0.104	0.033
1032	ENSDARG00000012927	tcea2	4.79E-14	2.17E-18	0.261988725	0.104	0.034
1033	ENSDARG00000077776	csnk2b	4.98E-14	2.26E-18	0.400852317	0.414	0.293
1034	ENSDARG00000061479	thsd7aa	5.26E-14	2.38E-18	0.271807972	0.105	0.034
1035	ENSDARG00000068401	yap1	5.46E-14	2.47E-18	-0.349507601	0.021	0.129
1036	ENSDARG00000003281	pik3ip1	5.86E-14	2.66E-18	0.501258177	0.213	0.107
1037	ENSDARG00000070795	eaf1	6.47E-14	2.93E-18	0.352422724	0.169	0.075
1038	ENSDARG00000023988	dctn4	6.87E-14	3.11E-18	0.322791425	0.141	0.057
1039	ENSDARG00000042824	nfe2l2a	8.93E-14	4.05E-18	-0.344877044	0.075	0.213
1040	ENSDARG00000005586	zbtb20	1.07E-13	4.87E-18	0.411684449	0.178	0.079
1041	ENSDARG00000041394	dnajb1b	1.14E-13	5.18E-18	-0.42661007	0.053	0.179
1042	ENSDARG00000103200	gpr107	1.16E-13	5.27E-18	0.299190357	0.101	0.033
1043	ENSDARG00000036588	mhc1zba	1.18E-13	5.35E-18	-0.575280142	0.099	0.234
1044	ENSDARG00000099510	cnn3a	1.36E-13	6.16E-18	-0.341658102	0.032	0.146
1045	ENSDARG00000018693	cdh2	1.51E-13	6.84E-18	0.346123848	0.141	0.057
1046	ENSDARG00000105293	srsf4	1.52E-13	6.88E-18	0.376483876	0.24	0.127
1047	ENSDARG00000104530	znf609b	1.65E-13	7.49E-18	0.422286644	0.187	0.089
1048	ENSDARG00000018691	phf2	1.73E-13	7.82E-18	0.350580337	0.127	0.048
1049	ENSDARG00000070826	bpgm	1.73E-13	7.85E-18	0.276550221	0.113	0.04
1050	ENSDARG00000016345	ncoa5	1.79E-13	8.11E-18	0.324315548	0.169	0.075
1051	ENSDARG00000036144	tssc4	1.82E-13	8.23E-18	0.344215826	0.204	0.1
1052	ENSDARG00000013771	ctss2.2	1.85E-13	8.36E-18	-0.554737775	0.016	0.117
1053	ENSDARG00000024844	max	1.86E-13	8.41E-18	0.468473686	0.381	0.262
1054	ENSDARG00000025428	socs3a	1.89E-13	8.59E-18	-0.675277867	0.066	0.193
1055	ENSDARG00000053459	rybpb	2.31E-13	1.05E-17	0.298575036	0.122	0.045
1056	ENSDARG00000104223	lmbrd1	2.51E-13	1.14E-17	0.293751461	0.137	0.055
1057	ENSDARG00000011941	bmpr2a	2.67E-13	1.21E-17	0.281402371	0.112	0.039
1058	ENSDARG00000100409	camlg	2.69E-13	1.22E-17	0.313117536	0.139	0.056
1059	ENSDARG00000026801	stau2	3.05E-13	1.38E-17	0.46046886	0.384	0.268
1060	ENSDARG00000008224	vps35	3.08E-13	1.40E-17	0.436975692	0.196	0.098
1061	ENSDARG00000069846	zgc:162944	3.13E-13	1.42E-17	-0.329996867	0.06	0.188
1062	ENSDARG00000057456	ppp3ccb	3.67E-13	1.66E-17	0.336502966	0.114	0.042
1063	ENSDARG00000029443	zgc:92242	4.02E-13	1.82E-17	-0.469389587	0.038	0.151
1064	ENSDARG00000042708	tuba8l	4.05E-13	1.83E-17	-0.347025197	0.048	0.169
1065	ENSDARG00000006124	kdm5c	4.35E-13	1.97E-17	0.387180405	0.165	0.074
1066	ENSDARG00000104030	taf12	5.01E-13	2.27E-17	0.381066839	0.389	0.265
1067	ENSDARG00000040192	nenf	5.55E-13	2.52E-17	-0.250294361	0.016	0.116
1068	ENSDARG00000070922	cnbpb	5.76E-13	2.61E-17	0.347729562	0.671	0.583
1069	ENSDARG00000017320	f11r.1	6.02E-13	2.73E-17	-0.363815322	0.023	0.129
1070	ENSDARG00000005625	maco1a	6.61E-13	3.00E-17	0.308418169	0.119	0.044
1071	ENSDARG00000036658	cab39l	7.30E-13	3.31E-17	0.450238111	0.256	0.147
1072	ENSDARG00000099776	glula	7.31E-13	3.31E-17	-0.478817971	0.585	0.397
1073	ENSDARG00000014137	picalmb	7.49E-13	3.40E-17	0.298649071	0.114	0.041
1074	ENSDARG00000039268	emc4	8.92E-13	4.04E-17	0.451613864	0.263	0.155
1075	ENSDARG00000099453	elof1	1.04E-12	4.70E-17	0.396828581	0.318	0.2
1076	ENSDARG00000104347	rtn4b	1.09E-12	4.96E-17	0.30651962	0.329	0.193
1077	ENSDARG00000031796	ache	1.21E-12	5.48E-17	0.372163894	0.132	0.054
1078	ENSDARG00000014571	ctnnb1	1.40E-12	6.35E-17	0.593120742	0.354	0.239
1079	ENSDARG00000040314	psph	1.41E-12	6.39E-17	-0.336950165	0.017	0.116
1080	ENSDARG00000003920	setb	1.46E-12	6.61E-17	0.355451054	0.484	0.363
1081	ENSDARG00000017084	bud31	1.47E-12	6.65E-17	0.385995112	0.346	0.23
1082	ENSDARG00000089981	rnf146	1.52E-12	6.90E-17	0.333468495	0.184	0.088
1083	ENSDARG00000007975	fth1b	1.56E-12	7.08E-17	0.30581593	0.137	0.057
1084	ENSDARG00000022129	rbm4.3	1.67E-12	7.58E-17	0.443913621	0.375	0.257
1085	ENSDARG00000060697	kmt2bb	1.86E-12	8.45E-17	0.3655419	0.294	0.176
1086	ENSDARG00000053586	creb1a	2.02E-12	9.15E-17	0.307806092	0.148	0.063
1087	ENSDARG00000075849	prr12b	2.27E-12	1.03E-16	0.293467729	0.112	0.04
1088	ENSDARG00000089307	pmaip1	2.32E-12	1.05E-16	-0.316284545	0.022	0.124
1089	ENSDARG00000096249	ap1m1	2.36E-12	1.07E-16	0.283388097	0.126	0.05
1090	ENSDARG00000058220	tada3l	2.48E-12	1.12E-16	0.381765415	0.13	0.053
1091	ENSDARG00000013317	pygmb	2.49E-12	1.13E-16	0.284304146	0.134	0.053
1092	ENSDARG00000101362	mibp	2.81E-12	1.27E-16	-0.921102255	0.023	0.123
1093	ENSDARG00000044153	ppp1cb	2.86E-12	1.30E-16	0.492146243	0.241	0.14
1094	ENSDARG00000018146	gpx1a	3.22E-12	1.46E-16	-0.782256615	0.082	0.204
1095	ENSDARG00000018936	zcchc17	3.28E-12	1.49E-16	0.325677159	0.128	0.052
1096	ENSDARG00000043857	ufm1	3.31E-12	1.50E-16	0.364852705	0.211	0.112
1097	ENSDARG00000060126	acyp1	3.44E-12	1.56E-16	0.318773525	0.132	0.054
1098	ENSDARG00000088073	fam110b	3.90E-12	1.77E-16	0.261092815	0.106	0.038
1099	ENSDARG00000006546	ak4	4.43E-12	2.01E-16	0.353445832	0.195	0.097
1100	ENSDARG00000009830	hdlbpa	4.75E-12	2.15E-16	-0.288514087	0.141	0.295
1101	ENSDARG00000088091	pfn1	5.11E-12	2.32E-16	-0.832879061	0.501	0.617
1102	ENSDARG00000058369	mex3b	5.16E-12	2.34E-16	0.266345384	0.158	0.069
1103	ENSDARG00000071196	cavin2b	5.40E-12	2.45E-16	-0.349590723	0.031	0.137
1104	ENSDARG00000039007	eno3	5.95E-12	2.70E-16	-0.878211347	0.22	0.377
1105	ENSDARG00000003820	nr1d2a	6.05E-12	2.74E-16	0.438735056	0.335	0.215
1106	ENSDARG00000009978	icn	6.36E-12	2.88E-16	-1.525799559	0.332	0.446
1107	ENSDARG00000020764	slmapb	6.79E-12	3.08E-16	0.267308642	0.106	0.038
1108	ENSDARG00000021443	zfp36l1b	7.38E-12	3.35E-16	-0.429691258	0.045	0.157
1109	ENSDARG00000034633	emc9	7.89E-12	3.57E-16	0.25719228	0.113	0.042
1110	ENSDARG00000091111	si:ch211-15b10.6	9.39E-12	4.26E-16	-0.323466578	0.044	0.155
1111	ENSDARG00000055307	sypl2a	1.12E-11	5.10E-16	-0.25094772	0.021	0.119
1112	ENSDARG00000027749	hirip3	1.16E-11	5.26E-16	0.336387073	0.102	0.036
1113	ENSDARG00000043287	atg101	1.16E-11	5.28E-16	0.384468452	0.204	0.106
1114	ENSDARG00000028889	ndufb10	1.17E-11	5.31E-16	0.389127598	0.424	0.317
1115	ENSDARG00000088330	hbae1.1	1.18E-11	5.35E-16	-2.195682662	0.04	0.142
1116	ENSDARG00000044001	lgals3b	1.22E-11	5.53E-16	-0.372148696	0.074	0.198
1117	ENSDARG00000070801	opa1	1.23E-11	5.59E-16	0.350770458	0.13	0.054
1118	ENSDARG00000026845	rhoaa	1.25E-11	5.66E-16	0.419449697	0.358	0.246
1119	ENSDARG00000104068	gstp1	1.45E-11	6.56E-16	-0.675926667	0.162	0.307
1120	ENSDARG00000003308	emc2	1.45E-11	6.57E-16	0.400537912	0.311	0.2
1121	ENSDARG00000088439	gm2a	1.46E-11	6.61E-16	-0.349868003	0.027	0.128
1122	ENSDARG00000039346	ndufa5	1.52E-11	6.87E-16	0.418544771	0.383	0.275
1123	ENSDARG00000057497	stk35l	1.53E-11	6.93E-16	0.315900175	0.144	0.062
1124	ENSDARG00000067996	csk	1.67E-11	7.57E-16	0.301483085	0.14	0.06
1125	ENSDARG00000036832	cyt1l	1.80E-11	8.17E-16	-1.54477688	0.101	0.221
1126	ENSDARG00000019000	smc3	1.97E-11	8.93E-16	0.383740576	0.126	0.052
1127	ENSDARG00000044328	ankrd46a	2.07E-11	9.37E-16	0.297885103	0.145	0.064
1128	ENSDARG00000026726	anxa1a	2.08E-11	9.43E-16	-1.153875741	0.201	0.322
1129	ENSDARG00000070644	ttpal	2.10E-11	9.51E-16	0.303615236	0.106	0.04
1130	ENSDARG00000092945	si:ch211-250g4.3	2.13E-11	9.68E-16	-1.137293065	0.026	0.123
1131	ENSDARG00000104687	slc16a9b	2.16E-11	9.79E-16	0.341890163	0.118	0.046
1132	ENSDARG00000011961	csrp2	2.26E-11	1.02E-15	-0.533952925	0.018	0.112
1133	ENSDARG00000089124	hbae1.3	2.58E-11	1.17E-15	-2.085161352	0.039	0.14
1134	ENSDARG00000012682	pfn2l	2.81E-11	1.27E-15	0.422117097	0.326	0.213
1135	ENSDARG00000054191	pgk1	2.82E-11	1.28E-15	0.314642093	0.3	0.186
1136	ENSDARG00000095288	rusc2	3.06E-11	1.39E-15	0.272553528	0.108	0.04
1137	ENSDARG00000044092	atp5if1b	3.09E-11	1.40E-15	0.352469797	0.584	0.501
1138	ENSDARG00000007184	zbtb16a	3.09E-11	1.40E-15	0.39070383	0.127	0.052
1139	ENSDARG00000100446	si:ch211-286o17.1	3.77E-11	1.71E-15	-0.542548422	0.047	0.153
1140	ENSDARG00000008502	pno1	4.08E-11	1.85E-15	-0.37125299	0.302	0.461
1141	ENSDARG00000057854	sap18	4.22E-11	1.91E-15	0.398896518	0.276	0.171
1142	ENSDARG00000008748	ube2na	4.51E-11	2.05E-15	0.431834086	0.272	0.168
1143	ENSDARG00000055868	rsl1d1	4.75E-11	2.15E-15	-0.36286616	0.202	0.36
1144	ENSDARG00000074390	tmem176l.4	5.34E-11	2.42E-15	-0.71581635	0.026	0.12
1145	ENSDARG00000045130	klhl11	5.50E-11	2.49E-15	0.315122292	0.104	0.038
1146	ENSDARG00000003383	asb8	5.68E-11	2.57E-15	0.326153941	0.175	0.086
1147	ENSDARG00000032155	ppm1aa	5.84E-11	2.65E-15	0.319818352	0.158	0.074
1148	ENSDARG00000007720	sub1b	7.40E-11	3.36E-15	0.331207347	0.179	0.09
1149	ENSDARG00000038095	socs1a	7.51E-11	3.40E-15	-0.642864092	0.019	0.11
1150	ENSDARG00000019033	tmem59	7.60E-11	3.44E-15	0.393736655	0.379	0.267
1151	ENSDARG00000094695	si:dkey-204f11.64	8.32E-11	3.77E-15	-0.326405181	0.023	0.117
1152	ENSDARG00000006566	nlk1	8.34E-11	3.78E-15	0.342940482	0.128	0.054
1153	ENSDARG00000020345	clasp2	8.69E-11	3.94E-15	0.260449992	0.109	0.042
1154	ENSDARG00000003695	vdac3	8.71E-11	3.95E-15	0.325974365	0.512	0.391
1155	ENSDARG00000016238	arl6ip5b	9.25E-11	4.20E-15	0.478681	0.253	0.152
1156	ENSDARG00000103404	uchl5	9.64E-11	4.37E-15	0.292566794	0.114	0.045
1157	ENSDARG00000100582	si:ch211-195b11.3	9.65E-11	4.37E-15	-1.291970435	0.086	0.195
1158	ENSDARG00000092033	si:dkey-239h2.3	9.75E-11	4.42E-15	-0.428562386	0.171	0.314
1159	ENSDARG00000040764	id1	9.84E-11	4.46E-15	-0.792127581	0.173	0.311
1160	ENSDARG00000058868	apc	1.00E-10	4.54E-15	0.276184136	0.115	0.046
1161	ENSDARG00000099307	si:dkey-10p5.10	1.02E-10	4.63E-15	0.266493101	0.101	0.037
1162	ENSDARG00000030236	tmem30aa	1.10E-10	4.98E-15	0.323144197	0.136	0.06
1163	ENSDARG00000006235	brms1la	1.13E-10	5.10E-15	0.328950998	0.217	0.117
1164	ENSDARG00000013063	oxct1a	1.14E-10	5.15E-15	0.330987834	0.13	0.056
1165	ENSDARG00000042725	cebpb	1.14E-10	5.17E-15	-0.5006182	0.075	0.193
1166	ENSDARG00000039185	nfyba	1.15E-10	5.23E-15	0.379316182	0.213	0.117
1167	ENSDARG00000099675	kdm4b	1.16E-10	5.27E-15	0.403836496	0.246	0.144
1168	ENSDARG00000103118	cib1	1.25E-10	5.65E-15	-0.270761856	0.023	0.117
1169	ENSDARG00000022438	cox6a1	1.32E-10	5.99E-15	0.312824102	0.623	0.524
1170	ENSDARG00000054793	emc10	1.37E-10	6.19E-15	0.422525387	0.292	0.187
1171	ENSDARG00000039335	st6gal2a	1.55E-10	7.03E-15	0.264207534	0.113	0.044
1172	ENSDARG00000027109	zfr	1.70E-10	7.71E-15	0.323442161	0.147	0.067
1173	ENSDARG00000087452	peli3	1.75E-10	7.91E-15	0.331029316	0.101	0.038
1174	ENSDARG00000002082	csnk2a1	1.78E-10	8.08E-15	0.409695117	0.372	0.264
1175	ENSDARG00000059933	plpp3	1.81E-10	8.21E-15	-0.435945799	0.025	0.117
1176	ENSDARG00000061242	tuft1a	1.97E-10	8.93E-15	-0.337616026	0.025	0.117
1177	ENSDARG00000008808	eml2	1.97E-10	8.95E-15	0.358161965	0.11	0.043
1178	ENSDARG00000021806	zfp36l2	1.99E-10	9.04E-15	-0.336072629	0.035	0.134
1179	ENSDARG00000045979	zgc:153704	2.03E-10	9.23E-15	-0.984289195	0.048	0.148
1180	ENSDARG00000052649	ube2ia	2.15E-10	9.74E-15	0.408739162	0.245	0.145
1181	ENSDARG00000030053	eef1db	2.41E-10	1.09E-14	0.317169924	0.572	0.474
1182	ENSDARG00000028327	gmfb	2.43E-10	1.10E-14	0.372873241	0.23	0.132
1183	ENSDARG00000075461	kmt5c	2.59E-10	1.17E-14	0.298264476	0.102	0.039
1184	ENSDARG00000018914	hnrnpk	2.95E-10	1.34E-14	0.391980993	0.293	0.186
1185	ENSDARG00000052674	csnk1a1	3.33E-10	1.51E-14	0.397099936	0.394	0.29
1186	ENSDARG00000020467	safb	3.36E-10	1.52E-14	0.42443017	0.173	0.087
1187	ENSDARG00000003203	rhcga	3.48E-10	1.58E-14	-1.584618552	0.044	0.14
1188	ENSDARG00000063095	ctsf	3.85E-10	1.75E-14	0.428070357	0.394	0.285
1189	ENSDARG00000104359	anxa1c	4.04E-10	1.83E-14	-1.284790357	0.047	0.144
1190	ENSDARG00000052304	uqcrc1	4.60E-10	2.09E-14	0.416799724	0.34	0.238
1191	ENSDARG00000006399	ywhae1	4.72E-10	2.14E-14	0.458197311	0.368	0.271
1192	ENSDARG00000102555	si:dkey-33i11.9	5.27E-10	2.39E-14	-0.352525797	0.017	0.102
1193	ENSDARG00000056874	lygl1	5.27E-10	2.39E-14	-0.68105319	0.032	0.126
1194	ENSDARG00000007034	hnrpkl	5.60E-10	2.54E-14	0.34861926	0.198	0.106
1195	ENSDARG00000071872	zdhhc15b	5.81E-10	2.64E-14	0.316044973	0.102	0.039
1196	ENSDARG00000043081	ctsz	6.03E-10	2.73E-14	-0.383878357	0.048	0.153
1197	ENSDARG00000040534	epcam	6.08E-10	2.76E-14	-1.026876527	0.1	0.209
1198	ENSDARG00000038737	phf20b	6.10E-10	2.77E-14	0.348275077	0.184	0.096
1199	ENSDARG00000096668	MZT1	6.15E-10	2.79E-14	0.265583233	0.144	0.066
1200	ENSDARG00000091234	si:ch73-335l21.4	7.12E-10	3.23E-14	-0.415020831	0.019	0.106
1201	ENSDARG00000036036	mdka	7.20E-10	3.27E-14	-1.164920042	0.115	0.234
1202	ENSDARG00000074686	oga	7.41E-10	3.36E-14	0.279742415	0.117	0.048
1203	ENSDARG00000017843	srsf1b	7.79E-10	3.53E-14	0.313602627	0.209	0.114
1204	ENSDARG00000115405	hbbe1.2	8.60E-10	3.90E-14	-2.00689202	0.056	0.154
1205	ENSDARG00000074490	casc4	9.09E-10	4.12E-14	0.267682241	0.112	0.045
1206	ENSDARG00000113599	hbbe1.1	9.73E-10	4.41E-14	-2.027379856	0.051	0.149
1207	ENSDARG00000039493	naa20	1.09E-09	4.92E-14	0.409791727	0.296	0.198
1208	ENSDARG00000033466	tagln2	1.17E-09	5.28E-14	-0.43602571	0.043	0.141
1209	ENSDARG00000023963	tpm4a	1.18E-09	5.33E-14	-0.522147594	0.031	0.123
1210	ENSDARG00000043128	cldne	1.21E-09	5.48E-14	-0.735198326	0.019	0.103
1211	ENSDARG00000103831	ankrd13c	1.22E-09	5.52E-14	0.295586243	0.132	0.059
1212	ENSDARG00000010873	DDX17	1.38E-09	6.24E-14	0.371525953	0.254	0.154
1213	ENSDARG00000041878	rab11ba	1.39E-09	6.30E-14	0.360173148	0.249	0.149
1214	ENSDARG00000079636	fam177a1	1.57E-09	7.10E-14	0.301626745	0.184	0.097
1215	ENSDARG00000057782	baz2ba	1.66E-09	7.51E-14	0.321265447	0.131	0.058
1216	ENSDARG00000103199	si:dkey-247k7.2	1.67E-09	7.55E-14	-1.615991852	0.104	0.211
1217	ENSDARG00000059150	tmem107	1.67E-09	7.58E-14	0.279017022	0.104	0.041
1218	ENSDARG00000095826	smdt1a	1.72E-09	7.82E-14	0.380196666	0.144	0.069
1219	ENSDARG00000102572	si:ch211-260e23.9	1.78E-09	8.09E-14	0.378167544	0.414	0.3
1220	ENSDARG00000068820	h2afva	1.83E-09	8.30E-14	0.297110151	0.275	0.166
1221	ENSDARG00000103634	CU914622.2	1.98E-09	8.99E-14	-0.875808281	0.025	0.109
1222	ENSDARG00000026892	gpatch11	2.00E-09	9.06E-14	0.256014051	0.135	0.061
1223	ENSDARG00000037647	rnf175	2.15E-09	9.75E-14	0.297903738	0.121	0.052
1224	ENSDARG00000045513	taf3	2.16E-09	9.80E-14	0.356371521	0.189	0.102
1225	ENSDARG00000010244	rpl22l1	2.17E-09	9.85E-14	-0.324627389	0.435	0.566
1226	ENSDARG00000057042	tm2d1	2.31E-09	1.05E-13	0.268559533	0.122	0.053
1227	ENSDARG00000057853	atp6v0ca	2.38E-09	1.08E-13	0.29555188	0.332	0.223
1228	ENSDARG00000089475	hbae1.1	2.40E-09	1.09E-13	-1.902182133	0.045	0.137
1229	ENSDARG00000003216	anxa2a	2.43E-09	1.10E-13	-0.519075552	0.061	0.164
1230	ENSDARG00000075560	kmt2cb	2.43E-09	1.10E-13	0.299181417	0.13	0.058
1231	ENSDARG00000076386	epdl1	2.60E-09	1.18E-13	-0.781741111	0.077	0.18
1232	ENSDARG00000056438	her9	2.77E-09	1.25E-13	-0.372151311	0.025	0.112
1233	ENSDARG00000116617	spaca4l	3.14E-09	1.42E-13	-0.578872885	0.031	0.12
1234	ENSDARG00000039647	slc6a1b	3.24E-09	1.47E-13	0.330984778	0.192	0.1
1235	ENSDARG00000033140	desi1a	3.25E-09	1.47E-13	0.341304956	0.149	0.072
1236	ENSDARG00000101914	metrnla	3.26E-09	1.48E-13	-0.309438709	0.038	0.132
1237	ENSDARG00000033285	gsto2	3.38E-09	1.53E-13	-0.282121754	0.04	0.136
1238	ENSDARG00000101199	rbp4	3.52E-09	1.60E-13	-1.067168658	0.366	0.475
1239	ENSDARG00000058650	dpm3	3.55E-09	1.61E-13	0.360504793	0.123	0.055
1240	ENSDARG00000061490	u2surp	3.63E-09	1.65E-13	0.453481749	0.287	0.189
1241	ENSDARG00000079687	rnf10	3.66E-09	1.66E-13	0.365161561	0.425	0.324
1242	ENSDARG00000018241	mfap1	4.33E-09	1.96E-13	0.267313247	0.183	0.097
1243	ENSDARG00000101637	ccnd1	4.47E-09	2.03E-13	-0.270878583	0.026	0.113
1244	ENSDARG00000038059	grb2b	4.60E-09	2.09E-13	0.387072203	0.202	0.113
1245	ENSDARG00000011609	FOXK2	4.80E-09	2.18E-13	0.405686633	0.219	0.128
1246	ENSDARG00000041108	ctsh	4.92E-09	2.23E-13	-0.319221101	0.026	0.113
1247	ENSDARG00000037867	atp5mf	5.08E-09	2.30E-13	0.352303159	0.479	0.389
1248	ENSDARG00000051886	ankrd11	5.24E-09	2.37E-13	0.378625697	0.289	0.187
1249	ENSDARG00000003487	nup93	5.44E-09	2.47E-13	0.291722062	0.108	0.045
1250	ENSDARG00000016754	tbca	5.62E-09	2.55E-13	0.339914398	0.336	0.235
1251	ENSDARG00000051800	fnbp4	5.84E-09	2.65E-13	0.391675211	0.205	0.116
1252	ENSDARG00000045490	ndufb2	5.86E-09	2.66E-13	0.411968359	0.366	0.272
1253	ENSDARG00000009544	cldnb	6.12E-09	2.77E-13	-1.031971879	0.047	0.137
1254	ENSDARG00000071497	zic3	6.77E-09	3.07E-13	0.540651155	0.119	0.052
1255	ENSDARG00000090228	gsta.1	7.59E-09	3.44E-13	-0.297195688	0.087	0.201
1256	ENSDARG00000059373	dnajc8	7.94E-09	3.60E-13	0.364861526	0.213	0.124
1257	ENSDARG00000070426	chac1	7.96E-09	3.61E-13	-0.411328816	0.396	0.523
1258	ENSDARG00000102452	eif3ha	8.91E-09	4.04E-13	-0.296081286	0.227	0.372
1259	ENSDARG00000071015	pbxip1a	9.12E-09	4.14E-13	0.345151302	0.117	0.051
1260	ENSDARG00000041391	tmed10	9.33E-09	4.23E-13	0.441885647	0.333	0.237
1261	ENSDARG00000102009	ppp2r2d	9.36E-09	4.24E-13	0.348899167	0.189	0.105
1262	ENSDARG00000058128	msna	9.40E-09	4.26E-13	-0.420950979	0.078	0.182
1263	ENSDARG00000061688	arvcfb	9.66E-09	4.38E-13	0.409657487	0.115	0.051
1264	ENSDARG00000078308	spry2	9.81E-09	4.45E-13	-0.524439292	0.035	0.123
1265	ENSDARG00000044267	sumo1	1.03E-08	4.65E-13	0.348526107	0.307	0.206
1266	ENSDARG00000036162	hnrnpa0b	1.07E-08	4.84E-13	0.411704812	0.432	0.336
1267	ENSDARG00000021945	ddx23	1.13E-08	5.11E-13	0.325031654	0.165	0.085
1268	ENSDARG00000052625	fkbp1b	1.14E-08	5.17E-13	0.287931323	0.118	0.052
1269	ENSDARG00000058005	hgd	1.18E-08	5.37E-13	-0.530084597	0.082	0.187
1270	ENSDARG00000035631	sdf2l1	1.29E-08	5.83E-13	0.310274596	0.101	0.041
1271	ENSDARG00000077126	snrnp70	1.31E-08	5.94E-13	0.378776164	0.174	0.093
1272	ENSDARG00000012627	cdc34b	1.32E-08	6.00E-13	0.290062718	0.161	0.081
1273	ENSDARG00000001220	mycbp2	1.33E-08	6.04E-13	0.351052874	0.145	0.071
1274	ENSDARG00000009315	clgn	1.37E-08	6.23E-13	0.299199472	0.16	0.079
1275	ENSDARG00000023703	kctd6b	1.40E-08	6.36E-13	0.284804281	0.13	0.06
1276	ENSDARG00000093303	ifitm1	1.41E-08	6.37E-13	-1.350061138	0.064	0.159
1277	ENSDARG00000087390	hbbe1.3	1.45E-08	6.58E-13	-2.356308916	0.117	0.223
1278	ENSDARG00000012972	cfl1l	1.54E-08	6.97E-13	-0.71880488	0.192	0.306
1279	ENSDARG00000089441	si:ch211-105c13.3	1.61E-08	7.28E-13	-0.336648541	0.029	0.114
1280	ENSDARG00000041051	mid1ip1a	1.74E-08	7.88E-13	-1.077337079	0.061	0.153
1281	ENSDARG00000032013	pafah1b1a	1.76E-08	7.97E-13	0.321688272	0.182	0.099
1282	ENSDARG00000003207	mterf3	1.77E-08	8.02E-13	-0.76844717	0.048	0.14
1283	ENSDARG00000069940	ppap2d	1.80E-08	8.14E-13	-0.564361108	0.043	0.132
1284	ENSDARG00000093022	selenoh	1.85E-08	8.37E-13	-0.270078025	0.11	0.231
1285	ENSDARG00000063535	chd4a	1.85E-08	8.38E-13	0.324142796	0.187	0.1
1286	ENSDARG00000029263	hoxb3a	1.86E-08	8.42E-13	0.399102996	0.112	0.048
1287	ENSDARG00000071336	mif	1.89E-08	8.58E-13	0.266475404	0.209	0.119
1288	ENSDARG00000036995	lsm6	1.98E-08	8.98E-13	0.413293787	0.246	0.156
1289	ENSDARG00000103862	hoxa3a	1.99E-08	9.04E-13	0.350122102	0.105	0.044
1290	ENSDARG00000057882	arpc3	2.05E-08	9.28E-13	0.274015109	0.42	0.318
1291	ENSDARG00000079305	hbae3	2.12E-08	9.60E-13	-2.109872305	0.099	0.2
1292	ENSDARG00000101900	xrn2	2.34E-08	1.06E-12	0.427508177	0.196	0.111
1293	ENSDARG00000062954	clk2a	2.34E-08	1.06E-12	0.337333385	0.143	0.069
1294	ENSDARG00000069619	atf7ip	2.48E-08	1.12E-12	0.350022356	0.243	0.149
1295	ENSDARG00000019345	mark3a	2.53E-08	1.15E-12	0.307829148	0.114	0.05
1296	ENSDARG00000054942	lgals2a	2.54E-08	1.15E-12	-0.522871491	0.023	0.104
1297	ENSDARG00000014915	ndufab1b	2.75E-08	1.25E-12	0.419153844	0.328	0.234
1298	ENSDARG00000023062	cyr61	2.77E-08	1.26E-12	-0.655792699	0.027	0.109
1299	ENSDARG00000057940	dido1	2.91E-08	1.32E-12	0.364350806	0.263	0.167
1300	ENSDARG00000016691	cd9b	3.01E-08	1.37E-12	-0.633651332	0.044	0.132
1301	ENSDARG00000005576	mphosph8	3.02E-08	1.37E-12	0.426018014	0.287	0.191
1302	ENSDARG00000036386	rbm4.1	3.26E-08	1.48E-12	0.279821287	0.152	0.076
1303	ENSDARG00000105243	ogt.1	3.28E-08	1.49E-12	0.267019004	0.118	0.053
1304	ENSDARG00000059360	srsf3b	3.28E-08	1.49E-12	0.393921368	0.3	0.202
1305	ENSDARG00000025789	chd4b	3.35E-08	1.52E-12	0.383848245	0.241	0.15
1306	ENSDARG00000100331	SMIM10	3.43E-08	1.56E-12	0.340590287	0.137	0.067
1307	ENSDARG00000077967	si:ch211-140m22.7	3.58E-08	1.62E-12	0.355307774	0.274	0.178
1308	ENSDARG00000063626	ddx21	3.62E-08	1.64E-12	-0.335535001	0.306	0.443
1309	ENSDARG00000043608	eif4ebp1	3.71E-08	1.68E-12	0.448168888	0.399	0.31
1310	ENSDARG00000045143	hbbe2	3.80E-08	1.72E-12	-2.212019847	0.07	0.162
1311	ENSDARG00000032765	net1	3.93E-08	1.78E-12	-0.264513564	0.027	0.11
1312	ENSDARG00000060316	cish	3.95E-08	1.79E-12	-0.323222432	0.086	0.193
1313	ENSDARG00000097157	si:ch211-207n23.2	4.18E-08	1.90E-12	-1.376640152	0.062	0.153
1314	ENSDARG00000090600	si:ch211-213a13.1	4.46E-08	2.02E-12	0.316233938	0.119	0.054
1315	ENSDARG00000024109	naa40	4.50E-08	2.04E-12	0.255269573	0.113	0.049
1316	ENSDARG00000011648	snrpd1	4.86E-08	2.20E-12	0.352966879	0.239	0.148
1317	ENSDARG00000012946	syap1	5.09E-08	2.31E-12	0.32768933	0.214	0.127
1318	ENSDARG00000031548	ephb3a	5.14E-08	2.33E-12	0.254779826	0.11	0.047
1319	ENSDARG00000009534	wls	5.29E-08	2.40E-12	-0.375776417	0.052	0.145
1320	ENSDARG00000061226	timp2a	5.43E-08	2.46E-12	0.357077925	0.2	0.113
1321	ENSDARG00000040001	fryl	5.50E-08	2.49E-12	0.2958842	0.113	0.05
1322	ENSDARG00000038030	rbx1	6.05E-08	2.74E-12	0.286092966	0.438	0.344
1323	ENSDARG00000043485	si:ch211-22i13.2	6.14E-08	2.78E-12	0.352278283	0.165	0.088
1324	ENSDARG00000021973	st13	6.30E-08	2.86E-12	0.388238979	0.262	0.17
1325	ENSDARG00000099313	naga	6.78E-08	3.07E-12	-0.363063315	0.044	0.133
1326	ENSDARG00000035329	capns1a	6.83E-08	3.10E-12	-0.374038094	0.147	0.266
1327	ENSDARG00000013928	plekhb2	6.83E-08	3.10E-12	0.357815409	0.15	0.078
1328	ENSDARG00000041155	morf4l1	7.36E-08	3.34E-12	0.400957611	0.28	0.187
1329	ENSDARG00000034195	top2b	7.43E-08	3.37E-12	0.351089168	0.148	0.074
1330	ENSDARG00000013430	bhmt	7.52E-08	3.41E-12	-0.743173794	0.279	0.401
1331	ENSDARG00000040926	nr2f2	7.58E-08	3.44E-12	0.335158659	0.104	0.044
1332	ENSDARG00000003206	chchd6a	7.72E-08	3.50E-12	0.300014409	0.141	0.07
1333	ENSDARG00000010381	rnf2	7.81E-08	3.54E-12	0.366777274	0.266	0.173
1334	ENSDARG00000089681	btf3l4	8.35E-08	3.78E-12	0.386486466	0.307	0.217
1335	ENSDARG00000034852	nt5c2l1	9.31E-08	4.22E-12	-0.805746924	0.026	0.103
1336	ENSDARG00000045146	tomm22	1.01E-07	4.56E-12	0.362295777	0.209	0.125
1337	ENSDARG00000012405	col1a1a	1.01E-07	4.57E-12	-0.363898237	0.038	0.123
1338	ENSDARG00000056099	gtf2h5	1.04E-07	4.71E-12	0.284155025	0.123	0.058
1339	ENSDARG00000035880	atp6v1c1b	1.09E-07	4.93E-12	0.296209253	0.137	0.068
1340	ENSDARG00000041921	hsbp1b	1.13E-07	5.11E-12	0.342818866	0.379	0.287
1341	ENSDARG00000041799	cx43	1.21E-07	5.48E-12	-1.35943079	0.03	0.109
1342	ENSDARG00000102105	dad1	1.23E-07	5.58E-12	0.376165755	0.34	0.242
1343	ENSDARG00000005191	ahcy	1.27E-07	5.75E-12	-0.430765764	0.183	0.316
1344	ENSDARG00000099281	si:dkey-112e7.2	1.28E-07	5.79E-12	-0.254678656	0.06	0.155
1345	ENSDARG00000058148	dnajc7	1.29E-07	5.87E-12	0.277127693	0.127	0.061
1346	ENSDARG00000005924	serpina10a	1.31E-07	5.94E-12	0.340950955	0.294	0.193
1347	ENSDARG00000010442	rnf11a	1.39E-07	6.28E-12	0.294250713	0.121	0.056
1348	ENSDARG00000011166	cahz	1.42E-07	6.46E-12	-0.885122407	0.04	0.122
1349	ENSDARG00000032868	pde4ba	1.47E-07	6.67E-12	0.401941553	0.17	0.093
1350	ENSDARG00000062385	flcn	1.49E-07	6.76E-12	0.363786847	0.149	0.077
1351	ENSDARG00000019231	sptan1	1.52E-07	6.89E-12	0.387911802	0.15	0.078
1352	ENSDARG00000021309	rhoca	1.70E-07	7.69E-12	-0.259981977	0.061	0.156
1353	ENSDARG00000023766	gnsa	1.91E-07	8.65E-12	0.412795664	0.131	0.064
1354	ENSDARG00000023190	kpna4	2.03E-07	9.22E-12	0.316242962	0.196	0.112
1355	ENSDARG00000021669	sec61a1	2.08E-07	9.41E-12	-0.252112885	0.17	0.301
1356	ENSDARG00000036074	cebpa	2.10E-07	9.52E-12	-0.338406454	0.031	0.112
1357	ENSDARG00000033738	zgc:153867	2.15E-07	9.77E-12	-0.385047032	0.281	0.408
1358	ENSDARG00000019951	sec62	2.40E-07	1.09E-11	0.288700934	0.165	0.088
1359	ENSDARG00000019253	rhag	2.47E-07	1.12E-11	-0.541208482	0.029	0.105
1360	ENSDARG00000003860	cbx3a	2.55E-07	1.15E-11	0.357373035	0.294	0.202
1361	ENSDARG00000012747	rer1	2.67E-07	1.21E-11	0.417359921	0.189	0.112
1362	ENSDARG00000019098	cd82a	2.70E-07	1.22E-11	-0.304977997	0.031	0.111
1363	ENSDARG00000018562	cope	2.77E-07	1.26E-11	0.30941092	0.3	0.208
1364	ENSDARG00000027547	TPGS1	2.87E-07	1.30E-11	0.250287149	0.147	0.074
1365	ENSDARG00000015851	pnn	2.92E-07	1.32E-11	0.432273856	0.258	0.172
1366	ENSDARG00000102153	nrp1a	2.99E-07	1.36E-11	0.336388372	0.105	0.046
1367	ENSDARG00000036427	slc3a2a	3.20E-07	1.45E-11	-0.695961154	0.034	0.112
1368	ENSDARG00000076891	rfxap	3.31E-07	1.50E-11	0.288480124	0.314	0.215
1369	ENSDARG00000035810	rgcc	3.31E-07	1.50E-11	-0.496487095	0.112	0.216
1370	ENSDARG00000006395	rbm25b	3.34E-07	1.51E-11	0.26717872	0.145	0.075
1371	ENSDARG00000054777	si:dkey-46a10.3	3.38E-07	1.53E-11	0.33773967	0.218	0.133
1372	ENSDARG00000105177	ilf3b	3.46E-07	1.57E-11	0.370571513	0.201	0.119
1373	ENSDARG00000003098	kdm5bb	3.48E-07	1.58E-11	0.393966947	0.18	0.102
1374	ENSDARG00000041022	pdcd4b	3.56E-07	1.61E-11	0.310208862	0.167	0.091
1375	ENSDARG00000045421	stard3nl	3.74E-07	1.70E-11	0.3108765	0.115	0.054
1376	ENSDARG00000002949	ppp6c	3.87E-07	1.75E-11	0.345416528	0.261	0.172
1377	ENSDARG00000007867	dazap2	3.98E-07	1.80E-11	0.380188699	0.258	0.171
1378	ENSDARG00000058354	selenot1a	3.99E-07	1.81E-11	0.342827067	0.258	0.168
1379	ENSDARG00000103057	zfhx3	4.27E-07	1.94E-11	0.497079438	0.217	0.134
1380	ENSDARG00000060309	srgap3	4.53E-07	2.05E-11	0.305844429	0.188	0.106
1381	ENSDARG00000068822	purba	4.65E-07	2.11E-11	0.310207301	0.272	0.179
1382	ENSDARG00000056649	htatsf1	4.86E-07	2.20E-11	0.363069793	0.135	0.068
1383	ENSDARG00000039757	mcfd2	5.03E-07	2.28E-11	0.284537987	0.106	0.048
1384	ENSDARG00000023713	aqp1a.1	5.11E-07	2.32E-11	-0.865033327	0.03	0.105
1385	ENSDARG00000060695	znf346	5.63E-07	2.55E-11	0.26023632	0.123	0.059
1386	ENSDARG00000060854	kctd3	5.97E-07	2.71E-11	0.286854344	0.11	0.05
1387	ENSDARG00000074552	ndufs7	6.01E-07	2.72E-11	0.360041254	0.355	0.269
1388	ENSDARG00000058203	smc1al	6.10E-07	2.76E-11	0.330084943	0.289	0.194
1389	ENSDARG00000055514	icn2	6.74E-07	3.06E-11	-1.525299359	0.109	0.202
1390	ENSDARG00000077840	meis2a	8.42E-07	3.82E-11	0.527286538	0.156	0.084
1391	ENSDARG00000016855	sf3b5	8.96E-07	4.06E-11	0.317702935	0.191	0.112
1392	ENSDARG00000012914	arhgef4	9.00E-07	4.08E-11	0.308915971	0.135	0.069
1393	ENSDARG00000104517	uqcr10	9.01E-07	4.08E-11	0.357140732	0.401	0.318
1394	ENSDARG00000056427	auts2a	9.20E-07	4.17E-11	0.266206095	0.13	0.063
1395	ENSDARG00000031495	seta	9.40E-07	4.26E-11	0.328505696	0.399	0.31
1396	ENSDARG00000019213	CTBP1	1.06E-06	4.80E-11	0.281481808	0.134	0.067
1397	ENSDARG00000008936	sec11a	1.13E-06	5.12E-11	0.413051784	0.171	0.098
1398	ENSDARG00000053810	hnrnpc	1.16E-06	5.27E-11	0.278593381	0.154	0.082
1399	ENSDARG00000042133	si:dkey-51e6.1	1.17E-06	5.30E-11	-0.354965082	0.051	0.135
1400	ENSDARG00000053609	gatd1	1.28E-06	5.80E-11	0.265835361	0.109	0.051
1401	ENSDARG00000076509	polr2d	1.65E-06	7.49E-11	0.335772871	0.249	0.167
1402	ENSDARG00000033539	paics	1.74E-06	7.91E-11	-0.41240126	0.034	0.11
1403	ENSDARG00000035993	sumo3b	1.78E-06	8.07E-11	0.334449777	0.191	0.113
1404	ENSDARG00000023852	lsm4	2.00E-06	9.05E-11	0.37669011	0.249	0.168
1405	ENSDARG00000029415	mtx2	2.07E-06	9.39E-11	0.308443669	0.149	0.081
1406	ENSDARG00000027984	gstz1	2.19E-06	9.95E-11	-0.327457565	0.132	0.241
1407	ENSDARG00000037318	ddost	2.25E-06	1.02E-10	0.383372706	0.193	0.117
1408	ENSDARG00000011496	ppm1bb	2.27E-06	1.03E-10	0.306208175	0.135	0.07
1409	ENSDARG00000078675	dock7	2.27E-06	1.03E-10	0.296908751	0.101	0.045
1410	ENSDARG00000037177	zc3h13	2.41E-06	1.09E-10	0.291084294	0.132	0.067
1411	ENSDARG00000104537	cox7c	2.43E-06	1.10E-10	0.257808722	0.546	0.459
1412	ENSDARG00000091996	tcnbb	2.47E-06	1.12E-10	-1.281519207	0.069	0.153
1413	ENSDARG00000042690	s1pr1	2.62E-06	1.19E-10	-0.848746797	0.042	0.118
1414	ENSDARG00000033175	snrpe	2.72E-06	1.23E-10	0.347372943	0.252	0.167
1415	ENSDARG00000018618	cpsf6	2.77E-06	1.26E-10	0.373562452	0.248	0.163
1416	ENSDARG00000046132	dynlt3	2.81E-06	1.27E-10	0.300387364	0.261	0.175
1417	ENSDARG00000077361	bptf	3.09E-06	1.40E-10	0.300698681	0.117	0.056
1418	ENSDARG00000055291	rab18a	3.19E-06	1.44E-10	0.253883774	0.141	0.075
1419	ENSDARG00000016710	rchy1	3.23E-06	1.46E-10	0.307867195	0.14	0.074
1420	ENSDARG00000039005	trappc1	3.37E-06	1.53E-10	0.36063969	0.268	0.187
1421	ENSDARG00000004452	tardbpl	3.43E-06	1.56E-10	0.331478794	0.252	0.167
1422	ENSDARG00000023220	selenot2	3.45E-06	1.57E-10	0.430882978	0.254	0.173
1423	ENSDARG00000020007	col1a2	3.52E-06	1.60E-10	-0.505705448	0.066	0.151
1424	ENSDARG00000098451	tmem56a	3.56E-06	1.61E-10	0.28200358	0.104	0.048
1425	ENSDARG00000040184	syncrip	3.66E-06	1.66E-10	0.300176711	0.445	0.358
1426	ENSDARG00000014898	ncbp2	3.97E-06	1.80E-10	0.323006157	0.167	0.096
1427	ENSDARG00000033609	map1lc3a	4.08E-06	1.85E-10	0.342259016	0.361	0.279
1428	ENSDARG00000044540	fkbp2	4.40E-06	2.00E-10	0.368197519	0.209	0.131
1429	ENSDARG00000012848	arih2	4.54E-06	2.06E-10	0.28741619	0.156	0.085
1430	ENSDARG00000101844	mibp2	4.60E-06	2.09E-10	-0.253050394	0.698	0.77
1431	ENSDARG00000053222	asb5b	5.93E-06	2.69E-10	0.286382452	0.135	0.07
1432	ENSDARG00000005840	got2b	6.05E-06	2.74E-10	0.337576381	0.276	0.196
1433	ENSDARG00000026664	uri1	6.07E-06	2.75E-10	0.288680159	0.178	0.104
1434	ENSDARG00000045373	pabpn1	6.37E-06	2.89E-10	0.340494973	0.34	0.26
1435	ENSDARG00000059768	gpatch8	7.37E-06	3.34E-10	0.310166675	0.217	0.137
1436	ENSDARG00000035557	gabarapa	7.57E-06	3.43E-10	0.268340984	0.358	0.27
1437	ENSDARG00000009823	pou3f1	7.78E-06	3.53E-10	0.498874211	0.106	0.05
1438	ENSDARG00000015164	mknk2b	7.80E-06	3.54E-10	-0.288165207	0.275	0.404
1439	ENSDARG00000094041	krt17	8.65E-06	3.92E-10	-1.797412125	0.17	0.262
1440	ENSDARG00000038432	actr10	1.03E-05	4.67E-10	0.35548631	0.144	0.079
1441	ENSDARG00000057484	srsf2a	1.07E-05	4.85E-10	0.359848396	0.326	0.244
1442	ENSDARG00000086842	dap1b	1.09E-05	4.92E-10	0.292065631	0.664	0.596
1443	ENSDARG00000099635	akap8l	1.16E-05	5.27E-10	0.297893886	0.256	0.173
1444	ENSDARG00000020607	emc3	1.21E-05	5.49E-10	0.309886532	0.144	0.078
1445	ENSDARG00000014806	hacd2	1.21E-05	5.49E-10	0.381815301	0.144	0.079
1446	ENSDARG00000076074	dda1	1.28E-05	5.81E-10	0.292623827	0.198	0.122
1447	ENSDARG00000002344	tubb4b	1.45E-05	6.57E-10	0.277062697	0.704	0.657
1448	ENSDARG00000042484	tle2a	1.59E-05	7.22E-10	0.266068522	0.118	0.059
1449	ENSDARG00000090982	slc44a1b	1.64E-05	7.41E-10	0.264589532	0.104	0.049
1450	ENSDARG00000036840	krt15	1.72E-05	7.79E-10	-0.797693691	0.136	0.233
1451	ENSDARG00000005536	ubr7	1.74E-05	7.87E-10	0.269670662	0.118	0.059
1452	ENSDARG00000019613	ip6k2b	1.77E-05	8.02E-10	0.311778248	0.291	0.204
1453	ENSDARG00000018319	arglu1b	1.82E-05	8.25E-10	0.29574102	0.14	0.076
1454	ENSDARG00000041450	rab11a	1.84E-05	8.33E-10	0.32447555	0.23	0.152
1455	ENSDARG00000068708	ifrd1	1.85E-05	8.38E-10	0.338241379	0.275	0.192
1456	ENSDARG00000006092	rad21a	1.94E-05	8.78E-10	0.369535622	0.304	0.22
1457	ENSDARG00000055524	rnf7	2.04E-05	9.25E-10	0.309947324	0.307	0.226
1458	ENSDARG00000012078	meis1b	2.08E-05	9.44E-10	0.65097319	0.259	0.185
1459	ENSDARG00000012387	pdha1a	2.31E-05	1.05E-09	0.359398088	0.261	0.184
1460	ENSDARG00000105154	creg1	2.39E-05	1.08E-09	-0.956350706	0.205	0.31
1461	ENSDARG00000035625	snrnp27	2.41E-05	1.09E-09	0.34135779	0.281	0.201
1462	ENSDARG00000040277	fbxo32	2.52E-05	1.14E-09	-0.268585541	0.034	0.104
1463	ENSDARG00000060071	tent4b	2.57E-05	1.16E-09	0.340477414	0.161	0.094
1464	ENSDARG00000005945	sart1	2.66E-05	1.21E-09	0.29617567	0.18	0.109
1465	ENSDARG00000016623	si:ch211-195b13.1	2.67E-05	1.21E-09	0.255482034	0.157	0.086
1466	ENSDARG00000033597	api5	2.78E-05	1.26E-09	0.294284994	0.139	0.076
1467	ENSDARG00000040440	snrpd2	2.80E-05	1.27E-09	0.330604306	0.288	0.208
1468	ENSDARG00000037980	elob	2.85E-05	1.29E-09	0.346053422	0.326	0.249
1469	ENSDARG00000007786	tmx2b	2.94E-05	1.33E-09	0.255565418	0.115	0.058
1470	ENSDARG00000059246	hnrnpd	2.95E-05	1.34E-09	0.322618992	0.169	0.101
1471	ENSDARG00000042876	abracl	2.99E-05	1.36E-09	-0.256068106	0.048	0.123
1472	ENSDARG00000032866	erh	3.00E-05	1.36E-09	0.344530528	0.423	0.352
1473	ENSDARG00000035809	col1a1b	3.09E-05	1.40E-09	-0.313554415	0.035	0.104
1474	ENSDARG00000071573	lsm5	3.15E-05	1.43E-09	0.388694236	0.2	0.128
1475	ENSDARG00000079150	si:ch211-276i12.9	3.39E-05	1.54E-09	0.27760296	0.2	0.124
1476	ENSDARG00000053485	aldh6a1	3.45E-05	1.56E-09	-0.292062568	0.222	0.345
1477	ENSDARG00000010434	clu	3.49E-05	1.58E-09	0.264608409	0.102	0.049
1478	ENSDARG00000005551	hnrnph1l	3.53E-05	1.60E-09	0.301731297	0.183	0.111
1479	ENSDARG00000053217	cox7a2a	3.60E-05	1.63E-09	0.256717993	0.489	0.405
1480	ENSDARG00000095007	sinhcafl	3.62E-05	1.64E-09	0.307217573	0.15	0.086
1481	ENSDARG00000086184	FBXO48	3.77E-05	1.71E-09	0.274923688	0.17	0.1
1482	ENSDARG00000092947	cyt1	3.89E-05	1.76E-09	-1.619783231	0.608	0.673
1483	ENSDARG00000093945	vma21	3.99E-05	1.81E-09	0.33017579	0.288	0.21
1484	ENSDARG00000074869	si:ch1073-291c23.2	4.30E-05	1.95E-09	-0.388277227	0.07	0.149
1485	ENSDARG00000076283	snrpd3l	4.32E-05	1.96E-09	0.319949238	0.227	0.15
1486	ENSDARG00000098017	pet100	4.43E-05	2.01E-09	0.32602387	0.158	0.092
1487	ENSDARG00000090190	bcam	4.48E-05	2.03E-09	0.478358676	0.165	0.096
1488	ENSDARG00000040237	mef2d	4.87E-05	2.21E-09	0.407435444	0.204	0.132
1489	ENSDARG00000011146	uqcrb	4.95E-05	2.24E-09	0.266734624	0.457	0.38
1490	ENSDARG00000045296	cops9	4.96E-05	2.25E-09	0.353404356	0.284	0.208
1491	ENSDARG00000100003	glulb	5.09E-05	2.31E-09	-0.312318801	0.249	0.369
1492	ENSDARG00000002506	zgc:92818	5.11E-05	2.32E-09	0.287725602	0.127	0.068
1493	ENSDARG00000004706	syf2	5.15E-05	2.33E-09	0.319189853	0.339	0.26
1494	ENSDARG00000028198	ube2v2	5.22E-05	2.37E-09	0.329859407	0.393	0.322
1495	ENSDARG00000076836	gpx4b	5.28E-05	2.40E-09	0.302609252	0.342	0.265
1496	ENSDARG00000001244	srrm1	5.44E-05	2.46E-09	0.354037479	0.173	0.105
1497	ENSDARG00000003153	nudt21	5.87E-05	2.66E-09	0.253502362	0.156	0.089
1498	ENSDARG00000102531	anapc11	6.40E-05	2.90E-09	0.260044218	0.16	0.093
1499	ENSDARG00000042620	gstr	6.66E-05	3.02E-09	-0.29600368	0.148	0.248
1500	ENSDARG00000008947	rtf1	6.84E-05	3.10E-09	0.375867355	0.254	0.178
1501	ENSDARG00000088318	ubap2a	6.92E-05	3.14E-09	0.262551149	0.132	0.072
1502	ENSDARG00000004427	dpy30	6.96E-05	3.16E-09	0.315985967	0.239	0.163
1503	ENSDARG00000035890	fuca1.1	7.32E-05	3.32E-09	-0.729510507	0.091	0.17
1504	ENSDARG00000012672	gtf2e2	7.43E-05	3.37E-09	0.281231191	0.145	0.083
1505	ENSDARG00000000212	krt97	7.49E-05	3.40E-09	-1.24155033	0.056	0.13
1506	ENSDARG00000017844	copz1	7.64E-05	3.46E-09	0.312515935	0.257	0.181
1507	ENSDARG00000101115	med30	7.66E-05	3.47E-09	0.285572569	0.191	0.12
1508	ENSDARG00000057234	chtopa	8.01E-05	3.63E-09	0.340569414	0.2	0.127
1509	ENSDARG00000069752	ckba	8.21E-05	3.72E-09	-0.353124025	0.062	0.14
1510	ENSDARG00000103101	si:ch211-235e9.6	8.32E-05	3.77E-09	0.347656833	0.23	0.159
1511	ENSDARG00000101135	si:dkey-85k7.7	8.40E-05	3.81E-09	-0.272007536	0.064	0.143
1512	ENSDARG00000098635	irf2bp2b	9.79E-05	4.44E-09	0.359523941	0.316	0.233
1513	ENSDARG00000042933	bloc1s6	0.000102264	4.64E-09	-0.384884322	0.258	0.37
1514	ENSDARG00000056483	ssbp4	0.000121122	5.49E-09	0.297128996	0.131	0.071
1515	ENSDARG00000099865	hnrnpabb	0.000139251	6.31E-09	0.334260769	0.446	0.378
1516	ENSDARG00000008097	srsf9	0.000175305	7.95E-09	0.256944861	0.215	0.139
1517	ENSDARG00000038524	pik3r1	0.000185023	8.39E-09	0.347327955	0.188	0.12
1518	ENSDARG00000027322	lin7c	0.000185575	8.41E-09	0.26872851	0.126	0.068
1519	ENSDARG00000036190	txnl4a	0.000192146	8.71E-09	0.309453853	0.127	0.07
1520	ENSDARG00000036894	zgc:101853	0.000193283	8.76E-09	-0.280291532	0.04	0.108
1521	ENSDARG00000000966	ncor2	0.000196006	8.89E-09	0.313739365	0.123	0.067
1522	ENSDARG00000043359	rmnd5b	0.000196293	8.90E-09	0.29738651	0.139	0.079
1523	ENSDARG00000028957	maff	0.000205842	9.33E-09	0.340556399	0.22	0.149
1524	ENSDARG00000016255	chmp4ba	0.00021848	9.90E-09	0.35636708	0.204	0.136
1525	ENSDARG00000004735	hnrnpub	0.000239473	1.09E-08	0.341320531	0.171	0.105
1526	ENSDARG00000027316	tcp11l2	0.00024338	1.10E-08	0.348690447	0.182	0.115
1527	ENSDARG00000045364	trappc3	0.000243866	1.11E-08	0.334199523	0.13	0.073
1528	ENSDARG00000037633	leng1	0.000252379	1.14E-08	0.277215571	0.125	0.067
1529	ENSDARG00000024478	mpc2	0.000266171	1.21E-08	0.323054886	0.344	0.268
1530	ENSDARG00000038075	cyc1	0.00027322	1.24E-08	0.304352638	0.362	0.288
1531	ENSDARG00000100795	timp4.3	0.000276261	1.25E-08	-0.421731478	0.062	0.137
1532	ENSDARG00000055389	si:dkey-67c22.2	0.000282843	1.28E-08	0.403059728	0.249	0.178
1533	ENSDARG00000098820	ftr67	0.000285698	1.30E-08	0.258454811	0.122	0.066
1534	ENSDARG00000057378	selenou1a	0.000286597	1.30E-08	0.251863385	0.214	0.14
1535	ENSDARG00000041665	mkrn1	0.000312735	1.42E-08	0.286121339	0.243	0.167
1536	ENSDARG00000037928	ddx42	0.000348414	1.58E-08	0.257309885	0.14	0.079
1537	ENSDARG00000069855	pnisr	0.000354658	1.61E-08	0.310305168	0.195	0.126
1538	ENSDARG00000103203	vps28	0.000372639	1.69E-08	0.314866659	0.266	0.195
1539	ENSDARG00000038025	cbx7a	0.000391617	1.78E-08	0.322666864	0.351	0.266
1540	ENSDARG00000015385	ndufs3	0.000397519	1.80E-08	0.386811548	0.306	0.239
1541	ENSDARG00000037116	cxcl12a	0.000407457	1.85E-08	-0.68925471	0.052	0.121
1542	ENSDARG00000090788	cstf2	0.000412117	1.87E-08	0.273453047	0.15	0.089
1543	ENSDARG00000019060	snx12	0.000428544	1.94E-08	0.26095787	0.157	0.094
1544	ENSDARG00000041062	calb2a	0.000459304	2.08E-08	0.701020905	0.102	0.052
1545	ENSDARG00000091563	snw1	0.000492558	2.23E-08	0.300422159	0.268	0.194
1546	ENSDARG00000034823	copg2	0.000514818	2.33E-08	0.348802259	0.161	0.1
1547	ENSDARG00000039601	ier3ip1	0.000536222	2.43E-08	0.311947616	0.187	0.122
1548	ENSDARG00000006225	ddx39aa	0.000564957	2.56E-08	0.326747726	0.289	0.216
1549	ENSDARG00000070573	mapk3	0.000585416	2.65E-08	0.317058839	0.132	0.076
1550	ENSDARG00000044332	zranb2	0.000592256	2.68E-08	0.340425536	0.179	0.115
1551	ENSDARG00000030537	psmc1a	0.000685548	3.11E-08	0.346046678	0.204	0.137
1552	ENSDARG00000093936	si:dkeyp-1h4.6	0.00091188	4.13E-08	-0.837673719	0.048	0.111
1553	ENSDARG00000007745	uqcrfs1	0.000911914	4.13E-08	0.3405011	0.38	0.314
1554	ENSDARG00000070431	fip1l1b	0.000916578	4.16E-08	0.293105341	0.118	0.066
1555	ENSDARG00000021924	hsp70.3	0.000917835	4.16E-08	-0.365021882	0.236	0.336
1556	ENSDARG00000016721	sdha	0.000941118	4.27E-08	0.338652635	0.241	0.174
1557	ENSDARG00000061048	ranbp9	0.000965217	4.38E-08	0.322471342	0.16	0.099
1558	ENSDARG00000033789	ndufb7	0.000985979	4.47E-08	0.260691094	0.364	0.297
1559	ENSDARG00000069118	ppp2r5eb	0.000990069	4.49E-08	0.28812331	0.163	0.102
1560	ENSDARG00000044625	pcf11	0.001140896	5.17E-08	0.323489932	0.197	0.13
1561	ENSDARG00000040884	mxi1	0.001233056	5.59E-08	0.272060238	0.13	0.073
1562	ENSDARG00000038780	ubtfl	0.001312719	5.95E-08	0.258644022	0.101	0.052
1563	ENSDARG00000037713	pcnp	0.001347538	6.11E-08	0.278619696	0.144	0.086
1564	ENSDARG00000042428	gstt1a	0.00135556	6.15E-08	-0.402082608	0.044	0.106
1565	ENSDARG00000057867	lasp1	0.001360079	6.17E-08	0.265902877	0.355	0.279
1566	ENSDARG00000101915	pin1	0.001425572	6.46E-08	0.317791115	0.319	0.251
1567	ENSDARG00000060457	pmp22b	0.001436776	6.51E-08	-0.386637308	0.1	0.182
1568	ENSDARG00000059097	nktr	0.001590227	7.21E-08	0.272430726	0.153	0.093
1569	ENSDARG00000002362	ubald1a	0.001613571	7.32E-08	0.304521389	0.178	0.115
1570	ENSDARG00000101687	CU929259.1	0.00164362	7.45E-08	0.31314381	0.16	0.101
1571	ENSDARG00000086471	pkig	0.001671505	7.58E-08	0.264827577	0.148	0.089
1572	ENSDARG00000028017	tp53inp1	0.001728744	7.84E-08	0.27744709	0.252	0.178
1573	ENSDARG00000006588	zgc:111983	0.001738278	7.88E-08	-1.462567658	0.125	0.195
1574	ENSDARG00000017624	krt4	0.001952672	8.85E-08	-1.547464719	0.514	0.57
1575	ENSDARG00000029058	rbbp4	0.002007142	9.10E-08	0.267843804	0.127	0.072
1576	ENSDARG00000073962	ccdc32	0.002035424	9.23E-08	0.273773961	0.148	0.09
1577	ENSDARG00000070844	gamt	0.002257817	1.02E-07	-0.543034996	0.217	0.31
1578	ENSDARG00000045695	myca	0.002523925	1.14E-07	0.338576336	0.184	0.12
1579	ENSDARG00000101619	minos1	0.002875223	1.30E-07	0.30406878	0.262	0.196
1580	ENSDARG00000057698	ctsd	0.003211926	1.46E-07	-0.371914587	0.294	0.402
1581	ENSDARG00000041332	tmem33	0.003236258	1.47E-07	0.290472263	0.136	0.081
1582	ENSDARG00000022509	cox4i2	0.003240193	1.47E-07	-0.321807274	0.089	0.165
1583	ENSDARG00000054058	h1fx	0.003434114	1.56E-07	0.25551442	0.438	0.356
1584	ENSDARG00000031020	pip4k2ca	0.003555676	1.61E-07	0.25676173	0.14	0.084
1585	ENSDARG00000070873	ccl25b	0.003987827	1.81E-07	-1.115196196	0.043	0.101
1586	ENSDARG00000020015	mrps33	0.003998947	1.81E-07	0.266198243	0.16	0.102
1587	ENSDARG00000074848	smim7	0.004157889	1.88E-07	0.305870399	0.157	0.099
1588	ENSDARG00000014244	rbmx	0.004185554	1.90E-07	0.268414471	0.18	0.118
1589	ENSDARG00000071670	tma7	0.004636771	2.10E-07	0.281037447	0.357	0.297
1590	ENSDARG00000056583	ndufs6	0.006272361	2.84E-07	0.284333753	0.301	0.237
1591	ENSDARG00000043554	mrpl40	0.006294865	2.85E-07	0.277866763	0.102	0.056
1592	ENSDARG00000099389	cdo1	0.006321935	2.87E-07	-0.333882719	0.086	0.156
1593	ENSDARG00000008310	ip6k2a	0.006422813	2.91E-07	0.27484251	0.329	0.256
1594	ENSDARG00000095459	si:ch211-191j22.3	0.006486522	2.94E-07	0.27800179	0.193	0.133
1595	ENSDARG00000011640	syt5b	0.006969987	3.16E-07	0.357143146	0.122	0.069
1596	ENSDARG00000059323	rpn1	0.007054157	3.20E-07	0.333568398	0.187	0.127
1597	ENSDARG00000020890	tmod4	0.007185843	3.26E-07	-0.259459588	0.06	0.124
1598	ENSDARG00000070834	taf13	0.007615634	3.45E-07	0.318676606	0.235	0.173
1599	ENSDARG00000098486	tollip	0.007811707	3.54E-07	0.251301828	0.118	0.069
1600	ENSDARG00000096257	si:ch73-367p23.2	0.008008706	3.63E-07	-0.414663615	0.131	0.208
1601	ENSDARG00000038967	cul3a	0.008746656	3.97E-07	0.254459925	0.132	0.08
1602	ENSDARG00000098588	gchfr	0.008777033	3.98E-07	0.265469282	0.171	0.112
1603	ENSDARG00000020301	os9	0.009036909	4.10E-07	0.32124985	0.136	0.084
1604	ENSDARG00000043531	jun	0.009346153	4.24E-07	-0.283312375	0.235	0.33
1605	ENSDARG00000040059	gbp	0.009375498	4.25E-07	0.3135658	0.301	0.234
1606	ENSDARG00000020252	btbd10b	0.009376646	4.25E-07	0.282310049	0.184	0.125
1607	ENSDARG00000068868	nap1l4b	0.009387149	4.26E-07	0.279701458	0.122	0.072
1608	ENSDARG00000005451	gdi2	0.009938161	4.51E-07	0.260422419	0.307	0.242
1609	ENSDARG00000044182	stau1	0.010692746	4.85E-07	0.252137977	0.217	0.154
1610	ENSDARG00000086856	stk35	0.01180182	5.35E-07	0.328232578	0.304	0.237
1611	ENSDARG00000015554	zic2a	0.01250753	5.67E-07	0.654512626	0.102	0.057
1612	ENSDARG00000000069	dap	0.012544644	5.69E-07	0.279924079	0.217	0.154
1613	ENSDARG00000041839	tsc22d2	0.012965446	5.88E-07	-0.289629284	0.051	0.11
1614	ENSDARG00000031388	dctn2	0.014301834	6.48E-07	0.288934943	0.257	0.195
1615	ENSDARG00000007836	ctsla	0.015280338	6.93E-07	-0.383783234	0.455	0.515
1616	ENSDARG00000103658	hivep1	0.015694691	7.12E-07	0.327324256	0.113	0.066
1617	ENSDARG00000040607	rtf2	0.016733666	7.59E-07	0.281574857	0.196	0.136
1618	ENSDARG00000007989	nedd8	0.017382524	7.88E-07	0.275204423	0.144	0.092
1619	ENSDARG00000019856	atp1a1b	0.018282859	8.29E-07	-0.959595237	0.066	0.125
1620	ENSDARG00000037503	thoc2	0.019117377	8.67E-07	0.292685766	0.157	0.102
1621	ENSDARG00000070822	cnp	0.019303747	8.75E-07	0.273514461	0.182	0.122
1622	ENSDARG00000018049	sf3b2	0.019390319	8.79E-07	0.260923076	0.196	0.136
1623	ENSDARG00000030957	yipf4	0.02025673	9.18E-07	0.306409546	0.224	0.164
1624	ENSDARG00000019732	mtch2	0.021139818	9.58E-07	0.305010879	0.193	0.136
1625	ENSDARG00000054823	id3	0.021688264	9.83E-07	-0.290981038	0.064	0.125
1626	ENSDARG00000042796	yy1a	0.022736251	1.03E-06	0.293399082	0.196	0.136
1627	ENSDARG00000074572	zgc:56304	0.026903044	1.22E-06	0.285560816	0.281	0.219
1628	ENSDARG00000103980	ets2	0.027993111	1.27E-06	0.38921504	0.148	0.097
1629	ENSDARG00000057912	eif1axb	0.028275482	1.28E-06	0.258726007	0.385	0.333
1630	ENSDARG00000036299	nucb2a	0.029882078	1.35E-06	0.281754267	0.162	0.107
1631	ENSDARG00000038635	magoh	0.032027778	1.45E-06	0.258738856	0.185	0.128
1632	ENSDARG00000012656	atf6	0.033298118	1.51E-06	0.271242273	0.118	0.07
1633	ENSDARG00000096829	blvrb	0.039348115	1.78E-06	-0.552503651	0.075	0.135
1634	ENSDARG00000020101	psmc2	0.044416351	2.01E-06	0.349276101	0.223	0.168
1635	ENSDARG00000001241	puf60b	0.047900196	2.17E-06	0.271612792	0.189	0.134
1636	ENSDARG00000030139	sdhdb	0.051826398	2.35E-06	0.303769851	0.227	0.171
1637	ENSDARG00000039872	lamtor2	0.053947665	2.45E-06	0.27550898	0.184	0.13
1638	ENSDARG00000115862	vapal	0.054352966	2.46E-06	0.294820842	0.208	0.153
1639	ENSDARG00000000779	scfd1	0.055330245	2.51E-06	0.263109156	0.123	0.077
1640	ENSDARG00000078929	abhd16a	0.056798207	2.57E-06	0.284025867	0.114	0.069
1641	ENSDARG00000089663	lsm3	0.059070631	2.68E-06	0.306252355	0.17	0.117
1642	ENSDARG00000035136	selenow1	0.067348159	3.05E-06	-0.457889122	0.346	0.422
1643	ENSDARG00000114516	CABZ01021592.1	0.069161568	3.14E-06	-1.976288372	0.057	0.11
1644	ENSDARG00000013990	ube2q2	0.073472194	3.33E-06	0.268058981	0.104	0.061
1645	ENSDARG00000007526	ndufs2	0.082808127	3.75E-06	0.286156396	0.262	0.206
1646	ENSDARG00000013333	ndufa10	0.085079843	3.86E-06	0.316603619	0.227	0.173
1647	ENSDARG00000058225	arpc4l	0.08521984	3.86E-06	0.278336021	0.254	0.196
1648	ENSDARG00000036102	ctdsp2	0.087396946	3.96E-06	0.257554587	0.335	0.272
1649	ENSDARG00000011613	rbm39a	0.091881023	4.17E-06	0.258564363	0.204	0.146
1650	ENSDARG00000007697	fabp7a	0.092028491	4.17E-06	-1.569931854	0.193	0.26
1651	ENSDARG00000102403	cry2	0.093349044	4.23E-06	0.311815677	0.171	0.118
1652	ENSDARG00000093313	ubb	0.094624248	4.29E-06	-0.290888278	0.292	0.375
1653	ENSDARG00000076066	6-Mar	0.110658429	5.02E-06	0.287957384	0.132	0.084
1654	ENSDARG00000054864	aplp2	0.115090613	5.22E-06	0.303666223	0.139	0.091
1655	ENSDARG00000056085	mob4	0.118183647	5.36E-06	0.281162502	0.235	0.181
1656	ENSDARG00000059298	spcs1	0.119372064	5.41E-06	0.304863357	0.323	0.271
1657	ENSDARG00000028661	cntfr	0.121717401	5.52E-06	0.277804803	0.136	0.085
1658	ENSDARG00000003866	tm9sf2	0.127578704	5.78E-06	0.31143229	0.218	0.163
1659	ENSDARG00000055120	ctsba	0.127863698	5.80E-06	-0.447172139	0.206	0.289
1660	ENSDARG00000061478	igf2bp1	0.14260333	6.46E-06	0.296200224	0.291	0.231
1661	ENSDARG00000057672	plpp5	0.153079704	6.94E-06	0.3165828	0.135	0.089
1662	ENSDARG00000090389	ndufv3	0.153221432	6.95E-06	0.334004944	0.208	0.157
1663	ENSDARG00000003808	aqp3a	0.164129045	7.44E-06	-0.786607078	0.078	0.133
1664	ENSDARG00000043484	ube2d2	0.179868568	8.15E-06	0.250979389	0.313	0.258
1665	ENSDARG00000068305	mrps14	0.187958721	8.52E-06	0.264347205	0.175	0.125
1666	ENSDARG00000021442	cdh11	0.188722154	8.56E-06	0.350551668	0.132	0.085
1667	ENSDARG00000040874	add3a	0.197775159	8.97E-06	-0.252801295	0.064	0.118
1668	ENSDARG00000061951	golgb1	0.224021696	1.02E-05	0.337410178	0.175	0.127
1669	ENSDARG00000044935	hpdb	0.225000599	1.02E-05	-0.307294562	0.069	0.124
1670	ENSDARG00000113969	supt4h1	0.2278116	1.03E-05	0.273387975	0.222	0.169
1671	ENSDARG00000015325	u2af1	0.239172499	1.08E-05	0.282280899	0.219	0.166
1672	ENSDARG00000022280	brd2a	0.266482583	1.21E-05	0.307305369	0.182	0.131
1673	ENSDARG00000078113	atp5mea	0.273086618	1.24E-05	0.274097145	0.24	0.186
1674	ENSDARG00000103566	tomm20b	0.28771849	1.30E-05	0.25698058	0.446	0.413
1675	ENSDARG00000042777	ndufa11	0.291175372	1.32E-05	0.311801738	0.297	0.247
1676	ENSDARG00000043732	cops4	0.310521822	1.41E-05	0.286488209	0.2	0.148
1677	ENSDARG00000098361	nudcd3	0.310533282	1.41E-05	0.28770231	0.246	0.194
1678	ENSDARG00000027088	ptgdsb.1	0.316341552	1.43E-05	-1.083652901	0.332	0.409
1679	ENSDARG00000076120	foxp4	0.321346447	1.46E-05	0.263256403	0.13	0.208
1680	ENSDARG00000070682	sdf4	0.330166938	1.50E-05	0.305142225	0.148	0.102
1681	ENSDARG00000045850	ccdc167	0.392856419	1.78E-05	0.260892912	0.11	0.07
1682	ENSDARG00000102453	slc1a2b	0.422691122	1.92E-05	-0.72787238	0.176	0.112
1683	ENSDARG00000024669	oser1	0.466663785	2.12E-05	0.250656723	0.122	0.079
1684	ENSDARG00000052673	sept7b	0.481001799	2.18E-05	0.306293809	0.152	0.106
1685	ENSDARG00000003382	cwc25	0.506337359	2.30E-05	0.273724488	0.167	0.118
1686	ENSDARG00000103095	tbk1	0.556392228	2.52E-05	0.321004356	0.114	0.074
1687	ENSDARG00000046106	rab10	0.560969121	2.54E-05	0.289087508	0.25	0.201
1688	ENSDARG00000010238	rbm22	0.582822554	2.64E-05	0.266387045	0.182	0.133
1689	ENSDARG00000058371	krt5	0.61626111	2.79E-05	-0.488085417	0.562	0.607
1690	ENSDARG00000016260	fxr2	0.710836883	3.22E-05	0.268056203	0.118	0.078
1691	ENSDARG00000000563	ttn.1	1	0.000468304	-0.611777406	0.157	0.207
1692	ENSDARG00000001950	ak1	1	0.890933664	-0.338283546	0.637	0.611
1693	ENSDARG00000002589	mylpfb	1	0.033521432	-0.334749355	0.532	0.553
1694	ENSDARG00000002768	pvalb2	1	0.449337867	-0.478966451	1	1
1695	ENSDARG00000002791	atp1a1a.1	1	0.008924884	0.284103218	0.244	0.219
1696	ENSDARG00000003641	tfg	1	0.000126348	0.269959592	0.165	0.123
1697	ENSDARG00000004034	arhgdig	1	0.133388804	0.257632155	0.173	0.156
1698	ENSDARG00000004060	bhlhe40	1	0.000233508	0.374163338	0.34	0.308
1699	ENSDARG00000004415	tcf7l2	1	0.000123738	0.457456948	0.122	0.083
1700	ENSDARG00000005423	pgam1a	1	0.005851979	-0.779076075	0.099	0.136
1701	ENSDARG00000006260	tuba8l4	1	7.27E-05	-0.301593166	0.355	0.428
1702	ENSDARG00000006408	hmgb3b	1	0.000256	0.299710729	0.244	0.205
1703	ENSDARG00000006837	mycn	1	0.001926323	0.320640722	0.157	0.122
1704	ENSDARG00000007257	rab5ab	1	0.004887581	0.256013241	0.163	0.134
1705	ENSDARG00000007276	ela3l	1	0.799348163	-0.824679896	0.158	0.154
1706	ENSDARG00000007576	crybb1l1	1	0.983261708	-0.801009319	0.136	0.132
1707	ENSDARG00000008049	si:dkey-42i9.4	1	0.000338223	0.261267887	0.272	0.23
1708	ENSDARG00000009585	papola	1	0.001318308	0.259591241	0.16	0.126
1709	ENSDARG00000010008	vim	1	0.014377917	-0.377897871	0.222	0.259
1710	ENSDARG00000010553	mmgt1	1	0.000382447	0.291242854	0.192	0.153
1711	ENSDARG00000012944	myhz2	1	0.045525647	-1.154330096	0.185	0.215
1712	ENSDARG00000013755	actn3a	1	0.006969049	-0.253569116	0.119	0.155
1713	ENSDARG00000013863	fam133b	1	9.39E-05	0.271469774	0.293	0.25
1714	ENSDARG00000014165	ssr3	1	0.02310768	0.250666351	0.274	0.254
1715	ENSDARG00000014196	myl1	1	0.001377081	-0.357144934	0.333	0.382
1716	ENSDARG00000015551	fth1a	1	0.000356247	-1.160175666	0.781	0.735
1717	ENSDARG00000015866	apoa2	1	0.092998185	-0.97279388	0.591	0.636
1718	ENSDARG00000016771	tfa	1	0.000361287	-0.845597788	0.069	0.11
1719	ENSDARG00000016793	crybb1l2	1	0.524685891	-0.791464973	0.161	0.15
1720	ENSDARG00000017314	CELA1 (1 of many)	1	0.942600155	-1.02185796	0.362	0.367
1721	ENSDARG00000017441	mylz3	1	0.946472174	-0.420990603	0.914	0.894
1722	ENSDARG00000018602	rab5aa	1	0.000230213	0.263957314	0.144	0.105
1723	ENSDARG00000020497	rab7a	1	0.002068975	0.28066106	0.227	0.197
1724	ENSDARG00000020574	atp2a1	1	0.006252734	-0.457372228	0.367	0.403
1725	ENSDARG00000021339	cpa5	1	0.284301729	-0.735471121	0.109	0.121
1726	ENSDARG00000023151	ucp1	1	0.005555988	-0.632554925	0.153	0.192
1727	ENSDARG00000024433	pvalb4	1	0.016979481	-0.732372044	0.358	0.399
1728	ENSDARG00000024548	cryba4	1	0.075282951	-1.176642252	0.226	0.249
1729	ENSDARG00000025348	igfbp5b	1	0.000344149	-0.407814881	0.087	0.134
1730	ENSDARG00000028213	ttn.2	1	0.002203011	-0.541611014	0.153	0.195
1731	ENSDARG00000028386	htatip2	1	0.008308602	0.262758466	0.102	0.078
1732	ENSDARG00000029069	tnni2a.4	1	0.162864453	-0.619178094	0.82	0.838
1733	ENSDARG00000029995	tnni2b.2	1	0.003326976	-0.520753742	0.123	0.166
1734	ENSDARG00000030349	cryba2a	1	0.195177726	-0.769204277	0.101	0.115
1735	ENSDARG00000030411	crygn2	1	0.601892102	-1.012436313	0.22	0.229
1736	ENSDARG00000032175	puf60a	1	0.003310053	0.250782048	0.145	0.114
1737	ENSDARG00000032929	cryba1l1	1	0.294995312	-1.098719619	0.224	0.239
1738	ENSDARG00000033683	tpma	1	0.864046503	-0.368451466	0.881	0.865
1739	ENSDARG00000033832	ampd1	1	0.00026896	-0.315129753	0.126	0.177
1740	ENSDARG00000034117	rarga	1	0.000147068	0.313080037	0.156	0.113
1741	ENSDARG00000034470	aldoab	1	0.000412536	-0.334088084	0.148	0.197
1742	ENSDARG00000035327	ckma	1	0.153616401	-0.368942218	0.75	0.769
1743	ENSDARG00000035458	atp2a1l	1	0.028006996	-0.382415648	0.252	0.282
1744	ENSDARG00000036704	tmem18	1	0.00261383	0.298493011	0.17	0.14
1745	ENSDARG00000036830	krt91	1	9.20E-05	-0.462341615	0.728	0.771
1746	ENSDARG00000036834	krt92	1	0.001107472	-0.690231635	0.066	0.103
1747	ENSDARG00000036967	smox	1	8.75E-05	-0.384377675	0.104	0.159
1748	ENSDARG00000037229	denr	1	0.002348591	0.267273698	0.196	0.165
1749	ENSDARG00000037259	ndufb6	1	0.020168949	0.267758663	0.241	0.223
1750	ENSDARG00000037789	pvalb1	1	0.44785591	-0.397384726	1	0.998
1751	ENSDARG00000037965	srrm2	1	0.000446823	0.335938564	0.202	0.163
1752	ENSDARG00000038439	fabp10a	1	0.025745395	-0.861246833	0.384	0.431
1753	ENSDARG00000039543	mrps6	1	0.000414126	0.256430704	0.135	0.099
1754	ENSDARG00000039730	zgc:112160	1	0.457373543	-0.93443646	0.119	0.129
1755	ENSDARG00000040295	apoeb	1	5.29E-05	-0.506048972	0.113	0.171
1756	ENSDARG00000040565	ckmb	1	0.147272828	-0.521020629	0.594	0.594
1757	ENSDARG00000041433	si:dkey-7c18.24	1	8.99E-05	-1.162797883	0.067	0.114
1758	ENSDARG00000041623	mt2	1	0.131918978	-0.31630388	0.267	0.286
1759	ENSDARG00000041691	bhlhe41	1	0.003937247	0.346048088	0.267	0.241
1760	ENSDARG00000041925	cryba2b	1	0.547681922	-0.836700153	0.201	0.189
1761	ENSDARG00000042469	ndufa12	1	4.62E-05	0.271494679	0.283	0.236
1762	ENSDARG00000042660	fam32a	1	4.62E-05	0.266044442	0.32	0.275
1763	ENSDARG00000042993	prss1	1	0.167091604	-1.1078584	0.363	0.403
1764	ENSDARG00000043457	gapdh	1	0.000371314	-0.563623087	0.454	0.506
1765	ENSDARG00000044628	dtd1	1	0.000485549	0.256067806	0.115	0.082
1766	ENSDARG00000045835	si:dkey-14d8.6	1	0.009065151	-0.770816498	0.075	0.105
1767	ENSDARG00000052244	zgc:158564	1	6.48E-05	0.254396371	0.141	0.098
1768	ENSDARG00000053097	hsf2	1	9.00E-05	0.262505238	0.217	0.167
1769	ENSDARG00000053254	mylpfa	1	0.037071539	-0.472472623	0.97	0.972
1770	ENSDARG00000053862	crygmx	1	0.068960719	-0.958560537	0.201	0.231
1771	ENSDARG00000053875	cryba1b	1	0.165904807	-1.045461256	0.202	0.219
1772	ENSDARG00000053973	fetub	1	0.010615481	-0.841669287	0.156	0.192
1773	ENSDARG00000055124	ccnl1a	1	0.000783523	0.252923498	0.126	0.091
1774	ENSDARG00000056138	sf3b1	1	0.000208562	0.281960535	0.217	0.174
1775	ENSDARG00000056744	ela2	1	0.593263247	-0.852385304	0.171	0.18
1776	ENSDARG00000056765	ela2l	1	0.983584985	-0.914487875	0.215	0.214
1777	ENSDARG00000057460	crygm2d13	1	0.36621475	-0.871704541	0.118	0.129
1778	ENSDARG00000059279	tfap2a	1	0.187723873	0.258433393	0.101	0.089
1779	ENSDARG00000059391	gyg1b	1	0.001963115	-0.250149417	0.093	0.135
1780	ENSDARG00000059836	ddit3	1	0.003523932	0.455735769	0.122	0.094
1781	ENSDARG00000060113	znf395a	1	5.19E-05	0.261791642	0.206	0.155
1782	ENSDARG00000060350	apoda.2	1	0.104157042	-0.871720947	0.144	0.169
1783	ENSDARG00000062420	nfia	1	0.002618901	0.320612374	0.11	0.08
1784	ENSDARG00000067990	myhz1.1	1	0.234214173	-0.794642133	0.656	0.674
1785	ENSDARG00000067995	myhz1.2	1	0.006153402	-0.737557655	0.208	0.254
1786	ENSDARG00000067997	myhz1.3	1	0.713784677	-0.465992009	0.193	0.188
1787	ENSDARG00000068457	tnnt3b	1	0.000751635	-0.444127342	0.754	0.785
1788	ENSDARG00000068478	gpx4a	1	0.00042691	-0.355631412	0.205	0.267
1789	ENSDARG00000068507	crybb1	1	0.012483644	-1.111365622	0.219	0.261
1790	ENSDARG00000068680	ctrl	1	0.761988215	-0.778837044	0.152	0.155
1791	ENSDARG00000069630	tat	1	0.011972276	-0.46552567	0.097	0.127
1792	ENSDARG00000069801	crygm2d12	1	0.138085659	-0.98637778	0.149	0.17
1793	ENSDARG00000069850	mrpl30	1	0.000235052	0.280146596	0.192	0.151
1794	ENSDARG00000070475	khdrbs1b	1	0.000516196	0.295957833	0.17	0.132
1795	ENSDARG00000070835	tnnc2	1	0.001984448	-0.456597408	0.418	0.455
1796	ENSDARG00000071445	myoz1b	1	9.39E-05	-0.283078352	0.099	0.152
1797	ENSDARG00000071626	ptgdsb.2	1	0.006081383	-1.073139057	0.175	0.211
1798	ENSDARG00000071691	uqcrc2b	1	0.000225038	0.285383328	0.202	0.162
1799	ENSDARG00000073742	prss59.2	1	0.489419701	-1.001757279	0.406	0.421
1800	ENSDARG00000076790	crygm2d16	1	0.165960315	-0.808720442	0.086	0.101
1801	ENSDARG00000076799	rnd3a	1	0.045608326	0.257478824	0.139	0.119
1802	ENSDARG00000076838	apom	1	0.004654138	-0.745261311	0.07	0.101
1803	ENSDARG00000079274	prss59.1	1	0.419595636	-0.94195921	0.231	0.246
1804	ENSDARG00000079939	jmjd1cb	1	4.98E-05	0.335183897	0.122	0.081
1805	ENSDARG00000086658	crygm2d21	1	0.575979398	-0.764759476	0.106	0.098
1806	ENSDARG00000086917	crygm2d2	1	0.559472473	-0.921625819	0.22	0.23
1807	ENSDARG00000087324	crygm2d1	1	0.352723865	-1.107903779	0.173	0.184
1808	ENSDARG00000087402	tpm1	1	8.34E-05	-0.540717166	0.11	0.165
1809	ENSDARG00000087765	crygm2d10	1	0.903641186	-0.899058283	0.173	0.173
1810	ENSDARG00000088823	crygm2d3	1	0.630693806	-0.811827562	0.113	0.105
1811	ENSDARG00000089372	clk4a	1	0.000913087	0.257480716	0.157	0.12
1812	ENSDARG00000090268	krtt1c19e	1	0.024959601	-0.300026494	0.398	0.442
1813	ENSDARG00000090286	serpina1	1	0.055205155	-0.685255814	0.083	0.104
1814	ENSDARG00000090428	ctrb1	1	0.753429497	-1.01025908	0.407	0.406
1815	ENSDARG00000090722	leg1.1	1	0.025524682	-0.504821073	0.077	0.101
1816	ENSDARG00000090850	serpina1l	1	0.010826722	-0.757690622	0.075	0.103
1817	ENSDARG00000092158	cbx3b	1	0.001779867	0.254142655	0.119	0.089
1818	ENSDARG00000092170	apoc1	1	0.000480552	-1.092036412	0.096	0.14
1819	ENSDARG00000092610	lamp1b	1	0.000170004	0.286252868	0.141	0.101
1820	ENSDARG00000093406	zgc:111986	1	5.86E-05	0.281071883	0.304	0.256
1821	ENSDARG00000093844	zgc:136461	1	0.180031923	-0.715108052	0.097	0.113
1822	ENSDARG00000094310	si:ch211-255g12.6	1	0.797444668	-0.764298386	0.121	0.122
1823	ENSDARG00000095947	adkb	1	0.002006823	0.267472793	0.158	0.126
1824	ENSDARG00000097478	qkia	1	0.191458765	0.397860343	0.252	0.306
1825	ENSDARG00000097797	tomm6	1	5.57E-05	0.314880904	0.217	0.171
1826	ENSDARG00000098574	srsf11	1	0.007186838	0.306837227	0.215	0.191
1827	ENSDARG00000099197	actc1b	1	0.199476381	-0.329301694	0.997	0.999
1828	ENSDARG00000099663	cox5ab	1	9.35E-05	0.270106202	0.31	0.269
1829	ENSDARG00000100823	selenok	1	0.000105565	0.320269535	0.256	0.213
1830	ENSDARG00000101324	apoa1b	1	0.675373539	-0.979307973	0.634	0.633
1831	ENSDARG00000102115	ndufc2	1	0.002475534	0.283324575	0.253	0.224
1832	ENSDARG00000102978	eif4a3	1	0.000110082	0.260498505	0.287	0.245
1833	ENSDARG00000104181	tmsb1	1	0.797113943	-0.303806323	0.375	0.36
1834	ENSDARG00000109861	BX545855.1	1	0.838650309	-0.869706714	0.205	0.201
1835	ENSDARG00000116164	crygm2d8	1	0.610282478	-0.749718072	0.13	0.136
