# Supplementary material for: Cell-type-specific responses to the microbiota across all tissues of the larval zebrafish
Source: Cell Rep. Author manuscript; Available in PMC 2023 Oct 23. (PMC10423310; doi:10.1016/j.celrep.2023.112095)
Supplement: MMC121 [file NIHMS1880944-supplement-MMC121.zip › DataS15/Figure6_PanelD_subcluster_GeneLists/subcluster8.tsv]

	gene	gene_NAME	p_val_adj	p_val	avg_logFC	pct.1	pct.2
1	ENSDARG00000034852	nt5c2l1	1.18E-47	5.35E-52	1.011861751	0.379	0.079
2	ENSDARG00000089475	hbae1.1	5.35E-45	2.43E-49	1.594084664	0.427	0.11
3	ENSDARG00000088330	hbae1.1	4.86E-44	2.20E-48	1.688408843	0.427	0.113
4	ENSDARG00000089124	hbae1.3	7.28E-44	3.30E-48	1.762292118	0.423	0.111
5	ENSDARG00000092945	si:ch211-250g4.3	1.67E-41	7.57E-46	1.208091666	0.396	0.095
6	ENSDARG00000115405	hbbe1.2	2.92E-39	1.33E-43	1.643867709	0.432	0.126
7	ENSDARG00000045143	hbbe2	2.35E-38	1.06E-42	1.611120173	0.445	0.135
8	ENSDARG00000096667	hemgn	4.11E-36	1.86E-40	1.113464198	0.273	0.054
9	ENSDARG00000057206	nmt1b	2.41E-35	1.09E-39	0.689712765	0.233	0.04
10	ENSDARG00000113599	hbbe1.1	1.32E-33	5.98E-38	1.604747046	0.405	0.122
11	ENSDARG00000095304	si:ch211-207c6.2	1.78E-32	8.05E-37	0.890807436	0.251	0.049
12	ENSDARG00000087390	hbbe1.3	3.35E-29	1.52E-33	1.75761524	0.48	0.195
13	ENSDARG00000079305	hbae3	5.29E-29	2.40E-33	1.699970583	0.454	0.173
14	ENSDARG00000101362	mibp	1.23E-28	5.57E-33	1.165185502	0.344	0.098
15	ENSDARG00000045142	hbae5	3.63E-26	1.65E-30	1.525539177	0.282	0.072
16	ENSDARG00000029019	epb41b	1.47E-25	6.65E-30	0.714132981	0.185	0.034
17	ENSDARG00000011166	cahz	2.75E-25	1.25E-29	1.194484583	0.33	0.1
18	ENSDARG00000045144	zgc:163057	3.33E-24	1.51E-28	0.67725543	0.154	0.025
19	ENSDARG00000001354	slc6a22.2	3.50E-20	1.59E-24	0.723172273	0.189	0.042
20	ENSDARG00000096829	blvrb	1.68E-19	7.62E-24	0.951266786	0.33	0.117
21	ENSDARG00000018146	gpx1a	1.90E-19	8.63E-24	1.149966608	0.41	0.176
22	ENSDARG00000029150	hsp90ab1	1.65E-18	7.47E-23	-0.568398707	0.837	0.93
23	ENSDARG00000044550	hif1al2	2.11E-17	9.57E-22	0.461658403	0.101	0.014
24	ENSDARG00000003207	mterf3	6.41E-17	2.90E-21	1.218608089	0.317	0.118
25	ENSDARG00000038643	alas2	7.44E-17	3.37E-21	0.543301977	0.132	0.025
26	ENSDARG00000058725	rfesd	7.90E-16	3.58E-20	0.494283833	0.128	0.024
27	ENSDARG00000095019	lmo2	1.06E-15	4.82E-20	0.690192632	0.225	0.065
28	ENSDARG00000092677	coa6	4.70E-15	2.13E-19	0.799873309	0.396	0.189
29	ENSDARG00000103791	nme2b.1	4.75E-15	2.16E-19	-0.473904365	0.709	0.852
30	ENSDARG00000096917	si:ch211-227m13.1	4.99E-15	2.26E-19	0.641644712	0.172	0.042
31	ENSDARG00000012881	slc4a1a	6.09E-15	2.76E-19	0.496685475	0.128	0.025
32	ENSDARG00000077504	si:ch211-103n10.5	2.39E-14	1.08E-18	1.483203492	0.101	0.017
33	ENSDARG00000076858	TCIM (1 of many)	1.94E-13	8.82E-18	0.440531245	0.101	0.017
34	ENSDARG00000023298	rps27.1	5.03E-13	2.28E-17	-0.364362065	0.921	0.939
35	ENSDARG00000019881	bsg	7.89E-13	3.58E-17	-0.689269145	0.238	0.559
36	ENSDARG00000041619	rack1	1.60E-12	7.26E-17	-0.392017296	0.859	0.92
37	ENSDARG00000003599	rpl3	7.19E-12	3.26E-16	-0.398743925	0.855	0.936
38	ENSDARG00000036629	rps14	1.10E-11	4.98E-16	-0.399247317	0.868	0.919
39	ENSDARG00000035715	marcksl1b	1.89E-11	8.57E-16	-0.884260732	0.414	0.668
40	ENSDARG00000013351	cirbpb	3.04E-11	1.38E-15	-0.476593077	0.524	0.76
41	ENSDARG00000020890	tmod4	4.32E-11	1.96E-15	0.620594462	0.273	0.107
42	ENSDARG00000074242	serbp1a	1.12E-10	5.08E-15	-0.474155162	0.524	0.739
43	ENSDARG00000039914	gapdhs	1.25E-10	5.67E-15	-0.636403129	0.269	0.561
44	ENSDARG00000037870	actb2	1.76E-10	7.98E-15	-0.644089193	0.833	0.922
45	ENSDARG00000052856	khdrbs1a	2.20E-10	9.99E-15	-0.573938293	0.225	0.524
46	ENSDARG00000105154	creg1	4.10E-10	1.86E-14	1.238672464	0.449	0.288
47	ENSDARG00000053646	adrb3a	5.11E-10	2.32E-14	0.340982237	0.101	0.021
48	ENSDARG00000101766	ptmab	6.11E-10	2.77E-14	-0.742957335	0.48	0.727
49	ENSDARG00000025350	prdx2	6.63E-10	3.01E-14	1.269405427	0.626	0.554
50	ENSDARG00000058105	rpl36a	1.08E-09	4.88E-14	-0.350794549	0.841	0.92
51	ENSDARG00000077777	tmsb4x	1.60E-09	7.23E-14	-0.626327752	0.665	0.849
52	ENSDARG00000025147	cd63	1.65E-09	7.47E-14	-0.856972431	0.181	0.441
53	ENSDARG00000021838	rps23	2.00E-09	9.05E-14	-0.339669882	0.85	0.919
54	ENSDARG00000015050	calm2b	2.25E-09	1.02E-13	-0.708231258	0.269	0.537
55	ENSDARG00000090454	gnb1a	2.50E-09	1.13E-13	-0.576566777	0.15	0.421
56	ENSDARG00000017673	nova2	3.26E-09	1.48E-13	-0.853248594	0.119	0.366
57	ENSDARG00000092553	slc25a5	4.42E-09	2.00E-13	-0.297282903	0.965	0.965
58	ENSDARG00000025073	rpl18a	5.21E-09	2.36E-13	-0.289159156	0.982	0.968
59	ENSDARG00000103672	cirbpa	5.21E-09	2.36E-13	-0.586395898	0.22	0.499
60	ENSDARG00000019778	rps6	6.73E-09	3.05E-13	-0.299116977	0.916	0.956
61	ENSDARG00000045132	vdac1	7.84E-09	3.55E-13	-0.591631788	0.181	0.44
62	ENSDARG00000011665	aldoaa	8.17E-09	3.70E-13	-0.541361426	0.189	0.468
63	ENSDARG00000043608	eif4ebp1	8.24E-09	3.74E-13	-0.677474549	0.097	0.334
64	ENSDARG00000009212	ppiaa	9.36E-09	4.24E-13	-0.466489468	0.687	0.824
65	ENSDARG00000103994	ppiab	1.51E-08	6.83E-13	-0.501433879	0.542	0.726
66	ENSDARG00000021124	cfl1	1.53E-08	6.94E-13	-0.538058717	0.357	0.608
67	ENSDARG00000020261	rab2a	1.58E-08	7.14E-13	-0.615106909	0.115	0.356
68	ENSDARG00000036080	cd81a	2.00E-08	9.06E-13	-0.678556218	0.207	0.47
69	ENSDARG00000068995	h2afx1	3.27E-08	1.48E-12	-0.703855849	0.379	0.631
70	ENSDARG00000029533	rpl18	3.37E-08	1.53E-12	-0.275341605	0.96	0.962
71	ENSDARG00000074057	calm3b	3.49E-08	1.58E-12	-0.650918637	0.145	0.393
72	ENSDARG00000103919	si:ch73-1a9.3	5.10E-08	2.31E-12	-0.592718068	0.405	0.674
73	ENSDARG00000042539	ywhaqa	5.22E-08	2.37E-12	-0.655086716	0.044	0.253
74	ENSDARG00000004621	gpm6ab	5.51E-08	2.50E-12	-1.049262622	0.172	0.396
75	ENSDARG00000053990	hmgb2b	5.64E-08	2.56E-12	-0.620947807	0.163	0.411
76	ENSDARG00000055455	gpm6aa	5.72E-08	2.59E-12	-0.987253106	0.242	0.462
77	ENSDARG00000043453	rps5	6.00E-08	2.72E-12	-0.287038707	0.912	0.95
78	ENSDARG00000014867	rpl8	7.08E-08	3.21E-12	-0.286042168	0.947	0.964
79	ENSDARG00000042566	rps7	7.24E-08	3.28E-12	-0.292120608	0.965	0.965
80	ENSDARG00000014690	rps4x	7.29E-08	3.30E-12	-0.283803273	0.912	0.946
81	ENSDARG00000006316	rpl23a	9.32E-08	4.23E-12	-0.321797674	0.841	0.898
82	ENSDARG00000006497	rtn1a	9.57E-08	4.34E-12	-0.738602765	0.176	0.411
83	ENSDARG00000034291	rpl37	1.11E-07	5.05E-12	-0.300668677	0.868	0.936
84	ENSDARG00000030053	eef1db	1.12E-07	5.10E-12	-0.427142499	0.233	0.501
85	ENSDARG00000040287	ywhabl	1.15E-07	5.20E-12	-0.600497782	0.163	0.413
86	ENSDARG00000104372	gnb1b	1.16E-07	5.25E-12	-0.481144264	0.159	0.415
87	ENSDARG00000007960	hnrnpaba	1.20E-07	5.46E-12	-0.607106084	0.264	0.525
88	ENSDARG00000089310	gc	1.55E-07	7.03E-12	0.922706844	0.15	0.048
89	ENSDARG00000054290	acin1a	1.89E-07	8.55E-12	-0.59511484	0.088	0.308
90	ENSDARG00000054447	slc29a1b	1.90E-07	8.59E-12	0.454886549	0.115	0.031
91	ENSDARG00000018461	zgc:56095	1.96E-07	8.88E-12	0.678813491	0.273	0.128
92	ENSDARG00000101849	adipor2	2.03E-07	9.21E-12	-0.639940312	0.048	0.247
93	ENSDARG00000099572	hmgn2	2.08E-07	9.42E-12	-0.494161564	0.352	0.616
94	ENSDARG00000019230	rpl7a	2.17E-07	9.85E-12	-0.281340737	0.952	0.962
95	ENSDARG00000101813	nap1l1	2.27E-07	1.03E-11	-0.560778229	0.004	0.179
96	ENSDARG00000097057	fxyd6l	3.62E-07	1.64E-11	-0.600491975	0.123	0.348
97	ENSDARG00000030694	atp6v1e1b	3.96E-07	1.79E-11	-0.685788791	0.093	0.308
98	ENSDARG00000068436	h3f3b.1	4.61E-07	2.09E-11	-0.496088737	0.225	0.473
99	ENSDARG00000075758	ywhabb	5.28E-07	2.39E-11	-0.510439126	0.141	0.373
100	ENSDARG00000068996	hist2h2l	5.30E-07	2.40E-11	-0.62106767	0.101	0.321
101	ENSDARG00000059906	sdc4	5.36E-07	2.43E-11	-0.669266566	0.101	0.323
102	ENSDARG00000002344	tubb4b	6.02E-07	2.73E-11	-0.461862526	0.441	0.674
103	ENSDARG00000087636	hmgn6	6.68E-07	3.03E-11	-0.466337801	0.26	0.511
104	ENSDARG00000016319	c9	6.87E-07	3.12E-11	0.759174246	0.137	0.043
105	ENSDARG00000044093	rpl13a	8.30E-07	3.76E-11	-0.282044108	0.837	0.894
106	ENSDARG00000005924	serpina10a	8.86E-07	4.02E-11	-0.693843302	0.031	0.216
107	ENSDARG00000042905	rpl10a	9.09E-07	4.12E-11	-0.276377102	0.943	0.946
108	ENSDARG00000008735	atp6ap2	9.11E-07	4.13E-11	-0.424823279	0.101	0.33
109	ENSDARG00000087897	h2afy2	9.17E-07	4.16E-11	-0.578704917	0.145	0.378
110	ENSDARG00000008310	ip6k2a	9.25E-07	4.20E-11	-0.50010955	0.066	0.276
111	ENSDARG00000053457	rpl23	9.39E-07	4.26E-11	-0.262351233	0.952	0.958
112	ENSDARG00000015551	fth1a	1.03E-06	4.69E-11	1.342011434	0.744	0.741
113	ENSDARG00000012244	ube2e3	1.20E-06	5.43E-11	-0.517926111	0.154	0.391
114	ENSDARG00000045352	cst14a.2	1.56E-06	7.09E-11	-0.522494097	0.066	0.265
115	ENSDARG00000103007	rps3	1.82E-06	8.25E-11	-0.282197785	0.872	0.92
116	ENSDARG00000070849	rps15	1.91E-06	8.67E-11	-0.253121892	0.943	0.948
117	ENSDARG00000102741	sumo2b	1.99E-06	9.03E-11	-0.367418032	0.238	0.497
118	ENSDARG00000021864	rplp1	2.08E-06	9.45E-11	-0.261398735	0.982	0.984
119	ENSDARG00000036577	atp6v0cb	2.29E-06	1.04E-10	-0.591925746	0.11	0.323
120	ENSDARG00000013078	ywhaba	2.64E-06	1.20E-10	-0.417937942	0.181	0.428
121	ENSDARG00000053365	rpl31	2.65E-06	1.20E-10	-0.33741767	0.665	0.804
122	ENSDARG00000011405	rps9	2.80E-06	1.27E-10	-0.290252227	0.907	0.954
123	ENSDARG00000040184	syncrip	3.00E-06	1.36E-10	-0.556786572	0.159	0.38
124	ENSDARG00000012513	sdcbp2	3.00E-06	1.36E-10	-0.532322368	0.057	0.251
125	ENSDARG00000018334	rpl35	3.46E-06	1.57E-10	-0.266813391	0.93	0.94
126	ENSDARG00000014571	ctnnb1	4.44E-06	2.01E-10	-0.615667549	0.07	0.265
127	ENSDARG00000068434	h3f3b.1	4.52E-06	2.05E-10	-0.545254617	0.225	0.457
128	ENSDARG00000022684	fkbp1aa	5.07E-06	2.30E-10	-0.426130446	0.339	0.58
129	ENSDARG00000006413	rpl38	6.60E-06	2.99E-10	-0.339206506	0.665	0.799
130	ENSDARG00000070472	arf5	6.67E-06	3.02E-10	-0.526012479	0.075	0.264
131	ENSDARG00000075989	arpc2	7.05E-06	3.20E-10	-0.449068236	0.11	0.328
132	ENSDARG00000101082	eif3s6ip	7.22E-06	3.27E-10	-0.465142876	0.15	0.368
133	ENSDARG00000035692	rps3a	7.38E-06	3.34E-10	-0.262650947	0.943	0.944
134	ENSDARG00000006397	laptm4a	7.40E-06	3.35E-10	-0.533800638	0.044	0.224
135	ENSDARG00000053058	rps11	8.60E-06	3.90E-10	-0.292047217	0.89	0.901
136	ENSDARG00000055996	rps8a	8.75E-06	3.97E-10	-0.274818283	0.952	0.951
137	ENSDARG00000076847	tnrc6c1	9.84E-06	4.46E-10	-0.488444057	0.101	0.307
138	ENSDARG00000006691	rpl12	9.89E-06	4.48E-10	-0.294778589	0.89	0.896
139	ENSDARG00000033655	stmn1b	1.00E-05	4.54E-10	-0.837517202	0.308	0.503
140	ENSDARG00000011201	rplp2l	1.05E-05	4.74E-10	-0.301198982	0.863	0.894
141	ENSDARG00000056119	eef1g	1.06E-05	4.81E-10	-0.312176042	0.762	0.855
142	ENSDARG00000057556	rpl17	1.14E-05	5.15E-10	-0.267742775	0.872	0.919
143	ENSDARG00000018618	cpsf6	1.15E-05	5.23E-10	-0.619307602	0.022	0.183
144	ENSDARG00000040277	fbxo32	1.28E-05	5.80E-10	0.462984588	0.207	0.088
145	ENSDARG00000007836	ctsla	1.45E-05	6.59E-10	-0.625952063	0.304	0.515
146	ENSDARG00000023820	faxdc2	1.56E-05	7.09E-10	0.484231401	0.291	0.145
147	ENSDARG00000039034	marcksl1a	1.65E-05	7.49E-10	-0.453919518	0.163	0.381
148	ENSDARG00000015887	b2ml	1.68E-05	7.62E-10	-0.583295943	0.189	0.392
149	ENSDARG00000017219	pabpc1a	1.87E-05	8.48E-10	-0.431399809	0.476	0.679
150	ENSDARG00000020708	mdkb	2.10E-05	9.53E-10	-0.748427714	0.189	0.395
151	ENSDARG00000041182	rpl4	2.23E-05	1.01E-09	-0.300625845	0.793	0.861
152	ENSDARG00000039347	rps24	2.36E-05	1.07E-09	-0.269723085	0.93	0.93
153	ENSDARG00000062326	hmgn7	2.83E-05	1.28E-09	-0.510916188	0.295	0.52
154	ENSDARG00000006408	hmgb3b	2.89E-05	1.31E-09	-0.518112831	0.048	0.218
155	ENSDARG00000022315	atp6v1g1	2.97E-05	1.34E-09	-0.463110069	0.097	0.295
156	ENSDARG00000054272	caprin1b	3.05E-05	1.38E-09	-0.437008857	0.101	0.298
157	ENSDARG00000028335	hmga1a	3.14E-05	1.42E-09	-0.340057829	0.15	0.36
158	ENSDARG00000099380	rpl13	3.17E-05	1.44E-09	-0.252148888	0.912	0.919
159	ENSDARG00000069090	atp6v0d1	3.25E-05	1.47E-09	-0.529752773	0.035	0.202
160	ENSDARG00000043257	ckbb	3.36E-05	1.52E-09	-0.535944069	0.348	0.56
161	ENSDARG00000043531	jun	3.44E-05	1.56E-09	-0.742152442	0.128	0.324
162	ENSDARG00000014420	elavl3	3.53E-05	1.60E-09	-0.82423483	0.101	0.286
163	ENSDARG00000021372	tob1b	3.53E-05	1.60E-09	-0.494855998	0.26	0.482
164	ENSDARG00000059057	atpv0e2	3.66E-05	1.66E-09	-0.854824312	0.093	0.273
165	ENSDARG00000030408	rps26l	3.67E-05	1.66E-09	-0.27024167	0.797	0.862
166	ENSDARG00000015427	hdac1	3.81E-05	1.73E-09	-0.495981059	0.084	0.274
167	ENSDARG00000057913	syt11a	4.01E-05	1.82E-09	-0.669242683	0.066	0.247
168	ENSDARG00000015314	zc4h2	5.47E-05	2.48E-09	-0.729770122	0.084	0.261
169	ENSDARG00000041691	bhlhe41	5.88E-05	2.67E-09	-0.599453289	0.075	0.253
170	ENSDARG00000057867	lasp1	5.91E-05	2.68E-09	-0.477202163	0.106	0.299
171	ENSDARG00000074246	rab14	6.85E-05	3.11E-09	-0.540425877	0.053	0.218
172	ENSDARG00000033009	h3f3c	7.24E-05	3.28E-09	-0.585160956	0.366	0.57
173	ENSDARG00000028119	sumo3a	7.36E-05	3.34E-09	-0.389043794	0.132	0.341
174	ENSDARG00000009315	clgn	7.48E-05	3.39E-09	0.530219721	0.198	0.086
175	ENSDARG00000087303	cebpd	7.65E-05	3.47E-09	-0.73084203	0.264	0.462
176	ENSDARG00000006225	ddx39aa	7.73E-05	3.51E-09	-0.303069206	0.057	0.234
177	ENSDARG00000102975	nsg2	8.90E-05	4.03E-09	-0.82671998	0.115	0.295
178	ENSDARG00000020504	h3f3b.1	0.000103372	4.69E-09	-0.408480792	0.269	0.492
179	ENSDARG00000055064	prdx5	0.000114766	5.20E-09	-0.473951898	0.093	0.273
180	ENSDARG00000003920	setb	0.000116429	5.28E-09	-0.408283356	0.185	0.39
181	ENSDARG00000019702	aldocb	0.000116442	5.28E-09	-0.667484249	0.159	0.34
182	ENSDARG00000021143	rtn1b	0.000117498	5.33E-09	-0.662989721	0.097	0.276
183	ENSDARG00000030479	hmgb1b	0.000125471	5.69E-09	-0.585147335	0.225	0.436
184	ENSDARG00000044669	hp1bp3	0.00013139	5.96E-09	-0.471890882	0.097	0.285
185	ENSDARG00000070959	si:ch211-288g17.3	0.00013232	6.00E-09	-0.641957141	0.066	0.236
186	ENSDARG00000044573	cdc42	0.00015183	6.88E-09	-0.283022291	0.145	0.346
187	ENSDARG00000032575	ywhaz	0.000167391	7.59E-09	-0.445783009	0.123	0.323
188	ENSDARG00000013087	ndrg3a	0.000172487	7.82E-09	-0.962898691	0.088	0.265
189	ENSDARG00000104279	appa	0.000176004	7.98E-09	-0.553326173	0.115	0.301
190	ENSDARG00000035860	rps28	0.000183982	8.34E-09	-0.250454414	0.828	0.888
191	ENSDARG00000037191	ttr	0.000188153	8.53E-09	0.821208647	0.163	0.066
192	ENSDARG00000006399	ywhae1	0.00021111	9.57E-09	-0.436778777	0.115	0.294
193	ENSDARG00000100129	brd3b	0.000214706	9.73E-09	-0.363773418	0.057	0.225
194	ENSDARG00000102105	dad1	0.00022718	1.03E-08	-0.401345621	0.084	0.265
195	ENSDARG00000041232	rps29	0.000232691	1.05E-08	-0.257926911	0.771	0.848
196	ENSDARG00000056138	sf3b1	0.000245283	1.11E-08	-0.469038092	0.035	0.187
197	ENSDARG00000071224	si:ch211-133n4.4	0.000246112	1.12E-08	-0.534156467	0.031	0.181
198	ENSDARG00000008243	cct8	0.000255504	1.16E-08	-0.348916827	0.115	0.308
199	ENSDARG00000098832	fam168a	0.000260478	1.18E-08	-0.537483258	0.101	0.279
200	ENSDARG00000005513	naca	0.000271506	1.23E-08	-0.260212989	0.89	0.923
201	ENSDARG00000002710	ncl	0.000280891	1.27E-08	-0.331599038	0.256	0.483
202	ENSDARG00000098574	srsf11	0.000285895	1.30E-08	-0.405349548	0.044	0.201
203	ENSDARG00000055216	tuba1c	0.000294105	1.33E-08	-0.760721049	0.278	0.453
204	ENSDARG00000037488	canx	0.000302268	1.37E-08	-0.4082405	0.004	0.134
205	ENSDARG00000005162	tpm3	0.000306452	1.39E-08	-0.478167736	0.084	0.254
206	ENSDARG00000094673	rhoab	0.000316865	1.44E-08	-0.408684928	0.053	0.21
207	ENSDARG00000002758	dedd1	0.000338668	1.54E-08	-0.428614213	0.154	0.347
208	ENSDARG00000008363	mcl1b	0.000362765	1.64E-08	-0.608529004	0.128	0.305
209	ENSDARG00000023323	ywhaqb	0.000369763	1.68E-08	-0.387766757	0.106	0.292
210	ENSDARG00000090552	si:dkey-7j14.6	0.000382902	1.74E-08	-0.421107861	0.062	0.224
211	ENSDARG00000104458	rnasekb	0.000383302	1.74E-08	-0.543371888	0.154	0.336
212	ENSDARG00000029688	hsp70.1	0.000426394	1.93E-08	-0.740354171	0.101	0.273
213	ENSDARG00000009553	gng3	0.00043257	1.96E-08	-0.734368509	0.119	0.288
214	ENSDARG00000027249	btg1	0.000435728	1.98E-08	-0.431858709	0.441	0.653
215	ENSDARG00000080010	adh5	0.0004411	2.00E-08	-0.270850411	0.128	0.325
216	ENSDARG00000026908	tmed2	0.000452987	2.05E-08	-0.389740383	0.097	0.273
217	ENSDARG00000055475	rps27.2	0.000476451	2.16E-08	-0.294466379	0.696	0.796
218	ENSDARG00000003695	vdac3	0.000508531	2.31E-08	-0.397538876	0.22	0.418
219	ENSDARG00000055874	cpe	0.000526031	2.38E-08	-0.701329807	0.035	0.181
220	ENSDARG00000097102	si:ch73-281n10.2	0.000552802	2.51E-08	-0.328945956	0.264	0.484
221	ENSDARG00000003151	skp1	0.000579356	2.63E-08	-0.38275692	0.264	0.48
222	ENSDARG00000034616	mlf2	0.000591912	2.68E-08	-0.473458282	0.062	0.22
223	ENSDARG00000068432	si:dkey-56m19.5	0.000601222	2.73E-08	-0.662727313	0.07	0.23
224	ENSDARG00000025428	socs3a	0.000613236	2.78E-08	-0.539347259	0.035	0.181
225	ENSDARG00000089877	si:dkeyp-75h12.5	0.000613438	2.78E-08	-0.575933457	0.084	0.249
226	ENSDARG00000036162	hnrnpa0b	0.000626069	2.84E-08	-0.490065555	0.167	0.359
227	ENSDARG00000005560	ywhah	0.000660149	2.99E-08	-0.403085857	0.079	0.251
228	ENSDARG00000006370	atp6v1h	0.000680258	3.08E-08	-0.517960632	0.066	0.224
229	ENSDARG00000054818	rpl32	0.000743267	3.37E-08	-0.252931292	0.877	0.913
230	ENSDARG00000035325	srsf7a	0.000747377	3.39E-08	-0.320563399	0.075	0.244
231	ENSDARG00000029818	srsf5a	0.00077555	3.52E-08	-0.381819841	0.37	0.579
232	ENSDARG00000092693	tpt1	0.00081076	3.68E-08	-0.254990103	0.934	0.945
233	ENSDARG00000020693	sesn1	0.000932162	4.23E-08	-0.307452192	0.278	0.49
234	ENSDARG00000099313	naga	0.000932431	4.23E-08	-0.54210452	0.004	0.125
235	ENSDARG00000005230	ssr2	0.001002892	4.55E-08	-0.321675293	0.167	0.374
236	ENSDARG00000057676	golga7	0.001018257	4.62E-08	-0.426183702	0.088	0.251
237	ENSDARG00000026655	tspo	0.001047791	4.75E-08	0.749865281	0.339	0.22
238	ENSDARG00000045914	si:ch211-51e12.7	0.001119441	5.07E-08	-0.536471913	0.026	0.161
239	ENSDARG00000056740	tmeff1b	0.001134544	5.14E-08	-0.547471177	0.066	0.221
240	ENSDARG00000003032	eif4a1b	0.001146448	5.20E-08	-0.396649665	0.396	0.602
241	ENSDARG00000095451	si:ch211-196l7.4	0.001164477	5.28E-08	-0.406543473	0.317	0.532
242	ENSDARG00000014569	hnrnpr	0.001222533	5.54E-08	-0.471452629	0.048	0.197
243	ENSDARG00000100742	reep5	0.001321539	5.99E-08	-0.387503838	0.167	0.357
244	ENSDARG00000007024	uox	0.001330811	6.03E-08	0.805902694	0.154	0.064
245	ENSDARG00000043757	ptbp3	0.001416311	6.42E-08	-0.440285224	0.026	0.16
246	ENSDARG00000013968	psap	0.001465298	6.64E-08	-0.573712993	0.185	0.37
247	ENSDARG00000015325	u2af1	0.001477687	6.70E-08	-0.42444312	0.04	0.18
248	ENSDARG00000042236	atrx	0.001481765	6.72E-08	-0.483475615	0.048	0.195
249	ENSDARG00000003952	pfn2	0.001510239	6.85E-08	-0.316266509	0.181	0.388
250	ENSDARG00000099730	pkma	0.001670137	7.57E-08	-0.486108418	0.062	0.21
251	ENSDARG00000038025	cbx7a	0.001778397	8.06E-08	-0.477523411	0.115	0.286
252	ENSDARG00000078473	nucks1a	0.001814867	8.23E-08	-0.514525874	0.075	0.231
253	ENSDARG00000090872	si:dkey-276j7.1	0.001823818	8.27E-08	-0.428214557	0.115	0.289
254	ENSDARG00000014165	ssr3	0.001899651	8.61E-08	-0.262279147	0.097	0.265
255	ENSDARG00000105037	snrpf	0.001903494	8.63E-08	-0.401449671	0.044	0.187
256	ENSDARG00000011125	snrpb	0.001919316	8.70E-08	-0.365841851	0.106	0.28
257	ENSDARG00000040440	snrpd2	0.001935369	8.77E-08	-0.365840079	0.07	0.227
258	ENSDARG00000030957	yipf4	0.001981534	8.98E-08	-0.419294982	0.04	0.179
259	ENSDARG00000076532	si:ch211-222l21.1	0.00202627	9.19E-08	-0.760927008	0.211	0.381
260	ENSDARG00000099776	glula	0.002293554	1.04E-07	-1.082421441	0.256	0.433
261	ENSDARG00000045399	cct5	0.002325455	1.05E-07	-0.291988247	0.189	0.38
262	ENSDARG00000022129	rbm4.3	0.002343598	1.06E-07	-0.378651774	0.11	0.282
263	ENSDARG00000099195	ier2a	0.002393441	1.09E-07	-0.508724413	0.07	0.224
264	ENSDARG00000023174	fez1	0.002412104	1.09E-07	-0.584152393	0.044	0.183
265	ENSDARG00000033614	rasgef1ba	0.002422942	1.10E-07	-0.45688812	0.057	0.208
266	ENSDARG00000036675	hnrnpa1b	0.002484234	1.13E-07	-0.276925192	0.079	0.24
267	ENSDARG00000061228	pfdn4	0.00262542	1.19E-07	-0.29372812	0.123	0.299
268	ENSDARG00000007275	si:ch211-251b21.1	0.00264563	1.20E-07	-0.800772453	0.163	0.328
269	ENSDARG00000031776	fthl27	0.002665352	1.21E-07	-0.324889876	0.551	0.71
270	ENSDARG00000037789	pvalb1	0.002669032	1.21E-07	0.408089691	1	0.998
271	ENSDARG00000023852	lsm4	0.002675706	1.21E-07	-0.329335459	0.044	0.186
272	ENSDARG00000008407	tspan7b	0.002710403	1.23E-07	-0.571947962	0.075	0.225
273	ENSDARG00000059311	dpysl5b	0.002716028	1.23E-07	-0.590571065	0.004	0.119
274	ENSDARG00000035622	xbp1	0.00273774	1.24E-07	-0.469125527	0.115	0.281
275	ENSDARG00000002768	pvalb2	0.002783678	1.26E-07	0.498798676	1	1
276	ENSDARG00000011648	snrpd1	0.002954602	1.34E-07	-0.498396599	0.035	0.167
277	ENSDARG00000030949	srprb	0.002978159	1.35E-07	-0.305751348	0.062	0.208
278	ENSDARG00000021113	ptmaa	0.002981917	1.35E-07	-0.677002413	0.577	0.71
279	ENSDARG00000016771	tfa	0.003100388	1.41E-07	1.035943145	0.203	0.099
280	ENSDARG00000090286	serpina1	0.00310889	1.41E-07	1.069313956	0.198	0.096
281	ENSDARG00000016691	cd9b	0.003129454	1.42E-07	-0.819239089	0.009	0.124
282	ENSDARG00000006837	mycn	0.003358026	1.52E-07	-0.585510169	0.013	0.133
283	ENSDARG00000059360	srsf3b	0.003399004	1.54E-07	-0.422055608	0.07	0.223
284	ENSDARG00000045618	clta	0.003612678	1.64E-07	-0.487772492	0.07	0.219
285	ENSDARG00000029443	zgc:92242	0.003704548	1.68E-07	-0.520425612	0.018	0.14
286	ENSDARG00000040439	rsl24d1	0.00373399	1.69E-07	-0.272295161	0.714	0.789
287	ENSDARG00000116491	h2afvb	0.003776823	1.71E-07	-0.494995608	0.194	0.369
288	ENSDARG00000007385	cct7	0.00397752	1.80E-07	-0.271242967	0.137	0.314
289	ENSDARG00000018174	gnai2a	0.004150399	1.88E-07	-0.38383841	0.022	0.148
290	ENSDARG00000103483	litaf	0.004222376	1.91E-07	-0.276529425	0.035	0.171
291	ENSDARG00000093549	selenop	0.00440243	2.00E-07	-0.518692689	0.141	0.314
292	ENSDARG00000002131	celf2	0.004565446	2.07E-07	-0.490160671	0.079	0.231
293	ENSDARG00000018961	gtpbp4	0.00467647	2.12E-07	-0.350711	0.33	0.525
294	ENSDARG00000008867	rap1b	0.004780964	2.17E-07	-0.353908465	0.026	0.153
295	ENSDARG00000005451	gdi2	0.004847794	2.20E-07	-0.297165745	0.097	0.259
296	ENSDARG00000015575	cyp3c1	0.004933498	2.24E-07	-0.538149488	0.04	0.172
297	ENSDARG00000040158	cdc42l	0.004995608	2.26E-07	-0.338765418	0.053	0.193
298	ENSDARG00000053446	sub1a	0.005083781	2.30E-07	-0.278435486	0.097	0.264
299	ENSDARG00000012682	pfn2l	0.005289279	2.40E-07	-0.370215087	0.084	0.237
300	ENSDARG00000099281	si:dkey-112e7.2	0.005360026	2.43E-07	-0.29583044	0.022	0.146
301	ENSDARG00000059298	spcs1	0.005418298	2.46E-07	-0.325644611	0.119	0.286
302	ENSDARG00000004261	tmed9	0.005580176	2.53E-07	-0.34712884	0.013	0.13
303	ENSDARG00000042010	pklr	0.005630248	2.55E-07	0.608094419	0.15	0.064
304	ENSDARG00000109337	nanos1	0.005832851	2.64E-07	-0.720534375	0.04	0.169
305	ENSDARG00000035751	ipo7	0.006299427	2.86E-07	-0.285665443	0.084	0.241
306	ENSDARG00000060457	pmp22b	0.006331881	2.87E-07	-0.532579558	0.044	0.175
307	ENSDARG00000009106	serinc1	0.006503235	2.95E-07	-0.318319732	0.216	0.41
308	ENSDARG00000069521	vps29	0.006512824	2.95E-07	-0.276765197	0.075	0.228
309	ENSDARG00000020798	necap1	0.006729117	3.05E-07	-0.514026287	0.013	0.129
310	ENSDARG00000056725	hmgb3a	0.007303338	3.31E-07	-0.556404345	0.291	0.455
311	ENSDARG00000091111	si:ch211-15b10.6	0.007357902	3.34E-07	-0.347970891	0.022	0.144
312	ENSDARG00000109510	lsm12b	0.007461464	3.38E-07	-0.407041564	0.141	0.304
313	ENSDARG00000075536	cpne1	0.007520365	3.41E-07	-0.38836115	0.022	0.142
314	ENSDARG00000021975	ginm1	0.007855628	3.56E-07	-0.431694711	0.057	0.196
315	ENSDARG00000040298	apoa4b.1	0.007896502	3.58E-07	0.55372091	0.185	0.087
316	ENSDARG00000116058	rhoac	0.007907052	3.58E-07	-0.356769774	0.075	0.221
317	ENSDARG00000019444	ssr4	0.008157691	3.70E-07	-0.311362264	0.154	0.33
318	ENSDARG00000009881	ier5	0.008229788	3.73E-07	-0.330921877	0.115	0.278
319	ENSDARG00000099039	pcbp2	0.00832689	3.77E-07	-0.352741902	0.225	0.412
320	ENSDARG00000037998	flot1b	0.008468949	3.84E-07	-0.321482575	0.048	0.183
321	ENSDARG00000025789	chd4b	0.008633581	3.91E-07	-0.423941407	0.04	0.169
322	ENSDARG00000036967	smox	0.008979475	4.07E-07	-0.555583149	0.031	0.157
323	ENSDARG00000076815	eif3s10	0.009041697	4.10E-07	-0.397206664	0.163	0.333
324	ENSDARG00000098591	tubb2b	0.009106445	4.13E-07	-0.638256723	0.185	0.347
325	ENSDARG00000007098	itm2ba	0.009217598	4.18E-07	-0.263606536	0.203	0.398
326	ENSDARG00000099197	actc1b	0.009282482	4.21E-07	0.366916407	1	0.999
327	ENSDARG00000025972	mcts1	0.009339056	4.23E-07	-0.290896325	0.035	0.162
328	ENSDARG00000068745	map4l	0.00934351	4.24E-07	-0.584940833	0.026	0.147
329	ENSDARG00000076290	calr	0.009400172	4.26E-07	-0.55086403	0.031	0.156
330	ENSDARG00000041875	ube2v1	0.009505189	4.31E-07	-0.286614293	0.132	0.299
331	ENSDARG00000090697	eif3ea	0.009717737	4.41E-07	-0.335315864	0.326	0.51
332	ENSDARG00000024746	hsp90aa1.2	0.010007236	4.54E-07	-0.630295198	0.101	0.253
333	ENSDARG00000004060	bhlhe40	0.010052012	4.56E-07	-0.302847803	0.15	0.32
334	ENSDARG00000031427	calm2a	0.010559405	4.79E-07	-0.44388536	0.189	0.361
335	ENSDARG00000033683	tpma	0.010705673	4.85E-07	0.401540789	0.903	0.866
336	ENSDARG00000037860	cox6b2	0.01195041	5.42E-07	-0.274259792	0.48	0.656
337	ENSDARG00000019613	ip6k2b	0.012106012	5.49E-07	-0.41081253	0.079	0.224
338	ENSDARG00000037783	proza	0.012273409	5.56E-07	-0.535844889	0.07	0.208
339	ENSDARG00000034670	ube2e2	0.012368991	5.61E-07	-0.310597189	0.044	0.177
340	ENSDARG00000006242	ptp4a1	0.012682098	5.75E-07	-0.3417906	0.137	0.305
341	ENSDARG00000042824	nfe2l2a	0.013403817	6.08E-07	-0.326284914	0.062	0.199
342	ENSDARG00000038075	cyc1	0.013823236	6.27E-07	-0.279321819	0.137	0.307
343	ENSDARG00000035890	fuca1.1	0.013851047	6.28E-07	-0.814670553	0.04	0.164
344	ENSDARG00000031819	eif4ebp2	0.013892887	6.30E-07	-0.337555821	0.145	0.308
345	ENSDARG00000004034	arhgdig	0.013917165	6.31E-07	-0.554713305	0.04	0.164
346	ENSDARG00000059908	si:ch211-217k17.7	0.013958211	6.33E-07	-0.337946396	0.084	0.231
347	ENSDARG00000041921	hsbp1b	0.014151787	6.42E-07	-0.282433412	0.141	0.308
348	ENSDARG00000013979	ndfip1	0.014724418	6.68E-07	-0.284628993	0.097	0.254
349	ENSDARG00000038574	scg2b	0.01490839	6.76E-07	-0.833382651	0.026	0.145
350	ENSDARG00000034368	hexb	0.014920156	6.76E-07	-0.31757951	0.022	0.136
351	ENSDARG00000031683	fosab	0.015059022	6.83E-07	-0.764683248	0.172	0.326
352	ENSDARG00000023220	selenot2	0.015270715	6.92E-07	-0.37250616	0.057	0.191
353	ENSDARG00000024877	ptgr1	0.015494238	7.02E-07	-0.345419825	0.04	0.167
354	ENSDARG00000038559	h1f0	0.015773558	7.15E-07	-0.482109204	0.313	0.49
355	ENSDARG00000061187	cbx5	0.015818063	7.17E-07	-0.342290435	0.101	0.257
356	ENSDARG00000042319	cdca4	0.016174272	7.33E-07	-0.338602615	0.026	0.144
357	ENSDARG00000009657	fgfr1op2	0.016237608	7.36E-07	-0.303050193	0.013	0.122
358	ENSDARG00000014591	ilf2	0.016389299	7.43E-07	-0.442684695	0.062	0.195
359	ENSDARG00000036028	arrdc3b	0.01716078	7.78E-07	-0.305645581	0.066	0.208
360	ENSDARG00000001244	srrm1	0.017905045	8.12E-07	-0.401497988	0.013	0.12
361	ENSDARG00000037281	fgg	0.018198767	8.25E-07	0.726023885	0.137	0.058
362	ENSDARG00000003655	tmem59l	0.018418858	8.35E-07	-0.505503496	0.053	0.183
363	ENSDARG00000031681	atp6v0b	0.018422766	8.35E-07	-0.361019743	0.04	0.165
364	ENSDARG00000099283	epb41a	0.018604283	8.43E-07	-0.488102456	0.088	0.235
365	ENSDARG00000017891	tcp1	0.019356615	8.78E-07	-0.263893796	0.163	0.335
366	ENSDARG00000068708	ifrd1	0.020052145	9.09E-07	-0.470651111	0.075	0.21
367	ENSDARG00000042948	dnajc5aa	0.020980912	9.51E-07	-0.515137285	0.044	0.168
368	ENSDARG00000070702	s100v2	0.021377974	9.69E-07	-0.407846865	0.062	0.199
369	ENSDARG00000039268	emc4	0.022446634	1.02E-06	-0.312335502	0.048	0.176
370	ENSDARG00000100562	CABZ01080702.1	0.022764143	1.03E-06	-0.512194101	0.057	0.186
371	ENSDARG00000068701	gpr85	0.023566876	1.07E-06	-0.639035525	0.022	0.133
372	ENSDARG00000089302	hnrnpa0a	0.023883272	1.08E-06	-0.481490751	0.15	0.309
373	ENSDARG00000041974	brk1	0.025010666	1.13E-06	-0.357033708	0.132	0.285
374	ENSDARG00000110836	tmem14ca	0.025748516	1.17E-06	0.512906006	0.233	0.134
375	ENSDARG00000046022	tmed7	0.025829715	1.17E-06	-0.270991559	0.15	0.32
376	ENSDARG00000100003	glulb	0.026156053	1.19E-06	-0.451627955	0.189	0.359
377	ENSDARG00000104945	sncb	0.027317207	1.24E-06	-0.723053892	0.128	0.269
378	ENSDARG00000007693	nfkbiab	0.028479434	1.29E-06	-0.39099377	0.189	0.36
379	ENSDARG00000035858	cnn2	0.028829725	1.31E-06	-0.274355587	0.026	0.141
380	ENSDARG00000100826	hif1al	0.030148082	1.37E-06	-0.263782422	0.132	0.295
381	ENSDARG00000030614	syt1a	0.030586343	1.39E-06	-0.679173803	0.031	0.147
382	ENSDARG00000076120	foxp4	0.031067139	1.41E-06	-0.332974977	0.066	0.202
383	ENSDARG00000046143	prkab1b	0.03151257	1.43E-06	-0.268432613	0.018	0.125
384	ENSDARG00000015164	mknk2b	0.03187687	1.45E-06	-0.393476187	0.22	0.392
385	ENSDARG00000015315	psmc5	0.032352107	1.47E-06	-0.29550833	0.07	0.209
386	ENSDARG00000086856	stk35	0.032951745	1.49E-06	-0.288191137	0.101	0.254
387	ENSDARG00000069425	hsbp1a	0.033147476	1.50E-06	-0.558537722	0.026	0.137
388	ENSDARG00000086826	sult6b1	0.03422437	1.55E-06	-0.381675362	0.084	0.227
389	ENSDARG00000034187	calm1b	0.034696633	1.57E-06	-0.485875461	0.088	0.231
390	ENSDARG00000103846	hspa5	0.03536094	1.60E-06	-0.49852109	0.026	0.138
391	ENSDARG00000034534	atp6v1aa	0.036206136	1.64E-06	-0.341889188	0.013	0.117
392	ENSDARG00000036820	mgll	0.038110759	1.73E-06	-0.384092164	0.013	0.117
393	ENSDARG00000074378	junba	0.039137015	1.77E-06	-0.473465521	0.053	0.18
394	ENSDARG00000026068	trappc5	0.039569839	1.79E-06	-0.397267982	0.022	0.131
395	ENSDARG00000039346	ndufa5	0.040139356	1.82E-06	0.523616344	0.392	0.286
396	ENSDARG00000003681	eif5	0.040243364	1.82E-06	-0.284818651	0.145	0.299
397	ENSDARG00000012777	nucks1b	0.040530162	1.84E-06	-0.35506378	0.066	0.198
398	ENSDARG00000017084	bud31	0.041735611	1.89E-06	-0.257863893	0.106	0.254
399	ENSDARG00000070787	jupa	0.042196509	1.91E-06	-0.291684815	0.022	0.131
400	ENSDARG00000021252	cct6a	0.046601784	2.11E-06	-0.283555887	0.181	0.348
401	ENSDARG00000063626	ddx21	0.047471767	2.15E-06	-0.266056842	0.26	0.43
402	ENSDARG00000100406	zgc:112265	0.048056137	2.18E-06	0.980709355	0.119	0.05
403	ENSDARG00000086842	dap1b	0.048637483	2.20E-06	-0.276156501	0.427	0.614
404	ENSDARG00000022456	eno1a	0.049668957	2.25E-06	-0.366942767	0.181	0.339
405	ENSDARG00000099203	atp1b2a	0.052353701	2.37E-06	-0.471522875	0.053	0.179
406	ENSDARG00000040192	nenf	0.057211055	2.59E-06	-0.250389701	0.009	0.105
407	ENSDARG00000059323	rpn1	0.057336856	2.60E-06	-0.362371273	0.031	0.141
408	ENSDARG00000022176	IGLON5	0.057540961	2.61E-06	-0.527264201	0.031	0.144
409	ENSDARG00000035256	eef2l2	0.058634409	2.66E-06	0.570144436	0.26	0.154
410	ENSDARG00000090850	serpina1l	0.059419119	2.69E-06	0.940625826	0.185	0.095
411	ENSDARG00000040291	cadm4	0.062448288	2.83E-06	-0.495643824	0.035	0.148
412	ENSDARG00000104149	rraga	0.062573068	2.84E-06	-0.251649131	0.022	0.128
413	ENSDARG00000007863	tra2a	0.063566174	2.88E-06	-0.290005943	0.079	0.214
414	ENSDARG00000018914	hnrnpk	0.064660215	2.93E-06	-0.25441144	0.075	0.208
415	ENSDARG00000054823	id3	0.065526946	2.97E-06	-0.404517848	0.018	0.12
416	ENSDARG00000011545	arrb2b	0.065548455	2.97E-06	-0.290745135	0.031	0.141
417	ENSDARG00000077776	csnk2b	0.067599677	3.06E-06	-0.330271464	0.163	0.318
418	ENSDARG00000014746	rbfox1	0.072332649	3.28E-06	-0.650574912	0.066	0.187
419	ENSDARG00000052150	pbx4	0.072763099	3.30E-06	-0.381818846	0.04	0.156
420	ENSDARG00000052728	sltm	0.073980962	3.35E-06	-0.359595505	0.084	0.216
421	ENSDARG00000045695	myca	0.079792128	3.62E-06	-0.364947611	0.026	0.134
422	ENSDARG00000059768	gpatch8	0.083290892	3.78E-06	-0.321039283	0.04	0.154
423	ENSDARG00000026845	rhoaa	0.083373168	3.78E-06	-0.312150057	0.123	0.269
424	ENSDARG00000044902	atp2b2	0.083454165	3.78E-06	-0.343252666	0.057	0.179
425	ENSDARG00000090213	rheb	0.085192799	3.86E-06	-0.39496856	0.009	0.103
426	ENSDARG00000091563	snw1	0.086147375	3.91E-06	-0.298405866	0.079	0.211
427	ENSDARG00000039185	nfyba	0.087841762	3.98E-06	-0.43274656	0.031	0.136
428	ENSDARG00000042725	cebpb	0.088479936	4.01E-06	-0.424810291	0.057	0.181
429	ENSDARG00000034117	rarga	0.088863393	4.03E-06	-0.371254644	0.022	0.124
430	ENSDARG00000021647	gnai1	0.08975868	4.07E-06	-0.386786377	0.031	0.138
431	ENSDARG00000052099	agxta	0.092132101	4.18E-06	0.651085701	0.106	0.043
432	ENSDARG00000086288	scg3	0.094484799	4.28E-06	-0.549843383	0.022	0.125
433	ENSDARG00000090190	bcam	0.09487207	4.30E-06	-0.596098186	0.013	0.11
434	ENSDARG00000056929	kdm6bb	0.096373602	4.37E-06	-0.552860737	0.04	0.148
435	ENSDARG00000012078	meis1b	0.098031857	4.44E-06	-0.484922345	0.075	0.202
436	ENSDARG00000104517	uqcr10	0.100829765	4.57E-06	-0.267202651	0.181	0.337
437	ENSDARG00000056831	gng2	0.104003234	4.71E-06	-0.445344036	0.066	0.188
438	ENSDARG00000038306	tsc22d1	0.106945471	4.85E-06	-0.486626978	0.079	0.202
439	ENSDARG00000092362	hsp70.2	0.107713271	4.88E-06	-0.522274989	0.26	0.419
440	ENSDARG00000042823	spcs2	0.109919922	4.98E-06	-0.364195092	0.048	0.162
441	ENSDARG00000008292	eif2s3	0.112673283	5.11E-06	-0.327200322	0.401	0.563
442	ENSDARG00000098114	ctsa	0.11299707	5.12E-06	-0.291087106	0.018	0.116
443	ENSDARG00000009950	edf1	0.117091264	5.31E-06	0.462522186	0.555	0.496
444	ENSDARG00000069461	rnaseka	0.118842517	5.39E-06	-0.268018571	0.035	0.145
445	ENSDARG00000077664	zgc:110239	0.118941452	5.39E-06	-0.342421282	0.031	0.138
446	ENSDARG00000018351	hpda	0.120105059	5.44E-06	0.716074337	0.132	0.059
447	ENSDARG00000069981	cspg5a	0.12045823	5.46E-06	-0.579638307	0.048	0.164
448	ENSDARG00000100825	calm3a	0.120645676	5.47E-06	-0.43150437	0.079	0.207
449	ENSDARG00000102291	eef1da	0.123056197	5.58E-06	-0.309297185	0.551	0.662
450	ENSDARG00000098368	aplp1	0.124505263	5.64E-06	-0.379012161	0.035	0.145
451	ENSDARG00000029445	zgc:56676	0.125044878	5.67E-06	-0.31600637	0.119	0.259
452	ENSDARG00000041569	ces2	0.126924968	5.75E-06	1.076740311	0.172	0.088
453	ENSDARG00000000503	stx1b	0.127053675	5.76E-06	-0.353080863	0.066	0.192
454	ENSDARG00000059601	map1aa	0.130160583	5.90E-06	-0.605900811	0.048	0.16
455	ENSDARG00000042876	abracl	0.130334331	5.91E-06	-0.277495499	0.018	0.116
456	ENSDARG00000043371	mdh2	0.135120605	6.13E-06	-0.251861468	0.33	0.522
457	ENSDARG00000099312	jpt1b	0.139460213	6.32E-06	-0.302298878	0.137	0.289
458	ENSDARG00000031495	seta	0.141862253	6.43E-06	-0.314069069	0.176	0.33
459	ENSDARG00000027744	gadd45ba	0.144334821	6.54E-06	-0.279442484	0.119	0.264
460	ENSDARG00000005481	nfkbiaa	0.146079486	6.62E-06	-0.365448107	0.048	0.164
461	ENSDARG00000004588	sox4a	0.1477789	6.70E-06	-0.899174871	0.097	0.221
462	ENSDARG00000093774	rbp2b	0.148374569	6.73E-06	0.713272823	0.106	0.043
463	ENSDARG00000016871	smarce1	0.14914903	6.76E-06	-0.359003458	0.123	0.262
464	ENSDARG00000099667	snrpg	0.149531367	6.78E-06	-0.275453763	0.026	0.127
465	ENSDARG00000044267	sumo1	0.153927721	6.98E-06	-0.297901083	0.093	0.227
466	ENSDARG00000030139	sdhdb	0.156383926	7.09E-06	-0.326146182	0.066	0.185
467	ENSDARG00000103364	cs	0.156954398	7.12E-06	-0.266114899	0.062	0.182
468	ENSDARG00000041155	morf4l1	0.159152331	7.22E-06	-0.261472011	0.079	0.207
469	ENSDARG00000097322	si:dkey-81l17.6	0.159970078	7.25E-06	-0.373809966	0.04	0.149
470	ENSDARG00000070682	sdf4	0.17219143	7.81E-06	-0.277929183	0.018	0.113
471	ENSDARG00000030716	ing4	0.17232377	7.81E-06	-0.310289334	0.062	0.181
472	ENSDARG00000014915	ndufab1b	0.174255949	7.90E-06	-0.262355145	0.115	0.255
473	ENSDARG00000024954	tmed4	0.174916515	7.93E-06	-0.44908513	0.013	0.105
474	ENSDARG00000037229	denr	0.179441412	8.13E-06	-0.267566422	0.057	0.175
475	ENSDARG00000020133	jdp2b	0.180961871	8.20E-06	-0.303287353	0.013	0.106
476	ENSDARG00000071403	oaz1a	0.183431233	8.32E-06	-0.277333807	0.326	0.518
477	ENSDARG00000045928	psma4	0.184671617	8.37E-06	-0.286713624	0.123	0.268
478	ENSDARG00000075542	zfhx4	0.194405509	8.81E-06	-0.528977566	0.022	0.119
479	ENSDARG00000043485	si:ch211-22i13.2	0.200007521	9.07E-06	-0.370784985	0.013	0.103
480	ENSDARG00000044521	eef1b2	0.201789487	9.15E-06	-0.258010156	0.775	0.807
481	ENSDARG00000094836	si:ch211-195b15.8	0.202461654	9.18E-06	-0.641996199	0.026	0.123
482	ENSDARG00000023290	fabp3	0.202485192	9.18E-06	-0.292992221	0.37	0.554
483	ENSDARG00000007989	nedd8	0.206444471	9.36E-06	-0.267433202	0.013	0.104
484	ENSDARG00000076283	snrpd3l	0.208257557	9.44E-06	-0.287473513	0.053	0.167
485	ENSDARG00000012144	emc7	0.211716901	9.60E-06	-0.291114044	0.044	0.155
486	ENSDARG00000041607	eif4ebp3l	0.213827978	9.69E-06	-0.361224512	0.242	0.399
487	ENSDARG00000060113	znf395a	0.214249678	9.71E-06	-0.269332001	0.053	0.167
488	ENSDARG00000015851	pnn	0.217191178	9.85E-06	-0.334518769	0.07	0.19
489	ENSDARG00000035066	ubtf	0.234680133	1.06E-05	-0.310543878	0.04	0.147
490	ENSDARG00000011961	csrp2	0.2352789	1.07E-05	-0.562951303	0.013	0.101
491	ENSDARG00000044001	lgals3b	0.236252295	1.07E-05	-0.261126186	0.066	0.185
492	ENSDARG00000020926	creb3l3l	0.248160579	1.13E-05	-0.326113114	0.088	0.217
493	ENSDARG00000055723	hsp70l	0.249600879	1.13E-05	-0.453163804	0.229	0.382
494	ENSDARG00000031435	TXN	0.25117055	1.14E-05	-0.324577011	0.445	0.568
495	ENSDARG00000045877	ube2nb	0.262683841	1.19E-05	-0.297621326	0.048	0.158
496	ENSDARG00000092467	si:ch73-46j18.5	0.267594764	1.21E-05	-0.388629401	0.022	0.117
497	ENSDARG00000010149	atp5fa1	0.267609421	1.21E-05	-0.326235016	0.326	0.486
498	ENSDARG00000063911	mt-atp6	0.268652304	1.22E-05	-0.291346254	0.7	0.825
499	ENSDARG00000012138	sgce	0.272011568	1.23E-05	-0.3529809	0.04	0.145
500	ENSDARG00000008803	marcksb	0.284353506	1.29E-05	-0.410544086	0.079	0.198
501	ENSDARG00000101680	arl1	0.289942425	1.31E-05	-0.277110706	0.04	0.145
502	ENSDARG00000031343	rab6bb	0.300074841	1.36E-05	-0.508158124	0.035	0.134
503	ENSDARG00000059337	tgif1	0.301718154	1.37E-05	-0.304831019	0.026	0.124
504	ENSDARG00000014287	eno2	0.302255996	1.37E-05	-0.412950016	0.044	0.149
505	ENSDARG00000020609	snap25a	0.306835187	1.39E-05	-0.510565048	0.132	0.264
506	ENSDARG00000077811	sox11a	0.319761634	1.45E-05	-0.713088402	0.057	0.166
507	ENSDARG00000069774	flot2b	0.3298978	1.50E-05	-0.352260748	0.018	0.109
508	ENSDARG00000026726	anxa1a	0.331098974	1.50E-05	-0.77742159	0.176	0.31
509	ENSDARG00000003531	tcea1	0.336075821	1.52E-05	-0.307110411	0.035	0.136
510	ENSDARG00000026829	cotl1	0.359786282	1.63E-05	-0.386882424	0.101	0.231
511	ENSDARG00000060697	kmt2bb	0.36683625	1.66E-05	-0.304519228	0.079	0.199
512	ENSDARG00000027740	adcyap1b	0.367358538	1.67E-05	-1.091370052	0.048	0.15
513	ENSDARG00000104181	tmsb1	0.381509469	1.73E-05	-0.505786803	0.225	0.368
514	ENSDARG00000021811	calm3a	0.383949788	1.74E-05	-0.516351679	0.396	0.539
515	ENSDARG00000045835	si:dkey-14d8.6	0.3951445	1.79E-05	-1.100171925	0.018	0.104
516	ENSDARG00000051800	fnbp4	0.397183911	1.80E-05	-0.387482052	0.035	0.134
517	ENSDARG00000087443	ptp4a2a	0.401302422	1.82E-05	-0.318142521	0.035	0.135
518	ENSDARG00000045847	si:ch211-214j24.10	0.404661564	1.83E-05	-0.294550084	0.044	0.147
519	ENSDARG00000057698	ctsd	0.410372505	1.86E-05	-0.281362308	0.242	0.392
520	ENSDARG00000026489	khsrp	0.412725934	1.87E-05	-0.280785922	0.022	0.113
521	ENSDARG00000014361	tmbim4	0.41362446	1.88E-05	-0.258194136	0.079	0.201
522	ENSDARG00000089787	crebzf	0.424427319	1.92E-05	-0.281458985	0.084	0.207
523	ENSDARG00000053858	crip1	0.427043096	1.94E-05	-0.51716968	0.097	0.219
524	ENSDARG00000017775	atp5mc3a	0.436814007	1.98E-05	-0.264760657	0.181	0.327
525	ENSDARG00000028618	krt18b	0.457574625	2.07E-05	-0.454688218	0.093	0.212
526	ENSDARG00000025254	s100a10b	0.45956743	2.08E-05	-0.441604041	0.132	0.262
527	ENSDARG00000056122	gdi1	0.466840733	2.12E-05	-0.439634231	0.026	0.119
528	ENSDARG00000030441	ppa1b	0.473290929	2.15E-05	-0.319757773	0.07	0.184
529	ENSDARG00000008678	snx3	0.482406242	2.19E-05	-0.260831993	0.057	0.167
530	ENSDARG00000036282	rnaset2	0.486332587	2.20E-05	-0.301606326	0.026	0.119
531	ENSDARG00000068582	rnf44	0.50098177	2.27E-05	-0.371680157	0.07	0.183
532	ENSDARG00000025693	tmem9b	0.505676573	2.29E-05	-0.296837203	0.057	0.165
533	ENSDARG00000045014	tuba2	0.507200257	2.30E-05	-0.399564964	0.022	0.113
534	ENSDARG00000035136	selenow1	0.508921182	2.31E-05	-0.539628395	0.286	0.416
535	ENSDARG00000042690	s1pr1	0.522479412	2.37E-05	-0.839412073	0.022	0.111
536	ENSDARG00000054777	si:dkey-46a10.3	0.560295054	2.54E-05	-0.338432037	0.048	0.15
537	ENSDARG00000078748	si:ch211-137a8.4	0.562021512	2.55E-05	-0.340963604	0.088	0.209
538	ENSDARG00000041108	ctsh	0.566770483	2.57E-05	-0.293819453	0.018	0.104
539	ENSDARG00000033175	snrpe	0.578611382	2.62E-05	-0.272953894	0.07	0.185
540	ENSDARG00000040764	id1	0.579302939	2.63E-05	-0.560132624	0.159	0.296
541	ENSDARG00000074390	tmem176l.4	0.582981213	2.64E-05	-0.626313361	0.022	0.11
542	ENSDARG00000029230	pnp4b	0.603810344	2.74E-05	0.516380181	0.119	0.054
543	ENSDARG00000039576	fstl1b	0.613433025	2.78E-05	-0.282311899	0.018	0.105
544	ENSDARG00000040076	pycard	0.621245873	2.82E-05	-0.295429816	0.031	0.125
545	ENSDARG00000036074	cebpa	0.635202012	2.88E-05	-0.373025811	0.018	0.104
546	ENSDARG00000028327	gmfb	0.639129045	2.90E-05	-0.273715188	0.048	0.151
547	ENSDARG00000037997	tubb5	0.653312344	2.96E-05	-0.463230278	0.044	0.144
548	ENSDARG00000003705	prnprs3	0.664718229	3.01E-05	-0.322021589	0.026	0.118
549	ENSDARG00000071673	ctdspla	0.698199568	3.17E-05	-0.318124001	0.07	0.18
550	ENSDARG00000051875	islr2	0.711369442	3.22E-05	-0.468811622	0.044	0.143
551	ENSDARG00000004714	tcf12	0.717737646	3.25E-05	-0.276760458	0.018	0.104
552	ENSDARG00000027734	srsf5b	0.71907489	3.26E-05	-0.262507084	0.026	0.118
553	ENSDARG00000021806	zfp36l2	0.738355726	3.35E-05	-0.336590826	0.031	0.124
554	ENSDARG00000078659	tmem176	0.742418398	3.37E-05	-0.479448777	0.057	0.16
555	ENSDARG00000090722	leg1.1	0.748302606	3.39E-05	0.808179559	0.172	0.094
556	ENSDARG00000069940	ppap2d	0.759228427	3.44E-05	-0.453871787	0.031	0.122
557	ENSDARG00000019856	atp1a1b	0.786385872	3.57E-05	-1.134055907	0.031	0.12
558	ENSDARG00000092659	ppp3r1a	0.794726569	3.60E-05	-0.385054757	0.044	0.142
559	ENSDARG00000063095	ctsf	0.796992044	3.61E-05	-0.252626612	0.163	0.308
560	ENSDARG00000086471	pkig	0.810586897	3.67E-05	-0.274019166	0.018	0.101
561	ENSDARG00000021924	hsp70.3	0.829531037	3.76E-05	-0.407842579	0.194	0.327
562	ENSDARG00000045639	elavl4	0.831691011	3.77E-05	-0.513454833	0.145	0.266
563	ENSDARG00000055283	id2a	0.870356398	3.95E-05	-0.463286754	0.181	0.315
564	ENSDARG00000056874	lygl1	0.886233503	4.02E-05	-0.389923781	0.026	0.116
565	ENSDARG00000025206	syt2a	0.901981627	4.09E-05	-0.569958293	0.022	0.107
566	ENSDARG00000023967	atp6v1c1a	0.903873813	4.10E-05	-0.276417329	0.048	0.149
567	ENSDARG00000018241	mfap1	0.992475972	4.50E-05	-0.284732958	0.026	0.114
568	ENSDARG00000042933	bloc1s6	0.994503025	4.51E-05	0.558872849	0.423	0.35
569	ENSDARG00000000212	krt97	1	0.826192412	-0.578155407	0.115	0.119
570	ENSDARG00000001889	tuba1a	1	0.000219533	-0.547672033	0.128	0.234
571	ENSDARG00000001994	stxbp1a	1	4.63E-05	-0.344420551	0.04	0.133
572	ENSDARG00000002230	sypb	1	0.000873337	-0.288818376	0.048	0.124
573	ENSDARG00000002271	zfand5b	1	0.050869107	0.315115032	0.291	0.258
574	ENSDARG00000002589	mylpfb	1	0.000104924	0.503524541	0.604	0.548
575	ENSDARG00000002970	ss18	1	0.000777788	-0.250176483	0.04	0.112
576	ENSDARG00000003081	mybphb	1	0.006434802	0.300632905	0.181	0.123
577	ENSDARG00000003203	rhcga	1	0.002155394	-1.079179636	0.062	0.129
578	ENSDARG00000003216	anxa2a	1	0.001323978	-0.269660234	0.07	0.152
579	ENSDARG00000003382	cwc25	1	7.56E-05	-0.327928257	0.04	0.129
580	ENSDARG00000003570	hsp90b1	1	8.52E-05	-0.250077451	0.022	0.103
581	ENSDARG00000003808	aqp3a	1	0.019925264	-0.573288809	0.075	0.127
582	ENSDARG00000004297	irf2bpl	1	0.000184156	-0.269278753	0.053	0.143
583	ENSDARG00000004830	flot2a	1	0.000129889	-0.337490097	0.04	0.126
584	ENSDARG00000005191	ahcy	1	0.50068257	0.473017367	0.291	0.297
585	ENSDARG00000005842	cd9a	1	0.000605649	-0.283219754	0.035	0.108
586	ENSDARG00000006260	tuba8l4	1	0.063644898	0.276358141	0.427	0.417
587	ENSDARG00000006487	anp32a	1	0.545126573	0.293976182	0.41	0.454
588	ENSDARG00000006588	zgc:111983	1	0.00191136	-1.055096016	0.11	0.188
589	ENSDARG00000006859	nkain1	1	0.000119018	-0.358918223	0.026	0.107
590	ENSDARG00000007276	ela3l	1	0.273727962	-0.703795154	0.123	0.156
591	ENSDARG00000007576	crybb1l1	1	0.911340838	0.419923724	0.132	0.133
592	ENSDARG00000007697	fabp7a	1	0.028336314	-1.046466556	0.194	0.253
593	ENSDARG00000007818	palm1b	1	0.002861729	-0.256015161	0.084	0.158
594	ENSDARG00000008153	serinc5	1	0.000279882	-0.271836172	0.035	0.114
595	ENSDARG00000008720	lmo3	1	0.000374846	-0.700713138	0.035	0.108
596	ENSDARG00000009480	pdcl	1	0.000102562	-0.271494196	0.066	0.167
597	ENSDARG00000009544	cldnb	1	0.004660324	-0.787769012	0.066	0.127
598	ENSDARG00000009978	icn	1	0.005619613	-0.641314017	0.348	0.432
599	ENSDARG00000010008	vim	1	0.023340097	-0.544743717	0.189	0.257
600	ENSDARG00000010113	ndufb8	1	0.00534964	0.294083542	0.485	0.44
601	ENSDARG00000010381	rnf2	1	0.00028919	-0.260687021	0.093	0.191
602	ENSDARG00000010553	mmgt1	1	0.001083221	-0.260124591	0.079	0.162
603	ENSDARG00000010625	clic2	1	0.002162978	0.25862226	0.128	0.074
604	ENSDARG00000011170	ndrg2	1	0.001626288	-0.268944227	0.115	0.201
605	ENSDARG00000012688	eif1b	1	0.05747455	0.269431498	0.661	0.7
606	ENSDARG00000012972	cfl1l	1	0.018786034	-0.418205008	0.225	0.292
607	ENSDARG00000013430	bhmt	1	0.283017212	0.558823568	0.388	0.382
608	ENSDARG00000013443	atp6v1ba	1	8.17E-05	-0.268286304	0.026	0.11
609	ENSDARG00000013522	pck1	1	0.069731251	0.430278611	0.106	0.076
610	ENSDARG00000013615	pbx3b	1	0.000415172	-0.383884264	0.04	0.117
611	ENSDARG00000013623	vdac2	1	0.00042122	0.360870132	0.661	0.694
612	ENSDARG00000013655	tpd52l2b	1	0.004418959	0.469765	0.278	0.222
613	ENSDARG00000013771	ctss2.2	1	4.81E-05	-0.463358208	0.022	0.106
614	ENSDARG00000013822	anapc16	1	0.031071885	0.314637224	0.256	0.214
615	ENSDARG00000013976	anxa13	1	6.26E-05	-0.313430418	0.066	0.169
616	ENSDARG00000014053	olfm1b	1	0.00022094	-0.574745179	0.075	0.167
617	ENSDARG00000014196	myl1	1	0.056704256	0.316751451	0.419	0.373
618	ENSDARG00000015123	dnase1l4.1	1	0.003062297	0.493781853	0.132	0.081
619	ENSDARG00000015266	mab21l2	1	0.000368929	-0.453579174	0.048	0.127
620	ENSDARG00000015310	pitpnbl	1	0.000776411	-0.288373142	0.044	0.117
621	ENSDARG00000015524	prps1a	1	0.55625923	0.315537544	0.154	0.15
622	ENSDARG00000015790	atp1b3a	1	0.000510468	-0.430411163	0.048	0.125
623	ENSDARG00000015866	apoa2	1	0.000200121	1.041047718	0.661	0.628
624	ENSDARG00000016153	dag1	1	0.000512777	-0.264257704	0.035	0.109
625	ENSDARG00000016156	fam53b	1	0.047442706	0.253702633	0.154	0.117
626	ENSDARG00000016301	zgc:65894	1	6.52E-05	-0.354781274	0.057	0.158
627	ENSDARG00000016793	crybb1l2	1	0.377360231	0.505870927	0.167	0.151
628	ENSDARG00000016979	pmpcb	1	0.234221074	0.362364208	0.115	0.097
629	ENSDARG00000017314	CELA1 (1 of many)	1	0.386734334	-0.894051382	0.322	0.368
630	ENSDARG00000017441	mylz3	1	0.000507048	0.261897509	0.907	0.896
631	ENSDARG00000017624	krt4	1	0.001442581	-1.051486424	0.454	0.567
632	ENSDARG00000018259	atp1a3a	1	0.000819667	-0.31860334	0.048	0.125
633	ENSDARG00000018478	agxtb	1	0.001057985	0.738399673	0.145	0.086
634	ENSDARG00000018898	zfand5a	1	7.75E-05	-0.296193518	0.119	0.237
635	ENSDARG00000018997	cplx2l	1	0.000121039	-0.415653631	0.035	0.119
636	ENSDARG00000019353	sparc	1	0.002386266	-0.299065164	0.247	0.352
637	ENSDARG00000019572	taf7	1	0.000104439	-0.276368171	0.053	0.146
638	ENSDARG00000020007	col1a2	1	0.029726808	-0.26014507	0.088	0.141
639	ENSDARG00000020107	usp2a	1	0.000566594	-0.31589697	0.053	0.131
640	ENSDARG00000020239	lpin1	1	8.95E-05	-0.452169765	0.3	0.441
641	ENSDARG00000020258	ewsr1a	1	0.000539498	-0.28326899	0.053	0.134
642	ENSDARG00000020364	fbp1b	1	0.000652802	0.659072496	0.119	0.064
643	ENSDARG00000020876	pdk2a	1	6.61E-05	-0.280060852	0.026	0.111
644	ENSDARG00000021339	cpa5	1	0.214015055	-0.579573115	0.093	0.121
645	ENSDARG00000021343	wsb1	1	0.000501269	-0.252105019	0.057	0.139
646	ENSDARG00000022165	mgst1.2	1	4.69E-05	-0.311800407	0.084	0.197
647	ENSDARG00000022303	higd1a	1	4.67E-05	-0.272691225	0.154	0.291
648	ENSDARG00000023151	ucp1	1	0.03774202	0.760020219	0.225	0.185
649	ENSDARG00000023190	kpna4	1	0.000655805	-0.345481971	0.053	0.128
650	ENSDARG00000023600	sh3gl2a	1	0.000330009	-0.339072045	0.035	0.113
651	ENSDARG00000024433	pvalb4	1	0.023052917	0.311881723	0.436	0.391
652	ENSDARG00000024548	cryba4	1	0.26304015	0.596096449	0.264	0.244
653	ENSDARG00000025855	camk2n1a	1	0.003311275	-0.412945347	0.106	0.18
654	ENSDARG00000026531	alcama	1	5.05E-05	-0.538300371	0.026	0.113
655	ENSDARG00000026865	fam107b	1	0.000152746	-0.301045584	0.04	0.126
656	ENSDARG00000027088	ptgdsb.1	1	0.019416562	-1.098543159	0.326	0.4
657	ENSDARG00000028213	ttn.2	1	0.093716737	0.306252163	0.225	0.187
658	ENSDARG00000029069	tnni2a.4	1	0.000387635	0.74701209	0.828	0.835
659	ENSDARG00000029995	tnni2b.2	1	0.128197173	0.89786842	0.189	0.158
660	ENSDARG00000030106	stmn4	1	0.001647585	-0.484316835	0.079	0.154
661	ENSDARG00000030155	ssbp3b	1	7.64E-05	-0.348922879	0.057	0.157
662	ENSDARG00000030215	matn1	1	0.044857846	0.334244787	0.137	0.1
663	ENSDARG00000030340	guk1a	1	0.018049232	0.298852899	0.115	0.075
664	ENSDARG00000030349	cryba2a	1	0.515258242	0.590590181	0.123	0.112
665	ENSDARG00000030411	crygn2	1	0.758325062	0.609832951	0.229	0.227
666	ENSDARG00000031720	clstn1	1	0.000213102	-0.325987016	0.066	0.158
667	ENSDARG00000031795	abcf1	1	0.001687454	-0.270770669	0.057	0.128
668	ENSDARG00000032317	tox	1	0.001215635	-0.350995357	0.053	0.126
669	ENSDARG00000032405	ckap4	1	7.23E-05	-0.356127906	0.022	0.102
670	ENSDARG00000032614	msi2b	1	0.000154495	-0.460028679	0.044	0.13
671	ENSDARG00000032630	neb	1	0.025247305	0.311270276	0.132	0.09
672	ENSDARG00000032868	pde4ba	1	0.000217712	-0.358994524	0.031	0.108
673	ENSDARG00000032929	cryba1l1	1	0.166461234	0.484088467	0.264	0.235
674	ENSDARG00000033234	stmn2a	1	7.71E-05	-0.467195126	0.053	0.148
675	ENSDARG00000033539	paics	1	8.57E-05	-0.408229956	0.022	0.102
676	ENSDARG00000033832	ampd1	1	0.00044045	0.299463313	0.251	0.165
677	ENSDARG00000034753	tspan3a	1	0.000186749	-0.250685232	0.167	0.292
678	ENSDARG00000035327	ckma	1	0.000933436	0.302551686	0.78	0.766
679	ENSDARG00000035458	atp2a1l	1	0.466705501	0.271233605	0.278	0.277
680	ENSDARG00000035519	histh1l	1	0.015319705	0.271033051	0.736	0.753
681	ENSDARG00000035557	gabarapa	1	0.022851588	0.360159192	0.322	0.282
682	ENSDARG00000035596	ISCU (1 of many)	1	0.035905251	0.427082365	0.291	0.261
683	ENSDARG00000035907	fam49al	1	0.000286971	-0.313915122	0.035	0.114
684	ENSDARG00000035993	sumo3b	1	0.000102259	-0.257113174	0.04	0.128
685	ENSDARG00000036036	mdka	1	0.075796154	-0.422011355	0.167	0.218
686	ENSDARG00000036295	golga7ba	1	0.000358769	-0.446886875	0.044	0.123
687	ENSDARG00000036427	slc3a2a	1	6.69E-05	-0.624745876	0.022	0.104
688	ENSDARG00000036588	mhc1zba	1	0.000225877	-0.27076455	0.11	0.219
689	ENSDARG00000036593	kdm2ba	1	0.000251623	-0.287562732	0.035	0.115
690	ENSDARG00000036832	cyt1l	1	0.065916462	-0.906119181	0.159	0.206
691	ENSDARG00000036834	krt92	1	0.815544806	-0.276485182	0.101	0.097
692	ENSDARG00000036840	krt15	1	0.876693857	-0.298116739	0.211	0.219
693	ENSDARG00000037116	cxcl12a	1	0.008387251	-0.77598959	0.057	0.113
694	ENSDARG00000037392	med19a	1	0.047324399	0.343808571	0.163	0.128
695	ENSDARG00000037746	actb1	1	0.005768704	-0.398241867	0.467	0.568
696	ENSDARG00000038439	fabp10a	1	0.047643883	1.066758596	0.436	0.423
697	ENSDARG00000039007	eno3	1	0.374337929	0.253771168	0.348	0.354
698	ENSDARG00000039150	lgmn	1	0.003348948	-0.309972576	0.128	0.213
699	ENSDARG00000039269	arg2	1	0.949197161	0.255503875	0.159	0.167
700	ENSDARG00000039493	naa20	1	5.09E-05	-0.250584672	0.101	0.218
701	ENSDARG00000039647	slc6a1b	1	0.000650574	-0.793824258	0.044	0.117
702	ENSDARG00000039729	asap1b	1	0.000353216	-0.306255615	0.044	0.124
703	ENSDARG00000039730	zgc:112160	1	0.200964297	-0.828047896	0.097	0.129
704	ENSDARG00000040072	scpep1	1	0.000121561	-0.30093584	0.026	0.107
705	ENSDARG00000040295	apoeb	1	0.176399959	-0.295357119	0.128	0.164
706	ENSDARG00000040534	epcam	1	0.009242348	-0.535031167	0.132	0.195
707	ENSDARG00000040565	ckmb	1	0.011140684	0.371105393	0.621	0.593
708	ENSDARG00000040971	zgc:92606	1	0.0005587	0.450037118	0.454	0.394
709	ENSDARG00000041051	mid1ip1a	1	0.001317307	-0.854940366	0.07	0.143
710	ENSDARG00000041323	csdc2a	1	7.54E-05	-0.327603383	0.022	0.104
711	ENSDARG00000041433	si:dkey-7c18.24	1	0.001836284	-1.109695061	0.044	0.11
712	ENSDARG00000041623	mt2	1	0.000354211	0.737234576	0.374	0.279
713	ENSDARG00000041839	tsc22d2	1	0.036620623	0.382625047	0.137	0.099
714	ENSDARG00000041925	cryba2b	1	0.589816408	0.506766381	0.198	0.191
715	ENSDARG00000042133	si:dkey-51e6.1	1	0.0838711	0.267760259	0.154	0.121
716	ENSDARG00000042245	myl13	1	0.077265679	0.361529009	0.172	0.138
717	ENSDARG00000042428	gstt1a	1	0.121742093	0.320489457	0.123	0.096
718	ENSDARG00000042977	nfil3	1	4.59E-05	-0.27378856	0.031	0.122
719	ENSDARG00000042993	prss1	1	0.639812428	-0.850186216	0.357	0.399
720	ENSDARG00000043457	gapdh	1	0.015915686	0.649348242	0.515	0.497
721	ENSDARG00000043665	glrx5	1	0.055903702	0.351193892	0.172	0.136
722	ENSDARG00000044073	fuca2	1	6.03E-05	-0.251737425	0.044	0.14
723	ENSDARG00000044562	cycsb	1	0.000135583	-0.261024253	0.159	0.283
724	ENSDARG00000044935	hpdb	1	0.069006501	-0.316931894	0.079	0.118
725	ENSDARG00000045131	id4	1	0.000529781	-0.343492197	0.04	0.115
726	ENSDARG00000045248	h3f3d	1	0.000556624	-0.28007681	0.758	0.813
727	ENSDARG00000045513	taf3	1	0.00068067	-0.275824474	0.044	0.118
728	ENSDARG00000045768	cry1aa	1	0.000359671	-0.286723027	0.057	0.142
729	ENSDARG00000045945	syn2a	1	0.000216328	-0.361418573	0.031	0.109
730	ENSDARG00000045947	hrc	1	0.003622561	-0.352018487	0.062	0.125
731	ENSDARG00000045979	zgc:153704	1	0.00468797	-0.592853548	0.07	0.136
732	ENSDARG00000046030	zgc:110339	1	5.62E-05	-1.11507229	0.097	0.216
733	ENSDARG00000052082	gabarapb	1	0.001096163	0.270214446	0.683	0.667
734	ENSDARG00000052182	rbfox2	1	0.000113469	-0.279968416	0.026	0.107
735	ENSDARG00000052638	fam210b	1	0.093143371	0.316561225	0.167	0.139
736	ENSDARG00000052695	nr2f1a	1	0.00012408	-0.450636939	0.04	0.127
737	ENSDARG00000053130	pcp4a	1	0.012281952	-0.394695702	0.066	0.121
738	ENSDARG00000053358	basp1	1	4.64E-05	-0.376482524	0.066	0.173
739	ENSDARG00000053684	aldob	1	0.541949255	0.714682108	0.617	0.694
740	ENSDARG00000053862	crygmx	1	0.208048473	0.402989733	0.256	0.225
741	ENSDARG00000053875	cryba1b	1	0.153807049	0.51074632	0.247	0.215
742	ENSDARG00000053973	fetub	1	0.024734325	1.106051988	0.225	0.185
743	ENSDARG00000054442	cbx1b	1	0.002629437	-0.316917751	0.106	0.186
744	ENSDARG00000054793	emc10	1	6.53E-05	-0.276381609	0.093	0.207
745	ENSDARG00000054911	tmsb	1	0.008540746	-0.331918753	0.084	0.147
746	ENSDARG00000055120	ctsba	1	0.000674206	-0.454435179	0.176	0.282
747	ENSDARG00000055504	si:ch211-212k18.7	1	0.000121256	-0.499459402	0.048	0.137
748	ENSDARG00000055514	icn2	1	0.000562226	-1.298094961	0.106	0.192
749	ENSDARG00000055589	s100t	1	0.019789526	0.266153382	0.154	0.107
750	ENSDARG00000056498	crp2	1	0.000377366	0.914138493	0.15	0.086
751	ENSDARG00000056722	cd99l2	1	0.033790734	-0.320888157	0.066	0.111
752	ENSDARG00000056744	ela2	1	0.088339467	-0.706496031	0.132	0.181
753	ENSDARG00000056765	ela2l	1	0.014465893	-0.926844957	0.145	0.218
754	ENSDARG00000056877	vamp2	1	0.000302233	-0.457548052	0.11	0.21
755	ENSDARG00000057013	cadm3	1	0.000165503	-0.443540375	0.04	0.123
756	ENSDARG00000057378	selenou1a	1	0.00049823	-0.300646408	0.07	0.155
757	ENSDARG00000057460	crygm2d13	1	0.191090543	0.636586903	0.15	0.126
758	ENSDARG00000057940	dido1	1	0.000320645	-0.267683775	0.088	0.185
759	ENSDARG00000058117	snap25b	1	0.000178099	-0.538726622	0.115	0.216
760	ENSDARG00000058203	smc1al	1	0.000416208	-0.261196122	0.11	0.213
761	ENSDARG00000058328	lsm7	1	0.00010423	-0.253579541	0.101	0.214
762	ENSDARG00000058358	krt8	1	0.003097986	-0.595347449	0.366	0.464
763	ENSDARG00000058371	krt5	1	0.352727753	-0.276773094	0.577	0.601
764	ENSDARG00000058454	dynll1	1	0.00016945	-0.392231499	0.3	0.435
765	ENSDARG00000059097	nktr	1	6.37E-05	-0.259721987	0.022	0.105
766	ENSDARG00000059391	gyg1b	1	0.361095909	0.269997892	0.106	0.129
767	ENSDARG00000059680	fscn1a	1	8.88E-05	-0.373254917	0.048	0.142
768	ENSDARG00000060309	srgap3	1	9.88E-05	-0.29474884	0.035	0.122
769	ENSDARG00000060350	apoda.2	1	0.006246544	-1.009166017	0.097	0.168
770	ENSDARG00000060853	nckap1	1	0.000306192	-0.255255302	0.031	0.107
771	ENSDARG00000061478	igf2bp1	1	4.81E-05	-0.271000838	0.119	0.245
772	ENSDARG00000061647	nrxn1a	1	0.000314392	-0.307803705	0.044	0.126
773	ENSDARG00000063535	chd4a	1	0.000178091	-0.388244498	0.035	0.116
774	ENSDARG00000063572	perp	1	0.00050031	-0.285749503	0.07	0.155
775	ENSDARG00000067626	ywhag1	1	0.000198735	-0.433604301	0.031	0.108
776	ENSDARG00000067990	myhz1.1	1	0.207919801	0.384021008	0.639	0.672
777	ENSDARG00000068404	tbcb	1	0.000227491	-0.293628542	0.106	0.211
778	ENSDARG00000068457	tnnt3b	1	0.000296379	0.317588664	0.797	0.78
779	ENSDARG00000068478	gpx4a	1	0.003878945	0.623228415	0.317	0.255
780	ENSDARG00000068507	crybb1	1	0.044426953	0.637750014	0.3	0.253
781	ENSDARG00000068641	taf10	1	0.084207317	0.358046853	0.194	0.163
782	ENSDARG00000068680	ctrl	1	0.827458695	-0.500241311	0.145	0.155
783	ENSDARG00000068822	purba	1	0.012753761	0.415944775	0.242	0.191
784	ENSDARG00000069297	upf3a	1	0.001741993	-0.31752663	0.04	0.104
785	ENSDARG00000069464	cox7a1	1	0.023823268	0.418155348	0.123	0.085
786	ENSDARG00000069752	ckba	1	0.938286537	0.356876229	0.119	0.129
787	ENSDARG00000069801	crygm2d12	1	0.290844074	0.70555046	0.189	0.166
788	ENSDARG00000070537	stmn2b	1	0.000136796	-0.399589715	0.031	0.113
789	ENSDARG00000070835	tnnc2	1	0.000427257	0.360046979	0.533	0.446
790	ENSDARG00000070844	gamt	1	0.405179687	0.515459049	0.295	0.296
791	ENSDARG00000071011	cdk5r2a	1	0.003791474	-0.289507975	0.044	0.104
792	ENSDARG00000071196	cavin2b	1	5.64E-05	-0.315114272	0.035	0.125
793	ENSDARG00000071445	myoz1b	1	0.001094431	0.295749728	0.216	0.141
794	ENSDARG00000071626	ptgdsb.2	1	0.000491979	-1.139559077	0.115	0.21
795	ENSDARG00000071658	ywhag2	1	6.23E-05	-0.473694101	0.132	0.248
796	ENSDARG00000073704	si:dkeyp-72g9.4	1	0.000189337	-0.379468795	0.026	0.103
797	ENSDARG00000073742	prss59.2	1	0.504017726	-0.673435718	0.414	0.419
798	ENSDARG00000074266	si:ch1073-314i13.4	1	0.195514536	0.340063987	0.198	0.179
799	ENSDARG00000074581	add2	1	0.203537128	0.267359595	0.101	0.079
800	ENSDARG00000074869	si:ch1073-291c23.2	1	0.000463046	-0.328520559	0.057	0.141
801	ENSDARG00000075718	rpz5	1	0.000172511	-0.336404926	0.026	0.104
802	ENSDARG00000076667	ccng1	1	0.000164499	0.29759038	0.485	0.406
803	ENSDARG00000076790	crygm2d16	1	0.011069189	0.620665078	0.145	0.096
804	ENSDARG00000076838	apom	1	0.000157856	1.01335972	0.163	0.093
805	ENSDARG00000077045	scg5	1	8.49E-05	-0.366571429	0.035	0.123
806	ENSDARG00000077264	wdr43	1	7.79E-05	-0.290467271	0.088	0.196
807	ENSDARG00000077473	mych	1	5.41E-05	-0.333490832	0.101	0.218
808	ENSDARG00000078308	spry2	1	0.000671369	-0.371115273	0.04	0.113
809	ENSDARG00000078781	si:ch211-161c3.6	1	0.000146733	0.347133896	0.159	0.088
810	ENSDARG00000078865	cxxc5a	1	0.0012128	-0.307183336	0.053	0.125
811	ENSDARG00000079274	prss59.1	1	0.179649831	-0.67606093	0.203	0.246
812	ENSDARG00000079391	mrpl42	1	0.108257096	0.355529191	0.211	0.187
813	ENSDARG00000086658	crygm2d21	1	0.003400456	0.675539321	0.154	0.097
814	ENSDARG00000086917	crygm2d2	1	0.273111401	0.894263309	0.247	0.227
815	ENSDARG00000087277	selenoj	1	0.024653694	0.374500111	0.185	0.143
816	ENSDARG00000087324	crygm2d1	1	0.01684976	0.894882973	0.233	0.18
817	ENSDARG00000087697	lpl	1	0.000359921	-0.512709311	0.097	0.192
818	ENSDARG00000087765	crygm2d10	1	0.701290426	0.712154129	0.176	0.173
819	ENSDARG00000088091	pfn1	1	0.097210223	-0.386994563	0.559	0.602
820	ENSDARG00000088823	crygm2d3	1	0.101286407	0.571772571	0.137	0.105
821	ENSDARG00000088929	ypel5	1	0.716768093	0.25926008	0.189	0.194
822	ENSDARG00000089441	si:ch211-105c13.3	1	0.000162435	-0.318976696	0.026	0.105
823	ENSDARG00000090428	ctrb1	1	0.077460732	-0.935877364	0.339	0.409
824	ENSDARG00000091996	tcnbb	1	0.004156293	-1.134545818	0.079	0.143
825	ENSDARG00000092033	si:dkey-239h2.3	1	0.000362264	-0.279289469	0.176	0.298
826	ENSDARG00000092170	apoc1	1	0.000121557	0.440907238	0.211	0.13
827	ENSDARG00000092947	cyt1	1	0.084306246	-1.159708576	0.617	0.666
828	ENSDARG00000092970	tmsb2	1	0.000510169	-0.481309776	0.079	0.164
829	ENSDARG00000093303	ifitm1	1	0.026341142	-0.477245415	0.093	0.147
830	ENSDARG00000093313	ubb	1	0.000135633	-0.269697943	0.233	0.369
831	ENSDARG00000093584	zgc:193505	1	0.008381708	-0.751030188	0.084	0.142
832	ENSDARG00000093844	zgc:136461	1	0.075020377	-0.778672279	0.075	0.113
833	ENSDARG00000093936	si:dkeyp-1h4.6	1	0.000721936	-0.740475116	0.035	0.104
834	ENSDARG00000094041	krt17	1	0.737934065	-0.990518781	0.269	0.247
835	ENSDARG00000094310	si:ch211-255g12.6	1	0.319038908	0.902588218	0.141	0.121
836	ENSDARG00000095863	afp4	1	0.001989514	0.493046416	0.145	0.09
837	ENSDARG00000097157	si:ch211-207n23.2	1	9.77E-05	-1.087928868	0.053	0.143
838	ENSDARG00000097528	si:dkey-7j14.5	1	7.38E-05	-0.502022482	0.035	0.124
839	ENSDARG00000099014	fxyd1	1	0.000223039	-0.321375119	0.093	0.197
840	ENSDARG00000099175	hmgb1a	1	0.000445358	-0.309863617	0.441	0.564
841	ENSDARG00000099200	zgc:123103	1	6.76E-05	0.662880805	0.159	0.085
842	ENSDARG00000099351	igfbp1a	1	0.014337014	0.555324108	0.101	0.063
843	ENSDARG00000099389	cdo1	1	0.000275831	-0.390495518	0.062	0.149
844	ENSDARG00000099517	adssl1	1	5.90E-05	0.340770564	0.101	0.045
845	ENSDARG00000099675	kdm4b	1	0.000148054	-0.254292147	0.066	0.164
846	ENSDARG00000099744	gap43	1	0.000140845	-0.388969818	0.048	0.139
847	ENSDARG00000100244	ebf3a	1	0.000366326	-0.611017673	0.057	0.141
848	ENSDARG00000100446	si:ch211-286o17.1	1	0.000195126	-0.404071792	0.053	0.141
849	ENSDARG00000100582	si:ch211-195b11.3	1	0.000216929	-0.880451865	0.088	0.183
850	ENSDARG00000100795	timp4.3	1	0.003095215	-0.415750231	0.062	0.129
851	ENSDARG00000101135	si:dkey-85k7.7	1	0.001042869	-0.255800995	0.057	0.135
852	ENSDARG00000101324	apoa1b	1	0.121415142	1.106026471	0.599	0.635
853	ENSDARG00000101387	CAMK2N1	1	0.000199899	-0.382596448	0.026	0.103
854	ENSDARG00000101637	ccnd1	1	6.59E-05	-0.324612001	0.022	0.104
855	ENSDARG00000101844	mibp2	1	0.001715618	0.349107103	0.762	0.759
856	ENSDARG00000102047	mab21l1	1	0.000893403	-0.393269721	0.04	0.11
857	ENSDARG00000102367	ndfip1l	1	4.94E-05	-0.293478069	0.022	0.107
858	ENSDARG00000102453	slc1a2b	1	0.00098028	-1.071884773	0.053	0.125
859	ENSDARG00000102572	si:ch211-260e23.9	1	0.045755929	0.290456708	0.352	0.316
860	ENSDARG00000102879	myt1b	1	0.000124168	-0.377392489	0.026	0.107
861	ENSDARG00000102995	rbm24a	1	5.05E-05	0.301410491	0.128	0.061
862	ENSDARG00000103057	zfhx3	1	0.00012383	-0.36270429	0.057	0.15
863	ENSDARG00000103199	si:dkey-247k7.2	1	0.001626323	-1.214193185	0.119	0.198
864	ENSDARG00000103295	cyp3a65	1	0.048017801	0.38765543	0.106	0.074
865	ENSDARG00000103720	zgc:162730	1	0.000565882	-0.399439225	0.163	0.268
866	ENSDARG00000103979	calr3a	1	8.65E-05	-0.278568457	0.035	0.124
867	ENSDARG00000104071	hikeshi	1	0.521981109	0.253125611	0.172	0.165
868	ENSDARG00000104359	anxa1c	1	0.014023102	-0.920417951	0.079	0.131
869	ENSDARG00000104530	znf609b	1	0.000101028	-0.365350002	0.026	0.107
870	ENSDARG00000105177	ilf3b	1	0.000207991	-0.319949014	0.048	0.135
871	ENSDARG00000105223	pmp22a	1	0.000262108	-0.526397706	0.123	0.225
872	ENSDARG00000109861	BX545855.1	1	0.000737901	0.864440571	0.282	0.198
873	ENSDARG00000114425	med8	1	0.00025177	-0.254614651	0.035	0.113
874	ENSDARG00000114516	CABZ01021592.1	1	0.091367363	-1.104861204	0.07	0.103
875	ENSDARG00000116164	crygm2d8	1	0.222925189	0.587238677	0.159	0.134
876	ENSDARG00000116617	spaca4l	1	5.60E-05	-0.585612266	0.026	0.111
