# Supplementary material for: Cell-type-specific responses to the microbiota across all tissues of the larval zebrafish
Source: Cell Rep. Author manuscript; Available in PMC 2023 Oct 23. (PMC10423310; doi:10.1016/j.celrep.2023.112095)
Supplement: MMC121 [file NIHMS1880944-supplement-MMC121.zip › DataS15/Figure6_PanelD_subcluster_GeneLists/subcluster9.tsv]

	gene	gene_NAME	p_val_adj	p_val	avg_logFC	pct.1	pct.2
1	ENSDARG00000025912	bscl2l	5.75E-269	2.61E-273	2.020912799	0.462	0.016
2	ENSDARG00000103789	tmem130	2.00E-261	9.08E-266	1.905488294	0.434	0.014
3	ENSDARG00000011961	csrp2	1.29E-252	5.86E-257	2.405189813	0.741	0.07
4	ENSDARG00000056028	slc22a7a	7.36E-242	3.34E-246	1.975590339	0.401	0.012
5	ENSDARG00000114516	CABZ01021592.1	1.35E-214	6.11E-219	3.358759252	0.708	0.076
6	ENSDARG00000102020	pnpla3	1.64E-214	7.45E-219	1.267926036	0.335	0.009
7	ENSDARG00000070991	mlpha	9.03E-196	4.09E-200	1.490436555	0.358	0.013
8	ENSDARG00000099101	gch2	2.58E-191	1.17E-195	2.890173283	0.509	0.037
9	ENSDARG00000100719	uraha	3.86E-164	1.75E-168	1.659354589	0.392	0.023
10	ENSDARG00000097208	alkbh3	2.54E-136	1.15E-140	2.022140129	0.382	0.028
11	ENSDARG00000019274	rasd1	1.20E-127	5.43E-132	1.798041829	0.41	0.037
12	ENSDARG00000045601	cax1	5.64E-116	2.56E-120	0.794251811	0.165	0.003
13	ENSDARG00000093957	si:dkey-251i10.2	2.76E-102	1.25E-106	0.974312944	0.156	0.004
14	ENSDARG00000038095	socs1a	1.60E-101	7.24E-106	1.795595668	0.509	0.079
15	ENSDARG00000060457	pmp22b	2.98E-96	1.35E-100	2.000461745	0.646	0.149
16	ENSDARG00000070818	pax7b	1.58E-91	7.18E-96	1.015504708	0.226	0.013
17	ENSDARG00000093702	si:dkey-126g1.9	5.94E-91	2.69E-95	0.688197883	0.165	0.006
18	ENSDARG00000053269	slc2a15b	1.63E-90	7.41E-95	0.665119148	0.175	0.007
19	ENSDARG00000096711	si:ch211-194k22.8	1.86E-90	8.41E-95	1.551089838	0.429	0.06
20	ENSDARG00000042214	tmem243a	8.46E-90	3.84E-94	0.841385726	0.189	0.008
21	ENSDARG00000070404	inka1b	1.19E-89	5.38E-94	0.907172697	0.217	0.012
22	ENSDARG00000003808	aqp3a	1.25E-89	5.68E-94	2.212339038	0.547	0.106
23	ENSDARG00000071475	aox5	1.16E-88	5.28E-93	0.651188117	0.142	0.004
24	ENSDARG00000046030	zgc:110339	9.06E-88	4.11E-92	3.20010103	0.67	0.191
25	ENSDARG00000028618	krt18b	1.28E-83	5.80E-88	1.467526103	0.708	0.186
26	ENSDARG00000103476	trpm1b	1.57E-79	7.12E-84	1.251355555	0.236	0.018
27	ENSDARG00000076844	plin6	6.85E-76	3.11E-80	0.932864276	0.118	0.003
28	ENSDARG00000059015	lim2.2	6.11E-74	2.77E-78	0.672448848	0.165	0.008
29	ENSDARG00000069100	aldh9a1a.1	1.51E-62	6.85E-67	1.699381896	0.821	0.451
30	ENSDARG00000009978	icn	8.26E-62	3.74E-66	2.113205942	0.811	0.412
31	ENSDARG00000033539	paics	3.49E-59	1.58E-63	1.568035072	0.415	0.085
32	ENSDARG00000021032	foxd3	7.54E-56	3.42E-60	1.271268939	0.288	0.04
33	ENSDARG00000034572	gpr143	1.93E-54	8.76E-59	0.755939384	0.175	0.014
34	ENSDARG00000077004	aldh1l1	4.91E-51	2.22E-55	1.056473162	0.297	0.047
35	ENSDARG00000025254	s100a10b	5.71E-46	2.59E-50	1.332407303	0.627	0.24
36	ENSDARG00000101749	zgc:92161	2.49E-45	1.13E-49	1.028567358	0.222	0.029
37	ENSDARG00000009212	ppiaa	7.31E-44	3.32E-48	0.886063029	0.943	0.813
38	ENSDARG00000019130	plk2b	9.48E-41	4.30E-45	1.165775524	0.255	0.042
39	ENSDARG00000037870	actb2	4.22E-40	1.91E-44	0.711285878	0.986	0.916
40	ENSDARG00000077467	sox10	6.05E-39	2.74E-43	0.659890335	0.189	0.023
41	ENSDARG00000030449	crabp2b	7.93E-39	3.59E-43	0.603171402	0.132	0.011
42	ENSDARG00000091813	si:dkey-21a6.5	1.47E-33	6.67E-38	0.613054555	0.165	0.021
43	ENSDARG00000019253	rhag	5.67E-33	2.57E-37	1.098656943	0.335	0.084
44	ENSDARG00000007275	si:ch211-251b21.1	1.03E-31	4.68E-36	0.408050738	0.703	0.305
45	ENSDARG00000114760	asip2b	7.43E-31	3.37E-35	1.115119645	0.217	0.038
46	ENSDARG00000030602	rps19	3.23E-30	1.46E-34	0.44438104	1	0.963
47	ENSDARG00000104068	gstp1	7.32E-30	3.32E-34	1.745939566	0.571	0.273
48	ENSDARG00000059950	plxdc2	2.18E-29	9.87E-34	0.802171176	0.208	0.037
49	ENSDARG00000077291	rps2	3.53E-29	1.60E-33	0.40670042	0.995	0.991
50	ENSDARG00000042428	gstt1a	4.70E-29	2.13E-33	0.9611232	0.33	0.087
51	ENSDARG00000043154	ucp2	2.99E-28	1.35E-32	1.178978956	0.745	0.497
52	ENSDARG00000017772	mdh1aa	3.45E-28	1.56E-32	1.37415524	0.689	0.466
53	ENSDARG00000040777	inhbb	6.80E-28	3.08E-32	0.724972394	0.146	0.019
54	ENSDARG00000054916	eif4ebp3	9.51E-28	4.31E-32	1.116797191	0.656	0.372
55	ENSDARG00000052826	runx3	1.28E-27	5.79E-32	0.609197378	0.132	0.016
56	ENSDARG00000025595	agmo	1.35E-27	6.10E-32	0.985517602	0.274	0.064
57	ENSDARG00000019195	vps9d1	5.43E-27	2.46E-31	0.685664876	0.151	0.021
58	ENSDARG00000036456	anxa4	3.75E-26	1.70E-30	0.867999041	0.538	0.227
59	ENSDARG00000058358	krt8	8.28E-26	3.76E-30	0.823191372	0.736	0.448
60	ENSDARG00000035018	thy1	2.90E-25	1.32E-29	0.948990971	0.175	0.03
61	ENSDARG00000078619	pnp5a	2.92E-25	1.32E-29	1.129059713	0.439	0.158
62	ENSDARG00000056995	snai1a	4.08E-25	1.85E-29	0.703785447	0.198	0.038
63	ENSDARG00000020850	eef1a1l1	4.90E-24	2.22E-28	0.393856234	1	0.984
64	ENSDARG00000068030	si:cabz01007802.1	9.10E-24	4.12E-28	0.464276524	0.108	0.012
65	ENSDARG00000025428	socs3a	1.01E-23	4.58E-28	1.253667172	0.42	0.164
66	ENSDARG00000053684	aldob	1.96E-23	8.87E-28	0.386604115	0.896	0.682
67	ENSDARG00000068432	si:dkey-56m19.5	2.73E-22	1.24E-26	0.94094241	0.495	0.211
68	ENSDARG00000029905	phyhd1	3.22E-22	1.46E-26	0.924415939	0.288	0.083
69	ENSDARG00000068262	vamp5	4.75E-22	2.16E-26	0.865637559	0.222	0.052
70	ENSDARG00000103522	si:zfos-943e10.1	2.92E-21	1.32E-25	0.921323055	0.203	0.045
71	ENSDARG00000003952	pfn2	2.79E-20	1.27E-24	0.876142684	0.613	0.369
72	ENSDARG00000093658	tm7sf3	3.29E-19	1.49E-23	0.476377757	0.127	0.02
73	ENSDARG00000100392	rps18	3.30E-19	1.50E-23	0.417341252	0.976	0.939
74	ENSDARG00000092693	tpt1	6.32E-19	2.86E-23	0.372272942	0.976	0.943
75	ENSDARG00000024540	tspan36	1.44E-18	6.52E-23	0.743879945	0.41	0.167
76	ENSDARG00000095807	hp	4.70E-18	2.13E-22	0.632138213	0.17	0.035
77	ENSDARG00000092807	si:dkey-151g10.6	4.78E-18	2.17E-22	0.309168867	1	0.997
78	ENSDARG00000041607	eif4ebp3l	1.93E-17	8.74E-22	0.76939463	0.637	0.382
79	ENSDARG00000051783	rplp0	1.94E-17	8.80E-22	0.309329351	1	0.98
80	ENSDARG00000090634	smim29	1.24E-16	5.60E-21	0.726657471	0.25	0.075
81	ENSDARG00000058105	rpl36a	2.40E-16	1.09E-20	0.388480683	0.958	0.915
82	ENSDARG00000006316	rpl23a	5.35E-16	2.43E-20	0.422880722	0.953	0.893
83	ENSDARG00000059906	sdc4	6.29E-16	2.85E-20	0.911291528	0.552	0.303
84	ENSDARG00000100742	reep5	6.38E-16	2.89E-20	0.912705855	0.557	0.34
85	ENSDARG00000062558	rspry1	1.43E-15	6.48E-20	0.530954161	0.142	0.028
86	ENSDARG00000069630	tat	1.95E-15	8.83E-20	0.67764293	0.321	0.114
87	ENSDARG00000101406	rplp2	1.97E-15	8.94E-20	0.339853811	0.967	0.926
88	ENSDARG00000006691	rpl12	2.98E-15	1.35E-19	0.412654512	0.967	0.892
89	ENSDARG00000053457	rpl23	5.84E-15	2.65E-19	0.329905827	0.991	0.956
90	ENSDARG00000043102	lxn	8.50E-15	3.85E-19	0.974389801	0.557	0.331
91	ENSDARG00000101009	cited4b	1.29E-14	5.87E-19	0.76346418	0.354	0.143
92	ENSDARG00000099351	igfbp1a	2.17E-14	9.83E-19	0.996103325	0.208	0.058
93	ENSDARG00000003599	rpl3	2.30E-14	1.04E-18	0.347404226	0.981	0.931
94	ENSDARG00000014867	rpl8	2.75E-14	1.25E-18	0.31867815	0.995	0.962
95	ENSDARG00000053204	snx22	1.02E-13	4.61E-18	0.518315529	0.113	0.021
96	ENSDARG00000041691	bhlhe41	1.44E-13	6.53E-18	0.912300446	0.458	0.236
97	ENSDARG00000007320	rpl7	2.17E-13	9.84E-18	0.328245777	0.986	0.965
98	ENSDARG00000009285	rpl15	2.44E-13	1.11E-17	0.322276051	0.986	0.957
99	ENSDARG00000058451	rpl6	2.63E-13	1.19E-17	0.351531354	0.986	0.916
100	ENSDARG00000019778	rps6	2.63E-13	1.19E-17	0.317192573	0.976	0.953
101	ENSDARG00000021343	wsb1	9.87E-13	4.47E-17	0.889265153	0.311	0.128
102	ENSDARG00000039347	rps24	1.18E-12	5.34E-17	0.323765451	0.967	0.929
103	ENSDARG00000058606	sik1	1.31E-12	5.93E-17	0.803956897	0.184	0.052
104	ENSDARG00000024278	adh8b	1.63E-12	7.40E-17	0.639126696	0.179	0.049
105	ENSDARG00000029500	rpl34	2.67E-12	1.21E-16	0.355063732	0.967	0.916
106	ENSDARG00000034897	rps10	3.94E-12	1.79E-16	0.337003213	0.958	0.907
107	ENSDARG00000014690	rps4x	4.09E-12	1.85E-16	0.3054627	0.972	0.943
108	ENSDARG00000026322	dhrs13a.1	8.04E-12	3.64E-16	0.6995816	0.203	0.065
109	ENSDARG00000011405	rps9	9.31E-12	4.22E-16	0.316439726	0.991	0.95
110	ENSDARG00000025073	rpl18a	1.22E-11	5.55E-16	0.276901256	1	0.967
111	ENSDARG00000021113	ptmaa	1.97E-11	8.92E-16	-1.027113693	0.5	0.712
112	ENSDARG00000115271	RPL37A	2.29E-11	1.04E-15	0.311826752	0.958	0.937
113	ENSDARG00000070735	rnd2	2.54E-11	1.15E-15	0.561286593	0.175	0.049
114	ENSDARG00000029533	rpl18	3.25E-11	1.47E-15	0.289353353	0.995	0.961
115	ENSDARG00000029524	impdh1b	4.20E-11	1.91E-15	0.469953948	0.17	0.047
116	ENSDARG00000015128	rpl27	4.24E-11	1.92E-15	0.315665289	0.962	0.904
117	ENSDARG00000003113	ada	4.68E-11	2.12E-15	0.60036943	0.203	0.065
118	ENSDARG00000010160	rps15a	1.07E-10	4.86E-15	0.278871268	0.972	0.967
119	ENSDARG00000021864	rplp1	1.16E-10	5.24E-15	0.259462022	0.995	0.983
120	ENSDARG00000020235	sept9a	1.72E-10	7.81E-15	0.580227356	0.175	0.053
121	ENSDARG00000101766	ptmab	1.99E-10	9.01E-15	-0.859513805	0.486	0.726
122	ENSDARG00000031981	pcbd1	2.06E-10	9.32E-15	0.689340065	0.264	0.103
123	ENSDARG00000040039	pttg1ipb	2.99E-10	1.36E-14	0.494206246	0.193	0.062
124	ENSDARG00000008861	tfap2e	3.12E-10	1.42E-14	0.319967409	0.137	0.033
125	ENSDARG00000019181	rpsa	3.74E-10	1.70E-14	0.259213888	0.991	0.963
126	ENSDARG00000055455	gpm6aa	3.78E-10	1.71E-14	-1.206579837	0.217	0.463
127	ENSDARG00000054829	pik3c3	3.88E-10	1.76E-14	0.390519643	0.104	0.021
128	ENSDARG00000006497	rtn1a	4.80E-10	2.17E-14	-1.053789949	0.151	0.411
129	ENSDARG00000077717	rpl29	6.14E-10	2.78E-14	0.437386659	0.849	0.747
130	ENSDARG00000044588	emp2	7.10E-10	3.22E-14	0.414204099	0.156	0.043
131	ENSDARG00000097057	fxyd6l	8.64E-10	3.92E-14	0.744385246	0.509	0.331
132	ENSDARG00000087303	cebpd	1.04E-09	4.69E-14	0.462869366	0.66	0.445
133	ENSDARG00000042905	rpl10a	1.06E-09	4.80E-14	0.275410909	0.995	0.944
134	ENSDARG00000061757	rabgap1l	1.09E-09	4.92E-14	0.619005289	0.222	0.079
135	ENSDARG00000019230	rpl7a	1.26E-09	5.70E-14	0.264610911	0.991	0.961
136	ENSDARG00000041619	rack1	1.92E-09	8.71E-14	0.277619004	0.972	0.915
137	ENSDARG00000061764	ahnak	2.36E-09	1.07E-13	0.74487561	0.302	0.137
138	ENSDARG00000008363	mcl1b	2.75E-09	1.25E-13	0.719005804	0.486	0.289
139	ENSDARG00000036316	rpl39	4.12E-09	1.87E-13	0.280475395	0.967	0.942
140	ENSDARG00000054818	rpl32	5.15E-09	2.33E-13	0.280751305	0.976	0.909
141	ENSDARG00000017388	gstt1b	6.71E-09	3.04E-13	0.527792356	0.203	0.071
142	ENSDARG00000036875	rps12	7.45E-09	3.38E-13	0.258625368	1	0.964
143	ENSDARG00000002344	tubb4b	7.47E-09	3.39E-13	0.407119391	0.802	0.658
144	ENSDARG00000002745	tdh	1.15E-08	5.21E-13	0.57557085	0.67	0.5
145	ENSDARG00000043509	rpl11	1.22E-08	5.51E-13	0.260163813	0.986	0.967
146	ENSDARG00000053365	rpl31	1.30E-08	5.92E-13	0.369294103	0.901	0.793
147	ENSDARG00000025147	cd63	1.95E-08	8.85E-13	0.391991458	0.632	0.421
148	ENSDARG00000070437	rpl22	3.03E-08	1.37E-12	0.299404894	0.953	0.896
149	ENSDARG00000045487	rps16	4.04E-08	1.83E-12	0.259565515	0.991	0.949
150	ENSDARG00000042707	cx30.3	6.99E-08	3.17E-12	0.66249739	0.146	0.045
151	ENSDARG00000099022	faua	7.14E-08	3.24E-12	0.284240379	0.972	0.916
152	ENSDARG00000020708	mdkb	9.05E-08	4.10E-12	-1.089909596	0.156	0.396
153	ENSDARG00000023290	fabp3	1.43E-07	6.48E-12	0.53244697	0.689	0.54
154	ENSDARG00000103433	rpl14	1.57E-07	7.14E-12	0.349125893	0.863	0.778
155	ENSDARG00000020448	adi1	3.02E-07	1.37E-11	0.684413599	0.349	0.191
156	ENSDARG00000103791	nme2b.1	3.68E-07	1.67E-11	0.339216674	0.896	0.843
157	ENSDARG00000056549	vps26a	3.88E-07	1.76E-11	0.490253546	0.203	0.077
158	ENSDARG00000088030	rpl35a	4.64E-07	2.10E-11	0.300865786	0.972	0.906
159	ENSDARG00000099380	rpl13	6.10E-07	2.76E-11	0.273962042	0.958	0.917
160	ENSDARG00000057556	rpl17	6.39E-07	2.90E-11	0.261887975	0.972	0.914
161	ENSDARG00000039914	gapdhs	6.67E-07	3.02E-11	-0.867760395	0.34	0.557
162	ENSDARG00000104458	rnasekb	1.91E-06	8.64E-11	-0.839662593	0.123	0.337
163	ENSDARG00000036298	rps13	2.22E-06	1.01E-10	0.250264342	0.962	0.911
164	ENSDARG00000036427	slc3a2a	3.28E-06	1.48E-10	0.338743118	0.231	0.095
165	ENSDARG00000101794	rpl26	3.52E-06	1.59E-10	0.394872228	0.75	0.623
166	ENSDARG00000063911	mt-atp6	5.17E-06	2.34E-10	-0.587747976	0.689	0.825
167	ENSDARG00000098186	TMEM19	5.51E-06	2.50E-10	0.655554443	0.203	0.085
168	ENSDARG00000046157	RPS17	6.54E-06	2.96E-10	0.287750618	0.939	0.883
169	ENSDARG00000102975	nsg2	9.14E-06	4.14E-10	-0.92929223	0.099	0.295
170	ENSDARG00000068214	ccni	1.04E-05	4.71E-10	-0.566096507	0.467	0.658
171	ENSDARG00000086842	dap1b	1.05E-05	4.76E-10	0.468942775	0.698	0.602
172	ENSDARG00000041182	rpl4	1.06E-05	4.81E-10	0.282910808	0.906	0.856
173	ENSDARG00000080010	adh5	1.20E-05	5.45E-10	0.62074477	0.458	0.31
174	ENSDARG00000014420	elavl3	1.58E-05	7.15E-10	-0.935547446	0.094	0.285
175	ENSDARG00000063924	mt-cyb	1.67E-05	7.55E-10	-0.539194217	0.675	0.821
176	ENSDARG00000031100	ivns1abpa	2.28E-05	1.03E-09	0.542926615	0.17	0.065
177	ENSDARG00000006413	rpl38	3.44E-05	1.56E-09	0.282683988	0.887	0.789
178	ENSDARG00000005560	ywhah	3.65E-05	1.66E-09	-0.658351794	0.066	0.251
179	ENSDARG00000013623	vdac2	4.42E-05	2.01E-09	-0.512016678	0.533	0.7
180	ENSDARG00000044521	eef1b2	5.32E-05	2.41E-09	0.266458208	0.892	0.802
181	ENSDARG00000005481	nfkbiaa	5.35E-05	2.42E-09	0.550137888	0.297	0.153
182	ENSDARG00000087188	nfil3-6	6.59E-05	2.99E-09	0.430020069	0.108	0.032
183	ENSDARG00000058454	dynll1	7.69E-05	3.48E-09	-0.736903347	0.241	0.437
184	ENSDARG00000109774	CABZ01084963.1	8.03E-05	3.64E-09	0.738841592	0.245	0.122
185	ENSDARG00000056740	tmeff1b	9.21E-05	4.18E-09	-0.726588388	0.052	0.221
186	ENSDARG00000008407	tspan7b	9.54E-05	4.33E-09	-0.760725963	0.057	0.225
187	ENSDARG00000103994	ppiab	9.58E-05	4.34E-09	-0.495025515	0.613	0.722
188	ENSDARG00000099572	hmgn2	0.000106145	4.81E-09	-0.71372861	0.425	0.612
189	ENSDARG00000042133	si:dkey-51e6.1	0.000109175	4.95E-09	0.656919888	0.241	0.118
190	ENSDARG00000115557	cox7b	0.000118929	5.39E-09	-0.519042889	0.297	0.503
191	ENSDARG00000033738	zgc:153867	0.00013121	5.95E-09	0.600845939	0.519	0.383
192	ENSDARG00000102291	eef1da	0.000161939	7.34E-09	0.310012201	0.783	0.652
193	ENSDARG00000033655	stmn1b	0.000185084	8.39E-09	-1.040414199	0.344	0.501
194	ENSDARG00000039997	ptp4a3	0.000202646	9.19E-09	0.514301412	0.156	0.061
195	ENSDARG00000005891	cyb5r3	0.000213285	9.67E-09	0.399312293	0.132	0.047
196	ENSDARG00000040439	rsl24d1	0.000213889	9.70E-09	0.296117586	0.849	0.783
197	ENSDARG00000056233	zgc:110591	0.000259553	1.18E-08	0.464259051	0.184	0.079
198	ENSDARG00000021366	fbp1a	0.000341355	1.55E-08	0.580067979	0.321	0.182
199	ENSDARG00000016623	si:ch211-195b13.1	0.000365048	1.65E-08	0.380835178	0.208	0.092
200	ENSDARG00000057913	syt11a	0.000436278	1.98E-08	-0.845826494	0.08	0.246
201	ENSDARG00000007960	hnrnpaba	0.000492069	2.23E-08	-0.602962687	0.33	0.521
202	ENSDARG00000017673	nova2	0.000539641	2.45E-08	-0.684778283	0.179	0.362
203	ENSDARG00000102750	cdh1	0.000540827	2.45E-08	0.523569817	0.156	0.063
204	ENSDARG00000030479	hmgb1b	0.000556706	2.52E-08	-0.699980797	0.255	0.435
205	ENSDARG00000052816	shmt1	0.000601364	2.73E-08	0.265374387	0.113	0.037
206	ENSDARG00000056725	hmgb3a	0.000667049	3.02E-08	-0.738214626	0.278	0.455
207	ENSDARG00000013968	psap	0.000668841	3.03E-08	-0.634827836	0.189	0.369
208	ENSDARG00000045639	elavl4	0.000710884	3.22E-08	-1.102490231	0.104	0.267
209	ENSDARG00000035625	snrnp27	0.000762872	3.46E-08	-0.381305106	0.057	0.22
210	ENSDARG00000103919	si:ch73-1a9.3	0.000830791	3.77E-08	-0.725093639	0.514	0.669
211	ENSDARG00000116491	h2afvb	0.0008488	3.85E-08	-0.656129397	0.189	0.369
212	ENSDARG00000063917	mt-nd4	0.000941758	4.27E-08	-0.535340615	0.415	0.602
213	ENSDARG00000068434	h3f3b.1	0.000968387	4.39E-08	-0.448485932	0.255	0.455
214	ENSDARG00000059057	atpv0e2	0.001137866	5.16E-08	-0.753923846	0.104	0.272
215	ENSDARG00000070161	vamp3	0.001151629	5.22E-08	0.593989516	0.358	0.231
216	ENSDARG00000041839	tsc22d2	0.001233187	5.59E-08	0.412231486	0.208	0.096
217	ENSDARG00000022315	atp6v1g1	0.001253619	5.68E-08	-0.519601882	0.118	0.293
218	ENSDARG00000020197	rpl5a	0.001338586	6.07E-08	0.282755842	0.821	0.741
219	ENSDARG00000045092	cdk5rap3	0.001365823	6.19E-08	0.280415978	0.113	0.038
220	ENSDARG00000074242	serbp1a	0.001481275	6.72E-08	0.288145089	0.802	0.727
221	ENSDARG00000015164	mknk2b	0.001575171	7.14E-08	0.389426801	0.524	0.378
222	ENSDARG00000074057	calm3b	0.001644448	7.46E-08	-0.651368868	0.217	0.389
223	ENSDARG00000068995	h2afx1	0.001685132	7.64E-08	-0.652476443	0.467	0.626
224	ENSDARG00000033009	h3f3c	0.001704834	7.73E-08	-0.62341223	0.392	0.568
225	ENSDARG00000013144	atp1b1a	0.001709594	7.75E-08	-0.301652571	0.184	0.39
226	ENSDARG00000040988	tpi1b	0.001827781	8.29E-08	-0.517490235	0.137	0.316
227	ENSDARG00000063895	mt-nd1	0.001907677	8.65E-08	-0.518866162	0.382	0.574
228	ENSDARG00000029443	zgc:92242	0.00212696	9.64E-08	0.409874061	0.255	0.129
229	ENSDARG00000035810	rgcc	0.002435617	1.10E-07	0.542003631	0.335	0.194
230	ENSDARG00000035136	selenow1	0.002556684	1.16E-07	-0.555705707	0.236	0.418
231	ENSDARG00000009779	mcl1a	0.00256649	1.16E-07	0.337735907	0.679	0.513
232	ENSDARG00000055216	tuba1c	0.002686209	1.22E-07	-0.857593058	0.283	0.452
233	ENSDARG00000099283	epb41a	0.002837545	1.29E-07	-0.71676036	0.08	0.235
234	ENSDARG00000045929	oaz2a	0.002904003	1.32E-07	0.508139184	0.189	0.087
235	ENSDARG00000104945	sncb	0.00306962	1.39E-07	-0.784585538	0.108	0.27
236	ENSDARG00000004034	arhgdig	0.003218603	1.46E-07	-0.599907745	0.028	0.164
237	ENSDARG00000017235	eif5a	0.003715085	1.68E-07	0.329383219	0.769	0.675
238	ENSDARG00000007708	nsa2	0.003906004	1.77E-07	0.250186562	0.835	0.75
239	ENSDARG00000104431	slc1a3a	0.003907931	1.77E-07	0.384779238	0.179	0.08
240	ENSDARG00000103271	pla2g15	0.003998183	1.81E-07	0.661089408	0.288	0.17
241	ENSDARG00000076532	si:ch211-222l21.1	0.00415423	1.88E-07	-0.699263028	0.208	0.38
242	ENSDARG00000056877	vamp2	0.004200226	1.90E-07	-0.804299606	0.066	0.211
243	ENSDARG00000068996	hist2h2l	0.004246641	1.93E-07	-0.485888061	0.142	0.319
244	ENSDARG00000010032	cmtm7	0.004825548	2.19E-07	0.503784927	0.151	0.064
245	ENSDARG00000097209	cox8b	0.00527349	2.39E-07	0.634464176	0.118	0.044
246	ENSDARG00000104011	rps17	0.006423177	2.91E-07	0.297284956	0.797	0.685
247	ENSDARG00000038075	cyc1	0.007758739	3.52E-07	-0.411128668	0.137	0.306
248	ENSDARG00000013087	ndrg3a	0.008127873	3.68E-07	-1.038104812	0.108	0.264
249	ENSDARG00000019702	aldocb	0.008138218	3.69E-07	-0.832591093	0.179	0.339
250	ENSDARG00000094695	si:dkey-204f11.64	0.008320096	3.77E-07	0.515849965	0.198	0.099
251	ENSDARG00000026611	socs3b	0.008445721	3.83E-07	0.440840636	0.16	0.07
252	ENSDARG00000068701	gpr85	0.008713038	3.95E-07	-0.71152639	0.014	0.133
253	ENSDARG00000092033	si:dkey-239h2.3	0.010186686	4.62E-07	0.412233573	0.434	0.287
254	ENSDARG00000043581	gadd45aa	0.010370096	4.70E-07	0.532183469	0.104	0.037
255	ENSDARG00000059601	map1aa	0.01118366	5.07E-07	-0.754665266	0.033	0.161
256	ENSDARG00000098368	aplp1	0.011491874	5.21E-07	-0.741624469	0.024	0.146
257	ENSDARG00000013628	cd164	0.01250796	5.67E-07	0.523893749	0.217	0.114
258	ENSDARG00000020239	lpin1	0.012513287	5.67E-07	0.428610553	0.566	0.429
259	ENSDARG00000008803	marcksb	0.013492649	6.12E-07	-0.722901988	0.061	0.198
260	ENSDARG00000098832	fam168a	0.015532894	7.04E-07	-0.595693934	0.127	0.277
261	ENSDARG00000087636	hmgn6	0.016035634	7.27E-07	-0.500432762	0.34	0.507
262	ENSDARG00000027887	zfyve21	0.017785893	8.06E-07	0.432822194	0.212	0.108
263	ENSDARG00000056929	kdm6bb	0.019909602	9.03E-07	-0.622576014	0.028	0.148
264	ENSDARG00000101680	arl1	0.02001921	9.08E-07	-0.343258886	0.024	0.146
265	ENSDARG00000102191	CPNE8	0.020160247	9.14E-07	0.479987955	0.16	0.073
266	ENSDARG00000009106	serinc1	0.020563427	9.32E-07	-0.592233222	0.245	0.408
267	ENSDARG00000009553	gng3	0.020859132	9.46E-07	-0.704844223	0.137	0.287
268	ENSDARG00000011683	prtfdc1	0.020878169	9.47E-07	0.454034816	0.127	0.051
269	ENSDARG00000021443	zfp36l1b	0.021787396	9.88E-07	0.428431416	0.25	0.135
270	ENSDARG00000001889	tuba1a	0.023069191	1.05E-06	-0.790259559	0.094	0.235
271	ENSDARG00000023174	fez1	0.024898039	1.13E-06	-0.611307861	0.052	0.182
272	ENSDARG00000055475	rps27.2	0.025559207	1.16E-06	0.273332442	0.825	0.79
273	ENSDARG00000030441	ppa1b	0.026947068	1.22E-06	-0.370561585	0.052	0.184
274	ENSDARG00000003655	tmem59l	0.032078624	1.45E-06	-0.790311627	0.057	0.183
275	ENSDARG00000016516	rbm8a	0.03332254	1.51E-06	-0.374594713	0.212	0.388
276	ENSDARG00000092362	hsp70.2	0.034043986	1.54E-06	-0.360166676	0.245	0.419
277	ENSDARG00000045928	psma4	0.035692865	1.62E-06	-0.315043533	0.113	0.268
278	ENSDARG00000021107	sf3a2	0.038255542	1.73E-06	-0.328344037	0.047	0.177
279	ENSDARG00000053381	plpp1a	0.03861168	1.75E-06	0.334771288	0.198	0.099
280	ENSDARG00000055504	si:ch211-212k18.7	0.039377352	1.79E-06	-0.519056524	0.024	0.137
281	ENSDARG00000069981	cspg5a	0.045587894	2.07E-06	-0.628852995	0.042	0.164
282	ENSDARG00000016871	smarce1	0.04611094	2.09E-06	-0.524372047	0.118	0.262
283	ENSDARG00000025855	camk2n1a	0.051205185	2.32E-06	-0.745932307	0.057	0.182
284	ENSDARG00000070083	atp5f1b	0.057518003	2.61E-06	-0.358596985	0.542	0.685
285	ENSDARG00000008502	pno1	0.058059559	2.63E-06	0.369363177	0.538	0.433
286	ENSDARG00000019417	gadd45ga	0.059131462	2.68E-06	0.407500404	0.179	0.086
287	ENSDARG00000102453	slc1a2b	0.059447124	2.70E-06	-1.515458882	0.019	0.126
288	ENSDARG00000101135	si:dkey-85k7.7	0.060196995	2.73E-06	-0.455401814	0.024	0.136
289	ENSDARG00000070723	ndufa9a	0.060386583	2.74E-06	-0.293393092	0.085	0.227
290	ENSDARG00000019302	mid1ip1b	0.071831226	3.26E-06	-0.443866916	0.028	0.144
291	ENSDARG00000017775	atp5mc3a	0.075122065	3.41E-06	-0.351515698	0.16	0.327
292	ENSDARG00000020405	napab	0.075525976	3.42E-06	0.551851315	0.226	0.13
293	ENSDARG00000059303	hnrnpl2	0.079826592	3.62E-06	-0.472487869	0.038	0.152
294	ENSDARG00000076847	tnrc6c1	0.08649762	3.92E-06	-0.567759099	0.16	0.304
295	ENSDARG00000094300	nupr1a	0.095177121	4.31E-06	0.488994398	0.472	0.359
296	ENSDARG00000031426	csrnp1a	0.096626471	4.38E-06	0.443886227	0.16	0.077
297	ENSDARG00000099730	pkma	0.098625443	4.47E-06	-0.508447756	0.075	0.209
298	ENSDARG00000052856	khdrbs1a	0.101605386	4.61E-06	-0.532879267	0.358	0.518
299	ENSDARG00000098591	tubb2b	0.103674257	4.70E-06	-0.747170594	0.208	0.345
300	ENSDARG00000103846	hspa5	0.113971994	5.17E-06	-0.53302059	0.028	0.138
301	ENSDARG00000057698	ctsd	0.116782057	5.29E-06	0.383897515	0.491	0.381
302	ENSDARG00000073786	cmbl	0.120224563	5.45E-06	0.443322321	0.198	0.107
303	ENSDARG00000030694	atp6v1e1b	0.120322902	5.45E-06	-0.537691458	0.165	0.304
304	ENSDARG00000022176	IGLON5	0.136342783	6.18E-06	-0.500515688	0.033	0.144
305	ENSDARG00000088383	cox5aa	0.137105242	6.22E-06	-0.425952954	0.297	0.447
306	ENSDARG00000042236	atrx	0.143902659	6.52E-06	-0.5059864	0.071	0.194
307	ENSDARG00000006215	akr1b1	0.146061742	6.62E-06	0.607685297	0.137	0.062
308	ENSDARG00000015314	zc4h2	0.151196146	6.85E-06	-0.59779911	0.123	0.259
309	ENSDARG00000052690	arrdc3a	0.157660827	7.15E-06	-0.453747688	0.071	0.195
310	ENSDARG00000102105	dad1	0.159761613	7.24E-06	-0.335894936	0.123	0.263
311	ENSDARG00000009640	psmb1	0.161435912	7.32E-06	-0.363544249	0.151	0.295
312	ENSDARG00000069910	gtf2f2a	0.162725559	7.38E-06	-0.35578979	0.071	0.196
313	ENSDARG00000059654	eif3ba	0.186445636	8.45E-06	-0.287478213	0.212	0.379
314	ENSDARG00000013576	gadd45bb	0.18840128	8.54E-06	0.465216651	0.175	0.089
315	ENSDARG00000016691	cd9b	0.188735706	8.56E-06	-0.76152348	0.024	0.123
316	ENSDARG00000096003	atp5md	0.198338454	8.99E-06	-0.372454891	0.113	0.251
317	ENSDARG00000019332	ndufb4	0.216287124	9.81E-06	-0.382855683	0.217	0.377
318	ENSDARG00000074667	akt1s1	0.232920075	1.06E-05	0.423608151	0.429	0.32
319	ENSDARG00000036577	atp6v0cb	0.237044153	1.07E-05	-0.835552262	0.189	0.319
320	ENSDARG00000104517	uqcr10	0.239821735	1.09E-05	-0.412326376	0.189	0.336
321	ENSDARG00000060316	cish	0.243750578	1.11E-05	0.524916445	0.274	0.173
322	ENSDARG00000036329	ndufa1	0.278509426	1.26E-05	-0.376987485	0.127	0.264
323	ENSDARG00000103101	si:ch211-235e9.6	0.289615476	1.31E-05	-0.292907029	0.057	0.174
324	ENSDARG00000034187	calm1b	0.331838877	1.50E-05	-0.561781621	0.104	0.229
325	ENSDARG00000003189	psmd1	0.347125988	1.57E-05	-0.352587362	0.047	0.158
326	ENSDARG00000041391	tmed10	0.347241931	1.57E-05	-0.359179558	0.123	0.257
327	ENSDARG00000099312	jpt1b	0.355023057	1.61E-05	0.383167019	0.396	0.277
328	ENSDARG00000079848	gmps	0.367178776	1.66E-05	0.36986056	0.142	0.067
329	ENSDARG00000039269	arg2	0.384247434	1.74E-05	-0.399818334	0.057	0.171
330	ENSDARG00000000503	stx1b	0.408247748	1.85E-05	-0.611990155	0.075	0.191
331	ENSDARG00000012387	pdha1a	0.411058571	1.86E-05	-0.262924603	0.075	0.2
332	ENSDARG00000053217	cox7a2a	0.418080703	1.90E-05	-0.3824931	0.283	0.423
333	ENSDARG00000020609	snap25a	0.423956536	1.92E-05	-0.693745534	0.137	0.263
334	ENSDARG00000101295	psmd4a	0.430940791	1.95E-05	-0.266661972	0.024	0.121
335	ENSDARG00000001994	stxbp1a	0.431024527	1.95E-05	-0.589552638	0.033	0.133
336	ENSDARG00000055723	hsp70l	0.458081597	2.08E-05	-0.33630049	0.226	0.381
337	ENSDARG00000071626	ptgdsb.2	0.461984291	2.09E-05	-1.243554529	0.09	0.211
338	ENSDARG00000074552	ndufs7	0.470275272	2.13E-05	-0.353402114	0.151	0.287
339	ENSDARG00000002230	sypb	0.475796779	2.16E-05	-0.731289607	0.028	0.124
340	ENSDARG00000040822	fundc1	0.479382747	2.17E-05	-0.418558604	0.09	0.212
341	ENSDARG00000018145	mid1ip1l	0.480342651	2.18E-05	-0.440725808	0.071	0.185
342	ENSDARG00000028017	tp53inp1	0.481165309	2.18E-05	-0.387348293	0.075	0.194
343	ENSDARG00000016855	sf3b5	0.487975592	2.21E-05	-0.287498104	0.028	0.128
344	ENSDARG00000097528	si:dkey-7j14.5	0.565975872	2.57E-05	-0.705457641	0.028	0.124
345	ENSDARG00000036295	golga7ba	0.625443703	2.84E-05	-0.609372828	0.028	0.123
346	ENSDARG00000044092	atp5if1b	0.626492725	2.84E-05	-0.313110819	0.363	0.519
347	ENSDARG00000018425	ddx61	0.629194513	2.85E-05	-0.379030235	0.061	0.171
348	ENSDARG00000071353	MGARP	0.656395618	2.98E-05	-0.368472678	0.038	0.138
349	ENSDARG00000100446	si:ch211-286o17.1	0.689541272	3.13E-05	0.284164787	0.231	0.133
350	ENSDARG00000103979	calr3a	0.695149557	3.15E-05	-0.312204839	0.028	0.124
351	ENSDARG00000089877	si:dkeyp-75h12.5	0.699703367	3.17E-05	-0.610181718	0.127	0.247
352	ENSDARG00000030155	ssbp3b	0.702086912	3.18E-05	-0.427954242	0.052	0.157
353	ENSDARG00000067626	ywhag1	0.711032634	3.22E-05	-0.487976574	0.019	0.108
354	ENSDARG00000069846	zgc:162944	0.719259831	3.26E-05	-0.272314685	0.061	0.173
355	ENSDARG00000045490	ndufb2	0.726707053	3.29E-05	-0.361780387	0.156	0.291
356	ENSDARG00000013804	capns1b	0.760013714	3.45E-05	0.451304635	0.316	0.217
357	ENSDARG00000098465	si:ch73-366l1.5	0.760952162	3.45E-05	0.404875446	0.142	0.069
358	ENSDARG00000025206	syt2a	0.773175255	3.51E-05	-0.647150576	0.019	0.106
359	ENSDARG00000007141	psmc3	0.792986088	3.60E-05	-0.280240918	0.038	0.137
360	ENSDARG00000043180	gpd1b	0.820018701	3.72E-05	0.276799895	0.142	0.068
361	ENSDARG00000071691	uqcrc2b	0.839687062	3.81E-05	-0.283990447	0.061	0.173
362	ENSDARG00000045014	tuba2	0.847529346	3.84E-05	-0.520430779	0.024	0.112
363	ENSDARG00000053990	hmgb2b	0.862023807	3.91E-05	-0.460926888	0.264	0.406
364	ENSDARG00000043857	ufm1	0.882408853	4.00E-05	-0.292816766	0.033	0.13
365	ENSDARG00000040291	cadm4	0.892800968	4.05E-05	-0.554416567	0.047	0.147
366	ENSDARG00000076290	calr	0.907679091	4.11E-05	-0.496582541	0.052	0.154
367	ENSDARG00000103483	litaf	0.943538979	4.28E-05	0.525961786	0.25	0.161
368	ENSDARG00000100244	ebf3a	0.967278926	4.39E-05	-0.719384917	0.042	0.141
369	ENSDARG00000003705	prnprs3	0.988646205	4.48E-05	-0.537422005	0.028	0.118
370	ENSDARG00000000069	dap	1	0.00012688	-0.290733965	0.066	0.168
371	ENSDARG00000000212	krt97	1	0.254703071	-0.72898798	0.094	0.12
372	ENSDARG00000000563	ttn.1	1	0.769106325	-0.406201264	0.193	0.2
373	ENSDARG00000001950	ak1	1	0.052529728	-0.455104208	0.561	0.617
374	ENSDARG00000002131	celf2	1	0.001028972	-0.480958548	0.137	0.228
375	ENSDARG00000002523	hsdl2	1	0.000597152	-0.298468307	0.042	0.119
376	ENSDARG00000002589	mylpfb	1	0.201972432	-0.282714747	0.514	0.552
377	ENSDARG00000002758	dedd1	1	0.038022917	-0.267061404	0.274	0.341
378	ENSDARG00000002768	pvalb2	1	0.473977996	-0.380546114	1	1
379	ENSDARG00000002790	ap2m1a	1	7.12E-05	-0.361888599	0.198	0.333
380	ENSDARG00000002791	atp1a1a.1	1	0.001137049	-0.326006024	0.127	0.226
381	ENSDARG00000003017	ube2al	1	0.000959235	-0.287102956	0.061	0.142
382	ENSDARG00000003153	nudt21	1	0.00200036	-0.29481105	0.038	0.102
383	ENSDARG00000003203	rhcga	1	0.00057621	-1.398920208	0.052	0.129
384	ENSDARG00000003207	mterf3	1	0.204157635	-0.284976437	0.099	0.128
385	ENSDARG00000003570	hsp90b1	1	6.51E-05	-0.38179712	0.019	0.103
386	ENSDARG00000003641	tfg	1	0.000307857	-0.279532301	0.047	0.132
387	ENSDARG00000003754	tspan2a	1	0.00298532	-0.334882614	0.042	0.106
388	ENSDARG00000003866	tm9sf2	1	0.000190802	-0.34951817	0.075	0.175
389	ENSDARG00000004189	cbx1a	1	0.001639462	-0.390508375	0.061	0.133
390	ENSDARG00000004270	atl3	1	8.28E-05	0.404318319	0.127	0.063
391	ENSDARG00000004588	sox4a	1	0.146443945	-0.591731515	0.184	0.217
392	ENSDARG00000004621	gpm6ab	1	0.270951591	-0.538159862	0.387	0.386
393	ENSDARG00000004735	hnrnpub	1	0.00162195	-0.285432433	0.047	0.118
394	ENSDARG00000004830	flot2a	1	0.002989302	-0.316954434	0.057	0.125
395	ENSDARG00000005191	ahcy	1	5.32E-05	-0.400039155	0.17	0.302
396	ENSDARG00000005423	pgam1a	1	0.004165579	-0.924481399	0.066	0.133
397	ENSDARG00000005576	mphosph8	1	0.002569511	-0.3056907	0.123	0.209
398	ENSDARG00000005840	got2b	1	0.001655993	-0.255685727	0.118	0.211
399	ENSDARG00000005842	cd9a	1	0.000434416	-0.461815593	0.033	0.107
400	ENSDARG00000005926	ak2	1	0.001229276	0.371972426	0.401	0.332
401	ENSDARG00000005945	sart1	1	0.000158639	-0.337656532	0.038	0.123
402	ENSDARG00000006092	rad21a	1	0.000101474	-0.316559767	0.118	0.237
403	ENSDARG00000006487	anp32a	1	6.94E-05	-0.410604753	0.33	0.457
404	ENSDARG00000006546	ak4	1	0.00039223	0.293630747	0.184	0.109
405	ENSDARG00000006588	zgc:111983	1	0.000977686	-1.279367508	0.104	0.188
406	ENSDARG00000006766	snd1	1	0.007148954	-0.264373305	0.08	0.147
407	ENSDARG00000007276	ela3l	1	0.191184188	-0.954718082	0.123	0.156
408	ENSDARG00000007654	nsfa	1	0.000150119	-0.5125058	0.038	0.123
409	ENSDARG00000007693	nfkbiab	1	5.98E-05	-0.385101844	0.222	0.358
410	ENSDARG00000007697	fabp7a	1	0.000269426	-1.657180855	0.151	0.254
411	ENSDARG00000007795	cst3	1	0.017469106	0.373803246	0.104	0.066
412	ENSDARG00000008153	serinc5	1	0.000644995	-0.295190277	0.038	0.113
413	ENSDARG00000008494	myl6	1	0.024567506	-0.483327509	0.085	0.137
414	ENSDARG00000008720	lmo3	1	0.052878841	-0.453637569	0.066	0.107
415	ENSDARG00000008735	atp6ap2	1	0.000515241	-0.450158819	0.212	0.325
416	ENSDARG00000008936	sec11a	1	0.000142346	-0.273677656	0.028	0.112
417	ENSDARG00000009336	aif1l	1	0.00050715	-0.307983526	0.033	0.108
418	ENSDARG00000009505	prelid3b	1	0.237746155	0.273416489	0.302	0.287
419	ENSDARG00000009544	cldnb	1	0.009347978	-0.858406808	0.071	0.126
420	ENSDARG00000010008	vim	1	0.101204638	-0.251663561	0.208	0.256
421	ENSDARG00000010113	ndufb8	1	0.000104966	-0.255828254	0.297	0.448
422	ENSDARG00000010137	ldb1a	1	0.004736343	-0.376594598	0.075	0.142
423	ENSDARG00000010381	rnf2	1	0.001107557	-0.264781757	0.099	0.19
424	ENSDARG00000011125	snrpb	1	0.000280592	-0.304481116	0.16	0.277
425	ENSDARG00000011146	uqcrb	1	0.000850733	-0.280875431	0.278	0.396
426	ENSDARG00000011166	cahz	1	0.005508427	-0.618873691	0.052	0.113
427	ENSDARG00000011170	ndrg2	1	0.002299569	0.292005253	0.269	0.194
428	ENSDARG00000011246	krr1	1	0.008199898	0.369105164	0.108	0.066
429	ENSDARG00000011545	arrb2b	1	0.246758288	0.289556036	0.156	0.136
430	ENSDARG00000012078	meis1b	1	5.61E-05	-0.577393435	0.09	0.201
431	ENSDARG00000012144	emc7	1	0.003979055	-0.25605563	0.08	0.153
432	ENSDARG00000012458	zgc:77849	1	0.163355327	0.297262131	0.33	0.313
433	ENSDARG00000012684	atp2b1a	1	0.000119591	-0.488936773	0.038	0.126
434	ENSDARG00000012747	rer1	1	0.000116022	-0.273141324	0.038	0.127
435	ENSDARG00000012777	nucks1b	1	0.001356501	-0.288793647	0.108	0.196
436	ENSDARG00000012944	myhz2	1	0.874374215	-0.837806738	0.203	0.211
437	ENSDARG00000012987	gpia	1	4.75E-05	-0.412467327	0.085	0.2
438	ENSDARG00000013615	pbx3b	1	0.000764466	-0.500209609	0.042	0.116
439	ENSDARG00000013655	tpd52l2b	1	0.001905165	-0.276501978	0.132	0.228
440	ENSDARG00000013755	actn3a	1	0.029884739	-0.327443492	0.099	0.152
441	ENSDARG00000013771	ctss2.2	1	0.000342492	-0.353436072	0.028	0.105
442	ENSDARG00000014053	olfm1b	1	0.00253041	-0.533996939	0.09	0.166
443	ENSDARG00000014222	zgc:86598	1	0.255898962	0.265921602	0.208	0.19
444	ENSDARG00000014287	eno2	1	0.003762344	-0.327664759	0.075	0.148
445	ENSDARG00000014329	npm1a	1	0.091044088	0.264199609	0.274	0.243
446	ENSDARG00000014463	usf1l	1	0.004388792	0.360787066	0.179	0.122
447	ENSDARG00000014569	hnrnpr	1	7.34E-05	-0.383018773	0.085	0.195
448	ENSDARG00000014571	ctnnb1	1	0.006807748	-0.254075418	0.175	0.26
449	ENSDARG00000014591	ilf2	1	0.000491131	-0.276282602	0.094	0.193
450	ENSDARG00000014746	rbfox1	1	0.012691334	-0.473692733	0.123	0.184
451	ENSDARG00000014915	ndufab1b	1	0.000136759	-0.267116485	0.132	0.253
452	ENSDARG00000015050	calm2b	1	0.01679572	-0.464931359	0.481	0.527
453	ENSDARG00000015111	ddx39ab	1	4.92E-05	-0.388899778	0.071	0.178
454	ENSDARG00000015266	mab21l2	1	0.000904797	-0.72379585	0.052	0.127
455	ENSDARG00000015325	u2af1	1	7.98E-05	-0.27708115	0.071	0.179
456	ENSDARG00000015343	pgd	1	0.0008876	0.331019683	0.156	0.092
457	ENSDARG00000015427	hdac1	1	0.00025306	-0.398132826	0.16	0.27
458	ENSDARG00000015524	prps1a	1	0.153455441	0.308718601	0.175	0.15
459	ENSDARG00000015551	fth1a	1	0.079384545	-0.710980113	0.759	0.741
460	ENSDARG00000015851	pnn	1	0.000205256	-0.262135376	0.085	0.189
461	ENSDARG00000015866	apoa2	1	0.682682824	-0.600800051	0.608	0.63
462	ENSDARG00000016153	dag1	1	0.000201454	-0.348459052	0.028	0.109
463	ENSDARG00000016173	cct3	1	0.001421736	-0.28766939	0.203	0.311
464	ENSDARG00000016200	trib3	1	0.010152566	0.301178236	0.198	0.142
465	ENSDARG00000016301	zgc:65894	1	0.001003706	-0.478288746	0.075	0.157
466	ENSDARG00000016745	slc35f6	1	0.000128203	-0.368232691	0.038	0.126
467	ENSDARG00000016771	tfa	1	0.095814484	-0.580173856	0.071	0.105
468	ENSDARG00000017314	CELA1 (1 of many)	1	0.128418084	-1.119981506	0.316	0.368
469	ENSDARG00000017441	mylz3	1	0.362965702	-0.313908654	0.906	0.896
470	ENSDARG00000017624	krt4	1	0.020908528	-1.100044988	0.495	0.565
471	ENSDARG00000018049	sf3b2	1	0.003286103	-0.286505227	0.075	0.148
472	ENSDARG00000018146	gpx1a	1	0.123007889	-0.38569284	0.151	0.188
473	ENSDARG00000018259	atp1a3a	1	0.000647275	-0.390078019	0.047	0.124
474	ENSDARG00000018461	zgc:56095	1	0.004060906	-0.432978498	0.071	0.137
475	ENSDARG00000018562	cope	1	0.000121543	-0.301144353	0.113	0.227
476	ENSDARG00000018618	cpsf6	1	0.000220165	-0.32190964	0.08	0.18
477	ENSDARG00000019033	tmem59	1	0.000551195	-0.261115911	0.175	0.288
478	ENSDARG00000019644	ldhba	1	0.000542302	-0.277986677	0.41	0.542
479	ENSDARG00000019856	atp1a1b	1	0.000176641	-1.268298447	0.038	0.12
480	ENSDARG00000019881	bsg	1	0.000559746	-0.341871501	0.429	0.549
481	ENSDARG00000020107	usp2a	1	0.003160326	-0.274819391	0.061	0.131
482	ENSDARG00000020187	GCA	1	0.002307927	-0.271828123	0.104	0.185
483	ENSDARG00000020258	ewsr1a	1	0.000570377	-0.358020698	0.052	0.133
484	ENSDARG00000020504	h3f3b.1	1	9.90E-05	-0.396142876	0.354	0.488
485	ENSDARG00000020574	atp2a1	1	0.028714594	-0.480126929	0.33	0.401
486	ENSDARG00000020890	tmod4	1	0.001606334	-0.330463179	0.047	0.117
487	ENSDARG00000020926	creb3l3l	1	0.001397402	-0.365559159	0.123	0.215
488	ENSDARG00000021124	cfl1	1	0.124900122	-0.265716362	0.566	0.598
489	ENSDARG00000021339	cpa5	1	0.061063367	-0.963730555	0.08	0.121
490	ENSDARG00000021372	tob1b	1	0.003011644	-0.327484534	0.373	0.477
491	ENSDARG00000021811	calm3a	1	0.662523933	-0.310361662	0.542	0.532
492	ENSDARG00000022129	rbm4.3	1	8.71E-05	-0.284154557	0.146	0.28
493	ENSDARG00000022165	mgst1.2	1	0.020578611	-0.281169795	0.132	0.195
494	ENSDARG00000022280	brd2a	1	9.70E-05	-0.361977924	0.047	0.142
495	ENSDARG00000022303	higd1a	1	0.00302485	0.389757369	0.349	0.282
496	ENSDARG00000022438	cox6a1	1	6.57E-05	-0.260286286	0.401	0.545
497	ENSDARG00000022456	eno1a	1	0.000910666	-0.438233952	0.226	0.336
498	ENSDARG00000023220	selenot2	1	0.00156222	-0.250328845	0.099	0.188
499	ENSDARG00000023323	ywhaqb	1	0.000264559	-0.459711941	0.179	0.288
500	ENSDARG00000023600	sh3gl2a	1	0.002631672	-0.418503823	0.047	0.112
501	ENSDARG00000024209	wasf2	1	0.036712108	0.3262622	0.104	0.069
502	ENSDARG00000024433	pvalb4	1	0.218600274	-0.636733327	0.358	0.394
503	ENSDARG00000024844	max	1	0.000181071	-0.294464619	0.16	0.285
504	ENSDARG00000024877	ptgr1	1	0.000227512	-0.365777954	0.071	0.165
505	ENSDARG00000024954	tmed4	1	0.000138775	-0.384232038	0.024	0.105
506	ENSDARG00000025348	igfbp5b	1	0.023701874	-0.325658995	0.075	0.129
507	ENSDARG00000025350	prdx2	1	0.794610756	-0.392108681	0.547	0.558
508	ENSDARG00000025522	sgk1	1	0.00894394	0.324802227	0.151	0.101
509	ENSDARG00000025789	chd4b	1	0.000782491	-0.364201125	0.08	0.167
510	ENSDARG00000025858	zgc:56525	1	9.19E-05	-0.31026683	0.047	0.142
511	ENSDARG00000026068	trappc5	1	0.003510209	-0.312083239	0.061	0.129
512	ENSDARG00000026531	alcama	1	0.01061959	-0.487031125	0.057	0.112
513	ENSDARG00000026655	tspo	1	0.03597772	-0.286160233	0.165	0.228
514	ENSDARG00000026829	cotl1	1	0.036142393	-0.40457331	0.175	0.228
515	ENSDARG00000026865	fam107b	1	0.00298034	-0.347580415	0.057	0.125
516	ENSDARG00000027088	ptgdsb.1	1	0.10190796	-1.154877974	0.358	0.399
517	ENSDARG00000027154	tpd52l2a	1	0.009982426	0.424354578	0.142	0.095
518	ENSDARG00000027740	adcyap1b	1	0.000165335	-0.939590619	0.057	0.149
519	ENSDARG00000027750	dpp7	1	0.010980757	0.272162243	0.189	0.133
520	ENSDARG00000027984	gstz1	1	0.0054404	0.275553028	0.288	0.222
521	ENSDARG00000028027	trim63a	1	0.004958713	0.283873163	0.137	0.084
522	ENSDARG00000028066	diras1a	1	0.000228812	-0.378635744	0.024	0.101
523	ENSDARG00000028119	sumo3a	1	7.47E-05	-0.325369638	0.203	0.337
524	ENSDARG00000028213	ttn.2	1	0.001935669	-0.661713502	0.108	0.192
525	ENSDARG00000028335	hmga1a	1	0.000566485	-0.385818463	0.231	0.356
526	ENSDARG00000028517	hbp1	1	0.00089984	0.356974473	0.212	0.138
527	ENSDARG00000028889	ndufb10	1	0.000283813	-0.255269185	0.217	0.338
528	ENSDARG00000029069	tnni2a.4	1	0.077123632	-0.624230731	0.788	0.837
529	ENSDARG00000029072	klf6a	1	0.011662779	0.30072657	0.288	0.227
530	ENSDARG00000029587	msra	1	0.002483625	0.265749825	0.175	0.113
531	ENSDARG00000029688	hsp70.1	1	0.00077654	-0.414075462	0.165	0.27
532	ENSDARG00000029995	tnni2b.2	1	0.878557668	-0.286383859	0.16	0.159
533	ENSDARG00000030106	stmn4	1	0.002617518	-0.477777233	0.08	0.153
534	ENSDARG00000030349	cryba2a	1	0.357690044	-0.357371389	0.094	0.113
535	ENSDARG00000030440	rsrp1	1	0.000296403	-0.300705475	0.25	0.375
536	ENSDARG00000030614	syt1a	1	0.000420871	-0.622303854	0.061	0.145
537	ENSDARG00000031343	rab6bb	1	0.004474847	-0.332933682	0.066	0.133
538	ENSDARG00000031388	dctn2	1	0.163265204	0.277777712	0.231	0.203
539	ENSDARG00000031495	seta	1	0.00062113	-0.296386803	0.212	0.328
540	ENSDARG00000031681	atp6v0b	1	0.00777877	-0.301176864	0.094	0.162
541	ENSDARG00000031683	fosab	1	7.62E-05	-0.526233253	0.189	0.324
542	ENSDARG00000031720	clstn1	1	0.000128597	-0.496489571	0.061	0.158
543	ENSDARG00000031756	mef2aa	1	0.028615216	0.251018545	0.156	0.111
544	ENSDARG00000031795	abcf1	1	0.000290266	-0.253136167	0.042	0.128
545	ENSDARG00000032614	msi2b	1	0.006724233	-0.374905159	0.066	0.129
546	ENSDARG00000032619	tob1a	1	0.037033076	-0.283282816	0.297	0.371
547	ENSDARG00000032708	arl4cb	1	0.017347622	0.262803052	0.127	0.084
548	ENSDARG00000033138	lyrm2	1	0.853612778	0.254287888	0.17	0.191
549	ENSDARG00000033175	snrpe	1	0.000152627	-0.281913609	0.08	0.184
550	ENSDARG00000033234	stmn2a	1	0.000139828	-0.62831161	0.057	0.147
551	ENSDARG00000033609	map1lc3a	1	0.000250372	0.380771989	0.373	0.288
552	ENSDARG00000033683	tpma	1	0.514838955	-0.29618491	0.873	0.867
553	ENSDARG00000034427	jpt2	1	0.02630016	0.395786877	0.241	0.197
554	ENSDARG00000034670	ube2e2	1	0.000196388	-0.427765949	0.08	0.175
555	ENSDARG00000034753	tspan3a	1	0.001583717	-0.31235257	0.189	0.291
556	ENSDARG00000035256	eef2l2	1	0.015797854	-0.279505907	0.099	0.161
557	ENSDARG00000035327	ckma	1	0.773814762	-0.292674088	0.774	0.766
558	ENSDARG00000035329	capns1a	1	0.015216558	0.327439183	0.302	0.246
559	ENSDARG00000035519	histh1l	1	0.678271738	-0.284795441	0.769	0.751
560	ENSDARG00000035622	xbp1	1	0.783360277	0.275179997	0.259	0.274
561	ENSDARG00000035719	arl5c	1	6.67E-05	0.485742692	0.17	0.094
562	ENSDARG00000035858	cnn2	1	0.001825921	0.266912443	0.203	0.133
563	ENSDARG00000035890	fuca1.1	1	0.000238814	-0.747124575	0.071	0.162
564	ENSDARG00000035907	fam49al	1	0.000205734	-0.475583919	0.033	0.114
565	ENSDARG00000036028	arrdc3b	1	0.001167175	-0.30271611	0.113	0.206
566	ENSDARG00000036162	hnrnpa0b	1	0.000114323	-0.40965684	0.226	0.356
567	ENSDARG00000036282	rnaset2	1	0.003646655	-0.253973909	0.052	0.118
568	ENSDARG00000036588	mhc1zba	1	0.092308578	-0.281967781	0.175	0.216
569	ENSDARG00000036593	kdm2ba	1	0.001021187	-0.381118929	0.042	0.114
570	ENSDARG00000036675	hnrnpa1b	1	0.001648459	-0.254357776	0.142	0.237
571	ENSDARG00000036754	hmgn3	1	0.000553974	-0.278280923	0.16	0.272
572	ENSDARG00000036820	mgll	1	0.000901996	-0.26943212	0.042	0.116
573	ENSDARG00000036832	cyt1l	1	0.011154907	-1.084073525	0.137	0.206
574	ENSDARG00000036840	krt15	1	0.085211461	-0.473069605	0.17	0.221
575	ENSDARG00000036967	smox	1	0.000914341	-0.457730947	0.071	0.154
576	ENSDARG00000037116	cxcl12a	1	0.055462721	-0.777421712	0.071	0.112
577	ENSDARG00000037318	ddost	1	7.20E-05	-0.28673641	0.038	0.132
578	ENSDARG00000037488	canx	1	0.000140218	-0.32860489	0.042	0.132
579	ENSDARG00000037559	uba1	1	0.000173225	-0.273312588	0.052	0.145
580	ENSDARG00000037746	actb1	1	0.032818029	-0.375358224	0.509	0.566
581	ENSDARG00000037789	pvalb1	1	0.724290708	-0.34393415	0.995	0.999
582	ENSDARG00000037962	psmb7	1	0.00050609	-0.298594505	0.175	0.293
583	ENSDARG00000037997	tubb5	1	0.000247749	-0.881204424	0.057	0.143
584	ENSDARG00000037998	flot1b	1	0.099147696	0.293650128	0.208	0.176
585	ENSDARG00000038028	ndufa6	1	0.000675577	-0.269612082	0.259	0.38
586	ENSDARG00000038059	grb2b	1	0.007390118	-0.257300155	0.066	0.129
587	ENSDARG00000038439	fabp10a	1	0.495745121	-0.518882831	0.448	0.423
588	ENSDARG00000038559	h1f0	1	0.000519015	-0.376285457	0.358	0.487
589	ENSDARG00000038574	scg2b	1	0.000159197	-0.771823664	0.052	0.144
590	ENSDARG00000038576	ube2d1b	1	0.000927093	-0.250722451	0.108	0.205
591	ENSDARG00000038695	elavl1a	1	0.00133451	-0.301757529	0.052	0.126
592	ENSDARG00000038900	acadm	1	0.001809701	-0.295773708	0.142	0.234
593	ENSDARG00000039007	eno3	1	0.960870473	-0.420521056	0.344	0.354
594	ENSDARG00000039117	tefa	1	0.038525578	0.268432872	0.127	0.089
595	ENSDARG00000039647	slc6a1b	1	0.008241916	-1.150025574	0.061	0.116
596	ENSDARG00000039729	asap1b	1	0.000275101	-0.461601442	0.042	0.124
597	ENSDARG00000039730	zgc:112160	1	0.44616731	-0.867844427	0.108	0.128
598	ENSDARG00000039830	gng5	1	0.072476561	0.291856803	0.274	0.237
599	ENSDARG00000040031	tardbp	1	0.00081045	-0.346437957	0.085	0.173
600	ENSDARG00000040237	mef2d	1	0.002582988	-0.304747612	0.071	0.146
601	ENSDARG00000040287	ywhabl	1	0.001800416	-0.279457632	0.292	0.407
602	ENSDARG00000040295	apoeb	1	0.44549661	-0.366016334	0.142	0.163
603	ENSDARG00000040534	epcam	1	0.000340737	-0.901222447	0.104	0.196
604	ENSDARG00000040565	ckmb	1	0.663680848	-0.414613201	0.571	0.595
605	ENSDARG00000040713	sirt7	1	0.001949947	0.371858226	0.175	0.113
606	ENSDARG00000040764	id1	1	0.053267259	-0.507376067	0.231	0.293
607	ENSDARG00000041022	pdcd4b	1	0.001746681	-0.264346157	0.038	0.105
608	ENSDARG00000041051	mid1ip1a	1	0.000455685	-0.970145102	0.061	0.143
609	ENSDARG00000041323	csdc2a	1	0.000403944	-0.361234612	0.028	0.103
610	ENSDARG00000041363	dctn3	1	0.002084115	0.443161995	0.278	0.21
611	ENSDARG00000041400	ndufa3	1	0.000231055	-0.300456587	0.137	0.253
612	ENSDARG00000041433	si:dkey-7c18.24	1	0.793989194	-0.809722644	0.113	0.107
613	ENSDARG00000041623	mt2	1	0.000269968	-1.019952089	0.179	0.288
614	ENSDARG00000041689	usf1	1	0.001067291	-0.296109587	0.042	0.115
615	ENSDARG00000042245	myl13	1	0.604731206	0.255152141	0.146	0.14
616	ENSDARG00000042533	gstm.1	1	0.212302415	0.346115386	0.17	0.145
617	ENSDARG00000042539	ywhaqa	1	4.71E-05	-0.301269654	0.123	0.249
618	ENSDARG00000042690	s1pr1	1	5.13E-05	-0.971871642	0.024	0.11
619	ENSDARG00000042725	cebpb	1	0.003764613	-0.353672944	0.099	0.179
620	ENSDARG00000042796	yy1a	1	0.074604847	-0.255401068	0.104	0.146
621	ENSDARG00000042823	spcs2	1	0.00092143	-0.292209207	0.075	0.161
622	ENSDARG00000042824	nfe2l2a	1	0.036675939	0.300827153	0.236	0.191
623	ENSDARG00000042837	atp1b3b	1	0.000251988	-0.285559091	0.033	0.114
624	ENSDARG00000042933	bloc1s6	1	4.59E-05	0.362689028	0.443	0.349
625	ENSDARG00000042948	dnajc5aa	1	0.000722236	-0.45520533	0.08	0.166
626	ENSDARG00000042993	prss1	1	0.921759935	-1.062690036	0.387	0.398
627	ENSDARG00000043081	ctsz	1	0.004612202	-0.278787344	0.071	0.14
628	ENSDARG00000043257	ckbb	1	0.002131938	-0.500429264	0.472	0.554
629	ENSDARG00000043313	ank2b	1	0.026651706	-0.289648953	0.08	0.132
630	ENSDARG00000043457	gapdh	1	0.182201118	-0.291996489	0.467	0.499
631	ENSDARG00000043511	prdx6	1	0.102465591	0.304836844	0.123	0.094
632	ENSDARG00000043531	jun	1	0.000610854	-0.27837947	0.203	0.321
633	ENSDARG00000044540	fkbp2	1	0.000170814	-0.250357139	0.052	0.147
634	ENSDARG00000044669	hp1bp3	1	9.20E-05	-0.459646313	0.16	0.282
635	ENSDARG00000045143	hbbe2	1	0.001200079	-0.796296319	0.071	0.152
636	ENSDARG00000045248	h3f3d	1	0.00015761	-0.379312688	0.759	0.813
637	ENSDARG00000045296	cops9	1	0.00274674	-0.259052847	0.132	0.223
638	ENSDARG00000045359	elocb	1	0.00059448	-0.302097206	0.212	0.331
639	ENSDARG00000045618	clta	1	0.00024778	-0.272323578	0.108	0.217
640	ENSDARG00000045835	si:dkey-14d8.6	1	0.772944134	-0.523307247	0.094	0.101
641	ENSDARG00000045847	si:ch211-214j24.10	1	0.02132565	0.268970313	0.189	0.141
642	ENSDARG00000045945	syn2a	1	0.000154539	-0.498017097	0.028	0.109
643	ENSDARG00000045947	hrc	1	6.15E-05	-0.469366262	0.033	0.126
644	ENSDARG00000045979	zgc:153704	1	0.044949772	-0.327585726	0.085	0.135
645	ENSDARG00000051875	islr2	1	0.000315989	-0.898060126	0.057	0.142
646	ENSDARG00000051886	ankrd11	1	0.000108766	-0.438124219	0.099	0.207
647	ENSDARG00000052150	pbx4	1	0.001758563	-0.341223865	0.075	0.154
648	ENSDARG00000052304	uqcrc1	1	0.000406719	-0.312099357	0.146	0.257
649	ENSDARG00000052419	ankrd12	1	0.011218169	-0.318971835	0.123	0.191
650	ENSDARG00000052695	nr2f1a	1	0.008993323	-0.379387287	0.066	0.125
651	ENSDARG00000053130	pcp4a	1	0.003898292	-0.477306768	0.057	0.121
652	ENSDARG00000053136	b2m	1	0.00824469	0.443923625	0.108	0.066
653	ENSDARG00000053254	mylpfa	1	0.920295059	-0.36263066	0.981	0.972
654	ENSDARG00000053358	basp1	1	0.001717144	-0.538309759	0.094	0.171
655	ENSDARG00000053973	fetub	1	0.528322412	-0.463144632	0.175	0.187
656	ENSDARG00000054191	pgk1	1	0.002310506	-0.295934331	0.118	0.207
657	ENSDARG00000054271	cdkn1bb	1	0.000417099	-0.347382297	0.212	0.333
658	ENSDARG00000054272	caprin1b	1	0.288325313	0.270385529	0.292	0.289
659	ENSDARG00000054300	dhrs1	1	0.000332231	0.258223094	0.146	0.079
660	ENSDARG00000054442	cbx1b	1	0.000236631	-0.479960336	0.09	0.187
661	ENSDARG00000054793	emc10	1	0.000542184	-0.251860316	0.104	0.207
662	ENSDARG00000054864	aplp2	1	0.000222768	-0.28367973	0.024	0.101
663	ENSDARG00000054907	cox7a2l	1	0.000218123	-0.260807187	0.113	0.225
664	ENSDARG00000054911	tmsb	1	0.000185231	-0.646886547	0.057	0.148
665	ENSDARG00000055283	id2a	1	0.001072633	-0.602043052	0.212	0.313
666	ENSDARG00000055292	atg9b	1	0.003022802	0.414290778	0.123	0.072
667	ENSDARG00000055307	sypl2a	1	0.093961468	0.267393678	0.132	0.103
668	ENSDARG00000055514	icn2	1	0.025782395	-1.153995367	0.137	0.19
669	ENSDARG00000055618	acta1b	1	0.006150014	-0.250918496	0.071	0.139
670	ENSDARG00000055874	cpe	1	0.016261907	-0.361018364	0.118	0.177
671	ENSDARG00000056008	atp5mc1	1	7.08E-05	-0.272110356	0.175	0.318
672	ENSDARG00000056235	smndc1	1	0.000489227	-0.396253651	0.108	0.205
673	ENSDARG00000056532	serinc2	1	0.001073301	0.411680426	0.198	0.132
674	ENSDARG00000056722	cd99l2	1	0.000702951	-0.471162298	0.038	0.112
675	ENSDARG00000056744	ela2	1	0.827384083	-0.756623193	0.184	0.178
676	ENSDARG00000056765	ela2l	1	0.667360189	-0.791402701	0.198	0.215
677	ENSDARG00000056831	gng2	1	0.000326446	-0.380409178	0.09	0.187
678	ENSDARG00000056874	lygl1	1	0.200395348	-0.262911252	0.085	0.113
679	ENSDARG00000057013	cadm3	1	0.000341695	-0.425917853	0.042	0.123
680	ENSDARG00000057234	chtopa	1	0.001013183	-0.265478234	0.061	0.141
681	ENSDARG00000057460	crygm2d13	1	0.550450609	-0.328290568	0.142	0.127
682	ENSDARG00000057854	sap18	1	0.000141751	-0.266502834	0.085	0.191
683	ENSDARG00000057940	dido1	1	0.000139628	-0.331023744	0.08	0.185
684	ENSDARG00000058062	magt1	1	0.049167406	0.319022067	0.203	0.164
685	ENSDARG00000058094	ciarta	1	0.000800181	-0.28044117	0.264	0.395
686	ENSDARG00000058117	snap25b	1	0.000202228	-0.591382976	0.113	0.215
687	ENSDARG00000058203	smc1al	1	0.020127789	-0.304612894	0.146	0.211
688	ENSDARG00000058354	selenot1a	1	5.02E-05	-0.345527242	0.075	0.186
689	ENSDARG00000059054	pdk2b	1	0.000116444	0.470233755	0.259	0.173
690	ENSDARG00000059097	nktr	1	0.006479282	-0.28017323	0.047	0.104
691	ENSDARG00000059311	dpysl5b	1	0.000152567	-0.414179696	0.033	0.118
692	ENSDARG00000059323	rpn1	1	0.00057513	-0.283099148	0.057	0.14
693	ENSDARG00000059373	dnajc8	1	4.93E-05	-0.346944407	0.042	0.141
694	ENSDARG00000059680	fscn1a	1	0.006261479	-0.320271886	0.075	0.14
695	ENSDARG00000060309	srgap3	1	0.008355585	-0.329835377	0.061	0.12
696	ENSDARG00000060350	apoda.2	1	0.632399909	-0.906476768	0.156	0.165
697	ENSDARG00000060679	kdm1a	1	0.028185155	-0.250478985	0.104	0.159
698	ENSDARG00000060853	nckap1	1	0.002735247	-0.289230283	0.042	0.106
699	ENSDARG00000061187	cbx5	1	0.00116221	-0.254659718	0.151	0.255
700	ENSDARG00000061228	pfdn4	1	0.307919189	0.288812688	0.297	0.291
701	ENSDARG00000061647	nrxn1a	1	0.000687648	-0.459170635	0.047	0.126
702	ENSDARG00000062326	hmgn7	1	0.032591793	-0.308880772	0.448	0.513
703	ENSDARG00000063344	fam162a	1	0.976529182	0.271045657	0.108	0.117
704	ENSDARG00000063535	chd4a	1	0.000492139	-0.346801229	0.038	0.116
705	ENSDARG00000063899	mt-nd2	1	0.004362428	-0.303988006	0.538	0.642
706	ENSDARG00000063908	mt-co2	1	0.023690685	-0.272656385	0.953	0.959
707	ENSDARG00000063912	mt-co3	1	0.000558789	-0.312645955	0.939	0.952
708	ENSDARG00000063914	mt-nd3	1	0.001569941	-0.283920436	0.274	0.394
709	ENSDARG00000063921	mt-nd5	1	0.005966132	-0.260269325	0.123	0.202
710	ENSDARG00000067990	myhz1.1	1	0.508809869	-0.782722761	0.637	0.672
711	ENSDARG00000067995	myhz1.2	1	0.903803538	-0.482270735	0.241	0.247
712	ENSDARG00000067997	myhz1.3	1	0.025124167	-0.705883296	0.127	0.191
713	ENSDARG00000068194	klf9	1	0.285362971	0.283736716	0.179	0.161
714	ENSDARG00000068436	h3f3b.1	1	0.000221722	-0.380787105	0.335	0.467
715	ENSDARG00000068457	tnnt3b	1	0.72639072	-0.265841484	0.807	0.779
716	ENSDARG00000068582	rnf44	1	5.23E-05	-0.500262566	0.075	0.182
717	ENSDARG00000068641	taf10	1	0.00018452	-0.306910684	0.071	0.168
718	ENSDARG00000068680	ctrl	1	0.365352952	-0.702223532	0.132	0.155
719	ENSDARG00000068745	map4l	1	0.002961698	-0.291978129	0.071	0.145
720	ENSDARG00000068820	h2afva	1	0.000124696	-0.291936691	0.08	0.187
721	ENSDARG00000068966	si:ch211-261n11.7	1	0.374228658	0.251877125	0.142	0.127
722	ENSDARG00000068978	glo1	1	0.249861125	0.257587907	0.325	0.316
723	ENSDARG00000069090	atp6v0d1	1	0.000314542	-0.366591831	0.099	0.199
724	ENSDARG00000069297	upf3a	1	0.001919125	-0.312173766	0.038	0.104
725	ENSDARG00000069425	hsbp1a	1	0.000299706	-0.294849591	0.047	0.136
726	ENSDARG00000069461	rnaseka	1	0.226162742	0.271751981	0.16	0.139
727	ENSDARG00000069752	ckba	1	0.016139843	-0.352778038	0.075	0.131
728	ENSDARG00000069774	flot2b	1	0.001150407	-0.32455607	0.038	0.108
729	ENSDARG00000069850	mrpl30	1	0.00149162	-0.288343709	0.08	0.16
730	ENSDARG00000069940	ppap2d	1	0.148340745	-0.343300229	0.09	0.12
731	ENSDARG00000070266	spock3	1	0.002024507	-0.551323726	0.08	0.155
732	ENSDARG00000070391	tspan4b	1	0.000163492	0.294160868	0.118	0.057
733	ENSDARG00000070472	arf5	1	0.002255823	-0.259352937	0.16	0.26
734	ENSDARG00000070537	stmn2b	1	0.00316418	-0.343273037	0.047	0.112
735	ENSDARG00000070682	sdf4	1	0.000780926	-0.259096293	0.038	0.112
736	ENSDARG00000070702	s100v2	1	0.007768373	-0.312696733	0.123	0.196
737	ENSDARG00000070835	tnnc2	1	0.162141351	-0.345079321	0.406	0.451
738	ENSDARG00000070873	ccl25b	1	0.266912333	0.299140558	0.113	0.091
739	ENSDARG00000070959	si:ch211-288g17.3	1	5.57E-05	-0.559179806	0.118	0.234
740	ENSDARG00000070981	ash1l	1	0.001662913	-0.298808482	0.042	0.11
741	ENSDARG00000071011	cdk5r2a	1	0.020580059	-0.373804556	0.057	0.103
742	ENSDARG00000071026	mllt11	1	0.000184599	-0.431217081	0.085	0.186
743	ENSDARG00000071036	si:dkey-286j15.3	1	0.012169596	0.325585891	0.108	0.069
744	ENSDARG00000071060	naa10	1	0.154822055	0.308529844	0.325	0.317
745	ENSDARG00000071224	si:ch211-133n4.4	1	6.87E-05	-0.498080491	0.075	0.179
746	ENSDARG00000071395	camk2g1	1	0.009853939	-0.279805292	0.052	0.107
747	ENSDARG00000071403	oaz1a	1	0.003771447	-0.301113122	0.415	0.513
748	ENSDARG00000071658	ywhag2	1	0.000212542	-0.704194463	0.146	0.247
749	ENSDARG00000073704	si:dkeyp-72g9.4	1	0.014727592	-0.355781349	0.052	0.102
750	ENSDARG00000073742	prss59.2	1	0.099765837	-1.052883399	0.363	0.421
751	ENSDARG00000074390	tmem176l.4	1	0.000416673	-0.54800193	0.033	0.109
752	ENSDARG00000075014	sqstm1	1	0.168469908	0.491982005	0.264	0.242
753	ENSDARG00000075542	zfhx4	1	0.003126586	-0.454290001	0.052	0.117
754	ENSDARG00000076120	foxp4	1	0.010158203	-0.289202156	0.123	0.199
755	ENSDARG00000076223	SERP1	1	0.007400143	0.281989532	0.481	0.429
756	ENSDARG00000076386	epdl1	1	0.00263314	-0.667013247	0.094	0.167
757	ENSDARG00000076836	gpx4b	1	0.048645876	0.351359841	0.307	0.275
758	ENSDARG00000077045	scg5	1	0.001771912	-0.39781008	0.052	0.122
759	ENSDARG00000077383	anxa11a	1	0.006125457	0.504480736	0.222	0.164
760	ENSDARG00000077405	psip1b	1	0.000215615	-0.447414005	0.052	0.139
761	ENSDARG00000077473	mych	1	0.000192721	0.323555462	0.307	0.208
762	ENSDARG00000077664	zgc:110239	1	0.000476467	0.339427923	0.208	0.13
763	ENSDARG00000077726	nocta	1	0.067018071	0.332224025	0.127	0.095
764	ENSDARG00000077811	sox11a	1	0.000492961	-0.505105469	0.075	0.165
765	ENSDARG00000077815	cdc26	1	0.400035799	0.292857796	0.137	0.123
766	ENSDARG00000078308	spry2	1	0.281077539	-0.313037143	0.09	0.111
767	ENSDARG00000078386	dync1i2a	1	0.001086034	0.325296299	0.142	0.083
768	ENSDARG00000078473	nucks1a	1	4.86E-05	-0.503504739	0.113	0.229
769	ENSDARG00000078686	arl8a	1	0.021473382	-0.250734178	0.099	0.157
770	ENSDARG00000079274	prss59.1	1	0.554296398	-0.773852293	0.259	0.243
771	ENSDARG00000079305	hbae3	1	0.000142086	-0.810403886	0.085	0.189
772	ENSDARG00000086288	scg3	1	0.000718557	-0.507990711	0.047	0.124
773	ENSDARG00000086856	stk35	1	0.002934743	-0.354918706	0.16	0.251
774	ENSDARG00000086917	crygm2d2	1	0.213872676	-0.276584346	0.193	0.23
775	ENSDARG00000087390	hbbe1.3	1	0.025369748	-0.861864577	0.151	0.21
776	ENSDARG00000087402	tpm1	1	0.485961681	-0.281381073	0.142	0.157
777	ENSDARG00000087697	lpl	1	0.001304108	-0.503360211	0.104	0.192
778	ENSDARG00000088330	hbae1.1	1	0.005711524	-0.839949521	0.066	0.13
779	ENSDARG00000089124	hbae1.3	1	0.001182589	-0.891302722	0.052	0.128
780	ENSDARG00000089302	hnrnpa0a	1	9.20E-05	-0.519161486	0.184	0.307
781	ENSDARG00000089475	hbae1.1	1	0.000586143	-0.941145452	0.047	0.127
782	ENSDARG00000089663	lsm3	1	0.000251008	-0.260990199	0.042	0.129
783	ENSDARG00000090190	bcam	1	0.047219231	-0.399971035	0.066	0.108
784	ENSDARG00000090286	serpina1	1	0.520921713	-0.403397635	0.09	0.101
785	ENSDARG00000090389	ndufv3	1	0.000207436	-0.27491687	0.071	0.168
786	ENSDARG00000090428	ctrb1	1	0.600975001	-0.856621533	0.41	0.406
787	ENSDARG00000090454	gnb1a	1	0.000355236	-0.359022464	0.297	0.414
788	ENSDARG00000090552	si:dkey-7j14.6	1	0.002347439	0.351934009	0.288	0.214
789	ENSDARG00000090872	si:dkey-276j7.1	1	0.009986459	-0.331403173	0.217	0.285
790	ENSDARG00000090912	npc2	1	0.000381889	-0.336040544	0.184	0.297
791	ENSDARG00000091996	tcnbb	1	0.000154739	-0.841953934	0.052	0.144
792	ENSDARG00000092170	apoc1	1	0.186306256	-0.759400836	0.104	0.135
793	ENSDARG00000092610	lamp1b	1	0.00786984	-0.269552071	0.052	0.109
794	ENSDARG00000092659	ppp3r1a	1	0.001795236	-0.363326137	0.066	0.141
795	ENSDARG00000092945	si:ch211-250g4.3	1	0.019640844	-0.698585072	0.061	0.11
796	ENSDARG00000092947	cyt1	1	0.284242173	-1.131340325	0.632	0.665
797	ENSDARG00000092970	tmsb2	1	5.40E-05	-0.520531323	0.061	0.164
798	ENSDARG00000093022	selenoh	1	0.00037631	0.437619549	0.288	0.21
799	ENSDARG00000093303	ifitm1	1	0.077252998	-0.272374659	0.104	0.146
800	ENSDARG00000093584	zgc:193505	1	0.007689687	-0.707985494	0.08	0.142
801	ENSDARG00000093844	zgc:136461	1	0.775005622	-0.580094822	0.118	0.111
802	ENSDARG00000093936	si:dkeyp-1h4.6	1	0.00736394	-0.647759005	0.047	0.104
803	ENSDARG00000094041	krt17	1	0.011973069	-1.477803768	0.184	0.251
804	ENSDARG00000094836	si:ch211-195b15.8	1	0.000862734	-0.495320452	0.047	0.122
805	ENSDARG00000095273	cox8a	1	0.001164975	-0.288106932	0.382	0.497
806	ENSDARG00000096829	blvrb	1	0.000370668	-0.602966341	0.047	0.13
807	ENSDARG00000097102	si:ch73-281n10.2	1	8.84E-05	-0.382496217	0.344	0.48
808	ENSDARG00000097157	si:ch211-207n23.2	1	0.01867536	-1.104600629	0.09	0.141
809	ENSDARG00000097322	si:dkey-81l17.6	1	0.005194308	-0.334955002	0.08	0.147
810	ENSDARG00000097789	pon3.2	1	0.000278236	0.282114802	0.123	0.062
811	ENSDARG00000097824	smco4	1	0.012029515	0.293298694	0.108	0.068
812	ENSDARG00000098355	atp5pd	1	0.002557772	-0.261715728	0.358	0.465
813	ENSDARG00000098391	psmg3	1	0.243195637	0.274914865	0.175	0.154
814	ENSDARG00000098813	stx12	1	0.000189951	0.300059276	0.16	0.087
815	ENSDARG00000099175	hmgb1a	1	0.00022065	-0.45144074	0.448	0.564
816	ENSDARG00000099195	ier2a	1	0.008115573	0.318284669	0.278	0.215
817	ENSDARG00000099203	atp1b2a	1	0.004463807	-0.48682303	0.104	0.176
818	ENSDARG00000099241	ppp2cb	1	5.06E-05	-0.291666647	0.132	0.262
819	ENSDARG00000099389	cdo1	1	0.00022182	0.261225519	0.231	0.142
820	ENSDARG00000099420	nme2b.2	1	0.136275086	-0.269311506	0.396	0.451
821	ENSDARG00000099453	elof1	1	0.001660374	-0.263920947	0.127	0.222
822	ENSDARG00000099744	gap43	1	0.000671869	-0.480432855	0.057	0.139
823	ENSDARG00000099776	glula	1	0.000253854	-1.060137768	0.325	0.43
824	ENSDARG00000099865	hnrnpabb	1	0.000409278	-0.277316489	0.259	0.394
825	ENSDARG00000099974	ldb3b	1	0.013434195	-0.296804623	0.057	0.11
826	ENSDARG00000100020	pim1	1	0.294068097	0.265108498	0.222	0.206
827	ENSDARG00000100129	brd3b	1	0.06209698	-0.273076311	0.17	0.22
828	ENSDARG00000100494	pbx1a	1	0.000226786	-0.554292536	0.047	0.133
829	ENSDARG00000100499	cpeb4b	1	0.000357598	-0.26205802	0.057	0.146
830	ENSDARG00000100562	CABZ01080702.1	1	5.41E-05	-0.601781655	0.08	0.185
831	ENSDARG00000100582	si:ch211-195b11.3	1	7.62E-05	-1.043839161	0.08	0.183
832	ENSDARG00000100823	selenok	1	0.000243003	-0.281197015	0.113	0.224
833	ENSDARG00000101127	map1lc3b	1	0.037401946	0.266565704	0.382	0.345
834	ENSDARG00000101181	s100w	1	0.00255428	0.322592893	0.127	0.074
835	ENSDARG00000101324	apoa1b	1	0.897787759	-0.659848771	0.604	0.635
836	ENSDARG00000101387	CAMK2N1	1	0.000174164	-0.432789875	0.024	0.103
837	ENSDARG00000101733	fam168b	1	0.000284683	-0.411483657	0.08	0.175
838	ENSDARG00000101849	adipor2	1	0.00138687	0.376934135	0.307	0.235
839	ENSDARG00000101914	metrnla	1	0.00016668	0.518251783	0.193	0.115
840	ENSDARG00000102047	mab21l1	1	0.003537519	-0.423861895	0.047	0.11
841	ENSDARG00000102115	ndufc2	1	4.62E-05	-0.290707931	0.108	0.234
842	ENSDARG00000102482	zgc:165573	1	0.011721836	0.324273394	0.142	0.094
843	ENSDARG00000102632	ubc	1	9.86E-05	0.284753821	0.774	0.733
844	ENSDARG00000102640	pdia3	1	0.000861776	-0.362631205	0.175	0.279
845	ENSDARG00000102879	myt1b	1	0.001268757	-0.428378701	0.038	0.106
846	ENSDARG00000103002	nptna	1	7.13E-05	-0.597759733	0.019	0.101
847	ENSDARG00000103057	zfhx3	1	0.157226393	-0.256174662	0.113	0.147
848	ENSDARG00000103199	si:dkey-247k7.2	1	0.035823226	-1.225281543	0.146	0.197
849	ENSDARG00000103672	cirbpa	1	0.000676374	-0.308215547	0.368	0.492
850	ENSDARG00000103937	ndrg4	1	0.003622295	-0.268724674	0.042	0.105
851	ENSDARG00000103957	aamdc	1	0.001854155	0.252250548	0.127	0.072
852	ENSDARG00000104030	taf12	1	6.28E-05	-0.357214671	0.165	0.289
853	ENSDARG00000104279	appa	1	0.000801504	-0.4010076	0.193	0.297
854	ENSDARG00000104347	rtn4b	1	0.029516566	-0.253748488	0.156	0.216
855	ENSDARG00000104359	anxa1c	1	0.006572972	-0.921189096	0.071	0.132
856	ENSDARG00000104372	gnb1b	1	0.023316759	-0.270459244	0.335	0.407
857	ENSDARG00000104436	zgc:153426	1	0.005140119	-0.331428574	0.042	0.101
858	ENSDARG00000104470	syngr2b	1	0.003016765	0.310312768	0.151	0.093
859	ENSDARG00000104537	cox7c	1	8.41E-05	-0.316134188	0.335	0.478
860	ENSDARG00000104782	oaz1b	1	0.004142228	-0.252612309	0.278	0.379
861	ENSDARG00000104846	atg10	1	0.000275511	0.298289042	0.104	0.049
862	ENSDARG00000105117	sdad1	1	0.063373172	0.322812665	0.175	0.139
863	ENSDARG00000105154	creg1	1	0.058091916	-0.264594747	0.349	0.292
864	ENSDARG00000105177	ilf3b	1	0.000531111	-0.34805719	0.052	0.134
865	ENSDARG00000109337	nanos1	1	0.006884294	-0.510623929	0.099	0.166
866	ENSDARG00000109861	BX545855.1	1	0.031485948	-0.54917941	0.142	0.204
867	ENSDARG00000113599	hbbe1.1	1	0.001390112	-0.579907824	0.061	0.138
868	ENSDARG00000115405	hbbe1.2	1	0.005464137	-0.706459196	0.075	0.142
869	ENSDARG00000116164	crygm2d8	1	0.048363567	-0.417454149	0.09	0.137
870	ENSDARG00000116617	spaca4l	1	0.008490989	-0.27900058	0.052	0.109
