# Supplementary material for: Cell-type-specific responses to the microbiota across all tissues of the larval zebrafish
Source: Cell Rep. Author manuscript; Available in PMC 2023 Oct 23. (PMC10423310; doi:10.1016/j.celrep.2023.112095)
Supplement: MMC121 [file NIHMS1880944-supplement-MMC121.zip › DataS15/Figure6_PanelD_subcluster_GeneLists/subcluster14.tsv]

	gene	gene_NAME	p_val_adj	p_val	avg_logFC	pct.1	pct.2
1	ENSDARG00000092945	si:ch211-250g4.3	1.18E-16	5.34E-21	1.143127028	0.35	0.102
2	ENSDARG00000088330	hbae1.1	1.86E-16	8.41E-21	1.318710649	0.379	0.12
3	ENSDARG00000089475	hbae1.1	8.46E-16	3.84E-20	1.419936288	0.364	0.117
4	ENSDARG00000115405	hbbe1.2	7.81E-15	3.54E-19	1.35558243	0.386	0.133
5	ENSDARG00000089124	hbae1.3	1.62E-14	7.33E-19	1.263403625	0.364	0.118
6	ENSDARG00000103672	cirbpa	3.10E-13	1.41E-17	-0.835175986	0.079	0.499
7	ENSDARG00000025073	rpl18a	1.02E-12	4.61E-17	-0.466917336	0.993	0.968
8	ENSDARG00000029150	hsp90ab1	2.14E-11	9.72E-16	-0.593415841	0.771	0.93
9	ENSDARG00000045143	hbbe2	2.49E-11	1.13E-15	1.336017429	0.371	0.142
10	ENSDARG00000023298	rps27.1	5.34E-11	2.42E-15	-0.482475598	0.843	0.941
11	ENSDARG00000030694	atp6v1e1b	3.93E-10	1.78E-14	-1.261354062	0	0.307
12	ENSDARG00000039346	ndufa5	1.09E-09	4.94E-14	-0.965837117	0	0.299
13	ENSDARG00000053254	mylpfa	1.30E-09	5.91E-14	0.518443557	0.979	0.972
14	ENSDARG00000079305	hbae3	8.11E-09	3.68E-13	1.352355714	0.393	0.179
15	ENSDARG00000037071	rps26	1.79E-08	8.10E-13	-0.503334014	0.543	0.821
16	ENSDARG00000087390	hbbe1.3	3.54E-08	1.61E-12	1.268861031	0.414	0.201
17	ENSDARG00000013351	cirbpb	3.89E-08	1.76E-12	-0.808516245	0.457	0.758
18	ENSDARG00000011166	cahz	3.92E-08	1.78E-12	1.094282773	0.286	0.105
19	ENSDARG00000002710	ncl	8.63E-08	3.91E-12	-0.450412673	0.129	0.483
20	ENSDARG00000045142	hbae5	1.18E-07	5.35E-12	1.114109727	0.236	0.076
21	ENSDARG00000101362	mibp	1.36E-07	6.18E-12	1.05624934	0.279	0.104
22	ENSDARG00000034852	nt5c2l1	1.87E-07	8.46E-12	1.112190277	0.25	0.087
23	ENSDARG00000040184	syncrip	2.29E-07	1.04E-11	-0.627523129	0.071	0.379
24	ENSDARG00000087897	h2afy2	2.94E-07	1.33E-11	-0.716254714	0.071	0.376
25	ENSDARG00000040287	ywhabl	4.28E-07	1.94E-11	-0.642891739	0.093	0.411
26	ENSDARG00000019881	bsg	6.02E-07	2.73E-11	-0.591357491	0.2	0.554
27	ENSDARG00000020239	lpin1	6.43E-07	2.92E-11	-0.807103382	0.121	0.444
28	ENSDARG00000008706	paip2b	6.84E-07	3.10E-11	-0.533482041	0.079	0.385
29	ENSDARG00000019444	ssr4	1.10E-06	4.99E-11	-0.453173199	0.05	0.33
30	ENSDARG00000103919	si:ch73-1a9.3	1.14E-06	5.15E-11	-0.703595986	0.343	0.671
31	ENSDARG00000021124	cfl1	1.34E-06	6.08E-11	-0.666899956	0.264	0.606
32	ENSDARG00000031427	calm2a	1.63E-06	7.38E-11	-0.750897986	0.071	0.361
33	ENSDARG00000059906	sdc4	1.67E-06	7.55E-11	-0.905531014	0.05	0.321
34	ENSDARG00000036080	cd81a	1.69E-06	7.68E-11	-0.598665785	0.157	0.467
35	ENSDARG00000053457	rpl23	1.74E-06	7.87E-11	-0.355462082	0.864	0.96
36	ENSDARG00000113599	hbbe1.1	2.08E-06	9.41E-11	1.331818327	0.307	0.13
37	ENSDARG00000009106	serinc1	3.40E-06	1.54E-10	-0.765612851	0.114	0.41
38	ENSDARG00000027249	btg1	3.95E-06	1.79E-10	-0.331987462	0.293	0.653
39	ENSDARG00000074242	serbp1a	5.61E-06	2.55E-10	-0.528873361	0.421	0.738
40	ENSDARG00000030479	hmgb1b	5.92E-06	2.68E-10	-0.80894192	0.143	0.435
41	ENSDARG00000056119	eef1g	6.73E-06	3.05E-10	-0.42923739	0.629	0.857
42	ENSDARG00000092553	slc25a5	8.78E-06	3.98E-10	-0.256495341	0.921	0.966
43	ENSDARG00000104018	mtpn	9.92E-06	4.50E-10	-0.711550087	0.007	0.232
44	ENSDARG00000020261	rab2a	1.03E-05	4.67E-10	-0.338847287	0.071	0.353
45	ENSDARG00000087636	hmgn6	1.06E-05	4.81E-10	-0.6672428	0.193	0.509
46	ENSDARG00000015887	b2ml	1.18E-05	5.35E-10	-0.641372976	0.107	0.391
47	ENSDARG00000101849	adipor2	1.21E-05	5.48E-10	-0.692770442	0.014	0.244
48	ENSDARG00000062326	hmgn7	1.41E-05	6.39E-10	-0.553115544	0.2	0.519
49	ENSDARG00000035136	selenow1	1.43E-05	6.50E-10	-0.58421635	0.129	0.418
50	ENSDARG00000102741	sumo2b	1.49E-05	6.75E-10	-0.409107758	0.164	0.495
51	ENSDARG00000103994	ppiab	1.53E-05	6.94E-10	-0.506967804	0.421	0.726
52	ENSDARG00000001354	slc6a22.2	1.65E-05	7.50E-10	0.531981113	0.157	0.045
53	ENSDARG00000045248	h3f3d	1.85E-05	8.40E-10	-0.521009859	0.529	0.818
54	ENSDARG00000043608	eif4ebp1	2.06E-05	9.33E-10	-0.496163753	0.064	0.331
55	ENSDARG00000021113	ptmaa	2.09E-05	9.47E-10	-0.725331656	0.429	0.711
56	ENSDARG00000012244	ube2e3	2.09E-05	9.49E-10	-0.4978212	0.1	0.389
57	ENSDARG00000039034	marcksl1a	2.22E-05	1.01E-09	-0.76196823	0.107	0.379
58	ENSDARG00000008735	atp6ap2	2.22E-05	1.01E-09	-0.70031845	0.064	0.327
59	ENSDARG00000019230	rpl7a	2.31E-05	1.05E-09	-0.328681143	0.879	0.964
60	ENSDARG00000030053	eef1db	2.35E-05	1.06E-09	-0.413629715	0.171	0.498
61	ENSDARG00000038141	atf4b	2.86E-05	1.30E-09	-0.544841761	0.1	0.376
62	ENSDARG00000093406	zgc:111986	2.91E-05	1.32E-09	-0.757856549	0.036	0.27
63	ENSDARG00000021811	calm3a	2.97E-05	1.35E-09	-0.723457623	0.229	0.541
64	ENSDARG00000115557	cox7b	3.11E-05	1.41E-09	-0.458821061	0.179	0.503
65	ENSDARG00000021372	tob1b	3.60E-05	1.63E-09	-0.35175685	0.171	0.481
66	ENSDARG00000101766	ptmab	4.35E-05	1.97E-09	-0.813929214	0.436	0.724
67	ENSDARG00000029818	srsf5a	4.46E-05	2.02E-09	-0.341374609	0.243	0.579
68	ENSDARG00000043531	jun	4.82E-05	2.19E-09	-0.835998883	0.071	0.323
69	ENSDARG00000041921	hsbp1b	4.95E-05	2.25E-09	-0.545932333	0.057	0.308
70	ENSDARG00000018334	rpl35	5.11E-05	2.32E-09	-0.338363324	0.836	0.942
71	ENSDARG00000055868	rsl1d1	5.28E-05	2.39E-09	-0.358785028	0.079	0.344
72	ENSDARG00000016443	eif3c	5.56E-05	2.52E-09	-0.37935485	0.1	0.381
73	ENSDARG00000097478	qkia	5.68E-05	2.58E-09	-0.676452822	0.057	0.304
74	ENSDARG00000046022	tmed7	5.96E-05	2.70E-09	-0.423484294	0.064	0.319
75	ENSDARG00000002758	dedd1	6.38E-05	2.89E-09	-0.358619162	0.079	0.346
76	ENSDARG00000035325	srsf7a	6.80E-05	3.08E-09	-0.617861737	0.021	0.242
77	ENSDARG00000068996	hist2h2l	6.93E-05	3.14E-09	-0.475621158	0.064	0.319
78	ENSDARG00000055455	gpm6aa	7.24E-05	3.28E-09	-0.865823811	0.193	0.46
79	ENSDARG00000004948	bccip	7.27E-05	3.30E-09	-0.392169638	0.093	0.363
80	ENSDARG00000057867	lasp1	7.47E-05	3.38E-09	-0.577056202	0.057	0.297
81	ENSDARG00000092677	coa6	7.70E-05	3.49E-09	-0.664683828	0	0.203
82	ENSDARG00000099197	actc1b	7.72E-05	3.50E-09	0.292338123	0.993	0.999
83	ENSDARG00000021252	cct6a	8.55E-05	3.88E-09	-0.466897263	0.086	0.348
84	ENSDARG00000063626	ddx21	8.72E-05	3.95E-09	-0.495869096	0.143	0.431
85	ENSDARG00000003920	setb	0.000100396	4.55E-09	-0.367440302	0.107	0.388
86	ENSDARG00000014867	rpl8	0.000100722	4.57E-09	-0.295548433	0.929	0.964
87	ENSDARG00000016173	cct3	0.0001011	4.58E-09	-0.428933747	0.064	0.313
88	ENSDARG00000045144	zgc:163057	0.000102908	4.67E-09	0.464153317	0.114	0.028
89	ENSDARG00000034897	rps10	0.000108324	4.91E-09	-0.367304059	0.771	0.913
90	ENSDARG00000043453	rps5	0.000121211	5.50E-09	-0.309448855	0.864	0.951
91	ENSDARG00000057026	ran	0.000125087	5.67E-09	-0.468527747	0.336	0.663
92	ENSDARG00000070472	arf5	0.000163123	7.40E-09	-0.48926378	0.036	0.262
93	ENSDARG00000011665	aldoaa	0.000168798	7.65E-09	-0.325993105	0.157	0.464
94	ENSDARG00000029072	klf6a	0.000180155	8.17E-09	-0.653771483	0.021	0.236
95	ENSDARG00000045132	vdac1	0.000180565	8.19E-09	-0.326302321	0.143	0.437
96	ENSDARG00000089787	crebzf	0.000217995	9.88E-09	-0.648909644	0.007	0.207
97	ENSDARG00000032866	erh	0.000222477	1.01E-08	-0.420418334	0.107	0.37
98	ENSDARG00000003151	skp1	0.000222725	1.01E-08	-0.367462974	0.179	0.478
99	ENSDARG00000036577	atp6v0cb	0.000227909	1.03E-08	-0.780071792	0.079	0.32
100	ENSDARG00000079391	mrpl42	0.000230065	1.04E-08	-0.60892298	0	0.193
101	ENSDARG00000003207	mterf3	0.000236707	1.07E-08	0.925920382	0.271	0.123
102	ENSDARG00000097057	fxyd6l	0.000251833	1.14E-08	-0.414334134	0.086	0.345
103	ENSDARG00000021838	rps23	0.000264425	1.20E-08	-0.296992995	0.786	0.919
104	ENSDARG00000068436	h3f3b.1	0.000269853	1.22E-08	-0.390119954	0.179	0.47
105	ENSDARG00000028119	sumo3a	0.000272991	1.24E-08	-0.382665206	0.086	0.338
106	ENSDARG00000056725	hmgb3a	0.000276192	1.25E-08	-0.653340986	0.179	0.455
107	ENSDARG00000086856	stk35	0.000294055	1.33E-08	-0.632024252	0.036	0.253
108	ENSDARG00000077473	mych	0.000299191	1.36E-08	-0.652142878	0.014	0.218
109	ENSDARG00000090872	si:dkey-276j7.1	0.000319295	1.45E-08	-0.574414723	0.057	0.288
110	ENSDARG00000099241	ppp2cb	0.000370782	1.68E-08	-0.487341476	0.043	0.263
111	ENSDARG00000029533	rpl18	0.000390316	1.77E-08	-0.306889031	0.921	0.963
112	ENSDARG00000014165	ssr3	0.000407845	1.85E-08	-0.434628463	0.043	0.263
113	ENSDARG00000042905	rpl10a	0.000412023	1.87E-08	-0.316853251	0.85	0.949
114	ENSDARG00000100742	reep5	0.000426862	1.94E-08	-0.375830148	0.1	0.356
115	ENSDARG00000104279	appa	0.000431388	1.96E-08	-0.47849552	0.064	0.299
116	ENSDARG00000068708	ifrd1	0.000440621	2.00E-08	-0.70765389	0.014	0.21
117	ENSDARG00000052856	khdrbs1a	0.000460576	2.09E-08	-0.433478404	0.214	0.519
118	ENSDARG00000017235	eif5a	0.000463259	2.10E-08	-0.403858262	0.364	0.688
119	ENSDARG00000099312	jpt1b	0.000465296	2.11E-08	-0.563184865	0.057	0.288
120	ENSDARG00000031776	fthl27	0.000534366	2.42E-08	-0.646661293	0.407	0.711
121	ENSDARG00000030213	sap30l	0.000541186	2.45E-08	-0.353455241	0.036	0.251
122	ENSDARG00000020708	mdkb	0.00055943	2.54E-08	-1.100384067	0.143	0.393
123	ENSDARG00000030440	rsrp1	0.000585373	2.65E-08	-0.402565179	0.114	0.377
124	ENSDARG00000008310	ip6k2a	0.000601128	2.73E-08	-0.526727756	0.05	0.273
125	ENSDARG00000095304	si:ch211-207c6.2	0.000604673	2.74E-08	0.887394099	0.164	0.055
126	ENSDARG00000024195	znf395b	0.000626579	2.84E-08	-0.523391424	0.064	0.293
127	ENSDARG00000100129	brd3b	0.000642098	2.91E-08	-0.581610306	0.021	0.223
128	ENSDARG00000007693	nfkbiab	0.000739452	3.35E-08	-0.356444249	0.107	0.359
129	ENSDARG00000058094	ciarta	0.000740267	3.36E-08	-0.400814249	0.129	0.397
130	ENSDARG00000022438	cox6a1	0.000798669	3.62E-08	-0.402246278	0.243	0.547
131	ENSDARG00000018618	cpsf6	0.000810034	3.67E-08	-0.689821517	0	0.181
132	ENSDARG00000069817	crygm2d8	0.000877341	3.98E-08	1.490001901	0.143	0.045
133	ENSDARG00000102452	eif3ha	0.000878921	3.98E-08	-0.335400753	0.107	0.357
134	ENSDARG00000045359	elocb	0.00091058	4.13E-08	-0.426632927	0.093	0.333
135	ENSDARG00000068265	tomm5	0.000938651	4.26E-08	-0.26771266	0.071	0.31
136	ENSDARG00000092798	ppib	0.000953828	4.32E-08	-0.266059363	0.129	0.398
137	ENSDARG00000015164	mknk2b	0.000961628	4.36E-08	-0.566204723	0.136	0.391
138	ENSDARG00000104372	gnb1b	0.000965912	4.38E-08	-0.390530269	0.143	0.411
139	ENSDARG00000076223	SERP1	0.000969732	4.40E-08	-0.427924506	0.164	0.438
140	ENSDARG00000025147	cd63	0.001046215	4.74E-08	-0.778958094	0.179	0.437
141	ENSDARG00000011125	snrpb	0.001057773	4.80E-08	-0.480944243	0.057	0.279
142	ENSDARG00000039914	gapdhs	0.001138111	5.16E-08	-0.508066528	0.264	0.556
143	ENSDARG00000055120	ctsba	0.001159887	5.26E-08	-0.873154918	0.064	0.283
144	ENSDARG00000007836	ctsla	0.001306616	5.92E-08	-0.55808644	0.229	0.514
145	ENSDARG00000101813	nap1l1	0.001319465	5.98E-08	-0.557863629	0	0.176
146	ENSDARG00000046157	RPS17	0.001324909	6.01E-08	-0.320856534	0.721	0.89
147	ENSDARG00000092873	zgc:193541	0.001418884	6.43E-08	-0.408564808	0.193	0.475
148	ENSDARG00000056186	eif5a2	0.001453056	6.59E-08	-0.428590502	0.036	0.241
149	ENSDARG00000014361	tmbim4	0.001482891	6.72E-08	-0.604663716	0.014	0.201
150	ENSDARG00000099175	hmgb1a	0.001540696	6.98E-08	-0.518328131	0.279	0.567
151	ENSDARG00000099022	faua	0.001547759	7.02E-08	-0.295696689	0.807	0.921
152	ENSDARG00000070849	rps15	0.001562635	7.08E-08	-0.277542505	0.886	0.95
153	ENSDARG00000056090	capza1b	0.001572967	7.13E-08	-0.318167035	0.064	0.291
154	ENSDARG00000073750	crygm2d18	0.001677327	7.60E-08	1.591680229	0.164	0.058
155	ENSDARG00000009881	ier5	0.001715849	7.78E-08	-0.399101027	0.057	0.277
156	ENSDARG00000002082	csnk2a1	0.001716043	7.78E-08	-0.342558854	0.064	0.286
157	ENSDARG00000020693	sesn1	0.001726099	7.83E-08	-0.452805689	0.207	0.488
158	ENSDARG00000043484	ube2d2	0.001866917	8.46E-08	-0.419343286	0.057	0.272
159	ENSDARG00000006497	rtn1a	0.001908159	8.65E-08	-0.578552692	0.157	0.407
160	ENSDARG00000005162	tpm3	0.002021569	9.16E-08	-0.350105524	0.043	0.252
161	ENSDARG00000104066	dnaja2a	0.002087511	9.46E-08	-0.423377069	0.036	0.237
162	ENSDARG00000022129	rbm4.3	0.002141246	9.71E-08	-0.533248089	0.064	0.28
163	ENSDARG00000040764	id1	0.002187286	9.92E-08	-0.911192052	0.079	0.296
164	ENSDARG00000096667	hemgn	0.002306837	1.05E-07	0.610702606	0.171	0.061
165	ENSDARG00000020504	h3f3b.1	0.00232311	1.05E-07	-0.368798664	0.2	0.49
166	ENSDARG00000045776	cnbpa	0.002372463	1.08E-07	-0.295245674	0.136	0.403
167	ENSDARG00000052674	csnk1a1	0.002456094	1.11E-07	-0.427746431	0.086	0.312
168	ENSDARG00000055064	prdx5	0.00247885	1.12E-07	-0.476921226	0.057	0.271
169	ENSDARG00000076815	eif3s10	0.002516968	1.14E-07	-0.28003426	0.093	0.332
170	ENSDARG00000099572	hmgn2	0.002651921	1.20E-07	-0.483309767	0.314	0.612
171	ENSDARG00000012513	sdcbp2	0.00265859	1.21E-07	-0.434993884	0.043	0.248
172	ENSDARG00000074057	calm3b	0.002675346	1.21E-07	-0.47221542	0.143	0.388
173	ENSDARG00000058454	dynll1	0.002701569	1.22E-07	-0.462436982	0.171	0.436
174	ENSDARG00000054272	caprin1b	0.002844791	1.29E-07	-0.344532707	0.071	0.296
175	ENSDARG00000113969	supt4h1	0.002940811	1.33E-07	-0.535050237	0.007	0.182
176	ENSDARG00000025850	rps21	0.003192886	1.45E-07	-0.28961646	0.736	0.903
177	ENSDARG00000116058	rhoac	0.003303261	1.50E-07	-0.460522853	0.029	0.22
178	ENSDARG00000023290	fabp3	0.003926104	1.78E-07	-0.436800392	0.271	0.553
179	ENSDARG00000035329	capns1a	0.004189758	1.90E-07	-0.40916733	0.05	0.254
180	ENSDARG00000068434	h3f3b.1	0.004252611	1.93E-07	-0.425864539	0.186	0.454
181	ENSDARG00000038559	h1f0	0.004340483	1.97E-07	-0.525482145	0.229	0.489
182	ENSDARG00000034753	tspan3a	0.004391366	1.99E-07	-0.499843023	0.079	0.293
183	ENSDARG00000090912	npc2	0.004430614	2.01E-07	-0.578514978	0.086	0.298
184	ENSDARG00000005513	naca	0.004568878	2.07E-07	-0.302693701	0.786	0.925
185	ENSDARG00000068978	glo1	0.004845674	2.20E-07	-0.276797227	0.093	0.323
186	ENSDARG00000070437	rpl22	0.005129124	2.33E-07	-0.286267998	0.779	0.902
187	ENSDARG00000099380	rpl13	0.005203791	2.36E-07	-0.31362708	0.786	0.923
188	ENSDARG00000045019	aamp	0.005271451	2.39E-07	-0.357131392	0.029	0.216
189	ENSDARG00000028198	ube2v2	0.006177216	2.80E-07	-0.327552431	0.107	0.339
190	ENSDARG00000014329	npm1a	0.006230983	2.82E-07	-0.408692315	0.05	0.25
191	ENSDARG00000077533	eif3f	0.006264015	2.84E-07	-0.347791632	0.379	0.683
192	ENSDARG00000045352	cst14a.2	0.00633003	2.87E-07	-0.452825383	0.057	0.262
193	ENSDARG00000095019	lmo2	0.006601889	2.99E-07	0.681535681	0.179	0.069
194	ENSDARG00000045914	si:ch211-51e12.7	0.006914929	3.13E-07	-0.656588903	0	0.159
195	ENSDARG00000093549	selenop	0.006979571	3.16E-07	-0.599803567	0.093	0.312
196	ENSDARG00000018961	gtpbp4	0.007126798	3.23E-07	-0.338360604	0.229	0.525
197	ENSDARG00000027744	gadd45ba	0.007218206	3.27E-07	-0.270887569	0.057	0.263
198	ENSDARG00000102105	dad1	0.007491468	3.40E-07	-0.334855174	0.057	0.263
199	ENSDARG00000009212	ppiaa	0.007496863	3.40E-07	-0.382222262	0.657	0.823
200	ENSDARG00000006370	atp6v1h	0.008061356	3.65E-07	-0.515950414	0.036	0.222
201	ENSDARG00000045877	ube2nb	0.008252256	3.74E-07	-0.524767542	0	0.158
202	ENSDARG00000014690	rps4x	0.008280682	3.75E-07	-0.268381093	0.907	0.945
203	ENSDARG00000033175	snrpe	0.008568098	3.88E-07	-0.492808296	0.014	0.184
204	ENSDARG00000023299	snu13b	0.008617937	3.91E-07	-0.371159109	0.036	0.223
205	ENSDARG00000094673	rhoab	0.009152433	4.15E-07	-0.426706224	0.029	0.208
206	ENSDARG00000054290	acin1a	0.009202631	4.17E-07	-0.38285826	0.086	0.305
207	ENSDARG00000053990	hmgb2b	0.009623546	4.36E-07	-0.378281865	0.157	0.407
208	ENSDARG00000099148	bzw1b	0.009627714	4.36E-07	-0.378951561	0.036	0.221
209	ENSDARG00000074572	zgc:56304	0.009931535	4.50E-07	-0.285979965	0.043	0.234
210	ENSDARG00000037860	cox6b2	0.010120467	4.59E-07	-0.286843287	0.371	0.656
211	ENSDARG00000057913	syt11a	0.010134441	4.59E-07	-0.700346837	0.05	0.244
212	ENSDARG00000035914	tmem167a	0.010501731	4.76E-07	-0.398312958	0.036	0.22
213	ENSDARG00000037998	flot1b	0.01081206	4.90E-07	-0.452557605	0.014	0.182
214	ENSDARG00000004621	gpm6ab	0.010994211	4.98E-07	-0.585168474	0.164	0.392
215	ENSDARG00000086699	smim15	0.011122249	5.04E-07	-0.406121626	0.007	0.169
216	ENSDARG00000035715	marcksl1b	0.011448737	5.19E-07	-0.690368264	0.443	0.663
217	ENSDARG00000068457	tnnt3b	0.011562013	5.24E-07	0.33048623	0.793	0.78
218	ENSDARG00000059057	atpv0e2	0.011812213	5.36E-07	-0.628594729	0.071	0.271
219	ENSDARG00000003032	eif4a1b	0.012027578	5.45E-07	-0.276942612	0.3	0.601
220	ENSDARG00000014536	pfdn1	0.012901677	5.85E-07	-0.255587055	0.057	0.257
221	ENSDARG00000006399	ywhae1	0.013031218	5.91E-07	-0.253115744	0.079	0.292
222	ENSDARG00000096829	blvrb	0.013239617	6.00E-07	0.927919653	0.25	0.123
223	ENSDARG00000076532	si:ch211-222l21.1	0.01375552	6.24E-07	-0.83095993	0.164	0.379
224	ENSDARG00000017673	nova2	0.014005585	6.35E-07	-0.580645918	0.136	0.361
225	ENSDARG00000044573	cdc42	0.014044236	6.37E-07	-0.362398585	0.114	0.343
226	ENSDARG00000036162	hnrnpa0b	0.014301135	6.48E-07	-0.348264388	0.121	0.357
227	ENSDARG00000090454	gnb1a	0.014469108	6.56E-07	-0.250210245	0.157	0.416
228	ENSDARG00000007960	hnrnpaba	0.015559883	7.05E-07	-0.298188253	0.236	0.521
229	ENSDARG00000021669	sec61a1	0.016396503	7.43E-07	-0.272018399	0.079	0.287
230	ENSDARG00000071396	timm23a	0.016902939	7.66E-07	-0.398458402	0.014	0.178
231	ENSDARG00000058451	rpl6	0.017104308	7.75E-07	-0.286410784	0.807	0.922
232	ENSDARG00000022684	fkbp1aa	0.017877552	8.10E-07	-0.273495742	0.279	0.578
233	ENSDARG00000021143	rtn1b	0.017924249	8.13E-07	-0.374683117	0.071	0.273
234	ENSDARG00000002344	tubb4b	0.018816609	8.53E-07	-0.352832706	0.386	0.672
235	ENSDARG00000040440	snrpd2	0.018911183	8.57E-07	-0.386692293	0.043	0.225
236	ENSDARG00000009285	rpl15	0.018937667	8.59E-07	-0.257535482	0.929	0.959
237	ENSDARG00000027099	psmc4	0.019182099	8.70E-07	-0.385449197	0.036	0.213
238	ENSDARG00000030602	rps19	0.019629281	8.90E-07	-0.26713928	0.893	0.966
239	ENSDARG00000015128	rpl27	0.019915695	9.03E-07	-0.252609509	0.729	0.912
240	ENSDARG00000013979	ndfip1	0.020394635	9.25E-07	-0.33422624	0.057	0.252
241	ENSDARG00000041232	rps29	0.020570626	9.33E-07	-0.253790002	0.664	0.85
242	ENSDARG00000101733	fam168b	0.020836122	9.45E-07	-0.573206293	0.014	0.175
243	ENSDARG00000011146	uqcrb	0.022431981	1.02E-06	-0.283176766	0.15	0.398
244	ENSDARG00000041619	rack1	0.022868918	1.04E-06	-0.266636044	0.821	0.92
245	ENSDARG00000086826	sult6b1	0.023210718	1.05E-06	-0.425224848	0.043	0.226
246	ENSDARG00000032575	ywhaz	0.02393565	1.09E-06	-0.324954795	0.1	0.32
247	ENSDARG00000045847	si:ch211-214j24.10	0.024498972	1.11E-06	-0.43664464	0	0.146
248	ENSDARG00000020197	rpl5a	0.024790663	1.12E-06	-0.263369346	0.471	0.752
249	ENSDARG00000026908	tmed2	0.025055128	1.14E-06	-0.259632733	0.071	0.271
250	ENSDARG00000051886	ankrd11	0.025378604	1.15E-06	-0.547469923	0.036	0.207
251	ENSDARG00000036629	rps14	0.025860248	1.17E-06	-0.271439608	0.807	0.919
252	ENSDARG00000027141	ube2l3b	0.026261	1.19E-06	-0.402312594	0.021	0.186
253	ENSDARG00000023852	lsm4	0.026261045	1.19E-06	-0.378890111	0.021	0.184
254	ENSDARG00000043757	ptbp3	0.026854364	1.22E-06	-0.567733716	0.007	0.159
255	ENSDARG00000005924	serpina10a	0.027201836	1.23E-06	-0.345199687	0.036	0.213
256	ENSDARG00000014587	slc38a5b	0.028531908	1.29E-06	-0.308132754	0.057	0.249
257	ENSDARG00000045913	mrps10	0.028571949	1.30E-06	-0.452927302	0	0.145
258	ENSDARG00000099281	si:dkey-112e7.2	0.02857195	1.30E-06	-0.437444902	0	0.145
259	ENSDARG00000054818	rpl32	0.029352892	1.33E-06	-0.254041792	0.814	0.914
260	ENSDARG00000103594	npm3	0.02956376	1.34E-06	-0.421191113	0.007	0.157
261	ENSDARG00000005791	rpl28	0.029630576	1.34E-06	-0.263641745	0.857	0.928
262	ENSDARG00000012777	nucks1b	0.029665271	1.34E-06	-0.444642709	0.029	0.197
263	ENSDARG00000088030	rpl35a	0.031146448	1.41E-06	-0.254088729	0.821	0.911
264	ENSDARG00000102640	pdia3	0.031396495	1.42E-06	-0.276275351	0.079	0.28
265	ENSDARG00000098591	tubb2b	0.032968337	1.49E-06	-0.590136957	0.136	0.345
266	ENSDARG00000025855	camk2n1a	0.033905336	1.54E-06	-0.794249769	0.021	0.181
267	ENSDARG00000039980	ppt1	0.034282281	1.55E-06	-0.391346563	0.05	0.232
268	ENSDARG00000044521	eef1b2	0.034573166	1.57E-06	-0.317457915	0.579	0.812
269	ENSDARG00000015575	cyp3c1	0.034633558	1.57E-06	-0.500929072	0.014	0.17
270	ENSDARG00000055475	rps27.2	0.035290984	1.60E-06	-0.312250429	0.586	0.798
271	ENSDARG00000057556	rpl17	0.036357723	1.65E-06	-0.2744236	0.771	0.921
272	ENSDARG00000015314	zc4h2	0.037388675	1.70E-06	-0.65571555	0.071	0.258
273	ENSDARG00000089302	hnrnpa0a	0.038770084	1.76E-06	-0.47647223	0.1	0.308
274	ENSDARG00000024844	max	0.038989029	1.77E-06	-0.337383912	0.086	0.286
275	ENSDARG00000069175	vps4b	0.039395237	1.79E-06	-0.440650084	0.014	0.168
276	ENSDARG00000011201	rplp2l	0.039794762	1.80E-06	-0.31925638	0.764	0.896
277	ENSDARG00000041182	rpl4	0.040056518	1.82E-06	-0.292142897	0.693	0.863
278	ENSDARG00000035625	snrnp27	0.041922367	1.90E-06	-0.308279536	0.043	0.218
279	ENSDARG00000092033	si:dkey-239h2.3	0.043784296	1.98E-06	-0.366495603	0.093	0.298
280	ENSDARG00000016143	xiap	0.04466358	2.02E-06	-0.413375951	0.014	0.167
281	ENSDARG00000030949	srprb	0.044977326	2.04E-06	-0.301499403	0.036	0.206
282	ENSDARG00000036658	cab39l	0.047788346	2.17E-06	-0.371260196	0.014	0.167
283	ENSDARG00000099865	hnrnpabb	0.049265419	2.23E-06	-0.317601306	0.164	0.395
284	ENSDARG00000028335	hmga1a	0.049417056	2.24E-06	-0.399955954	0.136	0.357
285	ENSDARG00000014420	elavl3	0.050383096	2.28E-06	-0.740617246	0.093	0.283
286	ENSDARG00000089976	spcs3	0.053550923	2.43E-06	-0.351387469	0.014	0.166
287	ENSDARG00000040439	rsl24d1	0.053966317	2.45E-06	-0.325020418	0.557	0.792
288	ENSDARG00000029688	hsp70.1	0.055100668	2.50E-06	-0.830894881	0.086	0.271
289	ENSDARG00000045618	clta	0.055207123	2.50E-06	-0.382206942	0.043	0.217
290	ENSDARG00000035751	ipo7	0.05520873	2.50E-06	-0.308237328	0.057	0.239
291	ENSDARG00000059908	si:ch211-217k17.7	0.056145553	2.55E-06	-0.253809607	0.05	0.229
292	ENSDARG00000031683	fosab	0.056291145	2.55E-06	-0.604295076	0.121	0.324
293	ENSDARG00000006408	hmgb3b	0.058109344	2.63E-06	-0.305396596	0.043	0.215
294	ENSDARG00000019702	aldocb	0.060205694	2.73E-06	-0.811896788	0.143	0.337
295	ENSDARG00000015111	ddx39ab	0.061005325	2.77E-06	-0.331704526	0.021	0.178
296	ENSDARG00000044669	hp1bp3	0.06110319	2.77E-06	-0.399367688	0.086	0.282
297	ENSDARG00000018914	hnrnpk	0.062135909	2.82E-06	-0.520683737	0.043	0.207
298	ENSDARG00000039268	emc4	0.062912121	2.85E-06	-0.419545933	0.021	0.175
299	ENSDARG00000099306	zgc:175088	0.064329361	2.92E-06	-0.446099324	0.014	0.163
300	ENSDARG00000003486	ppp1caa	0.064344152	2.92E-06	-0.337718392	0.021	0.177
301	ENSDARG00000068698	psenen	0.064981418	2.95E-06	-0.385392009	0.029	0.188
302	ENSDARG00000089877	si:dkeyp-75h12.5	0.065591136	2.97E-06	-0.492163349	0.064	0.247
303	ENSDARG00000097102	si:ch73-281n10.2	0.068108303	3.09E-06	-0.28754831	0.214	0.482
304	ENSDARG00000034670	ube2e2	0.068700574	3.11E-06	-0.458481347	0.021	0.176
305	ENSDARG00000014571	ctnnb1	0.073420921	3.33E-06	-0.531704126	0.079	0.261
306	ENSDARG00000053858	crip1	0.073464621	3.33E-06	-0.852616107	0.05	0.219
307	ENSDARG00000036161	hnrnpa0l	0.073710484	3.34E-06	-0.354926114	0.257	0.524
308	ENSDARG00000038306	tsc22d1	0.075441133	3.42E-06	-0.401147749	0.036	0.201
309	ENSDARG00000039185	nfyba	0.076883552	3.49E-06	-0.502827439	0	0.135
310	ENSDARG00000099283	epb41a	0.07726039	3.50E-06	-0.513933828	0.057	0.233
311	ENSDARG00000043631	bcas2	0.077602927	3.52E-06	-0.326943115	0.036	0.198
312	ENSDARG00000045373	pabpn1	0.077853211	3.53E-06	-0.286258735	0.086	0.277
313	ENSDARG00000059360	srsf3b	0.078018937	3.54E-06	-0.397520923	0.05	0.221
314	ENSDARG00000071658	ywhag2	0.081008122	3.67E-06	-0.733324759	0.071	0.248
315	ENSDARG00000069090	atp6v0d1	0.081729205	3.71E-06	-0.384528142	0.036	0.199
316	ENSDARG00000099195	ier2a	0.083167097	3.77E-06	-0.386964129	0.05	0.222
317	ENSDARG00000021973	st13	0.084402172	3.83E-06	-0.269871289	0.029	0.188
318	ENSDARG00000019941	sgta	0.086776454	3.93E-06	-0.327572673	0.021	0.173
319	ENSDARG00000033450	nkap	0.090453777	4.10E-06	-0.324771915	0.043	0.21
320	ENSDARG00000007098	itm2ba	0.091191323	4.13E-06	-0.300999259	0.164	0.396
321	ENSDARG00000052746	grinab	0.091201855	4.13E-06	-0.376276209	0.014	0.16
322	ENSDARG00000103791	nme2b.1	0.09264594	4.20E-06	-0.331380038	0.721	0.849
323	ENSDARG00000098832	fam168a	0.092702774	4.20E-06	-0.451096229	0.086	0.276
324	ENSDARG00000078748	si:ch211-137a8.4	0.093724755	4.25E-06	-0.556721931	0.043	0.208
325	ENSDARG00000057853	atp6v0ca	0.094322446	4.28E-06	-0.321325316	0.064	0.244
326	ENSDARG00000003308	emc2	0.096453334	4.37E-06	-0.290316983	0.05	0.221
327	ENSDARG00000105037	snrpf	0.096539358	4.38E-06	-0.304777325	0.029	0.185
328	ENSDARG00000098391	psmg3	0.096656021	4.38E-06	-0.371703208	0.014	0.159
329	ENSDARG00000035622	xbp1	0.09772952	4.43E-06	-0.344733616	0.086	0.279
330	ENSDARG00000068701	gpr85	0.098214794	4.45E-06	-0.808670189	0	0.132
331	ENSDARG00000002131	celf2	0.099085238	4.49E-06	-0.501045628	0.057	0.229
332	ENSDARG00000101680	arl1	0.100248006	4.54E-06	-0.499387372	0.007	0.144
333	ENSDARG00000070702	s100v2	0.100288158	4.55E-06	-0.470011448	0.036	0.197
334	ENSDARG00000037284	ptges3a	0.102305385	4.64E-06	-0.308634616	0.057	0.234
335	ENSDARG00000006225	ddx39aa	0.106865111	4.84E-06	-0.306888604	0.057	0.231
336	ENSDARG00000006242	ptp4a1	0.112507686	5.10E-06	-0.285206616	0.1	0.303
337	ENSDARG00000061478	igf2bp1	0.113716363	5.16E-06	-0.259835013	0.064	0.245
338	ENSDARG00000056138	sf3b1	0.114168306	5.18E-06	-0.29457048	0.029	0.184
339	ENSDARG00000078473	nucks1a	0.114356426	5.18E-06	-0.462269083	0.057	0.229
340	ENSDARG00000098635	irf2bp2b	0.11488444	5.21E-06	-0.277610901	0.071	0.251
341	ENSDARG00000013078	ywhaba	0.121113195	5.49E-06	-0.261048745	0.186	0.423
342	ENSDARG00000053365	rpl31	0.124206844	5.63E-06	-0.276705028	0.571	0.804
343	ENSDARG00000007438	ube2ib	0.125685723	5.70E-06	-0.25771072	0.064	0.243
344	ENSDARG00000063572	perp	0.136595508	6.19E-06	-0.426028116	0.014	0.155
345	ENSDARG00000032327	usp36	0.139220441	6.31E-06	-0.358776113	0.007	0.142
346	ENSDARG00000046132	dynlt3	0.140177515	6.35E-06	-0.376249953	0.036	0.192
347	ENSDARG00000020761	arrdc2	0.141704386	6.42E-06	-0.432534405	0.043	0.203
348	ENSDARG00000105154	creg1	0.141820723	6.43E-06	1.13821332	0.4	0.292
349	ENSDARG00000015851	pnn	0.143195297	6.49E-06	-0.453339484	0.036	0.189
350	ENSDARG00000013087	ndrg3a	0.148882569	6.75E-06	-0.992696922	0.086	0.262
351	ENSDARG00000037350	rpl9	0.150333635	6.82E-06	-0.271604375	0.793	0.91
352	ENSDARG00000033009	h3f3c	0.150969844	6.84E-06	-0.335716494	0.307	0.568
353	ENSDARG00000025428	socs3a	0.156346223	7.09E-06	-0.602833782	0.029	0.179
354	ENSDARG00000008407	tspan7b	0.163428416	7.41E-06	-0.493192501	0.057	0.223
355	ENSDARG00000068995	h2afx1	0.165990982	7.53E-06	-0.52117087	0.386	0.626
356	ENSDARG00000071673	ctdspla	0.166174909	7.53E-06	-0.304518578	0.029	0.179
357	ENSDARG00000042864	rpl7l1	0.169703755	7.69E-06	-0.272232124	0.014	0.154
358	ENSDARG00000035858	cnn2	0.175013844	7.93E-06	-0.355926383	0.007	0.14
359	ENSDARG00000071566	ppp1cab	0.178678821	8.10E-06	-0.41190293	0	0.126
360	ENSDARG00000089368	hopx	0.179088636	8.12E-06	-0.422042565	0.014	0.153
361	ENSDARG00000046106	rab10	0.180083635	8.16E-06	-0.316314972	0.05	0.213
362	ENSDARG00000014746	rbfox1	0.181792496	8.24E-06	-0.693433674	0.036	0.186
363	ENSDARG00000024877	ptgr1	0.183362084	8.31E-06	-0.384217682	0.021	0.165
364	ENSDARG00000074378	junba	0.183905814	8.34E-06	-0.406042613	0.029	0.178
365	ENSDARG00000022315	atp6v1g1	0.199992858	9.07E-06	-0.306524851	0.1	0.291
366	ENSDARG00000013968	psap	0.200662011	9.10E-06	-0.30330291	0.157	0.368
367	ENSDARG00000056877	vamp2	0.20549274	9.32E-06	-0.627918175	0.05	0.21
368	ENSDARG00000056740	tmeff1b	0.211152178	9.57E-06	-0.616616376	0.057	0.219
369	ENSDARG00000061854	lman2	0.213003937	9.66E-06	-0.387870932	0.014	0.149
370	ENSDARG00000016721	sdha	0.216612683	9.82E-06	-0.292795241	0.036	0.188
371	ENSDARG00000104011	rps17	0.217836969	9.88E-06	-0.262168655	0.45	0.696
372	ENSDARG00000045372	ngdn	0.224055269	1.02E-05	-0.255824412	0.021	0.164
373	ENSDARG00000006092	rad21a	0.230826419	1.05E-05	-0.250884921	0.064	0.237
374	ENSDARG00000021107	sf3a2	0.231603166	1.05E-05	-0.277743879	0.029	0.176
375	ENSDARG00000071018	ptena	0.234647794	1.06E-05	-0.401975601	0.036	0.185
376	ENSDARG00000022165	mgst1.2	0.246008649	1.12E-05	-0.514811782	0.043	0.196
377	ENSDARG00000016691	cd9b	0.24952678	1.13E-05	-0.828234397	0	0.122
378	ENSDARG00000055283	id2a	0.253016291	1.15E-05	-0.307007178	0.114	0.315
379	ENSDARG00000013333	ndufa10	0.258299139	1.17E-05	-0.294904412	0.036	0.185
380	ENSDARG00000069013	prdx4	0.260798237	1.18E-05	-0.30572953	0.014	0.149
381	ENSDARG00000009534	wls	0.265300755	1.20E-05	-0.555091654	0.007	0.135
382	ENSDARG00000101914	metrnla	0.268682235	1.22E-05	-0.483368125	0	0.121
383	ENSDARG00000014159	mtdha	0.271329402	1.23E-05	-0.421167878	0.043	0.194
384	ENSDARG00000016754	tbca	0.273464083	1.24E-05	-0.25634927	0.079	0.255
385	ENSDARG00000021582	dynlrb1	0.273639965	1.24E-05	-0.329014467	0.086	0.262
386	ENSDARG00000068404	tbcb	0.274147354	1.24E-05	-0.2778119	0.05	0.21
387	ENSDARG00000070822	cnp	0.288932822	1.31E-05	-0.475744166	0.007	0.134
388	ENSDARG00000042823	spcs2	0.289269182	1.31E-05	-0.360331824	0.021	0.161
389	ENSDARG00000003527	mak16	0.293331497	1.33E-05	-0.300728986	0.014	0.148
390	ENSDARG00000030614	syt1a	0.295488639	1.34E-05	-0.851522969	0.014	0.145
391	ENSDARG00000040031	tardbp	0.297591047	1.35E-05	-0.389639794	0.029	0.173
392	ENSDARG00000009585	papola	0.297881979	1.35E-05	-0.34198397	0.007	0.134
393	ENSDARG00000105223	pmp22a	0.303750586	1.38E-05	-0.578572857	0.064	0.225
394	ENSDARG00000035327	ckma	0.306624904	1.39E-05	0.308516224	0.764	0.767
395	ENSDARG00000043313	ank2b	0.312414315	1.42E-05	-0.582512207	0.007	0.133
396	ENSDARG00000038524	pik3r1	0.31296185	1.42E-05	-0.402899942	0.007	0.134
397	ENSDARG00000061490	u2surp	0.316947497	1.44E-05	-0.333568953	0.05	0.208
398	ENSDARG00000014569	hnrnpr	0.318869175	1.45E-05	-0.38680971	0.043	0.195
399	ENSDARG00000051800	fnbp4	0.326160857	1.48E-05	-0.470286877	0.007	0.133
400	ENSDARG00000042824	nfe2l2a	0.327666466	1.49E-05	-0.267410947	0.043	0.197
401	ENSDARG00000054823	id3	0.3291316	1.49E-05	-0.55705132	0	0.119
402	ENSDARG00000036040	atg13	0.330232133	1.50E-05	-0.278812741	0.029	0.172
403	ENSDARG00000044001	lgals3b	0.330614362	1.50E-05	-0.332138609	0.036	0.184
404	ENSDARG00000086881	ier2b	0.338321763	1.53E-05	-0.313864326	0.043	0.195
405	ENSDARG00000038025	cbx7a	0.344268851	1.56E-05	-0.265574801	0.1	0.284
406	ENSDARG00000077732	alyref	0.347819189	1.58E-05	-0.390354545	0	0.118
407	ENSDARG00000104458	rnasekb	0.348806491	1.58E-05	-0.408472022	0.143	0.333
408	ENSDARG00000059601	map1aa	0.348994407	1.58E-05	-0.462410434	0.021	0.159
409	ENSDARG00000041155	morf4l1	0.353701439	1.60E-05	-0.27690436	0.05	0.205
410	ENSDARG00000033614	rasgef1ba	0.358111486	1.62E-05	-0.443210261	0.05	0.206
411	ENSDARG00000057167	eif4g2b	0.359596332	1.63E-05	-0.289835895	0.029	0.17
412	ENSDARG00000007818	palm1b	0.359802454	1.63E-05	-0.46831997	0.021	0.158
413	ENSDARG00000035282	emc6	0.3598361	1.63E-05	-0.272609613	0.029	0.171
414	ENSDARG00000007241	mycb	0.361413946	1.64E-05	-0.43868702	0.021	0.157
415	ENSDARG00000037488	canx	0.364126611	1.65E-05	-0.338683545	0.007	0.132
416	ENSDARG00000043257	ckbb	0.370383656	1.68E-05	-0.392059095	0.321	0.557
417	ENSDARG00000101324	apoa1b	0.371495805	1.68E-05	0.871421919	0.671	0.632
418	ENSDARG00000020497	rab7a	0.377893497	1.71E-05	-0.278558786	0.05	0.205
419	ENSDARG00000059311	dpysl5b	0.381309749	1.73E-05	-0.6485009	0	0.117
420	ENSDARG00000109337	nanos1	0.386858805	1.75E-05	-0.701190767	0.029	0.167
421	ENSDARG00000033440	metap1	0.387907325	1.76E-05	-0.279172478	0.007	0.131
422	ENSDARG00000003599	rpl3	0.392889177	1.78E-05	-0.263683001	0.836	0.936
423	ENSDARG00000055874	cpe	0.400247848	1.81E-05	-0.580039219	0.036	0.179
424	ENSDARG00000022176	IGLON5	0.408361763	1.85E-05	-0.731121952	0.014	0.143
425	ENSDARG00000015392	dhx15	0.410368142	1.86E-05	-0.427630037	0	0.117
426	ENSDARG00000076572	crygm2d7	0.410780645	1.86E-05	1.563820076	0.179	0.084
427	ENSDARG00000004297	irf2bpl	0.41656791	1.89E-05	-0.537752816	0.014	0.143
428	ENSDARG00000013615	pbx3b	0.417966531	1.89E-05	-0.722870107	0	0.116
429	ENSDARG00000063535	chd4a	0.433580761	1.97E-05	-0.632468517	0	0.116
430	ENSDARG00000042236	atrx	0.451021791	2.04E-05	-0.267501611	0.043	0.193
431	ENSDARG00000007867	dazap2	0.461571787	2.09E-05	-0.381218154	0.043	0.188
432	ENSDARG00000036298	rps13	0.467174184	2.12E-05	-0.2546189	0.821	0.916
433	ENSDARG00000031435	TXN	0.467267189	2.12E-05	-0.287145698	0.314	0.57
434	ENSDARG00000018898	zfand5a	0.483881864	2.19E-05	-0.25734237	0.071	0.237
435	ENSDARG00000036593	kdm2ba	0.492883048	2.23E-05	-0.597483343	0	0.115
436	ENSDARG00000005772	tsr2	0.495105604	2.24E-05	-0.338588102	0.014	0.14
437	ENSDARG00000039872	lamtor2	0.495315363	2.25E-05	-0.294415447	0.014	0.142
438	ENSDARG00000008097	srsf9	0.496237888	2.25E-05	-0.373276144	0.021	0.154
439	ENSDARG00000104437	aip	0.502850069	2.28E-05	-0.407425754	0.014	0.141
440	ENSDARG00000104353	nop58	0.536594058	2.43E-05	-0.250853656	0.036	0.177
441	ENSDARG00000010481	bzw1a	0.556014324	2.52E-05	-0.312917265	0.021	0.154
442	ENSDARG00000042948	dnajc5aa	0.559537667	2.54E-05	-0.460525139	0.029	0.167
443	ENSDARG00000059768	gpatch8	0.564454154	2.56E-05	-0.393954861	0.021	0.152
444	ENSDARG00000041394	dnajb1b	0.565586094	2.56E-05	-0.440212471	0.029	0.164
445	ENSDARG00000100446	si:ch211-286o17.1	0.569703481	2.58E-05	-0.511687024	0.014	0.14
446	ENSDARG00000051888	ist1	0.575491281	2.61E-05	-0.309705112	0.007	0.127
447	ENSDARG00000054442	cbx1b	0.586821346	2.66E-05	-0.516964237	0.043	0.187
448	ENSDARG00000060113	znf395a	0.586832807	2.66E-05	-0.326936678	0.029	0.166
449	ENSDARG00000023963	tpm4a	0.591663637	2.68E-05	-0.673962382	0	0.113
450	ENSDARG00000026531	alcama	0.602552539	2.73E-05	-0.790298985	0	0.112
451	ENSDARG00000101687	CU929259.1	0.602552548	2.73E-05	-0.396836677	0	0.112
452	ENSDARG00000087164	crygm2d4	0.603654584	2.74E-05	1.446855518	0.143	0.061
453	ENSDARG00000020609	snap25a	0.610602044	2.77E-05	-0.383042293	0.093	0.263
454	ENSDARG00000038566	gnptg	0.61709834	2.80E-05	-0.359498106	0.007	0.126
455	ENSDARG00000012078	meis1b	0.624690986	2.83E-05	-0.392725431	0.05	0.2
456	ENSDARG00000099667	snrpg	0.63167993	2.86E-05	-0.31595105	0.007	0.126
457	ENSDARG00000100003	glulb	0.679045964	3.08E-05	-0.381467727	0.157	0.357
458	ENSDARG00000003866	tm9sf2	0.684831439	3.10E-05	-0.325146564	0.036	0.175
459	ENSDARG00000057013	cadm3	0.686267345	3.11E-05	-0.675287101	0.007	0.123
460	ENSDARG00000063100	psmd14	0.697128065	3.16E-05	-0.255335701	0.036	0.176
461	ENSDARG00000096661	si:ch211-286b5.5	0.699791849	3.17E-05	-0.250808925	0.043	0.188
462	ENSDARG00000038835	ppid	0.703447396	3.19E-05	-0.319470521	0.007	0.125
463	ENSDARG00000100825	calm3a	0.704060452	3.19E-05	-0.555328764	0.057	0.205
464	ENSDARG00000097322	si:dkey-81l17.6	0.711268769	3.22E-05	-0.562513348	0.021	0.148
465	ENSDARG00000099313	naga	0.718029302	3.26E-05	-0.515850575	0.007	0.123
466	ENSDARG00000099014	fxyd1	0.725678346	3.29E-05	-0.4705097	0.05	0.196
467	ENSDARG00000087303	cebpd	0.730345417	3.31E-05	-0.423268843	0.243	0.46
468	ENSDARG00000036107	txnipa	0.736867058	3.34E-05	-0.288114276	0.107	0.285
469	ENSDARG00000008803	marcksb	0.768988023	3.49E-05	-0.542019846	0.05	0.196
470	ENSDARG00000099453	elof1	0.774554497	3.51E-05	-0.26002805	0.064	0.222
471	ENSDARG00000058593	sri	0.782447171	3.55E-05	-0.301746356	0.021	0.15
472	ENSDARG00000069425	hsbp1a	0.784790737	3.56E-05	-0.585013886	0.014	0.136
473	ENSDARG00000096118	ost4	0.789184495	3.58E-05	-0.348509389	0.007	0.123
474	ENSDARG00000099730	pkma	0.789803081	3.58E-05	-0.425204849	0.057	0.207
475	ENSDARG00000059337	tgif1	0.79672046	3.61E-05	-0.435483041	0.007	0.123
476	ENSDARG00000034117	rarga	0.798777587	3.62E-05	-0.421675578	0.007	0.123
477	ENSDARG00000031388	dctn2	0.813071734	3.69E-05	-0.283321896	0.057	0.208
478	ENSDARG00000078659	tmem176	0.819645107	3.72E-05	-0.540263215	0.029	0.159
479	ENSDARG00000004161	ik	0.836059295	3.79E-05	-0.258950954	0.021	0.147
480	ENSDARG00000007791	ppp2r1ba	0.867504399	3.93E-05	-0.258495904	0.05	0.197
481	ENSDARG00000076847	tnrc6c1	0.874933536	3.97E-05	-0.310115091	0.121	0.303
482	ENSDARG00000060679	kdm1a	0.877831849	3.98E-05	-0.402143459	0.029	0.16
483	ENSDARG00000116491	h2afvb	0.888068728	4.03E-05	-0.289976186	0.164	0.367
484	ENSDARG00000009657	fgfr1op2	0.892705537	4.05E-05	-0.378228703	0.007	0.12
485	ENSDARG00000052690	arrdc3a	0.90321418	4.09E-05	-0.375687356	0.05	0.194
486	ENSDARG00000068432	si:dkey-56m19.5	0.930445145	4.22E-05	-0.492719654	0.071	0.227
487	ENSDARG00000018174	gnai2a	0.936888477	4.25E-05	-0.396402958	0.021	0.146
488	ENSDARG00000100562	CABZ01080702.1	0.961534884	4.36E-05	-0.302297003	0.043	0.185
489	ENSDARG00000020008	vcp	0.971995888	4.41E-05	-0.313023911	0.043	0.182
490	ENSDARG00000095947	adkb	0.984960425	4.47E-05	-0.285560979	0.014	0.134
491	ENSDARG00000008370	csnk1da	0.999935415	4.53E-05	-0.298420524	0.043	0.181
492	ENSDARG00000000212	krt97	1	0.09728232	-0.68716869	0.071	0.12
493	ENSDARG00000000563	ttn.1	1	0.816662649	0.752854292	0.193	0.2
494	ENSDARG00000001244	srrm1	1	0.000182856	-0.309114004	0.014	0.118
495	ENSDARG00000001889	tuba1a	1	7.48E-05	-0.678178537	0.086	0.234
496	ENSDARG00000001994	stxbp1a	1	0.001449123	-0.272100803	0.036	0.131
497	ENSDARG00000002193	rho	1	0.048000177	0.425576144	0.364	0.335
498	ENSDARG00000002271	zfand5b	1	0.895165185	0.366112843	0.229	0.26
499	ENSDARG00000002589	mylpfb	1	0.057855334	0.310358034	0.536	0.551
500	ENSDARG00000002970	ss18	1	0.000334342	-0.325443967	0.014	0.111
501	ENSDARG00000003017	ube2al	1	0.33174641	0.304035053	0.1	0.14
502	ENSDARG00000003098	kdm5bb	1	0.0006077	-0.258474852	0.021	0.116
503	ENSDARG00000003203	rhcga	1	0.006044801	-1.020089033	0.05	0.128
504	ENSDARG00000003531	tcea1	1	0.000112416	-0.375583679	0.021	0.135
505	ENSDARG00000004034	arhgdig	1	0.000108978	-0.354197407	0.036	0.162
506	ENSDARG00000004189	cbx1a	1	0.000148463	-0.343311201	0.021	0.133
507	ENSDARG00000004588	sox4a	1	0.000785212	-0.570905701	0.093	0.219
508	ENSDARG00000004830	flot2a	1	0.000799024	-0.357675352	0.029	0.125
509	ENSDARG00000005191	ahcy	1	0.143077057	0.397869492	0.2	0.299
510	ENSDARG00000005481	nfkbiaa	1	0.00026185	-0.315877614	0.043	0.163
511	ENSDARG00000006260	tuba8l4	1	0.285827987	0.323864546	0.3	0.42
512	ENSDARG00000006427	fabp2	1	0.549651039	0.325633055	0.136	0.168
513	ENSDARG00000006546	ak4	1	0.000250074	-0.329510984	0.014	0.114
514	ENSDARG00000006588	zgc:111983	1	0.116252903	-0.904646631	0.136	0.186
515	ENSDARG00000006859	nkain1	1	0.001674928	-0.259201286	0.021	0.105
516	ENSDARG00000007024	uox	1	0.002490886	0.651836436	0.129	0.066
517	ENSDARG00000007034	hnrpkl	1	0.000114294	-0.394040884	0.014	0.123
518	ENSDARG00000007275	si:ch211-251b21.1	1	0.000527288	-1.0627186	0.186	0.325
519	ENSDARG00000007276	ela3l	1	0.150370917	-0.854118745	0.107	0.156
520	ENSDARG00000007576	crybb1l1	1	0.005443247	0.721717689	0.2	0.131
521	ENSDARG00000007697	fabp7a	1	0.005945373	-1.035434485	0.143	0.253
522	ENSDARG00000007708	nsa2	1	4.74E-05	-0.269465985	0.529	0.759
523	ENSDARG00000007737	zyg11	1	0.002208708	-0.258226937	0.021	0.101
524	ENSDARG00000008153	serinc5	1	8.01E-05	-0.494947124	0.007	0.113
525	ENSDARG00000008188	sf1	1	0.000161721	-0.336021566	0.007	0.106
526	ENSDARG00000008200	ugp2b	1	0.000247421	-0.256650096	0.007	0.102
527	ENSDARG00000008494	myl6	1	0.002135718	0.30456232	0.043	0.137
528	ENSDARG00000008720	lmo3	1	0.071682427	-0.371003342	0.057	0.106
529	ENSDARG00000008936	sec11a	1	0.000312466	-0.323199298	0.014	0.111
530	ENSDARG00000009336	aif1l	1	0.000432819	-0.3858426	0.014	0.108
531	ENSDARG00000009480	pdcl	1	0.000145732	-0.341529232	0.043	0.166
532	ENSDARG00000009544	cldnb	1	0.001454108	-0.593961468	0.036	0.126
533	ENSDARG00000009553	gng3	1	8.02E-05	-0.368103581	0.121	0.285
534	ENSDARG00000009978	icn	1	0.145839972	-0.509472048	0.35	0.431
535	ENSDARG00000010008	vim	1	0.000194103	-0.964642167	0.114	0.258
536	ENSDARG00000010137	ldb1a	1	0.000560415	-0.25698265	0.036	0.142
537	ENSDARG00000010625	clic2	1	0.057545223	0.396434823	0.114	0.075
538	ENSDARG00000010946	cbsb	1	5.41E-05	-0.276306348	0.021	0.145
539	ENSDARG00000011000	gtf2a1	1	0.000565467	-0.283039122	0.014	0.105
540	ENSDARG00000011272	uqcc2	1	0.066985251	0.259454719	0.057	0.112
541	ENSDARG00000011510	rcc2	1	0.000660014	-0.308671727	0.014	0.104
542	ENSDARG00000011545	arrb2b	1	7.78E-05	-0.276632668	0.021	0.14
543	ENSDARG00000011564	sfpq	1	0.000216806	-0.296079188	0.029	0.139
544	ENSDARG00000011609	FOXK2	1	4.86E-05	-0.358732432	0.021	0.145
545	ENSDARG00000011740	u2af2b	1	5.28E-05	-0.256982819	0.029	0.158
546	ENSDARG00000012076	apoa1a	1	0.365934672	0.394230068	0.121	0.105
547	ENSDARG00000012144	emc7	1	7.19E-05	-0.307488779	0.029	0.153
548	ENSDARG00000013430	bhmt	1	0.240454848	0.568855163	0.286	0.385
549	ENSDARG00000013522	pck1	1	0.056595208	0.667308661	0.114	0.076
550	ENSDARG00000013561	pgm1	1	0.000831888	-0.264533408	0.029	0.125
551	ENSDARG00000013623	vdac2	1	0.227735758	0.251736333	0.564	0.696
552	ENSDARG00000013655	tpd52l2b	1	0.73949777	0.465270083	0.207	0.225
553	ENSDARG00000013755	actn3a	1	0.105276075	0.480219227	0.186	0.149
554	ENSDARG00000013771	ctss2.2	1	5.54E-05	-0.58144513	0	0.105
555	ENSDARG00000014053	olfm1b	1	0.002012514	-0.39360087	0.064	0.166
556	ENSDARG00000014196	myl1	1	0.122107033	0.295372296	0.386	0.375
557	ENSDARG00000014287	eno2	1	0.001911965	-0.357810178	0.05	0.147
558	ENSDARG00000014591	ilf2	1	4.95E-05	-0.29057467	0.05	0.193
559	ENSDARG00000014763	arf2a	1	0.000210737	-0.265765135	0.021	0.129
560	ENSDARG00000014794	uqcrc2a	1	0.047078801	0.278956568	0.107	0.191
561	ENSDARG00000015050	calm2b	1	0.000557492	-0.33641245	0.329	0.53
562	ENSDARG00000015201	pcmt	1	0.647350979	0.321209982	0.129	0.156
563	ENSDARG00000015266	mab21l2	1	0.017678734	-0.47195384	0.057	0.126
564	ENSDARG00000015551	fth1a	1	0.004015968	1.11976385	0.607	0.745
565	ENSDARG00000015790	atp1b3a	1	0.002373095	-0.287383591	0.036	0.124
566	ENSDARG00000015866	apoa2	1	0.062792175	0.917448753	0.557	0.631
567	ENSDARG00000016153	dag1	1	0.000433788	-0.347095849	0.014	0.108
568	ENSDARG00000016239	psmd13	1	0.05357741	0.323005826	0.136	0.232
569	ENSDARG00000016301	zgc:65894	1	0.000863161	-0.386557867	0.05	0.157
570	ENSDARG00000016771	tfa	1	0.077527531	1.067898788	0.143	0.103
571	ENSDARG00000016793	crybb1l2	1	0.03777974	0.864235653	0.2	0.15
572	ENSDARG00000016855	sf3b5	1	8.29E-05	-0.306196784	0.014	0.127
573	ENSDARG00000016871	smarce1	1	0.000232483	-0.276320974	0.107	0.26
574	ENSDARG00000017314	CELA1 (1 of many)	1	0.370061189	-0.719772801	0.286	0.368
575	ENSDARG00000017624	krt4	1	0.216861694	-0.704614669	0.443	0.565
576	ENSDARG00000017741	g3bp1	1	4.93E-05	-0.261276185	0.007	0.12
577	ENSDARG00000017781	hsd17b10	1	0.00020125	-0.252395665	0.007	0.104
578	ENSDARG00000017844	copz1	1	8.09E-05	-0.310520694	0.057	0.196
579	ENSDARG00000018146	gpx1a	1	0.00045843	0.574900977	0.279	0.184
580	ENSDARG00000018404	krt18a.1	1	0.028060715	-0.271580404	0.129	0.214
581	ENSDARG00000018461	zgc:56095	1	0.002678704	0.573488264	0.207	0.132
582	ENSDARG00000019004	smarcd1	1	0.000462409	-0.268172605	0.014	0.108
583	ENSDARG00000019062	arpc5b	1	5.06E-05	-0.45193933	0	0.106
584	ENSDARG00000019098	cd82a	1	7.26E-05	-0.461055062	0	0.102
585	ENSDARG00000019353	sparc	1	0.000120798	-0.366825132	0.171	0.353
586	ENSDARG00000019438	rnf13	1	0.000119103	-0.336354711	0.014	0.123
587	ENSDARG00000019732	mtch2	1	0.000101463	-0.302175987	0.029	0.148
588	ENSDARG00000019856	atp1a1b	1	0.00045766	-0.748664347	0.021	0.119
589	ENSDARG00000020007	col1a2	1	0.001568203	-0.276678996	0.043	0.141
590	ENSDARG00000020258	ewsr1a	1	0.000398602	-0.378546712	0.029	0.133
591	ENSDARG00000020482	nono	1	4.70E-05	-0.394562157	0.014	0.133
592	ENSDARG00000020574	atp2a1	1	0.003593273	0.642036071	0.45	0.396
593	ENSDARG00000021339	cpa5	1	0.836641915	-0.428010218	0.121	0.119
594	ENSDARG00000021647	gnai1	1	0.000784422	-0.265716996	0.036	0.136
595	ENSDARG00000021924	hsp70.3	1	0.005118623	-0.342535161	0.193	0.325
596	ENSDARG00000021975	ginm1	1	4.73E-05	-0.26118983	0.05	0.194
597	ENSDARG00000022509	cox4i2	1	0.000151691	-0.397781836	0.036	0.157
598	ENSDARG00000022788	cops7a	1	0.325456976	0.314373121	0.086	0.121
599	ENSDARG00000023028	cdv3	1	0.042472999	0.293066648	0.093	0.172
600	ENSDARG00000023151	ucp1	1	0.250497044	0.829135631	0.207	0.186
601	ENSDARG00000023174	fez1	1	0.000734721	-0.306857762	0.064	0.18
602	ENSDARG00000023600	sh3gl2a	1	0.000807154	-0.476954496	0.021	0.112
603	ENSDARG00000023713	aqp1a.1	1	0.00637418	0.34085028	0.157	0.092
604	ENSDARG00000023820	faxdc2	1	0.00956348	0.575805608	0.214	0.15
605	ENSDARG00000024047	tmem38a	1	0.280322784	0.415247885	0.171	0.152
606	ENSDARG00000024548	cryba4	1	0.013965313	1.15302771	0.3	0.244
607	ENSDARG00000025206	syt2a	1	0.000543176	-0.54359848	0.014	0.105
608	ENSDARG00000025348	igfbp5b	1	0.00060119	-0.299221167	0.029	0.13
609	ENSDARG00000025350	prdx2	1	0.002207652	0.913625984	0.507	0.559
610	ENSDARG00000025554	wdr83os	1	5.45E-05	-0.30043252	0.043	0.18
611	ENSDARG00000025693	tmem9b	1	6.87E-05	-0.298969603	0.036	0.164
612	ENSDARG00000026489	khsrp	1	9.83E-05	-0.304516961	0.007	0.112
613	ENSDARG00000026655	tspo	1	0.002022793	0.867398701	0.293	0.224
614	ENSDARG00000026726	anxa1a	1	0.001390493	-0.629481847	0.171	0.308
615	ENSDARG00000026829	cotl1	1	0.000377282	-0.403965079	0.093	0.229
616	ENSDARG00000026865	fam107b	1	0.000794651	-0.281263812	0.029	0.125
617	ENSDARG00000027088	ptgdsb.1	1	0.064924103	-0.813812833	0.293	0.4
618	ENSDARG00000027355	slc25a4	1	0.588565221	0.287348868	0.164	0.158
619	ENSDARG00000027740	adcyap1b	1	0.031032339	-0.389869786	0.079	0.147
620	ENSDARG00000028213	ttn.2	1	0.877446756	0.540367541	0.171	0.189
621	ENSDARG00000028618	krt18b	1	4.53E-05	-0.692734524	0.064	0.211
622	ENSDARG00000029443	zgc:92242	1	0.000833926	-0.265053241	0.036	0.137
623	ENSDARG00000029587	msra	1	0.26912657	0.344534894	0.079	0.117
624	ENSDARG00000029995	tnni2b.2	1	0.868923111	0.27658535	0.143	0.16
625	ENSDARG00000030155	ssbp3b	1	0.000161022	-0.366393363	0.036	0.156
626	ENSDARG00000030349	cryba2a	1	0.000204693	1.140739772	0.2	0.11
627	ENSDARG00000030411	crygn2	1	0.004088882	1.187560702	0.293	0.226
628	ENSDARG00000030716	ing4	1	5.45E-05	-0.2900143	0.043	0.18
629	ENSDARG00000031756	mef2aa	1	0.000208676	-0.347248667	0.014	0.115
630	ENSDARG00000032102	prdx3	1	0.158373018	0.293771542	0.121	0.184
631	ENSDARG00000032317	tox	1	8.97E-05	-0.515025223	0.014	0.126
632	ENSDARG00000032405	ckap4	1	0.001983416	-0.304046577	0.021	0.101
633	ENSDARG00000032614	msi2b	1	6.77E-05	-0.318330254	0.014	0.13
634	ENSDARG00000032919	chchd3a	1	0.059430387	0.263727801	0.064	0.125
635	ENSDARG00000032929	cryba1l1	1	0.003468496	1.08344018	0.307	0.235
636	ENSDARG00000033234	stmn2a	1	0.004847647	-0.294649671	0.057	0.146
637	ENSDARG00000033466	tagln2	1	0.000605809	-0.340290701	0.029	0.129
638	ENSDARG00000033647	smarcb1a	1	0.00031218	-0.321649135	0.021	0.123
639	ENSDARG00000033655	stmn1b	1	0.001025424	-0.569376588	0.35	0.498
640	ENSDARG00000034368	hexb	1	4.54E-05	-0.276004003	0.014	0.134
641	ENSDARG00000034534	atp6v1aa	1	7.27E-05	-0.38104837	0.007	0.115
642	ENSDARG00000034777	txn2	1	0.053283179	0.253878149	0.064	0.126
643	ENSDARG00000034823	copg2	1	0.000102359	-0.31881945	0.007	0.112
644	ENSDARG00000035256	eef2l2	1	0.787590074	0.345817221	0.136	0.159
645	ENSDARG00000035557	gabarapa	1	0.781504939	0.469359004	0.25	0.284
646	ENSDARG00000035596	ISCU (1 of many)	1	0.003224118	0.256980016	0.129	0.266
647	ENSDARG00000035890	fuca1.1	1	0.000419499	-0.675714821	0.05	0.162
648	ENSDARG00000036036	mdka	1	0.002435764	-0.946697384	0.107	0.219
649	ENSDARG00000036073	cebpg	1	0.000409502	-0.270475794	0.014	0.109
650	ENSDARG00000036096	smad3a	1	7.01E-05	-0.353573702	0.007	0.116
651	ENSDARG00000036282	rnaset2	1	0.000545116	-0.303485075	0.021	0.118
652	ENSDARG00000036295	golga7ba	1	0.00238033	-0.376871696	0.036	0.121
653	ENSDARG00000036427	slc3a2a	1	0.005096766	-0.451455135	0.029	0.102
654	ENSDARG00000036588	mhc1zba	1	6.71E-05	-0.326456548	0.071	0.218
655	ENSDARG00000036832	cyt1l	1	0.304621351	-0.509635975	0.164	0.205
656	ENSDARG00000036967	smox	1	0.000186903	-0.432024437	0.036	0.154
657	ENSDARG00000037116	cxcl12a	1	0.089734838	-0.631180605	0.064	0.112
658	ENSDARG00000037191	ttr	1	0.057223426	0.603545114	0.107	0.069
659	ENSDARG00000037783	proza	1	0.000137931	-0.251474629	0.064	0.206
660	ENSDARG00000037870	actb2	1	0.012153088	-0.284271674	0.879	0.92
661	ENSDARG00000037997	tubb5	1	0.002665434	-0.360404887	0.05	0.142
662	ENSDARG00000038028	ndufa6	1	0.373964941	0.265889053	0.279	0.378
663	ENSDARG00000038059	grb2b	1	6.87E-05	-0.328730269	0.014	0.13
664	ENSDARG00000038439	fabp10a	1	0.008575816	0.840939468	0.457	0.423
665	ENSDARG00000038574	scg2b	1	0.002346922	-0.550006757	0.05	0.142
666	ENSDARG00000039007	eno3	1	0.317087838	0.48854219	0.336	0.354
667	ENSDARG00000039338	gadd45gip1	1	9.22E-05	-0.253342105	0.014	0.126
668	ENSDARG00000039647	slc6a1b	1	0.001366827	-1.039904444	0.029	0.116
669	ENSDARG00000039729	asap1b	1	0.000343693	-0.366188836	0.021	0.124
670	ENSDARG00000039730	zgc:112160	1	0.263141935	-0.882049524	0.093	0.128
671	ENSDARG00000039929	ckmt2b	1	0.73813594	0.549436802	0.129	0.13
672	ENSDARG00000040059	gbp	1	7.38E-05	-0.340016509	0.093	0.249
673	ENSDARG00000040076	pycard	1	0.000107626	-0.391146317	0.014	0.124
674	ENSDARG00000040237	mef2d	1	4.70E-05	-0.326790701	0.021	0.146
675	ENSDARG00000040291	cadm4	1	0.00015843	-0.252342097	0.029	0.146
676	ENSDARG00000040298	apoa4b.1	1	0.037409272	0.606411512	0.136	0.09
677	ENSDARG00000040534	epcam	1	0.064457706	-0.389945084	0.129	0.194
678	ENSDARG00000040607	rtf2	1	0.235362961	0.262034385	0.1	0.146
679	ENSDARG00000040822	fundc1	1	6.52E-05	-0.290279321	0.064	0.211
680	ENSDARG00000040971	zgc:92606	1	0.459857229	0.348047829	0.3	0.4
681	ENSDARG00000041051	mid1ip1a	1	0.020548871	-0.53852997	0.071	0.141
682	ENSDARG00000041433	si:dkey-7c18.24	1	0.20474799	-0.700307777	0.071	0.108
683	ENSDARG00000041569	ces2	1	0.019888178	0.677591076	0.143	0.09
684	ENSDARG00000041623	mt2	1	0.03987091	0.446379583	0.336	0.282
685	ENSDARG00000041839	tsc22d2	1	0.0503346	0.573028471	0.143	0.1
686	ENSDARG00000041925	cryba2b	1	0.232866629	0.887370084	0.207	0.191
687	ENSDARG00000042133	si:dkey-51e6.1	1	0.803008217	0.385262323	0.107	0.123
688	ENSDARG00000042533	gstm.1	1	0.814847014	0.287286965	0.129	0.146
689	ENSDARG00000042690	s1pr1	1	0.000371378	-0.783708518	0.014	0.109
690	ENSDARG00000042933	bloc1s6	1	0.139655334	0.50654239	0.343	0.353
691	ENSDARG00000042993	prss1	1	0.964647207	-0.761568671	0.343	0.399
692	ENSDARG00000043081	ctsz	1	0.000589531	-0.273922305	0.036	0.14
693	ENSDARG00000043102	lxn	1	0.000125747	-0.395999013	0.171	0.345
694	ENSDARG00000043457	gapdh	1	0.033925973	0.765844513	0.5	0.498
695	ENSDARG00000043848	sod1	1	0.7759065	0.482932833	0.293	0.389
696	ENSDARG00000044332	zranb2	1	8.11E-05	-0.324290608	0.014	0.127
697	ENSDARG00000044684	rbp4l	1	0.095046976	0.708455645	0.25	0.223
698	ENSDARG00000045014	tuba2	1	0.00087071	-0.361212311	0.021	0.111
699	ENSDARG00000045131	id4	1	0.001606918	-0.494832534	0.029	0.114
700	ENSDARG00000045513	taf3	1	0.0006004	-0.269809951	0.021	0.117
701	ENSDARG00000045639	elavl4	1	0.000460025	-0.650449151	0.129	0.264
702	ENSDARG00000045835	si:dkey-14d8.6	1	0.000516323	-1.113867361	0.014	0.103
703	ENSDARG00000045978	chchd6b	1	4.94E-05	-0.273719933	0.007	0.12
704	ENSDARG00000046030	zgc:110339	1	0.006938565	-0.510219756	0.107	0.213
705	ENSDARG00000051875	islr2	1	0.011127926	-0.466352207	0.064	0.141
706	ENSDARG00000052150	pbx4	1	7.38E-05	-0.321588356	0.029	0.154
707	ENSDARG00000052695	nr2f1a	1	9.45E-05	-0.468315619	0.014	0.126
708	ENSDARG00000052712	suclg1	1	0.413894184	0.546945699	0.2	0.271
709	ENSDARG00000053358	basp1	1	0.00070039	-0.368204845	0.057	0.171
710	ENSDARG00000053404	PPP2CA	1	0.372072701	0.42129845	0.107	0.093
711	ENSDARG00000053446	sub1a	1	4.94E-05	-0.250212709	0.093	0.261
712	ENSDARG00000053684	aldob	1	0.38329614	0.510024026	0.643	0.692
713	ENSDARG00000053862	crygmx	1	0.454592357	0.738487946	0.229	0.227
714	ENSDARG00000053875	cryba1b	1	0.001621486	1.022837552	0.293	0.215
715	ENSDARG00000053973	fetub	1	0.025954096	0.791204324	0.243	0.185
716	ENSDARG00000054058	h1fx	1	0.408246746	0.32611667	0.293	0.371
717	ENSDARG00000054616	cldni	1	0.311990817	0.41155562	0.107	0.088
718	ENSDARG00000054777	si:dkey-46a10.3	1	0.000113235	-0.256449725	0.029	0.149
719	ENSDARG00000054864	aplp2	1	0.000275934	-0.284087384	0.007	0.101
720	ENSDARG00000054911	tmsb	1	0.005359643	-0.290736187	0.057	0.146
721	ENSDARG00000055192	zgc:136930	1	0.05733461	0.494947718	0.371	0.348
722	ENSDARG00000055216	tuba1c	1	8.42E-05	-0.570098881	0.257	0.45
723	ENSDARG00000055504	si:ch211-212k18.7	1	0.000315433	-0.480917568	0.029	0.136
724	ENSDARG00000055514	icn2	1	0.121881161	-0.60247534	0.136	0.189
725	ENSDARG00000055618	acta1b	1	0.988153339	0.481721727	0.129	0.136
726	ENSDARG00000055719	ino80c	1	0.000226822	-0.280799261	0.021	0.128
727	ENSDARG00000055723	hsp70l	1	0.00303108	-0.436752627	0.229	0.379
728	ENSDARG00000056248	si:dkey-183i3.5	1	0.819523658	0.32487619	0.229	0.25
729	ENSDARG00000056438	her9	1	0.00225551	-0.294839707	0.021	0.101
730	ENSDARG00000056480	cpvl	1	6.52E-05	-0.366720183	0.007	0.116
731	ENSDARG00000056744	ela2	1	0.015643134	-0.786274686	0.093	0.181
732	ENSDARG00000056765	ela2l	1	0.019510288	-0.760888641	0.121	0.217
733	ENSDARG00000056831	gng2	1	0.000116056	-0.250942894	0.05	0.186
734	ENSDARG00000056874	lygl1	1	0.004949555	-0.305609975	0.036	0.114
735	ENSDARG00000056929	kdm6bb	1	0.000816615	-0.355711181	0.043	0.146
736	ENSDARG00000057206	nmt1b	1	0.00077928	0.51524217	0.107	0.047
737	ENSDARG00000057460	crygm2d13	1	0.0045971	1.511900529	0.193	0.126
738	ENSDARG00000058117	snap25b	1	0.000230781	-0.449584812	0.079	0.215
739	ENSDARG00000058230	rps6kb1b	1	9.25E-05	-0.296295176	0.007	0.113
740	ENSDARG00000058349	polr2l	1	0.000175311	-0.302348842	0.014	0.118
741	ENSDARG00000058358	krt8	1	0.00026335	-0.485431903	0.271	0.465
742	ENSDARG00000058371	krt5	1	0.232853523	0.257231454	0.557	0.601
743	ENSDARG00000059097	nktr	1	0.000195524	-0.362025948	0.007	0.104
744	ENSDARG00000059246	hnrnpd	1	8.46E-05	-0.28290541	0.007	0.114
745	ENSDARG00000059398	myef2	1	7.26E-05	-0.439474116	0	0.102
746	ENSDARG00000059680	fscn1a	1	6.33E-05	-0.53251552	0.021	0.141
747	ENSDARG00000059933	plpp3	1	0.000169243	-0.385646976	0.007	0.106
748	ENSDARG00000060309	srgap3	1	0.00014778	-0.402320225	0.014	0.121
749	ENSDARG00000060316	cish	1	0.000282994	-0.343062168	0.057	0.18
750	ENSDARG00000060350	apoda.2	1	0.060092912	-0.813512996	0.1	0.167
751	ENSDARG00000061647	nrxn1a	1	0.000270641	-0.564067093	0.021	0.125
752	ENSDARG00000062592	myl10	1	0.513456727	0.388735771	0.136	0.126
753	ENSDARG00000063895	mt-nd1	1	0.835876301	0.330188641	0.45	0.569
754	ENSDARG00000063905	mt-co1	1	0.635482081	0.365278328	0.614	0.795
755	ENSDARG00000063908	mt-co2	1	0.880007866	0.311343836	0.929	0.959
756	ENSDARG00000063912	mt-co3	1	0.76310367	0.288594784	0.886	0.953
757	ENSDARG00000063914	mt-nd3	1	0.329877884	0.440499672	0.286	0.392
758	ENSDARG00000063921	mt-nd5	1	0.117027505	0.299370826	0.129	0.201
759	ENSDARG00000063924	mt-cyb	1	0.464054058	0.304716053	0.643	0.82
760	ENSDARG00000067990	myhz1.1	1	0.002923466	1.094149895	0.664	0.671
761	ENSDARG00000067995	myhz1.2	1	0.553710043	1.325250278	0.243	0.247
762	ENSDARG00000067997	myhz1.3	1	0.899451224	0.997000479	0.179	0.189
763	ENSDARG00000068194	klf9	1	7.63E-05	-0.267878284	0.036	0.166
764	ENSDARG00000068478	gpx4a	1	0.302634378	0.347457024	0.193	0.259
765	ENSDARG00000068507	crybb1	1	0.151617378	1.117695955	0.271	0.255
766	ENSDARG00000068641	taf10	1	0.373848196	0.314398355	0.121	0.165
767	ENSDARG00000068680	ctrl	1	0.004343394	-0.90537347	0.064	0.157
768	ENSDARG00000068745	map4l	1	0.000426326	-0.387158259	0.036	0.145
769	ENSDARG00000069118	ppp2r5eb	1	8.17E-05	-0.267634657	0.007	0.114
770	ENSDARG00000069619	atf7ip	1	7.11E-05	-0.274865859	0.036	0.166
771	ENSDARG00000069630	tat	1	0.29364746	0.629006172	0.143	0.122
772	ENSDARG00000069752	ckba	1	0.480188057	0.515779282	0.1	0.129
773	ENSDARG00000069801	crygm2d12	1	0.231871158	1.466876094	0.186	0.167
774	ENSDARG00000069827	crygm2d11	1	0.000829252	1.247018797	0.129	0.063
775	ENSDARG00000069850	mrpl30	1	0.000106782	-0.253121645	0.036	0.16
776	ENSDARG00000069940	ppap2d	1	0.000133976	-0.510089815	0.014	0.121
777	ENSDARG00000070019	taf15	1	0.000129878	-0.260031497	0.014	0.122
778	ENSDARG00000070537	stmn2b	1	0.000250854	-0.628557109	0.014	0.112
779	ENSDARG00000070560	nap1l4a	1	0.03168782	0.296623994	0.071	0.144
780	ENSDARG00000070844	gamt	1	0.032895296	0.615769351	0.336	0.295
781	ENSDARG00000071011	cdk5r2a	1	0.000201868	-0.497030959	0.007	0.104
782	ENSDARG00000071445	myoz1b	1	0.881539618	0.423636281	0.129	0.144
783	ENSDARG00000071626	ptgdsb.2	1	0.086935807	-0.744254191	0.143	0.208
784	ENSDARG00000073704	si:dkeyp-72g9.4	1	0.001895269	-0.41221756	0.021	0.102
785	ENSDARG00000073742	prss59.2	1	0.245398678	-0.563754773	0.407	0.419
786	ENSDARG00000074001	crygmxl2	1	0.000103159	1.415083336	0.136	0.06
787	ENSDARG00000074869	si:ch1073-291c23.2	1	0.0002167	-0.370715095	0.029	0.141
788	ENSDARG00000075542	zfhx4	1	0.004142295	-0.296232693	0.036	0.117
789	ENSDARG00000075718	rpz5	1	0.000214058	-0.406938725	0.007	0.104
790	ENSDARG00000075831	slc7a8a	1	0.000693444	-0.279043587	0.05	0.159
791	ENSDARG00000076074	dda1	1	9.40E-05	-0.370002829	0.021	0.137
792	ENSDARG00000076120	foxp4	1	0.000187853	-0.379036564	0.064	0.2
793	ENSDARG00000076386	epdl1	1	0.011679714	-0.48046562	0.086	0.167
794	ENSDARG00000076618	tm2d3	1	0.000239871	-0.312797595	0.007	0.102
795	ENSDARG00000076667	ccng1	1	0.172035928	0.496585486	0.379	0.41
796	ENSDARG00000076790	crygm2d16	1	0.062855081	1.383866204	0.136	0.098
797	ENSDARG00000076799	rnd3a	1	0.000289853	-0.355645385	0.021	0.125
798	ENSDARG00000076838	apom	1	0.036885853	0.763379323	0.143	0.095
799	ENSDARG00000077045	scg5	1	0.000132452	-0.432469858	0.014	0.122
800	ENSDARG00000077405	psip1b	1	8.56E-05	-0.414646159	0.021	0.139
801	ENSDARG00000077777	tmsb4x	1	5.12E-05	-0.481983023	0.714	0.845
802	ENSDARG00000077811	sox11a	1	5.89E-05	-0.771975888	0.036	0.165
803	ENSDARG00000078308	spry2	1	0.002158735	-0.300583207	0.029	0.112
804	ENSDARG00000078781	si:ch211-161c3.6	1	0.221059263	0.438535945	0.114	0.09
805	ENSDARG00000079274	prss59.1	1	0.501695362	-0.610465964	0.2	0.245
806	ENSDARG00000079783	isg20	1	0.000160426	-0.309143695	0.014	0.119
807	ENSDARG00000086658	crygm2d21	1	0.007551685	1.576981718	0.157	0.098
808	ENSDARG00000086917	crygm2d2	1	0.003205402	1.58614608	0.3	0.226
809	ENSDARG00000087324	crygm2d1	1	0.021079441	1.503872487	0.236	0.181
810	ENSDARG00000087402	tpm1	1	0.193545368	0.50497065	0.107	0.158
811	ENSDARG00000087647	sept7a	1	5.05E-05	-0.312098668	0.014	0.133
812	ENSDARG00000087765	crygm2d10	1	0.177370572	1.319842001	0.2	0.172
813	ENSDARG00000088439	gm2a	1	0.000222091	-0.273705039	0.014	0.116
814	ENSDARG00000088823	crygm2d3	1	0.000515132	1.556438985	0.186	0.104
815	ENSDARG00000090190	bcam	1	0.000134936	-0.582320579	0.007	0.109
816	ENSDARG00000090213	rheb	1	0.000749271	-0.349011681	0.014	0.102
817	ENSDARG00000090268	krtt1c19e	1	0.656966424	0.367892747	0.379	0.437
818	ENSDARG00000090286	serpina1	1	0.000788631	0.893448966	0.179	0.098
819	ENSDARG00000090386	cd3eap	1	9.97E-05	-0.287053902	0.007	0.112
820	ENSDARG00000090428	ctrb1	1	0.581715912	-0.76214158	0.336	0.408
821	ENSDARG00000090722	leg1.1	1	0.072092233	0.834714492	0.136	0.096
822	ENSDARG00000090788	cstf2	1	0.000265685	-0.258137705	0.007	0.101
823	ENSDARG00000090850	serpina1l	1	0.011040751	0.711516567	0.157	0.097
824	ENSDARG00000091656	lsm8	1	6.75E-05	-0.403755173	0	0.103
825	ENSDARG00000091996	tcnbb	1	0.557072359	-0.541292771	0.121	0.141
826	ENSDARG00000092362	hsp70.2	1	0.000823643	-0.367322742	0.257	0.416
827	ENSDARG00000092659	ppp3r1a	1	7.93E-05	-0.334312448	0.021	0.141
828	ENSDARG00000092947	cyt1	1	0.116765204	-0.735409918	0.643	0.664
829	ENSDARG00000092970	tmsb2	1	0.002683608	-0.343610518	0.064	0.163
830	ENSDARG00000093303	ifitm1	1	6.73E-05	-1.560997538	0.029	0.148
831	ENSDARG00000093584	zgc:193505	1	0.068802172	-0.47489581	0.086	0.141
832	ENSDARG00000093844	zgc:136461	1	0.011311207	-0.804744981	0.043	0.113
833	ENSDARG00000094041	krt17	1	0.007281592	-1.190574811	0.143	0.251
834	ENSDARG00000094310	si:ch211-255g12.6	1	0.011252931	1.381434282	0.179	0.12
835	ENSDARG00000094836	si:ch211-195b15.8	1	0.00634816	-0.316343017	0.043	0.121
836	ENSDARG00000095863	afp4	1	0.407163061	0.454179263	0.107	0.092
837	ENSDARG00000096257	si:ch73-367p23.2	1	0.112047219	0.707764068	0.229	0.196
838	ENSDARG00000097157	si:ch211-207n23.2	1	0.060440384	-0.795446986	0.086	0.141
839	ENSDARG00000097528	si:dkey-7j14.5	1	0.00583015	-0.346389755	0.043	0.122
840	ENSDARG00000099200	zgc:123103	1	0.059751221	0.633121375	0.129	0.087
841	ENSDARG00000099203	atp1b2a	1	0.000415536	-0.42785257	0.057	0.177
842	ENSDARG00000099420	nme2b.2	1	0.13715183	0.440472671	0.436	0.449
843	ENSDARG00000099532	ubl3a	1	5.74E-05	-0.342234586	0.036	0.167
844	ENSDARG00000099744	gap43	1	0.000699171	-0.460236013	0.036	0.138
845	ENSDARG00000099776	glula	1	0.010669144	-0.509955405	0.293	0.429
846	ENSDARG00000100494	pbx1a	1	0.000427133	-0.465236794	0.029	0.132
847	ENSDARG00000100553	lsm14ab	1	4.93E-05	-0.287630881	0.029	0.158
848	ENSDARG00000100582	si:ch211-195b11.3	1	0.06821373	-0.642937818	0.121	0.18
849	ENSDARG00000100795	timp4.3	1	0.000208675	-0.546272827	0.021	0.129
850	ENSDARG00000101009	cited4b	1	7.11E-05	-0.367333911	0.029	0.155
851	ENSDARG00000101387	CAMK2N1	1	0.002067459	-0.36710988	0.021	0.102
852	ENSDARG00000102047	mab21l1	1	0.007041859	-0.33337657	0.036	0.109
853	ENSDARG00000102291	eef1da	1	7.76E-05	-0.259055691	0.471	0.662
854	ENSDARG00000102403	cry2	1	0.000523598	-0.307148061	0.029	0.129
855	ENSDARG00000102453	slc1a2b	1	0.004183046	-0.933004617	0.043	0.124
856	ENSDARG00000102531	anapc11	1	0.000178441	-0.278109573	0.007	0.106
857	ENSDARG00000102558	pde6ha	1	0.562186066	0.27980546	0.2	0.245
858	ENSDARG00000102572	si:ch211-260e23.9	1	0.808857235	0.283615464	0.279	0.318
859	ENSDARG00000102879	myt1b	1	0.000548206	-0.444416509	0.014	0.106
860	ENSDARG00000102889	15-Sep	1	0.000366093	-0.312318802	0.014	0.111
861	ENSDARG00000102975	nsg2	1	0.001114475	-0.283198677	0.15	0.291
862	ENSDARG00000103134	zgc:65873	1	6.95E-05	-0.269505654	0.043	0.177
863	ENSDARG00000103199	si:dkey-247k7.2	1	0.039675501	-1.099742164	0.129	0.196
864	ENSDARG00000103718	chmp5b	1	0.366670797	0.289947649	0.193	0.258
865	ENSDARG00000103845	zgc:55733	1	0.000229733	-0.269554791	0.021	0.129
866	ENSDARG00000103937	ndrg4	1	0.000180368	-0.548592799	0.007	0.105
867	ENSDARG00000104359	anxa1c	1	0.000328511	-1.117067485	0.029	0.132
868	ENSDARG00000104726	si:ch211-162e15.3	1	0.132354789	0.276200425	0.064	0.111
869	ENSDARG00000104901	ostc	1	5.25E-05	-0.335015279	0	0.105
870	ENSDARG00000104945	sncb	1	0.038668998	-0.282873193	0.179	0.265
871	ENSDARG00000109861	BX545855.1	1	0.026825317	1.3420485	0.25	0.2
872	ENSDARG00000110836	tmem14ca	1	0.488701759	0.345105856	0.107	0.139
873	ENSDARG00000116164	crygm2d8	1	0.013172434	1.289221027	0.193	0.134
874	ENSDARG00000116617	spaca4l	1	0.014850904	-0.31197389	0.043	0.109
