# Supplementary material for: Cell-type-specific responses to the microbiota across all tissues of the larval zebrafish
Source: Cell Rep. Author manuscript; Available in PMC 2023 Oct 23. (PMC10423310; doi:10.1016/j.celrep.2023.112095)
Supplement: MMC121 [file NIHMS1880944-supplement-MMC121.zip › DataS15/Figure6_PanelD_subcluster_GeneLists/subcluster15.tsv]

	gene	gene_NAME	p_val_adj	p_val	avg_logFC	pct.1	pct.2
1	ENSDARG00000045834	si:dkey-14d8.7	0	0	2.639379527	0.765	0.006
2	ENSDARG00000074613	si:ch211-240l19.6	0	0	2.235411191	0.605	0.003
3	ENSDARG00000044204	endou	5.89E-275	2.67E-279	1.248095727	0.37	0.003
4	ENSDARG00000043175	CELA1 (1 of many)	3.19E-268	1.45E-272	0.784896365	0.296	0.001
5	ENSDARG00000018263	pdia2	1.89E-267	8.58E-272	1.945699574	0.481	0.007
6	ENSDARG00000040282	zgc:92590	2.87E-263	1.30E-267	1.832707808	0.37	0.003
7	ENSDARG00000043171	CELA1 (1 of many)	3.92E-258	1.78E-262	0.988737582	0.333	0.002
8	ENSDARG00000043168	CELA1 (1 of many)	5.34E-257	2.42E-261	1.267987969	0.37	0.003
9	ENSDARG00000029822	cel.2	3.04E-255	1.38E-259	2.272137973	0.506	0.009
10	ENSDARG00000043173	CELA1 (1 of many)	3.92E-250	1.78E-254	1.904042597	0.42	0.006
11	ENSDARG00000043722	cpa4	1.22E-249	5.55E-254	2.553795047	0.605	0.016
12	ENSDARG00000039393	si:ch211-240l19.5	1.34E-245	6.07E-250	1.051797326	0.321	0.002
13	ENSDARG00000024503	c6ast3	2.17E-239	9.82E-244	1.727471395	0.432	0.006
14	ENSDARG00000095462	CELA1 (1 of many)	8.09E-233	3.67E-237	1.13225588	0.346	0.003
15	ENSDARG00000090899	sycn.3	4.89E-217	2.22E-221	0.280099975	0.21	0
16	ENSDARG00000077880	si:ch211-255i20.3	2.54E-206	1.15E-210	0.615547776	0.247	0.001
17	ENSDARG00000077058	CELA1 (1 of many)	2.17E-188	9.82E-193	1.823954523	0.42	0.009
18	ENSDARG00000091609	spink4	5.01E-184	2.27E-188	2.464065526	0.506	0.016
19	ENSDARG00000009153	pla2g1b	1.21E-179	5.47E-184	2.870630686	0.617	0.027
20	ENSDARG00000097285	ANPEP	5.02E-176	2.28E-180	0.423856594	0.173	0
21	ENSDARG00000030915	cpa1	5.55E-172	2.51E-176	3.193467722	0.63	0.03
22	ENSDARG00000012539	dnase1	1.18E-167	5.34E-172	0.407908406	0.185	0.001
23	ENSDARG00000101621	CABZ01040054.1	1.47E-160	6.64E-165	0.475274701	0.247	0.003
24	ENSDARG00000017490	cel.1	9.89E-144	4.48E-148	3.436390993	0.667	0.043
25	ENSDARG00000045442	cpb1	1.09E-136	4.95E-141	3.688699335	0.704	0.052
26	ENSDARG00000103687	sycn.2	6.28E-128	2.85E-132	3.386229045	0.617	0.041
27	ENSDARG00000013856	amy2a	1.39E-120	6.31E-125	3.910448603	0.679	0.055
28	ENSDARG00000075958	si:dkey-266f7.9	2.89E-114	1.31E-118	0.589324192	0.21	0.003
29	ENSDARG00000074547	si:ch211-240l19.8	2.56E-111	1.16E-115	0.531698808	0.16	0.001
30	ENSDARG00000043279	aqp12	5.57E-109	2.52E-113	1.22710153	0.432	0.021
31	ENSDARG00000052578	c6ast4	3.87E-108	1.75E-112	3.375946031	0.691	0.065
32	ENSDARG00000045835	si:dkey-14d8.6	8.12E-98	3.68E-102	3.823346297	0.753	0.09
33	ENSDARG00000037000	fkbp11	4.56E-91	2.07E-95	1.146730254	0.37	0.018
34	ENSDARG00000021339	cpa5	2.39E-82	1.08E-86	3.819615838	0.753	0.109
35	ENSDARG00000009443	zgc:92137	6.21E-77	2.81E-81	2.531807673	0.346	0.019
36	ENSDARG00000093844	zgc:136461	2.16E-75	9.81E-80	3.833818914	0.704	0.102
37	ENSDARG00000039730	zgc:112160	4.93E-75	2.24E-79	4.223372384	0.741	0.117
38	ENSDARG00000112049	cldn15a	5.85E-64	2.65E-68	0.323943434	0.136	0.003
39	ENSDARG00000068680	ctrl	6.97E-59	3.16E-63	3.956030997	0.728	0.145
40	ENSDARG00000007276	ela3l	1.34E-58	6.09E-63	4.109362617	0.728	0.145
41	ENSDARG00000056744	ela2	5.48E-58	2.48E-62	4.146625009	0.765	0.169
42	ENSDARG00000060350	apoda.2	1.10E-52	5.00E-57	4.05240638	0.716	0.156
43	ENSDARG00000079274	prss59.1	3.25E-43	1.47E-47	4.139728413	0.778	0.235
44	ENSDARG00000041787	cx32.3	7.72E-43	3.50E-47	0.275594273	0.198	0.01
45	ENSDARG00000056765	ela2l	3.53E-40	1.60E-44	4.256740461	0.716	0.207
46	ENSDARG00000075444	cgref1	1.61E-39	7.28E-44	0.784250426	0.284	0.024
47	ENSDARG00000042993	prss1	2.46E-36	1.11E-40	4.381572638	0.852	0.39
48	ENSDARG00000094557	nupr1b	4.48E-31	2.03E-35	0.861654724	0.346	0.046
49	ENSDARG00000073742	prss59.2	2.67E-30	1.21E-34	4.308169275	0.815	0.413
50	ENSDARG00000017314	CELA1 (1 of many)	4.83E-30	2.19E-34	4.273172496	0.778	0.36
51	ENSDARG00000090428	ctrb1	4.30E-29	1.95E-33	4.286975589	0.802	0.4
52	ENSDARG00000097718	stard10	3.49E-24	1.58E-28	0.510138856	0.284	0.036
53	ENSDARG00000013763	rrbp1a	9.94E-15	4.51E-19	0.42064413	0.198	0.028
54	ENSDARG00000036291	nucb2b	4.96E-13	2.25E-17	0.291844482	0.185	0.026
55	ENSDARG00000013721	g6pca.2	8.12E-13	3.68E-17	0.559800473	0.198	0.029
56	ENSDARG00000013670	hyou1	2.73E-11	1.24E-15	0.34012518	0.185	0.029
57	ENSDARG00000013430	bhmt	2.85E-11	1.29E-15	0.880162519	0.753	0.377
58	ENSDARG00000092693	tpt1	3.65E-11	1.66E-15	-0.715073053	0.827	0.946
59	ENSDARG00000020984	slc16a10	2.94E-10	1.34E-14	0.569736011	0.296	0.069
60	ENSDARG00000070844	gamt	3.26E-09	1.48E-13	0.807690852	0.642	0.291
61	ENSDARG00000005513	naca	3.05E-08	1.38E-12	-0.635113121	0.778	0.924
62	ENSDARG00000068214	ccni	4.36E-08	1.98E-12	-0.989797162	0.247	0.656
63	ENSDARG00000068992	hspa8	1.25E-07	5.65E-12	-0.652471785	0.79	0.917
64	ENSDARG00000099819	sb:cb1058	1.59E-07	7.19E-12	0.304067403	0.111	0.014
65	ENSDARG00000013307	rpl19	6.70E-07	3.04E-11	-0.467662458	0.938	0.976
66	ENSDARG00000019137	tram1	1.58E-06	7.17E-11	0.566285023	0.272	0.076
67	ENSDARG00000013522	pck1	5.67E-06	2.57E-10	0.349739016	0.272	0.074
68	ENSDARG00000102632	ubc	6.75E-06	3.06E-10	-0.818936319	0.469	0.739
69	ENSDARG00000035400	btf3	1.72E-05	7.81E-10	-0.754871046	0.543	0.769
70	ENSDARG00000097583	arfgap3	2.23E-05	1.01E-09	0.265045543	0.222	0.058
71	ENSDARG00000053291	pnrc2	2.29E-05	1.04E-09	-0.767603736	0.506	0.774
72	ENSDARG00000004757	ybx1	3.00E-05	1.36E-09	-0.58421122	0.765	0.875
73	ENSDARG00000037870	actb2	3.16E-05	1.43E-09	-0.447489069	0.815	0.92
74	ENSDARG00000044093	rpl13a	4.70E-05	2.13E-09	-0.490623448	0.815	0.893
75	ENSDARG00000077291	rps2	5.60E-05	2.54E-09	-0.418920793	0.951	0.991
76	ENSDARG00000012688	eif1b	6.65E-05	3.01E-09	-0.778512162	0.42	0.703
77	ENSDARG00000055475	rps27.2	8.28E-05	3.75E-09	-0.633841223	0.642	0.794
78	ENSDARG00000018478	agxtb	9.41E-05	4.27E-09	0.261880973	0.284	0.086
79	ENSDARG00000006766	snd1	9.94E-05	4.50E-09	0.676123937	0.358	0.141
80	ENSDARG00000102746	tmem39a	0.000117727	5.34E-09	0.311521261	0.136	0.027
81	ENSDARG00000029150	hsp90ab1	0.000197965	8.97E-09	-0.574026876	0.914	0.926
82	ENSDARG00000005791	rpl28	0.000275254	1.25E-08	-0.461971148	0.877	0.927
83	ENSDARG00000019778	rps6	0.000336235	1.52E-08	-0.435283415	0.938	0.954
84	ENSDARG00000018334	rpl35	0.000359081	1.63E-08	-0.422813337	0.889	0.94
85	ENSDARG00000054818	rpl32	0.000420297	1.91E-08	-0.398966941	0.815	0.913
86	ENSDARG00000029533	rpl18	0.00049221	2.23E-08	-0.414978274	0.926	0.963
87	ENSDARG00000045248	h3f3d	0.000523088	2.37E-08	-0.704790931	0.605	0.814
88	ENSDARG00000037860	cox6b2	0.000933638	4.23E-08	-0.73169835	0.407	0.653
89	ENSDARG00000023298	rps27.1	0.000963288	4.37E-08	-0.433092634	0.889	0.939
90	ENSDARG00000101406	rplp2	0.000985882	4.47E-08	-0.408999413	0.79	0.93
91	ENSDARG00000100392	rps18	0.001057432	4.79E-08	-0.402115999	0.877	0.942
92	ENSDARG00000025581	rpl10	0.001100785	4.99E-08	-0.417200226	0.963	0.952
93	ENSDARG00000013351	cirbpb	0.001594075	7.23E-08	-0.708961059	0.494	0.754
94	ENSDARG00000022372	kng1	0.001735385	7.87E-08	0.496338853	0.148	0.034
95	ENSDARG00000032725	rps27a	0.001741207	7.89E-08	-0.416627035	0.877	0.949
96	ENSDARG00000051783	rplp0	0.001882991	8.54E-08	-0.319976231	0.988	0.981
97	ENSDARG00000002344	tubb4b	0.001953454	8.86E-08	-0.737808698	0.37	0.669
98	ENSDARG00000053058	rps11	0.00212859	9.65E-08	-0.431001126	0.84	0.902
99	ENSDARG00000070437	rpl22	0.002176712	9.87E-08	-0.39558329	0.827	0.9
100	ENSDARG00000009212	ppiaa	0.002501984	1.13E-07	-0.584992573	0.679	0.82
101	ENSDARG00000092553	slc25a5	0.002518566	1.14E-07	-0.377236827	0.963	0.965
102	ENSDARG00000097102	si:ch73-281n10.2	0.002916939	1.32E-07	-0.890708783	0.198	0.479
103	ENSDARG00000103919	si:ch73-1a9.3	0.003208013	1.45E-07	-0.741256712	0.37	0.667
104	ENSDARG00000042905	rpl10a	0.00324937	1.47E-07	-0.398195903	0.963	0.946
105	ENSDARG00000036161	hnrnpa0l	0.003251409	1.47E-07	-0.78241835	0.235	0.522
106	ENSDARG00000014867	rpl8	0.003650677	1.66E-07	-0.375376216	0.926	0.964
107	ENSDARG00000025073	rpl18a	0.003968632	1.80E-07	-0.356392611	0.951	0.969
108	ENSDARG00000058451	rpl6	0.003977944	1.80E-07	-0.419987244	0.877	0.92
109	ENSDARG00000003599	rpl3	0.004582658	2.08E-07	-0.439807478	0.864	0.934
110	ENSDARG00000090454	gnb1a	0.005370121	2.43E-07	-0.813074051	0.123	0.414
111	ENSDARG00000006316	rpl23a	0.005465872	2.48E-07	-0.427016072	0.802	0.897
112	ENSDARG00000077777	tmsb4x	0.005498624	2.49E-07	-0.755808618	0.691	0.844
113	ENSDARG00000043453	rps5	0.005988274	2.71E-07	-0.376358235	0.889	0.95
114	ENSDARG00000005191	ahcy	0.007564101	3.43E-07	0.486753824	0.543	0.292
115	ENSDARG00000030602	rps19	0.008535439	3.87E-07	-0.381081064	0.938	0.965
116	ENSDARG00000070922	cnbpb	0.009158193	4.15E-07	-0.60358772	0.309	0.601
117	ENSDARG00000027249	btg1	0.010870659	4.93E-07	-0.582301682	0.383	0.648
118	ENSDARG00000043257	ckbb	0.011545099	5.23E-07	-0.882845036	0.272	0.555
119	ENSDARG00000041811	rps25	0.011724235	5.32E-07	-0.432326301	0.815	0.889
120	ENSDARG00000019881	bsg	0.012176423	5.52E-07	-0.914812115	0.296	0.548
121	ENSDARG00000036298	rps13	0.012792073	5.80E-07	-0.375966853	0.827	0.915
122	ENSDARG00000015551	fth1a	0.014435478	6.54E-07	-0.60167622	0.543	0.745
123	ENSDARG00000022684	fkbp1aa	0.015790706	7.16E-07	-0.772705161	0.309	0.574
124	ENSDARG00000103007	rps3	0.016876642	7.65E-07	-0.374052231	0.864	0.919
125	ENSDARG00000021124	cfl1	0.019388256	8.79E-07	-0.828727409	0.346	0.601
126	ENSDARG00000007320	rpl7	0.019607916	8.89E-07	-0.349369963	0.951	0.966
127	ENSDARG00000031317	ppdpfb	0.019902674	9.02E-07	-0.770152903	0.58	0.744
128	ENSDARG00000102741	sumo2b	0.02101126	9.53E-07	-0.693281256	0.21	0.49
129	ENSDARG00000115271	RPL37A	0.022960953	1.04E-06	-0.365256264	0.84	0.939
130	ENSDARG00000021864	rplp1	0.024563706	1.11E-06	-0.353815377	0.963	0.984
131	ENSDARG00000021838	rps23	0.025888465	1.17E-06	-0.380342739	0.877	0.916
132	ENSDARG00000017602	ccng2	0.02816147	1.28E-06	-0.86045348	0.012	0.244
133	ENSDARG00000099380	rpl13	0.028219828	1.28E-06	-0.396061024	0.889	0.919
134	ENSDARG00000034897	rps10	0.028701619	1.30E-06	-0.352277688	0.914	0.909
135	ENSDARG00000029818	srsf5a	0.030065655	1.36E-06	-0.671913273	0.321	0.574
136	ENSDARG00000070083	atp5f1b	0.031204529	1.41E-06	-0.542951893	0.432	0.683
137	ENSDARG00000003032	eif4a1b	0.031938841	1.45E-06	-0.673734873	0.383	0.596
138	ENSDARG00000006487	anp32a	0.032932933	1.49E-06	-0.747396386	0.185	0.456
139	ENSDARG00000007708	nsa2	0.033769179	1.53E-06	-0.555481278	0.617	0.755
140	ENSDARG00000041619	rack1	0.033847869	1.53E-06	-0.369407011	0.889	0.918
141	ENSDARG00000099175	hmgb1a	0.037059819	1.68E-06	-0.886328342	0.333	0.562
142	ENSDARG00000099022	faua	0.037132974	1.68E-06	-0.380385547	0.901	0.918
143	ENSDARG00000010516	rpl21	0.038587099	1.75E-06	-0.372825691	0.914	0.929
144	ENSDARG00000013078	ywhaba	0.040581916	1.84E-06	-0.833731344	0.173	0.421
145	ENSDARG00000056119	eef1g	0.040615678	1.84E-06	-0.353254384	0.765	0.852
146	ENSDARG00000057556	rpl17	0.040711785	1.85E-06	-0.373843373	0.864	0.918
147	ENSDARG00000055996	rps8a	0.044732952	2.03E-06	-0.351480368	0.901	0.952
148	ENSDARG00000008363	mcl1b	0.04589477	2.08E-06	-0.807870164	0.049	0.301
149	ENSDARG00000057026	ran	0.04838316	2.19E-06	-0.583536595	0.432	0.658
150	ENSDARG00000033364	mgst3b	0.049806284	2.26E-06	-0.605286605	0.123	0.391
151	ENSDARG00000103566	tomm20b	0.054612165	2.48E-06	-0.757020611	0.173	0.422
152	ENSDARG00000040747	tm4sf4	0.054693492	2.48E-06	0.421432137	0.148	0.041
153	ENSDARG00000014690	rps4x	0.057303586	2.60E-06	-0.326970363	0.914	0.945
154	ENSDARG00000039347	rps24	0.057425373	2.60E-06	-0.357611795	0.951	0.93
155	ENSDARG00000045487	rps16	0.062450281	2.83E-06	-0.322951702	0.951	0.951
156	ENSDARG00000025147	cd63	0.068327115	3.10E-06	-1.189086241	0.21	0.433
157	ENSDARG00000009285	rpl15	0.072754884	3.30E-06	-0.347434879	0.951	0.958
158	ENSDARG00000003570	hsp90b1	0.082183432	3.73E-06	0.290849546	0.259	0.097
159	ENSDARG00000095451	si:ch211-196l7.4	0.082594158	3.74E-06	-0.6627004	0.272	0.527
160	ENSDARG00000007496	ufl1	0.113116899	5.13E-06	0.396193941	0.148	0.042
161	ENSDARG00000052856	khdrbs1a	0.11569563	5.25E-06	-0.834150975	0.284	0.515
162	ENSDARG00000099766	myl12.1	0.123151114	5.58E-06	-0.799591161	0.235	0.454
163	ENSDARG00000025850	rps21	0.124053961	5.62E-06	-0.328477446	0.864	0.899
164	ENSDARG00000104372	gnb1b	0.129689128	5.88E-06	-0.871353678	0.173	0.408
165	ENSDARG00000035519	histh1l	0.137991811	6.26E-06	-0.612580344	0.58	0.755
166	ENSDARG00000087897	h2afy2	0.143126972	6.49E-06	-0.7938079	0.123	0.372
167	ENSDARG00000054578	arl6ip1	0.150896715	6.84E-06	-0.734165777	0.185	0.435
168	ENSDARG00000090185	si:dkeyp-73b11.8	0.183968087	8.34E-06	0.367851571	0.111	0.027
169	ENSDARG00000007960	hnrnpaba	0.194211339	8.80E-06	-0.668458965	0.259	0.518
170	ENSDARG00000037746	actb1	0.201528006	9.14E-06	-0.989787513	0.37	0.566
171	ENSDARG00000088030	rpl35a	0.206652746	9.37E-06	-0.352291168	0.889	0.909
172	ENSDARG00000011665	aldoaa	0.212870855	9.65E-06	-0.685351562	0.21	0.46
173	ENSDARG00000097057	fxyd6l	0.214984645	9.75E-06	-0.714191882	0.099	0.342
174	ENSDARG00000019181	rpsa	0.242816154	1.10E-05	-0.300013437	0.975	0.964
175	ENSDARG00000097478	qkia	0.254036425	1.15E-05	-0.881708786	0.074	0.301
176	ENSDARG00000068434	h3f3b.1	0.260354443	1.18E-05	-0.778652149	0.222	0.45
177	ENSDARG00000070849	rps15	0.28251808	1.28E-05	-0.297319732	0.938	0.948
178	ENSDARG00000099104	rpl24	0.313604632	1.42E-05	-0.304712838	0.914	0.941
179	ENSDARG00000011405	rps9	0.342891728	1.55E-05	-0.327142643	0.926	0.952
180	ENSDARG00000035871	rpl30	0.359626161	1.63E-05	-0.274620275	0.864	0.922
181	ENSDARG00000010160	rps15a	0.409383892	1.86E-05	-0.258251914	0.975	0.967
182	ENSDARG00000034291	rpl37	0.439419712	1.99E-05	-0.337813193	0.901	0.934
183	ENSDARG00000025350	prdx2	0.451902736	2.05E-05	-0.712867111	0.321	0.561
184	ENSDARG00000042566	rps7	0.466778027	2.12E-05	-0.282954314	0.963	0.965
185	ENSDARG00000025254	s100a10b	0.487622186	2.21E-05	-0.970088689	0.049	0.259
186	ENSDARG00000020693	sesn1	0.548146032	2.49E-05	-0.695403724	0.259	0.484
187	ENSDARG00000023323	ywhaqb	0.550970081	2.50E-05	-0.774489529	0.074	0.287
188	ENSDARG00000039034	marcksl1a	0.553862256	2.51E-05	-0.933765807	0.16	0.375
189	ENSDARG00000074057	calm3b	0.570147213	2.58E-05	-0.750596803	0.16	0.385
190	ENSDARG00000090872	si:dkey-276j7.1	0.573099733	2.60E-05	-0.90852723	0.074	0.285
191	ENSDARG00000041182	rpl4	0.591089064	2.68E-05	-0.362677497	0.84	0.858
192	ENSDARG00000062326	hmgn7	0.594371583	2.69E-05	-0.671764023	0.284	0.514
193	ENSDARG00000074242	serbp1a	0.594716905	2.70E-05	-0.51301143	0.617	0.732
194	ENSDARG00000006691	rpl12	0.594930824	2.70E-05	-0.370781614	0.864	0.896
195	ENSDARG00000100588	rpl36	0.612740229	2.78E-05	-0.277269937	0.914	0.948
196	ENSDARG00000012244	ube2e3	0.621556035	2.82E-05	-0.627358063	0.16	0.384
197	ENSDARG00000036107	txnipa	0.660378771	2.99E-05	-0.669581103	0.074	0.283
198	ENSDARG00000015050	calm2b	0.704829481	3.20E-05	-0.824188829	0.296	0.528
199	ENSDARG00000033009	h3f3c	0.783039636	3.55E-05	-0.653251749	0.346	0.565
200	ENSDARG00000037350	rpl9	0.8053239	3.65E-05	-0.291652598	0.877	0.908
201	ENSDARG00000035860	rps28	0.84191863	3.82E-05	-0.359680194	0.84	0.886
202	ENSDARG00000043509	rpl11	0.868878639	3.94E-05	-0.282523817	0.951	0.968
203	ENSDARG00000056085	mob4	0.871184616	3.95E-05	-0.598836988	0.012	0.191
204	ENSDARG00000019230	rpl7a	0.897278243	4.07E-05	-0.301724621	0.963	0.962
205	ENSDARG00000075989	arpc2	0.953684316	4.32E-05	-0.717190665	0.123	0.321
206	ENSDARG00000000069	dap	1	0.000150377	0.347192076	0.321	0.161
207	ENSDARG00000000212	krt97	1	0.995945266	-0.959789761	0.123	0.119
208	ENSDARG00000000489	upf3b	1	0.048628381	-0.265740738	0.037	0.104
209	ENSDARG00000000503	stx1b	1	0.03957711	-0.451341705	0.099	0.188
210	ENSDARG00000000563	ttn.1	1	0.030677135	-0.43139243	0.099	0.201
211	ENSDARG00000000853	dstyk	1	0.156683425	-0.332245023	0.086	0.135
212	ENSDARG00000001241	puf60b	1	0.116295786	-0.316402971	0.086	0.143
213	ENSDARG00000001788	atp5po	1	0.025038191	-0.426164213	0.383	0.451
214	ENSDARG00000001889	tuba1a	1	0.037702679	-0.563552362	0.136	0.231
215	ENSDARG00000001950	ak1	1	0.059539391	-0.353154833	0.494	0.617
216	ENSDARG00000001994	stxbp1a	1	0.004671276	-0.635777589	0.025	0.13
217	ENSDARG00000002082	csnk2a1	1	0.024338711	-0.489769648	0.185	0.282
218	ENSDARG00000002131	celf2	1	0.000612251	-0.539410895	0.062	0.227
219	ENSDARG00000002190	chmp2bb	1	0.007434797	-0.272114426	0.062	0.173
220	ENSDARG00000002193	rho	1	0.102201339	-0.338847189	0.259	0.337
221	ENSDARG00000002230	sypb	1	0.036642515	-0.74699621	0.049	0.121
222	ENSDARG00000002271	zfand5b	1	0.106836318	-0.315852623	0.198	0.26
223	ENSDARG00000002362	ubald1a	1	0.00677345	-0.315371319	0.025	0.126
224	ENSDARG00000002369	UBB	1	0.000741339	-0.677482431	0.173	0.335
225	ENSDARG00000002523	hsdl2	1	0.02394715	-0.257216147	0.037	0.117
226	ENSDARG00000002632	anxa11b	1	0.000760446	-0.510923931	0.062	0.215
227	ENSDARG00000002710	ncl	1	0.001262194	-0.367116945	0.309	0.476
228	ENSDARG00000002745	tdh	1	0.17692921	-0.281835268	0.494	0.507
229	ENSDARG00000002758	dedd1	1	0.011052801	-0.473145633	0.222	0.341
230	ENSDARG00000002768	pvalb2	1	0.395629981	-0.317524036	1	1
231	ENSDARG00000002790	ap2m1a	1	5.40E-05	-0.689090266	0.123	0.331
232	ENSDARG00000002791	atp1a1a.1	1	0.125401542	-0.492016477	0.173	0.223
233	ENSDARG00000002967	pdap1b	1	0.888546155	-0.325656793	0.148	0.14
234	ENSDARG00000002970	ss18	1	0.035470271	-0.337187654	0.037	0.11
235	ENSDARG00000003035	hspa9	1	0.039215751	-0.363412961	0.049	0.121
236	ENSDARG00000003098	kdm5bb	1	0.02157522	-0.483948999	0.037	0.115
237	ENSDARG00000003151	skp1	1	0.000556142	-0.508725354	0.309	0.473
238	ENSDARG00000003189	psmd1	1	0.136236894	-0.260534961	0.099	0.154
239	ENSDARG00000003203	rhcga	1	0.117231585	-1.337910536	0.074	0.127
240	ENSDARG00000003207	mterf3	1	0.033240155	-0.460879132	0.049	0.128
241	ENSDARG00000003486	ppp1caa	1	0.023436183	-0.456671328	0.086	0.174
242	ENSDARG00000003655	tmem59l	1	0.012590925	-0.621248098	0.074	0.179
243	ENSDARG00000003681	eif5	1	0.032792422	-0.41071694	0.198	0.294
244	ENSDARG00000003695	vdac3	1	0.003077008	-0.371627728	0.247	0.412
245	ENSDARG00000003705	prnprs3	1	0.107314676	-0.455924555	0.062	0.115
246	ENSDARG00000003808	aqp3a	1	0.034670869	-0.865651847	0.049	0.126
247	ENSDARG00000003860	cbx3a	1	0.002349145	-0.340855687	0.074	0.218
248	ENSDARG00000003952	pfn2	1	4.88E-05	-0.672553783	0.16	0.382
249	ENSDARG00000004034	arhgdig	1	0.000980855	-0.622139139	0.025	0.161
250	ENSDARG00000004060	bhlhe40	1	0.058140329	-0.605504996	0.247	0.314
251	ENSDARG00000004261	tmed9	1	0.014429552	-0.335351499	0.037	0.126
252	ENSDARG00000004452	tardbpl	1	0.007481239	-0.534944097	0.074	0.181
253	ENSDARG00000004587	kat5b	1	0.063160185	-0.347339971	0.049	0.112
254	ENSDARG00000004588	sox4a	1	0.002545275	-1.170006905	0.086	0.218
255	ENSDARG00000004621	gpm6ab	1	0.000723696	-0.66493915	0.21	0.389
256	ENSDARG00000004706	syf2	1	0.00097911	-0.463480754	0.111	0.275
257	ENSDARG00000004735	hnrnpub	1	0.022083316	-0.437169567	0.037	0.116
258	ENSDARG00000004830	flot2a	1	0.082104362	-0.374074657	0.062	0.123
259	ENSDARG00000004906	stip1	1	0.006094786	-0.323479369	0.025	0.126
260	ENSDARG00000004948	bccip	1	0.229448708	-0.349712068	0.346	0.356
261	ENSDARG00000004956	zmat2	1	0.040388716	-0.400062443	0.111	0.194
262	ENSDARG00000005172	dynll2b	1	0.013925339	-0.409755848	0.049	0.146
263	ENSDARG00000005220	pdcd6	1	0.002927963	-0.354394081	0.012	0.118
264	ENSDARG00000005230	ssr2	1	0.00112054	0.391239876	0.519	0.363
265	ENSDARG00000005451	gdi2	1	0.017523035	-0.397988051	0.148	0.253
266	ENSDARG00000005481	nfkbiaa	1	0.017672526	-0.390805643	0.062	0.161
267	ENSDARG00000005551	hnrnph1l	1	0.044602325	-0.250696585	0.049	0.123
268	ENSDARG00000005560	ywhah	1	7.04E-05	-0.930100338	0.062	0.246
269	ENSDARG00000005576	mphosph8	1	0.022193033	-0.459497131	0.111	0.207
270	ENSDARG00000005842	cd9a	1	0.180579453	-0.371903805	0.062	0.105
271	ENSDARG00000005924	serpina10a	1	0.001008855	-0.616552729	0.062	0.21
272	ENSDARG00000005926	ak2	1	0.006530276	-0.355445432	0.21	0.337
273	ENSDARG00000005945	sart1	1	0.157067406	-0.350989605	0.074	0.121
274	ENSDARG00000006092	rad21a	1	0.019826707	-0.346182275	0.123	0.234
275	ENSDARG00000006125	csnk1db	1	0.005494697	-0.52088518	0.111	0.231
276	ENSDARG00000006215	akr1b1	1	0.03177178	0.298625141	0.123	0.064
277	ENSDARG00000006225	ddx39aa	1	0.000199267	-0.38554366	0.049	0.229
278	ENSDARG00000006242	ptp4a1	1	0.004829236	-0.347350982	0.148	0.3
279	ENSDARG00000006260	tuba8l4	1	0.000252429	-0.503746045	0.21	0.42
280	ENSDARG00000006266	stat1a	1	0.157732097	-0.277113693	0.074	0.121
281	ENSDARG00000006370	atp6v1h	1	0.000147431	-0.777604132	0.049	0.22
282	ENSDARG00000006397	laptm4a	1	0.013244324	-0.532450067	0.111	0.218
283	ENSDARG00000006408	hmgb3b	1	0.003593824	-0.492299397	0.086	0.213
284	ENSDARG00000006427	fabp2	1	0.473853834	0.835076987	0.198	0.166
285	ENSDARG00000006546	ak4	1	0.012050661	-0.358612394	0.025	0.113
286	ENSDARG00000006588	zgc:111983	1	0.018584104	-1.8814528	0.099	0.186
287	ENSDARG00000006837	mycn	1	0.006246869	-0.380041593	0.025	0.129
288	ENSDARG00000006859	nkain1	1	0.016491537	-0.518483174	0.025	0.104
289	ENSDARG00000007034	hnrpkl	1	0.00084294	-0.498750595	0	0.122
290	ENSDARG00000007098	itm2ba	1	0.00104427	-0.488461552	0.21	0.393
291	ENSDARG00000007141	psmc3	1	0.010665719	-0.285428591	0.037	0.135
292	ENSDARG00000007241	mycb	1	0.0310972	-0.445766751	0.074	0.155
293	ENSDARG00000007275	si:ch211-251b21.1	1	0.01290406	-1.203042603	0.222	0.323
294	ENSDARG00000007405	strap	1	0.055355306	-0.30886234	0.074	0.146
295	ENSDARG00000007438	ube2ib	1	0.004498637	-0.456389309	0.111	0.24
296	ENSDARG00000007526	ndufs2	1	0.05670676	-0.277575316	0.136	0.216
297	ENSDARG00000007654	nsfa	1	0.041285126	-0.521824797	0.049	0.121
298	ENSDARG00000007682	ppdpfa	1	0.000375829	0.318348373	0.309	0.156
299	ENSDARG00000007693	nfkbiab	1	7.85E-05	-0.698611433	0.148	0.356
300	ENSDARG00000007697	fabp7a	1	0.805985418	-0.973248911	0.247	0.25
301	ENSDARG00000007720	sub1b	1	0.016577431	-0.396648388	0.025	0.104
302	ENSDARG00000007745	uqcrfs1	1	0.150067026	-0.268649524	0.272	0.324
303	ENSDARG00000007791	ppp2r1ba	1	0.013088963	-0.321799311	0.086	0.195
304	ENSDARG00000007818	palm1b	1	0.018714572	-0.384164579	0.062	0.156
305	ENSDARG00000007836	ctsla	1	7.49E-05	-0.485721739	0.346	0.508
306	ENSDARG00000007863	tra2a	1	0.035147627	-0.442317406	0.123	0.21
307	ENSDARG00000007989	nedd8	1	0.007345993	-0.319347071	0.012	0.101
308	ENSDARG00000008020	med31	1	0.023057093	-0.329663367	0.049	0.135
309	ENSDARG00000008030	myl9b	1	0.025457004	-0.354881885	0.049	0.134
310	ENSDARG00000008049	si:dkey-42i9.4	1	0.005292604	-0.306775997	0.099	0.238
311	ENSDARG00000008224	vps35	1	0.128888618	-0.28971706	0.062	0.113
312	ENSDARG00000008243	cct8	1	8.85E-05	-0.523301616	0.099	0.303
313	ENSDARG00000008292	eif2s3	1	8.16E-05	-0.595649117	0.383	0.559
314	ENSDARG00000008310	ip6k2a	1	0.004278957	-0.369363796	0.123	0.27
315	ENSDARG00000008370	csnk1da	1	0.000984938	-0.317820674	0.037	0.179
316	ENSDARG00000008383	arpc1a	1	0.017168915	-0.276066785	0.037	0.124
317	ENSDARG00000008494	myl6	1	0.023961906	-0.623080025	0.049	0.136
318	ENSDARG00000008502	pno1	1	0.024067765	-0.354977165	0.358	0.439
319	ENSDARG00000008678	snx3	1	0.012834854	-0.328735243	0.062	0.163
320	ENSDARG00000008706	paip2b	1	0.000412815	-0.594203167	0.21	0.379
321	ENSDARG00000008735	atp6ap2	1	0.000479794	-0.306492258	0.136	0.323
322	ENSDARG00000008803	marcksb	1	0.057330434	-0.425638423	0.111	0.194
323	ENSDARG00000008867	rap1b	1	0.023074423	-0.424216981	0.062	0.149
324	ENSDARG00000008936	sec11a	1	0.888826159	-0.267584802	0.111	0.109
325	ENSDARG00000008947	rtf1	1	0.088990306	-0.37158228	0.123	0.19
326	ENSDARG00000009106	serinc1	1	0.000267681	-0.475626984	0.198	0.405
327	ENSDARG00000009336	aif1l	1	0.037238251	-0.446350286	0.037	0.106
328	ENSDARG00000009447	atp5mc3b	1	8.87E-05	-0.413817733	0.593	0.747
329	ENSDARG00000009534	wls	1	0.025069631	-0.410186595	0.049	0.133
330	ENSDARG00000009544	cldnb	1	0.002122312	-1.134509323	0.012	0.126
331	ENSDARG00000009553	gng3	1	0.062793371	-0.394561741	0.198	0.282
332	ENSDARG00000009657	fgfr1op2	1	0.098639694	-0.279165356	0.062	0.118
333	ENSDARG00000009753	sf3b6	1	0.000280148	-0.37142733	0.099	0.291
334	ENSDARG00000009771	ppme1	1	0.030668175	-0.430224268	0.049	0.127
335	ENSDARG00000009779	mcl1a	1	0.200513053	-0.294107293	0.519	0.52
336	ENSDARG00000009881	ier5	1	0.000168283	-0.265371452	0.074	0.274
337	ENSDARG00000009950	edf1	1	0.026695996	-0.346903895	0.432	0.5
338	ENSDARG00000009978	icn	1	0.001169605	-0.937085413	0.284	0.431
339	ENSDARG00000010008	vim	1	0.032879364	-1.017379755	0.16	0.255
340	ENSDARG00000010137	ldb1a	1	0.141655593	-0.3298865	0.086	0.14
341	ENSDARG00000010246	prmt1	1	0.130001351	-0.307283575	0.086	0.142
342	ENSDARG00000010266	igf2bp3	1	0.738588076	-0.319443832	0.173	0.172
343	ENSDARG00000010381	rnf2	1	0.006629722	-0.484712497	0.074	0.188
344	ENSDARG00000010553	mmgt1	1	0.022702532	-0.455322474	0.074	0.16
345	ENSDARG00000010721	6-Sep	1	0.268177437	-0.253965125	0.099	0.137
346	ENSDARG00000010873	DDX17	1	0.016675687	-0.41418355	0.074	0.171
347	ENSDARG00000010965	psma8	1	9.80E-05	-0.591694939	0.062	0.25
348	ENSDARG00000011125	snrpb	1	0.010814338	-0.430968402	0.16	0.274
349	ENSDARG00000011166	cahz	1	0.148174474	-0.570813537	0.062	0.111
350	ENSDARG00000011170	ndrg2	1	0.283061737	-0.325062337	0.16	0.198
351	ENSDARG00000011545	arrb2b	1	0.007948714	-0.293462773	0.037	0.138
352	ENSDARG00000011553	atp5pb	1	0.00405405	-0.344971664	0.383	0.506
353	ENSDARG00000011609	FOXK2	1	0.072586621	-0.286213259	0.074	0.143
354	ENSDARG00000011613	rbm39a	1	0.018581871	-0.364272344	0.062	0.156
355	ENSDARG00000011648	snrpd1	1	0.003894644	-0.562764102	0.049	0.163
356	ENSDARG00000011740	u2af2b	1	0.059647834	-0.343901155	0.086	0.155
357	ENSDARG00000011921	txnl1	1	0.022180865	-0.333775007	0.049	0.133
358	ENSDARG00000012076	apoa1a	1	0.822742075	0.348543567	0.111	0.105
359	ENSDARG00000012078	meis1b	1	0.031994624	-0.562564085	0.111	0.197
360	ENSDARG00000012138	sgce	1	0.006561334	-0.509135517	0.037	0.142
361	ENSDARG00000012144	emc7	1	0.024602354	-0.318483906	0.062	0.151
362	ENSDARG00000012387	pdha1a	1	0.159567946	-0.27368723	0.148	0.196
363	ENSDARG00000012513	sdcbp2	1	0.008568064	-0.44786227	0.123	0.244
364	ENSDARG00000012682	pfn2l	1	0.004304592	-0.643530501	0.111	0.232
365	ENSDARG00000012747	rer1	1	0.072711007	-0.301756507	0.062	0.125
366	ENSDARG00000012777	nucks1b	1	0.017146425	-0.501998648	0.099	0.194
367	ENSDARG00000012874	snap23.1	1	0.01519161	-0.257498721	0.037	0.128
368	ENSDARG00000012972	cfl1l	1	0.09897824	-0.540089434	0.222	0.29
369	ENSDARG00000012987	gpia	1	0.001871247	-0.582138407	0.062	0.197
370	ENSDARG00000013087	ndrg3a	1	0.010329091	-0.626944106	0.123	0.259
371	ENSDARG00000013144	atp1b1a	1	0.117104297	-0.293299224	0.309	0.383
372	ENSDARG00000013333	ndufa10	1	0.024840625	-0.250027706	0.086	0.183
373	ENSDARG00000013443	atp6v1ba	1	0.001797249	-0.42324874	0	0.108
374	ENSDARG00000013475	cct4	1	0.048795926	-0.302167851	0.333	0.405
375	ENSDARG00000013615	pbx3b	1	0.134929925	-0.311844334	0.062	0.114
376	ENSDARG00000013623	vdac2	1	0.002035257	-0.260025499	0.58	0.694
377	ENSDARG00000013771	ctss2.2	1	0.002298254	-0.576314204	0	0.103
378	ENSDARG00000013804	capns1b	1	0.009735733	-0.45911031	0.111	0.223
379	ENSDARG00000013822	anapc16	1	0.115852716	-0.441063381	0.16	0.217
380	ENSDARG00000013863	fam133b	1	0.148172371	-0.31077529	0.198	0.257
381	ENSDARG00000013931	eif3m	1	0.001476149	-0.435657944	0.457	0.595
382	ENSDARG00000013938	psmb3	1	0.02605182	-0.277628126	0.148	0.255
383	ENSDARG00000013968	psap	1	0.000466132	-0.662647191	0.185	0.365
384	ENSDARG00000013976	anxa13	1	0.00424581	-0.479314975	0.049	0.167
385	ENSDARG00000013979	ndfip1	1	0.007125118	-0.392997636	0.123	0.249
386	ENSDARG00000014053	olfm1b	1	0.204273473	-0.285146773	0.111	0.164
387	ENSDARG00000014159	mtdha	1	0.755667293	-0.389389395	0.198	0.19
388	ENSDARG00000014165	ssr3	1	0.001238459	0.378430067	0.395	0.255
389	ENSDARG00000014171	bloc1s1	1	0.011847356	-0.305996776	0.037	0.132
390	ENSDARG00000014244	rbmx	1	0.031902328	-0.303825412	0.049	0.128
391	ENSDARG00000014287	eno2	1	0.022964097	-0.681117583	0.062	0.146
392	ENSDARG00000014313	atp5pf	1	0.107044519	-0.315479032	0.42	0.449
393	ENSDARG00000014329	npm1a	1	0.067073937	-0.509502419	0.185	0.246
394	ENSDARG00000014361	tmbim4	1	0.077879161	-0.256681074	0.123	0.197
395	ENSDARG00000014366	luc7l3	1	0.058712209	-0.259874272	0.049	0.117
396	ENSDARG00000014420	elavl3	1	0.001206712	-1.067330041	0.136	0.28
397	ENSDARG00000014536	pfdn1	1	0.006449532	-0.508064976	0.136	0.253
398	ENSDARG00000014569	hnrnpr	1	0.058380152	-0.312080633	0.111	0.192
399	ENSDARG00000014571	ctnnb1	1	0.000154932	-0.664346256	0.074	0.259
400	ENSDARG00000014591	ilf2	1	0.112255263	-0.291758154	0.123	0.19
401	ENSDARG00000014746	rbfox1	1	0.000594429	-0.847221259	0.037	0.184
402	ENSDARG00000014817	ranbp1	1	0.000738197	-0.32224939	0.086	0.253
403	ENSDARG00000014915	ndufab1b	1	0.053751464	-0.515072784	0.185	0.249
404	ENSDARG00000015111	ddx39ab	1	0.089258283	-0.313822353	0.111	0.175
405	ENSDARG00000015128	rpl27	1	9.98E-05	-0.264001258	0.864	0.908
406	ENSDARG00000015164	mknk2b	1	0.000714238	-0.720549462	0.222	0.387
407	ENSDARG00000015201	pcmt	1	0.003113486	-0.413132078	0.037	0.157
408	ENSDARG00000015314	zc4h2	1	0.000468271	-0.772234471	0.086	0.256
409	ENSDARG00000015315	psmc5	1	0.054331571	-0.297393322	0.123	0.204
410	ENSDARG00000015385	ndufs3	1	0.011048241	-0.388254824	0.136	0.251
411	ENSDARG00000015392	dhx15	1	0.122519069	-0.258007293	0.062	0.114
412	ENSDARG00000015427	hdac1	1	0.000647617	-0.572433786	0.099	0.269
413	ENSDARG00000015575	cyp3c1	1	0.06366597	-0.511206012	0.099	0.167
414	ENSDARG00000015757	tmem50a	1	0.010226564	-0.454733289	0.123	0.238
415	ENSDARG00000015790	atp1b3a	1	0.041240772	-0.456203367	0.049	0.123
416	ENSDARG00000015851	pnn	1	0.019251821	-0.253529829	0.086	0.186
417	ENSDARG00000015862	rpl5b	1	0.001052991	-0.288680277	0.79	0.797
418	ENSDARG00000015887	b2ml	1	0.000343139	-0.631753849	0.21	0.386
419	ENSDARG00000015978	COX5B	1	0.003217948	-0.4390387	0.531	0.607
420	ENSDARG00000016143	xiap	1	0.008917423	-0.362503816	0.062	0.164
421	ENSDARG00000016156	fam53b	1	0.000899947	-0.38842993	0	0.121
422	ENSDARG00000016173	cct3	1	0.014854209	-0.395043814	0.198	0.308
423	ENSDARG00000016238	arl6ip5b	1	0.007874588	-0.511904415	0.062	0.169
424	ENSDARG00000016239	psmd13	1	0.013342652	-0.301676061	0.111	0.231
425	ENSDARG00000016255	chmp4ba	1	0.026718445	-0.254371507	0.062	0.147
426	ENSDARG00000016301	zgc:65894	1	0.01900612	-0.52936872	0.062	0.155
427	ENSDARG00000016516	rbm8a	1	0.000164373	-0.597598642	0.185	0.384
428	ENSDARG00000016691	cd9b	1	0.118412035	-0.306817939	0.062	0.12
429	ENSDARG00000016745	slc35f6	1	0.038397277	-0.356974942	0.049	0.124
430	ENSDARG00000016754	tbca	1	0.095172858	-0.357933544	0.185	0.251
431	ENSDARG00000016783	srsf6b	1	0.056085416	-0.370591979	0.099	0.174
432	ENSDARG00000016871	smarce1	1	0.000160634	-0.748413925	0.074	0.259
433	ENSDARG00000016889	eif3g	1	0.006803609	-0.300690429	0.444	0.56
434	ENSDARG00000017219	pabpc1a	1	0.000701632	-0.412046887	0.543	0.672
435	ENSDARG00000017235	eif5a	1	0.000180223	-0.43341559	0.593	0.68
436	ENSDARG00000017320	f11r.1	1	0.024254925	-0.410269441	0.037	0.115
437	ENSDARG00000017445	eif3i	1	0.010537303	-0.326784198	0.358	0.463
438	ENSDARG00000017624	krt4	1	0.124775131	-1.233359037	0.531	0.562
439	ENSDARG00000017673	nova2	1	0.000885813	-0.627122261	0.173	0.358
440	ENSDARG00000017781	hsd17b10	1	0.01800281	-0.343937512	0.025	0.103
441	ENSDARG00000017843	srsf1b	1	0.001908666	-0.405853909	0.012	0.13
442	ENSDARG00000018146	gpx1a	1	0.013686707	-0.773878711	0.086	0.188
443	ENSDARG00000018149	slc38a4	1	0.012592477	0.327134869	0.123	0.058
444	ENSDARG00000018174	gnai2a	1	0.000232721	-0.566173869	0	0.145
445	ENSDARG00000018241	mfap1	1	0.011342738	-0.41347421	0.025	0.111
446	ENSDARG00000018426	aldh7a1	1	0.01602517	-0.448345296	0.099	0.195
447	ENSDARG00000018461	zgc:56095	1	0.051190355	-0.319484882	0.062	0.136
448	ENSDARG00000018476	pak2b	1	0.000815774	-0.511410255	0	0.122
449	ENSDARG00000018602	rab5aa	1	0.056823804	-0.357237585	0.049	0.112
450	ENSDARG00000018618	cpsf6	1	0.000432741	-0.490811344	0.025	0.178
451	ENSDARG00000018902	pes	1	0.095566427	-0.283396062	0.062	0.118
452	ENSDARG00000018903	aimp2	1	0.045810689	-0.303419746	0.136	0.217
453	ENSDARG00000018961	gtpbp4	1	0.00308794	-0.378703179	0.383	0.519
454	ENSDARG00000018985	castor2	1	0.039595931	-0.251378116	0.086	0.176
455	ENSDARG00000019004	smarcd1	1	0.166850789	-0.303408005	0.062	0.106
456	ENSDARG00000019033	tmem59	1	0.000678248	-0.33614798	0.111	0.286
457	ENSDARG00000019332	ndufb4	1	0.003130396	-0.58620587	0.247	0.372
458	ENSDARG00000019339	uxt	1	0.019829189	-0.313498233	0.025	0.104
459	ENSDARG00000019438	rnf13	1	0.044334552	-0.349592921	0.049	0.121
460	ENSDARG00000019444	ssr4	1	0.157497056	0.26144205	0.407	0.321
461	ENSDARG00000019572	taf7	1	0.017520219	-0.294211851	0.049	0.144
462	ENSDARG00000019613	ip6k2b	1	0.023684895	-0.527582068	0.123	0.219
463	ENSDARG00000019644	ldhba	1	0.000237985	-0.364554621	0.346	0.54
464	ENSDARG00000019702	aldocb	1	0.001408097	-0.837034863	0.173	0.335
465	ENSDARG00000019856	atp1a1b	1	0.055931205	-0.860778637	0.049	0.117
466	ENSDARG00000019998	slc30a7	1	0.000196533	0.26498395	0.173	0.066
467	ENSDARG00000020107	usp2a	1	0.028143602	-0.43532625	0.049	0.129
468	ENSDARG00000020123	coq8a	1	0.019069186	-0.338594308	0.062	0.156
469	ENSDARG00000020133	jdp2b	1	0.002322886	-0.405914205	0	0.103
470	ENSDARG00000020187	GCA	1	0.00221275	-0.316138063	0.049	0.184
471	ENSDARG00000020239	lpin1	1	0.093906176	-0.588578463	0.407	0.435
472	ENSDARG00000020252	btbd10b	1	0.003440859	-0.382881668	0.025	0.136
473	ENSDARG00000020261	rab2a	1	0.005423622	-0.430840586	0.21	0.347
474	ENSDARG00000020298	btg2	1	0.000383009	-0.454746171	0.049	0.217
475	ENSDARG00000020405	napab	1	0.020048984	-0.335147365	0.049	0.135
476	ENSDARG00000020448	adi1	1	0.003321006	-0.484724556	0.074	0.199
477	ENSDARG00000020454	psmd8	1	0.001738527	-0.419943371	0.025	0.147
478	ENSDARG00000020497	rab7a	1	0.00094652	-0.568834515	0.062	0.203
479	ENSDARG00000020504	h3f3b.1	1	4.65E-05	-0.676820635	0.284	0.485
480	ENSDARG00000020609	snap25a	1	0.081034333	-0.417386765	0.173	0.259
481	ENSDARG00000020708	mdkb	1	0.000556328	-1.400591949	0.235	0.388
482	ENSDARG00000020761	arrdc2	1	0.009504771	-0.396031868	0.086	0.2
483	ENSDARG00000020926	creb3l3l	1	0.006542408	-0.631032309	0.099	0.213
484	ENSDARG00000021059	alas1	1	0.349850048	-0.361488644	0.16	0.187
485	ENSDARG00000021107	sf3a2	1	0.096735686	-0.344099704	0.111	0.173
486	ENSDARG00000021113	ptmaa	1	0.002449991	-0.593584028	0.593	0.705
487	ENSDARG00000021143	rtn1b	1	0.001220402	-0.656527564	0.111	0.271
488	ENSDARG00000021252	cct6a	1	0.005212614	-0.443926101	0.21	0.343
489	ENSDARG00000021257	eif3d	1	0.003866725	-0.448266191	0.346	0.465
490	ENSDARG00000021346	pdhb	1	0.018524528	-0.254101841	0.049	0.14
491	ENSDARG00000021372	tob1b	1	0.008936649	-0.373344417	0.333	0.475
492	ENSDARG00000021443	zfp36l1b	1	0.002270295	-0.567711758	0.025	0.142
493	ENSDARG00000021550	rad23b	1	0.001069941	-0.257376692	0.086	0.247
494	ENSDARG00000021669	sec61a1	1	6.66E-05	0.560962834	0.457	0.279
495	ENSDARG00000021811	calm3a	1	0.001869038	-0.667229096	0.383	0.535
496	ENSDARG00000021924	hsp70.3	1	0.021977956	-0.669931173	0.222	0.323
497	ENSDARG00000021975	ginm1	1	0.038984073	-0.309244707	0.099	0.192
498	ENSDARG00000022165	mgst1.2	1	0.001847555	-0.684636185	0.062	0.194
499	ENSDARG00000022176	IGLON5	1	0.032293049	-0.661762212	0.062	0.14
500	ENSDARG00000022303	higd1a	1	0.011382414	-0.373842792	0.16	0.287
501	ENSDARG00000022315	atp6v1g1	1	0.008571135	-0.643175949	0.173	0.288
502	ENSDARG00000022438	cox6a1	1	0.000388852	-0.595427252	0.42	0.541
503	ENSDARG00000022456	eno1a	1	0.013724616	-0.580446593	0.222	0.333
504	ENSDARG00000022509	cox4i2	1	0.221342176	-0.376033797	0.111	0.154
505	ENSDARG00000022650	cyp2ad3	1	0.092831323	-0.421051292	0.136	0.204
506	ENSDARG00000022788	cops7a	1	0.020368017	-0.287323415	0.037	0.121
507	ENSDARG00000023174	fez1	1	0.03558583	-0.300663459	0.086	0.178
508	ENSDARG00000023290	fabp3	1	0.002886625	-0.496873503	0.42	0.548
509	ENSDARG00000023299	snu13b	1	0.014275828	-0.481953857	0.123	0.219
510	ENSDARG00000023330	anp32b	1	0.002248826	-0.449896559	0.037	0.16
511	ENSDARG00000023394	slc37a2	1	0.073179575	-0.278888588	0.062	0.125
512	ENSDARG00000023600	sh3gl2a	1	0.013676124	-0.535370317	0.025	0.111
513	ENSDARG00000023672	timm8a	1	0.185846103	-0.369785904	0.086	0.125
514	ENSDARG00000023967	atp6v1c1a	1	0.010487921	-0.512870143	0.049	0.146
515	ENSDARG00000024195	znf395b	1	0.002816095	-0.423332794	0.148	0.289
516	ENSDARG00000024433	pvalb4	1	0.440470154	-0.346933613	0.432	0.392
517	ENSDARG00000024478	mpc2	1	0.000400985	-0.530876384	0.111	0.282
518	ENSDARG00000024540	tspan36	1	0.071948184	-0.630271191	0.111	0.178
519	ENSDARG00000024746	hsp90aa1.2	1	0.00011977	-0.524218891	0.062	0.249
520	ENSDARG00000024844	max	1	0.012099025	-0.3008045	0.16	0.282
521	ENSDARG00000024877	ptgr1	1	0.011338362	-0.440061691	0.062	0.163
522	ENSDARG00000024954	tmed4	1	0.022620443	-0.296080564	0.025	0.102
523	ENSDARG00000025206	syt2a	1	0.017288902	-0.665699448	0.025	0.104
524	ENSDARG00000025269	pdcd6ip	1	0.022236401	-0.291946453	0.037	0.117
525	ENSDARG00000025348	igfbp5b	1	0.033317685	-0.48975845	0.049	0.128
526	ENSDARG00000025375	idh1	1	0.015533172	-0.340259959	0.037	0.126
527	ENSDARG00000025428	socs3a	1	0.011651753	-0.542060084	0.074	0.176
528	ENSDARG00000025554	wdr83os	1	0.023275362	-0.366487333	0.086	0.177
529	ENSDARG00000025693	tmem9b	1	0.058449265	-0.304610279	0.086	0.162
530	ENSDARG00000025855	camk2n1a	1	0.301227533	-0.31518374	0.136	0.177
531	ENSDARG00000025972	mcts1	1	0.009074986	-0.278363141	0.049	0.158
532	ENSDARG00000025977	blmh	1	0.006464819	-0.318469138	0.012	0.105
533	ENSDARG00000026068	trappc5	1	0.056704258	-0.445632484	0.062	0.127
534	ENSDARG00000026183	polr2eb	1	0.000899947	-0.371607012	0	0.121
535	ENSDARG00000026531	alcama	1	0.651620371	-0.303814956	0.099	0.11
536	ENSDARG00000026582	iscub	1	0.028031299	-0.288749109	0.049	0.134
537	ENSDARG00000026655	tspo	1	0.010150186	-0.443229272	0.111	0.227
538	ENSDARG00000026726	anxa1a	1	0.000462464	-1.397634056	0.148	0.307
539	ENSDARG00000026801	stau2	1	0.000168267	-0.649048163	0.099	0.288
540	ENSDARG00000026829	cotl1	1	0.058124257	-0.312987518	0.136	0.227
541	ENSDARG00000026845	rhoaa	1	0.001534332	-0.419599852	0.111	0.265
542	ENSDARG00000026967	ap2s1	1	0.024134121	-0.300177235	0.049	0.135
543	ENSDARG00000027088	ptgdsb.1	1	0.577616231	-0.375557156	0.469	0.396
544	ENSDARG00000027141	ube2l3b	1	0.001621889	-0.38892353	0.049	0.184
545	ENSDARG00000027200	gabarapl2	1	6.74E-05	-0.738134321	0.136	0.339
546	ENSDARG00000027316	tcp11l2	1	0.013315094	-0.414881087	0.037	0.126
547	ENSDARG00000027355	slc25a4	1	0.025063507	-0.626336411	0.074	0.16
548	ENSDARG00000027418	trappc4	1	0.012484523	-0.405744462	0.025	0.109
549	ENSDARG00000027740	adcyap1b	1	0.005437214	-0.272388132	0.037	0.147
550	ENSDARG00000027750	dpp7	1	0.001261022	-0.417554232	0.012	0.137
551	ENSDARG00000027887	zfyve21	1	0.011319271	-0.339047363	0.025	0.113
552	ENSDARG00000027899	sem1	1	0.002092228	-0.422533383	0.247	0.395
553	ENSDARG00000027916	fntb	1	0.071668121	-0.319234242	0.049	0.109
554	ENSDARG00000028017	tp53inp1	1	0.064281062	-0.32343365	0.111	0.19
555	ENSDARG00000028067	bnip3lb	1	0.003074276	-0.515897749	0.049	0.171
556	ENSDARG00000028106	glrx	1	0.039659518	-0.415056614	0.111	0.192
557	ENSDARG00000028119	sumo3a	1	0.000663333	-0.544342272	0.16	0.334
558	ENSDARG00000028198	ube2v2	1	4.88E-05	-0.702868372	0.136	0.335
559	ENSDARG00000028327	gmfb	1	0.011551655	-0.369041369	0.049	0.148
560	ENSDARG00000028335	hmga1a	1	0.00247566	-0.496692613	0.185	0.354
561	ENSDARG00000028517	hbp1	1	0.026996651	-0.479720873	0.062	0.142
562	ENSDARG00000028618	krt18b	1	0.018047135	-0.976745598	0.111	0.209
563	ENSDARG00000028889	ndufb10	1	0.007328034	-0.5240099	0.222	0.335
564	ENSDARG00000029003	eif1axa	1	0.15976484	-0.307090252	0.074	0.118
565	ENSDARG00000029069	tnni2a.4	1	0.25786993	-0.565956719	0.827	0.835
566	ENSDARG00000029072	klf6a	1	0.002977107	-0.572620176	0.099	0.232
567	ENSDARG00000029075	pfkfb4b	1	0.006093033	-0.460378225	0.16	0.305
568	ENSDARG00000029445	zgc:56676	1	0.006041858	-0.295856211	0.123	0.255
569	ENSDARG00000029587	msra	1	0.009014068	-0.341507154	0.025	0.117
570	ENSDARG00000029663	rab1ab	1	0.009525372	-0.614037195	0.123	0.224
571	ENSDARG00000029688	hsp70.1	1	0.007727231	-0.862325526	0.148	0.268
572	ENSDARG00000029722	hmgb2a	1	0.000154005	-0.526396758	0.173	0.397
573	ENSDARG00000029995	tnni2b.2	1	0.830420507	-0.322211558	0.148	0.16
574	ENSDARG00000030053	eef1db	1	0.00044968	-0.638869393	0.346	0.491
575	ENSDARG00000030106	stmn4	1	0.001451871	-0.739445878	0.025	0.152
576	ENSDARG00000030116	susd6	1	0.224730775	-0.412765379	0.074	0.109
577	ENSDARG00000030155	ssbp3b	1	0.048215919	-0.351948089	0.074	0.154
578	ENSDARG00000030215	matn1	1	0.440494134	-0.362770709	0.136	0.101
579	ENSDARG00000030241	vbp1	1	0.006402138	-0.283426887	0.086	0.209
580	ENSDARG00000030408	rps26l	1	0.000678744	-0.275973307	0.84	0.86
581	ENSDARG00000030440	rsrp1	1	0.009789379	-0.325131198	0.235	0.372
582	ENSDARG00000030479	hmgb1b	1	0.000219635	-0.775311349	0.247	0.43
583	ENSDARG00000030537	psmc1a	1	0.004351169	-0.36229051	0.037	0.149
584	ENSDARG00000030614	syt1a	1	0.038749702	-0.449096269	0.062	0.143
585	ENSDARG00000030694	atp6v1e1b	1	0.000185401	-0.455845549	0.099	0.302
586	ENSDARG00000030765	hadh	1	0.005833644	-0.271976858	0.012	0.109
587	ENSDARG00000031343	rab6bb	1	0.027847498	-0.398079432	0.049	0.131
588	ENSDARG00000031388	dctn2	1	0.000361691	-0.619103832	0.049	0.207
589	ENSDARG00000031427	calm2a	1	0.002251856	-0.550103227	0.198	0.356
590	ENSDARG00000031435	TXN	1	0.005963519	-0.312565023	0.457	0.565
591	ENSDARG00000031681	atp6v0b	1	0.029064579	-0.351096213	0.074	0.161
592	ENSDARG00000031683	fosab	1	0.024882539	-0.805103443	0.222	0.32
593	ENSDARG00000031776	fthl27	1	6.91E-05	-0.459250646	0.494	0.706
594	ENSDARG00000031819	eif4ebp2	1	0.000239584	-0.497382235	0.111	0.304
595	ENSDARG00000031981	pcbd1	1	0.142449619	-0.304547441	0.062	0.11
596	ENSDARG00000032013	pafah1b1a	1	0.229366977	-0.318898604	0.074	0.112
597	ENSDARG00000032175	puf60a	1	0.016686749	-0.430556037	0.037	0.12
598	ENSDARG00000032296	pomp	1	0.002916115	-0.337451688	0.148	0.288
599	ENSDARG00000032575	ywhaz	1	0.000376497	-0.512766837	0.123	0.317
600	ENSDARG00000032614	msi2b	1	0.016600857	-0.437858843	0.037	0.128
601	ENSDARG00000032619	tob1a	1	0.072705094	-0.306738305	0.284	0.369
602	ENSDARG00000032970	cox4i1	1	0.002701144	-0.264049336	0.457	0.583
603	ENSDARG00000033175	snrpe	1	0.006889604	-0.570172388	0.074	0.181
604	ENSDARG00000033184	prkar2aa	1	0.056738822	-0.345542312	0.062	0.128
605	ENSDARG00000033234	stmn2a	1	0.125880487	-0.390588062	0.086	0.145
606	ENSDARG00000033285	gsto2	1	0.168198102	-0.27340589	0.074	0.123
607	ENSDARG00000033466	tagln2	1	0.00644547	-0.450419191	0.025	0.128
608	ENSDARG00000033609	map1lc3a	1	0.000143645	-0.675408903	0.111	0.294
609	ENSDARG00000033614	rasgef1ba	1	0.008868133	-0.331924492	0.086	0.204
610	ENSDARG00000033647	smarcb1a	1	0.007696222	-0.305284487	0.025	0.122
611	ENSDARG00000033655	stmn1b	1	0.000594481	-0.73286751	0.333	0.497
612	ENSDARG00000033683	tpma	1	0.174493362	-0.27806175	0.827	0.868
613	ENSDARG00000033738	zgc:153867	1	0.00051834	-0.453237524	0.198	0.392
614	ENSDARG00000033789	ndufb7	1	0.05967407	-0.261598438	0.235	0.308
615	ENSDARG00000033832	ampd1	1	0.222196272	0.274502899	0.21	0.169
616	ENSDARG00000034240	capza1a	1	0.001855885	-0.452845555	0.099	0.249
617	ENSDARG00000034270	ogdha	1	0.240694068	-0.264384957	0.086	0.125
618	ENSDARG00000034293	hif1ab	1	0.193838094	-0.383374438	0.086	0.126
619	ENSDARG00000034326	ing3	1	0.415035145	0.307721164	0.123	0.098
620	ENSDARG00000034368	hexb	1	0.001277142	-0.464578877	0.012	0.133
621	ENSDARG00000034427	jpt2	1	0.041351463	-0.479991948	0.123	0.2
622	ENSDARG00000034616	mlf2	1	0.028718123	-0.432492499	0.123	0.214
623	ENSDARG00000034753	tspan3a	1	0.013205174	-0.36956778	0.173	0.289
624	ENSDARG00000034777	txn2	1	0.030817707	-0.318920214	0.049	0.126
625	ENSDARG00000034823	copg2	1	0.625195968	-0.295364019	0.099	0.109
626	ENSDARG00000035043	pfdn5	1	0.037077818	-0.323099692	0.062	0.137
627	ENSDARG00000035136	selenow1	1	0.002601675	-0.670646458	0.272	0.413
628	ENSDARG00000035256	eef2l2	1	0.125972522	-0.25863589	0.099	0.16
629	ENSDARG00000035282	emc6	1	0.019874291	-0.336533974	0.074	0.169
630	ENSDARG00000035329	capns1a	1	0.003143868	-0.490384031	0.111	0.25
631	ENSDARG00000035557	gabarapa	1	0.001065399	-0.631206445	0.136	0.286
632	ENSDARG00000035692	rps3a	1	0.000190787	-0.285632782	0.938	0.944
633	ENSDARG00000035715	marcksl1b	1	6.07E-05	-0.915708453	0.494	0.66
634	ENSDARG00000035751	ipo7	1	0.021464758	-0.317393194	0.136	0.235
635	ENSDARG00000035810	rgcc	1	0.050017649	-0.261096631	0.111	0.202
636	ENSDARG00000035858	cnn2	1	0.002936352	-0.424082369	0.025	0.138
637	ENSDARG00000035890	fuca1.1	1	0.0022441	-0.920765881	0.037	0.161
638	ENSDARG00000035987	psmg2	1	0.010466342	-0.330785051	0.025	0.114
639	ENSDARG00000035993	sumo3b	1	0.005147055	-0.480369804	0.025	0.126
640	ENSDARG00000036028	arrdc3b	1	7.02E-05	-0.606070049	0.025	0.205
641	ENSDARG00000036036	mdka	1	0.167902956	-0.75687589	0.16	0.217
642	ENSDARG00000036040	atg13	1	0.012884339	-0.521267211	0.074	0.17
643	ENSDARG00000036074	cebpa	1	0.022450701	-0.3699556	0.025	0.101
644	ENSDARG00000036080	cd81a	1	0.000415629	-0.679953543	0.296	0.461
645	ENSDARG00000036096	smad3a	1	0.063314567	-0.299505245	0.049	0.114
646	ENSDARG00000036144	tssc4	1	0.003511289	-0.429244873	0.012	0.117
647	ENSDARG00000036282	rnaset2	1	0.00838384	-0.454606576	0.025	0.117
648	ENSDARG00000036295	golga7ba	1	0.040401936	-0.619345729	0.049	0.12
649	ENSDARG00000036329	ndufa1	1	0.312278441	-0.321223497	0.235	0.259
650	ENSDARG00000036394	pop7	1	0.012924265	-0.301549537	0.025	0.114
651	ENSDARG00000036427	slc3a2a	1	0.355462602	-0.589108315	0.074	0.101
652	ENSDARG00000036438	ndufv1	1	0.016751545	-0.367319202	0.074	0.17
653	ENSDARG00000036588	mhc1zba	1	0.000714081	-0.625993914	0.062	0.217
654	ENSDARG00000036593	kdm2ba	1	0.225052906	-0.415643621	0.074	0.112
655	ENSDARG00000036625	polr2f	1	0.030041635	-0.350754151	0.099	0.187
656	ENSDARG00000036629	rps14	1	6.36E-05	-0.319151673	0.877	0.917
657	ENSDARG00000036658	cab39l	1	0.020723247	-0.415031481	0.074	0.165
658	ENSDARG00000036675	hnrnpa1b	1	0.082756723	-0.277108947	0.16	0.235
659	ENSDARG00000036684	ndufa7	1	0.068571474	-0.279741619	0.099	0.169
660	ENSDARG00000036754	hmgn3	1	0.031880968	-0.422668454	0.173	0.269
661	ENSDARG00000036784	commd7	1	0.17150524	-0.304624306	0.062	0.102
662	ENSDARG00000036820	mgll	1	0.027983082	-0.277250405	0.037	0.114
663	ENSDARG00000036832	cyt1l	1	0.285912296	-0.933280843	0.16	0.204
664	ENSDARG00000036840	krt15	1	0.351173283	-0.650906002	0.185	0.219
665	ENSDARG00000036875	rps12	1	0.000401712	-0.253996813	0.988	0.965
666	ENSDARG00000036967	smox	1	0.008292018	-0.698287569	0.049	0.153
667	ENSDARG00000037071	rps26	1	0.000589699	-0.264774163	0.765	0.814
668	ENSDARG00000037116	cxcl12a	1	0.012025561	-1.253952719	0.025	0.112
669	ENSDARG00000037259	ndufb6	1	0.334743217	-0.306641918	0.21	0.226
670	ENSDARG00000037284	ptges3a	1	0.011119466	-0.292608144	0.111	0.231
671	ENSDARG00000037392	med19a	1	0.012102277	-0.2516735	0.037	0.131
672	ENSDARG00000037488	canx	1	0.52193711	-0.268524297	0.111	0.129
673	ENSDARG00000037503	thoc2	1	0.03018928	-0.3938743	0.037	0.111
674	ENSDARG00000037783	proza	1	0.027713186	-0.423253416	0.111	0.204
675	ENSDARG00000037789	pvalb1	1	0.506365595	-0.262170189	1	0.998
676	ENSDARG00000037790	pvalb8	1	0.468251954	-0.334755142	0.309	0.339
677	ENSDARG00000037867	atp5mf	1	0.039639583	-0.367770998	0.333	0.404
678	ENSDARG00000037919	rbbp6	1	0.154349716	-0.302080652	0.062	0.107
679	ENSDARG00000037958	nosip	1	0.047743883	-0.273801345	0.037	0.103
680	ENSDARG00000037962	psmb7	1	0.009674842	-0.539388366	0.173	0.29
681	ENSDARG00000037965	srrm2	1	0.004714222	-0.31425536	0.049	0.171
682	ENSDARG00000037980	elob	1	0.003480325	-0.441440482	0.123	0.262
683	ENSDARG00000037997	tubb5	1	0.291499361	-0.423436132	0.099	0.14
684	ENSDARG00000038025	cbx7a	1	0.051335839	-0.294983612	0.185	0.28
685	ENSDARG00000038030	rbx1	1	4.89E-05	-0.518562975	0.148	0.362
686	ENSDARG00000038068	ddx5	1	0.002691738	-0.45712616	0.148	0.289
687	ENSDARG00000038076	romo1	1	0.000324049	-0.480235887	0.469	0.631
688	ENSDARG00000038141	atf4b	1	0.000166597	-0.675576712	0.173	0.371
689	ENSDARG00000038153	lgals2b	1	0.74655175	0.499458552	0.235	0.212
690	ENSDARG00000038306	tsc22d1	1	0.0014337	-0.638800112	0.062	0.199
691	ENSDARG00000038456	mrps35	1	0.00265085	-0.351934038	0.012	0.12
692	ENSDARG00000038524	pik3r1	1	0.450167444	-0.315538716	0.111	0.13
693	ENSDARG00000038559	h1f0	1	0.000106422	-0.916368244	0.309	0.485
694	ENSDARG00000038566	gnptg	1	0.065694955	-0.369059198	0.062	0.124
695	ENSDARG00000038576	ube2d1b	1	0.000246639	-0.409104997	0.037	0.204
696	ENSDARG00000038577	cox6c	1	0.038589258	-0.39958693	0.358	0.42
697	ENSDARG00000038608	sdhc	1	0.012871827	-0.537463458	0.198	0.295
698	ENSDARG00000038695	elavl1a	1	0.033208219	-0.422478112	0.049	0.124
699	ENSDARG00000038870	slu7	1	0.007877357	-0.418684436	0.025	0.119
700	ENSDARG00000038900	acadm	1	0.004259389	-0.332571739	0.099	0.232
701	ENSDARG00000039005	trappc1	1	0.000560591	-0.546908966	0.049	0.201
702	ENSDARG00000039150	lgmn	1	0.003761592	-0.67727171	0.086	0.211
703	ENSDARG00000039268	emc4	1	0.002628824	-0.466438434	0.049	0.173
704	ENSDARG00000039346	ndufa5	1	0.005929049	-0.68934392	0.185	0.293
705	ENSDARG00000039493	naa20	1	0.035362511	-0.303245807	0.123	0.214
706	ENSDARG00000039647	slc6a1b	1	0.832389055	-0.727878453	0.111	0.114
707	ENSDARG00000039830	gng5	1	0.002242259	-0.35356246	0.099	0.241
708	ENSDARG00000039913	tmem147	1	0.032761427	-0.277278012	0.037	0.111
709	ENSDARG00000039914	gapdhs	1	0.001424322	-0.658879364	0.395	0.55
710	ENSDARG00000039931	slc25a33	1	0.121496892	-0.255792664	0.099	0.158
711	ENSDARG00000039980	ppt1	1	0.000684243	-0.538251142	0.074	0.229
712	ENSDARG00000040059	gbp	1	0.016076132	-0.351371105	0.136	0.246
713	ENSDARG00000040121	psma2	1	0.003195702	-0.257619948	0.062	0.195
714	ENSDARG00000040158	cdc42l	1	0.001482215	-0.311266528	0.049	0.189
715	ENSDARG00000040184	syncrip	1	0.005660458	-0.407295783	0.235	0.373
716	ENSDARG00000040286	ubl7b	1	0.003115954	-0.28271754	0.037	0.163
717	ENSDARG00000040287	ywhabl	1	6.33E-05	-0.729220254	0.198	0.405
718	ENSDARG00000040295	apoeb	1	0.656487081	-0.374832558	0.185	0.162
719	ENSDARG00000040298	apoa4b.1	1	0.501156758	0.264087626	0.111	0.091
720	ENSDARG00000040439	rsl24d1	1	0.000117798	-0.377685293	0.741	0.786
721	ENSDARG00000040440	snrpd2	1	0.007699535	-0.255371399	0.099	0.222
722	ENSDARG00000040463	slc25a51b	1	0.087886604	-0.251965516	0.062	0.12
723	ENSDARG00000040534	epcam	1	0.608430618	-0.576680319	0.185	0.193
724	ENSDARG00000040555	bckdha	1	0.069702546	-0.329320253	0.049	0.108
725	ENSDARG00000040607	rtf2	1	0.03139475	-0.352344271	0.062	0.146
726	ENSDARG00000040713	sirt7	1	0.108945592	-0.26467252	0.062	0.116
727	ENSDARG00000040764	id1	1	0.070971687	-0.518216342	0.21	0.291
728	ENSDARG00000040822	fundc1	1	0.051363825	-0.37334134	0.123	0.209
729	ENSDARG00000040874	add3a	1	0.616108175	-0.340110434	0.099	0.11
730	ENSDARG00000040971	zgc:92606	1	0.000160717	-0.629854893	0.21	0.4
731	ENSDARG00000040988	tpi1b	1	0.013428569	-0.351521057	0.185	0.311
732	ENSDARG00000041051	mid1ip1a	1	0.119744215	-0.87773242	0.086	0.14
733	ENSDARG00000041078	chka	1	0.190775936	-0.366745153	0.062	0.102
734	ENSDARG00000041108	ctsh	1	0.052376146	-0.313790925	0.037	0.101
735	ENSDARG00000041155	morf4l1	1	0.019393232	-0.287761291	0.099	0.203
736	ENSDARG00000041203	drap1	1	0.003820918	-0.362601236	0.062	0.185
737	ENSDARG00000041314	ndufb9	1	0.013757367	-0.440711614	0.247	0.354
738	ENSDARG00000041323	csdc2a	1	0.025588871	-0.251400087	0.025	0.101
739	ENSDARG00000041363	dctn3	1	0.011037709	-0.411672209	0.099	0.215
740	ENSDARG00000041394	dnajb1b	1	0.00228212	-0.525720956	0.037	0.162
741	ENSDARG00000041433	si:dkey-7c18.24	1	0.661949219	-1.21929993	0.099	0.107
742	ENSDARG00000041450	rab11a	1	0.009182558	-0.452879191	0.062	0.165
743	ENSDARG00000041505	itm2bb	1	0.037292304	-0.365209278	0.049	0.12
744	ENSDARG00000041569	ces2	1	0.1640591	0.475889694	0.136	0.091
745	ENSDARG00000041592	dcun1d2b	1	0.527027735	-0.252135513	0.111	0.128
746	ENSDARG00000041607	eif4ebp3l	1	0.1300348	-0.256807698	0.333	0.393
747	ENSDARG00000041623	mt2	1	0.046730488	-0.660329865	0.185	0.285
748	ENSDARG00000041689	usf1	1	0.061872155	-0.359043313	0.049	0.113
749	ENSDARG00000041691	bhlhe41	1	0.023781296	-0.500520936	0.148	0.247
750	ENSDARG00000041839	tsc22d2	1	0.113154203	-0.326299539	0.049	0.102
751	ENSDARG00000041921	hsbp1b	1	0.000561032	-0.421641923	0.123	0.304
752	ENSDARG00000041974	brk1	1	0.001391659	-0.495676212	0.123	0.28
753	ENSDARG00000042236	atrx	1	0.01375802	-0.515389422	0.086	0.19
754	ENSDARG00000042319	cdca4	1	0.030431209	-0.447863171	0.062	0.14
755	ENSDARG00000042469	ndufa12	1	0.255880477	-0.289065369	0.21	0.244
756	ENSDARG00000042533	gstm.1	1	0.001795338	-0.497396815	0.025	0.148
757	ENSDARG00000042534	rsrc2	1	0.02061812	-0.408243961	0.025	0.102
758	ENSDARG00000042539	ywhaqa	1	0.003645171	-0.455791211	0.111	0.246
759	ENSDARG00000042620	gstr	1	0.049388286	-0.383316374	0.148	0.235
760	ENSDARG00000042690	s1pr1	1	0.094273092	-0.520347066	0.049	0.108
761	ENSDARG00000042725	cebpb	1	0.061338745	-0.430293159	0.099	0.176
762	ENSDARG00000042777	ndufa11	1	0.050792982	-0.327918975	0.173	0.256
763	ENSDARG00000042837	atp1b3b	1	0.001388469	-0.426677094	0	0.113
764	ENSDARG00000042853	ivd	1	0.330555569	-0.294100718	0.074	0.102
765	ENSDARG00000042864	rpl7l1	1	0.046499054	-0.263937898	0.074	0.151
766	ENSDARG00000042876	abracl	1	0.004761514	-0.276197057	0.012	0.114
767	ENSDARG00000042948	dnajc5aa	1	0.016926858	-0.311318413	0.062	0.164
768	ENSDARG00000042977	nfil3	1	0.050483517	-0.302424145	0.049	0.119
769	ENSDARG00000043081	ctsz	1	0.001198748	-0.399428127	0.012	0.139
770	ENSDARG00000043102	lxn	1	0.098529083	-0.314171919	0.284	0.341
771	ENSDARG00000043154	ucp2	1	0.017676676	-0.504636153	0.42	0.509
772	ENSDARG00000043457	gapdh	1	0.009542144	0.325238649	0.642	0.496
773	ENSDARG00000043484	ube2d2	1	0.010444485	-0.346735626	0.148	0.268
774	ENSDARG00000043531	jun	1	0.005854682	-0.881535208	0.198	0.318
775	ENSDARG00000043608	eif4ebp1	1	0.004016527	-0.510924013	0.185	0.326
776	ENSDARG00000043631	bcas2	1	0.21253043	-0.25458465	0.148	0.194
777	ENSDARG00000043732	cops4	1	0.019675503	-0.315762998	0.062	0.157
778	ENSDARG00000043795	arhgdia	1	0.040244157	-0.268040565	0.099	0.183
779	ENSDARG00000044073	fuca2	1	0.003309917	-0.423102136	0.025	0.137
780	ENSDARG00000044092	atp5if1b	1	0.025075135	-0.336376663	0.444	0.514
781	ENSDARG00000044153	ppp1cb	1	0.108305732	-0.305317206	0.099	0.156
782	ENSDARG00000044332	zranb2	1	0.127794319	-0.354944132	0.074	0.125
783	ENSDARG00000044562	cycsb	1	0.064473674	-0.320487864	0.198	0.278
784	ENSDARG00000044565	ola1	1	0.031741527	-0.262064065	0.284	0.361
785	ENSDARG00000044573	cdc42	1	0.000939202	-0.342145051	0.148	0.34
786	ENSDARG00000044601	rtn4a	1	0.000202312	-0.597391865	0.123	0.309
787	ENSDARG00000044625	pcf11	1	0.056847389	-0.483006657	0.074	0.141
788	ENSDARG00000044669	hp1bp3	1	0.005013285	-0.418029089	0.136	0.279
789	ENSDARG00000044684	rbp4l	1	0.202858728	-0.560536354	0.173	0.225
790	ENSDARG00000044852	wbp2nl	1	0.001574104	-0.397139454	0.136	0.303
791	ENSDARG00000044902	atp2b2	1	0.125703695	-0.29310668	0.111	0.175
792	ENSDARG00000045019	aamp	1	0.027239964	-0.391549912	0.123	0.212
793	ENSDARG00000045131	id4	1	0.010670465	-0.641861863	0.025	0.114
794	ENSDARG00000045132	vdac1	1	0.002560651	-0.310973033	0.259	0.431
795	ENSDARG00000045143	hbbe2	1	0.272525583	-0.88336246	0.111	0.149
796	ENSDARG00000045146	tomm22	1	0.016396505	-0.386761579	0.049	0.139
797	ENSDARG00000045296	cops9	1	0.006122732	-0.351466381	0.099	0.222
798	ENSDARG00000045352	cst14a.2	1	0.004050384	-0.581978896	0.136	0.259
799	ENSDARG00000045359	elocb	1	0.001717677	-0.560062908	0.185	0.329
800	ENSDARG00000045372	ngdn	1	0.006011664	-0.365368818	0.049	0.162
801	ENSDARG00000045373	pabpn1	1	0.003237544	-0.503241409	0.136	0.274
802	ENSDARG00000045399	cct5	1	0.000201372	-0.581965967	0.185	0.374
803	ENSDARG00000045402	commd3	1	0.025634858	-0.371142821	0.037	0.112
804	ENSDARG00000045490	ndufb2	1	0.016118888	-0.411689768	0.173	0.287
805	ENSDARG00000045542	lamtor4	1	0.000668622	-0.356344722	0.025	0.171
806	ENSDARG00000045618	clta	1	0.025843497	-0.295709607	0.111	0.214
807	ENSDARG00000045639	elavl4	1	0.012580698	-0.759459286	0.148	0.262
808	ENSDARG00000045696	mrpl23	1	0.064393604	-0.37661766	0.049	0.109
809	ENSDARG00000045773	PYURF	1	0.043863586	-0.262622938	0.037	0.104
810	ENSDARG00000045888	acat1	1	0.017321749	-0.344075032	0.074	0.174
811	ENSDARG00000045914	si:ch211-51e12.7	1	0.070603369	-0.308683955	0.086	0.156
812	ENSDARG00000045928	psma4	1	0.035618101	-0.296843791	0.16	0.263
813	ENSDARG00000045947	hrc	1	0.016150196	-0.570294336	0.037	0.124
814	ENSDARG00000045979	zgc:153704	1	0.093772155	-0.669871375	0.074	0.134
815	ENSDARG00000046030	zgc:110339	1	0.010482135	-1.261780828	0.099	0.212
816	ENSDARG00000046106	rab10	1	0.001007619	-0.29424705	0.062	0.211
817	ENSDARG00000046143	prkab1b	1	0.019132499	-0.272876871	0.037	0.122
818	ENSDARG00000046157	RPS17	1	0.000758553	-0.26671398	0.877	0.886
819	ENSDARG00000051875	islr2	1	0.243458861	-0.39989439	0.099	0.139
820	ENSDARG00000051886	ankrd11	1	0.001386363	-0.532347939	0.062	0.204
821	ENSDARG00000051956	isca1	1	0.011916496	-0.423868828	0.049	0.145
822	ENSDARG00000052082	gabarapb	1	0.000242271	-0.418342649	0.457	0.671
823	ENSDARG00000052150	pbx4	1	0.011928785	-0.287380512	0.049	0.152
824	ENSDARG00000052178	eif2s1b	1	0.001050086	-0.512725101	0.173	0.326
825	ENSDARG00000052419	ankrd12	1	0.001365579	-0.549178311	0.049	0.19
826	ENSDARG00000052649	ube2ia	1	0.00070091	-0.548010419	0.025	0.163
827	ENSDARG00000052673	sept7b	1	0.058103362	-0.34403238	0.049	0.114
828	ENSDARG00000052674	csnk1a1	1	0.000712555	-0.664523388	0.148	0.308
829	ENSDARG00000052695	nr2f1a	1	0.287905423	-0.351697082	0.086	0.123
830	ENSDARG00000052728	sltm	1	0.001905017	-0.52424707	0.074	0.212
831	ENSDARG00000052833	zfand3	1	0.006420319	-0.344266969	0.062	0.176
832	ENSDARG00000052840	ndufs4	1	0.008708146	-0.505084969	0.123	0.232
833	ENSDARG00000053097	hsf2	1	0.16754891	-0.298061795	0.123	0.175
834	ENSDARG00000053129	carhsp1	1	0.000759096	-0.385826162	0.012	0.147
835	ENSDARG00000053130	pcp4a	1	0.114983322	-0.404737934	0.062	0.12
836	ENSDARG00000053217	cox7a2a	1	0.012176479	-0.347396646	0.309	0.419
837	ENSDARG00000053358	basp1	1	0.057930719	-0.628162273	0.099	0.169
838	ENSDARG00000053365	rpl31	1	0.000212823	-0.34678638	0.728	0.799
839	ENSDARG00000053468	adam10a	1	0.031741227	-0.274046359	0.037	0.113
840	ENSDARG00000053753	mff	1	0.028453781	-0.259661227	0.037	0.115
841	ENSDARG00000053858	crip1	1	0.003260617	-1.052900187	0.086	0.216
842	ENSDARG00000053912	fbl	1	0.061117093	-0.38809326	0.123	0.194
843	ENSDARG00000053990	hmgb2b	1	0.000429232	-0.476548999	0.21	0.404
844	ENSDARG00000054010	scaf1	1	0.019530017	-0.385605939	0.025	0.101
845	ENSDARG00000054058	h1fx	1	0.060700221	-0.68266918	0.284	0.37
846	ENSDARG00000054063	arpc4	1	0.015106577	-0.417382749	0.049	0.138
847	ENSDARG00000054271	cdkn1bb	1	0.002111083	-0.27313359	0.173	0.33
848	ENSDARG00000054272	caprin1b	1	0.135980989	-0.337464195	0.235	0.29
849	ENSDARG00000054290	acin1a	1	0.004603102	-0.440719226	0.16	0.301
850	ENSDARG00000054442	cbx1b	1	0.130678898	-0.416411804	0.123	0.184
851	ENSDARG00000054804	anp32e	1	0.001096651	-0.710226656	0.123	0.284
852	ENSDARG00000054823	id3	1	0.019922162	-0.517167568	0.037	0.117
853	ENSDARG00000054907	cox7a2l	1	0.444566024	-0.275793692	0.21	0.22
854	ENSDARG00000054911	tmsb	1	0.004742458	-0.861119892	0.037	0.146
855	ENSDARG00000055064	prdx5	1	0.000509526	-0.48306306	0.099	0.268
856	ENSDARG00000055115	dtnbp1a	1	0.128928694	-0.305126479	0.062	0.112
857	ENSDARG00000055120	ctsba	1	0.004544143	-0.692615786	0.148	0.279
858	ENSDARG00000055216	tuba1c	1	0.006910974	-0.69764134	0.321	0.447
859	ENSDARG00000055283	id2a	1	0.025479508	-0.743762423	0.222	0.311
860	ENSDARG00000055307	sypl2a	1	0.086597143	-0.283043211	0.049	0.105
861	ENSDARG00000055455	gpm6aa	1	5.77E-05	-0.733397102	0.247	0.456
862	ENSDARG00000055504	si:ch211-212k18.7	1	0.085742654	-0.550160151	0.074	0.134
863	ENSDARG00000055514	icn2	1	0.31312774	-1.343089956	0.16	0.188
864	ENSDARG00000055524	rnf7	1	0.013298628	-0.271473198	0.123	0.24
865	ENSDARG00000055723	hsp70l	1	0.004104896	-0.695986075	0.235	0.377
866	ENSDARG00000055874	cpe	1	0.018429475	-0.431788741	0.074	0.176
867	ENSDARG00000055903	luc7l	1	0.169870862	-0.331839618	0.062	0.104
868	ENSDARG00000056008	atp5mc1	1	0.007671423	-0.436091971	0.185	0.314
869	ENSDARG00000056075	rca2.1	1	0.033853012	-0.395340242	0.037	0.106
870	ENSDARG00000056090	capza1b	1	0.000142218	-0.512244133	0.099	0.288
871	ENSDARG00000056122	gdi1	1	0.060938453	-0.28941229	0.049	0.116
872	ENSDARG00000056138	sf3b1	1	0.029335959	-0.459981504	0.099	0.181
873	ENSDARG00000056235	smndc1	1	0.002467797	-0.546211714	0.074	0.203
874	ENSDARG00000056480	cpvl	1	0.057508602	-0.324987934	0.049	0.114
875	ENSDARG00000056532	serinc2	1	0.003816791	-0.302464212	0.025	0.136
876	ENSDARG00000056722	cd99l2	1	0.013302005	-0.646192274	0.025	0.11
877	ENSDARG00000056725	hmgb3a	1	0.00209197	-0.629217437	0.284	0.45
878	ENSDARG00000056740	tmeff1b	1	0.004236827	-0.647548455	0.086	0.216
879	ENSDARG00000056831	gng2	1	0.0096547	-0.527991574	0.074	0.184
880	ENSDARG00000056856	tax1bp1b	1	0.090328234	-0.252159194	0.111	0.182
881	ENSDARG00000056874	lygl1	1	0.023678271	-0.762648865	0.037	0.113
882	ENSDARG00000056877	vamp2	1	0.01509654	-0.42751945	0.099	0.207
883	ENSDARG00000056929	kdm6bb	1	0.001783527	-0.692195473	0.025	0.145
884	ENSDARG00000057013	cadm3	1	0.05358408	-0.298862516	0.049	0.121
885	ENSDARG00000057075	lamtor3	1	0.010034817	-0.362471484	0.037	0.13
886	ENSDARG00000057234	chtopa	1	0.071410716	-0.355988313	0.074	0.139
887	ENSDARG00000057299	pbdc1	1	0.185297872	-0.313969183	0.198	0.243
888	ENSDARG00000057378	selenou1a	1	0.525290505	-0.322661672	0.136	0.151
889	ENSDARG00000057414	phb	1	0.121373985	-0.38184177	0.086	0.137
890	ENSDARG00000057484	srsf2a	1	0.000510697	-0.658850947	0.099	0.259
891	ENSDARG00000057676	golga7	1	0.011582108	-0.461462425	0.136	0.246
892	ENSDARG00000057698	ctsd	1	0.000122353	-0.892774305	0.198	0.389
893	ENSDARG00000057853	atp6v0ca	1	0.077362712	-0.322497816	0.16	0.241
894	ENSDARG00000057854	sap18	1	0.156107	-0.359050142	0.136	0.187
895	ENSDARG00000057867	lasp1	1	0.01187535	-0.284945076	0.16	0.293
896	ENSDARG00000057890	si:dkey-33c12.4	1	0.201635454	-0.275177426	0.136	0.182
897	ENSDARG00000057913	syt11a	1	0.025641367	-0.438703147	0.136	0.241
898	ENSDARG00000058041	ndufa8	1	0.061110183	-0.262062001	0.198	0.277
899	ENSDARG00000058094	ciarta	1	0.001268219	-0.403567045	0.21	0.393
900	ENSDARG00000058105	rpl36a	1	7.77E-05	-0.314819019	0.914	0.917
901	ENSDARG00000058117	snap25b	1	0.042481163	-0.438521557	0.123	0.213
902	ENSDARG00000058128	msna	1	0.047983784	-0.293029368	0.086	0.168
903	ENSDARG00000058203	smc1al	1	0.00531417	-0.530277734	0.086	0.21
904	ENSDARG00000058328	lsm7	1	0.004523018	-0.515864794	0.086	0.211
905	ENSDARG00000058358	krt8	1	0.065582461	-0.720706998	0.407	0.461
906	ENSDARG00000058454	dynll1	1	0.009310534	-0.559962358	0.309	0.431
907	ENSDARG00000058593	sri	1	0.026936998	-0.257787728	0.062	0.148
908	ENSDARG00000059054	pdk2b	1	0.093812395	-0.267865068	0.111	0.177
909	ENSDARG00000059057	atpv0e2	1	0.003338596	-0.508664244	0.123	0.267
910	ENSDARG00000059075	nip7	1	0.017405312	-0.261637549	0.025	0.105
911	ENSDARG00000059128	uqcrh	1	0.057431969	-0.251750316	0.383	0.444
912	ENSDARG00000059246	hnrnpd	1	0.028595109	-0.327546517	0.037	0.112
913	ENSDARG00000059311	dpysl5b	1	0.067389148	-0.270321991	0.049	0.115
914	ENSDARG00000059337	tgif1	1	0.043635844	-0.317691966	0.049	0.121
915	ENSDARG00000059360	srsf3b	1	0.015003542	-0.393945008	0.111	0.218
916	ENSDARG00000059391	gyg1b	1	0.122842428	-0.382611069	0.074	0.129
917	ENSDARG00000059680	fscn1a	1	0.083853645	-0.343042483	0.074	0.139
918	ENSDARG00000059725	hypk	1	0.045545361	-0.287758768	0.136	0.219
919	ENSDARG00000059906	sdc4	1	0.000799091	-0.603782547	0.148	0.316
920	ENSDARG00000059933	plpp3	1	0.102655173	-0.308079446	0.049	0.104
921	ENSDARG00000060036	aimp1	1	0.317269856	-0.304857999	0.148	0.179
922	ENSDARG00000060065	ubap2b	1	0.045161365	-0.267508739	0.099	0.182
923	ENSDARG00000060309	srgap3	1	0.008064228	-0.519320161	0.025	0.119
924	ENSDARG00000060316	cish	1	0.153651541	-0.300857667	0.123	0.178
925	ENSDARG00000060457	pmp22b	1	0.003306365	-0.798993264	0.049	0.172
926	ENSDARG00000060489	mrpl32	1	0.287947781	-0.300444471	0.111	0.144
927	ENSDARG00000060697	kmt2bb	1	0.03356024	-0.265828789	0.099	0.195
928	ENSDARG00000060853	nckap1	1	0.088675468	-0.361416701	0.049	0.104
929	ENSDARG00000061048	ranbp9	1	0.07900562	-0.306766087	0.049	0.109
930	ENSDARG00000061187	cbx5	1	0.026814069	-0.310899703	0.148	0.252
931	ENSDARG00000061228	pfdn4	1	0.008158934	-0.38423257	0.173	0.294
932	ENSDARG00000061242	tuft1a	1	0.048641661	-0.259498974	0.037	0.105
933	ENSDARG00000061338	ddx6	1	0.004513666	-0.502801961	0.049	0.165
934	ENSDARG00000061478	igf2bp1	1	0.003313627	-0.556182027	0.111	0.242
935	ENSDARG00000061490	u2surp	1	0.017861679	-0.367491339	0.099	0.205
936	ENSDARG00000061647	nrxn1a	1	0.04240914	-0.47032887	0.049	0.124
937	ENSDARG00000061764	ahnak	1	0.009723774	-0.468870789	0.049	0.145
938	ENSDARG00000062590	pleca	1	0.00222949	-0.319054141	0.012	0.127
939	ENSDARG00000062592	myl10	1	0.247475803	-0.252700523	0.086	0.127
940	ENSDARG00000063095	ctsf	1	0.037452972	-0.321865293	0.21	0.303
941	ENSDARG00000063535	chd4a	1	0.003651847	-0.617107208	0.012	0.114
942	ENSDARG00000063572	perp	1	0.007052194	-0.478249507	0.049	0.153
943	ENSDARG00000063921	mt-nd5	1	0.70221196	-0.354363274	0.198	0.199
944	ENSDARG00000067626	ywhag1	1	0.098333314	-0.313490665	0.049	0.106
945	ENSDARG00000067975	atp5if1a	1	0.030980419	-0.421385834	0.185	0.27
946	ENSDARG00000067995	myhz1.2	1	0.174018682	-0.384167397	0.309	0.246
947	ENSDARG00000067997	myhz1.3	1	0.924939214	-0.264097311	0.198	0.188
948	ENSDARG00000068265	tomm5	1	0.078479924	-0.259008052	0.222	0.305
949	ENSDARG00000068289	eif3k	1	0.007329076	-0.506660069	0.272	0.379
950	ENSDARG00000068305	mrps14	1	0.180682606	-0.287803022	0.086	0.133
951	ENSDARG00000068401	yap1	1	0.060989548	-0.289247408	0.049	0.114
952	ENSDARG00000068404	tbcb	1	0.00063522	-0.442341846	0.049	0.209
953	ENSDARG00000068432	si:dkey-56m19.5	1	0.010589007	-0.451441725	0.111	0.225
954	ENSDARG00000068436	h3f3b.1	1	0.005640691	-0.490046862	0.346	0.464
955	ENSDARG00000068457	tnnt3b	1	0.370064555	-0.271961733	0.741	0.781
956	ENSDARG00000068478	gpx4a	1	0.016194666	0.291360412	0.383	0.256
957	ENSDARG00000068641	taf10	1	0.004712209	-0.364520359	0.049	0.166
958	ENSDARG00000068701	gpr85	1	0.033404377	-0.409811491	0.049	0.13
959	ENSDARG00000068708	ifrd1	1	0.946073776	-0.269260479	0.222	0.204
960	ENSDARG00000068745	map4l	1	0.073866397	-0.288870105	0.074	0.143
961	ENSDARG00000068820	h2afva	1	0.002157176	-0.45235584	0.049	0.185
962	ENSDARG00000068822	purba	1	0.09068781	-0.323875638	0.123	0.194
963	ENSDARG00000068940	atp5meb	1	0.000685654	-0.586152205	0.358	0.498
964	ENSDARG00000068995	h2afx1	1	0.00010687	-0.506884462	0.37	0.623
965	ENSDARG00000068996	hist2h2l	1	0.000233271	-0.636373681	0.123	0.315
966	ENSDARG00000069090	atp6v0d1	1	0.008956479	-0.548032573	0.086	0.197
967	ENSDARG00000069100	aldh9a1a.1	1	0.083713571	-0.532307071	0.42	0.466
968	ENSDARG00000069175	vps4b	1	0.046892165	-0.265456225	0.086	0.165
969	ENSDARG00000069360	ppp3r1b	1	0.009901621	-0.296307708	0.062	0.171
970	ENSDARG00000069422	nhp2	1	0.030227456	-0.329184402	0.062	0.143
971	ENSDARG00000069425	hsbp1a	1	0.027846249	-0.38735679	0.049	0.134
972	ENSDARG00000069432	plscr3b	1	0.002937784	-0.528927451	0.037	0.157
973	ENSDARG00000069461	rnaseka	1	0.016965763	-0.360892322	0.049	0.141
974	ENSDARG00000069619	atf7ip	1	0.013851698	-0.317566689	0.062	0.164
975	ENSDARG00000069630	tat	1	0.671959336	0.377373574	0.136	0.122
976	ENSDARG00000069774	flot2b	1	0.018471388	-0.366684813	0.025	0.106
977	ENSDARG00000069801	crygm2d12	1	0.830199025	0.471686829	0.16	0.167
978	ENSDARG00000069850	mrpl30	1	0.034119842	-0.314305896	0.074	0.158
979	ENSDARG00000069855	pnisr	1	0.041945495	-0.287007989	0.062	0.137
980	ENSDARG00000069910	gtf2f2a	1	0.001965356	-0.54141942	0.062	0.193
981	ENSDARG00000069940	ppap2d	1	0.055432926	-0.276007011	0.049	0.119
982	ENSDARG00000070161	vamp3	1	0.000864821	-0.583661861	0.086	0.238
983	ENSDARG00000070266	spock3	1	0.020244245	-0.610146486	0.062	0.153
984	ENSDARG00000070435	vapb	1	0.229797959	-0.316248526	0.123	0.167
985	ENSDARG00000070537	stmn2b	1	0.156057954	-0.307174547	0.062	0.11
986	ENSDARG00000070545	top1l	1	0.01036966	-0.411766459	0.025	0.114
987	ENSDARG00000070674	psmd6	1	0.003130225	-0.429708327	0.074	0.203
988	ENSDARG00000070682	sdf4	1	0.068069988	-0.337205636	0.049	0.11
989	ENSDARG00000070702	s100v2	1	0.001003178	-0.560506637	0.049	0.195
990	ENSDARG00000070721	vdrb	1	0.005852118	-0.485186942	0.099	0.221
991	ENSDARG00000070822	cnp	1	0.092882605	-0.331325203	0.074	0.132
992	ENSDARG00000070834	taf13	1	0.043126327	-0.267879017	0.099	0.183
993	ENSDARG00000070866	tmem11	1	0.036560039	-0.312863791	0.086	0.172
994	ENSDARG00000070959	si:ch211-288g17.3	1	0.000277602	-0.748037299	0.062	0.232
995	ENSDARG00000071011	cdk5r2a	1	0.052282694	-0.363758023	0.037	0.102
996	ENSDARG00000071018	ptena	1	0.026253784	-0.353644253	0.086	0.183
997	ENSDARG00000071203	sptssa	1	0.002847163	-0.343034172	0.012	0.119
998	ENSDARG00000071224	si:ch211-133n4.4	1	0.068634728	-0.340956031	0.099	0.176
999	ENSDARG00000071336	mif	1	0.017292273	-0.498910236	0.049	0.134
1000	ENSDARG00000071396	timm23a	1	0.004507691	-0.494660036	0.062	0.175
1001	ENSDARG00000071403	oaz1a	1	0.000712887	-0.331569525	0.309	0.512
1002	ENSDARG00000071445	myoz1b	1	0.779522763	0.33735362	0.148	0.144
1003	ENSDARG00000071626	ptgdsb.2	1	0.137093782	-0.611517714	0.148	0.207
1004	ENSDARG00000071670	tma7	1	0.014703297	-0.370570323	0.198	0.308
1005	ENSDARG00000073704	si:dkeyp-72g9.4	1	0.122751611	-0.315241998	0.049	0.101
1006	ENSDARG00000073837	senp2	1	0.040722324	-0.318279498	0.037	0.106
1007	ENSDARG00000074246	rab14	1	0.001568842	-0.575779516	0.074	0.213
1008	ENSDARG00000074340	serf2	1	0.009636028	-0.287491393	0.469	0.561
1009	ENSDARG00000074378	junba	1	0.041244348	-0.343976079	0.086	0.176
1010	ENSDARG00000074390	tmem176l.4	1	0.042769675	-0.4769735	0.037	0.107
1011	ENSDARG00000074552	ndufs7	1	0.005338117	-0.367861012	0.148	0.284
1012	ENSDARG00000074572	zgc:56304	1	0.000460853	-0.651048598	0.074	0.231
1013	ENSDARG00000074667	akt1s1	1	0.011482793	-0.411804245	0.198	0.327
1014	ENSDARG00000074756	tfb2m	1	0.040944245	-0.327987957	0.037	0.103
1015	ENSDARG00000074758	csde1	1	0.059882432	-0.39796274	0.099	0.17
1016	ENSDARG00000074848	smim7	1	0.62641784	-0.265161737	0.099	0.108
1017	ENSDARG00000075014	sqstm1	1	0.001222187	-0.385961659	0.086	0.245
1018	ENSDARG00000075542	zfhx4	1	0.13221588	-0.340783188	0.062	0.115
1019	ENSDARG00000075650	vps26c	1	0.00132767	-0.380688035	0.012	0.132
1020	ENSDARG00000075718	rpz5	1	0.01956541	-0.455598798	0.025	0.102
1021	ENSDARG00000075768	sdhb	1	0.023786999	-0.410349931	0.173	0.269
1022	ENSDARG00000075831	slc7a8a	1	0.017310777	-0.346531729	0.062	0.158
1023	ENSDARG00000076120	foxp4	1	0.112248169	-0.339953088	0.123	0.197
1024	ENSDARG00000076223	SERP1	1	0.041120224	0.427344368	0.481	0.43
1025	ENSDARG00000076290	calr	1	0.602262259	-0.261741916	0.136	0.15
1026	ENSDARG00000076386	epdl1	1	0.049850879	-0.580170946	0.086	0.166
1027	ENSDARG00000076532	si:ch211-222l21.1	1	0.009447158	-0.588891688	0.259	0.375
1028	ENSDARG00000076572	crygm2d7	1	0.410563547	0.291276956	0.111	0.086
1029	ENSDARG00000076667	ccng1	1	0.285699443	-0.297379691	0.395	0.409
1030	ENSDARG00000076799	rnd3a	1	0.039071188	-0.374445161	0.049	0.123
1031	ENSDARG00000076836	gpx4b	1	0.015903054	-0.317360478	0.16	0.278
1032	ENSDARG00000076838	apom	1	0.22351582	0.513027358	0.136	0.096
1033	ENSDARG00000076847	tnrc6c1	1	0.000242022	-0.637010111	0.111	0.301
1034	ENSDARG00000076891	rfxap	1	9.73E-05	-0.617310276	0.049	0.233
1035	ENSDARG00000077045	scg5	1	0.019132258	-0.484060409	0.037	0.121
1036	ENSDARG00000077126	snrnp70	1	0.01586233	-0.406440993	0.025	0.106
1037	ENSDARG00000077226	smarca4a	1	0.19234368	-0.293574328	0.062	0.102
1038	ENSDARG00000077383	anxa11a	1	0.006982777	-0.460159488	0.062	0.168
1039	ENSDARG00000077473	mych	1	0.055081207	-0.480676639	0.136	0.214
1040	ENSDARG00000077533	eif3f	1	0.000948943	-0.336052266	0.593	0.676
1041	ENSDARG00000077664	zgc:110239	1	0.02128395	-0.318725864	0.049	0.134
1042	ENSDARG00000077726	nocta	1	0.379569086	0.26217708	0.123	0.096
1043	ENSDARG00000077732	alyref	1	0.024257549	-0.306838061	0.037	0.116
1044	ENSDARG00000077811	sox11a	1	0.001900497	-1.011174171	0.037	0.163
1045	ENSDARG00000077850	lgals3a	1	0.000329324	-0.495636776	0.025	0.173
1046	ENSDARG00000078113	atp5mea	1	0.445066137	-0.254562981	0.173	0.195
1047	ENSDARG00000078308	spry2	1	0.159195714	-0.309062008	0.062	0.111
1048	ENSDARG00000078619	pnp5a	1	0.03231581	-0.635826531	0.086	0.171
1049	ENSDARG00000078659	tmem176	1	0.00319103	-0.584193554	0.037	0.158
1050	ENSDARG00000078686	arl8a	1	0.002925173	-0.47140081	0.037	0.157
1051	ENSDARG00000078748	si:ch211-137a8.4	1	0.020299313	-0.674593493	0.111	0.205
1052	ENSDARG00000078865	cxxc5a	1	0.017843	-0.455236196	0.037	0.123
1053	ENSDARG00000079150	si:ch211-276i12.9	1	0.049821192	-0.297897832	0.062	0.137
1054	ENSDARG00000079305	hbae3	1	0.290463672	-0.834999367	0.148	0.186
1055	ENSDARG00000079632	si:dkey-28b4.7	1	0.004508246	-0.486243334	0.062	0.183
1056	ENSDARG00000079636	fam177a1	1	0.071541765	-0.316181699	0.049	0.111
1057	ENSDARG00000079687	rnf10	1	0.000243719	-0.673934712	0.16	0.342
1058	ENSDARG00000086288	scg3	1	0.050120757	-0.26353571	0.049	0.122
1059	ENSDARG00000086618	psma3	1	0.000827096	-0.495370016	0.111	0.271
1060	ENSDARG00000086699	smim15	1	0.007176413	-0.478319721	0.062	0.166
1061	ENSDARG00000086753	gb:bc139872	1	0.05496525	-0.445668096	0.086	0.156
1062	ENSDARG00000086826	sult6b1	1	0.002083008	-0.674656714	0.086	0.223
1063	ENSDARG00000086842	dap1b	1	0.001039524	-0.414332599	0.481	0.608
1064	ENSDARG00000086856	stk35	1	0.000589538	-0.604719449	0.086	0.25
1065	ENSDARG00000086881	ier2b	1	0.003747999	-0.644477665	0.074	0.193
1066	ENSDARG00000087303	cebpd	1	0.007901267	-0.58465812	0.358	0.455
1067	ENSDARG00000087390	hbbe1.3	1	0.459207659	-0.517858227	0.185	0.208
1068	ENSDARG00000087443	ptp4a2a	1	0.019507386	-0.520437722	0.049	0.132
1069	ENSDARG00000087636	hmgn6	1	0.000172478	-0.717270696	0.309	0.503
1070	ENSDARG00000087697	lpl	1	0.150798061	-0.683065191	0.136	0.189
1071	ENSDARG00000088091	pfn1	1	0.557875206	-0.391772835	0.593	0.6
1072	ENSDARG00000088330	hbae1.1	1	0.236881142	-0.706131218	0.086	0.128
1073	ENSDARG00000088383	cox5aa	1	0.04210852	-0.408226379	0.395	0.441
1074	ENSDARG00000088439	gm2a	1	0.004434846	-0.254393082	0.012	0.115
1075	ENSDARG00000088929	ypel5	1	0.001995573	-0.409585065	0.062	0.196
1076	ENSDARG00000089124	hbae1.3	1	0.077788261	-0.973475325	0.062	0.126
1077	ENSDARG00000089302	hnrnpa0a	1	0.003497806	-0.766332999	0.173	0.304
1078	ENSDARG00000089307	pmaip1	1	0.01250786	-0.386904953	0.025	0.11
1079	ENSDARG00000089372	clk4a	1	0.01334642	-0.423048136	0.037	0.127
1080	ENSDARG00000089382	zgc:158463	1	0.147215517	0.40418401	0.469	0.376
1081	ENSDARG00000089441	si:ch211-105c13.3	1	0.002372927	-0.481939419	0	0.103
1082	ENSDARG00000089475	hbae1.1	1	0.159537251	-0.673311217	0.074	0.124
1083	ENSDARG00000089681	btf3l4	1	0.006169673	-0.292299287	0.111	0.232
1084	ENSDARG00000089836	MRPS12	1	0.522420509	-0.258787871	0.173	0.189
1085	ENSDARG00000089877	si:dkeyp-75h12.5	1	0.006556772	-0.48714818	0.111	0.244
1086	ENSDARG00000089981	rnf146	1	0.104349809	-0.256611772	0.049	0.103
1087	ENSDARG00000090228	gsta.1	1	0.003493792	-0.479040566	0.062	0.186
1088	ENSDARG00000090552	si:dkey-7j14.6	1	0.011105695	-0.361447278	0.099	0.219
1089	ENSDARG00000090697	eif3ea	1	0.001414468	-0.395014346	0.358	0.504
1090	ENSDARG00000090722	leg1.1	1	0.404211704	0.261765036	0.123	0.097
1091	ENSDARG00000090912	npc2	1	0.000697758	-0.702905611	0.136	0.295
1092	ENSDARG00000091079	si:zfos-1192g2.3	1	0.243737666	-0.348293781	0.173	0.207
1093	ENSDARG00000091215	rpz2	1	0.015107625	-0.34027513	0.025	0.109
1094	ENSDARG00000091348	rtn3	1	0.003518215	-0.500770348	0.049	0.166
1095	ENSDARG00000091563	snw1	1	0.002770346	-0.435581984	0.074	0.208
1096	ENSDARG00000091996	tcnbb	1	0.365611029	-1.032126894	0.111	0.141
1097	ENSDARG00000092112	tomm40	1	0.040473639	-0.285922623	0.037	0.104
1098	ENSDARG00000092115	eif4a1a	1	0.030077049	-0.509160933	0.111	0.194
1099	ENSDARG00000092124	cox14	1	0.056532794	-0.366192006	0.086	0.157
1100	ENSDARG00000092170	apoc1	1	0.731730734	-0.360038663	0.148	0.133
1101	ENSDARG00000092362	hsp70.2	1	0.000480141	-0.684855368	0.235	0.415
1102	ENSDARG00000092467	si:ch73-46j18.5	1	0.010021393	-0.515179019	0.025	0.115
1103	ENSDARG00000092659	ppp3r1a	1	0.01963029	-0.458377973	0.049	0.139
1104	ENSDARG00000092798	ppib	1	0.133187342	0.273722437	0.481	0.39
1105	ENSDARG00000092873	zgc:193541	1	0.037379167	-0.281363053	0.395	0.468
1106	ENSDARG00000092945	si:ch211-250g4.3	1	0.181451949	-0.327950925	0.062	0.109
1107	ENSDARG00000092947	cyt1	1	0.205727972	-1.337859636	0.679	0.663
1108	ENSDARG00000093022	selenoh	1	0.189958844	-0.278355098	0.16	0.214
1109	ENSDARG00000093058	STMP1	1	0.008988992	-0.26541045	0.099	0.216
1110	ENSDARG00000093303	ifitm1	1	0.793755748	-0.545066496	0.16	0.144
1111	ENSDARG00000093313	ubb	1	0.003458121	-0.488401618	0.21	0.365
1112	ENSDARG00000093406	zgc:111986	1	0.019543748	-0.304149312	0.148	0.265
1113	ENSDARG00000093448	mpc1	1	0.009853613	-0.281025202	0.21	0.347
1114	ENSDARG00000093549	selenop	1	0.134499982	-0.377510234	0.235	0.307
1115	ENSDARG00000093584	zgc:193505	1	0.03266915	-0.95096025	0.062	0.141
1116	ENSDARG00000093936	si:dkeyp-1h4.6	1	0.018899443	-0.9498397	0.025	0.102
1117	ENSDARG00000094041	krt17	1	0.178187753	-1.451717812	0.198	0.249
1118	ENSDARG00000094673	rhoab	1	0.019932004	-0.482939995	0.111	0.204
1119	ENSDARG00000094695	si:dkey-204f11.64	1	0.463626538	-0.330290321	0.086	0.103
1120	ENSDARG00000094836	si:ch211-195b15.8	1	0.186076719	-0.393920352	0.074	0.12
1121	ENSDARG00000095273	cox8a	1	0.000134267	-0.532233726	0.309	0.495
1122	ENSDARG00000095459	si:ch211-191j22.3	1	0.004731353	-0.468024951	0.037	0.143
1123	ENSDARG00000095705	CDPF1	1	0.760675034	-0.275796086	0.136	0.114
1124	ENSDARG00000095897	atp5f1e	1	0.042312222	-0.326319257	0.42	0.499
1125	ENSDARG00000095908	sat1a.2	1	0.060200283	-0.305139603	0.123	0.201
1126	ENSDARG00000096631	MED9	1	0.086810143	-0.329416595	0.049	0.104
1127	ENSDARG00000096829	blvrb	1	0.001956297	-0.763768369	0.012	0.128
1128	ENSDARG00000096849	si:dkey-16p21.8	1	0.024742622	-0.463612865	0.185	0.293
1129	ENSDARG00000097157	si:ch211-207n23.2	1	0.334930576	-1.090611181	0.111	0.14
1130	ENSDARG00000097322	si:dkey-81l17.6	1	0.048194291	-0.533726069	0.074	0.146
1131	ENSDARG00000098059	fkbp3	1	0.039115907	-0.274013068	0.099	0.187
1132	ENSDARG00000098075	sh3bgrl3	1	0.000982945	-0.449372525	0.037	0.178
1133	ENSDARG00000098228	thrap3b	1	0.01596563	-0.34845564	0.037	0.126
1134	ENSDARG00000098361	nudcd3	1	0.01748775	-0.337123593	0.099	0.204
1135	ENSDARG00000098367	srp54	1	0.911290872	-0.277569944	0.136	0.12
1136	ENSDARG00000098368	aplp1	1	0.085826349	-0.327559186	0.074	0.142
1137	ENSDARG00000098466	ube2a	1	0.004309886	-0.25237248	0.025	0.133
1138	ENSDARG00000098574	srsf11	1	0.001389913	-0.59668997	0.062	0.196
1139	ENSDARG00000098591	tubb2b	1	6.77E-05	-0.932011099	0.136	0.343
1140	ENSDARG00000098635	irf2bp2b	1	0.001875827	-0.495032328	0.099	0.248
1141	ENSDARG00000098785	glrx3	1	0.040311824	-0.289411996	0.037	0.105
1142	ENSDARG00000098832	fam168a	1	0.001257879	-0.673516638	0.123	0.274
1143	ENSDARG00000099014	fxyd1	1	0.117144434	-0.264959595	0.123	0.194
1144	ENSDARG00000099039	pcbp2	1	0.00117564	-0.439786396	0.235	0.407
1145	ENSDARG00000099148	bzw1b	1	0.0664212	-0.454872581	0.148	0.217
1146	ENSDARG00000099185	chia.2	1	0.213172181	0.328587861	0.111	0.076
1147	ENSDARG00000099203	atp1b2a	1	0.079268858	-0.375359162	0.099	0.175
1148	ENSDARG00000099236	10-Sep	1	0.00772326	-0.330108169	0.037	0.141
1149	ENSDARG00000099241	ppp2cb	1	0.002377687	-0.400341187	0.111	0.259
1150	ENSDARG00000099283	epb41a	1	0.06058318	-0.391112443	0.148	0.23
1151	ENSDARG00000099306	zgc:175088	1	0.077732898	-0.393741243	0.099	0.16
1152	ENSDARG00000099312	jpt1b	1	0.053506961	-0.282505351	0.185	0.284
1153	ENSDARG00000099313	naga	1	0.002402593	-0.533561916	0.012	0.122
1154	ENSDARG00000099453	elof1	1	0.006193899	-0.50796477	0.099	0.22
1155	ENSDARG00000099476	zgc:174863	1	0.013322736	-0.256526189	0.025	0.112
1156	ENSDARG00000099499	ndufa4l	1	7.14E-05	-0.578778336	0.481	0.637
1157	ENSDARG00000099532	ubl3a	1	0.048105244	-0.398436273	0.086	0.164
1158	ENSDARG00000099572	hmgn2	1	0.000249651	-0.647439572	0.432	0.607
1159	ENSDARG00000099664	selenof	1	0.168103679	-0.380570768	0.136	0.182
1160	ENSDARG00000099667	snrpg	1	0.246083652	-0.271988406	0.086	0.123
1161	ENSDARG00000099675	kdm4b	1	0.005112653	-0.510701324	0.049	0.161
1162	ENSDARG00000099730	pkma	1	0.034273147	-0.328175565	0.111	0.205
1163	ENSDARG00000099744	gap43	1	0.052407477	-0.372817353	0.062	0.137
1164	ENSDARG00000099776	glula	1	0.000614922	-0.867262418	0.235	0.428
1165	ENSDARG00000099865	hnrnpabb	1	0.001165986	-0.404780481	0.222	0.391
1166	ENSDARG00000100003	glulb	1	0.000722738	-0.800063695	0.198	0.354
1167	ENSDARG00000100129	brd3b	1	0.003438331	-0.460361404	0.086	0.22
1168	ENSDARG00000100244	ebf3a	1	0.023571351	-0.508063975	0.049	0.139
1169	ENSDARG00000100446	si:ch211-286o17.1	1	0.018598689	-0.542638533	0.049	0.138
1170	ENSDARG00000100452	nop53	1	0.001176438	-0.354364222	0.358	0.545
1171	ENSDARG00000100494	pbx1a	1	0.00463243	-0.648536293	0.025	0.131
1172	ENSDARG00000100499	cpeb4b	1	0.011922634	-0.451023618	0.049	0.144
1173	ENSDARG00000100553	lsm14ab	1	0.038344564	-0.29714534	0.074	0.156
1174	ENSDARG00000100562	CABZ01080702.1	1	0.000920205	-0.579208602	0.037	0.183
1175	ENSDARG00000100585	coa3a	1	0.005859202	-0.32170278	0.012	0.105
1176	ENSDARG00000100742	reep5	1	0.006019338	-0.394894872	0.222	0.351
1177	ENSDARG00000100789	plgrkt	1	0.044375413	0.362644095	0.136	0.076
1178	ENSDARG00000100825	calm3a	1	0.157279089	-0.522990442	0.148	0.202
1179	ENSDARG00000100826	hif1al	1	0.001716216	-0.283081091	0.123	0.29
1180	ENSDARG00000101009	cited4b	1	0.049870941	-0.285226865	0.074	0.152
1181	ENSDARG00000101082	eif3s6ip	1	0.008699456	-0.32876496	0.235	0.361
1182	ENSDARG00000101135	si:dkey-85k7.7	1	0.028275209	-0.370843415	0.049	0.133
1183	ENSDARG00000101199	rbp4	1	0.262960742	-0.453251242	0.432	0.459
1184	ENSDARG00000101216	meaf6	1	0.001336974	-0.387686646	0.136	0.3
1185	ENSDARG00000101362	mibp	1	0.420261364	-0.64546446	0.086	0.109
1186	ENSDARG00000101387	CAMK2N1	1	0.023521206	-0.45421381	0.025	0.101
1187	ENSDARG00000101560	psma1	1	0.020177338	-0.250342164	0.235	0.35
1188	ENSDARG00000101631	etfa	1	0.010226038	-0.41594378	0.099	0.206
1189	ENSDARG00000101637	ccnd1	1	0.007557808	-0.404099399	0.012	0.101
1190	ENSDARG00000101766	ptmab	1	9.62E-05	-0.797315284	0.605	0.718
1191	ENSDARG00000101794	rpl26	1	0.000353774	-0.459335029	0.506	0.63
1192	ENSDARG00000101813	nap1l1	1	0.03881901	-0.322172717	0.086	0.173
1193	ENSDARG00000101844	mibp2	1	0.001848607	-0.365604812	0.691	0.76
1194	ENSDARG00000101849	adipor2	1	0.09419032	-0.260635844	0.173	0.239
1195	ENSDARG00000101914	metrnla	1	0.020818659	-0.344284613	0.037	0.119
1196	ENSDARG00000101915	pin1	1	0.006830832	-0.533052557	0.148	0.263
1197	ENSDARG00000102047	mab21l1	1	0.039091004	-0.427829771	0.037	0.108
1198	ENSDARG00000102048	slc25a43	1	0.00672065	-0.441251008	0.086	0.204
1199	ENSDARG00000102403	cry2	1	0.035667796	-0.309640294	0.049	0.127
1200	ENSDARG00000102417	psmd7	1	0.00192694	-0.401654756	0.049	0.187
1201	ENSDARG00000102452	eif3ha	1	0.003303659	-0.548751392	0.235	0.352
1202	ENSDARG00000102453	slc1a2b	1	0.042686987	-0.816882074	0.049	0.123
1203	ENSDARG00000102571	metap2b	1	0.002543631	-0.466610358	0.074	0.203
1204	ENSDARG00000102572	si:ch211-260e23.9	1	0.000342851	-0.435791423	0.123	0.32
1205	ENSDARG00000102744	mgst3a	1	0.302840564	-0.262938549	0.074	0.105
1206	ENSDARG00000102802	brdt	1	0.008642342	-0.305967324	0.025	0.123
1207	ENSDARG00000102879	myt1b	1	0.10742439	-0.308385434	0.049	0.104
1208	ENSDARG00000102975	nsg2	1	0.005109396	-0.860444103	0.16	0.289
1209	ENSDARG00000102978	eif4a3	1	0.004482788	-0.503091176	0.123	0.253
1210	ENSDARG00000103038	pik3r3a	1	0.006817684	-0.409359232	0.012	0.103
1211	ENSDARG00000103199	si:dkey-247k7.2	1	0.015132463	-1.534636857	0.099	0.196
1212	ENSDARG00000103433	rpl14	1	0.000229222	-0.332787162	0.679	0.783
1213	ENSDARG00000103543	gngt2b	1	0.758905274	-0.325651261	0.123	0.129
1214	ENSDARG00000103672	cirbpa	1	0.000395793	-0.611169406	0.309	0.49
1215	ENSDARG00000103718	chmp5b	1	0.041371527	-0.286263417	0.16	0.258
1216	ENSDARG00000103720	zgc:162730	1	0.003029749	-0.555774438	0.123	0.265
1217	ENSDARG00000103791	nme2b.1	1	0.002717067	-0.289314101	0.84	0.845
1218	ENSDARG00000103845	zgc:55733	1	0.013209184	-0.417684812	0.037	0.127
1219	ENSDARG00000103994	ppiab	1	0.000110528	-0.473110235	0.58	0.72
1220	ENSDARG00000104011	rps17	1	0.004893764	-0.278994077	0.617	0.691
1221	ENSDARG00000104018	mtpn	1	0.000450746	-0.284377592	0.062	0.229
1222	ENSDARG00000104031	mrpl33	1	0.010195798	-0.315971533	0.037	0.132
1223	ENSDARG00000104066	dnaja2a	1	0.00497218	-0.252994961	0.099	0.234
1224	ENSDARG00000104068	gstp1	1	0.077969153	-0.485466429	0.198	0.286
1225	ENSDARG00000104149	rraga	1	0.005373424	-0.362786085	0.025	0.125
1226	ENSDARG00000104181	tmsb1	1	0.456641406	-0.467986499	0.37	0.362
1227	ENSDARG00000104279	appa	1	0.00024936	-0.86430395	0.123	0.295
1228	ENSDARG00000104353	nop58	1	0.043748807	-0.383779093	0.099	0.175
1229	ENSDARG00000104359	anxa1c	1	0.095692463	-1.177748051	0.074	0.13
1230	ENSDARG00000104413	rogdi	1	0.010796377	-0.451768778	0.025	0.115
1231	ENSDARG00000104458	rnasekb	1	0.005508404	-0.343398743	0.198	0.33
1232	ENSDARG00000104517	uqcr10	1	0.02058583	-0.420031655	0.235	0.332
1233	ENSDARG00000104530	znf609b	1	0.020010726	-0.256388133	0.025	0.104
1234	ENSDARG00000104537	cox7c	1	0.002030514	-0.535547914	0.37	0.473
1235	ENSDARG00000104782	oaz1b	1	0.000210623	-0.767568862	0.21	0.378
1236	ENSDARG00000104871	LEPROTL1	1	0.000122787	-0.652122916	0.025	0.193
1237	ENSDARG00000104945	sncb	1	0.000938463	-0.757949432	0.111	0.265
1238	ENSDARG00000105177	ilf3b	1	0.053720844	-0.295149794	0.062	0.132
1239	ENSDARG00000105223	pmp22a	1	0.411045123	-0.638178581	0.198	0.221
1240	ENSDARG00000105293	srsf4	1	0.187386354	-0.304115649	0.099	0.145
1241	ENSDARG00000109337	nanos1	1	0.08908204	-0.502682832	0.099	0.164
1242	ENSDARG00000110298	mbd4	1	0.05781216	-0.282490271	0.049	0.115
1243	ENSDARG00000110836	tmem14ca	1	0.034816993	-0.329074973	0.062	0.139
1244	ENSDARG00000111785	trappc2l	1	0.041015282	-0.410899837	0.062	0.134
1245	ENSDARG00000111939	atf4a	1	0.023861563	-0.405905998	0.062	0.143
1246	ENSDARG00000112087	ube2l3a	1	0.001418735	-0.344352878	0	0.112
1247	ENSDARG00000112931	ndufaf3	1	0.433716728	-0.267777524	0.086	0.108
1248	ENSDARG00000113599	hbbe1.1	1	0.310488694	-0.481715853	0.099	0.135
1249	ENSDARG00000114516	CABZ01021592.1	1	0.357938489	-1.51150842	0.074	0.102
1250	ENSDARG00000115405	hbbe1.2	1	0.022815039	-0.618277783	0.049	0.141
1251	ENSDARG00000116058	rhoac	1	0.000213816	-0.527857927	0.049	0.217
1252	ENSDARG00000116617	spaca4l	1	0.00493002	-0.740257747	0.012	0.109
