# Supplementary material for: Cell-type-specific responses to the microbiota across all tissues of the larval zebrafish
Source: Cell Rep. Author manuscript; Available in PMC 2023 Oct 23. (PMC10423310; doi:10.1016/j.celrep.2023.112095)
Supplement: MMC121 [file NIHMS1880944-supplement-MMC121.zip › DataS15/Figure6_PanelD_subcluster_GeneLists/subcluster16.tsv]

	gene	gene_NAME	p_val_adj	p_val	avg_logFC	pct.1	pct.2
1	ENSDARG00000025073	rpl18a	2.08E-12	9.44E-17	0.478933304	1	0.968
2	ENSDARG00000101324	apoa1b	8.41E-05	3.81E-09	1.288862795	0.781	0.632
3	ENSDARG00000025147	cd63	0.002212013	1.00E-07	-1.256164923	0.078	0.434
4	ENSDARG00000030694	atp6v1e1b	0.005930051	2.69E-07	-1.250615935	0	0.302
5	ENSDARG00000039346	ndufa5	0.009471443	4.29E-07	-0.956564948	0	0.295
6	ENSDARG00000045776	cnbpa	0.011895573	5.39E-07	-0.679841806	0.062	0.4
7	ENSDARG00000062326	hmgn7	0.018722113	8.49E-07	-0.552520553	0.141	0.515
8	ENSDARG00000099197	actc1b	0.022076279	1.00E-06	0.346169426	1	0.999
9	ENSDARG00000068995	h2afx1	0.040919088	1.86E-06	-0.73314807	0.266	0.624
10	ENSDARG00000030053	eef1db	0.04924633	2.23E-06	-0.663495878	0.141	0.493
11	ENSDARG00000046022	tmed7	0.078774538	3.57E-06	-0.66343093	0.031	0.316
12	ENSDARG00000041391	tmed10	0.09131296	4.14E-06	-0.863869178	0	0.255
13	ENSDARG00000038141	atf4b	0.126479409	5.73E-06	-0.712018538	0.078	0.372
14	ENSDARG00000027249	btg1	0.219069581	9.93E-06	-0.576240233	0.281	0.648
15	ENSDARG00000089310	gc	0.249831265	1.13E-05	0.777489581	0.172	0.051
16	ENSDARG00000009106	serinc1	0.26977818	1.22E-05	-0.679218252	0.109	0.405
17	ENSDARG00000007098	itm2ba	0.28551257	1.29E-05	-0.599837209	0.094	0.394
18	ENSDARG00000036102	ctdsp2	0.309114259	1.40E-05	-0.760150779	0.031	0.284
19	ENSDARG00000006399	ywhae1	0.333283789	1.51E-05	-0.607522182	0.031	0.289
20	ENSDARG00000041314	ndufb9	0.345200388	1.56E-05	-0.600186638	0.078	0.356
21	ENSDARG00000104018	mtpn	0.365324103	1.66E-05	-0.717729701	0	0.229
22	ENSDARG00000003920	setb	0.4355305	1.97E-05	-0.464452542	0.094	0.384
23	ENSDARG00000103566	tomm20b	0.486740613	2.21E-05	-0.365940747	0.109	0.422
24	ENSDARG00000045373	pabpn1	0.515334821	2.34E-05	-0.683847496	0.031	0.275
25	ENSDARG00000009881	ier5	0.755605702	3.43E-05	-0.554273371	0.031	0.274
26	ENSDARG00000032575	ywhaz	0.80598285	3.65E-05	-0.63636319	0.062	0.317
27	ENSDARG00000038439	fabp10a	0.808272475	3.66E-05	1.339274706	0.562	0.422
28	ENSDARG00000055455	gpm6aa	0.849235051	3.85E-05	-1.214108303	0.203	0.456
29	ENSDARG00000044669	hp1bp3	0.874405729	3.96E-05	-0.972769048	0.047	0.28
30	ENSDARG00000013475	cct4	0.951059034	4.31E-05	-0.571599402	0.125	0.407
31	ENSDARG00000000503	stx1b	1	0.005532136	-0.53652692	0.047	0.188
32	ENSDARG00000000853	dstyk	1	0.006102623	-0.290028197	0.016	0.135
33	ENSDARG00000001578	echs1	1	0.270040937	0.278384773	0.078	0.134
34	ENSDARG00000001889	tuba1a	1	0.052417918	-0.459939428	0.125	0.231
35	ENSDARG00000001994	stxbp1a	1	0.019440022	-0.523163519	0.031	0.13
36	ENSDARG00000002131	celf2	1	0.002796831	-0.529607435	0.062	0.226
37	ENSDARG00000002193	rho	1	0.939713158	0.274717454	0.297	0.337
38	ENSDARG00000002632	anxa11b	1	0.000151795	-0.541616712	0.016	0.215
39	ENSDARG00000002758	dedd1	1	0.001770034	-0.305772514	0.125	0.341
40	ENSDARG00000003098	kdm5bb	1	0.01348548	-0.410158593	0.016	0.115
41	ENSDARG00000003153	nudt21	1	0.007623347	-0.388367971	0	0.101
42	ENSDARG00000003203	rhcga	1	0.771083435	-0.590190433	0.141	0.125
43	ENSDARG00000003207	mterf3	1	0.256960943	-0.373064719	0.078	0.127
44	ENSDARG00000003527	mak16	1	0.003913547	-0.250488269	0.016	0.146
45	ENSDARG00000003531	tcea1	1	0.001767639	-0.535494209	0	0.134
46	ENSDARG00000003681	eif5	1	0.001011115	-0.409900985	0.094	0.295
47	ENSDARG00000003705	prnprs3	1	0.013331867	-0.486992126	0.016	0.115
48	ENSDARG00000003754	tspan2a	1	0.019541497	-0.544164256	0.016	0.104
49	ENSDARG00000003808	aqp3a	1	0.081456686	0.399323551	0.188	0.124
50	ENSDARG00000003820	nr1d2a	1	0.000546505	-0.623762039	0.047	0.235
51	ENSDARG00000003860	cbx3a	1	0.001560899	-0.338387866	0.047	0.218
52	ENSDARG00000003866	tm9sf2	1	0.001014091	-0.549138698	0.016	0.173
53	ENSDARG00000003952	pfn2	1	0.242797786	0.254606058	0.25	0.381
54	ENSDARG00000004034	arhgdig	1	0.086250282	-0.282042424	0.078	0.16
55	ENSDARG00000004161	ik	1	0.011628734	-0.250006854	0.031	0.145
56	ENSDARG00000004173	copa	1	0.007558542	-0.343704603	0	0.101
57	ENSDARG00000004189	cbx1a	1	0.020975954	-0.331638075	0.031	0.132
58	ENSDARG00000004297	irf2bpl	1	0.014998204	-0.311254108	0.031	0.14
59	ENSDARG00000004587	kat5b	1	0.016495149	-0.271276569	0.016	0.112
60	ENSDARG00000004588	sox4a	1	0.012112469	-0.470811333	0.078	0.217
61	ENSDARG00000004621	gpm6ab	1	0.002225086	-0.917008056	0.203	0.388
62	ENSDARG00000004706	syf2	1	0.003527938	-0.254846772	0.094	0.274
63	ENSDARG00000004714	tcf12	1	0.66300926	0.28117808	0.109	0.1
64	ENSDARG00000004735	hnrnpub	1	0.011919355	-0.442059451	0.016	0.116
65	ENSDARG00000004830	flot2a	1	0.029837251	-0.307300018	0.031	0.123
66	ENSDARG00000004956	zmat2	1	0.012260174	-0.261693129	0.062	0.195
67	ENSDARG00000005162	tpm3	1	0.229914985	0.257061993	0.156	0.248
68	ENSDARG00000005172	dynll2b	1	0.011484975	-0.349692037	0.031	0.146
69	ENSDARG00000005191	ahcy	1	0.051944251	0.748153234	0.344	0.296
70	ENSDARG00000005423	pgam1a	1	0.287784684	-0.359579174	0.078	0.131
71	ENSDARG00000005451	gdi2	1	0.134225087	0.35150586	0.141	0.253
72	ENSDARG00000005560	ywhah	1	0.001223822	-0.528150356	0.062	0.246
73	ENSDARG00000005576	mphosph8	1	0.002731837	-0.353563138	0.047	0.207
74	ENSDARG00000005774	ddx3xb	1	0.023752675	-0.293443044	0.016	0.101
75	ENSDARG00000005827	eif2s1a	1	0.002871091	-0.364891534	0	0.123
76	ENSDARG00000005840	got2b	1	0.000197431	-0.530885841	0.016	0.21
77	ENSDARG00000005842	cd9a	1	0.061242447	-0.280708552	0.031	0.105
78	ENSDARG00000005924	serpina10a	1	0.013164577	-0.394936196	0.078	0.21
79	ENSDARG00000006092	rad21a	1	0.002285259	-0.364599301	0.062	0.234
80	ENSDARG00000006125	csnk1db	1	0.000286963	-0.415170683	0.031	0.232
81	ENSDARG00000006242	ptp4a1	1	0.006970005	-0.281715408	0.125	0.299
82	ENSDARG00000006290	ndufs5	1	0.000636918	-0.369634712	0.062	0.264
83	ENSDARG00000006370	atp6v1h	1	0.000120761	-0.687016607	0.016	0.219
84	ENSDARG00000006397	laptm4a	1	0.010782802	-0.35083344	0.078	0.218
85	ENSDARG00000006408	hmgb3b	1	0.001783325	-0.439431627	0.047	0.213
86	ENSDARG00000006427	fabp2	1	0.47222269	0.279505039	0.188	0.167
87	ENSDARG00000006497	rtn1a	1	0.00011886	-0.890517053	0.156	0.404
88	ENSDARG00000006588	zgc:111983	1	0.811242441	-0.351131347	0.172	0.185
89	ENSDARG00000006766	snd1	1	0.184427291	0.265409423	0.078	0.145
90	ENSDARG00000006837	mycn	1	0.024872469	-0.266495512	0.031	0.129
91	ENSDARG00000006859	nkain1	1	0.020871052	-0.469184467	0.016	0.104
92	ENSDARG00000007024	uox	1	0.003938091	0.608052612	0.156	0.067
93	ENSDARG00000007034	hnrpkl	1	0.011289107	-0.269441866	0.016	0.121
94	ENSDARG00000007216	abce1	1	0.270391819	0.306826939	0.062	0.113
95	ENSDARG00000007241	mycb	1	0.002581337	-0.366585119	0.016	0.155
96	ENSDARG00000007257	rab5ab	1	0.004391105	-0.414644862	0.016	0.14
97	ENSDARG00000007275	si:ch211-251b21.1	1	0.45147421	-0.768461779	0.281	0.322
98	ENSDARG00000007276	ela3l	1	0.021209621	-0.826875993	0.047	0.156
99	ENSDARG00000007285	mrpl57	1	0.004553184	-0.343936823	0	0.112
100	ENSDARG00000007405	strap	1	0.011311736	-0.276239832	0.031	0.146
101	ENSDARG00000007526	ndufs2	1	0.004548326	-0.275366146	0.062	0.216
102	ENSDARG00000007576	crybb1l1	1	0.926153919	0.434121825	0.125	0.133
103	ENSDARG00000007654	nsfa	1	0.034423355	-0.278593336	0.031	0.121
104	ENSDARG00000007682	ppdpfa	1	0.645341694	0.291134592	0.125	0.159
105	ENSDARG00000007693	nfkbiab	1	0.011369335	-0.254541746	0.172	0.355
106	ENSDARG00000007697	fabp7a	1	0.617512412	-0.714805761	0.219	0.25
107	ENSDARG00000007745	uqcrfs1	1	0.001248423	-0.281041926	0.109	0.326
108	ENSDARG00000007791	ppp2r1ba	1	0.001218372	-0.434017604	0.031	0.195
109	ENSDARG00000007818	palm1b	1	0.007203113	-0.432533009	0.031	0.156
110	ENSDARG00000007836	ctsla	1	0.012834572	-0.280215269	0.297	0.508
111	ENSDARG00000007863	tra2a	1	0.005561094	-0.37657756	0.062	0.21
112	ENSDARG00000007867	dazap2	1	0.000489479	-0.586533158	0.016	0.186
113	ENSDARG00000008020	med31	1	0.018565288	-0.278634785	0.031	0.135
114	ENSDARG00000008153	serinc5	1	0.045236832	-0.333526136	0.031	0.111
115	ENSDARG00000008188	sf1	1	0.021762602	-0.280266255	0.016	0.105
116	ENSDARG00000008237	sars	1	0.004502836	-0.378397893	0.016	0.14
117	ENSDARG00000008407	tspan7b	1	7.55E-05	-1.135869148	0.016	0.221
118	ENSDARG00000008494	myl6	1	0.680878136	1.255722433	0.141	0.135
119	ENSDARG00000008502	pno1	1	0.842861633	0.440391585	0.344	0.438
120	ENSDARG00000008678	snx3	1	0.39948339	0.322147408	0.109	0.163
121	ENSDARG00000008720	lmo3	1	0.018828279	-0.798428126	0.016	0.106
122	ENSDARG00000008735	atp6ap2	1	0.001100122	-0.492965453	0.109	0.323
123	ENSDARG00000008803	marcksb	1	0.003615051	-0.667322693	0.047	0.194
124	ENSDARG00000008816	glud1a	1	0.23218259	0.254990651	0.062	0.117
125	ENSDARG00000008936	sec11a	1	0.017504839	-0.28825121	0.016	0.11
126	ENSDARG00000008947	rtf1	1	0.341776382	0.337362912	0.125	0.19
127	ENSDARG00000008969	fgb	1	0.000199647	1.015532811	0.141	0.045
128	ENSDARG00000009280	smyd1a	1	0.48151257	0.485170211	0.125	0.108
129	ENSDARG00000009285	rpl15	1	0.000136819	0.275574696	0.969	0.958
130	ENSDARG00000009447	atp5mc3b	1	0.076028912	0.306827566	0.656	0.745
131	ENSDARG00000009534	wls	1	0.00676398	-0.37368522	0.016	0.133
132	ENSDARG00000009544	cldnb	1	0.125238331	-0.696272785	0.062	0.125
133	ENSDARG00000009553	gng3	1	0.004136291	-0.555060865	0.109	0.283
134	ENSDARG00000009640	psmb1	1	0.000180022	-0.346498567	0.062	0.292
135	ENSDARG00000009657	fgfr1op2	1	0.003419167	-0.38526618	0	0.119
136	ENSDARG00000009753	sf3b6	1	0.000186799	-0.431860831	0.062	0.291
137	ENSDARG00000010051	ufd1l	1	0.001378093	-0.490346734	0.031	0.192
138	ENSDARG00000010194	eif4bb	1	0.004030359	-0.373485743	0.031	0.169
139	ENSDARG00000010745	dnaja2b	1	0.000478566	-0.58976822	0.031	0.215
140	ENSDARG00000011125	snrpb	1	0.002768635	-0.378415041	0.094	0.275
141	ENSDARG00000011170	ndrg2	1	0.004069714	-0.319240696	0.047	0.199
142	ENSDARG00000011462	otub1b	1	0.012767391	-0.254745944	0.016	0.118
143	ENSDARG00000011510	rcc2	1	0.02340765	-0.369567719	0.016	0.102
144	ENSDARG00000011545	arrb2b	1	0.005404512	-0.314825998	0.016	0.138
145	ENSDARG00000011648	snrpd1	1	0.001785306	-0.431953393	0.016	0.163
146	ENSDARG00000011665	aldoaa	1	7.61E-05	-0.379794912	0.156	0.46
147	ENSDARG00000011693	ttc36	1	0.019605096	0.584919897	0.109	0.049
148	ENSDARG00000012076	apoa1a	1	0.456709938	0.512998427	0.125	0.105
149	ENSDARG00000012078	meis1b	1	0.003085876	-0.580504962	0.047	0.198
150	ENSDARG00000012138	sgce	1	0.013649662	-0.374752187	0.031	0.142
151	ENSDARG00000012387	pdha1a	1	0.000340761	-0.535568592	0.016	0.197
152	ENSDARG00000012513	sdcbp2	1	0.000546827	-0.346765742	0.047	0.245
153	ENSDARG00000012684	atp2b1a	1	0.759801635	0.371556135	0.125	0.122
154	ENSDARG00000012688	eif1b	1	0.001721866	-0.322418749	0.406	0.702
155	ENSDARG00000012747	rer1	1	0.002584288	-0.432816762	0	0.125
156	ENSDARG00000012944	myhz2	1	0.798472597	-0.761285558	0.188	0.211
157	ENSDARG00000012946	syap1	1	0.004617907	-0.257616219	0.016	0.142
158	ENSDARG00000012972	cfl1l	1	0.914991694	0.292075217	0.25	0.29
159	ENSDARG00000012987	gpia	1	0.000310474	-0.751630423	0.016	0.197
160	ENSDARG00000013044	ndufv2	1	0.498808666	0.323354732	0.125	0.173
161	ENSDARG00000013075	mrpl11	1	0.001752004	-0.428940228	0	0.134
162	ENSDARG00000013087	ndrg3a	1	0.000168948	-1.031719073	0.047	0.26
163	ENSDARG00000013333	ndufa10	1	0.00245763	-0.357782251	0.031	0.183
164	ENSDARG00000013430	bhmt	1	0.001437787	0.9275311	0.484	0.381
165	ENSDARG00000013522	pck1	1	0.037793347	0.557694793	0.141	0.076
166	ENSDARG00000013615	pbx3b	1	0.183325889	-0.425925824	0.062	0.114
167	ENSDARG00000013623	vdac2	1	0.403470381	0.289590554	0.562	0.694
168	ENSDARG00000013628	cd164	1	0.003244872	-0.410758458	0	0.12
169	ENSDARG00000013732	vta1	1	0.002110301	-0.39021739	0	0.13
170	ENSDARG00000013755	actn3a	1	0.356017478	0.560925186	0.172	0.15
171	ENSDARG00000013804	capns1b	1	0.001520576	-0.255350816	0.047	0.224
172	ENSDARG00000013853	lmo4a	1	0.017934863	0.562601281	0.109	0.048
173	ENSDARG00000013938	psmb3	1	0.000271904	-0.476619128	0.047	0.256
174	ENSDARG00000013966	psma6b	1	0.000287985	-0.532259667	0.031	0.226
175	ENSDARG00000013968	psap	1	0.000127555	-0.536180772	0.109	0.365
176	ENSDARG00000013979	ndfip1	1	0.001409773	-0.323103761	0.062	0.249
177	ENSDARG00000014053	olfm1b	1	0.001486567	-0.90273741	0.016	0.165
178	ENSDARG00000014171	bloc1s1	1	0.007072618	-0.28124608	0.016	0.132
179	ENSDARG00000014196	myl1	1	0.695150693	0.307901458	0.344	0.375
180	ENSDARG00000014287	eno2	1	0.01075463	-0.557868806	0.031	0.146
181	ENSDARG00000014313	atp5pf	1	0.000599723	-0.334788705	0.188	0.452
182	ENSDARG00000014366	luc7l3	1	0.003571337	-0.435718904	0	0.118
183	ENSDARG00000014420	elavl3	1	0.051474363	-0.354018094	0.156	0.279
184	ENSDARG00000014463	usf1l	1	0.008658847	-0.319028879	0.016	0.126
185	ENSDARG00000014536	pfdn1	1	0.001127664	-0.315366659	0.062	0.254
186	ENSDARG00000014569	hnrnpr	1	0.013763388	-0.259825637	0.062	0.192
187	ENSDARG00000014571	ctnnb1	1	0.000959224	-0.335536547	0.062	0.259
188	ENSDARG00000014746	rbfox1	1	0.006462689	-0.54327355	0.047	0.183
189	ENSDARG00000014794	uqcrc2a	1	0.005097736	-0.281816416	0.047	0.19
190	ENSDARG00000015266	mab21l2	1	0.278154184	-0.274395645	0.078	0.125
191	ENSDARG00000015314	zc4h2	1	0.020339283	-0.515112437	0.125	0.255
192	ENSDARG00000015325	u2af1	1	0.001001424	-0.344145005	0.016	0.176
193	ENSDARG00000015385	ndufs3	1	0.001085354	-0.392853307	0.062	0.251
194	ENSDARG00000015427	hdac1	1	0.004356309	-0.261816616	0.094	0.268
195	ENSDARG00000015722	kctd5a	1	0.006666435	-0.332230928	0.016	0.133
196	ENSDARG00000015790	atp1b3a	1	0.029747926	-0.376987212	0.031	0.123
197	ENSDARG00000015851	pnn	1	0.0005962	-0.482554772	0.016	0.187
198	ENSDARG00000015862	rpl5b	1	0.018565789	0.308724955	0.781	0.797
199	ENSDARG00000015866	apoa2	1	0.005454749	1.063050147	0.609	0.629
200	ENSDARG00000015978	COX5B	1	0.29082826	0.253227509	0.562	0.606
201	ENSDARG00000016153	dag1	1	0.005845995	-0.48406249	0	0.107
202	ENSDARG00000016200	trib3	1	0.01224955	-0.278014474	0.031	0.146
203	ENSDARG00000016238	arl6ip5b	1	0.004498322	-0.365714179	0.031	0.169
204	ENSDARG00000016280	eif1ad	1	0.00674097	-0.257747699	0.031	0.16
205	ENSDARG00000016301	zgc:65894	1	0.02139448	-0.365709893	0.047	0.155
206	ENSDARG00000016319	c9	1	0.000265506	0.825414542	0.141	0.046
207	ENSDARG00000016484	dkc1	1	0.366415315	0.294305963	0.078	0.124
208	ENSDARG00000016548	eif5b	1	0.011865152	-0.259530121	0.047	0.17
209	ENSDARG00000016691	cd9b	1	0.003216675	-0.819806493	0	0.12
210	ENSDARG00000016745	slc35f6	1	0.027655174	-0.33704415	0.031	0.124
211	ENSDARG00000016771	tfa	1	0.001019015	1.165328655	0.219	0.103
212	ENSDARG00000016855	sf3b5	1	0.008846696	-0.379444807	0.016	0.125
213	ENSDARG00000017314	CELA1 (1 of many)	1	0.165097111	-0.490592563	0.391	0.366
214	ENSDARG00000017320	f11r.1	1	0.014326627	-0.349215202	0.016	0.115
215	ENSDARG00000017602	ccng2	1	0.000138114	-0.578730168	0.031	0.243
216	ENSDARG00000017624	krt4	1	0.344449029	-0.352774413	0.531	0.562
217	ENSDARG00000017673	nova2	1	0.002110167	-0.486662682	0.156	0.357
218	ENSDARG00000017772	mdh1aa	1	0.860160575	0.488647061	0.375	0.477
219	ENSDARG00000017775	atp5mc3a	1	0.000122163	-0.423763405	0.078	0.323
220	ENSDARG00000017844	copz1	1	0.001644135	0.250143209	0.031	0.195
221	ENSDARG00000018174	gnai2a	1	0.011307583	-0.424524289	0.031	0.144
222	ENSDARG00000018259	atp1a3a	1	0.00914415	-0.674378867	0.016	0.123
223	ENSDARG00000018351	hpda	1	0.029415412	0.620235356	0.125	0.062
224	ENSDARG00000018461	zgc:56095	1	0.017950022	-0.336966283	0.031	0.136
225	ENSDARG00000018476	pak2b	1	0.011057473	-0.260294394	0.016	0.122
226	ENSDARG00000018478	agxtb	1	0.000563727	1.014915367	0.203	0.088
227	ENSDARG00000018618	cpsf6	1	0.000716809	-0.638871539	0.016	0.178
228	ENSDARG00000018997	cplx2l	1	0.036291451	-0.418144852	0.031	0.116
229	ENSDARG00000019004	smarcd1	1	0.053410771	-0.312956128	0.031	0.106
230	ENSDARG00000019008	erp44	1	0.001931612	-0.419327926	0	0.132
231	ENSDARG00000019033	tmem59	1	0.002324077	-0.315420041	0.094	0.286
232	ENSDARG00000019060	snx12	1	0.067508697	0.365647276	0.031	0.105
233	ENSDARG00000019339	uxt	1	0.992900366	0.452959253	0.094	0.103
234	ENSDARG00000019496	esd	1	0.006880267	-0.335555235	0	0.103
235	ENSDARG00000019613	ip6k2b	1	0.010975406	-0.272298015	0.078	0.219
236	ENSDARG00000019702	aldocb	1	0.018436733	-0.505611734	0.188	0.334
237	ENSDARG00000019732	mtch2	1	0.371125	0.325636954	0.094	0.145
238	ENSDARG00000019856	atp1a1b	1	0.012003889	-1.135607874	0.016	0.117
239	ENSDARG00000019881	bsg	1	4.58E-05	-0.431824214	0.234	0.548
240	ENSDARG00000019902	rcvrn2	1	0.004830243	0.685667026	0.125	0.05
241	ENSDARG00000020107	usp2a	1	0.007266373	-0.4568921	0.016	0.129
242	ENSDARG00000020239	lpin1	1	0.000415873	-0.781626249	0.188	0.438
243	ENSDARG00000020258	ewsr1a	1	0.021681455	-0.334385749	0.031	0.131
244	ENSDARG00000020298	btg2	1	0.005307415	-0.27471793	0.062	0.216
245	ENSDARG00000020364	fbp1b	1	0.002390434	1.05742689	0.156	0.065
246	ENSDARG00000020467	safb	1	0.026416979	-0.253217812	0.016	0.101
247	ENSDARG00000020609	snap25a	1	0.01887378	-0.510455349	0.125	0.26
248	ENSDARG00000020679	clpp	1	0.013188868	-0.25605859	0.016	0.116
249	ENSDARG00000020708	mdkb	1	7.74E-05	-1.290823412	0.141	0.389
250	ENSDARG00000020761	arrdc2	1	0.007873364	-0.39329252	0.062	0.2
251	ENSDARG00000020926	creb3l3l	1	0.001891781	-0.449176082	0.047	0.214
252	ENSDARG00000021113	ptmaa	1	0.010006306	-0.548515031	0.516	0.706
253	ENSDARG00000021143	rtn1b	1	0.000103936	-0.910000637	0.047	0.271
254	ENSDARG00000021339	cpa5	1	0.166457235	-0.906615779	0.062	0.12
255	ENSDARG00000021346	pdhb	1	0.004838821	-0.304412625	0.016	0.14
256	ENSDARG00000021366	fbp1a	1	0.00053846	-0.474220945	0.016	0.189
257	ENSDARG00000021550	rad23b	1	0.003653324	-0.26096684	0.078	0.246
258	ENSDARG00000021647	gnai1	1	0.019316644	-0.298922921	0.031	0.134
259	ENSDARG00000021669	sec61a1	1	0.898545032	0.423710242	0.234	0.282
260	ENSDARG00000021753	ccdc25	1	0.015519367	-0.271735421	0.016	0.113
261	ENSDARG00000021975	ginm1	1	0.000108068	-0.797744969	0	0.193
262	ENSDARG00000021984	ndufa2	1	0.001791648	-0.431904557	0.031	0.188
263	ENSDARG00000022129	rbm4.3	1	8.63E-05	-0.653436271	0.047	0.277
264	ENSDARG00000022176	IGLON5	1	0.012809921	-0.620328725	0.031	0.141
265	ENSDARG00000022280	brd2a	1	0.037384215	-0.259691506	0.047	0.139
266	ENSDARG00000022315	atp6v1g1	1	0.00497151	-0.305479522	0.109	0.288
267	ENSDARG00000022372	kng1	1	0.001238857	0.772716156	0.109	0.035
268	ENSDARG00000022456	eno1a	1	0.000865696	-0.510167569	0.109	0.335
269	ENSDARG00000022788	cops7a	1	0.003079224	-0.414903067	0	0.121
270	ENSDARG00000023028	cdv3	1	0.352241023	0.427549817	0.109	0.17
271	ENSDARG00000023111	plg	1	0.001146351	0.838737965	0.109	0.035
272	ENSDARG00000023151	ucp1	1	0.621145264	0.806518357	0.188	0.186
273	ENSDARG00000023220	selenot2	1	0.005180648	-0.445302879	0.047	0.186
274	ENSDARG00000023600	sh3gl2a	1	0.048662953	-0.368427652	0.031	0.111
275	ENSDARG00000023713	aqp1a.1	1	0.335460634	0.683672527	0.125	0.094
276	ENSDARG00000023820	faxdc2	1	0.420532435	0.496471787	0.172	0.151
277	ENSDARG00000023852	lsm4	1	0.000759211	-0.384290027	0.016	0.182
278	ENSDARG00000023963	tpm4a	1	0.286811683	0.320918473	0.062	0.11
279	ENSDARG00000024746	hsp90aa1.2	1	0.003236437	-0.58134599	0.078	0.249
280	ENSDARG00000024844	max	1	5.77E-05	-0.679288876	0.047	0.283
281	ENSDARG00000024846	cops8	1	0.00201904	-0.429881728	0	0.131
282	ENSDARG00000025206	syt2a	1	0.022422058	-0.530539933	0.016	0.104
283	ENSDARG00000025332	rbm28	1	0.002440032	-0.304547357	0.016	0.156
284	ENSDARG00000025348	igfbp5b	1	0.020731596	-0.684601503	0.031	0.128
285	ENSDARG00000025391	pfdn2	1	0.003571337	-0.374466477	0	0.118
286	ENSDARG00000025693	tmem9b	1	0.015497602	-0.338301486	0.047	0.162
287	ENSDARG00000025855	camk2n1a	1	0.019769973	-0.493196999	0.062	0.178
288	ENSDARG00000026068	trappc5	1	0.002304985	-0.506605417	0	0.128
289	ENSDARG00000026489	khsrp	1	0.015744829	-0.336174675	0.016	0.111
290	ENSDARG00000026531	alcama	1	0.110322086	-0.409076506	0.047	0.11
291	ENSDARG00000026664	uri1	1	0.013163034	-0.376169294	0.016	0.116
292	ENSDARG00000026712	rab5c	1	0.004264953	-0.276957679	0.062	0.22
293	ENSDARG00000026766	bcl2l10	1	0.026086705	-0.288591982	0.016	0.101
294	ENSDARG00000026845	rhoaa	1	0.00458591	-0.286792528	0.094	0.265
295	ENSDARG00000026908	tmed2	1	0.001636234	-0.296354501	0.078	0.268
296	ENSDARG00000027088	ptgdsb.1	1	0.552049396	-0.526665838	0.312	0.398
297	ENSDARG00000027355	slc25a4	1	0.966503289	0.399683135	0.141	0.159
298	ENSDARG00000027418	trappc4	1	0.005272644	-0.412204403	0	0.109
299	ENSDARG00000027590	2-Sep	1	0.015757862	-0.342466961	0.016	0.111
300	ENSDARG00000027734	srsf5b	1	0.040326579	-0.292000687	0.031	0.115
301	ENSDARG00000027744	gadd45ba	1	0.002359227	-0.299832512	0.078	0.26
302	ENSDARG00000027887	zfyve21	1	0.0145195	-0.333189707	0.016	0.113
303	ENSDARG00000027916	fntb	1	0.018183132	-0.250833339	0.016	0.109
304	ENSDARG00000027984	gstz1	1	0.611440645	0.546959736	0.219	0.225
305	ENSDARG00000028106	glrx	1	0.344238953	0.397210125	0.125	0.192
306	ENSDARG00000028198	ube2v2	1	0.000207723	-0.426134402	0.094	0.335
307	ENSDARG00000028213	ttn.2	1	0.400321834	-0.274083998	0.141	0.189
308	ENSDARG00000028327	gmfb	1	0.00088546	-0.542180657	0	0.149
309	ENSDARG00000028957	maff	1	0.005462511	-0.394262644	0.031	0.162
310	ENSDARG00000029230	pnp4b	1	0.00040829	0.683187975	0.156	0.056
311	ENSDARG00000029248	fubp1	1	0.003730083	-0.37534679	0	0.117
312	ENSDARG00000029663	rab1ab	1	0.000349413	-0.479703589	0.031	0.225
313	ENSDARG00000029688	hsp70.1	1	0.001191041	-0.837758641	0.078	0.268
314	ENSDARG00000029995	tnni2b.2	1	0.017417941	-0.684680996	0.047	0.161
315	ENSDARG00000030038	grcc10	1	0.040365472	-0.276153132	0.031	0.114
316	ENSDARG00000030106	stmn4	1	0.051608915	-0.43495175	0.062	0.152
317	ENSDARG00000030116	susd6	1	0.017075887	-0.353619829	0.016	0.11
318	ENSDARG00000030155	ssbp3b	1	0.021429385	-0.373746141	0.047	0.154
319	ENSDARG00000030213	sap30l	1	9.35E-05	-0.577977779	0.031	0.248
320	ENSDARG00000030440	rsrp1	1	0.000373298	-0.312440215	0.125	0.373
321	ENSDARG00000030479	hmgb1b	1	0.002603069	-0.544154627	0.219	0.43
322	ENSDARG00000030614	syt1a	1	0.004390638	-0.503107332	0.016	0.143
323	ENSDARG00000030789	ddx18	1	0.018823387	-0.257981772	0.016	0.108
324	ENSDARG00000030949	srprb	1	0.001040459	-0.2994255	0.031	0.204
325	ENSDARG00000031216	ssu72	1	0.453086774	0.340028948	0.094	0.137
326	ENSDARG00000031317	ppdpfb	1	0.000436572	-0.428659126	0.422	0.745
327	ENSDARG00000031343	rab6bb	1	0.001914573	-0.676831211	0	0.132
328	ENSDARG00000031427	calm2a	1	0.003447123	-0.38608684	0.156	0.356
329	ENSDARG00000031511	psmb2	1	0.001940511	-0.297975439	0.094	0.285
330	ENSDARG00000031681	atp6v0b	1	0.005465455	-0.440869446	0.031	0.161
331	ENSDARG00000031720	clstn1	1	0.052083743	-0.309251805	0.062	0.155
332	ENSDARG00000031819	eif4ebp2	1	0.000103478	-0.390717155	0.062	0.304
333	ENSDARG00000032013	pafah1b1a	1	0.015989909	-0.29183919	0.016	0.112
334	ENSDARG00000032102	prdx3	1	0.002363413	-0.324748433	0.031	0.184
335	ENSDARG00000032175	puf60a	1	0.010662676	-0.388568872	0.016	0.12
336	ENSDARG00000032296	pomp	1	0.105994696	0.330186445	0.156	0.287
337	ENSDARG00000032317	tox	1	0.008354719	-0.610023989	0.016	0.124
338	ENSDARG00000032327	usp36	1	0.004885577	-0.30973151	0.016	0.14
339	ENSDARG00000032614	msi2b	1	0.007514617	-0.647459602	0.016	0.128
340	ENSDARG00000032619	tob1a	1	0.000288725	-0.539702449	0.125	0.371
341	ENSDARG00000032802	ktn1	1	0.024981094	-0.307882199	0.016	0.101
342	ENSDARG00000033009	h3f3c	1	0.001236701	-0.422903454	0.297	0.565
343	ENSDARG00000033184	prkar2aa	1	0.002166965	-0.472771308	0	0.129
344	ENSDARG00000033234	stmn2a	1	0.001023502	-0.906217919	0	0.145
345	ENSDARG00000033285	gsto2	1	0.010279627	-0.269140399	0.016	0.123
346	ENSDARG00000033364	mgst3b	1	0.000103855	-0.370828986	0.125	0.39
347	ENSDARG00000033440	metap1	1	0.835749117	0.457001231	0.125	0.128
348	ENSDARG00000033450	nkap	1	0.007158839	-0.251469178	0.062	0.207
349	ENSDARG00000033609	map1lc3a	1	0.00050811	-0.34099115	0.078	0.294
350	ENSDARG00000033614	rasgef1ba	1	0.001016865	-0.420885835	0.031	0.204
351	ENSDARG00000033655	stmn1b	1	0.028073732	-0.67076657	0.359	0.496
352	ENSDARG00000033738	zgc:153867	1	0.776640617	0.367447411	0.297	0.39
353	ENSDARG00000034117	rarga	1	0.010935039	-0.35007611	0.016	0.121
354	ENSDARG00000034293	hif1ab	1	0.587471713	0.361586503	0.094	0.126
355	ENSDARG00000034600	tmem165	1	0.01681377	-0.320647984	0.016	0.11
356	ENSDARG00000034670	ube2e2	1	0.00397323	-0.327222871	0.031	0.173
357	ENSDARG00000034705	pvalb7	1	0.283649633	0.550513091	0.109	0.078
358	ENSDARG00000034753	tspan3a	1	5.82E-05	-0.620010949	0.047	0.29
359	ENSDARG00000034823	copg2	1	0.017467856	-0.275031787	0.016	0.11
360	ENSDARG00000034852	nt5c2l1	1	0.578529494	0.277088163	0.109	0.092
361	ENSDARG00000035136	selenow1	1	0.004518998	-0.358673124	0.203	0.413
362	ENSDARG00000035282	emc6	1	0.001099754	-0.544441026	0.016	0.169
363	ENSDARG00000035325	srsf7a	1	0.00067981	-0.340783407	0.047	0.239
364	ENSDARG00000035329	capns1a	1	0.426345794	0.304575003	0.172	0.249
365	ENSDARG00000035557	gabarapa	1	0.000248426	-0.275236267	0.062	0.286
366	ENSDARG00000035622	xbp1	1	0.007488743	-0.276668082	0.109	0.276
367	ENSDARG00000035625	snrnp27	1	0.001773644	-0.377629788	0.047	0.215
368	ENSDARG00000035676	ptp4a2b	1	0.327425885	0.375790088	0.062	0.106
369	ENSDARG00000035715	marcksl1b	1	0.007077056	-0.601267691	0.469	0.66
370	ENSDARG00000035751	ipo7	1	0.000749718	-0.371104958	0.047	0.236
371	ENSDARG00000035860	rps28	1	0.000598163	0.330669075	0.906	0.885
372	ENSDARG00000035907	fam49al	1	0.013897085	-0.603096243	0.016	0.112
373	ENSDARG00000035958	tnni2b.1	1	0.084196976	0.66816008	0.109	0.061
374	ENSDARG00000035987	psmg2	1	0.004322843	-0.35075995	0	0.114
375	ENSDARG00000036028	arrdc3b	1	0.000789455	-0.538088787	0.031	0.204
376	ENSDARG00000036040	atg13	1	0.001309045	-0.377460653	0.016	0.17
377	ENSDARG00000036080	cd81a	1	0.00058038	-0.600928841	0.219	0.461
378	ENSDARG00000036107	txnipa	1	0.028392218	0.329969431	0.125	0.282
379	ENSDARG00000036144	tssc4	1	0.003665778	-0.483041148	0	0.117
380	ENSDARG00000036161	hnrnpa0l	1	0.000577068	-0.36471988	0.234	0.521
381	ENSDARG00000036299	nucb2a	1	0.468182312	0.321111571	0.078	0.115
382	ENSDARG00000036394	pop7	1	0.014484797	-0.38867379	0.016	0.114
383	ENSDARG00000036427	slc3a2a	1	0.161967781	-0.35382275	0.047	0.101
384	ENSDARG00000036577	atp6v0cb	1	0.000245481	-0.737278877	0.094	0.317
385	ENSDARG00000036593	kdm2ba	1	0.004436559	-0.590757793	0	0.113
386	ENSDARG00000036625	polr2f	1	0.005458988	-0.305992663	0.047	0.188
387	ENSDARG00000036629	rps14	1	0.02534911	0.27755815	0.906	0.916
388	ENSDARG00000036658	cab39l	1	0.014383915	-0.318280073	0.047	0.165
389	ENSDARG00000036675	hnrnpa1b	1	0.000618668	-0.468853474	0.047	0.236
390	ENSDARG00000036820	mgll	1	0.004248614	-0.48975965	0	0.114
391	ENSDARG00000036830	krt91	1	0.000450118	0.428598457	0.781	0.764
392	ENSDARG00000036995	lsm6	1	0.004182169	-0.301416181	0.031	0.171
393	ENSDARG00000037116	cxcl12a	1	0.107656002	-0.889898839	0.047	0.111
394	ENSDARG00000037191	ttr	1	0.058167535	0.886204127	0.125	0.069
395	ENSDARG00000037281	fgg	1	0.026343195	0.8285563	0.125	0.06
396	ENSDARG00000037361	kdelr2b	1	0.004513981	-0.382462919	0	0.113
397	ENSDARG00000037392	med19a	1	0.292590444	0.252688398	0.078	0.13
398	ENSDARG00000037488	canx	1	0.00762855	-0.282700521	0.016	0.13
399	ENSDARG00000037746	actb1	1	0.009789093	-0.422109525	0.344	0.566
400	ENSDARG00000037860	cox6b2	1	0.00371808	-0.264077894	0.391	0.652
401	ENSDARG00000037867	atp5mf	1	0.000694721	-0.297310814	0.156	0.406
402	ENSDARG00000037997	tubb5	1	0.033437616	-0.815932907	0.047	0.141
403	ENSDARG00000038025	cbx7a	1	0.002117744	-0.43936589	0.094	0.281
404	ENSDARG00000038068	ddx5	1	0.005104721	-0.253104599	0.109	0.289
405	ENSDARG00000038075	cyc1	1	0.546764649	0.343339247	0.219	0.3
406	ENSDARG00000038076	romo1	1	0.000738419	-0.305486008	0.328	0.632
407	ENSDARG00000038099	gskip	1	0.007367341	-0.332882116	0	0.101
408	ENSDARG00000038153	lgals2b	1	0.397720716	0.33245292	0.234	0.212
409	ENSDARG00000038566	gnptg	1	0.009476625	-0.320290359	0.016	0.124
410	ENSDARG00000038574	scg2b	1	0.004182253	-1.052347865	0.016	0.141
411	ENSDARG00000038576	ube2d1b	1	0.008307271	-0.271163689	0.062	0.203
412	ENSDARG00000038695	elavl1a	1	0.002700237	-0.471488075	0	0.124
413	ENSDARG00000038768	mrpl12	1	0.002871091	-0.337432518	0	0.123
414	ENSDARG00000039150	lgmn	1	0.006026475	-0.444396137	0.062	0.211
415	ENSDARG00000039185	nfyba	1	0.001847862	-0.496921046	0	0.133
416	ENSDARG00000039211	zgc:77439	1	0.380711062	0.378822127	0.078	0.123
417	ENSDARG00000039338	gadd45gip1	1	0.009528367	-0.279148477	0.016	0.125
418	ENSDARG00000039493	naa20	1	0.000155382	-0.420537102	0.016	0.215
419	ENSDARG00000039543	mrps6	1	0.006102439	-0.344659663	0	0.106
420	ENSDARG00000039579	cfd	1	0.024504774	-0.263958236	0.109	0.049
421	ENSDARG00000039647	slc6a1b	1	0.092518867	-0.834328241	0.047	0.114
422	ENSDARG00000039730	zgc:112160	1	0.251102269	-1.057034029	0.078	0.128
423	ENSDARG00000039914	gapdhs	1	0.008090874	-0.454617204	0.328	0.551
424	ENSDARG00000039929	ckmt2b	1	0.380219884	0.357646672	0.156	0.13
425	ENSDARG00000040031	tardbp	1	0.011660189	-0.293746947	0.047	0.171
426	ENSDARG00000040076	pycard	1	0.400179908	0.356918744	0.078	0.121
427	ENSDARG00000040190	qdpra	1	0.00587127	0.725375869	0.141	0.063
428	ENSDARG00000040298	apoa4b.1	1	0.04757179	0.522829748	0.156	0.091
429	ENSDARG00000040440	snrpd2	1	0.001164961	-0.406631798	0.047	0.222
430	ENSDARG00000040534	epcam	1	0.027099957	-0.433790062	0.078	0.194
431	ENSDARG00000040607	rtf2	1	0.003783857	-0.3430419	0.016	0.146
432	ENSDARG00000040764	id1	1	0.002366049	-0.876819919	0.109	0.292
433	ENSDARG00000040822	fundc1	1	0.006124065	-0.272010141	0.062	0.209
434	ENSDARG00000041022	pdcd4b	1	0.021058626	-0.403327206	0.016	0.103
435	ENSDARG00000041078	chka	1	0.02472585	-0.302510466	0.016	0.102
436	ENSDARG00000041155	morf4l1	1	0.00306461	-0.364912715	0.047	0.203
437	ENSDARG00000041363	dctn3	1	0.004644973	-0.296406033	0.062	0.215
438	ENSDARG00000041394	dnajb1b	1	0.006469841	-0.285806289	0.031	0.162
439	ENSDARG00000041433	si:dkey-7c18.24	1	0.882503278	-0.549300056	0.109	0.107
440	ENSDARG00000041450	rab11a	1	0.005130922	-0.328261934	0.031	0.165
441	ENSDARG00000041569	ces2	1	0.003833939	0.897634773	0.188	0.09
442	ENSDARG00000041623	mt2	1	0.393000567	-0.914396349	0.234	0.284
443	ENSDARG00000041689	usf1	1	0.043227606	-0.303040807	0.031	0.113
444	ENSDARG00000041691	bhlhe41	1	0.001464392	-0.304776466	0.062	0.247
445	ENSDARG00000041811	rps25	1	0.008596041	0.265944389	0.891	0.887
446	ENSDARG00000041878	rab11ba	1	0.005167167	-0.329900455	0.031	0.166
447	ENSDARG00000041921	hsbp1b	1	0.000113785	-0.410779595	0.062	0.304
448	ENSDARG00000041925	cryba2b	1	0.033379674	-0.372501459	0.078	0.193
449	ENSDARG00000042010	pklr	1	0.14337158	0.750141858	0.109	0.067
450	ENSDARG00000042133	si:dkey-51e6.1	1	0.968043276	0.50271543	0.109	0.123
451	ENSDARG00000042236	atrx	1	0.012928608	-0.327208013	0.062	0.19
452	ENSDARG00000042245	myl13	1	0.77899521	0.329299491	0.141	0.14
453	ENSDARG00000042469	ndufa12	1	0.001621069	-0.344909178	0.062	0.245
454	ENSDARG00000042620	gstr	1	0.0024148	-0.285089512	0.062	0.235
455	ENSDARG00000042644	sod2	1	0.008187454	-0.283474175	0.031	0.154
456	ENSDARG00000042690	s1pr1	1	0.00550455	-1.081729161	0	0.108
457	ENSDARG00000042796	yy1a	1	0.003739203	-0.42321851	0.016	0.146
458	ENSDARG00000042823	spcs2	1	0.000545311	-0.583583015	0	0.159
459	ENSDARG00000042837	atp1b3b	1	0.015690606	-0.335567832	0.016	0.112
460	ENSDARG00000042905	rpl10a	1	0.00014208	0.298719897	0.969	0.946
461	ENSDARG00000042948	dnajc5aa	1	0.001605128	-0.66946714	0.016	0.165
462	ENSDARG00000042977	nfil3	1	0.010932834	-0.387334213	0.016	0.119
463	ENSDARG00000042993	prss1	1	0.285588763	-0.645499501	0.406	0.397
464	ENSDARG00000043287	atg101	1	0.01058731	-0.362437552	0.016	0.122
465	ENSDARG00000043313	ank2b	1	0.018494058	-0.493911644	0.031	0.131
466	ENSDARG00000043371	mdh2	1	0.072858269	0.402885701	0.5	0.514
467	ENSDARG00000043457	gapdh	1	0.000883288	0.721625235	0.594	0.497
468	ENSDARG00000043484	ube2d2	1	0.157510121	0.293443154	0.156	0.267
469	ENSDARG00000043531	jun	1	0.000110511	-0.673607497	0.078	0.319
470	ENSDARG00000043555	tmem30ab	1	0.015764102	-0.338836303	0.016	0.112
471	ENSDARG00000043665	glrx5	1	0.001364822	-0.503244609	0	0.139
472	ENSDARG00000043732	cops4	1	0.269716459	0.250261455	0.094	0.156
473	ENSDARG00000043795	arhgdia	1	0.000706361	-0.360154362	0.016	0.184
474	ENSDARG00000043821	klf7b	1	0.018641142	-0.277657818	0.016	0.109
475	ENSDARG00000043848	sod1	1	0.645648588	0.399556428	0.281	0.388
476	ENSDARG00000044001	lgals3b	1	0.685946093	0.383658905	0.141	0.18
477	ENSDARG00000044062	ctbp2a	1	0.977174831	0.306184567	0.094	0.102
478	ENSDARG00000044073	fuca2	1	0.005800864	-0.261534744	0.016	0.137
479	ENSDARG00000044153	ppp1cb	1	0.007470426	-0.325180915	0.031	0.156
480	ENSDARG00000044182	stau1	1	0.00163999	-0.409682089	0.016	0.165
481	ENSDARG00000044573	cdc42	1	4.75E-05	-0.50359157	0.078	0.34
482	ENSDARG00000044625	pcf11	1	0.034071283	-0.280388658	0.047	0.141
483	ENSDARG00000044902	atp2b2	1	0.000239657	-0.750159388	0	0.176
484	ENSDARG00000045132	vdac1	1	8.45E-05	-0.33900208	0.141	0.432
485	ENSDARG00000045146	tomm22	1	0.037368056	-0.276460347	0.047	0.139
486	ENSDARG00000045180	acta2	1	0.116742048	1.299307808	0.125	0.077
487	ENSDARG00000045408	tagln	1	0.00418014	1.480903967	0.156	0.069
488	ENSDARG00000045598	si:dkey-180p18.9	1	0.007788282	-0.264436384	0.016	0.129
489	ENSDARG00000045639	elavl4	1	0.009504307	-0.284414721	0.109	0.262
490	ENSDARG00000045695	myca	1	0.007444434	-0.332962179	0.016	0.131
491	ENSDARG00000045696	mrpl23	1	0.0051381	-0.397239927	0	0.11
492	ENSDARG00000045773	PYURF	1	0.364848054	0.352880328	0.062	0.103
493	ENSDARG00000045835	si:dkey-14d8.6	1	0.007242506	-1.129105433	0	0.102
494	ENSDARG00000045847	si:ch211-214j24.10	1	0.001080463	-0.431358394	0	0.144
495	ENSDARG00000045877	ube2nb	1	0.000649371	-0.518664379	0	0.155
496	ENSDARG00000045913	mrps10	1	0.001161205	-0.447484692	0	0.143
497	ENSDARG00000045914	si:ch211-51e12.7	1	0.000597885	-0.649389504	0	0.157
498	ENSDARG00000045945	syn2a	1	0.019264179	-0.494378693	0.016	0.107
499	ENSDARG00000045978	chchd6b	1	0.705023567	0.341269142	0.094	0.117
500	ENSDARG00000046030	zgc:110339	1	0.515241675	0.370204486	0.156	0.211
501	ENSDARG00000046106	rab10	1	0.000777741	-0.313119007	0.031	0.21
502	ENSDARG00000051748	ccnd2a	1	0.015761224	-0.289563528	0.016	0.113
503	ENSDARG00000051875	islr2	1	0.012602965	-0.994302132	0.031	0.14
504	ENSDARG00000052099	agxta	1	0.001905843	0.577035043	0.125	0.045
505	ENSDARG00000052178	eif2s1b	1	9.59E-05	-0.476718391	0.078	0.326
506	ENSDARG00000052182	rbfox2	1	0.610298818	0.275459828	0.078	0.104
507	ENSDARG00000052244	zgc:158564	1	0.019298773	-0.382246409	0.016	0.106
508	ENSDARG00000052374	faf2	1	0.007059119	-0.361478639	0	0.102
509	ENSDARG00000052623	bsdc1	1	0.001966133	-0.428164742	0	0.131
510	ENSDARG00000052690	arrdc3a	1	0.005444248	-0.268331462	0.047	0.192
511	ENSDARG00000052695	nr2f1a	1	0.071461275	-0.336223149	0.047	0.124
512	ENSDARG00000052728	sltm	1	0.000174943	-0.640566348	0.016	0.213
513	ENSDARG00000052840	ndufs4	1	0.000284022	-0.31512829	0.031	0.232
514	ENSDARG00000052856	khdrbs1a	1	0.000133078	-0.51258869	0.234	0.515
515	ENSDARG00000052994	slc25a28	1	0.015579138	-0.265383399	0.031	0.138
516	ENSDARG00000053291	pnrc2	1	0.004869096	-0.299205889	0.516	0.773
517	ENSDARG00000053370	eif3jb	1	0.004690286	-0.37324314	0.016	0.139
518	ENSDARG00000053446	sub1a	1	7.67E-05	-0.510409267	0.031	0.259
519	ENSDARG00000053485	aldh6a1	1	0.671699417	0.34363318	0.25	0.327
520	ENSDARG00000053684	aldob	1	9.15E-05	0.741295309	0.781	0.689
521	ENSDARG00000053875	cryba1b	1	0.09978286	0.313597582	0.281	0.216
522	ENSDARG00000053973	fetub	1	0.001689016	1.299645818	0.312	0.185
523	ENSDARG00000054058	h1fx	1	0.215728148	-0.30586359	0.281	0.37
524	ENSDARG00000054442	cbx1b	1	0.000638234	-0.748580387	0.016	0.185
525	ENSDARG00000054616	cldni	1	0.470945873	0.34299775	0.109	0.089
526	ENSDARG00000054793	emc10	1	0.000967375	-0.413929867	0.031	0.205
527	ENSDARG00000054823	id3	1	0.013456289	-0.290165967	0.016	0.117
528	ENSDARG00000054911	tmsb	1	0.069664565	-0.444309388	0.062	0.145
529	ENSDARG00000055064	prdx5	1	0.840582469	0.372829751	0.219	0.266
530	ENSDARG00000055192	zgc:136930	1	0.409539382	0.293541608	0.344	0.348
531	ENSDARG00000055216	tuba1c	1	0.089519161	-0.264938392	0.328	0.446
532	ENSDARG00000055514	icn2	1	0.846351895	-0.27776815	0.172	0.188
533	ENSDARG00000055589	s100t	1	0.527811721	0.2591807	0.078	0.11
534	ENSDARG00000055618	acta1b	1	0.244257381	0.74640123	0.172	0.136
535	ENSDARG00000055708	timm8b	1	0.004706149	-0.306523891	0.016	0.14
536	ENSDARG00000055723	hsp70l	1	0.013256171	-0.294239482	0.188	0.377
537	ENSDARG00000055874	cpe	1	0.002575872	-0.765954385	0.031	0.176
538	ENSDARG00000056075	rca2.1	1	0.005896428	-0.404797572	0	0.106
539	ENSDARG00000056119	eef1g	1	0.014522769	0.255429648	0.859	0.85
540	ENSDARG00000056167	hspe1	1	0.547292463	0.684509764	0.234	0.241
541	ENSDARG00000056235	smndc1	1	0.003454346	-0.275933119	0.047	0.203
542	ENSDARG00000056480	cpvl	1	0.004103859	-0.397790107	0	0.115
543	ENSDARG00000056498	crp2	1	0.003038265	0.771002578	0.188	0.088
544	ENSDARG00000056532	serinc2	1	0.001574541	-0.40984639	0	0.136
545	ENSDARG00000056722	cd99l2	1	0.046954317	-0.499902919	0.031	0.11
546	ENSDARG00000056740	tmeff1b	1	0.000538019	-0.707619442	0.031	0.217
547	ENSDARG00000056744	ela2	1	0.092238453	-0.736738364	0.094	0.18
548	ENSDARG00000056765	ela2l	1	0.869647114	-0.479961989	0.203	0.215
549	ENSDARG00000056831	gng2	1	0.040167359	-0.260451366	0.078	0.184
550	ENSDARG00000056877	vamp2	1	0.006546108	-0.567781799	0.062	0.207
551	ENSDARG00000057234	chtopa	1	0.004587384	-0.493605104	0.016	0.14
552	ENSDARG00000057460	crygm2d13	1	0.64088833	0.362286578	0.141	0.127
553	ENSDARG00000057484	srsf2a	1	0.002032299	-0.378003479	0.078	0.258
554	ENSDARG00000057676	golga7	1	0.001212505	-0.438196797	0.062	0.246
555	ENSDARG00000057698	ctsd	1	0.002751545	-0.526353658	0.172	0.388
556	ENSDARG00000057853	atp6v0ca	1	0.001375998	-0.530209821	0.062	0.242
557	ENSDARG00000057854	sap18	1	0.102886506	0.310771013	0.094	0.188
558	ENSDARG00000057913	syt11a	1	0.000300486	-0.984295396	0.047	0.241
559	ENSDARG00000057940	dido1	1	0.007399896	-0.334729668	0.047	0.183
560	ENSDARG00000058005	hgd	1	0.687143684	0.301422883	0.141	0.172
561	ENSDARG00000058044	rab1ba	1	0.55529711	0.305721972	0.078	0.108
562	ENSDARG00000058105	rpl36a	1	0.00106348	0.302722436	0.922	0.917
563	ENSDARG00000058117	snap25b	1	0.003770154	-0.735986977	0.062	0.213
564	ENSDARG00000058128	msna	1	0.004904684	-0.278929264	0.031	0.168
565	ENSDARG00000058203	smc1al	1	0.001769773	-0.551870546	0.047	0.21
566	ENSDARG00000058225	arpc4l	1	0.000933675	-0.273645254	0.031	0.207
567	ENSDARG00000058328	lsm7	1	0.000666151	-0.409350134	0.031	0.211
568	ENSDARG00000058463	ndufab1a	1	0.000637572	-0.467051168	0	0.156
569	ENSDARG00000058560	adrm1	1	0.004437803	-0.262963088	0.031	0.17
570	ENSDARG00000059054	pdk2b	1	0.002945041	-0.4557374	0.031	0.178
571	ENSDARG00000059057	atpv0e2	1	0.002593883	-0.603377957	0.094	0.267
572	ENSDARG00000059075	nip7	1	0.006155028	-0.310974368	0	0.105
573	ENSDARG00000059097	nktr	1	0.05988354	-0.32697002	0.031	0.103
574	ENSDARG00000059246	hnrnpd	1	0.015627758	-0.301849792	0.016	0.112
575	ENSDARG00000059311	dpysl5b	1	0.003929651	-0.641364714	0	0.116
576	ENSDARG00000059323	rpn1	1	0.005575457	-0.25729798	0.016	0.138
577	ENSDARG00000059360	srsf3b	1	0.0038491	-0.424589707	0.062	0.218
578	ENSDARG00000059367	mfap2	1	0.005364241	-0.486890673	0	0.109
579	ENSDARG00000059373	dnajc8	1	0.014175908	-0.365097907	0.031	0.139
580	ENSDARG00000059601	map1aa	1	0.0022983	-0.731740475	0.016	0.157
581	ENSDARG00000059680	fscn1a	1	0.013960768	-0.507803771	0.031	0.139
582	ENSDARG00000059768	gpatch8	1	0.024437138	-0.335316912	0.047	0.15
583	ENSDARG00000059906	sdc4	1	0.000156821	-0.547169824	0.078	0.316
584	ENSDARG00000059908	si:ch211-217k17.7	1	0.387911796	0.308385866	0.156	0.225
585	ENSDARG00000060036	aimp1	1	0.000828661	-0.281924328	0.016	0.18
586	ENSDARG00000060071	tent4b	1	0.00620806	-0.404462602	0	0.105
587	ENSDARG00000060113	znf395a	1	0.004896905	-0.403853073	0.031	0.164
588	ENSDARG00000060309	srgap3	1	0.010488351	-0.532004002	0.016	0.119
589	ENSDARG00000060350	apoda.2	1	0.489149718	-0.659309734	0.125	0.165
590	ENSDARG00000061187	cbx5	1	8.42E-05	-0.673757126	0.031	0.253
591	ENSDARG00000061764	ahnak	1	0.011144217	-0.360051386	0.031	0.145
592	ENSDARG00000061810	mbd3b	1	0.023249576	-0.295668125	0.016	0.104
593	ENSDARG00000062382	snapin	1	0.136196459	0.301123819	0.047	0.11
594	ENSDARG00000063572	perp	1	0.002352264	-0.497942513	0.016	0.153
595	ENSDARG00000063914	mt-nd3	1	0.001094559	-0.34710555	0.156	0.392
596	ENSDARG00000063917	mt-nd4	1	0.00127031	-0.300334528	0.312	0.598
597	ENSDARG00000063921	mt-nd5	1	0.003161224	-0.431088119	0.047	0.201
598	ENSDARG00000067626	ywhag1	1	0.019100002	-0.531560296	0.016	0.106
599	ENSDARG00000067717	tomm7	1	0.648247392	0.508309864	0.172	0.228
600	ENSDARG00000067995	myhz1.2	1	0.623296265	-0.312387568	0.25	0.247
601	ENSDARG00000067997	myhz1.3	1	0.414371159	0.507885921	0.141	0.189
602	ENSDARG00000068436	h3f3b.1	1	0.006033562	-0.355746264	0.25	0.465
603	ENSDARG00000068478	gpx4a	1	0.383533041	0.72488245	0.172	0.259
604	ENSDARG00000068507	crybb1	1	0.654854958	0.383785579	0.203	0.256
605	ENSDARG00000068582	rnf44	1	0.00768787	-0.340983163	0.047	0.179
606	ENSDARG00000068680	ctrl	1	0.207374113	-0.696914734	0.094	0.155
607	ENSDARG00000068698	psenen	1	0.231901982	0.371110773	0.109	0.184
608	ENSDARG00000068701	gpr85	1	0.002073326	-0.800371972	0	0.13
609	ENSDARG00000068708	ifrd1	1	5.22E-05	-0.755828272	0	0.207
610	ENSDARG00000068745	map4l	1	0.032302649	-0.394375165	0.047	0.143
611	ENSDARG00000068966	si:ch211-261n11.7	1	0.00218618	-0.457808951	0	0.129
612	ENSDARG00000068978	glo1	1	0.610507324	0.454272825	0.234	0.318
613	ENSDARG00000069090	atp6v0d1	1	0.01157389	-0.290177364	0.062	0.196
614	ENSDARG00000069118	ppp2r5eb	1	0.015463278	-0.299069316	0.016	0.113
615	ENSDARG00000069142	aars	1	0.219825362	0.294702979	0.078	0.142
616	ENSDARG00000069297	upf3a	1	0.022721482	-0.494616701	0.016	0.102
617	ENSDARG00000069425	hsbp1a	1	0.020504445	-0.318262843	0.031	0.134
618	ENSDARG00000069619	atf7ip	1	0.005147853	-0.41117581	0.031	0.165
619	ENSDARG00000069630	tat	1	0.020382702	0.66101932	0.203	0.121
620	ENSDARG00000069752	ckba	1	0.820860658	0.291319763	0.109	0.129
621	ENSDARG00000069774	flot2b	1	0.02127784	-0.309077797	0.016	0.106
622	ENSDARG00000069853	txndc9	1	0.000596088	-0.304547025	0.047	0.243
623	ENSDARG00000069855	pnisr	1	0.001466051	-0.530634922	0	0.138
624	ENSDARG00000069940	ppap2d	1	0.031144851	-0.474186526	0.031	0.119
625	ENSDARG00000069977	myg1	1	0.002091734	-0.377471964	0	0.13
626	ENSDARG00000069981	cspg5a	1	0.002004596	-0.643225998	0.016	0.161
627	ENSDARG00000070537	stmn2b	1	0.017460575	-0.469267302	0.016	0.11
628	ENSDARG00000070623	med10	1	0.001473678	-0.507792942	0.016	0.163
629	ENSDARG00000070657	pa2g4b	1	0.002408643	-0.349357552	0.047	0.209
630	ENSDARG00000070686	cdipt	1	0.006939387	-0.458254183	0	0.103
631	ENSDARG00000070702	s100v2	1	0.004922114	-0.319737454	0.047	0.195
632	ENSDARG00000070721	vdrb	1	0.000117705	-0.413422156	0.016	0.221
633	ENSDARG00000070723	ndufa9a	1	0.003712175	-0.281283596	0.062	0.224
634	ENSDARG00000070822	cnp	1	0.006518729	-0.455165079	0.016	0.132
635	ENSDARG00000070824	ndufb5	1	0.19572147	0.326165395	0.156	0.262
636	ENSDARG00000070834	taf13	1	0.006183191	-0.379319815	0.047	0.184
637	ENSDARG00000070835	tnnc2	1	0.18324198	0.264948043	0.453	0.449
638	ENSDARG00000070844	gamt	1	0.013114439	0.714019934	0.375	0.295
639	ENSDARG00000070866	tmem11	1	0.003763621	-0.380118997	0.031	0.172
640	ENSDARG00000070922	cnbpb	1	0.001667867	-0.314284561	0.312	0.6
641	ENSDARG00000070959	si:ch211-288g17.3	1	0.015867679	-0.357761258	0.094	0.231
642	ENSDARG00000070981	ash1l	1	0.017749057	-0.369592503	0.016	0.109
643	ENSDARG00000071011	cdk5r2a	1	0.024156795	-0.396100822	0.016	0.103
644	ENSDARG00000071018	ptena	1	0.002074672	-0.495370438	0.031	0.183
645	ENSDARG00000071203	sptssa	1	0.003479263	-0.346951069	0	0.118
646	ENSDARG00000071224	si:ch211-133n4.4	1	0.039798409	-0.428808018	0.078	0.176
647	ENSDARG00000071353	MGARP	1	0.006064409	-0.336991645	0.016	0.135
648	ENSDARG00000071573	lsm5	1	0.004354846	-0.414983512	0.016	0.141
649	ENSDARG00000071626	ptgdsb.2	1	0.136390132	-0.675240924	0.125	0.207
650	ENSDARG00000071658	ywhag2	1	0.003123143	-0.602870555	0.078	0.245
651	ENSDARG00000071673	ctdspla	1	0.003423956	-0.2771037	0.031	0.177
652	ENSDARG00000073742	prss59.2	1	0.402412673	-0.806789497	0.328	0.42
653	ENSDARG00000073867	rex1bd	1	0.744123829	0.395540778	0.094	0.116
654	ENSDARG00000074057	calm3b	1	0.006253053	-0.263257913	0.188	0.384
655	ENSDARG00000074378	junba	1	0.712729353	0.260977845	0.141	0.175
656	ENSDARG00000074572	zgc:56304	1	0.002731654	-0.266322079	0.062	0.231
657	ENSDARG00000074758	csde1	1	0.004062878	-0.335544227	0.031	0.171
658	ENSDARG00000075172	fbxo25	1	0.003540385	-0.496210666	0	0.118
659	ENSDARG00000075536	cpne1	1	0.001427265	-0.457356965	0	0.138
660	ENSDARG00000075542	zfhx4	1	0.096328779	-0.326752837	0.047	0.115
661	ENSDARG00000075831	slc7a8a	1	0.007217863	-0.313597382	0.031	0.158
662	ENSDARG00000076074	dda1	1	0.006220525	-0.323785726	0.016	0.135
663	ENSDARG00000076120	foxp4	1	0.120219719	-0.317226173	0.109	0.197
664	ENSDARG00000076283	snrpd3l	1	0.005172704	-0.31541936	0.031	0.163
665	ENSDARG00000076667	ccng1	1	0.000459765	-0.332566722	0.156	0.412
666	ENSDARG00000076799	rnd3a	1	0.010120134	-0.311835857	0.016	0.124
667	ENSDARG00000076838	apom	1	0.024460818	0.835267441	0.172	0.095
668	ENSDARG00000077045	scg5	1	0.010873631	-0.499750292	0.016	0.121
669	ENSDARG00000077383	anxa11a	1	0.207464186	0.36844308	0.094	0.168
670	ENSDARG00000077473	mych	1	0.204328673	0.285770101	0.125	0.214
671	ENSDARG00000077533	eif3f	1	0.059350292	0.332005204	0.625	0.675
672	ENSDARG00000077811	sox11a	1	0.464706063	-0.266781083	0.125	0.162
673	ENSDARG00000077850	lgals3a	1	0.001029062	-0.450848774	0.016	0.173
674	ENSDARG00000078352	lyrm4	1	0.004795458	-0.335408965	0	0.111
675	ENSDARG00000078619	pnp5a	1	0.72304845	0.323253767	0.172	0.169
676	ENSDARG00000078865	cxxc5a	1	0.002772215	-0.620499473	0	0.124
677	ENSDARG00000079274	prss59.1	1	0.311473266	-0.765415846	0.172	0.245
678	ENSDARG00000079391	mrpl42	1	0.000122597	-0.602103539	0	0.19
679	ENSDARG00000079636	fam177a1	1	0.042448306	-0.343096003	0.031	0.111
680	ENSDARG00000079949	supt16h	1	0.021982712	-0.267429636	0.016	0.105
681	ENSDARG00000080010	adh5	1	0.776014676	0.475099277	0.281	0.317
682	ENSDARG00000086288	scg3	1	0.030955246	-0.429964625	0.031	0.122
683	ENSDARG00000086332	bri3	1	0.973990328	0.56273665	0.109	0.12
684	ENSDARG00000086416	med11	1	0.004211966	-0.379990312	0	0.114
685	ENSDARG00000086856	stk35	1	0.000384822	-0.49359921	0.047	0.25
686	ENSDARG00000086881	ier2b	1	0.004583852	-0.389243586	0.047	0.193
687	ENSDARG00000087303	cebpd	1	0.008641758	-0.361128487	0.25	0.456
688	ENSDARG00000087324	crygm2d1	1	0.440921458	0.474979467	0.203	0.182
689	ENSDARG00000087402	tpm1	1	0.999627566	0.750045252	0.141	0.157
690	ENSDARG00000087647	sept7a	1	0.007121552	-0.327062166	0.016	0.131
691	ENSDARG00000088823	crygm2d3	1	0.290427834	0.412521222	0.062	0.107
692	ENSDARG00000089124	hbae1.3	1	0.956302737	-0.463457394	0.125	0.125
693	ENSDARG00000089204	smim13	1	0.00448219	-0.428668587	0.016	0.139
694	ENSDARG00000089302	hnrnpa0a	1	0.012274221	-0.365160768	0.141	0.304
695	ENSDARG00000089368	hopx	1	0.002988877	-0.44257078	0.016	0.151
696	ENSDARG00000089372	clk4a	1	0.002345961	-0.515407599	0	0.127
697	ENSDARG00000089475	hbae1.1	1	0.981806664	-0.253381186	0.125	0.124
698	ENSDARG00000089787	crebzf	1	0.003151788	-0.296472477	0.047	0.204
699	ENSDARG00000089836	MRPS12	1	0.000117937	-0.601589367	0	0.191
700	ENSDARG00000090190	bcam	1	0.135963964	-0.330488317	0.047	0.107
701	ENSDARG00000090268	krtt1c19e	1	0.034361109	0.629589085	0.469	0.435
702	ENSDARG00000090286	serpina1	1	0.000134114	1.204519653	0.234	0.099
703	ENSDARG00000090428	ctrb1	1	0.502051416	-0.692813242	0.391	0.406
704	ENSDARG00000090722	leg1.1	1	0.177318339	0.636331146	0.141	0.097
705	ENSDARG00000090850	serpina1l	1	0.002875443	0.880485215	0.203	0.098
706	ENSDARG00000091111	si:ch211-15b10.6	1	0.014521369	-0.27149003	0.031	0.14
707	ENSDARG00000091215	rpz2	1	0.018684924	-0.310315723	0.016	0.109
708	ENSDARG00000091656	lsm8	1	0.007494276	-0.398792561	0	0.101
709	ENSDARG00000091831	ddx27	1	0.192072737	0.498116147	0.078	0.147
710	ENSDARG00000091996	tcnbb	1	0.305797551	-0.679074581	0.094	0.141
711	ENSDARG00000092155	apoc2	1	0.046826484	0.614938536	0.109	0.055
712	ENSDARG00000092170	apoc1	1	0.058152505	0.497054733	0.203	0.133
713	ENSDARG00000092362	hsp70.2	1	0.014394015	-0.417365076	0.234	0.414
714	ENSDARG00000092610	lamp1b	1	0.052813111	-0.272923025	0.031	0.108
715	ENSDARG00000092659	ppp3r1a	1	0.039935063	-0.325948957	0.047	0.139
716	ENSDARG00000092677	coa6	1	7.38E-05	-0.657421669	0	0.2
717	ENSDARG00000092970	tmsb2	1	0.004982526	-0.665691554	0.031	0.162
718	ENSDARG00000093313	ubb	1	0.000147483	-0.591617079	0.109	0.366
719	ENSDARG00000093448	mpc1	1	0.001032777	-0.385327926	0.125	0.348
720	ENSDARG00000093584	zgc:193505	1	0.034130876	-0.610499084	0.047	0.141
721	ENSDARG00000093844	zgc:136461	1	0.230977996	-0.702990457	0.062	0.112
722	ENSDARG00000093936	si:dkeyp-1h4.6	1	0.85392595	-0.2506345	0.094	0.101
723	ENSDARG00000093945	vma21	1	0.001342234	-0.352921576	0.047	0.224
724	ENSDARG00000094041	krt17	1	0.696148122	-0.27262168	0.25	0.248
725	ENSDARG00000094310	si:ch211-255g12.6	1	0.312986887	-0.736744215	0.078	0.122
726	ENSDARG00000094836	si:ch211-195b15.8	1	0.003160993	-0.767752114	0	0.121
727	ENSDARG00000095459	si:ch211-191j22.3	1	0.004300157	-0.309023341	0.016	0.143
728	ENSDARG00000095863	afp4	1	0.05783987	0.446697422	0.156	0.091
729	ENSDARG00000095908	sat1a.2	1	0.605415678	0.262477473	0.156	0.201
730	ENSDARG00000096118	ost4	1	0.003106249	-0.372102166	0	0.121
731	ENSDARG00000096257	si:ch73-367p23.2	1	0.148776425	0.343441075	0.25	0.196
732	ENSDARG00000096661	si:ch211-286b5.5	1	0.006790655	-0.277109468	0.047	0.185
733	ENSDARG00000096849	si:dkey-16p21.8	1	0.247462165	0.292339483	0.188	0.292
734	ENSDARG00000097157	si:ch211-207n23.2	1	0.286809527	-0.479495046	0.094	0.14
735	ENSDARG00000097322	si:dkey-81l17.6	1	0.011212222	-0.411870913	0.031	0.146
736	ENSDARG00000097696	si:ch73-71c20.5	1	0.634692752	0.25681929	0.078	0.103
737	ENSDARG00000097797	tomm6	1	0.008529753	-0.27716668	0.047	0.179
738	ENSDARG00000098017	pet100	1	0.006763499	-0.399768002	0	0.103
739	ENSDARG00000098075	sh3bgrl3	1	0.000917641	-0.464963705	0.016	0.178
740	ENSDARG00000098114	ctsa	1	0.004475107	-0.361679086	0	0.113
741	ENSDARG00000098361	nudcd3	1	0.001038365	-0.278776029	0.031	0.204
742	ENSDARG00000098368	aplp1	1	0.033436095	-0.464058211	0.047	0.142
743	ENSDARG00000098574	srsf11	1	0.001343281	-0.409276754	0.031	0.196
744	ENSDARG00000098591	tubb2b	1	6.25E-05	-0.830049528	0.094	0.343
745	ENSDARG00000098753	elmo1	1	0.03613303	-0.271780886	0.031	0.119
746	ENSDARG00000098832	fam168a	1	0.016408015	-0.272876455	0.125	0.273
747	ENSDARG00000099014	fxyd1	1	0.306052147	0.42328444	0.125	0.193
748	ENSDARG00000099185	chia.2	1	0.00848565	0.768192368	0.156	0.075
749	ENSDARG00000099200	zgc:123103	1	0.00054544	1.066070836	0.203	0.087
750	ENSDARG00000099203	atp1b2a	1	0.023141194	-0.412629086	0.062	0.175
751	ENSDARG00000099241	ppp2cb	1	0.00070001	-0.373400661	0.062	0.259
752	ENSDARG00000099281	si:dkey-112e7.2	1	0.001161205	-0.432150912	0	0.143
753	ENSDARG00000099313	naga	1	0.003052427	-0.535231462	0	0.121
754	ENSDARG00000099351	igfbp1a	1	0.039863379	0.437559601	0.125	0.064
755	ENSDARG00000099420	nme2b.2	1	0.20677786	0.405432316	0.438	0.449
756	ENSDARG00000099453	elof1	1	0.000499426	-0.385687913	0.031	0.22
757	ENSDARG00000099476	zgc:174863	1	0.289867539	0.352517209	0.062	0.111
758	ENSDARG00000099532	ubl3a	1	0.005293909	-0.345775245	0.031	0.165
759	ENSDARG00000099664	selenof	1	0.000726223	-0.353065428	0.016	0.183
760	ENSDARG00000099667	snrpg	1	0.611541632	0.326893877	0.094	0.123
761	ENSDARG00000099675	kdm4b	1	0.006482508	-0.311585035	0.031	0.161
762	ENSDARG00000099730	pkma	1	0.0008436	-0.622467075	0.031	0.205
763	ENSDARG00000099758	igf2bp2b	1	0.562074718	0.364719442	0.094	0.129
764	ENSDARG00000099776	glula	1	0.165272764	-0.802290791	0.312	0.427
765	ENSDARG00000100003	glulb	1	0.021014775	-0.329607444	0.188	0.354
766	ENSDARG00000100129	brd3b	1	0.001297426	-0.418959744	0.047	0.22
767	ENSDARG00000100244	ebf3a	1	0.096962715	-0.253602169	0.062	0.138
768	ENSDARG00000100406	zgc:112265	1	0.007591403	0.887765124	0.125	0.052
769	ENSDARG00000100446	si:ch211-286o17.1	1	0.004806315	-0.619219834	0.016	0.138
770	ENSDARG00000100452	nop53	1	0.347661764	0.298607914	0.484	0.543
771	ENSDARG00000100494	pbx1a	1	0.05957718	-0.295061014	0.047	0.13
772	ENSDARG00000100499	cpeb4b	1	0.012192247	-0.370076148	0.031	0.144
773	ENSDARG00000100562	CABZ01080702.1	1	0.018989054	-0.297874642	0.062	0.182
774	ENSDARG00000100582	si:ch211-195b11.3	1	0.653786538	-0.251678541	0.156	0.179
775	ENSDARG00000100742	reep5	1	4.97E-05	-0.295185624	0.078	0.352
776	ENSDARG00000100795	timp4.3	1	0.008502357	-0.569931161	0.016	0.127
777	ENSDARG00000100825	calm3a	1	0.008798806	-0.432691086	0.062	0.203
778	ENSDARG00000101127	map1lc3b	1	0.000529754	-0.274932238	0.109	0.349
779	ENSDARG00000101135	si:dkey-85k7.7	1	0.020097928	-0.331096665	0.031	0.133
780	ENSDARG00000101306	mrpl15	1	0.006999003	-0.307017303	0	0.103
781	ENSDARG00000101680	arl1	1	0.001182286	-0.518732928	0	0.142
782	ENSDARG00000101687	CU929259.1	1	0.519247151	0.257803256	0.078	0.11
783	ENSDARG00000101733	fam168b	1	0.010879485	-0.357230071	0.047	0.172
784	ENSDARG00000101813	nap1l1	1	0.000276146	-0.551471623	0	0.173
785	ENSDARG00000101849	adipor2	1	0.000522379	-0.522571147	0.047	0.241
786	ENSDARG00000102009	ppp2r2d	1	0.003389499	-0.412585536	0	0.119
787	ENSDARG00000102047	mab21l1	1	0.049532384	-0.424764336	0.031	0.108
788	ENSDARG00000102115	ndufc2	1	0.000794358	-0.49404203	0.047	0.231
789	ENSDARG00000102291	eef1da	1	0.002523428	0.415071276	0.734	0.656
790	ENSDARG00000102452	eif3ha	1	0.188746587	0.266134027	0.219	0.352
791	ENSDARG00000102453	slc1a2b	1	0.028973249	-0.781675054	0.031	0.123
792	ENSDARG00000102558	pde6ha	1	0.830159501	0.761175783	0.234	0.244
793	ENSDARG00000102741	sumo2b	1	0.001023844	-0.251219295	0.219	0.489
794	ENSDARG00000102802	brdt	1	0.010325962	-0.353998077	0.016	0.123
795	ENSDARG00000102975	nsg2	1	0.007006936	-0.526995622	0.125	0.289
796	ENSDARG00000103007	rps3	1	0.009740356	0.260252128	0.922	0.918
797	ENSDARG00000103057	zfhx3	1	0.010870713	-0.410449588	0.031	0.147
798	ENSDARG00000103101	si:ch211-235e9.6	1	0.003679147	-0.397844967	0.031	0.171
799	ENSDARG00000103199	si:dkey-247k7.2	1	0.491726972	-0.52483123	0.156	0.195
800	ENSDARG00000103203	vps28	1	0.000793425	-0.40466988	0.031	0.207
801	ENSDARG00000103271	pla2g15	1	0.008935364	-0.321342445	0.047	0.176
802	ENSDARG00000103295	cyp3a65	1	0.232713735	0.634503428	0.109	0.075
803	ENSDARG00000103543	gngt2b	1	0.928465314	0.279620942	0.125	0.129
804	ENSDARG00000103718	chmp5b	1	0.184205875	0.495675057	0.156	0.257
805	ENSDARG00000103740	fundc2	1	0.002821232	-0.436111412	0	0.123
806	ENSDARG00000103846	hspa5	1	0.005733421	-0.583505009	0.016	0.135
807	ENSDARG00000103919	si:ch73-1a9.3	1	0.051829443	-0.259126765	0.469	0.665
808	ENSDARG00000103937	ndrg4	1	0.019833555	-0.587003337	0.016	0.104
809	ENSDARG00000103979	calr3a	1	0.003079224	-0.445018326	0	0.121
810	ENSDARG00000104030	taf12	1	0.000278766	-0.346258809	0.062	0.286
811	ENSDARG00000104068	gstp1	1	0.845446294	0.280599577	0.266	0.285
812	ENSDARG00000104227	nop10	1	0.216454774	0.30965345	0.156	0.259
813	ENSDARG00000104279	appa	1	0.000175464	-0.469088137	0.062	0.296
814	ENSDARG00000104359	anxa1c	1	0.019800218	-0.766746615	0.031	0.13
815	ENSDARG00000104372	gnb1b	1	0.00055672	-0.358504429	0.156	0.407
816	ENSDARG00000104413	rogdi	1	0.040819371	-0.33108453	0.031	0.114
817	ENSDARG00000104437	aip	1	0.004925356	-0.407884184	0.016	0.139
818	ENSDARG00000104458	rnasekb	1	0.014391235	-0.471721969	0.172	0.33
819	ENSDARG00000104530	znf609b	1	0.022516099	-0.304722954	0.016	0.104
820	ENSDARG00000104682	tpm2	1	0.916697802	0.30055018	0.109	0.111
821	ENSDARG00000104726	si:ch211-162e15.3	1	0.004878971	-0.333974391	0	0.111
822	ENSDARG00000104889	kpnb1	1	0.015343276	-0.288082281	0.016	0.112
823	ENSDARG00000104901	ostc	1	0.006648666	-0.330764072	0	0.104
824	ENSDARG00000104945	sncb	1	0.002657736	-0.749111709	0.094	0.265
825	ENSDARG00000105117	sdad1	1	0.670921299	0.503631477	0.109	0.141
826	ENSDARG00000105177	ilf3b	1	0.020715636	-0.282728209	0.031	0.132
827	ENSDARG00000109337	nanos1	1	0.015271005	-0.436299706	0.047	0.165
828	ENSDARG00000111785	trappc2l	1	0.289226878	0.341505737	0.078	0.133
829	ENSDARG00000112087	ube2l3a	1	0.004632587	-0.343381336	0	0.112
830	ENSDARG00000112476	surf2	1	0.005746387	-0.33597924	0	0.107
831	ENSDARG00000113599	hbbe1.1	1	0.86822451	-0.500202317	0.125	0.135
832	ENSDARG00000114425	med8	1	0.015713333	-0.298163993	0.016	0.111
833	ENSDARG00000114516	CABZ01021592.1	1	0.001184745	0.938347355	0.219	0.1
834	ENSDARG00000115862	vapal	1	0.000444916	-0.49838842	0	0.163
835	ENSDARG00000116164	crygm2d8	1	0.281806049	0.360464112	0.172	0.135
836	ENSDARG00000116617	spaca4l	1	0.018779679	-0.530826676	0.016	0.108
837	ENSDARG00000116649	ube2e1	1	0.004942203	-0.347381764	0.062	0.217
