# Supplementary material for: Cell-type-specific responses to the microbiota across all tissues of the larval zebrafish
Source: Cell Rep. Author manuscript; Available in PMC 2023 Oct 23. (PMC10423310; doi:10.1016/j.celrep.2023.112095)
Supplement: MMC121 [file NIHMS1880944-supplement-MMC121.zip › DataS15/Figure6_PanelD_subcluster_GeneLists/subcluster12.tsv]

	gene	gene_NAME	p_val_adj	p_val	avg_logFC	pct.1	pct.2
1	ENSDARG00000000767	spi1b	0	0	1.716716492	0.61	0.013
2	ENSDARG00000006029	lta4h	0	0	1.477395799	0.483	0.005
3	ENSDARG00000023188	lcp1	0	0	1.898076698	0.622	0.016
4	ENSDARG00000033735	ncf1	0	0	1.491394428	0.517	0.013
5	ENSDARG00000041041	cxcr3.2	0	0	0.83543657	0.419	0.006
6	ENSDARG00000045836	mapk11	0	0	1.343243581	0.581	0.017
7	ENSDARG00000054610	coro1a	0	0	1.918824992	0.645	0.019
8	ENSDARG00000067711	parvg	0	0	0.847902891	0.442	0.008
9	ENSDARG00000067797	spi1a	0	0	1.377895497	0.552	0.009
10	ENSDARG00000068233	zgc:64051	0	0	1.204960578	0.547	0.012
11	ENSDARG00000079387	si:ch211-102c2.4	0	0	1.239668369	0.587	0.016
12	ENSDARG00000089043	ptpn6	0	0	1.259695686	0.564	0.013
13	ENSDARG00000101169	grap2b	0	0	0.888226403	0.471	0.009
14	ENSDARG00000101785	laptm5	0	0	1.789125698	0.64	0.019
15	ENSDARG00000104077	fcer1gl	0	0	2.701627293	0.733	0.033
16	ENSDARG00000100461	CABZ01078737.1	1.10E-303	4.99E-308	0.94700904	0.401	0.006
17	ENSDARG00000086337	si:dkey-102g19.3	2.81E-303	1.28E-307	1.510902185	0.407	0.006
18	ENSDARG00000068784	vsir	4.01E-295	1.82E-299	1.509337795	0.494	0.013
19	ENSDARG00000071491	nrros	1.17E-292	5.32E-297	0.648917224	0.366	0.004
20	ENSDARG00000026350	wasb	1.69E-282	7.65E-287	1.424137898	0.622	0.027
21	ENSDARG00000062049	hmha1b	1.75E-282	7.95E-287	0.615466017	0.36	0.004
22	ENSDARG00000055186	ccr9a	4.43E-272	2.01E-276	1.390537347	0.401	0.008
23	ENSDARG00000071437	ptprc	2.53E-267	1.15E-271	0.639555522	0.349	0.005
24	ENSDARG00000095695	ms4a17a.10	4.69E-263	2.13E-267	0.84687449	0.36	0.006
25	ENSDARG00000016939	itgb2	1.57E-262	7.14E-267	0.871798464	0.36	0.006
26	ENSDARG00000017504	si:ch211-1o7.3	3.08E-259	1.40E-263	0.961425605	0.401	0.009
27	ENSDARG00000000906	skap2	1.26E-258	5.71E-263	0.970411524	0.448	0.012
28	ENSDARG00000010317	gpr183a	1.29E-258	5.85E-263	0.779093413	0.395	0.008
29	ENSDARG00000017653	rgs13	2.55E-252	1.16E-256	0.817123421	0.378	0.007
30	ENSDARG00000071667	si:dkey-222f2.7	6.19E-252	2.81E-256	0.547996129	0.297	0.003
31	ENSDARG00000074656	ctss2.1	1.12E-250	5.08E-255	1.873359671	0.483	0.017
32	ENSDARG00000079903	si:ch73-343l4.2	4.95E-249	2.24E-253	0.590643552	0.267	0.001
33	ENSDARG00000088283	si:ch73-248e21.5	6.37E-249	2.89E-253	0.789467405	0.337	0.005
34	ENSDARG00000090767	si:ch211-136m16.8	4.27E-248	1.94E-252	0.856238666	0.378	0.008
35	ENSDARG00000055290	mpeg1.1	2.08E-247	9.44E-252	1.273388058	0.401	0.01
36	ENSDARG00000044694	fybb	1.58E-244	7.14E-249	0.899061788	0.424	0.012
37	ENSDARG00000098774	si:zfos-741a10.3	6.52E-244	2.96E-248	0.798602122	0.326	0.005
38	ENSDARG00000027063	arpc1b	2.35E-241	1.06E-245	2.339126444	0.703	0.05
39	ENSDARG00000032631	ltb4r	4.33E-241	1.96E-245	0.613028736	0.273	0.002
40	ENSDARG00000090783	mfap4	7.18E-236	3.26E-240	1.694350799	0.419	0.012
41	ENSDARG00000056615	cybb	6.06E-235	2.75E-239	0.574105003	0.32	0.005
42	ENSDARG00000043436	si:dkey-5n18.1	1.03E-233	4.69E-238	2.635806874	0.523	0.024
43	ENSDARG00000067672	card9	2.69E-226	1.22E-230	0.557928798	0.291	0.004
44	ENSDARG00000038010	rac2	5.50E-226	2.49E-230	1.683756218	0.628	0.04
45	ENSDARG00000004954	grna	3.98E-225	1.80E-229	0.922338834	0.337	0.007
46	ENSDARG00000104474	il6r	1.82E-224	8.24E-229	0.906281988	0.244	0.001
47	ENSDARG00000059294	marco	1.58E-223	7.16E-228	1.330154275	0.355	0.008
48	ENSDARG00000088745	MFAP4 (1 of many)	2.55E-223	1.15E-227	2.545729723	0.453	0.017
49	ENSDARG00000095627	c1qc	1.42E-220	6.46E-225	1.093662825	0.343	0.007
50	ENSDARG00000044612	c1qb	4.62E-217	2.09E-221	0.810256128	0.308	0.005
51	ENSDARG00000070542	mafbb	2.12E-216	9.62E-221	1.160073637	0.413	0.014
52	ENSDARG00000108953	si:ch211-283g2.2	3.27E-215	1.48E-219	0.735638448	0.297	0.005
53	ENSDARG00000015278	plxnc1	1.50E-214	6.78E-219	0.776375223	0.308	0.005
54	ENSDARG00000071251	ppp1r18	2.93E-214	1.33E-218	0.5987021	0.331	0.007
55	ENSDARG00000074322	si:ch211-194m7.3	8.08E-213	3.66E-217	1.819735919	0.372	0.01
56	ENSDARG00000041959	cxcr4b	1.90E-212	8.59E-217	1.112195219	0.448	0.018
57	ENSDARG00000010384	lpar5a	1.10E-211	5.01E-216	0.501386563	0.233	0.001
58	ENSDARG00000055226	slc7a7	1.46E-210	6.64E-215	0.84425735	0.349	0.009
59	ENSDARG00000019763	acp5a	4.30E-210	1.95E-214	0.995689996	0.39	0.012
60	ENSDARG00000033227	lect2l	7.21E-210	3.27E-214	2.331411821	0.564	0.033
61	ENSDARG00000040178	havcr1	2.52E-209	1.14E-213	1.904391196	0.413	0.015
62	ENSDARG00000098012	itgae.1	1.60E-208	7.27E-213	0.76280805	0.302	0.005
63	ENSDARG00000042925	mfng	1.67E-206	7.55E-211	0.717591606	0.331	0.008
64	ENSDARG00000090730	cfbl	3.84E-206	1.74E-210	1.604353886	0.256	0.003
65	ENSDARG00000015149	wasa	6.37E-206	2.89E-210	0.563803132	0.297	0.005
66	ENSDARG00000089706	si:ch211-276a23.5	2.43E-205	1.10E-209	0.968582928	0.227	0.001
67	ENSDARG00000109648	si:ch211-147m6.1	1.24E-204	5.63E-209	1.818355479	0.395	0.013
68	ENSDARG00000074782	adgrg3	4.75E-203	2.15E-207	0.618840822	0.285	0.005
69	ENSDARG00000094112	slc22a21	1.64E-202	7.44E-207	1.204191362	0.436	0.018
70	ENSDARG00000079267	FERMT3 (1 of many)	5.49E-202	2.49E-206	0.577704197	0.256	0.003
71	ENSDARG00000056407	irf8	2.61E-201	1.18E-205	0.791927821	0.343	0.009
72	ENSDARG00000006409	mapk12b	8.07E-201	3.66E-205	0.451137297	0.198	0
73	ENSDARG00000038822	mrc1b	5.45E-196	2.47E-200	0.715289612	0.25	0.003
74	ENSDARG00000036106	rgs18	6.34E-195	2.87E-199	0.440939638	0.273	0.004
75	ENSDARG00000078547	si:ch211-264f5.2	1.66E-194	7.51E-199	0.652595373	0.221	0.002
76	ENSDARG00000098293	si:dkey-27i16.2	3.07E-193	1.39E-197	1.218094226	0.448	0.02
77	ENSDARG00000053124	si:dkey-148a17.6	3.64E-193	1.65E-197	0.434550555	0.262	0.004
78	ENSDARG00000074846	si:dkeyp-68b7.12	8.37E-193	3.79E-197	0.399131259	0.215	0.001
79	ENSDARG00000075592	tnfaip8l2a	1.01E-187	4.57E-192	0.441639051	0.256	0.004
80	ENSDARG00000041980	calhm6	2.13E-187	9.67E-192	0.32864538	0.227	0.002
81	ENSDARG00000103340	clic1	4.59E-187	2.08E-191	0.739874777	0.471	0.025
82	ENSDARG00000067751	si:rp71-68n21.9	1.43E-185	6.50E-190	0.338927918	0.233	0.003
83	ENSDARG00000053836	si:ch211-284o19.8	4.83E-184	2.19E-188	0.562046656	0.198	0.001
84	ENSDARG00000006468	grap2a	9.17E-183	4.16E-187	0.535190568	0.285	0.006
85	ENSDARG00000058413	rnaset2l	4.13E-182	1.87E-186	0.741657784	0.302	0.007
86	ENSDARG00000099672	capgb	4.27E-176	1.94E-180	1.739760198	0.645	0.061
87	ENSDARG00000025903	lgals9l1	7.04E-174	3.19E-178	1.232442068	0.36	0.014
88	ENSDARG00000012729	hcls1	4.12E-172	1.87E-176	0.633687121	0.424	0.021
89	ENSDARG00000111882	si:ch211-194m7.4	1.68E-170	7.59E-175	0.571538748	0.238	0.004
90	ENSDARG00000055713	fmnl1a	1.58E-169	7.18E-174	0.426325225	0.209	0.002
91	ENSDARG00000110178	CABZ01066694.1	2.04E-167	9.27E-172	0.517934261	0.267	0.006
92	ENSDARG00000055955	lcp2a	3.41E-167	1.55E-171	0.350044895	0.244	0.004
93	ENSDARG00000076189	ccdc88b	4.41E-166	2.00E-170	0.391680755	0.221	0.003
94	ENSDARG00000114387	CU499336.2	7.95E-164	3.60E-168	0.551729411	0.192	0.002
95	ENSDARG00000004301	rhogb	1.60E-161	7.25E-166	0.76762873	0.424	0.023
96	ENSDARG00000043475	tagapb	3.55E-159	1.61E-163	0.386331218	0.227	0.004
97	ENSDARG00000077414	zgc:194312	1.26E-158	5.73E-163	0.360187398	0.227	0.004
98	ENSDARG00000042927	mapre1a	7.18E-157	3.25E-161	1.422900506	0.622	0.064
99	ENSDARG00000116524	zgc:103700	3.18E-156	1.44E-160	0.61972559	0.221	0.004
100	ENSDARG00000093124	scpp8	4.76E-154	2.16E-158	1.446306032	0.221	0.004
101	ENSDARG00000033587	CABZ01088134.1	9.14E-154	4.14E-158	0.590751282	0.198	0.002
102	ENSDARG00000036893	f13a1b	2.32E-153	1.05E-157	0.818415784	0.337	0.014
103	ENSDARG00000020929	fam49ba	6.67E-150	3.02E-154	0.749362283	0.407	0.023
104	ENSDARG00000005414	grapa	1.19E-147	5.37E-152	0.441073699	0.227	0.005
105	ENSDARG00000078824	si:ch211-66e2.3	1.27E-147	5.77E-152	0.502292984	0.215	0.004
106	ENSDARG00000103276	fcer1g	1.96E-145	8.89E-150	0.257029087	0.174	0.002
107	ENSDARG00000098602	CABZ01001434.1	2.03E-145	9.21E-150	1.385033596	0.186	0.002
108	ENSDARG00000090890	cmklr1	2.86E-145	1.29E-149	0.325954495	0.209	0.004
109	ENSDARG00000105481	si:ch211-243a20.4	3.92E-143	1.78E-147	0.329908022	0.18	0.002
110	ENSDARG00000008165	caspa	1.86E-142	8.42E-147	0.732390803	0.436	0.03
111	ENSDARG00000044613	c1qa	2.05E-142	9.28E-147	0.461590872	0.203	0.003
112	ENSDARG00000096331	si:ch73-248e21.7	5.84E-142	2.65E-146	0.524966441	0.262	0.008
113	ENSDARG00000098700	il1b	3.84E-140	1.74E-144	0.927688892	0.198	0.003
114	ENSDARG00000099839	si:ch211-9d9.1	2.38E-138	1.08E-142	2.278479315	0.238	0.006
115	ENSDARG00000067916	lyn	4.30E-137	1.95E-141	0.469472099	0.221	0.005
116	ENSDARG00000100383	il10ra	1.44E-136	6.53E-141	0.390948976	0.209	0.004
117	ENSDARG00000028389	rab44	2.33E-136	1.05E-140	0.470841186	0.256	0.008
118	ENSDARG00000076789	cx32.2	8.77E-136	3.98E-140	0.274972138	0.18	0.002
119	ENSDARG00000018283	cyba	7.21E-134	3.27E-138	1.113511895	0.523	0.05
120	ENSDARG00000041060	lgals9l3	9.06E-133	4.11E-137	0.700844615	0.372	0.022
121	ENSDARG00000103466	ccl35.1	9.55E-133	4.33E-137	1.372880393	0.256	0.008
122	ENSDARG00000087152	sowahd	3.75E-131	1.70E-135	0.271012075	0.192	0.003
123	ENSDARG00000040528	lgals3bpb	6.34E-131	2.88E-135	1.685188424	0.297	0.013
124	ENSDARG00000089838	si:dkey-262k9.4	9.97E-131	4.52E-135	0.626084905	0.337	0.018
125	ENSDARG00000053624	csf1rb	4.72E-129	2.14E-133	0.456958659	0.18	0.003
126	ENSDARG00000003931	cndp2	3.08E-128	1.40E-132	1.369303298	0.494	0.045
127	ENSDARG00000036628	cd74b	9.88E-128	4.48E-132	1.000316194	0.267	0.01
128	ENSDARG00000062349	arhgap15	3.58E-127	1.63E-131	0.428458837	0.157	0.002
129	ENSDARG00000058731	slc2a6	1.27E-126	5.76E-131	0.367486309	0.174	0.003
130	ENSDARG00000079353	si:ch211-165d12.4	7.86E-126	3.57E-130	0.583549167	0.198	0.004
131	ENSDARG00000099690	vaspa	2.13E-125	9.65E-130	0.412157719	0.163	0.002
132	ENSDARG00000092878	si:dkeyp-85e10.3	2.55E-125	1.15E-129	0.278599885	0.163	0.002
133	ENSDARG00000053005	cd22	9.23E-125	4.18E-129	0.301030549	0.128	0
134	ENSDARG00000057787	itgae.2	1.94E-123	8.81E-128	0.350638514	0.145	0.001
135	ENSDARG00000104325	plek	1.57E-122	7.10E-127	0.384959153	0.192	0.004
136	ENSDARG00000058647	hck	7.74E-121	3.51E-125	0.37407299	0.169	0.003
137	ENSDARG00000019521	mpx	1.52E-119	6.90E-124	2.388270084	0.198	0.005
138	ENSDARG00000099026	si:dkey-185m8.2	4.77E-119	2.16E-123	0.411702159	0.145	0.001
139	ENSDARG00000057035	stoml3b	7.94E-116	3.60E-120	0.77200507	0.291	0.015
140	ENSDARG00000116660	si:ch211-9d9.8	1.20E-115	5.42E-120	0.313287113	0.134	0.001
141	ENSDARG00000098787	cd7al	4.22E-115	1.92E-119	1.168413754	0.227	0.008
142	ENSDARG00000089362	grn1	2.85E-114	1.29E-118	2.04768563	0.326	0.02
143	ENSDARG00000036074	cebpa	4.01E-114	1.82E-118	1.500842927	0.605	0.082
144	ENSDARG00000044039	stx11a	4.54E-112	2.06E-116	0.26453126	0.169	0.003
145	ENSDARG00000074818	si:cabz01036022.1	3.07E-111	1.39E-115	0.4629534	0.134	0.001
146	ENSDARG00000071463	zgc:154125	9.50E-111	4.31E-115	0.326327968	0.192	0.005
147	ENSDARG00000093608	ccl34b.1	1.12E-110	5.09E-115	2.882023543	0.413	0.036
148	ENSDARG00000073893	dnase2	2.21E-109	1.00E-113	0.477049232	0.25	0.011
149	ENSDARG00000067566	sftpbb	3.43E-107	1.55E-111	0.369807239	0.215	0.007
150	ENSDARG00000114451	mmp13a	4.22E-107	1.92E-111	1.803483804	0.163	0.003
151	ENSDARG00000036776	aldh8a1	7.13E-105	3.23E-109	0.375814239	0.203	0.007
152	ENSDARG00000004378	yrk	1.78E-104	8.05E-109	0.374053939	0.233	0.01
153	ENSDARG00000096979	NPC2 (1 of many)	1.91E-104	8.64E-109	0.801636288	0.192	0.006
154	ENSDARG00000042876	abracl	2.55E-104	1.16E-108	1.246778998	0.616	0.095
155	ENSDARG00000105462	si:dkey-82k12.13	6.04E-104	2.74E-108	0.311378872	0.151	0.003
156	ENSDARG00000101030	si:ch73-158p21.3	5.10E-103	2.31E-107	0.461127689	0.192	0.006
157	ENSDARG00000054543	samsn1a	7.34E-101	3.33E-105	0.487212483	0.366	0.029
158	ENSDARG00000012247	def6a	1.64E-100	7.43E-105	0.311072547	0.11	0.001
159	ENSDARG00000090889	si:ch211-132p1.3	1.48E-99	6.71E-104	0.838109968	0.39	0.036
160	ENSDARG00000104043	gng10	5.68E-99	2.58E-103	0.947078499	0.43	0.044
161	ENSDARG00000092653	si:dkey-1h24.6	7.63E-99	3.46E-103	0.260846179	0.14	0.002
162	ENSDARG00000090873	ccl34a.4	2.04E-97	9.27E-102	0.50695295	0.128	0.002
163	ENSDARG00000069376	tnfsf12	2.31E-97	1.05E-101	0.535482644	0.25	0.013
164	ENSDARG00000054302	ehd4	1.36E-96	6.17E-101	0.429377173	0.279	0.017
165	ENSDARG00000036940	ctss1	1.04E-95	4.71E-100	0.666213454	0.14	0.002
166	ENSDARG00000102986	csf1ra	3.60E-95	1.63E-99	0.455087934	0.198	0.007
167	ENSDARG00000037307	gnpda1	5.18E-95	2.35E-99	0.77764367	0.43	0.047
168	ENSDARG00000071084	wipf1b	9.78E-95	4.44E-99	0.430211764	0.285	0.018
169	ENSDARG00000098570	si:ch211-8c17.2	2.87E-94	1.30E-98	0.316888832	0.105	0.001
170	ENSDARG00000091692	havcr2	3.08E-94	1.40E-98	0.362901245	0.186	0.006
171	ENSDARG00000019236	gsr	1.05E-92	4.76E-97	0.449575398	0.291	0.02
172	ENSDARG00000037554	arhgef3l	1.69E-91	7.64E-96	0.27157817	0.122	0.002
173	ENSDARG00000089667	MFAP4 (1 of many)	4.55E-91	2.06E-95	0.331494701	0.157	0.004
174	ENSDARG00000103735	elovl1b	4.85E-89	2.20E-93	0.735781091	0.436	0.049
175	ENSDARG00000105142	tcirg1b	3.96E-88	1.79E-92	0.806079114	0.39	0.041
176	ENSDARG00000015343	pgd	3.62E-87	1.64E-91	1.155195334	0.529	0.079
177	ENSDARG00000004034	arhgdig	7.80E-87	3.54E-91	1.248310482	0.703	0.14
178	ENSDARG00000019260	dhrs9	9.97E-87	4.52E-91	0.72405509	0.372	0.036
179	ENSDARG00000012395	mmp13a	7.94E-86	3.60E-90	1.463500495	0.116	0.002
180	ENSDARG00000056874	lygl1	2.88E-85	1.30E-89	2.108100096	0.558	0.097
181	ENSDARG00000105232	si:ch211-260e23.8	3.45E-85	1.56E-89	0.39781955	0.105	0.001
182	ENSDARG00000077499	plekho1b	3.55E-85	1.61E-89	0.529646929	0.32	0.026
183	ENSDARG00000077069	srgn	6.03E-85	2.73E-89	1.939851303	0.407	0.046
184	ENSDARG00000054942	lgals2a	7.05E-84	3.20E-88	1.738436519	0.506	0.078
185	ENSDARG00000053215	me1	1.41E-83	6.37E-88	0.336674233	0.186	0.008
186	ENSDARG00000009313	zgc:63831	1.53E-83	6.92E-88	0.927104689	0.477	0.067
187	ENSDARG00000019062	arpc5b	1.97E-83	8.93E-88	1.08508512	0.552	0.087
188	ENSDARG00000052438	actr2a	4.05E-83	1.84E-87	0.688754377	0.488	0.068
189	ENSDARG00000063295	myh9a	1.11E-82	5.03E-87	0.921147008	0.326	0.029
190	ENSDARG00000034650	fabp7b	2.36E-82	1.07E-86	1.252997581	0.227	0.013
191	ENSDARG00000070057	si:dkey-69o16.5	6.14E-82	2.78E-86	0.562646803	0.384	0.04
192	ENSDARG00000079105	mhc2dab	7.50E-82	3.40E-86	0.350830882	0.122	0.002
193	ENSDARG00000013082	uap1l1	1.39E-81	6.30E-86	0.58227988	0.267	0.019
194	ENSDARG00000040072	scpep1	2.28E-80	1.04E-84	1.433374159	0.529	0.089
195	ENSDARG00000026829	cotl1	1.50E-79	6.79E-84	1.649584516	0.756	0.207
196	ENSDARG00000000588	grasp	6.27E-78	2.84E-82	0.488182236	0.279	0.022
197	ENSDARG00000054063	arpc4	1.27E-77	5.78E-82	0.952847288	0.616	0.12
198	ENSDARG00000035459	spns3	2.88E-77	1.31E-81	0.279446495	0.163	0.006
199	ENSDARG00000005463	slc30a1a	1.72E-76	7.81E-81	0.498915625	0.297	0.025
200	ENSDARG00000001452	adam8a	2.98E-76	1.35E-80	0.817600941	0.169	0.007
201	ENSDARG00000090396	si:cabz01074946.1	3.69E-75	1.67E-79	0.635738184	0.227	0.014
202	ENSDARG00000079497	tcima	2.56E-73	1.16E-77	1.130379123	0.448	0.066
203	ENSDARG00000104399	tppp	4.24E-73	1.92E-77	0.930657113	0.134	0.004
204	ENSDARG00000003902	ctsl.1	7.98E-73	3.62E-77	2.510020468	0.459	0.072
205	ENSDARG00000013598	tnfb	6.33E-72	2.87E-76	1.046062906	0.18	0.009
206	ENSDARG00000101334	ctsc	2.97E-70	1.35E-74	1.265063673	0.448	0.07
207	ENSDARG00000094012	si:dkey-192g7.3	4.01E-70	1.82E-74	0.272095312	0.151	0.006
208	ENSDARG00000068177	pak2a	1.07E-68	4.87E-73	0.462399193	0.384	0.048
209	ENSDARG00000095830	serpinb1l1	1.84E-68	8.32E-73	0.453356349	0.238	0.018
210	ENSDARG00000009087	cd74a	2.89E-68	1.31E-72	0.974730454	0.145	0.005
211	ENSDARG00000099645	zgc:153184	3.98E-67	1.81E-71	0.432159212	0.174	0.009
212	ENSDARG00000093193	chia.6	4.69E-66	2.13E-70	0.619148936	0.157	0.007
213	ENSDARG00000055759	efhd2	1.90E-65	8.60E-70	0.330493492	0.227	0.017
214	ENSDARG00000041505	itm2bb	2.19E-65	9.91E-70	0.87705048	0.535	0.105
215	ENSDARG00000055504	si:ch211-212k18.7	5.26E-65	2.38E-69	1.155975433	0.581	0.117
216	ENSDARG00000034817	asah1b	6.15E-65	2.79E-69	0.898576246	0.477	0.083
217	ENSDARG00000102908	il16	1.32E-64	5.98E-69	0.32528566	0.157	0.007
218	ENSDARG00000010423	npsn	1.45E-64	6.57E-69	2.723105599	0.203	0.014
219	ENSDARG00000042725	cebpb	4.29E-64	1.95E-68	1.699991977	0.628	0.16
220	ENSDARG00000004647	spice1	7.75E-64	3.52E-68	0.613097909	0.244	0.021
221	ENSDARG00000000690	sypl2b	1.34E-63	6.09E-68	0.29063939	0.233	0.018
222	ENSDARG00000016505	apbb1ip	2.84E-63	1.29E-67	0.301872147	0.151	0.007
223	ENSDARG00000005049	rab20	3.64E-63	1.65E-67	0.360411694	0.256	0.023
224	ENSDARG00000074262	nck1a	3.37E-62	1.53E-66	0.463402306	0.401	0.056
225	ENSDARG00000016607	echdc2	3.88E-62	1.76E-66	0.507979651	0.326	0.039
226	ENSDARG00000057286	swap70b	4.27E-62	1.94E-66	0.396519852	0.331	0.039
227	ENSDARG00000079932	zgc:152830	6.21E-62	2.82E-66	0.652376325	0.36	0.049
228	ENSDARG00000093003	acy3.1	6.48E-62	2.94E-66	0.293191803	0.18	0.011
229	ENSDARG00000036057	tradd	3.68E-61	1.67E-65	0.500908929	0.308	0.035
230	ENSDARG00000058348	scinlb	3.99E-60	1.81E-64	0.715965746	0.203	0.015
231	ENSDARG00000005464	dnase1l1	5.76E-60	2.61E-64	0.438478453	0.238	0.021
232	ENSDARG00000038668	gbp1	6.73E-60	3.05E-64	0.383272884	0.233	0.02
233	ENSDARG00000090444	ponzr1	1.76E-59	8.00E-64	0.71553773	0.326	0.04
234	ENSDARG00000013771	ctss2.2	3.65E-59	1.66E-63	1.330673791	0.471	0.089
235	ENSDARG00000101675	zgc:123107	4.14E-59	1.88E-63	0.356834204	0.145	0.007
236	ENSDARG00000102320	mob1a	9.52E-59	4.32E-63	0.398027753	0.326	0.04
237	ENSDARG00000091555	ostf1	6.70E-58	3.04E-62	0.299954101	0.192	0.014
238	ENSDARG00000099385	CT030188.1	8.23E-58	3.73E-62	0.99314066	0.267	0.028
239	ENSDARG00000045066	entpd1	3.35E-57	1.52E-61	0.500293434	0.32	0.039
240	ENSDARG00000007377	odc1	1.81E-56	8.19E-61	1.225561774	0.297	0.036
241	ENSDARG00000088439	gm2a	5.57E-56	2.53E-60	0.866483238	0.5	0.1
242	ENSDARG00000077777	tmsb4x	9.26E-56	4.20E-60	1.540909088	0.971	0.837
243	ENSDARG00000036427	slc3a2a	1.63E-55	7.38E-60	1.155312952	0.471	0.088
244	ENSDARG00000040076	pycard	1.64E-55	7.42E-60	0.943924373	0.517	0.107
245	ENSDARG00000102776	cxcl19	3.64E-55	1.65E-59	1.252938355	0.128	0.005
246	ENSDARG00000094854	ms4a17a.9	5.47E-55	2.48E-59	0.673092514	0.424	0.071
247	ENSDARG00000102599	si:ch1073-392o20.2	5.93E-55	2.69E-59	0.772210382	0.378	0.06
248	ENSDARG00000040474	snx10b	1.15E-54	5.21E-59	0.368987971	0.157	0.009
249	ENSDARG00000014348	stk17b	9.06E-54	4.11E-58	0.372507258	0.18	0.013
250	ENSDARG00000088091	pfn1	6.16E-53	2.79E-57	2.040122641	0.878	0.59
251	ENSDARG00000002353	tagapa	2.43E-52	1.10E-56	0.345166514	0.122	0.005
252	ENSDARG00000075261	timp2b	2.78E-52	1.26E-56	0.347375899	0.157	0.01
253	ENSDARG00000036382	ponzr6	3.18E-52	1.44E-56	0.836264456	0.174	0.012
254	ENSDARG00000069461	rnaseka	4.69E-52	2.13E-56	1.038458499	0.535	0.126
255	ENSDARG00000041108	ctsh	6.57E-52	2.98E-56	1.130020004	0.442	0.088
256	ENSDARG00000037153	atp6ap1b	8.24E-52	3.74E-56	0.483850811	0.331	0.047
257	ENSDARG00000061120	slc43a2b	8.90E-52	4.04E-56	0.299970075	0.215	0.019
258	ENSDARG00000028088	galk1	9.53E-52	4.32E-56	0.276579363	0.145	0.008
259	ENSDARG00000101479	BX908782.2	3.92E-51	1.78E-55	1.189367974	0.186	0.015
260	ENSDARG00000040503	sb:cb81	6.97E-51	3.16E-55	0.411550201	0.297	0.037
261	ENSDARG00000027529	hmox1a	7.96E-50	3.61E-54	1.251108396	0.233	0.024
262	ENSDARG00000032849	ndrg1a	9.18E-50	4.16E-54	0.260529716	0.25	0.027
263	ENSDARG00000100729	tln1	1.26E-49	5.69E-54	0.466208783	0.419	0.074
264	ENSDARG00000039142	arpc5a	2.82E-49	1.28E-53	0.373130772	0.297	0.04
265	ENSDARG00000069846	zgc:162944	1.00E-48	4.53E-53	0.859582685	0.593	0.154
266	ENSDARG00000053542	kctd12.2	1.07E-48	4.86E-53	0.545225642	0.343	0.051
267	ENSDARG00000058366	si:dkey-222f8.3	1.12E-48	5.09E-53	0.42863038	0.378	0.063
268	ENSDARG00000093760	si:ch211-197h24.9	1.65E-48	7.49E-53	0.260569612	0.174	0.013
269	ENSDARG00000077082	agtrap	1.87E-48	8.47E-53	0.416675241	0.221	0.022
270	ENSDARG00000077664	zgc:110239	2.82E-48	1.28E-52	0.915331232	0.517	0.12
271	ENSDARG00000102389	ved	5.78E-48	2.62E-52	0.738742157	0.134	0.007
272	ENSDARG00000105287	mpp1	6.39E-48	2.90E-52	0.573224308	0.314	0.046
273	ENSDARG00000037891	mlx	9.23E-48	4.18E-52	0.295068529	0.244	0.028
274	ENSDARG00000068382	pglyrp5	1.31E-47	5.96E-52	0.476304405	0.151	0.01
275	ENSDARG00000012271	tmem206	1.55E-47	7.01E-52	0.329325991	0.174	0.014
276	ENSDARG00000017121	mafba	3.63E-47	1.65E-51	0.638567875	0.285	0.037
277	ENSDARG00000055705	f5	6.84E-47	3.10E-51	0.657654734	0.128	0.007
278	ENSDARG00000018976	sptlc2a	4.24E-46	1.92E-50	0.45217342	0.215	0.022
279	ENSDARG00000091003	il34	8.56E-46	3.88E-50	0.906013033	0.163	0.012
280	ENSDARG00000057853	atp6v0ca	9.41E-46	4.27E-50	1.405030148	0.663	0.225
281	ENSDARG00000068939	xaf1	1.38E-45	6.26E-50	0.477207779	0.256	0.032
282	ENSDARG00000088124	adrb2a	3.08E-45	1.40E-49	0.423905664	0.203	0.02
283	ENSDARG00000071065	g6pd	3.53E-45	1.60E-49	0.33260177	0.215	0.022
284	ENSDARG00000037746	actb1	7.12E-45	3.23E-49	1.576005965	0.849	0.553
285	ENSDARG00000052074	si:ch211-122f10.4	5.63E-44	2.55E-48	0.412524986	0.238	0.029
286	ENSDARG00000101088	si:ch73-359m17.5	2.17E-43	9.83E-48	1.065852063	0.128	0.008
287	ENSDARG00000102249	pepd	3.49E-43	1.58E-47	0.732102036	0.494	0.119
288	ENSDARG00000043795	arhgdia	5.03E-43	2.28E-47	0.793968524	0.587	0.168
289	ENSDARG00000009208	prkcda	2.78E-42	1.26E-46	0.487830053	0.163	0.013
290	ENSDARG00000040251	ctsk	2.25E-41	1.02E-45	1.298921715	0.372	0.074
291	ENSDARG00000098114	ctsa	2.76E-41	1.25E-45	0.848264061	0.436	0.1
292	ENSDARG00000099465	rnf213a	6.31E-41	2.86E-45	0.66058189	0.302	0.049
293	ENSDARG00000057789	lyz	1.46E-40	6.63E-45	4.010861011	0.203	0.023
294	ENSDARG00000012450	vmp1	1.65E-40	7.50E-45	0.372684952	0.273	0.04
295	ENSDARG00000057882	arpc3	8.58E-40	3.89E-44	1.139407123	0.75	0.319
296	ENSDARG00000027750	dpp7	1.36E-39	6.17E-44	0.953636338	0.477	0.123
297	ENSDARG00000068367	nfkbie	1.46E-39	6.62E-44	0.587657918	0.297	0.049
298	ENSDARG00000103207	rab11fip4b	2.15E-39	9.77E-44	0.365074253	0.11	0.006
299	ENSDARG00000116835	park7	2.73E-39	1.24E-43	0.512999555	0.413	0.089
300	ENSDARG00000086996	si:ch73-234b20.5	3.22E-39	1.46E-43	0.416165291	0.302	0.049
301	ENSDARG00000036456	anxa4	3.65E-39	1.65E-43	0.824622971	0.674	0.225
302	ENSDARG00000036785	si:ch211-226m16.2	5.31E-39	2.41E-43	0.555912943	0.331	0.061
303	ENSDARG00000008867	rap1b	7.02E-39	3.18E-43	0.567771155	0.517	0.135
304	ENSDARG00000004059	galk2	7.47E-39	3.39E-43	0.293798336	0.163	0.015
305	ENSDARG00000095908	sat1a.2	1.02E-38	4.61E-43	0.807302837	0.61	0.186
306	ENSDARG00000024540	tspan36	1.09E-38	4.93E-43	1.2295681	0.541	0.164
307	ENSDARG00000103791	nme2b.1	4.07E-38	1.84E-42	0.740453478	0.948	0.842
308	ENSDARG00000058128	msna	4.21E-38	1.91E-42	0.607770672	0.558	0.153
309	ENSDARG00000045277	rdh12l	1.21E-37	5.50E-42	0.318270015	0.198	0.023
310	ENSDARG00000043701	gpd1a	1.22E-37	5.52E-42	0.578636147	0.256	0.038
311	ENSDARG00000112087	ube2l3a	5.03E-37	2.28E-41	0.431379571	0.43	0.1
312	ENSDARG00000036282	rnaset2	7.56E-37	3.43E-41	0.962401034	0.43	0.104
313	ENSDARG00000078888	iqgap1	1.13E-36	5.11E-41	0.375595588	0.186	0.021
314	ENSDARG00000017794	sdr16c5b	2.09E-36	9.46E-41	0.490395454	0.267	0.041
315	ENSDARG00000010625	clic2	7.98E-36	3.62E-40	0.518078034	0.349	0.067
316	ENSDARG00000058225	arpc4l	9.20E-36	4.17E-40	0.827439981	0.587	0.192
317	ENSDARG00000105068	si:ch1073-443f11.2	1.38E-35	6.25E-40	0.607677062	0.337	0.067
318	ENSDARG00000052816	shmt1	1.51E-35	6.86E-40	0.279246883	0.238	0.033
319	ENSDARG00000092889	zgc:194246	2.05E-35	9.29E-40	0.30746557	0.256	0.039
320	ENSDARG00000035556	rps6ka3a	2.33E-35	1.06E-39	0.330224461	0.203	0.025
321	ENSDARG00000033285	gsto2	3.77E-35	1.71E-39	0.915382703	0.442	0.111
322	ENSDARG00000071116	eepd1	4.52E-35	2.05E-39	0.253347607	0.209	0.027
323	ENSDARG00000058302	sh3bgrl	5.20E-35	2.36E-39	0.409834755	0.267	0.042
324	ENSDARG00000028164	cst14a.1	5.30E-35	2.40E-39	0.289688695	0.192	0.023
325	ENSDARG00000058593	sri	5.84E-35	2.65E-39	0.704834792	0.494	0.134
326	ENSDARG00000000857	mapk14a	6.17E-35	2.80E-39	0.277576307	0.25	0.037
327	ENSDARG00000088013	zgc:136333	8.17E-35	3.71E-39	0.295228358	0.122	0.009
328	ENSDARG00000099313	naga	1.43E-34	6.47E-39	0.730387596	0.442	0.109
329	ENSDARG00000094451	cfp	3.08E-34	1.40E-38	0.284775283	0.116	0.008
330	ENSDARG00000018146	gpx1a	3.42E-34	1.55E-38	0.485943387	0.593	0.172
331	ENSDARG00000013443	atp6v1ba	3.44E-34	1.56E-38	0.49844415	0.413	0.096
332	ENSDARG00000099281	si:dkey-112e7.2	4.39E-34	1.99E-38	0.473968092	0.488	0.129
333	ENSDARG00000053858	crip1	4.45E-34	2.02E-38	0.695611775	0.616	0.2
334	ENSDARG00000044254	anxa3b	5.74E-33	2.60E-37	0.817026441	0.378	0.087
335	ENSDARG00000045543	atp6v1f	6.04E-33	2.74E-37	0.291722515	0.279	0.048
336	ENSDARG00000018432	m6pr	9.98E-33	4.53E-37	0.325711175	0.262	0.044
337	ENSDARG00000095090	tspan37	1.24E-32	5.63E-37	0.46392776	0.314	0.063
338	ENSDARG00000070822	cnp	1.50E-32	6.80E-37	0.538776901	0.465	0.119
339	ENSDARG00000045417	fam49bb	2.21E-32	1.00E-36	0.33042851	0.262	0.043
340	ENSDARG00000021124	cfl1	2.44E-32	1.10E-36	0.959818016	0.86	0.588
341	ENSDARG00000004470	prkcsh	2.44E-32	1.10E-36	0.375115187	0.36	0.077
342	ENSDARG00000040158	cdc42l	3.16E-32	1.43E-36	0.575872519	0.558	0.174
343	ENSDARG00000086332	bri3	4.61E-32	2.09E-36	0.489031597	0.43	0.109
344	ENSDARG00000009267	zgc:136439	4.63E-32	2.10E-36	0.253948863	0.157	0.016
345	ENSDARG00000021149	cbr1l	1.71E-31	7.74E-36	0.300789635	0.302	0.057
346	ENSDARG00000076318	atp6v1ab	1.94E-31	8.78E-36	0.303095241	0.221	0.032
347	ENSDARG00000056378	ifi30	2.61E-31	1.18E-35	0.689383107	0.297	0.059
348	ENSDARG00000052030	akr1a1b	6.06E-31	2.75E-35	0.285824253	0.262	0.045
349	ENSDARG00000020759	elf1	7.28E-31	3.30E-35	0.323588844	0.227	0.035
350	ENSDARG00000056233	zgc:110591	7.80E-31	3.54E-35	0.433289123	0.343	0.075
351	ENSDARG00000056985	tpte	8.02E-31	3.64E-35	0.251866443	0.163	0.018
352	ENSDARG00000037870	actb2	1.79E-30	8.10E-35	1.126480067	0.959	0.917
353	ENSDARG00000043081	ctsz	2.54E-30	1.15E-34	1.330315281	0.43	0.127
354	ENSDARG00000103980	ets2	2.91E-30	1.32E-34	0.541597723	0.39	0.095
355	ENSDARG00000102758	FO704661.1	3.08E-30	1.40E-34	0.893072499	0.227	0.037
356	ENSDARG00000045542	lamtor4	7.38E-30	3.35E-34	0.49731103	0.517	0.157
357	ENSDARG00000040465	irf2	1.02E-29	4.61E-34	0.426666968	0.32	0.068
358	ENSDARG00000029865	rassf2a	1.69E-29	7.67E-34	0.264562974	0.256	0.043
359	ENSDARG00000103720	zgc:162730	1.89E-29	8.56E-34	0.751525423	0.663	0.249
360	ENSDARG00000075989	arpc2	3.85E-29	1.75E-33	0.982814616	0.674	0.306
361	ENSDARG00000028106	glrx	5.25E-29	2.38E-33	0.593040565	0.547	0.179
362	ENSDARG00000059774	dub	8.33E-29	3.77E-33	0.386109552	0.233	0.04
363	ENSDARG00000109289	mrps15	8.88E-29	4.03E-33	0.444500102	0.326	0.073
364	ENSDARG00000099730	pkma	1.06E-28	4.78E-33	0.47888565	0.587	0.19
365	ENSDARG00000020187	GCA	1.12E-28	5.08E-33	0.565111452	0.523	0.17
366	ENSDARG00000015123	dnase1l4.1	2.92E-28	1.32E-32	0.623370697	0.337	0.075
367	ENSDARG00000031435	TXN	4.97E-28	2.25E-32	0.796252384	0.82	0.554
368	ENSDARG00000044073	fuca2	5.35E-28	2.43E-32	0.625765654	0.442	0.125
369	ENSDARG00000034240	capza1a	9.22E-28	4.18E-32	0.555377071	0.64	0.234
370	ENSDARG00000039490	pitpnaa	9.48E-28	4.30E-32	0.450787145	0.308	0.067
371	ENSDARG00000102482	zgc:165573	1.06E-27	4.79E-32	0.398143615	0.36	0.087
372	ENSDARG00000054447	slc29a1b	1.86E-27	8.45E-32	0.274648904	0.198	0.029
373	ENSDARG00000018145	mid1ip1l	3.74E-27	1.69E-31	0.659464668	0.517	0.169
374	ENSDARG00000039830	gng5	4.18E-27	1.90E-31	0.633297422	0.61	0.226
375	ENSDARG00000035326	nccrp1	5.16E-27	2.34E-31	0.79515298	0.337	0.084
376	ENSDARG00000055120	ctsba	7.76E-27	3.52E-31	1.702640974	0.587	0.266
377	ENSDARG00000017299	fabp11a	9.21E-27	4.17E-31	1.112606105	0.267	0.052
378	ENSDARG00000036942	gpd1c	1.89E-26	8.58E-31	0.403579928	0.233	0.042
379	ENSDARG00000099411	zgc:158343	4.54E-26	2.06E-30	0.400062154	0.273	0.056
380	ENSDARG00000024314	herpud1	1.22E-25	5.53E-30	0.30960887	0.267	0.054
381	ENSDARG00000009212	ppiaa	2.40E-25	1.09E-29	0.65240748	0.924	0.815
382	ENSDARG00000068628	rab8b	3.63E-25	1.65E-29	0.284967741	0.262	0.051
383	ENSDARG00000101626	arf6a	3.80E-25	1.72E-29	0.258355107	0.326	0.075
384	ENSDARG00000103483	litaf	4.96E-25	2.25E-29	0.413242012	0.488	0.154
385	ENSDARG00000090912	npc2	1.14E-24	5.15E-29	1.087349666	0.645	0.28
386	ENSDARG00000071004	abhd12	1.27E-24	5.77E-29	0.258966242	0.18	0.027
387	ENSDARG00000026369	dbi	1.41E-24	6.39E-29	0.696804054	0.581	0.226
388	ENSDARG00000034427	jpt2	1.94E-24	8.79E-29	0.506271479	0.541	0.187
389	ENSDARG00000018174	gnai2a	1.99E-24	9.04E-29	0.37279309	0.453	0.132
390	ENSDARG00000052842	ppifb	2.36E-24	1.07E-28	0.436143294	0.541	0.192
391	ENSDARG00000035858	cnn2	4.32E-24	1.96E-28	0.37196746	0.43	0.126
392	ENSDARG00000016350	cap1	4.73E-24	2.14E-28	0.330942376	0.203	0.035
393	ENSDARG00000036967	smox	1.08E-23	4.90E-28	0.252409121	0.465	0.14
394	ENSDARG00000014165	ssr3	1.15E-23	5.24E-28	0.618737685	0.605	0.245
395	ENSDARG00000002632	anxa11b	2.23E-23	1.01E-27	0.440174528	0.57	0.201
396	ENSDARG00000006603	csrp1a	2.42E-23	1.10E-27	0.284994357	0.32	0.076
397	ENSDARG00000104901	ostc	7.47E-23	3.39E-27	0.262145711	0.355	0.094
398	ENSDARG00000044540	fkbp2	8.09E-23	3.67E-27	0.38221838	0.436	0.133
399	ENSDARG00000033144	psme2	3.40E-22	1.54E-26	0.415643016	0.285	0.068
400	ENSDARG00000076229	mrtfab	3.95E-22	1.79E-26	0.352083155	0.192	0.034
401	ENSDARG00000000241	slc40a1	4.14E-22	1.88E-26	0.746644217	0.273	0.063
402	ENSDARG00000030012	lrrfip1a	4.24E-22	1.92E-26	0.336722043	0.244	0.052
403	ENSDARG00000006040	cyp20a1	1.41E-21	6.38E-26	0.270345709	0.221	0.043
404	ENSDARG00000010255	bin2b	1.58E-21	7.18E-26	0.265805823	0.134	0.017
405	ENSDARG00000102640	pdia3	1.62E-21	7.35E-26	0.639305394	0.622	0.263
406	ENSDARG00000006019	tktb	2.20E-21	9.95E-26	0.536410519	0.395	0.12
407	ENSDARG00000090401	CABZ01020840.1	2.31E-21	1.05E-25	0.54945219	0.145	0.021
408	ENSDARG00000024746	hsp90aa1.2	3.14E-21	1.42E-25	1.252569864	0.564	0.236
409	ENSDARG00000025147	cd63	6.95E-21	3.15E-25	0.730979076	0.762	0.418
410	ENSDARG00000057708	zgc:175264	7.29E-21	3.30E-25	0.33799808	0.18	0.03
411	ENSDARG00000102105	dad1	7.45E-21	3.38E-25	0.417541739	0.616	0.245
412	ENSDARG00000043587	srd5a2a	1.16E-20	5.27E-25	0.398217405	0.128	0.016
413	ENSDARG00000097718	stard10	2.75E-20	1.25E-24	0.419613272	0.192	0.035
414	ENSDARG00000045352	cst14a.2	5.01E-20	2.27E-24	0.543403482	0.605	0.245
415	ENSDARG00000010279	scamp2	5.07E-20	2.30E-24	0.378158713	0.308	0.082
416	ENSDARG00000011545	arrb2b	5.74E-20	2.60E-24	0.326885465	0.407	0.127
417	ENSDARG00000056480	cpvl	1.35E-19	6.10E-24	0.285098733	0.36	0.105
418	ENSDARG00000013968	psap	2.21E-19	1.00E-23	1.151840944	0.651	0.352
419	ENSDARG00000055064	prdx5	2.43E-19	1.10E-23	0.724349935	0.593	0.254
420	ENSDARG00000098108	dusp2	3.39E-19	1.54E-23	0.568813523	0.221	0.046
421	ENSDARG00000045190	ch25h	5.86E-19	2.66E-23	0.361771147	0.11	0.013
422	ENSDARG00000058062	magt1	6.02E-19	2.73E-23	0.312384331	0.453	0.156
423	ENSDARG00000012874	snap23.1	1.56E-18	7.09E-23	0.275616476	0.378	0.118
424	ENSDARG00000041394	dnajb1b	2.17E-18	9.85E-23	0.635901757	0.436	0.151
425	ENSDARG00000003570	hsp90b1	2.55E-18	1.15E-22	0.324665212	0.326	0.092
426	ENSDARG00000059354	glmp	5.56E-18	2.52E-22	0.312643421	0.273	0.069
427	ENSDARG00000094673	rhoab	5.90E-18	2.67E-22	0.396927719	0.517	0.192
428	ENSDARG00000044125	txn	6.15E-18	2.79E-22	0.653338525	0.297	0.082
429	ENSDARG00000017180	npc1	1.06E-17	4.81E-22	0.290107926	0.203	0.043
430	ENSDARG00000022315	atp6v1g1	2.73E-17	1.24E-21	0.400470736	0.64	0.274
431	ENSDARG00000036588	mhc1zba	2.88E-17	1.31E-21	0.337120198	0.558	0.202
432	ENSDARG00000039980	ppt1	3.43E-17	1.56E-21	0.522081294	0.529	0.217
433	ENSDARG00000020625	jak1	4.78E-17	2.17E-21	0.342604632	0.256	0.065
434	ENSDARG00000086699	smim15	5.60E-17	2.54E-21	0.279981562	0.442	0.155
435	ENSDARG00000019137	tram1	6.62E-17	3.00E-21	0.333058197	0.273	0.073
436	ENSDARG00000017105	vaspb	6.71E-17	3.04E-21	0.255498211	0.279	0.075
437	ENSDARG00000089307	pmaip1	6.94E-17	3.15E-21	0.698350432	0.326	0.101
438	ENSDARG00000027345	mpzl2b	6.97E-17	3.16E-21	0.348494502	0.215	0.05
439	ENSDARG00000103118	cib1	7.04E-17	3.19E-21	0.304661268	0.32	0.095
440	ENSDARG00000078113	atp5mea	1.51E-16	6.86E-21	0.325755479	0.488	0.184
441	ENSDARG00000009336	aif1l	1.83E-16	8.30E-21	0.406403359	0.331	0.098
442	ENSDARG00000016745	slc35f6	1.97E-16	8.92E-21	0.506321833	0.355	0.114
443	ENSDARG00000113899	zgc:77650	2.87E-16	1.30E-20	0.369023685	0.279	0.077
444	ENSDARG00000035136	selenow1	3.13E-16	1.42E-20	0.788066245	0.75	0.399
445	ENSDARG00000000796	nr4a1	3.92E-16	1.78E-20	0.472559028	0.238	0.061
446	ENSDARG00000099969	zgc:152863	3.95E-16	1.79E-20	0.261148514	0.128	0.019
447	ENSDARG00000041878	rab11ba	9.13E-16	4.14E-20	0.369585973	0.436	0.155
448	ENSDARG00000044619	birc2	1.22E-15	5.55E-20	0.751823818	0.436	0.167
449	ENSDARG00000005355	larp6a	1.41E-15	6.39E-20	0.387621041	0.215	0.05
450	ENSDARG00000043009	fam43a	1.73E-15	7.83E-20	0.27866623	0.273	0.076
451	ENSDARG00000034368	hexb	1.85E-15	8.38E-20	0.328675852	0.372	0.123
452	ENSDARG00000021647	gnai1	2.05E-15	9.30E-20	0.38373712	0.378	0.124
453	ENSDARG00000005481	nfkbiaa	2.60E-15	1.18E-19	0.759250826	0.413	0.151
454	ENSDARG00000099766	myl12.1	3.31E-15	1.50E-19	0.649847865	0.727	0.441
455	ENSDARG00000099667	snrpg	4.72E-15	2.14E-19	0.340544206	0.349	0.115
456	ENSDARG00000020133	jdp2b	5.35E-15	2.42E-19	0.416894299	0.308	0.095
457	ENSDARG00000042824	nfe2l2a	7.44E-15	3.37E-19	0.312433746	0.483	0.182
458	ENSDARG00000053136	b2m	1.19E-14	5.40E-19	0.310671936	0.238	0.062
459	ENSDARG00000059049	zgc:174904	1.30E-14	5.88E-19	0.635565901	0.192	0.043
460	ENSDARG00000020645	slc7a3a	1.33E-14	6.02E-19	0.391072894	0.128	0.021
461	ENSDARG00000101794	rpl26	1.35E-14	6.11E-19	0.471786129	0.843	0.621
462	ENSDARG00000037009	banf1	1.36E-14	6.15E-19	0.413281001	0.395	0.144
463	ENSDARG00000068978	glo1	1.45E-14	6.59E-19	0.40654093	0.657	0.305
464	ENSDARG00000104018	mtpn	1.97E-14	8.93E-19	0.413393111	0.517	0.216
465	ENSDARG00000012513	sdcbp2	2.24E-14	1.01E-18	0.465913195	0.541	0.232
466	ENSDARG00000056090	capza1b	2.26E-14	1.02E-18	0.457518352	0.599	0.274
467	ENSDARG00000054155	pcna	2.27E-14	1.03E-18	0.333234388	0.215	0.052
468	ENSDARG00000071683	zfr2	2.78E-14	1.26E-18	0.367042625	0.238	0.064
469	ENSDARG00000042533	gstm.1	3.19E-14	1.45E-18	0.266519574	0.395	0.137
470	ENSDARG00000002768	pvalb2	3.75E-14	1.70E-18	-0.886939972	1	1
471	ENSDARG00000017489	ifi45	5.73E-14	2.60E-18	0.492424677	0.203	0.05
472	ENSDARG00000056259	tmem131	6.60E-14	2.99E-18	0.260093774	0.25	0.07
473	ENSDARG00000029663	rab1ab	6.81E-14	3.09E-18	0.393160152	0.512	0.212
474	ENSDARG00000035018	thy1	7.39E-14	3.35E-18	0.52520552	0.157	0.031
475	ENSDARG00000031683	fosab	9.51E-14	4.31E-18	0.651597247	0.616	0.308
476	ENSDARG00000013333	ndufa10	9.59E-14	4.35E-18	0.392741606	0.436	0.172
477	ENSDARG00000008816	glud1a	1.14E-13	5.19E-18	0.529159612	0.326	0.109
478	ENSDARG00000008155	sms	1.45E-13	6.57E-18	0.545163871	0.163	0.034
479	ENSDARG00000009779	mcl1a	2.34E-13	1.06E-17	0.66590339	0.779	0.511
480	ENSDARG00000099664	selenof	2.47E-13	1.12E-17	0.297421975	0.436	0.172
481	ENSDARG00000099197	actc1b	2.50E-13	1.13E-17	-0.687521882	1	0.999
482	ENSDARG00000040192	nenf	2.90E-13	1.31E-17	0.340915028	0.297	0.094
483	ENSDARG00000037789	pvalb1	2.96E-13	1.34E-17	-0.81529638	1	0.998
484	ENSDARG00000044852	wbp2nl	6.55E-13	2.97E-17	0.394533925	0.616	0.289
485	ENSDARG00000079994	si:dkey-187e18.1	7.53E-13	3.41E-17	0.275910251	0.151	0.031
486	ENSDARG00000045297	phb2a	7.67E-13	3.48E-17	0.303711759	0.337	0.117
487	ENSDARG00000057867	lasp1	1.33E-12	6.03E-17	0.479865297	0.593	0.28
488	ENSDARG00000074378	junba	1.61E-12	7.31E-17	0.318937844	0.43	0.165
489	ENSDARG00000006609	map2k2a	1.79E-12	8.10E-17	0.33475396	0.151	0.032
490	ENSDARG00000033170	sult2st1	2.13E-12	9.65E-17	0.848374993	0.221	0.064
491	ENSDARG00000012987	gpia	2.15E-12	9.74E-17	0.382368294	0.459	0.186
492	ENSDARG00000104011	rps17	3.04E-12	1.38E-16	0.527148803	0.826	0.685
493	ENSDARG00000092553	slc25a5	3.26E-12	1.48E-16	0.282010878	0.983	0.964
494	ENSDARG00000044098	egr2a	3.84E-12	1.74E-16	0.455797999	0.14	0.028
495	ENSDARG00000068992	hspa8	5.31E-12	2.41E-16	0.374880398	0.971	0.913
496	ENSDARG00000037860	cox6b2	6.29E-12	2.85E-16	0.406025436	0.86	0.641
497	ENSDARG00000035622	xbp1	8.07E-12	3.66E-16	0.299819295	0.581	0.263
498	ENSDARG00000056532	serinc2	8.22E-12	3.73E-16	0.294418814	0.349	0.127
499	ENSDARG00000070038	rbp2a	9.42E-12	4.27E-16	0.698380989	0.25	0.077
500	ENSDARG00000045402	commd3	1.13E-11	5.10E-16	0.335470434	0.308	0.104
501	ENSDARG00000055723	hsp70l	1.50E-11	6.80E-16	0.91585369	0.61	0.367
502	ENSDARG00000045075	tmem106a	1.75E-11	7.93E-16	0.320459263	0.221	0.064
503	ENSDARG00000069910	gtf2f2a	1.90E-11	8.62E-16	0.284669429	0.442	0.182
504	ENSDARG00000043608	eif4ebp1	3.26E-11	1.48E-15	0.31474658	0.628	0.313
505	ENSDARG00000053254	mylpfa	3.47E-11	1.57E-15	-0.70926844	0.959	0.973
506	ENSDARG00000030694	atp6v1e1b	3.62E-11	1.64E-15	0.312230462	0.616	0.288
507	ENSDARG00000057698	ctsd	4.36E-11	1.98E-15	0.932167483	0.64	0.377
508	ENSDARG00000024295	slc11a2	4.59E-11	2.08E-15	0.281291999	0.221	0.065
509	ENSDARG00000024209	wasf2	5.17E-11	2.34E-15	0.384879897	0.221	0.066
510	ENSDARG00000027141	ube2l3b	5.19E-11	2.35E-15	0.293601601	0.424	0.173
511	ENSDARG00000078785	tmem258	5.45E-11	2.47E-15	0.392530331	0.581	0.289
512	ENSDARG00000056499	ca6	1.10E-10	4.99E-15	0.556534499	0.151	0.034
513	ENSDARG00000010965	psma8	1.28E-10	5.81E-15	0.293114838	0.523	0.238
514	ENSDARG00000116058	rhoac	1.41E-10	6.40E-15	0.253320247	0.477	0.206
515	ENSDARG00000092693	tpt1	1.47E-10	6.67E-15	0.416508664	0.977	0.943
516	ENSDARG00000035719	arl5c	1.70E-10	7.69E-15	0.301677856	0.273	0.091
517	ENSDARG00000104068	gstp1	1.92E-10	8.70E-15	0.45603117	0.564	0.275
518	ENSDARG00000096003	atp5md	2.12E-10	9.63E-15	0.256125469	0.523	0.236
519	ENSDARG00000044513	tpst1l	2.61E-10	1.18E-14	0.335295804	0.151	0.034
520	ENSDARG00000078014	pacsin2	2.80E-10	1.27E-14	0.252212639	0.215	0.064
521	ENSDARG00000104066	dnaja2a	3.99E-10	1.81E-14	0.345646623	0.5	0.223
522	ENSDARG00000017441	mylz3	4.04E-10	1.83E-14	-0.808169119	0.843	0.899
523	ENSDARG00000036107	txnipa	4.31E-10	1.95E-14	0.445598835	0.547	0.271
524	ENSDARG00000002369	UBB	4.55E-10	2.06E-14	0.49778681	0.605	0.323
525	ENSDARG00000102452	eif3ha	5.27E-10	2.39E-14	0.376187783	0.634	0.34
526	ENSDARG00000075743	mrpl47	6.27E-10	2.84E-14	0.255284848	0.262	0.088
527	ENSDARG00000023394	slc37a2	8.82E-10	4.00E-14	0.395510304	0.308	0.117
528	ENSDARG00000076568	sec61b	8.85E-10	4.01E-14	0.389349465	0.68	0.411
529	ENSDARG00000005451	gdi2	1.09E-09	4.93E-14	0.262172895	0.523	0.242
530	ENSDARG00000014499	nutf2l	2.36E-09	1.07E-13	0.262535913	0.238	0.079
531	ENSDARG00000006260	tuba8l4	3.06E-09	1.39E-13	0.46517788	0.698	0.407
532	ENSDARG00000054578	arl6ip1	4.89E-09	2.22E-13	0.404594616	0.709	0.421
533	ENSDARG00000010194	eif4bb	6.08E-09	2.76E-13	0.265034876	0.384	0.16
534	ENSDARG00000059001	pim2	7.97E-09	3.61E-13	0.353312327	0.145	0.036
535	ENSDARG00000008735	atp6ap2	8.54E-09	3.87E-13	0.271506662	0.628	0.309
536	ENSDARG00000019861	fgl2a	1.04E-08	4.71E-13	0.254264997	0.116	0.024
537	ENSDARG00000101406	rplp2	1.09E-08	4.94E-13	0.276531832	0.959	0.927
538	ENSDARG00000115557	cox7b	1.10E-08	4.99E-13	0.335002106	0.797	0.484
539	ENSDARG00000033466	tagln2	1.17E-08	5.31E-13	0.272645564	0.32	0.12
540	ENSDARG00000040455	unc50	1.83E-08	8.31E-13	0.253479862	0.215	0.068
541	ENSDARG00000029722	hmgb2a	1.94E-08	8.81E-13	0.352883386	0.686	0.384
542	ENSDARG00000075666	tsc22d3	2.20E-08	9.96E-13	0.376742922	0.244	0.083
543	ENSDARG00000026712	rab5c	4.13E-08	1.87E-12	0.26166244	0.453	0.21
544	ENSDARG00000044562	cycsb	4.22E-08	1.91E-12	0.347613705	0.535	0.268
545	ENSDARG00000003795	idh2	4.39E-08	1.99E-12	0.272617011	0.674	0.35
546	ENSDARG00000011841	atp5l	6.05E-08	2.74E-12	0.335289017	0.814	0.527
547	ENSDARG00000062460	sgk3	1.37E-07	6.22E-12	0.254323041	0.186	0.057
548	ENSDARG00000014763	arf2a	1.51E-07	6.86E-12	0.25102205	0.302	0.12
549	ENSDARG00000099195	ier2a	1.53E-07	6.95E-12	0.485688466	0.442	0.21
550	ENSDARG00000076836	gpx4b	2.14E-07	9.68E-12	0.269734361	0.541	0.267
551	ENSDARG00000074635	abca1a	2.35E-07	1.06E-11	0.289569322	0.25	0.091
552	ENSDARG00000020850	eef1a1l1	3.51E-07	1.59E-11	0.26090237	0.988	0.984
553	ENSDARG00000052712	suclg1	3.63E-07	1.65E-11	0.283074361	0.512	0.261
554	ENSDARG00000102115	ndufc2	3.81E-07	1.73E-11	0.251182272	0.459	0.221
555	ENSDARG00000053381	plpp1a	4.91E-07	2.23E-11	0.647134708	0.25	0.098
556	ENSDARG00000041232	rps29	5.15E-07	2.33E-11	0.265221846	0.936	0.841
557	ENSDARG00000053684	aldob	6.76E-07	3.07E-11	-1.27729452	0.61	0.693
558	ENSDARG00000021924	hsp70.3	9.74E-07	4.42E-11	0.500072136	0.547	0.314
559	ENSDARG00000042708	tuba8l	1.13E-06	5.11E-11	0.303845983	0.337	0.145
560	ENSDARG00000056008	atp5mc1	1.25E-06	5.66E-11	0.287697928	0.552	0.304
561	ENSDARG00000024116	vamp8	1.25E-06	5.67E-11	0.423649214	0.18	0.059
562	ENSDARG00000086842	dap1b	1.43E-06	6.47E-11	-0.751429453	0.471	0.611
563	ENSDARG00000092362	hsp70.2	1.76E-06	7.99E-11	0.639667876	0.622	0.404
564	ENSDARG00000076221	fthl28	1.77E-06	8.00E-11	1.819471947	0.116	0.028
565	ENSDARG00000030213	sap30l	1.83E-06	8.31E-11	0.256454259	0.483	0.237
566	ENSDARG00000077533	eif3f	2.28E-06	1.03E-10	0.374489191	0.82	0.67
567	ENSDARG00000006691	rpl12	2.48E-06	1.12E-10	0.272520863	0.953	0.893
568	ENSDARG00000033738	zgc:153867	2.82E-06	1.28E-10	0.261138203	0.657	0.38
569	ENSDARG00000087303	cebpd	3.21E-06	1.45E-10	-1.059179555	0.244	0.461
570	ENSDARG00000043555	tmem30ab	3.87E-06	1.75E-10	0.277433322	0.267	0.106
571	ENSDARG00000054842	hsd17b14	4.18E-06	1.89E-10	0.309050367	0.18	0.061
572	ENSDARG00000036629	rps14	4.79E-06	2.17E-10	0.266080403	0.977	0.914
573	ENSDARG00000093313	ubb	5.29E-06	2.40E-10	0.409171894	0.605	0.354
574	ENSDARG00000092115	eif4a1a	5.31E-06	2.41E-10	0.257520923	0.395	0.185
575	ENSDARG00000005230	ssr2	7.06E-06	3.20E-10	0.292849912	0.616	0.357
576	ENSDARG00000103994	ppiab	7.12E-06	3.23E-10	0.324860841	0.849	0.713
577	ENSDARG00000088383	cox5aa	7.49E-06	3.40E-10	0.346950752	0.727	0.431
578	ENSDARG00000032970	cox4i1	8.01E-06	3.63E-10	0.322515692	0.797	0.574
579	ENSDARG00000029069	tnni2a.4	8.09E-06	3.67E-10	-0.884930063	0.837	0.835
580	ENSDARG00000025566	slc25a3b	8.41E-06	3.81E-10	0.356121514	0.762	0.586
581	ENSDARG00000040245	kpnb3	8.78E-06	3.98E-10	0.31205101	0.221	0.084
582	ENSDARG00000045399	cct5	1.40E-05	6.33E-10	0.281702243	0.616	0.363
583	ENSDARG00000044521	eef1b2	1.56E-05	7.09E-10	0.334833352	0.878	0.803
584	ENSDARG00000011201	rplp2l	1.64E-05	7.43E-10	0.314249649	0.93	0.891
585	ENSDARG00000033683	tpma	2.24E-05	1.01E-09	-0.723248804	0.901	0.866
586	ENSDARG00000095273	cox8a	2.29E-05	1.04E-09	0.30539752	0.727	0.484
587	ENSDARG00000036830	krt91	4.01E-05	1.82E-09	-0.736186306	0.756	0.765
588	ENSDARG00000007823	atf3	4.27E-05	1.93E-09	0.277516123	0.198	0.073
589	ENSDARG00000068457	tnnt3b	5.46E-05	2.47E-09	-0.692731587	0.733	0.782
590	ENSDARG00000045928	psma4	7.26E-05	3.29E-09	0.261114376	0.477	0.254
591	ENSDARG00000007693	nfkbiab	9.41E-05	4.26E-09	0.36214102	0.599	0.344
592	ENSDARG00000086881	ier2b	0.000118958	5.39E-09	0.326613905	0.372	0.185
593	ENSDARG00000007682	ppdpfa	0.000130179	5.90E-09	0.94205376	0.302	0.154
594	ENSDARG00000075870	triobpa	0.0002827	1.28E-08	0.320088921	0.151	0.052
595	ENSDARG00000035327	ckma	0.000432877	1.96E-08	-0.702423673	0.756	0.767
596	ENSDARG00000029688	hsp70.1	0.001097644	4.98E-08	0.458541697	0.442	0.26
597	ENSDARG00000102555	si:dkey-33i11.9	0.001769872	8.02E-08	0.525617645	0.203	0.086
598	ENSDARG00000030368	naa15b	0.003682592	1.67E-07	0.276003275	0.122	0.04
599	ENSDARG00000017741	g3bp1	0.004549008	2.06E-07	0.26195186	0.244	0.113
600	ENSDARG00000074758	csde1	0.007133743	3.23E-07	0.263864991	0.32	0.164
601	ENSDARG00000092947	cyt1	0.008751918	3.97E-07	-1.540033955	0.634	0.665
602	ENSDARG00000059035	porb	0.010708202	4.85E-07	0.274560256	0.122	0.042
603	ENSDARG00000031776	fthl27	0.013284474	6.02E-07	1.223514457	0.837	0.698
604	ENSDARG00000036036	mdka	0.016413238	7.44E-07	-1.577476184	0.07	0.221
605	ENSDARG00000002589	mylpfb	0.018055763	8.19E-07	-0.794776548	0.465	0.553
606	ENSDARG00000020239	lpin1	0.020180624	9.15E-07	-0.860626161	0.308	0.439
607	ENSDARG00000004621	gpm6ab	0.027993275	1.27E-06	-0.579078017	0.221	0.392
608	ENSDARG00000039150	lgmn	0.02849503	1.29E-06	0.732730625	0.349	0.204
609	ENSDARG00000076386	epdl1	0.034132549	1.55E-06	0.363756925	0.314	0.159
610	ENSDARG00000058371	krt5	0.128293672	5.82E-06	-0.83960669	0.552	0.602
611	ENSDARG00000099510	cnn3a	0.155809095	7.06E-06	-0.465938882	0.017	0.133
612	ENSDARG00000070922	cnbpb	0.156783515	7.11E-06	-0.589973055	0.576	0.597
613	ENSDARG00000020708	mdkb	0.15968475	7.24E-06	-1.227700338	0.256	0.39
614	ENSDARG00000022650	cyp2ad3	0.199832275	9.06E-06	-0.860542877	0.076	0.207
615	ENSDARG00000012078	meis1b	0.326033348	1.48E-05	-0.399472617	0.064	0.201
616	ENSDARG00000001950	ak1	0.387998757	1.76E-05	-0.731149308	0.57	0.617
617	ENSDARG00000038559	h1f0	0.399505127	1.81E-05	-0.600492659	0.378	0.486
618	ENSDARG00000070702	s100v2	0.420301686	1.91E-05	-0.698995555	0.076	0.197
619	ENSDARG00000104458	rnasekb	0.491470002	2.23E-05	-0.364254951	0.186	0.333
620	ENSDARG00000011166	cahz	0.564449526	2.56E-05	-1.081214774	0.012	0.114
621	ENSDARG00000025348	igfbp5b	0.599027693	2.72E-05	-0.792364248	0.023	0.131
622	ENSDARG00000006497	rtn1a	0.601831546	2.73E-05	-0.363227966	0.244	0.406
623	ENSDARG00000088330	hbae1.1	0.702608951	3.19E-05	-1.668581506	0.023	0.131
624	ENSDARG00000094210	fthl31	0.717659591	3.25E-05	0.260015714	0.14	0.06
625	ENSDARG00000077967	si:ch211-140m22.7	0.755614964	3.43E-05	-0.493158906	0.076	0.197
626	ENSDARG00000013976	anxa13	0.775858449	3.52E-05	-0.578645039	0.052	0.169
627	ENSDARG00000030479	hmgb1b	0.782682076	3.55E-05	-0.665071473	0.326	0.431
628	ENSDARG00000074667	akt1s1	0.866459849	3.93E-05	-0.632060438	0.203	0.329
629	ENSDARG00000089475	hbae1.1	0.924690176	4.19E-05	-1.918791912	0.023	0.127
630	ENSDARG00000000212	krt97	1	0.124624773	-1.301463482	0.087	0.12
631	ENSDARG00000000503	stx1b	1	0.00645911	-0.452834343	0.11	0.189
632	ENSDARG00000000563	ttn.1	1	0.096189193	-0.496708084	0.163	0.201
633	ENSDARG00000000666	creg2	1	0.011164343	-0.355437034	0.058	0.117
634	ENSDARG00000001889	tuba1a	1	0.032662069	-0.352706412	0.169	0.232
635	ENSDARG00000001994	stxbp1a	1	0.108306306	-0.339500618	0.093	0.13
636	ENSDARG00000002082	csnk2a1	1	0.526553439	-0.285542062	0.343	0.278
637	ENSDARG00000002193	rho	1	0.673029769	-0.320208283	0.355	0.336
638	ENSDARG00000002271	zfand5b	1	0.123298694	-0.413240584	0.233	0.26
639	ENSDARG00000002745	tdh	1	0.000800642	-0.648730797	0.512	0.507
640	ENSDARG00000003035	hspa9	1	0.280577856	-0.301114001	0.099	0.121
641	ENSDARG00000003081	mybphb	1	0.507902229	-0.316468334	0.116	0.126
642	ENSDARG00000003151	skp1	1	0.511134442	-0.322547098	0.535	0.468
643	ENSDARG00000003203	rhcga	1	0.070709733	-0.93146171	0.087	0.127
644	ENSDARG00000003207	mterf3	1	0.023500891	-0.885557873	0.076	0.128
645	ENSDARG00000003216	anxa2a	1	0.180330144	-0.458291745	0.122	0.149
646	ENSDARG00000003655	tmem59l	1	0.008624459	-0.286746551	0.105	0.18
647	ENSDARG00000003705	prnprs3	1	0.012844853	-0.439186479	0.058	0.116
648	ENSDARG00000003754	tspan2a	1	0.00208635	-0.504149537	0.035	0.105
649	ENSDARG00000003808	aqp3a	1	0.084038182	-0.357199764	0.174	0.123
650	ENSDARG00000003820	nr1d2a	1	0.152526638	-0.481780358	0.209	0.234
651	ENSDARG00000003952	pfn2	1	0.278595339	-0.419052905	0.424	0.377
652	ENSDARG00000004060	bhlhe40	1	0.968790844	-0.329594382	0.349	0.311
653	ENSDARG00000004297	irf2bpl	1	0.000212838	-0.548745175	0.047	0.142
654	ENSDARG00000004587	kat5b	1	0.101851421	-0.25249919	0.076	0.112
655	ENSDARG00000004588	sox4a	1	0.029278309	-0.55119861	0.157	0.218
656	ENSDARG00000005560	ywhah	1	0.127607859	-0.257428332	0.203	0.245
657	ENSDARG00000005924	serpina10a	1	0.064244421	-0.30634098	0.163	0.21
658	ENSDARG00000006125	csnk1db	1	0.773748867	-0.254806193	0.267	0.228
659	ENSDARG00000006397	laptm4a	1	0.758072439	-0.328925542	0.227	0.216
660	ENSDARG00000006427	fabp2	1	0.63977663	-0.282718739	0.163	0.167
661	ENSDARG00000006487	anp32a	1	0.049509761	-0.568229719	0.477	0.451
662	ENSDARG00000006588	zgc:111983	1	0.208311908	-1.207600999	0.169	0.185
663	ENSDARG00000006837	mycn	1	0.004783703	-0.418885405	0.058	0.13
664	ENSDARG00000007241	mycb	1	0.009940409	-0.379005762	0.087	0.156
665	ENSDARG00000007275	si:ch211-251b21.1	1	0.000678352	-1.460672608	0.233	0.324
666	ENSDARG00000007276	ela3l	1	0.792584358	-1.010921418	0.157	0.154
667	ENSDARG00000007576	crybb1l1	1	0.036176335	-0.637489975	0.081	0.135
668	ENSDARG00000007654	nsfa	1	0.183063711	-0.375832836	0.093	0.121
669	ENSDARG00000007697	fabp7a	1	0.066740327	-1.846513312	0.215	0.251
670	ENSDARG00000007836	ctsla	1	0.025151518	0.557199013	0.593	0.503
671	ENSDARG00000008030	myl9b	1	0.000931654	-0.549774088	0.052	0.135
672	ENSDARG00000008153	serinc5	1	0.451148945	-0.290604447	0.099	0.111
673	ENSDARG00000008218	znf410	1	0.752134938	-0.293866019	0.122	0.123
674	ENSDARG00000008407	tspan7b	1	0.00042821	-0.636001183	0.116	0.222
675	ENSDARG00000008494	myl6	1	0.048491223	-0.486102076	0.087	0.136
676	ENSDARG00000008720	lmo3	1	0.877815023	-0.279916429	0.105	0.105
677	ENSDARG00000008803	marcksb	1	0.029657342	-0.484922028	0.14	0.194
678	ENSDARG00000008947	rtf1	1	0.08538941	-0.282137388	0.262	0.187
679	ENSDARG00000009106	serinc1	1	0.000726834	-0.393725825	0.314	0.405
680	ENSDARG00000009280	smyd1a	1	0.026727632	-0.27763212	0.058	0.11
681	ENSDARG00000009480	pdcl	1	0.804265581	-0.330434881	0.169	0.163
682	ENSDARG00000009534	wls	1	0.429484477	-0.302436239	0.163	0.13
683	ENSDARG00000009544	cldnb	1	0.004176058	-0.893670846	0.058	0.126
684	ENSDARG00000009553	gng3	1	0.033716177	-0.390276006	0.227	0.282
685	ENSDARG00000009978	icn	1	0.14601175	-0.751361338	0.419	0.429
686	ENSDARG00000010008	vim	1	0.000334586	-0.834496211	0.145	0.257
687	ENSDARG00000010052	ndrg3b	1	0.490810062	-0.269002549	0.116	0.094
688	ENSDARG00000010137	ldb1a	1	0.033240235	-0.317218803	0.087	0.141
689	ENSDARG00000010745	dnaja2b	1	0.375614293	-0.3547791	0.203	0.213
690	ENSDARG00000010873	DDX17	1	0.015951402	-0.395418059	0.11	0.171
691	ENSDARG00000011170	ndrg2	1	0.001588488	-0.632703442	0.116	0.2
692	ENSDARG00000012138	sgce	1	0.225784987	-0.315392045	0.116	0.141
693	ENSDARG00000012458	zgc:77849	1	0.040682427	-0.471021819	0.279	0.315
694	ENSDARG00000012688	eif1b	1	0.000169189	-0.452915564	0.767	0.696
695	ENSDARG00000012777	nucks1b	1	0.755182944	-0.275724501	0.221	0.192
696	ENSDARG00000012944	myhz2	1	0.127512487	-1.359810941	0.18	0.212
697	ENSDARG00000013087	ndrg3a	1	0.000841509	-1.032248801	0.163	0.26
698	ENSDARG00000013430	bhmt	1	0.003093115	-0.929940544	0.331	0.384
699	ENSDARG00000013615	pbx3b	1	0.049157427	-0.449518288	0.07	0.115
700	ENSDARG00000013755	actn3a	1	0.008924023	-0.624172168	0.087	0.152
701	ENSDARG00000013979	ndfip1	1	0.262075157	-0.316711343	0.326	0.244
702	ENSDARG00000014053	olfm1b	1	0.759160969	-0.290822545	0.163	0.163
703	ENSDARG00000014196	myl1	1	0.017266417	-0.58831617	0.337	0.376
704	ENSDARG00000014287	eno2	1	0.063398878	-0.309035797	0.099	0.146
705	ENSDARG00000014420	elavl3	1	0.005928348	-0.321229242	0.186	0.281
706	ENSDARG00000014569	hnrnpr	1	0.535627548	-0.255462536	0.227	0.19
707	ENSDARG00000014571	ctnnb1	1	0.706894298	-0.323530815	0.273	0.256
708	ENSDARG00000014587	slc38a5b	1	0.109634001	-0.287553335	0.209	0.245
709	ENSDARG00000014746	rbfox1	1	0.060514962	-0.410411944	0.134	0.183
710	ENSDARG00000015050	calm2b	1	0.190931278	-0.315352231	0.587	0.523
711	ENSDARG00000015266	mab21l2	1	0.883063001	-0.530528493	0.128	0.124
712	ENSDARG00000015314	zc4h2	1	0.9016737	-0.433122705	0.297	0.252
713	ENSDARG00000015551	fth1a	1	0.000196577	-0.849092572	0.773	0.74
714	ENSDARG00000015575	cyp3c1	1	0.699217013	-0.318268255	0.192	0.165
715	ENSDARG00000015851	pnn	1	0.694332286	-0.378021444	0.192	0.184
716	ENSDARG00000015866	apoa2	1	0.039514285	-1.098730597	0.692	0.627
717	ENSDARG00000016301	zgc:65894	1	0.009135425	-0.453979965	0.087	0.156
718	ENSDARG00000016691	cd9b	1	0.010249844	-0.470646845	0.058	0.121
719	ENSDARG00000016771	tfa	1	0.105707476	-1.079305559	0.07	0.105
720	ENSDARG00000016793	crybb1l2	1	0.740059899	-0.469487615	0.169	0.151
721	ENSDARG00000016871	smarce1	1	0.126299248	-0.422403716	0.355	0.252
722	ENSDARG00000017314	CELA1 (1 of many)	1	0.263290976	-1.384746486	0.384	0.366
723	ENSDARG00000017624	krt4	1	8.35E-05	-1.46463331	0.547	0.562
724	ENSDARG00000017673	nova2	1	0.000626521	-0.495619647	0.262	0.358
725	ENSDARG00000018404	krt18a.1	1	0.011336397	-0.769599919	0.145	0.214
726	ENSDARG00000018524	midn	1	0.554373582	-0.255573658	0.192	0.16
727	ENSDARG00000018618	cpsf6	1	0.311839186	-0.33440341	0.227	0.174
728	ENSDARG00000018985	castor2	1	0.138185513	-0.315775886	0.14	0.175
729	ENSDARG00000019223	arglu1a	1	0.811114445	-0.280155304	0.14	0.125
730	ENSDARG00000019353	sparc	1	0.000421681	-0.580457281	0.244	0.351
731	ENSDARG00000019702	aldocb	1	0.071830725	-0.782553864	0.326	0.332
732	ENSDARG00000019856	atp1a1b	1	0.004544061	-1.27696782	0.052	0.118
733	ENSDARG00000019881	bsg	1	0.68117621	-0.260999964	0.686	0.54
734	ENSDARG00000020007	col1a2	1	0.082490708	-0.382902755	0.099	0.14
735	ENSDARG00000020107	usp2a	1	0.005385611	-0.260968049	0.058	0.13
736	ENSDARG00000020261	rab2a	1	0.893709828	-0.279206365	0.395	0.344
737	ENSDARG00000020574	atp2a1	1	0.481040689	-0.489029625	0.436	0.397
738	ENSDARG00000020609	snap25a	1	0.013060705	-0.578403387	0.198	0.26
739	ENSDARG00000020693	sesn1	1	0.000564281	-0.780499083	0.448	0.482
740	ENSDARG00000020876	pdk2a	1	0.031067129	-0.252712412	0.058	0.109
741	ENSDARG00000020890	tmod4	1	0.046584402	-0.320613909	0.07	0.116
742	ENSDARG00000021140	pabpc1b	1	0.829946565	-0.25329491	0.163	0.159
743	ENSDARG00000021143	rtn1b	1	0.003276591	-0.510308455	0.18	0.271
744	ENSDARG00000021372	tob1b	1	0.000367804	-0.574059171	0.442	0.473
745	ENSDARG00000021443	zfp36l1b	1	0.67156231	-0.331535965	0.14	0.14
746	ENSDARG00000021806	zfp36l2	1	0.000896727	-0.419994299	0.041	0.122
747	ENSDARG00000021811	calm3a	1	0.002264523	-0.305644203	0.5	0.533
748	ENSDARG00000022176	IGLON5	1	0.082366153	-0.361510776	0.099	0.141
749	ENSDARG00000022303	higd1a	1	0.126867142	-0.261480839	0.384	0.281
750	ENSDARG00000022456	eno1a	1	0.277961582	-0.380819433	0.43	0.328
751	ENSDARG00000022509	cox4i2	1	0.218532647	-0.344219147	0.128	0.154
752	ENSDARG00000023151	ucp1	1	0.832672688	-0.862195362	0.198	0.186
753	ENSDARG00000023220	selenot2	1	0.437083641	-0.254168462	0.174	0.185
754	ENSDARG00000023290	fabp3	1	0.005800355	-0.476440724	0.547	0.546
755	ENSDARG00000023323	ywhaqb	1	0.027567925	-0.334581941	0.419	0.279
756	ENSDARG00000023600	sh3gl2a	1	0.27763632	-0.28391464	0.087	0.111
757	ENSDARG00000023820	faxdc2	1	0.033430719	-0.386657451	0.099	0.153
758	ENSDARG00000023963	tpm4a	1	0.161912548	-0.436191026	0.081	0.111
759	ENSDARG00000024047	tmem38a	1	0.417508957	-0.302808005	0.14	0.153
760	ENSDARG00000024195	znf395b	1	0.361027398	-0.335303687	0.285	0.287
761	ENSDARG00000024433	pvalb4	1	0.100826399	-0.903699931	0.395	0.393
762	ENSDARG00000024548	cryba4	1	0.099526254	-0.729356303	0.203	0.247
763	ENSDARG00000024877	ptgr1	1	0.331745382	-0.254576693	0.203	0.16
764	ENSDARG00000025350	prdx2	1	0.000135041	-0.318791027	0.715	0.552
765	ENSDARG00000025789	chd4b	1	0.955822951	-0.253426597	0.174	0.163
766	ENSDARG00000025855	camk2n1a	1	0.005265931	-0.505837758	0.105	0.179
767	ENSDARG00000026531	alcama	1	0.005861693	-0.558259259	0.047	0.112
768	ENSDARG00000026655	tspo	1	0.004746005	-0.497339913	0.355	0.221
769	ENSDARG00000026726	anxa1a	1	0.00934836	-1.093161665	0.262	0.306
770	ENSDARG00000026801	stau2	1	0.021359348	-0.295142479	0.221	0.288
771	ENSDARG00000027088	ptgdsb.1	1	0.000165956	-1.617669575	0.314	0.4
772	ENSDARG00000027200	gabarapl2	1	0.964890019	-0.284401492	0.384	0.334
773	ENSDARG00000027355	slc25a4	1	0.010995472	-0.615999478	0.099	0.161
774	ENSDARG00000027740	adcyap1b	1	0.035502012	-0.774104011	0.093	0.147
775	ENSDARG00000027984	gstz1	1	0.507609923	-0.344960763	0.227	0.225
776	ENSDARG00000028017	tp53inp1	1	0.257098205	-0.326228908	0.169	0.19
777	ENSDARG00000028213	ttn.2	1	0.17195184	-0.468325048	0.163	0.189
778	ENSDARG00000029072	klf6a	1	0.008094452	-0.33429601	0.355	0.226
779	ENSDARG00000029443	zgc:92242	1	0.014952131	-0.294411514	0.076	0.136
780	ENSDARG00000029818	srsf5a	1	0.551164501	-0.268000207	0.692	0.566
781	ENSDARG00000029995	tnni2b.2	1	0.065203055	-0.837974192	0.116	0.161
782	ENSDARG00000030106	stmn4	1	0.126873029	-0.336926567	0.116	0.152
783	ENSDARG00000030116	susd6	1	0.731006394	-0.284342527	0.105	0.109
784	ENSDARG00000030155	ssbp3b	1	0.033186388	-0.297265449	0.099	0.154
785	ENSDARG00000030166	hyi	1	0.516617933	-0.257879829	0.151	0.125
786	ENSDARG00000030270	tnnt3a	1	0.041390765	-0.409226881	0.058	0.103
787	ENSDARG00000030349	cryba2a	1	0.506403978	-0.60754686	0.099	0.113
788	ENSDARG00000030411	crygn2	1	0.282968962	-0.681704697	0.209	0.228
789	ENSDARG00000030614	syt1a	1	0.025574708	-0.469782958	0.087	0.143
790	ENSDARG00000031317	ppdpfb	1	0.017250087	-0.364430576	0.831	0.738
791	ENSDARG00000031720	clstn1	1	0.315443503	-0.280092661	0.134	0.155
792	ENSDARG00000032317	tox	1	0.028516137	-0.276266176	0.07	0.124
793	ENSDARG00000032405	ckap4	1	0.015580564	-0.31276005	0.047	0.101
794	ENSDARG00000032614	msi2b	1	0.184430493	-0.434827247	0.099	0.128
795	ENSDARG00000032619	tob1a	1	0.018921926	-0.496516726	0.326	0.369
796	ENSDARG00000032929	cryba1l1	1	0.467779961	-0.674726432	0.233	0.237
797	ENSDARG00000033009	h3f3c	1	0.002050484	-0.486361779	0.564	0.561
798	ENSDARG00000033138	lyrm2	1	0.137214426	-0.289663853	0.157	0.191
799	ENSDARG00000033234	stmn2a	1	0.163119393	-0.299185546	0.11	0.145
800	ENSDARG00000033364	mgst3b	1	0.622482409	-0.408155737	0.448	0.385
801	ENSDARG00000033609	map1lc3a	1	0.023895198	-0.340481122	0.233	0.293
802	ENSDARG00000033655	stmn1b	1	0.001431537	-0.610012599	0.436	0.496
803	ENSDARG00000033832	ampd1	1	0.087228984	-0.381522351	0.128	0.171
804	ENSDARG00000034470	aldoab	1	0.257367259	-0.290902923	0.169	0.191
805	ENSDARG00000034616	mlf2	1	0.851590297	-0.266347327	0.238	0.212
806	ENSDARG00000034670	ube2e2	1	0.345221606	-0.261872507	0.157	0.172
807	ENSDARG00000034753	tspan3a	1	0.037401913	-0.320382232	0.238	0.288
808	ENSDARG00000035256	eef2l2	1	0.00012414	-0.649461333	0.058	0.162
809	ENSDARG00000035458	atp2a1l	1	0.005223571	-0.854300741	0.215	0.28
810	ENSDARG00000035519	histh1l	1	0.035782047	-0.500050795	0.831	0.749
811	ENSDARG00000035715	marcksl1b	1	0.000127843	-0.601095629	0.64	0.658
812	ENSDARG00000035810	rgcc	1	0.014582164	-0.544686032	0.14	0.202
813	ENSDARG00000035890	fuca1.1	1	0.00042124	-0.261278729	0.279	0.154
814	ENSDARG00000035907	fam49al	1	0.748505552	-0.363655896	0.128	0.11
815	ENSDARG00000036040	atg13	1	0.463466773	-0.259637238	0.157	0.169
816	ENSDARG00000036080	cd81a	1	0.543710506	-0.530605185	0.628	0.452
817	ENSDARG00000036102	ctdsp2	1	0.341626333	-0.376556102	0.279	0.281
818	ENSDARG00000036295	golga7ba	1	0.089060633	-0.277198903	0.081	0.12
819	ENSDARG00000036577	atp6v0cb	1	0.001654467	-0.452713429	0.215	0.317
820	ENSDARG00000036593	kdm2ba	1	0.300786354	-0.331756952	0.093	0.112
821	ENSDARG00000036754	hmgn3	1	0.095872359	-0.438686401	0.244	0.269
822	ENSDARG00000036820	mgll	1	0.004098945	-0.354359355	0.047	0.115
823	ENSDARG00000036832	cyt1l	1	0.04093515	-1.560056411	0.163	0.205
824	ENSDARG00000036840	krt15	1	0.002118357	-0.958237811	0.134	0.221
825	ENSDARG00000037116	cxcl12a	1	0.001045789	-1.217078343	0.035	0.113
826	ENSDARG00000037284	ptges3a	1	0.313063351	-0.279735851	0.291	0.227
827	ENSDARG00000037783	proza	1	0.027205402	-0.391232691	0.145	0.204
828	ENSDARG00000037997	tubb5	1	0.302853043	-0.361668394	0.116	0.141
829	ENSDARG00000038025	cbx7a	1	0.035628766	-0.564759681	0.238	0.28
830	ENSDARG00000038028	ndufa6	1	0.462848967	-0.299251309	0.494	0.371
831	ENSDARG00000038095	socs1a	1	0.593247119	-0.490530078	0.116	0.096
832	ENSDARG00000038153	lgals2b	1	0.513852788	-0.430440901	0.209	0.213
833	ENSDARG00000038306	tsc22d1	1	0.00368333	-0.530122836	0.122	0.199
834	ENSDARG00000038439	fabp10a	1	0.01007839	-1.048798111	0.401	0.424
835	ENSDARG00000038574	scg2b	1	0.001492627	-0.61657489	0.058	0.143
836	ENSDARG00000039211	zgc:77439	1	0.024173651	-0.316328076	0.07	0.124
837	ENSDARG00000039269	arg2	1	0.005586505	-0.413117624	0.093	0.169
838	ENSDARG00000039576	fstl1b	1	0.047041815	-0.263093125	0.058	0.102
839	ENSDARG00000039647	slc6a1b	1	0.023383273	-0.956158672	0.064	0.115
840	ENSDARG00000039729	asap1b	1	0.111000627	-0.328688578	0.174	0.119
841	ENSDARG00000039730	zgc:112160	1	0.358529767	-1.097151472	0.11	0.128
842	ENSDARG00000039929	ckmt2b	1	0.096553835	-0.269746211	0.093	0.132
843	ENSDARG00000040031	tardbp	1	0.764653269	-0.292115819	0.174	0.169
844	ENSDARG00000040059	gbp	1	0.755705129	-0.275121315	0.279	0.243
845	ENSDARG00000040291	cadm4	1	0.005558433	-0.584802643	0.076	0.145
846	ENSDARG00000040295	apoeb	1	0.001587226	1.547452113	0.244	0.159
847	ENSDARG00000040534	epcam	1	0.000365683	-0.910659346	0.093	0.196
848	ENSDARG00000040565	ckmb	1	0.028784018	-0.665732838	0.64	0.592
849	ENSDARG00000040764	id1	1	0.275039977	-0.82655598	0.39	0.287
850	ENSDARG00000040822	fundc1	1	0.677492626	-0.261307191	0.209	0.207
851	ENSDARG00000040874	add3a	1	0.492864522	-0.271200048	0.099	0.111
852	ENSDARG00000040971	zgc:92606	1	0.181952639	-0.505151788	0.419	0.396
853	ENSDARG00000041051	mid1ip1a	1	0.001951494	-0.930540824	0.064	0.142
854	ENSDARG00000041433	si:dkey-7c18.24	1	0.076118395	-1.269035817	0.07	0.108
855	ENSDARG00000041607	eif4ebp3l	1	0.106706287	-0.640260093	0.419	0.391
856	ENSDARG00000041623	mt2	1	0.288302691	-0.837251441	0.267	0.284
857	ENSDARG00000041691	bhlhe41	1	0.241385569	-0.405544745	0.221	0.246
858	ENSDARG00000041839	tsc22d2	1	0.015475403	-0.251827674	0.047	0.103
859	ENSDARG00000041925	cryba2b	1	0.505811684	-0.831988492	0.18	0.192
860	ENSDARG00000042133	si:dkey-51e6.1	1	0.053918813	-0.433403235	0.081	0.124
861	ENSDARG00000042245	myl13	1	0.528540212	-0.380272592	0.169	0.139
862	ENSDARG00000042620	gstr	1	0.619342769	-0.504576578	0.25	0.233
863	ENSDARG00000042690	s1pr1	1	0.002721015	-1.012935616	0.041	0.109
864	ENSDARG00000042904	foxo3b	1	0.054552608	-0.260875511	0.07	0.115
865	ENSDARG00000042977	nfil3	1	0.011662591	-0.253570401	0.058	0.12
866	ENSDARG00000042993	prss1	1	0.874974866	-1.139952046	0.465	0.395
867	ENSDARG00000043257	ckbb	1	0.62332325	-0.383856019	0.709	0.545
868	ENSDARG00000043313	ank2b	1	0.014707663	-0.366570501	0.07	0.132
869	ENSDARG00000043531	jun	1	0.486092361	-0.304303256	0.314	0.316
870	ENSDARG00000043821	klf7b	1	0.459454591	-0.298935351	0.134	0.107
871	ENSDARG00000044062	ctbp2a	1	0.070208668	-0.337288393	0.064	0.103
872	ENSDARG00000044625	pcf11	1	0.340462831	-0.300715852	0.122	0.14
873	ENSDARG00000044669	hp1bp3	1	0.025684438	-0.256134172	0.407	0.272
874	ENSDARG00000044684	rbp4l	1	0.054711474	-0.75850248	0.18	0.225
875	ENSDARG00000044935	hpdb	1	0.67879942	-0.263739935	0.11	0.116
876	ENSDARG00000045132	vdac1	1	0.037111285	-0.393461451	0.419	0.429
877	ENSDARG00000045143	hbbe2	1	0.000793159	-1.853186491	0.064	0.151
878	ENSDARG00000045296	cops9	1	0.302408035	-0.338987098	0.279	0.218
879	ENSDARG00000045639	elavl4	1	0.008328954	-0.283343336	0.174	0.263
880	ENSDARG00000045776	cnbpa	1	0.61150571	-0.266270298	0.448	0.394
881	ENSDARG00000045835	si:dkey-14d8.6	1	0.292102033	-0.916480341	0.081	0.101
882	ENSDARG00000045945	syn2a	1	0.032467179	-0.331024513	0.058	0.108
883	ENSDARG00000045947	hrc	1	0.000369158	-0.376930561	0.035	0.125
884	ENSDARG00000045979	zgc:153704	1	0.007711099	-0.58664095	0.07	0.135
885	ENSDARG00000046030	zgc:110339	1	0.004627296	-0.792271802	0.32	0.207
886	ENSDARG00000051875	islr2	1	0.219283585	-0.357446954	0.11	0.14
887	ENSDARG00000051886	ankrd11	1	0.769749759	-0.264895023	0.233	0.201
888	ENSDARG00000052150	pbx4	1	0.031868888	-0.413623299	0.099	0.152
889	ENSDARG00000052419	ankrd12	1	0.493782571	-0.425961114	0.186	0.188
890	ENSDARG00000052695	nr2f1a	1	0.001376219	-0.60892092	0.047	0.125
891	ENSDARG00000053130	pcp4a	1	0.908981936	-0.390452223	0.122	0.119
892	ENSDARG00000053358	basp1	1	0.068352157	-0.528477588	0.128	0.17
893	ENSDARG00000053485	aldh6a1	1	0.570372384	-0.277619404	0.355	0.325
894	ENSDARG00000053862	crygmx	1	0.492116478	-0.630556688	0.227	0.227
895	ENSDARG00000053875	cryba1b	1	0.264595984	-0.725847676	0.192	0.218
896	ENSDARG00000053973	fetub	1	0.010314841	-1.320395125	0.122	0.189
897	ENSDARG00000054172	pgrmc1	1	0.695404365	-0.263359454	0.157	0.157
898	ENSDARG00000054271	cdkn1bb	1	0.305461363	-0.373444324	0.331	0.328
899	ENSDARG00000054442	cbx1b	1	0.069226185	-0.281161205	0.134	0.184
900	ENSDARG00000054804	anp32e	1	0.247009393	-0.404760872	0.279	0.282
901	ENSDARG00000054911	tmsb	1	0.010250083	-0.542229117	0.081	0.146
902	ENSDARG00000054916	eif4ebp3	1	0.13793275	-0.449957786	0.39	0.384
903	ENSDARG00000055192	zgc:136930	1	0.05501199	-0.380246856	0.314	0.349
904	ENSDARG00000055216	tuba1c	1	0.000193323	-0.451120958	0.331	0.449
905	ENSDARG00000055283	id2a	1	0.054143644	-0.325277934	0.424	0.305
906	ENSDARG00000055455	gpm6aa	1	0.000276452	-0.468066106	0.349	0.456
907	ENSDARG00000055514	icn2	1	0.009089111	-1.467838951	0.128	0.19
908	ENSDARG00000055543	appb	1	0.261649305	-0.277723048	0.116	0.139
909	ENSDARG00000055618	acta1b	1	0.718578332	-0.301514646	0.134	0.136
910	ENSDARG00000055868	rsl1d1	1	0.869186351	-0.356168957	0.401	0.334
911	ENSDARG00000056248	si:dkey-183i3.5	1	0.754406942	-0.375995526	0.262	0.249
912	ENSDARG00000056725	hmgb3a	1	0.000133115	-0.579181587	0.337	0.452
913	ENSDARG00000056740	tmeff1b	1	0.005303452	-0.462102549	0.134	0.217
914	ENSDARG00000056744	ela2	1	0.041423069	-1.077540421	0.128	0.18
915	ENSDARG00000056765	ela2l	1	0.870274307	-1.050560441	0.227	0.214
916	ENSDARG00000056831	gng2	1	0.65001999	-0.349946069	0.186	0.182
917	ENSDARG00000056877	vamp2	1	0.365605064	-0.352567268	0.192	0.206
918	ENSDARG00000057378	selenou1a	1	0.873493491	-0.315571314	0.157	0.151
919	ENSDARG00000057460	crygm2d13	1	0.273875204	-0.847511886	0.105	0.128
920	ENSDARG00000057913	syt11a	1	0.009513335	-0.523934272	0.169	0.241
921	ENSDARG00000057940	dido1	1	0.961255209	-0.314175746	0.198	0.18
922	ENSDARG00000058005	hgd	1	0.045764622	-0.456020149	0.122	0.173
923	ENSDARG00000058094	ciarta	1	0.545175397	-0.319734652	0.436	0.388
924	ENSDARG00000058117	snap25b	1	0.013850677	-0.44263553	0.14	0.214
925	ENSDARG00000058358	krt8	1	0.649711546	-0.865190568	0.558	0.457
926	ENSDARG00000058693	cast	1	0.003204046	-0.385041631	0.093	0.169
927	ENSDARG00000059259	pabpc4	1	0.018906481	-0.35754833	0.052	0.105
928	ENSDARG00000059311	dpysl5b	1	0.022495818	-0.459920317	0.064	0.116
929	ENSDARG00000059337	tgif1	1	0.071029914	-0.37721793	0.081	0.121
930	ENSDARG00000059367	mfap2	1	0.003453446	-0.327541722	0.041	0.11
931	ENSDARG00000059391	gyg1b	1	0.037902755	-0.507180398	0.081	0.13
932	ENSDARG00000059601	map1aa	1	0.023620717	-0.468054551	0.099	0.157
933	ENSDARG00000059680	fscn1a	1	0.007070046	-0.358834605	0.07	0.14
934	ENSDARG00000059768	gpatch8	1	0.278692045	-0.260432831	0.192	0.147
935	ENSDARG00000059933	plpp3	1	0.002324481	-0.46762073	0.035	0.106
936	ENSDARG00000060065	ubap2b	1	0.723868142	-0.312768814	0.209	0.18
937	ENSDARG00000060113	znf395a	1	0.36097854	-0.287429619	0.145	0.163
938	ENSDARG00000060316	cish	1	0.01068957	-0.461817069	0.11	0.179
939	ENSDARG00000060350	apoda.2	1	0.937265828	-1.118824644	0.18	0.164
940	ENSDARG00000060457	pmp22b	1	0.00025464	-0.711277489	0.07	0.173
941	ENSDARG00000060853	nckap1	1	0.002329255	-0.348474813	0.035	0.106
942	ENSDARG00000061187	cbx5	1	0.918174438	-0.28077166	0.285	0.249
943	ENSDARG00000061226	timp2a	1	0.000829151	-0.471839652	0.047	0.129
944	ENSDARG00000061242	tuft1a	1	0.005668471	-0.274606825	0.041	0.106
945	ENSDARG00000061647	nrxn1a	1	0.246251509	-0.385560669	0.099	0.123
946	ENSDARG00000061810	mbd3b	1	0.023102497	-0.281448806	0.052	0.105
947	ENSDARG00000062326	hmgn7	1	0.652952384	-0.314070503	0.645	0.506
948	ENSDARG00000062590	pleca	1	0.010337327	-0.268012845	0.064	0.128
949	ENSDARG00000063095	ctsf	1	0.029136205	-0.343838952	0.244	0.303
950	ENSDARG00000063626	ddx21	1	0.312183827	-0.312910971	0.465	0.421
951	ENSDARG00000067997	myhz1.3	1	0.297563184	-0.282128214	0.169	0.189
952	ENSDARG00000068194	klf9	1	0.034740207	-0.391247372	0.11	0.164
953	ENSDARG00000068214	ccni	1	0.057315048	-0.323700631	0.738	0.647
954	ENSDARG00000068401	yap1	1	0.028098575	-0.289168189	0.064	0.114
955	ENSDARG00000068436	h3f3b.1	1	0.159541961	-0.489899262	0.506	0.461
956	ENSDARG00000068478	gpx4a	1	0.000879547	-0.631939523	0.163	0.261
957	ENSDARG00000068507	crybb1	1	0.085241287	-0.51969695	0.215	0.256
958	ENSDARG00000068680	ctrl	1	0.02937572	-1.056495418	0.099	0.156
959	ENSDARG00000068701	gpr85	1	0.001242363	-0.68893521	0.052	0.131
960	ENSDARG00000068745	map4l	1	0.240540986	-0.279232493	0.116	0.143
961	ENSDARG00000068822	purba	1	0.334137792	-0.387124063	0.18	0.193
962	ENSDARG00000069100	aldh9a1a.1	1	0.855048718	-0.441839057	0.552	0.463
963	ENSDARG00000069297	upf3a	1	0.210234322	-0.274614138	0.076	0.102
964	ENSDARG00000069360	ppp3r1b	1	0.641005661	-0.26243474	0.198	0.168
965	ENSDARG00000069425	hsbp1a	1	0.578503831	-0.388201177	0.128	0.132
966	ENSDARG00000069630	tat	1	0.099500319	-0.592830659	0.087	0.124
967	ENSDARG00000069752	ckba	1	0.08020646	-0.334430731	0.087	0.13
968	ENSDARG00000069801	crygm2d12	1	0.929576143	-0.793995315	0.174	0.167
969	ENSDARG00000069940	ppap2d	1	0.000885713	-0.583524632	0.041	0.121
970	ENSDARG00000069981	cspg5a	1	0.058511787	-0.355003566	0.11	0.16
971	ENSDARG00000070426	chac1	1	0.040171414	-0.435325516	0.564	0.502
972	ENSDARG00000070657	pa2g4b	1	0.711619864	-0.310070127	0.238	0.206
973	ENSDARG00000070721	vdrb	1	0.001397422	-0.567474126	0.134	0.222
974	ENSDARG00000070787	jupa	1	0.023287726	-0.30980301	0.076	0.128
975	ENSDARG00000070835	tnnc2	1	0.002797359	-0.776634195	0.413	0.451
976	ENSDARG00000070844	gamt	1	0.229633756	-0.604937475	0.297	0.296
977	ENSDARG00000071011	cdk5r2a	1	0.001446323	-0.397918343	0.029	0.104
978	ENSDARG00000071018	ptena	1	0.358951216	-0.342522357	0.169	0.182
979	ENSDARG00000071026	mllt11	1	0.124449501	-0.324703281	0.145	0.183
980	ENSDARG00000071196	cavin2b	1	0.000944658	-0.322743661	0.041	0.124
981	ENSDARG00000071224	si:ch211-133n4.4	1	0.008679492	-0.369126391	0.105	0.177
982	ENSDARG00000071445	myoz1b	1	0.405460174	-0.459030322	0.134	0.144
983	ENSDARG00000071626	ptgdsb.2	1	0.005285765	-1.581818801	0.14	0.208
984	ENSDARG00000071658	ywhag2	1	0.007616812	-0.471811217	0.163	0.246
985	ENSDARG00000071673	ctdspla	1	0.019836935	-0.323881218	0.116	0.177
986	ENSDARG00000073742	prss59.2	1	0.106889801	-1.089513425	0.401	0.419
987	ENSDARG00000074057	calm3b	1	0.054053504	-0.268378169	0.535	0.376
988	ENSDARG00000074390	tmem176l.4	1	0.727270257	-0.433359076	0.105	0.106
989	ENSDARG00000074869	si:ch1073-291c23.2	1	0.009586935	-0.433250788	0.076	0.14
990	ENSDARG00000075542	zfhx4	1	0.667148823	-0.359065156	0.11	0.115
991	ENSDARG00000076120	foxp4	1	5.09E-05	-0.908217944	0.081	0.2
992	ENSDARG00000076532	si:ch211-222l21.1	1	0.601159925	-0.455944003	0.413	0.372
993	ENSDARG00000076572	crygm2d7	1	0.48001778	-0.65402368	0.105	0.086
994	ENSDARG00000076847	tnrc6c1	1	0.09836323	-0.468237226	0.273	0.299
995	ENSDARG00000077045	scg5	1	0.032049851	-0.327705478	0.07	0.121
996	ENSDARG00000077473	mych	1	0.385357717	-0.318128295	0.198	0.213
997	ENSDARG00000077811	sox11a	1	0.000832806	-0.545309097	0.07	0.165
998	ENSDARG00000078308	spry2	1	0.01960393	-0.520065636	0.058	0.112
999	ENSDARG00000078473	nucks1a	1	0.659151927	-0.351445496	0.267	0.223
1000	ENSDARG00000078619	pnp5a	1	0.195401813	-0.555786981	0.145	0.17
1001	ENSDARG00000078659	tmem176	1	0.002668086	-0.645055392	0.081	0.158
1002	ENSDARG00000078748	si:ch211-137a8.4	1	0.008666858	-0.50931694	0.134	0.206
1003	ENSDARG00000079274	prss59.1	1	0.248371191	-1.00588312	0.221	0.245
1004	ENSDARG00000079305	hbae3	1	0.079270238	-2.008895939	0.151	0.186
1005	ENSDARG00000079687	rnf10	1	0.403302246	-0.267279596	0.343	0.339
1006	ENSDARG00000086288	scg3	1	0.261334182	-0.385920151	0.099	0.122
1007	ENSDARG00000086658	crygm2d21	1	0.564402531	-0.593284389	0.116	0.099
1008	ENSDARG00000086917	crygm2d2	1	0.739866386	-0.809597582	0.233	0.228
1009	ENSDARG00000087324	crygm2d1	1	0.975340415	-0.816850136	0.192	0.182
1010	ENSDARG00000087390	hbbe1.3	1	0.010265887	-2.085337771	0.145	0.209
1011	ENSDARG00000087402	tpm1	1	0.150227804	-0.455077237	0.209	0.155
1012	ENSDARG00000087636	hmgn6	1	0.21150254	-0.382001527	0.547	0.499
1013	ENSDARG00000087697	lpl	1	0.001628568	-0.808723132	0.105	0.191
1014	ENSDARG00000087765	crygm2d10	1	0.681309886	-0.687774137	0.169	0.173
1015	ENSDARG00000088823	crygm2d3	1	0.269212369	-0.863944401	0.081	0.107
1016	ENSDARG00000089124	hbae1.3	1	9.91E-05	-1.821189814	0.029	0.128
1017	ENSDARG00000089302	hnrnpa0a	1	0.880197883	-0.394042786	0.343	0.301
1018	ENSDARG00000089382	zgc:158463	1	0.414300611	-0.32536495	0.395	0.377
1019	ENSDARG00000089441	si:ch211-105c13.3	1	0.006383585	-0.346344897	0.041	0.103
1020	ENSDARG00000090268	krtt1c19e	1	0.000552314	-0.610725714	0.36	0.438
1021	ENSDARG00000090286	serpina1	1	0.027196461	-0.906592783	0.052	0.102
1022	ENSDARG00000090428	ctrb1	1	0.018994667	-1.185241713	0.372	0.407
1023	ENSDARG00000090872	si:dkey-276j7.1	1	0.079905015	-0.549008424	0.256	0.283
1024	ENSDARG00000091996	tcnbb	1	0.580063917	-0.911157365	0.134	0.141
1025	ENSDARG00000092033	si:dkey-239h2.3	1	0.037954885	-0.471085783	0.25	0.294
1026	ENSDARG00000092170	apoc1	1	0.001305419	1.861472073	0.209	0.131
1027	ENSDARG00000092610	lamp1b	1	0.140551981	-0.295439108	0.076	0.108
1028	ENSDARG00000092945	si:ch211-250g4.3	1	0.000216882	-1.267343617	0.023	0.111
1029	ENSDARG00000092970	tmsb2	1	0.083287323	-0.491438219	0.122	0.161
1030	ENSDARG00000093303	ifitm1	1	0.573920839	-1.027800874	0.14	0.145
1031	ENSDARG00000093406	zgc:111986	1	0.331333811	-0.342730418	0.256	0.263
1032	ENSDARG00000093448	mpc1	1	0.613622085	-0.421454544	0.407	0.343
1033	ENSDARG00000093549	selenop	1	0.00403068	0.282012874	0.407	0.302
1034	ENSDARG00000093584	zgc:193505	1	0.020413654	-1.003245912	0.087	0.141
1035	ENSDARG00000093844	zgc:136461	1	0.253142744	-0.763246016	0.145	0.11
1036	ENSDARG00000093936	si:dkeyp-1h4.6	1	0.04543525	-0.697032938	0.058	0.103
1037	ENSDARG00000094041	krt17	1	0.002640149	-1.678835161	0.169	0.251
1038	ENSDARG00000094300	nupr1a	1	0.972816637	-0.336857526	0.424	0.362
1039	ENSDARG00000094310	si:ch211-255g12.6	1	0.049700604	-0.794015841	0.076	0.123
1040	ENSDARG00000094836	si:ch211-195b15.8	1	0.098457195	-0.339189013	0.081	0.12
1041	ENSDARG00000095451	si:ch211-196l7.4	1	0.005068932	-0.545879775	0.517	0.523
1042	ENSDARG00000096257	si:ch73-367p23.2	1	0.037554635	-0.39904511	0.14	0.199
1043	ENSDARG00000096661	si:ch211-286b5.5	1	0.207725717	-0.359359703	0.163	0.184
1044	ENSDARG00000096829	blvrb	1	0.179396795	-0.335966806	0.169	0.125
1045	ENSDARG00000096849	si:dkey-16p21.8	1	0.001891924	-0.706416331	0.215	0.293
1046	ENSDARG00000097157	si:ch211-207n23.2	1	0.003669226	-1.348850015	0.07	0.142
1047	ENSDARG00000097322	si:dkey-81l17.6	1	0.002877241	-0.469740836	0.07	0.147
1048	ENSDARG00000098588	gchfr	1	0.11911493	-0.327827593	0.087	0.122
1049	ENSDARG00000098635	irf2bp2b	1	0.79574383	-0.368531711	0.267	0.245
1050	ENSDARG00000098832	fam168a	1	0.000992324	-0.609800699	0.18	0.274
1051	ENSDARG00000099039	pcbp2	1	0.000573776	-0.540198461	0.331	0.407
1052	ENSDARG00000099175	hmgb1a	1	0.023320588	-0.599340806	0.622	0.557
1053	ENSDARG00000099203	atp1b2a	1	0.089842533	-0.402948327	0.134	0.175
1054	ENSDARG00000099236	10-Sep	1	0.000258907	-0.402397959	0.047	0.142
1055	ENSDARG00000099283	epb41a	1	0.012763629	-0.556315226	0.163	0.231
1056	ENSDARG00000099312	jpt1b	1	0.000229981	-0.494526721	0.169	0.286
1057	ENSDARG00000099389	cdo1	1	0.244868669	-0.371990973	0.122	0.146
1058	ENSDARG00000099420	nme2b.2	1	0.875415451	-0.30393231	0.506	0.447
1059	ENSDARG00000099532	ubl3a	1	0.011780466	-0.414064642	0.099	0.165
1060	ENSDARG00000099744	gap43	1	0.095829503	-0.506451322	0.099	0.137
1061	ENSDARG00000099776	glula	1	0.564327583	-0.411104691	0.442	0.425
1062	ENSDARG00000099974	ldb3b	1	0.698082608	-0.29318031	0.105	0.108
1063	ENSDARG00000100003	glulb	1	4.89E-05	-0.731687742	0.233	0.356
1064	ENSDARG00000100129	brd3b	1	0.029602764	-0.472817482	0.169	0.22
1065	ENSDARG00000100244	ebf3a	1	0.37612912	-0.504455917	0.122	0.138
1066	ENSDARG00000100446	si:ch211-286o17.1	1	0.002883827	-0.551953241	0.064	0.139
1067	ENSDARG00000100494	pbx1a	1	0.023803844	-0.400685648	0.076	0.131
1068	ENSDARG00000100562	CABZ01080702.1	1	0.817159691	-0.354166624	0.209	0.18
1069	ENSDARG00000100582	si:ch211-195b11.3	1	0.28751862	-0.632308367	0.163	0.179
1070	ENSDARG00000100795	timp4.3	1	0.22001813	-0.255519698	0.099	0.127
1071	ENSDARG00000100825	calm3a	1	0.741670044	-0.540532567	0.215	0.201
1072	ENSDARG00000101074	glud1b	1	0.846112336	-0.343664055	0.355	0.301
1073	ENSDARG00000101135	si:dkey-85k7.7	1	0.000154452	-0.430179853	0.035	0.135
1074	ENSDARG00000101199	rbp4	1	0.000117642	-1.139319976	0.378	0.462
1075	ENSDARG00000101324	apoa1b	1	0.006126784	-1.131051369	0.674	0.632
1076	ENSDARG00000101362	mibp	1	0.002803964	-0.803028987	0.041	0.111
1077	ENSDARG00000101387	CAMK2N1	1	0.024701519	-0.466012679	0.052	0.101
1078	ENSDARG00000101733	fam168b	1	0.071227394	-0.361728624	0.128	0.172
1079	ENSDARG00000101766	ptmab	1	0.169192689	-0.334541044	0.89	0.711
1080	ENSDARG00000101900	xrn2	1	0.67117159	-0.334699875	0.122	0.124
1081	ENSDARG00000102047	mab21l1	1	0.305763894	-0.370248983	0.087	0.108
1082	ENSDARG00000102051	mtbl	1	0.518844126	-0.286638273	0.11	0.089
1083	ENSDARG00000102453	slc1a2b	1	0.002438486	-1.593042634	0.052	0.124
1084	ENSDARG00000102558	pde6ha	1	0.34936434	-0.490387401	0.238	0.244
1085	ENSDARG00000102572	si:ch211-260e23.9	1	0.070454742	-0.442917177	0.285	0.318
1086	ENSDARG00000102889	15-Sep	1	0.120966779	-0.327830579	0.076	0.109
1087	ENSDARG00000102975	nsg2	1	0.01571661	-0.40480936	0.227	0.289
1088	ENSDARG00000103057	zfhx3	1	0.905777679	-0.295688114	0.157	0.146
1089	ENSDARG00000103199	si:dkey-247k7.2	1	0.023851944	-1.398425986	0.145	0.196
1090	ENSDARG00000103498	epd	1	0.005352291	-0.456495044	0.151	0.085
1091	ENSDARG00000103543	gngt2b	1	0.793874426	-0.379889255	0.145	0.129
1092	ENSDARG00000103919	si:ch73-1a9.3	1	0.017922541	-0.389887102	0.744	0.659
1093	ENSDARG00000104279	appa	1	0.108571603	-0.37096619	0.262	0.294
1094	ENSDARG00000104347	rtn4b	1	0.008522568	-0.437597058	0.14	0.216
1095	ENSDARG00000104359	anxa1c	1	0.000665344	-1.186586249	0.047	0.132
1096	ENSDARG00000104413	rogdi	1	0.842828038	-0.277135281	0.116	0.113
1097	ENSDARG00000104682	tpm2	1	0.226598144	-0.395716469	0.087	0.112
1098	ENSDARG00000104945	sncb	1	0.016764475	-0.392745828	0.198	0.265
1099	ENSDARG00000105154	creg1	1	0.593826049	-0.733650909	0.308	0.294
1100	ENSDARG00000105223	pmp22a	1	0.001123962	-0.848160541	0.128	0.224
1101	ENSDARG00000109337	nanos1	1	0.000360092	-0.715761664	0.07	0.167
1102	ENSDARG00000109861	BX545855.1	1	0.965286242	-0.863716424	0.215	0.201
1103	ENSDARG00000113599	hbbe1.1	1	0.018396744	-3.456487275	0.081	0.136
1104	ENSDARG00000114516	CABZ01021592.1	1	0.127247537	-1.497453167	0.07	0.103
1105	ENSDARG00000115405	hbbe1.2	1	0.003695093	-1.820741126	0.07	0.142
1106	ENSDARG00000116164	crygm2d8	1	0.416418412	-0.672512033	0.163	0.134
1107	ENSDARG00000116617	spaca4l	1	0.045564166	-0.417516367	0.064	0.109
