# Supplementary material for: Cell-type-specific responses to the microbiota across all tissues of the larval zebrafish
Source: Cell Rep. Author manuscript; Available in PMC 2023 Oct 23. (PMC10423310; doi:10.1016/j.celrep.2023.112095)
Supplement: MMC121 [file NIHMS1880944-supplement-MMC121.zip › DataS15/Figure6_PanelD_subcluster_GeneLists/subcluster13.tsv]

	gene	gene_NAME	p_val_adj	p_val	avg_logFC	pct.1	pct.2
1	ENSDARG00000045835	si:dkey-14d8.6	3.27E-254	1.48E-258	1.721341652	0.852	0.075
2	ENSDARG00000037789	pvalb1	1.37E-12	6.22E-17	0.257751634	1	0.998
3	ENSDARG00000099197	actc1b	3.60E-10	1.63E-14	0.295001135	1	0.999
4	ENSDARG00000053254	mylpfa	8.47E-10	3.84E-14	0.379910016	0.988	0.972
5	ENSDARG00000009443	zgc:92137	9.05E-10	4.10E-14	1.339283912	0.112	0.022
6	ENSDARG00000073742	prss59.2	1.78E-09	8.06E-14	0.925259543	0.592	0.413
7	ENSDARG00000007276	ela3l	6.92E-09	3.14E-13	1.206302937	0.331	0.148
8	ENSDARG00000043722	cpa4	7.10E-08	3.22E-12	0.977139032	0.107	0.022
9	ENSDARG00000013856	amy2a	9.87E-08	4.47E-12	1.5156475	0.189	0.061
10	ENSDARG00000036830	krt91	2.71E-07	1.23E-11	0.389581299	0.864	0.761
11	ENSDARG00000045442	cpb1	1.38E-06	6.25E-11	1.304548266	0.178	0.058
12	ENSDARG00000017314	CELA1 (1 of many)	2.55E-06	1.15E-10	1.139359649	0.521	0.361
13	ENSDARG00000052578	c6ast4	7.15E-06	3.24E-10	1.272542245	0.195	0.071
14	ENSDARG00000056744	ela2	0.000294841	1.34E-08	0.923910336	0.32	0.174
15	ENSDARG00000071403	oaz1a	0.000713082	3.23E-08	-0.371967621	0.249	0.518
16	ENSDARG00000011665	aldoaa	0.000736967	3.34E-08	-0.344295348	0.207	0.464
17	ENSDARG00000009153	pla2g1b	0.000929038	4.21E-08	0.574658173	0.112	0.033
18	ENSDARG00000058225	arpc4l	0.001111019	5.04E-08	-0.550541268	0.036	0.21
19	ENSDARG00000017490	cel.1	0.001363955	6.18E-08	1.127147611	0.142	0.05
20	ENSDARG00000067990	myhz1.1	0.001845765	8.37E-08	0.875603536	0.734	0.669
21	ENSDARG00000005451	gdi2	0.003700483	1.68E-07	-0.429777384	0.071	0.258
22	ENSDARG00000007867	dazap2	0.00396778	1.80E-07	-0.504129544	0.03	0.19
23	ENSDARG00000003308	emc2	0.004160601	1.89E-07	-0.420789341	0.047	0.222
24	ENSDARG00000014361	tmbim4	0.004664501	2.11E-07	-0.457950307	0.036	0.201
25	ENSDARG00000079274	prss59.1	0.005476071	2.48E-07	1.054543777	0.373	0.239
26	ENSDARG00000043484	ube2d2	0.005508788	2.50E-07	-0.442544759	0.083	0.272
27	ENSDARG00000093022	selenoh	0.006101763	2.77E-07	-0.385231138	0.047	0.219
28	ENSDARG00000039730	zgc:112160	0.006215007	2.82E-07	1.218334286	0.243	0.123
29	ENSDARG00000102105	dad1	0.006238045	2.83E-07	-0.448034524	0.077	0.263
30	ENSDARG00000021339	cpa5	0.007730471	3.50E-07	1.200642538	0.231	0.116
31	ENSDARG00000030915	cpa1	0.008137127	3.69E-07	1.126799624	0.112	0.037
32	ENSDARG00000027141	ube2l3b	0.009578574	4.34E-07	-0.306109607	0.03	0.187
33	ENSDARG00000100742	reep5	0.010249503	4.65E-07	-0.310082085	0.142	0.356
34	ENSDARG00000075989	arpc2	0.012257237	5.56E-07	-0.380810663	0.124	0.325
35	ENSDARG00000056085	mob4	0.01242834	5.63E-07	-0.356597667	0.036	0.194
36	ENSDARG00000063095	ctsf	0.012435301	5.64E-07	-0.42617478	0.112	0.308
37	ENSDARG00000060350	apoda.2	0.01252461	5.68E-07	1.182282716	0.284	0.161
38	ENSDARG00000093406	zgc:111986	0.013648857	6.19E-07	-0.463853242	0.089	0.269
39	ENSDARG00000061490	u2surp	0.016571136	7.51E-07	-0.377749294	0.047	0.209
40	ENSDARG00000092677	coa6	0.018928506	8.58E-07	-0.423640926	0.047	0.203
41	ENSDARG00000090697	eif3ea	0.019062899	8.64E-07	-0.329138511	0.266	0.51
42	ENSDARG00000063100	psmd14	0.019819721	8.99E-07	-0.392389041	0.03	0.177
43	ENSDARG00000102452	eif3ha	0.024441823	1.11E-06	-0.309200149	0.148	0.357
44	ENSDARG00000068457	tnnt3b	0.025881028	1.17E-06	0.25412272	0.811	0.779
45	ENSDARG00000104031	mrpl33	0.026677946	1.21E-06	-0.33811015	0.006	0.135
46	ENSDARG00000039830	gng5	0.028530618	1.29E-06	-0.273262337	0.071	0.245
47	ENSDARG00000057853	atp6v0ca	0.029032965	1.32E-06	-0.257931448	0.071	0.245
48	ENSDARG00000057882	arpc3	0.033899988	1.54E-06	-0.330167818	0.142	0.339
49	ENSDARG00000026908	tmed2	0.034970334	1.59E-06	-0.339717618	0.095	0.271
50	ENSDARG00000009250	etfb	0.035257317	1.60E-06	-0.286361565	0.059	0.223
51	ENSDARG00000042993	prss1	0.039718931	1.80E-06	1.200650068	0.485	0.394
52	ENSDARG00000037259	ndufb6	0.042046723	1.91E-06	-0.257864596	0.065	0.231
53	ENSDARG00000068680	ctrl	0.043477273	1.97E-06	1.11962525	0.266	0.151
54	ENSDARG00000090428	ctrb1	0.043998491	1.99E-06	1.069405203	0.497	0.403
55	ENSDARG00000078686	arl8a	0.045236684	2.05E-06	-0.468462878	0.024	0.159
56	ENSDARG00000045373	pabpn1	0.05272205	2.39E-06	-0.315611979	0.101	0.278
57	ENSDARG00000023220	selenot2	0.062340696	2.83E-06	-0.259940854	0.041	0.19
58	ENSDARG00000068996	hist2h2l	0.063055021	2.86E-06	-0.456145634	0.136	0.318
59	ENSDARG00000096661	si:ch211-286b5.5	0.079823349	3.62E-06	-0.259285537	0.041	0.189
60	ENSDARG00000069920	cox17	0.08408708	3.81E-06	-0.250233068	0.095	0.268
61	ENSDARG00000069846	zgc:162944	0.08567607	3.88E-06	-0.325627043	0.036	0.173
62	ENSDARG00000035625	snrnp27	0.089655646	4.06E-06	-0.366605032	0.065	0.218
63	ENSDARG00000013968	psap	0.091626034	4.15E-06	-0.375502535	0.166	0.369
64	ENSDARG00000052178	eif2s1b	0.100377936	4.55E-06	-0.26171698	0.136	0.33
65	ENSDARG00000006399	ywhae1	0.102022424	4.63E-06	-0.25818314	0.112	0.292
66	ENSDARG00000012513	sdcbp2	0.105242314	4.77E-06	-0.264880142	0.083	0.247
67	ENSDARG00000032575	ywhaz	0.112604895	5.10E-06	-0.313208257	0.136	0.32
68	ENSDARG00000076836	gpx4b	0.120106423	5.45E-06	-0.303429976	0.107	0.282
69	ENSDARG00000076223	SERP1	0.146514895	6.64E-06	-0.294482601	0.231	0.438
70	ENSDARG00000025972	mcts1	0.159873515	7.25E-06	-0.253903228	0.03	0.161
71	ENSDARG00000090912	npc2	0.164760254	7.47E-06	-0.344624717	0.124	0.298
72	ENSDARG00000099865	hnrnpabb	0.16931548	7.68E-06	-0.256431547	0.195	0.395
73	ENSDARG00000003866	tm9sf2	0.173706533	7.87E-06	-0.398167703	0.041	0.176
74	ENSDARG00000034777	txn2	0.174016672	7.89E-06	-0.318774344	0.012	0.128
75	ENSDARG00000007323	chmp4bb	0.175915098	7.98E-06	-0.302009058	0.024	0.15
76	ENSDARG00000104149	rraga	0.188604342	8.55E-06	-0.332665636	0.012	0.127
77	ENSDARG00000041607	eif4ebp3l	0.200101439	9.07E-06	-0.314378999	0.195	0.399
78	ENSDARG00000110357	txndc15	0.212716108	9.64E-06	-0.330459069	0.012	0.126
79	ENSDARG00000079391	mrpl42	0.221159433	1.00E-05	-0.298027602	0.053	0.192
80	ENSDARG00000045847	si:ch211-214j24.10	0.238821841	1.08E-05	-0.272645501	0.024	0.147
81	ENSDARG00000035282	emc6	0.283714968	1.29E-05	-0.393652193	0.041	0.172
82	ENSDARG00000009753	sf3b6	0.295375837	1.34E-05	-0.290551641	0.124	0.294
83	ENSDARG00000042236	atrx	0.296464589	1.34E-05	-0.320804574	0.053	0.193
84	ENSDARG00000099313	naga	0.300877737	1.36E-05	-0.418493781	0.012	0.124
85	ENSDARG00000053912	fbl	0.31272166	1.42E-05	-0.29623495	0.059	0.197
86	ENSDARG00000056740	tmeff1b	0.317812292	1.44E-05	-0.59296352	0.077	0.219
87	ENSDARG00000056765	ela2l	0.333059261	1.51E-05	0.605426199	0.314	0.211
88	ENSDARG00000035622	xbp1	0.342218804	1.55E-05	-0.256995994	0.112	0.279
89	ENSDARG00000008748	ube2na	0.349559858	1.58E-05	-0.330080725	0.053	0.188
90	ENSDARG00000035136	selenow1	0.358455188	1.63E-05	-0.448258577	0.231	0.417
91	ENSDARG00000069977	myg1	0.359059297	1.63E-05	-0.300359323	0.018	0.132
92	ENSDARG00000016255	chmp4ba	0.390722031	1.77E-05	-0.327739038	0.03	0.15
93	ENSDARG00000040121	psma2	0.418386042	1.90E-05	-0.265506645	0.059	0.197
94	ENSDARG00000070834	taf13	0.427138796	1.94E-05	-0.344045005	0.053	0.186
95	ENSDARG00000055120	ctsba	0.454169937	2.06E-05	-0.264780374	0.118	0.282
96	ENSDARG00000059304	chchd2	0.470077275	2.13E-05	-0.28796423	0.03	0.149
97	ENSDARG00000014329	npm1a	0.473953008	2.15E-05	-0.262385635	0.095	0.25
98	ENSDARG00000056122	gdi1	0.479093504	2.17E-05	-0.500151785	0.012	0.118
99	ENSDARG00000099664	selenof	0.488918919	2.22E-05	-0.273928453	0.053	0.185
100	ENSDARG00000022315	atp6v1g1	0.554066778	2.51E-05	-0.285192294	0.13	0.291
101	ENSDARG00000020298	btg2	0.592909439	2.69E-05	-0.302962188	0.077	0.219
102	ENSDARG00000037284	ptges3a	0.597860157	2.71E-05	-0.3394431	0.089	0.234
103	ENSDARG00000039601	ier3ip1	0.640638361	2.90E-05	-0.33807179	0.024	0.135
104	ENSDARG00000036080	cd81a	0.654096485	2.97E-05	-0.369634269	0.266	0.465
105	ENSDARG00000019033	tmem59	0.660846054	3.00E-05	-0.289533969	0.13	0.289
106	ENSDARG00000051888	ist1	0.66865472	3.03E-05	-0.255804303	0.018	0.127
107	ENSDARG00000028119	sumo3a	0.712152436	3.23E-05	-0.253958533	0.16	0.337
108	ENSDARG00000017781	hsd17b10	0.715621324	3.24E-05	-0.277947847	0.006	0.105
109	ENSDARG00000010745	dnaja2b	0.737260943	3.34E-05	-0.28586646	0.077	0.218
110	ENSDARG00000036625	polr2f	0.741195644	3.36E-05	-0.264657463	0.059	0.19
111	ENSDARG00000011989	crx	0.747191081	3.39E-05	0.575937746	0.101	0.038
112	ENSDARG00000102874	immt	0.846574662	3.84E-05	-0.332722391	0.018	0.122
113	ENSDARG00000099476	zgc:174863	0.876058481	3.97E-05	-0.258321857	0.012	0.114
114	ENSDARG00000012987	gpia	0.894929158	4.06E-05	-0.306711055	0.065	0.199
115	ENSDARG00000014571	ctnnb1	0.896639071	4.06E-05	-0.414811579	0.112	0.261
116	ENSDARG00000005481	nfkbiaa	0.927640596	4.21E-05	-0.30734443	0.041	0.163
117	ENSDARG00000044751	ddt	0.937733801	4.25E-05	-0.321174148	0.047	0.168
118	ENSDARG00000007405	strap	0.976994322	4.43E-05	-0.341932539	0.036	0.148
119	ENSDARG00000003641	tfg	0.988906513	4.48E-05	-0.305689596	0.024	0.133
120	ENSDARG00000000212	krt97	1	0.210762851	-0.968975518	0.089	0.12
121	ENSDARG00000000563	ttn.1	1	0.229466759	0.789868471	0.225	0.199
122	ENSDARG00000000853	dstyk	1	0.611897836	0.255435166	0.112	0.135
123	ENSDARG00000001889	tuba1a	1	0.011799874	-0.439610324	0.148	0.232
124	ENSDARG00000001994	stxbp1a	1	0.000261022	-0.515886416	0.036	0.132
125	ENSDARG00000002193	rho	1	0.000244756	0.643154556	0.414	0.334
126	ENSDARG00000002230	sypb	1	0.031888255	-0.262997456	0.065	0.122
127	ENSDARG00000002240	psmb6	1	0.650145275	0.329026934	0.266	0.339
128	ENSDARG00000002589	mylpfb	1	0.00067572	0.284533059	0.598	0.549
129	ENSDARG00000002791	atp1a1a.1	1	7.17E-05	-0.262274818	0.089	0.227
130	ENSDARG00000003081	mybphb	1	0.598819793	0.331835052	0.13	0.126
131	ENSDARG00000003203	rhcga	1	0.011622442	-1.195163283	0.065	0.128
132	ENSDARG00000003207	mterf3	1	0.868390667	0.34431305	0.124	0.127
133	ENSDARG00000003281	pik3ip1	1	0.005923677	-0.274515608	0.053	0.125
134	ENSDARG00000003655	tmem59l	1	0.005023452	-0.358592158	0.095	0.18
135	ENSDARG00000003754	tspan2a	1	0.00800045	-0.302452232	0.041	0.105
136	ENSDARG00000003860	cbx3a	1	0.000110281	-0.284516317	0.089	0.22
137	ENSDARG00000004297	irf2bpl	1	0.001226935	-0.3474878	0.053	0.142
138	ENSDARG00000004527	pin4	1	0.694555984	0.259808926	0.095	0.111
139	ENSDARG00000004588	sox4a	1	0.017553908	0.453036577	0.272	0.214
140	ENSDARG00000005191	ahcy	1	0.831333775	0.425016126	0.249	0.298
141	ENSDARG00000006427	fabp2	1	0.117373946	0.460995558	0.195	0.166
142	ENSDARG00000006588	zgc:111983	1	0.010603217	-1.060750757	0.112	0.187
143	ENSDARG00000007275	si:ch211-251b21.1	1	0.013654939	-0.350474358	0.225	0.324
144	ENSDARG00000007576	crybb1l1	1	0.609596289	-0.552834054	0.118	0.133
145	ENSDARG00000007697	fabp7a	1	0.830308207	-0.461529108	0.237	0.25
146	ENSDARG00000007720	sub1b	1	0.000263448	-0.250459393	0.018	0.106
147	ENSDARG00000007737	zyg11	1	0.000143819	-0.27145806	0.012	0.101
148	ENSDARG00000008407	tspan7b	1	0.00171169	-0.394499078	0.118	0.222
149	ENSDARG00000008494	myl6	1	0.01556513	-0.402963162	0.071	0.137
150	ENSDARG00000008936	sec11a	1	0.000128555	-0.276552737	0.018	0.112
151	ENSDARG00000009544	cldnb	1	0.000933548	-0.833052974	0.041	0.127
152	ENSDARG00000009553	gng3	1	0.002818102	-0.398034585	0.178	0.284
153	ENSDARG00000009871	snrpc	1	0.00013364	-0.311386053	0.024	0.121
154	ENSDARG00000009950	edf1	1	0.672288698	0.253471876	0.385	0.503
155	ENSDARG00000009978	icn	1	0.119327618	-0.466090351	0.355	0.431
156	ENSDARG00000010008	vim	1	0.029996525	-0.345958885	0.178	0.256
157	ENSDARG00000011272	uqcc2	1	0.000297227	-0.256377062	0.024	0.114
158	ENSDARG00000011640	syt5b	1	0.110437366	0.475057221	0.107	0.076
159	ENSDARG00000012078	meis1b	1	0.000391813	-0.27385072	0.083	0.2
160	ENSDARG00000012138	sgce	1	0.000455478	-0.357941687	0.047	0.143
161	ENSDARG00000012144	emc7	1	6.82E-05	-0.394224782	0.041	0.154
162	ENSDARG00000012499	per1b	1	0.118900334	0.251097429	0.071	0.116
163	ENSDARG00000012972	cfl1l	1	0.075777208	-0.286835079	0.225	0.291
164	ENSDARG00000013087	ndrg3a	1	0.001535209	-0.71105261	0.148	0.261
165	ENSDARG00000013976	anxa13	1	0.000481403	-0.32513549	0.065	0.168
166	ENSDARG00000014053	olfm1b	1	0.020096619	-0.303148256	0.095	0.165
167	ENSDARG00000014196	myl1	1	0.032414989	0.38426599	0.414	0.374
168	ENSDARG00000015551	fth1a	1	0.707464433	0.276842732	0.592	0.747
169	ENSDARG00000015866	apoa2	1	8.09E-05	0.585653815	0.639	0.629
170	ENSDARG00000015887	b2ml	1	9.19E-05	-0.25461797	0.219	0.389
171	ENSDARG00000016691	cd9b	1	0.017160392	-0.299151949	0.059	0.121
172	ENSDARG00000016793	crybb1l2	1	0.537677084	-0.493977901	0.13	0.152
173	ENSDARG00000017624	krt4	1	0.202670683	-0.824119634	0.556	0.562
174	ENSDARG00000017775	atp5mc3a	1	0.058590034	0.313180135	0.213	0.324
175	ENSDARG00000018049	sf3b2	1	5.09E-05	-0.380993674	0.036	0.149
176	ENSDARG00000018259	atp1a3a	1	0.064650533	0.38128937	0.16	0.12
177	ENSDARG00000018404	krt18a.1	1	0.112043405	-0.267088492	0.154	0.213
178	ENSDARG00000018618	cpsf6	1	0.722650426	0.367228273	0.172	0.176
179	ENSDARG00000019302	mid1ip1b	1	0.919240572	0.494911558	0.13	0.139
180	ENSDARG00000019438	rnf13	1	0.000302924	-0.283978796	0.03	0.123
181	ENSDARG00000019702	aldocb	1	0.026275137	-0.293805323	0.249	0.335
182	ENSDARG00000019856	atp1a1b	1	0.015984316	-0.852541279	0.059	0.118
183	ENSDARG00000019881	bsg	1	0.000106857	-0.369489885	0.355	0.551
184	ENSDARG00000020015	mrps33	1	0.000106947	-0.261780947	0.018	0.114
185	ENSDARG00000020258	ewsr1a	1	0.003432711	-0.250346433	0.053	0.133
186	ENSDARG00000020405	napab	1	0.246186351	0.316518479	0.095	0.135
187	ENSDARG00000020465	ewsr1b	1	0.000200459	-0.289326414	0.047	0.152
188	ENSDARG00000020482	nono	1	0.000101764	-0.351299024	0.03	0.133
189	ENSDARG00000020574	atp2a1	1	0.026531086	0.351366248	0.438	0.397
190	ENSDARG00000020890	tmod4	1	0.366821699	0.332584121	0.13	0.114
191	ENSDARG00000020926	creb3l3l	1	0.000199583	-0.277037419	0.089	0.216
192	ENSDARG00000021140	pabpc1b	1	0.123872381	0.260240059	0.107	0.161
193	ENSDARG00000021143	rtn1b	1	0.006867359	-0.286887917	0.172	0.271
194	ENSDARG00000021973	st13	1	0.000886439	-0.277586813	0.083	0.187
195	ENSDARG00000022129	rbm4.3	1	0.221378857	0.273019232	0.207	0.276
196	ENSDARG00000022456	eno1a	1	0.00187718	-0.270339379	0.201	0.336
197	ENSDARG00000023394	slc37a2	1	0.000185786	-0.262875882	0.03	0.127
198	ENSDARG00000024047	tmem38a	1	0.702588964	0.285846686	0.13	0.153
199	ENSDARG00000024548	cryba4	1	0.332053306	-0.409518494	0.26	0.245
200	ENSDARG00000025147	cd63	1	7.43E-05	-0.362365487	0.249	0.436
201	ENSDARG00000025254	s100a10b	1	0.0021083	-0.260745638	0.142	0.26
202	ENSDARG00000025348	igfbp5b	1	0.070848635	0.379221321	0.077	0.129
203	ENSDARG00000025350	prdx2	1	0.635863833	0.297746462	0.485	0.56
204	ENSDARG00000025391	pfdn2	1	0.000915055	-0.279362291	0.036	0.119
205	ENSDARG00000025404	ube2g2	1	0.547707821	0.270641117	0.089	0.11
206	ENSDARG00000025693	tmem9b	1	0.000420864	-0.283935129	0.059	0.164
207	ENSDARG00000026068	trappc5	1	0.000439134	-0.257438008	0.036	0.129
208	ENSDARG00000026531	alcama	1	0.000313075	-0.528363319	0.024	0.112
209	ENSDARG00000026726	anxa1a	1	0.347410795	-0.410806178	0.272	0.305
210	ENSDARG00000026829	cotl1	1	0.003124413	-0.254517983	0.124	0.229
211	ENSDARG00000027088	ptgdsb.1	1	0.533644431	-0.673904717	0.349	0.399
212	ENSDARG00000027249	btg1	1	0.696968115	0.281296002	0.55	0.647
213	ENSDARG00000027803	sbds	1	0.00012545	-0.260204946	0.018	0.112
214	ENSDARG00000028213	ttn.2	1	0.523737868	0.530072292	0.16	0.189
215	ENSDARG00000029510	timm17a	1	0.000127813	-0.253557678	0.053	0.168
216	ENSDARG00000030106	stmn4	1	0.017208731	-0.266385524	0.083	0.153
217	ENSDARG00000030139	sdhdb	1	6.04E-05	-0.260679692	0.059	0.184
218	ENSDARG00000030215	matn1	1	0.358683511	0.309484964	0.118	0.101
219	ENSDARG00000030270	tnnt3a	1	0.473279096	0.333462763	0.112	0.101
220	ENSDARG00000030411	crygn2	1	0.511495307	-0.550675076	0.237	0.227
221	ENSDARG00000030614	syt1a	1	0.002528208	-0.430036422	0.059	0.144
222	ENSDARG00000031683	fosab	1	0.015877403	-0.404829662	0.219	0.322
223	ENSDARG00000032405	ckap4	1	0.000342661	-0.332921987	0.018	0.102
224	ENSDARG00000032705	foxg1b	1	0.009850821	0.401918057	0.107	0.059
225	ENSDARG00000032929	cryba1l1	1	0.268121928	-0.463655185	0.254	0.236
226	ENSDARG00000033234	stmn2a	1	0.013694218	-0.30292581	0.077	0.146
227	ENSDARG00000033832	ampd1	1	0.518289401	0.457278728	0.172	0.169
228	ENSDARG00000034427	jpt2	1	4.70E-05	-0.302225538	0.071	0.203
229	ENSDARG00000034504	lmo1	1	0.109931903	0.351356665	0.107	0.076
230	ENSDARG00000034600	tmem165	1	0.000846427	-0.269933965	0.03	0.112
231	ENSDARG00000035519	histh1l	1	0.140137394	0.28084617	0.669	0.755
232	ENSDARG00000035890	fuca1.1	1	0.000345371	-0.678741397	0.059	0.162
233	ENSDARG00000036036	mdka	1	0.023134595	-0.538838564	0.142	0.219
234	ENSDARG00000036040	atg13	1	0.000450933	-0.27820712	0.065	0.172
235	ENSDARG00000036058	gnao1b	1	0.145501567	0.375618289	0.107	0.079
236	ENSDARG00000036282	rnaset2	1	0.005721781	-0.256475812	0.047	0.118
237	ENSDARG00000036299	nucb2a	1	0.000172362	-0.339696603	0.024	0.118
238	ENSDARG00000036344	calb2b	1	0.003834851	0.388433426	0.107	0.055
239	ENSDARG00000036427	slc3a2a	1	0.021519184	-0.260902276	0.047	0.102
240	ENSDARG00000036577	atp6v0cb	1	0.00397586	-0.337513881	0.201	0.318
241	ENSDARG00000036588	mhc1zba	1	5.85E-05	-0.325273229	0.083	0.219
242	ENSDARG00000036832	cyt1l	1	0.02945718	-0.93752506	0.136	0.206
243	ENSDARG00000036967	smox	1	0.002496846	-0.294268523	0.065	0.154
244	ENSDARG00000037116	cxcl12a	1	0.156674376	-0.754720922	0.077	0.112
245	ENSDARG00000037281	fgg	1	0.004060054	0.441955842	0.112	0.059
246	ENSDARG00000037746	actb1	1	0.001015896	-0.289584122	0.408	0.569
247	ENSDARG00000037790	pvalb8	1	0.000116923	0.317648782	0.426	0.336
248	ENSDARG00000037997	tubb5	1	0.090461184	-0.586719694	0.095	0.141
249	ENSDARG00000038025	cbx7a	1	0.002876998	-0.278755415	0.166	0.282
250	ENSDARG00000038153	lgals2b	1	0.006073441	0.514879163	0.272	0.21
251	ENSDARG00000038439	fabp10a	1	4.56E-05	0.686706539	0.509	0.421
252	ENSDARG00000038574	scg2b	1	0.004935198	-0.489810834	0.065	0.142
253	ENSDARG00000039007	eno3	1	0.1268439	0.288987138	0.254	0.357
254	ENSDARG00000039034	marcksl1a	1	0.000394156	-0.267824676	0.225	0.376
255	ENSDARG00000039647	slc6a1b	1	0.003005	-0.725568978	0.041	0.116
256	ENSDARG00000039980	ppt1	1	4.93E-05	-0.268656219	0.089	0.232
257	ENSDARG00000040031	tardbp	1	0.000196269	-0.32527923	0.059	0.173
258	ENSDARG00000040286	ubl7b	1	0.959874165	0.381999768	0.148	0.161
259	ENSDARG00000040298	apoa4b.1	1	0.000456775	0.423051958	0.166	0.089
260	ENSDARG00000040534	epcam	1	0.005397573	-0.72814394	0.112	0.195
261	ENSDARG00000040764	id1	1	0.000887971	-0.547696103	0.166	0.294
262	ENSDARG00000041051	mid1ip1a	1	0.00357671	-0.814909895	0.065	0.142
263	ENSDARG00000041433	si:dkey-7c18.24	1	0.217308266	-0.823435361	0.077	0.108
264	ENSDARG00000041569	ces2	1	0.006599426	0.410734467	0.148	0.089
265	ENSDARG00000041623	mt2	1	0.985572314	-0.379158099	0.278	0.283
266	ENSDARG00000041839	tsc22d2	1	0.220934759	0.381517091	0.124	0.1
267	ENSDARG00000041925	cryba2b	1	0.023136754	-0.300636935	0.249	0.189
268	ENSDARG00000042690	s1pr1	1	0.002477439	-0.6718287	0.036	0.109
269	ENSDARG00000043531	jun	1	0.000468994	-0.268374212	0.178	0.321
270	ENSDARG00000044684	rbp4l	1	0.044527441	0.298861785	0.266	0.222
271	ENSDARG00000045142	hbae5	1	0.169111633	0.48936868	0.107	0.08
272	ENSDARG00000045143	hbbe2	1	0.263712777	0.489959059	0.172	0.148
273	ENSDARG00000045297	phb2a	1	7.47E-05	-0.263613467	0.024	0.127
274	ENSDARG00000045945	syn2a	1	0.000503437	-0.402766303	0.024	0.109
275	ENSDARG00000051875	islr2	1	0.011719041	-0.363835409	0.071	0.141
276	ENSDARG00000051956	isca1	1	6.85E-05	-0.254962384	0.036	0.148
277	ENSDARG00000052150	pbx4	1	0.821296356	0.264181348	0.148	0.151
278	ENSDARG00000053129	carhsp1	1	4.57E-05	-0.329773623	0.036	0.149
279	ENSDARG00000053862	crygmx	1	0.787426354	-0.527177731	0.225	0.227
280	ENSDARG00000053875	cryba1b	1	0.112249972	-0.312869608	0.26	0.215
281	ENSDARG00000053973	fetub	1	0.810584143	0.303262829	0.183	0.187
282	ENSDARG00000054272	caprin1b	1	0.077287657	0.336348242	0.195	0.293
283	ENSDARG00000054442	cbx1b	1	0.002234612	-0.265969327	0.089	0.186
284	ENSDARG00000054823	id3	1	0.001136841	-0.251012129	0.036	0.119
285	ENSDARG00000055192	zgc:136930	1	0.007691335	0.449310552	0.391	0.347
286	ENSDARG00000055216	tuba1c	1	0.013411424	-0.485464903	0.349	0.448
287	ENSDARG00000055504	si:ch211-212k18.7	1	0.001107444	-0.392297489	0.047	0.136
288	ENSDARG00000055514	icn2	1	0.005336781	-0.96583988	0.107	0.191
289	ENSDARG00000055589	s100t	1	0.510442182	0.28902099	0.118	0.109
290	ENSDARG00000055874	cpe	1	0.000990349	-0.399019535	0.077	0.178
291	ENSDARG00000056075	rca2.1	1	0.000186517	-0.312878105	0.018	0.108
292	ENSDARG00000056248	si:dkey-183i3.5	1	0.008343849	0.358902146	0.314	0.247
293	ENSDARG00000056498	crp2	1	0.016659077	0.405813461	0.136	0.087
294	ENSDARG00000056511	arr3a	1	0.065039855	0.367103393	0.101	0.067
295	ENSDARG00000056722	cd99l2	1	0.005709641	-0.319664467	0.041	0.111
296	ENSDARG00000056877	vamp2	1	0.000947781	-0.42203012	0.101	0.209
297	ENSDARG00000057913	syt11a	1	0.001668654	-0.380094965	0.13	0.243
298	ENSDARG00000058358	krt8	1	0.029102771	-0.308361372	0.361	0.463
299	ENSDARG00000058824	mrpl4	1	6.51E-05	-0.27426399	0.012	0.108
300	ENSDARG00000059054	pdk2b	1	0.07450921	0.384721071	0.112	0.178
301	ENSDARG00000059057	atpv0e2	1	0.000990175	-0.337820583	0.148	0.269
302	ENSDARG00000059311	dpysl5b	1	0.001250376	-0.366219805	0.036	0.117
303	ENSDARG00000060610	pcdh7b	1	0.025318899	0.511907494	0.112	0.071
304	ENSDARG00000060697	kmt2bb	1	0.691916035	0.324911725	0.166	0.194
305	ENSDARG00000061647	nrxn1a	1	0.003061822	-0.396014085	0.047	0.125
306	ENSDARG00000061764	ahnak	1	0.000151366	-0.28707782	0.041	0.147
307	ENSDARG00000062592	myl10	1	0.003231714	0.621376525	0.189	0.125
308	ENSDARG00000063899	mt-nd2	1	0.315865176	0.276670438	0.556	0.641
309	ENSDARG00000067995	myhz1.2	1	0.04010471	0.737740314	0.29	0.245
310	ENSDARG00000067997	myhz1.3	1	6.10E-05	0.968880139	0.29	0.185
311	ENSDARG00000068478	gpx4a	1	0.778517179	0.299560389	0.243	0.258
312	ENSDARG00000068507	crybb1	1	0.413052858	-0.445927195	0.266	0.255
313	ENSDARG00000068708	ifrd1	1	7.68E-05	-0.25228442	0.077	0.209
314	ENSDARG00000068745	map4l	1	0.001115638	-0.339753067	0.053	0.145
315	ENSDARG00000069297	upf3a	1	0.789875299	0.313541938	0.089	0.102
316	ENSDARG00000069360	ppp3r1b	1	0.000127697	-0.373257596	0.059	0.173
317	ENSDARG00000069425	hsbp1a	1	0.01030492	-0.276102362	0.065	0.135
318	ENSDARG00000069801	crygm2d12	1	0.272236748	-0.382976193	0.13	0.168
319	ENSDARG00000070019	taf15	1	0.000267527	-0.311199435	0.03	0.123
320	ENSDARG00000070537	stmn2b	1	0.000922559	-0.414171965	0.03	0.112
321	ENSDARG00000070657	pa2g4b	1	0.199065811	0.360022514	0.148	0.209
322	ENSDARG00000070682	sdf4	1	0.000339701	-0.30505569	0.024	0.112
323	ENSDARG00000070702	s100v2	1	0.000119818	-0.294090049	0.071	0.197
324	ENSDARG00000070721	vdrb	1	0.024756752	0.269977415	0.136	0.222
325	ENSDARG00000070844	gamt	1	0.657545924	0.304041161	0.278	0.297
326	ENSDARG00000071445	myoz1b	1	0.146275282	0.429858966	0.172	0.143
327	ENSDARG00000071500	fam207a	1	0.000405828	-0.269828143	0.018	0.101
328	ENSDARG00000071626	ptgdsb.2	1	0.048477128	-0.882929019	0.142	0.208
329	ENSDARG00000071658	ywhag2	1	0.002465409	-0.418082737	0.142	0.247
330	ENSDARG00000074390	tmem176l.4	1	0.002340075	-0.547147687	0.036	0.109
331	ENSDARG00000076120	foxp4	1	0.000160252	-0.338033926	0.077	0.2
332	ENSDARG00000076386	epdl1	1	0.015711377	-0.348089684	0.095	0.167
333	ENSDARG00000076618	tm2d3	1	0.000116514	-0.325391086	0.012	0.103
334	ENSDARG00000076838	apom	1	0.261928601	0.319072511	0.118	0.096
335	ENSDARG00000077045	scg5	1	0.001828285	-0.325812251	0.041	0.122
336	ENSDARG00000077777	tmsb4x	1	0.002163243	-0.288454044	0.74	0.845
337	ENSDARG00000078352	lyrm4	1	0.252377324	0.291127457	0.077	0.111
338	ENSDARG00000079632	si:dkey-28b4.7	1	0.618029791	0.318648682	0.154	0.182
339	ENSDARG00000079636	fam177a1	1	0.000308906	-0.300678034	0.024	0.113
340	ENSDARG00000086288	scg3	1	0.001614242	-0.391690801	0.041	0.124
341	ENSDARG00000087243	zgc:100918	1	0.000193896	-0.310871575	0.024	0.117
342	ENSDARG00000087303	cebpd	1	0.000411199	-0.339033878	0.296	0.459
343	ENSDARG00000087390	hbbe1.3	1	0.003918015	0.259049956	0.29	0.204
344	ENSDARG00000087402	tpm1	1	0.000619507	-0.5671915	0.059	0.16
345	ENSDARG00000087765	crygm2d10	1	0.556042403	-0.298694679	0.148	0.174
346	ENSDARG00000088823	crygm2d3	1	0.509016422	-0.403270178	0.089	0.107
347	ENSDARG00000089302	hnrnpa0a	1	0.002126646	-0.26425026	0.183	0.306
348	ENSDARG00000089382	zgc:158463	1	0.257788646	0.348569302	0.284	0.381
349	ENSDARG00000089475	hbae1.1	1	0.264720276	0.412596916	0.148	0.123
350	ENSDARG00000089663	lsm3	1	6.94E-05	-0.259558838	0.024	0.129
351	ENSDARG00000090286	serpina1	1	0.666974685	0.436564685	0.107	0.1
352	ENSDARG00000090722	leg1.1	1	0.276185454	0.284011596	0.118	0.096
353	ENSDARG00000090850	serpina1l	1	0.428744067	0.582880095	0.112	0.098
354	ENSDARG00000091996	tcnbb	1	0.047044529	-0.960607035	0.089	0.142
355	ENSDARG00000092170	apoc1	1	0.749014816	0.2641236	0.136	0.133
356	ENSDARG00000092947	cyt1	1	0.003644426	-0.747027413	0.692	0.663
357	ENSDARG00000093303	ifitm1	1	0.003829234	-0.460418811	0.065	0.147
358	ENSDARG00000093584	zgc:193505	1	0.07974517	-0.564231587	0.095	0.141
359	ENSDARG00000093844	zgc:136461	1	0.001188412	0.914453173	0.178	0.109
360	ENSDARG00000093936	si:dkeyp-1h4.6	1	0.017309544	-0.653331145	0.047	0.103
361	ENSDARG00000094041	krt17	1	0.14497816	-1.167282868	0.201	0.249
362	ENSDARG00000094310	si:ch211-255g12.6	1	0.451566844	-0.407100156	0.101	0.122
363	ENSDARG00000095863	afp4	1	0.386763781	0.361816157	0.107	0.091
364	ENSDARG00000096257	si:ch73-367p23.2	1	0.01110414	0.524860268	0.254	0.195
365	ENSDARG00000096849	si:dkey-16p21.8	1	0.803465732	0.371989287	0.26	0.292
366	ENSDARG00000097157	si:ch211-207n23.2	1	0.071652065	-0.857431545	0.095	0.141
367	ENSDARG00000098852	smdt1b	1	0.192780523	0.340879214	0.118	0.17
368	ENSDARG00000099014	fxyd1	1	5.82E-05	-0.563451498	0.071	0.197
369	ENSDARG00000099039	pcbp2	1	5.05E-05	-0.250115671	0.219	0.41
370	ENSDARG00000099200	zgc:123103	1	0.338731454	0.349611255	0.107	0.088
371	ENSDARG00000099283	epb41a	1	0.117442728	0.404839411	0.26	0.227
372	ENSDARG00000099389	cdo1	1	0.021303953	-0.271749132	0.083	0.148
373	ENSDARG00000099420	nme2b.2	1	0.657596104	0.265202996	0.402	0.451
374	ENSDARG00000099730	pkma	1	7.77E-05	-0.276908669	0.077	0.208
375	ENSDARG00000099744	gap43	1	0.00399657	-0.392543989	0.059	0.138
376	ENSDARG00000099776	glula	1	0.756521118	-0.407883322	0.408	0.426
377	ENSDARG00000099974	ldb3b	1	0.858381269	0.25809912	0.107	0.108
378	ENSDARG00000100446	si:ch211-286o17.1	1	0.013302298	-0.259799063	0.071	0.139
379	ENSDARG00000100582	si:ch211-195b11.3	1	0.000139378	-1.14398986	0.071	0.182
380	ENSDARG00000100825	calm3a	1	0.010765352	-0.299167606	0.118	0.204
381	ENSDARG00000101295	psmd4a	1	0.031479259	0.267649984	0.059	0.119
382	ENSDARG00000101324	apoa1b	1	0.058385405	0.507442938	0.574	0.635
383	ENSDARG00000102453	slc1a2b	1	0.001171116	-1.174748124	0.041	0.125
384	ENSDARG00000102558	pde6ha	1	0.090204752	0.431152311	0.272	0.243
385	ENSDARG00000103057	zfhx3	1	0.352624621	0.260955288	0.112	0.147
386	ENSDARG00000103199	si:dkey-247k7.2	1	0.038275943	-1.161251436	0.136	0.197
387	ENSDARG00000103505	fbxl3a	1	0.101370663	0.367510585	0.124	0.092
388	ENSDARG00000103543	gngt2b	1	0.030439085	0.432350113	0.178	0.128
389	ENSDARG00000103740	fundc2	1	0.000589056	-0.280587389	0.036	0.125
390	ENSDARG00000103846	hspa5	1	0.000607739	-0.293175539	0.041	0.136
391	ENSDARG00000104071	hikeshi	1	0.033386798	0.314613437	0.095	0.168
392	ENSDARG00000104181	tmsb1	1	8.05E-05	-0.335645648	0.195	0.368
393	ENSDARG00000104359	anxa1c	1	0.033613238	-0.800633557	0.077	0.131
394	ENSDARG00000104458	rnasekb	1	0.001308192	-0.281349767	0.201	0.332
395	ENSDARG00000104945	sncb	1	0.012554942	-0.315154743	0.172	0.266
396	ENSDARG00000105154	creg1	1	0.589130016	0.365993873	0.243	0.296
397	ENSDARG00000109337	nanos1	1	0.011428995	-0.290464429	0.089	0.166
398	ENSDARG00000109861	BX545855.1	1	0.237819648	-0.312481487	0.16	0.203
399	ENSDARG00000113599	hbbe1.1	1	0.333151383	0.670377254	0.154	0.134
400	ENSDARG00000116164	crygm2d8	1	0.944610854	-0.272261309	0.13	0.135
401	ENSDARG00000116617	spaca4l	1	0.002430471	-0.444286661	0.036	0.11
