# Supplementary material for: Cell-type-specific responses to the microbiota across all tissues of the larval zebrafish
Source: Cell Rep. Author manuscript; Available in PMC 2023 Oct 23. (PMC10423310; doi:10.1016/j.celrep.2023.112095)
Supplement: MMC121 [file NIHMS1880944-supplement-MMC121.zip › DataS15/Figure6_PanelD_subcluster_GeneLists/subcluster11.tsv]

	gene	gene_NAME	p_val_adj	p_val	avg_logFC	pct.1	pct.2
1	ENSDARG00000016691	cd9b	4.43E-38	2.01E-42	1.174027098	0.428	0.108
2	ENSDARG00000006283	waslb	1.76E-13	7.97E-18	1.088834317	0.256	0.084
3	ENSDARG00000017624	krt4	2.02E-11	9.17E-16	0.914914382	0.739	0.556
4	ENSDARG00000023082	krt1-19d	5.94E-11	2.69E-15	1.182579731	0.144	0.033
5	ENSDARG00000000212	krt97	2.98E-10	1.35E-14	1.871613687	0.289	0.113
6	ENSDARG00000099313	naga	5.01E-10	2.27E-14	0.928687732	0.283	0.114
7	ENSDARG00000055046	ponzr5	4.39E-09	1.99E-13	0.867992714	0.128	0.029
8	ENSDARG00000036830	krt91	2.07E-06	9.40E-11	0.542935145	0.822	0.762
9	ENSDARG00000040534	epcam	1.21E-05	5.48E-10	0.847291651	0.361	0.187
10	ENSDARG00000092947	cyt1	1.83E-05	8.27E-10	0.743479586	0.733	0.661
11	ENSDARG00000087636	hmgn6	0.00054501	2.47E-08	-0.452384464	0.261	0.509
12	ENSDARG00000094041	krt17	0.000825736	3.74E-08	0.912518056	0.394	0.243
13	ENSDARG00000009978	icn	0.001447267	6.56E-08	0.383279002	0.572	0.424
14	ENSDARG00000055514	icn2	0.001678014	7.61E-08	0.523709159	0.333	0.183
15	ENSDARG00000036834	krt92	0.003204376	1.45E-07	1.254217903	0.206	0.093
16	ENSDARG00000044573	cdc42	0.007312692	3.32E-07	-0.389319649	0.144	0.344
17	ENSDARG00000020708	mdkb	0.010703325	4.85E-07	-1.059151396	0.211	0.392
18	ENSDARG00000090268	krtt1c19e	0.014391706	6.52E-07	0.685560152	0.544	0.431
19	ENSDARG00000100582	si:ch211-195b11.3	0.015361443	6.96E-07	0.507003535	0.311	0.174
20	ENSDARG00000036080	cd81a	0.016374849	7.42E-07	-0.627592855	0.272	0.465
21	ENSDARG00000104359	anxa1c	0.021646785	9.81E-07	0.772516556	0.244	0.125
22	ENSDARG00000003151	skp1	0.047631748	2.16E-06	-0.298917142	0.261	0.478
23	ENSDARG00000006588	zgc:111983	0.053483219	2.42E-06	0.338593971	0.311	0.18
24	ENSDARG00000039034	marcksl1a	0.062265473	2.82E-06	-0.518805578	0.2	0.378
25	ENSDARG00000098832	fam168a	0.067772894	3.07E-06	-0.437592751	0.111	0.277
26	ENSDARG00000002240	psmb6	0.075359539	3.42E-06	-0.385206547	0.167	0.343
27	ENSDARG00000102453	slc1a2b	0.08302187	3.76E-06	-1.60603393	0.011	0.126
28	ENSDARG00000045913	mrps10	0.105732478	4.79E-06	-0.289804645	0.022	0.145
29	ENSDARG00000027744	gadd45ba	0.12071483	5.47E-06	-0.30067831	0.1	0.263
30	ENSDARG00000009544	cldnb	0.125068869	5.67E-06	0.404066245	0.233	0.12
31	ENSDARG00000028119	sumo3a	0.139393333	6.32E-06	-0.321630004	0.156	0.338
32	ENSDARG00000017673	nova2	0.13972434	6.33E-06	-0.566240374	0.194	0.361
33	ENSDARG00000090552	si:dkey-7j14.6	0.141156101	6.40E-06	-0.401195518	0.078	0.222
34	ENSDARG00000053990	hmgb2b	0.145249347	6.58E-06	-0.386136601	0.222	0.407
35	ENSDARG00000093584	zgc:193505	0.172390604	7.82E-06	0.430082877	0.25	0.135
36	ENSDARG00000031495	seta	0.186363387	8.45E-06	-0.279305718	0.156	0.329
37	ENSDARG00000029072	klf6a	0.24739737	1.12E-05	-0.351403174	0.089	0.235
38	ENSDARG00000099776	glula	0.300190994	1.36E-05	-1.077609506	0.256	0.431
39	ENSDARG00000039005	trappc1	0.449019742	2.04E-05	-0.394797375	0.072	0.203
40	ENSDARG00000088091	pfn1	0.456933799	2.07E-05	0.3552185	0.672	0.597
41	ENSDARG00000002970	ss18	0.49838027	2.26E-05	-0.350321543	0.011	0.112
42	ENSDARG00000004297	irf2bpl	0.535974328	2.43E-05	-0.542635907	0.033	0.143
43	ENSDARG00000092798	ppib	0.542368714	2.46E-05	-0.30780869	0.222	0.397
44	ENSDARG00000058371	krt5	0.552472992	2.50E-05	0.574689732	0.639	0.599
45	ENSDARG00000074390	tmem176l.4	0.585778253	2.66E-05	0.422715552	0.2	0.103
46	ENSDARG00000099312	jpt1b	0.587072123	2.66E-05	-0.327701182	0.133	0.288
47	ENSDARG00000093549	selenop	0.680467475	3.08E-05	-0.420510977	0.156	0.311
48	ENSDARG00000052840	ndufs4	0.778856954	3.53E-05	-0.339967388	0.1	0.235
49	ENSDARG00000089877	si:dkeyp-75h12.5	0.787904335	3.57E-05	-0.536724286	0.111	0.247
50	ENSDARG00000094300	nupr1a	0.791260441	3.59E-05	-0.254957184	0.194	0.37
51	ENSDARG00000003203	rhcga	0.815310051	3.70E-05	0.641437718	0.222	0.122
52	ENSDARG00000035715	marcksl1b	0.818933295	3.71E-05	-0.367221975	0.494	0.663
53	ENSDARG00000088929	ypel5	0.825183186	3.74E-05	-0.377795612	0.072	0.199
54	ENSDARG00000099510	cnn3a	0.951434935	4.31E-05	-0.327849098	0.028	0.133
55	ENSDARG00000007960	hnrnpaba	0.951950115	4.32E-05	-0.35700551	0.333	0.52
56	ENSDARG00000006497	rtn1a	0.992330272	4.50E-05	-0.466982861	0.25	0.406
57	ENSDARG00000000503	stx1b	1	0.038593343	-0.265891515	0.128	0.188
58	ENSDARG00000000563	ttn.1	1	0.142889971	0.268309065	0.239	0.198
59	ENSDARG00000001889	tuba1a	1	0.013268187	-0.370000545	0.15	0.233
60	ENSDARG00000002230	sypb	1	0.023751136	-0.394937122	0.067	0.122
61	ENSDARG00000002344	tubb4b	1	0.000424162	-0.282130329	0.522	0.669
62	ENSDARG00000003081	mybphb	1	0.631337822	0.310326636	0.133	0.125
63	ENSDARG00000003189	psmd1	1	0.001082103	-0.314641677	0.067	0.157
64	ENSDARG00000003216	anxa2a	1	0.00212217	0.48609224	0.217	0.146
65	ENSDARG00000003655	tmem59l	1	0.02021927	-0.272253273	0.111	0.18
66	ENSDARG00000004427	dpy30	1	8.92E-05	-0.260502451	0.061	0.179
67	ENSDARG00000004588	sox4a	1	0.070752953	-0.537032534	0.167	0.217
68	ENSDARG00000004621	gpm6ab	1	0.000230673	-0.469154954	0.244	0.391
69	ENSDARG00000004906	stip1	1	0.000199296	-0.284437847	0.033	0.128
70	ENSDARG00000005162	tpm3	1	0.61024312	0.285493077	0.239	0.247
71	ENSDARG00000005423	pgam1a	1	0.109122836	-0.716695853	0.089	0.132
72	ENSDARG00000005924	serpina10a	1	0.000207228	-0.348200515	0.094	0.212
73	ENSDARG00000007080	rhcgl1	1	0.187189274	0.352544037	0.106	0.079
74	ENSDARG00000007275	si:ch211-251b21.1	1	0.013260547	-0.952471616	0.244	0.324
75	ENSDARG00000007276	ela3l	1	0.686234323	-0.601232321	0.161	0.154
76	ENSDARG00000007576	crybb1l1	1	0.739379336	-0.309756853	0.139	0.133
77	ENSDARG00000007697	fabp7a	1	0.004874183	-1.702520831	0.167	0.253
78	ENSDARG00000008030	myl9b	1	0.000149595	-0.498765011	0.039	0.136
79	ENSDARG00000008224	vps35	1	0.00011319	-0.297674135	0.022	0.116
80	ENSDARG00000008363	mcl1b	1	0.473891827	0.313727816	0.289	0.298
81	ENSDARG00000008370	csnk1da	1	0.649369045	0.260402302	0.178	0.177
82	ENSDARG00000008720	lmo3	1	0.056744631	-0.296908946	0.061	0.107
83	ENSDARG00000008803	marcksb	1	0.006410867	-0.328380416	0.111	0.195
84	ENSDARG00000008859	mylipa	1	0.454259684	0.269884771	0.106	0.093
85	ENSDARG00000009018	rhbg	1	0.016884663	0.368964304	0.139	0.09
86	ENSDARG00000009534	wls	1	0.003064006	-0.255372035	0.056	0.134
87	ENSDARG00000009553	gng3	1	0.000525426	-0.404997229	0.167	0.285
88	ENSDARG00000010008	vim	1	0.023642893	-0.697300119	0.183	0.256
89	ENSDARG00000010238	rbm22	1	0.736250205	0.259159833	0.122	0.141
90	ENSDARG00000010745	dnaja2b	1	0.000220595	-0.332178186	0.1	0.217
91	ENSDARG00000011609	FOXK2	1	0.000932454	-0.295352693	0.056	0.145
92	ENSDARG00000011961	csrp2	1	0.000198579	-0.506355746	0.017	0.101
93	ENSDARG00000012684	atp2b1a	1	0.645038664	0.373812118	0.128	0.122
94	ENSDARG00000012944	myhz2	1	0.860215054	-0.443056018	0.2	0.211
95	ENSDARG00000012972	cfl1l	1	0.31022986	0.262812504	0.306	0.289
96	ENSDARG00000013087	ndrg3a	1	0.01161102	-0.735118371	0.178	0.26
97	ENSDARG00000013771	ctss2.2	1	0.305481706	0.258837231	0.122	0.101
98	ENSDARG00000013976	anxa13	1	0.000206725	-0.289441568	0.061	0.169
99	ENSDARG00000014053	olfm1b	1	0.059739762	-0.313330033	0.111	0.165
100	ENSDARG00000014196	myl1	1	0.004890755	0.374737481	0.439	0.373
101	ENSDARG00000014287	eno2	1	0.030357193	-0.288065877	0.089	0.147
102	ENSDARG00000014420	elavl3	1	0.000138231	-0.452015138	0.15	0.282
103	ENSDARG00000014556	serpinb1l3	1	0.398727789	0.307104079	0.106	0.092
104	ENSDARG00000014746	rbfox1	1	0.000281516	-0.528240776	0.078	0.185
105	ENSDARG00000015050	calm2b	1	0.008792913	-0.250801108	0.4	0.529
106	ENSDARG00000015164	mknk2b	1	0.000110328	-0.301096652	0.228	0.39
107	ENSDARG00000015314	zc4h2	1	0.003288844	-0.259417399	0.15	0.257
108	ENSDARG00000015537	gad2	1	0.111716051	0.470955158	0.111	0.081
109	ENSDARG00000015722	kctd5a	1	0.002516417	-0.261094975	0.056	0.135
110	ENSDARG00000015866	apoa2	1	0.003860392	-0.326165101	0.65	0.628
111	ENSDARG00000016153	dag1	1	0.000603848	-0.334097758	0.028	0.108
112	ENSDARG00000016301	zgc:65894	1	0.001893756	-0.380802822	0.072	0.157
113	ENSDARG00000017314	CELA1 (1 of many)	1	0.901394346	-0.798938841	0.339	0.367
114	ENSDARG00000017320	f11r.1	1	0.014120404	0.60329759	0.161	0.112
115	ENSDARG00000017781	hsd17b10	1	0.259793767	0.254960148	0.072	0.103
116	ENSDARG00000018259	atp1a3a	1	0.014627844	-0.268410866	0.061	0.123
117	ENSDARG00000018404	krt18a.1	1	0.636299807	0.341481721	0.211	0.211
118	ENSDARG00000018524	midn	1	0.829275356	0.348858529	0.144	0.162
119	ENSDARG00000018618	cpsf6	1	7.00E-05	-0.318286595	0.061	0.18
120	ENSDARG00000019098	cd82a	1	0.003099385	-0.253702643	0.033	0.101
121	ENSDARG00000019302	mid1ip1b	1	0.159388964	0.291286051	0.1	0.14
122	ENSDARG00000019702	aldocb	1	0.000493604	-0.398804835	0.206	0.337
123	ENSDARG00000019856	atp1a1b	1	0.004630758	-0.811045151	0.05	0.119
124	ENSDARG00000020467	safb	1	0.002709501	-0.267859622	0.033	0.102
125	ENSDARG00000020497	rab7a	1	5.21E-05	-0.301953085	0.078	0.206
126	ENSDARG00000021124	cfl1	1	0.00146055	-0.281182257	0.461	0.602
127	ENSDARG00000021143	rtn1b	1	0.000176397	-0.40207809	0.139	0.273
128	ENSDARG00000021339	cpa5	1	0.226967385	-0.667206161	0.089	0.12
129	ENSDARG00000021366	fbp1a	1	0.06194671	0.465125807	0.222	0.186
130	ENSDARG00000021443	zfp36l1b	1	0.000438836	-0.371909221	0.05	0.143
131	ENSDARG00000021806	zfp36l2	1	0.001965099	-0.257739701	0.044	0.122
132	ENSDARG00000022176	IGLON5	1	0.014268022	-0.408772516	0.078	0.141
133	ENSDARG00000022650	cyp2ad3	1	0.00076574	-0.533149799	0.106	0.206
134	ENSDARG00000023290	fabp3	1	0.000331874	-0.254519461	0.383	0.552
135	ENSDARG00000023600	sh3gl2a	1	0.385163926	0.366505807	0.128	0.109
136	ENSDARG00000024548	cryba4	1	0.422870606	-0.465748186	0.211	0.247
137	ENSDARG00000025147	cd63	1	0.035722773	-0.39747269	0.356	0.432
138	ENSDARG00000025348	igfbp5b	1	0.012833848	-0.487023319	0.067	0.129
139	ENSDARG00000025375	idh1	1	0.867941259	0.253075966	0.122	0.125
140	ENSDARG00000026068	trappc5	1	0.000429065	-0.25713662	0.039	0.129
141	ENSDARG00000026726	anxa1a	1	0.01925414	0.333654481	0.356	0.302
142	ENSDARG00000027088	ptgdsb.1	1	0.629886218	-0.711242995	0.4	0.397
143	ENSDARG00000027355	slc25a4	1	0.037448341	0.364710398	0.206	0.157
144	ENSDARG00000027740	adcyap1b	1	0.002333992	-0.770967492	0.067	0.148
145	ENSDARG00000027984	gstz1	1	0.00297319	-0.282298372	0.133	0.228
146	ENSDARG00000028618	krt18b	1	0.064822753	-0.476619528	0.156	0.209
147	ENSDARG00000029722	hmgb2a	1	0.838975083	0.317934819	0.35	0.395
148	ENSDARG00000030106	stmn4	1	0.008384787	-0.477863954	0.083	0.153
149	ENSDARG00000030155	ssbp3b	1	0.000139089	-0.304615028	0.05	0.156
150	ENSDARG00000030411	crygn2	1	0.420287532	-0.463401731	0.2	0.229
151	ENSDARG00000030694	atp6v1e1b	1	0.006626331	-0.31699942	0.206	0.302
152	ENSDARG00000031317	ppdpfb	1	0.00143216	-0.376146432	0.661	0.744
153	ENSDARG00000031756	mef2aa	1	9.89E-05	-0.390640302	0.022	0.116
154	ENSDARG00000031929	stard14	1	0.115850013	0.274591418	0.111	0.08
155	ENSDARG00000032405	ckap4	1	0.620758193	0.308656769	0.106	0.099
156	ENSDARG00000032929	cryba1l1	1	0.509620067	-0.373418757	0.25	0.236
157	ENSDARG00000033009	h3f3c	1	8.78E-05	-0.332201177	0.389	0.567
158	ENSDARG00000033184	prkar2aa	1	0.000690975	-0.328271294	0.044	0.13
159	ENSDARG00000033234	stmn2a	1	0.000301785	-0.511423147	0.05	0.147
160	ENSDARG00000033285	gsto2	1	0.776428755	0.268566365	0.122	0.122
161	ENSDARG00000034117	rarga	1	0.003690138	-0.252785779	0.05	0.122
162	ENSDARG00000034293	hif1ab	1	0.764350782	0.306783291	0.111	0.126
163	ENSDARG00000034470	aldoab	1	0.019365663	0.263599678	0.25	0.188
164	ENSDARG00000034534	atp6v1aa	1	0.000309327	-0.266122106	0.028	0.116
165	ENSDARG00000034677	scel	1	0.000980257	0.596376571	0.15	0.083
166	ENSDARG00000034705	pvalb7	1	0.030501465	0.625150448	0.117	0.077
167	ENSDARG00000035136	selenow1	1	0.113623308	0.389154066	0.411	0.411
168	ENSDARG00000035329	capns1a	1	0.755340248	0.260307005	0.217	0.249
169	ENSDARG00000035958	tnni2b.1	1	0.004128059	0.327478479	0.111	0.06
170	ENSDARG00000035993	sumo3b	1	0.016476762	-0.258923784	0.067	0.126
171	ENSDARG00000036036	mdka	1	0.24395747	-0.377635649	0.178	0.217
172	ENSDARG00000036162	hnrnpa0b	1	0.000126832	-0.311428481	0.2	0.356
173	ENSDARG00000036577	atp6v0cb	1	0.01493084	-0.275447744	0.228	0.317
174	ENSDARG00000036704	tmem18	1	5.42E-05	-0.344360753	0.039	0.148
175	ENSDARG00000036832	cyt1l	1	0.00082328	0.521286873	0.289	0.2
176	ENSDARG00000036840	krt15	1	0.007636993	0.674445738	0.283	0.216
177	ENSDARG00000036967	smox	1	0.012253579	-0.363889449	0.083	0.153
178	ENSDARG00000037116	cxcl12a	1	0.000115304	-1.06007966	0.022	0.114
179	ENSDARG00000037790	pvalb8	1	0.014724509	0.656967937	0.394	0.337
180	ENSDARG00000037997	tubb5	1	0.000226023	-0.548787197	0.044	0.143
181	ENSDARG00000038153	lgals2b	1	0.354900831	0.347867701	0.222	0.212
182	ENSDARG00000038439	fabp10a	1	0.074013578	-0.31186665	0.45	0.423
183	ENSDARG00000038559	h1f0	1	0.000964067	-0.276769248	0.328	0.488
184	ENSDARG00000038574	scg2b	1	0.083945011	-0.342308964	0.094	0.141
185	ENSDARG00000039007	eno3	1	0.674836824	-0.275478076	0.311	0.355
186	ENSDARG00000039499	soul2	1	0.002402946	0.418434891	0.133	0.075
187	ENSDARG00000039647	slc6a1b	1	0.011072433	-0.812356891	0.056	0.116
188	ENSDARG00000039730	zgc:112160	1	0.286437834	-0.966389094	0.1	0.128
189	ENSDARG00000039914	gapdhs	1	0.016618786	-0.267546653	0.444	0.552
190	ENSDARG00000040076	pycard	1	0.166281316	0.339894319	0.15	0.12
191	ENSDARG00000040295	apoeb	1	0.164158209	0.280461311	0.189	0.161
192	ENSDARG00000040764	id1	1	0.072894033	-0.387030111	0.222	0.293
193	ENSDARG00000041051	mid1ip1a	1	0.000193305	0.32100389	0.233	0.136
194	ENSDARG00000041155	morf4l1	1	0.000257643	-0.258967039	0.089	0.205
195	ENSDARG00000041339	zgc:92380	1	0.010774988	0.4547367	0.139	0.086
196	ENSDARG00000041433	si:dkey-7c18.24	1	0.005058747	0.445201005	0.167	0.105
197	ENSDARG00000041623	mt2	1	0.111863609	-0.803325548	0.233	0.285
198	ENSDARG00000041689	usf1	1	0.000112313	-0.312515375	0.022	0.115
199	ENSDARG00000041925	cryba2b	1	0.623297846	-0.331684598	0.2	0.191
200	ENSDARG00000042690	s1pr1	1	0.010093009	-0.773146383	0.05	0.109
201	ENSDARG00000042876	abracl	1	0.815155599	0.27193436	0.1	0.112
202	ENSDARG00000042948	dnajc5aa	1	0.035787262	-0.262995585	0.106	0.165
203	ENSDARG00000042993	prss1	1	0.520849734	-0.930382537	0.4	0.397
204	ENSDARG00000043128	cldne	1	0.007654767	0.309926089	0.144	0.088
205	ENSDARG00000043732	cops4	1	0.000271535	-0.256602282	0.056	0.159
206	ENSDARG00000044073	fuca2	1	0.395972301	0.274634371	0.15	0.135
207	ENSDARG00000044153	ppp1cb	1	0.000116446	-0.270535757	0.05	0.159
208	ENSDARG00000044182	stau1	1	7.37E-05	-0.391585485	0.056	0.167
209	ENSDARG00000044625	pcf11	1	0.001090717	-0.277233944	0.056	0.143
210	ENSDARG00000045248	h3f3d	1	0.000820815	-0.27131049	0.7	0.815
211	ENSDARG00000045639	elavl4	1	0.052244404	-0.273254494	0.2	0.263
212	ENSDARG00000045695	myca	1	0.000745883	-0.288418939	0.044	0.133
213	ENSDARG00000045835	si:dkey-14d8.6	1	0.121738654	-0.688641743	0.067	0.102
214	ENSDARG00000045947	hrc	1	0.052023017	0.451596211	0.161	0.121
215	ENSDARG00000046030	zgc:110339	1	0.620702925	-0.264814474	0.183	0.211
216	ENSDARG00000051875	islr2	1	0.032284665	-0.408206606	0.083	0.141
217	ENSDARG00000052695	nr2f1a	1	0.022187721	-0.276713768	0.067	0.125
218	ENSDARG00000053130	pcp4a	1	0.001663622	-0.570797238	0.044	0.121
219	ENSDARG00000053358	basp1	1	0.006196292	-0.416717495	0.094	0.171
220	ENSDARG00000053862	crygmx	1	0.092453218	-0.403139241	0.267	0.225
221	ENSDARG00000053875	cryba1b	1	0.484001157	-0.396277438	0.233	0.216
222	ENSDARG00000054442	cbx1b	1	0.000644573	-0.30005175	0.083	0.186
223	ENSDARG00000054696	psmb4	1	8.07E-05	-0.267380343	0.15	0.296
224	ENSDARG00000054793	emc10	1	0.00042	-0.305960457	0.094	0.206
225	ENSDARG00000054907	cox7a2l	1	0.489376351	0.297999896	0.222	0.22
226	ENSDARG00000054942	lgals2a	1	0.292867055	0.276105158	0.111	0.091
227	ENSDARG00000055192	zgc:136930	1	0.002906573	0.473775494	0.411	0.346
228	ENSDARG00000055216	tuba1c	1	0.001927135	-0.513204791	0.339	0.449
229	ENSDARG00000055283	id2a	1	0.000625783	-0.312756689	0.178	0.314
230	ENSDARG00000055455	gpm6aa	1	0.010760712	-0.388598417	0.383	0.455
231	ENSDARG00000055504	si:ch211-212k18.7	1	0.045567393	0.325797002	0.178	0.131
232	ENSDARG00000056248	si:dkey-183i3.5	1	0.009310924	0.418817634	0.311	0.247
233	ENSDARG00000056722	cd99l2	1	0.00246402	-0.434776222	0.039	0.111
234	ENSDARG00000056725	hmgb3a	1	0.0047433	-0.257861421	0.328	0.452
235	ENSDARG00000056740	tmeff1b	1	0.000398985	-0.445347043	0.106	0.218
236	ENSDARG00000056744	ela2	1	0.707176208	-0.782747041	0.167	0.179
237	ENSDARG00000056765	ela2l	1	0.351378051	-0.84224132	0.183	0.216
238	ENSDARG00000056831	gng2	1	0.000141123	-0.435141708	0.072	0.187
239	ENSDARG00000056874	lygl1	1	0.718191204	0.324838739	0.1	0.113
240	ENSDARG00000056877	vamp2	1	0.001701009	-0.389709228	0.111	0.209
241	ENSDARG00000057913	syt11a	1	0.001895671	-0.339753424	0.139	0.243
242	ENSDARG00000058117	snap25b	1	0.872759728	0.259065927	0.194	0.212
243	ENSDARG00000058128	msna	1	0.001505878	-0.254294122	0.078	0.17
244	ENSDARG00000059054	pdk2b	1	0.226241139	0.260933058	0.133	0.178
245	ENSDARG00000059311	dpysl5b	1	0.000491552	-0.460421256	0.033	0.117
246	ENSDARG00000059680	fscn1a	1	0.000132366	-0.398436606	0.039	0.141
247	ENSDARG00000060350	apoda.2	1	0.698285728	-0.658075821	0.172	0.165
248	ENSDARG00000060457	pmp22b	1	0.040568568	-0.288881534	0.111	0.172
249	ENSDARG00000062326	hmgn7	1	0.000178632	-0.329926394	0.356	0.516
250	ENSDARG00000063626	ddx21	1	0.422522751	0.291873107	0.383	0.424
251	ENSDARG00000063899	mt-nd2	1	0.79642496	0.269814062	0.572	0.64
252	ENSDARG00000063908	mt-co2	1	0.007795767	0.343622812	0.961	0.958
253	ENSDARG00000063911	mt-atp6	1	0.06155432	0.32684864	0.8	0.82
254	ENSDARG00000063912	mt-co3	1	0.003657288	0.357468972	0.967	0.951
255	ENSDARG00000063914	mt-nd3	1	0.635923126	0.294171236	0.333	0.391
256	ENSDARG00000063917	mt-nd4	1	0.237872055	0.332545493	0.544	0.596
257	ENSDARG00000063921	mt-nd5	1	0.900740051	0.277830356	0.178	0.2
258	ENSDARG00000063924	mt-cyb	1	0.022608379	0.350933651	0.783	0.817
259	ENSDARG00000067626	ywhag1	1	0.000662162	-0.42091033	0.028	0.108
260	ENSDARG00000067990	myhz1.1	1	0.05174776	0.440708322	0.667	0.671
261	ENSDARG00000067995	myhz1.2	1	0.175706216	0.473757269	0.189	0.249
262	ENSDARG00000068507	crybb1	1	0.880867056	-0.506742634	0.244	0.255
263	ENSDARG00000068680	ctrl	1	0.149437647	-0.411598751	0.189	0.153
264	ENSDARG00000068995	h2afx1	1	0.000472772	-0.288507442	0.472	0.625
265	ENSDARG00000069461	rnaseka	1	0.736768335	0.304965753	0.122	0.14
266	ENSDARG00000069619	atf7ip	1	0.000203466	-0.371183939	0.061	0.167
267	ENSDARG00000069940	ppap2d	1	0.027175081	-0.334921738	0.067	0.12
268	ENSDARG00000069981	cspg5a	1	0.000271472	-0.547407463	0.061	0.162
269	ENSDARG00000070787	jupa	1	0.685326739	0.320977067	0.128	0.126
270	ENSDARG00000070844	gamt	1	0.389264644	-0.261864507	0.261	0.298
271	ENSDARG00000071018	ptena	1	0.000337934	-0.305869501	0.078	0.185
272	ENSDARG00000071224	si:ch211-133n4.4	1	0.001247175	-0.268116805	0.083	0.178
273	ENSDARG00000071626	ptgdsb.2	1	0.007771268	-1.01888037	0.128	0.209
274	ENSDARG00000071658	ywhag2	1	0.044626268	-0.371419562	0.183	0.245
275	ENSDARG00000071673	ctdspla	1	6.60E-05	-0.34172217	0.061	0.179
276	ENSDARG00000073704	si:dkeyp-72g9.4	1	0.005003919	-0.391752443	0.039	0.102
277	ENSDARG00000073742	prss59.2	1	0.019215788	-0.524980653	0.461	0.417
278	ENSDARG00000074869	si:ch1073-291c23.2	1	0.005745941	-0.263501583	0.067	0.14
279	ENSDARG00000075989	arpc2	1	0.753490015	0.26393227	0.289	0.319
280	ENSDARG00000076290	calr	1	0.030237099	-0.29109459	0.094	0.152
281	ENSDARG00000076386	epdl1	1	0.047695304	0.342082729	0.217	0.163
282	ENSDARG00000076532	si:ch211-222l21.1	1	0.003447038	-0.51806401	0.278	0.377
283	ENSDARG00000077811	sox11a	1	0.007988603	-0.454287803	0.089	0.164
284	ENSDARG00000078308	spry2	1	0.002060224	-0.395286701	0.039	0.112
285	ENSDARG00000078473	nucks1a	1	0.000811182	-0.293670466	0.117	0.228
286	ENSDARG00000078659	tmem176	1	0.000349438	-0.458815319	0.061	0.159
287	ENSDARG00000078748	si:ch211-137a8.4	1	0.004968623	-0.298939947	0.117	0.207
288	ENSDARG00000078865	cxxc5a	1	0.011177727	-0.30469447	0.061	0.124
289	ENSDARG00000079274	prss59.1	1	0.454481109	-0.811940447	0.211	0.245
290	ENSDARG00000079687	rnf10	1	0.000194436	-0.259526672	0.2	0.344
291	ENSDARG00000087303	cebpd	1	0.004877576	-0.424968	0.339	0.458
292	ENSDARG00000087402	tpm1	1	0.165918354	-0.282411099	0.117	0.158
293	ENSDARG00000087697	lpl	1	0.001750335	-0.459230802	0.094	0.191
294	ENSDARG00000087897	h2afy2	1	0.00015833	-0.37809979	0.222	0.373
295	ENSDARG00000089413	mbpb	1	0.366584835	0.347788332	0.1	0.128
296	ENSDARG00000090428	ctrb1	1	0.524539069	-0.920637805	0.361	0.408
297	ENSDARG00000090872	si:dkey-276j7.1	1	0.000552689	-0.399568963	0.167	0.286
298	ENSDARG00000091001	mycbp	1	0.00048519	-0.253283683	0.05	0.143
299	ENSDARG00000092033	si:dkey-239h2.3	1	0.774396911	0.272107398	0.256	0.294
300	ENSDARG00000093303	ifitm1	1	0.255715684	-0.508647623	0.117	0.146
301	ENSDARG00000093844	zgc:136461	1	0.267247942	-0.566230583	0.083	0.112
302	ENSDARG00000095147	krt96	1	0.004948418	0.49857781	0.117	0.066
303	ENSDARG00000096003	atp5md	1	0.000460691	-0.264630566	0.128	0.25
304	ENSDARG00000096257	si:ch73-367p23.2	1	0.425653844	0.263059766	0.211	0.196
305	ENSDARG00000096829	blvrb	1	0.166830825	0.254820814	0.089	0.128
306	ENSDARG00000097959	si:dkey-248g15.3	1	0.007707056	0.372859242	0.111	0.063
307	ENSDARG00000098635	irf2bp2b	1	0.000108463	-0.326666165	0.117	0.25
308	ENSDARG00000098753	elmo1	1	0.009486736	-0.273531721	0.056	0.121
309	ENSDARG00000099203	atp1b2a	1	0.140782672	-0.273132944	0.133	0.175
310	ENSDARG00000099532	ubl3a	1	0.159621555	0.302329419	0.117	0.165
311	ENSDARG00000099744	gap43	1	0.003877796	-0.307339837	0.061	0.138
312	ENSDARG00000099865	hnrnpabb	1	9.77E-05	-0.264649496	0.228	0.394
313	ENSDARG00000100244	ebf3a	1	0.000409956	-0.754457702	0.05	0.14
314	ENSDARG00000100562	CABZ01080702.1	1	0.000709729	-0.305431946	0.083	0.184
315	ENSDARG00000100825	calm3a	1	0.000171855	-0.50082756	0.089	0.205
316	ENSDARG00000101009	cited4b	1	0.00074842	-0.316709505	0.061	0.154
317	ENSDARG00000101324	apoa1b	1	0.00971242	-0.495818097	0.644	0.633
318	ENSDARG00000101631	etfa	1	0.58400726	0.271683298	0.172	0.205
319	ENSDARG00000102055	hadhb	1	0.001625253	-0.252713921	0.044	0.123
320	ENSDARG00000102744	mgst3a	1	0.984238992	0.314750017	0.1	0.105
321	ENSDARG00000102802	brdt	1	0.010149509	-0.332067417	0.061	0.124
322	ENSDARG00000102975	nsg2	1	0.003780956	-0.325715826	0.189	0.291
323	ENSDARG00000103483	litaf	1	0.912918268	0.294044576	0.156	0.165
324	ENSDARG00000104071	hikeshi	1	0.000419872	-0.262010791	0.067	0.169
325	ENSDARG00000104181	tmsb1	1	0.000431918	0.491631178	0.433	0.36
326	ENSDARG00000104437	aip	1	0.005071507	-0.263151153	0.067	0.14
327	ENSDARG00000104517	uqcr10	1	0.909166357	0.290913345	0.283	0.332
328	ENSDARG00000104682	tpm2	1	0.092421316	0.313905548	0.144	0.11
329	ENSDARG00000104945	sncb	1	0.000219667	-0.655417634	0.15	0.267
330	ENSDARG00000105223	pmp22a	1	0.007244952	-0.313720008	0.133	0.224
331	ENSDARG00000111240	dhrs13a.2	1	0.000867018	0.34096859	0.156	0.083
332	ENSDARG00000116617	spaca4l	1	0.010756298	0.331102784	0.161	0.105
