# Supplementary material for: Cell-type-specific responses to the microbiota across all tissues of the larval zebrafish
Source: Cell Rep. Author manuscript; Available in PMC 2023 Oct 23. (PMC10423310; doi:10.1016/j.celrep.2023.112095)
Supplement: MMC121 [file NIHMS1880944-supplement-MMC121.zip › DataS15/Figure6_PanelD_subcluster_GeneLists/subcluster10.tsv]

	gene	gene_NAME	p_val_adj	p_val	avg_logFC	pct.1	pct.2
1	ENSDARG00000045843	apex1	1.11E-216	5.04E-221	1.430577495	0.611	0.043
2	ENSDARG00000037997	tubb5	1.10E-93	4.98E-98	1.642701844	0.654	0.121
3	ENSDARG00000001889	tuba1a	5.50E-84	2.50E-88	1.768889212	0.768	0.21
4	ENSDARG00000008803	marcksb	7.20E-84	3.27E-88	1.313774395	0.741	0.172
5	ENSDARG00000054911	tmsb	3.09E-83	1.40E-87	1.616001262	0.622	0.126
6	ENSDARG00000006038	aebp2	3.73E-83	1.69E-87	1.258977141	0.341	0.036
7	ENSDARG00000045914	si:ch211-51e12.7	3.15E-77	1.43E-81	1.243375807	0.627	0.138
8	ENSDARG00000015314	zc4h2	3.18E-70	1.44E-74	1.208789475	0.789	0.233
9	ENSDARG00000004049	marcksa	4.96E-68	2.25E-72	0.896550966	0.351	0.044
10	ENSDARG00000101766	ptmab	9.69E-63	4.39E-67	1.317219043	0.951	0.708
11	ENSDARG00000063535	chd4a	1.27E-60	5.76E-65	1.145834634	0.492	0.099
12	ENSDARG00000076532	si:ch211-222l21.1	9.43E-60	4.28E-64	1.354672429	0.849	0.356
13	ENSDARG00000045248	h3f3d	5.66E-59	2.57E-63	1.077110003	0.957	0.805
14	ENSDARG00000030479	hmgb1b	1.12E-58	5.09E-63	1.234213879	0.881	0.41
15	ENSDARG00000056722	cd99l2	1.72E-57	7.78E-62	0.954174296	0.481	0.095
16	ENSDARG00000055216	tuba1c	1.79E-57	8.13E-62	1.492726734	0.876	0.429
17	ENSDARG00000078473	nucks1a	1.80E-57	8.14E-62	1.07957837	0.692	0.207
18	ENSDARG00000098591	tubb2b	1.60E-56	7.25E-61	1.392066291	0.8	0.322
19	ENSDARG00000014420	elavl3	1.37E-55	6.23E-60	1.180445006	0.773	0.259
20	ENSDARG00000053990	hmgb2b	3.16E-54	1.43E-58	1.282047085	0.832	0.384
21	ENSDARG00000095743	sox11b	3.88E-54	1.76E-58	1.341046552	0.422	0.079
22	ENSDARG00000007960	hnrnpaba	1.38E-53	6.27E-58	1.211504989	0.886	0.5
23	ENSDARG00000089302	hnrnpa0a	2.08E-53	9.41E-58	1.256574045	0.757	0.285
24	ENSDARG00000070959	si:ch211-288g17.3	2.07E-52	9.37E-57	1.231760993	0.67	0.212
25	ENSDARG00000036162	hnrnpa0b	9.80E-52	4.44E-56	1.242158672	0.784	0.334
26	ENSDARG00000052856	khdrbs1a	1.80E-51	8.15E-56	1.275801514	0.865	0.498
27	ENSDARG00000013351	cirbpb	1.47E-50	6.67E-55	1.03096014	0.957	0.742
28	ENSDARG00000021113	ptmaa	6.62E-50	3.00E-54	1.047821401	0.957	0.694
29	ENSDARG00000056725	hmgb3a	2.13E-49	9.64E-54	1.055359644	0.876	0.432
30	ENSDARG00000016871	smarce1	4.11E-49	1.86E-53	1.084858932	0.692	0.24
31	ENSDARG00000099572	hmgn2	1.76E-48	7.99E-53	1.037080101	0.935	0.592
32	ENSDARG00000011510	rcc2	1.76E-46	7.96E-51	0.940148317	0.416	0.089
33	ENSDARG00000090872	si:dkey-276j7.1	2.24E-46	1.01E-50	1.006679867	0.73	0.265
34	ENSDARG00000087636	hmgn6	2.65E-46	1.20E-50	1.074739735	0.87	0.486
35	ENSDARG00000015427	hdac1	2.76E-46	1.25E-50	1.063806463	0.686	0.25
36	ENSDARG00000059360	srsf3b	2.74E-45	1.24E-49	1.003495639	0.616	0.202
37	ENSDARG00000069342	zgc:153115	8.95E-45	4.06E-49	0.560192921	0.173	0.015
38	ENSDARG00000103919	si:ch73-1a9.3	5.69E-44	2.58E-48	1.0190244	0.924	0.653
39	ENSDARG00000030155	ssbp3b	1.73E-43	7.85E-48	0.913572006	0.524	0.139
40	ENSDARG00000004588	sox4a	2.65E-43	1.20E-47	1.400835472	0.616	0.201
41	ENSDARG00000020258	ewsr1a	5.21E-42	2.36E-46	0.946288372	0.47	0.117
42	ENSDARG00000116491	h2afvb	9.88E-42	4.48E-46	1.076395986	0.757	0.347
43	ENSDARG00000062326	hmgn7	2.83E-41	1.28E-45	0.947001657	0.881	0.497
44	ENSDARG00000070537	stmn2b	5.05E-41	2.29E-45	1.034396237	0.422	0.097
45	ENSDARG00000033201	zgc:101840	7.25E-40	3.29E-44	0.761950106	0.373	0.076
46	ENSDARG00000006497	rtn1a	8.48E-40	3.84E-44	0.816641621	0.849	0.384
47	ENSDARG00000092467	si:ch73-46j18.5	2.72E-39	1.23E-43	0.876165571	0.427	0.102
48	ENSDARG00000056929	kdm6bb	1.49E-38	6.74E-43	0.86105695	0.492	0.131
49	ENSDARG00000021193	coro1cb	2.59E-38	1.17E-42	0.836719044	0.341	0.068
50	ENSDARG00000103672	cirbpa	3.17E-38	1.44E-42	0.977565028	0.832	0.474
51	ENSDARG00000077811	sox11a	1.05E-37	4.77E-42	1.241419074	0.514	0.148
52	ENSDARG00000056740	tmeff1b	1.25E-37	5.68E-42	0.900522114	0.611	0.2
53	ENSDARG00000033655	stmn1b	1.45E-37	6.57E-42	0.930454686	0.881	0.48
54	ENSDARG00000035715	marcksl1b	1.72E-37	7.82E-42	0.797152689	0.962	0.646
55	ENSDARG00000056092	si:dkey-12h9.6	2.70E-37	1.22E-41	0.714365032	0.324	0.061
56	ENSDARG00000028335	hmga1a	5.24E-37	2.38E-41	1.110797135	0.724	0.337
57	ENSDARG00000021124	cfl1	8.05E-37	3.65E-41	0.916929368	0.886	0.586
58	ENSDARG00000070822	cnp	8.58E-37	3.89E-41	0.955088386	0.443	0.119
59	ENSDARG00000054442	cbx1b	1.27E-36	5.74E-41	0.768438502	0.568	0.169
60	ENSDARG00000068995	h2afx1	3.63E-35	1.65E-39	0.958093685	0.886	0.61
61	ENSDARG00000099865	hnrnpabb	4.50E-35	2.04E-39	1.028883401	0.741	0.375
62	ENSDARG00000038954	ctnnbip1	4.70E-35	2.13E-39	0.893881795	0.362	0.082
63	ENSDARG00000005560	ywhah	9.07E-35	4.11E-39	0.944105621	0.622	0.229
64	ENSDARG00000020504	h3f3b.1	9.08E-35	4.11E-39	0.982631773	0.805	0.47
65	ENSDARG00000099744	gap43	1.02E-34	4.64E-39	0.95702138	0.459	0.123
66	ENSDARG00000014591	ilf2	6.75E-34	3.06E-38	0.953443117	0.524	0.177
67	ENSDARG00000029058	rbbp4	1.18E-33	5.33E-38	0.77533521	0.33	0.071
68	ENSDARG00000028119	sumo3a	2.14E-33	9.68E-38	0.940708665	0.697	0.318
69	ENSDARG00000017673	nova2	4.11E-33	1.86E-37	0.84614146	0.773	0.339
70	ENSDARG00000092810	stap2a	6.73E-33	3.05E-37	0.575201701	0.216	0.032
71	ENSDARG00000035324	hnrnpl	7.44E-33	3.37E-37	0.713230152	0.314	0.066
72	ENSDARG00000009553	gng3	8.10E-33	3.67E-37	0.873056827	0.681	0.266
73	ENSDARG00000033009	h3f3c	1.34E-32	6.07E-37	0.83022243	0.886	0.549
74	ENSDARG00000074030	myt1a	2.17E-32	9.82E-37	0.650951842	0.238	0.039
75	ENSDARG00000058369	mex3b	2.23E-32	1.01E-36	0.696547444	0.335	0.073
76	ENSDARG00000021143	rtn1b	2.28E-32	1.03E-36	0.765147513	0.686	0.252
77	ENSDARG00000016855	sf3b5	2.68E-32	1.22E-36	0.82989892	0.411	0.113
78	ENSDARG00000018618	cpsf6	3.42E-32	1.55E-36	0.832032462	0.503	0.164
79	ENSDARG00000044669	hp1bp3	1.45E-31	6.55E-36	0.884454123	0.649	0.263
80	ENSDARG00000023174	fez1	1.75E-31	7.92E-36	0.75754697	0.524	0.164
81	ENSDARG00000068436	h3f3b.1	2.67E-31	1.21E-35	0.82538798	0.816	0.449
82	ENSDARG00000078118	sinhcafl	4.13E-31	1.87E-35	0.688963185	0.314	0.066
83	ENSDARG00000011594	smarcb1b	6.92E-31	3.14E-35	0.679192808	0.292	0.059
84	ENSDARG00000014569	hnrnpr	2.96E-30	1.34E-34	0.847440408	0.519	0.179
85	ENSDARG00000031894	lef1	4.19E-30	1.90E-34	0.715481908	0.189	0.027
86	ENSDARG00000042236	atrx	5.62E-30	2.55E-34	0.878867842	0.514	0.177
87	ENSDARG00000004621	gpm6ab	1.48E-29	6.70E-34	0.73452818	0.816	0.37
88	ENSDARG00000099175	hmgb1a	2.00E-29	9.06E-34	0.816823556	0.854	0.548
89	ENSDARG00000052907	bcl7a	2.83E-29	1.28E-33	0.728465268	0.292	0.062
90	ENSDARG00000030716	ing4	6.32E-29	2.86E-33	0.788792006	0.492	0.164
91	ENSDARG00000056831	gng2	6.56E-29	2.97E-33	0.757619928	0.519	0.17
92	ENSDARG00000015111	ddx39ab	6.83E-29	3.10E-33	0.829026349	0.476	0.163
93	ENSDARG00000100244	ebf3a	6.89E-29	3.12E-33	1.109542788	0.422	0.127
94	ENSDARG00000006859	nkain1	7.23E-29	3.28E-33	0.757961604	0.368	0.093
95	ENSDARG00000030656	3-Sep	1.40E-28	6.33E-33	0.722480438	0.341	0.081
96	ENSDARG00000059680	fscn1a	2.49E-28	1.13E-32	0.752138296	0.432	0.127
97	ENSDARG00000051875	islr2	9.76E-28	4.42E-32	0.950206942	0.432	0.128
98	ENSDARG00000061810	mbd3b	2.13E-27	9.67E-32	0.695668702	0.362	0.093
99	ENSDARG00000099283	epb41a	2.42E-27	1.10E-31	0.581677899	0.605	0.215
100	ENSDARG00000034668	celf3a	4.13E-27	1.87E-31	0.669927938	0.324	0.077
101	ENSDARG00000105037	snrpf	5.20E-27	2.36E-31	0.904894091	0.47	0.17
102	ENSDARG00000055455	gpm6aa	3.08E-26	1.40E-30	0.599373943	0.859	0.437
103	ENSDARG00000105177	ilf3b	3.93E-26	1.78E-30	0.703960708	0.4	0.121
104	ENSDARG00000039185	nfyba	5.83E-26	2.64E-30	0.694993791	0.4	0.121
105	ENSDARG00000029150	hsp90ab1	1.31E-25	5.96E-30	0.552700072	0.984	0.924
106	ENSDARG00000079323	rgmb	2.22E-25	1.01E-29	0.826358437	0.276	0.062
107	ENSDARG00000104436	zgc:153426	2.28E-25	1.03E-29	0.639887417	0.346	0.089
108	ENSDARG00000006242	ptp4a1	2.78E-25	1.26E-29	0.753950168	0.638	0.285
109	ENSDARG00000088181	mpped1	4.26E-25	1.93E-29	0.771702139	0.13	0.015
110	ENSDARG00000068432	si:dkey-56m19.5	4.69E-25	2.13E-29	0.673647236	0.562	0.21
111	ENSDARG00000053301	insm1b	9.63E-25	4.37E-29	0.540863985	0.189	0.031
112	ENSDARG00000076283	snrpd3l	1.41E-24	6.39E-29	0.772592265	0.438	0.151
113	ENSDARG00000022129	rbm4.3	1.30E-23	5.87E-28	0.775372029	0.584	0.263
114	ENSDARG00000004472	atat1	1.32E-23	5.98E-28	0.402555925	0.184	0.03
115	ENSDARG00000002587	dpysl3	2.71E-23	1.23E-27	0.64435094	0.281	0.067
116	ENSDARG00000068820	h2afva	3.03E-23	1.37E-27	0.776651005	0.47	0.172
117	ENSDARG00000002131	celf2	3.28E-23	1.49E-27	0.797632888	0.535	0.213
118	ENSDARG00000104361	barhl2	4.77E-23	2.16E-27	0.828746742	0.189	0.033
119	ENSDARG00000010487	sae1	8.55E-23	3.87E-27	0.371763008	0.141	0.019
120	ENSDARG00000022684	fkbp1aa	3.26E-22	1.48E-26	0.728971863	0.8	0.561
121	ENSDARG00000033175	snrpe	6.19E-22	2.81E-26	0.711323217	0.454	0.17
122	ENSDARG00000036386	rbm4.1	1.14E-21	5.16E-26	0.654245262	0.297	0.08
123	ENSDARG00000068434	h3f3b.1	1.18E-21	5.34E-26	0.760027191	0.735	0.436
124	ENSDARG00000040440	snrpd2	1.22E-21	5.55E-26	0.762013786	0.503	0.21
125	ENSDARG00000056519	si:dkey-280e21.3	1.26E-21	5.71E-26	0.395306746	0.124	0.015
126	ENSDARG00000053810	hnrnpc	1.45E-21	6.56E-26	0.709646613	0.308	0.085
127	ENSDARG00000103994	ppiab	2.33E-21	1.06E-25	0.627826422	0.87	0.712
128	ENSDARG00000077226	smarca4a	2.35E-21	1.07E-25	0.785001306	0.319	0.093
129	ENSDARG00000004735	hnrnpub	2.88E-21	1.31E-25	0.77633556	0.346	0.107
130	ENSDARG00000031495	seta	3.63E-21	1.65E-25	0.755204553	0.622	0.312
131	ENSDARG00000077256	nat8l	7.59E-21	3.44E-25	0.635899609	0.314	0.085
132	ENSDARG00000002659	mapre1b	9.65E-21	4.37E-25	0.600328297	0.286	0.076
133	ENSDARG00000040184	syncrip	1.00E-20	4.54E-25	0.818259631	0.643	0.361
134	ENSDARG00000024785	ctnna2	1.21E-20	5.50E-25	0.60133344	0.249	0.058
135	ENSDARG00000024954	tmed4	1.22E-20	5.54E-25	0.683510522	0.324	0.093
136	ENSDARG00000045014	tuba2	1.30E-20	5.90E-25	0.712990412	0.341	0.1
137	ENSDARG00000012667	tfap2b	1.44E-20	6.51E-25	1.564915317	0.184	0.035
138	ENSDARG00000061187	cbx5	1.55E-20	7.03E-25	0.715159208	0.546	0.239
139	ENSDARG00000077227	fbxl6	2.40E-20	1.09E-24	0.600914997	0.281	0.073
140	ENSDARG00000016516	rbm8a	4.66E-20	2.11E-24	0.700740976	0.67	0.37
141	ENSDARG00000070019	taf15	5.71E-20	2.59E-24	0.672124183	0.346	0.111
142	ENSDARG00000036394	pop7	6.14E-20	2.78E-24	0.665169846	0.341	0.104
143	ENSDARG00000040031	tardbp	3.61E-19	1.64E-23	0.699455224	0.427	0.159
144	ENSDARG00000006773	elovl4a	3.70E-19	1.68E-23	0.507952636	0.259	0.064
145	ENSDARG00000040287	ywhabl	3.94E-19	1.79E-23	0.676964715	0.703	0.391
146	ENSDARG00000070828	actl6a	9.86E-19	4.47E-23	0.666106037	0.243	0.062
147	ENSDARG00000104945	sncb	1.33E-18	6.05E-23	0.632018342	0.589	0.251
148	ENSDARG00000020482	nono	1.57E-18	7.10E-23	0.661164731	0.357	0.121
149	ENSDARG00000011125	snrpb	2.64E-18	1.20E-22	0.716262621	0.551	0.262
150	ENSDARG00000036161	hnrnpa0l	4.17E-18	1.89E-22	0.840971085	0.746	0.509
151	ENSDARG00000037773	rybpa	5.59E-18	2.53E-22	0.518345772	0.2	0.043
152	ENSDARG00000056122	gdi1	7.87E-18	3.57E-22	0.581128901	0.341	0.106
153	ENSDARG00000023290	fabp3	1.19E-17	5.39E-22	0.623341364	0.795	0.536
154	ENSDARG00000059398	myef2	1.53E-17	6.93E-22	0.616805721	0.303	0.091
155	ENSDARG00000036593	kdm2ba	1.90E-17	8.60E-22	0.646296474	0.33	0.103
156	ENSDARG00000003531	tcea1	2.93E-17	1.33E-21	0.527846331	0.362	0.123
157	ENSDARG00000005551	hnrnph1l	3.29E-17	1.49E-21	0.589173136	0.341	0.113
158	ENSDARG00000102291	eef1da	3.53E-17	1.60E-21	-1.017110678	0.422	0.666
159	ENSDARG00000052567	tmem35	3.89E-17	1.76E-21	0.468431894	0.216	0.05
160	ENSDARG00000102047	mab21l1	4.80E-17	2.18E-21	0.692067846	0.319	0.099
161	ENSDARG00000008097	srsf9	7.45E-17	3.38E-21	0.65976415	0.384	0.142
162	ENSDARG00000087616	maptb	8.30E-17	3.76E-21	0.553422704	0.286	0.082
163	ENSDARG00000061989	mpnd	8.60E-17	3.90E-21	0.405494519	0.189	0.04
164	ENSDARG00000056979	lhx9	8.71E-17	3.95E-21	0.867993233	0.238	0.061
165	ENSDARG00000034670	ube2e2	1.43E-16	6.47E-21	0.580186264	0.422	0.162
166	ENSDARG00000026766	bcl2l10	1.65E-16	7.48E-21	0.577585401	0.303	0.093
167	ENSDARG00000071658	ywhag2	2.30E-16	1.04E-20	0.698642284	0.535	0.232
168	ENSDARG00000009871	snrpc	2.30E-16	1.04E-20	0.6289029	0.324	0.11
169	ENSDARG00000090190	bcam	2.37E-16	1.07E-20	0.825497148	0.308	0.098
170	ENSDARG00000035532	zgc:110329	2.59E-16	1.18E-20	0.484850957	0.141	0.025
171	ENSDARG00000078748	si:ch211-137a8.4	2.73E-16	1.24E-20	0.434350201	0.497	0.193
172	ENSDARG00000011648	snrpd1	3.72E-16	1.69E-20	0.716479392	0.389	0.153
173	ENSDARG00000052182	rbfox2	5.08E-16	2.30E-20	0.590078492	0.303	0.096
174	ENSDARG00000098753	elmo1	1.31E-15	5.94E-20	0.635750352	0.33	0.11
175	ENSDARG00000090213	rheb	1.43E-15	6.49E-20	0.543293173	0.297	0.092
176	ENSDARG00000102975	nsg2	1.55E-15	7.04E-20	0.519575177	0.605	0.276
177	ENSDARG00000071026	mllt11	1.55E-15	7.04E-20	0.713315364	0.427	0.173
178	ENSDARG00000074057	calm3b	1.75E-15	7.91E-20	0.613526124	0.67	0.371
179	ENSDARG00000011141	dpysl5a	2.49E-15	1.13E-19	0.433625093	0.189	0.043
180	ENSDARG00000098832	fam168a	2.89E-15	1.31E-19	0.630321282	0.551	0.261
181	ENSDARG00000098992	zgc:114119	3.12E-15	1.42E-19	0.429759462	0.168	0.035
182	ENSDARG00000068480	map7d2a	3.90E-15	1.77E-19	0.511056333	0.189	0.043
183	ENSDARG00000031198	hmg20a	4.67E-15	2.12E-19	0.456161037	0.195	0.046
184	ENSDARG00000015901	ptbp2b	5.34E-15	2.42E-19	0.481677976	0.2	0.048
185	ENSDARG00000035993	sumo3b	5.42E-15	2.46E-19	0.642712398	0.33	0.117
186	ENSDARG00000104687	slc16a9b	6.22E-15	2.82E-19	0.601918694	0.205	0.051
187	ENSDARG00000094965	nfil3-5	7.13E-15	3.23E-19	0.519472329	0.2	0.048
188	ENSDARG00000015050	calm2b	7.78E-15	3.53E-19	0.692978709	0.762	0.516
189	ENSDARG00000102879	myt1b	1.01E-14	4.60E-19	0.592787954	0.303	0.096
190	ENSDARG00000044541	ppp1r14ba	1.65E-14	7.48E-19	0.290564197	0.114	0.018
191	ENSDARG00000079632	si:dkey-28b4.7	1.76E-14	7.98E-19	0.623727908	0.411	0.172
192	ENSDARG00000028523	inip	2.19E-14	9.94E-19	0.476085102	0.195	0.048
193	ENSDARG00000010137	ldb1a	3.30E-14	1.49E-18	0.654435874	0.351	0.131
194	ENSDARG00000052348	smarca5	3.77E-14	1.71E-18	0.418775364	0.135	0.026
195	ENSDARG00000014571	ctnnb1	3.86E-14	1.75E-18	0.796789523	0.503	0.247
196	ENSDARG00000089643	mcama	5.16E-14	2.34E-18	0.501960765	0.135	0.025
197	ENSDARG00000003920	setb	6.14E-14	2.78E-18	0.63116715	0.627	0.372
198	ENSDARG00000006225	ddx39aa	6.43E-14	2.92E-18	0.59670151	0.465	0.218
199	ENSDARG00000037291	dpf2l	6.67E-14	3.03E-18	0.464889034	0.238	0.067
200	ENSDARG00000069425	hsbp1a	1.11E-13	5.04E-18	0.572544866	0.346	0.124
201	ENSDARG00000076290	calr	1.23E-13	5.57E-18	0.75413475	0.362	0.142
202	ENSDARG00000007034	hnrpkl	1.66E-13	7.53E-18	0.505536733	0.319	0.112
203	ENSDARG00000007385	cct7	1.83E-13	8.31E-18	0.652859064	0.541	0.297
204	ENSDARG00000039034	marcksl1a	2.53E-13	1.15E-17	0.505011908	0.665	0.361
205	ENSDARG00000077126	snrnp70	3.07E-13	1.39E-17	0.614251016	0.286	0.098
206	ENSDARG00000102741	sumo2b	3.27E-13	1.48E-17	0.596254009	0.714	0.477
207	ENSDARG00000086618	psma3	3.57E-13	1.62E-17	0.624865489	0.503	0.26
208	ENSDARG00000003655	tmem59l	5.03E-13	2.28E-17	0.461106608	0.427	0.168
209	ENSDARG00000018476	pak2b	5.13E-13	2.33E-17	0.577434393	0.314	0.113
210	ENSDARG00000060639	apba2b	5.52E-13	2.50E-17	0.506409513	0.189	0.048
211	ENSDARG00000019335	hes6	5.58E-13	2.53E-17	0.615266465	0.265	0.085
212	ENSDARG00000015310	pitpnbl	5.65E-13	2.56E-17	0.542621759	0.303	0.106
213	ENSDARG00000092970	tmsb2	1.19E-12	5.41E-17	0.543831477	0.389	0.151
214	ENSDARG00000027740	adcyap1b	1.40E-12	6.35E-17	0.671930479	0.357	0.138
215	ENSDARG00000016301	zgc:65894	1.57E-12	7.10E-17	0.543675022	0.378	0.146
216	ENSDARG00000034195	top2b	1.59E-12	7.20E-17	0.596600681	0.249	0.079
217	ENSDARG00000007438	ube2ib	1.72E-12	7.78E-17	0.534029073	0.47	0.23
218	ENSDARG00000015057	ube2d4	1.82E-12	8.26E-17	0.542860176	0.249	0.077
219	ENSDARG00000097322	si:dkey-81l17.6	2.02E-12	9.15E-17	0.483820549	0.362	0.136
220	ENSDARG00000099312	jpt1b	2.51E-12	1.14E-16	0.582218709	0.541	0.273
221	ENSDARG00000010144	plppr3a	2.65E-12	1.20E-16	0.381718569	0.173	0.041
222	ENSDARG00000104372	gnb1b	2.78E-12	1.26E-16	0.566852984	0.649	0.395
223	ENSDARG00000105293	srsf4	2.83E-12	1.28E-16	0.53238039	0.346	0.136
224	ENSDARG00000087303	cebpd	3.72E-12	1.69E-16	-1.154401877	0.151	0.465
225	ENSDARG00000102632	ubc	3.78E-12	1.71E-16	0.461295351	0.892	0.729
226	ENSDARG00000052536	tia1	4.76E-12	2.16E-16	0.495885305	0.2	0.056
227	ENSDARG00000032317	tox	5.07E-12	2.30E-16	0.599915097	0.314	0.115
228	ENSDARG00000075041	fmnl2b	5.44E-12	2.47E-16	0.380781899	0.135	0.028
229	ENSDARG00000104782	oaz1b	6.32E-12	2.86E-16	0.538947264	0.622	0.366
230	ENSDARG00000011020	hnrnpa1a	6.38E-12	2.89E-16	0.344330703	0.135	0.028
231	ENSDARG00000104664	dclk1b	7.06E-12	3.20E-16	0.405728731	0.173	0.042
232	ENSDARG00000004189	cbx1a	7.53E-12	3.42E-16	0.494641135	0.324	0.123
233	ENSDARG00000053446	sub1a	1.53E-11	6.93E-16	0.536619687	0.492	0.248
234	ENSDARG00000078865	cxxc5a	1.60E-11	7.25E-16	0.45222378	0.314	0.115
235	ENSDARG00000025147	cd63	1.65E-11	7.50E-16	-1.32055003	0.157	0.44
236	ENSDARG00000008861	tfap2e	1.66E-11	7.54E-16	1.180746925	0.146	0.033
237	ENSDARG00000003098	kdm5bb	1.68E-11	7.60E-16	0.570968621	0.292	0.107
238	ENSDARG00000036295	golga7ba	1.98E-11	8.97E-16	0.463992552	0.314	0.112
239	ENSDARG00000017084	bud31	2.12E-11	9.60E-16	0.609133006	0.465	0.24
240	ENSDARG00000075849	prr12b	2.28E-11	1.04E-15	0.437232866	0.178	0.046
241	ENSDARG00000058203	smc1al	2.70E-11	1.22E-15	0.760477529	0.422	0.2
242	ENSDARG00000017891	tcp1	2.98E-11	1.35E-15	0.678986745	0.535	0.32
243	ENSDARG00000053358	basp1	3.43E-11	1.55E-15	0.446940215	0.395	0.16
244	ENSDARG00000071224	si:ch211-133n4.4	3.80E-11	1.72E-15	0.479352524	0.395	0.167
245	ENSDARG00000000503	stx1b	4.25E-11	1.93E-15	0.504852768	0.416	0.178
246	ENSDARG00000089886	si:dkey-19e4.5	4.49E-11	2.03E-15	0.528068944	0.211	0.063
247	ENSDARG00000062991	abi1b	4.50E-11	2.04E-15	0.420045254	0.162	0.04
248	ENSDARG00000037968	fus	5.11E-11	2.31E-15	0.439253712	0.205	0.059
249	ENSDARG00000008706	paip2b	5.59E-11	2.54E-15	0.585889409	0.6	0.368
250	ENSDARG00000036754	hmgn3	6.29E-11	2.85E-15	0.602291615	0.503	0.259
251	ENSDARG00000069600	zgc:109889	7.09E-11	3.22E-15	0.479983539	0.173	0.045
252	ENSDARG00000075158	igdcc3	7.11E-11	3.22E-15	0.378286248	0.162	0.04
253	ENSDARG00000101735	chn1	7.37E-11	3.34E-15	0.43858231	0.178	0.047
254	ENSDARG00000013144	atp1b1a	8.78E-11	3.98E-15	-0.995786868	0.097	0.392
255	ENSDARG00000038635	magoh	9.37E-11	4.25E-15	0.541594065	0.319	0.13
256	ENSDARG00000015325	u2af1	1.02E-10	4.63E-15	0.623384312	0.368	0.167
257	ENSDARG00000070045	celf4	1.16E-10	5.24E-15	0.501253854	0.195	0.055
258	ENSDARG00000042128	pacsin1b	1.16E-10	5.25E-15	0.368478594	0.157	0.038
259	ENSDARG00000068708	ifrd1	1.39E-10	6.29E-15	0.677175832	0.411	0.197
260	ENSDARG00000077341	ppp1r14c	1.40E-10	6.33E-15	0.520865101	0.168	0.043
261	ENSDARG00000042147	rbbp5	1.65E-10	7.47E-15	0.42872596	0.211	0.065
262	ENSDARG00000004580	nmnat2	1.65E-10	7.48E-15	0.419607436	0.184	0.05
263	ENSDARG00000036577	atp6v0cb	2.06E-10	9.36E-15	0.339355884	0.595	0.303
264	ENSDARG00000057484	srsf2a	2.08E-10	9.42E-15	0.562890965	0.476	0.248
265	ENSDARG00000060532	adam22	2.09E-10	9.50E-15	0.447505169	0.162	0.041
266	ENSDARG00000019658	pou2f2a	2.23E-10	1.01E-14	0.362942092	0.162	0.04
267	ENSDARG00000058454	dynll1	2.28E-10	1.03E-14	0.579311538	0.67	0.42
268	ENSDARG00000098368	aplp1	2.60E-10	1.18E-14	0.340758455	0.346	0.133
269	ENSDARG00000010878	cdkn1ca	3.11E-10	1.41E-14	0.63135866	0.168	0.045
270	ENSDARG00000029724	pqbp1	3.36E-10	1.53E-14	0.433166342	0.141	0.034
271	ENSDARG00000012505	u2af2a	3.69E-10	1.67E-14	0.496474006	0.232	0.077
272	ENSDARG00000104279	appa	3.80E-10	1.72E-14	0.495586108	0.546	0.283
273	ENSDARG00000056175	scrt2	3.87E-10	1.75E-14	0.408274868	0.243	0.079
274	ENSDARG00000033234	stmn2a	3.90E-10	1.77E-14	0.573722415	0.341	0.136
275	ENSDARG00000016173	cct3	5.25E-10	2.38E-14	0.577331671	0.514	0.299
276	ENSDARG00000034616	mlf2	5.62E-10	2.55E-14	0.607973111	0.422	0.205
277	ENSDARG00000052695	nr2f1a	6.32E-10	2.87E-14	0.933397986	0.292	0.116
278	ENSDARG00000056483	ssbp4	6.82E-10	3.09E-14	0.500256324	0.227	0.075
279	ENSDARG00000059303	hnrnpl2	6.98E-10	3.17E-14	0.511599359	0.335	0.14
280	ENSDARG00000017397	smarcc1a	7.69E-10	3.49E-14	0.497238896	0.168	0.045
281	ENSDARG00000016903	wdr5	8.83E-10	4.01E-14	0.4424523	0.178	0.052
282	ENSDARG00000040214	scrt1b	1.01E-09	4.59E-14	0.424727948	0.119	0.025
283	ENSDARG00000069981	cspg5a	1.02E-09	4.63E-14	0.515622718	0.362	0.151
284	ENSDARG00000011370	fyna	1.24E-09	5.62E-14	0.4068129	0.216	0.068
285	ENSDARG00000005586	zbtb20	1.24E-09	5.63E-14	0.463184978	0.254	0.088
286	ENSDARG00000070084	phf10	1.57E-09	7.11E-14	0.376566887	0.13	0.03
287	ENSDARG00000059906	sdc4	1.77E-09	8.01E-14	-1.069286072	0.059	0.323
288	ENSDARG00000003860	cbx3a	1.91E-09	8.65E-14	0.556957142	0.416	0.208
289	ENSDARG00000099667	snrpg	2.00E-09	9.06E-14	0.543038455	0.286	0.117
290	ENSDARG00000091563	snw1	2.20E-09	9.96E-14	0.591201102	0.4	0.198
291	ENSDARG00000091756	insm1a	2.33E-09	1.06E-13	0.367428262	0.13	0.029
292	ENSDARG00000099653	CABZ01113954.1	2.54E-09	1.15E-13	0.292184877	0.13	0.03
293	ENSDARG00000061479	thsd7aa	2.58E-09	1.17E-13	0.31349624	0.157	0.04
294	ENSDARG00000070080	nbeaa	2.65E-09	1.20E-13	0.369039617	0.124	0.028
295	ENSDARG00000037746	actb1	2.96E-09	1.34E-13	0.548429404	0.751	0.556
296	ENSDARG00000008278	rcor2	3.36E-09	1.52E-13	0.296743308	0.103	0.02
297	ENSDARG00000079500	kif3cb	3.73E-09	1.69E-13	0.423462427	0.141	0.034
298	ENSDARG00000022978	tmpob	4.06E-09	1.84E-13	0.302090053	0.124	0.028
299	ENSDARG00000059279	tfap2a	4.29E-09	1.94E-13	1.261340512	0.232	0.086
300	ENSDARG00000009640	psmb1	5.01E-09	2.27E-13	0.583980266	0.492	0.281
301	ENSDARG00000056877	vamp2	5.11E-09	2.32E-13	0.432803834	0.432	0.197
302	ENSDARG00000045874	yeats4	5.13E-09	2.32E-13	0.359003451	0.227	0.078
303	ENSDARG00000057007	ctbp1	5.93E-09	2.69E-13	0.538828231	0.249	0.092
304	ENSDARG00000077946	smarcc2	6.00E-09	2.72E-13	0.290579056	0.151	0.039
305	ENSDARG00000042961	zgc:100920	6.06E-09	2.75E-13	0.50189134	0.238	0.083
306	ENSDARG00000043932	stmn4l	6.47E-09	2.93E-13	0.51467282	0.211	0.068
307	ENSDARG00000052150	pbx4	6.58E-09	2.98E-13	0.573146912	0.33	0.144
308	ENSDARG00000031317	ppdpfb	1.04E-08	4.74E-13	0.375655404	0.886	0.736
309	ENSDARG00000045399	cct5	1.06E-08	4.79E-13	0.527598585	0.568	0.364
310	ENSDARG00000068701	gpr85	1.11E-08	5.02E-13	0.496668602	0.308	0.122
311	ENSDARG00000103937	ndrg4	1.13E-08	5.11E-13	0.38990046	0.265	0.096
312	ENSDARG00000057854	sap18	1.28E-08	5.80E-13	0.623839465	0.368	0.18
313	ENSDARG00000045639	elavl4	1.30E-08	5.90E-13	0.578085996	0.486	0.252
314	ENSDARG00000036721	tomm40l	1.36E-08	6.15E-13	0.362954915	0.146	0.038
315	ENSDARG00000002538	smu1a	1.41E-08	6.38E-13	0.384740931	0.227	0.079
316	ENSDARG00000009823	pou3f1	1.46E-08	6.62E-13	0.679306757	0.178	0.054
317	ENSDARG00000020239	lpin1	1.52E-08	6.88E-13	-1.006306048	0.178	0.444
318	ENSDARG00000020493	lgi1a	1.61E-08	7.31E-13	0.38665981	0.2	0.063
319	ENSDARG00000016830	rimkla	1.66E-08	7.54E-13	0.396102473	0.205	0.067
320	ENSDARG00000003153	nudt21	1.93E-08	8.73E-13	0.45111926	0.249	0.094
321	ENSDARG00000089663	lsm3	1.97E-08	8.91E-13	0.511646508	0.286	0.119
322	ENSDARG00000091656	lsm8	2.01E-08	9.10E-13	0.512359664	0.249	0.094
323	ENSDARG00000055349	pknox2	2.05E-08	9.29E-13	0.497516739	0.157	0.044
324	ENSDARG00000028971	cpsf2	2.15E-08	9.75E-13	0.352070388	0.13	0.032
325	ENSDARG00000008720	lmo3	2.44E-08	1.11E-12	0.89958673	0.259	0.099
326	ENSDARG00000006566	nlk1	2.47E-08	1.12E-12	0.515720578	0.189	0.06
327	ENSDARG00000044431	ppig	2.49E-08	1.13E-12	0.479953472	0.2	0.066
328	ENSDARG00000041607	eif4ebp3l	2.55E-08	1.16E-12	-0.911602851	0.141	0.401
329	ENSDARG00000075758	ywhabb	2.58E-08	1.17E-12	0.538107678	0.562	0.355
330	ENSDARG00000040564	hnrnpul1	2.62E-08	1.19E-12	0.374300515	0.216	0.075
331	ENSDARG00000045618	clta	2.86E-08	1.30E-12	0.49539835	0.411	0.205
332	ENSDARG00000069619	atf7ip	2.88E-08	1.31E-12	0.581080587	0.341	0.156
333	ENSDARG00000025789	chd4b	3.25E-08	1.47E-12	0.580696363	0.341	0.157
334	ENSDARG00000036995	lsm6	3.30E-08	1.50E-12	0.51898185	0.346	0.163
335	ENSDARG00000063911	mt-atp6	3.49E-08	1.58E-12	0.268601624	0.957	0.814
336	ENSDARG00000002745	tdh	3.83E-08	1.74E-12	-0.798036611	0.265	0.516
337	ENSDARG00000060679	kdm1a	4.70E-08	2.13E-12	0.491524677	0.335	0.15
338	ENSDARG00000000394	matr3l1.1	4.79E-08	2.17E-12	0.37964071	0.189	0.061
339	ENSDARG00000035679	si:rp71-45k5.4	5.65E-08	2.56E-12	0.529888144	0.422	0.23
340	ENSDARG00000012684	atp2b1a	6.13E-08	2.78E-12	0.495856084	0.286	0.116
341	ENSDARG00000087443	ptp4a2a	6.87E-08	3.11E-12	0.427141345	0.297	0.125
342	ENSDARG00000061647	nrxn1a	7.45E-08	3.38E-12	0.459674722	0.292	0.116
343	ENSDARG00000030537	psmc1a	7.74E-08	3.51E-12	0.478948063	0.314	0.141
344	ENSDARG00000014790	g3bp2	7.76E-08	3.52E-12	0.405465956	0.2	0.066
345	ENSDARG00000093549	selenop	7.80E-08	3.54E-12	-1.027870874	0.07	0.315
346	ENSDARG00000005559	pou4f1	7.92E-08	3.59E-12	0.676544139	0.119	0.028
347	ENSDARG00000101216	meaf6	8.78E-08	3.98E-12	0.389101567	0.519	0.289
348	ENSDARG00000101733	fam168b	8.93E-08	4.05E-12	0.433084561	0.357	0.164
349	ENSDARG00000062765	nsd3	9.29E-08	4.21E-12	0.350293209	0.157	0.045
350	ENSDARG00000014898	ncbp2	9.34E-08	4.23E-12	0.488732212	0.254	0.101
351	ENSDARG00000098574	srsf11	1.03E-07	4.68E-12	0.500033869	0.373	0.188
352	ENSDARG00000088178	tp53inp2	1.07E-07	4.83E-12	0.419967397	0.232	0.084
353	ENSDARG00000097102	si:ch73-281n10.2	1.08E-07	4.91E-12	0.458261527	0.692	0.466
354	ENSDARG00000018890	snrpa	1.13E-07	5.12E-12	0.576015842	0.259	0.106
355	ENSDARG00000070161	vamp3	1.14E-07	5.15E-12	-0.692633957	0.022	0.244
356	ENSDARG00000103959	pak1	1.14E-07	5.17E-12	0.433046113	0.151	0.043
357	ENSDARG00000041875	ube2v1	1.23E-07	5.58E-12	0.462703013	0.486	0.285
358	ENSDARG00000026198	enoph1	1.37E-07	6.20E-12	0.389994717	0.146	0.041
359	ENSDARG00000003680	runx1t1	1.38E-07	6.25E-12	0.473792585	0.141	0.038
360	ENSDARG00000062510	bcl11ba	1.42E-07	6.43E-12	0.675174659	0.227	0.083
361	ENSDARG00000091631	si:ch211-197h24.6	1.44E-07	6.55E-12	0.334003299	0.173	0.053
362	ENSDARG00000100494	pbx1a	1.50E-07	6.78E-12	0.596060723	0.292	0.123
363	ENSDARG00000044299	lmnb1	1.52E-07	6.90E-12	0.419767116	0.151	0.044
364	ENSDARG00000023323	ywhaqb	1.57E-07	7.10E-12	0.476296438	0.492	0.276
365	ENSDARG00000089769	hapln1a	1.76E-07	7.99E-12	0.322671285	0.119	0.029
366	ENSDARG00000011602	si:dkeyp-117h8.2	1.98E-07	8.97E-12	0.462999902	0.2	0.067
367	ENSDARG00000058358	krt8	2.01E-07	9.12E-12	-1.388487006	0.238	0.468
368	ENSDARG00000026634	ehmt1b	2.03E-07	9.20E-12	0.3821881	0.211	0.074
369	ENSDARG00000030694	atp6v1e1b	2.14E-07	9.72E-12	0.391476008	0.524	0.29
370	ENSDARG00000071678	atcaya	2.42E-07	1.10E-11	0.317846548	0.216	0.075
371	ENSDARG00000003749	polb	2.47E-07	1.12E-11	0.416729896	0.141	0.039
372	ENSDARG00000060656	si:ch211-10a23.2	2.52E-07	1.14E-11	0.312545302	0.108	0.025
373	ENSDARG00000069989	bnc2	2.57E-07	1.17E-11	0.662824423	0.114	0.027
374	ENSDARG00000075559	ppm1g	2.71E-07	1.23E-11	0.428996871	0.2	0.07
375	ENSDARG00000006889	mpped2a	2.77E-07	1.26E-11	0.590593933	0.146	0.042
376	ENSDARG00000056633	fgf13b	2.81E-07	1.27E-11	0.34322521	0.13	0.034
377	ENSDARG00000099453	elof1	2.94E-07	1.33E-11	0.43634584	0.405	0.211
378	ENSDARG00000029612	gpkow	3.04E-07	1.38E-11	0.370926201	0.184	0.061
379	ENSDARG00000071403	oaz1a	3.20E-07	1.45E-11	0.420450716	0.697	0.502
380	ENSDARG00000013475	cct4	3.45E-07	1.56E-11	0.54484498	0.568	0.398
381	ENSDARG00000033597	api5	3.66E-07	1.66E-11	0.477030924	0.216	0.08
382	ENSDARG00000090086	rab11bb	3.85E-07	1.75E-11	0.44632233	0.232	0.087
383	ENSDARG00000026829	cotl1	4.04E-07	1.83E-11	0.270608559	0.443	0.217
384	ENSDARG00000056479	rab1bb	4.05E-07	1.84E-11	0.491356346	0.216	0.079
385	ENSDARG00000038306	tsc22d1	4.10E-07	1.86E-11	0.507786162	0.378	0.19
386	ENSDARG00000054683	prdm8b	4.28E-07	1.94E-11	0.541779186	0.13	0.034
387	ENSDARG00000012141	papolg	4.49E-07	2.03E-11	0.376144461	0.195	0.067
388	ENSDARG00000041155	morf4l1	4.74E-07	2.15E-11	0.525943914	0.378	0.194
389	ENSDARG00000015990	hcfc1a	5.22E-07	2.37E-11	0.421250881	0.13	0.035
390	ENSDARG00000008188	sf1	5.43E-07	2.46E-11	0.463273436	0.243	0.098
391	ENSDARG00000009480	pdcl	5.48E-07	2.48E-11	0.368715405	0.341	0.156
392	ENSDARG00000018574	sf3b4	5.72E-07	2.59E-11	0.322356387	0.141	0.04
393	ENSDARG00000019004	smarcd1	5.87E-07	2.66E-11	0.466883201	0.249	0.1
394	ENSDARG00000023160	snrnp40	5.92E-07	2.69E-11	0.277371204	0.124	0.033
395	ENSDARG00000013031	mta2	6.04E-07	2.74E-11	0.337273939	0.157	0.047
396	ENSDARG00000014083	wdr82	6.43E-07	2.91E-11	0.435606383	0.184	0.062
397	ENSDARG00000078416	zeb2b	6.47E-07	2.93E-11	0.507860223	0.119	0.03
398	ENSDARG00000012244	ube2e3	6.55E-07	2.97E-11	0.472385611	0.578	0.373
399	ENSDARG00000011564	sfpq	6.60E-07	2.99E-11	0.523667882	0.292	0.13
400	ENSDARG00000035907	fam49al	6.79E-07	3.08E-11	0.401950941	0.265	0.105
401	ENSDARG00000053130	pcp4a	6.92E-07	3.14E-11	0.545297265	0.276	0.113
402	ENSDARG00000053858	crip1	6.96E-07	3.16E-11	-1.331568911	0.016	0.221
403	ENSDARG00000041450	rab11a	7.19E-07	3.26E-11	0.498112658	0.33	0.158
404	ENSDARG00000008363	mcl1b	7.33E-07	3.32E-11	-0.840224144	0.076	0.306
405	ENSDARG00000079738	znf219	7.36E-07	3.34E-11	0.338938525	0.141	0.039
406	ENSDARG00000009779	mcl1a	7.38E-07	3.34E-11	-0.90906436	0.335	0.527
407	ENSDARG00000035608	pgam5	7.66E-07	3.47E-11	0.403436219	0.184	0.063
408	ENSDARG00000076509	polr2d	7.70E-07	3.49E-11	0.47341963	0.346	0.173
409	ENSDARG00000016128	ap3m2	8.00E-07	3.63E-11	0.416879681	0.151	0.045
410	ENSDARG00000013224	phc2b	8.53E-07	3.87E-11	0.352501115	0.124	0.033
411	ENSDARG00000010745	dnaja2b	9.17E-07	4.16E-11	0.484983722	0.395	0.206
412	ENSDARG00000032575	ywhaz	9.22E-07	4.18E-11	0.5720587	0.503	0.307
413	ENSDARG00000008380	brd7	1.03E-06	4.65E-11	0.373694285	0.157	0.048
414	ENSDARG00000003189	psmd1	1.12E-06	5.10E-11	0.568304116	0.308	0.148
415	ENSDARG00000011611	actr1	1.18E-06	5.37E-11	0.408149836	0.232	0.091
416	ENSDARG00000018997	cplx2l	1.23E-06	5.58E-11	0.355699625	0.27	0.11
417	ENSDARG00000073944	si:ch73-386h18.1	1.29E-06	5.85E-11	0.361657745	0.141	0.04
418	ENSDARG00000098013	si:ch211-130m23.5	1.47E-06	6.65E-11	0.357037997	0.103	0.024
419	ENSDARG00000041203	drap1	1.63E-06	7.39E-11	0.526633405	0.346	0.177
420	ENSDARG00000103871	si:ch73-109d9.2	1.68E-06	7.63E-11	0.356533634	0.124	0.033
421	ENSDARG00000029445	zgc:56676	1.71E-06	7.75E-11	0.446791913	0.432	0.246
422	ENSDARG00000105083	chd5	1.74E-06	7.89E-11	0.422014523	0.13	0.036
423	ENSDARG00000052419	ankrd12	1.74E-06	7.90E-11	0.501193032	0.362	0.182
424	ENSDARG00000008243	cct8	1.80E-06	8.18E-11	0.534066406	0.47	0.293
425	ENSDARG00000075542	zfhx4	1.91E-06	8.68E-11	0.706821276	0.259	0.109
426	ENSDARG00000098702	zgc:165603	2.11E-06	9.58E-11	0.365217318	0.173	0.056
427	ENSDARG00000104530	znf609b	2.15E-06	9.73E-11	0.423793416	0.243	0.098
428	ENSDARG00000077732	alyref	2.17E-06	9.85E-11	0.524563869	0.254	0.11
429	ENSDARG00000076302	DTX4	2.22E-06	1.01E-10	0.268856311	0.103	0.024
430	ENSDARG00000038868	en2b	2.26E-06	1.03E-10	0.51884672	0.108	0.026
431	ENSDARG00000105231	kmt5aa	2.38E-06	1.08E-10	0.502361145	0.314	0.152
432	ENSDARG00000015537	gad2	2.43E-06	1.10E-10	0.586841235	0.211	0.077
433	ENSDARG00000036190	txnl4a	2.55E-06	1.16E-10	0.389454668	0.2	0.074
434	ENSDARG00000002970	ss18	2.56E-06	1.16E-10	0.496370753	0.249	0.103
435	ENSDARG00000005482	rapgef2	2.57E-06	1.16E-10	0.395276924	0.157	0.049
436	ENSDARG00000078854	tusc3	2.64E-06	1.20E-10	0.287049312	0.227	0.085
437	ENSDARG00000045359	elocb	2.80E-06	1.27E-10	0.430586766	0.508	0.32
438	ENSDARG00000058328	lsm7	2.88E-06	1.31E-10	0.436518224	0.384	0.203
439	ENSDARG00000014587	slc38a5b	2.89E-06	1.31E-10	-0.721613579	0.043	0.251
440	ENSDARG00000100149	axin2	2.90E-06	1.31E-10	0.484686068	0.135	0.039
441	ENSDARG00000039430	msl2b	3.18E-06	1.44E-10	0.349465476	0.162	0.052
442	ENSDARG00000007141	psmc3	3.21E-06	1.45E-10	0.544717757	0.276	0.128
443	ENSDARG00000087897	h2afy2	3.41E-06	1.55E-10	0.544751002	0.551	0.361
444	ENSDARG00000042484	tle2a	3.42E-06	1.55E-10	0.410719767	0.184	0.063
445	ENSDARG00000016345	ncoa5	4.02E-06	1.82E-10	0.446934584	0.216	0.085
446	ENSDARG00000061735	hnrnpm	4.96E-06	2.25E-10	0.345306261	0.146	0.045
447	ENSDARG00000014244	rbmx	5.08E-06	2.30E-10	0.408655832	0.276	0.122
448	ENSDARG00000007275	si:ch211-251b21.1	5.21E-06	2.36E-10	-1.835670076	0.114	0.329
449	ENSDARG00000069737	pou4f2	5.27E-06	2.39E-10	0.773127596	0.108	0.027
450	ENSDARG00000041887	sf3a1	5.47E-06	2.48E-10	0.41452638	0.195	0.073
451	ENSDARG00000042933	bloc1s6	5.57E-06	2.53E-10	-0.701438117	0.13	0.361
452	ENSDARG00000090552	si:dkey-7j14.6	5.65E-06	2.56E-10	-0.669577074	0.027	0.224
453	ENSDARG00000059057	atpv0e2	5.87E-06	2.66E-10	0.299628809	0.492	0.257
454	ENSDARG00000104674	cct2	6.09E-06	2.76E-10	0.554424622	0.519	0.348
455	ENSDARG00000018914	hnrnpk	6.34E-06	2.88E-10	0.48405902	0.368	0.196
456	ENSDARG00000063007	apc2	6.95E-06	3.15E-10	0.261435201	0.103	0.025
457	ENSDARG00000053684	aldob	7.36E-06	3.34E-10	-1.060579858	0.584	0.695
458	ENSDARG00000038141	atf4b	7.51E-06	3.41E-10	0.453908632	0.562	0.361
459	ENSDARG00000037675	npm1b	7.55E-06	3.42E-10	0.274714874	0.119	0.032
460	ENSDARG00000034504	lmo1	7.75E-06	3.51E-10	0.750798318	0.195	0.073
461	ENSDARG00000104030	taf12	9.08E-06	4.11E-10	0.370099216	0.47	0.277
462	ENSDARG00000086826	sult6b1	9.29E-06	4.21E-10	-0.804849766	0.032	0.228
463	ENSDARG00000020465	ewsr1b	9.37E-06	4.25E-10	0.525265866	0.297	0.143
464	ENSDARG00000061458	phf14	9.51E-06	4.31E-10	0.29446296	0.162	0.053
465	ENSDARG00000037962	psmb7	1.03E-05	4.68E-10	0.403354486	0.476	0.281
466	ENSDARG00000007818	palm1b	1.04E-05	4.71E-10	0.404359533	0.319	0.149
467	ENSDARG00000070472	arf5	1.04E-05	4.72E-10	0.443285719	0.427	0.25
468	ENSDARG00000056639	carmil2	1.09E-05	4.92E-10	0.334256767	0.205	0.076
469	ENSDARG00000101744	elavl1b	1.13E-05	5.10E-10	0.301573007	0.108	0.028
470	ENSDARG00000102889	15-Sep	1.14E-05	5.16E-10	0.287398813	0.249	0.103
471	ENSDARG00000041689	usf1	1.19E-05	5.39E-10	0.370731727	0.254	0.107
472	ENSDARG00000042539	ywhaqa	1.21E-05	5.46E-10	0.459933528	0.422	0.238
473	ENSDARG00000101458	r3hdm1	1.26E-05	5.72E-10	0.565544072	0.216	0.086
474	ENSDARG00000088318	ubap2a	1.30E-05	5.90E-10	0.399892905	0.2	0.076
475	ENSDARG00000062797	nell2b	1.35E-05	6.10E-10	0.564697036	0.227	0.09
476	ENSDARG00000075314	zgc:174906	1.38E-05	6.26E-10	0.360103632	0.119	0.033
477	ENSDARG00000041323	csdc2a	1.38E-05	6.27E-10	0.316488024	0.238	0.095
478	ENSDARG00000006092	rad21a	1.43E-05	6.48E-10	0.444527978	0.405	0.226
479	ENSDARG00000052377	psmd12	1.44E-05	6.55E-10	0.395426231	0.211	0.085
480	ENSDARG00000036675	hnrnpa1b	1.46E-05	6.63E-10	0.539622724	0.395	0.227
481	ENSDARG00000099675	kdm4b	1.48E-05	6.71E-10	0.459479489	0.314	0.154
482	ENSDARG00000014018	lhx1a	1.52E-05	6.90E-10	0.555123779	0.13	0.038
483	ENSDARG00000038068	ddx5	1.63E-05	7.38E-10	0.525093792	0.459	0.281
484	ENSDARG00000015851	pnn	1.64E-05	7.42E-10	0.521419865	0.341	0.179
485	ENSDARG00000043102	lxn	1.92E-05	8.71E-10	-0.83671448	0.13	0.348
486	ENSDARG00000012682	pfn2l	2.00E-05	9.07E-10	0.519763223	0.395	0.224
487	ENSDARG00000070162	stox2a	2.02E-05	9.16E-10	0.398822791	0.146	0.047
488	ENSDARG00000104264	XKR4	2.25E-05	1.02E-09	0.257736877	0.173	0.059
489	ENSDARG00000045447	slc35g2b	2.44E-05	1.11E-09	0.376881771	0.205	0.079
490	ENSDARG00000095896	pou3f3b	2.56E-05	1.16E-09	0.323998743	0.146	0.046
491	ENSDARG00000100119	caskb	2.59E-05	1.18E-09	0.329957039	0.13	0.039
492	ENSDARG00000071497	zic3	2.60E-05	1.18E-09	0.591455248	0.168	0.058
493	ENSDARG00000055400	si:dkey-56f14.7	3.00E-05	1.36E-09	0.404894329	0.227	0.092
494	ENSDARG00000045463	ralaa	3.31E-05	1.50E-09	0.316162232	0.119	0.034
495	ENSDARG00000045132	vdac1	3.57E-05	1.62E-09	0.368969276	0.616	0.422
496	ENSDARG00000054916	eif4ebp3	3.65E-05	1.65E-09	-0.798628645	0.178	0.392
497	ENSDARG00000002344	tubb4b	3.92E-05	1.78E-09	0.447090981	0.773	0.66
498	ENSDARG00000068745	map4l	4.04E-05	1.83E-09	0.361507113	0.297	0.136
499	ENSDARG00000056004	sprn	4.19E-05	1.90E-09	0.350902348	0.211	0.082
500	ENSDARG00000031164	tuba8l2	4.22E-05	1.91E-09	-0.632163801	0.097	0.313
501	ENSDARG00000103057	zfhx3	4.36E-05	1.98E-09	0.446862201	0.292	0.141
502	ENSDARG00000044545	zgc:77262	4.50E-05	2.04E-09	0.294837435	0.114	0.032
503	ENSDARG00000105412	si:ch211-276i12.11	4.72E-05	2.14E-09	0.386906781	0.157	0.054
504	ENSDARG00000045692	pphln1	4.84E-05	2.19E-09	0.398429942	0.162	0.057
505	ENSDARG00000057026	ran	5.31E-05	2.41E-09	0.349960559	0.789	0.649
506	ENSDARG00000036505	syt4	5.33E-05	2.42E-09	0.348404122	0.222	0.089
507	ENSDARG00000088091	pfn1	5.37E-05	2.43E-09	-0.969359457	0.438	0.606
508	ENSDARG00000008049	si:dkey-42i9.4	5.94E-05	2.69E-09	0.440748151	0.4	0.23
509	ENSDARG00000116649	ube2e1	6.13E-05	2.78E-09	0.42257367	0.378	0.209
510	ENSDARG00000004297	irf2bpl	6.63E-05	3.01E-09	0.464584182	0.286	0.134
511	ENSDARG00000007982	onecut1	6.80E-05	3.08E-09	0.467459391	0.108	0.03
512	ENSDARG00000058117	snap25b	6.84E-05	3.10E-09	0.382040625	0.395	0.204
513	ENSDARG00000058220	tada3l	7.45E-05	3.38E-09	0.302668511	0.168	0.06
514	ENSDARG00000042948	dnajc5aa	8.75E-05	3.96E-09	0.373337291	0.324	0.157
515	ENSDARG00000056235	smndc1	8.82E-05	4.00E-09	0.436867678	0.357	0.195
516	ENSDARG00000006837	mycn	8.85E-05	4.01E-09	0.497574056	0.265	0.122
517	ENSDARG00000077776	csnk2b	8.88E-05	4.03E-09	0.433588548	0.476	0.305
518	ENSDARG00000043713	asf1bb	9.57E-05	4.34E-09	0.331748315	0.146	0.049
519	ENSDARG00000036456	anxa4	0.000106539	4.83E-09	-0.80314073	0.059	0.246
520	ENSDARG00000039882	ap3s2	0.00011255	5.10E-09	0.337513305	0.265	0.121
521	ENSDARG00000014746	rbfox1	0.000120851	5.48E-09	0.509359222	0.341	0.176
522	ENSDARG00000063572	perp	0.000122894	5.57E-09	-0.563106341	0	0.157
523	ENSDARG00000090912	npc2	0.000125614	5.69E-09	-0.73236151	0.103	0.3
524	ENSDARG00000069356	adgrl2a	0.000129861	5.89E-09	0.390131107	0.108	0.03
525	ENSDARG00000004427	dpy30	0.000130094	5.90E-09	0.424747782	0.319	0.169
526	ENSDARG00000061490	u2surp	0.000140388	6.36E-09	0.515665884	0.351	0.198
527	ENSDARG00000075014	sqstm1	0.000140946	6.39E-09	-0.62262104	0.059	0.25
528	ENSDARG00000052649	ube2ia	0.00014718	6.67E-09	0.454327674	0.303	0.155
529	ENSDARG00000055900	zswim5	0.000151499	6.87E-09	0.408534059	0.216	0.091
530	ENSDARG00000036588	mhc1zba	0.00015573	7.06E-09	-0.760809117	0.043	0.221
531	ENSDARG00000099635	akap8l	0.000156841	7.11E-09	0.45208623	0.335	0.179
532	ENSDARG00000041974	brk1	0.000160942	7.30E-09	0.442085322	0.443	0.272
533	ENSDARG00000070702	s100v2	0.000165361	7.50E-09	-0.721051098	0.027	0.199
534	ENSDARG00000042123	nudt3b	0.000168678	7.65E-09	0.278341604	0.157	0.055
535	ENSDARG00000103578	gtf2b	0.000169288	7.67E-09	0.442507269	0.227	0.102
536	ENSDARG00000104068	gstp1	0.000181104	8.21E-09	-0.946129885	0.097	0.292
537	ENSDARG00000116058	rhoac	0.00019152	8.68E-09	0.486662551	0.362	0.209
538	ENSDARG00000078659	tmem176	0.000217214	9.85E-09	-0.864233847	0.005	0.161
539	ENSDARG00000031388	dctn2	0.000217994	9.88E-09	0.39172382	0.357	0.198
540	ENSDARG00000036375	cyfip2	0.000225443	1.02E-08	0.412772356	0.173	0.065
541	ENSDARG00000016783	srsf6b	0.000241387	1.09E-08	0.393583496	0.319	0.167
542	ENSDARG00000087697	lpl	0.000245247	1.11E-08	-1.111704713	0.027	0.194
543	ENSDARG00000073857	klf7a	0.000283814	1.29E-08	0.35488042	0.178	0.067
544	ENSDARG00000036816	pou2f2a	0.000373889	1.70E-08	0.430978824	0.124	0.039
545	ENSDARG00000014053	olfm1b	0.000377967	1.71E-08	0.291192562	0.319	0.157
546	ENSDARG00000013938	psmb3	0.000379558	1.72E-08	0.420169502	0.405	0.248
547	ENSDARG00000005842	cd9a	0.000396915	1.80E-08	0.292368036	0.232	0.1
548	ENSDARG00000062646	tet3	0.000406617	1.84E-08	0.300514808	0.141	0.048
549	ENSDARG00000017338	kidins220b	0.000421665	1.91E-08	0.4731629	0.168	0.063
550	ENSDARG00000031683	fosab	0.000424311	1.92E-08	-0.977700626	0.135	0.326
551	ENSDARG00000070545	top1l	0.000456031	2.07E-08	0.488862379	0.232	0.108
552	ENSDARG00000099241	ppp2cb	0.000476292	2.16E-08	0.409661876	0.416	0.251
553	ENSDARG00000038835	ppid	0.000487092	2.21E-08	0.435477072	0.243	0.117
554	ENSDARG00000044298	phax	0.000493697	2.24E-08	0.362731979	0.119	0.038
555	ENSDARG00000018049	sf3b2	0.000495544	2.25E-08	0.52462431	0.276	0.14
556	ENSDARG00000013430	bhmt	0.000509811	2.31E-08	-1.1534009	0.2	0.389
557	ENSDARG00000022165	mgst1.2	0.000612158	2.78E-08	-0.802937946	0.038	0.198
558	ENSDARG00000058243	phactr3a	0.000648815	2.94E-08	0.338183583	0.141	0.048
559	ENSDARG00000039007	eno3	0.000683194	3.10E-08	-1.182528392	0.168	0.361
560	ENSDARG00000043257	ckbb	0.000719473	3.26E-08	0.308713748	0.746	0.543
561	ENSDARG00000103483	litaf	0.000720473	3.27E-08	-0.513599763	0.016	0.171
562	ENSDARG00000037588	bhlhe23	0.000722359	3.27E-08	0.5216201	0.108	0.032
563	ENSDARG00000030441	ppa1b	0.000739309	3.35E-08	0.462012578	0.314	0.174
564	ENSDARG00000034633	emc9	0.000740919	3.36E-08	0.320021838	0.141	0.05
565	ENSDARG00000102832	baz1b	0.000757464	3.43E-08	0.336903153	0.146	0.052
566	ENSDARG00000076667	ccng1	0.000758209	3.44E-08	-0.585372098	0.211	0.417
567	ENSDARG00000045131	id4	0.000767086	3.48E-08	0.264287722	0.243	0.107
568	ENSDARG00000090788	cstf2	0.000798377	3.62E-08	0.425504983	0.211	0.094
569	ENSDARG00000041363	dctn3	0.00088509	4.01E-08	0.432817157	0.357	0.208
570	ENSDARG00000040926	nr2f2	0.000897302	4.07E-08	0.435368402	0.141	0.049
571	ENSDARG00000101009	cited4b	0.000905951	4.11E-08	0.458738012	0.286	0.146
572	ENSDARG00000022650	cyp2ad3	0.000907604	4.11E-08	-0.857985786	0.043	0.209
573	ENSDARG00000020467	safb	0.000965605	4.38E-08	0.345734483	0.216	0.095
574	ENSDARG00000074581	add2	0.000969082	4.39E-08	0.299190775	0.189	0.076
575	ENSDARG00000059337	tgif1	0.00097239	4.41E-08	0.390165055	0.243	0.115
576	ENSDARG00000002217	scocb	0.000973426	4.41E-08	0.295016784	0.216	0.093
577	ENSDARG00000003151	skp1	0.000999906	4.53E-08	0.336850067	0.632	0.464
578	ENSDARG00000001241	puf60b	0.001057734	4.80E-08	0.372379088	0.27	0.137
579	ENSDARG00000046132	dynlt3	0.001121716	5.09E-08	0.368736017	0.33	0.182
580	ENSDARG00000028618	krt18b	0.001184443	5.37E-08	-1.16696105	0.049	0.213
581	ENSDARG00000016676	gnao1a	0.001189253	5.39E-08	0.32051855	0.162	0.061
582	ENSDARG00000092659	ppp3r1a	0.001206365	5.47E-08	0.296366754	0.276	0.132
583	ENSDARG00000023279	psmd4b	0.001271512	5.76E-08	0.425674598	0.222	0.105
584	ENSDARG00000038695	elavl1a	0.001282053	5.81E-08	0.417243551	0.243	0.118
585	ENSDARG00000005186	sp4	0.001287132	5.84E-08	0.330751038	0.157	0.059
586	ENSDARG00000006487	anp32a	0.001332122	6.04E-08	0.360744162	0.611	0.446
587	ENSDARG00000035399	ankra2	0.001349768	6.12E-08	0.279138691	0.146	0.053
588	ENSDARG00000041081	kmt5b	0.001397074	6.33E-08	0.345002446	0.135	0.047
589	ENSDARG00000055504	si:ch211-212k18.7	0.001484297	6.73E-08	-0.761423048	0	0.138
590	ENSDARG00000045373	pabpn1	0.001655794	7.51E-08	0.416961419	0.416	0.267
591	ENSDARG00000068996	hist2h2l	0.001677803	7.61E-08	0.315328467	0.481	0.305
592	ENSDARG00000071670	tma7	0.001692148	7.67E-08	0.374959601	0.454	0.301
593	ENSDARG00000100513	rps27l	0.001750386	7.94E-08	-0.479879273	0.108	0.303
594	ENSDARG00000099148	bzw1b	0.001751338	7.94E-08	-0.508422309	0.054	0.222
595	ENSDARG00000077013	znf280d	0.001785462	8.09E-08	0.267347486	0.108	0.034
596	ENSDARG00000089368	hopx	0.001819186	8.25E-08	-0.529657484	0.011	0.154
597	ENSDARG00000023852	lsm4	0.001819948	8.25E-08	0.38523055	0.314	0.175
598	ENSDARG00000043313	ank2b	0.001927704	8.74E-08	0.331611535	0.259	0.125
599	ENSDARG00000021372	tob1b	0.001946601	8.82E-08	-0.524164744	0.286	0.479
600	ENSDARG00000056427	auts2a	0.001968145	8.92E-08	0.375253638	0.173	0.069
601	ENSDARG00000092359	si:dkeyp-113d7.10	0.002012615	9.12E-08	0.298175235	0.151	0.056
602	ENSDARG00000105223	pmp22a	0.002141241	9.71E-08	-1.197143236	0.065	0.227
603	ENSDARG00000014366	luc7l3	0.002274251	1.03E-07	0.366321117	0.232	0.112
604	ENSDARG00000019304	phactr3b	0.002359853	1.07E-07	0.306919322	0.119	0.039
605	ENSDARG00000018989	hspa4b	0.002473874	1.12E-07	0.420553378	0.205	0.095
606	ENSDARG00000060695	znf346	0.002498002	1.13E-07	0.428983772	0.162	0.065
607	ENSDARG00000091683	cnrip1a	0.002586736	1.17E-07	0.317673887	0.146	0.053
608	ENSDARG00000059373	dnajc8	0.002612719	1.18E-07	0.396668735	0.259	0.133
609	ENSDARG00000094003	serp2	0.002696607	1.22E-07	0.330407317	0.141	0.051
610	ENSDARG00000102105	dad1	0.002863259	1.30E-07	0.422415419	0.4	0.252
611	ENSDARG00000019353	sparc	0.002921793	1.32E-07	-0.882318092	0.184	0.354
612	ENSDARG00000013734	polr3glb	0.002951359	1.34E-07	0.288187369	0.178	0.074
613	ENSDARG00000014536	pfdn1	0.002996439	1.36E-07	0.472728447	0.384	0.247
614	ENSDARG00000006010	bmi1a	0.003004264	1.36E-07	0.25863635	0.103	0.031
615	ENSDARG00000090697	eif3ea	0.003139298	1.42E-07	0.377893738	0.638	0.497
616	ENSDARG00000061664	zgc:162707	0.003149353	1.43E-07	0.350544648	0.108	0.034
617	ENSDARG00000035325	srsf7a	0.003210985	1.46E-07	0.390481157	0.373	0.231
618	ENSDARG00000103720	zgc:162730	0.003244216	1.47E-07	-0.732837051	0.097	0.269
619	ENSDARG00000026655	tspo	0.003389805	1.54E-07	-0.688089042	0.065	0.232
620	ENSDARG00000041908	usp39	0.003461101	1.57E-07	0.255002174	0.108	0.034
621	ENSDARG00000074084	strip1	0.003494857	1.58E-07	0.33388652	0.13	0.046
622	ENSDARG00000038559	h1f0	0.003534406	1.60E-07	0.436219795	0.654	0.476
623	ENSDARG00000005479	tenm3	0.003629576	1.65E-07	0.526038041	0.2	0.089
624	ENSDARG00000103404	uchl5	0.00364631	1.65E-07	0.321795757	0.141	0.052
625	ENSDARG00000071425	nat9	0.004006527	1.82E-07	0.347081185	0.205	0.093
626	ENSDARG00000105243	ogt.1	0.004054292	1.84E-07	0.343848088	0.151	0.059
627	ENSDARG00000056517	thoc3	0.004110486	1.86E-07	0.270468967	0.114	0.038
628	ENSDARG00000056532	serinc2	0.004253344	1.93E-07	-0.39349005	0.005	0.139
629	ENSDARG00000101849	adipor2	0.004451983	2.02E-07	-0.344547922	0.07	0.244
630	ENSDARG00000099014	fxyd1	0.004774275	2.16E-07	-0.699421897	0.043	0.198
631	ENSDARG00000056008	atp5mc1	0.005317182	2.41E-07	0.408128022	0.459	0.306
632	ENSDARG00000033647	smarcb1a	0.005339	2.42E-07	0.454267205	0.232	0.116
633	ENSDARG00000038076	romo1	0.005506446	2.50E-07	-0.469728017	0.503	0.633
634	ENSDARG00000025428	socs3a	0.005641435	2.56E-07	-0.734863574	0.032	0.18
635	ENSDARG00000069113	dbn1	0.005770502	2.62E-07	0.321021202	0.146	0.055
636	ENSDARG00000025254	s100a10b	0.006062389	2.75E-07	-1.00653502	0.103	0.262
637	ENSDARG00000104347	rtn4b	0.006229064	2.82E-07	0.344057425	0.362	0.208
638	ENSDARG00000077383	anxa11a	0.006306178	2.86E-07	-0.433731153	0.027	0.172
639	ENSDARG00000058693	cast	0.006351599	2.88E-07	-0.451973741	0.027	0.172
640	ENSDARG00000103922	bod1	0.006356356	2.88E-07	0.337858671	0.162	0.066
641	ENSDARG00000060697	kmt2bb	0.006520506	2.96E-07	0.390536261	0.33	0.188
642	ENSDARG00000025071	brd8	0.006719941	3.05E-07	0.321183457	0.141	0.053
643	ENSDARG00000035329	capns1a	0.006729888	3.05E-07	-0.449155984	0.081	0.254
644	ENSDARG00000077473	mych	0.007343288	3.33E-07	-0.566953646	0.059	0.218
645	ENSDARG00000034443	mpped2	0.007580694	3.44E-07	0.27588541	0.103	0.033
646	ENSDARG00000041921	hsbp1b	0.007598141	3.44E-07	0.434147146	0.438	0.296
647	ENSDARG00000078657	FNDC10	0.008161096	3.70E-07	0.295805727	0.135	0.05
648	ENSDARG00000009472	med19b	0.008283357	3.76E-07	0.365107712	0.173	0.074
649	ENSDARG00000032296	pomp	0.008362726	3.79E-07	0.502813131	0.411	0.281
650	ENSDARG00000009106	serinc1	0.008547766	3.88E-07	0.252326299	0.578	0.395
651	ENSDARG00000076847	tnrc6c1	0.008717479	3.95E-07	0.516337239	0.454	0.293
652	ENSDARG00000043081	ctsz	0.008739417	3.96E-07	-0.591873779	0.011	0.142
653	ENSDARG00000015164	mknk2b	0.009015974	4.09E-07	-0.586437746	0.205	0.391
654	ENSDARG00000028894	mrgbp	0.009075647	4.11E-07	0.326625763	0.135	0.051
655	ENSDARG00000054906	ier5l	0.009128228	4.14E-07	0.39614301	0.195	0.09
656	ENSDARG00000009830	hdlbpa	0.009298325	4.22E-07	-0.385228877	0.097	0.279
657	ENSDARG00000017905	casp3a	0.009543012	4.33E-07	0.271739517	0.13	0.048
658	ENSDARG00000079762	si:dkey-253d23.4	0.009736482	4.41E-07	0.354913252	0.119	0.042
659	ENSDARG00000027394	si:ch211-150g13.3	0.010033693	4.55E-07	0.304674397	0.114	0.038
660	ENSDARG00000071018	ptena	0.010263728	4.65E-07	0.336374921	0.314	0.176
661	ENSDARG00000004452	tardbpl	0.010516683	4.77E-07	0.393370247	0.308	0.175
662	ENSDARG00000089271	nexmifa	0.010547441	4.78E-07	0.274237382	0.13	0.047
663	ENSDARG00000024877	ptgr1	0.010573573	4.79E-07	0.283280669	0.292	0.156
664	ENSDARG00000010965	psma8	0.010834176	4.91E-07	0.383516717	0.378	0.242
665	ENSDARG00000100582	si:ch211-195b11.3	0.011170138	5.06E-07	-1.470749451	0.043	0.184
666	ENSDARG00000020454	psmd8	0.011752509	5.33E-07	0.402788143	0.259	0.141
667	ENSDARG00000036489	zgc:112356	0.011864126	5.38E-07	0.346138427	0.151	0.061
668	ENSDARG00000035924	dync1li2	0.012301806	5.58E-07	0.25680312	0.103	0.034
669	ENSDARG00000074572	zgc:56304	0.01251384	5.67E-07	0.433474023	0.357	0.224
670	ENSDARG00000056127	polr2gl	0.012549879	5.69E-07	0.310899918	0.119	0.043
671	ENSDARG00000073957	tox3	0.01270822	5.76E-07	0.283327822	0.124	0.045
672	ENSDARG00000021973	st13	0.012735287	5.77E-07	0.475460026	0.308	0.179
673	ENSDARG00000101199	rbp4	0.013047827	5.92E-07	-1.193519123	0.314	0.464
674	ENSDARG00000012627	cdc34b	0.013640578	6.18E-07	0.345973174	0.195	0.089
675	ENSDARG00000017624	krt4	0.013824464	6.27E-07	-1.766860382	0.438	0.567
676	ENSDARG00000068978	glo1	0.013953617	6.33E-07	-0.447406332	0.146	0.323
677	ENSDARG00000052728	sltm	0.014491741	6.57E-07	0.333871843	0.351	0.205
678	ENSDARG00000055536	otub1a	0.014618161	6.63E-07	0.302500792	0.232	0.117
679	ENSDARG00000016809	prkacab	0.014762407	6.69E-07	0.261137204	0.146	0.057
680	ENSDARG00000096661	si:ch211-286b5.5	0.014790174	6.71E-07	-0.424344269	0.043	0.189
681	ENSDARG00000020761	arrdc2	0.014807431	6.71E-07	-0.508832671	0.054	0.204
682	ENSDARG00000024540	tspan36	0.014864187	6.74E-07	-0.695899806	0.038	0.182
683	ENSDARG00000060434	map1b	0.015898774	7.21E-07	0.279686829	0.108	0.036
684	ENSDARG00000026839	med21	0.015991855	7.25E-07	0.33625028	0.151	0.062
685	ENSDARG00000042319	cdca4	0.01654681	7.50E-07	0.402688229	0.254	0.135
686	ENSDARG00000019572	taf7	0.017031493	7.72E-07	0.398695668	0.259	0.138
687	ENSDARG00000021582	dynlrb1	0.017332824	7.86E-07	0.404597143	0.389	0.252
688	ENSDARG00000076386	epdl1	0.017788878	8.06E-07	-0.901738518	0.032	0.169
689	ENSDARG00000091317	hunk	0.018625526	8.44E-07	0.356391017	0.114	0.04
690	ENSDARG00000010149	atp5fa1	0.01882849	8.54E-07	0.283329284	0.627	0.474
691	ENSDARG00000008748	ube2na	0.019133078	8.67E-07	0.397995711	0.308	0.179
692	ENSDARG00000018397	hpca	0.020348768	9.23E-07	0.263857882	0.168	0.07
693	ENSDARG00000044001	lgals3b	0.020411717	9.25E-07	-0.56074277	0.043	0.185
694	ENSDARG00000019081	DHDH	0.020575314	9.33E-07	-0.305825576	0.005	0.127
695	ENSDARG00000018328	rhocb	0.020597599	9.34E-07	-0.385719034	0.027	0.162
696	ENSDARG00000015315	psmc5	0.020662233	9.37E-07	0.334031252	0.33	0.198
697	ENSDARG00000020261	rab2a	0.020999926	9.52E-07	0.354624498	0.481	0.34
698	ENSDARG00000069461	rnaseka	0.021600553	9.79E-07	-0.394572751	0.016	0.144
699	ENSDARG00000032866	erh	0.022689269	1.03E-06	0.364419257	0.503	0.358
700	ENSDARG00000024109	naa40	0.023290808	1.06E-06	0.267814598	0.141	0.056
701	ENSDARG00000020164	efnb2a	0.023303621	1.06E-06	0.442363863	0.124	0.046
702	ENSDARG00000026892	gpatch11	0.02391525	1.08E-06	0.307992433	0.162	0.069
703	ENSDARG00000076891	rfxap	0.024336422	1.10E-06	0.308314235	0.368	0.225
704	ENSDARG00000031427	calm2a	0.024421355	1.11E-06	0.276552754	0.53	0.347
705	ENSDARG00000008209	myt1la	0.02795615	1.27E-06	0.262841985	0.119	0.043
706	ENSDARG00000099195	ier2a	0.027978316	1.27E-06	-0.581996406	0.07	0.223
707	ENSDARG00000002369	UBB	0.029054955	1.32E-06	-0.582556887	0.168	0.338
708	ENSDARG00000013968	psap	0.030574554	1.39E-06	-0.633299392	0.189	0.368
709	ENSDARG00000070475	khdrbs1b	0.030794282	1.40E-06	0.437083537	0.249	0.133
710	ENSDARG00000035056	fgf13a	0.03095742	1.40E-06	0.32002024	0.124	0.046
711	ENSDARG00000015887	b2ml	0.031251312	1.42E-06	-0.606400185	0.227	0.389
712	ENSDARG00000035858	cnn2	0.031463989	1.43E-06	-0.425095548	0.016	0.141
713	ENSDARG00000006621	pspc1	0.032472373	1.47E-06	0.278131707	0.162	0.069
714	ENSDARG00000098834	sox4b	0.032582755	1.48E-06	0.351143655	0.114	0.041
715	ENSDARG00000060316	cish	0.032709323	1.48E-06	-0.51467167	0.043	0.182
716	ENSDARG00000012777	nucks1b	0.03305468	1.50E-06	0.371610613	0.319	0.188
717	ENSDARG00000042823	spcs2	0.033217657	1.51E-06	0.402690136	0.276	0.153
718	ENSDARG00000036584	st8sia5	0.033530885	1.52E-06	0.274074881	0.119	0.043
719	ENSDARG00000053194	pdzd11	0.033930546	1.54E-06	0.306967908	0.178	0.08
720	ENSDARG00000057698	ctsd	0.034948294	1.58E-06	-0.715274369	0.216	0.392
721	ENSDARG00000008936	sec11a	0.035433183	1.61E-06	0.386409688	0.211	0.105
722	ENSDARG00000054290	acin1a	0.036047608	1.63E-06	0.291093935	0.443	0.293
723	ENSDARG00000023181	pcp4l1	0.0362128	1.64E-06	0.438631048	0.103	0.035
724	ENSDARG00000001210	arl14ep	0.036594542	1.66E-06	0.359401346	0.151	0.064
725	ENSDARG00000002240	psmb6	0.037226666	1.69E-06	0.358996172	0.465	0.332
726	ENSDARG00000004023	isl1	0.037258392	1.69E-06	0.39278332	0.124	0.046
727	ENSDARG00000018936	zcchc17	0.037387775	1.69E-06	0.266100012	0.146	0.06
728	ENSDARG00000099203	atp1b2a	0.037797645	1.71E-06	0.29568603	0.308	0.169
729	ENSDARG00000007836	ctsla	0.038875393	1.76E-06	-0.677320047	0.373	0.511
730	ENSDARG00000015161	zgc:92664	0.038964236	1.77E-06	0.319849145	0.13	0.05
731	ENSDARG00000009336	aif1l	0.039032718	1.77E-06	0.353634607	0.211	0.101
732	ENSDARG00000029818	srsf5a	0.039158719	1.78E-06	0.286795717	0.697	0.565
733	ENSDARG00000100376	amdhd2	0.039312414	1.78E-06	-0.324219495	0	0.111
734	ENSDARG00000008816	glud1a	0.03951407	1.79E-06	-0.3828543	0.005	0.121
735	ENSDARG00000040822	fundc1	0.040325003	1.83E-06	0.354251412	0.341	0.202
736	ENSDARG00000020841	rbm7	0.040437257	1.83E-06	0.284093546	0.135	0.054
737	ENSDARG00000099039	pcbp2	0.040540137	1.84E-06	0.338605915	0.541	0.399
738	ENSDARG00000076966	pagr1	0.04146947	1.88E-06	0.364789543	0.141	0.058
739	ENSDARG00000008030	myl9b	0.042146386	1.91E-06	-0.603835904	0.016	0.137
740	ENSDARG00000070046	eny2	0.04475896	2.03E-06	0.318193002	0.195	0.095
741	ENSDARG00000045695	myca	0.04511326	2.05E-06	0.44808343	0.238	0.126
742	ENSDARG00000034734	med6	0.04728447	2.14E-06	0.340359332	0.13	0.052
743	ENSDARG00000021443	zfp36l1b	0.048242125	2.19E-06	-0.533734551	0.022	0.144
744	ENSDARG00000015575	cyp3c1	0.048637171	2.20E-06	-0.546454297	0.038	0.171
745	ENSDARG00000074271	wrb	0.049465761	2.24E-06	0.274025405	0.195	0.09
746	ENSDARG00000020795	rac3b	0.049727345	2.25E-06	0.264996676	0.146	0.059
747	ENSDARG00000103271	pla2g15	0.050606568	2.29E-06	-0.438135854	0.043	0.179
748	ENSDARG00000059775	slc32a1	0.054157423	2.46E-06	0.265819745	0.151	0.062
749	ENSDARG00000030614	syt1a	0.054173717	2.46E-06	0.294269402	0.265	0.137
750	ENSDARG00000053254	mylpfa	0.054980375	2.49E-06	-0.725692112	0.951	0.973
751	ENSDARG00000057234	chtopa	0.055139681	2.50E-06	0.422516947	0.249	0.134
752	ENSDARG00000034534	atp6v1aa	0.056360615	2.56E-06	0.292858021	0.216	0.109
753	ENSDARG00000051800	fnbp4	0.056808088	2.58E-06	0.349796904	0.238	0.125
754	ENSDARG00000070844	gamt	0.056955348	2.58E-06	-0.794435101	0.146	0.302
755	ENSDARG00000009273	ppm1da	0.057305185	2.60E-06	0.255821773	0.124	0.048
756	ENSDARG00000037108	pfdn6	0.061498745	2.79E-06	0.383780729	0.27	0.155
757	ENSDARG00000094695	si:dkey-204f11.64	0.061855653	2.80E-06	-0.385456946	0	0.107
758	ENSDARG00000043857	ufm1	0.0627072	2.84E-06	0.30534942	0.232	0.123
759	ENSDARG00000035970	ptprn2	0.062763977	2.85E-06	0.312423853	0.184	0.083
760	ENSDARG00000017454	nup50	0.064731761	2.93E-06	0.395276239	0.141	0.06
761	ENSDARG00000103472	nedd8l	0.06809944	3.09E-06	0.350464864	0.146	0.063
762	ENSDARG00000042840	eml1	0.070556636	3.20E-06	0.332830623	0.119	0.045
763	ENSDARG00000099236	10-Sep	0.071714972	3.25E-06	-0.387449721	0.022	0.143
764	ENSDARG00000042032	pou3f3a	0.071818796	3.26E-06	0.306576454	0.108	0.039
765	ENSDARG00000018146	gpx1a	0.072965284	3.31E-06	-0.717457714	0.054	0.191
766	ENSDARG00000054010	scaf1	0.074307975	3.37E-06	0.409050987	0.195	0.096
767	ENSDARG00000099510	cnn3a	0.08073335	3.66E-06	-0.361999017	0.016	0.134
768	ENSDARG00000052304	uqcrc1	0.082455711	3.74E-06	0.313105915	0.378	0.248
769	ENSDARG00000013078	ywhaba	0.083375664	3.78E-06	0.283575669	0.557	0.412
770	ENSDARG00000103394	kif5ba	0.084831669	3.85E-06	0.294002415	0.162	0.071
771	ENSDARG00000090035	rtn4r	0.086996279	3.94E-06	0.268819267	0.157	0.067
772	ENSDARG00000043457	gapdh	0.088043543	3.99E-06	-0.701809863	0.357	0.503
773	ENSDARG00000044573	cdc42	0.089408573	4.05E-06	0.354462767	0.476	0.332
774	ENSDARG00000099313	naga	0.095259139	4.32E-06	-0.404274877	0.011	0.124
775	ENSDARG00000021107	sf3a2	0.098255305	4.45E-06	0.383029054	0.281	0.168
776	ENSDARG00000041051	mid1ip1a	0.100986092	4.58E-06	-1.242842803	0.027	0.144
777	ENSDARG00000009505	prelid3b	0.103098166	4.67E-06	-0.389612667	0.13	0.294
778	ENSDARG00000027744	gadd45ba	0.107332736	4.87E-06	-0.422636447	0.108	0.263
779	ENSDARG00000025106	ppp3cb	0.109637771	4.97E-06	0.304143663	0.178	0.082
780	ENSDARG00000041691	bhlhe41	0.110220896	5.00E-06	-0.464686163	0.097	0.251
781	ENSDARG00000044362	unc119b	0.113476732	5.14E-06	0.281158567	0.141	0.058
782	ENSDARG00000042725	cebpb	0.113533099	5.15E-06	-0.623484084	0.049	0.18
783	ENSDARG00000002790	ap2m1a	0.115732406	5.25E-06	0.360622434	0.459	0.323
784	ENSDARG00000037559	uba1	0.1160627	5.26E-06	0.513844892	0.243	0.138
785	ENSDARG00000068404	tbcb	0.120953142	5.48E-06	0.280603839	0.33	0.201
786	ENSDARG00000002082	csnk2a1	0.123037486	5.58E-06	0.362073919	0.405	0.276
787	ENSDARG00000027750	dpp7	0.13067964	5.92E-06	-0.311765481	0.022	0.139
788	ENSDARG00000044820	cstf1	0.131481508	5.96E-06	0.251006191	0.124	0.05
789	ENSDARG00000004537	kmt2a	0.133588425	6.06E-06	0.272650783	0.124	0.049
790	ENSDARG00000087538	kif3a	0.133605828	6.06E-06	0.313021086	0.103	0.037
791	ENSDARG00000101908	rab3ip	0.134912957	6.12E-06	0.272793945	0.114	0.043
792	ENSDARG00000003308	emc2	0.140513321	6.37E-06	0.326748323	0.335	0.212
793	ENSDARG00000012513	sdcbp2	0.140980518	6.39E-06	-0.404277034	0.097	0.247
794	ENSDARG00000020607	emc3	0.144187318	6.54E-06	0.277596948	0.178	0.085
795	ENSDARG00000027403	zgpat	0.14849002	6.73E-06	0.261358357	0.103	0.038
796	ENSDARG00000021945	ddx23	0.14872158	6.74E-06	0.329571707	0.189	0.093
797	ENSDARG00000071626	ptgdsb.2	0.148745488	6.74E-06	-1.04549377	0.076	0.211
798	ENSDARG00000011609	FOXK2	0.150031961	6.80E-06	0.302851789	0.249	0.138
799	ENSDARG00000013615	pbx3b	0.152170332	6.90E-06	0.491657919	0.216	0.109
800	ENSDARG00000062590	pleca	0.153544056	6.96E-06	-0.288210868	0.016	0.13
801	ENSDARG00000038025	cbx7a	0.158543743	7.19E-06	-0.476613912	0.13	0.284
802	ENSDARG00000074378	junba	0.160043908	7.26E-06	-0.523407683	0.049	0.179
803	ENSDARG00000042534	rsrc2	0.16624815	7.54E-06	0.325833726	0.195	0.097
804	ENSDARG00000060457	pmp22b	0.182214858	8.26E-06	-0.760684299	0.049	0.174
805	ENSDARG00000035625	snrnp27	0.188532339	8.55E-06	0.380937458	0.324	0.209
806	ENSDARG00000056695	phc2a	0.192637436	8.73E-06	0.298426829	0.151	0.068
807	ENSDARG00000046022	tmed7	0.19806161	8.98E-06	0.308332315	0.438	0.308
808	ENSDARG00000043821	klf7b	0.198411875	9.00E-06	0.329918261	0.205	0.104
809	ENSDARG00000113969	supt4h1	0.200936196	9.11E-06	0.365932148	0.286	0.173
810	ENSDARG00000071196	cavin2b	0.201561626	9.14E-06	-0.430851066	0.016	0.125
811	ENSDARG00000013771	ctss2.2	0.213660841	9.69E-06	-0.57215444	0.005	0.105
812	ENSDARG00000002768	pvalb2	0.223650584	1.01E-05	-0.721943673	1	1
813	ENSDARG00000068640	rsf1b.1	0.227135265	1.03E-05	0.256885139	0.13	0.054
814	ENSDARG00000019566	neurod1	0.227514329	1.03E-05	0.580552499	0.162	0.075
815	ENSDARG00000100129	brd3b	0.231196364	1.05E-05	0.300908942	0.341	0.213
816	ENSDARG00000020298	btg2	0.23657797	1.07E-05	-0.449091335	0.081	0.22
817	ENSDARG00000027984	gstz1	0.241587047	1.10E-05	-0.479208284	0.092	0.23
818	ENSDARG00000069855	pnisr	0.246892128	1.12E-05	0.445449335	0.238	0.132
819	ENSDARG00000052842	ppifb	0.268292136	1.22E-05	-0.33097489	0.07	0.209
820	ENSDARG00000059054	pdk2b	0.269536323	1.22E-05	-0.473034256	0.054	0.181
821	ENSDARG00000078619	pnp5a	0.270007882	1.22E-05	-0.788524312	0.054	0.174
822	ENSDARG00000068457	tnnt3b	0.270492789	1.23E-05	-0.681393432	0.724	0.782
823	ENSDARG00000071566	ppp1cab	0.275235172	1.25E-05	0.407593506	0.216	0.119
824	ENSDARG00000041505	itm2bb	0.281316127	1.28E-05	-0.323302646	0.016	0.123
825	ENSDARG00000045877	ube2nb	0.285014366	1.29E-05	0.332097133	0.259	0.149
826	ENSDARG00000041623	mt2	0.286395318	1.30E-05	-1.033572908	0.151	0.288
827	ENSDARG00000062020	gse1	0.289307417	1.31E-05	0.315095004	0.13	0.055
828	ENSDARG00000089307	pmaip1	0.3081939	1.40E-05	-0.380874022	0.011	0.112
829	ENSDARG00000069184	ubtd2	0.312558045	1.42E-05	0.269252514	0.119	0.048
830	ENSDARG00000018259	atp1a3a	0.318530287	1.44E-05	0.306313872	0.227	0.117
831	ENSDARG00000103718	chmp5b	0.320543698	1.45E-05	-0.399636361	0.114	0.261
832	ENSDARG00000029768	waplb	0.32131096	1.46E-05	0.261897273	0.103	0.039
833	ENSDARG00000100003	glulb	0.333657708	1.51E-05	-0.597342344	0.2	0.357
834	ENSDARG00000026726	anxa1a	0.334792006	1.52E-05	-1.134712321	0.178	0.309
835	ENSDARG00000033855	cnot9	0.33637869	1.52E-05	0.263091001	0.178	0.089
836	ENSDARG00000086327	srrm4	0.337343369	1.53E-05	0.380108713	0.124	0.051
837	ENSDARG00000035808	clcn4	0.348320728	1.58E-05	0.255896584	0.141	0.061
838	ENSDARG00000042708	tuba8l	0.350175451	1.59E-05	-0.38537972	0.038	0.155
839	ENSDARG00000021309	rhoca	0.353793718	1.60E-05	-0.326105683	0.032	0.146
840	ENSDARG00000045513	taf3	0.354916579	1.61E-05	0.292742516	0.211	0.111
841	ENSDARG00000020448	adi1	0.36192044	1.64E-05	-0.384834382	0.07	0.202
842	ENSDARG00000012874	snap23.1	0.362268595	1.64E-05	-0.303699459	0.022	0.13
843	ENSDARG00000069074	cry1ba	0.362898571	1.65E-05	0.340241112	0.103	0.039
844	ENSDARG00000104701	map7d1b	0.365067545	1.66E-05	0.311926453	0.162	0.077
845	ENSDARG00000089981	rnf146	0.373286128	1.69E-05	0.271775616	0.195	0.099
846	ENSDARG00000058062	magt1	0.384041365	1.74E-05	-0.363407908	0.049	0.17
847	ENSDARG00000026845	rhoaa	0.385900491	1.75E-05	0.319819679	0.384	0.258
848	ENSDARG00000042644	sod2	0.390563824	1.77E-05	-0.26636898	0.038	0.157
849	ENSDARG00000045947	hrc	0.400029402	1.81E-05	-0.660590151	0.022	0.126
850	ENSDARG00000094300	nupr1a	0.407490678	1.85E-05	-0.407005077	0.205	0.37
851	ENSDARG00000059006	otud5a	0.412503255	1.87E-05	0.375221203	0.173	0.087
852	ENSDARG00000020311	cnih1	0.430685613	1.95E-05	0.478119666	0.168	0.082
853	ENSDARG00000010246	prmt1	0.433703353	1.97E-05	0.401251592	0.238	0.137
854	ENSDARG00000007654	nsfa	0.440352614	2.00E-05	0.278510487	0.222	0.116
855	ENSDARG00000040764	id1	0.451174656	2.05E-05	-0.957577171	0.157	0.295
856	ENSDARG00000021252	cct6a	0.475904307	2.16E-05	0.368332211	0.443	0.337
857	ENSDARG00000036028	arrdc3b	0.48401422	2.19E-05	0.337920759	0.314	0.198
858	ENSDARG00000077053	ppfia3	0.486247769	2.20E-05	0.285648138	0.151	0.069
859	ENSDARG00000099197	actc1b	0.493455976	2.24E-05	-0.621872953	1	0.999
860	ENSDARG00000020521	exoc6	0.493590675	2.24E-05	0.341735218	0.151	0.07
861	ENSDARG00000025977	blmh	0.501405489	2.27E-05	0.351280096	0.189	0.101
862	ENSDARG00000034368	hexb	0.510732145	2.32E-05	-0.374322549	0.027	0.135
863	ENSDARG00000019033	tmem59	0.512619671	2.32E-05	-0.403155387	0.141	0.289
864	ENSDARG00000027088	ptgdsb.1	0.530872825	2.41E-05	-0.755947257	0.259	0.402
865	ENSDARG00000074869	si:ch1073-291c23.2	0.5327207	2.42E-05	-0.481371252	0.032	0.141
866	ENSDARG00000061242	tuft1a	0.533903852	2.42E-05	-0.393020742	0.011	0.107
867	ENSDARG00000033285	gsto2	0.535684499	2.43E-05	-0.398610278	0.022	0.126
868	ENSDARG00000011934	gyg1a	0.548435625	2.49E-05	-0.470537538	0.086	0.219
869	ENSDARG00000091111	si:ch211-15b10.6	0.550289524	2.49E-05	-0.354635773	0.032	0.143
870	ENSDARG00000042277	efnb3b	0.551708584	2.50E-05	0.253819918	0.114	0.046
871	ENSDARG00000042620	gstr	0.559942049	2.54E-05	-0.45827467	0.103	0.238
872	ENSDARG00000102048	slc25a43	0.563278042	2.55E-05	-0.345400821	0.076	0.206
873	ENSDARG00000062674	btbd10a	0.565071335	2.56E-05	0.258846822	0.108	0.043
874	ENSDARG00000070834	taf13	0.602523147	2.73E-05	0.313690831	0.286	0.178
875	ENSDARG00000011740	u2af2b	0.60347627	2.74E-05	0.31886059	0.254	0.151
876	ENSDARG00000068194	klf9	0.608622903	2.76E-05	-0.370590258	0.049	0.166
877	ENSDARG00000011000	gtf2a1	0.614517336	2.79E-05	0.381413957	0.189	0.1
878	ENSDARG00000006370	atp6v1h	0.619080075	2.81E-05	0.293099088	0.335	0.212
879	ENSDARG00000104181	tmsb1	0.620906652	2.81E-05	-0.667359764	0.222	0.367
880	ENSDARG00000100446	si:ch211-286o17.1	0.629727631	2.85E-05	-0.545725162	0.032	0.141
881	ENSDARG00000042660	fam32a	0.632286729	2.87E-05	0.322727963	0.395	0.278
882	ENSDARG00000090228	gsta.1	0.637241195	2.89E-05	-0.40505531	0.065	0.188
883	ENSDARG00000021806	zfp36l2	0.638817442	2.90E-05	-0.438576299	0.022	0.123
884	ENSDARG00000032327	usp36	0.640420209	2.90E-05	-0.314500806	0.032	0.143
885	ENSDARG00000026834	cdr2l	0.652698688	2.96E-05	0.299313202	0.13	0.056
886	ENSDARG00000023058	foxo3a	0.686139733	3.11E-05	0.280687149	0.151	0.07
887	ENSDARG00000104871	LEPROTL1	0.693610852	3.14E-05	0.322012365	0.297	0.186
888	ENSDARG00000099476	zgc:174863	0.697181749	3.16E-05	-0.292370773	0.016	0.114
889	ENSDARG00000015835	eif4e2rs1	0.700588565	3.18E-05	0.26934226	0.162	0.08
890	ENSDARG00000013628	cd164	0.70680059	3.20E-05	-0.371138078	0.022	0.122
891	ENSDARG00000053129	carhsp1	0.72424617	3.28E-05	-0.325546804	0.038	0.149
892	ENSDARG00000098936	kif5aa	0.730076994	3.31E-05	0.291657625	0.178	0.088
893	ENSDARG00000080010	adh5	0.738782794	3.35E-05	0.291549509	0.438	0.312
894	ENSDARG00000025302	dixdc1a	0.739167903	3.35E-05	0.328871289	0.108	0.044
895	ENSDARG00000037998	flot1b	0.739658515	3.35E-05	-0.317606481	0.059	0.182
896	ENSDARG00000035282	emc6	0.760675277	3.45E-05	0.326382089	0.27	0.164
897	ENSDARG00000008502	pno1	0.768288164	3.48E-05	-0.475372048	0.303	0.442
898	ENSDARG00000044267	sumo1	0.772259709	3.50E-05	0.317776355	0.33	0.217
899	ENSDARG00000045979	zgc:153704	0.781055438	3.54E-05	-0.939938356	0.032	0.137
900	ENSDARG00000102417	psmd7	0.793607274	3.60E-05	0.380771264	0.286	0.181
901	ENSDARG00000115405	hbbe1.2	0.803713223	3.64E-05	-2.048994782	0.038	0.143
902	ENSDARG00000018404	krt18a.1	0.819720699	3.72E-05	-0.997960082	0.097	0.216
903	ENSDARG00000036698	znf865	0.823346553	3.73E-05	0.347402984	0.141	0.066
904	ENSDARG00000092947	cyt1	0.839204024	3.80E-05	-1.709873482	0.589	0.666
905	ENSDARG00000004060	bhlhe40	0.842262845	3.82E-05	-0.428867634	0.162	0.318
906	ENSDARG00000046030	zgc:110339	0.848697389	3.85E-05	-1.480146027	0.086	0.215
907	ENSDARG00000041394	dnajb1b	0.851981513	3.86E-05	-0.381920997	0.049	0.164
908	ENSDARG00000006588	zgc:111983	0.854797847	3.88E-05	-1.669651706	0.076	0.189
909	ENSDARG00000069940	ppap2d	0.864386317	3.92E-05	-0.438158722	0.022	0.122
910	ENSDARG00000070426	chac1	0.877129133	3.98E-05	-0.518987974	0.411	0.508
911	ENSDARG00000054172	pgrmc1	0.884933235	4.01E-05	-0.411157919	0.049	0.161
912	ENSDARG00000014196	myl1	0.904390362	4.10E-05	-0.690499959	0.249	0.38
913	ENSDARG00000037783	proza	0.906287795	4.11E-05	-0.474592522	0.081	0.207
914	ENSDARG00000020187	GCA	0.951544837	4.31E-05	-0.329286527	0.065	0.186
915	ENSDARG00000040674	ctdsp1	0.955121487	4.33E-05	-0.266970849	0.011	0.102
916	ENSDARG00000101914	metrnla	0.955457572	4.33E-05	-0.37009819	0.022	0.122
917	ENSDARG00000099389	cdo1	0.96680187	4.38E-05	-0.617001913	0.043	0.149
918	ENSDARG00000079150	si:ch211-276i12.9	0.978024653	4.43E-05	0.285484489	0.232	0.132
919	ENSDARG00000058232	fbrsl1	0.993086726	4.50E-05	0.303060999	0.124	0.054
920	ENSDARG00000002632	anxa11b	0.995816564	4.51E-05	-0.337188353	0.086	0.218
921	ENSDARG00000000212	krt97	1	0.087785813	-1.052040151	0.081	0.12
922	ENSDARG00000000563	ttn.1	1	0.11022916	-0.73142826	0.162	0.201
923	ENSDARG00000000666	creg2	1	0.000412632	-0.283947132	0.032	0.118
924	ENSDARG00000001950	ak1	1	0.001320186	-0.663308599	0.557	0.617
925	ENSDARG00000002589	mylpfb	1	0.026366404	-0.555707089	0.514	0.552
926	ENSDARG00000002591	ruvbl1	1	7.07E-05	0.367024314	0.141	0.067
927	ENSDARG00000002791	atp1a1a.1	1	0.00308299	-0.327183555	0.13	0.226
928	ENSDARG00000003081	mybphb	1	0.277522065	-0.271374111	0.103	0.127
929	ENSDARG00000003203	rhcga	1	0.000404366	-1.403692441	0.043	0.129
930	ENSDARG00000003207	mterf3	1	0.00119438	-0.591842497	0.049	0.13
931	ENSDARG00000003216	anxa2a	1	0.001423331	-0.59002945	0.07	0.151
932	ENSDARG00000003526	psma5	1	0.000912354	0.272674322	0.292	0.207
933	ENSDARG00000003570	hsp90b1	1	0.001617573	0.395911516	0.162	0.097
934	ENSDARG00000003808	aqp3a	1	0.030233135	-0.701518565	0.076	0.126
935	ENSDARG00000004161	ik	1	0.000192966	0.261309904	0.232	0.141
936	ENSDARG00000004415	tcf7l2	1	0.000324657	0.892690879	0.157	0.086
937	ENSDARG00000004692	nabp1a	1	0.004230374	0.32018027	0.108	0.059
938	ENSDARG00000004906	stip1	1	0.000439405	0.295774277	0.2	0.122
939	ENSDARG00000004956	zmat2	1	0.002801636	0.254840627	0.265	0.19
940	ENSDARG00000005191	ahcy	1	6.95E-05	-0.527684939	0.162	0.301
941	ENSDARG00000005423	pgam1a	1	0.106173941	-0.847431912	0.092	0.132
942	ENSDARG00000005576	mphosph8	1	0.002715514	0.331616887	0.281	0.203
943	ENSDARG00000005774	ddx3xb	1	9.98E-05	0.335663353	0.178	0.097
944	ENSDARG00000005924	serpina10a	1	0.025389936	-0.371414183	0.146	0.21
945	ENSDARG00000005926	ak2	1	0.024745666	-0.276096435	0.265	0.337
946	ENSDARG00000006399	ywhae1	1	0.000108794	0.27316456	0.389	0.282
947	ENSDARG00000006408	hmgb3b	1	0.000141224	0.33517261	0.308	0.207
948	ENSDARG00000007098	itm2ba	1	0.00046757	-0.423337979	0.265	0.394
949	ENSDARG00000007184	zbtb16a	1	0.018582014	0.306694819	0.103	0.062
950	ENSDARG00000007276	ela3l	1	0.269665406	-0.908684623	0.124	0.155
951	ENSDARG00000007526	ndufs2	1	0.006511591	0.256848994	0.281	0.212
952	ENSDARG00000007576	crybb1l1	1	0.136456064	-0.894601617	0.097	0.134
953	ENSDARG00000007682	ppdpfa	1	0.000624291	-0.287437151	0.065	0.162
954	ENSDARG00000007697	fabp7a	1	0.0177982	-1.105157047	0.184	0.252
955	ENSDARG00000007708	nsa2	1	0.000606077	-0.264846715	0.735	0.754
956	ENSDARG00000007867	dazap2	1	0.000193187	0.344067561	0.276	0.181
957	ENSDARG00000007989	nedd8	1	8.23E-05	0.328528385	0.178	0.097
958	ENSDARG00000008020	med31	1	0.004290041	0.302610245	0.195	0.131
959	ENSDARG00000008153	serinc5	1	4.60E-05	0.372117821	0.2	0.107
960	ENSDARG00000008200	ugp2b	1	0.001857452	-0.268918616	0.032	0.102
961	ENSDARG00000008292	eif2s3	1	0.000111267	0.27653775	0.659	0.552
962	ENSDARG00000009001	pdia6	1	9.09E-05	0.428176188	0.13	0.061
963	ENSDARG00000009170	ctr9	1	0.000230458	0.284925937	0.108	0.049
964	ENSDARG00000009253	rtraf	1	0.001056063	0.270270021	0.141	0.078
965	ENSDARG00000009447	atp5mc3b	1	0.000460165	-0.268279002	0.741	0.744
966	ENSDARG00000009544	cldnb	1	0.000192717	-1.062577938	0.038	0.127
967	ENSDARG00000009978	icn	1	0.000125481	-1.555365008	0.346	0.432
968	ENSDARG00000010008	vim	1	0.035091879	-0.674913376	0.195	0.256
969	ENSDARG00000010381	rnf2	1	6.13E-05	0.287883704	0.292	0.183
970	ENSDARG00000011166	cahz	1	0.000230861	-0.85207578	0.027	0.113
971	ENSDARG00000011462	otub1b	1	5.41E-05	0.331575194	0.205	0.114
972	ENSDARG00000011941	bmpr2a	1	0.000645347	0.277511454	0.103	0.048
973	ENSDARG00000012274	eif4e1c	1	0.0004382	0.29966248	0.13	0.067
974	ENSDARG00000012405	col1a1a	1	0.001565558	-0.327165522	0.038	0.113
975	ENSDARG00000012577	waca	1	0.006145143	0.288710333	0.13	0.078
976	ENSDARG00000012944	myhz2	1	0.005275403	-0.577259355	0.13	0.214
977	ENSDARG00000012972	cfl1l	1	0.005247867	-0.773735165	0.222	0.292
978	ENSDARG00000013087	ndrg3a	1	0.035050672	-0.36820157	0.341	0.254
979	ENSDARG00000013755	actn3a	1	0.022035973	-0.360910408	0.092	0.152
980	ENSDARG00000013804	capns1b	1	0.000197408	-0.367739928	0.108	0.226
981	ENSDARG00000013976	anxa13	1	0.000513883	-0.507018917	0.076	0.168
982	ENSDARG00000014159	mtdha	1	0.000753683	0.365130257	0.27	0.187
983	ENSDARG00000014273	camk2d2	1	0.007438123	0.26763151	0.13	0.077
984	ENSDARG00000015206	hnrnpua	1	0.000279487	0.300003374	0.141	0.072
985	ENSDARG00000015239	prpf19	1	0.012730823	0.281778033	0.135	0.088
986	ENSDARG00000015266	mab21l2	1	0.002088633	0.476734272	0.195	0.121
987	ENSDARG00000015392	dhx15	1	5.45E-05	0.336081332	0.2	0.11
988	ENSDARG00000015551	fth1a	1	0.496031879	-1.108556014	0.795	0.74
989	ENSDARG00000015554	zic2a	1	0.003169481	0.455616976	0.114	0.062
990	ENSDARG00000015566	dnmt3ab	1	0.000153759	0.314796301	0.157	0.081
991	ENSDARG00000015649	rap2c	1	0.000929073	0.28801728	0.157	0.09
992	ENSDARG00000015653	tnip1	1	0.007625039	0.254103989	0.146	0.093
993	ENSDARG00000015866	apoa2	1	0.137504021	-0.826124213	0.589	0.631
994	ENSDARG00000016156	fam53b	1	9.92E-05	-0.302500085	0.027	0.122
995	ENSDARG00000016239	psmd13	1	0.000604879	0.300480793	0.314	0.226
996	ENSDARG00000016691	cd9b	1	7.62E-05	-0.666274031	0.027	0.122
997	ENSDARG00000016771	tfa	1	0.021847289	-0.868523217	0.054	0.106
998	ENSDARG00000016793	crybb1l2	1	0.073011669	-1.136094186	0.108	0.153
999	ENSDARG00000016867	rnf128a	1	0.000118314	-0.254368263	0.016	0.104
1000	ENSDARG00000017244	chd6	1	0.000216155	0.282782085	0.124	0.059
1001	ENSDARG00000017314	CELA1 (1 of many)	1	0.096563865	-1.188692319	0.314	0.368
1002	ENSDARG00000017320	f11r.1	1	7.85E-05	-0.312629433	0.022	0.117
1003	ENSDARG00000017441	mylz3	1	0.000528254	-0.686246366	0.865	0.898
1004	ENSDARG00000017844	copz1	1	0.000105425	0.364795612	0.286	0.189
1005	ENSDARG00000018145	mid1ip1l	1	0.000430892	-0.347724011	0.081	0.184
1006	ENSDARG00000018272	wdr33	1	0.001241668	0.27053277	0.114	0.058
1007	ENSDARG00000018425	ddx61	1	8.87E-05	0.344825968	0.259	0.163
1008	ENSDARG00000018426	aldh7a1	1	0.004453703	-0.272198162	0.108	0.196
1009	ENSDARG00000018562	cope	1	0.000472662	0.250815215	0.314	0.219
1010	ENSDARG00000018637	sec61g	1	0.000177904	-0.283228504	0.816	0.795
1011	ENSDARG00000018898	zfand5a	1	0.006103793	-0.272899568	0.146	0.235
1012	ENSDARG00000018968	acvr1ba	1	0.001793773	0.312901764	0.119	0.063
1013	ENSDARG00000018985	castor2	1	0.00173407	-0.3057559	0.086	0.178
1014	ENSDARG00000019098	cd82a	1	0.000133795	-0.381267245	0.016	0.102
1015	ENSDARG00000019339	uxt	1	0.003278537	-0.273006048	0.038	0.105
1016	ENSDARG00000019417	gadd45ga	1	0.001198158	0.448213627	0.157	0.088
1017	ENSDARG00000019438	rnf13	1	0.002575623	-0.285869183	0.049	0.123
1018	ENSDARG00000019613	ip6k2b	1	0.020892623	0.341719663	0.27	0.215
1019	ENSDARG00000019856	atp1a1b	1	0.00059864	-1.002962772	0.038	0.119
1020	ENSDARG00000019924	cmpk	1	0.006662975	0.265713364	0.141	0.087
1021	ENSDARG00000019941	sgta	1	0.143020594	0.326428631	0.195	0.168
1022	ENSDARG00000020007	col1a2	1	0.000296679	-0.531269256	0.049	0.142
1023	ENSDARG00000020008	vcp	1	0.013495367	0.295321134	0.232	0.176
1024	ENSDARG00000020101	psmc2	1	6.23E-05	0.335669293	0.27	0.173
1025	ENSDARG00000020107	usp2a	1	0.000228925	-0.316775604	0.038	0.131
1026	ENSDARG00000020133	jdp2b	1	0.000249688	-0.336623032	0.022	0.105
1027	ENSDARG00000020405	napab	1	5.26E-05	-0.268248818	0.032	0.138
1028	ENSDARG00000020574	atp2a1	1	0.140468693	-0.576141438	0.373	0.399
1029	ENSDARG00000020693	sesn1	1	0.076392984	-0.298832345	0.422	0.483
1030	ENSDARG00000020798	necap1	1	0.000142875	0.282221673	0.216	0.12
1031	ENSDARG00000020890	tmod4	1	5.62E-05	-0.460670758	0.022	0.118
1032	ENSDARG00000021339	cpa5	1	0.19131425	-0.986787723	0.092	0.12
1033	ENSDARG00000021366	fbp1a	1	5.03E-05	-0.347143769	0.07	0.192
1034	ENSDARG00000021483	cdc14b	1	0.014333994	0.310132963	0.124	0.077
1035	ENSDARG00000022303	higd1a	1	0.004206729	-0.32000196	0.189	0.288
1036	ENSDARG00000022315	atp6v1g1	1	0.000855585	0.256152098	0.384	0.282
1037	ENSDARG00000022340	ufc1	1	0.062568644	0.264512572	0.124	0.09
1038	ENSDARG00000022509	cox4i2	1	0.007145223	-0.25941134	0.081	0.156
1039	ENSDARG00000022939	ino80e	1	0.000112483	0.340429969	0.146	0.073
1040	ENSDARG00000023151	ucp1	1	0.180406205	-0.518202897	0.151	0.188
1041	ENSDARG00000023190	kpna4	1	0.001390542	0.332349184	0.195	0.122
1042	ENSDARG00000023820	faxdc2	1	0.000146356	-0.512327505	0.054	0.155
1043	ENSDARG00000023963	tpm4a	1	0.000247844	-0.504265854	0.027	0.113
1044	ENSDARG00000023988	dctn4	1	5.32E-05	0.327771695	0.141	0.067
1045	ENSDARG00000024047	tmem38a	1	0.005114624	-0.42703537	0.081	0.155
1046	ENSDARG00000024433	pvalb4	1	0.32028478	-0.822561675	0.384	0.393
1047	ENSDARG00000024548	cryba4	1	0.006505904	-1.4237163	0.162	0.248
1048	ENSDARG00000024651	snrpa1	1	0.00098209	0.257140849	0.146	0.081
1049	ENSDARG00000024746	hsp90aa1.2	1	0.076199484	-0.257741184	0.189	0.249
1050	ENSDARG00000024844	max	1	0.002116228	0.295005038	0.357	0.277
1051	ENSDARG00000025348	igfbp5b	1	0.018323206	-0.482960036	0.07	0.129
1052	ENSDARG00000025350	prdx2	1	0.490726341	-0.722420135	0.546	0.558
1053	ENSDARG00000025522	sgk1	1	0.003461134	-0.27779776	0.038	0.105
1054	ENSDARG00000026183	polr2eb	1	4.59E-05	0.315688134	0.205	0.115
1055	ENSDARG00000026489	khsrp	1	0.000742811	0.327108245	0.178	0.107
1056	ENSDARG00000026531	alcama	1	0.001205665	0.495139417	0.178	0.107
1057	ENSDARG00000026582	iscub	1	0.000125802	-0.379542331	0.038	0.136
1058	ENSDARG00000026865	fam107b	1	0.002694091	0.340383029	0.189	0.12
1059	ENSDARG00000026871	uchl1	1	0.001331397	0.26020401	0.13	0.068
1060	ENSDARG00000026967	ap2s1	1	0.000663385	0.30083032	0.211	0.131
1061	ENSDARG00000027099	psmc4	1	0.007556963	0.25042458	0.27	0.205
1062	ENSDARG00000027109	zfr	1	0.000150062	0.277262445	0.151	0.076
1063	ENSDARG00000027734	srsf5b	1	0.000173169	0.352273057	0.195	0.111
1064	ENSDARG00000028106	glrx	1	8.63E-05	-0.341113251	0.076	0.195
1065	ENSDARG00000028213	ttn.2	1	0.044957953	-0.759212795	0.141	0.19
1066	ENSDARG00000028327	gmfb	1	0.00016548	0.392387301	0.232	0.144
1067	ENSDARG00000028396	fkbp5	1	5.08E-05	-0.326512119	0.07	0.194
1068	ENSDARG00000029069	tnni2a.4	1	0.043511856	-0.695358865	0.822	0.836
1069	ENSDARG00000029885	rab41	1	0.000623907	0.291191157	0.146	0.078
1070	ENSDARG00000029995	tnni2b.2	1	0.009755671	-0.728959272	0.092	0.162
1071	ENSDARG00000030166	hyi	1	0.001489015	-0.256912084	0.049	0.129
1072	ENSDARG00000030213	sap30l	1	0.00096666	0.348728554	0.324	0.243
1073	ENSDARG00000030237	pgrmc2	1	0.015456907	0.25694101	0.114	0.07
1074	ENSDARG00000030270	tnnt3a	1	0.028359755	-0.304733628	0.054	0.103
1075	ENSDARG00000030349	cryba2a	1	0.015789506	-1.028252683	0.059	0.115
1076	ENSDARG00000030411	crygn2	1	0.002230042	-1.525663003	0.141	0.231
1077	ENSDARG00000030957	yipf4	1	0.00013512	-0.275576042	0.065	0.177
1078	ENSDARG00000031216	ssu72	1	0.000320563	0.346197001	0.216	0.133
1079	ENSDARG00000031261	sap30bp	1	0.005498508	0.294654613	0.108	0.061
1080	ENSDARG00000031435	TXN	1	0.000198248	-0.272631484	0.47	0.566
1081	ENSDARG00000031768	roraa	1	0.001997038	0.645007971	0.151	0.089
1082	ENSDARG00000031795	abcf1	1	0.002085414	0.269637067	0.189	0.122
1083	ENSDARG00000031981	pcbd1	1	0.006471614	-0.338197455	0.049	0.111
1084	ENSDARG00000032405	ckap4	1	4.80E-05	-0.406263859	0.011	0.102
1085	ENSDARG00000032614	msi2b	1	0.003794037	0.354920857	0.195	0.124
1086	ENSDARG00000032619	tob1a	1	0.001447132	-0.267473495	0.238	0.372
1087	ENSDARG00000032929	cryba1l1	1	0.207871459	-1.32553089	0.205	0.238
1088	ENSDARG00000033364	mgst3b	1	6.09E-05	-0.459229971	0.243	0.392
1089	ENSDARG00000033466	tagln2	1	0.000271314	-0.310321789	0.038	0.13
1090	ENSDARG00000033596	polr2c	1	7.30E-05	0.281595282	0.151	0.075
1091	ENSDARG00000033683	tpma	1	0.067124353	-0.489288248	0.876	0.867
1092	ENSDARG00000033832	ampd1	1	0.016034466	-0.430503401	0.108	0.172
1093	ENSDARG00000034344	pcdh19	1	0.001918835	0.295422358	0.135	0.073
1094	ENSDARG00000034470	aldoab	1	0.229820725	-0.303084771	0.162	0.191
1095	ENSDARG00000035136	selenow1	1	0.234646596	-0.383327031	0.389	0.411
1096	ENSDARG00000035256	eef2l2	1	0.004785655	-0.416738536	0.086	0.161
1097	ENSDARG00000035327	ckma	1	0.279274297	-0.513208532	0.805	0.765
1098	ENSDARG00000035458	atp2a1l	1	0.199956658	-0.48890265	0.249	0.279
1099	ENSDARG00000035519	histh1l	1	0.002820421	0.287921606	0.778	0.751
1100	ENSDARG00000035650	evla	1	0.000146089	0.32710436	0.135	0.067
1101	ENSDARG00000035810	rgcc	1	0.000484753	-0.370795467	0.097	0.204
1102	ENSDARG00000035890	fuca1.1	1	0.000446166	-0.819725266	0.07	0.162
1103	ENSDARG00000036036	mdka	1	6.12E-05	-0.657248079	0.097	0.221
1104	ENSDARG00000036074	cebpa	1	4.62E-05	-0.356897186	0.011	0.103
1105	ENSDARG00000036080	cd81a	1	0.002822718	-0.590185451	0.389	0.461
1106	ENSDARG00000036427	slc3a2a	1	9.41E-05	-0.770858728	0.016	0.103
1107	ENSDARG00000036625	polr2f	1	0.000860558	0.306754843	0.265	0.183
1108	ENSDARG00000036658	cab39l	1	0.000547332	0.338681246	0.243	0.16
1109	ENSDARG00000036820	mgll	1	0.001252437	-0.283541574	0.038	0.115
1110	ENSDARG00000036830	krt91	1	0.007527441	-0.570657095	0.762	0.764
1111	ENSDARG00000036832	cyt1l	1	0.00214105	-1.487455245	0.124	0.206
1112	ENSDARG00000036840	krt15	1	0.098900982	-0.731905522	0.178	0.22
1113	ENSDARG00000036967	smox	1	0.025683486	-0.34950511	0.092	0.153
1114	ENSDARG00000037038	psmc6	1	0.000208107	0.355631079	0.238	0.149
1115	ENSDARG00000037116	cxcl12a	1	0.001115883	-1.170579461	0.038	0.113
1116	ENSDARG00000037229	denr	1	0.001403516	0.263997996	0.243	0.167
1117	ENSDARG00000037259	ndufb6	1	0.046322551	0.257356812	0.265	0.224
1118	ENSDARG00000037392	med19a	1	0.016781079	0.264468921	0.178	0.127
1119	ENSDARG00000037789	pvalb1	1	0.002114619	-0.571294884	1	0.998
1120	ENSDARG00000037790	pvalb8	1	0.086215765	-0.543657211	0.292	0.34
1121	ENSDARG00000037870	actb2	1	0.562896577	-0.4435257	0.946	0.917
1122	ENSDARG00000037928	ddx42	1	0.030816539	0.279311809	0.13	0.087
1123	ENSDARG00000037958	nosip	1	0.000222422	0.286153663	0.178	0.099
1124	ENSDARG00000038030	rbx1	1	0.000366464	0.257455486	0.449	0.355
1125	ENSDARG00000038153	lgals2b	1	0.961242959	-0.296936035	0.222	0.212
1126	ENSDARG00000038439	fabp10a	1	0.004243966	-0.68005752	0.319	0.428
1127	ENSDARG00000038863	babam2	1	0.000709472	0.296546593	0.108	0.053
1128	ENSDARG00000038870	slu7	1	0.018116882	0.284553943	0.168	0.116
1129	ENSDARG00000038967	cul3a	1	0.004872599	0.351874222	0.141	0.086
1130	ENSDARG00000039150	lgmn	1	0.10979003	-0.324757085	0.162	0.211
1131	ENSDARG00000039211	zgc:77439	1	0.000164169	-0.348985625	0.032	0.126
1132	ENSDARG00000039269	arg2	1	0.018434867	-0.32372057	0.103	0.169
1133	ENSDARG00000039343	ahcyl2	1	0.000152812	0.347204997	0.157	0.082
1134	ENSDARG00000039350	ssbp1	1	0.000695126	0.272953595	0.119	0.061
1135	ENSDARG00000039576	fstl1b	1	9.01E-05	-0.407801916	0.016	0.104
1136	ENSDARG00000039647	slc6a1b	1	0.091333158	-0.29443937	0.157	0.112
1137	ENSDARG00000039667	mrpl38	1	0.000421348	0.268757668	0.13	0.066
1138	ENSDARG00000039730	zgc:112160	1	0.397305419	-1.03820931	0.108	0.128
1139	ENSDARG00000039880	arpp19b	1	0.000975168	0.271414646	0.124	0.065
1140	ENSDARG00000039980	ppt1	1	0.000267012	-0.327919425	0.114	0.231
1141	ENSDARG00000040072	scpep1	1	0.000205075	-0.375780365	0.022	0.107
1142	ENSDARG00000040076	pycard	1	6.85E-05	-0.391161927	0.027	0.124
1143	ENSDARG00000040121	psma2	1	9.19E-05	0.314638621	0.286	0.189
1144	ENSDARG00000040291	cadm4	1	0.011085911	0.251461638	0.205	0.14
1145	ENSDARG00000040295	apoeb	1	0.528555447	-0.50169032	0.146	0.163
1146	ENSDARG00000040314	psph	1	0.000279039	-0.294942793	0.022	0.104
1147	ENSDARG00000040534	epcam	1	0.036130821	-0.831411795	0.146	0.194
1148	ENSDARG00000040565	ckmb	1	0.112160256	-0.67110313	0.584	0.594
1149	ENSDARG00000040874	add3a	1	0.00175217	-0.273894861	0.038	0.113
1150	ENSDARG00000041108	ctsh	1	0.000757474	-0.334940572	0.027	0.102
1151	ENSDARG00000041433	si:dkey-7c18.24	1	0.02780962	-1.22083045	0.059	0.109
1152	ENSDARG00000041839	tsc22d2	1	0.016725131	-0.254838176	0.049	0.103
1153	ENSDARG00000041925	cryba2b	1	0.61676348	-1.10647607	0.184	0.191
1154	ENSDARG00000042133	si:dkey-51e6.1	1	0.002097475	-0.265920635	0.049	0.125
1155	ENSDARG00000042252	eif4h	1	0.000180118	0.335028914	0.211	0.127
1156	ENSDARG00000042690	s1pr1	1	0.000796292	-0.839314704	0.032	0.109
1157	ENSDARG00000042824	nfe2l2a	1	0.000171081	-0.3567784	0.081	0.197
1158	ENSDARG00000042993	prss1	1	0.002139771	-1.383439618	0.292	0.401
1159	ENSDARG00000043484	ube2d2	1	8.06E-05	0.288998461	0.373	0.262
1160	ENSDARG00000043485	si:ch211-22i13.2	1	0.000322273	0.258493967	0.173	0.097
1161	ENSDARG00000043531	jun	1	0.006718026	-0.515128053	0.232	0.319
1162	ENSDARG00000043665	glrx5	1	0.000486874	-0.258515337	0.049	0.141
1163	ENSDARG00000043732	cops4	1	0.001249861	0.273947066	0.232	0.153
1164	ENSDARG00000043848	sod1	1	0.029491798	-0.271797425	0.308	0.389
1165	ENSDARG00000044062	ctbp2a	1	0.000294555	0.380854517	0.178	0.099
1166	ENSDARG00000044073	fuca2	1	0.001317078	-0.256139791	0.054	0.138
1167	ENSDARG00000044328	ankrd46a	1	0.000179414	0.291064803	0.146	0.073
1168	ENSDARG00000044540	fkbp2	1	5.28E-05	0.28355341	0.238	0.139
1169	ENSDARG00000044628	dtd1	1	0.00370864	0.279814596	0.141	0.085
1170	ENSDARG00000044684	rbp4l	1	0.25243628	-0.540836385	0.195	0.225
1171	ENSDARG00000044852	wbp2nl	1	9.21E-05	-0.330381077	0.162	0.305
1172	ENSDARG00000044935	hpdb	1	0.025482188	-0.357234344	0.065	0.118
1173	ENSDARG00000045143	hbbe2	1	8.54E-05	-1.260910562	0.049	0.152
1174	ENSDARG00000045155	phf5a	1	9.75E-05	0.300542067	0.151	0.077
1175	ENSDARG00000045352	cst14a.2	1	0.000497877	-0.438888537	0.151	0.26
1176	ENSDARG00000045835	si:dkey-14d8.6	1	0.082647048	-0.883378185	0.065	0.102
1177	ENSDARG00000045913	mrps10	1	0.052023736	0.300669547	0.178	0.14
1178	ENSDARG00000045928	psma4	1	0.003300242	0.256329394	0.335	0.259
1179	ENSDARG00000051748	ccnd2a	1	0.000244907	-0.283565578	0.027	0.114
1180	ENSDARG00000051886	ankrd11	1	0.005724288	0.266929633	0.27	0.2
1181	ENSDARG00000052638	fam210b	1	6.28E-05	-0.31362621	0.038	0.144
1182	ENSDARG00000052644	ca10a	1	0.016539059	0.332260871	0.114	0.069
1183	ENSDARG00000053381	plpp1a	1	0.003402106	-0.295549856	0.038	0.105
1184	ENSDARG00000053485	aldh6a1	1	0.000647694	-0.390559977	0.205	0.331
1185	ENSDARG00000053685	gtf2a2	1	0.005071123	0.327627963	0.141	0.086
1186	ENSDARG00000053862	crygmx	1	0.090925584	-1.326703838	0.184	0.228
1187	ENSDARG00000053875	cryba1b	1	0.014720031	-1.422304028	0.151	0.219
1188	ENSDARG00000053973	fetub	1	0.020091997	-0.866888513	0.124	0.189
1189	ENSDARG00000054191	pgk1	1	0.036810819	-0.281369313	0.141	0.205
1190	ENSDARG00000054749	lmo4b	1	0.012060016	0.462213306	0.135	0.085
1191	ENSDARG00000054907	cox7a2l	1	0.000106653	-0.307902215	0.097	0.225
1192	ENSDARG00000055064	prdx5	1	0.000408684	-0.298985382	0.146	0.27
1193	ENSDARG00000055080	rbm4.2	1	0.000197353	0.290426527	0.157	0.083
1194	ENSDARG00000055120	ctsba	1	4.63E-05	-0.737053146	0.146	0.282
1195	ENSDARG00000055129	pim3	1	0.000220294	0.286885233	0.168	0.089
1196	ENSDARG00000055192	zgc:136930	1	0.403654326	-0.296944101	0.33	0.349
1197	ENSDARG00000055283	id2a	1	9.45E-05	0.694260909	0.416	0.305
1198	ENSDARG00000055514	icn2	1	4.65E-05	-1.773435223	0.081	0.192
1199	ENSDARG00000055589	s100t	1	0.101050076	-0.442188687	0.076	0.111
1200	ENSDARG00000055618	acta1b	1	0.070978281	-0.316919186	0.092	0.138
1201	ENSDARG00000055903	luc7l	1	0.000114912	0.311417892	0.184	0.101
1202	ENSDARG00000056186	eif5a2	1	0.00172386	0.321378574	0.308	0.232
1203	ENSDARG00000056438	her9	1	0.020427904	-0.303821028	0.049	0.101
1204	ENSDARG00000056744	ela2	1	0.940900822	-0.844678263	0.178	0.179
1205	ENSDARG00000056765	ela2l	1	0.088372785	-1.064661639	0.168	0.216
1206	ENSDARG00000056874	lygl1	1	7.62E-05	-0.670200187	0.022	0.115
1207	ENSDARG00000057013	cadm3	1	0.000251859	0.361591061	0.205	0.116
1208	ENSDARG00000057167	eif4g2b	1	0.094556211	0.274579972	0.2	0.165
1209	ENSDARG00000057414	phb	1	0.033351401	0.282276944	0.178	0.134
1210	ENSDARG00000057460	crygm2d13	1	0.349630165	-1.012410507	0.108	0.128
1211	ENSDARG00000057676	golga7	1	0.000761811	0.306090999	0.33	0.241
1212	ENSDARG00000057805	mrpl28	1	0.064647721	0.251897863	0.114	0.081
1213	ENSDARG00000057940	dido1	1	0.010331836	0.275606753	0.243	0.179
1214	ENSDARG00000058005	hgd	1	0.009289291	-0.419434742	0.103	0.174
1215	ENSDARG00000058349	polr2l	1	0.000413932	0.270219217	0.189	0.112
1216	ENSDARG00000058371	krt5	1	9.47E-05	-0.699150998	0.514	0.603
1217	ENSDARG00000058452	abhd17c	1	0.002058515	0.258851491	0.114	0.059
1218	ENSDARG00000058660	ilf3a	1	0.000276863	0.271251118	0.108	0.049
1219	ENSDARG00000059323	rpn1	1	0.000404174	0.259075348	0.216	0.133
1220	ENSDARG00000059367	mfap2	1	0.007884344	-0.278109038	0.049	0.109
1221	ENSDARG00000059725	hypk	1	0.00064273	0.342871936	0.297	0.215
1222	ENSDARG00000059768	gpatch8	1	0.000898152	0.287532974	0.227	0.146
1223	ENSDARG00000059933	plpp3	1	0.000165946	-0.543575895	0.022	0.107
1224	ENSDARG00000060150	psmd11a	1	0.002159042	0.2883761	0.141	0.082
1225	ENSDARG00000060350	apoda.2	1	0.068270379	-1.11022797	0.119	0.167
1226	ENSDARG00000060610	pcdh7b	1	0.00072678	0.316869019	0.135	0.07
1227	ENSDARG00000061478	igf2bp1	1	0.000240948	0.256581543	0.341	0.236
1228	ENSDARG00000061505	mrps9	1	0.000234912	0.279290074	0.114	0.053
1229	ENSDARG00000061764	ahnak	1	0.000104548	-0.282445357	0.043	0.148
1230	ENSDARG00000062338	zeb2a	1	0.130385299	0.266465628	0.114	0.083
1231	ENSDARG00000062420	nfia	1	0.029085756	0.444299824	0.124	0.083
1232	ENSDARG00000063095	ctsf	1	0.003153702	-0.342906111	0.2	0.305
1233	ENSDARG00000063100	psmd14	1	0.001902478	0.269872523	0.243	0.169
1234	ENSDARG00000063626	ddx21	1	0.002871298	-0.334206623	0.33	0.426
1235	ENSDARG00000067717	tomm7	1	0.000515127	0.388105142	0.308	0.224
1236	ENSDARG00000067990	myhz1.1	1	0.148802416	-1.118597427	0.649	0.672
1237	ENSDARG00000067995	myhz1.2	1	0.127685124	-0.948357685	0.205	0.248
1238	ENSDARG00000067997	myhz1.3	1	0.001388501	-0.906006721	0.097	0.192
1239	ENSDARG00000068478	gpx4a	1	0.001961577	-0.530276542	0.162	0.261
1240	ENSDARG00000068507	crybb1	1	0.881511977	-1.31747781	0.27	0.254
1241	ENSDARG00000068680	ctrl	1	0.413859668	-0.843885037	0.135	0.155
1242	ENSDARG00000068822	purba	1	0.000946064	-0.390510447	0.097	0.196
1243	ENSDARG00000069013	prdx4	1	0.008320633	0.285005573	0.205	0.143
1244	ENSDARG00000069100	aldh9a1a.1	1	0.000744278	-0.506300818	0.351	0.47
1245	ENSDARG00000069118	ppp2r5eb	1	0.042226198	0.290006211	0.151	0.11
1246	ENSDARG00000069142	aars	1	0.849551848	0.269120304	0.135	0.141
1247	ENSDARG00000069360	ppp3r1b	1	4.88E-05	0.34985135	0.27	0.166
1248	ENSDARG00000069432	plscr3b	1	0.000326607	-0.334067147	0.059	0.159
1249	ENSDARG00000069630	tat	1	5.60E-05	-0.792529238	0.027	0.126
1250	ENSDARG00000069752	ckba	1	0.000496887	-0.398681555	0.043	0.132
1251	ENSDARG00000069801	crygm2d12	1	0.10726768	-1.313114773	0.13	0.169
1252	ENSDARG00000069846	zgc:162944	1	9.29E-05	-0.259460055	0.059	0.173
1253	ENSDARG00000069853	txndc9	1	0.000145007	0.273609266	0.341	0.237
1254	ENSDARG00000069920	cox17	1	0.000421615	-0.250886938	0.141	0.267
1255	ENSDARG00000070151	nfyc	1	6.50E-05	0.362281482	0.124	0.056
1256	ENSDARG00000070623	med10	1	0.001135643	0.316405226	0.238	0.159
1257	ENSDARG00000070674	psmd6	1	0.002085357	0.256569723	0.276	0.198
1258	ENSDARG00000070835	tnnc2	1	0.000265422	-0.611274044	0.335	0.454
1259	ENSDARG00000071336	mif	1	5.79E-05	0.266086183	0.227	0.129
1260	ENSDARG00000071445	myoz1b	1	0.092710754	-0.30740577	0.103	0.145
1261	ENSDARG00000071573	lsm5	1	0.000235401	0.279529505	0.222	0.136
1262	ENSDARG00000073742	prss59.2	1	0.503913787	-1.114204499	0.411	0.419
1263	ENSDARG00000074245	spen	1	9.53E-05	0.330685226	0.178	0.095
1264	ENSDARG00000074390	tmem176l.4	1	0.000127072	-0.668495901	0.022	0.109
1265	ENSDARG00000074443	gas7a	1	6.27E-05	0.252495406	0.178	0.09
1266	ENSDARG00000075252	phrf1	1	0.000491637	0.259011667	0.13	0.066
1267	ENSDARG00000075445	psmb5	1	0.000147808	0.250803378	0.103	0.045
1268	ENSDARG00000075650	vps26c	1	0.00429149	0.297696607	0.189	0.128
1269	ENSDARG00000076120	foxp4	1	0.698082151	0.534209597	0.173	0.197
1270	ENSDARG00000076618	tm2d3	1	0.000998845	0.285492477	0.168	0.097
1271	ENSDARG00000076679	rai1	1	8.49E-05	0.265301363	0.114	0.049
1272	ENSDARG00000076790	crygm2d16	1	0.62181726	-0.967824378	0.114	0.098
1273	ENSDARG00000076799	rnd3a	1	0.002797795	0.526724192	0.184	0.12
1274	ENSDARG00000076815	eif3s10	1	0.004885803	0.269213057	0.389	0.323
1275	ENSDARG00000077264	wdr43	1	0.001507292	-0.267512576	0.097	0.195
1276	ENSDARG00000077405	psip1b	1	0.000277426	0.29424229	0.222	0.133
1277	ENSDARG00000077664	zgc:110239	1	4.79E-05	-0.399295719	0.032	0.137
1278	ENSDARG00000077870	taf9	1	0.000252665	0.288948642	0.281	0.183
1279	ENSDARG00000077967	si:ch211-140m22.7	1	0.000560929	0.346625048	0.276	0.19
1280	ENSDARG00000078308	spry2	1	0.026289012	-0.343548826	0.059	0.112
1281	ENSDARG00000078383	mcrip1	1	0.000136973	0.287370378	0.151	0.078
1282	ENSDARG00000078686	arl8a	1	0.000567449	0.264845841	0.238	0.152
1283	ENSDARG00000079274	prss59.1	1	0.156184705	-1.223031763	0.211	0.245
1284	ENSDARG00000079305	hbae3	1	0.000881951	-2.317426747	0.097	0.188
1285	ENSDARG00000079636	fam177a1	1	0.000544175	0.267556592	0.184	0.107
1286	ENSDARG00000079949	supt16h	1	0.000163575	0.299824186	0.184	0.101
1287	ENSDARG00000086411	srsf10b	1	6.31E-05	0.407192937	0.162	0.085
1288	ENSDARG00000086658	crygm2d21	1	0.138069525	-1.098906977	0.07	0.101
1289	ENSDARG00000086881	ier2b	1	0.000140907	-0.405600685	0.081	0.195
1290	ENSDARG00000086917	crygm2d2	1	0.584706869	-1.157004474	0.222	0.229
1291	ENSDARG00000087277	selenoj	1	0.000208201	-0.304684717	0.049	0.148
1292	ENSDARG00000087324	crygm2d1	1	0.016398717	-1.452850127	0.119	0.185
1293	ENSDARG00000087390	hbbe1.3	1	0.080794817	-1.985258728	0.168	0.209
1294	ENSDARG00000087402	tpm1	1	0.140970466	-0.508718174	0.119	0.158
1295	ENSDARG00000087765	crygm2d10	1	0.107803661	-1.355712119	0.135	0.174
1296	ENSDARG00000088330	hbae1.1	1	0.000359852	-1.62827815	0.043	0.13
1297	ENSDARG00000088439	gm2a	1	6.96E-05	-0.352124532	0.022	0.117
1298	ENSDARG00000088823	crygm2d3	1	0.051434195	-1.158948163	0.065	0.108
1299	ENSDARG00000089124	hbae1.3	1	0.000536003	-1.516161167	0.043	0.128
1300	ENSDARG00000089441	si:ch211-105c13.3	1	0.000100561	-0.410450807	0.016	0.104
1301	ENSDARG00000089475	hbae1.1	1	0.00109725	-1.573290305	0.049	0.126
1302	ENSDARG00000089681	btf3l4	1	0.001396117	0.291949037	0.308	0.228
1303	ENSDARG00000089836	MRPS12	1	0.003693442	0.297932726	0.254	0.186
1304	ENSDARG00000090268	krtt1c19e	1	0.027051852	-0.455322359	0.368	0.438
1305	ENSDARG00000090286	serpina1	1	0.014695381	-0.923955174	0.049	0.102
1306	ENSDARG00000090428	ctrb1	1	0.486586272	-1.150507329	0.395	0.407
1307	ENSDARG00000091771	lysmd2	1	0.000253137	0.283407872	0.157	0.082
1308	ENSDARG00000091996	tcnbb	1	0.000318427	-1.437568956	0.054	0.144
1309	ENSDARG00000092033	si:dkey-239h2.3	1	0.002223518	-0.433826496	0.2	0.296
1310	ENSDARG00000092115	eif4a1a	1	0.057844757	0.297471145	0.232	0.191
1311	ENSDARG00000092170	apoc1	1	0.004426908	-1.012901763	0.065	0.136
1312	ENSDARG00000092493	si:dkeyp-44a8.2	1	0.00420473	0.272428877	0.205	0.138
1313	ENSDARG00000092610	lamp1b	1	0.017886946	-0.275765939	0.054	0.109
1314	ENSDARG00000092945	si:ch211-250g4.3	1	0.000557676	-1.157094615	0.032	0.111
1315	ENSDARG00000093022	selenoh	1	0.000167651	-0.280605091	0.097	0.217
1316	ENSDARG00000093303	ifitm1	1	0.000272321	-1.181995669	0.054	0.148
1317	ENSDARG00000093313	ubb	1	0.036125637	-0.366729881	0.303	0.365
1318	ENSDARG00000093413	edil3a	1	0.04808678	0.305749432	0.13	0.089
1319	ENSDARG00000093584	zgc:193505	1	0.001498865	-1.03689956	0.065	0.142
1320	ENSDARG00000093844	zgc:136461	1	0.176406723	-0.793023512	0.081	0.112
1321	ENSDARG00000093936	si:dkeyp-1h4.6	1	0.005604779	-0.863720496	0.043	0.103
1322	ENSDARG00000094041	krt17	1	0.000152187	-1.832767865	0.141	0.252
1323	ENSDARG00000094310	si:ch211-255g12.6	1	0.169340474	-0.976407274	0.092	0.123
1324	ENSDARG00000095908	sat1a.2	1	0.006140454	-0.2883428	0.119	0.203
1325	ENSDARG00000096257	si:ch73-367p23.2	1	0.033524427	-0.389074875	0.141	0.199
1326	ENSDARG00000096829	blvrb	1	9.53E-05	-0.566691074	0.032	0.13
1327	ENSDARG00000097157	si:ch211-207n23.2	1	0.000717908	-1.405812954	0.059	0.142
1328	ENSDARG00000097205	ulk2	1	0.00020605	-0.280754053	0.059	0.164
1329	ENSDARG00000097528	si:dkey-7j14.5	1	0.833640158	-0.284814001	0.119	0.12
1330	ENSDARG00000097797	tomm6	1	0.003775171	0.309955685	0.243	0.175
1331	ENSDARG00000098114	ctsa	1	0.000236461	-0.270234902	0.027	0.114
1332	ENSDARG00000098228	thrap3b	1	0.001861527	0.268297374	0.195	0.122
1333	ENSDARG00000098652	pcdh11	1	0.000618922	0.29438447	0.124	0.062
1334	ENSDARG00000098785	glrx3	1	0.001413997	0.264746785	0.168	0.102
1335	ENSDARG00000099420	nme2b.2	1	0.013537535	-0.552613372	0.384	0.451
1336	ENSDARG00000099664	selenof	1	0.00049349	0.274958326	0.265	0.178
1337	ENSDARG00000099730	pkma	1	0.271502015	-0.25381752	0.173	0.204
1338	ENSDARG00000099776	glula	1	0.013723169	-0.925488328	0.368	0.427
1339	ENSDARG00000099974	ldb3b	1	0.080096055	-0.277377823	0.07	0.109
1340	ENSDARG00000099997	cox20	1	0.00126823	0.327219037	0.108	0.055
1341	ENSDARG00000100055	tox2	1	0.000232263	0.252303608	0.151	0.077
1342	ENSDARG00000100209	prpf39	1	0.004192718	0.274391421	0.184	0.121
1343	ENSDARG00000100514	cfap20	1	0.010279599	0.257995013	0.124	0.075
1344	ENSDARG00000100795	timp4.3	1	0.001401252	-0.484265745	0.049	0.129
1345	ENSDARG00000101074	glud1b	1	0.000899817	-0.306275292	0.184	0.307
1346	ENSDARG00000101082	eif3s6ip	1	6.34E-05	0.264496917	0.47	0.354
1347	ENSDARG00000101135	si:dkey-85k7.7	1	0.000294395	-0.484235999	0.043	0.135
1348	ENSDARG00000101324	apoa1b	1	0.007354967	-1.022164372	0.557	0.636
1349	ENSDARG00000101362	mibp	1	0.006254347	-0.656643304	0.049	0.111
1350	ENSDARG00000101637	ccnd1	1	0.000125048	-0.337865024	0.016	0.103
1351	ENSDARG00000102249	pepd	1	0.000836853	-0.278214365	0.049	0.135
1352	ENSDARG00000102453	slc1a2b	1	0.13706797	-1.225733826	0.092	0.123
1353	ENSDARG00000102558	pde6ha	1	0.014517353	-0.479230889	0.173	0.247
1354	ENSDARG00000102824	pcdh10b	1	0.00032761	0.297300353	0.114	0.053
1355	ENSDARG00000102964	axin1	1	6.72E-05	0.321792753	0.146	0.07
1356	ENSDARG00000102978	eif4a3	1	0.000758215	0.294104497	0.335	0.248
1357	ENSDARG00000103134	zgc:65873	1	0.009177776	0.253124619	0.232	0.171
1358	ENSDARG00000103199	si:dkey-247k7.2	1	0.001253594	-1.670054733	0.114	0.198
1359	ENSDARG00000103505	fbxl3a	1	0.00081793	0.279344864	0.162	0.091
1360	ENSDARG00000103824	hint1	1	0.002319587	0.298551108	0.265	0.195
1361	ENSDARG00000103846	hspa5	1	0.001454521	0.277909478	0.205	0.13
1362	ENSDARG00000104173	tufm	1	0.071326157	0.254387386	0.157	0.121
1363	ENSDARG00000104227	nop10	1	0.000893234	-0.310605148	0.146	0.261
1364	ENSDARG00000104242	dcp2	1	0.000385504	0.332484916	0.13	0.065
1365	ENSDARG00000104359	anxa1c	1	9.58E-05	-1.33075704	0.038	0.133
1366	ENSDARG00000105117	sdad1	1	0.000808652	-0.265447308	0.054	0.143
1367	ENSDARG00000105154	creg1	1	6.33E-05	-0.960088739	0.162	0.3
1368	ENSDARG00000109510	lsm12b	1	0.00417099	0.259623988	0.362	0.294
1369	ENSDARG00000109774	CABZ01084963.1	1	0.000560474	-0.326593668	0.043	0.13
1370	ENSDARG00000109861	BX545855.1	1	0.100169338	-1.388874657	0.162	0.203
1371	ENSDARG00000112691	st7	1	0.005962698	0.250825025	0.124	0.073
1372	ENSDARG00000113599	hbbe1.1	1	0.000201476	-1.701736261	0.043	0.138
1373	ENSDARG00000114425	med8	1	0.000295217	0.308934973	0.184	0.107
1374	ENSDARG00000114516	CABZ01021592.1	1	0.000222376	-1.9479855	0.022	0.105
1375	ENSDARG00000116164	crygm2d8	1	0.000151713	-1.407688632	0.043	0.139
1376	ENSDARG00000116617	spaca4l	1	0.000885942	-0.47352218	0.032	0.11
