# Supplementary material for: Cell-type-specific responses to the microbiota across all tissues of the larval zebrafish
Source: Cell Rep. Author manuscript; Available in PMC 2023 Oct 23. (PMC10423310; doi:10.1016/j.celrep.2023.112095)
Supplement: MMC22 [file NIHMS1880944-supplement-MMC22.zip]

Archive with 41 entries (39 files):
- DataS16/
- DataS16/README_Figure6_PanelE_GOresults_subcluster.docx
- __MACOSX/DataS16/._README_Figure6_PanelE_GOresults_subcluster.docx
- DataS16/.DS_Store
- __MACOSX/DataS16/._.DS_Store
- DataS16/Figure6_PanelE_GOresults_subcluster/
- __MACOSX/DataS16/._Figure6_PanelE_GOresults_subcluster
- DataS16/Figure6_PanelE_GOresults_subcluster/GOresults_fdr_subClu11.tsv
- __MACOSX/DataS16/Figure6_PanelE_GOresults_subcluster/._GOresults_fdr_subClu11.tsv
- DataS16/Figure6_PanelE_GOresults_subcluster/GOresults_fdr_subClu3.tsv
- __MACOSX/DataS16/Figure6_PanelE_GOresults_subcluster/._GOresults_fdr_subClu3.tsv
- DataS16/Figure6_PanelE_GOresults_subcluster/GOresults_fdr_subClu2.tsv
- __MACOSX/DataS16/Figure6_PanelE_GOresults_subcluster/._GOresults_fdr_subClu2.tsv
- DataS16/Figure6_PanelE_GOresults_subcluster/GOresults_fdr_subClu10.tsv
- __MACOSX/DataS16/Figure6_PanelE_GOresults_subcluster/._GOresults_fdr_subClu10.tsv
- DataS16/Figure6_PanelE_GOresults_subcluster/GOresults_fdr_subClu12.tsv
- __MACOSX/DataS16/Figure6_PanelE_GOresults_subcluster/._GOresults_fdr_subClu12.tsv
- DataS16/Figure6_PanelE_GOresults_subcluster/GOresults_fdr_subClu0.tsv
- __MACOSX/DataS16/Figure6_PanelE_GOresults_subcluster/._GOresults_fdr_subClu0.tsv
- DataS16/Figure6_PanelE_GOresults_subcluster/GOresults_fdr_subClu1.tsv
- __MACOSX/DataS16/Figure6_PanelE_GOresults_subcluster/._GOresults_fdr_subClu1.tsv
- DataS16/Figure6_PanelE_GOresults_subcluster/GOresults_fdr_subClu13.tsv
- __MACOSX/DataS16/Figure6_PanelE_GOresults_subcluster/._GOresults_fdr_subClu13.tsv
- DataS16/Figure6_PanelE_GOresults_subcluster/GOresults_fdr_subClu5.tsv
- __MACOSX/DataS16/Figure6_PanelE_GOresults_subcluster/._GOresults_fdr_subClu5.tsv
- DataS16/Figure6_PanelE_GOresults_subcluster/GOresults_fdr_subClu4.tsv
- __MACOSX/DataS16/Figure6_PanelE_GOresults_subcluster/._GOresults_fdr_subClu4.tsv
- DataS16/Figure6_PanelE_GOresults_subcluster/GOresults_fdr_subClu16.tsv
- __MACOSX/DataS16/Figure6_PanelE_GOresults_subcluster/._GOresults_fdr_subClu16.tsv
- DataS16/Figure6_PanelE_GOresults_subcluster/GOresults_fdr_subClu14.tsv
- __MACOSX/DataS16/Figure6_PanelE_GOresults_subcluster/._GOresults_fdr_subClu14.tsv
- DataS16/Figure6_PanelE_GOresults_subcluster/GOresults_fdr_subClu6.tsv
- __MACOSX/DataS16/Figure6_PanelE_GOresults_subcluster/._GOresults_fdr_subClu6.tsv
- DataS16/Figure6_PanelE_GOresults_subcluster/GOresults_fdr_subClu7.tsv
- __MACOSX/DataS16/Figure6_PanelE_GOresults_subcluster/._GOresults_fdr_subClu7.tsv
- DataS16/Figure6_PanelE_GOresults_subcluster/GOresults_fdr_subClu15.tsv
- __MACOSX/DataS16/Figure6_PanelE_GOresults_subcluster/._GOresults_fdr_subClu15.tsv
- DataS16/Figure6_PanelE_GOresults_subcluster/GOresults_fdr_subClu9.tsv
- __MACOSX/DataS16/Figure6_PanelE_GOresults_subcluster/._GOresults_fdr_subClu9.tsv
- DataS16/Figure6_PanelE_GOresults_subcluster/GOresults_fdr_subClu8.tsv
- __MACOSX/DataS16/Figure6_PanelE_GOresults_subcluster/._GOresults_fdr_subClu8.tsv
