# Supplementary material for: Cell-type-specific responses to the microbiota across all tissues of the larval zebrafish
Source: Cell Rep. Author manuscript; Available in PMC 2023 Oct 23. (PMC10423310; doi:10.1016/j.celrep.2023.112095)
Supplement: MMC22 [file NIHMS1880944-supplement-MMC22.zip › DataS16/Figure6_PanelE_GOresults_subcluster/GOresults_fdr_subClu11.tsv]

ONTOLOGY	ID	Description	pvalue	p.adjust	qvalue	geneID	Count
BP	GO:0048916	posterior lateral line development	0.000877795	0.045596093	0.018579053	ENSDARG00000016691/ENSDARG00000040534	2
BP	GO:0048915	posterior lateral line system development	0.001298219	0.045596093	0.018579053	ENSDARG00000016691/ENSDARG00000040534	2
BP	GO:0048881	mechanosensory lateral line system development	0.001408685	0.045596093	0.018579053	ENSDARG00000016691/ENSDARG00000040534	2
BP	GO:0048882	lateral line development	0.002197255	0.045596093	0.018579053	ENSDARG00000016691/ENSDARG00000040534	2
BP	GO:0048925	lateral line system development	0.00286823	0.045596093	0.018579053	ENSDARG00000016691/ENSDARG00000040534	2
BP	GO:0042246	tissue regeneration	0.00302889	0.045596093	0.018579053	ENSDARG00000094041/ENSDARG00000104359	2
BP	GO:0010638	positive regulation of organelle organization	0.004269247	0.045596093	0.018579053	ENSDARG00000006283/ENSDARG00000104359	2
BP	GO:0001889	liver development	0.004462779	0.045596093	0.018579053	ENSDARG00000040534/ENSDARG00000104359	2
BP	GO:0061008	hepaticobiliary system development	0.004660347	0.045596093	0.018579053	ENSDARG00000040534/ENSDARG00000104359	2
BP	GO:0002287	alpha-beta T cell activation involved in immune response	0.005724679	0.045596093	0.018579053	ENSDARG00000104359	1
BP	GO:0002292	T cell differentiation involved in immune response	0.005724679	0.045596093	0.018579053	ENSDARG00000104359	1
BP	GO:0002293	alpha-beta T cell differentiation involved in immune response	0.005724679	0.045596093	0.018579053	ENSDARG00000104359	1
BP	GO:0002819	regulation of adaptive immune response	0.005724679	0.045596093	0.018579053	ENSDARG00000104359	1
BP	GO:0002822	regulation of adaptive immune response based on somatic recombination of immune receptors built from immunoglobulin superfamily domains	0.005724679	0.045596093	0.018579053	ENSDARG00000104359	1
BP	GO:0006677	glycosylceramide metabolic process	0.005724679	0.045596093	0.018579053	ENSDARG00000099313	1
BP	GO:0050709	negative regulation of protein secretion	0.005724679	0.045596093	0.018579053	ENSDARG00000104359	1
BP	GO:0071384	cellular response to corticosteroid stimulus	0.005724679	0.045596093	0.018579053	ENSDARG00000104359	1
BP	GO:0071385	cellular response to glucocorticoid stimulus	0.005724679	0.045596093	0.018579053	ENSDARG00000104359	1
BP	GO:1900087	positive regulation of G1/S transition of mitotic cell cycle	0.005724679	0.045596093	0.018579053	ENSDARG00000104359	1
BP	GO:1902107	positive regulation of leukocyte differentiation	0.005724679	0.045596093	0.018579053	ENSDARG00000104359	1
BP	GO:0000147	actin cortical patch assembly	0.006295505	0.045596093	0.018579053	ENSDARG00000006283	1
BP	GO:0001780	neutrophil homeostasis	0.006295505	0.045596093	0.018579053	ENSDARG00000104359	1
BP	GO:0014812	muscle cell migration	0.006295505	0.045596093	0.018579053	ENSDARG00000104359	1
BP	GO:0044396	actin cortical patch organization	0.006295505	0.045596093	0.018579053	ENSDARG00000006283	1
BP	GO:0045620	negative regulation of lymphocyte differentiation	0.006295505	0.045596093	0.018579053	ENSDARG00000104359	1
BP	GO:0046632	alpha-beta T cell differentiation	0.006295505	0.045596093	0.018579053	ENSDARG00000104359	1
BP	GO:1902808	positive regulation of cell cycle G1/S phase transition	0.006295505	0.045596093	0.018579053	ENSDARG00000104359	1
BP	GO:2000515	negative regulation of CD4-positive, alpha-beta T cell activation	0.006295505	0.045596093	0.018579053	ENSDARG00000104359	1
BP	GO:0031099	regeneration	0.006676347	0.045596093	0.018579053	ENSDARG00000094041/ENSDARG00000104359	2
BP	GO:0001516	prostaglandin biosynthetic process	0.006866033	0.045596093	0.018579053	ENSDARG00000104359	1
BP	GO:0002792	negative regulation of peptide secretion	0.006866033	0.045596093	0.018579053	ENSDARG00000104359	1
BP	GO:0031338	regulation of vesicle fusion	0.006866033	0.045596093	0.018579053	ENSDARG00000104359	1
BP	GO:0032309	icosanoid secretion	0.006866033	0.045596093	0.018579053	ENSDARG00000104359	1
BP	GO:0032612	interleukin-1 production	0.006866033	0.045596093	0.018579053	ENSDARG00000104359	1
BP	GO:0032652	regulation of interleukin-1 production	0.006866033	0.045596093	0.018579053	ENSDARG00000104359	1
BP	GO:0032946	positive regulation of mononuclear cell proliferation	0.006866033	0.045596093	0.018579053	ENSDARG00000104359	1
BP	GO:0042102	positive regulation of T cell proliferation	0.006866033	0.045596093	0.018579053	ENSDARG00000104359	1
BP	GO:0045920	negative regulation of exocytosis	0.006866033	0.045596093	0.018579053	ENSDARG00000104359	1
BP	GO:0046457	prostanoid biosynthetic process	0.006866033	0.045596093	0.018579053	ENSDARG00000104359	1
BP	GO:0050482	arachidonic acid secretion	0.006866033	0.045596093	0.018579053	ENSDARG00000104359	1
BP	GO:0050671	positive regulation of lymphocyte proliferation	0.006866033	0.045596093	0.018579053	ENSDARG00000104359	1
BP	GO:0051666	actin cortical patch localization	0.006866033	0.045596093	0.018579053	ENSDARG00000006283	1
BP	GO:0070665	positive regulation of leukocyte proliferation	0.006866033	0.045596093	0.018579053	ENSDARG00000104359	1
BP	GO:0071715	icosanoid transport	0.006866033	0.045596093	0.018579053	ENSDARG00000104359	1
BP	GO:0090049	regulation of cell migration involved in sprouting angiogenesis	0.006866033	0.045596093	0.018579053	ENSDARG00000104359	1
BP	GO:1901571	fatty acid derivative transport	0.006866033	0.045596093	0.018579053	ENSDARG00000104359	1
BP	GO:1903036	positive regulation of response to wounding	0.006866033	0.045596093	0.018579053	ENSDARG00000104359	1
BP	GO:1903963	arachidonate transport	0.006866033	0.045596093	0.018579053	ENSDARG00000104359	1
BP	GO:2000514	regulation of CD4-positive, alpha-beta T cell activation	0.006866033	0.045596093	0.018579053	ENSDARG00000104359	1
BP	GO:0002698	negative regulation of immune effector process	0.007436264	0.045596093	0.018579053	ENSDARG00000104359	1
BP	GO:0006692	prostanoid metabolic process	0.007436264	0.045596093	0.018579053	ENSDARG00000104359	1
BP	GO:0006693	prostaglandin metabolic process	0.007436264	0.045596093	0.018579053	ENSDARG00000104359	1
BP	GO:0045580	regulation of T cell differentiation	0.007436264	0.045596093	0.018579053	ENSDARG00000104359	1
BP	GO:0050870	positive regulation of T cell activation	0.007436264	0.045596093	0.018579053	ENSDARG00000104359	1
BP	GO:0051125	regulation of actin nucleation	0.007436264	0.045596093	0.018579053	ENSDARG00000006283	1
BP	GO:1902106	negative regulation of leukocyte differentiation	0.007436264	0.045596093	0.018579053	ENSDARG00000104359	1
BP	GO:1903039	positive regulation of leukocyte cell-cell adhesion	0.007436264	0.045596093	0.018579053	ENSDARG00000104359	1
BP	GO:0002286	T cell activation involved in immune response	0.008006196	0.045596093	0.018579053	ENSDARG00000104359	1
BP	GO:0022409	positive regulation of cell-cell adhesion	0.008006196	0.045596093	0.018579053	ENSDARG00000104359	1
BP	GO:0035710	CD4-positive, alpha-beta T cell activation	0.008006196	0.045596093	0.018579053	ENSDARG00000104359	1
BP	GO:0051224	negative regulation of protein transport	0.008006196	0.045596093	0.018579053	ENSDARG00000104359	1
BP	GO:0071236	cellular response to antibiotic	0.008006196	0.045596093	0.018579053	ENSDARG00000104359	1
BP	GO:1904950	negative regulation of establishment of protein localization	0.008006196	0.045596093	0.018579053	ENSDARG00000104359	1
BP	GO:0042060	wound healing	0.008162014	0.045596093	0.018579053	ENSDARG00000094041/ENSDARG00000104359	2
BP	GO:0010165	response to X-ray	0.008575831	0.045596093	0.018579053	ENSDARG00000104359	1
BP	GO:0010595	positive regulation of endothelial cell migration	0.008575831	0.045596093	0.018579053	ENSDARG00000104359	1
BP	GO:0019217	regulation of fatty acid metabolic process	0.008575831	0.045596093	0.018579053	ENSDARG00000104359	1
BP	GO:0042542	response to hydrogen peroxide	0.008575831	0.045596093	0.018579053	ENSDARG00000104359	1
BP	GO:0070365	hepatocyte differentiation	0.008575831	0.045596093	0.018579053	ENSDARG00000104359	1
BP	GO:0010634	positive regulation of epithelial cell migration	0.009145169	0.045596093	0.018579053	ENSDARG00000104359	1
BP	GO:0031960	response to corticosteroid	0.009145169	0.045596093	0.018579053	ENSDARG00000104359	1
BP	GO:0034614	cellular response to reactive oxygen species	0.009145169	0.045596093	0.018579053	ENSDARG00000104359	1
BP	GO:0043535	regulation of blood vessel endothelial cell migration	0.009145169	0.045596093	0.018579053	ENSDARG00000104359	1
BP	GO:0046636	negative regulation of alpha-beta T cell activation	0.009145169	0.045596093	0.018579053	ENSDARG00000104359	1
BP	GO:0046717	acid secretion	0.009145169	0.045596093	0.018579053	ENSDARG00000104359	1
BP	GO:0051384	response to glucocorticoid	0.009145169	0.045596093	0.018579053	ENSDARG00000104359	1
BP	GO:0001776	leukocyte homeostasis	0.00971421	0.045596093	0.018579053	ENSDARG00000104359	1
BP	GO:0046634	regulation of alpha-beta T cell activation	0.00971421	0.045596093	0.018579053	ENSDARG00000104359	1
BP	GO:0062013	positive regulation of small molecule metabolic process	0.00971421	0.045596093	0.018579053	ENSDARG00000104359	1
BP	GO:1903672	positive regulation of sprouting angiogenesis	0.00971421	0.045596093	0.018579053	ENSDARG00000104359	1
BP	GO:0006897	endocytosis	0.009995891	0.045596093	0.018579053	ENSDARG00000006283/ENSDARG00000104359	2
BP	GO:0002699	positive regulation of immune effector process	0.010282953	0.045596093	0.018579053	ENSDARG00000104359	1
BP	GO:0019377	glycolipid catabolic process	0.010282953	0.045596093	0.018579053	ENSDARG00000099313	1
BP	GO:0046479	glycosphingolipid catabolic process	0.010282953	0.045596093	0.018579053	ENSDARG00000099313	1
BP	GO:0050777	negative regulation of immune response	0.010282953	0.045596093	0.018579053	ENSDARG00000104359	1
BP	GO:1901992	positive regulation of mitotic cell cycle phase transition	0.010282953	0.045596093	0.018579053	ENSDARG00000104359	1
BP	GO:0001667	ameboidal-type cell migration	0.010717868	0.045596093	0.018579053	ENSDARG00000092947/ENSDARG00000104359	2
BP	GO:0046456	icosanoid biosynthetic process	0.0108514	0.045596093	0.018579053	ENSDARG00000104359	1
BP	GO:0002042	cell migration involved in sprouting angiogenesis	0.01141955	0.045596093	0.018579053	ENSDARG00000104359	1
BP	GO:0046514	ceramide catabolic process	0.01141955	0.045596093	0.018579053	ENSDARG00000099313	1
BP	GO:1903707	negative regulation of hemopoiesis	0.01141955	0.045596093	0.018579053	ENSDARG00000104359	1
BP	GO:0001818	negative regulation of cytokine production	0.011987403	0.045596093	0.018579053	ENSDARG00000104359	1
BP	GO:0002285	lymphocyte activation involved in immune response	0.011987403	0.045596093	0.018579053	ENSDARG00000104359	1
BP	GO:0045619	regulation of lymphocyte differentiation	0.011987403	0.045596093	0.018579053	ENSDARG00000104359	1
BP	GO:0046631	alpha-beta T cell activation	0.011987403	0.045596093	0.018579053	ENSDARG00000104359	1
BP	GO:1901989	positive regulation of cell cycle phase transition	0.011987403	0.045596093	0.018579053	ENSDARG00000104359	1
BP	GO:0009611	response to wounding	0.012152091	0.045596093	0.018579053	ENSDARG00000094041/ENSDARG00000104359	2
BP	GO:0051130	positive regulation of cellular component organization	0.012464344	0.045596093	0.018579053	ENSDARG00000006283/ENSDARG00000104359	2
BP	GO:0048732	gland development	0.012542963	0.045596093	0.018579053	ENSDARG00000040534/ENSDARG00000104359	2
BP	GO:0010594	regulation of endothelial cell migration	0.012554959	0.045596093	0.018579053	ENSDARG00000104359	1
BP	GO:0051251	positive regulation of lymphocyte activation	0.012554959	0.045596093	0.018579053	ENSDARG00000104359	1
BP	GO:0061041	regulation of wound healing	0.012554959	0.045596093	0.018579053	ENSDARG00000104359	1
BP	GO:1901658	glycosyl compound catabolic process	0.012554959	0.045596093	0.018579053	ENSDARG00000099313	1
BP	GO:0098609	cell-cell adhesion	0.012700866	0.045596093	0.018579053	ENSDARG00000040534/ENSDARG00000104359	2
BP	GO:0010632	regulation of epithelial cell migration	0.013122219	0.045596093	0.018579053	ENSDARG00000104359	1
BP	GO:0015909	long-chain fatty acid transport	0.013122219	0.045596093	0.018579053	ENSDARG00000104359	1
BP	GO:0032508	DNA duplex unwinding	0.013122219	0.045596093	0.018579053	ENSDARG00000104359	1
BP	GO:0048771	tissue remodeling	0.013122219	0.045596093	0.018579053	ENSDARG00000104359	1
BP	GO:1903531	negative regulation of secretion by cell	0.013122219	0.045596093	0.018579053	ENSDARG00000104359	1
BP	GO:0007369	gastrulation	0.013422363	0.045596093	0.018579053	ENSDARG00000040534/ENSDARG00000092947	2
BP	GO:0002696	positive regulation of leukocyte activation	0.013689183	0.045596093	0.018579053	ENSDARG00000104359	1
BP	GO:0010565	regulation of cellular ketone metabolic process	0.013689183	0.045596093	0.018579053	ENSDARG00000104359	1
BP	GO:0030048	actin filament-based movement	0.013689183	0.045596093	0.018579053	ENSDARG00000006283	1
BP	GO:0032392	DNA geometric change	0.013689183	0.045596093	0.018579053	ENSDARG00000104359	1
BP	GO:0043588	skin development	0.013689183	0.045596093	0.018579053	ENSDARG00000104359	1
BP	GO:0046889	positive regulation of lipid biosynthetic process	0.013689183	0.045596093	0.018579053	ENSDARG00000104359	1
BP	GO:1903708	positive regulation of hemopoiesis	0.013689183	0.045596093	0.018579053	ENSDARG00000104359	1
BP	GO:2000045	regulation of G1/S transition of mitotic cell cycle	0.013689183	0.045596093	0.018579053	ENSDARG00000104359	1
BP	GO:0006690	icosanoid metabolic process	0.01425585	0.045596093	0.018579053	ENSDARG00000104359	1
BP	GO:0034314	Arp2/3 complex-mediated actin nucleation	0.01425585	0.045596093	0.018579053	ENSDARG00000006283	1
BP	GO:0035924	cellular response to vascular endothelial growth factor stimulus	0.01425585	0.045596093	0.018579053	ENSDARG00000104359	1
BP	GO:0045931	positive regulation of mitotic cell cycle	0.01425585	0.045596093	0.018579053	ENSDARG00000104359	1
BP	GO:0050867	positive regulation of cell activation	0.01425585	0.045596093	0.018579053	ENSDARG00000104359	1
BP	GO:0051048	negative regulation of secretion	0.01425585	0.045596093	0.018579053	ENSDARG00000104359	1
BP	GO:0071383	cellular response to steroid hormone stimulus	0.01425585	0.045596093	0.018579053	ENSDARG00000104359	1
BP	GO:1902806	regulation of cell cycle G1/S phase transition	0.01425585	0.045596093	0.018579053	ENSDARG00000104359	1
BP	GO:0006636	unsaturated fatty acid biosynthetic process	0.015388298	0.047530795	0.019367387	ENSDARG00000104359	1
BP	GO:0015908	fatty acid transport	0.015388298	0.047530795	0.019367387	ENSDARG00000104359	1
BP	GO:0006687	glycosphingolipid metabolic process	0.016519563	0.047530795	0.019367387	ENSDARG00000099313	1
BP	GO:0045785	positive regulation of cell adhesion	0.016519563	0.047530795	0.019367387	ENSDARG00000104359	1
BP	GO:0050868	negative regulation of T cell activation	0.016519563	0.047530795	0.019367387	ENSDARG00000104359	1
BP	GO:0097237	cellular response to toxic substance	0.016519563	0.047530795	0.019367387	ENSDARG00000104359	1
BP	GO:1903038	negative regulation of leukocyte cell-cell adhesion	0.016519563	0.047530795	0.019367387	ENSDARG00000104359	1
BP	GO:0000302	response to reactive oxygen species	0.017084752	0.047530795	0.019367387	ENSDARG00000104359	1
BP	GO:0030073	insulin secretion	0.017084752	0.047530795	0.019367387	ENSDARG00000104359	1
BP	GO:0045834	positive regulation of lipid metabolic process	0.017084752	0.047530795	0.019367387	ENSDARG00000104359	1
BP	GO:0048608	reproductive structure development	0.017084752	0.047530795	0.019367387	ENSDARG00000104359	1
BP	GO:0048920	posterior lateral line neuromast primordium migration	0.017084752	0.047530795	0.019367387	ENSDARG00000040534	1
BP	GO:0061458	reproductive system development	0.017084752	0.047530795	0.019367387	ENSDARG00000104359	1
BP	GO:0098657	import into cell	0.017474979	0.047530795	0.019367387	ENSDARG00000006283/ENSDARG00000104359	2
BP	GO:0002460	adaptive immune response based on somatic recombination of immune receptors built from immunoglobulin superfamily domains	0.017649646	0.047530795	0.019367387	ENSDARG00000104359	1
BP	GO:0007159	leukocyte cell-cell adhesion	0.017649646	0.047530795	0.019367387	ENSDARG00000104359	1
BP	GO:0009311	oligosaccharide metabolic process	0.017649646	0.047530795	0.019367387	ENSDARG00000099313	1
BP	GO:0048883	neuromast primordium migration	0.017649646	0.047530795	0.019367387	ENSDARG00000040534	1
BP	GO:1903037	regulation of leukocyte cell-cell adhesion	0.017649646	0.047530795	0.019367387	ENSDARG00000104359	1
BP	GO:1903670	regulation of sprouting angiogenesis	0.017649646	0.047530795	0.019367387	ENSDARG00000104359	1
BP	GO:0030149	sphingolipid catabolic process	0.018214244	0.047530795	0.019367387	ENSDARG00000099313	1
BP	GO:0032944	regulation of mononuclear cell proliferation	0.018214244	0.047530795	0.019367387	ENSDARG00000104359	1
BP	GO:0042129	regulation of T cell proliferation	0.018214244	0.047530795	0.019367387	ENSDARG00000104359	1
BP	GO:0046466	membrane lipid catabolic process	0.018214244	0.047530795	0.019367387	ENSDARG00000099313	1
BP	GO:0050670	regulation of lymphocyte proliferation	0.018214244	0.047530795	0.019367387	ENSDARG00000104359	1
BP	GO:0070663	regulation of leukocyte proliferation	0.018214244	0.047530795	0.019367387	ENSDARG00000104359	1
BP	GO:0002366	leukocyte activation involved in immune response	0.018778548	0.047530795	0.019367387	ENSDARG00000104359	1
BP	GO:0031532	actin cytoskeleton reorganization	0.018778548	0.047530795	0.019367387	ENSDARG00000104359	1
BP	GO:0033559	unsaturated fatty acid metabolic process	0.018778548	0.047530795	0.019367387	ENSDARG00000104359	1
BP	GO:0042098	T cell proliferation	0.018778548	0.047530795	0.019367387	ENSDARG00000104359	1
BP	GO:0002695	negative regulation of leukocyte activation	0.019342557	0.047530795	0.019367387	ENSDARG00000104359	1
BP	GO:0032355	response to estradiol	0.019342557	0.047530795	0.019367387	ENSDARG00000104359	1
BP	GO:0046883	regulation of hormone secretion	0.019342557	0.047530795	0.019367387	ENSDARG00000104359	1
BP	GO:0050663	cytokine secretion	0.019342557	0.047530795	0.019367387	ENSDARG00000104359	1
BP	GO:0050707	regulation of cytokine secretion	0.019342557	0.047530795	0.019367387	ENSDARG00000104359	1
BP	GO:0050866	negative regulation of cell activation	0.019342557	0.047530795	0.019367387	ENSDARG00000104359	1
BP	GO:0051250	negative regulation of lymphocyte activation	0.019342557	0.047530795	0.019367387	ENSDARG00000104359	1
BP	GO:1901570	fatty acid derivative biosynthetic process	0.019342557	0.047530795	0.019367387	ENSDARG00000104359	1
BP	GO:0002263	cell activation involved in immune response	0.02046969	0.048241433	0.019656951	ENSDARG00000104359	1
BP	GO:0030072	peptide hormone secretion	0.02046969	0.048241433	0.019656951	ENSDARG00000104359	1
BP	GO:0030866	cortical actin cytoskeleton organization	0.02046969	0.048241433	0.019656951	ENSDARG00000006283	1
BP	GO:0032943	mononuclear cell proliferation	0.02046969	0.048241433	0.019656951	ENSDARG00000104359	1
BP	GO:0043534	blood vessel endothelial cell migration	0.02046969	0.048241433	0.019656951	ENSDARG00000104359	1
BP	GO:0046651	lymphocyte proliferation	0.02046969	0.048241433	0.019656951	ENSDARG00000104359	1
BP	GO:0070661	leukocyte proliferation	0.02046969	0.048241433	0.019656951	ENSDARG00000104359	1
BP	GO:0030865	cortical cytoskeleton organization	0.021595646	0.049731687	0.020264185	ENSDARG00000006283	1
BP	GO:0046677	response to antibiotic	0.021595646	0.049731687	0.020264185	ENSDARG00000104359	1
BP	GO:1902105	regulation of leukocyte differentiation	0.021595646	0.049731687	0.020264185	ENSDARG00000104359	1
BP	GO:1903034	regulation of response to wounding	0.021595646	0.049731687	0.020264185	ENSDARG00000104359	1
CC	GO:0005882	intermediate filament	5.02E-16	4.40E-15	1.74E-15	ENSDARG00000017624/ENSDARG00000023082/ENSDARG00000000212/ENSDARG00000036830/ENSDARG00000092947/ENSDARG00000094041/ENSDARG00000036834/ENSDARG00000090268	8
CC	GO:0045111	intermediate filament cytoskeleton	5.50E-16	4.40E-15	1.74E-15	ENSDARG00000017624/ENSDARG00000023082/ENSDARG00000000212/ENSDARG00000036830/ENSDARG00000092947/ENSDARG00000094041/ENSDARG00000036834/ENSDARG00000090268	8
CC	GO:0099513	polymeric cytoskeletal fiber	4.36E-13	2.33E-12	9.18E-13	ENSDARG00000006283/ENSDARG00000017624/ENSDARG00000023082/ENSDARG00000000212/ENSDARG00000036830/ENSDARG00000092947/ENSDARG00000094041/ENSDARG00000036834/ENSDARG00000090268	9
CC	GO:0045095	keratin filament	0.009344767	0.037379068	0.014754895	ENSDARG00000017624	1
CC	GO:0030479	actin cortical patch	0.017188475	0.045835933	0.018093131	ENSDARG00000006283	1
CC	GO:0061645	endocytic patch	0.017188475	0.045835933	0.018093131	ENSDARG00000006283	1
