# Supplementary material for: Cell-type-specific responses to the microbiota across all tissues of the larval zebrafish
Source: Cell Rep. Author manuscript; Available in PMC 2023 Oct 23. (PMC10423310; doi:10.1016/j.celrep.2023.112095)
Supplement: MMC22 [file NIHMS1880944-supplement-MMC22.zip › DataS16/Figure6_PanelE_GOresults_subcluster/GOresults_fdr_subClu3.tsv]

ONTOLOGY	ID	Description	pvalue	p.adjust	qvalue	geneID	Count
BP	GO:1901570	fatty acid derivative biosynthetic process	2.63E-10	3.25E-07	2.65E-07	ENSDARG00000038639/ENSDARG00000069279/ENSDARG00000098481/ENSDARG00000099960/ENSDARG00000104359/ENSDARG00000004539/ENSDARG00000100095/ENSDARG00000071345/ENSDARG00000026726/ENSDARG00000060094/ENSDARG00000010276	11
BP	GO:0006636	unsaturated fatty acid biosynthetic process	3.73E-10	3.25E-07	2.65E-07	ENSDARG00000038639/ENSDARG00000069279/ENSDARG00000098481/ENSDARG00000099960/ENSDARG00000104359/ENSDARG00000004539/ENSDARG00000100095/ENSDARG00000026726/ENSDARG00000060094/ENSDARG00000010276	10
BP	GO:1901568	fatty acid derivative metabolic process	3.30E-09	9.71E-07	7.91E-07	ENSDARG00000038639/ENSDARG00000069279/ENSDARG00000098481/ENSDARG00000099960/ENSDARG00000104359/ENSDARG00000004539/ENSDARG00000100095/ENSDARG00000071345/ENSDARG00000026726/ENSDARG00000060094/ENSDARG00000010276	11
BP	GO:0001516	prostaglandin biosynthetic process	3.37E-09	9.71E-07	7.91E-07	ENSDARG00000098481/ENSDARG00000104359/ENSDARG00000004539/ENSDARG00000100095/ENSDARG00000026726/ENSDARG00000060094/ENSDARG00000010276	7
BP	GO:0046457	prostanoid biosynthetic process	3.37E-09	9.71E-07	7.91E-07	ENSDARG00000098481/ENSDARG00000104359/ENSDARG00000004539/ENSDARG00000100095/ENSDARG00000026726/ENSDARG00000060094/ENSDARG00000010276	7
BP	GO:0033559	unsaturated fatty acid metabolic process	3.60E-09	9.71E-07	7.91E-07	ENSDARG00000038639/ENSDARG00000069279/ENSDARG00000098481/ENSDARG00000099960/ENSDARG00000104359/ENSDARG00000004539/ENSDARG00000100095/ENSDARG00000026726/ENSDARG00000060094/ENSDARG00000010276	10
BP	GO:0042255	ribosome assembly	3.90E-09	9.71E-07	7.91E-07	ENSDARG00000020232/ENSDARG00000023298/ENSDARG00000020197/ENSDARG00000099104/ENSDARG00000034897/ENSDARG00000043453/ENSDARG00000030602/ENSDARG00000035860/ENSDARG00000058451/ENSDARG00000006316/ENSDARG00000036629/ENSDARG00000003599	12
BP	GO:0046456	icosanoid biosynthetic process	6.75E-09	1.25E-06	1.01E-06	ENSDARG00000098481/ENSDARG00000104359/ENSDARG00000004539/ENSDARG00000100095/ENSDARG00000071345/ENSDARG00000026726/ENSDARG00000060094/ENSDARG00000010276	8
BP	GO:0006692	prostanoid metabolic process	7.15E-09	1.25E-06	1.01E-06	ENSDARG00000098481/ENSDARG00000104359/ENSDARG00000004539/ENSDARG00000100095/ENSDARG00000026726/ENSDARG00000060094/ENSDARG00000010276	7
BP	GO:0006693	prostaglandin metabolic process	7.15E-09	1.25E-06	1.01E-06	ENSDARG00000098481/ENSDARG00000104359/ENSDARG00000004539/ENSDARG00000100095/ENSDARG00000026726/ENSDARG00000060094/ENSDARG00000010276	7
BP	GO:0042060	wound healing	2.94E-08	4.65E-06	3.79E-06	ENSDARG00000004748/ENSDARG00000019808/ENSDARG00000060682/ENSDARG00000096359/ENSDARG00000098481/ENSDARG00000101043/ENSDARG00000104359/ENSDARG00000021309/ENSDARG00000100095/ENSDARG00000094041/ENSDARG00000026726/ENSDARG00000103747/ENSDARG00000022309/ENSDARG00000039150/ENSDARG00000062590/ENSDARG00000075121/ENSDARG00000055064/ENSDARG00000018328/ENSDARG00000068992/ENSDARG00000055120/ENSDARG00000058371/…	23
BP	GO:0006690	icosanoid metabolic process	8.49E-08	1.23E-05	1.00E-05	ENSDARG00000098481/ENSDARG00000104359/ENSDARG00000004539/ENSDARG00000100095/ENSDARG00000071345/ENSDARG00000026726/ENSDARG00000060094/ENSDARG00000010276	8
BP	GO:0006633	fatty acid biosynthetic process	1.21E-06	0.000151407	0.000123258	ENSDARG00000015709/ENSDARG00000038639/ENSDARG00000069279/ENSDARG00000098481/ENSDARG00000099960/ENSDARG00000104359/ENSDARG00000004539/ENSDARG00000100095/ENSDARG00000026726/ENSDARG00000060094/ENSDARG00000010276	11
BP	GO:0009611	response to wounding	1.22E-06	0.000151407	0.000123258	ENSDARG00000004748/ENSDARG00000019808/ENSDARG00000060682/ENSDARG00000096359/ENSDARG00000098481/ENSDARG00000101043/ENSDARG00000104359/ENSDARG00000021309/ENSDARG00000100095/ENSDARG00000094041/ENSDARG00000026726/ENSDARG00000103747/ENSDARG00000022309/ENSDARG00000039150/ENSDARG00000062590/ENSDARG00000075121/ENSDARG00000055064/ENSDARG00000018328/ENSDARG00000068992/ENSDARG00000055120/ENSDARG00000058371/…	23
BP	GO:0090504	epiboly	1.58E-06	0.000183092	0.000149052	ENSDARG00000039677/ENSDARG00000040534/ENSDARG00000043128/ENSDARG00000102750/ENSDARG00000025091/ENSDARG00000070434/ENSDARG00000021309/ENSDARG00000078552/ENSDARG00000018328/ENSDARG00000055120/ENSDARG00000094673/ENSDARG00000088091	12
BP	GO:0000028	ribosomal small subunit assembly	1.95E-06	0.000211895	0.0001725	ENSDARG00000023298/ENSDARG00000034897/ENSDARG00000043453/ENSDARG00000030602/ENSDARG00000035860/ENSDARG00000036629	6
BP	GO:0002181	cytoplasmic translation	3.53E-06	0.000361685	0.000294442	ENSDARG00000025972/ENSDARG00000098627/ENSDARG00000102452/ENSDARG00000009285/ENSDARG00000037350/ENSDARG00000025850/ENSDARG00000014867/ENSDARG00000035860/ENSDARG00000058451/ENSDARG00000057556/ENSDARG00000053365	11
BP	GO:0032946	positive regulation of mononuclear cell proliferation	5.65E-06	0.000469345	0.000382086	ENSDARG00000098481/ENSDARG00000104359/ENSDARG00000086254/ENSDARG00000100095/ENSDARG00000026726	5
BP	GO:0042102	positive regulation of T cell proliferation	5.65E-06	0.000469345	0.000382086	ENSDARG00000098481/ENSDARG00000104359/ENSDARG00000086254/ENSDARG00000100095/ENSDARG00000026726	5
BP	GO:0050671	positive regulation of lymphocyte proliferation	5.65E-06	0.000469345	0.000382086	ENSDARG00000098481/ENSDARG00000104359/ENSDARG00000086254/ENSDARG00000100095/ENSDARG00000026726	5
BP	GO:0070665	positive regulation of leukocyte proliferation	5.65E-06	0.000469345	0.000382086	ENSDARG00000098481/ENSDARG00000104359/ENSDARG00000086254/ENSDARG00000100095/ENSDARG00000026726	5
BP	GO:0050870	positive regulation of T cell activation	9.01E-06	0.00068249	0.000555604	ENSDARG00000098481/ENSDARG00000104359/ENSDARG00000086254/ENSDARG00000100095/ENSDARG00000026726	5
BP	GO:1903039	positive regulation of leukocyte cell-cell adhesion	9.01E-06	0.00068249	0.000555604	ENSDARG00000098481/ENSDARG00000104359/ENSDARG00000086254/ENSDARG00000100095/ENSDARG00000026726	5
BP	GO:0002011	morphogenesis of an epithelial sheet	1.22E-05	0.000887223	0.000722274	ENSDARG00000039677/ENSDARG00000040534/ENSDARG00000043128/ENSDARG00000102750/ENSDARG00000025091/ENSDARG00000070434/ENSDARG00000021309/ENSDARG00000078552/ENSDARG00000018328/ENSDARG00000055120/ENSDARG00000094673/ENSDARG00000088091	12
BP	GO:0042246	tissue regeneration	1.31E-05	0.000912036	0.000742473	ENSDARG00000060682/ENSDARG00000098481/ENSDARG00000104359/ENSDARG00000100095/ENSDARG00000094041/ENSDARG00000026726/ENSDARG00000103747/ENSDARG00000039150/ENSDARG00000075121/ENSDARG00000055064/ENSDARG00000068992/ENSDARG00000055120/ENSDARG00000058371/ENSDARG00000031683	14
BP	GO:0022409	positive regulation of cell-cell adhesion	1.37E-05	0.00092045	0.000749323	ENSDARG00000098481/ENSDARG00000104359/ENSDARG00000086254/ENSDARG00000100095/ENSDARG00000026726	5
BP	GO:0008544	epidermis development	1.71E-05	0.001086197	0.000884255	ENSDARG00000014626/ENSDARG00000019808/ENSDARG00000098481/ENSDARG00000102332/ENSDARG00000104359/ENSDARG00000103459/ENSDARG00000061173/ENSDARG00000078552/ENSDARG00000100095/ENSDARG00000026726/ENSDARG00000025535	11
BP	GO:0042274	ribosomal small subunit biogenesis	1.74E-05	0.001086197	0.000884255	ENSDARG00000042566/ENSDARG00000055996/ENSDARG00000023298/ENSDARG00000034897/ENSDARG00000043453/ENSDARG00000030602/ENSDARG00000025850/ENSDARG00000035860/ENSDARG00000036629	9
BP	GO:2000045	regulation of G1/S transition of mitotic cell cycle	1.83E-05	0.001100509	0.000895906	ENSDARG00000002165/ENSDARG00000033144/ENSDARG00000098481/ENSDARG00000104359/ENSDARG00000100095/ENSDARG00000026726	6
BP	GO:0006979	response to oxidative stress	1.90E-05	0.00110227	0.00089734	ENSDARG00000057437/ENSDARG00000098481/ENSDARG00000104359/ENSDARG00000004539/ENSDARG00000100095/ENSDARG00000026726/ENSDARG00000010276/ENSDARG00000042824/ENSDARG00000055064/ENSDARG00000087693/ENSDARG00000043848	11
BP	GO:0010595	positive regulation of endothelial cell migration	2.02E-05	0.001134939	0.000923935	ENSDARG00000009196/ENSDARG00000098481/ENSDARG00000104359/ENSDARG00000100095/ENSDARG00000026726	5
BP	GO:1902806	regulation of cell cycle G1/S phase transition	2.36E-05	0.001285541	0.001046538	ENSDARG00000002165/ENSDARG00000033144/ENSDARG00000098481/ENSDARG00000104359/ENSDARG00000100095/ENSDARG00000026726	6
BP	GO:0010634	positive regulation of epithelial cell migration	2.88E-05	0.001393262	0.001134232	ENSDARG00000009196/ENSDARG00000098481/ENSDARG00000104359/ENSDARG00000100095/ENSDARG00000026726	5
BP	GO:0031960	response to corticosteroid	2.88E-05	0.001393262	0.001134232	ENSDARG00000009196/ENSDARG00000098481/ENSDARG00000104359/ENSDARG00000100095/ENSDARG00000026726	5
BP	GO:0034614	cellular response to reactive oxygen species	2.88E-05	0.001393262	0.001134232	ENSDARG00000098481/ENSDARG00000104359/ENSDARG00000100095/ENSDARG00000026726/ENSDARG00000043848	5
BP	GO:0051384	response to glucocorticoid	2.88E-05	0.001393262	0.001134232	ENSDARG00000009196/ENSDARG00000098481/ENSDARG00000104359/ENSDARG00000100095/ENSDARG00000026726	5
BP	GO:0052548	regulation of endopeptidase activity	4.07E-05	0.001918978	0.001562208	ENSDARG00000002165/ENSDARG00000033144/ENSDARG00000040076/ENSDARG00000055416/ENSDARG00000016143/ENSDARG00000094433/ENSDARG00000014556/ENSDARG00000052039/ENSDARG00000089307/ENSDARG00000008363/ENSDARG00000009779	11
BP	GO:0042254	ribosome biogenesis	4.43E-05	0.002033845	0.001655719	ENSDARG00000020232/ENSDARG00000042566/ENSDARG00000055996/ENSDARG00000023298/ENSDARG00000020197/ENSDARG00000007320/ENSDARG00000099104/ENSDARG00000034897/ENSDARG00000103433/ENSDARG00000043453/ENSDARG00000030602/ENSDARG00000025850/ENSDARG00000018334/ENSDARG00000035860/ENSDARG00000058451/ENSDARG00000006316/ENSDARG00000036629/ENSDARG00000003599	18
BP	GO:0042273	ribosomal large subunit biogenesis	5.28E-05	0.002184025	0.001777978	ENSDARG00000020232/ENSDARG00000020197/ENSDARG00000007320/ENSDARG00000099104/ENSDARG00000103433/ENSDARG00000018334/ENSDARG00000058451/ENSDARG00000006316/ENSDARG00000003599	9
BP	GO:0050777	negative regulation of immune response	5.42E-05	0.002184025	0.001777978	ENSDARG00000098481/ENSDARG00000104359/ENSDARG00000053136/ENSDARG00000100095/ENSDARG00000026726	5
BP	GO:0006986	response to unfolded protein	5.77E-05	0.002184025	0.001777978	ENSDARG00000015793/ENSDARG00000103979/ENSDARG00000037488/ENSDARG00000099439/ENSDARG00000068992/ENSDARG00000035622/ENSDARG00000070426/ENSDARG00000021924	8
BP	GO:0002287	alpha-beta T cell activation involved in immune response	6.39E-05	0.002184025	0.001777978	ENSDARG00000098481/ENSDARG00000104359/ENSDARG00000100095/ENSDARG00000026726	4
BP	GO:0002292	T cell differentiation involved in immune response	6.39E-05	0.002184025	0.001777978	ENSDARG00000098481/ENSDARG00000104359/ENSDARG00000100095/ENSDARG00000026726	4
BP	GO:0002293	alpha-beta T cell differentiation involved in immune response	6.39E-05	0.002184025	0.001777978	ENSDARG00000098481/ENSDARG00000104359/ENSDARG00000100095/ENSDARG00000026726	4
BP	GO:0002819	regulation of adaptive immune response	6.39E-05	0.002184025	0.001777978	ENSDARG00000098481/ENSDARG00000104359/ENSDARG00000100095/ENSDARG00000026726	4
BP	GO:0002822	regulation of adaptive immune response based on somatic recombination of immune receptors built from immunoglobulin superfamily domains	6.39E-05	0.002184025	0.001777978	ENSDARG00000098481/ENSDARG00000104359/ENSDARG00000100095/ENSDARG00000026726	4
BP	GO:0050709	negative regulation of protein secretion	6.39E-05	0.002184025	0.001777978	ENSDARG00000098481/ENSDARG00000104359/ENSDARG00000100095/ENSDARG00000026726	4
BP	GO:0071384	cellular response to corticosteroid stimulus	6.39E-05	0.002184025	0.001777978	ENSDARG00000098481/ENSDARG00000104359/ENSDARG00000100095/ENSDARG00000026726	4
BP	GO:0071385	cellular response to glucocorticoid stimulus	6.39E-05	0.002184025	0.001777978	ENSDARG00000098481/ENSDARG00000104359/ENSDARG00000100095/ENSDARG00000026726	4
BP	GO:1900087	positive regulation of G1/S transition of mitotic cell cycle	6.39E-05	0.002184025	0.001777978	ENSDARG00000098481/ENSDARG00000104359/ENSDARG00000100095/ENSDARG00000026726	4
BP	GO:1902107	positive regulation of leukocyte differentiation	6.39E-05	0.002184025	0.001777978	ENSDARG00000098481/ENSDARG00000104359/ENSDARG00000100095/ENSDARG00000026726	4
BP	GO:0000302	response to reactive oxygen species	7.14E-05	0.002383801	0.001940613	ENSDARG00000057437/ENSDARG00000098481/ENSDARG00000104359/ENSDARG00000100095/ENSDARG00000026726/ENSDARG00000043848	6
BP	GO:0002262	myeloid cell homeostasis	7.25E-05	0.002383801	0.001940613	ENSDARG00000019360/ENSDARG00000098481/ENSDARG00000104359/ENSDARG00000015495/ENSDARG00000100095/ENSDARG00000026726/ENSDARG00000023298/ENSDARG00000041232/ENSDARG00000030602/ENSDARG00000018334/ENSDARG00000015128/ENSDARG00000036629	12
BP	GO:0052547	regulation of peptidase activity	7.48E-05	0.002414812	0.001965858	ENSDARG00000002165/ENSDARG00000033144/ENSDARG00000040076/ENSDARG00000055416/ENSDARG00000016143/ENSDARG00000094433/ENSDARG00000014556/ENSDARG00000052039/ENSDARG00000089307/ENSDARG00000008363/ENSDARG00000009779	11
BP	GO:0045103	intermediate filament-based process	9.43E-05	0.002725107	0.002218464	ENSDARG00000019808/ENSDARG00000096359/ENSDARG00000101043/ENSDARG00000022309/ENSDARG00000062590	5
BP	GO:0045104	intermediate filament cytoskeleton organization	9.43E-05	0.002725107	0.002218464	ENSDARG00000019808/ENSDARG00000096359/ENSDARG00000101043/ENSDARG00000022309/ENSDARG00000062590	5
BP	GO:1903707	negative regulation of hemopoiesis	9.43E-05	0.002725107	0.002218464	ENSDARG00000098481/ENSDARG00000104359/ENSDARG00000100095/ENSDARG00000026726/ENSDARG00000005481	5
BP	GO:0001780	neutrophil homeostasis	9.85E-05	0.002725107	0.002218464	ENSDARG00000098481/ENSDARG00000104359/ENSDARG00000100095/ENSDARG00000026726	4
BP	GO:0014812	muscle cell migration	9.85E-05	0.002725107	0.002218464	ENSDARG00000098481/ENSDARG00000104359/ENSDARG00000100095/ENSDARG00000026726	4
BP	GO:0045620	negative regulation of lymphocyte differentiation	9.85E-05	0.002725107	0.002218464	ENSDARG00000098481/ENSDARG00000104359/ENSDARG00000100095/ENSDARG00000026726	4
BP	GO:0046632	alpha-beta T cell differentiation	9.85E-05	0.002725107	0.002218464	ENSDARG00000098481/ENSDARG00000104359/ENSDARG00000100095/ENSDARG00000026726	4
BP	GO:1902808	positive regulation of cell cycle G1/S phase transition	9.85E-05	0.002725107	0.002218464	ENSDARG00000098481/ENSDARG00000104359/ENSDARG00000100095/ENSDARG00000026726	4
BP	GO:2000515	negative regulation of CD4-positive, alpha-beta T cell activation	9.85E-05	0.002725107	0.002218464	ENSDARG00000098481/ENSDARG00000104359/ENSDARG00000100095/ENSDARG00000026726	4
BP	GO:0001818	negative regulation of cytokine production	0.000121267	0.003280448	0.002670558	ENSDARG00000098481/ENSDARG00000104359/ENSDARG00000100095/ENSDARG00000026726/ENSDARG00000029150	5
BP	GO:0002792	negative regulation of peptide secretion	0.000144919	0.003280448	0.002670558	ENSDARG00000098481/ENSDARG00000104359/ENSDARG00000100095/ENSDARG00000026726	4
BP	GO:0031338	regulation of vesicle fusion	0.000144919	0.003280448	0.002670558	ENSDARG00000098481/ENSDARG00000104359/ENSDARG00000100095/ENSDARG00000026726	4
BP	GO:0032309	icosanoid secretion	0.000144919	0.003280448	0.002670558	ENSDARG00000098481/ENSDARG00000104359/ENSDARG00000100095/ENSDARG00000026726	4
BP	GO:0032612	interleukin-1 production	0.000144919	0.003280448	0.002670558	ENSDARG00000098481/ENSDARG00000104359/ENSDARG00000100095/ENSDARG00000026726	4
BP	GO:0032652	regulation of interleukin-1 production	0.000144919	0.003280448	0.002670558	ENSDARG00000098481/ENSDARG00000104359/ENSDARG00000100095/ENSDARG00000026726	4
BP	GO:0045920	negative regulation of exocytosis	0.000144919	0.003280448	0.002670558	ENSDARG00000098481/ENSDARG00000104359/ENSDARG00000100095/ENSDARG00000026726	4
BP	GO:0050482	arachidonic acid secretion	0.000144919	0.003280448	0.002670558	ENSDARG00000098481/ENSDARG00000104359/ENSDARG00000100095/ENSDARG00000026726	4
BP	GO:0071715	icosanoid transport	0.000144919	0.003280448	0.002670558	ENSDARG00000098481/ENSDARG00000104359/ENSDARG00000100095/ENSDARG00000026726	4
BP	GO:0090049	regulation of cell migration involved in sprouting angiogenesis	0.000144919	0.003280448	0.002670558	ENSDARG00000098481/ENSDARG00000104359/ENSDARG00000100095/ENSDARG00000026726	4
BP	GO:1901571	fatty acid derivative transport	0.000144919	0.003280448	0.002670558	ENSDARG00000098481/ENSDARG00000104359/ENSDARG00000100095/ENSDARG00000026726	4
BP	GO:1903036	positive regulation of response to wounding	0.000144919	0.003280448	0.002670558	ENSDARG00000098481/ENSDARG00000104359/ENSDARG00000100095/ENSDARG00000026726	4
BP	GO:1903963	arachidonate transport	0.000144919	0.003280448	0.002670558	ENSDARG00000098481/ENSDARG00000104359/ENSDARG00000100095/ENSDARG00000026726	4
BP	GO:2000514	regulation of CD4-positive, alpha-beta T cell activation	0.000144919	0.003280448	0.002670558	ENSDARG00000098481/ENSDARG00000104359/ENSDARG00000100095/ENSDARG00000026726	4
BP	GO:0010594	regulation of endothelial cell migration	0.000153823	0.00339385	0.002762877	ENSDARG00000009196/ENSDARG00000098481/ENSDARG00000104359/ENSDARG00000100095/ENSDARG00000026726	5
BP	GO:0051251	positive regulation of lymphocyte activation	0.000153823	0.00339385	0.002762877	ENSDARG00000098481/ENSDARG00000104359/ENSDARG00000086254/ENSDARG00000100095/ENSDARG00000026726	5
BP	GO:0022618	ribonucleoprotein complex assembly	0.00016592	0.003614984	0.002942899	ENSDARG00000025972/ENSDARG00000020232/ENSDARG00000102452/ENSDARG00000023298/ENSDARG00000020197/ENSDARG00000099104/ENSDARG00000034897/ENSDARG00000043453/ENSDARG00000030602/ENSDARG00000035860/ENSDARG00000058451/ENSDARG00000006316/ENSDARG00000036629/ENSDARG00000003599	14
BP	GO:0048545	response to steroid hormone	0.000168099	0.003617252	0.002944745	ENSDARG00000009196/ENSDARG00000098481/ENSDARG00000104359/ENSDARG00000004539/ENSDARG00000100095/ENSDARG00000026726/ENSDARG00000025858	7
BP	GO:0072330	monocarboxylic acid biosynthetic process	0.0001817	0.003862226	0.003144174	ENSDARG00000015709/ENSDARG00000038639/ENSDARG00000069279/ENSDARG00000098481/ENSDARG00000099960/ENSDARG00000104359/ENSDARG00000004539/ENSDARG00000100095/ENSDARG00000026726/ENSDARG00000060094/ENSDARG00000010276/ENSDARG00000053684	12
BP	GO:0097530	granulocyte migration	0.000186056	0.003907175	0.003180766	ENSDARG00000098481/ENSDARG00000102332/ENSDARG00000104359/ENSDARG00000100095/ENSDARG00000026726/ENSDARG00000044001/ENSDARG00000051975/ENSDARG00000018283/ENSDARG00000094511/ENSDARG00000090454	10
BP	GO:0034599	cellular response to oxidative stress	0.000191432	0.003950624	0.003216137	ENSDARG00000098481/ENSDARG00000104359/ENSDARG00000100095/ENSDARG00000026726/ENSDARG00000042824/ENSDARG00000055064/ENSDARG00000043848	7
BP	GO:0010632	regulation of epithelial cell migration	0.000192658	0.003950624	0.003216137	ENSDARG00000009196/ENSDARG00000098481/ENSDARG00000104359/ENSDARG00000100095/ENSDARG00000026726	5
BP	GO:1901136	carbohydrate derivative catabolic process	0.000201682	0.004021147	0.003273549	ENSDARG00000035890/ENSDARG00000044073/ENSDARG00000056874/ENSDARG00000088439/ENSDARG00000099313/ENSDARG00000099306/ENSDARG00000037307/ENSDARG00000036942/ENSDARG00000100376/ENSDARG00000036785	10
BP	GO:0002698	negative regulation of immune effector process	0.000205325	0.004021147	0.003273549	ENSDARG00000098481/ENSDARG00000104359/ENSDARG00000100095/ENSDARG00000026726	4
BP	GO:0045580	regulation of T cell differentiation	0.000205325	0.004021147	0.003273549	ENSDARG00000098481/ENSDARG00000104359/ENSDARG00000100095/ENSDARG00000026726	4
BP	GO:1902106	negative regulation of leukocyte differentiation	0.000205325	0.004021147	0.003273549	ENSDARG00000098481/ENSDARG00000104359/ENSDARG00000100095/ENSDARG00000026726	4
BP	GO:0034620	cellular response to unfolded protein	0.000217311	0.004162343	0.003388494	ENSDARG00000015793/ENSDARG00000103979/ENSDARG00000037488/ENSDARG00000099439/ENSDARG00000068992/ENSDARG00000035622/ENSDARG00000021924	7
BP	GO:0043281	regulation of cysteine-type endopeptidase activity involved in apoptotic process	0.000217311	0.004162343	0.003388494	ENSDARG00000040076/ENSDARG00000016143/ENSDARG00000094433/ENSDARG00000052039/ENSDARG00000089307/ENSDARG00000008363/ENSDARG00000009779	7
BP	GO:0002696	positive regulation of leukocyte activation	0.000238539	0.004423123	0.003600791	ENSDARG00000098481/ENSDARG00000104359/ENSDARG00000086254/ENSDARG00000100095/ENSDARG00000026726	5
BP	GO:0043588	skin development	0.000238539	0.004423123	0.003600791	ENSDARG00000098481/ENSDARG00000104359/ENSDARG00000100095/ENSDARG00000026726/ENSDARG00000022309	5
BP	GO:0046889	positive regulation of lipid biosynthetic process	0.000238539	0.004423123	0.003600791	ENSDARG00000098481/ENSDARG00000104359/ENSDARG00000100095/ENSDARG00000026726/ENSDARG00000040295	5
BP	GO:2000116	regulation of cysteine-type endopeptidase activity	0.000245938	0.004512317	0.003673402	ENSDARG00000040076/ENSDARG00000016143/ENSDARG00000094433/ENSDARG00000052039/ENSDARG00000089307/ENSDARG00000008363/ENSDARG00000009779	7
BP	GO:0010035	response to inorganic substance	0.000252181	0.004578669	0.003727418	ENSDARG00000021787/ENSDARG00000089936/ENSDARG00000098481/ENSDARG00000104359/ENSDARG00000100095/ENSDARG00000026726/ENSDARG00000035136/ENSDARG00000069920/ENSDARG00000043531/ENSDARG00000043848/ENSDARG00000092362	11
BP	GO:0002286	T cell activation involved in immune response	0.000281963	0.00481879	0.003922897	ENSDARG00000098481/ENSDARG00000104359/ENSDARG00000100095/ENSDARG00000026726	4
BP	GO:0035710	CD4-positive, alpha-beta T cell activation	0.000281963	0.00481879	0.003922897	ENSDARG00000098481/ENSDARG00000104359/ENSDARG00000100095/ENSDARG00000026726	4
BP	GO:0051224	negative regulation of protein transport	0.000281963	0.00481879	0.003922897	ENSDARG00000098481/ENSDARG00000104359/ENSDARG00000100095/ENSDARG00000026726	4
BP	GO:0071236	cellular response to antibiotic	0.000281963	0.00481879	0.003922897	ENSDARG00000098481/ENSDARG00000104359/ENSDARG00000100095/ENSDARG00000026726	4
BP	GO:1904950	negative regulation of establishment of protein localization	0.000281963	0.00481879	0.003922897	ENSDARG00000098481/ENSDARG00000104359/ENSDARG00000100095/ENSDARG00000026726	4
BP	GO:0008360	regulation of cell shape	0.000281995	0.00481879	0.003922897	ENSDARG00000098481/ENSDARG00000104359/ENSDARG00000070434/ENSDARG00000021309/ENSDARG00000100095/ENSDARG00000026726/ENSDARG00000018328/ENSDARG00000040158/ENSDARG00000094673	9
BP	GO:0035924	cellular response to vascular endothelial growth factor stimulus	0.000292273	0.00485174	0.003949721	ENSDARG00000098481/ENSDARG00000104359/ENSDARG00000100095/ENSDARG00000026726/ENSDARG00000025147	5
BP	GO:0045931	positive regulation of mitotic cell cycle	0.000292273	0.00485174	0.003949721	ENSDARG00000098481/ENSDARG00000104359/ENSDARG00000100095/ENSDARG00000026726/ENSDARG00000089307	5
BP	GO:0050867	positive regulation of cell activation	0.000292273	0.00485174	0.003949721	ENSDARG00000098481/ENSDARG00000104359/ENSDARG00000086254/ENSDARG00000100095/ENSDARG00000026726	5
BP	GO:0031099	regeneration	0.000310079	0.005098759	0.004150815	ENSDARG00000021242/ENSDARG00000060682/ENSDARG00000098481/ENSDARG00000104359/ENSDARG00000100095/ENSDARG00000094041/ENSDARG00000026726/ENSDARG00000103747/ENSDARG00000039150/ENSDARG00000075121/ENSDARG00000055064/ENSDARG00000068992/ENSDARG00000055120/ENSDARG00000058371/ENSDARG00000031683	15
BP	GO:0048872	homeostasis of number of cells	0.000321669	0.005216545	0.004246703	ENSDARG00000019360/ENSDARG00000098481/ENSDARG00000104359/ENSDARG00000015495/ENSDARG00000100095/ENSDARG00000026726/ENSDARG00000023298/ENSDARG00000041232/ENSDARG00000030602/ENSDARG00000018334/ENSDARG00000015128/ENSDARG00000036629	12
BP	GO:0010950	positive regulation of endopeptidase activity	0.000326221	0.005216545	0.004246703	ENSDARG00000002165/ENSDARG00000033144/ENSDARG00000040076/ENSDARG00000094433/ENSDARG00000052039/ENSDARG00000089307	6
BP	GO:0010952	positive regulation of peptidase activity	0.000326221	0.005216545	0.004246703	ENSDARG00000002165/ENSDARG00000033144/ENSDARG00000040076/ENSDARG00000094433/ENSDARG00000052039/ENSDARG00000089307	6
BP	GO:0071826	ribonucleoprotein complex subunit organization	0.000353634	0.005571034	0.004535286	ENSDARG00000025972/ENSDARG00000020232/ENSDARG00000102452/ENSDARG00000023298/ENSDARG00000020197/ENSDARG00000099104/ENSDARG00000034897/ENSDARG00000043453/ENSDARG00000030602/ENSDARG00000035860/ENSDARG00000058451/ENSDARG00000006316/ENSDARG00000036629/ENSDARG00000003599	14
BP	GO:0030162	regulation of proteolysis	0.000355044	0.005571034	0.004535286	ENSDARG00000002165/ENSDARG00000033144/ENSDARG00000040076/ENSDARG00000055416/ENSDARG00000016143/ENSDARG00000094433/ENSDARG00000014556/ENSDARG00000052039/ENSDARG00000089307/ENSDARG00000008363/ENSDARG00000009779/ENSDARG00000070426/ENSDARG00000029150	13
BP	GO:0006457	protein folding	0.000362864	0.005571034	0.004535286	ENSDARG00000015422/ENSDARG00000103979/ENSDARG00000037488/ENSDARG00000068992/ENSDARG00000102640/ENSDARG00000104066/ENSDARG00000105116/ENSDARG00000041394/ENSDARG00000029150/ENSDARG00000103994/ENSDARG00000024746/ENSDARG00000021924	12
BP	GO:0051346	negative regulation of hydrolase activity	0.000362903	0.005571034	0.004535286	ENSDARG00000098481/ENSDARG00000104359/ENSDARG00000055416/ENSDARG00000016143/ENSDARG00000014556/ENSDARG00000100095/ENSDARG00000026726/ENSDARG00000008363/ENSDARG00000009779	9
BP	GO:0000082	G1/S transition of mitotic cell cycle	0.00037602	0.005571034	0.004535286	ENSDARG00000002165/ENSDARG00000033144/ENSDARG00000098481/ENSDARG00000104359/ENSDARG00000100095/ENSDARG00000026726	6
BP	GO:0010165	response to X-ray	0.000377155	0.005571034	0.004535286	ENSDARG00000098481/ENSDARG00000104359/ENSDARG00000100095/ENSDARG00000026726	4
BP	GO:0019217	regulation of fatty acid metabolic process	0.000377155	0.005571034	0.004535286	ENSDARG00000098481/ENSDARG00000104359/ENSDARG00000100095/ENSDARG00000026726	4
BP	GO:0042542	response to hydrogen peroxide	0.000377155	0.005571034	0.004535286	ENSDARG00000098481/ENSDARG00000104359/ENSDARG00000100095/ENSDARG00000026726	4
BP	GO:0070365	hepatocyte differentiation	0.000377155	0.005571034	0.004535286	ENSDARG00000098481/ENSDARG00000104359/ENSDARG00000100095/ENSDARG00000026726	4
BP	GO:0000027	ribosomal large subunit assembly	0.000426717	0.006250149	0.005088142	ENSDARG00000020197/ENSDARG00000099104/ENSDARG00000058451/ENSDARG00000006316/ENSDARG00000003599	5
BP	GO:0044843	cell cycle G1/S phase transition	0.000431567	0.006268517	0.005103096	ENSDARG00000002165/ENSDARG00000033144/ENSDARG00000098481/ENSDARG00000104359/ENSDARG00000100095/ENSDARG00000026726	6
BP	GO:0006631	fatty acid metabolic process	0.000458753	0.006557175	0.005338087	ENSDARG00000015709/ENSDARG00000038639/ENSDARG00000069279/ENSDARG00000098481/ENSDARG00000099960/ENSDARG00000104359/ENSDARG00000003675/ENSDARG00000004539/ENSDARG00000100095/ENSDARG00000026726/ENSDARG00000060094/ENSDARG00000010276	12
BP	GO:0035966	response to topologically incorrect protein	0.000458965	0.006557175	0.005338087	ENSDARG00000015793/ENSDARG00000103979/ENSDARG00000037488/ENSDARG00000099439/ENSDARG00000068992/ENSDARG00000035622/ENSDARG00000070426/ENSDARG00000021924	8
BP	GO:0043535	regulation of blood vessel endothelial cell migration	0.000493282	0.006878321	0.005599527	ENSDARG00000098481/ENSDARG00000104359/ENSDARG00000100095/ENSDARG00000026726	4
BP	GO:0046636	negative regulation of alpha-beta T cell activation	0.000493282	0.006878321	0.005599527	ENSDARG00000098481/ENSDARG00000104359/ENSDARG00000100095/ENSDARG00000026726	4
BP	GO:0046717	acid secretion	0.000493282	0.006878321	0.005599527	ENSDARG00000098481/ENSDARG00000104359/ENSDARG00000100095/ENSDARG00000026726	4
BP	GO:0010499	proteasomal ubiquitin-independent protein catabolic process	0.00050922	0.007044214	0.005734578	ENSDARG00000031885/ENSDARG00000043899/ENSDARG00000001303/ENSDARG00000001656/ENSDARG00000043781	5
BP	GO:0097529	myeloid leukocyte migration	0.000527635	0.007241484	0.005895172	ENSDARG00000098481/ENSDARG00000102332/ENSDARG00000104359/ENSDARG00000100095/ENSDARG00000026726/ENSDARG00000044001/ENSDARG00000051975/ENSDARG00000018283/ENSDARG00000094511/ENSDARG00000090454	10
BP	GO:0050900	leukocyte migration	0.000585706	0.007964468	0.006483741	ENSDARG00000098481/ENSDARG00000102332/ENSDARG00000104359/ENSDARG00000100095/ENSDARG00000026726/ENSDARG00000044001/ENSDARG00000051975/ENSDARG00000018283/ENSDARG00000094511/ENSDARG00000090454/ENSDARG00000029150	11
BP	GO:0045785	positive regulation of cell adhesion	0.000603161	0.007964468	0.006483741	ENSDARG00000098481/ENSDARG00000104359/ENSDARG00000086254/ENSDARG00000100095/ENSDARG00000026726	5
BP	GO:0050868	negative regulation of T cell activation	0.000603161	0.007964468	0.006483741	ENSDARG00000098481/ENSDARG00000104359/ENSDARG00000086254/ENSDARG00000100095/ENSDARG00000026726	5
BP	GO:0097237	cellular response to toxic substance	0.000603161	0.007964468	0.006483741	ENSDARG00000098481/ENSDARG00000104359/ENSDARG00000100095/ENSDARG00000026726/ENSDARG00000043848	5
BP	GO:1903038	negative regulation of leukocyte cell-cell adhesion	0.000603161	0.007964468	0.006483741	ENSDARG00000098481/ENSDARG00000104359/ENSDARG00000086254/ENSDARG00000100095/ENSDARG00000026726	5
BP	GO:0001776	leukocyte homeostasis	0.000632767	0.008109648	0.00660193	ENSDARG00000098481/ENSDARG00000104359/ENSDARG00000100095/ENSDARG00000026726	4
BP	GO:0046634	regulation of alpha-beta T cell activation	0.000632767	0.008109648	0.00660193	ENSDARG00000098481/ENSDARG00000104359/ENSDARG00000100095/ENSDARG00000026726	4
BP	GO:0062013	positive regulation of small molecule metabolic process	0.000632767	0.008109648	0.00660193	ENSDARG00000098481/ENSDARG00000104359/ENSDARG00000100095/ENSDARG00000026726	4
BP	GO:1903672	positive regulation of sprouting angiogenesis	0.000632767	0.008109648	0.00660193	ENSDARG00000098481/ENSDARG00000104359/ENSDARG00000100095/ENSDARG00000026726	4
BP	GO:0045834	positive regulation of lipid metabolic process	0.000709514	0.008928847	0.007268826	ENSDARG00000098481/ENSDARG00000104359/ENSDARG00000100095/ENSDARG00000026726/ENSDARG00000040295	5
BP	GO:0046394	carboxylic acid biosynthetic process	0.000709702	0.008928847	0.007268826	ENSDARG00000015709/ENSDARG00000038639/ENSDARG00000069279/ENSDARG00000098481/ENSDARG00000099960/ENSDARG00000104359/ENSDARG00000040314/ENSDARG00000004539/ENSDARG00000100095/ENSDARG00000071345/ENSDARG00000026726/ENSDARG00000060094/ENSDARG00000010276/ENSDARG00000020448/ENSDARG00000053684	15
BP	GO:0010942	positive regulation of cell death	0.000727422	0.008928847	0.007268826	ENSDARG00000040076/ENSDARG00000045549/ENSDARG00000098481/ENSDARG00000104359/ENSDARG00000094433/ENSDARG00000100095/ENSDARG00000026726/ENSDARG00000052039/ENSDARG00000089307	9
BP	GO:0031347	regulation of defense response	0.000727422	0.008928847	0.007268826	ENSDARG00000098481/ENSDARG00000104359/ENSDARG00000053136/ENSDARG00000100095/ENSDARG00000026726/ENSDARG00000103747/ENSDARG00000006408/ENSDARG00000029722/ENSDARG00000030602	9
BP	GO:0043065	positive regulation of apoptotic process	0.000727422	0.008928847	0.007268826	ENSDARG00000040076/ENSDARG00000045549/ENSDARG00000098481/ENSDARG00000104359/ENSDARG00000094433/ENSDARG00000100095/ENSDARG00000026726/ENSDARG00000052039/ENSDARG00000089307	9
BP	GO:0043068	positive regulation of programmed cell death	0.000727422	0.008928847	0.007268826	ENSDARG00000040076/ENSDARG00000045549/ENSDARG00000098481/ENSDARG00000104359/ENSDARG00000094433/ENSDARG00000100095/ENSDARG00000026726/ENSDARG00000052039/ENSDARG00000089307	9
BP	GO:0062012	regulation of small molecule metabolic process	0.000734379	0.00895121	0.007287032	ENSDARG00000098481/ENSDARG00000104359/ENSDARG00000100095/ENSDARG00000026726/ENSDARG00000045824/ENSDARG00000056152/ENSDARG00000054907	7
BP	GO:0016053	organic acid biosynthetic process	0.00077351	0.009362695	0.007622014	ENSDARG00000015709/ENSDARG00000038639/ENSDARG00000069279/ENSDARG00000098481/ENSDARG00000099960/ENSDARG00000104359/ENSDARG00000040314/ENSDARG00000004539/ENSDARG00000100095/ENSDARG00000071345/ENSDARG00000026726/ENSDARG00000060094/ENSDARG00000010276/ENSDARG00000020448/ENSDARG00000053684	15
BP	GO:0002699	positive regulation of immune effector process	0.000798064	0.009527575	0.00775624	ENSDARG00000098481/ENSDARG00000104359/ENSDARG00000100095/ENSDARG00000026726	4
BP	GO:1901992	positive regulation of mitotic cell cycle phase transition	0.000798064	0.009527575	0.00775624	ENSDARG00000098481/ENSDARG00000104359/ENSDARG00000100095/ENSDARG00000026726	4
BP	GO:0007159	leukocyte cell-cell adhesion	0.000829279	0.009766438	0.007950695	ENSDARG00000098481/ENSDARG00000104359/ENSDARG00000086254/ENSDARG00000100095/ENSDARG00000026726	5
BP	GO:1903037	regulation of leukocyte cell-cell adhesion	0.000829279	0.009766438	0.007950695	ENSDARG00000098481/ENSDARG00000104359/ENSDARG00000086254/ENSDARG00000100095/ENSDARG00000026726	5
BP	GO:0022613	ribonucleoprotein complex biogenesis	0.000867153	0.010143946	0.008258018	ENSDARG00000025972/ENSDARG00000020232/ENSDARG00000042566/ENSDARG00000102452/ENSDARG00000055996/ENSDARG00000023298/ENSDARG00000020197/ENSDARG00000007320/ENSDARG00000099104/ENSDARG00000034897/ENSDARG00000103433/ENSDARG00000043453/ENSDARG00000030602/ENSDARG00000025850/ENSDARG00000018334/ENSDARG00000035860/ENSDARG00000058451/ENSDARG00000006316/ENSDARG00000036629/ENSDARG00000003599	20
BP	GO:0006869	lipid transport	0.000918254	0.010670115	0.008686363	ENSDARG00000012981/ENSDARG00000031929/ENSDARG00000039490/ENSDARG00000054122/ENSDARG00000057437/ENSDARG00000098481/ENSDARG00000104359/ENSDARG00000100095/ENSDARG00000026726/ENSDARG00000103747/ENSDARG00000073718/ENSDARG00000009505/ENSDARG00000090912/ENSDARG00000040295	14
BP	GO:0032944	regulation of mononuclear cell proliferation	0.000963482	0.010904863	0.008877468	ENSDARG00000098481/ENSDARG00000104359/ENSDARG00000086254/ENSDARG00000100095/ENSDARG00000026726	5
BP	GO:0042129	regulation of T cell proliferation	0.000963482	0.010904863	0.008877468	ENSDARG00000098481/ENSDARG00000104359/ENSDARG00000086254/ENSDARG00000100095/ENSDARG00000026726	5
BP	GO:0050670	regulation of lymphocyte proliferation	0.000963482	0.010904863	0.008877468	ENSDARG00000098481/ENSDARG00000104359/ENSDARG00000086254/ENSDARG00000100095/ENSDARG00000026726	5
BP	GO:0070663	regulation of leukocyte proliferation	0.000963482	0.010904863	0.008877468	ENSDARG00000098481/ENSDARG00000104359/ENSDARG00000086254/ENSDARG00000100095/ENSDARG00000026726	5
BP	GO:0002683	negative regulation of immune system process	0.000976888	0.010985259	0.008942917	ENSDARG00000098481/ENSDARG00000104359/ENSDARG00000086254/ENSDARG00000053136/ENSDARG00000100095/ENSDARG00000026726/ENSDARG00000005481	7
BP	GO:0009226	nucleotide-sugar biosynthetic process	0.000991647	0.011079746	0.009019837	ENSDARG00000026629/ENSDARG00000039892/ENSDARG00000017658/ENSDARG00000037307	4
BP	GO:0042098	T cell proliferation	0.00111317	0.012358318	0.010060702	ENSDARG00000098481/ENSDARG00000104359/ENSDARG00000086254/ENSDARG00000100095/ENSDARG00000026726	5
BP	GO:0032970	regulation of actin filament-based process	0.001131357	0.012419789	0.010110744	ENSDARG00000006283/ENSDARG00000008170/ENSDARG00000045262/ENSDARG00000042876/ENSDARG00000070434/ENSDARG00000021309/ENSDARG00000008383/ENSDARG00000018328/ENSDARG00000099672/ENSDARG00000104181/ENSDARG00000040158/ENSDARG00000094673/ENSDARG00000088091	13
BP	GO:0002685	regulation of leukocyte migration	0.001140084	0.012419789	0.010110744	ENSDARG00000098481/ENSDARG00000104359/ENSDARG00000100095/ENSDARG00000026726/ENSDARG00000051975/ENSDARG00000090454	6
BP	GO:0071407	cellular response to organic cyclic compound	0.001140084	0.012419789	0.010110744	ENSDARG00000098481/ENSDARG00000104359/ENSDARG00000004539/ENSDARG00000100095/ENSDARG00000026726/ENSDARG00000010276	6
BP	GO:0002042	cell migration involved in sprouting angiogenesis	0.001215992	0.013164441	0.010716953	ENSDARG00000098481/ENSDARG00000104359/ENSDARG00000100095/ENSDARG00000026726	4
BP	GO:0006414	translational elongation	0.001269445	0.013433818	0.010936248	ENSDARG00000020850/ENSDARG00000102291/ENSDARG00000044521/ENSDARG00000101406/ENSDARG00000100371/ENSDARG00000011201	6
BP	GO:0046890	regulation of lipid biosynthetic process	0.001269445	0.013433818	0.010936248	ENSDARG00000041051/ENSDARG00000098481/ENSDARG00000104359/ENSDARG00000100095/ENSDARG00000026726/ENSDARG00000040295	6
BP	GO:0002695	negative regulation of leukocyte activation	0.001279411	0.013433818	0.010936248	ENSDARG00000098481/ENSDARG00000104359/ENSDARG00000086254/ENSDARG00000100095/ENSDARG00000026726	5
BP	GO:0050866	negative regulation of cell activation	0.001279411	0.013433818	0.010936248	ENSDARG00000098481/ENSDARG00000104359/ENSDARG00000086254/ENSDARG00000100095/ENSDARG00000026726	5
BP	GO:0051250	negative regulation of lymphocyte activation	0.001279411	0.013433818	0.010936248	ENSDARG00000098481/ENSDARG00000104359/ENSDARG00000086254/ENSDARG00000100095/ENSDARG00000026726	5
BP	GO:0002285	lymphocyte activation involved in immune response	0.001473575	0.015108476	0.01229956	ENSDARG00000098481/ENSDARG00000104359/ENSDARG00000100095/ENSDARG00000026726	4
BP	GO:0045619	regulation of lymphocyte differentiation	0.001473575	0.015108476	0.01229956	ENSDARG00000098481/ENSDARG00000104359/ENSDARG00000100095/ENSDARG00000026726	4
BP	GO:0046631	alpha-beta T cell activation	0.001473575	0.015108476	0.01229956	ENSDARG00000098481/ENSDARG00000104359/ENSDARG00000100095/ENSDARG00000026726	4
BP	GO:1901989	positive regulation of cell cycle phase transition	0.001473575	0.015108476	0.01229956	ENSDARG00000098481/ENSDARG00000104359/ENSDARG00000100095/ENSDARG00000026726	4
BP	GO:0035967	cellular response to topologically incorrect protein	0.001516676	0.015459453	0.012585284	ENSDARG00000015793/ENSDARG00000103979/ENSDARG00000037488/ENSDARG00000099439/ENSDARG00000068992/ENSDARG00000035622/ENSDARG00000021924	7
BP	GO:0051336	regulation of hydrolase activity	0.001565204	0.015861344	0.012912457	ENSDARG00000002165/ENSDARG00000033144/ENSDARG00000040076/ENSDARG00000062221/ENSDARG00000092379/ENSDARG00000098481/ENSDARG00000104359/ENSDARG00000055416/ENSDARG00000016143/ENSDARG00000094433/ENSDARG00000014556/ENSDARG00000100095/ENSDARG00000026726/ENSDARG00000052039/ENSDARG00000089307/ENSDARG00000094511/ENSDARG00000008363/ENSDARG00000009779	18
BP	GO:0010876	lipid localization	0.001594631	0.016066137	0.013079176	ENSDARG00000012981/ENSDARG00000031929/ENSDARG00000039490/ENSDARG00000054122/ENSDARG00000057437/ENSDARG00000098481/ENSDARG00000104359/ENSDARG00000100095/ENSDARG00000026726/ENSDARG00000103747/ENSDARG00000073718/ENSDARG00000009505/ENSDARG00000090912/ENSDARG00000040295	14
BP	GO:0002263	cell activation involved in immune response	0.001665901	0.016404892	0.01335495	ENSDARG00000098481/ENSDARG00000104359/ENSDARG00000100095/ENSDARG00000026726/ENSDARG00000079497	5
BP	GO:0032943	mononuclear cell proliferation	0.001665901	0.016404892	0.01335495	ENSDARG00000098481/ENSDARG00000104359/ENSDARG00000086254/ENSDARG00000100095/ENSDARG00000026726	5
BP	GO:0046651	lymphocyte proliferation	0.001665901	0.016404892	0.01335495	ENSDARG00000098481/ENSDARG00000104359/ENSDARG00000086254/ENSDARG00000100095/ENSDARG00000026726	5
BP	GO:0070661	leukocyte proliferation	0.001665901	0.016404892	0.01335495	ENSDARG00000098481/ENSDARG00000104359/ENSDARG00000086254/ENSDARG00000100095/ENSDARG00000026726	5
BP	GO:0045787	positive regulation of cell cycle	0.001725445	0.016895786	0.013754579	ENSDARG00000098481/ENSDARG00000104359/ENSDARG00000100095/ENSDARG00000026726/ENSDARG00000089307/ENSDARG00000029150	6
BP	GO:0061041	regulation of wound healing	0.001766853	0.017204607	0.014005985	ENSDARG00000098481/ENSDARG00000104359/ENSDARG00000100095/ENSDARG00000026726	4
BP	GO:0045861	negative regulation of proteolysis	0.001937471	0.018761181	0.015273166	ENSDARG00000055416/ENSDARG00000016143/ENSDARG00000014556/ENSDARG00000008363/ENSDARG00000009779/ENSDARG00000070426/ENSDARG00000029150	7
BP	GO:0035338	long-chain fatty-acyl-CoA biosynthetic process	0.002023585	0.019379717	0.015776706	ENSDARG00000038639/ENSDARG00000069279/ENSDARG00000099960	3
BP	GO:0046949	fatty-acyl-CoA biosynthetic process	0.002023585	0.019379717	0.015776706	ENSDARG00000038639/ENSDARG00000069279/ENSDARG00000099960	3
BP	GO:0015909	long-chain fatty acid transport	0.002098262	0.01966275	0.016007118	ENSDARG00000098481/ENSDARG00000104359/ENSDARG00000100095/ENSDARG00000026726	4
BP	GO:0032508	DNA duplex unwinding	0.002098262	0.01966275	0.016007118	ENSDARG00000098481/ENSDARG00000104359/ENSDARG00000100095/ENSDARG00000026726	4
BP	GO:0048771	tissue remodeling	0.002098262	0.01966275	0.016007118	ENSDARG00000098481/ENSDARG00000104359/ENSDARG00000100095/ENSDARG00000026726	4
BP	GO:1903531	negative regulation of secretion by cell	0.002098262	0.01966275	0.016007118	ENSDARG00000098481/ENSDARG00000104359/ENSDARG00000100095/ENSDARG00000026726	4
BP	GO:0006040	amino sugar metabolic process	0.002131788	0.019764396	0.016089867	ENSDARG00000057714/ENSDARG00000039892/ENSDARG00000037307/ENSDARG00000100376/ENSDARG00000036785	5
BP	GO:0046677	response to antibiotic	0.002131788	0.019764396	0.016089867	ENSDARG00000098481/ENSDARG00000104359/ENSDARG00000100095/ENSDARG00000026726/ENSDARG00000024746	5
BP	GO:0009408	response to heat	0.002397313	0.021992189	0.017903476	ENSDARG00000068992/ENSDARG00000104066/ENSDARG00000024746/ENSDARG00000021924/ENSDARG00000092362	5
BP	GO:0030968	endoplasmic reticulum unfolded protein response	0.002397313	0.021992189	0.017903476	ENSDARG00000015793/ENSDARG00000103979/ENSDARG00000037488/ENSDARG00000099439/ENSDARG00000035622	5
BP	GO:0010565	regulation of cellular ketone metabolic process	0.002470207	0.022308658	0.018161108	ENSDARG00000098481/ENSDARG00000104359/ENSDARG00000100095/ENSDARG00000026726	4
BP	GO:0032392	DNA geometric change	0.002470207	0.022308658	0.018161108	ENSDARG00000098481/ENSDARG00000104359/ENSDARG00000100095/ENSDARG00000026726	4
BP	GO:1903708	positive regulation of hemopoiesis	0.002470207	0.022308658	0.018161108	ENSDARG00000098481/ENSDARG00000104359/ENSDARG00000100095/ENSDARG00000026726	4
BP	GO:0002697	regulation of immune effector process	0.002686069	0.024009321	0.01954559	ENSDARG00000098481/ENSDARG00000104359/ENSDARG00000100095/ENSDARG00000026726/ENSDARG00000103747	5
BP	GO:0030217	T cell differentiation	0.002686069	0.024009321	0.01954559	ENSDARG00000098481/ENSDARG00000104359/ENSDARG00000100095/ENSDARG00000026726/ENSDARG00000070437	5
BP	GO:0032956	regulation of actin cytoskeleton organization	0.002723262	0.024217576	0.019715127	ENSDARG00000006283/ENSDARG00000008170/ENSDARG00000045262/ENSDARG00000070434/ENSDARG00000021309/ENSDARG00000008383/ENSDARG00000018328/ENSDARG00000099672/ENSDARG00000104181/ENSDARG00000040158/ENSDARG00000094673/ENSDARG00000088091	12
BP	GO:0051048	negative regulation of secretion	0.002885052	0.025397197	0.020675436	ENSDARG00000098481/ENSDARG00000104359/ENSDARG00000100095/ENSDARG00000026726	4
BP	GO:0071383	cellular response to steroid hormone stimulus	0.002885052	0.025397197	0.020675436	ENSDARG00000098481/ENSDARG00000104359/ENSDARG00000100095/ENSDARG00000026726	4
BP	GO:0070555	response to interleukin-1	0.002999194	0.026269321	0.021385418	ENSDARG00000098481/ENSDARG00000104359/ENSDARG00000100095/ENSDARG00000026726/ENSDARG00000094511	5
BP	GO:0090068	positive regulation of cell cycle process	0.003337827	0.028906042	0.023531929	ENSDARG00000098481/ENSDARG00000104359/ENSDARG00000100095/ENSDARG00000026726/ENSDARG00000089307	5
BP	GO:0009225	nucleotide-sugar metabolic process	0.003345114	0.028906042	0.023531929	ENSDARG00000026629/ENSDARG00000039892/ENSDARG00000017658/ENSDARG00000037307	4
BP	GO:0035336	long-chain fatty-acyl-CoA metabolic process	0.003383151	0.028906042	0.023531929	ENSDARG00000038639/ENSDARG00000069279/ENSDARG00000099960	3
BP	GO:0035337	fatty-acyl-CoA metabolic process	0.003383151	0.028906042	0.023531929	ENSDARG00000038639/ENSDARG00000069279/ENSDARG00000099960	3
BP	GO:1901072	glucosamine-containing compound catabolic process	0.003383151	0.028906042	0.023531929	ENSDARG00000037307/ENSDARG00000100376/ENSDARG00000036785	3
BP	GO:0055113	epiboly involved in gastrulation with mouth forming second	0.003548224	0.030168554	0.024559719	ENSDARG00000039677/ENSDARG00000040534/ENSDARG00000043128/ENSDARG00000102750/ENSDARG00000070434/ENSDARG00000088091	6
BP	GO:0009410	response to xenobiotic stimulus	0.003828428	0.032392965	0.026370575	ENSDARG00000010250/ENSDARG00000030896/ENSDARG00000091996/ENSDARG00000078552/ENSDARG00000042824/ENSDARG00000043848/ENSDARG00000109310/ENSDARG00000100371/ENSDARG00000092362	9
BP	GO:0015908	fatty acid transport	0.003852662	0.032440529	0.026409296	ENSDARG00000098481/ENSDARG00000104359/ENSDARG00000100095/ENSDARG00000026726	4
BP	GO:0044283	small molecule biosynthetic process	0.003885622	0.032560769	0.026507182	ENSDARG00000015709/ENSDARG00000038639/ENSDARG00000069279/ENSDARG00000098481/ENSDARG00000099960/ENSDARG00000104359/ENSDARG00000040314/ENSDARG00000004539/ENSDARG00000067741/ENSDARG00000100095/ENSDARG00000071345/ENSDARG00000026726/ENSDARG00000045824/ENSDARG00000060094/ENSDARG00000021366/ENSDARG00000010276/ENSDARG00000056152/ENSDARG00000020448/ENSDARG00000053684/ENSDARG00000103791/ENSDARG00000040295	21
BP	GO:0019368	fatty acid elongation, unsaturated fatty acid	0.00422893	0.034768983	0.028304852	ENSDARG00000038639/ENSDARG00000069279/ENSDARG00000099960	3
BP	GO:0034625	fatty acid elongation, monounsaturated fatty acid	0.00422893	0.034768983	0.028304852	ENSDARG00000038639/ENSDARG00000069279/ENSDARG00000099960	3
BP	GO:0034626	fatty acid elongation, polyunsaturated fatty acid	0.00422893	0.034768983	0.028304852	ENSDARG00000038639/ENSDARG00000069279/ENSDARG00000099960	3
BP	GO:0046348	amino sugar catabolic process	0.00422893	0.034768983	0.028304852	ENSDARG00000037307/ENSDARG00000100376/ENSDARG00000036785	3
BP	GO:0016050	vesicle organization	0.004412032	0.035938593	0.029257012	ENSDARG00000019360/ENSDARG00000029290/ENSDARG00000097583/ENSDARG00000098481/ENSDARG00000104359/ENSDARG00000100095/ENSDARG00000026726/ENSDARG00000051888/ENSDARG00000012874/ENSDARG00000075014	10
BP	GO:0051493	regulation of cytoskeleton organization	0.004412426	0.035938593	0.029257012	ENSDARG00000003193/ENSDARG00000006283/ENSDARG00000008170/ENSDARG00000034211/ENSDARG00000045262/ENSDARG00000070434/ENSDARG00000021309/ENSDARG00000008383/ENSDARG00000018328/ENSDARG00000099672/ENSDARG00000042927/ENSDARG00000104181/ENSDARG00000040158/ENSDARG00000094673/ENSDARG00000088091	15
BP	GO:0050863	regulation of T cell activation	0.004518123	0.036605464	0.0297999	ENSDARG00000098481/ENSDARG00000104359/ENSDARG00000086254/ENSDARG00000100095/ENSDARG00000026726	5
BP	GO:0030595	leukocyte chemotaxis	0.004536305	0.036605464	0.0297999	ENSDARG00000098481/ENSDARG00000102332/ENSDARG00000104359/ENSDARG00000100095/ENSDARG00000026726/ENSDARG00000044001/ENSDARG00000018283/ENSDARG00000094511	8
BP	GO:0007266	Rho protein signal transduction	0.005021246	0.040331944	0.032833566	ENSDARG00000057984/ENSDARG00000061844/ENSDARG00000070434/ENSDARG00000021309/ENSDARG00000004034/ENSDARG00000032765/ENSDARG00000077114/ENSDARG00000018328/ENSDARG00000011157/ENSDARG00000043795/ENSDARG00000074121/ENSDARG00000040158/ENSDARG00000094673	13
BP	GO:0019367	fatty acid elongation, saturated fatty acid	0.005191873	0.041321621	0.033639246	ENSDARG00000038639/ENSDARG00000069279/ENSDARG00000099960	3
BP	GO:0043154	negative regulation of cysteine-type endopeptidase activity involved in apoptotic process	0.005191873	0.041321621	0.033639246	ENSDARG00000016143/ENSDARG00000008363/ENSDARG00000009779	3
BP	GO:0090132	epithelium migration	0.005248041	0.041578794	0.033848606	ENSDARG00000009196/ENSDARG00000098481/ENSDARG00000102750/ENSDARG00000104359/ENSDARG00000100095/ENSDARG00000026726	6
BP	GO:1901990	regulation of mitotic cell cycle phase transition	0.005542531	0.043713261	0.03558624	ENSDARG00000002165/ENSDARG00000033144/ENSDARG00000098481/ENSDARG00000104359/ENSDARG00000007323/ENSDARG00000100095/ENSDARG00000026726	7
BP	GO:0051726	regulation of cell cycle	0.00559738	0.043821608	0.035674444	ENSDARG00000002165/ENSDARG00000033144/ENSDARG00000098481/ENSDARG00000104359/ENSDARG00000007323/ENSDARG00000100095/ENSDARG00000026726/ENSDARG00000089307/ENSDARG00000020298/ENSDARG00000008363/ENSDARG00000009779/ENSDARG00000043531/ENSDARG00000042566/ENSDARG00000055996/ENSDARG00000058105/ENSDARG00000007320/ENSDARG00000041232/ENSDARG00000018334/ENSDARG00000099380/ENSDARG00000029150/ENSDARG00000006316	21
BP	GO:0009266	response to temperature stimulus	0.005649085	0.043821608	0.035674444	ENSDARG00000068992/ENSDARG00000104066/ENSDARG00000043154/ENSDARG00000024746/ENSDARG00000021924/ENSDARG00000092362	6
BP	GO:0030073	insulin secretion	0.005681976	0.043821608	0.035674444	ENSDARG00000098481/ENSDARG00000104359/ENSDARG00000100095/ENSDARG00000026726	4
BP	GO:0048608	reproductive structure development	0.005681976	0.043821608	0.035674444	ENSDARG00000098481/ENSDARG00000104359/ENSDARG00000100095/ENSDARG00000026726	4
BP	GO:0061458	reproductive system development	0.005681976	0.043821608	0.035674444	ENSDARG00000098481/ENSDARG00000104359/ENSDARG00000100095/ENSDARG00000026726	4
BP	GO:0071621	granulocyte chemotaxis	0.00589345	0.045252352	0.036839189	ENSDARG00000098481/ENSDARG00000102332/ENSDARG00000104359/ENSDARG00000100095/ENSDARG00000026726/ENSDARG00000044001/ENSDARG00000094511	7
BP	GO:0043086	negative regulation of catalytic activity	0.0060112	0.045954042	0.037410423	ENSDARG00000098481/ENSDARG00000104359/ENSDARG00000055416/ENSDARG00000016143/ENSDARG00000014556/ENSDARG00000100095/ENSDARG00000026726/ENSDARG00000019307/ENSDARG00000008363/ENSDARG00000009779	10
BP	GO:0007034	vacuolar transport	0.006260706	0.047152384	0.038385973	ENSDARG00000007418/ENSDARG00000007323/ENSDARG00000002190/ENSDARG00000099624/ENSDARG00000014914/ENSDARG00000103718/ENSDARG00000053979	7
BP	GO:0031101	fin regeneration	0.006260706	0.047152384	0.038385973	ENSDARG00000060682/ENSDARG00000094041/ENSDARG00000026726/ENSDARG00000055064/ENSDARG00000068992/ENSDARG00000055120/ENSDARG00000058371	7
BP	GO:0034330	cell junction organization	0.006260706	0.047152384	0.038385973	ENSDARG00000005108/ENSDARG00000014047/ENSDARG00000039677/ENSDARG00000051861/ENSDARG00000102750/ENSDARG00000070787/ENSDARG00000062590	7
BP	GO:2000117	negative regulation of cysteine-type endopeptidase activity	0.006276164	0.047152384	0.038385973	ENSDARG00000016143/ENSDARG00000008363/ENSDARG00000009779	3
BP	GO:0002684	positive regulation of immune system process	0.006319637	0.047275222	0.038485973	ENSDARG00000098481/ENSDARG00000104359/ENSDARG00000086254/ENSDARG00000002509/ENSDARG00000053136/ENSDARG00000100095/ENSDARG00000026726/ENSDARG00000051975/ENSDARG00000006408/ENSDARG00000090454/ENSDARG00000029722	11
BP	GO:0002460	adaptive immune response based on somatic recombination of immune receptors built from immunoglobulin superfamily domains	0.006400894	0.047475564	0.038649069	ENSDARG00000098481/ENSDARG00000104359/ENSDARG00000100095/ENSDARG00000026726	4
BP	GO:1903670	regulation of sprouting angiogenesis	0.006400894	0.047475564	0.038649069	ENSDARG00000098481/ENSDARG00000104359/ENSDARG00000100095/ENSDARG00000026726	4
BP	GO:0006897	endocytosis	0.006440291	0.04756537	0.038722178	ENSDARG00000006283/ENSDARG00000008170/ENSDARG00000009196/ENSDARG00000067958/ENSDARG00000076820/ENSDARG00000098481/ENSDARG00000104359/ENSDARG00000070434/ENSDARG00000100095/ENSDARG00000026726/ENSDARG00000044001/ENSDARG00000068992/ENSDARG00000040158/ENSDARG00000039980	14
BP	GO:0043542	endothelial cell migration	0.006517309	0.047931095	0.039019909	ENSDARG00000009196/ENSDARG00000098481/ENSDARG00000104359/ENSDARG00000100095/ENSDARG00000026726	5
CC	GO:0022626	cytosolic ribosome	2.64E-43	6.22E-41	5.24E-41	ENSDARG00000025972/ENSDARG00000042566/ENSDARG00000053058/ENSDARG00000010516/ENSDARG00000055996/ENSDARG00000058105/ENSDARG00000030408/ENSDARG00000023298/ENSDARG00000020197/ENSDARG00000009285/ENSDARG00000021838/ENSDARG00000041435/ENSDARG00000005791/ENSDARG00000041182/ENSDARG00000007320/ENSDARG00000041811/ENSDARG00000025073/ENSDARG00000037350/ENSDARG00000099104/ENSDARG00000041232/ENSDARG00000013307/…	46
CC	GO:0005840	ribosome	1.40E-36	1.65E-34	1.39E-34	ENSDARG00000025972/ENSDARG00000101406/ENSDARG00000042566/ENSDARG00000053058/ENSDARG00000102452/ENSDARG00000010516/ENSDARG00000055996/ENSDARG00000058105/ENSDARG00000030408/ENSDARG00000023298/ENSDARG00000020197/ENSDARG00000009285/ENSDARG00000021838/ENSDARG00000041435/ENSDARG00000005791/ENSDARG00000041182/ENSDARG00000007320/ENSDARG00000041811/ENSDARG00000025073/ENSDARG00000037350/ENSDARG00000011201/…	54
CC	GO:0044391	ribosomal subunit	1.55E-32	1.22E-30	1.03E-30	ENSDARG00000025972/ENSDARG00000042566/ENSDARG00000053058/ENSDARG00000010516/ENSDARG00000055996/ENSDARG00000058105/ENSDARG00000030408/ENSDARG00000023298/ENSDARG00000020197/ENSDARG00000009285/ENSDARG00000021838/ENSDARG00000041435/ENSDARG00000005791/ENSDARG00000041182/ENSDARG00000007320/ENSDARG00000041811/ENSDARG00000025073/ENSDARG00000037350/ENSDARG00000099104/ENSDARG00000041232/ENSDARG00000013307/…	46
CC	GO:0044445	cytosolic part	1.45E-31	8.58E-30	7.24E-30	ENSDARG00000025972/ENSDARG00000042933/ENSDARG00000042566/ENSDARG00000053058/ENSDARG00000010516/ENSDARG00000055996/ENSDARG00000058105/ENSDARG00000030408/ENSDARG00000023298/ENSDARG00000020197/ENSDARG00000009285/ENSDARG00000021838/ENSDARG00000041435/ENSDARG00000005791/ENSDARG00000041182/ENSDARG00000007320/ENSDARG00000041811/ENSDARG00000025073/ENSDARG00000037350/ENSDARG00000099104/ENSDARG00000041232/…	47
CC	GO:0022625	cytosolic large ribosomal subunit	4.01E-25	1.89E-23	1.60E-23	ENSDARG00000010516/ENSDARG00000058105/ENSDARG00000020197/ENSDARG00000009285/ENSDARG00000005791/ENSDARG00000041182/ENSDARG00000007320/ENSDARG00000025073/ENSDARG00000037350/ENSDARG00000099104/ENSDARG00000013307/ENSDARG00000053457/ENSDARG00000103433/ENSDARG00000018334/ENSDARG00000099380/ENSDARG00000070437/ENSDARG00000015128/ENSDARG00000014867/ENSDARG00000036316/ENSDARG00000058451/ENSDARG00000006316/…	26
CC	GO:0022627	cytosolic small ribosomal subunit	3.61E-20	1.42E-18	1.20E-18	ENSDARG00000025972/ENSDARG00000042566/ENSDARG00000053058/ENSDARG00000055996/ENSDARG00000030408/ENSDARG00000023298/ENSDARG00000021838/ENSDARG00000041435/ENSDARG00000041811/ENSDARG00000041232/ENSDARG00000034897/ENSDARG00000036875/ENSDARG00000043453/ENSDARG00000030602/ENSDARG00000025850/ENSDARG00000036298/ENSDARG00000035860/ENSDARG00000011405/ENSDARG00000036629/ENSDARG00000032725	20
CC	GO:0015934	large ribosomal subunit	1.60E-18	5.38E-17	4.54E-17	ENSDARG00000010516/ENSDARG00000058105/ENSDARG00000020197/ENSDARG00000009285/ENSDARG00000005791/ENSDARG00000041182/ENSDARG00000007320/ENSDARG00000025073/ENSDARG00000037350/ENSDARG00000099104/ENSDARG00000013307/ENSDARG00000053457/ENSDARG00000103433/ENSDARG00000018334/ENSDARG00000099380/ENSDARG00000070437/ENSDARG00000015128/ENSDARG00000014867/ENSDARG00000036316/ENSDARG00000058451/ENSDARG00000006316/…	26
CC	GO:0015935	small ribosomal subunit	3.43E-15	1.01E-13	8.52E-14	ENSDARG00000025972/ENSDARG00000042566/ENSDARG00000053058/ENSDARG00000055996/ENSDARG00000030408/ENSDARG00000023298/ENSDARG00000021838/ENSDARG00000041435/ENSDARG00000041811/ENSDARG00000041232/ENSDARG00000034897/ENSDARG00000036875/ENSDARG00000043453/ENSDARG00000030602/ENSDARG00000025850/ENSDARG00000036298/ENSDARG00000035860/ENSDARG00000011405/ENSDARG00000036629/ENSDARG00000032725	20
CC	GO:0005882	intermediate filament	1.60E-11	4.20E-10	3.54E-10	ENSDARG00000019808/ENSDARG00000034836/ENSDARG00000096359/ENSDARG00000101043/ENSDARG00000095147/ENSDARG00000094041/ENSDARG00000036832/ENSDARG00000022309/ENSDARG00000017624/ENSDARG00000062590/ENSDARG00000092947/ENSDARG00000058371/ENSDARG00000000212/ENSDARG00000041339/ENSDARG00000023082/ENSDARG00000036834/ENSDARG00000036840/ENSDARG00000090268	18
CC	GO:0045111	intermediate filament cytoskeleton	1.94E-11	4.58E-10	3.86E-10	ENSDARG00000019808/ENSDARG00000034836/ENSDARG00000096359/ENSDARG00000101043/ENSDARG00000095147/ENSDARG00000094041/ENSDARG00000036832/ENSDARG00000022309/ENSDARG00000017624/ENSDARG00000062590/ENSDARG00000092947/ENSDARG00000058371/ENSDARG00000000212/ENSDARG00000041339/ENSDARG00000023082/ENSDARG00000036834/ENSDARG00000036840/ENSDARG00000090268	18
CC	GO:0000323	lytic vacuole	4.01E-08	7.88E-07	6.65E-07	ENSDARG00000013771/ENSDARG00000035890/ENSDARG00000044073/ENSDARG00000055504/ENSDARG00000041108/ENSDARG00000043081/ENSDARG00000076861/ENSDARG00000103483/ENSDARG00000003902/ENSDARG00000034817/ENSDARG00000014914/ENSDARG00000040251/ENSDARG00000101334/ENSDARG00000009313/ENSDARG00000056378/ENSDARG00000090912/ENSDARG00000055120/ENSDARG00000039980/ENSDARG00000007836/ENSDARG00000036282/ENSDARG00000057698	21
CC	GO:0005764	lysosome	4.01E-08	7.88E-07	6.65E-07	ENSDARG00000013771/ENSDARG00000035890/ENSDARG00000044073/ENSDARG00000055504/ENSDARG00000041108/ENSDARG00000043081/ENSDARG00000076861/ENSDARG00000103483/ENSDARG00000003902/ENSDARG00000034817/ENSDARG00000014914/ENSDARG00000040251/ENSDARG00000101334/ENSDARG00000009313/ENSDARG00000056378/ENSDARG00000090912/ENSDARG00000055120/ENSDARG00000039980/ENSDARG00000007836/ENSDARG00000036282/ENSDARG00000057698	21
CC	GO:0005911	cell-cell junction	6.52E-07	1.18E-05	9.97E-06	ENSDARG00000002909/ENSDARG00000005108/ENSDARG00000009544/ENSDARG00000014047/ENSDARG00000017320/ENSDARG00000028096/ENSDARG00000039677/ENSDARG00000040628/ENSDARG00000042707/ENSDARG00000042866/ENSDARG00000043128/ENSDARG00000043133/ENSDARG00000051861/ENSDARG00000069505/ENSDARG00000102750/ENSDARG00000070787/ENSDARG00000069956/ENSDARG00000022309/ENSDARG00000074121/ENSDARG00000069503/ENSDARG00000054616	21
CC	GO:0005923	bicellular tight junction	8.22E-07	1.39E-05	1.17E-05	ENSDARG00000002909/ENSDARG00000005108/ENSDARG00000009544/ENSDARG00000014047/ENSDARG00000017320/ENSDARG00000028096/ENSDARG00000040628/ENSDARG00000043128/ENSDARG00000043133/ENSDARG00000069505/ENSDARG00000069503/ENSDARG00000054616	12
CC	GO:0070160	tight junction	1.08E-06	1.71E-05	1.44E-05	ENSDARG00000002909/ENSDARG00000005108/ENSDARG00000009544/ENSDARG00000014047/ENSDARG00000017320/ENSDARG00000028096/ENSDARG00000040628/ENSDARG00000043128/ENSDARG00000043133/ENSDARG00000069505/ENSDARG00000069503/ENSDARG00000054616	12
CC	GO:0043296	apical junction complex	1.84E-06	2.71E-05	2.28E-05	ENSDARG00000002909/ENSDARG00000005108/ENSDARG00000009544/ENSDARG00000014047/ENSDARG00000017320/ENSDARG00000028096/ENSDARG00000040628/ENSDARG00000043128/ENSDARG00000043133/ENSDARG00000069505/ENSDARG00000069503/ENSDARG00000054616	12
CC	GO:0005773	vacuole	2.24E-06	3.10E-05	2.62E-05	ENSDARG00000013771/ENSDARG00000035890/ENSDARG00000044073/ENSDARG00000055504/ENSDARG00000041108/ENSDARG00000043081/ENSDARG00000076861/ENSDARG00000103483/ENSDARG00000003902/ENSDARG00000034817/ENSDARG00000014914/ENSDARG00000040251/ENSDARG00000101334/ENSDARG00000009313/ENSDARG00000056378/ENSDARG00000090912/ENSDARG00000075014/ENSDARG00000055120/ENSDARG00000039980/ENSDARG00000007836/ENSDARG00000036282/…	22
CC	GO:0099513	polymeric cytoskeletal fiber	2.63E-06	3.45E-05	2.91E-05	ENSDARG00000006283/ENSDARG00000008170/ENSDARG00000019808/ENSDARG00000034836/ENSDARG00000041051/ENSDARG00000092379/ENSDARG00000096359/ENSDARG00000101043/ENSDARG00000095147/ENSDARG00000069956/ENSDARG00000094041/ENSDARG00000036832/ENSDARG00000022309/ENSDARG00000017624/ENSDARG00000004160/ENSDARG00000062590/ENSDARG00000042927/ENSDARG00000092947/ENSDARG00000042708/ENSDARG00000058371/ENSDARG00000000212/…	26
CC	GO:0031902	late endosome membrane	0.000164413	0.002042187	0.001721558	ENSDARG00000055504/ENSDARG00000007323/ENSDARG00000002190/ENSDARG00000103483/ENSDARG00000099624/ENSDARG00000014914/ENSDARG00000053979	7
CC	GO:0045095	keratin filament	0.000261132	0.003081356	0.002597575	ENSDARG00000034836/ENSDARG00000096359/ENSDARG00000017624/ENSDARG00000058371	4
CC	GO:0030054	cell junction	0.000298475	0.003354288	0.002827655	ENSDARG00000002909/ENSDARG00000005108/ENSDARG00000009544/ENSDARG00000014047/ENSDARG00000017320/ENSDARG00000028096/ENSDARG00000039677/ENSDARG00000040628/ENSDARG00000042707/ENSDARG00000042866/ENSDARG00000043128/ENSDARG00000043133/ENSDARG00000051861/ENSDARG00000069505/ENSDARG00000102750/ENSDARG00000063572/ENSDARG00000070787/ENSDARG00000069956/ENSDARG00000103747/ENSDARG00000022309/ENSDARG00000062590/…	25
CC	GO:0005839	proteasome core complex	0.000390135	0.004042559	0.003407867	ENSDARG00000031885/ENSDARG00000043899/ENSDARG00000001303/ENSDARG00000001656/ENSDARG00000043781	5
CC	GO:0042383	sarcolemma	0.000393978	0.004042559	0.003407867	ENSDARG00000056836/ENSDARG00000102146/ENSDARG00000103747/ENSDARG00000062590/ENSDARG00000061764/ENSDARG00000052000	6
CC	GO:0005770	late endosome	0.001155275	0.011360208	0.009576625	ENSDARG00000055504/ENSDARG00000007323/ENSDARG00000002190/ENSDARG00000016867/ENSDARG00000103483/ENSDARG00000099624/ENSDARG00000014914/ENSDARG00000053979	8
CC	GO:0000815	ESCRT III complex	0.002420661	0.022851038	0.019263364	ENSDARG00000002190/ENSDARG00000099624/ENSDARG00000053979	3
CC	GO:0000502	proteasome complex	0.00297605	0.026012881	0.021928789	ENSDARG00000002165/ENSDARG00000031885/ENSDARG00000033144/ENSDARG00000043899/ENSDARG00000001303/ENSDARG00000001656/ENSDARG00000043781	7
CC	GO:1905369	endopeptidase complex	0.00297605	0.026012881	0.021928789	ENSDARG00000002165/ENSDARG00000031885/ENSDARG00000033144/ENSDARG00000043899/ENSDARG00000001303/ENSDARG00000001656/ENSDARG00000043781	7
MF	GO:0003735	structural constituent of ribosome	9.19E-39	3.43E-36	3.03E-36	ENSDARG00000101406/ENSDARG00000042566/ENSDARG00000053058/ENSDARG00000010516/ENSDARG00000055996/ENSDARG00000058105/ENSDARG00000030408/ENSDARG00000023298/ENSDARG00000020197/ENSDARG00000009285/ENSDARG00000021838/ENSDARG00000041435/ENSDARG00000005791/ENSDARG00000041182/ENSDARG00000007320/ENSDARG00000041811/ENSDARG00000025073/ENSDARG00000037350/ENSDARG00000011201/ENSDARG00000099104/ENSDARG00000041232/…	51
MF	GO:0004859	phospholipase inhibitor activity	2.94E-07	3.65E-05	3.23E-05	ENSDARG00000009196/ENSDARG00000098481/ENSDARG00000104359/ENSDARG00000003216/ENSDARG00000100095/ENSDARG00000026726	6
MF	GO:0055102	lipase inhibitor activity	2.94E-07	3.65E-05	3.23E-05	ENSDARG00000009196/ENSDARG00000098481/ENSDARG00000104359/ENSDARG00000003216/ENSDARG00000100095/ENSDARG00000026726	6
MF	GO:0004197	cysteine-type endopeptidase activity	2.57E-06	0.000240006	0.000211999	ENSDARG00000012341/ENSDARG00000013771/ENSDARG00000034211/ENSDARG00000040076/ENSDARG00000041108/ENSDARG00000094433/ENSDARG00000043081/ENSDARG00000052039/ENSDARG00000039150/ENSDARG00000003902/ENSDARG00000040251/ENSDARG00000101334/ENSDARG00000055120/ENSDARG00000007836	14
MF	GO:0004175	endopeptidase activity	8.19E-06	0.000610638	0.000539381	ENSDARG00000004748/ENSDARG00000012341/ENSDARG00000013771/ENSDARG00000031885/ENSDARG00000034211/ENSDARG00000040076/ENSDARG00000040513/ENSDARG00000043899/ENSDARG00000051914/ENSDARG00000059026/ENSDARG00000100969/ENSDARG00000041108/ENSDARG00000001303/ENSDARG00000094433/ENSDARG00000043081/ENSDARG00000061173/ENSDARG00000001656/ENSDARG00000052039/ENSDARG00000103117/ENSDARG00000039150/ENSDARG00000043781/…	29
MF	GO:0019843	rRNA binding	2.13E-05	0.00132652	0.001171725	ENSDARG00000020197/ENSDARG00000037350/ENSDARG00000053457/ENSDARG00000043453/ENSDARG00000036298/ENSDARG00000014867/ENSDARG00000011405/ENSDARG00000036629	8
MF	GO:0004857	enzyme inhibitor activity	0.000113928	0.006070716	0.005362309	ENSDARG00000009196/ENSDARG00000069192/ENSDARG00000069476/ENSDARG00000098481/ENSDARG00000100582/ENSDARG00000102332/ENSDARG00000104359/ENSDARG00000003216/ENSDARG00000055416/ENSDARG00000016143/ENSDARG00000014556/ENSDARG00000100095/ENSDARG00000026726/ENSDARG00000045352/ENSDARG00000058693/ENSDARG00000023532/ENSDARG00000074425	17
MF	GO:0008234	cysteine-type peptidase activity	0.000297195	0.013260793	0.011713357	ENSDARG00000012341/ENSDARG00000013771/ENSDARG00000034211/ENSDARG00000040076/ENSDARG00000089724/ENSDARG00000041108/ENSDARG00000094433/ENSDARG00000043081/ENSDARG00000052039/ENSDARG00000039150/ENSDARG00000003902/ENSDARG00000040251/ENSDARG00000101334/ENSDARG00000055120/ENSDARG00000007836	15
MF	GO:0004298	threonine-type endopeptidase activity	0.000355517	0.013260793	0.011713357	ENSDARG00000031885/ENSDARG00000043899/ENSDARG00000001303/ENSDARG00000001656/ENSDARG00000043781	5
MF	GO:0070003	threonine-type peptidase activity	0.000355517	0.013260793	0.011713357	ENSDARG00000031885/ENSDARG00000043899/ENSDARG00000001303/ENSDARG00000001656/ENSDARG00000043781	5
MF	GO:0061135	endopeptidase regulator activity	0.00043524	0.01475858	0.013036364	ENSDARG00000002165/ENSDARG00000033144/ENSDARG00000069192/ENSDARG00000069476/ENSDARG00000100582/ENSDARG00000102332/ENSDARG00000055416/ENSDARG00000016143/ENSDARG00000014556/ENSDARG00000045352/ENSDARG00000058693/ENSDARG00000074425	12
MF	GO:0061134	peptidase regulator activity	0.001143729	0.035550901	0.031402376	ENSDARG00000002165/ENSDARG00000033144/ENSDARG00000069192/ENSDARG00000069476/ENSDARG00000100582/ENSDARG00000102332/ENSDARG00000055416/ENSDARG00000016143/ENSDARG00000014556/ENSDARG00000045352/ENSDARG00000058693/ENSDARG00000074425	12
MF	GO:0004185	serine-type carboxypeptidase activity	0.001500552	0.040925554	0.036149847	ENSDARG00000040072/ENSDARG00000098114/ENSDARG00000052074	3
MF	GO:0051082	unfolded protein binding	0.00153608	0.040925554	0.036149847	ENSDARG00000103979/ENSDARG00000037488/ENSDARG00000068992/ENSDARG00000104066/ENSDARG00000041394/ENSDARG00000029150/ENSDARG00000103994/ENSDARG00000024746/ENSDARG00000021924	9
MF	GO:0004869	cysteine-type endopeptidase inhibitor activity	0.001669506	0.041515047	0.03667055	ENSDARG00000069192/ENSDARG00000016143/ENSDARG00000045352/ENSDARG00000058693/ENSDARG00000074425	5
