# Supplementary material for: Cell-type-specific responses to the microbiota across all tissues of the larval zebrafish
Source: Cell Rep. Author manuscript; Available in PMC 2023 Oct 23. (PMC10423310; doi:10.1016/j.celrep.2023.112095)
Supplement: MMC22 [file NIHMS1880944-supplement-MMC22.zip › DataS16/Figure6_PanelE_GOresults_subcluster/GOresults_fdr_subClu2.tsv]

ONTOLOGY	ID	Description	pvalue	p.adjust	qvalue	geneID	Count
BP	GO:0009126	purine nucleoside monophosphate metabolic process	2.93E-33	9.04E-31	6.48E-31	ENSDARG00000099860/ENSDARG00000068738/ENSDARG00000017049/ENSDARG00000057571/ENSDARG00000033832/ENSDARG00000034470/ENSDARG00000036684/ENSDARG00000043457/ENSDARG00000001950/ENSDARG00000039007/ENSDARG00000009447/ENSDARG00000014230/ENSDARG00000095897/ENSDARG00000099663/ENSDARG00000054907/ENSDARG00000029064/ENSDARG00000098355/ENSDARG00000014313/ENSDARG00000015978/ENSDARG00000068940/ENSDARG00000019404/…	30
BP	GO:0009167	purine ribonucleoside monophosphate metabolic process	2.93E-33	9.04E-31	6.48E-31	ENSDARG00000099860/ENSDARG00000068738/ENSDARG00000017049/ENSDARG00000057571/ENSDARG00000033832/ENSDARG00000034470/ENSDARG00000036684/ENSDARG00000043457/ENSDARG00000001950/ENSDARG00000039007/ENSDARG00000009447/ENSDARG00000014230/ENSDARG00000095897/ENSDARG00000099663/ENSDARG00000054907/ENSDARG00000029064/ENSDARG00000098355/ENSDARG00000014313/ENSDARG00000015978/ENSDARG00000068940/ENSDARG00000019404/…	30
BP	GO:0009205	purine ribonucleoside triphosphate metabolic process	4.77E-33	9.04E-31	6.48E-31	ENSDARG00000099860/ENSDARG00000068738/ENSDARG00000057571/ENSDARG00000034470/ENSDARG00000036684/ENSDARG00000043457/ENSDARG00000001950/ENSDARG00000039007/ENSDARG00000009447/ENSDARG00000014230/ENSDARG00000095897/ENSDARG00000099663/ENSDARG00000054907/ENSDARG00000099420/ENSDARG00000029064/ENSDARG00000098355/ENSDARG00000014313/ENSDARG00000015978/ENSDARG00000068940/ENSDARG00000019404/ENSDARG00000045514/…	29
BP	GO:0046034	ATP metabolic process	5.26E-33	9.04E-31	6.48E-31	ENSDARG00000099860/ENSDARG00000068738/ENSDARG00000057571/ENSDARG00000034470/ENSDARG00000036684/ENSDARG00000043457/ENSDARG00000001950/ENSDARG00000039007/ENSDARG00000009447/ENSDARG00000014230/ENSDARG00000095897/ENSDARG00000099663/ENSDARG00000054907/ENSDARG00000029064/ENSDARG00000098355/ENSDARG00000014313/ENSDARG00000015978/ENSDARG00000068940/ENSDARG00000019404/ENSDARG00000045514/ENSDARG00000104537/…	28
BP	GO:0009144	purine nucleoside triphosphate metabolic process	6.85E-33	9.43E-31	6.75E-31	ENSDARG00000099860/ENSDARG00000068738/ENSDARG00000057571/ENSDARG00000034470/ENSDARG00000036684/ENSDARG00000043457/ENSDARG00000001950/ENSDARG00000039007/ENSDARG00000009447/ENSDARG00000014230/ENSDARG00000095897/ENSDARG00000099663/ENSDARG00000054907/ENSDARG00000099420/ENSDARG00000029064/ENSDARG00000098355/ENSDARG00000014313/ENSDARG00000015978/ENSDARG00000068940/ENSDARG00000019404/ENSDARG00000045514/…	29
BP	GO:0009141	nucleoside triphosphate metabolic process	1.10E-32	1.26E-30	9.03E-31	ENSDARG00000099860/ENSDARG00000068738/ENSDARG00000057571/ENSDARG00000034470/ENSDARG00000036684/ENSDARG00000043457/ENSDARG00000001950/ENSDARG00000039007/ENSDARG00000009447/ENSDARG00000014230/ENSDARG00000095897/ENSDARG00000099663/ENSDARG00000054907/ENSDARG00000099420/ENSDARG00000029064/ENSDARG00000098355/ENSDARG00000014313/ENSDARG00000052712/ENSDARG00000015978/ENSDARG00000068940/ENSDARG00000019404/…	30
BP	GO:0009161	ribonucleoside monophosphate metabolic process	3.89E-32	3.37E-30	2.42E-30	ENSDARG00000099860/ENSDARG00000068738/ENSDARG00000017049/ENSDARG00000057571/ENSDARG00000033832/ENSDARG00000034470/ENSDARG00000036684/ENSDARG00000043457/ENSDARG00000001950/ENSDARG00000039007/ENSDARG00000009447/ENSDARG00000014230/ENSDARG00000095897/ENSDARG00000099663/ENSDARG00000054907/ENSDARG00000029064/ENSDARG00000098355/ENSDARG00000014313/ENSDARG00000015978/ENSDARG00000068940/ENSDARG00000019404/…	30
BP	GO:0009199	ribonucleoside triphosphate metabolic process	3.92E-32	3.37E-30	2.42E-30	ENSDARG00000099860/ENSDARG00000068738/ENSDARG00000057571/ENSDARG00000034470/ENSDARG00000036684/ENSDARG00000043457/ENSDARG00000001950/ENSDARG00000039007/ENSDARG00000009447/ENSDARG00000014230/ENSDARG00000095897/ENSDARG00000099663/ENSDARG00000054907/ENSDARG00000099420/ENSDARG00000029064/ENSDARG00000098355/ENSDARG00000014313/ENSDARG00000015978/ENSDARG00000068940/ENSDARG00000019404/ENSDARG00000045514/…	29
BP	GO:0009123	nucleoside monophosphate metabolic process	7.17E-32	5.48E-30	3.93E-30	ENSDARG00000099860/ENSDARG00000068738/ENSDARG00000017049/ENSDARG00000057571/ENSDARG00000033832/ENSDARG00000034470/ENSDARG00000036684/ENSDARG00000043457/ENSDARG00000001950/ENSDARG00000039007/ENSDARG00000009447/ENSDARG00000014230/ENSDARG00000095897/ENSDARG00000099663/ENSDARG00000054907/ENSDARG00000029064/ENSDARG00000098355/ENSDARG00000014313/ENSDARG00000015978/ENSDARG00000068940/ENSDARG00000019404/…	30
BP	GO:0072521	purine-containing compound metabolic process	7.06E-29	4.86E-27	3.48E-27	ENSDARG00000099860/ENSDARG00000068738/ENSDARG00000017049/ENSDARG00000057571/ENSDARG00000033832/ENSDARG00000034470/ENSDARG00000070844/ENSDARG00000036684/ENSDARG00000043457/ENSDARG00000001950/ENSDARG00000039007/ENSDARG00000009447/ENSDARG00000014230/ENSDARG00000095897/ENSDARG00000099663/ENSDARG00000054907/ENSDARG00000099420/ENSDARG00000029064/ENSDARG00000098355/ENSDARG00000014313/ENSDARG00000052712/…	34
BP	GO:0009150	purine ribonucleotide metabolic process	1.46E-28	9.13E-27	6.54E-27	ENSDARG00000099860/ENSDARG00000068738/ENSDARG00000017049/ENSDARG00000057571/ENSDARG00000033832/ENSDARG00000034470/ENSDARG00000036684/ENSDARG00000043457/ENSDARG00000001950/ENSDARG00000039007/ENSDARG00000009447/ENSDARG00000014230/ENSDARG00000095897/ENSDARG00000099663/ENSDARG00000054907/ENSDARG00000099420/ENSDARG00000029064/ENSDARG00000098355/ENSDARG00000014313/ENSDARG00000052712/ENSDARG00000015978/…	32
BP	GO:0017144	drug metabolic process	2.33E-28	1.34E-26	9.58E-27	ENSDARG00000099860/ENSDARG00000068738/ENSDARG00000017049/ENSDARG00000036239/ENSDARG00000057571/ENSDARG00000033832/ENSDARG00000034470/ENSDARG00000070844/ENSDARG00000036684/ENSDARG00000043457/ENSDARG00000001950/ENSDARG00000039605/ENSDARG00000039007/ENSDARG00000009447/ENSDARG00000014230/ENSDARG00000095897/ENSDARG00000099663/ENSDARG00000054907/ENSDARG00000029064/ENSDARG00000098355/ENSDARG00000014313/…	36
BP	GO:0006163	purine nucleotide metabolic process	4.25E-28	2.25E-26	1.61E-26	ENSDARG00000099860/ENSDARG00000068738/ENSDARG00000017049/ENSDARG00000057571/ENSDARG00000033832/ENSDARG00000034470/ENSDARG00000036684/ENSDARG00000043457/ENSDARG00000001950/ENSDARG00000039007/ENSDARG00000009447/ENSDARG00000014230/ENSDARG00000095897/ENSDARG00000099663/ENSDARG00000054907/ENSDARG00000099420/ENSDARG00000029064/ENSDARG00000098355/ENSDARG00000014313/ENSDARG00000052712/ENSDARG00000015978/…	32
BP	GO:0009259	ribonucleotide metabolic process	9.89E-28	4.86E-26	3.48E-26	ENSDARG00000099860/ENSDARG00000068738/ENSDARG00000017049/ENSDARG00000057571/ENSDARG00000033832/ENSDARG00000034470/ENSDARG00000036684/ENSDARG00000043457/ENSDARG00000001950/ENSDARG00000039007/ENSDARG00000009447/ENSDARG00000014230/ENSDARG00000095897/ENSDARG00000099663/ENSDARG00000054907/ENSDARG00000099420/ENSDARG00000029064/ENSDARG00000098355/ENSDARG00000014313/ENSDARG00000052712/ENSDARG00000015978/…	32
BP	GO:0019693	ribose phosphate metabolic process	5.94E-27	2.73E-25	1.95E-25	ENSDARG00000099860/ENSDARG00000068738/ENSDARG00000017049/ENSDARG00000057571/ENSDARG00000033832/ENSDARG00000034470/ENSDARG00000036684/ENSDARG00000043457/ENSDARG00000001950/ENSDARG00000039007/ENSDARG00000009447/ENSDARG00000014230/ENSDARG00000095897/ENSDARG00000099663/ENSDARG00000054907/ENSDARG00000099420/ENSDARG00000029064/ENSDARG00000098355/ENSDARG00000014313/ENSDARG00000052712/ENSDARG00000015978/…	32
BP	GO:0009117	nucleotide metabolic process	3.43E-24	1.48E-22	1.06E-22	ENSDARG00000099860/ENSDARG00000068738/ENSDARG00000017049/ENSDARG00000057571/ENSDARG00000033832/ENSDARG00000034470/ENSDARG00000036684/ENSDARG00000043457/ENSDARG00000001950/ENSDARG00000039007/ENSDARG00000009447/ENSDARG00000014230/ENSDARG00000095897/ENSDARG00000099663/ENSDARG00000054907/ENSDARG00000099420/ENSDARG00000029064/ENSDARG00000098355/ENSDARG00000014313/ENSDARG00000052712/ENSDARG00000015978/…	32
BP	GO:0006753	nucleoside phosphate metabolic process	5.56E-24	2.25E-22	1.61E-22	ENSDARG00000099860/ENSDARG00000068738/ENSDARG00000017049/ENSDARG00000057571/ENSDARG00000033832/ENSDARG00000034470/ENSDARG00000036684/ENSDARG00000043457/ENSDARG00000001950/ENSDARG00000039007/ENSDARG00000009447/ENSDARG00000014230/ENSDARG00000095897/ENSDARG00000099663/ENSDARG00000054907/ENSDARG00000099420/ENSDARG00000029064/ENSDARG00000098355/ENSDARG00000014313/ENSDARG00000052712/ENSDARG00000015978/…	32
BP	GO:0009142	nucleoside triphosphate biosynthetic process	1.20E-23	4.57E-22	3.27E-22	ENSDARG00000099860/ENSDARG00000068738/ENSDARG00000057571/ENSDARG00000034470/ENSDARG00000043457/ENSDARG00000001950/ENSDARG00000039007/ENSDARG00000009447/ENSDARG00000014230/ENSDARG00000095897/ENSDARG00000099420/ENSDARG00000098355/ENSDARG00000014313/ENSDARG00000052712/ENSDARG00000015978/ENSDARG00000068940/ENSDARG00000019404/ENSDARG00000045514/ENSDARG00000001788/ENSDARG00000011841	20
BP	GO:0009127	purine nucleoside monophosphate biosynthetic process	1.46E-23	5.01E-22	3.59E-22	ENSDARG00000099860/ENSDARG00000068738/ENSDARG00000017049/ENSDARG00000057571/ENSDARG00000033832/ENSDARG00000034470/ENSDARG00000043457/ENSDARG00000001950/ENSDARG00000039007/ENSDARG00000009447/ENSDARG00000014230/ENSDARG00000095897/ENSDARG00000098355/ENSDARG00000014313/ENSDARG00000015978/ENSDARG00000068940/ENSDARG00000019404/ENSDARG00000045514/ENSDARG00000001788/ENSDARG00000011841	20
BP	GO:0009168	purine ribonucleoside monophosphate biosynthetic process	1.46E-23	5.01E-22	3.59E-22	ENSDARG00000099860/ENSDARG00000068738/ENSDARG00000017049/ENSDARG00000057571/ENSDARG00000033832/ENSDARG00000034470/ENSDARG00000043457/ENSDARG00000001950/ENSDARG00000039007/ENSDARG00000009447/ENSDARG00000014230/ENSDARG00000095897/ENSDARG00000098355/ENSDARG00000014313/ENSDARG00000015978/ENSDARG00000068940/ENSDARG00000019404/ENSDARG00000045514/ENSDARG00000001788/ENSDARG00000011841	20
BP	GO:0009156	ribonucleoside monophosphate biosynthetic process	2.66E-22	8.71E-21	6.23E-21	ENSDARG00000099860/ENSDARG00000068738/ENSDARG00000017049/ENSDARG00000057571/ENSDARG00000033832/ENSDARG00000034470/ENSDARG00000043457/ENSDARG00000001950/ENSDARG00000039007/ENSDARG00000009447/ENSDARG00000014230/ENSDARG00000095897/ENSDARG00000098355/ENSDARG00000014313/ENSDARG00000015978/ENSDARG00000068940/ENSDARG00000019404/ENSDARG00000045514/ENSDARG00000001788/ENSDARG00000011841	20
BP	GO:0009145	purine nucleoside triphosphate biosynthetic process	3.30E-22	9.88E-21	7.08E-21	ENSDARG00000099860/ENSDARG00000068738/ENSDARG00000057571/ENSDARG00000034470/ENSDARG00000043457/ENSDARG00000039007/ENSDARG00000009447/ENSDARG00000014230/ENSDARG00000095897/ENSDARG00000099420/ENSDARG00000098355/ENSDARG00000014313/ENSDARG00000015978/ENSDARG00000068940/ENSDARG00000019404/ENSDARG00000045514/ENSDARG00000001788/ENSDARG00000011841	18
BP	GO:0009206	purine ribonucleoside triphosphate biosynthetic process	3.30E-22	9.88E-21	7.08E-21	ENSDARG00000099860/ENSDARG00000068738/ENSDARG00000057571/ENSDARG00000034470/ENSDARG00000043457/ENSDARG00000039007/ENSDARG00000009447/ENSDARG00000014230/ENSDARG00000095897/ENSDARG00000099420/ENSDARG00000098355/ENSDARG00000014313/ENSDARG00000015978/ENSDARG00000068940/ENSDARG00000019404/ENSDARG00000045514/ENSDARG00000001788/ENSDARG00000011841	18
BP	GO:0009124	nucleoside monophosphate biosynthetic process	4.37E-22	1.25E-20	8.98E-21	ENSDARG00000099860/ENSDARG00000068738/ENSDARG00000017049/ENSDARG00000057571/ENSDARG00000033832/ENSDARG00000034470/ENSDARG00000043457/ENSDARG00000001950/ENSDARG00000039007/ENSDARG00000009447/ENSDARG00000014230/ENSDARG00000095897/ENSDARG00000098355/ENSDARG00000014313/ENSDARG00000015978/ENSDARG00000068940/ENSDARG00000019404/ENSDARG00000045514/ENSDARG00000001788/ENSDARG00000011841	20
BP	GO:0006754	ATP biosynthetic process	7.45E-22	2.05E-20	1.47E-20	ENSDARG00000099860/ENSDARG00000068738/ENSDARG00000057571/ENSDARG00000034470/ENSDARG00000043457/ENSDARG00000039007/ENSDARG00000009447/ENSDARG00000014230/ENSDARG00000095897/ENSDARG00000098355/ENSDARG00000014313/ENSDARG00000015978/ENSDARG00000068940/ENSDARG00000019404/ENSDARG00000045514/ENSDARG00000001788/ENSDARG00000011841	17
BP	GO:0055002	striated muscle cell development	3.20E-21	8.47E-20	6.06E-20	ENSDARG00000061249/ENSDARG00000006757/ENSDARG00000029764/ENSDARG00000075433/ENSDARG00000024141/ENSDARG00000099889/ENSDARG00000097613/ENSDARG00000032630/ENSDARG00000008487/ENSDARG00000057317/ENSDARG00000009280/ENSDARG00000030270/ENSDARG00000007344/ENSDARG00000036371/ENSDARG00000020890/ENSDARG00000058656/ENSDARG00000003081/ENSDARG00000028213/ENSDARG00000000563/ENSDARG00000055618/ENSDARG00000068457/…	23
BP	GO:0030239	myofibril assembly	3.88E-21	9.64E-20	6.90E-20	ENSDARG00000061249/ENSDARG00000006757/ENSDARG00000029764/ENSDARG00000075433/ENSDARG00000024141/ENSDARG00000099889/ENSDARG00000097613/ENSDARG00000032630/ENSDARG00000008487/ENSDARG00000009280/ENSDARG00000030270/ENSDARG00000007344/ENSDARG00000020890/ENSDARG00000058656/ENSDARG00000003081/ENSDARG00000028213/ENSDARG00000000563/ENSDARG00000068457/ENSDARG00000029069	19
BP	GO:0009201	ribonucleoside triphosphate biosynthetic process	3.92E-21	9.64E-20	6.90E-20	ENSDARG00000099860/ENSDARG00000068738/ENSDARG00000057571/ENSDARG00000034470/ENSDARG00000043457/ENSDARG00000039007/ENSDARG00000009447/ENSDARG00000014230/ENSDARG00000095897/ENSDARG00000099420/ENSDARG00000098355/ENSDARG00000014313/ENSDARG00000015978/ENSDARG00000068940/ENSDARG00000019404/ENSDARG00000045514/ENSDARG00000001788/ENSDARG00000011841	18
BP	GO:0051146	striated muscle cell differentiation	6.15E-21	1.46E-19	1.05E-19	ENSDARG00000061249/ENSDARG00000006757/ENSDARG00000029764/ENSDARG00000075433/ENSDARG00000024141/ENSDARG00000099889/ENSDARG00000097613/ENSDARG00000032630/ENSDARG00000008487/ENSDARG00000057317/ENSDARG00000009280/ENSDARG00000030270/ENSDARG00000057571/ENSDARG00000007344/ENSDARG00000036371/ENSDARG00000020890/ENSDARG00000058656/ENSDARG00000003081/ENSDARG00000028213/ENSDARG00000000563/ENSDARG00000055618/…	24
BP	GO:0010927	cellular component assembly involved in morphogenesis	1.02E-20	2.34E-19	1.68E-19	ENSDARG00000061249/ENSDARG00000006757/ENSDARG00000029764/ENSDARG00000075433/ENSDARG00000024141/ENSDARG00000099889/ENSDARG00000097613/ENSDARG00000032630/ENSDARG00000008487/ENSDARG00000009280/ENSDARG00000030270/ENSDARG00000007344/ENSDARG00000020890/ENSDARG00000058656/ENSDARG00000003081/ENSDARG00000028213/ENSDARG00000000563/ENSDARG00000068457/ENSDARG00000029069	19
BP	GO:0055001	muscle cell development	1.62E-20	3.59E-19	2.57E-19	ENSDARG00000061249/ENSDARG00000006757/ENSDARG00000029764/ENSDARG00000075433/ENSDARG00000024141/ENSDARG00000099889/ENSDARG00000097613/ENSDARG00000032630/ENSDARG00000008487/ENSDARG00000057317/ENSDARG00000009280/ENSDARG00000030270/ENSDARG00000007344/ENSDARG00000036371/ENSDARG00000020890/ENSDARG00000058656/ENSDARG00000003081/ENSDARG00000028213/ENSDARG00000000563/ENSDARG00000055618/ENSDARG00000068457/…	23
BP	GO:0061061	muscle structure development	6.18E-20	1.33E-18	9.51E-19	ENSDARG00000010472/ENSDARG00000061249/ENSDARG00000006757/ENSDARG00000056322/ENSDARG00000029764/ENSDARG00000075433/ENSDARG00000024141/ENSDARG00000099889/ENSDARG00000097613/ENSDARG00000099974/ENSDARG00000032630/ENSDARG00000008487/ENSDARG00000057317/ENSDARG00000076192/ENSDARG00000009280/ENSDARG00000030270/ENSDARG00000057571/ENSDARG00000007344/ENSDARG00000036371/ENSDARG00000020890/ENSDARG00000058656/…	28
BP	GO:0009152	purine ribonucleotide biosynthetic process	7.39E-20	1.54E-18	1.10E-18	ENSDARG00000099860/ENSDARG00000068738/ENSDARG00000017049/ENSDARG00000057571/ENSDARG00000033832/ENSDARG00000034470/ENSDARG00000043457/ENSDARG00000001950/ENSDARG00000039007/ENSDARG00000009447/ENSDARG00000014230/ENSDARG00000095897/ENSDARG00000099420/ENSDARG00000098355/ENSDARG00000014313/ENSDARG00000015978/ENSDARG00000068940/ENSDARG00000019404/ENSDARG00000045514/ENSDARG00000001788/ENSDARG00000011841	21
BP	GO:0042692	muscle cell differentiation	8.46E-20	1.71E-18	1.23E-18	ENSDARG00000061249/ENSDARG00000006757/ENSDARG00000029764/ENSDARG00000075433/ENSDARG00000024141/ENSDARG00000099889/ENSDARG00000097613/ENSDARG00000032630/ENSDARG00000008487/ENSDARG00000057317/ENSDARG00000009280/ENSDARG00000030270/ENSDARG00000057571/ENSDARG00000007344/ENSDARG00000036371/ENSDARG00000020890/ENSDARG00000058656/ENSDARG00000003081/ENSDARG00000028213/ENSDARG00000000563/ENSDARG00000055618/…	24
BP	GO:0006164	purine nucleotide biosynthetic process	1.58E-19	3.11E-18	2.23E-18	ENSDARG00000099860/ENSDARG00000068738/ENSDARG00000017049/ENSDARG00000057571/ENSDARG00000033832/ENSDARG00000034470/ENSDARG00000043457/ENSDARG00000001950/ENSDARG00000039007/ENSDARG00000009447/ENSDARG00000014230/ENSDARG00000095897/ENSDARG00000099420/ENSDARG00000098355/ENSDARG00000014313/ENSDARG00000015978/ENSDARG00000068940/ENSDARG00000019404/ENSDARG00000045514/ENSDARG00000001788/ENSDARG00000011841	21
BP	GO:0009260	ribonucleotide biosynthetic process	4.45E-19	8.51E-18	6.09E-18	ENSDARG00000099860/ENSDARG00000068738/ENSDARG00000017049/ENSDARG00000057571/ENSDARG00000033832/ENSDARG00000034470/ENSDARG00000043457/ENSDARG00000001950/ENSDARG00000039007/ENSDARG00000009447/ENSDARG00000014230/ENSDARG00000095897/ENSDARG00000099420/ENSDARG00000098355/ENSDARG00000014313/ENSDARG00000015978/ENSDARG00000068940/ENSDARG00000019404/ENSDARG00000045514/ENSDARG00000001788/ENSDARG00000011841	21
BP	GO:0046390	ribose phosphate biosynthetic process	6.64E-19	1.23E-17	8.83E-18	ENSDARG00000099860/ENSDARG00000068738/ENSDARG00000017049/ENSDARG00000057571/ENSDARG00000033832/ENSDARG00000034470/ENSDARG00000043457/ENSDARG00000001950/ENSDARG00000039007/ENSDARG00000009447/ENSDARG00000014230/ENSDARG00000095897/ENSDARG00000099420/ENSDARG00000098355/ENSDARG00000014313/ENSDARG00000015978/ENSDARG00000068940/ENSDARG00000019404/ENSDARG00000045514/ENSDARG00000001788/ENSDARG00000011841	21
BP	GO:0072522	purine-containing compound biosynthetic process	8.07E-19	1.46E-17	1.05E-17	ENSDARG00000099860/ENSDARG00000068738/ENSDARG00000017049/ENSDARG00000057571/ENSDARG00000033832/ENSDARG00000034470/ENSDARG00000043457/ENSDARG00000001950/ENSDARG00000039007/ENSDARG00000009447/ENSDARG00000014230/ENSDARG00000095897/ENSDARG00000099420/ENSDARG00000098355/ENSDARG00000014313/ENSDARG00000015978/ENSDARG00000068940/ENSDARG00000019404/ENSDARG00000045514/ENSDARG00000001788/ENSDARG00000011841	21
BP	GO:0015985	energy coupled proton transport, down electrochemical gradient	9.58E-19	1.65E-17	1.18E-17	ENSDARG00000068738/ENSDARG00000009447/ENSDARG00000095897/ENSDARG00000098355/ENSDARG00000014313/ENSDARG00000015978/ENSDARG00000068940/ENSDARG00000019404/ENSDARG00000045514/ENSDARG00000001788/ENSDARG00000011841	11
BP	GO:0015986	ATP synthesis coupled proton transport	9.58E-19	1.65E-17	1.18E-17	ENSDARG00000068738/ENSDARG00000009447/ENSDARG00000095897/ENSDARG00000098355/ENSDARG00000014313/ENSDARG00000015978/ENSDARG00000068940/ENSDARG00000019404/ENSDARG00000045514/ENSDARG00000001788/ENSDARG00000011841	11
BP	GO:0031032	actomyosin structure organization	1.97E-18	3.31E-17	2.37E-17	ENSDARG00000061249/ENSDARG00000006757/ENSDARG00000029764/ENSDARG00000075433/ENSDARG00000024141/ENSDARG00000099889/ENSDARG00000097613/ENSDARG00000032630/ENSDARG00000008487/ENSDARG00000009280/ENSDARG00000030270/ENSDARG00000007344/ENSDARG00000020890/ENSDARG00000058656/ENSDARG00000003081/ENSDARG00000028213/ENSDARG00000000563/ENSDARG00000068457/ENSDARG00000029069	19
BP	GO:0006091	generation of precursor metabolites and energy	3.02E-18	4.95E-17	3.54E-17	ENSDARG00000099860/ENSDARG00000068738/ENSDARG00000016875/ENSDARG00000057571/ENSDARG00000034470/ENSDARG00000036684/ENSDARG00000043457/ENSDARG00000039007/ENSDARG00000014230/ENSDARG00000099663/ENSDARG00000054907/ENSDARG00000029064/ENSDARG00000052712/ENSDARG00000015978/ENSDARG00000104537/ENSDARG00000053217/ENSDARG00000003795/ENSDARG00000088383/ENSDARG00000022438/ENSDARG00000059128/ENSDARG00000063905	21
BP	GO:1901293	nucleoside phosphate biosynthetic process	4.55E-18	7.28E-17	5.21E-17	ENSDARG00000099860/ENSDARG00000068738/ENSDARG00000017049/ENSDARG00000057571/ENSDARG00000033832/ENSDARG00000034470/ENSDARG00000043457/ENSDARG00000001950/ENSDARG00000039007/ENSDARG00000009447/ENSDARG00000014230/ENSDARG00000095897/ENSDARG00000099420/ENSDARG00000098355/ENSDARG00000014313/ENSDARG00000052712/ENSDARG00000015978/ENSDARG00000068940/ENSDARG00000019404/ENSDARG00000045514/ENSDARG00000001788/…	22
BP	GO:0090407	organophosphate biosynthetic process	3.44E-17	5.38E-16	3.85E-16	ENSDARG00000099860/ENSDARG00000068738/ENSDARG00000017049/ENSDARG00000057571/ENSDARG00000039929/ENSDARG00000033832/ENSDARG00000034470/ENSDARG00000040565/ENSDARG00000035327/ENSDARG00000043457/ENSDARG00000001950/ENSDARG00000039007/ENSDARG00000009447/ENSDARG00000014230/ENSDARG00000095897/ENSDARG00000099420/ENSDARG00000098355/ENSDARG00000014313/ENSDARG00000052712/ENSDARG00000015978/ENSDARG00000068940/…	25
BP	GO:0009165	nucleotide biosynthetic process	4.89E-17	7.48E-16	5.35E-16	ENSDARG00000099860/ENSDARG00000068738/ENSDARG00000017049/ENSDARG00000057571/ENSDARG00000033832/ENSDARG00000034470/ENSDARG00000043457/ENSDARG00000001950/ENSDARG00000039007/ENSDARG00000009447/ENSDARG00000014230/ENSDARG00000095897/ENSDARG00000099420/ENSDARG00000098355/ENSDARG00000014313/ENSDARG00000015978/ENSDARG00000068940/ENSDARG00000019404/ENSDARG00000045514/ENSDARG00000001788/ENSDARG00000011841	21
BP	GO:0006936	muscle contraction	1.13E-16	1.69E-15	1.21E-15	ENSDARG00000061249/ENSDARG00000018105/ENSDARG00000075433/ENSDARG00000097613/ENSDARG00000008487/ENSDARG00000030270/ENSDARG00000007344/ENSDARG00000020890/ENSDARG00000058656/ENSDARG00000003081/ENSDARG00000028213/ENSDARG00000000563/ENSDARG00000020574/ENSDARG00000068457/ENSDARG00000070835/ENSDARG00000029069/ENSDARG00000029995	17
BP	GO:0045214	sarcomere organization	1.41E-16	2.06E-15	1.48E-15	ENSDARG00000061249/ENSDARG00000006757/ENSDARG00000075433/ENSDARG00000024141/ENSDARG00000097613/ENSDARG00000008487/ENSDARG00000009280/ENSDARG00000030270/ENSDARG00000058656/ENSDARG00000003081/ENSDARG00000028213/ENSDARG00000000563/ENSDARG00000068457	13
BP	GO:1902600	proton transmembrane transport	2.22E-16	3.18E-15	2.28E-15	ENSDARG00000010472/ENSDARG00000068738/ENSDARG00000009447/ENSDARG00000095897/ENSDARG00000098355/ENSDARG00000014313/ENSDARG00000015978/ENSDARG00000068940/ENSDARG00000019404/ENSDARG00000045514/ENSDARG00000001788/ENSDARG00000011841/ENSDARG00000063905	13
BP	GO:0003012	muscle system process	2.52E-16	3.54E-15	2.53E-15	ENSDARG00000061249/ENSDARG00000018105/ENSDARG00000075433/ENSDARG00000097613/ENSDARG00000008487/ENSDARG00000030270/ENSDARG00000007344/ENSDARG00000020890/ENSDARG00000058656/ENSDARG00000003081/ENSDARG00000028213/ENSDARG00000000563/ENSDARG00000020574/ENSDARG00000068457/ENSDARG00000070835/ENSDARG00000029069/ENSDARG00000029995	17
BP	GO:0014866	skeletal myofibril assembly	2.73E-15	3.75E-14	2.69E-14	ENSDARG00000061249/ENSDARG00000029764/ENSDARG00000075433/ENSDARG00000099889/ENSDARG00000097613/ENSDARG00000009280/ENSDARG00000007344/ENSDARG00000020890/ENSDARG00000003081/ENSDARG00000028213/ENSDARG00000000563	11
BP	GO:0014706	striated muscle tissue development	9.27E-15	1.25E-13	8.95E-14	ENSDARG00000010472/ENSDARG00000061249/ENSDARG00000006757/ENSDARG00000056322/ENSDARG00000029764/ENSDARG00000075433/ENSDARG00000097613/ENSDARG00000032630/ENSDARG00000008487/ENSDARG00000057317/ENSDARG00000076192/ENSDARG00000007344/ENSDARG00000036371/ENSDARG00000058656/ENSDARG00000003081/ENSDARG00000028213/ENSDARG00000000563/ENSDARG00000055618/ENSDARG00000012944	19
BP	GO:0060537	muscle tissue development	1.61E-14	2.14E-13	1.53E-13	ENSDARG00000010472/ENSDARG00000061249/ENSDARG00000006757/ENSDARG00000056322/ENSDARG00000029764/ENSDARG00000075433/ENSDARG00000097613/ENSDARG00000032630/ENSDARG00000008487/ENSDARG00000057317/ENSDARG00000076192/ENSDARG00000007344/ENSDARG00000036371/ENSDARG00000058656/ENSDARG00000003081/ENSDARG00000028213/ENSDARG00000000563/ENSDARG00000055618/ENSDARG00000012944	19
BP	GO:0048747	muscle fiber development	2.06E-14	2.67E-13	1.91E-13	ENSDARG00000061249/ENSDARG00000006757/ENSDARG00000075433/ENSDARG00000097613/ENSDARG00000032630/ENSDARG00000008487/ENSDARG00000057317/ENSDARG00000007344/ENSDARG00000036371/ENSDARG00000003081/ENSDARG00000028213/ENSDARG00000000563/ENSDARG00000055618/ENSDARG00000012944	14
BP	GO:0006119	oxidative phosphorylation	3.56E-14	4.53E-13	3.25E-13	ENSDARG00000068738/ENSDARG00000036684/ENSDARG00000099663/ENSDARG00000054907/ENSDARG00000029064/ENSDARG00000015978/ENSDARG00000104537/ENSDARG00000053217/ENSDARG00000088383/ENSDARG00000022438/ENSDARG00000059128/ENSDARG00000063905	12
BP	GO:0030241	skeletal muscle myosin thick filament assembly	3.70E-14	4.63E-13	3.32E-13	ENSDARG00000061249/ENSDARG00000029764/ENSDARG00000075433/ENSDARG00000097613/ENSDARG00000009280/ENSDARG00000007344/ENSDARG00000003081/ENSDARG00000028213/ENSDARG00000000563	9
BP	GO:0031033	myosin filament organization	8.40E-14	9.96E-13	7.13E-13	ENSDARG00000061249/ENSDARG00000029764/ENSDARG00000075433/ENSDARG00000097613/ENSDARG00000009280/ENSDARG00000007344/ENSDARG00000003081/ENSDARG00000028213/ENSDARG00000000563	9
BP	GO:0031034	myosin filament assembly	8.40E-14	9.96E-13	7.13E-13	ENSDARG00000061249/ENSDARG00000029764/ENSDARG00000075433/ENSDARG00000097613/ENSDARG00000009280/ENSDARG00000007344/ENSDARG00000003081/ENSDARG00000028213/ENSDARG00000000563	9
BP	GO:0071688	striated muscle myosin thick filament assembly	8.40E-14	9.96E-13	7.13E-13	ENSDARG00000061249/ENSDARG00000029764/ENSDARG00000075433/ENSDARG00000097613/ENSDARG00000009280/ENSDARG00000007344/ENSDARG00000003081/ENSDARG00000028213/ENSDARG00000000563	9
BP	GO:0097435	supramolecular fiber organization	1.16E-13	1.35E-12	9.66E-13	ENSDARG00000061249/ENSDARG00000006757/ENSDARG00000029764/ENSDARG00000075433/ENSDARG00000024141/ENSDARG00000014106/ENSDARG00000099889/ENSDARG00000097613/ENSDARG00000071113/ENSDARG00000032630/ENSDARG00000008487/ENSDARG00000009280/ENSDARG00000030270/ENSDARG00000007344/ENSDARG00000020890/ENSDARG00000058656/ENSDARG00000013755/ENSDARG00000003081/ENSDARG00000028213/ENSDARG00000000563/ENSDARG00000033683/…	23
BP	GO:0009060	aerobic respiration	4.19E-13	4.80E-12	3.44E-12	ENSDARG00000068738/ENSDARG00000014230/ENSDARG00000099663/ENSDARG00000052712/ENSDARG00000015978/ENSDARG00000104537/ENSDARG00000003795/ENSDARG00000088383/ENSDARG00000022438/ENSDARG00000059128/ENSDARG00000063905	11
BP	GO:0045333	cellular respiration	6.90E-13	7.79E-12	5.58E-12	ENSDARG00000068738/ENSDARG00000036684/ENSDARG00000014230/ENSDARG00000099663/ENSDARG00000029064/ENSDARG00000052712/ENSDARG00000015978/ENSDARG00000104537/ENSDARG00000003795/ENSDARG00000088383/ENSDARG00000022438/ENSDARG00000059128/ENSDARG00000063905	13
BP	GO:0006123	mitochondrial electron transport, cytochrome c to oxygen	8.32E-13	9.09E-12	6.51E-12	ENSDARG00000068738/ENSDARG00000099663/ENSDARG00000015978/ENSDARG00000104537/ENSDARG00000088383/ENSDARG00000022438/ENSDARG00000063905	7
BP	GO:0019646	aerobic electron transport chain	8.32E-13	9.09E-12	6.51E-12	ENSDARG00000068738/ENSDARG00000099663/ENSDARG00000015978/ENSDARG00000104537/ENSDARG00000088383/ENSDARG00000022438/ENSDARG00000063905	7
BP	GO:0042775	mitochondrial ATP synthesis coupled electron transport	1.54E-12	1.65E-11	1.18E-11	ENSDARG00000068738/ENSDARG00000036684/ENSDARG00000099663/ENSDARG00000029064/ENSDARG00000015978/ENSDARG00000104537/ENSDARG00000088383/ENSDARG00000022438/ENSDARG00000059128/ENSDARG00000063905	10
BP	GO:0048739	cardiac muscle fiber development	2.13E-12	2.25E-11	1.61E-11	ENSDARG00000061249/ENSDARG00000075433/ENSDARG00000097613/ENSDARG00000057317/ENSDARG00000007344/ENSDARG00000003081/ENSDARG00000028213/ENSDARG00000000563	8
BP	GO:0015980	energy derivation by oxidation of organic compounds	2.65E-12	2.76E-11	1.97E-11	ENSDARG00000068738/ENSDARG00000016875/ENSDARG00000036684/ENSDARG00000014230/ENSDARG00000099663/ENSDARG00000029064/ENSDARG00000052712/ENSDARG00000015978/ENSDARG00000104537/ENSDARG00000003795/ENSDARG00000088383/ENSDARG00000022438/ENSDARG00000059128/ENSDARG00000063905	14
BP	GO:0042773	ATP synthesis coupled electron transport	4.08E-12	4.19E-11	3.00E-11	ENSDARG00000068738/ENSDARG00000036684/ENSDARG00000099663/ENSDARG00000029064/ENSDARG00000015978/ENSDARG00000104537/ENSDARG00000088383/ENSDARG00000022438/ENSDARG00000059128/ENSDARG00000063905	10
BP	GO:0007517	muscle organ development	5.23E-12	5.29E-11	3.79E-11	ENSDARG00000010472/ENSDARG00000061249/ENSDARG00000006757/ENSDARG00000056322/ENSDARG00000075433/ENSDARG00000097613/ENSDARG00000008487/ENSDARG00000076192/ENSDARG00000007344/ENSDARG00000036371/ENSDARG00000058656/ENSDARG00000003081/ENSDARG00000028213/ENSDARG00000000563/ENSDARG00000055618/ENSDARG00000012944	16
BP	GO:0055013	cardiac muscle cell development	5.87E-12	5.86E-11	4.19E-11	ENSDARG00000061249/ENSDARG00000029764/ENSDARG00000075433/ENSDARG00000097613/ENSDARG00000032630/ENSDARG00000057317/ENSDARG00000007344/ENSDARG00000003081/ENSDARG00000028213/ENSDARG00000000563	10
BP	GO:0055006	cardiac cell development	1.17E-11	1.15E-10	8.22E-11	ENSDARG00000061249/ENSDARG00000029764/ENSDARG00000075433/ENSDARG00000097613/ENSDARG00000032630/ENSDARG00000057317/ENSDARG00000007344/ENSDARG00000003081/ENSDARG00000028213/ENSDARG00000000563	10
BP	GO:0030240	skeletal muscle thin filament assembly	1.21E-11	1.17E-10	8.38E-11	ENSDARG00000061249/ENSDARG00000075433/ENSDARG00000097613/ENSDARG00000009280/ENSDARG00000007344/ENSDARG00000003081/ENSDARG00000028213/ENSDARG00000000563	8
BP	GO:0022904	respiratory electron transport chain	2.58E-11	2.47E-10	1.77E-10	ENSDARG00000068738/ENSDARG00000036684/ENSDARG00000099663/ENSDARG00000029064/ENSDARG00000015978/ENSDARG00000104537/ENSDARG00000088383/ENSDARG00000022438/ENSDARG00000059128/ENSDARG00000063905	10
BP	GO:0003009	skeletal muscle contraction	4.97E-11	4.68E-10	3.35E-10	ENSDARG00000018105/ENSDARG00000030270/ENSDARG00000007344/ENSDARG00000020574/ENSDARG00000068457/ENSDARG00000070835/ENSDARG00000029069/ENSDARG00000029995	8
BP	GO:0022900	electron transport chain	5.37E-11	4.99E-10	3.58E-10	ENSDARG00000068738/ENSDARG00000036684/ENSDARG00000099663/ENSDARG00000029064/ENSDARG00000015978/ENSDARG00000104537/ENSDARG00000088383/ENSDARG00000022438/ENSDARG00000059128/ENSDARG00000063905	10
BP	GO:0055003	cardiac myofibril assembly	6.41E-11	5.88E-10	4.21E-10	ENSDARG00000061249/ENSDARG00000075433/ENSDARG00000097613/ENSDARG00000032630/ENSDARG00000007344/ENSDARG00000003081/ENSDARG00000028213/ENSDARG00000000563	8
BP	GO:0055007	cardiac muscle cell differentiation	8.11E-11	7.34E-10	5.26E-10	ENSDARG00000061249/ENSDARG00000029764/ENSDARG00000075433/ENSDARG00000097613/ENSDARG00000032630/ENSDARG00000057317/ENSDARG00000007344/ENSDARG00000003081/ENSDARG00000028213/ENSDARG00000000563	10
BP	GO:0050879	multicellular organismal movement	1.04E-10	9.17E-10	6.57E-10	ENSDARG00000018105/ENSDARG00000030270/ENSDARG00000007344/ENSDARG00000020574/ENSDARG00000068457/ENSDARG00000070835/ENSDARG00000029069/ENSDARG00000029995	8
BP	GO:0050881	musculoskeletal movement	1.04E-10	9.17E-10	6.57E-10	ENSDARG00000018105/ENSDARG00000030270/ENSDARG00000007344/ENSDARG00000020574/ENSDARG00000068457/ENSDARG00000070835/ENSDARG00000029069/ENSDARG00000029995	8
BP	GO:0006941	striated muscle contraction	2.57E-10	2.24E-09	1.60E-09	ENSDARG00000018105/ENSDARG00000030270/ENSDARG00000007344/ENSDARG00000058656/ENSDARG00000020574/ENSDARG00000068457/ENSDARG00000070835/ENSDARG00000029069/ENSDARG00000029995	9
BP	GO:0098662	inorganic cation transmembrane transport	4.75E-10	4.08E-09	2.92E-09	ENSDARG00000010472/ENSDARG00000018105/ENSDARG00000068738/ENSDARG00000071331/ENSDARG00000024047/ENSDARG00000035458/ENSDARG00000020574/ENSDARG00000009447/ENSDARG00000095897/ENSDARG00000098355/ENSDARG00000014313/ENSDARG00000015978/ENSDARG00000068940/ENSDARG00000019404/ENSDARG00000045514/ENSDARG00000001788/ENSDARG00000011841/ENSDARG00000063905	18
BP	GO:0035051	cardiocyte differentiation	1.56E-09	1.33E-08	9.51E-09	ENSDARG00000061249/ENSDARG00000029764/ENSDARG00000075433/ENSDARG00000097613/ENSDARG00000032630/ENSDARG00000057317/ENSDARG00000007344/ENSDARG00000003081/ENSDARG00000028213/ENSDARG00000000563	10
BP	GO:0098660	inorganic ion transmembrane transport	1.67E-09	1.40E-08	1.01E-08	ENSDARG00000010472/ENSDARG00000018105/ENSDARG00000068738/ENSDARG00000071331/ENSDARG00000024047/ENSDARG00000035458/ENSDARG00000020574/ENSDARG00000009447/ENSDARG00000095897/ENSDARG00000098355/ENSDARG00000014313/ENSDARG00000015978/ENSDARG00000068940/ENSDARG00000019404/ENSDARG00000045514/ENSDARG00000001788/ENSDARG00000011841/ENSDARG00000063905	18
BP	GO:0098655	cation transmembrane transport	3.60E-09	2.99E-08	2.14E-08	ENSDARG00000010472/ENSDARG00000018105/ENSDARG00000068738/ENSDARG00000071331/ENSDARG00000024047/ENSDARG00000035458/ENSDARG00000020574/ENSDARG00000009447/ENSDARG00000095897/ENSDARG00000098355/ENSDARG00000014313/ENSDARG00000015978/ENSDARG00000068940/ENSDARG00000019404/ENSDARG00000045514/ENSDARG00000001788/ENSDARG00000011841/ENSDARG00000063905	18
BP	GO:0007519	skeletal muscle tissue development	3.89E-09	3.18E-08	2.28E-08	ENSDARG00000010472/ENSDARG00000006757/ENSDARG00000056322/ENSDARG00000008487/ENSDARG00000076192/ENSDARG00000036371/ENSDARG00000058656/ENSDARG00000028213/ENSDARG00000000563/ENSDARG00000055618/ENSDARG00000012944	11
BP	GO:0055008	cardiac muscle tissue morphogenesis	5.33E-09	4.31E-08	3.09E-08	ENSDARG00000061249/ENSDARG00000075433/ENSDARG00000097613/ENSDARG00000007344/ENSDARG00000003081/ENSDARG00000028213/ENSDARG00000000563	7
BP	GO:0060538	skeletal muscle organ development	1.02E-08	8.15E-08	5.83E-08	ENSDARG00000010472/ENSDARG00000006757/ENSDARG00000056322/ENSDARG00000008487/ENSDARG00000076192/ENSDARG00000036371/ENSDARG00000058656/ENSDARG00000028213/ENSDARG00000000563/ENSDARG00000055618/ENSDARG00000012944	11
BP	GO:0048738	cardiac muscle tissue development	1.44E-08	1.14E-07	8.15E-08	ENSDARG00000061249/ENSDARG00000029764/ENSDARG00000075433/ENSDARG00000097613/ENSDARG00000032630/ENSDARG00000057317/ENSDARG00000007344/ENSDARG00000003081/ENSDARG00000028213/ENSDARG00000000563	10
BP	GO:0007015	actin filament organization	1.56E-08	1.21E-07	8.66E-08	ENSDARG00000061249/ENSDARG00000075433/ENSDARG00000014106/ENSDARG00000097613/ENSDARG00000071113/ENSDARG00000032630/ENSDARG00000009280/ENSDARG00000007344/ENSDARG00000020890/ENSDARG00000013755/ENSDARG00000003081/ENSDARG00000028213/ENSDARG00000000563/ENSDARG00000033683	14
BP	GO:0060415	muscle tissue morphogenesis	1.57E-08	1.21E-07	8.66E-08	ENSDARG00000061249/ENSDARG00000075433/ENSDARG00000097613/ENSDARG00000007344/ENSDARG00000003081/ENSDARG00000028213/ENSDARG00000000563	7
BP	GO:0048644	muscle organ morphogenesis	1.84E-08	1.41E-07	1.01E-07	ENSDARG00000061249/ENSDARG00000075433/ENSDARG00000097613/ENSDARG00000007344/ENSDARG00000003081/ENSDARG00000028213/ENSDARG00000000563	7
BP	GO:0015672	monovalent inorganic cation transport	3.21E-08	2.43E-07	1.74E-07	ENSDARG00000010472/ENSDARG00000068738/ENSDARG00000024047/ENSDARG00000009447/ENSDARG00000095897/ENSDARG00000098355/ENSDARG00000014313/ENSDARG00000015978/ENSDARG00000068940/ENSDARG00000019404/ENSDARG00000045514/ENSDARG00000001788/ENSDARG00000011841/ENSDARG00000063905	14
BP	GO:0006942	regulation of striated muscle contraction	9.81E-08	7.33E-07	5.25E-07	ENSDARG00000018105/ENSDARG00000030270/ENSDARG00000058656/ENSDARG00000020574/ENSDARG00000068457	5
BP	GO:0060047	heart contraction	1.52E-07	1.12E-06	8.05E-07	ENSDARG00000010472/ENSDARG00000014976/ENSDARG00000030270/ENSDARG00000007344/ENSDARG00000058656/ENSDARG00000028213/ENSDARG00000068457/ENSDARG00000029069/ENSDARG00000014230/ENSDARG00000029995	10
BP	GO:0003015	heart process	2.01E-07	1.47E-06	1.06E-06	ENSDARG00000010472/ENSDARG00000014976/ENSDARG00000030270/ENSDARG00000007344/ENSDARG00000058656/ENSDARG00000028213/ENSDARG00000068457/ENSDARG00000029069/ENSDARG00000014230/ENSDARG00000029995	10
BP	GO:0009132	nucleoside diphosphate metabolic process	2.03E-07	1.47E-06	1.06E-06	ENSDARG00000099860/ENSDARG00000057571/ENSDARG00000034470/ENSDARG00000043457/ENSDARG00000001950/ENSDARG00000039007/ENSDARG00000099420	7
BP	GO:0006937	regulation of muscle contraction	3.92E-07	2.81E-06	2.01E-06	ENSDARG00000018105/ENSDARG00000030270/ENSDARG00000058656/ENSDARG00000020574/ENSDARG00000068457/ENSDARG00000070835	6
BP	GO:0060048	cardiac muscle contraction	5.18E-07	3.68E-06	2.63E-06	ENSDARG00000030270/ENSDARG00000007344/ENSDARG00000058656/ENSDARG00000068457/ENSDARG00000029069/ENSDARG00000029995	6
BP	GO:0090257	regulation of muscle system process	6.76E-07	4.74E-06	3.40E-06	ENSDARG00000018105/ENSDARG00000030270/ENSDARG00000058656/ENSDARG00000020574/ENSDARG00000068457/ENSDARG00000070835	6
BP	GO:0046031	ADP metabolic process	1.11E-06	7.71E-06	5.52E-06	ENSDARG00000099860/ENSDARG00000057571/ENSDARG00000034470/ENSDARG00000043457/ENSDARG00000001950/ENSDARG00000039007	6
BP	GO:0009135	purine nucleoside diphosphate metabolic process	1.25E-06	8.41E-06	6.02E-06	ENSDARG00000099860/ENSDARG00000057571/ENSDARG00000034470/ENSDARG00000043457/ENSDARG00000001950/ENSDARG00000039007	6
BP	GO:0009179	purine ribonucleoside diphosphate metabolic process	1.25E-06	8.41E-06	6.02E-06	ENSDARG00000099860/ENSDARG00000057571/ENSDARG00000034470/ENSDARG00000043457/ENSDARG00000001950/ENSDARG00000039007	6
BP	GO:0009185	ribonucleoside diphosphate metabolic process	1.25E-06	8.41E-06	6.02E-06	ENSDARG00000099860/ENSDARG00000057571/ENSDARG00000034470/ENSDARG00000043457/ENSDARG00000001950/ENSDARG00000039007	6
BP	GO:0014902	myotube differentiation	1.88E-06	1.26E-05	9.00E-06	ENSDARG00000006757/ENSDARG00000024141/ENSDARG00000008487/ENSDARG00000057571/ENSDARG00000036371/ENSDARG00000055618/ENSDARG00000012944	7
BP	GO:0006165	nucleoside diphosphate phosphorylation	1.95E-06	1.29E-05	9.22E-06	ENSDARG00000099860/ENSDARG00000057571/ENSDARG00000034470/ENSDARG00000043457/ENSDARG00000039007/ENSDARG00000099420	6
BP	GO:0046939	nucleotide phosphorylation	2.40E-06	1.57E-05	1.13E-05	ENSDARG00000099860/ENSDARG00000057571/ENSDARG00000034470/ENSDARG00000043457/ENSDARG00000039007/ENSDARG00000099420	6
BP	GO:0042398	cellular modified amino acid biosynthetic process	6.69E-06	4.34E-05	3.11E-05	ENSDARG00000036239/ENSDARG00000039929/ENSDARG00000040565/ENSDARG00000035327/ENSDARG00000070844	5
BP	GO:0008015	blood circulation	1.09E-05	7.02E-05	5.03E-05	ENSDARG00000010472/ENSDARG00000014976/ENSDARG00000030270/ENSDARG00000007344/ENSDARG00000058656/ENSDARG00000028213/ENSDARG00000068457/ENSDARG00000029069/ENSDARG00000014230/ENSDARG00000029995	10
BP	GO:0003013	circulatory system process	1.29E-05	8.19E-05	5.87E-05	ENSDARG00000010472/ENSDARG00000014976/ENSDARG00000030270/ENSDARG00000007344/ENSDARG00000058656/ENSDARG00000028213/ENSDARG00000068457/ENSDARG00000029069/ENSDARG00000014230/ENSDARG00000029995	10
BP	GO:0006096	glycolytic process	1.50E-05	9.40E-05	6.73E-05	ENSDARG00000099860/ENSDARG00000057571/ENSDARG00000034470/ENSDARG00000043457/ENSDARG00000039007	5
BP	GO:0006757	ATP generation from ADP	1.50E-05	9.40E-05	6.73E-05	ENSDARG00000099860/ENSDARG00000057571/ENSDARG00000034470/ENSDARG00000043457/ENSDARG00000039007	5
BP	GO:0042866	pyruvate biosynthetic process	1.67E-05	0.000103459	7.41E-05	ENSDARG00000099860/ENSDARG00000057571/ENSDARG00000034470/ENSDARG00000043457/ENSDARG00000039007	5
BP	GO:0046394	carboxylic acid biosynthetic process	3.08E-05	0.000189497	0.000135686	ENSDARG00000103744/ENSDARG00000099860/ENSDARG00000036239/ENSDARG00000057571/ENSDARG00000034470/ENSDARG00000070844/ENSDARG00000043457/ENSDARG00000039007/ENSDARG00000013430	9
BP	GO:0016053	organic acid biosynthetic process	3.29E-05	0.000200587	0.000143627	ENSDARG00000103744/ENSDARG00000099860/ENSDARG00000036239/ENSDARG00000057571/ENSDARG00000034470/ENSDARG00000070844/ENSDARG00000043457/ENSDARG00000039007/ENSDARG00000013430	9
BP	GO:0006575	cellular modified amino acid metabolic process	4.94E-05	0.00029836	0.000213636	ENSDARG00000036239/ENSDARG00000039929/ENSDARG00000040565/ENSDARG00000035327/ENSDARG00000070844/ENSDARG00000013430/ENSDARG00000005191	7
BP	GO:0006090	pyruvate metabolic process	6.33E-05	0.000378409	0.000270954	ENSDARG00000099860/ENSDARG00000057571/ENSDARG00000034470/ENSDARG00000043457/ENSDARG00000039007	5
BP	GO:0014904	myotube cell development	8.51E-05	0.000491867	0.000352194	ENSDARG00000006757/ENSDARG00000008487/ENSDARG00000036371/ENSDARG00000055618/ENSDARG00000012944	5
BP	GO:0019359	nicotinamide nucleotide biosynthetic process	8.51E-05	0.000491867	0.000352194	ENSDARG00000099860/ENSDARG00000057571/ENSDARG00000034470/ENSDARG00000043457/ENSDARG00000039007	5
BP	GO:0019363	pyridine nucleotide biosynthetic process	8.51E-05	0.000491867	0.000352194	ENSDARG00000099860/ENSDARG00000057571/ENSDARG00000034470/ENSDARG00000043457/ENSDARG00000039007	5
BP	GO:0048741	skeletal muscle fiber development	8.51E-05	0.000491867	0.000352194	ENSDARG00000006757/ENSDARG00000008487/ENSDARG00000036371/ENSDARG00000055618/ENSDARG00000012944	5
BP	GO:0006732	coenzyme metabolic process	9.20E-05	0.000527233	0.000377517	ENSDARG00000099860/ENSDARG00000057571/ENSDARG00000034470/ENSDARG00000070844/ENSDARG00000043457/ENSDARG00000039605/ENSDARG00000039007/ENSDARG00000052712/ENSDARG00000005191	9
BP	GO:0072525	pyridine-containing compound biosynthetic process	0.000112278	0.000638408	0.000457122	ENSDARG00000099860/ENSDARG00000057571/ENSDARG00000034470/ENSDARG00000043457/ENSDARG00000039007	5
BP	GO:0009166	nucleotide catabolic process	0.000120017	0.000676816	0.000484623	ENSDARG00000099860/ENSDARG00000057571/ENSDARG00000034470/ENSDARG00000043457/ENSDARG00000039007	5
BP	GO:0003007	heart morphogenesis	0.000127388	0.000712543	0.000510205	ENSDARG00000010472/ENSDARG00000061249/ENSDARG00000029764/ENSDARG00000075433/ENSDARG00000097613/ENSDARG00000007344/ENSDARG00000003081/ENSDARG00000028213/ENSDARG00000000563	9
BP	GO:1901292	nucleoside phosphate catabolic process	0.000145703	0.000808419	0.000578856	ENSDARG00000099860/ENSDARG00000057571/ENSDARG00000034470/ENSDARG00000043457/ENSDARG00000039007	5
BP	GO:0034404	nucleobase-containing small molecule biosynthetic process	0.000147627	0.000812541	0.000581808	ENSDARG00000099860/ENSDARG00000057571/ENSDARG00000034470/ENSDARG00000043457/ENSDARG00000039007/ENSDARG00000099420	6
BP	GO:0046033	AMP metabolic process	0.000220495	0.001203973	0.000862086	ENSDARG00000017049/ENSDARG00000033832/ENSDARG00000001950	3
BP	GO:0016052	carbohydrate catabolic process	0.000325281	0.001762152	0.001261761	ENSDARG00000099860/ENSDARG00000057571/ENSDARG00000034470/ENSDARG00000043457/ENSDARG00000039007	5
BP	GO:0072330	monocarboxylic acid biosynthetic process	0.000384251	0.00206535	0.001478862	ENSDARG00000103744/ENSDARG00000099860/ENSDARG00000057571/ENSDARG00000034470/ENSDARG00000043457/ENSDARG00000039007	6
BP	GO:0019362	pyridine nucleotide metabolic process	0.000398724	0.002110168	0.001510953	ENSDARG00000099860/ENSDARG00000057571/ENSDARG00000034470/ENSDARG00000043457/ENSDARG00000039007	5
BP	GO:0046496	nicotinamide nucleotide metabolic process	0.000398724	0.002110168	0.001510953	ENSDARG00000099860/ENSDARG00000057571/ENSDARG00000034470/ENSDARG00000043457/ENSDARG00000039007	5
BP	GO:0046500	S-adenosylmethionine metabolic process	0.000408087	0.002143234	0.001534629	ENSDARG00000070844/ENSDARG00000039605/ENSDARG00000005191	3
BP	GO:0051186	cofactor metabolic process	0.000416391	0.00217028	0.001553995	ENSDARG00000099860/ENSDARG00000057571/ENSDARG00000034470/ENSDARG00000070844/ENSDARG00000043457/ENSDARG00000039605/ENSDARG00000039007/ENSDARG00000052712/ENSDARG00000067975/ENSDARG00000005191	10
BP	GO:0072524	pyridine-containing compound metabolic process	0.000484047	0.002503942	0.001792908	ENSDARG00000099860/ENSDARG00000057571/ENSDARG00000034470/ENSDARG00000043457/ENSDARG00000039007	5
BP	GO:0051188	cofactor biosynthetic process	0.000499518	0.00256469	0.001836406	ENSDARG00000099860/ENSDARG00000057571/ENSDARG00000034470/ENSDARG00000043457/ENSDARG00000039605/ENSDARG00000039007/ENSDARG00000067975	7
BP	GO:0044057	regulation of system process	0.000532601	0.002714294	0.001943527	ENSDARG00000018105/ENSDARG00000030270/ENSDARG00000058656/ENSDARG00000020574/ENSDARG00000068457/ENSDARG00000070835	6
BP	GO:0044283	small molecule biosynthetic process	0.000963673	0.004875051	0.003490704	ENSDARG00000103744/ENSDARG00000099860/ENSDARG00000036239/ENSDARG00000057571/ENSDARG00000034470/ENSDARG00000070844/ENSDARG00000043457/ENSDARG00000039007/ENSDARG00000099420/ENSDARG00000013430	10
BP	GO:0006733	oxidoreduction coenzyme metabolic process	0.001007645	0.005060288	0.003623339	ENSDARG00000099860/ENSDARG00000057571/ENSDARG00000034470/ENSDARG00000043457/ENSDARG00000039007	5
BP	GO:1990542	mitochondrial transmembrane transport	0.001050152	0.005204691	0.003726737	ENSDARG00000068738/ENSDARG00000091209/ENSDARG00000044420/ENSDARG00000015978	4
BP	GO:0009108	coenzyme biosynthetic process	0.001051529	0.005204691	0.003726737	ENSDARG00000099860/ENSDARG00000057571/ENSDARG00000034470/ENSDARG00000043457/ENSDARG00000039605/ENSDARG00000039007	6
BP	GO:0046434	organophosphate catabolic process	0.001414146	0.006949518	0.004976093	ENSDARG00000099860/ENSDARG00000057571/ENSDARG00000034470/ENSDARG00000043457/ENSDARG00000039007	5
BP	GO:0002082	regulation of oxidative phosphorylation	0.001922086	0.009247521	0.006621542	ENSDARG00000054907/ENSDARG00000053217	2
BP	GO:0042044	fluid transport	0.001922086	0.009247521	0.006621542	ENSDARG00000010472/ENSDARG00000037285	2
BP	GO:1903578	regulation of ATP metabolic process	0.001922086	0.009247521	0.006621542	ENSDARG00000054907/ENSDARG00000053217	2
BP	GO:0006099	tricarboxylic acid cycle	0.002068051	0.009880686	0.00707491	ENSDARG00000014230/ENSDARG00000052712/ENSDARG00000003795	3
BP	GO:0006101	citrate metabolic process	0.002398651	0.011381186	0.00814932	ENSDARG00000014230/ENSDARG00000052712/ENSDARG00000003795	3
BP	GO:0072350	tricarboxylic acid metabolic process	0.002575497	0.01213659	0.008690215	ENSDARG00000014230/ENSDARG00000052712/ENSDARG00000003795	3
BP	GO:0006520	cellular amino acid metabolic process	0.002610504	0.012217867	0.008748412	ENSDARG00000036894/ENSDARG00000036239/ENSDARG00000070844/ENSDARG00000039269/ENSDARG00000060036/ENSDARG00000013430/ENSDARG00000005191	7
BP	GO:0006140	regulation of nucleotide metabolic process	0.003288208	0.015081916	0.010799168	ENSDARG00000054907/ENSDARG00000053217	2
BP	GO:0046498	S-adenosylhomocysteine metabolic process	0.003288208	0.015081916	0.010799168	ENSDARG00000070844/ENSDARG00000005191	2
BP	GO:1900542	regulation of purine nucleotide metabolic process	0.003288208	0.015081916	0.010799168	ENSDARG00000054907/ENSDARG00000053217	2
BP	GO:0030042	actin filament depolymerization	0.003579762	0.016310437	0.011678832	ENSDARG00000014106/ENSDARG00000071113/ENSDARG00000020890	3
BP	GO:0006122	mitochondrial electron transport, ubiquinol to cytochrome c	0.003819527	0.017288383	0.012379075	ENSDARG00000029064/ENSDARG00000059128	2
BP	GO:0006825	copper ion transport	0.004387952	0.019476844	0.013946088	ENSDARG00000096616/ENSDARG00000096849	2
BP	GO:0010257	NADH dehydrogenase complex assembly	0.004387952	0.019476844	0.013946088	ENSDARG00000006290/ENSDARG00000042777	2
BP	GO:0032981	mitochondrial respiratory chain complex I assembly	0.004387952	0.019476844	0.013946088	ENSDARG00000006290/ENSDARG00000042777	2
BP	GO:0044270	cellular nitrogen compound catabolic process	0.004587892	0.020233781	0.014488081	ENSDARG00000099860/ENSDARG00000057571/ENSDARG00000034470/ENSDARG00000043457/ENSDARG00000039007/ENSDARG00000013430/ENSDARG00000005191	7
BP	GO:0006839	mitochondrial transport	0.004701407	0.020602346	0.014751986	ENSDARG00000068738/ENSDARG00000091209/ENSDARG00000044420/ENSDARG00000015978	4
BP	GO:0007005	mitochondrion organization	0.005743413	0.025009293	0.017907511	ENSDARG00000044420/ENSDARG00000014230/ENSDARG00000006290/ENSDARG00000042777/ENSDARG00000054907/ENSDARG00000053217	6
BP	GO:0014823	response to activity	0.006310781	0.027307029	0.019552769	ENSDARG00000070835/ENSDARG00000012944	2
BP	GO:0042278	purine nucleoside metabolic process	0.006542842	0.027959474	0.020019942	ENSDARG00000070844/ENSDARG00000099420/ENSDARG00000005191	3
BP	GO:0046128	purine ribonucleoside metabolic process	0.006542842	0.027959474	0.020019942	ENSDARG00000070844/ENSDARG00000099420/ENSDARG00000005191	3
BP	GO:0006188	IMP biosynthetic process	0.007022572	0.029824256	0.021355189	ENSDARG00000017049/ENSDARG00000033832	2
BP	GO:0043467	regulation of generation of precursor metabolites and energy	0.007768963	0.032791696	0.023479978	ENSDARG00000054907/ENSDARG00000053217	2
BP	GO:0001966	thigmotaxis	0.008549468	0.035433941	0.025371916	ENSDARG00000010472/ENSDARG00000009280	2
BP	GO:0006555	methionine metabolic process	0.008549468	0.035433941	0.025371916	ENSDARG00000013430/ENSDARG00000005191	2
BP	GO:0042219	cellular modified amino acid catabolic process	0.008549468	0.035433941	0.025371916	ENSDARG00000013430/ENSDARG00000005191	2
BP	GO:0034655	nucleobase-containing compound catabolic process	0.008958652	0.036907501	0.026427036	ENSDARG00000099860/ENSDARG00000057571/ENSDARG00000034470/ENSDARG00000043457/ENSDARG00000039007/ENSDARG00000005191	6
BP	GO:1901605	alpha-amino acid metabolic process	0.009196007	0.037659839	0.026965735	ENSDARG00000036239/ENSDARG00000070844/ENSDARG00000039269/ENSDARG00000013430/ENSDARG00000005191	5
BP	GO:0046040	IMP metabolic process	0.009363607	0.038119298	0.027294723	ENSDARG00000017049/ENSDARG00000033832	2
BP	GO:0032787	monocarboxylic acid metabolic process	0.009763889	0.039515034	0.028294119	ENSDARG00000103744/ENSDARG00000099860/ENSDARG00000057571/ENSDARG00000034470/ENSDARG00000043457/ENSDARG00000039007	6
BP	GO:1901607	alpha-amino acid biosynthetic process	0.010628158	0.042761243	0.030618516	ENSDARG00000036239/ENSDARG00000070844/ENSDARG00000013430	3
BP	GO:0006874	cellular calcium ion homeostasis	0.011520229	0.046080917	0.032995516	ENSDARG00000010472/ENSDARG00000018105/ENSDARG00000071331/ENSDARG00000035458/ENSDARG00000020574	5
BP	GO:0007520	myoblast fusion	0.012003075	0.047734771	0.034179732	ENSDARG00000024141/ENSDARG00000057571	2
CC	GO:0030017	sarcomere	5.68E-31	4.33E-29	2.79E-29	ENSDARG00000061249/ENSDARG00000056322/ENSDARG00000018105/ENSDARG00000075433/ENSDARG00000056209/ENSDARG00000099889/ENSDARG00000012311/ENSDARG00000097613/ENSDARG00000071331/ENSDARG00000099974/ENSDARG00000032630/ENSDARG00000057317/ENSDARG00000067701/ENSDARG00000076192/ENSDARG00000009280/ENSDARG00000030270/ENSDARG00000007344/ENSDARG00000020890/ENSDARG00000058656/ENSDARG00000071445/ENSDARG00000003081/…	28
CC	GO:0044449	contractile fiber part	6.93E-31	4.33E-29	2.79E-29	ENSDARG00000061249/ENSDARG00000056322/ENSDARG00000018105/ENSDARG00000075433/ENSDARG00000056209/ENSDARG00000099889/ENSDARG00000012311/ENSDARG00000097613/ENSDARG00000071331/ENSDARG00000099974/ENSDARG00000032630/ENSDARG00000057317/ENSDARG00000067701/ENSDARG00000076192/ENSDARG00000009280/ENSDARG00000030270/ENSDARG00000007344/ENSDARG00000020890/ENSDARG00000058656/ENSDARG00000071445/ENSDARG00000003081/…	28
CC	GO:0030016	myofibril	1.03E-30	4.33E-29	2.79E-29	ENSDARG00000061249/ENSDARG00000056322/ENSDARG00000018105/ENSDARG00000075433/ENSDARG00000056209/ENSDARG00000099889/ENSDARG00000012311/ENSDARG00000097613/ENSDARG00000071331/ENSDARG00000099974/ENSDARG00000032630/ENSDARG00000057317/ENSDARG00000067701/ENSDARG00000076192/ENSDARG00000009280/ENSDARG00000030270/ENSDARG00000007344/ENSDARG00000020890/ENSDARG00000058656/ENSDARG00000071445/ENSDARG00000003081/…	28
CC	GO:0043292	contractile fiber	1.25E-30	4.33E-29	2.79E-29	ENSDARG00000061249/ENSDARG00000056322/ENSDARG00000018105/ENSDARG00000075433/ENSDARG00000056209/ENSDARG00000099889/ENSDARG00000012311/ENSDARG00000097613/ENSDARG00000071331/ENSDARG00000099974/ENSDARG00000032630/ENSDARG00000057317/ENSDARG00000067701/ENSDARG00000076192/ENSDARG00000009280/ENSDARG00000030270/ENSDARG00000007344/ENSDARG00000020890/ENSDARG00000058656/ENSDARG00000071445/ENSDARG00000003081/…	28
CC	GO:0031674	I band	9.47E-24	2.63E-22	1.70E-22	ENSDARG00000061249/ENSDARG00000056322/ENSDARG00000018105/ENSDARG00000075433/ENSDARG00000056209/ENSDARG00000012311/ENSDARG00000097613/ENSDARG00000071331/ENSDARG00000099974/ENSDARG00000032630/ENSDARG00000057317/ENSDARG00000067701/ENSDARG00000076192/ENSDARG00000007344/ENSDARG00000058656/ENSDARG00000071445/ENSDARG00000003081/ENSDARG00000028213/ENSDARG00000000563/ENSDARG00000020574	20
CC	GO:0098800	inner mitochondrial membrane protein complex	1.78E-23	4.13E-22	2.66E-22	ENSDARG00000044420/ENSDARG00000036684/ENSDARG00000021984/ENSDARG00000009447/ENSDARG00000006290/ENSDARG00000041400/ENSDARG00000095897/ENSDARG00000042777/ENSDARG00000096003/ENSDARG00000099663/ENSDARG00000029064/ENSDARG00000098355/ENSDARG00000014313/ENSDARG00000038028/ENSDARG00000068940/ENSDARG00000019404/ENSDARG00000045514/ENSDARG00000088383/ENSDARG00000022438/ENSDARG00000059128/ENSDARG00000011841/…	22
CC	GO:0044455	mitochondrial membrane part	2.42E-23	4.80E-22	3.09E-22	ENSDARG00000044420/ENSDARG00000036684/ENSDARG00000021984/ENSDARG00000009447/ENSDARG00000006290/ENSDARG00000041400/ENSDARG00000095897/ENSDARG00000042777/ENSDARG00000096003/ENSDARG00000099663/ENSDARG00000054907/ENSDARG00000029064/ENSDARG00000098355/ENSDARG00000014313/ENSDARG00000038028/ENSDARG00000068940/ENSDARG00000019404/ENSDARG00000045514/ENSDARG00000053217/ENSDARG00000115557/ENSDARG00000088383/…	25
CC	GO:0005740	mitochondrial envelope	3.65E-22	6.34E-21	4.08E-21	ENSDARG00000068738/ENSDARG00000096616/ENSDARG00000036239/ENSDARG00000091209/ENSDARG00000027355/ENSDARG00000044420/ENSDARG00000096849/ENSDARG00000036684/ENSDARG00000021984/ENSDARG00000009447/ENSDARG00000006290/ENSDARG00000041400/ENSDARG00000095897/ENSDARG00000042777/ENSDARG00000096003/ENSDARG00000099663/ENSDARG00000054907/ENSDARG00000029064/ENSDARG00000098355/ENSDARG00000014313/ENSDARG00000038028/…	32
CC	GO:0030018	Z disc	9.16E-22	1.41E-20	9.11E-21	ENSDARG00000061249/ENSDARG00000056322/ENSDARG00000018105/ENSDARG00000075433/ENSDARG00000056209/ENSDARG00000012311/ENSDARG00000097613/ENSDARG00000071331/ENSDARG00000099974/ENSDARG00000032630/ENSDARG00000057317/ENSDARG00000067701/ENSDARG00000007344/ENSDARG00000058656/ENSDARG00000071445/ENSDARG00000003081/ENSDARG00000028213/ENSDARG00000000563	18
CC	GO:0005743	mitochondrial inner membrane	1.70E-21	2.36E-20	1.52E-20	ENSDARG00000036239/ENSDARG00000027355/ENSDARG00000044420/ENSDARG00000036684/ENSDARG00000021984/ENSDARG00000009447/ENSDARG00000006290/ENSDARG00000041400/ENSDARG00000095897/ENSDARG00000042777/ENSDARG00000096003/ENSDARG00000099663/ENSDARG00000054907/ENSDARG00000029064/ENSDARG00000098355/ENSDARG00000014313/ENSDARG00000038028/ENSDARG00000068940/ENSDARG00000019404/ENSDARG00000045514/ENSDARG00000053217/…	27
CC	GO:0019866	organelle inner membrane	3.36E-20	4.25E-19	2.73E-19	ENSDARG00000036239/ENSDARG00000027355/ENSDARG00000044420/ENSDARG00000036684/ENSDARG00000021984/ENSDARG00000009447/ENSDARG00000006290/ENSDARG00000041400/ENSDARG00000095897/ENSDARG00000042777/ENSDARG00000096003/ENSDARG00000099663/ENSDARG00000054907/ENSDARG00000029064/ENSDARG00000098355/ENSDARG00000014313/ENSDARG00000038028/ENSDARG00000068940/ENSDARG00000019404/ENSDARG00000045514/ENSDARG00000053217/…	27
CC	GO:0031966	mitochondrial membrane	9.00E-19	1.04E-17	6.71E-18	ENSDARG00000036239/ENSDARG00000091209/ENSDARG00000027355/ENSDARG00000044420/ENSDARG00000036684/ENSDARG00000021984/ENSDARG00000009447/ENSDARG00000006290/ENSDARG00000041400/ENSDARG00000095897/ENSDARG00000042777/ENSDARG00000096003/ENSDARG00000099663/ENSDARG00000054907/ENSDARG00000029064/ENSDARG00000098355/ENSDARG00000014313/ENSDARG00000038028/ENSDARG00000068940/ENSDARG00000019404/ENSDARG00000045514/…	28
CC	GO:0015629	actin cytoskeleton	5.58E-18	5.96E-17	3.84E-17	ENSDARG00000061249/ENSDARG00000056322/ENSDARG00000075433/ENSDARG00000014106/ENSDARG00000056209/ENSDARG00000012311/ENSDARG00000097613/ENSDARG00000099974/ENSDARG00000067701/ENSDARG00000035438/ENSDARG00000030270/ENSDARG00000020890/ENSDARG00000071445/ENSDARG00000003081/ENSDARG00000028213/ENSDARG00000000563/ENSDARG00000033683/ENSDARG00000068457/ENSDARG00000070835/ENSDARG00000029069/ENSDARG00000067997/…	25
CC	GO:0098798	mitochondrial protein complex	9.83E-18	9.76E-17	6.28E-17	ENSDARG00000044420/ENSDARG00000036684/ENSDARG00000021984/ENSDARG00000009447/ENSDARG00000006290/ENSDARG00000041400/ENSDARG00000095897/ENSDARG00000042777/ENSDARG00000096003/ENSDARG00000099663/ENSDARG00000029064/ENSDARG00000098355/ENSDARG00000014313/ENSDARG00000038028/ENSDARG00000068940/ENSDARG00000019404/ENSDARG00000045514/ENSDARG00000088383/ENSDARG00000022438/ENSDARG00000059128/ENSDARG00000011841/…	22
CC	GO:0005746	mitochondrial respiratory chain	7.33E-17	6.79E-16	4.37E-16	ENSDARG00000036684/ENSDARG00000021984/ENSDARG00000006290/ENSDARG00000041400/ENSDARG00000042777/ENSDARG00000099663/ENSDARG00000054907/ENSDARG00000029064/ENSDARG00000038028/ENSDARG00000053217/ENSDARG00000115557/ENSDARG00000088383/ENSDARG00000022438/ENSDARG00000059128/ENSDARG00000063905	15
CC	GO:0070469	respiratory chain	4.51E-16	3.92E-15	2.52E-15	ENSDARG00000036684/ENSDARG00000021984/ENSDARG00000006290/ENSDARG00000041400/ENSDARG00000042777/ENSDARG00000099663/ENSDARG00000054907/ENSDARG00000029064/ENSDARG00000038028/ENSDARG00000053217/ENSDARG00000115557/ENSDARG00000088383/ENSDARG00000022438/ENSDARG00000059128/ENSDARG00000063905	15
CC	GO:0005753	mitochondrial proton-transporting ATP synthase complex	7.13E-15	5.83E-14	3.75E-14	ENSDARG00000009447/ENSDARG00000095897/ENSDARG00000096003/ENSDARG00000098355/ENSDARG00000014313/ENSDARG00000068940/ENSDARG00000019404/ENSDARG00000045514/ENSDARG00000011841	9
CC	GO:0045259	proton-transporting ATP synthase complex	1.29E-14	9.95E-14	6.40E-14	ENSDARG00000009447/ENSDARG00000095897/ENSDARG00000096003/ENSDARG00000098355/ENSDARG00000014313/ENSDARG00000068940/ENSDARG00000019404/ENSDARG00000045514/ENSDARG00000011841	9
CC	GO:0005865	striated muscle thin filament	3.23E-14	2.24E-13	1.44E-13	ENSDARG00000061249/ENSDARG00000075433/ENSDARG00000097613/ENSDARG00000030270/ENSDARG00000020890/ENSDARG00000003081/ENSDARG00000028213/ENSDARG00000000563/ENSDARG00000068457/ENSDARG00000070835/ENSDARG00000029069/ENSDARG00000029995	12
CC	GO:0036379	myofilament	3.23E-14	2.24E-13	1.44E-13	ENSDARG00000061249/ENSDARG00000075433/ENSDARG00000097613/ENSDARG00000030270/ENSDARG00000020890/ENSDARG00000003081/ENSDARG00000028213/ENSDARG00000000563/ENSDARG00000068457/ENSDARG00000070835/ENSDARG00000029069/ENSDARG00000029995	12
CC	GO:0098803	respiratory chain complex	1.22E-12	8.05E-12	5.18E-12	ENSDARG00000036684/ENSDARG00000021984/ENSDARG00000006290/ENSDARG00000041400/ENSDARG00000042777/ENSDARG00000099663/ENSDARG00000029064/ENSDARG00000038028/ENSDARG00000088383/ENSDARG00000022438/ENSDARG00000059128/ENSDARG00000063905	12
CC	GO:0016528	sarcoplasm	1.99E-12	1.26E-11	8.08E-12	ENSDARG00000038826/ENSDARG00000057903/ENSDARG00000006757/ENSDARG00000028625/ENSDARG00000018105/ENSDARG00000071331/ENSDARG00000024047/ENSDARG00000035458/ENSDARG00000020574	9
CC	GO:0031672	A band	1.71E-10	1.03E-09	6.66E-10	ENSDARG00000061249/ENSDARG00000075433/ENSDARG00000097613/ENSDARG00000009280/ENSDARG00000003081/ENSDARG00000028213/ENSDARG00000000563/ENSDARG00000020574	8
CC	GO:0016469	proton-transporting two-sector ATPase complex	8.70E-10	5.04E-09	3.24E-09	ENSDARG00000009447/ENSDARG00000095897/ENSDARG00000096003/ENSDARG00000098355/ENSDARG00000014313/ENSDARG00000068940/ENSDARG00000019404/ENSDARG00000045514/ENSDARG00000011841	9
CC	GO:0016529	sarcoplasmic reticulum	1.17E-09	6.53E-09	4.20E-09	ENSDARG00000057903/ENSDARG00000006757/ENSDARG00000018105/ENSDARG00000071331/ENSDARG00000024047/ENSDARG00000035458/ENSDARG00000020574	7
CC	GO:0031430	M band	1.55E-09	8.31E-09	5.35E-09	ENSDARG00000061249/ENSDARG00000075433/ENSDARG00000097613/ENSDARG00000009280/ENSDARG00000003081/ENSDARG00000028213/ENSDARG00000000563	7
CC	GO:0000276	mitochondrial proton-transporting ATP synthase complex, coupling factor F(o)	3.27E-08	1.69E-07	1.08E-07	ENSDARG00000009447/ENSDARG00000098355/ENSDARG00000014313/ENSDARG00000068940/ENSDARG00000011841	5
CC	GO:1990204	oxidoreductase complex	5.00E-08	2.34E-07	1.51E-07	ENSDARG00000036684/ENSDARG00000021984/ENSDARG00000014230/ENSDARG00000006290/ENSDARG00000041400/ENSDARG00000042777/ENSDARG00000029064/ENSDARG00000038028/ENSDARG00000059128	9
CC	GO:0033017	sarcoplasmic reticulum membrane	5.06E-08	2.34E-07	1.51E-07	ENSDARG00000006757/ENSDARG00000071331/ENSDARG00000024047/ENSDARG00000035458/ENSDARG00000020574	5
CC	GO:0045263	proton-transporting ATP synthase complex, coupling factor F(o)	5.06E-08	2.34E-07	1.51E-07	ENSDARG00000009447/ENSDARG00000098355/ENSDARG00000014313/ENSDARG00000068940/ENSDARG00000011841	5
CC	GO:0070069	cytochrome complex	8.25E-08	3.70E-07	2.38E-07	ENSDARG00000099663/ENSDARG00000029064/ENSDARG00000088383/ENSDARG00000022438/ENSDARG00000059128/ENSDARG00000063905	6
CC	GO:0005747	mitochondrial respiratory chain complex I	1.11E-06	4.55E-06	2.93E-06	ENSDARG00000036684/ENSDARG00000021984/ENSDARG00000006290/ENSDARG00000041400/ENSDARG00000042777/ENSDARG00000038028	6
CC	GO:0030964	NADH dehydrogenase complex	1.11E-06	4.55E-06	2.93E-06	ENSDARG00000036684/ENSDARG00000021984/ENSDARG00000006290/ENSDARG00000041400/ENSDARG00000042777/ENSDARG00000038028	6
CC	GO:0045271	respiratory chain complex I	1.11E-06	4.55E-06	2.93E-06	ENSDARG00000036684/ENSDARG00000021984/ENSDARG00000006290/ENSDARG00000041400/ENSDARG00000042777/ENSDARG00000038028	6
CC	GO:0005751	mitochondrial respiratory chain complex IV	2.39E-06	9.49E-06	6.11E-06	ENSDARG00000099663/ENSDARG00000088383/ENSDARG00000022438/ENSDARG00000063905	4
CC	GO:0033177	proton-transporting two-sector ATPase complex, proton-transporting domain	2.73E-06	1.05E-05	6.79E-06	ENSDARG00000009447/ENSDARG00000098355/ENSDARG00000014313/ENSDARG00000068940/ENSDARG00000011841	5
CC	GO:0005861	troponin complex	3.26E-06	1.22E-05	7.88E-06	ENSDARG00000030270/ENSDARG00000068457/ENSDARG00000070835/ENSDARG00000029069/ENSDARG00000029995	5
CC	GO:0045277	respiratory chain complex IV	9.92E-06	3.63E-05	2.34E-05	ENSDARG00000099663/ENSDARG00000088383/ENSDARG00000022438/ENSDARG00000063905	4
CC	GO:0016459	myosin complex	0.000163096	0.000581292	0.000374175	ENSDARG00000035438/ENSDARG00000067997/ENSDARG00000012944/ENSDARG00000067990/ENSDARG00000067995	5
CC	GO:0042383	sarcolemma	0.000211972	0.000736602	0.000474147	ENSDARG00000024141/ENSDARG00000017246/ENSDARG00000071331/ENSDARG00000008487	4
CC	GO:0033178	proton-transporting two-sector ATPase complex, catalytic domain	0.000937864	0.003179589	0.002046687	ENSDARG00000095897/ENSDARG00000019404/ENSDARG00000045514	3
CC	GO:0005750	mitochondrial respiratory chain complex III	0.00316169	0.010220347	0.006578792	ENSDARG00000029064/ENSDARG00000059128	2
CC	GO:0045275	respiratory chain complex III	0.00316169	0.010220347	0.006578792	ENSDARG00000029064/ENSDARG00000059128	2
CC	GO:0001725	stress fiber	0.010432797	0.032225749	0.020743572	ENSDARG00000056322/ENSDARG00000099974	2
CC	GO:0097517	contractile actin filament bundle	0.010432797	0.032225749	0.020743572	ENSDARG00000056322/ENSDARG00000099974	2
CC	GO:0042641	actomyosin	0.012555961	0.037940838	0.024422349	ENSDARG00000056322/ENSDARG00000099974	2
CC	GO:0005884	actin filament	0.015405891	0.045559041	0.029326153	ENSDARG00000056322/ENSDARG00000099974/ENSDARG00000033683	3
CC	GO:0005839	proteasome core complex	0.016060381	0.045559041	0.029326153	ENSDARG00000037962/ENSDARG00000054696	2
CC	GO:0031941	filamentous actin	0.016060381	0.045559041	0.029326153	ENSDARG00000056322/ENSDARG00000099974	2
MF	GO:0015078	proton transmembrane transporter activity	2.55E-23	4.97E-21	3.86E-21	ENSDARG00000068738/ENSDARG00000035458/ENSDARG00000020574/ENSDARG00000009447/ENSDARG00000095897/ENSDARG00000099663/ENSDARG00000054907/ENSDARG00000098355/ENSDARG00000014313/ENSDARG00000015978/ENSDARG00000068940/ENSDARG00000019404/ENSDARG00000045514/ENSDARG00000104537/ENSDARG00000053217/ENSDARG00000001788/ENSDARG00000115557/ENSDARG00000038577/ENSDARG00000088383/ENSDARG00000022438/ENSDARG00000011841/…	22
MF	GO:0004129	cytochrome-c oxidase activity	2.74E-16	1.07E-14	8.30E-15	ENSDARG00000068738/ENSDARG00000099663/ENSDARG00000054907/ENSDARG00000015978/ENSDARG00000104537/ENSDARG00000053217/ENSDARG00000115557/ENSDARG00000038577/ENSDARG00000088383/ENSDARG00000022438/ENSDARG00000063905	11
MF	GO:0015002	heme-copper terminal oxidase activity	2.74E-16	1.07E-14	8.30E-15	ENSDARG00000068738/ENSDARG00000099663/ENSDARG00000054907/ENSDARG00000015978/ENSDARG00000104537/ENSDARG00000053217/ENSDARG00000115557/ENSDARG00000038577/ENSDARG00000088383/ENSDARG00000022438/ENSDARG00000063905	11
MF	GO:0016675	oxidoreductase activity, acting on a heme group of donors	2.74E-16	1.07E-14	8.30E-15	ENSDARG00000068738/ENSDARG00000099663/ENSDARG00000054907/ENSDARG00000015978/ENSDARG00000104537/ENSDARG00000053217/ENSDARG00000115557/ENSDARG00000038577/ENSDARG00000088383/ENSDARG00000022438/ENSDARG00000063905	11
MF	GO:0016676	oxidoreductase activity, acting on a heme group of donors, oxygen as acceptor	2.74E-16	1.07E-14	8.30E-15	ENSDARG00000068738/ENSDARG00000099663/ENSDARG00000054907/ENSDARG00000015978/ENSDARG00000104537/ENSDARG00000053217/ENSDARG00000115557/ENSDARG00000038577/ENSDARG00000088383/ENSDARG00000022438/ENSDARG00000063905	11
MF	GO:0003779	actin binding	7.52E-16	2.44E-14	1.90E-14	ENSDARG00000061249/ENSDARG00000056322/ENSDARG00000075433/ENSDARG00000014106/ENSDARG00000001431/ENSDARG00000056209/ENSDARG00000012311/ENSDARG00000097613/ENSDARG00000071113/ENSDARG00000099974/ENSDARG00000032630/ENSDARG00000008487/ENSDARG00000067701/ENSDARG00000035438/ENSDARG00000020890/ENSDARG00000013755/ENSDARG00000071445/ENSDARG00000003081/ENSDARG00000028213/ENSDARG00000000563/ENSDARG00000033683/…	26
MF	GO:0015077	monovalent inorganic cation transmembrane transporter activity	5.73E-14	1.51E-12	1.17E-12	ENSDARG00000010472/ENSDARG00000068738/ENSDARG00000024047/ENSDARG00000035458/ENSDARG00000020574/ENSDARG00000009447/ENSDARG00000095897/ENSDARG00000099663/ENSDARG00000054907/ENSDARG00000098355/ENSDARG00000014313/ENSDARG00000015978/ENSDARG00000068940/ENSDARG00000019404/ENSDARG00000045514/ENSDARG00000104537/ENSDARG00000053217/ENSDARG00000001788/ENSDARG00000115557/ENSDARG00000038577/ENSDARG00000088383/…	24
MF	GO:0009055	electron transfer activity	6.19E-14	1.51E-12	1.17E-12	ENSDARG00000068738/ENSDARG00000099663/ENSDARG00000054907/ENSDARG00000029064/ENSDARG00000015978/ENSDARG00000104537/ENSDARG00000053217/ENSDARG00000115557/ENSDARG00000038577/ENSDARG00000088383/ENSDARG00000022438/ENSDARG00000059128/ENSDARG00000063905	13
MF	GO:0051015	actin filament binding	2.32E-12	5.04E-11	3.91E-11	ENSDARG00000061249/ENSDARG00000075433/ENSDARG00000097613/ENSDARG00000071113/ENSDARG00000032630/ENSDARG00000035438/ENSDARG00000020890/ENSDARG00000013755/ENSDARG00000003081/ENSDARG00000028213/ENSDARG00000000563/ENSDARG00000033683/ENSDARG00000070835/ENSDARG00000067997/ENSDARG00000012944/ENSDARG00000067990/ENSDARG00000067995	17
MF	GO:0046933	proton-transporting ATP synthase activity, rotational mechanism	2.46E-11	4.79E-10	3.73E-10	ENSDARG00000009447/ENSDARG00000095897/ENSDARG00000098355/ENSDARG00000019404/ENSDARG00000045514/ENSDARG00000001788/ENSDARG00000011841	7
MF	GO:0051371	muscle alpha-actinin binding	1.16E-10	2.06E-09	1.60E-09	ENSDARG00000061249/ENSDARG00000056322/ENSDARG00000075433/ENSDARG00000097613/ENSDARG00000099974/ENSDARG00000003081/ENSDARG00000028213/ENSDARG00000000563	8
MF	GO:0051393	alpha-actinin binding	1.51E-10	2.46E-09	1.91E-09	ENSDARG00000061249/ENSDARG00000056322/ENSDARG00000075433/ENSDARG00000097613/ENSDARG00000099974/ENSDARG00000003081/ENSDARG00000028213/ENSDARG00000000563	8
MF	GO:0042805	actinin binding	3.97E-10	5.95E-09	4.63E-09	ENSDARG00000061249/ENSDARG00000056322/ENSDARG00000075433/ENSDARG00000097613/ENSDARG00000099974/ENSDARG00000003081/ENSDARG00000028213/ENSDARG00000000563	8
MF	GO:0019829	cation-transporting ATPase activity	5.37E-10	6.55E-09	5.09E-09	ENSDARG00000010472/ENSDARG00000035458/ENSDARG00000020574/ENSDARG00000009447/ENSDARG00000095897/ENSDARG00000098355/ENSDARG00000019404/ENSDARG00000045514/ENSDARG00000001788/ENSDARG00000011841	10
MF	GO:0022853	active ion transmembrane transporter activity	5.37E-10	6.55E-09	5.09E-09	ENSDARG00000010472/ENSDARG00000035458/ENSDARG00000020574/ENSDARG00000009447/ENSDARG00000095897/ENSDARG00000098355/ENSDARG00000019404/ENSDARG00000045514/ENSDARG00000001788/ENSDARG00000011841	10
MF	GO:0042625	ATPase coupled ion transmembrane transporter activity	5.37E-10	6.55E-09	5.09E-09	ENSDARG00000010472/ENSDARG00000035458/ENSDARG00000020574/ENSDARG00000009447/ENSDARG00000095897/ENSDARG00000098355/ENSDARG00000019404/ENSDARG00000045514/ENSDARG00000001788/ENSDARG00000011841	10
MF	GO:0008307	structural constituent of muscle	1.83E-09	2.10E-08	1.63E-08	ENSDARG00000061249/ENSDARG00000075433/ENSDARG00000097613/ENSDARG00000007344/ENSDARG00000003081/ENSDARG00000028213/ENSDARG00000000563	7
MF	GO:0044769	ATPase activity, coupled to transmembrane movement of ions, rotational mechanism	3.45E-08	3.74E-07	2.90E-07	ENSDARG00000009447/ENSDARG00000095897/ENSDARG00000098355/ENSDARG00000019404/ENSDARG00000045514/ENSDARG00000001788/ENSDARG00000011841	7
MF	GO:0042626	ATPase activity, coupled to transmembrane movement of substances	1.27E-07	1.23E-06	9.59E-07	ENSDARG00000010472/ENSDARG00000035458/ENSDARG00000020574/ENSDARG00000009447/ENSDARG00000095897/ENSDARG00000098355/ENSDARG00000019404/ENSDARG00000045514/ENSDARG00000001788/ENSDARG00000011841	10
MF	GO:0043492	ATPase activity, coupled to movement of substances	1.27E-07	1.23E-06	9.59E-07	ENSDARG00000010472/ENSDARG00000035458/ENSDARG00000020574/ENSDARG00000009447/ENSDARG00000095897/ENSDARG00000098355/ENSDARG00000019404/ENSDARG00000045514/ENSDARG00000001788/ENSDARG00000011841	10
MF	GO:0015405	P-P-bond-hydrolysis-driven transmembrane transporter activity	2.00E-07	1.86E-06	1.44E-06	ENSDARG00000010472/ENSDARG00000035458/ENSDARG00000020574/ENSDARG00000009447/ENSDARG00000095897/ENSDARG00000098355/ENSDARG00000019404/ENSDARG00000045514/ENSDARG00000001788/ENSDARG00000011841	10
MF	GO:0015399	primary active transmembrane transporter activity	2.13E-07	1.89E-06	1.47E-06	ENSDARG00000010472/ENSDARG00000035458/ENSDARG00000020574/ENSDARG00000009447/ENSDARG00000095897/ENSDARG00000098355/ENSDARG00000019404/ENSDARG00000045514/ENSDARG00000001788/ENSDARG00000011841	10
MF	GO:0042623	ATPase activity, coupled	4.79E-07	4.06E-06	3.15E-06	ENSDARG00000010472/ENSDARG00000012381/ENSDARG00000030270/ENSDARG00000035458/ENSDARG00000020574/ENSDARG00000068457/ENSDARG00000009447/ENSDARG00000095897/ENSDARG00000098355/ENSDARG00000019404/ENSDARG00000045514/ENSDARG00000001788/ENSDARG00000011841	13
MF	GO:0016887	ATPase activity	2.07E-06	1.68E-05	1.31E-05	ENSDARG00000010472/ENSDARG00000011983/ENSDARG00000012381/ENSDARG00000030270/ENSDARG00000035458/ENSDARG00000020574/ENSDARG00000068457/ENSDARG00000009447/ENSDARG00000095897/ENSDARG00000098355/ENSDARG00000019404/ENSDARG00000045514/ENSDARG00000001788/ENSDARG00000011841	14
MF	GO:0022804	active transmembrane transporter activity	0.000321639	0.002480873	0.001928452	ENSDARG00000010472/ENSDARG00000027355/ENSDARG00000035458/ENSDARG00000020574/ENSDARG00000009447/ENSDARG00000095897/ENSDARG00000098355/ENSDARG00000019404/ENSDARG00000045514/ENSDARG00000001788/ENSDARG00000011841	11
MF	GO:0004550	nucleoside diphosphate kinase activity	0.000330783	0.002480873	0.001928452	ENSDARG00000001950/ENSDARG00000099420/ENSDARG00000052712	3
MF	GO:0005523	tropomyosin binding	0.000530133	0.003691996	0.002869892	ENSDARG00000030270/ENSDARG00000020890/ENSDARG00000068457	3
MF	GO:0015278	calcium-release channel activity	0.000530133	0.003691996	0.002869892	ENSDARG00000038826/ENSDARG00000028625/ENSDARG00000071331	3
MF	GO:0099604	ligand-gated calcium channel activity	0.000610401	0.004104422	0.003190482	ENSDARG00000038826/ENSDARG00000028625/ENSDARG00000071331	3
MF	GO:0005217	intracellular ligand-gated ion channel activity	0.001858833	0.012082413	0.009391997	ENSDARG00000038826/ENSDARG00000028625/ENSDARG00000071331	3
MF	GO:0016776	phosphotransferase activity, phosphate group as acceptor	0.002412039	0.015172503	0.011794011	ENSDARG00000001950/ENSDARG00000099420/ENSDARG00000052712	3
MF	GO:0015250	water channel activity	0.003066171	0.018684478	0.014523967	ENSDARG00000037285/ENSDARG00000013963	2
MF	GO:0015662	ATPase activity, coupled to transmembrane movement of ions, phosphorylative mechanism	0.004349502	0.025701602	0.019978574	ENSDARG00000010472/ENSDARG00000035458/ENSDARG00000020574	3
MF	GO:0005388	calcium-transporting ATPase activity	0.004997236	0.028250519	0.021959918	ENSDARG00000035458/ENSDARG00000020574	2
MF	GO:0015085	calcium ion transmembrane transporter activity	0.005070606	0.028250519	0.021959918	ENSDARG00000038826/ENSDARG00000028625/ENSDARG00000071331/ENSDARG00000035458/ENSDARG00000020574	5
MF	GO:0008553	proton-exporting ATPase activity, phosphorylative mechanism	0.005737182	0.031076404	0.024156557	ENSDARG00000035458/ENSDARG00000020574	2
MF	GO:0019205	nucleobase-containing compound kinase activity	0.007020129	0.036997979	0.028759563	ENSDARG00000001950/ENSDARG00000099420/ENSDARG00000052712	3
MF	GO:0005372	water transmembrane transporter activity	0.00823515	0.042259321	0.03284935	ENSDARG00000037285/ENSDARG00000013963	2
MF	GO:0003774	motor activity	0.00846895	0.04234475	0.032915757	ENSDARG00000035438/ENSDARG00000067997/ENSDARG00000012944/ENSDARG00000067990/ENSDARG00000067995	5
