# Supplementary material for: Cell-type-specific responses to the microbiota across all tissues of the larval zebrafish
Source: Cell Rep. Author manuscript; Available in PMC 2023 Oct 23. (PMC10423310; doi:10.1016/j.celrep.2023.112095)
Supplement: MMC22 [file NIHMS1880944-supplement-MMC22.zip › DataS16/Figure6_PanelE_GOresults_subcluster/GOresults_fdr_subClu10.tsv]

ONTOLOGY	ID	Description	pvalue	p.adjust	qvalue	geneID	Count
BP	GO:0006397	mRNA processing	3.82E-37	6.69E-34	5.93E-34	ENSDARG00000052856/ENSDARG00000013351/ENSDARG00000059360/ENSDARG00000103672/ENSDARG00000017673/ENSDARG00000035324/ENSDARG00000016855/ENSDARG00000018618/ENSDARG00000015111/ENSDARG00000034668/ENSDARG00000105037/ENSDARG00000076283/ENSDARG00000022129/ENSDARG00000002131/ENSDARG00000033175/ENSDARG00000036386/ENSDARG00000040440/ENSDARG00000004735/ENSDARG00000016516/ENSDARG00000011125/ENSDARG00000008097/…	70
BP	GO:0000375	RNA splicing, via transesterification reactions	4.61E-35	2.02E-32	1.79E-32	ENSDARG00000052856/ENSDARG00000013351/ENSDARG00000059360/ENSDARG00000103672/ENSDARG00000017673/ENSDARG00000016855/ENSDARG00000015111/ENSDARG00000034668/ENSDARG00000105037/ENSDARG00000076283/ENSDARG00000022129/ENSDARG00000002131/ENSDARG00000033175/ENSDARG00000036386/ENSDARG00000040440/ENSDARG00000004735/ENSDARG00000016516/ENSDARG00000011125/ENSDARG00000008097/ENSDARG00000009871/ENSDARG00000011648/…	55
BP	GO:0000377	RNA splicing, via transesterification reactions with bulged adenosine as nucleophile	4.61E-35	2.02E-32	1.79E-32	ENSDARG00000052856/ENSDARG00000013351/ENSDARG00000059360/ENSDARG00000103672/ENSDARG00000017673/ENSDARG00000016855/ENSDARG00000015111/ENSDARG00000034668/ENSDARG00000105037/ENSDARG00000076283/ENSDARG00000022129/ENSDARG00000002131/ENSDARG00000033175/ENSDARG00000036386/ENSDARG00000040440/ENSDARG00000004735/ENSDARG00000016516/ENSDARG00000011125/ENSDARG00000008097/ENSDARG00000009871/ENSDARG00000011648/…	55
BP	GO:0000398	mRNA splicing, via spliceosome	4.61E-35	2.02E-32	1.79E-32	ENSDARG00000052856/ENSDARG00000013351/ENSDARG00000059360/ENSDARG00000103672/ENSDARG00000017673/ENSDARG00000016855/ENSDARG00000015111/ENSDARG00000034668/ENSDARG00000105037/ENSDARG00000076283/ENSDARG00000022129/ENSDARG00000002131/ENSDARG00000033175/ENSDARG00000036386/ENSDARG00000040440/ENSDARG00000004735/ENSDARG00000016516/ENSDARG00000011125/ENSDARG00000008097/ENSDARG00000009871/ENSDARG00000011648/…	55
BP	GO:0008380	RNA splicing	1.53E-34	5.36E-32	4.75E-32	ENSDARG00000052856/ENSDARG00000013351/ENSDARG00000059360/ENSDARG00000103672/ENSDARG00000028335/ENSDARG00000017673/ENSDARG00000016855/ENSDARG00000015111/ENSDARG00000034668/ENSDARG00000105037/ENSDARG00000076283/ENSDARG00000022129/ENSDARG00000002131/ENSDARG00000033175/ENSDARG00000036386/ENSDARG00000040440/ENSDARG00000004735/ENSDARG00000016516/ENSDARG00000011125/ENSDARG00000008097/ENSDARG00000009871/…	60
BP	GO:1903311	regulation of mRNA metabolic process	5.30E-27	1.55E-24	1.37E-24	ENSDARG00000089302/ENSDARG00000036162/ENSDARG00000052856/ENSDARG00000013351/ENSDARG00000059360/ENSDARG00000103672/ENSDARG00000018618/ENSDARG00000034668/ENSDARG00000022129/ENSDARG00000002131/ENSDARG00000036386/ENSDARG00000004735/ENSDARG00000040184/ENSDARG00000016516/ENSDARG00000040031/ENSDARG00000059398/ENSDARG00000008097/ENSDARG00000009871/ENSDARG00000052182/ENSDARG00000105293/ENSDARG00000038635/…	40
BP	GO:0050684	regulation of mRNA processing	9.15E-23	2.29E-20	2.03E-20	ENSDARG00000052856/ENSDARG00000013351/ENSDARG00000059360/ENSDARG00000103672/ENSDARG00000018618/ENSDARG00000034668/ENSDARG00000022129/ENSDARG00000002131/ENSDARG00000036386/ENSDARG00000004735/ENSDARG00000016516/ENSDARG00000008097/ENSDARG00000009871/ENSDARG00000052182/ENSDARG00000105293/ENSDARG00000038635/ENSDARG00000070045/ENSDARG00000057484/ENSDARG00000002538/ENSDARG00000003153/ENSDARG00000018574/…	30
BP	GO:0006325	chromatin organization	1.22E-22	2.66E-20	2.36E-20	ENSDARG00000006038/ENSDARG00000030479/ENSDARG00000053990/ENSDARG00000056725/ENSDARG00000016871/ENSDARG00000015427/ENSDARG00000116491/ENSDARG00000056929/ENSDARG00000068995/ENSDARG00000029058/ENSDARG00000044669/ENSDARG00000011594/ENSDARG00000099175/ENSDARG00000030716/ENSDARG00000061810/ENSDARG00000068820/ENSDARG00000077226/ENSDARG00000004735/ENSDARG00000031495/ENSDARG00000077227/ENSDARG00000070828/…	58
BP	GO:0048024	regulation of mRNA splicing, via spliceosome	2.93E-20	5.70E-18	5.05E-18	ENSDARG00000052856/ENSDARG00000013351/ENSDARG00000059360/ENSDARG00000103672/ENSDARG00000034668/ENSDARG00000022129/ENSDARG00000002131/ENSDARG00000036386/ENSDARG00000004735/ENSDARG00000016516/ENSDARG00000008097/ENSDARG00000009871/ENSDARG00000052182/ENSDARG00000105293/ENSDARG00000038635/ENSDARG00000070045/ENSDARG00000057484/ENSDARG00000002538/ENSDARG00000018574/ENSDARG00000014244/ENSDARG00000044545/…	26
BP	GO:0043484	regulation of RNA splicing	6.39E-20	1.12E-17	9.92E-18	ENSDARG00000052856/ENSDARG00000013351/ENSDARG00000059360/ENSDARG00000103672/ENSDARG00000028335/ENSDARG00000034668/ENSDARG00000022129/ENSDARG00000002131/ENSDARG00000036386/ENSDARG00000004735/ENSDARG00000016516/ENSDARG00000008097/ENSDARG00000009871/ENSDARG00000052182/ENSDARG00000105293/ENSDARG00000038635/ENSDARG00000070045/ENSDARG00000057484/ENSDARG00000002538/ENSDARG00000018574/ENSDARG00000014244/…	28
BP	GO:0000380	alternative mRNA splicing, via spliceosome	4.81E-17	7.66E-15	6.79E-15	ENSDARG00000059360/ENSDARG00000034668/ENSDARG00000022129/ENSDARG00000002131/ENSDARG00000036386/ENSDARG00000004735/ENSDARG00000016516/ENSDARG00000008097/ENSDARG00000009871/ENSDARG00000052182/ENSDARG00000105293/ENSDARG00000038635/ENSDARG00000070045/ENSDARG00000057484/ENSDARG00000002538/ENSDARG00000014244/ENSDARG00000038068/ENSDARG00000044545/ENSDARG00000014746/ENSDARG00000016783/ENSDARG00000035325/…	22
BP	GO:0000381	regulation of alternative mRNA splicing, via spliceosome	1.46E-16	2.13E-14	1.89E-14	ENSDARG00000059360/ENSDARG00000034668/ENSDARG00000022129/ENSDARG00000002131/ENSDARG00000036386/ENSDARG00000004735/ENSDARG00000016516/ENSDARG00000008097/ENSDARG00000009871/ENSDARG00000052182/ENSDARG00000105293/ENSDARG00000038635/ENSDARG00000070045/ENSDARG00000057484/ENSDARG00000002538/ENSDARG00000014244/ENSDARG00000044545/ENSDARG00000014746/ENSDARG00000016783/ENSDARG00000035325/ENSDARG00000020841	21
BP	GO:0006338	chromatin remodeling	9.91E-12	1.34E-09	1.18E-09	ENSDARG00000030479/ENSDARG00000053990/ENSDARG00000056725/ENSDARG00000016871/ENSDARG00000029058/ENSDARG00000011594/ENSDARG00000099175/ENSDARG00000077226/ENSDARG00000070828/ENSDARG00000052348/ENSDARG00000003098/ENSDARG00000017397/ENSDARG00000077946/ENSDARG00000099453/ENSDARG00000105083/ENSDARG00000037675/ENSDARG00000099675/ENSDARG00000070545/ENSDARG00000102832/ENSDARG00000033647	20
BP	GO:0018205	peptidyl-lysine modification	8.60E-10	1.03E-07	9.15E-08	ENSDARG00000028119/ENSDARG00000030716/ENSDARG00000004472/ENSDARG00000010487/ENSDARG00000070828/ENSDARG00000035993/ENSDARG00000102741/ENSDARG00000007438/ENSDARG00000016903/ENSDARG00000052150/ENSDARG00000101216/ENSDARG00000026634/ENSDARG00000041155/ENSDARG00000014083/ENSDARG00000039430/ENSDARG00000104030/ENSDARG00000058220/ENSDARG00000004427/ENSDARG00000052649/ENSDARG00000041081/ENSDARG00000060697/…	23
BP	GO:0045292	mRNA cis splicing, via spliceosome	8.84E-10	1.03E-07	9.15E-08	ENSDARG00000059360/ENSDARG00000022129/ENSDARG00000036386/ENSDARG00000008097/ENSDARG00000009871/ENSDARG00000105293/ENSDARG00000057484/ENSDARG00000014898/ENSDARG00000044545/ENSDARG00000016783/ENSDARG00000035325	11
BP	GO:0016569	covalent chromatin modification	1.60E-08	1.75E-06	1.55E-06	ENSDARG00000015427/ENSDARG00000056929/ENSDARG00000030716/ENSDARG00000061810/ENSDARG00000070828/ENSDARG00000016903/ENSDARG00000052150/ENSDARG00000069619/ENSDARG00000060679/ENSDARG00000101216/ENSDARG00000026634/ENSDARG00000041155/ENSDARG00000013031/ENSDARG00000014083/ENSDARG00000039430/ENSDARG00000104030/ENSDARG00000058220/ENSDARG00000004427/ENSDARG00000041081/ENSDARG00000006010/ENSDARG00000060697/…	24
BP	GO:0050685	positive regulation of mRNA processing	2.01E-08	2.07E-06	1.83E-06	ENSDARG00000013351/ENSDARG00000103672/ENSDARG00000034668/ENSDARG00000070045/ENSDARG00000003153/ENSDARG00000018574/ENSDARG00000014244	7
BP	GO:0016570	histone modification	1.68E-07	1.63E-05	1.45E-05	ENSDARG00000015427/ENSDARG00000056929/ENSDARG00000030716/ENSDARG00000070828/ENSDARG00000016903/ENSDARG00000052150/ENSDARG00000060679/ENSDARG00000101216/ENSDARG00000026634/ENSDARG00000041155/ENSDARG00000013031/ENSDARG00000014083/ENSDARG00000039430/ENSDARG00000104030/ENSDARG00000058220/ENSDARG00000004427/ENSDARG00000041081/ENSDARG00000006010/ENSDARG00000060697/ENSDARG00000028894/ENSDARG00000076966/…	22
BP	GO:0006367	transcription initiation from RNA polymerase II promoter	1.89E-07	1.74E-05	1.55E-05	ENSDARG00000098992/ENSDARG00000053446/ENSDARG00000076509/ENSDARG00000007141/ENSDARG00000104030/ENSDARG00000103578/ENSDARG00000056127/ENSDARG00000019572/ENSDARG00000015315/ENSDARG00000034734	10
BP	GO:0048026	positive regulation of mRNA splicing, via spliceosome	1.99E-07	1.74E-05	1.55E-05	ENSDARG00000013351/ENSDARG00000103672/ENSDARG00000034668/ENSDARG00000070045/ENSDARG00000018574/ENSDARG00000014244	6
BP	GO:0006402	mRNA catabolic process	3.94E-07	3.29E-05	2.91E-05	ENSDARG00000089302/ENSDARG00000036162/ENSDARG00000004735/ENSDARG00000040184/ENSDARG00000016516/ENSDARG00000040031/ENSDARG00000059398/ENSDARG00000038635/ENSDARG00000014898/ENSDARG00000076509/ENSDARG00000058328/ENSDARG00000061735/ENSDARG00000041323/ENSDARG00000023852/ENSDARG00000076847/ENSDARG00000004452/ENSDARG00000056127	17
BP	GO:0000387	spliceosomal snRNP assembly	7.12E-07	5.67E-05	5.02E-05	ENSDARG00000105037/ENSDARG00000076283/ENSDARG00000033175/ENSDARG00000040440/ENSDARG00000009871/ENSDARG00000011648/ENSDARG00000099667/ENSDARG00000023852	8
BP	GO:0071826	ribonucleoprotein complex subunit organization	8.70E-07	6.62E-05	5.87E-05	ENSDARG00000018618/ENSDARG00000034668/ENSDARG00000105037/ENSDARG00000076283/ENSDARG00000002131/ENSDARG00000033175/ENSDARG00000040440/ENSDARG00000009871/ENSDARG00000011648/ENSDARG00000070045/ENSDARG00000099667/ENSDARG00000003153/ENSDARG00000014790/ENSDARG00000076509/ENSDARG00000031388/ENSDARG00000023852/ENSDARG00000014366/ENSDARG00000090697/ENSDARG00000041908/ENSDARG00000074572	20
BP	GO:0022618	ribonucleoprotein complex assembly	1.17E-06	8.44E-05	7.48E-05	ENSDARG00000018618/ENSDARG00000034668/ENSDARG00000105037/ENSDARG00000076283/ENSDARG00000002131/ENSDARG00000033175/ENSDARG00000040440/ENSDARG00000009871/ENSDARG00000011648/ENSDARG00000070045/ENSDARG00000099667/ENSDARG00000003153/ENSDARG00000014790/ENSDARG00000076509/ENSDARG00000023852/ENSDARG00000014366/ENSDARG00000090697/ENSDARG00000041908/ENSDARG00000074572	19
BP	GO:0033120	positive regulation of RNA splicing	1.20E-06	8.44E-05	7.48E-05	ENSDARG00000013351/ENSDARG00000103672/ENSDARG00000034668/ENSDARG00000070045/ENSDARG00000018574/ENSDARG00000014244	6
BP	GO:1903313	positive regulation of mRNA metabolic process	1.31E-06	8.83E-05	7.83E-05	ENSDARG00000013351/ENSDARG00000103672/ENSDARG00000034668/ENSDARG00000070045/ENSDARG00000003153/ENSDARG00000018574/ENSDARG00000014244/ENSDARG00000076847/ENSDARG00000056127	9
BP	GO:0061013	regulation of mRNA catabolic process	1.81E-06	0.000117321	0.00010397	ENSDARG00000089302/ENSDARG00000036162/ENSDARG00000004735/ENSDARG00000040184/ENSDARG00000040031/ENSDARG00000059398/ENSDARG00000061735/ENSDARG00000041323/ENSDARG00000076847/ENSDARG00000004452/ENSDARG00000056127	11
BP	GO:0006401	RNA catabolic process	3.40E-06	0.000212881	0.000188656	ENSDARG00000089302/ENSDARG00000036162/ENSDARG00000004735/ENSDARG00000040184/ENSDARG00000016516/ENSDARG00000040031/ENSDARG00000059398/ENSDARG00000038635/ENSDARG00000014898/ENSDARG00000076509/ENSDARG00000058328/ENSDARG00000061735/ENSDARG00000041323/ENSDARG00000023852/ENSDARG00000076847/ENSDARG00000004452/ENSDARG00000056127	17
BP	GO:1903312	negative regulation of mRNA metabolic process	5.59E-06	0.000334981	0.000296862	ENSDARG00000089302/ENSDARG00000036162/ENSDARG00000004735/ENSDARG00000040184/ENSDARG00000040031/ENSDARG00000014244/ENSDARG00000004452	7
BP	GO:0006473	protein acetylation	5.74E-06	0.000334981	0.000296862	ENSDARG00000030716/ENSDARG00000004472/ENSDARG00000070828/ENSDARG00000052150/ENSDARG00000101216/ENSDARG00000041155/ENSDARG00000039430/ENSDARG00000104030/ENSDARG00000058220/ENSDARG00000071425/ENSDARG00000028894/ENSDARG00000024109	12
BP	GO:0006457	protein folding	6.87E-06	0.000388537	0.000344323	ENSDARG00000029150/ENSDARG00000022684/ENSDARG00000103994/ENSDARG00000076290/ENSDARG00000007385/ENSDARG00000017891/ENSDARG00000016173/ENSDARG00000045399/ENSDARG00000044431/ENSDARG00000013475/ENSDARG00000010745/ENSDARG00000008243/ENSDARG00000104674/ENSDARG00000038835/ENSDARG00000014536/ENSDARG00000021973	16
BP	GO:0010499	proteasomal ubiquitin-independent protein catabolic process	9.58E-06	0.00051343	0.000455005	ENSDARG00000086618/ENSDARG00000009640/ENSDARG00000035679/ENSDARG00000037962/ENSDARG00000013938/ENSDARG00000010965/ENSDARG00000002240	7
BP	GO:0060216	definitive hemopoiesis	9.67E-06	0.00051343	0.000455005	ENSDARG00000028119/ENSDARG00000061810/ENSDARG00000010487/ENSDARG00000059398/ENSDARG00000102741/ENSDARG00000007438/ENSDARG00000017397/ENSDARG00000100494/ENSDARG00000019004/ENSDARG00000052649	10
BP	GO:0009894	regulation of catabolic process	1.28E-05	0.000653805	0.000579406	ENSDARG00000030479/ENSDARG00000089302/ENSDARG00000036162/ENSDARG00000099175/ENSDARG00000029150/ENSDARG00000004735/ENSDARG00000040184/ENSDARG00000040031/ENSDARG00000059398/ENSDARG00000104782/ENSDARG00000099653/ENSDARG00000088178/ENSDARG00000071403/ENSDARG00000003189/ENSDARG00000061735/ENSDARG00000063007/ENSDARG00000041323/ENSDARG00000002217/ENSDARG00000076847/ENSDARG00000004452/ENSDARG00000056127	21
BP	GO:0043488	regulation of mRNA stability	1.31E-05	0.000653805	0.000579406	ENSDARG00000089302/ENSDARG00000036162/ENSDARG00000004735/ENSDARG00000040184/ENSDARG00000040031/ENSDARG00000059398/ENSDARG00000061735/ENSDARG00000041323/ENSDARG00000004452	9
BP	GO:0016925	protein sumoylation	1.35E-05	0.000654573	0.000580086	ENSDARG00000028119/ENSDARG00000010487/ENSDARG00000035993/ENSDARG00000102741/ENSDARG00000007438/ENSDARG00000052649	6
BP	GO:0031099	regeneration	1.50E-05	0.00071205	0.000631022	ENSDARG00000037997/ENSDARG00000063535/ENSDARG00000015427/ENSDARG00000056929/ENSDARG00000070822/ENSDARG00000099744/ENSDARG00000029058/ENSDARG00000031894/ENSDARG00000099175/ENSDARG00000077226/ENSDARG00000007438/ENSDARG00000091756/ENSDARG00000089769/ENSDARG00000030694/ENSDARG00000013031/ENSDARG00000011564/ENSDARG00000059337/ENSDARG00000104347/ENSDARG00000071018	19
BP	GO:0048255	mRNA stabilization	1.84E-05	0.000825842	0.000731866	ENSDARG00000089302/ENSDARG00000036162/ENSDARG00000004735/ENSDARG00000040184/ENSDARG00000040031/ENSDARG00000004452	6
BP	GO:0051123	RNA polymerase II preinitiation complex assembly	1.84E-05	0.000825842	0.000731866	ENSDARG00000007141/ENSDARG00000104030/ENSDARG00000103578/ENSDARG00000019572/ENSDARG00000015315/ENSDARG00000034734	6
BP	GO:0043487	regulation of RNA stability	2.43E-05	0.001029421	0.000912279	ENSDARG00000089302/ENSDARG00000036162/ENSDARG00000004735/ENSDARG00000040184/ENSDARG00000040031/ENSDARG00000059398/ENSDARG00000061735/ENSDARG00000041323/ENSDARG00000004452	9
BP	GO:0043489	RNA stabilization	2.47E-05	0.001029421	0.000912279	ENSDARG00000089302/ENSDARG00000036162/ENSDARG00000004735/ENSDARG00000040184/ENSDARG00000040031/ENSDARG00000004452	6
BP	GO:1902373	negative regulation of mRNA catabolic process	2.47E-05	0.001029421	0.000912279	ENSDARG00000089302/ENSDARG00000036162/ENSDARG00000004735/ENSDARG00000040184/ENSDARG00000040031/ENSDARG00000004452	6
BP	GO:0061564	axon development	2.61E-05	0.001061529	0.000940733	ENSDARG00000070822/ENSDARG00000099744/ENSDARG00000014569/ENSDARG00000099175/ENSDARG00000051875/ENSDARG00000002587/ENSDARG00000024785/ENSDARG00000040031/ENSDARG00000056979/ENSDARG00000011141/ENSDARG00000003655/ENSDARG00000034195/ENSDARG00000037968/ENSDARG00000061479/ENSDARG00000052150/ENSDARG00000045639/ENSDARG00000103959/ENSDARG00000011564/ENSDARG00000014018/ENSDARG00000055900/ENSDARG00000036375/…	30
BP	GO:0006475	internal protein amino acid acetylation	2.86E-05	0.001087848	0.000964057	ENSDARG00000030716/ENSDARG00000004472/ENSDARG00000070828/ENSDARG00000052150/ENSDARG00000101216/ENSDARG00000041155/ENSDARG00000039430/ENSDARG00000104030/ENSDARG00000058220/ENSDARG00000028894	10
BP	GO:0018393	internal peptidyl-lysine acetylation	2.86E-05	0.001087848	0.000964057	ENSDARG00000030716/ENSDARG00000004472/ENSDARG00000070828/ENSDARG00000052150/ENSDARG00000101216/ENSDARG00000041155/ENSDARG00000039430/ENSDARG00000104030/ENSDARG00000058220/ENSDARG00000028894	10
BP	GO:0018394	peptidyl-lysine acetylation	2.86E-05	0.001087848	0.000964057	ENSDARG00000030716/ENSDARG00000004472/ENSDARG00000070828/ENSDARG00000052150/ENSDARG00000101216/ENSDARG00000041155/ENSDARG00000039430/ENSDARG00000104030/ENSDARG00000058220/ENSDARG00000028894	10
BP	GO:0051568	histone H3-K4 methylation	4.14E-05	0.0015393	0.001364136	ENSDARG00000016903/ENSDARG00000014083/ENSDARG00000004427/ENSDARG00000060697/ENSDARG00000076966	5
BP	GO:1902369	negative regulation of RNA catabolic process	4.24E-05	0.0015393	0.001364136	ENSDARG00000089302/ENSDARG00000036162/ENSDARG00000004735/ENSDARG00000040184/ENSDARG00000040031/ENSDARG00000004452	6
BP	GO:0009611	response to wounding	4.31E-05	0.0015393	0.001364136	ENSDARG00000037997/ENSDARG00000054911/ENSDARG00000063535/ENSDARG00000095743/ENSDARG00000015427/ENSDARG00000056929/ENSDARG00000070822/ENSDARG00000099744/ENSDARG00000029058/ENSDARG00000031894/ENSDARG00000099175/ENSDARG00000002587/ENSDARG00000077226/ENSDARG00000091756/ENSDARG00000089769/ENSDARG00000030694/ENSDARG00000013031/ENSDARG00000011564/ENSDARG00000116058/ENSDARG00000059337/ENSDARG00000104347/…	22
BP	GO:0051493	regulation of cytoskeleton organization	6.58E-05	0.002297473	0.002036033	ENSDARG00000054911/ENSDARG00000070537/ENSDARG00000033655/ENSDARG00000004472/ENSDARG00000004735/ENSDARG00000002659/ENSDARG00000092970/ENSDARG00000033234/ENSDARG00000043932/ENSDARG00000011602/ENSDARG00000026829/ENSDARG00000014083/ENSDARG00000063007/ENSDARG00000012682/ENSDARG00000041974/ENSDARG00000116058/ENSDARG00000074581/ENSDARG00000069113/ENSDARG00000035924/ENSDARG00000060434/ENSDARG00000020795	21
BP	GO:0048678	response to axon injury	6.69E-05	0.002297473	0.002036033	ENSDARG00000070822/ENSDARG00000099744/ENSDARG00000099175/ENSDARG00000002587/ENSDARG00000011564/ENSDARG00000104347/ENSDARG00000071018	7
BP	GO:0043543	protein acylation	8.53E-05	0.002872682	0.002545786	ENSDARG00000030716/ENSDARG00000004472/ENSDARG00000070828/ENSDARG00000036295/ENSDARG00000052150/ENSDARG00000101216/ENSDARG00000041155/ENSDARG00000039430/ENSDARG00000104030/ENSDARG00000058220/ENSDARG00000071425/ENSDARG00000028894/ENSDARG00000024109	13
BP	GO:0007019	microtubule depolymerization	0.000107924	0.003567596	0.003161622	ENSDARG00000070537/ENSDARG00000033655/ENSDARG00000033234/ENSDARG00000043932/ENSDARG00000063007/ENSDARG00000060434	6
BP	GO:0007409	axonogenesis	0.000116268	0.003772266	0.003343002	ENSDARG00000099744/ENSDARG00000014569/ENSDARG00000051875/ENSDARG00000002587/ENSDARG00000024785/ENSDARG00000040031/ENSDARG00000056979/ENSDARG00000011141/ENSDARG00000003655/ENSDARG00000034195/ENSDARG00000037968/ENSDARG00000061479/ENSDARG00000052150/ENSDARG00000045639/ENSDARG00000103959/ENSDARG00000011564/ENSDARG00000014018/ENSDARG00000055900/ENSDARG00000036375/ENSDARG00000005479/ENSDARG00000069113/…	27
BP	GO:0016573	histone acetylation	0.000131656	0.004083785	0.003619072	ENSDARG00000030716/ENSDARG00000070828/ENSDARG00000052150/ENSDARG00000101216/ENSDARG00000041155/ENSDARG00000039430/ENSDARG00000104030/ENSDARG00000058220/ENSDARG00000028894	9
BP	GO:0031110	regulation of microtubule polymerization or depolymerization	0.000132492	0.004083785	0.003619072	ENSDARG00000070537/ENSDARG00000033655/ENSDARG00000002659/ENSDARG00000033234/ENSDARG00000043932/ENSDARG00000063007/ENSDARG00000060434	7
BP	GO:0031124	mRNA 3'-end processing	0.000132863	0.004083785	0.003619072	ENSDARG00000018618/ENSDARG00000003153/ENSDARG00000028971/ENSDARG00000012141/ENSDARG00000076509/ENSDARG00000090788	6
BP	GO:0006378	mRNA polyadenylation	0.000145889	0.004406868	0.00390539	ENSDARG00000018618/ENSDARG00000003153/ENSDARG00000028971/ENSDARG00000012141/ENSDARG00000090788	5
BP	GO:0006333	chromatin assembly or disassembly	0.000150264	0.004462075	0.003954314	ENSDARG00000029058/ENSDARG00000044669/ENSDARG00000031495/ENSDARG00000052348/ENSDARG00000003920/ENSDARG00000087897/ENSDARG00000043713/ENSDARG00000068996/ENSDARG00000038559/ENSDARG00000033647	10
BP	GO:0006403	RNA localization	0.000165575	0.004823359	0.004274486	ENSDARG00000018618/ENSDARG00000004735/ENSDARG00000016516/ENSDARG00000038635/ENSDARG00000014898/ENSDARG00000076509/ENSDARG00000057026/ENSDARG00000044298/ENSDARG00000056517/ENSDARG00000070046	10
BP	GO:0048667	cell morphogenesis involved in neuron differentiation	0.000167937	0.004823359	0.004274486	ENSDARG00000099744/ENSDARG00000014569/ENSDARG00000051875/ENSDARG00000002587/ENSDARG00000024785/ENSDARG00000040031/ENSDARG00000056979/ENSDARG00000011141/ENSDARG00000003655/ENSDARG00000034195/ENSDARG00000037968/ENSDARG00000042128/ENSDARG00000061479/ENSDARG00000052150/ENSDARG00000045639/ENSDARG00000103959/ENSDARG00000011564/ENSDARG00000014018/ENSDARG00000055900/ENSDARG00000036375/ENSDARG00000005479/…	28
BP	GO:0048589	developmental growth	0.00018752	0.005298966	0.004695971	ENSDARG00000037997/ENSDARG00000063535/ENSDARG00000015427/ENSDARG00000020258/ENSDARG00000056929/ENSDARG00000099744/ENSDARG00000029058/ENSDARG00000014569/ENSDARG00000031894/ENSDARG00000077226/ENSDARG00000040031/ENSDARG00000003655/ENSDARG00000037968/ENSDARG00000091756/ENSDARG00000061479/ENSDARG00000103937/ENSDARG00000089769/ENSDARG00000030694/ENSDARG00000013031/ENSDARG00000078416/ENSDARG00000059337/…	26
BP	GO:0034655	nucleobase-containing compound catabolic process	0.000206615	0.005745865	0.005092016	ENSDARG00000089302/ENSDARG00000036162/ENSDARG00000070822/ENSDARG00000004735/ENSDARG00000040184/ENSDARG00000016516/ENSDARG00000040031/ENSDARG00000059398/ENSDARG00000038635/ENSDARG00000014898/ENSDARG00000076509/ENSDARG00000058328/ENSDARG00000061735/ENSDARG00000041323/ENSDARG00000042123/ENSDARG00000023852/ENSDARG00000076847/ENSDARG00000004452/ENSDARG00000056127	19
BP	GO:0031101	fin regeneration	0.000219607	0.006011738	0.005327633	ENSDARG00000037997/ENSDARG00000063535/ENSDARG00000015427/ENSDARG00000056929/ENSDARG00000029058/ENSDARG00000031894/ENSDARG00000077226/ENSDARG00000089769/ENSDARG00000030694/ENSDARG00000013031	10
BP	GO:0050657	nucleic acid transport	0.000226741	0.006018942	0.005334018	ENSDARG00000018618/ENSDARG00000016516/ENSDARG00000038635/ENSDARG00000014898/ENSDARG00000076509/ENSDARG00000057026/ENSDARG00000044298/ENSDARG00000056517/ENSDARG00000070046	9
BP	GO:0050658	RNA transport	0.000226741	0.006018942	0.005334018	ENSDARG00000018618/ENSDARG00000016516/ENSDARG00000038635/ENSDARG00000014898/ENSDARG00000076509/ENSDARG00000057026/ENSDARG00000044298/ENSDARG00000056517/ENSDARG00000070046	9
BP	GO:0070897	transcription preinitiation complex assembly	0.000235936	0.006094469	0.00540095	ENSDARG00000007141/ENSDARG00000104030/ENSDARG00000103578/ENSDARG00000019572/ENSDARG00000015315/ENSDARG00000034734	6
BP	GO:0070507	regulation of microtubule cytoskeleton organization	0.000240616	0.006094469	0.00540095	ENSDARG00000070537/ENSDARG00000033655/ENSDARG00000004472/ENSDARG00000004735/ENSDARG00000002659/ENSDARG00000033234/ENSDARG00000043932/ENSDARG00000063007/ENSDARG00000035924/ENSDARG00000060434	10
BP	GO:0034968	histone lysine methylation	0.000242663	0.006094469	0.00540095	ENSDARG00000016903/ENSDARG00000026634/ENSDARG00000014083/ENSDARG00000004427/ENSDARG00000041081/ENSDARG00000060697/ENSDARG00000076966	7
BP	GO:0043967	histone H4 acetylation	0.000243677	0.006094469	0.00540095	ENSDARG00000070828/ENSDARG00000101216/ENSDARG00000041155/ENSDARG00000039430/ENSDARG00000058220	5
BP	GO:0051236	establishment of RNA localization	0.000251337	0.006094469	0.00540095	ENSDARG00000018618/ENSDARG00000016516/ENSDARG00000038635/ENSDARG00000014898/ENSDARG00000076509/ENSDARG00000057026/ENSDARG00000044298/ENSDARG00000056517/ENSDARG00000070046	9
BP	GO:0042246	tissue regeneration	0.000254131	0.006094469	0.00540095	ENSDARG00000037997/ENSDARG00000063535/ENSDARG00000015427/ENSDARG00000056929/ENSDARG00000099744/ENSDARG00000029058/ENSDARG00000031894/ENSDARG00000077226/ENSDARG00000091756/ENSDARG00000089769/ENSDARG00000030694/ENSDARG00000013031/ENSDARG00000059337	13
BP	GO:0003310	pancreatic A cell differentiation	0.000257415	0.006094469	0.00540095	ENSDARG00000053301/ENSDARG00000102879/ENSDARG00000091756/ENSDARG00000004023	4
BP	GO:0070935	3'-UTR-mediated mRNA stabilization	0.000257415	0.006094469	0.00540095	ENSDARG00000089302/ENSDARG00000036162/ENSDARG00000040031/ENSDARG00000004452	4
BP	GO:0006352	DNA-templated transcription, initiation	0.000287709	0.006720893	0.00595609	ENSDARG00000098992/ENSDARG00000053446/ENSDARG00000076509/ENSDARG00000007141/ENSDARG00000104030/ENSDARG00000103578/ENSDARG00000056127/ENSDARG00000019572/ENSDARG00000015315/ENSDARG00000034734	10
BP	GO:0051261	protein depolymerization	0.00030719	0.007010023	0.006212319	ENSDARG00000070537/ENSDARG00000033655/ENSDARG00000021124/ENSDARG00000033234/ENSDARG00000043932/ENSDARG00000011602/ENSDARG00000063007/ENSDARG00000074581/ENSDARG00000060434	9
BP	GO:0043631	RNA polyadenylation	0.000308089	0.007010023	0.006212319	ENSDARG00000018618/ENSDARG00000003153/ENSDARG00000028971/ENSDARG00000012141/ENSDARG00000090788	5
BP	GO:0071824	protein-DNA complex subunit organization	0.000315772	0.007092734	0.006285618	ENSDARG00000044669/ENSDARG00000031495/ENSDARG00000052348/ENSDARG00000003920/ENSDARG00000007141/ENSDARG00000087897/ENSDARG00000104030/ENSDARG00000103578/ENSDARG00000068996/ENSDARG00000038559/ENSDARG00000033647/ENSDARG00000019572/ENSDARG00000015315/ENSDARG00000034734	14
BP	GO:0006376	mRNA splice site selection	0.000384615	0.008509724	0.007541362	ENSDARG00000034668/ENSDARG00000002131/ENSDARG00000009871/ENSDARG00000070045/ENSDARG00000014366	5
BP	GO:0000245	spliceosomal complex assembly	0.000393429	0.008509724	0.007541362	ENSDARG00000034668/ENSDARG00000002131/ENSDARG00000009871/ENSDARG00000070045/ENSDARG00000014366/ENSDARG00000041908	6
BP	GO:0031103	axon regeneration	0.000393429	0.008509724	0.007541362	ENSDARG00000070822/ENSDARG00000099744/ENSDARG00000099175/ENSDARG00000011564/ENSDARG00000104347/ENSDARG00000071018	6
BP	GO:0048812	neuron projection morphogenesis	0.000415934	0.008592367	0.007614601	ENSDARG00000099744/ENSDARG00000014569/ENSDARG00000051875/ENSDARG00000002587/ENSDARG00000024785/ENSDARG00000040031/ENSDARG00000056979/ENSDARG00000011141/ENSDARG00000003655/ENSDARG00000034195/ENSDARG00000037968/ENSDARG00000042128/ENSDARG00000061479/ENSDARG00000052150/ENSDARG00000045639/ENSDARG00000103959/ENSDARG00000011564/ENSDARG00000014018/ENSDARG00000055900/ENSDARG00000036375/ENSDARG00000005479/…	28
BP	GO:0048858	cell projection morphogenesis	0.000415934	0.008592367	0.007614601	ENSDARG00000099744/ENSDARG00000014569/ENSDARG00000051875/ENSDARG00000002587/ENSDARG00000024785/ENSDARG00000040031/ENSDARG00000056979/ENSDARG00000011141/ENSDARG00000003655/ENSDARG00000034195/ENSDARG00000037968/ENSDARG00000042128/ENSDARG00000061479/ENSDARG00000052150/ENSDARG00000045639/ENSDARG00000103959/ENSDARG00000011564/ENSDARG00000014018/ENSDARG00000055900/ENSDARG00000036375/ENSDARG00000005479/…	28
BP	GO:0120039	plasma membrane bounded cell projection morphogenesis	0.000415934	0.008592367	0.007614601	ENSDARG00000099744/ENSDARG00000014569/ENSDARG00000051875/ENSDARG00000002587/ENSDARG00000024785/ENSDARG00000040031/ENSDARG00000056979/ENSDARG00000011141/ENSDARG00000003655/ENSDARG00000034195/ENSDARG00000037968/ENSDARG00000042128/ENSDARG00000061479/ENSDARG00000052150/ENSDARG00000045639/ENSDARG00000103959/ENSDARG00000011564/ENSDARG00000014018/ENSDARG00000055900/ENSDARG00000036375/ENSDARG00000005479/…	28
BP	GO:0043044	ATP-dependent chromatin remodeling	0.000416867	0.008592367	0.007614601	ENSDARG00000016871/ENSDARG00000077226/ENSDARG00000070828/ENSDARG00000052348/ENSDARG00000017397/ENSDARG00000077946/ENSDARG00000105083	7
BP	GO:0000226	microtubule cytoskeleton organization	0.000465399	0.009419484	0.008347596	ENSDARG00000037997/ENSDARG00000001889/ENSDARG00000055216/ENSDARG00000020258/ENSDARG00000070537/ENSDARG00000033655/ENSDARG00000104436/ENSDARG00000004472/ENSDARG00000004735/ENSDARG00000002659/ENSDARG00000045014/ENSDARG00000087616/ENSDARG00000068480/ENSDARG00000016301/ENSDARG00000033234/ENSDARG00000043932/ENSDARG00000011611/ENSDARG00000063007/ENSDARG00000002344/ENSDARG00000068745/ENSDARG00000031388/…	23
BP	GO:0044270	cellular nitrogen compound catabolic process	0.000472747	0.009419484	0.008347596	ENSDARG00000089302/ENSDARG00000036162/ENSDARG00000070822/ENSDARG00000004735/ENSDARG00000040184/ENSDARG00000016516/ENSDARG00000040031/ENSDARG00000059398/ENSDARG00000038635/ENSDARG00000014898/ENSDARG00000076509/ENSDARG00000058328/ENSDARG00000061735/ENSDARG00000041323/ENSDARG00000042123/ENSDARG00000062646/ENSDARG00000023852/ENSDARG00000076847/ENSDARG00000004452/ENSDARG00000056127	20
BP	GO:0031330	negative regulation of cellular catabolic process	0.000473125	0.009419484	0.008347596	ENSDARG00000089302/ENSDARG00000036162/ENSDARG00000029150/ENSDARG00000004735/ENSDARG00000040184/ENSDARG00000040031/ENSDARG00000004452	7
BP	GO:0040007	growth	0.00051704	0.010072529	0.008926328	ENSDARG00000037997/ENSDARG00000063535/ENSDARG00000015427/ENSDARG00000020258/ENSDARG00000056929/ENSDARG00000099744/ENSDARG00000029058/ENSDARG00000014569/ENSDARG00000031894/ENSDARG00000077226/ENSDARG00000040031/ENSDARG00000003655/ENSDARG00000037968/ENSDARG00000091756/ENSDARG00000061479/ENSDARG00000103937/ENSDARG00000089769/ENSDARG00000030694/ENSDARG00000013031/ENSDARG00000078416/ENSDARG00000059337/…	26
BP	GO:0032886	regulation of microtubule-based process	0.000517424	0.010072529	0.008926328	ENSDARG00000070537/ENSDARG00000033655/ENSDARG00000004472/ENSDARG00000004735/ENSDARG00000002659/ENSDARG00000033234/ENSDARG00000043932/ENSDARG00000063007/ENSDARG00000035924/ENSDARG00000060434	10
BP	GO:0046700	heterocycle catabolic process	0.000556793	0.010719799	0.009499942	ENSDARG00000089302/ENSDARG00000036162/ENSDARG00000070822/ENSDARG00000004735/ENSDARG00000040184/ENSDARG00000016516/ENSDARG00000040031/ENSDARG00000059398/ENSDARG00000038635/ENSDARG00000014898/ENSDARG00000076509/ENSDARG00000058328/ENSDARG00000061735/ENSDARG00000041323/ENSDARG00000042123/ENSDARG00000062646/ENSDARG00000023852/ENSDARG00000076847/ENSDARG00000004452/ENSDARG00000056127	20
BP	GO:0016571	histone methylation	0.000570018	0.010855126	0.009619869	ENSDARG00000016903/ENSDARG00000052150/ENSDARG00000026634/ENSDARG00000014083/ENSDARG00000004427/ENSDARG00000041081/ENSDARG00000060697/ENSDARG00000076966	8
BP	GO:0048593	camera-type eye morphogenesis	0.000596934	0.011053616	0.009795772	ENSDARG00000008803/ENSDARG00000004049/ENSDARG00000095743/ENSDARG00000015427/ENSDARG00000004588/ENSDARG00000077811/ENSDARG00000077226/ENSDARG00000034195/ENSDARG00000091756/ENSDARG00000052150/ENSDARG00000014018/ENSDARG00000036375/ENSDARG00000020164/ENSDARG00000098834	14
BP	GO:0009895	negative regulation of catabolic process	0.000603742	0.011053616	0.009795772	ENSDARG00000089302/ENSDARG00000036162/ENSDARG00000029150/ENSDARG00000004735/ENSDARG00000040184/ENSDARG00000040031/ENSDARG00000004452	7
BP	GO:0048048	embryonic eye morphogenesis	0.000603742	0.011053616	0.009795772	ENSDARG00000095743/ENSDARG00000004588/ENSDARG00000077811/ENSDARG00000077226/ENSDARG00000016173/ENSDARG00000020164/ENSDARG00000098834	7
BP	GO:0003407	neural retina development	0.000605678	0.011053616	0.009795772	ENSDARG00000008803/ENSDARG00000004049/ENSDARG00000035715/ENSDARG00000077226/ENSDARG00000039034/ENSDARG00000034195/ENSDARG00000091756/ENSDARG00000014018/ENSDARG00000057026/ENSDARG00000036375	10
BP	GO:0065004	protein-DNA complex assembly	0.000653529	0.011803951	0.010460723	ENSDARG00000044669/ENSDARG00000031495/ENSDARG00000003920/ENSDARG00000007141/ENSDARG00000087897/ENSDARG00000104030/ENSDARG00000103578/ENSDARG00000068996/ENSDARG00000038559/ENSDARG00000019572/ENSDARG00000015315/ENSDARG00000034734	12
BP	GO:0031329	regulation of cellular catabolic process	0.000671723	0.012008768	0.010642233	ENSDARG00000030479/ENSDARG00000089302/ENSDARG00000036162/ENSDARG00000099175/ENSDARG00000029150/ENSDARG00000004735/ENSDARG00000040184/ENSDARG00000040031/ENSDARG00000059398/ENSDARG00000088178/ENSDARG00000061735/ENSDARG00000041323/ENSDARG00000002217/ENSDARG00000076847/ENSDARG00000004452/ENSDARG00000056127	16
BP	GO:0018022	peptidyl-lysine methylation	0.000761467	0.013408442	0.011882631	ENSDARG00000016903/ENSDARG00000026634/ENSDARG00000014083/ENSDARG00000004427/ENSDARG00000041081/ENSDARG00000060697/ENSDARG00000076966	7
BP	GO:0060041	retina development in camera-type eye	0.000765322	0.013408442	0.011882631	ENSDARG00000008803/ENSDARG00000004049/ENSDARG00000015427/ENSDARG00000035715/ENSDARG00000077226/ENSDARG00000052348/ENSDARG00000039034/ENSDARG00000034195/ENSDARG00000091756/ENSDARG00000059279/ENSDARG00000052150/ENSDARG00000030694/ENSDARG00000008188/ENSDARG00000014018/ENSDARG00000057026/ENSDARG00000036375/ENSDARG00000074271	17
BP	GO:0043010	camera-type eye development	0.000785242	0.013621236	0.012071211	ENSDARG00000008803/ENSDARG00000004049/ENSDARG00000095743/ENSDARG00000015427/ENSDARG00000004588/ENSDARG00000077811/ENSDARG00000035715/ENSDARG00000077226/ENSDARG00000052348/ENSDARG00000039034/ENSDARG00000027740/ENSDARG00000034195/ENSDARG00000091756/ENSDARG00000059279/ENSDARG00000052150/ENSDARG00000030694/ENSDARG00000008188/ENSDARG00000014018/ENSDARG00000057026/ENSDARG00000036375/ENSDARG00000090697/…	25
BP	GO:0031102	neuron projection regeneration	0.000826014	0.014187998	0.012573478	ENSDARG00000070822/ENSDARG00000099744/ENSDARG00000099175/ENSDARG00000011564/ENSDARG00000104347/ENSDARG00000071018	6
BP	GO:0048592	eye morphogenesis	0.000932054	0.015853972	0.014049873	ENSDARG00000008803/ENSDARG00000004049/ENSDARG00000095743/ENSDARG00000015427/ENSDARG00000004588/ENSDARG00000077811/ENSDARG00000077226/ENSDARG00000034195/ENSDARG00000016173/ENSDARG00000091756/ENSDARG00000052150/ENSDARG00000014018/ENSDARG00000031388/ENSDARG00000036375/ENSDARG00000020164/ENSDARG00000098834	16
BP	GO:0007015	actin filament organization	0.001023423	0.017240749	0.015278842	ENSDARG00000054911/ENSDARG00000021193/ENSDARG00000021124/ENSDARG00000059680/ENSDARG00000002587/ENSDARG00000092970/ENSDARG00000062991/ENSDARG00000042128/ENSDARG00000045399/ENSDARG00000011602/ENSDARG00000026829/ENSDARG00000014083/ENSDARG00000012682/ENSDARG00000041974/ENSDARG00000116058/ENSDARG00000074581/ENSDARG00000069113/ENSDARG00000009336/ENSDARG00000020795	19
BP	GO:0008154	actin polymerization or depolymerization	0.001063317	0.017742207	0.015723237	ENSDARG00000054911/ENSDARG00000021124/ENSDARG00000092970/ENSDARG00000062991/ENSDARG00000011602/ENSDARG00000026829/ENSDARG00000014083/ENSDARG00000012682/ENSDARG00000041974/ENSDARG00000074581/ENSDARG00000069113/ENSDARG00000020795	12
BP	GO:0048596	embryonic camera-type eye morphogenesis	0.001076525	0.017793131	0.015768366	ENSDARG00000095743/ENSDARG00000004588/ENSDARG00000077811/ENSDARG00000077226/ENSDARG00000020164/ENSDARG00000098834	6
BP	GO:0010608	posttranscriptional regulation of gene expression	0.001105615	0.0179492	0.015906675	ENSDARG00000089302/ENSDARG00000036162/ENSDARG00000013351/ENSDARG00000103672/ENSDARG00000004735/ENSDARG00000040184/ENSDARG00000016516/ENSDARG00000040031/ENSDARG00000059398/ENSDARG00000008706/ENSDARG00000038635/ENSDARG00000003153/ENSDARG00000014898/ENSDARG00000076509/ENSDARG00000061735/ENSDARG00000041323/ENSDARG00000076847/ENSDARG00000004452/ENSDARG00000056127	19
BP	GO:0061386	closure of optic fissure	0.001106458	0.0179492	0.015906675	ENSDARG00000095743/ENSDARG00000004588/ENSDARG00000077811/ENSDARG00000098834	4
BP	GO:0031497	chromatin assembly	0.001212101	0.019482585	0.017265569	ENSDARG00000029058/ENSDARG00000044669/ENSDARG00000031495/ENSDARG00000052348/ENSDARG00000003920/ENSDARG00000087897/ENSDARG00000068996/ENSDARG00000038559	8
BP	GO:0097435	supramolecular fiber organization	0.001274548	0.020300067	0.017990026	ENSDARG00000054911/ENSDARG00000070537/ENSDARG00000021193/ENSDARG00000033655/ENSDARG00000021124/ENSDARG00000059680/ENSDARG00000002587/ENSDARG00000092970/ENSDARG00000062991/ENSDARG00000042128/ENSDARG00000033234/ENSDARG00000043932/ENSDARG00000045399/ENSDARG00000011602/ENSDARG00000026829/ENSDARG00000014083/ENSDARG00000063007/ENSDARG00000102889/ENSDARG00000012682/ENSDARG00000041974/ENSDARG00000116058/…	26
BP	GO:0019439	aromatic compound catabolic process	0.001336902	0.021101376	0.01870015	ENSDARG00000089302/ENSDARG00000036162/ENSDARG00000070822/ENSDARG00000004735/ENSDARG00000040184/ENSDARG00000016516/ENSDARG00000040031/ENSDARG00000059398/ENSDARG00000038635/ENSDARG00000014898/ENSDARG00000076509/ENSDARG00000058328/ENSDARG00000061735/ENSDARG00000041323/ENSDARG00000042123/ENSDARG00000062646/ENSDARG00000023852/ENSDARG00000076847/ENSDARG00000004452/ENSDARG00000056127	20
BP	GO:0015931	nucleobase-containing compound transport	0.001658866	0.025949407	0.0229965	ENSDARG00000018618/ENSDARG00000016516/ENSDARG00000038635/ENSDARG00000014898/ENSDARG00000076509/ENSDARG00000057026/ENSDARG00000044298/ENSDARG00000056517/ENSDARG00000070046	9
BP	GO:0002072	optic cup morphogenesis involved in camera-type eye development	0.001723219	0.026483154	0.02346951	ENSDARG00000095743/ENSDARG00000004588/ENSDARG00000077811/ENSDARG00000098834	4
BP	GO:0010508	positive regulation of autophagy	0.001723219	0.026483154	0.02346951	ENSDARG00000030479/ENSDARG00000099175/ENSDARG00000088178/ENSDARG00000002217	4
BP	GO:0006405	RNA export from nucleus	0.001748338	0.026635552	0.023604566	ENSDARG00000018618/ENSDARG00000014898/ENSDARG00000076509/ENSDARG00000044298/ENSDARG00000056517/ENSDARG00000070046	6
BP	GO:0010842	retina layer formation	0.001957309	0.029562113	0.0261981	ENSDARG00000008803/ENSDARG00000004049/ENSDARG00000077226/ENSDARG00000034195/ENSDARG00000014018/ENSDARG00000036375	6
BP	GO:0000956	nuclear-transcribed mRNA catabolic process	0.001995843	0.029886476	0.026485552	ENSDARG00000016516/ENSDARG00000038635/ENSDARG00000014898/ENSDARG00000076509/ENSDARG00000058328/ENSDARG00000023852/ENSDARG00000076847/ENSDARG00000056127	8
BP	GO:0032388	positive regulation of intracellular transport	0.002106515	0.031276388	0.027717299	ENSDARG00000018618/ENSDARG00000104782/ENSDARG00000014898/ENSDARG00000071403	4
BP	GO:1902903	regulation of supramolecular fiber organization	0.002170693	0.031958445	0.028321741	ENSDARG00000054911/ENSDARG00000092970/ENSDARG00000011602/ENSDARG00000026829/ENSDARG00000014083/ENSDARG00000063007/ENSDARG00000012682/ENSDARG00000041974/ENSDARG00000074581/ENSDARG00000069113/ENSDARG00000060434/ENSDARG00000020795	12
BP	GO:0043624	cellular protein complex disassembly	0.002196363	0.0320669	0.028417854	ENSDARG00000070537/ENSDARG00000033655/ENSDARG00000021124/ENSDARG00000033234/ENSDARG00000043932/ENSDARG00000011602/ENSDARG00000063007/ENSDARG00000074581/ENSDARG00000060434	9
BP	GO:0008064	regulation of actin polymerization or depolymerization	0.002241223	0.032185426	0.028522893	ENSDARG00000054911/ENSDARG00000092970/ENSDARG00000011602/ENSDARG00000026829/ENSDARG00000014083/ENSDARG00000012682/ENSDARG00000041974/ENSDARG00000074581/ENSDARG00000069113/ENSDARG00000020795	10
BP	GO:0030832	regulation of actin filament length	0.002241223	0.032185426	0.028522893	ENSDARG00000054911/ENSDARG00000092970/ENSDARG00000011602/ENSDARG00000026829/ENSDARG00000014083/ENSDARG00000012682/ENSDARG00000041974/ENSDARG00000074581/ENSDARG00000069113/ENSDARG00000020795	10
BP	GO:0031109	microtubule polymerization or depolymerization	0.002295768	0.032700699	0.028979531	ENSDARG00000070537/ENSDARG00000033655/ENSDARG00000002659/ENSDARG00000033234/ENSDARG00000043932/ENSDARG00000063007/ENSDARG00000060434	7
BP	GO:1901361	organic cyclic compound catabolic process	0.002316699	0.032732715	0.029007903	ENSDARG00000089302/ENSDARG00000036162/ENSDARG00000070822/ENSDARG00000004735/ENSDARG00000040184/ENSDARG00000016516/ENSDARG00000040031/ENSDARG00000059398/ENSDARG00000038635/ENSDARG00000014898/ENSDARG00000076509/ENSDARG00000058328/ENSDARG00000061735/ENSDARG00000041323/ENSDARG00000042123/ENSDARG00000062646/ENSDARG00000023852/ENSDARG00000076847/ENSDARG00000004452/ENSDARG00000056127	20
BP	GO:0006323	DNA packaging	0.002683845	0.037616775	0.033336183	ENSDARG00000029058/ENSDARG00000044669/ENSDARG00000031495/ENSDARG00000052348/ENSDARG00000003920/ENSDARG00000034195/ENSDARG00000087897/ENSDARG00000068996/ENSDARG00000038559	9
BP	GO:0031018	endocrine pancreas development	0.002708783	0.037664979	0.033378902	ENSDARG00000069342/ENSDARG00000059680/ENSDARG00000053301/ENSDARG00000102879/ENSDARG00000091756/ENSDARG00000102889/ENSDARG00000098834/ENSDARG00000004023	8
BP	GO:0006342	chromatin silencing	0.002986719	0.041202617	0.036513975	ENSDARG00000061810/ENSDARG00000069619/ENSDARG00000041155/ENSDARG00000006010/ENSDARG00000038559/ENSDARG00000024109	6
BP	GO:0060261	positive regulation of transcription initiation from RNA polymerase II promoter	0.003097656	0.042070494	0.037283092	ENSDARG00000053446/ENSDARG00000007141/ENSDARG00000015315	3
BP	GO:2000144	positive regulation of DNA-templated transcription, initiation	0.003097656	0.042070494	0.037283092	ENSDARG00000053446/ENSDARG00000007141/ENSDARG00000015315	3
BP	GO:0045814	negative regulation of gene expression, epigenetic	0.003297543	0.044101485	0.039082967	ENSDARG00000061810/ENSDARG00000069619/ENSDARG00000041155/ENSDARG00000006010/ENSDARG00000038559/ENSDARG00000024109	6
BP	GO:0051028	mRNA transport	0.003297543	0.044101485	0.039082967	ENSDARG00000016516/ENSDARG00000038635/ENSDARG00000014898/ENSDARG00000076509/ENSDARG00000056517/ENSDARG00000070046	6
BP	GO:0006479	protein methylation	0.003363172	0.044291897	0.039251711	ENSDARG00000016903/ENSDARG00000052150/ENSDARG00000026634/ENSDARG00000014083/ENSDARG00000004427/ENSDARG00000041081/ENSDARG00000060697/ENSDARG00000076966	8
BP	GO:0008213	protein alkylation	0.003363172	0.044291897	0.039251711	ENSDARG00000016903/ENSDARG00000052150/ENSDARG00000026634/ENSDARG00000014083/ENSDARG00000004427/ENSDARG00000041081/ENSDARG00000060697/ENSDARG00000076966	8
BP	GO:0043254	regulation of protein complex assembly	0.003387622	0.044291897	0.039251711	ENSDARG00000054911/ENSDARG00000092970/ENSDARG00000053446/ENSDARG00000011602/ENSDARG00000026829/ENSDARG00000014083/ENSDARG00000007141/ENSDARG00000012682/ENSDARG00000074581/ENSDARG00000069113/ENSDARG00000015315/ENSDARG00000020795	12
BP	GO:0014029	neural crest formation	0.003601308	0.046736971	0.041418549	ENSDARG00000091563/ENSDARG00000059279/ENSDARG00000078416/ENSDARG00000041921	4
BP	GO:0048562	embryonic organ morphogenesis	0.003782246	0.048724231	0.043179669	ENSDARG00000045843/ENSDARG00000095743/ENSDARG00000004588/ENSDARG00000077811/ENSDARG00000059680/ENSDARG00000077226/ENSDARG00000023290/ENSDARG00000007438/ENSDARG00000078865/ENSDARG00000058203/ENSDARG00000042128/ENSDARG00000016173/ENSDARG00000059279/ENSDARG00000052150/ENSDARG00000103937/ENSDARG00000103959/ENSDARG00000105083/ENSDARG00000006092/ENSDARG00000052649/ENSDARG00000056427/ENSDARG00000090697/…	24
CC	GO:0019013	viral nucleocapsid	4.27E-24	6.88E-22	5.42E-22	ENSDARG00000014420/ENSDARG00000007960/ENSDARG00000036162/ENSDARG00000014569/ENSDARG00000105037/ENSDARG00000076283/ENSDARG00000040440/ENSDARG00000053810/ENSDARG00000004735/ENSDARG00000011125/ENSDARG00000011648/ENSDARG00000007034/ENSDARG00000077126/ENSDARG00000059303/ENSDARG00000045639/ENSDARG00000040564/ENSDARG00000018890/ENSDARG00000023160/ENSDARG00000018914/ENSDARG00000101744/ENSDARG00000036675/…	22
CC	GO:0019028	viral capsid	4.27E-24	6.88E-22	5.42E-22	ENSDARG00000014420/ENSDARG00000007960/ENSDARG00000036162/ENSDARG00000014569/ENSDARG00000105037/ENSDARG00000076283/ENSDARG00000040440/ENSDARG00000053810/ENSDARG00000004735/ENSDARG00000011125/ENSDARG00000011648/ENSDARG00000007034/ENSDARG00000077126/ENSDARG00000059303/ENSDARG00000045639/ENSDARG00000040564/ENSDARG00000018890/ENSDARG00000023160/ENSDARG00000018914/ENSDARG00000101744/ENSDARG00000036675/…	22
CC	GO:0019012	virion	3.96E-23	3.19E-21	2.51E-21	ENSDARG00000014420/ENSDARG00000007960/ENSDARG00000036162/ENSDARG00000014569/ENSDARG00000105037/ENSDARG00000076283/ENSDARG00000040440/ENSDARG00000053810/ENSDARG00000004735/ENSDARG00000011125/ENSDARG00000011648/ENSDARG00000007034/ENSDARG00000077126/ENSDARG00000059303/ENSDARG00000045639/ENSDARG00000040564/ENSDARG00000018890/ENSDARG00000023160/ENSDARG00000018914/ENSDARG00000101744/ENSDARG00000036675/…	22
CC	GO:0044423	virion part	3.96E-23	3.19E-21	2.51E-21	ENSDARG00000014420/ENSDARG00000007960/ENSDARG00000036162/ENSDARG00000014569/ENSDARG00000105037/ENSDARG00000076283/ENSDARG00000040440/ENSDARG00000053810/ENSDARG00000004735/ENSDARG00000011125/ENSDARG00000011648/ENSDARG00000007034/ENSDARG00000077126/ENSDARG00000059303/ENSDARG00000045639/ENSDARG00000040564/ENSDARG00000018890/ENSDARG00000023160/ENSDARG00000018914/ENSDARG00000101744/ENSDARG00000036675/…	22
CC	GO:0005681	spliceosomal complex	2.09E-22	1.34E-20	1.06E-20	ENSDARG00000013351/ENSDARG00000103672/ENSDARG00000016855/ENSDARG00000105037/ENSDARG00000076283/ENSDARG00000033175/ENSDARG00000040440/ENSDARG00000004735/ENSDARG00000016516/ENSDARG00000011125/ENSDARG00000059398/ENSDARG00000009871/ENSDARG00000011648/ENSDARG00000017084/ENSDARG00000038635/ENSDARG00000015325/ENSDARG00000012505/ENSDARG00000099667/ENSDARG00000091563/ENSDARG00000002538/ENSDARG00000091656/…	33
CC	GO:0000785	chromatin	6.98E-16	3.75E-14	2.95E-14	ENSDARG00000030479/ENSDARG00000053990/ENSDARG00000056725/ENSDARG00000016871/ENSDARG00000099572/ENSDARG00000087636/ENSDARG00000015427/ENSDARG00000103919/ENSDARG00000116491/ENSDARG00000062326/ENSDARG00000028335/ENSDARG00000068995/ENSDARG00000020504/ENSDARG00000018618/ENSDARG00000044669/ENSDARG00000099175/ENSDARG00000068820/ENSDARG00000068434/ENSDARG00000077226/ENSDARG00000077227/ENSDARG00000070828/…	44
CC	GO:0000790	nuclear chromatin	1.97E-15	9.07E-14	7.14E-14	ENSDARG00000030479/ENSDARG00000053990/ENSDARG00000056725/ENSDARG00000016871/ENSDARG00000015427/ENSDARG00000116491/ENSDARG00000068995/ENSDARG00000018618/ENSDARG00000099175/ENSDARG00000068820/ENSDARG00000077226/ENSDARG00000077227/ENSDARG00000070828/ENSDARG00000052348/ENSDARG00000037291/ENSDARG00000017397/ENSDARG00000070084/ENSDARG00000003860/ENSDARG00000077946/ENSDARG00000060679/ENSDARG00000041155/…	32
CC	GO:0097525	spliceosomal snRNP complex	1.49E-14	5.98E-13	4.71E-13	ENSDARG00000016855/ENSDARG00000105037/ENSDARG00000076283/ENSDARG00000033175/ENSDARG00000040440/ENSDARG00000011125/ENSDARG00000009871/ENSDARG00000011648/ENSDARG00000077126/ENSDARG00000099667/ENSDARG00000091656/ENSDARG00000036995/ENSDARG00000018890/ENSDARG00000036190/ENSDARG00000058328/ENSDARG00000041887/ENSDARG00000018049/ENSDARG00000023852/ENSDARG00000014366	19
CC	GO:0030532	small nuclear ribonucleoprotein complex	2.04E-14	7.31E-13	5.76E-13	ENSDARG00000016855/ENSDARG00000105037/ENSDARG00000076283/ENSDARG00000033175/ENSDARG00000040440/ENSDARG00000011125/ENSDARG00000009871/ENSDARG00000011648/ENSDARG00000077126/ENSDARG00000099667/ENSDARG00000091656/ENSDARG00000036995/ENSDARG00000018890/ENSDARG00000036190/ENSDARG00000058328/ENSDARG00000041887/ENSDARG00000018049/ENSDARG00000023852/ENSDARG00000014366	19
CC	GO:0120114	Sm-like protein family complex	2.78E-13	8.94E-12	7.04E-12	ENSDARG00000016855/ENSDARG00000105037/ENSDARG00000076283/ENSDARG00000033175/ENSDARG00000040440/ENSDARG00000011125/ENSDARG00000009871/ENSDARG00000011648/ENSDARG00000077126/ENSDARG00000099667/ENSDARG00000091656/ENSDARG00000036995/ENSDARG00000018890/ENSDARG00000036190/ENSDARG00000058328/ENSDARG00000041887/ENSDARG00000018049/ENSDARG00000023852/ENSDARG00000014366	19
CC	GO:0005685	U1 snRNP	1.69E-12	4.96E-11	3.91E-11	ENSDARG00000105037/ENSDARG00000076283/ENSDARG00000033175/ENSDARG00000040440/ENSDARG00000011125/ENSDARG00000009871/ENSDARG00000011648/ENSDARG00000077126/ENSDARG00000099667/ENSDARG00000018890/ENSDARG00000014366	11
CC	GO:1905368	peptidase complex	2.96E-12	7.70E-11	6.06E-11	ENSDARG00000086618/ENSDARG00000099653/ENSDARG00000009640/ENSDARG00000035679/ENSDARG00000030537/ENSDARG00000003189/ENSDARG00000007141/ENSDARG00000104030/ENSDARG00000037962/ENSDARG00000052377/ENSDARG00000058220/ENSDARG00000013938/ENSDARG00000023279/ENSDARG00000010965/ENSDARG00000020454/ENSDARG00000015315/ENSDARG00000042823/ENSDARG00000008936/ENSDARG00000002240/ENSDARG00000070046	20
CC	GO:0000228	nuclear chromosome	3.11E-12	7.70E-11	6.06E-11	ENSDARG00000030479/ENSDARG00000053990/ENSDARG00000056725/ENSDARG00000016871/ENSDARG00000015427/ENSDARG00000116491/ENSDARG00000068995/ENSDARG00000018618/ENSDARG00000011594/ENSDARG00000099175/ENSDARG00000068820/ENSDARG00000077226/ENSDARG00000004735/ENSDARG00000077227/ENSDARG00000070828/ENSDARG00000079632/ENSDARG00000052348/ENSDARG00000037291/ENSDARG00000017397/ENSDARG00000070084/ENSDARG00000003860/…	36
CC	GO:0016604	nuclear body	8.10E-12	1.86E-10	1.47E-10	ENSDARG00000045843/ENSDARG00000059360/ENSDARG00000028119/ENSDARG00000018618/ENSDARG00000022129/ENSDARG00000036386/ENSDARG00000004735/ENSDARG00000016516/ENSDARG00000008097/ENSDARG00000035993/ENSDARG00000105293/ENSDARG00000038635/ENSDARG00000057484/ENSDARG00000012505/ENSDARG00000002538/ENSDARG00000003153/ENSDARG00000044545/ENSDARG00000056235/ENSDARG00000016783/ENSDARG00000035325/ENSDARG00000071018/…	22
CC	GO:0044454	nuclear chromosome part	3.02E-11	6.47E-10	5.10E-10	ENSDARG00000030479/ENSDARG00000053990/ENSDARG00000056725/ENSDARG00000016871/ENSDARG00000015427/ENSDARG00000116491/ENSDARG00000068995/ENSDARG00000018618/ENSDARG00000099175/ENSDARG00000068820/ENSDARG00000077226/ENSDARG00000077227/ENSDARG00000070828/ENSDARG00000079632/ENSDARG00000052348/ENSDARG00000037291/ENSDARG00000017397/ENSDARG00000070084/ENSDARG00000003860/ENSDARG00000077946/ENSDARG00000060679/…	34
CC	GO:0016607	nuclear speck	5.99E-11	1.20E-09	9.49E-10	ENSDARG00000045843/ENSDARG00000059360/ENSDARG00000018618/ENSDARG00000022129/ENSDARG00000036386/ENSDARG00000004735/ENSDARG00000016516/ENSDARG00000008097/ENSDARG00000105293/ENSDARG00000038635/ENSDARG00000057484/ENSDARG00000012505/ENSDARG00000002538/ENSDARG00000044545/ENSDARG00000056235/ENSDARG00000016783/ENSDARG00000035325/ENSDARG00000006621	18
CC	GO:0071013	catalytic step 2 spliceosome	1.93E-10	3.66E-09	2.89E-09	ENSDARG00000105037/ENSDARG00000076283/ENSDARG00000033175/ENSDARG00000040440/ENSDARG00000004735/ENSDARG00000011125/ENSDARG00000011648/ENSDARG00000038635/ENSDARG00000099667/ENSDARG00000058328/ENSDARG00000014244/ENSDARG00000041887/ENSDARG00000015851/ENSDARG00000018049	14
CC	GO:0005686	U2 snRNP	1.09E-09	1.95E-08	1.54E-08	ENSDARG00000016855/ENSDARG00000076283/ENSDARG00000033175/ENSDARG00000040440/ENSDARG00000011125/ENSDARG00000011648/ENSDARG00000099667/ENSDARG00000041887/ENSDARG00000018049	9
CC	GO:0000502	proteasome complex	3.23E-09	5.19E-08	4.09E-08	ENSDARG00000086618/ENSDARG00000099653/ENSDARG00000009640/ENSDARG00000035679/ENSDARG00000030537/ENSDARG00000003189/ENSDARG00000007141/ENSDARG00000037962/ENSDARG00000052377/ENSDARG00000013938/ENSDARG00000023279/ENSDARG00000010965/ENSDARG00000020454/ENSDARG00000015315/ENSDARG00000002240	15
CC	GO:1905369	endopeptidase complex	3.23E-09	5.19E-08	4.09E-08	ENSDARG00000086618/ENSDARG00000099653/ENSDARG00000009640/ENSDARG00000035679/ENSDARG00000030537/ENSDARG00000003189/ENSDARG00000007141/ENSDARG00000037962/ENSDARG00000052377/ENSDARG00000013938/ENSDARG00000023279/ENSDARG00000010965/ENSDARG00000020454/ENSDARG00000015315/ENSDARG00000002240	15
CC	GO:1904949	ATPase complex	4.31E-09	6.61E-08	5.21E-08	ENSDARG00000016871/ENSDARG00000077226/ENSDARG00000070828/ENSDARG00000052348/ENSDARG00000037291/ENSDARG00000017397/ENSDARG00000070084/ENSDARG00000077946/ENSDARG00000019004/ENSDARG00000013031/ENSDARG00000038868/ENSDARG00000103404/ENSDARG00000033647/ENSDARG00000025071/ENSDARG00000099203/ENSDARG00000015161	16
CC	GO:0070603	SWI/SNF superfamily-type complex	4.76E-09	6.96E-08	5.49E-08	ENSDARG00000016871/ENSDARG00000077226/ENSDARG00000070828/ENSDARG00000052348/ENSDARG00000037291/ENSDARG00000017397/ENSDARG00000070084/ENSDARG00000077946/ENSDARG00000019004/ENSDARG00000013031/ENSDARG00000038868/ENSDARG00000103404/ENSDARG00000033647/ENSDARG00000025071/ENSDARG00000015161	15
CC	GO:0005684	U2-type spliceosomal complex	7.55E-09	1.06E-07	8.33E-08	ENSDARG00000076283/ENSDARG00000033175/ENSDARG00000016516/ENSDARG00000011125/ENSDARG00000009871/ENSDARG00000011648/ENSDARG00000012505/ENSDARG00000099667/ENSDARG00000002538/ENSDARG00000058328/ENSDARG00000041887/ENSDARG00000014366	12
CC	GO:0071004	U2-type prespliceosome	9.56E-08	1.23E-06	9.70E-07	ENSDARG00000011125/ENSDARG00000009871/ENSDARG00000012505/ENSDARG00000099667/ENSDARG00000058328/ENSDARG00000041887/ENSDARG00000014366	7
CC	GO:0071010	prespliceosome	9.56E-08	1.23E-06	9.70E-07	ENSDARG00000011125/ENSDARG00000009871/ENSDARG00000012505/ENSDARG00000099667/ENSDARG00000058328/ENSDARG00000041887/ENSDARG00000014366	7
CC	GO:0034708	methyltransferase complex	2.53E-07	3.14E-06	2.47E-06	ENSDARG00000006038/ENSDARG00000056929/ENSDARG00000029058/ENSDARG00000033175/ENSDARG00000003098/ENSDARG00000042147/ENSDARG00000016903/ENSDARG00000015990/ENSDARG00000014083/ENSDARG00000099675/ENSDARG00000004427/ENSDARG00000077013/ENSDARG00000060697/ENSDARG00000015161/ENSDARG00000076966	15
CC	GO:0035097	histone methyltransferase complex	2.66E-07	3.17E-06	2.50E-06	ENSDARG00000006038/ENSDARG00000056929/ENSDARG00000029058/ENSDARG00000003098/ENSDARG00000042147/ENSDARG00000016903/ENSDARG00000015990/ENSDARG00000014083/ENSDARG00000099675/ENSDARG00000004427/ENSDARG00000077013/ENSDARG00000060697/ENSDARG00000015161/ENSDARG00000076966	14
CC	GO:0005682	U5 snRNP	6.76E-07	7.77E-06	6.12E-06	ENSDARG00000076283/ENSDARG00000033175/ENSDARG00000040440/ENSDARG00000011125/ENSDARG00000011648/ENSDARG00000099667/ENSDARG00000036190	7
CC	GO:0016514	SWI/SNF complex	1.48E-06	1.64E-05	1.30E-05	ENSDARG00000016871/ENSDARG00000077226/ENSDARG00000070828/ENSDARG00000017397/ENSDARG00000077946/ENSDARG00000019004/ENSDARG00000033647	7
CC	GO:0071564	npBAF complex	4.80E-06	5.15E-05	4.06E-05	ENSDARG00000017397/ENSDARG00000070084/ENSDARG00000077946/ENSDARG00000019004/ENSDARG00000033647	5
CC	GO:0005839	proteasome core complex	5.53E-06	5.74E-05	4.52E-05	ENSDARG00000086618/ENSDARG00000009640/ENSDARG00000035679/ENSDARG00000037962/ENSDARG00000013938/ENSDARG00000010965/ENSDARG00000002240	7
CC	GO:0005874	microtubule	9.22E-06	9.28E-05	7.31E-05	ENSDARG00000037997/ENSDARG00000001889/ENSDARG00000055216/ENSDARG00000098591/ENSDARG00000104436/ENSDARG00000004472/ENSDARG00000004735/ENSDARG00000002659/ENSDARG00000045014/ENSDARG00000087616/ENSDARG00000016301/ENSDARG00000058454/ENSDARG00000079500/ENSDARG00000063007/ENSDARG00000002344/ENSDARG00000068745/ENSDARG00000031388/ENSDARG00000103922/ENSDARG00000021582	19
CC	GO:0005838	proteasome regulatory particle	1.26E-05	0.000123071	9.70E-05	ENSDARG00000030537/ENSDARG00000003189/ENSDARG00000007141/ENSDARG00000052377/ENSDARG00000023279/ENSDARG00000020454/ENSDARG00000015315	7
CC	GO:0005689	U12-type spliceosomal complex	1.71E-05	0.000161937	0.000127581	ENSDARG00000076283/ENSDARG00000011648/ENSDARG00000099667/ENSDARG00000018574/ENSDARG00000058328/ENSDARG00000018049	6
CC	GO:0000123	histone acetyltransferase complex	3.04E-05	0.00028012	0.00022069	ENSDARG00000070828/ENSDARG00000037291/ENSDARG00000070084/ENSDARG00000101216/ENSDARG00000041155/ENSDARG00000039430/ENSDARG00000104030/ENSDARG00000058220/ENSDARG00000025071/ENSDARG00000028894/ENSDARG00000070046	11
CC	GO:0005849	mRNA cleavage factor complex	3.46E-05	0.000309305	0.000243683	ENSDARG00000018618/ENSDARG00000003153/ENSDARG00000028971/ENSDARG00000014083/ENSDARG00000090788	5
CC	GO:0022624	proteasome accessory complex	4.01E-05	0.000348632	0.000274666	ENSDARG00000030537/ENSDARG00000003189/ENSDARG00000007141/ENSDARG00000052377/ENSDARG00000023279/ENSDARG00000020454/ENSDARG00000015315	7
CC	GO:0008540	proteasome regulatory particle, base subcomplex	7.19E-05	0.000593247	0.000467383	ENSDARG00000030537/ENSDARG00000003189/ENSDARG00000007141/ENSDARG00000023279/ENSDARG00000015315	5
CC	GO:0071565	nBAF complex	7.19E-05	0.000593247	0.000467383	ENSDARG00000037291/ENSDARG00000017397/ENSDARG00000077946/ENSDARG00000019004/ENSDARG00000033647	5
CC	GO:0031248	protein acetyltransferase complex	0.000107266	0.000842431	0.0006637	ENSDARG00000070828/ENSDARG00000037291/ENSDARG00000070084/ENSDARG00000101216/ENSDARG00000041155/ENSDARG00000039430/ENSDARG00000104030/ENSDARG00000058220/ENSDARG00000025071/ENSDARG00000028894/ENSDARG00000070046	11
CC	GO:1902493	acetyltransferase complex	0.000107266	0.000842431	0.0006637	ENSDARG00000070828/ENSDARG00000037291/ENSDARG00000070084/ENSDARG00000101216/ENSDARG00000041155/ENSDARG00000039430/ENSDARG00000104030/ENSDARG00000058220/ENSDARG00000025071/ENSDARG00000028894/ENSDARG00000070046	11
CC	GO:0048188	Set1C/COMPASS complex	0.000134234	0.001029129	0.000810788	ENSDARG00000042147/ENSDARG00000016903/ENSDARG00000015990/ENSDARG00000014083/ENSDARG00000004427	5
CC	GO:0005688	U6 snRNP	0.000206504	0.001546382	0.0012183	ENSDARG00000091656/ENSDARG00000036995/ENSDARG00000058328/ENSDARG00000023852	4
CC	GO:0046540	U4/U6 x U5 tri-snRNP complex	0.000246727	0.001765472	0.001390908	ENSDARG00000033175/ENSDARG00000040440/ENSDARG00000011125/ENSDARG00000091656/ENSDARG00000036995/ENSDARG00000036190	6
CC	GO:0097526	spliceosomal tri-snRNP complex	0.000246727	0.001765472	0.001390908	ENSDARG00000033175/ENSDARG00000040440/ENSDARG00000011125/ENSDARG00000091656/ENSDARG00000036995/ENSDARG00000036190	6
CC	GO:0035267	NuA4 histone acetyltransferase complex	0.000374316	0.002564461	0.002020383	ENSDARG00000070828/ENSDARG00000101216/ENSDARG00000041155/ENSDARG00000025071/ENSDARG00000028894	5
CC	GO:0043189	H4/H2A histone acetyltransferase complex	0.000374316	0.002564461	0.002020383	ENSDARG00000070828/ENSDARG00000101216/ENSDARG00000041155/ENSDARG00000025071/ENSDARG00000028894	5
CC	GO:0034719	SMN-Sm protein complex	0.000426926	0.002863964	0.002256343	ENSDARG00000076283/ENSDARG00000033175/ENSDARG00000011648/ENSDARG00000099667	4
CC	GO:0099513	polymeric cytoskeletal fiber	0.000440139	0.002892345	0.002278702	ENSDARG00000037997/ENSDARG00000001889/ENSDARG00000055216/ENSDARG00000098591/ENSDARG00000104436/ENSDARG00000004472/ENSDARG00000004735/ENSDARG00000002659/ENSDARG00000045014/ENSDARG00000087616/ENSDARG00000016301/ENSDARG00000058454/ENSDARG00000079500/ENSDARG00000044299/ENSDARG00000026829/ENSDARG00000063007/ENSDARG00000002344/ENSDARG00000068745/ENSDARG00000031388/ENSDARG00000069113/ENSDARG00000103922/…	23
CC	GO:1902562	H4 histone acetyltransferase complex	0.00047178	0.003038263	0.002393663	ENSDARG00000070828/ENSDARG00000101216/ENSDARG00000041155/ENSDARG00000039430/ENSDARG00000058220/ENSDARG00000025071/ENSDARG00000028894	7
CC	GO:0017053	transcriptional repressor complex	0.001942298	0.012263139	0.009661381	ENSDARG00000053301/ENSDARG00000019335/ENSDARG00000091756/ENSDARG00000008278/ENSDARG00000013031	5
CC	GO:0030424	axon	0.002125637	0.0131626	0.010370012	ENSDARG00000070537/ENSDARG00000023174/ENSDARG00000004472/ENSDARG00000002587/ENSDARG00000024785/ENSDARG00000004580/ENSDARG00000033234/ENSDARG00000045639/ENSDARG00000101733/ENSDARG00000018997/ENSDARG00000036505/ENSDARG00000005479	12
CC	GO:0005847	mRNA cleavage and polyadenylation specificity factor complex	0.002595467	0.015476674	0.01219313	ENSDARG00000028971/ENSDARG00000014083/ENSDARG00000090788	3
CC	GO:0071011	precatalytic spliceosome	0.002595467	0.015476674	0.01219313	ENSDARG00000016855/ENSDARG00000033175/ENSDARG00000002538	3
CC	GO:0000346	transcription export complex	0.003491328	0.020003294	0.015759378	ENSDARG00000015111/ENSDARG00000006225/ENSDARG00000056517	3
CC	GO:0019773	proteasome core complex, alpha-subunit complex	0.003491328	0.020003294	0.015759378	ENSDARG00000086618/ENSDARG00000035679/ENSDARG00000010965	3
CC	GO:0030427	site of polarized growth	0.003540956	0.020003294	0.015759378	ENSDARG00000070537/ENSDARG00000002587/ENSDARG00000033234/ENSDARG00000069113	4
CC	GO:0032993	protein-DNA complex	0.003744085	0.020786124	0.016376123	ENSDARG00000116491/ENSDARG00000068995/ENSDARG00000020504/ENSDARG00000044669/ENSDARG00000068820/ENSDARG00000068434/ENSDARG00000079632/ENSDARG00000087897/ENSDARG00000103578/ENSDARG00000068996/ENSDARG00000038559	11
CC	GO:0000786	nucleosome	0.004289602	0.023411047	0.01844414	ENSDARG00000116491/ENSDARG00000068995/ENSDARG00000020504/ENSDARG00000044669/ENSDARG00000068820/ENSDARG00000068434/ENSDARG00000087897/ENSDARG00000068996/ENSDARG00000038559	9
CC	GO:0016363	nuclear matrix	0.005792442	0.031086107	0.024490853	ENSDARG00000004735/ENSDARG00000006092/ENSDARG00000006621	3
CC	GO:0005868	cytoplasmic dynein complex	0.007212964	0.038074988	0.029996966	ENSDARG00000058454/ENSDARG00000035924/ENSDARG00000021582	3
CC	GO:0044815	DNA packaging complex	0.007650102	0.039731173	0.031301774	ENSDARG00000116491/ENSDARG00000068995/ENSDARG00000020504/ENSDARG00000044669/ENSDARG00000068820/ENSDARG00000068434/ENSDARG00000087897/ENSDARG00000068996/ENSDARG00000038559	9
CC	GO:0016469	proton-transporting two-sector ATPase complex	0.008195376	0.041887477	0.033000594	ENSDARG00000036577/ENSDARG00000063911/ENSDARG00000030694/ENSDARG00000059057/ENSDARG00000056008/ENSDARG00000010149	6
CC	GO:0000124	SAGA complex	0.008821761	0.044384487	0.034967837	ENSDARG00000104030/ENSDARG00000058220/ENSDARG00000070046	3
CC	GO:0033177	proton-transporting two-sector ATPase complex, proton-transporting domain	0.009779265	0.048444973	0.038166847	ENSDARG00000036577/ENSDARG00000063911/ENSDARG00000059057/ENSDARG00000056008	4
MF	GO:0003729	mRNA binding	5.69E-15	2.24E-12	1.93E-12	ENSDARG00000089302/ENSDARG00000036162/ENSDARG00000013351/ENSDARG00000103672/ENSDARG00000018618/ENSDARG00000014569/ENSDARG00000034668/ENSDARG00000105177/ENSDARG00000002131/ENSDARG00000040184/ENSDARG00000016516/ENSDARG00000040031/ENSDARG00000059398/ENSDARG00000009871/ENSDARG00000052182/ENSDARG00000077126/ENSDARG00000011020/ENSDARG00000070045/ENSDARG00000003153/ENSDARG00000014790/ENSDARG00000014898/…	32
MF	GO:0003727	single-stranded RNA binding	2.95E-08	5.81E-06	5.01E-06	ENSDARG00000052856/ENSDARG00000013351/ENSDARG00000103672/ENSDARG00000105177/ENSDARG00000004735/ENSDARG00000040031/ENSDARG00000012505/ENSDARG00000076509/ENSDARG00000004452/ENSDARG00000056127/ENSDARG00000070475/ENSDARG00000020841	12
MF	GO:0003682	chromatin binding	8.59E-08	1.13E-05	9.74E-06	ENSDARG00000099572/ENSDARG00000087636/ENSDARG00000103919/ENSDARG00000020258/ENSDARG00000062326/ENSDARG00000056929/ENSDARG00000044669/ENSDARG00000053301/ENSDARG00000004735/ENSDARG00000070828/ENSDARG00000052348/ENSDARG00000058203/ENSDARG00000036754/ENSDARG00000091756/ENSDARG00000060679/ENSDARG00000097102/ENSDARG00000013031/ENSDARG00000014083/ENSDARG00000087897/ENSDARG00000014244/ENSDARG00000037675/…	25
MF	GO:0031490	chromatin DNA binding	1.25E-06	0.000116557	0.000100582	ENSDARG00000099572/ENSDARG00000087636/ENSDARG00000103919/ENSDARG00000062326/ENSDARG00000056929/ENSDARG00000053301/ENSDARG00000036754/ENSDARG00000091756/ENSDARG00000097102/ENSDARG00000087897/ENSDARG00000038559	11
MF	GO:0003712	transcription coregulator activity	1.48E-06	0.000116557	0.000100582	ENSDARG00000004735/ENSDARG00000056979/ENSDARG00000098992/ENSDARG00000010137/ENSDARG00000014571/ENSDARG00000069425/ENSDARG00000053446/ENSDARG00000008278/ENSDARG00000003680/ENSDARG00000013031/ENSDARG00000041203/ENSDARG00000002970/ENSDARG00000042484/ENSDARG00000014018/ENSDARG00000058220/ENSDARG00000101009/ENSDARG00000005186/ENSDARG00000033647/ENSDARG00000041921/ENSDARG00000009472/ENSDARG00000026839/…	24
MF	GO:0051082	unfolded protein binding	3.31E-06	0.000217068	0.000187318	ENSDARG00000029150/ENSDARG00000103994/ENSDARG00000076290/ENSDARG00000007385/ENSDARG00000017891/ENSDARG00000016173/ENSDARG00000045399/ENSDARG00000044431/ENSDARG00000013475/ENSDARG00000010745/ENSDARG00000008243/ENSDARG00000104674/ENSDARG00000038835/ENSDARG00000014536	14
MF	GO:0008301	DNA binding, bending	4.14E-06	0.000232975	0.000201045	ENSDARG00000030479/ENSDARG00000053990/ENSDARG00000056725/ENSDARG00000031894/ENSDARG00000099175	5
MF	GO:0004298	threonine-type endopeptidase activity	6.05E-06	0.000264796	0.000228504	ENSDARG00000086618/ENSDARG00000009640/ENSDARG00000035679/ENSDARG00000037962/ENSDARG00000013938/ENSDARG00000010965/ENSDARG00000002240	7
MF	GO:0070003	threonine-type peptidase activity	6.05E-06	0.000264796	0.000228504	ENSDARG00000086618/ENSDARG00000009640/ENSDARG00000035679/ENSDARG00000037962/ENSDARG00000013938/ENSDARG00000010965/ENSDARG00000002240	7
MF	GO:0005200	structural constituent of cytoskeleton	9.54E-06	0.000375762	0.000324262	ENSDARG00000037997/ENSDARG00000001889/ENSDARG00000055216/ENSDARG00000098591/ENSDARG00000104436/ENSDARG00000045014/ENSDARG00000016301/ENSDARG00000002344	8
MF	GO:0036002	pre-mRNA binding	1.44E-05	0.000515806	0.000445111	ENSDARG00000004735/ENSDARG00000009871/ENSDARG00000015325/ENSDARG00000012505/ENSDARG00000008188/ENSDARG00000016783	6
MF	GO:0031492	nucleosomal DNA binding	4.06E-05	0.00133258	0.001149942	ENSDARG00000099572/ENSDARG00000087636/ENSDARG00000103919/ENSDARG00000062326/ENSDARG00000036754/ENSDARG00000097102/ENSDARG00000038559	7
MF	GO:0017069	snRNA binding	7.39E-05	0.002133493	0.001841085	ENSDARG00000004735/ENSDARG00000009871/ENSDARG00000077126/ENSDARG00000014898/ENSDARG00000018890/ENSDARG00000023852	6
MF	GO:0019904	protein domain specific binding	7.58E-05	0.002133493	0.001841085	ENSDARG00000052856/ENSDARG00000005560/ENSDARG00000040287/ENSDARG00000071658/ENSDARG00000010137/ENSDARG00000062991/ENSDARG00000075758/ENSDARG00000012684/ENSDARG00000023323/ENSDARG00000032575/ENSDARG00000042539/ENSDARG00000017338/ENSDARG00000070475	13
MF	GO:0061650	ubiquitin-like protein conjugating enzyme activity	8.97E-05	0.002355923	0.00203303	ENSDARG00000034670/ENSDARG00000007438/ENSDARG00000015057/ENSDARG00000041875/ENSDARG00000012244/ENSDARG00000052649/ENSDARG00000012627/ENSDARG00000008748	8
MF	GO:0008134	transcription factor binding	9.99E-05	0.002380002	0.002053809	ENSDARG00000030479/ENSDARG00000053990/ENSDARG00000056725/ENSDARG00000016871/ENSDARG00000099175/ENSDARG00000077226/ENSDARG00000004735/ENSDARG00000010137/ENSDARG00000014571/ENSDARG00000008278/ENSDARG00000060679/ENSDARG00000030537/ENSDARG00000013031/ENSDARG00000042484/ENSDARG00000104030/ENSDARG00000103578/ENSDARG00000045131/ENSDARG00000009472/ENSDARG00000019572/ENSDARG00000015315/ENSDARG00000076966	21
MF	GO:0031491	nucleosome binding	0.000103386	0.002380002	0.002053809	ENSDARG00000099572/ENSDARG00000087636/ENSDARG00000103919/ENSDARG00000062326/ENSDARG00000052348/ENSDARG00000036754/ENSDARG00000097102/ENSDARG00000038559	8
MF	GO:0000977	RNA polymerase II regulatory region sequence-specific DNA binding	0.000108731	0.002380002	0.002053809	ENSDARG00000030155/ENSDARG00000056929/ENSDARG00000074030/ENSDARG00000031894/ENSDARG00000039185/ENSDARG00000053301/ENSDARG00000104361/ENSDARG00000004735/ENSDARG00000012667/ENSDARG00000056979/ENSDARG00000102879/ENSDARG00000019335/ENSDARG00000008861/ENSDARG00000052695/ENSDARG00000056483/ENSDARG00000091756/ENSDARG00000059279/ENSDARG00000073944/ENSDARG00000075542/ENSDARG00000014244/ENSDARG00000038141/…	30
MF	GO:0031386	protein tag	0.000380522	0.00789083	0.006809346	ENSDARG00000028119/ENSDARG00000035993/ENSDARG00000102741/ENSDARG00000102632	4
MF	GO:0017091	AU-rich element binding	0.000520769	0.010259146	0.00885307	ENSDARG00000089302/ENSDARG00000036162/ENSDARG00000105177/ENSDARG00000003153	4
MF	GO:0003730	mRNA 3'-UTR binding	0.000752444	0.014117288	0.012182431	ENSDARG00000013351/ENSDARG00000103672/ENSDARG00000105177/ENSDARG00000040031/ENSDARG00000003153/ENSDARG00000041323/ENSDARG00000038068/ENSDARG00000004452	8
MF	GO:0008187	poly-pyrimidine tract binding	0.001156797	0.01981644	0.017100481	ENSDARG00000013351/ENSDARG00000103672/ENSDARG00000004735/ENSDARG00000012505	4
MF	GO:0017025	TBP-class protein binding	0.001156797	0.01981644	0.017100481	ENSDARG00000030537/ENSDARG00000104030/ENSDARG00000103578/ENSDARG00000015315	4
MF	GO:0004864	protein phosphatase inhibitor activity	0.00124564	0.020449263	0.017646572	ENSDARG00000044541/ENSDARG00000077341/ENSDARG00000058243/ENSDARG00000019304/ENSDARG00000103922	5
MF	GO:0003714	transcription corepressor activity	0.001444622	0.022126856	0.019094241	ENSDARG00000004735/ENSDARG00000056979/ENSDARG00000069425/ENSDARG00000008278/ENSDARG00000003680/ENSDARG00000013031/ENSDARG00000042484/ENSDARG00000014018/ENSDARG00000041921	9
MF	GO:0019212	phosphatase inhibitor activity	0.001460148	0.022126856	0.019094241	ENSDARG00000044541/ENSDARG00000077341/ENSDARG00000058243/ENSDARG00000019304/ENSDARG00000103922	5
MF	GO:0061733	peptide-lysine-N-acetyltransferase activity	0.001866195	0.02723262	0.02350023	ENSDARG00000004472/ENSDARG00000037291/ENSDARG00000070084/ENSDARG00000101216/ENSDARG00000104030/ENSDARG00000058220/ENSDARG00000024109	7
MF	GO:0061631	ubiquitin conjugating enzyme activity	0.002319924	0.032644644	0.028170505	ENSDARG00000034670/ENSDARG00000015057/ENSDARG00000041875/ENSDARG00000012244/ENSDARG00000012627/ENSDARG00000008748	6
MF	GO:0018024	histone-lysine N-methyltransferase activity	0.002581124	0.035067683	0.030261452	ENSDARG00000062765/ENSDARG00000026634/ENSDARG00000014083/ENSDARG00000105231/ENSDARG00000041081/ENSDARG00000060697	6
