# Supplementary material for: Cell-type-specific responses to the microbiota across all tissues of the larval zebrafish
Source: Cell Rep. Author manuscript; Available in PMC 2023 Oct 23. (PMC10423310; doi:10.1016/j.celrep.2023.112095)
Supplement: MMC22 [file NIHMS1880944-supplement-MMC22.zip › DataS16/Figure6_PanelE_GOresults_subcluster/GOresults_fdr_subClu12.tsv]

ONTOLOGY	ID	Description	pvalue	p.adjust	qvalue	geneID	Count
BP	GO:0006955	immune response	2.21E-10	1.24E-07	1.09E-07	ENSDARG00000041041/ENSDARG00000089043/ENSDARG00000071491/ENSDARG00000055186/ENSDARG00000010317/ENSDARG00000044694/ENSDARG00000095627/ENSDARG00000044612/ENSDARG00000041959/ENSDARG00000090730/ENSDARG00000075592/ENSDARG00000116524/ENSDARG00000090890/ENSDARG00000105481/ENSDARG00000008165/ENSDARG00000044613/ENSDARG00000098700/ENSDARG00000103466/ENSDARG00000036628/ENSDARG00000079353/ENSDARG00000093608/…	38
BP	GO:0032970	regulation of actin filament-based process	4.00E-10	1.24E-07	1.09E-07	ENSDARG00000026350/ENSDARG00000027063/ENSDARG00000015149/ENSDARG00000099672/ENSDARG00000012729/ENSDARG00000004301/ENSDARG00000099690/ENSDARG00000042876/ENSDARG00000019062/ENSDARG00000052438/ENSDARG00000026829/ENSDARG00000054063/ENSDARG00000077777/ENSDARG00000088091/ENSDARG00000039142/ENSDARG00000057882/ENSDARG00000040158/ENSDARG00000075989/ENSDARG00000034240/ENSDARG00000094673/ENSDARG00000017105/…	23
BP	GO:0008154	actin polymerization or depolymerization	4.31E-10	1.24E-07	1.09E-07	ENSDARG00000026350/ENSDARG00000027063/ENSDARG00000015149/ENSDARG00000099672/ENSDARG00000012729/ENSDARG00000099690/ENSDARG00000019062/ENSDARG00000052438/ENSDARG00000026829/ENSDARG00000054063/ENSDARG00000077777/ENSDARG00000088091/ENSDARG00000039142/ENSDARG00000057882/ENSDARG00000021124/ENSDARG00000075989/ENSDARG00000034240/ENSDARG00000016350/ENSDARG00000017105/ENSDARG00000056090	20
BP	GO:0030833	regulation of actin filament polymerization	4.48E-10	1.24E-07	1.09E-07	ENSDARG00000026350/ENSDARG00000027063/ENSDARG00000015149/ENSDARG00000099672/ENSDARG00000012729/ENSDARG00000099690/ENSDARG00000019062/ENSDARG00000052438/ENSDARG00000026829/ENSDARG00000054063/ENSDARG00000077777/ENSDARG00000088091/ENSDARG00000039142/ENSDARG00000057882/ENSDARG00000075989/ENSDARG00000034240/ENSDARG00000017105/ENSDARG00000056090	18
BP	GO:0043207	response to external biotic stimulus	5.31E-10	1.24E-07	1.09E-07	ENSDARG00000006029/ENSDARG00000033735/ENSDARG00000041041/ENSDARG00000055290/ENSDARG00000038010/ENSDARG00000059294/ENSDARG00000041959/ENSDARG00000033227/ENSDARG00000090730/ENSDARG00000004301/ENSDARG00000098700/ENSDARG00000103466/ENSDARG00000019521/ENSDARG00000056874/ENSDARG00000010423/ENSDARG00000042725/ENSDARG00000040076/ENSDARG00000102776/ENSDARG00000068382/ENSDARG00000055705/ENSDARG00000057853/…	28
BP	GO:0051707	response to other organism	5.31E-10	1.24E-07	1.09E-07	ENSDARG00000006029/ENSDARG00000033735/ENSDARG00000041041/ENSDARG00000055290/ENSDARG00000038010/ENSDARG00000059294/ENSDARG00000041959/ENSDARG00000033227/ENSDARG00000090730/ENSDARG00000004301/ENSDARG00000098700/ENSDARG00000103466/ENSDARG00000019521/ENSDARG00000056874/ENSDARG00000010423/ENSDARG00000042725/ENSDARG00000040076/ENSDARG00000102776/ENSDARG00000068382/ENSDARG00000055705/ENSDARG00000057853/…	28
BP	GO:0048246	macrophage chemotaxis	5.46E-10	1.24E-07	1.09E-07	ENSDARG00000041041/ENSDARG00000026350/ENSDARG00000038010/ENSDARG00000098700/ENSDARG00000018283/ENSDARG00000004378/ENSDARG00000102986/ENSDARG00000012395	8
BP	GO:0008064	regulation of actin polymerization or depolymerization	5.92E-10	1.24E-07	1.09E-07	ENSDARG00000026350/ENSDARG00000027063/ENSDARG00000015149/ENSDARG00000099672/ENSDARG00000012729/ENSDARG00000099690/ENSDARG00000019062/ENSDARG00000052438/ENSDARG00000026829/ENSDARG00000054063/ENSDARG00000077777/ENSDARG00000088091/ENSDARG00000039142/ENSDARG00000057882/ENSDARG00000075989/ENSDARG00000034240/ENSDARG00000017105/ENSDARG00000056090	18
BP	GO:0030832	regulation of actin filament length	5.92E-10	1.24E-07	1.09E-07	ENSDARG00000026350/ENSDARG00000027063/ENSDARG00000015149/ENSDARG00000099672/ENSDARG00000012729/ENSDARG00000099690/ENSDARG00000019062/ENSDARG00000052438/ENSDARG00000026829/ENSDARG00000054063/ENSDARG00000077777/ENSDARG00000088091/ENSDARG00000039142/ENSDARG00000057882/ENSDARG00000075989/ENSDARG00000034240/ENSDARG00000017105/ENSDARG00000056090	18
BP	GO:0009607	response to biotic stimulus	7.23E-10	1.30E-07	1.14E-07	ENSDARG00000006029/ENSDARG00000033735/ENSDARG00000041041/ENSDARG00000055290/ENSDARG00000038010/ENSDARG00000059294/ENSDARG00000041959/ENSDARG00000033227/ENSDARG00000090730/ENSDARG00000004301/ENSDARG00000098700/ENSDARG00000103466/ENSDARG00000019521/ENSDARG00000056874/ENSDARG00000010423/ENSDARG00000042725/ENSDARG00000040076/ENSDARG00000102776/ENSDARG00000068382/ENSDARG00000055705/ENSDARG00000057853/…	28
BP	GO:0009617	response to bacterium	7.57E-10	1.30E-07	1.14E-07	ENSDARG00000006029/ENSDARG00000041041/ENSDARG00000055290/ENSDARG00000038010/ENSDARG00000059294/ENSDARG00000041959/ENSDARG00000033227/ENSDARG00000090730/ENSDARG00000004301/ENSDARG00000098700/ENSDARG00000019521/ENSDARG00000056874/ENSDARG00000010423/ENSDARG00000042725/ENSDARG00000040076/ENSDARG00000102776/ENSDARG00000068382/ENSDARG00000055705/ENSDARG00000003570/ENSDARG00000054155/ENSDARG00000074378/…	22
BP	GO:0007015	actin filament organization	1.06E-09	1.66E-07	1.46E-07	ENSDARG00000023188/ENSDARG00000054610/ENSDARG00000026350/ENSDARG00000027063/ENSDARG00000015149/ENSDARG00000099672/ENSDARG00000012729/ENSDARG00000004301/ENSDARG00000099690/ENSDARG00000019062/ENSDARG00000052438/ENSDARG00000026829/ENSDARG00000054063/ENSDARG00000077777/ENSDARG00000088091/ENSDARG00000039142/ENSDARG00000057882/ENSDARG00000021124/ENSDARG00000040158/ENSDARG00000075989/ENSDARG00000034240/…	28
BP	GO:0032956	regulation of actin cytoskeleton organization	1.39E-09	2.01E-07	1.76E-07	ENSDARG00000026350/ENSDARG00000027063/ENSDARG00000015149/ENSDARG00000099672/ENSDARG00000012729/ENSDARG00000004301/ENSDARG00000099690/ENSDARG00000019062/ENSDARG00000052438/ENSDARG00000026829/ENSDARG00000054063/ENSDARG00000077777/ENSDARG00000088091/ENSDARG00000039142/ENSDARG00000057882/ENSDARG00000040158/ENSDARG00000075989/ENSDARG00000034240/ENSDARG00000094673/ENSDARG00000017105/ENSDARG00000056090/…	22
BP	GO:0032271	regulation of protein polymerization	1.72E-09	2.31E-07	2.03E-07	ENSDARG00000026350/ENSDARG00000027063/ENSDARG00000015149/ENSDARG00000099672/ENSDARG00000012729/ENSDARG00000099690/ENSDARG00000019062/ENSDARG00000052438/ENSDARG00000026829/ENSDARG00000054063/ENSDARG00000077777/ENSDARG00000088091/ENSDARG00000039142/ENSDARG00000057882/ENSDARG00000075989/ENSDARG00000034240/ENSDARG00000017105/ENSDARG00000056090	18
BP	GO:1905517	macrophage migration	1.98E-09	2.48E-07	2.18E-07	ENSDARG00000041041/ENSDARG00000026350/ENSDARG00000038010/ENSDARG00000098700/ENSDARG00000018283/ENSDARG00000004378/ENSDARG00000102986/ENSDARG00000012395	8
BP	GO:0030041	actin filament polymerization	2.21E-09	2.60E-07	2.28E-07	ENSDARG00000026350/ENSDARG00000027063/ENSDARG00000015149/ENSDARG00000099672/ENSDARG00000012729/ENSDARG00000099690/ENSDARG00000019062/ENSDARG00000052438/ENSDARG00000026829/ENSDARG00000054063/ENSDARG00000077777/ENSDARG00000088091/ENSDARG00000039142/ENSDARG00000057882/ENSDARG00000075989/ENSDARG00000034240/ENSDARG00000017105/ENSDARG00000056090	18
BP	GO:0034314	Arp2/3 complex-mediated actin nucleation	3.35E-09	3.71E-07	3.26E-07	ENSDARG00000026350/ENSDARG00000027063/ENSDARG00000015149/ENSDARG00000019062/ENSDARG00000052438/ENSDARG00000054063/ENSDARG00000039142/ENSDARG00000057882/ENSDARG00000075989	9
BP	GO:0110053	regulation of actin filament organization	4.07E-09	4.26E-07	3.74E-07	ENSDARG00000026350/ENSDARG00000027063/ENSDARG00000015149/ENSDARG00000099672/ENSDARG00000012729/ENSDARG00000099690/ENSDARG00000019062/ENSDARG00000052438/ENSDARG00000026829/ENSDARG00000054063/ENSDARG00000077777/ENSDARG00000088091/ENSDARG00000039142/ENSDARG00000057882/ENSDARG00000075989/ENSDARG00000034240/ENSDARG00000017105/ENSDARG00000056090	18
BP	GO:0060326	cell chemotaxis	2.94E-08	2.91E-06	2.56E-06	ENSDARG00000006029/ENSDARG00000041041/ENSDARG00000026350/ENSDARG00000055186/ENSDARG00000010317/ENSDARG00000038010/ENSDARG00000041959/ENSDARG00000090890/ENSDARG00000098700/ENSDARG00000067916/ENSDARG00000018283/ENSDARG00000103466/ENSDARG00000004378/ENSDARG00000102986/ENSDARG00000012395/ENSDARG00000102776/ENSDARG00000045190	17
BP	GO:0030595	leukocyte chemotaxis	3.68E-08	3.47E-06	3.05E-06	ENSDARG00000006029/ENSDARG00000041041/ENSDARG00000026350/ENSDARG00000010317/ENSDARG00000038010/ENSDARG00000041959/ENSDARG00000098700/ENSDARG00000067916/ENSDARG00000018283/ENSDARG00000103466/ENSDARG00000004378/ENSDARG00000102986/ENSDARG00000012395/ENSDARG00000102776/ENSDARG00000045190	15
BP	GO:1902903	regulation of supramolecular fiber organization	6.54E-08	5.86E-06	5.15E-06	ENSDARG00000026350/ENSDARG00000027063/ENSDARG00000015149/ENSDARG00000099672/ENSDARG00000012729/ENSDARG00000099690/ENSDARG00000019062/ENSDARG00000052438/ENSDARG00000026829/ENSDARG00000054063/ENSDARG00000077777/ENSDARG00000088091/ENSDARG00000039142/ENSDARG00000057882/ENSDARG00000075989/ENSDARG00000034240/ENSDARG00000017105/ENSDARG00000056090	18
BP	GO:0051493	regulation of cytoskeleton organization	1.05E-07	9.03E-06	7.93E-06	ENSDARG00000026350/ENSDARG00000027063/ENSDARG00000015149/ENSDARG00000099672/ENSDARG00000012729/ENSDARG00000004301/ENSDARG00000042927/ENSDARG00000099690/ENSDARG00000019062/ENSDARG00000052438/ENSDARG00000026829/ENSDARG00000054063/ENSDARG00000004647/ENSDARG00000077777/ENSDARG00000088091/ENSDARG00000039142/ENSDARG00000057882/ENSDARG00000040158/ENSDARG00000075989/ENSDARG00000034240/ENSDARG00000094673/…	24
BP	GO:0043254	regulation of protein complex assembly	1.50E-07	1.23E-05	1.08E-05	ENSDARG00000026350/ENSDARG00000027063/ENSDARG00000015149/ENSDARG00000099672/ENSDARG00000012729/ENSDARG00000099690/ENSDARG00000019062/ENSDARG00000052438/ENSDARG00000026829/ENSDARG00000054063/ENSDARG00000077777/ENSDARG00000088091/ENSDARG00000039142/ENSDARG00000057882/ENSDARG00000075989/ENSDARG00000034240/ENSDARG00000017105/ENSDARG00000056090	18
BP	GO:0051258	protein polymerization	1.79E-07	1.40E-05	1.23E-05	ENSDARG00000026350/ENSDARG00000027063/ENSDARG00000015149/ENSDARG00000099672/ENSDARG00000012729/ENSDARG00000099690/ENSDARG00000019062/ENSDARG00000052438/ENSDARG00000026829/ENSDARG00000054063/ENSDARG00000077777/ENSDARG00000088091/ENSDARG00000039142/ENSDARG00000057882/ENSDARG00000075989/ENSDARG00000034240/ENSDARG00000017105/ENSDARG00000056090	18
BP	GO:0032535	regulation of cellular component size	2.17E-07	1.64E-05	1.44E-05	ENSDARG00000026350/ENSDARG00000027063/ENSDARG00000041959/ENSDARG00000015149/ENSDARG00000099672/ENSDARG00000012729/ENSDARG00000099690/ENSDARG00000019062/ENSDARG00000052438/ENSDARG00000026829/ENSDARG00000054063/ENSDARG00000077777/ENSDARG00000088091/ENSDARG00000039142/ENSDARG00000057882/ENSDARG00000000857/ENSDARG00000045542/ENSDARG00000075989/ENSDARG00000034240/ENSDARG00000017105/ENSDARG00000056090	21
BP	GO:0030838	positive regulation of actin filament polymerization	2.99E-07	2.16E-05	1.90E-05	ENSDARG00000026350/ENSDARG00000027063/ENSDARG00000015149/ENSDARG00000099690/ENSDARG00000019062/ENSDARG00000052438/ENSDARG00000054063/ENSDARG00000039142/ENSDARG00000057882/ENSDARG00000075989/ENSDARG00000017105	11
BP	GO:0045010	actin nucleation	4.09E-07	2.85E-05	2.51E-05	ENSDARG00000026350/ENSDARG00000027063/ENSDARG00000015149/ENSDARG00000019062/ENSDARG00000052438/ENSDARG00000054063/ENSDARG00000039142/ENSDARG00000057882/ENSDARG00000075989	9
BP	GO:0097435	supramolecular fiber organization	6.22E-07	4.18E-05	3.67E-05	ENSDARG00000023188/ENSDARG00000054610/ENSDARG00000026350/ENSDARG00000027063/ENSDARG00000015149/ENSDARG00000099672/ENSDARG00000012729/ENSDARG00000076189/ENSDARG00000004301/ENSDARG00000099690/ENSDARG00000019062/ENSDARG00000052438/ENSDARG00000026829/ENSDARG00000054063/ENSDARG00000077777/ENSDARG00000088091/ENSDARG00000100729/ENSDARG00000039142/ENSDARG00000057882/ENSDARG00000021124/ENSDARG00000040158/…	31
BP	GO:0032273	positive regulation of protein polymerization	8.85E-07	5.75E-05	5.05E-05	ENSDARG00000026350/ENSDARG00000027063/ENSDARG00000015149/ENSDARG00000099690/ENSDARG00000019062/ENSDARG00000052438/ENSDARG00000054063/ENSDARG00000039142/ENSDARG00000057882/ENSDARG00000075989/ENSDARG00000017105	11
BP	GO:0002521	leukocyte differentiation	1.05E-06	6.59E-05	5.79E-05	ENSDARG00000000767/ENSDARG00000067797/ENSDARG00000071491/ENSDARG00000010317/ENSDARG00000027063/ENSDARG00000055226/ENSDARG00000056407/ENSDARG00000105481/ENSDARG00000053624/ENSDARG00000036074/ENSDARG00000102986/ENSDARG00000068382/ENSDARG00000091003/ENSDARG00000020625	14
BP	GO:0051704	multi-organism process	1.14E-06	6.79E-05	5.96E-05	ENSDARG00000006029/ENSDARG00000033735/ENSDARG00000041041/ENSDARG00000055290/ENSDARG00000038010/ENSDARG00000059294/ENSDARG00000041959/ENSDARG00000033227/ENSDARG00000090730/ENSDARG00000004301/ENSDARG00000098700/ENSDARG00000103466/ENSDARG00000019521/ENSDARG00000056874/ENSDARG00000010423/ENSDARG00000042725/ENSDARG00000040076/ENSDARG00000102776/ENSDARG00000068382/ENSDARG00000055705/ENSDARG00000057853/…	31
BP	GO:0002573	myeloid leukocyte differentiation	1.19E-06	6.79E-05	5.96E-05	ENSDARG00000000767/ENSDARG00000067797/ENSDARG00000071491/ENSDARG00000010317/ENSDARG00000055226/ENSDARG00000056407/ENSDARG00000053624/ENSDARG00000036074/ENSDARG00000102986/ENSDARG00000091003	10
BP	GO:0050900	leukocyte migration	1.19E-06	6.79E-05	5.96E-05	ENSDARG00000006029/ENSDARG00000041041/ENSDARG00000026350/ENSDARG00000010317/ENSDARG00000038010/ENSDARG00000041959/ENSDARG00000098700/ENSDARG00000067916/ENSDARG00000018283/ENSDARG00000103466/ENSDARG00000004378/ENSDARG00000102986/ENSDARG00000012395/ENSDARG00000102776/ENSDARG00000045190	15
BP	GO:1902905	positive regulation of supramolecular fiber organization	1.32E-06	7.28E-05	6.40E-05	ENSDARG00000026350/ENSDARG00000027063/ENSDARG00000015149/ENSDARG00000099690/ENSDARG00000019062/ENSDARG00000052438/ENSDARG00000054063/ENSDARG00000088091/ENSDARG00000039142/ENSDARG00000057882/ENSDARG00000075989/ENSDARG00000017105	12
BP	GO:0051495	positive regulation of cytoskeleton organization	2.12E-06	0.000113934	0.000100123	ENSDARG00000026350/ENSDARG00000027063/ENSDARG00000015149/ENSDARG00000099690/ENSDARG00000019062/ENSDARG00000052438/ENSDARG00000054063/ENSDARG00000088091/ENSDARG00000039142/ENSDARG00000057882/ENSDARG00000075989/ENSDARG00000017105	12
BP	GO:0002682	regulation of immune system process	3.37E-06	0.000176086	0.00015474	ENSDARG00000000767/ENSDARG00000067797/ENSDARG00000026350/ENSDARG00000044694/ENSDARG00000038010/ENSDARG00000095627/ENSDARG00000044612/ENSDARG00000041959/ENSDARG00000090730/ENSDARG00000056407/ENSDARG00000025903/ENSDARG00000105481/ENSDARG00000044613/ENSDARG00000067916/ENSDARG00000041060/ENSDARG00000092653/ENSDARG00000102986/ENSDARG00000094012/ENSDARG00000068382/ENSDARG00000091003/ENSDARG00000005481/…	23
BP	GO:0097529	myeloid leukocyte migration	4.01E-06	0.00020397	0.000179244	ENSDARG00000006029/ENSDARG00000041041/ENSDARG00000026350/ENSDARG00000038010/ENSDARG00000041959/ENSDARG00000098700/ENSDARG00000067916/ENSDARG00000018283/ENSDARG00000103466/ENSDARG00000004378/ENSDARG00000102986/ENSDARG00000012395/ENSDARG00000102776	13
BP	GO:0006952	defense response	4.57E-06	0.000226702	0.00019922	ENSDARG00000006029/ENSDARG00000033735/ENSDARG00000041041/ENSDARG00000089043/ENSDARG00000071491/ENSDARG00000055290/ENSDARG00000056615/ENSDARG00000038010/ENSDARG00000059294/ENSDARG00000041959/ENSDARG00000075592/ENSDARG00000008165/ENSDARG00000098700/ENSDARG00000103466/ENSDARG00000019521/ENSDARG00000102986/ENSDARG00000056874/ENSDARG00000010423/ENSDARG00000040076/ENSDARG00000102776/ENSDARG00000068382/…	26
BP	GO:0044087	regulation of cellular component biogenesis	5.01E-06	0.000241722	0.00021242	ENSDARG00000026350/ENSDARG00000027063/ENSDARG00000015149/ENSDARG00000099672/ENSDARG00000012729/ENSDARG00000099690/ENSDARG00000019062/ENSDARG00000052438/ENSDARG00000026829/ENSDARG00000054063/ENSDARG00000004647/ENSDARG00000077777/ENSDARG00000088091/ENSDARG00000037153/ENSDARG00000039142/ENSDARG00000057882/ENSDARG00000045543/ENSDARG00000075989/ENSDARG00000034240/ENSDARG00000017105/ENSDARG00000056090	21
BP	GO:0019882	antigen processing and presentation	5.29E-06	0.000249063	0.00021887	ENSDARG00000116524/ENSDARG00000036628/ENSDARG00000101030/ENSDARG00000079105/ENSDARG00000009087/ENSDARG00000101675/ENSDARG00000053136	7
BP	GO:0030225	macrophage differentiation	7.11E-06	0.000326578	0.000286989	ENSDARG00000000767/ENSDARG00000071491/ENSDARG00000055226/ENSDARG00000056407/ENSDARG00000102986/ENSDARG00000091003	6
BP	GO:0031334	positive regulation of protein complex assembly	7.69E-06	0.0003448	0.000303002	ENSDARG00000026350/ENSDARG00000027063/ENSDARG00000015149/ENSDARG00000099690/ENSDARG00000019062/ENSDARG00000052438/ENSDARG00000054063/ENSDARG00000039142/ENSDARG00000057882/ENSDARG00000075989/ENSDARG00000017105	11
BP	GO:0010035	response to inorganic substance	1.00E-05	0.000438975	0.000385761	ENSDARG00000005463/ENSDARG00000045066/ENSDARG00000116835/ENSDARG00000018146/ENSDARG00000053858/ENSDARG00000052842/ENSDARG00000002632/ENSDARG00000000241/ENSDARG00000035136/ENSDARG00000055723/ENSDARG00000024295/ENSDARG00000092362/ENSDARG00000029688	13
BP	GO:0090066	regulation of anatomical structure size	1.49E-05	0.000638257	0.000560886	ENSDARG00000026350/ENSDARG00000027063/ENSDARG00000041959/ENSDARG00000015149/ENSDARG00000099672/ENSDARG00000012729/ENSDARG00000099690/ENSDARG00000019062/ENSDARG00000052438/ENSDARG00000026829/ENSDARG00000054063/ENSDARG00000077777/ENSDARG00000088091/ENSDARG00000039142/ENSDARG00000057882/ENSDARG00000000857/ENSDARG00000045542/ENSDARG00000075989/ENSDARG00000034240/ENSDARG00000017105/ENSDARG00000056090	21
BP	GO:0001775	cell activation	2.33E-05	0.000973628	0.000855602	ENSDARG00000041041/ENSDARG00000000906/ENSDARG00000010317/ENSDARG00000027063/ENSDARG00000025903/ENSDARG00000105481/ENSDARG00000098700/ENSDARG00000041060/ENSDARG00000092653/ENSDARG00000079497/ENSDARG00000009087/ENSDARG00000032849/ENSDARG00000068382/ENSDARG00000020625/ENSDARG00000044852	15
BP	GO:0009408	response to heat	3.32E-05	0.001359509	0.001194705	ENSDARG00000024746/ENSDARG00000068992/ENSDARG00000055723/ENSDARG00000104066/ENSDARG00000021924/ENSDARG00000092362/ENSDARG00000029688	7
BP	GO:0042026	protein refolding	3.44E-05	0.001365127	0.001199642	ENSDARG00000009212/ENSDARG00000052842/ENSDARG00000068992/ENSDARG00000055723/ENSDARG00000021924/ENSDARG00000103994	6
BP	GO:1901136	carbohydrate derivative catabolic process	3.48E-05	0.001365127	0.001199642	ENSDARG00000037307/ENSDARG00000056874/ENSDARG00000093193/ENSDARG00000088439/ENSDARG00000068382/ENSDARG00000036785/ENSDARG00000043701/ENSDARG00000099313/ENSDARG00000044073/ENSDARG00000035326/ENSDARG00000036942	11
BP	GO:0090504	epiboly	5.08E-05	0.001952861	0.001716129	ENSDARG00000006029/ENSDARG00000032631/ENSDARG00000088091/ENSDARG00000071065/ENSDARG00000021124/ENSDARG00000055120/ENSDARG00000094673/ENSDARG00000017180/ENSDARG00000012513/ENSDARG00000116058	10
BP	GO:0002011	morphogenesis of an epithelial sheet	5.41E-05	0.002037688	0.001790673	ENSDARG00000006029/ENSDARG00000032631/ENSDARG00000088091/ENSDARG00000100729/ENSDARG00000071065/ENSDARG00000021124/ENSDARG00000055120/ENSDARG00000094673/ENSDARG00000017180/ENSDARG00000012513/ENSDARG00000116058	11
BP	GO:0045321	leukocyte activation	5.98E-05	0.002209015	0.001941231	ENSDARG00000041041/ENSDARG00000000906/ENSDARG00000010317/ENSDARG00000027063/ENSDARG00000025903/ENSDARG00000105481/ENSDARG00000098700/ENSDARG00000041060/ENSDARG00000092653/ENSDARG00000009087/ENSDARG00000032849/ENSDARG00000068382/ENSDARG00000020625	13
BP	GO:0030099	myeloid cell differentiation	6.86E-05	0.00248488	0.002183655	ENSDARG00000000767/ENSDARG00000067797/ENSDARG00000071491/ENSDARG00000010317/ENSDARG00000027063/ENSDARG00000055226/ENSDARG00000056407/ENSDARG00000036106/ENSDARG00000053624/ENSDARG00000036074/ENSDARG00000102986/ENSDARG00000091003/ENSDARG00000000241/ENSDARG00000017180/ENSDARG00000041232/ENSDARG00000036629	16
BP	GO:0061515	myeloid cell development	0.000119104	0.00423155	0.003718588	ENSDARG00000000767/ENSDARG00000071491/ENSDARG00000055226/ENSDARG00000056407/ENSDARG00000102986/ENSDARG00000000241/ENSDARG00000017180/ENSDARG00000041232/ENSDARG00000036629	9
BP	GO:0097530	granulocyte migration	0.000161718	0.005639153	0.004955557	ENSDARG00000006029/ENSDARG00000026350/ENSDARG00000038010/ENSDARG00000041959/ENSDARG00000098700/ENSDARG00000067916/ENSDARG00000018283/ENSDARG00000103466/ENSDARG00000102986/ENSDARG00000102776	10
BP	GO:0044089	positive regulation of cellular component biogenesis	0.000188455	0.006452003	0.005669871	ENSDARG00000026350/ENSDARG00000027063/ENSDARG00000015149/ENSDARG00000099690/ENSDARG00000019062/ENSDARG00000052438/ENSDARG00000054063/ENSDARG00000088091/ENSDARG00000039142/ENSDARG00000057882/ENSDARG00000075989/ENSDARG00000017105	12
BP	GO:0072593	reactive oxygen species metabolic process	0.000253894	0.00833313	0.007322962	ENSDARG00000033735/ENSDARG00000071491/ENSDARG00000056615/ENSDARG00000018283/ENSDARG00000019521/ENSDARG00000116835/ENSDARG00000018146/ENSDARG00000055064	8
BP	GO:0046677	response to antibiotic	0.000256676	0.00833313	0.007322962	ENSDARG00000045066/ENSDARG00000116835/ENSDARG00000018146/ENSDARG00000053858/ENSDARG00000052842/ENSDARG00000024746	6
BP	GO:1902105	regulation of leukocyte differentiation	0.000256676	0.00833313	0.007322962	ENSDARG00000000767/ENSDARG00000067797/ENSDARG00000056407/ENSDARG00000105481/ENSDARG00000068382/ENSDARG00000091003	6
BP	GO:0071621	granulocyte chemotaxis	0.000270371	0.008628963	0.007582934	ENSDARG00000006029/ENSDARG00000026350/ENSDARG00000038010/ENSDARG00000041959/ENSDARG00000098700/ENSDARG00000067916/ENSDARG00000103466/ENSDARG00000102986/ENSDARG00000102776	9
BP	GO:0010638	positive regulation of organelle organization	0.000284528	0.008929422	0.007846969	ENSDARG00000026350/ENSDARG00000027063/ENSDARG00000015149/ENSDARG00000099690/ENSDARG00000019062/ENSDARG00000052438/ENSDARG00000054063/ENSDARG00000088091/ENSDARG00000039142/ENSDARG00000057882/ENSDARG00000075989/ENSDARG00000017105/ENSDARG00000089307	13
BP	GO:0006457	protein folding	0.000310351	0.009580178	0.008418839	ENSDARG00000009212/ENSDARG00000052842/ENSDARG00000102640/ENSDARG00000024746/ENSDARG00000041394/ENSDARG00000003570/ENSDARG00000068992/ENSDARG00000055723/ENSDARG00000104066/ENSDARG00000021924/ENSDARG00000103994/ENSDARG00000045399	12
BP	GO:0042742	defense response to bacterium	0.000347061	0.010540586	0.009262823	ENSDARG00000055290/ENSDARG00000038010/ENSDARG00000059294/ENSDARG00000098700/ENSDARG00000056874/ENSDARG00000010423/ENSDARG00000040076/ENSDARG00000068382/ENSDARG00000003570	9
BP	GO:0006979	response to oxidative stress	0.000440875	0.013177254	0.011579866	ENSDARG00000019521/ENSDARG00000019236/ENSDARG00000027529/ENSDARG00000116835/ENSDARG00000018146/ENSDARG00000052842/ENSDARG00000055064/ENSDARG00000042824/ENSDARG00000076836	9
BP	GO:0071622	regulation of granulocyte chemotaxis	0.000461963	0.013591828	0.011944184	ENSDARG00000038010/ENSDARG00000041959/ENSDARG00000067916/ENSDARG00000102986	4
BP	GO:1990266	neutrophil migration	0.000514298	0.014898826	0.013092744	ENSDARG00000006029/ENSDARG00000026350/ENSDARG00000038010/ENSDARG00000041959/ENSDARG00000098700/ENSDARG00000067916/ENSDARG00000018283/ENSDARG00000103466/ENSDARG00000102776	9
BP	GO:0010038	response to metal ion	0.000554605	0.015823059	0.013904938	ENSDARG00000005463/ENSDARG00000045066/ENSDARG00000053858/ENSDARG00000002632/ENSDARG00000000241/ENSDARG00000055723/ENSDARG00000024295/ENSDARG00000092362/ENSDARG00000029688	9
BP	GO:0002761	regulation of myeloid leukocyte differentiation	0.00059279	0.016536666	0.01453204	ENSDARG00000000767/ENSDARG00000067797/ENSDARG00000056407/ENSDARG00000091003	4
BP	GO:0002684	positive regulation of immune system process	0.000597182	0.016536666	0.01453204	ENSDARG00000044694/ENSDARG00000038010/ENSDARG00000095627/ENSDARG00000044612/ENSDARG00000090730/ENSDARG00000105481/ENSDARG00000044613/ENSDARG00000092653/ENSDARG00000102986/ENSDARG00000094012/ENSDARG00000091003/ENSDARG00000053136/ENSDARG00000029722	13
BP	GO:0098542	defense response to other organism	0.000607273	0.016572404	0.014563445	ENSDARG00000033735/ENSDARG00000055290/ENSDARG00000038010/ENSDARG00000059294/ENSDARG00000098700/ENSDARG00000056874/ENSDARG00000010423/ENSDARG00000040076/ENSDARG00000068382/ENSDARG00000045190/ENSDARG00000003570	11
BP	GO:1902600	proton transmembrane transport	0.000730892	0.019660996	0.017277628	ENSDARG00000116835/ENSDARG00000013443/ENSDARG00000076318/ENSDARG00000022315/ENSDARG00000078113/ENSDARG00000011841/ENSDARG00000056008	7
BP	GO:0006026	aminoglycan catabolic process	0.000747894	0.01983498	0.017430522	ENSDARG00000056874/ENSDARG00000093193/ENSDARG00000068382/ENSDARG00000036785	4
BP	GO:0009205	purine ribonucleoside triphosphate metabolic process	0.000760036	0.019877054	0.017467495	ENSDARG00000103791/ENSDARG00000013443/ENSDARG00000076318/ENSDARG00000099730/ENSDARG00000078113/ENSDARG00000013333/ENSDARG00000012987/ENSDARG00000011841/ENSDARG00000102115/ENSDARG00000056008/ENSDARG00000088383/ENSDARG00000032970	12
BP	GO:0046649	lymphocyte activation	0.000779362	0.020103269	0.017666287	ENSDARG00000000906/ENSDARG00000010317/ENSDARG00000027063/ENSDARG00000025903/ENSDARG00000105481/ENSDARG00000041060/ENSDARG00000092653/ENSDARG00000009087/ENSDARG00000068382/ENSDARG00000020625	10
BP	GO:0009141	nucleoside triphosphate metabolic process	0.000840038	0.020946335	0.018407155	ENSDARG00000103791/ENSDARG00000013443/ENSDARG00000076318/ENSDARG00000099730/ENSDARG00000078113/ENSDARG00000013333/ENSDARG00000012987/ENSDARG00000011841/ENSDARG00000052712/ENSDARG00000102115/ENSDARG00000056008/ENSDARG00000088383/ENSDARG00000032970	13
BP	GO:0009144	purine nucleoside triphosphate metabolic process	0.000842855	0.020946335	0.018407155	ENSDARG00000103791/ENSDARG00000013443/ENSDARG00000076318/ENSDARG00000099730/ENSDARG00000078113/ENSDARG00000013333/ENSDARG00000012987/ENSDARG00000011841/ENSDARG00000102115/ENSDARG00000056008/ENSDARG00000088383/ENSDARG00000032970	12
BP	GO:0002252	immune effector process	0.000857279	0.020946335	0.018407155	ENSDARG00000041041/ENSDARG00000010317/ENSDARG00000038010/ENSDARG00000095627/ENSDARG00000044612/ENSDARG00000090730/ENSDARG00000044613/ENSDARG00000079497/ENSDARG00000009087/ENSDARG00000068382/ENSDARG00000045190	11
BP	GO:0030593	neutrophil chemotaxis	0.000877772	0.020946335	0.018407155	ENSDARG00000006029/ENSDARG00000026350/ENSDARG00000038010/ENSDARG00000041959/ENSDARG00000098700/ENSDARG00000067916/ENSDARG00000103466/ENSDARG00000102776	8
BP	GO:0002683	negative regulation of immune system process	0.000882968	0.020946335	0.018407155	ENSDARG00000000767/ENSDARG00000041959/ENSDARG00000025903/ENSDARG00000041060/ENSDARG00000068382/ENSDARG00000005481/ENSDARG00000053136	7
BP	GO:0009611	response to wounding	0.000887741	0.020946335	0.018407155	ENSDARG00000038010/ENSDARG00000041959/ENSDARG00000036893/ENSDARG00000098700/ENSDARG00000067916/ENSDARG00000100383/ENSDARG00000054942/ENSDARG00000070822/ENSDARG00000055120/ENSDARG00000055064/ENSDARG00000094673/ENSDARG00000012513/ENSDARG00000031683/ENSDARG00000068992/ENSDARG00000030694/ENSDARG00000116058/ENSDARG00000039150	17
BP	GO:0017144	drug metabolic process	0.000889913	0.020946335	0.018407155	ENSDARG00000019521/ENSDARG00000037307/ENSDARG00000093193/ENSDARG00000116835/ENSDARG00000036785/ENSDARG00000052816/ENSDARG00000018146/ENSDARG00000013443/ENSDARG00000076318/ENSDARG00000099730/ENSDARG00000036967/ENSDARG00000055064/ENSDARG00000078113/ENSDARG00000013333/ENSDARG00000008155/ENSDARG00000012987/ENSDARG00000003795/ENSDARG00000011841/ENSDARG00000052712/ENSDARG00000102115/ENSDARG00000056008/…	23
BP	GO:0046034	ATP metabolic process	0.000957505	0.02225904	0.01956073	ENSDARG00000013443/ENSDARG00000076318/ENSDARG00000099730/ENSDARG00000078113/ENSDARG00000013333/ENSDARG00000012987/ENSDARG00000011841/ENSDARG00000102115/ENSDARG00000056008/ENSDARG00000088383/ENSDARG00000032970	11
BP	GO:0009266	response to temperature stimulus	0.001058948	0.024317068	0.021369277	ENSDARG00000024746/ENSDARG00000068992/ENSDARG00000055723/ENSDARG00000104066/ENSDARG00000021924/ENSDARG00000092362/ENSDARG00000029688	7
BP	GO:0006613	cotranslational protein targeting to membrane	0.001140306	0.02586983	0.022733808	ENSDARG00000014165/ENSDARG00000019137/ENSDARG00000076568/ENSDARG00000054578	4
BP	GO:0009199	ribonucleoside triphosphate metabolic process	0.001378355	0.030898116	0.02715255	ENSDARG00000103791/ENSDARG00000013443/ENSDARG00000076318/ENSDARG00000099730/ENSDARG00000078113/ENSDARG00000013333/ENSDARG00000012987/ENSDARG00000011841/ENSDARG00000102115/ENSDARG00000056008/ENSDARG00000088383/ENSDARG00000032970	12
BP	GO:0002263	cell activation involved in immune response	0.001543449	0.03419194	0.030047086	ENSDARG00000041041/ENSDARG00000010317/ENSDARG00000079497/ENSDARG00000009087/ENSDARG00000068382	5
BP	GO:0001702	gastrulation with mouth forming second	0.001756184	0.03845227	0.033790965	ENSDARG00000006029/ENSDARG00000032631/ENSDARG00000088091/ENSDARG00000021124/ENSDARG00000017180/ENSDARG00000012513/ENSDARG00000026712	7
BP	GO:0006935	chemotaxis	0.001870944	0.039411443	0.034633864	ENSDARG00000006029/ENSDARG00000041041/ENSDARG00000026350/ENSDARG00000055186/ENSDARG00000010317/ENSDARG00000038010/ENSDARG00000015278/ENSDARG00000041959/ENSDARG00000090890/ENSDARG00000098700/ENSDARG00000067916/ENSDARG00000018283/ENSDARG00000103466/ENSDARG00000099690/ENSDARG00000004378/ENSDARG00000102986/ENSDARG00000012395/ENSDARG00000102776/ENSDARG00000011545/ENSDARG00000045190/ENSDARG00000017105	21
BP	GO:0000147	actin cortical patch assembly	0.001925572	0.039411443	0.034633864	ENSDARG00000026350/ENSDARG00000015149/ENSDARG00000071084	3
BP	GO:0002455	humoral immune response mediated by circulating immunoglobulin	0.001925572	0.039411443	0.034633864	ENSDARG00000095627/ENSDARG00000044612/ENSDARG00000044613	3
BP	GO:0006958	complement activation, classical pathway	0.001925572	0.039411443	0.034633864	ENSDARG00000095627/ENSDARG00000044612/ENSDARG00000044613	3
BP	GO:0044396	actin cortical patch organization	0.001925572	0.039411443	0.034633864	ENSDARG00000026350/ENSDARG00000015149/ENSDARG00000071084	3
BP	GO:0060035	notochord cell development	0.001925572	0.039411443	0.034633864	ENSDARG00000057853/ENSDARG00000045543/ENSDARG00000030694	3
BP	GO:0002688	regulation of leukocyte chemotaxis	0.001969613	0.039879378	0.035045075	ENSDARG00000038010/ENSDARG00000041959/ENSDARG00000067916/ENSDARG00000102986	4
BP	GO:0030334	regulation of cell migration	0.002175075	0.042883388	0.037684929	ENSDARG00000026350/ENSDARG00000010317/ENSDARG00000038010/ENSDARG00000015278/ENSDARG00000041959/ENSDARG00000067916/ENSDARG00000102986/ENSDARG00000077777/ENSDARG00000044254/ENSDARG00000035858/ENSDARG00000011545/ENSDARG00000094673/ENSDARG00000035018/ENSDARG00000116058	14
BP	GO:0042060	wound healing	0.002175075	0.042883388	0.037684929	ENSDARG00000041959/ENSDARG00000036893/ENSDARG00000098700/ENSDARG00000100383/ENSDARG00000054942/ENSDARG00000055120/ENSDARG00000055064/ENSDARG00000094673/ENSDARG00000012513/ENSDARG00000031683/ENSDARG00000068992/ENSDARG00000030694/ENSDARG00000116058/ENSDARG00000039150	14
BP	GO:0006897	endocytosis	0.002186301	0.042883388	0.037684929	ENSDARG00000026350/ENSDARG00000059294/ENSDARG00000040178/ENSDARG00000015149/ENSDARG00000071084/ENSDARG00000005049/ENSDARG00000100729/ENSDARG00000044254/ENSDARG00000040158/ENSDARG00000002632/ENSDARG00000010255/ENSDARG00000011545/ENSDARG00000039980/ENSDARG00000068992/ENSDARG00000026712	15
BP	GO:1902622	regulation of neutrophil migration	0.002319517	0.045027331	0.039568977	ENSDARG00000026350/ENSDARG00000038010/ENSDARG00000041959/ENSDARG00000067916	4
BP	GO:0050778	positive regulation of immune response	0.002409906	0.046304618	0.040691427	ENSDARG00000044694/ENSDARG00000095627/ENSDARG00000044612/ENSDARG00000090730/ENSDARG00000105481/ENSDARG00000044613/ENSDARG00000092653/ENSDARG00000094012/ENSDARG00000053136/ENSDARG00000029722	10
BP	GO:0051666	actin cortical patch localization	0.002522251	0.047973722	0.042158197	ENSDARG00000026350/ENSDARG00000015149/ENSDARG00000071084	3
BP	GO:0051130	positive regulation of cellular component organization	0.002634123	0.049600529	0.043587798	ENSDARG00000026350/ENSDARG00000027063/ENSDARG00000015278/ENSDARG00000015149/ENSDARG00000099690/ENSDARG00000019062/ENSDARG00000052438/ENSDARG00000054063/ENSDARG00000088091/ENSDARG00000039142/ENSDARG00000057882/ENSDARG00000000857/ENSDARG00000075989/ENSDARG00000017105/ENSDARG00000089307/ENSDARG00000068992	16
CC	GO:0005773	vacuole	1.06E-11	2.68E-09	2.19E-09	ENSDARG00000074656/ENSDARG00000067566/ENSDARG00000036940/ENSDARG00000105142/ENSDARG00000009313/ENSDARG00000003902/ENSDARG00000101334/ENSDARG00000055504/ENSDARG00000034817/ENSDARG00000013771/ENSDARG00000041108/ENSDARG00000077664/ENSDARG00000057853/ENSDARG00000040251/ENSDARG00000012450/ENSDARG00000036282/ENSDARG00000076318/ENSDARG00000056378/ENSDARG00000043081/ENSDARG00000045542/ENSDARG00000044073/…	29
CC	GO:0000323	lytic vacuole	4.30E-11	3.61E-09	2.94E-09	ENSDARG00000074656/ENSDARG00000067566/ENSDARG00000036940/ENSDARG00000009313/ENSDARG00000003902/ENSDARG00000101334/ENSDARG00000055504/ENSDARG00000034817/ENSDARG00000013771/ENSDARG00000041108/ENSDARG00000077664/ENSDARG00000040251/ENSDARG00000036282/ENSDARG00000056378/ENSDARG00000043081/ENSDARG00000045542/ENSDARG00000044073/ENSDARG00000055120/ENSDARG00000103483/ENSDARG00000090912/ENSDARG00000013968/…	24
CC	GO:0005764	lysosome	4.30E-11	3.61E-09	2.94E-09	ENSDARG00000074656/ENSDARG00000067566/ENSDARG00000036940/ENSDARG00000009313/ENSDARG00000003902/ENSDARG00000101334/ENSDARG00000055504/ENSDARG00000034817/ENSDARG00000013771/ENSDARG00000041108/ENSDARG00000077664/ENSDARG00000040251/ENSDARG00000036282/ENSDARG00000056378/ENSDARG00000043081/ENSDARG00000045542/ENSDARG00000044073/ENSDARG00000055120/ENSDARG00000103483/ENSDARG00000090912/ENSDARG00000013968/…	24
CC	GO:0016469	proton-transporting two-sector ATPase complex	1.10E-09	6.91E-08	5.63E-08	ENSDARG00000105142/ENSDARG00000037153/ENSDARG00000057853/ENSDARG00000013443/ENSDARG00000045543/ENSDARG00000076318/ENSDARG00000022315/ENSDARG00000078113/ENSDARG00000101794/ENSDARG00000030694/ENSDARG00000096003/ENSDARG00000011841/ENSDARG00000056008	13
CC	GO:0005885	Arp2/3 protein complex	2.10E-08	1.06E-06	8.63E-07	ENSDARG00000027063/ENSDARG00000019062/ENSDARG00000052438/ENSDARG00000054063/ENSDARG00000039142/ENSDARG00000057882/ENSDARG00000075989	7
CC	GO:0015629	actin cytoskeleton	2.44E-07	1.02E-05	8.34E-06	ENSDARG00000023188/ENSDARG00000067711/ENSDARG00000026350/ENSDARG00000044694/ENSDARG00000027063/ENSDARG00000015149/ENSDARG00000012729/ENSDARG00000071084/ENSDARG00000019062/ENSDARG00000052438/ENSDARG00000063295/ENSDARG00000026829/ENSDARG00000054063/ENSDARG00000039142/ENSDARG00000037746/ENSDARG00000057882/ENSDARG00000021124/ENSDARG00000037870/ENSDARG00000075989/ENSDARG00000034240/ENSDARG00000016350/…	25
CC	GO:0033176	proton-transporting V-type ATPase complex	2.35E-06	8.23E-05	6.70E-05	ENSDARG00000105142/ENSDARG00000037153/ENSDARG00000057853/ENSDARG00000013443/ENSDARG00000045543/ENSDARG00000076318/ENSDARG00000022315/ENSDARG00000101794	8
CC	GO:0030864	cortical actin cytoskeleton	2.61E-06	8.23E-05	6.70E-05	ENSDARG00000026350/ENSDARG00000015149/ENSDARG00000012729/ENSDARG00000071084/ENSDARG00000052438/ENSDARG00000026829/ENSDARG00000034240/ENSDARG00000016350/ENSDARG00000056090	9
CC	GO:0030863	cortical cytoskeleton	9.13E-06	0.000255779	0.000208341	ENSDARG00000026350/ENSDARG00000015149/ENSDARG00000012729/ENSDARG00000071084/ENSDARG00000052438/ENSDARG00000026829/ENSDARG00000034240/ENSDARG00000016350/ENSDARG00000056090	9
CC	GO:0030479	actin cortical patch	1.55E-05	0.000355741	0.000289764	ENSDARG00000026350/ENSDARG00000015149/ENSDARG00000071084/ENSDARG00000052438/ENSDARG00000034240/ENSDARG00000056090	6
CC	GO:0061645	endocytic patch	1.55E-05	0.000355741	0.000289764	ENSDARG00000026350/ENSDARG00000015149/ENSDARG00000071084/ENSDARG00000052438/ENSDARG00000034240/ENSDARG00000056090	6
CC	GO:0033177	proton-transporting two-sector ATPase complex, proton-transporting domain	4.96E-05	0.001041478	0.000848322	ENSDARG00000105142/ENSDARG00000057853/ENSDARG00000078113/ENSDARG00000101794/ENSDARG00000011841/ENSDARG00000056008	6
CC	GO:0042611	MHC protein complex	6.28E-05	0.001217892	0.000992017	ENSDARG00000116524/ENSDARG00000101030/ENSDARG00000079105/ENSDARG00000101675/ENSDARG00000053136	5
CC	GO:0098552	side of membrane	0.000152193	0.002739465	0.002231394	ENSDARG00000041041/ENSDARG00000055186/ENSDARG00000104474/ENSDARG00000041959/ENSDARG00000090890/ENSDARG00000067916/ENSDARG00000058647/ENSDARG00000004378/ENSDARG00000104043/ENSDARG00000092653/ENSDARG00000094012/ENSDARG00000039830/ENSDARG00000103483/ENSDARG00000018174/ENSDARG00000021647/ENSDARG00000008735	16
CC	GO:0033178	proton-transporting two-sector ATPase complex, catalytic domain	0.000255469	0.004291873	0.003495886	ENSDARG00000037153/ENSDARG00000013443/ENSDARG00000045543/ENSDARG00000076318/ENSDARG00000030694	5
CC	GO:0042613	MHC class II protein complex	0.000441811	0.006958531	0.005667976	ENSDARG00000116524/ENSDARG00000101030/ENSDARG00000079105/ENSDARG00000101675	4
CC	GO:0005938	cell cortex	0.000621535	0.009213337	0.007504598	ENSDARG00000026350/ENSDARG00000015149/ENSDARG00000012729/ENSDARG00000004301/ENSDARG00000071084/ENSDARG00000052438/ENSDARG00000026829/ENSDARG00000040158/ENSDARG00000034240/ENSDARG00000016350/ENSDARG00000094673/ENSDARG00000056090/ENSDARG00000116058	13
CC	GO:0033180	proton-transporting V-type ATPase, V1 domain	0.000715586	0.01001821	0.008160197	ENSDARG00000037153/ENSDARG00000013443/ENSDARG00000045543/ENSDARG00000076318	4
CC	GO:0009898	cytoplasmic side of plasma membrane	0.000879955	0.011209659	0.009130674	ENSDARG00000067916/ENSDARG00000058647/ENSDARG00000004378/ENSDARG00000104043/ENSDARG00000039830/ENSDARG00000103483/ENSDARG00000018174/ENSDARG00000021647	8
CC	GO:0005753	mitochondrial proton-transporting ATP synthase complex	0.000889655	0.011209659	0.009130674	ENSDARG00000078113/ENSDARG00000096003/ENSDARG00000011841/ENSDARG00000056008	4
CC	GO:0005884	actin filament	0.000989068	0.01186882	0.009667585	ENSDARG00000023188/ENSDARG00000026350/ENSDARG00000015149/ENSDARG00000012729/ENSDARG00000071084/ENSDARG00000026829/ENSDARG00000009336	7
CC	GO:0045259	proton-transporting ATP synthase complex	0.00109153	0.012502985	0.010184136	ENSDARG00000078113/ENSDARG00000096003/ENSDARG00000011841/ENSDARG00000056008	4
CC	GO:0098562	cytoplasmic side of membrane	0.001375215	0.015067572	0.012273085	ENSDARG00000067916/ENSDARG00000058647/ENSDARG00000004378/ENSDARG00000104043/ENSDARG00000039830/ENSDARG00000103483/ENSDARG00000018174/ENSDARG00000021647	8
CC	GO:0005925	focal adhesion	0.002378014	0.023360554	0.01902802	ENSDARG00000067711/ENSDARG00000016939/ENSDARG00000100729/ENSDARG00000037746/ENSDARG00000037870/ENSDARG00000057867	6
CC	GO:0031234	extrinsic component of cytoplasmic side of plasma membrane	0.002409333	0.023360554	0.01902802	ENSDARG00000067916/ENSDARG00000058647/ENSDARG00000004378/ENSDARG00000104043/ENSDARG00000039830/ENSDARG00000018174/ENSDARG00000021647	7
CC	GO:0044448	cell cortex part	0.002549093	0.023360554	0.01902802	ENSDARG00000026350/ENSDARG00000015149/ENSDARG00000012729/ENSDARG00000071084/ENSDARG00000052438/ENSDARG00000026829/ENSDARG00000034240/ENSDARG00000016350/ENSDARG00000056090	9
CC	GO:0005924	cell-substrate adherens junction	0.002595617	0.023360554	0.01902802	ENSDARG00000067711/ENSDARG00000016939/ENSDARG00000100729/ENSDARG00000037746/ENSDARG00000037870/ENSDARG00000057867	6
CC	GO:0030055	cell-substrate junction	0.002595617	0.023360554	0.01902802	ENSDARG00000067711/ENSDARG00000016939/ENSDARG00000100729/ENSDARG00000037746/ENSDARG00000037870/ENSDARG00000057867	6
CC	GO:0009986	cell surface	0.002959496	0.025717001	0.020947432	ENSDARG00000041041/ENSDARG00000071491/ENSDARG00000055186/ENSDARG00000016939/ENSDARG00000032631/ENSDARG00000104474/ENSDARG00000041959/ENSDARG00000090890/ENSDARG00000092653/ENSDARG00000094012/ENSDARG00000009087/ENSDARG00000102640/ENSDARG00000024746/ENSDARG00000056499/ENSDARG00000008735	15
CC	GO:0000276	mitochondrial proton-transporting ATP synthase complex, coupling factor F(o)	0.003115579	0.026170866	0.021317121	ENSDARG00000078113/ENSDARG00000011841/ENSDARG00000056008	3
CC	GO:0001726	ruffle	0.003471638	0.028221061	0.02298708	ENSDARG00000023188/ENSDARG00000100729/ENSDARG00000101626/ENSDARG00000009336	4
CC	GO:0045263	proton-transporting ATP synthase complex, coupling factor F(o)	0.003896484	0.030684812	0.024993895	ENSDARG00000078113/ENSDARG00000011841/ENSDARG00000056008	3
CC	GO:0033179	proton-transporting V-type ATPase, V0 domain	0.004786202	0.036549176	0.029770632	ENSDARG00000105142/ENSDARG00000057853/ENSDARG00000101794	3
MF	GO:0003779	actin binding	2.14E-09	9.72E-07	8.19E-07	ENSDARG00000023188/ENSDARG00000054610/ENSDARG00000067711/ENSDARG00000026350/ENSDARG00000027063/ENSDARG00000015149/ENSDARG00000099672/ENSDARG00000012729/ENSDARG00000055713/ENSDARG00000071084/ENSDARG00000019062/ENSDARG00000052438/ENSDARG00000063295/ENSDARG00000026829/ENSDARG00000054063/ENSDARG00000058348/ENSDARG00000099385/ENSDARG00000077777/ENSDARG00000088091/ENSDARG00000100729/ENSDARG00000039142/…	34
MF	GO:0051015	actin filament binding	2.80E-08	6.37E-06	5.36E-06	ENSDARG00000023188/ENSDARG00000054610/ENSDARG00000026350/ENSDARG00000027063/ENSDARG00000015149/ENSDARG00000099672/ENSDARG00000012729/ENSDARG00000055713/ENSDARG00000071084/ENSDARG00000019062/ENSDARG00000052438/ENSDARG00000063295/ENSDARG00000026829/ENSDARG00000058348/ENSDARG00000100729/ENSDARG00000039142/ENSDARG00000057882/ENSDARG00000075989/ENSDARG00000034240/ENSDARG00000009336/ENSDARG00000056090/…	22
MF	GO:0015078	proton transmembrane transporter activity	1.07E-07	1.62E-05	1.37E-05	ENSDARG00000058731/ENSDARG00000105142/ENSDARG00000037153/ENSDARG00000057853/ENSDARG00000045543/ENSDARG00000076318/ENSDARG00000022315/ENSDARG00000078113/ENSDARG00000101794/ENSDARG00000030694/ENSDARG00000115557/ENSDARG00000011841/ENSDARG00000056008/ENSDARG00000088383/ENSDARG00000032970/ENSDARG00000095273	16
MF	GO:0044769	ATPase activity, coupled to transmembrane movement of ions, rotational mechanism	6.16E-06	0.00070123	0.00059051	ENSDARG00000105142/ENSDARG00000037153/ENSDARG00000057853/ENSDARG00000045543/ENSDARG00000076318/ENSDARG00000030694/ENSDARG00000011841/ENSDARG00000056008	8
MF	GO:0004197	cysteine-type endopeptidase activity	9.41E-06	0.00085594	0.000720791	ENSDARG00000074656/ENSDARG00000008165/ENSDARG00000036940/ENSDARG00000003902/ENSDARG00000101334/ENSDARG00000013771/ENSDARG00000040076/ENSDARG00000041108/ENSDARG00000077664/ENSDARG00000040251/ENSDARG00000043081/ENSDARG00000055120/ENSDARG00000039150	13
MF	GO:0036442	proton-exporting ATPase activity	3.03E-05	0.002300581	0.001937331	ENSDARG00000105142/ENSDARG00000037153/ENSDARG00000057853/ENSDARG00000045543/ENSDARG00000076318/ENSDARG00000022315/ENSDARG00000030694	7
MF	GO:0004185	serine-type carboxypeptidase activity	5.65E-05	0.003102182	0.002612364	ENSDARG00000040072/ENSDARG00000052074/ENSDARG00000098114/ENSDARG00000056480	4
MF	GO:0046961	proton-transporting ATPase activity, rotational mechanism	5.99E-05	0.003102182	0.002612364	ENSDARG00000105142/ENSDARG00000037153/ENSDARG00000057853/ENSDARG00000045543/ENSDARG00000076318/ENSDARG00000030694	6
MF	GO:0051082	unfolded protein binding	6.14E-05	0.003102182	0.002612364	ENSDARG00000009212/ENSDARG00000052842/ENSDARG00000024746/ENSDARG00000041394/ENSDARG00000003570/ENSDARG00000068992/ENSDARG00000055723/ENSDARG00000104066/ENSDARG00000021924/ENSDARG00000103994/ENSDARG00000045399	11
MF	GO:0019829	cation-transporting ATPase activity	0.000107005	0.004057284	0.00341666	ENSDARG00000105142/ENSDARG00000037153/ENSDARG00000057853/ENSDARG00000045543/ENSDARG00000076318/ENSDARG00000022315/ENSDARG00000030694/ENSDARG00000011841/ENSDARG00000056008	9
MF	GO:0022853	active ion transmembrane transporter activity	0.000107005	0.004057284	0.00341666	ENSDARG00000105142/ENSDARG00000037153/ENSDARG00000057853/ENSDARG00000045543/ENSDARG00000076318/ENSDARG00000022315/ENSDARG00000030694/ENSDARG00000011841/ENSDARG00000056008	9
MF	GO:0042625	ATPase coupled ion transmembrane transporter activity	0.000107005	0.004057284	0.00341666	ENSDARG00000105142/ENSDARG00000037153/ENSDARG00000057853/ENSDARG00000045543/ENSDARG00000076318/ENSDARG00000022315/ENSDARG00000030694/ENSDARG00000011841/ENSDARG00000056008	9
MF	GO:0019955	cytokine binding	0.000169469	0.005931429	0.004994887	ENSDARG00000041041/ENSDARG00000055186/ENSDARG00000104474/ENSDARG00000041959/ENSDARG00000090890/ENSDARG00000098700/ENSDARG00000053624/ENSDARG00000102986	8
MF	GO:0070008	serine-type exopeptidase activity	0.000334466	0.01087015	0.009153811	ENSDARG00000040072/ENSDARG00000052074/ENSDARG00000098114/ENSDARG00000056480	4
MF	GO:0015036	disulfide oxidoreductase activity	0.000364922	0.011069294	0.009321511	ENSDARG00000019236/ENSDARG00000033285/ENSDARG00000056378/ENSDARG00000028106/ENSDARG00000031435/ENSDARG00000044125	6
MF	GO:0015405	P-P-bond-hydrolysis-driven transmembrane transporter activity	0.000721932	0.020442899	0.017215073	ENSDARG00000105142/ENSDARG00000037153/ENSDARG00000057853/ENSDARG00000045543/ENSDARG00000076318/ENSDARG00000022315/ENSDARG00000030694/ENSDARG00000076568/ENSDARG00000011841/ENSDARG00000074635/ENSDARG00000056008	11
MF	GO:0015399	primary active transmembrane transporter activity	0.000763801	0.020442899	0.017215073	ENSDARG00000105142/ENSDARG00000037153/ENSDARG00000057853/ENSDARG00000045543/ENSDARG00000076318/ENSDARG00000022315/ENSDARG00000030694/ENSDARG00000076568/ENSDARG00000011841/ENSDARG00000074635/ENSDARG00000056008	11
MF	GO:0008238	exopeptidase activity	0.001154936	0.029194216	0.024584603	ENSDARG00000089706/ENSDARG00000003931/ENSDARG00000040072/ENSDARG00000079932/ENSDARG00000052074/ENSDARG00000102249/ENSDARG00000098114/ENSDARG00000027750/ENSDARG00000056480	9
MF	GO:0008301	DNA binding, bending	0.001368107	0.029642325	0.024961958	ENSDARG00000053858/ENSDARG00000029722/ENSDARG00000030213	3
MF	GO:0050664	oxidoreductase activity, acting on NAD(P)H, oxygen as acceptor	0.001368107	0.029642325	0.024961958	ENSDARG00000033735/ENSDARG00000056615/ENSDARG00000018283	3
MF	GO:0061783	peptidoglycan muralytic activity	0.001368107	0.029642325	0.024961958	ENSDARG00000056874/ENSDARG00000068382/ENSDARG00000057789	3
MF	GO:0042626	ATPase activity, coupled to transmembrane movement of substances	0.00176564	0.034928962	0.029413863	ENSDARG00000105142/ENSDARG00000037153/ENSDARG00000057853/ENSDARG00000045543/ENSDARG00000076318/ENSDARG00000022315/ENSDARG00000030694/ENSDARG00000011841/ENSDARG00000074635/ENSDARG00000056008	10
MF	GO:0043492	ATPase activity, coupled to movement of substances	0.00176564	0.034928962	0.029413863	ENSDARG00000105142/ENSDARG00000037153/ENSDARG00000057853/ENSDARG00000045543/ENSDARG00000076318/ENSDARG00000022315/ENSDARG00000030694/ENSDARG00000011841/ENSDARG00000074635/ENSDARG00000056008	10
MF	GO:0005092	GDP-dissociation inhibitor activity	0.001848471	0.035043925	0.029510674	ENSDARG00000004034/ENSDARG00000043795/ENSDARG00000005451	3
MF	GO:0003924	GTPase activity	0.002004328	0.03544299	0.029846729	ENSDARG00000038010/ENSDARG00000004301/ENSDARG00000028389/ENSDARG00000104043/ENSDARG00000005049/ENSDARG00000038668/ENSDARG00000008867/ENSDARG00000040158/ENSDARG00000039830/ENSDARG00000068628/ENSDARG00000018174/ENSDARG00000094673/ENSDARG00000041878/ENSDARG00000021647/ENSDARG00000029663/ENSDARG00000116058/ENSDARG00000006260/ENSDARG00000026712/ENSDARG00000020850/ENSDARG00000042708	20
MF	GO:0008234	cysteine-type peptidase activity	0.002025314	0.03544299	0.029846729	ENSDARG00000074656/ENSDARG00000008165/ENSDARG00000036940/ENSDARG00000003902/ENSDARG00000101334/ENSDARG00000013771/ENSDARG00000040076/ENSDARG00000041108/ENSDARG00000077664/ENSDARG00000040251/ENSDARG00000043081/ENSDARG00000055120/ENSDARG00000039150	13
MF	GO:0016667	oxidoreductase activity, acting on a sulfur group of donors	0.0023491	0.037777249	0.03181242	ENSDARG00000019236/ENSDARG00000033285/ENSDARG00000056378/ENSDARG00000028106/ENSDARG00000031435/ENSDARG00000044125	6
MF	GO:0016209	antioxidant activity	0.002376586	0.037777249	0.03181242	ENSDARG00000019521/ENSDARG00000019236/ENSDARG00000033285/ENSDARG00000018146/ENSDARG00000055064/ENSDARG00000035136/ENSDARG00000076836	7
MF	GO:0016018	cyclosporin A binding	0.002421867	0.037777249	0.03181242	ENSDARG00000009212/ENSDARG00000052842/ENSDARG00000103994	3
MF	GO:0016651	oxidoreductase activity, acting on NAD(P)H	0.002556058	0.037777249	0.03181242	ENSDARG00000033735/ENSDARG00000056615/ENSDARG00000018283/ENSDARG00000019236/ENSDARG00000056378/ENSDARG00000102115/ENSDARG00000059035	7
MF	GO:0019957	C-C chemokine binding	0.002573835	0.037777249	0.03181242	ENSDARG00000041041/ENSDARG00000055186/ENSDARG00000041959/ENSDARG00000090890	4
MF	GO:0016493	C-C chemokine receptor activity	0.002986036	0.041171096	0.034670397	ENSDARG00000041041/ENSDARG00000055186/ENSDARG00000041959/ENSDARG00000090890	4
MF	GO:0019956	chemokine binding	0.002986036	0.041171096	0.034670397	ENSDARG00000041041/ENSDARG00000055186/ENSDARG00000041959/ENSDARG00000090890	4
