# Supplementary material for: Cell-type-specific responses to the microbiota across all tissues of the larval zebrafish
Source: Cell Rep. Author manuscript; Available in PMC 2023 Oct 23. (PMC10423310; doi:10.1016/j.celrep.2023.112095)
Supplement: MMC22 [file NIHMS1880944-supplement-MMC22.zip › DataS16/Figure6_PanelE_GOresults_subcluster/GOresults_fdr_subClu0.tsv]

ONTOLOGY	ID	Description	pvalue	p.adjust	qvalue	geneID	Count
BP	GO:0006397	mRNA processing	2.92E-17	6.93E-14	5.99E-14	ENSDARG00000017673/ENSDARG00000098702/ENSDARG00000070045/ENSDARG00000014746/ENSDARG00000002131/ENSDARG00000034668/ENSDARG00000069469/ENSDARG00000103672/ENSDARG00000010083/ENSDARG00000052856/ENSDARG00000059303/ENSDARG00000086327/ENSDARG00000052728/ENSDARG00000043757/ENSDARG00000037433/ENSDARG00000016516/ENSDARG00000058328/ENSDARG00000027734/ENSDARG00000008032/ENSDARG00000056235/ENSDARG00000052182/…	66
BP	GO:0000375	RNA splicing, via transesterification reactions	9.38E-16	5.57E-13	4.82E-13	ENSDARG00000017673/ENSDARG00000070045/ENSDARG00000014746/ENSDARG00000002131/ENSDARG00000034668/ENSDARG00000069469/ENSDARG00000103672/ENSDARG00000010083/ENSDARG00000052856/ENSDARG00000086327/ENSDARG00000037433/ENSDARG00000016516/ENSDARG00000058328/ENSDARG00000027734/ENSDARG00000008032/ENSDARG00000052182/ENSDARG00000002168/ENSDARG00000011125/ENSDARG00000105293/ENSDARG00000017084/ENSDARG00000022129/…	48
BP	GO:0000377	RNA splicing, via transesterification reactions with bulged adenosine as nucleophile	9.38E-16	5.57E-13	4.82E-13	ENSDARG00000017673/ENSDARG00000070045/ENSDARG00000014746/ENSDARG00000002131/ENSDARG00000034668/ENSDARG00000069469/ENSDARG00000103672/ENSDARG00000010083/ENSDARG00000052856/ENSDARG00000086327/ENSDARG00000037433/ENSDARG00000016516/ENSDARG00000058328/ENSDARG00000027734/ENSDARG00000008032/ENSDARG00000052182/ENSDARG00000002168/ENSDARG00000011125/ENSDARG00000105293/ENSDARG00000017084/ENSDARG00000022129/…	48
BP	GO:0000398	mRNA splicing, via spliceosome	9.38E-16	5.57E-13	4.82E-13	ENSDARG00000017673/ENSDARG00000070045/ENSDARG00000014746/ENSDARG00000002131/ENSDARG00000034668/ENSDARG00000069469/ENSDARG00000103672/ENSDARG00000010083/ENSDARG00000052856/ENSDARG00000086327/ENSDARG00000037433/ENSDARG00000016516/ENSDARG00000058328/ENSDARG00000027734/ENSDARG00000008032/ENSDARG00000052182/ENSDARG00000002168/ENSDARG00000011125/ENSDARG00000105293/ENSDARG00000017084/ENSDARG00000022129/…	48
BP	GO:1903311	regulation of mRNA metabolic process	5.00E-15	2.37E-12	2.05E-12	ENSDARG00000041323/ENSDARG00000070045/ENSDARG00000014746/ENSDARG00000002131/ENSDARG00000034668/ENSDARG00000069469/ENSDARG00000089302/ENSDARG00000103672/ENSDARG00000076847/ENSDARG00000040031/ENSDARG00000010083/ENSDARG00000052856/ENSDARG00000086327/ENSDARG00000052728/ENSDARG00000037433/ENSDARG00000016516/ENSDARG00000027734/ENSDARG00000008032/ENSDARG00000052182/ENSDARG00000002168/ENSDARG00000059398/…	38
BP	GO:0008380	RNA splicing	8.02E-15	2.89E-12	2.50E-12	ENSDARG00000017673/ENSDARG00000070045/ENSDARG00000014746/ENSDARG00000002131/ENSDARG00000034668/ENSDARG00000069469/ENSDARG00000103672/ENSDARG00000010083/ENSDARG00000052856/ENSDARG00000086327/ENSDARG00000037433/ENSDARG00000016516/ENSDARG00000058328/ENSDARG00000027734/ENSDARG00000008032/ENSDARG00000056235/ENSDARG00000052182/ENSDARG00000002168/ENSDARG00000011125/ENSDARG00000105293/ENSDARG00000017084/…	53
BP	GO:0050684	regulation of mRNA processing	8.52E-15	2.89E-12	2.50E-12	ENSDARG00000070045/ENSDARG00000014746/ENSDARG00000002131/ENSDARG00000034668/ENSDARG00000069469/ENSDARG00000103672/ENSDARG00000010083/ENSDARG00000052856/ENSDARG00000086327/ENSDARG00000052728/ENSDARG00000037433/ENSDARG00000016516/ENSDARG00000027734/ENSDARG00000008032/ENSDARG00000052182/ENSDARG00000002168/ENSDARG00000105293/ENSDARG00000022129/ENSDARG00000020467/ENSDARG00000017843/ENSDARG00000036386/…	30
BP	GO:0048024	regulation of mRNA splicing, via spliceosome	2.43E-13	7.20E-11	6.23E-11	ENSDARG00000070045/ENSDARG00000014746/ENSDARG00000002131/ENSDARG00000034668/ENSDARG00000069469/ENSDARG00000103672/ENSDARG00000010083/ENSDARG00000052856/ENSDARG00000086327/ENSDARG00000037433/ENSDARG00000016516/ENSDARG00000027734/ENSDARG00000008032/ENSDARG00000052182/ENSDARG00000002168/ENSDARG00000105293/ENSDARG00000022129/ENSDARG00000017843/ENSDARG00000036386/ENSDARG00000059360/ENSDARG00000006395/…	26
BP	GO:0000380	alternative mRNA splicing, via spliceosome	4.01E-12	1.06E-09	9.14E-10	ENSDARG00000070045/ENSDARG00000014746/ENSDARG00000002131/ENSDARG00000034668/ENSDARG00000010083/ENSDARG00000086327/ENSDARG00000037433/ENSDARG00000016516/ENSDARG00000027734/ENSDARG00000008032/ENSDARG00000052182/ENSDARG00000105293/ENSDARG00000022129/ENSDARG00000017843/ENSDARG00000010873/ENSDARG00000036386/ENSDARG00000059360/ENSDARG00000006395/ENSDARG00000057484/ENSDARG00000008097/ENSDARG00000004735/…	23
BP	GO:0000381	regulation of alternative mRNA splicing, via spliceosome	6.61E-12	1.57E-09	1.36E-09	ENSDARG00000070045/ENSDARG00000014746/ENSDARG00000002131/ENSDARG00000034668/ENSDARG00000010083/ENSDARG00000086327/ENSDARG00000037433/ENSDARG00000016516/ENSDARG00000027734/ENSDARG00000008032/ENSDARG00000052182/ENSDARG00000105293/ENSDARG00000022129/ENSDARG00000017843/ENSDARG00000036386/ENSDARG00000059360/ENSDARG00000006395/ENSDARG00000057484/ENSDARG00000008097/ENSDARG00000004735/ENSDARG00000014244/…	22
BP	GO:0043484	regulation of RNA splicing	8.27E-12	1.79E-09	1.54E-09	ENSDARG00000070045/ENSDARG00000014746/ENSDARG00000002131/ENSDARG00000034668/ENSDARG00000069469/ENSDARG00000103672/ENSDARG00000010083/ENSDARG00000052856/ENSDARG00000086327/ENSDARG00000037433/ENSDARG00000016516/ENSDARG00000027734/ENSDARG00000008032/ENSDARG00000052182/ENSDARG00000002168/ENSDARG00000105293/ENSDARG00000022129/ENSDARG00000017843/ENSDARG00000036386/ENSDARG00000059360/ENSDARG00000006395/…	27
BP	GO:0046034	ATP metabolic process	1.07E-10	2.13E-08	1.84E-08	ENSDARG00000014287/ENSDARG00000039914/ENSDARG00000043465/ENSDARG00000019702/ENSDARG00000022456/ENSDARG00000099730/ENSDARG00000012987/ENSDARG00000011665/ENSDARG00000040988/ENSDARG00000056008/ENSDARG00000034534/ENSDARG00000014068/ENSDARG00000063911/ENSDARG00000070083/ENSDARG00000076318/ENSDARG00000093382/ENSDARG00000041314/ENSDARG00000070826/ENSDARG00000006546/ENSDARG00000054191/ENSDARG00000022438/…	31
BP	GO:0009205	purine ribonucleoside triphosphate metabolic process	5.73E-10	1.05E-07	9.04E-08	ENSDARG00000014287/ENSDARG00000039914/ENSDARG00000043465/ENSDARG00000019702/ENSDARG00000022456/ENSDARG00000099730/ENSDARG00000012987/ENSDARG00000011665/ENSDARG00000040988/ENSDARG00000056008/ENSDARG00000034534/ENSDARG00000014068/ENSDARG00000063911/ENSDARG00000070083/ENSDARG00000076318/ENSDARG00000093382/ENSDARG00000041314/ENSDARG00000070826/ENSDARG00000006546/ENSDARG00000070801/ENSDARG00000054191/…	32
BP	GO:0009144	purine nucleoside triphosphate metabolic process	7.81E-10	1.33E-07	1.15E-07	ENSDARG00000014287/ENSDARG00000039914/ENSDARG00000043465/ENSDARG00000019702/ENSDARG00000022456/ENSDARG00000099730/ENSDARG00000012987/ENSDARG00000011665/ENSDARG00000040988/ENSDARG00000056008/ENSDARG00000034534/ENSDARG00000014068/ENSDARG00000063911/ENSDARG00000070083/ENSDARG00000076318/ENSDARG00000093382/ENSDARG00000041314/ENSDARG00000070826/ENSDARG00000006546/ENSDARG00000070801/ENSDARG00000054191/…	32
BP	GO:0009199	ribonucleoside triphosphate metabolic process	3.41E-09	5.41E-07	4.67E-07	ENSDARG00000014287/ENSDARG00000039914/ENSDARG00000043465/ENSDARG00000019702/ENSDARG00000022456/ENSDARG00000099730/ENSDARG00000012987/ENSDARG00000011665/ENSDARG00000040988/ENSDARG00000056008/ENSDARG00000034534/ENSDARG00000014068/ENSDARG00000063911/ENSDARG00000070083/ENSDARG00000076318/ENSDARG00000093382/ENSDARG00000041314/ENSDARG00000070826/ENSDARG00000006546/ENSDARG00000070801/ENSDARG00000054191/…	32
BP	GO:0009126	purine nucleoside monophosphate metabolic process	7.80E-09	1.09E-06	9.43E-07	ENSDARG00000014287/ENSDARG00000039914/ENSDARG00000043465/ENSDARG00000019702/ENSDARG00000022456/ENSDARG00000099730/ENSDARG00000012987/ENSDARG00000011665/ENSDARG00000040988/ENSDARG00000056008/ENSDARG00000034534/ENSDARG00000014068/ENSDARG00000063911/ENSDARG00000070083/ENSDARG00000076318/ENSDARG00000093382/ENSDARG00000042123/ENSDARG00000041314/ENSDARG00000070826/ENSDARG00000006546/ENSDARG00000054191/…	32
BP	GO:0009167	purine ribonucleoside monophosphate metabolic process	7.80E-09	1.09E-06	9.43E-07	ENSDARG00000014287/ENSDARG00000039914/ENSDARG00000043465/ENSDARG00000019702/ENSDARG00000022456/ENSDARG00000099730/ENSDARG00000012987/ENSDARG00000011665/ENSDARG00000040988/ENSDARG00000056008/ENSDARG00000034534/ENSDARG00000014068/ENSDARG00000063911/ENSDARG00000070083/ENSDARG00000076318/ENSDARG00000093382/ENSDARG00000042123/ENSDARG00000041314/ENSDARG00000070826/ENSDARG00000006546/ENSDARG00000054191/…	32
BP	GO:0009141	nucleoside triphosphate metabolic process	2.21E-08	2.92E-06	2.52E-06	ENSDARG00000014287/ENSDARG00000039914/ENSDARG00000043465/ENSDARG00000019702/ENSDARG00000022456/ENSDARG00000099730/ENSDARG00000012987/ENSDARG00000011665/ENSDARG00000040988/ENSDARG00000056008/ENSDARG00000034534/ENSDARG00000014068/ENSDARG00000063911/ENSDARG00000070083/ENSDARG00000076318/ENSDARG00000093382/ENSDARG00000041314/ENSDARG00000070826/ENSDARG00000006546/ENSDARG00000070801/ENSDARG00000054191/…	32
BP	GO:0009161	ribonucleoside monophosphate metabolic process	5.88E-08	7.36E-06	6.36E-06	ENSDARG00000014287/ENSDARG00000039914/ENSDARG00000043465/ENSDARG00000019702/ENSDARG00000022456/ENSDARG00000099730/ENSDARG00000012987/ENSDARG00000011665/ENSDARG00000040988/ENSDARG00000056008/ENSDARG00000034534/ENSDARG00000014068/ENSDARG00000063911/ENSDARG00000070083/ENSDARG00000076318/ENSDARG00000093382/ENSDARG00000042123/ENSDARG00000041314/ENSDARG00000070826/ENSDARG00000006546/ENSDARG00000054191/…	32
BP	GO:0006836	neurotransmitter transport	7.23E-08	8.59E-06	7.42E-06	ENSDARG00000020609/ENSDARG00000045945/ENSDARG00000000503/ENSDARG00000030614/ENSDARG00000057913/ENSDARG00000036505/ENSDARG00000045944/ENSDARG00000025206/ENSDARG00000077053/ENSDARG00000101776/ENSDARG00000058117/ENSDARG00000001127/ENSDARG00000018997/ENSDARG00000068787/ENSDARG00000013414/ENSDARG00000061918/ENSDARG00000041150/ENSDARG00000101606/ENSDARG00000059775/ENSDARG00000053194/ENSDARG00000039647/…	23
BP	GO:0009123	nucleoside monophosphate metabolic process	9.38E-08	1.06E-05	9.18E-06	ENSDARG00000014287/ENSDARG00000039914/ENSDARG00000043465/ENSDARG00000019702/ENSDARG00000022456/ENSDARG00000099730/ENSDARG00000012987/ENSDARG00000011665/ENSDARG00000040988/ENSDARG00000056008/ENSDARG00000034534/ENSDARG00000014068/ENSDARG00000063911/ENSDARG00000070083/ENSDARG00000076318/ENSDARG00000093382/ENSDARG00000042123/ENSDARG00000041314/ENSDARG00000070826/ENSDARG00000006546/ENSDARG00000054191/…	32
BP	GO:0031110	regulation of microtubule polymerization or depolymerization	1.49E-07	1.61E-05	1.39E-05	ENSDARG00000059601/ENSDARG00000033655/ENSDARG00000033234/ENSDARG00000030106/ENSDARG00000070537/ENSDARG00000043932/ENSDARG00000022045/ENSDARG00000060326/ENSDARG00000060434/ENSDARG00000102878/ENSDARG00000020345/ENSDARG00000058868/ENSDARG00000008808	13
BP	GO:0006325	chromatin organization	1.99E-07	2.06E-05	1.78E-05	ENSDARG00000068995/ENSDARG00000056725/ENSDARG00000030479/ENSDARG00000099175/ENSDARG00000068996/ENSDARG00000087897/ENSDARG00000044669/ENSDARG00000038559/ENSDARG00000056929/ENSDARG00000116491/ENSDARG00000105083/ENSDARG00000016871/ENSDARG00000030716/ENSDARG00000061810/ENSDARG00000054804/ENSDARG00000060679/ENSDARG00000035519/ENSDARG00000026634/ENSDARG00000077946/ENSDARG00000053990/ENSDARG00000070981/…	52
BP	GO:0098930	axonal transport	2.33E-07	2.31E-05	1.99E-05	ENSDARG00000098936/ENSDARG00000031720/ENSDARG00000087538/ENSDARG00000026595/ENSDARG00000071353/ENSDARG00000037433/ENSDARG00000071424/ENSDARG00000032013/ENSDARG00000038432	9
BP	GO:0061564	axon development	3.60E-07	3.42E-05	2.96E-05	ENSDARG00000003655/ENSDARG00000059601/ENSDARG00000045639/ENSDARG00000059311/ENSDARG00000103002/ENSDARG00000007654/ENSDARG00000051875/ENSDARG00000099744/ENSDARG00000099175/ENSDARG00000098936/ENSDARG00000031720/ENSDARG00000090035/ENSDARG00000043864/ENSDARG00000037020/ENSDARG00000019881/ENSDARG00000018270/ENSDARG00000022045/ENSDARG00000087538/ENSDARG00000055543/ENSDARG00000060326/ENSDARG00000026531/…	53
BP	GO:0006754	ATP biosynthetic process	4.36E-07	3.77E-05	3.25E-05	ENSDARG00000014287/ENSDARG00000039914/ENSDARG00000019702/ENSDARG00000022456/ENSDARG00000099730/ENSDARG00000012987/ENSDARG00000011665/ENSDARG00000040988/ENSDARG00000056008/ENSDARG00000014068/ENSDARG00000063911/ENSDARG00000070083/ENSDARG00000093382/ENSDARG00000070826/ENSDARG00000054191/ENSDARG00000077967/ENSDARG00000038075	17
BP	GO:0048812	neuron projection morphogenesis	4.60E-07	3.77E-05	3.25E-05	ENSDARG00000003655/ENSDARG00000059601/ENSDARG00000045639/ENSDARG00000059311/ENSDARG00000103002/ENSDARG00000007654/ENSDARG00000051875/ENSDARG00000099744/ENSDARG00000032865/ENSDARG00000074443/ENSDARG00000098936/ENSDARG00000031720/ENSDARG00000090035/ENSDARG00000043864/ENSDARG00000037020/ENSDARG00000019881/ENSDARG00000018270/ENSDARG00000022045/ENSDARG00000087538/ENSDARG00000055543/ENSDARG00000060326/…	55
BP	GO:0048858	cell projection morphogenesis	4.60E-07	3.77E-05	3.25E-05	ENSDARG00000003655/ENSDARG00000059601/ENSDARG00000045639/ENSDARG00000059311/ENSDARG00000103002/ENSDARG00000007654/ENSDARG00000051875/ENSDARG00000099744/ENSDARG00000032865/ENSDARG00000074443/ENSDARG00000098936/ENSDARG00000031720/ENSDARG00000090035/ENSDARG00000043864/ENSDARG00000037020/ENSDARG00000019881/ENSDARG00000018270/ENSDARG00000022045/ENSDARG00000087538/ENSDARG00000055543/ENSDARG00000060326/…	55
BP	GO:0120039	plasma membrane bounded cell projection morphogenesis	4.60E-07	3.77E-05	3.25E-05	ENSDARG00000003655/ENSDARG00000059601/ENSDARG00000045639/ENSDARG00000059311/ENSDARG00000103002/ENSDARG00000007654/ENSDARG00000051875/ENSDARG00000099744/ENSDARG00000032865/ENSDARG00000074443/ENSDARG00000098936/ENSDARG00000031720/ENSDARG00000090035/ENSDARG00000043864/ENSDARG00000037020/ENSDARG00000019881/ENSDARG00000018270/ENSDARG00000022045/ENSDARG00000087538/ENSDARG00000055543/ENSDARG00000060326/…	55
BP	GO:0007409	axonogenesis	5.27E-07	4.17E-05	3.61E-05	ENSDARG00000003655/ENSDARG00000059601/ENSDARG00000045639/ENSDARG00000059311/ENSDARG00000103002/ENSDARG00000007654/ENSDARG00000051875/ENSDARG00000099744/ENSDARG00000098936/ENSDARG00000031720/ENSDARG00000090035/ENSDARG00000043864/ENSDARG00000037020/ENSDARG00000019881/ENSDARG00000018270/ENSDARG00000022045/ENSDARG00000087538/ENSDARG00000055543/ENSDARG00000060326/ENSDARG00000026531/ENSDARG00000011665/…	50
BP	GO:0007269	neurotransmitter secretion	9.56E-07	7.10E-05	6.13E-05	ENSDARG00000020609/ENSDARG00000045945/ENSDARG00000000503/ENSDARG00000030614/ENSDARG00000057913/ENSDARG00000036505/ENSDARG00000025206/ENSDARG00000077053/ENSDARG00000101776/ENSDARG00000058117/ENSDARG00000018997/ENSDARG00000013414/ENSDARG00000061918/ENSDARG00000101606/ENSDARG00000053194/ENSDARG00000027322/ENSDARG00000011640	17
BP	GO:0099643	signal release from synapse	9.56E-07	7.10E-05	6.13E-05	ENSDARG00000020609/ENSDARG00000045945/ENSDARG00000000503/ENSDARG00000030614/ENSDARG00000057913/ENSDARG00000036505/ENSDARG00000025206/ENSDARG00000077053/ENSDARG00000101776/ENSDARG00000058117/ENSDARG00000018997/ENSDARG00000013414/ENSDARG00000061918/ENSDARG00000101606/ENSDARG00000053194/ENSDARG00000027322/ENSDARG00000011640	17
BP	GO:0008088	axo-dendritic transport	1.08E-06	7.78E-05	6.72E-05	ENSDARG00000098936/ENSDARG00000031720/ENSDARG00000087538/ENSDARG00000026595/ENSDARG00000071353/ENSDARG00000037433/ENSDARG00000071424/ENSDARG00000032013/ENSDARG00000038432	9
BP	GO:0007019	microtubule depolymerization	1.19E-06	8.34E-05	7.21E-05	ENSDARG00000059601/ENSDARG00000033655/ENSDARG00000033234/ENSDARG00000030106/ENSDARG00000070537/ENSDARG00000043932/ENSDARG00000022045/ENSDARG00000060326/ENSDARG00000060434/ENSDARG00000058868	10
BP	GO:0099504	synaptic vesicle cycle	1.37E-06	9.31E-05	8.05E-05	ENSDARG00000020609/ENSDARG00000000503/ENSDARG00000030614/ENSDARG00000057913/ENSDARG00000036505/ENSDARG00000025206/ENSDARG00000058117/ENSDARG00000015931/ENSDARG00000001127/ENSDARG00000018997/ENSDARG00000007663/ENSDARG00000010042/ENSDARG00000061918/ENSDARG00000041150/ENSDARG00000101606/ENSDARG00000059775/ENSDARG00000071424/ENSDARG00000104786/ENSDARG00000014137/ENSDARG00000011640	20
BP	GO:0048667	cell morphogenesis involved in neuron differentiation	2.13E-06	0.000140882	0.000121771	ENSDARG00000003655/ENSDARG00000059601/ENSDARG00000045639/ENSDARG00000059311/ENSDARG00000103002/ENSDARG00000007654/ENSDARG00000051875/ENSDARG00000099744/ENSDARG00000098936/ENSDARG00000031720/ENSDARG00000090035/ENSDARG00000043864/ENSDARG00000037020/ENSDARG00000019881/ENSDARG00000018270/ENSDARG00000022045/ENSDARG00000087538/ENSDARG00000055543/ENSDARG00000060326/ENSDARG00000026531/ENSDARG00000011665/…	51
BP	GO:0009145	purine nucleoside triphosphate biosynthetic process	4.61E-06	0.000288239	0.000249138	ENSDARG00000014287/ENSDARG00000039914/ENSDARG00000019702/ENSDARG00000022456/ENSDARG00000099730/ENSDARG00000012987/ENSDARG00000011665/ENSDARG00000040988/ENSDARG00000056008/ENSDARG00000014068/ENSDARG00000063911/ENSDARG00000070083/ENSDARG00000093382/ENSDARG00000070826/ENSDARG00000054191/ENSDARG00000077967/ENSDARG00000038075	17
BP	GO:0009206	purine ribonucleoside triphosphate biosynthetic process	4.61E-06	0.000288239	0.000249138	ENSDARG00000014287/ENSDARG00000039914/ENSDARG00000019702/ENSDARG00000022456/ENSDARG00000099730/ENSDARG00000012987/ENSDARG00000011665/ENSDARG00000040988/ENSDARG00000056008/ENSDARG00000014068/ENSDARG00000063911/ENSDARG00000070083/ENSDARG00000093382/ENSDARG00000070826/ENSDARG00000054191/ENSDARG00000077967/ENSDARG00000038075	17
BP	GO:0045292	mRNA cis splicing, via spliceosome	6.56E-06	0.000399404	0.000345223	ENSDARG00000027734/ENSDARG00000105293/ENSDARG00000022129/ENSDARG00000017843/ENSDARG00000036386/ENSDARG00000059360/ENSDARG00000014898/ENSDARG00000057484/ENSDARG00000005945/ENSDARG00000008097	10
BP	GO:0050432	catecholamine secretion	7.95E-06	0.00046055	0.000398074	ENSDARG00000030614/ENSDARG00000057913/ENSDARG00000036505/ENSDARG00000025206/ENSDARG00000101776/ENSDARG00000008829/ENSDARG00000003994/ENSDARG00000075830/ENSDARG00000011640	9
BP	GO:0050433	regulation of catecholamine secretion	7.95E-06	0.00046055	0.000398074	ENSDARG00000030614/ENSDARG00000057913/ENSDARG00000036505/ENSDARG00000025206/ENSDARG00000101776/ENSDARG00000008829/ENSDARG00000003994/ENSDARG00000075830/ENSDARG00000011640	9
BP	GO:0031109	microtubule polymerization or depolymerization	8.51E-06	0.000481174	0.0004159	ENSDARG00000059601/ENSDARG00000033655/ENSDARG00000033234/ENSDARG00000030106/ENSDARG00000070537/ENSDARG00000043932/ENSDARG00000022045/ENSDARG00000060326/ENSDARG00000010953/ENSDARG00000060434/ENSDARG00000102878/ENSDARG00000020345/ENSDARG00000058868/ENSDARG00000008808	14
BP	GO:0099003	vesicle-mediated transport in synapse	9.25E-06	0.000511227	0.000441877	ENSDARG00000020609/ENSDARG00000000503/ENSDARG00000030614/ENSDARG00000057913/ENSDARG00000036505/ENSDARG00000025206/ENSDARG00000058117/ENSDARG00000015931/ENSDARG00000098936/ENSDARG00000018997/ENSDARG00000007663/ENSDARG00000010042/ENSDARG00000061918/ENSDARG00000101606/ENSDARG00000071424/ENSDARG00000104786/ENSDARG00000014137/ENSDARG00000011640	18
BP	GO:0042551	neuron maturation	9.48E-06	0.000512117	0.000442646	ENSDARG00000007654/ENSDARG00000058117/ENSDARG00000103937/ENSDARG00000044062/ENSDARG00000086327/ENSDARG00000019231	6
BP	GO:0048489	synaptic vesicle transport	1.23E-05	0.00062408	0.000539421	ENSDARG00000020609/ENSDARG00000000503/ENSDARG00000030614/ENSDARG00000057913/ENSDARG00000036505/ENSDARG00000025206/ENSDARG00000058117/ENSDARG00000015931/ENSDARG00000098936/ENSDARG00000018997/ENSDARG00000010042/ENSDARG00000061918/ENSDARG00000101606/ENSDARG00000071424/ENSDARG00000014137/ENSDARG00000011640	16
BP	GO:0097479	synaptic vesicle localization	1.23E-05	0.00062408	0.000539421	ENSDARG00000020609/ENSDARG00000000503/ENSDARG00000030614/ENSDARG00000057913/ENSDARG00000036505/ENSDARG00000025206/ENSDARG00000058117/ENSDARG00000015931/ENSDARG00000098936/ENSDARG00000018997/ENSDARG00000010042/ENSDARG00000061918/ENSDARG00000101606/ENSDARG00000071424/ENSDARG00000014137/ENSDARG00000011640	16
BP	GO:0097480	establishment of synaptic vesicle localization	1.23E-05	0.00062408	0.000539421	ENSDARG00000020609/ENSDARG00000000503/ENSDARG00000030614/ENSDARG00000057913/ENSDARG00000036505/ENSDARG00000025206/ENSDARG00000058117/ENSDARG00000015931/ENSDARG00000098936/ENSDARG00000018997/ENSDARG00000010042/ENSDARG00000061918/ENSDARG00000101606/ENSDARG00000071424/ENSDARG00000014137/ENSDARG00000011640	16
BP	GO:0046031	ADP metabolic process	1.44E-05	0.000710511	0.000614127	ENSDARG00000014287/ENSDARG00000039914/ENSDARG00000019702/ENSDARG00000022456/ENSDARG00000099730/ENSDARG00000012987/ENSDARG00000011665/ENSDARG00000040988/ENSDARG00000014068/ENSDARG00000070826/ENSDARG00000006546/ENSDARG00000054191	12
BP	GO:0051937	catecholamine transport	1.54E-05	0.000730983	0.000631822	ENSDARG00000030614/ENSDARG00000057913/ENSDARG00000036505/ENSDARG00000025206/ENSDARG00000101776/ENSDARG00000008829/ENSDARG00000003994/ENSDARG00000075830/ENSDARG00000011640	9
BP	GO:0051952	regulation of amine transport	1.54E-05	0.000730983	0.000631822	ENSDARG00000030614/ENSDARG00000057913/ENSDARG00000036505/ENSDARG00000025206/ENSDARG00000101776/ENSDARG00000008829/ENSDARG00000003994/ENSDARG00000075830/ENSDARG00000011640	9
BP	GO:0009135	purine nucleoside diphosphate metabolic process	1.77E-05	0.000790366	0.000683149	ENSDARG00000014287/ENSDARG00000039914/ENSDARG00000019702/ENSDARG00000022456/ENSDARG00000099730/ENSDARG00000012987/ENSDARG00000011665/ENSDARG00000040988/ENSDARG00000014068/ENSDARG00000070826/ENSDARG00000006546/ENSDARG00000054191	12
BP	GO:0009179	purine ribonucleoside diphosphate metabolic process	1.77E-05	0.000790366	0.000683149	ENSDARG00000014287/ENSDARG00000039914/ENSDARG00000019702/ENSDARG00000022456/ENSDARG00000099730/ENSDARG00000012987/ENSDARG00000011665/ENSDARG00000040988/ENSDARG00000014068/ENSDARG00000070826/ENSDARG00000006546/ENSDARG00000054191	12
BP	GO:0009185	ribonucleoside diphosphate metabolic process	1.77E-05	0.000790366	0.000683149	ENSDARG00000014287/ENSDARG00000039914/ENSDARG00000019702/ENSDARG00000022456/ENSDARG00000099730/ENSDARG00000012987/ENSDARG00000011665/ENSDARG00000040988/ENSDARG00000014068/ENSDARG00000070826/ENSDARG00000006546/ENSDARG00000054191	12
BP	GO:0009150	purine ribonucleotide metabolic process	1.80E-05	0.000790366	0.000683149	ENSDARG00000014287/ENSDARG00000039914/ENSDARG00000043465/ENSDARG00000019702/ENSDARG00000022456/ENSDARG00000006773/ENSDARG00000099730/ENSDARG00000012987/ENSDARG00000011665/ENSDARG00000040988/ENSDARG00000056008/ENSDARG00000034534/ENSDARG00000004402/ENSDARG00000003311/ENSDARG00000014068/ENSDARG00000063911/ENSDARG00000070083/ENSDARG00000076318/ENSDARG00000093382/ENSDARG00000042123/ENSDARG00000041314/…	37
BP	GO:0009127	purine nucleoside monophosphate biosynthetic process	2.37E-05	0.001007421	0.000870759	ENSDARG00000014287/ENSDARG00000039914/ENSDARG00000019702/ENSDARG00000022456/ENSDARG00000099730/ENSDARG00000012987/ENSDARG00000011665/ENSDARG00000040988/ENSDARG00000056008/ENSDARG00000014068/ENSDARG00000063911/ENSDARG00000070083/ENSDARG00000093382/ENSDARG00000070826/ENSDARG00000006546/ENSDARG00000054191/ENSDARG00000077967/ENSDARG00000038075	18
BP	GO:0009168	purine ribonucleoside monophosphate biosynthetic process	2.37E-05	0.001007421	0.000870759	ENSDARG00000014287/ENSDARG00000039914/ENSDARG00000019702/ENSDARG00000022456/ENSDARG00000099730/ENSDARG00000012987/ENSDARG00000011665/ENSDARG00000040988/ENSDARG00000056008/ENSDARG00000014068/ENSDARG00000063911/ENSDARG00000070083/ENSDARG00000093382/ENSDARG00000070826/ENSDARG00000006546/ENSDARG00000054191/ENSDARG00000077967/ENSDARG00000038075	18
BP	GO:0030705	cytoskeleton-dependent intracellular transport	2.61E-05	0.001086127	0.000938789	ENSDARG00000098936/ENSDARG00000031720/ENSDARG00000037020/ENSDARG00000061817/ENSDARG00000062024/ENSDARG00000087538/ENSDARG00000010953/ENSDARG00000056753/ENSDARG00000026595/ENSDARG00000071353/ENSDARG00000011611/ENSDARG00000037433/ENSDARG00000071424/ENSDARG00000032013/ENSDARG00000038432/ENSDARG00000034823	16
BP	GO:0009201	ribonucleoside triphosphate biosynthetic process	2.70E-05	0.001086127	0.000938789	ENSDARG00000014287/ENSDARG00000039914/ENSDARG00000019702/ENSDARG00000022456/ENSDARG00000099730/ENSDARG00000012987/ENSDARG00000011665/ENSDARG00000040988/ENSDARG00000056008/ENSDARG00000014068/ENSDARG00000063911/ENSDARG00000070083/ENSDARG00000093382/ENSDARG00000070826/ENSDARG00000054191/ENSDARG00000077967/ENSDARG00000038075	17
BP	GO:0032886	regulation of microtubule-based process	2.70E-05	0.001086127	0.000938789	ENSDARG00000059601/ENSDARG00000033655/ENSDARG00000033234/ENSDARG00000030106/ENSDARG00000070537/ENSDARG00000043932/ENSDARG00000022045/ENSDARG00000060326/ENSDARG00000060434/ENSDARG00000004472/ENSDARG00000102878/ENSDARG00000098317/ENSDARG00000100514/ENSDARG00000020345/ENSDARG00000058868/ENSDARG00000008808/ENSDARG00000004735	17
BP	GO:0015837	amine transport	2.81E-05	0.001092653	0.000944429	ENSDARG00000030614/ENSDARG00000057913/ENSDARG00000036505/ENSDARG00000025206/ENSDARG00000101776/ENSDARG00000008829/ENSDARG00000003994/ENSDARG00000075830/ENSDARG00000011640	9
BP	GO:0015844	monoamine transport	2.81E-05	0.001092653	0.000944429	ENSDARG00000030614/ENSDARG00000057913/ENSDARG00000036505/ENSDARG00000025206/ENSDARG00000101776/ENSDARG00000008829/ENSDARG00000003994/ENSDARG00000075830/ENSDARG00000011640	9
BP	GO:0070507	regulation of microtubule cytoskeleton organization	3.00E-05	0.001151475	0.000995271	ENSDARG00000059601/ENSDARG00000033655/ENSDARG00000033234/ENSDARG00000030106/ENSDARG00000070537/ENSDARG00000043932/ENSDARG00000022045/ENSDARG00000060326/ENSDARG00000060434/ENSDARG00000004472/ENSDARG00000102878/ENSDARG00000098317/ENSDARG00000020345/ENSDARG00000058868/ENSDARG00000008808/ENSDARG00000004735	16
BP	GO:0050685	positive regulation of mRNA processing	3.20E-05	0.001208412	0.001044485	ENSDARG00000070045/ENSDARG00000034668/ENSDARG00000103672/ENSDARG00000002168/ENSDARG00000003153/ENSDARG00000014244	6
BP	GO:0006096	glycolytic process	3.44E-05	0.001256464	0.001086018	ENSDARG00000014287/ENSDARG00000039914/ENSDARG00000019702/ENSDARG00000022456/ENSDARG00000099730/ENSDARG00000012987/ENSDARG00000011665/ENSDARG00000040988/ENSDARG00000014068/ENSDARG00000070826/ENSDARG00000054191	11
BP	GO:0006757	ATP generation from ADP	3.44E-05	0.001256464	0.001086018	ENSDARG00000014287/ENSDARG00000039914/ENSDARG00000019702/ENSDARG00000022456/ENSDARG00000099730/ENSDARG00000012987/ENSDARG00000011665/ENSDARG00000040988/ENSDARG00000014068/ENSDARG00000070826/ENSDARG00000054191	11
BP	GO:0014046	dopamine secretion	3.60E-05	0.001275187	0.001102202	ENSDARG00000030614/ENSDARG00000057913/ENSDARG00000036505/ENSDARG00000025206/ENSDARG00000101776/ENSDARG00000003994/ENSDARG00000075830/ENSDARG00000011640	8
BP	GO:0014059	regulation of dopamine secretion	3.60E-05	0.001275187	0.001102202	ENSDARG00000030614/ENSDARG00000057913/ENSDARG00000036505/ENSDARG00000025206/ENSDARG00000101776/ENSDARG00000003994/ENSDARG00000075830/ENSDARG00000011640	8
BP	GO:0006163	purine nucleotide metabolic process	3.73E-05	0.00128675	0.001112196	ENSDARG00000014287/ENSDARG00000039914/ENSDARG00000043465/ENSDARG00000019702/ENSDARG00000022456/ENSDARG00000006773/ENSDARG00000099730/ENSDARG00000012987/ENSDARG00000011665/ENSDARG00000040988/ENSDARG00000056008/ENSDARG00000034534/ENSDARG00000004402/ENSDARG00000003311/ENSDARG00000014068/ENSDARG00000063911/ENSDARG00000070083/ENSDARG00000076318/ENSDARG00000093382/ENSDARG00000042123/ENSDARG00000041314/…	37
BP	GO:0023061	signal release	3.74E-05	0.00128675	0.001112196	ENSDARG00000020609/ENSDARG00000045945/ENSDARG00000000503/ENSDARG00000030614/ENSDARG00000057913/ENSDARG00000036505/ENSDARG00000025206/ENSDARG00000077053/ENSDARG00000101776/ENSDARG00000058117/ENSDARG00000018997/ENSDARG00000008829/ENSDARG00000013414/ENSDARG00000061918/ENSDARG00000101606/ENSDARG00000036754/ENSDARG00000053194/ENSDARG00000027322/ENSDARG00000011640	19
BP	GO:0042866	pyruvate biosynthetic process	4.24E-05	0.001439612	0.001244322	ENSDARG00000014287/ENSDARG00000039914/ENSDARG00000019702/ENSDARG00000022456/ENSDARG00000099730/ENSDARG00000012987/ENSDARG00000011665/ENSDARG00000040988/ENSDARG00000014068/ENSDARG00000070826/ENSDARG00000054191	11
BP	GO:0060041	retina development in camera-type eye	4.34E-05	0.001451395	0.001254506	ENSDARG00000035715/ENSDARG00000030694/ENSDARG00000071011/ENSDARG00000069090/ENSDARG00000008803/ENSDARG00000006370/ENSDARG00000074271/ENSDARG00000018270/ENSDARG00000031681/ENSDARG00000056753/ENSDARG00000026531/ENSDARG00000070686/ENSDARG00000036375/ENSDARG00000015002/ENSDARG00000027041/ENSDARG00000055283/ENSDARG00000044573/ENSDARG00000039034/ENSDARG00000015266/ENSDARG00000015427/ENSDARG00000054578/…	30
BP	GO:0006887	exocytosis	4.44E-05	0.001465693	0.001266865	ENSDARG00000020609/ENSDARG00000001994/ENSDARG00000000503/ENSDARG00000030614/ENSDARG00000057913/ENSDARG00000036505/ENSDARG00000025206/ENSDARG00000101776/ENSDARG00000058117/ENSDARG00000018997/ENSDARG00000043835/ENSDARG00000013843/ENSDARG00000090086/ENSDARG00000003994/ENSDARG00000013414/ENSDARG00000061918/ENSDARG00000014462/ENSDARG00000101606/ENSDARG00000075830/ENSDARG00000020521/ENSDARG00000016611/…	25
BP	GO:0006122	mitochondrial electron transport, ubiquinol to cytochrome c	5.35E-05	0.001740735	0.001504596	ENSDARG00000093382/ENSDARG00000052304/ENSDARG00000104517/ENSDARG00000011146/ENSDARG00000038075/ENSDARG00000007745	6
BP	GO:0034655	nucleobase-containing compound catabolic process	5.71E-05	0.001833258	0.001584568	ENSDARG00000014287/ENSDARG00000039914/ENSDARG00000069297/ENSDARG00000019702/ENSDARG00000041323/ENSDARG00000022456/ENSDARG00000099730/ENSDARG00000053291/ENSDARG00000089302/ENSDARG00000076847/ENSDARG00000012987/ENSDARG00000011665/ENSDARG00000040031/ENSDARG00000040988/ENSDARG00000014068/ENSDARG00000042123/ENSDARG00000037433/ENSDARG00000016516/ENSDARG00000058328/ENSDARG00000059398/ENSDARG00000070826/…	31
BP	GO:0009259	ribonucleotide metabolic process	6.56E-05	0.002065809	0.001785572	ENSDARG00000014287/ENSDARG00000039914/ENSDARG00000043465/ENSDARG00000019702/ENSDARG00000022456/ENSDARG00000006773/ENSDARG00000099730/ENSDARG00000012987/ENSDARG00000011665/ENSDARG00000040988/ENSDARG00000056008/ENSDARG00000034534/ENSDARG00000004402/ENSDARG00000003311/ENSDARG00000014068/ENSDARG00000063911/ENSDARG00000070083/ENSDARG00000076318/ENSDARG00000093382/ENSDARG00000042123/ENSDARG00000041314/…	37
BP	GO:0015872	dopamine transport	6.69E-05	0.002065809	0.001785572	ENSDARG00000030614/ENSDARG00000057913/ENSDARG00000036505/ENSDARG00000025206/ENSDARG00000101776/ENSDARG00000003994/ENSDARG00000075830/ENSDARG00000011640	8
BP	GO:2001023	regulation of response to drug	6.69E-05	0.002065809	0.001785572	ENSDARG00000030614/ENSDARG00000057913/ENSDARG00000036505/ENSDARG00000025206/ENSDARG00000101776/ENSDARG00000003994/ENSDARG00000075830/ENSDARG00000011640	8
BP	GO:0009142	nucleoside triphosphate biosynthetic process	7.41E-05	0.002257057	0.001950876	ENSDARG00000014287/ENSDARG00000039914/ENSDARG00000019702/ENSDARG00000022456/ENSDARG00000099730/ENSDARG00000012987/ENSDARG00000011665/ENSDARG00000040988/ENSDARG00000056008/ENSDARG00000014068/ENSDARG00000063911/ENSDARG00000070083/ENSDARG00000093382/ENSDARG00000070826/ENSDARG00000054191/ENSDARG00000077967/ENSDARG00000038075	17
BP	GO:0071248	cellular response to metal ion	8.25E-05	0.002482354	0.002145611	ENSDARG00000030614/ENSDARG00000057913/ENSDARG00000036505/ENSDARG00000025206/ENSDARG00000101776/ENSDARG00000007753/ENSDARG00000003994/ENSDARG00000075830/ENSDARG00000044267/ENSDARG00000011640	10
BP	GO:0032940	secretion by cell	8.57E-05	0.00254523	0.002199958	ENSDARG00000020609/ENSDARG00000045945/ENSDARG00000001994/ENSDARG00000000503/ENSDARG00000030614/ENSDARG00000057913/ENSDARG00000036505/ENSDARG00000025206/ENSDARG00000077053/ENSDARG00000030479/ENSDARG00000101776/ENSDARG00000099175/ENSDARG00000058117/ENSDARG00000018997/ENSDARG00000043835/ENSDARG00000013843/ENSDARG00000008829/ENSDARG00000090086/ENSDARG00000003994/ENSDARG00000013414/ENSDARG00000061918/…	33
BP	GO:0072330	monocarboxylic acid biosynthetic process	9.02E-05	0.002647172	0.00228807	ENSDARG00000014287/ENSDARG00000039914/ENSDARG00000019702/ENSDARG00000022456/ENSDARG00000030265/ENSDARG00000006773/ENSDARG00000099730/ENSDARG00000012987/ENSDARG00000011665/ENSDARG00000040988/ENSDARG00000004402/ENSDARG00000060679/ENSDARG00000014068/ENSDARG00000015537/ENSDARG00000027419/ENSDARG00000070826/ENSDARG00000054191/ENSDARG00000058868/ENSDARG00000014915/ENSDARG00000014806	20
BP	GO:0006119	oxidative phosphorylation	9.19E-05	0.002656881	0.002296463	ENSDARG00000093382/ENSDARG00000041314/ENSDARG00000054191/ENSDARG00000022438/ENSDARG00000052304/ENSDARG00000104517/ENSDARG00000104537/ENSDARG00000053217/ENSDARG00000011146/ENSDARG00000038075/ENSDARG00000007745/ENSDARG00000016721/ENSDARG00000056583	13
BP	GO:0042775	mitochondrial ATP synthesis coupled electron transport	9.28E-05	0.002656881	0.002296463	ENSDARG00000093382/ENSDARG00000041314/ENSDARG00000022438/ENSDARG00000052304/ENSDARG00000104517/ENSDARG00000104537/ENSDARG00000011146/ENSDARG00000038075/ENSDARG00000007745/ENSDARG00000016721/ENSDARG00000056583	11
BP	GO:0071241	cellular response to inorganic substance	0.000101637	0.002874881	0.00248489	ENSDARG00000030614/ENSDARG00000057913/ENSDARG00000036505/ENSDARG00000025206/ENSDARG00000101776/ENSDARG00000007753/ENSDARG00000003994/ENSDARG00000075830/ENSDARG00000044267/ENSDARG00000011640	10
BP	GO:0072525	pyridine-containing compound biosynthetic process	0.000106932	0.002989069	0.002583587	ENSDARG00000014287/ENSDARG00000039914/ENSDARG00000019702/ENSDARG00000004580/ENSDARG00000022456/ENSDARG00000099730/ENSDARG00000012987/ENSDARG00000011665/ENSDARG00000040988/ENSDARG00000014068/ENSDARG00000017612/ENSDARG00000070826/ENSDARG00000054191	13
BP	GO:0001505	regulation of neurotransmitter levels	0.000121069	0.003344891	0.00289114	ENSDARG00000020609/ENSDARG00000045945/ENSDARG00000000503/ENSDARG00000030614/ENSDARG00000057913/ENSDARG00000036505/ENSDARG00000025206/ENSDARG00000077053/ENSDARG00000101776/ENSDARG00000058117/ENSDARG00000018997/ENSDARG00000013414/ENSDARG00000061918/ENSDARG00000101606/ENSDARG00000015537/ENSDARG00000053194/ENSDARG00000027419/ENSDARG00000031796/ENSDARG00000027322/ENSDARG00000011640	20
BP	GO:0009166	nucleotide catabolic process	0.000124065	0.00338826	0.002928627	ENSDARG00000014287/ENSDARG00000039914/ENSDARG00000019702/ENSDARG00000022456/ENSDARG00000099730/ENSDARG00000012987/ENSDARG00000011665/ENSDARG00000040988/ENSDARG00000014068/ENSDARG00000042123/ENSDARG00000070826/ENSDARG00000054191/ENSDARG00000070822	13
BP	GO:0006091	generation of precursor metabolites and energy	0.000128334	0.003465028	0.00299498	ENSDARG00000014287/ENSDARG00000039914/ENSDARG00000019702/ENSDARG00000022456/ENSDARG00000099730/ENSDARG00000012987/ENSDARG00000011665/ENSDARG00000040988/ENSDARG00000014068/ENSDARG00000093382/ENSDARG00000041314/ENSDARG00000070826/ENSDARG00000013317/ENSDARG00000039346/ENSDARG00000054191/ENSDARG00000013063/ENSDARG00000022438/ENSDARG00000052304/ENSDARG00000074552/ENSDARG00000104517/ENSDARG00000104537/…	27
BP	GO:0006090	pyruvate metabolic process	0.000131824	0.00348015	0.003008051	ENSDARG00000014287/ENSDARG00000039914/ENSDARG00000019702/ENSDARG00000022456/ENSDARG00000099730/ENSDARG00000012987/ENSDARG00000011665/ENSDARG00000040988/ENSDARG00000014068/ENSDARG00000070826/ENSDARG00000054191/ENSDARG00000012387	12
BP	GO:0009132	nucleoside diphosphate metabolic process	0.000131824	0.00348015	0.003008051	ENSDARG00000014287/ENSDARG00000039914/ENSDARG00000019702/ENSDARG00000022456/ENSDARG00000099730/ENSDARG00000012987/ENSDARG00000011665/ENSDARG00000040988/ENSDARG00000014068/ENSDARG00000070826/ENSDARG00000006546/ENSDARG00000054191	12
BP	GO:0017156	calcium ion regulated exocytosis	0.000147688	0.003856123	0.003333022	ENSDARG00000020609/ENSDARG00000000503/ENSDARG00000030614/ENSDARG00000057913/ENSDARG00000036505/ENSDARG00000025206/ENSDARG00000101776/ENSDARG00000058117/ENSDARG00000018997/ENSDARG00000003994/ENSDARG00000061918/ENSDARG00000101606/ENSDARG00000075830/ENSDARG00000011640	14
BP	GO:0009156	ribonucleoside monophosphate biosynthetic process	0.000149899	0.00387131	0.003346148	ENSDARG00000014287/ENSDARG00000039914/ENSDARG00000019702/ENSDARG00000022456/ENSDARG00000099730/ENSDARG00000012987/ENSDARG00000011665/ENSDARG00000040988/ENSDARG00000056008/ENSDARG00000014068/ENSDARG00000063911/ENSDARG00000070083/ENSDARG00000093382/ENSDARG00000070826/ENSDARG00000006546/ENSDARG00000054191/ENSDARG00000077967/ENSDARG00000038075	18
BP	GO:0008038	neuron recognition	0.000160664	0.004104715	0.003547891	ENSDARG00000103002/ENSDARG00000099744/ENSDARG00000043864/ENSDARG00000019881/ENSDARG00000014891/ENSDARG00000019328/ENSDARG00000018693/ENSDARG00000001220/ENSDARG00000102153	9
BP	GO:0048026	positive regulation of mRNA splicing, via spliceosome	0.000167867	0.004243114	0.003667515	ENSDARG00000070045/ENSDARG00000034668/ENSDARG00000103672/ENSDARG00000002168/ENSDARG00000014244	5
BP	GO:0006165	nucleoside diphosphate phosphorylation	0.000187352	0.004685774	0.004050126	ENSDARG00000014287/ENSDARG00000039914/ENSDARG00000019702/ENSDARG00000022456/ENSDARG00000099730/ENSDARG00000012987/ENSDARG00000011665/ENSDARG00000040988/ENSDARG00000014068/ENSDARG00000070826/ENSDARG00000054191	11
BP	GO:1901292	nucleoside phosphate catabolic process	0.000190381	0.004711917	0.004072723	ENSDARG00000014287/ENSDARG00000039914/ENSDARG00000019702/ENSDARG00000022456/ENSDARG00000099730/ENSDARG00000012987/ENSDARG00000011665/ENSDARG00000040988/ENSDARG00000014068/ENSDARG00000042123/ENSDARG00000070826/ENSDARG00000054191/ENSDARG00000070822	13
BP	GO:0036465	synaptic vesicle recycling	0.000198847	0.004772327	0.004124938	ENSDARG00000030614/ENSDARG00000025206/ENSDARG00000015931/ENSDARG00000007663/ENSDARG00000010042/ENSDARG00000071424/ENSDARG00000104786/ENSDARG00000014137/ENSDARG00000011640	9
BP	GO:0050803	regulation of synapse structure or activity	0.000198847	0.004772327	0.004124938	ENSDARG00000000503/ENSDARG00000001127/ENSDARG00000031720/ENSDARG00000073883/ENSDARG00000010042/ENSDARG00000041150/ENSDARG00000024785/ENSDARG00000037433/ENSDARG00000031796	9
BP	GO:0071277	cellular response to calcium ion	0.000198847	0.004772327	0.004124938	ENSDARG00000030614/ENSDARG00000057913/ENSDARG00000036505/ENSDARG00000025206/ENSDARG00000101776/ENSDARG00000007753/ENSDARG00000003994/ENSDARG00000075830/ENSDARG00000011640	9
BP	GO:0009124	nucleoside monophosphate biosynthetic process	0.000203275	0.004829818	0.00417463	ENSDARG00000014287/ENSDARG00000039914/ENSDARG00000019702/ENSDARG00000022456/ENSDARG00000099730/ENSDARG00000012987/ENSDARG00000011665/ENSDARG00000040988/ENSDARG00000056008/ENSDARG00000014068/ENSDARG00000063911/ENSDARG00000070083/ENSDARG00000093382/ENSDARG00000070826/ENSDARG00000006546/ENSDARG00000054191/ENSDARG00000077967/ENSDARG00000038075	18
BP	GO:0019693	ribose phosphate metabolic process	0.000208308	0.00490039	0.004235628	ENSDARG00000014287/ENSDARG00000039914/ENSDARG00000043465/ENSDARG00000019702/ENSDARG00000022456/ENSDARG00000006773/ENSDARG00000099730/ENSDARG00000012987/ENSDARG00000011665/ENSDARG00000040988/ENSDARG00000056008/ENSDARG00000034534/ENSDARG00000004402/ENSDARG00000003311/ENSDARG00000014068/ENSDARG00000063911/ENSDARG00000070083/ENSDARG00000076318/ENSDARG00000093382/ENSDARG00000042123/ENSDARG00000041314/…	37
BP	GO:0042773	ATP synthesis coupled electron transport	0.000220854	0.005144597	0.004446708	ENSDARG00000093382/ENSDARG00000041314/ENSDARG00000022438/ENSDARG00000052304/ENSDARG00000104517/ENSDARG00000104537/ENSDARG00000011146/ENSDARG00000038075/ENSDARG00000007745/ENSDARG00000016721/ENSDARG00000056583	11
BP	GO:0019359	nicotinamide nucleotide biosynthetic process	0.000242353	0.005536832	0.004785734	ENSDARG00000014287/ENSDARG00000039914/ENSDARG00000019702/ENSDARG00000004580/ENSDARG00000022456/ENSDARG00000099730/ENSDARG00000012987/ENSDARG00000011665/ENSDARG00000040988/ENSDARG00000014068/ENSDARG00000070826/ENSDARG00000054191	12
BP	GO:0019363	pyridine nucleotide biosynthetic process	0.000242353	0.005536832	0.004785734	ENSDARG00000014287/ENSDARG00000039914/ENSDARG00000019702/ENSDARG00000004580/ENSDARG00000022456/ENSDARG00000099730/ENSDARG00000012987/ENSDARG00000011665/ENSDARG00000040988/ENSDARG00000014068/ENSDARG00000070826/ENSDARG00000054191	12
BP	GO:0010970	transport along microtubule	0.000249804	0.005599388	0.004839804	ENSDARG00000098936/ENSDARG00000031720/ENSDARG00000087538/ENSDARG00000010953/ENSDARG00000056753/ENSDARG00000026595/ENSDARG00000071353/ENSDARG00000011611/ENSDARG00000037433/ENSDARG00000071424/ENSDARG00000032013/ENSDARG00000038432/ENSDARG00000034823	13
BP	GO:0051261	protein depolymerization	0.000249804	0.005599388	0.004839804	ENSDARG00000059601/ENSDARG00000033655/ENSDARG00000033234/ENSDARG00000030106/ENSDARG00000070537/ENSDARG00000043932/ENSDARG00000011602/ENSDARG00000022045/ENSDARG00000021124/ENSDARG00000060326/ENSDARG00000060434/ENSDARG00000074581/ENSDARG00000058868	13
BP	GO:0072521	purine-containing compound metabolic process	0.00025242	0.005600527	0.004840789	ENSDARG00000014287/ENSDARG00000039914/ENSDARG00000043465/ENSDARG00000019702/ENSDARG00000022456/ENSDARG00000006773/ENSDARG00000099730/ENSDARG00000012987/ENSDARG00000011665/ENSDARG00000040988/ENSDARG00000039343/ENSDARG00000056008/ENSDARG00000034534/ENSDARG00000004402/ENSDARG00000003311/ENSDARG00000014068/ENSDARG00000063911/ENSDARG00000070083/ENSDARG00000076318/ENSDARG00000093382/ENSDARG00000042123/…	38
BP	GO:0007268	chemical synaptic transmission	0.000258783	0.005600527	0.004840789	ENSDARG00000020609/ENSDARG00000045945/ENSDARG00000002230/ENSDARG00000000503/ENSDARG00000030614/ENSDARG00000057913/ENSDARG00000052769/ENSDARG00000036505/ENSDARG00000025206/ENSDARG00000077053/ENSDARG00000101776/ENSDARG00000058117/ENSDARG00000001127/ENSDARG00000018997/ENSDARG00000071678/ENSDARG00000079586/ENSDARG00000059945/ENSDARG00000031720/ENSDARG00000102376/ENSDARG00000073883/ENSDARG00000068989/…	39
BP	GO:0098916	anterograde trans-synaptic signaling	0.000258783	0.005600527	0.004840789	ENSDARG00000020609/ENSDARG00000045945/ENSDARG00000002230/ENSDARG00000000503/ENSDARG00000030614/ENSDARG00000057913/ENSDARG00000052769/ENSDARG00000036505/ENSDARG00000025206/ENSDARG00000077053/ENSDARG00000101776/ENSDARG00000058117/ENSDARG00000001127/ENSDARG00000018997/ENSDARG00000071678/ENSDARG00000079586/ENSDARG00000059945/ENSDARG00000031720/ENSDARG00000102376/ENSDARG00000073883/ENSDARG00000068989/…	39
BP	GO:0046939	nucleotide phosphorylation	0.000259284	0.005600527	0.004840789	ENSDARG00000014287/ENSDARG00000039914/ENSDARG00000019702/ENSDARG00000022456/ENSDARG00000099730/ENSDARG00000012987/ENSDARG00000011665/ENSDARG00000040988/ENSDARG00000014068/ENSDARG00000070826/ENSDARG00000054191	11
BP	GO:0051648	vesicle localization	0.000264335	0.00565819	0.004890629	ENSDARG00000020609/ENSDARG00000000503/ENSDARG00000030614/ENSDARG00000057913/ENSDARG00000007654/ENSDARG00000036505/ENSDARG00000025206/ENSDARG00000058117/ENSDARG00000015931/ENSDARG00000098936/ENSDARG00000018997/ENSDARG00000010042/ENSDARG00000010953/ENSDARG00000061918/ENSDARG00000026595/ENSDARG00000101606/ENSDARG00000044573/ENSDARG00000071424/ENSDARG00000014137/ENSDARG00000032013/ENSDARG00000041450/…	22
BP	GO:0022904	respiratory electron transport chain	0.000279889	0.005937652	0.005132181	ENSDARG00000093382/ENSDARG00000041314/ENSDARG00000039346/ENSDARG00000022438/ENSDARG00000052304/ENSDARG00000104517/ENSDARG00000104537/ENSDARG00000011146/ENSDARG00000038075/ENSDARG00000007745/ENSDARG00000016721/ENSDARG00000056583	12
BP	GO:0099111	microtubule-based transport	0.00028503	0.005993195	0.005180189	ENSDARG00000098936/ENSDARG00000031720/ENSDARG00000087538/ENSDARG00000010953/ENSDARG00000056753/ENSDARG00000026595/ENSDARG00000071353/ENSDARG00000011611/ENSDARG00000037433/ENSDARG00000071424/ENSDARG00000032013/ENSDARG00000038432/ENSDARG00000034823	13
BP	GO:0046903	secretion	0.000291692	0.006079478	0.005254768	ENSDARG00000020609/ENSDARG00000045945/ENSDARG00000001994/ENSDARG00000000503/ENSDARG00000030614/ENSDARG00000057913/ENSDARG00000036505/ENSDARG00000025206/ENSDARG00000077053/ENSDARG00000030479/ENSDARG00000101776/ENSDARG00000099175/ENSDARG00000058117/ENSDARG00000018997/ENSDARG00000043835/ENSDARG00000013843/ENSDARG00000008829/ENSDARG00000090086/ENSDARG00000003994/ENSDARG00000013414/ENSDARG00000061918/…	33
BP	GO:0099537	trans-synaptic signaling	0.000301512	0.006229494	0.005384433	ENSDARG00000020609/ENSDARG00000045945/ENSDARG00000002230/ENSDARG00000000503/ENSDARG00000030614/ENSDARG00000057913/ENSDARG00000052769/ENSDARG00000036505/ENSDARG00000025206/ENSDARG00000077053/ENSDARG00000101776/ENSDARG00000058117/ENSDARG00000001127/ENSDARG00000018997/ENSDARG00000071678/ENSDARG00000079586/ENSDARG00000059945/ENSDARG00000031720/ENSDARG00000102376/ENSDARG00000073883/ENSDARG00000068989/…	39
BP	GO:0031330	negative regulation of cellular catabolic process	0.000312533	0.00640154	0.005533141	ENSDARG00000089302/ENSDARG00000040031/ENSDARG00000043388/ENSDARG00000036162/ENSDARG00000061226/ENSDARG00000004452/ENSDARG00000040184/ENSDARG00000086842/ENSDARG00000004735/ENSDARG00000000069	10
BP	GO:0099536	synaptic signaling	0.000317097	0.006439515	0.005565964	ENSDARG00000020609/ENSDARG00000045945/ENSDARG00000002230/ENSDARG00000000503/ENSDARG00000030614/ENSDARG00000057913/ENSDARG00000052769/ENSDARG00000036505/ENSDARG00000025206/ENSDARG00000077053/ENSDARG00000101776/ENSDARG00000058117/ENSDARG00000001127/ENSDARG00000018997/ENSDARG00000071678/ENSDARG00000079586/ENSDARG00000059945/ENSDARG00000031720/ENSDARG00000102376/ENSDARG00000073883/ENSDARG00000068989/…	39
BP	GO:0045055	regulated exocytosis	0.00035408	0.007129604	0.006162439	ENSDARG00000020609/ENSDARG00000000503/ENSDARG00000030614/ENSDARG00000057913/ENSDARG00000036505/ENSDARG00000025206/ENSDARG00000101776/ENSDARG00000058117/ENSDARG00000018997/ENSDARG00000003994/ENSDARG00000061918/ENSDARG00000101606/ENSDARG00000075830/ENSDARG00000011640	14
BP	GO:0051640	organelle localization	0.000360161	0.007191112	0.006215603	ENSDARG00000020609/ENSDARG00000001994/ENSDARG00000000503/ENSDARG00000030614/ENSDARG00000057913/ENSDARG00000007654/ENSDARG00000036505/ENSDARG00000025206/ENSDARG00000058117/ENSDARG00000015931/ENSDARG00000098936/ENSDARG00000018997/ENSDARG00000043835/ENSDARG00000010042/ENSDARG00000010953/ENSDARG00000061918/ENSDARG00000014462/ENSDARG00000026595/ENSDARG00000100170/ENSDARG00000101606/ENSDARG00000044573/…	34
BP	GO:0009894	regulation of catabolic process	0.000370053	0.007236499	0.006254833	ENSDARG00000030479/ENSDARG00000099175/ENSDARG00000041323/ENSDARG00000071403/ENSDARG00000059815/ENSDARG00000002217/ENSDARG00000089302/ENSDARG00000076847/ENSDARG00000045150/ENSDARG00000040031/ENSDARG00000037433/ENSDARG00000043388/ENSDARG00000088178/ENSDARG00000104782/ENSDARG00000059398/ENSDARG00000046074/ENSDARG00000052674/ENSDARG00000036162/ENSDARG00000061226/ENSDARG00000004452/ENSDARG00000040184/…	28
BP	GO:0006891	intra-Golgi vesicle-mediated transport	0.000371571	0.007236499	0.006254833	ENSDARG00000031343/ENSDARG00000034522/ENSDARG00000029885/ENSDARG00000018562/ENSDARG00000017844/ENSDARG00000045364/ENSDARG00000034823	7
BP	GO:1903312	negative regulation of mRNA metabolic process	0.000371571	0.007236499	0.006254833	ENSDARG00000089302/ENSDARG00000040031/ENSDARG00000036162/ENSDARG00000004452/ENSDARG00000040184/ENSDARG00000004735/ENSDARG00000014244	7
BP	GO:0048791	calcium ion-regulated exocytosis of neurotransmitter	0.000381749	0.007374275	0.006373919	ENSDARG00000030614/ENSDARG00000057913/ENSDARG00000036505/ENSDARG00000025206/ENSDARG00000101606/ENSDARG00000011640	6
BP	GO:0048488	synaptic vesicle endocytosis	0.000389536	0.007404306	0.006399876	ENSDARG00000030614/ENSDARG00000025206/ENSDARG00000015931/ENSDARG00000007663/ENSDARG00000010042/ENSDARG00000104786/ENSDARG00000014137/ENSDARG00000011640	8
BP	GO:0140238	presynaptic endocytosis	0.000389536	0.007404306	0.006399876	ENSDARG00000030614/ENSDARG00000025206/ENSDARG00000015931/ENSDARG00000007663/ENSDARG00000010042/ENSDARG00000104786/ENSDARG00000014137/ENSDARG00000011640	8
BP	GO:0048592	eye morphogenesis	0.000406209	0.007659936	0.006620829	ENSDARG00000071011/ENSDARG00000007654/ENSDARG00000008803/ENSDARG00000056753/ENSDARG00000026531/ENSDARG00000070686/ENSDARG00000036375/ENSDARG00000015002/ENSDARG00000027041/ENSDARG00000019566/ENSDARG00000055283/ENSDARG00000044573/ENSDARG00000004588/ENSDARG00000015266/ENSDARG00000077811/ENSDARG00000015427/ENSDARG00000054578/ENSDARG00000095743/ENSDARG00000018693/ENSDARG00000058868/ENSDARG00000057853/…	26
BP	GO:0032482	Rab protein signal transduction	0.000412756	0.007667973	0.006627776	ENSDARG00000031343/ENSDARG00000043835/ENSDARG00000090086/ENSDARG00000034522/ENSDARG00000020261/ENSDARG00000003495/ENSDARG00000014462/ENSDARG00000029885/ENSDARG00000056479/ENSDARG00000036501/ENSDARG00000042410/ENSDARG00000074246/ENSDARG00000041878/ENSDARG00000055291/ENSDARG00000041450	15
BP	GO:0000226	microtubule cytoskeleton organization	0.000413089	0.007667973	0.006627776	ENSDARG00000059601/ENSDARG00000033655/ENSDARG00000033234/ENSDARG00000030106/ENSDARG00000016301/ENSDARG00000055216/ENSDARG00000068745/ENSDARG00000045316/ENSDARG00000045014/ENSDARG00000070537/ENSDARG00000087616/ENSDARG00000104436/ENSDARG00000031720/ENSDARG00000043932/ENSDARG00000001889/ENSDARG00000022045/ENSDARG00000060326/ENSDARG00000010953/ENSDARG00000037997/ENSDARG00000060434/ENSDARG00000026595/…	37
BP	GO:0009895	negative regulation of catabolic process	0.000435993	0.008030388	0.006941028	ENSDARG00000089302/ENSDARG00000040031/ENSDARG00000043388/ENSDARG00000036162/ENSDARG00000061226/ENSDARG00000004452/ENSDARG00000040184/ENSDARG00000086842/ENSDARG00000004735/ENSDARG00000000069	10
BP	GO:0051650	establishment of vesicle localization	0.000459873	0.008405068	0.00726488	ENSDARG00000020609/ENSDARG00000000503/ENSDARG00000030614/ENSDARG00000057913/ENSDARG00000036505/ENSDARG00000025206/ENSDARG00000058117/ENSDARG00000015931/ENSDARG00000098936/ENSDARG00000018997/ENSDARG00000010042/ENSDARG00000010953/ENSDARG00000061918/ENSDARG00000026595/ENSDARG00000101606/ENSDARG00000044573/ENSDARG00000071424/ENSDARG00000014137/ENSDARG00000032013/ENSDARG00000041450/ENSDARG00000011640	21
BP	GO:0016079	synaptic vesicle exocytosis	0.000474227	0.008601253	0.007434452	ENSDARG00000020609/ENSDARG00000000503/ENSDARG00000030614/ENSDARG00000057913/ENSDARG00000036505/ENSDARG00000025206/ENSDARG00000058117/ENSDARG00000018997/ENSDARG00000061918/ENSDARG00000101606/ENSDARG00000011640	11
BP	GO:0072384	organelle transport along microtubule	0.000481055	0.00865899	0.007484356	ENSDARG00000098936/ENSDARG00000010953/ENSDARG00000026595/ENSDARG00000011611/ENSDARG00000071424/ENSDARG00000032013/ENSDARG00000038432/ENSDARG00000034823	8
BP	GO:0006883	cellular sodium ion homeostasis	0.000520327	0.009226105	0.00797454	ENSDARG00000099203/ENSDARG00000018259/ENSDARG00000015790/ENSDARG00000034534/ENSDARG00000042837/ENSDARG00000076833	6
BP	GO:0032388	positive regulation of intracellular transport	0.000520327	0.009226105	0.00797454	ENSDARG00000071403/ENSDARG00000039203/ENSDARG00000053753/ENSDARG00000104782/ENSDARG00000018618/ENSDARG00000014898	6
BP	GO:1902600	proton transmembrane transport	0.000546659	0.009610483	0.008306775	ENSDARG00000043465/ENSDARG00000018259/ENSDARG00000022315/ENSDARG00000056008/ENSDARG00000034534/ENSDARG00000063911/ENSDARG00000070083/ENSDARG00000076318/ENSDARG00000077967/ENSDARG00000074552/ENSDARG00000038075	11
BP	GO:0022900	electron transport chain	0.000550095	0.009610483	0.008306775	ENSDARG00000093382/ENSDARG00000041314/ENSDARG00000039346/ENSDARG00000022438/ENSDARG00000052304/ENSDARG00000104517/ENSDARG00000104537/ENSDARG00000011146/ENSDARG00000038075/ENSDARG00000007745/ENSDARG00000016721/ENSDARG00000056583	12
BP	GO:0006402	mRNA catabolic process	0.000566119	0.009818242	0.00848635	ENSDARG00000069297/ENSDARG00000041323/ENSDARG00000053291/ENSDARG00000089302/ENSDARG00000076847/ENSDARG00000040031/ENSDARG00000037433/ENSDARG00000016516/ENSDARG00000058328/ENSDARG00000059398/ENSDARG00000036162/ENSDARG00000076509/ENSDARG00000023852/ENSDARG00000004452/ENSDARG00000040184/ENSDARG00000014898/ENSDARG00000004735/ENSDARG00000038635	18
BP	GO:0051592	response to calcium ion	0.000619573	0.010667432	0.009220344	ENSDARG00000030614/ENSDARG00000057913/ENSDARG00000036505/ENSDARG00000025206/ENSDARG00000101776/ENSDARG00000007753/ENSDARG00000003994/ENSDARG00000075830/ENSDARG00000011640	9
BP	GO:0031114	regulation of microtubule depolymerization	0.0006339	0.010758189	0.009298789	ENSDARG00000059601/ENSDARG00000022045/ENSDARG00000060326/ENSDARG00000060434/ENSDARG00000058868	5
BP	GO:0033120	positive regulation of RNA splicing	0.0006339	0.010758189	0.009298789	ENSDARG00000070045/ENSDARG00000034668/ENSDARG00000103672/ENSDARG00000002168/ENSDARG00000014244	5
BP	GO:0051656	establishment of organelle localization	0.000643638	0.010845982	0.009374673	ENSDARG00000020609/ENSDARG00000000503/ENSDARG00000030614/ENSDARG00000057913/ENSDARG00000036505/ENSDARG00000025206/ENSDARG00000058117/ENSDARG00000015931/ENSDARG00000098936/ENSDARG00000018997/ENSDARG00000010042/ENSDARG00000010953/ENSDARG00000061918/ENSDARG00000026595/ENSDARG00000101606/ENSDARG00000044573/ENSDARG00000011611/ENSDARG00000071424/ENSDARG00000023988/ENSDARG00000014137/ENSDARG00000032013/…	27
BP	GO:0048255	mRNA stabilization	0.000695064	0.011630087	0.01005241	ENSDARG00000089302/ENSDARG00000040031/ENSDARG00000036162/ENSDARG00000004452/ENSDARG00000040184/ENSDARG00000004735	6
BP	GO:0031497	chromatin assembly	0.000707222	0.01175077	0.010156721	ENSDARG00000068996/ENSDARG00000087897/ENSDARG00000044669/ENSDARG00000038559/ENSDARG00000035519/ENSDARG00000008032/ENSDARG00000003920/ENSDARG00000031495/ENSDARG00000077361/ENSDARG00000029058/ENSDARG00000054058/ENSDARG00000068868	12
BP	GO:0017158	regulation of calcium ion-dependent exocytosis	0.000733501	0.012034119	0.010401633	ENSDARG00000030614/ENSDARG00000057913/ENSDARG00000036505/ENSDARG00000025206/ENSDARG00000101776/ENSDARG00000003994/ENSDARG00000101606/ENSDARG00000075830/ENSDARG00000011640	9
BP	GO:0044270	cellular nitrogen compound catabolic process	0.000734405	0.012034119	0.010401633	ENSDARG00000014287/ENSDARG00000039914/ENSDARG00000069297/ENSDARG00000019702/ENSDARG00000041323/ENSDARG00000022456/ENSDARG00000099730/ENSDARG00000053291/ENSDARG00000089302/ENSDARG00000076847/ENSDARG00000012987/ENSDARG00000011665/ENSDARG00000040031/ENSDARG00000040988/ENSDARG00000014068/ENSDARG00000042123/ENSDARG00000037433/ENSDARG00000016516/ENSDARG00000058328/ENSDARG00000059398/ENSDARG00000070826/…	31
BP	GO:0006333	chromatin assembly or disassembly	0.000752265	0.012159057	0.010509623	ENSDARG00000068996/ENSDARG00000087897/ENSDARG00000044669/ENSDARG00000038559/ENSDARG00000035519/ENSDARG00000008032/ENSDARG00000079949/ENSDARG00000003920/ENSDARG00000031495/ENSDARG00000077361/ENSDARG00000029058/ENSDARG00000054058/ENSDARG00000068868	13
BP	GO:0021675	nerve development	0.000752265	0.012159057	0.010509623	ENSDARG00000028066/ENSDARG00000007654/ENSDARG00000037020/ENSDARG00000001889/ENSDARG00000043821/ENSDARG00000015002/ENSDARG00000014891/ENSDARG00000018817/ENSDARG00000060115/ENSDARG00000044062/ENSDARG00000101735/ENSDARG00000013838/ENSDARG00000104347	13
BP	GO:0009152	purine ribonucleotide biosynthetic process	0.000759918	0.012199766	0.010544809	ENSDARG00000014287/ENSDARG00000039914/ENSDARG00000019702/ENSDARG00000022456/ENSDARG00000006773/ENSDARG00000099730/ENSDARG00000012987/ENSDARG00000011665/ENSDARG00000040988/ENSDARG00000056008/ENSDARG00000004402/ENSDARG00000003311/ENSDARG00000014068/ENSDARG00000063911/ENSDARG00000070083/ENSDARG00000093382/ENSDARG00000070826/ENSDARG00000006546/ENSDARG00000054191/ENSDARG00000077967/ENSDARG00000012387/…	22
BP	GO:0009117	nucleotide metabolic process	0.000783514	0.012494158	0.010799266	ENSDARG00000014287/ENSDARG00000039914/ENSDARG00000043465/ENSDARG00000019702/ENSDARG00000035577/ENSDARG00000004580/ENSDARG00000022456/ENSDARG00000006773/ENSDARG00000099730/ENSDARG00000012987/ENSDARG00000011665/ENSDARG00000040988/ENSDARG00000056008/ENSDARG00000034534/ENSDARG00000004402/ENSDARG00000003311/ENSDARG00000014068/ENSDARG00000063911/ENSDARG00000070083/ENSDARG00000076318/ENSDARG00000093382/…	41
BP	GO:0022411	cellular component disassembly	0.000839414	0.013296312	0.011492604	ENSDARG00000059601/ENSDARG00000033655/ENSDARG00000033234/ENSDARG00000030106/ENSDARG00000040822/ENSDARG00000007654/ENSDARG00000070537/ENSDARG00000043932/ENSDARG00000011602/ENSDARG00000022045/ENSDARG00000021124/ENSDARG00000060326/ENSDARG00000060434/ENSDARG00000027200/ENSDARG00000074581/ENSDARG00000101127/ENSDARG00000103740/ENSDARG00000036040/ENSDARG00000058868/ENSDARG00000033609/ENSDARG00000035557	21
BP	GO:0007033	vacuole organization	0.00085326	0.013426124	0.011604806	ENSDARG00000030694/ENSDARG00000053122/ENSDARG00000027200/ENSDARG00000078529/ENSDARG00000101127/ENSDARG00000088178/ENSDARG00000074246/ENSDARG00000036040/ENSDARG00000043287/ENSDARG00000102572/ENSDARG00000057853/ENSDARG00000033609/ENSDARG00000035557/ENSDARG00000028017	14
BP	GO:0006897	endocytosis	0.000861699	0.013469724	0.011642491	ENSDARG00000030614/ENSDARG00000020798/ENSDARG00000025206/ENSDARG00000015931/ENSDARG00000007663/ENSDARG00000059680/ENSDARG00000104264/ENSDARG00000045618/ENSDARG00000102376/ENSDARG00000020795/ENSDARG00000090062/ENSDARG00000098753/ENSDARG00000010042/ENSDARG00000020450/ENSDARG00000070626/ENSDARG00000045150/ENSDARG00000003705/ENSDARG00000078529/ENSDARG00000002790/ENSDARG00000044362/ENSDARG00000044573/…	28
BP	GO:0007097	nuclear migration	0.000908338	0.01354246	0.01170536	ENSDARG00000026595/ENSDARG00000011611/ENSDARG00000023988/ENSDARG00000032013/ENSDARG00000031388	5
BP	GO:0051647	nucleus localization	0.000908338	0.01354246	0.01170536	ENSDARG00000026595/ENSDARG00000011611/ENSDARG00000023988/ENSDARG00000032013/ENSDARG00000031388	5
BP	GO:2000574	regulation of microtubule motor activity	0.000908338	0.01354246	0.01170536	ENSDARG00000058454/ENSDARG00000010953/ENSDARG00000026595/ENSDARG00000005172/ENSDARG00000032013	5
BP	GO:0046700	heterocycle catabolic process	0.000909422	0.01354246	0.01170536	ENSDARG00000014287/ENSDARG00000039914/ENSDARG00000069297/ENSDARG00000019702/ENSDARG00000041323/ENSDARG00000022456/ENSDARG00000099730/ENSDARG00000053291/ENSDARG00000089302/ENSDARG00000076847/ENSDARG00000012987/ENSDARG00000011665/ENSDARG00000040031/ENSDARG00000040988/ENSDARG00000014068/ENSDARG00000042123/ENSDARG00000037433/ENSDARG00000016516/ENSDARG00000058328/ENSDARG00000059398/ENSDARG00000070826/…	31
BP	GO:0043489	RNA stabilization	0.00091195	0.01354246	0.01170536	ENSDARG00000089302/ENSDARG00000040031/ENSDARG00000036162/ENSDARG00000004452/ENSDARG00000040184/ENSDARG00000004735	6
BP	GO:0043631	RNA polyadenylation	0.00091195	0.01354246	0.01170536	ENSDARG00000018618/ENSDARG00000060071/ENSDARG00000003153/ENSDARG00000090788/ENSDARG00000070431/ENSDARG00000044625	6
BP	GO:0046847	filopodium assembly	0.00091195	0.01354246	0.01170536	ENSDARG00000004621/ENSDARG00000078624/ENSDARG00000002587/ENSDARG00000044573/ENSDARG00000037433/ENSDARG00000102153	6
BP	GO:1902373	negative regulation of mRNA catabolic process	0.00091195	0.01354246	0.01170536	ENSDARG00000089302/ENSDARG00000040031/ENSDARG00000036162/ENSDARG00000004452/ENSDARG00000040184/ENSDARG00000004735	6
BP	GO:0017157	regulation of exocytosis	0.000938558	0.013851025	0.011972067	ENSDARG00000000503/ENSDARG00000030614/ENSDARG00000057913/ENSDARG00000036505/ENSDARG00000025206/ENSDARG00000101776/ENSDARG00000043835/ENSDARG00000013843/ENSDARG00000003994/ENSDARG00000014462/ENSDARG00000101606/ENSDARG00000075830/ENSDARG00000011640	13
BP	GO:0051493	regulation of cytoskeleton organization	0.001003874	0.014723482	0.012726171	ENSDARG00000059601/ENSDARG00000033655/ENSDARG00000033234/ENSDARG00000030106/ENSDARG00000092970/ENSDARG00000070537/ENSDARG00000043932/ENSDARG00000011602/ENSDARG00000020795/ENSDARG00000090062/ENSDARG00000022045/ENSDARG00000060326/ENSDARG00000060434/ENSDARG00000041974/ENSDARG00000074581/ENSDARG00000004472/ENSDARG00000102878/ENSDARG00000044573/ENSDARG00000054911/ENSDARG00000004218/ENSDARG00000098317/…	29
BP	GO:0006753	nucleoside phosphate metabolic process	0.001059491	0.015443871	0.013348836	ENSDARG00000014287/ENSDARG00000039914/ENSDARG00000043465/ENSDARG00000019702/ENSDARG00000035577/ENSDARG00000004580/ENSDARG00000022456/ENSDARG00000006773/ENSDARG00000099730/ENSDARG00000012987/ENSDARG00000011665/ENSDARG00000040988/ENSDARG00000056008/ENSDARG00000034534/ENSDARG00000004402/ENSDARG00000003311/ENSDARG00000014068/ENSDARG00000063911/ENSDARG00000070083/ENSDARG00000076318/ENSDARG00000093382/…	41
BP	GO:0043624	cellular protein complex disassembly	0.001153248	0.01670803	0.014441505	ENSDARG00000059601/ENSDARG00000033655/ENSDARG00000033234/ENSDARG00000030106/ENSDARG00000007654/ENSDARG00000070537/ENSDARG00000043932/ENSDARG00000011602/ENSDARG00000022045/ENSDARG00000021124/ENSDARG00000060326/ENSDARG00000060434/ENSDARG00000074581/ENSDARG00000058868	14
BP	GO:1903305	regulation of regulated secretory pathway	0.001181328	0.01701112	0.01470348	ENSDARG00000030614/ENSDARG00000057913/ENSDARG00000036505/ENSDARG00000025206/ENSDARG00000101776/ENSDARG00000003994/ENSDARG00000101606/ENSDARG00000075830/ENSDARG00000011640	9
BP	GO:0006164	purine nucleotide biosynthetic process	0.001224994	0.017533651	0.015155127	ENSDARG00000014287/ENSDARG00000039914/ENSDARG00000019702/ENSDARG00000022456/ENSDARG00000006773/ENSDARG00000099730/ENSDARG00000012987/ENSDARG00000011665/ENSDARG00000040988/ENSDARG00000056008/ENSDARG00000004402/ENSDARG00000003311/ENSDARG00000014068/ENSDARG00000063911/ENSDARG00000070083/ENSDARG00000093382/ENSDARG00000070826/ENSDARG00000006546/ENSDARG00000054191/ENSDARG00000077967/ENSDARG00000012387/…	22
BP	GO:0031329	regulation of cellular catabolic process	0.001331146	0.01893894	0.016369782	ENSDARG00000030479/ENSDARG00000099175/ENSDARG00000041323/ENSDARG00000002217/ENSDARG00000089302/ENSDARG00000076847/ENSDARG00000045150/ENSDARG00000040031/ENSDARG00000037433/ENSDARG00000043388/ENSDARG00000088178/ENSDARG00000059398/ENSDARG00000046074/ENSDARG00000052674/ENSDARG00000036162/ENSDARG00000061226/ENSDARG00000004452/ENSDARG00000040184/ENSDARG00000012848/ENSDARG00000086842/ENSDARG00000076074/…	24
BP	GO:0007411	axon guidance	0.001419681	0.020078348	0.017354624	ENSDARG00000059311/ENSDARG00000103002/ENSDARG00000051875/ENSDARG00000099744/ENSDARG00000098936/ENSDARG00000090035/ENSDARG00000043864/ENSDARG00000019881/ENSDARG00000087538/ENSDARG00000036375/ENSDARG00000002587/ENSDARG00000014891/ENSDARG00000027041/ENSDARG00000011141/ENSDARG00000005479/ENSDARG00000032083/ENSDARG00000014569/ENSDARG00000042277/ENSDARG00000056979/ENSDARG00000019328/ENSDARG00000018693/…	28
BP	GO:0097485	neuron projection guidance	0.001497671	0.02089582	0.018061202	ENSDARG00000059311/ENSDARG00000103002/ENSDARG00000051875/ENSDARG00000099744/ENSDARG00000098936/ENSDARG00000090035/ENSDARG00000043864/ENSDARG00000019881/ENSDARG00000087538/ENSDARG00000036375/ENSDARG00000002587/ENSDARG00000014891/ENSDARG00000027041/ENSDARG00000011141/ENSDARG00000005479/ENSDARG00000032083/ENSDARG00000014569/ENSDARG00000042277/ENSDARG00000056979/ENSDARG00000019328/ENSDARG00000018693/…	28
BP	GO:1902369	negative regulation of RNA catabolic process	0.001498122	0.02089582	0.018061202	ENSDARG00000089302/ENSDARG00000040031/ENSDARG00000036162/ENSDARG00000004452/ENSDARG00000040184/ENSDARG00000004735	6
BP	GO:0060042	retina morphogenesis in camera-type eye	0.001503866	0.02089582	0.018061202	ENSDARG00000071011/ENSDARG00000008803/ENSDARG00000056753/ENSDARG00000026531/ENSDARG00000070686/ENSDARG00000036375/ENSDARG00000015002/ENSDARG00000027041/ENSDARG00000015427/ENSDARG00000054578/ENSDARG00000018693/ENSDARG00000057853/ENSDARG00000034195/ENSDARG00000010381/ENSDARG00000012078/ENSDARG00000015554	16
BP	GO:0006338	chromatin remodeling	0.001537001	0.021232062	0.018351831	ENSDARG00000056725/ENSDARG00000030479/ENSDARG00000099175/ENSDARG00000105083/ENSDARG00000016871/ENSDARG00000054804/ENSDARG00000077946/ENSDARG00000053990/ENSDARG00000070981/ENSDARG00000006124/ENSDARG00000099453/ENSDARG00000099675/ENSDARG00000003098/ENSDARG00000029058	14
BP	GO:0006367	transcription initiation from RNA polymerase II promoter	0.001719955	0.023622045	0.020417601	ENSDARG00000053446/ENSDARG00000019572/ENSDARG00000104030/ENSDARG00000007720/ENSDARG00000076509/ENSDARG00000012672/ENSDARG00000101115/ENSDARG00000020101	8
BP	GO:0043488	regulation of mRNA stability	0.001827621	0.024956475	0.021571009	ENSDARG00000041323/ENSDARG00000089302/ENSDARG00000040031/ENSDARG00000037433/ENSDARG00000059398/ENSDARG00000036162/ENSDARG00000004452/ENSDARG00000040184/ENSDARG00000004735	9
BP	GO:0060216	definitive hemopoiesis	0.002048551	0.027813465	0.024040435	ENSDARG00000005372/ENSDARG00000028119/ENSDARG00000100494/ENSDARG00000061810/ENSDARG00000102741/ENSDARG00000059398/ENSDARG00000070795/ENSDARG00000052649/ENSDARG00000044267/ENSDARG00000012078	10
BP	GO:0050808	synapse organization	0.002071856	0.02797005	0.024175778	ENSDARG00000015314/ENSDARG00000031720/ENSDARG00000079161/ENSDARG00000073883/ENSDARG00000098880/ENSDARG00000019945/ENSDARG00000040031/ENSDARG00000018817/ENSDARG00000044062/ENSDARG00000024785/ENSDARG00000037433/ENSDARG00000104786/ENSDARG00000018693/ENSDARG00000031796/ENSDARG00000004452	15
BP	GO:0046530	photoreceptor cell differentiation	0.002208938	0.029652188	0.025629726	ENSDARG00000087538/ENSDARG00000056753/ENSDARG00000070686/ENSDARG00000015002/ENSDARG00000027041/ENSDARG00000019566/ENSDARG00000055283/ENSDARG00000044573/ENSDARG00000077811/ENSDARG00000044056/ENSDARG00000095743/ENSDARG00000018693/ENSDARG00000058868/ENSDARG00000031388	14
BP	GO:1903530	regulation of secretion by cell	0.002232624	0.029801763	0.025759011	ENSDARG00000000503/ENSDARG00000030614/ENSDARG00000057913/ENSDARG00000036505/ENSDARG00000025206/ENSDARG00000030479/ENSDARG00000101776/ENSDARG00000099175/ENSDARG00000018997/ENSDARG00000043835/ENSDARG00000013843/ENSDARG00000008829/ENSDARG00000003994/ENSDARG00000061918/ENSDARG00000014462/ENSDARG00000101606/ENSDARG00000075830/ENSDARG00000036754/ENSDARG00000011640	19
BP	GO:0030007	cellular potassium ion homeostasis	0.002260247	0.029835258	0.025787962	ENSDARG00000099203/ENSDARG00000018259/ENSDARG00000015790/ENSDARG00000042837/ENSDARG00000076833	5
BP	GO:0036376	sodium ion export across plasma membrane	0.002260247	0.029835258	0.025787962	ENSDARG00000099203/ENSDARG00000018259/ENSDARG00000015790/ENSDARG00000042837/ENSDARG00000076833	5
BP	GO:0009260	ribonucleotide biosynthetic process	0.002300377	0.030136528	0.026048364	ENSDARG00000014287/ENSDARG00000039914/ENSDARG00000019702/ENSDARG00000022456/ENSDARG00000006773/ENSDARG00000099730/ENSDARG00000012987/ENSDARG00000011665/ENSDARG00000040988/ENSDARG00000056008/ENSDARG00000004402/ENSDARG00000003311/ENSDARG00000014068/ENSDARG00000063911/ENSDARG00000070083/ENSDARG00000093382/ENSDARG00000070826/ENSDARG00000006546/ENSDARG00000054191/ENSDARG00000077967/ENSDARG00000012387/…	22
BP	GO:0034728	nucleosome organization	0.002321122	0.030136528	0.026048364	ENSDARG00000068996/ENSDARG00000087897/ENSDARG00000044669/ENSDARG00000038559/ENSDARG00000054804/ENSDARG00000035519/ENSDARG00000008032/ENSDARG00000079949/ENSDARG00000003920/ENSDARG00000031495/ENSDARG00000077361/ENSDARG00000054058/ENSDARG00000068868	13
BP	GO:0072524	pyridine-containing compound metabolic process	0.002321122	0.030136528	0.026048364	ENSDARG00000014287/ENSDARG00000039914/ENSDARG00000019702/ENSDARG00000004580/ENSDARG00000022456/ENSDARG00000099730/ENSDARG00000012987/ENSDARG00000011665/ENSDARG00000040988/ENSDARG00000014068/ENSDARG00000017612/ENSDARG00000070826/ENSDARG00000054191	13
BP	GO:0072583	clathrin-dependent endocytosis	0.002334167	0.030141201	0.026052402	ENSDARG00000015931/ENSDARG00000045618/ENSDARG00000010042/ENSDARG00000044362/ENSDARG00000097897/ENSDARG00000014137	6
BP	GO:0061013	regulation of mRNA catabolic process	0.002601093	0.033406468	0.028874721	ENSDARG00000041323/ENSDARG00000089302/ENSDARG00000076847/ENSDARG00000040031/ENSDARG00000037433/ENSDARG00000059398/ENSDARG00000036162/ENSDARG00000004452/ENSDARG00000040184/ENSDARG00000004735	10
BP	GO:0001754	eye photoreceptor cell differentiation	0.002668956	0.033911437	0.029311188	ENSDARG00000056753/ENSDARG00000070686/ENSDARG00000015002/ENSDARG00000027041/ENSDARG00000019566/ENSDARG00000044573/ENSDARG00000077811/ENSDARG00000095743/ENSDARG00000018693/ENSDARG00000058868/ENSDARG00000031388	11
BP	GO:0006898	receptor-mediated endocytosis	0.002668956	0.033911437	0.029311188	ENSDARG00000015931/ENSDARG00000059680/ENSDARG00000045618/ENSDARG00000102376/ENSDARG00000010042/ENSDARG00000020450/ENSDARG00000070626/ENSDARG00000044362/ENSDARG00000097897/ENSDARG00000039215/ENSDARG00000014137	11
BP	GO:0000045	autophagosome assembly	0.002729629	0.034315338	0.029660298	ENSDARG00000027200/ENSDARG00000101127/ENSDARG00000088178/ENSDARG00000036040/ENSDARG00000043287/ENSDARG00000102572/ENSDARG00000033609/ENSDARG00000035557/ENSDARG00000028017	9
BP	GO:1905037	autophagosome organization	0.002729629	0.034315338	0.029660298	ENSDARG00000027200/ENSDARG00000101127/ENSDARG00000088178/ENSDARG00000036040/ENSDARG00000043287/ENSDARG00000102572/ENSDARG00000033609/ENSDARG00000035557/ENSDARG00000028017	9
BP	GO:0098657	import into cell	0.002779585	0.034759447	0.030044161	ENSDARG00000099203/ENSDARG00000030614/ENSDARG00000020798/ENSDARG00000025206/ENSDARG00000018259/ENSDARG00000015931/ENSDARG00000007663/ENSDARG00000059680/ENSDARG00000104264/ENSDARG00000015790/ENSDARG00000045618/ENSDARG00000102376/ENSDARG00000020795/ENSDARG00000090062/ENSDARG00000098753/ENSDARG00000010042/ENSDARG00000020450/ENSDARG00000070626/ENSDARG00000045150/ENSDARG00000003705/ENSDARG00000078529/…	33
BP	GO:0019439	aromatic compound catabolic process	0.002801946	0.034855624	0.030127292	ENSDARG00000014287/ENSDARG00000039914/ENSDARG00000069297/ENSDARG00000019702/ENSDARG00000041323/ENSDARG00000022456/ENSDARG00000099730/ENSDARG00000053291/ENSDARG00000089302/ENSDARG00000076847/ENSDARG00000012987/ENSDARG00000011665/ENSDARG00000040031/ENSDARG00000040988/ENSDARG00000014068/ENSDARG00000042123/ENSDARG00000037433/ENSDARG00000016516/ENSDARG00000058328/ENSDARG00000059398/ENSDARG00000070826/…	31
BP	GO:0032984	protein-containing complex disassembly	0.002832608	0.035053525	0.030298346	ENSDARG00000059601/ENSDARG00000033655/ENSDARG00000033234/ENSDARG00000030106/ENSDARG00000007654/ENSDARG00000070537/ENSDARG00000043932/ENSDARG00000011602/ENSDARG00000022045/ENSDARG00000021124/ENSDARG00000060326/ENSDARG00000060434/ENSDARG00000074581/ENSDARG00000101127/ENSDARG00000058868/ENSDARG00000033609	16
BP	GO:0031935	regulation of chromatin silencing	0.002864446	0.035263858	0.030480147	ENSDARG00000038559/ENSDARG00000035519/ENSDARG00000018691/ENSDARG00000069619/ENSDARG00000024109/ENSDARG00000054058	6
BP	GO:0046390	ribose phosphate biosynthetic process	0.002913205	0.035679254	0.030839192	ENSDARG00000014287/ENSDARG00000039914/ENSDARG00000019702/ENSDARG00000022456/ENSDARG00000006773/ENSDARG00000099730/ENSDARG00000012987/ENSDARG00000011665/ENSDARG00000040988/ENSDARG00000056008/ENSDARG00000004402/ENSDARG00000003311/ENSDARG00000014068/ENSDARG00000063911/ENSDARG00000070083/ENSDARG00000093382/ENSDARG00000070826/ENSDARG00000006546/ENSDARG00000054191/ENSDARG00000077967/ENSDARG00000012387/…	22
BP	GO:0006378	mRNA polyadenylation	0.002931139	0.0357148	0.030869916	ENSDARG00000018618/ENSDARG00000003153/ENSDARG00000090788/ENSDARG00000070431/ENSDARG00000044625	5
BP	GO:0050804	modulation of chemical synaptic transmission	0.003052012	0.036231213	0.031316276	ENSDARG00000002230/ENSDARG00000000503/ENSDARG00000101776/ENSDARG00000018997/ENSDARG00000071678/ENSDARG00000031720/ENSDARG00000102376/ENSDARG00000073883/ENSDARG00000020450/ENSDARG00000061918/ENSDARG00000070626/ENSDARG00000101606/ENSDARG00000018817/ENSDARG00000037433/ENSDARG00000104786/ENSDARG00000041062	16
BP	GO:0099177	regulation of trans-synaptic signaling	0.003052012	0.036231213	0.031316276	ENSDARG00000002230/ENSDARG00000000503/ENSDARG00000101776/ENSDARG00000018997/ENSDARG00000071678/ENSDARG00000031720/ENSDARG00000102376/ENSDARG00000073883/ENSDARG00000020450/ENSDARG00000061918/ENSDARG00000070626/ENSDARG00000101606/ENSDARG00000018817/ENSDARG00000037433/ENSDARG00000104786/ENSDARG00000041062	16
BP	GO:0008089	anterograde axonal transport	0.003065014	0.036231213	0.031316276	ENSDARG00000087538/ENSDARG00000071353/ENSDARG00000037433/ENSDARG00000071424	4
BP	GO:0030011	maintenance of cell polarity	0.003065014	0.036231213	0.031316276	ENSDARG00000056639/ENSDARG00000013414/ENSDARG00000053194/ENSDARG00000027322	4
BP	GO:0070534	protein K63-linked ubiquitination	0.003065014	0.036231213	0.031316276	ENSDARG00000041875/ENSDARG00000045877/ENSDARG00000008748/ENSDARG00000028198	4
BP	GO:0070935	3'-UTR-mediated mRNA stabilization	0.003065014	0.036231213	0.031316276	ENSDARG00000089302/ENSDARG00000040031/ENSDARG00000036162/ENSDARG00000004452	4
BP	GO:0043487	regulation of RNA stability	0.003098088	0.036356768	0.031424798	ENSDARG00000041323/ENSDARG00000089302/ENSDARG00000040031/ENSDARG00000037433/ENSDARG00000059398/ENSDARG00000036162/ENSDARG00000004452/ENSDARG00000040184/ENSDARG00000004735	9
BP	GO:0051046	regulation of secretion	0.003106239	0.036356768	0.031424798	ENSDARG00000000503/ENSDARG00000030614/ENSDARG00000057913/ENSDARG00000036505/ENSDARG00000025206/ENSDARG00000030479/ENSDARG00000101776/ENSDARG00000099175/ENSDARG00000018997/ENSDARG00000043835/ENSDARG00000013843/ENSDARG00000008829/ENSDARG00000003994/ENSDARG00000061918/ENSDARG00000014462/ENSDARG00000101606/ENSDARG00000075830/ENSDARG00000036754/ENSDARG00000011640	19
BP	GO:0016052	carbohydrate catabolic process	0.003198834	0.037257011	0.032202919	ENSDARG00000014287/ENSDARG00000039914/ENSDARG00000019702/ENSDARG00000022456/ENSDARG00000099730/ENSDARG00000012987/ENSDARG00000011665/ENSDARG00000040988/ENSDARG00000014068/ENSDARG00000070826/ENSDARG00000013317/ENSDARG00000054191	12
BP	GO:0006401	RNA catabolic process	0.003266633	0.037691209	0.032578216	ENSDARG00000069297/ENSDARG00000041323/ENSDARG00000053291/ENSDARG00000089302/ENSDARG00000076847/ENSDARG00000040031/ENSDARG00000037433/ENSDARG00000016516/ENSDARG00000058328/ENSDARG00000059398/ENSDARG00000036162/ENSDARG00000076509/ENSDARG00000023852/ENSDARG00000004452/ENSDARG00000040184/ENSDARG00000014898/ENSDARG00000004735/ENSDARG00000038635	18
BP	GO:0072522	purine-containing compound biosynthetic process	0.00326784	0.037691209	0.032578216	ENSDARG00000014287/ENSDARG00000039914/ENSDARG00000019702/ENSDARG00000022456/ENSDARG00000006773/ENSDARG00000099730/ENSDARG00000012987/ENSDARG00000011665/ENSDARG00000040988/ENSDARG00000056008/ENSDARG00000004402/ENSDARG00000003311/ENSDARG00000014068/ENSDARG00000063911/ENSDARG00000070083/ENSDARG00000093382/ENSDARG00000070826/ENSDARG00000006546/ENSDARG00000054191/ENSDARG00000077967/ENSDARG00000012387/…	22
BP	GO:0006914	autophagy	0.003311382	0.037826174	0.032694872	ENSDARG00000040822/ENSDARG00000030479/ENSDARG00000099175/ENSDARG00000002217/ENSDARG00000027200/ENSDARG00000101127/ENSDARG00000103740/ENSDARG00000088178/ENSDARG00000036040/ENSDARG00000052082/ENSDARG00000046074/ENSDARG00000043287/ENSDARG00000102572/ENSDARG00000033609/ENSDARG00000035557/ENSDARG00000086842/ENSDARG00000028017/ENSDARG00000098486/ENSDARG00000000069	19
BP	GO:0061919	process utilizing autophagic mechanism	0.003311382	0.037826174	0.032694872	ENSDARG00000040822/ENSDARG00000030479/ENSDARG00000099175/ENSDARG00000002217/ENSDARG00000027200/ENSDARG00000101127/ENSDARG00000103740/ENSDARG00000088178/ENSDARG00000036040/ENSDARG00000052082/ENSDARG00000046074/ENSDARG00000043287/ENSDARG00000102572/ENSDARG00000033609/ENSDARG00000035557/ENSDARG00000086842/ENSDARG00000028017/ENSDARG00000098486/ENSDARG00000000069	19
BP	GO:0048678	response to axon injury	0.003444636	0.039160075	0.033847823	ENSDARG00000099744/ENSDARG00000099175/ENSDARG00000002587/ENSDARG00000032083/ENSDARG00000071018/ENSDARG00000104347/ENSDARG00000070822	7
BP	GO:0000387	spliceosomal snRNP assembly	0.003479887	0.039372439	0.034031379	ENSDARG00000008032/ENSDARG00000011648/ENSDARG00000023852/ENSDARG00000033175/ENSDARG00000040440/ENSDARG00000076283	6
BP	GO:0007163	establishment or maintenance of cell polarity	0.003533033	0.039784296	0.034387366	ENSDARG00000056639/ENSDARG00000059680/ENSDARG00000031720/ENSDARG00000013414/ENSDARG00000010953/ENSDARG00000026595/ENSDARG00000044573/ENSDARG00000053194/ENSDARG00000004218/ENSDARG00000011611/ENSDARG00000046074/ENSDARG00000018693/ENSDARG00000026845/ENSDARG00000032013/ENSDARG00000027322/ENSDARG00000031388	16
BP	GO:0021545	cranial nerve development	0.003647138	0.040875471	0.035330517	ENSDARG00000028066/ENSDARG00000007654/ENSDARG00000037020/ENSDARG00000001889/ENSDARG00000043821/ENSDARG00000015002/ENSDARG00000014891/ENSDARG00000060115/ENSDARG00000101735/ENSDARG00000104347	10
BP	GO:0043010	camera-type eye development	0.00370101	0.041284503	0.035684062	ENSDARG00000035715/ENSDARG00000030694/ENSDARG00000071011/ENSDARG00000069090/ENSDARG00000008803/ENSDARG00000027740/ENSDARG00000006370/ENSDARG00000074271/ENSDARG00000018270/ENSDARG00000031681/ENSDARG00000056753/ENSDARG00000026531/ENSDARG00000070686/ENSDARG00000025302/ENSDARG00000036375/ENSDARG00000015002/ENSDARG00000027041/ENSDARG00000055283/ENSDARG00000044573/ENSDARG00000044062/ENSDARG00000004588/…	38
BP	GO:0016925	protein sumoylation	0.003734743	0.041466115	0.035841038	ENSDARG00000028119/ENSDARG00000102741/ENSDARG00000052649/ENSDARG00000044267/ENSDARG00000035993	5
BP	GO:0000422	autophagy of mitochondrion	0.004027263	0.044299895	0.038290402	ENSDARG00000040822/ENSDARG00000027200/ENSDARG00000101127/ENSDARG00000103740/ENSDARG00000036040/ENSDARG00000033609/ENSDARG00000035557	7
BP	GO:0061726	mitochondrion disassembly	0.004027263	0.044299895	0.038290402	ENSDARG00000040822/ENSDARG00000027200/ENSDARG00000101127/ENSDARG00000103740/ENSDARG00000036040/ENSDARG00000033609/ENSDARG00000035557	7
BP	GO:0015696	ammonium transport	0.00412085	0.045120464	0.038999657	ENSDARG00000030614/ENSDARG00000057913/ENSDARG00000036505/ENSDARG00000025206/ENSDARG00000101776/ENSDARG00000003994/ENSDARG00000075830/ENSDARG00000011640	8
BP	GO:0031124	mRNA 3'-end processing	0.004188413	0.045150812	0.039025888	ENSDARG00000076509/ENSDARG00000018618/ENSDARG00000003153/ENSDARG00000090788/ENSDARG00000070431/ENSDARG00000044625	6
BP	GO:0006995	cellular response to nitrogen starvation	0.004237639	0.045150812	0.039025888	ENSDARG00000027200/ENSDARG00000101127/ENSDARG00000033609/ENSDARG00000035557	4
BP	GO:0043562	cellular response to nitrogen levels	0.004237639	0.045150812	0.039025888	ENSDARG00000027200/ENSDARG00000101127/ENSDARG00000033609/ENSDARG00000035557	4
BP	GO:0051489	regulation of filopodium assembly	0.004237639	0.045150812	0.039025888	ENSDARG00000004621/ENSDARG00000002587/ENSDARG00000037433/ENSDARG00000102153	4
BP	GO:0070142	synaptic vesicle budding	0.004237639	0.045150812	0.039025888	ENSDARG00000015931/ENSDARG00000010042/ENSDARG00000071424/ENSDARG00000014137	4
BP	GO:0090316	positive regulation of intracellular protein transport	0.004237639	0.045150812	0.039025888	ENSDARG00000071403/ENSDARG00000039203/ENSDARG00000053753/ENSDARG00000104782	4
BP	GO:0006323	DNA packaging	0.004295184	0.045559636	0.039379253	ENSDARG00000068996/ENSDARG00000087897/ENSDARG00000044669/ENSDARG00000038559/ENSDARG00000035519/ENSDARG00000008032/ENSDARG00000003920/ENSDARG00000034195/ENSDARG00000031495/ENSDARG00000077361/ENSDARG00000029058/ENSDARG00000054058/ENSDARG00000068868	13
BP	GO:0048593	camera-type eye morphogenesis	0.00451376	0.047665302	0.041199275	ENSDARG00000071011/ENSDARG00000008803/ENSDARG00000056753/ENSDARG00000026531/ENSDARG00000070686/ENSDARG00000036375/ENSDARG00000015002/ENSDARG00000027041/ENSDARG00000004588/ENSDARG00000077811/ENSDARG00000015427/ENSDARG00000054578/ENSDARG00000095743/ENSDARG00000018693/ENSDARG00000057853/ENSDARG00000034195/ENSDARG00000010381/ENSDARG00000012078/ENSDARG00000015554	19
BP	GO:0009165	nucleotide biosynthetic process	0.004580836	0.047971425	0.041463871	ENSDARG00000014287/ENSDARG00000039914/ENSDARG00000019702/ENSDARG00000035577/ENSDARG00000004580/ENSDARG00000022456/ENSDARG00000006773/ENSDARG00000099730/ENSDARG00000012987/ENSDARG00000011665/ENSDARG00000040988/ENSDARG00000056008/ENSDARG00000004402/ENSDARG00000003311/ENSDARG00000014068/ENSDARG00000063911/ENSDARG00000070083/ENSDARG00000093382/ENSDARG00000070826/ENSDARG00000006546/ENSDARG00000054191/…	25
BP	GO:0019362	pyridine nucleotide metabolic process	0.004603319	0.047971425	0.041463871	ENSDARG00000014287/ENSDARG00000039914/ENSDARG00000019702/ENSDARG00000004580/ENSDARG00000022456/ENSDARG00000099730/ENSDARG00000012987/ENSDARG00000011665/ENSDARG00000040988/ENSDARG00000014068/ENSDARG00000070826/ENSDARG00000054191	12
BP	GO:0046496	nicotinamide nucleotide metabolic process	0.004603319	0.047971425	0.041463871	ENSDARG00000014287/ENSDARG00000039914/ENSDARG00000019702/ENSDARG00000004580/ENSDARG00000022456/ENSDARG00000099730/ENSDARG00000012987/ENSDARG00000011665/ENSDARG00000040988/ENSDARG00000014068/ENSDARG00000070826/ENSDARG00000054191	12
BP	GO:0030968	endoplasmic reticulum unfolded protein response	0.004681559	0.048285421	0.041735272	ENSDARG00000076290/ENSDARG00000094003/ENSDARG00000070435/ENSDARG00000020926/ENSDARG00000037647/ENSDARG00000009315/ENSDARG00000012656	7
BP	GO:0031290	retinal ganglion cell axon guidance	0.004694416	0.048285421	0.041735272	ENSDARG00000051875/ENSDARG00000036375/ENSDARG00000014891/ENSDARG00000005479/ENSDARG00000058868/ENSDARG00000001220/ENSDARG00000034195/ENSDARG00000102153	8
BP	GO:0050806	positive regulation of synaptic transmission	0.004694416	0.048285421	0.041735272	ENSDARG00000101776/ENSDARG00000031720/ENSDARG00000102376/ENSDARG00000073883/ENSDARG00000020450/ENSDARG00000070626/ENSDARG00000101606/ENSDARG00000041062	8
CC	GO:0045202	synapse	1.24E-15	5.50E-13	3.81E-13	ENSDARG00000036577/ENSDARG00000059601/ENSDARG00000020609/ENSDARG00000045945/ENSDARG00000055874/ENSDARG00000002230/ENSDARG00000071860/ENSDARG00000000503/ENSDARG00000030614/ENSDARG00000052769/ENSDARG00000099744/ENSDARG00000025206/ENSDARG00000077053/ENSDARG00000014871/ENSDARG00000015314/ENSDARG00000058117/ENSDARG00000015931/ENSDARG00000025034/ENSDARG00000001127/ENSDARG00000018997/ENSDARG00000043835/…	74
CC	GO:0098793	presynapse	1.44E-14	3.19E-12	2.21E-12	ENSDARG00000036577/ENSDARG00000045945/ENSDARG00000002230/ENSDARG00000000503/ENSDARG00000030614/ENSDARG00000025206/ENSDARG00000077053/ENSDARG00000014871/ENSDARG00000015931/ENSDARG00000025034/ENSDARG00000001127/ENSDARG00000018997/ENSDARG00000043835/ENSDARG00000104413/ENSDARG00000013843/ENSDARG00000007663/ENSDARG00000045618/ENSDARG00000079161/ENSDARG00000068787/ENSDARG00000030656/ENSDARG00000110528/…	40
CC	GO:0030424	axon	4.00E-14	5.91E-12	4.09E-12	ENSDARG00000033234/ENSDARG00000045639/ENSDARG00000030614/ENSDARG00000103002/ENSDARG00000023174/ENSDARG00000057913/ENSDARG00000036505/ENSDARG00000045944/ENSDARG00000025206/ENSDARG00000070537/ENSDARG00000018997/ENSDARG00000104413/ENSDARG00000043864/ENSDARG00000037020/ENSDARG00000004580/ENSDARG00000061817/ENSDARG00000062024/ENSDARG00000019881/ENSDARG00000010042/ENSDARG00000086214/ENSDARG00000101733/…	37
CC	GO:0044456	synapse part	3.26E-13	3.61E-11	2.49E-11	ENSDARG00000036577/ENSDARG00000045945/ENSDARG00000055874/ENSDARG00000002230/ENSDARG00000000503/ENSDARG00000030614/ENSDARG00000052769/ENSDARG00000099744/ENSDARG00000025206/ENSDARG00000077053/ENSDARG00000014871/ENSDARG00000015314/ENSDARG00000015931/ENSDARG00000025034/ENSDARG00000001127/ENSDARG00000018997/ENSDARG00000043835/ENSDARG00000104413/ENSDARG00000013843/ENSDARG00000007663/ENSDARG00000031720/…	60
CC	GO:0099503	secretory vesicle	9.15E-12	8.10E-10	5.60E-10	ENSDARG00000036577/ENSDARG00000038574/ENSDARG00000045945/ENSDARG00000055874/ENSDARG00000002230/ENSDARG00000000503/ENSDARG00000030614/ENSDARG00000057913/ENSDARG00000036505/ENSDARG00000077045/ENSDARG00000025206/ENSDARG00000014871/ENSDARG00000101776/ENSDARG00000015931/ENSDARG00000025034/ENSDARG00000001127/ENSDARG00000043835/ENSDARG00000104413/ENSDARG00000013843/ENSDARG00000007663/ENSDARG00000045618/…	35
CC	GO:0070382	exocytic vesicle	1.12E-11	8.27E-10	5.72E-10	ENSDARG00000036577/ENSDARG00000045945/ENSDARG00000002230/ENSDARG00000000503/ENSDARG00000030614/ENSDARG00000057913/ENSDARG00000036505/ENSDARG00000025206/ENSDARG00000014871/ENSDARG00000101776/ENSDARG00000015931/ENSDARG00000025034/ENSDARG00000001127/ENSDARG00000043835/ENSDARG00000104413/ENSDARG00000013843/ENSDARG00000007663/ENSDARG00000045618/ENSDARG00000068787/ENSDARG00000110528/ENSDARG00000002564/…	31
CC	GO:0019013	viral nucleocapsid	1.02E-10	5.66E-09	3.91E-09	ENSDARG00000014420/ENSDARG00000045639/ENSDARG00000007960/ENSDARG00000059303/ENSDARG00000014569/ENSDARG00000040564/ENSDARG00000011125/ENSDARG00000018914/ENSDARG00000007034/ENSDARG00000036162/ENSDARG00000077126/ENSDARG00000011648/ENSDARG00000053810/ENSDARG00000040440/ENSDARG00000076283/ENSDARG00000004735	16
CC	GO:0019028	viral capsid	1.02E-10	5.66E-09	3.91E-09	ENSDARG00000014420/ENSDARG00000045639/ENSDARG00000007960/ENSDARG00000059303/ENSDARG00000014569/ENSDARG00000040564/ENSDARG00000011125/ENSDARG00000018914/ENSDARG00000007034/ENSDARG00000036162/ENSDARG00000077126/ENSDARG00000011648/ENSDARG00000053810/ENSDARG00000040440/ENSDARG00000076283/ENSDARG00000004735	16
CC	GO:0030133	transport vesicle	2.49E-10	1.23E-08	8.48E-09	ENSDARG00000036577/ENSDARG00000045945/ENSDARG00000002230/ENSDARG00000000503/ENSDARG00000030614/ENSDARG00000057913/ENSDARG00000036505/ENSDARG00000025206/ENSDARG00000014871/ENSDARG00000101776/ENSDARG00000015931/ENSDARG00000025034/ENSDARG00000001127/ENSDARG00000043835/ENSDARG00000111235/ENSDARG00000104413/ENSDARG00000013843/ENSDARG00000007663/ENSDARG00000045618/ENSDARG00000086288/ENSDARG00000068787/…	36
CC	GO:0019012	virion	3.84E-10	1.55E-08	1.07E-08	ENSDARG00000014420/ENSDARG00000045639/ENSDARG00000007960/ENSDARG00000059303/ENSDARG00000014569/ENSDARG00000040564/ENSDARG00000011125/ENSDARG00000018914/ENSDARG00000007034/ENSDARG00000036162/ENSDARG00000077126/ENSDARG00000011648/ENSDARG00000053810/ENSDARG00000040440/ENSDARG00000076283/ENSDARG00000004735	16
CC	GO:0044423	virion part	3.84E-10	1.55E-08	1.07E-08	ENSDARG00000014420/ENSDARG00000045639/ENSDARG00000007960/ENSDARG00000059303/ENSDARG00000014569/ENSDARG00000040564/ENSDARG00000011125/ENSDARG00000018914/ENSDARG00000007034/ENSDARG00000036162/ENSDARG00000077126/ENSDARG00000011648/ENSDARG00000053810/ENSDARG00000040440/ENSDARG00000076283/ENSDARG00000004735	16
CC	GO:0008021	synaptic vesicle	5.79E-10	2.14E-08	1.48E-08	ENSDARG00000036577/ENSDARG00000045945/ENSDARG00000002230/ENSDARG00000000503/ENSDARG00000030614/ENSDARG00000025206/ENSDARG00000014871/ENSDARG00000015931/ENSDARG00000025034/ENSDARG00000001127/ENSDARG00000043835/ENSDARG00000104413/ENSDARG00000013843/ENSDARG00000007663/ENSDARG00000045618/ENSDARG00000068787/ENSDARG00000110528/ENSDARG00000002564/ENSDARG00000060639/ENSDARG00000041150/ENSDARG00000014462/…	26
CC	GO:0005874	microtubule	7.92E-10	2.70E-08	1.87E-08	ENSDARG00000059601/ENSDARG00000016301/ENSDARG00000055216/ENSDARG00000098591/ENSDARG00000058454/ENSDARG00000068745/ENSDARG00000045014/ENSDARG00000098936/ENSDARG00000087616/ENSDARG00000069790/ENSDARG00000104436/ENSDARG00000031382/ENSDARG00000103394/ENSDARG00000037020/ENSDARG00000001889/ENSDARG00000061817/ENSDARG00000062024/ENSDARG00000022045/ENSDARG00000079500/ENSDARG00000087538/ENSDARG00000060326/…	36
CC	GO:0016469	proton-transporting two-sector ATPase complex	2.77E-09	8.75E-08	6.05E-08	ENSDARG00000036577/ENSDARG00000059057/ENSDARG00000030694/ENSDARG00000043465/ENSDARG00000069090/ENSDARG00000006370/ENSDARG00000022315/ENSDARG00000023967/ENSDARG00000041417/ENSDARG00000031681/ENSDARG00000056008/ENSDARG00000034534/ENSDARG00000063911/ENSDARG00000070083/ENSDARG00000076318/ENSDARG00000057853/ENSDARG00000077967/ENSDARG00000035880	18
CC	GO:0005681	spliceosomal complex	3.06E-08	9.02E-07	6.24E-07	ENSDARG00000103672/ENSDARG00000016516/ENSDARG00000058328/ENSDARG00000056235/ENSDARG00000002168/ENSDARG00000059398/ENSDARG00000011125/ENSDARG00000017084/ENSDARG00000021945/ENSDARG00000036995/ENSDARG00000011648/ENSDARG00000015851/ENSDARG00000056649/ENSDARG00000016855/ENSDARG00000023852/ENSDARG00000033175/ENSDARG00000040440/ENSDARG00000071573/ENSDARG00000076283/ENSDARG00000004706/ENSDARG00000004735/…	25
CC	GO:0044455	mitochondrial membrane part	6.00E-08	1.66E-06	1.15E-06	ENSDARG00000040822/ENSDARG00000058601/ENSDARG00000056108/ENSDARG00000026444/ENSDARG00000056008/ENSDARG00000063911/ENSDARG00000093382/ENSDARG00000103740/ENSDARG00000041314/ENSDARG00000036721/ENSDARG00000115557/ENSDARG00000028889/ENSDARG00000039346/ENSDARG00000022438/ENSDARG00000045490/ENSDARG00000014915/ENSDARG00000077967/ENSDARG00000003206/ENSDARG00000074552/ENSDARG00000104517/ENSDARG00000029415/…	32
CC	GO:0033176	proton-transporting V-type ATPase complex	7.77E-08	2.02E-06	1.40E-06	ENSDARG00000036577/ENSDARG00000059057/ENSDARG00000043465/ENSDARG00000069090/ENSDARG00000006370/ENSDARG00000022315/ENSDARG00000023967/ENSDARG00000041417/ENSDARG00000031681/ENSDARG00000034534/ENSDARG00000076318/ENSDARG00000057853/ENSDARG00000035880	13
CC	GO:0005746	mitochondrial respiratory chain	1.05E-07	2.59E-06	1.79E-06	ENSDARG00000056108/ENSDARG00000093382/ENSDARG00000041314/ENSDARG00000115557/ENSDARG00000028889/ENSDARG00000039346/ENSDARG00000022438/ENSDARG00000045490/ENSDARG00000014915/ENSDARG00000074552/ENSDARG00000104517/ENSDARG00000053217/ENSDARG00000011146/ENSDARG00000103101/ENSDARG00000038075/ENSDARG00000015385/ENSDARG00000007745/ENSDARG00000016721/ENSDARG00000056583	19
CC	GO:0097525	spliceosomal snRNP complex	3.48E-07	8.12E-06	5.62E-06	ENSDARG00000058328/ENSDARG00000008032/ENSDARG00000011125/ENSDARG00000077126/ENSDARG00000036995/ENSDARG00000011648/ENSDARG00000056649/ENSDARG00000016855/ENSDARG00000023852/ENSDARG00000033175/ENSDARG00000005945/ENSDARG00000040440/ENSDARG00000071573/ENSDARG00000076283/ENSDARG00000036190/ENSDARG00000018049	16
CC	GO:0030532	small nuclear ribonucleoprotein complex	4.38E-07	9.71E-06	6.71E-06	ENSDARG00000058328/ENSDARG00000008032/ENSDARG00000011125/ENSDARG00000077126/ENSDARG00000036995/ENSDARG00000011648/ENSDARG00000056649/ENSDARG00000016855/ENSDARG00000023852/ENSDARG00000033175/ENSDARG00000005945/ENSDARG00000040440/ENSDARG00000071573/ENSDARG00000076283/ENSDARG00000036190/ENSDARG00000018049	16
CC	GO:0000790	nuclear chromatin	4.62E-07	9.74E-06	6.73E-06	ENSDARG00000068995/ENSDARG00000056725/ENSDARG00000030479/ENSDARG00000099175/ENSDARG00000068996/ENSDARG00000087897/ENSDARG00000116491/ENSDARG00000016871/ENSDARG00000054804/ENSDARG00000060679/ENSDARG00000037291/ENSDARG00000077946/ENSDARG00000013734/ENSDARG00000053990/ENSDARG00000070981/ENSDARG00000031756/ENSDARG00000077227/ENSDARG00000015427/ENSDARG00000103404/ENSDARG00000006235/ENSDARG00000068820/…	30
CC	GO:0030672	synaptic vesicle membrane	5.44E-07	1.05E-05	7.24E-06	ENSDARG00000045945/ENSDARG00000002230/ENSDARG00000030614/ENSDARG00000025206/ENSDARG00000014871/ENSDARG00000025034/ENSDARG00000001127/ENSDARG00000045618/ENSDARG00000110528/ENSDARG00000002564/ENSDARG00000041150/ENSDARG00000059775/ENSDARG00000060711/ENSDARG00000011640	14
CC	GO:0099501	exocytic vesicle membrane	5.44E-07	1.05E-05	7.24E-06	ENSDARG00000045945/ENSDARG00000002230/ENSDARG00000030614/ENSDARG00000025206/ENSDARG00000014871/ENSDARG00000025034/ENSDARG00000001127/ENSDARG00000045618/ENSDARG00000110528/ENSDARG00000002564/ENSDARG00000041150/ENSDARG00000059775/ENSDARG00000060711/ENSDARG00000011640	14
CC	GO:0070469	respiratory chain	7.14E-07	1.32E-05	9.11E-06	ENSDARG00000056108/ENSDARG00000093382/ENSDARG00000041314/ENSDARG00000115557/ENSDARG00000028889/ENSDARG00000039346/ENSDARG00000022438/ENSDARG00000045490/ENSDARG00000014915/ENSDARG00000074552/ENSDARG00000104517/ENSDARG00000053217/ENSDARG00000011146/ENSDARG00000103101/ENSDARG00000038075/ENSDARG00000015385/ENSDARG00000007745/ENSDARG00000016721/ENSDARG00000056583	19
CC	GO:0005875	microtubule associated complex	7.46E-07	1.32E-05	9.14E-06	ENSDARG00000059601/ENSDARG00000058454/ENSDARG00000098936/ENSDARG00000069790/ENSDARG00000008639/ENSDARG00000103394/ENSDARG00000037020/ENSDARG00000061817/ENSDARG00000062024/ENSDARG00000022045/ENSDARG00000079500/ENSDARG00000087538/ENSDARG00000060326/ENSDARG00000010953/ENSDARG00000056753/ENSDARG00000026595/ENSDARG00000005172/ENSDARG00000021582/ENSDARG00000011611/ENSDARG00000098317/ENSDARG00000023988/…	24
CC	GO:0098800	inner mitochondrial membrane protein complex	9.25E-07	1.58E-05	1.09E-05	ENSDARG00000056108/ENSDARG00000026444/ENSDARG00000056008/ENSDARG00000063911/ENSDARG00000093382/ENSDARG00000041314/ENSDARG00000028889/ENSDARG00000039346/ENSDARG00000022438/ENSDARG00000045490/ENSDARG00000014915/ENSDARG00000077967/ENSDARG00000003206/ENSDARG00000074552/ENSDARG00000104517/ENSDARG00000011146/ENSDARG00000103101/ENSDARG00000038075/ENSDARG00000015385/ENSDARG00000007745/ENSDARG00000016721/…	23
CC	GO:0016604	nuclear body	1.14E-06	1.86E-05	1.29E-05	ENSDARG00000028119/ENSDARG00000006621/ENSDARG00000071018/ENSDARG00000016516/ENSDARG00000027734/ENSDARG00000008032/ENSDARG00000056235/ENSDARG00000105293/ENSDARG00000022129/ENSDARG00000017843/ENSDARG00000044267/ENSDARG00000036386/ENSDARG00000059360/ENSDARG00000010381/ENSDARG00000035993/ENSDARG00000018618/ENSDARG00000057484/ENSDARG00000003153/ENSDARG00000008097/ENSDARG00000004735/ENSDARG00000069855/…	22
CC	GO:0098803	respiratory chain complex	1.79E-06	2.83E-05	1.96E-05	ENSDARG00000056108/ENSDARG00000093382/ENSDARG00000041314/ENSDARG00000028889/ENSDARG00000039346/ENSDARG00000022438/ENSDARG00000045490/ENSDARG00000014915/ENSDARG00000074552/ENSDARG00000104517/ENSDARG00000011146/ENSDARG00000103101/ENSDARG00000038075/ENSDARG00000015385/ENSDARG00000007745/ENSDARG00000016721/ENSDARG00000056583	17
CC	GO:0000785	chromatin	2.04E-06	3.11E-05	2.15E-05	ENSDARG00000068995/ENSDARG00000056725/ENSDARG00000030479/ENSDARG00000062326/ENSDARG00000099175/ENSDARG00000103919/ENSDARG00000068996/ENSDARG00000087897/ENSDARG00000044669/ENSDARG00000038559/ENSDARG00000087636/ENSDARG00000068434/ENSDARG00000099572/ENSDARG00000116491/ENSDARG00000020504/ENSDARG00000016871/ENSDARG00000097102/ENSDARG00000036754/ENSDARG00000054804/ENSDARG00000060679/ENSDARG00000035519/…	43
CC	GO:0120114	Sm-like protein family complex	2.82E-06	4.16E-05	2.88E-05	ENSDARG00000058328/ENSDARG00000008032/ENSDARG00000011125/ENSDARG00000077126/ENSDARG00000036995/ENSDARG00000011648/ENSDARG00000056649/ENSDARG00000016855/ENSDARG00000023852/ENSDARG00000033175/ENSDARG00000005945/ENSDARG00000040440/ENSDARG00000071573/ENSDARG00000076283/ENSDARG00000036190/ENSDARG00000018049	16
CC	GO:0005686	U2 snRNP	4.28E-06	6.03E-05	4.17E-05	ENSDARG00000011125/ENSDARG00000011648/ENSDARG00000056649/ENSDARG00000016855/ENSDARG00000033175/ENSDARG00000040440/ENSDARG00000076283/ENSDARG00000018049	8
CC	GO:0071013	catalytic step 2 spliceosome	4.36E-06	6.03E-05	4.17E-05	ENSDARG00000058328/ENSDARG00000011125/ENSDARG00000021945/ENSDARG00000011648/ENSDARG00000015851/ENSDARG00000033175/ENSDARG00000040440/ENSDARG00000076283/ENSDARG00000004706/ENSDARG00000004735/ENSDARG00000014244/ENSDARG00000018049/ENSDARG00000038635	13
CC	GO:0033178	proton-transporting two-sector ATPase complex, catalytic domain	4.98E-06	6.68E-05	4.62E-05	ENSDARG00000030694/ENSDARG00000043465/ENSDARG00000006370/ENSDARG00000023967/ENSDARG00000041417/ENSDARG00000034534/ENSDARG00000070083/ENSDARG00000076318/ENSDARG00000035880	9
CC	GO:0048786	presynaptic active zone	6.39E-06	8.33E-05	5.76E-05	ENSDARG00000036577/ENSDARG00000002230/ENSDARG00000000503/ENSDARG00000077053/ENSDARG00000079161/ENSDARG00000110528/ENSDARG00000098880/ENSDARG00000101606/ENSDARG00000053205/ENSDARG00000069855	10
CC	GO:0016607	nuclear speck	2.49E-05	0.000315041	0.000217838	ENSDARG00000006621/ENSDARG00000016516/ENSDARG00000027734/ENSDARG00000008032/ENSDARG00000056235/ENSDARG00000105293/ENSDARG00000022129/ENSDARG00000017843/ENSDARG00000036386/ENSDARG00000059360/ENSDARG00000018618/ENSDARG00000057484/ENSDARG00000008097/ENSDARG00000004735/ENSDARG00000069855/ENSDARG00000038635	16
CC	GO:0033180	proton-transporting V-type ATPase, V1 domain	3.25E-05	0.000399897	0.000276512	ENSDARG00000043465/ENSDARG00000006370/ENSDARG00000023967/ENSDARG00000041417/ENSDARG00000034534/ENSDARG00000076318/ENSDARG00000035880	7
CC	GO:0030659	cytoplasmic vesicle membrane	5.37E-05	0.000642518	0.000444274	ENSDARG00000045945/ENSDARG00000002230/ENSDARG00000030614/ENSDARG00000020798/ENSDARG00000025206/ENSDARG00000014871/ENSDARG00000025034/ENSDARG00000001127/ENSDARG00000045618/ENSDARG00000086288/ENSDARG00000004580/ENSDARG00000110528/ENSDARG00000002564/ENSDARG00000041150/ENSDARG00000026967/ENSDARG00000059775/ENSDARG00000060711/ENSDARG00000097897/ENSDARG00000018562/ENSDARG00000093945/ENSDARG00000017844/…	23
CC	GO:0030658	transport vesicle membrane	6.66E-05	0.000767562	0.000530736	ENSDARG00000045945/ENSDARG00000002230/ENSDARG00000030614/ENSDARG00000025206/ENSDARG00000014871/ENSDARG00000025034/ENSDARG00000001127/ENSDARG00000045618/ENSDARG00000086288/ENSDARG00000110528/ENSDARG00000002564/ENSDARG00000041150/ENSDARG00000059775/ENSDARG00000060711/ENSDARG00000093945/ENSDARG00000011640	16
CC	GO:0012506	vesicle membrane	7.13E-05	0.000767562	0.000530736	ENSDARG00000045945/ENSDARG00000002230/ENSDARG00000030614/ENSDARG00000020798/ENSDARG00000025206/ENSDARG00000014871/ENSDARG00000025034/ENSDARG00000001127/ENSDARG00000045618/ENSDARG00000086288/ENSDARG00000004580/ENSDARG00000110528/ENSDARG00000002564/ENSDARG00000041150/ENSDARG00000026967/ENSDARG00000059775/ENSDARG00000060711/ENSDARG00000097897/ENSDARG00000018562/ENSDARG00000093945/ENSDARG00000017844/…	23
CC	GO:0099513	polymeric cytoskeletal fiber	7.19E-05	0.000767562	0.000530736	ENSDARG00000059601/ENSDARG00000016301/ENSDARG00000055216/ENSDARG00000098591/ENSDARG00000074443/ENSDARG00000058454/ENSDARG00000068745/ENSDARG00000045014/ENSDARG00000098936/ENSDARG00000087616/ENSDARG00000069790/ENSDARG00000104436/ENSDARG00000031382/ENSDARG00000103394/ENSDARG00000037020/ENSDARG00000001889/ENSDARG00000061817/ENSDARG00000062024/ENSDARG00000022045/ENSDARG00000079500/ENSDARG00000028306/…	39
CC	GO:0030117	membrane coat	7.28E-05	0.000767562	0.000530736	ENSDARG00000020798/ENSDARG00000045618/ENSDARG00000039882/ENSDARG00000016128/ENSDARG00000002790/ENSDARG00000026967/ENSDARG00000098990/ENSDARG00000097897/ENSDARG00000058504/ENSDARG00000071424/ENSDARG00000035152/ENSDARG00000096249/ENSDARG00000018562/ENSDARG00000017844/ENSDARG00000034823	15
CC	GO:0048475	coated membrane	7.28E-05	0.000767562	0.000530736	ENSDARG00000020798/ENSDARG00000045618/ENSDARG00000039882/ENSDARG00000016128/ENSDARG00000002790/ENSDARG00000026967/ENSDARG00000098990/ENSDARG00000097897/ENSDARG00000058504/ENSDARG00000071424/ENSDARG00000035152/ENSDARG00000096249/ENSDARG00000018562/ENSDARG00000017844/ENSDARG00000034823	15
CC	GO:0072546	ER membrane protein complex	0.000101696	0.001047706	0.000724445	ENSDARG00000012144/ENSDARG00000039268/ENSDARG00000034633/ENSDARG00000003308/ENSDARG00000054793/ENSDARG00000020607	6
CC	GO:0031966	mitochondrial membrane	0.000116159	0.001169505	0.000808663	ENSDARG00000040822/ENSDARG00000089109/ENSDARG00000058601/ENSDARG00000056108/ENSDARG00000026444/ENSDARG00000045132/ENSDARG00000077256/ENSDARG00000039203/ENSDARG00000056008/ENSDARG00000063911/ENSDARG00000093382/ENSDARG00000053753/ENSDARG00000103740/ENSDARG00000041314/ENSDARG00000038731/ENSDARG00000036721/ENSDARG00000115557/ENSDARG00000028889/ENSDARG00000070801/ENSDARG00000039346/ENSDARG00000003695/…	42
CC	GO:0043025	neuronal cell body	0.000126896	0.001249224	0.000863786	ENSDARG00000059601/ENSDARG00000055874/ENSDARG00000111235/ENSDARG00000027740/ENSDARG00000104413/ENSDARG00000022045/ENSDARG00000070037/ENSDARG00000051852/ENSDARG00000060326/ENSDARG00000053475/ENSDARG00000026595/ENSDARG00000037433/ENSDARG00000032013	13
CC	GO:0033177	proton-transporting two-sector ATPase complex, proton-transporting domain	0.000146836	0.001414094	0.000977787	ENSDARG00000036577/ENSDARG00000059057/ENSDARG00000069090/ENSDARG00000031681/ENSDARG00000056008/ENSDARG00000063911/ENSDARG00000057853/ENSDARG00000077967	8
CC	GO:0005750	mitochondrial respiratory chain complex III	0.000195379	0.001803183	0.001246825	ENSDARG00000093382/ENSDARG00000104517/ENSDARG00000011146/ENSDARG00000038075/ENSDARG00000007745	5
CC	GO:0045275	respiratory chain complex III	0.000195379	0.001803183	0.001246825	ENSDARG00000093382/ENSDARG00000104517/ENSDARG00000011146/ENSDARG00000038075/ENSDARG00000007745	5
CC	GO:1990204	oxidoreductase complex	0.000234187	0.002117241	0.001463983	ENSDARG00000093382/ENSDARG00000041314/ENSDARG00000028889/ENSDARG00000039346/ENSDARG00000045490/ENSDARG00000014915/ENSDARG00000074552/ENSDARG00000104517/ENSDARG00000011146/ENSDARG00000103101/ENSDARG00000038075/ENSDARG00000015385/ENSDARG00000007745/ENSDARG00000016721/ENSDARG00000056583	15
CC	GO:0044297	cell body	0.000298573	0.002645353	0.00182915	ENSDARG00000059601/ENSDARG00000055874/ENSDARG00000111235/ENSDARG00000027740/ENSDARG00000104413/ENSDARG00000022045/ENSDARG00000070037/ENSDARG00000051852/ENSDARG00000060326/ENSDARG00000053475/ENSDARG00000026595/ENSDARG00000037433/ENSDARG00000032013	13
CC	GO:0036477	somatodendritic compartment	0.000383895	0.00333462	0.002305749	ENSDARG00000059601/ENSDARG00000055874/ENSDARG00000111235/ENSDARG00000027740/ENSDARG00000104413/ENSDARG00000037020/ENSDARG00000061817/ENSDARG00000062024/ENSDARG00000068989/ENSDARG00000022045/ENSDARG00000070037/ENSDARG00000010042/ENSDARG00000060639/ENSDARG00000051852/ENSDARG00000060326/ENSDARG00000053475/ENSDARG00000026531/ENSDARG00000026595/ENSDARG00000101759/ENSDARG00000074328/ENSDARG00000018817/…	26
CC	GO:0033267	axon part	0.000403739	0.003439545	0.0023783	ENSDARG00000033234/ENSDARG00000070537/ENSDARG00000018997/ENSDARG00000061918/ENSDARG00000002587/ENSDARG00000037433/ENSDARG00000071424/ENSDARG00000058868/ENSDARG00000019231/ENSDARG00000038432	10
CC	GO:0005682	U5 snRNP	0.000453751	0.003792669	0.002622471	ENSDARG00000011125/ENSDARG00000011648/ENSDARG00000033175/ENSDARG00000040440/ENSDARG00000076283/ENSDARG00000036190	6
CC	GO:0019897	extrinsic component of plasma membrane	0.000487612	0.004000228	0.002765989	ENSDARG00000009553/ENSDARG00000056831/ENSDARG00000015931/ENSDARG00000016676/ENSDARG00000011370/ENSDARG00000070037/ENSDARG00000014215/ENSDARG00000036058/ENSDARG00000017294/ENSDARG00000015002/ENSDARG00000038693/ENSDARG00000021647/ENSDARG00000045415/ENSDARG00000053326/ENSDARG00000018693/ENSDARG00000014137/ENSDARG00000014571	17
CC	GO:0005740	mitochondrial envelope	0.000578189	0.00465705	0.003220153	ENSDARG00000040822/ENSDARG00000089109/ENSDARG00000058601/ENSDARG00000056108/ENSDARG00000026444/ENSDARG00000045132/ENSDARG00000077256/ENSDARG00000039203/ENSDARG00000056008/ENSDARG00000063911/ENSDARG00000093382/ENSDARG00000053753/ENSDARG00000103740/ENSDARG00000041314/ENSDARG00000038731/ENSDARG00000036721/ENSDARG00000115557/ENSDARG00000028889/ENSDARG00000070801/ENSDARG00000039346/ENSDARG00000003695/…	42
CC	GO:0005685	U1 snRNP	0.000617503	0.004884892	0.003377697	ENSDARG00000011125/ENSDARG00000077126/ENSDARG00000011648/ENSDARG00000033175/ENSDARG00000040440/ENSDARG00000076283	6
CC	GO:0005747	mitochondrial respiratory chain complex I	0.00065686	0.004932017	0.003410281	ENSDARG00000041314/ENSDARG00000028889/ENSDARG00000039346/ENSDARG00000045490/ENSDARG00000014915/ENSDARG00000074552/ENSDARG00000103101/ENSDARG00000015385/ENSDARG00000056583	9
CC	GO:0030964	NADH dehydrogenase complex	0.00065686	0.004932017	0.003410281	ENSDARG00000041314/ENSDARG00000028889/ENSDARG00000039346/ENSDARG00000045490/ENSDARG00000014915/ENSDARG00000074552/ENSDARG00000103101/ENSDARG00000015385/ENSDARG00000056583	9
CC	GO:0045271	respiratory chain complex I	0.00065686	0.004932017	0.003410281	ENSDARG00000041314/ENSDARG00000028889/ENSDARG00000039346/ENSDARG00000045490/ENSDARG00000014915/ENSDARG00000074552/ENSDARG00000103101/ENSDARG00000015385/ENSDARG00000056583	9
CC	GO:0098798	mitochondrial protein complex	0.000796289	0.00587927	0.004065267	ENSDARG00000056108/ENSDARG00000026444/ENSDARG00000056008/ENSDARG00000063911/ENSDARG00000093382/ENSDARG00000041314/ENSDARG00000036721/ENSDARG00000028889/ENSDARG00000039346/ENSDARG00000022438/ENSDARG00000045490/ENSDARG00000014915/ENSDARG00000077967/ENSDARG00000003206/ENSDARG00000074552/ENSDARG00000104517/ENSDARG00000029415/ENSDARG00000011146/ENSDARG00000103101/ENSDARG00000038075/ENSDARG00000015385/…	26
CC	GO:0030135	coated vesicle	0.000868646	0.006308362	0.004361966	ENSDARG00000020798/ENSDARG00000015931/ENSDARG00000045618/ENSDARG00000053122/ENSDARG00000046022/ENSDARG00000024954/ENSDARG00000026967/ENSDARG00000097897/ENSDARG00000014137/ENSDARG00000041391/ENSDARG00000018562/ENSDARG00000020607/ENSDARG00000093945/ENSDARG00000017844/ENSDARG00000034823/ENSDARG00000039601	16
CC	GO:0000228	nuclear chromosome	0.000890214	0.006360721	0.00439817	ENSDARG00000068995/ENSDARG00000056725/ENSDARG00000030479/ENSDARG00000099175/ENSDARG00000068996/ENSDARG00000087897/ENSDARG00000116491/ENSDARG00000016871/ENSDARG00000054804/ENSDARG00000060679/ENSDARG00000037291/ENSDARG00000077946/ENSDARG00000013734/ENSDARG00000053990/ENSDARG00000070981/ENSDARG00000031756/ENSDARG00000077227/ENSDARG00000013016/ENSDARG00000015427/ENSDARG00000103404/ENSDARG00000006235/…	32
CC	GO:0070069	cytochrome complex	0.000924006	0.006497375	0.00449266	ENSDARG00000056108/ENSDARG00000093382/ENSDARG00000022438/ENSDARG00000104517/ENSDARG00000011146/ENSDARG00000038075/ENSDARG00000007745	7
CC	GO:0033179	proton-transporting V-type ATPase, V0 domain	0.001050778	0.00717364	0.004960269	ENSDARG00000036577/ENSDARG00000059057/ENSDARG00000069090/ENSDARG00000031681/ENSDARG00000057853	5
CC	GO:0005743	mitochondrial inner membrane	0.001056442	0.00717364	0.004960269	ENSDARG00000056108/ENSDARG00000026444/ENSDARG00000056008/ENSDARG00000063911/ENSDARG00000093382/ENSDARG00000041314/ENSDARG00000038731/ENSDARG00000115557/ENSDARG00000028889/ENSDARG00000070801/ENSDARG00000039346/ENSDARG00000022438/ENSDARG00000052304/ENSDARG00000045490/ENSDARG00000014915/ENSDARG00000077967/ENSDARG00000003206/ENSDARG00000074552/ENSDARG00000104517/ENSDARG00000053217/ENSDARG00000098017/…	30
CC	GO:0005834	heterotrimeric G-protein complex	0.001084952	0.00717364	0.004960269	ENSDARG00000009553/ENSDARG00000056831/ENSDARG00000016676/ENSDARG00000036058/ENSDARG00000017294/ENSDARG00000038693/ENSDARG00000021647/ENSDARG00000045415/ENSDARG00000053326	9
CC	GO:1905360	GTPase complex	0.001084952	0.00717364	0.004960269	ENSDARG00000009553/ENSDARG00000056831/ENSDARG00000016676/ENSDARG00000036058/ENSDARG00000017294/ENSDARG00000038693/ENSDARG00000021647/ENSDARG00000045415/ENSDARG00000053326	9
CC	GO:0044454	nuclear chromosome part	0.001169805	0.007620934	0.005269554	ENSDARG00000068995/ENSDARG00000056725/ENSDARG00000030479/ENSDARG00000099175/ENSDARG00000068996/ENSDARG00000087897/ENSDARG00000116491/ENSDARG00000016871/ENSDARG00000054804/ENSDARG00000060679/ENSDARG00000037291/ENSDARG00000077946/ENSDARG00000013734/ENSDARG00000053990/ENSDARG00000070981/ENSDARG00000031756/ENSDARG00000077227/ENSDARG00000013016/ENSDARG00000015427/ENSDARG00000103404/ENSDARG00000006235/…	31
CC	GO:0030118	clathrin coat	0.001275218	0.008187268	0.00566115	ENSDARG00000020798/ENSDARG00000045618/ENSDARG00000016128/ENSDARG00000002790/ENSDARG00000026967/ENSDARG00000097897/ENSDARG00000035152/ENSDARG00000096249	8
CC	GO:0005905	clathrin-coated pit	0.00141071	0.008679786	0.006001705	ENSDARG00000015931/ENSDARG00000045618/ENSDARG00000002790/ENSDARG00000004472/ENSDARG00000026967/ENSDARG00000097897/ENSDARG00000014137	7
CC	GO:0046540	U4/U6 x U5 tri-snRNP complex	0.00141071	0.008679786	0.006001705	ENSDARG00000011125/ENSDARG00000036995/ENSDARG00000033175/ENSDARG00000005945/ENSDARG00000040440/ENSDARG00000071573/ENSDARG00000036190	7
CC	GO:0097526	spliceosomal tri-snRNP complex	0.00141071	0.008679786	0.006001705	ENSDARG00000011125/ENSDARG00000036995/ENSDARG00000033175/ENSDARG00000005945/ENSDARG00000040440/ENSDARG00000071573/ENSDARG00000036190	7
CC	GO:0030426	growth cone	0.001457964	0.008847645	0.006117773	ENSDARG00000033234/ENSDARG00000070537/ENSDARG00000002587/ENSDARG00000037433/ENSDARG00000058868	5
CC	GO:0150034	distal axon	0.001516456	0.009078246	0.006277223	ENSDARG00000033234/ENSDARG00000070537/ENSDARG00000018997/ENSDARG00000061918/ENSDARG00000002587/ENSDARG00000037433/ENSDARG00000071424/ENSDARG00000058868	8
CC	GO:0030141	secretory granule	0.001792477	0.010587566	0.007320855	ENSDARG00000038574/ENSDARG00000055874/ENSDARG00000030614/ENSDARG00000077045/ENSDARG00000025206/ENSDARG00000008829/ENSDARG00000003994/ENSDARG00000011640	8
CC	GO:0044433	cytoplasmic vesicle part	0.002193334	0.012784827	0.008840168	ENSDARG00000045945/ENSDARG00000002230/ENSDARG00000030614/ENSDARG00000020798/ENSDARG00000025206/ENSDARG00000014871/ENSDARG00000025034/ENSDARG00000001127/ENSDARG00000045618/ENSDARG00000086288/ENSDARG00000004580/ENSDARG00000110528/ENSDARG00000002564/ENSDARG00000053122/ENSDARG00000041150/ENSDARG00000026068/ENSDARG00000017338/ENSDARG00000026967/ENSDARG00000059775/ENSDARG00000060711/ENSDARG00000038615/…	30
CC	GO:0005688	U6 snRNP	0.002403398	0.01365007	0.009438447	ENSDARG00000058328/ENSDARG00000036995/ENSDARG00000023852/ENSDARG00000071573	4
CC	GO:0098533	ATPase dependent transmembrane transport complex	0.002403398	0.01365007	0.009438447	ENSDARG00000099203/ENSDARG00000015790/ENSDARG00000042837/ENSDARG00000076833	4
CC	GO:0009898	cytoplasmic side of plasma membrane	0.002819298	0.01580948	0.010931588	ENSDARG00000009553/ENSDARG00000056831/ENSDARG00000016676/ENSDARG00000011370/ENSDARG00000070037/ENSDARG00000038655/ENSDARG00000036058/ENSDARG00000017294/ENSDARG00000038693/ENSDARG00000021647/ENSDARG00000045415/ENSDARG00000053326	12
CC	GO:0000776	kinetochore	0.003279647	0.018126166	0.012533478	ENSDARG00000010953/ENSDARG00000026595/ENSDARG00000101216/ENSDARG00000103922/ENSDARG00000018691/ENSDARG00000020345/ENSDARG00000058868/ENSDARG00000026892/ENSDARG00000032013/ENSDARG00000004735	10
CC	GO:0030136	clathrin-coated vesicle	0.003314265	0.018126166	0.012533478	ENSDARG00000020798/ENSDARG00000015931/ENSDARG00000045618/ENSDARG00000053122/ENSDARG00000026967/ENSDARG00000097897/ENSDARG00000014137/ENSDARG00000020607	8
CC	GO:0016471	vacuolar proton-transporting V-type ATPase complex	0.003370447	0.018208633	0.012590501	ENSDARG00000069090/ENSDARG00000006370/ENSDARG00000022315/ENSDARG00000023967/ENSDARG00000035880	5
CC	GO:0030119	AP-type membrane coat adaptor complex	0.003503845	0.018701243	0.01293112	ENSDARG00000016128/ENSDARG00000002790/ENSDARG00000026967/ENSDARG00000097897/ENSDARG00000071424/ENSDARG00000035152/ENSDARG00000096249	7
CC	GO:0031234	extrinsic component of cytoplasmic side of plasma membrane	0.004190194	0.022098283	0.01528003	ENSDARG00000009553/ENSDARG00000056831/ENSDARG00000016676/ENSDARG00000011370/ENSDARG00000070037/ENSDARG00000036058/ENSDARG00000017294/ENSDARG00000038693/ENSDARG00000021647/ENSDARG00000045415/ENSDARG00000053326	11
CC	GO:0032592	integral component of mitochondrial membrane	0.004331669	0.022294327	0.015415586	ENSDARG00000040822/ENSDARG00000058601/ENSDARG00000026444/ENSDARG00000093382/ENSDARG00000103740/ENSDARG00000003206/ENSDARG00000098017/ENSDARG00000024478/ENSDARG00000101619	9
CC	GO:0034708	methyltransferase complex	0.004366963	0.022294327	0.015415586	ENSDARG00000056929/ENSDARG00000024844/ENSDARG00000006124/ENSDARG00000060697/ENSDARG00000099675/ENSDARG00000038737/ENSDARG00000075560/ENSDARG00000010381/ENSDARG00000003098/ENSDARG00000037177/ENSDARG00000033175/ENSDARG00000004427/ENSDARG00000029058	13
CC	GO:0005684	U2-type spliceosomal complex	0.004378344	0.022294327	0.015415586	ENSDARG00000016516/ENSDARG00000058328/ENSDARG00000011125/ENSDARG00000011648/ENSDARG00000056649/ENSDARG00000033175/ENSDARG00000076283/ENSDARG00000004706	8
CC	GO:0030131	clathrin adaptor complex	0.004902366	0.024678958	0.017064457	ENSDARG00000016128/ENSDARG00000002790/ENSDARG00000026967/ENSDARG00000097897/ENSDARG00000035152/ENSDARG00000096249	6
CC	GO:0098562	cytoplasmic side of membrane	0.004969659	0.024736619	0.017104327	ENSDARG00000009553/ENSDARG00000056831/ENSDARG00000016676/ENSDARG00000011370/ENSDARG00000070037/ENSDARG00000038655/ENSDARG00000036058/ENSDARG00000017294/ENSDARG00000038693/ENSDARG00000021647/ENSDARG00000045415/ENSDARG00000053326	12
CC	GO:0019898	extrinsic component of membrane	0.005341216	0.025719114	0.017783681	ENSDARG00000009553/ENSDARG00000056831/ENSDARG00000015931/ENSDARG00000016676/ENSDARG00000011370/ENSDARG00000070037/ENSDARG00000014215/ENSDARG00000036058/ENSDARG00000017294/ENSDARG00000015002/ENSDARG00000038693/ENSDARG00000034409/ENSDARG00000021647/ENSDARG00000045415/ENSDARG00000053326/ENSDARG00000036040/ENSDARG00000018693/ENSDARG00000014137/ENSDARG00000014571/ENSDARG00000038524	20
CC	GO:0030425	dendrite	0.005341216	0.025719114	0.017783681	ENSDARG00000059601/ENSDARG00000104413/ENSDARG00000037020/ENSDARG00000061817/ENSDARG00000062024/ENSDARG00000068989/ENSDARG00000022045/ENSDARG00000070037/ENSDARG00000010042/ENSDARG00000060639/ENSDARG00000051852/ENSDARG00000060326/ENSDARG00000026531/ENSDARG00000101759/ENSDARG00000074328/ENSDARG00000018817/ENSDARG00000059775/ENSDARG00000037433/ENSDARG00000041062/ENSDARG00000020101	20
CC	GO:0097447	dendritic tree	0.005341216	0.025719114	0.017783681	ENSDARG00000059601/ENSDARG00000104413/ENSDARG00000037020/ENSDARG00000061817/ENSDARG00000062024/ENSDARG00000068989/ENSDARG00000022045/ENSDARG00000070037/ENSDARG00000010042/ENSDARG00000060639/ENSDARG00000051852/ENSDARG00000060326/ENSDARG00000026531/ENSDARG00000101759/ENSDARG00000074328/ENSDARG00000018817/ENSDARG00000059775/ENSDARG00000037433/ENSDARG00000041062/ENSDARG00000020101	20
CC	GO:0098794	postsynapse	0.005621581	0.02677807	0.018515904	ENSDARG00000052769/ENSDARG00000099744/ENSDARG00000015314/ENSDARG00000031720/ENSDARG00000045618/ENSDARG00000025728/ENSDARG00000102376/ENSDARG00000073883/ENSDARG00000052765/ENSDARG00000068989/ENSDARG00000010042/ENSDARG00000060639/ENSDARG00000003420/ENSDARG00000020450/ENSDARG00000070626/ENSDARG00000027828/ENSDARG00000101759/ENSDARG00000074328/ENSDARG00000021352/ENSDARG00000074581/ENSDARG00000037433/…	22
CC	GO:0019866	organelle inner membrane	0.005782852	0.027253228	0.018844456	ENSDARG00000056108/ENSDARG00000026444/ENSDARG00000056008/ENSDARG00000063911/ENSDARG00000093382/ENSDARG00000041314/ENSDARG00000038731/ENSDARG00000115557/ENSDARG00000028889/ENSDARG00000070801/ENSDARG00000039346/ENSDARG00000022438/ENSDARG00000052304/ENSDARG00000045490/ENSDARG00000014915/ENSDARG00000077967/ENSDARG00000003206/ENSDARG00000074552/ENSDARG00000104517/ENSDARG00000053217/ENSDARG00000098017/…	30
CC	GO:0098573	intrinsic component of mitochondrial membrane	0.006125502	0.028564184	0.019750927	ENSDARG00000040822/ENSDARG00000058601/ENSDARG00000026444/ENSDARG00000093382/ENSDARG00000103740/ENSDARG00000003206/ENSDARG00000098017/ENSDARG00000024478/ENSDARG00000101619	9
CC	GO:0005849	mRNA cleavage factor complex	0.006365581	0.029071672	0.020101833	ENSDARG00000018618/ENSDARG00000003153/ENSDARG00000090788/ENSDARG00000070431	4
CC	GO:0005868	cytoplasmic dynein complex	0.006365581	0.029071672	0.020101833	ENSDARG00000058454/ENSDARG00000005172/ENSDARG00000021582/ENSDARG00000098317	4
CC	GO:0030427	site of polarized growth	0.006633057	0.029984126	0.020732756	ENSDARG00000033234/ENSDARG00000070537/ENSDARG00000002587/ENSDARG00000037433/ENSDARG00000058868	5
CC	GO:0005741	mitochondrial outer membrane	0.006742529	0.030171116	0.020862053	ENSDARG00000040822/ENSDARG00000089109/ENSDARG00000058601/ENSDARG00000045132/ENSDARG00000039203/ENSDARG00000053753/ENSDARG00000103740/ENSDARG00000036721/ENSDARG00000003695/ENSDARG00000045146/ENSDARG00000029415	11
CC	GO:0005871	kinesin complex	0.008442656	0.037400965	0.025861188	ENSDARG00000098936/ENSDARG00000008639/ENSDARG00000103394/ENSDARG00000037020/ENSDARG00000061817/ENSDARG00000062024/ENSDARG00000079500/ENSDARG00000087538/ENSDARG00000010953	9
CC	GO:0008287	protein serine/threonine phosphatase complex	0.009174006	0.039843968	0.027550421	ENSDARG00000025106/ENSDARG00000056797/ENSDARG00000004988/ENSDARG00000007791/ENSDARG00000009740/ENSDARG00000057456/ENSDARG00000102009/ENSDARG00000069118	8
CC	GO:1903293	phosphatase complex	0.009174006	0.039843968	0.027550421	ENSDARG00000025106/ENSDARG00000056797/ENSDARG00000004988/ENSDARG00000007791/ENSDARG00000009740/ENSDARG00000057456/ENSDARG00000102009/ENSDARG00000069118	8
CC	GO:1904949	ATPase complex	0.009549749	0.040952258	0.028316757	ENSDARG00000099203/ENSDARG00000015790/ENSDARG00000016871/ENSDARG00000054804/ENSDARG00000037291/ENSDARG00000077946/ENSDARG00000042837/ENSDARG00000070981/ENSDARG00000076833/ENSDARG00000103404/ENSDARG00000077361	11
CC	GO:0005776	autophagosome	0.009614074	0.040952258	0.028316757	ENSDARG00000027200/ENSDARG00000101127/ENSDARG00000088178/ENSDARG00000102572/ENSDARG00000033609/ENSDARG00000035557/ENSDARG00000028017	7
CC	GO:0005669	transcription factor TFIID complex	0.009753008	0.041148403	0.028452383	ENSDARG00000019572/ENSDARG00000104030/ENSDARG00000045513/ENSDARG00000056099/ENSDARG00000070834	5
CC	GO:0000775	chromosome, centromeric region	0.010375049	0.042166483	0.029156342	ENSDARG00000010953/ENSDARG00000026595/ENSDARG00000101216/ENSDARG00000103922/ENSDARG00000018691/ENSDARG00000020345/ENSDARG00000058868/ENSDARG00000026892/ENSDARG00000032013/ENSDARG00000006092/ENSDARG00000004735	11
CC	GO:0019867	outer membrane	0.010375049	0.042166483	0.029156342	ENSDARG00000040822/ENSDARG00000089109/ENSDARG00000058601/ENSDARG00000045132/ENSDARG00000039203/ENSDARG00000053753/ENSDARG00000103740/ENSDARG00000036721/ENSDARG00000003695/ENSDARG00000045146/ENSDARG00000029415	11
CC	GO:0031968	organelle outer membrane	0.010375049	0.042166483	0.029156342	ENSDARG00000040822/ENSDARG00000089109/ENSDARG00000058601/ENSDARG00000045132/ENSDARG00000039203/ENSDARG00000053753/ENSDARG00000103740/ENSDARG00000036721/ENSDARG00000003695/ENSDARG00000045146/ENSDARG00000029415	11
CC	GO:0035097	histone methyltransferase complex	0.010375049	0.042166483	0.029156342	ENSDARG00000056929/ENSDARG00000024844/ENSDARG00000006124/ENSDARG00000060697/ENSDARG00000099675/ENSDARG00000038737/ENSDARG00000075560/ENSDARG00000010381/ENSDARG00000003098/ENSDARG00000004427/ENSDARG00000029058	11
CC	GO:0030867	rough endoplasmic reticulum membrane	0.010578326	0.042601806	0.029457349	ENSDARG00000077256/ENSDARG00000056092/ENSDARG00000054578/ENSDARG00000005625	4
CC	GO:0005774	vacuolar membrane	0.011887497	0.047442894	0.032804757	ENSDARG00000036577/ENSDARG00000069090/ENSDARG00000006370/ENSDARG00000022315/ENSDARG00000023967/ENSDARG00000027200/ENSDARG00000078686/ENSDARG00000034534/ENSDARG00000101127/ENSDARG00000038615/ENSDARG00000076318/ENSDARG00000104223/ENSDARG00000057853/ENSDARG00000035880/ENSDARG00000033609/ENSDARG00000035557	16
CC	GO:0005793	endoplasmic reticulum-Golgi intermediate compartment	0.012286888	0.04859903	0.033604177	ENSDARG00000046022/ENSDARG00000024954/ENSDARG00000026068/ENSDARG00000041391/ENSDARG00000093945/ENSDARG00000034823/ENSDARG00000036299	7
CC	GO:0044437	vacuolar part	0.012604998	0.04898954	0.033874198	ENSDARG00000036577/ENSDARG00000069090/ENSDARG00000006370/ENSDARG00000022315/ENSDARG00000023967/ENSDARG00000027200/ENSDARG00000078686/ENSDARG00000034534/ENSDARG00000101127/ENSDARG00000038615/ENSDARG00000076318/ENSDARG00000104223/ENSDARG00000057853/ENSDARG00000035880/ENSDARG00000033609/ENSDARG00000035557	16
CC	GO:0097060	synaptic membrane	0.012606789	0.04898954	0.033874198	ENSDARG00000055874/ENSDARG00000000503/ENSDARG00000052769/ENSDARG00000015314/ENSDARG00000015931/ENSDARG00000104413/ENSDARG00000031720/ENSDARG00000025728/ENSDARG00000102376/ENSDARG00000073883/ENSDARG00000052765/ENSDARG00000010042/ENSDARG00000003420/ENSDARG00000020450/ENSDARG00000070626/ENSDARG00000027828/ENSDARG00000101606/ENSDARG00000021352/ENSDARG00000018693/ENSDARG00000014137	20
MF	GO:0019829	cation-transporting ATPase activity	2.35E-13	4.69E-11	4.14E-11	ENSDARG00000036577/ENSDARG00000030694/ENSDARG00000099203/ENSDARG00000018259/ENSDARG00000069090/ENSDARG00000006370/ENSDARG00000015790/ENSDARG00000022315/ENSDARG00000023967/ENSDARG00000041417/ENSDARG00000031681/ENSDARG00000023445/ENSDARG00000043474/ENSDARG00000012684/ENSDARG00000063433/ENSDARG00000044902/ENSDARG00000056008/ENSDARG00000034534/ENSDARG00000063911/ENSDARG00000070083/ENSDARG00000076318/…	25
MF	GO:0022853	active ion transmembrane transporter activity	2.35E-13	4.69E-11	4.14E-11	ENSDARG00000036577/ENSDARG00000030694/ENSDARG00000099203/ENSDARG00000018259/ENSDARG00000069090/ENSDARG00000006370/ENSDARG00000015790/ENSDARG00000022315/ENSDARG00000023967/ENSDARG00000041417/ENSDARG00000031681/ENSDARG00000023445/ENSDARG00000043474/ENSDARG00000012684/ENSDARG00000063433/ENSDARG00000044902/ENSDARG00000056008/ENSDARG00000034534/ENSDARG00000063911/ENSDARG00000070083/ENSDARG00000076318/…	25
MF	GO:0042625	ATPase coupled ion transmembrane transporter activity	2.35E-13	4.69E-11	4.14E-11	ENSDARG00000036577/ENSDARG00000030694/ENSDARG00000099203/ENSDARG00000018259/ENSDARG00000069090/ENSDARG00000006370/ENSDARG00000015790/ENSDARG00000022315/ENSDARG00000023967/ENSDARG00000041417/ENSDARG00000031681/ENSDARG00000023445/ENSDARG00000043474/ENSDARG00000012684/ENSDARG00000063433/ENSDARG00000044902/ENSDARG00000056008/ENSDARG00000034534/ENSDARG00000063911/ENSDARG00000070083/ENSDARG00000076318/…	25
MF	GO:0019904	protein domain specific binding	1.22E-10	1.82E-08	1.61E-08	ENSDARG00000071658/ENSDARG00000067626/ENSDARG00000005560/ENSDARG00000023323/ENSDARG00000040287/ENSDARG00000042539/ENSDARG00000013414/ENSDARG00000069469/ENSDARG00000023445/ENSDARG00000043474/ENSDARG00000012684/ENSDARG00000013979/ENSDARG00000032575/ENSDARG00000063433/ENSDARG00000052856/ENSDARG00000017338/ENSDARG00000044902/ENSDARG00000010137/ENSDARG00000013078/ENSDARG00000062991/ENSDARG00000075758/…	28
MF	GO:0015662	ATPase activity, coupled to transmembrane movement of ions, phosphorylative mechanism	2.63E-09	3.15E-07	2.78E-07	ENSDARG00000030694/ENSDARG00000099203/ENSDARG00000018259/ENSDARG00000069090/ENSDARG00000015790/ENSDARG00000022315/ENSDARG00000023967/ENSDARG00000023445/ENSDARG00000043474/ENSDARG00000012684/ENSDARG00000063433/ENSDARG00000044902/ENSDARG00000042837/ENSDARG00000076833/ENSDARG00000035880	15
MF	GO:0003729	mRNA binding	4.28E-09	4.27E-07	3.77E-07	ENSDARG00000041323/ENSDARG00000098702/ENSDARG00000070045/ENSDARG00000014746/ENSDARG00000002131/ENSDARG00000034668/ENSDARG00000089302/ENSDARG00000103672/ENSDARG00000040031/ENSDARG00000010083/ENSDARG00000086327/ENSDARG00000014790/ENSDARG00000014569/ENSDARG00000037433/ENSDARG00000016516/ENSDARG00000052182/ENSDARG00000059398/ENSDARG00000100499/ENSDARG00000070922/ENSDARG00000036162/ENSDARG00000077126/…	34
MF	GO:0044769	ATPase activity, coupled to transmembrane movement of ions, rotational mechanism	2.47E-08	2.12E-06	1.87E-06	ENSDARG00000036577/ENSDARG00000030694/ENSDARG00000069090/ENSDARG00000006370/ENSDARG00000023967/ENSDARG00000041417/ENSDARG00000031681/ENSDARG00000056008/ENSDARG00000034534/ENSDARG00000063911/ENSDARG00000070083/ENSDARG00000076318/ENSDARG00000057853/ENSDARG00000035880	14
MF	GO:0015631	tubulin binding	3.39E-08	2.54E-06	2.24E-06	ENSDARG00000059601/ENSDARG00000033655/ENSDARG00000033234/ENSDARG00000030106/ENSDARG00000059311/ENSDARG00000068745/ENSDARG00000098936/ENSDARG00000070537/ENSDARG00000087616/ENSDARG00000043932/ENSDARG00000103394/ENSDARG00000037020/ENSDARG00000061817/ENSDARG00000062024/ENSDARG00000022045/ENSDARG00000079500/ENSDARG00000010042/ENSDARG00000087538/ENSDARG00000060326/ENSDARG00000010953/ENSDARG00000026595/…	35
MF	GO:0042626	ATPase activity, coupled to transmembrane movement of substances	8.93E-08	5.35E-06	4.72E-06	ENSDARG00000036577/ENSDARG00000030694/ENSDARG00000099203/ENSDARG00000018259/ENSDARG00000069090/ENSDARG00000006370/ENSDARG00000015790/ENSDARG00000022315/ENSDARG00000023967/ENSDARG00000041417/ENSDARG00000031681/ENSDARG00000023445/ENSDARG00000043474/ENSDARG00000012684/ENSDARG00000063433/ENSDARG00000044902/ENSDARG00000056008/ENSDARG00000034534/ENSDARG00000063911/ENSDARG00000070083/ENSDARG00000076318/…	25
MF	GO:0043492	ATPase activity, coupled to movement of substances	8.93E-08	5.35E-06	4.72E-06	ENSDARG00000036577/ENSDARG00000030694/ENSDARG00000099203/ENSDARG00000018259/ENSDARG00000069090/ENSDARG00000006370/ENSDARG00000015790/ENSDARG00000022315/ENSDARG00000023967/ENSDARG00000041417/ENSDARG00000031681/ENSDARG00000023445/ENSDARG00000043474/ENSDARG00000012684/ENSDARG00000063433/ENSDARG00000044902/ENSDARG00000056008/ENSDARG00000034534/ENSDARG00000063911/ENSDARG00000070083/ENSDARG00000076318/…	25
MF	GO:0015078	proton transmembrane transporter activity	1.52E-07	8.27E-06	7.30E-06	ENSDARG00000036577/ENSDARG00000059057/ENSDARG00000030694/ENSDARG00000069090/ENSDARG00000006370/ENSDARG00000022315/ENSDARG00000023967/ENSDARG00000041417/ENSDARG00000035808/ENSDARG00000056108/ENSDARG00000031681/ENSDARG00000056008/ENSDARG00000034534/ENSDARG00000059775/ENSDARG00000063911/ENSDARG00000070083/ENSDARG00000076318/ENSDARG00000115557/ENSDARG00000022438/ENSDARG00000057853/ENSDARG00000077967/…	24
MF	GO:0046961	proton-transporting ATPase activity, rotational mechanism	1.98E-07	9.88E-06	8.71E-06	ENSDARG00000036577/ENSDARG00000030694/ENSDARG00000069090/ENSDARG00000006370/ENSDARG00000023967/ENSDARG00000041417/ENSDARG00000031681/ENSDARG00000034534/ENSDARG00000076318/ENSDARG00000057853/ENSDARG00000035880	11
MF	GO:0015405	P-P-bond-hydrolysis-driven transmembrane transporter activity	2.38E-07	1.09E-05	9.66E-06	ENSDARG00000036577/ENSDARG00000030694/ENSDARG00000099203/ENSDARG00000018259/ENSDARG00000069090/ENSDARG00000006370/ENSDARG00000015790/ENSDARG00000022315/ENSDARG00000023967/ENSDARG00000041417/ENSDARG00000031681/ENSDARG00000023445/ENSDARG00000043474/ENSDARG00000012684/ENSDARG00000063433/ENSDARG00000044902/ENSDARG00000056008/ENSDARG00000034534/ENSDARG00000063911/ENSDARG00000070083/ENSDARG00000076318/…	25
MF	GO:0015399	primary active transmembrane transporter activity	2.72E-07	1.16E-05	1.03E-05	ENSDARG00000036577/ENSDARG00000030694/ENSDARG00000099203/ENSDARG00000018259/ENSDARG00000069090/ENSDARG00000006370/ENSDARG00000015790/ENSDARG00000022315/ENSDARG00000023967/ENSDARG00000041417/ENSDARG00000031681/ENSDARG00000023445/ENSDARG00000043474/ENSDARG00000012684/ENSDARG00000063433/ENSDARG00000044902/ENSDARG00000056008/ENSDARG00000034534/ENSDARG00000063911/ENSDARG00000070083/ENSDARG00000076318/…	25
MF	GO:0003924	GTPase activity	3.42E-07	1.36E-05	1.20E-05	ENSDARG00000009553/ENSDARG00000016301/ENSDARG00000055216/ENSDARG00000056831/ENSDARG00000028066/ENSDARG00000098591/ENSDARG00000045014/ENSDARG00000060481/ENSDARG00000031343/ENSDARG00000043835/ENSDARG00000013843/ENSDARG00000104436/ENSDARG00000016676/ENSDARG00000090086/ENSDARG00000034522/ENSDARG00000030656/ENSDARG00000001889/ENSDARG00000039502/ENSDARG00000020795/ENSDARG00000090062/ENSDARG00000010721/…	48
MF	GO:0036442	proton-exporting ATPase activity	4.99E-07	1.87E-05	1.65E-05	ENSDARG00000036577/ENSDARG00000030694/ENSDARG00000069090/ENSDARG00000006370/ENSDARG00000022315/ENSDARG00000023967/ENSDARG00000041417/ENSDARG00000031681/ENSDARG00000034534/ENSDARG00000076318/ENSDARG00000057853/ENSDARG00000035880	12
MF	GO:0008017	microtubule binding	6.40E-07	2.14E-05	1.89E-05	ENSDARG00000059601/ENSDARG00000059311/ENSDARG00000068745/ENSDARG00000098936/ENSDARG00000087616/ENSDARG00000103394/ENSDARG00000037020/ENSDARG00000061817/ENSDARG00000062024/ENSDARG00000022045/ENSDARG00000079500/ENSDARG00000010042/ENSDARG00000087538/ENSDARG00000060326/ENSDARG00000010953/ENSDARG00000026595/ENSDARG00000102878/ENSDARG00000056092/ENSDARG00000011141/ENSDARG00000101127/ENSDARG00000032083/…	29
MF	GO:0001786	phosphatidylserine binding	6.44E-07	2.14E-05	1.89E-05	ENSDARG00000030614/ENSDARG00000057913/ENSDARG00000099744/ENSDARG00000036505/ENSDARG00000025206/ENSDARG00000101776/ENSDARG00000003994/ENSDARG00000075830/ENSDARG00000013613/ENSDARG00000011640	10
MF	GO:0030276	clathrin binding	1.12E-06	3.53E-05	3.11E-05	ENSDARG00000102975/ENSDARG00000030614/ENSDARG00000057913/ENSDARG00000036505/ENSDARG00000025206/ENSDARG00000101776/ENSDARG00000015931/ENSDARG00000045618/ENSDARG00000003994/ENSDARG00000075830/ENSDARG00000035152/ENSDARG00000014137/ENSDARG00000011640	13
MF	GO:0072341	modified amino acid binding	3.90E-06	0.000116843	0.000103076	ENSDARG00000030614/ENSDARG00000057913/ENSDARG00000099744/ENSDARG00000036505/ENSDARG00000025206/ENSDARG00000101776/ENSDARG00000003994/ENSDARG00000075830/ENSDARG00000013613/ENSDARG00000013741/ENSDARG00000011640	11
MF	GO:0042623	ATPase activity, coupled	8.47E-06	0.000241555	0.000213093	ENSDARG00000036577/ENSDARG00000030694/ENSDARG00000099203/ENSDARG00000058454/ENSDARG00000018259/ENSDARG00000098936/ENSDARG00000069090/ENSDARG00000006370/ENSDARG00000015790/ENSDARG00000022315/ENSDARG00000037020/ENSDARG00000061817/ENSDARG00000062024/ENSDARG00000023967/ENSDARG00000041417/ENSDARG00000031681/ENSDARG00000023445/ENSDARG00000043474/ENSDARG00000012684/ENSDARG00000005172/ENSDARG00000063433/…	35
MF	GO:0019905	syntaxin binding	4.46E-05	0.001215193	0.001072009	ENSDARG00000020609/ENSDARG00000002230/ENSDARG00000030614/ENSDARG00000025206/ENSDARG00000058117/ENSDARG00000018997/ENSDARG00000110528/ENSDARG00000003994/ENSDARG00000061918/ENSDARG00000060112/ENSDARG00000075830/ENSDARG00000011640	12
MF	GO:0031492	nucleosomal DNA binding	5.20E-05	0.001353598	0.001194106	ENSDARG00000062326/ENSDARG00000103919/ENSDARG00000038559/ENSDARG00000087636/ENSDARG00000099572/ENSDARG00000097102/ENSDARG00000036754/ENSDARG00000035519/ENSDARG00000054058	9
MF	GO:0000149	SNARE binding	6.42E-05	0.001602213	0.001413427	ENSDARG00000020609/ENSDARG00000002230/ENSDARG00000000503/ENSDARG00000030614/ENSDARG00000057913/ENSDARG00000036505/ENSDARG00000025206/ENSDARG00000101776/ENSDARG00000058117/ENSDARG00000015931/ENSDARG00000018997/ENSDARG00000110528/ENSDARG00000003994/ENSDARG00000061918/ENSDARG00000060112/ENSDARG00000075830/ENSDARG00000014137/ENSDARG00000011640	18
MF	GO:0003727	single-stranded RNA binding	0.000107019	0.002564184	0.002262052	ENSDARG00000069469/ENSDARG00000103672/ENSDARG00000040031/ENSDARG00000052856/ENSDARG00000058660/ENSDARG00000070922/ENSDARG00000027109/ENSDARG00000105177/ENSDARG00000076509/ENSDARG00000004452/ENSDARG00000004735	11
MF	GO:0016887	ATPase activity	0.000141735	0.003265354	0.002880604	ENSDARG00000036577/ENSDARG00000030694/ENSDARG00000099203/ENSDARG00000007654/ENSDARG00000058454/ENSDARG00000018259/ENSDARG00000098936/ENSDARG00000069090/ENSDARG00000006370/ENSDARG00000015790/ENSDARG00000022315/ENSDARG00000103394/ENSDARG00000037020/ENSDARG00000061817/ENSDARG00000062024/ENSDARG00000023967/ENSDARG00000041417/ENSDARG00000079500/ENSDARG00000031681/ENSDARG00000087538/ENSDARG00000023445/…	39
MF	GO:0061650	ubiquitin-like protein conjugating enzyme activity	0.000304047	0.006745339	0.00595055	ENSDARG00000079276/ENSDARG00000012244/ENSDARG00000034670/ENSDARG00000015057/ENSDARG00000041875/ENSDARG00000045877/ENSDARG00000008748/ENSDARG00000052649/ENSDARG00000012627/ENSDARG00000028198	10
MF	GO:0031491	nucleosome binding	0.000358713	0.007440638	0.006563923	ENSDARG00000062326/ENSDARG00000103919/ENSDARG00000038559/ENSDARG00000087636/ENSDARG00000099572/ENSDARG00000097102/ENSDARG00000036754/ENSDARG00000035519/ENSDARG00000079949/ENSDARG00000054058	10
MF	GO:0031386	protein tag	0.000380522	0.007440638	0.006563923	ENSDARG00000028119/ENSDARG00000102632/ENSDARG00000102741/ENSDARG00000044267/ENSDARG00000035993	5
MF	GO:0031490	chromatin DNA binding	0.000385075	0.007440638	0.006563923	ENSDARG00000062326/ENSDARG00000103919/ENSDARG00000087897/ENSDARG00000038559/ENSDARG00000056929/ENSDARG00000087636/ENSDARG00000099572/ENSDARG00000097102/ENSDARG00000036754/ENSDARG00000035519/ENSDARG00000054058	11
MF	GO:0044389	ubiquitin-like protein ligase binding	0.000385075	0.007440638	0.006563923	ENSDARG00000028119/ENSDARG00000027200/ENSDARG00000102632/ENSDARG00000102741/ENSDARG00000101127/ENSDARG00000015057/ENSDARG00000044267/ENSDARG00000035993/ENSDARG00000033609/ENSDARG00000035557/ENSDARG00000038967	11
MF	GO:0008556	potassium-transporting ATPase activity	0.000456093	0.008537496	0.00753154	ENSDARG00000030694/ENSDARG00000099203/ENSDARG00000018259/ENSDARG00000015790/ENSDARG00000042837/ENSDARG00000076833	6
MF	GO:0005388	calcium-transporting ATPase activity	0.00056606	0.009687716	0.008546232	ENSDARG00000023445/ENSDARG00000043474/ENSDARG00000012684/ENSDARG00000063433/ENSDARG00000044902	5
MF	GO:0017075	syntaxin-1 binding	0.00056606	0.009687716	0.008546232	ENSDARG00000020609/ENSDARG00000002230/ENSDARG00000058117/ENSDARG00000110528/ENSDARG00000060112	5
MF	GO:0017091	AU-rich element binding	0.00056606	0.009687716	0.008546232	ENSDARG00000089302/ENSDARG00000036162/ENSDARG00000105177/ENSDARG00000059246/ENSDARG00000003153	5
MF	GO:0030165	PDZ domain binding	0.000609962	0.010149087	0.008953241	ENSDARG00000023445/ENSDARG00000043474/ENSDARG00000012684/ENSDARG00000063433/ENSDARG00000017338/ENSDARG00000044902	6
MF	GO:0005200	structural constituent of cytoskeleton	0.000735639	0.011909392	0.010506133	ENSDARG00000016301/ENSDARG00000055216/ENSDARG00000098591/ENSDARG00000045014/ENSDARG00000104436/ENSDARG00000001889/ENSDARG00000037997/ENSDARG00000002344	8
MF	GO:0004722	protein serine/threonine phosphatase activity	0.000817118	0.012880355	0.011362689	ENSDARG00000025106/ENSDARG00000056797/ENSDARG00000010655/ENSDARG00000004988/ENSDARG00000063218/ENSDARG00000007791/ENSDARG00000021483/ENSDARG00000057456/ENSDARG00000044153/ENSDARG00000032155/ENSDARG00000102009/ENSDARG00000011496	12
MF	GO:0061631	ubiquitin conjugating enzyme activity	0.000850312	0.013059925	0.0115211	ENSDARG00000079276/ENSDARG00000012244/ENSDARG00000034670/ENSDARG00000015057/ENSDARG00000041875/ENSDARG00000045877/ENSDARG00000008748/ENSDARG00000012627/ENSDARG00000028198	9
MF	GO:0008301	DNA binding, bending	0.001294631	0.018914241	0.016685614	ENSDARG00000056725/ENSDARG00000030479/ENSDARG00000099175/ENSDARG00000053990	4
MF	GO:0051010	microtubule plus-end binding	0.001294631	0.018914241	0.016685614	ENSDARG00000026595/ENSDARG00000102878/ENSDARG00000020345/ENSDARG00000032013	4
MF	GO:0017112	Rab guanyl-nucleotide exchange factor activity	0.00153076	0.02183155	0.019259183	ENSDARG00000003495/ENSDARG00000026068/ENSDARG00000027418/ENSDARG00000039005/ENSDARG00000045364	5
MF	GO:0005391	sodium:potassium-exchanging ATPase activity	0.002027428	0.028045891	0.024741301	ENSDARG00000099203/ENSDARG00000018259/ENSDARG00000015790/ENSDARG00000042837/ENSDARG00000076833	5
MF	GO:0032452	histone demethylase activity	0.002060132	0.028045891	0.024741301	ENSDARG00000056929/ENSDARG00000060679/ENSDARG00000018691/ENSDARG00000006124/ENSDARG00000099675/ENSDARG00000003098	6
MF	GO:0003682	chromatin binding	0.002459215	0.032094121	0.028312536	ENSDARG00000062326/ENSDARG00000103919/ENSDARG00000087897/ENSDARG00000044669/ENSDARG00000038559/ENSDARG00000056929/ENSDARG00000087636/ENSDARG00000099572/ENSDARG00000055754/ENSDARG00000097102/ENSDARG00000036754/ENSDARG00000020258/ENSDARG00000060679/ENSDARG00000035519/ENSDARG00000070981/ENSDARG00000079949/ENSDARG00000070795/ENSDARG00000010381/ENSDARG00000058203/ENSDARG00000026664/ENSDARG00000006092/…	25
MF	GO:0005516	calmodulin binding	0.002464657	0.032094121	0.028312536	ENSDARG00000035715/ENSDARG00000099744/ENSDARG00000014273/ENSDARG00000025106/ENSDARG00000008803/ENSDARG00000053130/ENSDARG00000005372/ENSDARG00000004988/ENSDARG00000039034/ENSDARG00000039626/ENSDARG00000056206/ENSDARG00000071395/ENSDARG00000057456	13
MF	GO:0031683	G-protein beta/gamma-subunit complex binding	0.002531028	0.032257144	0.028456351	ENSDARG00000016676/ENSDARG00000036058/ENSDARG00000017294/ENSDARG00000021647/ENSDARG00000045415/ENSDARG00000053326	6
MF	GO:0017080	sodium channel regulator activity	0.002801137	0.034955861	0.030837083	ENSDARG00000100971/ENSDARG00000101713/ENSDARG00000060222/ENSDARG00000097110	4
