# Supplementary material for: Cell-type-specific responses to the microbiota across all tissues of the larval zebrafish
Source: Cell Rep. Author manuscript; Available in PMC 2023 Oct 23. (PMC10423310; doi:10.1016/j.celrep.2023.112095)
Supplement: MMC22 [file NIHMS1880944-supplement-MMC22.zip › DataS16/Figure6_PanelE_GOresults_subcluster/GOresults_fdr_subClu1.tsv]

ONTOLOGY	ID	Description	pvalue	p.adjust	qvalue	geneID	Count
BP	GO:0042255	ribosome assembly	2.26E-10	3.16E-07	2.75E-07	ENSDARG00000003599/ENSDARG00000015862/ENSDARG00000040439/ENSDARG00000006691/ENSDARG00000070849/ENSDARG00000025581/ENSDARG00000036629/ENSDARG00000006316/ENSDARG00000034897/ENSDARG00000035860/ENSDARG00000100452	11
BP	GO:0042273	ribosomal large subunit biogenesis	4.26E-10	3.16E-07	2.75E-07	ENSDARG00000003599/ENSDARG00000042905/ENSDARG00000015862/ENSDARG00000007320/ENSDARG00000040439/ENSDARG00000006691/ENSDARG00000025581/ENSDARG00000019230/ENSDARG00000006316/ENSDARG00000055868/ENSDARG00000088030/ENSDARG00000100452	12
BP	GO:0042254	ribosome biogenesis	3.12E-08	1.55E-05	1.34E-05	ENSDARG00000003599/ENSDARG00000045487/ENSDARG00000042905/ENSDARG00000015862/ENSDARG00000007320/ENSDARG00000040439/ENSDARG00000006691/ENSDARG00000070849/ENSDARG00000025581/ENSDARG00000036629/ENSDARG00000019230/ENSDARG00000006316/ENSDARG00000034897/ENSDARG00000055868/ENSDARG00000088030/ENSDARG00000035860/ENSDARG00000100452/ENSDARG00000018961	18
BP	GO:0000027	ribosomal large subunit assembly	8.88E-08	3.30E-05	2.87E-05	ENSDARG00000003599/ENSDARG00000015862/ENSDARG00000040439/ENSDARG00000006691/ENSDARG00000025581/ENSDARG00000006316/ENSDARG00000100452	7
BP	GO:0046686	response to cadmium ion	1.44E-07	4.29E-05	3.73E-05	ENSDARG00000043531/ENSDARG00000027744/ENSDARG00000099371/ENSDARG00000055723/ENSDARG00000092362/ENSDARG00000029688	6
BP	GO:0043062	extracellular structure organization	7.14E-06	0.001768828	0.001536369	ENSDARG00000104110/ENSDARG00000020007/ENSDARG00000031678/ENSDARG00000087697/ENSDARG00000035809/ENSDARG00000012593/ENSDARG00000012405/ENSDARG00000039273/ENSDARG00000017676/ENSDARG00000063563/ENSDARG00000002235/ENSDARG00000044074	12
BP	GO:0009611	response to wounding	8.61E-06	0.001828639	0.00158832	ENSDARG00000023062/ENSDARG00000059906/ENSDARG00000054438/ENSDARG00000012405/ENSDARG00000053493/ENSDARG00000010008/ENSDARG00000033307/ENSDARG00000019949/ENSDARG00000037116/ENSDARG00000025428/ENSDARG00000088581/ENSDARG00000034718/ENSDARG00000068401/ENSDARG00000005673/ENSDARG00000031683/ENSDARG00000009657	16
BP	GO:0022613	ribonucleoprotein complex biogenesis	1.02E-05	0.001890229	0.001641815	ENSDARG00000003599/ENSDARG00000045487/ENSDARG00000042905/ENSDARG00000015862/ENSDARG00000007320/ENSDARG00000040439/ENSDARG00000006691/ENSDARG00000070849/ENSDARG00000025581/ENSDARG00000036629/ENSDARG00000019230/ENSDARG00000006316/ENSDARG00000034897/ENSDARG00000055868/ENSDARG00000088030/ENSDARG00000035860/ENSDARG00000100452/ENSDARG00000018961	18
BP	GO:0042060	wound healing	1.39E-05	0.002276747	0.001977537	ENSDARG00000023062/ENSDARG00000059906/ENSDARG00000054438/ENSDARG00000012405/ENSDARG00000053493/ENSDARG00000010008/ENSDARG00000033307/ENSDARG00000019949/ENSDARG00000037116/ENSDARG00000088581/ENSDARG00000034718/ENSDARG00000068401/ENSDARG00000005673/ENSDARG00000031683	14
BP	GO:0030198	extracellular matrix organization	1.53E-05	0.002276747	0.001977537	ENSDARG00000104110/ENSDARG00000020007/ENSDARG00000031678/ENSDARG00000035809/ENSDARG00000012593/ENSDARG00000012405/ENSDARG00000039273/ENSDARG00000017676/ENSDARG00000063563/ENSDARG00000002235/ENSDARG00000044074	11
BP	GO:0002181	cytoplasmic translation	2.13E-05	0.002882485	0.002503669	ENSDARG00000021864/ENSDARG00000014867/ENSDARG00000009285/ENSDARG00000037350/ENSDARG00000088030/ENSDARG00000057556/ENSDARG00000035860/ENSDARG00000077717	8
BP	GO:0035701	hematopoietic stem cell migration	3.92E-05	0.004855236	0.004217163	ENSDARG00000017676/ENSDARG00000070873/ENSDARG00000037116/ENSDARG00000029072	4
BP	GO:0001501	skeletal system development	4.44E-05	0.005081203	0.004413433	ENSDARG00000012066/ENSDARG00000020007/ENSDARG00000019353/ENSDARG00000035809/ENSDARG00000012405/ENSDARG00000053493/ENSDARG00000063563/ENSDARG00000014796/ENSDARG00000100897/ENSDARG00000070360/ENSDARG00000011876/ENSDARG00000002235/ENSDARG00000091481/ENSDARG00000074908/ENSDARG00000044074/ENSDARG00000068401/ENSDARG00000090444/ENSDARG00000100729	18
BP	GO:0030218	erythrocyte differentiation	5.40E-05	0.005721423	0.004969515	ENSDARG00000019353/ENSDARG00000021864/ENSDARG00000103007/ENSDARG00000060316/ENSDARG00000010160/ENSDARG00000036629/ENSDARG00000015128/ENSDARG00000088030/ENSDARG00000029072	9
BP	GO:0034101	erythrocyte homeostasis	5.77E-05	0.005721423	0.004969515	ENSDARG00000019353/ENSDARG00000021864/ENSDARG00000103007/ENSDARG00000060316/ENSDARG00000010160/ENSDARG00000036629/ENSDARG00000015128/ENSDARG00000088030/ENSDARG00000029072	9
BP	GO:0031290	retinal ganglion cell axon guidance	7.45E-05	0.006803818	0.005909663	ENSDARG00000017676/ENSDARG00000074335/ENSDARG00000037116/ENSDARG00000045930/ENSDARG00000002235/ENSDARG00000079578	6
BP	GO:0022618	ribonucleoprotein complex assembly	8.35E-05	0.006803818	0.005909663	ENSDARG00000003599/ENSDARG00000015862/ENSDARG00000040439/ENSDARG00000006691/ENSDARG00000070849/ENSDARG00000025581/ENSDARG00000036629/ENSDARG00000006316/ENSDARG00000034897/ENSDARG00000035860/ENSDARG00000100452	11
BP	GO:0000028	ribosomal small subunit assembly	9.00E-05	0.006803818	0.005909663	ENSDARG00000070849/ENSDARG00000036629/ENSDARG00000034897/ENSDARG00000035860	4
BP	GO:0031099	regeneration	9.24E-05	0.006803818	0.005909663	ENSDARG00000023062/ENSDARG00000054438/ENSDARG00000012405/ENSDARG00000053493/ENSDARG00000033307/ENSDARG00000019949/ENSDARG00000037116/ENSDARG00000025428/ENSDARG00000068401/ENSDARG00000042934/ENSDARG00000006603/ENSDARG00000031683	12
BP	GO:0010038	response to metal ion	9.24E-05	0.006803818	0.005909663	ENSDARG00000043531/ENSDARG00000053858/ENSDARG00000027744/ENSDARG00000099371/ENSDARG00000077383/ENSDARG00000055723/ENSDARG00000092362/ENSDARG00000029688	8
BP	GO:0010035	response to inorganic substance	9.61E-05	0.006803818	0.005909663	ENSDARG00000093549/ENSDARG00000043531/ENSDARG00000053858/ENSDARG00000027744/ENSDARG00000099371/ENSDARG00000077383/ENSDARG00000055723/ENSDARG00000092362/ENSDARG00000029688	9
BP	GO:0046627	negative regulation of insulin receptor signaling pathway	0.000114397	0.007133831	0.006196305	ENSDARG00000060316/ENSDARG00000025428/ENSDARG00000002013/ENSDARG00000038095	4
BP	GO:1900077	negative regulation of cellular response to insulin stimulus	0.000114397	0.007133831	0.006196305	ENSDARG00000060316/ENSDARG00000025428/ENSDARG00000002013/ENSDARG00000038095	4
BP	GO:0002262	myeloid cell homeostasis	0.000115139	0.007133831	0.006196305	ENSDARG00000019353/ENSDARG00000021864/ENSDARG00000103007/ENSDARG00000060316/ENSDARG00000010160/ENSDARG00000036629/ENSDARG00000015128/ENSDARG00000088030/ENSDARG00000029072	9
BP	GO:0046626	regulation of insulin receptor signaling pathway	0.00014325	0.008520538	0.007400772	ENSDARG00000060316/ENSDARG00000025428/ENSDARG00000002013/ENSDARG00000038095	4
BP	GO:0071826	ribonucleoprotein complex subunit organization	0.000159934	0.009147001	0.007944905	ENSDARG00000003599/ENSDARG00000015862/ENSDARG00000040439/ENSDARG00000006691/ENSDARG00000070849/ENSDARG00000025581/ENSDARG00000036629/ENSDARG00000006316/ENSDARG00000034897/ENSDARG00000035860/ENSDARG00000100452	11
BP	GO:1900076	regulation of cellular response to insulin stimulus	0.000177022	0.009749298	0.008468049	ENSDARG00000060316/ENSDARG00000025428/ENSDARG00000002013/ENSDARG00000038095	4
BP	GO:0032269	negative regulation of cellular protein metabolic process	0.00026303	0.013968762	0.012132992	ENSDARG00000069048/ENSDARG00000041607/ENSDARG00000021443/ENSDARG00000019949/ENSDARG00000008363/ENSDARG00000061226/ENSDARG00000021806/ENSDARG00000034718/ENSDARG00000044093/ENSDARG00000103720/ENSDARG00000054916/ENSDARG00000068732	12
BP	GO:0042246	tissue regeneration	0.000292969	0.014654711	0.012728793	ENSDARG00000023062/ENSDARG00000054438/ENSDARG00000012405/ENSDARG00000053493/ENSDARG00000033307/ENSDARG00000019949/ENSDARG00000037116/ENSDARG00000068401/ENSDARG00000031683	9
BP	GO:0060216	definitive hemopoiesis	0.00030527	0.014654711	0.012728793	ENSDARG00000087697/ENSDARG00000012071/ENSDARG00000039347/ENSDARG00000005513/ENSDARG00000007241/ENSDARG00000055723	6
BP	GO:0051248	negative regulation of protein metabolic process	0.000327819	0.014654711	0.012728793	ENSDARG00000069048/ENSDARG00000041607/ENSDARG00000021443/ENSDARG00000019949/ENSDARG00000008363/ENSDARG00000061226/ENSDARG00000021806/ENSDARG00000034718/ENSDARG00000044093/ENSDARG00000103720/ENSDARG00000054916/ENSDARG00000068732	12
BP	GO:0061158	3'-UTR-mediated mRNA destabilization	0.000339289	0.014654711	0.012728793	ENSDARG00000021443/ENSDARG00000021806/ENSDARG00000103720	3
BP	GO:0031101	fin regeneration	0.000342305	0.014654711	0.012728793	ENSDARG00000023062/ENSDARG00000012405/ENSDARG00000053493/ENSDARG00000033307/ENSDARG00000019949/ENSDARG00000037116/ENSDARG00000068401	7
BP	GO:0007259	JAK-STAT cascade	0.000344933	0.014654711	0.012728793	ENSDARG00000060316/ENSDARG00000025428/ENSDARG00000026611/ENSDARG00000038095/ENSDARG00000007671	5
BP	GO:0097696	STAT cascade	0.000344933	0.014654711	0.012728793	ENSDARG00000060316/ENSDARG00000025428/ENSDARG00000026611/ENSDARG00000038095/ENSDARG00000007671	5
BP	GO:0048872	homeostasis of number of cells	0.000375676	0.015506549	0.013468683	ENSDARG00000019353/ENSDARG00000021864/ENSDARG00000103007/ENSDARG00000060316/ENSDARG00000010160/ENSDARG00000036629/ENSDARG00000015128/ENSDARG00000088030/ENSDARG00000029072	9
BP	GO:0009725	response to hormone	0.000396075	0.015506549	0.013468683	ENSDARG00000101849/ENSDARG00000043531/ENSDARG00000060316/ENSDARG00000025428/ENSDARG00000020239/ENSDARG00000037895/ENSDARG00000061226/ENSDARG00000074378/ENSDARG00000035858/ENSDARG00000033160/ENSDARG00000002013/ENSDARG00000038095/ENSDARG00000007671	13
BP	GO:0032870	cellular response to hormone stimulus	0.000396267	0.015506549	0.013468683	ENSDARG00000101849/ENSDARG00000043531/ENSDARG00000060316/ENSDARG00000025428/ENSDARG00000020239/ENSDARG00000037895/ENSDARG00000074378/ENSDARG00000033160/ENSDARG00000002013/ENSDARG00000038095/ENSDARG00000007671	11
BP	GO:0051216	cartilage development	0.000427908	0.016315363	0.014171203	ENSDARG00000012066/ENSDARG00000019353/ENSDARG00000063563/ENSDARG00000070360/ENSDARG00000011876/ENSDARG00000002235/ENSDARG00000091481/ENSDARG00000074908/ENSDARG00000044074/ENSDARG00000068401	10
BP	GO:0017148	negative regulation of translation	0.000500831	0.018332049	0.015922857	ENSDARG00000041607/ENSDARG00000021443/ENSDARG00000021806/ENSDARG00000044093/ENSDARG00000103720/ENSDARG00000054916	6
BP	GO:0000470	maturation of LSU-rRNA	0.000509968	0.018332049	0.015922857	ENSDARG00000042905/ENSDARG00000007320/ENSDARG00000019230/ENSDARG00000055868	4
BP	GO:0061448	connective tissue development	0.000526359	0.018332049	0.015922857	ENSDARG00000012066/ENSDARG00000019353/ENSDARG00000063563/ENSDARG00000070360/ENSDARG00000011876/ENSDARG00000002235/ENSDARG00000091481/ENSDARG00000074908/ENSDARG00000044074/ENSDARG00000068401	10
BP	GO:0042738	exogenous drug catabolic process	0.000530113	0.018332049	0.015922857	ENSDARG00000022650/ENSDARG00000042953/ENSDARG00000021172/ENSDARG00000042980/ENSDARG00000042978	5
BP	GO:0009410	response to xenobiotic stimulus	0.000548097	0.018523204	0.01608889	ENSDARG00000022650/ENSDARG00000042953/ENSDARG00000086826/ENSDARG00000021172/ENSDARG00000042980/ENSDARG00000042978/ENSDARG00000092362/ENSDARG00000029688	8
BP	GO:0034249	negative regulation of cellular amide metabolic process	0.000677599	0.022390868	0.019448267	ENSDARG00000041607/ENSDARG00000021443/ENSDARG00000021806/ENSDARG00000044093/ENSDARG00000103720/ENSDARG00000054916	6
BP	GO:0031032	actomyosin structure organization	0.00071468	0.022611246	0.019639683	ENSDARG00000023963/ENSDARG00000059906/ENSDARG00000037116/ENSDARG00000099510/ENSDARG00000005513/ENSDARG00000100729/ENSDARG00000035858/ENSDARG00000006603/ENSDARG00000005162	9
BP	GO:0045596	negative regulation of cell differentiation	0.00071468	0.022611246	0.019639683	ENSDARG00000060316/ENSDARG00000025428/ENSDARG00000045930/ENSDARG00000019995/ENSDARG00000005481/ENSDARG00000040764/ENSDARG00000054823/ENSDARG00000079578/ENSDARG00000042667	9
BP	GO:0006417	regulation of translation	0.000746225	0.023117423	0.020079339	ENSDARG00000041607/ENSDARG00000021443/ENSDARG00000041619/ENSDARG00000025581/ENSDARG00000021806/ENSDARG00000044093/ENSDARG00000103720/ENSDARG00000017235/ENSDARG00000054916	9
BP	GO:0006414	translational elongation	0.000781545	0.023717486	0.020600542	ENSDARG00000102291/ENSDARG00000021864/ENSDARG00000041619/ENSDARG00000011201/ENSDARG00000017235	5
BP	GO:0051093	negative regulation of developmental process	0.000845814	0.025154517	0.021848719	ENSDARG00000069048/ENSDARG00000060316/ENSDARG00000025428/ENSDARG00000045930/ENSDARG00000019995/ENSDARG00000044074/ENSDARG00000005481/ENSDARG00000040764/ENSDARG00000054823/ENSDARG00000079578/ENSDARG00000042667	11
BP	GO:0034248	regulation of cellular amide metabolic process	0.000883971	0.025773821	0.022386634	ENSDARG00000041607/ENSDARG00000021443/ENSDARG00000041619/ENSDARG00000025581/ENSDARG00000021806/ENSDARG00000044093/ENSDARG00000103720/ENSDARG00000017235/ENSDARG00000054916	9
BP	GO:0061157	mRNA destabilization	0.001218902	0.034855911	0.030275159	ENSDARG00000021443/ENSDARG00000021806/ENSDARG00000103720	3
BP	GO:0048593	camera-type eye morphogenesis	0.001320391	0.037045678	0.032177147	ENSDARG00000053493/ENSDARG00000025428/ENSDARG00000002235/ENSDARG00000091481/ENSDARG00000101637/ENSDARG00000100729/ENSDARG00000038095/ENSDARG00000092362/ENSDARG00000029688	9
BP	GO:0050779	RNA destabilization	0.001484121	0.040868292	0.035497394	ENSDARG00000021443/ENSDARG00000021806/ENSDARG00000103720	3
BP	GO:0060026	convergent extension	0.001596001	0.043150069	0.037479301	ENSDARG00000012066/ENSDARG00000054438/ENSDARG00000027589/ENSDARG00000041619/ENSDARG00000055678/ENSDARG00000002235/ENSDARG00000060004/ENSDARG00000006603/ENSDARG00000099195	9
BP	GO:0032925	regulation of activin receptor signaling pathway	0.00178286	0.047341313	0.041119733	ENSDARG00000057992/ENSDARG00000014091/ENSDARG00000025670	3
CC	GO:0022626	cytosolic ribosome	9.39E-45	1.24E-42	1.05E-42	ENSDARG00000003599/ENSDARG00000014690/ENSDARG00000077291/ENSDARG00000036316/ENSDARG00000021864/ENSDARG00000014867/ENSDARG00000103007/ENSDARG00000070437/ENSDARG00000035692/ENSDARG00000045487/ENSDARG00000042905/ENSDARG00000041619/ENSDARG00000015862/ENSDARG00000025073/ENSDARG00000007320/ENSDARG00000032725/ENSDARG00000040439/ENSDARG00000010160/ENSDARG00000006691/ENSDARG00000070849/ENSDARG00000009285/…	40
CC	GO:0005840	ribosome	5.42E-39	3.58E-37	3.02E-37	ENSDARG00000003599/ENSDARG00000014690/ENSDARG00000077291/ENSDARG00000036316/ENSDARG00000021864/ENSDARG00000014867/ENSDARG00000103007/ENSDARG00000070437/ENSDARG00000035692/ENSDARG00000045487/ENSDARG00000042905/ENSDARG00000041619/ENSDARG00000015862/ENSDARG00000025073/ENSDARG00000007320/ENSDARG00000032725/ENSDARG00000040439/ENSDARG00000010160/ENSDARG00000006691/ENSDARG00000039347/ENSDARG00000019778/…	46
CC	GO:0044391	ribosomal subunit	1.94E-35	8.53E-34	7.21E-34	ENSDARG00000003599/ENSDARG00000014690/ENSDARG00000077291/ENSDARG00000036316/ENSDARG00000021864/ENSDARG00000014867/ENSDARG00000103007/ENSDARG00000070437/ENSDARG00000035692/ENSDARG00000045487/ENSDARG00000042905/ENSDARG00000041619/ENSDARG00000015862/ENSDARG00000025073/ENSDARG00000007320/ENSDARG00000032725/ENSDARG00000040439/ENSDARG00000010160/ENSDARG00000006691/ENSDARG00000070849/ENSDARG00000009285/…	40
CC	GO:0044445	cytosolic part	1.30E-33	4.28E-32	3.62E-32	ENSDARG00000003599/ENSDARG00000014690/ENSDARG00000077291/ENSDARG00000036316/ENSDARG00000021864/ENSDARG00000014867/ENSDARG00000103007/ENSDARG00000070437/ENSDARG00000035692/ENSDARG00000045487/ENSDARG00000042905/ENSDARG00000041619/ENSDARG00000015862/ENSDARG00000025073/ENSDARG00000007320/ENSDARG00000032725/ENSDARG00000040439/ENSDARG00000010160/ENSDARG00000006691/ENSDARG00000070849/ENSDARG00000009285/…	40
CC	GO:0022625	cytosolic large ribosomal subunit	3.46E-33	9.13E-32	7.72E-32	ENSDARG00000003599/ENSDARG00000036316/ENSDARG00000021864/ENSDARG00000014867/ENSDARG00000070437/ENSDARG00000042905/ENSDARG00000015862/ENSDARG00000025073/ENSDARG00000007320/ENSDARG00000040439/ENSDARG00000006691/ENSDARG00000009285/ENSDARG00000025581/ENSDARG00000029533/ENSDARG00000099380/ENSDARG00000041182/ENSDARG00000054818/ENSDARG00000019230/ENSDARG00000015128/ENSDARG00000006316/ENSDARG00000037350/…	27
CC	GO:0015934	large ribosomal subunit	4.74E-26	1.04E-24	8.82E-25	ENSDARG00000003599/ENSDARG00000036316/ENSDARG00000021864/ENSDARG00000014867/ENSDARG00000070437/ENSDARG00000042905/ENSDARG00000015862/ENSDARG00000025073/ENSDARG00000007320/ENSDARG00000040439/ENSDARG00000006691/ENSDARG00000009285/ENSDARG00000025581/ENSDARG00000029533/ENSDARG00000099380/ENSDARG00000041182/ENSDARG00000054818/ENSDARG00000019230/ENSDARG00000015128/ENSDARG00000006316/ENSDARG00000037350/…	27
CC	GO:0022627	cytosolic small ribosomal subunit	8.16E-14	1.54E-12	1.30E-12	ENSDARG00000014690/ENSDARG00000077291/ENSDARG00000103007/ENSDARG00000035692/ENSDARG00000045487/ENSDARG00000041619/ENSDARG00000032725/ENSDARG00000010160/ENSDARG00000070849/ENSDARG00000099022/ENSDARG00000036629/ENSDARG00000034897/ENSDARG00000035860	13
CC	GO:0015935	small ribosomal subunit	8.25E-11	1.36E-09	1.15E-09	ENSDARG00000014690/ENSDARG00000077291/ENSDARG00000103007/ENSDARG00000035692/ENSDARG00000045487/ENSDARG00000041619/ENSDARG00000032725/ENSDARG00000010160/ENSDARG00000070849/ENSDARG00000099022/ENSDARG00000036629/ENSDARG00000034897/ENSDARG00000035860	13
CC	GO:0031012	extracellular matrix	1.65E-07	2.42E-06	2.04E-06	ENSDARG00000090560/ENSDARG00000023062/ENSDARG00000061140/ENSDARG00000104110/ENSDARG00000020007/ENSDARG00000031678/ENSDARG00000040815/ENSDARG00000035809/ENSDARG00000012593/ENSDARG00000012405/ENSDARG00000017676/ENSDARG00000002235/ENSDARG00000061226/ENSDARG00000074908/ENSDARG00000044074/ENSDARG00000042934/ENSDARG00000044895	17
CC	GO:0098644	complex of collagen trimers	9.19E-06	0.000121268	0.000102508	ENSDARG00000020007/ENSDARG00000035809/ENSDARG00000012593/ENSDARG00000012405	4
CC	GO:0044420	extracellular matrix component	1.15E-05	0.000137671	0.000116373	ENSDARG00000090560/ENSDARG00000020007/ENSDARG00000035809/ENSDARG00000012593/ENSDARG00000012405	5
CC	GO:0005581	collagen trimer	0.000121248	0.001333732	0.001127397	ENSDARG00000061140/ENSDARG00000104110/ENSDARG00000020007/ENSDARG00000035809/ENSDARG00000012593/ENSDARG00000012405/ENSDARG00000055009	7
CC	GO:0062023	collagen-containing extracellular matrix	0.000673159	0.006835152	0.00577772	ENSDARG00000020007/ENSDARG00000035809/ENSDARG00000012593/ENSDARG00000012405/ENSDARG00000074908/ENSDARG00000044074/ENSDARG00000044895	7
CC	GO:0099513	polymeric cytoskeletal fiber	0.001001783	0.009445384	0.007984136	ENSDARG00000023963/ENSDARG00000018404/ENSDARG00000044975/ENSDARG00000028618/ENSDARG00000058358/ENSDARG00000010008/ENSDARG00000089221/ENSDARG00000070155/ENSDARG00000019128/ENSDARG00000002344/ENSDARG00000087402/ENSDARG00000005162/ENSDARG00000036840/ENSDARG00000031164	14
CC	GO:0005882	intermediate filament	0.002319103	0.020218555	0.017090644	ENSDARG00000018404/ENSDARG00000044975/ENSDARG00000028618/ENSDARG00000058358/ENSDARG00000010008/ENSDARG00000036840	6
CC	GO:0045111	intermediate filament cytoskeleton	0.002450734	0.020218555	0.017090644	ENSDARG00000018404/ENSDARG00000044975/ENSDARG00000028618/ENSDARG00000058358/ENSDARG00000010008/ENSDARG00000036840	6
CC	GO:0005884	actin filament	0.003129748	0.024301575	0.020542001	ENSDARG00000023963/ENSDARG00000089221/ENSDARG00000019128/ENSDARG00000087402/ENSDARG00000005162	5
MF	GO:0003735	structural constituent of ribosome	5.78E-41	1.68E-38	1.48E-38	ENSDARG00000003599/ENSDARG00000014690/ENSDARG00000077291/ENSDARG00000036316/ENSDARG00000021864/ENSDARG00000014867/ENSDARG00000103007/ENSDARG00000070437/ENSDARG00000035692/ENSDARG00000045487/ENSDARG00000042905/ENSDARG00000015862/ENSDARG00000025073/ENSDARG00000007320/ENSDARG00000032725/ENSDARG00000040439/ENSDARG00000010160/ENSDARG00000006691/ENSDARG00000039347/ENSDARG00000019778/ENSDARG00000070849/…	44
MF	GO:0019843	rRNA binding	2.43E-08	3.53E-06	3.12E-06	ENSDARG00000014690/ENSDARG00000014867/ENSDARG00000015862/ENSDARG00000006691/ENSDARG00000036629/ENSDARG00000037350/ENSDARG00000100392/ENSDARG00000053457/ENSDARG00000100452	9
MF	GO:0016712	oxidoreductase activity, acting on paired donors, with incorporation or reduction of molecular oxygen, reduced flavin or flavoprotein as one donor, and incorporation of one atom of oxygen	9.09E-06	0.000882139	0.000778593	ENSDARG00000022650/ENSDARG00000042953/ENSDARG00000021172/ENSDARG00000042980/ENSDARG00000035569/ENSDARG00000042978/ENSDARG00000015575	7
MF	GO:0008395	steroid hydroxylase activity	4.78E-05	0.003057564	0.002698664	ENSDARG00000022650/ENSDARG00000042953/ENSDARG00000021172/ENSDARG00000042980/ENSDARG00000035569/ENSDARG00000042978/ENSDARG00000015575	7
MF	GO:0005201	extracellular matrix structural constituent	5.25E-05	0.003057564	0.002698664	ENSDARG00000104110/ENSDARG00000020007/ENSDARG00000031678/ENSDARG00000035809/ENSDARG00000012593/ENSDARG00000012405/ENSDARG00000055009	7
MF	GO:0005520	insulin-like growth factor binding	0.000265913	0.012896778	0.01138294	ENSDARG00000023062/ENSDARG00000025348/ENSDARG00000014907/ENSDARG00000042934/ENSDARG00000038666	5
