# Supplementary material for: Cell-type-specific responses to the microbiota across all tissues of the larval zebrafish
Source: Cell Rep. Author manuscript; Available in PMC 2023 Oct 23. (PMC10423310; doi:10.1016/j.celrep.2023.112095)
Supplement: MMC22 [file NIHMS1880944-supplement-MMC22.zip › DataS16/Figure6_PanelE_GOresults_subcluster/GOresults_fdr_subClu13.tsv]

ONTOLOGY	ID	Description	pvalue	p.adjust	qvalue	geneID	Count
MF	GO:0004252	serine-type endopeptidase activity	1.64E-12	3.84E-11	1.62E-11	ENSDARG00000073742/ENSDARG00000007276/ENSDARG00000017314/ENSDARG00000056744/ENSDARG00000079274/ENSDARG00000039730/ENSDARG00000042993/ENSDARG00000068680/ENSDARG00000090428	9
MF	GO:0008236	serine-type peptidase activity	4.61E-12	3.84E-11	1.62E-11	ENSDARG00000073742/ENSDARG00000007276/ENSDARG00000017314/ENSDARG00000056744/ENSDARG00000079274/ENSDARG00000039730/ENSDARG00000042993/ENSDARG00000068680/ENSDARG00000090428	9
MF	GO:0017171	serine hydrolase activity	4.61E-12	3.84E-11	1.62E-11	ENSDARG00000073742/ENSDARG00000007276/ENSDARG00000017314/ENSDARG00000056744/ENSDARG00000079274/ENSDARG00000039730/ENSDARG00000042993/ENSDARG00000068680/ENSDARG00000090428	9
MF	GO:0004175	endopeptidase activity	1.83E-10	1.14E-09	4.80E-10	ENSDARG00000073742/ENSDARG00000007276/ENSDARG00000017314/ENSDARG00000052578/ENSDARG00000056744/ENSDARG00000079274/ENSDARG00000039730/ENSDARG00000042993/ENSDARG00000068680/ENSDARG00000090428	10
MF	GO:0004181	metallocarboxypeptidase activity	5.54E-08	2.77E-07	1.17E-07	ENSDARG00000043722/ENSDARG00000045442/ENSDARG00000021339/ENSDARG00000030915	4
MF	GO:0004180	carboxypeptidase activity	2.24E-07	9.34E-07	3.93E-07	ENSDARG00000043722/ENSDARG00000045442/ENSDARG00000021339/ENSDARG00000030915	4
MF	GO:0008235	metalloexopeptidase activity	9.61E-07	3.43E-06	1.45E-06	ENSDARG00000043722/ENSDARG00000045442/ENSDARG00000021339/ENSDARG00000030915	4
MF	GO:0008237	metallopeptidase activity	4.32E-06	1.35E-05	5.68E-06	ENSDARG00000043722/ENSDARG00000045442/ENSDARG00000052578/ENSDARG00000021339/ENSDARG00000030915	5
MF	GO:0008238	exopeptidase activity	1.09E-05	3.03E-05	1.28E-05	ENSDARG00000043722/ENSDARG00000045442/ENSDARG00000021339/ENSDARG00000030915	4
MF	GO:0052689	carboxylic ester hydrolase activity	0.007319963	0.018299908	0.007705224	ENSDARG00000009153/ENSDARG00000017490	2
MF	GO:0004553	hydrolase activity, hydrolyzing O-glycosyl compounds	0.010360769	0.023547202	0.009914611	ENSDARG00000009443/ENSDARG00000013856	2
MF	GO:0042043	neurexin family protein binding	0.012701791	0.026462065	0.011141922	ENSDARG00000017490	1
MF	GO:0016798	hydrolase activity, acting on glycosyl bonds	0.014243651	0.027391637	0.011533321	ENSDARG00000009443/ENSDARG00000013856	2
MF	GO:0004623	phospholipase A2 activity	0.017739017	0.031676816	0.013337607	ENSDARG00000009153	1
MF	GO:0005523	tropomyosin binding	0.026494852	0.044158086	0.018592879	ENSDARG00000068457	1
