# Supplementary material for: Cell-type-specific responses to the microbiota across all tissues of the larval zebrafish
Source: Cell Rep. Author manuscript; Available in PMC 2023 Oct 23. (PMC10423310; doi:10.1016/j.celrep.2023.112095)
Supplement: MMC22 [file NIHMS1880944-supplement-MMC22.zip › DataS16/Figure6_PanelE_GOresults_subcluster/GOresults_fdr_subClu5.tsv]

ONTOLOGY	ID	Description	pvalue	p.adjust	qvalue	geneID	Count
BP	GO:0050767	regulation of neurogenesis	1.04E-12	1.32E-09	1.12E-09	ENSDARG00000056732/ENSDARG00000009822/ENSDARG00000094426/ENSDARG00000054562/ENSDARG00000070770/ENSDARG00000006514/ENSDARG00000020708/ENSDARG00000040764/ENSDARG00000016363/ENSDARG00000052139/ENSDARG00000032963/ENSDARG00000012248/ENSDARG00000069675/ENSDARG00000038205/ENSDARG00000037879/ENSDARG00000022531/ENSDARG00000030367/ENSDARG00000070538/ENSDARG00000056438/ENSDARG00000028661/ENSDARG00000054823/…	31
BP	GO:0051960	regulation of nervous system development	2.07E-12	1.32E-09	1.12E-09	ENSDARG00000056732/ENSDARG00000009822/ENSDARG00000094426/ENSDARG00000054562/ENSDARG00000070770/ENSDARG00000006514/ENSDARG00000020708/ENSDARG00000040764/ENSDARG00000016363/ENSDARG00000052139/ENSDARG00000032963/ENSDARG00000012248/ENSDARG00000069675/ENSDARG00000038205/ENSDARG00000037879/ENSDARG00000022531/ENSDARG00000030367/ENSDARG00000070538/ENSDARG00000056438/ENSDARG00000028661/ENSDARG00000054823/…	32
BP	GO:0060284	regulation of cell development	2.23E-12	1.32E-09	1.12E-09	ENSDARG00000056732/ENSDARG00000009822/ENSDARG00000094426/ENSDARG00000054562/ENSDARG00000070770/ENSDARG00000006514/ENSDARG00000020708/ENSDARG00000040764/ENSDARG00000016363/ENSDARG00000052139/ENSDARG00000032963/ENSDARG00000012248/ENSDARG00000069675/ENSDARG00000038205/ENSDARG00000037879/ENSDARG00000022531/ENSDARG00000030367/ENSDARG00000070538/ENSDARG00000056438/ENSDARG00000028661/ENSDARG00000054823/…	32
BP	GO:0061564	axon development	1.20E-09	5.34E-07	4.54E-07	ENSDARG00000056729/ENSDARG00000056732/ENSDARG00000009822/ENSDARG00000094426/ENSDARG00000070770/ENSDARG00000009387/ENSDARG00000089042/ENSDARG00000052139/ENSDARG00000012248/ENSDARG00000022531/ENSDARG00000019881/ENSDARG00000053298/ENSDARG00000030367/ENSDARG00000074335/ENSDARG00000006636/ENSDARG00000028661/ENSDARG00000036090/ENSDARG00000011665/ENSDARG00000002952/ENSDARG00000059311/ENSDARG00000007231/…	32
BP	GO:0007409	axonogenesis	3.48E-09	1.24E-06	1.05E-06	ENSDARG00000056729/ENSDARG00000056732/ENSDARG00000009822/ENSDARG00000094426/ENSDARG00000070770/ENSDARG00000009387/ENSDARG00000089042/ENSDARG00000052139/ENSDARG00000022531/ENSDARG00000019881/ENSDARG00000053298/ENSDARG00000030367/ENSDARG00000074335/ENSDARG00000006636/ENSDARG00000036090/ENSDARG00000011665/ENSDARG00000002952/ENSDARG00000059311/ENSDARG00000007231/ENSDARG00000061099/ENSDARG00000031372/…	30
BP	GO:0003002	regionalization	4.69E-09	1.39E-06	1.18E-06	ENSDARG00000056732/ENSDARG00000009822/ENSDARG00000094426/ENSDARG00000054562/ENSDARG00000070770/ENSDARG00000006514/ENSDARG00000043066/ENSDARG00000078308/ENSDARG00000016363/ENSDARG00000089042/ENSDARG00000032963/ENSDARG00000009534/ENSDARG00000069675/ENSDARG00000038205/ENSDARG00000070538/ENSDARG00000056438/ENSDARG00000105255/ENSDARG00000011665/ENSDARG00000002952/ENSDARG00000071497/ENSDARG00000054454/…	31
BP	GO:0048936	peripheral nervous system neuron axonogenesis	1.12E-08	2.53E-06	2.15E-06	ENSDARG00000056729/ENSDARG00000056732/ENSDARG00000009822/ENSDARG00000094426/ENSDARG00000070770/ENSDARG00000052139/ENSDARG00000044601	7
BP	GO:0009952	anterior/posterior pattern specification	1.14E-08	2.53E-06	2.15E-06	ENSDARG00000056732/ENSDARG00000009822/ENSDARG00000094426/ENSDARG00000054562/ENSDARG00000070770/ENSDARG00000006514/ENSDARG00000016363/ENSDARG00000089042/ENSDARG00000032963/ENSDARG00000009534/ENSDARG00000069675/ENSDARG00000038205/ENSDARG00000070538/ENSDARG00000056438/ENSDARG00000105255/ENSDARG00000011665/ENSDARG00000002952/ENSDARG00000071497/ENSDARG00000054454/ENSDARG00000004060/ENSDARG00000079388/…	23
BP	GO:0048812	neuron projection morphogenesis	1.91E-08	2.89E-06	2.45E-06	ENSDARG00000056729/ENSDARG00000056732/ENSDARG00000009822/ENSDARG00000094426/ENSDARG00000070770/ENSDARG00000009387/ENSDARG00000089042/ENSDARG00000052139/ENSDARG00000022531/ENSDARG00000019881/ENSDARG00000053298/ENSDARG00000030367/ENSDARG00000074335/ENSDARG00000006636/ENSDARG00000036090/ENSDARG00000011665/ENSDARG00000002952/ENSDARG00000059311/ENSDARG00000007231/ENSDARG00000061099/ENSDARG00000031372/…	31
BP	GO:0048858	cell projection morphogenesis	1.91E-08	2.89E-06	2.45E-06	ENSDARG00000056729/ENSDARG00000056732/ENSDARG00000009822/ENSDARG00000094426/ENSDARG00000070770/ENSDARG00000009387/ENSDARG00000089042/ENSDARG00000052139/ENSDARG00000022531/ENSDARG00000019881/ENSDARG00000053298/ENSDARG00000030367/ENSDARG00000074335/ENSDARG00000006636/ENSDARG00000036090/ENSDARG00000011665/ENSDARG00000002952/ENSDARG00000059311/ENSDARG00000007231/ENSDARG00000061099/ENSDARG00000031372/…	31
BP	GO:0120039	plasma membrane bounded cell projection morphogenesis	1.91E-08	2.89E-06	2.45E-06	ENSDARG00000056729/ENSDARG00000056732/ENSDARG00000009822/ENSDARG00000094426/ENSDARG00000070770/ENSDARG00000009387/ENSDARG00000089042/ENSDARG00000052139/ENSDARG00000022531/ENSDARG00000019881/ENSDARG00000053298/ENSDARG00000030367/ENSDARG00000074335/ENSDARG00000006636/ENSDARG00000036090/ENSDARG00000011665/ENSDARG00000002952/ENSDARG00000059311/ENSDARG00000007231/ENSDARG00000061099/ENSDARG00000031372/…	31
BP	GO:0048667	cell morphogenesis involved in neuron differentiation	1.94E-08	2.89E-06	2.45E-06	ENSDARG00000056729/ENSDARG00000056732/ENSDARG00000009822/ENSDARG00000094426/ENSDARG00000070770/ENSDARG00000009387/ENSDARG00000089042/ENSDARG00000052139/ENSDARG00000022531/ENSDARG00000019881/ENSDARG00000053298/ENSDARG00000030367/ENSDARG00000074335/ENSDARG00000006636/ENSDARG00000036090/ENSDARG00000011665/ENSDARG00000002952/ENSDARG00000059311/ENSDARG00000007231/ENSDARG00000061099/ENSDARG00000031372/…	30
BP	GO:0050768	negative regulation of neurogenesis	2.82E-08	3.86E-06	3.28E-06	ENSDARG00000006514/ENSDARG00000040764/ENSDARG00000016363/ENSDARG00000052139/ENSDARG00000032963/ENSDARG00000012248/ENSDARG00000038205/ENSDARG00000037879/ENSDARG00000056438/ENSDARG00000054823/ENSDARG00000054454/ENSDARG00000029544/ENSDARG00000032161	13
BP	GO:0051961	negative regulation of nervous system development	7.89E-08	1.00E-05	8.52E-06	ENSDARG00000006514/ENSDARG00000040764/ENSDARG00000016363/ENSDARG00000052139/ENSDARG00000032963/ENSDARG00000012248/ENSDARG00000038205/ENSDARG00000037879/ENSDARG00000056438/ENSDARG00000054823/ENSDARG00000054454/ENSDARG00000029544/ENSDARG00000032161	13
BP	GO:0010721	negative regulation of cell development	1.00E-07	1.19E-05	1.01E-05	ENSDARG00000006514/ENSDARG00000040764/ENSDARG00000016363/ENSDARG00000052139/ENSDARG00000032963/ENSDARG00000012248/ENSDARG00000038205/ENSDARG00000037879/ENSDARG00000056438/ENSDARG00000054823/ENSDARG00000054454/ENSDARG00000029544/ENSDARG00000032161	13
BP	GO:0048934	peripheral nervous system neuron differentiation	1.50E-07	1.57E-05	1.34E-05	ENSDARG00000056729/ENSDARG00000056732/ENSDARG00000009822/ENSDARG00000094426/ENSDARG00000070770/ENSDARG00000052139/ENSDARG00000044601	7
BP	GO:0048935	peripheral nervous system neuron development	1.50E-07	1.57E-05	1.34E-05	ENSDARG00000056729/ENSDARG00000056732/ENSDARG00000009822/ENSDARG00000094426/ENSDARG00000070770/ENSDARG00000052139/ENSDARG00000044601	7
BP	GO:0007422	peripheral nervous system development	2.90E-07	2.87E-05	2.44E-05	ENSDARG00000056729/ENSDARG00000056732/ENSDARG00000009822/ENSDARG00000094426/ENSDARG00000070770/ENSDARG00000053569/ENSDARG00000052139/ENSDARG00000053298/ENSDARG00000061099/ENSDARG00000079388/ENSDARG00000044601	11
BP	GO:0051093	negative regulation of developmental process	1.64E-06	0.000153316	0.000130196	ENSDARG00000042690/ENSDARG00000006514/ENSDARG00000043066/ENSDARG00000040764/ENSDARG00000016363/ENSDARG00000052139/ENSDARG00000032963/ENSDARG00000041449/ENSDARG00000012248/ENSDARG00000038205/ENSDARG00000037879/ENSDARG00000056438/ENSDARG00000054823/ENSDARG00000060397/ENSDARG00000054454/ENSDARG00000029544/ENSDARG00000032161/ENSDARG00000056410	18
BP	GO:0030900	forebrain development	2.24E-06	0.000196997	0.00016729	ENSDARG00000056732/ENSDARG00000006514/ENSDARG00000070913/ENSDARG00000089042/ENSDARG00000009534/ENSDARG00000022531/ENSDARG00000070538/ENSDARG00000010791/ENSDARG00000002952/ENSDARG00000054454/ENSDARG00000044511/ENSDARG00000015966/ENSDARG00000033307/ENSDARG00000015567/ENSDARG00000015554	15
BP	GO:0051241	negative regulation of multicellular organismal process	2.32E-06	0.000196997	0.00016729	ENSDARG00000042690/ENSDARG00000006514/ENSDARG00000040764/ENSDARG00000016363/ENSDARG00000052139/ENSDARG00000032963/ENSDARG00000041449/ENSDARG00000012248/ENSDARG00000038205/ENSDARG00000037879/ENSDARG00000056438/ENSDARG00000054823/ENSDARG00000068261/ENSDARG00000060397/ENSDARG00000054454/ENSDARG00000029544/ENSDARG00000032161/ENSDARG00000056410	18
BP	GO:0045665	negative regulation of neuron differentiation	3.16E-06	0.000255539	0.000217004	ENSDARG00000006514/ENSDARG00000040764/ENSDARG00000032963/ENSDARG00000012248/ENSDARG00000038205/ENSDARG00000037879/ENSDARG00000056438/ENSDARG00000054823/ENSDARG00000054454/ENSDARG00000029544	10
BP	GO:0045596	negative regulation of cell differentiation	5.48E-06	0.000424194	0.000360226	ENSDARG00000006514/ENSDARG00000043066/ENSDARG00000040764/ENSDARG00000016363/ENSDARG00000052139/ENSDARG00000032963/ENSDARG00000012248/ENSDARG00000038205/ENSDARG00000037879/ENSDARG00000056438/ENSDARG00000054823/ENSDARG00000054454/ENSDARG00000029544/ENSDARG00000032161	14
BP	GO:0045664	regulation of neuron differentiation	1.51E-05	0.001120854	0.000951831	ENSDARG00000006514/ENSDARG00000020708/ENSDARG00000040764/ENSDARG00000032963/ENSDARG00000012248/ENSDARG00000038205/ENSDARG00000037879/ENSDARG00000022531/ENSDARG00000030367/ENSDARG00000056438/ENSDARG00000028661/ENSDARG00000054823/ENSDARG00000036090/ENSDARG00000054454/ENSDARG00000032083/ENSDARG00000069113/ENSDARG00000029544	17
BP	GO:0009409	response to cold	2.76E-05	0.001956474	0.001661441	ENSDARG00000104949/ENSDARG00000006240/ENSDARG00000101914/ENSDARG00000041691/ENSDARG00000023151	5
BP	GO:0016054	organic acid catabolic process	2.97E-05	0.001956474	0.001661441	ENSDARG00000099389/ENSDARG00000077121/ENSDARG00000020239/ENSDARG00000086740/ENSDARG00000045926/ENSDARG00000088357/ENSDARG00000040555/ENSDARG00000006031/ENSDARG00000027984/ENSDARG00000002745/ENSDARG00000105009/ENSDARG00000035904/ENSDARG00000053485	13
BP	GO:0046395	carboxylic acid catabolic process	2.97E-05	0.001956474	0.001661441	ENSDARG00000099389/ENSDARG00000077121/ENSDARG00000020239/ENSDARG00000086740/ENSDARG00000045926/ENSDARG00000088357/ENSDARG00000040555/ENSDARG00000006031/ENSDARG00000027984/ENSDARG00000002745/ENSDARG00000105009/ENSDARG00000035904/ENSDARG00000053485	13
BP	GO:0009611	response to wounding	3.18E-05	0.002021024	0.001716257	ENSDARG00000041799/ENSDARG00000070913/ENSDARG00000036036/ENSDARG00000037783/ENSDARG00000012248/ENSDARG00000037879/ENSDARG00000099124/ENSDARG00000028661/ENSDARG00000068261/ENSDARG00000037883/ENSDARG00000012513/ENSDARG00000054454/ENSDARG00000032083/ENSDARG00000033307/ENSDARG00000068401/ENSDARG00000055120/ENSDARG00000003035/ENSDARG00000059906	18
BP	GO:0021536	diencephalon development	4.51E-05	0.002767887	0.002350494	ENSDARG00000056732/ENSDARG00000006514/ENSDARG00000070913/ENSDARG00000089042/ENSDARG00000009534/ENSDARG00000070538/ENSDARG00000010791/ENSDARG00000002952/ENSDARG00000044511/ENSDARG00000015554	10
BP	GO:0044092	negative regulation of molecular function	5.35E-05	0.003175533	0.002696668	ENSDARG00000078308/ENSDARG00000040764/ENSDARG00000041449/ENSDARG00000005924/ENSDARG00000100795/ENSDARG00000054823/ENSDARG00000029353/ENSDARG00000079388/ENSDARG00000098588/ENSDARG00000029544/ENSDARG00000094704/ENSDARG00000068732/ENSDARG00000056801/ENSDARG00000086471	14
BP	GO:0000122	negative regulation of transcription by RNA polymerase II	6.26E-05	0.003595231	0.003053076	ENSDARG00000056732/ENSDARG00000009822/ENSDARG00000094426/ENSDARG00000054562/ENSDARG00000070770/ENSDARG00000006514/ENSDARG00000016363/ENSDARG00000032963/ENSDARG00000069675/ENSDARG00000038205/ENSDARG00000070538/ENSDARG00000056438/ENSDARG00000004060/ENSDARG00000077473/ENSDARG00000041691/ENSDARG00000052695/ENSDARG00000101637/ENSDARG00000042904	18
BP	GO:0051216	cartilage development	9.54E-05	0.005307047	0.004506753	ENSDARG00000043066/ENSDARG00000077121/ENSDARG00000018423/ENSDARG00000009534/ENSDARG00000015472/ENSDARG00000034043/ENSDARG00000002952/ENSDARG00000019353/ENSDARG00000068401/ENSDARG00000039034/ENSDARG00000013838/ENSDARG00000045776/ENSDARG00000018426	13
BP	GO:0061448	connective tissue development	0.000124445	0.006712507	0.005700272	ENSDARG00000043066/ENSDARG00000077121/ENSDARG00000018423/ENSDARG00000009534/ENSDARG00000015472/ENSDARG00000034043/ENSDARG00000002952/ENSDARG00000019353/ENSDARG00000068401/ENSDARG00000039034/ENSDARG00000013838/ENSDARG00000045776/ENSDARG00000018426	13
BP	GO:0007219	Notch signaling pathway	0.000134269	0.007029362	0.005969346	ENSDARG00000056732/ENSDARG00000054562/ENSDARG00000006514/ENSDARG00000052139/ENSDARG00000032963/ENSDARG00000038205/ENSDARG00000037879/ENSDARG00000070538/ENSDARG00000056438/ENSDARG00000010791/ENSDARG00000032324	11
BP	GO:0007411	axon guidance	0.000152385	0.007749882	0.006581212	ENSDARG00000009387/ENSDARG00000022531/ENSDARG00000019881/ENSDARG00000053298/ENSDARG00000074335/ENSDARG00000002952/ENSDARG00000059311/ENSDARG00000061099/ENSDARG00000031372/ENSDARG00000054454/ENSDARG00000032083/ENSDARG00000044511/ENSDARG00000052702/ENSDARG00000030326/ENSDARG00000044601/ENSDARG00000005754	16
BP	GO:0097485	neuron projection guidance	0.000158757	0.007849642	0.006665929	ENSDARG00000009387/ENSDARG00000022531/ENSDARG00000019881/ENSDARG00000053298/ENSDARG00000074335/ENSDARG00000002952/ENSDARG00000059311/ENSDARG00000061099/ENSDARG00000031372/ENSDARG00000054454/ENSDARG00000032083/ENSDARG00000044511/ENSDARG00000052702/ENSDARG00000030326/ENSDARG00000044601/ENSDARG00000005754	16
BP	GO:0072329	monocarboxylic acid catabolic process	0.000219113	0.010541101	0.008951521	ENSDARG00000077121/ENSDARG00000020239/ENSDARG00000086740/ENSDARG00000045926/ENSDARG00000088357/ENSDARG00000006031/ENSDARG00000035904	7
BP	GO:0042060	wound healing	0.000371372	0.017395841	0.014772577	ENSDARG00000041799/ENSDARG00000070913/ENSDARG00000036036/ENSDARG00000037783/ENSDARG00000037879/ENSDARG00000099124/ENSDARG00000068261/ENSDARG00000037883/ENSDARG00000012513/ENSDARG00000033307/ENSDARG00000068401/ENSDARG00000055120/ENSDARG00000003035/ENSDARG00000059906	14
BP	GO:0031099	regeneration	0.00044964	0.020270502	0.017213744	ENSDARG00000041799/ENSDARG00000070913/ENSDARG00000036036/ENSDARG00000012248/ENSDARG00000037879/ENSDARG00000028661/ENSDARG00000012513/ENSDARG00000054454/ENSDARG00000032083/ENSDARG00000033307/ENSDARG00000068401/ENSDARG00000055120/ENSDARG00000003035	13
BP	GO:0044282	small molecule catabolic process	0.000455517	0.020270502	0.017213744	ENSDARG00000099389/ENSDARG00000077121/ENSDARG00000020239/ENSDARG00000086740/ENSDARG00000045926/ENSDARG00000088357/ENSDARG00000040555/ENSDARG00000006031/ENSDARG00000027984/ENSDARG00000002745/ENSDARG00000105009/ENSDARG00000025012/ENSDARG00000035904/ENSDARG00000053485	14
BP	GO:0046031	ADP metabolic process	0.000494642	0.021327461	0.018111315	ENSDARG00000013750/ENSDARG00000019702/ENSDARG00000039914/ENSDARG00000011665/ENSDARG00000058226/ENSDARG00000025012	6
BP	GO:0051248	negative regulation of protein metabolic process	0.000513418	0.021327461	0.018111315	ENSDARG00000078308/ENSDARG00000041449/ENSDARG00000005924/ENSDARG00000100795/ENSDARG00000007098/ENSDARG00000021806/ENSDARG00000029353/ENSDARG00000079388/ENSDARG00000021443/ENSDARG00000094704/ENSDARG00000068732/ENSDARG00000043388/ENSDARG00000086471/ENSDARG00000054916	14
BP	GO:0009135	purine nucleoside diphosphate metabolic process	0.000549949	0.021327461	0.018111315	ENSDARG00000013750/ENSDARG00000019702/ENSDARG00000039914/ENSDARG00000011665/ENSDARG00000058226/ENSDARG00000025012	6
BP	GO:0009179	purine ribonucleoside diphosphate metabolic process	0.000549949	0.021327461	0.018111315	ENSDARG00000013750/ENSDARG00000019702/ENSDARG00000039914/ENSDARG00000011665/ENSDARG00000058226/ENSDARG00000025012	6
BP	GO:0009185	ribonucleoside diphosphate metabolic process	0.000549949	0.021327461	0.018111315	ENSDARG00000013750/ENSDARG00000019702/ENSDARG00000039914/ENSDARG00000011665/ENSDARG00000058226/ENSDARG00000025012	6
BP	GO:0033504	floor plate development	0.000572534	0.021327461	0.018111315	ENSDARG00000089042/ENSDARG00000053298/ENSDARG00000010791/ENSDARG00000002952	4
BP	GO:0040037	negative regulation of fibroblast growth factor receptor signaling pathway	0.000572534	0.021327461	0.018111315	ENSDARG00000078308/ENSDARG00000018423/ENSDARG00000068732/ENSDARG00000013838	4
BP	GO:0006575	cellular modified amino acid metabolic process	0.000575123	0.021327461	0.018111315	ENSDARG00000104949/ENSDARG00000042620/ENSDARG00000088357/ENSDARG00000006240/ENSDARG00000032618/ENSDARG00000027984/ENSDARG00000043257/ENSDARG00000104068/ENSDARG00000017388/ENSDARG00000009106	10
BP	GO:0072524	pyridine-containing compound metabolic process	0.000689596	0.025050646	0.02127305	ENSDARG00000013750/ENSDARG00000019702/ENSDARG00000088959/ENSDARG00000039914/ENSDARG00000011665/ENSDARG00000043180/ENSDARG00000025012/ENSDARG00000025375	8
BP	GO:0008300	isoprenoid catabolic process	0.000836081	0.029764466	0.025276034	ENSDARG00000077121/ENSDARG00000045926/ENSDARG00000035904	3
BP	GO:0048589	developmental growth	0.000864105	0.030158943	0.025611024	ENSDARG00000041799/ENSDARG00000070913/ENSDARG00000036036/ENSDARG00000037879/ENSDARG00000022531/ENSDARG00000013968/ENSDARG00000036090/ENSDARG00000015472/ENSDARG00000007231/ENSDARG00000012513/ENSDARG00000054454/ENSDARG00000032083/ENSDARG00000069113/ENSDARG00000033307/ENSDARG00000057286/ENSDARG00000068401/ENSDARG00000029072/ENSDARG00000055120/ENSDARG00000003035	19
BP	GO:0021593	rhombomere morphogenesis	0.000998418	0.034176608	0.029022832	ENSDARG00000077121/ENSDARG00000052139/ENSDARG00000054454/ENSDARG00000068732	4
BP	GO:0071466	cellular response to xenobiotic stimulus	0.001160578	0.038977889	0.033100088	ENSDARG00000099389/ENSDARG00000098803/ENSDARG00000022650/ENSDARG00000042980/ENSDARG00000042978/ENSDARG00000104068/ENSDARG00000039211/ENSDARG00000098589	8
BP	GO:0021915	neural tube development	0.001234094	0.04067938	0.034544997	ENSDARG00000036036/ENSDARG00000089042/ENSDARG00000009534/ENSDARG00000053298/ENSDARG00000010791/ENSDARG00000036090/ENSDARG00000002952/ENSDARG00000015554	8
BP	GO:0032269	negative regulation of cellular protein metabolic process	0.001270239	0.041109563	0.034910309	ENSDARG00000078308/ENSDARG00000041449/ENSDARG00000005924/ENSDARG00000100795/ENSDARG00000021806/ENSDARG00000029353/ENSDARG00000079388/ENSDARG00000021443/ENSDARG00000094704/ENSDARG00000068732/ENSDARG00000043388/ENSDARG00000086471/ENSDARG00000054916	13
BP	GO:0061053	somite development	0.001362921	0.04186635	0.035552974	ENSDARG00000056732/ENSDARG00000054562/ENSDARG00000006514/ENSDARG00000089042/ENSDARG00000052139/ENSDARG00000032963/ENSDARG00000011665/ENSDARG00000002952/ENSDARG00000054454/ENSDARG00000033307/ENSDARG00000044601	11
BP	GO:0021546	rhombomere development	0.001382445	0.04186635	0.035552974	ENSDARG00000077121/ENSDARG00000052139/ENSDARG00000054454/ENSDARG00000068732	4
BP	GO:0001523	retinoid metabolic process	0.001387705	0.04186635	0.035552974	ENSDARG00000077121/ENSDARG00000094752/ENSDARG00000045926/ENSDARG00000019260/ENSDARG00000035904	5
BP	GO:0008589	regulation of smoothened signaling pathway	0.001387705	0.04186635	0.035552974	ENSDARG00000074335/ENSDARG00000002952/ENSDARG00000060397/ENSDARG00000015554/ENSDARG00000056801	5
BP	GO:0043086	negative regulation of catalytic activity	0.001428251	0.042371448	0.035981904	ENSDARG00000078308/ENSDARG00000041449/ENSDARG00000005924/ENSDARG00000100795/ENSDARG00000029353/ENSDARG00000079388/ENSDARG00000098588/ENSDARG00000094704/ENSDARG00000068732/ENSDARG00000086471	10
BP	GO:0009132	nucleoside diphosphate metabolic process	0.001529535	0.044360145	0.037670709	ENSDARG00000013750/ENSDARG00000019702/ENSDARG00000039914/ENSDARG00000011665/ENSDARG00000058226/ENSDARG00000025012	6
BP	GO:0016101	diterpenoid metabolic process	0.001545129	0.044360145	0.037670709	ENSDARG00000077121/ENSDARG00000094752/ENSDARG00000045926/ENSDARG00000019260/ENSDARG00000035904	5
BP	GO:0006749	glutathione metabolic process	0.001715295	0.048463904	0.041155627	ENSDARG00000042620/ENSDARG00000032618/ENSDARG00000027984/ENSDARG00000104068/ENSDARG00000017388	5
CC	GO:0072546	ER membrane protein complex	8.99E-06	0.00177953	0.001721821	ENSDARG00000054793/ENSDARG00000012144/ENSDARG00000017093/ENSDARG00000020607/ENSDARG00000035282	5
MF	GO:0001227	DNA-binding transcription repressor activity, RNA polymerase II-specific	5.04E-15	2.11E-12	1.87E-12	ENSDARG00000056732/ENSDARG00000009822/ENSDARG00000094426/ENSDARG00000054562/ENSDARG00000070770/ENSDARG00000006514/ENSDARG00000016363/ENSDARG00000032963/ENSDARG00000069675/ENSDARG00000038205/ENSDARG00000070538/ENSDARG00000056438/ENSDARG00000004060/ENSDARG00000041691/ENSDARG00000029072/ENSDARG00000067591/ENSDARG00000099614	17
MF	GO:0004364	glutathione transferase activity	3.55E-06	0.000744551	0.000656847	ENSDARG00000042620/ENSDARG00000033364/ENSDARG00000032618/ENSDARG00000027984/ENSDARG00000104068/ENSDARG00000017388/ENSDARG00000013741	7
MF	GO:0000977	RNA polymerase II regulatory region sequence-specific DNA binding	5.26E-05	0.007365067	0.006497502	ENSDARG00000056732/ENSDARG00000009822/ENSDARG00000094426/ENSDARG00000054562/ENSDARG00000070770/ENSDARG00000006514/ENSDARG00000016363/ENSDARG00000032963/ENSDARG00000069675/ENSDARG00000038205/ENSDARG00000053298/ENSDARG00000070538/ENSDARG00000056438/ENSDARG00000013575/ENSDARG00000071497/ENSDARG00000004060/ENSDARG00000077473/ENSDARG00000015567/ENSDARG00000041691/ENSDARG00000052695/ENSDARG00000015554/…	24
MF	GO:0005501	retinoid binding	0.000280632	0.023573127	0.020796343	ENSDARG00000027088/ENSDARG00000045926/ENSDARG00000035904/ENSDARG00000101481	4
MF	GO:0019840	isoprenoid binding	0.000280632	0.023573127	0.020796343	ENSDARG00000027088/ENSDARG00000045926/ENSDARG00000035904/ENSDARG00000101481	4
MF	GO:0016765	transferase activity, transferring alkyl or aryl (other than methyl) groups	0.000395341	0.02767389	0.024414058	ENSDARG00000042620/ENSDARG00000033364/ENSDARG00000032618/ENSDARG00000027984/ENSDARG00000104068/ENSDARG00000017388/ENSDARG00000013741	7
