# Supplementary material for: Cell-type-specific responses to the microbiota across all tissues of the larval zebrafish
Source: Cell Rep. Author manuscript; Available in PMC 2023 Oct 23. (PMC10423310; doi:10.1016/j.celrep.2023.112095)
Supplement: MMC22 [file NIHMS1880944-supplement-MMC22.zip › DataS16/Figure6_PanelE_GOresults_subcluster/GOresults_fdr_subClu4.tsv]

ONTOLOGY	ID	Description	pvalue	p.adjust	qvalue	geneID	Count
BP	GO:0045471	response to ethanol	0.002501953	0.032050731	0.006247706	ENSDARG00000005453	1
BP	GO:0097305	response to alcohol	0.004063553	0.032050731	0.006247706	ENSDARG00000005453	1
BP	GO:0001878	response to yeast	0.004375677	0.032050731	0.006247706	ENSDARG00000101813	1
BP	GO:0009620	response to fungus	0.005311659	0.032050731	0.006247706	ENSDARG00000101813	1
BP	GO:0046677	response to antibiotic	0.005935321	0.032050731	0.006247706	ENSDARG00000005453	1
BP	GO:0006334	nucleosome assembly	0.011070585	0.039734509	0.007745518	ENSDARG00000101813	1
BP	GO:0031497	chromatin assembly	0.011691837	0.039734509	0.007745518	ENSDARG00000101813	1
BP	GO:0006333	chromatin assembly or disassembly	0.013398938	0.039734509	0.007745518	ENSDARG00000101813	1
BP	GO:0009636	response to toxic substance	0.014329255	0.039734509	0.007745518	ENSDARG00000005453	1
BP	GO:0034728	nucleosome organization	0.015104072	0.039734509	0.007745518	ENSDARG00000101813	1
BP	GO:0006323	DNA packaging	0.016188133	0.039734509	0.007745518	ENSDARG00000101813	1
BP	GO:0071103	DNA conformation change	0.021133714	0.045494919	0.008868405	ENSDARG00000101813	1
BP	GO:0065004	protein-DNA complex assembly	0.021904961	0.045494919	0.008868405	ENSDARG00000101813	1
BP	GO:0006364	rRNA processing	0.025139773	0.047189623	0.009198757	ENSDARG00000011246	1
BP	GO:0071824	protein-DNA complex subunit organization	0.026216457	0.047189623	0.009198757	ENSDARG00000101813	1
BP	GO:0016072	rRNA metabolic process	0.028060355	0.04735185	0.00923038	ENSDARG00000011246	1
CC	GO:0032040	small-subunit processome	0.010780187	0.03234056	0.011347565	ENSDARG00000011246	1
CC	GO:0030684	preribosome	0.022480176	0.033720264	0.011831672	ENSDARG00000011246	1
