# Supplementary material for: Cell-type-specific responses to the microbiota across all tissues of the larval zebrafish
Source: Cell Rep. Author manuscript; Available in PMC 2023 Oct 23. (PMC10423310; doi:10.1016/j.celrep.2023.112095)
Supplement: MMC22 [file NIHMS1880944-supplement-MMC22.zip › DataS16/Figure6_PanelE_GOresults_subcluster/GOresults_fdr_subClu16.tsv]

ONTOLOGY	ID	Description	pvalue	p.adjust	qvalue	geneID	Count
BP	GO:0010872	regulation of cholesterol esterification	0.001147327	0.005334359	NA	ENSDARG00000101324	1
BP	GO:0010873	positive regulation of cholesterol esterification	0.001147327	0.005334359	NA	ENSDARG00000101324	1
BP	GO:0034377	plasma lipoprotein particle assembly	0.001147327	0.005334359	NA	ENSDARG00000101324	1
BP	GO:0034380	high-density lipoprotein particle assembly	0.001147327	0.005334359	NA	ENSDARG00000101324	1
BP	GO:0065005	protein-lipid complex assembly	0.001147327	0.005334359	NA	ENSDARG00000101324	1
BP	GO:0043691	reverse cholesterol transport	0.001251597	0.005334359	NA	ENSDARG00000101324	1
BP	GO:0034433	steroid esterification	0.001355861	0.005334359	NA	ENSDARG00000101324	1
BP	GO:0034434	sterol esterification	0.001355861	0.005334359	NA	ENSDARG00000101324	1
BP	GO:0034435	cholesterol esterification	0.001355861	0.005334359	NA	ENSDARG00000101324	1
BP	GO:0033700	phospholipid efflux	0.00146012	0.005334359	NA	ENSDARG00000101324	1
BP	GO:0034370	triglyceride-rich lipoprotein particle remodeling	0.001564374	0.005334359	NA	ENSDARG00000101324	1
BP	GO:0034372	very-low-density lipoprotein particle remodeling	0.001564374	0.005334359	NA	ENSDARG00000101324	1
BP	GO:0045940	positive regulation of steroid metabolic process	0.001564374	0.005334359	NA	ENSDARG00000101324	1
BP	GO:0019433	triglyceride catabolic process	0.001668622	0.005334359	NA	ENSDARG00000101324	1
BP	GO:0032371	regulation of sterol transport	0.001668622	0.005334359	NA	ENSDARG00000101324	1
BP	GO:0032374	regulation of cholesterol transport	0.001668622	0.005334359	NA	ENSDARG00000101324	1
BP	GO:0034368	protein-lipid complex remodeling	0.001668622	0.005334359	NA	ENSDARG00000101324	1
BP	GO:0034369	plasma lipoprotein particle remodeling	0.001668622	0.005334359	NA	ENSDARG00000101324	1
BP	GO:0071825	protein-lipid complex subunit organization	0.001668622	0.005334359	NA	ENSDARG00000101324	1
BP	GO:0071827	plasma lipoprotein particle organization	0.001668622	0.005334359	NA	ENSDARG00000101324	1
BP	GO:0097006	regulation of plasma lipoprotein particle levels	0.001668622	0.005334359	NA	ENSDARG00000101324	1
BP	GO:0019218	regulation of steroid metabolic process	0.001877102	0.005334359	NA	ENSDARG00000101324	1
BP	GO:0032368	regulation of lipid transport	0.001877102	0.005334359	NA	ENSDARG00000101324	1
BP	GO:0034367	protein-containing complex remodeling	0.001877102	0.005334359	NA	ENSDARG00000101324	1
BP	GO:0055090	acylglycerol homeostasis	0.001981333	0.005334359	NA	ENSDARG00000101324	1
BP	GO:0070328	triglyceride homeostasis	0.001981333	0.005334359	NA	ENSDARG00000101324	1
BP	GO:0033344	cholesterol efflux	0.00218978	0.005529171	NA	ENSDARG00000101324	1
BP	GO:0046461	neutral lipid catabolic process	0.002398206	0.005529171	NA	ENSDARG00000101324	1
BP	GO:0046464	acylglycerol catabolic process	0.002398206	0.005529171	NA	ENSDARG00000101324	1
BP	GO:0046889	positive regulation of lipid biosynthetic process	0.00250241	0.005529171	NA	ENSDARG00000101324	1
BP	GO:1905952	regulation of lipid localization	0.00250241	0.005529171	NA	ENSDARG00000101324	1
BP	GO:0006695	cholesterol biosynthetic process	0.002606609	0.005529171	NA	ENSDARG00000101324	1
BP	GO:1902653	secondary alcohol biosynthetic process	0.002606609	0.005529171	NA	ENSDARG00000101324	1
BP	GO:0045834	positive regulation of lipid metabolic process	0.003127523	0.006439018	NA	ENSDARG00000101324	1
BP	GO:0042632	cholesterol homeostasis	0.00333585	0.006486376	NA	ENSDARG00000101324	1
BP	GO:0055092	sterol homeostasis	0.00333585	0.006486376	NA	ENSDARG00000101324	1
BP	GO:0046503	glycerolipid catabolic process	0.003648301	0.00690219	NA	ENSDARG00000101324	1
BP	GO:0030301	cholesterol transport	0.003856573	0.007104214	NA	ENSDARG00000101324	1
BP	GO:0015918	sterol transport	0.003960702	0.007108952	NA	ENSDARG00000101324	1
BP	GO:0006641	triglyceride metabolic process	0.004481262	0.007842208	NA	ENSDARG00000101324	1
BP	GO:0016126	sterol biosynthetic process	0.004793532	0.008184079	NA	ENSDARG00000101324	1
BP	GO:0046890	regulation of lipid biosynthetic process	0.005209817	0.008683028	NA	ENSDARG00000101324	1
BP	GO:0055088	lipid homeostasis	0.005626014	0.009158628	NA	ENSDARG00000101324	1
BP	GO:0008203	cholesterol metabolic process	0.005938105	0.00930873	NA	ENSDARG00000101324	1
BP	GO:1902652	secondary alcohol metabolic process	0.006042125	0.00930873	NA	ENSDARG00000101324	1
BP	GO:0006638	neutral lipid metabolic process	0.006250147	0.00930873	NA	ENSDARG00000101324	1
BP	GO:0006639	acylglycerol metabolic process	0.006250147	0.00930873	NA	ENSDARG00000101324	1
BP	GO:0015914	phospholipid transport	0.006562141	0.009569788	NA	ENSDARG00000101324	1
BP	GO:0015748	organophosphate ester transport	0.00718598	0.010265685	NA	ENSDARG00000101324	1
BP	GO:0016125	sterol metabolic process	0.007913544	0.011078962	NA	ENSDARG00000101324	1
BP	GO:0006694	steroid biosynthetic process	0.00874472	0.011961179	NA	ENSDARG00000101324	1
BP	GO:0019216	regulation of lipid metabolic process	0.00895246	0.011961179	NA	ENSDARG00000101324	1
BP	GO:0015850	organic hydroxy compound transport	0.009056321	0.011961179	NA	ENSDARG00000101324	1
BP	GO:0046165	alcohol biosynthetic process	0.010094638	0.013085642	NA	ENSDARG00000101324	1
BP	GO:0008202	steroid metabolic process	0.012065941	0.015082426	NA	ENSDARG00000101324	1
BP	GO:0042157	lipoprotein metabolic process	0.012065941	0.015082426	NA	ENSDARG00000101324	1
BP	GO:0044242	cellular lipid catabolic process	0.012791715	0.015709123	NA	ENSDARG00000101324	1
BP	GO:1901617	organic hydroxy compound biosynthetic process	0.014760329	0.01781419	NA	ENSDARG00000101324	1
BP	GO:0043062	extracellular structure organization	0.017554453	0.020827317	NA	ENSDARG00000101324	1
BP	GO:0030258	lipid modification	0.018381579	0.021445176	NA	ENSDARG00000101324	1
BP	GO:0016042	lipid catabolic process	0.019105029	0.021923804	NA	ENSDARG00000101324	1
BP	GO:0006066	alcohol metabolic process	0.019931503	0.02250331	NA	ENSDARG00000101324	1
BP	GO:0006869	lipid transport	0.022615136	0.025127929	NA	ENSDARG00000101324	1
BP	GO:0010876	lipid localization	0.023955573	0.026201408	NA	ENSDARG00000101324	1
BP	GO:0046486	glycerolipid metabolic process	0.025604079	0.027483505	NA	ENSDARG00000101324	1
BP	GO:0015711	organic anion transport	0.025913019	0.027483505	NA	ENSDARG00000101324	1
BP	GO:1901615	organic hydroxy compound metabolic process	0.026530751	0.027718695	NA	ENSDARG00000101324	1
BP	GO:0008610	lipid biosynthetic process	0.035978114	0.037036294	NA	ENSDARG00000101324	1
BP	GO:0006820	anion transport	0.037821123	0.038369256	NA	ENSDARG00000101324	1
BP	GO:0044283	small molecule biosynthetic process	0.046907864	0.046907864	NA	ENSDARG00000101324	1
CC	GO:0034364	high-density lipoprotein particle	0.002009273	0.005099936	NA	ENSDARG00000101324	1
CC	GO:0042627	chylomicron	0.002009273	0.005099936	NA	ENSDARG00000101324	1
CC	GO:0032994	protein-lipid complex	0.002318153	0.005099936	NA	ENSDARG00000101324	1
CC	GO:0034358	plasma lipoprotein particle	0.002318153	0.005099936	NA	ENSDARG00000101324	1
CC	GO:1990777	lipoprotein particle	0.002318153	0.005099936	NA	ENSDARG00000101324	1
CC	GO:0022625	cytosolic large ribosomal subunit	0.009712162	0.01780563	NA	ENSDARG00000025073	1
CC	GO:0015934	large ribosomal subunit	0.01630486	0.023891055	NA	ENSDARG00000025073	1
CC	GO:0022626	cytosolic ribosome	0.017375313	0.023891055	NA	ENSDARG00000025073	1
CC	GO:0044391	ribosomal subunit	0.027885393	0.03384288	NA	ENSDARG00000025073	1
CC	GO:0044445	cytosolic part	0.030766255	0.03384288	NA	ENSDARG00000025073	1
CC	GO:0005840	ribosome	0.034699255	0.034699255	NA	ENSDARG00000025073	1
MF	GO:0060228	phosphatidylcholine-sterol O-acyltransferase activator activity	0.001685049	0.011483685	0.001611745	ENSDARG00000101324	1
MF	GO:0017127	cholesterol transporter activity	0.003062316	0.011483685	0.001611745	ENSDARG00000101324	1
MF	GO:0120015	intermembrane sterol transfer activity	0.003062316	0.011483685	0.001611745	ENSDARG00000101324	1
MF	GO:0120020	intermembrane cholesterol transfer activity	0.003062316	0.011483685	0.001611745	ENSDARG00000101324	1
MF	GO:0120013	intermembrane lipid transfer activity	0.004743922	0.014046675	0.001971463	ENSDARG00000101324	1
MF	GO:0015248	sterol transporter activity	0.00596572	0.014046675	0.001971463	ENSDARG00000101324	1
MF	GO:0015485	cholesterol binding	0.006576243	0.014046675	0.001971463	ENSDARG00000101324	1
MF	GO:0032934	sterol binding	0.00749156	0.014046675	0.001971463	ENSDARG00000101324	1
MF	GO:0043178	alcohol binding	0.010081903	0.016720806	0.00234678	ENSDARG00000101324	1
MF	GO:0005496	steroid binding	0.011147204	0.016720806	0.00234678	ENSDARG00000101324	1
MF	GO:0005319	lipid transporter activity	0.021153918	0.028846252	0.004048597	ENSDARG00000101324	1
MF	GO:0003735	structural constituent of ribosome	0.028839972	0.036049965	0.005059644	ENSDARG00000025073	1
