# Supplementary material for: Cell-type-specific responses to the microbiota across all tissues of the larval zebrafish
Source: Cell Rep. Author manuscript; Available in PMC 2023 Oct 23. (PMC10423310; doi:10.1016/j.celrep.2023.112095)
Supplement: MMC22 [file NIHMS1880944-supplement-MMC22.zip › DataS16/Figure6_PanelE_GOresults_subcluster/GOresults_fdr_subClu14.tsv]

ONTOLOGY	ID	Description	pvalue	p.adjust	qvalue	geneID	Count
BP	GO:0015669	gas transport	1.49E-24	1.14E-22	6.60E-23	ENSDARG00000089475/ENSDARG00000115405/ENSDARG00000089124/ENSDARG00000045143/ENSDARG00000079305/ENSDARG00000087390/ENSDARG00000011166/ENSDARG00000045142/ENSDARG00000113599/ENSDARG00000045144	10
BP	GO:0015671	oxygen transport	4.46E-22	1.70E-20	9.87E-21	ENSDARG00000089475/ENSDARG00000115405/ENSDARG00000089124/ENSDARG00000045143/ENSDARG00000079305/ENSDARG00000087390/ENSDARG00000045142/ENSDARG00000113599/ENSDARG00000045144	9
BP	GO:0015893	drug transport	4.67E-18	1.18E-16	6.87E-17	ENSDARG00000089475/ENSDARG00000115405/ENSDARG00000089124/ENSDARG00000045143/ENSDARG00000079305/ENSDARG00000087390/ENSDARG00000011166/ENSDARG00000045142/ENSDARG00000113599/ENSDARG00000045144	10
BP	GO:0042493	response to drug	5.23E-14	7.98E-13	4.64E-13	ENSDARG00000089475/ENSDARG00000115405/ENSDARG00000089124/ENSDARG00000045143/ENSDARG00000079305/ENSDARG00000087390/ENSDARG00000011166/ENSDARG00000045142/ENSDARG00000113599/ENSDARG00000045144	10
BP	GO:0042744	hydrogen peroxide catabolic process	5.25E-14	7.98E-13	4.64E-13	ENSDARG00000115405/ENSDARG00000089124/ENSDARG00000045143/ENSDARG00000079305/ENSDARG00000045142/ENSDARG00000045144	6
BP	GO:0042743	hydrogen peroxide metabolic process	8.96E-14	1.14E-12	6.61E-13	ENSDARG00000115405/ENSDARG00000089124/ENSDARG00000045143/ENSDARG00000079305/ENSDARG00000045142/ENSDARG00000045144	6
BP	GO:0017001	antibiotic catabolic process	2.02E-12	2.20E-11	1.28E-11	ENSDARG00000115405/ENSDARG00000089124/ENSDARG00000045143/ENSDARG00000079305/ENSDARG00000045142/ENSDARG00000045144	6
BP	GO:0051187	cofactor catabolic process	4.13E-12	3.92E-11	2.28E-11	ENSDARG00000115405/ENSDARG00000089124/ENSDARG00000045143/ENSDARG00000079305/ENSDARG00000045142/ENSDARG00000045144	6
BP	GO:0072593	reactive oxygen species metabolic process	4.98E-11	4.20E-10	2.44E-10	ENSDARG00000115405/ENSDARG00000089124/ENSDARG00000045143/ENSDARG00000079305/ENSDARG00000045142/ENSDARG00000045144	6
BP	GO:0016999	antibiotic metabolic process	3.69E-10	2.81E-09	1.63E-09	ENSDARG00000115405/ENSDARG00000089124/ENSDARG00000045143/ENSDARG00000079305/ENSDARG00000045142/ENSDARG00000045144	6
BP	GO:0042737	drug catabolic process	2.74E-09	1.90E-08	1.10E-08	ENSDARG00000115405/ENSDARG00000089124/ENSDARG00000045143/ENSDARG00000079305/ENSDARG00000045142/ENSDARG00000045144	6
BP	GO:0051186	cofactor metabolic process	1.92E-06	1.22E-05	7.08E-06	ENSDARG00000115405/ENSDARG00000089124/ENSDARG00000045143/ENSDARG00000079305/ENSDARG00000045142/ENSDARG00000045144	6
BP	GO:0017144	drug metabolic process	4.19E-06	2.45E-05	1.43E-05	ENSDARG00000115405/ENSDARG00000089124/ENSDARG00000045143/ENSDARG00000079305/ENSDARG00000045142/ENSDARG00000045144	6
BP	GO:0002088	lens development in camera-type eye	0.00478177	0.025958179	0.015100326	ENSDARG00000069817/ENSDARG00000073750	2
BP	GO:0030218	erythrocyte differentiation	0.00590119	0.028497149	0.016577289	ENSDARG00000096667/ENSDARG00000095019	2
BP	GO:0034101	erythrocyte homeostasis	0.0059994	0.028497149	0.016577289	ENSDARG00000096667/ENSDARG00000095019	2
BP	GO:0002262	myeloid cell homeostasis	0.007128965	0.031870668	0.018539724	ENSDARG00000096667/ENSDARG00000095019	2
BP	GO:0043010	camera-type eye development	0.008908295	0.037612803	0.021880024	ENSDARG00000069817/ENSDARG00000073750/ENSDARG00000095019	3
BP	GO:0048872	homeostasis of number of cells	0.009653221	0.038612884	0.022461788	ENSDARG00000096667/ENSDARG00000095019	2
CC	GO:0005833	hemoglobin complex	4.18E-24	4.60E-23	3.08E-23	ENSDARG00000089475/ENSDARG00000115405/ENSDARG00000089124/ENSDARG00000045143/ENSDARG00000079305/ENSDARG00000087390/ENSDARG00000045142/ENSDARG00000113599/ENSDARG00000045144	9
CC	GO:0031838	haptoglobin-hemoglobin complex	7.51E-16	4.13E-15	2.77E-15	ENSDARG00000115405/ENSDARG00000089124/ENSDARG00000045143/ENSDARG00000079305/ENSDARG00000045142/ENSDARG00000045144	6
CC	GO:0044445	cytosolic part	5.16E-14	1.89E-13	1.27E-13	ENSDARG00000089475/ENSDARG00000115405/ENSDARG00000089124/ENSDARG00000045143/ENSDARG00000079305/ENSDARG00000087390/ENSDARG00000045142/ENSDARG00000113599/ENSDARG00000045144	9
MF	GO:0005344	oxygen carrier activity	6.72E-22	1.58E-20	8.14E-21	ENSDARG00000089475/ENSDARG00000115405/ENSDARG00000089124/ENSDARG00000045143/ENSDARG00000079305/ENSDARG00000087390/ENSDARG00000045142/ENSDARG00000113599/ENSDARG00000045144	9
MF	GO:0019825	oxygen binding	6.72E-22	1.58E-20	8.14E-21	ENSDARG00000089475/ENSDARG00000115405/ENSDARG00000089124/ENSDARG00000045143/ENSDARG00000079305/ENSDARG00000087390/ENSDARG00000045142/ENSDARG00000113599/ENSDARG00000045144	9
MF	GO:0140104	molecular carrier activity	2.45E-18	3.83E-17	1.97E-17	ENSDARG00000089475/ENSDARG00000115405/ENSDARG00000089124/ENSDARG00000045143/ENSDARG00000079305/ENSDARG00000087390/ENSDARG00000045142/ENSDARG00000113599/ENSDARG00000045144	9
MF	GO:0031720	haptoglobin binding	1.48E-15	1.74E-14	8.98E-15	ENSDARG00000115405/ENSDARG00000089124/ENSDARG00000045143/ENSDARG00000079305/ENSDARG00000045142/ENSDARG00000045144	6
MF	GO:0020037	heme binding	1.07E-13	1.00E-12	5.16E-13	ENSDARG00000089475/ENSDARG00000115405/ENSDARG00000089124/ENSDARG00000045143/ENSDARG00000079305/ENSDARG00000087390/ENSDARG00000045142/ENSDARG00000113599/ENSDARG00000045144	9
MF	GO:0046906	tetrapyrrole binding	1.29E-13	1.01E-12	5.19E-13	ENSDARG00000089475/ENSDARG00000115405/ENSDARG00000089124/ENSDARG00000045143/ENSDARG00000079305/ENSDARG00000087390/ENSDARG00000045142/ENSDARG00000113599/ENSDARG00000045144	9
MF	GO:0004601	peroxidase activity	7.68E-12	5.16E-11	2.66E-11	ENSDARG00000115405/ENSDARG00000089124/ENSDARG00000045143/ENSDARG00000079305/ENSDARG00000045142/ENSDARG00000045144	6
MF	GO:0016684	oxidoreductase activity, acting on peroxide as acceptor	1.56E-11	9.19E-11	4.73E-11	ENSDARG00000115405/ENSDARG00000089124/ENSDARG00000045143/ENSDARG00000079305/ENSDARG00000045142/ENSDARG00000045144	6
MF	GO:0016209	antioxidant activity	1.22E-10	6.37E-10	3.28E-10	ENSDARG00000115405/ENSDARG00000089124/ENSDARG00000045143/ENSDARG00000079305/ENSDARG00000045142/ENSDARG00000045144	6
MF	GO:0043177	organic acid binding	3.77E-09	1.77E-08	9.12E-09	ENSDARG00000115405/ENSDARG00000089124/ENSDARG00000045143/ENSDARG00000079305/ENSDARG00000045142/ENSDARG00000045144	6
MF	GO:0005506	iron ion binding	0.001555215	0.006645011	0.003422962	ENSDARG00000089475/ENSDARG00000089124/ENSDARG00000045142	3
MF	GO:0005212	structural constituent of eye lens	0.002632042	0.01030883	0.00531026	ENSDARG00000069817/ENSDARG00000073750	2
MF	GO:0005332	gamma-aminobutyric acid:sodium symporter activity	0.012195901	0.041378243	0.02131466	ENSDARG00000001354	1
MF	GO:0008253	5'-nucleotidase activity	0.013205822	0.041378243	0.02131466	ENSDARG00000034852	1
MF	GO:0015185	gamma-aminobutyric acid transmembrane transporter activity	0.013205822	0.041378243	0.02131466	ENSDARG00000001354	1
MF	GO:0008252	nucleotidase activity	0.015222723	0.044716749	0.023034384	ENSDARG00000034852	1
MF	GO:0140161	monocarboxylate:sodium symporter activity	0.016229704	0.044870359	0.023113511	ENSDARG00000001354	1
MF	GO:0005283	amino acid:sodium symporter activity	0.020247856	0.047559422	0.024498694	ENSDARG00000001354	1
MF	GO:0015355	secondary active monocarboxylate transmembrane transporter activity	0.020247856	0.047559422	0.024498694	ENSDARG00000001354	1
MF	GO:0005416	amino acid:cation symporter activity	0.021249955	0.047559422	0.024498694	ENSDARG00000001354	1
MF	GO:0005523	tropomyosin binding	0.021249955	0.047559422	0.024498694	ENSDARG00000068457	1
