# Supplementary material for: Cell-type-specific responses to the microbiota across all tissues of the larval zebrafish
Source: Cell Rep. Author manuscript; Available in PMC 2023 Oct 23. (PMC10423310; doi:10.1016/j.celrep.2023.112095)
Supplement: MMC22 [file NIHMS1880944-supplement-MMC22.zip › DataS16/Figure6_PanelE_GOresults_subcluster/GOresults_fdr_subClu6.tsv]

ONTOLOGY	ID	Description	pvalue	p.adjust	qvalue	geneID	Count
BP	GO:0015671	oxygen transport	1.60E-15	4.78E-13	3.60E-13	ENSDARG00000045142/ENSDARG00000089475/ENSDARG00000089124/ENSDARG00000115405/ENSDARG00000045143/ENSDARG00000113599/ENSDARG00000079305	7
BP	GO:0015669	gas transport	3.67E-15	5.47E-13	4.11E-13	ENSDARG00000045142/ENSDARG00000089475/ENSDARG00000089124/ENSDARG00000115405/ENSDARG00000045143/ENSDARG00000113599/ENSDARG00000079305	7
BP	GO:0042744	hydrogen peroxide catabolic process	8.25E-11	6.61E-09	4.98E-09	ENSDARG00000045142/ENSDARG00000089124/ENSDARG00000115405/ENSDARG00000045143/ENSDARG00000079305	5
BP	GO:0015893	drug transport	8.88E-11	6.61E-09	4.98E-09	ENSDARG00000045142/ENSDARG00000089475/ENSDARG00000089124/ENSDARG00000115405/ENSDARG00000045143/ENSDARG00000113599/ENSDARG00000079305	7
BP	GO:0042743	hydrogen peroxide metabolic process	1.27E-10	7.59E-09	5.71E-09	ENSDARG00000045142/ENSDARG00000089124/ENSDARG00000115405/ENSDARG00000045143/ENSDARG00000079305	5
BP	GO:0017001	antibiotic catabolic process	1.63E-09	8.08E-08	6.08E-08	ENSDARG00000045142/ENSDARG00000089124/ENSDARG00000115405/ENSDARG00000045143/ENSDARG00000079305	5
BP	GO:0051187	cofactor catabolic process	2.92E-09	1.24E-07	9.35E-08	ENSDARG00000045142/ENSDARG00000089124/ENSDARG00000115405/ENSDARG00000045143/ENSDARG00000079305	5
BP	GO:0072593	reactive oxygen species metabolic process	2.26E-08	8.42E-07	6.34E-07	ENSDARG00000045142/ENSDARG00000089124/ENSDARG00000115405/ENSDARG00000045143/ENSDARG00000079305	5
BP	GO:0042493	response to drug	5.26E-08	1.74E-06	1.31E-06	ENSDARG00000045142/ENSDARG00000089475/ENSDARG00000089124/ENSDARG00000115405/ENSDARG00000045143/ENSDARG00000113599/ENSDARG00000079305	7
BP	GO:0016999	antibiotic metabolic process	1.18E-07	3.51E-06	2.64E-06	ENSDARG00000045142/ENSDARG00000089124/ENSDARG00000115405/ENSDARG00000045143/ENSDARG00000079305	5
BP	GO:0042737	drug catabolic process	6.14E-07	1.66E-05	1.25E-05	ENSDARG00000045142/ENSDARG00000089124/ENSDARG00000115405/ENSDARG00000045143/ENSDARG00000079305	5
BP	GO:0051186	cofactor metabolic process	8.71E-06	0.000216361	0.000162787	ENSDARG00000045142/ENSDARG00000089124/ENSDARG00000115405/ENSDARG00000045143/ENSDARG00000039007/ENSDARG00000079305	6
BP	GO:0017144	drug metabolic process	1.88E-05	0.000430034	0.000323551	ENSDARG00000045142/ENSDARG00000089124/ENSDARG00000115405/ENSDARG00000045143/ENSDARG00000039007/ENSDARG00000079305	6
BP	GO:0061386	closure of optic fissure	0.000201963	0.004298927	0.003234446	ENSDARG00000004588/ENSDARG00000095743	2
BP	GO:0002072	optic cup morphogenesis involved in camera-type eye development	0.000253551	0.005037207	0.003789916	ENSDARG00000004588/ENSDARG00000095743	2
BP	GO:0045879	negative regulation of smoothened signaling pathway	0.000407678	0.007593005	0.005712858	ENSDARG00000004588/ENSDARG00000095743	2
BP	GO:0060900	embryonic camera-type eye formation	0.000597413	0.010472294	0.007879189	ENSDARG00000004588/ENSDARG00000095743	2
BP	GO:1903311	regulation of mRNA metabolic process	0.000979074	0.016209115	0.012195484	ENSDARG00000013351/ENSDARG00000089302/ENSDARG00000018618	3
BP	GO:0008589	regulation of smoothened signaling pathway	0.001254406	0.018690648	0.01406255	ENSDARG00000004588/ENSDARG00000095743	2
BP	GO:0048596	embryonic camera-type eye morphogenesis	0.001254406	0.018690648	0.01406255	ENSDARG00000004588/ENSDARG00000095743	2
BP	GO:0048048	embryonic eye morphogenesis	0.001917179	0.027205679	0.020469126	ENSDARG00000004588/ENSDARG00000095743	2
BP	GO:0031076	embryonic camera-type eye development	0.002298766	0.031137829	0.023427614	ENSDARG00000004588/ENSDARG00000095743	2
BP	GO:0016331	morphogenesis of embryonic epithelium	0.002713293	0.035154837	0.026449948	ENSDARG00000004588/ENSDARG00000095743	2
CC	GO:0005833	hemoglobin complex	1.60E-16	4.48E-15	2.36E-15	ENSDARG00000045142/ENSDARG00000089475/ENSDARG00000089124/ENSDARG00000115405/ENSDARG00000045143/ENSDARG00000113599/ENSDARG00000079305	7
CC	GO:0031838	haptoglobin-hemoglobin complex	5.71E-12	7.99E-11	4.21E-11	ENSDARG00000045142/ENSDARG00000089124/ENSDARG00000115405/ENSDARG00000045143/ENSDARG00000079305	5
CC	GO:0044445	cytosolic part	1.54E-10	1.44E-09	7.56E-10	ENSDARG00000045142/ENSDARG00000089475/ENSDARG00000089124/ENSDARG00000115405/ENSDARG00000045143/ENSDARG00000113599/ENSDARG00000039007/ENSDARG00000079305	8
CC	GO:0000785	chromatin	9.69E-05	0.000678558	0.000357136	ENSDARG00000018618/ENSDARG00000035519/ENSDARG00000103919/ENSDARG00000087636/ENSDARG00000053990	5
CC	GO:0044798	nuclear transcription factor complex	0.001201274	0.006727132	0.003540596	ENSDARG00000039185/ENSDARG00000004588/ENSDARG00000095743	3
CC	GO:0016607	nuclear speck	0.006026	0.028121332	0.014800701	ENSDARG00000018618/ENSDARG00000045843	2
CC	GO:0005667	transcription factor complex	0.007451912	0.029807647	0.015688235	ENSDARG00000039185/ENSDARG00000004588/ENSDARG00000095743	3
CC	GO:0016604	nuclear body	0.011553067	0.038223121	0.020117432	ENSDARG00000018618/ENSDARG00000045843	2
CC	GO:0005681	spliceosomal complex	0.012286003	0.038223121	0.020117432	ENSDARG00000013351/ENSDARG00000091656	2
CC	GO:0005688	U6 snRNP	0.014649127	0.041017554	0.021588187	ENSDARG00000091656	1
CC	GO:0005849	mRNA cleavage factor complex	0.018608393	0.047366818	0.024929904	ENSDARG00000018618	1
MF	GO:0005344	oxygen carrier activity	1.93E-15	5.01E-14	1.93E-14	ENSDARG00000045142/ENSDARG00000089475/ENSDARG00000089124/ENSDARG00000115405/ENSDARG00000045143/ENSDARG00000113599/ENSDARG00000079305	7
MF	GO:0019825	oxygen binding	1.93E-15	5.01E-14	1.93E-14	ENSDARG00000045142/ENSDARG00000089475/ENSDARG00000089124/ENSDARG00000115405/ENSDARG00000045143/ENSDARG00000113599/ENSDARG00000079305	7
MF	GO:0140104	molecular carrier activity	9.20E-13	1.59E-11	6.13E-12	ENSDARG00000045142/ENSDARG00000089475/ENSDARG00000089124/ENSDARG00000115405/ENSDARG00000045143/ENSDARG00000113599/ENSDARG00000079305	7
MF	GO:0031720	haptoglobin binding	4.41E-12	5.73E-11	2.21E-11	ENSDARG00000045142/ENSDARG00000089124/ENSDARG00000115405/ENSDARG00000045143/ENSDARG00000079305	5
MF	GO:0020037	heme binding	3.24E-09	3.24E-08	1.25E-08	ENSDARG00000045142/ENSDARG00000089475/ENSDARG00000089124/ENSDARG00000115405/ENSDARG00000045143/ENSDARG00000113599/ENSDARG00000079305	7
MF	GO:0046906	tetrapyrrole binding	3.74E-09	3.24E-08	1.25E-08	ENSDARG00000045142/ENSDARG00000089475/ENSDARG00000089124/ENSDARG00000115405/ENSDARG00000045143/ENSDARG00000113599/ENSDARG00000079305	7
MF	GO:0004601	peroxidase activity	4.53E-09	3.36E-08	1.29E-08	ENSDARG00000045142/ENSDARG00000089124/ENSDARG00000115405/ENSDARG00000045143/ENSDARG00000079305	5
MF	GO:0016684	oxidoreductase activity, acting on peroxide as acceptor	8.12E-09	5.28E-08	2.03E-08	ENSDARG00000045142/ENSDARG00000089124/ENSDARG00000115405/ENSDARG00000045143/ENSDARG00000079305	5
MF	GO:0016209	antioxidant activity	4.40E-08	2.54E-07	9.79E-08	ENSDARG00000045142/ENSDARG00000089124/ENSDARG00000115405/ENSDARG00000045143/ENSDARG00000079305	5
MF	GO:0043177	organic acid binding	7.41E-07	3.85E-06	1.48E-06	ENSDARG00000045142/ENSDARG00000089124/ENSDARG00000115405/ENSDARG00000045143/ENSDARG00000079305	5
MF	GO:0031492	nucleosomal DNA binding	1.07E-05	5.07E-05	1.95E-05	ENSDARG00000035519/ENSDARG00000103919/ENSDARG00000087636	3
MF	GO:0031491	nucleosome binding	3.90E-05	0.000169114	6.50E-05	ENSDARG00000035519/ENSDARG00000103919/ENSDARG00000087636	3
MF	GO:0031490	chromatin DNA binding	6.62E-05	0.000264903	0.000101886	ENSDARG00000035519/ENSDARG00000103919/ENSDARG00000087636	3
MF	GO:0003682	chromatin binding	0.000286888	0.001065585	0.00040984	ENSDARG00000056292/ENSDARG00000035519/ENSDARG00000103919/ENSDARG00000087636	4
MF	GO:0003729	mRNA binding	0.002258125	0.007828167	0.003010833	ENSDARG00000013351/ENSDARG00000089302/ENSDARG00000018618	3
MF	GO:0005506	iron ion binding	0.003005552	0.009768044	0.00375694	ENSDARG00000045142/ENSDARG00000089475/ENSDARG00000089124	3
MF	GO:0016835	carbon-oxygen lyase activity	0.003687255	0.011278661	0.004337946	ENSDARG00000045843/ENSDARG00000039007	2
MF	GO:0008301	DNA binding, bending	0.012701791	0.036304886	0.013963418	ENSDARG00000053990	1
MF	GO:0003906	DNA-(apurinic or apyrimidinic site) endonuclease activity	0.013963418	0.036304886	0.013963418	ENSDARG00000045843	1
MF	GO:0070181	small ribosomal subunit rRNA binding	0.013963418	0.036304886	0.013963418	ENSDARG00000013351	1
MF	GO:0008296	3'-5'-exodeoxyribonuclease activity	0.015223496	0.037263717	0.014332199	ENSDARG00000045843	1
MF	GO:0008253	5'-nucleotidase activity	0.016482028	0.037263717	0.014332199	ENSDARG00000034852	1
MF	GO:0008266	poly(U) RNA binding	0.016482028	0.037263717	0.014332199	ENSDARG00000013351	1
MF	GO:0017091	AU-rich element binding	0.017739017	0.038434536	0.014782514	ENSDARG00000089302	1
MF	GO:0008252	nucleotidase activity	0.018994463	0.039508483	0.01519557	ENSDARG00000034852	1
MF	GO:0030371	translation repressor activity	0.020248368	0.039929937	0.015357668	ENSDARG00000013351	1
MF	GO:0000980	RNA polymerase II distal enhancer sequence-specific DNA binding	0.021500735	0.039929937	0.015357668	ENSDARG00000039185	1
MF	GO:0008187	poly-pyrimidine tract binding	0.021500735	0.039929937	0.015357668	ENSDARG00000013351	1
MF	GO:0001158	enhancer sequence-specific DNA binding	0.026494852	0.044804811	0.017232619	ENSDARG00000039185	1
MF	GO:0035326	enhancer binding	0.026494852	0.044804811	0.017232619	ENSDARG00000039185	1
MF	GO:0016829	lyase activity	0.02671056	0.044804811	0.017232619	ENSDARG00000045843/ENSDARG00000039007	2
MF	GO:0016895	exodeoxyribonuclease activity, producing 5'-phosphomonoesters	0.028982725	0.047096928	0.018114203	ENSDARG00000045843	1
MF	GO:0004529	exodeoxyribonuclease activity	0.030224372	0.047626282	0.018317801	ENSDARG00000045843	1
