# Supplementary material for: Cell-type-specific responses to the microbiota across all tissues of the larval zebrafish
Source: Cell Rep. Author manuscript; Available in PMC 2023 Oct 23. (PMC10423310; doi:10.1016/j.celrep.2023.112095)
Supplement: MMC22 [file NIHMS1880944-supplement-MMC22.zip › DataS16/Figure6_PanelE_GOresults_subcluster/GOresults_fdr_subClu7.tsv]

ONTOLOGY	ID	Description	pvalue	p.adjust	qvalue	geneID	Count
BP	GO:0015669	gas transport	1.69E-22	1.91E-20	7.29E-21	ENSDARG00000089475/ENSDARG00000089124/ENSDARG00000115405/ENSDARG00000045142/ENSDARG00000113599/ENSDARG00000011166/ENSDARG00000079305/ENSDARG00000045143/ENSDARG00000087390	9
BP	GO:0015671	oxygen transport	6.28E-20	3.55E-18	1.36E-18	ENSDARG00000089475/ENSDARG00000089124/ENSDARG00000115405/ENSDARG00000045142/ENSDARG00000113599/ENSDARG00000079305/ENSDARG00000045143/ENSDARG00000087390	8
BP	GO:0015893	drug transport	1.03E-16	3.86E-15	1.48E-15	ENSDARG00000089475/ENSDARG00000089124/ENSDARG00000115405/ENSDARG00000045142/ENSDARG00000113599/ENSDARG00000011166/ENSDARG00000079305/ENSDARG00000045143/ENSDARG00000087390	9
BP	GO:0042493	response to drug	4.46E-13	1.26E-11	4.81E-12	ENSDARG00000089475/ENSDARG00000089124/ENSDARG00000115405/ENSDARG00000045142/ENSDARG00000113599/ENSDARG00000011166/ENSDARG00000079305/ENSDARG00000045143/ENSDARG00000087390	9
BP	GO:0042744	hydrogen peroxide catabolic process	8.53E-12	1.93E-10	7.36E-11	ENSDARG00000089124/ENSDARG00000115405/ENSDARG00000045142/ENSDARG00000079305/ENSDARG00000045143	5
BP	GO:0042743	hydrogen peroxide metabolic process	1.32E-11	2.48E-10	9.49E-11	ENSDARG00000089124/ENSDARG00000115405/ENSDARG00000045142/ENSDARG00000079305/ENSDARG00000045143	5
BP	GO:0017001	antibiotic catabolic process	1.69E-10	2.73E-09	1.04E-09	ENSDARG00000089124/ENSDARG00000115405/ENSDARG00000045142/ENSDARG00000079305/ENSDARG00000045143	5
BP	GO:0051187	cofactor catabolic process	3.05E-10	4.30E-09	1.64E-09	ENSDARG00000089124/ENSDARG00000115405/ENSDARG00000045142/ENSDARG00000079305/ENSDARG00000045143	5
BP	GO:0072593	reactive oxygen species metabolic process	2.38E-09	2.98E-08	1.14E-08	ENSDARG00000089124/ENSDARG00000115405/ENSDARG00000045142/ENSDARG00000079305/ENSDARG00000045143	5
BP	GO:0016999	antibiotic metabolic process	1.25E-08	1.41E-07	5.39E-08	ENSDARG00000089124/ENSDARG00000115405/ENSDARG00000045142/ENSDARG00000079305/ENSDARG00000045143	5
BP	GO:0042737	drug catabolic process	6.60E-08	6.78E-07	2.59E-07	ENSDARG00000089124/ENSDARG00000115405/ENSDARG00000045142/ENSDARG00000079305/ENSDARG00000045143	5
BP	GO:0051186	cofactor metabolic process	1.53E-05	0.00014443	5.52E-05	ENSDARG00000089124/ENSDARG00000115405/ENSDARG00000045142/ENSDARG00000079305/ENSDARG00000045143	5
BP	GO:0017144	drug metabolic process	2.94E-05	0.000255336	9.75E-05	ENSDARG00000089124/ENSDARG00000115405/ENSDARG00000045142/ENSDARG00000079305/ENSDARG00000045143	5
BP	GO:0042157	lipoprotein metabolic process	0.004121285	0.030094093	0.011493785	ENSDARG00000057206/ENSDARG00000101324	2
BP	GO:0030218	erythrocyte differentiation	0.004190924	0.030094093	0.011493785	ENSDARG00000096667/ENSDARG00000095019	2
BP	GO:0034101	erythrocyte homeostasis	0.00426111	0.030094093	0.011493785	ENSDARG00000096667/ENSDARG00000095019	2
BP	GO:0002262	myeloid cell homeostasis	0.00506914	0.03369487	0.012869023	ENSDARG00000096667/ENSDARG00000095019	2
BP	GO:0048872	homeostasis of number of cells	0.006879612	0.03750496	0.014324205	ENSDARG00000096667/ENSDARG00000095019	2
BP	GO:0010872	regulation of cholesterol esterification	0.009145169	0.03750496	0.014324205	ENSDARG00000101324	1
BP	GO:0010873	positive regulation of cholesterol esterification	0.009145169	0.03750496	0.014324205	ENSDARG00000101324	1
BP	GO:0034377	plasma lipoprotein particle assembly	0.009145169	0.03750496	0.014324205	ENSDARG00000101324	1
BP	GO:0034380	high-density lipoprotein particle assembly	0.009145169	0.03750496	0.014324205	ENSDARG00000101324	1
BP	GO:0065005	protein-lipid complex assembly	0.009145169	0.03750496	0.014324205	ENSDARG00000101324	1
BP	GO:0043691	reverse cholesterol transport	0.009972649	0.03750496	0.014324205	ENSDARG00000101324	1
BP	GO:0034433	steroid esterification	0.01079948	0.03750496	0.014324205	ENSDARG00000101324	1
BP	GO:0034434	sterol esterification	0.01079948	0.03750496	0.014324205	ENSDARG00000101324	1
BP	GO:0034435	cholesterol esterification	0.01079948	0.03750496	0.014324205	ENSDARG00000101324	1
BP	GO:0009651	response to salt stress	0.011625664	0.03750496	0.014324205	ENSDARG00000011166	1
BP	GO:0033700	phospholipid efflux	0.011625664	0.03750496	0.014324205	ENSDARG00000101324	1
BP	GO:0034370	triglyceride-rich lipoprotein particle remodeling	0.012451201	0.03750496	0.014324205	ENSDARG00000101324	1
BP	GO:0034372	very-low-density lipoprotein particle remodeling	0.012451201	0.03750496	0.014324205	ENSDARG00000101324	1
BP	GO:0045940	positive regulation of steroid metabolic process	0.012451201	0.03750496	0.014324205	ENSDARG00000101324	1
BP	GO:0019433	triglyceride catabolic process	0.013276092	0.03750496	0.014324205	ENSDARG00000101324	1
BP	GO:0032371	regulation of sterol transport	0.013276092	0.03750496	0.014324205	ENSDARG00000101324	1
BP	GO:0032374	regulation of cholesterol transport	0.013276092	0.03750496	0.014324205	ENSDARG00000101324	1
BP	GO:0034368	protein-lipid complex remodeling	0.013276092	0.03750496	0.014324205	ENSDARG00000101324	1
BP	GO:0034369	plasma lipoprotein particle remodeling	0.013276092	0.03750496	0.014324205	ENSDARG00000101324	1
BP	GO:0071825	protein-lipid complex subunit organization	0.013276092	0.03750496	0.014324205	ENSDARG00000101324	1
BP	GO:0071827	plasma lipoprotein particle organization	0.013276092	0.03750496	0.014324205	ENSDARG00000101324	1
BP	GO:0097006	regulation of plasma lipoprotein particle levels	0.013276092	0.03750496	0.014324205	ENSDARG00000101324	1
BP	GO:0030099	myeloid cell differentiation	0.013788195	0.038001609	0.014513889	ENSDARG00000096667/ENSDARG00000095019	2
BP	GO:0019218	regulation of steroid metabolic process	0.014923936	0.038327381	0.01463831	ENSDARG00000101324	1
BP	GO:0032368	regulation of lipid transport	0.014923936	0.038327381	0.01463831	ENSDARG00000101324	1
BP	GO:0034367	protein-containing complex remodeling	0.014923936	0.038327381	0.01463831	ENSDARG00000101324	1
BP	GO:0055090	acylglycerol homeostasis	0.01574689	0.038682577	0.01477397	ENSDARG00000101324	1
BP	GO:0070328	triglyceride homeostasis	0.01574689	0.038682577	0.01477397	ENSDARG00000101324	1
BP	GO:0006970	response to osmotic stress	0.017390865	0.040105464	0.015317411	ENSDARG00000011166	1
BP	GO:0031365	N-terminal protein amino acid modification	0.017390865	0.040105464	0.015317411	ENSDARG00000057206	1
BP	GO:0033344	cholesterol efflux	0.017390865	0.040105464	0.015317411	ENSDARG00000101324	1
BP	GO:0046461	neutral lipid catabolic process	0.019032265	0.042169529	0.016105735	ENSDARG00000101324	1
BP	GO:0046464	acylglycerol catabolic process	0.019032265	0.042169529	0.016105735	ENSDARG00000101324	1
BP	GO:0046889	positive regulation of lipid biosynthetic process	0.019852001	0.042325965	0.016165483	ENSDARG00000101324	1
BP	GO:1905952	regulation of lipid localization	0.019852001	0.042325965	0.016165483	ENSDARG00000101324	1
BP	GO:0006695	cholesterol biosynthetic process	0.020671095	0.042469704	0.016220381	ENSDARG00000101324	1
BP	GO:1902653	secondary alcohol biosynthetic process	0.020671095	0.042469704	0.016220381	ENSDARG00000101324	1
BP	GO:0045834	positive regulation of lipid metabolic process	0.024756946	0.049955981	0.019079602	ENSDARG00000101324	1
CC	GO:0005833	hemoglobin complex	7.52E-23	6.02E-22	NA	ENSDARG00000089475/ENSDARG00000089124/ENSDARG00000115405/ENSDARG00000045142/ENSDARG00000113599/ENSDARG00000079305/ENSDARG00000045143/ENSDARG00000087390	8
CC	GO:0044445	cytosolic part	5.52E-14	1.84E-13	NA	ENSDARG00000089475/ENSDARG00000089124/ENSDARG00000115405/ENSDARG00000045142/ENSDARG00000113599/ENSDARG00000079305/ENSDARG00000045143/ENSDARG00000087390	8
CC	GO:0031838	haptoglobin-hemoglobin complex	6.91E-14	1.84E-13	NA	ENSDARG00000089124/ENSDARG00000115405/ENSDARG00000045142/ENSDARG00000079305/ENSDARG00000045143	5
CC	GO:0034364	high-density lipoprotein particle	0.008014754	0.009242553	NA	ENSDARG00000101324	1
CC	GO:0042627	chylomicron	0.008014754	0.009242553	NA	ENSDARG00000101324	1
CC	GO:0032994	protein-lipid complex	0.009242553	0.009242553	NA	ENSDARG00000101324	1
CC	GO:0034358	plasma lipoprotein particle	0.009242553	0.009242553	NA	ENSDARG00000101324	1
CC	GO:1990777	lipoprotein particle	0.009242553	0.009242553	NA	ENSDARG00000101324	1
MF	GO:0005344	oxygen carrier activity	1.24E-20	2.24E-19	7.19E-20	ENSDARG00000089475/ENSDARG00000089124/ENSDARG00000115405/ENSDARG00000045142/ENSDARG00000113599/ENSDARG00000079305/ENSDARG00000045143/ENSDARG00000087390	8
MF	GO:0019825	oxygen binding	1.24E-20	2.24E-19	7.19E-20	ENSDARG00000089475/ENSDARG00000089124/ENSDARG00000115405/ENSDARG00000045142/ENSDARG00000113599/ENSDARG00000079305/ENSDARG00000045143/ENSDARG00000087390	8
MF	GO:0140104	molecular carrier activity	1.63E-17	1.96E-16	6.30E-17	ENSDARG00000089475/ENSDARG00000089124/ENSDARG00000115405/ENSDARG00000045142/ENSDARG00000113599/ENSDARG00000079305/ENSDARG00000045143/ENSDARG00000087390	8
MF	GO:0031720	haptoglobin binding	1.67E-13	1.50E-12	4.82E-13	ENSDARG00000089124/ENSDARG00000115405/ENSDARG00000045142/ENSDARG00000079305/ENSDARG00000045143	5
MF	GO:0020037	heme binding	2.11E-13	1.50E-12	4.82E-13	ENSDARG00000089475/ENSDARG00000089124/ENSDARG00000115405/ENSDARG00000045142/ENSDARG00000113599/ENSDARG00000079305/ENSDARG00000045143/ENSDARG00000087390	8
MF	GO:0046906	tetrapyrrole binding	2.50E-13	1.50E-12	4.82E-13	ENSDARG00000089475/ENSDARG00000089124/ENSDARG00000115405/ENSDARG00000045142/ENSDARG00000113599/ENSDARG00000079305/ENSDARG00000045143/ENSDARG00000087390	8
MF	GO:0004601	peroxidase activity	1.74E-10	8.96E-10	2.88E-10	ENSDARG00000089124/ENSDARG00000115405/ENSDARG00000045142/ENSDARG00000079305/ENSDARG00000045143	5
MF	GO:0016684	oxidoreductase activity, acting on peroxide as acceptor	3.13E-10	1.41E-09	4.54E-10	ENSDARG00000089124/ENSDARG00000115405/ENSDARG00000045142/ENSDARG00000079305/ENSDARG00000045143	5
MF	GO:0016209	antioxidant activity	1.72E-09	6.87E-09	2.21E-09	ENSDARG00000089124/ENSDARG00000115405/ENSDARG00000045142/ENSDARG00000079305/ENSDARG00000045143	5
MF	GO:0043177	organic acid binding	2.97E-08	1.07E-07	3.44E-08	ENSDARG00000089124/ENSDARG00000115405/ENSDARG00000045142/ENSDARG00000079305/ENSDARG00000045143	5
MF	GO:0005506	iron ion binding	0.000522979	0.001711568	0.000550504	ENSDARG00000089475/ENSDARG00000089124/ENSDARG00000045142	3
MF	GO:0060228	phosphatidylcholine-sterol O-acyltransferase activator activity	0.0078415	0.0235245	0.00756636	ENSDARG00000101324	1
MF	GO:0008253	5'-nucleotidase activity	0.009261078	0.025646063	0.008248734	ENSDARG00000034852	1
MF	GO:0008252	nucleotidase activity	0.01067877	0.027459694	0.008832065	ENSDARG00000034852	1
MF	GO:0017127	cholesterol transporter activity	0.014214763	0.03010185	0.009681882	ENSDARG00000101324	1
MF	GO:0120015	intermembrane sterol transfer activity	0.014214763	0.03010185	0.009681882	ENSDARG00000101324	1
MF	GO:0120020	intermembrane cholesterol transfer activity	0.014214763	0.03010185	0.009681882	ENSDARG00000101324	1
MF	GO:0004089	carbonate dehydratase activity	0.017035103	0.034070207	0.010958254	ENSDARG00000011166	1
MF	GO:0120013	intermembrane lipid transfer activity	0.021952678	0.041594547	0.013378363	ENSDARG00000101324	1
MF	GO:0015248	sterol transporter activity	0.027544786	0.049580614	0.015946981	ENSDARG00000101324	1
