# Supplementary material for: Cell-type-specific responses to the microbiota across all tissues of the larval zebrafish
Source: Cell Rep. Author manuscript; Available in PMC 2023 Oct 23. (PMC10423310; doi:10.1016/j.celrep.2023.112095)
Supplement: MMC22 [file NIHMS1880944-supplement-MMC22.zip › DataS16/Figure6_PanelE_GOresults_subcluster/GOresults_fdr_subClu15.tsv]

ONTOLOGY	ID	Description	pvalue	p.adjust	qvalue	geneID	Count
BP	GO:0071391	cellular response to estrogen stimulus	1.27E-05	0.002671926	0.001986933	ENSDARG00000043279/ENSDARG00000037000/ENSDARG00000094557/ENSDARG00000018478	4
BP	GO:0043627	response to estrogen	1.72E-05	0.002671926	0.001986933	ENSDARG00000043279/ENSDARG00000037000/ENSDARG00000094557/ENSDARG00000018478	4
BP	GO:0097090	presynaptic membrane organization	0.000358378	0.020716303	0.015405332	ENSDARG00000029822/ENSDARG00000017490	2
BP	GO:0097104	postsynaptic membrane assembly	0.000358378	0.020716303	0.015405332	ENSDARG00000029822/ENSDARG00000017490	2
BP	GO:0097105	presynaptic membrane assembly	0.000358378	0.020716303	0.015405332	ENSDARG00000029822/ENSDARG00000017490	2
BP	GO:0031667	response to nutrient levels	0.000511802	0.020716303	0.015405332	ENSDARG00000094557/ENSDARG00000036291/ENSDARG00000013721/ENSDARG00000013522	4
BP	GO:0007158	neuron cell-cell adhesion	0.000523688	0.020716303	0.015405332	ENSDARG00000029822/ENSDARG00000017490	2
BP	GO:0009991	response to extracellular stimulus	0.000558145	0.020716303	0.015405332	ENSDARG00000094557/ENSDARG00000036291/ENSDARG00000013721/ENSDARG00000013522	4
BP	GO:0046498	S-adenosylhomocysteine metabolic process	0.000617766	0.020716303	0.015405332	ENSDARG00000070844/ENSDARG00000005191	2
BP	GO:0099054	presynapse assembly	0.000719401	0.020716303	0.015405332	ENSDARG00000029822/ENSDARG00000017490	2
BP	GO:0001941	postsynaptic membrane organization	0.000828551	0.020716303	0.015405332	ENSDARG00000029822/ENSDARG00000017490	2
BP	GO:0099172	presynapse organization	0.000828551	0.020716303	0.015405332	ENSDARG00000029822/ENSDARG00000017490	2
BP	GO:1901607	alpha-amino acid biosynthetic process	0.000981498	0.020716303	0.015405332	ENSDARG00000013430/ENSDARG00000070844/ENSDARG00000018478	3
BP	GO:0044091	membrane biogenesis	0.001069229	0.020716303	0.015405332	ENSDARG00000029822/ENSDARG00000017490	2
BP	GO:0071709	membrane assembly	0.001069229	0.020716303	0.015405332	ENSDARG00000029822/ENSDARG00000017490	2
BP	GO:0099068	postsynapse assembly	0.001069229	0.020716303	0.015405332	ENSDARG00000029822/ENSDARG00000017490	2
BP	GO:0008652	cellular amino acid biosynthetic process	0.001205817	0.021988432	0.01635133	ENSDARG00000013430/ENSDARG00000070844/ENSDARG00000018478	3
BP	GO:0006555	methionine metabolic process	0.001638913	0.026740163	0.019884875	ENSDARG00000013430/ENSDARG00000005191	2
BP	GO:0042219	cellular modified amino acid catabolic process	0.001638913	0.026740163	0.019884875	ENSDARG00000013430/ENSDARG00000005191	2
BP	GO:0046500	S-adenosylmethionine metabolic process	0.001799494	0.027892149	0.02074153	ENSDARG00000070844/ENSDARG00000005191	2
BP	GO:0030199	collagen fibril organization	0.001967255	0.029040429	0.021595429	ENSDARG00000045834/ENSDARG00000045835	2
BP	GO:1901605	alpha-amino acid metabolic process	0.002190786	0.030870167	0.022956083	ENSDARG00000013430/ENSDARG00000070844/ENSDARG00000018478/ENSDARG00000005191	4
BP	GO:0006094	gluconeogenesis	0.002912348	0.037617826	0.027973867	ENSDARG00000013721/ENSDARG00000013522	2
BP	GO:0019319	hexose biosynthetic process	0.002912348	0.037617826	0.027973867	ENSDARG00000013721/ENSDARG00000013522	2
BP	GO:0046364	monosaccharide biosynthetic process	0.00333923	0.039813895	0.029606937	ENSDARG00000013721/ENSDARG00000013522	2
BP	GO:0099173	postsynapse organization	0.00333923	0.039813895	0.029606937	ENSDARG00000029822/ENSDARG00000017490	2
BP	GO:0000096	sulfur amino acid metabolic process	0.003562977	0.040908259	0.030420743	ENSDARG00000013430/ENSDARG00000005191	2
BP	GO:0048488	synaptic vesicle endocytosis	0.00427497	0.045697954	0.033982519	ENSDARG00000029822/ENSDARG00000017490	2
BP	GO:0140238	presynaptic endocytosis	0.00427497	0.045697954	0.033982519	ENSDARG00000029822/ENSDARG00000017490	2
MF	GO:0004252	serine-type endopeptidase activity	9.74E-22	6.92E-20	5.03E-20	ENSDARG00000043175/ENSDARG00000040282/ENSDARG00000043171/ENSDARG00000043168/ENSDARG00000043173/ENSDARG00000095462/ENSDARG00000093844/ENSDARG00000039730/ENSDARG00000068680/ENSDARG00000007276/ENSDARG00000056744/ENSDARG00000079274/ENSDARG00000056765/ENSDARG00000042993/ENSDARG00000073742/ENSDARG00000017314/ENSDARG00000090428	17
MF	GO:0008236	serine-type peptidase activity	7.07E-21	1.67E-19	1.22E-19	ENSDARG00000043175/ENSDARG00000040282/ENSDARG00000043171/ENSDARG00000043168/ENSDARG00000043173/ENSDARG00000095462/ENSDARG00000093844/ENSDARG00000039730/ENSDARG00000068680/ENSDARG00000007276/ENSDARG00000056744/ENSDARG00000079274/ENSDARG00000056765/ENSDARG00000042993/ENSDARG00000073742/ENSDARG00000017314/ENSDARG00000090428	17
MF	GO:0017171	serine hydrolase activity	7.07E-21	1.67E-19	1.22E-19	ENSDARG00000043175/ENSDARG00000040282/ENSDARG00000043171/ENSDARG00000043168/ENSDARG00000043173/ENSDARG00000095462/ENSDARG00000093844/ENSDARG00000039730/ENSDARG00000068680/ENSDARG00000007276/ENSDARG00000056744/ENSDARG00000079274/ENSDARG00000056765/ENSDARG00000042993/ENSDARG00000073742/ENSDARG00000017314/ENSDARG00000090428	17
MF	GO:0004175	endopeptidase activity	7.48E-18	1.33E-16	9.65E-17	ENSDARG00000043175/ENSDARG00000040282/ENSDARG00000043171/ENSDARG00000043168/ENSDARG00000043173/ENSDARG00000024503/ENSDARG00000095462/ENSDARG00000052578/ENSDARG00000093844/ENSDARG00000039730/ENSDARG00000068680/ENSDARG00000007276/ENSDARG00000056744/ENSDARG00000079274/ENSDARG00000056765/ENSDARG00000042993/ENSDARG00000073742/ENSDARG00000017314/ENSDARG00000090428	19
MF	GO:0004181	metallocarboxypeptidase activity	1.15E-06	1.64E-05	1.19E-05	ENSDARG00000043722/ENSDARG00000030915/ENSDARG00000045442/ENSDARG00000021339	4
MF	GO:0004180	carboxypeptidase activity	4.60E-06	5.44E-05	3.95E-05	ENSDARG00000043722/ENSDARG00000030915/ENSDARG00000045442/ENSDARG00000021339	4
MF	GO:0008237	metallopeptidase activity	1.30E-05	0.00013143	9.55E-05	ENSDARG00000043722/ENSDARG00000024503/ENSDARG00000030915/ENSDARG00000045442/ENSDARG00000052578/ENSDARG00000021339	6
MF	GO:0008235	metalloexopeptidase activity	1.93E-05	0.000171673	0.000124714	ENSDARG00000043722/ENSDARG00000030915/ENSDARG00000045442/ENSDARG00000021339	4
MF	GO:0008238	exopeptidase activity	0.000207657	0.001638183	0.001190081	ENSDARG00000043722/ENSDARG00000030915/ENSDARG00000045442/ENSDARG00000021339	4
MF	GO:0042043	neurexin family protein binding	0.000307277	0.002181669	0.001584904	ENSDARG00000029822/ENSDARG00000017490	2
MF	GO:0052689	carboxylic ester hydrolase activity	0.002453123	0.015833797	0.011502684	ENSDARG00000029822/ENSDARG00000009153/ENSDARG00000017490	3
