# Supplementary material for: Cell-type-specific responses to the microbiota across all tissues of the larval zebrafish
Source: Cell Rep. Author manuscript; Available in PMC 2023 Oct 23. (PMC10423310; doi:10.1016/j.celrep.2023.112095)
Supplement: MMC22 [file NIHMS1880944-supplement-MMC22.zip › DataS16/Figure6_PanelE_GOresults_subcluster/GOresults_fdr_subClu9.tsv]

ONTOLOGY	ID	Description	pvalue	p.adjust	qvalue	geneID	Count
BP	GO:0042255	ribosome assembly	4.73E-14	3.62E-11	3.23E-11	ENSDARG00000030602/ENSDARG00000051783/ENSDARG00000006316/ENSDARG00000006691/ENSDARG00000003599/ENSDARG00000058451/ENSDARG00000034897/ENSDARG00000019181/ENSDARG00000043509/ENSDARG00000040439/ENSDARG00000020197/ENSDARG00000055475	12
BP	GO:0042273	ribosomal large subunit biogenesis	7.70E-14	3.62E-11	3.23E-11	ENSDARG00000051783/ENSDARG00000006316/ENSDARG00000006691/ENSDARG00000003599/ENSDARG00000007320/ENSDARG00000058451/ENSDARG00000042905/ENSDARG00000019230/ENSDARG00000043509/ENSDARG00000103433/ENSDARG00000088030/ENSDARG00000040439/ENSDARG00000020197	13
BP	GO:0042254	ribosome biogenesis	1.84E-11	5.76E-09	5.14E-09	ENSDARG00000030602/ENSDARG00000051783/ENSDARG00000006316/ENSDARG00000006691/ENSDARG00000003599/ENSDARG00000007320/ENSDARG00000058451/ENSDARG00000034897/ENSDARG00000019181/ENSDARG00000042905/ENSDARG00000019230/ENSDARG00000043509/ENSDARG00000045487/ENSDARG00000103433/ENSDARG00000088030/ENSDARG00000040439/ENSDARG00000020197/ENSDARG00000055475	18
BP	GO:0000027	ribosomal large subunit assembly	8.23E-11	1.93E-08	1.72E-08	ENSDARG00000051783/ENSDARG00000006316/ENSDARG00000006691/ENSDARG00000003599/ENSDARG00000058451/ENSDARG00000043509/ENSDARG00000040439/ENSDARG00000020197	8
BP	GO:0002181	cytoplasmic translation	3.11E-09	5.85E-07	5.22E-07	ENSDARG00000051783/ENSDARG00000014867/ENSDARG00000009285/ENSDARG00000058451/ENSDARG00000021864/ENSDARG00000019181/ENSDARG00000077717/ENSDARG00000053365/ENSDARG00000088030/ENSDARG00000057556	10
BP	GO:0022613	ribonucleoprotein complex biogenesis	1.12E-08	1.76E-06	1.57E-06	ENSDARG00000030602/ENSDARG00000051783/ENSDARG00000006316/ENSDARG00000006691/ENSDARG00000003599/ENSDARG00000007320/ENSDARG00000058451/ENSDARG00000034897/ENSDARG00000019181/ENSDARG00000042905/ENSDARG00000019230/ENSDARG00000043509/ENSDARG00000045487/ENSDARG00000103433/ENSDARG00000088030/ENSDARG00000040439/ENSDARG00000020197/ENSDARG00000055475	18
BP	GO:0022618	ribonucleoprotein complex assembly	1.37E-07	1.83E-05	1.64E-05	ENSDARG00000030602/ENSDARG00000051783/ENSDARG00000006316/ENSDARG00000006691/ENSDARG00000003599/ENSDARG00000058451/ENSDARG00000034897/ENSDARG00000019181/ENSDARG00000043509/ENSDARG00000040439/ENSDARG00000020197/ENSDARG00000055475	12
BP	GO:0071826	ribonucleoprotein complex subunit organization	3.03E-07	3.28E-05	2.93E-05	ENSDARG00000030602/ENSDARG00000051783/ENSDARG00000006316/ENSDARG00000006691/ENSDARG00000003599/ENSDARG00000058451/ENSDARG00000034897/ENSDARG00000019181/ENSDARG00000043509/ENSDARG00000040439/ENSDARG00000020197/ENSDARG00000055475	12
BP	GO:0043473	pigmentation	3.27E-07	3.28E-05	2.93E-05	ENSDARG00000070991/ENSDARG00000070818/ENSDARG00000003808/ENSDARG00000076844/ENSDARG00000033539/ENSDARG00000021032/ENSDARG00000034572/ENSDARG00000077467/ENSDARG00000114760/ENSDARG00000024540/ENSDARG00000008861	11
BP	GO:0006414	translational elongation	3.49E-07	3.28E-05	2.93E-05	ENSDARG00000020850/ENSDARG00000101406/ENSDARG00000021864/ENSDARG00000041619/ENSDARG00000044521/ENSDARG00000102291/ENSDARG00000017235	7
BP	GO:0006144	purine nucleobase metabolic process	5.10E-06	0.000435634	0.000388728	ENSDARG00000100719/ENSDARG00000071475/ENSDARG00000003113/ENSDARG00000052816/ENSDARG00000011683	5
BP	GO:0000028	ribosomal small subunit assembly	1.49E-05	0.001164766	0.001039352	ENSDARG00000030602/ENSDARG00000034897/ENSDARG00000019181/ENSDARG00000055475	4
BP	GO:0009112	nucleobase metabolic process	2.76E-05	0.001990061	0.001775785	ENSDARG00000100719/ENSDARG00000071475/ENSDARG00000003113/ENSDARG00000052816/ENSDARG00000011683	5
BP	GO:0042451	purine nucleoside biosynthetic process	0.000156146	0.009774753	0.008722272	ENSDARG00000029524/ENSDARG00000003113/ENSDARG00000103791/ENSDARG00000011683	4
BP	GO:0046129	purine ribonucleoside biosynthetic process	0.000156146	0.009774753	0.008722272	ENSDARG00000029524/ENSDARG00000003113/ENSDARG00000103791/ENSDARG00000011683	4
BP	GO:0009113	purine nucleobase biosynthetic process	0.000257052	0.014425922	0.012872634	ENSDARG00000003113/ENSDARG00000052816/ENSDARG00000011683	3
BP	GO:0042274	ribosomal small subunit biogenesis	0.000261172	0.014425922	0.012872634	ENSDARG00000030602/ENSDARG00000034897/ENSDARG00000019181/ENSDARG00000045487/ENSDARG00000055475	5
BP	GO:0050931	pigment cell differentiation	0.000460472	0.0240213	0.021434847	ENSDARG00000070818/ENSDARG00000003808/ENSDARG00000021032/ENSDARG00000077467/ENSDARG00000008861	5
BP	GO:0042558	pteridine-containing compound metabolic process	0.000533391	0.026360763	0.023522412	ENSDARG00000099101/ENSDARG00000077004/ENSDARG00000031981/ENSDARG00000052816	4
BP	GO:0046653	tetrahydrofolate metabolic process	0.000661568	0.029581533	0.026396391	ENSDARG00000099101/ENSDARG00000077004/ENSDARG00000052816	3
BP	GO:1901070	guanosine-containing compound biosynthetic process	0.000661568	0.029581533	0.026396391	ENSDARG00000029524/ENSDARG00000103791/ENSDARG00000011683	3
BP	GO:0030218	erythrocyte differentiation	0.000741418	0.029954067	0.026728812	ENSDARG00000030602/ENSDARG00000015128/ENSDARG00000010160/ENSDARG00000021864/ENSDARG00000043509/ENSDARG00000088030	6
BP	GO:0034101	erythrocyte homeostasis	0.000775283	0.029954067	0.026728812	ENSDARG00000030602/ENSDARG00000015128/ENSDARG00000010160/ENSDARG00000021864/ENSDARG00000043509/ENSDARG00000088030	6
BP	GO:0009163	nucleoside biosynthetic process	0.000829399	0.029954067	0.026728812	ENSDARG00000029524/ENSDARG00000003113/ENSDARG00000103791/ENSDARG00000011683	4
BP	GO:0030318	melanocyte differentiation	0.000829399	0.029954067	0.026728812	ENSDARG00000003808/ENSDARG00000021032/ENSDARG00000077467/ENSDARG00000008861	4
BP	GO:0042455	ribonucleoside biosynthetic process	0.000829399	0.029954067	0.026728812	ENSDARG00000029524/ENSDARG00000003113/ENSDARG00000103791/ENSDARG00000011683	4
BP	GO:0046112	nucleobase biosynthetic process	0.00103035	0.035833284	0.031974995	ENSDARG00000003113/ENSDARG00000052816/ENSDARG00000011683	3
BP	GO:0006760	folic acid-containing compound metabolic process	0.001176945	0.039469703	0.035219868	ENSDARG00000099101/ENSDARG00000077004/ENSDARG00000052816	3
BP	GO:0002262	myeloid cell homeostasis	0.001232121	0.039895224	0.035599572	ENSDARG00000030602/ENSDARG00000015128/ENSDARG00000010160/ENSDARG00000021864/ENSDARG00000043509/ENSDARG00000088030	6
BP	GO:1901659	glycosyl compound biosynthetic process	0.001318446	0.041267372	0.036823977	ENSDARG00000029524/ENSDARG00000003113/ENSDARG00000103791/ENSDARG00000011683	4
BP	GO:0051726	regulation of cell cycle	0.001374771	0.041642243	0.037158484	ENSDARG00000019130/ENSDARG00000100392/ENSDARG00000058105/ENSDARG00000006316/ENSDARG00000007320/ENSDARG00000010160/ENSDARG00000008363/ENSDARG00000099380/ENSDARG00000045092/ENSDARG00000035810/ENSDARG00000009779/ENSDARG00000043581	12
BP	GO:0048066	developmental pigmentation	0.001591323	0.04669537	0.041667524	ENSDARG00000070818/ENSDARG00000003808/ENSDARG00000021032/ENSDARG00000077467/ENSDARG00000008861	5
BP	GO:0000470	maturation of LSU-rRNA	0.001693323	0.048182726	0.042994731	ENSDARG00000007320/ENSDARG00000042905/ENSDARG00000019230	3
BP	GO:0042278	purine nucleoside metabolic process	0.00185656	0.049808854	0.044445769	ENSDARG00000029524/ENSDARG00000003113/ENSDARG00000103791/ENSDARG00000011683	4
BP	GO:0046128	purine ribonucleoside metabolic process	0.00185656	0.049808854	0.044445769	ENSDARG00000029524/ENSDARG00000003113/ENSDARG00000103791/ENSDARG00000011683	4
CC	GO:0022626	cytosolic ribosome	4.92E-60	5.70E-58	5.49E-58	ENSDARG00000030602/ENSDARG00000077291/ENSDARG00000051783/ENSDARG00000058105/ENSDARG00000006316/ENSDARG00000006691/ENSDARG00000053457/ENSDARG00000003599/ENSDARG00000014867/ENSDARG00000007320/ENSDARG00000009285/ENSDARG00000058451/ENSDARG00000034897/ENSDARG00000014690/ENSDARG00000011405/ENSDARG00000025073/ENSDARG00000029533/ENSDARG00000015128/ENSDARG00000010160/ENSDARG00000021864/ENSDARG00000019181/…	43
CC	GO:0005840	ribosome	5.93E-58	3.44E-56	3.31E-56	ENSDARG00000030602/ENSDARG00000077291/ENSDARG00000100392/ENSDARG00000051783/ENSDARG00000058105/ENSDARG00000006316/ENSDARG00000101406/ENSDARG00000006691/ENSDARG00000053457/ENSDARG00000003599/ENSDARG00000014867/ENSDARG00000007320/ENSDARG00000009285/ENSDARG00000058451/ENSDARG00000019778/ENSDARG00000039347/ENSDARG00000029500/ENSDARG00000034897/ENSDARG00000014690/ENSDARG00000011405/ENSDARG00000025073/…	51
CC	GO:0044391	ribosomal subunit	1.15E-49	4.45E-48	4.28E-48	ENSDARG00000030602/ENSDARG00000077291/ENSDARG00000051783/ENSDARG00000058105/ENSDARG00000006316/ENSDARG00000006691/ENSDARG00000053457/ENSDARG00000003599/ENSDARG00000014867/ENSDARG00000007320/ENSDARG00000009285/ENSDARG00000058451/ENSDARG00000034897/ENSDARG00000014690/ENSDARG00000011405/ENSDARG00000025073/ENSDARG00000029533/ENSDARG00000015128/ENSDARG00000010160/ENSDARG00000021864/ENSDARG00000019181/…	43
CC	GO:0044445	cytosolic part	1.26E-47	3.66E-46	3.52E-46	ENSDARG00000030602/ENSDARG00000077291/ENSDARG00000051783/ENSDARG00000058105/ENSDARG00000006316/ENSDARG00000006691/ENSDARG00000053457/ENSDARG00000003599/ENSDARG00000014867/ENSDARG00000007320/ENSDARG00000009285/ENSDARG00000058451/ENSDARG00000034897/ENSDARG00000014690/ENSDARG00000011405/ENSDARG00000025073/ENSDARG00000029533/ENSDARG00000015128/ENSDARG00000010160/ENSDARG00000021864/ENSDARG00000019181/…	43
CC	GO:0022625	cytosolic large ribosomal subunit	1.55E-45	3.60E-44	3.46E-44	ENSDARG00000051783/ENSDARG00000058105/ENSDARG00000006316/ENSDARG00000006691/ENSDARG00000053457/ENSDARG00000003599/ENSDARG00000014867/ENSDARG00000007320/ENSDARG00000009285/ENSDARG00000058451/ENSDARG00000025073/ENSDARG00000029533/ENSDARG00000015128/ENSDARG00000021864/ENSDARG00000077717/ENSDARG00000042905/ENSDARG00000019230/ENSDARG00000036316/ENSDARG00000054818/ENSDARG00000043509/ENSDARG00000053365/…	30
CC	GO:0015934	large ribosomal subunit	3.03E-37	5.86E-36	5.64E-36	ENSDARG00000051783/ENSDARG00000058105/ENSDARG00000006316/ENSDARG00000006691/ENSDARG00000053457/ENSDARG00000003599/ENSDARG00000014867/ENSDARG00000007320/ENSDARG00000009285/ENSDARG00000058451/ENSDARG00000025073/ENSDARG00000029533/ENSDARG00000015128/ENSDARG00000021864/ENSDARG00000077717/ENSDARG00000042905/ENSDARG00000019230/ENSDARG00000036316/ENSDARG00000054818/ENSDARG00000043509/ENSDARG00000053365/…	30
CC	GO:0022627	cytosolic small ribosomal subunit	1.13E-16	1.87E-15	1.80E-15	ENSDARG00000030602/ENSDARG00000077291/ENSDARG00000034897/ENSDARG00000014690/ENSDARG00000011405/ENSDARG00000010160/ENSDARG00000019181/ENSDARG00000041619/ENSDARG00000036875/ENSDARG00000045487/ENSDARG00000099022/ENSDARG00000036298/ENSDARG00000055475	13
CC	GO:0015935	small ribosomal subunit	1.34E-13	1.95E-12	1.87E-12	ENSDARG00000030602/ENSDARG00000077291/ENSDARG00000034897/ENSDARG00000014690/ENSDARG00000011405/ENSDARG00000010160/ENSDARG00000019181/ENSDARG00000041619/ENSDARG00000036875/ENSDARG00000045487/ENSDARG00000099022/ENSDARG00000036298/ENSDARG00000055475	13
CC	GO:0005942	phosphatidylinositol 3-kinase complex	0.003699951	0.047688254	0.045870735	ENSDARG00000038095/ENSDARG00000025428/ENSDARG00000054829	3
MF	GO:0003735	structural constituent of ribosome	8.78E-59	1.92E-56	1.85E-56	ENSDARG00000030602/ENSDARG00000077291/ENSDARG00000100392/ENSDARG00000051783/ENSDARG00000058105/ENSDARG00000006316/ENSDARG00000101406/ENSDARG00000006691/ENSDARG00000053457/ENSDARG00000003599/ENSDARG00000014867/ENSDARG00000007320/ENSDARG00000009285/ENSDARG00000058451/ENSDARG00000019778/ENSDARG00000039347/ENSDARG00000029500/ENSDARG00000034897/ENSDARG00000014690/ENSDARG00000011405/ENSDARG00000025073/…	49
MF	GO:0019843	rRNA binding	4.49E-10	4.91E-08	4.72E-08	ENSDARG00000100392/ENSDARG00000051783/ENSDARG00000006691/ENSDARG00000053457/ENSDARG00000014867/ENSDARG00000014690/ENSDARG00000011405/ENSDARG00000036298/ENSDARG00000020197	9
MF	GO:0003746	translation elongation factor activity	0.000290823	0.016168459	0.015542859	ENSDARG00000020850/ENSDARG00000044521/ENSDARG00000102291/ENSDARG00000017235	4
MF	GO:0004029	aldehyde dehydrogenase (NAD) activity	0.000295314	0.016168459	0.015542859	ENSDARG00000069100/ENSDARG00000077004/ENSDARG00000024278	3
