# Supplementary material for: Cell-type-specific responses to the microbiota across all tissues of the larval zebrafish
Source: Cell Rep. Author manuscript; Available in PMC 2023 Oct 23. (PMC10423310; doi:10.1016/j.celrep.2023.112095)
Supplement: MMC22 [file NIHMS1880944-supplement-MMC22.zip › DataS16/Figure6_PanelE_GOresults_subcluster/GOresults_fdr_subClu8.tsv]

ONTOLOGY	ID	Description	pvalue	p.adjust	qvalue	geneID	Count
BP	GO:0015669	gas transport	1.03E-19	4.34E-17	3.48E-17	ENSDARG00000089475/ENSDARG00000089124/ENSDARG00000115405/ENSDARG00000045143/ENSDARG00000113599/ENSDARG00000087390/ENSDARG00000079305/ENSDARG00000045142/ENSDARG00000011166/ENSDARG00000045144	10
BP	GO:0015671	oxygen transport	7.91E-18	1.67E-15	1.34E-15	ENSDARG00000089475/ENSDARG00000089124/ENSDARG00000115405/ENSDARG00000045143/ENSDARG00000113599/ENSDARG00000087390/ENSDARG00000079305/ENSDARG00000045142/ENSDARG00000045144	9
BP	GO:0042744	hydrogen peroxide catabolic process	5.96E-16	8.39E-14	6.72E-14	ENSDARG00000089124/ENSDARG00000115405/ENSDARG00000045143/ENSDARG00000079305/ENSDARG00000045142/ENSDARG00000045144/ENSDARG00000018146/ENSDARG00000025350	8
BP	GO:0042743	hydrogen peroxide metabolic process	1.26E-15	1.33E-13	1.07E-13	ENSDARG00000089124/ENSDARG00000115405/ENSDARG00000045143/ENSDARG00000079305/ENSDARG00000045142/ENSDARG00000045144/ENSDARG00000018146/ENSDARG00000025350	8
BP	GO:0017001	antibiotic catabolic process	9.26E-14	7.81E-12	6.26E-12	ENSDARG00000089124/ENSDARG00000115405/ENSDARG00000045143/ENSDARG00000079305/ENSDARG00000045142/ENSDARG00000045144/ENSDARG00000018146/ENSDARG00000025350	8
BP	GO:0051187	cofactor catabolic process	2.44E-13	1.72E-11	1.37E-11	ENSDARG00000089124/ENSDARG00000115405/ENSDARG00000045143/ENSDARG00000079305/ENSDARG00000045142/ENSDARG00000045144/ENSDARG00000018146/ENSDARG00000025350	8
BP	GO:0015893	drug transport	2.85E-13	1.72E-11	1.37E-11	ENSDARG00000089475/ENSDARG00000089124/ENSDARG00000115405/ENSDARG00000045143/ENSDARG00000113599/ENSDARG00000087390/ENSDARG00000079305/ENSDARG00000045142/ENSDARG00000011166/ENSDARG00000045144	10
BP	GO:0072593	reactive oxygen species metabolic process	7.03E-12	3.71E-10	2.97E-10	ENSDARG00000089124/ENSDARG00000115405/ENSDARG00000045143/ENSDARG00000079305/ENSDARG00000045142/ENSDARG00000045144/ENSDARG00000018146/ENSDARG00000025350	8
BP	GO:0016999	antibiotic metabolic process	1.02E-10	4.80E-09	3.84E-09	ENSDARG00000089124/ENSDARG00000115405/ENSDARG00000045143/ENSDARG00000079305/ENSDARG00000045142/ENSDARG00000045144/ENSDARG00000018146/ENSDARG00000025350	8
BP	GO:0042493	response to drug	1.30E-10	5.47E-09	4.38E-09	ENSDARG00000089475/ENSDARG00000089124/ENSDARG00000115405/ENSDARG00000045143/ENSDARG00000113599/ENSDARG00000087390/ENSDARG00000079305/ENSDARG00000045142/ENSDARG00000011166/ENSDARG00000045144/ENSDARG00000018146	11
BP	GO:0042737	drug catabolic process	1.46E-09	5.61E-08	4.49E-08	ENSDARG00000089124/ENSDARG00000115405/ENSDARG00000045143/ENSDARG00000079305/ENSDARG00000045142/ENSDARG00000045144/ENSDARG00000018146/ENSDARG00000025350	8
BP	GO:0051186	cofactor metabolic process	3.95E-09	1.39E-07	1.11E-07	ENSDARG00000089124/ENSDARG00000115405/ENSDARG00000045143/ENSDARG00000079305/ENSDARG00000045142/ENSDARG00000045144/ENSDARG00000018146/ENSDARG00000038643/ENSDARG00000025350/ENSDARG00000042010/ENSDARG00000110836	11
BP	GO:0030218	erythrocyte differentiation	4.52E-07	1.43E-05	1.15E-05	ENSDARG00000096667/ENSDARG00000029019/ENSDARG00000038643/ENSDARG00000095019/ENSDARG00000012881/ENSDARG00000026655	6
BP	GO:0034101	erythrocyte homeostasis	4.76E-07	1.43E-05	1.15E-05	ENSDARG00000096667/ENSDARG00000029019/ENSDARG00000038643/ENSDARG00000095019/ENSDARG00000012881/ENSDARG00000026655	6
BP	GO:0002262	myeloid cell homeostasis	8.04E-07	2.26E-05	1.81E-05	ENSDARG00000096667/ENSDARG00000029019/ENSDARG00000038643/ENSDARG00000095019/ENSDARG00000012881/ENSDARG00000026655	6
BP	GO:0030099	myeloid cell differentiation	1.07E-06	2.83E-05	2.27E-05	ENSDARG00000096667/ENSDARG00000029019/ENSDARG00000038643/ENSDARG00000095019/ENSDARG00000012881/ENSDARG00000026655/ENSDARG00000033683	7
BP	GO:0017144	drug metabolic process	2.02E-06	4.73E-05	3.79E-05	ENSDARG00000089124/ENSDARG00000115405/ENSDARG00000045143/ENSDARG00000079305/ENSDARG00000045142/ENSDARG00000045144/ENSDARG00000018146/ENSDARG00000025350/ENSDARG00000042010	9
BP	GO:0048872	homeostasis of number of cells	2.02E-06	4.73E-05	3.79E-05	ENSDARG00000096667/ENSDARG00000029019/ENSDARG00000038643/ENSDARG00000095019/ENSDARG00000012881/ENSDARG00000026655	6
BP	GO:0035162	embryonic hemopoiesis	5.26E-06	0.00011674	9.35E-05	ENSDARG00000029019/ENSDARG00000038643/ENSDARG00000095019/ENSDARG00000012881/ENSDARG00000026655	5
BP	GO:0006826	iron ion transport	3.26E-05	0.000687834	0.000550748	ENSDARG00000018461/ENSDARG00000015551/ENSDARG00000016771	3
BP	GO:0055072	iron ion homeostasis	0.000265855	0.005231906	0.004189179	ENSDARG00000018461/ENSDARG00000015551/ENSDARG00000016771	3
BP	GO:0051238	sequestering of metal ion	0.000272753	0.005231906	0.004189179	ENSDARG00000018461/ENSDARG00000015551	2
BP	GO:0000041	transition metal ion transport	0.000747207	0.01370962	0.010977271	ENSDARG00000018461/ENSDARG00000015551/ENSDARG00000016771	3
BP	GO:0055076	transition metal ion homeostasis	0.000843021	0.014823127	0.011868854	ENSDARG00000018461/ENSDARG00000015551/ENSDARG00000016771	3
BP	GO:0042541	hemoglobin biosynthetic process	0.00091558	0.015454994	0.012374789	ENSDARG00000038643/ENSDARG00000016771	2
BP	GO:0020027	hemoglobin metabolic process	0.001021663	0.016525172	0.013231679	ENSDARG00000038643/ENSDARG00000016771	2
BP	GO:0061515	myeloid cell development	0.001057298	0.016525172	0.013231679	ENSDARG00000038643/ENSDARG00000095019/ENSDARG00000033683	3
BP	GO:0006783	heme biosynthetic process	0.001635891	0.02465521	0.019741388	ENSDARG00000038643/ENSDARG00000110836	2
BP	GO:0006779	porphyrin-containing compound biosynthetic process	0.001920184	0.02794199	0.022373108	ENSDARG00000038643/ENSDARG00000110836	2
BP	GO:0006144	purine nucleobase metabolic process	0.00222621	0.03030518	0.02426531	ENSDARG00000037191/ENSDARG00000007024	2
BP	GO:0033014	tetrapyrrole biosynthetic process	0.00222621	0.03030518	0.02426531	ENSDARG00000038643/ENSDARG00000110836	2
BP	GO:0000302	response to reactive oxygen species	0.002553752	0.032657077	0.02614847	ENSDARG00000018146/ENSDARG00000025350	2
BP	GO:0006879	cellular iron ion homeostasis	0.002553752	0.032657077	0.02614847	ENSDARG00000018461/ENSDARG00000015551	2
BP	GO:0042168	heme metabolic process	0.003272535	0.040617928	0.032522711	ENSDARG00000038643/ENSDARG00000110836	2
BP	GO:0006778	porphyrin-containing compound metabolic process	0.003663351	0.044169546	0.035366486	ENSDARG00000038643/ENSDARG00000110836	2
BP	GO:0009112	nucleobase metabolic process	0.004288268	0.048909439	0.039161711	ENSDARG00000037191/ENSDARG00000007024	2
BP	GO:0051651	maintenance of location in cell	0.004288268	0.048909439	0.039161711	ENSDARG00000018461/ENSDARG00000015551	2
CC	GO:0005833	hemoglobin complex	1.74E-19	8.01E-18	6.60E-18	ENSDARG00000089475/ENSDARG00000089124/ENSDARG00000115405/ENSDARG00000045143/ENSDARG00000113599/ENSDARG00000087390/ENSDARG00000079305/ENSDARG00000045142/ENSDARG00000045144	9
CC	GO:0031838	haptoglobin-hemoglobin complex	5.59E-13	1.29E-11	1.06E-11	ENSDARG00000089124/ENSDARG00000115405/ENSDARG00000045143/ENSDARG00000079305/ENSDARG00000045142/ENSDARG00000045144	6
CC	GO:0044445	cytosolic part	1.65E-09	2.53E-08	2.09E-08	ENSDARG00000089475/ENSDARG00000089124/ENSDARG00000115405/ENSDARG00000045143/ENSDARG00000113599/ENSDARG00000087390/ENSDARG00000079305/ENSDARG00000045142/ENSDARG00000045144	9
MF	GO:0005344	oxygen carrier activity	5.33E-18	2.93E-16	1.99E-16	ENSDARG00000089475/ENSDARG00000089124/ENSDARG00000115405/ENSDARG00000045143/ENSDARG00000113599/ENSDARG00000087390/ENSDARG00000079305/ENSDARG00000045142/ENSDARG00000045144	9
MF	GO:0019825	oxygen binding	5.33E-18	2.93E-16	1.99E-16	ENSDARG00000089475/ENSDARG00000089124/ENSDARG00000115405/ENSDARG00000045143/ENSDARG00000113599/ENSDARG00000087390/ENSDARG00000079305/ENSDARG00000045142/ENSDARG00000045144	9
MF	GO:0140104	molecular carrier activity	1.86E-14	6.82E-13	4.63E-13	ENSDARG00000089475/ENSDARG00000089124/ENSDARG00000115405/ENSDARG00000045143/ENSDARG00000113599/ENSDARG00000087390/ENSDARG00000079305/ENSDARG00000045142/ENSDARG00000045144	9
MF	GO:0004601	peroxidase activity	2.94E-13	8.07E-12	5.49E-12	ENSDARG00000089124/ENSDARG00000115405/ENSDARG00000045143/ENSDARG00000079305/ENSDARG00000045142/ENSDARG00000045144/ENSDARG00000018146/ENSDARG00000025350	8
MF	GO:0031720	haptoglobin binding	4.07E-13	8.96E-12	6.09E-12	ENSDARG00000089124/ENSDARG00000115405/ENSDARG00000045143/ENSDARG00000079305/ENSDARG00000045142/ENSDARG00000045144	6
MF	GO:0016684	oxidoreductase activity, acting on peroxide as acceptor	7.69E-13	1.41E-11	9.57E-12	ENSDARG00000089124/ENSDARG00000115405/ENSDARG00000045143/ENSDARG00000079305/ENSDARG00000045142/ENSDARG00000045144/ENSDARG00000018146/ENSDARG00000025350	8
MF	GO:0016209	antioxidant activity	1.22E-11	1.92E-10	1.30E-10	ENSDARG00000089124/ENSDARG00000115405/ENSDARG00000045143/ENSDARG00000079305/ENSDARG00000045142/ENSDARG00000045144/ENSDARG00000018146/ENSDARG00000025350	8
MF	GO:0020037	heme binding	6.88E-10	9.46E-09	6.43E-09	ENSDARG00000089475/ENSDARG00000089124/ENSDARG00000115405/ENSDARG00000045143/ENSDARG00000113599/ENSDARG00000087390/ENSDARG00000079305/ENSDARG00000045142/ENSDARG00000045144	9
MF	GO:0046906	tetrapyrrole binding	8.26E-10	1.01E-08	6.86E-09	ENSDARG00000089475/ENSDARG00000089124/ENSDARG00000115405/ENSDARG00000045143/ENSDARG00000113599/ENSDARG00000087390/ENSDARG00000079305/ENSDARG00000045142/ENSDARG00000045144	9
MF	GO:0043177	organic acid binding	8.93E-07	9.83E-06	6.68E-06	ENSDARG00000089124/ENSDARG00000115405/ENSDARG00000045143/ENSDARG00000079305/ENSDARG00000045142/ENSDARG00000045144	6
MF	GO:0005506	iron ion binding	1.73E-05	0.000172701	0.000117337	ENSDARG00000089475/ENSDARG00000089124/ENSDARG00000045142/ENSDARG00000018461/ENSDARG00000015551/ENSDARG00000023820	6
MF	GO:0004322	ferroxidase activity	0.000432804	0.003662184	0.002488182	ENSDARG00000018461/ENSDARG00000015551	2
MF	GO:0016724	oxidoreductase activity, oxidizing metal ions, oxygen as acceptor	0.000432804	0.003662184	0.002488182	ENSDARG00000018461/ENSDARG00000015551	2
MF	GO:0008199	ferric iron binding	0.0006628	0.005207715	0.003538256	ENSDARG00000018461/ENSDARG00000015551	2
MF	GO:0016722	oxidoreductase activity, oxidizing metal ions	0.00115106	0.008441104	0.005735104	ENSDARG00000018461/ENSDARG00000015551	2
MF	GO:0008198	ferrous iron binding	0.001767835	0.012153865	0.00825765	ENSDARG00000018461/ENSDARG00000015551	2
