# Supplementary material for: Cell-type-specific responses to the microbiota across all tissues of the larval zebrafish
Source: Cell Rep. Author manuscript; Available in PMC 2023 Oct 23. (PMC10423310; doi:10.1016/j.celrep.2023.112095)
Supplement: MMC23 [file NIHMS1880944-supplement-MMC23.zip]

Archive with 83 entries (81 files):
- DataS17/
- DataS17/Figure6_PanelF_subcluster_GeneLists/
- __MACOSX/DataS17/._Figure6_PanelF_subcluster_GeneLists
- DataS17/.DS_Store
- __MACOSX/DataS17/._.DS_Store
- DataS17/README_Figure6_Panel7_subcluster_GenesLIsts.docx
- __MACOSX/DataS17/._README_Figure6_Panel7_subcluster_GenesLIsts.docx
- DataS17/Figure6_PanelF_subcluster_GeneLists/subcluster21.tsv
- __MACOSX/DataS17/Figure6_PanelF_subcluster_GeneLists/._subcluster21.tsv
- DataS17/Figure6_PanelF_subcluster_GeneLists/subcluster35.tsv
- __MACOSX/DataS17/Figure6_PanelF_subcluster_GeneLists/._subcluster35.tsv
- DataS17/Figure6_PanelF_subcluster_GeneLists/subcluster34.tsv
- __MACOSX/DataS17/Figure6_PanelF_subcluster_GeneLists/._subcluster34.tsv
- DataS17/Figure6_PanelF_subcluster_GeneLists/subcluster20.tsv
- __MACOSX/DataS17/Figure6_PanelF_subcluster_GeneLists/._subcluster20.tsv
- DataS17/Figure6_PanelF_subcluster_GeneLists/subcluster36.tsv
- __MACOSX/DataS17/Figure6_PanelF_subcluster_GeneLists/._subcluster36.tsv
- DataS17/Figure6_PanelF_subcluster_GeneLists/subcluster22.tsv
- __MACOSX/DataS17/Figure6_PanelF_subcluster_GeneLists/._subcluster22.tsv
- DataS17/Figure6_PanelF_subcluster_GeneLists/subcluster23.tsv
- __MACOSX/DataS17/Figure6_PanelF_subcluster_GeneLists/._subcluster23.tsv
- DataS17/Figure6_PanelF_subcluster_GeneLists/.DS_Store
- __MACOSX/DataS17/Figure6_PanelF_subcluster_GeneLists/._.DS_Store
- DataS17/Figure6_PanelF_subcluster_GeneLists/subcluster33.tsv
- __MACOSX/DataS17/Figure6_PanelF_subcluster_GeneLists/._subcluster33.tsv
- DataS17/Figure6_PanelF_subcluster_GeneLists/subcluster27.tsv
- __MACOSX/DataS17/Figure6_PanelF_subcluster_GeneLists/._subcluster27.tsv
- DataS17/Figure6_PanelF_subcluster_GeneLists/subcluster26.tsv
- __MACOSX/DataS17/Figure6_PanelF_subcluster_GeneLists/._subcluster26.tsv
- DataS17/Figure6_PanelF_subcluster_GeneLists/subcluster32.tsv
- __MACOSX/DataS17/Figure6_PanelF_subcluster_GeneLists/._subcluster32.tsv
- DataS17/Figure6_PanelF_subcluster_GeneLists/subcluster18.tsv
- __MACOSX/DataS17/Figure6_PanelF_subcluster_GeneLists/._subcluster18.tsv
- DataS17/Figure6_PanelF_subcluster_GeneLists/subcluster24.tsv
- __MACOSX/DataS17/Figure6_PanelF_subcluster_GeneLists/._subcluster24.tsv
- DataS17/Figure6_PanelF_subcluster_GeneLists/subcluster30.tsv
- __MACOSX/DataS17/Figure6_PanelF_subcluster_GeneLists/._subcluster30.tsv
- DataS17/Figure6_PanelF_subcluster_GeneLists/subcluster31.tsv
- __MACOSX/DataS17/Figure6_PanelF_subcluster_GeneLists/._subcluster31.tsv
- DataS17/Figure6_PanelF_subcluster_GeneLists/subcluster25.tsv
- __MACOSX/DataS17/Figure6_PanelF_subcluster_GeneLists/._subcluster25.tsv
- DataS17/Figure6_PanelF_subcluster_GeneLists/subcluster19.tsv
- __MACOSX/DataS17/Figure6_PanelF_subcluster_GeneLists/._subcluster19.tsv
- DataS17/Figure6_PanelF_subcluster_GeneLists/subcluster4.tsv
- __MACOSX/DataS17/Figure6_PanelF_subcluster_GeneLists/._subcluster4.tsv
- DataS17/Figure6_PanelF_subcluster_GeneLists/subcluster5.tsv
- __MACOSX/DataS17/Figure6_PanelF_subcluster_GeneLists/._subcluster5.tsv
- DataS17/Figure6_PanelF_subcluster_GeneLists/subcluster7.tsv
- __MACOSX/DataS17/Figure6_PanelF_subcluster_GeneLists/._subcluster7.tsv
- DataS17/Figure6_PanelF_subcluster_GeneLists/subcluster6.tsv
- __MACOSX/DataS17/Figure6_PanelF_subcluster_GeneLists/._subcluster6.tsv
- DataS17/Figure6_PanelF_subcluster_GeneLists/subcluster2.tsv
- __MACOSX/DataS17/Figure6_PanelF_subcluster_GeneLists/._subcluster2.tsv
- DataS17/Figure6_PanelF_subcluster_GeneLists/subcluster3.tsv
- __MACOSX/DataS17/Figure6_PanelF_subcluster_GeneLists/._subcluster3.tsv
- DataS17/Figure6_PanelF_subcluster_GeneLists/subcluster1.tsv
- __MACOSX/DataS17/Figure6_PanelF_subcluster_GeneLists/._subcluster1.tsv
- DataS17/Figure6_PanelF_subcluster_GeneLists/subcluster0.tsv
- __MACOSX/DataS17/Figure6_PanelF_subcluster_GeneLists/._subcluster0.tsv
- DataS17/Figure6_PanelF_subcluster_GeneLists/subcluster8.tsv
- __MACOSX/DataS17/Figure6_PanelF_subcluster_GeneLists/._subcluster8.tsv
- DataS17/Figure6_PanelF_subcluster_GeneLists/subcluster9.tsv
- __MACOSX/DataS17/Figure6_PanelF_subcluster_GeneLists/._subcluster9.tsv
- DataS17/Figure6_PanelF_subcluster_GeneLists/subcluster14.tsv
- __MACOSX/DataS17/Figure6_PanelF_subcluster_GeneLists/._subcluster14.tsv
- DataS17/Figure6_PanelF_subcluster_GeneLists/subcluster28.tsv
- __MACOSX/DataS17/Figure6_PanelF_subcluster_GeneLists/._subcluster28.tsv
- DataS17/Figure6_PanelF_subcluster_GeneLists/subcluster29.tsv
- __MACOSX/DataS17/Figure6_PanelF_subcluster_GeneLists/._subcluster29.tsv
- DataS17/Figure6_PanelF_subcluster_GeneLists/subcluster15.tsv
- __MACOSX/DataS17/Figure6_PanelF_subcluster_GeneLists/._subcluster15.tsv
- DataS17/Figure6_PanelF_subcluster_GeneLists/subcluster17.tsv
- __MACOSX/DataS17/Figure6_PanelF_subcluster_GeneLists/._subcluster17.tsv
- DataS17/Figure6_PanelF_subcluster_GeneLists/subcluster16.tsv
- __MACOSX/DataS17/Figure6_PanelF_subcluster_GeneLists/._subcluster16.tsv
- DataS17/Figure6_PanelF_subcluster_GeneLists/subcluster12.tsv
- __MACOSX/DataS17/Figure6_PanelF_subcluster_GeneLists/._subcluster12.tsv
- DataS17/Figure6_PanelF_subcluster_GeneLists/subcluster13.tsv
- __MACOSX/DataS17/Figure6_PanelF_subcluster_GeneLists/._subcluster13.tsv
- DataS17/Figure6_PanelF_subcluster_GeneLists/subcluster11.tsv
- __MACOSX/DataS17/Figure6_PanelF_subcluster_GeneLists/._subcluster11.tsv
- DataS17/Figure6_PanelF_subcluster_GeneLists/subcluster10.tsv
- __MACOSX/DataS17/Figure6_PanelF_subcluster_GeneLists/._subcluster10.tsv
