# Supplementary material for: Cell-type-specific responses to the microbiota across all tissues of the larval zebrafish
Source: Cell Rep. Author manuscript; Available in PMC 2023 Oct 23. (PMC10423310; doi:10.1016/j.celrep.2023.112095)
Supplement: MMC23 [file NIHMS1880944-supplement-MMC23.zip › DataS17/Figure6_PanelF_subcluster_GeneLists/subcluster21.tsv]

	gene	gene_NAME	p_val_adj	p_val	avg_logFC	pct.1	pct.2
1	ENSDARG00000018618	cpsf6	7.10E-117	3.22E-121	1.858347474	0.958	0.151
2	ENSDARG00000104018	mtpn	0.022000944	9.97E-07	-0.62985724	0.01	0.218
3	ENSDARG00000005451	gdi2	0.049200715	2.23E-06	-0.59092114	0.042	0.261
4	ENSDARG00000092945	si:ch211-250g4.3	0.610938782	2.77E-05	0.777854294	0.208	0.087
5	ENSDARG00000053058	rps11	0.873372505	3.96E-05	-0.311096993	0.854	0.911
6	ENSDARG00000000212	krt97	1	0.479810985	-0.692480617	0.125	0.156
7	ENSDARG00000000563	ttn.1	1	0.130086862	-0.618337204	0.167	0.229
8	ENSDARG00000000666	creg2	1	0.457251729	0.337404483	0.125	0.109
9	ENSDARG00000001889	tuba1a	1	0.841369777	0.292273643	0.177	0.2
10	ENSDARG00000001994	stxbp1a	1	0.523576304	0.409345595	0.115	0.102
11	ENSDARG00000002131	celf2	1	0.228341278	0.353337417	0.219	0.183
12	ENSDARG00000002190	chmp2bb	1	0.000374176	-0.415339792	0.042	0.184
13	ENSDARG00000002271	zfand5b	1	0.946156022	0.406955472	0.229	0.252
14	ENSDARG00000002344	tubb4b	1	0.001859837	-0.312653054	0.438	0.63
15	ENSDARG00000002523	hsdl2	1	0.741842863	0.351580873	0.115	0.111
16	ENSDARG00000003017	ube2al	1	0.955019247	0.250711755	0.115	0.125
17	ENSDARG00000003203	rhcga	1	0.111186143	-1.278239833	0.094	0.146
18	ENSDARG00000003207	mterf3	1	0.04484121	0.759380739	0.167	0.111
19	ENSDARG00000003526	psma5	1	5.24E-05	-0.423832993	0.031	0.201
20	ENSDARG00000003808	aqp3a	1	0.391020946	-0.500067226	0.094	0.122
21	ENSDARG00000004034	arhgdig	1	0.003320449	-0.328296624	0.052	0.17
22	ENSDARG00000004161	ik	1	0.003576657	-0.322659012	0.031	0.134
23	ENSDARG00000004261	tmed9	1	0.587671092	0.251487226	0.094	0.121
24	ENSDARG00000004621	gpm6ab	1	0.092818706	0.455252803	0.406	0.331
25	ENSDARG00000005479	tenm3	1	0.148822466	0.359387704	0.125	0.086
26	ENSDARG00000006092	rad21a	1	0.046534733	0.538666719	0.281	0.224
27	ENSDARG00000006125	csnk1db	1	0.000785289	-0.314873087	0.073	0.226
28	ENSDARG00000006225	ddx39aa	1	0.818992567	0.285078355	0.208	0.22
29	ENSDARG00000006427	fabp2	1	0.727251455	0.287190679	0.188	0.182
30	ENSDARG00000006588	zgc:111983	1	0.121459562	-0.974411607	0.083	0.132
31	ENSDARG00000006859	nkain1	1	0.287955347	0.306750811	0.125	0.097
32	ENSDARG00000007024	uox	1	0.451679269	0.345065493	0.115	0.095
33	ENSDARG00000007405	strap	1	0.999774098	0.345273938	0.125	0.137
34	ENSDARG00000007693	nfkbiab	1	0.003423906	-0.314286961	0.167	0.317
35	ENSDARG00000007697	fabp7a	1	0.288232124	-0.845775958	0.24	0.283
36	ENSDARG00000007791	ppp2r1ba	1	6.43E-05	-0.542709731	0.021	0.177
37	ENSDARG00000008363	mcl1b	1	7.69E-05	-0.527369491	0.115	0.311
38	ENSDARG00000008502	pno1	1	0.015589373	-0.257835907	0.26	0.406
39	ENSDARG00000008748	ube2na	1	6.23E-05	-0.393820888	0.021	0.183
40	ENSDARG00000008867	rap1b	1	0.013345681	-0.321760961	0.052	0.142
41	ENSDARG00000008936	sec11a	1	0.842117489	0.366621627	0.094	0.107
42	ENSDARG00000008969	fgb	1	0.017347262	0.448088947	0.104	0.051
43	ENSDARG00000009018	rhbg	1	0.01292155	-0.483375974	0.031	0.112
44	ENSDARG00000009212	ppiaa	1	0.003639737	-0.321883849	0.688	0.815
45	ENSDARG00000009544	cldnb	1	0.166931223	-0.918115723	0.115	0.158
46	ENSDARG00000009657	fgfr1op2	1	0.000446296	-0.326537002	0	0.115
47	ENSDARG00000009779	mcl1a	1	0.001075801	-0.402370392	0.302	0.492
48	ENSDARG00000009978	icn	1	0.019396659	-1.180041089	0.354	0.459
49	ENSDARG00000010113	ndufb8	1	0.408247893	0.338968092	0.396	0.419
50	ENSDARG00000010250	nqo1	1	0.002194074	-0.266810525	0.01	0.109
51	ENSDARG00000011146	uqcrb	1	0.586504532	0.262677614	0.302	0.381
52	ENSDARG00000011166	cahz	1	0.000284775	0.929722165	0.188	0.087
53	ENSDARG00000011564	sfpq	1	0.070138642	0.592381718	0.177	0.13
54	ENSDARG00000011648	snrpd1	1	0.131560423	0.30829372	0.083	0.15
55	ENSDARG00000011665	aldoaa	1	0.000338153	-0.456108527	0.208	0.411
56	ENSDARG00000011934	gyg1a	1	0.993568497	0.267340011	0.188	0.204
57	ENSDARG00000012405	col1a1a	1	0.410419606	0.436629849	0.135	0.116
58	ENSDARG00000012688	eif1b	1	0.047818886	0.31600424	0.625	0.641
59	ENSDARG00000012944	myhz2	1	0.65505279	-0.528035348	0.354	0.355
60	ENSDARG00000012972	cfl1l	1	0.211692855	-0.366436284	0.271	0.326
61	ENSDARG00000013430	bhmt	1	0.946838579	0.403724074	0.385	0.427
62	ENSDARG00000013522	pck1	1	0.114538622	0.279841194	0.135	0.091
63	ENSDARG00000013615	pbx3b	1	0.734620337	0.41625776	0.104	0.099
64	ENSDARG00000013623	vdac2	1	0.005076045	0.385517209	0.688	0.652
65	ENSDARG00000013628	cd164	1	0.002563531	-0.270646535	0.021	0.123
66	ENSDARG00000013655	tpd52l2b	1	0.666301575	0.296915689	0.198	0.195
67	ENSDARG00000013755	actn3a	1	0.025598072	-0.387879929	0.083	0.172
68	ENSDARG00000013771	ctss2.2	1	0.003307069	-0.299590513	0.01	0.103
69	ENSDARG00000013856	amy2a	1	0.677958905	-0.406058737	0.104	0.091
70	ENSDARG00000013963	mipb	1	0.632916952	-0.552223711	0.167	0.147
71	ENSDARG00000013968	psap	1	0.012114734	-0.450932726	0.208	0.341
72	ENSDARG00000014463	usf1l	1	0.001571038	-0.275932393	0.01	0.114
73	ENSDARG00000014569	hnrnpr	1	0.776781374	0.312066214	0.177	0.18
74	ENSDARG00000014763	arf2a	1	0.000655063	-0.297640542	0.01	0.128
75	ENSDARG00000014790	g3bp2	1	0.024700679	0.371308763	0.115	0.061
76	ENSDARG00000015111	ddx39ab	1	0.689467251	0.347754682	0.167	0.166
77	ENSDARG00000015325	u2af1	1	0.974720855	0.273977322	0.156	0.17
78	ENSDARG00000015392	dhx15	1	0.015047865	-0.284396806	0.031	0.11
79	ENSDARG00000015524	prps1a	1	0.426447371	0.402146798	0.104	0.143
80	ENSDARG00000015551	fth1a	1	0.51185602	0.870210829	0.583	0.686
81	ENSDARG00000015866	apoa2	1	0.000260335	0.593470098	0.792	0.794
82	ENSDARG00000016143	xiap	1	0.001761482	-0.275354508	0.052	0.178
83	ENSDARG00000016691	cd9b	1	0.004111113	-0.468656068	0.031	0.133
84	ENSDARG00000016771	tfa	1	0.898697804	0.318367577	0.125	0.126
85	ENSDARG00000016855	sf3b5	1	0.973303325	0.367620941	0.125	0.137
86	ENSDARG00000016858	smad7	1	0.044608602	0.382639185	0.104	0.059
87	ENSDARG00000016867	rnf128a	1	0.001400939	-0.288510738	0.01	0.116
88	ENSDARG00000016871	smarce1	1	0.346813881	0.327495688	0.25	0.231
89	ENSDARG00000017314	CELA1 (1 of many)	1	0.609870961	-0.36586509	0.312	0.361
90	ENSDARG00000017624	krt4	1	0.330181634	-1.328594602	0.594	0.67
91	ENSDARG00000017775	atp5mc3a	1	0.004008468	-0.282673675	0.156	0.313
92	ENSDARG00000018145	mid1ip1l	1	0.00044357	-0.384727276	0.031	0.17
93	ENSDARG00000018146	gpx1a	1	0.082667975	0.474634179	0.219	0.163
94	ENSDARG00000018174	gnai2a	1	0.004968131	-0.340529056	0.031	0.129
95	ENSDARG00000018351	hpda	1	0.034343117	0.493483621	0.135	0.079
96	ENSDARG00000018461	zgc:56095	1	0.166707545	0.331828435	0.167	0.126
97	ENSDARG00000018478	agxtb	1	0.615962292	0.36096202	0.135	0.124
98	ENSDARG00000018890	snrpa	1	0.551851678	0.255101044	0.115	0.102
99	ENSDARG00000018985	castor2	1	0.019847025	-0.258788466	0.073	0.164
100	ENSDARG00000019081	DHDH	1	0.000254667	-0.309487058	0.01	0.142
101	ENSDARG00000019253	rhag	1	0.055227115	0.296929685	0.125	0.073
102	ENSDARG00000019566	neurod1	1	0.016608111	0.431864229	0.146	0.081
103	ENSDARG00000019856	atp1a1b	1	0.02581576	-0.555087315	0.031	0.102
104	ENSDARG00000020015	mrps33	1	0.4519056	0.284188817	0.115	0.098
105	ENSDARG00000020133	jdp2b	1	0.01675008	-0.357854309	0.042	0.122
106	ENSDARG00000020197	rpl5a	1	0.001063331	-0.30707668	0.625	0.752
107	ENSDARG00000020364	fbp1b	1	0.096469545	0.269699914	0.125	0.08
108	ENSDARG00000020482	nono	1	0.318210255	0.310436955	0.083	0.126
109	ENSDARG00000020504	h3f3b.1	1	0.685705449	0.278212288	0.396	0.441
110	ENSDARG00000020761	arrdc2	1	0.917785584	0.253387782	0.177	0.198
111	ENSDARG00000020876	pdk2a	1	0.547088675	0.28122606	0.115	0.102
112	ENSDARG00000021220	hmgcl	1	0.392665066	0.274911416	0.104	0.085
113	ENSDARG00000021339	cpa5	1	0.632545904	-0.373116382	0.115	0.13
114	ENSDARG00000021343	wsb1	1	0.014570429	-0.344076369	0.042	0.124
115	ENSDARG00000021924	hsp70.3	1	0.222794188	-0.27032804	0.229	0.298
116	ENSDARG00000021945	ddx23	1	0.486158826	0.268807183	0.104	0.089
117	ENSDARG00000022165	mgst1.2	1	0.023791359	-0.481232551	0.115	0.202
118	ENSDARG00000022176	IGLON5	1	0.070026694	0.304595807	0.156	0.102
119	ENSDARG00000022280	brd2a	1	0.131195045	0.333298426	0.167	0.124
120	ENSDARG00000023111	plg	1	0.001554656	0.542484583	0.115	0.046
121	ENSDARG00000023151	ucp1	1	0.009052713	0.537823878	0.281	0.187
122	ENSDARG00000023330	anp32b	1	0.740028012	0.281499499	0.156	0.157
123	ENSDARG00000023532	pinx1	1	0.705900284	0.293018355	0.208	0.248
124	ENSDARG00000023820	faxdc2	1	0.017758171	0.26590748	0.219	0.137
125	ENSDARG00000024433	pvalb4	1	0.145069316	-0.699646435	0.24	0.329
126	ENSDARG00000024746	hsp90aa1.2	1	0.013185934	-0.400169763	0.094	0.202
127	ENSDARG00000025147	cd63	1	0.001779452	-0.562731315	0.229	0.405
128	ENSDARG00000025206	syt2a	1	0.035548204	0.284326055	0.135	0.078
129	ENSDARG00000025254	s100a10b	1	0.023279697	-0.316918378	0.177	0.293
130	ENSDARG00000025350	prdx2	1	0.233632482	0.621372536	0.521	0.577
131	ENSDARG00000025693	tmem9b	1	0.625068328	0.328809818	0.156	0.151
132	ENSDARG00000025972	mcts1	1	0.000415054	-0.322476069	0.031	0.17
133	ENSDARG00000026655	tspo	1	0.736647576	0.25238917	0.219	0.223
134	ENSDARG00000026712	rab5c	1	0.009587674	-0.252765675	0.094	0.209
135	ENSDARG00000026726	anxa1a	1	0.003444449	-0.839577682	0.219	0.356
136	ENSDARG00000026766	bcl2l10	1	0.597887991	0.302690434	0.083	0.102
137	ENSDARG00000027088	ptgdsb.1	1	0.861625224	-0.61833768	0.333	0.363
138	ENSDARG00000027200	gabarapl2	1	0.21608461	0.456725716	0.312	0.299
139	ENSDARG00000027740	adcyap1b	1	0.071698725	-0.410173273	0.062	0.125
140	ENSDARG00000027750	dpp7	1	0.012247623	-0.257487174	0.052	0.145
141	ENSDARG00000027803	sbds	1	0.002362828	-0.255225083	0.01	0.107
142	ENSDARG00000028213	ttn.2	1	0.258536447	-0.438505944	0.167	0.217
143	ENSDARG00000028335	hmga1a	1	0.474228791	0.348802291	0.344	0.336
144	ENSDARG00000029069	tnni2a.4	1	0.401513144	-0.342309021	0.823	0.84
145	ENSDARG00000029075	pfkfb4b	1	0.474750678	0.279357694	0.271	0.261
146	ENSDARG00000029230	pnp4b	1	0.149917318	0.326980595	0.115	0.076
147	ENSDARG00000029443	zgc:92242	1	0.008460361	-0.428141673	0.052	0.148
148	ENSDARG00000029663	rab1ab	1	0.001665685	-0.265384246	0.083	0.225
149	ENSDARG00000029688	hsp70.1	1	0.051152433	-0.607573602	0.146	0.233
150	ENSDARG00000030106	stmn4	1	0.295588286	0.275989551	0.146	0.117
151	ENSDARG00000030139	sdhdb	1	0.001708736	-0.360340703	0.052	0.177
152	ENSDARG00000030155	ssbp3b	1	0.30745559	0.332035178	0.156	0.127
153	ENSDARG00000030213	sap30l	1	0.000181019	-0.300977174	0.073	0.25
154	ENSDARG00000030270	tnnt3a	1	0.054450205	-0.352375848	0.052	0.115
155	ENSDARG00000030656	3-Sep	1	0.205318487	0.271235168	0.104	0.073
156	ENSDARG00000030765	hadh	1	0.645646264	0.288210827	0.125	0.119
157	ENSDARG00000031435	TXN	1	0.000417509	-0.426911222	0.344	0.55
158	ENSDARG00000031495	seta	1	0.608087338	0.31747893	0.24	0.306
159	ENSDARG00000031683	fosab	1	0.053136667	-0.344827051	0.25	0.362
160	ENSDARG00000031756	mef2aa	1	0.351182719	0.292902663	0.073	0.106
161	ENSDARG00000031776	fthl27	1	0.951002358	0.26263813	0.594	0.67
162	ENSDARG00000031795	abcf1	1	0.007961715	-0.254788287	0.042	0.138
163	ENSDARG00000031929	stard14	1	0.003360083	-0.539302643	0.01	0.102
164	ENSDARG00000032405	ckap4	1	0.001421048	-0.492553633	0.01	0.113
165	ENSDARG00000032866	erh	1	0.00176595	-0.302818359	0.167	0.339
166	ENSDARG00000032868	pde4ba	1	0.485535876	0.311635632	0.125	0.109
167	ENSDARG00000033184	prkar2aa	1	0.000501621	-0.333266004	0.01	0.132
168	ENSDARG00000033450	nkap	1	0.633200989	0.274150363	0.156	0.193
169	ENSDARG00000033655	stmn1b	1	0.0299664	0.381945923	0.51	0.428
170	ENSDARG00000034616	mlf2	1	0.806897668	0.289835148	0.167	0.19
171	ENSDARG00000034670	ube2e2	1	0.327698392	0.338218211	0.177	0.153
172	ENSDARG00000034677	scel	1	0.010692773	-0.427060041	0.021	0.101
173	ENSDARG00000034823	copg2	1	0.003164309	-0.262489192	0.01	0.103
174	ENSDARG00000034852	nt5c2l1	1	0.001623441	0.565739216	0.156	0.072
175	ENSDARG00000035136	selenow1	1	0.053863257	-0.314406489	0.302	0.406
176	ENSDARG00000035285	ncor1	1	0.000305241	0.537893873	0.146	0.06
177	ENSDARG00000035458	atp2a1l	1	0.184511465	-0.413587121	0.208	0.269
178	ENSDARG00000035519	histh1l	1	0.018559542	0.468957937	0.719	0.74
179	ENSDARG00000035676	ptp4a2b	1	0.266080339	0.498507051	0.125	0.099
180	ENSDARG00000035719	arl5c	1	0.009113213	-0.2782109	0.031	0.119
181	ENSDARG00000035890	fuca1.1	1	0.002190492	-0.696236649	0.052	0.169
182	ENSDARG00000035907	fam49al	1	0.424538984	0.277466958	0.104	0.084
183	ENSDARG00000036028	arrdc3b	1	0.007714737	-0.278228296	0.073	0.185
184	ENSDARG00000036036	mdka	1	0.620196021	-0.313840622	0.167	0.19
185	ENSDARG00000036074	cebpa	1	0.00865479	-0.359059288	0.042	0.136
186	ENSDARG00000036588	mhc1zba	1	0.033925492	-0.272429935	0.115	0.205
187	ENSDARG00000036658	cab39l	1	0.016395373	-0.257191421	0.062	0.152
188	ENSDARG00000036684	ndufa7	1	0.508275518	0.346689045	0.135	0.175
189	ENSDARG00000036832	cyt1l	1	0.411077427	-1.289132735	0.281	0.318
190	ENSDARG00000036834	krt92	1	0.480034159	-0.351151092	0.135	0.114
191	ENSDARG00000036840	krt15	1	0.683523768	-0.336812329	0.281	0.269
192	ENSDARG00000036967	smox	1	0.006433262	-0.293076048	0.052	0.158
193	ENSDARG00000037116	cxcl12a	1	0.707160632	0.613183193	0.094	0.107
194	ENSDARG00000037191	ttr	1	0.084631627	0.351503368	0.146	0.096
195	ENSDARG00000037229	denr	1	0.00183506	-0.329656962	0.052	0.179
196	ENSDARG00000037259	ndufb6	1	0.000723173	-0.396665456	0.073	0.223
197	ENSDARG00000037281	fgg	1	0.002270001	0.504633592	0.146	0.067
198	ENSDARG00000037318	ddost	1	0.003631173	-0.377412373	0.021	0.116
199	ENSDARG00000037402	lim2.3	1	0.261566547	-0.440114746	0.094	0.133
200	ENSDARG00000037433	fmr1	1	0.959130604	0.273594153	0.104	0.109
201	ENSDARG00000037790	pvalb8	1	0.102532853	0.290876868	0.302	0.251
202	ENSDARG00000037860	cox6b2	1	0.002739461	-0.288036582	0.438	0.621
203	ENSDARG00000037870	actb2	1	0.038289792	-0.260226123	0.917	0.916
204	ENSDARG00000037980	elob	1	0.927394798	0.332404694	0.208	0.243
205	ENSDARG00000037997	tubb5	1	0.529602364	0.82711671	0.146	0.129
206	ENSDARG00000038199	cdab	1	0.068803141	0.346833879	0.104	0.06
207	ENSDARG00000038439	fabp10a	1	0.005396523	0.465437365	0.635	0.607
208	ENSDARG00000038559	h1f0	1	0.062766844	0.315840992	0.521	0.46
209	ENSDARG00000039150	lgmn	1	0.019481829	-0.387297607	0.104	0.205
210	ENSDARG00000039185	nfyba	1	0.910809836	0.303092561	0.115	0.116
211	ENSDARG00000039346	ndufa5	1	0.88987463	0.299429688	0.24	0.281
212	ENSDARG00000039543	mrps6	1	0.153191493	0.272642417	0.062	0.115
213	ENSDARG00000039605	mat1a	1	0.644173388	0.353379604	0.104	0.095
214	ENSDARG00000039830	gng5	1	0.001820131	-0.296526337	0.104	0.252
215	ENSDARG00000039929	ckmt2b	1	0.468333391	0.271747528	0.135	0.118
216	ENSDARG00000039980	ppt1	1	0.002057948	-0.293553599	0.104	0.245
217	ENSDARG00000040072	scpep1	1	0.005935125	-0.342968677	0.021	0.109
218	ENSDARG00000040076	pycard	1	0.000856491	-0.376069453	0.021	0.143
219	ENSDARG00000040287	ywhabl	1	9.98E-05	-0.383240076	0.167	0.375
220	ENSDARG00000040298	apoa4b.1	1	0.030595671	0.337174544	0.156	0.093
221	ENSDARG00000040534	epcam	1	0.008068213	-0.678929282	0.115	0.228
222	ENSDARG00000040884	mxi1	1	0.220657495	0.346418039	0.104	0.074
223	ENSDARG00000040971	zgc:92606	1	0.61576842	0.367259502	0.292	0.367
224	ENSDARG00000041051	mid1ip1a	1	0.008439272	-1.05733323	0.052	0.144
225	ENSDARG00000041203	drap1	1	0.815257214	0.313078645	0.177	0.185
226	ENSDARG00000041232	rps29	1	0.00045436	-0.283486063	0.75	0.849
227	ENSDARG00000041394	dnajb1b	1	0.647828438	0.391024569	0.146	0.138
228	ENSDARG00000041505	itm2bb	1	0.0006529	-0.352212934	0.01	0.127
229	ENSDARG00000041569	ces2	1	0.115839598	0.387934872	0.167	0.118
230	ENSDARG00000041623	mt2	1	0.742874167	0.328775759	0.229	0.257
231	ENSDARG00000041665	mkrn1	1	0.992391929	0.273356504	0.156	0.169
232	ENSDARG00000041691	bhlhe41	1	0.000221744	-0.271913477	0.062	0.229
233	ENSDARG00000041878	rab11ba	1	0.003252033	-0.306688117	0.042	0.154
234	ENSDARG00000042010	pklr	1	0.106745916	0.310774383	0.135	0.09
235	ENSDARG00000042322	si:dkey-177p2.6	1	0.755349295	0.267976455	0.188	0.218
236	ENSDARG00000042539	ywhaqa	1	0.007012723	-0.282488901	0.104	0.227
237	ENSDARG00000042690	s1pr1	1	0.89149285	-0.306253614	0.104	0.098
238	ENSDARG00000042725	cebpb	1	0.033646747	-0.318379036	0.125	0.223
239	ENSDARG00000042874	phlda2	1	0.016044781	-0.389836085	0.031	0.108
240	ENSDARG00000042904	foxo3b	1	0.338180943	0.274415222	0.135	0.11
241	ENSDARG00000042969	znf1035	1	0.074598254	0.257955626	0.104	0.062
242	ENSDARG00000043081	ctsz	1	0.020863798	-0.252305773	0.052	0.137
243	ENSDARG00000043128	cldne	1	0.006139434	-0.690585009	0.021	0.107
244	ENSDARG00000043180	gpd1b	1	0.030212375	0.398264452	0.125	0.071
245	ENSDARG00000043371	mdh2	1	0.000975605	-0.251013603	0.271	0.487
246	ENSDARG00000043502	ccdc124	1	0.979143867	0.345836143	0.146	0.159
247	ENSDARG00000043511	prdx6	1	0.001406051	-0.31986206	0.021	0.132
248	ENSDARG00000044001	lgals3b	1	0.000561323	-0.485910852	0.062	0.211
249	ENSDARG00000044062	ctbp2a	1	0.618332536	0.324849581	0.104	0.095
250	ENSDARG00000044073	fuca2	1	0.000725638	-0.385212685	0.021	0.142
251	ENSDARG00000044125	txn	1	0.013506142	-0.567002883	0.031	0.111
252	ENSDARG00000044669	hp1bp3	1	0.815185477	0.253121212	0.219	0.257
253	ENSDARG00000044684	rbp4l	1	0.809818016	-0.580918555	0.198	0.214
254	ENSDARG00000045142	hbae5	1	0.036461739	0.687286321	0.115	0.063
255	ENSDARG00000045143	hbbe2	1	0.001291765	0.773981832	0.25	0.141
256	ENSDARG00000045305	pde7a	1	0.300829683	0.497819687	0.115	0.09
257	ENSDARG00000045352	cst14a.2	1	0.000328367	-0.368676768	0.094	0.274
258	ENSDARG00000045639	elavl4	1	0.757118695	0.343051965	0.208	0.21
259	ENSDARG00000045877	ube2nb	1	0.015382698	-0.251296732	0.062	0.156
260	ENSDARG00000045898	si:ch211-152c2.3	1	0.000671099	-0.742982284	0	0.108
261	ENSDARG00000045913	mrps10	1	0.00019767	-0.35205106	0.01	0.146
262	ENSDARG00000045914	si:ch211-51e12.7	1	0.000936663	-0.481716243	0.031	0.154
263	ENSDARG00000045947	hrc	1	0.001116763	-0.562029965	0.021	0.137
264	ENSDARG00000046030	zgc:110339	1	0.000941549	-1.505589011	0.052	0.188
265	ENSDARG00000051756	pdhx	1	0.002625637	-0.286151864	0.021	0.123
266	ENSDARG00000053684	aldob	1	0.791007288	0.293378723	0.729	0.736
267	ENSDARG00000053973	fetub	1	0.00513681	0.518404756	0.354	0.244
268	ENSDARG00000054271	cdkn1bb	1	0.277341536	0.439121607	0.323	0.32
269	ENSDARG00000055120	ctsba	1	0.003051905	-0.649683022	0.125	0.268
270	ENSDARG00000055283	id2a	1	0.371078423	0.52098311	0.208	0.278
271	ENSDARG00000055416	serpinb1	1	0.00355212	-0.293319078	0.021	0.118
272	ENSDARG00000055514	icn2	1	0.030441529	-1.486163714	0.146	0.234
273	ENSDARG00000055792	foxo4	1	0.480986819	0.407911617	0.104	0.089
274	ENSDARG00000056008	atp5mc1	1	0.001421176	-0.304368601	0.125	0.285
275	ENSDARG00000056085	mob4	1	0.000126896	-0.410502875	0.031	0.187
276	ENSDARG00000056092	si:dkey-12h9.6	1	0.067934709	0.344551908	0.104	0.061
277	ENSDARG00000056175	scrt2	1	0.017130038	0.386807674	0.135	0.073
278	ENSDARG00000056186	eif5a2	1	0.859838858	0.369448622	0.208	0.246
279	ENSDARG00000056498	crp2	1	0.001355385	0.844073938	0.208	0.111
280	ENSDARG00000056722	cd99l2	1	0.637052972	0.287997043	0.115	0.102
281	ENSDARG00000056740	tmeff1b	1	0.878476473	0.328031651	0.177	0.18
282	ENSDARG00000056744	ela2	1	0.546936281	-0.605112359	0.229	0.21
283	ENSDARG00000056874	lygl1	1	0.000713672	-0.410269688	0	0.107
284	ENSDARG00000057206	nmt1b	1	8.12E-05	0.368101704	0.104	0.032
285	ENSDARG00000057299	pbdc1	1	0.001794418	-0.311965318	0.094	0.24
286	ENSDARG00000057378	selenou1a	1	0.41047291	0.375066889	0.156	0.138
287	ENSDARG00000057437	apodb	1	0.000749624	-0.635724061	0	0.106
288	ENSDARG00000057672	plpp5	1	0.432686645	0.253787886	0.073	0.103
289	ENSDARG00000057698	ctsd	1	0.013395853	-0.401316341	0.229	0.379
290	ENSDARG00000057867	lasp1	1	0.004028948	-0.296983591	0.125	0.268
291	ENSDARG00000058094	ciarta	1	0.381024887	0.263960413	0.375	0.372
292	ENSDARG00000058203	smc1al	1	0.195858583	0.493208923	0.219	0.191
293	ENSDARG00000058225	arpc4l	1	0.000139724	-0.506756216	0.052	0.212
294	ENSDARG00000058349	polr2l	1	0.328262364	0.26783365	0.083	0.125
295	ENSDARG00000059006	otud5a	1	0.127140635	0.438356781	0.125	0.087
296	ENSDARG00000059298	spcs1	1	0.000217541	-0.354203824	0.083	0.264
297	ENSDARG00000059680	fscn1a	1	0.163736801	-0.270307081	0.073	0.118
298	ENSDARG00000059908	si:ch211-217k17.7	1	0.000100356	-0.414667044	0.042	0.209
299	ENSDARG00000059945	sv2a	1	0.002046599	0.541196486	0.135	0.062
300	ENSDARG00000060199	mrpl18	1	0.573858509	0.250068138	0.094	0.121
301	ENSDARG00000060350	apoda.2	1	0.98997089	-0.294791959	0.177	0.18
302	ENSDARG00000060679	kdm1a	1	0.549007855	0.356925236	0.167	0.156
303	ENSDARG00000060697	kmt2bb	1	0.21582185	0.414902928	0.198	0.167
304	ENSDARG00000061100	nars	1	0.19545722	0.316572123	0.062	0.109
305	ENSDARG00000061226	timp2a	1	0.24333267	0.458525806	0.135	0.105
306	ENSDARG00000061228	pfdn4	1	0.000202468	-0.335361553	0.104	0.294
307	ENSDARG00000061478	igf2bp1	1	0.002850591	-0.253080769	0.094	0.23
308	ENSDARG00000061647	nrxn1a	1	0.352251968	0.316981385	0.125	0.101
309	ENSDARG00000062148	si:dkey-100n23.3	1	0.000348414	0.473124535	0.115	0.042
310	ENSDARG00000062510	bcl11ba	1	0.174173086	0.343481232	0.115	0.078
311	ENSDARG00000062797	nell2b	1	0.014396301	0.33873743	0.135	0.071
312	ENSDARG00000063095	ctsf	1	0.001359243	-0.395919558	0.125	0.283
313	ENSDARG00000063924	mt-cyb	1	0.044301258	0.318516255	0.854	0.816
314	ENSDARG00000067990	myhz1.1	1	0.39458805	-0.391108575	0.635	0.659
315	ENSDARG00000067997	myhz1.3	1	0.219310004	-0.505708369	0.167	0.228
316	ENSDARG00000068214	ccni	1	0.144232943	0.28075931	0.583	0.582
317	ENSDARG00000068478	gpx4a	1	0.274870342	0.557315216	0.271	0.246
318	ENSDARG00000068820	h2afva	1	0.846360819	0.325188343	0.167	0.173
319	ENSDARG00000068974	lim2.1	1	0.329641618	-0.359834625	0.073	0.105
320	ENSDARG00000069100	aldh9a1a.1	1	0.056468125	-0.28957573	0.333	0.458
321	ENSDARG00000069360	ppp3r1b	1	0.301533771	0.360869997	0.188	0.159
322	ENSDARG00000069425	hsbp1a	1	0.001836348	-0.350016422	0.01	0.112
323	ENSDARG00000069476	spint2	1	0.010794958	-0.277571675	0.021	0.101
324	ENSDARG00000069619	atf7ip	1	0.499547347	0.381013524	0.167	0.156
325	ENSDARG00000069817	crygm2d8	1	0.963651844	0.262054992	0.115	0.116
326	ENSDARG00000069850	mrpl30	1	0.213828122	0.262420782	0.094	0.15
327	ENSDARG00000069940	ppap2d	1	0.075360429	-0.328716163	0.052	0.11
328	ENSDARG00000070426	chac1	1	0.00111978	-0.258085688	0.302	0.508
329	ENSDARG00000070844	gamt	1	0.502158699	0.380169411	0.354	0.367
330	ENSDARG00000071026	mllt11	1	0.603743852	0.25606424	0.188	0.178
331	ENSDARG00000071573	lsm5	1	0.441495666	0.298782257	0.104	0.142
332	ENSDARG00000071626	ptgdsb.2	1	0.230071153	-0.474311749	0.135	0.186
333	ENSDARG00000071673	ctdspla	1	0.280314176	0.415177815	0.188	0.161
334	ENSDARG00000071691	uqcrc2b	1	0.267580917	0.327259693	0.104	0.157
335	ENSDARG00000073742	prss59.2	1	0.520810161	-0.30067142	0.406	0.409
336	ENSDARG00000074246	rab14	1	0.007059735	-0.287281183	0.083	0.199
337	ENSDARG00000074390	tmem176l.4	1	0.002735569	-0.418651612	0.01	0.106
338	ENSDARG00000074581	add2	1	0.069312721	0.406284149	0.115	0.07
339	ENSDARG00000074667	akt1s1	1	0.063147643	0.422251596	0.333	0.284
340	ENSDARG00000075542	zfhx4	1	0.556083327	0.268978504	0.125	0.11
341	ENSDARG00000075989	arpc2	1	0.005500441	-0.283916687	0.167	0.315
342	ENSDARG00000076223	SERP1	1	0.004868419	-0.360768803	0.271	0.435
343	ENSDARG00000076290	calr	1	0.658083913	0.303763575	0.125	0.116
344	ENSDARG00000076386	epdl1	1	0.025817617	-0.411129106	0.083	0.173
345	ENSDARG00000076532	si:ch211-222l21.1	1	0.204492918	0.259307435	0.385	0.344
346	ENSDARG00000076838	apom	1	0.079477447	0.508454113	0.188	0.133
347	ENSDARG00000077126	snrnp70	1	0.686181029	0.302687207	0.104	0.097
348	ENSDARG00000077405	psip1b	1	0.410654422	0.321181418	0.146	0.126
349	ENSDARG00000077726	nocta	1	0.825944739	0.375515264	0.104	0.119
350	ENSDARG00000077811	sox11a	1	0.814909366	0.303174668	0.146	0.144
351	ENSDARG00000077815	cdc26	1	0.003160436	-0.271323454	0.021	0.12
352	ENSDARG00000078118	sinhcafl	1	0.102091024	0.270657245	0.115	0.073
353	ENSDARG00000078785	tmem258	1	0.001473804	-0.275292742	0.135	0.305
354	ENSDARG00000078865	cxxc5a	1	0.045673785	-0.254373052	0.042	0.105
355	ENSDARG00000079274	prss59.1	1	0.445143676	-0.551576208	0.281	0.258
356	ENSDARG00000079305	hbae3	1	0.007289544	0.887102263	0.292	0.197
357	ENSDARG00000079391	mrpl42	1	0.001985785	-0.305190799	0.052	0.177
358	ENSDARG00000079497	tcima	1	0.024720493	-0.271209567	0.031	0.103
359	ENSDARG00000079636	fam177a1	1	0.564350042	0.364866185	0.115	0.104
360	ENSDARG00000080010	adh5	1	0.00122182	-0.345568392	0.156	0.324
361	ENSDARG00000086288	scg3	1	0.60965159	0.262685467	0.083	0.104
362	ENSDARG00000087301	crygm2d14	1	0.138217159	0.415487731	0.146	0.102
363	ENSDARG00000087390	hbbe1.3	1	0.002862656	0.896112419	0.354	0.248
364	ENSDARG00000087697	lpl	1	0.451067509	0.284009947	0.188	0.164
365	ENSDARG00000088091	pfn1	1	0.969254869	-0.294329702	0.635	0.668
366	ENSDARG00000088330	hbae1.1	1	6.10E-05	0.976833104	0.26	0.127
367	ENSDARG00000088439	gm2a	1	0.001285612	-0.314802934	0.021	0.134
368	ENSDARG00000089124	hbae1.3	1	0.000508593	0.93589813	0.229	0.117
369	ENSDARG00000089302	hnrnpa0a	1	0.255945697	0.333154451	0.302	0.277
370	ENSDARG00000089475	hbae1.1	1	0.000334109	0.656735697	0.229	0.113
371	ENSDARG00000089877	si:dkeyp-75h12.5	1	0.066207067	-0.314398782	0.125	0.202
372	ENSDARG00000089936	selenow2b	1	0.009237815	-0.320798391	0.021	0.103
373	ENSDARG00000090286	serpina1	1	0.021151493	0.384958683	0.219	0.139
374	ENSDARG00000090386	cd3eap	1	0.006830596	-0.269631569	0.021	0.106
375	ENSDARG00000090389	ndufv3	1	0.001519321	-0.330700799	0.031	0.148
376	ENSDARG00000090428	ctrb1	1	0.403298462	-0.405152062	0.333	0.41
377	ENSDARG00000090722	leg1.1	1	0.155639054	0.387146904	0.177	0.131
378	ENSDARG00000090850	serpina1l	1	0.373177788	0.428571221	0.177	0.153
379	ENSDARG00000091079	si:zfos-1192g2.3	1	0.000455428	-0.30670367	0.052	0.203
380	ENSDARG00000091234	si:ch73-335l21.4	1	0.026139315	-0.41274395	0.042	0.116
381	ENSDARG00000091831	ddx27	1	0.806032198	0.276186049	0.125	0.145
382	ENSDARG00000091996	tcnbb	1	0.042792445	-1.177642772	0.073	0.143
383	ENSDARG00000092947	cyt1	1	0.962019921	-1.246229994	0.719	0.787
384	ENSDARG00000092970	tmsb2	1	0.099183521	-0.308350279	0.073	0.13
385	ENSDARG00000093303	ifitm1	1	0.220652261	-0.265640619	0.083	0.127
386	ENSDARG00000093584	zgc:193505	1	0.132215465	-0.6821345	0.094	0.146
387	ENSDARG00000093774	rbp2b	1	0.133534949	0.361981251	0.104	0.067
388	ENSDARG00000094041	krt17	1	0.034227926	-1.803165635	0.156	0.24
389	ENSDARG00000094695	si:dkey-204f11.64	1	0.001673592	-0.28334105	0.01	0.113
390	ENSDARG00000095019	lmo2	1	4.68E-05	0.554049812	0.167	0.064
391	ENSDARG00000095304	si:ch211-207c6.2	1	0.000423331	0.398751347	0.125	0.047
392	ENSDARG00000095459	si:ch211-191j22.3	1	0.73042136	0.264861318	0.115	0.137
393	ENSDARG00000095963	si:ch73-361h17.1	1	5.73E-05	0.437132171	0.115	0.036
394	ENSDARG00000096118	ost4	1	0.000126743	-0.386399654	0	0.134
395	ENSDARG00000096661	si:ch211-286b5.5	1	0.001039446	-0.301449279	0.052	0.187
396	ENSDARG00000096667	hemgn	1	0.001925708	0.536372325	0.125	0.053
397	ENSDARG00000097057	fxyd6l	1	0.00035841	-0.47864423	0.167	0.347
398	ENSDARG00000097157	si:ch211-207n23.2	1	0.099497435	-0.431033237	0.052	0.102
399	ENSDARG00000098228	thrap3b	1	0.455448319	0.318701793	0.125	0.107
400	ENSDARG00000098368	aplp1	1	0.922154186	0.274099999	0.115	0.117
401	ENSDARG00000098832	fam168a	1	0.179563013	0.429501986	0.292	0.255
402	ENSDARG00000099200	zgc:123103	1	0.521967603	0.386665456	0.156	0.14
403	ENSDARG00000099283	epb41a	1	0.696821003	0.273208064	0.198	0.191
404	ENSDARG00000099313	naga	1	0.00013858	-0.445351431	0	0.132
405	ENSDARG00000099776	glula	1	0.167632895	-0.566687647	0.302	0.387
406	ENSDARG00000100244	ebf3a	1	0.256344088	0.294437979	0.146	0.112
407	ENSDARG00000100406	zgc:112265	1	0.041425486	0.293760632	0.115	0.063
408	ENSDARG00000100494	pbx1a	1	0.268512685	-0.401566591	0.083	0.116
409	ENSDARG00000100513	rps27l	1	0.006006603	-0.295172418	0.167	0.318
410	ENSDARG00000100582	si:ch211-195b11.3	1	0.002748837	-1.101953688	0.083	0.205
411	ENSDARG00000101115	med30	1	0.0034143	-0.316202589	0.021	0.119
412	ENSDARG00000101199	rbp4	1	0.183280652	0.505159132	0.469	0.465
413	ENSDARG00000101324	apoa1b	1	0.000111154	0.555649795	0.802	0.777
414	ENSDARG00000101362	mibp	1	0.003379782	0.695982895	0.167	0.085
415	ENSDARG00000102009	ppp2r2d	1	0.006040863	-0.250522671	0.021	0.109
416	ENSDARG00000102115	ndufc2	1	0.399181759	0.312957601	0.167	0.228
417	ENSDARG00000102417	psmd7	1	0.752950948	0.255027519	0.156	0.185
418	ENSDARG00000102453	slc1a2b	1	0.083945837	-1.065767233	0.052	0.106
419	ENSDARG00000102555	si:dkey-33i11.9	1	0.000946113	-0.391612361	0	0.103
420	ENSDARG00000102572	si:ch211-260e23.9	1	0.979790449	0.319679057	0.24	0.273
421	ENSDARG00000102802	brdt	1	0.129012746	0.293576954	0.146	0.104
422	ENSDARG00000103199	si:dkey-247k7.2	1	0.010025512	-0.824958896	0.042	0.13
423	ENSDARG00000103295	cyp3a65	1	0.516670346	0.257498091	0.104	0.088
424	ENSDARG00000103483	litaf	1	0.000232151	-0.282790022	0.021	0.164
425	ENSDARG00000103718	chmp5b	1	0.001056936	-0.286324278	0.094	0.248
426	ENSDARG00000103720	zgc:162730	1	0.10636693	-0.324453172	0.219	0.294
427	ENSDARG00000103980	ets2	1	0.00529938	-0.280720194	0.021	0.113
428	ENSDARG00000104068	gstp1	1	0.023941894	-0.345596311	0.167	0.288
429	ENSDARG00000104110	col4a2	1	0.02390189	0.437535887	0.104	0.053
430	ENSDARG00000104178	trir	1	0.008062248	-0.280584247	0.021	0.104
431	ENSDARG00000104359	anxa1c	1	0.145684017	-1.05509019	0.094	0.138
432	ENSDARG00000105114	crebrf	1	0.012700056	0.257140255	0.104	0.049
433	ENSDARG00000105154	creg1	1	0.263980787	0.607508971	0.281	0.267
434	ENSDARG00000109337	nanos1	1	0.073744951	0.493879234	0.188	0.135
435	ENSDARG00000111240	dhrs13a.2	1	0.002207006	-0.97189056	0.01	0.107
436	ENSDARG00000113969	supt4h1	1	0.000354077	-0.300231706	0.031	0.175
437	ENSDARG00000115405	hbbe1.2	1	0.000359428	0.823616918	0.26	0.139
438	ENSDARG00000116617	spaca4l	1	0.00157389	-0.79104068	0.031	0.143
