# Supplementary material for: Cell-type-specific responses to the microbiota across all tissues of the larval zebrafish
Source: Cell Rep. Author manuscript; Available in PMC 2023 Oct 23. (PMC10423310; doi:10.1016/j.celrep.2023.112095)
Supplement: MMC23 [file NIHMS1880944-supplement-MMC23.zip › DataS17/Figure6_PanelF_subcluster_GeneLists/subcluster35.tsv]

	gene	gene_NAME	p_val_adj	p_val	avg_logFC	pct.1	pct.2
1	ENSDARG00000015921	pwp1	5.86E-160	2.66E-164	1.993562314	1	0.072
2	ENSDARG00000069048	serpinf1	3.24E-05	1.47E-09	0.653683369	0.2	0.041
3	ENSDARG00000042953	cyp2n13	0.004454237	2.02E-07	0.706496913	0.283	0.089
4	ENSDARG00000056913	pcolcea	0.012299564	5.58E-07	0.499745726	0.183	0.046
5	ENSDARG00000086421	si:ch211-212k18.8	0.117773771	5.34E-06	0.535522336	0.183	0.053
6	ENSDARG00000044251	rasgef1bb	0.143053583	6.49E-06	0.316636694	0.133	0.031
7	ENSDARG00000012066	dcn	0.453037356	2.05E-05	0.460328851	0.2	0.064
8	ENSDARG00000089221	si:ch211-195o20.7	0.518529105	2.35E-05	0.359187872	0.117	0.027
9	ENSDARG00000012138	sgce	0.6498307	2.95E-05	0.373923664	0.317	0.129
10	ENSDARG00000074869	si:ch1073-291c23.2	0.721686553	3.27E-05	0.633738651	0.3	0.124
11	ENSDARG00000053493	aldh1a2	0.78867406	3.58E-05	0.616613811	0.133	0.034
12	ENSDARG00000095268	si:dkey-261h17.1	0.850910322	3.86E-05	0.454475774	0.15	0.042
13	ENSDARG00000018334	rpl35	0.949334138	4.30E-05	0.27297332	0.967	0.936
14	ENSDARG00000090560	mfap5	0.979021159	4.44E-05	0.636421616	0.15	0.042
15	ENSDARG00000000069	dap	1	0.127939213	-0.366475607	0.1	0.172
16	ENSDARG00000000212	krt97	1	0.051370755	-1.530715942	0.067	0.157
17	ENSDARG00000000503	stx1b	1	0.095017533	-0.349226358	0.067	0.146
18	ENSDARG00000000563	ttn.1	1	0.198823033	-0.33257672	0.317	0.227
19	ENSDARG00000001889	tuba1a	1	0.28138595	-0.422153426	0.15	0.2
20	ENSDARG00000001950	ak1	1	0.69649094	-0.252972167	0.667	0.58
21	ENSDARG00000002131	celf2	1	0.073168455	-0.578253692	0.1	0.185
22	ENSDARG00000002190	chmp2bb	1	0.008167112	-0.424101832	0.05	0.183
23	ENSDARG00000002230	sypb	1	0.027056071	-0.513134742	0.017	0.106
24	ENSDARG00000002589	mylpfb	1	0.107941788	-0.380023728	0.433	0.516
25	ENSDARG00000002768	pvalb2	1	0.493889586	-0.404582425	1	0.999
26	ENSDARG00000003035	hspa9	1	0.02133237	-0.337345125	0.017	0.11
27	ENSDARG00000003081	mybphb	1	0.030472076	-0.510891075	0.033	0.128
28	ENSDARG00000003151	skp1	1	0.002616103	-0.566259881	0.233	0.432
29	ENSDARG00000003203	rhcga	1	0.413285288	-1.271309268	0.117	0.146
30	ENSDARG00000003207	mterf3	1	0.27208942	-0.308978955	0.067	0.113
31	ENSDARG00000003216	anxa2a	1	0.639530201	-0.351992529	0.183	0.195
32	ENSDARG00000003382	cwc25	1	0.101086051	-0.326456495	0.05	0.117
33	ENSDARG00000003599	rpl3	1	0.000387127	0.280742412	0.95	0.941
34	ENSDARG00000003655	tmem59l	1	0.122012143	-0.436490012	0.083	0.155
35	ENSDARG00000003695	vdac3	1	0.320503964	-0.255227214	0.317	0.37
36	ENSDARG00000003705	prnprs3	1	0.060656672	-0.326334375	0.033	0.11
37	ENSDARG00000003941	rrs1	1	0.713557787	0.337673045	0.117	0.11
38	ENSDARG00000004034	arhgdig	1	0.030184918	-0.507955325	0.067	0.169
39	ENSDARG00000004297	irf2bpl	1	0.036679221	-0.452362823	0.033	0.119
40	ENSDARG00000004427	dpy30	1	0.170672626	-0.265867508	0.1	0.166
41	ENSDARG00000004621	gpm6ab	1	0.138124977	-0.533166674	0.25	0.334
42	ENSDARG00000004714	tcf12	1	0.003958606	0.259031918	0.183	0.082
43	ENSDARG00000004830	flot2a	1	0.273237225	-0.386027578	0.067	0.107
44	ENSDARG00000004948	bccip	1	0.113363706	-0.276075126	0.25	0.362
45	ENSDARG00000005162	tpm3	1	0.212938666	0.376624692	0.283	0.242
46	ENSDARG00000005191	ahcy	1	0.065230137	-0.63566416	0.25	0.351
47	ENSDARG00000005423	pgam1a	1	0.024419759	-0.597092464	0.033	0.132
48	ENSDARG00000005560	ywhah	1	0.067393942	-0.542176486	0.133	0.225
49	ENSDARG00000005576	mphosph8	1	0.04525217	-0.32471745	0.083	0.188
50	ENSDARG00000006235	brms1la	1	0.496847886	-0.282182877	0.083	0.108
51	ENSDARG00000006397	laptm4a	1	0.274414254	-0.267689946	0.15	0.21
52	ENSDARG00000006497	rtn1a	1	0.056315358	-0.499168634	0.233	0.35
53	ENSDARG00000006588	zgc:111983	1	0.114779732	-1.042102388	0.067	0.132
54	ENSDARG00000007241	mycb	1	0.004482466	0.355274767	0.267	0.143
55	ENSDARG00000007275	si:ch211-251b21.1	1	0.244579736	0.490198566	0.333	0.301
56	ENSDARG00000007276	ela3l	1	0.129231934	-0.350135069	0.1	0.177
57	ENSDARG00000007323	chmp4bb	1	0.062747676	-0.287495238	0.067	0.152
58	ENSDARG00000007526	ndufs2	1	0.017093259	-0.424561802	0.083	0.209
59	ENSDARG00000007697	fabp7a	1	0.401421388	-0.314181929	0.333	0.282
60	ENSDARG00000007745	uqcrfs1	1	0.05161289	-0.469670934	0.2	0.305
61	ENSDARG00000007867	dazap2	1	0.021447984	-0.439810298	0.05	0.156
62	ENSDARG00000008153	serinc5	1	0.345352339	-0.276948917	0.067	0.102
63	ENSDARG00000008224	vps35	1	0.529544444	0.370078003	0.117	0.097
64	ENSDARG00000008243	cct8	1	0.055903212	0.342175433	0.383	0.296
65	ENSDARG00000008370	csnk1da	1	0.271039474	0.263548201	0.217	0.174
66	ENSDARG00000008383	arpc1a	1	0.938773873	0.314076655	0.117	0.122
67	ENSDARG00000008407	tspan7b	1	0.014555459	-0.683335952	0.067	0.189
68	ENSDARG00000008494	myl6	1	0.469098374	-0.493388034	0.083	0.109
69	ENSDARG00000008678	snx3	1	0.024268455	-0.31734494	0.05	0.157
70	ENSDARG00000008936	sec11a	1	0.149113557	-0.286365283	0.05	0.107
71	ENSDARG00000009212	ppiaa	1	0.003281535	0.291914219	0.85	0.812
72	ENSDARG00000009280	smyd1a	1	0.077463423	-0.44222994	0.05	0.124
73	ENSDARG00000009447	atp5mc3b	1	0.083920455	-0.320643857	0.7	0.713
74	ENSDARG00000009480	pdcl	1	0.004143235	-0.457390784	0.017	0.152
75	ENSDARG00000009544	cldnb	1	0.700810943	-0.714091223	0.15	0.157
76	ENSDARG00000009553	gng3	1	0.166195474	-0.537505401	0.167	0.23
77	ENSDARG00000009657	fgfr1op2	1	0.005672482	-0.324614634	0	0.114
78	ENSDARG00000009771	ppme1	1	0.054602785	-0.305641488	0.033	0.112
79	ENSDARG00000009978	icn	1	0.038273835	-0.251517244	0.333	0.458
80	ENSDARG00000010008	vim	1	0.000378519	0.78604151	0.467	0.268
81	ENSDARG00000010250	nqo1	1	0.007030732	-0.334801944	0	0.109
82	ENSDARG00000010481	bzw1a	1	0.742310393	0.342657096	0.15	0.145
83	ENSDARG00000010721	6-Sep	1	0.045107111	-0.402161475	0.033	0.115
84	ENSDARG00000011201	rplp2l	1	0.013333168	0.261995773	0.933	0.907
85	ENSDARG00000011553	atp5pb	1	0.247272516	-0.264847057	0.433	0.48
86	ENSDARG00000012144	emc7	1	0.090594003	-0.328149336	0.067	0.144
87	ENSDARG00000012458	zgc:77849	1	0.406566804	0.255804777	0.333	0.306
88	ENSDARG00000012603	eif3ja	1	0.239688977	0.320980414	0.183	0.14
89	ENSDARG00000012672	gtf2e2	1	0.115418787	0.272296543	0.15	0.095
90	ENSDARG00000012820	nop56	1	0.677666746	0.257796512	0.267	0.26
91	ENSDARG00000012972	cfl1l	1	0.07928688	-0.493463315	0.233	0.327
92	ENSDARG00000012987	gpia	1	0.098021353	-0.288104209	0.083	0.165
93	ENSDARG00000013087	ndrg3a	1	0.042304853	-0.818410197	0.117	0.223
94	ENSDARG00000013333	ndufa10	1	0.000780423	-0.466370741	0.017	0.191
95	ENSDARG00000013351	cirbpb	1	0.111395349	0.317802909	0.767	0.713
96	ENSDARG00000013430	bhmt	1	0.519124217	-0.317779918	0.483	0.426
97	ENSDARG00000013522	pck1	1	0.587920948	-0.347156898	0.117	0.091
98	ENSDARG00000013561	pgm1	1	0.040472384	-0.339514812	0.033	0.12
99	ENSDARG00000013615	pbx3b	1	0.028464189	0.257726804	0.183	0.098
100	ENSDARG00000014053	olfm1b	1	0.440213527	-0.253504114	0.117	0.152
101	ENSDARG00000014091	osr1	1	0.000205494	0.321216214	0.133	0.039
102	ENSDARG00000014287	eno2	1	0.286380061	-0.317498163	0.067	0.108
103	ENSDARG00000014420	elavl3	1	0.085330967	-0.469700847	0.15	0.24
104	ENSDARG00000014463	usf1l	1	0.050588121	-0.278513194	0.033	0.113
105	ENSDARG00000014506	tmem126a	1	0.404908363	0.455741564	0.067	0.107
106	ENSDARG00000014569	hnrnpr	1	0.302712219	0.375184285	0.217	0.179
107	ENSDARG00000014591	ilf2	1	0.293808216	0.288437796	0.217	0.176
108	ENSDARG00000014690	rps4x	1	0.002549325	0.25467242	0.967	0.948
109	ENSDARG00000014803	cryba1l2	1	0.023122466	0.309946696	0.2	0.108
110	ENSDARG00000015164	mknk2b	1	0.001655274	0.488119774	0.55	0.384
111	ENSDARG00000015385	ndufs3	1	0.136024699	-0.264054948	0.15	0.234
112	ENSDARG00000015392	dhx15	1	0.242096229	0.267363863	0.15	0.108
113	ENSDARG00000015851	pnn	1	0.024487146	-0.313159983	0.067	0.181
114	ENSDARG00000015866	apoa2	1	0.234642283	-0.693102452	0.783	0.794
115	ENSDARG00000015887	b2ml	1	0.833092751	0.261792436	0.333	0.343
116	ENSDARG00000015978	COX5B	1	0.002722909	-0.56773382	0.45	0.576
117	ENSDARG00000016143	xiap	1	0.063290647	-0.259631294	0.083	0.177
118	ENSDARG00000016153	dag1	1	0.396273767	0.339451062	0.133	0.103
119	ENSDARG00000016301	zgc:65894	1	0.07873246	-0.439646666	0.05	0.124
120	ENSDARG00000016691	cd9b	1	0.226997162	-0.392535457	0.083	0.132
121	ENSDARG00000016771	tfa	1	0.76285624	-0.711213803	0.117	0.126
122	ENSDARG00000016867	rnf128a	1	0.051209455	-0.255273307	0.033	0.115
123	ENSDARG00000016871	smarce1	1	0.941251012	0.313676542	0.217	0.232
124	ENSDARG00000017219	pabpc1a	1	0.006667287	0.327439714	0.733	0.65
125	ENSDARG00000017314	CELA1 (1 of many)	1	0.825948537	-0.346929474	0.35	0.36
126	ENSDARG00000017320	f11r.1	1	0.153376702	-0.263477709	0.067	0.128
127	ENSDARG00000017441	mylz3	1	0.457183029	-0.251951984	0.933	0.901
128	ENSDARG00000017445	eif3i	1	0.425171584	0.325914614	0.45	0.453
129	ENSDARG00000017624	krt4	1	0.234411255	-0.540218193	0.65	0.669
130	ENSDARG00000017676	mmp2	1	0.001569122	0.421041749	0.167	0.066
131	ENSDARG00000017772	mdh1aa	1	0.017790892	-0.362317416	0.283	0.44
132	ENSDARG00000017843	srsf1b	1	0.30238428	0.34198276	0.15	0.113
133	ENSDARG00000017844	copz1	1	0.033384655	-0.333169843	0.083	0.194
134	ENSDARG00000018146	gpx1a	1	0.097594827	-0.279328636	0.083	0.165
135	ENSDARG00000018404	krt18a.1	1	0.236683225	0.347265458	0.25	0.199
136	ENSDARG00000018425	ddx61	1	0.261091185	-0.296454285	0.117	0.17
137	ENSDARG00000018461	zgc:56095	1	0.281537601	-0.376196837	0.083	0.128
138	ENSDARG00000018478	agxtb	1	0.813942887	-0.456858392	0.117	0.124
139	ENSDARG00000018618	cpsf6	1	0.002095857	-0.512212785	0.017	0.167
140	ENSDARG00000018961	gtpbp4	1	0.009441676	0.29862256	0.633	0.495
141	ENSDARG00000019081	DHDH	1	0.017257537	-0.284201727	0.033	0.141
142	ENSDARG00000019137	tram1	1	0.016123485	0.36085515	0.15	0.072
143	ENSDARG00000019253	rhag	1	0.069505949	0.631295096	0.133	0.074
144	ENSDARG00000019326	prpsap2	1	0.073748472	0.314639103	0.117	0.063
145	ENSDARG00000019360	sec23b	1	0.017894713	-0.362671065	0.017	0.114
146	ENSDARG00000019613	ip6k2b	1	0.35140385	0.267610079	0.233	0.199
147	ENSDARG00000019702	aldocb	1	0.003442332	-0.949541175	0.1	0.259
148	ENSDARG00000019856	atp1a1b	1	0.353523953	-0.776282548	0.067	0.101
149	ENSDARG00000019881	bsg	1	0.116611355	-0.334367549	0.433	0.522
150	ENSDARG00000019949	serpinh1b	1	0.05324993	0.368519425	0.117	0.058
151	ENSDARG00000020007	col1a2	1	0.058448869	0.481879609	0.217	0.139
152	ENSDARG00000020107	usp2a	1	0.395430821	-0.292299782	0.083	0.116
153	ENSDARG00000020298	btg2	1	0.366604183	0.340035469	0.283	0.255
154	ENSDARG00000020454	psmd8	1	0.325033719	0.266902926	0.083	0.135
155	ENSDARG00000020504	h3f3b.1	1	0.067013944	-0.300574943	0.317	0.442
156	ENSDARG00000020574	atp2a1	1	0.032937264	-0.882332776	0.333	0.433
157	ENSDARG00000020609	snap25a	1	0.011780952	-0.761038973	0.067	0.197
158	ENSDARG00000020693	sesn1	1	0.47599507	0.30794192	0.45	0.444
159	ENSDARG00000020708	mdkb	1	0.603912344	-0.351547186	0.333	0.348
160	ENSDARG00000020926	creb3l3l	1	0.055616664	-0.356544938	0.1	0.203
161	ENSDARG00000021112	c1d	1	0.196514156	0.403073001	0.117	0.077
162	ENSDARG00000021143	rtn1b	1	0.085033413	-0.580612002	0.133	0.223
163	ENSDARG00000021309	rhoca	1	0.580786181	0.315466358	0.167	0.151
164	ENSDARG00000021339	cpa5	1	0.436223664	-0.599373381	0.1	0.13
165	ENSDARG00000021442	cdh11	1	0.017505812	0.331096984	0.167	0.082
166	ENSDARG00000021443	zfp36l1b	1	0.017437491	0.33657119	0.233	0.132
167	ENSDARG00000021806	zfp36l2	1	0.001136538	0.377691047	0.233	0.105
168	ENSDARG00000021811	calm3a	1	0.109823939	-0.554295125	0.383	0.487
169	ENSDARG00000021984	ndufa2	1	0.040715561	-0.300737557	0.083	0.187
170	ENSDARG00000022129	rbm4.3	1	0.001147685	0.540005903	0.45	0.282
171	ENSDARG00000022303	higd1a	1	0.059378717	-0.269683414	0.167	0.281
172	ENSDARG00000022340	ufc1	1	0.506833462	0.253182841	0.117	0.097
173	ENSDARG00000022438	cox6a1	1	0.023997343	-0.319165998	0.4	0.532
174	ENSDARG00000022456	eno1a	1	0.008710201	-0.592888486	0.133	0.285
175	ENSDARG00000022650	cyp2ad3	1	0.001741126	0.715168452	0.333	0.191
176	ENSDARG00000022659	snx4	1	0.047826131	0.448299456	0.117	0.059
177	ENSDARG00000022788	cops7a	1	0.02076517	-0.28553136	0.017	0.112
178	ENSDARG00000022832	bnip4	1	0.001076128	0.306884865	0.167	0.065
179	ENSDARG00000023062	cyr61	1	0.002016114	0.788401154	0.2	0.089
180	ENSDARG00000023151	ucp1	1	0.125666545	-0.751814847	0.117	0.189
181	ENSDARG00000023220	selenot2	1	0.007198493	-0.466166486	0.05	0.187
182	ENSDARG00000023852	lsm4	1	0.038861861	-0.256792615	0.067	0.171
183	ENSDARG00000024047	tmem38a	1	0.09166216	-0.452631822	0.067	0.141
184	ENSDARG00000024195	znf395b	1	0.128199367	0.252413893	0.333	0.253
185	ENSDARG00000024433	pvalb4	1	0.591922862	-0.649205968	0.367	0.327
186	ENSDARG00000024746	hsp90aa1.2	1	0.098298768	-0.402162711	0.117	0.201
187	ENSDARG00000025338	hagh	1	0.129791453	-0.294017667	0.067	0.134
188	ENSDARG00000025348	igfbp5b	1	0.025024159	1.197609779	0.2	0.117
189	ENSDARG00000025375	idh1	1	0.057811174	-0.250856724	0.05	0.136
190	ENSDARG00000025404	ube2g2	1	0.059503025	-0.25011193	0.033	0.11
191	ENSDARG00000025428	socs3a	1	0.08654121	0.76485206	0.25	0.184
192	ENSDARG00000025855	camk2n1a	1	0.140432247	-0.59244217	0.083	0.149
193	ENSDARG00000025972	mcts1	1	0.152389142	-0.257007315	0.1	0.168
194	ENSDARG00000026072	pdcd5	1	0.225016779	0.320936206	0.2	0.156
195	ENSDARG00000026183	polr2eb	1	0.463728718	0.328421393	0.15	0.126
196	ENSDARG00000026611	socs3b	1	0.081767261	0.410190031	0.117	0.062
197	ENSDARG00000026829	cotl1	1	0.051836907	-0.331876032	0.1	0.208
198	ENSDARG00000026845	rhoaa	1	0.197641635	-0.265673257	0.183	0.255
199	ENSDARG00000027088	ptgdsb.1	1	0.539412194	-1.112297324	0.35	0.363
200	ENSDARG00000027249	btg1	1	0.166484302	0.255991487	0.65	0.571
201	ENSDARG00000027590	2-Sep	1	0.937845648	0.286142983	0.1	0.101
202	ENSDARG00000027734	srsf5b	1	0.024022713	-0.364853778	0.017	0.108
203	ENSDARG00000027740	adcyap1b	1	0.3094432	-0.68641601	0.083	0.125
204	ENSDARG00000027749	hirip3	1	0.00449345	0.366904502	0.117	0.042
205	ENSDARG00000028213	ttn.2	1	0.644519498	-0.558402623	0.2	0.216
206	ENSDARG00000028335	hmga1a	1	0.144556508	0.356265181	0.4	0.335
207	ENSDARG00000028618	krt18b	1	0.002255199	0.426018718	0.333	0.183
208	ENSDARG00000029011	xpnpep1	1	0.024974788	0.254474949	0.183	0.102
209	ENSDARG00000029075	pfkfb4b	1	0.216194579	-0.390459723	0.2	0.262
210	ENSDARG00000029263	hoxb3a	1	0.004909147	0.254908321	0.117	0.042
211	ENSDARG00000029500	rpl34	1	0.000156962	0.273014465	0.95	0.92
212	ENSDARG00000029688	hsp70.1	1	0.14065393	0.334464273	0.3	0.23
213	ENSDARG00000029995	tnni2b.2	1	0.263515792	-0.696961679	0.083	0.128
214	ENSDARG00000030139	sdhdb	1	0.846229799	0.294166466	0.15	0.175
215	ENSDARG00000030215	matn1	1	0.677186432	-0.292631788	0.1	0.115
216	ENSDARG00000030614	syt1a	1	0.080554169	-0.688106167	0.05	0.12
217	ENSDARG00000030694	atp6v1e1b	1	0.025917215	-0.336578381	0.117	0.252
218	ENSDARG00000030871	siah1	1	0.02920788	0.302758925	0.133	0.065
219	ENSDARG00000030949	srprb	1	0.05505242	0.389149438	0.3	0.218
220	ENSDARG00000031164	tuba8l2	1	0.287526576	0.291852879	0.333	0.29
221	ENSDARG00000031343	rab6bb	1	0.227982997	-0.271739663	0.067	0.116
222	ENSDARG00000031495	seta	1	0.862872851	0.251118089	0.267	0.305
223	ENSDARG00000031681	atp6v0b	1	0.09716297	-0.347527212	0.067	0.141
224	ENSDARG00000031683	fosab	1	0.218232041	0.549398409	0.4	0.359
225	ENSDARG00000031720	clstn1	1	0.161719583	-0.355128033	0.067	0.126
226	ENSDARG00000031756	mef2aa	1	0.01415678	0.253851303	0.2	0.105
227	ENSDARG00000031929	stard14	1	0.081806493	-0.43928485	0.033	0.101
228	ENSDARG00000032405	ckap4	1	0.118338761	-0.348023824	0.05	0.112
229	ENSDARG00000032614	msi2b	1	0.495182132	-0.363073902	0.083	0.108
230	ENSDARG00000032630	neb	1	0.060610594	-0.575813467	0.033	0.107
231	ENSDARG00000032765	net1	1	0.155845393	0.282153188	0.167	0.115
232	ENSDARG00000033234	stmn2a	1	0.044069169	-0.555577449	0.033	0.116
233	ENSDARG00000033364	mgst3b	1	0.003862053	0.395344968	0.517	0.367
234	ENSDARG00000033539	paics	1	0.006696526	0.36042849	0.183	0.087
235	ENSDARG00000033614	rasgef1ba	1	0.407783366	-0.279891446	0.167	0.214
236	ENSDARG00000033683	tpma	1	0.044139968	-0.503383163	0.833	0.862
237	ENSDARG00000034670	ube2e2	1	0.133102824	-0.250799294	0.083	0.154
238	ENSDARG00000035129	zgc:101858	1	0.43326477	0.347637804	0.167	0.146
239	ENSDARG00000035136	selenow1	1	0.044351707	-0.483748662	0.3	0.406
240	ENSDARG00000035256	eef2l2	1	0.242707809	-0.381727056	0.1	0.148
241	ENSDARG00000035458	atp2a1l	1	0.045433874	-0.546486109	0.15	0.269
242	ENSDARG00000035519	histh1l	1	0.060902771	0.26850791	0.783	0.739
243	ENSDARG00000035596	ISCU (1 of many)	1	0.131725088	-0.39617973	0.167	0.246
244	ENSDARG00000035622	xbp1	1	0.28808544	-0.3233424	0.217	0.276
245	ENSDARG00000035679	si:rp71-45k5.4	1	0.057489883	-0.277735509	0.117	0.225
246	ENSDARG00000035809	col1a1b	1	0.001378473	0.611538774	0.217	0.1
247	ENSDARG00000035860	rps28	1	0.015901763	0.25118702	0.95	0.884
248	ENSDARG00000035890	fuca1.1	1	0.23612575	-0.454935718	0.117	0.167
249	ENSDARG00000035914	tmem167a	1	0.004775461	-0.294514884	0.05	0.204
250	ENSDARG00000036028	arrdc3b	1	0.19760297	0.34519785	0.233	0.182
251	ENSDARG00000036036	mdka	1	0.935888561	-0.643980213	0.2	0.189
252	ENSDARG00000036074	cebpa	1	0.136430199	-0.286403772	0.067	0.135
253	ENSDARG00000036080	cd81a	1	0.004128956	0.411689807	0.6	0.425
254	ENSDARG00000036162	hnrnpa0b	1	0.001792914	0.508757447	0.5	0.334
255	ENSDARG00000036329	ndufa1	1	0.05318932	-0.364956056	0.15	0.265
256	ENSDARG00000036577	atp6v0cb	1	0.152441309	-0.503855897	0.183	0.262
257	ENSDARG00000036784	commd7	1	0.008842104	-0.309146451	0	0.103
258	ENSDARG00000036832	cyt1l	1	0.044064683	-0.706584352	0.2	0.319
259	ENSDARG00000036840	krt15	1	0.770306379	0.541573558	0.267	0.269
260	ENSDARG00000036967	smox	1	0.122404013	-0.412125884	0.083	0.157
261	ENSDARG00000036995	lsm6	1	0.868286473	0.293042749	0.15	0.167
262	ENSDARG00000037108	pfdn6	1	0.056432932	-0.288267213	0.067	0.157
263	ENSDARG00000037392	med19a	1	0.035164308	-0.259462532	0.033	0.125
264	ENSDARG00000037393	slc43a1a	1	0.065600759	0.28135061	0.117	0.063
265	ENSDARG00000037402	lim2.3	1	0.1039962	0.29799843	0.2	0.131
266	ENSDARG00000037433	fmr1	1	0.020013883	-0.421961238	0.017	0.11
267	ENSDARG00000037746	actb1	1	0.107616167	0.299772301	0.667	0.591
268	ENSDARG00000037789	pvalb1	1	0.25117852	-0.342752922	1	0.998
269	ENSDARG00000037867	atp5mf	1	0.229964866	-0.256278889	0.333	0.405
270	ENSDARG00000037997	tubb5	1	0.292232115	-0.453966717	0.083	0.13
271	ENSDARG00000038025	cbx7a	1	0.041662155	0.343588291	0.333	0.229
272	ENSDARG00000038068	ddx5	1	0.162733406	-0.34411229	0.233	0.309
273	ENSDARG00000038076	romo1	1	0.012788047	0.265408619	0.733	0.608
274	ENSDARG00000038095	socs1a	1	0.011734683	0.578783542	0.167	0.08
275	ENSDARG00000038153	lgals2b	1	0.149715952	-0.57108904	0.15	0.222
276	ENSDARG00000038306	tsc22d1	1	0.190249861	-0.273051705	0.1	0.164
277	ENSDARG00000038439	fabp10a	1	0.164398151	-0.523130716	0.517	0.608
278	ENSDARG00000038576	ube2d1b	1	0.096775431	-0.315148827	0.117	0.2
279	ENSDARG00000038635	magoh	1	0.838107138	0.3222156	0.133	0.135
280	ENSDARG00000039005	trappc1	1	0.102902346	-0.375889036	0.1	0.179
281	ENSDARG00000039007	eno3	1	0.058674412	-0.780238708	0.267	0.359
282	ENSDARG00000039150	lgmn	1	0.908715271	-0.311672282	0.217	0.203
283	ENSDARG00000039338	gadd45gip1	1	0.004834594	-0.340031352	0	0.118
284	ENSDARG00000039346	ndufa5	1	0.005780732	-0.471860049	0.117	0.282
285	ENSDARG00000039576	fstl1b	1	0.006194958	0.544612517	0.2	0.097
286	ENSDARG00000039578	pa2g4a	1	0.039099254	-0.265429067	0.067	0.171
287	ENSDARG00000039601	ier3ip1	1	0.061587479	0.315779628	0.217	0.137
288	ENSDARG00000039914	gapdhs	1	0.089732267	-0.655310714	0.433	0.493
289	ENSDARG00000040046	snai2	1	0.00076725	0.269570618	0.133	0.044
290	ENSDARG00000040059	gbp	1	0.207433325	0.285313893	0.3	0.252
291	ENSDARG00000040190	qdpra	1	0.064369212	0.256250019	0.117	0.06
292	ENSDARG00000040192	nenf	1	0.885112908	0.418606418	0.1	0.101
293	ENSDARG00000040237	mef2d	1	0.068629762	-0.31050704	0.05	0.13
294	ENSDARG00000040286	ubl7b	1	0.003857486	-0.443550221	0.017	0.149
295	ENSDARG00000040291	cadm4	1	0.600500617	0.425978299	0.1	0.131
296	ENSDARG00000040295	apoeb	1	0.546018378	-0.262947065	0.133	0.167
297	ENSDARG00000040440	snrpd2	1	0.468219043	0.302882123	0.233	0.216
298	ENSDARG00000040534	epcam	1	0.477770544	-0.587083572	0.2	0.226
299	ENSDARG00000040565	ckmb	1	0.157855603	-0.323126751	0.5	0.584
300	ENSDARG00000040822	fundc1	1	0.121493086	-0.457288592	0.117	0.191
301	ENSDARG00000040874	add3a	1	0.003300722	0.505067398	0.217	0.107
302	ENSDARG00000040988	tpi1b	1	0.127877948	-0.357479652	0.183	0.269
303	ENSDARG00000041011	gemin7	1	0.056108684	0.32557516	0.15	0.086
304	ENSDARG00000041051	mid1ip1a	1	0.089188962	-0.666819941	0.067	0.143
305	ENSDARG00000041203	drap1	1	0.78068109	0.280619707	0.183	0.185
306	ENSDARG00000041569	ces2	1	0.015287966	-0.988604485	0.017	0.12
307	ENSDARG00000041607	eif4ebp3l	1	0.000160161	0.546403844	0.567	0.374
308	ENSDARG00000041623	mt2	1	0.061242161	-0.714323726	0.15	0.258
309	ENSDARG00000041839	tsc22d2	1	0.366143056	-0.290692607	0.067	0.101
310	ENSDARG00000041875	ube2v1	1	0.284599156	0.273160122	0.333	0.294
311	ENSDARG00000042245	myl13	1	0.519052829	-0.324409415	0.1	0.126
312	ENSDARG00000042428	gstt1a	1	0.041354411	0.343444102	0.2	0.117
313	ENSDARG00000042539	ywhaqa	1	0.02441714	-0.358397109	0.1	0.226
314	ENSDARG00000042644	sod2	1	0.001043421	-0.442653627	0	0.153
315	ENSDARG00000042725	cebpb	1	0.259012918	-0.318404419	0.167	0.222
316	ENSDARG00000042837	atp1b3b	1	0.024712439	-0.351413299	0.017	0.106
317	ENSDARG00000042874	phlda2	1	0.024560638	-0.421029342	0.017	0.107
318	ENSDARG00000042905	rpl10a	1	0.000889414	0.268715624	0.983	0.936
319	ENSDARG00000042933	bloc1s6	1	0.048057573	-0.330906712	0.217	0.337
320	ENSDARG00000042948	dnajc5aa	1	0.191237402	-0.344103614	0.067	0.12
321	ENSDARG00000042977	nfil3	1	0.094396839	0.262299728	0.167	0.104
322	ENSDARG00000042980	cyp2p7	1	7.31E-05	0.377772038	0.2	0.07
323	ENSDARG00000042993	prss1	1	0.837105716	-0.312004492	0.383	0.392
324	ENSDARG00000043081	ctsz	1	0.259816324	-0.285271207	0.083	0.136
325	ENSDARG00000043102	lxn	1	0.017392814	0.599292759	0.4	0.309
326	ENSDARG00000043128	cldne	1	0.027303343	-0.466498275	0.017	0.106
327	ENSDARG00000043257	ckbb	1	0.051359496	-0.335850403	0.35	0.483
328	ENSDARG00000043313	ank2b	1	0.691582714	-0.29594273	0.1	0.113
329	ENSDARG00000043457	gapdh	1	0.030244489	-0.642345001	0.383	0.496
330	ENSDARG00000043531	jun	1	0.426164398	0.527122737	0.317	0.3
331	ENSDARG00000043555	tmem30ab	1	0.130232842	-0.319021424	0.05	0.11
332	ENSDARG00000043796	ms4a17a.7	1	0.001699159	0.363889213	0.133	0.047
333	ENSDARG00000043802	ms4a17a.8	1	0.001017392	0.357603474	0.133	0.045
334	ENSDARG00000044001	lgals3b	1	0.344832184	0.26844351	0.25	0.207
335	ENSDARG00000044125	txn	1	0.060362726	-0.525411838	0.033	0.11
336	ENSDARG00000044254	anxa3b	1	0.002083939	0.548441253	0.2	0.093
337	ENSDARG00000044562	cycsb	1	0.003713466	-0.492537618	0.1	0.275
338	ENSDARG00000044902	atp2b2	1	0.038259298	-0.283173137	0.067	0.171
339	ENSDARG00000044935	hpdb	1	0.000724866	0.61686619	0.2	0.082
340	ENSDARG00000044975	krt94	1	0.000254616	0.684044365	0.183	0.065
341	ENSDARG00000045296	cops9	1	0.072795184	-0.27440164	0.117	0.217
342	ENSDARG00000045402	commd3	1	0.050436147	-0.284298936	0.033	0.115
343	ENSDARG00000045490	ndufb2	1	0.24300438	-0.330715273	0.217	0.282
344	ENSDARG00000045639	elavl4	1	0.151056161	-0.42698001	0.133	0.21
345	ENSDARG00000045695	myca	1	0.705816961	0.328703232	0.117	0.106
346	ENSDARG00000045835	si:dkey-14d8.6	1	0.405941565	-0.322282601	0.083	0.118
347	ENSDARG00000045877	ube2nb	1	0.024732323	-0.378062327	0.05	0.155
348	ENSDARG00000045898	si:ch211-152c2.3	1	0.305087995	-0.429065332	0.067	0.107
349	ENSDARG00000045913	mrps10	1	0.001469895	-0.396534407	0	0.146
350	ENSDARG00000045914	si:ch211-51e12.7	1	0.620369145	0.285466402	0.167	0.151
351	ENSDARG00000045930	rbpms2a	1	0.033633833	0.373089258	0.117	0.054
352	ENSDARG00000045947	hrc	1	0.059123776	-0.295911276	0.05	0.135
353	ENSDARG00000045979	zgc:153704	1	0.053653175	0.528055777	0.217	0.14
354	ENSDARG00000046022	tmed7	1	0.651259445	-0.285088266	0.267	0.284
355	ENSDARG00000046030	zgc:110339	1	0.831551248	0.607586491	0.183	0.185
356	ENSDARG00000051800	fnbp4	1	0.435729648	0.297665729	0.15	0.124
357	ENSDARG00000051875	islr2	1	0.180476833	-0.721580814	0.067	0.121
358	ENSDARG00000052178	eif2s1b	1	0.018562183	0.422579013	0.4	0.294
359	ENSDARG00000052304	uqcrc1	1	0.015835198	-0.443832775	0.1	0.235
360	ENSDARG00000052371	higd2a	1	0.990080587	0.261058564	0.15	0.164
361	ENSDARG00000052690	arrdc3a	1	0.071700728	-0.422036695	0.1	0.19
362	ENSDARG00000052712	suclg1	1	0.475425283	-0.258822057	0.233	0.274
363	ENSDARG00000052746	grinab	1	0.282996479	0.459173993	0.183	0.147
364	ENSDARG00000052842	ppifb	1	0.010925744	-0.418210675	0.067	0.2
365	ENSDARG00000053217	cox7a2a	1	0.148941681	-0.30214223	0.3	0.391
366	ENSDARG00000053254	mylpfa	1	0.095401756	-0.515153182	0.95	0.975
367	ENSDARG00000053446	sub1a	1	0.132739851	-0.352138998	0.15	0.23
368	ENSDARG00000053858	crip1	1	0.013407385	0.615205173	0.333	0.217
369	ENSDARG00000053862	crygmx	1	0.168829889	0.373346255	0.833	0.691
370	ENSDARG00000053973	fetub	1	0.641160431	-0.750275281	0.283	0.246
371	ENSDARG00000054058	h1fx	1	0.364275849	0.482755063	0.45	0.385
372	ENSDARG00000054438	fzd2	1	0.001722755	0.39870525	0.167	0.067
373	ENSDARG00000054578	arl6ip1	1	0.184531921	-0.389298934	0.317	0.393
374	ENSDARG00000054804	anp32e	1	0.093927232	0.323194461	0.333	0.25
375	ENSDARG00000054823	id3	1	0.157688147	0.281040262	0.15	0.099
376	ENSDARG00000054907	cox7a2l	1	0.002685984	-0.41571277	0.05	0.214
377	ENSDARG00000055118	mylipb	1	0.04530139	0.340804427	0.133	0.069
378	ENSDARG00000055120	ctsba	1	0.393118865	-0.457394744	0.217	0.266
379	ENSDARG00000055216	tuba1c	1	0.137033668	-0.428748496	0.317	0.39
380	ENSDARG00000055283	id2a	1	0.063832742	-0.361445223	0.167	0.278
381	ENSDARG00000055360	llph	1	0.424073776	0.301845262	0.15	0.125
382	ENSDARG00000055455	gpm6aa	1	0.038400906	-0.619335349	0.267	0.393
383	ENSDARG00000055514	icn2	1	0.522144027	-0.778695012	0.217	0.233
384	ENSDARG00000055524	rnf7	1	0.069044648	-0.42781281	0.117	0.208
385	ENSDARG00000055678	akap12b	1	0.002351208	0.323485833	0.183	0.078
386	ENSDARG00000055868	rsl1d1	1	9.58E-05	0.533751749	0.5	0.309
387	ENSDARG00000056141	coq10b	1	0.01922074	-0.314709922	0.033	0.139
388	ENSDARG00000056475	trnau1apb	1	0.086715461	0.3947617	0.2	0.133
389	ENSDARG00000056483	ssbp4	1	0.120318996	0.355130915	0.133	0.083
390	ENSDARG00000056722	cd99l2	1	0.172846117	-0.276291265	0.05	0.103
391	ENSDARG00000056740	tmeff1b	1	0.412907523	-0.340020144	0.15	0.181
392	ENSDARG00000056765	ela2l	1	0.081259727	-0.465624021	0.15	0.249
393	ENSDARG00000056877	vamp2	1	0.098586489	-0.615681285	0.083	0.155
394	ENSDARG00000056929	kdm6bb	1	0.033689267	-0.529467335	0.033	0.122
395	ENSDARG00000057013	cadm3	1	0.068500092	-0.412733415	0.033	0.106
396	ENSDARG00000057234	chtopa	1	0.230176041	-0.302593863	0.083	0.135
397	ENSDARG00000057437	apodb	1	0.027996308	-0.408807903	0.017	0.106
398	ENSDARG00000057698	ctsd	1	0.336700923	-0.42999724	0.317	0.377
399	ENSDARG00000057853	atp6v0ca	1	0.003970771	-0.413676562	0.067	0.229
400	ENSDARG00000057940	dido1	1	0.084854295	-0.260646646	0.083	0.165
401	ENSDARG00000057992	fstb	1	0.000767678	0.409462574	0.133	0.043
402	ENSDARG00000058005	hgd	1	0.006870572	0.487014541	0.283	0.158
403	ENSDARG00000058041	ndufa8	1	0.6996168	0.292976616	0.267	0.271
404	ENSDARG00000058094	ciarta	1	0.148274086	0.286408438	0.433	0.372
405	ENSDARG00000058179	ackr3b	1	0.000131059	0.685861278	0.183	0.063
406	ENSDARG00000058358	krt8	1	0.363970539	0.576932503	0.467	0.451
407	ENSDARG00000058371	krt5	1	0.135577743	-0.443089659	0.717	0.715
408	ENSDARG00000058463	ndufab1a	1	0.00358409	-0.367752062	0.017	0.153
409	ENSDARG00000058693	cast	1	0.583445649	0.252919031	0.2	0.187
410	ENSDARG00000058696	tbl1xr1a	1	0.08079605	0.335978768	0.167	0.103
411	ENSDARG00000058730	rdh10a	1	0.005370218	0.60255064	0.133	0.052
412	ENSDARG00000059054	pdk2b	1	0.014180794	0.34011222	0.283	0.173
413	ENSDARG00000059057	atpv0e2	1	0.00481606	-0.68478542	0.067	0.222
414	ENSDARG00000059367	mfap2	1	0.049809634	0.336458947	0.167	0.095
415	ENSDARG00000059391	gyg1b	1	0.5464387	-0.250576057	0.1	0.125
416	ENSDARG00000059601	map1aa	1	0.144776174	-0.450848571	0.067	0.128
417	ENSDARG00000059654	eif3ba	1	0.367706683	-0.257906579	0.333	0.384
418	ENSDARG00000059768	gpatch8	1	0.062395378	-0.323904321	0.05	0.133
419	ENSDARG00000059906	sdc4	1	0.017836186	0.511427076	0.433	0.314
420	ENSDARG00000059933	plpp3	1	0.003113574	0.566553672	0.2	0.093
421	ENSDARG00000060316	cish	1	0.116762425	0.535349982	0.217	0.156
422	ENSDARG00000060457	pmp22b	1	0.004696752	0.275481236	0.3	0.165
423	ENSDARG00000060679	kdm1a	1	0.107227482	-0.267426516	0.083	0.157
424	ENSDARG00000061100	nars	1	0.242637004	0.250597591	0.15	0.108
425	ENSDARG00000061140	colec12	1	0.025076705	0.287387722	0.117	0.053
426	ENSDARG00000061228	pfdn4	1	0.144497059	0.279095155	0.35	0.29
427	ENSDARG00000061242	tuft1a	1	0.680871708	0.360063587	0.133	0.125
428	ENSDARG00000061647	nrxn1a	1	0.073363284	-0.538667045	0.033	0.102
429	ENSDARG00000062326	hmgn7	1	0.070682589	-0.326205459	0.35	0.473
430	ENSDARG00000062350	synm	1	7.18E-05	0.387998051	0.117	0.029
431	ENSDARG00000067981	zgc:103697	1	0.303642438	0.346614228	0.133	0.1
432	ENSDARG00000067990	myhz1.1	1	0.020576853	-1.252615915	0.533	0.66
433	ENSDARG00000067995	myhz1.2	1	0.64915812	-0.526611676	0.3	0.259
434	ENSDARG00000067997	myhz1.3	1	0.063772125	-1.045623922	0.133	0.228
435	ENSDARG00000068457	tnnt3b	1	0.058069599	-0.46107996	0.65	0.759
436	ENSDARG00000068582	rnf44	1	0.266033731	-0.257674341	0.1	0.15
437	ENSDARG00000068732	spry4	1	0.034197195	0.46320676	0.167	0.093
438	ENSDARG00000068822	purba	1	0.001529809	-0.557641276	0.017	0.173
439	ENSDARG00000069100	aldh9a1a.1	1	0.002804613	0.291749085	0.633	0.454
440	ENSDARG00000069142	aars	1	0.703628199	0.27616513	0.15	0.143
441	ENSDARG00000069425	hsbp1a	1	0.4731213	-0.266929745	0.083	0.111
442	ENSDARG00000069461	rnaseka	1	0.764007244	0.270626465	0.15	0.143
443	ENSDARG00000069752	ckba	1	0.291939068	-0.33504246	0.083	0.128
444	ENSDARG00000069817	crygm2d8	1	0.744594374	-0.492397288	0.133	0.116
445	ENSDARG00000069910	gtf2f2a	1	0.0367851	0.356724578	0.283	0.187
446	ENSDARG00000069920	cox17	1	0.111570645	-0.263159571	0.167	0.264
447	ENSDARG00000070266	spock3	1	0.130031559	-0.313093771	0.067	0.134
448	ENSDARG00000070545	top1l	1	0.579586388	0.323273104	0.083	0.112
449	ENSDARG00000070721	vdrb	1	0.280981024	0.272154304	0.267	0.222
450	ENSDARG00000070822	cnp	1	0.162433587	-0.263691042	0.067	0.128
451	ENSDARG00000070835	tnnc2	1	0.462625259	-0.326881119	0.4	0.426
452	ENSDARG00000070844	gamt	1	0.194397108	-0.351755312	0.3	0.367
453	ENSDARG00000071018	ptena	1	0.945682855	0.272737934	0.15	0.155
454	ENSDARG00000071046	bbip1	1	0.072562875	-0.263003192	0.033	0.105
455	ENSDARG00000071224	si:ch211-133n4.4	1	0.513668643	-0.319536393	0.133	0.159
456	ENSDARG00000071445	myoz1b	1	0.269739166	-0.317937024	0.1	0.149
457	ENSDARG00000071558	fblim1	1	0.001456104	0.286686303	0.183	0.076
458	ENSDARG00000071626	ptgdsb.2	1	0.16181544	-1.021340215	0.117	0.186
459	ENSDARG00000071658	ywhag2	1	0.044179617	-0.699919385	0.1	0.199
460	ENSDARG00000073750	crygm2d18	1	0.272014012	-0.451140719	0.117	0.171
461	ENSDARG00000074057	calm3b	1	0.092735679	-0.460841917	0.25	0.348
462	ENSDARG00000074242	serbp1a	1	0.005223779	0.277401015	0.817	0.705
463	ENSDARG00000074266	si:ch1073-314i13.4	1	0.01261931	-0.283456501	0.05	0.178
464	ENSDARG00000074335	boc	1	0.001937335	0.414320312	0.183	0.077
465	ENSDARG00000074378	junba	1	0.073480698	0.626957344	0.233	0.164
466	ENSDARG00000074390	tmem176l.4	1	0.028010433	-0.401368005	0.017	0.105
467	ENSDARG00000074552	ndufs7	1	0.088132098	-0.32977362	0.167	0.267
468	ENSDARG00000075542	zfhx4	1	0.56729802	0.275527658	0.133	0.11
469	ENSDARG00000075758	ywhabb	1	0.114000079	-0.298532146	0.25	0.351
470	ENSDARG00000075831	slc7a8a	1	0.013438731	0.440739035	0.233	0.133
471	ENSDARG00000076120	foxp4	1	0.024015035	0.381448751	0.283	0.184
472	ENSDARG00000076386	epdl1	1	0.064923386	-0.518421238	0.083	0.172
473	ENSDARG00000076838	apom	1	0.204122692	-0.936709687	0.083	0.135
474	ENSDARG00000077664	zgc:110239	1	0.068878477	-0.326774186	0.05	0.129
475	ENSDARG00000077815	cdc26	1	0.608664339	0.262854775	0.133	0.118
476	ENSDARG00000077840	meis2a	1	0.012472353	0.288552915	0.167	0.078
477	ENSDARG00000077850	lgals3a	1	0.116448152	-0.25945604	0.1	0.181
478	ENSDARG00000078077	dph2	1	0.000291098	0.330053195	0.133	0.041
479	ENSDARG00000078113	atp5mea	1	0.436997063	-0.257195263	0.167	0.204
480	ENSDARG00000078308	spry2	1	0.134813489	-0.388256769	0.05	0.11
481	ENSDARG00000078619	pnp5a	1	0.326360899	-0.481208802	0.167	0.208
482	ENSDARG00000078659	tmem176	1	5.37E-05	0.631422889	0.317	0.14
483	ENSDARG00000079198	usp13	1	0.001580365	0.412431743	0.117	0.038
484	ENSDARG00000079274	prss59.1	1	0.055403307	-0.368526147	0.15	0.259
485	ENSDARG00000079305	hbae3	1	0.742186954	0.298276052	0.217	0.199
486	ENSDARG00000079632	si:dkey-28b4.7	1	0.905277583	0.252936174	0.167	0.175
487	ENSDARG00000086699	smim15	1	0.074399695	-0.316570975	0.083	0.17
488	ENSDARG00000087303	cebpd	1	0.071581381	0.411486281	0.55	0.461
489	ENSDARG00000087697	lpl	1	0.000615399	0.876322733	0.317	0.162
490	ENSDARG00000087765	crygm2d10	1	0.574190335	0.273596765	0.667	0.633
491	ENSDARG00000087779	pum3	1	0.192119375	0.35067461	0.133	0.091
492	ENSDARG00000087897	h2afy2	1	0.115808843	-0.252552236	0.233	0.345
493	ENSDARG00000088091	pfn1	1	0.996123498	-0.314994594	0.683	0.667
494	ENSDARG00000088318	ubap2a	1	0.001622609	0.357682806	0.183	0.076
495	ENSDARG00000088330	hbae1.1	1	0.128376259	0.328784356	0.2	0.129
496	ENSDARG00000088439	gm2a	1	0.008885177	-0.319202144	0.017	0.133
497	ENSDARG00000089124	hbae1.3	1	0.681717667	0.393594007	0.1	0.119
498	ENSDARG00000089418	si:dkey-164f24.2	1	0.543740495	-0.271488667	0.083	0.106
499	ENSDARG00000089441	si:ch211-105c13.3	1	0.015717483	0.760571916	0.217	0.123
500	ENSDARG00000089681	btf3l4	1	0.174235732	-0.307713027	0.15	0.223
501	ENSDARG00000090268	krtt1c19e	1	0.663570155	-0.261675263	0.567	0.555
502	ENSDARG00000090286	serpina1	1	0.55616659	-0.658562358	0.117	0.141
503	ENSDARG00000090389	ndufv3	1	0.013256823	-0.38925548	0.033	0.147
504	ENSDARG00000090444	ponzr1	1	0.009519068	0.353093663	0.117	0.047
505	ENSDARG00000090454	gnb1a	1	0.026728083	-0.324428819	0.217	0.356
506	ENSDARG00000090552	si:dkey-7j14.6	1	0.364500352	0.310421163	0.233	0.203
507	ENSDARG00000090697	eif3ea	1	0.012527635	0.326019498	0.633	0.478
508	ENSDARG00000090722	leg1.1	1	0.265294668	-0.466505071	0.083	0.132
509	ENSDARG00000090850	serpina1l	1	0.127562416	-0.613365676	0.083	0.154
510	ENSDARG00000091148	crygm2d20	1	0.440960899	-0.376921995	0.183	0.144
511	ENSDARG00000091771	lysmd2	1	0.244077906	0.350698099	0.117	0.079
512	ENSDARG00000091996	tcnbb	1	0.03232123	-1.521605775	0.05	0.143
513	ENSDARG00000092467	si:ch73-46j18.5	1	0.687378023	0.370932172	0.117	0.107
514	ENSDARG00000092508	si:ch73-376l24.2	1	0.091608394	0.298948053	0.117	0.065
515	ENSDARG00000092659	ppp3r1a	1	0.171364645	-0.314171788	0.067	0.123
516	ENSDARG00000092677	coa6	1	0.058542718	-0.343420319	0.1	0.2
517	ENSDARG00000092873	zgc:193541	1	0.014208703	-0.507174602	0.317	0.46
518	ENSDARG00000092947	cyt1	1	0.186845726	-0.707913987	0.833	0.785
519	ENSDARG00000092970	tmsb2	1	0.024360368	-0.627021651	0.033	0.13
520	ENSDARG00000093303	ifitm1	1	0.023622159	0.932138365	0.217	0.126
521	ENSDARG00000093448	mpc1	1	0.025542279	-0.335877692	0.183	0.327
522	ENSDARG00000093584	zgc:193505	1	0.081621149	-0.452693159	0.067	0.146
523	ENSDARG00000093844	zgc:136461	1	0.631921986	-0.559673005	0.117	0.137
524	ENSDARG00000094041	krt17	1	0.217390785	-1.664617816	0.183	0.24
525	ENSDARG00000094300	nupr1a	1	0.032402679	-0.272079381	0.217	0.358
526	ENSDARG00000094854	ms4a17a.9	1	0.003908815	0.568039717	0.183	0.084
527	ENSDARG00000095623	dpm2	1	0.010547599	-0.315962376	0.017	0.128
528	ENSDARG00000095904	prpf31	1	0.013866822	0.32542264	0.133	0.06
529	ENSDARG00000096003	atp5md	1	0.02726763	-0.302294673	0.117	0.245
530	ENSDARG00000096118	ost4	1	0.065020371	-0.255460404	0.05	0.132
531	ENSDARG00000096257	si:ch73-367p23.2	1	0.007494576	-0.779186012	0.083	0.226
532	ENSDARG00000096849	si:dkey-16p21.8	1	0.293538475	-0.43029766	0.25	0.302
533	ENSDARG00000097102	si:ch73-281n10.2	1	0.242470011	0.274952399	0.483	0.45
534	ENSDARG00000097157	si:ch211-207n23.2	1	0.183387543	-0.395951614	0.05	0.102
535	ENSDARG00000098141	supt3h	1	0.160191166	0.332664186	0.117	0.073
536	ENSDARG00000098391	psmg3	1	0.146536586	0.315571113	0.217	0.158
537	ENSDARG00000098832	fam168a	1	0.409129426	-0.254217631	0.217	0.256
538	ENSDARG00000099195	ier2a	1	0.331326111	0.412523536	0.25	0.214
539	ENSDARG00000099197	actc1b	1	0.338362062	-0.321080233	1	0.997
540	ENSDARG00000099200	zgc:123103	1	0.537701473	-0.428511793	0.117	0.141
541	ENSDARG00000099203	atp1b2a	1	0.151652522	-0.366863905	0.067	0.129
542	ENSDARG00000099213	glyr1	1	0.236337459	0.336711922	0.117	0.079
543	ENSDARG00000099312	jpt1b	1	0.46274048	-0.288667682	0.217	0.25
544	ENSDARG00000099380	rpl13	1	0.000743119	0.303655987	0.95	0.923
545	ENSDARG00000099420	nme2b.2	1	0.286608839	-0.65800813	0.35	0.383
546	ENSDARG00000099453	elof1	1	0.057566444	-0.292361204	0.1	0.203
547	ENSDARG00000099572	hmgn2	1	0.62607807	0.467866954	0.65	0.587
548	ENSDARG00000099663	cox5ab	1	0.080468212	-0.328369665	0.167	0.271
549	ENSDARG00000099667	snrpg	1	0.770551898	0.490482978	0.117	0.143
550	ENSDARG00000099730	pkma	1	0.026988847	-0.383715401	0.067	0.176
551	ENSDARG00000099744	gap43	1	0.038614776	-0.643108005	0.033	0.119
552	ENSDARG00000099776	glula	1	0.237570104	-0.547043845	0.317	0.386
553	ENSDARG00000100209	prpf39	1	0.396556536	0.526883017	0.133	0.11
554	ENSDARG00000100446	si:ch211-286o17.1	1	0.002654293	0.605465802	0.25	0.124
555	ENSDARG00000100494	pbx1a	1	0.242123771	-0.303834317	0.067	0.116
556	ENSDARG00000100582	si:ch211-195b11.3	1	0.158706425	-0.599181424	0.133	0.204
557	ENSDARG00000100729	tln1	1	0.013820453	0.278885032	0.167	0.082
558	ENSDARG00000100825	calm3a	1	0.107738113	-0.555112787	0.1	0.175
559	ENSDARG00000100946	si:ch211-212k18.9	1	0.000200715	0.535986206	0.167	0.056
560	ENSDARG00000101074	glud1b	1	0.008283011	-0.463823537	0.133	0.292
561	ENSDARG00000101082	eif3s6ip	1	0.529588801	-0.271509031	0.317	0.351
562	ENSDARG00000101199	rbp4	1	0.014774257	0.75508244	0.533	0.464
563	ENSDARG00000101324	apoa1b	1	0.631219121	-0.556686584	0.8	0.777
564	ENSDARG00000101619	minos1	1	0.022123356	-0.335380912	0.067	0.186
565	ENSDARG00000101637	ccnd1	1	0.021565199	0.380054889	0.167	0.087
566	ENSDARG00000101766	ptmab	1	0.913644712	0.288974263	0.7	0.695
567	ENSDARG00000101915	pin1	1	0.056550675	-0.271571691	0.133	0.243
568	ENSDARG00000102048	slc25a43	1	0.299014734	0.329640963	0.233	0.196
569	ENSDARG00000102417	psmd7	1	0.171465819	0.373101974	0.233	0.184
570	ENSDARG00000102453	slc1a2b	1	0.553420063	-0.913417064	0.083	0.105
571	ENSDARG00000102555	si:dkey-33i11.9	1	0.027348219	-0.364611087	0.017	0.102
572	ENSDARG00000102558	pde6ha	1	0.850129957	0.316380443	0.2	0.217
573	ENSDARG00000102741	sumo2b	1	0.519557461	0.272089397	0.45	0.467
574	ENSDARG00000102975	nsg2	1	0.060468538	-0.34836722	0.133	0.234
575	ENSDARG00000103057	zfhx3	1	0.407262415	-0.278761373	0.083	0.118
576	ENSDARG00000103199	si:dkey-247k7.2	1	0.008962279	-1.133145749	0.017	0.13
577	ENSDARG00000103483	litaf	1	0.019713317	-0.323627742	0.05	0.162
578	ENSDARG00000103543	gngt2b	1	0.362554687	0.932369931	0.167	0.133
579	ENSDARG00000103578	gtf2b	1	0.029879872	-0.299969257	0.017	0.101
580	ENSDARG00000103670	cmc1	1	0.518192589	0.35939462	0.133	0.112
581	ENSDARG00000103720	zgc:162730	1	0.410567298	0.614518672	0.317	0.293
582	ENSDARG00000103846	hspa5	1	0.888970701	0.479538808	0.117	0.124
583	ENSDARG00000103919	si:ch73-1a9.3	1	0.146151153	0.302550292	0.683	0.633
584	ENSDARG00000104068	gstp1	1	0.004150234	-0.501901363	0.117	0.288
585	ENSDARG00000104069	rnf170	1	0.048805095	-0.262741935	0.033	0.114
586	ENSDARG00000104071	hikeshi	1	0.400044405	0.343690032	0.183	0.155
587	ENSDARG00000104227	nop10	1	0.010404455	0.403782839	0.367	0.251
588	ENSDARG00000104279	appa	1	0.187717356	-0.440656227	0.183	0.251
589	ENSDARG00000104347	rtn4b	1	0.023557685	-0.545932995	0.083	0.199
590	ENSDARG00000104353	nop58	1	0.931639465	0.298285192	0.167	0.172
591	ENSDARG00000104359	anxa1c	1	0.10934277	-0.557914081	0.067	0.138
592	ENSDARG00000104458	rnasekb	1	0.010805218	-0.700758579	0.133	0.278
593	ENSDARG00000104537	cox7c	1	0.149186493	-0.345663464	0.4	0.457
594	ENSDARG00000104945	sncb	1	0.111019898	-0.393885108	0.117	0.201
595	ENSDARG00000105154	creg1	1	0.598838795	-0.299964535	0.233	0.268
596	ENSDARG00000105223	pmp22a	1	0.004830848	0.80257335	0.333	0.208
597	ENSDARG00000105293	srsf4	1	0.473942363	0.398837035	0.167	0.144
598	ENSDARG00000109861	BX545855.1	1	0.407582585	0.254570242	0.683	0.661
599	ENSDARG00000111240	dhrs13a.2	1	0.313947295	-0.445171753	0.067	0.106
600	ENSDARG00000111785	trappc2l	1	0.037053569	-0.311714375	0.033	0.12
601	ENSDARG00000111939	atf4a	1	0.049090764	-0.288409641	0.05	0.139
602	ENSDARG00000112087	ube2l3a	1	0.011552673	-0.25188036	0.017	0.127
603	ENSDARG00000114760	asip2b	1	0.000129792	0.509610266	0.133	0.038
604	ENSDARG00000115701	crygm2d9	1	0.722756523	-0.264205828	0.117	0.102
605	ENSDARG00000116617	spaca4l	1	0.200963142	-0.266281311	0.083	0.142
