# Supplementary material for: Cell-type-specific responses to the microbiota across all tissues of the larval zebrafish
Source: Cell Rep. Author manuscript; Available in PMC 2023 Oct 23. (PMC10423310; doi:10.1016/j.celrep.2023.112095)
Supplement: MMC23 [file NIHMS1880944-supplement-MMC23.zip › DataS17/Figure6_PanelF_subcluster_GeneLists/subcluster34.tsv]

	gene	gene_NAME	p_val_adj	p_val	avg_logFC	pct.1	pct.2
1	ENSDARG00000102226	gpr19	0	0	2.18595952	1	0.015
2	ENSDARG00000003655	tmem59l	7.14E-10	3.24E-14	0.956306421	0.492	0.15
3	ENSDARG00000004187	zgc:122979	1.96E-09	8.90E-14	0.733984906	0.246	0.044
4	ENSDARG00000074535	lingo2a	2.71E-09	1.23E-13	0.619429918	0.115	0.011
5	ENSDARG00000025106	ppp3cb	2.75E-08	1.25E-12	0.802111121	0.262	0.054
6	ENSDARG00000056740	tmeff1b	3.53E-07	1.60E-11	0.832333417	0.508	0.176
7	ENSDARG00000032126	scg5	4.90E-07	2.22E-11	0.951558311	0.279	0.066
8	ENSDARG00000021607	negr1	1.22E-06	5.55E-11	0.718436812	0.213	0.042
9	ENSDARG00000024299	c1qtnf4	1.63E-06	7.38E-11	0.755872195	0.23	0.047
10	ENSDARG00000006497	rtn1a	1.82E-06	8.23E-11	0.875132109	0.705	0.345
11	ENSDARG00000055455	gpm6aa	1.98E-06	8.96E-11	1.060375655	0.721	0.388
12	ENSDARG00000102975	nsg2	3.87E-06	1.75E-10	0.935605555	0.557	0.229
13	ENSDARG00000068701	gpr85	4.56E-06	2.07E-10	0.907185267	0.328	0.094
14	ENSDARG00000067626	ywhag1	7.74E-06	3.51E-10	0.896093744	0.311	0.088
15	ENSDARG00000056831	gng2	8.13E-06	3.69E-10	0.720268127	0.426	0.145
16	ENSDARG00000071374	lrrtm2	9.33E-06	4.23E-10	0.699249453	0.197	0.039
17	ENSDARG00000059057	atpv0e2	1.01E-05	4.58E-10	0.884545252	0.525	0.216
18	ENSDARG00000014420	elavl3	1.58E-05	7.18E-10	0.703647753	0.574	0.235
19	ENSDARG00000006758	fam234b	2.34E-05	1.06E-09	0.690352863	0.164	0.029
20	ENSDARG00000074443	gas7a	2.85E-05	1.29E-09	0.603383692	0.279	0.072
21	ENSDARG00000093413	edil3a	3.41E-05	1.55E-09	0.843868258	0.279	0.076
22	ENSDARG00000089877	si:dkeyp-75h12.5	3.67E-05	1.66E-09	0.716929677	0.508	0.197
23	ENSDARG00000035715	marcksl1b	6.30E-05	2.86E-09	0.965772186	0.82	0.57
24	ENSDARG00000035970	ptprn2	6.60E-05	2.99E-09	0.87664803	0.246	0.062
25	ENSDARG00000021113	ptmaa	0.000112611	5.11E-09	0.700174117	0.869	0.652
26	ENSDARG00000014871	syngr3a	0.000115633	5.24E-09	0.717258011	0.23	0.056
27	ENSDARG00000004621	gpm6ab	0.000120579	5.47E-09	0.995191035	0.639	0.329
28	ENSDARG00000014746	rbfox1	0.000175439	7.95E-09	0.874800587	0.393	0.141
29	ENSDARG00000095896	pou3f3b	0.000213501	9.68E-09	0.559191451	0.197	0.043
30	ENSDARG00000011941	bmpr2a	0.000390248	1.77E-08	0.54568333	0.18	0.038
31	ENSDARG00000018921	fam84a	0.00049615	2.25E-08	0.535156089	0.148	0.027
32	ENSDARG00000036577	atp6v0cb	0.000641647	2.91E-08	1.0891609	0.525	0.258
33	ENSDARG00000094003	serp2	0.00098353	4.46E-08	0.567539804	0.164	0.034
34	ENSDARG00000103359	slitrk5a	0.00099489	4.51E-08	0.434688446	0.115	0.018
35	ENSDARG00000070266	spock3	0.001214099	5.50E-08	0.767925982	0.361	0.13
36	ENSDARG00000090764	bcas3	0.001592466	7.22E-08	0.611327026	0.148	0.029
37	ENSDARG00000045639	elavl4	0.001678039	7.61E-08	0.670487328	0.492	0.206
38	ENSDARG00000074671	nptx1l	0.001998188	9.06E-08	0.74004289	0.18	0.042
39	ENSDARG00000068995	h2afx1	0.002050539	9.30E-08	0.726567879	0.803	0.583
40	ENSDARG00000021143	rtn1b	0.002157386	9.78E-08	0.798848214	0.492	0.219
41	ENSDARG00000052769	glrbb	0.002283326	1.04E-07	0.635978383	0.213	0.055
42	ENSDARG00000043864	nptnb	0.002412368	1.09E-07	0.394710436	0.197	0.047
43	ENSDARG00000059601	map1aa	0.002829747	1.28E-07	0.830424524	0.344	0.124
44	ENSDARG00000020708	mdkb	0.004182862	1.90E-07	0.777208992	0.607	0.344
45	ENSDARG00000090872	si:dkey-276j7.1	0.004350496	1.97E-07	0.669450118	0.508	0.236
46	ENSDARG00000009106	serinc1	0.005085884	2.31E-07	0.852256537	0.623	0.363
47	ENSDARG00000076364	si:dkey-178k16.1	0.005396301	2.45E-07	0.498559061	0.131	0.025
48	ENSDARG00000056725	hmgb3a	0.00620176	2.81E-07	0.660604883	0.672	0.401
49	ENSDARG00000056004	sprn	0.006447904	2.92E-07	0.747703777	0.213	0.059
50	ENSDARG00000073704	si:dkeyp-72g9.4	0.009067797	4.11E-07	0.848790601	0.246	0.076
51	ENSDARG00000020609	snap25a	0.012223608	5.54E-07	0.890649002	0.426	0.193
52	ENSDARG00000104945	sncb	0.012476246	5.66E-07	0.8258474	0.443	0.197
53	ENSDARG00000101387	CAMK2N1	0.016279383	7.38E-07	0.780428619	0.23	0.069
54	ENSDARG00000031768	roraa	0.017927046	8.13E-07	0.728872883	0.23	0.069
55	ENSDARG00000071860	nrn1a	0.021327979	9.67E-07	0.81360734	0.23	0.07
56	ENSDARG00000019881	bsg	0.021396426	9.70E-07	0.687056387	0.738	0.518
57	ENSDARG00000042115	tmem198a	0.026574501	1.20E-06	0.679452403	0.164	0.041
58	ENSDARG00000002217	scocb	0.042422068	1.92E-06	0.524188984	0.23	0.072
59	ENSDARG00000100244	ebf3a	0.048496457	2.20E-06	0.929095769	0.295	0.111
60	ENSDARG00000007818	palm1b	0.054965344	2.49E-06	0.689649589	0.328	0.131
61	ENSDARG00000001994	stxbp1a	0.059606248	2.70E-06	0.701526191	0.279	0.1
62	ENSDARG00000071678	atcaya	0.064810477	2.94E-06	0.690101864	0.213	0.066
63	ENSDARG00000056877	vamp2	0.065039083	2.95E-06	0.697777154	0.361	0.152
64	ENSDARG00000034168	serpini1	0.066525713	3.02E-06	0.581594091	0.131	0.029
65	ENSDARG00000023174	fez1	0.06754514	3.06E-06	0.540227579	0.344	0.137
66	ENSDARG00000026871	uchl1	0.068323194	3.10E-06	0.475125214	0.197	0.057
67	ENSDARG00000057497	stk35l	0.073191178	3.32E-06	0.593693337	0.213	0.066
68	ENSDARG00000101776	syt12	0.07740753	3.51E-06	0.646040511	0.164	0.043
69	ENSDARG00000098368	aplp1	0.106567333	4.83E-06	0.785092455	0.295	0.115
70	ENSDARG00000075007	chst2a	0.109370473	4.96E-06	0.707514578	0.148	0.037
71	ENSDARG00000071011	cdk5r2a	0.10960195	4.97E-06	0.536826537	0.23	0.074
72	ENSDARG00000038574	scg2b	0.118307789	5.36E-06	1.092178966	0.262	0.097
73	ENSDARG00000016301	zgc:65894	0.121563839	5.51E-06	0.548182406	0.311	0.121
74	ENSDARG00000058701	nos1apb	0.122484745	5.55E-06	0.372764096	0.115	0.024
75	ENSDARG00000015314	zc4h2	0.168755907	7.65E-06	0.490756175	0.459	0.219
76	ENSDARG00000028066	diras1a	0.17247946	7.82E-06	0.426531798	0.213	0.067
77	ENSDARG00000057913	syt11a	0.23191352	1.05E-05	0.709419679	0.393	0.182
78	ENSDARG00000030106	stmn4	0.237174828	1.08E-05	0.621528983	0.295	0.116
79	ENSDARG00000026664	uri1	0.250156424	1.13E-05	0.661026883	0.246	0.092
80	ENSDARG00000071658	ywhag2	0.272096995	1.23E-05	0.648059757	0.41	0.195
81	ENSDARG00000042948	dnajc5aa	0.278794247	1.26E-05	0.66143967	0.295	0.117
82	ENSDARG00000099572	hmgn2	0.300463227	1.36E-05	0.564768129	0.77	0.586
83	ENSDARG00000005034	ispd	0.331656495	1.50E-05	0.555131145	0.148	0.04
84	ENSDARG00000074772	ccl44	0.338780738	1.54E-05	0.787120657	0.148	0.04
85	ENSDARG00000061647	nrxn1a	0.367493495	1.67E-05	0.712079412	0.262	0.099
86	ENSDARG00000069981	cspg5a	0.368813757	1.67E-05	0.800612729	0.311	0.129
87	ENSDARG00000055291	rab18a	0.378352559	1.72E-05	0.572597489	0.213	0.074
88	ENSDARG00000014854	reep1	0.379751228	1.72E-05	0.564433867	0.131	0.033
89	ENSDARG00000005560	ywhah	0.444097393	2.01E-05	0.678083529	0.426	0.222
90	ENSDARG00000103379	pax6a	0.464476051	2.11E-05	0.93538074	0.115	0.026
91	ENSDARG00000034344	pcdh19	0.520765334	2.36E-05	0.73368529	0.197	0.063
92	ENSDARG00000097528	si:dkey-7j14.5	0.615688746	2.79E-05	0.69255099	0.246	0.092
93	ENSDARG00000020871	ptprz1b	0.631721764	2.86E-05	0.665100284	0.148	0.04
94	ENSDARG00000035907	fam49al	0.645645349	2.93E-05	0.591421537	0.23	0.083
95	ENSDARG00000030479	hmgb1b	0.649185619	2.94E-05	0.515005703	0.623	0.381
96	ENSDARG00000030408	rps26l	0.697346885	3.16E-05	-0.433854103	0.803	0.862
97	ENSDARG00000045944	slc6a1a	0.706451022	3.20E-05	0.668264667	0.197	0.065
98	ENSDARG00000015266	mab21l2	0.726293234	3.29E-05	1.040748468	0.246	0.094
99	ENSDARG00000099283	epb41a	0.745598788	3.38E-05	0.509912019	0.393	0.189
100	ENSDARG00000022810	fzr1b	0.828760112	3.76E-05	0.344689014	0.164	0.048
101	ENSDARG00000103002	nptna	0.951563935	4.31E-05	0.500418345	0.213	0.075
102	ENSDARG00000008407	tspan7b	0.976021167	4.42E-05	0.871258817	0.377	0.186
103	ENSDARG00000026908	tmed2	0.984115762	4.46E-05	0.86794339	0.426	0.257
104	ENSDARG00000000212	krt97	1	0.347893834	-1.308750106	0.115	0.156
105	ENSDARG00000000241	slc40a1	1	0.073356685	0.380023246	0.131	0.074
106	ENSDARG00000000503	stx1b	1	0.226028126	0.261135395	0.197	0.144
107	ENSDARG00000000563	ttn.1	1	0.371789329	-0.481022343	0.18	0.229
108	ENSDARG00000000966	ncor2	1	0.067479152	0.324487196	0.131	0.072
109	ENSDARG00000001057	bysl	1	0.014270301	-0.267455432	0.066	0.198
110	ENSDARG00000001127	slc17a6a	1	0.000120023	0.563733803	0.115	0.03
111	ENSDARG00000001244	srrm1	1	0.232140268	0.274283554	0.148	0.107
112	ENSDARG00000001578	echs1	1	0.262334521	0.274418477	0.082	0.138
113	ENSDARG00000001889	tuba1a	1	0.183496957	0.464189779	0.262	0.198
114	ENSDARG00000002082	csnk2a1	1	0.212260075	0.333908487	0.295	0.26
115	ENSDARG00000002131	celf2	1	0.145917982	0.265725553	0.246	0.183
116	ENSDARG00000002190	chmp2bb	1	0.022178204	-0.324737653	0.066	0.183
117	ENSDARG00000002230	sypb	1	0.003569648	0.512575022	0.213	0.103
118	ENSDARG00000002362	ubald1a	1	0.262454216	0.419642653	0.148	0.111
119	ENSDARG00000002745	tdh	1	0.111347948	-0.274513447	0.41	0.51
120	ENSDARG00000002758	dedd1	1	0.041810984	0.36996887	0.377	0.288
121	ENSDARG00000002768	pvalb2	1	0.318111536	-0.394358038	1	0.999
122	ENSDARG00000002791	atp1a1a.1	1	0.398677722	0.276256499	0.164	0.227
123	ENSDARG00000002912	adipor1a	1	0.00243179	0.393879432	0.148	0.058
124	ENSDARG00000003032	eif4a1b	1	8.30E-05	0.426607579	0.738	0.58
125	ENSDARG00000003081	mybphb	1	0.261472468	-0.347835938	0.082	0.127
126	ENSDARG00000003098	kdm5bb	1	0.220933344	0.268225273	0.148	0.104
127	ENSDARG00000003151	skp1	1	0.096088844	0.396028579	0.459	0.43
128	ENSDARG00000003169	magi1b	1	0.00081448	0.511189509	0.197	0.083
129	ENSDARG00000003189	psmd1	1	0.586856337	0.325043799	0.164	0.152
130	ENSDARG00000003203	rhcga	1	0.028742064	-1.306663462	0.049	0.146
131	ENSDARG00000003207	mterf3	1	0.052864372	-0.39270017	0.033	0.113
132	ENSDARG00000003216	anxa2a	1	0.02389863	-0.607800413	0.082	0.196
133	ENSDARG00000003281	pik3ip1	1	0.109068437	0.356279616	0.164	0.107
134	ENSDARG00000003311	pank2	1	0.00041024	0.62904307	0.18	0.069
135	ENSDARG00000003693	hars	1	0.01185095	-0.299396007	0.016	0.124
136	ENSDARG00000003705	prnprs3	1	0.000402219	0.494746431	0.246	0.107
137	ENSDARG00000003808	aqp3a	1	0.030735254	-0.977636778	0.033	0.122
138	ENSDARG00000003820	nr1d2a	1	0.507852534	0.402219391	0.23	0.216
139	ENSDARG00000003860	cbx3a	1	0.009460195	0.356310075	0.328	0.21
140	ENSDARG00000003920	setb	1	0.093499643	0.335736367	0.41	0.351
141	ENSDARG00000003927	cldn12	1	0.111521704	0.403080283	0.115	0.067
142	ENSDARG00000004034	arhgdig	1	0.031775067	-0.474148546	0.066	0.169
143	ENSDARG00000004049	marcksa	1	0.04478451	0.418150349	0.115	0.057
144	ENSDARG00000004060	bhlhe40	1	0.289196053	0.426872157	0.328	0.306
145	ENSDARG00000004078	acsl4a	1	0.032185363	0.629271881	0.115	0.055
146	ENSDARG00000004189	cbx1a	1	0.014838894	0.331956378	0.213	0.118
147	ENSDARG00000004218	rnd1b	1	0.000628115	0.318211844	0.115	0.034
148	ENSDARG00000004261	tmed9	1	0.614267258	0.267428308	0.131	0.12
149	ENSDARG00000004297	irf2bpl	1	0.006266298	0.256167709	0.23	0.117
150	ENSDARG00000004587	kat5b	1	0.042768704	0.657453747	0.164	0.094
151	ENSDARG00000004588	sox4a	1	5.53E-05	0.729007772	0.393	0.191
152	ENSDARG00000004706	syf2	1	0.198805313	0.371453986	0.311	0.274
153	ENSDARG00000004782	fgfr3	1	0.075491627	0.43103416	0.131	0.076
154	ENSDARG00000004830	flot2a	1	0.016342796	0.345841806	0.197	0.105
155	ENSDARG00000005191	ahcy	1	0.026228533	-0.442344002	0.197	0.352
156	ENSDARG00000005230	ssr2	1	0.030854576	0.36063186	0.443	0.361
157	ENSDARG00000005423	pgam1a	1	0.02553369	-0.472194547	0.033	0.132
158	ENSDARG00000005451	gdi2	1	0.592478964	0.254905039	0.262	0.257
159	ENSDARG00000005453	foxp2	1	0.001776892	0.532678435	0.148	0.057
160	ENSDARG00000005479	tenm3	1	0.007563345	0.401012405	0.18	0.086
161	ENSDARG00000005625	maco1a	1	0.000842594	0.395959457	0.148	0.052
162	ENSDARG00000005791	rpl28	1	0.006516942	-0.250971238	0.869	0.918
163	ENSDARG00000005827	eif2s1a	1	0.850901173	0.254204335	0.115	0.116
164	ENSDARG00000005842	cd9a	1	0.09703921	0.56417099	0.131	0.077
165	ENSDARG00000005926	ak2	1	0.020692446	-0.320858742	0.18	0.332
166	ENSDARG00000006200	eif4g1a	1	0.628175705	0.326654935	0.082	0.108
167	ENSDARG00000006242	ptp4a1	1	0.06396838	0.289815297	0.361	0.275
168	ENSDARG00000006266	stat1a	1	0.652405005	0.30037827	0.098	0.124
169	ENSDARG00000006370	atp6v1h	1	0.000147554	0.754415268	0.361	0.199
170	ENSDARG00000006397	laptm4a	1	0.275031962	0.31746146	0.246	0.209
171	ENSDARG00000006399	ywhae1	1	0.552094622	0.320440669	0.279	0.279
172	ENSDARG00000006408	hmgb3b	1	0.638127709	0.324450077	0.213	0.212
173	ENSDARG00000006427	fabp2	1	0.080221881	-0.538903569	0.098	0.183
174	ENSDARG00000006487	anp32a	1	0.029680412	0.394215274	0.508	0.416
175	ENSDARG00000006514	her6	1	0.159711243	0.33708398	0.115	0.07
176	ENSDARG00000006588	zgc:111983	1	0.110839318	-1.000364447	0.066	0.132
177	ENSDARG00000006621	pspc1	1	0.000149106	0.412120742	0.18	0.063
178	ENSDARG00000006712	wipf2b	1	0.000114635	0.436467978	0.131	0.037
179	ENSDARG00000006747	tmem178b	1	0.045946067	0.318200288	0.148	0.08
180	ENSDARG00000007034	hnrpkl	1	0.011300527	0.477990882	0.197	0.105
181	ENSDARG00000007098	itm2ba	1	0.110183564	0.422062168	0.41	0.364
182	ENSDARG00000007196	rae1	1	0.001160877	0.37502113	0.115	0.037
183	ENSDARG00000007275	si:ch211-251b21.1	1	0.841722589	0.739171647	0.262	0.302
184	ENSDARG00000007276	ela3l	1	0.377359334	-0.923544573	0.131	0.177
185	ENSDARG00000007320	rpl7	1	0.003711344	-0.256330529	0.885	0.964
186	ENSDARG00000007576	crybb1l1	1	0.038910632	-0.323500384	0.639	0.479
187	ENSDARG00000007654	nsfa	1	0.001766808	0.37349116	0.213	0.095
188	ENSDARG00000007663	amph	1	0.002074071	0.492084515	0.131	0.048
189	ENSDARG00000007697	fabp7a	1	0.154138359	0.629253268	0.344	0.281
190	ENSDARG00000007720	sub1b	1	0.0659688	0.683127966	0.148	0.088
191	ENSDARG00000007786	tmx2b	1	0.014362345	0.484359154	0.131	0.059
192	ENSDARG00000007791	ppp2r1ba	1	0.001830684	0.650678081	0.295	0.172
193	ENSDARG00000007824	camta1b	1	0.00082487	0.492453144	0.164	0.061
194	ENSDARG00000007960	hnrnpaba	1	0.011511673	0.30336652	0.607	0.492
195	ENSDARG00000008049	si:dkey-42i9.4	1	0.162274476	0.434784688	0.279	0.231
196	ENSDARG00000008153	serinc5	1	0.001314205	0.806087821	0.213	0.101
197	ENSDARG00000008209	myt1la	1	4.93E-05	0.405124293	0.131	0.034
198	ENSDARG00000008218	znf410	1	0.0142971	-0.326777803	0.016	0.119
199	ENSDARG00000008224	vps35	1	0.535333396	0.291521169	0.115	0.097
200	ENSDARG00000008370	csnk1da	1	0.223956439	0.446282077	0.213	0.174
201	ENSDARG00000008383	arpc1a	1	0.634859325	0.383142319	0.131	0.121
202	ENSDARG00000008447	fkbp4	1	0.213623411	0.360135203	0.115	0.078
203	ENSDARG00000008494	myl6	1	0.000348395	0.324694037	0.246	0.107
204	ENSDARG00000008706	paip2b	1	0.036563689	0.379761196	0.443	0.364
205	ENSDARG00000008735	atp6ap2	1	0.001160885	0.783602544	0.426	0.285
206	ENSDARG00000008748	ube2na	1	0.296365728	0.303224112	0.115	0.181
207	ENSDARG00000008803	marcksb	1	0.000204292	0.468340774	0.361	0.173
208	ENSDARG00000008936	sec11a	1	0.089161301	0.455120588	0.164	0.106
209	ENSDARG00000009311	pvalb6	1	0.000137551	0.737436719	0.131	0.038
210	ENSDARG00000009336	aif1l	1	0.103871199	0.257545349	0.148	0.089
211	ENSDARG00000009418	mef2cb	1	0.067129262	0.310557998	0.115	0.061
212	ENSDARG00000009447	atp5mc3b	1	0.014501629	-0.341881207	0.623	0.714
213	ENSDARG00000009534	wls	1	0.561225135	0.34223644	0.148	0.132
214	ENSDARG00000009544	cldnb	1	0.03778935	-1.166602039	0.066	0.158
215	ENSDARG00000009553	gng3	1	0.001218454	0.483664957	0.393	0.228
216	ENSDARG00000009724	rpn2	1	0.00604534	0.294354617	0.115	0.043
217	ENSDARG00000009740	ppp1r7	1	0.08719719	0.267484317	0.115	0.064
218	ENSDARG00000009771	ppme1	1	0.056459724	0.343215176	0.18	0.11
219	ENSDARG00000009779	mcl1a	1	0.002365985	-0.657675881	0.311	0.491
220	ENSDARG00000009823	pou3f1	1	0.008758509	0.72723173	0.131	0.056
221	ENSDARG00000009830	hdlbpa	1	0.022322982	-0.250255557	0.131	0.276
222	ENSDARG00000009949	fndc4b	1	0.000163033	0.541771124	0.131	0.038
223	ENSDARG00000009978	icn	1	0.132016454	-1.3084925	0.41	0.457
224	ENSDARG00000010008	vim	1	0.497675783	-0.252321037	0.311	0.269
225	ENSDARG00000010083	rbfox3a	1	0.058879005	0.536793706	0.131	0.071
226	ENSDARG00000010137	ldb1a	1	0.002832016	0.443235534	0.23	0.114
227	ENSDARG00000010381	rnf2	1	0.128178531	0.31165288	0.23	0.172
228	ENSDARG00000010553	mmgt1	1	0.991494045	0.276136898	0.148	0.157
229	ENSDARG00000010721	6-Sep	1	0.000165372	0.47277635	0.262	0.112
230	ENSDARG00000010953	ndel1a	1	0.000869207	0.415209747	0.164	0.062
231	ENSDARG00000011141	dpysl5a	1	0.000671941	0.340259852	0.148	0.05
232	ENSDARG00000011170	ndrg2	1	0.075173361	0.506171073	0.246	0.175
233	ENSDARG00000011201	rplp2l	1	0.002976199	-0.276221182	0.885	0.907
234	ENSDARG00000011405	rps9	1	0.00741983	-0.26301768	0.934	0.958
235	ENSDARG00000011665	aldoaa	1	0.680707597	0.323401872	0.377	0.407
236	ENSDARG00000012078	meis1b	1	0.028302209	0.703183485	0.279	0.192
237	ENSDARG00000012138	sgce	1	0.0171878	0.301088574	0.23	0.13
238	ENSDARG00000012141	papolg	1	0.000184314	0.416026219	0.18	0.064
239	ENSDARG00000012244	ube2e3	1	0.045583211	0.418817779	0.426	0.355
240	ENSDARG00000012248	rgma	1	0.062421243	0.432581802	0.115	0.06
241	ENSDARG00000012387	pdha1a	1	0.161975888	0.472414173	0.23	0.183
242	ENSDARG00000012432	fam76b	1	0.532190868	0.3048184	0.115	0.098
243	ENSDARG00000012458	zgc:77849	1	0.147036458	0.458579795	0.344	0.306
244	ENSDARG00000012553	rap1aa	1	0.201063701	0.334018186	0.164	0.12
245	ENSDARG00000012591	pdcd10b	1	0.003442074	0.499701586	0.23	0.12
246	ENSDARG00000012627	cdc34b	1	0.062702111	0.270438612	0.148	0.085
247	ENSDARG00000012688	eif1b	1	0.052928176	0.30544429	0.672	0.64
248	ENSDARG00000012777	nucks1b	1	0.010837679	0.456792313	0.279	0.171
249	ENSDARG00000012848	arih2	1	0.248421259	0.307716306	0.115	0.079
250	ENSDARG00000012914	arhgef4	1	0.206823393	0.301778569	0.115	0.076
251	ENSDARG00000012927	tcea2	1	0.007496447	0.291159818	0.115	0.044
252	ENSDARG00000012944	myhz2	1	0.118449925	-1.094899883	0.262	0.356
253	ENSDARG00000012946	syap1	1	0.171863623	0.40321886	0.18	0.133
254	ENSDARG00000012972	cfl1l	1	0.088079793	-0.501315301	0.23	0.327
255	ENSDARG00000013087	ndrg3a	1	0.004781669	0.528042869	0.361	0.22
256	ENSDARG00000013351	cirbpb	1	0.006320771	0.280577869	0.803	0.713
257	ENSDARG00000013414	lin7a	1	0.006870208	0.268894597	0.164	0.073
258	ENSDARG00000013430	bhmt	1	0.34121452	-0.600410939	0.377	0.427
259	ENSDARG00000013615	pbx3b	1	0.001768512	0.599980093	0.213	0.098
260	ENSDARG00000013755	actn3a	1	0.013193035	-0.55929482	0.049	0.172
261	ENSDARG00000013771	ctss2.2	1	0.030124892	-0.258606605	0.016	0.102
262	ENSDARG00000013838	sulf2b	1	0.011374254	0.501670839	0.115	0.047
263	ENSDARG00000013853	lmo4a	1	0.001433592	0.563171022	0.131	0.046
264	ENSDARG00000013863	fam133b	1	0.232865088	0.317755499	0.279	0.241
265	ENSDARG00000013928	plekhb2	1	0.045409332	0.297090183	0.148	0.081
266	ENSDARG00000013963	mipb	1	0.266805937	-0.787478069	0.098	0.148
267	ENSDARG00000013966	psma6b	1	0.844541518	0.294710502	0.213	0.224
268	ENSDARG00000013976	anxa13	1	0.02514333	0.281659796	0.246	0.147
269	ENSDARG00000013979	ndfip1	1	0.005446721	0.499164488	0.361	0.235
270	ENSDARG00000014053	olfm1b	1	0.002573372	0.624519297	0.279	0.15
271	ENSDARG00000014159	mtdha	1	0.051211652	0.379960338	0.262	0.182
272	ENSDARG00000014230	dlst	1	0.007268437	-0.262653833	0.082	0.242
273	ENSDARG00000014287	eno2	1	0.001903299	0.469503825	0.23	0.106
274	ENSDARG00000014313	atp5pf	1	0.057265771	-0.319263306	0.295	0.436
275	ENSDARG00000014361	tmbim4	1	0.117746354	0.448677982	0.262	0.207
276	ENSDARG00000014587	slc38a5b	1	0.03105244	-0.375330494	0.131	0.259
277	ENSDARG00000014790	g3bp2	1	0.023253556	0.333784156	0.131	0.061
278	ENSDARG00000014891	robo2	1	0.023723316	0.436676334	0.115	0.052
279	ENSDARG00000015050	calm2b	1	0.008143371	0.432846569	0.59	0.482
280	ENSDARG00000015057	ube2d4	1	0.016254079	0.450840027	0.164	0.081
281	ENSDARG00000015059	daam1a	1	0.009379181	0.626551222	0.164	0.081
282	ENSDARG00000015254	fzr1a	1	0.056465908	0.407523567	0.115	0.06
283	ENSDARG00000015310	pitpnbl	1	0.10105189	0.263069969	0.164	0.104
284	ENSDARG00000015392	dhx15	1	0.015624746	0.38773549	0.197	0.107
285	ENSDARG00000015422	ppil1	1	0.021000175	-0.251660333	0.016	0.111
286	ENSDARG00000015551	fth1a	1	0.696692701	-0.427079271	0.623	0.685
287	ENSDARG00000015575	cyp3c1	1	0.60838	0.362509302	0.18	0.17
288	ENSDARG00000015649	rap2c	1	0.420201351	0.266919283	0.115	0.091
289	ENSDARG00000015709	hsd17b12a	1	0.027759962	-0.314775913	0.016	0.103
290	ENSDARG00000015722	kctd5a	1	0.760428859	0.334031411	0.131	0.128
291	ENSDARG00000015757	tmem50a	1	0.152546161	0.270666769	0.295	0.239
292	ENSDARG00000015790	atp1b3a	1	0.002252496	0.531259395	0.23	0.112
293	ENSDARG00000015851	pnn	1	0.015635828	0.534861874	0.279	0.179
294	ENSDARG00000015862	rpl5b	1	0.032550789	-0.260139334	0.705	0.791
295	ENSDARG00000015866	apoa2	1	0.175893565	-0.759382743	0.82	0.794
296	ENSDARG00000015930	rwdd1	1	0.011721985	-0.283134179	0.066	0.205
297	ENSDARG00000016010	nup107	1	0.008890494	0.358293916	0.115	0.046
298	ENSDARG00000016153	dag1	1	0.177837167	0.431442057	0.148	0.103
299	ENSDARG00000016238	arl6ip5b	1	0.015626757	0.600163706	0.279	0.18
300	ENSDARG00000016255	chmp4ba	1	0.303936255	0.282968077	0.164	0.13
301	ENSDARG00000016443	eif3c	1	0.338671288	0.354125089	0.377	0.372
302	ENSDARG00000016477	eif4a2	1	0.155055275	0.523631381	0.246	0.198
303	ENSDARG00000016516	rbm8a	1	0.007760971	0.330319313	0.475	0.348
304	ENSDARG00000016548	eif5b	1	0.633866985	0.342353251	0.131	0.167
305	ENSDARG00000016598	ckmt1	1	0.042548609	0.352284465	0.148	0.079
306	ENSDARG00000016676	gnao1a	1	0.027103193	0.282037923	0.131	0.062
307	ENSDARG00000016691	cd9b	1	0.139960262	-0.282234537	0.066	0.132
308	ENSDARG00000016745	slc35f6	1	0.249291969	0.357171828	0.148	0.109
309	ENSDARG00000016771	tfa	1	0.315310696	-0.627490931	0.082	0.126
310	ENSDARG00000016793	crybb1l2	1	0.79757406	-0.393322367	0.574	0.559
311	ENSDARG00000016830	rimkla	1	0.024288868	0.314703086	0.131	0.062
312	ENSDARG00000016864	farsb	1	0.148199408	0.567106681	0.115	0.072
313	ENSDARG00000016871	smarce1	1	0.006887685	0.457813487	0.361	0.23
314	ENSDARG00000017084	bud31	1	0.739391106	0.371667015	0.23	0.239
315	ENSDARG00000017294	gnai2b	1	0.0079912	0.325429495	0.148	0.064
316	ENSDARG00000017314	CELA1 (1 of many)	1	0.847153131	-0.842239915	0.344	0.36
317	ENSDARG00000017320	f11r.1	1	0.002724003	-0.45424561	0	0.129
318	ENSDARG00000017423	patl1	1	0.059765475	0.374428663	0.148	0.085
319	ENSDARG00000017602	ccng2	1	0.025968068	0.457007869	0.344	0.25
320	ENSDARG00000017624	krt4	1	0.161830569	-1.421772433	0.607	0.67
321	ENSDARG00000017673	nova2	1	0.000664908	0.433498539	0.492	0.286
322	ENSDARG00000017775	atp5mc3a	1	0.701565292	0.266233152	0.295	0.31
323	ENSDARG00000017843	srsf1b	1	0.074131951	0.292978175	0.18	0.113
324	ENSDARG00000018145	mid1ip1l	1	0.275392316	-0.271184155	0.115	0.168
325	ENSDARG00000018146	gpx1a	1	0.012922316	-0.795131563	0.049	0.165
326	ENSDARG00000018404	krt18a.1	1	0.044581116	-0.715839273	0.098	0.201
327	ENSDARG00000018478	agxtb	1	0.15555368	-0.783612127	0.066	0.125
328	ENSDARG00000018559	kdm7ab	1	0.001131843	0.455939593	0.115	0.037
329	ENSDARG00000018903	aimp2	1	0.846026269	0.395940641	0.197	0.213
330	ENSDARG00000018914	hnrnpk	1	0.005664384	0.492160144	0.311	0.197
331	ENSDARG00000018936	zcchc17	1	0.074643719	0.330435643	0.115	0.062
332	ENSDARG00000018968	acvr1ba	1	0.014114445	0.286440206	0.131	0.058
333	ENSDARG00000018997	cplx2l	1	0.232243367	0.506895783	0.131	0.091
334	ENSDARG00000019000	smc3	1	0.000126192	0.593820065	0.164	0.055
335	ENSDARG00000019181	rpsa	1	0.000317907	-0.261225757	0.934	0.96
336	ENSDARG00000019213	CTBP1	1	0.074452908	0.346672078	0.115	0.062
337	ENSDARG00000019222	mrpl24	1	0.12799557	0.325725493	0.131	0.083
338	ENSDARG00000019302	mid1ip1b	1	0.032624368	-0.502155946	0.049	0.147
339	ENSDARG00000019360	sec23b	1	0.005196372	-0.411667743	0	0.114
340	ENSDARG00000019438	rnf13	1	0.18448876	0.33429917	0.164	0.115
341	ENSDARG00000019496	esd	1	0.048246215	-0.261762708	0.033	0.115
342	ENSDARG00000019613	ip6k2b	1	0.014511541	0.344098189	0.311	0.198
343	ENSDARG00000019702	aldocb	1	6.05E-05	0.605495341	0.459	0.255
344	ENSDARG00000019856	atp1a1b	1	0.013319658	0.647152934	0.197	0.1
345	ENSDARG00000020053	nkd1	1	0.009545869	0.38025069	0.131	0.057
346	ENSDARG00000020101	psmc2	1	0.344511294	0.258548627	0.115	0.175
347	ENSDARG00000020107	usp2a	1	0.011511068	0.372347282	0.213	0.115
348	ENSDARG00000020133	jdp2b	1	0.003752652	-0.476529572	0	0.122
349	ENSDARG00000020197	rpl5a	1	0.044196648	-0.267615879	0.672	0.75
350	ENSDARG00000020261	rab2a	1	0.507857636	0.385877542	0.328	0.326
351	ENSDARG00000020493	lgi1a	1	0.005487163	0.444887364	0.131	0.052
352	ENSDARG00000020574	atp2a1	1	0.360361675	-0.397511231	0.377	0.433
353	ENSDARG00000020693	sesn1	1	0.00811468	0.459648508	0.557	0.443
354	ENSDARG00000020764	slmapb	1	0.003381144	0.35858611	0.115	0.041
355	ENSDARG00000020850	eef1a1l1	1	5.39E-05	-0.354400818	0.984	0.989
356	ENSDARG00000020876	pdk2a	1	0.027883162	0.435626929	0.18	0.102
357	ENSDARG00000020926	creb3l3l	1	0.111884019	0.45572931	0.262	0.201
358	ENSDARG00000021107	sf3a2	1	0.182849351	0.355100824	0.213	0.167
359	ENSDARG00000021220	hmgcl	1	0.318154992	0.303045873	0.115	0.085
360	ENSDARG00000021257	eif3d	1	0.038331311	-0.308666518	0.295	0.447
361	ENSDARG00000021309	rhoca	1	0.010794954	-0.307489577	0.033	0.152
362	ENSDARG00000021339	cpa5	1	0.135466046	-0.679691773	0.066	0.131
363	ENSDARG00000021366	fbp1a	1	0.064608759	-0.322975122	0.098	0.194
364	ENSDARG00000021372	tob1b	1	0.232102235	0.313770951	0.459	0.431
365	ENSDARG00000021442	cdh11	1	0.000879873	0.443980329	0.197	0.081
366	ENSDARG00000021483	cdc14b	1	0.000931398	0.374809648	0.164	0.062
367	ENSDARG00000021556	ubl3b	1	0.000730546	0.322565059	0.148	0.052
368	ENSDARG00000021811	calm3a	1	0.004468684	0.430213335	0.607	0.485
369	ENSDARG00000021905	derl1	1	0.353644314	0.320436801	0.115	0.086
370	ENSDARG00000021924	hsp70.3	1	0.611660227	0.447577504	0.295	0.296
371	ENSDARG00000021975	ginm1	1	0.047635012	0.494972511	0.246	0.165
372	ENSDARG00000022045	map1ab	1	0.034104763	0.487080931	0.148	0.078
373	ENSDARG00000022129	rbm4.3	1	0.049144879	0.382562861	0.361	0.283
374	ENSDARG00000022176	IGLON5	1	0.002913071	0.652006225	0.213	0.102
375	ENSDARG00000022315	atp6v1g1	1	0.003749068	0.59327721	0.377	0.253
376	ENSDARG00000022509	cox4i2	1	0.260259569	0.388105479	0.18	0.14
377	ENSDARG00000022650	cyp2ad3	1	0.324987411	0.285702934	0.23	0.192
378	ENSDARG00000022684	fkbp1aa	1	0.051457793	0.284510114	0.59	0.56
379	ENSDARG00000023058	foxo3a	1	0.012136153	0.37489913	0.148	0.068
380	ENSDARG00000023190	kpna4	1	0.259172783	0.41737378	0.148	0.109
381	ENSDARG00000023290	fabp3	1	0.000255367	0.342992925	0.721	0.515
382	ENSDARG00000023323	ywhaqb	1	0.467456654	0.417775706	0.262	0.256
383	ENSDARG00000023600	sh3gl2a	1	0.000193132	0.507952565	0.213	0.083
384	ENSDARG00000023703	kctd6b	1	0.000590473	0.396063414	0.164	0.061
385	ENSDARG00000023766	gnsa	1	0.000178488	0.620511602	0.18	0.066
386	ENSDARG00000023852	lsm4	1	0.61360918	0.311708019	0.18	0.17
387	ENSDARG00000023988	dctn4	1	0.208573736	0.320905073	0.115	0.076
388	ENSDARG00000024195	znf395b	1	0.007515559	0.397265895	0.377	0.253
389	ENSDARG00000024398	get4	1	0.160953732	0.291303182	0.115	0.071
390	ENSDARG00000024433	pvalb4	1	0.142407987	-0.445253619	0.246	0.328
391	ENSDARG00000024540	tspan36	1	0.029680116	-0.54862419	0.066	0.174
392	ENSDARG00000024548	cryba4	1	0.891139079	-0.555979882	0.721	0.748
393	ENSDARG00000024746	hsp90aa1.2	1	0.344778268	-0.299993434	0.148	0.201
394	ENSDARG00000024844	max	1	0.144504513	0.31028848	0.311	0.249
395	ENSDARG00000024877	ptgr1	1	0.160895086	0.327019769	0.197	0.143
396	ENSDARG00000025206	syt2a	1	0.012512845	0.43851799	0.164	0.078
397	ENSDARG00000025254	s100a10b	1	0.008291067	-0.70557555	0.131	0.293
398	ENSDARG00000025350	prdx2	1	0.169493759	-0.626298891	0.508	0.577
399	ENSDARG00000025375	idh1	1	0.020124758	-0.359339403	0.033	0.137
400	ENSDARG00000025428	socs3a	1	0.044093455	-0.447531109	0.082	0.186
401	ENSDARG00000025693	tmem9b	1	0.001110607	0.831660445	0.279	0.15
402	ENSDARG00000025728	grin1b	1	0.000685365	0.480420291	0.164	0.06
403	ENSDARG00000025855	camk2n1a	1	0.002796043	0.498922231	0.279	0.147
404	ENSDARG00000025858	zgc:56525	1	0.651355422	0.312071898	0.148	0.138
405	ENSDARG00000026068	trappc5	1	0.307540117	0.385224355	0.148	0.113
406	ENSDARG00000026137	sfxn5b	1	0.000632516	0.306737824	0.115	0.034
407	ENSDARG00000026183	polr2eb	1	0.983674976	0.37710304	0.115	0.127
408	ENSDARG00000026448	med29	1	0.002186427	0.523766515	0.131	0.049
409	ENSDARG00000026489	khsrp	1	0.181887683	0.329408889	0.164	0.118
410	ENSDARG00000026531	alcama	1	0.006338322	0.532127391	0.197	0.097
411	ENSDARG00000026595	pafah1b1b	1	0.009534858	0.591759686	0.18	0.091
412	ENSDARG00000026726	anxa1a	1	0.004597559	-1.249146458	0.197	0.355
413	ENSDARG00000026865	fam107b	1	0.029555292	0.349117079	0.18	0.099
414	ENSDARG00000026967	ap2s1	1	0.020753515	0.513707863	0.213	0.127
415	ENSDARG00000027099	psmc4	1	0.005130317	-0.442584177	0.049	0.195
416	ENSDARG00000027141	ube2l3b	1	0.082622422	0.327282727	0.23	0.165
417	ENSDARG00000027200	gabarapl2	1	0.01049539	0.595541609	0.393	0.298
418	ENSDARG00000027249	btg1	1	0.018484736	0.419644992	0.656	0.571
419	ENSDARG00000027355	slc25a4	1	0.079869146	-0.284345582	0.066	0.149
420	ENSDARG00000027418	trappc4	1	0.114514967	0.368768884	0.148	0.095
421	ENSDARG00000027740	adcyap1b	1	0.008746789	0.677969224	0.23	0.123
422	ENSDARG00000027744	gadd45ba	1	0.639620535	0.405523834	0.262	0.262
423	ENSDARG00000027803	sbds	1	0.996400382	0.279871137	0.098	0.106
424	ENSDARG00000027828	grin1a	1	0.012939322	0.254039181	0.131	0.056
425	ENSDARG00000028119	sumo3a	1	0.168382905	0.342531393	0.361	0.316
426	ENSDARG00000028198	ube2v2	1	0.708944411	0.288086893	0.295	0.313
427	ENSDARG00000028213	ttn.2	1	0.208679104	-0.453684148	0.148	0.216
428	ENSDARG00000028618	krt18b	1	0.171040632	-0.434359752	0.115	0.185
429	ENSDARG00000028889	ndufb10	1	0.410792173	0.338952547	0.328	0.329
430	ENSDARG00000029003	eif1axa	1	0.579078664	0.493651006	0.131	0.12
431	ENSDARG00000029069	tnni2a.4	1	0.588907312	-0.613496695	0.787	0.84
432	ENSDARG00000029443	zgc:92242	1	0.001221034	-0.691432122	0	0.148
433	ENSDARG00000029544	id2b	1	0.123249808	0.543225959	0.115	0.066
434	ENSDARG00000029639	tomm70a	1	0.000481681	0.482663763	0.148	0.051
435	ENSDARG00000029688	hsp70.1	1	0.40426697	0.387129801	0.262	0.231
436	ENSDARG00000029818	srsf5a	1	0.016036666	0.350461411	0.59	0.511
437	ENSDARG00000029885	rab41	1	0.134717479	0.29275301	0.115	0.069
438	ENSDARG00000029995	tnni2b.2	1	0.523599477	-0.29728265	0.098	0.128
439	ENSDARG00000030087	nfkbib	1	0.322284035	0.352060617	0.115	0.084
440	ENSDARG00000030139	sdhdb	1	0.110238981	0.507438519	0.23	0.174
441	ENSDARG00000030213	sap30l	1	0.412997419	0.441188398	0.262	0.247
442	ENSDARG00000030236	tmem30aa	1	0.034054952	0.32153048	0.131	0.066
443	ENSDARG00000030349	cryba2a	1	0.52221831	-0.417708027	0.443	0.394
444	ENSDARG00000030440	rsrp1	1	0.210772274	0.357425634	0.344	0.309
445	ENSDARG00000030614	syt1a	1	0.000475541	0.41589628	0.262	0.118
446	ENSDARG00000030656	3-Sep	1	0.005366847	0.357971819	0.164	0.072
447	ENSDARG00000030694	atp6v1e1b	1	0.027759337	0.34827638	0.361	0.249
448	ENSDARG00000030716	ing4	1	0.252194297	0.325618418	0.213	0.168
449	ENSDARG00000030765	hadh	1	0.466887117	0.354782513	0.082	0.119
450	ENSDARG00000030871	siah1	1	0.02641116	0.466736158	0.131	0.065
451	ENSDARG00000030957	yipf4	1	0.146211465	0.457033936	0.23	0.179
452	ENSDARG00000031164	tuba8l2	1	0.001018095	-0.67231317	0.098	0.293
453	ENSDARG00000031317	ppdpfb	1	0.011762225	0.380477817	0.705	0.676
454	ENSDARG00000031343	rab6bb	1	0.00015271	0.570085702	0.262	0.113
455	ENSDARG00000031382	reep2	1	5.83E-05	0.49558904	0.148	0.043
456	ENSDARG00000031427	calm2a	1	0.002732043	0.569347304	0.459	0.312
457	ENSDARG00000031548	ephb3a	1	7.09E-05	0.418681432	0.148	0.043
458	ENSDARG00000031562	tada2a	1	0.004575557	0.738411837	0.115	0.044
459	ENSDARG00000031681	atp6v0b	1	0.005146323	0.737997926	0.246	0.139
460	ENSDARG00000031683	fosab	1	0.706478209	0.305944487	0.311	0.36
461	ENSDARG00000031720	clstn1	1	0.009570336	0.535671315	0.23	0.124
462	ENSDARG00000031756	mef2aa	1	0.101682127	0.385473221	0.164	0.105
463	ENSDARG00000031796	ache	1	0.003148748	0.367935954	0.148	0.06
464	ENSDARG00000031819	eif4ebp2	1	0.25167728	0.337005529	0.328	0.305
465	ENSDARG00000031929	stard14	1	0.029274809	-0.54552183	0.016	0.101
466	ENSDARG00000032013	pafah1b1a	1	0.004198504	0.560439273	0.213	0.107
467	ENSDARG00000032317	tox	1	0.396399551	0.261476942	0.131	0.102
468	ENSDARG00000032405	ckap4	1	0.017046011	-0.463693201	0.016	0.112
469	ENSDARG00000032575	ywhaz	1	0.043416247	0.362288257	0.377	0.288
470	ENSDARG00000032614	msi2b	1	0.00436179	0.761049768	0.213	0.107
471	ENSDARG00000032619	tob1a	1	0.144849321	0.502011882	0.393	0.353
472	ENSDARG00000032630	neb	1	0.071864426	-0.279272711	0.033	0.107
473	ENSDARG00000032865	pacsin1a	1	0.005417753	0.410420846	0.148	0.062
474	ENSDARG00000032929	cryba1l1	1	0.524594264	-0.410267961	0.705	0.702
475	ENSDARG00000032997	rnf185	1	0.729028675	0.293841679	0.23	0.233
476	ENSDARG00000033009	h3f3c	1	0.047841966	0.403841199	0.557	0.523
477	ENSDARG00000033201	zgc:101840	1	0.00066372	0.536922596	0.18	0.069
478	ENSDARG00000033234	stmn2a	1	0.012467073	0.435813408	0.213	0.114
479	ENSDARG00000033440	metap1	1	0.348554173	0.282782053	0.164	0.135
480	ENSDARG00000033450	nkap	1	0.054337141	0.546949476	0.262	0.192
481	ENSDARG00000033655	stmn1b	1	0.000913803	0.690353184	0.574	0.428
482	ENSDARG00000033738	zgc:153867	1	0.003325887	-0.561284449	0.197	0.384
483	ENSDARG00000034187	calm1b	1	0.000588688	0.61124014	0.344	0.174
484	ENSDARG00000034409	pik3r3b	1	0.001352278	0.648569214	0.197	0.086
485	ENSDARG00000034427	jpt2	1	0.086458471	-0.261563823	0.098	0.189
486	ENSDARG00000034504	lmo1	1	0.003657046	0.396291838	0.148	0.059
487	ENSDARG00000034534	atp6v1aa	1	0.152806016	0.26170327	0.148	0.097
488	ENSDARG00000034600	tmem165	1	0.807472526	0.300895695	0.115	0.112
489	ENSDARG00000034616	mlf2	1	0.010688548	0.566611329	0.295	0.189
490	ENSDARG00000034633	emc9	1	0.006215991	0.272474516	0.131	0.053
491	ENSDARG00000034670	ube2e2	1	0.000711545	0.546821243	0.295	0.152
492	ENSDARG00000034677	scel	1	0.0271773	-0.609508057	0.016	0.101
493	ENSDARG00000034685	tmem198b	1	0.191825215	0.380961903	0.115	0.075
494	ENSDARG00000034753	tspan3a	1	0.001178635	0.598693785	0.393	0.241
495	ENSDARG00000034808	kcnip1b	1	4.79E-05	0.620900738	0.131	0.035
496	ENSDARG00000035066	ubtf	1	8.56E-05	0.706450393	0.279	0.122
497	ENSDARG00000035136	selenow1	1	0.077471259	-0.533789368	0.311	0.405
498	ENSDARG00000035458	atp2a1l	1	0.03429448	-0.455810653	0.148	0.269
499	ENSDARG00000035470	sh3glb2b	1	0.028076002	0.291561236	0.115	0.052
500	ENSDARG00000035577	cds2	1	0.001235207	0.535986619	0.164	0.065
501	ENSDARG00000035810	rgcc	1	0.051548259	-0.414943839	0.098	0.207
502	ENSDARG00000035870	laptm4b	1	0.035116037	0.403371301	0.148	0.077
503	ENSDARG00000035890	fuca1.1	1	0.155874456	-0.35931438	0.098	0.167
504	ENSDARG00000036036	mdka	1	0.656035185	0.522133542	0.197	0.189
505	ENSDARG00000036040	atg13	1	0.072571436	0.352821248	0.23	0.159
506	ENSDARG00000036074	cebpa	1	0.024083858	-0.251684308	0.033	0.135
507	ENSDARG00000036080	cd81a	1	0.017162136	0.319804315	0.557	0.425
508	ENSDARG00000036090	pard6gb	1	0.001007279	0.395911538	0.115	0.036
509	ENSDARG00000036102	ctdsp2	1	0.023610195	0.468324777	0.361	0.262
510	ENSDARG00000036299	nucb2a	1	0.008767088	0.485989796	0.213	0.115
511	ENSDARG00000036316	rpl39	1	0.002597955	-0.252726106	0.951	0.943
512	ENSDARG00000036329	ndufa1	1	0.499677283	0.266341164	0.197	0.264
513	ENSDARG00000036344	calb2b	1	0.018376843	0.481186355	0.131	0.059
514	ENSDARG00000036386	rbm4.1	1	0.016504805	0.454486615	0.164	0.085
515	ENSDARG00000036394	pop7	1	0.119857052	0.330166723	0.164	0.105
516	ENSDARG00000036456	anxa4	1	0.081593224	-0.257890768	0.131	0.23
517	ENSDARG00000036501	rab39bb	1	0.000538632	0.362637525	0.115	0.034
518	ENSDARG00000036505	syt4	1	0.005507435	0.357293566	0.164	0.071
519	ENSDARG00000036588	mhc1zba	1	0.007634035	-0.486381577	0.066	0.205
520	ENSDARG00000036593	kdm2ba	1	0.000125086	0.71009809	0.213	0.082
521	ENSDARG00000036784	commd7	1	0.060437371	0.403121231	0.164	0.101
522	ENSDARG00000036832	cyt1l	1	0.543762398	-1.291712956	0.295	0.318
523	ENSDARG00000036834	krt92	1	0.235743734	-0.73252831	0.066	0.115
524	ENSDARG00000036840	krt15	1	0.279099563	-0.863410804	0.213	0.27
525	ENSDARG00000036875	rps12	1	0.000388822	-0.293915184	0.951	0.973
526	ENSDARG00000036995	lsm6	1	0.015188045	0.521213715	0.262	0.165
527	ENSDARG00000037285	mipa	1	0.457182683	-0.320531261	0.115	0.088
528	ENSDARG00000037361	kdelr2b	1	0.005680031	-0.373747907	0	0.112
529	ENSDARG00000037488	canx	1	0.63210961	0.350536701	0.098	0.128
530	ENSDARG00000037559	uba1	1	0.078924795	0.402977621	0.197	0.132
531	ENSDARG00000037633	leng1	1	0.154583851	0.308518883	0.115	0.071
532	ENSDARG00000037783	proza	1	0.006236177	0.550676681	0.311	0.184
533	ENSDARG00000037789	pvalb1	1	0.375103491	-0.302256474	1	0.998
534	ENSDARG00000037870	actb2	1	0.140301369	-0.365769996	0.869	0.916
535	ENSDARG00000037965	srrm2	1	0.168384386	0.438062879	0.197	0.148
536	ENSDARG00000038025	cbx7a	1	0.25913343	0.285091411	0.279	0.23
537	ENSDARG00000038141	atf4b	1	0.0225627	0.467312376	0.426	0.346
538	ENSDARG00000038228	selenow2a	1	0.002304676	0.328505939	0.148	0.058
539	ENSDARG00000038306	tsc22d1	1	0.000355595	0.722231479	0.311	0.162
540	ENSDARG00000038439	fabp10a	1	0.722111105	-0.891667641	0.574	0.608
541	ENSDARG00000038456	mrps35	1	0.012404047	-0.287829499	0.016	0.122
542	ENSDARG00000038559	h1f0	1	0.001842591	0.611117294	0.574	0.46
543	ENSDARG00000038566	gnptg	1	0.712985755	0.313393661	0.131	0.125
544	ENSDARG00000038608	sdhc	1	0.900563733	0.295384547	0.246	0.276
545	ENSDARG00000038655	ajap1	1	0.000551588	0.598057676	0.131	0.042
546	ENSDARG00000038954	ctnnbip1	1	0.123650426	0.401321379	0.131	0.078
547	ENSDARG00000039007	eno3	1	0.001442377	-0.660173703	0.148	0.361
548	ENSDARG00000039034	marcksl1a	1	9.31E-05	0.529935307	0.557	0.338
549	ENSDARG00000039150	lgmn	1	0.117466972	0.295726098	0.262	0.202
550	ENSDARG00000039185	nfyba	1	0.345578606	0.255346908	0.148	0.116
551	ENSDARG00000039215	arrb2a	1	0.001591529	0.463315133	0.115	0.038
552	ENSDARG00000039269	arg2	1	0.035150206	-0.322762823	0.082	0.194
553	ENSDARG00000039338	gadd45gip1	1	0.071254064	0.289878065	0.18	0.115
554	ENSDARG00000039346	ndufa5	1	0.957028552	0.283022658	0.246	0.28
555	ENSDARG00000039430	msl2b	1	0.003036379	0.480994817	0.115	0.041
556	ENSDARG00000039576	fstl1b	1	0.162676143	0.281323925	0.148	0.097
557	ENSDARG00000039626	nrgna	1	0.021240436	0.545890072	0.115	0.05
558	ENSDARG00000039647	slc6a1b	1	0.003470372	0.529278329	0.197	0.089
559	ENSDARG00000039650	itm2cb	1	0.008127589	0.691603984	0.148	0.064
560	ENSDARG00000039730	zgc:112160	1	0.090964374	-0.981822751	0.082	0.164
561	ENSDARG00000039830	gng5	1	0.022175321	-0.320229407	0.115	0.251
562	ENSDARG00000039882	ap3s2	1	0.084361986	0.26272046	0.164	0.099
563	ENSDARG00000039913	tmem147	1	0.21588928	0.327116736	0.164	0.121
564	ENSDARG00000039914	gapdhs	1	0.035037425	0.405406199	0.557	0.492
565	ENSDARG00000039980	ppt1	1	0.552447151	0.297776396	0.246	0.242
566	ENSDARG00000040031	tardbp	1	0.080837644	0.356835625	0.213	0.143
567	ENSDARG00000040072	scpep1	1	0.006514818	-0.419605258	0	0.109
568	ENSDARG00000040076	pycard	1	0.01722876	-0.392058036	0.033	0.142
569	ENSDARG00000040085	ccsapb	1	8.74E-05	0.478016238	0.115	0.029
570	ENSDARG00000040158	cdc42l	1	0.006993155	-0.381484259	0.049	0.187
571	ENSDARG00000040184	syncrip	1	0.035626788	0.402439606	0.426	0.345
572	ENSDARG00000040198	fstl5	1	0.000631712	0.328282348	0.131	0.041
573	ENSDARG00000040287	ywhabl	1	0.076250455	0.386958562	0.426	0.371
574	ENSDARG00000040291	cadm4	1	0.028917459	0.621487178	0.213	0.129
575	ENSDARG00000040534	epcam	1	0.178474378	-0.776603073	0.164	0.226
576	ENSDARG00000040565	ckmb	1	0.366358915	-0.381553645	0.525	0.584
577	ENSDARG00000040657	wipi1	1	0.006019427	0.377766405	0.115	0.044
578	ENSDARG00000040764	id1	1	0.166669956	0.258249644	0.18	0.279
579	ENSDARG00000040822	fundc1	1	0.00016665	0.559177301	0.361	0.188
580	ENSDARG00000041051	mid1ip1a	1	0.075564423	-0.851458464	0.066	0.143
581	ENSDARG00000041306	mrps25	1	0.028568497	0.337322303	0.18	0.103
582	ENSDARG00000041314	ndufb9	1	0.395580326	0.26970888	0.344	0.339
583	ENSDARG00000041417	atp6ap1a	1	8.08E-05	0.4419958	0.131	0.036
584	ENSDARG00000041449	spred1	1	0.050830195	0.510775528	0.115	0.059
585	ENSDARG00000041569	ces2	1	0.62002172	-0.61236996	0.098	0.119
586	ENSDARG00000041592	dcun1d2b	1	0.047689184	0.437134423	0.18	0.111
587	ENSDARG00000041602	zgc:92335	1	0.190659208	0.521981941	0.213	0.173
588	ENSDARG00000041607	eif4ebp3l	1	0.063065437	-0.359034639	0.246	0.378
589	ENSDARG00000041689	usf1	1	0.036903195	0.449803895	0.164	0.092
590	ENSDARG00000041691	bhlhe41	1	0.825838235	0.43688432	0.213	0.227
591	ENSDARG00000041799	cx43	1	0.013087561	0.456016186	0.18	0.087
592	ENSDARG00000041811	rps25	1	0.000239248	-0.314224846	0.787	0.879
593	ENSDARG00000041853	rbm39b	1	0.197690505	0.437402864	0.115	0.076
594	ENSDARG00000041878	rab11ba	1	0.055432193	0.28937676	0.23	0.151
595	ENSDARG00000041925	cryba2b	1	0.281996759	-0.251278483	0.689	0.651
596	ENSDARG00000042236	atrx	1	0.94325978	0.458836109	0.164	0.174
597	ENSDARG00000042319	cdca4	1	0.051167325	0.307258231	0.197	0.12
598	ENSDARG00000042410	rab40b	1	0.020290293	0.464062081	0.148	0.073
599	ENSDARG00000042428	gstt1a	1	0.179032721	-0.50600004	0.066	0.119
600	ENSDARG00000042484	tle2a	1	0.021531201	0.38778639	0.131	0.062
601	ENSDARG00000042539	ywhaqa	1	0.024685654	0.406627873	0.328	0.224
602	ENSDARG00000042660	fam32a	1	0.170813473	0.314667525	0.311	0.268
603	ENSDARG00000042690	s1pr1	1	0.600725923	0.463109369	0.115	0.098
604	ENSDARG00000042708	tuba8l	1	0.034564619	-0.290214366	0.066	0.173
605	ENSDARG00000042823	spcs2	1	0.055105146	0.472823482	0.213	0.139
606	ENSDARG00000042864	rpl7l1	1	0.900449975	0.307281493	0.131	0.15
607	ENSDARG00000042876	abracl	1	0.012976133	-0.338411259	0.016	0.121
608	ENSDARG00000042933	bloc1s6	1	0.003439073	-0.431108511	0.148	0.338
609	ENSDARG00000042961	zgc:100920	1	0.001180668	0.36664735	0.197	0.082
610	ENSDARG00000042993	prss1	1	0.263275384	-0.910507231	0.311	0.393
611	ENSDARG00000043081	ctsz	1	0.021293204	-0.411595755	0.033	0.136
612	ENSDARG00000043128	cldne	1	0.070857925	-0.395365544	0.033	0.106
613	ENSDARG00000043257	ckbb	1	0.001968543	0.452966884	0.623	0.48
614	ENSDARG00000043457	gapdh	1	0.021718712	-0.822074602	0.344	0.496
615	ENSDARG00000043502	ccdc124	1	0.663331164	0.389681369	0.164	0.159
616	ENSDARG00000043608	eif4ebp1	1	0.691874155	0.353281367	0.279	0.302
617	ENSDARG00000043732	cops4	1	0.472127734	0.262310182	0.164	0.144
618	ENSDARG00000043795	arhgdia	1	0.005135746	-0.416875941	0.049	0.195
619	ENSDARG00000043835	rab3ab	1	0.000240001	0.288869442	0.131	0.038
620	ENSDARG00000044001	lgals3b	1	0.007461065	-0.475226599	0.066	0.21
621	ENSDARG00000044056	ahi1	1	0.000146172	0.407128676	0.18	0.062
622	ENSDARG00000044062	ctbp2a	1	0.000361017	0.326944112	0.23	0.094
623	ENSDARG00000044083	peli1b	1	0.043031611	0.288059038	0.115	0.056
624	ENSDARG00000044521	eef1b2	1	0.000256792	-0.473829003	0.689	0.799
625	ENSDARG00000044669	hp1bp3	1	0.191836873	0.267443459	0.311	0.256
626	ENSDARG00000044811	cdk9	1	0.019035293	0.421460944	0.18	0.097
627	ENSDARG00000044902	atp2b2	1	0.125357903	0.409334449	0.23	0.169
628	ENSDARG00000044935	hpdb	1	0.150442663	0.252756441	0.131	0.083
629	ENSDARG00000045014	tuba2	1	0.092490852	0.308660635	0.148	0.087
630	ENSDARG00000045127	FAM53C	1	0.002081054	0.362870842	0.115	0.038
631	ENSDARG00000045131	id4	1	0.000229085	0.527175823	0.213	0.083
632	ENSDARG00000045132	vdac1	1	0.061746093	0.307969198	0.475	0.393
633	ENSDARG00000045248	h3f3d	1	6.13E-05	0.433480113	0.885	0.766
634	ENSDARG00000045305	pde7a	1	0.428912858	0.254027436	0.115	0.09
635	ENSDARG00000045399	cct5	1	0.141773598	-0.260222097	0.262	0.37
636	ENSDARG00000045447	slc35g2b	1	0.001552863	0.566402715	0.164	0.065
637	ENSDARG00000045618	clta	1	0.082673999	0.329284266	0.262	0.19
638	ENSDARG00000045768	cry1aa	1	0.187500485	0.362926353	0.164	0.118
639	ENSDARG00000045835	si:dkey-14d8.6	1	0.098798832	-0.838775672	0.049	0.118
640	ENSDARG00000045888	acat1	1	0.198017974	0.448286369	0.213	0.167
641	ENSDARG00000045898	si:ch211-152c2.3	1	0.324961448	-0.287298753	0.066	0.107
642	ENSDARG00000045913	mrps10	1	0.005011717	-0.30661066	0.016	0.145
643	ENSDARG00000045914	si:ch211-51e12.7	1	0.112661816	0.407685475	0.213	0.151
644	ENSDARG00000045945	syn2a	1	0.001173132	0.367891256	0.18	0.072
645	ENSDARG00000045947	hrc	1	0.002037889	-0.758314204	0	0.136
646	ENSDARG00000045979	zgc:153704	1	0.472223907	-0.826834239	0.115	0.141
647	ENSDARG00000046022	tmed7	1	0.049135963	0.415271934	0.361	0.283
648	ENSDARG00000046030	zgc:110339	1	0.190568861	-1.307259133	0.115	0.186
649	ENSDARG00000046132	dynlt3	1	0.401307711	0.285255674	0.213	0.188
650	ENSDARG00000051748	ccnd2a	1	0.301078391	0.292336339	0.131	0.097
651	ENSDARG00000051800	fnbp4	1	0.459471282	0.283935868	0.148	0.124
652	ENSDARG00000051824	tmeff2a	1	0.002162999	0.355315735	0.131	0.047
653	ENSDARG00000051875	islr2	1	0.004079644	0.334315743	0.246	0.119
654	ENSDARG00000051886	ankrd11	1	0.475989038	0.436883368	0.213	0.195
655	ENSDARG00000052150	pbx4	1	0.013233803	0.464289232	0.246	0.148
656	ENSDARG00000052419	ankrd12	1	0.086850514	0.335150755	0.23	0.159
657	ENSDARG00000052625	fkbp1b	1	0.026326032	0.366642903	0.115	0.053
658	ENSDARG00000052644	ca10a	1	0.056776654	0.306567664	0.115	0.058
659	ENSDARG00000052712	suclg1	1	0.087770397	-0.284070501	0.164	0.274
660	ENSDARG00000052713	lrrtm1	1	0.000158991	0.700330536	0.148	0.046
661	ENSDARG00000052728	sltm	1	0.383162235	0.333029632	0.213	0.185
662	ENSDARG00000052746	grinab	1	0.279925179	0.580769458	0.18	0.147
663	ENSDARG00000052840	ndufs4	1	0.299337748	0.389071291	0.246	0.221
664	ENSDARG00000052856	khdrbs1a	1	0.022313373	0.372973216	0.574	0.482
665	ENSDARG00000053047	eif2s2	1	0.047144725	-0.268426854	0.23	0.383
666	ENSDARG00000053058	rps11	1	0.000410194	-0.342787362	0.918	0.91
667	ENSDARG00000053110	pkib	1	0.041394468	0.438083656	0.115	0.056
668	ENSDARG00000053130	pcp4a	1	0.010804962	0.995106799	0.197	0.1
669	ENSDARG00000053152	pcmtd1	1	0.690363212	0.258498192	0.131	0.121
670	ENSDARG00000053222	asb5b	1	0.039422958	0.317410794	0.131	0.067
671	ENSDARG00000053254	mylpfa	1	0.826135436	-0.340830966	0.967	0.975
672	ENSDARG00000053291	pnrc2	1	0.001360608	0.357653801	0.77	0.708
673	ENSDARG00000053358	basp1	1	0.000185181	0.605728069	0.295	0.137
674	ENSDARG00000053365	rpl31	1	0.002894097	-0.341032205	0.705	0.792
675	ENSDARG00000053370	eif3jb	1	0.007790116	-0.30982514	0.033	0.162
676	ENSDARG00000053559	tspan3b	1	0.003678123	0.538065961	0.131	0.05
677	ENSDARG00000053569	sox3	1	0.26314179	0.377433057	0.115	0.079
678	ENSDARG00000053684	aldob	1	0.149804106	-0.75650928	0.705	0.736
679	ENSDARG00000053858	crip1	1	0.009752502	-0.68074364	0.082	0.22
680	ENSDARG00000053862	crygmx	1	0.059406309	-0.291807496	0.82	0.691
681	ENSDARG00000053875	cryba1b	1	0.357980443	-0.433661931	0.672	0.649
682	ENSDARG00000053912	fbl	1	0.002322562	-0.438136118	0.033	0.188
683	ENSDARG00000053973	fetub	1	0.384138982	-0.554811219	0.295	0.246
684	ENSDARG00000053979	chmp2a	1	0.116481496	0.426041001	0.246	0.189
685	ENSDARG00000054010	scaf1	1	0.401244849	0.313348369	0.115	0.09
686	ENSDARG00000054058	h1fx	1	0.599492161	0.260896126	0.393	0.386
687	ENSDARG00000054271	cdkn1bb	1	0.022350022	0.441115907	0.41	0.319
688	ENSDARG00000054290	acin1a	1	0.032840517	0.354999979	0.377	0.284
689	ENSDARG00000054362	ccdc47	1	0.014354342	0.56433377	0.18	0.096
690	ENSDARG00000054442	cbx1b	1	0.005769648	0.483096965	0.262	0.144
691	ENSDARG00000054696	psmb4	1	0.003672017	-0.37626094	0.098	0.275
692	ENSDARG00000054833	nucb1	1	0.078636756	0.406600742	0.115	0.064
693	ENSDARG00000054907	cox7a2l	1	0.002827112	-0.310662308	0.049	0.215
694	ENSDARG00000054916	eif4ebp3	1	0.004866492	-0.494715554	0.197	0.38
695	ENSDARG00000055064	prdx5	1	0.00847195	-0.374607527	0.115	0.279
696	ENSDARG00000055086	ggnbp2	1	0.017954349	0.354645384	0.131	0.061
697	ENSDARG00000055092	pora	1	0.003802099	0.430580438	0.148	0.061
698	ENSDARG00000055124	ccnl1a	1	0.260596163	0.489308328	0.131	0.095
699	ENSDARG00000055129	pim3	1	0.001992703	0.56363108	0.197	0.089
700	ENSDARG00000055216	tuba1c	1	0.001041502	0.584027808	0.541	0.388
701	ENSDARG00000055283	id2a	1	0.037427646	0.770044551	0.361	0.276
702	ENSDARG00000055400	si:dkey-56f14.7	1	9.45E-05	0.568393789	0.213	0.079
703	ENSDARG00000055416	serpinb1	1	0.044255864	-0.298111941	0.033	0.117
704	ENSDARG00000055504	si:ch211-212k18.7	1	0.008308715	-0.412834796	0.016	0.132
705	ENSDARG00000055514	icn2	1	0.242408022	-1.497516022	0.18	0.233
706	ENSDARG00000055536	otub1a	1	0.036437987	-0.289753022	0.033	0.121
707	ENSDARG00000055589	s100t	1	0.319514487	0.25396432	0.115	0.082
708	ENSDARG00000055708	timm8b	1	0.15922885	0.373411554	0.197	0.149
709	ENSDARG00000055723	hsp70l	1	0.406901767	0.48842704	0.328	0.311
710	ENSDARG00000055868	rsl1d1	1	0.005260146	-0.393324287	0.131	0.313
711	ENSDARG00000055874	cpe	1	0.000280662	0.625158897	0.295	0.14
712	ENSDARG00000055912	nipa2	1	0.009196212	-0.275504267	0	0.101
713	ENSDARG00000056005	dnajc18	1	0.003735943	0.452616777	0.115	0.042
714	ENSDARG00000056075	rca2.1	1	0.020619729	0.477189361	0.18	0.098
715	ENSDARG00000056092	si:dkey-12h9.6	1	0.020122548	0.403435793	0.131	0.061
716	ENSDARG00000056160	hspd1	1	0.029038993	-0.31587591	0.016	0.101
717	ENSDARG00000056175	scrt2	1	0.005165417	0.511285513	0.164	0.073
718	ENSDARG00000056235	smndc1	1	0.057442734	0.381147776	0.262	0.185
719	ENSDARG00000056498	crp2	1	0.995345588	-0.462554653	0.115	0.113
720	ENSDARG00000056583	ndufs6	1	0.18958918	0.506196061	0.279	0.236
721	ENSDARG00000056722	cd99l2	1	0.081586462	0.569806081	0.164	0.102
722	ENSDARG00000056729	her4.2	1	0.000190741	0.746843702	0.148	0.047
723	ENSDARG00000056732	her4.1	1	0.053838206	0.85340354	0.131	0.07
724	ENSDARG00000056744	ela2	1	0.697337145	-0.413181868	0.23	0.21
725	ENSDARG00000056765	ela2l	1	0.917596985	-1.125261261	0.246	0.247
726	ENSDARG00000056874	lygl1	1	0.007174813	-0.408011153	0	0.106
727	ENSDARG00000056929	kdm6bb	1	0.000387109	0.531282857	0.262	0.119
728	ENSDARG00000056979	lhx9	1	0.023363044	0.474983688	0.115	0.051
729	ENSDARG00000057013	cadm3	1	0.015997827	0.380894385	0.197	0.105
730	ENSDARG00000057026	ran	1	0.097380625	-0.259942519	0.541	0.623
731	ENSDARG00000057075	lamtor3	1	0.008664284	-0.311788991	0.016	0.132
732	ENSDARG00000057299	pbdc1	1	0.034937332	-0.324772983	0.115	0.238
733	ENSDARG00000057334	cmasa	1	0.062087922	0.298766214	0.131	0.073
734	ENSDARG00000057437	apodb	1	0.024737851	-0.497314496	0.016	0.106
735	ENSDARG00000057456	ppp3ccb	1	0.016749492	0.499598744	0.115	0.051
736	ENSDARG00000057460	crygm2d13	1	0.336337528	-0.5100108	0.508	0.472
737	ENSDARG00000057513	mdm4	1	0.013411435	0.360085024	0.131	0.059
738	ENSDARG00000057624	cops5	1	0.373197073	0.262451332	0.115	0.087
739	ENSDARG00000057672	plpp5	1	0.930629013	0.34558976	0.098	0.102
740	ENSDARG00000057676	golga7	1	0.094147993	0.328484271	0.295	0.226
741	ENSDARG00000057698	ctsd	1	0.217870385	-0.372117737	0.295	0.378
742	ENSDARG00000058047	pafah1b3	1	0.003915727	0.297882398	0.131	0.051
743	ENSDARG00000058062	magt1	1	0.018867261	-0.277810557	0.049	0.165
744	ENSDARG00000058094	ciarta	1	0.011818223	0.495541756	0.475	0.371
745	ENSDARG00000058117	snap25b	1	0.000789068	0.523005411	0.328	0.171
746	ENSDARG00000058203	smc1al	1	0.014009067	0.437490861	0.295	0.19
747	ENSDARG00000058225	arpc4l	1	0.854627874	0.265870659	0.197	0.21
748	ENSDARG00000058243	phactr3a	1	0.000142368	0.252697999	0.131	0.037
749	ENSDARG00000058349	polr2l	1	0.032918092	-0.255268025	0.033	0.125
750	ENSDARG00000058358	krt8	1	0.066391543	-0.495002736	0.328	0.453
751	ENSDARG00000058369	mex3b	1	0.015986757	0.357426222	0.148	0.07
752	ENSDARG00000058454	dynll1	1	0.000238202	0.693727003	0.574	0.406
753	ENSDARG00000058646	ptprna	1	0.000524877	0.324645516	0.131	0.041
754	ENSDARG00000059054	pdk2b	1	0.001276967	-0.550649842	0.016	0.176
755	ENSDARG00000059097	nktr	1	0.41265099	0.322304697	0.115	0.09
756	ENSDARG00000059109	si:dkeyp-113d7.1	1	0.024995642	0.524511572	0.164	0.088
757	ENSDARG00000059259	pabpc4	1	0.028275226	-0.415370017	0.016	0.101
758	ENSDARG00000059303	hnrnpl2	1	0.080183493	0.327084138	0.197	0.129
759	ENSDARG00000059311	dpysl5b	1	0.000108534	0.543450366	0.213	0.08
760	ENSDARG00000059323	rpn1	1	0.241372796	0.436522157	0.164	0.125
761	ENSDARG00000059360	srsf3b	1	0.245148851	0.348488892	0.246	0.202
762	ENSDARG00000059391	gyg1b	1	0.265707917	0.29154757	0.164	0.124
763	ENSDARG00000059646	nt5dc2	1	0.427020856	0.27234262	0.148	0.121
764	ENSDARG00000059680	fscn1a	1	0.001478119	0.471643004	0.246	0.116
765	ENSDARG00000059768	gpatch8	1	0.082393543	0.388460295	0.197	0.131
766	ENSDARG00000059775	slc32a1	1	0.021314088	0.389225638	0.115	0.05
767	ENSDARG00000059815	oaz2b	1	0.040991006	0.533319018	0.131	0.067
768	ENSDARG00000059836	ddit3	1	0.248159572	0.54758255	0.115	0.08
769	ENSDARG00000060112	sybu	1	5.79E-05	0.388217962	0.131	0.035
770	ENSDARG00000060113	znf395a	1	0.210607993	0.284385549	0.197	0.148
771	ENSDARG00000060282	rnf121	1	0.143303171	0.410925668	0.115	0.07
772	ENSDARG00000060309	srgap3	1	0.024337452	0.482178995	0.18	0.098
773	ENSDARG00000060350	apoda.2	1	0.511233003	-0.707891448	0.213	0.179
774	ENSDARG00000060481	atl1	1	0.007850253	0.313049828	0.148	0.063
775	ENSDARG00000060610	pcdh7b	1	0.100393727	0.334550183	0.131	0.077
776	ENSDARG00000060639	apba2b	1	0.000176817	0.531503524	0.131	0.038
777	ENSDARG00000060679	kdm1a	1	0.132820783	0.406611411	0.213	0.156
778	ENSDARG00000060767	smg7	1	0.306243671	0.333088759	0.115	0.084
779	ENSDARG00000061226	timp2a	1	0.660004024	0.485297763	0.115	0.106
780	ENSDARG00000061490	u2surp	1	0.067277124	0.425585983	0.262	0.191
781	ENSDARG00000061543	ccdc85b	1	0.034997219	0.266110611	0.148	0.076
782	ENSDARG00000061794	jam3b	1	0.031568896	0.267976615	0.131	0.065
783	ENSDARG00000061951	golgb1	1	0.336125728	0.317134719	0.148	0.115
784	ENSDARG00000062056	elmod1	1	0.000160281	0.492671983	0.131	0.038
785	ENSDARG00000062326	hmgn7	1	6.68E-05	0.6526772	0.623	0.47
786	ENSDARG00000062385	flcn	1	0.004374595	0.456290565	0.18	0.084
787	ENSDARG00000062590	pleca	1	0.019486764	-0.281851151	0.033	0.139
788	ENSDARG00000062592	myl10	1	0.080236309	-0.468581042	0.049	0.123
789	ENSDARG00000062790	CU639469.1	1	0.024591386	0.339454547	0.131	0.063
790	ENSDARG00000062797	nell2b	1	0.0006916	0.985078007	0.18	0.071
791	ENSDARG00000062916	mrpl37	1	0.430700324	0.252456187	0.082	0.123
792	ENSDARG00000063095	ctsf	1	0.259580492	0.41044532	0.311	0.28
793	ENSDARG00000063218	ppm1la	1	0.079280177	0.251653689	0.148	0.086
794	ENSDARG00000063219	ubap2l	1	0.007536157	0.380046984	0.131	0.056
795	ENSDARG00000063299	pcloa	1	0.003457634	0.477712046	0.131	0.049
796	ENSDARG00000063572	perp	1	0.158746007	-0.294595882	0.098	0.167
797	ENSDARG00000063917	mt-nd4	1	0.664341052	0.2523977	0.525	0.605
798	ENSDARG00000067981	zgc:103697	1	0.153686035	0.34583082	0.148	0.1
799	ENSDARG00000067990	myhz1.1	1	0.673752141	-0.802041029	0.672	0.658
800	ENSDARG00000067995	myhz1.2	1	0.882776581	-0.347136107	0.262	0.259
801	ENSDARG00000067996	csk	1	0.050899115	0.266713046	0.115	0.058
802	ENSDARG00000067997	myhz1.3	1	0.641170014	-0.482730223	0.197	0.227
803	ENSDARG00000068194	klf9	1	0.010440128	-0.285092218	0.033	0.154
804	ENSDARG00000068214	ccni	1	5.70E-05	0.531862562	0.705	0.581
805	ENSDARG00000068305	mrps14	1	0.261068501	0.383051255	0.164	0.125
806	ENSDARG00000068404	tbcb	1	0.020203324	0.443327574	0.279	0.18
807	ENSDARG00000068436	h3f3b.1	1	0.234655766	0.276231263	0.459	0.447
808	ENSDARG00000068457	tnnt3b	1	0.864814514	-0.254866257	0.754	0.758
809	ENSDARG00000068478	gpx4a	1	0.17037153	-0.331697843	0.164	0.248
810	ENSDARG00000068507	crybb1	1	0.803771739	-0.55974223	0.689	0.735
811	ENSDARG00000068640	rsf1b.1	1	0.000183657	0.610298003	0.164	0.056
812	ENSDARG00000068680	ctrl	1	0.248886689	-0.837215857	0.098	0.15
813	ENSDARG00000068698	psenen	1	0.013815141	-0.264548293	0.049	0.174
814	ENSDARG00000068708	ifrd1	1	0.128420986	0.529069598	0.246	0.194
815	ENSDARG00000068732	spry4	1	0.132029488	0.284175384	0.148	0.094
816	ENSDARG00000068822	purba	1	0.25280295	0.27375942	0.213	0.171
817	ENSDARG00000068966	si:ch211-261n11.7	1	0.269151427	0.365185994	0.131	0.096
818	ENSDARG00000068974	lim2.1	1	0.533359206	-0.721687607	0.082	0.104
819	ENSDARG00000068989	gabra1	1	0.001316396	0.276744863	0.115	0.036
820	ENSDARG00000068992	hspa8	1	0.004991514	-0.297096542	0.82	0.922
821	ENSDARG00000068996	hist2h2l	1	0.07627482	0.675474141	0.361	0.302
822	ENSDARG00000069013	prdx4	1	0.987385461	0.282370399	0.148	0.162
823	ENSDARG00000069090	atp6v0d1	1	0.059494226	0.345698268	0.246	0.166
824	ENSDARG00000069113	dbn1	1	0.000517557	0.255239443	0.148	0.049
825	ENSDARG00000069297	upf3a	1	0.002187525	0.391883779	0.18	0.076
826	ENSDARG00000069360	ppp3r1b	1	0.164470203	0.375653398	0.213	0.159
827	ENSDARG00000069422	nhp2	1	0.017254284	-0.270131695	0.049	0.166
828	ENSDARG00000069432	plscr3b	1	0.982342379	0.49364201	0.148	0.157
829	ENSDARG00000069461	rnaseka	1	0.004764018	-0.409343754	0.016	0.145
830	ENSDARG00000069476	spint2	1	0.028598989	-0.422266498	0.016	0.101
831	ENSDARG00000069619	atf7ip	1	0.028690593	0.39032425	0.246	0.155
832	ENSDARG00000069630	tat	1	0.269539014	-0.683299215	0.082	0.126
833	ENSDARG00000069752	ckba	1	0.009092482	-0.566391901	0.016	0.129
834	ENSDARG00000069774	flot2b	1	0.086696197	0.329545462	0.148	0.088
835	ENSDARG00000069790	dynll2a	1	0.000577276	0.487575887	0.164	0.06
836	ENSDARG00000069801	crygm2d12	1	0.445125234	-0.508590401	0.639	0.624
837	ENSDARG00000069817	crygm2d8	1	0.425406402	-0.653092725	0.082	0.117
838	ENSDARG00000069827	crygm2d11	1	0.189484834	-0.908429951	0.164	0.23
839	ENSDARG00000069850	mrpl30	1	0.934803961	0.337452996	0.131	0.149
840	ENSDARG00000069940	ppap2d	1	0.479203865	0.43626474	0.131	0.108
841	ENSDARG00000070045	celf4	1	0.000225882	0.400798624	0.148	0.046
842	ENSDARG00000070097	selenos	1	0.261153418	0.35305168	0.131	0.095
843	ENSDARG00000070161	vamp3	1	0.016778058	-0.356112368	0.098	0.236
844	ENSDARG00000070426	chac1	1	0.05273644	-0.401977974	0.393	0.506
845	ENSDARG00000070433	vps18	1	0.000114768	0.381910886	0.115	0.03
846	ENSDARG00000070472	arf5	1	0.004014807	0.563606791	0.344	0.222
847	ENSDARG00000070475	khdrbs1b	1	0.368263375	0.268157967	0.164	0.134
848	ENSDARG00000070545	top1l	1	0.052568587	-0.273935692	0.033	0.112
849	ENSDARG00000070560	nap1l4a	1	0.005202787	-0.337823991	0.016	0.143
850	ENSDARG00000070682	sdf4	1	0.581126135	0.383037791	0.115	0.102
851	ENSDARG00000070688	ncalda	1	0.00613175	0.383672886	0.131	0.053
852	ENSDARG00000070795	eaf1	1	0.000298721	0.425185349	0.197	0.077
853	ENSDARG00000070844	gamt	1	0.088081753	-0.544668972	0.262	0.368
854	ENSDARG00000070873	ccl25b	1	0.184031759	1.238891721	0.131	0.087
855	ENSDARG00000070922	cnbpb	1	0.000761647	0.473964428	0.672	0.547
856	ENSDARG00000070959	si:ch211-288g17.3	1	0.0416468	0.393828576	0.311	0.22
857	ENSDARG00000071018	ptena	1	0.024897578	0.454610442	0.246	0.154
858	ENSDARG00000071060	naa10	1	0.009702265	-0.349737832	0.148	0.325
859	ENSDARG00000071224	si:ch211-133n4.4	1	0.006708258	0.484478107	0.279	0.157
860	ENSDARG00000071395	camk2g1	1	0.085235748	0.404566406	0.148	0.089
861	ENSDARG00000071396	timm23a	1	0.532395709	0.257995568	0.115	0.157
862	ENSDARG00000071403	oaz1a	1	0.000315163	0.449356567	0.639	0.485
863	ENSDARG00000071424	ap3d1	1	0.025430704	0.334006753	0.131	0.063
864	ENSDARG00000071426	lrrc59	1	0.023737331	-0.257268262	0.016	0.107
865	ENSDARG00000071445	myoz1b	1	0.248619548	-0.332814031	0.098	0.149
866	ENSDARG00000071670	tma7	1	0.620773575	0.262020877	0.246	0.302
867	ENSDARG00000071673	ctdspla	1	0.171365145	0.273766704	0.213	0.161
868	ENSDARG00000071691	uqcrc2b	1	0.786333444	0.27901581	0.131	0.156
869	ENSDARG00000073742	prss59.2	1	0.238645834	-1.032002098	0.328	0.41
870	ENSDARG00000073750	crygm2d18	1	0.579511979	-0.711764701	0.148	0.171
871	ENSDARG00000074001	crygmxl2	1	0.743376636	-0.56600551	0.23	0.239
872	ENSDARG00000074057	calm3b	1	0.003331721	0.60343386	0.475	0.345
873	ENSDARG00000074246	rab14	1	0.949138936	0.25913309	0.18	0.197
874	ENSDARG00000074390	tmem176l.4	1	0.023154945	-0.489717382	0.016	0.105
875	ENSDARG00000074502	zmiz1a	1	0.011483316	0.373388852	0.115	0.047
876	ENSDARG00000074540	gpr63	1	0.00811349	0.352366767	0.115	0.045
877	ENSDARG00000074581	add2	1	9.46E-05	0.477713447	0.197	0.069
878	ENSDARG00000074667	akt1s1	1	0.18221031	0.322313069	0.328	0.284
879	ENSDARG00000074686	oga	1	0.007949753	0.459577149	0.131	0.055
880	ENSDARG00000075129	mrps11	1	0.517405803	0.370878289	0.082	0.116
881	ENSDARG00000075172	fbxo25	1	0.051345867	0.532025439	0.18	0.113
882	ENSDARG00000075222	amer2	1	0.000308247	0.38968173	0.148	0.048
883	ENSDARG00000075461	kmt5c	1	0.00015811	0.355272654	0.131	0.038
884	ENSDARG00000075666	tsc22d3	1	0.130197985	0.370436302	0.148	0.097
885	ENSDARG00000075831	slc7a8a	1	0.036869071	0.511371708	0.213	0.133
886	ENSDARG00000076120	foxp4	1	0.894038401	0.492397808	0.164	0.185
887	ENSDARG00000076290	calr	1	0.001017477	0.641005947	0.246	0.115
888	ENSDARG00000076386	epdl1	1	0.00335119	-0.934634264	0.033	0.173
889	ENSDARG00000076532	si:ch211-222l21.1	1	0.004396602	0.400587194	0.492	0.343
890	ENSDARG00000076568	sec61b	1	0.005180881	-0.386481778	0.213	0.412
891	ENSDARG00000076572	crygm2d7	1	0.667518397	-0.533261371	0.328	0.293
892	ENSDARG00000076667	ccng1	1	0.008366555	-0.347368849	0.23	0.429
893	ENSDARG00000076679	rai1	1	0.000811367	0.410374075	0.115	0.035
894	ENSDARG00000076790	crygm2d16	1	0.978369354	-0.608923503	0.393	0.401
895	ENSDARG00000076838	apom	1	0.18592082	-0.279200758	0.197	0.133
896	ENSDARG00000076847	tnrc6c1	1	0.000179324	0.380756956	0.475	0.269
897	ENSDARG00000076891	rfxap	1	0.040221757	0.362337681	0.295	0.209
898	ENSDARG00000077045	scg5	1	0.001343901	0.554403994	0.164	0.065
899	ENSDARG00000077053	ppfia3	1	0.001583126	0.381397029	0.148	0.055
900	ENSDARG00000077227	fbxl6	1	0.008036215	0.529532556	0.164	0.075
901	ENSDARG00000077256	nat8l	1	0.040704122	0.297309294	0.148	0.079
902	ENSDARG00000077297	nbr1a	1	0.000882188	0.443196662	0.148	0.053
903	ENSDARG00000077383	anxa11a	1	0.028592345	-0.284257855	0.066	0.178
904	ENSDARG00000077405	psip1b	1	0.127918133	0.428892374	0.18	0.126
905	ENSDARG00000077664	zgc:110239	1	0.062256636	-0.351728116	0.049	0.129
906	ENSDARG00000077811	sox11a	1	0.001464534	1.081037958	0.279	0.143
907	ENSDARG00000077840	meis2a	1	0.00191494	0.791987952	0.18	0.078
908	ENSDARG00000077847	olfm2a	1	0.003204113	0.721151017	0.164	0.07
909	ENSDARG00000078308	spry2	1	0.057030865	0.302460668	0.18	0.108
910	ENSDARG00000078473	nucks1a	1	0.056694067	0.304666647	0.279	0.191
911	ENSDARG00000078500	dap3	1	0.195827378	0.278915121	0.115	0.075
912	ENSDARG00000078619	pnp5a	1	0.214026445	-0.40951542	0.148	0.208
913	ENSDARG00000078675	dock7	1	0.03059761	0.266149604	0.115	0.053
914	ENSDARG00000078748	si:ch211-137a8.4	1	0.013377461	0.322294294	0.295	0.172
915	ENSDARG00000078785	tmem258	1	0.028305697	-0.37792696	0.164	0.304
916	ENSDARG00000078865	cxxc5a	1	0.10545486	0.442567126	0.164	0.104
917	ENSDARG00000078868	tmem74b	1	0.000880868	0.419053746	0.115	0.035
918	ENSDARG00000078929	abhd16a	1	0.010542189	0.421246929	0.148	0.068
919	ENSDARG00000079150	si:ch211-276i12.9	1	0.007932764	0.293456963	0.23	0.124
920	ENSDARG00000079274	prss59.1	1	0.644647264	-0.963548103	0.23	0.259
921	ENSDARG00000079305	hbae3	1	0.19469022	-0.41721368	0.131	0.2
922	ENSDARG00000079374	tjp1b	1	0.001124516	0.496726535	0.131	0.046
923	ENSDARG00000079391	mrpl42	1	0.024322979	0.461659693	0.262	0.174
924	ENSDARG00000079446	si:dkey-238f9.1	1	0.000120753	0.497544829	0.115	0.029
925	ENSDARG00000079508	fam114a2	1	0.005691658	0.390594685	0.131	0.053
926	ENSDARG00000079636	fam177a1	1	0.156093385	0.639343265	0.148	0.103
927	ENSDARG00000079687	rnf10	1	0.214414989	0.29900915	0.344	0.303
928	ENSDARG00000079745	si:ch211-166a6.5	1	0.046820746	-0.255967834	0.033	0.116
929	ENSDARG00000079949	supt16h	1	0.133116776	0.490332289	0.148	0.097
930	ENSDARG00000086216	prr13	1	0.005154445	-0.379682775	0	0.114
931	ENSDARG00000086288	scg3	1	4.95E-05	0.377130213	0.262	0.101
932	ENSDARG00000086411	srsf10b	1	0.27858976	0.279991311	0.115	0.082
933	ENSDARG00000086471	pkig	1	0.016375723	0.344514533	0.164	0.083
934	ENSDARG00000086658	crygm2d21	1	0.624845293	-0.303451042	0.426	0.412
935	ENSDARG00000086740	phyh	1	0.047379896	0.421546817	0.115	0.058
936	ENSDARG00000086842	dap1b	1	0.005714701	0.316524703	0.689	0.581
937	ENSDARG00000086881	ier2b	1	0.232406373	-0.271205525	0.131	0.195
938	ENSDARG00000086917	crygm2d2	1	0.240576818	-0.469745752	0.787	0.755
939	ENSDARG00000087301	crygm2d14	1	0.329071637	-0.844225299	0.066	0.103
940	ENSDARG00000087324	crygm2d1	1	0.000443865	-0.285960292	0.885	0.681
941	ENSDARG00000087390	hbbe1.3	1	0.352442227	-0.578632662	0.197	0.251
942	ENSDARG00000087402	tpm1	1	0.173412914	-0.626716443	0.082	0.142
943	ENSDARG00000087616	maptb	1	0.000647269	0.500664104	0.197	0.079
944	ENSDARG00000087636	hmgn6	1	0.020870107	0.283310586	0.574	0.477
945	ENSDARG00000087697	lpl	1	0.475806317	-0.318998827	0.131	0.165
946	ENSDARG00000087765	crygm2d10	1	0.692990107	-0.477056004	0.639	0.634
947	ENSDARG00000087897	h2afy2	1	0.000853437	0.57598297	0.492	0.342
948	ENSDARG00000088091	pfn1	1	0.00915874	-0.737675399	0.557	0.668
949	ENSDARG00000088178	tp53inp2	1	0.338147789	0.322545564	0.115	0.085
950	ENSDARG00000088247	si:ch1073-303k11.2	1	0.000196627	0.723952974	0.115	0.031
951	ENSDARG00000088318	ubap2a	1	0.090645348	0.399795207	0.131	0.077
952	ENSDARG00000088330	hbae1.1	1	0.243719721	-0.871904068	0.082	0.13
953	ENSDARG00000088357	acadl	1	0.133525846	0.382040673	0.131	0.084
954	ENSDARG00000088823	crygm2d3	1	0.948210511	-0.674175272	0.426	0.436
955	ENSDARG00000089109	bcl2b	1	0.00063617	0.429034166	0.164	0.061
956	ENSDARG00000089124	hbae1.3	1	0.089356663	-1.234007854	0.049	0.12
957	ENSDARG00000089302	hnrnpa0a	1	0.082661438	0.346546473	0.361	0.276
958	ENSDARG00000089368	hopx	1	0.083454308	-0.367343134	0.082	0.163
959	ENSDARG00000089372	clk4a	1	0.009835466	0.433159735	0.213	0.114
960	ENSDARG00000089413	mbpb	1	0.076215713	-0.348277232	0.049	0.128
961	ENSDARG00000089441	si:ch211-105c13.3	1	0.032579179	-0.351863895	0.033	0.125
962	ENSDARG00000089475	hbae1.1	1	0.219572929	-0.635439008	0.066	0.115
963	ENSDARG00000089787	crebzf	1	0.05197933	0.375656373	0.262	0.18
964	ENSDARG00000089886	si:dkey-19e4.5	1	0.004616418	0.405156989	0.131	0.052
965	ENSDARG00000089936	selenow2b	1	0.029466779	-0.301834349	0.016	0.102
966	ENSDARG00000089981	rnf146	1	0.157651928	0.356712741	0.131	0.086
967	ENSDARG00000090035	rtn4r	1	0.000380853	0.385638712	0.148	0.048
968	ENSDARG00000090086	rab11bb	1	0.301571475	0.361065645	0.115	0.082
969	ENSDARG00000090190	bcam	1	0.541399984	0.336438961	0.115	0.096
970	ENSDARG00000090213	rheb	1	0.000203122	0.544857737	0.197	0.074
971	ENSDARG00000090286	serpina1	1	0.17792422	-0.889512066	0.082	0.141
972	ENSDARG00000090428	ctrb1	1	0.62039374	-0.854144709	0.426	0.408
973	ENSDARG00000090454	gnb1a	1	0.045632223	0.27926362	0.443	0.353
974	ENSDARG00000090697	eif3ea	1	0.07872925	-0.262654785	0.344	0.482
975	ENSDARG00000090722	leg1.1	1	0.116671089	-0.810858837	0.066	0.132
976	ENSDARG00000090850	serpina1l	1	0.809743105	-0.813757068	0.148	0.153
977	ENSDARG00000091148	crygm2d20	1	0.745470265	-0.775766483	0.164	0.144
978	ENSDARG00000091234	si:ch73-335l21.4	1	0.047246892	-0.311793423	0.033	0.116
979	ENSDARG00000091563	snw1	1	0.07172401	0.422705162	0.262	0.194
980	ENSDARG00000091771	lysmd2	1	0.002059475	0.417042841	0.18	0.078
981	ENSDARG00000091996	tcnbb	1	0.032058795	-1.415799357	0.049	0.143
982	ENSDARG00000092033	si:dkey-239h2.3	1	0.027037345	-0.340107984	0.131	0.261
983	ENSDARG00000092115	eif4a1a	1	0.970044633	0.251604533	0.18	0.199
984	ENSDARG00000092154	tex264a	1	0.58957334	0.290497027	0.115	0.101
985	ENSDARG00000092170	apoc1	1	0.985338085	-0.486745526	0.197	0.195
986	ENSDARG00000092359	si:dkeyp-113d7.10	1	0.001254401	0.37483077	0.131	0.045
987	ENSDARG00000092609	aup1	1	0.024417563	-0.284206142	0.016	0.106
988	ENSDARG00000092610	lamp1b	1	0.015238652	0.549810989	0.18	0.096
989	ENSDARG00000092659	ppp3r1a	1	0.131733651	0.282422018	0.18	0.122
990	ENSDARG00000092693	tpt1	1	0.000376473	-0.322239018	0.918	0.955
991	ENSDARG00000092807	si:dkey-151g10.6	1	0.000536401	-0.268396395	1	0.997
992	ENSDARG00000092947	cyt1	1	0.014348504	-1.797985182	0.656	0.787
993	ENSDARG00000092970	tmsb2	1	0.001351867	0.497858957	0.262	0.128
994	ENSDARG00000093303	ifitm1	1	0.369741268	0.551111871	0.082	0.127
995	ENSDARG00000093374	EPB41L2	1	0.007946906	0.329595745	0.115	0.045
996	ENSDARG00000093406	zgc:111986	1	0.325925918	0.280642639	0.262	0.231
997	ENSDARG00000093549	selenop	1	0.122529867	-0.290779467	0.23	0.339
998	ENSDARG00000093584	zgc:193505	1	0.03009259	-1.011782647	0.049	0.146
999	ENSDARG00000093844	zgc:136461	1	0.048747384	-0.796103465	0.049	0.138
1000	ENSDARG00000094041	krt17	1	0.142787961	-1.530918957	0.164	0.24
1001	ENSDARG00000094300	nupr1a	1	0.312784002	0.255655038	0.377	0.357
1002	ENSDARG00000094310	si:ch211-255g12.6	1	0.52098408	-0.395395452	0.508	0.478
1003	ENSDARG00000094730	acbd7	1	0.116295276	0.34757326	0.131	0.078
1004	ENSDARG00000094836	si:ch211-195b15.8	1	6.57E-05	0.511782666	0.246	0.096
1005	ENSDARG00000095451	si:ch211-196l7.4	1	0.001655227	0.594504972	0.59	0.479
1006	ENSDARG00000095623	dpm2	1	0.028539394	-0.271327342	0.033	0.128
1007	ENSDARG00000095743	sox11b	1	0.372265158	0.345651408	0.115	0.086
1008	ENSDARG00000095826	smdt1a	1	0.312281777	0.277794659	0.115	0.083
1009	ENSDARG00000096003	atp5md	1	0.011504417	-0.365346365	0.098	0.245
1010	ENSDARG00000096668	MZT1	1	0.145914099	0.283404431	0.115	0.07
1011	ENSDARG00000096849	si:dkey-16p21.8	1	0.01662246	-0.297817218	0.148	0.303
1012	ENSDARG00000097102	si:ch73-281n10.2	1	0.000112576	0.586885897	0.623	0.448
1013	ENSDARG00000097157	si:ch211-207n23.2	1	0.008558141	-0.745066621	0	0.102
1014	ENSDARG00000097648	si:dkey-35i13.1	1	0.004347141	0.68294342	0.115	0.042
1015	ENSDARG00000097897	sgip1a	1	0.001447707	0.276745015	0.148	0.054
1016	ENSDARG00000098017	pet100	1	0.011929194	0.564034969	0.18	0.095
1017	ENSDARG00000098317	dync1li1	1	0.000264453	0.45424636	0.164	0.057
1018	ENSDARG00000098507	lyar	1	0.005772555	-0.280359107	0	0.112
1019	ENSDARG00000098574	srsf11	1	0.1191039	-0.250727538	0.098	0.179
1020	ENSDARG00000098588	gchfr	1	0.149287741	0.409659147	0.164	0.111
1021	ENSDARG00000098591	tubb2b	1	0.021986371	0.344327156	0.426	0.305
1022	ENSDARG00000098592	zgc:92140	1	0.019522031	0.366687482	0.164	0.085
1023	ENSDARG00000098652	pcdh11	1	0.001417936	0.527561019	0.148	0.055
1024	ENSDARG00000098753	elmo1	1	0.001959091	0.643320034	0.213	0.099
1025	ENSDARG00000098825	farsa	1	0.008150285	-0.299345293	0.016	0.133
1026	ENSDARG00000098832	fam168a	1	0.000384335	0.609538089	0.426	0.254
1027	ENSDARG00000098936	kif5aa	1	0.188575128	0.366897536	0.115	0.073
1028	ENSDARG00000099175	hmgb1a	1	0.000124782	0.595186138	0.656	0.497
1029	ENSDARG00000099200	zgc:123103	1	0.497602367	-0.86449764	0.115	0.141
1030	ENSDARG00000099279	ift27	1	0.01694456	0.261571826	0.115	0.049
1031	ENSDARG00000099312	jpt1b	1	0.003394794	0.472618696	0.393	0.248
1032	ENSDARG00000099389	cdo1	1	0.329138142	0.272726304	0.164	0.129
1033	ENSDARG00000099420	nme2b.2	1	0.632112784	-0.331421558	0.361	0.383
1034	ENSDARG00000099453	elof1	1	0.201956947	0.447045507	0.246	0.201
1035	ENSDARG00000099532	ubl3a	1	0.010614988	0.458705269	0.246	0.142
1036	ENSDARG00000099675	kdm4b	1	0.459851236	0.36455233	0.164	0.141
1037	ENSDARG00000099729	pcdh10a	1	0.004440985	0.417064931	0.115	0.041
1038	ENSDARG00000099744	gap43	1	0.001354397	0.616108806	0.246	0.117
1039	ENSDARG00000099758	igf2bp2b	1	0.424617385	0.309927582	0.148	0.122
1040	ENSDARG00000099766	myl12.1	1	0.091869976	-0.256507828	0.328	0.457
1041	ENSDARG00000099776	glula	1	0.002832465	0.600277815	0.557	0.383
1042	ENSDARG00000099793	cspg5b	1	0.003437604	0.851640087	0.131	0.05
1043	ENSDARG00000100003	glulb	1	0.158016311	0.369054115	0.41	0.355
1044	ENSDARG00000100020	pim1	1	0.02933491	0.661765369	0.295	0.214
1045	ENSDARG00000100083	sugt1	1	0.052932353	0.253777407	0.131	0.071
1046	ENSDARG00000100129	brd3b	1	0.002511138	0.592913007	0.311	0.185
1047	ENSDARG00000100133	cnmd	1	0.999485204	0.255761446	0.098	0.101
1048	ENSDARG00000100371	eef2b	1	0.019915558	-0.266163577	0.656	0.766
1049	ENSDARG00000100409	camlg	1	0.003851212	0.490413394	0.148	0.061
1050	ENSDARG00000100481	smg6	1	0.05777899	0.58371027	0.131	0.073
1051	ENSDARG00000100494	pbx1a	1	0.037417948	0.357587533	0.197	0.114
1052	ENSDARG00000100513	rps27l	1	0.342154559	0.85786024	0.23	0.316
1053	ENSDARG00000100514	cfap20	1	0.209850511	0.273153356	0.115	0.075
1054	ENSDARG00000100562	CABZ01080702.1	1	0.053083698	0.308455776	0.262	0.172
1055	ENSDARG00000100582	si:ch211-195b11.3	1	0.120589549	-1.050595873	0.131	0.204
1056	ENSDARG00000100588	rpl36	1	0.001720655	-0.265033133	0.885	0.938
1057	ENSDARG00000100823	selenok	1	0.483921674	0.253173466	0.213	0.198
1058	ENSDARG00000100825	calm3a	1	0.014374122	0.542615589	0.279	0.173
1059	ENSDARG00000101115	med30	1	0.924339643	0.366271789	0.115	0.118
1060	ENSDARG00000101127	map1lc3b	1	0.103736463	0.308496292	0.377	0.322
1061	ENSDARG00000101135	si:dkey-85k7.7	1	0.133190944	-0.263906258	0.066	0.133
1062	ENSDARG00000101324	apoa1b	1	0.558165261	-0.949199825	0.754	0.778
1063	ENSDARG00000101458	r3hdm1	1	0.025204937	0.329446438	0.148	0.074
1064	ENSDARG00000101561	dbt	1	0.117525181	0.427319561	0.131	0.083
1065	ENSDARG00000101680	arl1	1	0.541569776	0.310591804	0.148	0.133
1066	ENSDARG00000101733	fam168b	1	0.011767359	0.384004662	0.262	0.153
1067	ENSDARG00000101766	ptmab	1	0.000610821	0.395819859	0.754	0.695
1068	ENSDARG00000101794	rpl26	1	0.002052647	-0.37520652	0.426	0.623
1069	ENSDARG00000101844	mibp2	1	0.003003593	-0.31483356	0.607	0.758
1070	ENSDARG00000101900	xrn2	1	0.032658245	0.628602736	0.18	0.106
1071	ENSDARG00000101967	sult4a1	1	7.71E-05	0.595254562	0.18	0.061
1072	ENSDARG00000102009	ppp2r2d	1	0.413586738	0.4437446	0.131	0.107
1073	ENSDARG00000102115	ndufc2	1	0.876716612	0.342880949	0.197	0.227
1074	ENSDARG00000102129	crygn1	1	0.077786173	-0.659912608	0.049	0.12
1075	ENSDARG00000102153	nrp1a	1	5.69E-05	0.506019473	0.148	0.043
1076	ENSDARG00000102249	pepd	1	0.042898304	-0.284811935	0.049	0.142
1077	ENSDARG00000102291	eef1da	1	0.001473402	-0.376124935	0.492	0.666
1078	ENSDARG00000102453	slc1a2b	1	0.04699698	0.977947794	0.18	0.104
1079	ENSDARG00000102555	si:dkey-33i11.9	1	0.008626846	-0.389437773	0	0.102
1080	ENSDARG00000102571	metap2b	1	0.022879359	-0.299134379	0.082	0.207
1081	ENSDARG00000102741	sumo2b	1	0.008967492	0.279149762	0.59	0.465
1082	ENSDARG00000102744	mgst3a	1	0.851304339	0.406223791	0.131	0.136
1083	ENSDARG00000102802	brdt	1	0.098583918	0.296396186	0.164	0.104
1084	ENSDARG00000102879	myt1b	1	0.012623669	0.252834913	0.164	0.077
1085	ENSDARG00000103057	zfhx3	1	0.164932158	0.575827389	0.164	0.117
1086	ENSDARG00000103199	si:dkey-247k7.2	1	0.002635491	-1.272876831	0	0.13
1087	ENSDARG00000103271	pla2g15	1	0.092299751	0.361895503	0.23	0.166
1088	ENSDARG00000103394	kif5ba	1	0.004251278	0.427318133	0.148	0.061
1089	ENSDARG00000103505	fbxl3a	1	0.000475067	0.460815055	0.197	0.078
1090	ENSDARG00000103543	gngt2b	1	0.963749849	0.39363395	0.131	0.133
1091	ENSDARG00000103919	si:ch73-1a9.3	1	0.002159393	0.492900614	0.721	0.633
1092	ENSDARG00000103980	ets2	1	0.297066762	0.252772259	0.148	0.111
1093	ENSDARG00000104011	rps17	1	0.008704666	-0.3509953	0.574	0.705
1094	ENSDARG00000104018	mtpn	1	0.006461351	-0.36211914	0.066	0.216
1095	ENSDARG00000104034	arid3b	1	0.011389062	0.331066277	0.115	0.048
1096	ENSDARG00000104068	gstp1	1	0.000486687	-0.992240609	0.082	0.288
1097	ENSDARG00000104071	hikeshi	1	0.003218962	-0.26770545	0.016	0.156
1098	ENSDARG00000104223	lmbrd1	1	0.038698163	0.502498767	0.131	0.068
1099	ENSDARG00000104264	XKR4	1	0.004667164	0.443149971	0.131	0.051
1100	ENSDARG00000104279	appa	1	0.004185726	0.54556346	0.377	0.249
1101	ENSDARG00000104347	rtn4b	1	0.020977125	0.47453316	0.295	0.197
1102	ENSDARG00000104359	anxa1c	1	0.01473151	-1.385729582	0.033	0.139
1103	ENSDARG00000104372	gnb1b	1	0.050264731	0.328326244	0.443	0.366
1104	ENSDARG00000104413	rogdi	1	0.004953618	0.420357612	0.197	0.095
1105	ENSDARG00000104451	slc39a7	1	0.048618553	0.50085077	0.131	0.071
1106	ENSDARG00000104458	rnasekb	1	0.000113226	0.812356861	0.459	0.274
1107	ENSDARG00000104701	map7d1b	1	0.000284982	0.470033682	0.164	0.057
1108	ENSDARG00000104726	si:ch211-162e15.3	1	0.029166785	0.582730235	0.164	0.093
1109	ENSDARG00000104782	oaz1b	1	0.011783222	0.52679089	0.475	0.388
1110	ENSDARG00000104786	nlgn3a	1	0.00035082	0.347307985	0.115	0.032
1111	ENSDARG00000104837	nudc	1	0.07765394	-0.257906409	0.033	0.102
1112	ENSDARG00000104871	LEPROTL1	1	0.835448067	0.273856236	0.18	0.188
1113	ENSDARG00000104996	tmem203	1	0.016394291	0.715254138	0.131	0.062
1114	ENSDARG00000105012	utp23	1	0.922901197	0.473889703	0.098	0.102
1115	ENSDARG00000105154	creg1	1	0.086246075	-0.311478096	0.164	0.269
1116	ENSDARG00000105441	pcdh11	1	0.00010964	0.637623829	0.148	0.045
1117	ENSDARG00000109337	nanos1	1	0.019734967	0.446044887	0.23	0.134
1118	ENSDARG00000109715	sncgb	1	0.011320759	0.277411592	0.115	0.046
1119	ENSDARG00000109774	CABZ01084963.1	1	0.003543753	-0.371919438	0	0.123
1120	ENSDARG00000109861	BX545855.1	1	0.732832584	-0.648712247	0.656	0.661
1121	ENSDARG00000110528	sypa	1	0.006343896	0.30333709	0.131	0.053
1122	ENSDARG00000111240	dhrs13a.2	1	0.007117413	-1.089198974	0	0.107
1123	ENSDARG00000112087	ube2l3a	1	0.251647035	0.280582997	0.164	0.125
1124	ENSDARG00000112234	endouc	1	0.324771711	-0.275588808	0.115	0.079
1125	ENSDARG00000112931	ndufaf3	1	0.012842479	-0.270625781	0.016	0.122
1126	ENSDARG00000114425	med8	1	0.396262741	0.291224762	0.148	0.121
1127	ENSDARG00000114589	jam3a	1	0.001383931	0.498063546	0.131	0.046
1128	ENSDARG00000115405	hbbe1.2	1	0.185807341	-0.651855267	0.082	0.142
1129	ENSDARG00000115701	crygm2d9	1	0.574073521	-0.627348336	0.082	0.103
1130	ENSDARG00000116058	rhoac	1	0.131152023	0.366350137	0.246	0.191
1131	ENSDARG00000116164	crygm2d8	1	0.749791994	-0.650287101	0.459	0.432
1132	ENSDARG00000116491	h2afvb	1	0.098845858	0.255730838	0.426	0.362
1133	ENSDARG00000116617	spaca4l	1	0.15695404	-0.562220641	0.082	0.142
