# Supplementary material for: Cell-type-specific responses to the microbiota across all tissues of the larval zebrafish
Source: Cell Rep. Author manuscript; Available in PMC 2023 Oct 23. (PMC10423310; doi:10.1016/j.celrep.2023.112095)
Supplement: MMC23 [file NIHMS1880944-supplement-MMC23.zip › DataS17/Figure6_PanelF_subcluster_GeneLists/subcluster20.tsv]

	gene	gene_NAME	p_val_adj	p_val	avg_logFC	pct.1	pct.2
1	ENSDARG00000009657	fgfr1op2	3.24E-185	1.47E-189	1.853261988	0.98	0.096
2	ENSDARG00000070360	inka1a	3.15E-15	1.43E-19	0.704483241	0.152	0.019
3	ENSDARG00000062129	mxra8b	1.23E-08	5.58E-13	0.526162046	0.232	0.058
4	ENSDARG00000056995	snai1a	3.19E-08	1.45E-12	0.560585648	0.162	0.032
5	ENSDARG00000028618	krt18b	7.07E-08	3.20E-12	0.754222019	0.455	0.179
6	ENSDARG00000100729	tln1	6.69E-06	3.03E-10	0.661775258	0.253	0.079
7	ENSDARG00000089187	wfdc2	1.67E-05	7.59E-10	0.48587629	0.152	0.035
8	ENSDARG00000055009	col4a1	1.97E-05	8.95E-10	0.452740703	0.152	0.035
9	ENSDARG00000031678	col5a2a	3.42E-05	1.55E-09	0.499092225	0.172	0.044
10	ENSDARG00000042018	fhl2a	4.68E-05	2.12E-09	0.683879024	0.141	0.032
11	ENSDARG00000009212	ppiaa	0.000127929	5.80E-09	0.46386772	0.909	0.811
12	ENSDARG00000100446	si:ch211-286o17.1	0.000166316	7.54E-09	0.604019497	0.313	0.121
13	ENSDARG00000035552	agtr2	0.000249205	1.13E-08	0.848215052	0.141	0.034
14	ENSDARG00000104043	gng10	0.000525819	2.38E-08	0.576137987	0.182	0.053
15	ENSDARG00000105223	pmp22a	0.000664683	3.01E-08	0.869745681	0.414	0.205
16	ENSDARG00000023963	tpm4a	0.000752448	3.41E-08	0.816382397	0.242	0.087
17	ENSDARG00000043102	lxn	0.001007791	4.57E-08	0.601820496	0.535	0.305
18	ENSDARG00000059367	mfap2	0.001144716	5.19E-08	0.559328111	0.253	0.093
19	ENSDARG00000037870	actb2	0.001299643	5.89E-08	0.901756265	0.97	0.915
20	ENSDARG00000007708	nsa2	0.0013195	5.98E-08	0.371286998	0.879	0.725
21	ENSDARG00000042027	prrx1b	0.001378764	6.25E-08	0.263103359	0.101	0.02
22	ENSDARG00000038123	myl9a	0.002521982	1.14E-07	0.807708492	0.152	0.042
23	ENSDARG00000077777	tmsb4x	0.002892731	1.31E-07	0.548896376	0.909	0.843
24	ENSDARG00000019995	bmp4	0.003791979	1.72E-07	0.419443216	0.121	0.029
25	ENSDARG00000086826	sult6b1	0.004045375	1.83E-07	0.636479738	0.434	0.231
26	ENSDARG00000014091	osr1	0.004123589	1.87E-07	0.466403882	0.141	0.038
27	ENSDARG00000069100	aldh9a1a.1	0.004279263	1.94E-07	0.518088567	0.677	0.452
28	ENSDARG00000074869	si:ch1073-291c23.2	0.005923918	2.69E-07	0.640203205	0.293	0.123
29	ENSDARG00000000002	ccdc80	0.00788134	3.57E-07	0.292327195	0.101	0.022
30	ENSDARG00000021864	rplp1	0.008309761	3.77E-07	0.285514527	0.99	0.986
31	ENSDARG00000005513	naca	0.010700837	4.85E-07	0.290429533	0.97	0.902
32	ENSDARG00000070494	pdgfra	0.012738812	5.78E-07	0.342026997	0.101	0.023
33	ENSDARG00000008030	myl9b	0.015904201	7.21E-07	0.449367095	0.283	0.12
34	ENSDARG00000092693	tpt1	0.016363404	7.42E-07	0.31767118	0.98	0.954
35	ENSDARG00000077139	col6a3	0.016380878	7.43E-07	0.486088722	0.101	0.023
36	ENSDARG00000078659	tmem176	0.017980094	8.15E-07	0.493216204	0.313	0.139
37	ENSDARG00000099385	CT030188.1	0.018932347	8.58E-07	0.310761841	0.121	0.032
38	ENSDARG00000090560	mfap5	0.022477228	1.02E-06	0.802106853	0.141	0.041
39	ENSDARG00000025428	socs3a	0.030569877	1.39E-06	0.703067502	0.354	0.181
40	ENSDARG00000027887	zfyve21	0.034838626	1.58E-06	0.396606522	0.242	0.1
41	ENSDARG00000045930	rbpms2a	0.035304658	1.60E-06	0.566180252	0.162	0.053
42	ENSDARG00000087402	tpm1	0.054402359	2.47E-06	0.81353885	0.293	0.138
43	ENSDARG00000053858	crip1	0.066572934	3.02E-06	0.633321443	0.404	0.215
44	ENSDARG00000012066	dcn	0.069905559	3.17E-06	0.348193168	0.182	0.063
45	ENSDARG00000022650	cyp2ad3	0.074681454	3.39E-06	0.475849205	0.374	0.189
46	ENSDARG00000043802	ms4a17a.8	0.124746113	5.66E-06	0.367351631	0.141	0.045
47	ENSDARG00000038095	socs1a	0.144232671	6.54E-06	0.534868893	0.202	0.079
48	ENSDARG00000089221	si:ch211-195o20.7	0.160011036	7.25E-06	0.310954507	0.101	0.027
49	ENSDARG00000103713	cd248a	0.168459346	7.64E-06	0.648719523	0.131	0.041
50	ENSDARG00000103007	rps3	0.172593575	7.82E-06	0.26697795	0.96	0.91
51	ENSDARG00000023578	lpp	0.191320856	8.67E-06	0.403427493	0.111	0.031
52	ENSDARG00000058128	msna	0.192069275	8.71E-06	0.378831086	0.323	0.156
53	ENSDARG00000054818	rpl32	0.219081742	9.93E-06	0.266091121	0.949	0.895
54	ENSDARG00000076568	sec61b	0.22420987	1.02E-05	0.423580282	0.586	0.407
55	ENSDARG00000040874	add3a	0.228418056	1.04E-05	0.362786084	0.242	0.106
56	ENSDARG00000018637	sec61g	0.260772118	1.18E-05	0.309687883	0.828	0.733
57	ENSDARG00000069048	serpinf1	0.265836753	1.21E-05	0.313466657	0.131	0.041
58	ENSDARG00000071697	zgc:66433	0.279066044	1.27E-05	0.447460012	0.121	0.037
59	ENSDARG00000103388	znf609a	0.283105673	1.28E-05	0.260626865	0.111	0.032
60	ENSDARG00000061226	timp2a	0.283831927	1.29E-05	0.274939636	0.242	0.103
61	ENSDARG00000093303	ifitm1	0.299986448	1.36E-05	0.903156173	0.263	0.124
62	ENSDARG00000007396	rnd3b	0.306455905	1.39E-05	0.258921401	0.131	0.041
63	ENSDARG00000041619	rack1	0.318817586	1.45E-05	0.258574301	0.96	0.91
64	ENSDARG00000029150	hsp90ab1	0.355888508	1.61E-05	0.276129427	0.949	0.9
65	ENSDARG00000086421	si:ch211-212k18.8	0.361274707	1.64E-05	0.298454205	0.152	0.052
66	ENSDARG00000094854	ms4a17a.9	0.36662351	1.66E-05	0.423618462	0.202	0.083
67	ENSDARG00000058358	krt8	0.370807712	1.68E-05	0.602050175	0.616	0.448
68	ENSDARG00000035018	thy1	0.463134828	2.10E-05	0.398276728	0.111	0.033
69	ENSDARG00000086471	pkig	0.522159991	2.37E-05	0.27464805	0.202	0.082
70	ENSDARG00000039576	fstl1b	0.573845248	2.60E-05	0.333857403	0.222	0.096
71	ENSDARG00000029500	rpl34	0.611665654	2.77E-05	0.263054931	0.939	0.92
72	ENSDARG00000032725	rps27a	0.623874399	2.83E-05	0.259672719	0.939	0.941
73	ENSDARG00000014690	rps4x	0.653055591	2.96E-05	0.272728702	0.97	0.948
74	ENSDARG00000054058	h1fx	0.679602062	3.08E-05	0.683060672	0.556	0.383
75	ENSDARG00000036456	anxa4	0.713309276	3.23E-05	0.411584927	0.394	0.226
76	ENSDARG00000045408	tagln	0.807593643	3.66E-05	1.054203369	0.152	0.055
77	ENSDARG00000000212	krt97	1	0.326105232	-0.824474103	0.121	0.156
78	ENSDARG00000000563	ttn.1	1	0.165640495	-0.712881371	0.182	0.229
79	ENSDARG00000000853	dstyk	1	0.041590028	0.326050081	0.162	0.101
80	ENSDARG00000001975	hsd11b2	1	0.005161946	0.259082641	0.121	0.056
81	ENSDARG00000002013	grb10a	1	0.007149399	0.325554125	0.101	0.046
82	ENSDARG00000002230	sypb	1	0.076746939	-0.354910447	0.051	0.106
83	ENSDARG00000002344	tubb4b	1	0.000985279	0.420604101	0.707	0.625
84	ENSDARG00000002589	mylpfb	1	0.041627183	-0.691141101	0.455	0.517
85	ENSDARG00000002644	rgs5a	1	0.051930128	0.675427945	0.111	0.064
86	ENSDARG00000002731	sdc2	1	0.077825381	0.347556348	0.101	0.06
87	ENSDARG00000002745	tdh	1	0.029537074	0.384105072	0.626	0.507
88	ENSDARG00000002768	pvalb2	1	0.001441371	-0.703926932	1	0.999
89	ENSDARG00000003035	hspa9	1	0.011631593	-0.287252248	0.03	0.111
90	ENSDARG00000003203	rhcga	1	0.021959791	-1.564326345	0.071	0.147
91	ENSDARG00000003216	anxa2a	1	0.025716637	-0.545915694	0.111	0.196
92	ENSDARG00000003486	ppp1caa	1	0.003470757	0.431518589	0.273	0.174
93	ENSDARG00000003655	tmem59l	1	0.015792233	-0.632503595	0.071	0.155
94	ENSDARG00000003705	prnprs3	1	0.114004555	-0.300079232	0.061	0.11
95	ENSDARG00000003795	idh2	1	0.051651572	-0.328193217	0.273	0.353
96	ENSDARG00000003808	aqp3a	1	0.009906938	0.538077952	0.202	0.12
97	ENSDARG00000003952	pfn2	1	0.000550122	0.418349221	0.515	0.362
98	ENSDARG00000004343	nelfe	1	0.081079918	0.271952132	0.101	0.061
99	ENSDARG00000004363	lhfpl6	1	0.000251695	0.442278929	0.131	0.051
100	ENSDARG00000004621	gpm6ab	1	0.064265451	-0.601794859	0.263	0.334
101	ENSDARG00000005423	pgam1a	1	0.909969811	0.929872595	0.131	0.131
102	ENSDARG00000005479	tenm3	1	0.708084293	-0.318685796	0.101	0.087
103	ENSDARG00000005926	ak2	1	0.001551951	0.294109818	0.455	0.328
104	ENSDARG00000006397	laptm4a	1	0.207087246	-0.308923009	0.162	0.21
105	ENSDARG00000006399	ywhae1	1	0.033015564	0.382716391	0.354	0.278
106	ENSDARG00000006497	rtn1a	1	0.003843974	-0.786375011	0.232	0.351
107	ENSDARG00000006588	zgc:111983	1	0.013560955	-1.071276803	0.051	0.132
108	ENSDARG00000006603	csrp1a	1	0.074504757	0.28313533	0.131	0.083
109	ENSDARG00000007141	psmc3	1	0.019961957	-0.273535085	0.051	0.13
110	ENSDARG00000007276	ela3l	1	0.881732767	-1.345921651	0.182	0.176
111	ENSDARG00000007526	ndufs2	1	0.00972671	-0.333187896	0.101	0.209
112	ENSDARG00000007576	crybb1l1	1	0.95274663	-0.75543664	0.535	0.48
113	ENSDARG00000007693	nfkbiab	1	0.000360154	0.378383282	0.465	0.311
114	ENSDARG00000007818	palm1b	1	0.175544881	-0.324280955	0.091	0.134
115	ENSDARG00000007823	atf3	1	0.002524173	0.451883129	0.172	0.088
116	ENSDARG00000008363	mcl1b	1	0.021250275	0.633207958	0.384	0.306
117	ENSDARG00000008370	csnk1da	1	0.080441775	0.308288607	0.232	0.174
118	ENSDARG00000008407	tspan7b	1	0.02830836	-0.631664107	0.111	0.189
119	ENSDARG00000008735	atp6ap2	1	0.021385458	-0.411027782	0.182	0.289
120	ENSDARG00000008867	rap1b	1	0.004748676	0.486455753	0.232	0.139
121	ENSDARG00000009018	rhbg	1	0.318434868	-0.290698463	0.081	0.111
122	ENSDARG00000009106	serinc1	1	0.007831293	-0.631615075	0.253	0.368
123	ENSDARG00000009505	prelid3b	1	0.00415489	-0.544899259	0.192	0.308
124	ENSDARG00000009544	cldnb	1	0.362056598	-0.61390869	0.131	0.157
125	ENSDARG00000009553	gng3	1	0.12373106	-0.360274966	0.172	0.231
126	ENSDARG00000009779	mcl1a	1	0.000156813	0.366207581	0.687	0.485
127	ENSDARG00000009881	ier5	1	0.045899397	0.251040222	0.323	0.25
128	ENSDARG00000009950	edf1	1	0.007225136	0.264400591	0.626	0.484
129	ENSDARG00000010008	vim	1	0.000889603	0.965863477	0.404	0.267
130	ENSDARG00000010785	thbs1b	1	0.001613599	0.35859232	0.101	0.039
131	ENSDARG00000010831	churc1	1	0.332326312	0.290525195	0.101	0.078
132	ENSDARG00000011166	cahz	1	0.038888236	0.812254159	0.141	0.087
133	ENSDARG00000011201	rplp2l	1	4.99E-05	0.271013865	0.949	0.906
134	ENSDARG00000011841	atp5l	1	0.071352198	0.262692978	0.606	0.517
135	ENSDARG00000012078	meis1b	1	0.315200237	0.299006539	0.222	0.192
136	ENSDARG00000012144	emc7	1	0.013527948	-0.440597525	0.061	0.145
137	ENSDARG00000012405	col1a1a	1	0.000243637	0.449192293	0.232	0.114
138	ENSDARG00000012593	col5a1	1	0.000111862	0.385677837	0.162	0.065
139	ENSDARG00000012684	atp2b1a	1	0.432064047	-0.322646978	0.091	0.114
140	ENSDARG00000012820	nop56	1	0.001980193	0.384752181	0.374	0.258
141	ENSDARG00000012944	myhz2	1	0.625616855	-0.854424292	0.343	0.355
142	ENSDARG00000012972	cfl1l	1	0.250254416	-0.383591139	0.293	0.326
143	ENSDARG00000013087	ndrg3a	1	0.049158444	-0.647339294	0.152	0.223
144	ENSDARG00000013144	atp1b1a	1	0.086585189	0.307843472	0.475	0.391
145	ENSDARG00000013351	cirbpb	1	0.000735393	0.326427387	0.818	0.712
146	ENSDARG00000013371	isoc2	1	0.101070686	0.351477926	0.121	0.079
147	ENSDARG00000013576	gadd45bb	1	5.22E-05	0.294170582	0.212	0.092
148	ENSDARG00000013755	actn3a	1	0.262278758	-0.285533397	0.131	0.172
149	ENSDARG00000013931	eif3m	1	0.010325468	0.273494988	0.646	0.576
150	ENSDARG00000013963	mipb	1	0.011757007	-1.235704443	0.061	0.149
151	ENSDARG00000013968	psap	1	0.981927027	-0.287648422	0.343	0.338
152	ENSDARG00000014053	olfm1b	1	0.028756901	-0.777868822	0.081	0.153
153	ENSDARG00000014159	mtdha	1	0.165914513	-0.270016123	0.131	0.184
154	ENSDARG00000014196	myl1	1	0.795379231	-0.33419171	0.424	0.399
155	ENSDARG00000014287	eno2	1	0.297854142	-0.433250184	0.081	0.108
156	ENSDARG00000014361	tmbim4	1	0.012656226	-0.411037159	0.111	0.21
157	ENSDARG00000014420	elavl3	1	0.103070499	-0.269835845	0.172	0.24
158	ENSDARG00000014569	hnrnpr	1	0.206039521	-0.272382222	0.131	0.181
159	ENSDARG00000014587	slc38a5b	1	0.041963279	0.378033865	0.323	0.256
160	ENSDARG00000014763	arf2a	1	0.022670639	-0.261557752	0.051	0.128
161	ENSDARG00000014803	cryba1l2	1	0.062622471	-0.342931776	0.051	0.11
162	ENSDARG00000015164	mknk2b	1	0.001088303	0.396380434	0.515	0.383
163	ENSDARG00000015310	pitpnbl	1	0.034906485	-0.272531446	0.04	0.106
164	ENSDARG00000015422	ppil1	1	0.00438869	-0.288418301	0.02	0.112
165	ENSDARG00000015445	lim2.4	1	0.047730516	-1.125845755	0.273	0.351
166	ENSDARG00000015649	rap2c	1	0.011460966	0.267108507	0.162	0.09
167	ENSDARG00000015709	hsd17b12a	1	0.000709006	-0.43190043	0	0.104
168	ENSDARG00000015790	atp1b3a	1	0.089868516	-0.315801208	0.061	0.115
169	ENSDARG00000015862	rpl5b	1	0.001935831	0.261764915	0.838	0.79
170	ENSDARG00000015922	stk17al	1	0.023271723	0.314659817	0.101	0.052
171	ENSDARG00000015930	rwdd1	1	0.022825067	-0.290797241	0.111	0.205
172	ENSDARG00000015970	phip	1	0.004540951	0.374198607	0.101	0.043
173	ENSDARG00000016156	fam53b	1	0.487318298	0.340956561	0.141	0.122
174	ENSDARG00000016691	cd9b	1	0.015140547	-0.512132381	0.051	0.133
175	ENSDARG00000016793	crybb1l2	1	0.047303625	-1.057996259	0.515	0.56
176	ENSDARG00000016889	eif3g	1	0.014791956	0.274279613	0.616	0.53
177	ENSDARG00000017314	CELA1 (1 of many)	1	0.00724513	-1.763141828	0.242	0.363
178	ENSDARG00000017388	gstt1b	1	0.000999742	0.262255219	0.152	0.068
179	ENSDARG00000017441	mylz3	1	0.030130828	-0.691691576	0.929	0.901
180	ENSDARG00000017445	eif3i	1	0.000131493	0.397415717	0.596	0.45
181	ENSDARG00000017624	krt4	1	0.012568636	-1.316604743	0.616	0.67
182	ENSDARG00000017676	mmp2	1	0.008946599	0.28553191	0.131	0.066
183	ENSDARG00000018146	gpx1a	1	0.001295391	0.374909004	0.283	0.162
184	ENSDARG00000018404	krt18a.1	1	5.80E-05	0.435172745	0.354	0.197
185	ENSDARG00000018461	zgc:56095	1	0.003558792	0.350621585	0.222	0.125
186	ENSDARG00000019353	sparc	1	0.000848756	0.487295882	0.475	0.353
187	ENSDARG00000019496	esd	1	0.307461148	0.292653344	0.141	0.114
188	ENSDARG00000019644	ldhba	1	0.025477466	-0.423563342	0.404	0.476
189	ENSDARG00000019856	atp1a1b	1	0.302574542	-0.64836428	0.071	0.101
190	ENSDARG00000019881	bsg	1	0.117190304	-0.360338015	0.475	0.522
191	ENSDARG00000019949	serpinh1b	1	0.021477454	0.719546253	0.111	0.058
192	ENSDARG00000020007	col1a2	1	0.001720526	0.591107867	0.242	0.138
193	ENSDARG00000020031	cldn11a	1	0.004584622	0.425070911	0.101	0.043
194	ENSDARG00000020258	ewsr1a	1	0.028815599	-0.357379637	0.04	0.109
195	ENSDARG00000020574	atp2a1	1	0.053320607	-0.740013967	0.384	0.433
196	ENSDARG00000020609	snap25a	1	0.231643069	-0.523985889	0.162	0.196
197	ENSDARG00000020708	mdkb	1	0.060700626	-0.778317334	0.283	0.349
198	ENSDARG00000021143	rtn1b	1	0.028773025	-0.701049275	0.141	0.223
199	ENSDARG00000021257	eif3d	1	0.001391243	0.257703697	0.606	0.443
200	ENSDARG00000021339	cpa5	1	0.339344034	-1.146586561	0.101	0.13
201	ENSDARG00000021582	dynlrb1	1	0.09782303	0.288018838	0.303	0.238
202	ENSDARG00000021806	zfp36l2	1	0.001324607	0.35730263	0.202	0.105
203	ENSDARG00000021811	calm3a	1	0.030955998	-0.446676839	0.394	0.488
204	ENSDARG00000021924	hsp70.3	1	0.232162511	0.479989973	0.343	0.295
205	ENSDARG00000022176	IGLON5	1	0.005961561	-0.617572427	0.02	0.105
206	ENSDARG00000022280	brd2a	1	0.360214265	0.283653114	0.152	0.124
207	ENSDARG00000023062	cyr61	1	0.002316821	0.384704779	0.172	0.088
208	ENSDARG00000023174	fez1	1	0.126136801	-0.355524181	0.091	0.14
209	ENSDARG00000023220	selenot2	1	0.133719733	-0.266639682	0.131	0.187
210	ENSDARG00000023852	lsm4	1	0.377284096	-0.283544852	0.141	0.17
211	ENSDARG00000024047	tmem38a	1	0.202388492	-0.390048087	0.101	0.141
212	ENSDARG00000024433	pvalb4	1	0.364655933	-0.901836555	0.303	0.328
213	ENSDARG00000024548	cryba4	1	0.147286764	-0.937296613	0.758	0.747
214	ENSDARG00000025091	ezrb	1	0.00043248	-0.289755556	0	0.112
215	ENSDARG00000025348	igfbp5b	1	0.014292583	0.376252194	0.192	0.116
216	ENSDARG00000025855	camk2n1a	1	0.056521737	-0.461165517	0.081	0.149
217	ENSDARG00000025858	zgc:56525	1	0.00162717	-0.354140384	0.03	0.141
218	ENSDARG00000026611	socs3b	1	0.001061428	0.27610122	0.141	0.061
219	ENSDARG00000026655	tspo	1	0.156604627	0.370940528	0.273	0.222
220	ENSDARG00000026726	anxa1a	1	0.523989458	-0.456836371	0.343	0.353
221	ENSDARG00000026829	cotl1	1	0.006420038	0.425359879	0.313	0.205
222	ENSDARG00000026862	aktip	1	0.172119416	0.306775069	0.111	0.078
223	ENSDARG00000027063	arpc1b	1	0.000114641	0.772403998	0.172	0.072
224	ENSDARG00000027088	ptgdsb.1	1	0.76230509	-0.903236169	0.374	0.362
225	ENSDARG00000027249	btg1	1	0.017616968	0.266509928	0.657	0.571
226	ENSDARG00000027590	2-Sep	1	0.000314916	0.517902795	0.202	0.099
227	ENSDARG00000027740	adcyap1b	1	0.489828003	0.250147196	0.101	0.125
228	ENSDARG00000027984	gstz1	1	0.017238117	0.314889766	0.293	0.2
229	ENSDARG00000028067	bnip3lb	1	0.001138793	0.429351137	0.263	0.151
230	ENSDARG00000028213	ttn.2	1	0.052734119	-0.663533433	0.141	0.217
231	ENSDARG00000028517	hbp1	1	0.133574222	0.367377019	0.172	0.127
232	ENSDARG00000029069	tnni2a.4	1	0.058826728	-0.710011697	0.869	0.839
233	ENSDARG00000029353	serpine2	1	0.003553803	0.490283248	0.172	0.088
234	ENSDARG00000029443	zgc:92242	1	0.098794799	-0.337746033	0.091	0.147
235	ENSDARG00000029688	hsp70.1	1	0.036965253	0.600178281	0.303	0.23
236	ENSDARG00000029995	tnni2b.2	1	0.74697377	-0.498651441	0.121	0.128
237	ENSDARG00000030106	stmn4	1	0.135417926	-0.359880536	0.071	0.119
238	ENSDARG00000030270	tnnt3a	1	0.017761829	-0.508871595	0.04	0.115
239	ENSDARG00000030349	cryba2a	1	0.001736483	-1.195998691	0.263	0.397
240	ENSDARG00000030411	crygn2	1	0.103617357	-0.916065157	0.677	0.688
241	ENSDARG00000030614	syt1a	1	0.212047846	-0.371775981	0.081	0.12
242	ENSDARG00000030694	atp6v1e1b	1	0.483250041	-0.283340767	0.232	0.251
243	ENSDARG00000031343	rab6bb	1	0.042915471	-0.317418798	0.051	0.116
244	ENSDARG00000031511	psmb2	1	0.031660757	0.347817797	0.343	0.265
245	ENSDARG00000031681	atp6v0b	1	0.232887928	-0.273929106	0.101	0.141
246	ENSDARG00000031683	fosab	1	0.139868137	0.325527787	0.414	0.359
247	ENSDARG00000031720	clstn1	1	0.159893408	-0.3002752	0.081	0.126
248	ENSDARG00000031756	mef2aa	1	0.098284302	0.415066155	0.152	0.105
249	ENSDARG00000031795	abcf1	1	0.002094951	-0.388563325	0.03	0.138
250	ENSDARG00000031929	stard14	1	0.002515299	-0.633443756	0.01	0.102
251	ENSDARG00000031981	pcbd1	1	0.096803127	-0.306946017	0.061	0.112
252	ENSDARG00000032606	sept8a	1	0.176049707	0.306352075	0.131	0.095
253	ENSDARG00000032614	msi2b	1	0.227496561	-0.258593183	0.071	0.109
254	ENSDARG00000032630	neb	1	0.004545568	-0.652275679	0.02	0.108
255	ENSDARG00000032868	pde4ba	1	0.051855378	-0.350167357	0.051	0.11
256	ENSDARG00000032929	cryba1l1	1	0.147530153	-0.864159592	0.717	0.701
257	ENSDARG00000033160	nr1d1	1	0.008807204	0.274191273	0.182	0.104
258	ENSDARG00000033201	zgc:101840	1	0.012711672	0.391534517	0.131	0.069
259	ENSDARG00000033234	stmn2a	1	0.151409696	-0.317954016	0.071	0.116
260	ENSDARG00000033285	gsto2	1	0.001312301	0.55685594	0.222	0.121
261	ENSDARG00000033307	igf2b	1	0.005358634	0.294539918	0.141	0.07
262	ENSDARG00000033382	grifin	1	0.444985681	-0.709358225	0.111	0.134
263	ENSDARG00000033466	tagln2	1	0.001469694	0.656695553	0.242	0.135
264	ENSDARG00000033614	rasgef1ba	1	0.247379101	0.266455349	0.253	0.213
265	ENSDARG00000033655	stmn1b	1	0.035120463	-0.43660258	0.343	0.431
266	ENSDARG00000033683	tpma	1	0.017491442	-0.657062726	0.869	0.861
267	ENSDARG00000033738	zgc:153867	1	0.000352283	0.607730582	0.515	0.379
268	ENSDARG00000033832	ampd1	1	0.037140727	-0.445213332	0.091	0.168
269	ENSDARG00000034187	calm1b	1	0.07104339	-0.38821415	0.111	0.177
270	ENSDARG00000034270	ogdha	1	0.628704482	0.291676875	0.131	0.122
271	ENSDARG00000034427	jpt2	1	0.004946189	0.286080232	0.283	0.186
272	ENSDARG00000034677	scel	1	0.002500142	-0.639840172	0.01	0.101
273	ENSDARG00000034718	tfpia	1	0.000508499	0.74796503	0.121	0.047
274	ENSDARG00000034852	nt5c2l1	1	0.170963164	0.253400817	0.111	0.073
275	ENSDARG00000035256	eef2l2	1	0.039256002	-0.429491618	0.081	0.149
276	ENSDARG00000035325	srsf7a	1	0.003722559	0.476061143	0.323	0.217
277	ENSDARG00000035326	nccrp1	1	0.17474738	0.265031578	0.131	0.096
278	ENSDARG00000035327	ckma	1	0.038713706	-0.44006037	0.697	0.747
279	ENSDARG00000035400	btf3	1	0.000113509	0.280729591	0.848	0.708
280	ENSDARG00000035458	atp2a1l	1	0.7063585	-0.281765282	0.263	0.268
281	ENSDARG00000035519	histh1l	1	0.01062868	0.278828225	0.808	0.738
282	ENSDARG00000035715	marcksl1b	1	0.613182263	-0.345561573	0.616	0.572
283	ENSDARG00000035809	col1a1b	1	0.000739987	0.334939679	0.202	0.099
284	ENSDARG00000035858	cnn2	1	0.001496787	0.504177367	0.263	0.158
285	ENSDARG00000035859	angptl4	1	0.000430108	0.590400143	0.141	0.058
286	ENSDARG00000035890	fuca1.1	1	0.084392604	-0.623751168	0.111	0.168
287	ENSDARG00000035993	sumo3b	1	0.073333652	-0.295232187	0.061	0.118
288	ENSDARG00000036107	txnipa	1	0.017970208	0.299038085	0.394	0.298
289	ENSDARG00000036577	atp6v0cb	1	0.050468282	-0.734542911	0.192	0.262
290	ENSDARG00000036588	mhc1zba	1	8.05E-05	0.340956223	0.364	0.2
291	ENSDARG00000036754	hmgn3	1	0.334541046	-0.339292763	0.242	0.273
292	ENSDARG00000036832	cyt1l	1	0.574770811	-1.246431045	0.313	0.318
293	ENSDARG00000036834	krt92	1	0.609782425	-0.432620332	0.131	0.114
294	ENSDARG00000036840	krt15	1	0.04567529	0.497330215	0.354	0.267
295	ENSDARG00000037402	lim2.3	1	0.787576144	-0.865870649	0.131	0.132
296	ENSDARG00000037746	actb1	1	0.218317055	0.269549475	0.636	0.591
297	ENSDARG00000037789	pvalb1	1	0.005069219	-0.620324781	1	0.997
298	ENSDARG00000037790	pvalb8	1	0.516577322	-0.464568029	0.232	0.253
299	ENSDARG00000037997	tubb5	1	0.374357864	-0.465445111	0.101	0.13
300	ENSDARG00000037998	flot1b	1	0.001028867	0.397920772	0.303	0.187
301	ENSDARG00000038025	cbx7a	1	0.002945164	0.400391007	0.354	0.228
302	ENSDARG00000038028	ndufa6	1	0.000353842	-0.608240174	0.212	0.375
303	ENSDARG00000038059	grb2b	1	0.016596484	0.276626173	0.182	0.108
304	ENSDARG00000038076	romo1	1	0.000869399	0.270136188	0.747	0.607
305	ENSDARG00000038439	fabp10a	1	0.019817614	-0.303956559	0.535	0.609
306	ENSDARG00000038574	scg2b	1	0.021143636	-0.620866886	0.03	0.101
307	ENSDARG00000038666	igfbp1b	1	0.012787017	0.541825178	0.111	0.054
308	ENSDARG00000039007	eno3	1	0.634191879	0.345709915	0.323	0.359
309	ENSDARG00000039185	nfyba	1	0.005956609	0.419213514	0.202	0.115
310	ENSDARG00000039273	fbln5	1	7.47E-05	0.33506485	0.101	0.031
311	ENSDARG00000039730	zgc:112160	1	0.203599363	-1.516646657	0.121	0.164
312	ENSDARG00000039980	ppt1	1	0.038794932	0.358838634	0.313	0.241
313	ENSDARG00000040059	gbp	1	0.000938178	0.431386085	0.384	0.25
314	ENSDARG00000040237	mef2d	1	0.142356468	-0.30202606	0.081	0.13
315	ENSDARG00000040287	ywhabl	1	0.457873487	-0.288502475	0.374	0.371
316	ENSDARG00000040295	apoeb	1	0.786927931	-0.401475323	0.162	0.167
317	ENSDARG00000040314	psph	1	0.005700573	-0.337269046	0.02	0.104
318	ENSDARG00000040439	rsl24d1	1	0.001944654	0.255612059	0.838	0.751
319	ENSDARG00000040526	s1pr5a	1	0.000155352	0.714634329	0.101	0.033
320	ENSDARG00000040534	epcam	1	0.101972992	-0.833138795	0.172	0.227
321	ENSDARG00000040565	ckmb	1	0.879287938	-0.588765396	0.646	0.582
322	ENSDARG00000040764	id1	1	0.10456137	0.273528356	0.343	0.277
323	ENSDARG00000040815	tsku	1	0.000450909	0.37412298	0.152	0.064
324	ENSDARG00000041051	mid1ip1a	1	0.000423007	-1.201558295	0.02	0.145
325	ENSDARG00000041400	ndufa3	1	0.005569769	-0.329528752	0.121	0.24
326	ENSDARG00000041569	ces2	1	0.229281547	-0.422096827	0.081	0.119
327	ENSDARG00000041607	eif4ebp3l	1	0.000248646	0.622978125	0.505	0.374
328	ENSDARG00000041665	mkrn1	1	0.2711527	-0.287469013	0.131	0.169
329	ENSDARG00000041925	cryba2b	1	0.005250038	-1.016365575	0.545	0.654
330	ENSDARG00000042428	gstt1a	1	0.158826315	0.257891581	0.162	0.117
331	ENSDARG00000042620	gstr	1	0.007551671	0.355139797	0.323	0.222
332	ENSDARG00000042660	fam32a	1	0.085898921	0.258769415	0.323	0.267
333	ENSDARG00000042667	klf2a	1	0.00181644	0.474793754	0.152	0.073
334	ENSDARG00000042690	s1pr1	1	0.514128521	-0.293223478	0.121	0.098
335	ENSDARG00000042708	tuba8l	1	0.109270017	0.294203921	0.222	0.171
336	ENSDARG00000042777	ndufa11	1	0.034887228	-0.306164607	0.152	0.243
337	ENSDARG00000042835	tfdp2	1	0.00146277	0.362793895	0.111	0.045
338	ENSDARG00000042837	atp1b3b	1	0.005367188	-0.344783317	0.02	0.107
339	ENSDARG00000042874	phlda2	1	0.778364859	0.283905544	0.111	0.106
340	ENSDARG00000042934	ctgfa	1	0.006415979	0.279791233	0.152	0.078
341	ENSDARG00000042953	cyp2n13	1	0.030935698	0.363341741	0.152	0.09
342	ENSDARG00000042993	prss1	1	0.203935354	-2.101459223	0.354	0.393
343	ENSDARG00000043081	ctsz	1	0.224561224	0.399867127	0.091	0.136
344	ENSDARG00000043128	cldne	1	0.033279643	-0.476357082	0.04	0.106
345	ENSDARG00000043531	jun	1	0.004842242	0.516173192	0.404	0.298
346	ENSDARG00000043796	ms4a17a.7	1	0.00046622	0.280198302	0.121	0.046
347	ENSDARG00000044074	loxl2b	1	9.50E-05	0.339676187	0.111	0.036
348	ENSDARG00000044125	txn	1	0.208836107	-0.363796401	0.071	0.11
349	ENSDARG00000044684	rbp4l	1	0.555555057	-0.670041621	0.192	0.214
350	ENSDARG00000044938	cbx2	1	7.79E-05	0.301512822	0.111	0.036
351	ENSDARG00000044975	krt94	1	0.064398055	0.380589923	0.111	0.066
352	ENSDARG00000045066	entpd1	1	0.002703884	0.302174964	0.101	0.04
353	ENSDARG00000045146	tomm22	1	0.055687145	-0.269736701	0.071	0.137
354	ENSDARG00000045180	acta2	1	0.000478946	1.179914381	0.141	0.06
355	ENSDARG00000045618	clta	1	0.059195906	-0.398126636	0.121	0.192
356	ENSDARG00000045639	elavl4	1	0.025980134	-0.658428295	0.121	0.211
357	ENSDARG00000045696	mrpl23	1	0.035740995	0.32532321	0.162	0.102
358	ENSDARG00000045835	si:dkey-14d8.6	1	0.521818597	-1.246661976	0.101	0.118
359	ENSDARG00000045898	si:ch211-152c2.3	1	0.001731777	-0.711361256	0.01	0.108
360	ENSDARG00000045947	hrc	1	0.013554774	-0.449787273	0.051	0.136
361	ENSDARG00000046010	kdm2bb	1	0.011070002	0.258770845	0.121	0.06
362	ENSDARG00000051748	ccnd2a	1	0.048959487	0.296347687	0.152	0.097
363	ENSDARG00000051875	islr2	1	0.113408642	-0.665336747	0.071	0.121
364	ENSDARG00000052673	sept7b	1	0.004180308	0.257483033	0.182	0.097
365	ENSDARG00000053097	hsf2	1	0.038418326	0.263745521	0.212	0.143
366	ENSDARG00000053130	pcp4a	1	0.489166892	-0.285851345	0.081	0.101
367	ENSDARG00000053217	cox7a2a	1	0.121269333	-0.333229287	0.333	0.391
368	ENSDARG00000053254	mylpfa	1	0.009785258	-0.618029869	0.99	0.975
369	ENSDARG00000053358	basp1	1	0.021053654	-0.514099227	0.061	0.14
370	ENSDARG00000053381	plpp1a	1	0.003569273	0.394026356	0.192	0.106
371	ENSDARG00000053542	kctd12.2	1	0.000354265	0.417699632	0.141	0.057
372	ENSDARG00000053586	creb1a	1	0.009387813	0.278648963	0.131	0.066
373	ENSDARG00000053862	crygmx	1	0.042418335	-0.809104912	0.646	0.693
374	ENSDARG00000053875	cryba1b	1	0.004764758	-1.064564048	0.545	0.651
375	ENSDARG00000054271	cdkn1bb	1	0.000256073	0.417445769	0.475	0.317
376	ENSDARG00000054442	cbx1b	1	0.418994923	-0.273857894	0.121	0.145
377	ENSDARG00000054616	cldni	1	0.439665591	-0.258077452	0.081	0.103
378	ENSDARG00000054793	emc10	1	0.243217702	-0.292710867	0.152	0.194
379	ENSDARG00000054823	id3	1	0.001943195	0.301302642	0.192	0.098
380	ENSDARG00000054942	lgals2a	1	0.234807409	0.28314846	0.121	0.088
381	ENSDARG00000055216	tuba1c	1	0.050757067	-0.512669617	0.313	0.391
382	ENSDARG00000055455	gpm6aa	1	0.008859276	-0.581350441	0.283	0.394
383	ENSDARG00000055504	si:ch211-212k18.7	1	0.203640888	-0.250948314	0.091	0.132
384	ENSDARG00000055514	icn2	1	0.969974726	-0.878789751	0.253	0.232
385	ENSDARG00000055618	acta1b	1	0.111989985	-0.534682092	0.131	0.186
386	ENSDARG00000055678	akap12b	1	0.006177558	0.287756662	0.152	0.078
387	ENSDARG00000055723	hsp70l	1	0.039748502	0.425135365	0.394	0.31
388	ENSDARG00000056119	eef1g	1	0.000148126	0.254066397	0.899	0.842
389	ENSDARG00000056498	crp2	1	0.691730052	-0.283924559	0.101	0.113
390	ENSDARG00000056532	serinc2	1	0.020024887	0.32031557	0.202	0.133
391	ENSDARG00000056583	ndufs6	1	0.079198341	-0.262615871	0.162	0.238
392	ENSDARG00000056740	tmeff1b	1	0.338881355	-0.4116608	0.152	0.181
393	ENSDARG00000056744	ela2	1	0.113507235	-1.583118862	0.152	0.211
394	ENSDARG00000056765	ela2l	1	0.525860621	-1.666815489	0.232	0.248
395	ENSDARG00000056795	serpine1	1	0.00035447	0.391791043	0.101	0.034
396	ENSDARG00000056877	vamp2	1	0.176241754	-0.435103077	0.111	0.155
397	ENSDARG00000056964	ilk	1	0.000301759	0.268711811	0.172	0.075
398	ENSDARG00000057378	selenou1a	1	0.391687829	-0.264299412	0.111	0.139
399	ENSDARG00000057437	apodb	1	0.004964216	-0.569209004	0.02	0.106
400	ENSDARG00000057460	crygm2d13	1	0.095707748	-1.029546811	0.414	0.473
401	ENSDARG00000057676	golga7	1	0.021464872	-0.356209893	0.131	0.228
402	ENSDARG00000057698	ctsd	1	0.155844662	-0.494736524	0.333	0.377
403	ENSDARG00000057789	lyz	1	0.122923921	1.644198365	0.101	0.065
404	ENSDARG00000057867	lasp1	1	0.007183833	0.366106029	0.364	0.264
405	ENSDARG00000057913	syt11a	1	0.078089842	-0.478993734	0.121	0.186
406	ENSDARG00000058062	magt1	1	0.014881835	0.27270715	0.242	0.162
407	ENSDARG00000058117	snap25b	1	0.130867653	-0.445740258	0.121	0.174
408	ENSDARG00000058225	arpc4l	1	0.05993895	0.312208192	0.273	0.208
409	ENSDARG00000058371	krt5	1	0.058542016	-0.391367073	0.707	0.716
410	ENSDARG00000058593	sri	1	0.020054429	0.385718101	0.202	0.132
411	ENSDARG00000059054	pdk2b	1	0.012579418	0.268102263	0.263	0.172
412	ENSDARG00000059057	atpv0e2	1	0.112407896	-0.625372822	0.172	0.221
413	ENSDARG00000059391	gyg1b	1	0.159979248	-0.364140299	0.081	0.125
414	ENSDARG00000059601	map1aa	1	0.003277632	-0.644852957	0.03	0.129
415	ENSDARG00000059774	dub	1	0.001272574	0.341812315	0.111	0.045
416	ENSDARG00000059906	sdc4	1	0.002271122	0.387867385	0.434	0.313
417	ENSDARG00000059908	si:ch211-217k17.7	1	0.387727219	0.352298159	0.232	0.206
418	ENSDARG00000059933	plpp3	1	0.000232056	0.339424722	0.202	0.092
419	ENSDARG00000060316	cish	1	0.038625892	0.328455513	0.222	0.155
420	ENSDARG00000060350	apoda.2	1	0.173518867	-1.231682679	0.131	0.18
421	ENSDARG00000061100	nars	1	0.024715459	-0.291535642	0.04	0.109
422	ENSDARG00000061140	colec12	1	0.000493598	0.292170054	0.131	0.052
423	ENSDARG00000061478	igf2bp1	1	0.00060651	0.307090923	0.364	0.225
424	ENSDARG00000061647	nrxn1a	1	0.078749182	-0.466439109	0.051	0.102
425	ENSDARG00000062338	zeb2a	1	0.002480647	0.303477722	0.152	0.072
426	ENSDARG00000063344	fam162a	1	0.383775027	0.33010397	0.141	0.121
427	ENSDARG00000063895	mt-nd1	1	7.50E-05	-0.682025766	0.384	0.571
428	ENSDARG00000063899	mt-nd2	1	0.000539067	-0.777536682	0.535	0.632
429	ENSDARG00000063905	mt-co1	1	0.000160199	-0.670704632	0.687	0.779
430	ENSDARG00000063908	mt-co2	1	0.000671047	-0.587920455	0.97	0.95
431	ENSDARG00000063911	mt-atp6	1	0.001184671	-0.62121654	0.747	0.808
432	ENSDARG00000063912	mt-co3	1	0.001990169	-0.551511862	0.949	0.938
433	ENSDARG00000063914	mt-nd3	1	0.000453997	-0.59964629	0.232	0.398
434	ENSDARG00000063917	mt-nd4	1	0.001427914	-0.477536096	0.465	0.607
435	ENSDARG00000063921	mt-nd5	1	0.025184275	-0.493188674	0.101	0.187
436	ENSDARG00000063924	mt-cyb	1	0.003220367	-0.573969939	0.818	0.817
437	ENSDARG00000067990	myhz1.1	1	0.581756852	-0.705525049	0.737	0.657
438	ENSDARG00000067995	myhz1.2	1	0.217494694	-0.64310704	0.212	0.26
439	ENSDARG00000067997	myhz1.3	1	0.393314154	-0.844347426	0.202	0.227
440	ENSDARG00000068194	klf9	1	0.002793265	0.250253548	0.253	0.151
441	ENSDARG00000068214	ccni	1	6.00E-05	0.340889979	0.758	0.579
442	ENSDARG00000068265	tomm5	1	0.0054202	0.450444554	0.404	0.306
443	ENSDARG00000068457	tnnt3b	1	0.004400362	-0.708172509	0.717	0.758
444	ENSDARG00000068507	crybb1	1	0.011832553	-1.145301494	0.667	0.736
445	ENSDARG00000068582	rnf44	1	0.364108645	-0.312580357	0.121	0.15
446	ENSDARG00000068628	rab8b	1	0.024702735	0.267698699	0.101	0.052
447	ENSDARG00000068680	ctrl	1	0.152851538	-1.623020014	0.101	0.151
448	ENSDARG00000068745	map4l	1	0.209801323	-0.272974768	0.071	0.11
449	ENSDARG00000068974	lim2.1	1	0.216659116	-0.958967912	0.071	0.105
450	ENSDARG00000068995	h2afx1	1	0.064360313	-0.253664181	0.535	0.586
451	ENSDARG00000068996	hist2h2l	1	0.023976559	-0.538308677	0.212	0.305
452	ENSDARG00000069093	col2a1a	1	0.113919153	0.424107893	0.111	0.069
453	ENSDARG00000069496	arl2	1	0.171409193	0.313087704	0.111	0.077
454	ENSDARG00000069619	atf7ip	1	0.402436723	-0.293766182	0.131	0.157
455	ENSDARG00000069801	crygm2d12	1	0.134455191	-0.943686702	0.586	0.625
456	ENSDARG00000069817	crygm2d8	1	0.151099412	-0.807026804	0.071	0.117
457	ENSDARG00000069827	crygm2d11	1	0.010390269	-1.204192766	0.131	0.231
458	ENSDARG00000070155	tuba8l3	1	0.008649835	0.384536852	0.111	0.052
459	ENSDARG00000070391	tspan4b	1	0.00508463	0.269213407	0.131	0.063
460	ENSDARG00000070835	tnnc2	1	0.507332621	-0.410242723	0.505	0.424
461	ENSDARG00000070844	gamt	1	0.159961707	-0.268000136	0.303	0.368
462	ENSDARG00000070873	ccl25b	1	0.047967685	0.611563352	0.141	0.086
463	ENSDARG00000071196	cavin2b	1	0.162106031	0.352346049	0.182	0.141
464	ENSDARG00000071353	MGARP	1	0.015352403	-0.297073089	0.03	0.105
465	ENSDARG00000071445	myoz1b	1	0.155870539	-0.324132289	0.101	0.149
466	ENSDARG00000071626	ptgdsb.2	1	0.035995732	-1.304830679	0.111	0.187
467	ENSDARG00000071658	ywhag2	1	0.045691456	-0.48133254	0.121	0.199
468	ENSDARG00000071673	ctdspla	1	0.000167489	0.42890413	0.293	0.159
469	ENSDARG00000073742	prss59.2	1	0.200702354	-1.719796366	0.354	0.41
470	ENSDARG00000073750	crygm2d18	1	0.399652247	-0.832859905	0.141	0.171
471	ENSDARG00000074001	crygmxl2	1	0.213694505	-0.669628382	0.192	0.24
472	ENSDARG00000074262	nck1a	1	0.049403935	0.372358057	0.111	0.062
473	ENSDARG00000074378	junba	1	0.018936594	0.400546484	0.242	0.163
474	ENSDARG00000074390	tmem176l.4	1	0.006418214	-0.402241604	0.02	0.106
475	ENSDARG00000075542	zfhx4	1	0.088122149	0.425116153	0.162	0.11
476	ENSDARG00000076120	foxp4	1	0.00121206	0.387581622	0.303	0.183
477	ENSDARG00000076386	epdl1	1	0.006956467	-0.596660979	0.071	0.173
478	ENSDARG00000076572	crygm2d7	1	0.198207509	-0.808578199	0.242	0.295
479	ENSDARG00000076790	crygm2d16	1	0.039884045	-1.199516023	0.323	0.403
480	ENSDARG00000076838	apom	1	0.212483243	-0.332128835	0.091	0.135
481	ENSDARG00000077069	srgn	1	0.003198441	0.662442191	0.131	0.061
482	ENSDARG00000077473	mych	1	0.002774757	0.299257171	0.343	0.225
483	ENSDARG00000077811	sox11a	1	0.760323264	-0.532391312	0.141	0.144
484	ENSDARG00000078748	si:ch211-137a8.4	1	0.449780924	-0.286866263	0.152	0.174
485	ENSDARG00000079274	prss59.1	1	0.734242511	-1.701984682	0.253	0.258
486	ENSDARG00000079305	hbae3	1	0.567473893	0.49332765	0.212	0.199
487	ENSDARG00000079687	rnf10	1	0.049717694	0.305048607	0.374	0.302
488	ENSDARG00000086658	crygm2d21	1	0.089657677	-1.102071577	0.374	0.413
489	ENSDARG00000086740	phyh	1	0.021309185	0.288681206	0.111	0.057
490	ENSDARG00000086842	dap1b	1	0.004004162	0.325794504	0.697	0.58
491	ENSDARG00000086881	ier2b	1	0.00259749	0.34885264	0.303	0.192
492	ENSDARG00000086917	crygm2d2	1	0.003100869	-0.994642105	0.657	0.757
493	ENSDARG00000087164	crygm2d4	1	0.985409734	-0.721978079	0.273	0.255
494	ENSDARG00000087301	crygm2d14	1	0.087585692	-0.821367636	0.051	0.103
495	ENSDARG00000087303	cebpd	1	0.063284248	0.26956664	0.525	0.461
496	ENSDARG00000087324	crygm2d1	1	0.476755413	-0.87690428	0.707	0.683
497	ENSDARG00000087390	hbbe1.3	1	0.676845964	0.679933007	0.253	0.25
498	ENSDARG00000087697	lpl	1	0.155664231	0.261314189	0.212	0.163
499	ENSDARG00000087765	crygm2d10	1	0.487432007	-0.927518314	0.657	0.633
500	ENSDARG00000088091	pfn1	1	0.744480495	0.472633377	0.717	0.666
501	ENSDARG00000088330	hbae1.1	1	0.058322476	0.585902259	0.192	0.128
502	ENSDARG00000088619	rexo4	1	0.359134905	0.415490897	0.111	0.09
503	ENSDARG00000088823	crygm2d3	1	0.12626939	-0.903998709	0.384	0.436
504	ENSDARG00000089124	hbae1.3	1	0.265200423	0.666404778	0.152	0.118
505	ENSDARG00000089382	zgc:158463	1	0.108162133	-0.489727839	0.293	0.363
506	ENSDARG00000089475	hbae1.1	1	0.107217356	0.583857759	0.162	0.114
507	ENSDARG00000090428	ctrb1	1	0.128792889	-1.826395899	0.364	0.409
508	ENSDARG00000090444	ponzr1	1	0.002420517	0.302052291	0.111	0.046
509	ENSDARG00000090552	si:dkey-7j14.6	1	0.00044475	0.403995813	0.333	0.2
510	ENSDARG00000090697	eif3ea	1	0.000299824	0.348691763	0.626	0.477
511	ENSDARG00000090722	leg1.1	1	0.464298684	-0.448728138	0.111	0.132
512	ENSDARG00000090872	si:dkey-276j7.1	1	0.732851211	-0.305818136	0.242	0.239
513	ENSDARG00000091148	crygm2d20	1	0.061358117	-1.077846386	0.081	0.146
514	ENSDARG00000091234	si:ch73-335l21.4	1	0.178950807	-0.262954765	0.071	0.116
515	ENSDARG00000091996	tcnbb	1	0.283337307	-0.809445659	0.111	0.142
516	ENSDARG00000092362	hsp70.2	1	0.068326905	0.511778663	0.444	0.375
517	ENSDARG00000092467	si:ch73-46j18.5	1	0.121747689	0.268790849	0.152	0.106
518	ENSDARG00000092609	aup1	1	0.000609286	-0.331408237	0	0.107
519	ENSDARG00000092659	ppp3r1a	1	0.443420392	-0.286883402	0.101	0.123
520	ENSDARG00000092873	zgc:193541	1	0.087576806	-0.288195771	0.404	0.46
521	ENSDARG00000092920	si:ch211-106h4.12	1	5.88E-05	1.454690654	0.111	0.035
522	ENSDARG00000092947	cyt1	1	0.00098053	-1.40589601	0.737	0.786
523	ENSDARG00000092970	tmsb2	1	0.213291512	-0.317745569	0.091	0.13
524	ENSDARG00000093022	selenoh	1	0.002770911	0.488869788	0.313	0.21
525	ENSDARG00000093584	zgc:193505	1	0.496254655	-0.837837728	0.131	0.145
526	ENSDARG00000093844	zgc:136461	1	0.045517124	-1.569351517	0.071	0.138
527	ENSDARG00000094041	krt17	1	0.121812455	-1.504770846	0.182	0.24
528	ENSDARG00000094310	si:ch211-255g12.6	1	0.27234263	-0.752047623	0.475	0.478
529	ENSDARG00000094673	rhoab	1	0.876109515	0.317597104	0.212	0.212
530	ENSDARG00000095268	si:dkey-261h17.1	1	0.003712518	0.344080288	0.101	0.042
531	ENSDARG00000095908	sat1a.2	1	0.00315538	0.468401464	0.303	0.192
532	ENSDARG00000096118	ost4	1	0.002424953	-0.35087429	0.03	0.133
533	ENSDARG00000097157	si:ch211-207n23.2	1	0.018909632	-0.451822903	0.03	0.102
534	ENSDARG00000097824	smco4	1	0.085770348	0.268535086	0.111	0.07
535	ENSDARG00000098368	aplp1	1	0.313406655	-0.465571499	0.091	0.117
536	ENSDARG00000098591	tubb2b	1	0.267349158	-0.317259828	0.263	0.307
537	ENSDARG00000098635	irf2bp2b	1	0.052768378	0.251229056	0.293	0.22
538	ENSDARG00000098753	elmo1	1	0.15815206	-0.341969437	0.061	0.101
539	ENSDARG00000099014	fxyd1	1	0.259281012	0.251573422	0.222	0.192
540	ENSDARG00000099148	bzw1b	1	0.110721565	0.501013568	0.283	0.23
541	ENSDARG00000099197	actc1b	1	0.019397778	-0.555862032	1	0.997
542	ENSDARG00000099200	zgc:123103	1	0.335434823	-0.486622141	0.111	0.141
543	ENSDARG00000099313	naga	1	0.000887546	-0.422726911	0.02	0.132
544	ENSDARG00000099510	cnn3a	1	0.003447787	0.401972135	0.212	0.122
545	ENSDARG00000099663	cox5ab	1	0.082662488	-0.291732456	0.192	0.271
546	ENSDARG00000099744	gap43	1	0.121610992	-0.425989082	0.071	0.119
547	ENSDARG00000099974	ldb3b	1	0.027577101	-0.405115852	0.04	0.107
548	ENSDARG00000100020	pim1	1	0.005577337	0.423939169	0.313	0.213
549	ENSDARG00000100452	nop53	1	0.001032467	0.2691863	0.646	0.496
550	ENSDARG00000100513	rps27l	1	0.341801398	-0.360879312	0.283	0.316
551	ENSDARG00000100582	si:ch211-195b11.3	1	0.066896011	-0.894043847	0.141	0.204
552	ENSDARG00000100825	calm3a	1	0.466189776	-0.371245458	0.152	0.174
553	ENSDARG00000100946	si:ch211-212k18.9	1	0.000248396	0.277980172	0.141	0.056
554	ENSDARG00000101009	cited4b	1	0.002458418	0.392406232	0.222	0.123
555	ENSDARG00000101082	eif3s6ip	1	0.000912464	0.267005906	0.495	0.347
556	ENSDARG00000101199	rbp4	1	0.009579345	0.593894829	0.566	0.463
557	ENSDARG00000101362	mibp	1	0.005949773	0.543849838	0.162	0.085
558	ENSDARG00000101560	psma1	1	0.162142021	0.253224051	0.374	0.326
559	ENSDARG00000101561	dbt	1	0.434320254	0.257644889	0.101	0.083
560	ENSDARG00000101687	CU929259.1	1	0.004287541	-0.267254637	0.02	0.112
561	ENSDARG00000101733	fam168b	1	0.03737055	-0.338466676	0.081	0.156
562	ENSDARG00000101849	adipor2	1	0.189619067	0.274901419	0.273	0.229
563	ENSDARG00000101914	metrnla	1	0.432774737	0.289755205	0.141	0.121
564	ENSDARG00000102048	slc25a43	1	0.000272507	0.475735505	0.323	0.194
565	ENSDARG00000102105	dad1	1	0.15616111	-0.383756757	0.202	0.258
566	ENSDARG00000102129	crygn1	1	0.316580072	-0.436887098	0.091	0.12
567	ENSDARG00000102291	eef1da	1	0.001072771	0.254006333	0.798	0.662
568	ENSDARG00000102332	spint1a	1	0.007450365	-0.266850362	0.02	0.102
569	ENSDARG00000102452	eif3ha	1	0.059396484	0.280929138	0.444	0.362
570	ENSDARG00000102453	slc1a2b	1	0.226788783	-1.127168472	0.071	0.106
571	ENSDARG00000102555	si:dkey-33i11.9	1	0.019762768	-0.266883635	0.03	0.102
572	ENSDARG00000102558	pde6ha	1	0.688167469	-0.474433834	0.212	0.216
573	ENSDARG00000102599	si:ch1073-392o20.2	1	0.050162411	0.32542887	0.121	0.073
574	ENSDARG00000103027	clns1a	1	0.047741869	0.344766568	0.101	0.057
575	ENSDARG00000103199	si:dkey-247k7.2	1	0.014152689	-1.035212664	0.051	0.13
576	ENSDARG00000103720	zgc:162730	1	0.007307228	0.374139481	0.414	0.291
577	ENSDARG00000103846	hspa5	1	0.190539157	-0.3068387	0.081	0.124
578	ENSDARG00000104068	gstp1	1	0.208305439	-0.416639067	0.232	0.287
579	ENSDARG00000104169	si:ch211-212k18.4	1	0.065967537	0.255222722	0.141	0.092
580	ENSDARG00000104181	tmsb1	1	0.120559799	-0.489558185	0.333	0.384
581	ENSDARG00000104279	appa	1	0.656607342	-0.317408239	0.242	0.25
582	ENSDARG00000104347	rtn4b	1	0.059690452	-0.495235479	0.131	0.199
583	ENSDARG00000104353	nop58	1	0.032805981	-0.258052292	0.091	0.173
584	ENSDARG00000104359	anxa1c	1	0.01668411	-1.291981443	0.061	0.139
585	ENSDARG00000104458	rnasekb	1	0.000573057	-0.824922311	0.131	0.279
586	ENSDARG00000104517	uqcr10	1	0.25560195	-0.26110369	0.263	0.311
587	ENSDARG00000104537	cox7c	1	0.043484513	-0.313769007	0.394	0.457
588	ENSDARG00000104945	sncb	1	0.121181976	-0.336397927	0.141	0.201
589	ENSDARG00000105154	creg1	1	0.145078541	0.436883105	0.313	0.266
590	ENSDARG00000109861	BX545855.1	1	0.905536456	-0.866059577	0.758	0.659
591	ENSDARG00000111240	dhrs13a.2	1	0.025780531	-0.934994326	0.04	0.107
592	ENSDARG00000115405	hbbe1.2	1	0.193849568	0.505319183	0.182	0.14
593	ENSDARG00000115701	crygm2d9	1	0.825761434	-0.814649739	0.101	0.102
594	ENSDARG00000116164	crygm2d8	1	0.027054488	-1.094158489	0.343	0.434
595	ENSDARG00000116617	spaca4l	1	0.031147932	-0.653279507	0.071	0.143
