# Supplementary material for: Cell-type-specific responses to the microbiota across all tissues of the larval zebrafish
Source: Cell Rep. Author manuscript; Available in PMC 2023 Oct 23. (PMC10423310; doi:10.1016/j.celrep.2023.112095)
Supplement: MMC23 [file NIHMS1880944-supplement-MMC23.zip › DataS17/Figure6_PanelF_subcluster_GeneLists/subcluster36.tsv]

	gene	gene_NAME	p_val_adj	p_val	avg_logFC	pct.1	pct.2
1	ENSDARG00000099313	naga	2.16E-57	9.81E-62	1.940592468	0.905	0.124
2	ENSDARG00000040178	havcr1	2.73E-20	1.24E-24	1.920653996	0.31	0.031
3	ENSDARG00000040528	lgals3bpb	2.01E-19	9.13E-24	2.105798063	0.262	0.023
4	ENSDARG00000095627	c1qc	2.07E-18	9.38E-23	0.998719406	0.214	0.016
5	ENSDARG00000095695	ms4a17a.10	1.09E-14	4.95E-19	1.165031941	0.19	0.015
6	ENSDARG00000043436	si:dkey-5n18.1	3.66E-13	1.66E-17	1.966796453	0.286	0.036
7	ENSDARG00000088745	MFAP4 (1 of many)	8.19E-13	3.71E-17	1.46005416	0.238	0.026
8	ENSDARG00000103466	ccl35.1	2.44E-12	1.11E-16	0.940841335	0.167	0.013
9	ENSDARG00000093608	ccl34b.1	7.95E-12	3.60E-16	2.83882208	0.357	0.06
10	ENSDARG00000042925	mfng	4.66E-10	2.11E-14	0.905361887	0.167	0.016
11	ENSDARG00000003902	ctsl.1	7.48E-09	3.39E-13	2.539066331	0.333	0.064
12	ENSDARG00000104077	fcer1gl	1.56E-08	7.07E-13	1.337487756	0.31	0.055
13	ENSDARG00000098012	itgae.1	2.01E-08	9.10E-13	1.040646397	0.143	0.013
14	ENSDARG00000102986	csf1ra	2.07E-08	9.38E-13	0.644634751	0.119	0.009
15	ENSDARG00000055504	si:ch211-212k18.7	1.95E-07	8.85E-12	1.418034693	0.452	0.128
16	ENSDARG00000013771	ctss2.2	3.46E-06	1.57E-10	1.114452083	0.381	0.099
17	ENSDARG00000074322	si:ch211-194m7.3	1.04E-05	4.72E-10	0.878781494	0.143	0.017
18	ENSDARG00000036628	cd74b	1.10E-05	5.00E-10	1.019958873	0.143	0.017
19	ENSDARG00000069376	tnfsf12	1.96E-05	8.90E-10	1.20446991	0.167	0.023
20	ENSDARG00000036427	slc3a2a	3.67E-05	1.66E-09	1.384645957	0.357	0.096
21	ENSDARG00000017504	si:ch211-1o7.3	5.37E-05	2.44E-09	0.687895121	0.143	0.018
22	ENSDARG00000101785	laptm5	5.58E-05	2.53E-09	1.029651502	0.214	0.038
23	ENSDARG00000035890	fuca1.1	0.000183651	8.33E-09	1.102610141	0.476	0.164
24	ENSDARG00000067797	spi1a	0.000257689	1.17E-08	0.90471336	0.167	0.026
25	ENSDARG00000079387	si:ch211-102c2.4	0.000274161	1.24E-08	1.558909432	0.19	0.033
26	ENSDARG00000059294	marco	0.000386408	1.75E-08	1.076560608	0.143	0.02
27	ENSDARG00000104329	si:ch73-281k2.5	0.001732466	7.85E-08	0.705110172	0.143	0.021
28	ENSDARG00000055226	slc7a7	0.001788066	8.11E-08	0.671205585	0.119	0.015
29	ENSDARG00000055120	ctsba	0.001788909	8.11E-08	1.636342316	0.571	0.263
30	ENSDARG00000024540	tspan36	0.001926276	8.73E-08	1.244220319	0.452	0.17
31	ENSDARG00000044612	c1qb	0.002447605	1.11E-07	0.509264239	0.119	0.015
32	ENSDARG00000058413	rnaset2l	0.003856138	1.75E-07	0.753166695	0.119	0.016
33	ENSDARG00000094112	slc22a21	0.004275364	1.94E-07	1.236034501	0.167	0.03
34	ENSDARG00000056407	irf8	0.005391538	2.44E-07	0.593301671	0.119	0.016
35	ENSDARG00000088091	pfn1	0.005793991	2.63E-07	0.563504588	0.929	0.665
36	ENSDARG00000070542	mafbb	0.006747358	3.06E-07	0.924603837	0.143	0.023
37	ENSDARG00000068939	xaf1	0.008567075	3.88E-07	0.877091424	0.119	0.017
38	ENSDARG00000101169	grap2b	0.008623785	3.91E-07	0.705574653	0.143	0.023
39	ENSDARG00000098293	si:dkey-27i16.2	0.013018841	5.90E-07	1.139925715	0.167	0.032
40	ENSDARG00000026350	wasb	0.013105078	5.94E-07	0.762626272	0.19	0.04
41	ENSDARG00000109648	si:ch211-147m6.1	0.015901862	7.21E-07	0.904429032	0.119	0.017
42	ENSDARG00000041060	lgals9l3	0.020815107	9.44E-07	0.93450272	0.143	0.025
43	ENSDARG00000068784	vsir	0.033759635	1.53E-06	0.685085861	0.167	0.033
44	ENSDARG00000027063	arpc1b	0.042934627	1.95E-06	0.868518628	0.262	0.073
45	ENSDARG00000088439	gm2a	0.04578896	2.08E-06	1.203365544	0.357	0.13
46	ENSDARG00000055290	mpeg1.1	0.058628541	2.66E-06	0.813309778	0.119	0.019
47	ENSDARG00000019763	acp5a	0.059605009	2.70E-06	0.675848472	0.119	0.019
48	ENSDARG00000040072	scpep1	0.075861248	3.44E-06	1.343653815	0.31	0.106
49	ENSDARG00000018283	cyba	0.081758118	3.71E-06	0.75201065	0.238	0.066
50	ENSDARG00000040513	zgc:92313	0.088915105	4.03E-06	0.756330525	0.286	0.09
51	ENSDARG00000044073	fuca2	0.111214751	5.04E-06	1.027481998	0.357	0.138
52	ENSDARG00000089043	ptpn6	0.122132114	5.54E-06	0.930805496	0.143	0.028
53	ENSDARG00000068572	slc16a1b	0.150807014	6.84E-06	0.37587937	0.119	0.02
54	ENSDARG00000027345	mpzl2b	0.308407294	1.40E-05	0.667327073	0.214	0.059
55	ENSDARG00000040251	ctsk	0.337499593	1.53E-05	1.170663564	0.238	0.071
56	ENSDARG00000102599	si:ch1073-392o20.2	0.576262334	2.61E-05	0.647207771	0.238	0.072
57	ENSDARG00000097157	si:ch211-207n23.2	0.65948755	2.99E-05	0.876053898	0.286	0.1
58	ENSDARG00000000212	krt97	1	0.213315121	1.096723937	0.214	0.155
59	ENSDARG00000000503	stx1b	1	0.197899046	-0.288619161	0.071	0.145
60	ENSDARG00000000563	ttn.1	1	0.496043866	-0.624596256	0.19	0.228
61	ENSDARG00000000853	dstyk	1	0.02827877	-0.367676914	0	0.103
62	ENSDARG00000000966	ncor2	1	0.075091961	0.342140816	0.143	0.073
63	ENSDARG00000001057	bysl	1	0.167466018	-0.349511996	0.119	0.198
64	ENSDARG00000001162	matr3l1.1	1	0.049716016	0.262406429	0.119	0.052
65	ENSDARG00000001241	puf60b	1	0.01037437	-0.447666193	0	0.136
66	ENSDARG00000001578	echs1	1	0.090151022	-0.305336357	0.048	0.138
67	ENSDARG00000001889	tuba1a	1	0.017952675	-0.69849857	0.048	0.2
68	ENSDARG00000001897	man2b1	1	0.003335816	0.29546019	0.119	0.035
69	ENSDARG00000001950	ak1	1	0.022300656	-0.506999044	0.381	0.583
70	ENSDARG00000002131	celf2	1	0.065094053	-0.458592399	0.071	0.185
71	ENSDARG00000002190	chmp2bb	1	0.001020355	0.626863524	0.357	0.18
72	ENSDARG00000002230	sypb	1	0.234171163	-0.341716259	0.048	0.105
73	ENSDARG00000002271	zfand5b	1	0.232147836	-0.26634524	0.167	0.252
74	ENSDARG00000002298	ankrd22	1	0.011648858	0.286464857	0.19	0.087
75	ENSDARG00000002362	ubald1a	1	0.181072509	-0.302517244	0.048	0.112
76	ENSDARG00000002391	tlcd1	1	0.009154845	0.279390047	0.19	0.08
77	ENSDARG00000002552	mapkapk2a	1	0.255964074	0.25523127	0.143	0.096
78	ENSDARG00000002745	tdh	1	0.183099291	0.250166973	0.571	0.509
79	ENSDARG00000002758	dedd1	1	0.233760444	-0.314003532	0.214	0.29
80	ENSDARG00000002768	pvalb2	1	0.810163915	-0.44753801	1	0.999
81	ENSDARG00000002791	atp1a1a.1	1	0.398392052	0.350586834	0.262	0.226
82	ENSDARG00000003081	mybphb	1	0.253125669	-0.46220969	0.071	0.127
83	ENSDARG00000003091	oclnb	1	0.205126688	0.286524096	0.119	0.072
84	ENSDARG00000003113	ada	1	0.050216216	0.255205314	0.143	0.067
85	ENSDARG00000003203	rhcga	1	0.052705272	1.068519564	0.238	0.144
86	ENSDARG00000003216	anxa2a	1	0.030439998	0.604290981	0.31	0.194
87	ENSDARG00000003281	pik3ip1	1	0.077159948	-0.434081346	0.024	0.108
88	ENSDARG00000003308	emc2	1	0.030699329	-0.351959046	0.071	0.211
89	ENSDARG00000003527	mak16	1	0.182120889	-0.27513954	0.071	0.144
90	ENSDARG00000003564	dohh	1	0.079610853	-0.29948812	0.048	0.14
91	ENSDARG00000003655	tmem59l	1	0.021382618	-0.653950092	0.024	0.155
92	ENSDARG00000003695	vdac3	1	0.040401364	-0.266686394	0.19	0.371
93	ENSDARG00000003795	idh2	1	0.019688832	-0.405892484	0.167	0.353
94	ENSDARG00000003820	nr1d2a	1	0.253116325	-0.251742327	0.143	0.217
95	ENSDARG00000003920	setb	1	0.268686747	-0.259599944	0.286	0.352
96	ENSDARG00000003931	cndp2	1	0.014970831	0.785856722	0.143	0.058
97	ENSDARG00000004034	arhgdig	1	0.008838194	0.550176743	0.31	0.166
98	ENSDARG00000004171	rabac1	1	0.039241954	0.653296851	0.214	0.122
99	ENSDARG00000004189	cbx1a	1	0.049443122	-0.488106721	0.024	0.12
100	ENSDARG00000004297	irf2bpl	1	0.017552345	-0.532924882	0	0.119
101	ENSDARG00000004427	dpy30	1	0.109401617	-0.28788318	0.071	0.166
102	ENSDARG00000004452	tardbpl	1	0.075892207	-0.383793916	0.071	0.174
103	ENSDARG00000004588	sox4a	1	0.057393556	-0.393872691	0.071	0.194
104	ENSDARG00000004621	gpm6ab	1	0.030361256	-0.489082776	0.167	0.334
105	ENSDARG00000004748	zgc:100868	1	0.002479419	0.569352156	0.167	0.06
106	ENSDARG00000004906	stip1	1	0.280465802	-0.316250326	0.071	0.122
107	ENSDARG00000005108	oclna	1	0.016829064	0.25762852	0.19	0.088
108	ENSDARG00000005172	dynll2b	1	0.055730006	-0.483932105	0.024	0.117
109	ENSDARG00000005191	ahcy	1	0.752617534	0.318933401	0.333	0.35
110	ENSDARG00000005481	nfkbiaa	1	0.287049464	0.308180775	0.214	0.162
111	ENSDARG00000005560	ywhah	1	0.001677913	-0.894795138	0.024	0.226
112	ENSDARG00000005924	serpina10a	1	0.02872333	-0.291675341	0.048	0.178
113	ENSDARG00000006060	crybg1b	1	0.000195504	0.463313875	0.167	0.048
114	ENSDARG00000006125	csnk1db	1	0.016418287	-0.572480307	0.071	0.224
115	ENSDARG00000006219	gnl3	1	0.188701753	0.347016493	0.167	0.106
116	ENSDARG00000006225	ddx39aa	1	0.333674213	-0.389123668	0.167	0.22
117	ENSDARG00000006242	ptp4a1	1	0.027744379	-0.464153924	0.119	0.277
118	ENSDARG00000006370	atp6v1h	1	0.767434308	0.296446646	0.214	0.201
119	ENSDARG00000006487	anp32a	1	8.62E-05	-1.00020511	0.119	0.42
120	ENSDARG00000006497	rtn1a	1	0.006264772	-0.741468205	0.143	0.351
121	ENSDARG00000006588	zgc:111983	1	0.0012317	1.21714653	0.286	0.13
122	ENSDARG00000006691	rpl12	1	0.009743155	0.26033268	0.929	0.904
123	ENSDARG00000006837	mycn	1	0.045825518	-0.386272256	0.024	0.129
124	ENSDARG00000007034	hnrpkl	1	0.193130078	-0.37964991	0.048	0.106
125	ENSDARG00000007080	rhcgl1	1	0.108694619	0.263005083	0.143	0.076
126	ENSDARG00000007241	mycb	1	0.167698292	-0.277004519	0.071	0.145
127	ENSDARG00000007405	strap	1	0.260419946	0.331245881	0.19	0.136
128	ENSDARG00000007576	crybb1l1	1	0.042686461	-0.65518349	0.31	0.482
129	ENSDARG00000007603	stxbp2	1	0.026720384	0.477176853	0.167	0.079
130	ENSDARG00000007697	fabp7a	1	0.434976656	-0.849642966	0.214	0.283
131	ENSDARG00000007745	uqcrfs1	1	0.382847552	0.278424162	0.333	0.303
132	ENSDARG00000007818	palm1b	1	0.112622172	-0.318563153	0.048	0.134
133	ENSDARG00000007836	ctsla	1	0.012456511	0.996181773	0.571	0.486
134	ENSDARG00000007867	dazap2	1	0.119879834	-0.382141586	0.071	0.156
135	ENSDARG00000007960	hnrnpaba	1	0.008246498	-0.693510441	0.31	0.495
136	ENSDARG00000008020	med31	1	0.379164273	-0.356018432	0.095	0.135
137	ENSDARG00000008030	myl9b	1	0.053759004	-0.454665097	0.024	0.123
138	ENSDARG00000008097	srsf9	1	0.018971003	-0.519078077	0.024	0.153
139	ENSDARG00000008165	caspa	1	0.050533557	0.356409408	0.119	0.054
140	ENSDARG00000008170	dbnla	1	0.004326902	0.260354444	0.167	0.062
141	ENSDARG00000008188	sf1	1	0.027015915	-0.349532463	0	0.105
142	ENSDARG00000008243	cct8	1	0.246836488	0.376424727	0.357	0.296
143	ENSDARG00000008407	tspan7b	1	0.069986276	-0.337255398	0.071	0.189
144	ENSDARG00000008494	myl6	1	0.023413073	-0.788372532	0	0.11
145	ENSDARG00000008502	pno1	1	0.30852145	0.263122495	0.429	0.403
146	ENSDARG00000008678	snx3	1	0.037653338	0.368952236	0.262	0.155
147	ENSDARG00000008803	marcksb	1	0.032303784	-0.594633316	0.048	0.177
148	ENSDARG00000008816	glud1a	1	0.605912085	0.43913744	0.143	0.124
149	ENSDARG00000008867	rap1b	1	0.506928611	0.354711315	0.167	0.14
150	ENSDARG00000008936	sec11a	1	0.815017019	0.32082636	0.095	0.107
151	ENSDARG00000009018	rhbg	1	0.005501519	0.990278501	0.238	0.11
152	ENSDARG00000009106	serinc1	1	0.012946915	-0.621157295	0.19	0.367
153	ENSDARG00000009280	smyd1a	1	0.54117173	-0.272340607	0.095	0.124
154	ENSDARG00000009350	atg3	1	0.214475949	0.558211091	0.119	0.074
155	ENSDARG00000009480	pdcl	1	0.050317674	-0.567378339	0.048	0.151
156	ENSDARG00000009505	prelid3b	1	0.05511189	0.393502439	0.429	0.305
157	ENSDARG00000009534	wls	1	0.252910673	-0.288532552	0.071	0.132
158	ENSDARG00000009544	cldnb	1	0.040760329	0.714935686	0.262	0.156
159	ENSDARG00000009553	gng3	1	0.148354295	-0.53755112	0.143	0.23
160	ENSDARG00000009640	psmb1	1	0.24645779	-0.295603383	0.19	0.273
161	ENSDARG00000009657	fgfr1op2	1	0.020871027	-0.323661987	0	0.113
162	ENSDARG00000009753	sf3b6	1	0.302328	-0.283734008	0.214	0.276
163	ENSDARG00000009771	ppme1	1	0.179847941	-0.317750365	0.048	0.112
164	ENSDARG00000009779	mcl1a	1	0.02975424	0.40362645	0.595	0.488
165	ENSDARG00000009871	snrpc	1	0.074196474	-0.341213102	0.024	0.109
166	ENSDARG00000009950	edf1	1	0.003375358	-0.639261526	0.286	0.488
167	ENSDARG00000009978	icn	1	0.006113565	0.822403482	0.595	0.456
168	ENSDARG00000010008	vim	1	0.022011859	-1.234180467	0.119	0.271
169	ENSDARG00000010137	ldb1a	1	0.019253003	-0.509752326	0	0.116
170	ENSDARG00000010194	eif4bb	1	0.43249754	0.451775388	0.19	0.16
171	ENSDARG00000010250	nqo1	1	0.004519465	0.328828508	0.238	0.106
172	ENSDARG00000010266	igf2bp3	1	0.223797606	-0.304566875	0.095	0.16
173	ENSDARG00000010625	clic2	1	0.047776416	0.450262015	0.143	0.067
174	ENSDARG00000010721	6-Sep	1	0.619802095	-0.300523507	0.095	0.114
175	ENSDARG00000010873	DDX17	1	0.047368468	-0.509695777	0.048	0.155
176	ENSDARG00000011125	snrpb	1	0.603360153	-0.381240711	0.238	0.254
177	ENSDARG00000011170	ndrg2	1	0.082808528	-0.270959572	0.071	0.176
178	ENSDARG00000011462	otub1b	1	0.06709946	-0.357315785	0.024	0.113
179	ENSDARG00000011488	sirt2	1	0.142916176	0.325567018	0.119	0.064
180	ENSDARG00000011545	arrb2b	1	0.646277961	0.313004208	0.143	0.123
181	ENSDARG00000011564	sfpq	1	0.092905461	-0.455565588	0.048	0.131
182	ENSDARG00000011609	FOXK2	1	0.27727374	-0.25073799	0.071	0.125
183	ENSDARG00000011613	rbm39a	1	0.021545337	-0.522856467	0.024	0.149
184	ENSDARG00000011648	snrpd1	1	0.055007912	-0.459899337	0.048	0.15
185	ENSDARG00000011934	gyg1a	1	0.152191064	-0.456922909	0.119	0.205
186	ENSDARG00000012076	apoa1a	1	0.088797073	0.453758919	0.19	0.115
187	ENSDARG00000012078	meis1b	1	0.046436417	-0.476238226	0.071	0.194
188	ENSDARG00000012140	ccnl1b	1	0.064670342	0.261271167	0.167	0.088
189	ENSDARG00000012341	capn9	1	0.000916509	0.439401847	0.19	0.067
190	ENSDARG00000012499	per1b	1	0.59350545	-0.278269662	0.095	0.118
191	ENSDARG00000012513	sdcbp2	1	0.974801224	0.291122915	0.214	0.232
192	ENSDARG00000012682	pfn2l	1	0.057176621	-0.338494691	0.095	0.214
193	ENSDARG00000012684	atp2b1a	1	0.382095234	-0.33408755	0.071	0.114
194	ENSDARG00000012688	eif1b	1	0.009710279	-0.45675228	0.429	0.642
195	ENSDARG00000012747	rer1	1	0.745050362	-0.277061843	0.119	0.13
196	ENSDARG00000012944	myhz2	1	0.254222875	-0.981692777	0.262	0.356
197	ENSDARG00000012972	cfl1l	1	0.148171529	0.488272258	0.381	0.325
198	ENSDARG00000013078	ywhaba	1	0.105182214	-0.503033481	0.286	0.385
199	ENSDARG00000013087	ndrg3a	1	0.640240934	-0.32092634	0.19	0.222
200	ENSDARG00000013351	cirbpb	1	0.435280763	-0.360506948	0.738	0.714
201	ENSDARG00000013430	bhmt	1	0.131840692	-0.391064671	0.31	0.427
202	ENSDARG00000013443	atp6v1ba	1	0.461394139	0.298927622	0.119	0.091
203	ENSDARG00000013475	cct4	1	0.11634659	-0.273511423	0.286	0.4
204	ENSDARG00000013561	pgm1	1	0.143618431	-0.352834938	0.048	0.12
205	ENSDARG00000013623	vdac2	1	0.102793844	-0.284927797	0.548	0.653
206	ENSDARG00000013655	tpd52l2b	1	0.095359263	-0.372215697	0.095	0.196
207	ENSDARG00000013755	actn3a	1	0.467031934	-0.591809439	0.143	0.171
208	ENSDARG00000013804	capns1b	1	0.132484349	0.3124051	0.31	0.222
209	ENSDARG00000013946	ivns1abpb	1	0.102834913	0.417660373	0.167	0.096
210	ENSDARG00000013963	mipb	1	0.130361716	-1.383996474	0.071	0.148
211	ENSDARG00000013966	psma6b	1	0.70111877	0.290883767	0.238	0.223
212	ENSDARG00000013968	psap	1	0.000162175	1.504412548	0.524	0.337
213	ENSDARG00000014053	olfm1b	1	0.156587884	-0.439753565	0.071	0.152
214	ENSDARG00000014085	atp6v1e1a	1	0.261228049	0.289163257	0.143	0.096
215	ENSDARG00000014159	mtdha	1	0.021860228	-0.56139072	0.048	0.184
216	ENSDARG00000014171	bloc1s1	1	0.260622385	-0.301171466	0.071	0.127
217	ENSDARG00000014222	zgc:86598	1	0.980266628	0.27654205	0.19	0.203
218	ENSDARG00000014287	eno2	1	0.02395637	-0.663737101	0	0.109
219	ENSDARG00000014329	npm1a	1	0.145295132	-0.301878981	0.143	0.238
220	ENSDARG00000014361	tmbim4	1	0.953092273	-0.269794753	0.214	0.208
221	ENSDARG00000014420	elavl3	1	0.0350603	-0.601052555	0.095	0.24
222	ENSDARG00000014499	nutf2l	1	0.092921679	0.371620608	0.167	0.095
223	ENSDARG00000014536	pfdn1	1	0.012048922	-0.567206619	0.071	0.232
224	ENSDARG00000014571	ctnnb1	1	0.095356292	-0.586174434	0.143	0.247
225	ENSDARG00000014591	ilf2	1	0.278628625	-0.386002881	0.119	0.177
226	ENSDARG00000014914	lamp2	1	7.11E-05	0.698434438	0.31	0.12
227	ENSDARG00000015050	calm2b	1	0.027960774	-0.690453283	0.333	0.484
228	ENSDARG00000015123	dnase1l4.1	1	0.213320825	0.292123728	0.143	0.091
229	ENSDARG00000015164	mknk2b	1	0.160872974	-0.350063761	0.286	0.386
230	ENSDARG00000015254	fzr1a	1	0.097196445	0.521055484	0.119	0.06
231	ENSDARG00000015310	pitpnbl	1	0.086627633	-0.321589213	0.024	0.106
232	ENSDARG00000015314	zc4h2	1	0.002195478	-0.982084718	0.024	0.224
233	ENSDARG00000015315	psmc5	1	0.131191683	-0.448007599	0.119	0.206
234	ENSDARG00000015392	dhx15	1	0.072014237	-0.380666711	0.024	0.109
235	ENSDARG00000015445	lim2.4	1	0.625461796	-0.576925039	0.381	0.349
236	ENSDARG00000015495	klf3	1	0.191174391	0.419509249	0.143	0.089
237	ENSDARG00000015551	fth1a	1	0.608035625	-0.447500585	0.643	0.684
238	ENSDARG00000015709	hsd17b12a	1	0.351706687	0.257392027	0.143	0.102
239	ENSDARG00000015722	kctd5a	1	0.116822982	-0.281508532	0.048	0.128
240	ENSDARG00000015851	pnn	1	0.056612831	-0.502853447	0.071	0.181
241	ENSDARG00000016143	xiap	1	0.017623455	0.268284129	0.31	0.175
242	ENSDARG00000016238	arl6ip5b	1	0.071239115	-0.308716103	0.071	0.182
243	ENSDARG00000016255	chmp4ba	1	0.011878047	-0.401169962	0	0.132
244	ENSDARG00000016301	zgc:65894	1	0.119851653	-0.572447453	0.048	0.123
245	ENSDARG00000016350	cap1	1	0.022155996	0.255078605	0.119	0.046
246	ENSDARG00000016443	eif3c	1	0.137647704	-0.257955475	0.262	0.373
247	ENSDARG00000016691	cd9b	1	0.220468558	0.379132715	0.19	0.131
248	ENSDARG00000016745	slc35f6	1	0.004747768	0.698743994	0.238	0.108
249	ENSDARG00000016783	srsf6b	1	0.687127792	0.374508733	0.167	0.156
250	ENSDARG00000016793	crybb1l2	1	0.460514141	-0.690669561	0.548	0.559
251	ENSDARG00000016855	sf3b5	1	0.394348995	-0.309524192	0.095	0.137
252	ENSDARG00000016871	smarce1	1	0.033489812	-0.572948443	0.095	0.232
253	ENSDARG00000017084	bud31	1	0.230091778	-0.251603513	0.167	0.24
254	ENSDARG00000017105	vaspb	1	0.310812246	0.265309249	0.119	0.08
255	ENSDARG00000017121	mafba	1	0.012218415	0.516330638	0.119	0.043
256	ENSDARG00000017299	fabp11a	1	0.068749172	1.084789184	0.119	0.057
257	ENSDARG00000017441	mylz3	1	0.465308629	-0.555641799	0.881	0.902
258	ENSDARG00000017489	ifi45	1	0.006227278	0.41008224	0.119	0.039
259	ENSDARG00000017624	krt4	1	0.025050655	0.593578156	0.714	0.669
260	ENSDARG00000017673	nova2	1	0.03514189	-0.646686701	0.143	0.29
261	ENSDARG00000017772	mdh1aa	1	0.339851375	0.504416202	0.452	0.438
262	ENSDARG00000018174	gnai2a	1	0.077687929	0.383268613	0.214	0.126
263	ENSDARG00000018404	krt18a.1	1	0.205266019	-0.452249711	0.119	0.2
264	ENSDARG00000018432	m6pr	1	0.048024365	0.880474172	0.119	0.052
265	ENSDARG00000018524	midn	1	0.24731359	0.339366705	0.238	0.179
266	ENSDARG00000018562	cope	1	0.3116436	0.285797176	0.262	0.21
267	ENSDARG00000018602	rab5aa	1	0.321428889	-0.288534158	0.071	0.117
268	ENSDARG00000018618	cpsf6	1	0.003985636	-0.607671896	0	0.167
269	ENSDARG00000018898	zfand5a	1	0.184153448	0.445584611	0.286	0.23
270	ENSDARG00000018936	zcchc17	1	0.104456801	0.430545325	0.119	0.062
271	ENSDARG00000018985	castor2	1	0.048089107	-0.340476589	0.048	0.163
272	ENSDARG00000019004	smarcd1	1	0.029097068	-0.388459596	0	0.102
273	ENSDARG00000019081	DHDH	1	0.510863073	0.270909595	0.095	0.14
274	ENSDARG00000019098	cd82a	1	0.162283194	-0.435360222	0.048	0.115
275	ENSDARG00000019223	arglu1a	1	0.062028268	-0.448155407	0.024	0.114
276	ENSDARG00000019302	mid1ip1b	1	0.025735843	-0.563767165	0.024	0.147
277	ENSDARG00000019339	uxt	1	0.091085416	-0.27258861	0.024	0.104
278	ENSDARG00000019353	sparc	1	0.235888755	-0.318772163	0.262	0.356
279	ENSDARG00000019360	sec23b	1	0.001285879	0.545900231	0.262	0.112
280	ENSDARG00000019404	atp5f1d	1	0.059715615	0.356298165	0.5	0.369
281	ENSDARG00000019613	ip6k2b	1	0.037346327	-0.465611084	0.071	0.2
282	ENSDARG00000019644	ldhba	1	0.12616013	0.285004871	0.571	0.474
283	ENSDARG00000019702	aldocb	1	0.123035734	-0.351745041	0.143	0.258
284	ENSDARG00000019732	mtch2	1	0.487252394	-0.32547921	0.119	0.15
285	ENSDARG00000019808	evpla	1	0.047933871	0.345858615	0.143	0.069
286	ENSDARG00000019856	atp1a1b	1	0.247134322	-0.461789338	0.048	0.101
287	ENSDARG00000020043	cnot8	1	0.097030777	0.372633248	0.119	0.059
288	ENSDARG00000020101	psmc2	1	0.073368413	-0.2568271	0.071	0.175
289	ENSDARG00000020107	usp2a	1	0.018813474	-0.489947691	0	0.117
290	ENSDARG00000020133	jdp2b	1	0.728198177	0.266035222	0.095	0.121
291	ENSDARG00000020239	lpin1	1	0.768429606	-0.275246519	0.405	0.421
292	ENSDARG00000020405	napab	1	0.090556426	-0.330884721	0.048	0.136
293	ENSDARG00000020442	snx5	1	0.017331683	0.372290793	0.143	0.058
294	ENSDARG00000020497	rab7a	1	0.016154455	0.561140923	0.333	0.202
295	ENSDARG00000020504	h3f3b.1	1	0.050761307	-0.466114998	0.31	0.441
296	ENSDARG00000020574	atp2a1	1	0.292083495	-0.370696662	0.333	0.433
297	ENSDARG00000020609	snap25a	1	0.038881586	-0.776757802	0.071	0.196
298	ENSDARG00000020693	sesn1	1	0.086886862	-0.557632529	0.333	0.445
299	ENSDARG00000020708	mdkb	1	0.016569273	-1.137234674	0.167	0.349
300	ENSDARG00000020847	atp6v0a1a	1	0.011136342	0.345978244	0.119	0.042
301	ENSDARG00000020876	pdk2a	1	0.028117823	-0.431601264	0	0.103
302	ENSDARG00000020984	slc16a10	1	0.044629355	0.304281505	0.143	0.066
303	ENSDARG00000021021	trim35-28	1	0.001295388	0.35612602	0.19	0.069
304	ENSDARG00000021059	alas1	1	0.515207478	0.257916045	0.214	0.185
305	ENSDARG00000021113	ptmaa	1	0.078448762	-0.766673609	0.619	0.655
306	ENSDARG00000021346	pdhb	1	0.389352861	-0.260145131	0.095	0.138
307	ENSDARG00000021366	fbp1a	1	0.307146747	0.370923994	0.238	0.193
308	ENSDARG00000021483	cdc14b	1	0.127485228	0.261005914	0.119	0.063
309	ENSDARG00000021753	ccdc25	1	0.352189917	-0.251834186	0.071	0.117
310	ENSDARG00000021787	abcb5	1	0.009206822	0.374218052	0.19	0.083
311	ENSDARG00000021811	calm3a	1	0.202035945	-0.637646908	0.405	0.487
312	ENSDARG00000021973	st13	1	0.294266718	-0.274119641	0.119	0.178
313	ENSDARG00000022129	rbm4.3	1	0.023288103	-0.707720962	0.143	0.285
314	ENSDARG00000022165	mgst1.2	1	0.003327234	0.636764245	0.357	0.199
315	ENSDARG00000022176	IGLON5	1	0.234747089	-0.322386655	0.048	0.103
316	ENSDARG00000022456	eno1a	1	0.192688984	-0.301462604	0.19	0.284
317	ENSDARG00000022509	cox4i2	1	0.08710357	-0.422017391	0.048	0.141
318	ENSDARG00000022650	cyp2ad3	1	0.012908664	-0.971586773	0.048	0.194
319	ENSDARG00000022684	fkbp1aa	1	0.325411877	-0.305408929	0.524	0.56
320	ENSDARG00000022970	tm9sf1	1	0.006424724	0.323335309	0.119	0.038
321	ENSDARG00000023188	lcp1	1	6.18E-05	0.507227162	0.143	0.032
322	ENSDARG00000023190	kpna4	1	0.732802233	0.293368836	0.119	0.11
323	ENSDARG00000023220	selenot2	1	0.284455104	0.431230296	0.238	0.185
324	ENSDARG00000023299	snu13b	1	0.922353976	0.281444612	0.214	0.222
325	ENSDARG00000023323	ywhaqb	1	0.151699281	-0.422103287	0.167	0.256
326	ENSDARG00000023394	slc37a2	1	0.017847391	0.876439854	0.214	0.111
327	ENSDARG00000023672	timm8a	1	0.04539602	-0.321544727	0.024	0.124
328	ENSDARG00000023852	lsm4	1	0.093889006	-0.337088008	0.071	0.17
329	ENSDARG00000023967	atp6v1c1a	1	0.048840624	-0.438540772	0.024	0.124
330	ENSDARG00000024047	tmem38a	1	0.383043421	-0.299598718	0.095	0.14
331	ENSDARG00000024195	znf395b	1	0.012871237	-0.717778154	0.095	0.256
332	ENSDARG00000024209	wasf2	1	0.035184401	0.773433128	0.167	0.083
333	ENSDARG00000024433	pvalb4	1	0.201511589	-0.974016541	0.238	0.328
334	ENSDARG00000024478	mpc2	1	0.020498307	-0.440831258	0.119	0.279
335	ENSDARG00000024548	cryba4	1	0.693912946	-0.702741575	0.762	0.747
336	ENSDARG00000024746	hsp90aa1.2	1	0.15445536	-0.563134998	0.119	0.201
337	ENSDARG00000024877	ptgr1	1	0.330480396	-0.338621201	0.095	0.144
338	ENSDARG00000025091	ezrb	1	0.459966945	0.383875929	0.143	0.11
339	ENSDARG00000025147	cd63	1	0.005107666	0.477856581	0.595	0.4
340	ENSDARG00000025254	s100a10b	1	0.382506201	0.559117611	0.333	0.29
341	ENSDARG00000025269	pdcd6ip	1	0.560127164	0.304182823	0.143	0.119
342	ENSDARG00000025326	myl12.2	1	0.227824062	-0.257126731	0.095	0.165
343	ENSDARG00000025348	igfbp5b	1	0.0177567	-0.88603668	0	0.119
344	ENSDARG00000025375	idh1	1	0.107763146	0.361038141	0.214	0.135
345	ENSDARG00000025391	pfdn2	1	0.273570053	0.288203156	0.167	0.116
346	ENSDARG00000025522	sgk1	1	0.437161036	0.261487221	0.167	0.131
347	ENSDARG00000025789	chd4b	1	0.651286274	-0.428906381	0.143	0.158
348	ENSDARG00000025855	camk2n1a	1	0.548180288	-0.384615041	0.119	0.148
349	ENSDARG00000026582	iscub	1	0.142675169	-0.406930354	0.048	0.118
350	ENSDARG00000026655	tspo	1	0.561710102	-0.316919985	0.19	0.223
351	ENSDARG00000026712	rab5c	1	0.229957086	0.402897241	0.262	0.206
352	ENSDARG00000026726	anxa1a	1	0.002433511	0.428161196	0.571	0.352
353	ENSDARG00000026766	bcl2l10	1	0.090482282	-0.514623784	0.024	0.103
354	ENSDARG00000026829	cotl1	1	0.017495418	0.562703717	0.333	0.206
355	ENSDARG00000027088	ptgdsb.1	1	0.44627189	-0.700945112	0.286	0.363
356	ENSDARG00000027099	psmc4	1	0.325038683	0.341062458	0.238	0.193
357	ENSDARG00000027141	ube2l3b	1	0.169711435	-0.381559163	0.095	0.166
358	ENSDARG00000027182	rnf25	1	0.279208487	0.412123556	0.167	0.119
359	ENSDARG00000027200	gabarapl2	1	0.08027476	-0.56339224	0.19	0.3
360	ENSDARG00000027249	btg1	1	0.549843136	-0.253065378	0.524	0.573
361	ENSDARG00000027355	slc25a4	1	0.077617604	-0.358909475	0.048	0.149
362	ENSDARG00000027529	hmox1a	1	0.000117235	1.682392209	0.119	0.026
363	ENSDARG00000027734	srsf5b	1	0.725949182	-0.319270348	0.095	0.107
364	ENSDARG00000027740	adcyap1b	1	0.050018577	-0.94987324	0.024	0.125
365	ENSDARG00000027750	dpp7	1	0.00186508	1.055790779	0.286	0.142
366	ENSDARG00000027887	zfyve21	1	0.657846899	0.258550339	0.119	0.102
367	ENSDARG00000028067	bnip3lb	1	0.200136876	0.324568161	0.214	0.152
368	ENSDARG00000028096	cldn23a	1	0.090742121	0.681166407	0.143	0.077
369	ENSDARG00000028198	ube2v2	1	0.069146645	-0.48274746	0.19	0.314
370	ENSDARG00000028213	ttn.2	1	0.375763806	-0.607996369	0.167	0.216
371	ENSDARG00000028335	hmga1a	1	0.122098777	-0.332946193	0.214	0.337
372	ENSDARG00000028396	fkbp5	1	0.326891374	0.358476392	0.238	0.193
373	ENSDARG00000028614	mospd1	1	0.077655079	-0.279963964	0.024	0.11
374	ENSDARG00000028618	krt18b	1	0.617158688	0.358484265	0.214	0.184
375	ENSDARG00000029064	uqcrq	1	0.259840966	-0.438988872	0.286	0.339
376	ENSDARG00000029069	tnni2a.4	1	0.883010435	-0.535818237	0.857	0.84
377	ENSDARG00000029290	stx11b.1	1	0.138027424	0.33284841	0.143	0.084
378	ENSDARG00000029415	mtx2	1	0.217399839	0.317915664	0.143	0.09
379	ENSDARG00000029445	zgc:56676	1	0.059580954	-0.464939371	0.143	0.267
380	ENSDARG00000029688	hsp70.1	1	0.085382344	-0.412725156	0.119	0.232
381	ENSDARG00000029995	tnni2b.2	1	0.111878697	-0.796073656	0.048	0.128
382	ENSDARG00000030106	stmn4	1	0.153725913	-0.470946799	0.048	0.118
383	ENSDARG00000030241	vbp1	1	0.043575077	-0.396202949	0.071	0.193
384	ENSDARG00000030270	tnnt3a	1	0.168657234	-0.434581853	0.048	0.114
385	ENSDARG00000030349	cryba2a	1	0.333738377	-0.641062309	0.333	0.395
386	ENSDARG00000030411	crygn2	1	0.594597011	-0.740490506	0.69	0.688
387	ENSDARG00000030479	hmgb1b	1	0.027498134	-0.758936173	0.238	0.385
388	ENSDARG00000030537	psmc1a	1	0.037967849	-0.342955802	0.024	0.135
389	ENSDARG00000030614	syt1a	1	0.049611489	-0.823025177	0.024	0.12
390	ENSDARG00000030694	atp6v1e1b	1	0.125913393	-0.345646317	0.143	0.251
391	ENSDARG00000030716	ing4	1	0.0112252	-0.634364831	0.024	0.169
392	ENSDARG00000030789	ddx18	1	0.195493173	-0.283961948	0.048	0.108
393	ENSDARG00000031164	tuba8l2	1	0.147643358	-0.309785708	0.19	0.291
394	ENSDARG00000031214	arcn1b	1	0.073666263	0.37500607	0.143	0.073
395	ENSDARG00000031317	ppdpfb	1	0.000251812	-0.587747608	0.429	0.678
396	ENSDARG00000031343	rab6bb	1	0.06811244	-0.343461821	0.024	0.116
397	ENSDARG00000031427	calm2a	1	0.013319639	-0.756922377	0.143	0.315
398	ENSDARG00000031435	TXN	1	0.202188893	0.370885375	0.524	0.546
399	ENSDARG00000031681	atp6v0b	1	0.831940948	0.271125081	0.143	0.14
400	ENSDARG00000031720	clstn1	1	0.014239868	-0.667106827	0	0.126
401	ENSDARG00000031756	mef2aa	1	0.085540493	-0.354355843	0.024	0.106
402	ENSDARG00000031776	fthl27	1	0.670571653	1.069158831	0.595	0.669
403	ENSDARG00000031929	stard14	1	0.122910248	0.39470419	0.167	0.1
404	ENSDARG00000032296	pomp	1	0.084323642	0.321995741	0.381	0.278
405	ENSDARG00000032317	tox	1	0.02827877	-0.576320274	0	0.103
406	ENSDARG00000032575	ywhaz	1	0.407582211	-0.282800299	0.238	0.29
407	ENSDARG00000032619	tob1a	1	0.0059406	-0.479337735	0.143	0.356
408	ENSDARG00000032630	neb	1	0.090123162	-0.383798598	0.024	0.107
409	ENSDARG00000032802	ktn1	1	0.500866633	0.394628084	0.119	0.092
410	ENSDARG00000032868	pde4ba	1	0.179932647	-0.391023564	0.048	0.109
411	ENSDARG00000032929	cryba1l1	1	0.037779133	-1.111977693	0.595	0.702
412	ENSDARG00000032997	rnf185	1	0.055505038	-0.495410812	0.119	0.234
413	ENSDARG00000033009	h3f3c	1	0.023094664	-0.657245029	0.381	0.524
414	ENSDARG00000033138	lyrm2	1	0.319412024	-0.266103101	0.143	0.204
415	ENSDARG00000033184	prkar2aa	1	0.450207312	-0.270941759	0.095	0.13
416	ENSDARG00000033234	stmn2a	1	0.178441713	-0.341456154	0.048	0.115
417	ENSDARG00000033285	gsto2	1	0.142101309	0.313550858	0.19	0.122
418	ENSDARG00000033382	grifin	1	0.49425961	-0.488855827	0.095	0.133
419	ENSDARG00000033450	nkap	1	0.039627548	-0.520442452	0.071	0.193
420	ENSDARG00000033614	rasgef1ba	1	0.147516894	0.30881088	0.286	0.213
421	ENSDARG00000033655	stmn1b	1	0.056025106	-0.88095284	0.31	0.43
422	ENSDARG00000033683	tpma	1	0.293075013	-0.543615367	0.857	0.862
423	ENSDARG00000033789	ndufb7	1	0.078638872	-0.286487014	0.167	0.29
424	ENSDARG00000034117	rarga	1	0.476743077	-0.264731832	0.071	0.101
425	ENSDARG00000034187	calm1b	1	0.008693605	-0.864733275	0.024	0.177
426	ENSDARG00000034368	hexb	1	0.024013867	0.687065134	0.238	0.136
427	ENSDARG00000034427	jpt2	1	0.176284181	0.286110733	0.262	0.187
428	ENSDARG00000034670	ube2e2	1	0.107313202	-0.523651606	0.071	0.154
429	ENSDARG00000034677	scel	1	0.002365607	0.51239767	0.238	0.098
430	ENSDARG00000034817	asah1b	1	0.000569423	0.824585818	0.262	0.107
431	ENSDARG00000034836	si:dkey-222n6.2	1	0.001653255	0.755232272	0.214	0.085
432	ENSDARG00000035043	pfdn5	1	0.497577858	0.302840119	0.167	0.139
433	ENSDARG00000035129	zgc:101858	1	0.978144622	0.260546266	0.143	0.146
434	ENSDARG00000035136	selenow1	1	0.051612778	0.523929475	0.5	0.404
435	ENSDARG00000035325	srsf7a	1	0.006516994	-0.600257602	0.048	0.22
436	ENSDARG00000035327	ckma	1	0.021482867	-0.646257699	0.571	0.748
437	ENSDARG00000035458	atp2a1l	1	0.294070164	-0.40021585	0.19	0.269
438	ENSDARG00000035519	histh1l	1	0.20899081	-0.488053685	0.619	0.741
439	ENSDARG00000035549	uprt	1	0.409992045	0.278482965	0.143	0.108
440	ENSDARG00000035715	marcksl1b	1	0.002686505	-0.764549588	0.333	0.575
441	ENSDARG00000035719	arl5c	1	0.001981064	0.886976072	0.262	0.116
442	ENSDARG00000035751	ipo7	1	0.187934715	0.27395068	0.31	0.23
443	ENSDARG00000035810	rgcc	1	0.908292652	0.943965129	0.19	0.206
444	ENSDARG00000035918	bzw2	1	0.027606156	0.903397105	0.119	0.048
445	ENSDARG00000035987	psmg2	1	0.086402864	-0.272925826	0.024	0.102
446	ENSDARG00000036036	mdka	1	0.704852355	-0.459187065	0.167	0.189
447	ENSDARG00000036040	atg13	1	0.013840233	-0.50726702	0.024	0.161
448	ENSDARG00000036073	cebpg	1	0.186426437	-0.270270078	0.048	0.11
449	ENSDARG00000036074	cebpa	1	0.006483024	0.738264423	0.262	0.133
450	ENSDARG00000036080	cd81a	1	0.026989244	-0.687553971	0.262	0.428
451	ENSDARG00000036096	smad3a	1	0.456349844	-0.272488663	0.071	0.102
452	ENSDARG00000036102	ctdsp2	1	0.096045213	-0.460852184	0.167	0.264
453	ENSDARG00000036107	txnipa	1	0.341279535	0.404056252	0.333	0.299
454	ENSDARG00000036282	rnaset2	1	0.252718797	0.63604531	0.167	0.119
455	ENSDARG00000036329	ndufa1	1	0.195180744	-0.421255434	0.19	0.264
456	ENSDARG00000036394	pop7	1	0.190732499	-0.420503129	0.048	0.106
457	ENSDARG00000036438	ndufv1	1	0.267998975	0.407186892	0.214	0.162
458	ENSDARG00000036577	atp6v0cb	1	0.479771573	-0.257369358	0.214	0.261
459	ENSDARG00000036588	mhc1zba	1	0.064559243	0.299446492	0.31	0.202
460	ENSDARG00000036684	ndufa7	1	0.173094421	-0.30133723	0.095	0.175
461	ENSDARG00000036754	hmgn3	1	0.018040502	-0.730655142	0.119	0.273
462	ENSDARG00000036832	cyt1l	1	0.50932688	0.350815752	0.333	0.318
463	ENSDARG00000036834	krt92	1	0.223503335	0.73886885	0.167	0.114
464	ENSDARG00000036967	smox	1	0.246851617	0.345945554	0.214	0.156
465	ENSDARG00000037108	pfdn6	1	0.108869792	-0.383448621	0.071	0.156
466	ENSDARG00000037116	cxcl12a	1	0.208360899	-0.998584521	0.048	0.107
467	ENSDARG00000037229	denr	1	0.297664175	-0.314284033	0.119	0.177
468	ENSDARG00000037307	gnpda1	1	0.116374657	0.5011538	0.119	0.064
469	ENSDARG00000037318	ddost	1	0.533590663	0.272728633	0.143	0.114
470	ENSDARG00000037402	lim2.3	1	0.538805258	-0.347058014	0.167	0.132
471	ENSDARG00000037746	actb1	1	0.000345243	0.765893181	0.738	0.59
472	ENSDARG00000037783	proza	1	0.059474444	-0.373970355	0.071	0.187
473	ENSDARG00000037789	pvalb1	1	0.713845214	-0.413369379	0.976	0.998
474	ENSDARG00000037790	pvalb8	1	0.223208896	-0.47944773	0.167	0.253
475	ENSDARG00000037810	adtrp1	1	0.003361455	0.355696816	0.143	0.048
476	ENSDARG00000037870	actb2	1	0.000690122	0.447241981	0.976	0.915
477	ENSDARG00000037919	rbbp6	1	0.230175951	-0.250382461	0.048	0.104
478	ENSDARG00000037962	psmb7	1	0.012571514	-0.636851478	0.119	0.291
479	ENSDARG00000037965	srrm2	1	0.056583666	-0.443352151	0.048	0.15
480	ENSDARG00000037997	tubb5	1	0.042225839	-1.071266622	0.024	0.13
481	ENSDARG00000038010	rac2	1	0.00827322	0.393845417	0.167	0.066
482	ENSDARG00000038025	cbx7a	1	0.337946234	-0.255004582	0.167	0.231
483	ENSDARG00000038030	rbx1	1	0.02184207	-0.619769156	0.19	0.344
484	ENSDARG00000038075	cyc1	1	0.08461348	-0.356935072	0.167	0.28
485	ENSDARG00000038306	tsc22d1	1	0.041442597	-0.459425766	0.048	0.165
486	ENSDARG00000038473	ube2d3	1	0.119979454	-0.285287545	0.048	0.129
487	ENSDARG00000038559	h1f0	1	0.000291569	-1.099070883	0.19	0.463
488	ENSDARG00000038566	gnptg	1	0.1155647	-0.320709779	0.048	0.126
489	ENSDARG00000038608	sdhc	1	0.29781208	-0.282732943	0.214	0.277
490	ENSDARG00000038901	tmem256	1	0.120694049	-0.272166987	0.048	0.125
491	ENSDARG00000039051	hhatla	1	0.151909939	0.371986975	0.143	0.085
492	ENSDARG00000039150	lgmn	1	0.001220526	0.846269227	0.381	0.202
493	ENSDARG00000039185	nfyba	1	0.332508211	-0.300039622	0.071	0.117
494	ENSDARG00000039211	zgc:77439	1	0.230199646	-0.368634992	0.071	0.132
495	ENSDARG00000039381	ch25hl1.1	1	0.005345743	0.337363188	0.119	0.038
496	ENSDARG00000039578	pa2g4a	1	0.313076103	-0.369329877	0.119	0.171
497	ENSDARG00000039914	gapdhs	1	0.183971858	-0.344615699	0.381	0.493
498	ENSDARG00000039931	slc25a33	1	0.3142948	0.363938091	0.238	0.185
499	ENSDARG00000039980	ppt1	1	0.09683627	0.405966749	0.333	0.241
500	ENSDARG00000040059	gbp	1	0.660015079	0.353205654	0.262	0.252
501	ENSDARG00000040076	pycard	1	0.000486178	0.850095225	0.31	0.14
502	ENSDARG00000040121	psma2	1	0.444003654	0.334519027	0.214	0.183
503	ENSDARG00000040158	cdc42l	1	0.318220151	0.319321717	0.238	0.185
504	ENSDARG00000040184	syncrip	1	0.039935404	-0.431994474	0.19	0.348
505	ENSDARG00000040237	mef2d	1	0.463429765	-0.342742045	0.095	0.129
506	ENSDARG00000040291	cadm4	1	0.093648343	-0.602298328	0.048	0.131
507	ENSDARG00000040295	apoeb	1	0.024339816	1.675696685	0.286	0.166
508	ENSDARG00000040534	epcam	1	0.049127083	0.633425729	0.333	0.225
509	ENSDARG00000040565	ckmb	1	0.000126739	-1.156444445	0.262	0.586
510	ENSDARG00000040607	rtf2	1	0.367994415	-0.305370712	0.095	0.141
511	ENSDARG00000040717	macc1	1	0.002568783	0.276674503	0.119	0.035
512	ENSDARG00000040764	id1	1	0.347329724	-0.358074261	0.214	0.278
513	ENSDARG00000040874	add3a	1	0.184308504	-0.452785402	0.048	0.109
514	ENSDARG00000040971	zgc:92606	1	0.067132361	-0.507792268	0.238	0.366
515	ENSDARG00000041011	gemin7	1	0.399235185	0.271459964	0.119	0.086
516	ENSDARG00000041022	pdcd4b	1	0.171537653	-0.391023163	0.048	0.112
517	ENSDARG00000041051	mid1ip1a	1	0.006866955	0.638592212	0.286	0.141
518	ENSDARG00000041108	ctsh	1	0.130484598	0.744606709	0.119	0.066
519	ENSDARG00000041155	morf4l1	1	0.493990816	0.25935336	0.214	0.184
520	ENSDARG00000041306	mrps25	1	0.081454036	-0.309147662	0.024	0.105
521	ENSDARG00000041339	zgc:92380	1	0.242687808	-0.293876581	0.048	0.104
522	ENSDARG00000041505	itm2bb	1	0.016172684	0.48758027	0.238	0.124
523	ENSDARG00000041592	dcun1d2b	1	0.084795666	0.411963247	0.19	0.111
524	ENSDARG00000041623	mt2	1	0.359153006	0.514938318	0.31	0.256
525	ENSDARG00000041875	ube2v1	1	0.10915749	-0.360915805	0.19	0.295
526	ENSDARG00000041921	hsbp1b	1	0.368076489	-0.344600475	0.238	0.286
527	ENSDARG00000041925	cryba2b	1	0.939510521	-0.688221356	0.714	0.651
528	ENSDARG00000041947	styk1b	1	0.02932662	0.418910548	0.143	0.064
529	ENSDARG00000041959	cxcr4b	1	0.000811497	0.878259623	0.119	0.031
530	ENSDARG00000042055	fam129aa	1	0.001623033	0.364229949	0.167	0.056
531	ENSDARG00000042151	skia	1	0.094609925	0.259863852	0.119	0.059
532	ENSDARG00000042319	cdca4	1	0.276719779	-0.406352385	0.071	0.121
533	ENSDARG00000042322	si:dkey-177p2.6	1	0.148019087	0.263094474	0.31	0.217
534	ENSDARG00000042533	gstm.1	1	0.027525664	-0.352328222	0.024	0.148
535	ENSDARG00000042620	gstr	1	0.879253686	0.367508379	0.214	0.224
536	ENSDARG00000042660	fam32a	1	0.063558302	0.331269817	0.381	0.267
537	ENSDARG00000042708	tuba8l	1	0.318794131	-0.344736413	0.119	0.172
538	ENSDARG00000042725	cebpb	1	0.000672619	1.175497573	0.405	0.22
539	ENSDARG00000042823	spcs2	1	0.181380696	-0.321328062	0.071	0.141
540	ENSDARG00000042824	nfe2l2a	1	0.001805597	0.671933256	0.357	0.195
541	ENSDARG00000042927	mapre1a	1	0.000833393	0.783731937	0.238	0.096
542	ENSDARG00000042933	bloc1s6	1	0.059014033	0.339886639	0.429	0.335
543	ENSDARG00000042948	dnajc5aa	1	0.058578436	-0.456129296	0.024	0.12
544	ENSDARG00000043009	fam43a	1	0.007280851	0.320832692	0.19	0.08
545	ENSDARG00000043081	ctsz	1	0.007339191	1.232857172	0.262	0.134
546	ENSDARG00000043128	cldne	1	0.044928647	0.800092282	0.19	0.104
547	ENSDARG00000043154	ucp2	1	0.024124101	0.643674274	0.595	0.486
548	ENSDARG00000043257	ckbb	1	0.121370606	-0.454400336	0.357	0.482
549	ENSDARG00000043287	atg101	1	0.060293381	-0.382721218	0.024	0.117
550	ENSDARG00000043313	ank2b	1	0.020751214	-0.607851738	0	0.114
551	ENSDARG00000043484	ube2d2	1	0.181851638	-0.263857562	0.167	0.252
552	ENSDARG00000043485	si:ch211-22i13.2	1	0.079098932	-0.377027078	0.024	0.106
553	ENSDARG00000043631	bcas2	1	0.489839024	-0.332756989	0.167	0.2
554	ENSDARG00000043665	glrx5	1	0.128321944	-0.33810632	0.048	0.124
555	ENSDARG00000043701	gpd1a	1	0.020331137	0.574923823	0.119	0.047
556	ENSDARG00000043757	ptbp3	1	0.18811837	-0.352689307	0.071	0.14
557	ENSDARG00000043795	arhgdia	1	0.001956966	0.706821982	0.357	0.192
558	ENSDARG00000043848	sod1	1	0.130464781	0.281709501	0.476	0.383
559	ENSDARG00000044125	txn	1	0.814802832	0.747071727	0.095	0.109
560	ENSDARG00000044153	ppp1cb	1	0.302177312	-0.276398807	0.095	0.149
561	ENSDARG00000044254	anxa3b	1	0.069695966	0.774693961	0.167	0.094
562	ENSDARG00000044332	zranb2	1	0.051438705	-0.427752303	0.024	0.121
563	ENSDARG00000044345	cyfip1	1	0.000132472	0.624178583	0.214	0.069
564	ENSDARG00000044562	cycsb	1	0.706556534	0.302234551	0.286	0.273
565	ENSDARG00000044619	birc2	1	0.1922882	-0.340121351	0.095	0.169
566	ENSDARG00000044628	dtd1	1	0.083086053	0.293924173	0.167	0.092
567	ENSDARG00000044684	rbp4l	1	0.261687497	0.6118932	0.286	0.213
568	ENSDARG00000044751	ddt	1	0.459595653	0.264925206	0.19	0.156
569	ENSDARG00000044902	atp2b2	1	0.032755477	0.394869499	0.286	0.169
570	ENSDARG00000044972	bcap31	1	0.016888957	0.478922155	0.119	0.045
571	ENSDARG00000045146	tomm22	1	0.030321792	-0.403300501	0.024	0.136
572	ENSDARG00000045248	h3f3d	1	0.012552433	-0.600326975	0.667	0.768
573	ENSDARG00000045297	phb2a	1	0.254691942	0.63014534	0.167	0.118
574	ENSDARG00000045352	cst14a.2	1	0.055731057	0.71018962	0.357	0.27
575	ENSDARG00000045364	trappc3	1	0.358251894	0.499943746	0.119	0.081
576	ENSDARG00000045372	ngdn	1	0.04179817	-0.410198086	0.048	0.158
577	ENSDARG00000045399	cct5	1	0.005340004	-0.429718535	0.167	0.37
578	ENSDARG00000045490	ndufb2	1	0.038007809	0.329330219	0.405	0.281
579	ENSDARG00000045542	lamtor4	1	0.017823397	0.681539898	0.286	0.164
580	ENSDARG00000045543	atp6v1f	1	0.033796617	0.387925354	0.119	0.05
581	ENSDARG00000045549	bik	1	0.101597533	0.336717141	0.143	0.079
582	ENSDARG00000045639	elavl4	1	0.053042541	-0.77621794	0.095	0.21
583	ENSDARG00000045695	myca	1	0.089117419	-0.296553884	0.024	0.107
584	ENSDARG00000045847	si:ch211-214j24.10	1	0.97986895	0.254809552	0.143	0.152
585	ENSDARG00000045877	ube2nb	1	0.046781403	-0.465776684	0.048	0.155
586	ENSDARG00000045898	si:ch211-152c2.3	1	0.077002942	-0.704363985	0.024	0.107
587	ENSDARG00000045913	mrps10	1	0.007896817	-0.39540928	0	0.145
588	ENSDARG00000045914	si:ch211-51e12.7	1	0.01966005	-0.559167601	0.024	0.152
589	ENSDARG00000045947	hrc	1	0.000774281	1.220445876	0.286	0.133
590	ENSDARG00000045979	zgc:153704	1	0.401799531	-0.637421861	0.095	0.141
591	ENSDARG00000046022	tmed7	1	0.668891444	0.301602509	0.286	0.284
592	ENSDARG00000046030	zgc:110339	1	0.058839752	0.368994782	0.286	0.184
593	ENSDARG00000046081	bloc1s2	1	0.001255154	0.444795656	0.19	0.068
594	ENSDARG00000046106	rab10	1	0.825083603	-0.266020097	0.19	0.196
595	ENSDARG00000046143	prkab1b	1	0.131819443	0.333940724	0.19	0.12
596	ENSDARG00000051875	islr2	1	0.060953558	-0.477612257	0.024	0.121
597	ENSDARG00000051886	ankrd11	1	0.339836728	-0.304092863	0.143	0.196
598	ENSDARG00000051975	cd99	1	0.017618199	0.323666079	0.214	0.105
599	ENSDARG00000052113	hexa	1	0.033785578	0.276461528	0.119	0.049
600	ENSDARG00000052150	pbx4	1	0.470784801	-0.401623108	0.119	0.149
601	ENSDARG00000052304	uqcrc1	1	0.266236023	-0.273419595	0.167	0.234
602	ENSDARG00000052334	ociad1	1	0.414937188	0.404102541	0.119	0.088
603	ENSDARG00000052419	ankrd12	1	0.245651112	-0.251122973	0.095	0.16
604	ENSDARG00000052623	bsdc1	1	0.107736968	0.259191358	0.214	0.132
605	ENSDARG00000052695	nr2f1a	1	0.024094097	-0.71015666	0	0.109
606	ENSDARG00000052712	suclg1	1	0.926933424	0.290116146	0.262	0.273
607	ENSDARG00000052833	zfand3	1	0.102779044	-0.366923271	0.071	0.165
608	ENSDARG00000052856	khdrbs1a	1	0.020244168	-0.718064178	0.333	0.485
609	ENSDARG00000052966	nmt1a	1	0.067598073	0.268810054	0.143	0.071
610	ENSDARG00000052994	slc25a28	1	0.765875731	0.297066367	0.143	0.135
611	ENSDARG00000053129	carhsp1	1	0.499302924	-0.3767742	0.143	0.172
612	ENSDARG00000053130	pcp4a	1	0.254958718	-0.44368945	0.048	0.101
613	ENSDARG00000053254	mylpfa	1	0.106746518	-0.65636882	0.929	0.975
614	ENSDARG00000053358	basp1	1	0.098923092	-0.379373678	0.048	0.139
615	ENSDARG00000053370	eif3jb	1	0.236605692	0.277962326	0.214	0.16
616	ENSDARG00000053381	plpp1a	1	0.208212803	-0.253237972	0.048	0.108
617	ENSDARG00000053684	aldob	1	0.003229782	0.41971948	0.833	0.735
618	ENSDARG00000053753	mff	1	0.543604414	0.518555445	0.119	0.099
619	ENSDARG00000053858	crip1	1	0.689409579	-0.519746805	0.262	0.218
620	ENSDARG00000053862	crygmx	1	0.293792938	-0.559336956	0.619	0.693
621	ENSDARG00000053875	cryba1b	1	0.081585801	-0.830284197	0.548	0.65
622	ENSDARG00000053973	fetub	1	0.251180547	0.350516142	0.167	0.247
623	ENSDARG00000053990	hmgb2b	1	0.027088762	-0.626256363	0.238	0.388
624	ENSDARG00000054058	h1fx	1	0.025703274	-0.7807246	0.214	0.387
625	ENSDARG00000054063	arpc4	1	0.017572617	0.341634156	0.262	0.141
626	ENSDARG00000054442	cbx1b	1	0.067338692	-0.59023969	0.048	0.146
627	ENSDARG00000054578	arl6ip1	1	0.945230911	0.361041297	0.381	0.392
628	ENSDARG00000054610	coro1a	1	7.41E-05	0.592736894	0.167	0.042
629	ENSDARG00000054696	psmb4	1	0.199877876	-0.311039033	0.19	0.274
630	ENSDARG00000054911	tmsb	1	0.315432011	-0.446192339	0.095	0.148
631	ENSDARG00000054942	lgals2a	1	0.17681978	0.521617286	0.143	0.088
632	ENSDARG00000054980	ebna1bp2	1	0.042449951	0.329690536	0.238	0.133
633	ENSDARG00000055064	prdx5	1	0.206576796	0.367462598	0.333	0.277
634	ENSDARG00000055216	tuba1c	1	0.085936504	-0.519225483	0.262	0.39
635	ENSDARG00000055455	gpm6aa	1	0.016796296	-0.716038489	0.214	0.393
636	ENSDARG00000055514	icn2	1	0.001924475	1.068168179	0.405	0.231
637	ENSDARG00000055524	rnf7	1	0.011486463	-0.430056934	0.048	0.208
638	ENSDARG00000055874	cpe	1	0.029789203	-0.607925367	0.024	0.143
639	ENSDARG00000056090	capza1b	1	0.357792292	-0.342871091	0.238	0.286
640	ENSDARG00000056141	coq10b	1	0.029422817	-0.373603877	0.024	0.139
641	ENSDARG00000056233	zgc:110591	1	0.052707315	0.386296565	0.167	0.086
642	ENSDARG00000056239	tmem45b	1	0.008146749	0.470298452	0.19	0.082
643	ENSDARG00000056248	si:dkey-183i3.5	1	0.306091288	-0.324168823	0.238	0.316
644	ENSDARG00000056480	cpvl	1	0.016748335	0.660053828	0.214	0.109
645	ENSDARG00000056583	ndufs6	1	0.975247605	0.278754369	0.214	0.237
646	ENSDARG00000056725	hmgb3a	1	0.000337621	-0.579944063	0.119	0.407
647	ENSDARG00000056740	tmeff1b	1	0.137215439	-0.51561707	0.095	0.181
648	ENSDARG00000056765	ela2l	1	0.912429069	-0.270020226	0.238	0.248
649	ENSDARG00000056836	si:ch211-125o16.4	1	0.021092896	0.32060255	0.167	0.077
650	ENSDARG00000056856	tax1bp1b	1	0.304973798	0.30084417	0.238	0.185
651	ENSDARG00000056874	lygl1	1	0.002145448	0.784056446	0.238	0.104
652	ENSDARG00000056877	vamp2	1	0.019699115	-0.74944078	0.024	0.155
653	ENSDARG00000056929	kdm6bb	1	0.051540063	-0.543910792	0.024	0.122
654	ENSDARG00000057013	cadm3	1	0.086037087	-0.446365774	0.024	0.106
655	ENSDARG00000057026	ran	1	0.135771996	-0.309753698	0.548	0.623
656	ENSDARG00000057286	swap70b	1	0.002154607	0.433077542	0.167	0.058
657	ENSDARG00000057299	pbdc1	1	0.120964269	-0.355679367	0.143	0.238
658	ENSDARG00000057414	phb	1	0.230777226	-0.271774654	0.071	0.134
659	ENSDARG00000057437	apodb	1	0.002038438	0.766386966	0.238	0.103
660	ENSDARG00000057460	crygm2d13	1	0.795763136	-0.504174698	0.5	0.472
661	ENSDARG00000057484	srsf2a	1	0.486526874	-0.353365448	0.214	0.247
662	ENSDARG00000057624	cops5	1	0.165919389	0.317235584	0.143	0.087
663	ENSDARG00000057698	ctsd	1	0.000646221	1.44450875	0.571	0.375
664	ENSDARG00000057853	atp6v0ca	1	0.013551849	0.731640002	0.357	0.227
665	ENSDARG00000057854	sap18	1	0.036962304	-0.392843863	0.071	0.199
666	ENSDARG00000057882	arpc3	1	0.031394028	0.472370678	0.452	0.314
667	ENSDARG00000057890	si:dkey-33c12.4	1	0.280291542	-0.440997692	0.119	0.175
668	ENSDARG00000057913	syt11a	1	0.008806776	-0.707497523	0.024	0.186
669	ENSDARG00000058005	hgd	1	0.274394633	-0.262353073	0.095	0.16
670	ENSDARG00000058203	smc1al	1	0.046699959	-0.493755828	0.071	0.192
671	ENSDARG00000058328	lsm7	1	0.34487772	0.335511301	0.238	0.195
672	ENSDARG00000058371	krt5	1	0.03142811	0.278441565	0.833	0.715
673	ENSDARG00000058454	dynll1	1	0.135100942	-0.455728762	0.31	0.409
674	ENSDARG00000058560	adrm1	1	0.693746697	0.330475851	0.167	0.155
675	ENSDARG00000058696	tbl1xr1a	1	0.085100826	-0.33232145	0.024	0.105
676	ENSDARG00000059128	uqcrh	1	0.362575174	0.291935682	0.452	0.432
677	ENSDARG00000059212	ciao1	1	0.114157154	0.316903158	0.119	0.062
678	ENSDARG00000059259	pabpc4	1	0.030281588	-0.476219966	0	0.101
679	ENSDARG00000059303	hnrnpl2	1	0.216891622	-0.401133658	0.071	0.131
680	ENSDARG00000059304	chchd2	1	0.023064176	-0.423004247	0.024	0.147
681	ENSDARG00000059323	rpn1	1	0.508867405	-0.30027273	0.095	0.126
682	ENSDARG00000059360	srsf3b	1	0.076227498	-0.465482102	0.095	0.203
683	ENSDARG00000059601	map1aa	1	0.133137137	-0.372716983	0.048	0.127
684	ENSDARG00000059680	fscn1a	1	0.062731344	-0.421042235	0.024	0.118
685	ENSDARG00000060316	cish	1	0.052086007	-0.467599083	0.048	0.157
686	ENSDARG00000060350	apoda.2	1	0.182241602	-0.294407397	0.095	0.18
687	ENSDARG00000060679	kdm1a	1	0.12058293	-0.395077299	0.071	0.157
688	ENSDARG00000061228	pfdn4	1	0.106074788	-0.506788708	0.19	0.291
689	ENSDARG00000061294	arhgap5	1	0.149410984	0.278951871	0.119	0.065
690	ENSDARG00000061368	klf13	1	0.006700199	0.509278443	0.119	0.039
691	ENSDARG00000061478	igf2bp1	1	0.494553034	0.344595165	0.262	0.227
692	ENSDARG00000061490	u2surp	1	0.19301747	-0.367864167	0.119	0.192
693	ENSDARG00000061841	tiparp	1	0.407802383	0.474427361	0.119	0.088
694	ENSDARG00000061951	golgb1	1	0.067101011	-0.267577722	0.024	0.116
695	ENSDARG00000062326	hmgn7	1	0.054237469	-0.606624434	0.357	0.473
696	ENSDARG00000062382	snapin	1	0.081092022	-0.311535124	0.024	0.106
697	ENSDARG00000062532	washc2c	1	0.115072138	0.407831428	0.119	0.063
698	ENSDARG00000062568	mrpl2	1	0.294528052	-0.319137845	0.095	0.147
699	ENSDARG00000063095	ctsf	1	0.606433006	0.264055124	0.31	0.28
700	ENSDARG00000063344	fam162a	1	0.610569889	0.258980984	0.143	0.121
701	ENSDARG00000063917	mt-nd4	1	0.456163406	0.340890453	0.619	0.604
702	ENSDARG00000063921	mt-nd5	1	0.060554871	-0.390035665	0.071	0.187
703	ENSDARG00000063924	mt-cyb	1	0.730934609	0.314394962	0.738	0.817
704	ENSDARG00000067717	tomm7	1	0.112484073	0.449137708	0.31	0.237
705	ENSDARG00000067975	atp5if1a	1	0.098895663	0.401820936	0.357	0.261
706	ENSDARG00000067981	zgc:103697	1	0.243090679	-0.268425001	0.048	0.101
707	ENSDARG00000067990	myhz1.1	1	0.250523194	-1.047030658	0.595	0.659
708	ENSDARG00000067995	myhz1.2	1	0.303859068	-0.715549535	0.19	0.26
709	ENSDARG00000067997	myhz1.3	1	0.837762321	-0.43002165	0.214	0.227
710	ENSDARG00000068194	klf9	1	0.48366282	-0.278964933	0.119	0.153
711	ENSDARG00000068214	ccni	1	0.022824233	-0.480261282	0.429	0.583
712	ENSDARG00000068289	eif3k	1	0.491663729	0.30334078	0.405	0.374
713	ENSDARG00000068404	tbcb	1	0.122324229	-0.480291714	0.095	0.182
714	ENSDARG00000068432	si:dkey-56m19.5	1	0.184837089	-0.385199257	0.119	0.197
715	ENSDARG00000068434	h3f3b.1	1	0.175963136	-0.456398614	0.333	0.413
716	ENSDARG00000068436	h3f3b.1	1	0.048693818	-0.446737426	0.31	0.449
717	ENSDARG00000068457	tnnt3b	1	0.581481287	-0.318252451	0.714	0.758
718	ENSDARG00000068478	gpx4a	1	0.158160787	-0.289834753	0.143	0.248
719	ENSDARG00000068503	gbgt1l4	1	0.021253456	0.344220913	0.167	0.076
720	ENSDARG00000068507	crybb1	1	0.898441477	-0.771608065	0.738	0.735
721	ENSDARG00000068582	rnf44	1	0.051874053	-0.636138683	0.048	0.15
722	ENSDARG00000068641	taf10	1	0.174947324	-0.303126581	0.071	0.143
723	ENSDARG00000068745	map4l	1	0.083463588	-0.273552075	0.024	0.11
724	ENSDARG00000068974	lim2.1	1	0.088480262	-0.968791969	0.024	0.105
725	ENSDARG00000069013	prdx4	1	0.723218677	0.410835279	0.167	0.162
726	ENSDARG00000069065	btg3	1	0.756118446	0.292178571	0.095	0.116
727	ENSDARG00000069192	zgc:163030	1	0.148234902	0.36887654	0.143	0.085
728	ENSDARG00000069279	elovl7a	1	0.042405698	0.409804026	0.167	0.083
729	ENSDARG00000069360	ppp3r1b	1	0.120796502	-0.361746597	0.071	0.161
730	ENSDARG00000069425	hsbp1a	1	0.186334295	-0.36282288	0.048	0.111
731	ENSDARG00000069461	rnaseka	1	0.047033711	0.635421758	0.238	0.143
732	ENSDARG00000069476	spint2	1	0.280775529	0.444845363	0.143	0.099
733	ENSDARG00000069543	galt	1	0.000542411	0.416094093	0.167	0.051
734	ENSDARG00000069708	cdc34a	1	0.012879936	0.315119627	0.167	0.07
735	ENSDARG00000069752	ckba	1	0.498184148	-0.310201715	0.095	0.128
736	ENSDARG00000069801	crygm2d12	1	0.81170927	-0.516320416	0.643	0.624
737	ENSDARG00000069817	crygm2d8	1	0.64009829	-0.419108921	0.095	0.116
738	ENSDARG00000069827	crygm2d11	1	0.472070088	-0.789100848	0.19	0.23
739	ENSDARG00000069853	txndc9	1	0.106697596	-0.357051823	0.143	0.248
740	ENSDARG00000069855	pnisr	1	0.033327131	-0.456928969	0.024	0.136
741	ENSDARG00000069940	ppap2d	1	0.22049192	-0.264257519	0.048	0.109
742	ENSDARG00000070038	rbp2a	1	0.145722533	0.48908557	0.143	0.085
743	ENSDARG00000070046	eny2	1	0.050085927	0.813471403	0.167	0.09
744	ENSDARG00000070161	vamp3	1	0.110264257	0.552848833	0.31	0.234
745	ENSDARG00000070426	chac1	1	0.023782088	0.423855707	0.595	0.504
746	ENSDARG00000070435	vapb	1	0.140759351	-0.2513121	0.071	0.152
747	ENSDARG00000070545	top1l	1	0.68110521	-0.25307647	0.095	0.112
748	ENSDARG00000070623	med10	1	0.285474806	0.350922257	0.214	0.162
749	ENSDARG00000070702	s100v2	1	0.040259162	0.597372123	0.31	0.206
750	ENSDARG00000070822	cnp	1	0.04462433	-0.431197055	0.024	0.128
751	ENSDARG00000070835	tnnc2	1	0.151106395	-0.551830873	0.31	0.427
752	ENSDARG00000070866	tmem11	1	0.082287082	-0.271082807	0.071	0.172
753	ENSDARG00000070922	cnbpb	1	0.08594283	-0.384143578	0.452	0.549
754	ENSDARG00000070959	si:ch211-288g17.3	1	0.056194004	-0.468923723	0.095	0.222
755	ENSDARG00000071018	ptena	1	0.464998907	-0.255464945	0.119	0.155
756	ENSDARG00000071026	mllt11	1	0.073486988	-0.401525717	0.071	0.179
757	ENSDARG00000071040	smim8	1	0.31062126	0.26117609	0.143	0.099
758	ENSDARG00000071060	naa10	1	0.595425028	0.265850478	0.333	0.323
759	ENSDARG00000071224	si:ch211-133n4.4	1	0.048485593	-0.509407079	0.048	0.159
760	ENSDARG00000071403	oaz1a	1	0.003174452	-0.736993297	0.286	0.489
761	ENSDARG00000071445	myoz1b	1	0.31935572	-0.317544659	0.095	0.149
762	ENSDARG00000071626	ptgdsb.2	1	0.133146986	-1.058636527	0.095	0.186
763	ENSDARG00000071670	tma7	1	0.034676541	-0.542523963	0.167	0.303
764	ENSDARG00000071673	ctdspla	1	0.018037455	-0.335845361	0.024	0.162
765	ENSDARG00000071871	glod5	1	0.001545814	0.381681671	0.167	0.056
766	ENSDARG00000073737	suds3	1	0.02197995	-0.399241508	0	0.112
767	ENSDARG00000073742	prss59.2	1	0.321684192	-0.496762967	0.31	0.41
768	ENSDARG00000073750	crygm2d18	1	0.177282731	-0.906720148	0.095	0.171
769	ENSDARG00000074001	crygmxl2	1	0.013104597	-0.840174737	0.071	0.241
770	ENSDARG00000074057	calm3b	1	0.126624247	-0.312834351	0.238	0.348
771	ENSDARG00000074131	kif5ba	1	0.000447215	0.31717414	0.119	0.028
772	ENSDARG00000074246	rab14	1	0.011976403	-0.603588775	0.048	0.198
773	ENSDARG00000074266	si:ch1073-314i13.4	1	0.009279639	-0.497761941	0.024	0.178
774	ENSDARG00000074390	tmem176l.4	1	0.002121253	0.629188719	0.238	0.103
775	ENSDARG00000074552	ndufs7	1	0.004023501	-0.660606363	0.071	0.267
776	ENSDARG00000074635	abca1a	1	0.080985369	0.388432358	0.167	0.092
777	ENSDARG00000074656	ctss2.1	1	0.000189371	1.064657121	0.119	0.027
778	ENSDARG00000074667	akt1s1	1	0.009094608	-0.490957889	0.095	0.286
779	ENSDARG00000074869	si:ch1073-291c23.2	1	0.109007578	-0.498172718	0.048	0.127
780	ENSDARG00000075542	zfhx4	1	0.406876817	-0.361638504	0.071	0.111
781	ENSDARG00000075795	nol7	1	0.30514145	0.283197911	0.119	0.079
782	ENSDARG00000075831	slc7a8a	1	0.095707467	-0.410125053	0.048	0.135
783	ENSDARG00000076120	foxp4	1	0.217986298	-0.719847372	0.119	0.186
784	ENSDARG00000076146	zgc:172075	1	0.004620405	0.306450986	0.143	0.05
785	ENSDARG00000076223	SERP1	1	0.070017349	-0.402139191	0.31	0.433
786	ENSDARG00000076290	calr	1	0.173328741	-0.34165217	0.048	0.117
787	ENSDARG00000076360	rpl37	1	0.038958952	0.420023081	0.143	0.066
788	ENSDARG00000076386	epdl1	1	0.000397195	1.022461307	0.357	0.17
789	ENSDARG00000076532	si:ch211-222l21.1	1	0.119329887	-0.54991349	0.238	0.346
790	ENSDARG00000076572	crygm2d7	1	0.258833429	-0.257933751	0.381	0.293
791	ENSDARG00000076790	crygm2d16	1	0.866394261	-0.359542032	0.405	0.401
792	ENSDARG00000076799	rnd3a	1	0.767934197	0.845344853	0.095	0.119
793	ENSDARG00000076847	tnrc6c1	1	0.01643337	-0.788726602	0.119	0.273
794	ENSDARG00000077264	wdr43	1	0.661682792	0.323661966	0.143	0.183
795	ENSDARG00000077383	anxa11a	1	0.319048475	-0.269069136	0.119	0.177
796	ENSDARG00000077664	zgc:110239	1	0.002756914	1.258600303	0.262	0.127
797	ENSDARG00000077721	knop1	1	0.143102842	0.268329178	0.214	0.133
798	ENSDARG00000077776	csnk2b	1	0.151525219	-0.370339774	0.214	0.314
799	ENSDARG00000077777	tmsb4x	1	0.142377673	0.641335507	0.81	0.844
800	ENSDARG00000077811	sox11a	1	0.196008894	-0.448855276	0.071	0.145
801	ENSDARG00000077850	lgals3a	1	0.999515766	0.440693342	0.167	0.18
802	ENSDARG00000078042	il10rb	1	0.525751053	0.425243465	0.19	0.171
803	ENSDARG00000078073	nudt5	1	0.342459578	0.260906491	0.119	0.083
804	ENSDARG00000078308	spry2	1	0.069429879	-0.516979307	0.024	0.11
805	ENSDARG00000078473	nucks1a	1	0.039634643	-0.624659863	0.071	0.193
806	ENSDARG00000078619	pnp5a	1	0.206840935	0.260006626	0.286	0.206
807	ENSDARG00000078659	tmem176	1	0.067472713	-0.738929875	0.048	0.143
808	ENSDARG00000078748	si:ch211-137a8.4	1	0.032140971	-0.587765642	0.048	0.175
809	ENSDARG00000078904	brd4	1	0.251556916	0.258726426	0.119	0.074
810	ENSDARG00000079175	si:ch211-79k12.1	1	0.010242847	0.295439377	0.19	0.086
811	ENSDARG00000079255	zgc:174935	1	0.006724477	0.374459688	0.143	0.053
812	ENSDARG00000079274	prss59.1	1	0.312240489	-0.270543711	0.19	0.259
813	ENSDARG00000079305	hbae3	1	0.545050308	-0.335839776	0.167	0.199
814	ENSDARG00000079391	mrpl42	1	0.009226071	-0.486145899	0.024	0.176
815	ENSDARG00000079497	tcima	1	0.000121489	1.376545969	0.262	0.1
816	ENSDARG00000079632	si:dkey-28b4.7	1	0.128497361	-0.563868288	0.095	0.175
817	ENSDARG00000079636	fam177a1	1	0.35606987	0.41622492	0.143	0.103
818	ENSDARG00000079745	si:ch211-166a6.5	1	0.026355874	0.602319039	0.214	0.115
819	ENSDARG00000079823	mrps36	1	0.101299293	0.403481553	0.286	0.199
820	ENSDARG00000079932	zgc:152830	1	0.00312173	0.319492154	0.143	0.046
821	ENSDARG00000086288	scg3	1	0.027640319	-0.702245296	0	0.104
822	ENSDARG00000086425	prpf3	1	0.001962467	0.842938713	0.119	0.034
823	ENSDARG00000086658	crygm2d21	1	0.637727885	-0.376567683	0.381	0.412
824	ENSDARG00000086826	sult6b1	1	0.636672062	-0.340387401	0.214	0.235
825	ENSDARG00000086842	dap1b	1	0.109531386	-0.354139638	0.476	0.583
826	ENSDARG00000086856	stk35	1	0.074858253	-0.561349887	0.119	0.223
827	ENSDARG00000086917	crygm2d2	1	0.816646877	-0.306855613	0.714	0.756
828	ENSDARG00000087093	si:ch211-157c3.4	1	0.037041155	0.522103977	0.19	0.096
829	ENSDARG00000087277	selenoj	1	0.052146414	0.479213797	0.238	0.145
830	ENSDARG00000087301	crygm2d14	1	0.859319625	-0.335736364	0.095	0.102
831	ENSDARG00000087303	cebpd	1	0.040799562	-0.707729472	0.333	0.463
832	ENSDARG00000087324	crygm2d1	1	0.651857125	-0.499150477	0.643	0.684
833	ENSDARG00000087390	hbbe1.3	1	0.109643779	-0.777063527	0.143	0.251
834	ENSDARG00000087402	tpm1	1	0.331226635	-0.681709065	0.095	0.142
835	ENSDARG00000087636	hmgn6	1	0.023629497	-0.564794175	0.31	0.479
836	ENSDARG00000087693	atox1	1	0.050996087	0.579982533	0.333	0.235
837	ENSDARG00000087697	lpl	1	0.043477547	-0.754950937	0.048	0.165
838	ENSDARG00000087765	crygm2d10	1	0.582608536	-0.632193657	0.595	0.634
839	ENSDARG00000088330	hbae1.1	1	0.114135831	-1.034941071	0.048	0.13
840	ENSDARG00000088589	ponzr3	1	0.066748592	0.590717923	0.119	0.056
841	ENSDARG00000088823	crygm2d3	1	0.528855537	-0.424069536	0.5	0.435
842	ENSDARG00000089124	hbae1.3	1	0.159443483	-0.875283076	0.048	0.119
843	ENSDARG00000089204	smim13	1	0.315679822	-0.30120419	0.095	0.148
844	ENSDARG00000089302	hnrnpa0a	1	0.158900493	-0.514845599	0.19	0.278
845	ENSDARG00000089307	pmaip1	1	0.107404955	0.650315391	0.19	0.116
846	ENSDARG00000089418	si:dkey-164f24.2	1	0.426872694	-0.462575172	0.071	0.106
847	ENSDARG00000089475	hbae1.1	1	0.171327629	-0.878167291	0.048	0.115
848	ENSDARG00000089646	ctdspl3	1	0.21145751	0.405921291	0.119	0.073
849	ENSDARG00000089724	cyldb	1	0.001905624	0.379119387	0.167	0.058
850	ENSDARG00000089787	crebzf	1	0.120095744	-0.442945291	0.095	0.182
851	ENSDARG00000089877	si:dkeyp-75h12.5	1	0.010460915	-0.906959629	0.048	0.201
852	ENSDARG00000090194	lamtor5	1	0.033683996	0.29657454	0.238	0.13
853	ENSDARG00000090286	serpina1	1	0.327232912	0.416360287	0.19	0.14
854	ENSDARG00000090386	cd3eap	1	0.026405251	-0.300476891	0	0.106
855	ENSDARG00000090389	ndufv3	1	0.337462917	-0.269121631	0.095	0.146
856	ENSDARG00000090722	leg1.1	1	0.573129856	0.261247248	0.095	0.132
857	ENSDARG00000090747	si:ch73-269m14.2	1	0.012969353	0.474167325	0.167	0.071
858	ENSDARG00000090788	cstf2	1	0.191176932	-0.302474864	0.048	0.107
859	ENSDARG00000090850	serpina1l	1	0.591035299	0.278059016	0.119	0.153
860	ENSDARG00000090872	si:dkey-276j7.1	1	0.004157105	-0.781706752	0.048	0.241
861	ENSDARG00000090912	npc2	1	0.000587601	1.049347888	0.524	0.31
862	ENSDARG00000091124	rps19bp1	1	0.153901062	-0.260306124	0.048	0.118
863	ENSDARG00000091148	crygm2d20	1	0.354580862	-0.75857841	0.095	0.145
864	ENSDARG00000091348	rtn3	1	0.003502099	-0.538370761	0	0.171
865	ENSDARG00000091563	snw1	1	0.07010123	-0.548635513	0.095	0.196
866	ENSDARG00000091656	lsm8	1	0.627693576	0.305207663	0.119	0.1
867	ENSDARG00000091996	tcnbb	1	0.136437715	1.285867575	0.214	0.141
868	ENSDARG00000092115	eif4a1a	1	0.324761928	-0.284925986	0.143	0.199
869	ENSDARG00000092170	apoc1	1	0.024020156	1.880412875	0.31	0.194
870	ENSDARG00000092659	ppp3r1a	1	0.056144237	-0.309546208	0.024	0.123
871	ENSDARG00000092873	zgc:193541	1	0.049780859	-0.403097644	0.31	0.46
872	ENSDARG00000092947	cyt1	1	0.011820383	0.653264971	0.857	0.785
873	ENSDARG00000092954	mrpl34	1	0.579098226	0.455318294	0.19	0.173
874	ENSDARG00000092970	tmsb2	1	0.012448613	-0.80682176	0	0.13
875	ENSDARG00000093303	ifitm1	1	0.812993968	-0.318423281	0.119	0.127
876	ENSDARG00000093313	ubb	1	0.595428917	0.398703326	0.381	0.363
877	ENSDARG00000093494	si:ch211-217k17.9	1	0.37854562	0.267403855	0.119	0.085
878	ENSDARG00000093549	selenop	1	0.002473158	0.666774554	0.548	0.336
879	ENSDARG00000093584	zgc:193505	1	0.050261416	0.759357937	0.238	0.144
880	ENSDARG00000093684	tmem238a	1	0.009784469	0.416622586	0.19	0.084
881	ENSDARG00000093844	zgc:136461	1	0.96953251	-0.347396573	0.143	0.137
882	ENSDARG00000094041	krt17	1	0.035562421	0.481098077	0.357	0.238
883	ENSDARG00000094107	si:ch73-37h15.2	1	0.021893805	0.511188286	0.119	0.046
884	ENSDARG00000094210	fthl31	1	0.137264497	0.425818787	0.119	0.066
885	ENSDARG00000094310	si:ch211-255g12.6	1	0.751178255	-0.470305053	0.5	0.478
886	ENSDARG00000094673	rhoab	1	0.077453775	0.368419215	0.31	0.211
887	ENSDARG00000094695	si:dkey-204f11.64	1	0.00588741	0.37031931	0.238	0.11
888	ENSDARG00000094854	ms4a17a.9	1	0.375935515	0.390383444	0.119	0.085
889	ENSDARG00000095090	tspan37	1	0.000183437	0.726323814	0.214	0.072
890	ENSDARG00000095451	si:ch211-196l7.4	1	0.013333184	-0.642971485	0.31	0.482
891	ENSDARG00000095796	si:dkey-87o1.2	1	0.00622859	0.410003803	0.214	0.095
892	ENSDARG00000096003	atp5md	1	0.137119942	0.274017711	0.333	0.243
893	ENSDARG00000096118	ost4	1	0.011670644	-0.383091314	0	0.132
894	ENSDARG00000096359	eppk1	1	0.003833954	0.580643044	0.167	0.063
895	ENSDARG00000096661	si:ch211-286b5.5	1	0.15717266	0.323652261	0.262	0.184
896	ENSDARG00000096849	si:dkey-16p21.8	1	0.052513251	-0.578944973	0.167	0.302
897	ENSDARG00000097057	fxyd6l	1	0.013680617	0.423071808	0.5	0.343
898	ENSDARG00000097102	si:ch73-281n10.2	1	0.002278217	-0.484002401	0.214	0.452
899	ENSDARG00000097205	ulk2	1	0.133023827	-0.297132481	0.071	0.156
900	ENSDARG00000097322	si:dkey-81l17.6	1	0.080330672	-0.377899188	0.024	0.11
901	ENSDARG00000097583	arfgap3	1	0.024841897	0.406483235	0.167	0.078
902	ENSDARG00000097746	si:rp71-77l1.1	1	0.017681333	0.770133478	0.19	0.09
903	ENSDARG00000097797	tomm6	1	0.717558473	0.269772906	0.19	0.171
904	ENSDARG00000097902	si:ch73-204p21.2	1	0.006895158	0.412739967	0.19	0.08
905	ENSDARG00000097959	si:dkey-248g15.3	1	0.124529853	1.025216451	0.143	0.079
906	ENSDARG00000098075	sh3bgrl3	1	0.015104872	-0.589209846	0.024	0.158
907	ENSDARG00000098080	gnl2	1	0.679184051	0.594165008	0.119	0.106
908	ENSDARG00000098114	ctsa	1	0.031482966	0.535498724	0.214	0.118
909	ENSDARG00000098224	tmem56b	1	0.099110882	0.481359485	0.119	0.061
910	ENSDARG00000098228	thrap3b	1	0.080391331	-0.320846093	0.024	0.108
911	ENSDARG00000098344	rab18b	1	0.334482771	0.52834359	0.119	0.082
912	ENSDARG00000098355	atp5pd	1	0.101101877	-0.434176918	0.333	0.441
913	ENSDARG00000098361	nudcd3	1	0.032764334	-0.488492932	0.071	0.202
914	ENSDARG00000098368	aplp1	1	0.063039903	-0.480037948	0.024	0.118
915	ENSDARG00000098466	ube2a	1	0.964717455	0.274130617	0.119	0.13
916	ENSDARG00000098481	ANXA1 (1 of many)	1	0.01515907	0.288294571	0.167	0.074
917	ENSDARG00000098574	srsf11	1	0.025381817	-0.481408345	0.048	0.179
918	ENSDARG00000098627	gspt1l	1	0.508066638	0.25812271	0.167	0.135
919	ENSDARG00000098671	prelid1a	1	0.123602593	-0.258177736	0.048	0.129
920	ENSDARG00000098832	fam168a	1	0.007189063	-0.629196552	0.071	0.257
921	ENSDARG00000098852	smdt1b	1	0.447532877	-0.26336166	0.167	0.209
922	ENSDARG00000099014	fxyd1	1	0.033434741	0.288314897	0.31	0.191
923	ENSDARG00000099175	hmgb1a	1	0.000265971	-0.948421065	0.214	0.501
924	ENSDARG00000099197	actc1b	1	0.860327284	-0.367115553	1	0.997
925	ENSDARG00000099236	10-Sep	1	0.197951069	-0.301547234	0.071	0.138
926	ENSDARG00000099241	ppp2cb	1	0.117109478	-0.415552119	0.143	0.238
927	ENSDARG00000099281	si:dkey-112e7.2	1	0.190615395	0.262886372	0.214	0.148
928	ENSDARG00000099283	epb41a	1	0.015740289	-0.887413744	0.048	0.193
929	ENSDARG00000099420	nme2b.2	1	0.516157989	-0.496393032	0.357	0.383
930	ENSDARG00000099448	sh3d21	1	0.014392767	0.34314854	0.19	0.086
931	ENSDARG00000099465	rnf213a	1	0.037491829	0.284277338	0.119	0.05
932	ENSDARG00000099476	zgc:174863	1	0.122395359	0.313230207	0.167	0.098
933	ENSDARG00000099532	ubl3a	1	0.187201578	-0.25612007	0.071	0.144
934	ENSDARG00000099572	hmgn2	1	0.005500386	-0.565062828	0.381	0.59
935	ENSDARG00000099667	snrpg	1	0.598545373	-0.286486881	0.119	0.143
936	ENSDARG00000099672	capgb	1	0.000122273	0.834979304	0.262	0.095
937	ENSDARG00000099675	kdm4b	1	0.024956794	-0.54891924	0.024	0.142
938	ENSDARG00000099744	gap43	1	0.163903571	-0.340389293	0.048	0.119
939	ENSDARG00000099766	myl12.1	1	0.111771747	0.295804906	0.548	0.455
940	ENSDARG00000099776	glula	1	0.569462906	0.281527171	0.405	0.385
941	ENSDARG00000099865	hnrnpabb	1	0.053584682	-0.359169701	0.214	0.366
942	ENSDARG00000100133	cnmd	1	0.050591106	0.380098695	0.19	0.101
943	ENSDARG00000100244	ebf3a	1	0.020632068	-0.866038257	0	0.114
944	ENSDARG00000100376	amdhd2	1	0.696602061	0.332275222	0.143	0.13
945	ENSDARG00000100446	si:ch211-286o17.1	1	0.050627022	-0.474658167	0.024	0.126
946	ENSDARG00000100494	pbx1a	1	0.064086507	-0.53911096	0.024	0.116
947	ENSDARG00000100515	dusp1	1	0.026666025	0.471217878	0.19	0.098
948	ENSDARG00000100562	CABZ01080702.1	1	0.032799251	-0.590363803	0.048	0.174
949	ENSDARG00000100582	si:ch211-195b11.3	1	0.001230966	0.995838152	0.381	0.202
950	ENSDARG00000100825	calm3a	1	0.003018119	-0.935374247	0	0.175
951	ENSDARG00000100826	hif1al	1	0.543655401	0.281114435	0.286	0.253
952	ENSDARG00000101009	cited4b	1	0.01449107	-0.610116781	0	0.125
953	ENSDARG00000101043	ppl	1	0.000645823	0.547112169	0.214	0.077
954	ENSDARG00000101074	glud1b	1	0.062588527	-0.477358329	0.167	0.291
955	ENSDARG00000101082	eif3s6ip	1	0.033902309	-0.47427895	0.19	0.352
956	ENSDARG00000101115	med30	1	0.506845422	0.436052322	0.143	0.117
957	ENSDARG00000101181	s100w	1	0.001623942	0.501035906	0.238	0.097
958	ENSDARG00000101199	rbp4	1	0.221147863	-0.705422228	0.405	0.465
959	ENSDARG00000101216	meaf6	1	0.021078468	-0.463202633	0.095	0.255
960	ENSDARG00000101324	apoa1b	1	0.601018544	0.346245363	0.81	0.777
961	ENSDARG00000101334	ctsc	1	7.42E-05	1.226077122	0.214	0.067
962	ENSDARG00000101406	rplp2	1	0.012330871	0.316661553	0.952	0.928
963	ENSDARG00000101619	minos1	1	0.023034602	-0.405260186	0.048	0.185
964	ENSDARG00000101626	arf6a	1	0.196130271	0.437877153	0.119	0.071
965	ENSDARG00000101680	arl1	1	0.039275299	0.321751679	0.238	0.132
966	ENSDARG00000101687	CU929259.1	1	0.802170459	0.39996692	0.119	0.11
967	ENSDARG00000101733	fam168b	1	0.017927811	-0.559361832	0.024	0.155
968	ENSDARG00000101766	ptmab	1	0.343712297	-0.566993578	0.69	0.695
969	ENSDARG00000101791	kyat3	1	0.018599684	0.382997098	0.143	0.059
970	ENSDARG00000101794	rpl26	1	0.039182633	0.382800396	0.643	0.62
971	ENSDARG00000101813	nap1l1	1	0.501819535	-0.250406653	0.143	0.179
972	ENSDARG00000101900	xrn2	1	0.075662897	-0.360744258	0.024	0.108
973	ENSDARG00000102076	spink2.1	1	0.157646732	0.296548982	0.238	0.166
974	ENSDARG00000102105	dad1	1	0.185015708	-0.259086191	0.167	0.258
975	ENSDARG00000102115	ndufc2	1	0.156244092	-0.441615208	0.143	0.228
976	ENSDARG00000102129	crygn1	1	0.921301722	-0.289097661	0.119	0.119
977	ENSDARG00000102249	pepd	1	0.000423818	0.942200849	0.31	0.14
978	ENSDARG00000102364	si:dkey-202l22.6	1	0.024240523	0.315626858	0.143	0.06
979	ENSDARG00000102415	scinla	1	0.005667638	0.569030302	0.214	0.09
980	ENSDARG00000102417	psmd7	1	0.058567892	-0.27618454	0.071	0.185
981	ENSDARG00000102441	ctnna1	1	0.299617782	0.269028894	0.119	0.078
982	ENSDARG00000102453	slc1a2b	1	0.445658301	-0.381223372	0.071	0.105
983	ENSDARG00000102531	anapc11	1	0.221082279	-0.26798676	0.048	0.104
984	ENSDARG00000102555	si:dkey-33i11.9	1	0.001158585	0.721022005	0.238	0.1
985	ENSDARG00000102572	si:ch211-260e23.9	1	0.047969934	-0.534217895	0.143	0.273
986	ENSDARG00000102632	ubc	1	0.197520269	-0.287268776	0.619	0.7
987	ENSDARG00000102744	mgst3a	1	0.481023972	0.340845063	0.167	0.135
988	ENSDARG00000102802	brdt	1	0.205957664	-0.388601899	0.048	0.105
989	ENSDARG00000102975	nsg2	1	0.005531373	-0.841673239	0.048	0.234
990	ENSDARG00000103057	zfhx3	1	0.162440873	-0.251229955	0.048	0.118
991	ENSDARG00000103199	si:dkey-247k7.2	1	0.023573232	0.662264012	0.238	0.128
992	ENSDARG00000103322	si:ch73-347e22.8	1	0.001234819	0.482896133	0.19	0.069
993	ENSDARG00000103459	evplb	1	0.000193105	0.641467557	0.167	0.046
994	ENSDARG00000103483	litaf	1	0.283248814	0.254202019	0.214	0.16
995	ENSDARG00000103594	npm3	1	0.188416845	0.462121359	0.214	0.152
996	ENSDARG00000103634	CU914622.2	1	0.006780951	0.439112181	0.19	0.078
997	ENSDARG00000103670	cmc1	1	0.020751214	-0.318226367	0	0.114
998	ENSDARG00000103672	cirbpa	1	0.050921603	-0.585203478	0.357	0.468
999	ENSDARG00000103720	zgc:162730	1	0.000359012	0.644383319	0.524	0.291
1000	ENSDARG00000103735	elovl1b	1	0.00094212	0.700019183	0.19	0.066
1001	ENSDARG00000103845	zgc:55733	1	0.193646558	-0.327823404	0.048	0.108
1002	ENSDARG00000103919	si:ch73-1a9.3	1	0.013073705	-0.828779672	0.524	0.635
1003	ENSDARG00000103980	ets2	1	0.077403857	0.482603857	0.19	0.11
1004	ENSDARG00000104011	rps17	1	0.01466344	0.298621929	0.762	0.703
1005	ENSDARG00000104018	mtpn	1	0.54980278	-0.330976879	0.19	0.215
1006	ENSDARG00000104030	taf12	1	0.02925375	-0.689216733	0.143	0.279
1007	ENSDARG00000104068	gstp1	1	0.002090425	1.294306668	0.476	0.284
1008	ENSDARG00000104181	tmsb1	1	0.123939978	0.378047357	0.476	0.382
1009	ENSDARG00000104227	nop10	1	0.33669675	0.390409706	0.286	0.252
1010	ENSDARG00000104279	appa	1	0.021783461	-0.468661622	0.095	0.252
1011	ENSDARG00000104359	anxa1c	1	0.000751818	0.917119494	0.31	0.136
1012	ENSDARG00000104431	slc1a3a	1	0.612650622	0.267151779	0.119	0.098
1013	ENSDARG00000104437	aip	1	0.087099862	-0.394154453	0.048	0.134
1014	ENSDARG00000104537	cox7c	1	0.107425343	-0.282090306	0.333	0.457
1015	ENSDARG00000104674	cct2	1	0.160228978	-0.348144222	0.238	0.34
1016	ENSDARG00000104726	si:ch211-162e15.3	1	0.024621894	0.289976789	0.19	0.093
1017	ENSDARG00000104782	oaz1b	1	0.015093377	-0.658031259	0.214	0.39
1018	ENSDARG00000104837	nudc	1	0.576145879	0.363559659	0.071	0.102
1019	ENSDARG00000104940	ciao2a	1	0.303738173	0.270993195	0.119	0.08
1020	ENSDARG00000104945	sncb	1	0.080851262	-0.464757786	0.095	0.201
1021	ENSDARG00000105037	snrpf	1	0.067154427	-0.477577663	0.071	0.177
1022	ENSDARG00000105154	creg1	1	0.59837308	-0.459187104	0.238	0.268
1023	ENSDARG00000105177	ilf3b	1	0.288665154	-0.372648675	0.071	0.121
1024	ENSDARG00000105223	pmp22a	1	0.011018022	-1.050640261	0.048	0.21
1025	ENSDARG00000105590	si:cabz01007794.1	1	0.225968268	0.503868796	0.119	0.072
1026	ENSDARG00000109337	nanos1	1	0.236916459	-0.299023235	0.071	0.136
1027	ENSDARG00000109510	lsm12b	1	0.092002609	-0.491318212	0.167	0.268
1028	ENSDARG00000109861	BX545855.1	1	0.169890098	-0.551328554	0.524	0.662
1029	ENSDARG00000110836	tmem14ca	1	0.170567634	-0.381458228	0.071	0.142
1030	ENSDARG00000111240	dhrs13a.2	1	0.003647235	0.846366959	0.238	0.104
1031	ENSDARG00000112087	ube2l3a	1	0.040447929	0.644702677	0.214	0.125
1032	ENSDARG00000115405	hbbe1.2	1	0.209654305	-0.420549422	0.071	0.141
1033	ENSDARG00000115557	cox7b	1	0.054510492	-0.487538719	0.357	0.48
1034	ENSDARG00000115701	crygm2d9	1	0.48213084	-0.522173566	0.071	0.103
1035	ENSDARG00000116164	crygm2d8	1	0.084977911	-0.806112215	0.31	0.434
1036	ENSDARG00000116491	h2afvb	1	0.037510139	-0.613256552	0.214	0.364
1037	ENSDARG00000116617	spaca4l	1	0.042037637	0.888745623	0.238	0.141
1038	ENSDARG00000116649	ube2e1	1	0.072388456	0.312002759	0.31	0.198
