# Supplementary material for: Cell-type-specific responses to the microbiota across all tissues of the larval zebrafish
Source: Cell Rep. Author manuscript; Available in PMC 2023 Oct 23. (PMC10423310; doi:10.1016/j.celrep.2023.112095)
Supplement: MMC23 [file NIHMS1880944-supplement-MMC23.zip › DataS17/Figure6_PanelF_subcluster_GeneLists/subcluster22.tsv]

	gene	gene_NAME	p_val_adj	p_val	avg_logFC	pct.1	pct.2
1	ENSDARG00000025073	rpl18a	3.00E-29	1.36E-33	0.497100574	1	0.967
2	ENSDARG00000036830	krt91	0.000179986	8.16E-09	0.405329549	0.894	0.819
3	ENSDARG00000014915	ndufab1b	0.004973353	2.25E-07	-0.712776039	0.011	0.244
4	ENSDARG00000104018	mtpn	0.009129055	4.14E-07	-0.646186468	0	0.218
5	ENSDARG00000025350	prdx2	0.02053902	9.31E-07	-0.979308087	0.277	0.581
6	ENSDARG00000102115	ndufc2	0.069370213	3.14E-06	-0.477796504	0.021	0.231
7	ENSDARG00000100392	rps18	0.124112984	5.63E-06	0.281137876	0.947	0.935
8	ENSDARG00000027200	gabarapl2	0.140851703	6.39E-06	-0.444411972	0.074	0.304
9	ENSDARG00000079391	mrpl42	0.167347744	7.59E-06	-0.515392147	0	0.178
10	ENSDARG00000054907	cox7a2l	0.199491054	9.04E-06	-0.405498101	0.021	0.216
11	ENSDARG00000069920	cox17	0.218394981	9.90E-06	-0.440243601	0.053	0.266
12	ENSDARG00000038577	cox6c	0.224299621	1.02E-05	-0.30051629	0.138	0.408
13	ENSDARG00000044565	ola1	0.247550043	1.12E-05	-0.373325175	0.117	0.36
14	ENSDARG00000053912	fbl	0.257103979	1.17E-05	-0.522399399	0.011	0.189
15	ENSDARG00000094300	nupr1a	0.284253996	1.29E-05	-0.567044596	0.128	0.361
16	ENSDARG00000019033	tmem59	0.31434854	1.43E-05	-0.364276674	0.064	0.282
17	ENSDARG00000018618	cpsf6	0.330248531	1.50E-05	-0.612225871	0	0.168
18	ENSDARG00000041921	hsbp1b	0.433321017	1.96E-05	-0.290667397	0.074	0.29
19	ENSDARG00000040440	snrpd2	0.446967508	2.03E-05	-0.489711574	0.032	0.22
20	ENSDARG00000014165	ssr3	0.478720698	2.17E-05	-0.461769366	0.064	0.271
21	ENSDARG00000038608	sdhc	0.616652661	2.80E-05	-0.511236251	0.074	0.28
22	ENSDARG00000033609	map1lc3a	0.626199787	2.84E-05	-0.420565386	0.085	0.294
23	ENSDARG00000074552	ndufs7	0.642433603	2.91E-05	-0.37060971	0.064	0.269
24	ENSDARG00000016143	xiap	0.666467058	3.02E-05	-0.401095879	0.011	0.179
25	ENSDARG00000041391	tmed10	0.668391603	3.03E-05	-0.419907578	0.053	0.25
26	ENSDARG00000045877	ube2nb	0.705954757	3.20E-05	-0.513322458	0	0.157
27	ENSDARG00000104782	oaz1b	0.748865263	3.39E-05	-0.401158926	0.16	0.393
28	ENSDARG00000026655	tspo	0.751769705	3.41E-05	-0.711953484	0.043	0.226
29	ENSDARG00000025581	rpl10	0.760814708	3.45E-05	0.284458684	0.947	0.946
30	ENSDARG00000005560	ywhah	0.804635048	3.65E-05	-0.579601179	0.043	0.228
31	ENSDARG00000045914	si:ch211-51e12.7	0.857292266	3.89E-05	-0.604164443	0	0.154
32	ENSDARG00000009640	psmb1	0.995339104	4.51E-05	-0.420415657	0.074	0.276
33	ENSDARG00000000503	stx1b	1	0.006468335	-0.304125583	0.043	0.147
34	ENSDARG00000000563	ttn.1	1	0.397787364	-0.30485858	0.181	0.229
35	ENSDARG00000001889	tuba1a	1	0.029802154	-0.443296974	0.106	0.201
36	ENSDARG00000002131	celf2	1	0.018082558	-0.294127727	0.085	0.186
37	ENSDARG00000002190	chmp2bb	1	0.000652019	-0.289255926	0.043	0.184
38	ENSDARG00000002193	rho	1	0.039405847	0.85053928	0.383	0.334
39	ENSDARG00000002240	psmb6	1	6.02E-05	-0.291465836	0.085	0.292
40	ENSDARG00000002362	ubald1a	1	0.005447683	-0.291648439	0.021	0.113
41	ENSDARG00000002369	UBB	1	0.002690807	-0.312673724	0.16	0.324
42	ENSDARG00000003098	kdm5bb	1	0.008833105	-0.258766737	0.021	0.106
43	ENSDARG00000003203	rhcga	1	0.028595934	-0.358341638	0.064	0.147
44	ENSDARG00000003207	mterf3	1	0.01584515	-0.321810671	0.032	0.114
45	ENSDARG00000003564	dohh	1	0.001056657	-0.269691213	0.021	0.142
46	ENSDARG00000003693	hars	1	0.000922657	-0.320470561	0.011	0.125
47	ENSDARG00000003808	aqp3a	1	0.809082349	0.616106362	0.106	0.121
48	ENSDARG00000003820	nr1d2a	1	0.912528371	0.31975597	0.202	0.216
49	ENSDARG00000004034	arhgdig	1	0.001604297	-0.275980589	0.043	0.17
50	ENSDARG00000004706	syf2	1	0.00171584	-0.273906481	0.117	0.277
51	ENSDARG00000005191	ahcy	1	0.392171785	0.443392403	0.33	0.35
52	ENSDARG00000006125	csnk1db	1	0.010269589	-0.291296819	0.106	0.225
53	ENSDARG00000006242	ptp4a1	1	0.000293507	-0.362200455	0.096	0.279
54	ENSDARG00000006260	tuba8l4	1	0.000226074	-0.430407829	0.17	0.378
55	ENSDARG00000006588	zgc:111983	1	0.051018484	-0.662396597	0.064	0.132
56	ENSDARG00000006691	rpl12	1	0.000347555	0.274771675	0.862	0.905
57	ENSDARG00000006766	snd1	1	0.898071133	0.332988798	0.138	0.158
58	ENSDARG00000007141	psmc3	1	0.000592525	-0.363568544	0.011	0.131
59	ENSDARG00000007241	mycb	1	0.873830985	0.445161225	0.128	0.145
60	ENSDARG00000007275	si:ch211-251b21.1	1	0.999128199	-0.512439	0.298	0.302
61	ENSDARG00000007276	ela3l	1	0.565105942	-0.67651005	0.149	0.177
62	ENSDARG00000007285	mrpl57	1	0.000364739	-0.327372634	0	0.12
63	ENSDARG00000007697	fabp7a	1	0.193102282	-0.783679574	0.213	0.283
64	ENSDARG00000007708	nsa2	1	0.051083802	0.250089727	0.66	0.729
65	ENSDARG00000007836	ctsla	1	0.011283703	-0.276488813	0.33	0.49
66	ENSDARG00000008218	znf410	1	0.903564759	0.353844203	0.106	0.118
67	ENSDARG00000008502	pno1	1	0.745028593	0.385151757	0.34	0.404
68	ENSDARG00000008720	lmo3	1	0.017306525	0.586508887	0.149	0.085
69	ENSDARG00000008735	atp6ap2	1	0.000261637	-0.268881482	0.096	0.29
70	ENSDARG00000008748	ube2na	1	0.000736245	-0.264838275	0.043	0.182
71	ENSDARG00000009018	rhbg	1	0.040381873	-0.275185557	0.043	0.112
72	ENSDARG00000009544	cldnb	1	0.181026653	-0.375492103	0.106	0.158
73	ENSDARG00000009657	fgfr1op2	1	0.000513451	-0.326429602	0	0.114
74	ENSDARG00000010008	vim	1	0.10442069	0.612239896	0.33	0.269
75	ENSDARG00000010381	rnf2	1	0.000396302	-0.355664452	0.032	0.175
76	ENSDARG00000010965	psma8	1	0.191470208	0.355193603	0.149	0.235
77	ENSDARG00000011125	snrpb	1	7.44E-05	-0.281860491	0.064	0.257
78	ENSDARG00000011613	rbm39a	1	0.344788566	0.391063238	0.17	0.147
79	ENSDARG00000011934	gyg1a	1	0.557733773	0.383955864	0.16	0.205
80	ENSDARG00000011961	csrp2	1	0.762724048	0.520732467	0.106	0.104
81	ENSDARG00000012078	meis1b	1	0.024851328	-0.265601727	0.096	0.194
82	ENSDARG00000012144	emc7	1	0.002405752	-0.281496542	0.032	0.145
83	ENSDARG00000012405	col1a1a	1	0.027435753	0.421777199	0.181	0.115
84	ENSDARG00000012591	pdcd10b	1	0.00028174	-0.368801608	0	0.124
85	ENSDARG00000012684	atp2b1a	1	0.747358245	0.280391157	0.096	0.114
86	ENSDARG00000012944	myhz2	1	0.463331912	-0.51130466	0.277	0.356
87	ENSDARG00000013144	atp1b1a	1	0.000126354	-0.463228084	0.17	0.397
88	ENSDARG00000013379	ppp6r3	1	0.006785329	-0.298522179	0.021	0.109
89	ENSDARG00000013732	vta1	1	0.541855708	0.380258538	0.096	0.126
90	ENSDARG00000013755	actn3a	1	0.511294983	0.337008798	0.181	0.171
91	ENSDARG00000013863	fam133b	1	0.000854829	-0.347753029	0.085	0.244
92	ENSDARG00000013968	psap	1	0.006151378	-0.317923415	0.181	0.341
93	ENSDARG00000014159	mtdha	1	0.004116707	-0.261151482	0.064	0.185
94	ENSDARG00000014171	bloc1s1	1	0.002323503	-0.286192294	0.021	0.128
95	ENSDARG00000014244	rbmx	1	0.798690597	0.260814743	0.106	0.123
96	ENSDARG00000014591	ilf2	1	0.002048125	-0.370239697	0.053	0.179
97	ENSDARG00000014746	rbfox1	1	0.031234115	-0.259581241	0.064	0.145
98	ENSDARG00000014914	lamp2	1	0.000285236	-0.339871499	0	0.124
99	ENSDARG00000015201	pcmt	1	0.000277915	-0.445550938	0.011	0.142
100	ENSDARG00000015422	ppil1	1	0.001900518	-0.361124569	0.011	0.112
101	ENSDARG00000015445	lim2.4	1	0.710432605	-0.375576589	0.34	0.35
102	ENSDARG00000015551	fth1a	1	0.893548841	-0.950074151	0.606	0.685
103	ENSDARG00000015790	atp1b3a	1	0.752222769	0.285257573	0.117	0.114
104	ENSDARG00000015862	rpl5b	1	0.079489588	0.264572493	0.66	0.793
105	ENSDARG00000015866	apoa2	1	0.000230084	0.3040696	0.809	0.794
106	ENSDARG00000015889	zc3h15	1	0.000695307	-0.315101511	0	0.11
107	ENSDARG00000016156	fam53b	1	0.000972788	-0.32037493	0.011	0.124
108	ENSDARG00000016200	trib3	1	0.542274796	0.266880665	0.117	0.151
109	ENSDARG00000016301	zgc:65894	1	0.021831642	-0.256225254	0.043	0.124
110	ENSDARG00000016368	zbtb8os	1	0.001794159	-0.253916967	0.011	0.114
111	ENSDARG00000016721	sdha	1	0.051409338	0.254014479	0.085	0.175
112	ENSDARG00000017314	CELA1 (1 of many)	1	0.802361197	-0.849464146	0.34	0.361
113	ENSDARG00000017624	krt4	1	0.432740284	-0.53854331	0.628	0.67
114	ENSDARG00000018351	hpda	1	0.302933207	0.314988078	0.106	0.079
115	ENSDARG00000018426	aldh7a1	1	0.405606963	0.295535014	0.149	0.204
116	ENSDARG00000018524	midn	1	0.000300456	-0.276738047	0.032	0.182
117	ENSDARG00000018890	snrpa	1	0.003057106	-0.339884618	0.011	0.104
118	ENSDARG00000018961	gtpbp4	1	0.161695112	0.302796986	0.468	0.497
119	ENSDARG00000019398	psma6a	1	0.000489492	-0.372469637	0.011	0.135
120	ENSDARG00000019417	gadd45ga	1	0.071173885	0.376649728	0.128	0.08
121	ENSDARG00000019613	ip6k2b	1	0.923017542	0.385133741	0.181	0.199
122	ENSDARG00000019856	atp1a1b	1	0.057435744	-0.806821776	0.043	0.102
123	ENSDARG00000019941	sgta	1	0.000557403	-0.310257264	0.043	0.188
124	ENSDARG00000020008	vcp	1	6.54E-05	-0.345372087	0.011	0.167
125	ENSDARG00000020101	psmc2	1	0.000331664	-0.329351121	0.032	0.177
126	ENSDARG00000020197	rpl5a	1	0.002224508	0.362260817	0.734	0.75
127	ENSDARG00000020497	rab7a	1	0.289459757	0.422948976	0.138	0.204
128	ENSDARG00000020609	snap25a	1	0.103064413	-0.312823058	0.128	0.197
129	ENSDARG00000020708	mdkb	1	0.157697662	-0.37719594	0.255	0.349
130	ENSDARG00000020761	arrdc2	1	0.315564954	0.270990965	0.138	0.199
131	ENSDARG00000020890	tmod4	1	0.04118183	-0.262628522	0.053	0.125
132	ENSDARG00000021059	alas1	1	0.000498603	-0.354755474	0.043	0.187
133	ENSDARG00000021252	cct6a	1	0.790042094	0.422982567	0.287	0.337
134	ENSDARG00000021339	cpa5	1	0.607690014	-0.771333455	0.149	0.13
135	ENSDARG00000021343	wsb1	1	0.155460943	0.452964473	0.16	0.122
136	ENSDARG00000021443	zfp36l1b	1	0.700342325	0.289710819	0.138	0.133
137	ENSDARG00000021669	sec61a1	1	0.217790726	0.332561605	0.202	0.299
138	ENSDARG00000021806	zfp36l2	1	0.389531897	0.263886903	0.128	0.106
139	ENSDARG00000021924	hsp70.3	1	0.00377812	-0.552590774	0.149	0.299
140	ENSDARG00000022165	mgst1.2	1	0.002954165	-0.395709825	0.074	0.202
141	ENSDARG00000022280	brd2a	1	0.720455709	0.316443675	0.128	0.125
142	ENSDARG00000022315	atp6v1g1	1	0.000363705	-0.35910983	0.085	0.258
143	ENSDARG00000022509	cox4i2	1	0.015292825	-0.417040412	0.053	0.142
144	ENSDARG00000022650	cyp2ad3	1	0.279457187	0.385690513	0.223	0.192
145	ENSDARG00000023220	selenot2	1	0.000179855	-0.363965563	0.032	0.189
146	ENSDARG00000023967	atp6v1c1a	1	0.007470069	-0.325262442	0.032	0.125
147	ENSDARG00000024433	pvalb4	1	0.729093759	-0.469082094	0.287	0.328
148	ENSDARG00000024478	mpc2	1	0.186543956	0.362422984	0.181	0.279
149	ENSDARG00000024746	hsp90aa1.2	1	0.002533568	-0.599629293	0.074	0.203
150	ENSDARG00000025391	pfdn2	1	0.001420853	-0.266054425	0.011	0.118
151	ENSDARG00000025428	socs3a	1	0.893445515	0.519014042	0.16	0.185
152	ENSDARG00000025855	camk2n1a	1	0.000627102	-0.631847365	0.021	0.15
153	ENSDARG00000026726	anxa1a	1	0.983424972	-0.342749134	0.34	0.354
154	ENSDARG00000026801	stau2	1	0.051688961	0.256365054	0.149	0.269
155	ENSDARG00000027088	ptgdsb.1	1	0.1117538	-0.331256893	0.415	0.361
156	ENSDARG00000027099	psmc4	1	0.00011374	-0.31312032	0.032	0.196
157	ENSDARG00000027355	slc25a4	1	0.54668124	0.291556562	0.16	0.148
158	ENSDARG00000027744	gadd45ba	1	0.000869884	-0.276747194	0.096	0.265
159	ENSDARG00000027916	fntb	1	0.457633804	0.421338021	0.085	0.118
160	ENSDARG00000028017	tp53inp1	1	0.01954861	-0.263251385	0.074	0.168
161	ENSDARG00000028067	bnip3lb	1	0.001392289	-0.313911838	0.032	0.155
162	ENSDARG00000028213	ttn.2	1	0.061443929	-0.384520134	0.128	0.217
163	ENSDARG00000028396	fkbp5	1	0.002242752	-0.283958146	0.064	0.195
164	ENSDARG00000029230	pnp4b	1	0.244178494	0.317611888	0.106	0.077
165	ENSDARG00000029663	rab1ab	1	0.347571894	0.29992105	0.16	0.223
166	ENSDARG00000030106	stmn4	1	0.02841397	-0.299680077	0.043	0.119
167	ENSDARG00000030166	hyi	1	0.931285674	0.25041545	0.128	0.135
168	ENSDARG00000030694	atp6v1e1b	1	0.000241931	-0.321852886	0.074	0.254
169	ENSDARG00000031427	calm2a	1	0.000264288	-0.455696557	0.128	0.317
170	ENSDARG00000031756	mef2aa	1	0.092728989	-0.294906254	0.053	0.107
171	ENSDARG00000031819	eif4ebp2	1	0.000158616	-0.292207588	0.106	0.308
172	ENSDARG00000031929	stard14	1	0.064359433	-0.291056628	0.043	0.101
173	ENSDARG00000032102	prdx3	1	8.28E-05	-0.455589139	0.021	0.18
174	ENSDARG00000032317	tox	1	0.480934743	0.444444838	0.117	0.102
175	ENSDARG00000032405	ckap4	1	0.001994015	-0.368957203	0.011	0.113
176	ENSDARG00000032614	msi2b	1	0.019144001	-0.286741803	0.032	0.109
177	ENSDARG00000032765	net1	1	0.667791202	0.430829607	0.096	0.116
178	ENSDARG00000032868	pde4ba	1	0.006775811	-0.2512438	0.021	0.11
179	ENSDARG00000032919	chchd3a	1	0.00137875	-0.268077107	0.011	0.119
180	ENSDARG00000033285	gsto2	1	0.00792468	-0.299966981	0.032	0.125
181	ENSDARG00000033382	grifin	1	0.691710545	-0.37618548	0.117	0.133
182	ENSDARG00000033655	stmn1b	1	0.042264942	-0.298748323	0.309	0.431
183	ENSDARG00000034427	jpt2	1	0.00649264	-0.299973006	0.074	0.19
184	ENSDARG00000034470	aldoab	1	0.001148467	-0.585930334	0.043	0.171
185	ENSDARG00000034616	mlf2	1	0.000916556	-0.417152305	0.053	0.192
186	ENSDARG00000034677	scel	1	0.011927637	-0.372345019	0.021	0.101
187	ENSDARG00000035596	ISCU (1 of many)	1	0.003638903	-0.27179198	0.106	0.247
188	ENSDARG00000035622	xbp1	1	5.25E-05	-0.345565466	0.074	0.279
189	ENSDARG00000035679	si:rp71-45k5.4	1	0.519022115	0.478353886	0.17	0.225
190	ENSDARG00000035858	cnn2	1	0.006621322	-0.250760706	0.053	0.162
191	ENSDARG00000035993	sumo3b	1	0.290284164	0.272467174	0.074	0.118
192	ENSDARG00000036456	anxa4	1	0.014744579	-0.350331696	0.117	0.231
193	ENSDARG00000036625	polr2f	1	0.000112337	-0.298020129	0.021	0.178
194	ENSDARG00000036834	krt92	1	0.401152395	0.25172878	0.085	0.114
195	ENSDARG00000036967	smox	1	0.013959213	-0.457553885	0.064	0.158
196	ENSDARG00000036995	lsm6	1	4.95E-05	-0.531054576	0.011	0.169
197	ENSDARG00000037038	psmc6	1	0.000139146	-0.346331059	0.011	0.156
198	ENSDARG00000037116	cxcl12a	1	0.140441764	0.389149791	0.149	0.106
199	ENSDARG00000037402	lim2.3	1	0.1721223	-0.723330749	0.085	0.133
200	ENSDARG00000037783	proza	1	0.000437984	-0.496343209	0.043	0.188
201	ENSDARG00000037867	atp5mf	1	0.000647514	-0.276400222	0.191	0.408
202	ENSDARG00000037997	tubb5	1	0.073917091	-0.301972133	0.064	0.13
203	ENSDARG00000038025	cbx7a	1	0.923496282	0.297324096	0.202	0.231
204	ENSDARG00000038095	socs1a	1	0.145297882	0.466291714	0.117	0.08
205	ENSDARG00000038306	tsc22d1	1	0.021718083	-0.260986113	0.074	0.165
206	ENSDARG00000038439	fabp10a	1	0.048135444	0.346952793	0.606	0.607
207	ENSDARG00000038695	elavl1a	1	0.002952421	-0.301666353	0.011	0.106
208	ENSDARG00000039150	lgmn	1	0.001398444	-0.366773962	0.064	0.206
209	ENSDARG00000039730	zgc:112160	1	0.3875604	-1.13106055	0.128	0.164
210	ENSDARG00000039882	ap3s2	1	0.029747452	-0.265422759	0.032	0.101
211	ENSDARG00000039929	ckmt2b	1	0.87456997	0.30746159	0.106	0.118
212	ENSDARG00000039931	slc25a33	1	0.000169114	-0.290184663	0.032	0.188
213	ENSDARG00000039980	ppt1	1	0.000347308	-0.324599792	0.074	0.245
214	ENSDARG00000040031	tardbp	1	0.002239379	-0.314031268	0.032	0.146
215	ENSDARG00000040287	ywhabl	1	0.000320845	-0.308329965	0.16	0.375
216	ENSDARG00000040314	psph	1	0.003166097	-0.323521066	0.011	0.104
217	ENSDARG00000040534	epcam	1	0.027719825	-0.421302185	0.128	0.227
218	ENSDARG00000040565	ckmb	1	0.176321591	-0.398758555	0.457	0.586
219	ENSDARG00000040607	rtf2	1	8.27E-05	-0.464877999	0	0.143
220	ENSDARG00000040764	id1	1	0.271279978	0.31533166	0.202	0.279
221	ENSDARG00000040971	zgc:92606	1	0.000313087	-0.359406283	0.16	0.369
222	ENSDARG00000041051	mid1ip1a	1	0.195878996	-0.367140972	0.096	0.143
223	ENSDARG00000041363	dctn3	1	0.000217883	-0.257179209	0.043	0.205
224	ENSDARG00000041607	eif4ebp3l	1	0.830769251	0.252462397	0.309	0.377
225	ENSDARG00000041623	mt2	1	0.12462656	-0.737460224	0.181	0.258
226	ENSDARG00000041974	brk1	1	4.96E-05	-0.327270248	0.064	0.261
227	ENSDARG00000042245	myl13	1	0.373632929	0.264377748	0.149	0.125
228	ENSDARG00000042252	eif4h	1	0.001483505	-0.280587985	0.021	0.136
229	ENSDARG00000042469	ndufa12	1	7.01E-05	-0.361482806	0.053	0.237
230	ENSDARG00000042874	phlda2	1	0.007812214	-0.311645105	0.021	0.108
231	ENSDARG00000042876	abracl	1	0.000314765	-0.39355396	0	0.122
232	ENSDARG00000042933	bloc1s6	1	0.000139696	-0.304914985	0.128	0.34
233	ENSDARG00000042953	cyp2n13	1	0.321835664	0.349865859	0.117	0.091
234	ENSDARG00000042993	prss1	1	0.253314492	-0.773083254	0.404	0.392
235	ENSDARG00000043102	lxn	1	0.985008703	0.378643209	0.266	0.31
236	ENSDARG00000043128	cldne	1	0.023331565	-0.381728393	0.032	0.106
237	ENSDARG00000043485	si:ch211-22i13.2	1	0.002480329	-0.37927443	0.011	0.108
238	ENSDARG00000043531	jun	1	0.380365229	0.290742909	0.223	0.301
239	ENSDARG00000043555	tmem30ab	1	0.002234038	-0.296801555	0.011	0.111
240	ENSDARG00000043561	psmc1b	1	0.002189239	-0.287081996	0.011	0.11
241	ENSDARG00000043608	eif4ebp1	1	0.301757461	0.254941352	0.213	0.303
242	ENSDARG00000044125	txn	1	0.045156899	-0.257680826	0.043	0.11
243	ENSDARG00000044153	ppp1cb	1	0.004483615	-0.251936505	0.043	0.151
244	ENSDARG00000045143	hbbe2	1	0.000858402	-1.210717004	0.021	0.145
245	ENSDARG00000045296	cops9	1	0.162341651	0.284186827	0.138	0.217
246	ENSDARG00000045776	cnbpa	1	0.731768043	0.281544709	0.298	0.384
247	ENSDARG00000045835	si:dkey-14d8.6	1	0.323688539	-0.986496444	0.085	0.118
248	ENSDARG00000045847	si:ch211-214j24.10	1	0.000510677	-0.271918669	0.021	0.154
249	ENSDARG00000045898	si:ch211-152c2.3	1	0.000765834	-0.742780141	0	0.108
250	ENSDARG00000045913	mrps10	1	6.50E-05	-0.398677444	0	0.146
251	ENSDARG00000045928	psma4	1	0.190296186	0.420526016	0.16	0.241
252	ENSDARG00000046030	zgc:110339	1	0.173617513	0.701667504	0.117	0.186
253	ENSDARG00000051748	ccnd2a	1	0.645343626	0.253446973	0.106	0.098
254	ENSDARG00000051886	ankrd11	1	0.020604281	-0.254321015	0.096	0.197
255	ENSDARG00000052073	blcap	1	0.000357048	-0.291900441	0.085	0.26
256	ENSDARG00000052150	pbx4	1	0.969970158	0.338279268	0.138	0.149
257	ENSDARG00000052623	bsdc1	1	0.004088007	-0.320880976	0.032	0.134
258	ENSDARG00000052695	nr2f1a	1	0.03845399	-0.476273352	0.043	0.109
259	ENSDARG00000052833	zfand3	1	0.000212943	-0.315712852	0.021	0.166
260	ENSDARG00000053668	stag2b	1	0.298768936	0.463696063	0.106	0.082
261	ENSDARG00000053990	hmgb2b	1	0.001045745	-0.288326562	0.191	0.39
262	ENSDARG00000054272	caprin1b	1	0.535612385	0.327955853	0.213	0.281
263	ENSDARG00000055120	ctsba	1	0.001769719	-0.322821005	0.106	0.268
264	ENSDARG00000055192	zgc:136930	1	0.001262963	0.594117598	0.5	0.414
265	ENSDARG00000055514	icn2	1	0.035259333	-0.767796299	0.138	0.235
266	ENSDARG00000055719	ino80c	1	0.002212326	-0.28478472	0.021	0.128
267	ENSDARG00000055868	rsl1d1	1	0.617134577	0.274323767	0.245	0.312
268	ENSDARG00000055874	cpe	1	0.89799743	0.255241716	0.138	0.142
269	ENSDARG00000056235	smndc1	1	0.001331295	-0.304290473	0.053	0.188
270	ENSDARG00000056248	si:dkey-183i3.5	1	0.055749824	0.572916806	0.362	0.315
271	ENSDARG00000056307	znf706	1	8.04E-05	-0.321097865	0.117	0.337
272	ENSDARG00000056532	serinc2	1	0.001404051	-0.254936453	0.021	0.136
273	ENSDARG00000056725	hmgb3a	1	0.000714768	-0.453498693	0.213	0.408
274	ENSDARG00000056744	ela2	1	0.101993526	-0.576394024	0.138	0.212
275	ENSDARG00000056765	ela2l	1	0.016053824	-0.30394219	0.33	0.246
276	ENSDARG00000056831	gng2	1	0.004729885	-0.324929577	0.043	0.15
277	ENSDARG00000056877	vamp2	1	0.018450341	-0.353680562	0.064	0.156
278	ENSDARG00000057437	apodb	1	0.002504643	-0.605163205	0.011	0.106
279	ENSDARG00000057698	ctsd	1	0.05848274	-0.261154656	0.245	0.379
280	ENSDARG00000057882	arpc3	1	0.001102761	-0.27836923	0.138	0.318
281	ENSDARG00000057890	si:dkey-33c12.4	1	0.001081092	-0.305528243	0.043	0.177
282	ENSDARG00000057913	syt11a	1	0.0341182	-0.350834356	0.096	0.186
283	ENSDARG00000058062	magt1	1	0.979141871	0.37130862	0.149	0.163
284	ENSDARG00000058094	ciarta	1	0.969317582	0.362182015	0.309	0.374
285	ENSDARG00000058203	smc1al	1	0.002444235	-0.321686101	0.064	0.193
286	ENSDARG00000058358	krt8	1	0.153734452	0.344620467	0.457	0.451
287	ENSDARG00000058560	adrm1	1	0.117442805	0.30250624	0.085	0.156
288	ENSDARG00000059075	nip7	1	0.463917695	0.310778664	0.074	0.104
289	ENSDARG00000059303	hnrnpl2	1	0.476661994	0.351083021	0.096	0.131
290	ENSDARG00000059360	srsf3b	1	0.000174116	-0.38728567	0.043	0.205
291	ENSDARG00000059391	gyg1b	1	0.551440188	0.366104135	0.096	0.125
292	ENSDARG00000059768	gpatch8	1	0.262872845	0.269179138	0.085	0.133
293	ENSDARG00000059906	sdc4	1	0.79593072	0.302869143	0.287	0.316
294	ENSDARG00000059945	sv2a	1	0.062597578	0.540471793	0.106	0.062
295	ENSDARG00000060113	znf395a	1	0.396188042	0.281475992	0.17	0.148
296	ENSDARG00000060350	apoda.2	1	0.89469883	-0.978620009	0.17	0.18
297	ENSDARG00000061228	pfdn4	1	0.324053357	0.49322998	0.202	0.292
298	ENSDARG00000062326	hmgn7	1	0.003809541	-0.298617055	0.287	0.475
299	ENSDARG00000062592	myl10	1	0.79477493	0.416126614	0.106	0.123
300	ENSDARG00000063095	ctsf	1	9.94E-05	-0.321973116	0.085	0.284
301	ENSDARG00000063899	mt-nd2	1	0.980499898	0.268970976	0.489	0.633
302	ENSDARG00000063908	mt-co2	1	0.130314425	0.323122152	0.904	0.952
303	ENSDARG00000063912	mt-co3	1	0.064205362	0.423246102	0.883	0.939
304	ENSDARG00000063924	mt-cyb	1	0.48444817	0.262698856	0.691	0.819
305	ENSDARG00000067990	myhz1.1	1	0.880392756	-0.476545036	0.543	0.661
306	ENSDARG00000067995	myhz1.2	1	0.778458598	-0.293735583	0.234	0.26
307	ENSDARG00000067997	myhz1.3	1	0.148893898	-0.577330135	0.16	0.228
308	ENSDARG00000068194	klf9	1	0.750187184	0.352705581	0.128	0.153
309	ENSDARG00000068265	tomm5	1	0.360519064	0.29000757	0.223	0.31
310	ENSDARG00000068404	tbcb	1	0.020044734	-0.259671819	0.085	0.183
311	ENSDARG00000068434	h3f3b.1	1	0.00021927	-0.352131152	0.202	0.417
312	ENSDARG00000068641	taf10	1	0.000250455	-0.405426776	0.011	0.145
313	ENSDARG00000068680	ctrl	1	0.09041426	-1.198040183	0.085	0.151
314	ENSDARG00000068822	purba	1	0.000442929	-0.347229611	0.032	0.174
315	ENSDARG00000068974	lim2.1	1	0.798372772	-0.423545436	0.096	0.104
316	ENSDARG00000069090	atp6v0d1	1	0.00158706	-0.298994888	0.043	0.169
317	ENSDARG00000069100	aldh9a1a.1	1	0.101322712	0.382864426	0.447	0.456
318	ENSDARG00000069118	ppp2r5eb	1	0.32508368	0.3634915	0.074	0.114
319	ENSDARG00000069461	rnaseka	1	0.000227873	-0.436959241	0.011	0.146
320	ENSDARG00000069630	tat	1	0.393431638	0.419715719	0.149	0.125
321	ENSDARG00000069752	ckba	1	0.005454526	-0.460987547	0.032	0.129
322	ENSDARG00000069792	crygm2d5	1	0.489054019	0.529246894	0.106	0.089
323	ENSDARG00000069817	crygm2d8	1	0.611091472	0.337423126	0.128	0.116
324	ENSDARG00000069940	ppap2d	1	0.038947891	-0.420062442	0.043	0.11
325	ENSDARG00000069977	myg1	1	0.151206093	0.273983635	0.074	0.133
326	ENSDARG00000069981	cspg5a	1	0.012801116	-0.420024038	0.043	0.133
327	ENSDARG00000070386	krtcap2	1	0.000841326	-0.261867354	0.021	0.146
328	ENSDARG00000070435	vapb	1	0.001336313	-0.267897363	0.032	0.153
329	ENSDARG00000070437	rpl22	1	0.000253594	0.286254835	0.894	0.891
330	ENSDARG00000070657	pa2g4b	1	0.001001485	-0.292693387	0.043	0.178
331	ENSDARG00000070674	psmd6	1	7.07E-05	-0.302202714	0.021	0.186
332	ENSDARG00000070721	vdrb	1	0.200102256	0.300057579	0.149	0.223
333	ENSDARG00000070824	ndufb5	1	8.73E-05	-0.374918739	0.064	0.251
334	ENSDARG00000070844	gamt	1	0.489399903	0.287490279	0.287	0.368
335	ENSDARG00000071046	bbip1	1	0.000884939	-0.352565427	0	0.106
336	ENSDARG00000071224	si:ch211-133n4.4	1	0.000286801	-0.596584541	0.021	0.161
337	ENSDARG00000071426	lrrc59	1	0.007504264	-0.290143811	0.021	0.108
338	ENSDARG00000071468	mrpl54	1	0.133388436	0.297060329	0.064	0.121
339	ENSDARG00000071626	ptgdsb.2	1	0.311993832	-0.328964683	0.138	0.186
340	ENSDARG00000071658	ywhag2	1	0.007940051	-0.413713947	0.085	0.2
341	ENSDARG00000071691	uqcrc2b	1	0.003004471	-0.256948062	0.043	0.158
342	ENSDARG00000073742	prss59.2	1	0.198695537	-0.743957902	0.426	0.409
343	ENSDARG00000073750	crygm2d18	1	0.276683668	0.406781588	0.202	0.17
344	ENSDARG00000073867	rex1bd	1	0.000334716	-0.307281917	0	0.121
345	ENSDARG00000074001	crygmxl2	1	0.755422425	0.411807682	0.234	0.239
346	ENSDARG00000074246	rab14	1	0.000858218	-0.253179221	0.053	0.199
347	ENSDARG00000074390	tmem176l.4	1	0.000884939	-0.544215578	0	0.106
348	ENSDARG00000074667	akt1s1	1	0.417684894	0.292948799	0.213	0.286
349	ENSDARG00000074790	rab5if	1	0.665807444	0.306459143	0.085	0.105
350	ENSDARG00000074869	si:ch1073-291c23.2	1	0.392269552	0.287714242	0.149	0.126
351	ENSDARG00000076386	epdl1	1	0.033417595	-0.32222781	0.085	0.173
352	ENSDARG00000076509	polr2d	1	0.000142577	-0.363674187	0.021	0.174
353	ENSDARG00000076532	si:ch211-222l21.1	1	0.012318513	-0.467944413	0.213	0.347
354	ENSDARG00000076838	apom	1	0.553649951	0.268129223	0.106	0.135
355	ENSDARG00000077777	tmsb4x	1	0.000317935	0.297757486	0.872	0.843
356	ENSDARG00000077811	sox11a	1	0.740799885	0.270514236	0.149	0.144
357	ENSDARG00000077840	meis2a	1	0.28619655	0.273296811	0.106	0.079
358	ENSDARG00000077850	lgals3a	1	7.72E-05	-0.373416994	0.021	0.183
359	ENSDARG00000078308	spry2	1	0.03633018	-0.385024849	0.043	0.11
360	ENSDARG00000078352	lyrm4	1	0.10991618	0.326878041	0.053	0.111
361	ENSDARG00000078619	pnp5a	1	0.572006152	0.301222878	0.17	0.208
362	ENSDARG00000078659	tmem176	1	0.325873398	0.254530027	0.17	0.141
363	ENSDARG00000078686	arl8a	1	0.000437924	-0.336831168	0.021	0.156
364	ENSDARG00000079150	si:ch211-276i12.9	1	0.761539161	0.386326293	0.106	0.125
365	ENSDARG00000079274	prss59.1	1	0.156778223	-0.764957013	0.181	0.26
366	ENSDARG00000079305	hbae3	1	0.137943605	-1.508205754	0.138	0.2
367	ENSDARG00000080010	adh5	1	0.891372763	0.343440362	0.266	0.322
368	ENSDARG00000086288	scg3	1	0.024034908	-0.341918487	0.032	0.104
369	ENSDARG00000086753	gb:bc139872	1	0.001771866	-0.310839728	0.032	0.151
370	ENSDARG00000087390	hbbe1.3	1	0.007308162	-1.648979154	0.128	0.252
371	ENSDARG00000087402	tpm1	1	0.039138468	-0.384608869	0.064	0.143
372	ENSDARG00000088087	kdm6ba	1	0.001022129	-0.309707213	0	0.104
373	ENSDARG00000088330	hbae1.1	1	0.091253723	-1.459945349	0.074	0.13
374	ENSDARG00000089124	hbae1.3	1	0.087916812	-1.04958589	0.064	0.12
375	ENSDARG00000089302	hnrnpa0a	1	0.010551773	-0.284470555	0.149	0.28
376	ENSDARG00000089382	zgc:158463	1	0.807273614	0.36426425	0.298	0.362
377	ENSDARG00000089413	mbpb	1	0.68081415	0.358216917	0.106	0.128
378	ENSDARG00000089418	si:dkey-164f24.2	1	0.634334664	0.354339287	0.085	0.107
379	ENSDARG00000089475	hbae1.1	1	0.022151691	-1.777465279	0.043	0.116
380	ENSDARG00000089787	crebzf	1	0.008907343	-0.30060434	0.074	0.183
381	ENSDARG00000089877	si:dkeyp-75h12.5	1	0.033647952	-0.250587315	0.106	0.202
382	ENSDARG00000090428	ctrb1	1	0.902534275	-0.868133068	0.362	0.409
383	ENSDARG00000090454	gnb1a	1	0.006136705	-0.303734358	0.202	0.357
384	ENSDARG00000090462	mrpl20	1	0.000559055	-0.298234427	0	0.113
385	ENSDARG00000090552	si:dkey-7j14.6	1	0.000462591	-0.351675074	0.053	0.206
386	ENSDARG00000090722	leg1.1	1	0.935552603	0.411378876	0.128	0.132
387	ENSDARG00000090850	serpina1l	1	0.84569337	0.263700242	0.138	0.153
388	ENSDARG00000091148	crygm2d20	1	0.564417873	0.547599099	0.117	0.145
389	ENSDARG00000091831	ddx27	1	0.041340232	0.283827533	0.064	0.146
390	ENSDARG00000091996	tcnbb	1	0.027424977	-1.101203004	0.064	0.143
391	ENSDARG00000092033	si:dkey-239h2.3	1	0.396528911	0.289845893	0.191	0.261
392	ENSDARG00000092659	ppp3r1a	1	0.008596939	-0.253477947	0.032	0.124
393	ENSDARG00000092947	cyt1	1	0.020186587	-0.373915372	0.777	0.786
394	ENSDARG00000093022	selenoh	1	0.424254683	0.270828733	0.16	0.213
395	ENSDARG00000093303	ifitm1	1	0.839061934	0.406711458	0.128	0.127
396	ENSDARG00000093549	selenop	1	0.054373108	-0.278400751	0.234	0.34
397	ENSDARG00000093584	zgc:193505	1	0.051626584	-0.432700458	0.074	0.146
398	ENSDARG00000093844	zgc:136461	1	0.644188794	-0.587846558	0.117	0.137
399	ENSDARG00000093945	vma21	1	0.001105894	-0.300635309	0.064	0.209
400	ENSDARG00000094041	krt17	1	0.96258351	-0.919052203	0.234	0.239
401	ENSDARG00000095897	atp5f1e	1	0.000219909	-0.260160076	0.234	0.481
402	ENSDARG00000095908	sat1a.2	1	0.000943421	-0.275510914	0.053	0.197
403	ENSDARG00000095947	adkb	1	0.459917781	0.314390498	0.096	0.13
404	ENSDARG00000096118	ost4	1	0.000149537	-0.386276092	0	0.134
405	ENSDARG00000096661	si:ch211-286b5.5	1	0.001635845	-0.251424885	0.053	0.187
406	ENSDARG00000096829	blvrb	1	0.002722814	-0.506399631	0.021	0.125
407	ENSDARG00000097157	si:ch211-207n23.2	1	0.065623967	-0.27189022	0.043	0.102
408	ENSDARG00000098368	aplp1	1	0.026290871	-0.34050901	0.043	0.118
409	ENSDARG00000098507	lyar	1	0.000586871	-0.281913044	0	0.112
410	ENSDARG00000098574	srsf11	1	0.005483836	-0.281426333	0.064	0.18
411	ENSDARG00000098635	irf2bp2b	1	0.005156643	-0.332165891	0.096	0.224
412	ENSDARG00000099203	atp1b2a	1	0.06383588	-0.327727296	0.064	0.13
413	ENSDARG00000099309	si:zfos-169g10.3	1	0.129974638	0.34815324	0.064	0.122
414	ENSDARG00000099313	naga	1	0.00016321	-0.44521287	0	0.132
415	ENSDARG00000099776	glula	1	0.356628235	-0.396150791	0.319	0.386
416	ENSDARG00000100244	ebf3a	1	0.756717634	0.258086094	0.117	0.113
417	ENSDARG00000100446	si:ch211-286o17.1	1	0.37721015	0.339473414	0.149	0.125
418	ENSDARG00000100582	si:ch211-195b11.3	1	0.017351065	-0.883660156	0.106	0.205
419	ENSDARG00000101009	cited4b	1	0.299375739	0.434845275	0.149	0.124
420	ENSDARG00000101199	rbp4	1	0.049400295	0.347602631	0.5	0.464
421	ENSDARG00000101619	minos1	1	6.16E-05	-0.317210034	0.021	0.187
422	ENSDARG00000101936	tmem106ba	1	0.005248417	-0.302900263	0.021	0.114
423	ENSDARG00000102105	dad1	1	0.000341915	-0.275255469	0.085	0.26
424	ENSDARG00000102415	scinla	1	0.489311166	0.363511146	0.106	0.091
425	ENSDARG00000102453	slc1a2b	1	0.190387715	-0.962494942	0.064	0.106
426	ENSDARG00000102558	pde6ha	1	0.129838888	0.314595234	0.255	0.216
427	ENSDARG00000102744	mgst3a	1	0.003638286	-0.27472908	0.032	0.138
428	ENSDARG00000103038	pik3r3a	1	0.503802538	0.349917502	0.106	0.092
429	ENSDARG00000103057	zfhx3	1	0.025918511	-0.25853319	0.043	0.119
430	ENSDARG00000103199	si:dkey-247k7.2	1	0.056937943	-0.637807084	0.064	0.13
431	ENSDARG00000103543	gngt2b	1	0.309874507	0.336566582	0.16	0.132
432	ENSDARG00000103566	tomm20b	1	0.516481504	0.326064435	0.277	0.384
433	ENSDARG00000103670	cmc1	1	0.005119539	-0.254106899	0.021	0.114
434	ENSDARG00000103718	chmp5b	1	0.000112187	-0.338388604	0.064	0.248
435	ENSDARG00000103824	hint1	1	8.81E-05	-0.321964785	0.032	0.2
436	ENSDARG00000104359	anxa1c	1	0.070936842	-0.486002875	0.074	0.139
437	ENSDARG00000104437	aip	1	0.246652092	0.256839171	0.085	0.135
438	ENSDARG00000104458	rnasekb	1	0.007018031	-0.256325848	0.138	0.279
439	ENSDARG00000105037	snrpf	1	0.23886381	0.307073114	0.117	0.178
440	ENSDARG00000105154	creg1	1	0.001154916	-0.409560021	0.106	0.27
441	ENSDARG00000105177	ilf3b	1	0.008263943	-0.309993972	0.032	0.123
442	ENSDARG00000109774	CABZ01084963.1	1	0.12693193	0.280112931	0.064	0.123
443	ENSDARG00000110298	mbd4	1	0.877212532	0.31880793	0.096	0.107
444	ENSDARG00000110357	txndc15	1	0.002722782	-0.25068087	0.021	0.126
445	ENSDARG00000111240	dhrs13a.2	1	0.050174216	-0.293512702	0.043	0.107
446	ENSDARG00000115405	hbbe1.2	1	0.026421873	-1.549508177	0.064	0.142
