# Supplementary material for: Cell-type-specific responses to the microbiota across all tissues of the larval zebrafish
Source: Cell Rep. Author manuscript; Available in PMC 2023 Oct 23. (PMC10423310; doi:10.1016/j.celrep.2023.112095)
Supplement: MMC23 [file NIHMS1880944-supplement-MMC23.zip › DataS17/Figure6_PanelF_subcluster_GeneLists/subcluster23.tsv]

	gene	gene_NAME	p_val_adj	p_val	avg_logFC	pct.1	pct.2
1	ENSDARG00000006038	aebp2	0	0	2.046161777	0.978	0.03
2	ENSDARG00000015314	zc4h2	4.90E-11	2.22E-15	0.840610966	0.549	0.217
3	ENSDARG00000070959	si:ch211-288g17.3	7.33E-09	3.32E-13	0.79546346	0.516	0.216
4	ENSDARG00000004712	tbr1b	4.14E-08	1.88E-12	1.161824109	0.143	0.024
5	ENSDARG00000035715	marcksl1b	3.17E-07	1.44E-11	0.62825099	0.89	0.568
6	ENSDARG00000045248	h3f3d	4.02E-07	1.82E-11	0.668848015	0.923	0.764
7	ENSDARG00000076532	si:ch211-222l21.1	5.76E-07	2.61E-11	0.820449274	0.637	0.34
8	ENSDARG00000008803	marcksb	7.71E-07	3.49E-11	0.677721086	0.44	0.171
9	ENSDARG00000014420	elavl3	2.00E-06	9.09E-11	1.053933272	0.484	0.235
10	ENSDARG00000037997	tubb5	2.92E-06	1.32E-10	0.893314711	0.352	0.125
11	ENSDARG00000024785	ctnna2	6.10E-06	2.77E-10	0.529949874	0.209	0.055
12	ENSDARG00000006859	nkain1	8.57E-06	3.89E-10	0.663200618	0.286	0.094
13	ENSDARG00000035324	hnrnpl	1.38E-05	6.25E-10	0.541001582	0.231	0.067
14	ENSDARG00000030479	hmgb1b	2.33E-05	1.06E-09	0.730019641	0.637	0.379
15	ENSDARG00000101766	ptmab	2.98E-05	1.35E-09	0.813524186	0.846	0.693
16	ENSDARG00000025495	nhlh2	3.92E-05	1.78E-09	0.542711484	0.121	0.023
17	ENSDARG00000053301	insm1b	4.55E-05	2.06E-09	0.590510902	0.143	0.031
18	ENSDARG00000004588	sox4a	7.04E-05	3.19E-09	1.01499652	0.418	0.189
19	ENSDARG00000044669	hp1bp3	0.00010383	4.71E-09	0.535231363	0.516	0.252
20	ENSDARG00000056722	cd99l2	0.000127726	5.79E-09	0.677928435	0.286	0.099
21	ENSDARG00000103672	cirbpa	0.000136858	6.20E-09	0.703585382	0.681	0.463
22	ENSDARG00000095743	sox11b	0.000143886	6.52E-09	0.828752108	0.253	0.084
23	ENSDARG00000058256	draxin	0.000194484	8.82E-09	0.448961414	0.132	0.028
24	ENSDARG00000056175	scrt2	0.000195101	8.84E-09	0.58221454	0.231	0.072
25	ENSDARG00000017673	nova2	0.000283999	1.29E-08	0.62472528	0.56	0.284
26	ENSDARG00000026766	bcl2l10	0.0004194	1.90E-08	0.789105344	0.275	0.099
27	ENSDARG00000068432	si:dkey-56m19.5	0.000451719	2.05E-08	0.642980424	0.418	0.192
28	ENSDARG00000061989	mpnd	0.000731259	3.32E-08	0.258289376	0.154	0.038
29	ENSDARG00000004621	gpm6ab	0.00090305	4.09E-08	0.573180648	0.604	0.328
30	ENSDARG00000019417	gadd45ga	0.000977932	4.43E-08	0.996668815	0.231	0.078
31	ENSDARG00000004049	marcksa	0.002232651	1.01E-07	0.49638065	0.187	0.055
32	ENSDARG00000054911	tmsb	0.00284767	1.29E-07	0.87141822	0.33	0.144
33	ENSDARG00000099283	epb41a	0.003597046	1.63E-07	0.596139728	0.407	0.188
34	ENSDARG00000068995	h2afx1	0.004074244	1.85E-07	0.50077809	0.78	0.582
35	ENSDARG00000012896	anos1a	0.004381691	1.99E-07	0.483238446	0.121	0.028
36	ENSDARG00000037588	bhlhe23	0.004429175	2.01E-07	0.752658589	0.121	0.028
37	ENSDARG00000078865	cxxc5a	0.004940614	2.24E-07	0.667592669	0.264	0.102
38	ENSDARG00000011594	smarcb1b	0.00618883	2.81E-07	0.562946384	0.198	0.065
39	ENSDARG00000020708	mdkb	0.00893658	4.05E-07	0.408082586	0.593	0.343
40	ENSDARG00000056725	hmgb3a	0.009038019	4.10E-07	0.663518135	0.626	0.401
41	ENSDARG00000099572	hmgn2	0.009860262	4.47E-07	0.531141061	0.747	0.585
42	ENSDARG00000027740	adcyap1b	0.010637711	4.82E-07	0.804690191	0.297	0.121
43	ENSDARG00000056831	gng2	0.012626002	5.72E-07	0.541573411	0.33	0.145
44	ENSDARG00000058039	bhlhe22	0.015221033	6.90E-07	0.312559153	0.132	0.034
45	ENSDARG00000062326	hmgn7	0.019189487	8.70E-07	0.527238331	0.67	0.469
46	ENSDARG00000055455	gpm6aa	0.024157723	1.10E-06	0.563355069	0.615	0.388
47	ENSDARG00000009480	pdcl	0.026994604	1.22E-06	0.5664716	0.319	0.147
48	ENSDARG00000012818	csnk2a2a	0.031195175	1.41E-06	0.404595731	0.143	0.041
49	ENSDARG00000058504	ap1s2	0.031200452	1.41E-06	0.353271176	0.198	0.068
50	ENSDARG00000029406	h2afx	0.032339965	1.47E-06	0.325470148	0.11	0.026
51	ENSDARG00000103919	si:ch73-1a9.3	0.032561865	1.48E-06	0.543239212	0.78	0.631
52	ENSDARG00000034616	mlf2	0.033663827	1.53E-06	0.415099353	0.385	0.186
53	ENSDARG00000092810	stap2a	0.036349857	1.65E-06	0.279498337	0.121	0.031
54	ENSDARG00000099744	gap43	0.036586594	1.66E-06	0.745411944	0.275	0.116
55	ENSDARG00000058369	mex3b	0.036837666	1.67E-06	0.574983998	0.198	0.068
56	ENSDARG00000007960	hnrnpaba	0.039723669	1.80E-06	0.604504643	0.659	0.491
57	ENSDARG00000075297	trnt1	0.044099099	2.00E-06	0.362642516	0.121	0.032
58	ENSDARG00000000503	stx1b	0.044226949	2.01E-06	0.604094881	0.319	0.142
59	ENSDARG00000016871	smarce1	0.044405689	2.01E-06	0.670763838	0.418	0.228
60	ENSDARG00000068436	h3f3b.1	0.044952074	2.04E-06	0.48132072	0.648	0.444
61	ENSDARG00000061810	mbd3b	0.052516751	2.38E-06	0.471244753	0.22	0.082
62	ENSDARG00000104664	dclk1b	0.057615206	2.61E-06	0.328434444	0.143	0.041
63	ENSDARG00000036162	hnrnpa0b	0.060929649	2.76E-06	0.727238708	0.516	0.333
64	ENSDARG00000077811	sox11a	0.06697527	3.04E-06	0.531566171	0.319	0.141
65	ENSDARG00000056740	tmeff1b	0.079444985	3.60E-06	0.476329267	0.363	0.177
66	ENSDARG00000029150	hsp90ab1	0.079893917	3.62E-06	0.382587295	0.967	0.9
67	ENSDARG00000045914	si:ch211-51e12.7	0.08542214	3.87E-06	0.611055786	0.308	0.149
68	ENSDARG00000021113	ptmaa	0.094236526	4.27E-06	0.688744874	0.769	0.653
69	ENSDARG00000020794	neurod6b	0.097102601	4.40E-06	0.479288892	0.132	0.038
70	ENSDARG00000090872	si:dkey-276j7.1	0.098043055	4.44E-06	0.559311119	0.429	0.236
71	ENSDARG00000105083	chd5	0.098189365	4.45E-06	0.431525394	0.11	0.028
72	ENSDARG00000104530	znf609b	0.107943068	4.89E-06	0.490722322	0.231	0.093
73	ENSDARG00000040184	syncrip	0.109145813	4.95E-06	0.612255288	0.527	0.343
74	ENSDARG00000056099	gtf2h5	0.133130196	6.04E-06	0.427035077	0.187	0.068
75	ENSDARG00000003655	tmem59l	0.136194011	6.17E-06	0.381291556	0.33	0.151
76	ENSDARG00000032083	dpysl2b	0.140205699	6.36E-06	0.556081242	0.132	0.039
77	ENSDARG00000015427	hdac1	0.14350025	6.51E-06	0.731025816	0.429	0.256
78	ENSDARG00000020258	ewsr1a	0.152087863	6.89E-06	0.396063775	0.253	0.105
79	ENSDARG00000035399	ankra2	0.158933501	7.21E-06	0.294463877	0.154	0.05
80	ENSDARG00000056292	vsx1	0.159485687	7.23E-06	1.147484679	0.154	0.05
81	ENSDARG00000052567	tmem35	0.160653074	7.28E-06	0.441082209	0.143	0.045
82	ENSDARG00000033655	stmn1b	0.168099142	7.62E-06	0.669517144	0.604	0.426
83	ENSDARG00000100990	nme3	0.172548991	7.82E-06	0.404115744	0.209	0.081
84	ENSDARG00000001889	tuba1a	0.176284697	7.99E-06	0.806449616	0.363	0.196
85	ENSDARG00000036295	golga7ba	0.235356051	1.07E-05	0.582200105	0.242	0.102
86	ENSDARG00000025302	dixdc1a	0.266843912	1.21E-05	0.407299062	0.121	0.035
87	ENSDARG00000089302	hnrnpa0a	0.267723118	1.21E-05	0.777095401	0.44	0.275
88	ENSDARG00000105441	pcdh11	0.2964539	1.34E-05	0.255456633	0.143	0.045
89	ENSDARG00000030583	foxk2	0.300124024	1.36E-05	0.331975	0.132	0.041
90	ENSDARG00000026882	palm1a	0.316792823	1.44E-05	0.309100046	0.132	0.04
91	ENSDARG00000055216	tuba1c	0.324681355	1.47E-05	0.651876409	0.56	0.386
92	ENSDARG00000021143	rtn1b	0.342252899	1.55E-05	0.552388895	0.407	0.218
93	ENSDARG00000103937	ndrg4	0.347904514	1.58E-05	0.647899189	0.209	0.084
94	ENSDARG00000102975	nsg2	0.37839119	1.72E-05	0.758562807	0.407	0.229
95	ENSDARG00000053326	gna11b	0.385574317	1.75E-05	0.421693388	0.187	0.071
96	ENSDARG00000038954	ctnnbip1	0.401877681	1.82E-05	0.531293941	0.198	0.077
97	ENSDARG00000099453	elof1	0.408545487	1.85E-05	0.536060488	0.363	0.199
98	ENSDARG00000074056	kctd1	0.415379379	1.88E-05	0.377417664	0.11	0.031
99	ENSDARG00000056427	auts2a	0.422129001	1.91E-05	0.405784768	0.176	0.065
100	ENSDARG00000011989	crx	0.425526484	1.93E-05	0.87743653	0.132	0.042
101	ENSDARG00000096711	si:ch211-194k22.8	0.470987793	2.14E-05	0.29627195	0.187	0.069
102	ENSDARG00000019004	smarcd1	0.496077592	2.25E-05	0.396312605	0.231	0.099
103	ENSDARG00000008097	srsf9	0.560905813	2.54E-05	0.485562982	0.297	0.149
104	ENSDARG00000045639	elavl4	0.583168124	2.64E-05	0.58174013	0.385	0.207
105	ENSDARG00000070162	stox2a	0.661071458	3.00E-05	0.416934626	0.132	0.042
106	ENSDARG00000070537	stmn2b	0.683288738	3.10E-05	0.424813258	0.209	0.084
107	ENSDARG00000013351	cirbpb	0.694835972	3.15E-05	0.52783389	0.78	0.713
108	ENSDARG00000014159	mtdha	0.699427445	3.17E-05	0.666834912	0.33	0.181
109	ENSDARG00000056092	si:dkey-12h9.6	0.735690995	3.34E-05	0.474832284	0.165	0.06
110	ENSDARG00000023290	fabp3	0.782931864	3.55E-05	0.481935283	0.681	0.515
111	ENSDARG00000071860	nrn1a	0.803784127	3.64E-05	0.354636025	0.187	0.07
112	ENSDARG00000074866	ptpn5	0.828537717	3.76E-05	0.355229577	0.11	0.032
113	ENSDARG00000097322	si:dkey-81l17.6	0.848682301	3.85E-05	0.407718425	0.242	0.107
114	ENSDARG00000042948	dnajc5aa	0.897017634	4.07E-05	0.306818989	0.264	0.117
115	ENSDARG00000097102	si:ch73-281n10.2	0.922810664	4.18E-05	0.313266077	0.659	0.447
116	ENSDARG00000102291	eef1da	0.937529255	4.25E-05	-0.502528971	0.495	0.667
117	ENSDARG00000033009	h3f3c	0.975888512	4.42E-05	0.566999733	0.648	0.521
118	ENSDARG00000000212	krt97	1	0.340675266	-0.783512731	0.121	0.156
119	ENSDARG00000000563	ttn.1	1	0.102729108	-0.596036512	0.165	0.229
120	ENSDARG00000001241	puf60b	1	0.000990374	0.462040644	0.242	0.133
121	ENSDARG00000001578	echs1	1	0.668613891	0.29936951	0.143	0.138
122	ENSDARG00000001910	rorab	1	0.017085679	0.285649296	0.11	0.054
123	ENSDARG00000001950	ak1	1	0.224817814	-0.358794022	0.571	0.581
124	ENSDARG00000002131	celf2	1	0.013985062	0.399010082	0.275	0.182
125	ENSDARG00000002193	rho	1	0.603646026	-0.348255455	0.319	0.335
126	ENSDARG00000002217	scocb	1	0.00069825	0.350077176	0.165	0.072
127	ENSDARG00000002344	tubb4b	1	0.002336836	0.40231643	0.703	0.625
128	ENSDARG00000002589	mylpfb	1	0.040797642	-0.631000686	0.429	0.517
129	ENSDARG00000002591	ruvbl1	1	0.000737012	0.333889542	0.154	0.068
130	ENSDARG00000002768	pvalb2	1	0.146055124	-0.588567345	1	0.999
131	ENSDARG00000002970	ss18	1	0.014353601	0.259192713	0.165	0.092
132	ENSDARG00000003098	kdm5bb	1	0.000574945	0.400277358	0.209	0.102
133	ENSDARG00000003151	skp1	1	0.002001588	0.288035302	0.56	0.428
134	ENSDARG00000003169	magi1b	1	0.003171953	0.425347659	0.165	0.083
135	ENSDARG00000003203	rhcga	1	0.053365589	-1.031594608	0.077	0.146
136	ENSDARG00000003216	anxa2a	1	0.03909214	-0.361083556	0.11	0.196
137	ENSDARG00000003531	tcea1	1	0.0002709	0.365411297	0.242	0.121
138	ENSDARG00000003681	eif5	1	0.011612948	0.344613793	0.374	0.279
139	ENSDARG00000003695	vdac3	1	0.000231242	0.347360388	0.527	0.367
140	ENSDARG00000003820	nr1d2a	1	0.015423556	0.32258825	0.308	0.215
141	ENSDARG00000003920	setb	1	0.014321786	0.366893589	0.44	0.35
142	ENSDARG00000004160	reep3b	1	0.055520428	-0.261058678	0.066	0.134
143	ENSDARG00000004161	ik	1	0.082846005	0.321537269	0.187	0.131
144	ENSDARG00000004452	tardbpl	1	0.002503234	0.301395227	0.286	0.171
145	ENSDARG00000004580	nmnat2	1	0.000100081	0.437905028	0.121	0.04
146	ENSDARG00000004706	syf2	1	0.163034915	0.284205278	0.319	0.273
147	ENSDARG00000004735	hnrnpub	1	0.029585546	0.320681268	0.176	0.108
148	ENSDARG00000004757	ybx1	1	0.003301438	0.264633443	0.912	0.846
149	ENSDARG00000004870	psen1	1	0.089472671	0.292381026	0.121	0.076
150	ENSDARG00000004948	bccip	1	0.02981331	0.469092271	0.418	0.359
151	ENSDARG00000004956	zmat2	1	0.000578473	0.555884551	0.308	0.19
152	ENSDARG00000005191	ahcy	1	0.071221611	-0.54927102	0.264	0.352
153	ENSDARG00000005423	pgam1a	1	0.011557356	-0.622883781	0.044	0.133
154	ENSDARG00000005481	nfkbiaa	1	0.002024091	-0.510575892	0.044	0.165
155	ENSDARG00000005536	ubr7	1	0.000978014	0.443215756	0.154	0.069
156	ENSDARG00000005551	hnrnph1l	1	0.000810517	0.459353496	0.22	0.113
157	ENSDARG00000005560	ywhah	1	0.041228452	0.515111589	0.297	0.223
158	ENSDARG00000005586	zbtb20	1	0.000333518	0.450773996	0.165	0.069
159	ENSDARG00000005625	maco1a	1	0.000738117	0.3141248	0.132	0.052
160	ENSDARG00000005772	tsr2	1	0.601718731	0.302298888	0.143	0.134
161	ENSDARG00000005870	mmadhc	1	0.135336456	0.279285691	0.132	0.092
162	ENSDARG00000005908	clk4b	1	0.034856472	0.303213144	0.11	0.06
163	ENSDARG00000005945	sart1	1	0.010941911	0.381182772	0.198	0.118
164	ENSDARG00000006092	rad21a	1	0.000423605	0.575808241	0.352	0.223
165	ENSDARG00000006242	ptp4a1	1	0.000223807	0.522903656	0.418	0.273
166	ENSDARG00000006395	rbm25b	1	0.032084192	0.299742777	0.143	0.084
167	ENSDARG00000006487	anp32a	1	0.000133306	0.445009554	0.56	0.415
168	ENSDARG00000006497	rtn1a	1	0.000110473	0.57597252	0.516	0.346
169	ENSDARG00000006524	supt6h	1	0.098541485	0.317605884	0.11	0.069
170	ENSDARG00000006588	zgc:111983	1	0.112609234	-0.713626518	0.077	0.132
171	ENSDARG00000006747	tmem178b	1	0.003148105	0.288453011	0.165	0.079
172	ENSDARG00000006773	elovl4a	1	0.001486094	0.280153697	0.143	0.06
173	ENSDARG00000006837	mycn	1	0.000136913	0.475993578	0.253	0.126
174	ENSDARG00000007034	hnrpkl	1	0.00298533	0.306109815	0.198	0.104
175	ENSDARG00000007275	si:ch211-251b21.1	1	0.606137031	-0.303691043	0.275	0.302
176	ENSDARG00000007276	ela3l	1	0.477078917	-1.653326322	0.154	0.177
177	ENSDARG00000007285	mrpl57	1	0.343744941	0.295438774	0.143	0.117
178	ENSDARG00000007654	nsfa	1	0.020187972	0.347920313	0.165	0.095
179	ENSDARG00000007682	ppdpfa	1	0.236493792	0.288442074	0.11	0.168
180	ENSDARG00000007697	fabp7a	1	0.762903292	-0.37914213	0.297	0.282
181	ENSDARG00000007786	tmx2b	1	0.011361814	0.400611329	0.121	0.059
182	ENSDARG00000007836	ctsla	1	0.530120894	-0.271041826	0.473	0.487
183	ENSDARG00000007863	tra2a	1	0.000719142	0.407868436	0.33	0.201
184	ENSDARG00000007901	crnkl1	1	0.007164701	0.344007647	0.121	0.057
185	ENSDARG00000008049	si:dkey-42i9.4	1	0.000363054	0.582269852	0.363	0.23
186	ENSDARG00000008153	serinc5	1	0.076667915	0.323102423	0.154	0.101
187	ENSDARG00000008310	ip6k2a	1	0.214341144	0.253522287	0.286	0.241
188	ENSDARG00000008407	tspan7b	1	0.019636702	0.325452519	0.286	0.186
189	ENSDARG00000008720	lmo3	1	0.000439895	0.63450144	0.187	0.085
190	ENSDARG00000009018	rhbg	1	0.086749996	-0.304826435	0.055	0.112
191	ENSDARG00000009106	serinc1	1	0.0056094	0.313468812	0.484	0.364
192	ENSDARG00000009170	ctr9	1	0.007827492	0.32950699	0.121	0.057
193	ENSDARG00000009544	cldnb	1	0.026576765	-0.964271847	0.077	0.158
194	ENSDARG00000009553	gng3	1	4.78E-05	0.485519394	0.407	0.226
195	ENSDARG00000009753	sf3b6	1	0.074110864	0.307961015	0.33	0.275
196	ENSDARG00000009771	ppme1	1	0.062582737	0.469168793	0.165	0.11
197	ENSDARG00000009871	snrpc	1	0.008886254	0.250832954	0.187	0.107
198	ENSDARG00000009978	icn	1	0.000231873	-0.468634214	0.264	0.46
199	ENSDARG00000010008	vim	1	0.0236724	0.317964339	0.363	0.268
200	ENSDARG00000010083	rbfox3a	1	0.000101941	0.422591219	0.176	0.07
201	ENSDARG00000010144	plppr3a	1	0.000103091	0.359055664	0.121	0.039
202	ENSDARG00000010246	prmt1	1	0.124859496	0.262319664	0.187	0.141
203	ENSDARG00000010420	ndrg1b	1	0.001374536	0.704471081	0.11	0.042
204	ENSDARG00000010596	slc7a6os	1	0.020282194	0.357740817	0.143	0.081
205	ENSDARG00000010655	ppm1k	1	0.003156542	0.441927195	0.165	0.083
206	ENSDARG00000010721	6-Sep	1	0.001122859	0.319559087	0.22	0.112
207	ENSDARG00000010745	dnaja2b	1	0.004332421	0.414939616	0.297	0.193
208	ENSDARG00000010946	cbsb	1	0.003720954	-0.340636987	0.033	0.14
209	ENSDARG00000011000	gtf2a1	1	9.66E-05	0.441060171	0.209	0.093
210	ENSDARG00000011125	snrpb	1	0.000345042	0.358648602	0.396	0.251
211	ENSDARG00000011141	dpysl5a	1	0.000446404	0.300010838	0.132	0.05
212	ENSDARG00000011370	fyna	1	0.000110025	0.428974718	0.176	0.07
213	ENSDARG00000011510	rcc2	1	0.037715842	0.319073958	0.154	0.094
214	ENSDARG00000011613	rbm39a	1	0.680420224	0.279845511	0.154	0.148
215	ENSDARG00000011640	syt5b	1	0.00630389	0.660570147	0.143	0.071
216	ENSDARG00000011665	aldoaa	1	0.006086832	0.328324636	0.505	0.405
217	ENSDARG00000012076	apoa1a	1	0.128499047	-0.459630436	0.066	0.117
218	ENSDARG00000012138	sgce	1	0.044917582	0.270565771	0.198	0.13
219	ENSDARG00000012244	ube2e3	1	5.87E-05	0.482564892	0.516	0.353
220	ENSDARG00000012405	col1a1a	1	0.199995179	-0.423872192	0.077	0.117
221	ENSDARG00000012432	fam76b	1	0.020740651	0.265171818	0.165	0.097
222	ENSDARG00000012499	per1b	1	0.0567773	0.312599751	0.176	0.117
223	ENSDARG00000012577	waca	1	0.09383487	0.324154263	0.121	0.077
224	ENSDARG00000012603	eif3ja	1	0.515905711	0.295436119	0.154	0.14
225	ENSDARG00000012682	pfn2l	1	0.002234285	0.367005138	0.33	0.211
226	ENSDARG00000012688	eif1b	1	0.000175455	0.281811512	0.813	0.638
227	ENSDARG00000012723	rbm14a	1	0.100031629	0.312570202	0.11	0.069
228	ENSDARG00000012944	myhz2	1	0.032922046	-0.84500478	0.253	0.357
229	ENSDARG00000012972	cfl1l	1	0.011190134	-0.713323455	0.22	0.327
230	ENSDARG00000013078	ywhaba	1	0.169282812	0.252096065	0.429	0.383
231	ENSDARG00000013087	ndrg3a	1	0.534578611	-0.432282167	0.198	0.222
232	ENSDARG00000013144	atp1b1a	1	0.000757245	-0.535108682	0.22	0.396
233	ENSDARG00000013430	bhmt	1	0.00482558	-0.527810539	0.286	0.429
234	ENSDARG00000013475	cct4	1	4.94E-05	0.339589091	0.582	0.396
235	ENSDARG00000013755	actn3a	1	0.057359044	-0.393531086	0.099	0.172
236	ENSDARG00000013771	ctss2.2	1	0.011700585	-0.358525751	0.022	0.102
237	ENSDARG00000013968	psap	1	0.271607418	-0.366740604	0.286	0.339
238	ENSDARG00000014053	olfm1b	1	0.00179507	0.272306018	0.275	0.149
239	ENSDARG00000014196	myl1	1	0.356348586	-0.442962139	0.374	0.4
240	ENSDARG00000014230	dlst	1	0.019860975	-0.250600961	0.132	0.242
241	ENSDARG00000014287	eno2	1	0.013579284	0.374037043	0.187	0.107
242	ENSDARG00000014366	luc7l3	1	0.042191401	0.278760499	0.176	0.114
243	ENSDARG00000014506	tmem126a	1	0.092284848	0.291442186	0.154	0.106
244	ENSDARG00000014591	ilf2	1	0.000564133	0.555855858	0.297	0.175
245	ENSDARG00000014746	rbfox1	1	0.348829636	0.301038084	0.176	0.143
246	ENSDARG00000014790	g3bp2	1	0.00023655	0.32915606	0.154	0.06
247	ENSDARG00000014803	cryba1l2	1	0.040352739	0.262640137	0.176	0.108
248	ENSDARG00000014871	syngr3a	1	0.00206195	0.354931919	0.132	0.057
249	ENSDARG00000014891	robo2	1	0.000103026	0.353989612	0.143	0.051
250	ENSDARG00000015050	calm2b	1	0.000172587	0.579939216	0.615	0.481
251	ENSDARG00000015057	ube2d4	1	0.027072685	0.300232075	0.143	0.081
252	ENSDARG00000015206	hnrnpua	1	0.012517251	0.401832867	0.121	0.06
253	ENSDARG00000015254	fzr1a	1	0.000501038	0.37154668	0.143	0.059
254	ENSDARG00000015310	pitpnbl	1	0.002701574	0.37599408	0.198	0.103
255	ENSDARG00000015315	psmc5	1	0.062124802	0.299382499	0.264	0.204
256	ENSDARG00000015325	u2af1	1	0.006627953	0.306502512	0.264	0.168
257	ENSDARG00000015445	lim2.4	1	0.05626921	-0.405398724	0.253	0.351
258	ENSDARG00000015524	prps1a	1	0.221732678	0.250800345	0.176	0.142
259	ENSDARG00000015551	fth1a	1	0.322635414	-0.513982262	0.747	0.683
260	ENSDARG00000015554	zic2a	1	0.026353854	0.373733958	0.11	0.056
261	ENSDARG00000015790	atp1b3a	1	0.098226876	0.252616629	0.165	0.113
262	ENSDARG00000015866	apoa2	1	0.253783532	-0.893224989	0.758	0.795
263	ENSDARG00000015889	zc3h15	1	0.184614527	0.363912441	0.143	0.107
264	ENSDARG00000016301	zgc:65894	1	4.68E-05	0.419670694	0.264	0.12
265	ENSDARG00000016477	eif4a2	1	0.053838956	0.322513914	0.264	0.198
266	ENSDARG00000016516	rbm8a	1	0.003971994	0.32474169	0.462	0.348
267	ENSDARG00000016691	cd9b	1	0.027894336	-0.515933698	0.055	0.133
268	ENSDARG00000016754	tbca	1	0.011692097	0.315207606	0.33	0.236
269	ENSDARG00000016771	tfa	1	0.966291115	-0.76119264	0.132	0.126
270	ENSDARG00000016855	sf3b5	1	0.001562308	0.310937573	0.242	0.134
271	ENSDARG00000016903	wdr5	1	0.000137818	0.41316002	0.143	0.054
272	ENSDARG00000017084	bud31	1	0.004845856	0.429681695	0.341	0.237
273	ENSDARG00000017294	gnai2b	1	0.070135954	0.267690839	0.11	0.065
274	ENSDARG00000017314	CELA1 (1 of many)	1	0.220291249	-1.879744362	0.308	0.361
275	ENSDARG00000017320	f11r.1	1	0.002320036	-0.385764082	0.022	0.13
276	ENSDARG00000017441	mylz3	1	0.316544781	-0.494626892	0.868	0.902
277	ENSDARG00000017624	krt4	1	0.006737594	-1.449745452	0.571	0.671
278	ENSDARG00000017843	srsf1b	1	0.179188411	0.288405624	0.154	0.113
279	ENSDARG00000017891	tcp1	1	0.062139257	0.27468882	0.363	0.303
280	ENSDARG00000018049	sf3b2	1	0.437777131	0.264490397	0.165	0.145
281	ENSDARG00000018259	atp1a3a	1	0.078331858	0.305338093	0.143	0.09
282	ENSDARG00000018319	arglu1b	1	0.040879193	0.376058707	0.121	0.069
283	ENSDARG00000018478	agxtb	1	0.080408345	-0.839901528	0.066	0.125
284	ENSDARG00000018524	midn	1	0.087377091	0.358505449	0.231	0.179
285	ENSDARG00000018618	cpsf6	1	0.003704112	0.494555745	0.264	0.164
286	ENSDARG00000018961	gtpbp4	1	0.009749694	0.303938335	0.571	0.495
287	ENSDARG00000019000	smc3	1	0.019996769	0.25789023	0.11	0.055
288	ENSDARG00000019223	arglu1a	1	0.007298103	0.333397581	0.198	0.112
289	ENSDARG00000019335	hes6	1	4.60E-05	0.46857389	0.209	0.088
290	ENSDARG00000019404	atp5f1d	1	0.012022579	-0.308195141	0.242	0.372
291	ENSDARG00000019566	neurod1	1	0.012240197	0.366233784	0.154	0.081
292	ENSDARG00000019572	taf7	1	0.001081804	0.445635515	0.231	0.126
293	ENSDARG00000019613	ip6k2b	1	0.071158398	0.507443677	0.253	0.198
294	ENSDARG00000020123	coq8a	1	0.047230079	-0.299632615	0.066	0.138
295	ENSDARG00000020239	lpin1	1	0.036748525	-0.364385383	0.297	0.423
296	ENSDARG00000020482	nono	1	0.008843569	0.360875617	0.209	0.123
297	ENSDARG00000020493	lgi1a	1	0.013338044	0.423382469	0.11	0.052
298	ENSDARG00000020504	h3f3b.1	1	0.00018934	0.404233872	0.593	0.438
299	ENSDARG00000020574	atp2a1	1	0.002755941	-0.862476297	0.297	0.435
300	ENSDARG00000020761	arrdc2	1	0.001908954	-0.400984594	0.066	0.2
301	ENSDARG00000020798	necap1	1	0.173958241	0.29327049	0.132	0.093
302	ENSDARG00000021124	cfl1	1	0.000105785	0.447817904	0.725	0.572
303	ENSDARG00000021257	eif3d	1	0.000732102	0.389809733	0.582	0.443
304	ENSDARG00000021339	cpa5	1	0.467343308	-1.705669195	0.11	0.13
305	ENSDARG00000021366	fbp1a	1	0.112272427	-0.31239788	0.132	0.194
306	ENSDARG00000021556	ubl3b	1	0.0027797	0.336568891	0.121	0.051
307	ENSDARG00000021582	dynlrb1	1	0.05839889	0.291384133	0.308	0.238
308	ENSDARG00000021753	ccdc25	1	0.472907594	0.284808803	0.132	0.116
309	ENSDARG00000021812	cherp	1	0.002095363	0.424513021	0.121	0.052
310	ENSDARG00000021924	hsp70.3	1	0.1850913	0.338617426	0.341	0.296
311	ENSDARG00000022129	rbm4.3	1	0.00946566	0.376479419	0.385	0.282
312	ENSDARG00000022650	cyp2ad3	1	0.264080603	-0.385645805	0.154	0.193
313	ENSDARG00000022684	fkbp1aa	1	0.000255599	0.371337811	0.692	0.558
314	ENSDARG00000023151	ucp1	1	0.450575626	-0.876354334	0.165	0.189
315	ENSDARG00000023174	fez1	1	0.000404237	0.39674774	0.264	0.137
316	ENSDARG00000023299	snu13b	1	0.043398321	0.302376748	0.286	0.221
317	ENSDARG00000023323	ywhaqb	1	0.045932082	0.275002117	0.341	0.254
318	ENSDARG00000023672	timm8a	1	0.909090594	0.270606037	0.11	0.123
319	ENSDARG00000023820	faxdc2	1	0.048435875	-0.270776036	0.066	0.14
320	ENSDARG00000023852	lsm4	1	0.005717629	0.394758414	0.264	0.168
321	ENSDARG00000024195	znf395b	1	0.027255767	0.521325865	0.341	0.253
322	ENSDARG00000024433	pvalb4	1	0.19808926	-0.97248982	0.275	0.328
323	ENSDARG00000024877	ptgr1	1	0.001181308	0.374616976	0.253	0.142
324	ENSDARG00000025091	ezrb	1	0.002498409	-0.262053454	0.011	0.112
325	ENSDARG00000025147	cd63	1	0.103355015	-0.415982986	0.33	0.403
326	ENSDARG00000025254	s100a10b	1	0.088790252	-0.424333075	0.209	0.292
327	ENSDARG00000025348	igfbp5b	1	0.448678998	0.286642607	0.088	0.118
328	ENSDARG00000025350	prdx2	1	0.145241304	-0.362263591	0.538	0.577
329	ENSDARG00000025428	socs3a	1	0.17629456	-0.376963045	0.132	0.186
330	ENSDARG00000025728	grin1b	1	0.000755933	0.548537388	0.143	0.059
331	ENSDARG00000025789	chd4b	1	0.000571991	0.56471877	0.275	0.156
332	ENSDARG00000025855	camk2n1a	1	0.038592754	0.347639038	0.22	0.147
333	ENSDARG00000025977	blmh	1	0.423991333	0.311091356	0.11	0.091
334	ENSDARG00000026531	alcama	1	0.008516469	0.439670923	0.176	0.097
335	ENSDARG00000026655	tspo	1	0.110216152	-0.453016386	0.154	0.224
336	ENSDARG00000026726	anxa1a	1	0.997182148	-0.628244469	0.385	0.353
337	ENSDARG00000026845	rhoaa	1	0.000611404	0.531839153	0.385	0.252
338	ENSDARG00000026865	fam107b	1	7.78E-05	0.466919124	0.22	0.098
339	ENSDARG00000027088	ptgdsb.1	1	0.720276335	-0.271891916	0.374	0.362
340	ENSDARG00000027109	zfr	1	0.000431798	0.395055497	0.165	0.072
341	ENSDARG00000027249	btg1	1	0.005374858	0.396712619	0.681	0.57
342	ENSDARG00000027322	lin7c	1	0.123633624	0.385189594	0.11	0.072
343	ENSDARG00000027355	slc25a4	1	0.169081353	-0.297757449	0.099	0.149
344	ENSDARG00000027595	selenot1b	1	0.018229823	0.264882549	0.154	0.085
345	ENSDARG00000027734	srsf5b	1	0.007984388	0.369404088	0.187	0.105
346	ENSDARG00000027916	fntb	1	0.099941085	0.304649953	0.165	0.116
347	ENSDARG00000027978	yy1b	1	0.005418574	0.415381023	0.154	0.079
348	ENSDARG00000028066	diras1a	1	0.09788924	0.34823541	0.11	0.068
349	ENSDARG00000028119	sumo3a	1	0.000212107	0.459562647	0.462	0.314
350	ENSDARG00000028213	ttn.2	1	0.337278035	-0.691413372	0.187	0.216
351	ENSDARG00000028335	hmga1a	1	0.000108354	0.575989884	0.484	0.333
352	ENSDARG00000028517	hbp1	1	0.740624823	0.259290149	0.132	0.127
353	ENSDARG00000028539	morc2	1	0.000248397	0.443473352	0.121	0.043
354	ENSDARG00000028618	krt18b	1	0.004212196	-0.482634438	0.066	0.186
355	ENSDARG00000028894	mrgbp	1	0.006525836	0.373436393	0.11	0.049
356	ENSDARG00000029069	tnni2a.4	1	0.319226314	-0.651555704	0.802	0.84
357	ENSDARG00000029443	zgc:92242	1	0.030958364	-0.295380352	0.066	0.147
358	ENSDARG00000029445	zgc:56676	1	0.142969775	0.338457466	0.308	0.265
359	ENSDARG00000029722	hmgb2a	1	0.137894477	0.254901151	0.451	0.399
360	ENSDARG00000029995	tnni2b.2	1	0.385114519	-0.492004103	0.099	0.128
361	ENSDARG00000030106	stmn4	1	0.031177876	0.442487219	0.187	0.117
362	ENSDARG00000030116	susd6	1	0.056027142	0.304294048	0.154	0.098
363	ENSDARG00000030155	ssbp3b	1	0.00070116	0.387190993	0.242	0.126
364	ENSDARG00000030270	tnnt3a	1	0.124158604	-0.425905703	0.066	0.115
365	ENSDARG00000030441	ppa1b	1	0.00720421	0.329064443	0.264	0.171
366	ENSDARG00000030537	psmc1a	1	0.001822901	0.523062182	0.231	0.132
367	ENSDARG00000030694	atp6v1e1b	1	0.126625947	0.259866732	0.308	0.249
368	ENSDARG00000030716	ing4	1	0.000453318	0.433089667	0.297	0.166
369	ENSDARG00000030871	siah1	1	0.065091711	0.32836049	0.11	0.065
370	ENSDARG00000030957	yipf4	1	0.047757799	0.382571451	0.242	0.179
371	ENSDARG00000031216	ssu72	1	0.110014247	0.333240873	0.187	0.138
372	ENSDARG00000031317	ppdpfb	1	0.000611423	0.256111095	0.835	0.674
373	ENSDARG00000031388	dctn2	1	0.006170335	0.326378861	0.286	0.184
374	ENSDARG00000031495	seta	1	0.001508918	0.387162382	0.429	0.303
375	ENSDARG00000031683	fosab	1	0.024290833	-0.588971293	0.253	0.362
376	ENSDARG00000031929	stard14	1	0.057959292	-0.557420897	0.044	0.101
377	ENSDARG00000032013	pafah1b1a	1	0.009716349	0.396413312	0.187	0.107
378	ENSDARG00000032317	tox	1	0.074002033	0.423901898	0.154	0.102
379	ENSDARG00000032405	ckap4	1	0.08281578	-0.265189854	0.055	0.112
380	ENSDARG00000032614	msi2b	1	0.230271209	0.353895217	0.143	0.107
381	ENSDARG00000032630	neb	1	0.02207033	-0.469644528	0.033	0.107
382	ENSDARG00000032865	pacsin1a	1	0.004652079	0.471486429	0.132	0.062
383	ENSDARG00000032866	erh	1	0.049783837	0.294778637	0.396	0.335
384	ENSDARG00000033201	zgc:101840	1	0.006307492	0.286758776	0.143	0.069
385	ENSDARG00000033234	stmn2a	1	0.060722996	0.342364007	0.176	0.114
386	ENSDARG00000033364	mgst3b	1	0.11064492	-0.326970345	0.286	0.37
387	ENSDARG00000033683	tpma	1	0.689169635	-0.406923768	0.89	0.861
388	ENSDARG00000033832	ampd1	1	0.207079653	-0.339128417	0.121	0.168
389	ENSDARG00000034056	csnk1g2b	1	0.244822979	0.414084031	0.11	0.08
390	ENSDARG00000034187	calm1b	1	0.016546946	0.27782247	0.264	0.175
391	ENSDARG00000034195	top2b	1	0.004860394	0.359981297	0.154	0.076
392	ENSDARG00000034409	pik3r3b	1	0.104696598	0.335279271	0.132	0.087
393	ENSDARG00000034470	aldoab	1	0.27387537	-0.357022767	0.132	0.17
394	ENSDARG00000034534	atp6v1aa	1	0.363474032	0.301728809	0.121	0.097
395	ENSDARG00000034668	celf3a	1	0.000198762	0.440269459	0.176	0.074
396	ENSDARG00000034677	scel	1	0.012989746	-0.434763085	0.022	0.101
397	ENSDARG00000034753	tspan3a	1	0.004904659	0.366369756	0.363	0.24
398	ENSDARG00000035136	selenow1	1	0.172641917	-0.344818318	0.363	0.405
399	ENSDARG00000035282	emc6	1	0.001120001	0.301482163	0.275	0.156
400	ENSDARG00000035327	ckma	1	0.119702457	-0.648881384	0.736	0.746
401	ENSDARG00000035458	atp2a1l	1	0.744995498	-0.363219254	0.264	0.268
402	ENSDARG00000035519	histh1l	1	0.023140535	0.371549542	0.846	0.738
403	ENSDARG00000035678	zgc:91910	1	0.03071087	0.382353136	0.264	0.192
404	ENSDARG00000035679	si:rp71-45k5.4	1	0.01482802	0.33882236	0.308	0.223
405	ENSDARG00000035808	clcn4	1	0.007412286	0.404321094	0.121	0.057
406	ENSDARG00000035810	rgcc	1	0.132503002	-0.439789304	0.143	0.207
407	ENSDARG00000035835	eef2k	1	0.180540032	0.256444964	0.143	0.105
408	ENSDARG00000035890	fuca1.1	1	0.101383292	-0.5672811	0.11	0.168
409	ENSDARG00000036073	cebpg	1	0.383423507	0.278506276	0.132	0.109
410	ENSDARG00000036074	cebpa	1	0.206400243	-0.254121778	0.088	0.135
411	ENSDARG00000036080	cd81a	1	0.99505615	-0.308771258	0.451	0.426
412	ENSDARG00000036161	hnrnpa0l	1	0.000198817	0.536041894	0.637	0.503
413	ENSDARG00000036344	calb2b	1	0.044268628	0.328428365	0.11	0.059
414	ENSDARG00000036394	pop7	1	0.009666264	0.260625579	0.187	0.104
415	ENSDARG00000036456	anxa4	1	0.041719551	-0.494738435	0.143	0.23
416	ENSDARG00000036593	kdm2ba	1	0.000255175	0.411326542	0.187	0.081
417	ENSDARG00000036675	hnrnpa1b	1	0.160389069	0.307143334	0.264	0.223
418	ENSDARG00000036754	hmgn3	1	0.000215414	0.280582648	0.44	0.269
419	ENSDARG00000036830	krt91	1	0.552909878	-0.366759702	0.824	0.82
420	ENSDARG00000036832	cyt1l	1	0.061054633	-1.346677301	0.242	0.319
421	ENSDARG00000036834	krt92	1	0.297439347	-0.289190262	0.077	0.115
422	ENSDARG00000036840	krt15	1	0.56846589	-0.572360136	0.242	0.27
423	ENSDARG00000036995	lsm6	1	0.174152042	0.265239127	0.209	0.166
424	ENSDARG00000037229	denr	1	0.155667873	0.262993288	0.22	0.176
425	ENSDARG00000037284	ptges3a	1	0.009008291	0.450452771	0.286	0.196
426	ENSDARG00000037392	med19a	1	0.418627423	0.333839813	0.143	0.123
427	ENSDARG00000037789	pvalb1	1	0.088567958	-0.508170553	0.989	0.998
428	ENSDARG00000037790	pvalb8	1	0.58759506	-0.388459759	0.231	0.253
429	ENSDARG00000037958	nosip	1	0.057381549	0.429236196	0.143	0.091
430	ENSDARG00000037968	fus	1	0.006307302	0.30360692	0.121	0.055
431	ENSDARG00000038025	cbx7a	1	0.066724427	-0.41812772	0.154	0.232
432	ENSDARG00000038099	gskip	1	0.162324065	0.39583157	0.132	0.095
433	ENSDARG00000038141	atf4b	1	0.000603924	0.554128702	0.484	0.344
434	ENSDARG00000038153	lgals2b	1	0.689081516	0.275508649	0.231	0.221
435	ENSDARG00000038306	tsc22d1	1	0.00240935	0.356706362	0.275	0.162
436	ENSDARG00000038439	fabp10a	1	0.033686472	-0.920171816	0.495	0.609
437	ENSDARG00000038559	h1f0	1	0.020238129	0.419472289	0.549	0.46
438	ENSDARG00000039005	trappc1	1	0.399183676	0.25611762	0.198	0.178
439	ENSDARG00000039007	eno3	1	0.010335576	-0.650426904	0.231	0.361
440	ENSDARG00000039034	marcksl1a	1	7.67E-05	0.511049103	0.516	0.337
441	ENSDARG00000039150	lgmn	1	0.251133828	-0.310092477	0.154	0.204
442	ENSDARG00000039335	st6gal2a	1	0.002985928	0.499863437	0.11	0.045
443	ENSDARG00000039345	drg1	1	0.143243182	0.313428569	0.11	0.074
444	ENSDARG00000039430	msl2b	1	0.00081976	0.335269807	0.11	0.04
445	ENSDARG00000039601	ier3ip1	1	0.024325328	0.33805219	0.209	0.137
446	ENSDARG00000039650	itm2cb	1	0.069052721	0.428178201	0.11	0.065
447	ENSDARG00000039730	zgc:112160	1	0.150254047	-1.746898574	0.11	0.164
448	ENSDARG00000039882	ap3s2	1	0.010631573	0.277981958	0.176	0.098
449	ENSDARG00000039929	ckmt2b	1	0.058850294	-0.331700658	0.055	0.119
450	ENSDARG00000040021	ebag9	1	0.566666554	0.291535908	0.11	0.098
451	ENSDARG00000040031	tardbp	1	0.005571433	0.289647049	0.242	0.142
452	ENSDARG00000040076	pycard	1	0.018697924	-0.287488338	0.055	0.142
453	ENSDARG00000040237	mef2d	1	0.512403998	0.285960321	0.143	0.129
454	ENSDARG00000040287	ywhabl	1	0.035980171	0.354122348	0.451	0.37
455	ENSDARG00000040295	apoeb	1	0.040511244	0.310012743	0.088	0.168
456	ENSDARG00000040440	snrpd2	1	0.212976558	0.255912454	0.253	0.216
457	ENSDARG00000040534	epcam	1	0.034675195	-0.775404771	0.143	0.227
458	ENSDARG00000040565	ckmb	1	0.693632441	-0.529483094	0.593	0.583
459	ENSDARG00000040822	fundc1	1	0.570836961	0.266081218	0.198	0.19
460	ENSDARG00000040988	tpi1b	1	0.450613524	0.258380785	0.286	0.268
461	ENSDARG00000041051	mid1ip1a	1	0.031432297	-0.812516776	0.066	0.144
462	ENSDARG00000041155	morf4l1	1	0.011005257	0.320425166	0.275	0.183
463	ENSDARG00000041203	drap1	1	0.072640211	0.312255214	0.242	0.184
464	ENSDARG00000041339	zgc:92380	1	0.590916065	-0.33715599	0.088	0.104
465	ENSDARG00000041363	dctn3	1	0.168754542	0.281406134	0.242	0.201
466	ENSDARG00000041569	ces2	1	0.024619091	-1.138199833	0.044	0.12
467	ENSDARG00000041623	mt2	1	0.30221028	-0.79007845	0.22	0.257
468	ENSDARG00000041691	bhlhe41	1	0.90528772	0.301672307	0.209	0.227
469	ENSDARG00000041839	tsc22d2	1	0.033022326	-0.265375657	0.033	0.102
470	ENSDARG00000041875	ube2v1	1	0.111684212	0.303848737	0.341	0.294
471	ENSDARG00000041887	sf3a1	1	0.001934737	0.469208539	0.165	0.08
472	ENSDARG00000041921	hsbp1b	1	0.144308851	0.344639501	0.33	0.285
473	ENSDARG00000041974	brk1	1	0.001170122	0.41998157	0.385	0.255
474	ENSDARG00000042128	pacsin1b	1	0.000294945	0.363836255	0.121	0.043
475	ENSDARG00000042236	atrx	1	0.004893539	0.405855144	0.275	0.172
476	ENSDARG00000042245	myl13	1	0.434233313	-0.259906598	0.099	0.126
477	ENSDARG00000042277	efnb3b	1	0.000544884	0.30523393	0.11	0.039
478	ENSDARG00000042319	cdca4	1	0.014679811	0.317963307	0.198	0.119
479	ENSDARG00000042534	rsrc2	1	0.00332578	0.369829907	0.176	0.09
480	ENSDARG00000042539	ywhaqa	1	0.000579212	0.351533388	0.363	0.223
481	ENSDARG00000042708	tuba8l	1	0.113423151	-0.267778759	0.11	0.173
482	ENSDARG00000042725	cebpb	1	0.280618712	-0.333878592	0.176	0.222
483	ENSDARG00000042796	yy1a	1	0.142112593	0.278439814	0.165	0.12
484	ENSDARG00000042876	abracl	1	0.02692765	-0.257048581	0.044	0.121
485	ENSDARG00000042933	bloc1s6	1	0.007365097	-0.4353255	0.198	0.338
486	ENSDARG00000042993	prss1	1	0.537798201	-1.980843938	0.374	0.393
487	ENSDARG00000043081	ctsz	1	0.001714295	-0.399508777	0.022	0.137
488	ENSDARG00000043128	cldne	1	0.024892011	-0.44020716	0.033	0.106
489	ENSDARG00000043257	ckbb	1	0.005458054	0.523213352	0.593	0.479
490	ENSDARG00000043287	atg101	1	0.002797671	0.49295084	0.209	0.115
491	ENSDARG00000043304	nop2	1	0.402379147	0.348003954	0.088	0.125
492	ENSDARG00000043457	gapdh	1	0.005883881	-0.625913241	0.374	0.497
493	ENSDARG00000043531	jun	1	0.177039142	-0.319982759	0.231	0.301
494	ENSDARG00000043795	arhgdia	1	0.027078964	-0.274762819	0.099	0.195
495	ENSDARG00000043821	klf7b	1	0.000606161	0.380600646	0.187	0.086
496	ENSDARG00000043932	stmn4l	1	0.0220331	0.260236209	0.121	0.062
497	ENSDARG00000044056	ahi1	1	5.60E-05	0.444575102	0.165	0.061
498	ENSDARG00000044083	peli1b	1	0.001793951	0.331221924	0.132	0.055
499	ENSDARG00000044125	txn	1	0.176118107	-0.470837366	0.066	0.11
500	ENSDARG00000044153	ppp1cb	1	0.942483041	0.251756435	0.143	0.149
501	ENSDARG00000044573	cdc42	1	0.008280905	0.387230649	0.418	0.315
502	ENSDARG00000044684	rbp4l	1	0.49444011	-0.711151251	0.253	0.213
503	ENSDARG00000044820	cstf1	1	0.003135963	0.3323062	0.121	0.052
504	ENSDARG00000045074	arl4d	1	0.00060663	0.557118485	0.187	0.088
505	ENSDARG00000045131	id4	1	0.014572903	0.271379328	0.154	0.084
506	ENSDARG00000045132	vdac1	1	0.000535946	0.388798289	0.538	0.391
507	ENSDARG00000045143	hbbe2	1	0.034321276	-0.912251637	0.066	0.144
508	ENSDARG00000045146	tomm22	1	0.041844364	0.398121018	0.198	0.134
509	ENSDARG00000045316	map7d2b	1	0.003178704	0.423852642	0.11	0.045
510	ENSDARG00000045373	pabpn1	1	0.003749497	0.459713783	0.385	0.282
511	ENSDARG00000045611	nfybb	1	0.305439934	0.272308508	0.121	0.093
512	ENSDARG00000045618	clta	1	0.00105065	0.364011966	0.319	0.188
513	ENSDARG00000045835	si:dkey-14d8.6	1	0.204314364	-1.337661517	0.077	0.118
514	ENSDARG00000045843	apex1	1	0.000492915	0.269183011	0.143	0.057
515	ENSDARG00000045877	ube2nb	1	0.085592762	0.298797953	0.209	0.153
516	ENSDARG00000045945	syn2a	1	0.023950121	0.389320255	0.132	0.072
517	ENSDARG00000045947	hrc	1	0.004949459	-0.385815434	0.033	0.136
518	ENSDARG00000045979	zgc:153704	1	0.587251363	-0.401907037	0.121	0.141
519	ENSDARG00000046022	tmed7	1	0.106281835	0.278300161	0.341	0.283
520	ENSDARG00000046074	stk11	1	0.001197572	0.472545154	0.143	0.063
521	ENSDARG00000046106	rab10	1	0.33891399	0.275475893	0.22	0.196
522	ENSDARG00000051875	islr2	1	0.000266542	0.528475182	0.242	0.118
523	ENSDARG00000052695	nr2f1a	1	0.000311908	0.552039424	0.22	0.106
524	ENSDARG00000052769	glrbb	1	0.026003329	0.346642711	0.11	0.056
525	ENSDARG00000052842	ppifb	1	0.023379634	-0.251251127	0.099	0.2
526	ENSDARG00000052856	khdrbs1a	1	0.004575735	0.480811022	0.549	0.482
527	ENSDARG00000052907	bcl7a	1	4.92E-05	0.507660588	0.187	0.075
528	ENSDARG00000053152	pcmtd1	1	0.223469888	0.394915799	0.154	0.121
529	ENSDARG00000053254	mylpfa	1	0.121323064	-0.563460231	0.989	0.975
530	ENSDARG00000053291	pnrc2	1	0.000914106	0.303254305	0.802	0.707
531	ENSDARG00000053358	basp1	1	0.001615949	0.421083638	0.253	0.136
532	ENSDARG00000053459	rybpb	1	0.003824196	0.43087029	0.11	0.047
533	ENSDARG00000053684	aldob	1	0.019274398	-0.694364139	0.659	0.737
534	ENSDARG00000053973	fetub	1	0.608559588	-0.889736335	0.231	0.247
535	ENSDARG00000053990	hmgb2b	1	5.81E-05	0.621681194	0.538	0.384
536	ENSDARG00000054058	h1fx	1	0.818698847	0.260564982	0.374	0.386
537	ENSDARG00000054272	caprin1b	1	0.044725664	0.353921319	0.341	0.279
538	ENSDARG00000054290	acin1a	1	0.104235528	0.296135746	0.341	0.285
539	ENSDARG00000054793	emc10	1	0.478086336	0.265529055	0.209	0.193
540	ENSDARG00000054804	anp32e	1	0.121577554	0.280855074	0.308	0.249
541	ENSDARG00000055064	prdx5	1	0.370615038	0.252632568	0.308	0.277
542	ENSDARG00000055120	ctsba	1	0.035716301	-0.458342578	0.165	0.267
543	ENSDARG00000055129	pim3	1	0.003595952	0.267834996	0.176	0.088
544	ENSDARG00000055389	si:dkey-67c22.2	1	0.004766043	0.45423362	0.275	0.174
545	ENSDARG00000055514	icn2	1	0.401872217	-0.942768258	0.209	0.233
546	ENSDARG00000055536	otub1a	1	0.065606656	0.269267599	0.176	0.119
547	ENSDARG00000055618	acta1b	1	0.721960655	-0.254588796	0.176	0.185
548	ENSDARG00000055874	cpe	1	0.002394973	0.333942175	0.253	0.14
549	ENSDARG00000055900	zswim5	1	0.111112418	0.423091859	0.132	0.089
550	ENSDARG00000056235	smndc1	1	0.000156378	0.518398325	0.319	0.183
551	ENSDARG00000056248	si:dkey-183i3.5	1	0.111083824	-0.376001024	0.242	0.317
552	ENSDARG00000056479	rab1bb	1	0.003553068	0.331870904	0.143	0.067
553	ENSDARG00000056481	vat1	1	0.000216628	0.455241622	0.198	0.087
554	ENSDARG00000056498	crp2	1	0.064784432	-0.98729055	0.055	0.114
555	ENSDARG00000056720	utp3	1	0.205489818	0.322989302	0.132	0.098
556	ENSDARG00000056744	ela2	1	0.9754639	-1.689199964	0.22	0.21
557	ENSDARG00000056765	ela2l	1	0.121272185	-1.912948222	0.187	0.249
558	ENSDARG00000056840	otud5b	1	0.103419346	0.272572857	0.11	0.07
559	ENSDARG00000056877	vamp2	1	0.017021782	0.337097563	0.242	0.153
560	ENSDARG00000056929	kdm6bb	1	0.000953241	0.40628164	0.231	0.119
561	ENSDARG00000057013	cadm3	1	0.023725524	0.380398719	0.176	0.104
562	ENSDARG00000057378	selenou1a	1	0.030291211	0.364428356	0.209	0.138
563	ENSDARG00000057437	apodb	1	0.022347026	-0.474103395	0.033	0.106
564	ENSDARG00000057460	crygm2d13	1	0.170613756	-0.302466936	0.407	0.473
565	ENSDARG00000057497	stk35l	1	0.003212204	0.334130609	0.143	0.067
566	ENSDARG00000057513	mdm4	1	0.00248873	0.331305962	0.132	0.059
567	ENSDARG00000057676	golga7	1	0.293720009	0.364630326	0.253	0.226
568	ENSDARG00000057691	srsf1a	1	0.08445447	0.309477504	0.11	0.067
569	ENSDARG00000057698	ctsd	1	0.012775595	-0.577124267	0.253	0.379
570	ENSDARG00000057913	syt11a	1	4.71E-05	0.276774647	0.363	0.181
571	ENSDARG00000057928	mzt2b	1	0.030752015	0.339153906	0.143	0.083
572	ENSDARG00000058094	ciarta	1	0.021949589	0.337941747	0.462	0.371
573	ENSDARG00000058117	snap25b	1	0.001937889	0.36284372	0.297	0.171
574	ENSDARG00000058203	smc1al	1	0.000531607	0.457113029	0.319	0.189
575	ENSDARG00000058328	lsm7	1	0.482253556	0.295468587	0.209	0.195
576	ENSDARG00000058358	krt8	1	0.1605499	-0.322697813	0.396	0.452
577	ENSDARG00000058371	krt5	1	0.021404591	-0.458270746	0.626	0.717
578	ENSDARG00000058454	dynll1	1	0.001148673	0.519403042	0.538	0.406
579	ENSDARG00000058693	cast	1	0.000437059	-0.452711272	0.044	0.19
580	ENSDARG00000059057	atpv0e2	1	0.000115554	0.4225636	0.385	0.217
581	ENSDARG00000059097	nktr	1	0.127122387	0.282315791	0.132	0.09
582	ENSDARG00000059360	srsf3b	1	0.002559897	0.486219012	0.308	0.201
583	ENSDARG00000059373	dnajc8	1	0.340501525	0.371912114	0.143	0.119
584	ENSDARG00000059391	gyg1b	1	0.086059159	-0.33697936	0.066	0.126
585	ENSDARG00000059601	map1aa	1	0.003156286	0.265968002	0.231	0.125
586	ENSDARG00000059646	nt5dc2	1	0.268445774	0.260501278	0.154	0.121
587	ENSDARG00000059680	fscn1a	1	0.002033769	0.425382353	0.22	0.116
588	ENSDARG00000059768	gpatch8	1	0.006544904	0.378983203	0.22	0.13
589	ENSDARG00000059836	ddit3	1	0.006392557	0.415458805	0.154	0.079
590	ENSDARG00000059908	si:ch211-217k17.7	1	0.762862301	0.293552303	0.198	0.206
591	ENSDARG00000060199	mrpl18	1	0.010523137	-0.264450353	0.033	0.122
592	ENSDARG00000060309	srgap3	1	0.032644914	0.299602812	0.165	0.098
593	ENSDARG00000060350	apoda.2	1	0.0321157	-1.84333045	0.099	0.181
594	ENSDARG00000060679	kdm1a	1	0.000282538	0.397075623	0.286	0.154
595	ENSDARG00000060767	smg7	1	0.025570447	0.451253181	0.143	0.083
596	ENSDARG00000060915	fbxl16	1	6.05E-05	0.329949413	0.11	0.033
597	ENSDARG00000061187	cbx5	1	0.000501121	0.330156142	0.363	0.215
598	ENSDARG00000061338	ddx6	1	0.022388835	0.353471156	0.22	0.144
599	ENSDARG00000061547	hist1h4l	1	0.002400931	0.315270007	0.143	0.065
600	ENSDARG00000061647	nrxn1a	1	0.002459708	0.303631871	0.198	0.1
601	ENSDARG00000062020	gse1	1	0.004149042	0.354400922	0.121	0.054
602	ENSDARG00000062420	nfia	1	0.001948951	0.351947203	0.154	0.071
603	ENSDARG00000062797	nell2b	1	0.000756987	0.301772199	0.165	0.071
604	ENSDARG00000062954	clk2a	1	0.008461342	0.408161424	0.132	0.066
605	ENSDARG00000062977	samd13	1	0.000401351	0.313555657	0.11	0.039
606	ENSDARG00000063299	pcloa	1	0.000391271	0.266838248	0.132	0.049
607	ENSDARG00000063535	chd4a	1	0.011543981	0.456361137	0.187	0.107
608	ENSDARG00000063572	perp	1	0.039179278	-0.291689581	0.088	0.167
609	ENSDARG00000063905	mt-co1	1	0.727018972	-0.252266918	0.791	0.777
610	ENSDARG00000067626	ywhag1	1	0.004275075	0.388981595	0.176	0.089
611	ENSDARG00000067990	myhz1.1	1	0.521783717	-0.901532335	0.67	0.658
612	ENSDARG00000067995	myhz1.2	1	0.308405047	-0.764042388	0.22	0.26
613	ENSDARG00000067997	myhz1.3	1	0.181150734	-0.872201809	0.176	0.228
614	ENSDARG00000068404	tbcb	1	0.009091474	0.353894883	0.275	0.179
615	ENSDARG00000068434	h3f3b.1	1	0.000201724	0.35418582	0.571	0.41
616	ENSDARG00000068457	tnnt3b	1	0.268589907	-0.491928188	0.747	0.758
617	ENSDARG00000068582	rnf44	1	0.009512138	0.301853811	0.242	0.148
618	ENSDARG00000068655	dnlz	1	0.008969696	0.383622316	0.11	0.051
619	ENSDARG00000068680	ctrl	1	0.763758961	-1.360485232	0.165	0.149
620	ENSDARG00000068820	h2afva	1	9.10E-05	0.429796735	0.319	0.17
621	ENSDARG00000068974	lim2.1	1	0.619246225	-0.302031404	0.121	0.104
622	ENSDARG00000068996	hist2h2l	1	0.007207459	0.325178858	0.407	0.301
623	ENSDARG00000069013	prdx4	1	0.328162056	0.368086912	0.187	0.161
624	ENSDARG00000069090	atp6v0d1	1	0.297168924	0.264911583	0.198	0.167
625	ENSDARG00000069476	spint2	1	0.013856476	-0.311749267	0.022	0.101
626	ENSDARG00000069630	tat	1	0.966631341	-0.616237133	0.132	0.125
627	ENSDARG00000069752	ckba	1	0.015988828	-0.45735223	0.044	0.129
628	ENSDARG00000069853	txndc9	1	0.191443766	0.314630173	0.286	0.246
629	ENSDARG00000069940	ppap2d	1	0.101141938	-0.259115677	0.055	0.11
630	ENSDARG00000069981	cspg5a	1	0.001447816	0.450955234	0.242	0.129
631	ENSDARG00000070019	taf15	1	0.102202458	0.260559576	0.165	0.117
632	ENSDARG00000070045	celf4	1	0.003956364	0.402842759	0.11	0.046
633	ENSDARG00000070435	vapb	1	0.014839666	0.39747984	0.231	0.15
634	ENSDARG00000070472	arf5	1	0.24738545	0.265166049	0.264	0.223
635	ENSDARG00000070475	khdrbs1b	1	0.043221818	0.28638812	0.198	0.134
636	ENSDARG00000070822	cnp	1	0.005152204	0.352381264	0.22	0.126
637	ENSDARG00000070834	taf13	1	0.031381836	0.35529542	0.242	0.169
638	ENSDARG00000070835	tnnc2	1	0.519545744	-0.536211263	0.429	0.426
639	ENSDARG00000070844	gamt	1	0.002611102	-0.660536515	0.22	0.369
640	ENSDARG00000071018	ptena	1	0.001333668	0.442296097	0.264	0.153
641	ENSDARG00000071026	mllt11	1	0.231014301	0.292186472	0.22	0.178
642	ENSDARG00000071403	oaz1a	1	0.000133385	0.449143764	0.626	0.485
643	ENSDARG00000071445	myoz1b	1	0.050984566	-0.397172638	0.077	0.149
644	ENSDARG00000071492	fbxo45	1	0.000164178	0.341415109	0.11	0.036
645	ENSDARG00000073742	prss59.2	1	0.332814491	-1.756965052	0.473	0.408
646	ENSDARG00000073857	klf7a	1	0.001943609	0.332570153	0.132	0.057
647	ENSDARG00000074057	calm3b	1	0.001229033	0.378098521	0.484	0.344
648	ENSDARG00000074246	rab14	1	0.044553723	0.319111196	0.264	0.195
649	ENSDARG00000074271	wrb	1	0.001562815	0.360671556	0.176	0.084
650	ENSDARG00000074390	tmem176l.4	1	0.02198471	-0.448178964	0.033	0.105
651	ENSDARG00000074572	zgc:56304	1	0.004853612	0.31493984	0.319	0.212
652	ENSDARG00000075014	sqstm1	1	0.067280404	-0.337897267	0.143	0.22
653	ENSDARG00000075129	mrps11	1	0.718954456	0.316755891	0.121	0.115
654	ENSDARG00000075211	chd7	1	0.08073993	0.258575146	0.132	0.083
655	ENSDARG00000075542	zfhx4	1	0.015940911	0.4517154	0.187	0.109
656	ENSDARG00000075758	ywhabb	1	0.000837337	0.401865045	0.484	0.348
657	ENSDARG00000076120	foxp4	1	0.982075372	0.597453172	0.176	0.185
658	ENSDARG00000076283	snrpd3l	1	0.002458897	0.39602313	0.253	0.149
659	ENSDARG00000076290	calr	1	0.000294978	0.508712409	0.231	0.114
660	ENSDARG00000076386	epdl1	1	0.000405867	-0.85197076	0.033	0.174
661	ENSDARG00000076509	polr2d	1	0.017926672	0.351049714	0.253	0.17
662	ENSDARG00000076568	sec61b	1	0.01415045	0.268491507	0.505	0.408
663	ENSDARG00000076667	ccng1	1	0.028200525	-0.253156807	0.308	0.429
664	ENSDARG00000076838	apom	1	0.16784486	-0.897885461	0.088	0.135
665	ENSDARG00000076891	rfxap	1	0.363688189	0.266585425	0.231	0.209
666	ENSDARG00000076895	flrt3	1	0.005545049	0.296342083	0.11	0.048
667	ENSDARG00000077405	psip1b	1	0.192676177	0.290022263	0.165	0.126
668	ENSDARG00000077776	csnk2b	1	0.002680373	0.331662773	0.429	0.312
669	ENSDARG00000077840	meis2a	1	0.123767813	0.312774541	0.121	0.078
670	ENSDARG00000078118	sinhcafl	1	0.000145161	0.40955896	0.176	0.071
671	ENSDARG00000078308	spry2	1	0.041127909	-0.422636175	0.044	0.11
672	ENSDARG00000078473	nucks1a	1	0.002223314	0.459113137	0.308	0.19
673	ENSDARG00000078653	ralbp1	1	0.001920125	0.315362941	0.11	0.043
674	ENSDARG00000078675	dock7	1	9.67E-05	0.465960953	0.143	0.052
675	ENSDARG00000078686	arl8a	1	0.117181727	0.456332538	0.198	0.152
676	ENSDARG00000078748	si:ch211-137a8.4	1	0.000174924	0.459157522	0.319	0.171
677	ENSDARG00000078904	brd4	1	0.152444564	0.29166739	0.11	0.074
678	ENSDARG00000079150	si:ch211-276i12.9	1	0.023766418	0.322509728	0.198	0.123
679	ENSDARG00000079161	bsnb	1	0.00826584	0.304204316	0.11	0.049
680	ENSDARG00000079274	prss59.1	1	0.507340849	-1.665491968	0.231	0.259
681	ENSDARG00000079305	hbae3	1	0.105318212	-0.802950059	0.132	0.2
682	ENSDARG00000079323	rgmb	1	0.000229351	0.48771483	0.154	0.061
683	ENSDARG00000079391	mrpl42	1	0.028931641	0.489639873	0.242	0.174
684	ENSDARG00000079508	fam114a2	1	0.00069115	0.318986786	0.132	0.053
685	ENSDARG00000079632	si:dkey-28b4.7	1	0.037076046	0.464122949	0.242	0.173
686	ENSDARG00000079636	fam177a1	1	0.014309261	0.388001547	0.176	0.102
687	ENSDARG00000079949	supt16h	1	0.002349463	0.371100536	0.187	0.096
688	ENSDARG00000080010	adh5	1	0.014981799	0.286954591	0.418	0.32
689	ENSDARG00000086216	prr13	1	0.016611964	-0.251497561	0.033	0.114
690	ENSDARG00000087303	cebpd	1	0.114349585	-0.366029728	0.385	0.463
691	ENSDARG00000087390	hbbe1.3	1	0.030310271	-0.574043503	0.154	0.252
692	ENSDARG00000087402	tpm1	1	0.084818283	-0.38157577	0.077	0.142
693	ENSDARG00000087443	ptp4a2a	1	0.017126847	0.437564077	0.198	0.124
694	ENSDARG00000087616	maptb	1	0.000127828	0.411016858	0.187	0.078
695	ENSDARG00000087636	hmgn6	1	0.000100656	0.4718642	0.626	0.475
696	ENSDARG00000087647	sept7a	1	0.066109306	0.312241603	0.198	0.142
697	ENSDARG00000087897	h2afy2	1	0.011551047	0.256818835	0.462	0.341
698	ENSDARG00000088091	pfn1	1	0.000867449	-0.70137748	0.527	0.67
699	ENSDARG00000088178	tp53inp2	1	0.035972216	0.353739918	0.143	0.084
700	ENSDARG00000088330	hbae1.1	1	0.217928978	-0.530171528	0.088	0.13
701	ENSDARG00000088439	gm2a	1	0.005937167	-0.283529337	0.033	0.134
702	ENSDARG00000089124	hbae1.3	1	0.196764047	-0.560338342	0.077	0.12
703	ENSDARG00000089307	pmaip1	1	0.004784732	-0.345719593	0.022	0.118
704	ENSDARG00000089382	zgc:158463	1	0.535817643	-0.258001937	0.33	0.362
705	ENSDARG00000089413	mbpb	1	0.158080727	-0.314021056	0.077	0.128
706	ENSDARG00000089418	si:dkey-164f24.2	1	0.364324702	-0.255379337	0.077	0.107
707	ENSDARG00000089441	si:ch211-105c13.3	1	0.009527151	-0.287492038	0.033	0.125
708	ENSDARG00000089475	hbae1.1	1	0.072765163	-0.592908605	0.055	0.116
709	ENSDARG00000089877	si:dkeyp-75h12.5	1	0.000817354	0.386610884	0.341	0.198
710	ENSDARG00000089886	si:dkey-19e4.5	1	0.012070975	0.277703852	0.11	0.052
711	ENSDARG00000089936	selenow2b	1	0.031890767	-0.261646171	0.033	0.103
712	ENSDARG00000089976	spcs3	1	0.053173894	0.317450247	0.231	0.167
713	ENSDARG00000089981	rnf146	1	0.089129374	0.307306972	0.132	0.085
714	ENSDARG00000090086	rab11bb	1	0.000753061	0.463167246	0.176	0.081
715	ENSDARG00000090190	bcam	1	0.007028261	0.505753049	0.176	0.094
716	ENSDARG00000090268	krtt1c19e	1	0.061127478	-0.462239581	0.495	0.556
717	ENSDARG00000090286	serpina1	1	0.066550722	-0.913736443	0.077	0.142
718	ENSDARG00000090386	cd3eap	1	0.481850503	0.30026965	0.121	0.104
719	ENSDARG00000090428	ctrb1	1	0.233940549	-2.054491922	0.352	0.41
720	ENSDARG00000090454	gnb1a	1	0.001171211	0.599172138	0.484	0.352
721	ENSDARG00000090722	leg1.1	1	0.957542117	-0.480039129	0.132	0.132
722	ENSDARG00000090850	serpina1l	1	0.240883898	-0.750276649	0.11	0.154
723	ENSDARG00000090912	npc2	1	0.039809343	-0.311514424	0.209	0.314
724	ENSDARG00000091234	si:ch73-335l21.4	1	0.033233663	-0.462209996	0.044	0.116
725	ENSDARG00000091996	tcnbb	1	0.006667297	-1.165020205	0.044	0.144
726	ENSDARG00000092170	apoc1	1	0.065621351	-0.368849883	0.121	0.196
727	ENSDARG00000092362	hsp70.2	1	0.03742193	0.470294346	0.462	0.375
728	ENSDARG00000092947	cyt1	1	0.176771622	-1.218845962	0.824	0.785
729	ENSDARG00000092970	tmsb2	1	0.048396975	0.272910862	0.198	0.128
730	ENSDARG00000093022	selenoh	1	0.218178048	0.290734094	0.242	0.212
731	ENSDARG00000093058	STMP1	1	0.001268405	-0.301220492	0.077	0.229
732	ENSDARG00000093382	uqcc3	1	0.075130665	0.291262325	0.143	0.092
733	ENSDARG00000093448	mpc1	1	0.000467569	-0.623053953	0.165	0.328
734	ENSDARG00000093584	zgc:193505	1	0.005765681	-0.940359713	0.044	0.147
735	ENSDARG00000093844	zgc:136461	1	0.968505401	-1.422562608	0.143	0.137
736	ENSDARG00000094041	krt17	1	0.147659357	-1.727901064	0.187	0.24
737	ENSDARG00000095157	zgc:163080	1	0.010358171	-0.265586148	0.044	0.139
738	ENSDARG00000095451	si:ch211-196l7.4	1	0.00171897	0.275776189	0.615	0.478
739	ENSDARG00000096257	si:ch73-367p23.2	1	0.230472961	-0.269162673	0.176	0.225
740	ENSDARG00000096829	blvrb	1	0.176604941	-0.298685188	0.077	0.124
741	ENSDARG00000097157	si:ch211-207n23.2	1	0.065333201	-0.447792446	0.044	0.102
742	ENSDARG00000097478	qkia	1	0.262713754	0.303606847	0.33	0.285
743	ENSDARG00000097797	tomm6	1	0.179773385	0.343436392	0.209	0.171
744	ENSDARG00000098059	fkbp3	1	0.174926909	0.306958879	0.198	0.157
745	ENSDARG00000098280	rbm5	1	0.007036435	0.284737295	0.132	0.063
746	ENSDARG00000098368	aplp1	1	0.002536556	0.330305461	0.22	0.115
747	ENSDARG00000098591	tubb2b	1	0.001760904	0.55039678	0.429	0.304
748	ENSDARG00000098592	zgc:92140	1	0.171014509	0.389706763	0.121	0.085
749	ENSDARG00000098671	prelid1a	1	0.008501261	0.373217965	0.209	0.127
750	ENSDARG00000098753	elmo1	1	0.000420455	0.381634054	0.209	0.099
751	ENSDARG00000098832	fam168a	1	0.000169396	0.334751452	0.429	0.253
752	ENSDARG00000099175	hmgb1a	1	0.000385491	0.55932484	0.626	0.496
753	ENSDARG00000099197	actc1b	1	0.287814679	-0.433904606	1	0.997
754	ENSDARG00000099200	zgc:123103	1	0.679802924	-0.875209884	0.132	0.141
755	ENSDARG00000099203	atp1b2a	1	0.016252206	0.404646845	0.209	0.127
756	ENSDARG00000099241	ppp2cb	1	0.052684118	0.253934605	0.308	0.236
757	ENSDARG00000099306	zgc:175088	1	0.002183756	-0.426627916	0.055	0.181
758	ENSDARG00000099312	jpt1b	1	0.000663895	0.405371559	0.396	0.247
759	ENSDARG00000099389	cdo1	1	0.211044957	-0.266746631	0.088	0.13
760	ENSDARG00000099420	nme2b.2	1	0.068278061	-0.5227345	0.308	0.384
761	ENSDARG00000099667	snrpg	1	0.217018372	0.40098525	0.176	0.143
762	ENSDARG00000099865	hnrnpabb	1	0.000456097	0.494881215	0.495	0.362
763	ENSDARG00000100114	sf3a3	1	0.134931603	0.27699925	0.121	0.082
764	ENSDARG00000100129	brd3b	1	9.99E-05	0.486693511	0.33	0.184
765	ENSDARG00000100244	ebf3a	1	0.008677683	0.458859018	0.198	0.111
766	ENSDARG00000100331	SMIM10	1	0.000326572	0.444603225	0.176	0.078
767	ENSDARG00000100499	cpeb4b	1	0.173456758	0.372313644	0.176	0.138
768	ENSDARG00000100562	CABZ01080702.1	1	0.017133545	0.366684977	0.264	0.171
769	ENSDARG00000100582	si:ch211-195b11.3	1	0.001428001	-1.396551783	0.077	0.205
770	ENSDARG00000100795	timp4.3	1	0.855171177	-0.272258157	0.099	0.104
771	ENSDARG00000100823	selenok	1	0.04236688	-0.269856677	0.11	0.2
772	ENSDARG00000101009	cited4b	1	0.000119214	0.501671914	0.253	0.122
773	ENSDARG00000101074	glud1b	1	0.118885943	-0.376677282	0.22	0.291
774	ENSDARG00000101082	eif3s6ip	1	0.005022208	0.308767428	0.462	0.348
775	ENSDARG00000101199	rbp4	1	0.082025385	-0.423233181	0.385	0.466
776	ENSDARG00000101324	apoa1b	1	0.710282721	-0.853355088	0.769	0.778
777	ENSDARG00000101458	r3hdm1	1	0.174767844	0.254669562	0.11	0.074
778	ENSDARG00000101914	metrnla	1	0.023970756	-0.318837321	0.044	0.123
779	ENSDARG00000101915	pin1	1	0.067226287	0.282072374	0.297	0.241
780	ENSDARG00000102047	mab21l1	1	0.187203334	0.255079767	0.121	0.085
781	ENSDARG00000102076	spink2.1	1	0.004007461	-0.391217545	0.055	0.168
782	ENSDARG00000102332	spint1a	1	0.012521659	-0.255797908	0.022	0.102
783	ENSDARG00000102452	eif3ha	1	0.484605616	0.25025926	0.385	0.364
784	ENSDARG00000102453	slc1a2b	1	0.459824551	-0.606994122	0.132	0.105
785	ENSDARG00000102555	si:dkey-33i11.9	1	0.011990464	-0.269415318	0.022	0.102
786	ENSDARG00000102571	metap2b	1	0.19814624	0.256197194	0.242	0.205
787	ENSDARG00000102632	ubc	1	0.000512456	0.356506301	0.802	0.698
788	ENSDARG00000102741	sumo2b	1	0.006037732	0.280525301	0.56	0.465
789	ENSDARG00000102878	mapre3b	1	0.003083329	0.380253901	0.132	0.059
790	ENSDARG00000102889	15-Sep	1	0.012848739	0.29062256	0.154	0.083
791	ENSDARG00000102978	eif4a3	1	0.023952107	0.33738947	0.308	0.23
792	ENSDARG00000103057	zfhx3	1	0.194860639	0.613543829	0.154	0.117
793	ENSDARG00000103199	si:dkey-247k7.2	1	0.059940178	-0.805393339	0.066	0.13
794	ENSDARG00000103472	nedd8l	1	0.004059132	0.346703168	0.121	0.054
795	ENSDARG00000103720	zgc:162730	1	0.008665694	-0.336395814	0.165	0.295
796	ENSDARG00000103862	hoxa3a	1	0.014685671	0.44618653	0.11	0.053
797	ENSDARG00000104030	taf12	1	0.008485198	0.270348677	0.385	0.276
798	ENSDARG00000104068	gstp1	1	0.04142018	-0.398910747	0.187	0.288
799	ENSDARG00000104173	tufm	1	0.013762666	0.376322239	0.198	0.123
800	ENSDARG00000104181	tmsb1	1	0.278725792	-0.355024663	0.363	0.383
801	ENSDARG00000104227	nop10	1	0.043038188	0.302005109	0.319	0.251
802	ENSDARG00000104279	appa	1	0.032856976	0.278221948	0.341	0.249
803	ENSDARG00000104359	anxa1c	1	0.038715654	-0.739637712	0.066	0.139
804	ENSDARG00000104372	gnb1b	1	0.005806857	0.359253545	0.473	0.365
805	ENSDARG00000104437	aip	1	0.016732957	0.327378725	0.209	0.132
806	ENSDARG00000104571	gadd45ab	1	0.003895679	-0.298483728	0.011	0.104
807	ENSDARG00000104674	cct2	1	0.115398938	0.369630303	0.374	0.338
808	ENSDARG00000104701	map7d1b	1	0.00857893	0.326303327	0.121	0.057
809	ENSDARG00000104782	oaz1b	1	0.006757859	0.365509174	0.484	0.387
810	ENSDARG00000104871	LEPROTL1	1	0.013200488	0.362339057	0.275	0.186
811	ENSDARG00000104945	sncb	1	0.002242615	0.601152789	0.319	0.198
812	ENSDARG00000104996	tmem203	1	0.047715195	0.297798895	0.11	0.062
813	ENSDARG00000105037	snrpf	1	0.022854308	0.352180087	0.253	0.175
814	ENSDARG00000105154	creg1	1	0.002670865	-0.685367426	0.121	0.27
815	ENSDARG00000105177	ilf3b	1	0.001888887	0.393790306	0.22	0.119
816	ENSDARG00000105231	kmt5aa	1	0.010235668	0.339049674	0.231	0.145
817	ENSDARG00000105293	srsf4	1	0.024667497	0.254150216	0.22	0.143
818	ENSDARG00000109774	CABZ01084963.1	1	0.001127143	-0.359321798	0.011	0.124
819	ENSDARG00000111240	dhrs13a.2	1	0.095179807	-0.712031787	0.055	0.106
820	ENSDARG00000111785	trappc2l	1	0.113230624	0.352144063	0.165	0.119
821	ENSDARG00000113969	supt4h1	1	7.63E-05	0.524782644	0.308	0.17
822	ENSDARG00000115405	hbbe1.2	1	0.01977873	-0.721664322	0.055	0.142
823	ENSDARG00000116491	h2afvb	1	0.000514375	0.550025998	0.484	0.36
824	ENSDARG00000116617	spaca4l	1	0.032384652	-0.577736349	0.066	0.143
