# Supplementary material for: Cell-type-specific responses to the microbiota across all tissues of the larval zebrafish
Source: Cell Rep. Author manuscript; Available in PMC 2023 Oct 23. (PMC10423310; doi:10.1016/j.celrep.2023.112095)
Supplement: MMC23 [file NIHMS1880944-supplement-MMC23.zip › DataS17/Figure6_PanelF_subcluster_GeneLists/subcluster33.tsv]

	gene	gene_NAME	p_val_adj	p_val	avg_logFC	pct.1	pct.2
1	ENSDARG00000025073	rpl18a	4.30E-32	1.95E-36	-1.571394218	1	0.967
2	ENSDARG00000043168	CELA1 (1 of many)	5.26E-22	2.38E-26	1.176212423	0.227	0.023
3	ENSDARG00000018263	pdia2	4.07E-19	1.84E-23	1.268908313	0.242	0.029
4	ENSDARG00000040282	zgc:92590	2.81E-18	1.28E-22	1.353345001	0.258	0.033
5	ENSDARG00000092553	slc25a5	2.52E-13	1.14E-17	-0.849401549	0.879	0.957
6	ENSDARG00000029822	cel.2	8.47E-13	3.84E-17	1.201175944	0.227	0.034
7	ENSDARG00000034291	rpl37	1.32E-12	6.00E-17	-0.894662046	0.864	0.938
8	ENSDARG00000043722	cpa4	2.18E-12	9.87E-17	1.509635509	0.242	0.039
9	ENSDARG00000029533	rpl18	5.58E-12	2.53E-16	-0.772231297	0.833	0.958
10	ENSDARG00000010160	rps15a	6.94E-12	3.15E-16	-0.800291459	0.894	0.963
11	ENSDARG00000044204	endou	1.01E-11	4.58E-16	0.823102159	0.182	0.024
12	ENSDARG00000077058	CELA1 (1 of many)	2.54E-11	1.15E-15	0.822084744	0.182	0.024
13	ENSDARG00000018334	rpl35	8.85E-11	4.01E-15	-0.800625882	0.848	0.937
14	ENSDARG00000013307	rpl19	1.13E-10	5.14E-15	-0.695439631	0.985	0.975
15	ENSDARG00000009443	zgc:92137	1.58E-10	7.14E-15	1.582089421	0.197	0.03
16	ENSDARG00000074613	si:ch211-240l19.6	1.83E-10	8.28E-15	0.997695751	0.212	0.034
17	ENSDARG00000005791	rpl28	2.43E-10	1.10E-14	-0.822805805	0.788	0.919
18	ENSDARG00000009153	pla2g1b	4.15E-10	1.88E-14	1.249810624	0.258	0.049
19	ENSDARG00000053457	rpl23	7.98E-10	3.62E-14	-0.717103512	0.955	0.961
20	ENSDARG00000042566	rps7	9.05E-10	4.10E-14	-0.693634871	0.939	0.965
21	ENSDARG00000092807	si:dkey-151g10.6	1.50E-09	6.79E-14	-0.595588464	1	0.997
22	ENSDARG00000036316	rpl39	1.82E-09	8.27E-14	-0.742807166	0.939	0.944
23	ENSDARG00000099380	rpl13	3.29E-09	1.49E-13	-0.757281865	0.833	0.925
24	ENSDARG00000100392	rps18	5.47E-09	2.48E-13	-0.689315883	0.864	0.936
25	ENSDARG00000038643	alas2	5.48E-09	2.48E-13	0.669986733	0.167	0.024
26	ENSDARG00000011405	rps9	6.00E-09	2.72E-13	-0.702086297	0.939	0.958
27	ENSDARG00000091609	spink4	8.41E-09	3.81E-13	1.313283688	0.227	0.043
28	ENSDARG00000101406	rplp2	9.60E-09	4.35E-13	-0.698026245	0.879	0.928
29	ENSDARG00000020850	eef1a1l1	1.05E-08	4.75E-13	-0.634763014	0.985	0.989
30	ENSDARG00000045834	si:dkey-14d8.7	1.06E-08	4.81E-13	1.093343174	0.182	0.029
31	ENSDARG00000099104	rpl24	1.40E-08	6.34E-13	-0.657145627	0.909	0.941
32	ENSDARG00000042905	rpl10a	1.54E-08	6.99E-13	-0.739232766	0.879	0.937
33	ENSDARG00000019230	rpl7a	1.89E-08	8.59E-13	-0.629935457	0.924	0.963
34	ENSDARG00000030915	cpa1	2.57E-08	1.17E-12	1.914105119	0.258	0.057
35	ENSDARG00000058725	rfesd	3.36E-08	1.52E-12	0.633692179	0.152	0.021
36	ENSDARG00000099022	faua	3.53E-08	1.60E-12	-0.665264401	0.909	0.916
37	ENSDARG00000070849	rps15	3.93E-08	1.78E-12	-0.657421727	0.848	0.944
38	ENSDARG00000077291	rps2	4.07E-08	1.84E-12	-0.561138055	0.985	0.991
39	ENSDARG00000113599	hbbe1.1	4.28E-08	1.94E-12	1.521180549	0.348	0.096
40	ENSDARG00000058105	rpl36a	5.53E-08	2.51E-12	-0.657733263	0.924	0.927
41	ENSDARG00000032725	rps27a	5.78E-08	2.62E-12	-0.622782924	0.864	0.942
42	ENSDARG00000043173	CELA1 (1 of many)	6.10E-08	2.77E-12	0.915672637	0.182	0.03
43	ENSDARG00000095462	CELA1 (1 of many)	6.54E-08	2.96E-12	0.638542312	0.152	0.022
44	ENSDARG00000009285	rpl15	6.86E-08	3.11E-12	-0.63021087	0.909	0.957
45	ENSDARG00000043453	rps5	8.65E-08	3.92E-12	-0.611692068	0.97	0.948
46	ENSDARG00000092945	si:ch211-250g4.3	1.04E-07	4.72E-12	1.049963194	0.333	0.086
47	ENSDARG00000095304	si:ch211-207c6.2	1.55E-07	7.02E-12	1.065210134	0.227	0.046
48	ENSDARG00000036298	rps13	1.65E-07	7.50E-12	-0.641499319	0.818	0.913
49	ENSDARG00000025581	rpl10	2.51E-07	1.14E-11	-0.624299893	0.955	0.946
50	ENSDARG00000103791	nme2b.1	2.57E-07	1.16E-11	-0.851861238	0.667	0.84
51	ENSDARG00000041619	rack1	3.27E-07	1.48E-11	-0.674986513	0.833	0.912
52	ENSDARG00000036629	rps14	3.53E-07	1.60E-11	-0.676799934	0.864	0.923
53	ENSDARG00000052578	c6ast4	3.60E-07	1.63E-11	1.604639805	0.318	0.089
54	ENSDARG00000010516	rpl21	3.61E-07	1.64E-11	-0.670192742	0.848	0.933
55	ENSDARG00000014867	rpl8	4.92E-07	2.23E-11	-0.604132106	0.955	0.965
56	ENSDARG00000017490	cel.1	5.05E-07	2.29E-11	2.142124696	0.273	0.07
57	ENSDARG00000036875	rps12	7.40E-07	3.35E-11	-0.56397101	0.97	0.973
58	ENSDARG00000030602	rps19	7.43E-07	3.37E-11	-0.539929515	0.955	0.971
59	ENSDARG00000045442	cpb1	8.00E-07	3.63E-11	2.095730645	0.288	0.078
60	ENSDARG00000029500	rpl34	8.08E-07	3.67E-11	-0.643533597	0.894	0.921
61	ENSDARG00000021864	rplp1	8.39E-07	3.80E-11	-0.571530213	1	0.986
62	ENSDARG00000034852	nt5c2l1	9.30E-07	4.22E-11	0.774676111	0.288	0.071
63	ENSDARG00000089124	hbae1.3	1.44E-06	6.55E-11	1.663859356	0.364	0.116
64	ENSDARG00000088330	hbae1.1	1.57E-06	7.11E-11	1.67359906	0.379	0.126
65	ENSDARG00000115405	hbbe1.2	1.66E-06	7.51E-11	1.65269052	0.394	0.138
66	ENSDARG00000103687	sycn.2	1.79E-06	8.12E-11	1.709945052	0.288	0.079
67	ENSDARG00000045142	hbae5	1.99E-06	9.01E-11	1.23858119	0.258	0.061
68	ENSDARG00000035860	rps28	2.60E-06	1.18E-10	-0.703029283	0.788	0.886
69	ENSDARG00000021838	rps23	2.74E-06	1.24E-10	-0.638836918	0.848	0.906
70	ENSDARG00000006316	rpl23a	3.30E-06	1.50E-10	-0.672699608	0.758	0.888
71	ENSDARG00000039347	rps24	4.04E-06	1.83E-10	-0.597138286	0.924	0.932
72	ENSDARG00000088030	rpl35a	4.19E-06	1.90E-10	-0.624578347	0.909	0.908
73	ENSDARG00000024503	c6ast3	4.22E-06	1.91E-10	1.04567408	0.182	0.035
74	ENSDARG00000096667	hemgn	4.40E-06	1.99E-10	0.976157148	0.227	0.052
75	ENSDARG00000089475	hbae1.1	4.59E-06	2.08E-10	1.454909347	0.348	0.112
76	ENSDARG00000023298	rps27.1	4.89E-06	2.22E-10	-0.586500846	0.894	0.941
77	ENSDARG00000035692	rps3a	5.09E-06	2.31E-10	-0.566399132	0.955	0.946
78	ENSDARG00000100588	rpl36	5.44E-06	2.47E-10	-0.572287122	0.864	0.938
79	ENSDARG00000045487	rps16	6.64E-06	3.01E-10	-0.539845454	0.97	0.943
80	ENSDARG00000044093	rpl13a	6.92E-06	3.14E-10	-0.633663702	0.833	0.881
81	ENSDARG00000012881	slc4a1a	8.00E-06	3.63E-10	0.895220169	0.152	0.026
82	ENSDARG00000058451	rpl6	9.24E-06	4.19E-10	-0.596075148	0.818	0.906
83	ENSDARG00000043171	CELA1 (1 of many)	9.78E-06	4.44E-10	0.724602595	0.121	0.017
84	ENSDARG00000035871	rpl30	1.06E-05	4.78E-10	-0.589714226	0.909	0.925
85	ENSDARG00000025850	rps21	1.15E-05	5.21E-10	-0.607564547	0.818	0.894
86	ENSDARG00000011166	cahz	1.19E-05	5.37E-10	0.962233803	0.303	0.086
87	ENSDARG00000092693	tpt1	1.23E-05	5.56E-10	-0.571226629	0.955	0.955
88	ENSDARG00000007320	rpl7	1.39E-05	6.32E-10	-0.520476061	0.97	0.963
89	ENSDARG00000011201	rplp2l	2.35E-05	1.06E-09	-0.643556527	0.818	0.908
90	ENSDARG00000054818	rpl32	3.90E-05	1.77E-09	-0.594377794	0.864	0.897
91	ENSDARG00000055996	rps8a	6.41E-05	2.91E-09	-0.561438071	0.909	0.941
92	ENSDARG00000014690	rps4x	7.01E-05	3.18E-09	-0.527222853	0.924	0.949
93	ENSDARG00000019778	rps6	7.22E-05	3.27E-09	-0.541302546	0.864	0.949
94	ENSDARG00000115271	RPL37A	7.65E-05	3.47E-09	-0.545340998	0.864	0.944
95	ENSDARG00000029150	hsp90ab1	7.66E-05	3.47E-09	-0.701606919	0.818	0.902
96	ENSDARG00000046157	RPS17	0.000107844	4.89E-09	-0.589041767	0.864	0.883
97	ENSDARG00000043509	rpl11	0.000134097	6.08E-09	-0.444189944	0.955	0.975
98	ENSDARG00000070437	rpl22	0.000136075	6.17E-09	-0.576836994	0.833	0.892
99	ENSDARG00000057556	rpl17	0.000137293	6.22E-09	-0.541800026	0.894	0.907
100	ENSDARG00000095019	lmo2	0.000193091	8.75E-09	0.625418722	0.242	0.063
101	ENSDARG00000009212	ppiaa	0.000205689	9.32E-09	-0.89978197	0.636	0.815
102	ENSDARG00000007276	ela3l	0.000322785	1.46E-08	1.922265514	0.409	0.173
103	ENSDARG00000013856	amy2a	0.000458282	2.08E-08	2.269632566	0.273	0.089
104	ENSDARG00000027249	btg1	0.000476872	2.16E-08	-0.995789591	0.212	0.577
105	ENSDARG00000093844	zgc:136461	0.00048401	2.19E-08	1.8627797	0.348	0.134
106	ENSDARG00000060350	apoda.2	0.000569939	2.58E-08	1.928634842	0.409	0.177
107	ENSDARG00000021339	cpa5	0.000611042	2.77E-08	2.019477102	0.333	0.127
108	ENSDARG00000037870	actb2	0.000702337	3.18E-08	-0.918986613	0.848	0.917
109	ENSDARG00000007715	lgsn	0.000841768	3.82E-08	0.383648218	0.106	0.016
110	ENSDARG00000006413	rpl38	0.001237216	5.61E-08	-0.609088541	0.606	0.803
111	ENSDARG00000006691	rpl12	0.001286067	5.83E-08	-0.573566533	0.864	0.905
112	ENSDARG00000045143	hbbe2	0.001657825	7.52E-08	1.621297894	0.348	0.14
113	ENSDARG00000034897	rps10	0.002391645	1.08E-07	-0.526604059	0.803	0.91
114	ENSDARG00000053058	rps11	0.003229764	1.46E-07	-0.521425116	0.864	0.911
115	ENSDARG00000003599	rpl3	0.003270021	1.48E-07	-0.516434975	0.924	0.942
116	ENSDARG00000005513	naca	0.003496793	1.59E-07	-0.539874595	0.894	0.904
117	ENSDARG00000045835	si:dkey-14d8.6	0.005037841	2.28E-07	1.575810357	0.303	0.115
118	ENSDARG00000079305	hbae3	0.005985604	2.71E-07	1.704914656	0.409	0.196
119	ENSDARG00000041811	rps25	0.006206107	2.81E-07	-0.493274788	0.788	0.879
120	ENSDARG00000041232	rps29	0.007347279	3.33E-07	-0.531906629	0.788	0.848
121	ENSDARG00000037350	rpl9	0.007688308	3.49E-07	-0.511042087	0.848	0.905
122	ENSDARG00000101362	mibp	0.008910817	4.04E-07	0.871693591	0.258	0.084
123	ENSDARG00000030408	rps26l	0.012659012	5.74E-07	-0.532333394	0.742	0.863
124	ENSDARG00000041182	rpl4	0.014237909	6.45E-07	-0.559237078	0.773	0.85
125	ENSDARG00000037071	rps26	0.015569082	7.06E-07	-0.588778693	0.636	0.794
126	ENSDARG00000015128	rpl27	0.015943884	7.23E-07	-0.480748691	0.909	0.907
127	ENSDARG00000077717	rpl29	0.017824547	8.08E-07	-0.617985446	0.606	0.768
128	ENSDARG00000087390	hbbe1.3	0.017934823	8.13E-07	1.702267211	0.455	0.248
129	ENSDARG00000040439	rsl24d1	0.018529657	8.40E-07	-0.640785426	0.53	0.756
130	ENSDARG00000055475	rps27.2	0.02098949	9.52E-07	-0.570313123	0.591	0.785
131	ENSDARG00000011665	aldoaa	0.021062784	9.55E-07	-0.848181404	0.091	0.411
132	ENSDARG00000053646	adrb3a	0.022249512	1.01E-06	0.511356796	0.121	0.025
133	ENSDARG00000103007	rps3	0.022855893	1.04E-06	-0.461303702	0.894	0.912
134	ENSDARG00000068680	ctrl	0.02460126	1.12E-06	1.826984359	0.333	0.147
135	ENSDARG00000036080	cd81a	0.02912352	1.32E-06	-1.124225361	0.121	0.431
136	ENSDARG00000070922	cnbpb	0.030819474	1.40E-06	-0.571436251	0.212	0.552
137	ENSDARG00000040287	ywhabl	0.035653752	1.62E-06	-0.911624095	0.076	0.375
138	ENSDARG00000007836	ctsla	0.036479116	1.65E-06	-0.75291084	0.197	0.491
139	ENSDARG00000057206	nmt1b	0.044940405	2.04E-06	0.551872805	0.136	0.032
140	ENSDARG00000093549	selenop	0.048229487	2.19E-06	-1.237261119	0.061	0.341
141	ENSDARG00000017219	pabpc1a	0.048370301	2.19E-06	-0.662748532	0.394	0.654
142	ENSDARG00000041435	uba52	0.055754956	2.53E-06	-0.570700696	0.727	0.771
143	ENSDARG00000097057	fxyd6l	0.061343484	2.78E-06	-0.931759433	0.061	0.348
144	ENSDARG00000020239	lpin1	0.068130677	3.09E-06	-1.035914829	0.136	0.424
145	ENSDARG00000059906	sdc4	0.076948576	3.49E-06	-1.094137106	0.045	0.319
146	ENSDARG00000003952	pfn2	0.091710586	4.16E-06	-0.803631249	0.076	0.368
147	ENSDARG00000008706	paip2b	0.100902641	4.57E-06	-0.659158382	0.076	0.368
148	ENSDARG00000075444	cgref1	0.104197226	4.72E-06	0.526554647	0.136	0.034
149	ENSDARG00000056744	ela2	0.11333373	5.14E-06	1.940535522	0.394	0.208
150	ENSDARG00000051783	rplp0	0.121645595	5.51E-06	-0.331241512	0.985	0.985
151	ENSDARG00000001788	atp5po	0.128316884	5.82E-06	-0.738829908	0.136	0.421
152	ENSDARG00000061228	pfdn4	0.134999443	6.12E-06	-0.713621421	0.03	0.294
153	ENSDARG00000102741	sumo2b	0.142231994	6.45E-06	-0.698775952	0.167	0.47
154	ENSDARG00000019881	bsg	0.153501318	6.96E-06	-0.644400211	0.212	0.525
155	ENSDARG00000015887	b2ml	0.171830093	7.79E-06	-0.732579243	0.076	0.346
156	ENSDARG00000080010	adh5	0.192799627	8.74E-06	-0.73996676	0.061	0.325
157	ENSDARG00000041921	hsbp1b	0.222540446	1.01E-05	-0.577754516	0.03	0.289
158	ENSDARG00000056765	ela2l	0.227588962	1.03E-05	1.855489091	0.424	0.245
159	ENSDARG00000039393	si:ch211-240l19.5	0.230215346	1.04E-05	0.610941146	0.106	0.023
160	ENSDARG00000052856	khdrbs1a	0.265164713	1.20E-05	-0.635621905	0.182	0.487
161	ENSDARG00000006242	ptp4a1	0.291805884	1.32E-05	-0.79114084	0.03	0.279
162	ENSDARG00000015862	rpl5b	0.294252896	1.33E-05	-0.46607697	0.682	0.792
163	ENSDARG00000020693	sesn1	0.302987644	1.37E-05	-0.726153014	0.152	0.448
164	ENSDARG00000074242	serbp1a	0.307956398	1.40E-05	-0.626506585	0.576	0.708
165	ENSDARG00000104227	nop10	0.307996586	1.40E-05	-0.624559242	0.015	0.255
166	ENSDARG00000069521	vps29	0.337388018	1.53E-05	-0.63987199	0	0.225
167	ENSDARG00000056119	eef1g	0.339503633	1.54E-05	-0.390408868	0.818	0.844
168	ENSDARG00000039914	gapdhs	0.356833999	1.62E-05	-0.926558701	0.212	0.496
169	ENSDARG00000043608	eif4ebp1	0.369238151	1.67E-05	-0.609672453	0.045	0.305
170	ENSDARG00000068434	h3f3b.1	0.379501183	1.72E-05	-0.573313419	0.121	0.416
171	ENSDARG00000053365	rpl31	0.395133129	1.79E-05	-0.488222346	0.697	0.792
172	ENSDARG00000062326	hmgn7	0.399881571	1.81E-05	-0.706646789	0.197	0.475
173	ENSDARG00000029818	srsf5a	0.438173751	1.99E-05	-0.610243574	0.227	0.516
174	ENSDARG00000090454	gnb1a	0.438262253	1.99E-05	-0.535056385	0.091	0.357
175	ENSDARG00000099776	glula	0.443235427	2.01E-05	-1.61889969	0.136	0.388
176	ENSDARG00000031435	TXN	0.449090952	2.04E-05	-0.68873471	0.288	0.549
177	ENSDARG00000031776	fthl27	0.462390583	2.10E-05	-0.871615862	0.455	0.671
178	ENSDARG00000021257	eif3d	0.464412618	2.11E-05	-0.712515507	0.182	0.449
179	ENSDARG00000006399	ywhae1	0.516844005	2.34E-05	-0.671678627	0.045	0.282
180	ENSDARG00000001354	slc6a22.2	0.556345913	2.52E-05	0.533016223	0.136	0.037
181	ENSDARG00000103994	ppiab	0.583982056	2.65E-05	-0.638575691	0.545	0.71
182	ENSDARG00000071670	tma7	0.612238643	2.78E-05	-0.643949776	0.061	0.305
183	ENSDARG00000045132	vdac1	0.62159502	2.82E-05	-0.568268924	0.121	0.397
184	ENSDARG00000102632	ubc	0.633331427	2.87E-05	-0.645549103	0.5	0.702
185	ENSDARG00000008502	pno1	0.639130766	2.90E-05	-0.6760734	0.136	0.406
186	ENSDARG00000077777	tmsb4x	0.646240732	2.93E-05	-0.80013535	0.727	0.845
187	ENSDARG00000068995	h2afx1	0.719173123	3.26E-05	-0.834311069	0.318	0.589
188	ENSDARG00000012513	sdcbp2	0.721607789	3.27E-05	-0.700473168	0.015	0.235
189	ENSDARG00000015050	calm2b	0.733204595	3.32E-05	-0.89672805	0.227	0.486
190	ENSDARG00000002369	UBB	0.738820542	3.35E-05	-0.822286215	0.076	0.324
191	ENSDARG00000002344	tubb4b	0.764793489	3.47E-05	-0.688843889	0.424	0.629
192	ENSDARG00000057882	arpc3	0.803626592	3.64E-05	-0.75379361	0.076	0.318
193	ENSDARG00000068265	tomm5	0.808227104	3.66E-05	-0.54245764	0.061	0.311
194	ENSDARG00000035400	btf3	0.814384726	3.69E-05	-0.470255863	0.485	0.713
195	ENSDARG00000039730	zgc:112160	0.83557906	3.79E-05	1.983912594	0.318	0.161
196	ENSDARG00000068992	hspa8	0.839946879	3.81E-05	-0.41730037	0.939	0.92
197	ENSDARG00000055868	rsl1d1	0.851791454	3.86E-05	-0.561688178	0.061	0.314
198	ENSDARG00000000069	dap	1	0.019589954	-0.279153248	0.061	0.172
199	ENSDARG00000000212	krt97	1	0.078888022	-1.328066773	0.076	0.157
200	ENSDARG00000000503	stx1b	1	0.02319704	-0.321783299	0.045	0.146
201	ENSDARG00000001578	echs1	1	0.01194346	-0.258170556	0.03	0.139
202	ENSDARG00000001950	ak1	1	0.109895065	-0.439917362	0.5	0.582
203	ENSDARG00000001994	stxbp1a	1	0.055280977	-0.396811874	0.03	0.103
204	ENSDARG00000002082	csnk2a1	1	0.000459047	-0.432421817	0.061	0.263
205	ENSDARG00000002131	celf2	1	0.000426558	-0.806404836	0.015	0.186
206	ENSDARG00000002230	sypb	1	0.263045919	0.605134941	0.061	0.105
207	ENSDARG00000002523	hsdl2	1	0.939789823	0.308824699	0.106	0.111
208	ENSDARG00000002589	mylpfb	1	0.089475857	-0.568206094	0.424	0.517
209	ENSDARG00000002632	anxa11b	1	0.000297188	-0.429112817	0.03	0.224
210	ENSDARG00000002710	ncl	1	0.000121489	-0.621389536	0.182	0.432
211	ENSDARG00000002745	tdh	1	0.047081125	-0.457221798	0.409	0.511
212	ENSDARG00000002758	dedd1	1	0.001724459	-0.45032939	0.106	0.292
213	ENSDARG00000002768	pvalb2	1	0.707575543	-0.391979509	1	0.999
214	ENSDARG00000002791	atp1a1a.1	1	0.050903186	-0.277727918	0.121	0.228
215	ENSDARG00000002949	ppp6c	1	0.020420995	-0.373841005	0.061	0.167
216	ENSDARG00000002967	pdap1b	1	0.008728673	-0.284352477	0.03	0.144
217	ENSDARG00000003032	eif4a1b	1	0.01066207	-0.290971824	0.394	0.584
218	ENSDARG00000003151	skp1	1	0.000253211	-0.490977237	0.182	0.433
219	ENSDARG00000003203	rhcga	1	0.041584507	-1.470894692	0.061	0.146
220	ENSDARG00000003207	mterf3	1	0.228531184	0.506530793	0.152	0.112
221	ENSDARG00000003216	anxa2a	1	0.006666803	-0.601050453	0.061	0.196
222	ENSDARG00000003382	cwc25	1	0.00305161	-0.420241519	0	0.118
223	ENSDARG00000003531	tcea1	1	0.008258376	-0.327476968	0.015	0.124
224	ENSDARG00000003641	tfg	1	0.004350115	-0.348722757	0.015	0.137
225	ENSDARG00000003655	tmem59l	1	0.157176316	-0.359258442	0.091	0.155
226	ENSDARG00000003681	eif5	1	0.003495018	-0.460501894	0.121	0.283
227	ENSDARG00000003705	prnprs3	1	0.096796875	-0.302924974	0.045	0.11
228	ENSDARG00000003808	aqp3a	1	0.059055906	-0.654756723	0.045	0.122
229	ENSDARG00000003820	nr1d2a	1	0.016670432	-0.363361953	0.091	0.218
230	ENSDARG00000003860	cbx3a	1	0.003850788	-0.375923506	0.061	0.214
231	ENSDARG00000003941	rrs1	1	0.004105125	-0.280678938	0	0.112
232	ENSDARG00000004034	arhgdig	1	0.000770225	-0.680100248	0.015	0.169
233	ENSDARG00000004060	bhlhe40	1	0.001517002	-0.536399058	0.121	0.308
234	ENSDARG00000004171	rabac1	1	0.022649897	-0.275961085	0.03	0.124
235	ENSDARG00000004297	irf2bpl	1	0.009969795	-0.411691884	0.015	0.119
236	ENSDARG00000004621	gpm6ab	1	0.000343246	-0.906414688	0.121	0.335
237	ENSDARG00000004735	hnrnpub	1	0.015292658	-0.306329983	0.015	0.11
238	ENSDARG00000004757	ybx1	1	0.005858266	-0.283297092	0.848	0.848
239	ENSDARG00000004830	flot2a	1	0.016895663	-0.387805962	0.015	0.107
240	ENSDARG00000004948	bccip	1	0.000944554	-0.451228324	0.152	0.363
241	ENSDARG00000005162	tpm3	1	0.000103037	-0.466718216	0.03	0.245
242	ENSDARG00000005172	dynll2b	1	0.003078449	-0.507249609	0	0.118
243	ENSDARG00000005220	pdcd6	1	0.002582861	-0.333814867	0	0.122
244	ENSDARG00000005230	ssr2	1	0.386412533	0.2529892	0.273	0.363
245	ENSDARG00000005423	pgam1a	1	0.093046383	-0.317361071	0.061	0.132
246	ENSDARG00000005481	nfkbiaa	1	0.030841953	-0.2593001	0.061	0.164
247	ENSDARG00000005560	ywhah	1	0.000858762	-0.417248734	0.045	0.227
248	ENSDARG00000005576	mphosph8	1	0.002884929	-0.538843474	0.045	0.189
249	ENSDARG00000005924	serpina10a	1	0.00016347	-0.80440846	0	0.179
250	ENSDARG00000005926	ak2	1	0.002362921	-0.45725468	0.152	0.332
251	ENSDARG00000006019	tktb	1	0.00517842	-0.415327287	0.015	0.129
252	ENSDARG00000006219	gnl3	1	0.004757213	-0.2920258	0	0.108
253	ENSDARG00000006235	brms1la	1	0.040483792	-0.314970672	0.03	0.109
254	ENSDARG00000006260	tuba8l4	1	0.666595106	0.286834613	0.348	0.375
255	ENSDARG00000006370	atp6v1h	1	0.001405978	-0.554755673	0.045	0.203
256	ENSDARG00000006588	zgc:111983	1	0.073370516	-1.094153674	0.061	0.132
257	ENSDARG00000006766	snd1	1	0.339659952	0.4570667	0.182	0.157
258	ENSDARG00000006837	mycn	1	0.018886971	-0.350729562	0.03	0.13
259	ENSDARG00000007034	hnrpkl	1	0.017420523	-0.301105733	0.015	0.107
260	ENSDARG00000007098	itm2ba	1	0.001659812	-0.411168293	0.167	0.368
261	ENSDARG00000007216	abce1	1	0.012684915	-0.273186406	0.015	0.112
262	ENSDARG00000007241	mycb	1	0.008295543	-0.442887821	0.03	0.146
263	ENSDARG00000007257	rab5ab	1	0.003414734	-0.329910523	0.015	0.144
264	ENSDARG00000007275	si:ch211-251b21.1	1	0.014869903	-1.799844768	0.182	0.303
265	ENSDARG00000007385	cct7	1	4.82E-05	-0.377185572	0.061	0.313
266	ENSDARG00000007405	strap	1	0.001212789	-0.398930371	0	0.138
267	ENSDARG00000007438	ube2ib	1	0.000362037	-0.574901469	0.045	0.231
268	ENSDARG00000007576	crybb1l1	1	0.930832369	0.466397706	0.439	0.481
269	ENSDARG00000007693	nfkbiab	1	0.000296367	-0.699635933	0.106	0.317
270	ENSDARG00000007697	fabp7a	1	0.151199897	-1.394538327	0.212	0.283
271	ENSDARG00000007708	nsa2	1	0.015741878	-0.283610263	0.652	0.729
272	ENSDARG00000007818	palm1b	1	0.014628007	-0.384216059	0.03	0.134
273	ENSDARG00000007863	tra2a	1	0.000679838	-0.462185766	0.03	0.205
274	ENSDARG00000007960	hnrnpaba	1	0.000212861	-0.476320418	0.227	0.497
275	ENSDARG00000008030	myl9b	1	0.052674875	-0.443723232	0.045	0.124
276	ENSDARG00000008097	srsf9	1	0.000569934	-0.55425556	0	0.154
277	ENSDARG00000008153	serinc5	1	0.052997707	-0.344354079	0.03	0.103
278	ENSDARG00000008243	cct8	1	7.26E-05	-0.48813158	0.061	0.3
279	ENSDARG00000008292	eif2s3	1	0.009901889	-0.323168468	0.364	0.533
280	ENSDARG00000008310	ip6k2a	1	0.003005875	-0.424805527	0.076	0.244
281	ENSDARG00000008363	mcl1b	1	0.002709671	-0.466635799	0.121	0.31
282	ENSDARG00000008370	csnk1da	1	0.006273276	-0.346059024	0.045	0.176
283	ENSDARG00000008407	tspan7b	1	0.009316808	-0.504508219	0.061	0.189
284	ENSDARG00000008494	myl6	1	0.043280884	-0.557900335	0.03	0.11
285	ENSDARG00000008803	marcksb	1	0.126737352	-0.407996932	0.106	0.176
286	ENSDARG00000008867	rap1b	1	0.003740119	-0.377720041	0.015	0.142
287	ENSDARG00000008947	rtf1	1	0.008109086	-0.333208094	0.045	0.174
288	ENSDARG00000009018	rhbg	1	0.367241895	-0.284355222	0.076	0.111
289	ENSDARG00000009106	serinc1	1	0.000194525	-0.505572073	0.121	0.369
290	ENSDARG00000009250	etfb	1	0.001898021	-0.399921926	0.061	0.22
291	ENSDARG00000009447	atp5mc3b	1	0.004222527	-0.395773319	0.621	0.714
292	ENSDARG00000009505	prelid3b	1	0.004794401	-0.356724411	0.136	0.308
293	ENSDARG00000009534	wls	1	0.001503924	-0.601596379	0	0.133
294	ENSDARG00000009544	cldnb	1	0.009652547	-1.324933214	0.045	0.158
295	ENSDARG00000009553	gng3	1	0.03960166	-0.43949204	0.121	0.231
296	ENSDARG00000009585	papola	1	0.001245943	-0.438843143	0	0.137
297	ENSDARG00000009657	fgfr1op2	1	0.003698147	-0.324933442	0	0.114
298	ENSDARG00000009830	hdlbpa	1	0.001242148	-0.473406122	0.091	0.277
299	ENSDARG00000009881	ier5	1	0.000237005	-0.443621278	0.045	0.254
300	ENSDARG00000009978	icn	1	0.203864737	-0.914607987	0.409	0.457
301	ENSDARG00000010008	vim	1	0.067784026	-0.949746298	0.182	0.271
302	ENSDARG00000010244	rpl22l1	1	0.003325259	-0.441632246	0.394	0.581
303	ENSDARG00000010250	nqo1	1	0.015272826	-0.29362392	0.015	0.109
304	ENSDARG00000010266	igf2bp3	1	0.005139012	-0.311901862	0.03	0.162
305	ENSDARG00000010381	rnf2	1	0.008553976	-0.271296012	0.045	0.174
306	ENSDARG00000010481	bzw1a	1	0.009482963	-0.313922497	0.03	0.146
307	ENSDARG00000010625	clic2	1	0.078268608	0.289627368	0.121	0.067
308	ENSDARG00000010721	6-Sep	1	0.012308083	-0.33652753	0.015	0.115
309	ENSDARG00000010965	psma8	1	0.000556277	-0.403324959	0.045	0.235
310	ENSDARG00000011146	uqcrb	1	0.00802795	-0.40509589	0.212	0.382
311	ENSDARG00000011170	ndrg2	1	0.00618576	-0.455505503	0.045	0.177
312	ENSDARG00000011545	arrb2b	1	0.008206291	-0.269947589	0.015	0.125
313	ENSDARG00000011553	atp5pb	1	0.064325251	-0.265084615	0.348	0.481
314	ENSDARG00000011740	u2af2b	1	0.009645444	-0.285381949	0.03	0.145
315	ENSDARG00000011841	atp5l	1	0.00068737	-0.409808317	0.288	0.521
316	ENSDARG00000011961	csrp2	1	0.018708326	-0.396200965	0.015	0.105
317	ENSDARG00000011998	bfsp2	1	0.032125537	0.436646133	0.106	0.05
318	ENSDARG00000012078	meis1b	1	0.003491536	-0.427359695	0.045	0.194
319	ENSDARG00000012138	sgce	1	0.001558623	-0.608400141	0	0.133
320	ENSDARG00000012144	emc7	1	0.003289783	-0.359787124	0.015	0.145
321	ENSDARG00000012244	ube2e3	1	0.000664882	-0.479988504	0.136	0.358
322	ENSDARG00000012387	pdha1a	1	0.000505486	-0.414537195	0.015	0.185
323	ENSDARG00000012405	col1a1a	1	0.071254997	-0.392489772	0.045	0.117
324	ENSDARG00000012603	eif3ja	1	0.009320082	-0.351246983	0.03	0.142
325	ENSDARG00000012682	pfn2l	1	0.000404539	-0.526644698	0.03	0.215
326	ENSDARG00000012684	atp2b1a	1	0.175518196	-0.320559864	0.061	0.114
327	ENSDARG00000012777	nucks1b	1	0.002661568	-0.430090731	0.03	0.174
328	ENSDARG00000012820	nop56	1	0.00097751	-0.394904284	0.076	0.263
329	ENSDARG00000012944	myhz2	1	0.896244128	-0.55713026	0.348	0.355
330	ENSDARG00000012972	cfl1l	1	0.001119241	-0.964601564	0.152	0.328
331	ENSDARG00000013078	ywhaba	1	0.000111249	-0.570601273	0.136	0.387
332	ENSDARG00000013087	ndrg3a	1	0.011064993	-0.836037003	0.091	0.223
333	ENSDARG00000013351	cirbpb	1	0.000273733	-0.645143033	0.545	0.716
334	ENSDARG00000013628	cd164	1	0.053147096	-0.270768994	0.045	0.123
335	ENSDARG00000013863	fam133b	1	0.001000421	-0.396434356	0.061	0.243
336	ENSDARG00000013931	eif3m	1	0.000162111	-0.56759359	0.348	0.58
337	ENSDARG00000013968	psap	1	0.010281769	-0.480752811	0.182	0.34
338	ENSDARG00000013976	anxa13	1	0.008223917	-0.404022359	0.03	0.15
339	ENSDARG00000013979	ndfip1	1	0.00037137	-0.544265405	0.045	0.239
340	ENSDARG00000014004	eif2b4	1	0.006715676	-0.285732307	0	0.101
341	ENSDARG00000014053	olfm1b	1	0.1685113	-0.402963816	0.091	0.152
342	ENSDARG00000014171	bloc1s1	1	0.001929715	-0.398045779	0	0.128
343	ENSDARG00000014196	myl1	1	0.04880083	-0.275682497	0.273	0.401
344	ENSDARG00000014230	dlst	1	0.012557881	-0.334265059	0.106	0.242
345	ENSDARG00000014361	tmbim4	1	0.025269674	-0.30817075	0.091	0.209
346	ENSDARG00000014420	elavl3	1	0.035616218	-0.370976373	0.121	0.241
347	ENSDARG00000014463	usf1l	1	0.003730504	-0.329061111	0	0.114
348	ENSDARG00000014569	hnrnpr	1	0.014982669	-0.266254068	0.061	0.181
349	ENSDARG00000014571	ctnnb1	1	0.002490732	-0.410794717	0.076	0.248
350	ENSDARG00000014587	slc38a5b	1	0.009443596	-0.316260587	0.106	0.259
351	ENSDARG00000014746	rbfox1	1	0.215620582	-0.297362719	0.091	0.144
352	ENSDARG00000014794	uqcrc2a	1	0.008139924	-0.413648359	0.076	0.21
353	ENSDARG00000014817	ranbp1	1	0.001383428	-0.350045506	0.061	0.239
354	ENSDARG00000015164	mknk2b	1	0.000742262	-0.677741968	0.182	0.388
355	ENSDARG00000015314	zc4h2	1	0.004321079	-0.692155563	0.076	0.224
356	ENSDARG00000015325	u2af1	1	0.009397566	-0.258030807	0.045	0.172
357	ENSDARG00000015385	ndufs3	1	0.009488649	-0.305097055	0.091	0.235
358	ENSDARG00000015445	lim2.4	1	0.127574624	0.785264732	0.424	0.349
359	ENSDARG00000015551	fth1a	1	0.818823512	1.097420883	0.53	0.686
360	ENSDARG00000015575	cyp3c1	1	0.00023036	-0.682423049	0	0.173
361	ENSDARG00000015709	hsd17b12a	1	0.005852525	-0.429679031	0	0.104
362	ENSDARG00000015757	tmem50a	1	0.003338593	-0.348979622	0.076	0.241
363	ENSDARG00000015851	pnn	1	0.005119378	-0.408656877	0.045	0.182
364	ENSDARG00000015978	COX5B	1	0.000416054	-0.552711556	0.364	0.577
365	ENSDARG00000016143	xiap	1	0.014930433	-0.290427221	0.061	0.177
366	ENSDARG00000016153	dag1	1	0.019592232	-0.284715122	0.015	0.104
367	ENSDARG00000016156	fam53b	1	0.835983505	0.268054909	0.106	0.122
368	ENSDARG00000016173	cct3	1	0.0129725	-0.314011753	0.167	0.319
369	ENSDARG00000016200	trib3	1	0.007442777	-0.334048045	0.03	0.152
370	ENSDARG00000016238	arl6ip5b	1	0.005870283	-0.284299825	0.045	0.183
371	ENSDARG00000016280	eif1ad	1	0.00048718	-0.493011507	0	0.157
372	ENSDARG00000016301	zgc:65894	1	0.062204207	-0.32979774	0.045	0.124
373	ENSDARG00000016477	eif4a2	1	0.005456231	-0.398100955	0.061	0.201
374	ENSDARG00000016548	eif5b	1	0.007865872	-0.369092936	0.045	0.169
375	ENSDARG00000016691	cd9b	1	0.001531037	-0.865971637	0	0.133
376	ENSDARG00000016721	sdha	1	0.000199773	-0.532721685	0	0.175
377	ENSDARG00000016745	slc35f6	1	0.015165964	-0.292785344	0.015	0.11
378	ENSDARG00000016754	tbca	1	0.015930652	-0.337101416	0.106	0.239
379	ENSDARG00000016771	tfa	1	0.212018927	-0.593637378	0.076	0.126
380	ENSDARG00000016793	crybb1l2	1	0.09241272	0.535419467	0.576	0.559
381	ENSDARG00000017084	bud31	1	0.007496684	-0.321586302	0.091	0.241
382	ENSDARG00000017235	eif5a	1	0.001021081	-0.45267644	0.545	0.662
383	ENSDARG00000017314	CELA1 (1 of many)	1	0.000116234	1.981207778	0.5	0.359
384	ENSDARG00000017445	eif3i	1	7.92E-05	-0.559984451	0.182	0.456
385	ENSDARG00000017602	ccng2	1	0.001128209	-0.56384619	0.076	0.254
386	ENSDARG00000017624	krt4	1	0.425741488	-1.539870804	0.682	0.669
387	ENSDARG00000017658	gmppb	1	0.00505414	-0.25931501	0	0.107
388	ENSDARG00000017673	nova2	1	0.001049519	-0.467607581	0.091	0.291
389	ENSDARG00000017772	mdh1aa	1	0.019460375	-0.544799948	0.288	0.44
390	ENSDARG00000017775	atp5mc3a	1	0.000152744	-0.431498093	0.076	0.313
391	ENSDARG00000017844	copz1	1	0.002597551	-0.365168721	0.045	0.195
392	ENSDARG00000018145	mid1ip1l	1	0.022411885	-0.296783111	0.061	0.169
393	ENSDARG00000018146	gpx1a	1	0.001587611	0.796800083	0.288	0.163
394	ENSDARG00000018174	gnai2a	1	0.006559527	-0.414188627	0.015	0.128
395	ENSDARG00000018404	krt18a.1	1	0.286837063	-0.557434108	0.152	0.2
396	ENSDARG00000018426	aldh7a1	1	0.002262294	-0.324917439	0.045	0.205
397	ENSDARG00000018461	zgc:56095	1	0.021024316	0.428724314	0.212	0.126
398	ENSDARG00000018524	midn	1	0.000543373	-0.567249354	0.015	0.182
399	ENSDARG00000018618	cpsf6	1	0.000837585	-0.605728714	0.015	0.167
400	ENSDARG00000018890	snrpa	1	0.005852525	-0.364572557	0	0.104
401	ENSDARG00000018898	zfand5a	1	0.000670523	-0.429042003	0.045	0.233
402	ENSDARG00000018903	aimp2	1	0.000372694	-0.506928753	0.03	0.215
403	ENSDARG00000018961	gtpbp4	1	7.36E-05	-0.602978752	0.227	0.5
404	ENSDARG00000018985	castor2	1	0.694568814	0.330843334	0.167	0.162
405	ENSDARG00000019008	erp44	1	0.022664477	-0.285209823	0.03	0.125
406	ENSDARG00000019033	tmem59	1	0.00975781	-0.378836503	0.136	0.28
407	ENSDARG00000019223	arglu1a	1	0.029994328	-0.402253627	0.03	0.114
408	ENSDARG00000019339	uxt	1	0.017837105	-0.306070042	0.015	0.104
409	ENSDARG00000019353	sparc	1	0.087162825	-0.616291876	0.273	0.356
410	ENSDARG00000019360	sec23b	1	0.013144946	-0.266380373	0.015	0.114
411	ENSDARG00000019398	psma6a	1	0.005409843	-0.283104059	0.015	0.134
412	ENSDARG00000019438	rnf13	1	0.003132816	-0.46073962	0	0.118
413	ENSDARG00000019496	esd	1	0.011095453	-0.338293419	0.015	0.115
414	ENSDARG00000019572	taf7	1	0.001781472	-0.451500952	0	0.13
415	ENSDARG00000019613	ip6k2b	1	0.007558598	-0.307812322	0.061	0.201
416	ENSDARG00000019644	ldhba	1	0.000221431	-0.412416777	0.212	0.478
417	ENSDARG00000019702	aldocb	1	0.043636546	-0.47913911	0.152	0.259
418	ENSDARG00000019856	atp1a1b	1	0.018526366	-1.263549038	0.015	0.102
419	ENSDARG00000019930	tal1	1	0.002706099	0.384941639	0.121	0.044
420	ENSDARG00000020007	col1a2	1	0.001040471	-0.842929757	0	0.141
421	ENSDARG00000020107	usp2a	1	0.075046335	-0.318600961	0.045	0.117
422	ENSDARG00000020133	jdp2b	1	0.021577741	-0.421454077	0.03	0.122
423	ENSDARG00000020187	GCA	1	0.002311506	-0.361371106	0.045	0.202
424	ENSDARG00000020258	ewsr1a	1	0.047535478	-0.251467924	0.03	0.109
425	ENSDARG00000020261	rab2a	1	0.000439223	-0.338311254	0.106	0.329
426	ENSDARG00000020298	btg2	1	0.000771652	-0.654694605	0.076	0.258
427	ENSDARG00000020448	adi1	1	0.014092875	-0.279637342	0.076	0.203
428	ENSDARG00000020465	ewsr1b	1	0.005851713	-0.360861205	0.03	0.156
429	ENSDARG00000020497	rab7a	1	0.382562657	0.439951333	0.136	0.204
430	ENSDARG00000020574	atp2a1	1	0.479373479	0.272370804	0.5	0.431
431	ENSDARG00000020609	snap25a	1	0.060061909	-0.572442907	0.106	0.197
432	ENSDARG00000020708	mdkb	1	0.002699874	-1.057089968	0.182	0.35
433	ENSDARG00000020876	pdk2a	1	0.005802334	-0.433212841	0	0.104
434	ENSDARG00000020890	tmod4	1	0.011427353	0.263970972	0.227	0.123
435	ENSDARG00000020926	creb3l3l	1	0.002487775	-0.3511342	0.045	0.203
436	ENSDARG00000021113	ptmaa	1	0.001052217	-0.564098262	0.439	0.658
437	ENSDARG00000021124	cfl1	1	0.000215885	-0.552783901	0.318	0.578
438	ENSDARG00000021309	rhoca	1	0.001863626	-0.38370797	0.015	0.153
439	ENSDARG00000021343	wsb1	1	0.008168696	-0.344480548	0.015	0.124
440	ENSDARG00000021366	fbp1a	1	0.007535847	-0.294707946	0.061	0.195
441	ENSDARG00000021372	tob1b	1	0.00026304	-0.333106197	0.182	0.435
442	ENSDARG00000021443	zfp36l1b	1	0.005109644	-0.460138706	0.015	0.135
443	ENSDARG00000021669	sec61a1	1	0.62728949	0.290233866	0.242	0.298
444	ENSDARG00000021702	pdcd4a	1	0.023613113	-0.271027869	0.061	0.166
445	ENSDARG00000021753	ccdc25	1	0.003078449	-0.35343797	0	0.118
446	ENSDARG00000021806	zfp36l2	1	0.016731637	-0.290567214	0.015	0.108
447	ENSDARG00000021811	calm3a	1	0.028693262	-0.551937449	0.348	0.488
448	ENSDARG00000021924	hsp70.3	1	0.003173086	-1.024303432	0.136	0.298
449	ENSDARG00000021973	st13	1	0.002153087	-0.371039003	0.03	0.18
450	ENSDARG00000021975	ginm1	1	0.000813033	-0.668157275	0.015	0.168
451	ENSDARG00000022129	rbm4.3	1	0.004433773	-0.279160044	0.106	0.286
452	ENSDARG00000022165	mgst1.2	1	0.000737257	-0.639821901	0.03	0.202
453	ENSDARG00000022280	brd2a	1	0.042366959	-0.416611976	0.045	0.126
454	ENSDARG00000022456	eno1a	1	0.012377163	-0.436446531	0.136	0.285
455	ENSDARG00000022509	cox4i2	1	0.001003517	-0.719565138	0	0.142
456	ENSDARG00000022650	cyp2ad3	1	0.006395414	-0.694463976	0.061	0.194
457	ENSDARG00000022684	fkbp1aa	1	0.000275523	-0.482337407	0.288	0.564
458	ENSDARG00000023151	ucp1	1	0.089054022	-0.860572282	0.106	0.19
459	ENSDARG00000023174	fez1	1	0.0038693	-0.590096739	0.015	0.141
460	ENSDARG00000023220	selenot2	1	0.005094536	-0.267776856	0.045	0.188
461	ENSDARG00000023290	fabp3	1	0.004014111	-0.572920096	0.348	0.52
462	ENSDARG00000023299	snu13b	1	0.002662232	-0.277577345	0.061	0.224
463	ENSDARG00000023323	ywhaqb	1	0.001015226	-0.614508396	0.076	0.258
464	ENSDARG00000023330	anp32b	1	0.014437613	-0.289009561	0.045	0.158
465	ENSDARG00000023394	slc37a2	1	0.013658475	-0.255543743	0.015	0.113
466	ENSDARG00000023532	pinx1	1	7.65E-05	-0.536370251	0.03	0.25
467	ENSDARG00000023852	lsm4	1	0.000946618	-0.416722679	0.015	0.172
468	ENSDARG00000024195	znf395b	1	0.001813663	-0.356518123	0.076	0.257
469	ENSDARG00000024416	twistnb	1	0.005186857	-0.296587718	0	0.106
470	ENSDARG00000024433	pvalb4	1	0.338168778	-0.785974358	0.273	0.328
471	ENSDARG00000024478	mpc2	1	0.003855853	-0.323089369	0.106	0.28
472	ENSDARG00000024540	tspan36	1	0.079197063	-0.460865028	0.091	0.174
473	ENSDARG00000024548	cryba4	1	0.361844456	0.611687491	0.697	0.748
474	ENSDARG00000024746	hsp90aa1.2	1	0.000576677	-0.893861575	0.03	0.203
475	ENSDARG00000024844	max	1	0.005262674	-0.31374055	0.091	0.252
476	ENSDARG00000024846	cops8	1	0.002972454	-0.370456999	0	0.119
477	ENSDARG00000024877	ptgr1	1	0.00322063	-0.361130854	0.015	0.146
478	ENSDARG00000025091	ezrb	1	0.004177067	-0.288162788	0	0.111
479	ENSDARG00000025147	cd63	1	0.000364983	-0.706225946	0.182	0.404
480	ENSDARG00000025254	s100a10b	1	0.001932621	-0.907382398	0.121	0.293
481	ENSDARG00000025326	myl12.2	1	0.054802233	-0.27089059	0.076	0.165
482	ENSDARG00000025348	igfbp5b	1	0.022960688	-0.844564547	0.03	0.119
483	ENSDARG00000025350	prdx2	1	0.009773937	0.864711145	0.591	0.576
484	ENSDARG00000025375	idh1	1	0.0134316	-0.294857429	0.03	0.137
485	ENSDARG00000025428	socs3a	1	0.005342104	-0.307523313	0.045	0.186
486	ENSDARG00000025554	wdr83os	1	0.0038622	-0.268451729	0.045	0.193
487	ENSDARG00000025693	tmem9b	1	0.002184661	-0.485339235	0.015	0.153
488	ENSDARG00000025789	chd4b	1	0.005191598	-0.419641566	0.03	0.16
489	ENSDARG00000025855	camk2n1a	1	0.046925896	-0.466902784	0.061	0.149
490	ENSDARG00000026183	polr2eb	1	0.006757087	-0.292693782	0.015	0.128
491	ENSDARG00000026489	khsrp	1	0.002844944	-0.361201666	0	0.12
492	ENSDARG00000026655	tspo	1	0.005756345	0.680777071	0.333	0.222
493	ENSDARG00000026712	rab5c	1	0.003575396	-0.333842924	0.061	0.209
494	ENSDARG00000026726	anxa1a	1	0.042742055	-0.851936888	0.242	0.355
495	ENSDARG00000026766	bcl2l10	1	0.054505009	-0.39325051	0.03	0.103
496	ENSDARG00000026801	stau2	1	0.000515765	-0.545305902	0.076	0.269
497	ENSDARG00000026845	rhoaa	1	0.000706631	-0.354772728	0.061	0.257
498	ENSDARG00000026865	fam107b	1	0.006544882	-0.487779708	0	0.101
499	ENSDARG00000027078	cnppd1	1	0.004924736	-0.281855583	0	0.108
500	ENSDARG00000027088	ptgdsb.1	1	0.587416726	-0.703527121	0.394	0.362
501	ENSDARG00000027099	psmc4	1	0.007932073	-0.293441814	0.061	0.195
502	ENSDARG00000027154	tpd52l2a	1	0.005654267	-0.28679159	0	0.104
503	ENSDARG00000027182	rnf25	1	0.009466401	-0.258553361	0.015	0.121
504	ENSDARG00000027740	adcyap1b	1	0.007624318	-0.950361975	0.015	0.126
505	ENSDARG00000027744	gadd45ba	1	0.002258543	-0.534228949	0.091	0.265
506	ENSDARG00000027750	dpp7	1	0.008438263	-0.32607598	0.03	0.145
507	ENSDARG00000027899	sem1	1	0.000965535	-0.31386001	0.167	0.393
508	ENSDARG00000027984	gstz1	1	0.002498286	-0.32840698	0.045	0.203
509	ENSDARG00000028119	sumo3a	1	0.000560571	-0.484988649	0.106	0.319
510	ENSDARG00000028517	hbp1	1	0.006801162	-0.319456929	0.015	0.129
511	ENSDARG00000028618	krt18b	1	0.009230199	-0.893925674	0.061	0.186
512	ENSDARG00000029019	epb41b	1	0.000195002	0.380958007	0.121	0.035
513	ENSDARG00000029069	tnni2a.4	1	0.506984095	-0.375071315	0.773	0.841
514	ENSDARG00000029072	klf6a	1	0.001764317	-0.512644234	0.061	0.229
515	ENSDARG00000029443	zgc:92242	1	0.009088498	-0.42854916	0.03	0.147
516	ENSDARG00000029445	zgc:56676	1	0.000809291	-0.44084515	0.076	0.268
517	ENSDARG00000029510	timm17a	1	0.003231388	-0.303418963	0.03	0.168
518	ENSDARG00000029688	hsp70.1	1	0.002478588	-1.086083154	0.076	0.233
519	ENSDARG00000029995	tnni2b.2	1	0.862443872	-0.345512954	0.136	0.127
520	ENSDARG00000030106	stmn4	1	0.150294329	-0.365548479	0.061	0.118
521	ENSDARG00000030139	sdhdb	1	0.000623323	-0.486259903	0.015	0.177
522	ENSDARG00000030155	ssbp3b	1	0.005745728	-0.549861711	0.015	0.129
523	ENSDARG00000030349	cryba2a	1	0.208925111	0.657644979	0.424	0.394
524	ENSDARG00000030411	crygn2	1	0.036088443	0.650899933	0.742	0.687
525	ENSDARG00000030440	rsrp1	1	0.000476146	-0.579657769	0.106	0.312
526	ENSDARG00000030441	ppa1b	1	0.002901292	-0.298587719	0.03	0.174
527	ENSDARG00000030479	hmgb1b	1	0.002085355	-0.500232714	0.182	0.386
528	ENSDARG00000030614	syt1a	1	0.2645879	-0.365382246	0.076	0.12
529	ENSDARG00000030694	atp6v1e1b	1	0.006656322	-0.54872156	0.106	0.252
530	ENSDARG00000030716	ing4	1	0.003626365	-0.266022787	0.03	0.17
531	ENSDARG00000030789	ddx18	1	0.014703485	-0.312966135	0.015	0.109
532	ENSDARG00000031317	ppdpfb	1	0.000128592	-0.473243446	0.409	0.68
533	ENSDARG00000031343	rab6bb	1	0.003272852	-0.570450411	0	0.117
534	ENSDARG00000031388	dctn2	1	0.004966565	-0.27134479	0.045	0.188
535	ENSDARG00000031427	calm2a	1	8.73E-05	-0.650020893	0.076	0.316
536	ENSDARG00000031683	fosab	1	0.000184446	-1.228625646	0.152	0.362
537	ENSDARG00000031720	clstn1	1	0.00712411	-0.54523088	0.015	0.126
538	ENSDARG00000031756	mef2aa	1	0.047606176	-0.287824507	0.03	0.107
539	ENSDARG00000031795	abcf1	1	0.030352952	-0.297480319	0.045	0.137
540	ENSDARG00000031819	eif4ebp2	1	0.000188346	-0.397409246	0.076	0.308
541	ENSDARG00000031929	stard14	1	0.021631431	-0.535483171	0.015	0.101
542	ENSDARG00000032102	prdx3	1	0.014795774	-0.284954132	0.061	0.178
543	ENSDARG00000032317	tox	1	0.055691149	-0.347171405	0.03	0.103
544	ENSDARG00000032327	usp36	1	0.003461216	-0.41718109	0.015	0.138
545	ENSDARG00000032575	ywhaz	1	0.000631642	-0.42674985	0.091	0.292
546	ENSDARG00000032614	msi2b	1	0.015378909	-0.495552	0.015	0.109
547	ENSDARG00000032618	mgst1.1	1	0.0064889	-0.28351639	0	0.101
548	ENSDARG00000032639	cd36	1	0.000114833	0.409329609	0.106	0.027
549	ENSDARG00000032765	net1	1	0.010795354	-0.346017017	0.015	0.117
550	ENSDARG00000032929	cryba1l1	1	0.078547611	0.590146718	0.742	0.701
551	ENSDARG00000032997	rnf185	1	0.008727609	-0.263455868	0.091	0.235
552	ENSDARG00000033009	h3f3c	1	4.58E-05	-0.606529127	0.258	0.526
553	ENSDARG00000033175	snrpe	1	0.017756073	-0.311750053	0.061	0.173
554	ENSDARG00000033184	prkar2aa	1	0.985965246	0.26896271	0.121	0.13
555	ENSDARG00000033234	stmn2a	1	0.071323047	-0.46719741	0.045	0.116
556	ENSDARG00000033382	grifin	1	0.809500319	-0.326221907	0.121	0.133
557	ENSDARG00000033466	tagln2	1	0.012045707	-0.561323833	0.03	0.139
558	ENSDARG00000033614	rasgef1ba	1	0.000103308	-0.789703921	0.015	0.216
559	ENSDARG00000033647	smarcb1a	1	0.022817835	-0.28113273	0.03	0.124
560	ENSDARG00000033655	stmn1b	1	0.001448082	-0.590538645	0.227	0.432
561	ENSDARG00000033738	zgc:153867	1	0.000164379	-0.677821476	0.152	0.384
562	ENSDARG00000034117	rarga	1	0.006215929	-0.359272264	0	0.102
563	ENSDARG00000034187	calm1b	1	0.015179162	-0.536112685	0.061	0.178
564	ENSDARG00000034240	capza1a	1	0.007575686	-0.279937094	0.091	0.242
565	ENSDARG00000034270	ogdha	1	0.024062202	-0.285452737	0.03	0.123
566	ENSDARG00000034293	hif1ab	1	0.005729762	-0.379071884	0.015	0.13
567	ENSDARG00000034368	hexb	1	0.00118049	-0.415130072	0	0.139
568	ENSDARG00000034427	jpt2	1	0.001190589	-0.394962417	0.03	0.19
569	ENSDARG00000034470	aldoab	1	0.257273312	-0.368003584	0.121	0.169
570	ENSDARG00000034670	ube2e2	1	0.006103899	-0.417526404	0.03	0.155
571	ENSDARG00000034677	scel	1	0.02211804	-0.529524718	0.015	0.101
572	ENSDARG00000034753	tspan3a	1	0.001783914	-0.552572284	0.076	0.245
573	ENSDARG00000034777	txn2	1	0.004657322	-0.320741265	0.015	0.134
574	ENSDARG00000035066	ubtf	1	0.020115274	-0.372811488	0.03	0.125
575	ENSDARG00000035136	selenow1	1	0.003506543	-0.680827353	0.227	0.407
576	ENSDARG00000035282	emc6	1	0.001616055	-0.427931966	0.015	0.16
577	ENSDARG00000035325	srsf7a	1	0.000907509	-0.409107302	0.045	0.221
578	ENSDARG00000035329	capns1a	1	0.004501728	-0.298037936	0.091	0.259
579	ENSDARG00000035458	atp2a1l	1	0.708976599	0.300528242	0.288	0.268
580	ENSDARG00000035519	histh1l	1	0.007151299	-0.263516896	0.561	0.742
581	ENSDARG00000035622	xbp1	1	0.016237169	-0.420091463	0.136	0.277
582	ENSDARG00000035715	marcksl1b	1	0.00456376	-0.839427306	0.439	0.575
583	ENSDARG00000035719	arl5c	1	0.010099606	-0.349414946	0.015	0.118
584	ENSDARG00000035751	ipo7	1	0.000408207	-0.534182057	0.045	0.233
585	ENSDARG00000035809	col1a1b	1	0.02041483	-0.431391603	0.015	0.102
586	ENSDARG00000035810	rgcc	1	0.167837406	-0.431377963	0.136	0.207
587	ENSDARG00000035890	fuca1.1	1	0.007152175	-0.775444227	0.045	0.168
588	ENSDARG00000035914	tmem167a	1	0.000532462	-0.302047683	0.03	0.204
589	ENSDARG00000036028	arrdc3b	1	0.004767941	-0.387453642	0.045	0.184
590	ENSDARG00000036036	mdka	1	0.251363023	-0.978008604	0.136	0.19
591	ENSDARG00000036102	ctdsp2	1	0.002167877	-0.491172304	0.091	0.266
592	ENSDARG00000036140	crybgx	1	0.0002619	1.197832028	0.227	0.098
593	ENSDARG00000036161	hnrnpa0l	1	0.05232571	-0.33551002	0.364	0.507
594	ENSDARG00000036295	golga7ba	1	0.005277218	-0.680755134	0	0.106
595	ENSDARG00000036299	nucb2a	1	0.027051512	-0.370287625	0.03	0.118
596	ENSDARG00000036329	ndufa1	1	0.913028479	0.287876055	0.227	0.264
597	ENSDARG00000036438	ndufv1	1	0.000335755	-0.48563606	0	0.165
598	ENSDARG00000036456	anxa4	1	0.000594022	-0.656916371	0.045	0.231
599	ENSDARG00000036588	mhc1zba	1	0.001647864	-0.475067524	0.045	0.205
600	ENSDARG00000036658	cab39l	1	0.006739319	-0.325929235	0.03	0.152
601	ENSDARG00000036675	hnrnpa1b	1	0.000816131	-0.397347608	0.045	0.226
602	ENSDARG00000036754	hmgn3	1	0.369268055	0.426997908	0.288	0.272
603	ENSDARG00000036832	cyt1l	1	0.897034082	-1.193029071	0.333	0.317
604	ENSDARG00000036834	krt92	1	0.079622951	-0.850350257	0.045	0.115
605	ENSDARG00000036840	krt15	1	0.014349644	-1.025863246	0.136	0.271
606	ENSDARG00000036967	smox	1	0.001734736	-0.622804994	0.015	0.158
607	ENSDARG00000037009	banf1	1	0.000564711	-0.41593481	0	0.154
608	ENSDARG00000037012	slc3a2b	1	0.009367375	-0.255254788	0.03	0.148
609	ENSDARG00000037116	cxcl12a	1	0.015788108	-1.206515787	0.015	0.108
610	ENSDARG00000037259	ndufb6	1	0.002822851	-0.270187877	0.061	0.223
611	ENSDARG00000037285	mipa	1	0.006966796	0.401008581	0.182	0.087
612	ENSDARG00000037392	med19a	1	0.844959981	0.384809651	0.121	0.124
613	ENSDARG00000037402	lim2.3	1	0.122193935	0.609768183	0.197	0.131
614	ENSDARG00000037783	proza	1	0.004435972	-0.473984181	0.045	0.188
615	ENSDARG00000037790	pvalb8	1	0.520951114	-0.262931014	0.212	0.253
616	ENSDARG00000037860	cox6b2	1	0.000584932	-0.490245718	0.409	0.62
617	ENSDARG00000037867	atp5mf	1	0.003990828	-0.336541452	0.197	0.407
618	ENSDARG00000037965	srrm2	1	0.008298918	-0.260934931	0.03	0.15
619	ENSDARG00000037980	elob	1	0.005088178	-0.418578646	0.091	0.244
620	ENSDARG00000037998	flot1b	1	0.001198244	-0.388135187	0.03	0.192
621	ENSDARG00000038030	rbx1	1	0.002163777	-0.332093897	0.152	0.346
622	ENSDARG00000038059	grb2b	1	0.004324654	-0.44824773	0	0.11
623	ENSDARG00000038075	cyc1	1	0.008369115	-0.297346823	0.121	0.281
624	ENSDARG00000038153	lgals2b	1	0.135680465	-0.556086426	0.152	0.222
625	ENSDARG00000038154	isca2	1	0.008527037	-0.260421224	0.015	0.124
626	ENSDARG00000038473	ube2d3	1	0.006528852	-0.306107262	0.015	0.129
627	ENSDARG00000038524	pik3r1	1	0.838803024	0.250168685	0.091	0.104
628	ENSDARG00000038559	h1f0	1	0.000117816	-0.598242633	0.197	0.465
629	ENSDARG00000038577	cox6c	1	0.000612563	-0.401908391	0.182	0.406
630	ENSDARG00000038695	elavl1a	1	0.018295534	-0.281521984	0.015	0.106
631	ENSDARG00000038900	acadm	1	0.004836185	-0.350347449	0.061	0.208
632	ENSDARG00000039034	marcksl1a	1	0.008209202	-0.4935422	0.182	0.342
633	ENSDARG00000039150	lgmn	1	0.272169891	0.970265353	0.136	0.204
634	ENSDARG00000039185	nfyba	1	0.003105516	-0.445034018	0	0.118
635	ENSDARG00000039268	emc4	1	0.000903486	-0.488208821	0.015	0.171
636	ENSDARG00000039346	ndufa5	1	0.007437277	-0.276574733	0.121	0.282
637	ENSDARG00000039493	naa20	1	0.000341298	-0.571173785	0.03	0.211
638	ENSDARG00000039543	mrps6	1	0.003448948	-0.336296394	0	0.115
639	ENSDARG00000039601	ier3ip1	1	0.004224072	-0.268478545	0.015	0.14
640	ENSDARG00000039605	mat1a	1	0.204451108	0.330764641	0.136	0.095
641	ENSDARG00000039887	c1qbp	1	0.007879166	-0.25871005	0.076	0.215
642	ENSDARG00000039931	slc25a33	1	0.000954878	-0.510523738	0.03	0.187
643	ENSDARG00000040031	tardbp	1	0.19599273	-0.286535396	0.091	0.144
644	ENSDARG00000040059	gbp	1	0.000977511	-0.589809483	0.076	0.255
645	ENSDARG00000040076	pycard	1	0.003473252	-0.503587842	0.015	0.142
646	ENSDARG00000040121	psma2	1	0.000481099	-0.435842503	0.015	0.186
647	ENSDARG00000040184	syncrip	1	0.012619164	-0.294180993	0.182	0.348
648	ENSDARG00000040291	cadm4	1	0.00160091	-0.648655285	0	0.132
649	ENSDARG00000040314	psph	1	0.828851917	0.254513475	0.091	0.103
650	ENSDARG00000040440	snrpd2	1	0.001232414	-0.356793643	0.045	0.218
651	ENSDARG00000040534	epcam	1	0.049886914	-0.857603134	0.136	0.227
652	ENSDARG00000040607	rtf2	1	0.003362423	-0.421733345	0.015	0.142
653	ENSDARG00000040764	id1	1	0.000593991	-1.143260821	0.091	0.28
654	ENSDARG00000040822	fundc1	1	0.008247517	-0.427956985	0.061	0.192
655	ENSDARG00000040874	add3a	1	0.099624361	-0.312990743	0.045	0.109
656	ENSDARG00000041051	mid1ip1a	1	0.170045113	-0.972591902	0.091	0.143
657	ENSDARG00000041155	morf4l1	1	0.004371202	-0.382457725	0.045	0.186
658	ENSDARG00000041295	lim2.5	1	0.045731373	0.271249842	0.136	0.071
659	ENSDARG00000041314	ndufb9	1	0.002959818	-0.282999966	0.152	0.341
660	ENSDARG00000041394	dnajb1b	1	0.01204902	-0.354911638	0.03	0.139
661	ENSDARG00000041400	ndufa3	1	0.000301226	-0.54828832	0.045	0.24
662	ENSDARG00000041450	rab11a	1	0.023934304	-0.259454073	0.061	0.168
663	ENSDARG00000041505	itm2bb	1	0.757232537	0.268970734	0.106	0.125
664	ENSDARG00000041569	ces2	1	0.298521992	-0.355754625	0.076	0.119
665	ENSDARG00000041602	zgc:92335	1	0.00019788	-0.482686027	0	0.176
666	ENSDARG00000041607	eif4ebp3l	1	0.000414043	-0.707911788	0.167	0.379
667	ENSDARG00000041623	mt2	1	0.434233106	0.347652802	0.288	0.256
668	ENSDARG00000041691	bhlhe41	1	0.000156022	-0.762562414	0.03	0.229
669	ENSDARG00000041787	cx32.3	1	4.82E-05	0.370373554	0.106	0.025
670	ENSDARG00000041875	ube2v1	1	0.000855293	-0.307946919	0.091	0.297
671	ENSDARG00000041878	rab11ba	1	0.018086943	-0.291960477	0.045	0.154
672	ENSDARG00000041925	cryba2b	1	0.921253089	0.29378536	0.591	0.652
673	ENSDARG00000042010	pklr	1	0.699601143	-0.253639701	0.106	0.09
674	ENSDARG00000042245	myl13	1	0.85351359	-0.295901971	0.121	0.126
675	ENSDARG00000042252	eif4h	1	0.012656629	-0.353199434	0.03	0.135
676	ENSDARG00000042428	gstt1a	1	0.009531684	-0.56339184	0.015	0.12
677	ENSDARG00000042469	ndufa12	1	0.000143988	-0.500601911	0.03	0.237
678	ENSDARG00000042660	fam32a	1	0.005868628	-0.301261887	0.106	0.27
679	ENSDARG00000042725	cebpb	1	0.004650023	-0.477571129	0.076	0.223
680	ENSDARG00000042777	ndufa11	1	0.003434415	-0.274352494	0.076	0.244
681	ENSDARG00000042796	yy1a	1	0.026696856	-0.279525779	0.03	0.122
682	ENSDARG00000042824	nfe2l2a	1	0.002821841	-0.346513646	0.045	0.198
683	ENSDARG00000042876	abracl	1	0.008375244	-0.363724763	0.015	0.121
684	ENSDARG00000042933	bloc1s6	1	0.525517797	0.330703966	0.333	0.336
685	ENSDARG00000042977	nfil3	1	0.005231847	-0.395638461	0	0.106
686	ENSDARG00000042993	prss1	1	0.00049779	2.014430914	0.515	0.391
687	ENSDARG00000043128	cldne	1	0.015349864	-0.739570418	0.015	0.106
688	ENSDARG00000043154	ucp2	1	0.211348865	-0.332752502	0.409	0.488
689	ENSDARG00000043257	ckbb	1	8.70E-05	-0.916553148	0.242	0.484
690	ENSDARG00000043304	nop2	1	0.007248571	-0.307662478	0.015	0.126
691	ENSDARG00000043371	mdh2	1	0.000494845	-0.535653727	0.258	0.486
692	ENSDARG00000043457	gapdh	1	0.846477911	-0.265481334	0.515	0.494
693	ENSDARG00000043531	jun	1	0.00507046	-0.664224255	0.136	0.302
694	ENSDARG00000043631	bcas2	1	0.00624317	-0.264011051	0.061	0.201
695	ENSDARG00000043665	glrx5	1	0.902461005	0.317844149	0.121	0.123
696	ENSDARG00000043795	arhgdia	1	0.000291126	-0.494531539	0.015	0.196
697	ENSDARG00000043857	ufm1	1	0.009240102	-0.258373433	0.015	0.122
698	ENSDARG00000044001	lgals3b	1	0.001315465	-0.544191681	0.045	0.21
699	ENSDARG00000044125	txn	1	0.202898815	-0.443259336	0.061	0.11
700	ENSDARG00000044332	zranb2	1	0.025687354	-0.277068304	0.03	0.121
701	ENSDARG00000044521	eef1b2	1	6.33E-05	-0.507129549	0.742	0.799
702	ENSDARG00000044540	fkbp2	1	0.033414953	-0.263718328	0.045	0.135
703	ENSDARG00000044562	cycsb	1	0.000232286	-0.42409305	0.061	0.276
704	ENSDARG00000044573	cdc42	1	0.000453865	-0.524962114	0.106	0.32
705	ENSDARG00000044601	rtn4a	1	0.002526027	-0.396328782	0.121	0.307
706	ENSDARG00000044684	rbp4l	1	0.830272617	-0.547576527	0.197	0.214
707	ENSDARG00000044852	wbp2nl	1	0.000910121	-0.450230948	0.091	0.282
708	ENSDARG00000045248	h3f3d	1	0.000135685	-0.523548644	0.591	0.769
709	ENSDARG00000045296	cops9	1	0.015653237	-0.264952453	0.091	0.217
710	ENSDARG00000045297	phb2a	1	0.066069104	-0.25209576	0.045	0.119
711	ENSDARG00000045373	pabpn1	1	0.000492241	-0.415475437	0.076	0.286
712	ENSDARG00000045514	atp5f1c	1	0.002211888	-0.282283889	0.182	0.392
713	ENSDARG00000045542	lamtor4	1	0.003035639	-0.425535884	0.03	0.167
714	ENSDARG00000045598	si:dkey-180p18.9	1	0.000785337	-0.372401823	0	0.147
715	ENSDARG00000045618	clta	1	0.022820341	-0.324024594	0.076	0.192
716	ENSDARG00000045639	elavl4	1	0.089449422	-0.41107021	0.121	0.211
717	ENSDARG00000045776	cnbpa	1	0.008620558	-0.257357102	0.197	0.385
718	ENSDARG00000045877	ube2nb	1	0.000510228	-0.511164861	0	0.156
719	ENSDARG00000045898	si:ch211-152c2.3	1	0.004924736	-0.739962159	0	0.108
720	ENSDARG00000045913	mrps10	1	0.000844668	-0.396910893	0	0.146
721	ENSDARG00000045914	si:ch211-51e12.7	1	0.000585887	-0.601727208	0	0.153
722	ENSDARG00000045928	psma4	1	0.001362222	-0.33993369	0.061	0.242
723	ENSDARG00000045947	hrc	1	0.012266688	-0.60661865	0.03	0.136
724	ENSDARG00000045979	zgc:153704	1	0.24330407	-0.328683141	0.091	0.142
725	ENSDARG00000046022	tmed7	1	0.000492617	-0.431126907	0.076	0.286
726	ENSDARG00000046132	dynlt3	1	0.003331876	-0.434473398	0.045	0.19
727	ENSDARG00000051875	islr2	1	0.054004956	-0.892209981	0.045	0.121
728	ENSDARG00000052150	pbx4	1	0.01921464	-0.300364573	0.045	0.15
729	ENSDARG00000052649	ube2ia	1	0.0002809	-0.55636424	0	0.169
730	ENSDARG00000052690	arrdc3a	1	0.019228869	-0.342891593	0.076	0.191
731	ENSDARG00000052695	nr2f1a	1	0.043955483	-0.374528795	0.03	0.109
732	ENSDARG00000052728	sltm	1	0.001535712	-0.497039873	0.03	0.187
733	ENSDARG00000052840	ndufs4	1	0.000909839	-0.36570004	0.045	0.224
734	ENSDARG00000052842	ppifb	1	0.033989701	-0.277968703	0.091	0.2
735	ENSDARG00000052994	slc25a28	1	0.004634736	-0.283379627	0.015	0.137
736	ENSDARG00000053129	carhsp1	1	0.007180017	-0.303213257	0.045	0.174
737	ENSDARG00000053130	pcp4a	1	0.120451226	-0.625753621	0.045	0.102
738	ENSDARG00000053217	cox7a2a	1	0.00152954	-0.382579989	0.182	0.392
739	ENSDARG00000053358	basp1	1	0.220358039	-0.434859595	0.091	0.139
740	ENSDARG00000053446	sub1a	1	0.005053811	-0.374063944	0.076	0.231
741	ENSDARG00000053485	aldh6a1	1	0.00373252	-0.45061556	0.152	0.326
742	ENSDARG00000053684	aldob	1	0.002392564	-0.570940864	0.591	0.738
743	ENSDARG00000053858	crip1	1	0.006280174	-0.711704457	0.076	0.22
744	ENSDARG00000053875	cryba1b	1	0.544299061	0.481759488	0.621	0.65
745	ENSDARG00000053912	fbl	1	0.004250722	-0.271892185	0.045	0.188
746	ENSDARG00000053973	fetub	1	0.190132004	-0.616138188	0.182	0.247
747	ENSDARG00000053990	hmgb2b	1	0.004317089	-0.501346751	0.197	0.389
748	ENSDARG00000054058	h1fx	1	0.072618478	-0.488690281	0.288	0.387
749	ENSDARG00000054063	arpc4	1	0.010618078	-0.276329109	0.03	0.143
750	ENSDARG00000054191	pgk1	1	0.004666841	-0.451804299	0.045	0.184
751	ENSDARG00000054271	cdkn1bb	1	0.028373594	-0.289659859	0.182	0.321
752	ENSDARG00000054290	acin1a	1	0.00290541	-0.33976137	0.106	0.288
753	ENSDARG00000054442	cbx1b	1	0.022124944	-0.459405615	0.045	0.146
754	ENSDARG00000054777	si:dkey-46a10.3	1	0.006396379	-0.320730294	0.03	0.153
755	ENSDARG00000054907	cox7a2l	1	0.000424567	-0.425566543	0.03	0.215
756	ENSDARG00000054916	eif4ebp3	1	0.384944888	0.315076859	0.394	0.378
757	ENSDARG00000055120	ctsba	1	0.000306185	-0.309501986	0.061	0.268
758	ENSDARG00000055192	zgc:136930	1	0.223856353	-0.298819474	0.333	0.417
759	ENSDARG00000055216	tuba1c	1	0.229581122	-0.260723551	0.318	0.39
760	ENSDARG00000055283	id2a	1	0.00119284	-0.391921529	0.091	0.279
761	ENSDARG00000055455	gpm6aa	1	0.000279099	-0.629643587	0.182	0.395
762	ENSDARG00000055504	si:ch211-212k18.7	1	0.005759592	-0.349384537	0.015	0.132
763	ENSDARG00000055514	icn2	1	0.035812779	-1.796417325	0.136	0.234
764	ENSDARG00000055524	rnf7	1	0.00344121	-0.469553651	0.061	0.209
765	ENSDARG00000055618	acta1b	1	0.012519672	-0.371223685	0.061	0.187
766	ENSDARG00000055723	hsp70l	1	0.000128174	-1.139423536	0.091	0.314
767	ENSDARG00000056085	mob4	1	0.004449951	-0.319072855	0.045	0.186
768	ENSDARG00000056090	capza1b	1	0.00229618	-0.296357559	0.106	0.288
769	ENSDARG00000056248	si:dkey-183i3.5	1	0.401992572	-0.342243373	0.273	0.316
770	ENSDARG00000056480	cpvl	1	0.004105125	-0.395839959	0	0.112
771	ENSDARG00000056498	crp2	1	0.090962823	-0.2954944	0.045	0.114
772	ENSDARG00000056583	ndufs6	1	0.017077804	-0.324174948	0.106	0.238
773	ENSDARG00000056725	hmgb3a	1	0.078726257	-0.350934816	0.303	0.406
774	ENSDARG00000056831	gng2	1	0.019313718	-0.442594525	0.045	0.149
775	ENSDARG00000056856	tax1bp1b	1	0.026405545	-0.250540713	0.076	0.187
776	ENSDARG00000057026	ran	1	0.000320539	-0.470245977	0.424	0.625
777	ENSDARG00000057234	chtopa	1	0.004790085	-0.385853717	0.015	0.136
778	ENSDARG00000057299	pbdc1	1	0.001090186	-0.356108697	0.061	0.239
779	ENSDARG00000057378	selenou1a	1	0.003935565	-0.400237509	0.015	0.14
780	ENSDARG00000057437	apodb	1	0.005322972	-0.633014595	0	0.106
781	ENSDARG00000057460	crygm2d13	1	0.044075723	1.036087229	0.545	0.471
782	ENSDARG00000057672	plpp5	1	0.019192728	-0.292952903	0.015	0.103
783	ENSDARG00000057676	golga7	1	0.000718176	-0.426786942	0.045	0.229
784	ENSDARG00000057698	ctsd	1	0.021575011	0.379363447	0.227	0.378
785	ENSDARG00000057867	lasp1	1	0.0001761	-0.563097039	0.061	0.268
786	ENSDARG00000057913	syt11a	1	0.001071225	-0.951282011	0.03	0.187
787	ENSDARG00000058005	hgd	1	0.028895181	-0.39634625	0.061	0.161
788	ENSDARG00000058041	ndufa8	1	0.00594101	-0.256606576	0.106	0.273
789	ENSDARG00000058044	rab1ba	1	0.017194618	-0.272657575	0.015	0.106
790	ENSDARG00000058094	ciarta	1	0.010829205	-0.287217661	0.197	0.375
791	ENSDARG00000058128	msna	1	0.053178782	-0.416178613	0.076	0.16
792	ENSDARG00000058225	arpc4l	1	0.000347243	-0.492682901	0.03	0.212
793	ENSDARG00000058328	lsm7	1	0.001045503	-0.343471353	0.03	0.197
794	ENSDARG00000058354	selenot1a	1	0.004295483	-0.397051177	0.045	0.185
795	ENSDARG00000058358	krt8	1	0.020055986	-0.972872045	0.333	0.453
796	ENSDARG00000058371	krt5	1	0.413105929	-0.362108043	0.697	0.716
797	ENSDARG00000058454	dynll1	1	0.00306664	-0.462746234	0.212	0.41
798	ENSDARG00000058560	adrm1	1	0.00176464	-0.389879224	0.015	0.156
799	ENSDARG00000058593	sri	1	0.001412649	-0.437048695	0	0.135
800	ENSDARG00000058824	mrpl4	1	0.006162696	-0.252399317	0	0.103
801	ENSDARG00000059054	pdk2b	1	0.00059891	-0.624072645	0.015	0.176
802	ENSDARG00000059128	uqcrh	1	0.002370293	-0.285765572	0.212	0.435
803	ENSDARG00000059298	spcs1	1	0.614355643	0.316121343	0.258	0.26
804	ENSDARG00000059303	hnrnpl2	1	0.005966572	-0.321707173	0.015	0.132
805	ENSDARG00000059304	chchd2	1	0.008927674	-0.294032204	0.03	0.148
806	ENSDARG00000059337	tgif1	1	0.01957542	-0.257705492	0.015	0.105
807	ENSDARG00000059360	srsf3b	1	0.052526873	-0.318033092	0.106	0.204
808	ENSDARG00000059601	map1aa	1	0.018965932	-0.553623958	0.03	0.128
809	ENSDARG00000059654	eif3ba	1	0.00316479	-0.379679534	0.197	0.386
810	ENSDARG00000059680	fscn1a	1	0.029975117	-0.383498287	0.03	0.118
811	ENSDARG00000059725	hypk	1	0.004143776	-0.340800955	0.076	0.226
812	ENSDARG00000059908	si:ch211-217k17.7	1	0.000157915	-0.497087329	0.015	0.209
813	ENSDARG00000060036	aimp1	1	0.011099704	-0.28028455	0.061	0.185
814	ENSDARG00000060065	ubap2b	1	0.009726403	-0.393651157	0.061	0.186
815	ENSDARG00000060113	znf395a	1	0.008334019	-0.330892278	0.03	0.15
816	ENSDARG00000060199	mrpl18	1	0.002605682	-0.333294219	0	0.122
817	ENSDARG00000060316	cish	1	0.038558747	-0.272486373	0.061	0.158
818	ENSDARG00000060457	pmp22b	1	0.022651922	-0.399622698	0.061	0.168
819	ENSDARG00000060697	kmt2bb	1	0.021833582	-0.339321405	0.061	0.169
820	ENSDARG00000061226	timp2a	1	0.017842411	-0.298564805	0.015	0.107
821	ENSDARG00000061242	tuft1a	1	0.00205323	-0.430371835	0	0.127
822	ENSDARG00000061478	igf2bp1	1	0.004113929	-0.413302021	0.076	0.23
823	ENSDARG00000061764	ahnak	1	0.000514963	-0.56660858	0	0.156
824	ENSDARG00000062592	myl10	1	0.123551803	-0.41307663	0.061	0.123
825	ENSDARG00000062916	mrpl37	1	0.007784262	-0.316410962	0.015	0.124
826	ENSDARG00000063100	psmd14	1	0.004170215	-0.384064256	0.03	0.162
827	ENSDARG00000063572	perp	1	0.02033559	-0.36077846	0.061	0.167
828	ENSDARG00000063626	ddx21	1	0.000810803	-0.495044199	0.197	0.419
829	ENSDARG00000067741	itpkcb	1	0.006601337	-0.25927264	0	0.101
830	ENSDARG00000067975	atp5if1a	1	0.001205838	-0.352629196	0.076	0.265
831	ENSDARG00000067990	myhz1.1	1	0.521268211	0.435259465	0.682	0.658
832	ENSDARG00000067995	myhz1.2	1	0.402907677	-0.608801179	0.212	0.26
833	ENSDARG00000067997	myhz1.3	1	0.586188529	0.742493408	0.242	0.227
834	ENSDARG00000068123	gkap1	1	0.016705603	-0.269957569	0.045	0.155
835	ENSDARG00000068289	eif3k	1	0.003411617	-0.310207505	0.182	0.377
836	ENSDARG00000068404	tbcb	1	0.030410807	-0.288862651	0.076	0.182
837	ENSDARG00000068507	crybb1	1	0.398385566	0.66001036	0.682	0.735
838	ENSDARG00000068582	rnf44	1	0.050837467	-0.27223307	0.061	0.15
839	ENSDARG00000068698	psenen	1	0.000829574	-0.390401216	0.015	0.175
840	ENSDARG00000068822	purba	1	0.958061352	0.285060979	0.167	0.171
841	ENSDARG00000068940	atp5meb	1	0.000885782	-0.419803442	0.258	0.487
842	ENSDARG00000068974	lim2.1	1	0.202205155	0.633377473	0.152	0.103
843	ENSDARG00000068978	glo1	1	9.11E-05	-0.679339001	0.091	0.315
844	ENSDARG00000068996	hist2h2l	1	0.006368331	-0.40116356	0.136	0.305
845	ENSDARG00000069432	plscr3b	1	0.015935811	-0.30325747	0.045	0.159
846	ENSDARG00000069476	spint2	1	0.006658267	-0.481781647	0	0.101
847	ENSDARG00000069619	atf7ip	1	0.134677069	-0.250869585	0.091	0.157
848	ENSDARG00000069630	tat	1	0.221924707	-0.539583777	0.076	0.126
849	ENSDARG00000069752	ckba	1	0.041428643	-0.456892154	0.045	0.128
850	ENSDARG00000069792	crygm2d5	1	0.040151973	1.566675579	0.152	0.088
851	ENSDARG00000069801	crygm2d12	1	0.081662181	0.831663765	0.667	0.624
852	ENSDARG00000069817	crygm2d8	1	0.019528247	1.384454896	0.197	0.115
853	ENSDARG00000069826	crygm2d15	1	0.004497267	1.355371389	0.182	0.089
854	ENSDARG00000069827	crygm2d11	1	0.061470194	1.115659731	0.303	0.228
855	ENSDARG00000069850	mrpl30	1	0.000660156	-0.458797721	0	0.151
856	ENSDARG00000069853	txndc9	1	0.000762284	-0.389800475	0.061	0.249
857	ENSDARG00000069855	pnisr	1	0.004237302	-0.463248438	0.015	0.137
858	ENSDARG00000069910	gtf2f2a	1	0.004067992	-0.304750983	0.045	0.19
859	ENSDARG00000069940	ppap2d	1	0.004400341	-0.628869277	0	0.11
860	ENSDARG00000069981	cspg5a	1	0.037987119	-0.537412024	0.045	0.132
861	ENSDARG00000070083	atp5f1b	1	0.000441223	-0.346697192	0.409	0.646
862	ENSDARG00000070266	spock3	1	0.005361419	-0.555750951	0.015	0.134
863	ENSDARG00000070386	krtcap2	1	0.000852383	-0.40535133	0	0.146
864	ENSDARG00000070623	med10	1	0.548395057	0.285476048	0.121	0.163
865	ENSDARG00000070674	psmd6	1	0.004279568	-0.325694754	0.045	0.184
866	ENSDARG00000070702	s100v2	1	0.000498601	-0.703737848	0.03	0.209
867	ENSDARG00000070721	vdrb	1	0.011543107	-0.391459679	0.091	0.224
868	ENSDARG00000070787	jupa	1	0.008252108	-0.283533936	0.03	0.15
869	ENSDARG00000070835	tnnc2	1	0.082712228	-0.484619603	0.318	0.427
870	ENSDARG00000071026	mllt11	1	0.014576626	-0.429478957	0.061	0.18
871	ENSDARG00000071046	bbip1	1	0.015757768	-0.34692473	0.015	0.105
872	ENSDARG00000071196	cavin2b	1	0.025596513	-0.319329487	0.045	0.143
873	ENSDARG00000071403	oaz1a	1	6.35E-05	-0.602924897	0.212	0.491
874	ENSDARG00000071573	lsm5	1	0.003352398	-0.393735497	0.015	0.143
875	ENSDARG00000071626	ptgdsb.2	1	0.089308207	-1.10340733	0.106	0.186
876	ENSDARG00000071658	ywhag2	1	0.180570265	-0.442604315	0.136	0.198
877	ENSDARG00000071673	ctdspla	1	0.065179685	-0.269532726	0.076	0.162
878	ENSDARG00000071878	trmt112	1	0.002436811	-0.291862824	0.015	0.152
879	ENSDARG00000073699	col9a1a	1	0.034902021	0.393604163	0.106	0.05
880	ENSDARG00000073737	suds3	1	0.00399947	-0.400754954	0	0.112
881	ENSDARG00000073742	prss59.2	1	0.003135859	1.975262113	0.485	0.408
882	ENSDARG00000073750	crygm2d18	1	0.057633981	1.209648234	0.242	0.169
883	ENSDARG00000073786	cmbl	1	0.006109909	-0.30752325	0	0.103
884	ENSDARG00000073867	rex1bd	1	0.002722759	-0.305860741	0	0.121
885	ENSDARG00000073874	crygm2d6	1	0.00053131	1.345484174	0.182	0.074
886	ENSDARG00000074001	crygmxl2	1	0.022652017	1.070355409	0.333	0.238
887	ENSDARG00000074057	calm3b	1	0.000597516	-0.619155503	0.136	0.35
888	ENSDARG00000074340	serf2	1	0.006448585	-0.258580113	0.318	0.538
889	ENSDARG00000074378	junba	1	0.003813949	-0.56435517	0.03	0.166
890	ENSDARG00000074390	tmem176l.4	1	0.017780576	-0.456362353	0.015	0.105
891	ENSDARG00000074552	ndufs7	1	0.001955049	-0.309235105	0.091	0.268
892	ENSDARG00000074572	zgc:56304	1	0.006995829	-0.397387896	0.076	0.215
893	ENSDARG00000074869	si:ch1073-291c23.2	1	0.001929715	-0.619610083	0	0.128
894	ENSDARG00000075014	sqstm1	1	0.01624014	-0.33678919	0.091	0.22
895	ENSDARG00000075129	mrps11	1	0.010592711	-0.285989933	0.015	0.117
896	ENSDARG00000075172	fbxo25	1	0.01248387	-0.287502852	0.015	0.115
897	ENSDARG00000075758	ywhabb	1	0.000261214	-0.51011687	0.121	0.353
898	ENSDARG00000075768	sdhb	1	0.002168141	-0.326633517	0.076	0.25
899	ENSDARG00000075831	slc7a8a	1	0.005016111	-0.357537973	0.015	0.136
900	ENSDARG00000075989	arpc2	1	0.001042437	-0.335760692	0.106	0.315
901	ENSDARG00000076074	dda1	1	0.005010641	-0.388173646	0	0.107
902	ENSDARG00000076120	foxp4	1	0.000109024	-1.02950528	0	0.188
903	ENSDARG00000076526	gar1	1	0.006109909	-0.268409917	0	0.103
904	ENSDARG00000076532	si:ch211-222l21.1	1	0.002927782	-0.693107142	0.167	0.347
905	ENSDARG00000076568	sec61b	1	0.00134477	-0.391048668	0.182	0.413
906	ENSDARG00000076572	crygm2d7	1	0.01304055	1.100395806	0.409	0.292
907	ENSDARG00000076790	crygm2d16	1	0.607085543	1.224450221	0.379	0.401
908	ENSDARG00000076891	rfxap	1	0.000347316	-0.631991809	0.03	0.212
909	ENSDARG00000077473	mych	1	0.000132741	-0.73477305	0.03	0.229
910	ENSDARG00000077533	eif3f	1	0.000168658	-0.520419744	0.47	0.656
911	ENSDARG00000077664	zgc:110239	1	0.015762008	-0.422678691	0.03	0.13
912	ENSDARG00000077776	csnk2b	1	0.006004431	-0.271193241	0.136	0.316
913	ENSDARG00000077811	sox11a	1	0.219286202	-0.384530836	0.091	0.145
914	ENSDARG00000077967	si:ch211-140m22.7	1	0.000694221	-0.46243075	0.015	0.178
915	ENSDARG00000078308	spry2	1	0.015078617	-0.384989136	0.015	0.11
916	ENSDARG00000078473	nucks1a	1	0.006843785	-0.532521721	0.061	0.194
917	ENSDARG00000078619	pnp5a	1	0.066058306	-0.567459667	0.121	0.208
918	ENSDARG00000078659	tmem176	1	0.010205289	-0.586953455	0.03	0.143
919	ENSDARG00000078686	arl8a	1	0.002104457	-0.35872562	0.015	0.155
920	ENSDARG00000078748	si:ch211-137a8.4	1	0.005671229	-0.646310031	0.045	0.175
921	ENSDARG00000079274	prss59.1	1	0.000175418	1.867953313	0.409	0.256
922	ENSDARG00000079347	zgc:194659	1	0.105898624	0.369520307	0.106	0.06
923	ENSDARG00000079391	mrpl42	1	0.000183349	-0.513227893	0	0.177
924	ENSDARG00000086216	prr13	1	0.011848534	-0.33324266	0.015	0.114
925	ENSDARG00000086658	crygm2d21	1	0.619027882	1.056825614	0.379	0.412
926	ENSDARG00000086826	sult6b1	1	0.006421152	-0.4815787	0.091	0.236
927	ENSDARG00000086842	dap1b	1	0.00216885	-0.43331155	0.394	0.584
928	ENSDARG00000086856	stk35	1	0.002370339	-0.370503407	0.061	0.225
929	ENSDARG00000086881	ier2b	1	0.0024997	-0.510517356	0.045	0.196
930	ENSDARG00000086917	crygm2d2	1	0.107406901	0.820180458	0.727	0.756
931	ENSDARG00000087164	crygm2d4	1	0.006210212	1.31718111	0.379	0.253
932	ENSDARG00000087301	crygm2d14	1	0.018467585	1.343017673	0.182	0.101
933	ENSDARG00000087303	cebpd	1	0.000326597	-0.864604901	0.242	0.465
934	ENSDARG00000087324	crygm2d1	1	0.474549284	0.915619532	0.667	0.683
935	ENSDARG00000087402	tpm1	1	0.027621486	-0.614539711	0.045	0.142
936	ENSDARG00000087636	hmgn6	1	0.001344221	-0.688889307	0.273	0.48
937	ENSDARG00000087647	sept7a	1	0.003412946	-0.297507026	0.015	0.144
938	ENSDARG00000087697	lpl	1	0.009912544	-0.756414667	0.045	0.166
939	ENSDARG00000087765	crygm2d10	1	0.010241003	0.919965747	0.712	0.633
940	ENSDARG00000087897	h2afy2	1	0.00020378	-0.395298686	0.106	0.346
941	ENSDARG00000088087	kdm6ba	1	0.006057563	-0.30827646	0	0.103
942	ENSDARG00000088091	pfn1	1	0.482728319	-0.405594193	0.667	0.667
943	ENSDARG00000088383	cox5aa	1	0.000126572	-0.431078288	0.182	0.44
944	ENSDARG00000088823	crygm2d3	1	0.371546823	1.01533548	0.439	0.435
945	ENSDARG00000089302	hnrnpa0a	1	0.001410161	-0.542265227	0.091	0.28
946	ENSDARG00000089368	hopx	1	0.000345314	-0.574779393	0	0.164
947	ENSDARG00000089382	zgc:158463	1	0.521088131	0.301393534	0.348	0.361
948	ENSDARG00000089413	mbpb	1	0.021851524	-0.255700177	0.03	0.128
949	ENSDARG00000089441	si:ch211-105c13.3	1	0.007645267	-0.463142734	0.015	0.125
950	ENSDARG00000089836	MRPS12	1	0.004973371	-0.339934689	0.045	0.183
951	ENSDARG00000089877	si:dkeyp-75h12.5	1	0.028814605	-0.466591308	0.091	0.201
952	ENSDARG00000089936	selenow2b	1	0.006109909	-0.451197446	0	0.103
953	ENSDARG00000090228	gsta.1	1	0.002653157	-0.390825657	0.045	0.202
954	ENSDARG00000090286	serpina1	1	0.0589615	-0.796406025	0.061	0.142
955	ENSDARG00000090309	ubxn1	1	0.678055998	0.275100444	0.106	0.096
956	ENSDARG00000090428	ctrb1	1	0.000231235	1.919253111	0.53	0.407
957	ENSDARG00000090552	si:dkey-7j14.6	1	0.000597156	-0.564796264	0.03	0.205
958	ENSDARG00000090697	eif3ea	1	0.000245416	-0.61186076	0.258	0.483
959	ENSDARG00000090788	cstf2	1	0.044479487	-0.26243283	0.03	0.107
960	ENSDARG00000090912	npc2	1	0.000165425	-0.624783859	0.091	0.315
961	ENSDARG00000091111	si:ch211-15b10.6	1	0.001159423	-0.481060071	0	0.139
962	ENSDARG00000091148	crygm2d20	1	0.231526595	1.258006101	0.182	0.144
963	ENSDARG00000091234	si:ch73-335l21.4	1	0.029657174	-0.521361312	0.03	0.116
964	ENSDARG00000091563	snw1	1	0.00783546	-0.290340188	0.061	0.197
965	ENSDARG00000091996	tcnbb	1	0.003034304	-1.532896271	0.015	0.143
966	ENSDARG00000092033	si:dkey-239h2.3	1	0.001654737	-0.358325698	0.076	0.262
967	ENSDARG00000092112	tomm40	1	0.004438667	-0.266769329	0	0.11
968	ENSDARG00000092115	eif4a1a	1	0.012444904	-0.324981714	0.076	0.201
969	ENSDARG00000092170	apoc1	1	0.498691636	-0.55899352	0.167	0.195
970	ENSDARG00000092362	hsp70.2	1	0.022948058	-0.772633128	0.242	0.378
971	ENSDARG00000092467	si:ch73-46j18.5	1	0.044501777	-0.344231384	0.03	0.108
972	ENSDARG00000092493	si:dkeyp-44a8.2	1	0.007580619	-0.291661151	0.015	0.126
973	ENSDARG00000092659	ppp3r1a	1	0.022075888	-0.413230536	0.03	0.124
974	ENSDARG00000092947	cyt1	1	0.358000128	-1.549205194	0.773	0.786
975	ENSDARG00000092954	mrpl34	1	0.007341604	-0.252922527	0.045	0.175
976	ENSDARG00000092970	tmsb2	1	0.178553042	-0.392975282	0.076	0.13
977	ENSDARG00000093303	ifitm1	1	0.041533069	-1.504879673	0.045	0.128
978	ENSDARG00000093313	ubb	1	4.95E-05	-0.870888068	0.121	0.366
979	ENSDARG00000093448	mpc1	1	0.000478372	-0.489747745	0.106	0.328
980	ENSDARG00000093584	zgc:193505	1	0.00684783	-1.261769078	0.03	0.146
981	ENSDARG00000093945	vma21	1	0.000145369	-0.545057547	0.015	0.209
982	ENSDARG00000094041	krt17	1	0.020928547	-1.808853163	0.121	0.24
983	ENSDARG00000094310	si:ch211-255g12.6	1	0.286410151	0.705383663	0.485	0.478
984	ENSDARG00000094557	nupr1b	1	0.001349297	0.459057006	0.167	0.069
985	ENSDARG00000094673	rhoab	1	0.009373652	-0.251168594	0.076	0.213
986	ENSDARG00000095273	cox8a	1	0.005775237	-0.399710267	0.273	0.463
987	ENSDARG00000095451	si:ch211-196l7.4	1	0.019143378	-0.266778138	0.303	0.483
988	ENSDARG00000095459	si:ch211-191j22.3	1	0.004555664	-0.30187404	0.015	0.138
989	ENSDARG00000095623	dpm2	1	0.006927591	-0.250752003	0.015	0.128
990	ENSDARG00000095908	sat1a.2	1	0.196604195	0.319318223	0.242	0.193
991	ENSDARG00000095947	adkb	1	0.00164431	-0.361938981	0	0.132
992	ENSDARG00000096003	atp5md	1	0.005687539	-0.362868152	0.091	0.245
993	ENSDARG00000096118	ost4	1	0.012947176	-0.353264296	0.03	0.133
994	ENSDARG00000096829	blvrb	1	0.005163873	0.559018391	0.227	0.122
995	ENSDARG00000096849	si:dkey-16p21.8	1	0.059150005	-0.297254185	0.182	0.303
996	ENSDARG00000097102	si:ch73-281n10.2	1	0.001049908	-0.358291144	0.212	0.453
997	ENSDARG00000097157	si:ch211-207n23.2	1	0.006215929	-0.745570038	0	0.102
998	ENSDARG00000097322	si:dkey-81l17.6	1	0.004324654	-0.591718089	0	0.11
999	ENSDARG00000097797	tomm6	1	0.002876099	-0.314740888	0.03	0.173
1000	ENSDARG00000098075	sh3bgrl3	1	0.013219188	-0.360290989	0.045	0.159
1001	ENSDARG00000098080	gnl2	1	0.038997026	-0.254065729	0.03	0.108
1002	ENSDARG00000098114	ctsa	1	0.009008384	-0.323308479	0.015	0.12
1003	ENSDARG00000098591	tubb2b	1	0.079951755	-0.318989609	0.197	0.308
1004	ENSDARG00000098635	irf2bp2b	1	0.034536315	-0.252189059	0.106	0.223
1005	ENSDARG00000098832	fam168a	1	0.015673463	-0.37396558	0.121	0.257
1006	ENSDARG00000098935	bxdc2	1	0.003602709	-0.274316703	0	0.114
1007	ENSDARG00000099039	pcbp2	1	0.002290058	-0.359827562	0.152	0.357
1008	ENSDARG00000099148	bzw1b	1	0.004078189	-0.299445734	0.076	0.233
1009	ENSDARG00000099175	hmgb1a	1	0.038551282	-0.346321959	0.348	0.501
1010	ENSDARG00000099185	chia.2	1	0.001988472	0.497361065	0.152	0.062
1011	ENSDARG00000099195	ier2a	1	0.008780513	-0.381926575	0.076	0.216
1012	ENSDARG00000099200	zgc:123103	1	0.390351337	-0.629631952	0.106	0.141
1013	ENSDARG00000099236	10-Sep	1	0.011150367	-0.352022008	0.03	0.139
1014	ENSDARG00000099241	ppp2cb	1	0.000355699	-0.508059196	0.045	0.239
1015	ENSDARG00000099281	si:dkey-112e7.2	1	0.000678548	-0.385821512	0	0.15
1016	ENSDARG00000099283	epb41a	1	0.095340712	-0.323332765	0.106	0.192
1017	ENSDARG00000099309	si:zfos-169g10.3	1	0.022377043	-0.251290197	0.03	0.122
1018	ENSDARG00000099312	jpt1b	1	0.0001684	-0.753273959	0.045	0.252
1019	ENSDARG00000099313	naga	1	0.001629718	-0.443282185	0	0.132
1020	ENSDARG00000099389	cdo1	1	0.043032894	-0.353125163	0.045	0.131
1021	ENSDARG00000099420	nme2b.2	1	0.179361936	-0.394738303	0.303	0.384
1022	ENSDARG00000099453	elof1	1	0.002365372	-0.367876456	0.045	0.204
1023	ENSDARG00000099510	cnn3a	1	0.007831434	-0.326534845	0.015	0.125
1024	ENSDARG00000099572	hmgn2	1	0.000168208	-0.520273328	0.318	0.591
1025	ENSDARG00000099663	cox5ab	1	0.002518617	-0.278293096	0.091	0.272
1026	ENSDARG00000099667	snrpg	1	0.00087594	-0.468889757	0	0.145
1027	ENSDARG00000099730	pkma	1	0.006536577	-0.40948961	0.045	0.177
1028	ENSDARG00000099744	gap43	1	0.138856687	-0.464248332	0.061	0.119
1029	ENSDARG00000099758	igf2bp2b	1	0.002323716	-0.382207615	0	0.124
1030	ENSDARG00000099766	myl12.1	1	0.010305983	-0.293031834	0.273	0.458
1031	ENSDARG00000100003	glulb	1	0.037998596	-0.328959614	0.212	0.358
1032	ENSDARG00000100244	ebf3a	1	0.541683717	-0.387884293	0.091	0.113
1033	ENSDARG00000100371	eef2b	1	0.004411187	-0.300288386	0.742	0.765
1034	ENSDARG00000100446	si:ch211-286o17.1	1	0.007574236	-0.480642326	0.015	0.126
1035	ENSDARG00000100452	nop53	1	0.00027376	-0.519210011	0.258	0.502
1036	ENSDARG00000100553	lsm14ab	1	0.001012634	-0.466240416	0	0.142
1037	ENSDARG00000100582	si:ch211-195b11.3	1	0.925804361	-0.715099099	0.212	0.203
1038	ENSDARG00000100742	reep5	1	0.007205713	-0.31073825	0.152	0.334
1039	ENSDARG00000100795	timp4.3	1	0.444462801	-0.326318113	0.076	0.104
1040	ENSDARG00000100825	calm3a	1	0.141458257	-0.433329253	0.106	0.175
1041	ENSDARG00000100826	hif1al	1	0.000148524	-0.579016341	0.045	0.256
1042	ENSDARG00000101009	cited4b	1	0.002127222	-0.612216014	0	0.126
1043	ENSDARG00000101074	glud1b	1	0.015631065	-0.4501462	0.152	0.292
1044	ENSDARG00000101082	eif3s6ip	1	6.13E-05	-0.608535201	0.106	0.353
1045	ENSDARG00000101127	map1lc3b	1	0.002861161	-0.314688994	0.136	0.325
1046	ENSDARG00000101135	si:dkey-85k7.7	1	0.001464126	-0.595329332	0	0.134
1047	ENSDARG00000101199	rbp4	1	0.276821873	-0.791306134	0.409	0.465
1048	ENSDARG00000101295	psmd4a	1	0.039252932	-0.272592347	0.03	0.109
1049	ENSDARG00000101631	etfa	1	0.005308155	-0.299949539	0.061	0.205
1050	ENSDARG00000101680	arl1	1	0.00527443	-0.292213343	0.015	0.134
1051	ENSDARG00000101733	fam168b	1	0.001983573	-0.45730997	0.015	0.156
1052	ENSDARG00000101766	ptmab	1	0.006653783	-0.437493476	0.545	0.697
1053	ENSDARG00000101794	rpl26	1	0.000922593	-0.475155744	0.47	0.622
1054	ENSDARG00000101813	nap1l1	1	0.005745484	-0.326040411	0.045	0.18
1055	ENSDARG00000101849	adipor2	1	0.001842082	-0.371302453	0.061	0.232
1056	ENSDARG00000101900	xrn2	1	0.004716208	-0.383712223	0	0.109
1057	ENSDARG00000101914	metrnla	1	0.002449961	-0.4637655	0	0.123
1058	ENSDARG00000102009	ppp2r2d	1	0.038207023	-0.277248866	0.03	0.109
1059	ENSDARG00000102048	slc25a43	1	0.002640559	-0.399946489	0.045	0.198
1060	ENSDARG00000102115	ndufc2	1	0.000564649	-0.519214122	0.045	0.229
1061	ENSDARG00000102291	eef1da	1	7.79E-05	-0.54621162	0.485	0.666
1062	ENSDARG00000102403	cry2	1	0.009105613	-0.30400519	0.015	0.122
1063	ENSDARG00000102452	eif3ha	1	0.000293455	-0.501497319	0.136	0.367
1064	ENSDARG00000102453	slc1a2b	1	0.005186857	-1.607111887	0	0.106
1065	ENSDARG00000102555	si:dkey-33i11.9	1	0.00626961	-0.38974693	0	0.102
1066	ENSDARG00000102571	metap2b	1	0.001535254	-0.405664004	0.045	0.208
1067	ENSDARG00000102572	si:ch211-260e23.9	1	0.845794388	0.270506036	0.242	0.273
1068	ENSDARG00000102640	pdia3	1	0.000314068	-0.639743435	0.061	0.26
1069	ENSDARG00000102744	mgst3a	1	0.003550359	-0.415607721	0.015	0.137
1070	ENSDARG00000102975	nsg2	1	0.10328004	-0.570203772	0.152	0.234
1071	ENSDARG00000102978	eif4a3	1	0.00148625	-0.282381852	0.061	0.234
1072	ENSDARG00000103199	si:dkey-247k7.2	1	0.005057012	-1.257182376	0.015	0.13
1073	ENSDARG00000103203	vps28	1	0.000519022	-0.456289823	0.03	0.208
1074	ENSDARG00000103433	rpl14	1	0.001240182	-0.34417258	0.712	0.766
1075	ENSDARG00000103566	tomm20b	1	0.00265572	-0.368685862	0.182	0.385
1076	ENSDARG00000103594	npm3	1	0.005521485	-0.279526661	0.03	0.154
1077	ENSDARG00000103670	cmc1	1	0.003666064	-0.3194797	0	0.114
1078	ENSDARG00000103672	cirbpa	1	0.018498318	-0.346200141	0.288	0.469
1079	ENSDARG00000103720	zgc:162730	1	0.000239401	-0.738282017	0.076	0.296
1080	ENSDARG00000103740	fundc2	1	0.005369113	-0.368566248	0	0.106
1081	ENSDARG00000103919	si:ch73-1a9.3	1	0.000413862	-0.393693003	0.394	0.637
1082	ENSDARG00000103980	ets2	1	0.036940348	-0.313372371	0.03	0.112
1083	ENSDARG00000104011	rps17	1	0.006536619	-0.314646904	0.606	0.705
1084	ENSDARG00000104018	mtpn	1	6.48E-05	-0.639592811	0.015	0.217
1085	ENSDARG00000104031	mrpl33	1	0.001673875	-0.359043472	0	0.131
1086	ENSDARG00000104069	rnf170	1	0.01168006	-0.282595081	0.015	0.114
1087	ENSDARG00000104149	rraga	1	0.013904651	-0.27317519	0.015	0.111
1088	ENSDARG00000104181	tmsb1	1	0.002914096	-0.748979136	0.212	0.385
1089	ENSDARG00000104279	appa	1	0.024131863	-0.306650765	0.121	0.252
1090	ENSDARG00000104359	anxa1c	1	0.023466968	-1.330819681	0.045	0.139
1091	ENSDARG00000104372	gnb1b	1	0.000629772	-0.367238228	0.152	0.37
1092	ENSDARG00000104537	cox7c	1	0.023416903	-0.266727871	0.303	0.458
1093	ENSDARG00000104571	gadd45ab	1	0.018877701	-0.299552973	0.015	0.103
1094	ENSDARG00000104789	dele1	1	0.010991304	-0.259205386	0.015	0.117
1095	ENSDARG00000104837	nudc	1	0.021442932	-0.256430914	0.015	0.102
1096	ENSDARG00000104945	sncb	1	0.012709263	-0.474229761	0.076	0.201
1097	ENSDARG00000105037	snrpf	1	0.005699889	-0.328888263	0.045	0.178
1098	ENSDARG00000105117	sdad1	1	0.00118049	-0.374609147	0	0.139
1099	ENSDARG00000105154	creg1	1	0.000922092	0.954131336	0.394	0.266
1100	ENSDARG00000105223	pmp22a	1	0.031172124	-0.939486293	0.106	0.21
1101	ENSDARG00000105231	kmt5aa	1	0.007933806	-0.339646476	0.03	0.148
1102	ENSDARG00000109337	nanos1	1	0.061566038	-0.612470735	0.061	0.137
1103	ENSDARG00000109510	lsm12b	1	0.000985272	-0.393034533	0.076	0.269
1104	ENSDARG00000109774	CABZ01084963.1	1	0.58664155	0.304619263	0.091	0.122
1105	ENSDARG00000109861	BX545855.1	1	0.01425273	0.921095949	0.742	0.66
1106	ENSDARG00000110298	mbd4	1	0.015690756	-0.297986129	0.015	0.108
1107	ENSDARG00000110836	tmem14ca	1	0.203827985	0.450530847	0.182	0.141
1108	ENSDARG00000110991	ZNF276	1	0.056608087	-0.260903457	0.03	0.101
1109	ENSDARG00000111240	dhrs13a.2	1	0.014677113	-1.085809032	0.015	0.107
1110	ENSDARG00000112087	ube2l3a	1	0.006857902	-0.288653822	0.015	0.127
1111	ENSDARG00000112476	surf2	1	0.475206632	0.298397288	0.076	0.109
1112	ENSDARG00000113969	supt4h1	1	0.003079978	-0.262144505	0.03	0.174
1113	ENSDARG00000114425	med8	1	0.055313435	-0.287457948	0.045	0.123
1114	ENSDARG00000114870	CABZ01078594.1	1	0.297388772	0.266957225	0.121	0.089
1115	ENSDARG00000115557	cox7b	1	0.000547761	-0.535635674	0.242	0.482
1116	ENSDARG00000115701	crygm2d9	1	0.004851164	1.265254175	0.197	0.101
1117	ENSDARG00000116164	crygm2d8	1	0.036399562	1.104172347	0.515	0.432
1118	ENSDARG00000116491	h2afvb	1	0.000484974	-0.556071529	0.152	0.365
1119	ENSDARG00000116617	spaca4l	1	0.000950461	-0.952126685	0	0.143
