# Supplementary material for: Cell-type-specific responses to the microbiota across all tissues of the larval zebrafish
Source: Cell Rep. Author manuscript; Available in PMC 2023 Oct 23. (PMC10423310; doi:10.1016/j.celrep.2023.112095)
Supplement: MMC23 [file NIHMS1880944-supplement-MMC23.zip › DataS17/Figure6_PanelF_subcluster_GeneLists/subcluster27.tsv]

	gene	gene_NAME	p_val_adj	p_val	avg_logFC	pct.1	pct.2
1	ENSDARG00000045877	ube2nb	1.49E-73	6.75E-78	1.833383908	0.835	0.144
2	ENSDARG00000079391	mrpl42	0.919572792	4.17E-05	-0.514230411	0	0.178
3	ENSDARG00000000212	krt97	1	0.434445965	-1.091089629	0.127	0.156
4	ENSDARG00000001578	echs1	1	0.107114006	-0.259098481	0.076	0.139
5	ENSDARG00000001889	tuba1a	1	0.927852072	0.306741121	0.19	0.199
6	ENSDARG00000002271	zfand5b	1	0.334757806	0.280516823	0.278	0.251
7	ENSDARG00000002589	mylpfb	1	0.514581684	-0.279715288	0.494	0.516
8	ENSDARG00000002644	rgs5a	1	0.179131062	0.250098058	0.101	0.064
9	ENSDARG00000002792	arcn1a	1	0.044362084	0.455948697	0.101	0.053
10	ENSDARG00000003098	kdm5bb	1	0.053784207	-0.281140655	0.038	0.105
11	ENSDARG00000003203	rhcga	1	0.143226115	-0.670553241	0.089	0.146
12	ENSDARG00000003655	tmem59l	1	0.050793698	-0.457286586	0.076	0.155
13	ENSDARG00000004906	stip1	1	0.971286177	0.359647531	0.114	0.122
14	ENSDARG00000004948	bccip	1	0.010423688	-0.295022215	0.228	0.362
15	ENSDARG00000005355	larp6a	1	0.048415474	0.259839372	0.101	0.052
16	ENSDARG00000005423	pgam1a	1	0.428091799	0.259374882	0.152	0.131
17	ENSDARG00000005560	ywhah	1	0.046904578	-0.289103901	0.127	0.226
18	ENSDARG00000005576	mphosph8	1	0.812261499	0.310798232	0.165	0.187
19	ENSDARG00000005924	serpina10a	1	0.20924837	-0.305616013	0.127	0.178
20	ENSDARG00000006370	atp6v1h	1	0.044636648	-0.414295057	0.114	0.202
21	ENSDARG00000006397	laptm4a	1	0.07496068	-0.274971023	0.127	0.21
22	ENSDARG00000006588	zgc:111983	1	0.253340604	-0.469800048	0.089	0.131
23	ENSDARG00000007323	chmp4bb	1	0.055076823	-0.264999068	0.076	0.153
24	ENSDARG00000007377	odc1	1	0.003483141	0.464805874	0.139	0.061
25	ENSDARG00000007576	crybb1l1	1	0.062065879	-0.49799984	0.367	0.483
26	ENSDARG00000007693	nfkbiab	1	0.085613026	-0.330736015	0.228	0.316
27	ENSDARG00000007697	fabp7a	1	0.584085189	-0.398330502	0.241	0.283
28	ENSDARG00000007818	palm1b	1	0.013901003	-0.289642358	0.038	0.135
29	ENSDARG00000007823	atf3	1	0.385573422	0.274651451	0.114	0.089
30	ENSDARG00000007836	ctsla	1	0.148404739	-0.300508656	0.392	0.489
31	ENSDARG00000008030	myl9b	1	0.087530965	0.493546345	0.177	0.122
32	ENSDARG00000008310	ip6k2a	1	0.05150159	-0.412233092	0.152	0.243
33	ENSDARG00000008407	tspan7b	1	0.024214099	-0.471971536	0.089	0.189
34	ENSDARG00000008867	rap1b	1	0.041582085	-0.407499604	0.063	0.142
35	ENSDARG00000008947	rtf1	1	0.524285912	0.274642637	0.19	0.173
36	ENSDARG00000009018	rhbg	1	0.267589838	-0.480425356	0.076	0.111
37	ENSDARG00000009480	pdcl	1	0.360908276	0.334384738	0.177	0.15
38	ENSDARG00000009544	cldnb	1	0.05978754	-0.30284742	0.076	0.158
39	ENSDARG00000009640	psmb1	1	0.004520845	-0.299058621	0.127	0.275
40	ENSDARG00000009657	fgfr1op2	1	0.012715857	-0.296699644	0.025	0.114
41	ENSDARG00000009753	sf3b6	1	0.917229975	0.289186609	0.253	0.276
42	ENSDARG00000009978	icn	1	0.451278003	-0.349700743	0.43	0.457
43	ENSDARG00000010194	eif4bb	1	0.784785716	0.259889632	0.139	0.16
44	ENSDARG00000010246	prmt1	1	0.877163349	0.252603206	0.139	0.142
45	ENSDARG00000010625	clic2	1	0.009387084	0.355902132	0.139	0.067
46	ENSDARG00000010721	6-Sep	1	0.138185745	-0.308766313	0.063	0.115
47	ENSDARG00000010784	ppp1r12a	1	0.040651331	0.303019289	0.101	0.051
48	ENSDARG00000011166	cahz	1	0.222089516	0.506955038	0.127	0.088
49	ENSDARG00000011553	atp5pb	1	0.021954192	-0.256799448	0.342	0.482
50	ENSDARG00000011609	FOXK2	1	0.093999721	-0.270996746	0.063	0.125
51	ENSDARG00000011648	snrpd1	1	0.0659116	-0.309473039	0.076	0.15
52	ENSDARG00000011665	aldoaa	1	0.011144001	-0.44339796	0.266	0.409
53	ENSDARG00000012244	ube2e3	1	0.065641408	0.408183241	0.418	0.354
54	ENSDARG00000012591	pdcd10b	1	0.107190759	-0.258280324	0.063	0.123
55	ENSDARG00000012684	atp2b1a	1	0.011693941	-0.59857163	0.025	0.115
56	ENSDARG00000012777	nucks1b	1	0.249647421	-0.29490593	0.127	0.173
57	ENSDARG00000012874	snap23.1	1	0.490332985	0.321704387	0.152	0.132
58	ENSDARG00000012944	myhz2	1	0.509866244	-0.588023818	0.392	0.354
59	ENSDARG00000013044	ndufv2	1	0.002024781	-0.406671624	0.051	0.19
60	ENSDARG00000013443	atp6v1ba	1	0.683747015	0.266052079	0.101	0.091
61	ENSDARG00000013822	anapc16	1	0.069523612	-0.289599131	0.127	0.21
62	ENSDARG00000013963	mipb	1	0.985944981	-0.733371006	0.152	0.147
63	ENSDARG00000013966	psma6b	1	0.001202848	-0.524629416	0.076	0.226
64	ENSDARG00000013968	psap	1	0.129127955	-0.323139457	0.253	0.34
65	ENSDARG00000013979	ndfip1	1	0.128977324	-0.263627147	0.165	0.238
66	ENSDARG00000014013	lbr	1	0.055178739	0.307062083	0.139	0.082
67	ENSDARG00000014171	bloc1s1	1	0.040083689	-0.267871185	0.051	0.128
68	ENSDARG00000014287	eno2	1	0.084255091	-0.483768011	0.051	0.109
69	ENSDARG00000014313	atp5pf	1	0.020692264	-0.260967862	0.316	0.436
70	ENSDARG00000014803	cryba1l2	1	0.430745889	-0.572144207	0.089	0.109
71	ENSDARG00000015050	calm2b	1	0.069210501	-0.31688251	0.367	0.485
72	ENSDARG00000015201	pcmt	1	0.147653468	0.266084166	0.19	0.139
73	ENSDARG00000015310	pitpnbl	1	0.046259721	-0.330709702	0.038	0.106
74	ENSDARG00000015315	psmc5	1	0.01009179	-0.324100696	0.089	0.207
75	ENSDARG00000015355	fosl1a	1	0.25087105	0.358562798	0.101	0.07
76	ENSDARG00000015385	ndufs3	1	0.989952842	0.289028026	0.215	0.233
77	ENSDARG00000015445	lim2.4	1	0.192971146	-0.879646335	0.278	0.351
78	ENSDARG00000015551	fth1a	1	0.209738364	0.688830041	0.734	0.683
79	ENSDARG00000015554	zic2a	1	0.022931915	0.514802737	0.114	0.056
80	ENSDARG00000015649	rap2c	1	0.210130213	0.254458278	0.127	0.09
81	ENSDARG00000015866	apoa2	1	0.871465961	-0.341222435	0.747	0.795
82	ENSDARG00000016200	trib3	1	0.670446003	0.291904196	0.127	0.151
83	ENSDARG00000016771	tfa	1	0.502561552	-0.45646447	0.101	0.126
84	ENSDARG00000016783	srsf6b	1	0.269795187	0.355131262	0.19	0.155
85	ENSDARG00000016793	crybb1l2	1	0.827976975	-0.509615789	0.57	0.559
86	ENSDARG00000016855	sf3b5	1	0.700970212	0.334277914	0.114	0.137
87	ENSDARG00000017084	bud31	1	0.009141816	-0.434579477	0.114	0.241
88	ENSDARG00000017624	krt4	1	0.866764935	-0.330197655	0.658	0.669
89	ENSDARG00000017673	nova2	1	0.138034239	-0.324091405	0.215	0.29
90	ENSDARG00000017772	mdh1aa	1	0.131605779	-0.283820592	0.354	0.439
91	ENSDARG00000017781	hsd17b10	1	0.73050034	0.405516831	0.101	0.096
92	ENSDARG00000018145	mid1ip1l	1	0.721819521	0.276407735	0.177	0.167
93	ENSDARG00000018146	gpx1a	1	0.441673091	0.295971335	0.19	0.164
94	ENSDARG00000018174	gnai2a	1	0.080767649	-0.302093812	0.063	0.128
95	ENSDARG00000018404	krt18a.1	1	0.769599722	0.265072243	0.203	0.2
96	ENSDARG00000018478	agxtb	1	0.022085518	-0.581966417	0.038	0.125
97	ENSDARG00000018494	smn1	1	0.09599536	0.384951942	0.101	0.06
98	ENSDARG00000018637	sec61g	1	0.005402112	0.311365936	0.797	0.734
99	ENSDARG00000019335	hes6	1	0.209160812	0.332770367	0.127	0.089
100	ENSDARG00000019613	ip6k2b	1	0.561946788	0.264931692	0.215	0.199
101	ENSDARG00000019856	atp1a1b	1	0.664348526	-0.670275278	0.089	0.101
102	ENSDARG00000019902	rcvrn2	1	0.020257741	0.374702371	0.101	0.047
103	ENSDARG00000020232	eif6	1	0.079280055	-0.283615599	0.139	0.219
104	ENSDARG00000020261	rab2a	1	0.00720717	-0.322155452	0.177	0.328
105	ENSDARG00000020574	atp2a1	1	0.032667785	-0.501048065	0.304	0.434
106	ENSDARG00000020840	mcrs1	1	0.018912004	0.310732563	0.114	0.055
107	ENSDARG00000021143	rtn1b	1	0.307236544	-0.259387035	0.177	0.222
108	ENSDARG00000021252	cct6a	1	0.477518348	0.347694568	0.342	0.336
109	ENSDARG00000021443	zfp36l1b	1	0.760086507	0.25342118	0.139	0.133
110	ENSDARG00000021582	dynlrb1	1	0.106610812	-0.314673598	0.165	0.24
111	ENSDARG00000021973	st13	1	0.036875953	-0.283188061	0.089	0.179
112	ENSDARG00000022129	rbm4.3	1	0.015651791	-0.25734946	0.152	0.285
113	ENSDARG00000022650	cyp2ad3	1	0.933295651	0.364986811	0.19	0.192
114	ENSDARG00000023062	cyr61	1	0.200942436	1.06389445	0.127	0.089
115	ENSDARG00000023151	ucp1	1	0.162918002	-0.508697845	0.127	0.19
116	ENSDARG00000023174	fez1	1	0.17341479	-0.295930574	0.089	0.14
117	ENSDARG00000023190	kpna4	1	0.016291901	-0.305410609	0.025	0.111
118	ENSDARG00000023672	timm8a	1	0.34542686	0.300590151	0.152	0.122
119	ENSDARG00000023852	lsm4	1	0.364018671	0.35540751	0.203	0.169
120	ENSDARG00000023963	tpm4a	1	0.635189083	0.412916571	0.101	0.089
121	ENSDARG00000024433	pvalb4	1	0.104191721	-0.311495649	0.228	0.329
122	ENSDARG00000024548	cryba4	1	0.02404956	-0.790573976	0.595	0.75
123	ENSDARG00000024877	ptgr1	1	0.073262902	-0.350525792	0.076	0.145
124	ENSDARG00000025147	cd63	1	0.932653686	-0.287707996	0.405	0.401
125	ENSDARG00000025254	s100a10b	1	0.204232649	-0.255320396	0.228	0.292
126	ENSDARG00000025338	hagh	1	0.030155332	-0.298552681	0.051	0.134
127	ENSDARG00000025350	prdx2	1	0.208198937	0.407366352	0.595	0.576
128	ENSDARG00000025375	idh1	1	0.205851433	-0.29730155	0.089	0.136
129	ENSDARG00000025554	wdr83os	1	0.020561121	-0.33939078	0.089	0.192
130	ENSDARG00000025789	chd4b	1	0.929280037	0.304489537	0.152	0.158
131	ENSDARG00000026726	anxa1a	1	0.249446443	-0.314808033	0.291	0.354
132	ENSDARG00000026829	cotl1	1	0.005272833	0.362037802	0.329	0.205
133	ENSDARG00000026908	tmed2	1	0.034108231	-0.271177107	0.152	0.261
134	ENSDARG00000027063	arpc1b	1	0.070197621	0.570046859	0.127	0.073
135	ENSDARG00000027088	ptgdsb.1	1	0.209780648	-0.952503003	0.304	0.363
136	ENSDARG00000028119	sumo3a	1	0.174150625	0.290052504	0.367	0.316
137	ENSDARG00000028213	ttn.2	1	0.064449714	-0.275478467	0.127	0.217
138	ENSDARG00000029003	eif1axa	1	0.505363239	0.270387093	0.089	0.12
139	ENSDARG00000029069	tnni2a.4	1	0.548315717	-0.310255953	0.861	0.84
140	ENSDARG00000029072	klf6a	1	0.014418915	-0.46100841	0.114	0.229
141	ENSDARG00000029075	pfkfb4b	1	0.023230154	-0.332232344	0.152	0.263
142	ENSDARG00000029722	hmgb2a	1	0.871711148	0.282624301	0.354	0.4
143	ENSDARG00000030270	tnnt3a	1	0.61511846	0.297325489	0.127	0.114
144	ENSDARG00000030349	cryba2a	1	0.86606497	-0.442197594	0.418	0.394
145	ENSDARG00000030411	crygn2	1	0.447799408	-0.498592161	0.658	0.688
146	ENSDARG00000030694	atp6v1e1b	1	0.033525637	-0.335182781	0.152	0.252
147	ENSDARG00000031261	sap30bp	1	0.06561028	0.382449928	0.114	0.065
148	ENSDARG00000031343	rab6bb	1	0.662374023	0.253848561	0.127	0.115
149	ENSDARG00000031683	fosab	1	0.644218129	0.296583356	0.354	0.36
150	ENSDARG00000032575	ywhaz	1	0.142636834	-0.290443836	0.215	0.291
151	ENSDARG00000032705	foxg1b	1	0.259740317	0.346835012	0.101	0.07
152	ENSDARG00000032929	cryba1l1	1	0.422916261	-0.550785751	0.696	0.702
153	ENSDARG00000032997	rnf185	1	0.00030289	-0.522620924	0.063	0.236
154	ENSDARG00000033307	igf2b	1	0.149478178	0.251485607	0.114	0.071
155	ENSDARG00000033382	grifin	1	0.012504114	-0.94715661	0.038	0.135
156	ENSDARG00000033609	map1lc3a	1	0.001009026	-0.47892529	0.127	0.293
157	ENSDARG00000033614	rasgef1ba	1	0.345492582	0.328510283	0.241	0.213
158	ENSDARG00000033789	ndufb7	1	0.010908869	-0.359317116	0.152	0.291
159	ENSDARG00000034240	capza1a	1	0.145123774	0.36476191	0.291	0.239
160	ENSDARG00000034670	ube2e2	1	0.057710671	-0.294673378	0.076	0.154
161	ENSDARG00000034753	tspan3a	1	0.273312112	0.335616682	0.278	0.242
162	ENSDARG00000034852	nt5c2l1	1	0.053019115	0.667312576	0.127	0.073
163	ENSDARG00000035066	ubtf	1	0.190146114	-0.252030209	0.076	0.124
164	ENSDARG00000035256	eef2l2	1	0.075368702	-0.254162756	0.076	0.149
165	ENSDARG00000035519	histh1l	1	0.317271385	0.309239161	0.747	0.74
166	ENSDARG00000035549	uprt	1	0.038815304	-0.294765694	0.038	0.11
167	ENSDARG00000035678	zgc:91910	1	0.069708036	-0.273349739	0.114	0.194
168	ENSDARG00000035890	fuca1.1	1	0.186821691	-0.361587418	0.114	0.167
169	ENSDARG00000036073	cebpg	1	0.15833732	0.336669232	0.152	0.109
170	ENSDARG00000036577	atp6v0cb	1	0.071221014	-0.347487476	0.165	0.263
171	ENSDARG00000036675	hnrnpa1b	1	0.957976121	0.456539835	0.203	0.224
172	ENSDARG00000036785	si:ch211-226m16.2	1	0.301219393	0.28414202	0.101	0.074
173	ENSDARG00000037038	psmc6	1	0.104275544	-0.278750933	0.089	0.154
174	ENSDARG00000037318	ddost	1	0.87644316	0.298238753	0.114	0.114
175	ENSDARG00000037361	kdelr2b	1	0.015683472	-0.267214353	0.025	0.112
176	ENSDARG00000037402	lim2.3	1	0.134444786	-0.779877214	0.076	0.133
177	ENSDARG00000037790	pvalb8	1	0.306582295	-0.428738843	0.203	0.253
178	ENSDARG00000037870	actb2	1	0.009670595	0.39657624	0.924	0.916
179	ENSDARG00000037921	gng13b	1	0.0678403	0.848316245	0.114	0.065
180	ENSDARG00000038010	rac2	1	0.2000983	0.25246942	0.101	0.067
181	ENSDARG00000038068	ddx5	1	0.555153211	0.319489745	0.316	0.308
182	ENSDARG00000038439	fabp10a	1	0.856058711	-0.443568626	0.595	0.607
183	ENSDARG00000039150	lgmn	1	0.023993347	-0.444588567	0.101	0.205
184	ENSDARG00000039211	zgc:77439	1	0.072293726	-0.314752331	0.063	0.132
185	ENSDARG00000039493	naa20	1	0.4672588	0.313363684	0.228	0.209
186	ENSDARG00000039929	ckmt2b	1	0.024294538	-0.440978703	0.038	0.119
187	ENSDARG00000040009	palld	1	0.109194391	0.414056824	0.101	0.06
188	ENSDARG00000040021	ebag9	1	0.836087292	0.288091639	0.101	0.099
189	ENSDARG00000040121	psma2	1	0.03418539	-0.269497305	0.089	0.185
190	ENSDARG00000040158	cdc42l	1	0.049912531	-0.305058481	0.101	0.187
191	ENSDARG00000040295	apoeb	1	0.35880914	-0.347341596	0.127	0.168
192	ENSDARG00000040526	s1pr5a	1	0.000930148	0.348311219	0.101	0.033
193	ENSDARG00000040534	epcam	1	0.317582602	-0.267424216	0.177	0.226
194	ENSDARG00000040666	nifk	1	0.005298714	-0.265962548	0.013	0.112
195	ENSDARG00000040764	id1	1	0.169102366	-0.350876101	0.203	0.279
196	ENSDARG00000040971	zgc:92606	1	0.637927264	0.431048272	0.304	0.366
197	ENSDARG00000040988	tpi1b	1	0.042211977	-0.283847852	0.165	0.27
198	ENSDARG00000041051	mid1ip1a	1	0.626848283	-0.343171758	0.127	0.142
199	ENSDARG00000041155	morf4l1	1	0.012171107	-0.323649395	0.076	0.186
200	ENSDARG00000041314	ndufb9	1	0.00020343	-0.5503831	0.139	0.342
201	ENSDARG00000041339	zgc:92380	1	0.124731182	-0.365717176	0.051	0.104
202	ENSDARG00000041391	tmed10	1	0.023607261	-0.351285381	0.139	0.249
203	ENSDARG00000041400	ndufa3	1	0.003381138	-0.515478777	0.101	0.24
204	ENSDARG00000041505	itm2bb	1	0.090758739	-0.266159766	0.063	0.126
205	ENSDARG00000041569	ces2	1	0.846110201	-0.427832339	0.114	0.119
206	ENSDARG00000041623	mt2	1	0.487267146	0.734900389	0.278	0.256
207	ENSDARG00000041631	fam192a	1	0.004597309	0.352822814	0.165	0.08
208	ENSDARG00000041921	hsbp1b	1	0.498296765	0.314243994	0.291	0.286
209	ENSDARG00000041925	cryba2b	1	0.117116317	-0.759849674	0.557	0.653
210	ENSDARG00000042245	myl13	1	0.174510208	-0.364131362	0.076	0.127
211	ENSDARG00000042319	cdca4	1	0.020570967	-0.400949346	0.038	0.122
212	ENSDARG00000042708	tuba8l	1	0.266310724	0.362969465	0.203	0.171
213	ENSDARG00000042725	cebpb	1	0.658914457	0.35755342	0.228	0.221
214	ENSDARG00000042796	yy1a	1	0.16650426	0.357646259	0.165	0.12
215	ENSDARG00000042823	spcs2	1	0.003834995	-0.280602354	0.025	0.142
216	ENSDARG00000042876	abracl	1	0.980666813	0.255811149	0.114	0.12
217	ENSDARG00000042933	bloc1s6	1	0.399081617	0.269751255	0.367	0.335
218	ENSDARG00000042948	dnajc5aa	1	0.026155096	-0.368053474	0.038	0.121
219	ENSDARG00000042953	cyp2n13	1	0.436993559	0.400787426	0.114	0.091
220	ENSDARG00000042993	prss1	1	0.232787902	0.296951788	0.43	0.392
221	ENSDARG00000043483	otx5	1	0.008814138	0.564855543	0.101	0.042
222	ENSDARG00000043502	ccdc124	1	0.00350697	-0.359667493	0.038	0.161
223	ENSDARG00000043561	psmc1b	1	0.987429744	0.334853137	0.101	0.109
224	ENSDARG00000043857	ufm1	1	0.960324894	0.375267954	0.114	0.121
225	ENSDARG00000044092	atp5if1b	1	0.040156111	-0.273981157	0.342	0.472
226	ENSDARG00000044254	anxa3b	1	0.071318025	0.253771182	0.152	0.093
227	ENSDARG00000044332	zranb2	1	0.108618789	-0.256410289	0.063	0.121
228	ENSDARG00000045019	aamp	1	0.077982015	-0.260224337	0.127	0.209
229	ENSDARG00000045132	vdac1	1	0.014347836	-0.325817757	0.253	0.396
230	ENSDARG00000045143	hbbe2	1	0.220207161	0.297413132	0.19	0.142
231	ENSDARG00000045296	cops9	1	0.418424724	0.34547221	0.241	0.215
232	ENSDARG00000045513	taf3	1	0.403567839	0.266068521	0.127	0.102
233	ENSDARG00000045898	si:ch211-152c2.3	1	0.002068182	-0.741267723	0	0.108
234	ENSDARG00000045913	mrps10	1	0.040691868	-0.2883209	0.063	0.145
235	ENSDARG00000045914	si:ch211-51e12.7	1	0.293821833	-0.317564952	0.114	0.152
236	ENSDARG00000045928	psma4	1	0.048906718	-0.267396685	0.139	0.241
237	ENSDARG00000045947	hrc	1	0.128063137	-0.261340457	0.076	0.135
238	ENSDARG00000046030	zgc:110339	1	0.104744464	-0.635991123	0.114	0.186
239	ENSDARG00000051748	ccnd2a	1	0.172791316	0.330861572	0.139	0.097
240	ENSDARG00000052649	ube2ia	1	0.031489911	-0.250525923	0.076	0.168
241	ENSDARG00000052690	arrdc3a	1	0.702904869	0.363579432	0.19	0.189
242	ENSDARG00000052695	nr2f1a	1	0.207794857	-0.255080589	0.063	0.108
243	ENSDARG00000052728	sltm	1	0.032726852	-0.278532594	0.089	0.186
244	ENSDARG00000052842	ppifb	1	0.58332666	0.386293705	0.203	0.198
245	ENSDARG00000053097	hsf2	1	0.06312658	-0.391978452	0.076	0.145
246	ENSDARG00000053129	carhsp1	1	0.040039431	-0.413435756	0.089	0.173
247	ENSDARG00000053194	pdzd11	1	0.185273936	0.424886595	0.114	0.076
248	ENSDARG00000053254	mylpfa	1	0.500720003	-0.265585613	0.949	0.975
249	ENSDARG00000053381	plpp1a	1	0.152052025	0.345780275	0.152	0.107
250	ENSDARG00000053684	aldob	1	0.492819472	-0.302946826	0.785	0.735
251	ENSDARG00000053858	crip1	1	0.112213112	-0.26885005	0.139	0.22
252	ENSDARG00000053862	crygmx	1	0.292355581	-0.505384138	0.62	0.693
253	ENSDARG00000053864	elmsan1b	1	0.109596721	0.416345853	0.114	0.071
254	ENSDARG00000053875	cryba1b	1	0.282830522	-0.608876531	0.57	0.65
255	ENSDARG00000053973	fetub	1	0.260788994	-0.430294206	0.304	0.245
256	ENSDARG00000053979	chmp2a	1	0.020355262	-0.310396049	0.089	0.191
257	ENSDARG00000054442	cbx1b	1	0.549861733	0.290624445	0.165	0.145
258	ENSDARG00000054616	cldni	1	0.403968279	0.344166915	0.127	0.102
259	ENSDARG00000054777	si:dkey-46a10.3	1	0.151911797	0.312090351	0.203	0.15
260	ENSDARG00000054823	id3	1	0.133928814	-0.320781716	0.051	0.101
261	ENSDARG00000055120	ctsba	1	0.084727099	-0.580155016	0.177	0.266
262	ENSDARG00000055192	zgc:136930	1	0.568469484	0.320433617	0.418	0.416
263	ENSDARG00000055283	id2a	1	0.746936814	0.387331606	0.241	0.278
264	ENSDARG00000055504	si:ch211-212k18.7	1	0.133538176	-0.264632642	0.076	0.132
265	ENSDARG00000055514	icn2	1	0.243920444	-0.527306999	0.177	0.234
266	ENSDARG00000055536	otub1a	1	0.021291659	-0.342485759	0.038	0.122
267	ENSDARG00000055589	s100t	1	0.131066554	0.268525229	0.127	0.081
268	ENSDARG00000056138	sf3b1	1	0.11507223	-0.31633579	0.101	0.165
269	ENSDARG00000056498	crp2	1	0.26438424	-0.81035611	0.076	0.114
270	ENSDARG00000056511	arr3a	1	0.03371334	0.585587899	0.114	0.059
271	ENSDARG00000056549	vps26a	1	0.279398815	0.278497271	0.101	0.072
272	ENSDARG00000056744	ela2	1	0.320756985	0.432281992	0.152	0.211
273	ENSDARG00000056913	pcolcea	1	0.0040917	0.500834174	0.114	0.046
274	ENSDARG00000057026	ran	1	0.019778327	0.322020645	0.671	0.622
275	ENSDARG00000057460	crygm2d13	1	0.139811186	-0.777125962	0.405	0.473
276	ENSDARG00000057698	ctsd	1	0.185595008	-0.366951725	0.291	0.378
277	ENSDARG00000058128	msna	1	0.23329349	0.351394783	0.203	0.159
278	ENSDARG00000058354	selenot1a	1	0.105628888	-0.268392408	0.114	0.184
279	ENSDARG00000059367	mfap2	1	0.141617226	0.482100405	0.139	0.095
280	ENSDARG00000060199	mrpl18	1	0.298137607	0.256077826	0.076	0.121
281	ENSDARG00000061228	pfdn4	1	0.447758417	0.536712314	0.291	0.291
282	ENSDARG00000061490	u2surp	1	0.075532684	-0.322568599	0.114	0.193
283	ENSDARG00000061764	ahnak	1	0.614108014	0.263661113	0.127	0.155
284	ENSDARG00000062326	hmgn7	1	0.277242861	-0.269397508	0.418	0.473
285	ENSDARG00000062338	zeb2a	1	0.022916946	0.310534589	0.139	0.072
286	ENSDARG00000062382	snapin	1	0.048538498	-0.271344451	0.038	0.106
287	ENSDARG00000062568	mrpl2	1	0.072355918	-0.263532623	0.076	0.148
288	ENSDARG00000062590	pleca	1	0.423896844	0.297543918	0.101	0.139
289	ENSDARG00000067990	myhz1.1	1	0.755515826	-0.346890784	0.633	0.659
290	ENSDARG00000067997	myhz1.3	1	0.997856623	-0.486164981	0.228	0.227
291	ENSDARG00000068123	gkap1	1	0.009495796	-0.384835473	0.051	0.155
292	ENSDARG00000068401	yap1	1	0.156659386	0.314956639	0.139	0.096
293	ENSDARG00000068507	crybb1	1	0.451326978	-0.691374608	0.722	0.735
294	ENSDARG00000068708	ifrd1	1	0.969110669	0.31277392	0.177	0.195
295	ENSDARG00000068732	spry4	1	0.439150035	0.426691976	0.114	0.094
296	ENSDARG00000068974	lim2.1	1	0.61292469	-0.610133521	0.127	0.104
297	ENSDARG00000068995	h2afx1	1	0.223721485	-0.271913692	0.519	0.586
298	ENSDARG00000069118	ppp2r5eb	1	0.033917892	-0.282395583	0.038	0.114
299	ENSDARG00000069142	aars	1	0.865270773	0.261920067	0.127	0.144
300	ENSDARG00000069527	ube2g1b	1	0.509710995	0.405731734	0.114	0.099
301	ENSDARG00000069630	tat	1	0.151572878	-0.286789598	0.076	0.126
302	ENSDARG00000069801	crygm2d12	1	0.411298575	-0.400751637	0.582	0.625
303	ENSDARG00000069817	crygm2d8	1	0.441534793	-0.364689191	0.089	0.117
304	ENSDARG00000069827	crygm2d11	1	0.053310155	-0.376248964	0.139	0.231
305	ENSDARG00000069846	zgc:162944	1	0.033921135	-0.296601805	0.076	0.165
306	ENSDARG00000069855	pnisr	1	0.055354961	-0.330949127	0.063	0.136
307	ENSDARG00000069940	ppap2d	1	0.19810571	-0.296964524	0.063	0.109
308	ENSDARG00000069981	cspg5a	1	0.132458282	-0.44164219	0.076	0.132
309	ENSDARG00000070266	spock3	1	0.127133428	-0.386357785	0.076	0.134
310	ENSDARG00000070657	pa2g4b	1	0.746040223	0.285172242	0.152	0.176
311	ENSDARG00000070702	s100v2	1	0.018609523	-0.404028166	0.101	0.209
312	ENSDARG00000070844	gamt	1	0.545748597	-0.298377684	0.342	0.367
313	ENSDARG00000071015	pbxip1a	1	0.095331916	0.279410143	0.101	0.058
314	ENSDARG00000071046	bbip1	1	0.109717326	-0.270219989	0.051	0.105
315	ENSDARG00000071353	MGARP	1	0.117672033	-0.280703878	0.051	0.104
316	ENSDARG00000071626	ptgdsb.2	1	0.169629146	-0.961155998	0.127	0.186
317	ENSDARG00000073742	prss59.2	1	0.742622543	0.272415719	0.367	0.41
318	ENSDARG00000073750	crygm2d18	1	0.064558705	-0.311089941	0.089	0.172
319	ENSDARG00000073837	senp2	1	0.278413528	0.382965332	0.127	0.093
320	ENSDARG00000074001	crygmxl2	1	0.024494338	-0.31294519	0.127	0.241
321	ENSDARG00000074246	rab14	1	0.281356829	0.31998365	0.228	0.196
322	ENSDARG00000074378	junba	1	0.571911859	0.373838671	0.177	0.164
323	ENSDARG00000076223	SERP1	1	0.007930259	0.366647828	0.544	0.431
324	ENSDARG00000076386	epdl1	1	0.050275755	-0.450963462	0.089	0.172
325	ENSDARG00000076572	crygm2d7	1	0.028268203	-0.796679071	0.177	0.296
326	ENSDARG00000076790	crygm2d16	1	0.039030684	-0.537960333	0.291	0.403
327	ENSDARG00000076799	rnd3a	1	0.063892505	-0.28597666	0.051	0.12
328	ENSDARG00000076838	apom	1	0.213897039	-0.40041882	0.089	0.135
329	ENSDARG00000077256	nat8l	1	0.387023799	0.634584456	0.101	0.079
330	ENSDARG00000077264	wdr43	1	0.062711423	-0.277059376	0.101	0.184
331	ENSDARG00000077383	anxa11a	1	0.780726526	0.317263618	0.177	0.176
332	ENSDARG00000077473	mych	1	0.708285329	0.387054742	0.228	0.227
333	ENSDARG00000077726	nocta	1	0.066774821	0.261683097	0.177	0.118
334	ENSDARG00000077776	csnk2b	1	0.754081548	0.307805922	0.278	0.314
335	ENSDARG00000077777	tmsb4x	1	0.007361202	0.333097864	0.861	0.844
336	ENSDARG00000077811	sox11a	1	0.873016106	0.265320391	0.139	0.144
337	ENSDARG00000078619	pnp5a	1	0.06954144	-0.402260345	0.127	0.208
338	ENSDARG00000078785	tmem258	1	0.002305676	-0.360024343	0.139	0.304
339	ENSDARG00000078865	cxxc5a	1	0.216232233	-0.290767006	0.063	0.105
340	ENSDARG00000079274	prss59.1	1	0.245242458	0.554751334	0.304	0.258
341	ENSDARG00000079302	and2	1	0.288575831	0.275778717	0.101	0.072
342	ENSDARG00000079305	hbae3	1	0.042784385	0.488588246	0.278	0.198
343	ENSDARG00000079632	si:dkey-28b4.7	1	0.082778447	-0.276501748	0.101	0.176
344	ENSDARG00000080010	adh5	1	0.030776882	-0.377859672	0.215	0.323
345	ENSDARG00000086826	sult6b1	1	0.18026364	0.345681772	0.278	0.234
346	ENSDARG00000086856	stk35	1	0.130656282	-0.252259564	0.152	0.224
347	ENSDARG00000086917	crygm2d2	1	0.902934779	-0.372758033	0.759	0.755
348	ENSDARG00000087164	crygm2d4	1	0.223345091	-0.995782072	0.215	0.256
349	ENSDARG00000087301	crygm2d14	1	0.129831732	-0.276130668	0.051	0.103
350	ENSDARG00000087324	crygm2d1	1	0.674617583	-0.55618919	0.658	0.684
351	ENSDARG00000087390	hbbe1.3	1	0.871591011	0.377147676	0.241	0.25
352	ENSDARG00000087765	crygm2d10	1	0.097393	-0.699380628	0.532	0.635
353	ENSDARG00000088091	pfn1	1	0.995860043	0.304182604	0.633	0.668
354	ENSDARG00000088178	tp53inp2	1	0.069605664	0.399668437	0.139	0.085
355	ENSDARG00000088330	hbae1.1	1	0.299278701	0.463837911	0.165	0.129
356	ENSDARG00000088823	crygm2d3	1	0.423638193	-0.589967805	0.405	0.436
357	ENSDARG00000089124	hbae1.3	1	0.054026827	0.292516389	0.19	0.118
358	ENSDARG00000089413	mbpb	1	0.091859156	-0.279694894	0.063	0.128
359	ENSDARG00000089475	hbae1.1	1	0.427682942	0.489851058	0.139	0.115
360	ENSDARG00000089787	crebzf	1	0.19362987	0.290382878	0.228	0.181
361	ENSDARG00000090228	gsta.1	1	0.105608084	-0.257915677	0.127	0.201
362	ENSDARG00000090286	serpina1	1	0.046832598	-0.689788484	0.063	0.142
363	ENSDARG00000090428	ctrb1	1	0.197622462	0.301413651	0.443	0.408
364	ENSDARG00000090454	gnb1a	1	0.033158948	-0.297729572	0.241	0.356
365	ENSDARG00000090722	leg1.1	1	0.014694162	-0.376856637	0.038	0.133
366	ENSDARG00000090872	si:dkey-276j7.1	1	0.228521565	-0.259842427	0.19	0.24
367	ENSDARG00000091148	crygm2d20	1	0.242972317	-0.848564076	0.101	0.145
368	ENSDARG00000091996	tcnbb	1	0.153136245	-0.818327148	0.089	0.143
369	ENSDARG00000092033	si:dkey-239h2.3	1	0.406626089	0.310335733	0.278	0.259
370	ENSDARG00000092154	tex264a	1	0.008861118	-0.308668076	0.013	0.102
371	ENSDARG00000092283	cxl34b.11	1	0.029659254	0.393041186	0.127	0.067
372	ENSDARG00000092659	ppp3r1a	1	0.049234781	-0.338260735	0.051	0.124
373	ENSDARG00000092945	si:ch211-250g4.3	1	0.115123891	0.388847765	0.139	0.089
374	ENSDARG00000092947	cyt1	1	0.802552019	-0.336767776	0.759	0.786
375	ENSDARG00000093303	ifitm1	1	0.065149653	0.820966564	0.19	0.126
376	ENSDARG00000093448	mpc1	1	0.430137784	0.250527992	0.342	0.325
377	ENSDARG00000093584	zgc:193505	1	0.164136472	-0.409296067	0.089	0.146
378	ENSDARG00000093945	vma21	1	0.003735939	-0.446059628	0.076	0.209
379	ENSDARG00000094041	krt17	1	0.477977455	-0.544221024	0.203	0.239
380	ENSDARG00000094730	acbd7	1	0.10469753	0.262616469	0.127	0.078
381	ENSDARG00000095908	sat1a.2	1	0.193549939	0.264047018	0.241	0.193
382	ENSDARG00000096118	ost4	1	0.062313408	-0.305356678	0.063	0.132
383	ENSDARG00000096849	si:dkey-16p21.8	1	0.034758773	-0.358700728	0.19	0.303
384	ENSDARG00000097205	ulk2	1	0.42706542	0.308273118	0.177	0.155
385	ENSDARG00000097797	tomm6	1	0.048194776	-0.286528331	0.089	0.173
386	ENSDARG00000098108	dusp2	1	0.023302302	0.286885263	0.114	0.056
387	ENSDARG00000098361	nudcd3	1	0.101481467	-0.253270648	0.127	0.202
388	ENSDARG00000098368	aplp1	1	0.365117412	-0.388608831	0.089	0.117
389	ENSDARG00000098574	srsf11	1	0.823873408	0.274108753	0.177	0.178
390	ENSDARG00000098589	cyb5a	1	0.317172118	0.277353358	0.101	0.074
391	ENSDARG00000098591	tubb2b	1	0.507017462	0.300674484	0.329	0.306
392	ENSDARG00000098635	irf2bp2b	1	0.221691216	0.317626988	0.266	0.221
393	ENSDARG00000098671	prelid1a	1	0.079225408	-0.280059417	0.063	0.13
394	ENSDARG00000099200	zgc:123103	1	0.199690823	-0.378565469	0.089	0.141
395	ENSDARG00000099306	zgc:175088	1	0.200258314	-0.291887747	0.127	0.18
396	ENSDARG00000099313	naga	1	0.001688123	-0.426059478	0.013	0.132
397	ENSDARG00000099371	cygb1	1	0.010358805	0.398049588	0.101	0.043
398	ENSDARG00000099624	chmp1b	1	0.296033393	0.310242678	0.253	0.224
399	ENSDARG00000099672	capgb	1	0.308642014	0.307280704	0.127	0.096
400	ENSDARG00000099675	kdm4b	1	0.589386303	0.400484285	0.152	0.141
401	ENSDARG00000099744	gap43	1	0.73046512	0.285310638	0.127	0.118
402	ENSDARG00000100003	glulb	1	0.896946598	0.272436283	0.316	0.357
403	ENSDARG00000100114	sf3a3	1	0.116801521	0.314953883	0.127	0.082
404	ENSDARG00000100244	ebf3a	1	0.161361405	-0.391895602	0.063	0.114
405	ENSDARG00000100446	si:ch211-286o17.1	1	0.066181707	0.386859291	0.19	0.124
406	ENSDARG00000100825	calm3a	1	0.137286088	-0.484749022	0.114	0.175
407	ENSDARG00000100990	nme3	1	0.257797275	0.340917911	0.114	0.082
408	ENSDARG00000101127	map1lc3b	1	0.006554479	-0.256262895	0.177	0.325
409	ENSDARG00000101199	rbp4	1	0.862581449	0.53956248	0.405	0.466
410	ENSDARG00000101216	meaf6	1	0.077703645	-0.27531158	0.165	0.255
411	ENSDARG00000101324	apoa1b	1	0.381355231	-0.45339514	0.772	0.778
412	ENSDARG00000101362	mibp	1	0.081299045	0.425543699	0.139	0.086
413	ENSDARG00000101984	pde6gb	1	0.013302094	0.373121	0.101	0.044
414	ENSDARG00000102076	spink2.1	1	0.113478856	-0.273850124	0.101	0.167
415	ENSDARG00000102115	ndufc2	1	0.015079603	-0.40622575	0.114	0.229
416	ENSDARG00000102453	slc1a2b	1	0.046091743	-1.330771106	0.038	0.106
417	ENSDARG00000102558	pde6ha	1	0.201461185	-0.340007994	0.152	0.217
418	ENSDARG00000103163	tomm20a	1	0.042729903	-0.270140882	0.076	0.162
419	ENSDARG00000103543	gngt2b	1	0.012132899	0.412239897	0.228	0.131
420	ENSDARG00000103747	cav1	1	0.115220052	0.290807897	0.127	0.081
421	ENSDARG00000103824	hint1	1	0.728533734	0.255342097	0.203	0.197
422	ENSDARG00000103922	bod1	1	0.079953907	0.361399583	0.114	0.067
423	ENSDARG00000103980	ets2	1	0.203342389	0.382721735	0.152	0.11
424	ENSDARG00000104030	taf12	1	0.161343873	0.278052914	0.329	0.277
425	ENSDARG00000104077	fcer1gl	1	0.083510228	0.469830463	0.101	0.056
426	ENSDARG00000104181	tmsb1	1	0.122974191	-0.300672882	0.291	0.384
427	ENSDARG00000104353	nop58	1	0.238545282	-0.29689494	0.127	0.172
428	ENSDARG00000104359	anxa1c	1	0.200560798	-0.496942704	0.089	0.138
429	ENSDARG00000104517	uqcr10	1	0.101517884	-0.263752402	0.228	0.311
430	ENSDARG00000104674	cct2	1	0.395756589	0.297641358	0.354	0.339
431	ENSDARG00000104945	sncb	1	0.102399559	-0.3290796	0.127	0.201
432	ENSDARG00000105117	sdad1	1	0.856737768	0.314198765	0.139	0.137
433	ENSDARG00000105154	creg1	1	0.722420937	0.534452231	0.228	0.268
434	ENSDARG00000109337	nanos1	1	0.13782603	-0.25731854	0.076	0.136
435	ENSDARG00000109861	BX545855.1	1	0.69623044	-0.594446026	0.658	0.661
436	ENSDARG00000111240	dhrs13a.2	1	0.343349135	-0.478660183	0.076	0.106
437	ENSDARG00000112931	ndufaf3	1	0.986944868	0.268524333	0.114	0.121
438	ENSDARG00000113899	zgc:77650	1	0.191434796	0.304785937	0.127	0.089
439	ENSDARG00000114730	CABZ01113192.1	1	0.185553296	0.254513173	0.101	0.066
440	ENSDARG00000115405	hbbe1.2	1	0.060824657	0.331745397	0.215	0.14
441	ENSDARG00000115701	crygm2d9	1	0.128654826	-0.380467143	0.051	0.103
442	ENSDARG00000116164	crygm2d8	1	0.23366688	-0.616208751	0.367	0.434
