# Supplementary material for: Cell-type-specific responses to the microbiota across all tissues of the larval zebrafish
Source: Cell Rep. Author manuscript; Available in PMC 2023 Oct 23. (PMC10423310; doi:10.1016/j.celrep.2023.112095)
Supplement: MMC23 [file NIHMS1880944-supplement-MMC23.zip › DataS17/Figure6_PanelF_subcluster_GeneLists/subcluster26.tsv]

	gene	gene_NAME	p_val_adj	p_val	avg_logFC	pct.1	pct.2
1	ENSDARG00000096118	ost4	4.96E-144	2.25E-148	2.078730435	0.988	0.117
2	ENSDARG00000060637	clstn2	0.105375403	4.78E-06	0.524451342	0.106	0.025
3	ENSDARG00000074613	si:ch211-240l19.6	0.812938805	3.69E-05	0.776835247	0.118	0.035
4	ENSDARG00000045834	si:dkey-14d8.7	0.907823069	4.12E-05	0.74248447	0.106	0.029
5	ENSDARG00000000069	dap	1	0.037885004	0.314324452	0.247	0.17
6	ENSDARG00000000489	upf3b	1	0.03059565	-0.282616798	0.035	0.109
7	ENSDARG00000000503	stx1b	1	0.060540039	0.264256714	0.212	0.144
8	ENSDARG00000000563	ttn.1	1	0.886495998	0.300423534	0.224	0.228
9	ENSDARG00000001057	bysl	1	0.000706216	-0.256579726	0.047	0.199
10	ENSDARG00000003189	psmd1	1	0.073528381	-0.25328838	0.082	0.153
11	ENSDARG00000003203	rhcga	1	0.041099399	-1.144660602	0.071	0.146
12	ENSDARG00000003216	anxa2a	1	0.026124864	-0.334199142	0.094	0.196
13	ENSDARG00000003469	neurod4	1	8.55E-05	0.808342641	0.118	0.036
14	ENSDARG00000003808	aqp3a	1	0.17644364	0.563723889	0.165	0.12
15	ENSDARG00000003860	cbx3a	1	0.558747644	0.277250542	0.165	0.212
16	ENSDARG00000003931	cndp2	1	0.056704045	0.505798463	0.106	0.058
17	ENSDARG00000004034	arhgdig	1	0.006401443	-0.38085164	0.059	0.169
18	ENSDARG00000004297	irf2bpl	1	0.587575089	0.348220085	0.129	0.118
19	ENSDARG00000005220	pdcd6	1	0.015564784	-0.266562851	0.035	0.122
20	ENSDARG00000005423	pgam1a	1	0.179090289	-0.421693558	0.082	0.132
21	ENSDARG00000005945	sart1	1	0.899291531	0.334912337	0.118	0.12
22	ENSDARG00000006588	zgc:111983	1	0.437114722	-0.602862063	0.106	0.131
23	ENSDARG00000007275	si:ch211-251b21.1	1	0.028642081	-1.039332453	0.2	0.303
24	ENSDARG00000007276	ela3l	1	0.336187143	1.11891552	0.2	0.176
25	ENSDARG00000007438	ube2ib	1	0.817317616	0.256524561	0.224	0.229
26	ENSDARG00000007576	crybb1l1	1	0.097442139	-0.512329693	0.376	0.483
27	ENSDARG00000007682	ppdpfa	1	0.183145824	-0.386840938	0.118	0.168
28	ENSDARG00000007693	nfkbiab	1	0.042865079	0.542799372	0.376	0.313
29	ENSDARG00000007818	palm1b	1	0.15044841	-0.304754067	0.082	0.134
30	ENSDARG00000007863	tra2a	1	0.404405973	0.283337025	0.224	0.203
31	ENSDARG00000007960	hnrnpaba	1	0.080365749	0.305811381	0.529	0.493
32	ENSDARG00000008097	srsf9	1	0.103084537	0.449247096	0.2	0.151
33	ENSDARG00000008188	sf1	1	0.194163236	0.365836589	0.141	0.103
34	ENSDARG00000008936	sec11a	1	0.065729005	0.297568841	0.165	0.106
35	ENSDARG00000009153	pla2g1b	1	0.000139104	0.881338507	0.141	0.051
36	ENSDARG00000009336	aif1l	1	0.087726025	0.258555532	0.141	0.089
37	ENSDARG00000009544	cldnb	1	0.967729726	0.486925204	0.153	0.157
38	ENSDARG00000009553	gng3	1	0.144517284	0.262890863	0.294	0.228
39	ENSDARG00000009657	fgfr1op2	1	0.000965824	-0.325947179	0	0.114
40	ENSDARG00000009830	hdlbpa	1	0.560833243	0.384202344	0.282	0.275
41	ENSDARG00000009871	snrpc	1	0.617764495	0.292993791	0.118	0.108
42	ENSDARG00000009978	icn	1	0.837022898	0.335802093	0.447	0.457
43	ENSDARG00000010965	psma8	1	0.616147253	0.262862712	0.188	0.234
44	ENSDARG00000011545	arrb2b	1	0.689313339	0.278734437	0.129	0.123
45	ENSDARG00000011640	syt5b	1	0.182776702	0.560817007	0.106	0.072
46	ENSDARG00000012078	meis1b	1	0.085509945	-0.287621546	0.118	0.194
47	ENSDARG00000012458	zgc:77849	1	0.584560249	0.42873391	0.294	0.306
48	ENSDARG00000012684	atp2b1a	1	0.348579762	-0.310329822	0.082	0.114
49	ENSDARG00000012944	myhz2	1	0.173725287	-0.962715308	0.282	0.356
50	ENSDARG00000013044	ndufv2	1	0.45863785	0.321732869	0.2	0.188
51	ENSDARG00000013856	amy2a	1	0.295447229	0.855257681	0.118	0.091
52	ENSDARG00000013863	fam133b	1	0.161901498	-0.275774201	0.176	0.242
53	ENSDARG00000013963	mipb	1	0.084325523	-0.906343558	0.082	0.148
54	ENSDARG00000014053	olfm1b	1	0.011159753	0.363958847	0.247	0.15
55	ENSDARG00000014196	myl1	1	0.120496546	-0.326008216	0.306	0.401
56	ENSDARG00000014230	dlst	1	0.02836151	-0.330079203	0.141	0.242
57	ENSDARG00000014287	eno2	1	0.079802505	0.267659554	0.165	0.107
58	ENSDARG00000014506	tmem126a	1	0.610096409	0.362145305	0.118	0.106
59	ENSDARG00000014690	rps4x	1	0.00025188	-0.254347054	0.906	0.949
60	ENSDARG00000014692	znf622	1	0.309883746	0.406923308	0.106	0.08
61	ENSDARG00000014914	lamp2	1	0.773487248	0.301389078	0.106	0.122
62	ENSDARG00000015050	calm2b	1	0.531714008	0.253727488	0.459	0.484
63	ENSDARG00000015314	zc4h2	1	0.232870023	0.345122189	0.259	0.222
64	ENSDARG00000015315	psmc5	1	0.095130654	-0.254912161	0.129	0.206
65	ENSDARG00000015325	u2af1	1	0.086565989	0.447256793	0.224	0.169
66	ENSDARG00000015422	ppil1	1	0.026822246	-0.279017204	0.035	0.111
67	ENSDARG00000015445	lim2.4	1	0.169907118	-0.906344237	0.282	0.351
68	ENSDARG00000015551	fth1a	1	0.087171831	0.426923149	0.6	0.685
69	ENSDARG00000015709	hsd17b12a	1	0.017092086	-0.281178183	0.024	0.104
70	ENSDARG00000015790	atp1b3a	1	0.516593787	-0.255644747	0.094	0.114
71	ENSDARG00000016173	cct3	1	0.003840346	-0.354533492	0.165	0.32
72	ENSDARG00000016598	ckmt1	1	0.316842541	0.319445843	0.106	0.08
73	ENSDARG00000016771	tfa	1	0.911076344	0.271089931	0.129	0.126
74	ENSDARG00000016783	srsf6b	1	0.032171471	-0.28721153	0.071	0.157
75	ENSDARG00000016793	crybb1l2	1	0.070188553	-0.489809762	0.459	0.561
76	ENSDARG00000017314	CELA1 (1 of many)	1	0.585557713	1.150592247	0.353	0.36
77	ENSDARG00000017320	f11r.1	1	0.746211918	0.391992718	0.129	0.128
78	ENSDARG00000017445	eif3i	1	0.005808727	-0.327590107	0.306	0.455
79	ENSDARG00000017490	cel.1	1	0.000568202	0.975886851	0.165	0.071
80	ENSDARG00000017624	krt4	1	0.866550467	-0.695429837	0.694	0.668
81	ENSDARG00000017843	srsf1b	1	0.102726235	-0.300169407	0.059	0.114
82	ENSDARG00000017891	tcp1	1	0.005751821	-0.292571719	0.153	0.306
83	ENSDARG00000018124	psmd3	1	0.001233304	-0.32912962	0.035	0.169
84	ENSDARG00000018146	gpx1a	1	0.22855885	-0.399713695	0.118	0.165
85	ENSDARG00000018174	gnai2a	1	0.572130985	0.252508043	0.141	0.127
86	ENSDARG00000018263	pdia2	1	8.38E-05	0.429826462	0.106	0.03
87	ENSDARG00000018425	ddx61	1	0.965428336	0.330819137	0.153	0.17
88	ENSDARG00000018426	aldh7a1	1	0.054951146	-0.27049417	0.118	0.204
89	ENSDARG00000018478	agxtb	1	0.646664018	0.292456922	0.141	0.124
90	ENSDARG00000018602	rab5aa	1	0.002739806	-0.285557279	0.012	0.118
91	ENSDARG00000018618	cpsf6	1	0.008619374	-0.334775038	0.059	0.167
92	ENSDARG00000018903	aimp2	1	0.247307919	0.287997531	0.141	0.214
93	ENSDARG00000018914	hnrnpk	1	0.207624979	0.326332924	0.235	0.198
94	ENSDARG00000018985	castor2	1	0.050961327	-0.274436473	0.082	0.164
95	ENSDARG00000019332	ndufb4	1	0.392986443	0.253860241	0.365	0.34
96	ENSDARG00000019398	psma6a	1	0.403720146	0.352812766	0.094	0.133
97	ENSDARG00000019417	gadd45ga	1	0.35120234	0.426522141	0.106	0.08
98	ENSDARG00000019856	atp1a1b	1	0.016881248	-0.988492874	0.024	0.102
99	ENSDARG00000020007	col1a2	1	0.036256307	-0.333859807	0.059	0.141
100	ENSDARG00000020258	ewsr1a	1	0.070464796	-0.300043849	0.047	0.109
101	ENSDARG00000020465	ewsr1b	1	0.247791214	0.285323061	0.188	0.154
102	ENSDARG00000020708	mdkb	1	0.81039915	-0.457984538	0.341	0.348
103	ENSDARG00000020926	creb3l3l	1	0.162687319	0.323239442	0.247	0.201
104	ENSDARG00000021113	ptmaa	1	0.153019909	0.31052559	0.647	0.655
105	ENSDARG00000021143	rtn1b	1	0.121631461	0.411315497	0.282	0.221
106	ENSDARG00000021339	cpa5	1	0.237603471	0.959412911	0.165	0.129
107	ENSDARG00000021343	wsb1	1	0.515286496	0.382609944	0.094	0.123
108	ENSDARG00000021443	zfp36l1b	1	0.964733267	0.304813313	0.129	0.133
109	ENSDARG00000021647	gnai1	1	0.161992362	0.343512789	0.165	0.122
110	ENSDARG00000021806	zfp36l2	1	0.141922005	-0.271184876	0.059	0.108
111	ENSDARG00000022165	mgst1.2	1	0.049803779	-0.321346579	0.118	0.201
112	ENSDARG00000022176	IGLON5	1	0.080006126	-0.474088251	0.047	0.104
113	ENSDARG00000023290	fabp3	1	0.052150594	0.263289994	0.576	0.517
114	ENSDARG00000023394	slc37a2	1	0.710674438	0.272608559	0.118	0.112
115	ENSDARG00000024195	znf395b	1	0.733671868	0.341712457	0.212	0.255
116	ENSDARG00000024314	herpud1	1	0.022728243	0.349388019	0.118	0.06
117	ENSDARG00000024433	pvalb4	1	0.514711165	-0.411321783	0.365	0.327
118	ENSDARG00000024540	tspan36	1	0.106535987	-0.410414336	0.106	0.174
119	ENSDARG00000024548	cryba4	1	0.830248927	-0.487238019	0.729	0.748
120	ENSDARG00000025091	ezrb	1	0.807364372	0.260541602	0.094	0.11
121	ENSDARG00000025147	cd63	1	0.038643005	-0.508289576	0.282	0.403
122	ENSDARG00000025254	s100a10b	1	0.264655683	-0.292766743	0.247	0.292
123	ENSDARG00000025348	igfbp5b	1	0.007728536	-0.583904552	0.024	0.119
124	ENSDARG00000026582	iscub	1	0.018003301	-0.321243821	0.035	0.119
125	ENSDARG00000026726	anxa1a	1	0.370579942	-0.531422398	0.318	0.354
126	ENSDARG00000026766	bcl2l10	1	0.196804897	0.259279449	0.141	0.101
127	ENSDARG00000026908	tmed2	1	0.018812227	0.284825279	0.353	0.258
128	ENSDARG00000027236	rs1a	1	0.005674071	1.367617831	0.129	0.059
129	ENSDARG00000027249	btg1	1	0.370147196	0.272167039	0.541	0.573
130	ENSDARG00000027355	slc25a4	1	0.037083356	-0.369055308	0.071	0.149
131	ENSDARG00000027984	gstz1	1	0.06254786	-0.254558001	0.118	0.203
132	ENSDARG00000028017	tp53inp1	1	0.010075725	-0.298686993	0.059	0.168
133	ENSDARG00000028213	ttn.2	1	0.720699974	0.567727799	0.224	0.216
134	ENSDARG00000029069	tnni2a.4	1	0.659412647	-0.372533701	0.859	0.84
135	ENSDARG00000030349	cryba2a	1	0.013340213	-0.502995871	0.259	0.397
136	ENSDARG00000030411	crygn2	1	0.216064902	-0.61026781	0.588	0.689
137	ENSDARG00000030915	cpa1	1	0.005036486	0.875299854	0.129	0.059
138	ENSDARG00000030949	srprb	1	0.672999844	0.252325811	0.224	0.219
139	ENSDARG00000031819	eif4ebp2	1	0.023327898	-0.262751176	0.188	0.307
140	ENSDARG00000032575	ywhaz	1	0.090915046	0.315699563	0.353	0.288
141	ENSDARG00000032866	erh	1	0.009173799	-0.273686575	0.188	0.338
142	ENSDARG00000032929	cryba1l1	1	0.786263101	-0.501936329	0.682	0.702
143	ENSDARG00000032985	mrpl27	1	0.007534516	-0.273892739	0.024	0.117
144	ENSDARG00000033009	h3f3c	1	0.100331147	0.269642525	0.565	0.522
145	ENSDARG00000033382	grifin	1	0.62344237	-0.546563255	0.118	0.133
146	ENSDARG00000033466	tagln2	1	0.033190513	-0.449069361	0.059	0.139
147	ENSDARG00000033647	smarcb1a	1	0.528372704	0.250028505	0.094	0.123
148	ENSDARG00000034240	capza1a	1	0.105165952	-0.300462267	0.165	0.241
149	ENSDARG00000034344	pcdh19	1	0.043457054	0.566309756	0.118	0.064
150	ENSDARG00000034668	celf3a	1	0.120106628	0.361314896	0.118	0.075
151	ENSDARG00000034670	ube2e2	1	0.071705436	0.379638865	0.212	0.152
152	ENSDARG00000035256	eef2l2	1	0.004078822	0.489091814	0.247	0.146
153	ENSDARG00000035519	histh1l	1	0.139115747	0.278159012	0.765	0.739
154	ENSDARG00000035557	gabarapa	1	0.247273979	0.45425668	0.282	0.26
155	ENSDARG00000035622	xbp1	1	0.183376829	0.401260166	0.318	0.275
156	ENSDARG00000035809	col1a1b	1	0.041425218	-0.286802575	0.035	0.102
157	ENSDARG00000036036	mdka	1	0.142242072	-0.91134172	0.129	0.19
158	ENSDARG00000036040	atg13	1	0.486013165	0.277080024	0.176	0.16
159	ENSDARG00000036080	cd81a	1	0.040777796	-0.257831716	0.306	0.429
160	ENSDARG00000036299	nucb2a	1	0.177600573	-0.275578894	0.071	0.117
161	ENSDARG00000036456	anxa4	1	0.384908875	0.514917761	0.247	0.229
162	ENSDARG00000036577	atp6v0cb	1	0.015483995	0.488948768	0.365	0.259
163	ENSDARG00000036584	st8sia5	1	0.004665497	0.351218083	0.106	0.043
164	ENSDARG00000036832	cyt1l	1	0.667316893	-0.588699286	0.306	0.318
165	ENSDARG00000036834	krt92	1	0.346503486	0.528626979	0.141	0.114
166	ENSDARG00000036840	krt15	1	0.002946943	-0.436333803	0.118	0.272
167	ENSDARG00000037020	kif1b	1	0.089643877	0.295956065	0.106	0.062
168	ENSDARG00000037116	cxcl12a	1	0.073196556	-0.94841576	0.047	0.108
169	ENSDARG00000037402	lim2.3	1	0.153204159	-0.857194229	0.082	0.133
170	ENSDARG00000037559	uba1	1	0.046200687	-0.273116077	0.059	0.134
171	ENSDARG00000038153	lgals2b	1	0.404809219	-0.380520123	0.188	0.222
172	ENSDARG00000038608	sdhc	1	0.001806548	-0.26672419	0.118	0.279
173	ENSDARG00000038695	elavl1a	1	0.215661694	0.306133823	0.141	0.104
174	ENSDARG00000038900	acadm	1	0.000843405	-0.308939365	0.059	0.209
175	ENSDARG00000039647	slc6a1b	1	0.419537669	-0.323774045	0.118	0.09
176	ENSDARG00000039730	zgc:112160	1	0.70269411	1.197270792	0.165	0.163
177	ENSDARG00000039929	ckmt2b	1	0.424896744	0.30997503	0.141	0.118
178	ENSDARG00000040059	gbp	1	0.870501592	0.284702415	0.224	0.253
179	ENSDARG00000040282	zgc:92590	1	0.000417009	0.703284722	0.106	0.035
180	ENSDARG00000040401	slc25a20	1	0.072993449	0.407925205	0.129	0.081
181	ENSDARG00000040440	snrpd2	1	0.107584311	0.560771931	0.259	0.216
182	ENSDARG00000040565	ckmb	1	0.094540071	-0.459615754	0.471	0.585
183	ENSDARG00000040607	rtf2	1	0.7645054	0.281649365	0.141	0.14
184	ENSDARG00000040764	id1	1	0.008453548	-0.571522205	0.153	0.28
185	ENSDARG00000041051	mid1ip1a	1	0.254988172	-0.771800986	0.106	0.143
186	ENSDARG00000041339	zgc:92380	1	0.880949694	0.466132842	0.106	0.103
187	ENSDARG00000041391	tmed10	1	0.386824599	0.254960833	0.271	0.246
188	ENSDARG00000041569	ces2	1	0.810942415	-0.254116521	0.129	0.118
189	ENSDARG00000041607	eif4ebp3l	1	0.022050051	-0.417523761	0.259	0.378
190	ENSDARG00000041623	mt2	1	0.063547751	-0.85319331	0.165	0.258
191	ENSDARG00000041720	arpc5la	1	0.008364954	0.311697845	0.106	0.046
192	ENSDARG00000041925	cryba2b	1	0.088347147	-0.562837477	0.553	0.653
193	ENSDARG00000042620	gstr	1	0.039189814	-0.341263929	0.129	0.225
194	ENSDARG00000042823	spcs2	1	0.06861712	0.293271378	0.2	0.139
195	ENSDARG00000042864	rpl7l1	1	0.003111806	-0.331390134	0.035	0.151
196	ENSDARG00000042874	phlda2	1	0.355411232	0.484331516	0.071	0.107
197	ENSDARG00000042905	rpl10a	1	0.001849012	-0.251948405	0.953	0.936
198	ENSDARG00000042993	prss1	1	0.610445452	1.182739566	0.376	0.393
199	ENSDARG00000043081	ctsz	1	0.019325592	-0.330285355	0.047	0.137
200	ENSDARG00000043665	glrx5	1	0.671822922	0.328918136	0.129	0.123
201	ENSDARG00000043722	cpa4	1	0.002899445	0.589109326	0.106	0.041
202	ENSDARG00000043864	nptnb	1	0.013424759	0.279144728	0.106	0.048
203	ENSDARG00000044056	ahi1	1	0.029905003	0.343786676	0.118	0.062
204	ENSDARG00000044125	txn	1	0.503153471	0.394645046	0.082	0.11
205	ENSDARG00000044625	pcf11	1	0.016138587	-0.258846302	0.047	0.141
206	ENSDARG00000044684	rbp4l	1	0.757634861	-0.457722603	0.224	0.213
207	ENSDARG00000045019	aamp	1	0.01110247	-0.257711052	0.094	0.21
208	ENSDARG00000045143	hbbe2	1	0.588979981	0.250069555	0.118	0.143
209	ENSDARG00000045402	commd3	1	0.197528176	0.310924603	0.153	0.113
210	ENSDARG00000045442	cpb1	1	0.003684898	0.75878964	0.165	0.08
211	ENSDARG00000045618	clta	1	0.335505588	0.283102186	0.224	0.19
212	ENSDARG00000045776	cnbpa	1	0.003055726	-0.319600619	0.212	0.385
213	ENSDARG00000045835	si:dkey-14d8.6	1	0.048336365	1.231394693	0.176	0.117
214	ENSDARG00000045877	ube2nb	1	0.85043408	0.289651519	0.153	0.154
215	ENSDARG00000045898	si:ch211-152c2.3	1	0.032263677	-0.589340179	0.035	0.107
216	ENSDARG00000045913	mrps10	1	0.001565822	-0.338936601	0.024	0.146
217	ENSDARG00000045929	oaz2a	1	0.095760099	-0.275456697	0.047	0.102
218	ENSDARG00000045979	zgc:153704	1	0.000597909	-1.213522351	0.012	0.143
219	ENSDARG00000046143	prkab1b	1	0.005855129	-0.274052527	0.024	0.122
220	ENSDARG00000051800	fnbp4	1	0.016212175	0.43800618	0.2	0.123
221	ENSDARG00000051956	isca1	1	0.001045357	-0.354700054	0.012	0.135
222	ENSDARG00000051986	ndufs8a	1	0.215222075	0.359161044	0.153	0.118
223	ENSDARG00000052578	c6ast4	1	0.081236249	0.849185887	0.141	0.091
224	ENSDARG00000052673	sept7b	1	0.248668216	0.316188947	0.129	0.098
225	ENSDARG00000052769	glrbb	1	0.003912927	0.300934184	0.129	0.056
226	ENSDARG00000053152	pcmtd1	1	0.028480475	0.537841603	0.188	0.12
227	ENSDARG00000053381	plpp1a	1	0.073768895	-0.261245945	0.047	0.109
228	ENSDARG00000053395	cdkn2aipnl	1	0.005221612	-0.26941993	0.024	0.125
229	ENSDARG00000053753	mff	1	0.46747581	0.275754459	0.118	0.099
230	ENSDARG00000053858	crip1	1	0.265197532	-0.308631614	0.165	0.22
231	ENSDARG00000053862	crygmx	1	0.602157311	-0.405289998	0.659	0.693
232	ENSDARG00000053875	cryba1b	1	0.242227459	-0.616260409	0.6	0.65
233	ENSDARG00000053912	fbl	1	0.027893967	-0.256232548	0.094	0.188
234	ENSDARG00000054058	h1fx	1	0.381417525	0.283589478	0.4	0.386
235	ENSDARG00000054804	anp32e	1	0.228929982	0.473627941	0.282	0.25
236	ENSDARG00000054823	id3	1	0.046226381	-0.339293108	0.035	0.101
237	ENSDARG00000055283	id2a	1	0.018579394	0.291431962	0.376	0.275
238	ENSDARG00000055389	si:dkey-67c22.2	1	0.339002522	0.25553452	0.129	0.177
239	ENSDARG00000055416	serpinb1	1	0.359202549	0.370185805	0.141	0.116
240	ENSDARG00000055514	icn2	1	0.080261768	-0.63958372	0.153	0.234
241	ENSDARG00000056004	sprn	1	0.065532154	0.376661721	0.106	0.06
242	ENSDARG00000056108	ndufa4	1	0.015391354	0.348479683	0.106	0.049
243	ENSDARG00000056141	coq10b	1	0.951556814	0.284714229	0.129	0.138
244	ENSDARG00000056479	rab1bb	1	0.064367986	0.304304938	0.118	0.068
245	ENSDARG00000056744	ela2	1	0.666595008	0.933411801	0.212	0.21
246	ENSDARG00000056765	ela2l	1	0.307120142	1.195036708	0.271	0.247
247	ENSDARG00000057378	selenou1a	1	0.063470737	-0.320028089	0.071	0.14
248	ENSDARG00000057460	crygm2d13	1	0.644932566	-0.569964205	0.435	0.473
249	ENSDARG00000057698	ctsd	1	0.614609543	-0.357702645	0.353	0.377
250	ENSDARG00000057882	arpc3	1	0.246888433	0.331266077	0.341	0.314
251	ENSDARG00000057940	dido1	1	0.009294976	-0.39312422	0.059	0.166
252	ENSDARG00000058000	cep350	1	0.000718431	0.432540251	0.106	0.037
253	ENSDARG00000058044	rab1ba	1	0.807501139	0.291067188	0.106	0.105
254	ENSDARG00000058117	snap25b	1	0.071899638	0.321480889	0.247	0.172
255	ENSDARG00000058371	krt5	1	0.236706243	-0.261879755	0.635	0.717
256	ENSDARG00000058454	dynll1	1	0.579299018	0.319612531	0.388	0.408
257	ENSDARG00000058660	ilf3a	1	0.002359824	0.56107446	0.118	0.048
258	ENSDARG00000059654	eif3ba	1	0.000662507	-0.379143377	0.188	0.387
259	ENSDARG00000059725	hypk	1	0.546949316	0.302114906	0.235	0.224
260	ENSDARG00000059906	sdc4	1	0.265031071	0.53987736	0.235	0.317
261	ENSDARG00000060199	mrpl18	1	0.885098753	0.306129625	0.118	0.12
262	ENSDARG00000060350	apoda.2	1	0.089182497	1.087440311	0.235	0.179
263	ENSDARG00000061228	pfdn4	1	0.00014821	-0.42911584	0.094	0.294
264	ENSDARG00000061764	ahnak	1	0.824500601	0.508480833	0.153	0.154
265	ENSDARG00000062326	hmgn7	1	0.034034216	0.282009621	0.529	0.471
266	ENSDARG00000062568	mrpl2	1	0.000402149	-0.39298494	0.012	0.149
267	ENSDARG00000062590	pleca	1	0.794205988	0.282896693	0.141	0.138
268	ENSDARG00000063344	fam162a	1	0.937712655	0.307207831	0.118	0.122
269	ENSDARG00000063572	perp	1	0.070859792	-0.265622266	0.094	0.167
270	ENSDARG00000063626	ddx21	1	0.001783764	-0.314101504	0.271	0.419
271	ENSDARG00000063914	mt-nd3	1	0.025697787	-0.336179846	0.259	0.397
272	ENSDARG00000063921	mt-nd5	1	0.621188494	0.381259343	0.2	0.185
273	ENSDARG00000067981	zgc:103697	1	0.291595827	0.251848846	0.129	0.1
274	ENSDARG00000067990	myhz1.1	1	0.882976875	0.639697344	0.635	0.659
275	ENSDARG00000067995	myhz1.2	1	0.789744966	0.911151988	0.235	0.26
276	ENSDARG00000067997	myhz1.3	1	0.839211759	0.289158267	0.224	0.227
277	ENSDARG00000068507	crybb1	1	0.335198861	-0.683362378	0.659	0.736
278	ENSDARG00000068680	ctrl	1	0.676373708	1.147014514	0.153	0.15
279	ENSDARG00000068745	map4l	1	0.273286184	0.320519788	0.141	0.109
280	ENSDARG00000068974	lim2.1	1	0.309172758	-0.596323656	0.071	0.104
281	ENSDARG00000068995	h2afx1	1	0.399390472	0.253843972	0.565	0.586
282	ENSDARG00000069432	plscr3b	1	0.104528873	-0.288218874	0.094	0.158
283	ENSDARG00000069461	rnaseka	1	0.389900694	0.298105739	0.165	0.143
284	ENSDARG00000069774	flot2b	1	0.506919085	0.259704014	0.106	0.089
285	ENSDARG00000069801	crygm2d12	1	0.144502714	-0.459645904	0.506	0.627
286	ENSDARG00000069817	crygm2d8	1	0.083000747	-1.131654811	0.059	0.117
287	ENSDARG00000069827	crygm2d11	1	0.298254277	-0.817307589	0.188	0.23
288	ENSDARG00000070161	vamp3	1	0.012019284	-0.342919705	0.118	0.236
289	ENSDARG00000070386	krtcap2	1	0.898230903	0.298299058	0.141	0.144
290	ENSDARG00000070426	chac1	1	0.143570546	-0.256469143	0.424	0.506
291	ENSDARG00000070537	stmn2b	1	0.054167501	0.387746904	0.141	0.086
292	ENSDARG00000070981	ash1l	1	0.437284868	0.28879266	0.106	0.086
293	ENSDARG00000071011	cdk5r2a	1	0.055539067	0.254839257	0.129	0.075
294	ENSDARG00000071018	ptena	1	0.096020968	0.322331322	0.212	0.154
295	ENSDARG00000071626	ptgdsb.2	1	0.100931298	-0.587953065	0.118	0.186
296	ENSDARG00000071658	ywhag2	1	0.195382197	0.258483979	0.247	0.197
297	ENSDARG00000073742	prss59.2	1	0.009562762	1.207135496	0.494	0.408
298	ENSDARG00000073750	crygm2d18	1	0.426151333	-0.804449719	0.141	0.171
299	ENSDARG00000073837	senp2	1	0.588547432	0.345902729	0.106	0.094
300	ENSDARG00000074001	crygmxl2	1	0.124406551	-0.905564767	0.176	0.24
301	ENSDARG00000074242	serbp1a	1	0.006587384	-0.255435171	0.612	0.708
302	ENSDARG00000075014	sqstm1	1	0.006313217	-0.374320891	0.094	0.221
303	ENSDARG00000075536	cpne1	1	0.492300591	0.282909303	0.153	0.134
304	ENSDARG00000075542	zfhx4	1	0.267911784	0.719749143	0.141	0.11
305	ENSDARG00000075831	slc7a8a	1	0.017254466	-0.376953615	0.047	0.136
306	ENSDARG00000076290	calr	1	0.001852811	0.490497717	0.224	0.114
307	ENSDARG00000076317	plod3	1	0.000106022	0.266849842	0.106	0.031
308	ENSDARG00000076509	polr2d	1	0.659123302	0.272829888	0.176	0.171
309	ENSDARG00000076572	crygm2d7	1	0.187371052	-0.59289679	0.224	0.295
310	ENSDARG00000076790	crygm2d16	1	0.023918301	-0.867756266	0.282	0.403
311	ENSDARG00000078659	tmem176	1	0.021995235	-0.641287377	0.059	0.143
312	ENSDARG00000079150	si:ch211-276i12.9	1	0.315467403	0.383011239	0.153	0.124
313	ENSDARG00000079274	prss59.1	1	0.544429207	1.057265491	0.2	0.259
314	ENSDARG00000079305	hbae3	1	0.081867337	-0.420947477	0.118	0.2
315	ENSDARG00000079391	mrpl42	1	8.36E-05	-0.435415191	0.012	0.178
316	ENSDARG00000079688	tnrc6a	1	0.40028665	0.257979302	0.118	0.094
317	ENSDARG00000086658	crygm2d21	1	0.009017799	-0.861073696	0.271	0.414
318	ENSDARG00000086917	crygm2d2	1	0.463206423	-0.562997049	0.718	0.756
319	ENSDARG00000086996	si:ch73-234b20.5	1	0.002092061	0.503247926	0.153	0.071
320	ENSDARG00000087164	crygm2d4	1	0.053103333	-1.147791484	0.176	0.256
321	ENSDARG00000087243	zgc:100918	1	0.896696538	0.250952519	0.118	0.12
322	ENSDARG00000087301	crygm2d14	1	0.093616286	-0.776196602	0.047	0.103
323	ENSDARG00000087324	crygm2d1	1	0.204427108	-0.568772839	0.6	0.685
324	ENSDARG00000087402	tpm1	1	0.036280743	-0.30629249	0.059	0.143
325	ENSDARG00000087693	atox1	1	0.050835022	-0.266948967	0.141	0.237
326	ENSDARG00000087697	lpl	1	0.179436449	-0.672909603	0.118	0.165
327	ENSDARG00000087765	crygm2d10	1	0.38364252	-0.565746741	0.576	0.635
328	ENSDARG00000088823	crygm2d3	1	0.024582734	-0.922595871	0.306	0.438
329	ENSDARG00000089368	hopx	1	0.010097837	-0.360244633	0.059	0.164
330	ENSDARG00000089413	mbpb	1	0.418878604	0.371374826	0.094	0.128
331	ENSDARG00000089787	crebzf	1	0.721641766	0.303142767	0.153	0.182
332	ENSDARG00000089877	si:dkeyp-75h12.5	1	0.145248906	0.263067457	0.259	0.199
333	ENSDARG00000090190	bcam	1	0.456069294	0.341339022	0.118	0.095
334	ENSDARG00000090428	ctrb1	1	0.544551528	1.165341645	0.388	0.409
335	ENSDARG00000090872	si:dkey-276j7.1	1	0.322986641	0.272718007	0.271	0.239
336	ENSDARG00000091001	mycbp	1	0.700901801	0.40129077	0.141	0.135
337	ENSDARG00000091148	crygm2d20	1	0.050287588	-1.064992735	0.071	0.146
338	ENSDARG00000091234	si:ch73-335l21.4	1	0.099659112	-0.406200942	0.059	0.116
339	ENSDARG00000091609	spink4	1	0.000781375	1.301760583	0.118	0.044
340	ENSDARG00000092033	si:dkey-239h2.3	1	0.027480062	-0.351702045	0.153	0.261
341	ENSDARG00000092362	hsp70.2	1	0.748153703	0.30804293	0.365	0.377
342	ENSDARG00000092659	ppp3r1a	1	0.235361648	-0.298352232	0.082	0.123
343	ENSDARG00000092947	cyt1	1	0.21298114	-1.166231374	0.765	0.786
344	ENSDARG00000093303	ifitm1	1	0.532970002	-0.785135728	0.106	0.127
345	ENSDARG00000093549	selenop	1	0.001019608	-0.530486943	0.165	0.341
346	ENSDARG00000093844	zgc:136461	1	0.667351498	1.008065225	0.141	0.137
347	ENSDARG00000094041	krt17	1	0.043290419	-1.752830481	0.153	0.24
348	ENSDARG00000094210	fthl31	1	0.112116169	0.25807266	0.106	0.066
349	ENSDARG00000094310	si:ch211-255g12.6	1	0.14517567	-0.683394738	0.412	0.479
350	ENSDARG00000094557	nupr1b	1	0.008389321	0.271888431	0.141	0.069
351	ENSDARG00000095863	afp4	1	0.466797295	0.350826737	0.118	0.097
352	ENSDARG00000096257	si:ch73-367p23.2	1	0.841944125	0.258160496	0.224	0.225
353	ENSDARG00000096661	si:ch211-286b5.5	1	0.695405912	0.260200527	0.153	0.185
354	ENSDARG00000096849	si:dkey-16p21.8	1	0.000559813	-0.653282415	0.129	0.304
355	ENSDARG00000097157	si:ch211-207n23.2	1	0.040063547	-0.433369898	0.035	0.102
356	ENSDARG00000097718	stard10	1	0.002420866	0.335497752	0.106	0.04
357	ENSDARG00000098507	lyar	1	0.001090526	-0.281487526	0	0.112
358	ENSDARG00000098753	elmo1	1	0.031916813	0.477118222	0.165	0.1
359	ENSDARG00000098788	pcdh2g17	1	0.093594415	0.467582032	0.118	0.074
360	ENSDARG00000098820	ftr67	1	0.09965047	0.441282324	0.106	0.064
361	ENSDARG00000099184	map2k6	1	0.13288894	0.42373379	0.129	0.088
362	ENSDARG00000099185	chia.2	1	0.093663864	0.475218523	0.106	0.062
363	ENSDARG00000099203	atp1b2a	1	0.042486043	0.299533754	0.2	0.127
364	ENSDARG00000099283	epb41a	1	0.316476811	0.378443874	0.224	0.191
365	ENSDARG00000099313	naga	1	0.003436799	-0.36546628	0.024	0.132
366	ENSDARG00000099675	kdm4b	1	0.16721106	0.275966172	0.188	0.141
367	ENSDARG00000099744	gap43	1	0.042765864	0.387219685	0.188	0.117
368	ENSDARG00000099776	glula	1	0.496495592	-0.382527675	0.341	0.386
369	ENSDARG00000100129	brd3b	1	0.015181709	-0.316638572	0.082	0.188
370	ENSDARG00000100133	cnmd	1	0.604854859	0.269461227	0.082	0.102
371	ENSDARG00000100209	prpf39	1	0.68164522	0.265634961	0.118	0.11
372	ENSDARG00000100452	nop53	1	0.017607024	-0.266950161	0.376	0.501
373	ENSDARG00000100494	pbx1a	1	0.839975835	0.285147886	0.118	0.115
374	ENSDARG00000100825	calm3a	1	0.74306831	0.417701757	0.153	0.174
375	ENSDARG00000101009	cited4b	1	0.127983837	-0.319604489	0.071	0.125
376	ENSDARG00000101127	map1lc3b	1	0.86391311	0.316945666	0.294	0.323
377	ENSDARG00000101324	apoa1b	1	0.583542334	0.28410478	0.671	0.779
378	ENSDARG00000101619	minos1	1	0.633346279	0.287685502	0.188	0.184
379	ENSDARG00000101631	etfa	1	0.002827599	-0.333815965	0.071	0.205
380	ENSDARG00000101687	CU929259.1	1	0.812471687	0.374525522	0.094	0.11
381	ENSDARG00000101914	metrnla	1	0.015867603	-0.253593573	0.035	0.123
382	ENSDARG00000102009	ppp2r2d	1	0.001272176	-0.322227398	0	0.109
383	ENSDARG00000102051	mtbl	1	0.120518813	0.328948814	0.141	0.095
384	ENSDARG00000102403	cry2	1	0.068054436	0.325398056	0.176	0.119
385	ENSDARG00000102453	slc1a2b	1	0.977212919	-0.468087358	0.106	0.105
386	ENSDARG00000102558	pde6ha	1	0.339754406	-0.446450594	0.176	0.217
387	ENSDARG00000102975	nsg2	1	0.187530121	0.340725512	0.282	0.232
388	ENSDARG00000103057	zfhx3	1	0.878175639	0.333026054	0.118	0.118
389	ENSDARG00000103101	si:ch211-235e9.6	1	0.038832218	-0.263147358	0.082	0.168
390	ENSDARG00000103199	si:dkey-247k7.2	1	0.096558167	-0.642309677	0.071	0.129
391	ENSDARG00000103687	sycn.2	1	0.003109279	1.199718633	0.165	0.08
392	ENSDARG00000104018	mtpn	1	0.008070652	-0.287555039	0.094	0.216
393	ENSDARG00000104030	taf12	1	0.1231765	0.418837807	0.318	0.277
394	ENSDARG00000104359	anxa1c	1	0.360419931	-0.316828145	0.106	0.138
395	ENSDARG00000104372	gnb1b	1	0.339740135	0.421789779	0.376	0.367
396	ENSDARG00000105037	snrpf	1	0.086747297	-0.265165514	0.106	0.178
397	ENSDARG00000109337	nanos1	1	0.341088888	0.254673834	0.165	0.135
398	ENSDARG00000109861	BX545855.1	1	0.102865974	-0.698476827	0.588	0.662
399	ENSDARG00000111240	dhrs13a.2	1	0.078816674	-0.407715155	0.047	0.106
400	ENSDARG00000112931	ndufaf3	1	0.01607779	-0.252916661	0.035	0.122
401	ENSDARG00000114516	CABZ01021592.1	1	0.053692561	0.914279271	0.106	0.057
402	ENSDARG00000115701	crygm2d9	1	0.005660199	-1.065904633	0.012	0.104
403	ENSDARG00000116058	rhoac	1	0.002010227	-0.41238448	0.059	0.194
404	ENSDARG00000116164	crygm2d8	1	0.02108079	-0.840049939	0.306	0.435
