# Supplementary material for: Cell-type-specific responses to the microbiota across all tissues of the larval zebrafish
Source: Cell Rep. Author manuscript; Available in PMC 2023 Oct 23. (PMC10423310; doi:10.1016/j.celrep.2023.112095)
Supplement: MMC23 [file NIHMS1880944-supplement-MMC23.zip › DataS17/Figure6_PanelF_subcluster_GeneLists/subcluster32.tsv]

	gene	gene_NAME	p_val_adj	p_val	avg_logFC	pct.1	pct.2
1	ENSDARG00000025073	rpl18a	1.18E-39	5.36E-44	-3.898249905	0	0.98
2	ENSDARG00000099197	actc1b	5.41E-07	2.45E-11	0.381854313	1	0.997
3	ENSDARG00000053254	mylpfa	1.09E-06	4.93E-11	0.489350392	0.985	0.975
4	ENSDARG00000100392	rps18	0.000181645	8.23E-09	-0.520579909	0.647	0.939
5	ENSDARG00000020850	eef1a1l1	0.000221542	1.00E-08	-0.487407665	1	0.989
6	ENSDARG00000077533	eif3f	0.000257361	1.17E-08	-0.555153353	0.191	0.66
7	ENSDARG00000013078	ywhaba	0.000283411	1.28E-08	-0.918814961	0.029	0.389
8	ENSDARG00000099039	pcbp2	0.002187436	9.92E-08	-0.792807393	0.029	0.358
9	ENSDARG00000087765	crygm2d10	0.002234086	1.01E-07	0.686056293	0.765	0.632
10	ENSDARG00000032929	cryba1l1	0.006533118	2.96E-07	0.612226086	0.824	0.7
11	ENSDARG00000093313	ubb	0.006878727	3.12E-07	-0.875560571	0.044	0.367
12	ENSDARG00000021124	cfl1	0.00866189	3.93E-07	-0.471741483	0.176	0.58
13	ENSDARG00000017891	tcp1	0.00952687	4.32E-07	-0.812178228	0.015	0.307
14	ENSDARG00000087324	crygm2d1	0.010091438	4.57E-07	0.763482531	0.765	0.682
15	ENSDARG00000003151	skp1	0.012746724	5.78E-07	-0.531710833	0.088	0.435
16	ENSDARG00000010244	rpl22l1	0.013484734	6.11E-07	-0.508223359	0.176	0.583
17	ENSDARG00000070437	rpl22	0.013667035	6.20E-07	-0.500318613	0.632	0.895
18	ENSDARG00000008292	eif2s3	0.015470521	7.01E-07	-0.479829877	0.147	0.536
19	ENSDARG00000076223	SERP1	0.016441207	7.45E-07	-0.356029062	0.088	0.437
20	ENSDARG00000052178	eif2s1b	0.01725522	7.82E-07	-0.699089555	0.015	0.299
21	ENSDARG00000041875	ube2v1	0.019260288	8.73E-07	-0.669747816	0.015	0.298
22	ENSDARG00000068289	eif3k	0.020103004	9.11E-07	-0.481333961	0.059	0.379
23	ENSDARG00000002790	ap2m1a	0.020204577	9.16E-07	-0.883797793	0.015	0.295
24	ENSDARG00000045132	vdac1	0.02340043	1.06E-06	-0.614464865	0.074	0.398
25	ENSDARG00000053862	crygmx	0.023435895	1.06E-06	0.356848136	0.779	0.691
26	ENSDARG00000103791	nme2b.1	0.024650376	1.12E-06	-0.513589185	0.544	0.842
27	ENSDARG00000016173	cct3	0.024767094	1.12E-06	-0.589788257	0.029	0.321
28	ENSDARG00000027249	btg1	0.027441935	1.24E-06	-0.547530974	0.191	0.577
29	ENSDARG00000002344	tubb4b	0.030919613	1.40E-06	-0.584688685	0.235	0.632
30	ENSDARG00000090697	eif3ea	0.032613438	1.48E-06	-0.26128525	0.118	0.485
31	ENSDARG00000003952	pfn2	0.03338038	1.51E-06	-0.622032446	0.059	0.369
32	ENSDARG00000099022	faua	0.03442225	1.56E-06	-0.422984216	0.735	0.919
33	ENSDARG00000001788	atp5po	0.035720823	1.62E-06	-0.417408758	0.088	0.422
34	ENSDARG00000015866	apoa2	0.037043957	1.68E-06	0.338065251	0.794	0.794
35	ENSDARG00000068265	tomm5	0.039926001	1.81E-06	-0.63808474	0.029	0.312
36	ENSDARG00000003681	eif5	0.043641263	1.98E-06	-0.677280548	0.015	0.284
37	ENSDARG00000009950	edf1	0.047745112	2.16E-06	-0.344300673	0.132	0.491
38	ENSDARG00000086842	dap1b	0.0499569	2.26E-06	-0.413843997	0.191	0.587
39	ENSDARG00000015978	COX5B	0.060659229	2.75E-06	-0.305220347	0.176	0.58
40	ENSDARG00000028889	ndufb10	0.062233827	2.82E-06	-0.493928321	0.044	0.333
41	ENSDARG00000011665	aldoaa	0.076579323	3.47E-06	-0.391700724	0.088	0.411
42	ENSDARG00000037350	rpl9	0.076637511	3.47E-06	-0.429686457	0.706	0.906
43	ENSDARG00000017445	eif3i	0.079950851	3.62E-06	-0.448128267	0.118	0.457
44	ENSDARG00000100452	nop53	0.081036925	3.67E-06	-0.443783493	0.147	0.503
45	ENSDARG00000035136	selenow1	0.085045192	3.86E-06	-0.816535359	0.103	0.408
46	ENSDARG00000045359	elocb	0.090420981	4.10E-06	-0.573507264	0.029	0.298
47	ENSDARG00000003695	vdac3	0.091496365	4.15E-06	-0.510475295	0.074	0.374
48	ENSDARG00000034240	capza1a	0.092330113	4.19E-06	-0.771496017	0	0.243
49	ENSDARG00000033364	mgst3b	0.096865548	4.39E-06	-0.575167376	0.074	0.372
50	ENSDARG00000036830	krt91	0.097294831	4.41E-06	0.310916461	0.824	0.82
51	ENSDARG00000080010	adh5	0.102900702	4.67E-06	-0.465292291	0.044	0.325
52	ENSDARG00000058094	ciarta	0.106601035	4.83E-06	-0.434649222	0.074	0.376
53	ENSDARG00000037962	psmb7	0.133445125	6.05E-06	-0.528673712	0.029	0.293
54	ENSDARG00000022456	eno1a	0.145761502	6.61E-06	-0.907400229	0.029	0.287
55	ENSDARG00000077776	csnk2b	0.153507115	6.96E-06	-0.454449366	0.044	0.317
56	ENSDARG00000035871	rpl30	0.155630729	7.06E-06	-0.393116542	0.824	0.926
57	ENSDARG00000090912	npc2	0.162777618	7.38E-06	-0.547536988	0.044	0.315
58	ENSDARG00000068978	glo1	0.177620733	8.05E-06	-0.419018445	0.044	0.315
59	ENSDARG00000104517	uqcr10	0.178538455	8.09E-06	-0.47648898	0.044	0.313
60	ENSDARG00000055868	rsl1d1	0.192009642	8.70E-06	-0.411746516	0.044	0.314
61	ENSDARG00000025147	cd63	0.192509806	8.73E-06	-0.592457319	0.103	0.405
62	ENSDARG00000013307	rpl19	0.193828477	8.79E-06	-0.356501866	0.882	0.977
63	ENSDARG00000007385	cct7	0.20011361	9.07E-06	-0.371633989	0.044	0.314
64	ENSDARG00000024195	znf395b	0.203181603	9.21E-06	-0.722752445	0.015	0.257
65	ENSDARG00000033683	tpma	0.210971871	9.56E-06	0.296508569	0.853	0.862
66	ENSDARG00000004948	bccip	0.217049123	9.84E-06	-0.377335397	0.074	0.364
67	ENSDARG00000015128	rpl27	0.222364076	1.01E-05	-0.392718606	0.676	0.91
68	ENSDARG00000086856	stk35	0.247078841	1.12E-05	-0.754817282	0	0.225
69	ENSDARG00000100003	glulb	0.248078324	1.12E-05	-0.514541967	0.074	0.36
70	ENSDARG00000006242	ptp4a1	0.251728021	1.14E-05	-0.695726185	0.029	0.279
71	ENSDARG00000103566	tomm20b	0.26951886	1.22E-05	-0.335274391	0.088	0.386
72	ENSDARG00000094300	nupr1a	0.301613598	1.37E-05	-0.313875235	0.074	0.361
73	ENSDARG00000101560	psma1	0.306938968	1.39E-05	-0.376486965	0.059	0.331
74	ENSDARG00000052856	khdrbs1a	0.326807355	1.48E-05	-0.543257866	0.162	0.488
75	ENSDARG00000053365	rpl31	0.326908195	1.48E-05	-0.458811966	0.441	0.795
76	ENSDARG00000021372	tob1b	0.330391906	1.50E-05	-0.274256623	0.118	0.436
77	ENSDARG00000031435	TXN	0.337360319	1.53E-05	-0.553588172	0.206	0.55
78	ENSDARG00000068436	h3f3b.1	0.34764989	1.58E-05	-0.382557866	0.132	0.452
79	ENSDARG00000099663	cox5ab	0.380315127	1.72E-05	-0.552619108	0.029	0.273
80	ENSDARG00000104018	mtpn	0.385296158	1.75E-05	-0.643810239	0	0.217
81	ENSDARG00000038076	romo1	0.389397486	1.77E-05	-0.40759882	0.235	0.614
82	ENSDARG00000101127	map1lc3b	0.391412722	1.77E-05	-0.430576938	0.059	0.326
83	ENSDARG00000101082	eif3s6ip	0.400077762	1.81E-05	-0.276645833	0.074	0.354
84	ENSDARG00000042777	ndufa11	0.411874891	1.87E-05	-0.538106919	0.015	0.245
85	ENSDARG00000014915	ndufab1b	0.417374093	1.89E-05	-0.625875178	0.015	0.243
86	ENSDARG00000043154	ucp2	0.479059061	2.17E-05	-0.449493864	0.162	0.491
87	ENSDARG00000016443	eif3c	0.514976479	2.33E-05	-0.266518808	0.088	0.376
88	ENSDARG00000044573	cdc42	0.523266976	2.37E-05	-0.411080937	0.059	0.32
89	ENSDARG00000086826	sult6b1	0.549486482	2.49E-05	-0.796551834	0.015	0.237
90	ENSDARG00000093945	vma21	0.591008146	2.68E-05	-0.637507859	0	0.209
91	ENSDARG00000006691	rpl12	0.599062824	2.72E-05	-0.40298946	0.647	0.908
92	ENSDARG00000052304	uqcrc1	0.604507402	2.74E-05	-0.592392229	0.015	0.237
93	ENSDARG00000069920	cox17	0.610623353	2.77E-05	-0.403702547	0.029	0.265
94	ENSDARG00000042469	ndufa12	0.612183209	2.78E-05	-0.52976584	0.015	0.237
95	ENSDARG00000038030	rbx1	0.617317731	2.80E-05	-0.250408867	0.074	0.347
96	ENSDARG00000004757	ybx1	0.661156077	3.00E-05	-0.368377135	0.515	0.852
97	ENSDARG00000012513	sdcbp2	0.663367926	3.01E-05	-0.607614857	0.015	0.235
98	ENSDARG00000102105	dad1	0.695912079	3.15E-05	-0.602439841	0.029	0.26
99	ENSDARG00000026908	tmed2	0.699632087	3.17E-05	-0.435403492	0.029	0.262
100	ENSDARG00000015930	rwdd1	0.711832466	3.23E-05	-0.5733953	0	0.206
101	ENSDARG00000029064	uqcrq	0.713180513	3.23E-05	-0.322309997	0.074	0.342
102	ENSDARG00000116491	h2afvb	0.715685208	3.24E-05	-0.337928699	0.088	0.366
103	ENSDARG00000090552	si:dkey-7j14.6	0.726648803	3.29E-05	-0.758680289	0	0.206
104	ENSDARG00000057026	ran	0.741238546	3.36E-05	-0.410621362	0.25	0.627
105	ENSDARG00000088383	cox5aa	0.750895165	3.40E-05	-0.328109629	0.132	0.441
106	ENSDARG00000041435	uba52	0.806576088	3.66E-05	-0.337634807	0.397	0.776
107	ENSDARG00000031317	ppdpfb	0.838860072	3.80E-05	-0.503025263	0.309	0.681
108	ENSDARG00000029072	klf6a	0.873401397	3.96E-05	-0.683496126	0.015	0.23
109	ENSDARG00000022303	higd1a	0.888406089	4.03E-05	-0.492130948	0.044	0.283
110	ENSDARG00000029722	hmgb2a	0.897193745	4.07E-05	-0.409572034	0.118	0.403
111	ENSDARG00000056307	znf706	0.908465333	4.12E-05	-0.271656324	0.074	0.337
112	ENSDARG00000045490	ndufb2	0.93310785	4.23E-05	-0.279331002	0.044	0.285
113	ENSDARG00000026845	rhoaa	0.938252009	4.25E-05	-0.412860881	0.029	0.257
114	ENSDARG00000039346	ndufa5	0.972827178	4.41E-05	-0.345275748	0.044	0.283
115	ENSDARG00000000212	krt97	1	0.30787064	-0.740723498	0.103	0.156
116	ENSDARG00000000563	ttn.1	1	0.52559254	0.465585742	0.176	0.229
117	ENSDARG00000001057	bysl	1	0.000764976	-0.255891344	0.029	0.199
118	ENSDARG00000001889	tuba1a	1	0.015895967	-0.360516214	0.074	0.201
119	ENSDARG00000001950	ak1	1	0.327022839	0.262335198	0.5	0.582
120	ENSDARG00000002190	chmp2bb	1	0.000105346	-0.564167883	0	0.184
121	ENSDARG00000002193	rho	1	0.973517765	0.301293978	0.279	0.336
122	ENSDARG00000002230	sypb	1	0.594287049	0.283744566	0.118	0.105
123	ENSDARG00000002396	cry-dash	1	0.005189099	-0.277835095	0	0.104
124	ENSDARG00000002589	mylpfb	1	0.160969731	0.305734658	0.485	0.516
125	ENSDARG00000002632	anxa11b	1	5.70E-05	-0.494163296	0.015	0.224
126	ENSDARG00000002758	dedd1	1	0.023966372	0.28532095	0.132	0.292
127	ENSDARG00000002791	atp1a1a.1	1	0.090410178	0.262540779	0.118	0.228
128	ENSDARG00000002949	ppp6c	1	0.000964987	-0.342326318	0.015	0.167
129	ENSDARG00000003017	ube2al	1	0.136696002	0.251575849	0.059	0.126
130	ENSDARG00000003081	mybphb	1	0.054181742	0.376306287	0.044	0.128
131	ENSDARG00000003098	kdm5bb	1	0.520551881	0.588149618	0.118	0.104
132	ENSDARG00000003189	psmd1	1	0.116898632	0.277219555	0.074	0.153
133	ENSDARG00000003203	rhcga	1	0.017373378	-1.298189426	0.044	0.147
134	ENSDARG00000003207	mterf3	1	0.375817449	0.548993516	0.074	0.113
135	ENSDARG00000003486	ppp1caa	1	0.000581993	-0.393920785	0.015	0.178
136	ENSDARG00000003531	tcea1	1	0.001936067	-0.477884794	0	0.125
137	ENSDARG00000003564	dohh	1	0.00087063	-0.37766016	0	0.141
138	ENSDARG00000003655	tmem59l	1	0.84629958	0.391472878	0.147	0.154
139	ENSDARG00000003795	idh2	1	0.282492683	0.415377029	0.221	0.353
140	ENSDARG00000004161	ik	1	0.004653026	-0.330265293	0.015	0.133
141	ENSDARG00000004261	tmed9	1	0.002238204	-0.331931349	0	0.122
142	ENSDARG00000004588	sox4a	1	0.09452177	0.679094943	0.25	0.193
143	ENSDARG00000004621	gpm6ab	1	0.218951128	0.418175622	0.221	0.334
144	ENSDARG00000004706	syf2	1	5.58E-05	-0.421440982	0.044	0.277
145	ENSDARG00000004930	lmo7a	1	0.004964319	-0.251925843	0	0.105
146	ENSDARG00000004956	zmat2	1	0.000943609	-0.32956793	0.029	0.194
147	ENSDARG00000005191	ahcy	1	0.065732279	0.253963343	0.191	0.352
148	ENSDARG00000005220	pdcd6	1	0.002218048	-0.333923727	0	0.122
149	ENSDARG00000005481	nfkbiaa	1	0.000277234	-0.637444785	0	0.165
150	ENSDARG00000005513	naca	1	0.000155217	-0.335379259	0.618	0.907
151	ENSDARG00000005551	hnrnph1l	1	0.378844756	0.328194704	0.074	0.115
152	ENSDARG00000005576	mphosph8	1	7.81E-05	-0.664288034	0	0.189
153	ENSDARG00000005772	tsr2	1	0.001107669	-0.351855693	0	0.136
154	ENSDARG00000005840	got2b	1	0.110036417	0.404318761	0.103	0.2
155	ENSDARG00000005924	serpina10a	1	0.001863414	-0.476538626	0.029	0.179
156	ENSDARG00000005926	ak2	1	0.000182887	-0.26328016	0.088	0.333
157	ENSDARG00000006019	tktb	1	0.001541701	-0.419500773	0	0.129
158	ENSDARG00000006125	csnk1db	1	0.000215955	-0.329433301	0.029	0.226
159	ENSDARG00000006219	gnl3	1	0.004156474	-0.292122938	0	0.108
160	ENSDARG00000006290	ndufs5	1	0.000351489	-0.267815756	0.059	0.267
161	ENSDARG00000006316	rpl23a	1	0.002757701	-0.296060685	0.647	0.89
162	ENSDARG00000006397	laptm4a	1	0.001476121	-0.271335143	0.044	0.211
163	ENSDARG00000006588	zgc:111983	1	0.012514356	-1.089656643	0.029	0.132
164	ENSDARG00000006747	tmem178b	1	0.183643756	0.602262401	0.118	0.08
165	ENSDARG00000007216	abce1	1	0.00347736	-0.289764871	0	0.112
166	ENSDARG00000007275	si:ch211-251b21.1	1	0.012162221	-1.416362153	0.162	0.303
167	ENSDARG00000007276	ela3l	1	0.001887695	0.944965844	0.294	0.175
168	ENSDARG00000007320	rpl7	1	0.000346677	-0.294171468	0.912	0.964
169	ENSDARG00000007576	crybb1l1	1	0.353792119	0.554966789	0.426	0.482
170	ENSDARG00000007682	ppdpfa	1	0.140614737	0.284800404	0.088	0.168
171	ENSDARG00000007697	fabp7a	1	0.373637426	-0.339133785	0.309	0.282
172	ENSDARG00000007818	palm1b	1	0.004300794	-0.519899327	0.015	0.135
173	ENSDARG00000007836	ctsla	1	7.32E-05	-0.502332533	0.191	0.491
174	ENSDARG00000007863	tra2a	1	0.000586523	-0.29757116	0.029	0.205
175	ENSDARG00000007867	dazap2	1	0.001601858	-0.305581975	0.015	0.157
176	ENSDARG00000007989	nedd8	1	0.004834043	-0.307451742	0	0.105
177	ENSDARG00000008030	myl9b	1	0.007363848	-0.268893134	0.015	0.124
178	ENSDARG00000008153	serinc5	1	0.005235232	-0.458642259	0	0.103
179	ENSDARG00000008218	znf410	1	0.002517018	-0.380002624	0	0.119
180	ENSDARG00000008363	mcl1b	1	0.000151521	-0.371819182	0.074	0.311
181	ENSDARG00000008383	arpc1a	1	0.002081813	-0.33044935	0	0.123
182	ENSDARG00000008407	tspan7b	1	0.658491417	0.268425019	0.147	0.188
183	ENSDARG00000008494	myl6	1	0.040181703	0.298375123	0.029	0.11
184	ENSDARG00000008502	pno1	1	6.41E-05	-0.290630106	0.118	0.407
185	ENSDARG00000008678	snx3	1	0.000395079	-0.455595995	0	0.157
186	ENSDARG00000008748	ube2na	1	0.000479951	-0.341488579	0.015	0.182
187	ENSDARG00000008867	rap1b	1	0.000831068	-0.523349998	0	0.142
188	ENSDARG00000009018	rhbg	1	0.00347736	-0.681352655	0	0.112
189	ENSDARG00000009212	ppiaa	1	0.000549198	-0.375421615	0.529	0.816
190	ENSDARG00000009280	smyd1a	1	0.377365325	0.429290055	0.147	0.123
191	ENSDARG00000009443	zgc:92137	1	0.000661905	0.901002053	0.103	0.031
192	ENSDARG00000009544	cldnb	1	0.003955214	-1.134435282	0.029	0.158
193	ENSDARG00000009657	fgfr1op2	1	0.003208266	-0.325039851	0	0.114
194	ENSDARG00000009779	mcl1a	1	0.003082002	-0.294291438	0.235	0.492
195	ENSDARG00000009871	snrpc	1	0.003975473	-0.368002658	0	0.109
196	ENSDARG00000009881	ier5	1	0.000194882	-0.292049482	0.044	0.255
197	ENSDARG00000009978	icn	1	0.07387668	-0.991557959	0.324	0.458
198	ENSDARG00000010008	vim	1	0.00017455	-1.047767837	0.059	0.273
199	ENSDARG00000010149	atp5fa1	1	0.625653768	0.452661112	0.309	0.461
200	ENSDARG00000010194	eif4bb	1	0.001241052	-0.30424651	0.015	0.162
201	ENSDARG00000010238	rbm22	1	0.001751757	-0.417128511	0	0.127
202	ENSDARG00000010481	bzw1a	1	0.000670447	-0.489160132	0	0.147
203	ENSDARG00000010553	mmgt1	1	0.001432296	-0.329453337	0.015	0.159
204	ENSDARG00000010745	dnaja2b	1	0.000821703	-0.388633285	0.029	0.197
205	ENSDARG00000010873	DDX17	1	0.001648442	-0.401432066	0.015	0.156
206	ENSDARG00000011201	rplp2l	1	0.004585104	-0.264383746	0.735	0.909
207	ENSDARG00000011272	uqcc2	1	0.004791365	-0.279411191	0	0.105
208	ENSDARG00000011564	sfpq	1	0.11410086	0.273461157	0.059	0.132
209	ENSDARG00000011613	rbm39a	1	0.264599489	0.319791465	0.088	0.148
210	ENSDARG00000011740	u2af2b	1	0.000715839	-0.463140941	0	0.145
211	ENSDARG00000011934	gyg1a	1	0.322404091	0.426381676	0.132	0.205
212	ENSDARG00000011961	csrp2	1	0.016978561	-0.273016268	0.015	0.105
213	ENSDARG00000012138	sgce	1	0.004989157	-0.378304836	0.015	0.133
214	ENSDARG00000012405	col1a1a	1	0.072585509	-0.254418566	0.044	0.117
215	ENSDARG00000012458	zgc:77849	1	0.00016385	-0.255462965	0.074	0.309
216	ENSDARG00000012499	per1b	1	0.17695188	0.334925048	0.059	0.119
217	ENSDARG00000012682	pfn2l	1	0.000359576	-0.338726316	0.029	0.215
218	ENSDARG00000012684	atp2b1a	1	0.975411481	0.623148511	0.103	0.114
219	ENSDARG00000012747	rer1	1	0.005219742	-0.288541161	0.015	0.131
220	ENSDARG00000012777	nucks1b	1	0.000679709	-0.422503135	0.015	0.175
221	ENSDARG00000012944	myhz2	1	0.470838214	-0.342429853	0.338	0.355
222	ENSDARG00000012987	gpia	1	0.001023415	-0.418334171	0.015	0.166
223	ENSDARG00000013044	ndufv2	1	0.001168569	-0.263427823	0.029	0.19
224	ENSDARG00000013087	ndrg3a	1	0.036100647	-0.373274667	0.103	0.223
225	ENSDARG00000013144	atp1b1a	1	0.062415976	0.28943534	0.221	0.395
226	ENSDARG00000013430	bhmt	1	0.883796753	0.452819632	0.338	0.427
227	ENSDARG00000013561	pgm1	1	0.332311344	0.330044926	0.074	0.12
228	ENSDARG00000013755	actn3a	1	0.385565358	0.387185699	0.118	0.171
229	ENSDARG00000013771	ctss2.2	1	0.005520565	-0.415771347	0	0.102
230	ENSDARG00000013856	amy2a	1	0.000576311	0.774572593	0.206	0.09
231	ENSDARG00000013931	eif3m	1	4.55E-05	-0.290713864	0.221	0.582
232	ENSDARG00000014013	lbr	1	0.431544148	0.605299121	0.103	0.083
233	ENSDARG00000014159	mtdha	1	0.001471141	-0.314860178	0.029	0.185
234	ENSDARG00000014329	npm1a	1	0.000104344	-0.353540955	0.029	0.24
235	ENSDARG00000014361	tmbim4	1	0.000116987	-0.435050588	0.015	0.21
236	ENSDARG00000014420	elavl3	1	0.063469301	-0.250259355	0.132	0.241
237	ENSDARG00000014536	pfdn1	1	0.000135686	-0.342070987	0.029	0.234
238	ENSDARG00000014571	ctnnb1	1	0.314131717	0.338251306	0.162	0.247
239	ENSDARG00000014676	bckdhb	1	0.129313982	0.254917474	0.059	0.128
240	ENSDARG00000014690	rps4x	1	0.000952413	-0.296315968	0.853	0.95
241	ENSDARG00000014746	rbfox1	1	0.009052081	-0.409273759	0.029	0.145
242	ENSDARG00000014763	arf2a	1	0.006120883	-0.250454727	0.015	0.128
243	ENSDARG00000014794	uqcrc2a	1	0.164518724	0.379156442	0.118	0.209
244	ENSDARG00000014867	rpl8	1	0.000382079	-0.277037724	0.882	0.965
245	ENSDARG00000015164	mknk2b	1	0.000128305	-0.328722461	0.118	0.389
246	ENSDARG00000015310	pitpnbl	1	0.503154698	0.309256696	0.074	0.105
247	ENSDARG00000015325	u2af1	1	0.000788712	-0.292007835	0.015	0.172
248	ENSDARG00000015422	ppil1	1	0.0036039	-0.389968025	0	0.111
249	ENSDARG00000015445	lim2.4	1	0.027927126	0.794339614	0.412	0.349
250	ENSDARG00000015551	fth1a	1	0.166290888	0.419949667	0.412	0.687
251	ENSDARG00000015722	kctd5a	1	0.005724512	-0.324037885	0.015	0.129
252	ENSDARG00000015757	tmem50a	1	0.001115603	-0.270847529	0.059	0.242
253	ENSDARG00000015790	atp1b3a	1	0.388346612	0.281339885	0.074	0.114
254	ENSDARG00000015851	pnn	1	0.000111804	-0.619825057	0	0.182
255	ENSDARG00000015887	b2ml	1	0.000105985	-0.268398007	0.088	0.346
256	ENSDARG00000016156	fam53b	1	0.00202595	-0.378531312	0	0.124
257	ENSDARG00000016200	trib3	1	0.000505574	-0.551102294	0	0.152
258	ENSDARG00000016239	psmd13	1	0.017799199	0.343871405	0.074	0.206
259	ENSDARG00000016255	chmp4ba	1	0.004894053	-0.288925503	0.015	0.132
260	ENSDARG00000016280	eif1ad	1	0.103966874	0.307450047	0.074	0.156
261	ENSDARG00000016484	dkc1	1	0.002238204	-0.338533799	0	0.122
262	ENSDARG00000016691	cd9b	1	0.001295353	-0.866193844	0	0.133
263	ENSDARG00000016721	sdha	1	0.237123615	0.39751606	0.103	0.174
264	ENSDARG00000016793	crybb1l2	1	0.001013656	0.618038181	0.603	0.558
265	ENSDARG00000016871	smarce1	1	0.000534576	-0.399698387	0.044	0.234
266	ENSDARG00000017314	CELA1 (1 of many)	1	0.048362193	0.588543587	0.397	0.36
267	ENSDARG00000017490	cel.1	1	0.046907125	0.465042833	0.132	0.071
268	ENSDARG00000017624	krt4	1	0.256324435	-1.180298137	0.485	0.671
269	ENSDARG00000017658	gmppb	1	0.00442344	-0.259402624	0	0.107
270	ENSDARG00000017775	atp5mc3a	1	0.012870828	0.32970512	0.132	0.313
271	ENSDARG00000017843	srsf1b	1	0.669431355	0.395030979	0.088	0.114
272	ENSDARG00000017844	copz1	1	0.000923057	-0.293217227	0.029	0.195
273	ENSDARG00000018124	psmd3	1	0.003072437	-0.294071477	0.029	0.168
274	ENSDARG00000018145	mid1ip1l	1	0.003104747	-0.283381087	0.029	0.169
275	ENSDARG00000018146	gpx1a	1	0.692436146	0.427963237	0.132	0.165
276	ENSDARG00000018174	gnai2a	1	0.001599081	-0.508176614	0	0.129
277	ENSDARG00000018241	mfap1	1	0.005821071	-0.358411743	0	0.101
278	ENSDARG00000018328	rhocb	1	0.001997577	-0.295715713	0.015	0.152
279	ENSDARG00000018334	rpl35	1	0.001160587	-0.28828649	0.765	0.938
280	ENSDARG00000018404	krt18a.1	1	0.002110421	-0.619684194	0.044	0.202
281	ENSDARG00000018461	zgc:56095	1	0.005573058	-0.534525427	0.015	0.129
282	ENSDARG00000018478	agxtb	1	0.713009793	0.415870343	0.132	0.124
283	ENSDARG00000018524	midn	1	0.000482556	-0.451490732	0.015	0.182
284	ENSDARG00000018618	cpsf6	1	0.000239879	-0.609940122	0	0.167
285	ENSDARG00000018637	sec61g	1	0.000297606	-0.329625788	0.397	0.739
286	ENSDARG00000018903	aimp2	1	0.000355924	-0.30232649	0.029	0.215
287	ENSDARG00000019008	erp44	1	0.290903917	0.319636055	0.074	0.124
288	ENSDARG00000019033	tmem59	1	0.000591814	-0.256805275	0.074	0.281
289	ENSDARG00000019062	arpc5b	1	0.005719168	-0.416924755	0	0.101
290	ENSDARG00000019098	cd82a	1	0.010458608	-0.366973006	0.015	0.115
291	ENSDARG00000019223	arglu1a	1	0.01121088	-0.250444206	0.015	0.115
292	ENSDARG00000019230	rpl7a	1	6.52E-05	-0.359898864	0.838	0.964
293	ENSDARG00000019404	atp5f1d	1	0.050287395	0.274764426	0.191	0.372
294	ENSDARG00000019613	ip6k2b	1	0.000661644	-0.424679038	0.029	0.201
295	ENSDARG00000019732	mtch2	1	0.000520104	-0.446112856	0	0.152
296	ENSDARG00000019778	rps6	1	0.00018338	-0.323962866	0.809	0.95
297	ENSDARG00000019856	atp1a1b	1	0.129537655	-0.346173967	0.044	0.102
298	ENSDARG00000019941	sgta	1	0.001323251	-0.261235386	0.029	0.187
299	ENSDARG00000020007	col1a2	1	0.010443005	-0.446267208	0.029	0.141
300	ENSDARG00000020133	jdp2b	1	0.008007207	-0.311190509	0.015	0.122
301	ENSDARG00000020197	rpl5a	1	0.000980308	-0.28149396	0.441	0.753
302	ENSDARG00000020448	adi1	1	0.000149545	-0.529314545	0.015	0.204
303	ENSDARG00000020454	psmd8	1	0.004062345	-0.294943569	0.015	0.136
304	ENSDARG00000020465	ewsr1b	1	0.217284489	0.357317997	0.088	0.156
305	ENSDARG00000020497	rab7a	1	0.000146704	-0.434319703	0.015	0.205
306	ENSDARG00000020574	atp2a1	1	0.95198298	0.646554314	0.353	0.433
307	ENSDARG00000020609	snap25a	1	0.709151737	0.430789921	0.191	0.195
308	ENSDARG00000020693	sesn1	1	0.000470836	-0.336652078	0.176	0.448
309	ENSDARG00000021059	alas1	1	8.72E-05	-0.573472443	0	0.187
310	ENSDARG00000021339	cpa5	1	5.70E-05	0.962039822	0.279	0.128
311	ENSDARG00000021443	zfp36l1b	1	0.004434856	-0.42636238	0.015	0.135
312	ENSDARG00000021806	zfp36l2	1	0.004193627	-0.422347868	0	0.108
313	ENSDARG00000022129	rbm4.3	1	0.000123897	-0.417604823	0.059	0.286
314	ENSDARG00000022165	mgst1.2	1	0.002403049	-0.254623473	0.044	0.202
315	ENSDARG00000022176	IGLON5	1	0.521706278	0.428385794	0.118	0.103
316	ENSDARG00000022509	cox4i2	1	0.000838838	-0.71976191	0	0.142
317	ENSDARG00000022650	cyp2ad3	1	0.000844396	-0.692741964	0.029	0.194
318	ENSDARG00000023220	selenot2	1	0.161149905	0.479009723	0.103	0.187
319	ENSDARG00000023290	fabp3	1	0.001350363	-0.25427166	0.235	0.521
320	ENSDARG00000023298	rps27.1	1	0.000148097	-0.322132891	0.779	0.943
321	ENSDARG00000023299	snu13b	1	0.00023051	-0.307175752	0.029	0.224
322	ENSDARG00000024047	tmem38a	1	0.564722229	0.652547898	0.147	0.14
323	ENSDARG00000024433	pvalb4	1	0.233940336	-0.496812868	0.221	0.329
324	ENSDARG00000024478	mpc2	1	4.92E-05	-0.345529917	0.044	0.281
325	ENSDARG00000024540	tspan36	1	0.002382017	-0.47442329	0.029	0.175
326	ENSDARG00000024548	cryba4	1	0.000166265	0.463146961	0.75	0.747
327	ENSDARG00000024746	hsp90aa1.2	1	0.041023306	0.638247562	0.088	0.202
328	ENSDARG00000024844	max	1	0.000197835	-0.355706124	0.044	0.253
329	ENSDARG00000025254	s100a10b	1	0.010514843	-0.457320624	0.132	0.293
330	ENSDARG00000025326	myl12.2	1	0.297574068	0.339865195	0.103	0.165
331	ENSDARG00000025348	igfbp5b	1	0.027614689	-0.363605667	0.029	0.119
332	ENSDARG00000025522	sgk1	1	0.00469553	-0.392308341	0.015	0.133
333	ENSDARG00000025554	wdr83os	1	0.000277773	-0.334319721	0.015	0.193
334	ENSDARG00000025581	rpl10	1	0.00112188	-0.255742622	0.868	0.947
335	ENSDARG00000025855	camk2n1a	1	0.942829796	0.344289635	0.132	0.148
336	ENSDARG00000026068	trappc5	1	0.20981061	0.314991255	0.059	0.114
337	ENSDARG00000026072	pdcd5	1	0.378382008	0.511353235	0.103	0.157
338	ENSDARG00000026369	dbi	1	0.000144617	-0.366801272	0.029	0.234
339	ENSDARG00000026655	tspo	1	0.299376629	0.4695358	0.147	0.224
340	ENSDARG00000026726	anxa1a	1	0.01505383	-0.672274335	0.191	0.355
341	ENSDARG00000026967	ap2s1	1	0.001513766	-0.45289514	0	0.13
342	ENSDARG00000027099	psmc4	1	0.000241155	-0.440421974	0.015	0.195
343	ENSDARG00000027141	ube2l3b	1	0.000965241	-0.289937001	0.015	0.168
344	ENSDARG00000027182	rnf25	1	0.002320627	-0.317575856	0	0.121
345	ENSDARG00000027355	slc25a4	1	0.690790941	0.527419835	0.147	0.148
346	ENSDARG00000027590	2-Sep	1	0.005423806	-0.353105628	0	0.103
347	ENSDARG00000027740	adcyap1b	1	0.006205007	-1.070480255	0.015	0.126
348	ENSDARG00000027750	dpp7	1	0.002737568	-0.348694887	0.015	0.145
349	ENSDARG00000027803	sbds	1	0.00442344	-0.291887219	0	0.107
350	ENSDARG00000028017	tp53inp1	1	0.003123297	-0.349273406	0.029	0.168
351	ENSDARG00000028119	sumo3a	1	8.42E-05	-0.396781393	0.074	0.32
352	ENSDARG00000028213	ttn.2	1	0.143167834	0.732518246	0.265	0.215
353	ENSDARG00000028614	mospd1	1	0.003701739	-0.377153273	0	0.111
354	ENSDARG00000028618	krt18b	1	0.000369296	-0.950204233	0.015	0.187
355	ENSDARG00000028957	maff	1	0.004353177	-0.344711596	0.015	0.135
356	ENSDARG00000029443	zgc:92242	1	0.002503076	-0.386458188	0.015	0.148
357	ENSDARG00000029688	hsp70.1	1	0.345606874	0.295183243	0.162	0.232
358	ENSDARG00000029995	tnni2b.2	1	0.208516031	-0.354090809	0.074	0.128
359	ENSDARG00000030215	matn1	1	0.453552399	0.523535114	0.132	0.115
360	ENSDARG00000030270	tnnt3a	1	0.477497728	0.366764588	0.132	0.114
361	ENSDARG00000030349	cryba2a	1	0.109110339	0.576378908	0.412	0.394
362	ENSDARG00000030411	crygn2	1	0.004282838	0.647728197	0.662	0.688
363	ENSDARG00000030614	syt1a	1	0.850090968	0.633477633	0.118	0.12
364	ENSDARG00000030915	cpa1	1	0.039620994	0.603382599	0.118	0.059
365	ENSDARG00000030949	srprb	1	0.000258452	-0.253570796	0.029	0.222
366	ENSDARG00000031216	ssu72	1	0.346641848	0.468944196	0.088	0.14
367	ENSDARG00000031681	atp6v0b	1	0.003130877	-0.381836162	0.015	0.142
368	ENSDARG00000031720	clstn1	1	0.006483492	-0.454477073	0.015	0.126
369	ENSDARG00000031776	fthl27	1	0.003776547	-0.260843437	0.368	0.672
370	ENSDARG00000031795	abcf1	1	0.088907962	0.309299093	0.059	0.137
371	ENSDARG00000031929	stard14	1	0.005668873	-0.681393326	0	0.102
372	ENSDARG00000032013	pafah1b1a	1	0.003836227	-0.413398279	0	0.11
373	ENSDARG00000032317	tox	1	0.052408607	-0.256240622	0.029	0.103
374	ENSDARG00000032327	usp36	1	0.001019283	-0.421354981	0	0.138
375	ENSDARG00000032405	ckap4	1	0.003385306	-0.510735444	0	0.113
376	ENSDARG00000032619	tob1a	1	0.122079022	0.279137034	0.206	0.356
377	ENSDARG00000032630	neb	1	0.121891779	0.314523035	0.044	0.107
378	ENSDARG00000032725	rps27a	1	0.000701211	-0.292679345	0.809	0.943
379	ENSDARG00000032765	net1	1	0.002729543	-0.409561539	0	0.117
380	ENSDARG00000032919	chchd3a	1	0.185796266	0.367299528	0.059	0.117
381	ENSDARG00000032985	mrpl27	1	0.382329645	0.446918061	0.074	0.116
382	ENSDARG00000033138	lyrm2	1	0.000140634	-0.400138553	0.015	0.206
383	ENSDARG00000033234	stmn2a	1	0.031195228	-0.32978835	0.029	0.116
384	ENSDARG00000033450	nkap	1	0.000964447	-0.27063815	0.029	0.194
385	ENSDARG00000033614	rasgef1ba	1	7.94E-05	-0.766557397	0.015	0.216
386	ENSDARG00000033832	ampd1	1	0.907595156	0.68397768	0.147	0.167
387	ENSDARG00000034187	calm1b	1	0.006466926	-0.36489009	0.044	0.178
388	ENSDARG00000034270	ogdha	1	0.150661151	0.256892901	0.059	0.123
389	ENSDARG00000034670	ube2e2	1	0.005867265	-0.273100986	0.029	0.155
390	ENSDARG00000034753	tspan3a	1	0.118456928	0.28820455	0.132	0.244
391	ENSDARG00000034817	asah1b	1	0.110869163	0.264721488	0.044	0.11
392	ENSDARG00000034852	nt5c2l1	1	0.156091571	0.269040251	0.118	0.073
393	ENSDARG00000035282	emc6	1	0.189235169	0.284329359	0.088	0.159
394	ENSDARG00000035327	ckma	1	0.011516511	0.346156047	0.676	0.747
395	ENSDARG00000035400	btf3	1	0.000111012	-0.434242494	0.382	0.714
396	ENSDARG00000035458	atp2a1l	1	0.708722819	0.524307364	0.25	0.268
397	ENSDARG00000035549	uprt	1	0.003870586	-0.334248059	0	0.11
398	ENSDARG00000035622	xbp1	1	0.000692819	-0.299452228	0.074	0.278
399	ENSDARG00000035625	snrnp27	1	0.000789364	-0.368418909	0.029	0.198
400	ENSDARG00000035676	ptp4a2b	1	0.005821071	-0.299008315	0	0.101
401	ENSDARG00000035751	ipo7	1	0.000147563	-0.289819011	0.029	0.233
402	ENSDARG00000035809	col1a1b	1	0.313424723	0.411025738	0.059	0.102
403	ENSDARG00000035835	eef2k	1	0.00442344	-0.324250533	0	0.107
404	ENSDARG00000035858	cnn2	1	0.001281408	-0.352274301	0.015	0.161
405	ENSDARG00000035890	fuca1.1	1	0.007300165	-0.63354945	0.044	0.168
406	ENSDARG00000035914	tmem167a	1	0.000157923	-0.369714867	0.015	0.204
407	ENSDARG00000036028	arrdc3b	1	0.319479852	0.51323566	0.118	0.184
408	ENSDARG00000036036	mdka	1	0.00818884	-0.9472522	0.059	0.191
409	ENSDARG00000036074	cebpa	1	0.004342145	-0.390939395	0.015	0.135
410	ENSDARG00000036140	crybgx	1	0.053015019	0.781629274	0.162	0.099
411	ENSDARG00000036144	tssc4	1	0.004268906	-0.38884238	0	0.108
412	ENSDARG00000036161	hnrnpa0l	1	9.38E-05	-0.37912724	0.191	0.51
413	ENSDARG00000036299	nucb2a	1	0.359331479	0.314436265	0.074	0.117
414	ENSDARG00000036316	rpl39	1	8.29E-05	-0.307307185	0.779	0.946
415	ENSDARG00000036438	ndufv1	1	0.310839764	0.367123297	0.103	0.164
416	ENSDARG00000036658	cab39l	1	0.250386564	0.416571715	0.088	0.152
417	ENSDARG00000036784	commd7	1	0.005281767	-0.309554387	0	0.103
418	ENSDARG00000036832	cyt1l	1	0.033915951	-1.181420992	0.176	0.32
419	ENSDARG00000036834	krt92	1	0.581906907	-0.337548252	0.088	0.114
420	ENSDARG00000036840	krt15	1	0.030163137	-0.637073488	0.132	0.271
421	ENSDARG00000036967	smox	1	0.004977424	-0.391459212	0.029	0.158
422	ENSDARG00000036995	lsm6	1	0.003130127	-0.299909021	0.029	0.168
423	ENSDARG00000037038	psmc6	1	0.001747996	-0.332262027	0.015	0.155
424	ENSDARG00000037071	rps26	1	0.00098909	-0.301668985	0.471	0.796
425	ENSDARG00000037116	cxcl12a	1	0.109351612	-0.570186305	0.044	0.107
426	ENSDARG00000037191	ttr	1	0.259660151	0.706628345	0.132	0.097
427	ENSDARG00000037285	mipa	1	0.597877471	0.261893012	0.103	0.088
428	ENSDARG00000037318	ddost	1	0.00298618	-0.40907511	0	0.115
429	ENSDARG00000037361	kdelr2b	1	0.00347736	-0.37416649	0	0.112
430	ENSDARG00000037392	med19a	1	0.001884011	-0.373131046	0	0.125
431	ENSDARG00000037402	lim2.3	1	0.599557352	0.358920549	0.103	0.133
432	ENSDARG00000037433	fmr1	1	0.453706914	0.360171044	0.074	0.11
433	ENSDARG00000037870	actb2	1	0.044357477	-0.503445762	0.853	0.917
434	ENSDARG00000037965	srrm2	1	0.002152838	-0.266946477	0.015	0.151
435	ENSDARG00000037997	tubb5	1	0.776714711	0.336736415	0.132	0.129
436	ENSDARG00000038025	cbx7a	1	0.001479283	-0.444273514	0.059	0.233
437	ENSDARG00000038141	atf4b	1	6.21E-05	-0.374473767	0.088	0.35
438	ENSDARG00000038153	lgals2b	1	0.80746965	0.435879632	0.206	0.222
439	ENSDARG00000038439	fabp10a	1	0.01100412	0.49160266	0.588	0.607
440	ENSDARG00000038559	h1f0	1	0.001304246	-0.32975873	0.206	0.465
441	ENSDARG00000038635	magoh	1	0.001107669	-0.438146502	0	0.136
442	ENSDARG00000038695	elavl1a	1	0.004665523	-0.375582632	0	0.106
443	ENSDARG00000038768	mrpl12	1	0.002178263	-0.31561052	0	0.122
444	ENSDARG00000039034	marcksl1a	1	0.005125644	-0.280130499	0.147	0.343
445	ENSDARG00000039051	hhatla	1	0.461348918	0.663143465	0.103	0.085
446	ENSDARG00000039185	nfyba	1	0.009700913	-0.289896265	0.015	0.118
447	ENSDARG00000039211	zgc:77439	1	0.426099494	0.415591218	0.088	0.132
448	ENSDARG00000039543	mrps6	1	0.00298618	-0.336405935	0	0.115
449	ENSDARG00000039601	ier3ip1	1	0.0009291	-0.424315911	0	0.14
450	ENSDARG00000039730	zgc:112160	1	0.090106087	0.789762179	0.221	0.162
451	ENSDARG00000039872	lamtor2	1	0.001047956	-0.395133411	0	0.138
452	ENSDARG00000039913	tmem147	1	0.002044407	-0.380511674	0	0.124
453	ENSDARG00000039929	ckmt2b	1	0.34933516	0.280130948	0.074	0.119
454	ENSDARG00000040059	gbp	1	0.000184554	-0.336241514	0.044	0.255
455	ENSDARG00000040072	scpep1	1	0.004046932	-0.420065232	0	0.109
456	ENSDARG00000040076	pycard	1	0.003175627	-0.345825916	0.015	0.143
457	ENSDARG00000040158	cdc42l	1	0.00036122	-0.351805037	0.015	0.188
458	ENSDARG00000040184	syncrip	1	0.297334377	0.498306827	0.221	0.348
459	ENSDARG00000040192	nenf	1	0.31368318	0.46810492	0.059	0.102
460	ENSDARG00000040286	ubl7b	1	0.134153378	0.285987982	0.074	0.148
461	ENSDARG00000040439	rsl24d1	1	0.000843934	-0.278224444	0.441	0.757
462	ENSDARG00000040440	snrpd2	1	0.000306764	-0.28471753	0.029	0.219
463	ENSDARG00000040534	epcam	1	0.00831479	-0.819878981	0.088	0.227
464	ENSDARG00000040713	sirt7	1	0.002427814	-0.333370332	0	0.12
465	ENSDARG00000040764	id1	1	0.000460293	-0.654157724	0.074	0.281
466	ENSDARG00000040822	fundc1	1	0.000990423	-0.484778569	0.029	0.192
467	ENSDARG00000040874	add3a	1	0.003870586	-0.530012051	0	0.11
468	ENSDARG00000041051	mid1ip1a	1	0.051374048	-0.638964632	0.059	0.143
469	ENSDARG00000041155	morf4l1	1	0.035991995	0.289856181	0.074	0.186
470	ENSDARG00000041182	rpl4	1	0.001766839	-0.254521203	0.574	0.852
471	ENSDARG00000041232	rps29	1	0.00276815	-0.322001017	0.662	0.85
472	ENSDARG00000041306	mrps25	1	0.133472269	0.2834713	0.044	0.105
473	ENSDARG00000041397	eif2b2	1	0.005569575	-0.261859257	0	0.102
474	ENSDARG00000041592	dcun1d2b	1	0.215100636	0.276715203	0.059	0.113
475	ENSDARG00000041607	eif4ebp3l	1	0.000160309	-0.387318075	0.118	0.38
476	ENSDARG00000041623	mt2	1	0.267904111	0.273876082	0.176	0.258
477	ENSDARG00000041878	rab11ba	1	0.231870134	0.318347406	0.088	0.153
478	ENSDARG00000041921	hsbp1b	1	0.000119005	-0.316668432	0.059	0.289
479	ENSDARG00000041925	cryba2b	1	0.000276239	0.482434362	0.691	0.651
480	ENSDARG00000042245	myl13	1	0.709842768	0.260304208	0.103	0.126
481	ENSDARG00000042428	gstt1a	1	0.026600094	-0.301285656	0.029	0.119
482	ENSDARG00000042620	gstr	1	0.000765013	-0.254155323	0.044	0.226
483	ENSDARG00000042660	fam32a	1	0.000291436	-0.270904767	0.059	0.271
484	ENSDARG00000042708	tuba8l	1	0.000711461	-0.37128307	0.015	0.174
485	ENSDARG00000042725	cebpb	1	0.016358173	-0.272701512	0.088	0.223
486	ENSDARG00000042796	yy1a	1	0.007701464	-0.358800902	0.015	0.122
487	ENSDARG00000042864	rpl7l1	1	0.000530015	-0.410529592	0	0.152
488	ENSDARG00000042874	phlda2	1	0.004268906	-0.517188214	0	0.108
489	ENSDARG00000042993	prss1	1	0.018798921	0.720036923	0.441	0.392
490	ENSDARG00000043081	ctsz	1	0.001077411	-0.541706106	0	0.137
491	ENSDARG00000043128	cldne	1	0.015310224	-0.631511917	0.015	0.106
492	ENSDARG00000043304	nop2	1	0.001816715	-0.347850223	0	0.126
493	ENSDARG00000043313	ank2b	1	0.674359066	0.676324971	0.118	0.113
494	ENSDARG00000043457	gapdh	1	7.31E-05	0.586112345	0.603	0.493
495	ENSDARG00000043502	ccdc124	1	0.004299236	-0.296992693	0.029	0.161
496	ENSDARG00000043531	jun	1	0.001392654	-0.510154766	0.103	0.302
497	ENSDARG00000043665	glrx5	1	0.006921316	-0.301355083	0.015	0.125
498	ENSDARG00000043722	cpa4	1	0.008786435	0.922159903	0.103	0.041
499	ENSDARG00000043795	arhgdia	1	0.000234142	-0.468004655	0.015	0.196
500	ENSDARG00000043848	sod1	1	4.85E-05	-0.278774263	0.103	0.387
501	ENSDARG00000044093	rpl13a	1	8.35E-05	-0.375986742	0.691	0.883
502	ENSDARG00000044153	ppp1cb	1	0.000545225	-0.453676042	0	0.151
503	ENSDARG00000044332	zranb2	1	0.167085621	0.287653057	0.059	0.121
504	ENSDARG00000044521	eef1b2	1	8.45E-05	-0.35010551	0.441	0.802
505	ENSDARG00000044540	fkbp2	1	0.657895494	0.47637663	0.103	0.134
506	ENSDARG00000044619	birc2	1	0.000807303	-0.396382278	0.015	0.171
507	ENSDARG00000044625	pcf11	1	0.179174608	0.308028644	0.074	0.141
508	ENSDARG00000044684	rbp4l	1	0.512114869	-0.36398943	0.162	0.214
509	ENSDARG00000044852	wbp2nl	1	0.000169555	-0.28219753	0.059	0.283
510	ENSDARG00000045143	hbbe2	1	0.953831516	0.398225745	0.132	0.143
511	ENSDARG00000045146	tomm22	1	0.003995929	-0.267563503	0.015	0.137
512	ENSDARG00000045248	h3f3d	1	0.000213388	-0.396262622	0.412	0.772
513	ENSDARG00000045442	cpb1	1	0.000476687	0.980719544	0.191	0.08
514	ENSDARG00000045487	rps16	1	0.00064017	-0.250013295	0.779	0.946
515	ENSDARG00000045618	clta	1	0.455315909	0.438441614	0.132	0.191
516	ENSDARG00000045695	myca	1	0.015361069	-0.319799788	0.015	0.107
517	ENSDARG00000045835	si:dkey-14d8.6	1	0.001061985	0.758154656	0.235	0.116
518	ENSDARG00000045877	ube2nb	1	0.000418285	-0.511318361	0	0.156
519	ENSDARG00000045898	si:ch211-152c2.3	1	0.004307039	-0.740162702	0	0.108
520	ENSDARG00000045913	mrps10	1	0.000702574	-0.397036549	0	0.146
521	ENSDARG00000045914	si:ch211-51e12.7	1	0.000482227	-0.601900625	0	0.153
522	ENSDARG00000045947	hrc	1	0.013211822	-0.387391033	0.029	0.136
523	ENSDARG00000045979	zgc:153704	1	0.130630362	-0.555169839	0.074	0.142
524	ENSDARG00000046106	rab10	1	0.000206581	-0.453189875	0.015	0.198
525	ENSDARG00000046132	dynlt3	1	0.000319422	-0.420670065	0.015	0.19
526	ENSDARG00000046143	prkab1b	1	0.002178263	-0.324629733	0	0.122
527	ENSDARG00000046157	RPS17	1	4.86E-05	-0.387630602	0.662	0.886
528	ENSDARG00000051756	pdhx	1	0.002158632	-0.32823401	0	0.122
529	ENSDARG00000051800	fnbp4	1	0.001816715	-0.470908521	0	0.126
530	ENSDARG00000051875	islr2	1	0.568305731	0.726854879	0.132	0.12
531	ENSDARG00000051986	ndufs8a	1	0.002427814	-0.356208192	0	0.12
532	ENSDARG00000052150	pbx4	1	0.007052223	-0.28547097	0.029	0.15
533	ENSDARG00000052371	higd2a	1	0.001050239	-0.319097536	0.015	0.165
534	ENSDARG00000052374	faf2	1	0.531739868	0.383271275	0.074	0.104
535	ENSDARG00000052419	ankrd12	1	0.329973873	0.477930917	0.103	0.16
536	ENSDARG00000052578	c6ast4	1	0.009598415	0.708581255	0.176	0.091
537	ENSDARG00000052638	fam210b	1	0.003442529	-0.276681159	0.015	0.14
538	ENSDARG00000052649	ube2ia	1	0.28847104	0.429409267	0.103	0.167
539	ENSDARG00000052674	csnk1a1	1	6.27E-05	-0.346371905	0.044	0.277
540	ENSDARG00000052695	nr2f1a	1	0.013192073	-0.599075555	0.015	0.109
541	ENSDARG00000053097	hsf2	1	0.002623441	-0.383647505	0.015	0.146
542	ENSDARG00000053129	carhsp1	1	0.007280351	-0.269513455	0.044	0.174
543	ENSDARG00000053485	aldh6a1	1	0.075678196	0.285489389	0.176	0.326
544	ENSDARG00000053858	crip1	1	5.53E-05	-1.238161583	0.015	0.221
545	ENSDARG00000053875	cryba1b	1	0.001833256	0.444733339	0.662	0.649
546	ENSDARG00000053912	fbl	1	0.000350166	-0.314670045	0.015	0.189
547	ENSDARG00000054058	h1fx	1	0.000204248	-0.43727307	0.132	0.389
548	ENSDARG00000054063	arpc4	1	0.002954439	-0.298064299	0.015	0.144
549	ENSDARG00000054172	pgrmc1	1	0.004948443	-0.265195149	0.029	0.158
550	ENSDARG00000054442	cbx1b	1	0.00851406	-0.390730295	0.029	0.147
551	ENSDARG00000054777	si:dkey-46a10.3	1	0.001917472	-0.307069803	0.015	0.153
552	ENSDARG00000054823	id3	1	0.019559845	-0.37059569	0.015	0.101
553	ENSDARG00000054916	eif4ebp3	1	0.368335164	0.338067614	0.25	0.38
554	ENSDARG00000055064	prdx5	1	0.000198066	-0.265049949	0.059	0.28
555	ENSDARG00000055120	ctsba	1	0.003211252	-0.340042221	0.088	0.267
556	ENSDARG00000055192	zgc:136930	1	0.205463324	0.405904375	0.397	0.416
557	ENSDARG00000055360	llph	1	0.001767782	-0.318085057	0	0.127
558	ENSDARG00000055475	rps27.2	1	0.000596246	-0.285011741	0.441	0.787
559	ENSDARG00000055514	icn2	1	0.002463959	-1.499357404	0.074	0.235
560	ENSDARG00000055524	rnf7	1	0.000116348	-0.494111341	0.015	0.21
561	ENSDARG00000055543	appb	1	0.177067863	0.250516305	0.059	0.118
562	ENSDARG00000055618	acta1b	1	0.859707797	0.402052965	0.176	0.185
563	ENSDARG00000055708	timm8b	1	0.000530015	-0.410080405	0	0.152
564	ENSDARG00000056167	hspe1	1	0.000245603	-0.3597316	0.044	0.248
565	ENSDARG00000056186	eif5a2	1	0.104037645	0.282053782	0.132	0.246
566	ENSDARG00000056248	si:dkey-183i3.5	1	0.550488942	0.278228467	0.235	0.317
567	ENSDARG00000056498	crp2	1	0.60423312	0.324973022	0.088	0.114
568	ENSDARG00000056722	cd99l2	1	0.844781639	0.34257629	0.088	0.102
569	ENSDARG00000056744	ela2	1	0.151597019	0.913446063	0.25	0.21
570	ENSDARG00000056765	ela2l	1	0.657841836	0.700112751	0.235	0.248
571	ENSDARG00000056874	lygl1	1	0.00450274	-0.408460841	0	0.107
572	ENSDARG00000057437	apodb	1	0.016408869	-0.44278386	0.015	0.106
573	ENSDARG00000057460	crygm2d13	1	0.121457948	0.755876789	0.456	0.472
574	ENSDARG00000057698	ctsd	1	0.008462725	-0.353876593	0.176	0.379
575	ENSDARG00000057853	atp6v0ca	1	0.000149589	-0.565846947	0.029	0.23
576	ENSDARG00000057913	syt11a	1	0.025494766	-0.414740782	0.074	0.186
577	ENSDARG00000058044	rab1ba	1	0.004624297	-0.300861407	0	0.106
578	ENSDARG00000058105	rpl36a	1	0.000141586	-0.34879413	0.838	0.928
579	ENSDARG00000058225	arpc4l	1	0.000410237	-0.311407757	0.029	0.212
580	ENSDARG00000058358	krt8	1	0.015276593	-0.598504585	0.265	0.454
581	ENSDARG00000058560	adrm1	1	0.108519489	0.3715212	0.074	0.156
582	ENSDARG00000058593	sri	1	0.004412252	-0.323328733	0.015	0.135
583	ENSDARG00000058696	tbl1xr1a	1	0.004749054	-0.377406654	0	0.105
584	ENSDARG00000059075	nip7	1	0.004964318	-0.271574598	0	0.105
585	ENSDARG00000059323	rpn1	1	0.779007335	0.530910321	0.103	0.126
586	ENSDARG00000059360	srsf3b	1	0.005569548	-0.256597368	0.059	0.204
587	ENSDARG00000059601	map1aa	1	0.429550013	0.523827445	0.147	0.127
588	ENSDARG00000059646	nt5dc2	1	0.555383863	0.543060652	0.088	0.122
589	ENSDARG00000059906	sdc4	1	7.66E-05	-0.593819519	0.074	0.319
590	ENSDARG00000059908	si:ch211-217k17.7	1	0.000123844	-0.438312799	0.015	0.209
591	ENSDARG00000060065	ubap2b	1	0.319903317	0.50097112	0.118	0.185
592	ENSDARG00000060071	tent4b	1	0.004964319	-0.40391505	0	0.105
593	ENSDARG00000060309	srgap3	1	0.005924747	-0.504480884	0	0.101
594	ENSDARG00000060350	apoda.2	1	0.002378563	0.854639138	0.294	0.178
595	ENSDARG00000060457	pmp22b	1	0.009306524	-0.333534794	0.044	0.168
596	ENSDARG00000060697	kmt2bb	1	0.47745845	0.409505358	0.118	0.168
597	ENSDARG00000061242	tuft1a	1	0.001751757	-0.430505977	0	0.127
598	ENSDARG00000061490	u2surp	1	0.13978736	0.442533194	0.103	0.193
599	ENSDARG00000061647	nrxn1a	1	0.535770908	0.272646796	0.074	0.102
600	ENSDARG00000061854	lman2	1	0.000895237	-0.391917361	0	0.141
601	ENSDARG00000061951	golgb1	1	0.38450808	0.453905163	0.074	0.115
602	ENSDARG00000062592	myl10	1	0.5382439	0.338142231	0.088	0.123
603	ENSDARG00000062797	nell2b	1	0.270352946	0.362806083	0.103	0.072
604	ENSDARG00000063572	perp	1	0.000961882	-0.399746721	0.015	0.168
605	ENSDARG00000063895	mt-nd1	1	0.081932429	0.35954778	0.324	0.57
606	ENSDARG00000063899	mt-nd2	1	0.562960707	0.381737908	0.426	0.633
607	ENSDARG00000063905	mt-co1	1	0.328905313	0.473271572	0.588	0.78
608	ENSDARG00000063908	mt-co2	1	0.042757759	0.358535155	0.853	0.952
609	ENSDARG00000063911	mt-atp6	1	0.207448967	0.312851427	0.647	0.809
610	ENSDARG00000063914	mt-nd3	1	0.599311077	0.434917841	0.279	0.396
611	ENSDARG00000063917	mt-nd4	1	0.554005778	0.285861867	0.412	0.606
612	ENSDARG00000063924	mt-cyb	1	0.269261913	0.302678777	0.676	0.819
613	ENSDARG00000067717	tomm7	1	0.030705386	0.261800118	0.103	0.239
614	ENSDARG00000067741	itpkcb	1	0.005821071	-0.259360242	0	0.101
615	ENSDARG00000067981	zgc:103697	1	0.005719168	-0.323891532	0	0.101
616	ENSDARG00000067990	myhz1.1	1	0.119273849	0.561008127	0.559	0.66
617	ENSDARG00000067997	myhz1.3	1	0.379894062	0.522814286	0.162	0.228
618	ENSDARG00000068432	si:dkey-56m19.5	1	0.000627213	-0.802132624	0.029	0.199
619	ENSDARG00000068457	tnnt3b	1	0.00127997	0.308913446	0.75	0.758
620	ENSDARG00000068507	crybb1	1	0.002993371	0.545102104	0.706	0.735
621	ENSDARG00000068582	rnf44	1	0.242988122	0.384395959	0.088	0.15
622	ENSDARG00000068680	ctrl	1	0.045710854	0.654804964	0.221	0.149
623	ENSDARG00000068698	psenen	1	0.000164143	-0.528270677	0	0.175
624	ENSDARG00000068701	gpr85	1	0.721281134	0.375068155	0.103	0.097
625	ENSDARG00000068708	ifrd1	1	0.000890601	-0.265126339	0.029	0.197
626	ENSDARG00000068745	map4l	1	0.443213099	0.321808773	0.074	0.11
627	ENSDARG00000068820	h2afva	1	0.000645532	-0.545354273	0.015	0.175
628	ENSDARG00000068974	lim2.1	1	0.183141934	0.601288732	0.147	0.103
629	ENSDARG00000068992	hspa8	1	0.000311566	-0.348239856	0.75	0.923
630	ENSDARG00000068995	h2afx1	1	0.003994321	-0.36203646	0.324	0.589
631	ENSDARG00000069422	nhp2	1	0.001017577	-0.265330099	0.015	0.166
632	ENSDARG00000069476	spint2	1	0.005872685	-0.481928287	0	0.101
633	ENSDARG00000069792	crygm2d5	1	0.152682416	0.939352843	0.132	0.089
634	ENSDARG00000069801	crygm2d12	1	0.015212081	0.741350411	0.603	0.625
635	ENSDARG00000069817	crygm2d8	1	0.009446884	0.87719832	0.206	0.115
636	ENSDARG00000069826	crygm2d15	1	0.332352942	0.892916387	0.118	0.09
637	ENSDARG00000069827	crygm2d11	1	0.326514144	0.636567275	0.25	0.229
638	ENSDARG00000069846	zgc:162944	1	0.000259149	-0.442736122	0	0.166
639	ENSDARG00000069940	ppap2d	1	0.013866219	-0.278310166	0.015	0.11
640	ENSDARG00000070083	atp5f1b	1	0.397394441	0.274085227	0.515	0.645
641	ENSDARG00000070266	spock3	1	0.627570912	0.434069567	0.103	0.133
642	ENSDARG00000070386	krtcap2	1	0.002688373	-0.291590941	0.015	0.145
643	ENSDARG00000070787	jupa	1	0.002131056	-0.369923245	0.015	0.15
644	ENSDARG00000070822	cnp	1	0.127552355	0.28249857	0.059	0.128
645	ENSDARG00000070844	gamt	1	0.417822802	0.582243538	0.338	0.367
646	ENSDARG00000070849	rps15	1	0.000100168	-0.317360462	0.868	0.943
647	ENSDARG00000070959	si:ch211-288g17.3	1	0.002374194	-0.441446519	0.059	0.223
648	ENSDARG00000071018	ptena	1	0.001559367	-0.461248728	0.015	0.157
649	ENSDARG00000071046	bbip1	1	0.004791365	-0.35108273	0	0.105
650	ENSDARG00000071203	sptssa	1	0.001406863	-0.35701284	0	0.131
651	ENSDARG00000071353	MGARP	1	0.858186694	0.565480087	0.088	0.104
652	ENSDARG00000071396	timm23a	1	0.000366071	-0.465007441	0	0.159
653	ENSDARG00000071403	oaz1a	1	0.966674114	0.485279895	0.353	0.489
654	ENSDARG00000071445	myoz1b	1	0.776623852	0.324244158	0.147	0.148
655	ENSDARG00000071626	ptgdsb.2	1	0.003385818	-0.73255126	0.044	0.187
656	ENSDARG00000071658	ywhag2	1	0.016702921	-0.316019775	0.074	0.199
657	ENSDARG00000071670	tma7	1	5.11E-05	-0.298256916	0.059	0.305
658	ENSDARG00000073742	prss59.2	1	0.001593219	0.805956009	0.485	0.408
659	ENSDARG00000073750	crygm2d18	1	0.022250628	1.018633256	0.25	0.169
660	ENSDARG00000073786	cmbl	1	0.00537605	-0.307624793	0	0.103
661	ENSDARG00000074001	crygmxl2	1	0.148207347	0.833577226	0.279	0.239
662	ENSDARG00000074378	junba	1	0.003314706	-0.476774852	0.029	0.166
663	ENSDARG00000074390	tmem176l.4	1	0.004791365	-0.542120504	0	0.105
664	ENSDARG00000074758	csde1	1	0.00038303	-0.347555486	0.015	0.186
665	ENSDARG00000074790	rab5if	1	0.273796364	0.329440066	0.059	0.105
666	ENSDARG00000074869	si:ch1073-291c23.2	1	0.005981237	-0.454132036	0.015	0.128
667	ENSDARG00000075536	cpne1	1	0.040245429	0.299528845	0.044	0.136
668	ENSDARG00000075542	zfhx4	1	0.971382653	0.280107459	0.103	0.111
669	ENSDARG00000075650	vps26c	1	0.001704526	-0.342294663	0	0.127
670	ENSDARG00000075768	sdhb	1	6.14E-05	-0.300896467	0.029	0.251
671	ENSDARG00000075989	arpc2	1	0.063744312	0.256935615	0.162	0.314
672	ENSDARG00000076074	dda1	1	0.500888384	0.430275089	0.074	0.106
673	ENSDARG00000076386	epdl1	1	0.000707622	-0.803866042	0.015	0.173
674	ENSDARG00000076526	gar1	1	0.896273759	0.632403216	0.088	0.102
675	ENSDARG00000076572	crygm2d7	1	0.004424342	0.872086277	0.397	0.292
676	ENSDARG00000076790	crygm2d16	1	0.277875203	0.782400025	0.382	0.401
677	ENSDARG00000076838	apom	1	0.808498569	0.399732826	0.118	0.134
678	ENSDARG00000077664	zgc:110239	1	0.001486323	-0.489142856	0	0.13
679	ENSDARG00000077721	knop1	1	0.004175819	-0.345790806	0.015	0.136
680	ENSDARG00000077726	nocta	1	0.008573084	-0.257567853	0.015	0.12
681	ENSDARG00000077811	sox11a	1	0.221165042	-0.290554769	0.088	0.145
682	ENSDARG00000077870	taf9	1	0.000694908	-0.40682733	0.015	0.174
683	ENSDARG00000078042	il10rb	1	0.000694578	-0.400779048	0.015	0.174
684	ENSDARG00000078619	pnp5a	1	0.011680819	-0.338304825	0.074	0.209
685	ENSDARG00000078659	tmem176	1	0.002952156	-0.611242596	0.015	0.143
686	ENSDARG00000078865	cxxc5a	1	0.016899616	-0.272143538	0.015	0.105
687	ENSDARG00000079274	prss59.1	1	0.12615828	0.73343776	0.294	0.258
688	ENSDARG00000079305	hbae3	1	0.632721105	0.270883495	0.162	0.199
689	ENSDARG00000079391	mrpl42	1	0.000145923	-0.513381867	0	0.177
690	ENSDARG00000079497	tcima	1	0.00537605	-0.485871391	0	0.103
691	ENSDARG00000079823	mrps36	1	0.000174571	-0.422312994	0.015	0.202
692	ENSDARG00000086216	prr13	1	0.003123161	-0.380106822	0	0.114
693	ENSDARG00000086288	scg3	1	0.823634158	0.368086851	0.088	0.103
694	ENSDARG00000086332	bri3	1	0.217858597	0.279574291	0.059	0.112
695	ENSDARG00000086416	med11	1	0.009474237	-0.267758643	0.015	0.118
696	ENSDARG00000086658	crygm2d21	1	0.036941041	0.72400627	0.441	0.411
697	ENSDARG00000086699	smim15	1	0.027362576	0.389167939	0.059	0.17
698	ENSDARG00000086881	ier2b	1	0.000235338	-0.462762033	0.015	0.196
699	ENSDARG00000086917	crygm2d2	1	0.000236014	0.742771372	0.735	0.756
700	ENSDARG00000087164	crygm2d4	1	0.15679898	0.624495579	0.294	0.255
701	ENSDARG00000087243	zgc:100918	1	0.002238204	-0.395535013	0	0.122
702	ENSDARG00000087301	crygm2d14	1	0.285317054	1.094665647	0.132	0.102
703	ENSDARG00000087303	cebpd	1	0.001823732	-0.427631994	0.221	0.465
704	ENSDARG00000087390	hbbe1.3	1	0.195885277	0.282120143	0.294	0.25
705	ENSDARG00000087402	tpm1	1	0.0101897	0.357224562	0.029	0.143
706	ENSDARG00000087647	sept7a	1	0.000750073	-0.420887279	0	0.144
707	ENSDARG00000087693	atox1	1	0.000408213	-0.30516307	0.044	0.238
708	ENSDARG00000087697	lpl	1	0.011238685	0.317743516	0.044	0.166
709	ENSDARG00000088030	rpl35a	1	0.002356689	-0.294773673	0.75	0.91
710	ENSDARG00000088087	kdm6ba	1	0.005328705	-0.308378215	0	0.103
711	ENSDARG00000088330	hbae1.1	1	0.351133425	0.436603793	0.162	0.129
712	ENSDARG00000088439	gm2a	1	0.001248594	-0.408835052	0	0.134
713	ENSDARG00000088823	crygm2d3	1	0.048887922	0.632509262	0.456	0.435
714	ENSDARG00000088929	ypel5	1	0.00086196	-0.416137849	0.015	0.169
715	ENSDARG00000089204	smim13	1	0.000587884	-0.449705206	0	0.149
716	ENSDARG00000089302	hnrnpa0a	1	0.001797022	-0.262845705	0.088	0.28
717	ENSDARG00000089368	hopx	1	0.000279915	-0.57494707	0	0.164
718	ENSDARG00000089382	zgc:158463	1	0.112067154	0.301058988	0.206	0.363
719	ENSDARG00000089441	si:ch211-105c13.3	1	0.001866964	-0.569809322	0	0.125
720	ENSDARG00000089475	hbae1.1	1	0.181179535	0.584473125	0.162	0.114
721	ENSDARG00000089681	btf3l4	1	0.000225293	-0.2590008	0.029	0.225
722	ENSDARG00000089836	MRPS12	1	0.000103275	-0.552331006	0	0.184
723	ENSDARG00000089936	selenow2b	1	0.00537605	-0.451336728	0	0.103
724	ENSDARG00000089976	spcs3	1	0.000869223	-0.281440823	0.015	0.17
725	ENSDARG00000090286	serpina1	1	0.998098372	0.296376675	0.132	0.141
726	ENSDARG00000090386	cd3eap	1	0.004624297	-0.301770245	0	0.106
727	ENSDARG00000090428	ctrb1	1	0.16078864	0.598879356	0.397	0.409
728	ENSDARG00000090788	cstf2	1	0.004268906	-0.340231198	0	0.108
729	ENSDARG00000090850	serpina1l	1	0.807858321	0.38660138	0.132	0.153
730	ENSDARG00000090872	si:dkey-276j7.1	1	0.001002238	-0.458202465	0.059	0.242
731	ENSDARG00000091111	si:ch211-15b10.6	1	0.000973178	-0.481206539	0	0.139
732	ENSDARG00000091124	rps19bp1	1	0.002562807	-0.316220273	0	0.119
733	ENSDARG00000091148	crygm2d20	1	0.977387622	0.778700234	0.132	0.145
734	ENSDARG00000091234	si:ch73-335l21.4	1	0.002880824	-0.626738033	0	0.116
735	ENSDARG00000091996	tcnbb	1	0.019929019	-1.265847792	0.044	0.143
736	ENSDARG00000092033	si:dkey-239h2.3	1	0.000115392	-0.415814271	0.044	0.262
737	ENSDARG00000092124	cox14	1	0.249880917	0.527252209	0.088	0.152
738	ENSDARG00000092154	tex264a	1	0.005569575	-0.334772705	0	0.102
739	ENSDARG00000092493	si:dkeyp-44a8.2	1	0.13585184	0.260435044	0.059	0.126
740	ENSDARG00000092693	tpt1	1	0.001762799	-0.294630471	0.868	0.956
741	ENSDARG00000092807	si:dkey-151g10.6	1	7.26E-05	-0.286901631	0.985	0.997
742	ENSDARG00000092873	zgc:193541	1	0.160349425	0.349854355	0.265	0.461
743	ENSDARG00000092945	si:ch211-250g4.3	1	0.39283687	0.381698988	0.118	0.089
744	ENSDARG00000092947	cyt1	1	0.011547149	-1.053491487	0.75	0.786
745	ENSDARG00000093303	ifitm1	1	0.343989964	-0.814971458	0.088	0.127
746	ENSDARG00000093549	selenop	1	0.000187092	-0.641986908	0.103	0.341
747	ENSDARG00000093584	zgc:193505	1	0.095465072	-0.637139175	0.074	0.146
748	ENSDARG00000093844	zgc:136461	1	0.044922384	1.188631063	0.206	0.136
749	ENSDARG00000094041	krt17	1	0.344906856	-1.127393363	0.176	0.24
750	ENSDARG00000094310	si:ch211-255g12.6	1	0.010410475	0.670714156	0.515	0.478
751	ENSDARG00000094695	si:dkey-204f11.64	1	0.003355153	-0.351678988	0	0.113
752	ENSDARG00000095459	si:ch211-191j22.3	1	0.003750097	-0.341503723	0.015	0.138
753	ENSDARG00000095623	dpm2	1	0.005846564	-0.265229213	0.015	0.129
754	ENSDARG00000095947	adkb	1	0.001394027	-0.362055459	0	0.132
755	ENSDARG00000096118	ost4	1	0.001295353	-0.38467703	0	0.133
756	ENSDARG00000096257	si:ch73-367p23.2	1	0.009890248	0.828319967	0.309	0.223
757	ENSDARG00000096661	si:ch211-286b5.5	1	0.000373633	-0.40758446	0.015	0.187
758	ENSDARG00000097057	fxyd6l	1	8.93E-05	-0.363297958	0.088	0.348
759	ENSDARG00000097102	si:ch73-281n10.2	1	0.082819812	0.253637919	0.25	0.453
760	ENSDARG00000097157	si:ch211-207n23.2	1	0.018991748	-0.510593655	0.015	0.102
761	ENSDARG00000097630	si:ch211-282b22.1	1	0.115574625	0.323309104	0.059	0.131
762	ENSDARG00000098080	gnl2	1	0.004231103	-0.274624723	0	0.108
763	ENSDARG00000098114	ctsa	1	0.002384373	-0.351513269	0	0.12
764	ENSDARG00000098228	thrap3b	1	0.004119643	-0.398064655	0	0.109
765	ENSDARG00000098361	nudcd3	1	0.199649631	0.422993054	0.118	0.202
766	ENSDARG00000098588	gchfr	1	0.003325261	-0.472219774	0	0.113
767	ENSDARG00000098627	gspt1l	1	0.095679771	0.25366835	0.059	0.136
768	ENSDARG00000098635	irf2bp2b	1	0.000229784	-0.427085334	0.029	0.224
769	ENSDARG00000098785	glrx3	1	0.002279053	-0.313020171	0	0.121
770	ENSDARG00000099104	rpl24	1	0.00013	-0.323753677	0.868	0.942
771	ENSDARG00000099148	bzw1b	1	0.00014149	-0.447463264	0.029	0.233
772	ENSDARG00000099154	CABZ01032488.1	1	0.005924747	-0.279705551	0	0.101
773	ENSDARG00000099195	ier2a	1	0.003489796	-0.261751272	0.059	0.217
774	ENSDARG00000099236	10-Sep	1	0.000946494	-0.440051875	0	0.14
775	ENSDARG00000099281	si:dkey-112e7.2	1	0.000560859	-0.385944292	0	0.15
776	ENSDARG00000099312	jpt1b	1	0.001872661	-0.374694646	0.074	0.252
777	ENSDARG00000099313	naga	1	0.001381305	-0.443419527	0	0.132
778	ENSDARG00000099380	rpl13	1	0.000838505	-0.294217536	0.794	0.925
779	ENSDARG00000099389	cdo1	1	0.988404167	0.477578719	0.118	0.13
780	ENSDARG00000099420	nme2b.2	1	0.198293217	0.462913256	0.382	0.383
781	ENSDARG00000099439	serp1	1	0.000380307	-0.449479461	0	0.158
782	ENSDARG00000099572	hmgn2	1	0.004815603	-0.386480306	0.324	0.591
783	ENSDARG00000099624	chmp1b	1	0.000194857	-0.389638183	0.029	0.227
784	ENSDARG00000099635	akap8l	1	0.225647262	0.403008144	0.103	0.176
785	ENSDARG00000099766	myl12.1	1	0.000179454	-0.267000887	0.162	0.46
786	ENSDARG00000099776	glula	1	0.007364788	-0.482206109	0.191	0.388
787	ENSDARG00000100129	brd3b	1	0.156191723	0.269086782	0.103	0.188
788	ENSDARG00000100371	eef2b	1	0.001338778	-0.284934	0.471	0.769
789	ENSDARG00000100376	amdhd2	1	0.001406863	-0.34172303	0	0.131
790	ENSDARG00000100582	si:ch211-195b11.3	1	0.003066837	-1.266863262	0.059	0.205
791	ENSDARG00000100585	coa3a	1	0.130765059	0.269257755	0.044	0.105
792	ENSDARG00000100588	rpl36	1	0.000323418	-0.252429124	0.824	0.939
793	ENSDARG00000100795	timp4.3	1	0.050159562	-0.253335816	0.029	0.105
794	ENSDARG00000100823	selenok	1	0.115171642	0.38758903	0.103	0.199
795	ENSDARG00000101009	cited4b	1	0.006725262	-0.382487488	0.015	0.126
796	ENSDARG00000101199	rbp4	1	0.204210335	-0.290061913	0.324	0.467
797	ENSDARG00000101295	psmd4a	1	0.244607119	0.345615724	0.059	0.109
798	ENSDARG00000101324	apoa1b	1	0.000203804	0.251066895	0.721	0.778
799	ENSDARG00000101362	mibp	1	0.13542299	0.534779224	0.132	0.086
800	ENSDARG00000101631	etfa	1	0.045226821	0.421370782	0.088	0.204
801	ENSDARG00000101680	arl1	1	0.001203476	-0.415597991	0	0.135
802	ENSDARG00000101766	ptmab	1	0.060582536	-0.39959362	0.485	0.698
803	ENSDARG00000101794	rpl26	1	0.002693274	-0.287851461	0.309	0.624
804	ENSDARG00000101813	nap1l1	1	0.047322318	0.370963955	0.074	0.18
805	ENSDARG00000101849	adipor2	1	0.1575374	0.258031592	0.132	0.231
806	ENSDARG00000101900	xrn2	1	0.116941277	0.303988088	0.044	0.108
807	ENSDARG00000102055	hadhb	1	0.118454701	0.277258224	0.059	0.13
808	ENSDARG00000102076	spink2.1	1	0.000923312	-0.356438556	0.015	0.168
809	ENSDARG00000102115	ndufc2	1	0.002316135	0.298347654	0.059	0.229
810	ENSDARG00000102249	pepd	1	0.003098285	-0.306052427	0.015	0.143
811	ENSDARG00000102353	ddx47	1	0.312837504	0.361139423	0.059	0.102
812	ENSDARG00000102555	si:dkey-33i11.9	1	0.005520565	-0.389870732	0	0.102
813	ENSDARG00000102802	brdt	1	0.510316802	0.340952224	0.074	0.105
814	ENSDARG00000102822	pam16	1	0.001499984	-0.319409377	0	0.13
815	ENSDARG00000103199	si:dkey-247k7.2	1	0.004764767	-1.108790297	0.015	0.13
816	ENSDARG00000103403	sar1b	1	0.005471977	-0.276073456	0	0.102
817	ENSDARG00000103483	litaf	1	0.001210473	-0.282628663	0.015	0.163
818	ENSDARG00000103670	cmc1	1	0.036077481	0.262484529	0.029	0.114
819	ENSDARG00000103672	cirbpa	1	0.000194753	-0.320835288	0.176	0.471
820	ENSDARG00000103687	sycn.2	1	0.091263373	0.973628451	0.132	0.081
821	ENSDARG00000103720	zgc:162730	1	6.97E-05	-0.70734215	0.059	0.296
822	ENSDARG00000103824	hint1	1	0.000196812	-0.435386221	0.015	0.199
823	ENSDARG00000103980	ets2	1	0.003446408	-0.412898041	0	0.112
824	ENSDARG00000104031	mrpl33	1	0.001419814	-0.359159176	0	0.131
825	ENSDARG00000104173	tufm	1	0.001866963	-0.331402219	0	0.125
826	ENSDARG00000104347	rtn4b	1	0.374275327	0.429628421	0.132	0.199
827	ENSDARG00000104359	anxa1c	1	0.024331751	-1.007390839	0.044	0.139
828	ENSDARG00000105012	utp23	1	0.00537605	-0.277637737	0	0.103
829	ENSDARG00000105154	creg1	1	0.095629436	0.502093994	0.147	0.269
830	ENSDARG00000105223	pmp22a	1	0.003212813	-0.781481452	0.059	0.211
831	ENSDARG00000105231	kmt5aa	1	0.002361759	-0.312020332	0.015	0.149
832	ENSDARG00000109510	lsm12b	1	0.010850915	0.302152003	0.103	0.269
833	ENSDARG00000109861	BX545855.1	1	0.011610116	0.690217979	0.618	0.661
834	ENSDARG00000110298	mbd4	1	0.004156474	-0.33928703	0	0.108
835	ENSDARG00000110836	tmem14ca	1	0.003062321	-0.315327133	0.015	0.143
836	ENSDARG00000111240	dhrs13a.2	1	0.004462918	-1.090089372	0	0.107
837	ENSDARG00000115405	hbbe1.2	1	0.509123301	0.503211205	0.162	0.141
838	ENSDARG00000115701	crygm2d9	1	0.064696047	1.003615682	0.162	0.102
839	ENSDARG00000116164	crygm2d8	1	0.15373443	0.728571068	0.426	0.433
