# Supplementary material for: Cell-type-specific responses to the microbiota across all tissues of the larval zebrafish
Source: Cell Rep. Author manuscript; Available in PMC 2023 Oct 23. (PMC10423310; doi:10.1016/j.celrep.2023.112095)
Supplement: MMC23 [file NIHMS1880944-supplement-MMC23.zip › DataS17/Figure6_PanelF_subcluster_GeneLists/subcluster18.tsv]

	gene	gene_NAME	p_val_adj	p_val	avg_logFC	pct.1	pct.2
1	ENSDARG00000018149	slc38a4	0	0	2.177022523	1	0.056
2	ENSDARG00000076448	serpinf2a	1.88E-60	8.51E-65	1.084955632	0.304	0.023
3	ENSDARG00000002197	pygl	2.58E-49	1.17E-53	1.147902959	0.284	0.025
4	ENSDARG00000020741	fga	4.07E-45	1.84E-49	1.26733589	0.324	0.035
5	ENSDARG00000061383	serpinf2b	7.99E-44	3.62E-48	1.151534427	0.284	0.028
6	ENSDARG00000079544	si:ch1073-464p5.5	2.35E-42	1.06E-46	1.429029817	0.304	0.033
7	ENSDARG00000016319	c9	1.08E-40	4.91E-45	1.569429258	0.382	0.054
8	ENSDARG00000018351	hpda	1.30E-40	5.91E-45	1.797074783	0.441	0.073
9	ENSDARG00000002986	gda	6.11E-39	2.77E-43	1.237049313	0.255	0.025
10	ENSDARG00000089310	gc	2.31E-38	1.05E-42	1.787590295	0.412	0.067
11	ENSDARG00000030872	cetp	3.02E-38	1.37E-42	0.669409125	0.176	0.012
12	ENSDARG00000045516	itih2	1.16E-37	5.24E-42	1.000533179	0.225	0.02
13	ENSDARG00000042684	serpinc1	1.68E-37	7.64E-42	1.21699253	0.275	0.03
14	ENSDARG00000023176	tdo2b	3.01E-37	1.36E-41	1.214539995	0.294	0.034
15	ENSDARG00000041645	sb:cb37	4.63E-37	2.10E-41	1.209260892	0.284	0.032
16	ENSDARG00000042613	crp3	5.74E-36	2.60E-40	1.616074128	0.294	0.036
17	ENSDARG00000029230	pnp4b	3.15E-35	1.43E-39	1.503666558	0.412	0.07
18	ENSDARG00000052099	agxta	5.34E-35	2.42E-39	1.299327512	0.382	0.06
19	ENSDARG00000026764	ahsg1	8.01E-35	3.63E-39	1.013922349	0.206	0.018
20	ENSDARG00000100406	zgc:112265	5.33E-34	2.42E-38	1.769518025	0.363	0.058
21	ENSDARG00000012694	c3a.1	1.07E-33	4.87E-38	1.242847022	0.265	0.031
22	ENSDARG00000070892	si:ch211-262h13.5	1.42E-33	6.44E-38	0.567541371	0.127	0.007
23	ENSDARG00000017444	hal	1.01E-32	4.56E-37	0.930445986	0.216	0.02
24	ENSDARG00000010312	cp	8.55E-32	3.88E-36	0.962067302	0.225	0.023
25	ENSDARG00000037191	ttr	1.10E-31	4.97E-36	1.848367657	0.441	0.091
26	ENSDARG00000102456	cfhl4	5.12E-31	2.32E-35	1.248263507	0.265	0.032
27	ENSDARG00000052207	c3a.3	1.07E-30	4.85E-35	1.102942581	0.167	0.013
28	ENSDARG00000020364	fbp1b	6.03E-30	2.73E-34	1.576135417	0.392	0.074
29	ENSDARG00000017882	rdh1	1.44E-29	6.54E-34	0.848995408	0.196	0.019
30	ENSDARG00000056314	a2ml	1.79E-29	8.12E-34	0.964065645	0.176	0.015
31	ENSDARG00000053831	vtnb	2.85E-29	1.29E-33	0.885320554	0.216	0.023
32	ENSDARG00000104108	slco1d1	3.00E-29	1.36E-33	0.694007792	0.176	0.015
33	ENSDARG00000042010	pklr	3.47E-29	1.57E-33	1.749362039	0.412	0.084
34	ENSDARG00000069293	ahsg2	3.77E-29	1.71E-33	1.007714476	0.265	0.034
35	ENSDARG00000076838	apom	6.09E-29	2.76E-33	2.088858155	0.5	0.127
36	ENSDARG00000029388	si:dkey-90m5.4	6.66E-29	3.02E-33	0.584845218	0.157	0.012
37	ENSDARG00000090722	leg1.1	8.08E-29	3.67E-33	1.778184608	0.5	0.124
38	ENSDARG00000019986	grhprb	3.00E-28	1.36E-32	1.095923415	0.333	0.054
39	ENSDARG00000055036	itih3a	3.53E-28	1.60E-32	0.669565516	0.167	0.014
40	ENSDARG00000105528	si:dkey-86l18.10	5.09E-28	2.31E-32	0.913357008	0.225	0.026
41	ENSDARG00000036041	f2	5.10E-28	2.31E-32	1.14826466	0.265	0.035
42	ENSDARG00000046142	si:ch211-170d8.5	5.42E-28	2.46E-32	0.681019639	0.147	0.011
43	ENSDARG00000036171	rnasel3	6.48E-28	2.94E-32	0.731401322	0.118	0.007
44	ENSDARG00000054319	oxct1b	7.25E-28	3.29E-32	0.796951458	0.216	0.024
45	ENSDARG00000069018	cyp7a1	8.52E-28	3.86E-32	0.935676089	0.186	0.018
46	ENSDARG00000007421	ftcd	9.04E-28	4.10E-32	0.907476851	0.235	0.028
47	ENSDARG00000008969	fgb	1.13E-27	5.11E-32	1.40850352	0.304	0.047
48	ENSDARG00000041569	ces2	1.37E-27	6.22E-32	2.149828394	0.461	0.112
49	ENSDARG00000056498	crp2	2.87E-27	1.30E-31	1.854797814	0.451	0.107
50	ENSDARG00000055278	cfb	5.15E-26	2.34E-30	0.993708672	0.196	0.021
51	ENSDARG00000013522	pck1	1.26E-25	5.70E-30	1.529555663	0.402	0.085
52	ENSDARG00000076043	si:dkeyp-73d8.9	3.33E-25	1.51E-29	1.035538961	0.225	0.028
53	ENSDARG00000032098	c8g	3.81E-25	1.73E-29	0.689439342	0.176	0.017
54	ENSDARG00000016771	tfa	3.82E-25	1.73E-29	2.060072469	0.461	0.119
55	ENSDARG00000007024	uox	7.85E-25	3.56E-29	1.594368452	0.402	0.09
56	ENSDARG00000018478	agxtb	9.15E-25	4.15E-29	1.746181252	0.461	0.117
57	ENSDARG00000045299	vmo1b	1.87E-24	8.46E-29	0.803619538	0.206	0.024
58	ENSDARG00000093774	rbp2b	4.38E-24	1.98E-28	1.237486805	0.333	0.062
59	ENSDARG00000022372	kng1	4.41E-24	2.00E-28	1.113619679	0.275	0.043
60	ENSDARG00000067851	lcn15	1.50E-23	6.78E-28	0.601952562	0.157	0.014
61	ENSDARG00000036833	upp2	2.96E-23	1.34E-27	0.874933333	0.216	0.027
62	ENSDARG00000095807	hp	3.09E-23	1.40E-27	1.050035662	0.284	0.047
63	ENSDARG00000019492	shbg	8.63E-23	3.91E-27	0.80121246	0.196	0.023
64	ENSDARG00000099200	zgc:123103	3.12E-22	1.42E-26	1.85750947	0.471	0.134
65	ENSDARG00000038199	cdab	6.60E-22	2.99E-26	1.29515704	0.304	0.056
66	ENSDARG00000040298	apoa4b.1	7.86E-22	3.56E-26	1.575810305	0.382	0.088
67	ENSDARG00000011521	upb1	1.50E-21	6.81E-26	0.633252779	0.157	0.016
68	ENSDARG00000024160	hao1	1.95E-21	8.82E-26	0.919517538	0.206	0.027
69	ENSDARG00000040781	sult3st4	2.03E-21	9.21E-26	0.97894546	0.235	0.034
70	ENSDARG00000004296	ambp	2.04E-21	9.25E-26	1.122272193	0.255	0.04
71	ENSDARG00000023111	plg	2.63E-21	1.19E-25	1.205993632	0.265	0.043
72	ENSDARG00000090286	serpina1	2.84E-21	1.29E-25	1.91277449	0.461	0.134
73	ENSDARG00000103277	cyp24a1	5.95E-21	2.70E-25	1.093879826	0.294	0.054
74	ENSDARG00000037281	fgg	7.31E-21	3.31E-25	1.728174307	0.314	0.064
75	ENSDARG00000086654	cbln11	1.29E-20	5.85E-25	0.586760792	0.147	0.014
76	ENSDARG00000099351	igfbp1a	2.05E-20	9.29E-25	1.368749036	0.343	0.075
77	ENSDARG00000071429	tdo2a	3.71E-20	1.68E-24	0.85059698	0.186	0.023
78	ENSDARG00000035544	etnppl	4.21E-20	1.91E-24	0.704039408	0.147	0.015
79	ENSDARG00000079589	si:dkeyp-73d8.6	6.16E-20	2.79E-24	0.742092583	0.176	0.021
80	ENSDARG00000036237	slc27a2a	2.26E-19	1.02E-23	0.912906027	0.216	0.032
81	ENSDARG00000034862	f7	2.52E-19	1.14E-23	0.485520091	0.118	0.01
82	ENSDARG00000086569	zgc:172051	4.32E-19	1.96E-23	0.544656945	0.137	0.013
83	ENSDARG00000090850	serpina1l	1.54E-18	6.98E-23	2.029791574	0.461	0.147
84	ENSDARG00000075827	f7i	1.77E-18	8.00E-23	0.501458124	0.118	0.01
85	ENSDARG00000069630	tat	3.15E-18	1.43E-22	1.586750036	0.422	0.119
86	ENSDARG00000078757	si:ch211-212c13.8	3.54E-18	1.60E-22	0.716632191	0.176	0.023
87	ENSDARG00000023151	ucp1	6.18E-18	2.80E-22	1.927242424	0.51	0.182
88	ENSDARG00000099633	sec14l7	1.96E-17	8.90E-22	0.64801325	0.147	0.016
89	ENSDARG00000104329	si:ch73-281k2.5	2.07E-16	9.39E-21	0.617521929	0.157	0.019
90	ENSDARG00000006526	fn1b	2.24E-16	1.02E-20	0.739932661	0.216	0.036
91	ENSDARG00000031616	g6pca.1	3.38E-16	1.53E-20	0.463423054	0.127	0.013
92	ENSDARG00000041595	ces3	3.61E-16	1.64E-20	0.630863429	0.137	0.015
93	ENSDARG00000013721	g6pca.2	4.11E-16	1.86E-20	1.040500054	0.225	0.04
94	ENSDARG00000095963	si:ch73-361h17.1	3.08E-15	1.40E-19	0.830817371	0.206	0.034
95	ENSDARG00000078918	comtd1	4.33E-15	1.96E-19	0.837376524	0.157	0.021
96	ENSDARG00000012194	scp2a	4.56E-15	2.07E-19	1.059718332	0.314	0.076
97	ENSDARG00000058005	hgd	5.74E-15	2.60E-19	1.244090327	0.451	0.154
98	ENSDARG00000043719	c3a.6	2.03E-14	9.21E-19	0.452548923	0.108	0.01
99	ENSDARG00000045306	slc51a	2.74E-14	1.24E-18	0.439423117	0.137	0.017
100	ENSDARG00000053405	sord	6.23E-14	2.83E-18	0.615098016	0.137	0.017
101	ENSDARG00000070844	gamt	2.16E-13	9.81E-18	1.452995337	0.667	0.361
102	ENSDARG00000071076	ldhbb	2.33E-13	1.06E-17	0.810314643	0.186	0.031
103	ENSDARG00000053973	fetub	4.69E-13	2.13E-17	2.035130649	0.529	0.241
104	ENSDARG00000038439	fabp10a	4.82E-13	2.19E-17	1.783400641	0.824	0.603
105	ENSDARG00000079727	selenop2	7.76E-13	3.52E-17	0.654218085	0.186	0.032
106	ENSDARG00000103295	cyp3a65	1.19E-12	5.40E-17	1.03793453	0.314	0.084
107	ENSDARG00000016412	agt	1.46E-12	6.64E-17	0.590300395	0.127	0.016
108	ENSDARG00000043279	aqp12	2.29E-12	1.04E-16	0.651815615	0.216	0.042
109	ENSDARG00000103785	sult2st2	2.30E-12	1.04E-16	0.854122087	0.206	0.04
110	ENSDARG00000092170	apoc1	3.07E-12	1.39E-16	1.574167485	0.471	0.19
111	ENSDARG00000043180	gpd1b	3.21E-12	1.46E-16	0.824913031	0.275	0.068
112	ENSDARG00000068478	gpx4a	5.55E-12	2.52E-16	1.480685431	0.529	0.241
113	ENSDARG00000095863	afp4	8.76E-12	3.97E-16	1.155764227	0.324	0.092
114	ENSDARG00000010267	dpydb	2.28E-11	1.03E-15	0.499009713	0.108	0.013
115	ENSDARG00000035882	rida	2.73E-11	1.24E-15	1.093347772	0.265	0.068
116	ENSDARG00000013430	bhmt	3.28E-11	1.48E-15	1.544824698	0.676	0.421
117	ENSDARG00000062549	acmsd	6.26E-11	2.84E-15	0.34604702	0.108	0.013
118	ENSDARG00000041787	cx32.3	1.31E-10	5.93E-15	0.766430845	0.147	0.024
119	ENSDARG00000092155	apoc2	1.53E-10	6.91E-15	0.890682032	0.216	0.047
120	ENSDARG00000052470	igfbp2a	2.08E-10	9.45E-15	0.445736935	0.118	0.016
121	ENSDARG00000043457	gapdh	2.23E-10	1.01E-14	1.507733446	0.725	0.49
122	ENSDARG00000101324	apoa1b	5.20E-10	2.36E-14	1.974973382	0.863	0.776
123	ENSDARG00000069752	ckba	8.10E-10	3.67E-14	1.129046326	0.353	0.123
124	ENSDARG00000102175	hamp	1.09E-09	4.93E-14	0.575513106	0.147	0.025
125	ENSDARG00000039605	mat1a	4.20E-09	1.90E-13	1.011506501	0.294	0.092
126	ENSDARG00000022767	apobb.1	4.68E-09	2.12E-13	0.777296943	0.157	0.029
127	ENSDARG00000039007	eno3	5.20E-09	2.36E-13	1.385573543	0.588	0.354
128	ENSDARG00000033227	lect2l	8.07E-09	3.66E-13	0.571540773	0.196	0.043
129	ENSDARG00000015866	apoa2	8.40E-09	3.81E-13	1.92521874	0.873	0.793
130	ENSDARG00000013371	isoc2	1.02E-07	4.65E-12	0.799149582	0.255	0.076
131	ENSDARG00000042428	gstt1a	1.14E-07	5.18E-12	0.966631155	0.324	0.114
132	ENSDARG00000090185	si:dkeyp-73b11.8	2.88E-07	1.31E-11	0.558483176	0.137	0.026
133	ENSDARG00000101199	rbp4	6.93E-06	3.14E-10	0.84024216	0.676	0.461
134	ENSDARG00000038666	igfbp1b	7.40E-06	3.35E-10	0.457771115	0.196	0.053
135	ENSDARG00000053684	aldob	1.31E-05	5.93E-10	1.465351838	0.794	0.735
136	ENSDARG00000059049	zgc:174904	1.82E-05	8.26E-10	0.73000525	0.167	0.042
137	ENSDARG00000036834	krt92	8.09E-05	3.67E-09	0.254005455	0.294	0.11
138	ENSDARG00000099819	sb:cb1058	9.56E-05	4.33E-09	0.39291091	0.118	0.024
139	ENSDARG00000011693	ttc36	0.000110052	4.99E-09	0.558642071	0.176	0.049
140	ENSDARG00000105187	gcshb	0.000117181	5.31E-09	0.546131529	0.196	0.06
141	ENSDARG00000006220	ugt1a7	0.000126787	5.75E-09	0.463061732	0.108	0.021
142	ENSDARG00000052816	shmt1	0.00028957	1.31E-08	0.437953353	0.157	0.042
143	ENSDARG00000005191	ahcy	0.00036167	1.64E-08	1.174933611	0.51	0.347
144	ENSDARG00000004964	cyp4t8	0.000601773	2.73E-08	0.374203595	0.118	0.026
145	ENSDARG00000104172	diabloa	0.00062847	2.85E-08	0.551803292	0.196	0.062
146	ENSDARG00000045230	cox6b1	0.000963098	4.37E-08	0.63778217	0.216	0.074
147	ENSDARG00000017772	mdh1aa	0.001205068	5.46E-08	0.984561709	0.578	0.435
148	ENSDARG00000052712	suclg1	0.001546408	7.01E-08	0.954683845	0.441	0.27
149	ENSDARG00000101074	glud1b	0.001747698	7.92E-08	0.857352828	0.471	0.286
150	ENSDARG00000021172	cyp2ad2	0.002010266	9.11E-08	0.417459267	0.196	0.063
151	ENSDARG00000006840	gnmt	0.003966665	1.80E-07	0.615208945	0.225	0.086
152	ENSDARG00000023820	faxdc2	0.010874877	4.93E-07	0.862065578	0.294	0.136
153	ENSDARG00000025147	cd63	0.012764438	5.79E-07	-0.987087923	0.147	0.406
154	ENSDARG00000025074	slc25a10	0.036556178	1.66E-06	0.340147326	0.127	0.037
155	ENSDARG00000022315	atp6v1g1	0.063598301	2.88E-06	-0.676116915	0.049	0.259
156	ENSDARG00000039830	gng5	0.113034449	5.12E-06	-0.386697007	0.049	0.253
157	ENSDARG00000098589	cyb5a	0.132470477	6.01E-06	0.509982745	0.186	0.072
158	ENSDARG00000012076	apoa1a	0.136323208	6.18E-06	0.796613052	0.245	0.113
159	ENSDARG00000028889	ndufb10	0.164526059	7.46E-06	-0.465873986	0.108	0.334
160	ENSDARG00000042953	cyp2n13	0.170665677	7.74E-06	0.431935559	0.216	0.089
161	ENSDARG00000052073	blcap	0.181715645	8.24E-06	-0.503797165	0.059	0.261
162	ENSDARG00000020387	nipsnap3a	0.2153296	9.76E-06	0.412251215	0.118	0.035
163	ENSDARG00000020693	sesn1	0.33928731	1.54E-05	-0.468442341	0.216	0.449
164	ENSDARG00000055064	prdx5	0.401564805	1.82E-05	-0.458470654	0.078	0.281
165	ENSDARG00000019260	dhrs9	0.479991344	2.18E-05	0.306629675	0.137	0.047
166	ENSDARG00000018404	krt18a.1	0.483866386	2.19E-05	0.34314356	0.363	0.197
167	ENSDARG00000102632	ubc	0.511463277	2.32E-05	-0.509979983	0.539	0.703
168	ENSDARG00000036107	txnipa	0.514359244	2.33E-05	-0.552670458	0.098	0.303
169	ENSDARG00000005423	pgam1a	0.533442074	2.42E-05	0.79392131	0.255	0.129
170	ENSDARG00000037012	slc3a2b	0.568862693	2.58E-05	-0.544917957	0	0.149
171	ENSDARG00000023323	ywhaqb	0.612039524	2.77E-05	-0.549732594	0.069	0.259
172	ENSDARG00000003151	skp1	0.63044511	2.86E-05	-0.505395171	0.206	0.435
173	ENSDARG00000074057	calm3b	0.69163634	3.14E-05	-0.697095919	0.147	0.351
174	ENSDARG00000014361	tmbim4	0.749571326	3.40E-05	-0.513433832	0.039	0.211
175	ENSDARG00000053485	aldh6a1	0.774253127	3.51E-05	0.875540386	0.431	0.322
176	ENSDARG00000021550	rad23b	0.872367736	3.95E-05	-0.410184436	0.059	0.242
177	ENSDARG00000042660	fam32a	0.926586959	4.20E-05	-0.437783423	0.078	0.272
178	ENSDARG00000000069	dap	1	0.004841289	0.441215683	0.255	0.169
179	ENSDARG00000000212	krt97	1	0.032423562	-1.33753981	0.078	0.157
180	ENSDARG00000000503	stx1b	1	0.005688496	-0.540534749	0.049	0.147
181	ENSDARG00000001994	stxbp1a	1	0.037702543	-0.325578474	0.039	0.103
182	ENSDARG00000002131	celf2	1	0.005452871	-0.517982355	0.078	0.186
183	ENSDARG00000002190	chmp2bb	1	0.001640395	-0.294845306	0.059	0.184
184	ENSDARG00000002193	rho	1	0.267693523	0.272253545	0.373	0.334
185	ENSDARG00000002344	tubb4b	1	0.000791404	-0.363512915	0.451	0.63
186	ENSDARG00000002589	mylpfb	1	0.466647914	-0.331752912	0.49	0.516
187	ENSDARG00000002745	tdh	1	0.026923277	-0.424729953	0.422	0.511
188	ENSDARG00000002768	pvalb2	1	0.228865776	-0.353583385	1	0.999
189	ENSDARG00000002790	ap2m1a	1	0.001065757	-0.280908546	0.127	0.294
190	ENSDARG00000002791	atp1a1a.1	1	0.015438812	-0.251579625	0.118	0.229
191	ENSDARG00000003017	ube2al	1	0.003697825	-0.286781275	0.029	0.127
192	ENSDARG00000003203	rhcga	1	0.076820599	-0.859823612	0.088	0.146
193	ENSDARG00000003207	mterf3	1	0.002928585	-0.689639344	0.02	0.114
194	ENSDARG00000003216	anxa2a	1	0.022463039	-0.495877475	0.108	0.196
195	ENSDARG00000003281	pik3ip1	1	0.024390043	-0.335908364	0.039	0.109
196	ENSDARG00000003373	commd2	1	0.001485391	-0.276600019	0.01	0.108
197	ENSDARG00000003681	eif5	1	0.00035558	-0.328752824	0.108	0.284
198	ENSDARG00000003795	idh2	1	0.0009724	-0.335371082	0.176	0.355
199	ENSDARG00000003808	aqp3a	1	0.025049857	-0.70594877	0.049	0.123
200	ENSDARG00000003860	cbx3a	1	0.001703026	-0.266528573	0.078	0.214
201	ENSDARG00000003952	pfn2	1	0.009607202	-0.274988129	0.225	0.367
202	ENSDARG00000004169	stmn1a	1	0.025843913	0.362142813	0.127	0.072
203	ENSDARG00000004588	sox4a	1	0.263204207	-0.264672938	0.147	0.194
204	ENSDARG00000005162	tpm3	1	0.005585086	-0.259108421	0.118	0.245
205	ENSDARG00000005185	cpn1	1	0.001078155	0.486178481	0.147	0.067
206	ENSDARG00000005481	nfkbiaa	1	0.02270288	-0.357991632	0.078	0.164
207	ENSDARG00000005551	hnrnph1l	1	0.002557285	-0.365089853	0.02	0.117
208	ENSDARG00000006019	tktb	1	0.013918945	0.566365648	0.196	0.126
209	ENSDARG00000006219	gnl3	1	0.526351084	0.339086906	0.118	0.107
210	ENSDARG00000006260	tuba8l4	1	0.000307793	-0.366639607	0.186	0.378
211	ENSDARG00000006408	hmgb3b	1	0.013912761	-0.259262772	0.108	0.214
212	ENSDARG00000006427	fabp2	1	0.41200208	0.312963528	0.206	0.182
213	ENSDARG00000006487	anp32a	1	0.001218186	-0.36713347	0.235	0.421
214	ENSDARG00000006588	zgc:111983	1	0.047305024	-0.903558148	0.069	0.132
215	ENSDARG00000007141	psmc3	1	0.001022261	-0.317254216	0.02	0.131
216	ENSDARG00000007323	chmp4bb	1	0.001815793	-0.275031879	0.039	0.154
217	ENSDARG00000007682	ppdpfa	1	0.039549923	-0.304926053	0.088	0.169
218	ENSDARG00000007693	nfkbiab	1	0.010968672	-0.2944092	0.186	0.317
219	ENSDARG00000007697	fabp7a	1	0.617787649	-0.331030294	0.255	0.283
220	ENSDARG00000007836	ctsla	1	0.000490862	-0.603997001	0.314	0.491
221	ENSDARG00000008363	mcl1b	1	0.000934428	-0.479081693	0.147	0.311
222	ENSDARG00000008502	pno1	1	0.001724361	-0.320723572	0.225	0.407
223	ENSDARG00000008803	marcksb	1	0.386420036	-0.251725449	0.147	0.176
224	ENSDARG00000008816	glud1a	1	0.096148229	0.37405764	0.167	0.123
225	ENSDARG00000008947	rtf1	1	0.007048894	-0.268871051	0.069	0.175
226	ENSDARG00000009018	rhbg	1	0.023152676	-0.341162963	0.039	0.112
227	ENSDARG00000009040	si:ch73-141c7.1	1	0.032064731	0.354899561	0.127	0.075
228	ENSDARG00000009480	pdcl	1	0.000562158	-0.50669411	0.029	0.153
229	ENSDARG00000009544	cldnb	1	0.019534077	-1.033887357	0.078	0.158
230	ENSDARG00000009779	mcl1a	1	0.056847865	-0.37333201	0.422	0.49
231	ENSDARG00000009950	edf1	1	0.001951535	-0.382462756	0.324	0.49
232	ENSDARG00000009978	icn	1	0.155550504	-1.302911674	0.441	0.457
233	ENSDARG00000010008	vim	1	0.606572699	-0.290693816	0.245	0.27
234	ENSDARG00000010051	ufd1l	1	0.004568658	-0.298135177	0.069	0.18
235	ENSDARG00000010553	mmgt1	1	0.003298503	-0.277179697	0.049	0.159
236	ENSDARG00000011665	aldoaa	1	0.027570349	-0.256620467	0.275	0.41
237	ENSDARG00000011740	u2af2b	1	0.001216971	-0.282825032	0.029	0.146
238	ENSDARG00000011961	csrp2	1	0.139498559	-0.286433496	0.059	0.105
239	ENSDARG00000012244	ube2e3	1	0.003991119	-0.288030057	0.206	0.358
240	ENSDARG00000012381	hsc70	1	0.224796685	0.371116121	0.118	0.087
241	ENSDARG00000012458	zgc:77849	1	0.000166436	-0.328920874	0.118	0.31
242	ENSDARG00000012513	sdcbp2	1	0.028587641	-0.279872957	0.137	0.234
243	ENSDARG00000012777	nucks1b	1	0.00764503	-0.274623078	0.069	0.175
244	ENSDARG00000012944	myhz2	1	0.71874067	0.606820003	0.333	0.355
245	ENSDARG00000012972	cfl1l	1	0.002064915	-0.753388588	0.196	0.328
246	ENSDARG00000012987	gpia	1	0.097988737	0.336525111	0.216	0.164
247	ENSDARG00000013087	ndrg3a	1	0.014000325	-0.656131067	0.118	0.224
248	ENSDARG00000013351	cirbpb	1	0.005115608	-0.379771203	0.598	0.716
249	ENSDARG00000013475	cct4	1	0.01695603	-0.257291145	0.265	0.402
250	ENSDARG00000013561	pgm1	1	6.37E-05	0.530549819	0.235	0.117
251	ENSDARG00000013771	ctss2.2	1	0.002176023	-0.367666191	0.01	0.103
252	ENSDARG00000013963	mipb	1	0.597449287	-0.566786734	0.127	0.147
253	ENSDARG00000013968	psap	1	0.028126333	-0.434778201	0.225	0.341
254	ENSDARG00000014230	dlst	1	0.549517768	0.364981809	0.235	0.241
255	ENSDARG00000014366	luc7l3	1	0.006663343	-0.305937453	0.029	0.117
256	ENSDARG00000014571	ctnnb1	1	0.031054639	-0.322199359	0.147	0.248
257	ENSDARG00000015050	calm2b	1	0.034043971	-0.286291957	0.373	0.485
258	ENSDARG00000015314	zc4h2	1	0.154686167	-0.296883175	0.167	0.223
259	ENSDARG00000015445	lim2.4	1	0.513722784	-0.396790741	0.304	0.351
260	ENSDARG00000015524	prps1a	1	0.001323146	-0.264584961	0.029	0.145
261	ENSDARG00000015551	fth1a	1	0.004700477	-0.687167145	0.539	0.687
262	ENSDARG00000015887	b2ml	1	0.009034175	-0.253133417	0.206	0.346
263	ENSDARG00000016173	cct3	1	0.008678897	-0.258588243	0.176	0.32
264	ENSDARG00000016238	arl6ip5b	1	0.009049267	-0.25239722	0.078	0.183
265	ENSDARG00000016239	psmd13	1	0.000432847	-0.3433245	0.059	0.207
266	ENSDARG00000016443	eif3c	1	0.006226128	-0.365653533	0.225	0.375
267	ENSDARG00000016516	rbm8a	1	8.27E-05	-0.354445388	0.147	0.354
268	ENSDARG00000016691	cd9b	1	0.005327993	-0.595480038	0.039	0.133
269	ENSDARG00000016754	tbca	1	0.001702476	-0.325112857	0.098	0.24
270	ENSDARG00000016867	rnf128a	1	0.000902462	-0.304156701	0.01	0.116
271	ENSDARG00000016871	smarce1	1	0.004282058	-0.403960373	0.108	0.234
272	ENSDARG00000017314	CELA1 (1 of many)	1	0.695974275	0.565988384	0.353	0.36
273	ENSDARG00000017320	f11r.1	1	9.98E-05	-0.457131019	0	0.13
274	ENSDARG00000017441	mylz3	1	0.391495524	-0.320102272	0.882	0.902
275	ENSDARG00000017624	krt4	1	0.340893475	-1.320931756	0.647	0.669
276	ENSDARG00000017843	srsf1b	1	0.007831397	-0.279557463	0.029	0.115
277	ENSDARG00000017844	copz1	1	0.002092472	-0.256583456	0.069	0.195
278	ENSDARG00000017960	sfxn2	1	0.004075163	0.281695338	0.108	0.048
279	ENSDARG00000018328	rhocb	1	0.000248672	-0.319699241	0.02	0.153
280	ENSDARG00000018426	aldh7a1	1	0.278941415	0.264830782	0.225	0.202
281	ENSDARG00000018898	zfand5a	1	0.006674247	-0.33657913	0.118	0.233
282	ENSDARG00000019098	cd82a	1	0.0072103	-0.364366303	0.029	0.116
283	ENSDARG00000019302	mid1ip1b	1	0.134718856	0.390088078	0.088	0.147
284	ENSDARG00000019353	sparc	1	0.002860238	-0.62975452	0.216	0.358
285	ENSDARG00000019541	gpt2l	1	0.005752114	0.416980765	0.118	0.057
286	ENSDARG00000019856	atp1a1b	1	0.035185201	-0.950400739	0.039	0.102
287	ENSDARG00000020007	col1a2	1	0.134437459	-0.299796462	0.088	0.141
288	ENSDARG00000020298	btg2	1	0.028415213	-0.276300656	0.157	0.258
289	ENSDARG00000020465	ewsr1b	1	0.001546237	-0.278775318	0.039	0.157
290	ENSDARG00000020504	h3f3b.1	1	0.004895301	-0.323493416	0.284	0.443
291	ENSDARG00000020708	mdkb	1	0.00228404	-0.773318673	0.196	0.35
292	ENSDARG00000021113	ptmaa	1	0.089865304	-0.257689452	0.588	0.656
293	ENSDARG00000021124	cfl1	1	0.002450689	-0.429371807	0.422	0.577
294	ENSDARG00000021143	rtn1b	1	0.10198952	-0.3070534	0.157	0.223
295	ENSDARG00000021257	eif3d	1	0.001662635	-0.433138997	0.284	0.449
296	ENSDARG00000021339	cpa5	1	0.717607693	0.289338401	0.137	0.13
297	ENSDARG00000021366	fbp1a	1	0.000301947	-0.443965566	0.049	0.196
298	ENSDARG00000021702	pdcd4a	1	0.000274489	-0.32548856	0.029	0.168
299	ENSDARG00000021806	zfp36l2	1	0.004441075	-0.294614837	0.02	0.108
300	ENSDARG00000021973	st13	1	0.000885666	-0.291824083	0.049	0.181
301	ENSDARG00000021984	ndufa2	1	0.007667879	-0.257369828	0.078	0.187
302	ENSDARG00000022303	higd1a	1	0.021425644	-0.275815754	0.167	0.282
303	ENSDARG00000022650	cyp2ad3	1	0.341634731	-0.280761119	0.157	0.193
304	ENSDARG00000023190	kpna4	1	0.839568922	0.268894594	0.098	0.11
305	ENSDARG00000023290	fabp3	1	0.005871145	0.365142651	0.588	0.516
306	ENSDARG00000024047	tmem38a	1	0.008509186	-0.385413043	0.049	0.142
307	ENSDARG00000024433	pvalb4	1	0.176003406	-0.581782802	0.265	0.329
308	ENSDARG00000024540	tspan36	1	0.013264146	-0.538063924	0.078	0.175
309	ENSDARG00000024746	hsp90aa1.2	1	0.079949286	-0.342254756	0.127	0.202
310	ENSDARG00000025254	s100a10b	1	0.000259386	-0.924209436	0.137	0.294
311	ENSDARG00000025375	idh1	1	0.215217645	0.371133969	0.167	0.135
312	ENSDARG00000025428	socs3a	1	0.10348583	-0.305482736	0.118	0.186
313	ENSDARG00000025693	tmem9b	1	0.022212065	-0.284464064	0.069	0.153
314	ENSDARG00000025972	mcts1	1	0.00022018	-0.329871417	0.029	0.17
315	ENSDARG00000026072	pdcd5	1	0.001281577	-0.303840738	0.039	0.159
316	ENSDARG00000026726	anxa1a	1	0.002513457	-0.797941613	0.216	0.356
317	ENSDARG00000026766	bcl2l10	1	0.034650447	-0.390368935	0.039	0.103
318	ENSDARG00000026845	rhoaa	1	0.000175104	-0.430987163	0.088	0.258
319	ENSDARG00000026967	ap2s1	1	0.007429494	-0.285830652	0.039	0.13
320	ENSDARG00000027009	zgc:85777	1	0.051633844	0.481445629	0.147	0.098
321	ENSDARG00000027088	ptgdsb.1	1	0.128058435	-0.940214174	0.294	0.364
322	ENSDARG00000027249	btg1	1	5.88E-05	-0.558679603	0.363	0.576
323	ENSDARG00000027355	slc25a4	1	0.235282575	-0.262255104	0.108	0.149
324	ENSDARG00000027740	adcyap1b	1	0.60599116	0.597668315	0.137	0.124
325	ENSDARG00000027750	dpp7	1	0.007767675	-0.266834875	0.049	0.145
326	ENSDARG00000027984	gstz1	1	0.034059958	0.441396761	0.265	0.2
327	ENSDARG00000028067	bnip3lb	1	0.001588213	-0.358582166	0.039	0.155
328	ENSDARG00000028119	sumo3a	1	0.006273218	-0.298888025	0.176	0.319
329	ENSDARG00000028198	ube2v2	1	0.000225075	-0.336869992	0.127	0.316
330	ENSDARG00000028618	krt18b	1	0.00038073	-0.938318014	0.049	0.187
331	ENSDARG00000029011	xpnpep1	1	0.34534611	0.260677837	0.069	0.103
332	ENSDARG00000029064	uqcrq	1	9.99E-05	-0.507644024	0.147	0.342
333	ENSDARG00000029069	tnni2a.4	1	0.6468512	-0.41744631	0.843	0.84
334	ENSDARG00000029072	klf6a	1	0.000115498	-0.657235393	0.069	0.231
335	ENSDARG00000029075	pfkfb4b	1	0.010295101	-0.398683361	0.147	0.263
336	ENSDARG00000029443	zgc:92242	1	0.00571669	-0.392422304	0.049	0.148
337	ENSDARG00000029663	rab1ab	1	0.000108872	-0.426123591	0.059	0.225
338	ENSDARG00000029688	hsp70.1	1	0.020656951	-0.359298391	0.127	0.233
339	ENSDARG00000029722	hmgb2a	1	0.001366586	-0.453630167	0.235	0.403
340	ENSDARG00000029905	phyhd1	1	0.014690773	0.309541716	0.147	0.083
341	ENSDARG00000029995	tnni2b.2	1	0.330916598	-0.528945623	0.098	0.128
342	ENSDARG00000030139	sdhdb	1	0.000387924	-0.33940422	0.039	0.178
343	ENSDARG00000030270	tnnt3a	1	0.038145875	-0.348798154	0.049	0.115
344	ENSDARG00000030694	atp6v1e1b	1	0.004493326	-0.404300143	0.127	0.253
345	ENSDARG00000031164	tuba8l2	1	0.081458635	0.335388516	0.333	0.29
346	ENSDARG00000031388	dctn2	1	0.000581758	-0.307853902	0.049	0.189
347	ENSDARG00000031427	calm2a	1	0.037884663	-0.373033459	0.216	0.315
348	ENSDARG00000031435	TXN	1	0.00052546	-0.484321994	0.392	0.549
349	ENSDARG00000031495	seta	1	0.000540949	-0.321664773	0.137	0.308
350	ENSDARG00000031756	mef2aa	1	0.061438366	-0.276381792	0.049	0.107
351	ENSDARG00000031776	fthl27	1	0.028730254	-0.371347064	0.549	0.671
352	ENSDARG00000031929	stard14	1	0.005440748	-0.625106175	0.02	0.102
353	ENSDARG00000031981	pcbd1	1	0.000375919	0.461648294	0.216	0.109
354	ENSDARG00000032296	pomp	1	0.000349421	-0.328140204	0.108	0.282
355	ENSDARG00000032575	ywhaz	1	0.005878609	-0.359706282	0.157	0.292
356	ENSDARG00000032765	net1	1	0.006115563	-0.32475605	0.029	0.118
357	ENSDARG00000032866	erh	1	0.005083872	-0.254370708	0.186	0.339
358	ENSDARG00000033307	igf2b	1	0.055065715	0.37295344	0.118	0.07
359	ENSDARG00000033364	mgst3b	1	0.005281425	-0.401760889	0.225	0.371
360	ENSDARG00000033382	grifin	1	0.538494901	-0.762684379	0.118	0.133
361	ENSDARG00000033466	tagln2	1	0.017532044	-0.548190309	0.059	0.139
362	ENSDARG00000033609	map1lc3a	1	0.00352645	-0.257060837	0.147	0.293
363	ENSDARG00000033647	smarcb1a	1	0.004365551	-0.256752377	0.029	0.125
364	ENSDARG00000033738	zgc:153867	1	0.001941189	-0.413762335	0.216	0.385
365	ENSDARG00000033789	ndufb7	1	0.000823011	-0.310871158	0.127	0.292
366	ENSDARG00000034670	ube2e2	1	0.019365801	-0.283675197	0.069	0.155
367	ENSDARG00000034677	scel	1	0.01922486	-0.378481486	0.029	0.101
368	ENSDARG00000034753	tspan3a	1	0.019222719	-0.283857264	0.137	0.245
369	ENSDARG00000034817	asah1b	1	0.001280075	-0.317750127	0.01	0.111
370	ENSDARG00000035136	selenow1	1	0.007962979	-0.477003012	0.275	0.407
371	ENSDARG00000035282	emc6	1	0.003284176	-0.268616204	0.049	0.16
372	ENSDARG00000035519	histh1l	1	0.003964153	-0.502899554	0.608	0.742
373	ENSDARG00000035715	marcksl1b	1	0.00442995	-0.296269103	0.402	0.577
374	ENSDARG00000035890	fuca1.1	1	0.016367174	-0.473389902	0.078	0.168
375	ENSDARG00000036036	mdka	1	0.070426189	-0.346650336	0.118	0.191
376	ENSDARG00000036074	cebpa	1	0.002361178	-0.342143011	0.029	0.136
377	ENSDARG00000036080	cd81a	1	0.434307737	-0.308214361	0.392	0.427
378	ENSDARG00000036161	hnrnpa0l	1	0.005660395	-0.285315063	0.333	0.509
379	ENSDARG00000036162	hnrnpa0b	1	0.003900006	-0.253266976	0.176	0.339
380	ENSDARG00000036282	rnaset2	1	0.000627683	-0.380865675	0.01	0.122
381	ENSDARG00000036299	nucb2a	1	0.005392244	-0.422999086	0.029	0.118
382	ENSDARG00000036456	anxa4	1	0.020352613	0.39544062	0.304	0.227
383	ENSDARG00000036577	atp6v0cb	1	0.201817648	-0.285558528	0.206	0.262
384	ENSDARG00000036832	cyt1l	1	0.88500981	-1.19588873	0.324	0.318
385	ENSDARG00000036967	smox	1	0.000494588	-0.496836145	0.029	0.159
386	ENSDARG00000037116	cxcl12a	1	0.33664522	-0.79784148	0.078	0.107
387	ENSDARG00000037318	ddost	1	0.007015192	-0.322028315	0.029	0.116
388	ENSDARG00000037402	lim2.3	1	0.857997882	-0.41007523	0.127	0.132
389	ENSDARG00000037746	actb1	1	0.000191461	-0.4080942	0.392	0.596
390	ENSDARG00000037783	proza	1	0.002078663	-0.541913926	0.069	0.188
391	ENSDARG00000037789	pvalb1	1	0.772566555	-0.393446393	1	0.997
392	ENSDARG00000037790	pvalb8	1	0.164802664	-0.298546477	0.186	0.254
393	ENSDARG00000037870	actb2	1	7.33E-05	-0.580137042	0.833	0.918
394	ENSDARG00000037997	tubb5	1	0.351754745	0.258167211	0.098	0.13
395	ENSDARG00000038059	grb2b	1	0.00122699	-0.407178709	0.01	0.111
396	ENSDARG00000038153	lgals2b	1	0.006456679	0.518136905	0.314	0.219
397	ENSDARG00000038306	tsc22d1	1	0.005015107	-0.331538364	0.059	0.166
398	ENSDARG00000038559	h1f0	1	0.000704613	-0.480834578	0.275	0.465
399	ENSDARG00000038566	gnptg	1	0.003280371	-0.302145976	0.029	0.127
400	ENSDARG00000038787	tmub1	1	0.366048246	0.403057623	0.108	0.088
401	ENSDARG00000039005	trappc1	1	0.002301398	-0.259906234	0.059	0.181
402	ENSDARG00000039034	marcksl1a	1	0.018985649	-0.430718704	0.235	0.342
403	ENSDARG00000039150	lgmn	1	0.001336963	-0.399893149	0.069	0.206
404	ENSDARG00000039185	nfyba	1	0.014787734	-0.307214875	0.039	0.118
405	ENSDARG00000039211	zgc:77439	1	0.013373228	0.359367514	0.206	0.13
406	ENSDARG00000039269	arg2	1	0.008632706	0.45897101	0.275	0.191
407	ENSDARG00000039429	adka	1	0.091067895	0.447594843	0.137	0.096
408	ENSDARG00000039578	pa2g4a	1	0.811257148	0.267000983	0.147	0.171
409	ENSDARG00000039730	zgc:112160	1	0.613624936	0.399135598	0.176	0.163
410	ENSDARG00000039914	gapdhs	1	7.28E-05	-0.421216002	0.284	0.497
411	ENSDARG00000039980	ppt1	1	0.000716665	-0.256641583	0.088	0.245
412	ENSDARG00000040059	gbp	1	0.005684332	-0.345918768	0.127	0.255
413	ENSDARG00000040072	scpep1	1	0.010549322	-0.345201576	0.029	0.109
414	ENSDARG00000040158	cdc42l	1	0.000227372	-0.253315976	0.039	0.188
415	ENSDARG00000040401	slc25a20	1	0.054916104	0.425684586	0.127	0.081
416	ENSDARG00000040534	epcam	1	0.049679676	-0.876519506	0.157	0.227
417	ENSDARG00000040565	ckmb	1	0.504396791	-0.33596666	0.559	0.584
418	ENSDARG00000040666	nifk	1	0.865868719	0.263046462	0.108	0.111
419	ENSDARG00000040822	fundc1	1	0.000469669	-0.365551128	0.049	0.193
420	ENSDARG00000040988	tpi1b	1	0.412447138	0.38981814	0.275	0.268
421	ENSDARG00000041051	mid1ip1a	1	0.00084555	-1.184869213	0.029	0.144
422	ENSDARG00000041203	drap1	1	0.000628048	-0.296168106	0.049	0.188
423	ENSDARG00000041623	mt2	1	0.138957413	-0.993800709	0.206	0.258
424	ENSDARG00000041691	bhlhe41	1	0.003055279	-0.396526253	0.098	0.229
425	ENSDARG00000041839	tsc22d2	1	0.016994138	-0.26177135	0.029	0.102
426	ENSDARG00000042469	ndufa12	1	0.000389294	-0.333997408	0.078	0.237
427	ENSDARG00000042725	cebpb	1	0.045449082	-0.405667205	0.137	0.223
428	ENSDARG00000042823	spcs2	1	0.000474825	-0.346987763	0.02	0.143
429	ENSDARG00000042824	nfe2l2a	1	0.003889397	-0.314866455	0.078	0.198
430	ENSDARG00000042874	phlda2	1	0.010778933	-0.424858359	0.029	0.108
431	ENSDARG00000042933	bloc1s6	1	0.008902742	-0.362114297	0.206	0.338
432	ENSDARG00000042993	prss1	1	0.201979109	0.374277378	0.412	0.392
433	ENSDARG00000043081	ctsz	1	0.027217329	-0.276934007	0.059	0.137
434	ENSDARG00000043128	cldne	1	0.001501341	-0.739822501	0.01	0.107
435	ENSDARG00000043154	ucp2	1	0.035448622	-0.381027023	0.373	0.489
436	ENSDARG00000043257	ckbb	1	0.023955069	-0.579830351	0.402	0.483
437	ENSDARG00000043631	bcas2	1	0.000538692	-0.341745205	0.059	0.203
438	ENSDARG00000043732	cops4	1	0.00117715	-0.285458463	0.029	0.146
439	ENSDARG00000043848	sod1	1	0.010684427	0.608207983	0.431	0.383
440	ENSDARG00000044001	lgals3b	1	0.027240076	-0.2811831	0.118	0.21
441	ENSDARG00000044073	fuca2	1	0.0004148	-0.40555985	0.02	0.142
442	ENSDARG00000044125	txn	1	0.946421058	0.318543626	0.108	0.109
443	ENSDARG00000044267	sumo1	1	0.00112401	-0.266142043	0.078	0.223
444	ENSDARG00000044565	ola1	1	0.003589074	-0.261633141	0.196	0.359
445	ENSDARG00000044573	cdc42	1	0.000291787	-0.393550578	0.137	0.321
446	ENSDARG00000044619	birc2	1	0.017364778	-0.25142571	0.078	0.171
447	ENSDARG00000044625	pcf11	1	0.008072882	-0.33837391	0.049	0.142
448	ENSDARG00000044751	ddt	1	0.903140054	0.285398988	0.147	0.156
449	ENSDARG00000045143	hbbe2	1	0.801784518	-0.626527196	0.137	0.143
450	ENSDARG00000045248	h3f3d	1	0.000659784	-0.319297259	0.608	0.77
451	ENSDARG00000045352	cst14a.2	1	4.80E-05	-0.631205098	0.098	0.274
452	ENSDARG00000045639	elavl4	1	0.072299156	-0.443166243	0.137	0.211
453	ENSDARG00000045835	si:dkey-14d8.6	1	0.906777497	0.386337888	0.118	0.118
454	ENSDARG00000045877	ube2nb	1	0.003740805	-0.287124457	0.049	0.156
455	ENSDARG00000045888	acat1	1	0.000900898	0.681548756	0.265	0.166
456	ENSDARG00000045898	si:ch211-152c2.3	1	0.011958403	-0.563929944	0.029	0.108
457	ENSDARG00000045914	si:ch211-51e12.7	1	0.001815145	-0.348584873	0.039	0.154
458	ENSDARG00000045947	hrc	1	0.002259196	-0.409035162	0.029	0.136
459	ENSDARG00000046030	zgc:110339	1	0.003282775	-1.401394193	0.069	0.187
460	ENSDARG00000046132	dynlt3	1	0.002579834	-0.332551661	0.069	0.19
461	ENSDARG00000051756	pdhx	1	0.001736987	-0.275403111	0.02	0.123
462	ENSDARG00000051886	ankrd11	1	0.00020418	-0.510105253	0.049	0.198
463	ENSDARG00000052082	gabarapb	1	0.003896488	-0.30952275	0.431	0.612
464	ENSDARG00000052690	arrdc3a	1	0.002627224	-0.333341937	0.069	0.192
465	ENSDARG00000052856	khdrbs1a	1	0.000106073	-0.368283494	0.275	0.488
466	ENSDARG00000053129	carhsp1	1	0.000375254	-0.462340364	0.039	0.175
467	ENSDARG00000053130	pcp4a	1	0.041778222	-0.25240545	0.039	0.102
468	ENSDARG00000053254	mylpfa	1	0.973141162	-0.289068876	0.971	0.975
469	ENSDARG00000053395	cdkn2aipnl	1	0.001500846	-0.254177864	0.02	0.126
470	ENSDARG00000053468	adam10a	1	0.001406271	-0.371104067	0.02	0.125
471	ENSDARG00000053858	crip1	1	0.00404185	-0.701233408	0.098	0.221
472	ENSDARG00000053979	chmp2a	1	0.002889783	-0.287452323	0.069	0.192
473	ENSDARG00000054058	h1fx	1	0.075160917	-0.26206792	0.284	0.388
474	ENSDARG00000054191	pgk1	1	0.008312818	0.394688872	0.265	0.181
475	ENSDARG00000054271	cdkn1bb	1	0.004991936	-0.27740888	0.176	0.322
476	ENSDARG00000054442	cbx1b	1	0.05791644	-0.261533733	0.078	0.146
477	ENSDARG00000054793	emc10	1	0.002132975	-0.318468163	0.069	0.196
478	ENSDARG00000054804	anp32e	1	0.000283157	-0.523840524	0.088	0.254
479	ENSDARG00000055120	ctsba	1	0.001112885	-0.696898485	0.118	0.268
480	ENSDARG00000055124	ccnl1a	1	0.546713078	0.26742626	0.108	0.095
481	ENSDARG00000055283	id2a	1	0.004504563	-0.477530196	0.147	0.28
482	ENSDARG00000055514	icn2	1	0.344190745	-1.327512839	0.206	0.233
483	ENSDARG00000055524	rnf7	1	0.000647633	-0.430670058	0.069	0.21
484	ENSDARG00000055543	appb	1	0.005973142	-0.365111894	0.029	0.119
485	ENSDARG00000055618	acta1b	1	0.138683345	0.252494773	0.235	0.184
486	ENSDARG00000055723	hsp70l	1	0.092803657	-0.336115048	0.225	0.313
487	ENSDARG00000055912	nipa2	1	0.000720988	-0.277408484	0	0.101
488	ENSDARG00000056141	coq10b	1	0.00448862	-0.254967425	0.039	0.14
489	ENSDARG00000056167	hspe1	1	0.022727221	0.481438913	0.304	0.244
490	ENSDARG00000056725	hmgb3a	1	0.003290934	-0.280018122	0.245	0.408
491	ENSDARG00000056765	ela2l	1	0.503547458	0.413507757	0.265	0.247
492	ENSDARG00000056874	lygl1	1	0.00157303	-0.385180897	0.01	0.107
493	ENSDARG00000056877	vamp2	1	0.034022463	-0.397021843	0.078	0.156
494	ENSDARG00000057013	cadm3	1	0.028028443	-0.378758276	0.039	0.107
495	ENSDARG00000057075	lamtor3	1	0.002614518	-0.281944034	0.029	0.132
496	ENSDARG00000057437	apodb	1	0.011034399	-0.502836857	0.029	0.106
497	ENSDARG00000057698	ctsd	1	0.001861392	-0.597959681	0.206	0.38
498	ENSDARG00000057867	lasp1	1	0.00028187	-0.425777489	0.098	0.269
499	ENSDARG00000057882	arpc3	1	0.000198384	-0.363663587	0.127	0.319
500	ENSDARG00000057890	si:dkey-33c12.4	1	0.003225541	-0.263954651	0.059	0.177
501	ENSDARG00000058117	snap25b	1	0.070166253	-0.431568064	0.108	0.175
502	ENSDARG00000058358	krt8	1	0.270967895	-0.253258494	0.402	0.452
503	ENSDARG00000058371	krt5	1	0.069532626	-0.40206159	0.657	0.717
504	ENSDARG00000058593	sri	1	0.002410482	-0.268858768	0.029	0.135
505	ENSDARG00000058693	cast	1	0.003042287	-0.259542271	0.069	0.189
506	ENSDARG00000059906	sdc4	1	0.000206907	-0.494470325	0.137	0.319
507	ENSDARG00000059908	si:ch211-217k17.7	1	0.002419104	-0.279383285	0.078	0.209
508	ENSDARG00000060036	aimp1	1	0.001659253	-0.25956919	0.059	0.186
509	ENSDARG00000060457	pmp22b	1	0.075339327	-0.306347227	0.098	0.168
510	ENSDARG00000061951	golgb1	1	0.002596507	-0.27530712	0.02	0.117
511	ENSDARG00000062382	snapin	1	0.00161813	-0.304067022	0.01	0.107
512	ENSDARG00000062592	myl10	1	0.106096272	-0.270647319	0.069	0.123
513	ENSDARG00000063095	ctsf	1	0.000927489	-0.286421218	0.118	0.284
514	ENSDARG00000063535	chd4a	1	0.027052761	-0.299050561	0.039	0.109
515	ENSDARG00000063572	perp	1	0.00400146	-0.371619454	0.059	0.168
516	ENSDARG00000063911	mt-atp6	1	0.160524955	0.320165227	0.814	0.806
517	ENSDARG00000063917	mt-nd4	1	0.581396054	0.317159939	0.559	0.605
518	ENSDARG00000068194	klf9	1	0.001540663	-0.313058342	0.039	0.155
519	ENSDARG00000068710	nid1a	1	0.001288499	0.275325295	0.127	0.054
520	ENSDARG00000068996	hist2h2l	1	0.005354769	-0.382759822	0.167	0.306
521	ENSDARG00000069425	hsbp1a	1	0.092418537	-0.293512372	0.059	0.112
522	ENSDARG00000069461	rnaseka	1	0.001145441	-0.331442346	0.029	0.146
523	ENSDARG00000069476	spint2	1	0.00651789	-0.385294753	0.02	0.101
524	ENSDARG00000069846	zgc:162944	1	0.000100697	-0.321538888	0.02	0.167
525	ENSDARG00000069853	txndc9	1	0.01598251	-0.275977799	0.137	0.249
526	ENSDARG00000069940	ppap2d	1	0.048714434	-0.442322031	0.049	0.11
527	ENSDARG00000069981	cspg5a	1	0.03267742	-0.322705355	0.059	0.132
528	ENSDARG00000070266	spock3	1	0.062757417	-0.255555288	0.069	0.134
529	ENSDARG00000070702	s100v2	1	0.008893657	-0.30816975	0.098	0.209
530	ENSDARG00000070834	taf13	1	0.000190199	-0.368001089	0.029	0.173
531	ENSDARG00000070835	tnnc2	1	0.459037826	-0.375798417	0.402	0.426
532	ENSDARG00000070922	cnbpb	1	0.000281846	-0.333048622	0.333	0.552
533	ENSDARG00000071403	oaz1a	1	0.001893804	-0.305766327	0.294	0.491
534	ENSDARG00000071566	ppp1cab	1	0.000105284	-0.39153622	0	0.13
535	ENSDARG00000071626	ptgdsb.2	1	0.402640346	-0.943336517	0.157	0.186
536	ENSDARG00000071658	ywhag2	1	0.191148993	-0.297712908	0.147	0.199
537	ENSDARG00000073737	suds3	1	0.003305993	-0.318890249	0.02	0.113
538	ENSDARG00000073742	prss59.2	1	0.589239372	0.398775442	0.402	0.409
539	ENSDARG00000074390	tmem176l.4	1	0.012569521	-0.405355307	0.029	0.105
540	ENSDARG00000074507	rmdn1	1	0.484280098	0.358882077	0.147	0.136
541	ENSDARG00000075014	sqstm1	1	0.012159516	-0.261649795	0.108	0.221
542	ENSDARG00000075172	fbxo25	1	0.000270925	-0.414209468	0	0.116
543	ENSDARG00000075542	zfhx4	1	0.091108253	-0.383242687	0.059	0.112
544	ENSDARG00000075709	ndufb3	1	0.003896	-0.263501035	0.118	0.256
545	ENSDARG00000075758	ywhabb	1	0.008840637	-0.326753672	0.216	0.353
546	ENSDARG00000076120	foxp4	1	0.033636109	-0.27166839	0.098	0.187
547	ENSDARG00000076386	epdl1	1	0.014911057	0.343062763	0.255	0.169
548	ENSDARG00000076799	rnd3a	1	0.014357355	-0.256420368	0.039	0.12
549	ENSDARG00000077004	aldh1l1	1	0.000734016	0.365831234	0.118	0.047
550	ENSDARG00000077138	zgc:195173	1	0.002598148	0.292017945	0.108	0.045
551	ENSDARG00000077473	mych	1	0.024773275	-0.267632988	0.127	0.229
552	ENSDARG00000077777	tmsb4x	1	0.003505604	-0.454271177	0.755	0.846
553	ENSDARG00000077815	cdc26	1	0.244634882	0.262306864	0.147	0.118
554	ENSDARG00000077870	taf9	1	0.000484448	-0.326445277	0.039	0.174
555	ENSDARG00000078308	spry2	1	0.001228031	-0.491500522	0.01	0.111
556	ENSDARG00000078473	nucks1a	1	0.037265658	-0.282448316	0.108	0.194
557	ENSDARG00000078619	pnp5a	1	0.001863901	0.359565174	0.324	0.205
558	ENSDARG00000079150	si:ch211-276i12.9	1	0.022169802	-0.265890467	0.049	0.126
559	ENSDARG00000079305	hbae3	1	0.757844566	-0.634737513	0.186	0.199
560	ENSDARG00000079497	tcima	1	0.00592611	-0.40486582	0.02	0.103
561	ENSDARG00000079632	si:dkey-28b4.7	1	0.005938473	-0.270881595	0.069	0.177
562	ENSDARG00000080010	adh5	1	0.086356217	0.404540712	0.353	0.321
563	ENSDARG00000086658	crygm2d21	1	0.951961224	0.264731344	0.382	0.412
564	ENSDARG00000086753	gb:bc139872	1	0.002341032	-0.288319519	0.039	0.151
565	ENSDARG00000087390	hbbe1.3	1	0.766343093	-0.617361187	0.265	0.25
566	ENSDARG00000087640	nsfl1c	1	0.000240584	-0.350793828	0	0.118
567	ENSDARG00000087693	atox1	1	0.059122379	0.482087366	0.284	0.235
568	ENSDARG00000088087	kdm6ba	1	0.354523493	0.252623725	0.069	0.102
569	ENSDARG00000088091	pfn1	1	0.040113722	-0.501070406	0.539	0.67
570	ENSDARG00000088330	hbae1.1	1	0.208934766	-0.502064404	0.088	0.13
571	ENSDARG00000088439	gm2a	1	0.002353356	-0.304438404	0.029	0.134
572	ENSDARG00000089124	hbae1.3	1	0.31522107	-0.551052271	0.088	0.119
573	ENSDARG00000089368	hopx	1	0.005888834	-0.267546489	0.059	0.164
574	ENSDARG00000089475	hbae1.1	1	0.370089135	-0.484819341	0.088	0.115
575	ENSDARG00000089936	selenow2b	1	0.006067998	-0.345602562	0.02	0.103
576	ENSDARG00000090228	gsta.1	1	0.087255604	0.319058899	0.255	0.199
577	ENSDARG00000090428	ctrb1	1	0.865851791	0.345086516	0.373	0.409
578	ENSDARG00000090454	gnb1a	1	0.007959645	-0.262765381	0.216	0.357
579	ENSDARG00000090872	si:dkey-276j7.1	1	0.019912714	-0.352493384	0.137	0.241
580	ENSDARG00000091234	si:ch73-335l21.4	1	0.006652821	-0.494997993	0.029	0.116
581	ENSDARG00000091996	tcnbb	1	0.005896748	-1.330327981	0.049	0.144
582	ENSDARG00000092362	hsp70.2	1	0.002262455	-0.715610987	0.225	0.38
583	ENSDARG00000092467	si:ch73-46j18.5	1	0.011477809	-0.338775136	0.029	0.108
584	ENSDARG00000092659	ppp3r1a	1	0.022955725	-0.346951245	0.049	0.124
585	ENSDARG00000092677	coa6	1	7.69E-05	-0.366728053	0.039	0.202
586	ENSDARG00000092947	cyt1	1	0.571066203	-1.125232801	0.853	0.784
587	ENSDARG00000093406	zgc:111986	1	0.009695562	-0.301618017	0.118	0.233
588	ENSDARG00000093569	bckdhbl	1	0.006417106	0.33043832	0.108	0.05
589	ENSDARG00000093584	zgc:193505	1	0.00071192	-1.242038469	0.029	0.147
590	ENSDARG00000094041	krt17	1	0.171712036	-1.570783755	0.186	0.24
591	ENSDARG00000094300	nupr1a	1	0.000837155	-0.39414633	0.186	0.36
592	ENSDARG00000094673	rhoab	1	0.003524769	-0.289666345	0.088	0.214
593	ENSDARG00000095273	cox8a	1	0.000565044	-0.435718739	0.284	0.464
594	ENSDARG00000096037	si:ch211-214j24.14	1	0.000161636	0.402140082	0.118	0.042
595	ENSDARG00000096661	si:ch211-286b5.5	1	0.00132645	-0.345597494	0.059	0.187
596	ENSDARG00000096849	si:dkey-16p21.8	1	0.028075755	-0.338007842	0.196	0.303
597	ENSDARG00000097057	fxyd6l	1	0.000561461	-0.422065859	0.167	0.348
598	ENSDARG00000097157	si:ch211-207n23.2	1	0.015308384	-0.515512307	0.029	0.103
599	ENSDARG00000098574	srsf11	1	0.001761342	-0.382477957	0.059	0.181
600	ENSDARG00000098832	fam168a	1	0.035961793	-0.255997938	0.157	0.258
601	ENSDARG00000099039	pcbp2	1	0.000721895	-0.32551617	0.176	0.358
602	ENSDARG00000099154	CABZ01032488.1	1	0.372857401	0.310572233	0.118	0.099
603	ENSDARG00000099175	hmgb1a	1	0.004749859	-0.354850141	0.333	0.502
604	ENSDARG00000099203	atp1b2a	1	0.003187735	-0.487161439	0.029	0.131
605	ENSDARG00000099306	zgc:175088	1	0.010751536	-0.260522107	0.078	0.181
606	ENSDARG00000099312	jpt1b	1	0.010398903	-0.363864037	0.137	0.252
607	ENSDARG00000099313	naga	1	0.000912519	-0.367334707	0.02	0.132
608	ENSDARG00000099439	serp1	1	0.897445969	0.268826003	0.147	0.156
609	ENSDARG00000099572	hmgn2	1	0.135137619	-0.328280314	0.5	0.59
610	ENSDARG00000099635	akap8l	1	0.002470259	-0.293792393	0.059	0.177
611	ENSDARG00000099766	myl12.1	1	0.000804728	-0.434461592	0.284	0.459
612	ENSDARG00000099776	glula	1	0.354069313	-0.487968283	0.431	0.384
613	ENSDARG00000100003	glulb	1	0.00388545	-0.486724142	0.206	0.359
614	ENSDARG00000100209	prpf39	1	0.009101418	-0.25791177	0.029	0.112
615	ENSDARG00000100582	si:ch211-195b11.3	1	0.056708229	-1.081965219	0.137	0.204
616	ENSDARG00000100795	timp4.3	1	0.13820236	-0.31182965	0.059	0.105
617	ENSDARG00000100825	calm3a	1	0.092527545	-0.329571721	0.108	0.175
618	ENSDARG00000101009	cited4b	1	0.049337353	-0.268870989	0.059	0.126
619	ENSDARG00000101082	eif3s6ip	1	0.001403429	-0.282161656	0.186	0.353
620	ENSDARG00000101135	si:dkey-85k7.7	1	0.002178033	-0.454776236	0.029	0.134
621	ENSDARG00000101560	psma1	1	7.16E-05	-0.428111951	0.127	0.331
622	ENSDARG00000101766	ptmab	1	0.019934201	-0.31562452	0.588	0.697
623	ENSDARG00000101844	mibp2	1	0.000714108	-0.30312264	0.618	0.759
624	ENSDARG00000101849	adipor2	1	0.000372878	-0.433017191	0.078	0.233
625	ENSDARG00000101914	metrnla	1	0.011550898	-0.27049379	0.039	0.123
626	ENSDARG00000102009	ppp2r2d	1	0.672504518	0.306366477	0.088	0.108
627	ENSDARG00000102332	spint1a	1	0.00068464	-0.313206046	0	0.102
628	ENSDARG00000102453	slc1a2b	1	0.028060346	-1.201051196	0.039	0.106
629	ENSDARG00000102571	metap2b	1	0.000893127	-0.326097552	0.069	0.208
630	ENSDARG00000102572	si:ch211-260e23.9	1	0.002554451	-0.276418347	0.127	0.275
631	ENSDARG00000102874	immt	1	0.526596236	0.335694119	0.127	0.116
632	ENSDARG00000102975	nsg2	1	0.1899449	-0.250109195	0.176	0.234
633	ENSDARG00000103199	si:dkey-247k7.2	1	0.027012628	-0.885345546	0.059	0.13
634	ENSDARG00000103364	cs	1	0.000171889	-0.273361982	0.029	0.176
635	ENSDARG00000103433	rpl14	1	0.000863536	-0.269895731	0.637	0.767
636	ENSDARG00000103483	litaf	1	9.69E-05	-0.414876354	0.02	0.164
637	ENSDARG00000103578	gtf2b	1	0.002295874	-0.272326382	0.01	0.102
638	ENSDARG00000103612	akt2l	1	7.01E-05	0.598869512	0.167	0.071
639	ENSDARG00000103718	chmp5b	1	0.010943994	-0.250119784	0.127	0.247
640	ENSDARG00000103994	ppiab	1	0.001122288	-0.341647629	0.598	0.71
641	ENSDARG00000104030	taf12	1	0.000134276	-0.377407899	0.098	0.281
642	ENSDARG00000104031	mrpl33	1	0.713951669	0.31116722	0.108	0.13
643	ENSDARG00000104068	gstp1	1	0.074207363	-0.323995894	0.196	0.288
644	ENSDARG00000104181	tmsb1	1	0.062059072	-0.420830676	0.304	0.385
645	ENSDARG00000104279	appa	1	0.035038212	-0.329182357	0.157	0.252
646	ENSDARG00000104359	anxa1c	1	0.002878925	-1.311842261	0.039	0.14
647	ENSDARG00000104372	gnb1b	1	0.001564115	-0.323760278	0.196	0.371
648	ENSDARG00000104837	nudc	1	0.006178097	-0.29175754	0.02	0.103
649	ENSDARG00000104945	sncb	1	0.020656686	-0.490829703	0.108	0.202
650	ENSDARG00000109774	CABZ01084963.1	1	0.03751201	0.410331423	0.176	0.121
651	ENSDARG00000111240	dhrs13a.2	1	0.027287758	-0.655120625	0.039	0.107
652	ENSDARG00000115405	hbbe1.2	1	0.448059057	-0.660738785	0.118	0.141
653	ENSDARG00000116491	h2afvb	1	0.002480048	-0.419337367	0.206	0.366
654	ENSDARG00000116617	spaca4l	1	0.002736606	-0.679163884	0.039	0.143
