# Supplementary material for: Cell-type-specific responses to the microbiota across all tissues of the larval zebrafish
Source: Cell Rep. Author manuscript; Available in PMC 2023 Oct 23. (PMC10423310; doi:10.1016/j.celrep.2023.112095)
Supplement: MMC23 [file NIHMS1880944-supplement-MMC23.zip › DataS17/Figure6_PanelF_subcluster_GeneLists/subcluster24.tsv]

	gene	gene_NAME	p_val_adj	p_val	avg_logFC	pct.1	pct.2
1	ENSDARG00000025073	rpl18a	1.04E-25	4.73E-30	-0.931558595	1	0.967
2	ENSDARG00000021838	rps23	1.24E-08	5.64E-13	-0.631113611	0.656	0.91
3	ENSDARG00000077533	eif3f	2.29E-06	1.04E-10	-0.704854774	0.267	0.661
4	ENSDARG00000103994	ppiab	4.00E-06	1.81E-10	-0.639520678	0.3	0.715
5	ENSDARG00000024503	c6ast3	1.03E-05	4.65E-10	1.27083279	0.156	0.034
6	ENSDARG00000010160	rps15a	1.06E-05	4.81E-10	-0.421217419	0.844	0.965
7	ENSDARG00000057460	crygm2d13	1.78E-05	8.08E-10	1.05478296	0.678	0.469
8	ENSDARG00000029818	srsf5a	3.08E-05	1.39E-09	-0.724715186	0.167	0.518
9	ENSDARG00000022684	fkbp1aa	9.85E-05	4.46E-09	-0.501910538	0.178	0.567
10	ENSDARG00000074340	serf2	0.000226431	1.03E-08	-0.558771018	0.178	0.541
11	ENSDARG00000007320	rpl7	0.000251886	1.14E-08	-0.410635924	0.889	0.964
12	ENSDARG00000002344	tubb4b	0.000261088	1.18E-08	-0.595226008	0.256	0.633
13	ENSDARG00000017219	pabpc1a	0.000292369	1.33E-08	-0.509599461	0.278	0.657
14	ENSDARG00000025850	rps21	0.000335207	1.52E-08	-0.446129298	0.689	0.897
15	ENSDARG00000092553	slc25a5	0.000364562	1.65E-08	-0.393060829	0.844	0.958
16	ENSDARG00000086917	crygm2d2	0.000493168	2.24E-08	0.832687391	0.822	0.754
17	ENSDARG00000019881	bsg	0.00080254	3.64E-08	-0.39219957	0.167	0.527
18	ENSDARG00000031776	fthl27	0.001218744	5.53E-08	-0.627196397	0.333	0.674
19	ENSDARG00000029500	rpl34	0.001344291	6.09E-08	-0.408362689	0.756	0.923
20	ENSDARG00000017891	tcp1	0.001529452	6.93E-08	-0.640790114	0.033	0.308
21	ENSDARG00000013307	rpl19	0.001855722	8.41E-08	-0.365362946	0.9	0.977
22	ENSDARG00000103672	cirbpa	0.001899459	8.61E-08	-0.350276208	0.144	0.473
23	ENSDARG00000102741	sumo2b	0.001906074	8.64E-08	-0.464542805	0.133	0.472
24	ENSDARG00000030053	eef1db	0.001919873	8.70E-08	-0.513805985	0.144	0.464
25	ENSDARG00000038577	cox6c	0.002138986	9.70E-08	-0.436190031	0.1	0.409
26	ENSDARG00000008243	cct8	0.00232546	1.05E-07	-0.692820443	0.033	0.301
27	ENSDARG00000099766	myl12.1	0.002751085	1.25E-07	-0.606440958	0.144	0.461
28	ENSDARG00000027899	sem1	0.002773449	1.26E-07	-0.423628886	0.1	0.395
29	ENSDARG00000037870	actb2	0.002783312	1.26E-07	-0.854934075	0.744	0.919
30	ENSDARG00000070922	cnbpb	0.002946121	1.34E-07	-0.438321896	0.211	0.554
31	ENSDARG00000031683	fosab	0.00372289	1.69E-07	-1.20654776	0.089	0.364
32	ENSDARG00000045399	cct5	0.004309676	1.95E-07	-0.420270067	0.089	0.374
33	ENSDARG00000104011	rps17	0.004329272	1.96E-07	-0.37459702	0.356	0.71
34	ENSDARG00000037071	rps26	0.005111575	2.32E-07	-0.432499157	0.522	0.796
35	ENSDARG00000018961	gtpbp4	0.005929013	2.69E-07	-0.414841869	0.167	0.502
36	ENSDARG00000015887	b2ml	0.006108013	2.77E-07	-0.398924824	0.067	0.348
37	ENSDARG00000020693	sesn1	0.007791879	3.53E-07	-0.552150165	0.144	0.449
38	ENSDARG00000058105	rpl36a	0.007795845	3.53E-07	-0.367052237	0.778	0.93
39	ENSDARG00000025147	cd63	0.007842398	3.56E-07	-0.836477086	0.111	0.406
40	ENSDARG00000090454	gnb1a	0.00818832	3.71E-07	-0.554226309	0.078	0.359
41	ENSDARG00000057867	lasp1	0.008303008	3.76E-07	-0.572344247	0.022	0.27
42	ENSDARG00000007708	nsa2	0.00894155	4.05E-07	-0.457051549	0.433	0.733
43	ENSDARG00000021124	cfl1	0.009043581	4.10E-07	-0.568536063	0.244	0.58
44	ENSDARG00000077291	rps2	0.009071268	4.11E-07	-0.312693131	0.967	0.991
45	ENSDARG00000033738	zgc:153867	0.009404784	4.26E-07	-0.654577943	0.1	0.386
46	ENSDARG00000115557	cox7b	0.010620265	4.81E-07	-0.421409228	0.167	0.485
47	ENSDARG00000007836	ctsla	0.010914031	4.95E-07	-0.560912713	0.2	0.492
48	ENSDARG00000013351	cirbpb	0.012854132	5.83E-07	-0.52622714	0.367	0.72
49	ENSDARG00000006413	rpl38	0.014380407	6.52E-07	-0.374888558	0.5	0.806
50	ENSDARG00000043722	cpa4	0.01517594	6.88E-07	1.045338233	0.144	0.04
51	ENSDARG00000101324	apoa1b	0.01540883	6.99E-07	0.75305842	0.822	0.777
52	ENSDARG00000104018	mtpn	0.016229846	7.36E-07	-0.645819714	0	0.218
53	ENSDARG00000016516	rbm8a	0.016310675	7.39E-07	-0.388788334	0.078	0.354
54	ENSDARG00000029064	uqcrq	0.020206805	9.16E-07	-0.510958895	0.078	0.343
55	ENSDARG00000035400	btf3	0.020231788	9.17E-07	-0.451286535	0.411	0.715
56	ENSDARG00000013078	ywhaba	0.020442536	9.27E-07	-0.408032115	0.1	0.389
57	ENSDARG00000075989	arpc2	0.022346593	1.01E-06	-0.338802742	0.056	0.317
58	ENSDARG00000032575	ywhaz	0.02491639	1.13E-06	-0.558511168	0.044	0.294
59	ENSDARG00000087897	h2afy2	0.025964906	1.18E-06	-0.370032413	0.078	0.348
60	ENSDARG00000053862	crygmx	0.025966487	1.18E-06	0.580220146	0.756	0.691
61	ENSDARG00000037867	atp5mf	0.02597733	1.18E-06	-0.374815691	0.122	0.409
62	ENSDARG00000019332	ndufb4	0.027423743	1.24E-06	-0.300124914	0.078	0.345
63	ENSDARG00000002082	csnk2a1	0.02807504	1.27E-06	-0.673808121	0.033	0.265
64	ENSDARG00000104537	cox7c	0.028218785	1.28E-06	-0.430288863	0.167	0.461
65	ENSDARG00000099175	hmgb1a	0.028232482	1.28E-06	-0.439318321	0.2	0.504
66	ENSDARG00000007438	ube2ib	0.028259044	1.28E-06	-0.536525061	0.011	0.232
67	ENSDARG00000032929	cryba1l1	0.029952667	1.36E-06	0.725892315	0.756	0.701
68	ENSDARG00000021864	rplp1	0.031753612	1.44E-06	-0.320206193	0.922	0.988
69	ENSDARG00000030602	rps19	0.032355188	1.47E-06	-0.317292402	0.944	0.971
70	ENSDARG00000041607	eif4ebp3l	0.033729017	1.53E-06	-0.638805312	0.111	0.381
71	ENSDARG00000041921	hsbp1b	0.034642605	1.57E-06	-0.417513249	0.044	0.29
72	ENSDARG00000006092	rad21a	0.035102118	1.59E-06	-0.611329622	0.011	0.229
73	ENSDARG00000104782	oaz1b	0.035493527	1.61E-06	-0.381775805	0.111	0.394
74	ENSDARG00000068265	tomm5	0.042911247	1.95E-06	-0.320455236	0.067	0.312
75	ENSDARG00000020504	h3f3b.1	0.042990978	1.95E-06	-0.53420875	0.156	0.445
76	ENSDARG00000052840	ndufs4	0.044110362	2.00E-06	-0.562413495	0.011	0.225
77	ENSDARG00000053875	cryba1b	0.045699663	2.07E-06	0.673500851	0.744	0.648
78	ENSDARG00000033009	h3f3c	0.0476788	2.16E-06	-0.495381495	0.211	0.528
79	ENSDARG00000068507	crybb1	0.048098876	2.18E-06	0.822848212	0.778	0.734
80	ENSDARG00000011665	aldoaa	0.049073007	2.22E-06	-0.380249909	0.133	0.412
81	ENSDARG00000034240	capza1a	0.053054968	2.41E-06	-0.495637407	0.022	0.243
82	ENSDARG00000040287	ywhabl	0.058263857	2.64E-06	-0.458273722	0.1	0.376
83	ENSDARG00000030411	crygn2	0.05949048	2.70E-06	0.712809031	0.767	0.686
84	ENSDARG00000041435	uba52	0.060477611	2.74E-06	-0.371300718	0.478	0.776
85	ENSDARG00000053457	rpl23	0.06657661	3.02E-06	-0.342631632	0.9	0.962
86	ENSDARG00000021257	eif3d	0.066949777	3.04E-06	-0.288300794	0.156	0.451
87	ENSDARG00000014867	rpl8	0.068105197	3.09E-06	-0.317792233	0.922	0.965
88	ENSDARG00000020239	lpin1	0.069975653	3.17E-06	-0.797516826	0.167	0.425
89	ENSDARG00000035692	rps3a	0.072477862	3.29E-06	-0.326071336	0.833	0.948
90	ENSDARG00000038559	h1f0	0.07261652	3.29E-06	-0.636072619	0.178	0.466
91	ENSDARG00000006316	rpl23a	0.07674704	3.48E-06	-0.363980267	0.756	0.889
92	ENSDARG00000041875	ube2v1	0.08334671	3.78E-06	-0.261429451	0.056	0.299
93	ENSDARG00000002790	ap2m1a	0.08509464	3.86E-06	-0.626170542	0.067	0.295
94	ENSDARG00000045132	vdac1	0.088835662	4.03E-06	-0.338954855	0.122	0.398
95	ENSDARG00000042905	rpl10a	0.095836861	4.34E-06	-0.359996368	0.822	0.939
96	ENSDARG00000043531	jun	0.096592979	4.38E-06	-0.312520547	0.067	0.304
97	ENSDARG00000033609	map1lc3a	0.097852628	4.44E-06	-0.318731282	0.056	0.295
98	ENSDARG00000012513	sdcbp2	0.098360313	4.46E-06	-0.386621197	0.022	0.236
99	ENSDARG00000035136	selenow1	0.109637924	4.97E-06	-0.622983103	0.144	0.409
100	ENSDARG00000029150	hsp90ab1	0.110157492	4.99E-06	-0.402913954	0.733	0.904
101	ENSDARG00000007693	nfkbiab	0.111274323	5.04E-06	-0.519020937	0.078	0.318
102	ENSDARG00000057853	atp6v0ca	0.118408423	5.37E-06	-0.611197289	0.022	0.231
103	ENSDARG00000071670	tma7	0.119623137	5.42E-06	-0.333960164	0.067	0.306
104	ENSDARG00000093549	selenop	0.119726132	5.43E-06	-0.546210342	0.089	0.342
105	ENSDARG00000008502	pno1	0.127058703	5.76E-06	-0.351832396	0.133	0.408
106	ENSDARG00000041811	rps25	0.127927782	5.80E-06	-0.372057182	0.678	0.882
107	ENSDARG00000095273	cox8a	0.128227436	5.81E-06	-0.301314696	0.167	0.465
108	ENSDARG00000038075	cyc1	0.132102075	5.99E-06	-0.367339014	0.056	0.283
109	ENSDARG00000021252	cct6a	0.132297653	6.00E-06	-0.322931407	0.089	0.34
110	ENSDARG00000041925	cryba2b	0.137861045	6.25E-06	0.582602924	0.733	0.65
111	ENSDARG00000020261	rab2a	0.140057827	6.35E-06	-0.433197444	0.089	0.33
112	ENSDARG00000040282	zgc:92590	0.140275246	6.36E-06	0.902806592	0.122	0.034
113	ENSDARG00000045514	atp5f1c	0.147686297	6.70E-06	-0.309998387	0.122	0.394
114	ENSDARG00000008310	ip6k2a	0.148139916	6.72E-06	-0.562652383	0.033	0.245
115	ENSDARG00000088030	rpl35a	0.153788035	6.97E-06	-0.324486854	0.789	0.91
116	ENSDARG00000042322	si:dkey-177p2.6	0.157551799	7.14E-06	-0.702487232	0.022	0.221
117	ENSDARG00000044573	cdc42	0.160876678	7.29E-06	-0.537615629	0.089	0.321
118	ENSDARG00000043102	lxn	0.171779843	7.79E-06	-0.507596512	0.078	0.314
119	ENSDARG00000100742	reep5	0.173431955	7.86E-06	-0.394749836	0.089	0.336
120	ENSDARG00000075758	ywhabb	0.176849388	8.02E-06	-0.296376691	0.1	0.354
121	ENSDARG00000044267	sumo1	0.181067237	8.21E-06	-0.467615717	0.022	0.224
122	ENSDARG00000005451	gdi2	0.189489745	8.59E-06	-0.411833277	0.044	0.261
123	ENSDARG00000005513	naca	0.206238398	9.35E-06	-0.365410236	0.767	0.906
124	ENSDARG00000045487	rps16	0.210396296	9.54E-06	-0.306889111	0.911	0.944
125	ENSDARG00000012458	zgc:77849	0.211866758	9.60E-06	-0.334925075	0.078	0.31
126	ENSDARG00000099380	rpl13	0.22008884	9.98E-06	-0.349999701	0.756	0.926
127	ENSDARG00000018263	pdia2	0.220144166	9.98E-06	0.760171947	0.111	0.03
128	ENSDARG00000030915	cpa1	0.222242674	1.01E-05	1.074088917	0.167	0.058
129	ENSDARG00000102452	eif3ha	0.228010845	1.03E-05	-0.281876661	0.111	0.368
130	ENSDARG00000101406	rplp2	0.236420244	1.07E-05	-0.29058488	0.756	0.931
131	ENSDARG00000055723	hsp70l	0.260643847	1.18E-05	-1.043980503	0.089	0.315
132	ENSDARG00000045373	pabpn1	0.261321048	1.18E-05	-0.396338051	0.067	0.287
133	ENSDARG00000079391	mrpl42	0.263522697	1.19E-05	-0.515081827	0	0.178
134	ENSDARG00000034897	rps10	0.267276491	1.21E-05	-0.281869802	0.778	0.911
135	ENSDARG00000099148	bzw1b	0.267816096	1.21E-05	-0.64473965	0.033	0.234
136	ENSDARG00000005926	ak2	0.272869378	1.24E-05	-0.442824856	0.1	0.334
137	ENSDARG00000043608	eif4ebp1	0.277873589	1.26E-05	-0.375439214	0.078	0.305
138	ENSDARG00000023298	rps27.1	0.286090404	1.30E-05	-0.32589585	0.844	0.942
139	ENSDARG00000041602	zgc:92335	0.292088028	1.32E-05	-0.484454307	0	0.176
140	ENSDARG00000087303	cebpd	0.292231	1.32E-05	-0.41507354	0.189	0.467
141	ENSDARG00000073874	crygm2d6	0.295755573	1.34E-05	1.183947125	0.189	0.073
142	ENSDARG00000020298	btg2	0.299867075	1.36E-05	-0.755537404	0.056	0.259
143	ENSDARG00000052082	gabarapb	0.315540716	1.43E-05	-0.354120214	0.3	0.614
144	ENSDARG00000021924	hsp70.3	0.318984536	1.45E-05	-0.912271378	0.078	0.3
145	ENSDARG00000036875	rps12	0.325467961	1.48E-05	-0.264002282	0.911	0.974
146	ENSDARG00000036107	txnipa	0.331194354	1.50E-05	-0.530853158	0.078	0.303
147	ENSDARG00000116058	rhoac	0.332947834	1.51E-05	-0.551033852	0.011	0.195
148	ENSDARG00000011125	snrpb	0.335165351	1.52E-05	-0.308061907	0.044	0.258
149	ENSDARG00000055120	ctsba	0.342105287	1.55E-05	-0.759718431	0.056	0.269
150	ENSDARG00000015575	cyp3c1	0.358558073	1.63E-05	-0.684706768	0	0.173
151	ENSDARG00000032725	rps27a	0.37613741	1.71E-05	-0.301535346	0.789	0.944
152	ENSDARG00000004757	ybx1	0.377209206	1.71E-05	-0.353873321	0.6	0.852
153	ENSDARG00000014587	slc38a5b	0.378277264	1.71E-05	-0.510820892	0.056	0.261
154	ENSDARG00000092873	zgc:193541	0.381482459	1.73E-05	-0.309180826	0.189	0.463
155	ENSDARG00000101849	adipor2	0.384893694	1.74E-05	-0.438762422	0.033	0.233
156	ENSDARG00000029533	rpl18	0.390865528	1.77E-05	-0.29841603	0.878	0.957
157	ENSDARG00000038439	fabp10a	0.394164117	1.79E-05	0.620080557	0.689	0.606
158	ENSDARG00000086699	smim15	0.402204244	1.82E-05	-0.487353974	0	0.172
159	ENSDARG00000003952	pfn2	0.419554304	1.90E-05	-0.363777044	0.122	0.369
160	ENSDARG00000042539	ywhaqa	0.437800959	1.98E-05	-0.492272384	0.033	0.228
161	ENSDARG00000002632	anxa11b	0.441683395	2.00E-05	-0.547028077	0.033	0.224
162	ENSDARG00000095863	afp4	0.445281263	2.02E-05	0.734868782	0.222	0.095
163	ENSDARG00000052856	khdrbs1a	0.445767978	2.02E-05	-0.300894854	0.2	0.488
164	ENSDARG00000036102	ctdsp2	0.446577078	2.02E-05	-0.364628472	0.056	0.267
165	ENSDARG00000069521	vps29	0.463767063	2.10E-05	-0.416774079	0.033	0.226
166	ENSDARG00000074057	calm3b	0.467586506	2.12E-05	-0.424740243	0.111	0.351
167	ENSDARG00000067975	atp5if1a	0.480127879	2.18E-05	-0.262554463	0.056	0.266
168	ENSDARG00000070472	arf5	0.488811648	2.22E-05	-0.46042305	0.033	0.227
169	ENSDARG00000100588	rpl36	0.492911453	2.23E-05	-0.301448297	0.833	0.939
170	ENSDARG00000102640	pdia3	0.501764562	2.27E-05	-0.527158692	0.056	0.261
171	ENSDARG00000018618	cpsf6	0.505581014	2.29E-05	-0.611873068	0	0.168
172	ENSDARG00000053990	hmgb2b	0.511652365	2.32E-05	-0.381340926	0.133	0.391
173	ENSDARG00000058451	rpl6	0.517870046	2.35E-05	-0.327656426	0.756	0.907
174	ENSDARG00000038900	acadm	0.518073556	2.35E-05	-0.382192766	0.022	0.21
175	ENSDARG00000013979	ndfip1	0.523609383	2.37E-05	-0.522957535	0.044	0.24
176	ENSDARG00000024548	cryba4	0.540601664	2.45E-05	0.655672901	0.8	0.747
177	ENSDARG00000038141	atf4b	0.553083401	2.51E-05	-0.330239765	0.111	0.351
178	ENSDARG00000024195	znf395b	0.558088621	2.53E-05	-0.347135473	0.056	0.258
179	ENSDARG00000036675	hnrnpa1b	0.577079662	2.62E-05	-0.390249059	0.033	0.227
180	ENSDARG00000011405	rps9	0.599660163	2.72E-05	-0.279838687	0.878	0.959
181	ENSDARG00000057698	ctsd	0.606354013	2.75E-05	-0.649014352	0.144	0.381
182	ENSDARG00000005481	nfkbiaa	0.611144076	2.77E-05	-0.639440074	0	0.165
183	ENSDARG00000015315	psmc5	0.620809568	2.81E-05	-0.285064618	0.022	0.208
184	ENSDARG00000012820	nop56	0.639054346	2.90E-05	-0.295063408	0.056	0.264
185	ENSDARG00000115271	RPL37A	0.641349224	2.91E-05	-0.285164182	0.911	0.944
186	ENSDARG00000007960	hnrnpaba	0.650327796	2.95E-05	-0.383781345	0.222	0.498
187	ENSDARG00000061187	cbx5	0.652101787	2.96E-05	-0.561069117	0.033	0.221
188	ENSDARG00000076568	sec61b	0.665716577	3.02E-05	-0.401970047	0.167	0.414
189	ENSDARG00000100826	hif1al	0.67180807	3.05E-05	-0.504886147	0.056	0.257
190	ENSDARG00000041314	ndufb9	0.685617578	3.11E-05	-0.332122842	0.111	0.343
191	ENSDARG00000015427	hdac1	0.689956021	3.13E-05	-0.359090208	0.056	0.263
192	ENSDARG00000019778	rps6	0.70650945	3.20E-05	-0.295196301	0.889	0.949
193	ENSDARG00000094310	si:ch211-255g12.6	0.746560328	3.38E-05	0.682153595	0.589	0.476
194	ENSDARG00000023323	ywhaqb	0.769478592	3.49E-05	-0.395124875	0.056	0.259
195	ENSDARG00000068992	hspa8	0.775918947	3.52E-05	-0.353007451	0.811	0.923
196	ENSDARG00000097057	fxyd6l	0.777532221	3.52E-05	-0.292240041	0.111	0.348
197	ENSDARG00000016143	xiap	0.777882801	3.53E-05	-0.510074618	0.011	0.179
198	ENSDARG00000087324	crygm2d1	0.791748021	3.59E-05	0.654097656	0.733	0.682
199	ENSDARG00000018914	hnrnpk	0.79318005	3.60E-05	-0.51508399	0.022	0.201
200	ENSDARG00000014569	hnrnpr	0.793566459	3.60E-05	-0.561970503	0.011	0.183
201	ENSDARG00000094673	rhoab	0.793747048	3.60E-05	-0.570004514	0.033	0.215
202	ENSDARG00000031495	seta	0.81617453	3.70E-05	-0.341545008	0.089	0.309
203	ENSDARG00000020187	GCA	0.831023268	3.77E-05	-0.349988987	0.022	0.203
204	ENSDARG00000013968	psap	0.862939612	3.91E-05	-0.39042842	0.111	0.342
205	ENSDARG00000028335	hmga1a	0.867238905	3.93E-05	-0.352270007	0.111	0.34
206	ENSDARG00000033614	rasgef1ba	0.873182122	3.96E-05	-0.577705323	0.033	0.217
207	ENSDARG00000014817	ranbp1	0.87551373	3.97E-05	-0.281965382	0.044	0.24
208	ENSDARG00000103791	nme2b.1	0.895409419	4.06E-05	-0.308599432	0.633	0.842
209	ENSDARG00000013931	eif3m	0.907721887	4.12E-05	-0.314204127	0.289	0.582
210	ENSDARG00000044092	atp5if1b	0.946059215	4.29E-05	-0.41182086	0.222	0.474
211	ENSDARG00000076847	tnrc6c1	0.991238019	4.49E-05	-0.303947267	0.067	0.275
212	ENSDARG00000000212	krt97	1	0.012234247	-1.167044206	0.056	0.157
213	ENSDARG00000000489	upf3b	1	0.003248331	-0.255019032	0.011	0.109
214	ENSDARG00000000563	ttn.1	1	0.006525634	-0.65052622	0.1	0.23
215	ENSDARG00000001244	srrm1	1	0.002760299	-0.339653829	0.011	0.11
216	ENSDARG00000001889	tuba1a	1	0.186587863	-0.362002045	0.144	0.2
217	ENSDARG00000001950	ak1	1	0.214901975	0.313404517	0.533	0.582
218	ENSDARG00000002131	celf2	1	0.006626211	-0.2517485	0.067	0.186
219	ENSDARG00000002190	chmp2bb	1	0.000374782	-0.341876938	0.033	0.184
220	ENSDARG00000002193	rho	1	0.143421814	0.561511515	0.233	0.337
221	ENSDARG00000002230	sypb	1	0.061509894	-0.338887444	0.044	0.106
222	ENSDARG00000002369	UBB	1	0.000232564	-0.37235544	0.122	0.324
223	ENSDARG00000002745	tdh	1	0.000720312	-0.31924266	0.278	0.513
224	ENSDARG00000002791	atp1a1a.1	1	0.000214685	-0.298351631	0.056	0.229
225	ENSDARG00000002967	pdap1b	1	0.000386727	-0.33326226	0.011	0.145
226	ENSDARG00000003017	ube2al	1	0.001129402	-0.292688951	0.011	0.127
227	ENSDARG00000003098	kdm5bb	1	0.011045003	-0.275158091	0.022	0.106
228	ENSDARG00000003203	rhcga	1	0.062368178	-0.642575205	0.078	0.146
229	ENSDARG00000003207	mterf3	1	0.86790647	0.40058179	0.111	0.112
230	ENSDARG00000003655	tmem59l	1	0.044123347	-0.37417418	0.078	0.155
231	ENSDARG00000003681	eif5	1	6.58E-05	-0.281381402	0.078	0.284
232	ENSDARG00000003693	hars	1	0.000360269	-0.3633743	0	0.125
233	ENSDARG00000004171	rabac1	1	0.001171183	-0.328792993	0.011	0.124
234	ENSDARG00000004189	cbx1a	1	0.001575804	-0.394369155	0.011	0.121
235	ENSDARG00000004261	tmed9	1	0.000425108	-0.333127512	0	0.122
236	ENSDARG00000004297	irf2bpl	1	0.004541342	-0.415524085	0.022	0.12
237	ENSDARG00000004427	dpy30	1	0.051754244	0.31698305	0.078	0.167
238	ENSDARG00000004452	tardbpl	1	0.008344041	-0.270749052	0.067	0.175
239	ENSDARG00000004527	pin4	1	0.232969357	0.280977481	0.067	0.113
240	ENSDARG00000004588	sox4a	1	0.001113542	-0.863110561	0.056	0.196
241	ENSDARG00000004621	gpm6ab	1	0.016919991	-0.382276714	0.2	0.335
242	ENSDARG00000004930	lmo7a	1	0.184617234	0.501545039	0.056	0.104
243	ENSDARG00000005191	ahcy	1	0.591927909	0.500678928	0.267	0.352
244	ENSDARG00000005560	ywhah	1	0.000540517	-0.401771575	0.067	0.227
245	ENSDARG00000005791	rpl28	1	9.63E-05	-0.293619	0.822	0.919
246	ENSDARG00000005924	serpina10a	1	0.001319461	-0.324798726	0.044	0.18
247	ENSDARG00000006200	eif4g1a	1	0.002859062	-0.264607423	0.011	0.11
248	ENSDARG00000006242	ptp4a1	1	0.000253798	-0.255719417	0.089	0.279
249	ENSDARG00000006266	stat1a	1	0.00125818	-0.266765874	0.011	0.125
250	ENSDARG00000006427	fabp2	1	0.598351882	0.398188739	0.144	0.183
251	ENSDARG00000006588	zgc:111983	1	0.01402162	-0.930384911	0.044	0.132
252	ENSDARG00000006691	rpl12	1	0.000471998	-0.30155339	0.833	0.906
253	ENSDARG00000006766	snd1	1	0.536566853	0.615902333	0.167	0.157
254	ENSDARG00000006837	mycn	1	0.002611711	-0.450797354	0.022	0.13
255	ENSDARG00000007024	uox	1	0.149847774	0.695303833	0.133	0.095
256	ENSDARG00000007034	hnrpkl	1	0.001020915	-0.427054615	0	0.108
257	ENSDARG00000007141	psmc3	1	0.000910721	-0.288208878	0.011	0.131
258	ENSDARG00000007241	mycb	1	0.002899859	-0.376633574	0.033	0.146
259	ENSDARG00000007257	rab5ab	1	0.000408527	-0.251063846	0.011	0.144
260	ENSDARG00000007275	si:ch211-251b21.1	1	0.006005773	-1.259731383	0.167	0.304
261	ENSDARG00000007276	ela3l	1	0.02086289	1.264622923	0.244	0.175
262	ENSDARG00000007405	strap	1	0.083762632	0.303944655	0.067	0.138
263	ENSDARG00000007576	crybb1l1	1	0.000306228	0.713673023	0.556	0.48
264	ENSDARG00000007682	ppdpfa	1	0.835464848	0.366724772	0.144	0.168
265	ENSDARG00000007697	fabp7a	1	0.247187339	-0.69874276	0.211	0.283
266	ENSDARG00000007791	ppp2r1ba	1	0.000161465	-0.36595057	0.022	0.176
267	ENSDARG00000007818	palm1b	1	0.005868179	-0.297759975	0.033	0.135
268	ENSDARG00000008020	med31	1	0.000163668	-0.442527916	0	0.138
269	ENSDARG00000008188	sf1	1	0.00114597	-0.352255861	0	0.106
270	ENSDARG00000008370	csnk1da	1	0.000523664	-0.250423457	0.033	0.177
271	ENSDARG00000008383	arpc1a	1	0.001310091	-0.30212745	0.011	0.123
272	ENSDARG00000008494	myl6	1	0.024144903	-0.406872373	0.033	0.11
273	ENSDARG00000008785	dldh	1	6.50E-05	-0.251810947	0.078	0.284
274	ENSDARG00000008803	marcksb	1	0.016394658	-0.261206216	0.078	0.177
275	ENSDARG00000008867	rap1b	1	0.001500137	-0.270882864	0.022	0.143
276	ENSDARG00000008969	fgb	1	0.007326743	0.590694176	0.111	0.05
277	ENSDARG00000009153	pla2g1b	1	0.000284177	1.033931703	0.133	0.051
278	ENSDARG00000009212	ppiaa	1	0.002771017	-0.308161783	0.644	0.815
279	ENSDARG00000009505	prelid3b	1	0.000197711	-0.329193704	0.111	0.31
280	ENSDARG00000009534	wls	1	0.001837382	-0.548363965	0.022	0.134
281	ENSDARG00000009544	cldnb	1	0.000379144	-1.3575008	0.022	0.159
282	ENSDARG00000009553	gng3	1	0.003211582	-0.609861648	0.1	0.232
283	ENSDARG00000009657	fgfr1op2	1	0.000679756	-0.326215014	0	0.114
284	ENSDARG00000009881	ier5	1	0.076398252	0.336216514	0.144	0.254
285	ENSDARG00000010008	vim	1	0.063311308	-0.708004873	0.178	0.272
286	ENSDARG00000010250	nqo1	1	0.000930579	-0.336444586	0	0.109
287	ENSDARG00000010266	igf2bp3	1	0.000378723	-0.462182203	0.022	0.162
288	ENSDARG00000010481	bzw1a	1	0.000294341	-0.461338622	0.011	0.147
289	ENSDARG00000010553	mmgt1	1	0.000125687	-0.497150454	0.011	0.16
290	ENSDARG00000010721	6-Sep	1	0.001938105	-0.461301422	0.011	0.116
291	ENSDARG00000010745	dnaja2b	1	0.000110688	-0.469041491	0.033	0.198
292	ENSDARG00000011146	uqcrb	1	0.001069523	0.259137457	0.167	0.383
293	ENSDARG00000011166	cahz	1	0.044292424	0.670530477	0.144	0.087
294	ENSDARG00000011934	gyg1a	1	0.121032768	0.303822488	0.122	0.205
295	ENSDARG00000011961	csrp2	1	0.082224523	0.269205947	0.044	0.105
296	ENSDARG00000012078	meis1b	1	0.000648256	-0.285945538	0.044	0.195
297	ENSDARG00000012405	col1a1a	1	0.035578578	-0.28306426	0.044	0.118
298	ENSDARG00000012553	rap1aa	1	0.001313388	-0.363483231	0.011	0.122
299	ENSDARG00000012603	eif3ja	1	0.001294284	-0.294820843	0.022	0.142
300	ENSDARG00000012684	atp2b1a	1	0.036615051	-0.452234077	0.044	0.115
301	ENSDARG00000012777	nucks1b	1	0.001501869	-0.274819853	0.044	0.175
302	ENSDARG00000013087	ndrg3a	1	0.011774083	-0.268071656	0.1	0.224
303	ENSDARG00000013379	ppp6r3	1	0.003030782	-0.329471214	0.011	0.109
304	ENSDARG00000013430	bhmt	1	0.081696126	0.643177318	0.444	0.426
305	ENSDARG00000013522	pck1	1	0.058595496	0.449607442	0.144	0.091
306	ENSDARG00000013732	vta1	1	0.001019418	-0.321939701	0.011	0.128
307	ENSDARG00000013755	actn3a	1	0.58197008	0.289323289	0.178	0.171
308	ENSDARG00000013804	capns1b	1	0.000191645	-0.383510876	0.056	0.225
309	ENSDARG00000013856	amy2a	1	0.015110907	1.340059986	0.156	0.09
310	ENSDARG00000013963	mipb	1	0.076526634	0.36619753	0.2	0.146
311	ENSDARG00000013976	anxa13	1	0.005907486	-0.274597749	0.044	0.15
312	ENSDARG00000014053	olfm1b	1	0.028985681	-0.410308772	0.067	0.153
313	ENSDARG00000014159	mtdha	1	8.56E-05	-0.543376873	0.022	0.186
314	ENSDARG00000014165	ssr3	1	0.202123148	0.349739425	0.178	0.269
315	ENSDARG00000014244	rbmx	1	0.436619802	0.279344315	0.089	0.123
316	ENSDARG00000014287	eno2	1	0.003217858	-0.481167514	0.011	0.11
317	ENSDARG00000014366	luc7l3	1	0.005339753	-0.354448267	0.022	0.117
318	ENSDARG00000014420	elavl3	1	0.003690484	-0.682435018	0.111	0.241
319	ENSDARG00000014506	tmem126a	1	0.000974724	-0.313133077	0	0.108
320	ENSDARG00000014571	ctnnb1	1	0.002796118	-0.261417619	0.1	0.249
321	ENSDARG00000014591	ilf2	1	0.001454035	-0.28232039	0.044	0.179
322	ENSDARG00000014794	uqcrc2a	1	0.48395623	0.450221273	0.156	0.209
323	ENSDARG00000015050	calm2b	1	5.75E-05	-0.435477547	0.222	0.488
324	ENSDARG00000015164	mknk2b	1	7.36E-05	-0.433902219	0.156	0.389
325	ENSDARG00000015325	u2af1	1	6.99E-05	-0.35411251	0.011	0.173
326	ENSDARG00000015392	dhx15	1	0.002811483	-0.371116007	0.011	0.11
327	ENSDARG00000015445	lim2.4	1	0.049572375	0.501699916	0.389	0.349
328	ENSDARG00000015524	prps1a	1	0.391614309	0.259327338	0.1	0.143
329	ENSDARG00000015551	fth1a	1	0.01412327	0.445267545	0.4	0.689
330	ENSDARG00000015709	hsd17b12a	1	0.001256701	-0.431292284	0	0.104
331	ENSDARG00000015722	kctd5a	1	0.000934093	-0.402931065	0.011	0.13
332	ENSDARG00000015866	apoa2	1	0.000729196	0.82838476	0.733	0.795
333	ENSDARG00000015978	COX5B	1	0.000380136	-0.292031953	0.311	0.579
334	ENSDARG00000016153	dag1	1	0.003986901	-0.372505376	0.011	0.105
335	ENSDARG00000016319	c9	1	0.032654595	0.515229654	0.111	0.059
336	ENSDARG00000016687	acadvl	1	0.000109687	-0.37687331	0	0.144
337	ENSDARG00000016691	cd9b	1	0.034540034	-0.412277741	0.056	0.133
338	ENSDARG00000016745	slc35f6	1	0.003003758	-0.256820576	0.011	0.111
339	ENSDARG00000016771	tfa	1	0.275747472	0.586682865	0.156	0.125
340	ENSDARG00000016793	crybb1l2	1	0.001269516	0.456759575	0.611	0.558
341	ENSDARG00000016855	sf3b5	1	0.000586146	-0.285158593	0.011	0.138
342	ENSDARG00000016871	smarce1	1	0.001024634	-0.266750993	0.078	0.234
343	ENSDARG00000017235	eif5a	1	0.000269851	-0.329544811	0.4	0.665
344	ENSDARG00000017314	CELA1 (1 of many)	1	0.021058183	1.205921489	0.4	0.36
345	ENSDARG00000017490	cel.1	1	0.00420282	1.109689373	0.144	0.071
346	ENSDARG00000017624	krt4	1	0.97187054	-0.854733295	0.6	0.67
347	ENSDARG00000017741	g3bp1	1	0.000811737	-0.305812156	0.011	0.131
348	ENSDARG00000017844	copz1	1	0.000462369	-0.315229782	0.044	0.195
349	ENSDARG00000018146	gpx1a	1	0.194882447	0.468697198	0.2	0.164
350	ENSDARG00000018328	rhocb	1	0.000209161	-0.389190596	0.011	0.152
351	ENSDARG00000018334	rpl35	1	0.000133597	-0.256011534	0.833	0.938
352	ENSDARG00000018461	zgc:56095	1	0.710206662	0.314607288	0.133	0.127
353	ENSDARG00000018478	agxtb	1	0.016975482	0.458595429	0.2	0.123
354	ENSDARG00000018637	sec61g	1	0.000177328	-0.331820431	0.478	0.739
355	ENSDARG00000018903	aimp2	1	4.83E-05	-0.352836563	0.033	0.216
356	ENSDARG00000018989	hspa4b	1	0.001442703	-0.302586839	0	0.102
357	ENSDARG00000019004	smarcd1	1	0.004093199	-0.374138758	0.011	0.103
358	ENSDARG00000019098	cd82a	1	0.002250976	-0.303080305	0.011	0.116
359	ENSDARG00000019223	arglu1a	1	0.002064811	-0.443982929	0.011	0.115
360	ENSDARG00000019302	mid1ip1b	1	0.003065587	-0.348802498	0.033	0.148
361	ENSDARG00000019353	sparc	1	0.001437796	-0.412260485	0.167	0.358
362	ENSDARG00000019438	rnf13	1	0.192044922	0.255271089	0.067	0.117
363	ENSDARG00000019613	ip6k2b	1	0.000794051	-0.384509501	0.056	0.202
364	ENSDARG00000019856	atp1a1b	1	0.00452605	-1.096347063	0.011	0.102
365	ENSDARG00000020133	jdp2b	1	0.004664179	-0.299506802	0.022	0.122
366	ENSDARG00000020197	rpl5a	1	0.000285454	-0.306430687	0.511	0.753
367	ENSDARG00000020258	ewsr1a	1	0.003308699	-0.351389049	0.011	0.109
368	ENSDARG00000020405	napab	1	0.000606178	-0.294089001	0.011	0.138
369	ENSDARG00000020448	adi1	1	0.564358239	0.452211851	0.156	0.202
370	ENSDARG00000020454	psmd8	1	0.000167666	-0.410249209	0	0.137
371	ENSDARG00000020595	gnl3l	1	0.003510526	-0.270286886	0.011	0.107
372	ENSDARG00000020609	snap25a	1	0.046705571	-0.276824327	0.111	0.197
373	ENSDARG00000020708	mdkb	1	0.002146702	-0.492833601	0.178	0.35
374	ENSDARG00000020850	eef1a1l1	1	0.000179508	-0.251364767	0.978	0.989
375	ENSDARG00000020890	tmod4	1	0.640312887	0.380009647	0.133	0.124
376	ENSDARG00000021113	ptmaa	1	0.001555573	-0.446671659	0.433	0.659
377	ENSDARG00000021143	rtn1b	1	0.001311479	-0.680476239	0.078	0.224
378	ENSDARG00000021309	rhoca	1	5.94E-05	-0.404248751	0	0.154
379	ENSDARG00000021339	cpa5	1	0.007067342	1.34708629	0.211	0.128
380	ENSDARG00000021550	rad23b	1	0.001888731	-0.258014304	0.089	0.241
381	ENSDARG00000021806	zfp36l2	1	0.000963499	-0.423806524	0	0.109
382	ENSDARG00000021975	ginm1	1	0.000869647	-0.316263296	0.033	0.168
383	ENSDARG00000022129	rbm4.3	1	0.000124342	-0.302500647	0.089	0.287
384	ENSDARG00000022165	mgst1.2	1	0.000204123	-0.635615558	0.044	0.203
385	ENSDARG00000022280	brd2a	1	0.234834914	0.260034326	0.078	0.125
386	ENSDARG00000022650	cyp2ad3	1	0.000540572	-0.524056254	0.044	0.195
387	ENSDARG00000023151	ucp1	1	0.310840527	0.714266369	0.211	0.188
388	ENSDARG00000023190	kpna4	1	0.000809557	-0.38457537	0	0.112
389	ENSDARG00000023290	fabp3	1	0.000117717	-0.36600511	0.267	0.522
390	ENSDARG00000023672	timm8a	1	0.000356027	-0.335497138	0	0.125
391	ENSDARG00000023820	faxdc2	1	0.486700403	0.378169336	0.156	0.138
392	ENSDARG00000024433	pvalb4	1	0.010375832	-0.697482373	0.178	0.33
393	ENSDARG00000024540	tspan36	1	0.020785365	-0.384119681	0.078	0.174
394	ENSDARG00000024846	cops8	1	0.040445073	0.331134021	0.044	0.118
395	ENSDARG00000024877	ptgr1	1	0.000334325	-0.458870734	0.011	0.146
396	ENSDARG00000025348	igfbp5b	1	0.03763256	-0.351844398	0.044	0.119
397	ENSDARG00000025350	prdx2	1	0.727226112	0.540770597	0.411	0.579
398	ENSDARG00000025789	chd4b	1	0.000361298	-0.594404566	0.022	0.161
399	ENSDARG00000025858	zgc:56525	1	0.000131635	-0.412606373	0	0.141
400	ENSDARG00000026072	pdcd5	1	0.00012899	-0.439306457	0.011	0.159
401	ENSDARG00000026183	polr2eb	1	0.000967558	-0.318337542	0.011	0.129
402	ENSDARG00000026726	anxa1a	1	0.000965032	-0.853041541	0.178	0.356
403	ENSDARG00000026766	bcl2l10	1	0.004534335	-0.412834857	0.011	0.104
404	ENSDARG00000026829	cotl1	1	0.000475468	-0.613854601	0.056	0.21
405	ENSDARG00000026908	tmed2	1	5.52E-05	-0.376606391	0.067	0.263
406	ENSDARG00000027088	ptgdsb.1	1	0.082342948	-0.753354864	0.244	0.364
407	ENSDARG00000027099	psmc4	1	0.000447745	-0.298938753	0.044	0.195
408	ENSDARG00000027141	ube2l3b	1	9.25E-05	-0.282273251	0.011	0.168
409	ENSDARG00000027154	tpd52l2a	1	0.001200086	-0.287943462	0	0.105
410	ENSDARG00000027249	btg1	1	0.000777245	-0.327508354	0.333	0.576
411	ENSDARG00000027740	adcyap1b	1	0.050816452	-0.504541309	0.056	0.125
412	ENSDARG00000027750	dpp7	1	0.000318569	-0.454219966	0.011	0.145
413	ENSDARG00000027916	fntb	1	0.001847574	-0.251752793	0.011	0.119
414	ENSDARG00000027984	gstz1	1	0.002148308	-0.264211702	0.067	0.204
415	ENSDARG00000028017	tp53inp1	1	0.013114962	-0.329131116	0.067	0.168
416	ENSDARG00000028119	sumo3a	1	4.72E-05	-0.33839908	0.1	0.32
417	ENSDARG00000028517	hbp1	1	0.007298629	-0.33407494	0.033	0.129
418	ENSDARG00000028618	krt18b	1	0.004359526	-0.750881411	0.067	0.186
419	ENSDARG00000029230	pnp4b	1	0.002703486	0.761201668	0.156	0.076
420	ENSDARG00000029443	zgc:92242	1	0.000886384	-0.480208185	0.022	0.148
421	ENSDARG00000029688	hsp70.1	1	0.001019186	-0.631422116	0.078	0.234
422	ENSDARG00000029722	hmgb2a	1	0.001575726	-0.251663886	0.2	0.403
423	ENSDARG00000029995	tnni2b.2	1	0.092858471	-0.42540095	0.067	0.129
424	ENSDARG00000030166	hyi	1	0.509260352	0.436057385	0.1	0.135
425	ENSDARG00000030349	cryba2a	1	0.004148153	0.915615212	0.456	0.393
426	ENSDARG00000030408	rps26l	1	0.000113803	-0.32719728	0.656	0.865
427	ENSDARG00000030957	yipf4	1	0.000939781	-0.325306284	0.044	0.182
428	ENSDARG00000031164	tuba8l2	1	9.52E-05	-0.308599903	0.089	0.294
429	ENSDARG00000031216	ssu72	1	0.001447646	-0.342843644	0.022	0.141
430	ENSDARG00000031427	calm2a	1	0.001636719	-0.357701979	0.144	0.316
431	ENSDARG00000031681	atp6v0b	1	0.003755744	-0.33641917	0.033	0.142
432	ENSDARG00000031720	clstn1	1	0.045987685	-0.294032375	0.056	0.126
433	ENSDARG00000031756	mef2aa	1	0.024198817	-0.250672963	0.033	0.107
434	ENSDARG00000031929	stard14	1	0.0376389	-0.271438177	0.033	0.102
435	ENSDARG00000031981	pcbd1	1	0.868817125	0.259062062	0.1	0.112
436	ENSDARG00000032317	tox	1	0.001256701	-0.58036175	0	0.104
437	ENSDARG00000032327	usp36	1	0.476886451	0.396498833	0.1	0.137
438	ENSDARG00000032405	ckap4	1	0.007841905	-0.265153875	0.022	0.113
439	ENSDARG00000032614	msi2b	1	0.008840817	-0.407396782	0.022	0.109
440	ENSDARG00000032618	mgst1.1	1	0.001442703	-0.284656892	0	0.102
441	ENSDARG00000032630	neb	1	0.064101961	-0.258841306	0.044	0.107
442	ENSDARG00000032836	pvalb5	1	0.315810314	0.375797749	0.111	0.087
443	ENSDARG00000032868	pde4ba	1	0.008420849	-0.315829016	0.022	0.11
444	ENSDARG00000033138	lyrm2	1	0.000514118	-0.42722506	0.056	0.206
445	ENSDARG00000033184	prkar2aa	1	0.002617523	-0.250422075	0.022	0.132
446	ENSDARG00000033234	stmn2a	1	0.014978778	-0.439809876	0.033	0.116
447	ENSDARG00000033364	mgst3b	1	0.000163577	-0.252863317	0.144	0.372
448	ENSDARG00000033450	nkap	1	0.001201427	-0.316756648	0.056	0.195
449	ENSDARG00000034117	rarga	1	0.001362136	-0.360666434	0	0.103
450	ENSDARG00000034187	calm1b	1	0.00788124	-0.423540149	0.067	0.178
451	ENSDARG00000034600	tmem165	1	0.00247705	-0.289784548	0.011	0.113
452	ENSDARG00000034670	ube2e2	1	0.001873435	-0.251269216	0.033	0.155
453	ENSDARG00000034677	scel	1	0.004943654	-0.563330397	0.011	0.101
454	ENSDARG00000034852	nt5c2l1	1	0.009008398	0.405123481	0.144	0.072
455	ENSDARG00000035066	ubtf	1	0.003473032	-0.311479292	0.022	0.125
456	ENSDARG00000035129	zgc:101858	1	8.28E-05	-0.385764647	0	0.148
457	ENSDARG00000035458	atp2a1l	1	0.057846341	-0.456565577	0.178	0.27
458	ENSDARG00000035625	snrnp27	1	4.67E-05	-0.385368587	0.022	0.198
459	ENSDARG00000035715	marcksl1b	1	0.003800686	-0.428946409	0.389	0.576
460	ENSDARG00000035809	col1a1b	1	0.001362136	-0.518248789	0	0.103
461	ENSDARG00000035858	cnn2	1	0.000136071	-0.348537385	0.011	0.162
462	ENSDARG00000036028	arrdc3b	1	0.000354761	-0.307685845	0.033	0.185
463	ENSDARG00000036036	mdka	1	0.150099528	-0.469876735	0.122	0.19
464	ENSDARG00000036080	cd81a	1	0.001984521	-0.399295649	0.233	0.43
465	ENSDARG00000036140	crybgx	1	0.001617593	1.043366119	0.189	0.098
466	ENSDARG00000036298	rps13	1	0.000515901	-0.267795475	0.789	0.914
467	ENSDARG00000036394	pop7	1	0.001020915	-0.46695272	0	0.108
468	ENSDARG00000036577	atp6v0cb	1	0.000137069	-0.267346523	0.078	0.264
469	ENSDARG00000036588	mhc1zba	1	8.37E-05	-0.4107952	0.033	0.206
470	ENSDARG00000036625	polr2f	1	0.00017564	-0.302347168	0.022	0.178
471	ENSDARG00000036832	cyt1l	1	0.005370574	-1.143044052	0.167	0.32
472	ENSDARG00000036834	krt92	1	0.151924651	-0.729826571	0.067	0.115
473	ENSDARG00000036967	smox	1	0.001875632	-0.281445588	0.033	0.158
474	ENSDARG00000036995	lsm6	1	8.70E-05	-0.383841879	0.011	0.169
475	ENSDARG00000037012	slc3a2b	1	0.000970851	-0.385112951	0.022	0.149
476	ENSDARG00000037116	cxcl12a	1	0.003456955	-0.878763459	0.011	0.108
477	ENSDARG00000037191	ttr	1	0.033621031	0.743338035	0.156	0.096
478	ENSDARG00000037259	ndufb6	1	0.078976297	0.441473744	0.122	0.222
479	ENSDARG00000037284	ptges3a	1	0.000325122	-0.360579222	0.044	0.2
480	ENSDARG00000037318	ddost	1	0.000619093	-0.410496707	0	0.116
481	ENSDARG00000037402	lim2.3	1	0.126133328	0.413420679	0.178	0.131
482	ENSDARG00000037488	canx	1	0.000944714	-0.330895113	0.011	0.13
483	ENSDARG00000037746	actb1	1	0.003077112	-0.318618173	0.367	0.596
484	ENSDARG00000037790	pvalb8	1	0.247352091	0.51512386	0.267	0.252
485	ENSDARG00000037919	rbbp6	1	0.004098878	-0.25610561	0.011	0.105
486	ENSDARG00000037962	psmb7	1	0.201671691	0.368551511	0.189	0.291
487	ENSDARG00000037997	tubb5	1	0.018794908	-0.747674551	0.044	0.131
488	ENSDARG00000037998	flot1b	1	0.000238265	-0.293271208	0.033	0.192
489	ENSDARG00000038025	cbx7a	1	0.000370338	-0.47297009	0.067	0.233
490	ENSDARG00000038153	lgals2b	1	0.803749163	0.304655518	0.211	0.221
491	ENSDARG00000038635	magoh	1	0.0001697	-0.43964863	0	0.137
492	ENSDARG00000039007	eno3	1	0.584276381	0.327719293	0.278	0.36
493	ENSDARG00000039034	marcksl1a	1	0.00017836	-0.429770193	0.133	0.344
494	ENSDARG00000039185	nfyba	1	0.000537896	-0.44669303	0	0.118
495	ENSDARG00000039211	zgc:77439	1	0.002327913	-0.305677876	0.022	0.133
496	ENSDARG00000039268	emc4	1	7.29E-05	-0.380978285	0.011	0.172
497	ENSDARG00000039269	arg2	1	0.003109529	-0.287166002	0.067	0.195
498	ENSDARG00000039338	gadd45gip1	1	0.001779702	-0.314822632	0.011	0.118
499	ENSDARG00000039578	pa2g4a	1	0.004039654	-0.322007965	0.056	0.172
500	ENSDARG00000039601	ier3ip1	1	0.000134867	-0.42578002	0	0.141
501	ENSDARG00000039730	zgc:112160	1	0.231778602	1.281619145	0.189	0.163
502	ENSDARG00000039872	lamtor2	1	0.00179409	-0.263505688	0.022	0.138
503	ENSDARG00000039980	ppt1	1	6.53E-05	-0.323113435	0.056	0.245
504	ENSDARG00000040031	tardbp	1	0.007597062	-0.301329471	0.044	0.145
505	ENSDARG00000040076	pycard	1	0.001176571	-0.469677568	0.022	0.143
506	ENSDARG00000040237	mef2d	1	0.007635725	-0.273883022	0.033	0.131
507	ENSDARG00000040286	ubl7b	1	0.094088855	0.27752328	0.078	0.149
508	ENSDARG00000040291	cadm4	1	0.000221066	-0.65085895	0	0.133
509	ENSDARG00000040295	apoeb	1	0.421723852	0.444682119	0.122	0.168
510	ENSDARG00000040298	apoa4b.1	1	0.021751298	0.913806741	0.156	0.093
511	ENSDARG00000040534	epcam	1	0.000773404	-0.997094264	0.078	0.228
512	ENSDARG00000040764	id1	1	0.023823447	-0.343027398	0.156	0.28
513	ENSDARG00000040874	add3a	1	0.008017852	-0.424635529	0.022	0.11
514	ENSDARG00000041051	mid1ip1a	1	0.042126435	-0.4732825	0.067	0.143
515	ENSDARG00000041155	morf4l1	1	0.000103982	-0.300169604	0.022	0.187
516	ENSDARG00000041232	rps29	1	0.000407485	-0.260570949	0.667	0.85
517	ENSDARG00000041295	lim2.5	1	0.014761587	0.530002623	0.133	0.071
518	ENSDARG00000041306	mrps25	1	0.010447769	-0.279276472	0.022	0.105
519	ENSDARG00000041363	dctn3	1	0.000108292	-0.403284667	0.033	0.205
520	ENSDARG00000041391	tmed10	1	0.000411897	-0.263777316	0.078	0.25
521	ENSDARG00000041450	rab11a	1	0.002037048	-0.281712159	0.044	0.169
522	ENSDARG00000041505	itm2bb	1	0.00114805	-0.270286679	0.011	0.127
523	ENSDARG00000041569	ces2	1	0.174330648	0.753367263	0.156	0.118
524	ENSDARG00000041619	rack1	1	9.53E-05	-0.263207351	0.756	0.913
525	ENSDARG00000041623	mt2	1	0.667031131	0.274222446	0.256	0.257
526	ENSDARG00000041839	tsc22d2	1	0.374725602	0.369162162	0.067	0.101
527	ENSDARG00000041864	capn3a	1	0.000616099	0.816723602	0.167	0.076
528	ENSDARG00000042010	pklr	1	0.041843857	0.813872417	0.144	0.09
529	ENSDARG00000042428	gstt1a	1	0.73029197	0.642353293	0.122	0.118
530	ENSDARG00000042644	sod2	1	0.157388336	0.281329483	0.089	0.153
531	ENSDARG00000042725	cebpb	1	0.008982519	-0.338025594	0.1	0.224
532	ENSDARG00000042824	nfe2l2a	1	4.75E-05	-0.397793422	0.022	0.199
533	ENSDARG00000042837	atp1b3b	1	0.003405411	-0.360537193	0.011	0.107
534	ENSDARG00000042876	abracl	1	0.001542439	-0.289019181	0.011	0.122
535	ENSDARG00000042948	dnajc5aa	1	0.012633721	-0.297616446	0.033	0.121
536	ENSDARG00000042993	prss1	1	0.006457032	1.279345712	0.444	0.391
537	ENSDARG00000043128	cldne	1	0.010899441	-0.520112455	0.022	0.107
538	ENSDARG00000043154	ucp2	1	0.000192554	-0.349167779	0.244	0.491
539	ENSDARG00000043257	ckbb	1	0.000153622	-0.343700608	0.233	0.486
540	ENSDARG00000043313	ank2b	1	0.016421542	-0.388283917	0.033	0.114
541	ENSDARG00000043457	gapdh	1	0.000352693	0.671780562	0.578	0.493
542	ENSDARG00000043485	si:ch211-22i13.2	1	0.003568535	-0.308028398	0.011	0.107
543	ENSDARG00000043857	ufm1	1	0.010292562	-0.329993222	0.033	0.122
544	ENSDARG00000043865	timm9	1	0.045539353	0.252185579	0.044	0.118
545	ENSDARG00000044073	fuca2	1	0.000452088	-0.348063628	0.011	0.142
546	ENSDARG00000044093	rpl13a	1	7.51E-05	-0.297567017	0.744	0.883
547	ENSDARG00000044102	znf593	1	0.039449355	0.401792214	0.089	0.19
548	ENSDARG00000044125	txn	1	0.949797388	0.350467356	0.1	0.109
549	ENSDARG00000044521	eef1b2	1	0.000275138	-0.315775156	0.589	0.801
550	ENSDARG00000044540	fkbp2	1	0.001992459	-0.256576243	0.022	0.135
551	ENSDARG00000044619	birc2	1	0.000766489	-0.281832592	0.033	0.171
552	ENSDARG00000044669	hp1bp3	1	0.001174483	-0.372943008	0.1	0.259
553	ENSDARG00000044902	atp2b2	1	0.000840907	-0.265603505	0.033	0.172
554	ENSDARG00000045142	hbae5	1	0.019048652	0.721673829	0.122	0.063
555	ENSDARG00000045143	hbbe2	1	0.061313542	0.833035343	0.2	0.142
556	ENSDARG00000045146	tomm22	1	0.000593749	-0.326480301	0.011	0.138
557	ENSDARG00000045372	ngdn	1	0.000563194	-0.257923135	0.022	0.159
558	ENSDARG00000045442	cpb1	1	5.28E-05	1.370403842	0.189	0.079
559	ENSDARG00000045618	clta	1	0.000664106	-0.272113946	0.044	0.193
560	ENSDARG00000045639	elavl4	1	0.090428838	-0.313455149	0.133	0.211
561	ENSDARG00000045835	si:dkey-14d8.6	1	0.001784251	1.091421627	0.211	0.116
562	ENSDARG00000045847	si:ch211-214j24.10	1	0.040407603	0.266574909	0.067	0.153
563	ENSDARG00000045877	ube2nb	1	4.75E-05	-0.513013091	0	0.157
564	ENSDARG00000045898	si:ch211-152c2.3	1	0.000997558	-0.742376199	0	0.108
565	ENSDARG00000045913	mrps10	1	9.36E-05	-0.398424105	0	0.146
566	ENSDARG00000045914	si:ch211-51e12.7	1	0.000513818	-0.569439324	0.022	0.154
567	ENSDARG00000045947	hrc	1	0.005807581	-0.358373912	0.033	0.136
568	ENSDARG00000046106	rab10	1	5.03E-05	-0.26046732	0.022	0.199
569	ENSDARG00000046132	dynlt3	1	8.45E-05	-0.299009101	0.022	0.191
570	ENSDARG00000046143	prkab1b	1	0.001448121	-0.273168031	0.011	0.122
571	ENSDARG00000051756	pdhx	1	0.16783283	0.290803762	0.067	0.122
572	ENSDARG00000051956	isca1	1	0.305866203	0.264717889	0.089	0.134
573	ENSDARG00000051975	cd99	1	0.001044807	-0.301598667	0	0.107
574	ENSDARG00000052099	agxta	1	0.067799565	0.469842626	0.111	0.065
575	ENSDARG00000052150	pbx4	1	0.000269935	-0.389332231	0.011	0.151
576	ENSDARG00000052304	uqcrc1	1	5.06E-05	-0.296494788	0.044	0.237
577	ENSDARG00000052578	c6ast4	1	0.046703206	1.189255235	0.144	0.091
578	ENSDARG00000052649	ube2ia	1	0.002192141	-0.258180126	0.044	0.169
579	ENSDARG00000052690	arrdc3a	1	0.000651805	-0.321865883	0.044	0.192
580	ENSDARG00000052695	nr2f1a	1	0.009471763	-0.440638284	0.022	0.109
581	ENSDARG00000052842	ppifb	1	0.00012113	-0.262885074	0.033	0.201
582	ENSDARG00000053058	rps11	1	6.87E-05	-0.262993537	0.767	0.913
583	ENSDARG00000053129	carhsp1	1	0.084839119	0.547208724	0.089	0.174
584	ENSDARG00000053130	pcp4a	1	0.036260813	-0.306425897	0.033	0.102
585	ENSDARG00000053152	pcmtd1	1	0.0102827	-0.348115543	0.033	0.123
586	ENSDARG00000053291	pnrc2	1	9.19E-05	-0.400076185	0.433	0.714
587	ENSDARG00000053358	basp1	1	0.023692978	-0.386114902	0.056	0.14
588	ENSDARG00000053381	plpp1a	1	0.024134876	-0.285641002	0.033	0.109
589	ENSDARG00000053395	cdkn2aipnl	1	0.000335537	-0.340521869	0	0.126
590	ENSDARG00000053446	sub1a	1	0.000159242	-0.316659149	0.056	0.232
591	ENSDARG00000053485	aldh6a1	1	0.514297561	0.39995715	0.244	0.325
592	ENSDARG00000053684	aldob	1	0.65718694	0.539145099	0.656	0.737
593	ENSDARG00000053858	crip1	1	9.84E-05	-0.875158934	0.044	0.222
594	ENSDARG00000053973	fetub	1	0.354793353	0.724999734	0.256	0.246
595	ENSDARG00000053979	chmp2a	1	0.000710685	-0.2575653	0.044	0.192
596	ENSDARG00000054191	pgk1	1	0.000967989	-0.378533544	0.044	0.185
597	ENSDARG00000054578	arl6ip1	1	0.000341057	-0.273932907	0.167	0.396
598	ENSDARG00000054616	cldni	1	0.635001596	0.346498892	0.111	0.103
599	ENSDARG00000054777	si:dkey-46a10.3	1	0.001853567	-0.366760827	0.033	0.153
600	ENSDARG00000054793	emc10	1	0.000109869	-0.609474479	0.033	0.196
601	ENSDARG00000055192	zgc:136930	1	0.065481288	0.443926632	0.433	0.415
602	ENSDARG00000055216	tuba1c	1	0.014980564	-0.571572529	0.256	0.392
603	ENSDARG00000055283	id2a	1	0.000470612	-0.425511032	0.1	0.28
604	ENSDARG00000055360	llph	1	0.000990845	-0.306322543	0.011	0.127
605	ENSDARG00000055455	gpm6aa	1	0.001321343	-0.494569731	0.211	0.395
606	ENSDARG00000055514	icn2	1	0.025422194	-1.251776675	0.133	0.235
607	ENSDARG00000055543	appb	1	0.013664577	-0.260177451	0.033	0.119
608	ENSDARG00000055708	timm8b	1	6.47E-05	-0.411504827	0	0.152
609	ENSDARG00000055719	ino80c	1	0.001022326	-0.305511194	0.011	0.128
610	ENSDARG00000055868	rsl1d1	1	0.038561115	0.264913361	0.178	0.313
611	ENSDARG00000056008	atp5mc1	1	0.114435767	0.321781595	0.167	0.284
612	ENSDARG00000056138	sf3b1	1	0.002616387	-0.292013878	0.044	0.166
613	ENSDARG00000056167	hspe1	1	0.026754239	0.260301784	0.122	0.248
614	ENSDARG00000056235	smndc1	1	6.54E-05	-0.565648231	0.022	0.189
615	ENSDARG00000056248	si:dkey-183i3.5	1	0.555935622	0.311598454	0.311	0.316
616	ENSDARG00000056480	cpvl	1	0.002770918	-0.295436605	0.011	0.112
617	ENSDARG00000056498	crp2	1	0.113338436	0.926089965	0.156	0.112
618	ENSDARG00000056510	gstk1	1	0.001682049	-0.271816196	0.011	0.12
619	ENSDARG00000056531	nutf2	1	0.004506406	-0.269641786	0.011	0.102
620	ENSDARG00000056722	cd99l2	1	0.004431287	-0.519573666	0.011	0.104
621	ENSDARG00000056725	hmgb3a	1	0.004542582	-0.390069357	0.233	0.407
622	ENSDARG00000056744	ela2	1	0.017122752	1.283740333	0.278	0.209
623	ENSDARG00000056765	ela2l	1	0.021023288	1.149751908	0.311	0.246
624	ENSDARG00000056831	gng2	1	0.00027998	-0.567086578	0.011	0.15
625	ENSDARG00000056877	vamp2	1	0.003943545	-0.553209809	0.044	0.156
626	ENSDARG00000057013	cadm3	1	0.003675608	-0.453719197	0.011	0.107
627	ENSDARG00000057026	ran	1	7.72E-05	-0.313476355	0.356	0.627
628	ENSDARG00000057075	lamtor3	1	0.000719627	-0.360626674	0.011	0.133
629	ENSDARG00000057234	chtopa	1	0.000167666	-0.525453142	0	0.137
630	ENSDARG00000057299	pbdc1	1	6.49E-05	-0.477593089	0.056	0.24
631	ENSDARG00000057484	srsf2a	1	5.91E-05	-0.310406439	0.056	0.25
632	ENSDARG00000057672	plpp5	1	0.001285982	-0.321588794	0	0.104
633	ENSDARG00000057913	syt11a	1	0.004576035	-0.506107956	0.067	0.187
634	ENSDARG00000057940	dido1	1	0.001028491	-0.320136995	0.033	0.166
635	ENSDARG00000058203	smc1al	1	0.001148461	-0.436434032	0.056	0.193
636	ENSDARG00000058225	arpc4l	1	0.000178783	-0.328660547	0.044	0.212
637	ENSDARG00000058349	polr2l	1	0.031438352	0.327617415	0.044	0.125
638	ENSDARG00000058354	selenot1a	1	0.000115157	-0.269794988	0.022	0.186
639	ENSDARG00000058358	krt8	1	0.00405315	-0.758441404	0.289	0.454
640	ENSDARG00000059075	nip7	1	0.001200086	-0.272581809	0	0.105
641	ENSDARG00000059246	hnrnpd	1	0.000838284	-0.366346009	0	0.111
642	ENSDARG00000059391	gyg1b	1	0.424980271	0.41505393	0.089	0.125
643	ENSDARG00000059601	map1aa	1	0.016980474	-0.509573752	0.044	0.128
644	ENSDARG00000059906	sdc4	1	0.000175133	-0.343755435	0.111	0.319
645	ENSDARG00000059908	si:ch211-217k17.7	1	8.73E-05	-0.293946636	0.033	0.209
646	ENSDARG00000060036	aimp1	1	0.000276621	-0.364388658	0.033	0.186
647	ENSDARG00000060309	srgap3	1	0.004454573	-0.488887734	0.011	0.101
648	ENSDARG00000060350	apoda.2	1	0.005109749	1.32672411	0.267	0.178
649	ENSDARG00000060679	kdm1a	1	0.000126641	-0.620080135	0.011	0.159
650	ENSDARG00000060697	kmt2bb	1	8.39E-05	-0.478675692	0.011	0.17
651	ENSDARG00000061100	nars	1	0.000888393	-0.334201062	0	0.11
652	ENSDARG00000061226	timp2a	1	0.003057994	-0.438475857	0.011	0.107
653	ENSDARG00000061228	pfdn4	1	0.000103437	-0.262840287	0.089	0.294
654	ENSDARG00000061490	u2surp	1	0.000172101	-0.37140301	0.033	0.194
655	ENSDARG00000061647	nrxn1a	1	0.033666845	-0.313136176	0.033	0.102
656	ENSDARG00000062326	hmgn7	1	0.001055349	-0.261245788	0.244	0.476
657	ENSDARG00000062382	snapin	1	0.299343548	0.269588617	0.067	0.106
658	ENSDARG00000062592	myl10	1	0.233866879	0.363785622	0.156	0.122
659	ENSDARG00000063535	chd4a	1	0.000888393	-0.606762936	0	0.11
660	ENSDARG00000067990	myhz1.1	1	0.12428898	-0.419404767	0.6	0.66
661	ENSDARG00000067995	myhz1.2	1	0.342069	-0.361621996	0.2	0.26
662	ENSDARG00000067997	myhz1.3	1	0.162476611	-0.410368311	0.156	0.228
663	ENSDARG00000068404	tbcb	1	0.000809856	-0.400615734	0.044	0.183
664	ENSDARG00000068478	gpx4a	1	0.847508798	0.50925706	0.211	0.247
665	ENSDARG00000068641	taf10	1	0.001036614	-0.384873306	0.022	0.145
666	ENSDARG00000068680	ctrl	1	0.013228304	1.347120877	0.222	0.148
667	ENSDARG00000068698	psenen	1	0.001461294	-0.333763315	0.044	0.175
668	ENSDARG00000068708	ifrd1	1	0.000484914	-0.325533959	0.044	0.197
669	ENSDARG00000068820	h2afva	1	0.001478185	-0.374021311	0.044	0.175
670	ENSDARG00000068974	lim2.1	1	0.464071799	0.353326182	0.122	0.104
671	ENSDARG00000068978	glo1	1	6.05E-05	-0.280432519	0.1	0.315
672	ENSDARG00000068995	h2afx1	1	0.000247018	-0.303463082	0.333	0.59
673	ENSDARG00000069090	atp6v0d1	1	0.000310036	-0.317935305	0.022	0.17
674	ENSDARG00000069118	ppp2r5eb	1	0.002062284	-0.372604062	0.011	0.115
675	ENSDARG00000069175	vps4b	1	5.65E-05	-0.401951553	0.011	0.176
676	ENSDARG00000069293	ahsg2	1	0.000212796	0.735167248	0.111	0.037
677	ENSDARG00000069425	hsbp1a	1	0.017365253	-0.445254823	0.033	0.112
678	ENSDARG00000069476	spint2	1	0.001493264	-0.483547351	0	0.101
679	ENSDARG00000069630	tat	1	0.216811361	0.835532477	0.156	0.125
680	ENSDARG00000069792	crygm2d5	1	0.000313552	1.188790765	0.189	0.087
681	ENSDARG00000069801	crygm2d12	1	0.000704735	0.803693922	0.633	0.624
682	ENSDARG00000069817	crygm2d8	1	0.005580444	0.980395397	0.2	0.115
683	ENSDARG00000069826	crygm2d15	1	0.000380545	1.015106788	0.189	0.088
684	ENSDARG00000069827	crygm2d11	1	0.126117676	0.833175929	0.267	0.229
685	ENSDARG00000069850	mrpl30	1	0.000679647	-0.415288508	0.022	0.151
686	ENSDARG00000069981	cspg5a	1	0.035786914	-0.267039217	0.056	0.132
687	ENSDARG00000070019	taf15	1	0.00049544	-0.369746299	0	0.12
688	ENSDARG00000070266	spock3	1	0.071702923	-0.262095598	0.067	0.134
689	ENSDARG00000070682	sdf4	1	0.001285982	-0.320612898	0	0.104
690	ENSDARG00000070702	s100v2	1	6.78E-05	-0.613003368	0.033	0.21
691	ENSDARG00000070723	ndufa9a	1	0.065409153	0.328111676	0.111	0.209
692	ENSDARG00000070787	jupa	1	0.000265028	-0.392579961	0.011	0.151
693	ENSDARG00000070822	cnp	1	0.018176281	-0.262970883	0.044	0.129
694	ENSDARG00000070844	gamt	1	0.927450437	0.438727587	0.3	0.368
695	ENSDARG00000071196	cavin2b	1	0.000405697	-0.307406942	0.011	0.144
696	ENSDARG00000071203	sptssa	1	0.000231913	-0.35828422	0	0.132
697	ENSDARG00000071336	mif	1	0.000641255	-0.33113777	0.011	0.137
698	ENSDARG00000071468	mrpl54	1	0.011072108	-0.324714059	0.033	0.121
699	ENSDARG00000071566	ppp1cab	1	0.000879463	-0.373494629	0.011	0.129
700	ENSDARG00000071626	ptgdsb.2	1	0.055205999	-0.777166738	0.1	0.187
701	ENSDARG00000071658	ywhag2	1	0.047350906	-0.344465087	0.111	0.199
702	ENSDARG00000071691	uqcrc2b	1	0.000160383	-0.38919306	0.011	0.159
703	ENSDARG00000073742	prss59.2	1	0.225561051	1.116572718	0.378	0.41
704	ENSDARG00000073750	crygm2d18	1	0.005264426	1.22105428	0.256	0.169
705	ENSDARG00000074001	crygmxl2	1	0.002530203	0.920886913	0.333	0.238
706	ENSDARG00000074242	serbp1a	1	0.0001337	-0.28154466	0.444	0.711
707	ENSDARG00000074378	junba	1	0.000310561	-0.596965656	0.022	0.167
708	ENSDARG00000074390	tmem176l.4	1	0.00114597	-0.54389218	0	0.106
709	ENSDARG00000074790	rab5if	1	0.003420578	-0.307813078	0.011	0.107
710	ENSDARG00000074869	si:ch1073-291c23.2	1	0.000284098	-0.621742688	0	0.129
711	ENSDARG00000075129	mrps11	1	0.000563731	-0.315335838	0	0.117
712	ENSDARG00000076074	dda1	1	0.44644669	0.280576853	0.078	0.106
713	ENSDARG00000076120	foxp4	1	0.000981831	-0.383068543	0.044	0.188
714	ENSDARG00000076290	calr	1	0.014972661	-0.341325274	0.033	0.117
715	ENSDARG00000076386	epdl1	1	0.021088426	-0.329632726	0.078	0.173
716	ENSDARG00000076532	si:ch211-222l21.1	1	0.000179194	-0.696429723	0.144	0.348
717	ENSDARG00000076572	crygm2d7	1	0.063987081	0.933645349	0.333	0.293
718	ENSDARG00000076790	crygm2d16	1	0.000138534	0.863276795	0.522	0.399
719	ENSDARG00000076799	rnd3a	1	0.004760608	-0.269579449	0.022	0.12
720	ENSDARG00000076838	apom	1	0.379073162	0.733328654	0.156	0.134
721	ENSDARG00000077473	mych	1	0.0029542	-0.322568577	0.089	0.229
722	ENSDARG00000077726	nocta	1	0.001457496	-0.380149342	0.011	0.121
723	ENSDARG00000077777	tmsb4x	1	0.000140126	-0.617847214	0.678	0.847
724	ENSDARG00000078308	spry2	1	0.003016093	-0.342658292	0.011	0.111
725	ENSDARG00000078659	tmem176	1	0.000371312	-0.761991405	0.011	0.144
726	ENSDARG00000078686	arl8a	1	0.000464484	-0.480109814	0.022	0.155
727	ENSDARG00000078748	si:ch211-137a8.4	1	0.001281652	-0.572273427	0.044	0.176
728	ENSDARG00000079274	prss59.1	1	0.175568054	1.42883681	0.278	0.258
729	ENSDARG00000079305	hbae3	1	0.009198279	0.864914351	0.289	0.197
730	ENSDARG00000079636	fam177a1	1	0.00115927	-0.420680261	0	0.106
731	ENSDARG00000086288	scg3	1	0.070557071	-0.278872689	0.044	0.104
732	ENSDARG00000086658	crygm2d21	1	0.001984095	0.836634208	0.489	0.41
733	ENSDARG00000086826	sult6b1	1	0.000144821	-0.387927794	0.056	0.237
734	ENSDARG00000086842	dap1b	1	0.000587107	-0.291210039	0.333	0.586
735	ENSDARG00000086881	ier2b	1	5.64E-05	-0.376584993	0.022	0.197
736	ENSDARG00000087164	crygm2d4	1	0.006403776	0.949545129	0.333	0.254
737	ENSDARG00000087301	crygm2d14	1	0.000820648	1.010528819	0.2	0.101
738	ENSDARG00000087390	hbbe1.3	1	0.005119513	0.912681834	0.344	0.248
739	ENSDARG00000087402	tpm1	1	0.010483475	-0.443363444	0.044	0.143
740	ENSDARG00000087697	lpl	1	0.03427088	-0.365813927	0.078	0.166
741	ENSDARG00000087765	crygm2d10	1	0.00010954	0.817750542	0.689	0.633
742	ENSDARG00000088087	kdm6ba	1	0.00131593	-0.309502001	0	0.103
743	ENSDARG00000088330	hbae1.1	1	0.059793799	0.722951968	0.189	0.128
744	ENSDARG00000088439	gm2a	1	0.000198441	-0.410255975	0	0.134
745	ENSDARG00000088823	crygm2d3	1	0.000234357	0.99338738	0.533	0.434
746	ENSDARG00000089124	hbae1.3	1	0.01198239	0.656052655	0.2	0.117
747	ENSDARG00000089302	hnrnpa0a	1	0.001009835	-0.430269977	0.111	0.28
748	ENSDARG00000089310	gc	1	0.004874681	0.904983669	0.144	0.072
749	ENSDARG00000089413	mbpb	1	0.003142051	-0.412996582	0.022	0.129
750	ENSDARG00000089441	si:ch211-105c13.3	1	0.003449973	-0.434965571	0.022	0.126
751	ENSDARG00000089475	hbae1.1	1	0.009110029	0.600986785	0.2	0.113
752	ENSDARG00000089663	lsm3	1	0.235382616	0.283166705	0.078	0.127
753	ENSDARG00000089936	selenow2b	1	0.004744011	-0.265708436	0.011	0.103
754	ENSDARG00000090268	krtt1c19e	1	0.280597065	0.400676367	0.5	0.556
755	ENSDARG00000090286	serpina1	1	0.024531278	0.688623906	0.211	0.139
756	ENSDARG00000090386	cd3eap	1	0.001094245	-0.302873416	0	0.107
757	ENSDARG00000090428	ctrb1	1	0.540501355	1.250916949	0.356	0.409
758	ENSDARG00000090552	si:dkey-7j14.6	1	0.00011098	-0.337306464	0.033	0.206
759	ENSDARG00000090722	leg1.1	1	0.029231817	0.711467953	0.2	0.13
760	ENSDARG00000090850	serpina1l	1	0.324887749	0.533537126	0.178	0.153
761	ENSDARG00000090912	npc2	1	0.000100726	-0.373441941	0.1	0.316
762	ENSDARG00000091148	crygm2d20	1	0.000406081	1.197758738	0.256	0.143
763	ENSDARG00000091234	si:ch73-335l21.4	1	0.000590778	-0.628709259	0	0.117
764	ENSDARG00000091348	rtn3	1	0.000237638	-0.330884659	0.022	0.172
765	ENSDARG00000091609	spink4	1	0.000302242	0.66032001	0.122	0.044
766	ENSDARG00000091831	ddx27	1	0.00035331	-0.254871433	0.011	0.147
767	ENSDARG00000091996	tcnbb	1	0.00120244	-1.307842953	0.022	0.144
768	ENSDARG00000092112	tomm40	1	0.000868007	-0.267851103	0	0.11
769	ENSDARG00000092170	apoc1	1	0.000688218	0.847208415	0.311	0.193
770	ENSDARG00000092362	hsp70.2	1	0.013801522	-0.560576027	0.233	0.379
771	ENSDARG00000092467	si:ch73-46j18.5	1	0.010379636	-0.255388785	0.022	0.108
772	ENSDARG00000092659	ppp3r1a	1	0.055135493	-0.283546601	0.056	0.124
773	ENSDARG00000092677	coa6	1	0.00027574	-0.326027043	0.044	0.202
774	ENSDARG00000092693	tpt1	1	0.000614369	-0.277098032	0.9	0.956
775	ENSDARG00000092945	si:ch211-250g4.3	1	0.011239371	0.34366135	0.167	0.088
776	ENSDARG00000092947	cyt1	1	0.209309547	-1.102064723	0.722	0.787
777	ENSDARG00000092970	tmsb2	1	0.007056623	-0.443816871	0.033	0.131
778	ENSDARG00000093022	selenoh	1	0.171956248	0.454399776	0.133	0.214
779	ENSDARG00000093303	ifitm1	1	0.019434234	-1.079899005	0.044	0.128
780	ENSDARG00000093313	ubb	1	0.000203677	-0.402012055	0.156	0.367
781	ENSDARG00000093584	zgc:193505	1	0.016523591	-0.753164097	0.056	0.146
782	ENSDARG00000093844	zgc:136461	1	0.006483382	1.135789113	0.222	0.135
783	ENSDARG00000094041	krt17	1	0.002595177	-1.577626384	0.1	0.241
784	ENSDARG00000094695	si:dkey-204f11.64	1	0.000720583	-0.35293453	0	0.113
785	ENSDARG00000094833	coa5	1	0.001285982	-0.251675171	0	0.104
786	ENSDARG00000095304	si:ch211-207c6.2	1	0.000888373	0.533753564	0.122	0.047
787	ENSDARG00000096118	ost4	1	0.000208203	-0.386029207	0	0.134
788	ENSDARG00000096667	hemgn	1	0.003230658	0.488284515	0.122	0.053
789	ENSDARG00000096829	blvrb	1	0.58524778	0.590396331	0.133	0.123
790	ENSDARG00000097157	si:ch211-207n23.2	1	0.014479244	-0.391339038	0.022	0.102
791	ENSDARG00000097630	si:ch211-282b22.1	1	0.000226426	-0.334575303	0	0.132
792	ENSDARG00000097797	tomm6	1	0.000554791	-0.357528372	0.033	0.174
793	ENSDARG00000098114	ctsa	1	0.001602165	-0.300150479	0.011	0.121
794	ENSDARG00000098574	srsf11	1	0.000413002	-0.373540221	0.033	0.181
795	ENSDARG00000098591	tubb2b	1	0.032262022	-0.289856404	0.189	0.309
796	ENSDARG00000098825	farsa	1	0.000740608	-0.300159465	0.011	0.134
797	ENSDARG00000098832	fam168a	1	0.000312051	-0.345803747	0.078	0.259
798	ENSDARG00000099014	fxyd1	1	5.74E-05	-0.553556032	0.022	0.195
799	ENSDARG00000099039	pcbp2	1	4.92E-05	-0.269050958	0.122	0.358
800	ENSDARG00000099104	rpl24	1	0.000115262	-0.266444439	0.844	0.942
801	ENSDARG00000099154	CABZ01032488.1	1	0.001510501	-0.280738889	0	0.101
802	ENSDARG00000099195	ier2a	1	0.000152301	-0.433379348	0.044	0.217
803	ENSDARG00000099200	zgc:123103	1	0.172942553	0.846283384	0.178	0.14
804	ENSDARG00000099203	atp1b2a	1	0.07943701	-0.283508125	0.067	0.13
805	ENSDARG00000099283	epb41a	1	0.001218138	-0.520524346	0.056	0.194
806	ENSDARG00000099306	zgc:175088	1	0.000422663	-0.374172302	0.033	0.182
807	ENSDARG00000099312	jpt1b	1	0.000153343	-0.451361657	0.067	0.253
808	ENSDARG00000099313	naga	1	0.000226426	-0.444936012	0	0.132
809	ENSDARG00000099420	nme2b.2	1	0.476484822	0.252179451	0.356	0.383
810	ENSDARG00000099453	elof1	1	0.002133243	-0.283775779	0.067	0.204
811	ENSDARG00000099675	kdm4b	1	0.001240297	-0.359947175	0.022	0.143
812	ENSDARG00000099730	pkma	1	0.000186449	-0.396290631	0.022	0.178
813	ENSDARG00000099744	gap43	1	0.132519617	-0.271891569	0.067	0.119
814	ENSDARG00000099776	glula	1	0.005118161	-0.257845093	0.211	0.388
815	ENSDARG00000099865	hnrnpabb	1	9.04E-05	-0.280897879	0.133	0.368
816	ENSDARG00000099974	ldb3b	1	0.025005575	-0.311985884	0.033	0.107
817	ENSDARG00000100129	brd3b	1	7.54E-05	-0.543480367	0.022	0.189
818	ENSDARG00000100209	prpf39	1	0.000772747	-0.351394543	0	0.112
819	ENSDARG00000100244	ebf3a	1	0.048958826	-0.261489972	0.044	0.114
820	ENSDARG00000100392	rps18	1	0.000154042	-0.277385471	0.833	0.937
821	ENSDARG00000100406	zgc:112265	1	0.005071865	0.742773215	0.133	0.063
822	ENSDARG00000100446	si:ch211-286o17.1	1	0.003783441	-0.315950398	0.022	0.127
823	ENSDARG00000100499	cpeb4b	1	0.001553301	-0.282068512	0.022	0.14
824	ENSDARG00000100513	rps27l	1	0.012110803	0.451710283	0.156	0.318
825	ENSDARG00000100562	CABZ01080702.1	1	0.001547921	-0.431274155	0.044	0.175
826	ENSDARG00000100582	si:ch211-195b11.3	1	0.053586513	-1.172735439	0.133	0.204
827	ENSDARG00000100795	timp4.3	1	0.010217052	-0.565768293	0.022	0.105
828	ENSDARG00000100823	selenok	1	0.000109143	-0.393171002	0.033	0.201
829	ENSDARG00000100825	calm3a	1	0.008048103	-0.458579656	0.067	0.176
830	ENSDARG00000101009	cited4b	1	0.010704379	-0.263900526	0.033	0.126
831	ENSDARG00000101074	glud1b	1	0.030515899	0.357670544	0.156	0.292
832	ENSDARG00000101216	meaf6	1	0.001027252	-0.295647323	0.1	0.256
833	ENSDARG00000101619	minos1	1	8.41E-05	-0.335585845	0.022	0.187
834	ENSDARG00000101631	etfa	1	0.358886788	0.509320983	0.144	0.204
835	ENSDARG00000101680	arl1	1	0.001914154	-0.360239597	0.022	0.135
836	ENSDARG00000101766	ptmab	1	0.002165326	-0.577732349	0.489	0.699
837	ENSDARG00000101900	xrn2	1	0.000941428	-0.385184201	0	0.109
838	ENSDARG00000101914	metrnla	1	0.000391379	-0.465479388	0	0.123
839	ENSDARG00000102024	chmp6b	1	0.001081675	-0.301170355	0	0.107
840	ENSDARG00000102048	slc25a43	1	0.054384505	0.313159741	0.1	0.198
841	ENSDARG00000102115	ndufc2	1	0.00020243	-0.320470987	0.056	0.23
842	ENSDARG00000102129	crygn1	1	0.462514935	0.505583886	0.133	0.119
843	ENSDARG00000102453	slc1a2b	1	0.010652466	-1.105583944	0.022	0.107
844	ENSDARG00000102555	si:dkey-33i11.9	1	0.001377889	-0.39123783	0	0.103
845	ENSDARG00000102558	pde6ha	1	0.201706458	0.429708732	0.244	0.216
846	ENSDARG00000102571	metap2b	1	8.76E-05	-0.338136474	0.033	0.209
847	ENSDARG00000102975	nsg2	1	0.016112559	-0.440419704	0.122	0.234
848	ENSDARG00000103199	si:dkey-247k7.2	1	0.015428639	-0.817552032	0.044	0.13
849	ENSDARG00000103203	vps28	1	0.000271569	-0.268769699	0.044	0.208
850	ENSDARG00000103271	pla2g15	1	0.038896219	0.268145932	0.078	0.168
851	ENSDARG00000103295	cyp3a65	1	0.003046138	0.829787715	0.167	0.087
852	ENSDARG00000103483	litaf	1	0.000121737	-0.365165012	0.011	0.164
853	ENSDARG00000103687	sycn.2	1	0.001351599	1.271509574	0.167	0.08
854	ENSDARG00000103720	zgc:162730	1	0.000163165	-0.572676928	0.1	0.296
855	ENSDARG00000103799	kars	1	0.13236811	0.383194784	0.1	0.17
856	ENSDARG00000103846	hspa5	1	0.046379249	-0.403996998	0.056	0.125
857	ENSDARG00000104068	gstp1	1	0.007386497	-0.47221813	0.144	0.288
858	ENSDARG00000104181	tmsb1	1	0.00510014	-0.291121113	0.211	0.386
859	ENSDARG00000104359	anxa1c	1	0.263153887	-0.67363001	0.1	0.138
860	ENSDARG00000104571	gadd45ab	1	0.325681651	0.260772354	0.067	0.103
861	ENSDARG00000104945	sncb	1	0.133203375	-0.287368139	0.133	0.201
862	ENSDARG00000105012	utp23	1	0.001331159	-0.27866445	0	0.103
863	ENSDARG00000105037	snrpf	1	0.000134806	-0.422326329	0.022	0.179
864	ENSDARG00000105117	sdad1	1	0.000146802	-0.376052367	0	0.139
865	ENSDARG00000105154	creg1	1	0.196927758	0.372023913	0.178	0.269
866	ENSDARG00000105223	pmp22a	1	0.000787135	-1.011599697	0.067	0.211
867	ENSDARG00000105293	srsf4	1	0.000316153	-0.493439067	0.011	0.146
868	ENSDARG00000109337	nanos1	1	0.012017591	-0.420154299	0.044	0.137
869	ENSDARG00000109861	BX545855.1	1	0.00424476	0.793494565	0.644	0.661
870	ENSDARG00000110991	ZNF276	1	0.001442703	-0.31535733	0	0.102
871	ENSDARG00000111240	dhrs13a.2	1	0.010161745	-0.750656381	0.022	0.107
872	ENSDARG00000112931	ndufaf3	1	0.000410319	-0.316618456	0	0.123
873	ENSDARG00000113599	hbbe1.1	1	0.009341368	-0.42566038	0.178	0.098
874	ENSDARG00000115405	hbbe1.2	1	0.046102227	1.003936897	0.2	0.14
875	ENSDARG00000115701	crygm2d9	1	0.002439778	0.976050645	0.189	0.101
876	ENSDARG00000115862	vapal	1	0.000100416	-0.373046848	0.011	0.167
877	ENSDARG00000116164	crygm2d8	1	0.029590135	0.889675318	0.456	0.432
