# Supplementary material for: Cell-type-specific responses to the microbiota across all tissues of the larval zebrafish
Source: Cell Rep. Author manuscript; Available in PMC 2023 Oct 23. (PMC10423310; doi:10.1016/j.celrep.2023.112095)
Supplement: MMC23 [file NIHMS1880944-supplement-MMC23.zip › DataS17/Figure6_PanelF_subcluster_GeneLists/subcluster30.tsv]

	gene	gene_NAME	p_val_adj	p_val	avg_logFC	pct.1	pct.2
1	ENSDARG00000087962	rpap3	0	0	1.994494008	0.944	0.025
2	ENSDARG00000000212	krt97	1	0.048685549	-1.381205845	0.07	0.157
3	ENSDARG00000000563	ttn.1	1	0.142704315	-0.569252858	0.155	0.229
4	ENSDARG00000001889	tuba1a	1	0.279717725	0.268390764	0.239	0.199
5	ENSDARG00000001994	stxbp1a	1	0.058058818	0.343625547	0.169	0.101
6	ENSDARG00000002193	rho	1	0.15600519	0.879890645	0.254	0.336
7	ENSDARG00000002240	psmb6	1	0.039554656	0.349489651	0.366	0.288
8	ENSDARG00000002659	mapre1b	1	0.007528397	0.310768365	0.155	0.074
9	ENSDARG00000002791	atp1a1a.1	1	0.010363861	-0.546647028	0.099	0.228
10	ENSDARG00000002967	pdap1b	1	0.354606106	0.299570059	0.169	0.142
11	ENSDARG00000003017	ube2al	1	0.014455885	-0.280122835	0.028	0.126
12	ENSDARG00000003098	kdm5bb	1	0.983666476	0.429556906	0.099	0.104
13	ENSDARG00000003113	ada	1	0.002580217	0.269530322	0.155	0.066
14	ENSDARG00000003203	rhcga	1	0.768570123	-0.818899496	0.141	0.145
15	ENSDARG00000003216	anxa2a	1	0.019892565	-0.52115867	0.085	0.196
16	ENSDARG00000003281	pik3ip1	1	0.010223888	-0.469458757	0.014	0.109
17	ENSDARG00000003486	ppp1caa	1	0.048926895	-0.312406449	0.085	0.177
18	ENSDARG00000003866	tm9sf2	1	0.554561669	0.264938268	0.169	0.154
19	ENSDARG00000004023	isl1	1	0.009567952	0.275787853	0.113	0.046
20	ENSDARG00000004049	marcksa	1	0.000356249	0.580767517	0.155	0.056
21	ENSDARG00000004173	copa	1	0.335608983	0.254925172	0.127	0.098
22	ENSDARG00000004363	lhfpl6	1	0.004059653	0.281659785	0.127	0.051
23	ENSDARG00000004427	dpy30	1	0.174208064	0.317446164	0.211	0.165
24	ENSDARG00000004588	sox4a	1	0.285412167	0.351240254	0.239	0.193
25	ENSDARG00000004930	lmo7a	1	0.004085657	-0.252054043	0	0.105
26	ENSDARG00000005423	pgam1a	1	0.140452894	-0.358458922	0.07	0.132
27	ENSDARG00000005576	mphosph8	1	0.039151571	0.312820872	0.268	0.186
28	ENSDARG00000005840	got2b	1	0.002904617	-0.452168137	0.056	0.201
29	ENSDARG00000006200	eif4g1a	1	0.962636068	0.342544398	0.099	0.108
30	ENSDARG00000006219	gnl3	1	0.705709454	0.373692372	0.113	0.107
31	ENSDARG00000006370	atp6v1h	1	0.038744727	-0.277071183	0.099	0.202
32	ENSDARG00000006566	nlk1	1	0.005144858	0.291446493	0.127	0.053
33	ENSDARG00000006588	zgc:111983	1	0.025774701	-0.908519258	0.042	0.132
34	ENSDARG00000006837	mycn	1	0.65455084	0.261854314	0.141	0.128
35	ENSDARG00000006915	arl8ba	1	0.43109955	0.315977202	0.141	0.119
36	ENSDARG00000007034	hnrpkl	1	0.023570287	0.303785598	0.183	0.105
37	ENSDARG00000007275	si:ch211-251b21.1	1	0.867836669	0.493502257	0.268	0.302
38	ENSDARG00000007276	ela3l	1	0.414048407	-0.757224447	0.141	0.177
39	ENSDARG00000007438	ube2ib	1	0.138085749	0.328161853	0.282	0.228
40	ENSDARG00000007576	crybb1l1	1	0.620418342	-0.471853137	0.479	0.481
41	ENSDARG00000007682	ppdpfa	1	0.52667275	0.338028312	0.127	0.168
42	ENSDARG00000007693	nfkbiab	1	0.095457965	-0.39696722	0.225	0.315
43	ENSDARG00000007697	fabp7a	1	0.382498788	0.38301332	0.324	0.282
44	ENSDARG00000007720	sub1b	1	0.011323368	0.360792488	0.169	0.088
45	ENSDARG00000007818	palm1b	1	0.165683553	0.303596718	0.183	0.132
46	ENSDARG00000007960	hnrnpaba	1	0.070948304	0.305486266	0.549	0.493
47	ENSDARG00000007975	fth1b	1	0.005275519	0.388233943	0.127	0.054
48	ENSDARG00000008020	med31	1	0.023980428	-0.282403639	0.042	0.136
49	ENSDARG00000008153	serinc5	1	0.013041978	0.480920629	0.183	0.101
50	ENSDARG00000008237	sars	1	0.351299757	0.477431891	0.155	0.13
51	ENSDARG00000008494	myl6	1	0.37588705	0.385398393	0.141	0.108
52	ENSDARG00000008803	marcksb	1	0.110707784	0.298138642	0.239	0.175
53	ENSDARG00000008867	rap1b	1	0.168912283	-0.327971497	0.085	0.141
54	ENSDARG00000009018	rhbg	1	0.142429837	-0.310611066	0.056	0.111
55	ENSDARG00000009480	pdcl	1	0.011309984	0.311448187	0.254	0.149
56	ENSDARG00000009544	cldnb	1	0.135042912	-0.900738057	0.099	0.158
57	ENSDARG00000009779	mcl1a	1	0.194082306	-0.294630171	0.437	0.49
58	ENSDARG00000009978	icn	1	0.458326218	-0.385659699	0.423	0.457
59	ENSDARG00000010051	ufd1l	1	0.154314742	-0.261913233	0.113	0.179
60	ENSDARG00000010083	rbfox3a	1	0.023389074	0.323293829	0.141	0.071
61	ENSDARG00000010113	ndufb8	1	0.145476613	-0.285936486	0.338	0.42
62	ENSDARG00000011247	rnpc3	1	0.023962538	0.318763231	0.113	0.054
63	ENSDARG00000011841	atp5l	1	0.067229449	-0.301280133	0.423	0.52
64	ENSDARG00000012144	emc7	1	0.086552812	-0.251047236	0.07	0.144
65	ENSDARG00000012684	atp2b1a	1	0.240642248	-0.347371017	0.07	0.114
66	ENSDARG00000012820	nop56	1	0.00128693	0.447307845	0.394	0.258
67	ENSDARG00000012944	myhz2	1	0.623211701	-0.92705286	0.408	0.354
68	ENSDARG00000012972	cfl1l	1	0.207750216	-0.528187575	0.282	0.326
69	ENSDARG00000013075	mrpl11	1	0.056862902	0.313489327	0.197	0.132
70	ENSDARG00000013863	fam133b	1	0.059361652	-0.331842399	0.141	0.243
71	ENSDARG00000013946	ivns1abpb	1	0.304750012	0.260291305	0.127	0.096
72	ENSDARG00000013963	mipb	1	0.369387225	-0.620929657	0.113	0.148
73	ENSDARG00000014420	elavl3	1	0.037055063	0.297179166	0.338	0.238
74	ENSDARG00000014746	rbfox1	1	0.022281696	0.375756253	0.239	0.142
75	ENSDARG00000014803	cryba1l2	1	0.454845028	-0.342223843	0.085	0.109
76	ENSDARG00000014817	ranbp1	1	0.076151953	-0.283340654	0.141	0.238
77	ENSDARG00000015201	pcmt	1	0.58704278	0.28442731	0.155	0.14
78	ENSDARG00000015315	psmc5	1	0.058415101	-0.307601632	0.113	0.206
79	ENSDARG00000015427	hdac1	1	0.03066472	0.268092039	0.352	0.258
80	ENSDARG00000015445	lim2.4	1	0.885522826	-0.43024682	0.338	0.35
81	ENSDARG00000015537	gad2	1	0.00087164	0.680941743	0.141	0.052
82	ENSDARG00000015638	gemin2	1	0.00660674	0.290508388	0.141	0.064
83	ENSDARG00000016200	trib3	1	0.529460476	0.278920709	0.169	0.15
84	ENSDARG00000016239	psmd13	1	0.058257659	-0.324557777	0.113	0.205
85	ENSDARG00000016255	chmp4ba	1	0.222656428	0.360699603	0.169	0.13
86	ENSDARG00000016516	rbm8a	1	0.690050605	0.262973347	0.338	0.35
87	ENSDARG00000016691	cd9b	1	0.106814303	-0.50552972	0.07	0.132
88	ENSDARG00000016771	tfa	1	0.38884724	0.315438044	0.155	0.125
89	ENSDARG00000016793	crybb1l2	1	0.453229057	-0.353486452	0.521	0.56
90	ENSDARG00000016871	smarce1	1	0.036693053	0.342180711	0.324	0.23
91	ENSDARG00000016968	tmem214	1	0.025471318	0.488683263	0.155	0.086
92	ENSDARG00000017314	CELA1 (1 of many)	1	0.67831961	-0.5647721	0.338	0.361
93	ENSDARG00000017490	cel.1	1	0.037690218	-0.602057806	0.141	0.071
94	ENSDARG00000017624	krt4	1	0.039934221	-0.751032028	0.62	0.67
95	ENSDARG00000018124	psmd3	1	0.357003318	0.275060632	0.197	0.166
96	ENSDARG00000018149	slc38a4	1	0.170250853	0.2797398	0.113	0.074
97	ENSDARG00000018174	gnai2a	1	0.196999888	0.36417905	0.169	0.126
98	ENSDARG00000018404	krt18a.1	1	0.643747074	-0.427993209	0.183	0.2
99	ENSDARG00000018426	aldh7a1	1	0.007289083	0.411317422	0.31	0.201
100	ENSDARG00000018461	zgc:56095	1	0.473195411	0.270044282	0.099	0.127
101	ENSDARG00000018562	cope	1	0.67745798	0.273573657	0.211	0.21
102	ENSDARG00000018602	rab5aa	1	0.621901834	0.303057163	0.127	0.116
103	ENSDARG00000018961	gtpbp4	1	0.023226181	0.266158995	0.577	0.495
104	ENSDARG00000019008	erp44	1	0.158652446	0.27858641	0.169	0.123
105	ENSDARG00000019702	aldocb	1	0.028077329	0.255185335	0.366	0.256
106	ENSDARG00000019856	atp1a1b	1	0.049194678	0.43548651	0.169	0.1
107	ENSDARG00000020239	lpin1	1	0.544687204	0.415135753	0.408	0.421
108	ENSDARG00000020252	btbd10b	1	0.090987562	-0.262154294	0.07	0.141
109	ENSDARG00000020261	rab2a	1	0.25915543	0.25362814	0.366	0.325
110	ENSDARG00000020298	btg2	1	0.074007946	-0.271427258	0.155	0.257
111	ENSDARG00000020574	atp2a1	1	0.643364001	-0.364376433	0.408	0.433
112	ENSDARG00000021339	cpa5	1	0.368661036	-0.617126063	0.169	0.129
113	ENSDARG00000021366	fbp1a	1	0.211134394	-0.301467993	0.141	0.194
114	ENSDARG00000021442	cdh11	1	0.066671527	0.4856703	0.141	0.082
115	ENSDARG00000021550	rad23b	1	0.148136144	0.381809107	0.282	0.238
116	ENSDARG00000021582	dynlrb1	1	0.108166633	-0.295336161	0.155	0.24
117	ENSDARG00000022129	rbm4.3	1	0.058378818	0.25193204	0.366	0.282
118	ENSDARG00000023028	cdv3	1	0.018600217	-0.276123218	0.07	0.183
119	ENSDARG00000023323	ywhaqb	1	0.267092914	-0.253796344	0.197	0.257
120	ENSDARG00000023852	lsm4	1	0.101703851	0.43179473	0.225	0.169
121	ENSDARG00000024433	pvalb4	1	0.862690047	-0.517131957	0.31	0.328
122	ENSDARG00000024478	mpc2	1	0.035098235	0.290092015	0.366	0.277
123	ENSDARG00000024548	cryba4	1	0.624391166	-0.485961851	0.69	0.748
124	ENSDARG00000024746	hsp90aa1.2	1	0.83643072	-0.375642934	0.197	0.201
125	ENSDARG00000025348	igfbp5b	1	0.066065707	0.27522025	0.183	0.117
126	ENSDARG00000025554	wdr83os	1	0.02218043	0.332368863	0.282	0.19
127	ENSDARG00000026072	pdcd5	1	0.251359101	0.272675707	0.197	0.156
128	ENSDARG00000026476	tia1l	1	0.053070217	0.38693528	0.155	0.095
129	ENSDARG00000026726	anxa1a	1	0.717252427	-0.335222184	0.38	0.353
130	ENSDARG00000027088	ptgdsb.1	1	0.9371604	0.531936012	0.352	0.363
131	ENSDARG00000027355	slc25a4	1	0.10172853	0.308057733	0.211	0.147
132	ENSDARG00000027589	fzd7b	1	0.022500624	0.313191012	0.141	0.072
133	ENSDARG00000028618	krt18b	1	0.113648618	0.264909159	0.254	0.183
134	ENSDARG00000029069	tnni2a.4	1	0.186402725	-0.281122571	0.775	0.841
135	ENSDARG00000029252	ssb	1	0.042905847	0.486543263	0.141	0.08
136	ENSDARG00000029443	zgc:92242	1	0.004326808	-0.587260292	0.028	0.148
137	ENSDARG00000029995	tnni2b.2	1	0.939341052	0.475480957	0.127	0.128
138	ENSDARG00000030155	ssbp3b	1	0.035811913	0.31515018	0.211	0.127
139	ENSDARG00000030411	crygn2	1	0.078484496	-0.500437235	0.592	0.689
140	ENSDARG00000030479	hmgb1b	1	0.09883419	0.276499145	0.451	0.382
141	ENSDARG00000030871	siah1	1	0.028899567	0.290938994	0.127	0.064
142	ENSDARG00000031929	stard14	1	0.01537875	-0.570110175	0.014	0.102
143	ENSDARG00000032102	prdx3	1	0.003484351	-0.3292285	0.042	0.179
144	ENSDARG00000032317	tox	1	0.0197563	0.317260306	0.183	0.101
145	ENSDARG00000032651	ppp1r10	1	0.349251721	0.499181143	0.113	0.086
146	ENSDARG00000032836	pvalb5	1	0.435968804	0.691561802	0.113	0.088
147	ENSDARG00000032929	cryba1l1	1	0.117972942	-0.419266564	0.606	0.703
148	ENSDARG00000032997	rnf185	1	0.90302923	0.293006185	0.211	0.233
149	ENSDARG00000033234	stmn2a	1	0.120213178	0.389632085	0.169	0.114
150	ENSDARG00000033382	grifin	1	0.828873191	-0.481840079	0.127	0.133
151	ENSDARG00000033655	stmn1b	1	0.000699971	0.437788743	0.62	0.427
152	ENSDARG00000033832	ampd1	1	0.221537956	-0.295218414	0.113	0.168
153	ENSDARG00000034195	top2b	1	0.097165454	0.287658669	0.127	0.077
154	ENSDARG00000034326	ing3	1	0.066087699	0.477846725	0.141	0.085
155	ENSDARG00000034427	jpt2	1	0.075920283	0.336245095	0.254	0.187
156	ENSDARG00000034534	atp6v1aa	1	0.595749414	0.272260941	0.113	0.098
157	ENSDARG00000034677	scel	1	0.04376191	-0.405486025	0.028	0.101
158	ENSDARG00000035129	zgc:101858	1	0.866024292	0.317221723	0.141	0.146
159	ENSDARG00000035519	histh1l	1	0.399518492	0.255436967	0.704	0.74
160	ENSDARG00000035557	gabarapa	1	0.063463421	0.301606473	0.338	0.26
161	ENSDARG00000035676	ptp4a2b	1	0.597646906	0.304864756	0.113	0.1
162	ENSDARG00000035699	srp19	1	0.019807006	0.391733776	0.127	0.063
163	ENSDARG00000035810	rgcc	1	0.615041398	0.266295556	0.211	0.206
164	ENSDARG00000035858	cnn2	1	0.019651977	-0.264107677	0.056	0.161
165	ENSDARG00000035890	fuca1.1	1	0.177131335	-0.487518645	0.113	0.167
166	ENSDARG00000035914	tmem167a	1	0.154042012	0.250534524	0.254	0.201
167	ENSDARG00000036375	cyfip2	1	0.001394389	0.276839214	0.155	0.061
168	ENSDARG00000036832	cyt1l	1	0.362527862	-0.675308755	0.282	0.318
169	ENSDARG00000036834	krt92	1	0.79205627	-0.56719084	0.127	0.114
170	ENSDARG00000036840	krt15	1	0.873364559	-0.410977272	0.282	0.269
171	ENSDARG00000037108	pfdn6	1	0.05389517	0.321153609	0.225	0.155
172	ENSDARG00000037116	cxcl12a	1	0.847628049	-0.322905419	0.099	0.107
173	ENSDARG00000037402	lim2.3	1	0.884196745	-0.40518341	0.127	0.132
174	ENSDARG00000037570	polr1d	1	0.143582248	0.29645804	0.113	0.072
175	ENSDARG00000037783	proza	1	0.025778366	0.317023005	0.282	0.184
176	ENSDARG00000037790	pvalb8	1	0.929744941	-0.405263066	0.268	0.252
177	ENSDARG00000037867	atp5mf	1	0.117072079	0.272313718	0.465	0.403
178	ENSDARG00000037919	rbbp6	1	0.044007393	0.428169155	0.169	0.103
179	ENSDARG00000037962	psmb7	1	0.107507881	0.366485801	0.338	0.289
180	ENSDARG00000037997	tubb5	1	0.044166579	0.385097005	0.211	0.128
181	ENSDARG00000038028	ndufa6	1	0.067855596	-0.250388815	0.254	0.374
182	ENSDARG00000038059	grb2b	1	0.011625706	0.365578896	0.197	0.108
183	ENSDARG00000038141	atf4b	1	0.25634974	0.261945976	0.38	0.346
184	ENSDARG00000038153	lgals2b	1	0.631018308	-0.254658261	0.197	0.222
185	ENSDARG00000039034	marcksl1a	1	0.116723252	0.321245183	0.437	0.339
186	ENSDARG00000039150	lgmn	1	0.061591943	-0.44075392	0.113	0.204
187	ENSDARG00000039185	nfyba	1	0.105556664	-0.303788298	0.056	0.117
188	ENSDARG00000039215	arrb2a	1	0.000966013	0.3277671	0.113	0.037
189	ENSDARG00000039269	arg2	1	0.17002966	-0.304434348	0.127	0.194
190	ENSDARG00000039730	zgc:112160	1	0.932748786	-0.826073296	0.169	0.163
191	ENSDARG00000039830	gng5	1	0.364894071	0.386351707	0.268	0.249
192	ENSDARG00000039915	bola1	1	0.081256722	0.27692201	0.127	0.076
193	ENSDARG00000040001	fryl	1	0.026268116	0.271788648	0.113	0.054
194	ENSDARG00000040059	gbp	1	0.076169397	0.365428698	0.324	0.252
195	ENSDARG00000040076	pycard	1	0.013472226	-0.489248302	0.042	0.142
196	ENSDARG00000040440	snrpd2	1	0.578550667	0.269729423	0.225	0.216
197	ENSDARG00000040534	epcam	1	0.205538957	-0.371178896	0.169	0.226
198	ENSDARG00000040607	rtf2	1	0.337179272	0.472158387	0.169	0.14
199	ENSDARG00000040713	sirt7	1	0.115099647	0.291960428	0.169	0.118
200	ENSDARG00000040874	add3a	1	0.027994991	0.366301661	0.183	0.107
201	ENSDARG00000041051	mid1ip1a	1	0.080274301	-0.509068427	0.07	0.143
202	ENSDARG00000041314	ndufb9	1	0.8598869	0.344557356	0.282	0.34
203	ENSDARG00000041400	ndufa3	1	0.066119526	0.274869533	0.31	0.237
204	ENSDARG00000041607	eif4ebp3l	1	0.774072203	0.260333768	0.338	0.377
205	ENSDARG00000041623	mt2	1	0.674560736	-0.487819965	0.239	0.257
206	ENSDARG00000041875	ube2v1	1	0.168933179	0.272520751	0.338	0.294
207	ENSDARG00000041921	hsbp1b	1	0.539250888	0.266097284	0.296	0.286
208	ENSDARG00000041925	cryba2b	1	0.797142593	-0.455007324	0.634	0.652
209	ENSDARG00000042245	myl13	1	0.775254966	-0.252662319	0.141	0.126
210	ENSDARG00000042345	si:dkeyp-55f12.3	1	0.079017912	0.287115325	0.113	0.064
211	ENSDARG00000042620	gstr	1	0.134083515	0.287175806	0.282	0.223
212	ENSDARG00000042690	s1pr1	1	0.619768745	0.443993682	0.113	0.098
213	ENSDARG00000042876	abracl	1	0.001782545	-0.392116939	0	0.122
214	ENSDARG00000042993	prss1	1	0.424151329	-0.595013194	0.423	0.392
215	ENSDARG00000043081	ctsz	1	0.057146649	-0.373331913	0.056	0.136
216	ENSDARG00000043102	lxn	1	0.810794444	0.353448027	0.296	0.31
217	ENSDARG00000043128	cldne	1	0.034963164	-0.536547961	0.028	0.106
218	ENSDARG00000043287	atg101	1	0.063565468	0.262396506	0.183	0.115
219	ENSDARG00000043313	ank2b	1	0.12382141	-0.379993375	0.056	0.113
220	ENSDARG00000043555	tmem30ab	1	0.071193397	-0.265635311	0.042	0.11
221	ENSDARG00000043795	arhgdia	1	0.092003238	-0.262222373	0.113	0.194
222	ENSDARG00000043976	etf1b	1	0.062747506	-0.260075057	0.085	0.168
223	ENSDARG00000044125	txn	1	0.06642142	-0.568824408	0.042	0.11
224	ENSDARG00000044153	ppp1cb	1	0.448370111	0.263217347	0.169	0.149
225	ENSDARG00000044182	stau1	1	0.304513579	0.264531885	0.183	0.15
226	ENSDARG00000044573	cdc42	1	0.235661364	0.271509995	0.352	0.317
227	ENSDARG00000044751	ddt	1	0.098576809	-0.295924884	0.085	0.157
228	ENSDARG00000045019	aamp	1	0.393753546	0.260532784	0.225	0.207
229	ENSDARG00000045131	id4	1	0.031512791	0.262984893	0.155	0.084
230	ENSDARG00000045143	hbbe2	1	0.469440002	-0.332890304	0.113	0.143
231	ENSDARG00000045146	tomm22	1	0.052917727	-0.26452284	0.056	0.137
232	ENSDARG00000045150	csnk1e	1	0.00032688	0.398802583	0.113	0.035
233	ENSDARG00000045442	cpb1	1	0.191292902	-0.498849442	0.127	0.08
234	ENSDARG00000045542	lamtor4	1	0.015123957	-0.321472806	0.056	0.167
235	ENSDARG00000045568	bcat1	1	5.37E-05	0.431491827	0.127	0.036
236	ENSDARG00000045677	opn1sw1	1	0.007968938	0.346085837	0.141	0.064
237	ENSDARG00000045768	cry1aa	1	0.129662848	0.355938961	0.169	0.118
238	ENSDARG00000045835	si:dkey-14d8.6	1	0.388189821	-0.337073805	0.085	0.118
239	ENSDARG00000045888	acat1	1	0.131598848	-0.253869642	0.099	0.169
240	ENSDARG00000045947	hrc	1	0.025269494	-0.349494837	0.042	0.136
241	ENSDARG00000046030	zgc:110339	1	0.950247103	0.573562126	0.169	0.185
242	ENSDARG00000046132	dynlt3	1	0.047042551	0.266537353	0.268	0.187
243	ENSDARG00000051875	islr2	1	0.52578229	0.451601426	0.141	0.12
244	ENSDARG00000051916	cdk7	1	0.01595836	0.304977944	0.113	0.051
245	ENSDARG00000052419	ankrd12	1	0.161994743	-0.255924192	0.099	0.16
246	ENSDARG00000052695	nr2f1a	1	0.733988493	-0.289577094	0.099	0.108
247	ENSDARG00000052842	ppifb	1	0.020260011	-0.350552428	0.085	0.2
248	ENSDARG00000053130	pcp4a	1	0.261782878	0.426176025	0.141	0.1
249	ENSDARG00000053152	pcmtd1	1	0.035563815	0.273284706	0.197	0.12
250	ENSDARG00000053358	basp1	1	0.076976414	0.275283167	0.211	0.137
251	ENSDARG00000053370	eif3jb	1	0.01629154	-0.342071703	0.056	0.162
252	ENSDARG00000053862	crygmx	1	0.182546754	-0.776382871	0.634	0.693
253	ENSDARG00000053875	cryba1b	1	0.104283616	-0.606090087	0.563	0.65
254	ENSDARG00000053973	fetub	1	0.080715108	0.317147462	0.338	0.245
255	ENSDARG00000054058	h1fx	1	0.051687543	-0.405387812	0.268	0.387
256	ENSDARG00000054442	cbx1b	1	0.000979804	0.415101383	0.282	0.143
257	ENSDARG00000054749	lmo4b	1	0.01517553	0.767793188	0.155	0.079
258	ENSDARG00000054911	tmsb	1	0.040329073	0.766129914	0.225	0.146
259	ENSDARG00000055514	icn2	1	0.007592632	-1.058778428	0.099	0.235
260	ENSDARG00000055903	luc7l	1	0.043325419	0.484108988	0.155	0.093
261	ENSDARG00000056122	gdi1	1	0.008290174	0.326059687	0.183	0.093
262	ENSDARG00000056138	sf3b1	1	0.009687108	0.265794971	0.268	0.163
263	ENSDARG00000056141	coq10b	1	0.019378656	-0.281058723	0.042	0.139
264	ENSDARG00000056248	si:dkey-183i3.5	1	0.172430107	0.264383821	0.366	0.315
265	ENSDARG00000056438	her9	1	0.343342421	0.371659648	0.127	0.098
266	ENSDARG00000056532	serinc2	1	0.466128579	0.434505875	0.099	0.135
267	ENSDARG00000056623	ptenb	1	0.021936227	0.371399475	0.155	0.084
268	ENSDARG00000056744	ela2	1	0.638952782	-0.510595963	0.183	0.211
269	ENSDARG00000056765	ela2l	1	0.922172524	-0.352857054	0.239	0.248
270	ENSDARG00000056791	pde6ga	1	0.003045395	0.837864357	0.113	0.042
271	ENSDARG00000056874	lygl1	1	0.035217943	-0.320621045	0.028	0.106
272	ENSDARG00000057013	cadm3	1	0.033719778	0.25124136	0.183	0.105
273	ENSDARG00000057460	crygm2d13	1	0.39832076	-0.258716927	0.423	0.473
274	ENSDARG00000057652	dbpb	1	0.011544768	-0.299650992	0.014	0.108
275	ENSDARG00000057698	ctsd	1	0.825172256	-0.435270606	0.366	0.377
276	ENSDARG00000058354	selenot1a	1	0.355572396	0.41938515	0.211	0.183
277	ENSDARG00000058371	krt5	1	0.128170271	-0.294241377	0.662	0.716
278	ENSDARG00000058504	ap1s2	1	0.137203004	0.276423557	0.113	0.07
279	ENSDARG00000058606	sik1	1	0.05318901	0.306710072	0.127	0.071
280	ENSDARG00000058656	desma	1	0.037006779	0.2715163	0.155	0.086
281	ENSDARG00000059279	tfap2a	1	0.165974246	0.458908824	0.127	0.085
282	ENSDARG00000059298	spcs1	1	0.026744346	-0.36626545	0.141	0.262
283	ENSDARG00000059303	hnrnpl2	1	0.398595225	0.561565338	0.155	0.13
284	ENSDARG00000059337	tgif1	1	0.989005139	0.253810372	0.099	0.104
285	ENSDARG00000059768	gpatch8	1	0.026803949	-0.279626968	0.042	0.133
286	ENSDARG00000060036	aimp1	1	0.173649317	0.32972992	0.225	0.183
287	ENSDARG00000060113	znf395a	1	0.034596132	0.661924165	0.225	0.148
288	ENSDARG00000060350	apoda.2	1	0.70943617	-0.66400619	0.169	0.18
289	ENSDARG00000060687	chd2	1	0.133913778	0.284604184	0.113	0.07
290	ENSDARG00000061757	rabgap1l	1	0.008565073	0.349737513	0.155	0.075
291	ENSDARG00000062592	myl10	1	0.161113129	-0.468845401	0.07	0.123
292	ENSDARG00000063572	perp	1	0.031858991	-0.305535612	0.07	0.167
293	ENSDARG00000063626	ddx21	1	0.189201983	-0.284983278	0.352	0.417
294	ENSDARG00000067975	atp5if1a	1	0.055410578	0.3342218	0.338	0.261
295	ENSDARG00000067981	zgc:103697	1	0.35455859	0.310367326	0.127	0.1
296	ENSDARG00000067990	myhz1.1	1	0.401165312	-0.53312593	0.704	0.658
297	ENSDARG00000067997	myhz1.3	1	0.142517386	-0.711248518	0.155	0.228
298	ENSDARG00000068432	si:dkey-56m19.5	1	0.001173004	0.521613042	0.338	0.194
299	ENSDARG00000068507	crybb1	1	0.690064661	-0.428702754	0.69	0.735
300	ENSDARG00000068582	rnf44	1	0.108125888	0.334486574	0.211	0.148
301	ENSDARG00000068680	ctrl	1	0.702217471	-0.45738321	0.169	0.149
302	ENSDARG00000068940	atp5meb	1	0.266199778	-0.297098275	0.437	0.485
303	ENSDARG00000068974	lim2.1	1	0.835692895	-0.587885696	0.099	0.104
304	ENSDARG00000069425	hsbp1a	1	0.018982753	0.364947712	0.197	0.109
305	ENSDARG00000069461	rnaseka	1	0.086458366	-0.264400416	0.07	0.144
306	ENSDARG00000069630	tat	1	0.437348248	0.312698419	0.155	0.125
307	ENSDARG00000069801	crygm2d12	1	0.949476872	-0.293467295	0.634	0.624
308	ENSDARG00000069817	crygm2d8	1	0.752816566	0.319859472	0.127	0.116
309	ENSDARG00000069826	crygm2d15	1	0.145293809	0.29812516	0.141	0.089
310	ENSDARG00000069855	pnisr	1	0.005714554	0.341176057	0.239	0.134
311	ENSDARG00000069940	ppap2d	1	0.035353499	0.505552189	0.183	0.108
312	ENSDARG00000070426	chac1	1	0.642771257	-0.296185377	0.521	0.504
313	ENSDARG00000070833	lin52	1	0.012356289	0.326069767	0.113	0.05
314	ENSDARG00000070834	taf13	1	0.011324449	-0.377565556	0.056	0.172
315	ENSDARG00000071203	sptssa	1	0.010438844	-0.29882543	0.028	0.131
316	ENSDARG00000071395	camk2g1	1	0.447061686	0.326082137	0.113	0.089
317	ENSDARG00000071626	ptgdsb.2	1	0.775707351	0.400109294	0.197	0.185
318	ENSDARG00000073742	prss59.2	1	0.50230037	-0.524826622	0.451	0.409
319	ENSDARG00000074001	crygmxl2	1	0.374827567	-0.322051229	0.197	0.24
320	ENSDARG00000074390	tmem176l.4	1	0.003937584	-0.5423614	0	0.105
321	ENSDARG00000074507	rmdn1	1	0.022076495	-0.274824213	0.042	0.137
322	ENSDARG00000074667	akt1s1	1	0.162600809	0.250097325	0.338	0.284
323	ENSDARG00000074720	si:ch211-51h9.7	1	0.001697115	0.250961159	0.113	0.04
324	ENSDARG00000075542	zfhx4	1	0.200438087	0.258280402	0.155	0.11
325	ENSDARG00000075650	vps26c	1	0.013892313	0.269285763	0.211	0.125
326	ENSDARG00000076074	dda1	1	0.054386115	0.278737914	0.169	0.105
327	ENSDARG00000076386	epdl1	1	0.159768807	-0.424004014	0.113	0.172
328	ENSDARG00000076790	crygm2d16	1	0.336109277	-0.31016342	0.352	0.402
329	ENSDARG00000076815	eif3s10	1	0.054838601	-0.278735061	0.197	0.313
330	ENSDARG00000076891	rfxap	1	0.206239078	0.303090116	0.254	0.209
331	ENSDARG00000077256	nat8l	1	0.120267003	0.25532462	0.127	0.079
332	ENSDARG00000077264	wdr43	1	0.324955593	0.313888669	0.211	0.182
333	ENSDARG00000078113	atp5mea	1	0.438047526	-0.25458428	0.169	0.204
334	ENSDARG00000079274	prss59.1	1	0.744839473	-0.429334887	0.268	0.258
335	ENSDARG00000079305	hbae3	1	0.468510127	-0.616823768	0.239	0.198
336	ENSDARG00000079391	mrpl42	1	0.429209099	0.293957677	0.197	0.175
337	ENSDARG00000079497	tcima	1	0.205251421	-0.296466776	0.056	0.102
338	ENSDARG00000079500	kif3cb	1	0.001654294	0.346682513	0.113	0.039
339	ENSDARG00000079632	si:dkey-28b4.7	1	0.151298654	0.293902788	0.225	0.174
340	ENSDARG00000079823	mrps36	1	0.12430321	-0.258918024	0.127	0.2
341	ENSDARG00000086216	prr13	1	0.008314989	-0.335672901	0.014	0.114
342	ENSDARG00000086618	psma3	1	0.882538282	0.259995364	0.225	0.257
343	ENSDARG00000086826	sult6b1	1	0.10965065	0.319651539	0.296	0.234
344	ENSDARG00000087324	crygm2d1	1	0.31288774	-0.337355082	0.592	0.685
345	ENSDARG00000087390	hbbe1.3	1	0.144467997	-0.546043207	0.169	0.251
346	ENSDARG00000087616	maptb	1	0.004929467	0.439429659	0.169	0.079
347	ENSDARG00000087697	lpl	1	0.03471416	0.432506051	0.254	0.163
348	ENSDARG00000087765	crygm2d10	1	0.11032914	-0.477246796	0.535	0.635
349	ENSDARG00000087779	pum3	1	0.222635898	0.330066086	0.127	0.091
350	ENSDARG00000089418	si:dkey-164f24.2	1	0.173560831	-0.253404091	0.056	0.107
351	ENSDARG00000089441	si:ch211-105c13.3	1	0.035267453	-0.401059331	0.042	0.125
352	ENSDARG00000089475	hbae1.1	1	0.715600214	0.378357923	0.099	0.115
353	ENSDARG00000089646	ctdspl3	1	0.018106987	0.423810204	0.141	0.072
354	ENSDARG00000089681	btf3l4	1	0.892205451	0.289515496	0.197	0.223
355	ENSDARG00000089936	selenow2b	1	0.03714163	-0.372587855	0.028	0.102
356	ENSDARG00000090062	rac3a	1	0.020468983	0.250044407	0.113	0.051
357	ENSDARG00000090190	bcam	1	0.032202673	0.411156425	0.169	0.095
358	ENSDARG00000090268	krtt1c19e	1	0.223255473	-0.299486354	0.479	0.556
359	ENSDARG00000090389	ndufv3	1	0.015669882	-0.277388158	0.042	0.147
360	ENSDARG00000090428	ctrb1	1	0.170134771	-0.624343608	0.31	0.41
361	ENSDARG00000090454	gnb1a	1	0.808544372	0.326645467	0.324	0.354
362	ENSDARG00000090634	smim29	1	0.158661881	0.316036229	0.113	0.072
363	ENSDARG00000090850	serpina1l	1	0.064601576	-0.268735669	0.07	0.154
364	ENSDARG00000090872	si:dkey-276j7.1	1	0.008168684	0.42144002	0.366	0.238
365	ENSDARG00000090895	kansl1a	1	0.011840468	0.269380392	0.113	0.049
366	ENSDARG00000091124	rps19bp1	1	0.228741726	0.259040936	0.155	0.117
367	ENSDARG00000091996	tcnbb	1	0.167517495	-0.655466134	0.085	0.143
368	ENSDARG00000092170	apoc1	1	0.650067207	-0.282442518	0.169	0.195
369	ENSDARG00000092362	hsp70.2	1	0.095301223	0.421252151	0.423	0.376
370	ENSDARG00000092467	si:ch73-46j18.5	1	0.154035348	0.300042885	0.155	0.106
371	ENSDARG00000092947	cyt1	1	0.739575578	-0.685744397	0.775	0.786
372	ENSDARG00000093303	ifitm1	1	0.710529996	-0.275119615	0.113	0.127
373	ENSDARG00000093584	zgc:193505	1	0.004914624	-1.080443829	0.028	0.146
374	ENSDARG00000093844	zgc:136461	1	0.702289374	-0.32867279	0.155	0.136
375	ENSDARG00000094041	krt17	1	0.546001136	-0.633163066	0.282	0.238
376	ENSDARG00000094277	mrpl44	1	0.247749076	0.287418452	0.113	0.08
377	ENSDARG00000094836	si:ch211-195b15.8	1	0.02826325	0.554297611	0.169	0.097
378	ENSDARG00000096118	ost4	1	0.787465808	0.260230677	0.113	0.132
379	ENSDARG00000096249	ap1m1	1	0.00765407	0.370334315	0.127	0.056
380	ENSDARG00000096661	si:ch211-286b5.5	1	0.001536594	-0.505788376	0.042	0.187
381	ENSDARG00000096711	si:ch211-194k22.8	1	0.152622712	0.295018457	0.113	0.071
382	ENSDARG00000097157	si:ch211-207n23.2	1	0.03783748	-0.585120678	0.028	0.102
383	ENSDARG00000098017	pet100	1	0.15528271	0.297778391	0.141	0.096
384	ENSDARG00000098059	fkbp3	1	0.120096702	0.356667864	0.211	0.157
385	ENSDARG00000098280	rbm5	1	0.001356719	0.368839187	0.155	0.063
386	ENSDARG00000098361	nudcd3	1	0.134754335	-0.252986465	0.127	0.202
387	ENSDARG00000098368	aplp1	1	0.935498308	-0.296328553	0.127	0.117
388	ENSDARG00000098588	gchfr	1	0.00404928	0.488346443	0.211	0.11
389	ENSDARG00000098635	irf2bp2b	1	0.082591745	0.387685652	0.296	0.22
390	ENSDARG00000098785	glrx3	1	0.42933547	0.260687845	0.141	0.119
391	ENSDARG00000099175	hmgb1a	1	0.017439162	0.305456008	0.592	0.497
392	ENSDARG00000099241	ppp2cb	1	0.330755917	0.262642493	0.268	0.237
393	ENSDARG00000099283	epb41a	1	0.214246949	-0.445389013	0.141	0.192
394	ENSDARG00000099306	zgc:175088	1	0.362744917	0.25831952	0.211	0.179
395	ENSDARG00000099309	si:zfos-169g10.3	1	0.436257968	0.354396879	0.141	0.121
396	ENSDARG00000099312	jpt1b	1	0.034122926	0.316165156	0.352	0.248
397	ENSDARG00000099572	hmgn2	1	0.03886361	0.279114518	0.662	0.587
398	ENSDARG00000099675	kdm4b	1	0.030519243	0.321322966	0.225	0.14
399	ENSDARG00000099865	hnrnpabb	1	0.044771516	0.391412038	0.423	0.364
400	ENSDARG00000100020	pim1	1	0.04880105	-0.288867431	0.113	0.216
401	ENSDARG00000100244	ebf3a	1	0.111370461	0.46901801	0.169	0.112
402	ENSDARG00000100435	sec22bb	1	0.011310503	0.466323282	0.113	0.05
403	ENSDARG00000100494	pbx1a	1	0.002458698	0.539995766	0.225	0.114
404	ENSDARG00000100582	si:ch211-195b11.3	1	0.01965453	-1.090830598	0.099	0.204
405	ENSDARG00000100729	tln1	1	0.056491517	0.307803545	0.141	0.082
406	ENSDARG00000100742	reep5	1	0.061036252	0.268313451	0.408	0.331
407	ENSDARG00000100795	timp4.3	1	0.156404779	0.285811214	0.155	0.103
408	ENSDARG00000100990	nme3	1	0.328542576	0.264052504	0.113	0.083
409	ENSDARG00000101115	med30	1	0.022721655	0.290079222	0.197	0.116
410	ENSDARG00000101135	si:dkey-85k7.7	1	0.693404023	0.257206565	0.141	0.132
411	ENSDARG00000101199	rbp4	1	0.964240419	0.375606447	0.437	0.465
412	ENSDARG00000101619	minos1	1	0.016214037	-0.284642434	0.07	0.186
413	ENSDARG00000101631	etfa	1	0.783019083	0.250664079	0.197	0.203
414	ENSDARG00000101877	rbm34	1	0.029267388	0.301286084	0.127	0.066
415	ENSDARG00000101915	pin1	1	0.057898599	-0.279535586	0.141	0.243
416	ENSDARG00000102332	spint1a	1	0.01560536	-0.267161491	0.014	0.101
417	ENSDARG00000102367	ndfip1l	1	0.151016344	0.264808473	0.127	0.083
418	ENSDARG00000102453	slc1a2b	1	0.297809394	0.303430181	0.141	0.105
419	ENSDARG00000102555	si:dkey-33i11.9	1	0.004563266	-0.390056585	0	0.102
420	ENSDARG00000102558	pde6ha	1	0.449119666	0.383192739	0.254	0.216
421	ENSDARG00000102572	si:ch211-260e23.9	1	0.109215196	0.301952255	0.338	0.271
422	ENSDARG00000102879	myt1b	1	0.042512444	0.452830201	0.141	0.078
423	ENSDARG00000102978	eif4a3	1	0.050172661	-0.282777751	0.127	0.233
424	ENSDARG00000103057	zfhx3	1	0.134198537	0.386373959	0.169	0.117
425	ENSDARG00000103199	si:dkey-247k7.2	1	0.031661494	-0.603058605	0.042	0.13
426	ENSDARG00000103203	vps28	1	0.032851727	0.415045887	0.282	0.205
427	ENSDARG00000103566	tomm20b	1	0.030808215	0.273980711	0.479	0.381
428	ENSDARG00000103979	calr3a	1	0.016277781	0.510611512	0.169	0.093
429	ENSDARG00000104279	appa	1	0.135411735	0.389169266	0.31	0.249
430	ENSDARG00000104359	anxa1c	1	0.161827902	-0.720775332	0.085	0.138
431	ENSDARG00000104436	zgc:153426	1	0.015102641	0.309817108	0.155	0.076
432	ENSDARG00000104530	znf609b	1	0.323848772	0.260605528	0.127	0.095
433	ENSDARG00000105231	kmt5aa	1	0.150554581	0.268358284	0.197	0.146
434	ENSDARG00000109861	BX545855.1	1	0.409456619	-0.483777115	0.62	0.661
435	ENSDARG00000110298	mbd4	1	0.054512936	0.376542022	0.169	0.106
436	ENSDARG00000111240	dhrs13a.2	1	0.475104548	-0.591038791	0.085	0.106
437	ENSDARG00000112234	endouc	1	0.324257002	-0.258560857	0.113	0.079
438	ENSDARG00000116617	spaca4l	1	0.016531334	-0.609526993	0.042	0.143
