# Supplementary material for: Cell-type-specific responses to the microbiota across all tissues of the larval zebrafish
Source: Cell Rep. Author manuscript; Available in PMC 2023 Oct 23. (PMC10423310; doi:10.1016/j.celrep.2023.112095)
Supplement: MMC23 [file NIHMS1880944-supplement-MMC23.zip › DataS17/Figure6_PanelF_subcluster_GeneLists/subcluster31.tsv]

	gene	gene_NAME	p_val_adj	p_val	avg_logFC	pct.1	pct.2
1	ENSDARG00000099833	fbxo7	0	0	1.958093967	0.971	0.027
2	ENSDARG00000043465	atp6v1b2	1.73E-06	7.84E-11	0.635637949	0.203	0.042
3	ENSDARG00000035907	fam49al	0.001818372	8.24E-08	0.624469727	0.261	0.082
4	ENSDARG00000090035	rtn4r	0.002060222	9.34E-08	0.517067963	0.188	0.047
5	ENSDARG00000009553	gng3	0.003695329	1.68E-07	0.883754244	0.464	0.226
6	ENSDARG00000062045	il1rapl1a	0.005453588	2.47E-07	0.313109307	0.13	0.027
7	ENSDARG00000062865	mras	0.014337312	6.50E-07	0.419558604	0.116	0.023
8	ENSDARG00000104664	dclk1b	0.030217418	1.37E-06	0.541545626	0.159	0.042
9	ENSDARG00000069696	si:ch211-261n11.5	0.031158278	1.41E-06	0.420243511	0.101	0.019
10	ENSDARG00000036069	ddx39b	0.055255423	2.51E-06	0.279237553	0.116	0.025
11	ENSDARG00000021811	calm3a	0.076313154	3.46E-06	0.610971731	0.71	0.483
12	ENSDARG00000009480	pdcl	0.087898437	3.98E-06	0.588816815	0.333	0.148
13	ENSDARG00000068214	ccni	0.09644087	4.37E-06	0.45612155	0.768	0.58
14	ENSDARG00000095019	lmo2	0.116690533	5.29E-06	0.456998165	0.203	0.064
15	ENSDARG00000034668	celf3a	0.140864676	6.39E-06	0.529053975	0.217	0.074
16	ENSDARG00000053130	pcp4a	0.172179722	7.81E-06	0.690661876	0.261	0.099
17	ENSDARG00000058601	gdap1	0.178177856	8.08E-06	0.35998764	0.13	0.033
18	ENSDARG00000059601	map1aa	0.180198171	8.17E-06	0.559106281	0.304	0.124
19	ENSDARG00000053358	basp1	0.276715029	1.25E-05	0.794680968	0.304	0.136
20	ENSDARG00000007654	nsfa	0.323281714	1.47E-05	0.525692173	0.246	0.094
21	ENSDARG00000095451	si:ch211-196l7.4	0.36169482	1.64E-05	0.491039913	0.667	0.478
22	ENSDARG00000040678	ccdc93	0.399667402	1.81E-05	0.360940939	0.13	0.035
23	ENSDARG00000071860	nrn1a	0.528739728	2.40E-05	0.589185044	0.203	0.071
24	ENSDARG00000092970	tmsb2	0.544410373	2.47E-05	0.695657522	0.29	0.127
25	ENSDARG00000063157	mapk8ip2	0.627680714	2.85E-05	0.389306061	0.101	0.023
26	ENSDARG00000005026	tshz1	0.705996441	3.20E-05	0.400287181	0.116	0.03
27	ENSDARG00000002131	celf2	0.828480175	3.76E-05	0.590316693	0.362	0.182
28	ENSDARG00000058701	nos1apb	0.913939559	4.14E-05	0.267042163	0.101	0.024
29	ENSDARG00000000212	krt97	1	0.322009253	-1.087825038	0.116	0.156
30	ENSDARG00000000563	ttn.1	1	0.403721787	-0.411965392	0.188	0.228
31	ENSDARG00000000966	ncor2	1	0.052545223	0.259930464	0.13	0.072
32	ENSDARG00000001057	bysl	1	0.013745254	-0.269178967	0.072	0.199
33	ENSDARG00000001244	srrm1	1	0.103512685	0.314339992	0.159	0.107
34	ENSDARG00000001889	tuba1a	1	0.000493945	0.294302493	0.377	0.197
35	ENSDARG00000001950	ak1	1	0.316548216	-0.386562876	0.536	0.582
36	ENSDARG00000002193	rho	1	0.51942937	-0.296005069	0.29	0.336
37	ENSDARG00000002230	sypb	1	0.006570615	0.394678171	0.203	0.103
38	ENSDARG00000002271	zfand5b	1	0.171227202	0.287492973	0.304	0.251
39	ENSDARG00000002589	mylpfb	1	0.061762296	-0.590263141	0.406	0.517
40	ENSDARG00000002659	mapre1b	1	0.020228704	0.30354899	0.145	0.074
41	ENSDARG00000002758	dedd1	1	0.064968323	0.354163797	0.362	0.289
42	ENSDARG00000002768	pvalb2	1	0.574695361	-0.252318267	1	0.999
43	ENSDARG00000002791	atp1a1a.1	1	0.039212113	-0.310192097	0.116	0.228
44	ENSDARG00000002970	ss18	1	0.096457586	0.309582486	0.145	0.092
45	ENSDARG00000003081	mybphb	1	0.154387205	-0.414934738	0.072	0.128
46	ENSDARG00000003098	kdm5bb	1	0.038402284	0.302669496	0.174	0.103
47	ENSDARG00000003113	ada	1	0.220969747	0.253453072	0.101	0.067
48	ENSDARG00000003153	nudt21	1	0.002336294	0.430864914	0.188	0.089
49	ENSDARG00000003203	rhcga	1	0.149032069	-0.876613696	0.087	0.146
50	ENSDARG00000003207	mterf3	1	0.52622927	0.45986796	0.13	0.112
51	ENSDARG00000003216	anxa2a	1	0.046735433	-0.415107891	0.101	0.196
52	ENSDARG00000003281	pik3ip1	1	0.120737094	0.327011241	0.159	0.107
53	ENSDARG00000003308	emc2	1	0.003549878	0.380552214	0.333	0.209
54	ENSDARG00000003311	pank2	1	0.002519455	0.354610307	0.159	0.069
55	ENSDARG00000003512	anks1b	1	6.09E-05	0.541688482	0.159	0.052
56	ENSDARG00000003526	psma5	1	0.231689099	0.368653463	0.232	0.198
57	ENSDARG00000003531	tcea1	1	0.26261882	0.275603649	0.159	0.123
58	ENSDARG00000003681	eif5	1	0.037343434	0.414245776	0.362	0.279
59	ENSDARG00000003808	aqp3a	1	0.018425308	-0.768025089	0.029	0.122
60	ENSDARG00000003860	cbx3a	1	0.01106715	0.318258991	0.319	0.21
61	ENSDARG00000003952	pfn2	1	0.0050065	0.341407412	0.507	0.363
62	ENSDARG00000004189	cbx1a	1	0.025698458	0.260178539	0.203	0.118
63	ENSDARG00000004297	irf2bpl	1	4.70E-05	0.41690185	0.275	0.116
64	ENSDARG00000004452	tardbpl	1	0.192415594	0.31333993	0.217	0.173
65	ENSDARG00000004587	kat5b	1	0.004044752	0.447093194	0.188	0.093
66	ENSDARG00000004588	sox4a	1	0.000561258	0.547634464	0.348	0.191
67	ENSDARG00000004621	gpm6ab	1	0.000164003	0.385169162	0.536	0.33
68	ENSDARG00000004988	ppp3ca	1	0.001899444	0.361613634	0.101	0.033
69	ENSDARG00000005453	foxp2	1	0.034264079	0.263644877	0.116	0.057
70	ENSDARG00000005842	cd9a	1	0.000666944	0.28774432	0.188	0.076
71	ENSDARG00000005870	mmadhc	1	0.033569288	0.342502575	0.159	0.091
72	ENSDARG00000005908	clk4b	1	0.123658583	0.250107827	0.101	0.06
73	ENSDARG00000006125	csnk1db	1	0.051167718	0.279585086	0.304	0.222
74	ENSDARG00000006266	stat1a	1	0.00175823	-0.367471969	0	0.125
75	ENSDARG00000006370	atp6v1h	1	0.057277771	0.363666549	0.275	0.2
76	ENSDARG00000006389	smad2	1	0.197284393	0.283236812	0.101	0.065
77	ENSDARG00000006487	anp32a	1	0.001064034	0.355754304	0.565	0.415
78	ENSDARG00000006566	nlk1	1	0.018690476	0.263923005	0.116	0.053
79	ENSDARG00000006588	zgc:111983	1	0.217370496	-0.995988051	0.087	0.131
80	ENSDARG00000007257	rab5ab	1	0.502859041	0.25501759	0.159	0.142
81	ENSDARG00000007275	si:ch211-251b21.1	1	0.659261448	0.368938986	0.261	0.302
82	ENSDARG00000007276	ela3l	1	0.900206621	-1.382830504	0.174	0.176
83	ENSDARG00000007405	strap	1	0.026509937	-0.276734854	0.043	0.138
84	ENSDARG00000007576	crybb1l1	1	0.531303676	-0.656898873	0.478	0.481
85	ENSDARG00000007697	fabp7a	1	0.601588466	-0.709887315	0.261	0.282
86	ENSDARG00000007791	ppp2r1ba	1	0.337334475	0.252007758	0.203	0.173
87	ENSDARG00000007818	palm1b	1	0.010476013	0.395907799	0.232	0.132
88	ENSDARG00000007863	tra2a	1	0.013509528	0.334970893	0.304	0.202
89	ENSDARG00000007960	hnrnpaba	1	0.017153781	0.256104739	0.594	0.492
90	ENSDARG00000008049	si:dkey-42i9.4	1	0.020547201	0.448283895	0.319	0.231
91	ENSDARG00000008218	znf410	1	0.039247461	0.283628756	0.188	0.117
92	ENSDARG00000008310	ip6k2a	1	0.175169784	0.299680174	0.29	0.241
93	ENSDARG00000008407	tspan7b	1	0.01138288	0.290886013	0.304	0.186
94	ENSDARG00000008434	bcl2l1	1	0.152327392	0.288625692	0.13	0.087
95	ENSDARG00000008706	paip2b	1	0.003048754	0.449000471	0.478	0.363
96	ENSDARG00000008720	lmo3	1	0.06720183	0.359489279	0.145	0.086
97	ENSDARG00000008861	tfap2e	1	0.001399842	0.560207253	0.101	0.032
98	ENSDARG00000009018	rhbg	1	0.501784956	-0.305459465	0.087	0.111
99	ENSDARG00000009106	serinc1	1	0.060786589	0.353990743	0.449	0.365
100	ENSDARG00000009505	prelid3b	1	0.03246913	-0.293432997	0.174	0.308
101	ENSDARG00000009544	cldnb	1	0.003438869	-1.050545459	0.029	0.158
102	ENSDARG00000009640	psmb1	1	0.049803662	-0.321174715	0.159	0.274
103	ENSDARG00000009681	med27	1	0.000241089	0.443845189	0.145	0.05
104	ENSDARG00000009754	zc3h11a	1	0.039636692	0.335133918	0.101	0.049
105	ENSDARG00000009881	ier5	1	0.11314914	0.32513363	0.304	0.251
106	ENSDARG00000009978	icn	1	0.018202815	-1.510892523	0.362	0.458
107	ENSDARG00000010008	vim	1	0.329639925	0.285963196	0.319	0.269
108	ENSDARG00000010052	ndrg3b	1	0.340933181	0.442958656	0.101	0.074
109	ENSDARG00000010083	rbfox3a	1	0.005140136	0.264274774	0.159	0.071
110	ENSDARG00000010137	ldb1a	1	0.005250689	0.343735147	0.217	0.114
111	ENSDARG00000010625	clic2	1	0.032906042	0.307236871	0.13	0.067
112	ENSDARG00000011079	wdr3	1	0.015243097	-0.25375423	0.014	0.104
113	ENSDARG00000011166	cahz	1	0.654630497	0.387039187	0.101	0.088
114	ENSDARG00000011240	ift46	1	0.029505193	0.33523811	0.116	0.057
115	ENSDARG00000011462	otub1b	1	0.027398122	0.31396121	0.188	0.111
116	ENSDARG00000011665	aldoaa	1	0.039062345	0.261785958	0.493	0.406
117	ENSDARG00000011961	csrp2	1	0.014814662	-0.467945137	0.014	0.105
118	ENSDARG00000012076	apoa1a	1	0.261519257	-0.30776583	0.072	0.116
119	ENSDARG00000012244	ube2e3	1	0.013888411	0.359767793	0.464	0.354
120	ENSDARG00000012458	zgc:77849	1	0.034015301	0.465596563	0.377	0.305
121	ENSDARG00000012505	u2af2a	1	0.00457027	0.370009402	0.174	0.084
122	ENSDARG00000012513	sdcbp2	1	0.14307962	0.391284759	0.275	0.232
123	ENSDARG00000012684	atp2b1a	1	0.351398204	0.44464482	0.145	0.113
124	ENSDARG00000012688	eif1b	1	0.004489622	0.326308973	0.768	0.639
125	ENSDARG00000012820	nop56	1	0.003818119	-0.429830076	0.101	0.262
126	ENSDARG00000012927	tcea2	1	0.003596434	0.45082466	0.116	0.044
127	ENSDARG00000012944	myhz2	1	0.259305032	-0.940382614	0.29	0.356
128	ENSDARG00000012972	cfl1l	1	0.410150504	-0.367148935	0.304	0.326
129	ENSDARG00000013005	opcml	1	0.00132185	0.26760451	0.101	0.032
130	ENSDARG00000013078	ywhaba	1	0.041128415	0.345198193	0.449	0.383
131	ENSDARG00000013087	ndrg3a	1	0.377723002	-0.35694996	0.275	0.221
132	ENSDARG00000013430	bhmt	1	0.195428989	-0.407758934	0.362	0.427
133	ENSDARG00000013623	vdac2	1	0.01973267	0.296006874	0.739	0.651
134	ENSDARG00000013628	cd164	1	0.220151743	0.277741141	0.159	0.121
135	ENSDARG00000013802	pcid2	1	8.01E-05	0.475861824	0.174	0.063
136	ENSDARG00000013804	capns1b	1	0.021270708	-0.332095933	0.101	0.224
137	ENSDARG00000013843	sept5a	1	0.000260245	0.414881557	0.174	0.065
138	ENSDARG00000013963	mipb	1	0.847041731	-0.869594611	0.145	0.147
139	ENSDARG00000013976	anxa13	1	0.385648283	-0.320873209	0.116	0.149
140	ENSDARG00000013979	ndfip1	1	0.16201049	0.308550382	0.29	0.236
141	ENSDARG00000014053	olfm1b	1	0.007888429	0.742264301	0.261	0.15
142	ENSDARG00000014171	bloc1s1	1	0.478280757	0.297005025	0.145	0.126
143	ENSDARG00000014196	myl1	1	0.070660187	-0.662968001	0.319	0.4
144	ENSDARG00000014215	cdh13	1	0.000108795	0.530766258	0.145	0.046
145	ENSDARG00000014273	camk2d2	1	0.100682839	0.25637832	0.101	0.056
146	ENSDARG00000014287	eno2	1	0.001055787	0.351376369	0.232	0.106
147	ENSDARG00000014329	npm1a	1	0.012777806	-0.358362613	0.101	0.239
148	ENSDARG00000014420	elavl3	1	0.028576346	0.321109456	0.348	0.238
149	ENSDARG00000014746	rbfox1	1	0.008821405	0.436038726	0.246	0.142
150	ENSDARG00000014854	reep1	1	0.001663524	0.399965852	0.101	0.033
151	ENSDARG00000015050	calm2b	1	0.001195635	0.426732767	0.623	0.481
152	ENSDARG00000015057	ube2d4	1	0.017530575	0.265628644	0.159	0.081
153	ENSDARG00000015266	mab21l2	1	0.283553516	0.499205873	0.13	0.096
154	ENSDARG00000015314	zc4h2	1	0.000420935	0.517953424	0.391	0.22
155	ENSDARG00000015445	lim2.4	1	0.67705395	-0.732582307	0.348	0.35
156	ENSDARG00000015551	fth1a	1	6.54E-05	0.429079906	0.841	0.682
157	ENSDARG00000015709	hsd17b12a	1	0.046955505	-0.255031401	0.029	0.103
158	ENSDARG00000015757	tmem50a	1	0.418001597	0.302000138	0.261	0.239
159	ENSDARG00000015851	pnn	1	0.050239477	-0.291737579	0.087	0.181
160	ENSDARG00000015866	apoa2	1	0.754983227	-0.520702855	0.841	0.794
161	ENSDARG00000015930	rwdd1	1	0.003659831	-0.359586818	0.058	0.205
162	ENSDARG00000015931	si:ch211-214j24.9	1	0.000110868	0.339941778	0.101	0.026
163	ENSDARG00000015966	yaf2	1	0.00367066	0.355670527	0.159	0.072
164	ENSDARG00000016173	cct3	1	0.009004345	-0.394902808	0.159	0.32
165	ENSDARG00000016301	zgc:65894	1	0.000391483	0.541142357	0.261	0.121
166	ENSDARG00000016477	eif4a2	1	0.012798702	-0.288655316	0.072	0.201
167	ENSDARG00000016548	eif5b	1	0.625988048	0.296465624	0.174	0.167
168	ENSDARG00000016598	ckmt1	1	0.000781404	0.372418063	0.188	0.079
169	ENSDARG00000016651	znf106a	1	0.008785484	0.306224272	0.101	0.041
170	ENSDARG00000016691	cd9b	1	0.003611198	-0.801599662	0.014	0.133
171	ENSDARG00000016724	zgc:162339	1	0.000428946	0.330720551	0.116	0.036
172	ENSDARG00000016771	tfa	1	0.690991773	-0.608071511	0.145	0.125
173	ENSDARG00000016793	crybb1l2	1	0.175061723	-0.600707013	0.493	0.56
174	ENSDARG00000016903	wdr5	1	0.0740204	0.280754256	0.101	0.054
175	ENSDARG00000017084	bud31	1	0.059972445	0.371342241	0.304	0.238
176	ENSDARG00000017121	mafba	1	0.013453316	0.557806941	0.101	0.042
177	ENSDARG00000017235	eif5a	1	0.021131008	-0.297086234	0.58	0.661
178	ENSDARG00000017314	CELA1 (1 of many)	1	0.553893387	-1.538698528	0.333	0.361
179	ENSDARG00000017441	mylz3	1	0.847491748	-0.296631148	0.899	0.902
180	ENSDARG00000017624	krt4	1	0.683909777	-0.699147619	0.725	0.668
181	ENSDARG00000017673	nova2	1	0.002037064	0.497316978	0.449	0.287
182	ENSDARG00000017844	copz1	1	0.218357793	0.27583967	0.232	0.192
183	ENSDARG00000018259	atp1a3a	1	0.01711635	0.323585593	0.174	0.09
184	ENSDARG00000018319	arglu1b	1	0.03662466	0.284813681	0.13	0.069
185	ENSDARG00000018397	hpca	1	0.014988584	0.390532638	0.116	0.052
186	ENSDARG00000018404	krt18a.1	1	0.397529252	-0.371406892	0.159	0.2
187	ENSDARG00000018461	zgc:56095	1	0.096485876	0.302500289	0.188	0.126
188	ENSDARG00000018478	agxtb	1	0.542173051	-0.482697054	0.101	0.124
189	ENSDARG00000018562	cope	1	0.147712801	0.281064387	0.261	0.21
190	ENSDARG00000018618	cpsf6	1	0.034489311	0.297929606	0.246	0.164
191	ENSDARG00000018693	cdh2	1	0.257662411	0.339301208	0.101	0.07
192	ENSDARG00000018985	castor2	1	0.012339832	0.493619239	0.261	0.161
193	ENSDARG00000018997	cplx2l	1	0.236339695	0.290198849	0.13	0.091
194	ENSDARG00000019004	smarcd1	1	0.190516749	0.371182644	0.145	0.101
195	ENSDARG00000019060	snx12	1	0.116825976	0.280889898	0.145	0.095
196	ENSDARG00000019213	CTBP1	1	0.153129346	0.292006884	0.101	0.063
197	ENSDARG00000019223	arglu1a	1	0.805656503	0.29230863	0.116	0.113
198	ENSDARG00000019274	rasd1	1	0.011530548	0.292724878	0.101	0.041
199	ENSDARG00000019345	mark3a	1	0.006372646	0.25860204	0.13	0.056
200	ENSDARG00000019417	gadd45ga	1	0.003071987	0.397918324	0.174	0.08
201	ENSDARG00000019566	neurod1	1	0.05526169	0.750874014	0.145	0.082
202	ENSDARG00000019856	atp1a1b	1	0.215096016	-0.847743271	0.058	0.101
203	ENSDARG00000020101	psmc2	1	0.965393424	0.257705217	0.159	0.175
204	ENSDARG00000020123	coq8a	1	0.058307153	-0.304476569	0.058	0.138
205	ENSDARG00000020164	efnb2a	1	0.011171082	0.277288356	0.116	0.05
206	ENSDARG00000020232	eif6	1	0.0006344	-0.363845927	0.043	0.221
207	ENSDARG00000020258	ewsr1a	1	0.00043924	0.514114554	0.232	0.106
208	ENSDARG00000020261	rab2a	1	0.011386607	0.418675588	0.42	0.325
209	ENSDARG00000020405	napab	1	0.003691705	-0.256024372	0.014	0.137
210	ENSDARG00000020504	h3f3b.1	1	0.179155753	0.373460436	0.464	0.44
211	ENSDARG00000020574	atp2a1	1	0.422684498	-0.433456439	0.406	0.433
212	ENSDARG00000020595	gnl3l	1	0.01396427	-0.261803214	0.014	0.107
213	ENSDARG00000020609	snap25a	1	0.003579671	0.611916852	0.319	0.194
214	ENSDARG00000020693	sesn1	1	0.139357142	0.30522388	0.493	0.444
215	ENSDARG00000020761	arrdc2	1	0.167464855	0.313122565	0.246	0.197
216	ENSDARG00000020794	neurod6b	1	8.32E-05	0.705224078	0.13	0.038
217	ENSDARG00000021113	ptmaa	1	0.00357576	0.560130305	0.739	0.654
218	ENSDARG00000021124	cfl1	1	0.466560182	0.329969264	0.551	0.575
219	ENSDARG00000021143	rtn1b	1	0.003536694	0.476413056	0.377	0.22
220	ENSDARG00000021339	cpa5	1	0.438285241	-1.300704506	0.101	0.13
221	ENSDARG00000021343	wsb1	1	0.258902886	0.33764014	0.159	0.122
222	ENSDARG00000021582	dynlrb1	1	0.074296811	0.33556104	0.304	0.238
223	ENSDARG00000021973	st13	1	0.03289827	0.288069429	0.261	0.177
224	ENSDARG00000022303	higd1a	1	0.002013942	-0.621244445	0.116	0.282
225	ENSDARG00000022315	atp6v1g1	1	0.03695463	0.437870218	0.333	0.254
226	ENSDARG00000022456	eno1a	1	0.04200093	0.26530761	0.391	0.282
227	ENSDARG00000022623	fbxo44	1	0.024751078	0.279239447	0.101	0.046
228	ENSDARG00000022788	cops7a	1	0.020744322	0.341400451	0.188	0.11
229	ENSDARG00000022995	clic4	1	0.010197388	0.271141236	0.116	0.05
230	ENSDARG00000023058	foxo3a	1	0.001754523	0.46391101	0.159	0.067
231	ENSDARG00000023062	cyr61	1	0.181801719	0.319475067	0.13	0.089
232	ENSDARG00000023174	fez1	1	0.001074431	0.398638893	0.275	0.137
233	ENSDARG00000023220	selenot2	1	0.206699789	0.288681867	0.232	0.185
234	ENSDARG00000023299	snu13b	1	0.134108955	-0.262811305	0.145	0.223
235	ENSDARG00000023323	ywhaqb	1	0.451128294	0.25026787	0.275	0.256
236	ENSDARG00000023600	sh3gl2a	1	0.022984764	0.2716374	0.159	0.083
237	ENSDARG00000023713	aqp1a.1	1	0.648641506	0.465614888	0.101	0.088
238	ENSDARG00000023766	gnsa	1	0.086256971	0.282055797	0.116	0.066
239	ENSDARG00000023820	faxdc2	1	0.00599852	0.456280713	0.246	0.137
240	ENSDARG00000023967	atp6v1c1a	1	0.14413103	0.307684247	0.174	0.122
241	ENSDARG00000023988	dctn4	1	0.006395083	0.299731381	0.159	0.075
242	ENSDARG00000024195	znf395b	1	0.032158633	0.408967311	0.348	0.253
243	ENSDARG00000024433	pvalb4	1	0.070734904	-0.798645558	0.232	0.329
244	ENSDARG00000024465	mrps18a	1	0.121298567	0.30301753	0.13	0.085
245	ENSDARG00000024540	tspan36	1	0.89411761	0.330191828	0.159	0.173
246	ENSDARG00000024548	cryba4	1	0.62818066	-0.539808528	0.725	0.748
247	ENSDARG00000024669	oser1	1	0.08421862	0.289666381	0.116	0.067
248	ENSDARG00000025254	s100a10b	1	0.053180235	-0.679849867	0.203	0.292
249	ENSDARG00000025338	hagh	1	0.867540128	0.258799752	0.13	0.133
250	ENSDARG00000025348	igfbp5b	1	0.467947916	-0.275912774	0.087	0.118
251	ENSDARG00000025350	prdx2	1	0.554764046	0.252716597	0.493	0.577
252	ENSDARG00000025855	camk2n1a	1	0.034397064	0.597275584	0.232	0.147
253	ENSDARG00000026634	ehmt1b	1	0.010193295	0.335025051	0.13	0.059
254	ENSDARG00000026664	uri1	1	0.000879145	0.475244194	0.203	0.092
255	ENSDARG00000026726	anxa1a	1	0.333796609	-0.604213597	0.319	0.354
256	ENSDARG00000026766	bcl2l10	1	0.214981501	0.329259257	0.145	0.101
257	ENSDARG00000026829	cotl1	1	0.321535478	0.519272046	0.246	0.207
258	ENSDARG00000026865	fam107b	1	0.168776483	0.396535325	0.145	0.099
259	ENSDARG00000026967	ap2s1	1	0.029164236	0.476338944	0.203	0.127
260	ENSDARG00000027088	ptgdsb.1	1	0.834671731	-0.892879958	0.362	0.362
261	ENSDARG00000027099	psmc4	1	0.006006988	-0.349052741	0.058	0.195
262	ENSDARG00000027249	btg1	1	0.017614238	0.380812671	0.652	0.571
263	ENSDARG00000027418	trappc4	1	0.247943582	0.352994334	0.13	0.095
264	ENSDARG00000027734	srsf5b	1	0.000411153	0.474563098	0.232	0.105
265	ENSDARG00000027740	adcyap1b	1	0.388619045	0.397990361	0.159	0.124
266	ENSDARG00000027744	gadd45ba	1	0.878459928	0.328052787	0.246	0.263
267	ENSDARG00000028000	pfkpa	1	5.08E-05	0.322623442	0.101	0.024
268	ENSDARG00000028027	trim63a	1	0.363076199	0.595491689	0.101	0.075
269	ENSDARG00000028066	diras1a	1	0.012211827	0.269639293	0.145	0.068
270	ENSDARG00000028213	ttn.2	1	0.356731878	-0.310405547	0.275	0.215
271	ENSDARG00000028517	hbp1	1	0.309547446	0.285306495	0.159	0.127
272	ENSDARG00000028614	mospd1	1	0.255796328	0.25024944	0.145	0.109
273	ENSDARG00000028618	krt18b	1	0.241372262	0.337802816	0.232	0.184
274	ENSDARG00000029019	epb41b	1	0.003143051	0.366429446	0.101	0.035
275	ENSDARG00000029058	rbbp4	1	0.016783495	0.384841901	0.145	0.073
276	ENSDARG00000029069	tnni2a.4	1	0.54613983	-0.437774403	0.841	0.84
277	ENSDARG00000029443	zgc:92242	1	0.263037315	-0.293563039	0.101	0.147
278	ENSDARG00000029544	id2b	1	0.025239112	0.714572376	0.13	0.065
279	ENSDARG00000030106	stmn4	1	0.003109821	0.347891263	0.232	0.116
280	ENSDARG00000030166	hyi	1	0.36488682	0.263277223	0.159	0.134
281	ENSDARG00000030349	cryba2a	1	0.196351323	-0.63266247	0.333	0.395
282	ENSDARG00000030411	crygn2	1	0.981971262	-0.611647504	0.71	0.687
283	ENSDARG00000030440	rsrp1	1	0.858427411	0.253245153	0.29	0.31
284	ENSDARG00000030479	hmgb1b	1	0.022665633	0.425348345	0.464	0.382
285	ENSDARG00000030656	3-Sep	1	0.0002289	0.338550521	0.188	0.072
286	ENSDARG00000030694	atp6v1e1b	1	0.000804921	0.585221682	0.391	0.249
287	ENSDARG00000030905	cited2	1	0.001182421	0.35449356	0.116	0.04
288	ENSDARG00000031164	tuba8l2	1	0.002435704	-0.446170741	0.116	0.293
289	ENSDARG00000031317	ppdpfb	1	0.000334163	0.619374674	0.754	0.675
290	ENSDARG00000031343	rab6bb	1	0.035660509	0.410374216	0.188	0.114
291	ENSDARG00000031427	calm2a	1	0.025319903	0.520557643	0.406	0.312
292	ENSDARG00000031795	abcf1	1	0.010353055	-0.319217874	0.029	0.138
293	ENSDARG00000031929	stard14	1	0.016004759	-0.632221225	0.014	0.101
294	ENSDARG00000031981	pcbd1	1	0.72114047	-0.251911247	0.101	0.112
295	ENSDARG00000032013	pafah1b1a	1	0.006286488	0.400447257	0.203	0.107
296	ENSDARG00000032155	ppm1aa	1	0.001566494	0.319870828	0.174	0.076
297	ENSDARG00000032405	ckap4	1	0.010981662	-0.390921303	0.014	0.113
298	ENSDARG00000032430	ppp2r1bb	1	0.051549977	0.259593809	0.116	0.062
299	ENSDARG00000032575	ywhaz	1	0.002935201	0.511983242	0.42	0.288
300	ENSDARG00000032614	msi2b	1	0.061192235	0.265634426	0.174	0.107
301	ENSDARG00000032866	erh	1	0.178917477	0.332078096	0.377	0.336
302	ENSDARG00000032868	pde4ba	1	0.449218957	0.274893505	0.13	0.109
303	ENSDARG00000032929	cryba1l1	1	0.253596571	-0.655268095	0.652	0.702
304	ENSDARG00000033009	h3f3c	1	0.000148708	0.580378504	0.681	0.521
305	ENSDARG00000033201	zgc:101840	1	0.003407229	0.381530879	0.159	0.069
306	ENSDARG00000033234	stmn2a	1	0.022961649	0.259751795	0.203	0.114
307	ENSDARG00000033382	grifin	1	0.553069873	-0.259006725	0.159	0.133
308	ENSDARG00000033450	nkap	1	0.061165853	0.399398765	0.261	0.191
309	ENSDARG00000033609	map1lc3a	1	0.007622196	0.484456834	0.391	0.289
310	ENSDARG00000033655	stmn1b	1	0.000425971	0.643719984	0.594	0.427
311	ENSDARG00000033683	tpma	1	0.723626427	-0.382381307	0.884	0.861
312	ENSDARG00000033928	ndfip2	1	0.000174455	0.28830311	0.13	0.04
313	ENSDARG00000034187	calm1b	1	0.008475314	0.450237396	0.29	0.175
314	ENSDARG00000034344	pcdh19	1	0.078013642	0.273723628	0.116	0.064
315	ENSDARG00000034409	pik3r3b	1	0.359064249	0.403244162	0.116	0.087
316	ENSDARG00000034616	mlf2	1	0.001318405	0.369967883	0.333	0.188
317	ENSDARG00000034677	scel	1	0.049662562	-0.393900875	0.029	0.101
318	ENSDARG00000034852	nt5c2l1	1	0.022903337	0.493512615	0.145	0.073
319	ENSDARG00000035066	ubtf	1	0.141292972	0.348990417	0.174	0.123
320	ENSDARG00000035136	selenow1	1	0.448998356	-0.337739165	0.377	0.405
321	ENSDARG00000035175	schip1	1	0.000245076	0.502373627	0.145	0.049
322	ENSDARG00000035327	ckma	1	0.723681929	-0.320345909	0.812	0.745
323	ENSDARG00000035399	ankra2	1	0.012302012	0.323426067	0.116	0.051
324	ENSDARG00000035470	sh3glb2b	1	0.014426515	0.388201306	0.116	0.052
325	ENSDARG00000035519	histh1l	1	0.002402493	0.349847016	0.812	0.739
326	ENSDARG00000035557	gabarapa	1	0.638996835	0.316135377	0.261	0.261
327	ENSDARG00000035596	ISCU (1 of many)	1	0.061734292	0.288820966	0.319	0.244
328	ENSDARG00000035699	srp19	1	0.15773459	0.25066743	0.101	0.063
329	ENSDARG00000035715	marcksl1b	1	0.008021943	0.572199514	0.623	0.573
330	ENSDARG00000035810	rgcc	1	0.125134707	-0.30301918	0.13	0.207
331	ENSDARG00000035890	fuca1.1	1	0.139188778	-0.393724677	0.101	0.167
332	ENSDARG00000036036	mdka	1	0.201844097	-0.555360989	0.13	0.19
333	ENSDARG00000036040	atg13	1	0.046082386	0.37790164	0.232	0.159
334	ENSDARG00000036074	cebpa	1	0.031778026	-0.299543756	0.043	0.135
335	ENSDARG00000036096	smad3a	1	0.888920235	0.522153183	0.101	0.101
336	ENSDARG00000036102	ctdsp2	1	0.373939244	0.26211817	0.29	0.263
337	ENSDARG00000036107	txnipa	1	0.01810536	0.470165906	0.391	0.298
338	ENSDARG00000036144	tssc4	1	0.226837314	0.278797862	0.145	0.106
339	ENSDARG00000036161	hnrnpa0l	1	0.037943581	0.317692169	0.58	0.505
340	ENSDARG00000036164	cars	1	6.25E-05	0.279997388	0.116	0.031
341	ENSDARG00000036295	golga7ba	1	0.001361456	0.658292057	0.217	0.103
342	ENSDARG00000036427	slc3a2a	1	0.679564558	-0.318308502	0.116	0.098
343	ENSDARG00000036577	atp6v0cb	1	0.010811714	0.428393851	0.377	0.26
344	ENSDARG00000036658	cab39l	1	0.133137564	0.308059521	0.203	0.15
345	ENSDARG00000036830	krt91	1	0.58505356	-0.407858535	0.841	0.82
346	ENSDARG00000036834	krt92	1	0.705273537	-0.530458191	0.13	0.114
347	ENSDARG00000036840	krt15	1	0.06690065	-0.626634462	0.174	0.27
348	ENSDARG00000037116	cxcl12a	1	0.606578404	-0.34910131	0.087	0.107
349	ENSDARG00000037402	lim2.3	1	0.249330915	-0.706377593	0.087	0.133
350	ENSDARG00000037746	actb1	1	0.950574104	0.328873395	0.594	0.592
351	ENSDARG00000037790	pvalb8	1	0.475945952	-0.438941008	0.217	0.253
352	ENSDARG00000037958	nosip	1	0.198727088	0.272504366	0.13	0.091
353	ENSDARG00000037997	tubb5	1	0.11571903	-0.254832621	0.203	0.128
354	ENSDARG00000038059	grb2b	1	0.281399045	0.323340391	0.145	0.109
355	ENSDARG00000038141	atf4b	1	0.171386138	0.325138943	0.391	0.346
356	ENSDARG00000038153	lgals2b	1	0.356873253	-0.321609227	0.174	0.222
357	ENSDARG00000038439	fabp10a	1	0.656821639	-0.400170018	0.638	0.607
358	ENSDARG00000038559	h1f0	1	0.010164394	0.395155852	0.565	0.46
359	ENSDARG00000038574	scg2b	1	0.093527624	0.259452165	0.159	0.099
360	ENSDARG00000038577	cox6c	1	0.015522281	0.346007097	0.493	0.402
361	ENSDARG00000038615	pip4p1a	1	9.93E-05	0.342852819	0.13	0.039
362	ENSDARG00000038693	gng7	1	0.029484557	0.351272423	0.145	0.077
363	ENSDARG00000038859	rgs20	1	0.002685107	0.265765391	0.116	0.042
364	ENSDARG00000039005	trappc1	1	0.206828928	0.28520135	0.217	0.178
365	ENSDARG00000039007	eno3	1	0.020997137	-0.521546643	0.217	0.36
366	ENSDARG00000039022	stk25b	1	0.027801464	0.449619008	0.101	0.048
367	ENSDARG00000039150	lgmn	1	0.301029604	0.719731362	0.246	0.203
368	ENSDARG00000039185	nfyba	1	0.004377491	0.375114166	0.217	0.115
369	ENSDARG00000039268	emc4	1	0.147238052	0.349775555	0.217	0.169
370	ENSDARG00000039269	arg2	1	0.0647772	-0.321671904	0.101	0.194
371	ENSDARG00000039346	ndufa5	1	0.287995574	0.256099981	0.304	0.279
372	ENSDARG00000039424	snrpb2	1	0.003156302	0.453562924	0.13	0.053
373	ENSDARG00000039502	eef1a1a	1	0.00016421	0.299730684	0.174	0.062
374	ENSDARG00000039576	fstl1b	1	0.063082763	0.457925785	0.159	0.097
375	ENSDARG00000039730	zgc:112160	1	0.395129324	-1.121190869	0.203	0.163
376	ENSDARG00000039914	gapdhs	1	0.050939429	0.292753506	0.551	0.492
377	ENSDARG00000039929	ckmt2b	1	0.377917365	-0.270856048	0.087	0.119
378	ENSDARG00000039969	akirin1	1	0.056975802	0.2598083	0.159	0.097
379	ENSDARG00000040076	pycard	1	0.046060508	-0.366724914	0.058	0.142
380	ENSDARG00000040121	psma2	1	0.419285729	0.278723576	0.203	0.183
381	ENSDARG00000040237	mef2d	1	0.036039568	0.386448371	0.203	0.128
382	ENSDARG00000040287	ywhabl	1	0.260899637	0.295385199	0.391	0.371
383	ENSDARG00000040295	apoeb	1	0.988433743	-0.450941597	0.174	0.167
384	ENSDARG00000040534	epcam	1	0.190762965	-0.697575253	0.174	0.226
385	ENSDARG00000040565	ckmb	1	0.125535022	-0.451127858	0.507	0.584
386	ENSDARG00000040822	fundc1	1	0.086610489	0.334025851	0.261	0.189
387	ENSDARG00000040874	add3a	1	0.688970683	0.327320056	0.087	0.109
388	ENSDARG00000040884	mxi1	1	0.060354091	0.474582213	0.13	0.074
389	ENSDARG00000040926	nr2f2	1	0.010271966	0.435066794	0.116	0.049
390	ENSDARG00000040971	zgc:92606	1	6.17E-05	0.529308934	0.536	0.363
391	ENSDARG00000041051	mid1ip1a	1	0.041068307	-0.758318444	0.058	0.143
392	ENSDARG00000041182	rpl4	1	0.009785291	-0.263322958	0.855	0.848
393	ENSDARG00000041323	csdc2a	1	0.000462138	0.291227974	0.159	0.059
394	ENSDARG00000041339	zgc:92380	1	0.015405974	-0.546233187	0.014	0.105
395	ENSDARG00000041363	dctn3	1	0.062838994	0.284181565	0.275	0.201
396	ENSDARG00000041400	ndufa3	1	0.004220451	0.511425409	0.348	0.236
397	ENSDARG00000041449	spred1	1	0.040221189	0.265673037	0.116	0.059
398	ENSDARG00000041607	eif4ebp3l	1	0.794345541	0.264035304	0.319	0.377
399	ENSDARG00000041665	mkrn1	1	0.193192253	0.275463864	0.217	0.168
400	ENSDARG00000041689	usf1	1	0.004611312	0.340563708	0.188	0.092
401	ENSDARG00000041691	bhlhe41	1	0.463324386	0.350176709	0.246	0.226
402	ENSDARG00000041925	cryba2b	1	0.488227317	-0.634311174	0.623	0.652
403	ENSDARG00000042128	pacsin1b	1	0.000417346	0.380299154	0.13	0.043
404	ENSDARG00000042151	skia	1	0.035211212	0.312227329	0.116	0.059
405	ENSDARG00000042245	myl13	1	0.498742966	-0.380658004	0.101	0.126
406	ENSDARG00000042410	rab40b	1	0.005276221	0.340941455	0.159	0.073
407	ENSDARG00000042642	wtap	1	0.005260524	0.319165753	0.174	0.084
408	ENSDARG00000042824	nfe2l2a	1	0.027613785	-0.321299772	0.087	0.197
409	ENSDARG00000042825	rnf169	1	0.000208448	0.336147165	0.13	0.041
410	ENSDARG00000042933	bloc1s6	1	0.069958292	0.439293947	0.391	0.335
411	ENSDARG00000042948	dnajc5aa	1	0.008766376	0.442061722	0.217	0.118
412	ENSDARG00000042977	nfil3	1	0.096460395	-0.257570729	0.043	0.106
413	ENSDARG00000042993	prss1	1	0.932188248	-1.331026625	0.377	0.392
414	ENSDARG00000043055	hiat1b	1	0.060859283	0.338630478	0.101	0.053
415	ENSDARG00000043128	cldne	1	0.00425192	-0.786489548	0	0.106
416	ENSDARG00000043154	ucp2	1	0.088490038	-0.36833136	0.377	0.489
417	ENSDARG00000043257	ckbb	1	0.006331656	0.269209381	0.638	0.479
418	ENSDARG00000043313	ank2b	1	0.001485493	0.347660234	0.232	0.111
419	ENSDARG00000043334	ccdc6a	1	0.058118824	0.298303103	0.145	0.085
420	ENSDARG00000043457	gapdh	1	0.206433098	-0.369848529	0.435	0.495
421	ENSDARG00000043608	eif4ebp1	1	0.635282272	0.311857704	0.29	0.302
422	ENSDARG00000043665	glrx5	1	0.018246473	-0.304320783	0.029	0.124
423	ENSDARG00000043757	ptbp3	1	0.032868006	0.365946839	0.217	0.138
424	ENSDARG00000043865	timm9	1	0.562493153	0.2611398	0.13	0.116
425	ENSDARG00000044062	ctbp2a	1	0.005973586	0.356345358	0.188	0.094
426	ENSDARG00000044092	atp5if1b	1	0.098205823	0.328928629	0.522	0.469
427	ENSDARG00000044125	txn	1	0.033223369	-0.531826839	0.029	0.11
428	ENSDARG00000044153	ppp1cb	1	0.018027109	0.458550505	0.232	0.148
429	ENSDARG00000044573	cdc42	1	0.001173808	0.447738937	0.464	0.315
430	ENSDARG00000044684	rbp4l	1	0.739140336	-0.80145537	0.203	0.214
431	ENSDARG00000045014	tuba2	1	0.075713756	0.346526013	0.145	0.087
432	ENSDARG00000045132	vdac1	1	0.006728222	0.3766552	0.507	0.392
433	ENSDARG00000045142	hbae5	1	0.069262377	0.428922336	0.116	0.063
434	ENSDARG00000045143	hbbe2	1	0.359960433	0.557802552	0.174	0.142
435	ENSDARG00000045248	h3f3d	1	0.004233391	0.30316758	0.826	0.766
436	ENSDARG00000045402	commd3	1	0.010350949	0.336269632	0.203	0.113
437	ENSDARG00000045639	elavl4	1	0.500937273	0.514012687	0.232	0.209
438	ENSDARG00000045695	myca	1	0.006277297	0.377277976	0.203	0.105
439	ENSDARG00000045733	ciapin1	1	0.120991477	0.264202287	0.13	0.084
440	ENSDARG00000045835	si:dkey-14d8.6	1	0.408483476	-1.114270708	0.087	0.118
441	ENSDARG00000045877	ube2nb	1	0.034005252	0.316833698	0.232	0.153
442	ENSDARG00000045898	si:ch211-152c2.3	1	0.012740954	-0.694334842	0.014	0.107
443	ENSDARG00000045944	slc6a1a	1	6.06E-05	0.370772724	0.188	0.065
444	ENSDARG00000045945	syn2a	1	0.004813837	0.383044085	0.159	0.072
445	ENSDARG00000045947	hrc	1	0.009494247	-0.613324035	0.029	0.136
446	ENSDARG00000045979	zgc:153704	1	0.324818642	-0.39795927	0.101	0.142
447	ENSDARG00000046010	kdm2bb	1	0.013623716	0.254327926	0.13	0.061
448	ENSDARG00000046022	tmed7	1	0.105003223	0.416162976	0.333	0.283
449	ENSDARG00000046030	zgc:110339	1	0.008479925	-0.337319324	0.058	0.187
450	ENSDARG00000046132	dynlt3	1	0.048927674	0.393489616	0.261	0.187
451	ENSDARG00000051875	islr2	1	0.000956854	0.422782152	0.246	0.118
452	ENSDARG00000051888	ist1	1	0.031063998	-0.291996852	0.043	0.131
453	ENSDARG00000052082	gabarapb	1	0.004663979	0.289272564	0.696	0.608
454	ENSDARG00000052244	zgc:158564	1	0.456757264	0.378469505	0.116	0.096
455	ENSDARG00000052644	ca10a	1	0.039451687	0.292981772	0.116	0.058
456	ENSDARG00000052674	csnk1a1	1	0.083120883	0.262820381	0.333	0.273
457	ENSDARG00000052690	arrdc3a	1	0.220246546	0.308489625	0.232	0.189
458	ENSDARG00000052695	nr2f1a	1	0.064824264	0.404440889	0.174	0.107
459	ENSDARG00000052713	lrrtm1	1	0.007599199	0.330770127	0.116	0.047
460	ENSDARG00000052765	gria2b	1	0.002416713	0.601474225	0.101	0.034
461	ENSDARG00000053152	pcmtd1	1	0.051141974	0.341383991	0.188	0.12
462	ENSDARG00000053222	asb5b	1	0.001772906	0.430606431	0.159	0.066
463	ENSDARG00000053254	mylpfa	1	0.173053709	-0.387561365	0.986	0.975
464	ENSDARG00000053291	pnrc2	1	5.76E-05	0.402763656	0.841	0.707
465	ENSDARG00000053370	eif3jb	1	0.009566274	-0.282343231	0.043	0.162
466	ENSDARG00000053485	aldh6a1	1	0.230274231	-0.257680765	0.246	0.325
467	ENSDARG00000053609	gatd1	1	0.000314056	0.309578158	0.13	0.043
468	ENSDARG00000053684	aldob	1	0.088511212	-0.541471304	0.71	0.736
469	ENSDARG00000053858	crip1	1	0.861866959	0.258711051	0.217	0.219
470	ENSDARG00000053862	crygmx	1	0.974071379	-0.423563355	0.71	0.692
471	ENSDARG00000053875	cryba1b	1	0.71371135	-0.637064302	0.652	0.649
472	ENSDARG00000053973	fetub	1	0.181160577	-0.33229807	0.174	0.247
473	ENSDARG00000054058	h1fx	1	0.30358146	0.323234337	0.42	0.385
474	ENSDARG00000054271	cdkn1bb	1	0.131793841	0.381246319	0.362	0.319
475	ENSDARG00000054442	cbx1b	1	0.004699888	0.364042986	0.261	0.143
476	ENSDARG00000054749	lmo4b	1	0.002915501	0.355034281	0.174	0.078
477	ENSDARG00000055064	prdx5	1	0.026164976	-0.274574108	0.145	0.279
478	ENSDARG00000055115	dtnbp1a	1	0.131777518	0.25298548	0.159	0.108
479	ENSDARG00000055216	tuba1c	1	0.03326327	0.434465968	0.464	0.388
480	ENSDARG00000055283	id2a	1	0.122893732	0.406276423	0.333	0.276
481	ENSDARG00000055389	si:dkey-67c22.2	1	0.031738873	-0.254811542	0.072	0.177
482	ENSDARG00000055400	si:dkey-56f14.7	1	0.00018806	0.355363856	0.203	0.079
483	ENSDARG00000055455	gpm6aa	1	0.007058405	0.40030406	0.522	0.39
484	ENSDARG00000055510	ypel3	1	4.86E-05	0.386947162	0.203	0.073
485	ENSDARG00000055514	icn2	1	0.30021301	-0.880220548	0.188	0.233
486	ENSDARG00000055618	acta1b	1	0.700736636	-0.329464835	0.174	0.185
487	ENSDARG00000055723	hsp70l	1	0.11123729	0.323462879	0.377	0.31
488	ENSDARG00000055743	ankrd54	1	0.006795344	0.348260739	0.116	0.048
489	ENSDARG00000055837	arhgef1b	1	0.070212003	0.474031377	0.13	0.077
490	ENSDARG00000055874	cpe	1	0.009158108	0.37542413	0.246	0.141
491	ENSDARG00000055900	zswim5	1	0.196376327	0.317374317	0.13	0.089
492	ENSDARG00000056099	gtf2h5	1	0.264525547	0.2575089	0.101	0.07
493	ENSDARG00000056160	hspd1	1	0.018888573	-0.255025635	0.014	0.101
494	ENSDARG00000056175	scrt2	1	0.005822259	0.500550219	0.159	0.073
495	ENSDARG00000056206	camk2g2	1	0.000531283	0.335329527	0.145	0.053
496	ENSDARG00000056235	smndc1	1	0.007932366	0.447839967	0.29	0.184
497	ENSDARG00000056427	auts2a	1	0.001560071	0.431216237	0.159	0.065
498	ENSDARG00000056491	ikzf5	1	0.000500382	0.267671874	0.116	0.036
499	ENSDARG00000056583	ndufs6	1	0.027998326	0.345551596	0.319	0.235
500	ENSDARG00000056639	carmil2	1	0.050552621	0.266599177	0.116	0.06
501	ENSDARG00000056725	hmgb3a	1	0.006766116	0.505411619	0.522	0.403
502	ENSDARG00000056744	ela2	1	0.051787474	-1.581383627	0.116	0.212
503	ENSDARG00000056765	ela2l	1	0.09565698	-1.346306467	0.159	0.249
504	ENSDARG00000056831	gng2	1	0.039792855	0.315431537	0.232	0.147
505	ENSDARG00000056877	vamp2	1	0.012454188	0.495816222	0.261	0.153
506	ENSDARG00000056929	kdm6bb	1	0.030932812	0.291719797	0.203	0.12
507	ENSDARG00000056979	lhx9	1	0.003378758	0.318699312	0.13	0.051
508	ENSDARG00000057007	ctbp1	1	0.005887701	0.369457056	0.174	0.085
509	ENSDARG00000057167	eif4g2b	1	0.868891047	0.255996573	0.145	0.15
510	ENSDARG00000057299	pbdc1	1	0.006273641	-0.261310221	0.087	0.239
511	ENSDARG00000057437	apodb	1	0.037260261	-0.483805601	0.029	0.106
512	ENSDARG00000057460	crygm2d13	1	0.101273231	-0.8110376	0.377	0.473
513	ENSDARG00000057513	mdm4	1	0.122731533	0.266692504	0.101	0.06
514	ENSDARG00000057676	golga7	1	0.090453152	0.292239363	0.29	0.226
515	ENSDARG00000057789	lyz	1	0.244907278	-1.382870002	0.101	0.065
516	ENSDARG00000057853	atp6v0ca	1	0.298132657	0.451947571	0.261	0.227
517	ENSDARG00000057890	si:dkey-33c12.4	1	0.052702064	0.368817225	0.246	0.174
518	ENSDARG00000058117	snap25b	1	0.024636061	0.562854342	0.261	0.172
519	ENSDARG00000058256	draxin	1	0.000393535	0.340651484	0.101	0.029
520	ENSDARG00000058358	krt8	1	0.25273721	-0.321455293	0.377	0.452
521	ENSDARG00000058371	krt5	1	0.045014902	-0.504827615	0.667	0.716
522	ENSDARG00000058454	dynll1	1	0.07489716	0.475088383	0.464	0.407
523	ENSDARG00000058467	prpf40a	1	0.036998849	0.256885844	0.13	0.07
524	ENSDARG00000058696	tbl1xr1a	1	0.037713448	0.266786332	0.174	0.103
525	ENSDARG00000059057	atpv0e2	1	0.007607496	0.39566914	0.348	0.218
526	ENSDARG00000059075	nip7	1	0.004651978	-0.271620218	0	0.105
527	ENSDARG00000059109	si:dkeyp-113d7.1	1	0.010730552	0.337756159	0.174	0.088
528	ENSDARG00000059259	pabpc4	1	0.046108951	-0.376089566	0.029	0.101
529	ENSDARG00000059311	dpysl5b	1	0.000232392	0.347778462	0.203	0.08
530	ENSDARG00000059360	srsf3b	1	0.21087724	0.334097752	0.246	0.202
531	ENSDARG00000059398	myef2	1	0.084090493	0.321322865	0.145	0.09
532	ENSDARG00000059933	plpp3	1	0.752140018	0.405060996	0.101	0.094
533	ENSDARG00000060036	aimp1	1	0.001198912	-0.320798942	0.029	0.186
534	ENSDARG00000060113	znf395a	1	0.151387087	0.266574211	0.203	0.148
535	ENSDARG00000060350	apoda.2	1	0.441370683	-1.126100458	0.145	0.18
536	ENSDARG00000060457	pmp22b	1	0.454350638	-0.26055026	0.13	0.167
537	ENSDARG00000060610	pcdh7b	1	0.026036086	0.706376128	0.145	0.077
538	ENSDARG00000060767	smg7	1	0.272634384	0.283070337	0.116	0.084
539	ENSDARG00000060853	nckap1	1	0.208222739	0.306755944	0.13	0.092
540	ENSDARG00000061228	pfdn4	1	0.946746258	0.334409351	0.261	0.291
541	ENSDARG00000061490	u2surp	1	0.030972726	0.425079349	0.275	0.19
542	ENSDARG00000061647	nrxn1a	1	0.045716234	0.25670472	0.174	0.1
543	ENSDARG00000062002	adnpa	1	0.002838096	0.313228869	0.101	0.035
544	ENSDARG00000062020	gse1	1	0.021741187	0.288147471	0.116	0.054
545	ENSDARG00000062315	sik2b	1	0.370262887	0.261596825	0.116	0.091
546	ENSDARG00000062326	hmgn7	1	0.005734706	0.427170262	0.565	0.471
547	ENSDARG00000062592	myl10	1	0.042167497	-0.552690519	0.043	0.123
548	ENSDARG00000062954	clk2a	1	0.005962824	0.450104554	0.145	0.066
549	ENSDARG00000063299	pcloa	1	0.000304773	0.335637038	0.145	0.049
550	ENSDARG00000063572	perp	1	0.040492939	-0.29248972	0.072	0.167
551	ENSDARG00000067975	atp5if1a	1	0.004989703	-0.336336467	0.101	0.264
552	ENSDARG00000067990	myhz1.1	1	0.327349002	-0.338815218	0.623	0.659
553	ENSDARG00000067995	myhz1.2	1	0.1654601	-0.287276517	0.333	0.258
554	ENSDARG00000067997	myhz1.3	1	0.920242392	-0.491230623	0.232	0.227
555	ENSDARG00000068401	yap1	1	0.773281964	0.497304586	0.101	0.097
556	ENSDARG00000068404	tbcb	1	0.011204621	0.252509549	0.29	0.18
557	ENSDARG00000068432	si:dkey-56m19.5	1	0.178180834	-0.252707345	0.13	0.197
558	ENSDARG00000068434	h3f3b.1	1	0.000470062	0.415385489	0.58	0.411
559	ENSDARG00000068436	h3f3b.1	1	0.021572873	0.348974809	0.536	0.446
560	ENSDARG00000068457	tnnt3b	1	0.397456585	-0.304071548	0.725	0.758
561	ENSDARG00000068507	crybb1	1	0.58381523	-0.606278181	0.681	0.735
562	ENSDARG00000068680	ctrl	1	0.125819548	-1.717082814	0.087	0.151
563	ENSDARG00000068698	psenen	1	0.172560998	0.312600902	0.217	0.172
564	ENSDARG00000068701	gpr85	1	0.030392436	0.268840483	0.174	0.096
565	ENSDARG00000068710	nid1a	1	0.02313924	0.284345356	0.116	0.055
566	ENSDARG00000068732	spry4	1	0.255453872	0.268524131	0.13	0.094
567	ENSDARG00000068820	h2afva	1	0.005002901	0.352535721	0.29	0.171
568	ENSDARG00000068822	purba	1	0.178910262	0.319916557	0.217	0.171
569	ENSDARG00000068966	si:ch211-261n11.7	1	0.052298764	0.366287747	0.159	0.096
570	ENSDARG00000068974	lim2.1	1	0.040414575	-0.910601403	0.029	0.105
571	ENSDARG00000068995	h2afx1	1	0.039450568	0.441968482	0.623	0.585
572	ENSDARG00000069090	atp6v0d1	1	0.443926152	0.305139226	0.188	0.167
573	ENSDARG00000069297	upf3a	1	0.000101303	0.307091733	0.203	0.075
574	ENSDARG00000069476	spint2	1	0.018405505	-0.38352158	0.014	0.101
575	ENSDARG00000069801	crygm2d12	1	0.658486975	-0.745770044	0.594	0.625
576	ENSDARG00000069817	crygm2d8	1	0.382882502	-1.033891296	0.087	0.117
577	ENSDARG00000069827	crygm2d11	1	0.527810294	-0.565546511	0.203	0.23
578	ENSDARG00000069920	cox17	1	0.637906816	0.253820931	0.261	0.262
579	ENSDARG00000069940	ppap2d	1	0.304214943	-0.396639334	0.072	0.109
580	ENSDARG00000070702	s100v2	1	0.081020941	-0.497265935	0.13	0.208
581	ENSDARG00000070795	eaf1	1	0.002023468	0.367855954	0.174	0.077
582	ENSDARG00000070834	taf13	1	0.17798322	0.324772709	0.217	0.17
583	ENSDARG00000070835	tnnc2	1	0.485403932	-0.365953149	0.406	0.426
584	ENSDARG00000070844	gamt	1	0.979961618	-0.359208273	0.391	0.366
585	ENSDARG00000070866	tmem11	1	0.275452361	0.310418493	0.203	0.171
586	ENSDARG00000070922	cnbpb	1	0.01046829	0.321874516	0.638	0.547
587	ENSDARG00000070959	si:ch211-288g17.3	1	0.034393732	0.325168216	0.319	0.22
588	ENSDARG00000071011	cdk5r2a	1	0.008760289	0.287629624	0.159	0.075
589	ENSDARG00000071018	ptena	1	0.088311907	0.326705932	0.217	0.154
590	ENSDARG00000071026	mllt11	1	0.161462765	0.305491125	0.232	0.178
591	ENSDARG00000071403	oaz1a	1	0.108354462	0.329040428	0.493	0.487
592	ENSDARG00000071566	ppp1cab	1	0.460569245	0.418786097	0.145	0.127
593	ENSDARG00000071626	ptgdsb.2	1	0.344283371	-0.991358691	0.145	0.186
594	ENSDARG00000071658	ywhag2	1	0.013604181	0.649778417	0.29	0.196
595	ENSDARG00000073704	si:dkeyp-72g9.4	1	8.21E-05	0.484001534	0.203	0.076
596	ENSDARG00000073742	prss59.2	1	0.731323698	-1.247115902	0.42	0.409
597	ENSDARG00000073750	crygm2d18	1	0.200154247	-0.933942276	0.116	0.171
598	ENSDARG00000073857	klf7a	1	0.000258563	0.368905984	0.159	0.057
599	ENSDARG00000074001	crygmxl2	1	0.393710551	-0.810122735	0.203	0.24
600	ENSDARG00000074057	calm3b	1	0.059053197	0.369359226	0.42	0.346
601	ENSDARG00000074378	junba	1	0.788351689	0.297139582	0.145	0.165
602	ENSDARG00000074390	tmem176l.4	1	0.013430814	-0.505436908	0.014	0.105
603	ENSDARG00000074635	abca1a	1	0.035552294	0.368364404	0.159	0.091
604	ENSDARG00000074667	akt1s1	1	0.001339736	0.543665218	0.42	0.283
605	ENSDARG00000075172	fbxo25	1	0.002858707	0.420959375	0.217	0.112
606	ENSDARG00000075369	nck1b	1	0.021517526	0.298867525	0.116	0.054
607	ENSDARG00000075616	polr2k	1	0.025875997	0.333879018	0.159	0.088
608	ENSDARG00000075709	ndufb3	1	0.467542544	0.254876192	0.261	0.253
609	ENSDARG00000075758	ywhabb	1	0.03231256	0.345788479	0.435	0.349
610	ENSDARG00000075831	slc7a8a	1	0.05768663	0.331698989	0.203	0.133
611	ENSDARG00000076170	pcsk1nl	1	0.001620663	0.254163196	0.101	0.032
612	ENSDARG00000076509	polr2d	1	0.173627177	0.300967628	0.217	0.171
613	ENSDARG00000076532	si:ch211-222l21.1	1	0.010762069	0.458817126	0.464	0.343
614	ENSDARG00000076572	crygm2d7	1	0.196059831	-0.932368243	0.246	0.294
615	ENSDARG00000076618	tm2d3	1	0.090393879	0.268353856	0.145	0.09
616	ENSDARG00000076779	fam13b	1	0.260610527	0.25437339	0.116	0.08
617	ENSDARG00000076790	crygm2d16	1	0.668342	-0.755031217	0.391	0.401
618	ENSDARG00000076838	apom	1	0.252650099	-0.557678189	0.087	0.135
619	ENSDARG00000076891	rfxap	1	0.000398382	0.495809519	0.362	0.208
620	ENSDARG00000077053	ppfia3	1	0.006492804	0.262218687	0.13	0.055
621	ENSDARG00000077473	mych	1	0.523372149	0.477566672	0.232	0.227
622	ENSDARG00000077811	sox11a	1	0.384219557	0.319765402	0.174	0.144
623	ENSDARG00000077840	meis2a	1	0.43281133	0.274875726	0.101	0.079
624	ENSDARG00000077870	taf9	1	0.31600415	0.333624086	0.203	0.171
625	ENSDARG00000078619	pnp5a	1	0.014013353	-0.592990808	0.087	0.209
626	ENSDARG00000078785	tmem258	1	0.107505847	0.357454845	0.348	0.301
627	ENSDARG00000078865	cxxc5a	1	0.393331096	0.476805391	0.13	0.104
628	ENSDARG00000079274	prss59.1	1	0.815098233	-1.284826322	0.246	0.258
629	ENSDARG00000079276	ube2ql1	1	0.017965795	0.3129481	0.101	0.043
630	ENSDARG00000079305	hbae3	1	0.32713598	0.653105008	0.232	0.198
631	ENSDARG00000079497	tcima	1	0.04824781	-0.316274969	0.029	0.102
632	ENSDARG00000079500	kif3cb	1	0.008630389	0.384757885	0.101	0.039
633	ENSDARG00000080010	adh5	1	0.031849623	-0.302707419	0.188	0.323
634	ENSDARG00000086216	prr13	1	0.01042955	-0.260136543	0.014	0.114
635	ENSDARG00000086471	pkig	1	0.1272547	0.313763612	0.13	0.083
636	ENSDARG00000086658	crygm2d21	1	0.908728741	-0.597133195	0.42	0.412
637	ENSDARG00000086753	gb:bc139872	1	0.232084472	0.275852644	0.188	0.148
638	ENSDARG00000086917	crygm2d2	1	0.812097865	-0.475268835	0.725	0.756
639	ENSDARG00000087164	crygm2d4	1	0.28345976	-0.770623944	0.203	0.256
640	ENSDARG00000087301	crygm2d14	1	0.093699217	-1.142233819	0.043	0.103
641	ENSDARG00000087303	cebpd	1	0.07775566	-0.262070763	0.333	0.464
642	ENSDARG00000087324	crygm2d1	1	0.231819309	-0.538653899	0.594	0.684
643	ENSDARG00000087390	hbbe1.3	1	0.003845811	0.863667014	0.391	0.248
644	ENSDARG00000087636	hmgn6	1	0.125176261	0.322600821	0.522	0.477
645	ENSDARG00000087765	crygm2d10	1	0.828446602	-0.619888936	0.652	0.633
646	ENSDARG00000087897	h2afy2	1	0.164653513	0.440937476	0.377	0.343
647	ENSDARG00000088330	hbae1.1	1	0.190764164	0.752113298	0.174	0.129
648	ENSDARG00000088823	crygm2d3	1	0.477483505	-0.443618755	0.507	0.434
649	ENSDARG00000089109	bcl2b	1	8.52E-05	0.407054796	0.174	0.06
650	ENSDARG00000089124	hbae1.3	1	0.055956807	0.784423392	0.188	0.118
651	ENSDARG00000089302	hnrnpa0a	1	0.032820321	0.348345579	0.377	0.276
652	ENSDARG00000089372	clk4a	1	0.015754561	0.289694207	0.203	0.114
653	ENSDARG00000089418	si:dkey-164f24.2	1	0.036430005	-0.485814083	0.029	0.107
654	ENSDARG00000089475	hbae1.1	1	0.017999604	0.690185563	0.203	0.114
655	ENSDARG00000089646	ctdspl3	1	0.002926808	0.549700985	0.159	0.072
656	ENSDARG00000089791	slc25a32a	1	0.091944925	0.316301687	0.116	0.067
657	ENSDARG00000089877	si:dkeyp-75h12.5	1	0.001935982	0.581986216	0.333	0.198
658	ENSDARG00000089936	selenow2b	1	0.016130733	-0.392973494	0.014	0.103
659	ENSDARG00000090428	ctrb1	1	0.569369401	-1.446861206	0.377	0.409
660	ENSDARG00000090552	si:dkey-7j14.6	1	0.079499273	-0.306873052	0.116	0.204
661	ENSDARG00000090722	leg1.1	1	0.254181485	-0.693005024	0.087	0.132
662	ENSDARG00000090788	cstf2	1	0.042772605	0.284912882	0.174	0.106
663	ENSDARG00000090850	serpina1l	1	0.78669069	-0.551242362	0.145	0.153
664	ENSDARG00000090872	si:dkey-276j7.1	1	0.000815029	0.539951049	0.391	0.237
665	ENSDARG00000091079	si:zfos-1192g2.3	1	0.591422048	0.257497342	0.203	0.2
666	ENSDARG00000091148	crygm2d20	1	0.233215943	-1.246133108	0.101	0.145
667	ENSDARG00000091996	tcnbb	1	0.08740347	-1.118344458	0.072	0.143
668	ENSDARG00000092170	apoc1	1	0.259388594	-0.838208569	0.261	0.194
669	ENSDARG00000092359	si:dkeyp-113d7.10	1	0.024767086	0.349005849	0.101	0.045
670	ENSDARG00000092659	ppp3r1a	1	0.000971714	0.463687285	0.246	0.121
671	ENSDARG00000092945	si:ch211-250g4.3	1	0.041818682	0.361065129	0.159	0.089
672	ENSDARG00000092947	cyt1	1	0.020671142	-0.423713089	0.667	0.787
673	ENSDARG00000093382	uqcc3	1	0.013124892	0.356087352	0.174	0.092
674	ENSDARG00000093413	edil3a	1	0.000388154	0.610185721	0.188	0.077
675	ENSDARG00000093549	selenop	1	0.175739087	-0.29563772	0.246	0.339
676	ENSDARG00000093584	zgc:193505	1	0.252790824	-0.719761451	0.101	0.145
677	ENSDARG00000093844	zgc:136461	1	0.490982172	-1.346480291	0.174	0.136
678	ENSDARG00000093945	vma21	1	0.363718126	0.347669429	0.232	0.206
679	ENSDARG00000094041	krt17	1	0.295304176	-0.750170601	0.188	0.24
680	ENSDARG00000094300	nupr1a	1	0.00443703	0.348864764	0.478	0.355
681	ENSDARG00000094310	si:ch211-255g12.6	1	0.998938982	-0.530602115	0.507	0.478
682	ENSDARG00000094965	nfil3-5	1	0.001081713	0.282500418	0.13	0.047
683	ENSDARG00000095623	dpm2	1	0.001475283	-0.374831829	0	0.129
684	ENSDARG00000096667	hemgn	1	0.021633292	0.441487103	0.116	0.053
685	ENSDARG00000096829	blvrb	1	0.026298325	0.472351361	0.203	0.123
686	ENSDARG00000097157	si:ch211-207n23.2	1	0.016434863	-0.626191781	0.014	0.102
687	ENSDARG00000097322	si:dkey-81l17.6	1	0.004200562	0.251026129	0.217	0.108
688	ENSDARG00000097478	qkia	1	0.484572554	0.550731512	0.217	0.287
689	ENSDARG00000098141	supt3h	1	0.136264559	0.353726119	0.116	0.073
690	ENSDARG00000098228	thrap3b	1	0.04821025	0.316449863	0.174	0.106
691	ENSDARG00000098368	aplp1	1	0.053271908	0.309187949	0.188	0.116
692	ENSDARG00000098451	tmem56a	1	0.008467173	0.258823508	0.116	0.049
693	ENSDARG00000098702	zgc:165603	1	0.000498184	0.397547724	0.145	0.051
694	ENSDARG00000098753	elmo1	1	0.092542687	0.27241005	0.159	0.1
695	ENSDARG00000098832	fam168a	1	0.000494483	0.45643513	0.42	0.254
696	ENSDARG00000098936	kif5aa	1	0.021198847	0.301912406	0.145	0.072
697	ENSDARG00000099143	fnta	1	0.109260507	0.413226868	0.116	0.071
698	ENSDARG00000099175	hmgb1a	1	0.001120776	0.443024014	0.638	0.497
699	ENSDARG00000099197	actc1b	1	0.264021762	-0.426222623	1	0.997
700	ENSDARG00000099203	atp1b2a	1	0.106085517	0.349963661	0.188	0.128
701	ENSDARG00000099281	si:dkey-112e7.2	1	0.005691814	-0.268497538	0.029	0.15
702	ENSDARG00000099283	epb41a	1	0.000228922	0.326463378	0.377	0.189
703	ENSDARG00000099312	jpt1b	1	5.42E-05	0.43515857	0.449	0.247
704	ENSDARG00000099313	naga	1	0.036346569	-0.258492182	0.043	0.131
705	ENSDARG00000099420	nme2b.2	1	0.891805625	-0.354541918	0.406	0.383
706	ENSDARG00000099510	cnn3a	1	0.042189157	-0.293970813	0.043	0.125
707	ENSDARG00000099532	ubl3a	1	0.888595812	0.421416438	0.13	0.143
708	ENSDARG00000099572	hmgn2	1	0.0173782	0.389313492	0.638	0.587
709	ENSDARG00000099663	cox5ab	1	0.054028203	-0.331376208	0.159	0.271
710	ENSDARG00000099729	pcdh10a	1	0.014209088	0.276889197	0.101	0.041
711	ENSDARG00000099766	myl12.1	1	0.095709613	0.32728678	0.507	0.455
712	ENSDARG00000099776	glula	1	0.496022329	-0.804423794	0.377	0.385
713	ENSDARG00000100003	glulb	1	0.023545098	-0.424118039	0.217	0.358
714	ENSDARG00000100020	pim1	1	0.009200216	0.387972669	0.319	0.213
715	ENSDARG00000100055	tox2	1	0.189728047	0.256309913	0.101	0.064
716	ENSDARG00000100133	cnmd	1	0.041831808	-0.474891474	0.029	0.102
717	ENSDARG00000100244	ebf3a	1	0.083534264	0.468972337	0.174	0.112
718	ENSDARG00000100371	eef2b	1	0.013567982	-0.291186414	0.754	0.765
719	ENSDARG00000100553	lsm14ab	1	0.294027557	0.265713563	0.174	0.14
720	ENSDARG00000100582	si:ch211-195b11.3	1	0.066433847	-1.403896387	0.13	0.204
721	ENSDARG00000100742	reep5	1	0.078191271	-0.300633539	0.217	0.333
722	ENSDARG00000100825	calm3a	1	0.131053509	0.52110429	0.232	0.173
723	ENSDARG00000100971	fxyd6	1	0.000138663	0.503869197	0.116	0.033
724	ENSDARG00000101074	glud1b	1	0.04533661	-0.335066856	0.174	0.292
725	ENSDARG00000101216	meaf6	1	7.85E-05	0.537896248	0.435	0.251
726	ENSDARG00000101324	apoa1b	1	0.420436762	-0.57368323	0.739	0.778
727	ENSDARG00000101362	mibp	1	0.169479587	0.322496487	0.13	0.086
728	ENSDARG00000101458	r3hdm1	1	0.000177486	0.670906328	0.188	0.073
729	ENSDARG00000101619	minos1	1	0.267612945	0.293239881	0.217	0.184
730	ENSDARG00000101687	CU929259.1	1	0.248393006	0.345014177	0.145	0.11
731	ENSDARG00000101713	scn2b	1	0.002171754	0.297671903	0.101	0.033
732	ENSDARG00000101733	fam168b	1	0.0092396	0.304305323	0.261	0.153
733	ENSDARG00000101766	ptmab	1	0.004903066	0.366390644	0.768	0.694
734	ENSDARG00000101915	pin1	1	0.009267796	0.526247967	0.333	0.24
735	ENSDARG00000101967	sult4a1	1	0.00011076	0.335403929	0.174	0.06
736	ENSDARG00000102076	spink2.1	1	0.0070583	-0.34322273	0.043	0.168
737	ENSDARG00000102153	nrp1a	1	0.017906713	0.285906271	0.101	0.043
738	ENSDARG00000102291	eef1da	1	0.007899442	-0.320165545	0.565	0.665
739	ENSDARG00000102453	slc1a2b	1	0.192437315	-0.797764469	0.159	0.104
740	ENSDARG00000102531	anapc11	1	0.611807232	0.264422309	0.116	0.104
741	ENSDARG00000102558	pde6ha	1	0.111691414	-0.707989924	0.145	0.217
742	ENSDARG00000102572	si:ch211-260e23.9	1	0.002541788	0.476524207	0.406	0.27
743	ENSDARG00000102632	ubc	1	0.000319954	0.449178241	0.797	0.698
744	ENSDARG00000102741	sumo2b	1	0.000180396	0.499287944	0.623	0.464
745	ENSDARG00000102822	pam16	1	0.737576708	0.293821517	0.13	0.128
746	ENSDARG00000102824	pcdh10b	1	0.034072974	0.266265227	0.101	0.047
747	ENSDARG00000102827	ubfd1	1	0.033526392	0.337363632	0.116	0.059
748	ENSDARG00000102889	15-Sep	1	0.005687773	0.266406882	0.174	0.083
749	ENSDARG00000102893	atg7	1	0.111640103	0.265787498	0.101	0.059
750	ENSDARG00000102975	nsg2	1	0.000340352	0.536246945	0.406	0.23
751	ENSDARG00000103002	nptna	1	0.009632749	0.296011889	0.159	0.075
752	ENSDARG00000103199	si:dkey-247k7.2	1	0.543138738	-0.310219346	0.159	0.128
753	ENSDARG00000103394	kif5ba	1	0.149854197	0.306502039	0.101	0.062
754	ENSDARG00000103522	si:zfos-943e10.1	1	0.06950103	0.295151535	0.101	0.054
755	ENSDARG00000103566	tomm20b	1	0.063771602	0.331422041	0.435	0.382
756	ENSDARG00000103672	cirbpa	1	0.017216256	0.260473829	0.58	0.466
757	ENSDARG00000103720	zgc:162730	1	0.084739658	-0.284786414	0.188	0.294
758	ENSDARG00000103740	fundc2	1	0.012947659	0.36765312	0.188	0.103
759	ENSDARG00000103919	si:ch73-1a9.3	1	0.009863226	0.486099695	0.71	0.633
760	ENSDARG00000103922	bod1	1	0.028418637	0.309068932	0.13	0.067
761	ENSDARG00000103937	ndrg4	1	0.008773731	0.266631411	0.174	0.085
762	ENSDARG00000104018	mtpn	1	0.172723563	0.267849888	0.261	0.214
763	ENSDARG00000104030	taf12	1	0.0364131	0.325461318	0.362	0.276
764	ENSDARG00000104068	gstp1	1	0.053595309	-0.373665248	0.174	0.287
765	ENSDARG00000104181	tmsb1	1	0.214054751	-0.516373136	0.333	0.384
766	ENSDARG00000104223	lmbrd1	1	0.034880356	0.257115196	0.13	0.068
767	ENSDARG00000104227	nop10	1	0.002108116	-0.422389257	0.087	0.254
768	ENSDARG00000104242	dcp2	1	7.57E-05	0.457109996	0.174	0.061
769	ENSDARG00000104279	appa	1	0.004626218	0.29485808	0.391	0.248
770	ENSDARG00000104353	nop58	1	0.036368408	-0.262068674	0.072	0.173
771	ENSDARG00000104359	anxa1c	1	0.083851783	-1.256436185	0.072	0.138
772	ENSDARG00000104372	gnb1b	1	0.001044867	0.409270195	0.522	0.365
773	ENSDARG00000104458	rnasekb	1	0.035325338	0.496638373	0.362	0.275
774	ENSDARG00000104470	syngr2b	1	0.147168814	0.290708222	0.13	0.085
775	ENSDARG00000104537	cox7c	1	0.16411457	0.339459541	0.478	0.456
776	ENSDARG00000104674	cct2	1	0.022358411	-0.304205251	0.188	0.341
777	ENSDARG00000104701	map7d1b	1	0.000255064	0.437652405	0.159	0.057
778	ENSDARG00000104945	sncb	1	0.011178574	0.794158789	0.304	0.199
779	ENSDARG00000105154	creg1	1	0.594054541	0.269110007	0.275	0.267
780	ENSDARG00000105243	ogt.1	1	0.058866328	0.329717796	0.101	0.053
781	ENSDARG00000109510	lsm12b	1	0.087355169	0.267816603	0.333	0.266
782	ENSDARG00000109861	BX545855.1	1	0.793358842	-0.73493851	0.71	0.66
783	ENSDARG00000110496	zgc:162989	1	0.001363614	0.317512211	0.101	0.032
784	ENSDARG00000110528	sypa	1	5.89E-05	0.56698585	0.159	0.052
785	ENSDARG00000111240	dhrs13a.2	1	0.173319502	-0.623514003	0.058	0.106
786	ENSDARG00000111785	trappc2l	1	0.615498262	0.27731646	0.13	0.119
787	ENSDARG00000111939	atf4a	1	0.408445847	0.284885903	0.159	0.137
788	ENSDARG00000112931	ndufaf3	1	0.796879051	0.341884525	0.101	0.121
789	ENSDARG00000113599	hbbe1.1	1	0.032008185	0.301385149	0.174	0.098
790	ENSDARG00000115405	hbbe1.2	1	0.053298113	0.657686384	0.217	0.14
791	ENSDARG00000115701	crygm2d9	1	0.200203127	-0.897142548	0.058	0.103
792	ENSDARG00000116164	crygm2d8	1	0.856414923	-0.488313657	0.449	0.432
793	ENSDARG00000116491	h2afvb	1	0.003650783	0.417430391	0.493	0.361
794	ENSDARG00000116617	spaca4l	1	0.007044161	-0.757178853	0.029	0.143
