# Supplementary material for: Cell-type-specific responses to the microbiota across all tissues of the larval zebrafish
Source: Cell Rep. Author manuscript; Available in PMC 2023 Oct 23. (PMC10423310; doi:10.1016/j.celrep.2023.112095)
Supplement: MMC23 [file NIHMS1880944-supplement-MMC23.zip › DataS17/Figure6_PanelF_subcluster_GeneLists/subcluster25.tsv]

	gene	gene_NAME	p_val_adj	p_val	avg_logFC	pct.1	pct.2
1	ENSDARG00000025073	rpl18a	1.41E-45	6.41E-50	0.798974163	1	0.967
2	ENSDARG00000077291	rps2	6.33E-08	2.87E-12	0.395424385	0.977	0.991
3	ENSDARG00000009212	ppiaa	8.13E-08	3.69E-12	0.607259685	0.897	0.811
4	ENSDARG00000099380	rpl13	1.08E-07	4.87E-12	0.46021626	0.954	0.923
5	ENSDARG00000011405	rps9	4.62E-07	2.09E-11	0.414612889	0.954	0.958
6	ENSDARG00000003599	rpl3	1.77E-06	8.01E-11	0.422292639	0.966	0.941
7	ENSDARG00000025581	rpl10	2.61E-06	1.18E-10	0.373236793	0.977	0.945
8	ENSDARG00000100392	rps18	6.55E-06	2.97E-10	0.398389116	0.943	0.935
9	ENSDARG00000036629	rps14	6.87E-06	3.11E-10	0.439797169	0.931	0.922
10	ENSDARG00000021864	rplp1	7.15E-06	3.24E-10	0.396103361	0.989	0.987
11	ENSDARG00000029533	rpl18	8.38E-06	3.80E-10	0.368899412	0.966	0.956
12	ENSDARG00000029500	rpl34	1.26E-05	5.69E-10	0.388034514	0.943	0.92
13	ENSDARG00000019230	rpl7a	1.38E-05	6.25E-10	0.401245901	1	0.962
14	ENSDARG00000014690	rps4x	2.40E-05	1.09E-09	0.347325781	0.966	0.948
15	ENSDARG00000042905	rpl10a	3.91E-05	1.77E-09	0.376519794	0.954	0.936
16	ENSDARG00000030602	rps19	6.00E-05	2.72E-09	0.354420186	0.943	0.971
17	ENSDARG00000034291	rpl37	0.000100587	4.56E-09	0.379110241	0.954	0.937
18	ENSDARG00000036298	rps13	0.000117534	5.33E-09	0.382649109	0.92	0.912
19	ENSDARG00000092807	si:dkey-151g10.6	0.000167317	7.59E-09	0.31488888	1	0.997
20	ENSDARG00000011201	rplp2l	0.000179432	8.13E-09	0.430294007	0.931	0.906
21	ENSDARG00000099104	rpl24	0.000209422	9.49E-09	0.360293058	0.943	0.941
22	ENSDARG00000009285	rpl15	0.000266811	1.21E-08	0.352247373	0.977	0.956
23	ENSDARG00000099022	faua	0.000276614	1.25E-08	0.385652115	0.908	0.916
24	ENSDARG00000005791	rpl28	0.000370381	1.68E-08	0.354823581	0.931	0.917
25	ENSDARG00000014867	rpl8	0.000381279	1.73E-08	0.347107115	0.989	0.964
26	ENSDARG00000045487	rps16	0.000383269	1.74E-08	0.363485696	0.954	0.943
27	ENSDARG00000053457	rpl23	0.000413523	1.87E-08	0.341213903	0.977	0.961
28	ENSDARG00000103791	nme2b.1	0.000590392	2.68E-08	0.471389292	0.897	0.837
29	ENSDARG00000005513	naca	0.000599299	2.72E-08	0.3755564	0.897	0.904
30	ENSDARG00000007320	rpl7	0.000815214	3.70E-08	0.344133568	0.977	0.963
31	ENSDARG00000032725	rps27a	0.001227567	5.57E-08	0.303617819	0.954	0.941
32	ENSDARG00000037350	rpl9	0.001530228	6.94E-08	0.365149786	0.943	0.903
33	ENSDARG00000010160	rps15a	0.001582308	7.17E-08	0.351134339	0.977	0.962
34	ENSDARG00000036316	rpl39	0.003899969	1.77E-07	0.340415626	0.908	0.944
35	ENSDARG00000092693	tpt1	0.004614708	2.09E-07	0.302949561	1	0.954
36	ENSDARG00000036875	rps12	0.0057217	2.59E-07	0.303258134	1	0.972
37	ENSDARG00000015862	rpl5b	0.007730819	3.50E-07	0.418829816	0.851	0.789
38	ENSDARG00000058105	rpl36a	0.013124876	5.95E-07	0.372854864	0.966	0.927
39	ENSDARG00000006497	rtn1a	0.014844768	6.73E-07	-1.155794811	0.092	0.353
40	ENSDARG00000006691	rpl12	0.024174768	1.10E-06	0.373338069	0.908	0.905
41	ENSDARG00000042566	rps7	0.026041013	1.18E-06	0.31446399	0.977	0.965
42	ENSDARG00000035692	rps3a	0.02781768	1.26E-06	0.296074473	0.92	0.946
43	ENSDARG00000009106	serinc1	0.032960971	1.49E-06	-0.399719844	0.092	0.37
44	ENSDARG00000019181	rpsa	0.042189398	1.91E-06	0.300693338	0.966	0.96
45	ENSDARG00000104458	rnasekb	0.045769598	2.07E-06	-1.011849953	0.046	0.28
46	ENSDARG00000019881	bsg	0.054714413	2.48E-06	-0.607949077	0.241	0.526
47	ENSDARG00000100588	rpl36	0.057423068	2.60E-06	0.308323752	0.954	0.937
48	ENSDARG00000057556	rpl17	0.06324489	2.87E-06	0.297588036	0.908	0.907
49	ENSDARG00000055996	rps8a	0.065106193	2.95E-06	0.32973106	0.977	0.94
50	ENSDARG00000101406	rplp2	0.069446137	3.15E-06	0.262441174	0.943	0.928
51	ENSDARG00000104018	mtpn	0.074462582	3.38E-06	-0.63380279	0.011	0.218
52	ENSDARG00000039347	rps24	0.089030603	4.04E-06	0.352321297	0.92	0.932
53	ENSDARG00000053058	rps11	0.093725287	4.25E-06	0.287405597	0.943	0.91
54	ENSDARG00000056119	eef1g	0.100583915	4.56E-06	0.386455035	0.885	0.843
55	ENSDARG00000115271	RPL37A	0.148422759	6.73E-06	0.327651202	0.931	0.944
56	ENSDARG00000046157	RPS17	0.160684527	7.28E-06	0.354482815	0.897	0.883
57	ENSDARG00000088091	pfn1	0.166452135	7.55E-06	0.429404404	0.793	0.665
58	ENSDARG00000043848	sod1	0.171044065	7.75E-06	-0.471778747	0.138	0.388
59	ENSDARG00000035860	rps28	0.186357204	8.45E-06	0.292893641	0.885	0.885
60	ENSDARG00000088030	rpl35a	0.188640831	8.55E-06	0.285235499	0.931	0.908
61	ENSDARG00000070849	rps15	0.195375503	8.86E-06	0.274273865	0.966	0.942
62	ENSDARG00000053365	rpl31	0.200742885	9.10E-06	0.342462404	0.839	0.79
63	ENSDARG00000035871	rpl30	0.208396481	9.45E-06	0.307783942	0.897	0.925
64	ENSDARG00000010516	rpl21	0.222245323	1.01E-05	0.279878438	0.966	0.931
65	ENSDARG00000018334	rpl35	0.241762765	1.10E-05	0.343866601	0.908	0.936
66	ENSDARG00000019778	rps6	0.261591814	1.19E-05	0.29314877	0.885	0.949
67	ENSDARG00000013307	rpl19	0.262512956	1.19E-05	0.297117447	0.989	0.975
68	ENSDARG00000041623	mt2	0.27040934	1.23E-05	-1.337576801	0.046	0.26
69	ENSDARG00000035557	gabarapa	0.277284324	1.26E-05	-0.397976559	0.046	0.264
70	ENSDARG00000079391	mrpl42	0.370477916	1.68E-05	-0.514849337	0	0.178
71	ENSDARG00000043436	si:dkey-5n18.1	0.385360848	1.75E-05	0.53623263	0.126	0.037
72	ENSDARG00000007745	uqcrfs1	0.403606474	1.83E-05	-0.311172341	0.08	0.307
73	ENSDARG00000002271	zfand5b	0.49510582	2.24E-05	-0.421612693	0.046	0.255
74	ENSDARG00000027200	gabarapl2	0.566824208	2.57E-05	-0.392321723	0.08	0.303
75	ENSDARG00000028618	krt18b	0.570313549	2.59E-05	0.935008916	0.333	0.182
76	ENSDARG00000017891	tcp1	0.627451947	2.84E-05	-0.58334554	0.092	0.307
77	ENSDARG00000053291	pnrc2	0.753184101	3.41E-05	-0.405989953	0.483	0.713
78	ENSDARG00000102975	nsg2	0.9302832	4.22E-05	-0.941314395	0.046	0.236
79	ENSDARG00000000489	upf3b	1	0.686303418	0.278629169	0.115	0.107
80	ENSDARG00000000503	stx1b	1	0.010452685	-0.391120897	0.046	0.146
81	ENSDARG00000000853	dstyk	1	0.561594059	0.323803632	0.115	0.102
82	ENSDARG00000001889	tuba1a	1	0.003148109	-0.614447822	0.069	0.201
83	ENSDARG00000001994	stxbp1a	1	0.005584478	-0.408714402	0.011	0.103
84	ENSDARG00000002131	celf2	1	0.007447659	-0.380111067	0.069	0.186
85	ENSDARG00000002230	sypb	1	0.004687973	-0.531301807	0.011	0.106
86	ENSDARG00000002240	psmb6	1	0.003727909	-0.275680313	0.138	0.291
87	ENSDARG00000002949	ppp6c	1	0.209393409	0.262046912	0.103	0.167
88	ENSDARG00000003081	mybphb	1	0.590612325	0.279382592	0.138	0.127
89	ENSDARG00000003203	rhcga	1	0.082000906	-0.892204028	0.08	0.146
90	ENSDARG00000003207	mterf3	1	0.02084288	-0.62166205	0.034	0.113
91	ENSDARG00000003281	pik3ip1	1	0.003744494	-0.430470344	0.011	0.109
92	ENSDARG00000003373	commd2	1	0.004128997	-0.252761751	0.011	0.108
93	ENSDARG00000003655	tmem59l	1	0.015854483	-0.368990841	0.057	0.155
94	ENSDARG00000003705	prnprs3	1	0.003437015	-0.496151423	0.011	0.11
95	ENSDARG00000003808	aqp3a	1	0.038363763	0.641259743	0.184	0.12
96	ENSDARG00000003920	setb	1	0.00422873	-0.258034655	0.184	0.354
97	ENSDARG00000004060	bhlhe40	1	0.026912408	-0.250980433	0.184	0.308
98	ENSDARG00000004189	cbx1a	1	0.000551259	-0.502834422	0	0.121
99	ENSDARG00000004588	sox4a	1	0.001566489	-0.653098292	0.057	0.196
100	ENSDARG00000004621	gpm6ab	1	0.006123758	-0.636766309	0.195	0.335
101	ENSDARG00000004735	hnrnpub	1	0.01102536	-0.250237657	0.023	0.11
102	ENSDARG00000004930	lmo7a	1	0.001455064	-0.252739998	0	0.105
103	ENSDARG00000005172	dynll2b	1	0.219627098	0.258481693	0.069	0.117
104	ENSDARG00000005191	ahcy	1	0.030919709	-0.367040007	0.23	0.352
105	ENSDARG00000005423	pgam1a	1	0.090685892	-0.370441194	0.069	0.132
106	ENSDARG00000005481	nfkbiaa	1	0.393132613	0.369246354	0.184	0.162
107	ENSDARG00000005560	ywhah	1	0.00027061	-0.481837954	0.057	0.227
108	ENSDARG00000005945	sart1	1	0.000538816	-0.449921411	0	0.122
109	ENSDARG00000006235	brms1la	1	0.156509226	0.333548949	0.149	0.107
110	ENSDARG00000006242	ptp4a1	1	0.060537461	-0.283157826	0.184	0.277
111	ENSDARG00000006260	tuba8l4	1	0.013385914	-0.272001245	0.23	0.377
112	ENSDARG00000006316	rpl23a	1	6.72E-05	0.292678535	0.851	0.887
113	ENSDARG00000006370	atp6v1h	1	0.00199127	-0.491940468	0.069	0.203
114	ENSDARG00000006397	laptm4a	1	0.001887345	-0.27595609	0.069	0.211
115	ENSDARG00000006408	hmgb3b	1	0.001274137	-0.397555358	0.069	0.215
116	ENSDARG00000006427	fabp2	1	0.662834902	0.512560895	0.184	0.182
117	ENSDARG00000006487	anp32a	1	5.08E-05	-0.551073473	0.184	0.421
118	ENSDARG00000006588	zgc:111983	1	0.069008134	-0.830936612	0.069	0.132
119	ENSDARG00000006642	drg2	1	0.647362321	0.275593903	0.115	0.141
120	ENSDARG00000007098	itm2ba	1	0.852608468	0.255480315	0.31	0.366
121	ENSDARG00000007276	ela3l	1	0.434513923	-0.389076125	0.138	0.177
122	ENSDARG00000007438	ube2ib	1	0.003133315	-0.388947677	0.092	0.231
123	ENSDARG00000007697	fabp7a	1	0.53042547	-0.730137724	0.241	0.283
124	ENSDARG00000007708	nsa2	1	0.039646187	0.270128457	0.69	0.728
125	ENSDARG00000007818	palm1b	1	0.018904176	-0.303950267	0.046	0.135
126	ENSDARG00000008030	myl9b	1	0.551247448	0.356898491	0.138	0.122
127	ENSDARG00000008153	serinc5	1	0.034531567	-0.353306356	0.034	0.103
128	ENSDARG00000008310	ip6k2a	1	0.806956531	0.290563367	0.23	0.242
129	ENSDARG00000008363	mcl1b	1	0.772780112	0.273973933	0.264	0.308
130	ENSDARG00000008370	csnk1da	1	0.013087518	-0.252210984	0.069	0.177
131	ENSDARG00000008407	tspan7b	1	0.015989265	-0.300475286	0.08	0.19
132	ENSDARG00000008494	myl6	1	0.953539701	0.822134024	0.103	0.109
133	ENSDARG00000008720	lmo3	1	0.480734846	0.27392311	0.103	0.086
134	ENSDARG00000008735	atp6ap2	1	0.035921535	-0.411807231	0.184	0.289
135	ENSDARG00000008803	marcksb	1	0.011687485	-0.359627128	0.069	0.177
136	ENSDARG00000008867	rap1b	1	0.011836977	-0.310206151	0.046	0.142
137	ENSDARG00000009480	pdcl	1	0.01716034	-0.284391012	0.057	0.152
138	ENSDARG00000009544	cldnb	1	0.146874487	-0.358755252	0.103	0.158
139	ENSDARG00000009657	fgfr1op2	1	0.000839164	-0.32605426	0	0.114
140	ENSDARG00000009881	ier5	1	0.060463301	-0.302666648	0.161	0.253
141	ENSDARG00000009978	icn	1	0.491670513	0.359531601	0.437	0.457
142	ENSDARG00000010008	vim	1	0.281826998	0.345199752	0.299	0.269
143	ENSDARG00000010244	rpl22l1	1	0.086625263	0.370428809	0.563	0.578
144	ENSDARG00000011146	uqcrb	1	0.001000942	-0.321110925	0.184	0.383
145	ENSDARG00000011648	snrpd1	1	0.001121729	-0.346461372	0.023	0.151
146	ENSDARG00000011740	u2af2b	1	0.009874233	-0.310182253	0.046	0.145
147	ENSDARG00000011841	atp5l	1	0.380271503	0.39284417	0.483	0.519
148	ENSDARG00000011961	csrp2	1	0.86317913	0.360185313	0.092	0.104
149	ENSDARG00000012071	angptl1a	1	0.001238267	0.512625704	0.103	0.038
150	ENSDARG00000012138	sgce	1	0.008536248	-0.314233133	0.034	0.133
151	ENSDARG00000012144	emc7	1	0.000416775	-0.493478918	0.011	0.146
152	ENSDARG00000012553	rap1aa	1	0.005366935	-0.301430577	0.023	0.122
153	ENSDARG00000012684	atp2b1a	1	0.021207794	-0.405248133	0.034	0.115
154	ENSDARG00000012688	eif1b	1	0.001066443	-0.361482987	0.448	0.644
155	ENSDARG00000012777	nucks1b	1	0.021878766	-0.346700765	0.08	0.174
156	ENSDARG00000012944	myhz2	1	0.955643355	-0.297472802	0.333	0.355
157	ENSDARG00000012987	gpia	1	0.003910846	-0.269445934	0.046	0.167
158	ENSDARG00000013087	ndrg3a	1	0.003942071	-0.758505581	0.092	0.224
159	ENSDARG00000013333	ndufa10	1	0.002164826	-0.289848394	0.057	0.191
160	ENSDARG00000013430	bhmt	1	0.330280477	-0.349113894	0.379	0.427
161	ENSDARG00000013623	vdac2	1	0.012409576	-0.266375473	0.483	0.655
162	ENSDARG00000013655	tpd52l2b	1	0.008522527	-0.250788079	0.08	0.197
163	ENSDARG00000013732	vta1	1	0.003793239	-0.283001586	0.023	0.127
164	ENSDARG00000013863	fam133b	1	0.430227842	0.295826676	0.184	0.242
165	ENSDARG00000013931	eif3m	1	0.060618835	0.272139973	0.575	0.577
166	ENSDARG00000013963	mipb	1	0.024642471	-0.544118089	0.057	0.149
167	ENSDARG00000013966	psma6b	1	0.005019994	-0.282400846	0.092	0.226
168	ENSDARG00000013976	anxa13	1	0.039774333	-0.283841984	0.069	0.15
169	ENSDARG00000013979	ndfip1	1	0.004507865	-0.287836909	0.103	0.239
170	ENSDARG00000014053	olfm1b	1	0.005811885	-0.657526863	0.046	0.153
171	ENSDARG00000014171	bloc1s1	1	0.439551221	0.296016395	0.092	0.127
172	ENSDARG00000014196	myl1	1	0.232198575	-0.285325542	0.322	0.401
173	ENSDARG00000014230	dlst	1	0.343030529	0.336019623	0.172	0.242
174	ENSDARG00000014287	eno2	1	0.027575155	-0.347939451	0.034	0.109
175	ENSDARG00000014361	tmbim4	1	0.005441442	-0.267441956	0.08	0.21
176	ENSDARG00000014571	ctnnb1	1	0.002630339	-0.479231249	0.103	0.249
177	ENSDARG00000014746	rbfox1	1	0.049270239	-0.287498936	0.069	0.145
178	ENSDARG00000014817	ranbp1	1	0.867616108	0.276295376	0.218	0.237
179	ENSDARG00000015050	calm2b	1	0.140697621	-0.377578486	0.414	0.484
180	ENSDARG00000015111	ddx39ab	1	0.006835694	-0.344441951	0.057	0.168
181	ENSDARG00000015128	rpl27	1	0.000128803	0.277691615	0.885	0.908
182	ENSDARG00000015164	mknk2b	1	0.383822359	0.338831337	0.379	0.386
183	ENSDARG00000015201	pcmt	1	0.001754131	-0.30338671	0.023	0.142
184	ENSDARG00000015314	zc4h2	1	0.006440409	-0.62261039	0.103	0.224
185	ENSDARG00000015445	lim2.4	1	0.082921193	-0.449131635	0.253	0.351
186	ENSDARG00000015551	fth1a	1	0.013559464	-1.330762236	0.529	0.686
187	ENSDARG00000015757	tmem50a	1	0.000232792	-0.478702229	0.069	0.242
188	ENSDARG00000015851	pnn	1	0.277139638	0.293004346	0.126	0.181
189	ENSDARG00000015866	apoa2	1	0.366376109	-0.508335644	0.747	0.795
190	ENSDARG00000015930	rwdd1	1	0.159974309	0.265192798	0.126	0.205
191	ENSDARG00000016153	dag1	1	0.02909276	-0.403049215	0.034	0.105
192	ENSDARG00000016173	cct3	1	0.737604927	0.276480661	0.299	0.318
193	ENSDARG00000016280	eif1ad	1	0.645903976	0.33143824	0.161	0.155
194	ENSDARG00000016301	zgc:65894	1	0.030811777	-0.355908186	0.046	0.124
195	ENSDARG00000016443	eif3c	1	0.167261733	0.405172818	0.391	0.372
196	ENSDARG00000016623	si:ch211-195b13.1	1	0.401650746	0.264352121	0.103	0.082
197	ENSDARG00000016691	cd9b	1	0.041044643	-0.394984613	0.057	0.133
198	ENSDARG00000016721	sdha	1	0.26705727	0.26937617	0.115	0.174
199	ENSDARG00000016771	tfa	1	0.05592261	-0.669210561	0.057	0.127
200	ENSDARG00000016867	rnf128a	1	0.018078101	-0.282982704	0.034	0.115
201	ENSDARG00000016871	smarce1	1	0.000256839	-0.425911205	0.057	0.234
202	ENSDARG00000017314	CELA1 (1 of many)	1	0.596878783	-0.4225066	0.345	0.361
203	ENSDARG00000017624	krt4	1	0.812032758	-0.677530163	0.644	0.669
204	ENSDARG00000017673	nova2	1	0.031836312	-0.278430847	0.172	0.291
205	ENSDARG00000017741	g3bp1	1	0.003040804	-0.265563148	0.023	0.131
206	ENSDARG00000017772	mdh1aa	1	0.568255768	0.420229209	0.345	0.439
207	ENSDARG00000017843	srsf1b	1	0.043758109	-0.328979684	0.046	0.115
208	ENSDARG00000018146	gpx1a	1	0.03654315	-0.340499721	0.08	0.166
209	ENSDARG00000018404	krt18a.1	1	0.335722783	0.268083169	0.23	0.199
210	ENSDARG00000018425	ddx61	1	0.002317176	-0.296436876	0.046	0.172
211	ENSDARG00000018461	zgc:56095	1	0.025638688	-0.290673049	0.046	0.128
212	ENSDARG00000018478	agxtb	1	0.230925056	-0.289399617	0.08	0.125
213	ENSDARG00000018562	cope	1	0.037267787	-0.263871741	0.115	0.212
214	ENSDARG00000018618	cpsf6	1	9.60E-05	-0.599863051	0.011	0.168
215	ENSDARG00000018985	castor2	1	0.000535853	-0.354477072	0.023	0.165
216	ENSDARG00000019062	arpc5b	1	0.229708803	0.270141573	0.057	0.101
217	ENSDARG00000019098	cd82a	1	0.046514055	-0.331635327	0.046	0.115
218	ENSDARG00000019302	mid1ip1b	1	0.010248178	-0.342383497	0.046	0.147
219	ENSDARG00000019360	sec23b	1	0.04590253	-0.267372724	0.046	0.114
220	ENSDARG00000019362	ptbp1a	1	0.372482959	0.30510083	0.103	0.082
221	ENSDARG00000019644	ldhba	1	0.003411822	-0.259906601	0.287	0.478
222	ENSDARG00000019702	aldocb	1	0.001103502	-0.724210478	0.103	0.26
223	ENSDARG00000019856	atp1a1b	1	0.083409462	-0.790546018	0.046	0.102
224	ENSDARG00000019941	sgta	1	0.000943353	-0.370389775	0.046	0.188
225	ENSDARG00000020007	col1a2	1	0.189772729	0.35850535	0.184	0.139
226	ENSDARG00000020133	jdp2b	1	0.032109673	-0.340254131	0.046	0.122
227	ENSDARG00000020197	rpl5a	1	0.000274283	0.36754275	0.782	0.749
228	ENSDARG00000020504	h3f3b.1	1	0.00605768	-0.336807901	0.276	0.443
229	ENSDARG00000020609	snap25a	1	0.000611219	-0.704846835	0.046	0.198
230	ENSDARG00000020708	mdkb	1	0.002115674	-0.894182481	0.184	0.35
231	ENSDARG00000021113	ptmaa	1	0.11447114	-0.402139639	0.586	0.656
232	ENSDARG00000021143	rtn1b	1	0.130266486	-0.269642385	0.149	0.223
233	ENSDARG00000021252	cct6a	1	0.681688352	0.306427433	0.276	0.337
234	ENSDARG00000021339	cpa5	1	0.757237381	-0.354653915	0.115	0.13
235	ENSDARG00000021366	fbp1a	1	0.911431335	0.330976683	0.184	0.193
236	ENSDARG00000021582	dynlrb1	1	0.013206026	-0.369075684	0.126	0.241
237	ENSDARG00000021753	ccdc25	1	0.60905394	0.378701406	0.092	0.117
238	ENSDARG00000021811	calm3a	1	0.014207404	-0.637344383	0.356	0.488
239	ENSDARG00000021984	ndufa2	1	0.00618466	-0.299675091	0.069	0.187
240	ENSDARG00000022129	rbm4.3	1	0.000155164	-0.398289017	0.092	0.287
241	ENSDARG00000022176	IGLON5	1	0.163637544	-0.267882182	0.057	0.104
242	ENSDARG00000022315	atp6v1g1	1	0.000736844	-0.332748447	0.092	0.258
243	ENSDARG00000023151	ucp1	1	0.027886765	-0.545926292	0.092	0.19
244	ENSDARG00000023174	fez1	1	0.001639543	-0.622147722	0.023	0.141
245	ENSDARG00000023298	rps27.1	1	9.13E-05	0.317855415	0.943	0.941
246	ENSDARG00000023323	ywhaqb	1	0.048843398	-0.284077091	0.161	0.257
247	ENSDARG00000023967	atp6v1c1a	1	0.012371287	-0.310936491	0.034	0.125
248	ENSDARG00000024746	hsp90aa1.2	1	0.007127564	-0.450886996	0.08	0.203
249	ENSDARG00000025147	cd63	1	0.374861193	-0.279520833	0.333	0.403
250	ENSDARG00000025254	s100a10b	1	0.377334742	0.471222274	0.299	0.291
251	ENSDARG00000025348	igfbp5b	1	0.485942256	-0.298425891	0.092	0.118
252	ENSDARG00000025350	prdx2	1	0.797676417	-0.558100613	0.529	0.577
253	ENSDARG00000025428	socs3a	1	0.236903149	0.517833878	0.218	0.184
254	ENSDARG00000025566	slc25a3b	1	0.010689575	-0.260071129	0.414	0.589
255	ENSDARG00000025693	tmem9b	1	0.014360477	-0.340049723	0.057	0.153
256	ENSDARG00000025855	camk2n1a	1	0.017102587	-0.538287066	0.057	0.15
257	ENSDARG00000026068	trappc5	1	0.007446412	-0.355288603	0.023	0.115
258	ENSDARG00000026655	tspo	1	0.001013659	-0.360158184	0.069	0.226
259	ENSDARG00000026712	rab5c	1	0.376607289	0.38251255	0.149	0.208
260	ENSDARG00000026726	anxa1a	1	0.94471311	-0.354678702	0.356	0.353
261	ENSDARG00000026801	stau2	1	9.64E-05	-0.55868477	0.08	0.27
262	ENSDARG00000026845	rhoaa	1	0.036949555	-0.262585093	0.149	0.256
263	ENSDARG00000026865	fam107b	1	0.03732997	-0.373900167	0.034	0.101
264	ENSDARG00000027088	ptgdsb.1	1	0.029317639	-0.98808025	0.241	0.364
265	ENSDARG00000027355	slc25a4	1	0.159641127	0.309851593	0.195	0.147
266	ENSDARG00000027740	adcyap1b	1	0.026199928	-0.818096946	0.046	0.126
267	ENSDARG00000028067	bnip3lb	1	0.000790458	-0.423896685	0.023	0.155
268	ENSDARG00000028119	sumo3a	1	0.001985668	-0.296273481	0.149	0.319
269	ENSDARG00000028517	hbp1	1	0.594759676	0.333560689	0.138	0.127
270	ENSDARG00000028889	ndufb10	1	0.000517237	-0.254735806	0.138	0.332
271	ENSDARG00000029069	tnni2a.4	1	0.833121906	-0.292117271	0.759	0.841
272	ENSDARG00000029150	hsp90ab1	1	0.00027383	0.253632335	0.931	0.901
273	ENSDARG00000029995	tnni2b.2	1	0.191583442	-0.431525233	0.08	0.128
274	ENSDARG00000030038	grcc10	1	0.003210429	-0.272293224	0.011	0.113
275	ENSDARG00000030106	stmn4	1	0.089598457	-0.274793672	0.057	0.119
276	ENSDARG00000030213	sap30l	1	0.003137831	-0.263381654	0.103	0.249
277	ENSDARG00000030270	tnnt3a	1	0.017579261	-0.493371811	0.034	0.115
278	ENSDARG00000030349	cryba2a	1	0.217727561	-0.369490185	0.299	0.396
279	ENSDARG00000030408	rps26l	1	0.000137987	0.324766753	0.897	0.861
280	ENSDARG00000030440	rsrp1	1	0.001366424	-0.433582642	0.149	0.312
281	ENSDARG00000030441	ppa1b	1	0.004512647	-0.405596875	0.057	0.175
282	ENSDARG00000030614	syt1a	1	0.133501764	-0.40924319	0.069	0.121
283	ENSDARG00000030694	atp6v1e1b	1	0.011955125	-0.325121646	0.126	0.253
284	ENSDARG00000030716	ing4	1	0.029207329	-0.307779601	0.08	0.17
285	ENSDARG00000031343	rab6bb	1	0.016394289	-0.457443805	0.034	0.116
286	ENSDARG00000031427	calm2a	1	0.000605303	-0.580383247	0.138	0.316
287	ENSDARG00000031511	psmb2	1	0.478548498	0.258783688	0.207	0.268
288	ENSDARG00000031681	atp6v0b	1	0.005102926	-0.301796569	0.034	0.142
289	ENSDARG00000031720	clstn1	1	0.01317293	-0.263839802	0.034	0.126
290	ENSDARG00000031929	stard14	1	0.095807702	-0.278598329	0.046	0.101
291	ENSDARG00000031981	pcbd1	1	0.535867639	0.284026601	0.126	0.111
292	ENSDARG00000032317	tox	1	0.084444428	-0.295370293	0.046	0.103
293	ENSDARG00000032614	msi2b	1	0.009440801	-0.547713876	0.023	0.109
294	ENSDARG00000032630	neb	1	0.235178306	-0.335847687	0.069	0.107
295	ENSDARG00000032970	cox4i1	1	0.001494524	-0.282733665	0.356	0.55
296	ENSDARG00000033234	stmn2a	1	0.019403633	-0.413101423	0.034	0.116
297	ENSDARG00000033307	igf2b	1	0.028075874	0.540583916	0.126	0.07
298	ENSDARG00000033382	grifin	1	0.019425265	-0.535011278	0.046	0.135
299	ENSDARG00000033466	tagln2	1	0.033493667	0.588446166	0.207	0.136
300	ENSDARG00000033539	paics	1	0.531010326	0.67100073	0.103	0.088
301	ENSDARG00000033614	rasgef1ba	1	0.031617209	-0.272401314	0.115	0.215
302	ENSDARG00000033655	stmn1b	1	0.006326178	-0.761607294	0.287	0.432
303	ENSDARG00000034616	mlf2	1	0.001470949	-0.445736508	0.057	0.192
304	ENSDARG00000034897	rps10	1	0.000292259	0.28551549	0.885	0.909
305	ENSDARG00000035136	selenow1	1	0.002013229	-0.478512708	0.241	0.407
306	ENSDARG00000035325	srsf7a	1	0.655478023	0.266926316	0.218	0.219
307	ENSDARG00000035458	atp2a1l	1	0.053956573	-0.352580014	0.172	0.27
308	ENSDARG00000035519	histh1l	1	0.105997643	-0.401263858	0.632	0.741
309	ENSDARG00000035798	gngt1	1	0.036736378	0.516801338	0.115	0.062
310	ENSDARG00000035809	col1a1b	1	0.58334996	0.259652754	0.115	0.101
311	ENSDARG00000035810	rgcc	1	0.476183696	0.31666031	0.218	0.206
312	ENSDARG00000035890	fuca1.1	1	0.059429458	-0.303831515	0.092	0.168
313	ENSDARG00000036040	atg13	1	0.009812517	-0.286622323	0.057	0.162
314	ENSDARG00000036329	ndufa1	1	0.000546351	-0.395641701	0.092	0.266
315	ENSDARG00000036394	pop7	1	0.004385443	-0.340986767	0.011	0.107
316	ENSDARG00000036456	anxa4	1	0.086198928	0.338358467	0.287	0.228
317	ENSDARG00000036577	atp6v0cb	1	6.62E-05	-0.954408905	0.069	0.264
318	ENSDARG00000036588	mhc1zba	1	0.008922315	-0.407822576	0.092	0.205
319	ENSDARG00000036675	hnrnpa1b	1	0.006250233	-0.256342168	0.092	0.226
320	ENSDARG00000036832	cyt1l	1	0.592285551	-0.824428245	0.287	0.318
321	ENSDARG00000037071	rps26	1	4.60E-05	0.371894764	0.782	0.792
322	ENSDARG00000037116	cxcl12a	1	0.655094793	0.267882207	0.115	0.106
323	ENSDARG00000037259	ndufb6	1	0.000145001	-0.384690303	0.046	0.224
324	ENSDARG00000037284	ptges3a	1	0.003338205	-0.364722824	0.069	0.199
325	ENSDARG00000037361	kdelr2b	1	0.008897277	-0.283292485	0.023	0.112
326	ENSDARG00000037392	med19a	1	0.012295453	-0.260984006	0.034	0.125
327	ENSDARG00000037402	lim2.3	1	0.172131624	-0.505902505	0.08	0.133
328	ENSDARG00000037559	uba1	1	0.039687917	-0.270273826	0.057	0.134
329	ENSDARG00000037870	actb2	1	5.18E-05	0.422245678	0.966	0.915
330	ENSDARG00000037962	psmb7	1	0.015120921	-0.252172807	0.161	0.291
331	ENSDARG00000037965	srrm2	1	0.007976878	-0.279425828	0.046	0.151
332	ENSDARG00000037980	elob	1	0.001939948	-0.256602591	0.092	0.244
333	ENSDARG00000037997	tubb5	1	0.152738209	-0.760571803	0.08	0.13
334	ENSDARG00000038030	rbx1	1	0.002019261	-0.281076334	0.172	0.346
335	ENSDARG00000038095	socs1a	1	0.193972687	0.76392477	0.115	0.08
336	ENSDARG00000038153	lgals2b	1	0.812231061	0.313433533	0.195	0.222
337	ENSDARG00000038378	sagb	1	0.099442001	0.423001414	0.103	0.062
338	ENSDARG00000038432	actr10	1	0.017221123	-0.25572973	0.023	0.101
339	ENSDARG00000038439	fabp10a	1	0.182695718	-0.376292917	0.609	0.607
340	ENSDARG00000038524	pik3r1	1	0.033846036	-0.265859072	0.034	0.105
341	ENSDARG00000038576	ube2d1b	1	0.000428664	-0.425205695	0.046	0.202
342	ENSDARG00000038577	cox6c	1	0.000321904	-0.274515055	0.195	0.407
343	ENSDARG00000038835	ppid	1	0.005842606	-0.280047364	0.023	0.121
344	ENSDARG00000038901	tmem256	1	0.483620236	0.389250369	0.138	0.124
345	ENSDARG00000039005	trappc1	1	0.00015208	-0.49117184	0.023	0.181
346	ENSDARG00000039150	lgmn	1	0.000829117	-0.546195575	0.057	0.206
347	ENSDARG00000039338	gadd45gip1	1	0.016487094	-0.280697525	0.034	0.118
348	ENSDARG00000039493	naa20	1	0.000603812	-0.362032531	0.057	0.212
349	ENSDARG00000039543	mrps6	1	0.00257697	-0.302292821	0.011	0.116
350	ENSDARG00000039730	zgc:112160	1	0.970997351	-0.513938729	0.161	0.163
351	ENSDARG00000040072	scpep1	1	0.927100453	0.36102195	0.103	0.108
352	ENSDARG00000040076	pycard	1	0.048589544	-0.270641135	0.069	0.142
353	ENSDARG00000040287	ywhabl	1	0.000719279	-0.38100859	0.172	0.375
354	ENSDARG00000040291	cadm4	1	0.000961253	-0.578263687	0.011	0.132
355	ENSDARG00000040439	rsl24d1	1	0.005353802	0.320294368	0.701	0.754
356	ENSDARG00000040971	zgc:92606	1	0.004870003	-0.332041192	0.207	0.368
357	ENSDARG00000041051	mid1ip1a	1	0.08643665	-0.685478082	0.08	0.143
358	ENSDARG00000041232	rps29	1	0.001901774	0.265170204	0.828	0.848
359	ENSDARG00000041314	ndufb9	1	0.506497562	0.25440871	0.264	0.34
360	ENSDARG00000041363	dctn3	1	0.333151765	0.260150482	0.149	0.203
361	ENSDARG00000041570	mrpl39	1	0.287731324	0.410336786	0.103	0.078
362	ENSDARG00000041607	eif4ebp3l	1	0.487264251	0.353487693	0.368	0.376
363	ENSDARG00000041619	rack1	1	7.22E-05	0.2880151	0.92	0.91
364	ENSDARG00000041811	rps25	1	9.87E-05	0.299825495	0.92	0.878
365	ENSDARG00000041875	ube2v1	1	0.000261006	-0.393714152	0.103	0.298
366	ENSDARG00000041974	brk1	1	0.0041853	-0.302206175	0.115	0.26
367	ENSDARG00000042319	cdca4	1	0.033601492	-0.270080813	0.046	0.122
368	ENSDARG00000042533	gstm.1	1	0.512916878	0.361803514	0.161	0.146
369	ENSDARG00000042823	spcs2	1	0.013098505	-0.257813372	0.046	0.142
370	ENSDARG00000042874	phlda2	1	0.529231066	0.298138791	0.08	0.107
371	ENSDARG00000042948	dnajc5aa	1	0.006163275	-0.400938623	0.023	0.121
372	ENSDARG00000042977	nfil3	1	0.138310529	-0.251527213	0.057	0.106
373	ENSDARG00000042993	prss1	1	0.161535435	-0.576438106	0.425	0.392
374	ENSDARG00000043102	lxn	1	0.883087737	0.317603089	0.264	0.31
375	ENSDARG00000043128	cldne	1	0.147016184	-0.356830424	0.057	0.106
376	ENSDARG00000043313	ank2b	1	0.102133536	-0.295784104	0.057	0.114
377	ENSDARG00000043457	gapdh	1	0.056514033	-0.439645086	0.356	0.497
378	ENSDARG00000043484	ube2d2	1	0.000471876	-0.281319134	0.08	0.254
379	ENSDARG00000043509	rpl11	1	0.000302579	0.268194462	0.954	0.975
380	ENSDARG00000043531	jun	1	0.42431	0.344669503	0.23	0.301
381	ENSDARG00000044001	lgals3b	1	0.469858339	0.354170782	0.218	0.208
382	ENSDARG00000044092	atp5if1b	1	0.001611016	-0.259028353	0.287	0.473
383	ENSDARG00000044521	eef1b2	1	0.000109869	0.378663818	0.862	0.797
384	ENSDARG00000045143	hbbe2	1	0.008672433	-1.842509449	0.046	0.144
385	ENSDARG00000045180	acta2	1	0.032114566	0.78759473	0.115	0.061
386	ENSDARG00000045296	cops9	1	0.001253352	-0.297755082	0.069	0.218
387	ENSDARG00000045352	cst14a.2	1	0.93367685	0.272262568	0.241	0.271
388	ENSDARG00000045359	elocb	1	0.001006467	-0.424725367	0.126	0.298
389	ENSDARG00000045373	pabpn1	1	0.001760031	-0.348752053	0.126	0.286
390	ENSDARG00000045542	lamtor4	1	0.003247583	-0.295108616	0.046	0.167
391	ENSDARG00000045639	elavl4	1	0.00082482	-1.119374302	0.069	0.212
392	ENSDARG00000045695	myca	1	0.011945445	-0.355562686	0.023	0.107
393	ENSDARG00000045835	si:dkey-14d8.6	1	0.0232996	-0.378169734	0.195	0.116
394	ENSDARG00000045847	si:ch211-214j24.10	1	0.308719048	0.263736313	0.103	0.152
395	ENSDARG00000045877	ube2nb	1	6.38E-05	-0.512781316	0	0.157
396	ENSDARG00000045898	si:ch211-152c2.3	1	0.003598467	-0.730340864	0.011	0.108
397	ENSDARG00000045913	mrps10	1	0.000385036	-0.38794959	0.011	0.146
398	ENSDARG00000045914	si:ch211-51e12.7	1	7.64E-05	-0.603553229	0	0.154
399	ENSDARG00000045947	hrc	1	0.011790554	-0.634634367	0.046	0.136
400	ENSDARG00000046030	zgc:110339	1	0.618084692	0.93017447	0.149	0.186
401	ENSDARG00000051875	islr2	1	0.016578079	-0.491707221	0.034	0.121
402	ENSDARG00000052371	higd2a	1	0.001286598	-0.257162277	0.034	0.166
403	ENSDARG00000052649	ube2ia	1	0.001267679	-0.301742454	0.034	0.169
404	ENSDARG00000052695	nr2f1a	1	0.750533992	0.278470586	0.115	0.108
405	ENSDARG00000052746	grinab	1	0.001153929	-0.358203571	0.023	0.15
406	ENSDARG00000053047	eif2s2	1	0.011164144	-0.253985563	0.218	0.384
407	ENSDARG00000053129	carhsp1	1	0.006202853	-0.25246162	0.057	0.174
408	ENSDARG00000053130	pcp4a	1	0.097743027	-0.333220608	0.046	0.102
409	ENSDARG00000053358	basp1	1	0.008954424	-0.71526494	0.046	0.14
410	ENSDARG00000053485	aldh6a1	1	0.010567064	-0.323369747	0.184	0.326
411	ENSDARG00000053973	fetub	1	0.200939698	-0.631509675	0.184	0.247
412	ENSDARG00000054058	h1fx	1	0.281106567	-0.298585176	0.31	0.387
413	ENSDARG00000054191	pgk1	1	0.00345089	-0.291498686	0.057	0.184
414	ENSDARG00000054290	acin1a	1	0.010266089	-0.280621523	0.149	0.288
415	ENSDARG00000054442	cbx1b	1	0.011349663	-0.326231568	0.046	0.147
416	ENSDARG00000054578	arl6ip1	1	0.001906771	-0.317059259	0.207	0.395
417	ENSDARG00000054696	psmb4	1	0.000117021	-0.406059642	0.08	0.276
418	ENSDARG00000054793	emc10	1	0.000162578	-0.59489922	0.034	0.196
419	ENSDARG00000054818	rpl32	1	8.40E-05	0.296104082	0.862	0.897
420	ENSDARG00000054911	tmsb	1	0.003288142	-0.550105543	0.034	0.149
421	ENSDARG00000054942	lgals2a	1	0.002904046	0.783105293	0.172	0.087
422	ENSDARG00000055115	dtnbp1a	1	0.025742427	-0.260044545	0.034	0.11
423	ENSDARG00000055192	zgc:136930	1	0.867992909	0.315599909	0.356	0.417
424	ENSDARG00000055216	tuba1c	1	0.000703911	-0.75762938	0.207	0.392
425	ENSDARG00000055283	id2a	1	0.000840025	-0.786063142	0.115	0.28
426	ENSDARG00000055455	gpm6aa	1	0.002247154	-0.449273801	0.218	0.395
427	ENSDARG00000055504	si:ch211-212k18.7	1	0.042267752	-0.288611991	0.057	0.132
428	ENSDARG00000055514	icn2	1	0.010173651	-1.016111721	0.115	0.235
429	ENSDARG00000055708	timm8b	1	0.001081844	-0.294685286	0.023	0.152
430	ENSDARG00000055868	rsl1d1	1	0.002424393	0.62133164	0.402	0.309
431	ENSDARG00000055874	cpe	1	0.001764835	-0.509437396	0.023	0.144
432	ENSDARG00000056008	atp5mc1	1	0.000377007	-0.491747039	0.103	0.285
433	ENSDARG00000056090	capza1b	1	0.002607283	-0.251715132	0.126	0.288
434	ENSDARG00000056532	serinc2	1	0.523414658	0.275553473	0.149	0.134
435	ENSDARG00000056722	cd99l2	1	0.015228122	-0.329201112	0.023	0.104
436	ENSDARG00000056740	tmeff1b	1	0.007876529	-0.515587866	0.069	0.182
437	ENSDARG00000056744	ela2	1	0.695649343	-0.546378977	0.218	0.21
438	ENSDARG00000056765	ela2l	1	0.063836969	-0.281260239	0.31	0.246
439	ENSDARG00000056856	tax1bp1b	1	0.005677308	-0.311143297	0.069	0.188
440	ENSDARG00000056877	vamp2	1	0.160716889	-0.39061822	0.103	0.155
441	ENSDARG00000056929	kdm6bb	1	0.013095828	-0.38506858	0.034	0.122
442	ENSDARG00000057013	cadm3	1	0.004510481	-0.42475847	0.011	0.107
443	ENSDARG00000057026	ran	1	0.030179016	0.28086572	0.632	0.622
444	ENSDARG00000057414	phb	1	0.002588648	-0.277360647	0.023	0.136
445	ENSDARG00000057437	apodb	1	0.032791668	-0.287294053	0.034	0.106
446	ENSDARG00000057460	crygm2d13	1	0.551683621	-0.309707227	0.414	0.473
447	ENSDARG00000057676	golga7	1	0.006445707	-0.329384369	0.103	0.228
448	ENSDARG00000057698	ctsd	1	0.010241393	-0.428214935	0.218	0.379
449	ENSDARG00000057890	si:dkey-33c12.4	1	0.009501843	-0.332244284	0.069	0.176
450	ENSDARG00000057913	syt11a	1	0.001784953	-0.761265179	0.057	0.187
451	ENSDARG00000058117	snap25b	1	0.001728882	-0.667578313	0.046	0.175
452	ENSDARG00000058128	msna	1	0.621725619	0.272264711	0.172	0.159
453	ENSDARG00000058179	ackr3b	1	0.12131278	0.285625948	0.103	0.064
454	ENSDARG00000058349	polr2l	1	0.000418806	-0.362212251	0	0.126
455	ENSDARG00000058454	dynll1	1	0.000577894	-0.542236394	0.218	0.411
456	ENSDARG00000059057	atpv0e2	1	0.001461529	-0.384459018	0.069	0.223
457	ENSDARG00000059070	gars	1	0.140547573	0.292649499	0.08	0.142
458	ENSDARG00000059177	tax1bp3	1	0.474960228	0.268687188	0.115	0.098
459	ENSDARG00000059601	map1aa	1	0.00121517	-0.695385516	0.011	0.129
460	ENSDARG00000060350	apoda.2	1	0.779751743	-0.554313502	0.184	0.179
461	ENSDARG00000060457	pmp22b	1	0.024100805	0.684342974	0.241	0.166
462	ENSDARG00000060697	kmt2bb	1	0.032366427	-0.302511286	0.08	0.169
463	ENSDARG00000061490	u2surp	1	0.004308766	-0.37769701	0.069	0.193
464	ENSDARG00000061647	nrxn1a	1	0.005600107	-0.515603481	0.011	0.103
465	ENSDARG00000063095	ctsf	1	0.005004343	-0.275069317	0.138	0.283
466	ENSDARG00000063914	mt-nd3	1	0.004550407	-0.333829992	0.218	0.397
467	ENSDARG00000067990	myhz1.1	1	0.368113226	-0.387781911	0.655	0.659
468	ENSDARG00000067995	myhz1.2	1	0.252955977	-0.495513358	0.195	0.26
469	ENSDARG00000067997	myhz1.3	1	0.064856731	-0.289308094	0.138	0.228
470	ENSDARG00000068265	tomm5	1	0.332519275	0.282219672	0.23	0.31
471	ENSDARG00000068436	h3f3b.1	1	0.001982484	-0.286669541	0.253	0.451
472	ENSDARG00000068680	ctrl	1	0.717207967	-0.422812306	0.161	0.15
473	ENSDARG00000068708	ifrd1	1	0.00130277	-0.421560352	0.057	0.197
474	ENSDARG00000068822	purba	1	0.00163211	-0.511432617	0.046	0.173
475	ENSDARG00000068940	atp5meb	1	0.006268157	-0.28323868	0.31	0.487
476	ENSDARG00000068974	lim2.1	1	0.272371923	-0.619452563	0.069	0.105
477	ENSDARG00000068995	h2afx1	1	0.014735893	-0.310837033	0.414	0.588
478	ENSDARG00000069100	aldh9a1a.1	1	0.049214848	0.463599923	0.483	0.456
479	ENSDARG00000069360	ppp3r1b	1	0.019819649	-0.357998533	0.069	0.162
480	ENSDARG00000069425	hsbp1a	1	0.025350427	-0.296286856	0.034	0.112
481	ENSDARG00000069461	rnaseka	1	0.024526135	-0.263380759	0.057	0.145
482	ENSDARG00000069817	crygm2d8	1	0.153128553	-0.873309962	0.069	0.117
483	ENSDARG00000069846	zgc:162944	1	0.000116745	-0.423586809	0.011	0.166
484	ENSDARG00000069940	ppap2d	1	0.574503969	-0.30183401	0.092	0.109
485	ENSDARG00000069981	cspg5a	1	0.000827826	-0.841815189	0.011	0.133
486	ENSDARG00000070161	vamp3	1	0.36783389	0.313640197	0.172	0.236
487	ENSDARG00000070266	spock3	1	0.00275291	-0.564874133	0.023	0.135
488	ENSDARG00000070435	vapb	1	0.006563047	-0.291666461	0.046	0.153
489	ENSDARG00000070721	vdrb	1	0.372784808	0.289100848	0.161	0.223
490	ENSDARG00000070723	ndufa9a	1	0.00025382	-0.419498994	0.046	0.21
491	ENSDARG00000070834	taf13	1	0.002273561	-0.325436049	0.046	0.172
492	ENSDARG00000070835	tnnc2	1	0.616856645	-0.262599376	0.379	0.426
493	ENSDARG00000070873	ccl25b	1	0.157114804	0.899618202	0.126	0.087
494	ENSDARG00000070922	cnbpb	1	0.002388289	-0.314203347	0.345	0.551
495	ENSDARG00000070959	si:ch211-288g17.3	1	0.04128838	-0.31792479	0.126	0.223
496	ENSDARG00000071026	mllt11	1	0.003715348	-0.436006061	0.057	0.18
497	ENSDARG00000071353	MGARP	1	0.004982621	-0.279996989	0.011	0.105
498	ENSDARG00000071426	lrrc59	1	0.02706298	-0.302611491	0.034	0.108
499	ENSDARG00000071468	mrpl54	1	0.032071229	-0.305677823	0.046	0.121
500	ENSDARG00000071573	lsm5	1	0.004562057	-0.268969557	0.034	0.143
501	ENSDARG00000071626	ptgdsb.2	1	0.019485277	-1.246672428	0.092	0.187
502	ENSDARG00000071658	ywhag2	1	0.05422121	-0.333514753	0.115	0.199
503	ENSDARG00000071691	uqcrc2b	1	0.000645742	-0.390563575	0.023	0.158
504	ENSDARG00000071878	trmt112	1	0.007372499	-0.261583589	0.046	0.152
505	ENSDARG00000073742	prss59.2	1	0.976258094	-0.69837403	0.368	0.41
506	ENSDARG00000073750	crygm2d18	1	0.317222699	-0.274026192	0.126	0.171
507	ENSDARG00000074057	calm3b	1	0.000506688	-0.52272129	0.161	0.35
508	ENSDARG00000074242	serbp1a	1	0.116911647	0.266509371	0.632	0.708
509	ENSDARG00000074552	ndufs7	1	0.001118894	-0.308557147	0.103	0.268
510	ENSDARG00000074848	smim7	1	0.008913565	-0.288636317	0.023	0.112
511	ENSDARG00000074869	si:ch1073-291c23.2	1	0.13681114	0.407235932	0.172	0.126
512	ENSDARG00000075536	cpne1	1	0.786730498	0.339820931	0.115	0.135
513	ENSDARG00000075542	zfhx4	1	0.11350402	-0.373467925	0.057	0.111
514	ENSDARG00000075709	ndufb3	1	0.002225263	-0.271565377	0.103	0.256
515	ENSDARG00000075758	ywhabb	1	0.000274335	-0.420939315	0.149	0.353
516	ENSDARG00000075831	slc7a8a	1	0.516236094	0.320518695	0.149	0.134
517	ENSDARG00000075989	arpc2	1	0.427850049	0.379811693	0.241	0.314
518	ENSDARG00000076223	SERP1	1	0.587623925	0.296043302	0.391	0.433
519	ENSDARG00000076283	snrpd3l	1	0.000979059	-0.305640232	0.023	0.153
520	ENSDARG00000076290	calr	1	0.006359248	-0.527192055	0.023	0.118
521	ENSDARG00000077264	wdr43	1	0.925211943	0.261433916	0.172	0.182
522	ENSDARG00000077383	anxa11a	1	0.533516535	0.256396191	0.138	0.177
523	ENSDARG00000077405	psip1b	1	0.004064404	-0.295122051	0.023	0.128
524	ENSDARG00000077717	rpl29	1	0.007821457	0.302827337	0.747	0.766
525	ENSDARG00000078113	atp5mea	1	0.745719512	0.272192614	0.172	0.204
526	ENSDARG00000078659	tmem176	1	0.02231427	0.540889336	0.218	0.141
527	ENSDARG00000079274	prss59.1	1	0.306754176	-0.510185199	0.287	0.258
528	ENSDARG00000079305	hbae3	1	0.004725782	-2.365544213	0.08	0.201
529	ENSDARG00000079745	si:ch211-166a6.5	1	0.863387435	0.250288004	0.103	0.115
530	ENSDARG00000080010	adh5	1	0.990721425	0.294256244	0.287	0.322
531	ENSDARG00000086288	scg3	1	0.03483321	-0.429864223	0.034	0.104
532	ENSDARG00000087164	crygm2d4	1	0.132805159	-0.342272287	0.172	0.256
533	ENSDARG00000087243	zgc:100918	1	0.004654888	-0.370186378	0.023	0.122
534	ENSDARG00000087301	crygm2d14	1	0.305390102	-0.491589321	0.069	0.103
535	ENSDARG00000087324	crygm2d1	1	0.502128454	-0.331579329	0.598	0.685
536	ENSDARG00000087390	hbbe1.3	1	0.201559819	-2.566680943	0.195	0.251
537	ENSDARG00000087640	nsfl1c	1	0.017959532	-0.280020475	0.034	0.117
538	ENSDARG00000088330	hbae1.1	1	0.007151746	-1.849401894	0.034	0.131
539	ENSDARG00000088823	crygm2d3	1	0.413651539	-0.394419092	0.379	0.436
540	ENSDARG00000089124	hbae1.3	1	0.013761016	-1.576292648	0.034	0.12
541	ENSDARG00000089475	hbae1.1	1	0.037898561	-1.32363146	0.046	0.116
542	ENSDARG00000089877	si:dkeyp-75h12.5	1	0.075358934	-0.383365498	0.126	0.201
543	ENSDARG00000089976	spcs3	1	0.177235191	0.253429876	0.103	0.169
544	ENSDARG00000090228	gsta.1	1	0.784676924	0.280032713	0.172	0.201
545	ENSDARG00000090286	serpina1	1	0.011697151	-0.871450886	0.046	0.142
546	ENSDARG00000090428	ctrb1	1	0.200803894	-0.503808827	0.414	0.408
547	ENSDARG00000090444	ponzr1	1	0.00198841	0.587153778	0.115	0.047
548	ENSDARG00000090850	serpina1l	1	0.18479641	-0.553383235	0.103	0.154
549	ENSDARG00000091148	crygm2d20	1	0.192931343	-0.490413684	0.092	0.145
550	ENSDARG00000091234	si:ch73-335l21.4	1	0.102353091	-0.278979686	0.057	0.116
551	ENSDARG00000091348	rtn3	1	0.005376084	-0.338763727	0.057	0.171
552	ENSDARG00000091996	tcnbb	1	0.271330151	-0.884847835	0.103	0.142
553	ENSDARG00000092033	si:dkey-239h2.3	1	0.187533857	0.593318338	0.287	0.259
554	ENSDARG00000092115	eif4a1a	1	0.008046582	-0.313755798	0.08	0.201
555	ENSDARG00000092170	apoc1	1	0.332190881	0.556718469	0.23	0.194
556	ENSDARG00000092895	si:dkey-188i13.11	1	0.704585197	0.253948645	0.103	0.097
557	ENSDARG00000092947	cyt1	1	0.226819356	-0.775654527	0.793	0.785
558	ENSDARG00000093303	ifitm1	1	0.603821512	0.385547261	0.138	0.126
559	ENSDARG00000093584	zgc:193505	1	0.132546367	-0.729680348	0.092	0.146
560	ENSDARG00000093608	ccl34b.1	1	0.094374746	0.856752295	0.103	0.062
561	ENSDARG00000093844	zgc:136461	1	0.413097204	-0.446213515	0.103	0.137
562	ENSDARG00000094041	krt17	1	0.060727086	-1.077632298	0.149	0.24
563	ENSDARG00000095451	si:ch211-196l7.4	1	0.000361148	-0.367656194	0.264	0.484
564	ENSDARG00000096118	ost4	1	0.000266917	-0.385844252	0	0.134
565	ENSDARG00000096829	blvrb	1	0.01162303	-0.518157646	0.034	0.125
566	ENSDARG00000097797	tomm6	1	0.002016042	-0.272758877	0.046	0.174
567	ENSDARG00000098368	aplp1	1	0.042341176	-0.315824453	0.046	0.118
568	ENSDARG00000098391	psmg3	1	0.33654876	0.254408128	0.184	0.159
569	ENSDARG00000098466	ube2a	1	0.000959089	-0.37875682	0.011	0.132
570	ENSDARG00000098591	tubb2b	1	0.003082042	-0.355855845	0.149	0.309
571	ENSDARG00000098753	elmo1	1	0.039798835	-0.315112565	0.034	0.102
572	ENSDARG00000099101	gch2	1	5.50E-05	0.895773203	0.126	0.04
573	ENSDARG00000099195	ier2a	1	0.00399759	-0.610980987	0.092	0.217
574	ENSDARG00000099200	zgc:123103	1	0.029010463	-0.456322662	0.057	0.142
575	ENSDARG00000099203	atp1b2a	1	0.003139954	-0.617210515	0.023	0.13
576	ENSDARG00000099313	naga	1	0.000289501	-0.444728598	0	0.132
577	ENSDARG00000099532	ubl3a	1	0.010551861	-0.27885861	0.046	0.145
578	ENSDARG00000099635	akap8l	1	0.047179229	-0.285969242	0.092	0.176
579	ENSDARG00000099664	selenof	1	0.00094026	-0.35708355	0.046	0.184
580	ENSDARG00000099744	gap43	1	0.006711388	-0.476048654	0.023	0.12
581	ENSDARG00000099766	myl12.1	1	0.002874501	-0.341176582	0.287	0.459
582	ENSDARG00000099776	glula	1	0.354458884	-0.513758162	0.333	0.386
583	ENSDARG00000099865	hnrnpabb	1	0.001262281	-0.433921519	0.184	0.367
584	ENSDARG00000100003	glulb	1	0.09476135	-0.315086477	0.264	0.357
585	ENSDARG00000100020	pim1	1	0.000556636	-0.300445831	0.057	0.217
586	ENSDARG00000100129	brd3b	1	0.021167409	-0.426359287	0.092	0.188
587	ENSDARG00000100133	cnmd	1	0.305303219	0.507891122	0.126	0.101
588	ENSDARG00000100244	ebf3a	1	0.179184629	-0.400819439	0.069	0.114
589	ENSDARG00000100494	pbx1a	1	0.092166154	-0.268117511	0.057	0.116
590	ENSDARG00000100499	cpeb4b	1	0.002125364	-0.258718703	0.023	0.14
591	ENSDARG00000100513	rps27l	1	0.004792393	-0.302980696	0.161	0.318
592	ENSDARG00000100582	si:ch211-195b11.3	1	0.026649892	-1.058741783	0.115	0.204
593	ENSDARG00000100585	coa3a	1	0.001360714	-0.274642821	0	0.106
594	ENSDARG00000100825	calm3a	1	0.000703612	-0.614641615	0.034	0.176
595	ENSDARG00000101324	apoa1b	1	0.722801637	-0.606676985	0.678	0.779
596	ENSDARG00000101733	fam168b	1	0.055761745	-0.291117615	0.08	0.155
597	ENSDARG00000101794	rpl26	1	0.009634685	0.293260347	0.644	0.62
598	ENSDARG00000101900	xrn2	1	0.06310892	-0.264174042	0.046	0.108
599	ENSDARG00000102115	ndufc2	1	0.000287475	-0.277982918	0.057	0.23
600	ENSDARG00000102453	slc1a2b	1	0.004064258	-1.520549105	0.011	0.107
601	ENSDARG00000102555	si:dkey-33i11.9	1	0.015277806	-0.283593031	0.023	0.102
602	ENSDARG00000102558	pde6ha	1	0.026348472	-0.364062549	0.115	0.218
603	ENSDARG00000102632	ubc	1	0.000867601	-0.256107023	0.483	0.703
604	ENSDARG00000102640	pdia3	1	0.721655566	0.250710958	0.218	0.259
605	ENSDARG00000102978	eif4a3	1	0.003304245	-0.280850327	0.092	0.234
606	ENSDARG00000103007	rps3	1	0.000126947	0.285405751	0.92	0.911
607	ENSDARG00000103134	zgc:65873	1	0.165542363	0.292702108	0.195	0.153
608	ENSDARG00000103163	tomm20a	1	0.001337542	-0.362560349	0.034	0.163
609	ENSDARG00000103199	si:dkey-247k7.2	1	0.018082216	-0.869355868	0.046	0.13
610	ENSDARG00000103433	rpl14	1	0.004844534	0.279900923	0.77	0.765
611	ENSDARG00000103566	tomm20b	1	0.001662875	-0.399217335	0.207	0.385
612	ENSDARG00000103687	sycn.2	1	0.476953697	-0.458718505	0.103	0.081
613	ENSDARG00000103824	hint1	1	0.001650566	-0.290807076	0.057	0.199
614	ENSDARG00000103846	hspa5	1	0.025560597	-0.491441111	0.046	0.125
615	ENSDARG00000104011	rps17	1	5.20E-05	0.420918231	0.747	0.703
616	ENSDARG00000104077	fcer1gl	1	0.018482537	0.276777313	0.115	0.056
617	ENSDARG00000104359	anxa1c	1	0.347322685	-0.371823949	0.103	0.138
618	ENSDARG00000104837	nudc	1	0.368688554	0.260614078	0.069	0.102
619	ENSDARG00000104945	sncb	1	0.014286313	-0.496838316	0.092	0.202
620	ENSDARG00000105154	creg1	1	0.000769543	-0.864182545	0.103	0.27
621	ENSDARG00000109861	BX545855.1	1	0.072087632	-0.285077951	0.494	0.664
622	ENSDARG00000111240	dhrs13a.2	1	0.066699806	-0.600551733	0.046	0.106
623	ENSDARG00000111939	atf4a	1	0.014144832	-0.25408397	0.046	0.139
624	ENSDARG00000114425	med8	1	0.337908821	0.320570954	0.08	0.122
625	ENSDARG00000114516	CABZ01021592.1	1	0.003739613	1.372474741	0.126	0.057
626	ENSDARG00000114549	fis1	1	0.002843005	-0.322174326	0.011	0.112
627	ENSDARG00000115405	hbbe1.2	1	0.02068011	-1.847203765	0.057	0.142
628	ENSDARG00000115557	cox7b	1	0.000360252	-0.330467282	0.253	0.483
629	ENSDARG00000115701	crygm2d9	1	0.174787559	-0.3625396	0.057	0.103
630	ENSDARG00000116617	spaca4l	1	0.056238578	-0.392325987	0.069	0.143
