# Supplementary material for: Cell-type-specific responses to the microbiota across all tissues of the larval zebrafish
Source: Cell Rep. Author manuscript; Available in PMC 2023 Oct 23. (PMC10423310; doi:10.1016/j.celrep.2023.112095)
Supplement: MMC23 [file NIHMS1880944-supplement-MMC23.zip › DataS17/Figure6_PanelF_subcluster_GeneLists/subcluster19.tsv]

	gene	gene_NAME	p_val_adj	p_val	avg_logFC	pct.1	pct.2
1	ENSDARG00000079391	mrpl42	1.92E-127	8.71E-132	1.913821661	0.99	0.159
2	ENSDARG00000034852	nt5c2l1	2.05E-07	9.29E-12	0.951521286	0.25	0.07
3	ENSDARG00000092945	si:ch211-250g4.3	5.43E-06	2.46E-10	0.888472777	0.27	0.086
4	ENSDARG00000087390	hbbe1.3	1.13E-05	5.14E-10	1.195696647	0.49	0.245
5	ENSDARG00000089124	hbae1.3	2.23E-05	1.01E-09	1.17250179	0.31	0.115
6	ENSDARG00000115405	hbbe1.2	3.05E-05	1.38E-09	1.168133179	0.34	0.137
7	ENSDARG00000057206	nmt1b	3.20E-05	1.45E-09	0.525689434	0.14	0.031
8	ENSDARG00000088330	hbae1.1	6.04E-05	2.74E-09	1.126453381	0.32	0.126
9	ENSDARG00000058725	rfesd	6.73E-05	3.05E-09	0.494739202	0.11	0.021
10	ENSDARG00000079305	hbae3	0.000242036	1.10E-08	1.271209622	0.4	0.195
11	ENSDARG00000045142	hbae5	0.000571939	2.59E-08	1.013019705	0.2	0.061
12	ENSDARG00000045143	hbbe2	0.000819632	3.72E-08	1.231788418	0.32	0.139
13	ENSDARG00000089475	hbae1.1	0.000958801	4.35E-08	1.172993039	0.28	0.112
14	ENSDARG00000038643	alas2	0.001502096	6.81E-08	0.426552684	0.11	0.024
15	ENSDARG00000011166	cahz	0.005101827	2.31E-07	0.920447296	0.23	0.086
16	ENSDARG00000095019	lmo2	0.007380523	3.35E-07	0.673911149	0.19	0.063
17	ENSDARG00000104018	mtpn	0.011094992	5.03E-07	-0.6392634	0.01	0.218
18	ENSDARG00000095304	si:ch211-207c6.2	0.0226836	1.03E-06	0.835107211	0.15	0.046
19	ENSDARG00000003207	mterf3	0.039688094	1.80E-06	1.039731703	0.25	0.109
20	ENSDARG00000113599	hbbe1.1	0.077943261	3.53E-06	1.827608689	0.23	0.096
21	ENSDARG00000029019	epb41b	0.129575498	5.87E-06	0.378577179	0.12	0.034
22	ENSDARG00000054447	slc29a1b	0.148522136	6.73E-06	0.389005952	0.11	0.03
23	ENSDARG00000101362	mibp	0.156589972	7.10E-06	0.694167215	0.21	0.084
24	ENSDARG00000096667	hemgn	0.316477421	1.43E-05	0.622869376	0.15	0.052
25	ENSDARG00000096829	blvrb	0.370087766	1.68E-05	0.867521902	0.25	0.121
26	ENSDARG00000000019	ube2h	1	0.106996386	0.387557961	0.12	0.08
27	ENSDARG00000000212	krt97	1	0.106953749	-1.355740475	0.1	0.157
28	ENSDARG00000002131	celf2	1	0.095558423	-0.295578066	0.12	0.185
29	ENSDARG00000002271	zfand5b	1	0.718721825	0.289499685	0.22	0.252
30	ENSDARG00000002396	cry-dash	1	0.805438984	0.283273066	0.09	0.102
31	ENSDARG00000003017	ube2al	1	0.020153493	0.455512556	0.19	0.124
32	ENSDARG00000003035	hspa9	1	0.022909881	-0.287651433	0.04	0.111
33	ENSDARG00000003203	rhcga	1	0.042352955	-1.341643627	0.08	0.146
34	ENSDARG00000003216	anxa2a	1	0.317955188	-0.298377138	0.16	0.195
35	ENSDARG00000003281	pik3ip1	1	0.227589087	0.320719524	0.14	0.107
36	ENSDARG00000003526	psma5	1	0.00312637	-0.281743968	0.08	0.201
37	ENSDARG00000004735	hnrnpub	1	0.001503499	-0.353833246	0.01	0.111
38	ENSDARG00000004948	bccip	1	0.003286503	-0.317931634	0.21	0.363
39	ENSDARG00000006242	ptp4a1	1	9.82E-05	-0.54773965	0.1	0.279
40	ENSDARG00000006487	anp32a	1	0.066510218	0.337237299	0.47	0.416
41	ENSDARG00000006497	rtn1a	1	0.06195142	-0.342186226	0.26	0.351
42	ENSDARG00000006588	zgc:111983	1	0.000823106	-1.337186715	0.02	0.133
43	ENSDARG00000007275	si:ch211-251b21.1	1	0.167524891	-0.963636883	0.25	0.303
44	ENSDARG00000007385	cct7	1	0.001869331	-0.42291101	0.17	0.313
45	ENSDARG00000007697	fabp7a	1	0.012693482	-1.569346933	0.18	0.284
46	ENSDARG00000007836	ctsla	1	0.143602938	-0.38282694	0.44	0.488
47	ENSDARG00000008030	myl9b	1	0.187887158	-0.257984174	0.08	0.124
48	ENSDARG00000008292	eif2s3	1	0.019882321	-0.260170493	0.42	0.533
49	ENSDARG00000008363	mcl1b	1	0.002290636	-0.338805309	0.16	0.31
50	ENSDARG00000008494	myl6	1	0.333773687	-0.405093099	0.08	0.109
51	ENSDARG00000008748	ube2na	1	0.000603674	-0.422586642	0.05	0.182
52	ENSDARG00000008803	marcksb	1	0.025601265	-0.35186852	0.09	0.177
53	ENSDARG00000008936	sec11a	1	0.011465303	-0.331353348	0.03	0.108
54	ENSDARG00000009480	pdcl	1	0.010771163	-0.32651906	0.06	0.152
55	ENSDARG00000009505	prelid3b	1	0.000487227	-0.4119322	0.14	0.309
56	ENSDARG00000009544	cldnb	1	0.001205517	-1.03947842	0.04	0.159
57	ENSDARG00000009553	gng3	1	0.089962163	-0.305565579	0.16	0.231
58	ENSDARG00000009585	papola	1	0.001933838	-0.354758763	0.03	0.138
59	ENSDARG00000009640	psmb1	1	0.008679725	-0.314481115	0.15	0.275
60	ENSDARG00000009657	fgfr1op2	1	0.000337255	-0.326752018	0	0.115
61	ENSDARG00000009950	edf1	1	0.057889937	0.343222634	0.53	0.486
62	ENSDARG00000010051	ufd1l	1	0.9526676	0.420412398	0.16	0.179
63	ENSDARG00000010250	nqo1	1	0.004377366	-0.275776274	0.02	0.109
64	ENSDARG00000010266	igf2bp3	1	0.103539004	-0.254884808	0.1	0.161
65	ENSDARG00000010553	mmgt1	1	0.697858438	0.305908587	0.13	0.158
66	ENSDARG00000011564	sfpq	1	0.058557455	-0.341139515	0.07	0.132
67	ENSDARG00000012458	zgc:77849	1	0.360750431	0.284123237	0.32	0.306
68	ENSDARG00000012513	sdcbp2	1	0.004020544	-0.395429229	0.11	0.234
69	ENSDARG00000012932	mat2b	1	0.025336571	0.295159385	0.12	0.065
70	ENSDARG00000012944	myhz2	1	0.646239893	-0.281169291	0.36	0.355
71	ENSDARG00000012972	cfl1l	1	0.008144249	-0.578422086	0.21	0.328
72	ENSDARG00000013087	ndrg3a	1	0.029917005	-0.616596767	0.13	0.223
73	ENSDARG00000013623	vdac2	1	0.02412458	0.268393682	0.64	0.652
74	ENSDARG00000013771	ctss2.2	1	0.002109629	-0.414116263	0.01	0.103
75	ENSDARG00000013963	mipb	1	0.446022442	-0.472598607	0.12	0.148
76	ENSDARG00000013968	psap	1	0.057538843	-0.349825192	0.24	0.34
77	ENSDARG00000014165	ssr3	1	0.009199823	-0.377515554	0.15	0.27
78	ENSDARG00000014366	luc7l3	1	0.006160958	-0.375438073	0.03	0.117
79	ENSDARG00000014803	cryba1l2	1	0.723715868	0.250752865	0.12	0.109
80	ENSDARG00000015314	zc4h2	1	0.193446236	-0.273279431	0.17	0.223
81	ENSDARG00000015427	hdac1	1	0.016495805	-0.354170544	0.15	0.261
82	ENSDARG00000015551	fth1a	1	0.000297552	1.19525869	0.72	0.683
83	ENSDARG00000015575	cyp3c1	1	0.000679574	-0.355889555	0.04	0.173
84	ENSDARG00000015709	hsd17b12a	1	0.00608083	-0.336171607	0.02	0.104
85	ENSDARG00000015851	pnn	1	0.707784734	0.282514469	0.18	0.18
86	ENSDARG00000015887	b2ml	1	0.001277887	-0.332303059	0.19	0.346
87	ENSDARG00000016691	cd9b	1	0.012950878	-0.599933142	0.05	0.133
88	ENSDARG00000016745	slc35f6	1	0.607377134	0.310391117	0.12	0.109
89	ENSDARG00000016871	smarce1	1	0.040140436	-0.267567382	0.14	0.233
90	ENSDARG00000017624	krt4	1	0.178603285	-0.947263667	0.65	0.669
91	ENSDARG00000017775	atp5mc3a	1	0.02505944	-0.253828945	0.2	0.312
92	ENSDARG00000017843	srsf1b	1	0.293230585	0.305009764	0.14	0.113
93	ENSDARG00000017844	copz1	1	0.000291588	-0.429128371	0.05	0.196
94	ENSDARG00000018124	psmd3	1	0.121900982	-0.257009771	0.11	0.168
95	ENSDARG00000018146	gpx1a	1	0.004670317	0.733949062	0.25	0.162
96	ENSDARG00000018404	krt18a.1	1	0.146543182	-0.28484794	0.14	0.201
97	ENSDARG00000018461	zgc:56095	1	0.03510489	0.416563659	0.19	0.126
98	ENSDARG00000018618	cpsf6	1	0.473442097	0.311639496	0.18	0.165
99	ENSDARG00000018985	castor2	1	0.126881291	0.285686115	0.21	0.162
100	ENSDARG00000019098	cd82a	1	0.043385519	-0.318378818	0.05	0.115
101	ENSDARG00000019360	sec23b	1	0.008055082	-0.324849908	0.03	0.114
102	ENSDARG00000019444	ssr4	1	0.001707482	-0.325661775	0.16	0.318
103	ENSDARG00000019856	atp1a1b	1	0.264701213	-0.850483784	0.07	0.102
104	ENSDARG00000019881	bsg	1	0.028047058	-0.291539706	0.41	0.523
105	ENSDARG00000020123	coq8a	1	0.705168514	0.260886647	0.14	0.137
106	ENSDARG00000020239	lpin1	1	0.003513027	-0.402975486	0.28	0.424
107	ENSDARG00000020261	rab2a	1	0.002360877	-0.31150262	0.18	0.329
108	ENSDARG00000020693	sesn1	1	0.204814528	-0.268799627	0.38	0.445
109	ENSDARG00000020708	mdkb	1	0.100966025	-0.555291698	0.27	0.349
110	ENSDARG00000020761	arrdc2	1	0.03172979	-0.278741534	0.11	0.2
111	ENSDARG00000020890	tmod4	1	0.000947399	0.331188275	0.23	0.122
112	ENSDARG00000021113	ptmaa	1	0.552197772	-0.250693995	0.65	0.655
113	ENSDARG00000021124	cfl1	1	0.035479572	-0.275361815	0.46	0.577
114	ENSDARG00000021257	eif3d	1	0.02134914	-0.253388148	0.33	0.448
115	ENSDARG00000021366	fbp1a	1	0.003320881	-0.448294415	0.08	0.195
116	ENSDARG00000021550	rad23b	1	0.332785738	0.394832961	0.26	0.238
117	ENSDARG00000021582	dynlrb1	1	0.000982248	-0.289470461	0.09	0.242
118	ENSDARG00000021753	ccdc25	1	0.545499676	0.256109823	0.13	0.116
119	ENSDARG00000021975	ginm1	1	0.657487321	0.293972071	0.14	0.166
120	ENSDARG00000022129	rbm4.3	1	0.003048346	-0.443624363	0.15	0.286
121	ENSDARG00000022165	mgst1.2	1	0.025213095	-0.340562568	0.11	0.202
122	ENSDARG00000022315	atp6v1g1	1	0.001465624	-0.318091094	0.11	0.258
123	ENSDARG00000022509	cox4i2	1	0.040413221	-0.34157761	0.07	0.142
124	ENSDARG00000022650	cyp2ad3	1	0.109806691	-0.327060207	0.13	0.194
125	ENSDARG00000022684	fkbp1aa	1	0.045180194	-0.253569758	0.45	0.562
126	ENSDARG00000023174	fez1	1	0.024494916	-0.312258352	0.06	0.14
127	ENSDARG00000023394	slc37a2	1	0.046350014	-0.26569713	0.05	0.113
128	ENSDARG00000023713	aqp1a.1	1	0.000316807	0.275940116	0.19	0.086
129	ENSDARG00000023820	faxdc2	1	0.000222491	0.526139797	0.26	0.136
130	ENSDARG00000024047	tmem38a	1	0.366344923	0.253669579	0.17	0.139
131	ENSDARG00000024540	tspan36	1	0.246355997	-0.439741319	0.13	0.173
132	ENSDARG00000024746	hsp90aa1.2	1	0.477657722	0.543636489	0.17	0.201
133	ENSDARG00000025147	cd63	1	0.016574231	-0.608169168	0.3	0.403
134	ENSDARG00000025350	prdx2	1	0.009404472	0.973309074	0.59	0.576
135	ENSDARG00000025404	ube2g2	1	0.81454759	0.292482032	0.11	0.109
136	ENSDARG00000026655	tspo	1	0.041632383	0.656215519	0.28	0.222
137	ENSDARG00000026726	anxa1a	1	0.101945345	-0.749931902	0.3	0.354
138	ENSDARG00000026829	cotl1	1	0.032727955	-0.436741274	0.12	0.209
139	ENSDARG00000027078	cnppd1	1	0.001543204	-0.277516601	0.01	0.108
140	ENSDARG00000027088	ptgdsb.1	1	0.003367586	-1.134713954	0.23	0.365
141	ENSDARG00000027099	psmc4	1	0.004557447	-0.307048208	0.08	0.195
142	ENSDARG00000028017	tp53inp1	1	0.153613858	0.346426016	0.21	0.165
143	ENSDARG00000029445	zgc:56676	1	0.002542542	-0.401319778	0.13	0.268
144	ENSDARG00000029688	hsp70.1	1	0.05217807	-0.403904639	0.15	0.233
145	ENSDARG00000030215	matn1	1	0.536854856	0.252264152	0.13	0.115
146	ENSDARG00000030270	tnnt3a	1	0.220976387	0.287975007	0.15	0.113
147	ENSDARG00000030479	hmgb1b	1	0.12702626	-0.329354417	0.32	0.385
148	ENSDARG00000030694	atp6v1e1b	1	0.00448714	-0.366401592	0.12	0.253
149	ENSDARG00000031388	dctn2	1	0.0071319	-0.280999605	0.08	0.188
150	ENSDARG00000031681	atp6v0b	1	0.001446172	-0.391985738	0.03	0.143
151	ENSDARG00000031720	clstn1	1	0.022696667	-0.379127717	0.05	0.126
152	ENSDARG00000031756	mef2aa	1	0.107490717	0.416140745	0.15	0.105
153	ENSDARG00000031929	stard14	1	0.002513173	-0.601656445	0.01	0.102
154	ENSDARG00000032296	pomp	1	0.608084731	0.264679481	0.28	0.278
155	ENSDARG00000032317	tox	1	0.263404162	-0.286365637	0.07	0.103
156	ENSDARG00000032405	ckap4	1	0.022378869	-0.316366777	0.04	0.113
157	ENSDARG00000032614	msi2b	1	0.05743313	-0.359913339	0.05	0.109
158	ENSDARG00000032630	neb	1	0.539753913	-0.281621727	0.09	0.106
159	ENSDARG00000033382	grifin	1	0.2191542	-0.420778764	0.09	0.134
160	ENSDARG00000033466	tagln2	1	0.055884033	-0.294846046	0.07	0.139
161	ENSDARG00000033707	jade1	1	0.003963553	0.329216414	0.11	0.048
162	ENSDARG00000033738	zgc:153867	1	0.02767524	-0.292968536	0.26	0.384
163	ENSDARG00000033789	ndufb7	1	0.820654018	0.293597794	0.27	0.29
164	ENSDARG00000034187	calm1b	1	0.001325663	-0.444204139	0.05	0.179
165	ENSDARG00000034600	tmem165	1	0.008112839	-0.314251827	0.03	0.113
166	ENSDARG00000034677	scel	1	0.007736712	-0.499860337	0.02	0.101
167	ENSDARG00000035136	selenow1	1	0.147063349	-0.332408045	0.34	0.406
168	ENSDARG00000035519	histh1l	1	0.008185595	0.382294284	0.82	0.738
169	ENSDARG00000035549	uprt	1	0.592754915	0.27386024	0.12	0.108
170	ENSDARG00000035622	xbp1	1	0.011723325	-0.313901675	0.16	0.278
171	ENSDARG00000035858	cnn2	1	0.002932866	-0.345299487	0.05	0.162
172	ENSDARG00000035890	fuca1.1	1	0.003382398	-0.689763303	0.06	0.169
173	ENSDARG00000035993	sumo3b	1	0.002353687	-0.353438091	0.02	0.119
174	ENSDARG00000036028	arrdc3b	1	0.003924878	-0.321404885	0.07	0.185
175	ENSDARG00000036036	mdka	1	0.01812334	-0.815493529	0.1	0.191
176	ENSDARG00000036074	cebpa	1	0.00071523	-0.597675186	0.02	0.136
177	ENSDARG00000036282	rnaset2	1	0.002381719	-0.278863476	0.02	0.122
178	ENSDARG00000036295	golga7ba	1	0.239292539	-0.282718285	0.07	0.105
179	ENSDARG00000036438	ndufv1	1	0.023516696	-0.288977613	0.08	0.164
180	ENSDARG00000036577	atp6v0cb	1	0.140355478	-0.372648835	0.2	0.262
181	ENSDARG00000036588	mhc1zba	1	0.002795219	-0.327715879	0.08	0.206
182	ENSDARG00000036830	krt91	1	0.438675696	-0.277318853	0.76	0.821
183	ENSDARG00000036832	cyt1l	1	0.137839045	-0.936855727	0.26	0.319
184	ENSDARG00000036834	krt92	1	0.401335641	-0.754751964	0.09	0.114
185	ENSDARG00000036967	smox	1	0.020186065	-0.308006511	0.07	0.158
186	ENSDARG00000037116	cxcl12a	1	0.429184535	-0.524033525	0.08	0.107
187	ENSDARG00000037559	uba1	1	0.000966515	-0.286763388	0.02	0.135
188	ENSDARG00000037783	proza	1	0.053364527	-0.323309661	0.11	0.187
189	ENSDARG00000037997	tubb5	1	0.710893782	-0.315832482	0.12	0.129
190	ENSDARG00000038524	pik3r1	1	0.237259891	-0.278066251	0.07	0.105
191	ENSDARG00000038574	scg2b	1	0.042030352	-0.681955253	0.04	0.101
192	ENSDARG00000039007	eno3	1	0.134963888	0.279952919	0.26	0.36
193	ENSDARG00000039051	hhatla	1	0.013947934	0.377741925	0.15	0.084
194	ENSDARG00000039343	ahcyl2	1	0.022198442	0.430812685	0.13	0.074
195	ENSDARG00000039872	lamtor2	1	0.004663145	-0.289548499	0.04	0.138
196	ENSDARG00000039914	gapdhs	1	9.31E-05	-0.383914706	0.27	0.497
197	ENSDARG00000039980	ppt1	1	0.000179913	-0.50675389	0.08	0.245
198	ENSDARG00000040076	pycard	1	0.036477707	-0.251801134	0.07	0.142
199	ENSDARG00000040277	fbxo32	1	0.001220348	0.391116439	0.15	0.069
200	ENSDARG00000040287	ywhabl	1	0.001655479	-0.421076943	0.21	0.375
201	ENSDARG00000040295	apoeb	1	0.721867714	0.463255619	0.15	0.167
202	ENSDARG00000040534	epcam	1	0.001483488	-1.068757937	0.1	0.228
203	ENSDARG00000040565	ckmb	1	0.062255185	0.297392674	0.62	0.583
204	ENSDARG00000040988	tpi1b	1	0.010569758	-0.285471931	0.15	0.271
205	ENSDARG00000041022	pdcd4b	1	0.157286509	0.292877323	0.15	0.111
206	ENSDARG00000041051	mid1ip1a	1	0.029080485	-0.820453861	0.07	0.144
207	ENSDARG00000041394	dnajb1b	1	0.001564083	-0.424598779	0.03	0.14
208	ENSDARG00000041592	dcun1d2b	1	0.009342558	-0.253640728	0.03	0.114
209	ENSDARG00000041623	mt2	1	0.386019926	0.254777448	0.28	0.256
210	ENSDARG00000041839	tsc22d2	1	0.003222525	0.585179812	0.18	0.099
211	ENSDARG00000041875	ube2v1	1	0.001823661	-0.315161093	0.15	0.297
212	ENSDARG00000041878	rab11ba	1	0.30958683	0.288743103	0.18	0.152
213	ENSDARG00000042319	cdca4	1	0.105795457	-0.292609793	0.07	0.122
214	ENSDARG00000042428	gstt1a	1	0.271435249	0.257688765	0.15	0.118
215	ENSDARG00000042660	fam32a	1	0.431486307	0.435423031	0.27	0.268
216	ENSDARG00000042725	cebpb	1	0.023518516	-0.520309054	0.13	0.223
217	ENSDARG00000042874	phlda2	1	0.012837265	-0.3619342	0.03	0.108
218	ENSDARG00000042933	bloc1s6	1	0.464570736	0.349728553	0.34	0.336
219	ENSDARG00000043128	cldne	1	0.028782037	-0.57702794	0.04	0.106
220	ENSDARG00000043257	ckbb	1	0.054462337	-0.268881012	0.37	0.483
221	ENSDARG00000043631	bcas2	1	0.041487819	-0.284948998	0.12	0.201
222	ENSDARG00000043665	glrx5	1	0.007321333	0.477520048	0.2	0.122
223	ENSDARG00000043795	arhgdia	1	0.001776982	-0.369225677	0.07	0.196
224	ENSDARG00000044001	lgals3b	1	0.003229407	-0.485960723	0.09	0.21
225	ENSDARG00000044073	fuca2	1	0.008963344	-0.328182254	0.05	0.142
226	ENSDARG00000044092	atp5if1b	1	0.01157192	-0.264949646	0.33	0.473
227	ENSDARG00000044125	txn	1	0.052344055	-0.492977328	0.05	0.11
228	ENSDARG00000044183	prkab1a	1	0.013831608	0.397345809	0.15	0.083
229	ENSDARG00000044684	rbp4l	1	0.992737049	-0.42756919	0.21	0.213
230	ENSDARG00000044902	atp2b2	1	0.067701238	-0.255504274	0.1	0.171
231	ENSDARG00000045296	cops9	1	0.698325013	0.388296621	0.21	0.216
232	ENSDARG00000045352	cst14a.2	1	0.00082463	-0.411947119	0.12	0.273
233	ENSDARG00000045359	elocb	1	0.318251194	0.291339297	0.31	0.295
234	ENSDARG00000045408	tagln	1	0.023155977	-0.474790552	0.11	0.056
235	ENSDARG00000045618	clta	1	0.004304422	-0.412819922	0.08	0.193
236	ENSDARG00000045877	ube2nb	1	0.000588506	-0.336703356	0.03	0.157
237	ENSDARG00000045898	si:ch211-152c2.3	1	0.001599978	-0.717046749	0.01	0.108
238	ENSDARG00000045913	mrps10	1	0.00094253	-0.354314533	0.03	0.146
239	ENSDARG00000045914	si:ch211-51e12.7	1	0.004894926	-0.328736799	0.05	0.153
240	ENSDARG00000045947	hrc	1	0.004692566	-0.54302418	0.04	0.136
241	ENSDARG00000045979	zgc:153704	1	0.913971971	-0.516371784	0.15	0.141
242	ENSDARG00000046030	zgc:110339	1	0.995009698	0.50546159	0.17	0.185
243	ENSDARG00000046106	rab10	1	0.003733708	-0.265778009	0.08	0.198
244	ENSDARG00000051875	islr2	1	0.141275871	-0.328599443	0.07	0.121
245	ENSDARG00000052712	suclg1	1	0.00766083	-0.317033453	0.15	0.276
246	ENSDARG00000052746	grinab	1	0.013614956	-0.250606967	0.06	0.149
247	ENSDARG00000052842	ppifb	1	0.109581014	-0.259658781	0.14	0.2
248	ENSDARG00000053358	basp1	1	0.024259323	-0.359859427	0.06	0.14
249	ENSDARG00000053990	hmgb2b	1	0.028283989	-0.405583712	0.28	0.389
250	ENSDARG00000054063	arpc4	1	0.007330466	-0.358489402	0.05	0.144
251	ENSDARG00000054793	emc10	1	0.002581483	-0.347720026	0.07	0.195
252	ENSDARG00000054916	eif4ebp3	1	0.093077695	0.340341954	0.42	0.377
253	ENSDARG00000055120	ctsba	1	0.094263921	-0.354241098	0.19	0.266
254	ENSDARG00000055216	tuba1c	1	0.00611017	-0.610223415	0.26	0.392
255	ENSDARG00000055455	gpm6aa	1	0.189214566	-0.266879709	0.33	0.393
256	ENSDARG00000055504	si:ch211-212k18.7	1	0.007334902	-0.265233424	0.04	0.133
257	ENSDARG00000055514	icn2	1	0.004933343	-1.311225854	0.12	0.235
258	ENSDARG00000055524	rnf7	1	0.013935847	-0.365289381	0.11	0.209
259	ENSDARG00000055719	ino80c	1	0.747794737	0.280987701	0.13	0.126
260	ENSDARG00000055723	hsp70l	1	0.0781341	-0.344091751	0.23	0.313
261	ENSDARG00000056008	atp5mc1	1	0.080351712	-0.253911627	0.2	0.283
262	ENSDARG00000056475	trnau1apb	1	0.026652077	-0.277908379	0.06	0.135
263	ENSDARG00000056480	cpvl	1	0.00947788	-0.320303459	0.03	0.112
264	ENSDARG00000056498	crp2	1	0.472761928	-0.305180139	0.09	0.114
265	ENSDARG00000056722	cd99l2	1	0.264004084	-0.333310263	0.07	0.103
266	ENSDARG00000056765	ela2l	1	0.54034186	-0.527563729	0.22	0.248
267	ENSDARG00000057026	ran	1	0.000194019	-0.338415096	0.43	0.626
268	ENSDARG00000057234	chtopa	1	0.000699916	-0.461309076	0.02	0.137
269	ENSDARG00000057437	apodb	1	0.011443092	-0.54155819	0.03	0.106
270	ENSDARG00000057672	plpp5	1	0.002332699	-0.26823696	0.01	0.104
271	ENSDARG00000057698	ctsd	1	0.349686442	-0.43716064	0.33	0.377
272	ENSDARG00000057913	syt11a	1	0.134774374	-0.259107488	0.13	0.186
273	ENSDARG00000057940	dido1	1	0.024403024	-0.257121914	0.08	0.166
274	ENSDARG00000058358	krt8	1	0.010541087	-0.310655022	0.31	0.454
275	ENSDARG00000058371	krt5	1	0.102580295	-0.265155438	0.67	0.716
276	ENSDARG00000059057	atpv0e2	1	0.076780037	-0.407237887	0.15	0.221
277	ENSDARG00000059360	srsf3b	1	0.000676436	-0.358866094	0.06	0.205
278	ENSDARG00000059391	gyg1b	1	0.484280959	0.355823842	0.14	0.124
279	ENSDARG00000059601	map1aa	1	0.091248855	-0.274505982	0.07	0.128
280	ENSDARG00000059646	nt5dc2	1	0.01881507	0.404042418	0.19	0.12
281	ENSDARG00000059725	hypk	1	0.007520414	-0.264161438	0.11	0.226
282	ENSDARG00000059906	sdc4	1	0.010861928	-0.291897994	0.18	0.318
283	ENSDARG00000059908	si:ch211-217k17.7	1	0.009914986	-0.293726277	0.1	0.208
284	ENSDARG00000060036	aimp1	1	0.285542743	0.382685823	0.21	0.183
285	ENSDARG00000061490	u2surp	1	0.010995153	-0.262432433	0.09	0.193
286	ENSDARG00000061764	ahnak	1	0.010969956	-0.271707671	0.06	0.156
287	ENSDARG00000062338	zeb2a	1	0.061464821	0.281445951	0.12	0.072
288	ENSDARG00000063095	ctsf	1	0.021106289	-0.252005708	0.17	0.283
289	ENSDARG00000063572	perp	1	0.001923786	-0.375047161	0.05	0.168
290	ENSDARG00000063895	mt-nd1	1	0.017164574	-0.382389081	0.42	0.57
291	ENSDARG00000063899	mt-nd2	1	0.026462925	-0.331935115	0.48	0.634
292	ENSDARG00000063908	mt-co2	1	0.095215102	-0.303758368	0.97	0.95
293	ENSDARG00000063911	mt-atp6	1	0.001463373	-0.475371255	0.7	0.809
294	ENSDARG00000063917	mt-nd4	1	0.069433724	-0.307756224	0.5	0.606
295	ENSDARG00000063924	mt-cyb	1	0.027308362	-0.397524858	0.75	0.818
296	ENSDARG00000067717	tomm7	1	0.02831025	-0.270226075	0.14	0.239
297	ENSDARG00000067997	myhz1.3	1	0.78414764	-0.324591619	0.21	0.227
298	ENSDARG00000068305	mrps14	1	0.021535754	-0.288817636	0.05	0.127
299	ENSDARG00000068404	tbcb	1	0.685290792	0.278063501	0.15	0.182
300	ENSDARG00000068745	map4l	1	0.030068127	-0.254349637	0.04	0.11
301	ENSDARG00000068822	purba	1	0.038750358	0.332933349	0.24	0.17
302	ENSDARG00000068996	hist2h2l	1	0.014125401	-0.309076098	0.18	0.305
303	ENSDARG00000069100	aldh9a1a.1	1	0.499977562	0.350277967	0.45	0.456
304	ENSDARG00000069142	aars	1	0.015576802	-0.265319681	0.06	0.145
305	ENSDARG00000069476	spint2	1	0.018198221	-0.370034471	0.03	0.101
306	ENSDARG00000069630	tat	1	0.449402761	-0.31413478	0.1	0.126
307	ENSDARG00000069792	crygm2d5	1	0.295067046	-0.377187312	0.12	0.089
308	ENSDARG00000069817	crygm2d8	1	0.196240637	-0.370761194	0.16	0.115
309	ENSDARG00000069940	ppap2d	1	0.192994212	-0.397962264	0.07	0.109
310	ENSDARG00000069981	cspg5a	1	0.035524882	-0.41402037	0.06	0.132
311	ENSDARG00000070472	arf5	1	0.017130549	-0.296880465	0.12	0.226
312	ENSDARG00000070475	khdrbs1b	1	0.013152506	-0.271422569	0.05	0.136
313	ENSDARG00000070702	s100v2	1	8.71E-05	-0.696636163	0.05	0.21
314	ENSDARG00000070787	jupa	1	0.005895717	-0.310507048	0.05	0.151
315	ENSDARG00000070835	tnnc2	1	0.318213209	0.334347682	0.44	0.425
316	ENSDARG00000070959	si:ch211-288g17.3	1	0.087777671	-0.298943631	0.15	0.222
317	ENSDARG00000071224	si:ch211-133n4.4	1	0.013192779	-0.467002672	0.07	0.16
318	ENSDARG00000071468	mrpl54	1	0.579126558	0.283118636	0.13	0.12
319	ENSDARG00000071626	ptgdsb.2	1	0.00074912	-1.541221399	0.06	0.188
320	ENSDARG00000071658	ywhag2	1	0.069755476	-0.361663734	0.13	0.199
321	ENSDARG00000071673	ctdspla	1	0.049810192	-0.262121397	0.09	0.163
322	ENSDARG00000071691	uqcrc2b	1	0.007798036	-0.307780794	0.06	0.158
323	ENSDARG00000073742	prss59.2	1	0.288984512	-0.384350778	0.36	0.41
324	ENSDARG00000074057	calm3b	1	0.000752116	-0.358148656	0.17	0.35
325	ENSDARG00000074266	si:ch1073-314i13.4	1	0.207438315	0.364972505	0.21	0.176
326	ENSDARG00000074390	tmem176l.4	1	0.036520721	-0.286294098	0.04	0.105
327	ENSDARG00000075758	ywhabb	1	0.000148302	-0.349821868	0.16	0.354
328	ENSDARG00000076074	dda1	1	0.028640174	-0.290248479	0.04	0.107
329	ENSDARG00000076386	epdl1	1	0.004652105	-0.771199421	0.07	0.173
330	ENSDARG00000076790	crygm2d16	1	0.472534753	0.334377393	0.42	0.401
331	ENSDARG00000076891	rfxap	1	0.214056391	0.250810235	0.25	0.209
332	ENSDARG00000077226	smarca4a	1	0.464969022	0.436423621	0.11	0.095
333	ENSDARG00000078619	pnp5a	1	0.0183647	-0.269089906	0.11	0.209
334	ENSDARG00000078785	tmem258	1	0.00647929	-0.252679157	0.17	0.305
335	ENSDARG00000079274	prss59.1	1	0.089175502	-0.426581964	0.18	0.26
336	ENSDARG00000079745	si:ch211-166a6.5	1	0.00694391	-0.301843949	0.03	0.117
337	ENSDARG00000086216	prr13	1	0.003011841	-0.32491944	0.02	0.115
338	ENSDARG00000086288	scg3	1	0.081156827	-0.288083022	0.05	0.104
339	ENSDARG00000086618	psma3	1	0.004595644	-0.354613737	0.13	0.259
340	ENSDARG00000086699	smim15	1	0.004009634	-0.296225472	0.06	0.171
341	ENSDARG00000086856	stk35	1	0.001825225	-0.364874358	0.09	0.225
342	ENSDARG00000086881	ier2b	1	0.380063144	0.263695887	0.15	0.195
343	ENSDARG00000087229	exoc7	1	0.358062917	0.282651156	0.11	0.087
344	ENSDARG00000087402	tpm1	1	0.250736357	-0.333122988	0.1	0.142
345	ENSDARG00000087636	hmgn6	1	0.008133808	-0.347632649	0.33	0.481
346	ENSDARG00000087697	lpl	1	0.022354302	-0.480587658	0.08	0.166
347	ENSDARG00000088091	pfn1	1	0.958598831	-0.275639227	0.68	0.667
348	ENSDARG00000088581	f10	1	0.010084523	0.327971969	0.11	0.053
349	ENSDARG00000088929	ypel5	1	0.335234121	0.382419518	0.19	0.167
350	ENSDARG00000089382	zgc:158463	1	0.893940154	0.265566939	0.34	0.362
351	ENSDARG00000089413	mbpb	1	0.204532619	0.71598204	0.08	0.128
352	ENSDARG00000089418	si:dkey-164f24.2	1	0.120383972	-0.435830493	0.06	0.107
353	ENSDARG00000089441	si:ch211-105c13.3	1	0.03948494	-0.430493925	0.06	0.125
354	ENSDARG00000089936	selenow2b	1	0.016878244	-0.332545836	0.03	0.103
355	ENSDARG00000090286	serpina1	1	0.389109953	-0.288004169	0.11	0.141
356	ENSDARG00000090454	gnb1a	1	0.0142066	-0.345368799	0.24	0.356
357	ENSDARG00000090697	eif3ea	1	0.00627944	-0.344587244	0.34	0.483
358	ENSDARG00000090850	serpina1l	1	0.891384355	-0.388991974	0.15	0.153
359	ENSDARG00000090872	si:dkey-276j7.1	1	0.005299082	-0.442922358	0.12	0.242
360	ENSDARG00000090912	npc2	1	0.117398587	-0.29791224	0.24	0.313
361	ENSDARG00000091234	si:ch73-335l21.4	1	0.017648724	-0.492601316	0.04	0.116
362	ENSDARG00000091996	tcnbb	1	0.018076906	-0.88350853	0.06	0.143
363	ENSDARG00000092362	hsp70.2	1	0.132284371	-0.386169334	0.31	0.378
364	ENSDARG00000092677	coa6	1	0.860763651	0.265447863	0.19	0.199
365	ENSDARG00000092895	si:dkey-188i13.11	1	0.360012562	0.2623829	0.12	0.096
366	ENSDARG00000092947	cyt1	1	0.683202204	-0.867207416	0.86	0.784
367	ENSDARG00000092954	mrpl34	1	0.000931289	-0.335647167	0.05	0.175
368	ENSDARG00000092970	tmsb2	1	0.008373901	-0.446151816	0.04	0.131
369	ENSDARG00000093022	selenoh	1	0.462627351	0.273611718	0.23	0.212
370	ENSDARG00000093303	ifitm1	1	0.166266869	-0.47578875	0.08	0.128
371	ENSDARG00000093313	ubb	1	0.009251693	-0.399529966	0.24	0.365
372	ENSDARG00000093549	selenop	1	0.106205854	-0.331832752	0.26	0.339
373	ENSDARG00000093584	zgc:193505	1	0.002574143	-0.968763006	0.04	0.147
374	ENSDARG00000093844	zgc:136461	1	0.650408266	-0.524246677	0.12	0.137
375	ENSDARG00000094041	krt17	1	0.028149948	-0.476862841	0.15	0.241
376	ENSDARG00000094673	rhoab	1	0.010556711	-0.372580728	0.11	0.214
377	ENSDARG00000095947	adkb	1	0.014622296	-0.262004874	0.05	0.131
378	ENSDARG00000096118	ost4	1	0.000294246	-0.371025181	0.01	0.134
379	ENSDARG00000096849	si:dkey-16p21.8	1	0.103080189	0.42136128	0.34	0.3
380	ENSDARG00000097157	si:ch211-207n23.2	1	0.03789346	-0.497168044	0.04	0.102
381	ENSDARG00000097478	qkia	1	0.518308265	0.282559109	0.24	0.287
382	ENSDARG00000097797	tomm6	1	0.012992251	-0.310830693	0.08	0.173
383	ENSDARG00000098852	smdt1b	1	0.04101663	-0.257680299	0.13	0.21
384	ENSDARG00000099195	ier2a	1	0.02646127	-0.302246733	0.12	0.216
385	ENSDARG00000099313	naga	1	0.000904924	-0.401672689	0.02	0.132
386	ENSDARG00000099476	zgc:174863	1	0.002693102	-0.25012563	0.01	0.101
387	ENSDARG00000099572	hmgn2	1	0.008355351	-0.419149011	0.43	0.591
388	ENSDARG00000099624	chmp1b	1	0.004284145	-0.425260545	0.11	0.227
389	ENSDARG00000099635	akap8l	1	0.01232843	-0.296856832	0.08	0.177
390	ENSDARG00000099667	snrpg	1	0.018007434	-0.255623651	0.06	0.145
391	ENSDARG00000099744	gap43	1	0.013950015	-0.567898387	0.04	0.12
392	ENSDARG00000099776	glula	1	0.028396454	-0.69143141	0.29	0.387
393	ENSDARG00000099974	ldb3b	1	0.114924709	0.313967792	0.15	0.105
394	ENSDARG00000100003	glulb	1	0.006686275	-0.360060357	0.22	0.359
395	ENSDARG00000100494	pbx1a	1	0.943139795	0.275489922	0.11	0.115
396	ENSDARG00000100513	rps27l	1	0.071985239	-0.271846821	0.22	0.317
397	ENSDARG00000100582	si:ch211-195b11.3	1	0.257300876	-0.781028995	0.17	0.204
398	ENSDARG00000100795	timp4.3	1	0.034585723	-0.47415948	0.04	0.105
399	ENSDARG00000101135	si:dkey-85k7.7	1	0.066726432	-0.287000729	0.07	0.134
400	ENSDARG00000101216	meaf6	1	0.127007671	0.318893021	0.3	0.252
401	ENSDARG00000101844	mibp2	1	0.002164332	0.307542894	0.86	0.755
402	ENSDARG00000102009	ppp2r2d	1	0.003947796	-0.304264556	0.02	0.109
403	ENSDARG00000102105	dad1	1	0.000428888	-0.38989187	0.1	0.26
404	ENSDARG00000102129	crygn1	1	0.353761131	-0.259312286	0.09	0.12
405	ENSDARG00000102453	slc1a2b	1	0.056705855	-1.364640349	0.05	0.106
406	ENSDARG00000102558	pde6ha	1	0.709668723	-0.266047125	0.2	0.217
407	ENSDARG00000102874	immt	1	0.015797744	-0.275790048	0.04	0.118
408	ENSDARG00000102975	nsg2	1	0.515921761	-0.368159353	0.21	0.233
409	ENSDARG00000102995	rbm24a	1	6.40E-05	0.680420954	0.17	0.069
410	ENSDARG00000103199	si:dkey-247k7.2	1	0.028932136	-0.951660355	0.06	0.13
411	ENSDARG00000103203	vps28	1	0.00362705	-0.404018299	0.09	0.208
412	ENSDARG00000103271	pla2g15	1	0.019076279	-0.297877882	0.08	0.168
413	ENSDARG00000103364	cs	1	0.000965394	-0.368303193	0.05	0.176
414	ENSDARG00000103720	zgc:162730	1	0.113746931	-0.264149224	0.22	0.294
415	ENSDARG00000103740	fundc2	1	0.073075871	0.435735245	0.15	0.103
416	ENSDARG00000103846	hspa5	1	0.030023652	-0.280592667	0.05	0.125
417	ENSDARG00000103980	ets2	1	0.010096724	-0.256138758	0.03	0.113
418	ENSDARG00000103994	ppiab	1	0.008707201	-0.300445126	0.6	0.71
419	ENSDARG00000104030	taf12	1	0.025160276	-0.348498522	0.18	0.279
420	ENSDARG00000104071	hikeshi	1	0.680747117	0.293262065	0.13	0.155
421	ENSDARG00000104111	mrps30	1	0.054785351	0.295687949	0.11	0.064
422	ENSDARG00000104149	rraga	1	0.021641863	-0.259414985	0.04	0.111
423	ENSDARG00000104181	tmsb1	1	0.17148309	-0.303268434	0.32	0.384
424	ENSDARG00000104347	rtn4b	1	0.287782843	-0.269518541	0.16	0.198
425	ENSDARG00000104359	anxa1c	1	0.00137833	-1.311623744	0.03	0.14
426	ENSDARG00000104372	gnb1b	1	0.012899322	-0.348148333	0.25	0.37
427	ENSDARG00000104437	aip	1	0.012501213	-0.304188052	0.05	0.135
428	ENSDARG00000104458	rnasekb	1	0.014608505	-0.493741288	0.17	0.278
429	ENSDARG00000104571	gadd45ab	1	0.005731015	-0.300903377	0.02	0.104
430	ENSDARG00000104945	sncb	1	0.132444154	-0.295751828	0.14	0.201
431	ENSDARG00000105037	snrpf	1	0.078871956	-0.256751681	0.11	0.178
432	ENSDARG00000105154	creg1	1	0.00049803	0.880435878	0.38	0.265
433	ENSDARG00000105177	ilf3b	1	0.005891481	-0.271370589	0.03	0.123
434	ENSDARG00000111240	dhrs13a.2	1	0.004687035	-0.910298803	0.02	0.107
435	ENSDARG00000114549	fis1	1	0.825196551	0.275142252	0.1	0.111
436	ENSDARG00000115701	crygm2d9	1	0.438297012	-0.365084919	0.08	0.103
437	ENSDARG00000116617	spaca4l	1	0.032839766	-0.52275428	0.07	0.143
