# Supplementary material for: Cell-type-specific responses to the microbiota across all tissues of the larval zebrafish
Source: Cell Rep. Author manuscript; Available in PMC 2023 Oct 23. (PMC10423310; doi:10.1016/j.celrep.2023.112095)
Supplement: MMC23 [file NIHMS1880944-supplement-MMC23.zip › DataS17/Figure6_PanelF_subcluster_GeneLists/subcluster4.tsv]

	gene	gene_NAME	p_val_adj	p_val	avg_logFC	pct.1	pct.2
1	ENSDARG00000059311	dpysl5b	0	0	1.880012709	0.722	0.048
2	ENSDARG00000045900	agbl5	1.81E-85	8.19E-90	0.854241417	0.207	0.015
3	ENSDARG00000045944	slc6a1a	5.64E-61	2.55E-65	1.063580626	0.32	0.053
4	ENSDARG00000055455	gpm6aa	8.02E-54	3.64E-58	1.175446688	0.774	0.372
5	ENSDARG00000020708	mdkb	1.79E-38	8.12E-43	1.094185668	0.692	0.329
6	ENSDARG00000008407	tspan7b	7.43E-38	3.37E-42	0.937138062	0.496	0.171
7	ENSDARG00000074443	gas7a	7.96E-38	3.61E-42	0.930214871	0.286	0.063
8	ENSDARG00000036577	atp6v0cb	2.21E-36	1.00E-40	1.267087059	0.556	0.245
9	ENSDARG00000019702	aldocb	5.33E-35	2.42E-39	1.042456337	0.56	0.241
10	ENSDARG00000059057	atpv0e2	1.50E-34	6.82E-39	0.999443842	0.515	0.204
11	ENSDARG00000057913	syt11a	3.21E-33	1.46E-37	0.86935326	0.474	0.169
12	ENSDARG00000075393	spock2	2.67E-32	1.21E-36	0.614887952	0.203	0.037
13	ENSDARG00000102975	nsg2	4.66E-32	2.11E-36	1.008858474	0.534	0.217
14	ENSDARG00000104458	rnasekb	6.06E-31	2.75E-35	1.048886764	0.556	0.261
15	ENSDARG00000030614	syt1a	6.36E-31	2.88E-35	1.053604429	0.353	0.107
16	ENSDARG00000038574	scg2b	7.23E-31	3.28E-35	1.258570839	0.316	0.088
17	ENSDARG00000104945	sncb	1.30E-30	5.90E-35	1.090795992	0.47	0.186
18	ENSDARG00000004621	gpm6ab	1.72E-28	7.80E-33	0.986140111	0.624	0.317
19	ENSDARG00000059601	map1aa	4.75E-28	2.15E-32	0.790490882	0.361	0.114
20	ENSDARG00000035715	marcksl1b	5.75E-28	2.61E-32	0.858079783	0.816	0.56
21	ENSDARG00000025855	camk2n1a	7.05E-28	3.20E-32	1.065714078	0.383	0.136
22	ENSDARG00000003655	tmem59l	1.50E-27	6.81E-32	0.837579659	0.402	0.141
23	ENSDARG00000055874	cpe	2.74E-27	1.24E-31	0.832773884	0.38	0.129
24	ENSDARG00000002230	sypb	6.99E-27	3.17E-31	0.901027922	0.312	0.094
25	ENSDARG00000021143	rtn1b	1.21E-26	5.47E-31	0.881698312	0.496	0.207
26	ENSDARG00000020798	necap1	1.66E-26	7.52E-31	0.807092652	0.289	0.084
27	ENSDARG00000056877	vamp2	6.87E-26	3.11E-30	0.952881317	0.387	0.142
28	ENSDARG00000006497	rtn1a	8.07E-26	3.66E-30	0.870519446	0.628	0.334
29	ENSDARG00000071658	ywhag2	1.21E-25	5.47E-30	0.984783584	0.444	0.185
30	ENSDARG00000102453	slc1a2b	2.65E-25	1.20E-29	1.313738617	0.308	0.094
31	ENSDARG00000061647	nrxn1a	2.83E-25	1.29E-29	0.879488504	0.301	0.091
32	ENSDARG00000053358	basp1	4.83E-25	2.19E-29	0.924164871	0.361	0.127
33	ENSDARG00000013843	sept5a	5.17E-25	2.34E-29	0.828960386	0.229	0.057
34	ENSDARG00000042948	dnajc5aa	5.41E-24	2.45E-28	0.716759273	0.331	0.108
35	ENSDARG00000000503	stx1b	7.21E-24	3.27E-28	0.76755272	0.372	0.133
36	ENSDARG00000020850	eef1a1l1	1.73E-23	7.86E-28	-0.459029723	0.977	0.99
37	ENSDARG00000087616	maptb	2.15E-23	9.76E-28	0.687328488	0.256	0.071
38	ENSDARG00000030078	glipr1b	2.26E-23	1.02E-27	0.501013482	0.132	0.021
39	ENSDARG00000069981	cspg5a	3.40E-23	1.54E-27	0.810446823	0.346	0.12
40	ENSDARG00000092970	tmsb2	3.64E-23	1.65E-27	0.864769781	0.342	0.118
41	ENSDARG00000073704	si:dkeyp-72g9.4	6.11E-23	2.77E-27	0.741752279	0.248	0.069
42	ENSDARG00000098702	zgc:165603	6.43E-23	2.92E-27	0.695568847	0.195	0.045
43	ENSDARG00000039914	gapdhs	1.68E-22	7.59E-27	0.924222681	0.677	0.483
44	ENSDARG00000039647	slc6a1b	2.75E-22	1.25E-26	1.137407676	0.271	0.081
45	ENSDARG00000100825	calm3a	1.97E-21	8.92E-26	0.876398613	0.391	0.162
46	ENSDARG00000032126	scg5	2.48E-21	1.12E-25	0.63770524	0.226	0.06
47	ENSDARG00000033655	stmn1b	5.22E-21	2.37E-25	0.966225801	0.647	0.418
48	ENSDARG00000070266	spock3	7.87E-21	3.57E-25	0.832454404	0.338	0.122
49	ENSDARG00000043257	ckbb	9.37E-21	4.25E-25	0.778767437	0.703	0.469
50	ENSDARG00000014053	olfm1b	1.00E-20	4.55E-25	0.910343131	0.365	0.14
51	ENSDARG00000089877	si:dkeyp-75h12.5	1.37E-20	6.23E-25	0.847011067	0.429	0.188
52	ENSDARG00000020609	snap25a	1.42E-20	6.42E-25	0.752670868	0.429	0.183
53	ENSDARG00000068701	gpr85	1.57E-20	7.12E-25	0.726746858	0.278	0.087
54	ENSDARG00000056004	sprn	1.93E-20	8.75E-25	0.711936238	0.207	0.053
55	ENSDARG00000103002	nptna	4.22E-20	1.91E-24	0.724182194	0.237	0.068
56	ENSDARG00000007818	palm1b	5.14E-20	2.33E-24	0.769961456	0.331	0.123
57	ENSDARG00000001127	slc17a6a	7.32E-20	3.32E-24	0.569850744	0.135	0.025
58	ENSDARG00000025106	ppp3cb	7.33E-20	3.32E-24	0.64663909	0.195	0.049
59	ENSDARG00000099203	atp1b2a	7.89E-20	3.58E-24	0.72557024	0.327	0.118
60	ENSDARG00000071709	ppp1r9bb	1.09E-19	4.95E-24	0.281183322	0.102	0.015
61	ENSDARG00000008829	chga	1.28E-19	5.80E-24	0.679657598	0.165	0.037
62	ENSDARG00000056725	hmgb3a	1.30E-19	5.87E-24	0.725905976	0.65	0.391
63	ENSDARG00000023600	sh3gl2a	1.59E-19	7.20E-24	0.723334032	0.248	0.076
64	ENSDARG00000062376	nlgn3b	1.80E-19	8.14E-24	0.475398742	0.105	0.016
65	ENSDARG00000016598	ckmt1	1.96E-19	8.87E-24	0.665195227	0.241	0.072
66	ENSDARG00000101776	syt12	4.53E-19	2.05E-23	0.637854363	0.165	0.037
67	ENSDARG00000031720	clstn1	4.66E-19	2.11E-23	0.657499371	0.32	0.115
68	ENSDARG00000014287	eno2	4.84E-19	2.19E-23	0.752029874	0.289	0.098
69	ENSDARG00000024299	c1qtnf4	1.77E-18	8.01E-23	0.584785943	0.177	0.043
70	ENSDARG00000093064	SMIM18	1.85E-18	8.39E-23	0.520974256	0.143	0.03
71	ENSDARG00000009285	rpl15	2.89E-18	1.31E-22	-0.406805071	0.944	0.957
72	ENSDARG00000097528	si:dkey-7j14.5	6.02E-18	2.73E-22	0.68813201	0.263	0.085
73	ENSDARG00000025073	rpl18a	7.81E-18	3.54E-22	-0.40114533	0.872	0.973
74	ENSDARG00000009553	gng3	1.62E-17	7.34E-22	0.745258352	0.451	0.218
75	ENSDARG00000102376	cacng2b	1.64E-17	7.44E-22	0.452036742	0.132	0.026
76	ENSDARG00000068787	slc6a17	1.71E-17	7.74E-22	0.496213592	0.139	0.029
77	ENSDARG00000021113	ptmaa	1.82E-17	8.27E-22	0.645554683	0.805	0.647
78	ENSDARG00000054442	cbx1b	1.93E-17	8.74E-22	0.712797573	0.342	0.135
79	ENSDARG00000007654	nsfa	2.60E-17	1.18E-21	0.704292487	0.259	0.087
80	ENSDARG00000043509	rpl11	3.86E-17	1.75E-21	-0.364327762	0.959	0.975
81	ENSDARG00000008735	atp6ap2	4.27E-17	1.93E-21	0.928976129	0.489	0.276
82	ENSDARG00000104264	XKR4	9.64E-17	4.37E-21	0.566847676	0.177	0.045
83	ENSDARG00000090062	rac3a	1.00E-16	4.54E-21	0.517237493	0.177	0.045
84	ENSDARG00000092807	si:dkey-151g10.6	1.90E-16	8.62E-21	-0.336142498	1	0.997
85	ENSDARG00000009949	fndc4b	1.96E-16	8.90E-21	0.68848861	0.147	0.033
86	ENSDARG00000100971	fxyd6	2.15E-16	9.74E-21	0.497368653	0.135	0.029
87	ENSDARG00000021595	lhfpl3	2.31E-16	1.05E-20	0.577393511	0.195	0.054
88	ENSDARG00000101967	sult4a1	4.68E-16	2.12E-20	0.496423244	0.195	0.055
89	ENSDARG00000102061	b3galt2	9.52E-16	4.32E-20	0.654566545	0.173	0.046
90	ENSDARG00000077608	gpr137bb	1.10E-15	4.98E-20	0.368380212	0.139	0.031
91	ENSDARG00000017673	nova2	1.27E-15	5.77E-20	0.596961396	0.53	0.276
92	ENSDARG00000032865	pacsin1a	1.27E-15	5.78E-20	0.545315069	0.195	0.056
93	ENSDARG00000071011	cdk5r2a	1.59E-15	7.21E-20	0.653442632	0.218	0.068
94	ENSDARG00000098368	aplp1	2.53E-15	1.15E-19	0.623239973	0.289	0.108
95	ENSDARG00000019181	rpsa	3.55E-15	1.61E-19	-0.343580553	0.917	0.962
96	ENSDARG00000052713	lrrtm1	3.87E-15	1.75E-19	0.667716622	0.162	0.041
97	ENSDARG00000068995	h2afx1	4.31E-15	1.95E-19	0.749499049	0.722	0.578
98	ENSDARG00000077045	scg5	5.55E-15	2.51E-19	0.517641134	0.199	0.059
99	ENSDARG00000025034	syngr3b	5.81E-15	2.64E-19	0.469935779	0.162	0.041
100	ENSDARG00000030602	rps19	6.70E-15	3.04E-19	-0.343188252	0.962	0.971
101	ENSDARG00000020493	lgi1a	7.84E-15	3.56E-19	0.583208445	0.173	0.047
102	ENSDARG00000009106	serinc1	9.77E-15	4.43E-19	0.792629081	0.556	0.356
103	ENSDARG00000036875	rps12	1.47E-14	6.64E-19	-0.352511726	0.955	0.974
104	ENSDARG00000019881	bsg	1.81E-14	8.21E-19	0.714537282	0.665	0.513
105	ENSDARG00000014871	syngr3a	1.85E-14	8.39E-19	0.605646295	0.18	0.051
106	ENSDARG00000022176	IGLON5	1.95E-14	8.83E-19	0.66811863	0.263	0.094
107	ENSDARG00000013087	ndrg3a	3.29E-14	1.49E-18	0.800091442	0.421	0.211
108	ENSDARG00000007678	ttyh3b	3.71E-14	1.68E-18	0.68627219	0.147	0.037
109	ENSDARG00000007753	cpne2	4.04E-14	1.83E-18	0.440088729	0.117	0.024
110	ENSDARG00000041811	rps25	4.17E-14	1.89E-18	-0.417268441	0.846	0.88
111	ENSDARG00000103937	ndrg4	4.35E-14	1.97E-18	0.554540282	0.233	0.078
112	ENSDARG00000068745	map4l	4.38E-14	1.99E-18	0.584823363	0.271	0.1
113	ENSDARG00000023174	fez1	6.18E-14	2.80E-18	0.618133386	0.316	0.13
114	ENSDARG00000104413	rogdi	7.93E-14	3.60E-18	0.603815492	0.244	0.088
115	ENSDARG00000056639	carmil2	8.17E-14	3.71E-18	0.445794652	0.184	0.054
116	ENSDARG00000069297	upf3a	1.05E-13	4.77E-18	0.545200038	0.214	0.07
117	ENSDARG00000052769	glrbb	1.11E-13	5.04E-18	0.484027513	0.177	0.051
118	ENSDARG00000077291	rps2	1.12E-13	5.08E-18	-0.305247325	0.992	0.991
119	ENSDARG00000056122	gdi1	1.13E-13	5.15E-18	0.519474615	0.244	0.087
120	ENSDARG00000105201	adcyap1r1a	1.38E-13	6.26E-18	0.651176344	0.128	0.03
121	ENSDARG00000027041	pcdh17	1.49E-13	6.75E-18	0.487973905	0.117	0.025
122	ENSDARG00000079586	gabrb2	1.75E-13	7.95E-18	0.479505115	0.132	0.031
123	ENSDARG00000045639	elavl4	1.85E-13	8.38E-18	0.722233771	0.41	0.199
124	ENSDARG00000089109	bcl2b	2.09E-13	9.48E-18	0.494525266	0.184	0.055
125	ENSDARG00000097322	si:dkey-81l17.6	2.13E-13	9.66E-18	0.563178197	0.267	0.101
126	ENSDARG00000018270	olfm1a	2.21E-13	1.00E-17	0.416849927	0.132	0.031
127	ENSDARG00000005791	rpl28	2.88E-13	1.30E-17	-0.375560028	0.835	0.922
128	ENSDARG00000099380	rpl13	2.94E-13	1.33E-17	-0.388718468	0.902	0.925
129	ENSDARG00000111235	nrsn1	3.20E-13	1.45E-17	0.456778778	0.143	0.036
130	ENSDARG00000010160	rps15a	4.27E-13	1.93E-17	-0.332660493	0.97	0.962
131	ENSDARG00000027552	mapk1	5.39E-13	2.44E-17	0.348083562	0.109	0.023
132	ENSDARG00000042566	rps7	7.45E-13	3.38E-17	-0.350494404	0.929	0.967
133	ENSDARG00000021864	rplp1	1.01E-12	4.56E-17	-0.330002002	0.977	0.987
134	ENSDARG00000022045	map1ab	1.06E-12	4.80E-17	0.42704152	0.214	0.071
135	ENSDARG00000070045	celf4	1.06E-12	4.80E-17	0.477359255	0.154	0.042
136	ENSDARG00000025206	syt2a	1.12E-12	5.08E-17	0.666994543	0.214	0.072
137	ENSDARG00000030106	stmn4	1.46E-12	6.62E-17	0.751825223	0.274	0.109
138	ENSDARG00000020795	rac3b	1.50E-12	6.81E-17	0.445520502	0.165	0.048
139	ENSDARG00000099776	glula	1.62E-12	7.34E-17	0.939206268	0.586	0.375
140	ENSDARG00000090145	tmem240b	1.79E-12	8.13E-17	0.419684347	0.105	0.022
141	ENSDARG00000020197	rpl5a	1.88E-12	8.52E-17	-0.448994022	0.605	0.757
142	ENSDARG00000035577	cds2	2.15E-12	9.75E-17	0.536102253	0.188	0.06
143	ENSDARG00000034897	rps10	2.78E-12	1.26E-16	-0.37677649	0.88	0.91
144	ENSDARG00000055216	tuba1c	2.89E-12	1.31E-16	0.534719075	0.602	0.378
145	ENSDARG00000069090	atp6v0d1	3.56E-12	1.61E-16	0.618415878	0.335	0.158
146	ENSDARG00000077053	ppfia3	3.84E-12	1.74E-16	0.442998492	0.169	0.05
147	ENSDARG00000035970	ptprn2	4.33E-12	1.96E-16	0.602134682	0.184	0.058
148	ENSDARG00000091683	cnrip1a	4.70E-12	2.13E-16	0.493397972	0.154	0.043
149	ENSDARG00000099744	gap43	5.37E-12	2.44E-16	0.670574144	0.274	0.11
150	ENSDARG00000067626	ywhag1	5.90E-12	2.67E-16	0.617111005	0.229	0.084
151	ENSDARG00000053110	pkib	6.47E-12	2.93E-16	0.469976922	0.169	0.051
152	ENSDARG00000051875	islr2	6.47E-12	2.94E-16	0.875445482	0.274	0.112
153	ENSDARG00000044521	eef1b2	6.71E-12	3.04E-16	-0.499291634	0.714	0.802
154	ENSDARG00000001994	stxbp1a	7.41E-12	3.36E-16	0.548074106	0.248	0.094
155	ENSDARG00000086288	scg3	8.13E-12	3.68E-16	0.531227351	0.252	0.095
156	ENSDARG00000078748	si:ch211-137a8.4	8.69E-12	3.94E-16	0.567167581	0.357	0.164
157	ENSDARG00000103919	si:ch73-1a9.3	9.65E-12	4.38E-16	0.418223864	0.789	0.626
158	ENSDARG00000014273	camk2d2	1.04E-11	4.70E-16	0.4775548	0.169	0.051
159	ENSDARG00000011201	rplp2l	1.04E-11	4.72E-16	-0.396417985	0.887	0.908
160	ENSDARG00000055996	rps8a	1.21E-11	5.50E-16	-0.349093376	0.906	0.942
161	ENSDARG00000003599	rpl3	1.26E-11	5.72E-16	-0.361020993	0.906	0.943
162	ENSDARG00000004187	zgc:122979	1.80E-11	8.17E-16	0.818569269	0.147	0.041
163	ENSDARG00000033234	stmn2a	1.85E-11	8.40E-16	0.673676866	0.263	0.107
164	ENSDARG00000030694	atp6v1e1b	1.95E-11	8.86E-16	0.757753938	0.421	0.241
165	ENSDARG00000071224	si:ch211-133n4.4	2.24E-11	1.02E-15	0.607644632	0.323	0.15
166	ENSDARG00000051783	rplp0	2.32E-11	1.05E-15	-0.275385267	0.974	0.986
167	ENSDARG00000062056	elmod1	2.44E-11	1.11E-15	0.47331564	0.132	0.034
168	ENSDARG00000015790	atp1b3a	2.91E-11	1.32E-15	0.628108781	0.259	0.106
169	ENSDARG00000045447	slc35g2b	3.06E-11	1.39E-15	0.532373765	0.184	0.06
170	ENSDARG00000073883	clstn3	3.24E-11	1.47E-15	0.442146174	0.154	0.044
171	ENSDARG00000062797	nell2b	3.95E-11	1.79E-15	0.812720843	0.192	0.066
172	ENSDARG00000025581	rpl10	4.03E-11	1.82E-15	-0.347879502	0.895	0.949
173	ENSDARG00000039729	asap1b	4.06E-11	1.84E-15	0.667344261	0.229	0.088
174	ENSDARG00000058451	rpl6	4.16E-11	1.89E-15	-0.354342219	0.835	0.908
175	ENSDARG00000034808	kcnip1b	5.58E-11	2.53E-15	0.531256629	0.124	0.031
176	ENSDARG00000030479	hmgb1b	6.08E-11	2.75E-15	0.555293451	0.579	0.373
177	ENSDARG00000005842	cd9a	6.25E-11	2.83E-15	0.675021982	0.203	0.071
178	ENSDARG00000010516	rpl21	6.31E-11	2.86E-15	-0.350525891	0.891	0.934
179	ENSDARG00000069425	hsbp1a	6.34E-11	2.87E-15	0.559557151	0.256	0.103
180	ENSDARG00000057556	rpl17	6.61E-11	3.00E-15	-0.366938135	0.872	0.909
181	ENSDARG00000101713	scn2b	6.74E-11	3.06E-15	0.300319022	0.12	0.03
182	ENSDARG00000053130	pcp4a	6.85E-11	3.10E-15	0.840377931	0.237	0.094
183	ENSDARG00000052644	ca10a	7.70E-11	3.49E-15	0.480276498	0.169	0.053
184	ENSDARG00000027828	grin1a	8.39E-11	3.80E-15	0.543484598	0.165	0.051
185	ENSDARG00000092693	tpt1	8.82E-11	4.00E-15	-0.335259511	0.921	0.956
186	ENSDARG00000035056	fgf13a	9.12E-11	4.13E-15	0.461226482	0.135	0.037
187	ENSDARG00000007320	rpl7	1.08E-10	4.91E-15	-0.305556173	0.962	0.963
188	ENSDARG00000018817	bdnf	1.20E-10	5.42E-15	0.485882279	0.109	0.026
189	ENSDARG00000099104	rpl24	1.40E-10	6.36E-15	-0.311368777	0.925	0.942
190	ENSDARG00000053457	rpl23	1.47E-10	6.69E-15	-0.312934639	0.955	0.962
191	ENSDARG00000051852	kcnc1a	1.48E-10	6.70E-15	0.441640611	0.143	0.04
192	ENSDARG00000090035	rtn4r	1.50E-10	6.80E-15	0.437394198	0.15	0.044
193	ENSDARG00000088030	rpl35a	1.68E-10	7.61E-15	-0.339025708	0.868	0.91
194	ENSDARG00000003705	prnprs3	1.68E-10	7.62E-15	0.508344931	0.252	0.101
195	ENSDARG00000058117	snap25b	2.04E-10	9.26E-15	0.769096981	0.335	0.165
196	ENSDARG00000040291	cadm4	2.74E-10	1.24E-14	0.736558311	0.274	0.123
197	ENSDARG00000059775	slc32a1	3.01E-10	1.37E-14	0.70316703	0.15	0.045
198	ENSDARG00000104279	appa	3.04E-10	1.38E-14	0.565590102	0.429	0.241
199	ENSDARG00000034168	serpini1	3.10E-10	1.40E-14	0.420277146	0.109	0.026
200	ENSDARG00000016676	gnao1a	3.23E-10	1.46E-14	0.524994378	0.173	0.057
201	ENSDARG00000077847	olfm2a	4.14E-10	1.88E-14	0.580041291	0.188	0.065
202	ENSDARG00000098832	fam168a	4.30E-10	1.95E-14	0.618505102	0.432	0.246
203	ENSDARG00000019778	rps6	4.34E-10	1.97E-14	-0.320639482	0.94	0.949
204	ENSDARG00000011405	rps9	4.87E-10	2.21E-14	-0.308811931	0.955	0.958
205	ENSDARG00000099793	cspg5b	5.59E-10	2.53E-14	0.67873265	0.15	0.045
206	ENSDARG00000043835	rab3ab	5.60E-10	2.54E-14	0.41173494	0.128	0.035
207	ENSDARG00000005924	serpina10a	6.66E-10	3.02E-14	0.575098509	0.338	0.169
208	ENSDARG00000039347	rps24	7.39E-10	3.35E-14	-0.342018004	0.932	0.931
209	ENSDARG00000101387	CAMK2N1	7.44E-10	3.37E-14	0.494015963	0.188	0.065
210	ENSDARG00000053058	rps11	8.46E-10	3.83E-14	-0.338169104	0.88	0.912
211	ENSDARG00000013005	opcml	9.20E-10	4.17E-14	0.419546122	0.113	0.029
212	ENSDARG00000014690	rps4x	9.25E-10	4.19E-14	-0.316614238	0.94	0.949
213	ENSDARG00000033009	h3f3c	9.56E-10	4.34E-14	0.585593395	0.658	0.516
214	ENSDARG00000027065	slc38a3a	9.57E-10	4.34E-14	0.539434976	0.15	0.046
215	ENSDARG00000006691	rpl12	1.08E-09	4.89E-14	-0.355042177	0.861	0.907
216	ENSDARG00000031382	reep2	1.10E-09	5.00E-14	0.45201588	0.135	0.039
217	ENSDARG00000071026	mllt11	1.17E-09	5.32E-14	0.589481987	0.338	0.17
218	ENSDARG00000079276	ube2ql1	1.29E-09	5.85E-14	0.418727032	0.135	0.039
219	ENSDARG00000101766	ptmab	1.34E-09	6.06E-14	0.395174682	0.786	0.691
220	ENSDARG00000078868	tmem74b	1.43E-09	6.50E-14	0.356101721	0.12	0.032
221	ENSDARG00000060481	atl1	1.62E-09	7.35E-14	0.469516752	0.173	0.058
222	ENSDARG00000032725	rps27a	1.78E-09	8.05E-14	-0.303457659	0.929	0.942
223	ENSDARG00000098936	kif5aa	1.80E-09	8.16E-14	0.538609858	0.188	0.067
224	ENSDARG00000034187	calm1b	1.82E-09	8.25E-14	0.58776415	0.338	0.167
225	ENSDARG00000074866	ptpn5	1.90E-09	8.63E-14	0.42939007	0.113	0.029
226	ENSDARG00000035860	rps28	1.98E-09	8.96E-14	-0.336541538	0.842	0.887
227	ENSDARG00000040822	fundc1	2.00E-09	9.08E-14	0.631987298	0.346	0.182
228	ENSDARG00000042905	rpl10a	2.19E-09	9.94E-14	-0.307723469	0.921	0.937
229	ENSDARG00000019230	rpl7a	2.21E-09	1.00E-13	-0.303575712	0.955	0.963
230	ENSDARG00000031317	ppdpfb	2.35E-09	1.06E-13	0.481214102	0.774	0.671
231	ENSDARG00000076532	si:ch211-222l21.1	2.36E-09	1.07E-13	0.526088393	0.53	0.335
232	ENSDARG00000104786	nlgn3a	2.64E-09	1.20E-13	0.360322124	0.113	0.029
233	ENSDARG00000004189	cbx1a	3.00E-09	1.36E-13	0.560341626	0.256	0.112
234	ENSDARG00000035692	rps3a	3.04E-09	1.38E-13	-0.311049127	0.921	0.947
235	ENSDARG00000078657	FNDC10	3.15E-09	1.43E-13	0.343075495	0.124	0.034
236	ENSDARG00000068989	gabra1	3.58E-09	1.62E-13	0.369895889	0.12	0.032
237	ENSDARG00000015314	zc4h2	3.63E-09	1.64E-13	0.453736973	0.41	0.212
238	ENSDARG00000014867	rpl8	4.10E-09	1.86E-13	-0.287747212	0.962	0.965
239	ENSDARG00000077151	cbln2b	4.27E-09	1.94E-13	0.962111131	0.109	0.028
240	ENSDARG00000099175	hmgb1a	4.58E-09	2.08E-13	0.627257484	0.632	0.492
241	ENSDARG00000014746	rbfox1	4.77E-09	2.16E-13	0.644506958	0.289	0.136
242	ENSDARG00000043453	rps5	4.92E-09	2.23E-13	-0.293518537	0.929	0.95
243	ENSDARG00000032369	btbd6b	5.45E-09	2.47E-13	0.453176202	0.188	0.068
244	ENSDARG00000059945	sv2a	6.31E-09	2.86E-13	0.450768766	0.169	0.057
245	ENSDARG00000003754	tspan2a	6.33E-09	2.87E-13	0.524456669	0.207	0.08
246	ENSDARG00000014420	elavl3	7.06E-09	3.20E-13	0.498181295	0.421	0.229
247	ENSDARG00000058105	rpl36a	8.03E-09	3.64E-13	-0.311763607	0.91	0.928
248	ENSDARG00000068992	hspa8	8.09E-09	3.67E-13	-0.341834508	0.88	0.923
249	ENSDARG00000039502	eef1a1a	8.38E-09	3.80E-13	0.400749947	0.169	0.058
250	ENSDARG00000006397	laptm4a	1.03E-08	4.66E-13	0.644919399	0.361	0.201
251	ENSDARG00000041435	uba52	1.30E-08	5.91E-13	-0.379385019	0.643	0.778
252	ENSDARG00000035907	fam49al	1.36E-08	6.15E-13	0.682408313	0.199	0.078
253	ENSDARG00000100908	lcor	1.46E-08	6.64E-13	0.499696242	0.128	0.038
254	ENSDARG00000010042	dnm1a	1.61E-08	7.29E-13	0.358326216	0.109	0.029
255	ENSDARG00000018997	cplx2l	1.61E-08	7.31E-13	0.47511081	0.214	0.085
256	ENSDARG00000021811	calm3a	1.92E-08	8.70E-13	0.859192911	0.602	0.48
257	ENSDARG00000039626	nrgna	1.98E-08	8.98E-13	1.043358117	0.143	0.046
258	ENSDARG00000043465	atp6v1b2	2.04E-08	9.25E-13	0.371369137	0.132	0.04
259	ENSDARG00000100494	pbx1a	2.74E-08	1.24E-12	0.504807891	0.248	0.108
260	ENSDARG00000061817	kif1aa	2.89E-08	1.31E-12	0.472727282	0.162	0.056
261	ENSDARG00000045316	map7d2b	3.18E-08	1.44E-12	0.420779675	0.135	0.042
262	ENSDARG00000087897	h2afy2	3.48E-08	1.58E-12	0.548609981	0.508	0.335
263	ENSDARG00000054456	clip3	3.73E-08	1.69E-12	0.347636376	0.117	0.033
264	ENSDARG00000022456	eno1a	4.40E-08	1.99E-12	0.652029929	0.44	0.275
265	ENSDARG00000018259	atp1a3a	5.10E-08	2.31E-12	0.619354052	0.211	0.085
266	ENSDARG00000100392	rps18	5.15E-08	2.33E-12	-0.285292316	0.936	0.935
267	ENSDARG00000028066	diras1a	5.60E-08	2.54E-12	0.498027347	0.173	0.063
268	ENSDARG00000102291	eef1da	5.64E-08	2.56E-12	-0.499609732	0.515	0.672
269	ENSDARG00000023298	rps27.1	5.81E-08	2.63E-12	-0.287354814	0.925	0.942
270	ENSDARG00000045487	rps16	6.56E-08	2.98E-12	-0.263448736	0.944	0.944
271	ENSDARG00000099022	faua	8.31E-08	3.77E-12	-0.284700122	0.883	0.918
272	ENSDARG00000035871	rpl30	9.03E-08	4.09E-12	-0.287919052	0.902	0.926
273	ENSDARG00000115271	RPL37A	9.27E-08	4.20E-12	-0.280040336	0.925	0.944
274	ENSDARG00000024744	dpp6b	9.27E-08	4.20E-12	0.282997714	0.105	0.028
275	ENSDARG00000002131	celf2	9.85E-08	4.46E-12	0.664440866	0.331	0.176
276	ENSDARG00000100588	rpl36	9.86E-08	4.47E-12	-0.273826403	0.914	0.939
277	ENSDARG00000070849	rps15	9.96E-08	4.52E-12	-0.287369019	0.91	0.944
278	ENSDARG00000058646	ptprna	1.20E-07	5.45E-12	0.474221014	0.124	0.038
279	ENSDARG00000012144	emc7	1.31E-07	5.96E-12	0.544456867	0.274	0.136
280	ENSDARG00000036501	rab39bb	1.43E-07	6.49E-12	0.363489722	0.109	0.031
281	ENSDARG00000073707	cnksr2b	1.45E-07	6.56E-12	0.329570453	0.102	0.027
282	ENSDARG00000090872	si:dkey-276j7.1	1.55E-07	7.01E-12	0.525713537	0.398	0.231
283	ENSDARG00000017338	kidins220b	1.64E-07	7.45E-12	0.544050215	0.15	0.052
284	ENSDARG00000006747	tmem178b	1.68E-07	7.62E-12	0.472903255	0.192	0.075
285	ENSDARG00000029533	rpl18	1.69E-07	7.68E-12	-0.26558635	0.936	0.957
286	ENSDARG00000076318	atp6v1ab	1.73E-07	7.86E-12	0.339725639	0.105	0.029
287	ENSDARG00000060222	scn1ba	1.75E-07	7.92E-12	0.461169178	0.12	0.036
288	ENSDARG00000104011	rps17	1.75E-07	7.92E-12	-0.42711393	0.583	0.71
289	ENSDARG00000058454	dynll1	1.78E-07	8.07E-12	0.797999047	0.526	0.402
290	ENSDARG00000031343	rab6bb	1.96E-07	8.88E-12	0.657652422	0.237	0.109
291	ENSDARG00000041182	rpl4	2.14E-07	9.72E-12	-0.349053805	0.831	0.849
292	ENSDARG00000045618	clta	2.27E-07	1.03E-11	0.581560234	0.331	0.183
293	ENSDARG00000071860	nrn1a	2.43E-07	1.10E-11	0.51141459	0.177	0.067
294	ENSDARG00000036298	rps13	2.78E-07	1.26E-11	-0.276510396	0.891	0.913
295	ENSDARG00000045945	syn2a	2.93E-07	1.33E-11	0.496781334	0.177	0.067
296	ENSDARG00000029500	rpl34	3.05E-07	1.38E-11	-0.286549658	0.91	0.921
297	ENSDARG00000068247	luzp2	3.54E-07	1.60E-11	0.461852624	0.113	0.033
298	ENSDARG00000015128	rpl27	3.78E-07	1.71E-11	-0.290251399	0.91	0.907
299	ENSDARG00000074057	calm3b	4.17E-07	1.89E-11	0.689000212	0.481	0.34
300	ENSDARG00000074271	wrb	4.23E-07	1.92E-11	0.47435222	0.195	0.08
301	ENSDARG00000074671	nptx1l	4.23E-07	1.92E-11	0.774455038	0.124	0.039
302	ENSDARG00000034291	rpl37	4.26E-07	1.93E-11	-0.286023452	0.936	0.937
303	ENSDARG00000070437	rpl22	4.40E-07	1.99E-11	-0.299937815	0.838	0.894
304	ENSDARG00000056181	ncam1a	4.53E-07	2.05E-11	0.411238268	0.109	0.031
305	ENSDARG00000021838	rps23	4.84E-07	2.19E-11	-0.299185819	0.85	0.908
306	ENSDARG00000056929	kdm6bb	4.86E-07	2.20E-11	0.597323395	0.244	0.114
307	ENSDARG00000092659	ppp3r1a	5.50E-07	2.50E-11	0.479825518	0.248	0.116
308	ENSDARG00000014215	cdh13	6.10E-07	2.76E-11	0.450092927	0.132	0.043
309	ENSDARG00000006413	rpl38	7.92E-07	3.59E-11	-0.335557823	0.722	0.805
310	ENSDARG00000039650	itm2cb	8.24E-07	3.74E-11	0.561948221	0.162	0.06
311	ENSDARG00000044093	rpl13a	8.31E-07	3.77E-11	-0.295531907	0.838	0.883
312	ENSDARG00000041619	rack1	9.92E-07	4.50E-11	-0.292211524	0.914	0.91
313	ENSDARG00000061810	mbd3b	1.04E-06	4.73E-11	0.430736366	0.192	0.078
314	ENSDARG00000033201	zgc:101840	1.16E-06	5.25E-11	0.443399503	0.169	0.065
315	ENSDARG00000010957	mpp2b	1.21E-06	5.48E-11	0.271791296	0.102	0.029
316	ENSDARG00000057013	cadm3	1.47E-06	6.66E-11	0.415621077	0.226	0.099
317	ENSDARG00000100170	pam	1.51E-06	6.83E-11	0.395753852	0.177	0.07
318	ENSDARG00000015002	cdh4	1.56E-06	7.06E-11	0.407553674	0.117	0.036
319	ENSDARG00000101457	cdc42ep4a	1.70E-06	7.70E-11	0.303433189	0.143	0.05
320	ENSDARG00000062510	bcl11ba	1.81E-06	8.19E-11	0.697467249	0.18	0.073
321	ENSDARG00000039335	st6gal2a	1.85E-06	8.41E-11	0.381315334	0.128	0.042
322	ENSDARG00000011665	aldoaa	1.87E-06	8.50E-11	0.594141592	0.515	0.401
323	ENSDARG00000002217	scocb	1.96E-06	8.91E-11	0.380869214	0.173	0.068
324	ENSDARG00000103791	nme2b.1	2.14E-06	9.71E-11	-0.382195744	0.786	0.841
325	ENSDARG00000103394	kif5ba	2.26E-06	1.03E-10	0.525347333	0.154	0.057
326	ENSDARG00000041417	atp6ap1a	2.43E-06	1.10E-10	0.416577143	0.109	0.033
327	ENSDARG00000025728	grin1b	2.44E-06	1.11E-10	0.340693852	0.154	0.056
328	ENSDARG00000023445	atp2b3b	2.49E-06	1.13E-10	0.351720671	0.102	0.029
329	ENSDARG00000104372	gnb1b	2.73E-06	1.24E-10	0.574586438	0.496	0.36
330	ENSDARG00000102340	ptn	2.76E-06	1.25E-10	0.657822428	0.158	0.06
331	ENSDARG00000037350	rpl9	2.97E-06	1.35E-10	-0.282193321	0.883	0.905
332	ENSDARG00000052765	gria2b	3.00E-06	1.36E-10	0.343675152	0.105	0.031
333	ENSDARG00000017294	gnai2b	3.51E-06	1.59E-10	0.433494298	0.158	0.06
334	ENSDARG00000110528	sypa	4.18E-06	1.89E-10	0.395907941	0.139	0.049
335	ENSDARG00000056262	slc35g2a	4.18E-06	1.90E-10	0.42004524	0.117	0.037
336	ENSDARG00000100371	eef2b	4.62E-06	2.09E-10	-0.355130608	0.65	0.771
337	ENSDARG00000030408	rps26l	4.71E-06	2.14E-10	-0.303829684	0.816	0.864
338	ENSDARG00000016301	zgc:65894	4.80E-06	2.17E-10	0.55066403	0.244	0.116
339	ENSDARG00000018334	rpl35	4.97E-06	2.26E-10	-0.260864188	0.917	0.937
340	ENSDARG00000011602	si:dkeyp-117h8.2	5.07E-06	2.30E-10	0.43169378	0.139	0.049
341	ENSDARG00000076290	calr	5.64E-06	2.56E-10	0.546474755	0.233	0.11
342	ENSDARG00000013317	pygmb	5.91E-06	2.68E-10	0.335693775	0.135	0.047
343	ENSDARG00000038655	ajap1	6.51E-06	2.95E-10	0.360056118	0.12	0.039
344	ENSDARG00000045014	tuba2	6.65E-06	3.02E-10	0.381502246	0.195	0.082
345	ENSDARG00000079161	bsnb	7.61E-06	3.45E-10	0.452233611	0.132	0.046
346	ENSDARG00000027419	gad1b	8.05E-06	3.65E-10	0.650481124	0.113	0.036
347	ENSDARG00000014969	ankhb	8.41E-06	3.81E-10	0.307236775	0.102	0.031
348	ENSDARG00000063218	ppm1la	8.58E-06	3.89E-10	0.48071012	0.188	0.081
349	ENSDARG00000075133	adgrb1a	8.86E-06	4.02E-10	0.292262627	0.109	0.034
350	ENSDARG00000056740	tmeff1b	9.16E-06	4.15E-10	0.431818248	0.323	0.173
351	ENSDARG00000051824	tmeff2a	9.54E-06	4.32E-10	0.378328311	0.128	0.044
352	ENSDARG00000079391	mrpl42	9.67E-06	4.38E-10	-0.36936887	0.03	0.183
353	ENSDARG00000036629	rps14	1.05E-05	4.76E-10	-0.281152667	0.906	0.923
354	ENSDARG00000099257	si:ch73-119p20.1	1.09E-05	4.94E-10	0.364765639	0.113	0.036
355	ENSDARG00000046157	RPS17	1.14E-05	5.19E-10	-0.268998873	0.846	0.885
356	ENSDARG00000053365	rpl31	1.27E-05	5.78E-10	-0.322623159	0.729	0.794
357	ENSDARG00000101794	rpl26	1.31E-05	5.94E-10	-0.413116145	0.47	0.628
358	ENSDARG00000099283	epb41a	1.31E-05	5.95E-10	0.453560331	0.335	0.184
359	ENSDARG00000060309	srgap3	1.32E-05	5.96E-10	0.439289068	0.207	0.094
360	ENSDARG00000102879	myt1b	1.37E-05	6.19E-10	0.665054062	0.177	0.073
361	ENSDARG00000099545	snx25	1.43E-05	6.47E-10	0.462403784	0.105	0.033
362	ENSDARG00000012248	rgma	1.47E-05	6.65E-10	0.483726974	0.147	0.056
363	ENSDARG00000043446	efhd1	1.60E-05	7.25E-10	0.606534474	0.15	0.058
364	ENSDARG00000091579	si:ch211-66e2.5	1.60E-05	7.27E-10	0.811706496	0.139	0.052
365	ENSDARG00000053262	atp1b4	1.64E-05	7.45E-10	0.865300349	0.158	0.063
366	ENSDARG00000070688	ncalda	1.92E-05	8.72E-10	0.441219513	0.135	0.05
367	ENSDARG00000097648	si:dkey-35i13.1	2.10E-05	9.50E-10	0.401119559	0.117	0.039
368	ENSDARG00000103433	rpl14	2.14E-05	9.71E-10	-0.331688296	0.684	0.769
369	ENSDARG00000068691	kctd4	2.34E-05	1.06E-09	0.491321997	0.102	0.032
370	ENSDARG00000100562	CABZ01080702.1	2.36E-05	1.07E-09	0.424940025	0.305	0.166
371	ENSDARG00000069790	dynll2a	2.38E-05	1.08E-09	0.429518056	0.147	0.056
372	ENSDARG00000026444	apoob	2.64E-05	1.20E-09	0.324399262	0.132	0.048
373	ENSDARG00000093413	edil3a	2.84E-05	1.29E-09	0.529357293	0.173	0.073
374	ENSDARG00000038859	rgs20	3.06E-05	1.39E-09	0.382239848	0.117	0.039
375	ENSDARG00000069360	ppp3r1b	3.08E-05	1.40E-09	0.460372768	0.282	0.154
376	ENSDARG00000041232	rps29	3.19E-05	1.45E-09	-0.281983379	0.816	0.849
377	ENSDARG00000036505	syt4	3.23E-05	1.46E-09	0.507667834	0.165	0.067
378	ENSDARG00000042410	rab40b	3.50E-05	1.59E-09	0.416425657	0.165	0.069
379	ENSDARG00000068436	h3f3b.1	3.61E-05	1.64E-09	0.431726233	0.564	0.441
380	ENSDARG00000053559	tspan3b	3.62E-05	1.64E-09	0.352895085	0.132	0.047
381	ENSDARG00000005560	ywhah	4.12E-05	1.87E-09	0.586866418	0.35	0.218
382	ENSDARG00000015537	gad2	4.13E-05	1.87E-09	0.787965319	0.132	0.049
383	ENSDARG00000013750	eno1b	4.31E-05	1.95E-09	0.498934379	0.124	0.044
384	ENSDARG00000010655	ppm1k	4.32E-05	1.96E-09	0.409419282	0.18	0.079
385	ENSDARG00000101733	fam168b	4.36E-05	1.98E-09	0.45591403	0.274	0.148
386	ENSDARG00000020871	ptprz1b	4.48E-05	2.03E-09	0.498875536	0.113	0.038
387	ENSDARG00000031681	atp6v0b	4.50E-05	2.04E-09	0.527322873	0.252	0.135
388	ENSDARG00000001676	gpm6bb	4.97E-05	2.25E-09	0.516473265	0.102	0.032
389	ENSDARG00000062991	abi1b	5.03E-05	2.28E-09	0.257979478	0.105	0.034
390	ENSDARG00000008209	myt1la	5.21E-05	2.36E-09	0.33006988	0.102	0.032
391	ENSDARG00000089271	nexmifa	6.35E-05	2.88E-09	0.347179814	0.113	0.038
392	ENSDARG00000044669	hp1bp3	6.73E-05	3.05E-09	0.454453426	0.395	0.249
393	ENSDARG00000041323	csdc2a	6.90E-05	3.13E-09	0.354618215	0.143	0.056
394	ENSDARG00000076618	tm2d3	7.35E-05	3.33E-09	0.427870014	0.188	0.086
395	ENSDARG00000044328	ankrd46a	7.36E-05	3.34E-09	0.40068067	0.158	0.065
396	ENSDARG00000012987	gpia	7.83E-05	3.55E-09	0.486429503	0.282	0.158
397	ENSDARG00000077799	egr4	7.95E-05	3.60E-09	0.382621128	0.102	0.032
398	ENSDARG00000031427	calm2a	8.36E-05	3.79E-09	0.516729066	0.447	0.306
399	ENSDARG00000005453	foxp2	8.48E-05	3.85E-09	0.41066546	0.139	0.053
400	ENSDARG00000024540	tspan36	9.27E-05	4.20E-09	-0.666998726	0.038	0.18
401	ENSDARG00000056831	gng2	9.60E-05	4.35E-09	0.418641609	0.271	0.142
402	ENSDARG00000076847	tnrc6c1	0.000101865	4.62E-09	0.424232967	0.406	0.265
403	ENSDARG00000000019	ube2h	0.00011392	5.16E-09	0.403801491	0.173	0.076
404	ENSDARG00000003512	anks1b	0.000114031	5.17E-09	0.38349496	0.132	0.05
405	ENSDARG00000104530	znf609b	0.000115954	5.26E-09	0.382281207	0.195	0.09
406	ENSDARG00000024954	tmed4	0.000118887	5.39E-09	0.437999393	0.173	0.075
407	ENSDARG00000003311	pank2	0.000120898	5.48E-09	0.349317213	0.158	0.065
408	ENSDARG00000005926	ak2	0.000135339	6.14E-09	-0.33268473	0.158	0.339
409	ENSDARG00000098075	sh3bgrl3	0.000144864	6.57E-09	0.465038201	0.274	0.151
410	ENSDARG00000039034	marcksl1a	0.000151014	6.85E-09	0.451587198	0.481	0.333
411	ENSDARG00000022165	mgst1.2	0.000160001	7.25E-09	-0.563835166	0.06	0.208
412	ENSDARG00000090086	rab11bb	0.000162606	7.37E-09	0.393131859	0.177	0.078
413	ENSDARG00000045248	h3f3d	0.000167823	7.61E-09	0.291550107	0.808	0.765
414	ENSDARG00000002790	ap2m1a	0.000170462	7.73E-09	0.524580416	0.41	0.285
415	ENSDARG00000058693	cast	0.000171233	7.76E-09	-0.32799409	0.049	0.194
416	ENSDARG00000012138	sgce	0.000171947	7.80E-09	0.408036705	0.244	0.125
417	ENSDARG00000010052	ndrg3b	0.000175224	7.94E-09	0.4666215	0.162	0.07
418	ENSDARG00000060639	apba2b	0.000178817	8.11E-09	0.382749632	0.105	0.035
419	ENSDARG00000022315	atp6v1g1	0.000181655	8.24E-09	0.633847474	0.368	0.249
420	ENSDARG00000056108	ndufa4	0.000183133	8.30E-09	0.404715822	0.124	0.046
421	ENSDARG00000008639	kifap3a	0.000191407	8.68E-09	0.388958906	0.147	0.059
422	ENSDARG00000038306	tsc22d1	0.000194576	8.82E-09	0.431030653	0.282	0.157
423	ENSDARG00000063911	mt-atp6	0.000212054	9.61E-09	0.26996884	0.887	0.802
424	ENSDARG00000043932	stmn4l	0.00021646	9.81E-09	0.394621546	0.147	0.059
425	ENSDARG00000015050	calm2b	0.000241252	1.09E-08	0.5768854	0.568	0.479
426	ENSDARG00000018856	dclk1a	0.000262401	1.19E-08	0.332917807	0.105	0.036
427	ENSDARG00000077717	rpl29	0.000262865	1.19E-08	-0.287876913	0.662	0.771
428	ENSDARG00000034685	tmem198b	0.000264365	1.20E-08	0.40121955	0.162	0.071
429	ENSDARG00000006316	rpl23a	0.000268891	1.22E-08	-0.254186494	0.88	0.887
430	ENSDARG00000063299	pcloa	0.000285262	1.29E-08	0.396137603	0.124	0.046
431	ENSDARG00000006773	elovl4a	0.000291066	1.32E-08	0.437706579	0.143	0.058
432	ENSDARG00000062326	hmgn7	0.000309292	1.40E-08	0.53885311	0.553	0.468
433	ENSDARG00000013414	lin7a	0.000329166	1.49E-08	0.389821242	0.162	0.069
434	ENSDARG00000034753	tspan3a	0.000330422	1.50E-08	0.47286398	0.365	0.236
435	ENSDARG00000008803	marcksb	0.000330582	1.50E-08	0.442587123	0.301	0.169
436	ENSDARG00000027200	gabarapl2	0.000331075	1.50E-08	0.501477678	0.414	0.293
437	ENSDARG00000025693	tmem9b	0.000335861	1.52E-08	0.538856264	0.263	0.146
438	ENSDARG00000020504	h3f3b.1	0.000346797	1.57E-08	0.490033862	0.541	0.435
439	ENSDARG00000094836	si:ch211-195b15.8	0.000349767	1.59E-08	0.571576925	0.195	0.092
440	ENSDARG00000070479	tspan13b	0.000352144	1.60E-08	0.337355242	0.113	0.04
441	ENSDARG00000059680	fscn1a	0.000383979	1.74E-08	0.506345466	0.222	0.112
442	ENSDARG00000043102	lxn	0.000388592	1.76E-08	-0.469862343	0.143	0.318
443	ENSDARG00000032614	msi2b	0.000410797	1.86E-08	0.567475192	0.207	0.103
444	ENSDARG00000055283	id2a	0.000422712	1.92E-08	0.602686357	0.398	0.271
445	ENSDARG00000035808	clcn4	0.000492991	2.23E-08	0.431887387	0.135	0.054
446	ENSDARG00000043448	itm2ca	0.000501462	2.27E-08	0.327414928	0.117	0.043
447	ENSDARG00000079500	kif3cb	0.00051057	2.31E-08	0.323813654	0.105	0.037
448	ENSDARG00000035357	gnb2	0.000528334	2.40E-08	0.271324421	0.105	0.037
449	ENSDARG00000109715	sncgb	0.000596007	2.70E-08	0.379363256	0.117	0.043
450	ENSDARG00000005513	naca	0.000599863	2.72E-08	-0.264856828	0.865	0.906
451	ENSDARG00000104436	zgc:153426	0.000679141	3.08E-08	0.412815491	0.165	0.072
452	ENSDARG00000075007	chst2a	0.000817018	3.70E-08	0.258826483	0.102	0.035
453	ENSDARG00000041449	spred1	0.00084082	3.81E-08	0.357915799	0.135	0.056
454	ENSDARG00000029443	zgc:92242	0.000849493	3.85E-08	-0.553561849	0.03	0.152
455	ENSDARG00000053291	pnrc2	0.001056438	4.79E-08	0.278918233	0.778	0.705
456	ENSDARG00000027740	adcyap1b	0.0010922	4.95E-08	0.804252216	0.226	0.119
457	ENSDARG00000102632	ubc	0.001094496	4.96E-08	0.350430538	0.741	0.697
458	ENSDARG00000022684	fkbp1aa	0.001229355	5.57E-08	0.414894917	0.613	0.557
459	ENSDARG00000004297	irf2bpl	0.001230374	5.58E-08	0.430978777	0.218	0.113
460	ENSDARG00000041314	ndufb9	0.001254209	5.69E-08	0.509559134	0.436	0.334
461	ENSDARG00000055400	si:dkey-56f14.7	0.001275869	5.78E-08	0.382633247	0.169	0.076
462	ENSDARG00000102824	pcdh10b	0.001298195	5.89E-08	0.384943076	0.117	0.044
463	ENSDARG00000041974	brk1	0.001319268	5.98E-08	0.438834728	0.372	0.251
464	ENSDARG00000036394	pop7	0.001431342	6.49E-08	0.334451915	0.203	0.101
465	ENSDARG00000026834	cdr2l	0.00145416	6.59E-08	0.332260411	0.124	0.049
466	ENSDARG00000018397	hpca	0.001494464	6.78E-08	0.377776375	0.124	0.049
467	ENSDARG00000023967	atp6v1c1a	0.001510441	6.85E-08	0.410306861	0.222	0.118
468	ENSDARG00000070162	stox2a	0.001690473	7.66E-08	0.304127408	0.109	0.04
469	ENSDARG00000098753	elmo1	0.001718197	7.79E-08	0.405110336	0.195	0.096
470	ENSDARG00000068582	rnf44	0.001778812	8.06E-08	0.471360977	0.256	0.144
471	ENSDARG00000043510	vamp4	0.001786174	8.10E-08	0.354024312	0.143	0.062
472	ENSDARG00000053222	asb5b	0.001827206	8.28E-08	0.351337169	0.147	0.063
473	ENSDARG00000087636	hmgn6	0.00183931	8.34E-08	0.423711659	0.583	0.472
474	ENSDARG00000036593	kdm2ba	0.002054464	9.31E-08	0.419233487	0.169	0.079
475	ENSDARG00000078854	tusc3	0.002078757	9.42E-08	0.364032647	0.169	0.077
476	ENSDARG00000059815	oaz2b	0.002193648	9.94E-08	0.374214413	0.147	0.064
477	ENSDARG00000102047	mab21l1	0.002201051	9.98E-08	0.392427465	0.173	0.081
478	ENSDARG00000091215	rpz2	0.002385832	1.08E-07	0.412291977	0.158	0.073
479	ENSDARG00000056656	tspan18a	0.002462883	1.12E-07	0.489520975	0.102	0.037
480	ENSDARG00000059906	sdc4	0.002464531	1.12E-07	-0.481418205	0.158	0.324
481	ENSDARG00000055504	si:ch211-212k18.7	0.002494304	1.13E-07	-0.359193286	0.023	0.137
482	ENSDARG00000098591	tubb2b	0.003026482	1.37E-07	0.367287579	0.436	0.3
483	ENSDARG00000068214	ccni	0.003357363	1.52E-07	0.368432386	0.643	0.579
484	ENSDARG00000021193	coro1cb	0.003605544	1.63E-07	0.270817762	0.143	0.061
485	ENSDARG00000070913	sox2	0.003708021	1.68E-07	0.408899633	0.109	0.042
486	ENSDARG00000034522	rab6ba	0.004019273	1.82E-07	0.26506139	0.113	0.043
487	ENSDARG00000026967	ap2s1	0.004089583	1.85E-07	0.475592938	0.222	0.123
488	ENSDARG00000056934	hepacama	0.004105321	1.86E-07	0.443278749	0.113	0.044
489	ENSDARG00000034670	ube2e2	0.004184071	1.90E-07	0.340178978	0.259	0.148
490	ENSDARG00000009779	mcl1a	0.005008716	2.27E-07	-0.36382889	0.331	0.497
491	ENSDARG00000055543	appb	0.005276152	2.39E-07	0.436303883	0.211	0.113
492	ENSDARG00000070959	si:ch211-288g17.3	0.005714429	2.59E-07	0.474222441	0.338	0.215
493	ENSDARG00000006859	nkain1	0.005721038	2.59E-07	0.371364134	0.188	0.093
494	ENSDARG00000016769	sgtb	0.00597456	2.71E-07	0.311366739	0.102	0.038
495	ENSDARG00000037783	proza	0.00604621	2.74E-07	0.472844763	0.293	0.18
496	ENSDARG00000013979	ndfip1	0.006449082	2.92E-07	0.577416158	0.335	0.232
497	ENSDARG00000010953	ndel1a	0.006692613	3.03E-07	0.378942363	0.135	0.06
498	ENSDARG00000053753	mff	0.007413452	3.36E-07	0.3793486	0.184	0.094
499	ENSDARG00000008363	mcl1b	0.00760234	3.45E-07	-0.400022614	0.158	0.315
500	ENSDARG00000032868	pde4ba	0.007735934	3.51E-07	0.50256206	0.195	0.104
501	ENSDARG00000044183	prkab1a	0.007914787	3.59E-07	0.271383655	0.169	0.08
502	ENSDARG00000006588	zgc:111983	0.008851138	4.01E-07	-1.265429762	0.03	0.136
503	ENSDARG00000034344	pcdh19	0.00941484	4.27E-07	0.376060158	0.139	0.061
504	ENSDARG00000098451	tmem56a	0.009737957	4.41E-07	0.374606765	0.113	0.046
505	ENSDARG00000070537	stmn2b	0.009762995	4.43E-07	0.304980545	0.173	0.082
506	ENSDARG00000004386	si:dkey-153k10.9	0.009925569	4.50E-07	0.341274787	0.102	0.038
507	ENSDARG00000103720	zgc:162730	0.010196037	4.62E-07	-0.528295999	0.154	0.3
508	ENSDARG00000067591	puraa	0.010981133	4.98E-07	0.332575896	0.15	0.07
509	ENSDARG00000095451	si:ch211-196l7.4	0.011936513	5.41E-07	0.355316362	0.568	0.476
510	ENSDARG00000071403	oaz1a	0.012828107	5.82E-07	0.45468098	0.549	0.484
511	ENSDARG00000036080	cd81a	0.013054683	5.92E-07	0.505585873	0.538	0.421
512	ENSDARG00000077533	eif3f	0.013358021	6.06E-07	-0.303543445	0.545	0.66
513	ENSDARG00000114589	jam3a	0.013862915	6.28E-07	0.309183963	0.109	0.043
514	ENSDARG00000089936	selenow2b	0.0143911	6.52E-07	-0.405940287	0.011	0.106
515	ENSDARG00000008502	pno1	0.014850256	6.73E-07	-0.340575856	0.244	0.411
516	ENSDARG00000042690	s1pr1	0.015445269	7.00E-07	0.940047786	0.18	0.094
517	ENSDARG00000043864	nptnb	0.015595801	7.07E-07	0.343946544	0.113	0.045
518	ENSDARG00000015862	rpl5b	0.016153572	7.32E-07	-0.266702958	0.729	0.794
519	ENSDARG00000040287	ywhabl	0.016302131	7.39E-07	0.516406133	0.462	0.367
520	ENSDARG00000019856	atp1a1b	0.016350216	7.41E-07	0.944585694	0.184	0.096
521	ENSDARG00000034668	celf3a	0.018496626	8.39E-07	0.272082759	0.154	0.072
522	ENSDARG00000030656	3-Sep	0.019050245	8.64E-07	0.290883369	0.15	0.069
523	ENSDARG00000076386	epdl1	0.019420276	8.80E-07	-0.644894259	0.06	0.177
524	ENSDARG00000094730	acbd7	0.020451148	9.27E-07	0.351365256	0.158	0.075
525	ENSDARG00000041689	usf1	0.022118617	1.00E-06	0.435067031	0.173	0.089
526	ENSDARG00000035400	btf3	0.023185659	1.05E-06	-0.268702629	0.632	0.714
527	ENSDARG00000101181	s100w	0.02409412	1.09E-06	-0.386593785	0.011	0.103
528	ENSDARG00000014587	slc38a5b	0.024255551	1.10E-06	-0.289983781	0.12	0.264
529	ENSDARG00000045947	hrc	0.024758863	1.12E-06	-0.498578488	0.034	0.14
530	ENSDARG00000013838	sulf2b	0.025202807	1.14E-06	0.544018818	0.109	0.045
531	ENSDARG00000017244	chd6	0.025839638	1.17E-06	0.350109582	0.124	0.054
532	ENSDARG00000006370	atp6v1h	0.030460905	1.38E-06	0.381339004	0.301	0.196
533	ENSDARG00000052695	nr2f1a	0.031206845	1.41E-06	0.360229764	0.195	0.103
534	ENSDARG00000034616	mlf2	0.03238462	1.47E-06	0.505903794	0.286	0.185
535	ENSDARG00000038559	h1f0	0.03240946	1.47E-06	0.501410948	0.549	0.457
536	ENSDARG00000005479	tenm3	0.035587149	1.61E-06	0.523005401	0.165	0.083
537	ENSDARG00000013615	pbx3b	0.036166013	1.64E-06	0.372074383	0.184	0.094
538	ENSDARG00000031929	stard14	0.038265203	1.73E-06	-0.632611901	0.015	0.105
539	ENSDARG00000035519	histh1l	0.039376709	1.79E-06	0.352241136	0.767	0.738
540	ENSDARG00000005625	maco1a	0.040803781	1.85E-06	0.295723323	0.117	0.05
541	ENSDARG00000030326	efna1a	0.041275805	1.87E-06	0.416244838	0.117	0.051
542	ENSDARG00000009830	hdlbpa	0.042420333	1.92E-06	-0.265282449	0.135	0.282
543	ENSDARG00000012684	atp2b1a	0.043105943	1.95E-06	0.394923624	0.199	0.109
544	ENSDARG00000016871	smarce1	0.04703436	2.13E-06	0.361308455	0.342	0.225
545	ENSDARG00000034504	lmo1	0.050220175	2.28E-06	0.311145551	0.128	0.057
546	ENSDARG00000069774	flot2b	0.050746415	2.30E-06	0.398321027	0.165	0.085
547	ENSDARG00000013771	ctss2.2	0.051968825	2.36E-06	-0.302117988	0.015	0.105
548	ENSDARG00000034677	scel	0.051973459	2.36E-06	-0.575027074	0.015	0.104
549	ENSDARG00000028618	krt18b	0.054965704	2.49E-06	-0.576071546	0.075	0.19
550	ENSDARG00000098788	pcdh2g17	0.055073633	2.50E-06	0.357990103	0.147	0.071
551	ENSDARG00000069476	spint2	0.057435796	2.60E-06	-0.401447763	0.015	0.104
552	ENSDARG00000041623	mt2	0.057448787	2.60E-06	0.835963707	0.357	0.251
553	ENSDARG00000099312	jpt1b	0.058768548	2.66E-06	0.398187762	0.353	0.244
554	ENSDARG00000068996	hist2h2l	0.059851222	2.71E-06	0.660173603	0.387	0.298
555	ENSDARG00000070922	cnbpb	0.060618076	2.75E-06	0.337862164	0.602	0.545
556	ENSDARG00000043128	cldne	0.060667393	2.75E-06	-0.543272866	0.019	0.11
557	ENSDARG00000020693	sesn1	0.061862662	2.80E-06	0.356942173	0.545	0.439
558	ENSDARG00000036107	txnipa	0.062971554	2.85E-06	-0.390784301	0.162	0.307
559	ENSDARG00000056874	lygl1	0.064890053	2.94E-06	-0.345046364	0.019	0.11
560	ENSDARG00000073872	tpst1	0.066890184	3.03E-06	0.275022333	0.109	0.046
561	ENSDARG00000039007	eno3	0.067776039	3.07E-06	-0.5224652	0.214	0.366
562	ENSDARG00000104359	anxa1c	0.072604962	3.29E-06	-1.354483248	0.045	0.143
563	ENSDARG00000099730	pkma	0.076434075	3.47E-06	0.351604061	0.271	0.17
564	ENSDARG00000077323	thap4	0.078625951	3.56E-06	0.383894124	0.128	0.06
565	ENSDARG00000099241	ppp2cb	0.081763125	3.71E-06	0.454041357	0.327	0.232
566	ENSDARG00000097157	si:ch211-207n23.2	0.087246251	3.96E-06	-0.673284941	0.019	0.105
567	ENSDARG00000017235	eif5a	0.08732935	3.96E-06	-0.278310809	0.53	0.667
568	ENSDARG00000087093	si:ch211-157c3.4	0.088357262	4.01E-06	-0.588194711	0.015	0.101
569	ENSDARG00000078619	pnp5a	0.092041135	4.17E-06	-0.606127615	0.098	0.213
570	ENSDARG00000017320	f11r.1	0.094418822	4.28E-06	-0.257641859	0.034	0.133
571	ENSDARG00000054804	anp32e	0.104249144	4.73E-06	0.369670552	0.353	0.245
572	ENSDARG00000099672	capgb	0.106051189	4.81E-06	-0.310925267	0.015	0.101
573	ENSDARG00000032405	ckap4	0.115465928	5.23E-06	-0.427235993	0.026	0.116
574	ENSDARG00000058094	ciarta	0.115924861	5.26E-06	0.422126245	0.455	0.368
575	ENSDARG00000021483	cdc14b	0.116672896	5.29E-06	0.365577995	0.128	0.06
576	ENSDARG00000070426	chac1	0.119877481	5.43E-06	-0.478486334	0.383	0.511
577	ENSDARG00000071626	ptgdsb.2	0.120321143	5.45E-06	0.936185269	0.274	0.181
578	ENSDARG00000102367	ndfip1l	0.121159558	5.49E-06	0.425559499	0.154	0.08
579	ENSDARG00000104701	map7d1b	0.123413458	5.59E-06	0.34374796	0.12	0.055
580	ENSDARG00000037020	kif1b	0.125546248	5.69E-06	0.317257839	0.128	0.06
581	ENSDARG00000071678	atcaya	0.129198279	5.86E-06	0.265553241	0.135	0.064
582	ENSDARG00000016691	cd9b	0.131640683	5.97E-06	-0.610711933	0.041	0.136
583	ENSDARG00000090454	gnb1a	0.132500461	6.01E-06	0.473396906	0.432	0.35
584	ENSDARG00000093584	zgc:193505	0.13667759	6.20E-06	-1.106717418	0.053	0.15
585	ENSDARG00000021124	cfl1	0.140393624	6.36E-06	0.345192714	0.632	0.571
586	ENSDARG00000102555	si:dkey-33i11.9	0.141146793	6.40E-06	-0.28147254	0.019	0.105
587	ENSDARG00000101458	r3hdm1	0.144866052	6.57E-06	0.442477577	0.143	0.071
588	ENSDARG00000036375	cyfip2	0.145654698	6.60E-06	0.251467755	0.128	0.059
589	ENSDARG00000009336	aif1l	0.148347956	6.73E-06	0.345685471	0.165	0.086
590	ENSDARG00000028119	sumo3a	0.154084372	6.99E-06	0.44453241	0.402	0.312
591	ENSDARG00000005191	ahcy	0.15733359	7.13E-06	-0.380962404	0.207	0.358
592	ENSDARG00000074581	add2	0.158298631	7.18E-06	0.310791029	0.139	0.067
593	ENSDARG00000006487	anp32a	0.167834622	7.61E-06	0.379165253	0.496	0.413
594	ENSDARG00000057437	apodb	0.168425813	7.64E-06	-0.466340583	0.023	0.109
595	ENSDARG00000089441	si:ch211-105c13.3	0.171962301	7.80E-06	-0.307953648	0.034	0.129
596	ENSDARG00000089307	pmaip1	0.175931657	7.98E-06	-0.295853773	0.03	0.121
597	ENSDARG00000069100	aldh9a1a.1	0.180276699	8.17E-06	-0.334365652	0.316	0.464
598	ENSDARG00000098652	pcdh11	0.188422769	8.54E-06	0.377415071	0.117	0.053
599	ENSDARG00000051886	ankrd11	0.198808772	9.01E-06	0.443641149	0.282	0.191
600	ENSDARG00000041799	cx43	0.201656919	9.14E-06	0.969592246	0.158	0.084
601	ENSDARG00000014244	rbmx	0.208160231	9.44E-06	0.375493531	0.203	0.119
602	ENSDARG00000071018	ptena	0.211266117	9.58E-06	0.402659012	0.241	0.15
603	ENSDARG00000010244	rpl22l1	0.219685591	9.96E-06	-0.285137549	0.44	0.586
604	ENSDARG00000074390	tmem176l.4	0.221605754	1.00E-05	-0.379275466	0.023	0.108
605	ENSDARG00000053446	sub1a	0.228389934	1.04E-05	0.341936119	0.323	0.224
606	ENSDARG00000003281	pik3ip1	0.231183345	1.05E-05	0.469914292	0.184	0.103
607	ENSDARG00000055868	rsl1d1	0.234825052	1.06E-05	-0.284459357	0.177	0.318
608	ENSDARG00000023323	ywhaqb	0.255816303	1.16E-05	0.432198762	0.346	0.251
609	ENSDARG00000026726	anxa1a	0.257793756	1.17E-05	-1.027624776	0.244	0.359
610	ENSDARG00000078473	nucks1a	0.26551907	1.20E-05	0.389287168	0.286	0.187
611	ENSDARG00000092467	si:ch73-46j18.5	0.265857341	1.21E-05	0.386025793	0.184	0.103
612	ENSDARG00000002970	ss18	0.267592872	1.21E-05	0.317257799	0.165	0.089
613	ENSDARG00000009315	clgn	0.275817709	1.25E-05	0.292650943	0.143	0.071
614	ENSDARG00000043313	ank2b	0.27751307	1.26E-05	0.385247563	0.192	0.108
615	ENSDARG00000098592	zgc:92140	0.278640795	1.26E-05	0.355187085	0.154	0.082
616	ENSDARG00000097102	si:ch73-281n10.2	0.296135917	1.34E-05	0.381016148	0.523	0.447
617	ENSDARG00000042236	atrx	0.304418629	1.38E-05	0.375775248	0.263	0.169
618	ENSDARG00000044062	ctbp2a	0.306232907	1.39E-05	0.339378084	0.169	0.092
619	ENSDARG00000045877	ube2nb	0.318208123	1.44E-05	0.484055902	0.233	0.15
620	ENSDARG00000040076	pycard	0.322653741	1.46E-05	-0.254813243	0.049	0.146
621	ENSDARG00000035890	fuca1.1	0.330395649	1.50E-05	-0.594367105	0.071	0.172
622	ENSDARG00000077405	psip1b	0.33968616	1.54E-05	0.297617998	0.207	0.122
623	ENSDARG00000026068	trappc5	0.35166228	1.59E-05	0.382513283	0.188	0.109
624	ENSDARG00000042725	cebpb	0.352664133	1.60E-05	-0.411211179	0.113	0.227
625	ENSDARG00000045898	si:ch211-152c2.3	0.361844793	1.64E-05	-0.599383341	0.026	0.11
626	ENSDARG00000060796	slc20a2	0.362187571	1.64E-05	0.362593265	0.128	0.063
627	ENSDARG00000015349	mfge8a	0.383671796	1.74E-05	0.870006131	0.132	0.065
628	ENSDARG00000060610	pcdh7b	0.397592567	1.80E-05	0.485330124	0.143	0.074
629	ENSDARG00000012656	atf6	0.400058022	1.81E-05	0.437149221	0.124	0.061
630	ENSDARG00000003169	magi1b	0.423269544	1.92E-05	0.433622343	0.15	0.081
631	ENSDARG00000073857	klf7a	0.428597355	1.94E-05	0.299004492	0.117	0.055
632	ENSDARG00000036295	golga7ba	0.447200642	2.03E-05	0.25707372	0.184	0.1
633	ENSDARG00000071497	zic3	0.450128971	2.04E-05	0.487471811	0.109	0.05
634	ENSDARG00000039268	emc4	0.474379554	2.15E-05	0.454004274	0.248	0.165
635	ENSDARG00000016345	ncoa5	0.499505325	2.26E-05	0.352272487	0.15	0.08
636	ENSDARG00000009212	ppiaa	0.503853843	2.28E-05	-0.320034522	0.789	0.814
637	ENSDARG00000019644	ldhba	0.511798606	2.32E-05	0.387807396	0.53	0.471
638	ENSDARG00000070686	cdipt	0.518469114	2.35E-05	0.456089386	0.158	0.088
639	ENSDARG00000036102	ctdsp2	0.522029828	2.37E-05	0.418666326	0.346	0.259
640	ENSDARG00000026595	pafah1b1b	0.528982753	2.40E-05	0.320294978	0.162	0.089
641	ENSDARG00000019566	neurod1	0.529309731	2.40E-05	0.549275357	0.15	0.079
642	ENSDARG00000005172	dynll2b	0.541723558	2.46E-05	0.348479947	0.192	0.112
643	ENSDARG00000005651	hrasb	0.56380088	2.56E-05	0.261743033	0.105	0.048
644	ENSDARG00000018985	castor2	0.563929968	2.56E-05	0.371776728	0.244	0.158
645	ENSDARG00000020926	creb3l3l	0.5812672	2.64E-05	0.537783956	0.282	0.197
646	ENSDARG00000111240	dhrs13a.2	0.5997107	2.72E-05	-0.908149365	0.03	0.109
647	ENSDARG00000007708	nsa2	0.625801645	2.84E-05	-0.262500139	0.68	0.73
648	ENSDARG00000014571	ctnnb1	0.667366024	3.03E-05	0.465820498	0.327	0.242
649	ENSDARG00000099675	kdm4b	0.671784688	3.05E-05	0.2801544	0.222	0.137
650	ENSDARG00000042933	bloc1s6	0.741430924	3.36E-05	-0.324057321	0.211	0.343
651	ENSDARG00000042642	wtap	0.770899183	3.49E-05	0.301655691	0.15	0.081
652	ENSDARG00000013741	lancl1	0.797797716	3.62E-05	0.255290927	0.109	0.051
653	ENSDARG00000032317	tox	0.800875664	3.63E-05	0.294670714	0.177	0.098
654	ENSDARG00000015757	tmem50a	0.800971306	3.63E-05	0.43481483	0.32	0.235
655	ENSDARG00000040072	scpep1	0.817119079	3.70E-05	-0.294582007	0.03	0.112
656	ENSDARG00000030716	ing4	0.819026291	3.71E-05	0.31078898	0.252	0.164
657	ENSDARG00000037928	ddx42	0.843779322	3.83E-05	0.268162848	0.147	0.078
658	ENSDARG00000035282	emc6	0.849352954	3.85E-05	0.351814401	0.237	0.154
659	ENSDARG00000026865	fam107b	0.883080405	4.00E-05	0.436977329	0.169	0.096
660	ENSDARG00000007720	sub1b	0.904093024	4.10E-05	0.294760357	0.154	0.086
661	ENSDARG00000010721	6-Sep	0.904161932	4.10E-05	0.320427083	0.188	0.11
662	ENSDARG00000089302	hnrnpa0a	0.924739287	4.19E-05	0.384929424	0.365	0.273
663	ENSDARG00000102889	15-Sep	0.94225655	4.27E-05	0.26565752	0.15	0.081
664	ENSDARG00000115557	cox7b	0.950354608	4.31E-05	0.350194825	0.53	0.477
665	ENSDARG00000011640	syt5b	0.984294688	4.46E-05	0.316784914	0.135	0.069
666	ENSDARG00000000212	krt97	1	0.49227128	-1.136001458	0.143	0.156
667	ENSDARG00000000563	ttn.1	1	0.31619197	-0.43725486	0.207	0.229
668	ENSDARG00000002082	csnk2a1	1	0.126149653	0.29029144	0.274	0.26
669	ENSDARG00000002362	ubald1a	1	0.003055126	0.29696409	0.162	0.109
670	ENSDARG00000002506	zgc:92818	1	0.000105882	0.36895727	0.135	0.075
671	ENSDARG00000002745	tdh	1	0.000490011	-0.316992058	0.398	0.515
672	ENSDARG00000002768	pvalb2	1	0.151343844	-0.315596346	1	0.999
673	ENSDARG00000002912	adipor1a	1	0.00078524	0.264230429	0.105	0.056
674	ENSDARG00000003151	skp1	1	5.55E-05	0.425523417	0.477	0.428
675	ENSDARG00000003203	rhcga	1	5.27E-05	-1.467178231	0.064	0.15
676	ENSDARG00000003216	anxa2a	1	8.58E-05	-0.495492993	0.105	0.199
677	ENSDARG00000003808	aqp3a	1	0.021264246	-0.475382232	0.075	0.124
678	ENSDARG00000003866	tm9sf2	1	0.019375676	0.335142439	0.192	0.152
679	ENSDARG00000004060	bhlhe40	1	0.000112454	0.455158768	0.372	0.302
680	ENSDARG00000004161	ik	1	8.30E-05	0.318893892	0.203	0.128
681	ENSDARG00000004452	tardbpl	1	0.196143264	0.268164284	0.192	0.172
682	ENSDARG00000004588	sox4a	1	0.00047426	0.522455302	0.271	0.189
683	ENSDARG00000005551	hnrnph1l	1	0.033136751	0.259481064	0.15	0.113
684	ENSDARG00000005586	zbtb20	1	0.000482698	0.252729012	0.124	0.068
685	ENSDARG00000006124	kdm5c	1	0.018156235	0.302021648	0.113	0.076
686	ENSDARG00000006242	ptp4a1	1	0.000478716	0.421630445	0.342	0.272
687	ENSDARG00000006514	her6	1	0.001695465	0.380903833	0.117	0.068
688	ENSDARG00000006621	pspc1	1	0.00329434	0.264241031	0.105	0.062
689	ENSDARG00000007098	itm2ba	1	0.000145869	0.427963675	0.425	0.362
690	ENSDARG00000007275	si:ch211-251b21.1	1	0.942579596	0.594880116	0.286	0.302
691	ENSDARG00000007276	ela3l	1	0.436022258	-0.753455385	0.158	0.177
692	ENSDARG00000007294	aco2	1	0.006390735	0.258257287	0.12	0.078
693	ENSDARG00000007526	ndufs2	1	0.301363167	0.317135039	0.211	0.207
694	ENSDARG00000007576	crybb1l1	1	0.223721078	-0.300365293	0.523	0.479
695	ENSDARG00000007697	fabp7a	1	0.002732215	1.125346808	0.335	0.279
696	ENSDARG00000007824	camta1b	1	0.000120695	0.412474829	0.117	0.06
697	ENSDARG00000007836	ctsla	1	0.052155433	-0.299129603	0.436	0.49
698	ENSDARG00000007960	hnrnpaba	1	0.011776684	0.251652373	0.523	0.492
699	ENSDARG00000008153	serinc5	1	0.011961723	0.337424825	0.143	0.1
700	ENSDARG00000008224	vps35	1	6.20E-05	0.401425453	0.162	0.094
701	ENSDARG00000008310	ip6k2a	1	0.046418813	0.266087678	0.274	0.24
702	ENSDARG00000008936	sec11a	1	0.08720301	0.331421077	0.132	0.105
703	ENSDARG00000008947	rtf1	1	0.061306566	0.28625037	0.203	0.171
704	ENSDARG00000009480	pdcl	1	0.001445149	0.290808497	0.211	0.147
705	ENSDARG00000009505	prelid3b	1	7.29E-05	-0.278931624	0.188	0.312
706	ENSDARG00000009544	cldnb	1	5.73E-05	-0.936310549	0.071	0.161
707	ENSDARG00000009978	icn	1	0.046974541	-0.894043744	0.429	0.458
708	ENSDARG00000010008	vim	1	0.383815065	-0.292115087	0.252	0.271
709	ENSDARG00000010083	rbfox3a	1	0.000524145	0.330868542	0.124	0.069
710	ENSDARG00000010789	homer3b	1	0.003694976	0.256543111	0.109	0.065
711	ENSDARG00000011000	gtf2a1	1	0.006055997	0.256437374	0.139	0.092
712	ENSDARG00000011141	dpysl5a	1	0.000120271	0.281918829	0.102	0.049
713	ENSDARG00000011170	ndrg2	1	0.013013343	0.292016369	0.222	0.173
714	ENSDARG00000011496	ppm1bb	1	0.000492327	0.379141875	0.128	0.074
715	ENSDARG00000011611	actr1	1	0.000412806	0.354732962	0.15	0.091
716	ENSDARG00000011740	u2af2b	1	0.44892964	0.264601595	0.15	0.143
717	ENSDARG00000012078	meis1b	1	0.11563318	0.357380318	0.214	0.191
718	ENSDARG00000012244	ube2e3	1	0.000108692	0.394965577	0.425	0.352
719	ENSDARG00000012387	pdha1a	1	0.060573015	0.311281726	0.211	0.182
720	ENSDARG00000012499	per1b	1	0.065178952	0.256216707	0.147	0.117
721	ENSDARG00000012627	cdc34b	1	0.000640587	0.251464463	0.139	0.083
722	ENSDARG00000012777	nucks1b	1	7.92E-05	0.390212227	0.248	0.169
723	ENSDARG00000012944	myhz2	1	0.822530674	-0.763108791	0.368	0.354
724	ENSDARG00000012953	mob1bb	1	0.005391036	0.286956701	0.102	0.062
725	ENSDARG00000012972	cfl1l	1	0.00043032	-0.614504586	0.244	0.33
726	ENSDARG00000013016	pole4	1	0.002485449	0.273869744	0.113	0.068
727	ENSDARG00000013044	ndufv2	1	0.584377925	0.291227191	0.184	0.188
728	ENSDARG00000013078	ywhaba	1	0.001344204	0.328309828	0.417	0.382
729	ENSDARG00000013430	bhmt	1	0.080419213	-0.447999727	0.391	0.428
730	ENSDARG00000013963	mipb	1	0.057576617	-0.844995418	0.109	0.149
731	ENSDARG00000013976	anxa13	1	6.58E-05	0.367809409	0.226	0.144
732	ENSDARG00000014171	bloc1s1	1	0.014721696	0.278909126	0.165	0.124
733	ENSDARG00000014361	tmbim4	1	7.55E-05	0.491737913	0.278	0.204
734	ENSDARG00000014763	arf2a	1	0.028408321	0.259949051	0.162	0.124
735	ENSDARG00000014803	cryba1l2	1	0.063507307	-0.251026045	0.075	0.111
736	ENSDARG00000014915	ndufab1b	1	0.300581812	0.268255749	0.244	0.24
737	ENSDARG00000015015	tspan18b	1	0.003562433	0.350733157	0.109	0.066
738	ENSDARG00000015059	daam1a	1	0.036940976	0.252053017	0.113	0.08
739	ENSDARG00000015310	pitpnbl	1	0.000193399	0.332188202	0.169	0.102
740	ENSDARG00000015445	lim2.4	1	0.259362064	-0.729525183	0.316	0.351
741	ENSDARG00000015554	zic2a	1	0.000355489	0.488135032	0.105	0.054
742	ENSDARG00000015566	dnmt3ab	1	0.000229667	0.282418474	0.12	0.064
743	ENSDARG00000015649	rap2c	1	0.024734372	0.297083121	0.124	0.089
744	ENSDARG00000015866	apoa2	1	0.170369457	-0.514628895	0.789	0.794
745	ENSDARG00000016238	arl6ip5b	1	0.12556367	0.284020306	0.203	0.18
746	ENSDARG00000016516	rbm8a	1	0.000492978	0.411925792	0.398	0.347
747	ENSDARG00000016721	sdha	1	0.001212018	0.371647066	0.229	0.17
748	ENSDARG00000016771	tfa	1	0.040979809	-0.729840318	0.086	0.128
749	ENSDARG00000016793	crybb1l2	1	0.569347372	-0.375087955	0.526	0.561
750	ENSDARG00000017312	lmbrd2b	1	4.67E-05	0.339382652	0.12	0.06
751	ENSDARG00000017314	CELA1 (1 of many)	1	0.569474854	-0.778587052	0.372	0.36
752	ENSDARG00000017441	mylz3	1	0.825019061	-0.411316118	0.898	0.902
753	ENSDARG00000017624	krt4	1	0.003876509	-1.410378663	0.605	0.672
754	ENSDARG00000017843	srsf1b	1	0.000146457	0.263129613	0.18	0.11
755	ENSDARG00000017844	copz1	1	0.006347371	0.290506913	0.241	0.19
756	ENSDARG00000018146	gpx1a	1	0.001227919	-0.339521326	0.09	0.168
757	ENSDARG00000018404	krt18a.1	1	0.001955887	-0.346429882	0.124	0.204
758	ENSDARG00000018478	agxtb	1	0.171686074	-0.41138288	0.098	0.125
759	ENSDARG00000018618	cpsf6	1	0.002388813	0.325511591	0.222	0.162
760	ENSDARG00000018936	zcchc17	1	0.000717014	0.340623258	0.109	0.06
761	ENSDARG00000019004	smarcd1	1	0.000697362	0.295600168	0.158	0.098
762	ENSDARG00000019033	tmem59	1	0.004776343	0.333808693	0.323	0.276
763	ENSDARG00000019098	cd82a	1	0.38006622	0.329343363	0.124	0.113
764	ENSDARG00000019332	ndufb4	1	0.091282351	0.26402278	0.35	0.34
765	ENSDARG00000019353	sparc	1	0.00290523	-0.324240161	0.267	0.36
766	ENSDARG00000019438	rnf13	1	0.010642843	0.366539565	0.158	0.114
767	ENSDARG00000019732	mtch2	1	0.005706865	0.350132114	0.195	0.148
768	ENSDARG00000019951	sec62	1	0.002635393	0.285859217	0.147	0.095
769	ENSDARG00000020007	col1a2	1	0.004240572	-0.319298962	0.079	0.143
770	ENSDARG00000020107	usp2a	1	0.000186517	0.428814991	0.18	0.112
771	ENSDARG00000020258	ewsr1a	1	0.000143535	0.402389014	0.173	0.104
772	ENSDARG00000020261	rab2a	1	0.000199599	0.382987697	0.391	0.322
773	ENSDARG00000020607	emc3	1	0.000330067	0.419242418	0.139	0.081
774	ENSDARG00000021339	cpa5	1	0.068865463	-0.829598549	0.094	0.132
775	ENSDARG00000021442	cdh11	1	0.000873853	0.305964233	0.135	0.08
776	ENSDARG00000021582	dynlrb1	1	0.000187497	0.397750342	0.312	0.235
777	ENSDARG00000021647	gnai1	1	0.000804672	0.288585342	0.184	0.12
778	ENSDARG00000021905	derl1	1	0.109586525	0.303781262	0.109	0.085
779	ENSDARG00000021975	ginm1	1	0.004009736	0.263729838	0.222	0.163
780	ENSDARG00000023058	foxo3a	1	0.005727483	0.25646491	0.109	0.066
781	ENSDARG00000023151	ucp1	1	0.692388209	-0.411048008	0.199	0.188
782	ENSDARG00000023190	kpna4	1	0.00086315	0.318238232	0.165	0.107
783	ENSDARG00000023713	aqp1a.1	1	0.008159954	0.465786071	0.132	0.086
784	ENSDARG00000024195	znf395b	1	0.000122103	0.336855021	0.338	0.25
785	ENSDARG00000024433	pvalb4	1	0.918417778	-0.605607461	0.323	0.328
786	ENSDARG00000024465	mrps18a	1	0.135248096	0.290627762	0.105	0.084
787	ENSDARG00000024478	mpc2	1	0.012873091	0.393465366	0.308	0.276
788	ENSDARG00000024548	cryba4	1	0.371392416	-0.409101802	0.752	0.747
789	ENSDARG00000024564	sccpdhb	1	0.004425553	0.362143633	0.12	0.077
790	ENSDARG00000024785	ctnna2	1	0.000437351	0.260257381	0.105	0.055
791	ENSDARG00000024844	max	1	0.01317995	0.288466439	0.289	0.248
792	ENSDARG00000025147	cd63	1	0.958063474	0.357009573	0.357	0.404
793	ENSDARG00000025254	s100a10b	1	7.67E-05	-0.58549169	0.192	0.296
794	ENSDARG00000025348	igfbp5b	1	0.049302136	-0.349425593	0.079	0.12
795	ENSDARG00000025350	prdx2	1	0.000449269	-0.486011027	0.459	0.582
796	ENSDARG00000025428	socs3a	1	0.000758296	-0.254857113	0.102	0.189
797	ENSDARG00000025789	chd4b	1	0.00316504	0.338161396	0.214	0.155
798	ENSDARG00000026531	alcama	1	7.68E-05	0.522567964	0.165	0.095
799	ENSDARG00000026664	uri1	1	0.002501819	0.310255716	0.143	0.091
800	ENSDARG00000026766	bcl2l10	1	0.002224916	0.382882879	0.154	0.099
801	ENSDARG00000026801	stau2	1	0.000469953	0.337948414	0.327	0.264
802	ENSDARG00000026845	rhoaa	1	0.000381918	0.370251676	0.32	0.251
803	ENSDARG00000026871	uchl1	1	6.41E-05	0.285616221	0.113	0.055
804	ENSDARG00000027088	ptgdsb.1	1	0.004277434	0.949866045	0.398	0.36
805	ENSDARG00000027249	btg1	1	0.000139321	0.325741031	0.62	0.57
806	ENSDARG00000027316	tcp11l2	1	0.023223378	0.330274369	0.15	0.112
807	ENSDARG00000027322	lin7c	1	0.006193689	0.265511336	0.113	0.071
808	ENSDARG00000027418	trappc4	1	0.000121203	0.33388416	0.158	0.093
809	ENSDARG00000028213	ttn.2	1	0.009459952	-0.446918207	0.15	0.219
810	ENSDARG00000028614	mospd1	1	0.020874497	0.275534079	0.147	0.107
811	ENSDARG00000028889	ndufb10	1	0.115248173	0.29145429	0.327	0.329
812	ENSDARG00000029445	zgc:56676	1	0.208226896	0.288739587	0.271	0.266
813	ENSDARG00000029615	zgc:77056	1	0.000311185	0.271347668	0.135	0.077
814	ENSDARG00000029885	rab41	1	0.001087485	0.262998002	0.117	0.067
815	ENSDARG00000029995	tnni2b.2	1	0.092637237	-0.436474709	0.094	0.129
816	ENSDARG00000030139	sdhdb	1	0.106001157	0.280516999	0.195	0.174
817	ENSDARG00000030155	ssbp3b	1	0.000385255	0.301027278	0.195	0.124
818	ENSDARG00000030237	pgrmc2	1	0.001509127	0.264362464	0.117	0.068
819	ENSDARG00000030349	cryba2a	1	0.433683291	-0.289794339	0.414	0.393
820	ENSDARG00000030411	crygn2	1	0.286883124	-0.397469091	0.684	0.688
821	ENSDARG00000030563	zgc:77880	1	0.000226455	0.254551212	0.105	0.054
822	ENSDARG00000031768	roraa	1	0.002502641	0.409974739	0.117	0.068
823	ENSDARG00000031796	ache	1	0.001067405	0.325141821	0.105	0.058
824	ENSDARG00000031981	pcbd1	1	0.002923716	-0.339520666	0.056	0.114
825	ENSDARG00000032575	ywhaz	1	0.001650074	0.364296407	0.346	0.286
826	ENSDARG00000032619	tob1a	1	0.004273768	0.383489148	0.391	0.352
827	ENSDARG00000032866	erh	1	0.006205259	0.281184446	0.376	0.334
828	ENSDARG00000032929	cryba1l1	1	0.819695918	-0.494212464	0.677	0.703
829	ENSDARG00000033184	prkar2aa	1	0.197320349	0.276516349	0.147	0.129
830	ENSDARG00000033382	grifin	1	0.152215112	-0.577223437	0.105	0.135
831	ENSDARG00000034195	top2b	1	0.002089203	0.321530315	0.124	0.075
832	ENSDARG00000034409	pik3r3b	1	0.002509533	0.459160789	0.135	0.085
833	ENSDARG00000034534	atp6v1aa	1	0.001091511	0.334546613	0.15	0.095
834	ENSDARG00000035136	selenow1	1	4.56E-05	-0.502750384	0.289	0.41
835	ENSDARG00000035152	ap2b1	1	0.000172578	0.292643679	0.132	0.073
836	ENSDARG00000035458	atp2a1l	1	0.732597547	-0.283703992	0.263	0.268
837	ENSDARG00000035625	snrnp27	1	0.135003586	0.250831355	0.214	0.194
838	ENSDARG00000035870	laptm4b	1	0.001224305	0.346298524	0.128	0.075
839	ENSDARG00000035880	atp6v1c1b	1	0.00029758	0.300787898	0.124	0.069
840	ENSDARG00000035993	sumo3b	1	0.029620943	0.266753293	0.154	0.115
841	ENSDARG00000036028	arrdc3b	1	6.54E-05	0.422071267	0.259	0.179
842	ENSDARG00000036036	mdka	1	0.535860225	0.604546266	0.192	0.189
843	ENSDARG00000036040	atg13	1	0.033949457	0.264872762	0.195	0.158
844	ENSDARG00000036190	txnl4a	1	0.059381268	0.250897144	0.105	0.077
845	ENSDARG00000036299	nucb2a	1	0.01106997	0.362809864	0.158	0.114
846	ENSDARG00000036625	polr2f	1	0.137633775	0.263300884	0.195	0.175
847	ENSDARG00000036832	cyt1l	1	0.002162999	-1.552925209	0.244	0.322
848	ENSDARG00000036834	krt92	1	0.109208173	-0.589070647	0.083	0.116
849	ENSDARG00000036840	krt15	1	0.007333292	-0.818416343	0.199	0.273
850	ENSDARG00000036967	smox	1	0.015704425	0.560833545	0.195	0.154
851	ENSDARG00000037116	cxcl12a	1	0.285568458	-0.541993377	0.128	0.105
852	ENSDARG00000037284	ptges3a	1	0.012674249	0.287324707	0.241	0.195
853	ENSDARG00000037402	lim2.3	1	0.699044994	-0.498318158	0.143	0.132
854	ENSDARG00000037559	uba1	1	0.267700848	0.310195977	0.147	0.132
855	ENSDARG00000037633	leng1	1	0.001881674	0.251760054	0.117	0.069
856	ENSDARG00000037789	pvalb1	1	0.197366555	-0.272914242	1	0.997
857	ENSDARG00000037838	unkl	1	0.003187438	0.275811077	0.113	0.068
858	ENSDARG00000037980	elob	1	0.000721413	0.370709423	0.305	0.239
859	ENSDARG00000037997	tubb5	1	4.60E-05	0.472983549	0.211	0.125
860	ENSDARG00000038030	rbx1	1	0.000278108	0.372206023	0.395	0.341
861	ENSDARG00000038439	fabp10a	1	0.348187513	-0.748332573	0.568	0.609
862	ENSDARG00000038524	pik3r1	1	0.001996032	0.373817514	0.154	0.101
863	ENSDARG00000038737	phf20b	1	0.034178694	0.263725054	0.117	0.083
864	ENSDARG00000038954	ctnnbip1	1	0.000134487	0.332539266	0.139	0.076
865	ENSDARG00000039338	gadd45gip1	1	0.558331438	0.261429669	0.12	0.116
866	ENSDARG00000039343	ahcyl2	1	0.000378785	0.322399451	0.128	0.072
867	ENSDARG00000039346	ndufa5	1	0.102688771	0.259493713	0.293	0.279
868	ENSDARG00000039730	zgc:112160	1	0.145258808	-0.967363239	0.132	0.165
869	ENSDARG00000039882	ap3s2	1	6.52E-05	0.267276397	0.169	0.096
870	ENSDARG00000040031	tardbp	1	9.67E-05	0.352158855	0.218	0.14
871	ENSDARG00000040162	zgc:165461	1	6.43E-05	0.904001136	0.12	0.061
872	ENSDARG00000040237	mef2d	1	0.28441261	0.257239925	0.143	0.128
873	ENSDARG00000040534	epcam	1	8.16E-05	-0.812337277	0.135	0.23
874	ENSDARG00000040565	ckmb	1	0.730799867	-0.38876867	0.568	0.584
875	ENSDARG00000040764	id1	1	0.15886946	0.626880987	0.293	0.277
876	ENSDARG00000040890	fdps	1	0.000261336	0.279968765	0.117	0.062
877	ENSDARG00000040988	tpi1b	1	0.000118589	0.472858174	0.338	0.265
878	ENSDARG00000041051	mid1ip1a	1	8.98E-05	-0.979655989	0.064	0.146
879	ENSDARG00000041078	chka	1	0.000634387	0.371015466	0.139	0.083
880	ENSDARG00000041137	dhrs13a.3	1	6.10E-05	0.270612458	0.117	0.058
881	ENSDARG00000041391	tmed10	1	0.019334022	0.410303489	0.278	0.245
882	ENSDARG00000041569	ces2	1	0.008179414	-0.589615003	0.068	0.121
883	ENSDARG00000041691	bhlhe41	1	0.000418558	0.481557479	0.289	0.223
884	ENSDARG00000041921	hsbp1b	1	0.000790975	0.360514671	0.338	0.283
885	ENSDARG00000041925	cryba2b	1	0.300212692	-0.280952615	0.669	0.651
886	ENSDARG00000042428	gstt1a	1	0.008121444	-0.380945957	0.068	0.121
887	ENSDARG00000042539	ywhaqa	1	4.75E-05	0.419847692	0.305	0.221
888	ENSDARG00000042777	ndufa11	1	0.187757692	0.287046942	0.248	0.241
889	ENSDARG00000042796	yy1a	1	0.000855008	0.284773126	0.18	0.118
890	ENSDARG00000042823	spcs2	1	0.011510775	0.261451701	0.184	0.138
891	ENSDARG00000042837	atp1b3b	1	0.015940698	0.326663784	0.143	0.103
892	ENSDARG00000042993	prss1	1	0.793614263	-0.924225187	0.383	0.393
893	ENSDARG00000043081	ctsz	1	0.000821316	-0.307296363	0.064	0.139
894	ENSDARG00000043154	ucp2	1	0.000261919	-0.256482145	0.361	0.494
895	ENSDARG00000043457	gapdh	1	0.189507569	-0.405559676	0.459	0.497
896	ENSDARG00000043531	jun	1	0.004005689	-0.263988134	0.211	0.304
897	ENSDARG00000043644	vkorc1l1	1	0.000553478	0.303863808	0.105	0.057
898	ENSDARG00000043757	ptbp3	1	0.00194896	0.30195742	0.195	0.137
899	ENSDARG00000043821	klf7b	1	0.000197465	0.407126646	0.147	0.085
900	ENSDARG00000043873	arid4a	1	0.000817182	0.30319273	0.117	0.066
901	ENSDARG00000044194	tcta	1	0.000327169	0.28901459	0.12	0.066
902	ENSDARG00000044332	zranb2	1	0.023227597	0.265091254	0.158	0.118
903	ENSDARG00000044573	cdc42	1	0.001385317	0.291795571	0.376	0.314
904	ENSDARG00000044601	rtn4a	1	0.003449533	0.347975518	0.346	0.302
905	ENSDARG00000044684	rbp4l	1	0.117364339	-0.424580743	0.169	0.216
906	ENSDARG00000044902	atp2b2	1	0.074304989	0.358915294	0.195	0.168
907	ENSDARG00000045131	id4	1	0.000202359	0.262513833	0.147	0.082
908	ENSDARG00000045132	vdac1	1	0.000102164	0.320386307	0.462	0.39
909	ENSDARG00000045143	hbbe2	1	0.342639663	-0.328061901	0.124	0.144
910	ENSDARG00000045352	cst14a.2	1	6.54E-05	-0.311413075	0.158	0.276
911	ENSDARG00000045373	pabpn1	1	0.045639258	0.253577788	0.308	0.282
912	ENSDARG00000045835	si:dkey-14d8.6	1	0.06469224	-0.834176524	0.083	0.119
913	ENSDARG00000046022	tmed7	1	0.00088033	0.395032559	0.338	0.281
914	ENSDARG00000046030	zgc:110339	1	0.002826683	-0.694557253	0.109	0.189
915	ENSDARG00000046132	dynlt3	1	0.017781027	0.30088739	0.229	0.186
916	ENSDARG00000051800	fnbp4	1	0.042341809	0.292920332	0.158	0.123
917	ENSDARG00000052082	gabarapb	1	0.002048624	0.25378292	0.602	0.609
918	ENSDARG00000052182	rbfox2	1	0.02510606	0.263156073	0.135	0.097
919	ENSDARG00000052244	zgc:158564	1	0.067219125	0.273184207	0.124	0.095
920	ENSDARG00000052374	faf2	1	0.019943506	0.343919003	0.139	0.101
921	ENSDARG00000052856	khdrbs1a	1	0.000422433	0.295157462	0.541	0.48
922	ENSDARG00000053152	pcmtd1	1	0.000151834	0.343684571	0.188	0.118
923	ENSDARG00000053217	cox7a2a	1	0.008246713	0.270197466	0.425	0.388
924	ENSDARG00000053254	mylpfa	1	0.207798973	-0.253075373	0.974	0.975
925	ENSDARG00000053466	timmdc1	1	0.054014501	0.260961767	0.117	0.087
926	ENSDARG00000053569	sox3	1	0.023188308	0.313043642	0.113	0.078
927	ENSDARG00000053684	aldob	1	0.007363284	-0.551795412	0.737	0.736
928	ENSDARG00000053858	crip1	1	0.003598212	-0.279183999	0.139	0.223
929	ENSDARG00000053862	crygmx	1	0.397126849	-0.45402768	0.699	0.692
930	ENSDARG00000053875	cryba1b	1	0.853589185	-0.476173508	0.632	0.65
931	ENSDARG00000053973	fetub	1	0.247339937	-0.748514486	0.218	0.248
932	ENSDARG00000053990	hmgb2b	1	0.000263969	0.28718446	0.459	0.383
933	ENSDARG00000054058	h1fx	1	0.014553046	0.271675244	0.44	0.383
934	ENSDARG00000054172	pgrmc1	1	0.129723076	0.273379706	0.18	0.156
935	ENSDARG00000054578	arl6ip1	1	0.000346701	0.26780163	0.462	0.389
936	ENSDARG00000054749	lmo4b	1	0.013385949	0.477300295	0.117	0.078
937	ENSDARG00000054793	emc10	1	0.000712387	0.413232927	0.256	0.19
938	ENSDARG00000054911	tmsb	1	0.001962385	0.277665371	0.211	0.144
939	ENSDARG00000055115	dtnbp1a	1	0.079473939	0.310770312	0.135	0.108
940	ENSDARG00000055120	ctsba	1	0.681921294	-0.258285837	0.241	0.266
941	ENSDARG00000055129	pim3	1	0.001288416	0.266729875	0.143	0.087
942	ENSDARG00000055389	si:dkey-67c22.2	1	0.018945498	0.393333098	0.214	0.174
943	ENSDARG00000055514	icn2	1	0.000372486	-1.725056388	0.154	0.237
944	ENSDARG00000055536	otub1a	1	0.000283216	0.288073933	0.184	0.117
945	ENSDARG00000055763	tmem115	1	0.014153023	0.291621975	0.12	0.083
946	ENSDARG00000056075	rca2.1	1	0.023561892	0.262281516	0.135	0.097
947	ENSDARG00000056099	gtf2h5	1	0.000542664	0.31622458	0.12	0.068
948	ENSDARG00000056498	crp2	1	0.009198439	-0.605141695	0.064	0.116
949	ENSDARG00000056557	copb1	1	0.140986705	0.287198876	0.105	0.085
950	ENSDARG00000056732	her4.1	1	0.001628071	0.901251661	0.117	0.069
951	ENSDARG00000056744	ela2	1	0.071448183	-0.782904407	0.169	0.213
952	ENSDARG00000056765	ela2l	1	0.675371866	-0.733136333	0.233	0.248
953	ENSDARG00000056979	lhx9	1	0.000189643	0.291146915	0.102	0.049
954	ENSDARG00000057460	crygm2d13	1	0.301964376	-0.340751331	0.496	0.471
955	ENSDARG00000057497	stk35l	1	0.000850099	0.273614459	0.117	0.066
956	ENSDARG00000057672	plpp5	1	0.11750531	0.288000589	0.124	0.101
957	ENSDARG00000057676	golga7	1	0.001385819	0.320881431	0.286	0.223
958	ENSDARG00000057867	lasp1	1	0.071428681	0.289579556	0.286	0.264
959	ENSDARG00000058005	hgd	1	0.012996374	-0.267040664	0.105	0.162
960	ENSDARG00000058079	txndc17	1	0.002549048	0.290126933	0.102	0.059
961	ENSDARG00000058148	dnajc7	1	0.002009271	0.277120848	0.117	0.07
962	ENSDARG00000058328	lsm7	1	0.006081529	0.429410319	0.241	0.193
963	ENSDARG00000058354	selenot1a	1	0.029684509	0.315021342	0.218	0.181
964	ENSDARG00000058358	krt8	1	0.013943883	-0.487850314	0.38	0.455
965	ENSDARG00000058371	krt5	1	0.550605291	-0.334610638	0.733	0.715
966	ENSDARG00000059097	nktr	1	0.184228455	0.275838366	0.109	0.089
967	ENSDARG00000059323	rpn1	1	0.006674038	0.28624811	0.173	0.123
968	ENSDARG00000060350	apoda.2	1	0.594623848	-0.824473642	0.169	0.18
969	ENSDARG00000060457	pmp22b	1	0.000594667	-0.306614657	0.086	0.171
970	ENSDARG00000060697	kmt2bb	1	0.000146871	0.392782875	0.241	0.163
971	ENSDARG00000061124	srpra	1	0.185700677	0.295721564	0.113	0.094
972	ENSDARG00000061187	cbx5	1	0.03867803	0.254752664	0.256	0.216
973	ENSDARG00000061490	u2surp	1	0.005205879	0.33449509	0.241	0.189
974	ENSDARG00000062420	nfia	1	0.007050628	0.315093877	0.113	0.07
975	ENSDARG00000062936	ndnf	1	0.000306232	0.667712712	0.15	0.089
976	ENSDARG00000067990	myhz1.1	1	0.801932847	-0.388623349	0.624	0.66
977	ENSDARG00000067996	csk	1	0.000163417	0.29274916	0.109	0.056
978	ENSDARG00000068305	mrps14	1	0.14578243	0.268740395	0.147	0.124
979	ENSDARG00000068434	h3f3b.1	1	0.002329489	0.364276307	0.451	0.411
980	ENSDARG00000068457	tnnt3b	1	0.965062459	-0.27209079	0.729	0.759
981	ENSDARG00000068507	crybb1	1	0.226161019	-0.435858474	0.737	0.734
982	ENSDARG00000068640	rsf1b.1	1	8.37E-05	0.39660991	0.109	0.054
983	ENSDARG00000068680	ctrl	1	0.920186003	-0.791074692	0.154	0.15
984	ENSDARG00000068974	lim2.1	1	0.007269586	-0.783121573	0.056	0.106
985	ENSDARG00000069521	vps29	1	0.046435602	0.283932045	0.248	0.221
986	ENSDARG00000069619	atf7ip	1	0.032702244	0.261432844	0.195	0.154
987	ENSDARG00000069630	tat	1	0.050061448	-0.351227929	0.086	0.127
988	ENSDARG00000069752	ckba	1	0.000101945	-0.2565975	0.049	0.132
989	ENSDARG00000069801	crygm2d12	1	0.895082243	-0.335576395	0.594	0.626
990	ENSDARG00000069817	crygm2d8	1	0.218327314	-0.338394646	0.094	0.117
991	ENSDARG00000069940	ppap2d	1	0.008239148	0.657161072	0.15	0.106
992	ENSDARG00000070435	vapb	1	0.00091446	0.289659488	0.211	0.148
993	ENSDARG00000070475	khdrbs1b	1	0.080558016	0.272663122	0.162	0.133
994	ENSDARG00000070824	ndufb5	1	0.044282619	0.275876657	0.274	0.246
995	ENSDARG00000070835	tnnc2	1	0.080469085	-0.419532254	0.376	0.428
996	ENSDARG00000070844	gamt	1	0.000296317	-0.459362597	0.256	0.373
997	ENSDARG00000071015	pbxip1a	1	0.00058496	0.330398207	0.105	0.057
998	ENSDARG00000071445	myoz1b	1	0.025693358	-0.266427372	0.102	0.151
999	ENSDARG00000071566	ppp1cab	1	0.042172754	0.301566343	0.158	0.125
1000	ENSDARG00000073742	prss59.2	1	0.258540885	-0.742653216	0.365	0.411
1001	ENSDARG00000073750	crygm2d18	1	0.128362938	-0.426432867	0.139	0.172
1002	ENSDARG00000073837	senp2	1	0.016326255	0.276431785	0.132	0.092
1003	ENSDARG00000073962	ccdc32	1	0.007535402	0.296814498	0.128	0.085
1004	ENSDARG00000074001	crygmxl2	1	0.262032755	-0.389061495	0.214	0.241
1005	ENSDARG00000074246	rab14	1	0.063833067	0.2860431	0.226	0.195
1006	ENSDARG00000074266	si:ch1073-314i13.4	1	0.333762892	0.298825016	0.184	0.176
1007	ENSDARG00000075172	fbxo25	1	0.006886788	0.312718561	0.158	0.111
1008	ENSDARG00000075542	zfhx4	1	9.62E-05	0.384233385	0.18	0.107
1009	ENSDARG00000075559	ppm1g	1	0.005359269	0.276125124	0.117	0.074
1010	ENSDARG00000075560	kmt2cb	1	7.55E-05	0.299513205	0.12	0.061
1011	ENSDARG00000075758	ywhabb	1	0.000423751	0.3423039	0.41	0.347
1012	ENSDARG00000076572	crygm2d7	1	0.356049527	-0.475275041	0.271	0.295
1013	ENSDARG00000076790	crygm2d16	1	0.897654512	-0.406560461	0.398	0.401
1014	ENSDARG00000076838	apom	1	0.011093938	-0.514952134	0.083	0.137
1015	ENSDARG00000077227	fbxl6	1	0.000841527	0.362645519	0.128	0.074
1016	ENSDARG00000077361	bptf	1	0.001239907	0.356596573	0.113	0.065
1017	ENSDARG00000077811	sox11a	1	0.052423471	0.373474857	0.18	0.142
1018	ENSDARG00000077840	meis2a	1	9.35E-05	0.525444804	0.139	0.076
1019	ENSDARG00000077967	si:ch211-140m22.7	1	0.000861657	0.285953981	0.237	0.172
1020	ENSDARG00000078113	atp5mea	1	0.211493448	0.2664103	0.218	0.203
1021	ENSDARG00000078308	spry2	1	0.052014821	0.347732216	0.139	0.107
1022	ENSDARG00000078686	arl8a	1	0.003617434	0.362899126	0.203	0.151
1023	ENSDARG00000078865	cxxc5a	1	0.007834538	0.300784011	0.15	0.102
1024	ENSDARG00000079274	prss59.1	1	0.854406414	-0.752403372	0.252	0.259
1025	ENSDARG00000079305	hbae3	1	0.116248935	-0.636557321	0.162	0.201
1026	ENSDARG00000079687	rnf10	1	0.000153337	0.409551896	0.372	0.3
1027	ENSDARG00000079688	tnrc6a	1	0.003875413	0.327211121	0.139	0.092
1028	ENSDARG00000086471	pkig	1	0.000440472	0.294646002	0.139	0.081
1029	ENSDARG00000086658	crygm2d21	1	0.196305836	-0.508221572	0.365	0.414
1030	ENSDARG00000086842	dap1b	1	0.00359764	0.326041005	0.605	0.581
1031	ENSDARG00000086917	crygm2d2	1	0.112463477	-0.372415292	0.767	0.755
1032	ENSDARG00000087164	crygm2d4	1	0.079445288	-0.438919452	0.211	0.257
1033	ENSDARG00000087301	crygm2d14	1	0.048957489	-0.489412501	0.068	0.104
1034	ENSDARG00000087324	crygm2d1	1	0.318118668	-0.358531447	0.684	0.683
1035	ENSDARG00000087390	hbbe1.3	1	0.023146832	-0.549581758	0.188	0.253
1036	ENSDARG00000087443	ptp4a2a	1	9.18E-05	0.354196708	0.195	0.121
1037	ENSDARG00000087697	lpl	1	0.132066725	-0.384293545	0.132	0.166
1038	ENSDARG00000087765	crygm2d10	1	0.878143869	-0.475074715	0.617	0.635
1039	ENSDARG00000088330	hbae1.1	1	0.20369846	-0.365739442	0.105	0.131
1040	ENSDARG00000088357	acadl	1	0.028239254	0.259428876	0.117	0.083
1041	ENSDARG00000088823	crygm2d3	1	0.621941517	-0.374586937	0.41	0.437
1042	ENSDARG00000089124	hbae1.3	1	0.515106926	-0.422088154	0.109	0.119
1043	ENSDARG00000089204	smim13	1	0.283315074	0.283754929	0.158	0.147
1044	ENSDARG00000089372	clk4a	1	0.001878361	0.282263437	0.169	0.113
1045	ENSDARG00000089475	hbae1.1	1	0.052169843	-0.583078874	0.079	0.117
1046	ENSDARG00000089681	btf3l4	1	0.091774155	0.297557755	0.241	0.221
1047	ENSDARG00000089924	aldh2.1	1	0.000156483	0.275654061	0.117	0.06
1048	ENSDARG00000090190	bcam	1	0.006737905	0.342384755	0.139	0.094
1049	ENSDARG00000090286	serpina1	1	0.026638	-0.771767944	0.098	0.143
1050	ENSDARG00000090389	ndufv3	1	0.703638832	0.272286104	0.143	0.146
1051	ENSDARG00000090428	ctrb1	1	0.408542868	-0.856046927	0.421	0.408
1052	ENSDARG00000090722	leg1.1	1	0.281685314	-0.602914508	0.113	0.133
1053	ENSDARG00000090850	serpina1l	1	0.000556656	-0.664415839	0.079	0.157
1054	ENSDARG00000091148	crygm2d20	1	0.410824825	-0.534005957	0.128	0.145
1055	ENSDARG00000091234	si:ch73-335l21.4	1	0.00030028	-0.321769477	0.045	0.118
1056	ENSDARG00000091563	snw1	1	0.062660349	0.253236788	0.226	0.194
1057	ENSDARG00000091996	tcnbb	1	0.004935906	-1.158027996	0.086	0.145
1058	ENSDARG00000092170	apoc1	1	0.017493656	-1.080971834	0.143	0.198
1059	ENSDARG00000092610	lamp1b	1	0.006841481	0.390361689	0.139	0.095
1060	ENSDARG00000092947	cyt1	1	0.066440584	-1.522140731	0.756	0.787
1061	ENSDARG00000093303	ifitm1	1	0.089491884	-0.575966333	0.094	0.128
1062	ENSDARG00000093313	ubb	1	0.014895145	-0.252706799	0.289	0.367
1063	ENSDARG00000093406	zgc:111986	1	0.071332469	0.251787864	0.259	0.23
1064	ENSDARG00000093844	zgc:136461	1	0.380651013	-0.525973834	0.12	0.138
1065	ENSDARG00000093945	vma21	1	0.005577688	0.288411446	0.256	0.204
1066	ENSDARG00000094041	krt17	1	0.000586063	-1.699941854	0.154	0.243
1067	ENSDARG00000094300	nupr1a	1	0.012107209	0.337558807	0.38	0.356
1068	ENSDARG00000094310	si:ch211-255g12.6	1	0.575404429	-0.251431701	0.485	0.478
1069	ENSDARG00000095007	sinhcafl	1	0.000203736	0.387033096	0.135	0.077
1070	ENSDARG00000095459	si:ch211-191j22.3	1	0.088540516	0.318221394	0.162	0.135
1071	ENSDARG00000095826	smdt1a	1	0.042188301	0.25768952	0.113	0.081
1072	ENSDARG00000096257	si:ch73-367p23.2	1	0.07313612	-0.263419064	0.18	0.227
1073	ENSDARG00000097478	qkia	1	0.438523373	0.30795556	0.274	0.286
1074	ENSDARG00000098367	srp54	1	0.130118693	0.256678087	0.132	0.11
1075	ENSDARG00000098813	stx12	1	0.000738089	0.275842703	0.135	0.08
1076	ENSDARG00000098880	pclob	1	0.000194924	0.259993958	0.102	0.049
1077	ENSDARG00000099039	pcbp2	1	0.00026429	0.33349207	0.425	0.35
1078	ENSDARG00000099148	bzw1b	1	4.66E-05	-0.281911196	0.12	0.236
1079	ENSDARG00000099200	zgc:123103	1	0.101760805	-0.657046458	0.109	0.142
1080	ENSDARG00000099213	glyr1	1	0.000221966	0.29752654	0.135	0.076
1081	ENSDARG00000099389	cdo1	1	0.088386735	0.271462558	0.158	0.128
1082	ENSDARG00000099420	nme2b.2	1	0.203278634	-0.302285903	0.342	0.385
1083	ENSDARG00000099453	elof1	1	0.003702089	0.293203114	0.256	0.199
1084	ENSDARG00000099532	ubl3a	1	0.00108459	0.344821676	0.203	0.14
1085	ENSDARG00000100003	glulb	1	0.084623565	0.425545768	0.357	0.356
1086	ENSDARG00000100055	tox2	1	0.000111507	0.318331165	0.12	0.062
1087	ENSDARG00000100129	brd3b	1	8.47E-05	0.313748328	0.267	0.182
1088	ENSDARG00000100331	SMIM10	1	9.21E-05	0.34151443	0.139	0.077
1089	ENSDARG00000100446	si:ch211-286o17.1	1	0.000278057	-0.40662973	0.053	0.129
1090	ENSDARG00000100553	lsm14ab	1	0.024856974	0.345305213	0.177	0.138
1091	ENSDARG00000100582	si:ch211-195b11.3	1	0.000543119	-1.231354847	0.132	0.207
1092	ENSDARG00000100742	reep5	1	0.000421741	0.367269479	0.391	0.329
1093	ENSDARG00000101127	map1lc3b	1	0.009995296	0.304788468	0.357	0.321
1094	ENSDARG00000101135	si:dkey-85k7.7	1	0.710121488	0.344264374	0.117	0.133
1095	ENSDARG00000101199	rbp4	1	0.018813214	-0.701732646	0.41	0.468
1096	ENSDARG00000101216	meaf6	1	0.004731927	0.256707512	0.312	0.25
1097	ENSDARG00000101324	apoa1b	1	0.067756693	-0.737921825	0.805	0.776
1098	ENSDARG00000101687	CU929259.1	1	0.441817393	0.348883556	0.117	0.11
1099	ENSDARG00000101936	tmem106ba	1	0.011477816	0.319066275	0.154	0.11
1100	ENSDARG00000102009	ppp2r2d	1	0.034806322	0.264635156	0.139	0.106
1101	ENSDARG00000102115	ndufc2	1	0.041489409	0.34843925	0.252	0.226
1102	ENSDARG00000102531	anapc11	1	0.001804602	0.326379942	0.154	0.101
1103	ENSDARG00000103057	zfhx3	1	0.948015256	0.334442474	0.113	0.118
1104	ENSDARG00000103095	tbk1	1	0.034677378	0.324418775	0.105	0.075
1105	ENSDARG00000103199	si:dkey-247k7.2	1	0.001339329	-0.817865363	0.068	0.132
1106	ENSDARG00000103203	vps28	1	0.002735286	0.314971808	0.259	0.203
1107	ENSDARG00000103846	hspa5	1	0.010169266	0.411856514	0.169	0.121
1108	ENSDARG00000104030	taf12	1	0.004085418	0.312794203	0.327	0.275
1109	ENSDARG00000104068	gstp1	1	0.00511392	-0.450461592	0.203	0.29
1110	ENSDARG00000104181	tmsb1	1	0.215067524	-0.262378996	0.353	0.385
1111	ENSDARG00000104223	lmbrd1	1	5.02E-05	0.335962721	0.128	0.066
1112	ENSDARG00000104517	uqcr10	1	0.046955341	0.274506002	0.327	0.309
1113	ENSDARG00000104782	oaz1b	1	7.61E-05	0.287966726	0.459	0.385
1114	ENSDARG00000104996	tmem203	1	0.00032081	0.312060508	0.113	0.06
1115	ENSDARG00000105223	pmp22a	1	0.001572917	-0.632379628	0.135	0.213
1116	ENSDARG00000109337	nanos1	1	0.000315837	0.267841912	0.207	0.132
1117	ENSDARG00000109861	BX545855.1	1	0.268659768	-0.39630671	0.673	0.66
1118	ENSDARG00000115405	hbbe1.2	1	0.274999054	-0.538128928	0.12	0.142
1119	ENSDARG00000116164	crygm2d8	1	0.249317743	-0.302539392	0.459	0.431
1120	ENSDARG00000116491	h2afvb	1	0.000106108	0.301926774	0.44	0.358
1121	ENSDARG00000116617	spaca4l	1	0.006571916	-0.457990331	0.086	0.144
