# Supplementary material for: Cell-type-specific responses to the microbiota across all tissues of the larval zebrafish
Source: Cell Rep. Author manuscript; Available in PMC 2023 Oct 23. (PMC10423310; doi:10.1016/j.celrep.2023.112095)
Supplement: MMC23 [file NIHMS1880944-supplement-MMC23.zip › DataS17/Figure6_PanelF_subcluster_GeneLists/subcluster5.tsv]

	gene	gene_NAME	p_val_adj	p_val	avg_logFC	pct.1	pct.2
1	ENSDARG00000045874	yeats4	0	0	1.756523728	0.776	0.051
2	ENSDARG00000007413	arid2	3.72E-76	1.69E-80	0.88431616	0.23	0.017
3	ENSDARG00000045914	si:ch211-51e12.7	2.81E-53	1.28E-57	1.030180286	0.531	0.137
4	ENSDARG00000056725	hmgb3a	3.53E-39	1.60E-43	1.107599923	0.781	0.39
5	ENSDARG00000008803	marcksb	8.71E-39	3.95E-43	0.987651335	0.536	0.162
6	ENSDARG00000001889	tuba1a	5.23E-37	2.37E-41	1.314517045	0.541	0.186
7	ENSDARG00000089302	hnrnpa0a	2.09E-36	9.48E-41	1.059330128	0.653	0.263
8	ENSDARG00000055216	tuba1c	5.40E-36	2.45E-40	1.34159153	0.745	0.376
9	ENSDARG00000045248	h3f3d	4.61E-35	2.09E-39	0.853734351	0.929	0.761
10	ENSDARG00000037997	tubb5	6.69E-35	3.03E-39	1.098229657	0.434	0.117
11	ENSDARG00000030479	hmgb1b	7.30E-34	3.31E-38	0.980463404	0.745	0.369
12	ENSDARG00000090872	si:dkey-276j7.1	1.91E-33	8.66E-38	0.961701311	0.597	0.226
13	ENSDARG00000101766	ptmab	3.06E-33	1.39E-37	1.060172447	0.888	0.688
14	ENSDARG00000014420	elavl3	1.39E-32	6.32E-37	0.968145108	0.602	0.225
15	ENSDARG00000021113	ptmaa	1.11E-31	5.04E-36	0.931495572	0.893	0.646
16	ENSDARG00000098591	tubb2b	1.39E-31	6.29E-36	1.026526722	0.663	0.293
17	ENSDARG00000021143	rtn1b	1.91E-31	8.65E-36	0.84413187	0.587	0.208
18	ENSDARG00000009553	gng3	2.54E-31	1.15E-35	0.988635999	0.577	0.216
19	ENSDARG00000007960	hnrnpaba	6.34E-31	2.87E-35	1.014396999	0.776	0.483
20	ENSDARG00000056740	tmeff1b	2.33E-30	1.06E-34	0.841288051	0.505	0.168
21	ENSDARG00000076532	si:ch211-222l21.1	2.37E-30	1.08E-34	1.249599265	0.684	0.332
22	ENSDARG00000015314	zc4h2	7.61E-30	3.45E-34	0.969321393	0.556	0.209
23	ENSDARG00000078473	nucks1a	1.13E-28	5.13E-33	0.829946433	0.51	0.18
24	ENSDARG00000056831	gng2	2.32E-28	1.05E-32	0.861738652	0.434	0.137
25	ENSDARG00000021193	coro1cb	4.84E-28	2.19E-32	0.577852022	0.27	0.057
26	ENSDARG00000035715	marcksl1b	5.76E-28	2.61E-32	0.901313515	0.857	0.562
27	ENSDARG00000095743	sox11b	6.44E-28	2.92E-32	1.015982418	0.316	0.078
28	ENSDARG00000033009	h3f3c	1.09E-27	4.96E-32	0.810272008	0.816	0.512
29	ENSDARG00000099572	hmgn2	1.13E-27	5.14E-32	0.888630312	0.842	0.578
30	ENSDARG00000006497	rtn1a	1.67E-27	7.58E-32	0.808697186	0.699	0.336
31	ENSDARG00000054442	cbx1b	2.40E-27	1.09E-31	0.824207017	0.429	0.134
32	ENSDARG00000070959	si:ch211-288g17.3	3.50E-27	1.59E-31	0.888274962	0.546	0.208
33	ENSDARG00000033655	stmn1b	3.54E-27	1.60E-31	0.91839666	0.76	0.416
34	ENSDARG00000016871	smarce1	2.26E-26	1.03E-30	0.804545708	0.551	0.219
35	ENSDARG00000059680	fscn1a	3.57E-26	1.62E-30	0.690183707	0.378	0.107
36	ENSDARG00000013351	cirbpb	4.30E-25	1.95E-29	0.837991354	0.878	0.707
37	ENSDARG00000033201	zgc:101840	2.63E-24	1.19E-28	0.607683732	0.27	0.062
38	ENSDARG00000074057	calm3b	5.13E-24	2.33E-28	0.845817569	0.658	0.335
39	ENSDARG00000052856	khdrbs1a	5.59E-24	2.53E-28	0.926026553	0.745	0.473
40	ENSDARG00000020258	ewsr1a	8.38E-24	3.80E-28	0.713968108	0.342	0.099
41	ENSDARG00000104945	sncb	9.85E-24	4.46E-28	0.879509565	0.5	0.188
42	ENSDARG00000102975	nsg2	1.88E-23	8.51E-28	0.759154548	0.561	0.22
43	ENSDARG00000068995	h2afx1	2.06E-23	9.34E-28	0.844448063	0.801	0.577
44	ENSDARG00000036394	pop7	2.21E-23	1.00E-27	0.64127438	0.337	0.097
45	ENSDARG00000033234	stmn2a	7.22E-23	3.27E-27	0.864159766	0.352	0.106
46	ENSDARG00000103672	cirbpa	4.35E-22	1.97E-26	0.805555164	0.73	0.457
47	ENSDARG00000103919	si:ch73-1a9.3	5.51E-22	2.50E-26	0.805148323	0.837	0.626
48	ENSDARG00000017673	nova2	7.77E-22	3.52E-26	0.686278877	0.622	0.276
49	ENSDARG00000056877	vamp2	1.17E-21	5.32E-26	0.705373675	0.423	0.144
50	ENSDARG00000021124	cfl1	1.85E-21	8.37E-26	0.739896489	0.806	0.565
51	ENSDARG00000070537	stmn2b	5.56E-21	2.52E-25	0.762477914	0.291	0.079
52	ENSDARG00000023174	fez1	8.65E-21	3.92E-25	0.628919865	0.393	0.129
53	ENSDARG00000056722	cd99l2	1.31E-20	5.96E-25	0.65171229	0.321	0.094
54	ENSDARG00000035324	hnrnpl	1.56E-20	7.06E-25	0.617414772	0.25	0.063
55	ENSDARG00000030716	ing4	1.77E-20	8.03E-25	0.757672409	0.423	0.158
56	ENSDARG00000051875	islr2	2.15E-20	9.73E-25	0.673437038	0.357	0.111
57	ENSDARG00000055455	gpm6aa	2.21E-20	1.00E-24	0.682637711	0.719	0.379
58	ENSDARG00000099175	hmgb1a	2.23E-20	1.01E-24	0.811445249	0.75	0.489
59	ENSDARG00000023323	ywhaqb	7.07E-20	3.21E-24	0.747495834	0.541	0.245
60	ENSDARG00000087636	hmgn6	8.43E-20	3.82E-24	0.844385284	0.724	0.468
61	ENSDARG00000069425	hsbp1a	1.48E-19	6.69E-24	0.833248943	0.327	0.102
62	ENSDARG00000027740	adcyap1b	2.87E-19	1.30E-23	0.958786868	0.352	0.115
63	ENSDARG00000014569	hnrnpr	8.00E-19	3.63E-23	0.798302956	0.429	0.17
64	ENSDARG00000004621	gpm6ab	8.07E-19	3.66E-23	0.645122884	0.648	0.32
65	ENSDARG00000059057	atpv0e2	1.15E-18	5.22E-23	0.61756208	0.51	0.209
66	ENSDARG00000044669	hp1bp3	1.41E-18	6.41E-23	0.725899138	0.536	0.245
67	ENSDARG00000056797	ppp2r2ca	2.04E-18	9.24E-23	0.389351405	0.143	0.024
68	ENSDARG00000034668	celf3a	3.31E-18	1.50E-22	0.51608019	0.26	0.069
69	ENSDARG00000062326	hmgn7	3.40E-18	1.54E-22	0.769906483	0.709	0.463
70	ENSDARG00000036162	hnrnpa0b	3.84E-18	1.74E-22	0.895135311	0.592	0.326
71	ENSDARG00000020504	h3f3b.1	5.80E-18	2.63E-22	0.834854006	0.679	0.431
72	ENSDARG00000090086	rab11bb	6.21E-18	2.81E-22	0.567518505	0.27	0.076
73	ENSDARG00000059601	map1aa	6.26E-18	2.84E-22	0.658846305	0.357	0.118
74	ENSDARG00000103994	ppiab	7.63E-18	3.46E-22	0.617539584	0.847	0.703
75	ENSDARG00000045014	tuba2	9.82E-18	4.45E-22	0.627062558	0.281	0.08
76	ENSDARG00000033599	zgc:100906	2.71E-17	1.23E-21	0.42138006	0.128	0.02
77	ENSDARG00000091683	cnrip1a	3.07E-17	1.39E-21	0.499787265	0.194	0.043
78	ENSDARG00000053990	hmgb2b	5.22E-17	2.37E-21	0.825260459	0.643	0.377
79	ENSDARG00000030656	3-Sep	5.48E-17	2.48E-21	0.423504385	0.25	0.066
80	ENSDARG00000005560	ywhah	5.59E-17	2.54E-21	0.702258927	0.48	0.215
81	ENSDARG00000102632	ubc	6.06E-17	2.75E-21	0.594625294	0.872	0.693
82	ENSDARG00000090213	rheb	7.56E-17	3.43E-21	0.495290021	0.25	0.069
83	ENSDARG00000006859	nkain1	7.79E-17	3.53E-21	0.510609869	0.296	0.09
84	ENSDARG00000099283	epb41a	8.80E-17	3.99E-21	0.550493123	0.459	0.181
85	ENSDARG00000099865	hnrnpabb	1.17E-16	5.31E-21	0.848666063	0.602	0.355
86	ENSDARG00000059360	srsf3b	1.39E-16	6.32E-21	0.710705873	0.444	0.193
87	ENSDARG00000099744	gap43	1.46E-16	6.63E-21	0.96044407	0.321	0.11
88	ENSDARG00000074030	myt1a	2.65E-16	1.20E-20	0.507251383	0.179	0.039
89	ENSDARG00000011370	fyna	5.81E-16	2.63E-20	0.517536928	0.24	0.065
90	ENSDARG00000097102	si:ch73-281n10.2	8.14E-16	3.69E-20	0.639989269	0.709	0.44
91	ENSDARG00000061647	nrxn1a	1.11E-15	5.05E-20	0.489543237	0.301	0.094
92	ENSDARG00000003655	tmem59l	1.34E-15	6.06E-20	0.527907184	0.393	0.145
93	ENSDARG00000006242	ptp4a1	2.47E-15	1.12E-19	0.708832262	0.526	0.266
94	ENSDARG00000058369	mex3b	2.80E-15	1.27E-19	0.476935188	0.235	0.064
95	ENSDARG00000068434	h3f3b.1	3.03E-15	1.37E-19	0.703081219	0.648	0.404
96	ENSDARG00000016301	zgc:65894	3.03E-15	1.37E-19	0.656732439	0.332	0.115
97	ENSDARG00000014273	camk2d2	5.63E-15	2.55E-19	0.446746722	0.204	0.051
98	ENSDARG00000068436	h3f3b.1	7.45E-15	3.38E-19	0.737679976	0.668	0.439
99	ENSDARG00000056122	gdi1	9.40E-15	4.26E-19	0.465162602	0.281	0.087
100	ENSDARG00000015050	calm2b	9.77E-15	4.43E-19	0.839096655	0.714	0.474
101	ENSDARG00000098832	fam168a	1.47E-14	6.68E-19	0.519498856	0.526	0.245
102	ENSDARG00000011125	snrpb	2.35E-14	1.07E-18	0.713266988	0.485	0.245
103	ENSDARG00000053810	hnrnpc	2.75E-14	1.25E-18	0.586602427	0.255	0.08
104	ENSDARG00000053358	basp1	2.86E-14	1.30E-18	0.671916048	0.352	0.13
105	ENSDARG00000007654	nsfa	3.10E-14	1.40E-18	0.523498719	0.281	0.089
106	ENSDARG00000103937	ndrg4	5.10E-14	2.31E-18	0.469679286	0.26	0.079
107	ENSDARG00000010137	ldb1a	5.18E-14	2.35E-18	0.612221869	0.306	0.108
108	ENSDARG00000030155	ssbp3b	5.49E-14	2.49E-18	0.539510727	0.332	0.12
109	ENSDARG00000042948	dnajc5aa	5.71E-14	2.59E-18	0.644167265	0.316	0.112
110	ENSDARG00000090062	rac3a	6.71E-14	3.04E-18	0.441540276	0.189	0.047
111	ENSDARG00000069981	cspg5a	6.83E-14	3.09E-18	0.690214566	0.337	0.123
112	ENSDARG00000045447	slc35g2b	7.30E-14	3.31E-18	0.459663208	0.219	0.06
113	ENSDARG00000089886	si:dkey-19e4.5	1.01E-13	4.60E-18	0.37826881	0.189	0.048
114	ENSDARG00000094003	serp2	1.44E-13	6.52E-18	0.451622472	0.148	0.031
115	ENSDARG00000116491	h2afvb	1.51E-13	6.86E-18	0.731228852	0.592	0.354
116	ENSDARG00000024954	tmed4	1.72E-13	7.78E-18	0.407397587	0.245	0.074
117	ENSDARG00000028119	sumo3a	2.02E-13	9.18E-18	0.710229322	0.546	0.308
118	ENSDARG00000004712	tbr1b	3.54E-13	1.60E-17	0.700800933	0.122	0.023
119	ENSDARG00000089877	si:dkeyp-75h12.5	3.60E-13	1.63E-17	0.537239756	0.439	0.191
120	ENSDARG00000037968	fus	4.97E-13	2.25E-17	0.483290883	0.194	0.051
121	ENSDARG00000043257	ckbb	5.04E-13	2.28E-17	0.567376936	0.735	0.471
122	ENSDARG00000045316	map7d2b	5.16E-13	2.34E-17	0.332050199	0.173	0.042
123	ENSDARG00000020493	lgi1a	5.23E-13	2.37E-17	0.383186889	0.189	0.048
124	ENSDARG00000092970	tmsb2	7.66E-13	3.47E-17	0.640830106	0.327	0.122
125	ENSDARG00000098936	kif5aa	8.76E-13	3.97E-17	0.421343796	0.23	0.067
126	ENSDARG00000061810	mbd3b	9.50E-13	4.31E-17	0.424671637	0.25	0.078
127	ENSDARG00000039882	ap3s2	1.09E-12	4.94E-17	0.441618218	0.276	0.093
128	ENSDARG00000045618	clta	1.40E-12	6.37E-17	0.639745303	0.408	0.182
129	ENSDARG00000088593	chst1	1.44E-12	6.53E-17	0.422087137	0.112	0.02
130	ENSDARG00000076283	snrpd3l	1.58E-12	7.18E-17	0.556959057	0.347	0.144
131	ENSDARG00000104264	XKR4	1.87E-12	8.47E-17	0.38413701	0.184	0.047
132	ENSDARG00000054911	tmsb	2.97E-12	1.34E-16	0.731093513	0.347	0.139
133	ENSDARG00000056008	atp5mc1	4.15E-12	1.88E-16	0.691045388	0.5	0.273
134	ENSDARG00000071658	ywhag2	4.47E-12	2.02E-16	0.901305838	0.408	0.19
135	ENSDARG00000056519	si:dkey-280e21.3	4.47E-12	2.03E-16	0.289257931	0.107	0.019
136	ENSDARG00000036584	st8sia5	4.78E-12	2.17E-16	0.462915314	0.163	0.039
137	ENSDARG00000000503	stx1b	6.84E-12	3.10E-16	0.491550869	0.352	0.137
138	ENSDARG00000003153	nudt21	7.23E-12	3.28E-16	0.458887121	0.25	0.084
139	ENSDARG00000087616	maptb	8.62E-12	3.91E-16	0.430569504	0.24	0.074
140	ENSDARG00000099312	jpt1b	8.74E-12	3.96E-16	0.570253058	0.485	0.241
141	ENSDARG00000002587	dpysl3	9.26E-12	4.20E-16	0.429182043	0.194	0.054
142	ENSDARG00000045131	id4	1.05E-11	4.74E-16	0.575252924	0.245	0.079
143	ENSDARG00000005551	hnrnph1l	1.33E-11	6.05E-16	0.476542721	0.291	0.108
144	ENSDARG00000092810	stap2a	1.36E-11	6.17E-16	0.361505395	0.133	0.029
145	ENSDARG00000010878	cdkn1ca	2.07E-11	9.40E-16	0.544500489	0.163	0.042
146	ENSDARG00000006773	elovl4a	2.09E-11	9.48E-16	0.439737526	0.199	0.057
147	ENSDARG00000038859	rgs20	2.88E-11	1.31E-15	0.336517993	0.158	0.039
148	ENSDARG00000030078	glipr1b	3.04E-11	1.38E-15	0.368529932	0.117	0.023
149	ENSDARG00000104664	dclk1b	3.39E-11	1.53E-15	0.334006827	0.158	0.039
150	ENSDARG00000068820	h2afva	3.69E-11	1.67E-15	0.527494393	0.378	0.165
151	ENSDARG00000071860	nrn1a	3.88E-11	1.76E-15	0.460018707	0.219	0.067
152	ENSDARG00000104458	rnasekb	4.84E-11	2.20E-15	0.584588252	0.515	0.267
153	ENSDARG00000071011	cdk5r2a	4.97E-11	2.25E-15	0.489426451	0.224	0.07
154	ENSDARG00000104030	taf12	5.05E-11	2.29E-15	0.534264083	0.5	0.269
155	ENSDARG00000006640	eomesa	5.26E-11	2.38E-15	0.660859719	0.107	0.02
156	ENSDARG00000043465	atp6v1b2	5.26E-11	2.39E-15	0.464734286	0.158	0.04
157	ENSDARG00000014591	ilf2	6.62E-11	3.00E-15	0.652011002	0.367	0.169
158	ENSDARG00000099453	elof1	8.37E-11	3.80E-15	0.622761069	0.398	0.194
159	ENSDARG00000017315	larp7	9.36E-11	4.24E-15	0.384472779	0.143	0.034
160	ENSDARG00000053130	pcp4a	9.79E-11	4.44E-15	0.663079427	0.265	0.095
161	ENSDARG00000035056	fgf13a	1.04E-10	4.72E-15	0.277614728	0.153	0.037
162	ENSDARG00000077053	ppfia3	1.15E-10	5.19E-15	0.340156288	0.184	0.051
163	ENSDARG00000011648	snrpd1	1.43E-10	6.48E-15	0.602220589	0.327	0.142
164	ENSDARG00000019335	hes6	1.44E-10	6.55E-15	0.559464129	0.245	0.084
165	ENSDARG00000102741	sumo2b	1.51E-10	6.85E-15	0.593554289	0.663	0.459
166	ENSDARG00000028335	hmga1a	1.60E-10	7.26E-15	0.807818846	0.536	0.328
167	ENSDARG00000073704	si:dkeyp-72g9.4	1.61E-10	7.32E-15	0.507883651	0.224	0.072
168	ENSDARG00000035993	sumo3b	1.94E-10	8.81E-15	0.522590874	0.286	0.11
169	ENSDARG00000071403	oaz1a	2.13E-10	9.65E-15	0.522153181	0.684	0.48
170	ENSDARG00000039185	nfyba	2.19E-10	9.95E-15	0.447988578	0.286	0.11
171	ENSDARG00000040008	neurod6a	2.34E-10	1.06E-14	0.498503911	0.107	0.021
172	ENSDARG00000097322	si:dkey-81l17.6	2.62E-10	1.19E-14	0.443234679	0.281	0.102
173	ENSDARG00000019304	phactr3b	2.75E-10	1.25E-14	0.397246967	0.133	0.03
174	ENSDARG00000097648	si:dkey-35i13.1	2.87E-10	1.30E-14	0.450721311	0.153	0.039
175	ENSDARG00000070045	celf4	3.15E-10	1.43E-14	0.412174676	0.163	0.043
176	ENSDARG00000078854	tusc3	3.36E-10	1.52E-14	0.527983303	0.23	0.076
177	ENSDARG00000104372	gnb1b	3.56E-10	1.62E-14	0.623552966	0.571	0.359
178	ENSDARG00000061187	cbx5	3.90E-10	1.77E-14	0.625676831	0.418	0.21
179	ENSDARG00000060481	atl1	4.05E-10	1.84E-14	0.296335096	0.199	0.059
180	ENSDARG00000038954	ctnnbip1	4.78E-10	2.16E-14	0.439250498	0.224	0.073
181	ENSDARG00000029150	hsp90ab1	5.21E-10	2.36E-14	0.370291806	0.964	0.899
182	ENSDARG00000079161	bsnb	5.53E-10	2.51E-14	0.381548898	0.168	0.046
183	ENSDARG00000007818	palm1b	6.07E-10	2.75E-14	0.459561084	0.316	0.126
184	ENSDARG00000053586	creb1a	7.32E-10	3.32E-14	0.448404528	0.199	0.062
185	ENSDARG00000040031	tardbp	7.78E-10	3.53E-14	0.453047494	0.327	0.137
186	ENSDARG00000036577	atp6v0cb	8.20E-10	3.72E-14	0.570399039	0.48	0.253
187	ENSDARG00000008155	sms	8.76E-10	3.97E-14	0.278823773	0.128	0.029
188	ENSDARG00000101735	chn1	9.64E-10	4.37E-14	0.409449119	0.138	0.033
189	ENSDARG00000022684	fkbp1aa	1.17E-09	5.32E-14	0.658873467	0.684	0.555
190	ENSDARG00000011141	dpysl5a	1.40E-09	6.35E-14	0.370980405	0.168	0.047
191	ENSDARG00000087443	ptp4a2a	1.48E-09	6.71E-14	0.505151803	0.291	0.119
192	ENSDARG00000063535	chd4a	1.48E-09	6.71E-14	0.649270874	0.265	0.102
193	ENSDARG00000099203	atp1b2a	1.69E-09	7.67E-14	0.330480783	0.311	0.122
194	ENSDARG00000060656	si:ch211-10a23.2	1.70E-09	7.72E-14	0.30169411	0.102	0.02
195	ENSDARG00000077811	sox11a	1.72E-09	7.80E-14	0.81255719	0.321	0.137
196	ENSDARG00000036295	golga7ba	2.15E-09	9.76E-14	0.394428277	0.27	0.098
197	ENSDARG00000079323	rgmb	2.49E-09	1.13E-13	0.472490859	0.189	0.058
198	ENSDARG00000059398	myef2	3.11E-09	1.41E-13	0.467230279	0.235	0.085
199	ENSDARG00000101733	fam168b	3.12E-09	1.41E-13	0.451589541	0.337	0.147
200	ENSDARG00000089271	nexmifa	3.14E-09	1.42E-13	0.251500012	0.148	0.038
201	ENSDARG00000068996	hist2h2l	3.46E-09	1.57E-13	0.6383555	0.5	0.295
202	ENSDARG00000032083	dpysl2b	3.55E-09	1.61E-13	0.339121829	0.143	0.037
203	ENSDARG00000012688	eif1b	3.64E-09	1.65E-13	0.394178099	0.811	0.634
204	ENSDARG00000031317	ppdpfb	3.72E-09	1.69E-13	0.456268136	0.847	0.67
205	ENSDARG00000017446	camk1db	3.84E-09	1.74E-13	0.36330498	0.112	0.024
206	ENSDARG00000045945	syn2a	3.88E-09	1.76E-13	0.456883923	0.209	0.068
207	ENSDARG00000010144	plppr3a	4.67E-09	2.12E-13	0.435631114	0.143	0.037
208	ENSDARG00000054290	acin1a	4.71E-09	2.14E-13	0.468255744	0.495	0.277
209	ENSDARG00000026871	uchl1	6.63E-09	3.01E-13	0.379340289	0.179	0.053
210	ENSDARG00000087897	h2afy2	6.78E-09	3.07E-13	0.612151066	0.546	0.335
211	ENSDARG00000105296	AP3B2	6.82E-09	3.09E-13	0.337883528	0.133	0.033
212	ENSDARG00000056639	carmil2	6.98E-09	3.16E-13	0.385185542	0.184	0.056
213	ENSDARG00000006747	tmem178b	7.51E-09	3.41E-13	0.520523586	0.219	0.075
214	ENSDARG00000003920	setb	7.87E-09	3.57E-13	0.605866779	0.551	0.344
215	ENSDARG00000021582	dynlrb1	7.95E-09	3.60E-13	0.545916687	0.429	0.232
216	ENSDARG00000020794	neurod6b	9.11E-09	4.13E-13	0.66873809	0.138	0.035
217	ENSDARG00000062510	bcl11ba	1.02E-08	4.62E-13	0.890388539	0.214	0.073
218	ENSDARG00000070828	actl6a	1.03E-08	4.67E-13	0.493113746	0.189	0.062
219	ENSDARG00000014871	syngr3a	1.04E-08	4.73E-13	0.300986016	0.179	0.053
220	ENSDARG00000056929	kdm6bb	1.08E-08	4.88E-13	0.509836548	0.286	0.115
221	ENSDARG00000077256	nat8l	1.15E-08	5.20E-13	0.46327882	0.219	0.074
222	ENSDARG00000034443	mpped2	1.23E-08	5.57E-13	0.359851559	0.122	0.029
223	ENSDARG00000015057	ube2d4	1.32E-08	5.99E-13	0.476217048	0.219	0.077
224	ENSDARG00000041974	brk1	1.41E-08	6.41E-13	0.575852766	0.449	0.25
225	ENSDARG00000018618	cpsf6	1.55E-08	7.05E-13	0.526501801	0.342	0.158
226	ENSDARG00000074246	rab14	1.63E-08	7.37E-13	0.550213276	0.378	0.19
227	ENSDARG00000053446	sub1a	1.69E-08	7.67E-13	0.566068839	0.418	0.222
228	ENSDARG00000010721	6-Sep	1.93E-08	8.75E-13	0.48432738	0.27	0.108
229	ENSDARG00000001127	slc17a6a	2.14E-08	9.68E-13	0.399579762	0.117	0.027
230	ENSDARG00000007034	hnrpkl	2.17E-08	9.85E-13	0.432720142	0.255	0.1
231	ENSDARG00000061664	zgc:162707	2.54E-08	1.15E-12	0.507360982	0.122	0.03
232	ENSDARG00000042557	rnf144ab	2.55E-08	1.16E-12	0.318139007	0.102	0.022
233	ENSDARG00000009871	snrpc	2.58E-08	1.17E-12	0.451230453	0.255	0.102
234	ENSDARG00000011510	rcc2	2.59E-08	1.17E-12	0.535533704	0.235	0.089
235	ENSDARG00000094965	nfil3-5	2.83E-08	1.28E-12	0.436120836	0.153	0.044
236	ENSDARG00000001994	stxbp1a	2.91E-08	1.32E-12	0.428558254	0.255	0.096
237	ENSDARG00000022129	rbm4.3	3.06E-08	1.39E-12	0.615683439	0.469	0.276
238	ENSDARG00000020798	necap1	3.10E-08	1.40E-12	0.419746985	0.24	0.088
239	ENSDARG00000058454	dynll1	3.18E-08	1.44E-12	0.658859845	0.587	0.401
240	ENSDARG00000077226	smarca4a	3.61E-08	1.64E-12	0.514847158	0.235	0.09
241	ENSDARG00000042236	atrx	3.81E-08	1.73E-12	0.473061873	0.352	0.167
242	ENSDARG00000068691	kctd4	4.08E-08	1.85E-12	0.303603073	0.128	0.032
243	ENSDARG00000043821	klf7b	4.33E-08	1.96E-12	0.45400188	0.224	0.082
244	ENSDARG00000055874	cpe	4.67E-08	2.12E-12	0.378146563	0.321	0.135
245	ENSDARG00000060532	adam22	4.87E-08	2.21E-12	0.304035147	0.133	0.034
246	ENSDARG00000002546	rundc3ab	4.95E-08	2.24E-12	0.274944777	0.128	0.032
247	ENSDARG00000099667	snrpg	5.57E-08	2.52E-12	0.517417477	0.301	0.137
248	ENSDARG00000040184	syncrip	6.01E-08	2.72E-12	0.514161711	0.536	0.339
249	ENSDARG00000032296	pomp	6.36E-08	2.88E-12	0.553221651	0.454	0.272
250	ENSDARG00000018259	atp1a3a	6.51E-08	2.95E-12	0.405255826	0.235	0.086
251	ENSDARG00000104687	slc16a9b	6.73E-08	3.05E-12	0.439827636	0.168	0.052
252	ENSDARG00000069297	upf3a	8.65E-08	3.92E-12	0.379621845	0.209	0.072
253	ENSDARG00000028066	diras1a	8.66E-08	3.92E-12	0.330306769	0.194	0.064
254	ENSDARG00000018270	olfm1a	8.94E-08	4.05E-12	0.27375989	0.128	0.032
255	ENSDARG00000040287	ywhabl	9.30E-08	4.21E-12	0.623300121	0.546	0.365
256	ENSDARG00000098753	elmo1	9.35E-08	4.24E-12	0.491933975	0.245	0.095
257	ENSDARG00000057936	lhx5	9.55E-08	4.33E-12	0.394447282	0.107	0.025
258	ENSDARG00000057913	syt11a	9.94E-08	4.51E-12	0.2562149	0.393	0.177
259	ENSDARG00000101458	r3hdm1	1.03E-07	4.69E-12	0.62207263	0.199	0.07
260	ENSDARG00000034670	ube2e2	1.08E-07	4.90E-12	0.46791603	0.321	0.147
261	ENSDARG00000029818	srsf5a	1.12E-07	5.08E-12	0.447750334	0.689	0.505
262	ENSDARG00000010745	dnaja2b	1.13E-07	5.12E-12	0.475562765	0.372	0.188
263	ENSDARG00000071678	atcaya	1.31E-07	5.92E-12	0.462432332	0.189	0.063
264	ENSDARG00000057854	sap18	1.35E-07	6.13E-12	0.569999382	0.367	0.192
265	ENSDARG00000056092	si:dkey-12h9.6	1.43E-07	6.48E-12	0.440421283	0.179	0.057
266	ENSDARG00000069184	ubtd2	1.55E-07	7.03E-12	0.435167797	0.128	0.034
267	ENSDARG00000062797	nell2b	1.57E-07	7.13E-12	0.422652999	0.199	0.067
268	ENSDARG00000051800	fnbp4	1.66E-07	7.51E-12	0.465573271	0.276	0.119
269	ENSDARG00000067626	ywhag1	1.67E-07	7.56E-12	0.495745306	0.23	0.086
270	ENSDARG00000005586	zbtb20	1.67E-07	7.58E-12	0.488140094	0.194	0.066
271	ENSDARG00000061479	thsd7aa	1.71E-07	7.74E-12	0.286569812	0.128	0.033
272	ENSDARG00000019530	hdgfl2	1.71E-07	7.77E-12	0.316929035	0.128	0.034
273	ENSDARG00000004297	irf2bpl	1.81E-07	8.20E-12	0.459615298	0.27	0.112
274	ENSDARG00000012682	pfn2l	1.82E-07	8.24E-12	0.470364925	0.393	0.206
275	ENSDARG00000030614	syt1a	1.97E-07	8.94E-12	0.503180945	0.276	0.114
276	ENSDARG00000058039	bhlhe22	2.03E-07	9.21E-12	0.7573187	0.122	0.032
277	ENSDARG00000060639	apba2b	2.10E-07	9.52E-12	0.255036523	0.133	0.035
278	ENSDARG00000016855	sf3b5	2.15E-07	9.73E-12	0.434726181	0.291	0.13
279	ENSDARG00000104279	appa	2.15E-07	9.76E-12	0.379088109	0.454	0.242
280	ENSDARG00000100244	ebf3a	2.21E-07	1.00E-11	0.655539947	0.26	0.107
281	ENSDARG00000101967	sult4a1	2.25E-07	1.02E-11	0.39124254	0.179	0.057
282	ENSDARG00000053301	insm1b	2.28E-07	1.04E-11	0.423350369	0.117	0.029
283	ENSDARG00000045951	kat5b	2.70E-07	1.23E-11	0.348856276	0.117	0.03
284	ENSDARG00000017905	casp3a	2.97E-07	1.35E-11	0.358000563	0.153	0.046
285	ENSDARG00000005479	tenm3	3.21E-07	1.45E-11	0.507276814	0.219	0.082
286	ENSDARG00000057234	chtopa	3.34E-07	1.51E-11	0.393487156	0.291	0.129
287	ENSDARG00000004735	hnrnpub	3.66E-07	1.66E-11	0.486211503	0.25	0.103
288	ENSDARG00000013843	sept5a	3.93E-07	1.78E-11	0.482979307	0.184	0.062
289	ENSDARG00000012244	ube2e3	4.00E-07	1.82E-11	0.44985022	0.551	0.348
290	ENSDARG00000041323	csdc2a	4.30E-07	1.95E-11	0.343845856	0.173	0.056
291	ENSDARG00000052765	gria2b	4.30E-07	1.95E-11	0.281351237	0.122	0.031
292	ENSDARG00000075758	ywhabb	4.31E-07	1.95E-11	0.43846367	0.541	0.343
293	ENSDARG00000007081	pias4a	4.68E-07	2.12E-11	0.419767002	0.158	0.05
294	ENSDARG00000002790	ap2m1a	4.75E-07	2.15E-11	0.422599047	0.485	0.284
295	ENSDARG00000008188	sf1	4.82E-07	2.19E-11	0.437293027	0.24	0.099
296	ENSDARG00000031427	calm2a	5.27E-07	2.39E-11	0.537890987	0.505	0.306
297	ENSDARG00000102105	dad1	5.54E-07	2.51E-11	0.505540663	0.434	0.25
298	ENSDARG00000004049	marcksa	5.59E-07	2.53E-11	0.314481751	0.168	0.053
299	ENSDARG00000078435	anapc13	5.67E-07	2.57E-11	0.382962508	0.173	0.058
300	ENSDARG00000014287	eno2	5.69E-07	2.58E-11	0.463407524	0.255	0.102
301	ENSDARG00000006621	pspc1	6.74E-07	3.06E-11	0.283653707	0.179	0.06
302	ENSDARG00000104436	zgc:153426	6.75E-07	3.06E-11	0.575332931	0.199	0.072
303	ENSDARG00000032575	ywhaz	6.90E-07	3.13E-11	0.710857223	0.459	0.283
304	ENSDARG00000008209	myt1la	7.04E-07	3.19E-11	0.320033356	0.122	0.032
305	ENSDARG00000015310	pitpnbl	7.12E-07	3.23E-11	0.407800049	0.245	0.1
306	ENSDARG00000016676	gnao1a	7.24E-07	3.28E-11	0.314625984	0.179	0.059
307	ENSDARG00000068432	si:dkey-56m19.5	7.38E-07	3.34E-11	0.555594154	0.378	0.189
308	ENSDARG00000015427	hdac1	7.43E-07	3.37E-11	0.593490517	0.434	0.252
309	ENSDARG00000008097	srsf9	7.62E-07	3.46E-11	0.396160246	0.311	0.146
310	ENSDARG00000098368	aplp1	7.92E-07	3.59E-11	0.370705118	0.27	0.111
311	ENSDARG00000040440	snrpd2	8.22E-07	3.72E-11	0.616432106	0.378	0.21
312	ENSDARG00000016128	ap3m2	8.84E-07	4.01E-11	0.291178588	0.128	0.035
313	ENSDARG00000056004	sprn	9.10E-07	4.13E-11	0.343956197	0.173	0.056
314	ENSDARG00000070822	cnp	9.12E-07	4.13E-11	0.513281584	0.276	0.122
315	ENSDARG00000061817	kif1aa	1.06E-06	4.81E-11	0.311946869	0.173	0.057
316	ENSDARG00000058117	snap25b	1.11E-06	5.02E-11	0.439097437	0.352	0.166
317	ENSDARG00000008407	tspan7b	1.31E-06	5.92E-11	0.422948327	0.372	0.181
318	ENSDARG00000093549	selenop	1.31E-06	5.93E-11	-0.726474262	0.112	0.347
319	ENSDARG00000078118	sinhcafl	1.44E-06	6.54E-11	0.347133059	0.194	0.069
320	ENSDARG00000016173	cct3	1.45E-06	6.55E-11	0.564156495	0.48	0.311
321	ENSDARG00000002217	scocb	1.49E-06	6.74E-11	0.312708389	0.194	0.069
322	ENSDARG00000045877	ube2nb	1.53E-06	6.95E-11	0.452848526	0.306	0.148
323	ENSDARG00000045639	elavl4	1.54E-06	7.00E-11	0.691941853	0.388	0.203
324	ENSDARG00000074056	kctd1	1.66E-06	7.51E-11	0.319668447	0.112	0.029
325	ENSDARG00000046132	dynlt3	1.67E-06	7.57E-11	0.531803353	0.347	0.182
326	ENSDARG00000086618	psma3	1.86E-06	8.45E-11	0.525579756	0.418	0.25
327	ENSDARG00000074581	add2	1.93E-06	8.73E-11	0.339267919	0.189	0.066
328	ENSDARG00000014053	olfm1b	1.93E-06	8.77E-11	0.56420085	0.316	0.145
329	ENSDARG00000026444	apoob	2.19E-06	9.91E-11	0.299790349	0.153	0.048
330	ENSDARG00000095007	sinhcafl	2.21E-06	1.00E-10	0.35746232	0.199	0.075
331	ENSDARG00000087538	kif3a	2.21E-06	1.00E-10	0.351359081	0.117	0.031
332	ENSDARG00000036505	syt4	2.28E-06	1.03E-10	0.257433313	0.194	0.068
333	ENSDARG00000003531	tcea1	2.29E-06	1.04E-10	0.326175629	0.27	0.117
334	ENSDARG00000031495	seta	2.43E-06	1.10E-10	0.573658553	0.474	0.298
335	ENSDARG00000034616	mlf2	2.52E-06	1.14E-10	0.440045291	0.357	0.183
336	ENSDARG00000043932	stmn4l	2.61E-06	1.18E-10	0.465406376	0.173	0.059
337	ENSDARG00000041875	ube2v1	2.64E-06	1.20E-10	0.478627296	0.464	0.288
338	ENSDARG00000102291	eef1da	2.69E-06	1.22E-10	-0.53950359	0.546	0.669
339	ENSDARG00000045843	apex1	2.73E-06	1.24E-10	0.342299125	0.163	0.054
340	ENSDARG00000069774	flot2b	2.79E-06	1.27E-10	0.431065748	0.214	0.084
341	ENSDARG00000071026	mllt11	2.83E-06	1.28E-10	0.473660141	0.347	0.172
342	ENSDARG00000076290	calr	2.96E-06	1.34E-10	0.381259819	0.26	0.11
343	ENSDARG00000042961	zgc:100920	3.11E-06	1.41E-10	0.358339552	0.209	0.078
344	ENSDARG00000030694	atp6v1e1b	3.12E-06	1.41E-10	0.505612862	0.429	0.244
345	ENSDARG00000015111	ddx39ab	3.19E-06	1.45E-10	0.524004813	0.316	0.16
346	ENSDARG00000055510	ypel3	3.20E-06	1.45E-10	0.338104942	0.194	0.07
347	ENSDARG00000058504	ap1s2	3.59E-06	1.63E-10	0.365733988	0.184	0.066
348	ENSDARG00000025789	chd4b	3.98E-06	1.80E-10	0.403651995	0.316	0.152
349	ENSDARG00000031343	rab6bb	4.19E-06	1.90E-10	0.440991399	0.255	0.11
350	ENSDARG00000098702	zgc:165603	4.31E-06	1.95E-10	0.335813545	0.153	0.048
351	ENSDARG00000018397	hpca	4.49E-06	2.04E-10	0.313276161	0.153	0.049
352	ENSDARG00000055900	zswim5	4.71E-06	2.14E-10	0.407674429	0.214	0.085
353	ENSDARG00000053800	si:ch211-276c2.4	4.75E-06	2.15E-10	0.337966662	0.122	0.035
354	ENSDARG00000088178	tp53inp2	4.79E-06	2.17E-10	0.387858181	0.209	0.081
355	ENSDARG00000099257	si:ch73-119p20.1	4.96E-06	2.25E-10	0.285808204	0.128	0.037
356	ENSDARG00000092467	si:ch73-46j18.5	5.03E-06	2.28E-10	0.362521964	0.245	0.102
357	ENSDARG00000011611	actr1	5.81E-06	2.64E-10	0.375410188	0.219	0.089
358	ENSDARG00000009640	psmb1	5.97E-06	2.71E-10	0.553699818	0.434	0.267
359	ENSDARG00000068745	map4l	6.10E-06	2.77E-10	0.29017837	0.25	0.104
360	ENSDARG00000116649	ube2e1	6.12E-06	2.78E-10	0.487140577	0.357	0.193
361	ENSDARG00000102879	myt1b	6.14E-06	2.79E-10	0.420423713	0.199	0.074
362	ENSDARG00000035907	fam49al	6.28E-06	2.85E-10	0.434776092	0.209	0.08
363	ENSDARG00000052644	ca10a	6.29E-06	2.85E-10	0.499407249	0.163	0.054
364	ENSDARG00000020609	snap25a	6.75E-06	3.06E-10	0.424693356	0.378	0.188
365	ENSDARG00000040822	fundc1	7.19E-06	3.26E-10	0.58829262	0.347	0.184
366	ENSDARG00000007753	cpne2	7.41E-06	3.36E-10	0.509621245	0.102	0.026
367	ENSDARG00000026634	ehmt1b	8.39E-06	3.80E-10	0.349040044	0.163	0.056
368	ENSDARG00000009480	pdcl	9.07E-06	4.11E-10	0.414227102	0.301	0.145
369	ENSDARG00000077847	olfm2a	1.06E-05	4.80E-10	0.534210541	0.184	0.066
370	ENSDARG00000055349	pknox2	1.17E-05	5.32E-10	0.298639172	0.112	0.031
371	ENSDARG00000068701	gpr85	1.25E-05	5.67E-10	0.323282899	0.23	0.092
372	ENSDARG00000053684	aldob	1.29E-05	5.84E-10	-0.975018249	0.633	0.74
373	ENSDARG00000046022	tmed7	1.33E-05	6.04E-10	0.504557635	0.444	0.277
374	ENSDARG00000105293	srsf4	1.35E-05	6.14E-10	0.500118011	0.286	0.139
375	ENSDARG00000009106	serinc1	1.36E-05	6.17E-10	0.453702786	0.556	0.358
376	ENSDARG00000009336	aif1l	1.39E-05	6.31E-10	0.340798633	0.214	0.085
377	ENSDARG00000006889	mpped2a	1.58E-05	7.15E-10	0.511580413	0.107	0.029
378	ENSDARG00000036386	rbm4.1	1.64E-05	7.43E-10	0.3725945	0.204	0.081
379	ENSDARG00000078748	si:ch211-137a8.4	1.66E-05	7.51E-10	0.368979817	0.342	0.167
380	ENSDARG00000037291	dpf2l	1.66E-05	7.51E-10	0.295591764	0.158	0.054
381	ENSDARG00000100129	brd3b	1.67E-05	7.57E-10	0.457880565	0.342	0.18
382	ENSDARG00000031198	hmg20a	1.68E-05	7.62E-10	0.322365095	0.138	0.044
383	ENSDARG00000070162	stox2a	1.69E-05	7.68E-10	0.310186917	0.133	0.041
384	ENSDARG00000036816	pou2f2a	1.72E-05	7.79E-10	0.395984035	0.112	0.031
385	ENSDARG00000002131	celf2	1.83E-05	8.31E-10	0.542265802	0.342	0.178
386	ENSDARG00000036028	arrdc3b	1.97E-05	8.94E-10	0.578630494	0.332	0.177
387	ENSDARG00000031382	reep2	2.02E-05	9.16E-10	0.270701266	0.133	0.041
388	ENSDARG00000008049	si:dkey-42i9.4	2.04E-05	9.24E-10	0.491795796	0.393	0.226
389	ENSDARG00000015392	dhx15	2.05E-05	9.28E-10	0.469352809	0.235	0.104
390	ENSDARG00000103922	bod1	2.11E-05	9.55E-10	0.337472725	0.173	0.063
391	ENSDARG00000029058	rbbp4	2.36E-05	1.07E-09	0.381943507	0.184	0.07
392	ENSDARG00000002344	tubb4b	2.58E-05	1.17E-09	0.552899238	0.74	0.622
393	ENSDARG00000011594	smarcb1b	2.74E-05	1.24E-09	0.307015411	0.173	0.063
394	ENSDARG00000035470	sh3glb2b	2.75E-05	1.25E-09	0.341109691	0.148	0.049
395	ENSDARG00000074443	gas7a	2.85E-05	1.29E-09	0.353978177	0.189	0.07
396	ENSDARG00000053194	pdzd11	2.86E-05	1.30E-09	0.285506699	0.189	0.072
397	ENSDARG00000002659	mapre1b	2.98E-05	1.35E-09	0.36159688	0.184	0.071
398	ENSDARG00000020261	rab2a	3.04E-05	1.38E-09	0.490359911	0.485	0.32
399	ENSDARG00000061989	mpnd	3.11E-05	1.41E-09	0.366010788	0.122	0.037
400	ENSDARG00000068214	ccni	3.15E-05	1.43E-09	0.401194016	0.735	0.576
401	ENSDARG00000023290	fabp3	3.23E-05	1.46E-09	0.406766835	0.679	0.511
402	ENSDARG00000002745	tdh	3.69E-05	1.67E-09	-0.697951323	0.321	0.517
403	ENSDARG00000095451	si:ch211-196l7.4	3.70E-05	1.68E-09	0.377224124	0.648	0.474
404	ENSDARG00000023160	snrnp40	4.00E-05	1.81E-09	0.260512967	0.112	0.032
405	ENSDARG00000101216	meaf6	4.04E-05	1.83E-09	0.442262454	0.418	0.247
406	ENSDARG00000030265	scdb	4.17E-05	1.89E-09	0.29241828	0.117	0.034
407	ENSDARG00000017397	smarcc1a	4.22E-05	1.91E-09	0.293571974	0.133	0.042
408	ENSDARG00000053291	pnrc2	4.26E-05	1.93E-09	0.324605005	0.862	0.703
409	ENSDARG00000070083	atp5f1b	5.29E-05	2.40E-09	0.295618625	0.821	0.636
410	ENSDARG00000017891	tcp1	5.32E-05	2.41E-09	0.494199066	0.454	0.298
411	ENSDARG00000041607	eif4ebp3l	5.39E-05	2.44E-09	-0.456782382	0.153	0.385
412	ENSDARG00000053122	clvs2	5.51E-05	2.50E-09	0.286875206	0.122	0.037
413	ENSDARG00000070688	ncalda	5.77E-05	2.62E-09	0.412980041	0.148	0.051
414	ENSDARG00000034187	calm1b	6.14E-05	2.78E-09	0.510806697	0.327	0.17
415	ENSDARG00000025106	ppp3cb	6.27E-05	2.84E-09	0.337589393	0.153	0.053
416	ENSDARG00000071224	si:ch211-133n4.4	6.42E-05	2.91E-09	0.298177346	0.316	0.152
417	ENSDARG00000105037	snrpf	6.61E-05	3.00E-09	0.463094924	0.316	0.171
418	ENSDARG00000004588	sox4a	6.64E-05	3.01E-09	0.444579511	0.357	0.187
419	ENSDARG00000079500	kif3cb	6.67E-05	3.02E-09	0.26014352	0.122	0.037
420	ENSDARG00000022315	atp6v1g1	6.79E-05	3.08E-09	0.501095397	0.413	0.249
421	ENSDARG00000058203	smc1al	7.39E-05	3.35E-09	0.381352268	0.347	0.185
422	ENSDARG00000093064	SMIM18	7.53E-05	3.42E-09	0.261683633	0.112	0.032
423	ENSDARG00000017244	chd6	7.76E-05	3.52E-09	0.37963549	0.153	0.054
424	ENSDARG00000077126	snrnp70	7.92E-05	3.59E-09	0.394113808	0.214	0.092
425	ENSDARG00000032126	scg5	7.94E-05	3.60E-09	0.37185921	0.173	0.064
426	ENSDARG00000010953	ndel1a	8.89E-05	4.03E-09	0.291340184	0.163	0.06
427	ENSDARG00000007663	amph	0.000102217	4.63E-09	0.252044702	0.138	0.045
428	ENSDARG00000041071	jagn1a	0.000104503	4.74E-09	0.287389	0.117	0.035
429	ENSDARG00000070266	spock3	0.000107211	4.86E-09	0.292933417	0.281	0.127
430	ENSDARG00000030038	grcc10	0.000109162	4.95E-09	0.352399879	0.235	0.107
431	ENSDARG00000013076	bmi1b	0.000120039	5.44E-09	0.286626937	0.122	0.038
432	ENSDARG00000053326	gna11b	0.0001218	5.52E-09	0.279536616	0.179	0.068
433	ENSDARG00000056483	ssbp4	0.000122047	5.53E-09	0.382204831	0.194	0.079
434	ENSDARG00000090454	gnb1a	0.000124047	5.62E-09	0.442081386	0.51	0.348
435	ENSDARG00000053559	tspan3b	0.000127509	5.78E-09	0.267008126	0.143	0.048
436	ENSDARG00000015325	u2af1	0.000128411	5.82E-09	0.468947792	0.306	0.165
437	ENSDARG00000069090	atp6v0d1	0.000129051	5.85E-09	0.433547525	0.311	0.162
438	ENSDARG00000094673	rhoab	0.000133025	6.03E-09	0.485719884	0.357	0.206
439	ENSDARG00000045399	cct5	0.000133699	6.06E-09	0.469578909	0.515	0.363
440	ENSDARG00000026845	rhoaa	0.00013787	6.25E-09	0.414764837	0.408	0.248
441	ENSDARG00000018693	cdh2	0.000139702	6.33E-09	0.36507277	0.173	0.066
442	ENSDARG00000036190	txnl4a	0.000147826	6.70E-09	0.383474573	0.184	0.075
443	ENSDARG00000044362	unc119b	0.000149499	6.78E-09	0.271657385	0.143	0.049
444	ENSDARG00000052536	tia1	0.000156977	7.12E-09	0.371078045	0.163	0.062
445	ENSDARG00000073857	klf7a	0.000161081	7.30E-09	0.329863323	0.153	0.054
446	ENSDARG00000002230	sypb	0.0001921	8.71E-09	0.426288482	0.23	0.1
447	ENSDARG00000039034	marcksl1a	0.000195924	8.88E-09	0.440281412	0.51	0.334
448	ENSDARG00000088073	fam110b	0.000202198	9.17E-09	0.28096603	0.112	0.034
449	ENSDARG00000057013	cadm3	0.000204358	9.26E-09	0.27877649	0.235	0.101
450	ENSDARG00000040926	nr2f2	0.000228668	1.04E-08	0.462710323	0.138	0.047
451	ENSDARG00000019004	smarcd1	0.000237649	1.08E-08	0.329729265	0.219	0.097
452	ENSDARG00000003151	skp1	0.00024682	1.12E-08	0.420943486	0.582	0.424
453	ENSDARG00000036593	kdm2ba	0.000247341	1.12E-08	0.361446823	0.194	0.079
454	ENSDARG00000020311	cnih1	0.000254589	1.15E-08	0.262351833	0.199	0.083
455	ENSDARG00000012927	tcea2	0.000265243	1.20E-08	0.26733046	0.128	0.042
456	ENSDARG00000052182	rbfox2	0.000267279	1.21E-08	0.38566737	0.214	0.094
457	ENSDARG00000102889	15-Sep	0.000280348	1.27E-08	0.301535905	0.194	0.08
458	ENSDARG00000036995	lsm6	0.000307618	1.39E-08	0.434054239	0.301	0.161
459	ENSDARG00000052907	bcl7a	0.000311796	1.41E-08	0.373886822	0.184	0.073
460	ENSDARG00000105177	ilf3b	0.000378405	1.72E-08	0.411860804	0.245	0.116
461	ENSDARG00000104782	oaz1b	0.000402331	1.82E-08	0.414145564	0.541	0.383
462	ENSDARG00000038030	rbx1	0.000453685	2.06E-08	0.443791974	0.48	0.338
463	ENSDARG00000042539	ywhaqa	0.000459282	2.08E-08	0.446812985	0.372	0.219
464	ENSDARG00000035357	gnb2	0.000462468	2.10E-08	0.254586551	0.117	0.037
465	ENSDARG00000104361	barhl2	0.000481169	2.18E-08	0.553168905	0.117	0.038
466	ENSDARG00000020465	ewsr1b	0.00052628	2.39E-08	0.389902137	0.286	0.15
467	ENSDARG00000062020	gse1	0.000540021	2.45E-08	0.360363291	0.143	0.052
468	ENSDARG00000008936	sec11a	0.000601464	2.73E-08	0.284897764	0.224	0.102
469	ENSDARG00000005842	cd9a	0.000603284	2.73E-08	0.271490367	0.184	0.074
470	ENSDARG00000036375	cyfip2	0.000692095	3.14E-08	0.265849085	0.158	0.059
471	ENSDARG00000003749	polb	0.000693255	3.14E-08	0.309132206	0.133	0.046
472	ENSDARG00000041155	morf4l1	0.000699154	3.17E-08	0.399675207	0.321	0.179
473	ENSDARG00000051953	ythdc1	0.00072751	3.30E-08	0.283973272	0.112	0.036
474	ENSDARG00000099039	pcbp2	0.000770902	3.49E-08	0.439383125	0.5	0.348
475	ENSDARG00000104413	rogdi	0.000932499	4.23E-08	0.299098987	0.209	0.091
476	ENSDARG00000042128	pacsin1b	0.000985763	4.47E-08	0.370962079	0.122	0.041
477	ENSDARG00000011740	u2af2b	0.001008649	4.57E-08	0.478577031	0.265	0.139
478	ENSDARG00000029445	zgc:56676	0.001028266	4.66E-08	0.51385198	0.398	0.261
479	ENSDARG00000032317	tox	0.001134656	5.14E-08	0.289497057	0.219	0.098
480	ENSDARG00000104178	trir	0.001177635	5.34E-08	0.336458811	0.214	0.099
481	ENSDARG00000058328	lsm7	0.001262094	5.72E-08	0.384426672	0.332	0.19
482	ENSDARG00000057007	ctbp1	0.001318239	5.98E-08	0.409843452	0.189	0.082
483	ENSDARG00000024299	c1qtnf4	0.001318962	5.98E-08	0.299367246	0.133	0.046
484	ENSDARG00000034522	rab6ba	0.001381599	6.26E-08	0.264639811	0.128	0.044
485	ENSDARG00000003308	emc2	0.001391182	6.31E-08	0.407838719	0.347	0.205
486	ENSDARG00000044267	sumo1	0.001411442	6.40E-08	0.429194171	0.357	0.215
487	ENSDARG00000036754	hmgn3	0.001528039	6.93E-08	0.357411421	0.434	0.266
488	ENSDARG00000033175	snrpe	0.001654749	7.50E-08	0.492907855	0.296	0.167
489	ENSDARG00000023988	dctn4	0.001827903	8.29E-08	0.328975895	0.173	0.072
490	ENSDARG00000044062	ctbp2a	0.001861311	8.44E-08	0.398179225	0.204	0.091
491	ENSDARG00000025855	camk2n1a	0.001946078	8.82E-08	0.484085645	0.281	0.143
492	ENSDARG00000020467	safb	0.001949978	8.84E-08	0.368926123	0.194	0.086
493	ENSDARG00000055400	si:dkey-56f14.7	0.001958492	8.88E-08	0.339109168	0.184	0.077
494	ENSDARG00000036721	tomm40l	0.001974072	8.95E-08	0.351956402	0.112	0.037
495	ENSDARG00000026766	bcl2l10	0.002179113	9.88E-08	0.287530543	0.214	0.098
496	ENSDARG00000060679	kdm1a	0.002190959	9.93E-08	0.37439476	0.286	0.152
497	ENSDARG00000016516	rbm8a	0.002266806	1.03E-07	0.433499737	0.485	0.344
498	ENSDARG00000052150	pbx4	0.00235022	1.07E-07	0.519032457	0.27	0.144
499	ENSDARG00000075883	bub3	0.002531515	1.15E-07	0.326382222	0.117	0.041
500	ENSDARG00000018890	snrpa	0.002626734	1.19E-07	0.370212294	0.209	0.098
501	ENSDARG00000002082	csnk2a1	0.003030424	1.37E-07	0.402932586	0.398	0.256
502	ENSDARG00000015266	mab21l2	0.003035135	1.38E-07	0.494948873	0.204	0.092
503	ENSDARG00000038559	h1f0	0.003174085	1.44E-07	0.394526493	0.602	0.456
504	ENSDARG00000011602	si:dkeyp-117h8.2	0.003250694	1.47E-07	0.308749713	0.138	0.051
505	ENSDARG00000015901	ptbp2b	0.003549649	1.61E-07	0.341742268	0.122	0.043
506	ENSDARG00000103505	fbxl3a	0.003614066	1.64E-07	0.308661978	0.179	0.075
507	ENSDARG00000056175	scrt2	0.003618728	1.64E-07	0.262537769	0.173	0.071
508	ENSDARG00000070426	chac1	0.003677477	1.67E-07	-0.629706431	0.372	0.51
509	ENSDARG00000052377	psmd12	0.003775968	1.71E-07	0.312446565	0.184	0.082
510	ENSDARG00000038306	tsc22d1	0.003842993	1.74E-07	0.399991297	0.291	0.159
511	ENSDARG00000056979	lhx9	0.004026522	1.83E-07	0.635052924	0.133	0.049
512	ENSDARG00000016783	srsf6b	0.004508826	2.04E-07	0.314689177	0.281	0.151
513	ENSDARG00000069100	aldh9a1a.1	0.004695955	2.13E-07	-0.583958439	0.265	0.463
514	ENSDARG00000013414	lin7a	0.004748211	2.15E-07	0.453415156	0.168	0.07
515	ENSDARG00000068480	map7d2a	0.004793324	2.17E-07	0.373547803	0.112	0.038
516	ENSDARG00000074271	wrb	0.004796779	2.17E-07	0.25139411	0.189	0.082
517	ENSDARG00000062323	adam23a	0.004846632	2.20E-07	0.257150953	0.112	0.037
518	ENSDARG00000058243	phactr3a	0.004976179	2.26E-07	0.273560147	0.107	0.035
519	ENSDARG00000041878	rab11ba	0.004996877	2.27E-07	0.363607465	0.276	0.147
520	ENSDARG00000004189	cbx1a	0.005274972	2.39E-07	0.352715749	0.235	0.115
521	ENSDARG00000078865	cxxc5a	0.00590494	2.68E-07	0.351349775	0.214	0.1
522	ENSDARG00000045132	vdac1	0.006058766	2.75E-07	0.415107858	0.52	0.389
523	ENSDARG00000008380	brd7	0.006174313	2.80E-07	0.344309537	0.138	0.053
524	ENSDARG00000012138	sgce	0.006330486	2.87E-07	0.383793357	0.25	0.126
525	ENSDARG00000026834	cdr2l	0.006467514	2.93E-07	0.328998238	0.133	0.05
526	ENSDARG00000071573	lsm5	0.006510785	2.95E-07	0.358134394	0.255	0.137
527	ENSDARG00000018562	cope	0.006882337	3.12E-07	0.403639992	0.337	0.205
528	ENSDARG00000079632	si:dkey-28b4.7	0.006917413	3.14E-07	0.38959698	0.301	0.17
529	ENSDARG00000006487	anp32a	0.00714542	3.24E-07	0.382551237	0.551	0.412
530	ENSDARG00000008829	chga	0.007586407	3.44E-07	0.256506093	0.117	0.04
531	ENSDARG00000103404	uchl5	0.007737743	3.51E-07	0.293343294	0.128	0.048
532	ENSDARG00000018914	hnrnpk	0.008191316	3.71E-07	0.353265391	0.327	0.193
533	ENSDARG00000037746	actb1	0.008337264	3.78E-07	0.285040652	0.735	0.586
534	ENSDARG00000021366	fbp1a	0.008344626	3.78E-07	-0.43596841	0.051	0.199
535	ENSDARG00000056479	rab1bb	0.008407188	3.81E-07	0.279455466	0.158	0.065
536	ENSDARG00000034753	tspan3a	0.00844221	3.83E-07	0.314178479	0.388	0.237
537	ENSDARG00000038693	gng7	0.008949676	4.06E-07	0.286239134	0.173	0.074
538	ENSDARG00000035970	ptprn2	0.009083006	4.12E-07	0.30956084	0.153	0.061
539	ENSDARG00000011564	sfpq	0.009439661	4.28E-07	0.482523762	0.24	0.126
540	ENSDARG00000007863	tra2a	0.009497056	4.31E-07	0.3826476	0.332	0.198
541	ENSDARG00000025147	cd63	0.009926748	4.50E-07	-0.709983575	0.23	0.408
542	ENSDARG00000036161	hnrnpa0l	0.010031841	4.55E-07	0.553219467	0.617	0.501
543	ENSDARG00000029615	zgc:77056	0.01083853	4.91E-07	0.277611288	0.173	0.076
544	ENSDARG00000044573	cdc42	0.011173911	5.07E-07	0.469095559	0.449	0.312
545	ENSDARG00000005651	hrasb	0.011344452	5.14E-07	0.335877309	0.128	0.048
546	ENSDARG00000099635	akap8l	0.011418318	5.18E-07	0.354344182	0.296	0.17
547	ENSDARG00000071425	nat9	0.01170783	5.31E-07	0.261612478	0.179	0.08
548	ENSDARG00000076799	rnd3a	0.011791	5.35E-07	0.550571533	0.224	0.115
549	ENSDARG00000034504	lmo1	0.012396786	5.62E-07	0.481916232	0.143	0.057
550	ENSDARG00000018124	psmd3	0.01253061	5.68E-07	0.382401957	0.281	0.162
551	ENSDARG00000014571	ctnnb1	0.013254236	6.01E-07	0.498377566	0.378	0.241
552	ENSDARG00000035399	ankra2	0.013539234	6.14E-07	0.323380602	0.128	0.049
553	ENSDARG00000069360	ppp3r1b	0.013624845	6.18E-07	0.397791126	0.281	0.155
554	ENSDARG00000017084	bud31	0.013984753	6.34E-07	0.423236866	0.357	0.234
555	ENSDARG00000035577	cds2	0.014239818	6.46E-07	0.294645785	0.153	0.063
556	ENSDARG00000052695	nr2f1a	0.014464416	6.56E-07	0.452126273	0.214	0.104
557	ENSDARG00000012505	u2af2a	0.015729918	7.13E-07	0.368128163	0.179	0.081
558	ENSDARG00000070046	eny2	0.016288315	7.38E-07	0.362594112	0.184	0.087
559	ENSDARG00000101759	homer1b	0.016599163	7.53E-07	0.325924734	0.102	0.035
560	ENSDARG00000031720	clstn1	0.016718135	7.58E-07	0.367519418	0.24	0.121
561	ENSDARG00000008706	paip2b	0.016750632	7.59E-07	0.33641529	0.5	0.359
562	ENSDARG00000039914	gapdhs	0.017051315	7.73E-07	0.321440142	0.638	0.487
563	ENSDARG00000099241	ppp2cb	0.019402463	8.80E-07	0.462416304	0.357	0.232
564	ENSDARG00000043102	lxn	0.019880101	9.01E-07	-0.471495752	0.143	0.316
565	ENSDARG00000010052	ndrg3b	0.020081401	9.10E-07	0.330792155	0.163	0.071
566	ENSDARG00000041750	ccdc92	0.020802003	9.43E-07	0.273609555	0.102	0.035
567	ENSDARG00000060695	znf346	0.021269808	9.64E-07	0.27004256	0.148	0.062
568	ENSDARG00000092659	ppp3r1a	0.021278449	9.65E-07	0.285761085	0.235	0.118
569	ENSDARG00000015681	gsk3ab	0.021905171	9.93E-07	0.288924275	0.128	0.05
570	ENSDARG00000068989	gabra1	0.022579169	1.02E-06	0.26590016	0.102	0.034
571	ENSDARG00000018049	sf3b2	0.023551526	1.07E-06	0.415675583	0.255	0.141
572	ENSDARG00000023279	psmd4b	0.024326657	1.10E-06	0.290321891	0.189	0.09
573	ENSDARG00000014898	ncbp2	0.024909049	1.13E-06	0.395867608	0.189	0.09
574	ENSDARG00000092359	si:dkeyp-113d7.10	0.026209553	1.19E-06	0.268989979	0.117	0.043
575	ENSDARG00000004870	psen1	0.026504924	1.20E-06	0.397374567	0.163	0.074
576	ENSDARG00000042725	cebpb	0.026791192	1.21E-06	-0.576113978	0.077	0.227
577	ENSDARG00000037773	rybpa	0.028075563	1.27E-06	0.256147553	0.112	0.04
578	ENSDARG00000076509	polr2d	0.02839325	1.29E-06	0.368590177	0.286	0.167
579	ENSDARG00000104837	nudc	0.028411841	1.29E-06	0.293953087	0.199	0.098
580	ENSDARG00000041450	rab11a	0.028989353	1.31E-06	0.28962098	0.286	0.162
581	ENSDARG00000007385	cct7	0.030146127	1.37E-06	0.472883476	0.423	0.306
582	ENSDARG00000098574	srsf11	0.03072811	1.39E-06	0.398333791	0.291	0.174
583	ENSDARG00000032614	msi2b	0.032729023	1.48E-06	0.44217714	0.209	0.104
584	ENSDARG00000027109	zfr	0.033314568	1.51E-06	0.370971572	0.158	0.07
585	ENSDARG00000045513	taf3	0.033606291	1.52E-06	0.311322841	0.199	0.098
586	ENSDARG00000079150	si:ch211-276i12.9	0.034103559	1.55E-06	0.352578106	0.23	0.121
587	ENSDARG00000059654	eif3ba	0.034264904	1.55E-06	0.408398486	0.505	0.379
588	ENSDARG00000038655	ajap1	0.035239456	1.60E-06	0.27578243	0.112	0.041
589	ENSDARG00000034534	atp6v1aa	0.036556272	1.66E-06	0.344857702	0.194	0.094
590	ENSDARG00000009779	mcl1a	0.037637384	1.71E-06	-0.420824145	0.332	0.495
591	ENSDARG00000069796	znf1124	0.038469475	1.74E-06	0.258545551	0.133	0.053
592	ENSDARG00000057676	golga7	0.03898041	1.77E-06	0.407639252	0.347	0.222
593	ENSDARG00000029612	gpkow	0.042574158	1.93E-06	0.325909675	0.138	0.057
594	ENSDARG00000014244	rbmx	0.042989566	1.95E-06	0.292181307	0.23	0.119
595	ENSDARG00000091563	snw1	0.043957314	1.99E-06	0.429093071	0.311	0.191
596	ENSDARG00000042045	hmg20b	0.048010299	2.18E-06	0.312606712	0.128	0.052
597	ENSDARG00000062790	CU639469.1	0.0484119	2.19E-06	0.35766359	0.143	0.061
598	ENSDARG00000040076	pycard	0.048873775	2.22E-06	-0.46440871	0.026	0.145
599	ENSDARG00000078572	stox2b	0.049831403	2.26E-06	0.274866703	0.148	0.063
600	ENSDARG00000098652	pcdh11	0.051672639	2.34E-06	0.333544213	0.133	0.053
601	ENSDARG00000020405	napab	0.051861343	2.35E-06	-0.256153834	0.02	0.14
602	ENSDARG00000026531	alcama	0.054555124	2.47E-06	0.620474934	0.194	0.095
603	ENSDARG00000069600	zgc:109889	0.055717786	2.53E-06	0.272704411	0.102	0.036
604	ENSDARG00000004470	prkcsh	0.056856937	2.58E-06	0.265697548	0.173	0.081
605	ENSDARG00000099675	kdm4b	0.05733247	2.60E-06	0.350606064	0.25	0.137
606	ENSDARG00000059906	sdc4	0.058001321	2.63E-06	-0.429067097	0.153	0.322
607	ENSDARG00000021811	calm3a	0.0708046	3.21E-06	0.592527211	0.587	0.482
608	ENSDARG00000053110	pkib	0.070941053	3.22E-06	0.273186081	0.133	0.054
609	ENSDARG00000006124	kdm5c	0.070966989	3.22E-06	0.250042183	0.163	0.075
610	ENSDARG00000003311	pank2	0.071321625	3.23E-06	0.360068299	0.153	0.067
611	ENSDARG00000034195	top2b	0.07677698	3.48E-06	0.288939567	0.163	0.074
612	ENSDARG00000040564	hnrnpul1	0.080023097	3.63E-06	0.304172358	0.153	0.068
613	ENSDARG00000055504	si:ch211-212k18.7	0.083294449	3.78E-06	-0.335453073	0.02	0.135
614	ENSDARG00000020239	lpin1	0.083718947	3.80E-06	-0.437550695	0.25	0.427
615	ENSDARG00000007989	nedd8	0.08877943	4.02E-06	0.393449216	0.194	0.1
616	ENSDARG00000090190	bcam	0.089762408	4.07E-06	0.356381922	0.189	0.092
617	ENSDARG00000109337	nanos1	0.089795395	4.07E-06	0.446963459	0.245	0.131
618	ENSDARG00000115557	cox7b	0.092085906	4.17E-06	0.287820402	0.602	0.475
619	ENSDARG00000038141	atf4b	0.098182998	4.45E-06	0.283439186	0.48	0.342
620	ENSDARG00000059303	hnrnpl2	0.098810266	4.48E-06	0.377432214	0.23	0.126
621	ENSDARG00000008363	mcl1b	0.099398732	4.51E-06	-0.386221196	0.153	0.313
622	ENSDARG00000005482	rapgef2	0.104895451	4.76E-06	0.29504844	0.112	0.043
623	ENSDARG00000100513	rps27l	0.108714593	4.93E-06	-0.271684375	0.148	0.321
624	ENSDARG00000057882	arpc3	0.10919695	4.95E-06	0.32605901	0.439	0.31
625	ENSDARG00000044194	tcta	0.111222032	5.04E-06	0.29310726	0.148	0.065
626	ENSDARG00000090788	cstf2	0.111435644	5.05E-06	0.330509053	0.199	0.103
627	ENSDARG00000057912	eif1axb	0.114513997	5.19E-06	0.337211938	0.434	0.315
628	ENSDARG00000010381	rnf2	0.120118245	5.45E-06	0.392588004	0.281	0.168
629	ENSDARG00000104359	anxa1c	0.123186631	5.58E-06	-1.514012591	0.031	0.142
630	ENSDARG00000036658	cab39l	0.12565887	5.70E-06	0.324382758	0.255	0.147
631	ENSDARG00000027899	sem1	0.126255108	5.72E-06	0.372213804	0.505	0.386
632	ENSDARG00000007141	psmc3	0.129745381	5.88E-06	0.396532664	0.224	0.125
633	ENSDARG00000013771	ctss2.2	0.134718256	6.11E-06	-0.403091473	0.005	0.105
634	ENSDARG00000059357	sarnp	0.137174343	6.22E-06	0.367583101	0.199	0.105
635	ENSDARG00000087303	cebpd	0.146262118	6.63E-06	-0.428294616	0.296	0.468
636	ENSDARG00000002970	ss18	0.14770964	6.70E-06	0.257217906	0.184	0.089
637	ENSDARG00000030106	stmn4	0.149060303	6.76E-06	0.408144333	0.219	0.114
638	ENSDARG00000063572	perp	0.1532516	6.95E-06	-0.426129826	0.046	0.17
639	ENSDARG00000056532	serinc2	0.160879728	7.29E-06	-0.286667655	0.026	0.138
640	ENSDARG00000006092	rad21a	0.17681203	8.02E-06	0.357140774	0.342	0.221
641	ENSDARG00000071670	tma7	0.180091074	8.16E-06	0.351017141	0.413	0.297
642	ENSDARG00000020377	eif4g2a	0.184367673	8.36E-06	0.322946186	0.122	0.052
643	ENSDARG00000055283	id2a	0.196397324	8.90E-06	0.491581669	0.393	0.273
644	ENSDARG00000004187	zgc:122979	0.200240337	9.08E-06	0.453251875	0.112	0.044
645	ENSDARG00000013144	atp1b1a	0.204046035	9.25E-06	-0.381518417	0.224	0.4
646	ENSDARG00000101181	s100w	0.207851196	9.42E-06	-0.359090006	0.005	0.102
647	ENSDARG00000046030	zgc:110339	0.2088552	9.47E-06	-1.169634849	0.061	0.19
648	ENSDARG00000025254	s100a10b	0.211015578	9.57E-06	-0.526267645	0.153	0.296
649	ENSDARG00000101560	psma1	0.213521839	9.68E-06	0.31574342	0.439	0.323
650	ENSDARG00000055536	otub1a	0.222307448	1.01E-05	0.384107144	0.214	0.117
651	ENSDARG00000039424	snrpb2	0.224546721	1.02E-05	0.274617978	0.122	0.052
652	ENSDARG00000039626	nrgna	0.22554553	1.02E-05	0.890585738	0.117	0.048
653	ENSDARG00000002240	psmb6	0.228602751	1.04E-05	0.326026722	0.398	0.285
654	ENSDARG00000040443	polr2i	0.230789303	1.05E-05	0.315099742	0.117	0.049
655	ENSDARG00000010238	rbm22	0.237375384	1.08E-05	0.305066169	0.219	0.122
656	ENSDARG00000075677	mrpl17	0.244105198	1.11E-05	0.297099233	0.153	0.071
657	ENSDARG00000019644	ldhba	0.255357229	1.16E-05	0.337605504	0.571	0.471
658	ENSDARG00000043128	cldne	0.255674304	1.16E-05	-0.666589737	0.01	0.109
659	ENSDARG00000068582	rnf44	0.268137155	1.22E-05	0.256738564	0.255	0.145
660	ENSDARG00000039931	slc25a33	0.278746028	1.26E-05	-0.251458763	0.061	0.19
661	ENSDARG00000077776	csnk2b	0.279989891	1.27E-05	0.398972528	0.418	0.309
662	ENSDARG00000009823	pou3f1	0.283153441	1.28E-05	0.44466802	0.128	0.054
663	ENSDARG00000036058	gnao1b	0.283699771	1.29E-05	0.364697994	0.138	0.06
664	ENSDARG00000100582	si:ch211-195b11.3	0.283737356	1.29E-05	-1.300158878	0.087	0.207
665	ENSDARG00000006225	ddx39aa	0.285374195	1.29E-05	0.367459277	0.327	0.216
666	ENSDARG00000070019	taf15	0.287833399	1.30E-05	0.285321804	0.209	0.114
667	ENSDARG00000029292	zgc:55943	0.288304518	1.31E-05	0.267328991	0.107	0.042
668	ENSDARG00000037284	ptges3a	0.29163728	1.32E-05	0.342011993	0.306	0.193
669	ENSDARG00000015315	psmc5	0.319705922	1.45E-05	0.394843215	0.306	0.201
670	ENSDARG00000096668	MZT1	0.337926925	1.53E-05	0.266198717	0.148	0.068
671	ENSDARG00000009753	sf3b6	0.351545398	1.59E-05	0.352048109	0.383	0.272
672	ENSDARG00000054906	ier5l	0.355843429	1.61E-05	0.336380399	0.153	0.072
673	ENSDARG00000104871	LEPROTL1	0.361137915	1.64E-05	0.304261199	0.296	0.183
674	ENSDARG00000056481	vat1	0.369477377	1.68E-05	0.330026523	0.173	0.086
675	ENSDARG00000057026	ran	0.377628824	1.71E-05	0.265461892	0.75	0.618
676	ENSDARG00000042796	yy1a	0.383759776	1.74E-05	0.32868679	0.214	0.117
677	ENSDARG00000041203	drap1	0.387929416	1.76E-05	0.374197659	0.286	0.181
678	ENSDARG00000033597	api5	0.388324714	1.76E-05	0.253735396	0.163	0.08
679	ENSDARG00000078686	arl8a	0.390484822	1.77E-05	0.349382328	0.25	0.149
680	ENSDARG00000098075	sh3bgrl3	0.400762288	1.82E-05	0.305212002	0.26	0.153
681	ENSDARG00000022165	mgst1.2	0.400929186	1.82E-05	-0.385334548	0.077	0.205
682	ENSDARG00000045944	slc6a1a	0.401826387	1.82E-05	0.342937984	0.143	0.064
683	ENSDARG00000059775	slc32a1	0.403581289	1.83E-05	0.352109666	0.117	0.048
684	ENSDARG00000095896	pou3f3b	0.404183905	1.83E-05	0.27067764	0.107	0.042
685	ENSDARG00000052419	ankrd12	0.408279925	1.85E-05	0.39651059	0.26	0.156
686	ENSDARG00000099148	bzw1b	0.42655122	1.93E-05	-0.349088596	0.097	0.236
687	ENSDARG00000038068	ddx5	0.427296376	1.94E-05	0.416955035	0.418	0.303
688	ENSDARG00000012914	arhgef4	0.433812846	1.97E-05	0.252414132	0.153	0.074
689	ENSDARG00000014746	rbfox1	0.438850072	1.99E-05	0.517709267	0.245	0.14
690	ENSDARG00000031929	stard14	0.44657854	2.02E-05	-0.610230589	0.01	0.104
691	ENSDARG00000054916	eif4ebp3	0.448270881	2.03E-05	-0.338386236	0.219	0.384
692	ENSDARG00000102555	si:dkey-33i11.9	0.449851752	2.04E-05	-0.33358882	0.01	0.104
693	ENSDARG00000070702	s100v2	0.453793042	2.06E-05	-0.4864752	0.087	0.212
694	ENSDARG00000014587	slc38a5b	0.45845962	2.08E-05	-0.3295009	0.117	0.262
695	ENSDARG00000100825	calm3a	0.459958758	2.09E-05	0.676927813	0.281	0.17
696	ENSDARG00000035325	srsf7a	0.470072015	2.13E-05	0.386868259	0.321	0.215
697	ENSDARG00000100409	camlg	0.478130979	2.17E-05	0.300584783	0.133	0.06
698	ENSDARG00000054804	anp32e	0.484802662	2.20E-05	0.387937077	0.367	0.246
699	ENSDARG00000057484	srsf2a	0.523143006	2.37E-05	0.383151496	0.347	0.243
700	ENSDARG00000005576	mphosph8	0.535250665	2.43E-05	0.409296208	0.286	0.183
701	ENSDARG00000043857	ufm1	0.53749256	2.44E-05	0.308838289	0.209	0.117
702	ENSDARG00000111240	dhrs13a.2	0.572753762	2.60E-05	-0.963779222	0.015	0.109
703	ENSDARG00000054749	lmo4b	0.581119542	2.63E-05	0.320110017	0.158	0.077
704	ENSDARG00000037038	psmc6	0.582625354	2.64E-05	0.374800008	0.245	0.149
705	ENSDARG00000088439	gm2a	0.601982257	2.73E-05	-0.259387738	0.031	0.136
706	ENSDARG00000056649	htatsf1	0.60337882	2.74E-05	0.272560586	0.153	0.074
707	ENSDARG00000074572	zgc:56304	0.60560463	2.75E-05	0.299251086	0.316	0.21
708	ENSDARG00000052728	sltm	0.643635028	2.92E-05	0.313985893	0.291	0.181
709	ENSDARG00000090228	gsta.1	0.656094446	2.97E-05	-0.350672846	0.082	0.205
710	ENSDARG00000045695	myca	0.677529129	3.07E-05	0.332135599	0.194	0.103
711	ENSDARG00000004956	zmat2	0.69409863	3.15E-05	0.333394784	0.291	0.188
712	ENSDARG00000099730	pkma	0.704445634	3.19E-05	0.272835484	0.281	0.171
713	ENSDARG00000056235	smndc1	0.710547668	3.22E-05	0.360421916	0.286	0.182
714	ENSDARG00000008720	lmo3	0.733336871	3.32E-05	0.667795533	0.168	0.083
715	ENSDARG00000103720	zgc:162730	0.739208217	3.35E-05	-0.518858561	0.163	0.298
716	ENSDARG00000011462	otub1b	0.743392096	3.37E-05	0.291081196	0.199	0.109
717	ENSDARG00000012684	atp2b1a	0.779246875	3.53E-05	0.284253857	0.204	0.11
718	ENSDARG00000041314	ndufb9	0.826572773	3.75E-05	0.35163306	0.444	0.335
719	ENSDARG00000043081	ctsz	0.827423639	3.75E-05	-0.463880689	0.036	0.139
720	ENSDARG00000021483	cdc14b	0.844186077	3.83E-05	0.282651794	0.133	0.061
721	ENSDARG00000020448	adi1	0.876474757	3.97E-05	-0.291059611	0.082	0.206
722	ENSDARG00000089663	lsm3	0.885291171	4.01E-05	0.290324776	0.214	0.123
723	ENSDARG00000026655	tspo	0.901989859	4.09E-05	-0.352639473	0.097	0.228
724	ENSDARG00000051886	ankrd11	0.90686461	4.11E-05	0.252078264	0.301	0.192
725	ENSDARG00000097157	si:ch211-207n23.2	0.952567708	4.32E-05	-0.683525687	0.015	0.104
726	ENSDARG00000077341	ppp1r14c	0.962818011	4.36E-05	0.258561289	0.107	0.044
727	ENSDARG00000074245	spen	0.978237945	4.43E-05	0.297754667	0.158	0.079
728	ENSDARG00000000069	dap	1	7.41E-05	0.287959499	0.265	0.167
729	ENSDARG00000000212	krt97	1	0.86892184	-1.128097484	0.163	0.155
730	ENSDARG00000000563	ttn.1	1	0.008460934	-0.807742294	0.158	0.231
731	ENSDARG00000001950	ak1	1	0.051193491	-0.491722543	0.536	0.583
732	ENSDARG00000002193	rho	1	0.426260682	-0.284140484	0.316	0.336
733	ENSDARG00000002506	zgc:92818	1	7.94E-05	0.322188569	0.148	0.075
734	ENSDARG00000002589	mylpfb	1	0.210533738	-0.472635407	0.5	0.516
735	ENSDARG00000002768	pvalb2	1	0.00078728	-0.684136708	1	0.999
736	ENSDARG00000003081	mybphb	1	0.07902288	-0.259878376	0.087	0.128
737	ENSDARG00000003098	kdm5bb	1	0.000255886	0.298577068	0.179	0.101
738	ENSDARG00000003189	psmd1	1	0.003624693	0.27694332	0.214	0.149
739	ENSDARG00000003203	rhcga	1	0.002874476	-1.42214568	0.077	0.148
740	ENSDARG00000003207	mterf3	1	0.04344244	-0.284263678	0.066	0.114
741	ENSDARG00000003216	anxa2a	1	0.00434221	-0.30204687	0.117	0.198
742	ENSDARG00000003382	cwc25	1	0.031395565	0.287638206	0.158	0.115
743	ENSDARG00000003512	anks1b	1	0.000593659	0.296380886	0.107	0.052
744	ENSDARG00000003526	psma5	1	0.02520646	0.25928538	0.245	0.196
745	ENSDARG00000003808	aqp3a	1	0.598679238	-0.460373089	0.112	0.122
746	ENSDARG00000003860	cbx3a	1	6.15E-05	0.337191394	0.311	0.208
747	ENSDARG00000004034	arhgdig	1	0.269780516	0.363382021	0.184	0.167
748	ENSDARG00000004161	ik	1	0.000411079	0.291937532	0.209	0.129
749	ENSDARG00000004415	tcf7l2	1	0.019334609	0.509151477	0.112	0.071
750	ENSDARG00000004452	tardbpl	1	0.009017856	0.252736669	0.235	0.171
751	ENSDARG00000004906	stip1	1	8.77E-05	0.257082105	0.204	0.119
752	ENSDARG00000005191	ahcy	1	0.001538391	-0.435979421	0.235	0.355
753	ENSDARG00000005355	larp6a	1	0.000376301	0.261263106	0.107	0.051
754	ENSDARG00000005423	pgam1a	1	0.603107742	-0.262672111	0.117	0.132
755	ENSDARG00000005451	gdi2	1	0.033302187	0.26707547	0.301	0.256
756	ENSDARG00000005481	nfkbiaa	1	0.001256389	-0.2900851	0.077	0.166
757	ENSDARG00000005774	ddx3xb	1	8.10E-05	0.361454971	0.163	0.087
758	ENSDARG00000005945	sart1	1	7.61E-05	0.302674331	0.204	0.117
759	ENSDARG00000006290	ndufs5	1	0.000213526	0.272337342	0.357	0.261
760	ENSDARG00000006370	atp6v1h	1	0.006303756	0.262731578	0.265	0.198
761	ENSDARG00000006399	ywhae1	1	0.000224915	0.346641194	0.362	0.276
762	ENSDARG00000006408	hmgb3b	1	0.016770141	0.333862793	0.26	0.21
763	ENSDARG00000006588	zgc:111983	1	0.000218951	-1.151724937	0.046	0.134
764	ENSDARG00000007275	si:ch211-251b21.1	1	0.014599585	-0.460536756	0.23	0.304
765	ENSDARG00000007276	ela3l	1	0.108325133	-1.763345586	0.138	0.178
766	ENSDARG00000007576	crybb1l1	1	0.276977092	-0.775708438	0.474	0.481
767	ENSDARG00000007682	ppdpfa	1	0.001470149	-0.364981882	0.082	0.17
768	ENSDARG00000007697	fabp7a	1	0.869231831	-0.462577056	0.296	0.282
769	ENSDARG00000007791	ppp2r1ba	1	8.45E-05	0.342903161	0.265	0.17
770	ENSDARG00000007836	ctsla	1	0.043829484	-0.420033623	0.464	0.488
771	ENSDARG00000007867	dazap2	1	0.019763164	0.261457482	0.204	0.153
772	ENSDARG00000008020	med31	1	0.18355284	0.296001762	0.158	0.134
773	ENSDARG00000008030	myl9b	1	0.006826668	-0.382577214	0.061	0.125
774	ENSDARG00000008243	cct8	1	0.000172596	0.328886419	0.383	0.293
775	ENSDARG00000008748	ube2na	1	0.000112413	0.424020752	0.265	0.177
776	ENSDARG00000009018	rhbg	1	0.000698413	-0.459994179	0.036	0.114
777	ENSDARG00000009505	prelid3b	1	7.07E-05	-0.356140002	0.173	0.311
778	ENSDARG00000009544	cldnb	1	0.001052509	-0.872731284	0.077	0.16
779	ENSDARG00000009881	ier5	1	0.000302925	0.457390681	0.337	0.249
780	ENSDARG00000009978	icn	1	0.000233242	-1.030677981	0.357	0.46
781	ENSDARG00000010250	nqo1	1	6.88E-05	-0.252790929	0.02	0.111
782	ENSDARG00000010481	bzw1a	1	0.000136874	0.375254101	0.23	0.142
783	ENSDARG00000010873	DDX17	1	0.146229849	0.250955004	0.184	0.153
784	ENSDARG00000010965	psma8	1	0.001312463	0.294429277	0.306	0.23
785	ENSDARG00000011000	gtf2a1	1	7.04E-05	0.268866173	0.173	0.092
786	ENSDARG00000011247	rnpc3	1	0.00059806	0.288269955	0.107	0.052
787	ENSDARG00000011665	aldoaa	1	0.021290911	0.253954864	0.444	0.406
788	ENSDARG00000011934	gyg1a	1	0.000439448	-0.350018852	0.102	0.208
789	ENSDARG00000012076	apoa1a	1	0.01482614	-0.442437091	0.061	0.118
790	ENSDARG00000012078	meis1b	1	0.797576338	0.334979086	0.184	0.193
791	ENSDARG00000012405	col1a1a	1	0.004701935	-0.264724315	0.051	0.119
792	ENSDARG00000012432	fam76b	1	0.033133862	0.25662988	0.138	0.097
793	ENSDARG00000012627	cdc34b	1	0.036534608	0.325837846	0.122	0.084
794	ENSDARG00000012777	nucks1b	1	7.60E-05	0.403678733	0.265	0.169
795	ENSDARG00000012944	myhz2	1	0.063990913	-1.065125004	0.306	0.357
796	ENSDARG00000012972	cfl1l	1	0.102394908	-0.467068341	0.301	0.326
797	ENSDARG00000013078	ywhaba	1	6.71E-05	0.414785172	0.464	0.381
798	ENSDARG00000013379	ppp6r3	1	0.000916904	0.331817323	0.173	0.105
799	ENSDARG00000013430	bhmt	1	0.005933513	-0.648721811	0.342	0.429
800	ENSDARG00000013475	cct4	1	0.002560715	0.318199192	0.459	0.397
801	ENSDARG00000013729	srsf6a	1	0.00341039	0.396796637	0.117	0.068
802	ENSDARG00000013755	actn3a	1	0.11262753	-0.322052223	0.133	0.172
803	ENSDARG00000013804	capns1b	1	0.007843503	-0.271549194	0.143	0.226
804	ENSDARG00000013863	fam133b	1	0.001109795	0.250955265	0.321	0.238
805	ENSDARG00000013938	psmb3	1	0.00173076	0.391507309	0.301	0.231
806	ENSDARG00000013963	mipb	1	0.765596293	-0.884012438	0.163	0.146
807	ENSDARG00000013968	psap	1	0.020598415	-0.42105754	0.255	0.342
808	ENSDARG00000013990	ube2q2	1	0.001770471	0.2512775	0.128	0.071
809	ENSDARG00000014159	mtdha	1	0.021797317	0.259298892	0.235	0.181
810	ENSDARG00000014196	myl1	1	0.139062101	-0.46495118	0.378	0.4
811	ENSDARG00000014366	luc7l3	1	0.002275035	0.263261441	0.179	0.113
812	ENSDARG00000014536	pfdn1	1	0.022627034	0.253298473	0.276	0.229
813	ENSDARG00000014803	cryba1l2	1	0.040400311	-0.42035391	0.066	0.111
814	ENSDARG00000014915	ndufab1b	1	0.002478679	0.280017984	0.311	0.237
815	ENSDARG00000015161	zgc:92664	1	0.000576214	0.302319497	0.102	0.048
816	ENSDARG00000015164	mknk2b	1	5.37E-05	-0.385543686	0.235	0.391
817	ENSDARG00000015239	prpf19	1	0.048778976	0.271132971	0.128	0.092
818	ENSDARG00000015292	ube2g1a	1	0.000630532	0.38722853	0.128	0.068
819	ENSDARG00000015385	ndufs3	1	0.000452398	0.307317049	0.316	0.23
820	ENSDARG00000015445	lim2.4	1	0.575395032	-0.993879858	0.362	0.349
821	ENSDARG00000015537	gad2	1	0.000182132	0.29772183	0.112	0.051
822	ENSDARG00000015551	fth1a	1	0.000200368	-0.385348855	0.806	0.679
823	ENSDARG00000015575	cyp3c1	1	4.67E-05	-0.342280131	0.061	0.175
824	ENSDARG00000015709	hsd17b12a	1	0.00350146	-0.289462208	0.041	0.105
825	ENSDARG00000015851	pnn	1	8.05E-05	0.407756791	0.27	0.177
826	ENSDARG00000015866	apoa2	1	0.252556696	-0.741833391	0.781	0.795
827	ENSDARG00000016280	eif1ad	1	0.049562147	0.342375217	0.194	0.154
828	ENSDARG00000016548	eif5b	1	0.212446718	0.273551532	0.189	0.166
829	ENSDARG00000016691	cd9b	1	0.002763982	-0.480448784	0.061	0.134
830	ENSDARG00000016771	tfa	1	0.213116083	-0.565197684	0.097	0.127
831	ENSDARG00000016793	crybb1l2	1	0.146537791	-0.850498515	0.546	0.56
832	ENSDARG00000017314	CELA1 (1 of many)	1	0.519520616	-1.948275458	0.357	0.36
833	ENSDARG00000017441	mylz3	1	0.026215187	-0.639676981	0.888	0.902
834	ENSDARG00000017624	krt4	1	0.000782309	-1.629383522	0.643	0.67
835	ENSDARG00000017843	srsf1b	1	6.68E-05	0.282962918	0.199	0.11
836	ENSDARG00000018146	gpx1a	1	0.005675555	-0.325449663	0.092	0.167
837	ENSDARG00000018241	mfap1	1	0.001249181	0.285889989	0.163	0.097
838	ENSDARG00000018478	agxtb	1	0.184952829	-0.552786894	0.097	0.125
839	ENSDARG00000018898	zfand5a	1	0.004002051	-0.26679182	0.143	0.234
840	ENSDARG00000018989	hspa4b	1	0.001919627	0.358741841	0.158	0.098
841	ENSDARG00000019223	arglu1a	1	0.000871212	0.250637325	0.184	0.111
842	ENSDARG00000019332	ndufb4	1	0.01364328	0.257083273	0.393	0.339
843	ENSDARG00000019353	sparc	1	0.088000436	-0.30861698	0.311	0.357
844	ENSDARG00000019360	sec23b	1	0.000549605	-0.265837618	0.036	0.116
845	ENSDARG00000019398	psma6a	1	0.000216757	0.359943173	0.209	0.13
846	ENSDARG00000019856	atp1a1b	1	0.087737508	-0.667022221	0.066	0.102
847	ENSDARG00000020007	col1a2	1	0.003328913	-0.340543112	0.066	0.142
848	ENSDARG00000020008	vcp	1	0.000221081	0.31953308	0.245	0.161
849	ENSDARG00000020164	efnb2a	1	4.89E-05	0.289514752	0.112	0.048
850	ENSDARG00000020197	rpl5a	1	0.000122532	-0.300508462	0.724	0.75
851	ENSDARG00000020454	psmd8	1	0.003773588	0.361831569	0.194	0.133
852	ENSDARG00000020482	nono	1	6.56E-05	0.381636653	0.209	0.122
853	ENSDARG00000020574	atp2a1	1	0.011552676	-0.592656215	0.362	0.435
854	ENSDARG00000020761	arrdc2	1	0.00057426	-0.291279321	0.097	0.202
855	ENSDARG00000021107	sf3a2	1	0.001731621	0.297619692	0.235	0.165
856	ENSDARG00000021252	cct6a	1	0.015557661	0.252362998	0.383	0.334
857	ENSDARG00000021339	cpa5	1	0.018265185	-1.567570178	0.077	0.132
858	ENSDARG00000021443	zfp36l1b	1	0.001197383	-0.388830527	0.056	0.136
859	ENSDARG00000022303	higd1a	1	5.58E-05	-0.334546468	0.148	0.285
860	ENSDARG00000022456	eno1a	1	0.006136587	0.370819446	0.362	0.28
861	ENSDARG00000022509	cox4i2	1	0.009325528	-0.316236624	0.077	0.143
862	ENSDARG00000022659	snx4	1	0.000931225	0.258170735	0.112	0.058
863	ENSDARG00000023151	ucp1	1	0.019510765	-0.843835114	0.128	0.191
864	ENSDARG00000023820	faxdc2	1	0.047999966	-0.274985574	0.092	0.141
865	ENSDARG00000023852	lsm4	1	0.000408532	0.296010426	0.25	0.167
866	ENSDARG00000023967	atp6v1c1a	1	0.000195048	0.280592937	0.204	0.12
867	ENSDARG00000024433	pvalb4	1	0.012569607	-0.937329913	0.25	0.33
868	ENSDARG00000024540	tspan36	1	0.001888454	-0.363684655	0.087	0.176
869	ENSDARG00000024548	cryba4	1	0.075193169	-0.782578959	0.709	0.749
870	ENSDARG00000024844	max	1	0.000296248	0.323746966	0.342	0.246
871	ENSDARG00000025348	igfbp5b	1	0.076331242	-0.432782847	0.077	0.119
872	ENSDARG00000025350	prdx2	1	0.257459851	-0.456038498	0.546	0.577
873	ENSDARG00000025428	socs3a	1	9.42E-05	-0.467440423	0.077	0.189
874	ENSDARG00000026068	trappc5	1	5.02E-05	0.31802698	0.199	0.11
875	ENSDARG00000026595	pafah1b1b	1	0.000295539	0.271208811	0.163	0.09
876	ENSDARG00000026712	rab5c	1	0.087744392	0.267208242	0.24	0.206
877	ENSDARG00000026726	anxa1a	1	0.272335795	-0.786370061	0.362	0.353
878	ENSDARG00000026767	nol11	1	0.00087476	0.256183602	0.102	0.05
879	ENSDARG00000026842	acin1b	1	0.000774086	0.281399485	0.122	0.064
880	ENSDARG00000026865	fam107b	1	0.000366531	0.29788416	0.173	0.097
881	ENSDARG00000027088	ptgdsb.1	1	0.430918092	-0.893814265	0.347	0.363
882	ENSDARG00000027200	gabarapl2	1	0.002123409	0.3799543	0.367	0.297
883	ENSDARG00000027355	slc25a4	1	0.012724308	-0.327308989	0.087	0.15
884	ENSDARG00000027750	dpp7	1	0.001089549	-0.268834496	0.061	0.146
885	ENSDARG00000027984	gstz1	1	0.075173947	-0.276495617	0.153	0.203
886	ENSDARG00000028213	ttn.2	1	0.014299034	-0.645366256	0.153	0.218
887	ENSDARG00000028327	gmfb	1	0.00034013	0.308401998	0.23	0.148
888	ENSDARG00000028618	krt18b	1	0.001649418	-0.444496744	0.097	0.188
889	ENSDARG00000028894	mrgbp	1	0.000127218	0.255800499	0.107	0.048
890	ENSDARG00000029064	uqcrq	1	0.000647844	0.295033405	0.418	0.335
891	ENSDARG00000029069	tnni2a.4	1	0.023588181	-0.750656428	0.827	0.84
892	ENSDARG00000029248	fubp1	1	0.002558575	0.266564995	0.163	0.102
893	ENSDARG00000029443	zgc:92242	1	0.001245179	-0.360665255	0.066	0.149
894	ENSDARG00000029783	dedd	1	0.002542228	0.289750563	0.112	0.062
895	ENSDARG00000029995	tnni2b.2	1	0.526929404	-0.324153203	0.112	0.128
896	ENSDARG00000030213	sap30l	1	0.026353583	0.26494135	0.291	0.245
897	ENSDARG00000030270	tnnt3a	1	0.050574309	-0.304418948	0.071	0.115
898	ENSDARG00000030349	cryba2a	1	0.050567445	-0.760185558	0.352	0.396
899	ENSDARG00000030411	crygn2	1	0.039099922	-0.874288441	0.643	0.689
900	ENSDARG00000030441	ppa1b	1	0.006831444	0.320440011	0.23	0.17
901	ENSDARG00000030537	psmc1a	1	0.000921832	0.314958719	0.204	0.131
902	ENSDARG00000031164	tuba8l2	1	6.93E-05	-0.309600958	0.153	0.296
903	ENSDARG00000031261	sap30bp	1	0.000209507	0.283613958	0.128	0.064
904	ENSDARG00000031511	psmb2	1	0.017466357	0.259940977	0.316	0.265
905	ENSDARG00000031681	atp6v0b	1	0.000907095	0.316182274	0.214	0.138
906	ENSDARG00000031768	roraa	1	0.018792027	0.286112592	0.112	0.069
907	ENSDARG00000032155	ppm1aa	1	0.000217705	0.347644693	0.143	0.074
908	ENSDARG00000032175	puf60a	1	0.000314174	0.27888629	0.194	0.114
909	ENSDARG00000032405	ckap4	1	0.003219907	-0.273996475	0.046	0.114
910	ENSDARG00000032630	neb	1	0.004143585	-0.508592555	0.046	0.108
911	ENSDARG00000032765	net1	1	0.000133689	-0.338813269	0.031	0.119
912	ENSDARG00000032866	erh	1	0.002880482	0.265431296	0.403	0.333
913	ENSDARG00000032929	cryba1l1	1	0.0602748	-0.78070183	0.663	0.703
914	ENSDARG00000033382	grifin	1	0.109728421	-0.620490508	0.097	0.134
915	ENSDARG00000033647	smarcb1a	1	0.000281539	0.279959571	0.199	0.12
916	ENSDARG00000033683	tpma	1	0.173331682	-0.580861945	0.867	0.861
917	ENSDARG00000033832	ampd1	1	0.071647595	-0.286955199	0.122	0.169
918	ENSDARG00000034056	csnk1g2b	1	0.001417487	0.283820208	0.138	0.078
919	ENSDARG00000034470	aldoab	1	0.021715617	-0.396954607	0.112	0.171
920	ENSDARG00000034677	scel	1	0.000896174	-0.498820235	0.031	0.102
921	ENSDARG00000035136	selenow1	1	0.60005049	-0.250485543	0.403	0.404
922	ENSDARG00000035282	emc6	1	0.005864092	0.2985014	0.219	0.156
923	ENSDARG00000035327	ckma	1	0.113691801	-0.470059329	0.73	0.747
924	ENSDARG00000035458	atp2a1l	1	0.33374819	-0.473749976	0.255	0.269
925	ENSDARG00000035519	histh1l	1	5.32E-05	0.290897134	0.821	0.737
926	ENSDARG00000035625	snrnp27	1	0.000864206	0.309907803	0.276	0.192
927	ENSDARG00000035678	zgc:91910	1	0.001674848	0.32542391	0.265	0.19
928	ENSDARG00000035679	si:rp71-45k5.4	1	0.015094938	0.26224284	0.276	0.222
929	ENSDARG00000035890	fuca1.1	1	0.005780526	-0.453468522	0.097	0.169
930	ENSDARG00000036036	mdka	1	0.047553118	-0.505769047	0.133	0.191
931	ENSDARG00000036074	cebpa	1	5.86E-05	-0.314653741	0.036	0.138
932	ENSDARG00000036140	crybgx	1	0.033685541	-0.746616725	0.056	0.101
933	ENSDARG00000036427	slc3a2a	1	0.000560328	-0.534557267	0.026	0.101
934	ENSDARG00000036456	anxa4	1	0.000445043	-0.363318314	0.122	0.233
935	ENSDARG00000036675	hnrnpa1b	1	0.000129032	0.485835389	0.311	0.22
936	ENSDARG00000036830	krt91	1	0.140717201	-0.302473838	0.796	0.821
937	ENSDARG00000036832	cyt1l	1	0.017455615	-1.315189108	0.265	0.32
938	ENSDARG00000036834	krt92	1	0.052704583	-0.740005802	0.071	0.116
939	ENSDARG00000036840	krt15	1	0.659795173	-0.511551868	0.286	0.268
940	ENSDARG00000037116	cxcl12a	1	0.002491154	-0.967001776	0.041	0.109
941	ENSDARG00000037402	lim2.3	1	0.00344006	-1.100293611	0.066	0.135
942	ENSDARG00000037503	thoc2	1	0.000955788	0.327646799	0.158	0.093
943	ENSDARG00000037789	pvalb1	1	0.002231721	-0.646249706	0.99	0.998
944	ENSDARG00000037790	pvalb8	1	0.247200733	-0.299081131	0.214	0.254
945	ENSDARG00000037921	gng13b	1	0.000450641	0.512663596	0.128	0.063
946	ENSDARG00000037928	ddx42	1	9.81E-05	0.353807379	0.153	0.079
947	ENSDARG00000038153	lgals2b	1	0.461733776	-0.328043164	0.204	0.222
948	ENSDARG00000038439	fabp10a	1	0.170359776	-0.409745007	0.577	0.608
949	ENSDARG00000038576	ube2d1b	1	0.003539925	0.268628311	0.265	0.197
950	ENSDARG00000038635	magoh	1	7.99E-05	0.37886241	0.219	0.131
951	ENSDARG00000038695	elavl1a	1	0.042995998	0.259063847	0.143	0.103
952	ENSDARG00000039005	trappc1	1	0.000126064	0.332438093	0.265	0.175
953	ENSDARG00000039007	eno3	1	0.002837424	-0.462096962	0.25	0.363
954	ENSDARG00000039268	emc4	1	0.006902341	0.25549051	0.23	0.167
955	ENSDARG00000039269	arg2	1	0.002884691	-0.291313968	0.107	0.196
956	ENSDARG00000039576	fstl1b	1	0.000499142	-0.377536642	0.026	0.101
957	ENSDARG00000039601	ier3ip1	1	0.000466832	0.30124282	0.214	0.135
958	ENSDARG00000039667	mrpl38	1	0.004730294	0.299609684	0.107	0.061
959	ENSDARG00000039730	zgc:112160	1	0.039736302	-1.808722326	0.112	0.165
960	ENSDARG00000039969	akirin1	1	0.000101269	0.287354432	0.173	0.095
961	ENSDARG00000040072	scpep1	1	0.001192972	-0.267938515	0.036	0.11
962	ENSDARG00000040121	psma2	1	0.008876729	0.270139056	0.24	0.181
963	ENSDARG00000040295	apoeb	1	0.030761525	-0.476908256	0.112	0.169
964	ENSDARG00000040534	epcam	1	0.100062157	-0.629597472	0.194	0.227
965	ENSDARG00000040565	ckmb	1	0.103500525	-0.612158564	0.566	0.584
966	ENSDARG00000040764	id1	1	0.124228872	-0.28078855	0.23	0.28
967	ENSDARG00000041051	mid1ip1a	1	0.000927144	-1.080532715	0.066	0.145
968	ENSDARG00000041363	dctn3	1	0.000403949	0.25262651	0.291	0.198
969	ENSDARG00000041449	spred1	1	0.000121057	0.321155317	0.122	0.057
970	ENSDARG00000041569	ces2	1	0.979001974	-0.646932882	0.122	0.118
971	ENSDARG00000041623	mt2	1	0.038544241	-0.326861752	0.194	0.259
972	ENSDARG00000041691	bhlhe41	1	0.00079565	-0.291321475	0.122	0.23
973	ENSDARG00000041921	hsbp1b	1	0.000413611	0.359972978	0.362	0.283
974	ENSDARG00000041925	cryba2b	1	0.050689935	-0.769565397	0.628	0.653
975	ENSDARG00000042252	eif4h	1	0.000293718	0.358619416	0.209	0.131
976	ENSDARG00000042319	cdca4	1	0.001582389	0.287458703	0.189	0.118
977	ENSDARG00000042337	chrac1	1	0.000168943	0.302778957	0.122	0.06
978	ENSDARG00000042428	gstt1a	1	0.005892875	-0.3986975	0.056	0.121
979	ENSDARG00000042993	prss1	1	0.012376224	-2.222025222	0.311	0.395
980	ENSDARG00000043457	gapdh	1	0.092384457	-0.493484589	0.459	0.496
981	ENSDARG00000043484	ube2d2	1	9.50E-05	0.37282266	0.347	0.247
982	ENSDARG00000043531	jun	1	0.001713573	-0.439060096	0.199	0.304
983	ENSDARG00000043631	bcas2	1	0.00154912	0.293816931	0.27	0.197
984	ENSDARG00000044125	txn	1	0.054279631	-0.362840106	0.066	0.111
985	ENSDARG00000044183	prkab1a	1	5.61E-05	0.277336345	0.163	0.081
986	ENSDARG00000044431	ppig	1	4.56E-05	0.275338933	0.143	0.069
987	ENSDARG00000044540	fkbp2	1	7.00E-05	0.323672367	0.219	0.13
988	ENSDARG00000044628	dtd1	1	0.000428526	0.275595238	0.158	0.09
989	ENSDARG00000044684	rbp4l	1	0.964073475	-0.689565495	0.219	0.213
990	ENSDARG00000045143	hbbe2	1	0.686921483	-0.744770039	0.138	0.143
991	ENSDARG00000045359	elocb	1	4.76E-05	0.360431895	0.393	0.291
992	ENSDARG00000045373	pabpn1	1	0.001900038	0.281271774	0.352	0.281
993	ENSDARG00000045835	si:dkey-14d8.6	1	0.053800246	-1.387778306	0.077	0.119
994	ENSDARG00000045898	si:ch211-152c2.3	1	0.000934674	-0.654042346	0.036	0.109
995	ENSDARG00000045928	psma4	1	5.52E-05	0.324685296	0.337	0.236
996	ENSDARG00000045929	oaz2a	1	0.002251056	-0.260462902	0.036	0.104
997	ENSDARG00000045947	hrc	1	9.74E-05	-0.478067015	0.041	0.138
998	ENSDARG00000045979	zgc:153704	1	0.079379401	-0.414831398	0.097	0.143
999	ENSDARG00000052244	zgc:158564	1	0.002663292	0.317891238	0.153	0.094
1000	ENSDARG00000053129	carhsp1	1	0.003759424	-0.256080896	0.092	0.175
1001	ENSDARG00000053254	mylpfa	1	0.019413689	-0.476912622	0.969	0.975
1002	ENSDARG00000053381	plpp1a	1	0.004605357	-0.315928009	0.046	0.11
1003	ENSDARG00000053395	cdkn2aipnl	1	0.000481568	0.335944173	0.194	0.121
1004	ENSDARG00000053485	aldh6a1	1	0.000327427	-0.401858952	0.199	0.329
1005	ENSDARG00000053753	mff	1	7.34E-05	0.25525961	0.179	0.096
1006	ENSDARG00000053858	crip1	1	0.00781148	-0.473851861	0.143	0.222
1007	ENSDARG00000053862	crygmx	1	0.368834049	-0.682842113	0.699	0.692
1008	ENSDARG00000053875	cryba1b	1	0.127577624	-0.869926666	0.622	0.65
1009	ENSDARG00000053973	fetub	1	0.14702381	-0.999346311	0.209	0.248
1010	ENSDARG00000054010	scaf1	1	0.000139235	0.270149723	0.163	0.087
1011	ENSDARG00000054907	cox7a2l	1	0.001862883	-0.255153541	0.117	0.216
1012	ENSDARG00000055120	ctsba	1	0.002547044	-0.619965455	0.168	0.269
1013	ENSDARG00000055192	zgc:136930	1	0.155552398	-0.254969346	0.362	0.418
1014	ENSDARG00000055389	si:dkey-67c22.2	1	0.000138156	0.346056707	0.265	0.172
1015	ENSDARG00000055514	icn2	1	0.000624854	-1.686194465	0.143	0.236
1016	ENSDARG00000055618	acta1b	1	0.018933204	-0.36366085	0.122	0.188
1017	ENSDARG00000055723	hsp70l	1	0.00941177	0.301860157	0.388	0.308
1018	ENSDARG00000056085	mob4	1	0.080542003	0.288178893	0.214	0.183
1019	ENSDARG00000056438	her9	1	0.003043351	-0.256494847	0.036	0.101
1020	ENSDARG00000056490	zgc:110158	1	0.000200974	0.282456116	0.128	0.062
1021	ENSDARG00000056498	crp2	1	0.711780214	-0.522189927	0.107	0.113
1022	ENSDARG00000056744	ela2	1	0.002205671	-2.029892754	0.128	0.214
1023	ENSDARG00000056765	ela2l	1	0.716505486	-1.744249054	0.27	0.247
1024	ENSDARG00000056874	lygl1	1	9.40E-05	-0.326911862	0.02	0.109
1025	ENSDARG00000057414	phb	1	0.03361127	0.297161588	0.173	0.132
1026	ENSDARG00000057437	apodb	1	0.000199389	-0.486095429	0.026	0.108
1027	ENSDARG00000057460	crygm2d13	1	0.044314189	-0.904384581	0.429	0.474
1028	ENSDARG00000057698	ctsd	1	0.001727177	-0.631402608	0.27	0.381
1029	ENSDARG00000058005	hgd	1	0.025314476	-0.29657553	0.102	0.162
1030	ENSDARG00000058371	krt5	1	0.003302783	-0.446291184	0.668	0.717
1031	ENSDARG00000058538	alcamb	1	0.015264881	0.355965406	0.107	0.066
1032	ENSDARG00000058650	dpm3	1	0.000410614	0.25029181	0.112	0.055
1033	ENSDARG00000059054	pdk2b	1	0.000849379	-0.256295304	0.082	0.178
1034	ENSDARG00000059279	tfap2a	1	0.037613146	0.45716482	0.122	0.084
1035	ENSDARG00000059298	spcs1	1	0.00131146	0.274684114	0.337	0.257
1036	ENSDARG00000060350	apoda.2	1	0.021115007	-1.728590234	0.122	0.182
1037	ENSDARG00000060610	pcdh7b	1	0.001073488	0.349667629	0.138	0.075
1038	ENSDARG00000060853	nckap1	1	0.003129643	0.269141514	0.148	0.09
1039	ENSDARG00000061478	igf2bp1	1	0.000404335	0.322656081	0.316	0.224
1040	ENSDARG00000061490	u2surp	1	0.000559271	0.338905229	0.27	0.188
1041	ENSDARG00000061547	hist1h4l	1	0.000890378	0.250402472	0.122	0.065
1042	ENSDARG00000062420	nfia	1	0.000574255	0.514927822	0.133	0.07
1043	ENSDARG00000063626	ddx21	1	0.002676955	-0.291668757	0.311	0.42
1044	ENSDARG00000067990	myhz1.1	1	0.067190013	-0.631209478	0.597	0.661
1045	ENSDARG00000067995	myhz1.2	1	0.896343177	-0.449471817	0.26	0.259
1046	ENSDARG00000068457	tnnt3b	1	0.438250479	-0.448222037	0.77	0.757
1047	ENSDARG00000068478	gpx4a	1	0.116761829	-0.362558748	0.199	0.249
1048	ENSDARG00000068507	crybb1	1	0.207381414	-0.855388414	0.719	0.735
1049	ENSDARG00000068641	taf10	1	0.001903557	0.314365188	0.209	0.14
1050	ENSDARG00000068680	ctrl	1	0.068565084	-1.678917477	0.107	0.151
1051	ENSDARG00000068868	nap1l4b	1	0.012038586	0.251704109	0.122	0.077
1052	ENSDARG00000068974	lim2.1	1	0.169272418	-0.74031559	0.077	0.105
1053	ENSDARG00000069476	spint2	1	0.000496298	-0.302919716	0.026	0.102
1054	ENSDARG00000069619	atf7ip	1	9.48E-05	0.295430792	0.25	0.153
1055	ENSDARG00000069624	mrps18c	1	0.008190573	0.394715814	0.143	0.093
1056	ENSDARG00000069630	tat	1	0.809359821	-0.354420282	0.122	0.125
1057	ENSDARG00000069752	ckba	1	0.002190141	-0.299707119	0.056	0.13
1058	ENSDARG00000069801	crygm2d12	1	0.007811585	-0.875280606	0.541	0.628
1059	ENSDARG00000069817	crygm2d8	1	0.170662234	-0.779028492	0.087	0.117
1060	ENSDARG00000069827	crygm2d11	1	0.474270555	-0.537451078	0.214	0.23
1061	ENSDARG00000070472	arf5	1	0.001767132	0.356821658	0.296	0.221
1062	ENSDARG00000070545	top1l	1	0.007564634	0.32452079	0.163	0.11
1063	ENSDARG00000070674	psmd6	1	0.003183131	0.306574736	0.245	0.18
1064	ENSDARG00000070787	jupa	1	0.000207795	-0.286061618	0.056	0.152
1065	ENSDARG00000070834	taf13	1	0.000972185	0.306804849	0.245	0.168
1066	ENSDARG00000070835	tnnc2	1	0.0218772	-0.660942106	0.372	0.428
1067	ENSDARG00000070844	gamt	1	0.008884761	-0.384830897	0.286	0.37
1068	ENSDARG00000071336	mif	1	0.000813598	0.266845351	0.209	0.132
1069	ENSDARG00000071445	myoz1b	1	0.00562616	-0.437451589	0.082	0.151
1070	ENSDARG00000071626	ptgdsb.2	1	0.011118038	-0.973389464	0.117	0.188
1071	ENSDARG00000071878	trmt112	1	0.009790168	0.277663717	0.204	0.148
1072	ENSDARG00000073742	prss59.2	1	0.447041571	-1.966576001	0.398	0.41
1073	ENSDARG00000073750	crygm2d18	1	0.007423065	-0.853504295	0.102	0.173
1074	ENSDARG00000074001	crygmxl2	1	0.228857691	-0.891770905	0.219	0.24
1075	ENSDARG00000074869	si:ch1073-291c23.2	1	0.013183914	-0.38299997	0.071	0.129
1076	ENSDARG00000075542	zfhx4	1	4.58E-05	0.400891627	0.199	0.107
1077	ENSDARG00000076120	foxp4	1	0.390100689	0.446817159	0.194	0.185
1078	ENSDARG00000076386	epdl1	1	8.82E-05	-0.718522891	0.071	0.175
1079	ENSDARG00000076572	crygm2d7	1	0.957243875	-0.705253734	0.311	0.293
1080	ENSDARG00000076790	crygm2d16	1	0.019895641	-0.79401675	0.316	0.404
1081	ENSDARG00000076838	apom	1	0.100701428	-0.76577132	0.097	0.135
1082	ENSDARG00000076847	tnrc6c1	1	0.000175931	0.272655161	0.378	0.268
1083	ENSDARG00000076891	rfxap	1	0.000133848	0.37488051	0.306	0.206
1084	ENSDARG00000077473	mych	1	0.000683723	-0.331239537	0.122	0.231
1085	ENSDARG00000077726	nocta	1	0.001512992	-0.264443031	0.046	0.122
1086	ENSDARG00000077870	taf9	1	4.79E-05	0.351672444	0.265	0.168
1087	ENSDARG00000078113	atp5mea	1	0.000634267	0.253953572	0.286	0.2
1088	ENSDARG00000078619	pnp5a	1	5.36E-05	-0.693022604	0.097	0.211
1089	ENSDARG00000078929	abhd16a	1	0.000667642	0.301129124	0.128	0.067
1090	ENSDARG00000079274	prss59.1	1	0.034074895	-2.018567162	0.199	0.261
1091	ENSDARG00000079305	hbae3	1	0.525904402	-0.500450847	0.184	0.199
1092	ENSDARG00000079497	tcima	1	4.97E-05	-0.349168148	0.015	0.105
1093	ENSDARG00000086416	med11	1	0.000771869	0.388927149	0.184	0.114
1094	ENSDARG00000086658	crygm2d21	1	0.341182961	-0.609481922	0.398	0.412
1095	ENSDARG00000086699	smim15	1	0.001088152	0.293302033	0.24	0.166
1096	ENSDARG00000086856	stk35	1	0.002022339	0.322981793	0.296	0.22
1097	ENSDARG00000086917	crygm2d2	1	0.529576434	-0.660931815	0.76	0.755
1098	ENSDARG00000087164	crygm2d4	1	0.236785856	-0.744039817	0.224	0.256
1099	ENSDARG00000087301	crygm2d14	1	0.409248315	-0.607735135	0.087	0.103
1100	ENSDARG00000087324	crygm2d1	1	0.117256689	-0.761793353	0.668	0.684
1101	ENSDARG00000087390	hbbe1.3	1	0.199056492	-0.568029717	0.214	0.251
1102	ENSDARG00000087402	tpm1	1	0.456210978	-0.275511087	0.122	0.142
1103	ENSDARG00000087640	nsfl1c	1	0.011454587	0.280869269	0.163	0.113
1104	ENSDARG00000087697	lpl	1	0.000322745	-0.663921441	0.071	0.168
1105	ENSDARG00000087765	crygm2d10	1	0.014793077	-0.900683078	0.561	0.636
1106	ENSDARG00000088091	pfn1	1	0.00787893	-0.56578159	0.648	0.668
1107	ENSDARG00000088318	ubap2a	1	0.000100161	0.280819086	0.148	0.075
1108	ENSDARG00000088330	hbae1.1	1	0.195632691	-0.706701027	0.102	0.131
1109	ENSDARG00000088823	crygm2d3	1	0.318662713	-0.737670097	0.423	0.436
1110	ENSDARG00000089124	hbae1.3	1	0.129426094	-0.771580382	0.087	0.12
1111	ENSDARG00000089368	hopx	1	7.81E-05	-0.288012799	0.056	0.166
1112	ENSDARG00000089475	hbae1.1	1	0.068944125	-0.89366577	0.077	0.116
1113	ENSDARG00000089787	crebzf	1	0.003135058	0.330581129	0.25	0.179
1114	ENSDARG00000089936	selenow2b	1	0.000125058	-0.384084125	0.02	0.105
1115	ENSDARG00000090286	serpina1	1	0.09505994	-0.81065555	0.102	0.142
1116	ENSDARG00000090428	ctrb1	1	0.164206729	-2.026646621	0.372	0.41
1117	ENSDARG00000090722	leg1.1	1	0.453799738	-0.562333266	0.117	0.132
1118	ENSDARG00000090850	serpina1l	1	0.179244098	-0.807999786	0.122	0.154
1119	ENSDARG00000090912	npc2	1	6.23E-05	-0.463721008	0.173	0.317
1120	ENSDARG00000091079	si:zfos-1192g2.3	1	0.072170236	0.31638303	0.23	0.199
1121	ENSDARG00000091148	crygm2d20	1	0.051017554	-0.778983445	0.097	0.146
1122	ENSDARG00000091996	tcnbb	1	0.001598864	-1.128476796	0.066	0.145
1123	ENSDARG00000092033	si:dkey-239h2.3	1	0.001533499	-0.308211718	0.158	0.263
1124	ENSDARG00000092115	eif4a1a	1	0.026560602	0.260725186	0.245	0.197
1125	ENSDARG00000092124	cox14	1	0.043378806	0.275761625	0.189	0.15
1126	ENSDARG00000092170	apoc1	1	0.247347786	-0.92997241	0.168	0.196
1127	ENSDARG00000092493	si:dkeyp-44a8.2	1	0.001085158	0.283724385	0.194	0.122
1128	ENSDARG00000092947	cyt1	1	0.000699625	-1.450868142	0.75	0.787
1129	ENSDARG00000093303	ifitm1	1	0.175615936	-0.640717789	0.097	0.128
1130	ENSDARG00000093382	uqcc3	1	0.002121601	0.260747652	0.153	0.091
1131	ENSDARG00000093584	zgc:193505	1	0.000879815	-1.003999203	0.066	0.148
1132	ENSDARG00000093844	zgc:136461	1	0.008358492	-1.64275526	0.077	0.139
1133	ENSDARG00000094041	krt17	1	0.126303026	-1.350476803	0.204	0.24
1134	ENSDARG00000094310	si:ch211-255g12.6	1	0.023407316	-0.725425375	0.408	0.481
1135	ENSDARG00000094695	si:dkey-204f11.64	1	0.000312026	-0.252884852	0.031	0.115
1136	ENSDARG00000095705	CDPF1	1	0.039572117	0.274983698	0.148	0.109
1137	ENSDARG00000096849	si:dkey-16p21.8	1	0.001845161	-0.449000503	0.204	0.305
1138	ENSDARG00000097528	si:dkey-7j14.5	1	0.000135278	0.332805124	0.173	0.091
1139	ENSDARG00000097753	slirp	1	0.164410971	0.308583303	0.163	0.141
1140	ENSDARG00000098361	nudcd3	1	0.101216647	0.268109562	0.23	0.2
1141	ENSDARG00000098466	ube2a	1	0.002013696	0.301410631	0.194	0.128
1142	ENSDARG00000098592	zgc:92140	1	0.011031473	0.286408722	0.133	0.084
1143	ENSDARG00000099197	actc1b	1	0.005863084	-0.494644947	0.99	0.997
1144	ENSDARG00000099200	zgc:123103	1	0.02251368	-0.895766669	0.087	0.143
1145	ENSDARG00000099213	glyr1	1	5.65E-05	0.273155263	0.153	0.076
1146	ENSDARG00000099313	naga	1	0.001695716	-0.273890623	0.056	0.133
1147	ENSDARG00000099420	nme2b.2	1	0.136058406	-0.399023761	0.342	0.384
1148	ENSDARG00000099663	cox5ab	1	0.000591314	0.2987948	0.352	0.266
1149	ENSDARG00000099974	ldb3b	1	0.002149571	-0.410987551	0.041	0.109
1150	ENSDARG00000100055	tox2	1	0.000207302	0.304515937	0.128	0.062
1151	ENSDARG00000100446	si:ch211-286o17.1	1	0.00175415	-0.30254624	0.051	0.128
1152	ENSDARG00000100494	pbx1a	1	4.98E-05	0.448963744	0.204	0.112
1153	ENSDARG00000100553	lsm14ab	1	0.000586878	0.309289479	0.214	0.137
1154	ENSDARG00000100795	timp4.3	1	0.026762641	-0.360376988	0.056	0.106
1155	ENSDARG00000101074	glud1b	1	0.034679302	-0.315001517	0.219	0.293
1156	ENSDARG00000101127	map1lc3b	1	0.000465112	0.385291127	0.403	0.32
1157	ENSDARG00000101199	rbp4	1	0.00180311	-0.747624613	0.383	0.468
1158	ENSDARG00000101324	apoa1b	1	0.172596162	-0.937551513	0.75	0.779
1159	ENSDARG00000101849	adipor2	1	8.92E-05	-0.310938725	0.107	0.235
1160	ENSDARG00000102047	mab21l1	1	0.0003519	0.360341164	0.153	0.083
1161	ENSDARG00000102051	mtbl	1	0.000498562	0.280984064	0.168	0.093
1162	ENSDARG00000102129	crygn1	1	0.045047849	-0.455573171	0.077	0.121
1163	ENSDARG00000102249	pepd	1	0.000142088	-0.306535664	0.046	0.145
1164	ENSDARG00000102294	fbxo11a	1	0.000188662	0.27633477	0.112	0.052
1165	ENSDARG00000102453	slc1a2b	1	0.923581819	-0.887868506	0.112	0.105
1166	ENSDARG00000102558	pde6ha	1	0.399326848	-0.299192856	0.194	0.217
1167	ENSDARG00000102572	si:ch211-260e23.9	1	0.000334838	0.32371945	0.367	0.269
1168	ENSDARG00000102832	baz1b	1	0.000291219	0.250672311	0.102	0.047
1169	ENSDARG00000102978	eif4a3	1	0.000104175	0.360966671	0.321	0.228
1170	ENSDARG00000103199	si:dkey-247k7.2	1	0.001200363	-0.979375426	0.056	0.131
1171	ENSDARG00000103824	hint1	1	0.006380167	0.308261929	0.255	0.195
1172	ENSDARG00000104068	gstp1	1	0.000970288	-0.332055401	0.173	0.29
1173	ENSDARG00000104169	si:ch211-212k18.4	1	0.222528101	0.317770311	0.112	0.092
1174	ENSDARG00000104181	tmsb1	1	0.217381138	-0.355289409	0.357	0.384
1175	ENSDARG00000104674	cct2	1	0.004795553	0.419236729	0.388	0.337
1176	ENSDARG00000105154	creg1	1	0.000161264	-0.41731024	0.143	0.272
1177	ENSDARG00000105231	kmt5aa	1	0.011932435	0.297480199	0.199	0.145
1178	ENSDARG00000109861	BX545855.1	1	0.314566461	-0.794691208	0.643	0.662
1179	ENSDARG00000113969	supt4h1	1	0.000158018	0.26005922	0.26	0.169
1180	ENSDARG00000115405	hbbe1.2	1	0.35239395	-0.688151826	0.122	0.142
1181	ENSDARG00000115701	crygm2d9	1	0.119396383	-0.763008512	0.071	0.104
1182	ENSDARG00000116058	rhoac	1	0.000778546	0.30182908	0.27	0.189
1183	ENSDARG00000116164	crygm2d8	1	0.065045863	-0.878809366	0.388	0.434
1184	ENSDARG00000116617	spaca4l	1	0.010822511	-0.509832221	0.082	0.144
