# Supplementary material for: Cell-type-specific responses to the microbiota across all tissues of the larval zebrafish
Source: Cell Rep. Author manuscript; Available in PMC 2023 Oct 23. (PMC10423310; doi:10.1016/j.celrep.2023.112095)
Supplement: MMC23 [file NIHMS1880944-supplement-MMC23.zip › DataS17/Figure6_PanelF_subcluster_GeneLists/subcluster7.tsv]

	gene	gene_NAME	p_val_adj	p_val	avg_logFC	pct.1	pct.2
1	ENSDARG00000016979	pmpcb	2.26E-178	1.03E-182	1.680191977	0.723	0.076
2	ENSDARG00000101047	rtcb	1.83E-115	8.30E-120	1.206743256	0.368	0.025
3	ENSDARG00000013750	eno1b	0.033802644	1.53E-06	0.500815762	0.129	0.046
4	ENSDARG00000045898	si:ch211-152c2.3	0.305116133	1.38E-05	-0.748997723	0	0.109
5	ENSDARG00000000212	krt97	1	0.662422612	-0.357390665	0.142	0.156
6	ENSDARG00000001889	tuba1a	1	0.513700614	0.315614027	0.213	0.199
7	ENSDARG00000002523	hsdl2	1	0.010762666	0.336927494	0.168	0.109
8	ENSDARG00000003017	ube2al	1	0.01091214	-0.27623122	0.058	0.127
9	ENSDARG00000003203	rhcga	1	0.060230288	-0.682150399	0.097	0.147
10	ENSDARG00000003207	mterf3	1	0.05812824	0.423006733	0.155	0.111
11	ENSDARG00000003216	anxa2a	1	0.060641525	-0.379994335	0.142	0.196
12	ENSDARG00000003281	pik3ip1	1	0.043067569	-0.271146951	0.058	0.109
13	ENSDARG00000003570	hsp90b1	1	0.002112306	0.371188731	0.142	0.078
14	ENSDARG00000003808	aqp3a	1	0.213759255	-0.381256242	0.09	0.122
15	ENSDARG00000003866	tm9sf2	1	0.437780579	0.251288484	0.168	0.154
16	ENSDARG00000004956	zmat2	1	0.021486411	0.269464506	0.252	0.19
17	ENSDARG00000005576	mphosph8	1	0.567587231	0.276685269	0.194	0.187
18	ENSDARG00000006225	ddx39aa	1	0.018788693	0.254395342	0.284	0.218
19	ENSDARG00000006235	brms1la	1	0.040716108	-0.285088657	0.058	0.109
20	ENSDARG00000006260	tuba8l4	1	0.00903438	0.343716478	0.439	0.373
21	ENSDARG00000006427	fabp2	1	0.05238044	0.322733048	0.239	0.181
22	ENSDARG00000006588	zgc:111983	1	0.039869559	-0.564614951	0.077	0.132
23	ENSDARG00000006603	csrp1a	1	0.091708795	0.326208205	0.116	0.083
24	ENSDARG00000007024	uox	1	0.3202619	0.424328711	0.116	0.095
25	ENSDARG00000007275	si:ch211-251b21.1	1	0.363501494	-0.310401753	0.258	0.303
26	ENSDARG00000007276	ela3l	1	0.228794793	-0.795769745	0.142	0.177
27	ENSDARG00000007576	crybb1l1	1	0.27457582	-0.686355134	0.458	0.482
28	ENSDARG00000007697	fabp7a	1	0.288913743	0.427427426	0.31	0.281
29	ENSDARG00000008720	lmo3	1	0.053826137	0.337332286	0.129	0.085
30	ENSDARG00000009544	cldnb	1	0.001225791	-0.788893349	0.065	0.16
31	ENSDARG00000009978	icn	1	0.034186732	-0.51956596	0.387	0.459
32	ENSDARG00000010008	vim	1	0.472678999	-0.28319699	0.252	0.271
33	ENSDARG00000011510	rcc2	1	0.027914568	0.309276589	0.142	0.093
34	ENSDARG00000011961	csrp2	1	0.032531532	-0.272084077	0.052	0.106
35	ENSDARG00000012682	pfn2l	1	0.023980824	0.281202968	0.271	0.211
36	ENSDARG00000012944	myhz2	1	0.035521276	-1.076152968	0.284	0.357
37	ENSDARG00000012972	cfl1l	1	0.034681997	-0.524314502	0.271	0.327
38	ENSDARG00000013087	ndrg3a	1	0.576385449	0.292167588	0.232	0.221
39	ENSDARG00000013144	atp1b1a	1	0.044194367	0.259526165	0.465	0.391
40	ENSDARG00000013522	pck1	1	0.333158242	0.330711241	0.11	0.091
41	ENSDARG00000013615	pbx3b	1	0.186323005	0.263151978	0.129	0.098
42	ENSDARG00000013963	mipb	1	0.145420608	-0.902481056	0.11	0.148
43	ENSDARG00000014366	luc7l3	1	0.135045498	0.309665709	0.148	0.114
44	ENSDARG00000014591	ilf2	1	0.132705776	0.252053288	0.213	0.176
45	ENSDARG00000014803	cryba1l2	1	0.069426367	-0.319345931	0.065	0.11
46	ENSDARG00000015349	mfge8a	1	0.002131992	0.686272277	0.129	0.067
47	ENSDARG00000015445	lim2.4	1	0.449707311	-0.839088442	0.335	0.35
48	ENSDARG00000015551	fth1a	1	0.163256825	0.404280587	0.703	0.683
49	ENSDARG00000015851	pnn	1	0.019055103	-0.314563132	0.11	0.182
50	ENSDARG00000015866	apoa2	1	0.534839716	0.345863619	0.8	0.794
51	ENSDARG00000015921	pwp1	1	0.153944868	0.294970941	0.11	0.082
52	ENSDARG00000016516	rbm8a	1	0.056657742	0.270400635	0.394	0.348
53	ENSDARG00000016676	gnao1a	1	0.006155202	0.256334395	0.116	0.061
54	ENSDARG00000016793	crybb1l2	1	0.317008936	-0.592247052	0.555	0.559
55	ENSDARG00000017314	CELA1 (1 of many)	1	0.83776608	-0.749552335	0.361	0.36
56	ENSDARG00000017624	krt4	1	0.023645444	-1.118589465	0.645	0.67
57	ENSDARG00000017673	nova2	1	0.003505005	0.323755716	0.394	0.286
58	ENSDARG00000018145	mid1ip1l	1	0.040022946	0.266484878	0.219	0.166
59	ENSDARG00000018461	zgc:56095	1	0.050189011	0.292247219	0.174	0.126
60	ENSDARG00000018478	agxtb	1	0.558844976	0.378791296	0.135	0.124
61	ENSDARG00000018524	midn	1	0.006742557	-0.300183793	0.097	0.182
62	ENSDARG00000018562	cope	1	0.1116162	0.277977668	0.245	0.209
63	ENSDARG00000019033	tmem59	1	0.011823891	-0.267594184	0.187	0.281
64	ENSDARG00000019360	sec23b	1	0.000626445	-0.269452194	0.026	0.115
65	ENSDARG00000019856	atp1a1b	1	0.182274901	0.675429169	0.129	0.1
66	ENSDARG00000020258	ewsr1a	1	0.002145399	0.286769418	0.181	0.105
67	ENSDARG00000020504	h3f3b.1	1	0.032734648	0.261501789	0.497	0.439
68	ENSDARG00000020890	tmod4	1	0.043574517	0.282261474	0.174	0.122
69	ENSDARG00000021339	cpa5	1	0.550159489	-0.669648364	0.116	0.13
70	ENSDARG00000021366	fbp1a	1	0.047432348	-0.259328627	0.135	0.195
71	ENSDARG00000022165	mgst1.2	1	0.165784861	-0.272666958	0.161	0.201
72	ENSDARG00000023151	ucp1	1	0.083883974	0.39855198	0.239	0.187
73	ENSDARG00000024433	pvalb4	1	0.035083022	-0.443939335	0.245	0.33
74	ENSDARG00000024548	cryba4	1	0.051973964	-0.840166024	0.703	0.749
75	ENSDARG00000025254	s100a10b	1	0.612017967	-0.268845312	0.284	0.291
76	ENSDARG00000025348	igfbp5b	1	0.510939116	-0.352521339	0.103	0.118
77	ENSDARG00000025350	prdx2	1	0.001928872	0.698212062	0.658	0.573
78	ENSDARG00000025428	socs3a	1	0.265380654	-0.416454378	0.155	0.185
79	ENSDARG00000026655	tspo	1	0.013639295	0.42989779	0.29	0.221
80	ENSDARG00000026726	anxa1a	1	0.016699812	-0.593016212	0.284	0.355
81	ENSDARG00000026908	tmed2	1	0.135129704	0.335230411	0.284	0.258
82	ENSDARG00000027088	ptgdsb.1	1	0.041817987	0.51631066	0.426	0.36
83	ENSDARG00000028618	krt18b	1	0.07484623	-0.350543489	0.129	0.186
84	ENSDARG00000029995	tnni2b.2	1	0.1310708	0.485512102	0.168	0.126
85	ENSDARG00000030270	tnnt3a	1	0.04873784	-0.282835761	0.065	0.115
86	ENSDARG00000030349	cryba2a	1	0.006160637	-0.865484329	0.31	0.397
87	ENSDARG00000030411	crygn2	1	0.600888282	-0.611325293	0.697	0.687
88	ENSDARG00000030614	syt1a	1	0.030295657	-0.433649343	0.065	0.121
89	ENSDARG00000031929	stard14	1	0.008260062	-0.485693148	0.039	0.102
90	ENSDARG00000032175	puf60a	1	0.146274683	0.289268078	0.148	0.116
91	ENSDARG00000032619	tob1a	1	0.279258213	-0.25107475	0.316	0.355
92	ENSDARG00000032836	pvalb5	1	0.015079173	0.455286556	0.142	0.086
93	ENSDARG00000032929	cryba1l1	1	0.286104002	-0.657033747	0.716	0.701
94	ENSDARG00000033382	grifin	1	0.463296722	-0.610087422	0.116	0.134
95	ENSDARG00000033466	tagln2	1	0.119541296	-0.307450146	0.097	0.138
96	ENSDARG00000034677	scel	1	0.033873121	-0.441541157	0.052	0.101
97	ENSDARG00000035136	selenow1	1	0.00900208	-0.279082569	0.316	0.407
98	ENSDARG00000035622	xbp1	1	0.389770763	0.260298262	0.29	0.275
99	ENSDARG00000035890	fuca1.1	1	0.038311158	-0.406507349	0.11	0.168
100	ENSDARG00000036036	mdka	1	0.963303208	-0.499091834	0.194	0.189
101	ENSDARG00000036190	txnl4a	1	0.025991704	0.323922998	0.123	0.077
102	ENSDARG00000036295	golga7ba	1	0.360542981	-0.251218355	0.084	0.105
103	ENSDARG00000036456	anxa4	1	0.253345872	0.360433327	0.265	0.228
104	ENSDARG00000036832	cyt1l	1	0.740091359	-1.02773526	0.323	0.318
105	ENSDARG00000036834	krt92	1	0.71680335	-0.431887833	0.123	0.114
106	ENSDARG00000036840	krt15	1	0.416308012	-0.702902009	0.245	0.27
107	ENSDARG00000036967	smox	1	0.335723315	0.438118668	0.174	0.156
108	ENSDARG00000037191	ttr	1	0.024748234	0.300919716	0.148	0.096
109	ENSDARG00000037402	lim2.3	1	0.000393574	-1.178672338	0.039	0.135
110	ENSDARG00000037997	tubb5	1	0.015196771	0.377366507	0.194	0.127
111	ENSDARG00000038153	lgals2b	1	0.347088769	0.307983739	0.181	0.223
112	ENSDARG00000038439	fabp10a	1	0.094395727	0.378404004	0.671	0.605
113	ENSDARG00000038559	h1f0	1	0.32896706	-0.278739997	0.439	0.462
114	ENSDARG00000039647	slc6a1b	1	0.158422564	0.348724237	0.123	0.09
115	ENSDARG00000039730	zgc:112160	1	0.294858823	-0.970187799	0.135	0.164
116	ENSDARG00000040298	apoa4b.1	1	0.003708061	0.270442883	0.161	0.092
117	ENSDARG00000040534	epcam	1	0.151981978	-0.306431085	0.187	0.227
118	ENSDARG00000041011	gemin7	1	0.122290074	0.288158761	0.116	0.086
119	ENSDARG00000041051	mid1ip1a	1	0.016403691	-0.483386249	0.077	0.144
120	ENSDARG00000041569	ces2	1	0.79569221	0.261085682	0.123	0.118
121	ENSDARG00000041623	mt2	1	0.00150839	0.502113309	0.355	0.254
122	ENSDARG00000041799	cx43	1	0.005637867	0.633431747	0.148	0.086
123	ENSDARG00000041925	cryba2b	1	0.301335445	-0.696323736	0.645	0.652
124	ENSDARG00000042690	s1pr1	1	0.018556479	0.300658017	0.155	0.097
125	ENSDARG00000042874	phlda2	1	0.002646315	-0.34752471	0.032	0.109
126	ENSDARG00000042993	prss1	1	0.397518722	-0.958496221	0.361	0.393
127	ENSDARG00000043128	cldne	1	0.012541063	-0.467185758	0.045	0.107
128	ENSDARG00000043848	sod1	1	0.158531476	0.261624878	0.406	0.383
129	ENSDARG00000044254	anxa3b	1	0.212150592	0.250558747	0.123	0.093
130	ENSDARG00000044684	rbp4l	1	0.371027831	-0.435223914	0.181	0.214
131	ENSDARG00000045142	hbae5	1	0.006621387	0.575182616	0.116	0.062
132	ENSDARG00000045143	hbbe2	1	0.077992984	0.578262926	0.187	0.141
133	ENSDARG00000045835	si:dkey-14d8.6	1	0.181380109	-0.546489053	0.084	0.119
134	ENSDARG00000045929	oaz2a	1	0.017875084	-0.307590207	0.045	0.103
135	ENSDARG00000045947	hrc	1	0.045085647	-0.422577419	0.084	0.136
136	ENSDARG00000051875	islr2	1	0.024351745	0.549605349	0.174	0.118
137	ENSDARG00000052728	sltm	1	0.063608356	-0.290827379	0.129	0.187
138	ENSDARG00000053130	pcp4a	1	0.294284489	-0.382934191	0.077	0.102
139	ENSDARG00000053152	pcmtd1	1	0.014634014	-0.250672271	0.058	0.123
140	ENSDARG00000053262	atp1b4	1	0.033286751	0.546592455	0.11	0.067
141	ENSDARG00000053862	crygmx	1	0.272105307	-0.666363358	0.677	0.693
142	ENSDARG00000053875	cryba1b	1	0.625166567	-0.73338461	0.652	0.649
143	ENSDARG00000053973	fetub	1	0.469250756	0.446205682	0.265	0.246
144	ENSDARG00000054058	h1fx	1	0.027482189	0.279818513	0.458	0.384
145	ENSDARG00000054911	tmsb	1	0.008744723	0.348915612	0.219	0.145
146	ENSDARG00000055120	ctsba	1	0.414590344	0.262610043	0.277	0.265
147	ENSDARG00000055389	si:dkey-67c22.2	1	0.028758195	0.308965113	0.232	0.174
148	ENSDARG00000055514	icn2	1	0.092139707	-0.770378568	0.187	0.234
149	ENSDARG00000056729	her4.2	1	0.000949151	0.409769964	0.103	0.046
150	ENSDARG00000056732	her4.1	1	0.000481438	0.555479348	0.142	0.069
151	ENSDARG00000056744	ela2	1	0.664863198	-0.663617648	0.2	0.211
152	ENSDARG00000056765	ela2l	1	0.538423237	-0.870852323	0.232	0.248
153	ENSDARG00000056877	vamp2	1	0.279248369	-0.317637995	0.129	0.155
154	ENSDARG00000057437	apodb	1	0.001149591	-0.468083997	0.026	0.107
155	ENSDARG00000057460	crygm2d13	1	0.096557429	-0.813169544	0.419	0.474
156	ENSDARG00000059070	gars	1	0.292665761	0.25592858	0.161	0.14
157	ENSDARG00000059360	srsf3b	1	0.018197127	0.350685121	0.265	0.201
158	ENSDARG00000060350	apoda.2	1	0.516612517	-0.762002202	0.161	0.18
159	ENSDARG00000060457	pmp22b	1	0.400784013	-0.277979174	0.142	0.168
160	ENSDARG00000067990	myhz1.1	1	0.122941221	1.008169563	0.729	0.657
161	ENSDARG00000067995	myhz1.2	1	0.592327747	0.323856517	0.239	0.26
162	ENSDARG00000067997	myhz1.3	1	0.375512763	0.66787569	0.258	0.226
163	ENSDARG00000068432	si:dkey-56m19.5	1	0.001426632	0.269788469	0.297	0.193
164	ENSDARG00000068507	crybb1	1	0.176297274	-0.8514925	0.703	0.736
165	ENSDARG00000068680	ctrl	1	0.215059922	-0.861810399	0.116	0.151
166	ENSDARG00000068886	mrpl14	1	0.082507742	0.326314547	0.123	0.088
167	ENSDARG00000068974	lim2.1	1	0.470557155	-0.78560218	0.09	0.104
168	ENSDARG00000069476	spint2	1	0.0020302	-0.292488724	0.026	0.102
169	ENSDARG00000069752	ckba	1	0.587089406	0.277617171	0.135	0.127
170	ENSDARG00000069801	crygm2d12	1	0.556544678	-0.515117184	0.619	0.625
171	ENSDARG00000069817	crygm2d8	1	0.191106799	-0.375069949	0.084	0.117
172	ENSDARG00000069827	crygm2d11	1	0.812746151	-0.534730381	0.232	0.229
173	ENSDARG00000069855	pnisr	1	0.036342157	0.256912668	0.187	0.134
174	ENSDARG00000070038	rbp2a	1	0.016097249	0.422958379	0.135	0.084
175	ENSDARG00000070266	spock3	1	0.459055257	-0.279395217	0.116	0.133
176	ENSDARG00000070537	stmn2b	1	0.042308457	0.338770547	0.129	0.085
177	ENSDARG00000070959	si:ch211-288g17.3	1	0.058726443	0.260627038	0.277	0.219
178	ENSDARG00000071626	ptgdsb.2	1	0.417346233	0.637192161	0.2	0.185
179	ENSDARG00000071673	ctdspla	1	0.027077393	-0.260656319	0.097	0.163
180	ENSDARG00000073742	prss59.2	1	0.425699971	-0.881432475	0.368	0.41
181	ENSDARG00000073750	crygm2d18	1	0.072806513	-0.789296181	0.123	0.172
182	ENSDARG00000074001	crygmxl2	1	0.225056342	-0.591890139	0.206	0.24
183	ENSDARG00000074390	tmem176l.4	1	0.002818883	-0.390985103	0.032	0.106
184	ENSDARG00000076120	foxp4	1	0.029895601	-0.376016317	0.116	0.187
185	ENSDARG00000076290	calr	1	0.019232345	0.314111399	0.174	0.114
186	ENSDARG00000076386	epdl1	1	0.157181926	-0.251834539	0.129	0.172
187	ENSDARG00000076572	crygm2d7	1	0.004947315	-0.649078008	0.194	0.297
188	ENSDARG00000076790	crygm2d16	1	0.953933843	-0.558233129	0.419	0.401
189	ENSDARG00000077664	zgc:110239	1	0.085139912	-0.269410779	0.084	0.13
190	ENSDARG00000078473	nucks1a	1	0.016518692	0.291972852	0.265	0.19
191	ENSDARG00000079274	prss59.1	1	0.003833785	-0.838781998	0.161	0.261
192	ENSDARG00000079652	caap1	1	0.004542709	0.251100593	0.11	0.057
193	ENSDARG00000086658	crygm2d21	1	0.600406937	-0.483510727	0.458	0.41
194	ENSDARG00000086917	crygm2d2	1	0.199580421	-0.607237431	0.748	0.756
195	ENSDARG00000087164	crygm2d4	1	0.049386678	-0.738633342	0.194	0.257
196	ENSDARG00000087301	crygm2d14	1	0.035212679	-0.542449112	0.052	0.104
197	ENSDARG00000087324	crygm2d1	1	0.460856938	-0.535974234	0.677	0.683
198	ENSDARG00000087390	hbbe1.3	1	0.172310398	0.507611234	0.284	0.249
199	ENSDARG00000087697	lpl	1	0.817113377	-0.261881467	0.174	0.164
200	ENSDARG00000087765	crygm2d10	1	0.150614888	-0.492010245	0.6	0.635
201	ENSDARG00000088330	hbae1.1	1	0.123913031	0.504552834	0.168	0.128
202	ENSDARG00000088823	crygm2d3	1	0.208795368	-0.460743754	0.394	0.437
203	ENSDARG00000088929	ypel5	1	0.504120944	0.277003083	0.174	0.167
204	ENSDARG00000089124	hbae1.3	1	0.18455088	0.725029065	0.148	0.118
205	ENSDARG00000089418	si:dkey-164f24.2	1	0.085664075	-0.32850612	0.065	0.107
206	ENSDARG00000089441	si:ch211-105c13.3	1	0.004522834	-0.396673721	0.052	0.126
207	ENSDARG00000089936	selenow2b	1	0.001732082	-0.268617735	0.026	0.104
208	ENSDARG00000090190	bcam	1	0.197590289	0.300303232	0.123	0.095
209	ENSDARG00000090286	serpina1	1	0.798160565	0.401247045	0.129	0.141
210	ENSDARG00000090428	ctrb1	1	0.256562738	-0.9929155	0.368	0.41
211	ENSDARG00000090722	leg1.1	1	0.146111139	0.45664867	0.168	0.13
212	ENSDARG00000090850	serpina1l	1	0.052530122	0.435958501	0.206	0.152
213	ENSDARG00000091148	crygm2d20	1	0.26785865	-0.332723194	0.116	0.145
214	ENSDARG00000091579	si:ch211-66e2.5	1	0.003897986	0.264526701	0.11	0.055
215	ENSDARG00000091996	tcnbb	1	0.004999802	-0.792951156	0.065	0.144
216	ENSDARG00000092170	apoc1	1	0.836514446	0.454152358	0.181	0.195
217	ENSDARG00000092945	si:ch211-250g4.3	1	0.043844668	0.2746457	0.135	0.088
218	ENSDARG00000092947	cyt1	1	0.110948696	-0.92107443	0.774	0.786
219	ENSDARG00000092954	mrpl34	1	0.385065864	0.284964458	0.187	0.173
220	ENSDARG00000093303	ifitm1	1	0.393074861	-0.320670814	0.103	0.127
221	ENSDARG00000093584	zgc:193505	1	0.035399806	-0.708201274	0.09	0.146
222	ENSDARG00000093844	zgc:136461	1	0.427212662	-0.610173637	0.161	0.136
223	ENSDARG00000094041	krt17	1	0.585199828	-1.291866729	0.232	0.239
224	ENSDARG00000094310	si:ch211-255g12.6	1	0.149782137	-0.737489578	0.452	0.479
225	ENSDARG00000094730	acbd7	1	0.007144387	0.259673308	0.135	0.077
226	ENSDARG00000095908	sat1a.2	1	0.234603074	0.276709033	0.219	0.193
227	ENSDARG00000096118	ost4	1	0.006150631	0.31229698	0.194	0.13
228	ENSDARG00000096711	si:ch211-194k22.8	1	0.01134067	0.260876397	0.123	0.07
229	ENSDARG00000097057	fxyd6l	1	0.015572281	-0.260974411	0.258	0.347
230	ENSDARG00000097157	si:ch211-207n23.2	1	0.00073081	-0.438711045	0.019	0.104
231	ENSDARG00000098589	cyb5a	1	0.00232816	0.293133169	0.135	0.073
232	ENSDARG00000099014	fxyd1	1	0.018575244	-0.255304895	0.116	0.194
233	ENSDARG00000099185	chia.2	1	0.001802466	0.286390129	0.123	0.061
234	ENSDARG00000099313	naga	1	0.000307561	-0.253058237	0.032	0.133
235	ENSDARG00000099865	hnrnpabb	1	0.000187354	0.377555222	0.484	0.361
236	ENSDARG00000100582	si:ch211-195b11.3	1	0.051408868	-0.797455403	0.148	0.205
237	ENSDARG00000101135	si:dkey-85k7.7	1	0.259828782	0.270360005	0.155	0.132
238	ENSDARG00000101199	rbp4	1	0.117145602	-0.292466422	0.4	0.467
239	ENSDARG00000101324	apoa1b	1	0.827013846	0.500655371	0.761	0.778
240	ENSDARG00000101687	CU929259.1	1	0.001856396	-0.268700066	0.032	0.112
241	ENSDARG00000102129	crygn1	1	0.145413634	-0.372044865	0.084	0.12
242	ENSDARG00000102291	eef1da	1	0.00519816	-0.268386939	0.587	0.666
243	ENSDARG00000102340	ptn	1	0.000711499	0.726860631	0.129	0.063
244	ENSDARG00000102453	slc1a2b	1	0.113907988	0.527027777	0.142	0.104
245	ENSDARG00000102558	pde6ha	1	0.694175602	-0.304367411	0.206	0.217
246	ENSDARG00000103163	tomm20a	1	0.195354689	0.382774012	0.187	0.16
247	ENSDARG00000103199	si:dkey-247k7.2	1	0.101844436	-0.748131492	0.09	0.13
248	ENSDARG00000103687	sycn.2	1	0.137783237	-0.365655972	0.116	0.08
249	ENSDARG00000103846	hspa5	1	0.000612965	0.702556772	0.206	0.121
250	ENSDARG00000104359	anxa1c	1	0.006282394	-0.560039761	0.065	0.14
251	ENSDARG00000105154	creg1	1	0.657198208	0.342589245	0.232	0.268
252	ENSDARG00000105223	pmp22a	1	0.177782861	-0.348331501	0.168	0.21
253	ENSDARG00000109861	BX545855.1	1	0.154256047	-0.642801533	0.626	0.662
254	ENSDARG00000111240	dhrs13a.2	1	0.014671287	-0.268715481	0.045	0.107
255	ENSDARG00000113599	hbbe1.1	1	0.023645791	1.015654217	0.148	0.098
256	ENSDARG00000115405	hbbe1.2	1	0.246392585	0.463961202	0.168	0.14
257	ENSDARG00000115717	pigbos1	1	0.183856811	0.332412935	0.11	0.085
258	ENSDARG00000116164	crygm2d8	1	0.029645478	-0.718725875	0.355	0.435
259	ENSDARG00000116617	spaca4l	1	0.005076692	-0.453187922	0.065	0.144
