# Supplementary material for: Cell-type-specific responses to the microbiota across all tissues of the larval zebrafish
Source: Cell Rep. Author manuscript; Available in PMC 2023 Oct 23. (PMC10423310; doi:10.1016/j.celrep.2023.112095)
Supplement: MMC23 [file NIHMS1880944-supplement-MMC23.zip › DataS17/Figure6_PanelF_subcluster_GeneLists/subcluster6.tsv]

	gene	gene_NAME	p_val_adj	p_val	avg_logFC	pct.1	pct.2
1	ENSDARG00000025073	rpl18a	3.23E-30	1.46E-34	-0.597360294	1	0.967
2	ENSDARG00000018334	rpl35	1.10E-14	4.99E-19	-0.469059718	0.869	0.939
3	ENSDARG00000039347	rps24	2.09E-13	9.50E-18	-0.455448506	0.853	0.934
4	ENSDARG00000058105	rpl36a	1.54E-12	6.99E-17	-0.452482838	0.869	0.929
5	ENSDARG00000011405	rps9	1.88E-12	8.54E-17	-0.435855837	0.937	0.959
6	ENSDARG00000092945	si:ch211-250g4.3	1.99E-12	9.04E-17	0.981314702	0.257	0.083
7	ENSDARG00000023298	rps27.1	2.85E-12	1.29E-16	-0.405047584	0.88	0.943
8	ENSDARG00000070437	rpl22	5.35E-12	2.42E-16	-0.431049774	0.801	0.895
9	ENSDARG00000014867	rpl8	9.68E-12	4.39E-16	-0.390969074	0.916	0.966
10	ENSDARG00000005791	rpl28	1.13E-11	5.13E-16	-0.420179586	0.853	0.92
11	ENSDARG00000089124	hbae1.3	1.39E-11	6.30E-16	1.052151614	0.298	0.112
12	ENSDARG00000099104	rpl24	3.43E-11	1.56E-15	-0.388660604	0.869	0.943
13	ENSDARG00000089475	hbae1.1	3.74E-11	1.69E-15	1.212000567	0.288	0.108
14	ENSDARG00000113599	hbbe1.1	7.79E-11	3.53E-15	1.244546222	0.262	0.093
15	ENSDARG00000045143	hbbe2	1.05E-10	4.76E-15	1.261633494	0.325	0.136
16	ENSDARG00000057556	rpl17	1.09E-10	4.94E-15	-0.415276426	0.822	0.91
17	ENSDARG00000054818	rpl32	1.11E-10	5.04E-15	-0.440097939	0.806	0.9
18	ENSDARG00000058451	rpl6	1.11E-10	5.04E-15	-0.432180085	0.806	0.908
19	ENSDARG00000015128	rpl27	1.14E-10	5.15E-15	-0.416903743	0.853	0.909
20	ENSDARG00000002344	tubb4b	1.48E-10	6.69E-15	-0.618553455	0.304	0.639
21	ENSDARG00000021864	rplp1	1.96E-10	8.89E-15	-0.377494538	0.984	0.987
22	ENSDARG00000013307	rpl19	2.43E-10	1.10E-14	-0.357215032	0.963	0.976
23	ENSDARG00000034852	nt5c2l1	3.21E-10	1.46E-14	0.932820272	0.215	0.068
24	ENSDARG00000100392	rps18	6.98E-10	3.16E-14	-0.384397436	0.906	0.937
25	ENSDARG00000010516	rpl21	1.03E-09	4.66E-14	-0.391426405	0.895	0.933
26	ENSDARG00000088330	hbae1.1	1.53E-09	6.92E-14	1.17172746	0.298	0.123
27	ENSDARG00000029150	hsp90ab1	1.65E-09	7.48E-14	-0.450790304	0.822	0.904
28	ENSDARG00000042566	rps7	2.52E-09	1.14E-13	-0.359840081	0.958	0.965
29	ENSDARG00000077291	rps2	2.85E-09	1.29E-13	-0.314505424	0.995	0.991
30	ENSDARG00000009212	ppiaa	3.41E-09	1.55E-13	-0.534638235	0.613	0.82
31	ENSDARG00000044093	rpl13a	4.40E-09	2.00E-13	-0.411244805	0.838	0.882
32	ENSDARG00000115405	hbbe1.2	4.45E-09	2.02E-13	1.244303914	0.309	0.135
33	ENSDARG00000034291	rpl37	4.84E-09	2.20E-13	-0.387340575	0.88	0.939
34	ENSDARG00000101362	mibp	5.85E-09	2.65E-13	0.715135332	0.23	0.081
35	ENSDARG00000029533	rpl18	5.96E-09	2.70E-13	-0.350107469	0.927	0.957
36	ENSDARG00000070849	rps15	7.13E-09	3.23E-13	-0.348800299	0.916	0.943
37	ENSDARG00000037350	rpl9	9.85E-09	4.46E-13	-0.413938183	0.827	0.907
38	ENSDARG00000006691	rpl12	1.09E-08	4.95E-13	-0.396455732	0.827	0.907
39	ENSDARG00000005513	naca	1.12E-08	5.09E-13	-0.391525422	0.812	0.907
40	ENSDARG00000115271	RPL37A	1.21E-08	5.48E-13	-0.339737237	0.911	0.945
41	ENSDARG00000092553	slc25a5	1.65E-08	7.49E-13	-0.330500716	0.927	0.957
42	ENSDARG00000103007	rps3	2.12E-08	9.60E-13	-0.38427005	0.78	0.916
43	ENSDARG00000010160	rps15a	2.53E-08	1.14E-12	-0.329151539	0.958	0.963
44	ENSDARG00000029500	rpl34	2.80E-08	1.27E-12	-0.377141975	0.88	0.922
45	ENSDARG00000034897	rps10	4.70E-08	2.13E-12	-0.392652862	0.848	0.911
46	ENSDARG00000103994	ppiab	6.10E-08	2.76E-12	-0.458280205	0.414	0.719
47	ENSDARG00000021372	tob1b	8.16E-08	3.70E-12	-0.603159154	0.157	0.442
48	ENSDARG00000036298	rps13	8.59E-08	3.89E-12	-0.342656744	0.827	0.915
49	ENSDARG00000045487	rps16	8.86E-08	4.02E-12	-0.336515003	0.89	0.946
50	ENSDARG00000030602	rps19	9.01E-08	4.08E-12	-0.329592247	0.969	0.971
51	ENSDARG00000019230	rpl7a	9.02E-08	4.09E-12	-0.331290601	0.963	0.962
52	ENSDARG00000039914	gapdhs	1.06E-07	4.80E-12	-0.526964224	0.209	0.503
53	ENSDARG00000003599	rpl3	1.14E-07	5.16E-12	-0.391201579	0.88	0.944
54	ENSDARG00000099380	rpl13	1.16E-07	5.25E-12	-0.358569701	0.864	0.926
55	ENSDARG00000007320	rpl7	1.25E-07	5.67E-12	-0.331658177	0.932	0.964
56	ENSDARG00000042905	rpl10a	1.38E-07	6.23E-12	-0.369070849	0.885	0.939
57	ENSDARG00000053058	rps11	1.58E-07	7.14E-12	-0.378288481	0.885	0.911
58	ENSDARG00000104018	mtpn	2.14E-07	9.70E-12	-0.632445423	0.016	0.222
59	ENSDARG00000095304	si:ch211-207c6.2	2.23E-07	1.01E-11	0.723059895	0.152	0.044
60	ENSDARG00000036875	rps12	2.66E-07	1.21E-11	-0.329619181	0.932	0.974
61	ENSDARG00000036629	rps14	2.82E-07	1.28E-11	-0.358059317	0.88	0.924
62	ENSDARG00000009285	rpl15	3.11E-07	1.41E-11	-0.335457542	0.921	0.958
63	ENSDARG00000055996	rps8a	4.70E-07	2.13E-11	-0.353424899	0.911	0.942
64	ENSDARG00000100588	rpl36	5.04E-07	2.29E-11	-0.303910168	0.911	0.939
65	ENSDARG00000059128	uqcrh	5.89E-07	2.67E-11	-0.432707969	0.168	0.442
66	ENSDARG00000035692	rps3a	6.19E-07	2.81E-11	-0.333891293	0.88	0.949
67	ENSDARG00000025581	rpl10	7.08E-07	3.21E-11	-0.323288251	0.895	0.948
68	ENSDARG00000074242	serbp1a	7.93E-07	3.59E-11	-0.437735638	0.476	0.715
69	ENSDARG00000025147	cd63	8.02E-07	3.64E-11	-0.7191334	0.157	0.411
70	ENSDARG00000008363	mcl1b	1.13E-06	5.11E-11	-0.571343372	0.079	0.316
71	ENSDARG00000099022	faua	1.27E-06	5.76E-11	-0.322484935	0.832	0.919
72	ENSDARG00000101406	rplp2	1.27E-06	5.77E-11	-0.29177997	0.916	0.928
73	ENSDARG00000043453	rps5	1.29E-06	5.87E-11	-0.297236328	0.911	0.95
74	ENSDARG00000011665	aldoaa	1.33E-06	6.04E-11	-0.4862978	0.152	0.417
75	ENSDARG00000014329	npm1a	1.37E-06	6.22E-11	-0.459605287	0.031	0.245
76	ENSDARG00000053457	rpl23	1.53E-06	6.95E-11	-0.334656461	0.921	0.963
77	ENSDARG00000045142	hbae5	1.60E-06	7.27E-11	0.86946436	0.178	0.06
78	ENSDARG00000058094	ciarta	1.94E-06	8.78E-11	-0.445640254	0.12	0.382
79	ENSDARG00000014915	ndufab1b	2.20E-06	9.97E-11	-0.543918045	0.042	0.247
80	ENSDARG00000079391	mrpl42	2.61E-06	1.18E-10	-0.523036234	0	0.181
81	ENSDARG00000100742	reep5	3.24E-06	1.47E-10	-0.394486776	0.094	0.341
82	ENSDARG00000092807	si:dkey-151g10.6	4.35E-06	1.97E-10	-0.259283598	0.99	0.997
83	ENSDARG00000007836	ctsla	5.12E-06	2.32E-10	-0.638317969	0.241	0.496
84	ENSDARG00000103672	cirbpa	6.40E-06	2.90E-10	-0.390180799	0.194	0.477
85	ENSDARG00000025850	rps21	7.76E-06	3.52E-10	-0.314788499	0.843	0.895
86	ENSDARG00000102741	sumo2b	9.16E-06	4.15E-10	-0.337061158	0.194	0.477
87	ENSDARG00000041619	rack1	9.39E-06	4.26E-10	-0.31177229	0.827	0.914
88	ENSDARG00000045399	cct5	9.43E-06	4.28E-10	-0.379132301	0.131	0.378
89	ENSDARG00000020261	rab2a	1.59E-05	7.22E-10	-0.320113618	0.099	0.334
90	ENSDARG00000103433	rpl14	1.70E-05	7.71E-10	-0.354209133	0.581	0.772
91	ENSDARG00000045352	cst14a.2	1.77E-05	8.01E-10	-0.486516303	0.068	0.278
92	ENSDARG00000103791	nme2b.1	1.78E-05	8.08E-10	-0.407633649	0.754	0.841
93	ENSDARG00000019778	rps6	2.06E-05	9.36E-10	-0.294617592	0.921	0.949
94	ENSDARG00000035871	rpl30	2.07E-05	9.40E-10	-0.291794289	0.906	0.925
95	ENSDARG00000041921	hsbp1b	2.21E-05	1.00E-09	-0.349249043	0.073	0.294
96	ENSDARG00000016516	rbm8a	2.32E-05	1.05E-09	-0.344297743	0.115	0.358
97	ENSDARG00000096667	hemgn	2.63E-05	1.19E-09	0.52529598	0.152	0.05
98	ENSDARG00000014587	slc38a5b	2.91E-05	1.32E-09	-0.452558053	0.063	0.264
99	ENSDARG00000041182	rpl4	2.98E-05	1.35E-09	-0.357015122	0.743	0.852
100	ENSDARG00000022684	fkbp1aa	3.05E-05	1.38E-09	-0.380165608	0.288	0.57
101	ENSDARG00000015862	rpl5b	3.30E-05	1.50E-09	-0.373899114	0.634	0.796
102	ENSDARG00000053365	rpl31	3.31E-05	1.50E-09	-0.336655615	0.639	0.797
103	ENSDARG00000074572	zgc:56304	3.33E-05	1.51E-09	-0.405413817	0.031	0.22
104	ENSDARG00000046022	tmed7	3.34E-05	1.51E-09	-0.296806095	0.073	0.291
105	ENSDARG00000015164	mknk2b	3.37E-05	1.53E-09	-0.43310425	0.152	0.394
106	ENSDARG00000003952	pfn2	3.55E-05	1.61E-09	-0.387206768	0.126	0.374
107	ENSDARG00000031435	TXN	3.64E-05	1.65E-09	-0.557486321	0.319	0.554
108	ENSDARG00000093549	selenop	3.80E-05	1.72E-09	-0.653928306	0.12	0.346
109	ENSDARG00000097057	fxyd6l	3.88E-05	1.76E-09	-0.473129237	0.12	0.353
110	ENSDARG00000036316	rpl39	3.96E-05	1.80E-09	-0.298025832	0.916	0.945
111	ENSDARG00000002710	ncl	4.29E-05	1.94E-09	-0.271499414	0.168	0.438
112	ENSDARG00000045877	ube2nb	4.79E-05	2.17E-09	-0.520943148	0	0.16
113	ENSDARG00000036080	cd81a	5.10E-05	2.31E-09	-0.687793737	0.199	0.435
114	ENSDARG00000070702	s100v2	5.45E-05	2.47E-09	-0.67573476	0.031	0.214
115	ENSDARG00000045132	vdac1	5.92E-05	2.68E-09	-0.376863202	0.162	0.402
116	ENSDARG00000092693	tpt1	6.40E-05	2.90E-09	-0.31585569	0.942	0.955
117	ENSDARG00000101082	eif3s6ip	6.71E-05	3.04E-09	-0.289666269	0.126	0.359
118	ENSDARG00000032725	rps27a	6.90E-05	3.13E-09	-0.276320806	0.911	0.942
119	ENSDARG00000090697	eif3ea	6.99E-05	3.17E-09	-0.336857747	0.225	0.49
120	ENSDARG00000012513	sdcbp2	8.46E-05	3.84E-09	-0.333705009	0.047	0.239
121	ENSDARG00000018618	cpsf6	8.55E-05	3.88E-09	-0.615306445	0.01	0.171
122	ENSDARG00000079305	hbae3	9.19E-05	4.17E-09	1.168924743	0.34	0.193
123	ENSDARG00000090454	gnb1a	9.65E-05	4.37E-09	-0.274489724	0.12	0.363
124	ENSDARG00000052674	csnk1a1	9.92E-05	4.50E-09	-0.335969702	0.073	0.281
125	ENSDARG00000086917	crygm2d2	0.000100849	4.57E-09	0.842208238	0.791	0.754
126	ENSDARG00000041925	cryba2b	0.00011544	5.23E-09	0.686657478	0.743	0.648
127	ENSDARG00000040764	id1	0.000123816	5.61E-09	-0.742129447	0.084	0.285
128	ENSDARG00000013968	psap	0.000126538	5.74E-09	-0.532261631	0.126	0.346
129	ENSDARG00000038141	atf4b	0.000128722	5.84E-09	-0.353508895	0.126	0.355
130	ENSDARG00000034240	capza1a	0.00013104	5.94E-09	-0.310421616	0.052	0.247
131	ENSDARG00000035751	ipo7	0.000139914	6.34E-09	-0.331689455	0.047	0.237
132	ENSDARG00000092873	zgc:193541	0.000147574	6.69E-09	-0.376510762	0.225	0.467
133	ENSDARG00000014817	ranbp1	0.000151404	6.86E-09	-0.296250108	0.052	0.244
134	ENSDARG00000003920	setb	0.000160251	7.26E-09	-0.373292174	0.136	0.359
135	ENSDARG00000016889	eif3g	0.000160468	7.27E-09	-0.396656965	0.277	0.541
136	ENSDARG00000057698	ctsd	0.000167984	7.62E-09	-0.590798108	0.162	0.385
137	ENSDARG00000077776	csnk2b	0.000176148	7.99E-09	-0.303542158	0.099	0.322
138	ENSDARG00000007385	cct7	0.00019696	8.93E-09	-0.260849814	0.099	0.318
139	ENSDARG00000090912	npc2	0.000197327	8.95E-09	-0.644568315	0.115	0.319
140	ENSDARG00000045913	mrps10	0.000199951	9.06E-09	-0.404922469	0	0.149
141	ENSDARG00000068996	hist2h2l	0.000227953	1.03E-08	-0.393819539	0.099	0.311
142	ENSDARG00000033614	rasgef1ba	0.000236961	1.07E-08	-0.55507307	0.042	0.22
143	ENSDARG00000041811	rps25	0.000314399	1.43E-08	-0.312060532	0.822	0.88
144	ENSDARG00000040184	syncrip	0.000328266	1.49E-08	-0.331011603	0.131	0.354
145	ENSDARG00000004034	arhgdig	0.000388485	1.76E-08	-0.571546372	0.016	0.173
146	ENSDARG00000020693	sesn1	0.000409564	1.86E-08	-0.394026979	0.215	0.453
147	ENSDARG00000006316	rpl23a	0.000412619	1.87E-08	-0.301769881	0.796	0.89
148	ENSDARG00000004427	dpy30	0.000454502	2.06E-08	-0.365287215	0.016	0.171
149	ENSDARG00000014690	rps4x	0.00048566	2.20E-08	-0.258286014	0.906	0.95
150	ENSDARG00000021838	rps23	0.000505635	2.29E-08	-0.289804385	0.89	0.906
151	ENSDARG00000044521	eef1b2	0.000520197	2.36E-08	-0.370810681	0.691	0.802
152	ENSDARG00000097102	si:ch73-281n10.2	0.000550868	2.50E-08	-0.307097514	0.215	0.459
153	ENSDARG00000007960	hnrnpaba	0.00056164	2.55E-08	-0.393576213	0.241	0.503
154	ENSDARG00000045914	si:ch211-51e12.7	0.000584196	2.65E-08	-0.607456889	0.01	0.157
155	ENSDARG00000012244	ube2e3	0.000589754	2.67E-08	-0.375546985	0.141	0.363
156	ENSDARG00000003032	eif4a1b	0.000598777	2.71E-08	-0.372631938	0.335	0.591
157	ENSDARG00000103566	tomm20b	0.000603131	2.73E-08	-0.26714941	0.157	0.391
158	ENSDARG00000092033	si:dkey-239h2.3	0.000657882	2.98E-08	-0.500348676	0.079	0.266
159	ENSDARG00000099312	jpt1b	0.000660467	2.99E-08	-0.512762958	0.073	0.256
160	ENSDARG00000035860	rps28	0.000674424	3.06E-08	-0.285537837	0.801	0.888
161	ENSDARG00000101324	apoa1b	0.000688322	3.12E-08	0.751443243	0.822	0.776
162	ENSDARG00000009881	ier5	0.000703167	3.19E-08	-0.395288569	0.073	0.258
163	ENSDARG00000008785	dldh	0.000706155	3.20E-08	-0.314019325	0.089	0.287
164	ENSDARG00000055064	prdx5	0.000839755	3.81E-08	-0.30947284	0.089	0.284
165	ENSDARG00000007693	nfkbiab	0.000869355	3.94E-08	-0.309936177	0.115	0.322
166	ENSDARG00000029663	rab1ab	0.000919626	4.17E-08	-0.296677931	0.052	0.228
167	ENSDARG00000055475	rps27.2	0.000932309	4.23E-08	-0.324497062	0.644	0.788
168	ENSDARG00000012682	pfn2l	0.000970248	4.40E-08	-0.396423164	0.047	0.219
169	ENSDARG00000086826	sult6b1	0.001010491	4.58E-08	-0.507271398	0.063	0.241
170	ENSDARG00000041232	rps29	0.001020932	4.63E-08	-0.280758373	0.728	0.852
171	ENSDARG00000021252	cct6a	0.00104302	4.73E-08	-0.273869559	0.126	0.344
172	ENSDARG00000096118	ost4	0.00107192	4.86E-08	-0.392362513	0	0.136
173	ENSDARG00000021309	rhoca	0.001083922	4.91E-08	-0.348957279	0.01	0.156
174	ENSDARG00000024195	znf395b	0.00109782	4.98E-08	-0.398218203	0.073	0.261
175	ENSDARG00000058358	krt8	0.001146174	5.20E-08	-0.570617898	0.246	0.459
176	ENSDARG00000020708	mdkb	0.001150385	5.22E-08	-0.958531798	0.157	0.355
177	ENSDARG00000026908	tmed2	0.001191323	5.40E-08	-0.292808641	0.079	0.266
178	ENSDARG00000055283	id2a	0.001197908	5.43E-08	-0.599145163	0.099	0.284
179	ENSDARG00000087390	hbbe1.3	0.001201276	5.45E-08	1.184727904	0.377	0.245
180	ENSDARG00000041974	brk1	0.001223012	5.54E-08	-0.295417493	0.073	0.264
181	ENSDARG00000032929	cryba1l1	0.001231993	5.59E-08	0.688438475	0.754	0.7
182	ENSDARG00000099313	naga	0.001278113	5.79E-08	-0.4520356	0	0.135
183	ENSDARG00000041875	ube2v1	0.001279064	5.80E-08	-0.315467692	0.099	0.302
184	ENSDARG00000043757	ptbp3	0.001346661	6.11E-08	-0.470322117	0.005	0.145
185	ENSDARG00000044573	cdc42	0.001465674	6.64E-08	-0.266572351	0.115	0.325
186	ENSDARG00000004757	ybx1	0.001571178	7.12E-08	-0.311227277	0.702	0.853
187	ENSDARG00000052856	khdrbs1a	0.001610322	7.30E-08	-0.380239862	0.251	0.492
188	ENSDARG00000008748	ube2na	0.001822538	8.26E-08	-0.380383374	0.031	0.185
189	ENSDARG00000077533	eif3f	0.001934169	8.77E-08	-0.351027456	0.445	0.662
190	ENSDARG00000011166	cahz	0.002149163	9.74E-08	0.702045564	0.194	0.084
191	ENSDARG00000029818	srsf5a	0.002210399	1.00E-07	-0.277423741	0.262	0.522
192	ENSDARG00000103594	npm3	0.002384718	1.08E-07	-0.254024437	0.016	0.158
193	ENSDARG00000058062	magt1	0.002488087	1.13E-07	-0.329561558	0.021	0.169
194	ENSDARG00000039830	gng5	0.002617832	1.19E-07	-0.261030446	0.073	0.256
195	ENSDARG00000023299	snu13b	0.002753733	1.25E-07	-0.259573873	0.058	0.228
196	ENSDARG00000028335	hmga1a	0.002784336	1.26E-07	-0.305699317	0.136	0.343
197	ENSDARG00000021257	eif3d	0.00278916	1.26E-07	-0.28193514	0.215	0.454
198	ENSDARG00000010745	dnaja2b	0.002802531	1.27E-07	-0.382052022	0.042	0.201
199	ENSDARG00000057026	ran	0.003296215	1.49E-07	-0.361629261	0.387	0.631
200	ENSDARG00000020527	nup62l	0.003298357	1.50E-07	-0.354015159	0	0.127
201	ENSDARG00000103203	vps28	0.003622733	1.64E-07	-0.270544661	0.047	0.212
202	ENSDARG00000069801	crygm2d12	0.00364205	1.65E-07	0.794131713	0.686	0.622
203	ENSDARG00000103483	litaf	0.0038737	1.76E-07	-0.252325502	0.021	0.166
204	ENSDARG00000013931	eif3m	0.003927276	1.78E-07	-0.301472122	0.346	0.586
205	ENSDARG00000062326	hmgn7	0.004098872	1.86E-07	-0.337484637	0.241	0.481
206	ENSDARG00000030716	ing4	0.004103825	1.86E-07	-0.428347436	0.026	0.174
207	ENSDARG00000069920	cox17	0.004266856	1.93E-07	-0.281913993	0.089	0.269
208	ENSDARG00000077264	wdr43	0.004321936	1.96E-07	-0.319442847	0.037	0.188
209	ENSDARG00000011125	snrpb	0.004685211	2.12E-07	-0.260853617	0.079	0.26
210	ENSDARG00000056119	eef1g	0.004687355	2.13E-07	-0.292772098	0.728	0.848
211	ENSDARG00000099572	hmgn2	0.004702111	2.13E-07	-0.294843915	0.34	0.597
212	ENSDARG00000055708	timm8b	0.004817271	2.18E-07	-0.261357766	0.016	0.155
213	ENSDARG00000077473	mych	0.005221613	2.37E-07	-0.402682694	0.068	0.233
214	ENSDARG00000087765	crygm2d10	0.005249194	2.38E-07	0.817654667	0.691	0.632
215	ENSDARG00000086881	ier2b	0.005310302	2.41E-07	-0.299036143	0.042	0.2
216	ENSDARG00000103919	si:ch73-1a9.3	0.005365456	2.43E-07	-0.338601354	0.387	0.643
217	ENSDARG00000027249	btg1	0.005430557	2.46E-07	-0.292358186	0.33	0.581
218	ENSDARG00000040158	cdc42l	0.005526384	2.51E-07	-0.255771792	0.037	0.191
219	ENSDARG00000037071	rps26	0.005591238	2.53E-07	-0.319875042	0.681	0.796
220	ENSDARG00000020850	eef1a1l1	0.005738043	2.60E-07	-0.26121927	1	0.989
221	ENSDARG00000094673	rhoab	0.005926151	2.69E-07	-0.411387334	0.058	0.217
222	ENSDARG00000015866	apoa2	0.006563865	2.98E-07	0.757852302	0.785	0.795
223	ENSDARG00000092115	eif4a1a	0.00670014	3.04E-07	-0.30264118	0.047	0.205
224	ENSDARG00000007708	nsa2	0.007077903	3.21E-07	-0.335874111	0.555	0.734
225	ENSDARG00000009505	prelid3b	0.007689824	3.49E-07	-0.267607595	0.12	0.313
226	ENSDARG00000015887	b2ml	0.007698982	3.49E-07	-0.274620216	0.147	0.35
227	ENSDARG00000007098	itm2ba	0.007785791	3.53E-07	-0.322821308	0.162	0.373
228	ENSDARG00000100003	glulb	0.007829604	3.55E-07	-0.341732695	0.157	0.363
229	ENSDARG00000035136	selenow1	0.007984822	3.62E-07	-0.629236953	0.22	0.411
230	ENSDARG00000021124	cfl1	0.008581514	3.89E-07	-0.338047035	0.361	0.582
231	ENSDARG00000029072	klf6a	0.010348631	4.69E-07	-0.393230501	0.068	0.233
232	ENSDARG00000055120	ctsba	0.01060388	4.81E-07	-0.664958422	0.099	0.271
233	ENSDARG00000040121	psma2	0.010809207	4.90E-07	-0.289724117	0.042	0.189
234	ENSDARG00000004060	bhlhe40	0.010955016	4.97E-07	-0.360502938	0.126	0.313
235	ENSDARG00000030408	rps26l	0.011265834	5.11E-07	-0.250822113	0.801	0.864
236	ENSDARG00000041691	bhlhe41	0.011836531	5.37E-07	-0.317993086	0.068	0.232
237	ENSDARG00000063095	ctsf	0.012634196	5.73E-07	-0.320914884	0.11	0.287
238	ENSDARG00000009657	fgfr1op2	0.012744538	5.78E-07	-0.331721989	0	0.117
239	ENSDARG00000040439	rsl24d1	0.012886111	5.84E-07	-0.287089509	0.56	0.76
240	ENSDARG00000018914	hnrnpk	0.013118094	5.95E-07	-0.327072477	0.052	0.204
241	ENSDARG00000017844	copz1	0.013123872	5.95E-07	-0.250548151	0.047	0.198
242	ENSDARG00000001354	slc6a22.2	0.013208826	5.99E-07	0.517584692	0.105	0.035
243	ENSDARG00000008237	sars	0.013463704	6.10E-07	-0.302196637	0.01	0.135
244	ENSDARG00000090552	si:dkey-7j14.6	0.013598999	6.17E-07	-0.319451082	0.052	0.209
245	ENSDARG00000030441	ppa1b	0.013818516	6.26E-07	-0.357136974	0.037	0.178
246	ENSDARG00000069422	nhp2	0.015240017	6.91E-07	-0.296497379	0.031	0.17
247	ENSDARG00000037108	pfdn6	0.015520555	7.04E-07	-0.269706565	0.026	0.16
248	ENSDARG00000036028	arrdc3b	0.016200354	7.34E-07	-0.364780885	0.042	0.188
249	ENSDARG00000095019	lmo2	0.016712135	7.58E-07	0.450806428	0.152	0.062
250	ENSDARG00000006370	atp6v1h	0.017169316	7.78E-07	-0.307465825	0.052	0.206
251	ENSDARG00000099195	ier2a	0.017322324	7.85E-07	-0.377894321	0.063	0.22
252	ENSDARG00000099667	snrpg	0.018309929	8.30E-07	-0.404540727	0.021	0.148
253	ENSDARG00000035043	pfdn5	0.01849917	8.39E-07	-0.253755835	0.016	0.144
254	ENSDARG00000068708	ifrd1	0.018702889	8.48E-07	-0.384352661	0.052	0.2
255	ENSDARG00000011201	rplp2l	0.019288474	8.74E-07	-0.251235903	0.874	0.908
256	ENSDARG00000014171	bloc1s1	0.021107596	9.57E-07	-0.342469415	0.01	0.131
257	ENSDARG00000104517	uqcr10	0.021350751	9.68E-07	-0.28521294	0.136	0.316
258	ENSDARG00000019644	ldhba	0.022976838	1.04E-06	-0.27620573	0.251	0.483
259	ENSDARG00000089877	si:dkeyp-75h12.5	0.023144209	1.05E-06	-0.521515939	0.058	0.205
260	ENSDARG00000018174	gnai2a	0.024129474	1.09E-06	-0.418547422	0.01	0.131
261	ENSDARG00000036102	ctdsp2	0.024339505	1.10E-06	-0.284447146	0.099	0.269
262	ENSDARG00000030957	yipf4	0.024556133	1.11E-06	-0.278386324	0.042	0.185
263	ENSDARG00000102291	eef1da	0.024560632	1.11E-06	-0.390378771	0.529	0.669
264	ENSDARG00000029722	hmgb2a	0.025097217	1.14E-06	-0.299946675	0.188	0.408
265	ENSDARG00000018524	midn	0.025268187	1.15E-06	-0.330919186	0.042	0.185
266	ENSDARG00000044267	sumo1	0.025811369	1.17E-06	-0.366588775	0.073	0.226
267	ENSDARG00000088823	crygm2d3	0.027509243	1.25E-06	0.923492722	0.529	0.432
268	ENSDARG00000001241	puf60b	0.028013396	1.27E-06	-0.300742217	0.016	0.14
269	ENSDARG00000006242	ptp4a1	0.028850541	1.31E-06	-0.273124958	0.105	0.282
270	ENSDARG00000042725	cebpb	0.030523814	1.38E-06	-0.59731505	0.073	0.227
271	ENSDARG00000034753	tspan3a	0.032038638	1.45E-06	-0.31838485	0.084	0.248
272	ENSDARG00000097753	slirp	0.033536292	1.52E-06	-0.266493481	0.021	0.146
273	ENSDARG00000003695	vdac3	0.034912337	1.58E-06	-0.28332748	0.173	0.377
274	ENSDARG00000012387	pdha1a	0.036276888	1.64E-06	-0.267754553	0.047	0.188
275	ENSDARG00000070435	vapb	0.038334214	1.74E-06	-0.269157532	0.026	0.156
276	ENSDARG00000100129	brd3b	0.041120456	1.86E-06	-0.254971386	0.047	0.192
277	ENSDARG00000004452	tardbpl	0.041740213	1.89E-06	-0.335714182	0.042	0.178
278	ENSDARG00000071403	oaz1a	0.044655428	2.02E-06	-0.290325917	0.267	0.495
279	ENSDARG00000008735	atp6ap2	0.046730003	2.12E-06	-0.333544183	0.115	0.293
280	ENSDARG00000052842	ppifb	0.04786175	2.17E-06	-0.260216346	0.058	0.204
281	ENSDARG00000016477	eif4a2	0.049271559	2.23E-06	-0.282696234	0.058	0.204
282	ENSDARG00000004906	stip1	0.050215615	2.28E-06	-0.253776749	0.01	0.126
283	ENSDARG00000040291	cadm4	0.050643492	2.30E-06	-0.475004347	0.016	0.135
284	ENSDARG00000089204	smim13	0.050813518	2.30E-06	-0.253362784	0.026	0.152
285	ENSDARG00000023394	slc37a2	0.051542688	2.34E-06	-0.316385202	0.005	0.116
286	ENSDARG00000080010	adh5	0.053155534	2.41E-06	-0.283494185	0.147	0.328
287	ENSDARG00000100562	CABZ01080702.1	0.055675567	2.52E-06	-0.435679842	0.042	0.178
288	ENSDARG00000077664	zgc:110239	0.055943912	2.54E-06	-0.395484635	0.016	0.133
289	ENSDARG00000030411	crygn2	0.056714878	2.57E-06	0.729124513	0.717	0.687
290	ENSDARG00000025428	socs3a	0.056992945	2.58E-06	-0.512822927	0.052	0.19
291	ENSDARG00000013351	cirbpb	0.058536587	2.65E-06	-0.392741609	0.508	0.721
292	ENSDARG00000032618	mgst1.1	0.061112859	2.77E-06	-0.289559506	0	0.104
293	ENSDARG00000034616	mlf2	0.062139142	2.82E-06	-0.258428567	0.052	0.195
294	ENSDARG00000020239	lpin1	0.063001427	2.86E-06	-0.304005718	0.23	0.428
295	ENSDARG00000074869	si:ch1073-291c23.2	0.064754187	2.94E-06	-0.543549556	0.016	0.131
296	ENSDARG00000006413	rpl38	0.064802686	2.94E-06	-0.281684675	0.696	0.805
297	ENSDARG00000002758	dedd1	0.06570422	2.98E-06	-0.257562272	0.126	0.296
298	ENSDARG00000025332	rbm28	0.067273529	3.05E-06	-0.282529798	0.026	0.149
299	ENSDARG00000018961	gtpbp4	0.067850879	3.08E-06	-0.279068307	0.283	0.504
300	ENSDARG00000105223	pmp22a	0.069199362	3.14E-06	-0.931723869	0.073	0.214
301	ENSDARG00000098114	ctsa	0.07104857	3.22E-06	-0.279517987	0.01	0.123
302	ENSDARG00000098832	fam168a	0.071769643	3.25E-06	-0.361795265	0.099	0.262
303	ENSDARG00000053990	hmgb2b	0.075035031	3.40E-06	-0.358591671	0.199	0.394
304	ENSDARG00000035890	fuca1.1	0.081596492	3.70E-06	-0.579105279	0.042	0.171
305	ENSDARG00000045898	si:ch211-152c2.3	0.081708047	3.70E-06	-0.750398964	0.005	0.11
306	ENSDARG00000013522	pck1	0.082923747	3.76E-06	0.563220826	0.183	0.088
307	ENSDARG00000087303	cebpd	0.083411557	3.78E-06	-0.476244867	0.272	0.469
308	ENSDARG00000068992	hspa8	0.083597842	3.79E-06	-0.258594425	0.901	0.921
309	ENSDARG00000041155	morf4l1	0.083929784	3.80E-06	-0.302380652	0.052	0.19
310	ENSDARG00000070657	pa2g4b	0.090707919	4.11E-06	-0.287194194	0.047	0.18
311	ENSDARG00000022509	cox4i2	0.090881251	4.12E-06	-0.545804114	0.026	0.145
312	ENSDARG00000006397	laptm4a	0.095245089	4.32E-06	-0.274311953	0.068	0.214
313	ENSDARG00000079745	si:ch211-166a6.5	0.10870597	4.93E-06	-0.293968705	0.01	0.119
314	ENSDARG00000018478	agxtb	0.112008875	5.08E-06	0.808886848	0.225	0.12
315	ENSDARG00000101813	nap1l1	0.126196623	5.72E-06	-0.31064999	0.052	0.183
316	ENSDARG00000003820	nr1d2a	0.133240973	6.04E-06	-0.282587308	0.073	0.222
317	ENSDARG00000074390	tmem176l.4	0.134938765	6.12E-06	-0.478536009	0.005	0.108
318	ENSDARG00000009106	serinc1	0.136380103	6.18E-06	-0.283889949	0.183	0.373
319	ENSDARG00000101914	metrnla	0.14096224	6.39E-06	-0.334136996	0.016	0.125
320	ENSDARG00000063344	fam162a	0.144954839	6.57E-06	-0.252711319	0.016	0.126
321	ENSDARG00000014914	lamp2	0.148782467	6.75E-06	-0.273406237	0.016	0.126
322	ENSDARG00000055504	si:ch211-212k18.7	0.148950179	6.75E-06	-0.329260519	0.021	0.135
323	ENSDARG00000101794	rpl26	0.149333768	6.77E-06	-0.27443158	0.429	0.628
324	ENSDARG00000087636	hmgn6	0.16344317	7.41E-06	-0.289737852	0.267	0.486
325	ENSDARG00000046132	dynlt3	0.16469217	7.47E-06	-0.270403152	0.058	0.193
326	ENSDARG00000008153	serinc5	0.165290252	7.49E-06	-0.421743023	0.005	0.106
327	ENSDARG00000036161	hnrnpa0l	0.166429177	7.55E-06	-0.26856873	0.288	0.514
328	ENSDARG00000003207	mterf3	0.169547775	7.69E-06	0.688795847	0.204	0.109
329	ENSDARG00000102632	ubc	0.170712313	7.74E-06	-0.301035865	0.513	0.706
330	ENSDARG00000071673	ctdspla	0.171135359	7.76E-06	-0.308756738	0.042	0.166
331	ENSDARG00000034293	hif1ab	0.179626711	8.14E-06	-0.277312989	0.021	0.133
332	ENSDARG00000037783	proza	0.20226217	9.17E-06	-0.295919076	0.058	0.191
333	ENSDARG00000044562	cycsb	0.211167118	9.57E-06	-0.276120169	0.12	0.279
334	ENSDARG00000037870	actb2	0.213000227	9.66E-06	-0.525261589	0.864	0.918
335	ENSDARG00000095897	atp5f1e	0.220018607	9.97E-06	-0.269854531	0.277	0.484
336	ENSDARG00000069940	ppap2d	0.222857783	1.01E-05	-0.554438836	0.01	0.112
337	ENSDARG00000053858	crip1	0.225986211	1.02E-05	-0.659007347	0.084	0.224
338	ENSDARG00000100446	si:ch211-286o17.1	0.227574331	1.03E-05	-0.592712886	0.021	0.129
339	ENSDARG00000068507	crybb1	0.228415018	1.04E-05	0.756093379	0.733	0.735
340	ENSDARG00000074378	junba	0.230471483	1.04E-05	-0.397992598	0.047	0.169
341	ENSDARG00000089441	si:ch211-105c13.3	0.235246722	1.07E-05	-0.492925449	0.021	0.128
342	ENSDARG00000076532	si:ch211-222l21.1	0.238859599	1.08E-05	-0.532409411	0.183	0.351
343	ENSDARG00000056075	rca2.1	0.239193449	1.08E-05	-0.294080868	0.005	0.103
344	ENSDARG00000075536	cpne1	0.24480776	1.11E-05	-0.268338673	0.026	0.139
345	ENSDARG00000087324	crygm2d1	0.250164811	1.13E-05	0.732899821	0.691	0.683
346	ENSDARG00000052728	sltm	0.260193657	1.18E-05	-0.265286297	0.058	0.19
347	ENSDARG00000045947	hrc	0.268118671	1.22E-05	-0.421866647	0.026	0.138
348	ENSDARG00000036995	lsm6	0.276599002	1.25E-05	-0.303517652	0.047	0.171
349	ENSDARG00000101680	arl1	0.276811924	1.25E-05	-0.251157473	0.026	0.137
350	ENSDARG00000038559	h1f0	0.2777522	1.26E-05	-0.320810642	0.277	0.468
351	ENSDARG00000079150	si:ch211-276i12.9	0.287620863	1.30E-05	-0.331553846	0.021	0.129
352	ENSDARG00000076838	apom	0.295224709	1.34E-05	0.930158477	0.23	0.13
353	ENSDARG00000036074	cebpa	0.297055365	1.35E-05	-0.397738315	0.026	0.138
354	ENSDARG00000116491	h2afvb	0.307781551	1.40E-05	-0.253626995	0.188	0.369
355	ENSDARG00000042874	phlda2	0.308962762	1.40E-05	-0.435558559	0.01	0.11
356	ENSDARG00000016691	cd9b	0.327415908	1.48E-05	-0.350756137	0.026	0.135
357	ENSDARG00000059906	sdc4	0.330259306	1.50E-05	-0.3548793	0.157	0.322
358	ENSDARG00000008030	myl9b	0.332670119	1.51E-05	-0.504710684	0.021	0.126
359	ENSDARG00000004930	lmo7a	0.338347581	1.53E-05	-0.252913298	0.01	0.107
360	ENSDARG00000007275	si:ch211-251b21.1	0.343502798	1.56E-05	-1.082297002	0.162	0.307
361	ENSDARG00000057437	apodb	0.358342518	1.62E-05	-0.413349313	0.01	0.108
362	ENSDARG00000103720	zgc:162730	0.359154942	1.63E-05	-0.407748904	0.141	0.299
363	ENSDARG00000099510	cnn3a	0.377105803	1.71E-05	-0.261336826	0.021	0.127
364	ENSDARG00000013976	anxa13	0.386880002	1.75E-05	-0.373100939	0.037	0.153
365	ENSDARG00000037012	slc3a2b	0.390966737	1.77E-05	-0.324759667	0.037	0.151
366	ENSDARG00000016793	crybb1l2	0.415958937	1.89E-05	0.665738816	0.618	0.557
367	ENSDARG00000093774	rbp2b	0.420629782	1.91E-05	0.526757974	0.141	0.064
368	ENSDARG00000009544	cldnb	0.436086529	1.98E-05	-0.950124233	0.047	0.161
369	ENSDARG00000005924	serpina10a	0.444297926	2.01E-05	-0.3597319	0.058	0.182
370	ENSDARG00000020133	jdp2b	0.499830075	2.27E-05	-0.304464034	0.021	0.124
371	ENSDARG00000069827	crygm2d11	0.513044894	2.33E-05	0.855701638	0.33	0.225
372	ENSDARG00000099776	glula	0.57703314	2.62E-05	-0.85057522	0.23	0.391
373	ENSDARG00000059323	rpn1	0.582721859	2.64E-05	-0.335387427	0.026	0.13
374	ENSDARG00000078659	tmem176	0.617299204	2.80E-05	-0.562135633	0.037	0.146
375	ENSDARG00000013771	ctss2.2	0.618445749	2.80E-05	-0.340630534	0.01	0.104
376	ENSDARG00000063572	perp	0.655887398	2.97E-05	-0.256404574	0.052	0.17
377	ENSDARG00000012144	emc7	0.658266965	2.98E-05	-0.250927964	0.037	0.147
378	ENSDARG00000102555	si:dkey-33i11.9	0.66325677	3.01E-05	-0.264804709	0.01	0.104
379	ENSDARG00000012946	syap1	0.688169753	3.12E-05	-0.253353512	0.031	0.137
380	ENSDARG00000028517	hbp1	0.69289866	3.14E-05	-0.250811071	0.026	0.131
381	ENSDARG00000093313	ubb	0.706640476	3.20E-05	-0.344532413	0.199	0.369
382	ENSDARG00000039185	nfyba	0.743292397	3.37E-05	-0.304464109	0.021	0.12
383	ENSDARG00000077777	tmsb4x	0.744188474	3.37E-05	-0.404360536	0.754	0.847
384	ENSDARG00000030694	atp6v1e1b	0.759149424	3.44E-05	-0.311189314	0.11	0.256
385	ENSDARG00000009480	pdcl	0.78349743	3.55E-05	-0.279042119	0.042	0.154
386	ENSDARG00000069090	atp6v0d1	0.790462103	3.58E-05	-0.274020964	0.052	0.171
387	ENSDARG00000038306	tsc22d1	0.817094895	3.70E-05	-0.320692953	0.052	0.168
388	ENSDARG00000042823	spcs2	0.832828916	3.78E-05	-0.264068106	0.037	0.144
389	ENSDARG00000057460	crygm2d13	0.8354889	3.79E-05	0.909961778	0.534	0.47
390	ENSDARG00000019438	rnf13	0.875670215	3.97E-05	-0.297405945	0.021	0.12
391	ENSDARG00000074001	crygmxl2	0.87792374	3.98E-05	0.961039071	0.335	0.236
392	ENSDARG00000044902	atp2b2	0.908469757	4.12E-05	-0.259718191	0.058	0.174
393	ENSDARG00000079949	supt16h	0.925237158	4.19E-05	-0.269010952	0.01	0.101
394	ENSDARG00000000212	krt97	1	0.651203389	-0.556366469	0.162	0.155
395	ENSDARG00000000503	stx1b	1	0.000166503	-0.329344362	0.047	0.148
396	ENSDARG00000001889	tuba1a	1	0.07197971	-0.30939768	0.147	0.201
397	ENSDARG00000002271	zfand5b	1	0.038446902	0.253532791	0.162	0.255
398	ENSDARG00000002369	UBB	1	5.22E-05	-0.252187315	0.168	0.327
399	ENSDARG00000003017	ube2al	1	0.495239624	0.386722231	0.099	0.126
400	ENSDARG00000003203	rhcga	1	0.009053963	-1.190403293	0.084	0.148
401	ENSDARG00000003216	anxa2a	1	0.000774287	-0.466808701	0.099	0.198
402	ENSDARG00000003705	prnprs3	1	0.00023682	-0.328300081	0.026	0.112
403	ENSDARG00000004735	hnrnpub	1	0.000210365	-0.30536127	0.026	0.112
404	ENSDARG00000005423	pgam1a	1	0.001746149	-0.278457362	0.052	0.134
405	ENSDARG00000005945	sart1	1	0.209276158	0.25597356	0.084	0.121
406	ENSDARG00000006427	fabp2	1	0.133420426	0.358951527	0.209	0.181
407	ENSDARG00000006588	zgc:111983	1	0.00040449	-0.832788724	0.047	0.134
408	ENSDARG00000006837	mycn	1	6.98E-05	-0.254415244	0.031	0.132
409	ENSDARG00000007024	uox	1	0.046374156	0.371278841	0.136	0.094
410	ENSDARG00000007276	ela3l	1	0.005011787	0.838494143	0.241	0.174
411	ENSDARG00000007576	crybb1l1	1	0.000128057	0.709231448	0.545	0.478
412	ENSDARG00000007697	fabp7a	1	0.347421477	-1.08064519	0.251	0.283
413	ENSDARG00000008494	myl6	1	0.014188018	-0.337370145	0.052	0.111
414	ENSDARG00000008803	marcksb	1	0.000113596	-0.436419933	0.068	0.18
415	ENSDARG00000009018	rhbg	1	0.010451782	-0.292026993	0.052	0.113
416	ENSDARG00000009153	pla2g1b	1	0.000690412	0.559460436	0.105	0.05
417	ENSDARG00000009534	wls	1	0.000117488	-0.321143994	0.037	0.135
418	ENSDARG00000009553	gng3	1	0.009274446	-0.369567691	0.152	0.232
419	ENSDARG00000009950	edf1	1	0.836050982	0.264485498	0.408	0.489
420	ENSDARG00000009978	icn	1	0.739975308	-0.592660736	0.455	0.457
421	ENSDARG00000010008	vim	1	0.000294366	-0.706021848	0.152	0.274
422	ENSDARG00000010266	igf2bp3	1	5.86E-05	-0.26267485	0.052	0.164
423	ENSDARG00000010721	6-Sep	1	4.73E-05	-0.317066011	0.021	0.117
424	ENSDARG00000012684	atp2b1a	1	0.184611815	0.514170694	0.079	0.115
425	ENSDARG00000012944	myhz2	1	0.293290842	-0.399909975	0.293	0.357
426	ENSDARG00000012972	cfl1l	1	0.078458091	-0.332539782	0.272	0.327
427	ENSDARG00000013087	ndrg3a	1	5.76E-05	-0.6678267	0.099	0.226
428	ENSDARG00000013430	bhmt	1	0.005831542	0.615152884	0.471	0.424
429	ENSDARG00000013655	tpd52l2b	1	0.143753382	0.251832093	0.136	0.197
430	ENSDARG00000013856	amy2a	1	0.163415637	0.881552773	0.115	0.09
431	ENSDARG00000014746	rbfox1	1	0.0001361	-0.503224982	0.047	0.147
432	ENSDARG00000014803	cryba1l2	1	0.037599227	0.350850528	0.152	0.107
433	ENSDARG00000015050	calm2b	1	5.44E-05	-0.375679929	0.309	0.49
434	ENSDARG00000015445	lim2.4	1	0.074118583	0.607886086	0.366	0.349
435	ENSDARG00000015551	fth1a	1	0.017460017	0.999094307	0.602	0.687
436	ENSDARG00000015709	hsd17b12a	1	0.000180051	-0.265186443	0.021	0.105
437	ENSDARG00000016319	c9	1	0.000261672	0.503720164	0.12	0.058
438	ENSDARG00000016771	tfa	1	0.150417442	0.64819831	0.152	0.125
439	ENSDARG00000017314	CELA1 (1 of many)	1	0.801248385	0.853353471	0.325	0.362
440	ENSDARG00000017624	krt4	1	0.42539671	-1.02718142	0.618	0.671
441	ENSDARG00000018146	gpx1a	1	0.001905158	0.575212516	0.23	0.162
442	ENSDARG00000018351	hpda	1	0.159331193	0.343100942	0.105	0.079
443	ENSDARG00000018461	zgc:56095	1	0.10012419	0.359310519	0.157	0.126
444	ENSDARG00000019353	sparc	1	0.000308532	-0.43753543	0.215	0.36
445	ENSDARG00000019702	aldocb	1	0.000897437	-0.367798762	0.147	0.262
446	ENSDARG00000019856	atp1a1b	1	7.15E-05	-0.962791787	0.016	0.104
447	ENSDARG00000020007	col1a2	1	0.001371125	-0.267164781	0.058	0.143
448	ENSDARG00000020504	h3f3b.1	1	4.60E-05	-0.259253907	0.262	0.447
449	ENSDARG00000020574	atp2a1	1	0.312116763	0.258640044	0.445	0.432
450	ENSDARG00000020890	tmod4	1	0.201308095	0.286853376	0.147	0.123
451	ENSDARG00000021113	ptmaa	1	0.001103602	-0.266064111	0.513	0.66
452	ENSDARG00000021143	rtn1b	1	0.002217324	-0.26286068	0.126	0.225
453	ENSDARG00000021339	cpa5	1	0.012585288	0.865332855	0.183	0.128
454	ENSDARG00000021811	calm3a	1	0.000945109	-0.297183588	0.325	0.492
455	ENSDARG00000022650	cyp2ad3	1	0.000127837	-0.353226099	0.079	0.197
456	ENSDARG00000023151	ucp1	1	0.002831324	0.667056117	0.257	0.186
457	ENSDARG00000023174	fez1	1	0.000566866	-0.372769653	0.052	0.142
458	ENSDARG00000023820	faxdc2	1	0.19985455	0.305450355	0.162	0.138
459	ENSDARG00000024433	pvalb4	1	0.249030714	-0.315411665	0.34	0.327
460	ENSDARG00000024540	tspan36	1	0.00016611	-0.505500112	0.068	0.177
461	ENSDARG00000024548	cryba4	1	0.000828848	0.714163142	0.712	0.749
462	ENSDARG00000024746	hsp90aa1.2	1	5.87E-05	-0.386027514	0.079	0.205
463	ENSDARG00000025254	s100a10b	1	0.001151792	-0.411615727	0.183	0.295
464	ENSDARG00000025348	igfbp5b	1	8.68E-05	-0.621689893	0.026	0.121
465	ENSDARG00000025350	prdx2	1	0.242046624	0.850878096	0.471	0.58
466	ENSDARG00000025855	camk2n1a	1	0.000233897	-0.367497018	0.052	0.152
467	ENSDARG00000026655	tspo	1	0.385352521	0.574843204	0.22	0.223
468	ENSDARG00000026726	anxa1a	1	0.000224661	-0.785337216	0.225	0.358
469	ENSDARG00000027088	ptgdsb.1	1	0.063263689	-0.734217889	0.272	0.366
470	ENSDARG00000027740	adcyap1b	1	0.010500581	-0.568217318	0.063	0.126
471	ENSDARG00000028618	krt18b	1	5.62E-05	-0.819839258	0.073	0.189
472	ENSDARG00000029230	pnp4b	1	0.036101835	0.363360334	0.115	0.076
473	ENSDARG00000029443	zgc:92242	1	6.49E-05	-0.30197595	0.042	0.15
474	ENSDARG00000029688	hsp70.1	1	0.000136059	-0.387842999	0.11	0.236
475	ENSDARG00000030349	cryba2a	1	0.00340801	0.801065362	0.435	0.393
476	ENSDARG00000031343	rab6bb	1	0.000304229	-0.300937717	0.031	0.118
477	ENSDARG00000031720	clstn1	1	0.000932498	-0.391153106	0.047	0.128
478	ENSDARG00000031929	stard14	1	0.000544513	-0.481312064	0.026	0.103
479	ENSDARG00000032405	ckap4	1	6.97E-05	-0.316538515	0.021	0.115
480	ENSDARG00000032614	msi2b	1	0.003053269	-0.321603175	0.042	0.11
481	ENSDARG00000033009	h3f3c	1	6.49E-05	-0.287668832	0.335	0.53
482	ENSDARG00000033285	gsto2	1	9.68E-05	-0.366643373	0.031	0.126
483	ENSDARG00000033655	stmn1b	1	0.021477597	-0.342688105	0.34	0.433
484	ENSDARG00000033832	ampd1	1	0.544942556	0.278765373	0.141	0.168
485	ENSDARG00000034187	calm1b	1	0.000816246	-0.285782355	0.079	0.18
486	ENSDARG00000034677	scel	1	0.000255191	-0.474434979	0.021	0.103
487	ENSDARG00000035458	atp2a1l	1	0.677472557	0.286053356	0.246	0.269
488	ENSDARG00000035549	uprt	1	7.93E-05	-0.275838468	0.021	0.112
489	ENSDARG00000035715	marcksl1b	1	0.000342095	-0.445973546	0.45	0.578
490	ENSDARG00000035810	rgcc	1	0.002235112	-0.290545964	0.11	0.209
491	ENSDARG00000035882	rida	1	0.022625919	0.440021344	0.11	0.07
492	ENSDARG00000036036	mdka	1	0.000181541	-0.946881467	0.084	0.193
493	ENSDARG00000036140	crybgx	1	0.010975556	1.074372909	0.147	0.098
494	ENSDARG00000036427	slc3a2a	1	0.000708738	-0.568336261	0.026	0.101
495	ENSDARG00000036577	atp6v0cb	1	0.000507219	-0.37668866	0.147	0.265
496	ENSDARG00000036832	cyt1l	1	0.034450407	-1.220586593	0.246	0.32
497	ENSDARG00000036967	smox	1	0.000104657	-0.252415335	0.052	0.16
498	ENSDARG00000037116	cxcl12a	1	0.028827444	-0.554927767	0.058	0.108
499	ENSDARG00000037191	ttr	1	0.110767973	0.56227489	0.126	0.096
500	ENSDARG00000037281	fgg	1	0.014767161	0.506242072	0.11	0.067
501	ENSDARG00000037402	lim2.3	1	0.000855263	0.482740307	0.209	0.129
502	ENSDARG00000038439	fabp10a	1	0.004018894	0.608609985	0.613	0.607
503	ENSDARG00000038574	scg2b	1	0.003786448	-0.489207005	0.037	0.102
504	ENSDARG00000039007	eno3	1	0.084752314	0.286057887	0.251	0.362
505	ENSDARG00000039034	marcksl1a	1	0.000131902	-0.256914768	0.188	0.346
506	ENSDARG00000039346	ndufa5	1	0.309393857	0.286690935	0.215	0.282
507	ENSDARG00000039730	zgc:112160	1	0.298701457	0.767347074	0.178	0.163
508	ENSDARG00000040295	apoeb	1	0.010900726	-0.40552219	0.094	0.17
509	ENSDARG00000040298	apoa4b.1	1	0.051492323	0.605071834	0.131	0.093
510	ENSDARG00000040971	zgc:92606	1	0.960840344	0.316511256	0.304	0.368
511	ENSDARG00000041051	mid1ip1a	1	0.003425012	-0.863838709	0.073	0.145
512	ENSDARG00000041394	dnajb1b	1	5.55E-05	-0.29761021	0.037	0.142
513	ENSDARG00000041569	ces2	1	0.001704092	0.891440188	0.183	0.116
514	ENSDARG00000041607	eif4ebp3l	1	0.000363334	-0.305663006	0.23	0.382
515	ENSDARG00000041839	tsc22d2	1	0.790157916	0.293824738	0.089	0.101
516	ENSDARG00000041864	capn3a	1	0.003846699	0.388157542	0.131	0.076
517	ENSDARG00000042010	pklr	1	0.067524702	0.478019435	0.126	0.089
518	ENSDARG00000042428	gstt1a	1	0.295800429	0.358682106	0.136	0.118
519	ENSDARG00000042644	sod2	1	0.155918454	0.275002255	0.105	0.153
520	ENSDARG00000042690	s1pr1	1	0.000278772	-0.660583054	0.021	0.101
521	ENSDARG00000042933	bloc1s6	1	0.415639425	0.342711811	0.257	0.339
522	ENSDARG00000042948	dnajc5aa	1	7.07E-05	-0.423248513	0.026	0.123
523	ENSDARG00000042993	prss1	1	0.385209544	0.877195945	0.366	0.393
524	ENSDARG00000043128	cldne	1	0.00093243	-0.291557095	0.031	0.108
525	ENSDARG00000043257	ckbb	1	7.95E-05	-0.445688284	0.325	0.487
526	ENSDARG00000043457	gapdh	1	0.000108064	0.435096178	0.581	0.491
527	ENSDARG00000045442	cpb1	1	0.052580655	0.794573207	0.115	0.08
528	ENSDARG00000045513	taf3	1	0.000460295	-0.258246486	0.026	0.105
529	ENSDARG00000045835	si:dkey-14d8.6	1	0.014062207	0.886970851	0.168	0.116
530	ENSDARG00000046030	zgc:110339	1	0.004615049	-0.255140315	0.099	0.188
531	ENSDARG00000052099	agxta	1	0.009582012	0.522835096	0.11	0.065
532	ENSDARG00000052578	c6ast4	1	0.032267029	0.97208844	0.131	0.09
533	ENSDARG00000052712	suclg1	1	0.126786708	0.27672051	0.199	0.276
534	ENSDARG00000053370	eif3jb	1	0.017449625	0.310607392	0.089	0.163
535	ENSDARG00000053684	aldob	1	0.916313244	0.434332277	0.702	0.737
536	ENSDARG00000053862	crygmx	1	5.52E-05	0.561527378	0.702	0.692
537	ENSDARG00000053875	cryba1b	1	0.000175218	0.774532205	0.644	0.649
538	ENSDARG00000053973	fetub	1	0.016925926	0.696265243	0.298	0.244
539	ENSDARG00000054058	h1fx	1	0.003944271	-0.354645695	0.262	0.39
540	ENSDARG00000054191	pgk1	1	0.796627907	0.326269901	0.173	0.182
541	ENSDARG00000054442	cbx1b	1	0.001775858	-0.292145387	0.063	0.148
542	ENSDARG00000054616	cldni	1	0.010724686	-0.25802735	0.047	0.105
543	ENSDARG00000054911	tmsb	1	0.000100255	-0.443933075	0.047	0.151
544	ENSDARG00000055455	gpm6aa	1	6.02E-05	-0.398970725	0.241	0.398
545	ENSDARG00000055514	icn2	1	0.00927749	-1.345682178	0.162	0.236
546	ENSDARG00000055723	hsp70l	1	0.000313869	-0.318122169	0.178	0.316
547	ENSDARG00000055874	cpe	1	0.000214143	-0.407043229	0.047	0.146
548	ENSDARG00000056498	crp2	1	0.028415468	0.739081598	0.157	0.112
549	ENSDARG00000056744	ela2	1	0.743682624	0.756647056	0.183	0.211
550	ENSDARG00000056765	ela2l	1	0.58300013	0.871506834	0.241	0.248
551	ENSDARG00000056874	lygl1	1	0.000113614	-0.328208031	0.021	0.108
552	ENSDARG00000057913	syt11a	1	0.000186174	-0.370112796	0.079	0.189
553	ENSDARG00000058117	snap25b	1	0.001457227	-0.369915575	0.084	0.177
554	ENSDARG00000059054	pdk2b	1	0.056583791	0.274222958	0.11	0.177
555	ENSDARG00000059057	atpv0e2	1	0.001585833	-0.26944705	0.12	0.224
556	ENSDARG00000060350	apoda.2	1	0.029312528	0.888223746	0.225	0.178
557	ENSDARG00000060457	pmp22b	1	0.000337414	-0.27407403	0.068	0.17
558	ENSDARG00000061226	timp2a	1	0.00014489	-0.256408994	0.021	0.109
559	ENSDARG00000061647	nrxn1a	1	0.014115843	-0.271438511	0.047	0.103
560	ENSDARG00000068478	gpx4a	1	0.08157069	0.519960782	0.272	0.246
561	ENSDARG00000068680	ctrl	1	0.063137256	0.732037603	0.188	0.148
562	ENSDARG00000068745	map4l	1	0.001513293	-0.277160652	0.037	0.112
563	ENSDARG00000068974	lim2.1	1	0.035769651	0.419467916	0.147	0.102
564	ENSDARG00000069476	spint2	1	1.00E-04	-0.335357424	0.016	0.103
565	ENSDARG00000069630	tat	1	0.894246968	0.4775327	0.115	0.126
566	ENSDARG00000069792	crygm2d5	1	0.002074178	1.060881416	0.147	0.087
567	ENSDARG00000069817	crygm2d8	1	0.005241627	0.997212748	0.173	0.114
568	ENSDARG00000069826	crygm2d15	1	0.001091722	1.012240366	0.152	0.088
569	ENSDARG00000070844	gamt	1	0.02033264	0.455292681	0.403	0.365
570	ENSDARG00000070959	si:ch211-288g17.3	1	0.000270672	-0.392649664	0.11	0.225
571	ENSDARG00000071026	mllt11	1	0.000259285	-0.298862005	0.073	0.182
572	ENSDARG00000071626	ptgdsb.2	1	0.007984372	-0.829832005	0.11	0.188
573	ENSDARG00000071658	ywhag2	1	0.005419194	-0.315731631	0.115	0.201
574	ENSDARG00000073742	prss59.2	1	0.001885656	0.9267333	0.455	0.407
575	ENSDARG00000073750	crygm2d18	1	0.023913933	0.984150005	0.22	0.169
576	ENSDARG00000076386	epdl1	1	0.004904624	-0.346135713	0.094	0.174
577	ENSDARG00000076572	crygm2d7	1	0.003545133	0.843709676	0.356	0.291
578	ENSDARG00000076790	crygm2d16	1	0.000870652	0.866382356	0.45	0.399
579	ENSDARG00000078308	spry2	1	0.000211701	-0.367836443	0.026	0.112
580	ENSDARG00000078748	si:ch211-137a8.4	1	0.000495715	-0.266277622	0.073	0.177
581	ENSDARG00000079274	prss59.1	1	0.06262806	0.867156538	0.288	0.257
582	ENSDARG00000079497	tcima	1	8.02E-05	-0.333366559	0.016	0.105
583	ENSDARG00000086658	crygm2d21	1	0.000128793	0.82094082	0.492	0.409
584	ENSDARG00000087164	crygm2d4	1	0.04283038	0.82415851	0.293	0.254
585	ENSDARG00000087301	crygm2d14	1	0.004807634	0.988318638	0.157	0.1
586	ENSDARG00000087402	tpm1	1	0.015404365	-0.287268268	0.079	0.144
587	ENSDARG00000087697	lpl	1	0.000539794	-0.633957107	0.073	0.168
588	ENSDARG00000089310	gc	1	0.000471581	0.746546434	0.136	0.071
589	ENSDARG00000089413	mbpb	1	0.000219069	-0.315226124	0.037	0.131
590	ENSDARG00000089936	selenow2b	1	8.26E-05	-0.30187345	0.016	0.105
591	ENSDARG00000090286	serpina1	1	0.09954308	0.719404209	0.173	0.139
592	ENSDARG00000090428	ctrb1	1	0.194897029	0.835549926	0.393	0.409
593	ENSDARG00000090722	leg1.1	1	0.187743141	0.451539964	0.157	0.131
594	ENSDARG00000090850	serpina1l	1	0.013722657	0.706336195	0.204	0.151
595	ENSDARG00000091148	crygm2d20	1	0.00091577	1.122047972	0.215	0.142
596	ENSDARG00000091234	si:ch73-335l21.4	1	0.000371701	-0.298632311	0.031	0.118
597	ENSDARG00000091996	tcnbb	1	0.025697843	-1.053219906	0.089	0.144
598	ENSDARG00000092170	apoc1	1	0.037632575	0.426515021	0.241	0.193
599	ENSDARG00000092362	hsp70.2	1	0.000283793	-0.26417895	0.236	0.382
600	ENSDARG00000092947	cyt1	1	0.414147595	-1.099239169	0.764	0.786
601	ENSDARG00000092970	tmsb2	1	0.001685435	-0.280747159	0.052	0.132
602	ENSDARG00000093303	ifitm1	1	0.021154693	-1.023762589	0.073	0.129
603	ENSDARG00000093584	zgc:193505	1	0.016134918	-0.829777599	0.089	0.147
604	ENSDARG00000093844	zgc:136461	1	0.321716667	0.734090509	0.152	0.136
605	ENSDARG00000094041	krt17	1	0.006910162	-1.503043336	0.157	0.242
606	ENSDARG00000094310	si:ch211-255g12.6	1	0.001394083	0.801588657	0.518	0.477
607	ENSDARG00000095863	afp4	1	0.069496286	0.408757117	0.131	0.096
608	ENSDARG00000096829	blvrb	1	0.000220713	0.776592937	0.199	0.121
609	ENSDARG00000097157	si:ch211-207n23.2	1	7.35E-05	-0.595158543	0.016	0.104
610	ENSDARG00000098591	tubb2b	1	0.000496969	-0.287421152	0.178	0.311
611	ENSDARG00000098753	elmo1	1	0.000655495	-0.28629853	0.026	0.104
612	ENSDARG00000099200	zgc:123103	1	0.00310987	0.779643351	0.204	0.138
613	ENSDARG00000099351	igfbp1a	1	0.026399252	0.577598476	0.12	0.079
614	ENSDARG00000099744	gap43	1	0.001190727	-0.372684385	0.042	0.121
615	ENSDARG00000099860	pkmb	1	0.398272224	0.283977883	0.105	0.091
616	ENSDARG00000100406	zgc:112265	1	0.016084895	0.460824995	0.105	0.062
617	ENSDARG00000100582	si:ch211-195b11.3	1	0.131078517	-0.748497035	0.168	0.204
618	ENSDARG00000100825	calm3a	1	0.003012995	-0.3352805	0.089	0.177
619	ENSDARG00000101009	cited4b	1	0.001300084	-0.302664526	0.047	0.127
620	ENSDARG00000101631	etfa	1	0.361930837	0.361283874	0.157	0.204
621	ENSDARG00000101766	ptmab	1	7.78E-05	-0.424955897	0.539	0.701
622	ENSDARG00000102129	crygn1	1	0.006841411	0.332340317	0.178	0.117
623	ENSDARG00000102415	scinla	1	0.275730457	0.264958947	0.11	0.091
624	ENSDARG00000102453	slc1a2b	1	0.000677519	-1.119400045	0.031	0.108
625	ENSDARG00000102558	pde6ha	1	0.320596401	0.444868214	0.23	0.216
626	ENSDARG00000103199	si:dkey-247k7.2	1	0.027187153	-0.652543144	0.079	0.13
627	ENSDARG00000103687	sycn.2	1	0.05819728	0.667364556	0.115	0.08
628	ENSDARG00000104181	tmsb1	1	0.000959061	-0.382294886	0.251	0.388
629	ENSDARG00000104359	anxa1c	1	0.000950609	-0.838668538	0.058	0.141
630	ENSDARG00000104945	sncb	1	0.043863229	-0.299813286	0.141	0.202
631	ENSDARG00000105154	creg1	1	0.000874077	1.012950656	0.325	0.265
632	ENSDARG00000109337	nanos1	1	0.000214129	-0.313899925	0.042	0.139
633	ENSDARG00000109861	BX545855.1	1	6.39E-05	0.8590707	0.665	0.661
634	ENSDARG00000111240	dhrs13a.2	1	8.49E-05	-0.993807621	0.021	0.109
635	ENSDARG00000115701	crygm2d9	1	0.126508685	0.825705572	0.131	0.101
636	ENSDARG00000116164	crygm2d8	1	0.001832229	0.902076788	0.476	0.431
637	ENSDARG00000116617	spaca4l	1	0.001004837	-0.319342442	0.058	0.145
