# Supplementary material for: Cell-type-specific responses to the microbiota across all tissues of the larval zebrafish
Source: Cell Rep. Author manuscript; Available in PMC 2023 Oct 23. (PMC10423310; doi:10.1016/j.celrep.2023.112095)
Supplement: MMC23 [file NIHMS1880944-supplement-MMC23.zip › DataS17/Figure6_PanelF_subcluster_GeneLists/subcluster2.tsv]

	gene	gene_NAME	p_val_adj	p_val	avg_logFC	pct.1	pct.2
1	ENSDARG00000016968	tmem214	9.20E-186	4.17E-190	1.40440417	0.514	0.059
2	ENSDARG00000045886	slc38a2	2.06E-130	9.34E-135	1.136660426	0.28	0.02
3	ENSDARG00000099652	xpot	9.13E-119	4.14E-123	1.018713738	0.293	0.026
4	ENSDARG00000015349	mfge8a	3.93E-22	1.78E-26	0.988049302	0.212	0.059
5	ENSDARG00000006008	dct	9.79E-17	4.44E-21	1.464862441	0.103	0.02
6	ENSDARG00000041799	cx43	7.45E-16	3.38E-20	0.994852409	0.227	0.079
7	ENSDARG00000099563	inpp5ka	8.54E-16	3.87E-20	0.976954204	0.134	0.033
8	ENSDARG00000045808	rlbp1b	2.56E-11	1.16E-15	1.613117187	0.103	0.025
9	ENSDARG00000003705	prnprs3	9.58E-11	4.35E-15	0.47980967	0.24	0.1
10	ENSDARG00000091298	pmela	3.89E-10	1.76E-14	1.433460417	0.103	0.027
11	ENSDARG00000018534	slc6a9	4.13E-10	1.87E-14	0.286093855	0.128	0.038
12	ENSDARG00000098724	rgrb	2.26E-09	1.02E-13	2.200264664	0.143	0.049
13	ENSDARG00000019881	bsg	1.19E-08	5.39E-13	0.412259478	0.667	0.511
14	ENSDARG00000087697	lpl	2.25E-07	1.02E-11	0.668031572	0.296	0.156
15	ENSDARG00000071224	si:ch211-133n4.4	9.60E-07	4.35E-11	0.356865802	0.287	0.15
16	ENSDARG00000054578	arl6ip1	1.14E-06	5.17E-11	0.677267725	0.523	0.384
17	ENSDARG00000043716	cldn5a	1.32E-06	5.98E-11	0.312134238	0.115	0.039
18	ENSDARG00000036080	cd81a	1.35E-06	6.14E-11	0.561342154	0.586	0.416
19	ENSDARG00000037783	proza	3.62E-06	1.64E-10	0.428177967	0.315	0.177
20	ENSDARG00000022509	cox4i2	5.02E-06	2.28E-10	0.43287438	0.255	0.133
21	ENSDARG00000098108	dusp2	6.62E-06	3.00E-10	0.454455079	0.134	0.052
22	ENSDARG00000069940	ppap2d	7.25E-06	3.28E-10	0.437333071	0.212	0.102
23	ENSDARG00000027249	btg1	1.11E-05	5.01E-10	0.359152416	0.692	0.564
24	ENSDARG00000056151	tyrp1b	1.41E-05	6.37E-10	1.403262323	0.115	0.042
25	ENSDARG00000099776	glula	2.19E-05	9.93E-10	0.658534495	0.523	0.376
26	ENSDARG00000042690	s1pr1	2.19E-05	9.95E-10	0.550173615	0.196	0.092
27	ENSDARG00000004296	ambp	3.73E-05	1.69E-09	0.389320361	0.112	0.04
28	ENSDARG00000102340	ptn	5.58E-05	2.53E-09	0.557394402	0.143	0.059
29	ENSDARG00000035868	spire1a	7.77E-05	3.52E-09	0.340523927	0.109	0.04
30	ENSDARG00000034718	tfpia	0.000161067	7.30E-09	0.38539994	0.115	0.044
31	ENSDARG00000057698	ctsd	0.000299153	1.36E-08	1.09704971	0.48	0.37
32	ENSDARG00000101481	rbp5	0.000300574	1.36E-08	1.081416879	0.146	0.066
33	ENSDARG00000091579	si:ch211-66e2.5	0.000312937	1.42E-08	0.458902854	0.128	0.052
34	ENSDARG00000053262	atp1b4	0.000475578	2.16E-08	0.592856372	0.143	0.063
35	ENSDARG00000079391	mrpl42	0.000559418	2.54E-08	-0.254875687	0.056	0.183
36	ENSDARG00000034187	calm1b	0.00059031	2.68E-08	0.390417477	0.29	0.169
37	ENSDARG00000007275	si:ch211-251b21.1	0.000648431	2.94E-08	0.665743407	0.417	0.294
38	ENSDARG00000102051	mtbl	0.000712306	3.23E-08	0.438858755	0.181	0.09
39	ENSDARG00000013968	psap	0.000744066	3.37E-08	0.542223729	0.433	0.332
40	ENSDARG00000045947	hrc	0.000757863	3.44E-08	-0.458309245	0.031	0.141
41	ENSDARG00000100562	CABZ01080702.1	0.000991853	4.50E-08	0.343596143	0.283	0.166
42	ENSDARG00000090982	slc44a1b	0.001072863	4.86E-08	0.260592552	0.109	0.043
43	ENSDARG00000002791	atp1a1a.1	0.001132536	5.13E-08	0.548880447	0.324	0.22
44	ENSDARG00000025147	cd63	0.002708846	1.23E-07	0.618834528	0.495	0.395
45	ENSDARG00000008735	atp6ap2	0.003051365	1.38E-07	0.326411138	0.405	0.279
46	ENSDARG00000027065	slc38a3a	0.005741908	2.60E-07	0.326422991	0.112	0.047
47	ENSDARG00000016623	si:ch211-195b13.1	0.007464814	3.38E-07	0.583020697	0.156	0.077
48	ENSDARG00000019856	atp1a1b	0.008424279	3.82E-07	0.717541517	0.181	0.096
49	ENSDARG00000086471	pkig	0.009260086	4.20E-07	0.279174547	0.159	0.079
50	ENSDARG00000007098	itm2ba	0.009957556	4.51E-07	0.368166825	0.474	0.358
51	ENSDARG00000019702	aldocb	0.014180929	6.43E-07	0.459292797	0.374	0.25
52	ENSDARG00000031044	lipg	0.018518847	8.40E-07	0.546341074	0.106	0.047
53	ENSDARG00000102453	slc1a2b	0.03767353	1.71E-06	0.792371461	0.181	0.1
54	ENSDARG00000071403	oaz1a	0.038940341	1.77E-06	0.276782198	0.586	0.481
55	ENSDARG00000068457	tnnt3b	0.040368806	1.83E-06	-0.662383103	0.679	0.763
56	ENSDARG00000020708	mdkb	0.0473371	2.15E-06	0.511882688	0.452	0.341
57	ENSDARG00000039647	slc6a1b	0.05099912	2.31E-06	0.697726491	0.162	0.086
58	ENSDARG00000017441	mylz3	0.053124005	2.41E-06	-0.660009528	0.866	0.904
59	ENSDARG00000030694	atp6v1e1b	0.057456829	2.60E-06	0.254931239	0.358	0.243
60	ENSDARG00000016153	dag1	0.05900794	2.68E-06	0.314835585	0.178	0.099
61	ENSDARG00000031427	calm2a	0.075016544	3.40E-06	0.325726207	0.421	0.306
62	ENSDARG00000104458	rnasekb	0.076070017	3.45E-06	0.297645476	0.386	0.269
63	ENSDARG00000111240	dhrs13a.2	0.077893898	3.53E-06	-0.541574303	0.028	0.11
64	ENSDARG00000061140	colec12	0.088549414	4.01E-06	0.274925356	0.109	0.05
65	ENSDARG00000043257	ckbb	0.102817209	4.66E-06	0.314705472	0.586	0.475
66	ENSDARG00000025788	chp2	0.117743642	5.34E-06	0.295862286	0.112	0.053
67	ENSDARG00000059057	atpv0e2	0.119621463	5.42E-06	0.373769465	0.324	0.213
68	ENSDARG00000001975	hsd11b2	0.132954337	6.03E-06	0.564947194	0.112	0.054
69	ENSDARG00000098224	tmem56b	0.149448901	6.78E-06	0.599496587	0.115	0.058
70	ENSDARG00000053468	adam10a	0.154545602	7.01E-06	0.302046267	0.196	0.118
71	ENSDARG00000036036	mdka	0.154939332	7.02E-06	0.431582464	0.283	0.183
72	ENSDARG00000010946	cbsb	0.171172245	7.76E-06	0.372665692	0.212	0.133
73	ENSDARG00000094730	acbd7	0.172833757	7.84E-06	0.335138065	0.143	0.075
74	ENSDARG00000033364	mgst3b	0.209845398	9.51E-06	0.410637299	0.452	0.363
75	ENSDARG00000090552	si:dkey-7j14.6	0.234452462	1.06E-05	0.416891303	0.283	0.198
76	ENSDARG00000027595	selenot1b	0.302181361	1.37E-05	0.343203014	0.15	0.082
77	ENSDARG00000015887	b2ml	0.35075271	1.59E-05	0.294383693	0.439	0.337
78	ENSDARG00000057437	apodb	0.363644816	1.65E-05	-0.271910139	0.031	0.109
79	ENSDARG00000015050	calm2b	0.367255798	1.66E-05	0.390205322	0.558	0.478
80	ENSDARG00000057676	golga7	0.404585422	1.83E-05	0.270412061	0.312	0.221
81	ENSDARG00000012747	rer1	0.423054364	1.92E-05	0.353531911	0.199	0.125
82	ENSDARG00000071626	ptgdsb.2	0.449029249	2.04E-05	0.763632931	0.268	0.18
83	ENSDARG00000074390	tmem176l.4	0.526511412	2.39E-05	-0.328141058	0.034	0.108
84	ENSDARG00000036577	atp6v0cb	0.543770261	2.47E-05	0.327753242	0.364	0.254
85	ENSDARG00000009106	serinc1	0.547940732	2.48E-05	0.368598442	0.449	0.36
86	ENSDARG00000040162	zgc:165461	0.601282609	2.73E-05	0.657094831	0.118	0.06
87	ENSDARG00000100170	pam	0.735612134	3.33E-05	0.285470294	0.134	0.072
88	ENSDARG00000092947	cyt1	0.74267338	3.37E-05	-1.344475687	0.766	0.787
89	ENSDARG00000063095	ctsf	0.761422934	3.45E-05	0.463284109	0.352	0.276
90	ENSDARG00000006397	laptm4a	0.790683673	3.58E-05	0.30687649	0.29	0.204
91	ENSDARG00000076386	epdl1	0.864407756	3.92E-05	-0.322981986	0.087	0.177
92	ENSDARG00000097157	si:ch211-207n23.2	0.911926149	4.13E-05	-0.483580687	0.034	0.105
93	ENSDARG00000000212	krt97	1	0.533522437	-0.680064324	0.146	0.156
94	ENSDARG00000000503	stx1b	1	0.000266814	0.328093846	0.212	0.14
95	ENSDARG00000000563	ttn.1	1	0.880300777	-0.350626787	0.24	0.227
96	ENSDARG00000002193	rho	1	0.193075797	0.605672954	0.371	0.333
97	ENSDARG00000002589	mylpfb	1	0.005388492	-0.442803326	0.458	0.519
98	ENSDARG00000002768	pvalb2	1	9.99E-05	-0.645639442	1	0.999
99	ENSDARG00000003081	mybphb	1	0.066330907	-0.308379923	0.097	0.129
100	ENSDARG00000003203	rhcga	1	0.004600376	-0.924254322	0.097	0.148
101	ENSDARG00000003681	eif5	1	0.000407617	0.307341104	0.346	0.276
102	ENSDARG00000004060	bhlhe40	1	0.000291193	0.307009462	0.374	0.302
103	ENSDARG00000004297	irf2bpl	1	0.000265193	0.25256426	0.181	0.114
104	ENSDARG00000005423	pgam1a	1	0.244011177	0.364219086	0.15	0.13
105	ENSDARG00000005451	gdi2	1	9.93E-05	0.308129455	0.327	0.253
106	ENSDARG00000005673	f3b	1	0.002589351	0.282216844	0.103	0.062
107	ENSDARG00000005924	serpina10a	1	0.000299343	0.281945976	0.249	0.173
108	ENSDARG00000006260	tuba8l4	1	0.0011217	0.276089003	0.439	0.37
109	ENSDARG00000006497	rtn1a	1	0.000497094	0.30513428	0.43	0.344
110	ENSDARG00000006514	her6	1	0.008914429	0.285342794	0.106	0.068
111	ENSDARG00000006588	zgc:111983	1	0.00019488	-0.769749835	0.065	0.135
112	ENSDARG00000007576	crybb1l1	1	0.270143011	-0.340574358	0.47	0.482
113	ENSDARG00000007697	fabp7a	1	0.000259448	0.596182209	0.368	0.277
114	ENSDARG00000007795	cst3	1	5.55E-05	0.524101291	0.131	0.074
115	ENSDARG00000007836	ctsla	1	0.000111262	0.345683265	0.573	0.482
116	ENSDARG00000008407	tspan7b	1	0.000182822	0.301105986	0.265	0.183
117	ENSDARG00000008867	rap1b	1	0.036932926	0.254112103	0.171	0.138
118	ENSDARG00000009018	rhbg	1	8.51E-05	-0.364692768	0.044	0.115
119	ENSDARG00000009280	smyd1a	1	0.00026729	-0.351695571	0.059	0.128
120	ENSDARG00000009544	cldnb	1	0.000802125	-0.452712912	0.093	0.161
121	ENSDARG00000009771	ppme1	1	0.004054679	0.282207801	0.156	0.108
122	ENSDARG00000009978	icn	1	0.002726094	-0.316250299	0.411	0.46
123	ENSDARG00000010553	mmgt1	1	0.100885469	0.278642574	0.181	0.156
124	ENSDARG00000012144	emc7	1	0.000560506	0.261802653	0.202	0.139
125	ENSDARG00000012248	rgma	1	0.000285831	0.376704002	0.106	0.058
126	ENSDARG00000012656	atf6	1	0.000198067	0.254311445	0.112	0.061
127	ENSDARG00000012972	cfl1l	1	0.042575942	-0.340632726	0.29	0.328
128	ENSDARG00000012987	gpia	1	0.002190737	0.250191348	0.221	0.161
129	ENSDARG00000013087	ndrg3a	1	0.002196605	0.635385972	0.274	0.218
130	ENSDARG00000013144	atp1b1a	1	0.011329782	0.505333208	0.421	0.391
131	ENSDARG00000013755	actn3a	1	0.001484366	-0.44054043	0.109	0.175
132	ENSDARG00000013963	mipb	1	0.740279925	-0.333033659	0.143	0.147
133	ENSDARG00000014053	olfm1b	1	0.004423282	0.251712003	0.202	0.148
134	ENSDARG00000014171	bloc1s1	1	0.003541492	0.294960084	0.171	0.124
135	ENSDARG00000014196	myl1	1	0.149362496	-0.346432991	0.377	0.401
136	ENSDARG00000014571	ctnnb1	1	0.009694739	0.253045844	0.299	0.243
137	ENSDARG00000015164	mknk2b	1	0.000179914	0.284948897	0.455	0.381
138	ENSDARG00000015445	lim2.4	1	0.172743138	-0.325969179	0.318	0.352
139	ENSDARG00000015551	fth1a	1	0.803302121	-0.26321219	0.682	0.684
140	ENSDARG00000015575	cyp3c1	1	0.006266692	0.292720093	0.218	0.167
141	ENSDARG00000015757	tmem50a	1	0.067836046	0.27219319	0.265	0.238
142	ENSDARG00000016598	ckmt1	1	0.000110347	0.269673936	0.137	0.076
143	ENSDARG00000016793	crybb1l2	1	0.070852602	-0.321511186	0.517	0.562
144	ENSDARG00000017624	krt4	1	0.000502758	-1.193461082	0.639	0.671
145	ENSDARG00000017740	sec63	1	0.000738567	0.279462642	0.128	0.078
146	ENSDARG00000018174	gnai2a	1	0.001205424	0.271421922	0.181	0.124
147	ENSDARG00000018478	agxtb	1	0.37130917	-0.394643376	0.109	0.125
148	ENSDARG00000018562	cope	1	0.024116121	0.295902273	0.246	0.208
149	ENSDARG00000019302	mid1ip1b	1	0.000321778	-0.267825713	0.075	0.15
150	ENSDARG00000019353	sparc	1	0.000935148	0.36454515	0.427	0.351
151	ENSDARG00000020298	btg2	1	0.318641214	0.293219419	0.265	0.255
152	ENSDARG00000020574	atp2a1	1	0.014951565	-0.493362967	0.38	0.436
153	ENSDARG00000020609	snap25a	1	0.069691274	0.258330509	0.231	0.193
154	ENSDARG00000020890	tmod4	1	0.004322264	-0.333028321	0.075	0.127
155	ENSDARG00000021811	calm3a	1	0.00094747	0.447272643	0.523	0.484
156	ENSDARG00000021924	hsp70.3	1	0.84374792	0.470543723	0.287	0.297
157	ENSDARG00000022176	IGLON5	1	0.017448465	0.271366493	0.14	0.101
158	ENSDARG00000022303	higd1a	1	0.000816602	0.301436234	0.349	0.276
159	ENSDARG00000022650	cyp2ad3	1	0.000195501	0.335052682	0.271	0.187
160	ENSDARG00000023151	ucp1	1	0.081766474	-0.360869676	0.15	0.191
161	ENSDARG00000023323	ywhaqb	1	4.94E-05	0.302817725	0.34	0.25
162	ENSDARG00000024433	pvalb4	1	0.793391879	-0.823687547	0.34	0.327
163	ENSDARG00000024540	tspan36	1	0.012034321	0.810909491	0.209	0.17
164	ENSDARG00000024548	cryba4	1	0.123249783	-0.264103479	0.732	0.748
165	ENSDARG00000024746	hsp90aa1.2	1	0.017282156	0.496844748	0.243	0.198
166	ENSDARG00000025338	hagh	1	0.010193546	0.314691261	0.171	0.131
167	ENSDARG00000025348	igfbp5b	1	0.824719388	0.586196471	0.118	0.118
168	ENSDARG00000026369	dbi	1	0.00256551	0.282026258	0.287	0.228
169	ENSDARG00000026726	anxa1a	1	0.000110946	-0.739975876	0.274	0.358
170	ENSDARG00000027088	ptgdsb.1	1	0.000240087	0.661626203	0.439	0.357
171	ENSDARG00000027355	slc25a4	1	7.06E-05	-0.473858802	0.075	0.153
172	ENSDARG00000027740	adcyap1b	1	0.502864034	0.527361008	0.134	0.124
173	ENSDARG00000027744	gadd45ba	1	0.009631306	0.256052366	0.308	0.259
174	ENSDARG00000028213	ttn.2	1	0.208460711	-0.465684449	0.199	0.217
175	ENSDARG00000029069	tnni2a.4	1	0.012797287	-0.71771205	0.854	0.839
176	ENSDARG00000029688	hsp70.1	1	0.507826496	0.365859428	0.24	0.23
177	ENSDARG00000029995	tnni2b.2	1	0.337157037	-0.445529457	0.112	0.129
178	ENSDARG00000030349	cryba2a	1	0.030978915	-0.372008887	0.343	0.398
179	ENSDARG00000030411	crygn2	1	0.191490774	-0.324639787	0.673	0.689
180	ENSDARG00000031681	atp6v0b	1	0.001392996	0.274727258	0.196	0.137
181	ENSDARG00000031929	stard14	1	0.000210559	-0.429805003	0.04	0.104
182	ENSDARG00000032405	ckap4	1	0.000443874	-0.29764796	0.053	0.115
183	ENSDARG00000032614	msi2b	1	0.000476137	0.257374555	0.165	0.104
184	ENSDARG00000032630	neb	1	0.013752384	-0.308884021	0.065	0.109
185	ENSDARG00000032929	cryba1l1	1	0.068804492	-0.341782381	0.676	0.703
186	ENSDARG00000033683	tpma	1	0.000440386	-0.577867776	0.838	0.863
187	ENSDARG00000033832	ampd1	1	0.033268739	-0.400972771	0.131	0.169
188	ENSDARG00000034293	hif1ab	1	0.027292299	0.260340977	0.162	0.127
189	ENSDARG00000035327	ckma	1	0.010770732	-0.541509323	0.748	0.746
190	ENSDARG00000035458	atp2a1l	1	0.206598579	-0.400686214	0.249	0.269
191	ENSDARG00000035622	xbp1	1	5.16E-05	0.400996046	0.352	0.271
192	ENSDARG00000035869	azin1b	1	9.47E-05	0.295693145	0.125	0.069
193	ENSDARG00000035870	laptm4b	1	0.000227817	0.273588537	0.131	0.074
194	ENSDARG00000035890	fuca1.1	1	0.010077495	-0.502938845	0.121	0.17
195	ENSDARG00000036074	cebpa	1	0.030060692	0.529087118	0.165	0.132
196	ENSDARG00000036140	crybgx	1	0.068255155	-0.483027998	0.072	0.101
197	ENSDARG00000036427	slc3a2a	1	0.00034295	0.627703154	0.153	0.094
198	ENSDARG00000036830	krt91	1	0.015191766	-0.3179193	0.807	0.821
199	ENSDARG00000036832	cyt1l	1	0.011586756	-1.35311112	0.268	0.321
200	ENSDARG00000036834	krt92	1	0.362892701	-0.389262562	0.1	0.115
201	ENSDARG00000036840	krt15	1	0.460828774	-0.266457307	0.252	0.27
202	ENSDARG00000036967	smox	1	5.86E-05	0.382132788	0.231	0.151
203	ENSDARG00000037012	slc3a2b	1	0.016380913	0.280088448	0.187	0.144
204	ENSDARG00000037116	cxcl12a	1	0.065752052	0.559468665	0.137	0.105
205	ENSDARG00000037402	lim2.3	1	0.113134574	-0.36198307	0.103	0.134
206	ENSDARG00000037789	pvalb1	1	0.000121144	-0.592215555	0.997	0.998
207	ENSDARG00000037790	pvalb8	1	0.8980047	-0.383399807	0.259	0.252
208	ENSDARG00000037919	rbbp6	1	0.051963849	0.256338791	0.131	0.102
209	ENSDARG00000038439	fabp10a	1	0.186731663	-0.450596417	0.592	0.608
210	ENSDARG00000038574	scg2b	1	0.436147596	0.321170158	0.109	0.099
211	ENSDARG00000038694	zgc:101744	1	0.072964479	0.302075393	0.118	0.093
212	ENSDARG00000039268	emc4	1	0.001541985	0.263190476	0.224	0.166
213	ENSDARG00000039490	pitpnaa	1	0.124018098	0.334468931	0.109	0.09
214	ENSDARG00000039502	eef1a1a	1	0.000897803	0.253156463	0.106	0.06
215	ENSDARG00000039914	gapdhs	1	0.00671456	0.413004379	0.536	0.49
216	ENSDARG00000039980	ppt1	1	0.032313762	0.326031249	0.274	0.24
217	ENSDARG00000040039	pttg1ipb	1	0.001154483	1.121421436	0.121	0.077
218	ENSDARG00000040534	epcam	1	0.021546157	-0.333780054	0.181	0.229
219	ENSDARG00000040565	ckmb	1	0.000134697	-0.779914393	0.517	0.588
220	ENSDARG00000040764	id1	1	0.019423703	0.264741651	0.324	0.275
221	ENSDARG00000041051	mid1ip1a	1	0.001343034	-0.866877255	0.087	0.146
222	ENSDARG00000041623	mt2	1	0.0046404	0.499340381	0.318	0.253
223	ENSDARG00000042322	si:dkey-177p2.6	1	0.000166972	0.264782878	0.29	0.213
224	ENSDARG00000043128	cldne	1	0.000763731	-0.351643614	0.05	0.109
225	ENSDARG00000043555	tmem30ab	1	0.004523716	0.260528928	0.153	0.106
226	ENSDARG00000044125	txn	1	0.066510547	0.50771455	0.134	0.108
227	ENSDARG00000044684	rbp4l	1	0.120983826	1.731670017	0.237	0.212
228	ENSDARG00000045143	hbbe2	1	0.224387917	-0.348020187	0.121	0.144
229	ENSDARG00000045542	lamtor4	1	0.065155972	0.252539891	0.19	0.163
230	ENSDARG00000045898	si:ch211-152c2.3	1	0.011695185	-0.278322207	0.062	0.109
231	ENSDARG00000045944	slc6a1a	1	0.000573385	0.326657617	0.112	0.064
232	ENSDARG00000053254	mylpfa	1	6.52E-05	-0.607001958	0.969	0.975
233	ENSDARG00000053381	plpp1a	1	7.61E-05	0.445385105	0.168	0.104
234	ENSDARG00000053875	cryba1b	1	0.060786733	-0.345235487	0.629	0.65
235	ENSDARG00000053973	fetub	1	0.862514523	-0.270001508	0.243	0.247
236	ENSDARG00000054172	pgrmc1	1	5.87E-05	0.282353303	0.231	0.152
237	ENSDARG00000054793	emc10	1	0.004454045	0.291764793	0.243	0.19
238	ENSDARG00000054864	aplp2	1	0.002347879	0.456084359	0.128	0.083
239	ENSDARG00000055120	ctsba	1	0.001394433	0.396667109	0.318	0.262
240	ENSDARG00000055283	id2a	1	0.000265217	0.28913619	0.355	0.272
241	ENSDARG00000055514	icn2	1	0.064242503	-1.133164844	0.206	0.235
242	ENSDARG00000055618	acta1b	1	0.154043342	-0.379807355	0.162	0.187
243	ENSDARG00000055723	hsp70l	1	0.098350896	0.348514797	0.349	0.309
244	ENSDARG00000056410	fdx1	1	0.001058156	0.356412805	0.146	0.095
245	ENSDARG00000056732	her4.1	1	6.73E-05	0.789499995	0.125	0.068
246	ENSDARG00000057460	crygm2d13	1	0.012900611	-0.550609684	0.421	0.476
247	ENSDARG00000057782	baz2ba	1	0.000227678	0.279172284	0.112	0.062
248	ENSDARG00000057853	atp6v0ca	1	0.001311251	0.333481238	0.283	0.224
249	ENSDARG00000057913	syt11a	1	0.000104957	0.314748248	0.265	0.179
250	ENSDARG00000057940	dido1	1	0.013211759	0.277247576	0.206	0.161
251	ENSDARG00000058371	krt5	1	0.00720703	-0.351180349	0.698	0.717
252	ENSDARG00000059311	dpysl5b	1	0.047290706	0.271196372	0.109	0.08
253	ENSDARG00000060282	rnf121	1	4.66E-05	0.316507983	0.125	0.068
254	ENSDARG00000060309	srgap3	1	0.001462041	0.293523758	0.15	0.096
255	ENSDARG00000061124	srpra	1	0.001551006	0.34910361	0.14	0.092
256	ENSDARG00000061854	lman2	1	0.000248784	0.398971437	0.196	0.135
257	ENSDARG00000062936	ndnf	1	0.010941441	0.329714081	0.131	0.09
258	ENSDARG00000067990	myhz1.1	1	0.017119738	-1.043603411	0.636	0.66
259	ENSDARG00000067995	myhz1.2	1	0.244432241	-0.482725456	0.234	0.261
260	ENSDARG00000067997	myhz1.3	1	0.044939387	-0.524971813	0.187	0.229
261	ENSDARG00000068507	crybb1	1	0.314814303	-0.277009496	0.726	0.735
262	ENSDARG00000069801	crygm2d12	1	0.420557158	-0.481952841	0.632	0.624
263	ENSDARG00000069817	crygm2d8	1	0.084215415	-0.528602999	0.087	0.118
264	ENSDARG00000069827	crygm2d11	1	0.031329176	-0.425117298	0.184	0.232
265	ENSDARG00000070266	spock3	1	0.001703258	0.391594221	0.187	0.129
266	ENSDARG00000070835	tnnc2	1	0.073753816	-0.533721704	0.405	0.427
267	ENSDARG00000070844	gamt	1	0.039737824	-0.302460549	0.321	0.37
268	ENSDARG00000071426	lrrc59	1	0.49625166	0.270034908	0.112	0.106
269	ENSDARG00000073750	crygm2d18	1	0.306864784	-0.397471824	0.156	0.171
270	ENSDARG00000074001	crygmxl2	1	0.16826941	-0.522682314	0.215	0.241
271	ENSDARG00000074271	wrb	1	0.000127541	0.276777165	0.143	0.082
272	ENSDARG00000074790	rab5if	1	0.000621597	0.287788666	0.156	0.102
273	ENSDARG00000075282	irs2b	1	0.000593562	0.251289229	0.109	0.063
274	ENSDARG00000075831	slc7a8a	1	0.075941113	0.326252262	0.162	0.132
275	ENSDARG00000076572	crygm2d7	1	0.035011016	-0.372980551	0.246	0.297
276	ENSDARG00000076602	prss16	1	0.03401513	0.310981069	0.115	0.085
277	ENSDARG00000076790	crygm2d16	1	0.032796975	-0.535639332	0.352	0.404
278	ENSDARG00000077515	letm2	1	0.002318823	0.27311883	0.134	0.088
279	ENSDARG00000077847	olfm2a	1	0.000226125	0.306463787	0.121	0.068
280	ENSDARG00000078308	spry2	1	0.000142912	0.31185733	0.171	0.105
281	ENSDARG00000078619	pnp5a	1	0.000965352	-0.395875179	0.137	0.212
282	ENSDARG00000078659	tmem176	1	0.002561559	0.348938205	0.199	0.138
283	ENSDARG00000079305	hbae3	1	0.191646406	-0.539382583	0.174	0.2
284	ENSDARG00000086288	scg3	1	0.001770674	0.413009386	0.153	0.1
285	ENSDARG00000086658	crygm2d21	1	0.072197137	-0.391228844	0.374	0.414
286	ENSDARG00000086917	crygm2d2	1	0.583637832	-0.431152181	0.769	0.754
287	ENSDARG00000087093	si:ch211-157c3.4	1	9.41E-05	-0.351118301	0.034	0.101
288	ENSDARG00000087164	crygm2d4	1	0.119763104	-0.453832598	0.221	0.257
289	ENSDARG00000087301	crygm2d14	1	0.021219935	-0.500134534	0.065	0.105
290	ENSDARG00000087324	crygm2d1	1	0.26868918	-0.366095999	0.664	0.685
291	ENSDARG00000087390	hbbe1.3	1	0.16947059	-0.508016968	0.221	0.252
292	ENSDARG00000087402	tpm1	1	0.536687831	0.257475423	0.15	0.141
293	ENSDARG00000087765	crygm2d10	1	0.24797082	-0.373955897	0.614	0.635
294	ENSDARG00000088330	hbae1.1	1	0.056792971	-0.622696668	0.097	0.132
295	ENSDARG00000088823	crygm2d3	1	0.051623838	-0.530944746	0.402	0.438
296	ENSDARG00000089124	hbae1.3	1	0.038907644	-0.760313548	0.084	0.121
297	ENSDARG00000089413	mbpb	1	0.208846551	0.258026188	0.1	0.129
298	ENSDARG00000089475	hbae1.1	1	0.189470796	-0.305101129	0.093	0.116
299	ENSDARG00000090268	krtt1c19e	1	0.046767179	-0.331948746	0.542	0.556
300	ENSDARG00000090912	npc2	1	0.001429977	0.285044983	0.368	0.308
301	ENSDARG00000091111	si:ch211-15b10.6	1	0.002858357	0.328856874	0.187	0.134
302	ENSDARG00000091148	crygm2d20	1	0.920456677	-0.345479364	0.15	0.144
303	ENSDARG00000091996	tcnbb	1	0.000738462	-0.595717715	0.081	0.146
304	ENSDARG00000092154	tex264a	1	0.0110354	0.316782362	0.137	0.098
305	ENSDARG00000092170	apoc1	1	0.724454807	0.252871598	0.187	0.196
306	ENSDARG00000092362	hsp70.2	1	0.714479313	0.341601586	0.374	0.377
307	ENSDARG00000092659	ppp3r1a	1	0.000542088	0.299226854	0.181	0.119
308	ENSDARG00000093413	edil3a	1	0.027593382	0.250805548	0.109	0.076
309	ENSDARG00000093549	selenop	1	0.070707245	0.264050375	0.361	0.336
310	ENSDARG00000093584	zgc:193505	1	0.000170361	-0.761738768	0.078	0.149
311	ENSDARG00000094041	krt17	1	0.000942996	-1.55908033	0.174	0.243
312	ENSDARG00000094310	si:ch211-255g12.6	1	0.396417893	-0.293074135	0.467	0.479
313	ENSDARG00000096257	si:ch73-367p23.2	1	0.009352852	-0.407731226	0.171	0.228
314	ENSDARG00000096849	si:dkey-16p21.8	1	0.000909231	-0.280541029	0.218	0.307
315	ENSDARG00000097057	fxyd6l	1	0.115782768	0.344423952	0.364	0.343
316	ENSDARG00000097528	si:dkey-7j14.5	1	0.09381331	0.43518498	0.118	0.092
317	ENSDARG00000099197	actc1b	1	0.000736748	-0.501601731	0.997	0.997
318	ENSDARG00000099420	nme2b.2	1	0.002552952	-0.441100561	0.308	0.388
319	ENSDARG00000099730	pkma	1	0.000991491	0.297734972	0.24	0.171
320	ENSDARG00000100003	glulb	1	0.026935692	0.300394279	0.386	0.354
321	ENSDARG00000100582	si:ch211-195b11.3	1	0.047088176	-0.822366179	0.174	0.205
322	ENSDARG00000100742	reep5	1	0.000603988	0.387890692	0.396	0.328
323	ENSDARG00000101324	apoa1b	1	0.326623637	-0.27078733	0.763	0.778
324	ENSDARG00000101637	ccnd1	1	0.026067111	0.251362262	0.118	0.086
325	ENSDARG00000101680	arl1	1	0.016760877	0.345864698	0.168	0.131
326	ENSDARG00000102055	hadhb	1	0.360220609	0.25502798	0.137	0.129
327	ENSDARG00000102105	dad1	1	0.076824749	0.294739911	0.277	0.256
328	ENSDARG00000102978	eif4a3	1	0.071416367	0.260322385	0.255	0.23
329	ENSDARG00000103199	si:dkey-247k7.2	1	0.000471306	-0.821201219	0.069	0.132
330	ENSDARG00000103846	hspa5	1	0.18105759	0.384504161	0.143	0.122
331	ENSDARG00000103979	calr3a	1	0.061409698	0.265283853	0.121	0.092
332	ENSDARG00000103991	sec14l1	1	0.000565355	0.252392104	0.109	0.063
333	ENSDARG00000104068	gstp1	1	0.000271928	0.294908264	0.355	0.281
334	ENSDARG00000104279	appa	1	0.000771994	0.265515484	0.321	0.246
335	ENSDARG00000104347	rtn4b	1	0.006375135	-0.290679239	0.14	0.201
336	ENSDARG00000104359	anxa1c	1	0.001425397	-0.610918978	0.081	0.141
337	ENSDARG00000109861	BX545855.1	1	0.367724	-0.441815684	0.642	0.662
338	ENSDARG00000112234	endouc	1	0.000656542	0.709266643	0.128	0.076
339	ENSDARG00000115405	hbbe1.2	1	0.083333172	-0.374763256	0.109	0.143
340	ENSDARG00000115701	crygm2d9	1	0.04471448	-0.587403868	0.072	0.104
341	ENSDARG00000116164	crygm2d8	1	0.40439154	-0.440111165	0.421	0.433
