# Supplementary material for: Cell-type-specific responses to the microbiota across all tissues of the larval zebrafish
Source: Cell Rep. Author manuscript; Available in PMC 2023 Oct 23. (PMC10423310; doi:10.1016/j.celrep.2023.112095)
Supplement: MMC23 [file NIHMS1880944-supplement-MMC23.zip › DataS17/Figure6_PanelF_subcluster_GeneLists/subcluster3.tsv]

	gene	gene_NAME	p_val_adj	p_val	avg_logFC	pct.1	pct.2
1	ENSDARG00000045898	si:ch211-152c2.3	5.69E-302	2.58E-306	2.39759022	0.719	0.069
2	ENSDARG00000102878	mapre3b	6.76E-86	3.07E-90	1.116911919	0.32	0.045
3	ENSDARG00000037285	mipa	3.87E-44	1.75E-48	2.376964426	0.304	0.075
4	ENSDARG00000053502	cryaa	6.74E-36	3.06E-40	0.574208689	0.15	0.021
5	ENSDARG00000062147	otc	4.10E-32	1.86E-36	0.548456446	0.134	0.018
6	ENSDARG00000013963	mipb	5.05E-31	2.29E-35	2.402404082	0.363	0.134
7	ENSDARG00000037402	lim2.3	1.28E-28	5.79E-33	1.661865383	0.34	0.119
8	ENSDARG00000068974	lim2.1	1.43E-27	6.50E-32	1.646197505	0.291	0.092
9	ENSDARG00000096380	defbl2	1.73E-27	7.82E-32	0.439196911	0.114	0.015
10	ENSDARG00000033382	grifin	1.88E-26	8.54E-31	1.994995869	0.33	0.121
11	ENSDARG00000104801	tubb6	4.69E-26	2.13E-30	0.336745946	0.111	0.015
12	ENSDARG00000003077	gpx9	2.95E-25	1.34E-29	0.492008224	0.167	0.033
13	ENSDARG00000054150	cx23	1.24E-24	5.64E-29	0.52513266	0.144	0.026
14	ENSDARG00000017246	prx	5.94E-24	2.69E-28	0.63443046	0.235	0.066
15	ENSDARG00000020122	endou2	4.12E-22	1.87E-26	0.472095075	0.183	0.043
16	ENSDARG00000074989	sparcl1	1.47E-20	6.67E-25	1.284234141	0.124	0.023
17	ENSDARG00000016337	lctlb	3.15E-19	1.43E-23	0.536912326	0.101	0.016
18	ENSDARG00000015445	lim2.4	2.36E-17	1.07E-21	1.633086461	0.533	0.338
19	ENSDARG00000041295	lim2.5	3.36E-17	1.52E-21	1.020313181	0.206	0.064
20	ENSDARG00000030349	cryba2a	1.41E-16	6.41E-21	1.054814295	0.588	0.382
21	ENSDARG00000096037	si:ch211-214j24.14	1.08E-15	4.91E-20	0.397033996	0.147	0.037
22	ENSDARG00000024548	cryba4	1.37E-15	6.21E-20	1.178956939	0.843	0.742
23	ENSDARG00000102129	crygn1	4.12E-15	1.87E-19	0.830848259	0.275	0.11
24	ENSDARG00000041864	capn3a	1.13E-14	5.13E-19	0.704799829	0.209	0.07
25	ENSDARG00000014803	cryba1l2	1.73E-14	7.87E-19	0.797983083	0.258	0.1
26	ENSDARG00000053875	cryba1b	7.21E-14	3.27E-18	1.24954348	0.765	0.642
27	ENSDARG00000053862	crygmx	1.34E-13	6.07E-18	1.392042421	0.788	0.686
28	ENSDARG00000007576	crybb1l1	1.40E-13	6.34E-18	1.194702811	0.627	0.472
29	ENSDARG00000041925	cryba2b	1.96E-13	8.88E-18	1.280685722	0.752	0.645
30	ENSDARG00000068507	crybb1	3.57E-13	1.62E-17	1.177350432	0.824	0.729
31	ENSDARG00000059259	pabpc4	3.76E-13	1.71E-17	0.343610061	0.245	0.091
32	ENSDARG00000074425	si:busm1-57f23.1	1.13E-11	5.10E-16	0.821471072	0.199	0.075
33	ENSDARG00000102995	rbm24a	1.30E-11	5.90E-16	0.410642727	0.186	0.064
34	ENSDARG00000030411	crygn2	1.32E-11	5.98E-16	1.146904965	0.771	0.682
35	ENSDARG00000063686	atp23	2.47E-11	1.12E-15	0.455325324	0.111	0.028
36	ENSDARG00000032929	cryba1l1	3.53E-11	1.60E-15	1.237185396	0.755	0.698
37	ENSDARG00000044875	crygm2e	5.34E-10	2.42E-14	0.765693426	0.176	0.064
38	ENSDARG00000016793	crybb1l2	8.71E-10	3.95E-14	1.183856619	0.663	0.553
39	ENSDARG00000018971	b3gnt5a	1.41E-09	6.40E-14	0.643254829	0.17	0.063
40	ENSDARG00000089418	si:dkey-164f24.2	3.55E-09	1.61E-13	0.849438324	0.225	0.099
41	ENSDARG00000045367	tuba1b	2.92E-07	1.32E-11	0.282416516	0.105	0.031
42	ENSDARG00000074001	crygmxl2	3.00E-07	1.36E-11	0.49137788	0.389	0.23
43	ENSDARG00000057460	crygm2d13	4.99E-07	2.26E-11	0.764158958	0.621	0.463
44	ENSDARG00000045929	oaz2a	6.53E-07	2.96E-11	0.380184914	0.209	0.095
45	ENSDARG00000029150	hsp90ab1	9.06E-07	4.11E-11	-0.279101722	0.853	0.904
46	ENSDARG00000094310	si:ch211-255g12.6	2.98E-06	1.35E-10	0.770248432	0.605	0.47
47	ENSDARG00000087164	crygm2d4	6.72E-06	3.05E-10	0.54820829	0.392	0.247
48	ENSDARG00000069827	crygm2d11	3.73E-05	1.69E-09	0.618919715	0.356	0.221
49	ENSDARG00000011998	bfsp2	0.000231478	1.05E-08	0.272589045	0.121	0.046
50	ENSDARG00000116164	crygm2d8	0.000581038	2.63E-08	0.668101613	0.546	0.426
51	ENSDARG00000111240	dhrs13a.2	0.000988824	4.48E-08	-1.068636698	0.013	0.111
52	ENSDARG00000055455	gpm6aa	0.001040236	4.72E-08	-0.650130663	0.255	0.4
53	ENSDARG00000002988	tnnt2d	0.001244954	5.64E-08	0.290295514	0.105	0.04
54	ENSDARG00000088439	gm2a	0.00158496	7.19E-08	-0.278848421	0.029	0.138
55	ENSDARG00000069801	crygm2d12	0.001648535	7.47E-08	0.842157057	0.725	0.618
56	ENSDARG00000010008	vim	0.001774366	8.04E-08	0.359160614	0.395	0.262
57	ENSDARG00000004034	arhgdig	0.002094336	9.49E-08	-0.395987425	0.056	0.174
58	ENSDARG00000040076	pycard	0.002719649	1.23E-07	-0.414558589	0.039	0.147
59	ENSDARG00000086216	prr13	0.002818508	1.28E-07	-0.284487709	0.02	0.119
60	ENSDARG00000109861	BX545855.1	0.00328322	1.49E-07	0.833350199	0.729	0.657
61	ENSDARG00000087765	crygm2d10	0.003434753	1.56E-07	0.851679515	0.706	0.629
62	ENSDARG00000101766	ptmab	0.004353742	1.97E-07	-0.474776582	0.578	0.703
63	ENSDARG00000098465	si:ch73-366l1.5	0.00451866	2.05E-07	0.27401556	0.147	0.068
64	ENSDARG00000042725	cebpb	0.005294646	2.40E-07	-0.592433394	0.101	0.229
65	ENSDARG00000010032	cmtm7	0.007453551	3.38E-07	0.459595333	0.141	0.066
66	ENSDARG00000076572	crygm2d7	0.009034525	4.10E-07	0.504104602	0.408	0.287
67	ENSDARG00000036074	cebpa	0.009092139	4.12E-07	-0.373014195	0.036	0.14
68	ENSDARG00000088823	crygm2d3	0.009789196	4.44E-07	0.676911172	0.533	0.429
69	ENSDARG00000013771	ctss2.2	0.009954571	4.51E-07	-0.355877089	0.016	0.106
70	ENSDARG00000103199	si:dkey-247k7.2	0.010684378	4.84E-07	-0.881746126	0.036	0.134
71	ENSDARG00000099865	hnrnpabb	0.011074845	5.02E-07	-0.472656938	0.239	0.372
72	ENSDARG00000014013	lbr	0.014732924	6.68E-07	0.283719963	0.16	0.078
73	ENSDARG00000059360	srsf3b	0.014803034	6.71E-07	-0.326915247	0.088	0.209
74	ENSDARG00000031795	abcf1	0.015570998	7.06E-07	0.532789522	0.219	0.131
75	ENSDARG00000087324	crygm2d1	0.0191035	8.66E-07	0.821386895	0.732	0.68
76	ENSDARG00000015709	hsd17b12a	0.022819556	1.03E-06	-0.334014168	0.02	0.108
77	ENSDARG00000097157	si:ch211-207n23.2	0.027110879	1.23E-06	-0.505306493	0.02	0.106
78	ENSDARG00000026473	six1b	0.03271946	1.48E-06	0.258411533	0.111	0.049
79	ENSDARG00000028119	sumo3a	0.033799111	1.53E-06	-0.368812574	0.193	0.324
80	ENSDARG00000025858	zgc:56525	0.038178771	1.73E-06	-0.270604159	0.046	0.144
81	ENSDARG00000101181	s100w	0.041943456	1.90E-06	-0.359151659	0.02	0.103
82	ENSDARG00000086917	crygm2d2	0.043062391	1.95E-06	0.750155256	0.784	0.754
83	ENSDARG00000116617	spaca4l	0.043897025	1.99E-06	-0.728044788	0.052	0.147
84	ENSDARG00000017772	mdh1aa	0.04972846	2.25E-06	-0.432292528	0.317	0.445
85	ENSDARG00000068434	h3f3b.1	0.051985068	2.36E-06	-0.306489873	0.275	0.421
86	ENSDARG00000058371	krt5	0.053107609	2.41E-06	-0.338886238	0.637	0.72
87	ENSDARG00000020708	mdkb	0.056360601	2.56E-06	-1.077543926	0.245	0.354
88	ENSDARG00000024433	pvalb4	0.0798029	3.62E-06	0.6320451	0.428	0.321
89	ENSDARG00000017299	fabp11a	0.08199596	3.72E-06	0.26598283	0.118	0.054
90	ENSDARG00000036967	smox	0.082351806	3.73E-06	-0.459411289	0.062	0.162
91	ENSDARG00000003081	mybphb	0.089010555	4.04E-06	0.39364525	0.209	0.122
92	ENSDARG00000006408	hmgb3b	0.090171634	4.09E-06	-0.293467462	0.108	0.219
93	ENSDARG00000036162	hnrnpa0b	0.102133576	4.63E-06	-0.344225137	0.216	0.344
94	ENSDARG00000034677	scel	0.114691683	5.20E-06	-0.433747977	0.023	0.104
95	ENSDARG00000003203	rhcga	0.119204254	5.40E-06	-1.370275155	0.062	0.15
96	ENSDARG00000086658	crygm2d21	0.133157139	6.04E-06	0.643181969	0.507	0.406
97	ENSDARG00000070835	tnnc2	0.145217522	6.58E-06	0.504782237	0.523	0.42
98	ENSDARG00000057913	syt11a	0.151854143	6.88E-06	-0.629923289	0.092	0.19
99	ENSDARG00000074246	rab14	0.154764746	7.02E-06	-0.251427845	0.095	0.203
100	ENSDARG00000079391	mrpl42	0.17500473	7.93E-06	-0.280352478	0.082	0.181
101	ENSDARG00000057853	atp6v0ca	0.193603587	8.78E-06	-0.323440824	0.124	0.234
102	ENSDARG00000021113	ptmaa	0.195638226	8.87E-06	-0.292761327	0.536	0.662
103	ENSDARG00000007836	ctsla	0.201401632	9.13E-06	-0.479150339	0.395	0.493
104	ENSDARG00000092970	tmsb2	0.210297794	9.53E-06	-0.388503437	0.046	0.134
105	ENSDARG00000036161	hnrnpa0l	0.239635804	1.09E-05	-0.406955195	0.412	0.511
106	ENSDARG00000099572	hmgn2	0.282251146	1.28E-05	-0.384198421	0.477	0.595
107	ENSDARG00000036675	hnrnpa1b	0.298585077	1.35E-05	-0.265469937	0.121	0.23
108	ENSDARG00000025375	idh1	0.321135266	1.46E-05	-0.260727325	0.052	0.14
109	ENSDARG00000029069	tnni2a.4	0.328814435	1.49E-05	0.593542055	0.889	0.837
110	ENSDARG00000068457	tnnt3b	0.36881549	1.67E-05	0.477001909	0.824	0.753
111	ENSDARG00000031681	atp6v0b	0.380680221	1.73E-05	-0.260557592	0.056	0.146
112	ENSDARG00000101128	si:dkey-211f22.5	0.442808755	2.01E-05	0.254685901	0.114	0.056
113	ENSDARG00000042133	si:dkey-51e6.1	0.45439953	2.06E-05	0.251809774	0.167	0.093
114	ENSDARG00000071518	krt222	0.48024565	2.18E-05	0.269740909	0.111	0.055
115	ENSDARG00000006588	zgc:111983	0.515488457	2.34E-05	-1.146898587	0.056	0.135
116	ENSDARG00000033683	tpma	0.534191958	2.42E-05	0.531984053	0.905	0.859
117	ENSDARG00000006766	snd1	0.572180793	2.59E-05	-0.275570045	0.072	0.163
118	ENSDARG00000004621	gpm6ab	0.614365037	2.79E-05	-0.459442245	0.225	0.339
119	ENSDARG00000043102	lxn	0.633490266	2.87E-05	-0.372431769	0.206	0.316
120	ENSDARG00000019360	sec23b	0.640470967	2.90E-05	-0.261992947	0.039	0.117
121	ENSDARG00000032405	ckap4	0.660177452	2.99E-05	-0.350395038	0.039	0.116
122	ENSDARG00000076790	crygm2d16	0.71092052	3.22E-05	0.528071548	0.477	0.397
123	ENSDARG00000007323	chmp4bb	0.88613425	4.02E-05	-0.265210489	0.072	0.156
124	ENSDARG00000087636	hmgn6	0.893459981	4.05E-05	-0.371679434	0.369	0.484
125	ENSDARG00000104181	tmsb1	0.89525894	4.06E-05	-0.498689438	0.278	0.389
126	ENSDARG00000046030	zgc:110339	0.908558536	4.12E-05	-0.91142714	0.095	0.191
127	ENSDARG00000000212	krt97	1	0.304957706	-1.157047573	0.141	0.157
128	ENSDARG00000000563	ttn.1	1	0.007955195	0.376671269	0.278	0.225
129	ENSDARG00000001889	tuba1a	1	0.037480714	-0.298958205	0.157	0.202
130	ENSDARG00000001950	ak1	1	0.000179018	0.396377303	0.644	0.577
131	ENSDARG00000002589	mylpfb	1	0.0001075	0.503501721	0.588	0.511
132	ENSDARG00000002745	tdh	1	0.001333917	-0.269820768	0.441	0.513
133	ENSDARG00000002768	pvalb2	1	0.001225049	0.466401395	1	0.999
134	ENSDARG00000003216	anxa2a	1	0.000154798	-0.317185001	0.111	0.2
135	ENSDARG00000003655	tmem59l	1	0.000173691	-0.419213479	0.078	0.158
136	ENSDARG00000003808	aqp3a	1	0.094003344	-0.40549509	0.092	0.123
137	ENSDARG00000003820	nr1d2a	1	0.003803311	-0.253921186	0.15	0.22
138	ENSDARG00000003952	pfn2	1	0.000352051	-0.2724473	0.268	0.371
139	ENSDARG00000004588	sox4a	1	0.024953178	-0.383991758	0.147	0.196
140	ENSDARG00000005481	nfkbiaa	1	0.000491592	-0.317181923	0.092	0.167
141	ENSDARG00000006397	laptm4a	1	0.000995986	-0.271927543	0.134	0.214
142	ENSDARG00000007275	si:ch211-251b21.1	1	0.086634442	-0.262507085	0.261	0.304
143	ENSDARG00000007276	ela3l	1	0.259065611	-0.512178261	0.154	0.178
144	ENSDARG00000007682	ppdpfa	1	0.000178864	-0.30114201	0.088	0.172
145	ENSDARG00000007697	fabp7a	1	0.00877333	-1.061472619	0.222	0.286
146	ENSDARG00000007960	hnrnpaba	1	9.36E-05	-0.362166211	0.389	0.5
147	ENSDARG00000008407	tspan7b	1	0.054853086	-0.414194875	0.154	0.19
148	ENSDARG00000008494	myl6	1	0.252604054	-0.358865924	0.092	0.11
149	ENSDARG00000009505	prelid3b	1	0.003380518	-0.280876361	0.245	0.31
150	ENSDARG00000009544	cldnb	1	0.003469131	-0.490876498	0.101	0.16
151	ENSDARG00000009779	mcl1a	1	0.00017553	-0.329834972	0.405	0.494
152	ENSDARG00000009978	icn	1	0.010185211	-0.7239024	0.431	0.458
153	ENSDARG00000010137	ldb1a	1	0.004190234	-0.284589675	0.065	0.118
154	ENSDARG00000011961	csrp2	1	0.002166053	-0.350845932	0.052	0.107
155	ENSDARG00000012944	myhz2	1	0.030549628	0.715906031	0.399	0.352
156	ENSDARG00000012972	cfl1l	1	0.003733454	-0.500960764	0.271	0.329
157	ENSDARG00000013087	ndrg3a	1	0.003880454	-0.634689368	0.16	0.225
158	ENSDARG00000013755	actn3a	1	0.014708895	0.277281527	0.219	0.168
159	ENSDARG00000013968	psap	1	0.000501019	-0.42135434	0.255	0.344
160	ENSDARG00000014053	olfm1b	1	0.014350779	-0.29098082	0.105	0.155
161	ENSDARG00000014196	myl1	1	0.053938732	0.417918301	0.425	0.398
162	ENSDARG00000014571	ctnnb1	1	0.01168178	-0.267368415	0.186	0.25
163	ENSDARG00000014746	rbfox1	1	0.054495093	-0.267467147	0.108	0.146
164	ENSDARG00000015050	calm2b	1	0.000760922	-0.260975471	0.389	0.489
165	ENSDARG00000015164	mknk2b	1	0.01264025	-0.262627126	0.324	0.389
166	ENSDARG00000015314	zc4h2	1	0.01199759	-0.339533179	0.17	0.225
167	ENSDARG00000015551	fth1a	1	0.015783606	-0.344698606	0.647	0.686
168	ENSDARG00000015866	apoa2	1	0.092235678	-0.392150268	0.771	0.796
169	ENSDARG00000016771	tfa	1	0.326308867	-0.383460145	0.108	0.127
170	ENSDARG00000017084	bud31	1	0.000138235	-0.28424967	0.15	0.244
171	ENSDARG00000017314	CELA1 (1 of many)	1	0.436776247	-0.647822469	0.34	0.362
172	ENSDARG00000017441	mylz3	1	7.53E-05	0.522507574	0.928	0.9
173	ENSDARG00000017602	ccng2	1	0.000403838	-0.269379691	0.163	0.257
174	ENSDARG00000017624	krt4	1	0.022826122	-1.334471327	0.663	0.669
175	ENSDARG00000018562	cope	1	0.000274556	-0.274815981	0.131	0.215
176	ENSDARG00000018898	zfand5a	1	0.001182963	-0.289894968	0.16	0.235
177	ENSDARG00000019702	aldocb	1	0.012423588	-0.335914784	0.206	0.261
178	ENSDARG00000019856	atp1a1b	1	0.015674083	-0.809951546	0.062	0.103
179	ENSDARG00000019881	bsg	1	0.000475042	-0.330345337	0.441	0.526
180	ENSDARG00000020239	lpin1	1	0.003377356	-0.305291472	0.346	0.425
181	ENSDARG00000020504	h3f3b.1	1	0.00077109	-0.293313645	0.346	0.446
182	ENSDARG00000020574	atp2a1	1	6.56E-05	0.408596621	0.51	0.427
183	ENSDARG00000020890	tmod4	1	0.000121765	0.275347175	0.193	0.12
184	ENSDARG00000021143	rtn1b	1	8.49E-05	-0.310062064	0.131	0.227
185	ENSDARG00000021339	cpa5	1	0.01867075	-0.402783448	0.085	0.133
186	ENSDARG00000021924	hsp70.3	1	0.083278198	-0.286430446	0.261	0.298
187	ENSDARG00000022165	mgst1.2	1	6.26E-05	-0.40532944	0.114	0.205
188	ENSDARG00000023290	fabp3	1	0.001446107	-0.261545409	0.454	0.522
189	ENSDARG00000025147	cd63	1	0.036790517	-0.375382929	0.353	0.404
190	ENSDARG00000025206	syt2a	1	0.111628322	0.293323104	0.101	0.078
191	ENSDARG00000025522	sgk1	1	0.000107485	-0.302831558	0.059	0.136
192	ENSDARG00000026726	anxa1a	1	0.01644436	-0.574192965	0.317	0.356
193	ENSDARG00000026766	bcl2l10	1	0.026535114	-0.297041272	0.065	0.104
194	ENSDARG00000026829	cotl1	1	0.0024086	-0.43824679	0.144	0.211
195	ENSDARG00000027088	ptgdsb.1	1	0.006977854	-1.074824897	0.304	0.366
196	ENSDARG00000027249	btg1	1	4.97E-05	-0.347660071	0.471	0.578
197	ENSDARG00000027740	adcyap1b	1	0.092029655	-0.259960504	0.095	0.126
198	ENSDARG00000028213	ttn.2	1	0.001508613	0.378923577	0.281	0.212
199	ENSDARG00000028335	hmga1a	1	0.00010314	-0.380145302	0.235	0.342
200	ENSDARG00000028618	krt18b	1	0.574234589	0.345945866	0.193	0.184
201	ENSDARG00000029443	zgc:92242	1	0.000470404	-0.342299154	0.078	0.15
202	ENSDARG00000029688	hsp70.1	1	0.000116904	-0.295889825	0.141	0.237
203	ENSDARG00000029995	tnni2b.2	1	0.311949144	0.313847121	0.144	0.127
204	ENSDARG00000030270	tnnt3a	1	0.003897789	0.265679416	0.163	0.111
205	ENSDARG00000030479	hmgb1b	1	0.046908176	-0.31190003	0.35	0.385
206	ENSDARG00000030614	syt1a	1	0.151575618	-0.26886661	0.095	0.121
207	ENSDARG00000031929	stard14	1	8.10E-05	-0.514883607	0.036	0.104
208	ENSDARG00000031981	pcbd1	1	0.1278731	-0.282919517	0.088	0.113
209	ENSDARG00000032575	ywhaz	1	0.000236245	-0.255999065	0.196	0.295
210	ENSDARG00000032630	neb	1	0.000728331	0.263666321	0.163	0.102
211	ENSDARG00000033009	h3f3c	1	0.000155653	-0.262367068	0.415	0.53
212	ENSDARG00000033655	stmn1b	1	0.000394325	-0.354067723	0.337	0.435
213	ENSDARG00000033832	ampd1	1	7.64E-05	0.29973693	0.245	0.162
214	ENSDARG00000034470	aldoab	1	0.000145554	0.336189481	0.245	0.164
215	ENSDARG00000035136	selenow1	1	0.012410592	-0.395634928	0.366	0.407
216	ENSDARG00000035327	ckma	1	0.000895144	0.40695183	0.788	0.744
217	ENSDARG00000035458	atp2a1l	1	0.002598427	0.315041962	0.337	0.264
218	ENSDARG00000035715	marcksl1b	1	0.000889419	-0.421450417	0.516	0.577
219	ENSDARG00000035890	fuca1.1	1	0.00017478	-0.603927964	0.095	0.171
220	ENSDARG00000036080	cd81a	1	0.028778174	-0.252568933	0.382	0.429
221	ENSDARG00000036140	crybgx	1	0.001180213	0.300231613	0.154	0.096
222	ENSDARG00000036577	atp6v0cb	1	0.013153339	-0.271736838	0.206	0.264
223	ENSDARG00000036588	mhc1zba	1	0.000326342	-0.300717177	0.124	0.208
224	ENSDARG00000036832	cyt1l	1	0.000471816	-1.559505109	0.245	0.322
225	ENSDARG00000036834	krt92	1	0.76902051	-0.429196537	0.121	0.114
226	ENSDARG00000036840	krt15	1	0.331952978	-0.392967308	0.245	0.27
227	ENSDARG00000037488	canx	1	0.000585241	-0.280677803	0.065	0.132
228	ENSDARG00000037789	pvalb1	1	9.33E-05	0.487516488	1	0.997
229	ENSDARG00000037790	pvalb8	1	0.958355239	0.786844613	0.245	0.253
230	ENSDARG00000037997	tubb5	1	0.021964613	-0.507985086	0.088	0.132
231	ENSDARG00000038068	ddx5	1	0.002943934	-0.283838791	0.235	0.312
232	ENSDARG00000038574	scg2b	1	0.023752355	-0.282562236	0.062	0.102
233	ENSDARG00000039150	lgmn	1	0.000444255	-0.35965435	0.124	0.208
234	ENSDARG00000039730	zgc:112160	1	0.717412086	-0.460471027	0.157	0.164
235	ENSDARG00000040287	ywhabl	1	0.000571743	-0.275546575	0.284	0.377
236	ENSDARG00000040534	epcam	1	0.000256958	-0.37109544	0.147	0.231
237	ENSDARG00000040565	ckmb	1	0.000264254	0.505945426	0.66	0.579
238	ENSDARG00000041051	mid1ip1a	1	0.000371758	-0.921394145	0.078	0.146
239	ENSDARG00000041569	ces2	1	0.202885579	-0.430762205	0.098	0.12
240	ENSDARG00000041623	mt2	1	0.20538011	-0.745822918	0.239	0.258
241	ENSDARG00000042428	gstt1a	1	0.023480136	-0.267485233	0.078	0.121
242	ENSDARG00000042690	s1pr1	1	0.004633343	-0.601045879	0.052	0.101
243	ENSDARG00000042933	bloc1s6	1	0.020983533	-0.294730305	0.281	0.339
244	ENSDARG00000042993	prss1	1	0.780699293	-0.631302564	0.395	0.392
245	ENSDARG00000043081	ctsz	1	0.000169625	-0.282491661	0.062	0.14
246	ENSDARG00000043257	ckbb	1	0.000234221	-0.253363504	0.379	0.488
247	ENSDARG00000044684	rbp4l	1	0.397253651	0.307672903	0.229	0.212
248	ENSDARG00000045143	hbbe2	1	0.842890656	-0.321922715	0.15	0.142
249	ENSDARG00000045248	h3f3d	1	0.000353967	-0.290237477	0.735	0.769
250	ENSDARG00000045296	cops9	1	0.000543906	-0.290211225	0.137	0.221
251	ENSDARG00000045618	clta	1	0.001163546	-0.260012017	0.121	0.195
252	ENSDARG00000045835	si:dkey-14d8.6	1	0.017479433	-0.523621019	0.075	0.12
253	ENSDARG00000045914	si:ch211-51e12.7	1	6.16E-05	-0.341287148	0.072	0.156
254	ENSDARG00000045947	hrc	1	0.003437334	-0.382864152	0.082	0.138
255	ENSDARG00000045979	zgc:153704	1	0.00016384	1.462863786	0.216	0.136
256	ENSDARG00000046022	tmed7	1	0.000167289	-0.306537007	0.19	0.289
257	ENSDARG00000052856	khdrbs1a	1	0.001680181	-0.258747994	0.389	0.489
258	ENSDARG00000053254	mylpfa	1	0.000206793	0.463256771	0.98	0.975
259	ENSDARG00000053684	aldob	1	4.89E-05	-0.385886648	0.703	0.738
260	ENSDARG00000053973	fetub	1	0.033901137	-0.368222907	0.196	0.249
261	ENSDARG00000053990	hmgb2b	1	0.000170711	-0.29216922	0.284	0.393
262	ENSDARG00000054442	cbx1b	1	0.013327458	-0.27364096	0.098	0.148
263	ENSDARG00000055120	ctsba	1	0.014234492	-0.314713741	0.206	0.269
264	ENSDARG00000055216	tuba1c	1	0.325374678	-0.322409711	0.376	0.39
265	ENSDARG00000055283	id2a	1	0.012164482	-0.437833635	0.222	0.28
266	ENSDARG00000055514	icn2	1	0.000587267	-1.779379138	0.17	0.237
267	ENSDARG00000055618	acta1b	1	0.002858576	0.353475462	0.245	0.181
268	ENSDARG00000055723	hsp70l	1	0.00247062	-0.412229028	0.235	0.316
269	ENSDARG00000056438	her9	1	7.32E-05	-0.287817791	0.033	0.103
270	ENSDARG00000056498	crp2	1	0.038550845	-0.576467639	0.078	0.115
271	ENSDARG00000056725	hmgb3a	1	0.378175552	-0.274646683	0.408	0.404
272	ENSDARG00000056740	tmeff1b	1	0.00020251	-0.401008724	0.101	0.185
273	ENSDARG00000056744	ela2	1	0.961107908	-0.553392435	0.212	0.21
274	ENSDARG00000056765	ela2l	1	0.900908851	-0.609919418	0.248	0.247
275	ENSDARG00000057437	apodb	1	0.000114479	-0.325611548	0.039	0.109
276	ENSDARG00000057882	arpc3	1	0.002617725	-0.285676061	0.242	0.319
277	ENSDARG00000060350	apoda.2	1	0.114575831	-0.462437202	0.147	0.181
278	ENSDARG00000063535	chd4a	1	0.011945988	-0.267331608	0.065	0.111
279	ENSDARG00000063572	perp	1	0.017625051	-0.269342271	0.121	0.169
280	ENSDARG00000067990	myhz1.1	1	0.33344059	0.364962197	0.657	0.659
281	ENSDARG00000067997	myhz1.3	1	0.192225078	0.474002796	0.248	0.225
282	ENSDARG00000068432	si:dkey-56m19.5	1	0.003159575	-0.351805015	0.134	0.2
283	ENSDARG00000068478	gpx4a	1	0.017629513	-0.315639956	0.193	0.25
284	ENSDARG00000068680	ctrl	1	0.024936103	-0.610548862	0.108	0.152
285	ENSDARG00000068978	glo1	1	0.001848698	-0.25747016	0.239	0.316
286	ENSDARG00000068995	h2afx1	1	0.003841587	-0.311793283	0.516	0.59
287	ENSDARG00000069100	aldh9a1a.1	1	0.002919565	-0.283262884	0.382	0.461
288	ENSDARG00000069940	ppap2d	1	0.107758417	-0.270415476	0.082	0.11
289	ENSDARG00000069981	cspg5a	1	0.003700826	-0.38922498	0.078	0.134
290	ENSDARG00000070702	s100v2	1	0.000742511	-0.362095014	0.134	0.211
291	ENSDARG00000070959	si:ch211-288g17.3	1	0.003511346	-0.348672368	0.157	0.225
292	ENSDARG00000071403	oaz1a	1	0.001313491	-0.250719845	0.408	0.492
293	ENSDARG00000071445	myoz1b	1	0.0028987	0.343613167	0.203	0.145
294	ENSDARG00000071626	ptgdsb.2	1	0.032577114	-1.027308601	0.144	0.188
295	ENSDARG00000071658	ywhag2	1	0.215920878	-0.292240822	0.176	0.199
296	ENSDARG00000073742	prss59.2	1	0.421870681	-0.668110475	0.402	0.41
297	ENSDARG00000075542	zfhx4	1	0.043660918	-0.278350379	0.075	0.113
298	ENSDARG00000075989	arpc2	1	0.002791199	-0.296410251	0.242	0.317
299	ENSDARG00000076290	calr	1	0.004607337	-0.312170486	0.065	0.119
300	ENSDARG00000076386	epdl1	1	7.96E-05	-0.525588795	0.092	0.176
301	ENSDARG00000076532	si:ch211-222l21.1	1	0.001354445	-0.426837079	0.265	0.35
302	ENSDARG00000076838	apom	1	0.903642811	-0.589716269	0.141	0.134
303	ENSDARG00000077777	tmsb4x	1	0.000297594	-0.284630519	0.824	0.845
304	ENSDARG00000077811	sox11a	1	0.004524264	-0.351220107	0.088	0.148
305	ENSDARG00000078134	crygm2f	1	5.27E-05	0.395860238	0.108	0.053
306	ENSDARG00000078619	pnp5a	1	8.12E-05	-0.442462299	0.121	0.212
307	ENSDARG00000079274	prss59.1	1	0.187226867	-0.624784609	0.225	0.26
308	ENSDARG00000087093	si:ch211-157c3.4	1	5.81E-05	-0.330980488	0.029	0.101
309	ENSDARG00000088091	pfn1	1	0.002191094	-0.469431571	0.631	0.669
310	ENSDARG00000089302	hnrnpa0a	1	0.035173278	-0.280418512	0.232	0.28
311	ENSDARG00000089413	mbpb	1	0.002068641	0.450012684	0.069	0.131
312	ENSDARG00000090286	serpina1	1	0.159185735	-0.321256218	0.114	0.142
313	ENSDARG00000090428	ctrb1	1	0.549523188	-0.582708688	0.395	0.409
314	ENSDARG00000090454	gnb1a	1	0.002673585	-0.287180059	0.281	0.359
315	ENSDARG00000090850	serpina1l	1	0.982469987	-0.305988927	0.157	0.153
316	ENSDARG00000090872	si:dkey-276j7.1	1	0.000478799	-0.436506884	0.163	0.244
317	ENSDARG00000090912	npc2	1	0.000176706	-0.344730016	0.219	0.318
318	ENSDARG00000091563	snw1	1	8.97E-05	-0.256669328	0.108	0.201
319	ENSDARG00000091996	tcnbb	1	0.171628026	-1.005934866	0.121	0.143
320	ENSDARG00000092170	apoc1	1	0.051976482	-0.529746964	0.154	0.198
321	ENSDARG00000092947	cyt1	1	0.000111135	-1.672519413	0.778	0.786
322	ENSDARG00000093584	zgc:193505	1	0.001153547	-1.026459293	0.088	0.148
323	ENSDARG00000093844	zgc:136461	1	0.559588414	-0.467921893	0.127	0.137
324	ENSDARG00000094041	krt17	1	0.000902183	-1.72713844	0.17	0.243
325	ENSDARG00000096118	ost4	1	0.00013957	-0.290232897	0.062	0.136
326	ENSDARG00000096257	si:ch73-367p23.2	1	0.011251194	0.337606609	0.275	0.221
327	ENSDARG00000096661	si:ch211-286b5.5	1	0.000107305	-0.27579695	0.101	0.19
328	ENSDARG00000098591	tubb2b	1	0.010006298	-0.282190837	0.245	0.31
329	ENSDARG00000099039	pcbp2	1	0.004568074	-0.276464817	0.284	0.358
330	ENSDARG00000099175	hmgb1a	1	5.45E-05	-0.339064229	0.386	0.506
331	ENSDARG00000099197	actc1b	1	0.000437217	0.445358213	0.993	0.997
332	ENSDARG00000099200	zgc:123103	1	0.376477596	-0.298958858	0.127	0.141
333	ENSDARG00000099283	epb41a	1	0.036636128	-0.363865167	0.15	0.194
334	ENSDARG00000099312	jpt1b	1	0.017566568	-0.295935067	0.199	0.253
335	ENSDARG00000099635	akap8l	1	0.003545818	-0.258551268	0.114	0.179
336	ENSDARG00000099744	gap43	1	0.049473509	-0.327825788	0.085	0.12
337	ENSDARG00000099776	glula	1	0.077476299	-0.668689167	0.35	0.387
338	ENSDARG00000100244	ebf3a	1	0.093714371	-0.368687903	0.085	0.115
339	ENSDARG00000100582	si:ch211-195b11.3	1	6.93E-05	-0.910015389	0.121	0.208
340	ENSDARG00000101324	apoa1b	1	0.204877293	-0.397981493	0.739	0.78
341	ENSDARG00000102105	dad1	1	0.000114292	-0.252622767	0.16	0.263
342	ENSDARG00000102453	slc1a2b	1	0.000174864	-1.334412744	0.042	0.109
343	ENSDARG00000102975	nsg2	1	0.000262939	-0.653821244	0.157	0.237
344	ENSDARG00000103672	cirbpa	1	0.005025471	-0.287951613	0.399	0.471
345	ENSDARG00000103720	zgc:162730	1	0.000267103	-0.345329012	0.203	0.298
346	ENSDARG00000103919	si:ch73-1a9.3	1	0.020000614	-0.300140597	0.592	0.636
347	ENSDARG00000104030	taf12	1	0.001672313	-0.254601155	0.199	0.282
348	ENSDARG00000104359	anxa1c	1	0.000205546	-1.170388527	0.072	0.142
