# Supplementary material for: Cell-type-specific responses to the microbiota across all tissues of the larval zebrafish
Source: Cell Rep. Author manuscript; Available in PMC 2023 Oct 23. (PMC10423310; doi:10.1016/j.celrep.2023.112095)
Supplement: MMC23 [file NIHMS1880944-supplement-MMC23.zip › DataS17/Figure6_PanelF_subcluster_GeneLists/subcluster1.tsv]

	gene	gene_NAME	p_val_adj	p_val	avg_logFC	pct.1	pct.2
1	ENSDARG00000039066	klhl31	2.65E-176	1.20E-180	0.62568942	0.377	0.026
2	ENSDARG00000010472	atp1a2a	4.31E-171	1.96E-175	0.349002101	0.341	0.021
3	ENSDARG00000028625	jph2	2.51E-170	1.14E-174	0.306159004	0.341	0.021
4	ENSDARG00000038826	jph1b	8.01E-168	3.63E-172	0.306054976	0.344	0.022
5	ENSDARG00000024141	cav3	2.23E-160	1.01E-164	0.442333639	0.383	0.031
6	ENSDARG00000006757	klhl41b	2.13E-156	9.67E-161	0.426397915	0.377	0.031
7	ENSDARG00000018105	casq1b	4.78E-156	2.17E-160	0.406982669	0.374	0.03
8	ENSDARG00000061249	myom1a	9.24E-156	4.19E-160	0.627116304	0.392	0.034
9	ENSDARG00000076850	si:ch211-157b11.14	1.15E-155	5.21E-160	0.277537502	0.308	0.018
10	ENSDARG00000078674	hspb9	2.66E-154	1.21E-158	0.407086426	0.299	0.017
11	ENSDARG00000056322	ldb3a	5.34E-154	2.42E-158	0.528863218	0.407	0.037
12	ENSDARG00000071877	dhrs7cb	3.23E-151	1.46E-155	0.266906447	0.32	0.021
13	ENSDARG00000086685	trim63b	8.12E-151	3.68E-155	0.37330654	0.35	0.027
14	ENSDARG00000089920	mlip	1.45E-142	6.56E-147	0.277486055	0.29	0.018
15	ENSDARG00000101128	si:dkey-211f22.5	1.14E-141	5.17E-146	0.648859288	0.386	0.037
16	ENSDARG00000001431	actn3b	2.47E-140	1.12E-144	0.750869964	0.416	0.045
17	ENSDARG00000020594	txlnba	2.34E-138	1.06E-142	0.316827924	0.338	0.028
18	ENSDARG00000097224	prr33	2.44E-137	1.10E-141	0.392702448	0.362	0.033
19	ENSDARG00000012311	myoz2a	2.95E-137	1.34E-141	0.372827827	0.356	0.032
20	ENSDARG00000014106	cfl2	4.51E-137	2.05E-141	0.403731992	0.38	0.037
21	ENSDARG00000038716	casq1a	5.68E-136	2.57E-140	0.325214523	0.344	0.03
22	ENSDARG00000011983	zgc:136908	6.43E-136	2.92E-140	0.251798237	0.305	0.022
23	ENSDARG00000092143	ank1a	7.58E-135	3.43E-139	0.33532889	0.341	0.029
24	ENSDARG00000056209	myoz1a	1.71E-134	7.77E-139	0.269005345	0.35	0.031
25	ENSDARG00000071113	xirp2a	2.28E-134	1.03E-138	0.354575679	0.359	0.033
26	ENSDARG00000075433	myom2a	6.90E-127	3.13E-131	0.683663987	0.407	0.048
27	ENSDARG00000104587	srl	1.50E-126	6.81E-131	0.379837596	0.356	0.035
28	ENSDARG00000057903	si:ch211-266g18.10	3.39E-125	1.54E-129	0.34867427	0.323	0.028
29	ENSDARG00000103744	hacd1	1.41E-122	6.38E-127	0.331064687	0.386	0.043
30	ENSDARG00000099889	dusp27	1.45E-122	6.59E-127	0.369877865	0.377	0.041
31	ENSDARG00000016651	znf106a	9.99E-122	4.53E-126	0.276706902	0.296	0.024
32	ENSDARG00000067848	nmrk2	6.24E-119	2.83E-123	0.44825159	0.377	0.043
33	ENSDARG00000096616	si:ch211-255p10.3	1.57E-114	7.13E-119	0.859978045	0.416	0.057
34	ENSDARG00000104470	syngr2b	5.88E-110	2.67E-114	0.398318724	0.434	0.062
35	ENSDARG00000098465	si:ch73-366l1.5	4.42E-109	2.00E-113	0.367155667	0.395	0.051
36	ENSDARG00000068738	cox5b2	2.23E-108	1.01E-112	0.28116918	0.302	0.029
37	ENSDARG00000057571	pgam2	2.09E-102	9.46E-107	0.731795799	0.416	0.063
38	ENSDARG00000017246	prx	2.86E-101	1.30E-105	0.357167683	0.392	0.054
39	ENSDARG00000007344	tcap	1.06E-100	4.81E-105	0.362770385	0.263	0.023
40	ENSDARG00000028027	trim63a	6.94E-100	3.14E-104	0.436205341	0.386	0.054
41	ENSDARG00000071331	ryr3	8.11E-100	3.67E-104	0.67648731	0.389	0.056
42	ENSDARG00000039051	hhatla	8.97E-100	4.07E-104	0.557500355	0.416	0.063
43	ENSDARG00000076779	fam13b	1.10E-98	5.01E-103	0.492035719	0.398	0.059
44	ENSDARG00000036894	zgc:101853	1.26E-97	5.72E-102	0.795764155	0.434	0.073
45	ENSDARG00000099860	pkmb	2.97E-97	1.34E-101	0.770357554	0.425	0.069
46	ENSDARG00000002204	hspb11	4.78E-96	2.17E-100	0.279930509	0.228	0.018
47	ENSDARG00000036371	acta1a	5.82E-96	2.64E-100	0.5865575	0.32	0.039
48	ENSDARG00000028804	ankrd9	2.55E-95	1.16E-99	0.317804101	0.398	0.06
49	ENSDARG00000099974	ldb3b	2.67E-94	1.21E-98	0.83662945	0.455	0.083
50	ENSDARG00000067701	myoz3a	3.11E-94	1.41E-98	0.659654103	0.293	0.033
51	ENSDARG00000036239	gatm	2.06E-92	9.33E-97	0.298207687	0.332	0.043
52	ENSDARG00000076241	txlnbb	2.96E-92	1.34E-96	0.621931579	0.425	0.072
53	ENSDARG00000114870	CABZ01078594.1	1.60E-91	7.24E-96	0.620167424	0.41	0.067
54	ENSDARG00000059259	pabpc4	5.49E-91	2.49E-95	0.609204991	0.437	0.077
55	ENSDARG00000030270	tnnt3a	1.88E-90	8.51E-95	0.921983656	0.464	0.09
56	ENSDARG00000045898	si:ch211-152c2.3	3.59E-88	1.63E-92	0.262816214	0.458	0.082
57	ENSDARG00000042133	si:dkey-51e6.1	1.12E-87	5.08E-92	0.453759993	0.425	0.075
58	ENSDARG00000095826	smdt1a	1.59E-86	7.20E-91	0.320989984	0.389	0.062
59	ENSDARG00000076192	ankrd1b	2.08E-86	9.44E-91	0.944810267	0.269	0.031
60	ENSDARG00000040009	palld	1.35E-84	6.14E-89	0.296142864	0.32	0.043
61	ENSDARG00000058656	desma	4.51E-84	2.04E-88	0.577438921	0.392	0.066
62	ENSDARG00000022817	pvalb3	8.56E-84	3.88E-88	0.404736142	0.204	0.016
63	ENSDARG00000032630	neb	2.68E-82	1.22E-86	0.975364156	0.428	0.084
64	ENSDARG00000035438	myhc4	3.59E-81	1.63E-85	0.37445153	0.204	0.017
65	ENSDARG00000045885	scaf11	3.99E-81	1.81E-85	0.560685206	0.246	0.027
66	ENSDARG00000012381	hsc70	6.80E-77	3.08E-81	0.498132252	0.383	0.067
67	ENSDARG00000003081	mybphb	1.03E-73	4.66E-78	0.731479166	0.464	0.104
68	ENSDARG00000009280	smyd1a	7.58E-71	3.44E-75	0.692081964	0.452	0.101
69	ENSDARG00000097613	igfn1.3	1.63E-66	7.38E-71	0.61757736	0.296	0.048
70	ENSDARG00000024047	tmem38a	8.77E-66	3.98E-70	0.680655394	0.473	0.117
71	ENSDARG00000039929	ckmt2b	2.64E-65	1.20E-69	0.666760985	0.428	0.097
72	ENSDARG00000020890	tmod4	8.38E-64	3.80E-68	0.501111921	0.446	0.102
73	ENSDARG00000027355	slc25a4	8.80E-62	3.99E-66	0.789084953	0.476	0.126
74	ENSDARG00000071445	myoz1b	9.96E-56	4.51E-60	0.818860069	0.458	0.127
75	ENSDARG00000034470	aldoab	1.12E-55	5.09E-60	1.035379047	0.476	0.148
76	ENSDARG00000035256	eef2l2	1.33E-55	6.03E-60	0.561706688	0.467	0.126
77	ENSDARG00000070484	zgc:195001	1.93E-55	8.74E-60	0.270184269	0.117	0.007
78	ENSDARG00000013755	actn3a	5.30E-54	2.40E-58	0.799606339	0.494	0.149
79	ENSDARG00000028213	ttn.2	2.99E-53	1.35E-57	1.155349211	0.53	0.194
80	ENSDARG00000000563	ttn.1	5.02E-51	2.27E-55	1.343970379	0.533	0.207
81	ENSDARG00000033832	ampd1	8.75E-51	3.96E-55	0.853848617	0.473	0.146
82	ENSDARG00000060065	ubap2b	1.59E-46	7.19E-51	0.355532063	0.503	0.163
83	ENSDARG00000059054	pdk2b	5.18E-45	2.35E-49	0.250342861	0.491	0.153
84	ENSDARG00000021984	ndufa2	5.10E-41	2.31E-45	0.29540066	0.488	0.165
85	ENSDARG00000058693	cast	9.17E-40	4.16E-44	0.303464936	0.494	0.166
86	ENSDARG00000035810	rgcc	3.96E-39	1.80E-43	0.480391062	0.524	0.184
87	ENSDARG00000041400	ndufa3	5.97E-38	2.70E-42	0.360530257	0.557	0.216
88	ENSDARG00000096849	si:dkey-16p21.8	5.18E-36	2.35E-40	0.850666511	0.596	0.281
89	ENSDARG00000035458	atp2a1l	1.35E-34	6.11E-39	1.220604648	0.518	0.251
90	ENSDARG00000055618	acta1b	2.98E-34	1.35E-38	0.828017126	0.461	0.167
91	ENSDARG00000096257	si:ch73-367p23.2	3.79E-34	1.72E-38	0.810366297	0.506	0.206
92	ENSDARG00000014196	myl1	1.51E-32	6.83E-37	1.107463106	0.665	0.381
93	ENSDARG00000070835	tnnc2	2.37E-29	1.08E-33	1.450528405	0.65	0.41
94	ENSDARG00000096003	atp5md	5.15E-29	2.34E-33	0.384710804	0.527	0.224
95	ENSDARG00000104347	rtn4b	6.00E-29	2.72E-33	0.353596943	0.473	0.179
96	ENSDARG00000039007	eno3	1.01E-26	4.60E-31	0.414448946	0.668	0.338
97	ENSDARG00000037962	psmb7	1.50E-26	6.79E-31	0.364200835	0.587	0.269
98	ENSDARG00000020574	atp2a1	3.25E-26	1.47E-30	1.19066274	0.65	0.418
99	ENSDARG00000029995	tnni2b.2	1.25E-25	5.67E-30	1.435571043	0.326	0.114
100	ENSDARG00000095897	atp5f1e	9.99E-24	4.53E-28	0.475122733	0.763	0.457
101	ENSDARG00000019404	atp5f1d	1.03E-23	4.65E-28	0.304225418	0.674	0.349
102	ENSDARG00000068940	atp5meb	1.16E-23	5.25E-28	0.442385853	0.784	0.464
103	ENSDARG00000001950	ak1	1.25E-23	5.66E-28	1.149154538	0.754	0.569
104	ENSDARG00000024433	pvalb4	3.16E-23	1.43E-27	2.020987445	0.572	0.311
105	ENSDARG00000053217	cox7a2a	5.08E-23	2.30E-27	0.428584589	0.683	0.37
106	ENSDARG00000067997	myhz1.3	1.43E-22	6.50E-27	0.96395451	0.47	0.21
107	ENSDARG00000092947	cyt1	1.79E-22	8.13E-27	-0.724681038	0.814	0.784
108	ENSDARG00000029064	uqcrq	5.81E-22	2.63E-26	0.257778431	0.638	0.318
109	ENSDARG00000070844	gamt	5.75E-21	2.61E-25	0.420456057	0.635	0.349
110	ENSDARG00000003795	idh2	1.12E-20	5.06E-25	0.264060921	0.653	0.331
111	ENSDARG00000036830	krt91	1.13E-20	5.11E-25	-0.685443701	0.805	0.821
112	ENSDARG00000014313	atp5pf	2.24E-20	1.01E-24	0.333547844	0.74	0.414
113	ENSDARG00000038028	ndufa6	2.45E-20	1.11E-24	0.341491486	0.647	0.354
114	ENSDARG00000040565	ckmb	1.92E-19	8.72E-24	1.574915013	0.737	0.573
115	ENSDARG00000092807	si:dkey-151g10.6	2.05E-18	9.31E-23	0.295026141	0.997	0.997
116	ENSDARG00000015866	apoa2	9.93E-18	4.50E-22	-0.262499095	0.808	0.793
117	ENSDARG00000077777	tmsb4x	1.40E-17	6.35E-22	-0.623190364	0.775	0.848
118	ENSDARG00000002589	mylpfb	5.06E-17	2.29E-21	1.16107823	0.692	0.504
119	ENSDARG00000011841	atp5l	7.01E-17	3.18E-21	0.367870719	0.793	0.5
120	ENSDARG00000015978	COX5B	7.48E-17	3.39E-21	0.392395082	0.838	0.557
121	ENSDARG00000037870	actb2	8.81E-17	3.99E-21	-0.286218659	0.919	0.916
122	ENSDARG00000010244	rpl22l1	9.92E-17	4.50E-21	0.295218203	0.883	0.558
123	ENSDARG00000024548	cryba4	2.21E-15	1.00E-19	-0.43436517	0.713	0.75
124	ENSDARG00000043457	gapdh	2.91E-15	1.32E-19	0.433144004	0.719	0.48
125	ENSDARG00000098355	atp5pd	6.06E-15	2.75E-19	0.343792881	0.692	0.423
126	ENSDARG00000029150	hsp90ab1	1.06E-14	4.80E-19	-0.400586261	0.907	0.901
127	ENSDARG00000058371	krt5	1.42E-14	6.44E-19	-0.787579743	0.716	0.715
128	ENSDARG00000104537	cox7c	1.58E-14	7.17E-19	0.343572014	0.71	0.439
129	ENSDARG00000035327	ckma	1.63E-14	7.41E-19	1.264871456	0.85	0.739
130	ENSDARG00000086917	crygm2d2	2.79E-14	1.26E-18	-0.48363808	0.743	0.756
131	ENSDARG00000088091	pfn1	2.93E-14	1.33E-18	-1.007490336	0.632	0.67
132	ENSDARG00000021113	ptmaa	1.75E-13	7.95E-18	-0.925299874	0.575	0.66
133	ENSDARG00000032929	cryba1l1	2.84E-13	1.29E-17	-0.389632706	0.623	0.707
134	ENSDARG00000068507	crybb1	4.13E-13	1.87E-17	-0.37144231	0.704	0.737
135	ENSDARG00000101766	ptmab	4.57E-13	2.07E-17	-0.934023662	0.662	0.698
136	ENSDARG00000099420	nme2b.2	1.12E-12	5.08E-17	0.827582995	0.605	0.368
137	ENSDARG00000068457	tnnt3b	1.59E-12	7.22E-17	1.271341755	0.853	0.751
138	ENSDARG00000053862	crygmx	1.80E-12	8.14E-17	-0.457659609	0.644	0.695
139	ENSDARG00000009447	atp5mc3b	1.90E-12	8.60E-17	0.375117517	0.886	0.701
140	ENSDARG00000012944	myhz2	2.20E-12	9.98E-17	1.74680193	0.566	0.341
141	ENSDARG00000005513	naca	3.57E-12	1.62E-16	-0.350443501	0.955	0.9
142	ENSDARG00000045248	h3f3d	6.25E-12	2.83E-16	-0.641469245	0.835	0.762
143	ENSDARG00000102632	ubc	9.32E-12	4.22E-16	-0.652653042	0.704	0.699
144	ENSDARG00000035715	marcksl1b	1.53E-11	6.92E-16	-1.008152878	0.461	0.581
145	ENSDARG00000030411	crygn2	4.63E-11	2.10E-15	-0.408211029	0.635	0.691
146	ENSDARG00000022438	cox6a1	8.87E-11	4.02E-15	0.256757688	0.784	0.513
147	ENSDARG00000087765	crygm2d10	8.93E-11	4.05E-15	-0.353119641	0.548	0.639
148	ENSDARG00000067995	myhz1.2	8.78E-10	3.98E-14	1.208443861	0.446	0.247
149	ENSDARG00000029069	tnni2a.4	2.55E-09	1.16E-13	1.668318904	0.895	0.836
150	ENSDARG00000035519	histh1l	3.41E-09	1.55E-13	-0.825813781	0.817	0.734
151	ENSDARG00000041925	cryba2b	3.50E-09	1.59E-13	-0.390079369	0.605	0.655
152	ENSDARG00000033683	tpma	4.07E-09	1.84E-13	1.345610584	0.922	0.858
153	ENSDARG00000087324	crygm2d1	7.61E-09	3.45E-13	-0.332951387	0.662	0.685
154	ENSDARG00000053875	cryba1b	1.37E-08	6.20E-13	-0.376990876	0.584	0.654
155	ENSDARG00000068992	hspa8	5.91E-08	2.68E-12	-0.2969769	0.991	0.916
156	ENSDARG00000017441	mylz3	1.70E-07	7.69E-12	1.446158431	0.934	0.9
157	ENSDARG00000109861	BX545855.1	1.94E-07	8.81E-12	-0.356502569	0.629	0.663
158	ENSDARG00000055216	tuba1c	2.36E-07	1.07E-11	-1.132502078	0.26	0.398
159	ENSDARG00000017624	krt4	4.10E-07	1.86E-11	-0.621570778	0.722	0.665
160	ENSDARG00000014420	elavl3	1.44E-06	6.53E-11	-0.803359416	0.096	0.249
161	ENSDARG00000055455	gpm6aa	1.91E-06	8.65E-11	-0.925541088	0.263	0.401
162	ENSDARG00000090268	krtt1c19e	2.89E-06	1.31E-10	-0.901578793	0.536	0.557
163	ENSDARG00000043257	ckbb	3.85E-06	1.75E-10	-0.653335048	0.383	0.488
164	ENSDARG00000053254	mylpfa	1.13E-05	5.12E-10	1.154030831	0.991	0.974
165	ENSDARG00000103919	si:ch73-1a9.3	1.20E-05	5.45E-10	-0.651788576	0.641	0.633
166	ENSDARG00000004621	gpm6ab	1.91E-05	8.68E-10	-0.88707572	0.204	0.341
167	ENSDARG00000069801	crygm2d12	4.77E-05	2.16E-09	-0.355661112	0.599	0.626
168	ENSDARG00000016793	crybb1l2	5.92E-05	2.68E-09	-0.335175578	0.497	0.563
169	ENSDARG00000009553	gng3	0.00011623	5.27E-09	-0.771837872	0.108	0.238
170	ENSDARG00000043313	ank2b	0.00015466	7.01E-09	-0.33134494	0.228	0.105
171	ENSDARG00000054442	cbx1b	0.000158639	7.19E-09	-0.684717747	0.039	0.152
172	ENSDARG00000031317	ppdpfb	0.000350338	1.59E-08	-0.495548519	0.701	0.675
173	ENSDARG00000017673	nova2	0.000352306	1.60E-08	-0.882542794	0.177	0.296
174	ENSDARG00000053291	pnrc2	0.000393437	1.78E-08	-0.465983096	0.778	0.704
175	ENSDARG00000013351	cirbpb	0.000409466	1.86E-08	-0.540876851	0.805	0.708
176	ENSDARG00000099313	naga	0.000456762	2.07E-08	-0.427076974	0.033	0.137
177	ENSDARG00000004060	bhlhe40	0.000728566	3.30E-08	-0.329230199	0.524	0.291
178	ENSDARG00000067990	myhz1.1	0.001779196	8.07E-08	1.20657439	0.778	0.651
179	ENSDARG00000068995	h2afx1	0.001892029	8.58E-08	-0.783208764	0.602	0.584
180	ENSDARG00000021143	rtn1b	0.002255915	1.02E-07	-0.622195382	0.114	0.229
181	ENSDARG00000043608	eif4ebp1	0.003033802	1.38E-07	-0.262045739	0.515	0.287
182	ENSDARG00000039914	gapdhs	0.003176736	1.44E-07	-0.568683027	0.428	0.497
183	ENSDARG00000037789	pvalb1	0.004217429	1.91E-07	1.402986942	0.997	0.998
184	ENSDARG00000009978	icn	0.004301354	1.95E-07	-0.492528907	0.389	0.461
185	ENSDARG00000068214	ccni	0.004794776	2.17E-07	-0.569188579	0.575	0.582
186	ENSDARG00000033655	stmn1b	0.005721494	2.59E-07	-0.974886739	0.371	0.433
187	ENSDARG00000030479	hmgb1b	0.005839577	2.65E-07	-0.806029826	0.305	0.389
188	ENSDARG00000015314	zc4h2	0.00594741	2.70E-07	-0.736552576	0.12	0.229
189	ENSDARG00000007576	crybb1l1	0.006039362	2.74E-07	-0.358280385	0.413	0.485
190	ENSDARG00000026655	tspo	0.007017224	3.18E-07	-0.27001645	0.377	0.213
191	ENSDARG00000100795	timp4.3	0.007830041	3.55E-07	-0.256859859	0.198	0.097
192	ENSDARG00000009212	ppiaa	0.009794454	4.44E-07	-0.298066284	0.907	0.806
193	ENSDARG00000040287	ywhabl	0.011764663	5.33E-07	-0.631166381	0.29	0.377
194	ENSDARG00000099197	actc1b	0.012784365	5.80E-07	1.116953826	0.997	0.997
195	ENSDARG00000099572	hmgn2	0.014745229	6.68E-07	-0.592309662	0.611	0.586
196	ENSDARG00000015050	calm2b	0.014992897	6.80E-07	-0.784786584	0.458	0.485
197	ENSDARG00000098591	tubb2b	0.016656629	7.55E-07	-0.821795409	0.216	0.313
198	ENSDARG00000057460	crygm2d13	0.01669515	7.57E-07	-0.46025	0.416	0.476
199	ENSDARG00000021124	cfl1	0.016828321	7.63E-07	-0.638878446	0.587	0.574
200	ENSDARG00000037997	tubb5	0.019161755	8.69E-07	-0.575668406	0.042	0.135
201	ENSDARG00000020708	mdkb	0.021246219	9.63E-07	-0.5799078	0.254	0.354
202	ENSDARG00000037746	actb1	0.033865935	1.54E-06	-0.605362577	0.608	0.591
203	ENSDARG00000028198	ube2v2	0.03657921	1.66E-06	-0.275843469	0.512	0.299
204	ENSDARG00000002768	pvalb2	0.039834505	1.81E-06	1.507184346	0.997	0.999
205	ENSDARG00000063905	mt-co1	0.04832117	2.19E-06	0.259711918	0.901	0.769
206	ENSDARG00000094310	si:ch211-255g12.6	0.056633187	2.57E-06	-0.357995444	0.431	0.481
207	ENSDARG00000105154	creg1	0.080141235	3.63E-06	-0.447252622	0.425	0.257
208	ENSDARG00000079687	rnf10	0.099600841	4.52E-06	-0.341232601	0.491	0.291
209	ENSDARG00000104945	sncb	0.141618645	6.42E-06	-0.818432492	0.117	0.206
210	ENSDARG00000069981	cspg5a	0.16492461	7.48E-06	-0.672884572	0.054	0.136
211	ENSDARG00000018145	mid1ip1l	0.19634049	8.90E-06	-0.266815442	0.281	0.159
212	ENSDARG00000116164	crygm2d8	0.221827349	1.01E-05	-0.416822852	0.389	0.436
213	ENSDARG00000045639	elavl4	0.232073439	1.05E-05	-0.847136495	0.126	0.215
214	ENSDARG00000025855	camk2n1a	0.337671076	1.53E-05	-0.486264466	0.254	0.141
215	ENSDARG00000008735	atp6ap2	0.38257531	1.73E-05	-0.565738981	0.207	0.292
216	ENSDARG00000102975	nsg2	0.416979577	1.89E-05	-0.735309483	0.15	0.238
217	ENSDARG00000056831	gng2	0.448525824	2.03E-05	-0.494253525	0.072	0.153
218	ENSDARG00000051875	islr2	0.456567903	2.07E-05	-0.675295156	0.048	0.125
219	ENSDARG00000099744	gap43	0.514113413	2.33E-05	-0.563179879	0.048	0.123
220	ENSDARG00000055874	cpe	0.5631524	2.55E-05	-0.607465116	0.069	0.147
221	ENSDARG00000099283	epb41a	0.78363155	3.55E-05	-0.63181891	0.114	0.197
222	ENSDARG00000016301	zgc:65894	0.83922655	3.80E-05	-0.527564125	0.054	0.128
223	ENSDARG00000103994	ppiab	0.857111268	3.89E-05	-0.37545308	0.883	0.696
224	ENSDARG00000038574	scg2b	0.953752621	4.32E-05	-0.691167145	0.036	0.104
225	ENSDARG00000033009	h3f3c	0.9828476	4.46E-05	-0.726241512	0.554	0.521
226	ENSDARG00000000212	krt97	1	0.12914046	0.313972065	0.198	0.153
227	ENSDARG00000000503	stx1b	1	9.84E-05	-0.621625669	0.078	0.149
228	ENSDARG00000001889	tuba1a	1	0.004757788	-0.72390421	0.156	0.202
229	ENSDARG00000001994	stxbp1a	1	0.000276754	-0.390989569	0.045	0.106
230	ENSDARG00000002082	csnk2a1	1	0.078347019	-0.336432012	0.344	0.255
231	ENSDARG00000002131	celf2	1	0.012796807	-0.477947847	0.266	0.178
232	ENSDARG00000002193	rho	1	0.004796045	-0.763037686	0.308	0.337
233	ENSDARG00000002230	sypb	1	0.001868472	-0.480162073	0.057	0.108
234	ENSDARG00000002344	tubb4b	1	0.018880169	-0.374380491	0.76	0.618
235	ENSDARG00000002710	ncl	1	0.01939994	-0.305892633	0.635	0.415
236	ENSDARG00000002790	ap2m1a	1	0.656834372	-0.326788856	0.353	0.287
237	ENSDARG00000002791	atp1a1a.1	1	0.532317019	-0.358219203	0.231	0.226
238	ENSDARG00000002949	ppp6c	1	0.666631893	-0.251261286	0.189	0.164
239	ENSDARG00000003151	skp1	1	0.132683069	-0.377468106	0.611	0.418
240	ENSDARG00000003203	rhcga	1	0.065355655	-0.880729883	0.12	0.147
241	ENSDARG00000003207	mterf3	1	0.0210787	-0.334784669	0.159	0.109
242	ENSDARG00000003655	tmem59l	1	7.02E-05	-0.48352584	0.081	0.159
243	ENSDARG00000003705	prnprs3	1	0.852878204	-0.336858769	0.114	0.109
244	ENSDARG00000003808	aqp3a	1	0.72068967	-0.559687053	0.135	0.12
245	ENSDARG00000003820	nr1d2a	1	0.086702504	-0.29670687	0.281	0.212
246	ENSDARG00000003860	cbx3a	1	0.862007142	-0.306357277	0.24	0.21
247	ENSDARG00000003866	tm9sf2	1	0.400680236	-0.288682042	0.147	0.154
248	ENSDARG00000003920	setb	1	0.840720594	-0.460281311	0.422	0.347
249	ENSDARG00000003952	pfn2	1	0.37469158	-0.301508981	0.392	0.363
250	ENSDARG00000004034	arhgdig	1	0.006422662	-0.385053044	0.12	0.171
251	ENSDARG00000004161	ik	1	0.838127355	-0.280283969	0.138	0.132
252	ENSDARG00000004189	cbx1a	1	0.597849663	-0.275329187	0.138	0.118
253	ENSDARG00000004297	irf2bpl	1	0.864661541	-0.257964012	0.129	0.117
254	ENSDARG00000004452	tardbpl	1	0.450822829	-0.354534456	0.207	0.171
255	ENSDARG00000004588	sox4a	1	6.76E-05	-0.807554239	0.12	0.198
256	ENSDARG00000004706	syf2	1	0.004593065	-0.270015566	0.389	0.266
257	ENSDARG00000005423	pgam1a	1	0.844676892	0.514009983	0.129	0.131
258	ENSDARG00000005451	gdi2	1	0.892926919	-0.371788505	0.29	0.255
259	ENSDARG00000005481	nfkbiaa	1	0.46145411	-0.312997347	0.159	0.163
260	ENSDARG00000005560	ywhah	1	0.082443172	-0.568267154	0.213	0.225
261	ENSDARG00000005576	mphosph8	1	0.000360254	-0.329786764	0.29	0.18
262	ENSDARG00000005924	serpina10a	1	0.07199456	-0.333780867	0.237	0.173
263	ENSDARG00000005945	sart1	1	0.955630606	-0.274965488	0.126	0.119
264	ENSDARG00000006092	rad21a	1	0.148746857	-0.480530201	0.219	0.226
265	ENSDARG00000006125	csnk1db	1	0.26507343	-0.301062173	0.275	0.219
266	ENSDARG00000006242	ptp4a1	1	0.015317287	-0.553552847	0.251	0.277
267	ENSDARG00000006260	tuba8l4	1	0.124457028	-0.427608914	0.392	0.373
268	ENSDARG00000006370	atp6v1h	1	0.042418433	-0.411529227	0.174	0.203
269	ENSDARG00000006427	fabp2	1	0.351241436	-0.500033551	0.18	0.183
270	ENSDARG00000006487	anp32a	1	0.064237201	-0.569244812	0.461	0.415
271	ENSDARG00000006497	rtn1a	1	0.655613301	-0.736573502	0.464	0.341
272	ENSDARG00000006588	zgc:111983	1	0.333057009	-0.783760456	0.123	0.131
273	ENSDARG00000007098	itm2ba	1	0.753616031	-0.341028847	0.416	0.362
274	ENSDARG00000007276	ela3l	1	0.200101303	0.492612048	0.21	0.174
275	ENSDARG00000007682	ppdpfa	1	0.042633579	-0.317295052	0.228	0.163
276	ENSDARG00000007693	nfkbiab	1	0.483086386	-0.362304422	0.392	0.309
277	ENSDARG00000007697	fabp7a	1	0.014916855	-0.445199893	0.251	0.284
278	ENSDARG00000007818	palm1b	1	0.001021988	-0.356296376	0.078	0.137
279	ENSDARG00000007836	ctsla	1	0.456903361	-0.467795079	0.674	0.475
280	ENSDARG00000007863	tra2a	1	0.232494039	-0.314047815	0.192	0.204
281	ENSDARG00000007960	hnrnpaba	1	0.000239913	-0.72300202	0.536	0.491
282	ENSDARG00000008049	si:dkey-42i9.4	1	0.008805985	-0.467981431	0.192	0.235
283	ENSDARG00000008097	srsf9	1	0.297032063	-0.312993322	0.141	0.153
284	ENSDARG00000008310	ip6k2a	1	0.167891664	-0.294520068	0.225	0.243
285	ENSDARG00000008407	tspan7b	1	0.014251842	-0.378064335	0.147	0.191
286	ENSDARG00000008706	paip2b	1	0.707450269	-0.38343766	0.458	0.358
287	ENSDARG00000008803	marcksb	1	0.000155469	-0.706474344	0.111	0.18
288	ENSDARG00000009018	rhbg	1	0.009120637	-0.497131031	0.072	0.113
289	ENSDARG00000009106	serinc1	1	0.462660144	-0.564306615	0.479	0.358
290	ENSDARG00000009480	pdcl	1	0.038318564	-0.362626223	0.12	0.152
291	ENSDARG00000009753	sf3b6	1	0.71445379	-0.310805874	0.302	0.274
292	ENSDARG00000009771	ppme1	1	0.66917951	-0.27390749	0.111	0.111
293	ENSDARG00000009779	mcl1a	1	0.012263187	-0.268788259	0.74	0.472
294	ENSDARG00000010137	ldb1a	1	0.507625845	-0.310822059	0.111	0.115
295	ENSDARG00000010238	rbm22	1	0.204506326	-0.25277398	0.108	0.126
296	ENSDARG00000010721	6-Sep	1	0.008786908	-0.264544751	0.072	0.117
297	ENSDARG00000010745	dnaja2b	1	0.07199656	-0.292983084	0.257	0.191
298	ENSDARG00000011125	snrpb	1	0.736151157	-0.263345464	0.272	0.253
299	ENSDARG00000011609	FOXK2	1	0.872712661	-0.259952505	0.135	0.124
300	ENSDARG00000011665	aldoaa	1	0.173076174	-0.330920962	0.545	0.398
301	ENSDARG00000011961	csrp2	1	0.308466431	-0.313994962	0.09	0.105
302	ENSDARG00000012076	apoa1a	1	0.802874054	-0.264649838	0.126	0.115
303	ENSDARG00000012138	sgce	1	0.468598493	-0.283219166	0.126	0.131
304	ENSDARG00000012144	emc7	1	0.412413778	-0.27031075	0.135	0.144
305	ENSDARG00000012244	ube2e3	1	0.893373457	-0.353993662	0.425	0.351
306	ENSDARG00000012684	atp2b1a	1	0.002912495	-0.256775874	0.174	0.109
307	ENSDARG00000012688	eif1b	1	0.008635385	-0.389132464	0.808	0.629
308	ENSDARG00000012747	rer1	1	0.33477132	-0.260909151	0.12	0.13
309	ENSDARG00000012777	nucks1b	1	0.817659879	-0.307246667	0.192	0.171
310	ENSDARG00000012972	cfl1l	1	0.047775949	-0.465356819	0.329	0.325
311	ENSDARG00000013078	ywhaba	1	0.603395191	-0.444034804	0.467	0.379
312	ENSDARG00000013087	ndrg3a	1	0.000284345	-0.617728762	0.156	0.226
313	ENSDARG00000013144	atp1b1a	1	0.000251833	-0.277917576	0.602	0.379
314	ENSDARG00000013771	ctss2.2	1	0.000705011	-0.27028946	0.048	0.104
315	ENSDARG00000013963	mipb	1	0.216105834	-0.430088564	0.129	0.148
316	ENSDARG00000013968	psap	1	0.01782924	-0.582339197	0.488	0.328
317	ENSDARG00000013976	anxa13	1	0.684815097	-0.268446407	0.15	0.148
318	ENSDARG00000013979	ndfip1	1	0.699581409	-0.318175495	0.272	0.234
319	ENSDARG00000014053	olfm1b	1	0.00245178	-0.63971665	0.102	0.155
320	ENSDARG00000014159	mtdha	1	0.52496283	-0.353210272	0.216	0.181
321	ENSDARG00000014244	rbmx	1	0.461086347	-0.258197363	0.117	0.123
322	ENSDARG00000014287	eno2	1	0.003330248	-0.451380991	0.063	0.111
323	ENSDARG00000014361	tmbim4	1	0.054736981	-0.334151869	0.183	0.209
324	ENSDARG00000014569	hnrnpr	1	0.080571152	-0.398309067	0.159	0.181
325	ENSDARG00000014571	ctnnb1	1	0.862972581	-0.459274328	0.272	0.244
326	ENSDARG00000014591	ilf2	1	0.040944247	-0.390362152	0.147	0.179
327	ENSDARG00000014746	rbfox1	1	0.232350221	-0.361545351	0.129	0.145
328	ENSDARG00000015111	ddx39ab	1	0.739683493	-0.353339474	0.177	0.166
329	ENSDARG00000015427	hdac1	1	0.000323087	-0.549154345	0.195	0.264
330	ENSDARG00000015445	lim2.4	1	0.005031884	-0.38917763	0.317	0.352
331	ENSDARG00000015551	fth1a	1	0.021625739	-0.455456684	0.868	0.671
332	ENSDARG00000015790	atp1b3a	1	0.093777899	-0.25533296	0.09	0.115
333	ENSDARG00000016516	rbm8a	1	0.729766383	-0.41834964	0.44	0.344
334	ENSDARG00000016871	smarce1	1	7.91E-05	-0.656286489	0.162	0.236
335	ENSDARG00000016889	eif3g	1	0.415340502	-0.275674932	0.76	0.516
336	ENSDARG00000017084	bud31	1	0.907877118	-0.410482887	0.275	0.236
337	ENSDARG00000017219	pabpc1a	1	0.065617845	-0.259275178	0.832	0.639
338	ENSDARG00000017314	CELA1 (1 of many)	1	0.7212718	0.604300002	0.404	0.357
339	ENSDARG00000017602	ccng2	1	0.876801903	-0.426997956	0.287	0.249
340	ENSDARG00000017772	mdh1aa	1	0.333423664	-0.493376862	0.527	0.432
341	ENSDARG00000017843	srsf1b	1	0.60769168	-0.28686503	0.111	0.114
342	ENSDARG00000017844	copz1	1	0.263054808	-0.273707168	0.18	0.194
343	ENSDARG00000018174	gnai2a	1	0.290031882	-0.277382777	0.114	0.128
344	ENSDARG00000018425	ddx61	1	0.877546567	-0.289804444	0.18	0.169
345	ENSDARG00000018476	pak2b	1	0.009633703	-0.251816146	0.147	0.093
346	ENSDARG00000018524	midn	1	0.001270773	-0.260736655	0.272	0.173
347	ENSDARG00000018562	cope	1	0.569840396	-0.325312009	0.216	0.21
348	ENSDARG00000018618	cpsf6	1	0.908284398	-0.268070315	0.174	0.165
349	ENSDARG00000018898	zfand5a	1	0.013296015	-0.275897493	0.326	0.224
350	ENSDARG00000018914	hnrnpk	1	0.091702334	-0.360626856	0.177	0.2
351	ENSDARG00000018985	castor2	1	0.868638295	-0.323053088	0.18	0.161
352	ENSDARG00000019062	arpc5b	1	0.037176011	-0.253031596	0.069	0.102
353	ENSDARG00000019702	aldocb	1	0.000946324	-0.577719093	0.201	0.261
354	ENSDARG00000019856	atp1a1b	1	0.106681402	-0.695038718	0.078	0.102
355	ENSDARG00000019881	bsg	1	0.001508746	-0.528360608	0.56	0.518
356	ENSDARG00000020258	ewsr1a	1	0.339956556	-0.39470026	0.099	0.108
357	ENSDARG00000020261	rab2a	1	0.538622376	-0.365394385	0.404	0.321
358	ENSDARG00000020504	h3f3b.1	1	0.009222178	-0.582695261	0.479	0.438
359	ENSDARG00000020609	snap25a	1	0.000223587	-0.569980935	0.129	0.2
360	ENSDARG00000020693	sesn1	1	0.016439563	-0.259766593	0.626	0.432
361	ENSDARG00000020926	creb3l3l	1	0.003119651	-0.444706774	0.15	0.205
362	ENSDARG00000021582	dynlrb1	1	0.84977685	-0.382977981	0.266	0.237
363	ENSDARG00000021647	gnai1	1	0.079025976	-0.330288569	0.099	0.125
364	ENSDARG00000021811	calm3a	1	0.001918403	-0.571311185	0.527	0.483
365	ENSDARG00000021924	hsp70.3	1	0.00022721	-0.485295718	0.458	0.285
366	ENSDARG00000022129	rbm4.3	1	0.838120769	-0.433413059	0.32	0.281
367	ENSDARG00000022176	IGLON5	1	0.000456425	-0.451446203	0.048	0.107
368	ENSDARG00000022315	atp6v1g1	1	0.051805129	-0.484619507	0.24	0.256
369	ENSDARG00000022684	fkbp1aa	1	0.949301987	-0.314577831	0.749	0.547
370	ENSDARG00000023174	fez1	1	0.002062922	-0.381291686	0.087	0.142
371	ENSDARG00000023323	ywhaqb	1	0.015600338	-0.442848467	0.222	0.258
372	ENSDARG00000023963	tpm4a	1	0.001753038	0.251313725	0.138	0.086
373	ENSDARG00000023967	atp6v1c1a	1	0.030167395	-0.281536247	0.09	0.125
374	ENSDARG00000024195	znf395b	1	0.525968965	-0.358539212	0.305	0.251
375	ENSDARG00000024746	hsp90aa1.2	1	0.881231813	-0.475945742	0.225	0.199
376	ENSDARG00000024877	ptgr1	1	0.000231696	-0.284115442	0.234	0.138
377	ENSDARG00000025147	cd63	1	0.131987175	-0.546179862	0.437	0.399
378	ENSDARG00000025254	s100a10b	1	0.000243735	-0.651841878	0.234	0.295
379	ENSDARG00000025350	prdx2	1	0.591559662	-0.421903739	0.769	0.563
380	ENSDARG00000025693	tmem9b	1	0.595482102	-0.331291199	0.153	0.151
381	ENSDARG00000025789	chd4b	1	0.957557737	-0.395686787	0.171	0.157
382	ENSDARG00000026712	rab5c	1	0.255417059	-0.345646923	0.201	0.207
383	ENSDARG00000026726	anxa1a	1	0.00653626	-0.394116982	0.338	0.354
384	ENSDARG00000026766	bcl2l10	1	0.745348356	-0.294980068	0.102	0.102
385	ENSDARG00000026829	cotl1	1	0.000113294	-0.506821525	0.141	0.212
386	ENSDARG00000026845	rhoaa	1	0.501232536	-0.305306724	0.302	0.251
387	ENSDARG00000026908	tmed2	1	0.051454275	-0.281672153	0.347	0.253
388	ENSDARG00000027088	ptgdsb.1	1	0.270268743	-1.087293112	0.41	0.359
389	ENSDARG00000027141	ube2l3b	1	0.313336141	-0.267881406	0.159	0.166
390	ENSDARG00000027200	gabarapl2	1	0.025876281	-0.343959864	0.419	0.291
391	ENSDARG00000027249	btg1	1	0.001030771	-0.66717171	0.701	0.563
392	ENSDARG00000027734	srsf5b	1	0.896959293	-0.284274614	0.111	0.107
393	ENSDARG00000027740	adcyap1b	1	0.007194976	-0.578288775	0.081	0.127
394	ENSDARG00000028119	sumo3a	1	0.001586941	-0.548657367	0.278	0.319
395	ENSDARG00000028335	hmga1a	1	0.859884237	-0.401812177	0.398	0.331
396	ENSDARG00000029072	klf6a	1	0.643472041	-0.264828929	0.234	0.227
397	ENSDARG00000029075	pfkfb4b	1	0.266098482	-0.340091969	0.329	0.256
398	ENSDARG00000029443	zgc:92242	1	0.531967954	-0.36545695	0.147	0.146
399	ENSDARG00000029445	zgc:56676	1	0.181127025	-0.336754637	0.344	0.261
400	ENSDARG00000029663	rab1ab	1	0.403715588	-0.385334456	0.231	0.222
401	ENSDARG00000029688	hsp70.1	1	0.024983743	-0.484828873	0.32	0.225
402	ENSDARG00000029722	hmgb2a	1	0.901359826	-0.405469758	0.5	0.393
403	ENSDARG00000029818	srsf5a	1	0.0421175	-0.406798788	0.59	0.507
404	ENSDARG00000030106	stmn4	1	0.000403944	-0.522943501	0.06	0.122
405	ENSDARG00000030155	ssbp3b	1	0.008388422	-0.409189134	0.087	0.131
406	ENSDARG00000030215	matn1	1	0.041244424	-0.279156087	0.159	0.112
407	ENSDARG00000030349	cryba2a	1	0.000705918	-0.353733547	0.362	0.397
408	ENSDARG00000030614	syt1a	1	0.00088856	-0.589934022	0.066	0.123
409	ENSDARG00000030694	atp6v1e1b	1	0.000698262	-0.520709199	0.195	0.254
410	ENSDARG00000030716	ing4	1	0.294476537	-0.356690483	0.159	0.169
411	ENSDARG00000031343	rab6bb	1	0.068190369	-0.279802223	0.087	0.117
412	ENSDARG00000031427	calm2a	1	0.426310561	-0.511301645	0.35	0.311
413	ENSDARG00000031495	seta	1	0.991723654	-0.43443027	0.362	0.301
414	ENSDARG00000031681	atp6v0b	1	0.004236023	-0.261273472	0.09	0.144
415	ENSDARG00000031720	clstn1	1	0.127113499	-0.510091512	0.108	0.126
416	ENSDARG00000031776	fthl27	1	0.000710151	-0.469641807	0.769	0.662
417	ENSDARG00000032575	ywhaz	1	0.002709168	-0.572041784	0.249	0.292
418	ENSDARG00000032836	pvalb5	1	0.263221135	-0.471749498	0.111	0.086
419	ENSDARG00000032866	erh	1	0.071490999	-0.284004653	0.449	0.328
420	ENSDARG00000032868	pde4ba	1	0.224775476	-0.267722879	0.138	0.107
421	ENSDARG00000033234	stmn2a	1	0.001539629	-0.553989698	0.066	0.118
422	ENSDARG00000033364	mgst3b	1	0.18482279	-0.270503809	0.47	0.362
423	ENSDARG00000033382	grifin	1	0.974299278	-0.506816382	0.141	0.133
424	ENSDARG00000033539	paics	1	0.325223133	-0.325737762	0.108	0.087
425	ENSDARG00000033647	smarcb1a	1	0.144840543	-0.251938272	0.102	0.124
426	ENSDARG00000033738	zgc:153867	1	0.158517827	-0.286367879	0.389	0.381
427	ENSDARG00000034187	calm1b	1	0.000234521	-0.419501376	0.105	0.181
428	ENSDARG00000034616	mlf2	1	0.811055939	-0.409004576	0.207	0.189
429	ENSDARG00000034753	tspan3a	1	0.083719381	-0.310144297	0.317	0.237
430	ENSDARG00000035066	ubtf	1	0.075366189	-0.325274755	0.099	0.125
431	ENSDARG00000035282	emc6	1	0.596375455	-0.290092293	0.183	0.156
432	ENSDARG00000035557	gabarapa	1	0.002007343	-0.258282782	0.38	0.253
433	ENSDARG00000035678	zgc:91910	1	0.287892212	-0.322576135	0.24	0.19
434	ENSDARG00000035890	fuca1.1	1	0.295714067	-0.588196565	0.162	0.167
435	ENSDARG00000035993	sumo3b	1	0.003012841	-0.314024631	0.069	0.12
436	ENSDARG00000036074	cebpa	1	0.016356344	-0.462161686	0.096	0.136
437	ENSDARG00000036080	cd81a	1	0.000429022	-0.32652839	0.647	0.412
438	ENSDARG00000036140	crybgx	1	0.91583043	-0.326113735	0.102	0.099
439	ENSDARG00000036161	hnrnpa0l	1	0.799547085	-0.416591066	0.68	0.494
440	ENSDARG00000036162	hnrnpa0b	1	0.820353203	-0.491406565	0.401	0.332
441	ENSDARG00000036282	rnaset2	1	0.72781574	-0.251474063	0.132	0.119
442	ENSDARG00000036295	golga7ba	1	0.000393064	-0.313953132	0.048	0.109
443	ENSDARG00000036394	pop7	1	0.030540104	-0.330484312	0.075	0.108
444	ENSDARG00000036577	atp6v0cb	1	0.087700795	-0.822863054	0.26	0.261
445	ENSDARG00000036754	hmgn3	1	0.345860956	-0.382189429	0.275	0.272
446	ENSDARG00000036832	cyt1l	1	0.011233777	-0.556908393	0.308	0.318
447	ENSDARG00000036967	smox	1	0.033360161	-0.28112646	0.12	0.159
448	ENSDARG00000037284	ptges3a	1	0.924049456	-0.339773619	0.216	0.196
449	ENSDARG00000037402	lim2.3	1	0.586929632	-0.258056931	0.126	0.133
450	ENSDARG00000038068	ddx5	1	0.494740131	-0.370279677	0.383	0.303
451	ENSDARG00000038141	atf4b	1	0.112456437	-0.469922147	0.365	0.345
452	ENSDARG00000038153	lgals2b	1	0.292815632	-0.584527994	0.225	0.221
453	ENSDARG00000038306	tsc22d1	1	0.664056936	-0.417674638	0.192	0.162
454	ENSDARG00000038559	h1f0	1	0.631617984	-0.470227917	0.626	0.45
455	ENSDARG00000039034	marcksl1a	1	0.009718204	-0.4810683	0.314	0.342
456	ENSDARG00000039150	lgmn	1	0.383449619	-0.521804038	0.251	0.2
457	ENSDARG00000039730	zgc:112160	1	0.001210067	0.544347836	0.237	0.158
458	ENSDARG00000040031	tardbp	1	0.369306392	-0.365563276	0.138	0.144
459	ENSDARG00000040076	pycard	1	0.091070703	-0.291114887	0.117	0.142
460	ENSDARG00000040184	syncrip	1	0.669706998	-0.374680599	0.434	0.34
461	ENSDARG00000040291	cadm4	1	0.02747824	-0.276006715	0.093	0.133
462	ENSDARG00000040295	apoeb	1	0.851884871	-0.768999205	0.183	0.166
463	ENSDARG00000040764	id1	1	0.130787917	-0.350304861	0.353	0.273
464	ENSDARG00000040822	fundc1	1	0.866953829	-0.394961749	0.207	0.189
465	ENSDARG00000040971	zgc:92606	1	0.001806563	-0.429113018	0.545	0.353
466	ENSDARG00000041051	mid1ip1a	1	0.487424876	-0.485765141	0.168	0.14
467	ENSDARG00000041155	morf4l1	1	0.91926253	-0.310886298	0.198	0.184
468	ENSDARG00000041203	drap1	1	0.271164232	-0.32999287	0.231	0.182
469	ENSDARG00000041363	dctn3	1	0.82326507	-0.30454529	0.216	0.201
470	ENSDARG00000041569	ces2	1	0.70529118	-0.300236264	0.117	0.119
471	ENSDARG00000041623	mt2	1	0.01113023	-1.215186855	0.222	0.259
472	ENSDARG00000041691	bhlhe41	1	0.002092101	-0.271952048	0.329	0.219
473	ENSDARG00000041839	tsc22d2	1	0.154908599	-0.272533478	0.081	0.102
474	ENSDARG00000041875	ube2v1	1	0.000629	-0.265912563	0.44	0.285
475	ENSDARG00000041878	rab11ba	1	0.717598618	-0.3308985	0.159	0.152
476	ENSDARG00000041974	brk1	1	0.594982019	-0.367872508	0.311	0.254
477	ENSDARG00000042236	atrx	1	0.011235682	-0.482246563	0.135	0.176
478	ENSDARG00000042319	cdca4	1	0.435883559	-0.309665915	0.114	0.121
479	ENSDARG00000042539	ywhaqa	1	0.004071078	-0.416163542	0.177	0.228
480	ENSDARG00000042620	gstr	1	0.345136864	-0.251532628	0.266	0.221
481	ENSDARG00000042660	fam32a	1	0.027733685	-0.290963555	0.365	0.262
482	ENSDARG00000042725	cebpb	1	0.628009655	-0.420580185	0.26	0.219
483	ENSDARG00000042876	abracl	1	0.002888506	-0.294936199	0.072	0.123
484	ENSDARG00000042933	bloc1s6	1	0.189247393	-0.383357987	0.452	0.328
485	ENSDARG00000042948	dnajc5aa	1	7.49E-05	-0.452965598	0.054	0.124
486	ENSDARG00000042993	prss1	1	0.810967919	0.536547436	0.455	0.388
487	ENSDARG00000043081	ctsz	1	0.3030832	-0.331847106	0.165	0.133
488	ENSDARG00000043484	ube2d2	1	0.500028242	-0.4166455	0.272	0.249
489	ENSDARG00000043757	ptbp3	1	0.119975695	-0.270445991	0.117	0.141
490	ENSDARG00000043821	klf7b	1	0.479566216	-0.283263356	0.105	0.086
491	ENSDARG00000043848	sod1	1	0.012775221	-0.288988263	0.566	0.371
492	ENSDARG00000044001	lgals3b	1	0.310012032	-0.266958436	0.201	0.208
493	ENSDARG00000044573	cdc42	1	0.598439028	-0.455140283	0.359	0.314
494	ENSDARG00000044669	hp1bp3	1	0.00368902	-0.578845194	0.216	0.259
495	ENSDARG00000044684	rbp4l	1	0.619481686	-0.413673759	0.251	0.211
496	ENSDARG00000044751	ddt	1	0.981724202	-0.279933568	0.168	0.155
497	ENSDARG00000044852	wbp2nl	1	0.164589685	-0.266860734	0.362	0.274
498	ENSDARG00000044902	atp2b2	1	0.832946495	-0.277355291	0.177	0.169
499	ENSDARG00000045132	vdac1	1	0.930265562	-0.366496141	0.485	0.388
500	ENSDARG00000045143	hbbe2	1	0.141786283	-0.522710016	0.12	0.144
501	ENSDARG00000045146	tomm22	1	0.346304114	-0.251134413	0.165	0.134
502	ENSDARG00000045373	pabpn1	1	0.052398447	-0.414309078	0.395	0.276
503	ENSDARG00000045618	clta	1	0.074564917	-0.341380903	0.165	0.192
504	ENSDARG00000045835	si:dkey-14d8.6	1	0.036831459	0.535962518	0.156	0.115
505	ENSDARG00000045877	ube2nb	1	0.01759166	-0.325723581	0.117	0.157
506	ENSDARG00000045914	si:ch211-51e12.7	1	0.000560989	-0.521592406	0.096	0.155
507	ENSDARG00000046022	tmed7	1	0.852830057	-0.393689416	0.323	0.281
508	ENSDARG00000046030	zgc:110339	1	0.901140053	-1.304750624	0.198	0.184
509	ENSDARG00000046132	dynlt3	1	0.147624858	-0.287857521	0.243	0.184
510	ENSDARG00000051800	fnbp4	1	0.668108297	-0.276487064	0.141	0.123
511	ENSDARG00000052082	gabarapb	1	0.09996089	-0.332540229	0.778	0.597
512	ENSDARG00000052419	ankrd12	1	0.319878768	-0.36840086	0.153	0.16
513	ENSDARG00000052578	c6ast4	1	0.281565221	0.363888824	0.108	0.091
514	ENSDARG00000052649	ube2ia	1	0.3005023	-0.268782575	0.156	0.167
515	ENSDARG00000052674	csnk1a1	1	0.933310446	-0.323095441	0.317	0.271
516	ENSDARG00000052695	nr2f1a	1	0.065740626	-0.403492818	0.081	0.11
517	ENSDARG00000052856	khdrbs1a	1	0.050003018	-0.496260729	0.539	0.48
518	ENSDARG00000053130	pcp4a	1	7.19E-05	-0.626682799	0.039	0.105
519	ENSDARG00000053358	basp1	1	0.000382937	-0.673249366	0.081	0.142
520	ENSDARG00000053446	sub1a	1	0.81193987	-0.336954721	0.249	0.228
521	ENSDARG00000053753	mff	1	0.002657816	-0.274356385	0.054	0.102
522	ENSDARG00000053858	crip1	1	0.028258008	-0.309131819	0.177	0.222
523	ENSDARG00000053979	chmp2a	1	0.940681077	-0.264837987	0.204	0.188
524	ENSDARG00000053990	hmgb2b	1	0.7689542	-0.41869465	0.458	0.382
525	ENSDARG00000054058	h1fx	1	0.369501834	-0.503410596	0.5	0.378
526	ENSDARG00000054063	arpc4	1	0.632704146	-0.299661193	0.144	0.142
527	ENSDARG00000054172	pgrmc1	1	0.828291167	-0.262973886	0.171	0.156
528	ENSDARG00000054271	cdkn1bb	1	0.130941595	-0.407982668	0.422	0.313
529	ENSDARG00000054290	acin1a	1	0.987493193	-0.40878156	0.329	0.283
530	ENSDARG00000054578	arl6ip1	1	0.003293379	-0.341011944	0.581	0.38
531	ENSDARG00000054616	cldni	1	0.424393324	-0.455197312	0.096	0.103
532	ENSDARG00000054793	emc10	1	0.140706516	-0.343151111	0.249	0.189
533	ENSDARG00000054804	anp32e	1	0.800509477	-0.397303999	0.275	0.249
534	ENSDARG00000054911	tmsb	1	0.063910077	-0.322726275	0.198	0.144
535	ENSDARG00000055115	dtnbp1a	1	0.037130728	-0.272654895	0.078	0.111
536	ENSDARG00000055120	ctsba	1	0.429901512	-0.571491796	0.329	0.261
537	ENSDARG00000055192	zgc:136930	1	0.001197488	-0.73080078	0.419	0.415
538	ENSDARG00000055283	id2a	1	0.032502726	-0.660802529	0.257	0.278
539	ENSDARG00000055389	si:dkey-67c22.2	1	0.297026378	-0.30300085	0.216	0.173
540	ENSDARG00000055504	si:ch211-212k18.7	1	0.089893985	-0.33991715	0.108	0.133
541	ENSDARG00000055514	icn2	1	0.607497453	-0.328457713	0.249	0.232
542	ENSDARG00000055543	appb	1	0.110564138	-0.300288647	0.096	0.119
543	ENSDARG00000055589	s100t	1	0.297853094	-0.264225443	0.102	0.081
544	ENSDARG00000055723	hsp70l	1	0.002726205	-0.487758223	0.458	0.301
545	ENSDARG00000056248	si:dkey-183i3.5	1	0.001159377	-0.761094138	0.284	0.318
546	ENSDARG00000056722	cd99l2	1	0.865555615	-0.287488078	0.105	0.102
547	ENSDARG00000056725	hmgb3a	1	0.004136721	-0.819820826	0.425	0.403
548	ENSDARG00000056740	tmeff1b	1	0.000802555	-0.602724123	0.123	0.184
549	ENSDARG00000056744	ela2	1	0.909950857	0.58339084	0.225	0.209
550	ENSDARG00000056765	ela2l	1	0.98687973	0.613352857	0.266	0.246
551	ENSDARG00000056877	vamp2	1	0.000162223	-0.543527197	0.087	0.159
552	ENSDARG00000056929	kdm6bb	1	0.058722316	-0.342282926	0.093	0.123
553	ENSDARG00000057013	cadm3	1	0.000962757	-0.38672136	0.054	0.109
554	ENSDARG00000057026	ran	1	0.030644236	-0.33558734	0.814	0.61
555	ENSDARG00000057234	chtopa	1	0.147645565	-0.284963957	0.174	0.132
556	ENSDARG00000057676	golga7	1	0.457237525	-0.308046459	0.269	0.224
557	ENSDARG00000057698	ctsd	1	0.199824052	-0.748353853	0.533	0.366
558	ENSDARG00000057853	atp6v0ca	1	0.191831404	-0.401158713	0.219	0.228
559	ENSDARG00000057854	sap18	1	0.087007182	-0.294990031	0.26	0.194
560	ENSDARG00000057867	lasp1	1	0.019280632	-0.317651607	0.228	0.268
561	ENSDARG00000057882	arpc3	1	0.812611916	-0.417809222	0.38	0.31
562	ENSDARG00000057913	syt11a	1	0.000167266	-0.584058269	0.114	0.189
563	ENSDARG00000058094	ciarta	1	0.345042605	-0.486669061	0.422	0.369
564	ENSDARG00000058117	snap25b	1	9.71E-05	-0.505010894	0.102	0.178
565	ENSDARG00000058225	arpc4l	1	0.014481881	-0.366445542	0.171	0.212
566	ENSDARG00000058454	dynll1	1	0.090446905	-0.630736016	0.455	0.405
567	ENSDARG00000059057	atpv0e2	1	5.63E-05	-0.717278697	0.147	0.225
568	ENSDARG00000059303	hnrnpl2	1	0.11704808	-0.287442264	0.108	0.132
569	ENSDARG00000059323	rpn1	1	0.003935959	-0.296563737	0.078	0.129
570	ENSDARG00000059360	srsf3b	1	0.001617035	-0.565371802	0.153	0.206
571	ENSDARG00000059601	map1aa	1	0.001535411	-0.489668366	0.075	0.13
572	ENSDARG00000059680	fscn1a	1	5.00E-05	-0.48375863	0.051	0.122
573	ENSDARG00000059768	gpatch8	1	0.123548267	-0.253339653	0.171	0.129
574	ENSDARG00000060113	znf395a	1	0.868774746	-0.278274526	0.162	0.148
575	ENSDARG00000060309	srgap3	1	0.020790494	-0.338006116	0.066	0.102
576	ENSDARG00000060350	apoda.2	1	0.38209927	0.432612673	0.204	0.178
577	ENSDARG00000060679	kdm1a	1	0.042327351	-0.465358159	0.129	0.158
578	ENSDARG00000060697	kmt2bb	1	0.589885656	-0.340544041	0.195	0.165
579	ENSDARG00000061187	cbx5	1	0.274368473	-0.328563225	0.213	0.218
580	ENSDARG00000061478	igf2bp1	1	0.003832559	-0.340405901	0.335	0.22
581	ENSDARG00000061490	u2surp	1	0.599920275	-0.332747034	0.222	0.189
582	ENSDARG00000061647	nrxn1a	1	0.006937958	-0.384902596	0.06	0.104
583	ENSDARG00000062326	hmgn7	1	0.002756281	-0.659687618	0.515	0.469
584	ENSDARG00000063095	ctsf	1	0.045331601	-0.352177573	0.38	0.274
585	ENSDARG00000063535	chd4a	1	0.000192385	-0.376132357	0.048	0.112
586	ENSDARG00000063911	mt-atp6	1	0.360518445	-0.320434028	0.913	0.799
587	ENSDARG00000063912	mt-co3	1	0.004262513	-0.33503318	0.976	0.935
588	ENSDARG00000068404	tbcb	1	0.819878603	-0.363422077	0.195	0.18
589	ENSDARG00000068432	si:dkey-56m19.5	1	0.013286615	-0.383773982	0.153	0.199
590	ENSDARG00000068434	h3f3b.1	1	0.015379294	-0.525011851	0.446	0.41
591	ENSDARG00000068436	h3f3b.1	1	0.195372193	-0.512717351	0.527	0.442
592	ENSDARG00000068582	rnf44	1	0.129903284	-0.345239676	0.129	0.151
593	ENSDARG00000068680	ctrl	1	0.285026417	0.579812927	0.174	0.148
594	ENSDARG00000068701	gpr85	1	0.000100521	-0.378653415	0.036	0.101
595	ENSDARG00000068745	map4l	1	0.014590213	-0.379083576	0.072	0.112
596	ENSDARG00000068820	h2afva	1	0.004376117	-0.39126394	0.123	0.176
597	ENSDARG00000068974	lim2.1	1	0.195549609	-0.342588463	0.084	0.105
598	ENSDARG00000068996	hist2h2l	1	0.461737557	-0.46411282	0.332	0.301
599	ENSDARG00000069090	atp6v0d1	1	0.000482701	-0.425306509	0.105	0.171
600	ENSDARG00000069100	aldh9a1a.1	1	0.198077643	-0.313536195	0.617	0.445
601	ENSDARG00000069360	ppp3r1b	1	0.870760302	-0.387164352	0.18	0.159
602	ENSDARG00000069425	hsbp1a	1	0.002046875	-0.440616203	0.063	0.114
603	ENSDARG00000069619	atf7ip	1	0.918719694	-0.318218802	0.168	0.156
604	ENSDARG00000069817	crygm2d8	1	0.204771118	-0.442029184	0.099	0.117
605	ENSDARG00000069827	crygm2d11	1	0.102619657	-0.383680238	0.213	0.23
606	ENSDARG00000069853	txndc9	1	0.33185271	-0.292087132	0.302	0.243
607	ENSDARG00000069855	pnisr	1	0.760184634	-0.287059076	0.138	0.135
608	ENSDARG00000070266	spock3	1	0.003338633	-0.470232054	0.084	0.136
609	ENSDARG00000070472	arf5	1	0.030200546	-0.363759825	0.189	0.226
610	ENSDARG00000070475	khdrbs1b	1	0.516873093	-0.294937627	0.132	0.135
611	ENSDARG00000070873	ccl25b	1	0.015599595	0.295514357	0.126	0.085
612	ENSDARG00000070922	cnbpb	1	0.218819319	-0.292466708	0.766	0.533
613	ENSDARG00000070959	si:ch211-288g17.3	1	0.010245429	-0.521336563	0.183	0.224
614	ENSDARG00000071018	ptena	1	0.293575597	-0.269010674	0.144	0.155
615	ENSDARG00000071224	si:ch211-133n4.4	1	0.224205721	-0.330045565	0.144	0.159
616	ENSDARG00000071403	oaz1a	1	0.548079038	-0.499651295	0.638	0.477
617	ENSDARG00000071626	ptgdsb.2	1	0.687386127	-0.965949516	0.195	0.185
618	ENSDARG00000071658	ywhag2	1	0.112649744	-0.681157708	0.189	0.198
619	ENSDARG00000073742	prss59.2	1	0.053588189	0.749659748	0.425	0.408
620	ENSDARG00000073750	crygm2d18	1	0.198580266	-0.444821893	0.156	0.171
621	ENSDARG00000074001	crygmxl2	1	0.057338596	-0.32419603	0.216	0.241
622	ENSDARG00000074057	calm3b	1	0.003493654	-0.585848184	0.32	0.349
623	ENSDARG00000074572	zgc:56304	1	0.049525811	-0.25431156	0.284	0.209
624	ENSDARG00000075014	sqstm1	1	0.948032837	-0.292553652	0.243	0.217
625	ENSDARG00000075542	zfhx4	1	0.327782029	-0.341523927	0.099	0.111
626	ENSDARG00000075758	ywhabb	1	0.010085474	-0.459553156	0.335	0.351
627	ENSDARG00000075989	arpc2	1	0.518199103	-0.313792054	0.332	0.311
628	ENSDARG00000076120	foxp4	1	0.354974448	-0.473261046	0.174	0.186
629	ENSDARG00000076223	SERP1	1	0.137421976	-0.265572499	0.431	0.432
630	ENSDARG00000076290	calr	1	0.384830034	-0.40354982	0.108	0.117
631	ENSDARG00000076386	epdl1	1	0.26644266	-0.482242748	0.216	0.168
632	ENSDARG00000076532	si:ch211-222l21.1	1	7.51E-05	-0.785508878	0.284	0.349
633	ENSDARG00000076572	crygm2d7	1	0.002008277	-0.379088042	0.246	0.297
634	ENSDARG00000076790	crygm2d16	1	0.014863297	-0.378745513	0.398	0.401
635	ENSDARG00000076838	apom	1	0.364015286	-0.251140827	0.159	0.132
636	ENSDARG00000076847	tnrc6c1	1	0.263929562	-0.462297957	0.278	0.271
637	ENSDARG00000077405	psip1b	1	0.907123513	-0.325398543	0.138	0.126
638	ENSDARG00000077776	csnk2b	1	0.014523161	-0.304023748	0.446	0.305
639	ENSDARG00000077785	atf5b	1	0.002306269	-0.254161507	0.111	0.064
640	ENSDARG00000077811	sox11a	1	0.189527084	-0.60882794	0.129	0.145
641	ENSDARG00000078473	nucks1a	1	0.014718759	-0.422229492	0.153	0.195
642	ENSDARG00000078619	pnp5a	1	0.757031416	-0.385962557	0.222	0.206
643	ENSDARG00000078686	arl8a	1	0.025978857	-0.291246107	0.117	0.156
644	ENSDARG00000078748	si:ch211-137a8.4	1	0.00039301	-0.540460234	0.111	0.178
645	ENSDARG00000078865	cxxc5a	1	0.966415497	-0.296922307	0.111	0.104
646	ENSDARG00000079150	si:ch211-276i12.9	1	0.402184552	-0.292047617	0.117	0.125
647	ENSDARG00000079274	prss59.1	1	0.557565425	0.704845305	0.293	0.256
648	ENSDARG00000079497	tcima	1	0.032776758	-0.257904944	0.069	0.104
649	ENSDARG00000086288	scg3	1	0.003255708	-0.256221332	0.057	0.106
650	ENSDARG00000086658	crygm2d21	1	0.002613704	-0.362688324	0.392	0.413
651	ENSDARG00000087164	crygm2d4	1	0.20594337	-0.407946957	0.251	0.255
652	ENSDARG00000087301	crygm2d14	1	0.491580042	-0.446192373	0.096	0.103
653	ENSDARG00000087443	ptp4a2a	1	0.057929086	-0.296658929	0.096	0.127
654	ENSDARG00000087636	hmgn6	1	0.001063711	-0.742309551	0.515	0.475
655	ENSDARG00000087897	h2afy2	1	0.020788246	-0.497276663	0.332	0.344
656	ENSDARG00000088330	hbae1.1	1	0.301457935	-0.280547384	0.114	0.131
657	ENSDARG00000088823	crygm2d3	1	0.000205213	-0.441157988	0.416	0.437
658	ENSDARG00000089302	hnrnpa0a	1	0.00017073	-0.765335091	0.219	0.281
659	ENSDARG00000089372	clk4a	1	0.044149396	-0.321815983	0.162	0.112
660	ENSDARG00000089382	zgc:158463	1	7.43E-05	-0.353850264	0.551	0.348
661	ENSDARG00000089413	mbpb	1	0.246798061	-0.356275145	0.111	0.128
662	ENSDARG00000089877	si:dkeyp-75h12.5	1	0.000633284	-0.440889417	0.138	0.204
663	ENSDARG00000090190	bcam	1	0.030711009	-0.365354128	0.138	0.093
664	ENSDARG00000090428	ctrb1	1	0.257960519	0.649914278	0.449	0.406
665	ENSDARG00000090454	gnb1a	1	0.030465976	-0.478369095	0.362	0.353
666	ENSDARG00000090722	leg1.1	1	0.09004486	-0.254205122	0.105	0.133
667	ENSDARG00000090872	si:dkey-276j7.1	1	0.000157635	-0.707810986	0.177	0.244
668	ENSDARG00000090912	npc2	1	0.929543728	-0.366402063	0.347	0.31
669	ENSDARG00000091148	crygm2d20	1	0.729015363	-0.344852129	0.144	0.145
670	ENSDARG00000091563	snw1	1	0.55287592	-0.276715167	0.228	0.193
671	ENSDARG00000092170	apoc1	1	0.299955515	-0.611972723	0.189	0.195
672	ENSDARG00000092362	hsp70.2	1	0.026617998	-0.516975331	0.545	0.365
673	ENSDARG00000092467	si:ch73-46j18.5	1	0.086768645	-0.349725819	0.084	0.109
674	ENSDARG00000092659	ppp3r1a	1	0.00563894	-0.344305329	0.078	0.126
675	ENSDARG00000092798	ppib	1	0.033576084	-0.298158026	0.554	0.385
676	ENSDARG00000092970	tmsb2	1	0.001638566	-0.501216117	0.078	0.133
677	ENSDARG00000093303	ifitm1	1	0.000170187	0.293030899	0.198	0.122
678	ENSDARG00000093313	ubb	1	0.003012812	-0.277149359	0.539	0.351
679	ENSDARG00000093406	zgc:111986	1	0.188506861	-0.289607075	0.29	0.227
680	ENSDARG00000093584	zgc:193505	1	0.173158216	-0.292210752	0.183	0.142
681	ENSDARG00000093844	zgc:136461	1	0.056282683	0.549627054	0.177	0.134
682	ENSDARG00000093945	vma21	1	0.52423433	-0.251641736	0.21	0.207
683	ENSDARG00000094041	krt17	1	0.64803356	-0.703896963	0.293	0.235
684	ENSDARG00000094673	rhoab	1	0.101284016	-0.286517131	0.275	0.207
685	ENSDARG00000095451	si:ch211-196l7.4	1	0.114141718	-0.60457012	0.587	0.473
686	ENSDARG00000095908	sat1a.2	1	0.422083931	-0.267795836	0.192	0.194
687	ENSDARG00000096829	blvrb	1	0.08296257	-0.332272992	0.096	0.126
688	ENSDARG00000097057	fxyd6l	1	0.000886212	-0.348587129	0.539	0.331
689	ENSDARG00000097102	si:ch73-281n10.2	1	0.001950179	-0.531324032	0.452	0.45
690	ENSDARG00000097157	si:ch211-207n23.2	1	0.136268752	-0.388763054	0.081	0.102
691	ENSDARG00000097322	si:dkey-81l17.6	1	0.01030724	-0.31036864	0.069	0.112
692	ENSDARG00000098075	sh3bgrl3	1	0.008307504	-0.364674192	0.114	0.16
693	ENSDARG00000098368	aplp1	1	9.24E-05	-0.544876564	0.054	0.121
694	ENSDARG00000098753	elmo1	1	0.048057202	-0.287510781	0.072	0.103
695	ENSDARG00000098832	fam168a	1	0.000364809	-0.491711904	0.192	0.26
696	ENSDARG00000099039	pcbp2	1	0.566089135	-0.318317669	0.389	0.352
697	ENSDARG00000099175	hmgb1a	1	0.007543153	-0.609595001	0.557	0.495
698	ENSDARG00000099200	zgc:123103	1	0.6225164	-0.258252987	0.138	0.141
699	ENSDARG00000099203	atp1b2a	1	0.001136031	-0.50149952	0.075	0.132
700	ENSDARG00000099241	ppp2cb	1	0.474023217	-0.342562433	0.284	0.234
701	ENSDARG00000099312	jpt1b	1	0.89149714	-0.417779521	0.281	0.248
702	ENSDARG00000099389	cdo1	1	0.345362724	-0.259832695	0.156	0.128
703	ENSDARG00000099624	chmp1b	1	0.655588886	-0.251277808	0.263	0.222
704	ENSDARG00000099635	akap8l	1	0.003057157	-0.261330947	0.257	0.169
705	ENSDARG00000099664	selenof	1	0.019779649	-0.25006153	0.251	0.177
706	ENSDARG00000099675	kdm4b	1	0.780463821	-0.336554674	0.147	0.141
707	ENSDARG00000099730	pkma	1	0.075441706	-0.258384021	0.147	0.177
708	ENSDARG00000099766	myl12.1	1	0.917767759	-0.347686411	0.602	0.446
709	ENSDARG00000099776	glula	1	5.31E-05	-0.80365925	0.32	0.39
710	ENSDARG00000099865	hnrnpabb	1	0.11199252	-0.491584243	0.395	0.362
711	ENSDARG00000100129	brd3b	1	0.91255587	-0.273715175	0.198	0.186
712	ENSDARG00000100244	ebf3a	1	0.843904171	-0.530384522	0.117	0.113
713	ENSDARG00000100494	pbx1a	1	0.555154836	-0.40138874	0.135	0.114
714	ENSDARG00000100562	CABZ01080702.1	1	0.003949205	-0.482208737	0.123	0.176
715	ENSDARG00000100582	si:ch211-195b11.3	1	0.879942426	-0.266299159	0.213	0.202
716	ENSDARG00000100742	reep5	1	0.008739225	-0.451192659	0.491	0.321
717	ENSDARG00000100825	calm3a	1	9.07E-05	-0.489650872	0.284	0.166
718	ENSDARG00000101009	cited4b	1	0.725819429	-0.351378901	0.141	0.123
719	ENSDARG00000101127	map1lc3b	1	0.043206364	-0.425979713	0.317	0.323
720	ENSDARG00000101135	si:dkey-85k7.7	1	0.516865327	-0.349558757	0.129	0.133
721	ENSDARG00000101216	meaf6	1	0.344467387	-0.436331638	0.266	0.252
722	ENSDARG00000101733	fam168b	1	0.26439173	-0.279094705	0.141	0.155
723	ENSDARG00000102105	dad1	1	0.11347196	-0.326883542	0.332	0.252
724	ENSDARG00000102453	slc1a2b	1	0.00090481	-1.033429808	0.054	0.109
725	ENSDARG00000102558	pde6ha	1	0.57123277	0.259014797	0.254	0.214
726	ENSDARG00000102572	si:ch211-260e23.9	1	0.00237199	-0.434036031	0.404	0.263
727	ENSDARG00000102741	sumo2b	1	0.585240458	-0.386338804	0.632	0.455
728	ENSDARG00000102802	brdt	1	0.696602423	-0.260978614	0.117	0.103
729	ENSDARG00000103199	si:dkey-247k7.2	1	0.722072729	-0.663385333	0.132	0.128
730	ENSDARG00000103295	cyp3a65	1	0.413117004	-0.280721709	0.105	0.087
731	ENSDARG00000103543	gngt2b	1	0.116714932	-0.394570923	0.111	0.134
732	ENSDARG00000103672	cirbpa	1	0.006843848	-0.614164207	0.518	0.464
733	ENSDARG00000103846	hspa5	1	0.747309836	-0.387108181	0.138	0.123
734	ENSDARG00000104018	mtpn	1	0.051863077	-0.26929222	0.29	0.209
735	ENSDARG00000104030	taf12	1	0.274473464	-0.463020735	0.29	0.277
736	ENSDARG00000104279	appa	1	0.952876168	-0.523188657	0.293	0.247
737	ENSDARG00000104359	anxa1c	1	0.046136714	-0.331100229	0.105	0.14
738	ENSDARG00000104372	gnb1b	1	0.005092329	-0.5783314	0.356	0.368
739	ENSDARG00000104458	rnasekb	1	0.003573497	-0.546789593	0.234	0.279
740	ENSDARG00000104782	oaz1b	1	0.283032904	-0.445445397	0.527	0.38
741	ENSDARG00000104871	LEPROTL1	1	0.130008871	-0.395055802	0.174	0.188
742	ENSDARG00000105037	snrpf	1	0.556771069	-0.420356556	0.183	0.176
743	ENSDARG00000105231	kmt5aa	1	0.819080389	-0.278752585	0.153	0.147
744	ENSDARG00000111240	dhrs13a.2	1	0.167702676	-0.439729977	0.087	0.107
745	ENSDARG00000113599	hbbe1.1	1	0.735126362	0.659130786	0.108	0.098
746	ENSDARG00000115405	hbbe1.2	1	0.186899279	-0.386382983	0.12	0.142
747	ENSDARG00000115701	crygm2d9	1	0.667530993	-0.437056298	0.114	0.102
748	ENSDARG00000116058	rhoac	1	0.403616315	-0.299475705	0.231	0.189
749	ENSDARG00000116491	h2afvb	1	0.461837628	-0.478687277	0.419	0.359
750	ENSDARG00000116617	spaca4l	1	0.578049454	-0.257402665	0.138	0.142
751	ENSDARG00000116649	ube2e1	1	0.000468457	-0.418129912	0.135	0.204
