# Supplementary material for: Cell-type-specific responses to the microbiota across all tissues of the larval zebrafish
Source: Cell Rep. Author manuscript; Available in PMC 2023 Oct 23. (PMC10423310; doi:10.1016/j.celrep.2023.112095)
Supplement: MMC23 [file NIHMS1880944-supplement-MMC23.zip › DataS17/Figure6_PanelF_subcluster_GeneLists/subcluster0.tsv]

	gene	gene_NAME	p_val_adj	p_val	avg_logFC	pct.1	pct.2
1	ENSDARG00000002165	psme1	0	0	0.340497102	0.427	0.019
2	ENSDARG00000002298	ankrd22	0	0	0.689803215	0.554	0.024
3	ENSDARG00000002391	tlcd1	0	0	0.708173372	0.526	0.02
4	ENSDARG00000003091	oclnb	0	0	0.548660112	0.477	0.017
5	ENSDARG00000004748	zgc:100868	0	0	0.514295231	0.402	0.014
6	ENSDARG00000005108	oclna	0	0	0.586448258	0.528	0.029
7	ENSDARG00000006060	crybg1b	0	0	0.392801127	0.375	0.004
8	ENSDARG00000006588	zgc:111983	0	0	2.390628985	0.614	0.065
9	ENSDARG00000007080	rhcgl1	0	0	1.716152961	0.463	0.023
10	ENSDARG00000008170	dbnla	0	0	0.452611028	0.447	0.011
11	ENSDARG00000009196	anxa3a	0	0	0.368539623	0.417	0.009
12	ENSDARG00000009544	cldnb	0	0	1.974895798	0.646	0.09
13	ENSDARG00000010250	nqo1	0	0	0.665077236	0.572	0.044
14	ENSDARG00000012341	capn9	0	0	0.571630774	0.471	0.013
15	ENSDARG00000012981	osbpl7	0	0	0.316745016	0.376	0.01
16	ENSDARG00000013771	ctss2.2	0	0	0.952698328	0.608	0.032
17	ENSDARG00000014047	cldn7b	0	0	0.507458323	0.461	0.023
18	ENSDARG00000015422	ppil1	0	0	0.813814718	0.572	0.047
19	ENSDARG00000015557	zgc:100829	0	0	0.442444093	0.504	0.034
20	ENSDARG00000015709	hsd17b12a	0	0	1.067099004	0.586	0.036
21	ENSDARG00000016691	cd9b	0	0	1.506266572	0.644	0.061
22	ENSDARG00000019360	sec23b	0	0	0.931704911	0.595	0.047
23	ENSDARG00000019808	evpla	0	0	0.558763489	0.466	0.016
24	ENSDARG00000021787	abcb5	0	0	1.125615735	0.534	0.022
25	ENSDARG00000027611	cavin2a	0	0	0.494654565	0.529	0.035
26	ENSDARG00000028096	cldn23a	0	0	1.034758595	0.517	0.017
27	ENSDARG00000029290	stx11b.1	0	0	1.134270249	0.559	0.019
28	ENSDARG00000029443	zgc:92242	0	0	1.298854664	0.636	0.079
29	ENSDARG00000030896	foxq1a	0	0	0.922032834	0.51	0.025
30	ENSDARG00000031929	stard14	0	0	1.697208592	0.605	0.031
31	ENSDARG00000032405	ckap4	0	0	1.226014049	0.597	0.045
32	ENSDARG00000034677	scel	0	0	1.536036856	0.587	0.033
33	ENSDARG00000034836	si:dkey-222n6.2	0	0	1.293611619	0.556	0.022
34	ENSDARG00000035028	lpcat4	0	0	0.485929619	0.469	0.013
35	ENSDARG00000035890	fuca1.1	0	0	1.79249487	0.706	0.093
36	ENSDARG00000036637	arl11	0	0	0.341122079	0.405	0.01
37	ENSDARG00000036876	zgc:153284	0	0	0.806306804	0.546	0.025
38	ENSDARG00000039490	pitpnaa	0	0	0.517703145	0.52	0.033
39	ENSDARG00000039499	soul2	0	0	1.00688367	0.548	0.023
40	ENSDARG00000040076	pycard	0	0	1.117482043	0.702	0.064
41	ENSDARG00000040513	zgc:92313	0	0	0.578083657	0.554	0.029
42	ENSDARG00000040628	zgc:110333	0	0	0.578325503	0.488	0.014
43	ENSDARG00000041051	mid1ip1a	0	0	2.364150284	0.635	0.075
44	ENSDARG00000041947	styk1b	0	0	0.449768005	0.444	0.013
45	ENSDARG00000042055	fam129aa	0	0	0.443890455	0.405	0.01
46	ENSDARG00000042876	abracl	0	0	0.560506033	0.609	0.053
47	ENSDARG00000043128	cldne	0	0	1.59367873	0.608	0.036
48	ENSDARG00000045262	gsnb	0	0	0.417921711	0.446	0.018
49	ENSDARG00000051861	pkp3a	0	0	0.651951724	0.543	0.027
50	ENSDARG00000051914	slc14a2	0	0	0.485977919	0.354	0.008
51	ENSDARG00000051925	cyb5r2	0	0	0.449466564	0.405	0.012
52	ENSDARG00000054060	pof1b	0	0	0.375558894	0.42	0.016
53	ENSDARG00000055504	si:ch211-212k18.7	0	0	0.906517193	0.663	0.058
54	ENSDARG00000056239	tmem45b	0	0	0.711774844	0.539	0.021
55	ENSDARG00000056836	si:ch211-125o16.4	0	0	0.849144106	0.535	0.015
56	ENSDARG00000056874	lygl1	0	0	0.827613341	0.572	0.042
57	ENSDARG00000057437	apodb	0	0	1.466108142	0.614	0.035
58	ENSDARG00000057984	eps8l1a	0	0	0.52406303	0.501	0.016
59	ENSDARG00000059247	tmem54a	0	0	0.461046385	0.479	0.022
60	ENSDARG00000060682	agr1	0	0	1.184913429	0.528	0.025
61	ENSDARG00000061844	si:dkey-38p12.3	0	0	0.386404374	0.425	0.016
62	ENSDARG00000067524	fut9b	0	0	0.303123639	0.354	0.008
63	ENSDARG00000067958	sh3gl1a	0	0	0.448751432	0.427	0.014
64	ENSDARG00000068503	gbgt1l4	0	0	0.529729211	0.488	0.02
65	ENSDARG00000068851	rnf183	0	0	0.368965746	0.387	0.01
66	ENSDARG00000069192	zgc:163030	0	0	1.238884848	0.543	0.023
67	ENSDARG00000069279	elovl7a	0	0	0.998921192	0.562	0.019
68	ENSDARG00000069286	ndufaf2	0	0	0.854727504	0.529	0.039
69	ENSDARG00000069476	spint2	0	0	1.210515876	0.576	0.034
70	ENSDARG00000070427	s100v1	0	0	0.978763444	0.575	0.022
71	ENSDARG00000070746	sft2d2a	0	0	0.325314252	0.37	0.007
72	ENSDARG00000074390	tmem176l.4	0	0	1.241772731	0.608	0.035
73	ENSDARG00000074749	abca12	0	0	0.48043467	0.438	0.019
74	ENSDARG00000076146	zgc:172075	0	0	0.345581309	0.362	0.008
75	ENSDARG00000076386	epdl1	0	0	1.542787772	0.69	0.1
76	ENSDARG00000076820	xkr8.2	0	0	0.64501491	0.408	0.01
77	ENSDARG00000079175	si:ch211-79k12.1	0	0	0.613406341	0.543	0.025
78	ENSDARG00000079745	si:ch211-166a6.5	0	0	0.577709437	0.575	0.053
79	ENSDARG00000086216	prr13	0	0	0.72578732	0.586	0.048
80	ENSDARG00000087093	si:ch211-157c3.4	0	0	1.629047781	0.587	0.029
81	ENSDARG00000087193	prrg2	0	0	0.356843769	0.43	0.019
82	ENSDARG00000088439	gm2a	0	0	0.60821148	0.655	0.061
83	ENSDARG00000089724	cyldb	0	0	0.475852823	0.424	0.009
84	ENSDARG00000089936	selenow2b	0	0	1.099408348	0.591	0.035
85	ENSDARG00000091669	bicdl2l	0	0	0.916101023	0.535	0.019
86	ENSDARG00000092379	si:dkeyp-51b9.3	0	0	0.866738441	0.494	0.014
87	ENSDARG00000093304	si:dkey-221j11.3	0	0	1.089062952	0.546	0.014
88	ENSDARG00000093494	si:ch211-217k17.9	0	0	0.95779617	0.553	0.021
89	ENSDARG00000093584	zgc:193505	0	0	2.318933503	0.62	0.08
90	ENSDARG00000095090	tspan37	0	0	0.403644779	0.458	0.02
91	ENSDARG00000095615	si:dkeyp-86h10.3	0	0	0.523659475	0.398	0.012
92	ENSDARG00000095796	si:dkey-87o1.2	0	0	0.939108116	0.586	0.029
93	ENSDARG00000096359	eppk1	0	0	0.508993009	0.413	0.016
94	ENSDARG00000097157	si:ch211-207n23.2	0	0	1.765664261	0.603	0.032
95	ENSDARG00000097746	si:rp71-77l1.1	0	0	0.995334644	0.529	0.031
96	ENSDARG00000097902	si:ch73-204p21.2	0	0	0.757479359	0.52	0.021
97	ENSDARG00000098481	ANXA1 (1 of many)	0	0	0.728539832	0.52	0.014
98	ENSDARG00000099313	naga	0	0	1.081328232	0.77	0.043
99	ENSDARG00000099448	sh3d21	0	0	0.517133632	0.496	0.031
100	ENSDARG00000099923	zgc:154054	0	0	0.379195342	0.413	0.012
101	ENSDARG00000100260	them6	0	0	0.476592939	0.491	0.029
102	ENSDARG00000100712	si:dkey-19b23.12	0	0	0.776444273	0.471	0.019
103	ENSDARG00000100969	tmprss13a	0	0	0.401193718	0.403	0.009
104	ENSDARG00000101043	ppl	0	0	0.806976166	0.487	0.023
105	ENSDARG00000101181	s100w	0	0	1.083852102	0.578	0.032
106	ENSDARG00000102058	si:dkeyp-11e3.1	0	0	0.399854786	0.394	0.008
107	ENSDARG00000102332	spint1a	0	0	0.617715301	0.562	0.037
108	ENSDARG00000102364	si:dkey-202l22.6	0	0	0.950465875	0.416	0.013
109	ENSDARG00000102435	plekhf1	0	0	0.801602143	0.413	0.014
110	ENSDARG00000102555	si:dkey-33i11.9	0	0	1.067800277	0.622	0.03
111	ENSDARG00000103199	si:dkey-247k7.2	0	0	2.277688737	0.613	0.062
112	ENSDARG00000103322	si:ch73-347e22.8	0	0	0.520386257	0.452	0.017
113	ENSDARG00000103634	CU914622.2	0	0	1.438853278	0.517	0.02
114	ENSDARG00000103917	znf185	0	0	0.694780982	0.518	0.017
115	ENSDARG00000103929	ildr1a	0	0	0.405851615	0.408	0.014
116	ENSDARG00000103973	CABZ01051602.1	0	0	1.131750053	0.482	0.015
117	ENSDARG00000104359	anxa1c	0	0	2.39670059	0.649	0.068
118	ENSDARG00000104642	si:dkey-31i7.2	0	0	0.348907546	0.356	0.004
119	ENSDARG00000105068	si:ch1073-443f11.2	0	0	0.44449308	0.499	0.031
120	ENSDARG00000105590	si:cabz01007794.1	0	0	0.97324727	0.452	0.02
121	ENSDARG00000111240	dhrs13a.2	0	0	2.122844993	0.613	0.036
122	ENSDARG00000045947	hrc	1.37E-303	6.20E-308	1.462977009	0.6	0.071
123	ENSDARG00000093684	tmem238a	3.28E-303	1.49E-307	0.415708952	0.48	0.031
124	ENSDARG00000093476	si:dkey-175d9.2	1.03E-302	4.65E-307	0.326183909	0.335	0.005
125	ENSDARG00000054842	hsd17b14	1.02E-301	4.62E-306	0.402837228	0.439	0.023
126	ENSDARG00000024116	vamp8	2.59E-300	1.18E-304	0.479905486	0.444	0.024
127	ENSDARG00000013839	aldh3b1	3.22E-300	1.46E-304	0.252621978	0.356	0.009
128	ENSDARG00000042707	cx30.3	1.40E-299	6.33E-304	0.32458651	0.386	0.013
129	ENSDARG00000116617	spaca4l	3.70E-299	1.68E-303	1.525025446	0.624	0.076
130	ENSDARG00000075017	myzap	3.89E-299	1.76E-303	0.40682896	0.405	0.017
131	ENSDARG00000079255	zgc:174935	2.19E-298	9.95E-303	0.312460613	0.369	0.011
132	ENSDARG00000043243	prkchb	7.99E-296	3.62E-300	0.323943345	0.348	0.008
133	ENSDARG00000054122	tmem30b	3.86E-295	1.75E-299	0.335633426	0.387	0.014
134	ENSDARG00000044073	fuca2	9.00E-295	4.08E-299	0.623487983	0.639	0.072
135	ENSDARG00000070651	prkcdb	9.70E-294	4.40E-298	0.304731369	0.386	0.014
136	ENSDARG00000100223	gpa33a	1.21E-293	5.48E-298	0.384000337	0.457	0.027
137	ENSDARG00000004034	arhgdig	2.33E-292	1.06E-296	0.72048365	0.712	0.093
138	ENSDARG00000033802	cyp27a7	6.19E-292	2.81E-296	0.366944927	0.428	0.022
139	ENSDARG00000045549	bik	1.55E-291	7.03E-296	0.431878155	0.458	0.028
140	ENSDARG00000022165	mgst1.2	1.15E-290	5.23E-295	1.189102939	0.75	0.125
141	ENSDARG00000038639	elovl6l	1.21E-289	5.51E-294	0.279561236	0.323	0.005
142	ENSDARG00000039677	dsc2l	5.52E-289	2.50E-293	0.370246455	0.391	0.016
143	ENSDARG00000043133	cldnf	2.87E-288	1.30E-292	0.304380699	0.337	0.008
144	ENSDARG00000017320	f11r.1	4.08E-285	1.85E-289	0.559567259	0.602	0.063
145	ENSDARG00000089441	si:ch211-105c13.3	1.72E-283	7.80E-288	0.899941778	0.58	0.062
146	ENSDARG00000025091	ezrb	3.02E-283	1.37E-287	0.425015095	0.543	0.051
147	ENSDARG00000087873	eevs	3.56E-283	1.62E-287	0.431453533	0.345	0.009
148	ENSDARG00000093936	si:dkeyp-1h4.6	1.70E-282	7.71E-287	0.720835887	0.334	0.008
149	ENSDARG00000003203	rhcga	3.74E-282	1.70E-286	2.630586543	0.592	0.084
150	ENSDARG00000102750	cdh1	3.94E-282	1.79E-286	0.432969344	0.433	0.025
151	ENSDARG00000056026	tprg1	1.72E-279	7.80E-284	0.32733909	0.403	0.02
152	ENSDARG00000097583	arfgap3	2.28E-278	1.03E-282	0.322242312	0.446	0.029
153	ENSDARG00000014577	rhpn2	3.40E-278	1.54E-282	0.363165012	0.42	0.023
154	ENSDARG00000071021	papss2a	7.05E-276	3.20E-280	0.371114961	0.397	0.019
155	ENSDARG00000077407	si:dkey-184p18.2	8.61E-276	3.90E-280	0.375627274	0.372	0.015
156	ENSDARG00000096874	tmem176l.3b	2.04E-275	9.24E-280	0.272025947	0.354	0.012
157	ENSDARG00000098024	si:dkey-262k9.2	4.15E-275	1.88E-279	0.351414811	0.43	0.026
158	ENSDARG00000041505	itm2bb	2.73E-274	1.24E-278	0.392922927	0.586	0.062
159	ENSDARG00000075622	zgc:174938	5.54E-273	2.51E-277	0.506515864	0.34	0.01
160	ENSDARG00000042927	mapre1a	2.79E-272	1.26E-276	0.466022673	0.498	0.042
161	ENSDARG00000092998	si:ch211-202f5.3	8.53E-272	3.87E-276	0.332082077	0.372	0.016
162	ENSDARG00000027966	ap1s3b	1.08E-271	4.89E-276	0.305696258	0.394	0.02
163	ENSDARG00000028098	fut9d	1.85E-271	8.40E-276	1.077555092	0.365	0.015
164	ENSDARG00000058605	vsig10	2.25E-271	1.02E-275	0.309152164	0.346	0.012
165	ENSDARG00000105641	si:ch211-98n17.5	1.09E-270	4.96E-275	0.309176155	0.372	0.016
166	ENSDARG00000006283	waslb	2.01E-270	9.13E-275	0.393169271	0.474	0.036
167	ENSDARG00000075870	triobpa	6.16E-270	2.79E-274	0.342163615	0.402	0.021
168	ENSDARG00000008275	klhl24b	2.73E-268	1.24E-272	0.399209531	0.457	0.033
169	ENSDARG00000089511	si:ch73-78o10.1	3.84E-268	1.74E-272	0.265488192	0.309	0.006
170	ENSDARG00000034211	capn2l	1.21E-267	5.47E-272	0.429651536	0.353	0.013
171	ENSDARG00000057714	cmah	3.31E-267	1.50E-271	0.30443419	0.334	0.01
172	ENSDARG00000014626	dlx3b	2.09E-266	9.49E-271	0.501400074	0.402	0.022
173	ENSDARG00000071014	s100u	6.14E-266	2.78E-270	0.554164342	0.431	0.029
174	ENSDARG00000036074	cebpa	1.19E-265	5.41E-270	0.651757861	0.6	0.07
175	ENSDARG00000003675	cryl1	5.32E-265	2.41E-269	0.387965779	0.449	0.033
176	ENSDARG00000059026	zgc:123217	7.24E-265	3.28E-269	0.516062353	0.296	0.005
177	ENSDARG00000068760	tnks1bp1	1.98E-264	8.96E-269	0.378543922	0.433	0.029
178	ENSDARG00000069540	si:dkey-30c15.2	3.39E-264	1.54E-268	0.350959891	0.32	0.009
179	ENSDARG00000016143	xiap	3.01E-259	1.36E-263	0.716400976	0.682	0.107
180	ENSDARG00000094695	si:dkey-204f11.64	6.63E-258	3.01E-262	0.451411659	0.531	0.054
181	ENSDARG00000036588	mhc1zba	2.18E-256	9.87E-261	0.720640379	0.748	0.129
182	ENSDARG00000011245	esrp1	1.31E-255	5.92E-260	0.260732612	0.339	0.013
183	ENSDARG00000097635	wu:fb18f06	2.17E-255	9.82E-260	0.2900727	0.326	0.011
184	ENSDARG00000043081	ctsz	6.50E-254	2.95E-258	0.80075865	0.591	0.073
185	ENSDARG00000046090	dhrs11a	7.91E-254	3.58E-258	0.266089205	0.359	0.017
186	ENSDARG00000052427	bicdl2	2.14E-253	9.71E-258	0.306939878	0.34	0.013
187	ENSDARG00000095076	si:dkey-73p2.3	1.41E-251	6.38E-256	0.388661653	0.301	0.008
188	ENSDARG00000100582	si:ch211-195b11.3	2.07E-251	9.40E-256	2.358228579	0.66	0.141
189	ENSDARG00000032765	net1	3.39E-250	1.54E-254	0.654808386	0.534	0.059
190	ENSDARG00000051957	selenom	3.24E-249	1.47E-253	0.440805595	0.48	0.043
191	ENSDARG00000021309	rhoca	9.81E-248	4.45E-252	0.434999342	0.631	0.085
192	ENSDARG00000099960	elovl1a	5.05E-247	2.29E-251	0.42316648	0.329	0.013
193	ENSDARG00000038359	enosf1	3.80E-246	1.72E-250	0.382327697	0.493	0.047
194	ENSDARG00000026629	gmds	1.11E-245	5.03E-250	0.371046453	0.472	0.042
195	ENSDARG00000103483	litaf	8.64E-243	3.92E-247	0.418679395	0.652	0.094
196	ENSDARG00000034368	hexb	1.29E-241	5.85E-246	0.39817495	0.591	0.075
197	ENSDARG00000091996	tcnbb	1.16E-240	5.25E-245	2.30196414	0.559	0.085
198	ENSDARG00000042824	nfe2l2a	1.27E-240	5.76E-245	0.620280811	0.724	0.124
199	ENSDARG00000099281	si:dkey-112e7.2	1.54E-240	6.99E-245	0.377864463	0.617	0.084
200	ENSDARG00000002190	chmp2bb	5.21E-239	2.36E-243	0.557093971	0.688	0.112
201	ENSDARG00000073905	zgc:92481	6.20E-239	2.81E-243	0.254393382	0.397	0.027
202	ENSDARG00000010641	slc20a1b	1.72E-238	7.78E-243	0.404743972	0.52	0.058
203	ENSDARG00000021366	fbp1a	3.52E-237	1.60E-241	0.753697526	0.701	0.124
204	ENSDARG00000007323	chmp4bb	4.97E-237	2.25E-241	0.499159336	0.614	0.088
205	ENSDARG00000014556	serpinb1l3	3.26E-236	1.48E-240	0.282667848	0.477	0.047
206	ENSDARG00000063572	perp	4.71E-235	2.13E-239	0.865667035	0.635	0.102
207	ENSDARG00000099672	capgb	4.83E-235	2.19E-239	0.520885178	0.472	0.045
208	ENSDARG00000042866	cx35.4	2.27E-234	1.03E-238	0.276287835	0.315	0.012
209	ENSDARG00000055912	nipa2	3.58E-234	1.62E-238	0.329556172	0.48	0.047
210	ENSDARG00000098191	si:dkey-16l2.20	3.07E-233	1.39E-237	0.261406576	0.35	0.019
211	ENSDARG00000015495	klf3	8.85E-233	4.01E-237	0.422576357	0.449	0.04
212	ENSDARG00000013777	ppp1r13l	2.08E-232	9.41E-237	0.280969495	0.369	0.022
213	ENSDARG00000055514	icn2	1.04E-230	4.72E-235	2.764384265	0.682	0.172
214	ENSDARG00000042725	cebpb	5.89E-230	2.67E-234	1.092134075	0.739	0.151
215	ENSDARG00000004539	ptgs2a	2.37E-229	1.07E-233	0.517308606	0.34	0.018
216	ENSDARG00000019307	dusp5	6.59E-229	2.99E-233	0.506018414	0.443	0.04
217	ENSDARG00000001804	zgc:112148	6.66E-229	3.02E-233	0.253482652	0.361	0.022
218	ENSDARG00000070787	jupa	9.04E-227	4.10E-231	0.541613831	0.602	0.087
219	ENSDARG00000040072	scpep1	1.10E-226	4.98E-231	0.565016937	0.496	0.054
220	ENSDARG00000089885	slc16a12b	2.09E-226	9.45E-231	0.374918489	0.394	0.03
221	ENSDARG00000028106	glrx	7.47E-226	3.39E-230	0.498565158	0.701	0.123
222	ENSDARG00000040192	nenf	7.58E-226	3.44E-230	0.290747859	0.477	0.05
223	ENSDARG00000042874	phlda2	5.56E-224	2.52E-228	0.822415131	0.485	0.055
224	ENSDARG00000003216	anxa2a	1.61E-223	7.28E-228	1.325647434	0.66	0.131
225	ENSDARG00000062248	ptpn21	2.14E-223	9.68E-228	0.291283459	0.378	0.027
226	ENSDARG00000040534	epcam	2.18E-223	9.88E-228	1.611432885	0.687	0.163
227	ENSDARG00000067741	itpkcb	1.35E-221	6.14E-226	0.348194417	0.469	0.049
228	ENSDARG00000009018	rhbg	3.00E-221	1.36E-225	1.125297673	0.493	0.059
229	ENSDARG00000088087	kdm6ba	2.97E-220	1.35E-224	0.299465131	0.477	0.05
230	ENSDARG00000035198	gcnt4a	6.19E-219	2.81E-223	0.250656405	0.294	0.011
231	ENSDARG00000007737	zyg11	7.71E-219	3.49E-223	0.39353422	0.461	0.049
232	ENSDARG00000088589	ponzr3	8.57E-218	3.88E-222	1.471184024	0.329	0.019
233	ENSDARG00000069453	zgc:113314	1.74E-216	7.91E-221	0.254901807	0.288	0.011
234	ENSDARG00000055647	ftr82	3.92E-216	1.78E-220	0.25154321	0.337	0.02
235	ENSDARG00000002768	pvalb2	2.08E-215	9.45E-220	-1.753434559	1	0.998
236	ENSDARG00000102146	si:ch211-69b7.6	3.00E-215	1.36E-219	0.252465074	0.261	0.007
237	ENSDARG00000079497	tcima	1.51E-214	6.84E-219	0.665136324	0.468	0.051
238	ENSDARG00000021242	mvp	1.77E-213	8.00E-218	0.378130184	0.422	0.039
239	ENSDARG00000002509	zgc:153911	2.24E-211	1.02E-215	0.65044119	0.302	0.014
240	ENSDARG00000069461	rnaseka	2.49E-211	1.13E-215	0.459377244	0.576	0.084
241	ENSDARG00000008165	caspa	1.05E-210	4.74E-215	0.289966004	0.321	0.018
242	ENSDARG00000099197	actc1b	1.23E-210	5.60E-215	-1.691674142	0.997	0.997
243	ENSDARG00000043795	arhgdia	1.97E-210	8.94E-215	0.419154544	0.701	0.124
244	ENSDARG00000040314	psph	2.73E-210	1.24E-214	0.276338533	0.471	0.052
245	ENSDARG00000070702	s100v2	1.25E-208	5.66E-213	1.015895483	0.682	0.142
246	ENSDARG00000002259	ca15c	2.35E-208	1.07E-212	0.50925812	0.239	0.005
247	ENSDARG00000091234	si:ch73-335l21.4	7.18E-208	3.25E-212	0.767430264	0.494	0.063
248	ENSDARG00000004160	reep3b	1.09E-207	4.92E-212	0.324583734	0.55	0.076
249	ENSDARG00000069708	cdc34a	5.35E-207	2.43E-211	0.282188659	0.372	0.03
250	ENSDARG00000020252	btbd10b	1.13E-206	5.14E-211	0.333987794	0.569	0.081
251	ENSDARG00000037789	pvalb1	3.85E-206	1.74E-210	-1.71416039	1	0.997
252	ENSDARG00000104018	mtpn	1.02E-205	4.61E-210	0.469800389	0.731	0.144
253	ENSDARG00000089368	hopx	1.70E-205	7.72E-210	0.474694606	0.62	0.1
254	ENSDARG00000018283	cyba	1.12E-204	5.09E-209	0.350176988	0.361	0.027
255	ENSDARG00000098114	ctsa	1.99E-204	9.03E-209	0.377175048	0.51	0.065
256	ENSDARG00000100095	anxa1b	4.47E-204	2.03E-208	0.308641554	0.263	0.009
257	ENSDARG00000016867	rnf128a	3.56E-203	1.62E-207	0.282461232	0.494	0.062
258	ENSDARG00000034817	asah1b	2.32E-202	1.05E-206	0.379896099	0.48	0.058
259	ENSDARG00000116445	CABZ01046954.1	2.15E-200	9.74E-205	0.25291508	0.239	0.006
260	ENSDARG00000069175	vps4b	4.12E-200	1.87E-204	0.35786884	0.638	0.109
261	ENSDARG00000026322	dhrs13a.1	4.28E-199	1.94E-203	0.270381426	0.4	0.038
262	ENSDARG00000052039	caspb	3.31E-197	1.50E-201	0.282164847	0.285	0.014
263	ENSDARG00000103459	evplb	4.15E-197	1.88E-201	0.481568163	0.288	0.014
264	ENSDARG00000055416	serpinb1	1.23E-196	5.59E-201	0.305378411	0.494	0.065
265	ENSDARG00000011870	sp8a	4.43E-196	2.01E-200	0.321485446	0.277	0.012
266	ENSDARG00000094041	krt17	4.49E-196	2.03E-200	2.95017359	0.674	0.179
267	ENSDARG00000099306	zgc:175088	1.46E-195	6.60E-200	0.597788595	0.638	0.116
268	ENSDARG00000031426	csrnp1a	3.78E-194	1.71E-198	0.317110186	0.443	0.051
269	ENSDARG00000035136	selenow1	1.20E-191	5.44E-196	1.352686595	0.858	0.342
270	ENSDARG00000044001	lgals3b	2.10E-190	9.53E-195	0.600496305	0.694	0.141
271	ENSDARG00000056532	serinc2	3.41E-190	1.54E-194	0.251891426	0.54	0.079
272	ENSDARG00000096661	si:ch211-286b5.5	5.98E-190	2.71E-194	0.382053541	0.654	0.121
273	ENSDARG00000037307	gnpda1	8.96E-190	4.06E-194	0.320052332	0.342	0.027
274	ENSDARG00000004930	lmo7a	7.88E-189	3.57E-193	0.295547858	0.446	0.056
275	ENSDARG00000103163	tomm20a	8.98E-189	4.07E-193	0.336387412	0.592	0.102
276	ENSDARG00000045352	cst14a.2	2.16E-188	9.78E-193	0.674921835	0.792	0.199
277	ENSDARG00000087647	sept7a	3.05E-187	1.38E-191	0.266350067	0.557	0.086
278	ENSDARG00000069846	zgc:162944	6.25E-187	2.83E-191	0.338381936	0.598	0.104
279	ENSDARG00000053254	mylpfa	3.08E-186	1.40E-190	-1.767530707	0.986	0.974
280	ENSDARG00000087927	nudt9	4.20E-186	1.90E-190	0.296634993	0.403	0.043
281	ENSDARG00000025403	ftr83	1.41E-185	6.37E-190	0.274646904	0.255	0.01
282	ENSDARG00000033170	sult2st1	5.31E-185	2.41E-189	0.307391099	0.378	0.036
283	ENSDARG00000013804	capns1b	1.38E-184	6.28E-189	0.548752791	0.723	0.154
284	ENSDARG00000103747	cav1	4.38E-184	1.99E-188	0.269685174	0.389	0.04
285	ENSDARG00000098507	lyar	2.73E-182	1.24E-186	0.257855938	0.461	0.062
286	ENSDARG00000018524	midn	8.66E-182	3.93E-186	0.515230328	0.62	0.119
287	ENSDARG00000053912	fbl	2.14E-181	9.68E-186	0.407868249	0.638	0.125
288	ENSDARG00000018898	zfand5a	6.96E-181	3.16E-185	0.754093542	0.704	0.166
289	ENSDARG00000099624	chmp1b	2.00E-180	9.06E-185	0.485877606	0.721	0.157
290	ENSDARG00000052000	cav2	2.26E-180	1.02E-184	0.253774825	0.416	0.048
291	ENSDARG00000006408	hmgb3b	3.74E-178	1.70E-182	0.382395343	0.694	0.146
292	ENSDARG00000009313	zgc:63831	6.08E-177	2.76E-181	0.296566961	0.364	0.035
293	ENSDARG00000078619	pnp5a	6.47E-177	2.93E-181	1.050932228	0.646	0.147
294	ENSDARG00000101956	CU571315.2	2.02E-175	9.16E-180	0.280499477	0.2	0.003
295	ENSDARG00000026726	anxa1a	3.76E-175	1.70E-179	1.959935548	0.762	0.297
296	ENSDARG00000020298	btg2	1.89E-174	8.58E-179	0.701102391	0.746	0.189
297	ENSDARG00000020448	adi1	4.32E-174	1.96E-178	0.401099575	0.66	0.139
298	ENSDARG00000025972	mcts1	7.13E-173	3.23E-177	0.299751554	0.591	0.109
299	ENSDARG00000023220	selenot2	1.18E-170	5.34E-175	0.452735049	0.624	0.126
300	ENSDARG00000075121	hbegfa	1.39E-170	6.30E-175	0.340030876	0.402	0.048
301	ENSDARG00000100515	dusp1	3.77E-169	1.71E-173	0.309135733	0.42	0.055
302	ENSDARG00000020232	eif6	5.42E-169	2.46E-173	0.365592085	0.69	0.154
303	ENSDARG00000012972	cfl1l	9.32E-169	4.22E-173	1.470620844	0.732	0.27
304	ENSDARG00000033614	rasgef1ba	4.99E-168	2.26E-172	0.34345637	0.693	0.148
305	ENSDARG00000035858	cnn2	4.14E-167	1.88E-171	0.304769599	0.575	0.103
306	ENSDARG00000014587	slc38a5b	1.78E-166	8.07E-171	0.524309514	0.75	0.19
307	ENSDARG00000104066	dnaja2a	5.43E-166	2.46E-170	0.339556914	0.699	0.156
308	ENSDARG00000038576	ube2d1b	1.64E-165	7.43E-170	0.317696056	0.657	0.137
309	ENSDARG00000103720	zgc:162730	3.12E-165	1.41E-169	0.802140108	0.792	0.225
310	ENSDARG00000020850	eef1a1l1	1.84E-162	8.33E-167	0.597981151	0.997	0.988
311	ENSDARG00000035329	capns1a	7.94E-162	3.60E-166	0.622566229	0.734	0.192
312	ENSDARG00000077982	elf3	2.60E-161	1.18E-165	0.463095436	0.254	0.015
313	ENSDARG00000089307	pmaip1	5.18E-161	2.35E-165	0.47989448	0.457	0.07
314	ENSDARG00000099148	bzw1b	3.25E-160	1.48E-164	0.433707791	0.71	0.165
315	ENSDARG00000058693	cast	5.48E-159	2.48E-163	0.43727503	0.613	0.129
316	ENSDARG00000035719	arl5c	7.93E-159	3.59E-163	0.325145274	0.461	0.07
317	ENSDARG00000103718	chmp5b	7.43E-158	3.37E-162	0.44645622	0.724	0.18
318	ENSDARG00000062590	pleca	1.54E-157	7.00E-162	0.306703805	0.504	0.088
319	ENSDARG00000023532	pinx1	1.68E-157	7.63E-162	0.464146008	0.723	0.182
320	ENSDARG00000061242	tuft1a	7.27E-157	3.30E-161	0.29426017	0.48	0.077
321	ENSDARG00000020133	jdp2b	2.81E-156	1.27E-160	0.60780414	0.458	0.074
322	ENSDARG00000102249	pepd	3.59E-155	1.63E-159	0.340634511	0.512	0.09
323	ENSDARG00000068978	glo1	1.28E-154	5.79E-159	0.609067211	0.802	0.245
324	ENSDARG00000015123	dnase1l4.1	1.55E-154	7.01E-159	0.444560477	0.389	0.05
325	ENSDARG00000055064	prdx5	6.62E-154	3.00E-158	0.551272446	0.762	0.211
326	ENSDARG00000092726	si:dkey-184p9.7	1.76E-153	7.99E-158	0.284825852	0.235	0.013
327	ENSDARG00000008363	mcl1b	2.74E-153	1.24E-157	0.55299047	0.825	0.237
328	ENSDARG00000035326	nccrp1	3.41E-153	1.55E-157	0.322934763	0.402	0.056
329	ENSDARG00000005481	nfkbiaa	1.11E-151	5.02E-156	0.429030891	0.556	0.109
330	ENSDARG00000040158	cdc42l	1.03E-148	4.68E-153	0.272512207	0.611	0.127
331	ENSDARG00000025254	s100a10b	2.05E-148	9.28E-153	1.05783369	0.729	0.231
332	ENSDARG00000068992	hspa8	2.77E-148	1.25E-152	0.642874859	0.997	0.91
333	ENSDARG00000086881	ier2b	7.33E-148	3.32E-152	0.381145084	0.619	0.136
334	ENSDARG00000021059	alas1	2.18E-147	9.87E-152	0.321876288	0.595	0.129
335	ENSDARG00000097959	si:dkey-248g15.3	2.71E-144	1.23E-148	1.523022086	0.342	0.043
336	ENSDARG00000039150	lgmn	3.27E-144	1.48E-148	0.737319676	0.62	0.146
337	ENSDARG00000087693	atox1	8.70E-143	3.94E-147	0.435643134	0.687	0.174
338	ENSDARG00000061764	ahnak	2.79E-142	1.27E-146	0.317324481	0.528	0.103
339	ENSDARG00000101334	ctsc	4.07E-141	1.85E-145	0.580345638	0.312	0.034
340	ENSDARG00000098746	dhrs13l1	3.34E-140	1.51E-144	0.250056031	0.309	0.033
341	ENSDARG00000079391	mrpl42	7.77E-140	3.52E-144	0.252924256	0.569	0.121
342	ENSDARG00000046030	zgc:110339	1.22E-137	5.54E-142	-0.262151589	0.6	0.128
343	ENSDARG00000075014	sqstm1	6.05E-137	2.74E-141	0.285362687	0.661	0.158
344	ENSDARG00000007682	ppdpfa	1.28E-136	5.81E-141	0.30272925	0.548	0.115
345	ENSDARG00000017441	mylz3	1.70E-134	7.72E-139	-1.744477232	0.923	0.899
346	ENSDARG00000041433	si:dkey-7c18.24	2.39E-134	1.08E-138	1.810642888	0.283	0.031
347	ENSDARG00000022303	higd1a	3.17E-134	1.44E-138	0.34415552	0.77	0.213
348	ENSDARG00000090912	npc2	1.38E-133	6.26E-138	0.534597242	0.831	0.241
349	ENSDARG00000099411	zgc:158343	7.61E-132	3.45E-136	0.338431942	0.28	0.028
350	ENSDARG00000055120	ctsba	1.15E-131	5.20E-136	0.818507785	0.729	0.202
351	ENSDARG00000009505	prelid3b	6.61E-130	3.00E-134	0.626189234	0.757	0.244
352	ENSDARG00000099014	fxyd1	6.95E-130	3.15E-134	0.297796308	0.595	0.137
353	ENSDARG00000098949	mslna	8.13E-129	3.68E-133	0.340057367	0.162	0.005
354	ENSDARG00000007836	ctsla	1.97E-128	8.94E-133	0.942963429	0.893	0.432
355	ENSDARG00000010276	ptgs2b	2.35E-128	1.06E-132	0.37150428	0.183	0.008
356	ENSDARG00000069920	cox17	1.28E-126	5.79E-131	0.356221457	0.709	0.201
357	ENSDARG00000099195	ier2a	6.25E-126	2.83E-130	0.387472285	0.627	0.158
358	ENSDARG00000041394	dnajb1b	2.37E-125	1.07E-129	0.366549087	0.469	0.093
359	ENSDARG00000035751	ipo7	1.64E-124	7.42E-129	0.291122744	0.654	0.173
360	ENSDARG00000075989	arpc2	1.90E-123	8.61E-128	0.416537798	0.811	0.244
361	ENSDARG00000027750	dpp7	2.37E-123	1.07E-127	0.350104985	0.477	0.097
362	ENSDARG00000057853	atp6v0ca	6.70E-123	3.04E-127	0.399047575	0.661	0.168
363	ENSDARG00000015355	fosl1a	1.10E-122	5.00E-127	0.356746439	0.306	0.039
364	ENSDARG00000030125	sox7	2.08E-122	9.42E-127	0.315121478	0.205	0.013
365	ENSDARG00000015887	b2ml	3.86E-122	1.75E-126	0.426287033	0.849	0.274
366	ENSDARG00000002369	UBB	1.12E-118	5.09E-123	0.691348293	0.767	0.26
367	ENSDARG00000009978	icn	1.68E-117	7.63E-122	1.608504227	0.77	0.414
368	ENSDARG00000044521	eef1b2	8.32E-116	3.77E-120	0.598921287	0.981	0.773
369	ENSDARG00000037960	lrrc17	4.44E-115	2.01E-119	0.306891234	0.298	0.04
370	ENSDARG00000093313	ubb	1.38E-114	6.24E-119	0.698329114	0.806	0.302
371	ENSDARG00000036832	cyt1l	6.55E-113	2.97E-117	2.647456454	0.654	0.272
372	ENSDARG00000031435	TXN	1.28E-112	5.81E-117	0.676978911	0.92	0.495
373	ENSDARG00000042566	rps7	5.25E-112	2.38E-116	0.458633152	1	0.96
374	ENSDARG00000041108	ctsh	1.40E-111	6.36E-116	0.399417217	0.283	0.037
375	ENSDARG00000053058	rps11	2.41E-111	1.09E-115	0.495396381	0.995	0.898
376	ENSDARG00000043442	zgc:153665	2.92E-110	1.33E-114	0.386601216	0.189	0.013
377	ENSDARG00000101406	rplp2	3.60E-110	1.63E-114	0.453578897	0.997	0.918
378	ENSDARG00000044562	cycsb	2.37E-109	1.08E-113	0.372475521	0.707	0.214
379	ENSDARG00000092693	tpt1	4.40E-109	2.00E-113	0.4611683	1	0.948
380	ENSDARG00000031683	fosab	6.42E-109	2.91E-113	0.599539629	0.791	0.301
381	ENSDARG00000033683	tpma	5.82E-108	2.64E-112	-1.578496792	0.876	0.86
382	ENSDARG00000039099	aep1	8.08E-107	3.66E-111	0.33761488	0.169	0.009
383	ENSDARG00000042933	bloc1s6	7.72E-105	3.50E-109	0.277184251	0.803	0.272
384	ENSDARG00000017624	krt4	1.54E-104	6.98E-109	2.646090838	0.882	0.64
385	ENSDARG00000029069	tnni2a.4	1.58E-103	7.15E-108	-1.77744383	0.849	0.839
386	ENSDARG00000010516	rpl21	6.94E-103	3.15E-107	0.45654763	0.991	0.924
387	ENSDARG00000104181	tmsb1	1.10E-100	5.00E-105	1.003291967	0.78	0.329
388	ENSDARG00000040251	ctsk	1.40E-100	6.33E-105	0.576101077	0.288	0.043
389	ENSDARG00000009779	mcl1a	3.71E-100	1.68E-104	0.681842317	0.882	0.435
390	ENSDARG00000053858	crip1	5.76E-100	2.61E-104	0.593085649	0.592	0.168
391	ENSDARG00000007320	rpl7	2.23E-99	1.01E-103	0.418393268	0.998	0.958
392	ENSDARG00000090228	gsta.1	6.49E-99	2.94E-103	0.295980881	0.561	0.151
393	ENSDARG00000025147	cd63	7.53E-99	3.41E-103	0.339790616	0.893	0.334
394	ENSDARG00000057882	arpc3	8.39E-99	3.81E-103	0.257129549	0.776	0.252
395	ENSDARG00000096712	si:dkey-193p11.2	3.82E-98	1.73E-102	1.159395593	0.235	0.029
396	ENSDARG00000009830	hdlbpa	2.59E-97	1.17E-101	0.277412282	0.688	0.218
397	ENSDARG00000000796	nr4a1	1.46E-96	6.63E-101	0.295187133	0.329	0.06
398	ENSDARG00000057698	ctsd	1.56E-96	7.09E-101	0.517626492	0.825	0.315
399	ENSDARG00000102291	eef1da	1.58E-96	7.17E-101	0.591669157	0.94	0.626
400	ENSDARG00000102452	eif3ha	1.28E-95	5.79E-100	0.320229401	0.828	0.3
401	ENSDARG00000097057	fxyd6l	6.82E-95	3.09E-99	0.392112545	0.776	0.285
402	ENSDARG00000055751	fosb	7.51E-95	3.40E-99	0.258938372	0.217	0.024
403	ENSDARG00000036282	rnaset2	1.82E-94	8.23E-99	0.301196956	0.392	0.082
404	ENSDARG00000005926	ak2	1.89E-94	8.57E-99	0.283639354	0.792	0.267
405	ENSDARG00000055996	rps8a	2.61E-94	1.18E-98	0.441764478	0.992	0.934
406	ENSDARG00000041182	rpl4	3.98E-94	1.80E-98	0.481367546	0.986	0.83
407	ENSDARG00000009285	rpl15	3.72E-93	1.69E-97	0.425208333	0.998	0.951
408	ENSDARG00000090454	gnb1a	2.11E-92	9.57E-97	0.293229167	0.824	0.29
409	ENSDARG00000058105	rpl36a	7.49E-89	3.40E-93	0.424925478	0.995	0.918
410	ENSDARG00000070426	chac1	7.92E-88	3.59E-92	0.856433172	0.849	0.457
411	ENSDARG00000039347	rps24	1.70E-86	7.73E-91	0.417747097	0.997	0.923
412	ENSDARG00000056378	ifi30	2.02E-86	9.15E-91	0.288536379	0.258	0.04
413	ENSDARG00000063626	ddx21	7.48E-86	3.39E-90	0.431085029	0.838	0.359
414	ENSDARG00000025073	rpl18a	1.02E-85	4.61E-90	0.375979059	1	0.963
415	ENSDARG00000014867	rpl8	4.12E-85	1.87E-89	0.384433134	0.997	0.96
416	ENSDARG00000005513	naca	9.55E-83	4.33E-87	0.426477811	0.989	0.892
417	ENSDARG00000041811	rps25	1.31E-82	5.93E-87	0.425342276	0.992	0.863
418	ENSDARG00000041435	uba52	2.23E-79	1.01E-83	0.43954116	0.983	0.742
419	ENSDARG00000070437	rpl22	7.29E-79	3.30E-83	0.397784757	0.995	0.877
420	ENSDARG00000021838	rps23	8.71E-79	3.95E-83	0.401994229	0.989	0.894
421	ENSDARG00000002745	tdh	8.79E-79	3.98E-83	0.56524159	0.866	0.461
422	ENSDARG00000019778	rps6	1.59E-78	7.22E-83	0.371136928	0.994	0.942
423	ENSDARG00000103791	nme2b.1	1.62E-78	7.36E-83	0.502844545	0.997	0.817
424	ENSDARG00000015128	rpl27	1.80E-78	8.18E-83	0.405655933	0.989	0.896
425	ENSDARG00000003952	pfn2	3.11E-78	1.41E-82	0.273489923	0.814	0.303
426	ENSDARG00000025581	rpl10	6.84E-78	3.10E-82	0.369839488	0.997	0.939
427	ENSDARG00000013307	rpl19	8.08E-78	3.66E-82	0.351376978	1	0.972
428	ENSDARG00000034897	rps10	4.32E-77	1.96E-81	0.396604866	0.997	0.896
429	ENSDARG00000058451	rpl6	1.30E-76	5.89E-81	0.388411496	0.995	0.892
430	ENSDARG00000053457	rpl23	3.88E-76	1.76E-80	0.382825856	0.997	0.957
431	ENSDARG00000036316	rpl39	1.48E-74	6.72E-79	0.370744426	0.992	0.937
432	ENSDARG00000043453	rps5	1.50E-74	6.78E-79	0.358929725	1	0.941
433	ENSDARG00000030602	rps19	5.43E-74	2.46E-78	0.346250246	0.997	0.967
434	ENSDARG00000020197	rpl5a	6.39E-74	2.90E-78	0.436390367	0.98	0.718
435	ENSDARG00000036629	rps14	6.45E-74	2.92E-78	0.382349047	0.994	0.913
436	ENSDARG00000018334	rpl35	7.89E-74	3.58E-78	0.371632428	0.995	0.928
437	ENSDARG00000043531	jun	8.16E-74	3.70E-78	0.320537541	0.665	0.25
438	ENSDARG00000011405	rps9	1.29E-73	5.84E-78	0.370933951	0.995	0.953
439	ENSDARG00000030408	rps26l	7.37E-73	3.34E-77	0.402349855	0.986	0.845
440	ENSDARG00000092947	cyt1	1.41E-72	6.38E-77	2.687128713	0.907	0.769
441	ENSDARG00000044093	rpl13a	1.47E-72	6.66E-77	0.38830077	0.992	0.865
442	ENSDARG00000099766	myl12.1	1.48E-72	6.72E-77	0.356793652	0.891	0.396
443	ENSDARG00000077533	eif3f	2.61E-72	1.18E-76	0.45588488	0.95	0.614
444	ENSDARG00000037350	rpl9	4.67E-72	2.12E-76	0.386867923	0.991	0.892
445	ENSDARG00000023298	rps27.1	5.24E-72	2.38E-76	0.359127345	0.997	0.933
446	ENSDARG00000025850	rps21	8.24E-72	3.74E-76	0.366644943	0.992	0.88
447	ENSDARG00000100371	eef2b	9.92E-72	4.50E-76	0.429635412	0.975	0.736
448	ENSDARG00000008502	pno1	1.54E-71	6.97E-76	0.306161372	0.824	0.346
449	ENSDARG00000010160	rps15a	2.65E-71	1.20E-75	0.349278369	0.998	0.958
450	ENSDARG00000032725	rps27a	8.69E-71	3.94E-75	0.358210711	0.995	0.934
451	ENSDARG00000005791	rpl28	9.05E-71	4.10E-75	0.36995218	0.997	0.907
452	ENSDARG00000057556	rpl17	2.94E-70	1.33E-74	0.367137153	0.992	0.896
453	ENSDARG00000014690	rps4x	4.41E-70	2.00E-74	0.34944538	0.997	0.942
454	ENSDARG00000019230	rpl7a	6.15E-70	2.79E-74	0.356841455	0.998	0.957
455	ENSDARG00000099104	rpl24	7.59E-70	3.44E-74	0.352445892	0.998	0.933
456	ENSDARG00000077291	rps2	1.79E-69	8.10E-74	0.313352644	1	0.989
457	ENSDARG00000035860	rps28	4.04E-69	1.83E-73	0.385653797	0.987	0.871
458	ENSDARG00000070849	rps15	8.34E-69	3.78E-73	0.345428259	0.994	0.935
459	ENSDARG00000068457	tnnt3b	9.56E-69	4.33E-73	-1.576510521	0.776	0.755
460	ENSDARG00000035327	ckma	1.98E-68	8.95E-73	-1.598248661	0.743	0.747
461	ENSDARG00000099380	rpl13	3.32E-68	1.51E-72	0.369115676	0.994	0.914
462	ENSDARG00000035400	btf3	3.36E-68	1.52E-72	0.44370046	0.964	0.675
463	ENSDARG00000104011	rps17	4.60E-68	2.08E-72	0.475851099	0.961	0.669
464	ENSDARG00000003599	rpl3	8.32E-68	3.77E-72	0.36902978	0.997	0.934
465	ENSDARG00000115271	RPL37A	2.31E-66	1.05E-70	0.339027987	0.994	0.937
466	ENSDARG00000036875	rps12	1.96E-65	8.89E-70	0.34610522	0.998	0.969
467	ENSDARG00000098852	smdt1b	1.99E-65	9.02E-70	0.271701663	0.504	0.168
468	ENSDARG00000038010	rac2	1.41E-64	6.37E-69	0.402873725	0.235	0.044
469	ENSDARG00000041232	rps29	1.52E-64	6.91E-69	0.375831244	0.973	0.83
470	ENSDARG00000035871	rpl30	1.57E-64	7.11E-69	0.345697856	0.997	0.915
471	ENSDARG00000035692	rps3a	2.83E-64	1.28E-68	0.344956399	0.994	0.94
472	ENSDARG00000006316	rpl23a	6.47E-63	2.93E-67	0.359714762	0.998	0.872
473	ENSDARG00000092807	si:dkey-151g10.6	6.59E-63	2.99E-67	0.300958526	1	0.997
474	ENSDARG00000103433	rpl14	7.35E-63	3.33E-67	0.391554199	0.973	0.736
475	ENSDARG00000053365	rpl31	8.43E-63	3.82E-67	0.388836732	0.98	0.765
476	ENSDARG00000011201	rplp2l	4.60E-61	2.09E-65	0.374743003	0.991	0.895
477	ENSDARG00000036298	rps13	1.65E-60	7.50E-65	0.33598222	0.989	0.902
478	ENSDARG00000003902	ctsl.1	4.24E-60	1.92E-64	1.120310404	0.227	0.044
479	ENSDARG00000101794	rpl26	6.81E-60	3.09E-64	0.435367247	0.926	0.579
480	ENSDARG00000046157	RPS17	6.23E-58	2.82E-62	0.337674383	0.992	0.868
481	ENSDARG00000034291	rpl37	9.79E-58	4.44E-62	0.324446535	0.995	0.929
482	ENSDARG00000029500	rpl34	1.09E-57	4.92E-62	0.318797122	0.991	0.911
483	ENSDARG00000077664	zgc:110239	3.00E-56	1.36E-60	0.258250652	0.348	0.099
484	ENSDARG00000054818	rpl32	1.69E-54	7.65E-59	0.331399417	0.991	0.883
485	ENSDARG00000100588	rpl36	3.16E-54	1.43E-58	0.2990997	0.994	0.93
486	ENSDARG00000015866	apoa2	8.60E-54	3.90E-58	-1.793120292	0.85	0.787
487	ENSDARG00000088030	rpl35a	1.15E-53	5.22E-58	0.316089972	0.989	0.897
488	ENSDARG00000100452	nop53	3.34E-53	1.51E-57	0.299646263	0.89	0.445
489	ENSDARG00000100392	rps18	3.89E-53	1.76E-57	0.298776727	0.992	0.928
490	ENSDARG00000043509	rpl11	6.55E-53	2.97E-57	0.282592613	1	0.971
491	ENSDARG00000042905	rpl10a	1.10E-51	4.98E-56	0.306890088	0.997	0.928
492	ENSDARG00000006413	rpl38	3.09E-51	1.40E-55	0.332340111	0.973	0.777
493	ENSDARG00000000212	krt97	5.90E-50	2.67E-54	2.063775668	0.362	0.127
494	ENSDARG00000086917	crygm2d2	1.84E-49	8.34E-54	-1.653464595	0.789	0.751
495	ENSDARG00000037071	rps26	2.30E-49	1.04E-53	0.333785675	0.981	0.766
496	ENSDARG00000103007	rps3	2.60E-49	1.18E-53	0.300499818	0.991	0.901
497	ENSDARG00000005423	pgam1a	1.82E-48	8.23E-53	-0.272743137	0.348	0.101
498	ENSDARG00000043154	ucp2	2.63E-48	1.19E-52	0.254885008	0.879	0.434
499	ENSDARG00000006691	rpl12	3.55E-48	1.61E-52	0.307810523	0.997	0.892
500	ENSDARG00000024540	tspan36	5.79E-48	2.63E-52	0.320506314	0.408	0.141
501	ENSDARG00000101324	apoa1b	1.01E-47	4.60E-52	-1.90762909	0.852	0.767
502	ENSDARG00000019181	rpsa	2.45E-47	1.11E-51	0.258626557	0.998	0.954
503	ENSDARG00000068507	crybb1	3.71E-47	1.68E-51	-1.770753934	0.769	0.73
504	ENSDARG00000076120	foxp4	7.50E-47	3.40E-51	-0.354262337	0.447	0.149
505	ENSDARG00000024548	cryba4	1.85E-46	8.40E-51	-1.677915019	0.786	0.742
506	ENSDARG00000040439	rsl24d1	3.99E-46	1.81E-50	0.329036261	0.981	0.722
507	ENSDARG00000045487	rps16	3.43E-45	1.56E-49	0.264591824	0.998	0.936
508	ENSDARG00000109310	im:7150988	1.37E-44	6.20E-49	1.538477269	0.139	0.023
509	ENSDARG00000099022	faua	2.94E-44	1.33E-48	0.269720866	0.995	0.906
510	ENSDARG00000029150	hsp90ab1	3.67E-44	1.67E-48	0.301530116	0.987	0.889
511	ENSDARG00000092553	slc25a5	4.08E-44	1.85E-48	0.262734541	0.994	0.951
512	ENSDARG00000029533	rpl18	8.12E-42	3.68E-46	0.254180607	0.998	0.95
513	ENSDARG00000032929	cryba1l1	2.14E-41	9.68E-46	-1.758412914	0.709	0.701
514	ENSDARG00000041619	rack1	1.29E-40	5.86E-45	0.274599158	0.992	0.9
515	ENSDARG00000037870	actb2	5.13E-40	2.33E-44	0.383075513	0.994	0.905
516	ENSDARG00000030411	crygn2	8.29E-40	3.76E-44	-1.733465812	0.706	0.685
517	ENSDARG00000007708	nsa2	9.92E-40	4.50E-44	0.306004381	0.964	0.696
518	ENSDARG00000041339	zgc:92380	2.31E-39	1.05E-43	0.378940766	0.269	0.081
519	ENSDARG00000067797	spi1a	1.01E-38	4.60E-43	0.308227497	0.11	0.015
520	ENSDARG00000058371	krt5	1.76E-38	7.97E-43	0.978446572	0.861	0.696
521	ENSDARG00000008735	atp6ap2	1.18E-37	5.35E-42	-0.325454091	0.617	0.242
522	ENSDARG00000067990	myhz1.1	1.25E-37	5.65E-42	-2.004241584	0.682	0.655
523	ENSDARG00000053862	crygmx	7.34E-37	3.33E-41	-1.741377498	0.732	0.687
524	ENSDARG00000039007	eno3	6.32E-36	2.87E-40	-0.409807581	0.743	0.306
525	ENSDARG00000101785	laptm5	9.82E-36	4.45E-40	0.420745395	0.135	0.026
526	ENSDARG00000087324	crygm2d1	1.30E-35	5.90E-40	-1.593927441	0.704	0.68
527	ENSDARG00000041925	cryba2b	2.43E-35	1.10E-39	-1.604623034	0.641	0.653
528	ENSDARG00000017235	eif5a	6.03E-35	2.73E-39	0.284824799	0.948	0.621
529	ENSDARG00000088091	pfn1	4.65E-34	2.11E-38	0.589444824	0.92	0.633
530	ENSDARG00000015862	rpl5b	8.32E-33	3.77E-37	0.254787418	0.978	0.765
531	ENSDARG00000038076	romo1	1.40E-32	6.34E-37	0.260054112	0.915	0.568
532	ENSDARG00000026655	tspo	2.76E-32	1.25E-36	-0.397913611	0.476	0.189
533	ENSDARG00000027063	arpc1b	3.20E-32	1.45E-36	0.517244679	0.2	0.057
534	ENSDARG00000094112	slc22a21	2.01E-31	9.10E-36	0.324401565	0.112	0.02
535	ENSDARG00000040291	cadm4	4.79E-31	2.17E-35	-0.300139739	0.312	0.106
536	ENSDARG00000087765	crygm2d10	2.58E-30	1.17E-34	-1.673539165	0.641	0.633
537	ENSDARG00000054290	acin1a	5.88E-30	2.67E-34	-0.284198975	0.587	0.244
538	ENSDARG00000007098	itm2ba	8.07E-30	3.66E-34	-0.252464562	0.731	0.315
539	ENSDARG00000074242	serbp1a	1.08E-29	4.87E-34	0.265511429	0.962	0.671
540	ENSDARG00000053875	cryba1b	3.52E-29	1.59E-33	-1.662471119	0.676	0.646
541	ENSDARG00000023188	lcp1	9.02E-29	4.09E-33	0.33403451	0.113	0.022
542	ENSDARG00000014571	ctnnb1	2.51E-28	1.14E-32	-0.341213761	0.509	0.21
543	ENSDARG00000041974	brk1	3.03E-28	1.37E-32	-0.272125589	0.528	0.221
544	ENSDARG00000040565	ckmb	4.02E-28	1.82E-32	-1.632697695	0.576	0.584
545	ENSDARG00000026350	wasb	5.94E-28	2.69E-32	0.27783947	0.129	0.029
546	ENSDARG00000000767	spi1b	3.29E-27	1.49E-31	0.262728105	0.11	0.022
547	ENSDARG00000015427	hdac1	9.45E-27	4.28E-31	-0.36648653	0.534	0.222
548	ENSDARG00000109861	BX545855.1	1.36E-25	6.19E-30	-1.655202211	0.712	0.654
549	ENSDARG00000054610	coro1a	7.83E-25	3.55E-29	0.376796635	0.129	0.031
550	ENSDARG00000096829	blvrb	1.12E-24	5.06E-29	-0.425164032	0.283	0.102
551	ENSDARG00000104077	fcer1gl	4.01E-24	1.82E-28	0.647039461	0.153	0.044
552	ENSDARG00000041314	ndufb9	3.21E-23	1.46E-27	-0.318479078	0.658	0.295
553	ENSDARG00000006837	mycn	2.00E-22	9.08E-27	-0.263842089	0.285	0.107
554	ENSDARG00000043436	si:dkey-5n18.1	5.46E-22	2.47E-26	1.185631685	0.113	0.028
555	ENSDARG00000040178	havcr1	6.32E-22	2.86E-26	0.596082614	0.104	0.023
556	ENSDARG00000014569	hnrnpr	8.04E-22	3.65E-26	-0.35172225	0.372	0.154
557	ENSDARG00000069801	crygm2d12	1.18E-21	5.37E-26	-1.635398026	0.668	0.619
558	ENSDARG00000055046	ponzr5	1.66E-21	7.55E-26	1.23550921	0.118	0.031
559	ENSDARG00000028335	hmga1a	3.65E-21	1.65E-25	-0.322761559	0.635	0.295
560	ENSDARG00000038439	fabp10a	4.57E-21	2.07E-25	-1.726309246	0.63	0.604
561	ENSDARG00000098293	si:dkey-27i16.2	6.34E-21	2.87E-25	0.269850867	0.102	0.023
562	ENSDARG00000005560	ywhah	3.89E-20	1.76E-24	-0.339853938	0.443	0.195
563	ENSDARG00000104030	taf12	5.48E-20	2.48E-24	-0.328114725	0.535	0.242
564	ENSDARG00000023082	krt1-19d	7.08E-20	3.21E-24	1.53097728	0.126	0.036
565	ENSDARG00000105154	creg1	2.83E-19	1.28E-23	-0.859453844	0.51	0.234
566	ENSDARG00000012777	nucks1b	5.16E-19	2.34E-23	-0.270549898	0.348	0.149
567	ENSDARG00000035715	marcksl1b	7.33E-19	3.32E-23	-1.078736946	0.543	0.577
568	ENSDARG00000003931	cndp2	1.84E-18	8.33E-23	0.349053021	0.146	0.047
569	ENSDARG00000068404	tbcb	4.29E-18	1.94E-22	-0.250402795	0.357	0.157
570	ENSDARG00000079687	rnf10	4.93E-18	2.24E-22	-0.342628314	0.565	0.268
571	ENSDARG00000016793	crybb1l2	5.32E-18	2.41E-22	-1.559408476	0.564	0.558
572	ENSDARG00000055455	gpm6aa	6.00E-18	2.72E-22	-1.299955021	0.271	0.408
573	ENSDARG00000068822	purba	9.92E-18	4.50E-22	-0.302241775	0.34	0.148
574	ENSDARG00000058358	krt8	2.21E-17	1.00E-21	0.350376102	0.724	0.414
575	ENSDARG00000102572	si:ch211-260e23.9	2.33E-17	1.06E-21	-0.277545076	0.502	0.241
576	ENSDARG00000001950	ak1	3.43E-17	1.55E-21	-1.339371094	0.643	0.573
577	ENSDARG00000063921	mt-nd5	4.89E-17	2.22E-21	-0.327744665	0.359	0.162
578	ENSDARG00000036102	ctdsp2	1.03E-16	4.67E-21	-0.275797458	0.491	0.232
579	ENSDARG00000003189	psmd1	1.35E-16	6.10E-21	-0.259125739	0.304	0.131
580	ENSDARG00000079632	si:dkey-28b4.7	1.48E-16	6.71E-21	-0.284186839	0.342	0.152
581	ENSDARG00000100129	brd3b	1.60E-16	7.27E-21	-0.291004904	0.364	0.162
582	ENSDARG00000045618	clta	2.64E-16	1.20E-20	-0.318141075	0.37	0.166
583	ENSDARG00000042236	atrx	9.66E-16	4.38E-20	-0.342560751	0.34	0.151
584	ENSDARG00000020504	h3f3b.1	1.01E-15	4.58E-20	-0.329652992	0.798	0.391
585	ENSDARG00000061187	cbx5	2.24E-15	1.02E-19	-0.307638766	0.413	0.191
586	ENSDARG00000054271	cdkn1bb	3.16E-15	1.43E-19	-0.291370827	0.576	0.284
587	ENSDARG00000012244	ube2e3	3.67E-15	1.66E-19	-0.285619831	0.644	0.316
588	ENSDARG00000023323	ywhaqb	4.55E-15	2.06E-19	-0.338226864	0.472	0.226
589	ENSDARG00000076891	rfxap	1.61E-14	7.29E-19	-0.281546996	0.391	0.185
590	ENSDARG00000099675	kdm4b	2.46E-14	1.11E-18	-0.279294023	0.28	0.122
591	ENSDARG00000058094	ciarta	3.22E-14	1.46E-18	-0.327238294	0.669	0.332
592	ENSDARG00000006497	rtn1a	3.24E-14	1.47E-18	-0.96986648	0.224	0.366
593	ENSDARG00000007576	crybb1l1	7.45E-14	3.38E-18	-1.578301861	0.45	0.485
594	ENSDARG00000060679	kdm1a	8.97E-14	4.07E-18	-0.277115494	0.302	0.137
595	ENSDARG00000043457	gapdh	1.76E-13	7.99E-18	-1.300011968	0.48	0.497
596	ENSDARG00000002589	mylpfb	3.59E-13	1.63E-17	-1.333152858	0.537	0.513
597	ENSDARG00000074057	calm3b	3.80E-13	1.72E-17	-0.415106048	0.622	0.309
598	ENSDARG00000094310	si:ch211-255g12.6	6.49E-13	2.94E-17	-1.583585284	0.458	0.481
599	ENSDARG00000116491	h2afvb	7.47E-13	3.39E-17	-0.344188645	0.643	0.324
600	ENSDARG00000010873	DDX17	1.12E-12	5.08E-17	-0.254135816	0.294	0.135
601	ENSDARG00000009480	pdcl	1.37E-12	6.19E-17	-0.261760368	0.288	0.131
602	ENSDARG00000060697	kmt2bb	1.42E-12	6.45E-17	-0.302990729	0.315	0.147
603	ENSDARG00000040822	fundc1	2.11E-12	9.55E-17	-0.350143198	0.351	0.168
604	ENSDARG00000077405	psip1b	2.18E-12	9.89E-17	-0.260326223	0.247	0.11
605	ENSDARG00000003207	mterf3	3.64E-12	1.65E-16	-0.657620943	0.225	0.097
606	ENSDARG00000014196	myl1	4.58E-12	2.08E-16	-1.346932321	0.343	0.407
607	ENSDARG00000063908	mt-co2	5.99E-12	2.71E-16	-0.588271143	0.995	0.945
608	ENSDARG00000030716	ing4	8.72E-12	3.95E-16	-0.329292686	0.317	0.148
609	ENSDARG00000068820	h2afva	8.81E-12	3.99E-16	-0.326566504	0.323	0.152
610	ENSDARG00000019613	ip6k2b	1.09E-11	4.95E-16	-0.274698076	0.359	0.177
611	ENSDARG00000025350	prdx2	2.19E-11	9.93E-16	-0.583464743	0.912	0.53
612	ENSDARG00000103672	cirbpa	2.81E-11	1.27E-15	-0.274485034	0.814	0.42
613	ENSDARG00000004621	gpm6ab	3.52E-11	1.60E-15	-1.235666468	0.233	0.346
614	ENSDARG00000053990	hmgb2b	3.75E-11	1.70E-15	-0.353220042	0.677	0.347
615	ENSDARG00000063911	mt-atp6	1.13E-10	5.14E-15	-0.761379616	0.956	0.786
616	ENSDARG00000069360	ppp3r1b	1.45E-10	6.56E-15	-0.26450495	0.293	0.142
617	ENSDARG00000087402	tpm1	2.08E-10	9.44E-15	-0.376989659	0.263	0.125
618	ENSDARG00000040764	id1	2.35E-10	1.06E-14	-0.370503303	0.468	0.252
619	ENSDARG00000101766	ptmab	2.36E-10	1.07E-14	-0.861786285	0.831	0.677
620	ENSDARG00000019302	mid1ip1b	4.47E-10	2.03E-14	-0.259513484	0.268	0.129
621	ENSDARG00000002790	ap2m1a	7.77E-10	3.52E-14	-0.291771242	0.499	0.263
622	ENSDARG00000021113	ptmaa	8.10E-10	3.67E-14	-0.804700931	0.75	0.642
623	ENSDARG00000103846	hspa5	9.89E-10	4.48E-14	-0.28943183	0.231	0.109
624	ENSDARG00000057460	crygm2d13	1.12E-09	5.10E-14	-1.650507238	0.466	0.473
625	ENSDARG00000041665	mkrn1	1.27E-09	5.74E-14	-0.307627817	0.306	0.15
626	ENSDARG00000100052	cckb	1.42E-09	6.44E-14	-0.356086308	0.106	0.037
627	ENSDARG00000004452	tardbpl	1.63E-09	7.37E-14	-0.310384781	0.312	0.155
628	ENSDARG00000020574	atp2a1	1.73E-09	7.82E-14	-1.435766195	0.417	0.434
629	ENSDARG00000017673	nova2	1.88E-09	8.51E-14	-0.889204186	0.192	0.302
630	ENSDARG00000036840	krt15	2.23E-09	1.01E-13	1.080908261	0.42	0.248
631	ENSDARG00000070835	tnnc2	2.84E-09	1.29E-13	-1.312879774	0.403	0.429
632	ENSDARG00000077069	srgn	4.25E-09	1.92E-13	0.4295732	0.131	0.053
633	ENSDARG00000101216	meaf6	5.67E-09	2.57E-13	-0.371829836	0.439	0.228
634	ENSDARG00000020708	mdkb	1.64E-08	7.45E-13	-1.123780774	0.261	0.359
635	ENSDARG00000093608	ccl34b.1	2.14E-08	9.69E-13	0.57772824	0.128	0.054
636	ENSDARG00000056725	hmgb3a	2.51E-08	1.14E-12	-0.863867196	0.34	0.413
637	ENSDARG00000089787	crebzf	4.42E-08	2.00E-12	-0.331186971	0.317	0.163
638	ENSDARG00000040988	tpi1b	5.49E-08	2.49E-12	-0.351072023	0.452	0.243
639	ENSDARG00000045888	acat1	5.86E-08	2.66E-12	-0.314548447	0.293	0.151
640	ENSDARG00000058203	smc1al	6.15E-08	2.79E-12	-0.356396757	0.331	0.172
641	ENSDARG00000040295	apoeb	8.02E-08	3.64E-12	0.2570151	0.277	0.152
642	ENSDARG00000063912	mt-co3	1.24E-07	5.64E-12	-0.525851551	0.994	0.93
643	ENSDARG00000088823	crygm2d3	1.62E-07	7.34E-12	-1.505530447	0.416	0.438
644	ENSDARG00000006487	anp32a	1.69E-07	7.65E-12	-0.394914727	0.71	0.377
645	ENSDARG00000033655	stmn1b	3.70E-07	1.68E-11	-0.879902726	0.391	0.434
646	ENSDARG00000052856	khdrbs1a	3.84E-07	1.74E-11	-0.398357454	0.824	0.437
647	ENSDARG00000063914	mt-nd3	1.58E-06	7.17E-11	-0.521882522	0.666	0.357
648	ENSDARG00000079302	and2	2.49E-06	1.13E-10	0.445647272	0.137	0.064
649	ENSDARG00000090268	krtt1c19e	2.53E-06	1.15E-10	0.518827026	0.74	0.53
650	ENSDARG00000089124	hbae1.3	3.74E-06	1.70E-10	-1.585289481	0.044	0.129
651	ENSDARG00000034409	pik3r3b	3.76E-06	1.71E-10	-0.348670132	0.164	0.077
652	ENSDARG00000063535	chd4a	5.54E-06	2.51E-10	-0.381370152	0.195	0.096
653	ENSDARG00000017843	srsf1b	5.66E-06	2.57E-10	-0.264463741	0.203	0.101
654	ENSDARG00000034616	mlf2	6.67E-06	3.02E-10	-0.341319216	0.318	0.172
655	ENSDARG00000034753	tspan3a	7.10E-06	3.22E-10	-0.391004214	0.4	0.221
656	ENSDARG00000055283	id2a	7.73E-06	3.50E-10	-0.462339622	0.452	0.253
657	ENSDARG00000021143	rtn1b	9.16E-06	4.15E-10	-0.898053646	0.14	0.233
658	ENSDARG00000030349	cryba2a	9.21E-06	4.18E-10	-1.504860513	0.372	0.397
659	ENSDARG00000052728	sltm	1.01E-05	4.59E-10	-0.410091077	0.312	0.168
660	ENSDARG00000055216	tuba1c	1.16E-05	5.26E-10	-0.823155683	0.348	0.395
661	ENSDARG00000102975	nsg2	1.19E-05	5.39E-10	-0.998170694	0.153	0.243
662	ENSDARG00000089382	zgc:158463	1.22E-05	5.52E-10	-0.585146185	0.598	0.329
663	ENSDARG00000040971	zgc:92606	1.46E-05	6.63E-10	-0.472791717	0.602	0.333
664	ENSDARG00000032619	tob1a	1.56E-05	7.09E-10	-0.356183555	0.569	0.325
665	ENSDARG00000054578	arl6ip1	1.71E-05	7.75E-10	-0.302757783	0.635	0.359
666	ENSDARG00000068436	h3f3b.1	1.83E-05	8.31E-10	-0.44733592	0.753	0.406
667	ENSDARG00000020890	tmod4	2.56E-05	1.16E-09	-0.57209032	0.054	0.133
668	ENSDARG00000036830	krt91	2.91E-05	1.32E-09	0.464225178	0.918	0.807
669	ENSDARG00000035882	rida	3.52E-05	1.60E-09	-0.290835271	0.135	0.063
670	ENSDARG00000054942	lgals2a	5.81E-05	2.64E-09	0.486023109	0.15	0.08
671	ENSDARG00000086658	crygm2d21	7.71E-05	3.49E-09	-1.5092542	0.409	0.412
672	ENSDARG00000007960	hnrnpaba	9.36E-05	4.24E-09	-0.422589086	0.824	0.448
673	ENSDARG00000062936	ndnf	9.73E-05	4.41E-09	-0.273384018	0.164	0.083
674	ENSDARG00000028017	tp53inp1	0.000108979	4.94E-09	-0.309585601	0.272	0.152
675	ENSDARG00000036834	krt92	0.000110608	5.01E-09	1.23947786	0.186	0.104
676	ENSDARG00000019881	bsg	0.000160611	7.28E-09	-0.382617076	0.849	0.476
677	ENSDARG00000052419	ankrd12	0.000178199	8.08E-09	-0.372286808	0.265	0.145
678	ENSDARG00000040031	tardbp	0.000178869	8.11E-09	-0.254386932	0.239	0.131
679	ENSDARG00000059057	atpv0e2	0.000294053	1.33E-08	-0.838546976	0.151	0.229
680	ENSDARG00000088330	hbae1.1	0.000296918	1.35E-08	-1.724354512	0.063	0.139
681	ENSDARG00000089372	clk4a	0.000400176	1.81E-08	-0.26480551	0.195	0.105
682	ENSDARG00000116164	crygm2d8	0.000417188	1.89E-08	-1.568766747	0.45	0.43
683	ENSDARG00000030479	hmgb1b	0.000545201	2.47E-08	-0.91534269	0.364	0.386
684	ENSDARG00000017299	fabp11a	0.0009069	4.11E-08	0.387010191	0.107	0.051
685	ENSDARG00000089475	hbae1.1	0.000963903	4.37E-08	-1.696515358	0.054	0.123
686	ENSDARG00000003820	nr1d2a	0.001129759	5.12E-08	-0.364088102	0.343	0.199
687	ENSDARG00000016871	smarce1	0.002205841	1.00E-07	-0.542778246	0.372	0.212
688	ENSDARG00000099420	nme2b.2	0.002253117	1.02E-07	-1.131909341	0.384	0.383
689	ENSDARG00000063924	mt-cyb	0.004023242	1.82E-07	-0.543941274	0.959	0.797
690	ENSDARG00000039914	gapdhs	0.005830451	2.64E-07	-0.36941398	0.781	0.453
691	ENSDARG00000076790	crygm2d16	0.005865494	2.66E-07	-1.648155194	0.414	0.399
692	ENSDARG00000098588	gchfr	0.00879796	3.99E-07	-0.27079387	0.184	0.102
693	ENSDARG00000068582	rnf44	0.009252883	4.19E-07	-0.307012256	0.238	0.137
694	ENSDARG00000057913	syt11a	0.012649084	5.73E-07	-0.557430038	0.12	0.193
695	ENSDARG00000056740	tmeff1b	0.01460407	6.62E-07	-0.683676924	0.121	0.188
696	ENSDARG00000096257	si:ch73-367p23.2	0.016110603	7.30E-07	-1.018891438	0.176	0.231
697	ENSDARG00000013430	bhmt	0.016276075	7.38E-07	-1.032489283	0.431	0.425
698	ENSDARG00000008407	tspan7b	0.023455282	1.06E-06	-0.694330159	0.129	0.196
699	ENSDARG00000103295	cyp3a65	0.024644361	1.12E-06	-0.343819511	0.148	0.08
700	ENSDARG00000018146	gpx1a	0.024880212	1.13E-06	-0.435451109	0.255	0.152
701	ENSDARG00000015445	lim2.4	0.02723037	1.23E-06	-1.513611605	0.339	0.351
702	ENSDARG00000099283	epb41a	0.033265503	1.51E-06	-0.798882485	0.137	0.199
703	ENSDARG00000042428	gstt1a	0.033366837	1.51E-06	-0.392526579	0.191	0.108
704	ENSDARG00000115405	hbbe1.2	0.034910436	1.58E-06	-1.881484289	0.087	0.148
705	ENSDARG00000078748	si:ch211-137a8.4	0.044528386	2.02E-06	-0.581570763	0.117	0.181
706	ENSDARG00000069827	crygm2d11	0.04479895	2.03E-06	-1.439286249	0.184	0.235
707	ENSDARG00000097102	si:ch73-281n10.2	0.04767551	2.16E-06	-0.485147036	0.728	0.413
708	ENSDARG00000008803	marcksb	0.055743299	2.53E-06	-0.619152493	0.12	0.183
709	ENSDARG00000053358	basp1	0.066469293	3.01E-06	-0.616416966	0.085	0.146
710	ENSDARG00000070922	cnbpb	0.069050656	3.13E-06	-0.303991527	0.872	0.504
711	ENSDARG00000069981	cspg5a	0.074879523	3.39E-06	-0.658896383	0.079	0.138
712	ENSDARG00000036577	atp6v0cb	0.075378982	3.42E-06	-0.915918848	0.214	0.267
713	ENSDARG00000004588	sox4a	0.075631233	3.43E-06	-0.948093058	0.142	0.2
714	ENSDARG00000004415	tcf7l2	0.077186657	3.50E-06	-0.372260069	0.123	0.066
715	ENSDARG00000033832	ampd1	0.094837125	4.30E-06	-0.820108802	0.118	0.174
716	ENSDARG00000003655	tmem59l	0.098968224	4.49E-06	-0.727774762	0.102	0.161
717	ENSDARG00000071026	mllt11	0.140552517	6.37E-06	-0.462887743	0.123	0.186
718	ENSDARG00000018461	zgc:56095	0.192904919	8.75E-06	-0.44416836	0.2	0.117
719	ENSDARG00000012194	scp2a	0.242673613	1.10E-05	-0.364456344	0.132	0.074
720	ENSDARG00000099974	ldb3b	0.244475476	1.11E-05	-0.463265053	0.06	0.113
721	ENSDARG00000012944	myhz2	0.410079855	1.86E-05	-1.642739791	0.359	0.354
722	ENSDARG00000104945	sncb	0.411194916	1.86E-05	-0.774241629	0.153	0.206
723	ENSDARG00000045248	h3f3d	0.419195939	1.90E-05	-0.412077165	0.975	0.739
724	ENSDARG00000024433	pvalb4	0.43936659	1.99E-05	-1.658619935	0.329	0.327
725	ENSDARG00000037997	tubb5	0.463307082	2.10E-05	-0.953963451	0.082	0.136
726	ENSDARG00000007697	fabp7a	0.660768557	3.00E-05	-1.187065726	0.252	0.286
727	ENSDARG00000090190	bcam	0.702751768	3.19E-05	-0.265902487	0.148	0.089
728	ENSDARG00000003081	mybphb	0.703058694	3.19E-05	-0.674055265	0.083	0.133
729	ENSDARG00000023174	fez1	0.862957538	3.91E-05	-0.473939854	0.093	0.145
730	ENSDARG00000104347	rtn4b	0.940318608	4.26E-05	-0.653289377	0.156	0.203
731	ENSDARG00000000503	stx1b	1	0.022097158	-0.475583907	0.124	0.148
732	ENSDARG00000000563	ttn.1	1	0.000542743	-1.295274902	0.209	0.23
733	ENSDARG00000001889	tuba1a	1	0.000211534	-0.619803854	0.161	0.204
734	ENSDARG00000001994	stxbp1a	1	0.235302113	-0.406437464	0.094	0.103
735	ENSDARG00000002131	celf2	1	0.015064223	-0.625664163	0.167	0.186
736	ENSDARG00000002193	rho	1	0.00015384	-1.051787737	0.345	0.334
737	ENSDARG00000002230	sypb	1	0.026606095	-0.515196154	0.085	0.107
738	ENSDARG00000003281	pik3ip1	1	0.001298219	-0.298105369	0.154	0.101
739	ENSDARG00000003695	vdac3	1	0.202887814	-0.455454343	0.425	0.362
740	ENSDARG00000003705	prnprs3	1	0.007302562	-0.385085083	0.082	0.113
741	ENSDARG00000003795	idh2	1	0.008511896	-0.430075208	0.501	0.331
742	ENSDARG00000004297	irf2bpl	1	0.940992075	-0.288910894	0.126	0.117
743	ENSDARG00000004830	flot2a	1	0.544710142	-0.335112974	0.106	0.106
744	ENSDARG00000005172	dynll2b	1	0.079349831	-0.274432616	0.146	0.112
745	ENSDARG00000005924	serpina10a	1	0.101657169	-0.395149353	0.167	0.179
746	ENSDARG00000006427	fabp2	1	0.098295793	-0.620109434	0.233	0.176
747	ENSDARG00000006859	nkain1	1	0.002436195	-0.395275232	0.068	0.101
748	ENSDARG00000007275	si:ch211-251b21.1	1	0.43907217	-0.584443824	0.351	0.295
749	ENSDARG00000007276	ela3l	1	0.964945107	-2.017224415	0.2	0.173
750	ENSDARG00000007818	palm1b	1	0.240317322	-0.306228794	0.126	0.134
751	ENSDARG00000008030	myl9b	1	0.79740951	-0.35424094	0.134	0.121
752	ENSDARG00000008494	myl6	1	0.403076984	-0.421313874	0.104	0.109
753	ENSDARG00000009106	serinc1	1	0.018981023	-0.691908832	0.524	0.344
754	ENSDARG00000009280	smyd1a	1	0.000150994	-0.595824139	0.085	0.129
755	ENSDARG00000009553	gng3	1	0.000463181	-0.597948974	0.198	0.234
756	ENSDARG00000010721	6-Sep	1	0.09183592	-0.256452777	0.143	0.11
757	ENSDARG00000011170	ndrg2	1	0.003215015	-0.330844343	0.239	0.167
758	ENSDARG00000012076	apoa1a	1	0.213911441	-0.705499876	0.11	0.116
759	ENSDARG00000012138	sgce	1	0.177526476	-0.340960314	0.123	0.132
760	ENSDARG00000012684	atp2b1a	1	0.014070972	-0.441610885	0.153	0.108
761	ENSDARG00000013087	ndrg3a	1	0.044634383	-0.847290018	0.294	0.212
762	ENSDARG00000013351	cirbpb	1	0.031935937	-0.441322584	0.954	0.681
763	ENSDARG00000013561	pgm1	1	0.411480756	-0.319187762	0.139	0.117
764	ENSDARG00000013623	vdac2	1	0.530680196	-0.337978006	0.926	0.615
765	ENSDARG00000013755	actn3a	1	0.000528858	-0.816461371	0.14	0.175
766	ENSDARG00000013963	mipb	1	0.000818137	-1.407135656	0.115	0.151
767	ENSDARG00000013976	anxa13	1	0.338021659	-0.35600048	0.146	0.149
768	ENSDARG00000014013	lbr	1	0.016781642	-0.258420914	0.113	0.079
769	ENSDARG00000014053	olfm1b	1	0.00043795	-0.612424072	0.113	0.157
770	ENSDARG00000014287	eno2	1	0.016824609	-0.400945407	0.085	0.111
771	ENSDARG00000014420	elavl3	1	4.90E-05	-0.787518701	0.2	0.244
772	ENSDARG00000014746	rbfox1	1	0.104640182	-0.538082159	0.134	0.145
773	ENSDARG00000014803	cryba1l2	1	0.001252971	-0.616258325	0.077	0.113
774	ENSDARG00000015050	calm2b	1	0.245514969	-0.43738598	0.674	0.457
775	ENSDARG00000015314	zc4h2	1	0.000139666	-0.742279811	0.189	0.227
776	ENSDARG00000015551	fth1a	1	0.033097222	-1.170328456	0.943	0.648
777	ENSDARG00000015790	atp1b3a	1	0.19276399	-0.411602397	0.14	0.11
778	ENSDARG00000016153	dag1	1	0.361360526	-0.263289858	0.12	0.101
779	ENSDARG00000016301	zgc:65894	1	0.073738681	-0.275662911	0.107	0.125
780	ENSDARG00000016771	tfa	1	0.636294754	-1.299994951	0.131	0.125
781	ENSDARG00000017314	CELA1 (1 of many)	1	0.014609801	-2.335793545	0.416	0.353
782	ENSDARG00000017772	mdh1aa	1	0.006526761	-0.411394229	0.616	0.414
783	ENSDARG00000018478	agxtb	1	0.062599398	-0.928171016	0.11	0.126
784	ENSDARG00000019702	aldocb	1	0.020302894	-0.694798815	0.255	0.258
785	ENSDARG00000019856	atp1a1b	1	0.752597391	-0.90071133	0.112	0.099
786	ENSDARG00000020107	usp2a	1	0.030075225	-0.331854006	0.094	0.119
787	ENSDARG00000020258	ewsr1a	1	0.223573264	-0.370087227	0.131	0.104
788	ENSDARG00000020609	snap25a	1	0.000454029	-0.63347337	0.159	0.2
789	ENSDARG00000020693	sesn1	1	0.396165769	-0.501343575	0.594	0.424
790	ENSDARG00000020798	necap1	1	0.937587716	-0.270554675	0.101	0.093
791	ENSDARG00000020876	pdk2a	1	0.12945089	-0.305945074	0.09	0.104
792	ENSDARG00000021339	cpa5	1	0.796716559	-1.633123141	0.145	0.128
793	ENSDARG00000021811	calm3a	1	0.397984834	-0.789529537	0.644	0.465
794	ENSDARG00000021975	ginm1	1	0.000175635	-0.368762701	0.243	0.155
795	ENSDARG00000022176	IGLON5	1	0.000156672	-0.579343879	0.065	0.108
796	ENSDARG00000022456	eno1a	1	0.003152213	-0.668876999	0.279	0.284
797	ENSDARG00000022509	cox4i2	1	0.11626083	-0.331456134	0.173	0.136
798	ENSDARG00000022650	cyp2ad3	1	0.150315927	-0.44168531	0.238	0.186
799	ENSDARG00000023151	ucp1	1	0.829195144	-1.152523181	0.211	0.185
800	ENSDARG00000023290	fabp3	1	0.000516907	-0.518148696	0.594	0.507
801	ENSDARG00000023536	nnt	1	0.302569907	-0.256491757	0.107	0.088
802	ENSDARG00000023820	faxdc2	1	0.98488112	-0.523674749	0.153	0.137
803	ENSDARG00000023963	tpm4a	1	0.001209468	-0.253944642	0.131	0.084
804	ENSDARG00000024047	tmem38a	1	0.000599489	-0.572311695	0.106	0.145
805	ENSDARG00000024195	znf395b	1	0.000132556	-0.321852822	0.365	0.239
806	ENSDARG00000024954	tmed4	1	0.001544027	-0.251303189	0.118	0.075
807	ENSDARG00000025326	myl12.2	1	0.365480553	-0.302326749	0.192	0.16
808	ENSDARG00000025348	igfbp5b	1	0.040807717	-0.32434775	0.148	0.114
809	ENSDARG00000025855	camk2n1a	1	0.00571541	-0.634391823	0.121	0.152
810	ENSDARG00000026531	alcama	1	0.015054116	-0.345973703	0.132	0.094
811	ENSDARG00000026766	bcl2l10	1	0.599487118	-0.401446448	0.115	0.1
812	ENSDARG00000027088	ptgdsb.1	1	0.761101825	-0.887838424	0.435	0.352
813	ENSDARG00000027355	slc25a4	1	6.67E-05	-0.700812861	0.107	0.153
814	ENSDARG00000027740	adcyap1b	1	0.002553607	-0.735214843	0.093	0.128
815	ENSDARG00000028213	ttn.2	1	7.82E-05	-1.224695013	0.184	0.22
816	ENSDARG00000029075	pfkfb4b	1	0.00610681	-0.375106022	0.353	0.248
817	ENSDARG00000029995	tnni2b.2	1	0.050225074	-0.874249022	0.113	0.13
818	ENSDARG00000030106	stmn4	1	0.022090833	-0.487987334	0.096	0.121
819	ENSDARG00000030155	ssbp3b	1	0.042687916	-0.364828019	0.167	0.123
820	ENSDARG00000030270	tnnt3a	1	0.000111184	-0.563672144	0.074	0.119
821	ENSDARG00000030614	syt1a	1	0.060914805	-0.515762843	0.104	0.122
822	ENSDARG00000031317	ppdpfb	1	0.001673242	-0.501787652	0.89	0.647
823	ENSDARG00000031427	calm2a	1	0.000833232	-0.411326835	0.446	0.295
824	ENSDARG00000031720	clstn1	1	0.045937624	-0.414772462	0.107	0.127
825	ENSDARG00000032317	tox	1	0.012107898	-0.436021867	0.079	0.106
826	ENSDARG00000032614	msi2b	1	0.119419449	-0.44899265	0.135	0.104
827	ENSDARG00000032630	neb	1	0.004950839	-0.603392077	0.08	0.11
828	ENSDARG00000033009	h3f3c	1	0.138804606	-0.606472408	0.78	0.488
829	ENSDARG00000033234	stmn2a	1	0.096683998	-0.259596206	0.099	0.117
830	ENSDARG00000033382	grifin	1	0.356661537	-1.061547668	0.134	0.133
831	ENSDARG00000034470	aldoab	1	0.053788589	-0.721720476	0.162	0.17
832	ENSDARG00000034670	ube2e2	1	0.000742199	-0.336595429	0.22	0.144
833	ENSDARG00000035256	eef2l2	1	0.000126832	-0.479710271	0.106	0.153
834	ENSDARG00000035458	atp2a1l	1	0.003785145	-1.065891181	0.271	0.268
835	ENSDARG00000035519	histh1l	1	0.050637937	-0.517860107	0.932	0.713
836	ENSDARG00000035810	rgcc	1	0.066283044	-0.348083034	0.263	0.198
837	ENSDARG00000036036	mdka	1	0.670910134	-0.441479897	0.214	0.186
838	ENSDARG00000036080	cd81a	1	0.001057868	-0.526848828	0.427	0.427
839	ENSDARG00000036140	crybgx	1	0.027586786	-0.930328914	0.08	0.102
840	ENSDARG00000036295	golga7ba	1	0.026598964	-0.492325732	0.085	0.107
841	ENSDARG00000036299	nucb2a	1	0.277538659	-0.29488689	0.137	0.114
842	ENSDARG00000036394	pop7	1	0.13728879	-0.320443019	0.132	0.102
843	ENSDARG00000036754	hmgn3	1	0.44637802	-0.616011017	0.346	0.262
844	ENSDARG00000037116	cxcl12a	1	0.592130033	-0.317249364	0.118	0.105
845	ENSDARG00000037402	lim2.3	1	8.53E-05	-1.267066674	0.091	0.138
846	ENSDARG00000037783	proza	1	0.84606299	-0.348340709	0.198	0.184
847	ENSDARG00000037790	pvalb8	1	0.602739452	-0.61946763	0.306	0.245
848	ENSDARG00000038025	cbx7a	1	0.0009397	-0.349554254	0.32	0.218
849	ENSDARG00000038153	lgals2b	1	0.727221023	-0.758830389	0.265	0.215
850	ENSDARG00000038306	tsc22d1	1	0.004230981	-0.388891901	0.225	0.155
851	ENSDARG00000038559	h1f0	1	0.001767025	-0.682292628	0.52	0.453
852	ENSDARG00000038574	scg2b	1	0.101221365	-0.585833322	0.085	0.101
853	ENSDARG00000039034	marcksl1a	1	0.317047045	-0.50646703	0.384	0.334
854	ENSDARG00000039605	mat1a	1	0.027244669	-0.284707697	0.126	0.091
855	ENSDARG00000039729	asap1b	1	0.657726067	-0.327924733	0.106	0.093
856	ENSDARG00000039730	zgc:112160	1	0.96820268	-2.030794078	0.183	0.161
857	ENSDARG00000039929	ckmt2b	1	0.00037319	-0.513802414	0.082	0.123
858	ENSDARG00000041569	ces2	1	0.167975588	-1.202843088	0.11	0.12
859	ENSDARG00000041623	mt2	1	0.826120682	-1.009789162	0.291	0.252
860	ENSDARG00000042245	myl13	1	0.192530395	-0.58820675	0.12	0.127
861	ENSDARG00000042690	s1pr1	1	0.953284906	-0.648454597	0.104	0.098
862	ENSDARG00000042904	foxo3b	1	0.785279016	-0.29698749	0.121	0.11
863	ENSDARG00000042948	dnajc5aa	1	0.00867776	-0.464631076	0.094	0.123
864	ENSDARG00000042993	prss1	1	0.014071719	-2.407136255	0.468	0.382
865	ENSDARG00000043257	ckbb	1	0.000396193	-0.616065445	0.537	0.474
866	ENSDARG00000043313	ank2b	1	0.000364946	-0.510321049	0.076	0.118
867	ENSDARG00000044669	hp1bp3	1	0.310830194	-0.534242943	0.321	0.247
868	ENSDARG00000044684	rbp4l	1	0.772949412	-0.399961909	0.238	0.21
869	ENSDARG00000045143	hbbe2	1	0.002956394	-1.843413864	0.115	0.147
870	ENSDARG00000045639	elavl4	1	0.029384112	-0.625952772	0.195	0.212
871	ENSDARG00000045695	myca	1	0.997493634	-0.329774358	0.112	0.105
872	ENSDARG00000045835	si:dkey-14d8.6	1	0.88074799	-1.542218865	0.126	0.116
873	ENSDARG00000045898	si:ch211-152c2.3	1	0.000282192	-0.703296892	0.069	0.111
874	ENSDARG00000045979	zgc:153704	1	0.119666679	-0.797330826	0.129	0.143
875	ENSDARG00000051875	islr2	1	0.000823261	-0.758268618	0.085	0.125
876	ENSDARG00000052695	nr2f1a	1	0.114815677	-0.535122877	0.096	0.109
877	ENSDARG00000053130	pcp4a	1	0.000431705	-0.733462511	0.066	0.106
878	ENSDARG00000053291	pnrc2	1	0.159555177	-0.298938426	0.953	0.675
879	ENSDARG00000053973	fetub	1	0.143886455	-1.505867134	0.265	0.244
880	ENSDARG00000054058	h1fx	1	0.000445251	-0.418045513	0.528	0.366
881	ENSDARG00000054191	pgk1	1	0.000329597	-0.323153823	0.257	0.172
882	ENSDARG00000054442	cbx1b	1	0.03791833	-0.468332469	0.128	0.147
883	ENSDARG00000054749	lmo4b	1	8.06E-05	-0.324002254	0.126	0.073
884	ENSDARG00000054804	anp32e	1	0.000143293	-0.505308059	0.369	0.234
885	ENSDARG00000054911	tmsb	1	0.01913938	-0.473060806	0.124	0.15
886	ENSDARG00000055129	pim3	1	0.031651412	-0.266001904	0.12	0.086
887	ENSDARG00000055192	zgc:136930	1	0.000478219	-0.568970717	0.461	0.409
888	ENSDARG00000055543	appb	1	0.158266073	-0.326040977	0.145	0.114
889	ENSDARG00000055618	acta1b	1	6.72E-05	-0.848029364	0.146	0.19
890	ENSDARG00000055874	cpe	1	0.010934578	-0.514911347	0.118	0.145
891	ENSDARG00000056248	si:dkey-183i3.5	1	0.686396834	-0.451583876	0.378	0.307
892	ENSDARG00000056498	crp2	1	0.735819374	-1.003984134	0.118	0.113
893	ENSDARG00000056722	cd99l2	1	5.88E-05	-0.494080729	0.06	0.108
894	ENSDARG00000056744	ela2	1	0.321068116	-2.022393367	0.228	0.208
895	ENSDARG00000056765	ela2l	1	0.363436285	-2.178939044	0.28	0.243
896	ENSDARG00000056831	gng2	1	0.137057088	-0.412127173	0.14	0.149
897	ENSDARG00000056877	vamp2	1	0.004417702	-0.613093717	0.128	0.158
898	ENSDARG00000056929	kdm6bb	1	0.157988011	-0.387778382	0.15	0.117
899	ENSDARG00000057013	cadm3	1	0.006366368	-0.425221185	0.079	0.109
900	ENSDARG00000058005	hgd	1	0.020455201	-0.279412213	0.206	0.153
901	ENSDARG00000058117	snap25b	1	0.050022497	-0.461100543	0.159	0.175
902	ENSDARG00000058454	dynll1	1	0.000102784	-0.541093055	0.619	0.379
903	ENSDARG00000059259	pabpc4	1	7.20E-05	-0.419149825	0.06	0.106
904	ENSDARG00000059601	map1aa	1	0.002184564	-0.449426441	0.094	0.131
905	ENSDARG00000059680	fscn1a	1	0.363689148	-0.384685945	0.115	0.118
906	ENSDARG00000060309	srgap3	1	0.038109186	-0.290286523	0.131	0.095
907	ENSDARG00000060350	apoda.2	1	0.681743851	-1.925085953	0.198	0.177
908	ENSDARG00000060457	pmp22b	1	7.61E-05	-0.267257483	0.238	0.157
909	ENSDARG00000060610	pcdh7b	1	6.85E-05	-0.382339551	0.124	0.071
910	ENSDARG00000061647	nrxn1a	1	0.018037967	-0.531120921	0.08	0.104
911	ENSDARG00000062326	hmgn7	1	0.000849591	-0.512065679	0.724	0.437
912	ENSDARG00000062592	myl10	1	0.928618824	-0.525950019	0.134	0.121
913	ENSDARG00000063895	mt-nd1	1	0.527617667	-0.776243694	0.813	0.533
914	ENSDARG00000063899	mt-nd2	1	0.149223859	-0.693152515	0.89	0.595
915	ENSDARG00000063905	mt-co1	1	0.007472182	-0.540822313	0.969	0.751
916	ENSDARG00000063917	mt-nd4	1	0.531688557	-0.587919721	0.891	0.565
917	ENSDARG00000067995	myhz1.2	1	0.006771869	-1.237099284	0.261	0.259
918	ENSDARG00000067997	myhz1.3	1	0.002987414	-1.269362912	0.213	0.229
919	ENSDARG00000068432	si:dkey-56m19.5	1	0.009985523	-0.5183927	0.175	0.199
920	ENSDARG00000068478	gpx4a	1	0.989076024	-0.800367395	0.293	0.241
921	ENSDARG00000068680	ctrl	1	0.605840026	-1.865520715	0.159	0.148
922	ENSDARG00000068701	gpr85	1	0.000123625	-0.505407328	0.058	0.102
923	ENSDARG00000068745	map4l	1	0.046925867	-0.406062697	0.091	0.111
924	ENSDARG00000068974	lim2.1	1	0.000245551	-1.165234196	0.068	0.109
925	ENSDARG00000068995	h2afx1	1	0.269135881	-0.54362912	0.854	0.549
926	ENSDARG00000069425	hsbp1a	1	0.326330523	-0.339135564	0.106	0.111
927	ENSDARG00000069630	tat	1	0.731413796	-0.725857924	0.131	0.125
928	ENSDARG00000069817	crygm2d8	1	0.003276555	-1.286637688	0.088	0.12
929	ENSDARG00000069940	ppap2d	1	0.003020634	-0.320071074	0.151	0.103
930	ENSDARG00000070038	rbp2a	1	0.028632835	-0.258119411	0.113	0.082
931	ENSDARG00000070266	spock3	1	0.091064549	-0.536603547	0.121	0.134
932	ENSDARG00000070844	gamt	1	0.153668461	-1.132174692	0.458	0.354
933	ENSDARG00000070873	ccl25b	1	0.069895953	-0.517987291	0.11	0.084
934	ENSDARG00000070959	si:ch211-288g17.3	1	0.8415817	-0.600917695	0.252	0.217
935	ENSDARG00000071224	si:ch211-133n4.4	1	0.029441894	-0.481351821	0.142	0.161
936	ENSDARG00000071445	myoz1b	1	8.83E-05	-0.729694097	0.109	0.154
937	ENSDARG00000071626	ptgdsb.2	1	0.001100412	-0.814793696	0.257	0.176
938	ENSDARG00000071658	ywhag2	1	8.15E-05	-0.652244958	0.153	0.204
939	ENSDARG00000073742	prss59.2	1	0.009369347	-2.294519212	0.488	0.398
940	ENSDARG00000073750	crygm2d18	1	0.003979059	-1.312230603	0.146	0.174
941	ENSDARG00000074001	crygmxl2	1	0.000479787	-1.305678691	0.219	0.242
942	ENSDARG00000074667	akt1s1	1	0.005746404	-0.460372479	0.392	0.27
943	ENSDARG00000075542	zfhx4	1	0.277802923	-0.481325067	0.132	0.108
944	ENSDARG00000076290	calr	1	0.162049952	-0.516897847	0.107	0.117
945	ENSDARG00000076532	si:ch211-222l21.1	1	0.008828752	-0.779277883	0.372	0.341
946	ENSDARG00000076572	crygm2d7	1	0.001783921	-1.396537372	0.299	0.293
947	ENSDARG00000076838	apom	1	0.00105109	-1.239104179	0.101	0.139
948	ENSDARG00000076847	tnrc6c1	1	0.001061971	-0.497152577	0.391	0.255
949	ENSDARG00000077811	sox11a	1	0.000590209	-0.734571206	0.107	0.149
950	ENSDARG00000078473	nucks1a	1	0.192651715	-0.482639785	0.241	0.186
951	ENSDARG00000078781	si:ch211-161c3.6	1	0.010526355	-0.253717399	0.109	0.074
952	ENSDARG00000078865	cxxc5a	1	0.391325334	-0.289832244	0.121	0.102
953	ENSDARG00000079274	prss59.1	1	0.468321879	-2.222284434	0.296	0.253
954	ENSDARG00000079305	hbae3	1	0.176709239	-2.051792564	0.206	0.198
955	ENSDARG00000086288	scg3	1	0.006273992	-0.544734543	0.077	0.107
956	ENSDARG00000086842	dap1b	1	0.022657399	-0.310239005	0.858	0.544
957	ENSDARG00000087164	crygm2d4	1	0.000197383	-1.388884651	0.235	0.258
958	ENSDARG00000087301	crygm2d14	1	0.00748359	-1.135998695	0.077	0.106
959	ENSDARG00000087390	hbbe1.3	1	0.326687445	-2.022541744	0.28	0.246
960	ENSDARG00000087636	hmgn6	1	0.003810609	-0.547433793	0.721	0.444
961	ENSDARG00000087697	lpl	1	0.365025825	-0.337534991	0.159	0.165
962	ENSDARG00000087897	h2afy2	1	7.68E-05	-0.512523103	0.518	0.319
963	ENSDARG00000089302	hnrnpa0a	1	0.618926542	-0.715862938	0.328	0.27
964	ENSDARG00000089877	si:dkeyp-75h12.5	1	0.00201929	-0.555267497	0.172	0.204
965	ENSDARG00000090286	serpina1	1	0.099158204	-1.309281629	0.132	0.142
966	ENSDARG00000090428	ctrb1	1	0.040361976	-2.293913907	0.499	0.396
967	ENSDARG00000090722	leg1.1	1	0.184366944	-1.044151267	0.126	0.132
968	ENSDARG00000090850	serpina1l	1	0.284796235	-1.263593563	0.154	0.153
969	ENSDARG00000090872	si:dkey-276j7.1	1	0.017601038	-0.587844441	0.231	0.24
970	ENSDARG00000091148	crygm2d20	1	0.022530802	-1.383605007	0.128	0.147
971	ENSDARG00000092170	apoc1	1	0.922361517	-0.371665827	0.216	0.192
972	ENSDARG00000092467	si:ch73-46j18.5	1	0.204264856	-0.260945513	0.129	0.104
973	ENSDARG00000092659	ppp3r1a	1	0.001784557	-0.287047593	0.173	0.116
974	ENSDARG00000092970	tmsb2	1	0.024711262	-0.470243528	0.109	0.132
975	ENSDARG00000093844	zgc:136461	1	0.061972407	-1.732591081	0.124	0.138
976	ENSDARG00000095451	si:ch211-196l7.4	1	0.881736502	-0.638442689	0.663	0.456
977	ENSDARG00000097322	si:dkey-81l17.6	1	0.184535471	-0.330647462	0.099	0.11
978	ENSDARG00000098368	aplp1	1	0.000148165	-0.55974092	0.077	0.122
979	ENSDARG00000098591	tubb2b	1	0.170452509	-0.600820447	0.403	0.293
980	ENSDARG00000098753	elmo1	1	0.312376635	-0.330583772	0.12	0.098
981	ENSDARG00000098832	fam168a	1	0.272316089	-0.668364258	0.285	0.252
982	ENSDARG00000099175	hmgb1a	1	0.614904406	-0.702082755	0.677	0.474
983	ENSDARG00000099200	zgc:123103	1	0.041861688	-1.247645	0.126	0.143
984	ENSDARG00000099203	atp1b2a	1	0.011967854	-0.582188844	0.106	0.132
985	ENSDARG00000099312	jpt1b	1	0.430555383	-0.447820891	0.304	0.242
986	ENSDARG00000099351	igfbp1a	1	0.000246039	-0.372545178	0.123	0.074
987	ENSDARG00000099389	cdo1	1	0.007489996	-0.314249038	0.176	0.123
988	ENSDARG00000099572	hmgn2	1	0.74398613	-0.531444149	0.869	0.55
989	ENSDARG00000099744	gap43	1	0.418212273	-0.386138309	0.115	0.119
990	ENSDARG00000099776	glula	1	0.002311894	-0.81326624	0.403	0.383
991	ENSDARG00000100244	ebf3a	1	0.100256966	-0.544300797	0.099	0.115
992	ENSDARG00000100494	pbx1a	1	0.00391858	-0.407814426	0.085	0.119
993	ENSDARG00000100562	CABZ01080702.1	1	0.829311805	-0.491578041	0.197	0.17
994	ENSDARG00000100795	timp4.3	1	0.059555632	-0.351476826	0.132	0.1
995	ENSDARG00000100825	calm3a	1	0.717293715	-0.433368751	0.183	0.173
996	ENSDARG00000101199	rbp4	1	0.107543706	-0.342570725	0.605	0.446
997	ENSDARG00000101733	fam168b	1	9.90E-05	-0.303920842	0.228	0.144
998	ENSDARG00000102129	crygn1	1	0.000283614	-0.693964424	0.082	0.124
999	ENSDARG00000102415	scinla	1	0.143102667	-0.329180882	0.113	0.088
1000	ENSDARG00000102453	slc1a2b	1	0.001438626	-1.04699292	0.072	0.11
1001	ENSDARG00000102558	pde6ha	1	0.056979102	-0.754332341	0.216	0.216
1002	ENSDARG00000103543	gngt2b	1	0.896376297	-0.480888546	0.143	0.131
1003	ENSDARG00000103919	si:ch73-1a9.3	1	6.45E-05	-0.782935646	0.847	0.605
1004	ENSDARG00000104279	appa	1	0.063337771	-0.724902003	0.26	0.249
1005	ENSDARG00000104413	rogdi	1	0.010049698	-0.276955258	0.132	0.091
1006	ENSDARG00000104458	rnasekb	1	0.419861054	-0.637538069	0.346	0.266
1007	ENSDARG00000104530	znf609b	1	0.062276716	-0.28822649	0.123	0.091
1008	ENSDARG00000104682	tpm2	1	0.124099611	-0.299653014	0.115	0.089
1009	ENSDARG00000109337	nanos1	1	0.912706729	-0.519800248	0.15	0.134
1010	ENSDARG00000113599	hbbe1.1	1	0.00035604	-1.719722749	0.063	0.104
1011	ENSDARG00000115701	crygm2d9	1	0.020343259	-1.069512917	0.082	0.105
