# Supplementary material for: Cell-type-specific responses to the microbiota across all tissues of the larval zebrafish
Source: Cell Rep. Author manuscript; Available in PMC 2023 Oct 23. (PMC10423310; doi:10.1016/j.celrep.2023.112095)
Supplement: MMC23 [file NIHMS1880944-supplement-MMC23.zip › DataS17/Figure6_PanelF_subcluster_GeneLists/subcluster8.tsv]

	gene	gene_NAME	p_val_adj	p_val	avg_logFC	pct.1	pct.2
1	ENSDARG00000045914	si:ch211-51e12.7	9.07E-184	4.11E-188	1.867069453	0.916	0.129
2	ENSDARG00000008803	marcksb	1.32E-12	5.98E-17	0.825286963	0.416	0.168
3	ENSDARG00000101766	ptmab	2.77E-10	1.26E-14	0.98882038	0.792	0.692
4	ENSDARG00000013351	cirbpb	9.46E-10	4.29E-14	0.743061916	0.786	0.712
5	ENSDARG00000099572	hmgn2	2.26E-08	1.02E-12	0.720375871	0.714	0.584
6	ENSDARG00000001889	tuba1a	8.19E-08	3.71E-12	1.009716497	0.39	0.193
7	ENSDARG00000004588	sox4a	2.79E-07	1.26E-11	0.860188359	0.39	0.187
8	ENSDARG00000037997	tubb5	6.12E-07	2.77E-11	0.967338887	0.299	0.124
9	ENSDARG00000052856	khdrbs1a	9.45E-07	4.28E-11	0.746646992	0.63	0.479
10	ENSDARG00000007960	hnrnpaba	1.12E-06	5.06E-11	0.778716913	0.643	0.489
11	ENSDARG00000068995	h2afx1	1.27E-06	5.77E-11	0.630172937	0.721	0.581
12	ENSDARG00000017673	nova2	3.14E-06	1.42E-10	0.628015542	0.5	0.282
13	ENSDARG00000036295	golga7ba	5.93E-06	2.69E-10	0.679704526	0.253	0.1
14	ENSDARG00000089302	hnrnpa0a	6.02E-06	2.73E-10	0.745407263	0.461	0.272
15	ENSDARG00000103672	cirbpa	6.60E-06	2.99E-10	0.669603493	0.61	0.463
16	ENSDARG00000021113	ptmaa	1.07E-05	4.83E-10	0.58927422	0.76	0.652
17	ENSDARG00000035715	marcksl1b	1.63E-05	7.38E-10	0.531713171	0.727	0.569
18	ENSDARG00000004358	gnb3a	2.10E-05	9.52E-10	0.959665296	0.117	0.029
19	ENSDARG00000059360	srsf3b	2.75E-05	1.25E-09	0.812030691	0.364	0.198
20	ENSDARG00000033009	h3f3c	2.88E-05	1.30E-09	0.625696939	0.662	0.519
21	ENSDARG00000011235	otx2b	2.95E-05	1.34E-09	0.538210318	0.117	0.029
22	ENSDARG00000053301	insm1b	3.64E-05	1.65E-09	0.798201739	0.117	0.03
23	ENSDARG00000055216	tuba1c	3.72E-05	1.69E-09	0.666956231	0.571	0.384
24	ENSDARG00000063535	chd4a	5.94E-05	2.69E-09	0.733386211	0.247	0.104
25	ENSDARG00000070959	si:ch211-288g17.3	5.99E-05	2.72E-09	0.748495142	0.396	0.216
26	ENSDARG00000004621	gpm6ab	6.39E-05	2.90E-09	0.539556509	0.545	0.326
27	ENSDARG00000014569	hnrnpr	6.49E-05	2.94E-09	0.748293898	0.338	0.175
28	ENSDARG00000038954	ctnnbip1	6.72E-05	3.05E-09	0.585920201	0.201	0.075
29	ENSDARG00000016830	rimkla	0.000138619	6.28E-09	0.425552877	0.175	0.06
30	ENSDARG00000056725	hmgb3a	0.000187016	8.48E-09	0.634247526	0.578	0.399
31	ENSDARG00000099283	epb41a	0.000233017	1.06E-08	0.714991539	0.357	0.186
32	ENSDARG00000054911	tmsb	0.000240218	1.09E-08	0.880926937	0.292	0.143
33	ENSDARG00000030479	hmgb1b	0.000290994	1.32E-08	0.616539583	0.545	0.379
34	ENSDARG00000103919	si:ch73-1a9.3	0.000299869	1.36E-08	0.771496658	0.688	0.632
35	ENSDARG00000036162	hnrnpa0b	0.000312639	1.42E-08	0.692901321	0.494	0.332
36	ENSDARG00000045248	h3f3d	0.000366186	1.66E-08	0.490007789	0.799	0.766
37	ENSDARG00000095743	sox11b	0.000513925	2.33E-08	0.618714455	0.208	0.083
38	ENSDARG00000015314	zc4h2	0.000725645	3.29E-08	0.714820926	0.383	0.217
39	ENSDARG00000011989	crx	0.001382678	6.27E-08	0.68249882	0.13	0.041
40	ENSDARG00000020239	lpin1	0.001547579	7.02E-08	-0.538431087	0.188	0.428
41	ENSDARG00000056092	si:dkey-12h9.6	0.002112079	9.58E-08	0.56718496	0.162	0.058
42	ENSDARG00000018618	cpsf6	0.002732035	1.24E-07	0.551309603	0.305	0.161
43	ENSDARG00000055455	gpm6aa	0.003321652	1.51E-07	0.429758837	0.584	0.386
44	ENSDARG00000005586	zbtb20	0.004259326	1.93E-07	0.460302935	0.175	0.067
45	ENSDARG00000056740	tmeff1b	0.005313676	2.41E-07	0.657510148	0.325	0.176
46	ENSDARG00000043483	otx5	0.007141973	3.24E-07	0.631031108	0.123	0.04
47	ENSDARG00000041323	csdc2a	0.008229406	3.73E-07	0.366023701	0.156	0.057
48	ENSDARG00000056175	scrt2	0.011153029	5.06E-07	0.65347407	0.175	0.071
49	ENSDARG00000013031	mta2	0.013506032	6.12E-07	0.460688403	0.13	0.045
50	ENSDARG00000058369	mex3b	0.013630324	6.18E-07	0.526302208	0.169	0.067
51	ENSDARG00000010137	ldb1a	0.014120398	6.40E-07	0.622394632	0.234	0.112
52	ENSDARG00000014420	elavl3	0.015640525	7.09E-07	0.627619224	0.39	0.235
53	ENSDARG00000056491	ikzf5	0.016116087	7.31E-07	0.494400922	0.11	0.035
54	ENSDARG00000015427	hdac1	0.016873757	7.65E-07	0.674080392	0.39	0.255
55	ENSDARG00000068434	h3f3b.1	0.017925419	8.13E-07	0.623826635	0.526	0.409
56	ENSDARG00000102291	eef1da	0.019529105	8.85E-07	-0.366766883	0.474	0.67
57	ENSDARG00000010144	plppr3a	0.021688461	9.83E-07	0.495233647	0.117	0.038
58	ENSDARG00000021124	cfl1	0.025753078	1.17E-06	0.479149543	0.662	0.572
59	ENSDARG00000056292	vsx1	0.026388875	1.20E-06	1.110864104	0.136	0.05
60	ENSDARG00000063911	mt-atp6	0.026765053	1.21E-06	0.40618271	0.883	0.804
61	ENSDARG00000103994	ppiab	0.030943888	1.40E-06	0.349853386	0.773	0.706
62	ENSDARG00000014591	ilf2	0.036277534	1.64E-06	0.670293119	0.299	0.173
63	ENSDARG00000052907	bcl7a	0.044779301	2.03E-06	0.383720254	0.175	0.074
64	ENSDARG00000005842	cd9a	0.050935544	2.31E-06	0.50839846	0.175	0.075
65	ENSDARG00000004472	atat1	0.05705579	2.59E-06	0.382680752	0.11	0.037
66	ENSDARG00000004049	marcksa	0.067056181	3.04E-06	0.452109197	0.143	0.055
67	ENSDARG00000042961	zgc:100920	0.074558759	3.38E-06	0.49001416	0.182	0.08
68	ENSDARG00000099175	hmgb1a	0.07745706	3.51E-06	0.487202416	0.597	0.496
69	ENSDARG00000029150	hsp90ab1	0.080147616	3.63E-06	0.262895027	0.942	0.9
70	ENSDARG00000076532	si:ch211-222l21.1	0.080782196	3.66E-06	0.709634044	0.468	0.341
71	ENSDARG00000034668	celf3a	0.093785085	4.25E-06	0.542243139	0.169	0.073
72	ENSDARG00000099313	naga	0.094933542	4.30E-06	-0.415551001	0.006	0.134
73	ENSDARG00000019658	pou2f2a	0.103097716	4.67E-06	0.315594613	0.104	0.034
74	ENSDARG00000059680	fscn1a	0.124897601	5.66E-06	0.55500848	0.227	0.114
75	ENSDARG00000011370	fyna	0.133392956	6.05E-06	0.452800845	0.162	0.069
76	ENSDARG00000030155	ssbp3b	0.14009949	6.35E-06	0.507674006	0.24	0.125
77	ENSDARG00000090872	si:dkey-276j7.1	0.159348544	7.22E-06	0.643819315	0.364	0.236
78	ENSDARG00000078619	pnp5a	0.16447586	7.46E-06	-0.796828306	0.065	0.211
79	ENSDARG00000078473	nucks1a	0.187845342	8.52E-06	0.496945423	0.318	0.189
80	ENSDARG00000075222	amer2	0.194025918	8.80E-06	0.493312047	0.123	0.047
81	ENSDARG00000020504	h3f3b.1	0.194808032	8.83E-06	0.580826154	0.532	0.438
82	ENSDARG00000078118	sinhcafl	0.24469779	1.11E-05	0.498715988	0.162	0.071
83	ENSDARG00000016691	cd9b	0.247543142	1.12E-05	-0.70736827	0.013	0.135
84	ENSDARG00000087303	cebpd	0.32971328	1.49E-05	-0.411775829	0.253	0.468
85	ENSDARG00000087636	hmgn6	0.331793662	1.50E-05	0.663163501	0.552	0.475
86	ENSDARG00000089307	pmaip1	0.343295363	1.56E-05	-0.411115183	0.006	0.12
87	ENSDARG00000033655	stmn1b	0.343663309	1.56E-05	0.571245943	0.545	0.426
88	ENSDARG00000060115	lrrn1	0.422124217	1.91E-05	0.490558924	0.117	0.044
89	ENSDARG00000021143	rtn1b	0.422674746	1.92E-05	0.481290642	0.351	0.218
90	ENSDARG00000077341	ppp1r14c	0.468841503	2.13E-05	0.335586285	0.117	0.044
91	ENSDARG00000096661	si:ch211-286b5.5	0.519743438	2.36E-05	-0.386882905	0.052	0.189
92	ENSDARG00000008363	mcl1b	0.53281882	2.42E-05	-0.353550967	0.136	0.313
93	ENSDARG00000102879	myt1b	0.539416469	2.45E-05	0.330731817	0.169	0.076
94	ENSDARG00000009657	fgfr1op2	0.571657786	2.59E-05	-0.309777658	0.006	0.116
95	ENSDARG00000061187	cbx5	0.589428233	2.67E-05	0.540825149	0.331	0.214
96	ENSDARG00000010420	ndrg1b	0.614585245	2.79E-05	0.565083398	0.11	0.041
97	ENSDARG00000038028	ndufa6	0.627754078	2.85E-05	-0.330908275	0.195	0.378
98	ENSDARG00000105177	ilf3b	0.680068259	3.08E-05	0.474654153	0.221	0.118
99	ENSDARG00000025147	cd63	0.697099929	3.16E-05	-0.688204094	0.24	0.406
100	ENSDARG00000059303	hnrnpl2	0.704715389	3.19E-05	0.583888003	0.227	0.127
101	ENSDARG00000102975	nsg2	0.766607086	3.48E-05	0.501510789	0.364	0.229
102	ENSDARG00000096118	ost4	0.773171782	3.51E-05	-0.333087428	0.019	0.135
103	ENSDARG00000061989	mpnd	0.777609046	3.53E-05	0.29450106	0.104	0.038
104	ENSDARG00000036161	hnrnpa0l	0.803623739	3.64E-05	0.435003264	0.578	0.504
105	ENSDARG00000016871	smarce1	0.81136231	3.68E-05	0.56744595	0.344	0.228
106	ENSDARG00000055307	sypl2a	0.845027677	3.83E-05	-0.308277466	0.013	0.123
107	ENSDARG00000039007	eno3	0.903237823	4.09E-05	-0.583450674	0.188	0.363
108	ENSDARG00000103959	pak1	0.953595424	4.32E-05	0.305855892	0.104	0.038
109	ENSDARG00000006497	rtn1a	0.968032077	4.39E-05	0.503503171	0.461	0.346
110	ENSDARG00000000212	krt97	1	0.149270187	-1.260958281	0.117	0.157
111	ENSDARG00000001950	ak1	1	0.383814983	-0.251479106	0.519	0.583
112	ENSDARG00000002131	celf2	1	0.001258989	0.326698974	0.279	0.181
113	ENSDARG00000002589	mylpfb	1	0.06151219	-0.450547141	0.429	0.518
114	ENSDARG00000002644	rgs5a	1	0.040435064	0.763090509	0.104	0.064
115	ENSDARG00000002659	mapre1b	1	0.0694169	0.282348443	0.11	0.074
116	ENSDARG00000002768	pvalb2	1	0.09973837	-0.359217928	1	0.999
117	ENSDARG00000002970	ss18	1	0.000650762	0.262208877	0.169	0.09
118	ENSDARG00000003153	nudt21	1	0.004833331	0.377722191	0.149	0.089
119	ENSDARG00000003189	psmd1	1	0.874453465	0.31041507	0.136	0.152
120	ENSDARG00000003203	rhcga	1	0.003950457	-0.552789708	0.065	0.148
121	ENSDARG00000003207	mterf3	1	0.066559509	-0.26348362	0.065	0.113
122	ENSDARG00000003216	anxa2a	1	0.001131774	-0.40778372	0.091	0.198
123	ENSDARG00000003308	emc2	1	0.465509721	0.293265867	0.214	0.21
124	ENSDARG00000003655	tmem59l	1	0.000868153	0.338065754	0.247	0.151
125	ENSDARG00000003820	nr1d2a	1	0.071294551	0.34137833	0.26	0.215
126	ENSDARG00000003860	cbx3a	1	0.299769003	0.283228046	0.227	0.211
127	ENSDARG00000003920	setb	1	0.24016102	0.373035073	0.344	0.352
128	ENSDARG00000003952	pfn2	1	0.033982442	0.265343538	0.409	0.363
129	ENSDARG00000004023	isl1	1	0.000117215	0.610618919	0.11	0.045
130	ENSDARG00000004161	ik	1	0.013370645	0.388058639	0.188	0.13
131	ENSDARG00000004415	tcf7l2	1	0.001210657	0.625866521	0.136	0.071
132	ENSDARG00000004452	tardbpl	1	0.488301986	0.256138122	0.182	0.173
133	ENSDARG00000004706	syf2	1	0.640300466	0.340893604	0.26	0.275
134	ENSDARG00000005191	ahcy	1	0.000159142	-0.445552851	0.188	0.355
135	ENSDARG00000005423	pgam1a	1	0.000308346	-0.5032632	0.032	0.134
136	ENSDARG00000005481	nfkbiaa	1	0.003085756	-0.276514745	0.071	0.165
137	ENSDARG00000005536	ubr7	1	0.033746574	0.336494189	0.11	0.069
138	ENSDARG00000005551	hnrnph1l	1	0.003899602	0.345528556	0.182	0.113
139	ENSDARG00000005560	ywhah	1	0.000799873	0.521041385	0.312	0.222
140	ENSDARG00000005576	mphosph8	1	0.44872996	0.34274163	0.195	0.187
141	ENSDARG00000005840	got2b	1	0.638225226	0.277800379	0.195	0.199
142	ENSDARG00000006092	rad21a	1	6.26E-05	0.53745171	0.331	0.222
143	ENSDARG00000006225	ddx39aa	1	0.006208184	0.42242316	0.286	0.218
144	ENSDARG00000006242	ptp4a1	1	0.000110748	0.572518601	0.377	0.273
145	ENSDARG00000006395	rbm25b	1	0.054489119	0.311627156	0.123	0.084
146	ENSDARG00000006588	zgc:111983	1	0.001585155	-0.521657571	0.045	0.133
147	ENSDARG00000006859	nkain1	1	0.000292076	0.338082232	0.182	0.095
148	ENSDARG00000007275	si:ch211-251b21.1	1	0.031161738	-0.409968647	0.221	0.304
149	ENSDARG00000007276	ela3l	1	0.698053892	-0.822572828	0.188	0.176
150	ENSDARG00000007438	ube2ib	1	0.00358875	0.454469981	0.299	0.226
151	ENSDARG00000007576	crybb1l1	1	0.63319959	-0.404035533	0.442	0.482
152	ENSDARG00000007697	fabp7a	1	0.704365457	-0.963215179	0.305	0.281
153	ENSDARG00000007818	palm1b	1	0.009046331	0.288496817	0.201	0.131
154	ENSDARG00000007867	dazap2	1	0.978444522	0.27692069	0.143	0.156
155	ENSDARG00000008049	si:dkey-42i9.4	1	0.07197396	0.316624604	0.273	0.231
156	ENSDARG00000008097	srsf9	1	0.005290338	0.394267598	0.221	0.15
157	ENSDARG00000008153	serinc5	1	0.285685104	0.262387997	0.123	0.101
158	ENSDARG00000008255	cnot6a	1	0.001492368	0.357663398	0.104	0.049
159	ENSDARG00000008292	eif2s3	1	0.036089102	0.288826329	0.545	0.531
160	ENSDARG00000008494	myl6	1	0.001056984	0.347659282	0.188	0.106
161	ENSDARG00000008706	paip2b	1	0.485637272	0.252879895	0.344	0.365
162	ENSDARG00000008720	lmo3	1	0.039701971	0.525806193	0.13	0.085
163	ENSDARG00000008748	ube2na	1	0.881033211	0.259322507	0.169	0.18
164	ENSDARG00000009018	rhbg	1	0.005039598	-0.303210449	0.039	0.113
165	ENSDARG00000009480	pdcl	1	0.101466538	0.35100179	0.188	0.149
166	ENSDARG00000009534	wls	1	0.006344493	-0.380290412	0.058	0.134
167	ENSDARG00000009544	cldnb	1	0.031236788	-0.535561004	0.097	0.159
168	ENSDARG00000009553	gng3	1	0.001451223	0.398426847	0.325	0.227
169	ENSDARG00000009640	psmb1	1	0.407553964	0.390342082	0.266	0.273
170	ENSDARG00000009779	mcl1a	1	0.003056607	-0.291323263	0.364	0.493
171	ENSDARG00000009881	ier5	1	0.871568262	0.270850931	0.221	0.253
172	ENSDARG00000009978	icn	1	0.027046017	-0.712432265	0.39	0.459
173	ENSDARG00000010721	6-Sep	1	0.005016525	0.270148902	0.182	0.112
174	ENSDARG00000010745	dnaja2b	1	0.340890021	0.331952624	0.208	0.194
175	ENSDARG00000011125	snrpb	1	0.035782711	0.406439203	0.299	0.253
176	ENSDARG00000011170	ndrg2	1	0.520480179	0.402387141	0.182	0.175
177	ENSDARG00000011510	rcc2	1	0.000177068	0.550743541	0.175	0.092
178	ENSDARG00000011564	sfpq	1	0.414972132	0.356329911	0.143	0.13
179	ENSDARG00000011594	smarcb1b	1	0.003429577	0.30848464	0.123	0.065
180	ENSDARG00000011640	syt5b	1	0.008220325	0.61426691	0.123	0.071
181	ENSDARG00000012076	apoa1a	1	0.139270593	-0.313219469	0.078	0.117
182	ENSDARG00000012432	fam76b	1	0.108068746	0.413762713	0.13	0.097
183	ENSDARG00000012553	rap1aa	1	0.088454798	0.37575045	0.156	0.119
184	ENSDARG00000012667	tfap2b	1	0.000100357	0.688768599	0.104	0.041
185	ENSDARG00000012682	pfn2l	1	0.01235572	0.488034561	0.273	0.211
186	ENSDARG00000012684	atp2b1a	1	0.033187421	0.371018313	0.162	0.112
187	ENSDARG00000012972	cfl1l	1	0.104176714	-0.417887476	0.279	0.327
188	ENSDARG00000013078	ywhaba	1	0.002210211	0.362769545	0.455	0.382
189	ENSDARG00000013087	ndrg3a	1	0.23085176	-0.446267902	0.182	0.223
190	ENSDARG00000013144	atp1b1a	1	0.000482233	-0.32645668	0.24	0.398
191	ENSDARG00000013430	bhmt	1	0.003839145	-0.788400878	0.318	0.429
192	ENSDARG00000013734	polr3glb	1	0.010316079	0.295843167	0.104	0.057
193	ENSDARG00000013804	capns1b	1	0.000338112	-0.258031034	0.097	0.226
194	ENSDARG00000013963	mipb	1	0.648539551	-0.735311159	0.136	0.147
195	ENSDARG00000014196	myl1	1	0.214617101	-0.275647252	0.344	0.401
196	ENSDARG00000014244	rbmx	1	0.042801189	0.334597543	0.169	0.121
197	ENSDARG00000014571	ctnnb1	1	0.273362846	0.469992929	0.26	0.246
198	ENSDARG00000014898	ncbp2	1	0.037199876	0.333058738	0.136	0.093
199	ENSDARG00000015057	ube2d4	1	0.009013401	0.413715956	0.136	0.081
200	ENSDARG00000015111	ddx39ab	1	0.045654012	0.482108418	0.208	0.165
201	ENSDARG00000015392	dhx15	1	0.007412429	0.303954057	0.169	0.107
202	ENSDARG00000015445	lim2.4	1	0.257812333	-0.612145914	0.305	0.351
203	ENSDARG00000015551	fth1a	1	0.691247639	-0.296485382	0.662	0.684
204	ENSDARG00000015575	cyp3c1	1	0.002662642	-0.305183	0.078	0.173
205	ENSDARG00000015709	hsd17b12a	1	0.000593253	-0.334088871	0.019	0.105
206	ENSDARG00000015722	kctd5a	1	0.368142872	0.345659177	0.143	0.127
207	ENSDARG00000015866	apoa2	1	0.493146134	-0.901815236	0.76	0.795
208	ENSDARG00000016173	cct3	1	0.118819938	0.315218042	0.331	0.317
209	ENSDARG00000016443	eif3c	1	0.077203684	0.303062647	0.39	0.371
210	ENSDARG00000016516	rbm8a	1	0.004366136	0.326210956	0.416	0.348
211	ENSDARG00000016598	ckmt1	1	0.122479639	0.314838337	0.11	0.079
212	ENSDARG00000016771	tfa	1	0.662781386	-0.881580599	0.117	0.126
213	ENSDARG00000016783	srsf6b	1	0.550619455	0.292068258	0.162	0.155
214	ENSDARG00000016793	crybb1l2	1	0.159437809	-0.516086192	0.481	0.561
215	ENSDARG00000016855	sf3b5	1	0.042466569	0.326020419	0.182	0.135
216	ENSDARG00000016858	smad7	1	0.004293471	0.383332566	0.11	0.058
217	ENSDARG00000017084	bud31	1	0.458830277	0.261775897	0.247	0.239
218	ENSDARG00000017314	CELA1 (1 of many)	1	0.993649988	-0.916799262	0.338	0.361
219	ENSDARG00000017441	mylz3	1	0.934059655	-0.417457477	0.896	0.902
220	ENSDARG00000017624	krt4	1	0.630356532	-1.031527354	0.701	0.668
221	ENSDARG00000017891	tcp1	1	0.329293196	0.312076022	0.299	0.304
222	ENSDARG00000018049	sf3b2	1	0.147286562	0.289028823	0.175	0.145
223	ENSDARG00000018259	atp1a3a	1	0.00045336	0.495280023	0.169	0.089
224	ENSDARG00000018425	ddx61	1	0.289115361	0.264805041	0.188	0.169
225	ENSDARG00000018461	zgc:56095	1	0.61095162	0.318979788	0.136	0.127
226	ENSDARG00000018476	pak2b	1	0.013953918	0.381754565	0.149	0.095
227	ENSDARG00000018478	agxtb	1	0.019619534	-0.84132182	0.065	0.126
228	ENSDARG00000019004	smarcd1	1	0.169673176	0.26662138	0.13	0.101
229	ENSDARG00000019231	sptan1	1	0.179381522	0.4091243	0.117	0.091
230	ENSDARG00000019335	hes6	1	0.192607122	0.281875128	0.117	0.089
231	ENSDARG00000019360	sec23b	1	0.000704835	-0.251442683	0.026	0.115
232	ENSDARG00000019417	gadd45ga	1	0.257913678	0.459884175	0.104	0.08
233	ENSDARG00000019566	neurod1	1	0.00173433	0.721379165	0.149	0.081
234	ENSDARG00000019613	ip6k2b	1	0.381410293	0.291980013	0.214	0.199
235	ENSDARG00000019856	atp1a1b	1	0.008124207	-1.07344442	0.039	0.103
236	ENSDARG00000020015	mrps33	1	0.438772472	0.322261786	0.11	0.098
237	ENSDARG00000020107	usp2a	1	0.00107743	-0.334515682	0.032	0.118
238	ENSDARG00000020258	ewsr1a	1	0.000526695	0.447253458	0.188	0.105
239	ENSDARG00000020465	ewsr1b	1	0.015165177	0.313987507	0.214	0.153
240	ENSDARG00000020482	nono	1	0.082537512	0.313360307	0.162	0.124
241	ENSDARG00000020574	atp2a1	1	0.115867147	-0.416042419	0.357	0.434
242	ENSDARG00000021339	cpa5	1	0.215459668	-0.45067606	0.097	0.131
243	ENSDARG00000021753	ccdc25	1	0.000475845	-0.256414791	0.026	0.119
244	ENSDARG00000022129	rbm4.3	1	0.005226	0.467070415	0.344	0.282
245	ENSDARG00000022165	mgst1.2	1	0.000476555	-0.272983196	0.084	0.204
246	ENSDARG00000022684	fkbp1aa	1	0.006323982	0.346426135	0.565	0.56
247	ENSDARG00000023151	ucp1	1	0.032016926	-0.871849437	0.123	0.191
248	ENSDARG00000023174	fez1	1	0.000371899	0.379405067	0.234	0.136
249	ENSDARG00000023323	ywhaqb	1	0.001706949	0.379016013	0.344	0.253
250	ENSDARG00000023820	faxdc2	1	0.008141366	-0.320866469	0.065	0.141
251	ENSDARG00000023852	lsm4	1	0.19013516	0.267336106	0.195	0.169
252	ENSDARG00000024195	znf395b	1	0.11245875	0.296783233	0.292	0.253
253	ENSDARG00000024433	pvalb4	1	0.25210549	-0.780080484	0.286	0.329
254	ENSDARG00000024548	cryba4	1	0.315459817	-0.495598802	0.766	0.747
255	ENSDARG00000024651	snrpa1	1	0.024096329	0.371083455	0.13	0.084
256	ENSDARG00000024785	ctnna2	1	0.000270554	0.327338152	0.123	0.055
257	ENSDARG00000024844	max	1	0.22454358	0.296929373	0.266	0.249
258	ENSDARG00000025254	s100a10b	1	0.020824529	-0.283287189	0.208	0.293
259	ENSDARG00000025789	chd4b	1	0.247686827	0.393674026	0.182	0.158
260	ENSDARG00000025858	zgc:56525	1	0.95695624	0.271689464	0.13	0.139
261	ENSDARG00000026726	anxa1a	1	0.283870753	-0.534206756	0.318	0.354
262	ENSDARG00000026834	cdr2l	1	0.00028481	0.252154975	0.117	0.051
263	ENSDARG00000027088	ptgdsb.1	1	0.1775909	-0.805117147	0.299	0.364
264	ENSDARG00000027236	rs1a	1	0.00014846	0.59067595	0.13	0.058
265	ENSDARG00000027249	btg1	1	0.166532388	0.298137872	0.584	0.572
266	ENSDARG00000027916	fntb	1	0.000430341	-0.255461055	0.026	0.12
267	ENSDARG00000028119	sumo3a	1	0.010133745	0.443229241	0.364	0.315
268	ENSDARG00000028213	ttn.2	1	0.150146612	-0.448840977	0.175	0.217
269	ENSDARG00000028335	hmga1a	1	0.000412877	0.652812518	0.409	0.333
270	ENSDARG00000029011	xpnpep1	1	0.024618979	0.306238207	0.149	0.101
271	ENSDARG00000029069	tnni2a.4	1	0.116039338	-0.391238078	0.844	0.84
272	ENSDARG00000029443	zgc:92242	1	0.001596583	-0.436600106	0.058	0.149
273	ENSDARG00000029615	zgc:77056	1	0.030277968	0.251901442	0.123	0.078
274	ENSDARG00000029688	hsp70.1	1	0.38389835	0.356857637	0.247	0.23
275	ENSDARG00000030053	eef1db	1	0.174264377	0.342674013	0.442	0.459
276	ENSDARG00000030106	stmn4	1	0.291463445	0.457254374	0.143	0.117
277	ENSDARG00000030116	susd6	1	0.270342121	0.588226097	0.117	0.098
278	ENSDARG00000030349	cryba2a	1	0.103606559	-0.601826206	0.331	0.396
279	ENSDARG00000030411	crygn2	1	0.723248138	-0.43534597	0.669	0.688
280	ENSDARG00000030949	srprb	1	5.57E-05	-0.260776284	0.078	0.224
281	ENSDARG00000031164	tuba8l2	1	0.000348898	-0.268613205	0.149	0.295
282	ENSDARG00000031317	ppdpfb	1	0.000441602	0.25049694	0.727	0.675
283	ENSDARG00000031427	calm2a	1	0.105022963	0.34892248	0.351	0.312
284	ENSDARG00000031495	seta	1	0.32446833	0.320186837	0.305	0.305
285	ENSDARG00000031511	psmb2	1	0.485314848	0.280468906	0.26	0.267
286	ENSDARG00000031683	fosab	1	0.001086129	-0.283106294	0.221	0.364
287	ENSDARG00000031768	roraa	1	0.038227777	0.380109506	0.11	0.07
288	ENSDARG00000031929	stard14	1	0.011377074	-0.331249658	0.039	0.102
289	ENSDARG00000032405	ckap4	1	0.000736762	-0.314916762	0.026	0.114
290	ENSDARG00000032575	ywhaz	1	0.248920382	0.259993176	0.305	0.289
291	ENSDARG00000032618	mgst1.1	1	0.000753104	-0.250288636	0.019	0.103
292	ENSDARG00000032630	neb	1	0.073844363	-0.423944911	0.065	0.107
293	ENSDARG00000032705	foxg1b	1	0.000266693	0.493855376	0.143	0.069
294	ENSDARG00000032929	cryba1l1	1	0.949614445	-0.445276638	0.656	0.703
295	ENSDARG00000033175	snrpe	1	0.084115415	0.373692878	0.208	0.171
296	ENSDARG00000033364	mgst3b	1	8.62E-05	-0.444419737	0.208	0.373
297	ENSDARG00000033382	grifin	1	0.094038241	-0.347657562	0.084	0.135
298	ENSDARG00000033683	tpma	1	0.632074459	-0.337617673	0.851	0.862
299	ENSDARG00000033789	ndufb7	1	0.867636368	0.250062781	0.266	0.29
300	ENSDARG00000034195	top2b	1	0.003135337	0.435668405	0.136	0.076
301	ENSDARG00000034409	pik3r3b	1	0.147041467	0.33828482	0.117	0.087
302	ENSDARG00000034670	ube2e2	1	0.008220707	0.303217048	0.221	0.151
303	ENSDARG00000034677	scel	1	0.026407797	-0.280634201	0.045	0.101
304	ENSDARG00000035324	hnrnpl	1	0.000167281	0.402721551	0.143	0.068
305	ENSDARG00000035327	ckma	1	0.610315614	-0.266577495	0.734	0.747
306	ENSDARG00000035519	histh1l	1	0.002268801	0.529907373	0.734	0.74
307	ENSDARG00000035625	snrnp27	1	0.353353738	0.364350928	0.208	0.195
308	ENSDARG00000035719	arl5c	1	0.000393754	-0.329177467	0.026	0.12
309	ENSDARG00000035810	rgcc	1	0.000248737	-0.28155942	0.084	0.209
310	ENSDARG00000035890	fuca1.1	1	0.002174963	-0.510349011	0.078	0.169
311	ENSDARG00000035993	sumo3b	1	0.129295398	0.289227962	0.149	0.116
312	ENSDARG00000036028	arrdc3b	1	0.174761131	0.375066948	0.208	0.182
313	ENSDARG00000036036	mdka	1	0.136684126	-0.77218188	0.143	0.191
314	ENSDARG00000036080	cd81a	1	0.070460025	-0.388609026	0.357	0.429
315	ENSDARG00000036329	ndufa1	1	0.000428267	-0.280133302	0.13	0.268
316	ENSDARG00000036344	calb2b	1	0.01739513	0.566957153	0.104	0.059
317	ENSDARG00000036375	cyfip2	1	0.01018095	0.295355801	0.11	0.061
318	ENSDARG00000036386	rbm4.1	1	0.006227472	0.303432219	0.143	0.084
319	ENSDARG00000036593	kdm2ba	1	0.001628904	0.415941825	0.149	0.081
320	ENSDARG00000036675	hnrnpa1b	1	0.082771766	0.288413073	0.26	0.223
321	ENSDARG00000036832	cyt1l	1	0.27447081	-0.952526405	0.357	0.316
322	ENSDARG00000036834	krt92	1	0.096346494	-0.671778525	0.071	0.115
323	ENSDARG00000036967	smox	1	0.008240873	-0.399720027	0.078	0.159
324	ENSDARG00000036995	lsm6	1	0.055844584	0.429978229	0.208	0.165
325	ENSDARG00000037038	psmc6	1	0.874572688	0.303720136	0.136	0.153
326	ENSDARG00000037116	cxcl12a	1	0.750441744	0.767080975	0.097	0.107
327	ENSDARG00000037291	dpf2l	1	0.009825645	0.289032132	0.104	0.057
328	ENSDARG00000037402	lim2.3	1	0.949718238	-0.476259539	0.136	0.132
329	ENSDARG00000037503	thoc2	1	0.146934843	0.337818203	0.123	0.094
330	ENSDARG00000037789	pvalb1	1	0.093644504	-0.266233999	1	0.997
331	ENSDARG00000037867	atp5mf	1	0.161759802	0.312706986	0.403	0.404
332	ENSDARG00000037921	gng13b	1	4.64E-05	0.779575813	0.143	0.063
333	ENSDARG00000037968	fus	1	0.000821545	0.293735416	0.117	0.054
334	ENSDARG00000037980	elob	1	0.919653242	0.32983632	0.214	0.243
335	ENSDARG00000037998	flot1b	1	0.869209259	0.27763571	0.169	0.19
336	ENSDARG00000038306	tsc22d1	1	0.243483101	0.345790971	0.188	0.163
337	ENSDARG00000038439	fabp10a	1	0.538543957	-0.669566606	0.532	0.609
338	ENSDARG00000038559	h1f0	1	0.005244155	0.490135607	0.506	0.46
339	ENSDARG00000038635	magoh	1	0.167663767	0.302953548	0.162	0.134
340	ENSDARG00000038835	ppid	1	0.626346136	0.301670924	0.123	0.119
341	ENSDARG00000038900	acadm	1	0.001265813	-0.25354524	0.097	0.21
342	ENSDARG00000039034	marcksl1a	1	0.001099657	0.294998522	0.448	0.337
343	ENSDARG00000039185	nfyba	1	0.12494301	0.250231053	0.149	0.115
344	ENSDARG00000039269	arg2	1	0.006280976	-0.298723062	0.104	0.196
345	ENSDARG00000039730	zgc:112160	1	0.846572606	-0.734401307	0.156	0.163
346	ENSDARG00000039882	ap3s2	1	0.022093985	0.328134682	0.149	0.098
347	ENSDARG00000040031	tardbp	1	0.139384031	0.2630579	0.175	0.143
348	ENSDARG00000040121	psma2	1	0.74068704	0.366573212	0.175	0.184
349	ENSDARG00000040184	syncrip	1	0.006067993	0.42690442	0.403	0.345
350	ENSDARG00000040237	mef2d	1	0.300210262	0.25205968	0.149	0.128
351	ENSDARG00000040291	cadm4	1	0.00319783	-0.460799667	0.052	0.133
352	ENSDARG00000040295	apoeb	1	0.694503703	0.376080335	0.149	0.168
353	ENSDARG00000040440	snrpd2	1	0.022295059	0.42682965	0.266	0.215
354	ENSDARG00000040534	epcam	1	0.261537666	-0.258346343	0.201	0.226
355	ENSDARG00000040565	ckmb	1	0.578878775	-0.408640523	0.552	0.584
356	ENSDARG00000040764	id1	1	0.0078523	-0.54354163	0.182	0.281
357	ENSDARG00000040988	tpi1b	1	0.006111631	-0.253171253	0.162	0.272
358	ENSDARG00000041051	mid1ip1a	1	0.000378977	-1.00726809	0.045	0.145
359	ENSDARG00000041155	morf4l1	1	0.410030398	0.27249695	0.195	0.184
360	ENSDARG00000041203	drap1	1	0.029698772	0.37135789	0.234	0.184
361	ENSDARG00000041569	ces2	1	0.478446439	-0.804891039	0.104	0.119
362	ENSDARG00000041623	mt2	1	0.064806397	-0.38294207	0.188	0.259
363	ENSDARG00000041839	tsc22d2	1	0.00024731	-0.390901487	0.013	0.103
364	ENSDARG00000041925	cryba2b	1	0.698119728	-0.402647017	0.597	0.653
365	ENSDARG00000042236	atrx	1	0.041912967	0.407541359	0.221	0.172
366	ENSDARG00000042252	eif4h	1	0.148870847	0.376959435	0.162	0.133
367	ENSDARG00000042319	cdca4	1	0.003175901	0.418563745	0.188	0.119
368	ENSDARG00000042428	gstt1a	1	0.009832129	-0.401340679	0.052	0.12
369	ENSDARG00000042484	tle2a	1	0.000107901	0.354064594	0.136	0.061
370	ENSDARG00000042533	gstm.1	1	0.961959997	0.251082828	0.136	0.147
371	ENSDARG00000042642	wtap	1	0.105688368	0.30080531	0.117	0.084
372	ENSDARG00000042725	cebpb	1	0.001011965	-0.455458765	0.11	0.225
373	ENSDARG00000042874	phlda2	1	0.000164861	-0.323793889	0.013	0.109
374	ENSDARG00000042948	dnajc5aa	1	0.00023074	0.316195203	0.214	0.117
375	ENSDARG00000042993	prss1	1	0.621576056	-0.910320259	0.357	0.393
376	ENSDARG00000043081	ctsz	1	0.000541637	-0.358313389	0.039	0.138
377	ENSDARG00000043128	cldne	1	0.002882803	-0.496309821	0.032	0.107
378	ENSDARG00000043257	ckbb	1	0.001377323	0.309774433	0.584	0.478
379	ENSDARG00000043313	ank2b	1	0.000565682	0.422716226	0.195	0.11
380	ENSDARG00000043457	gapdh	1	0.069465319	-0.628812372	0.435	0.496
381	ENSDARG00000044056	ahi1	1	0.000345458	0.442176995	0.13	0.061
382	ENSDARG00000044073	fuca2	1	0.000146722	-0.265177412	0.032	0.143
383	ENSDARG00000044431	ppig	1	0.083446596	0.27602508	0.104	0.071
384	ENSDARG00000044601	rtn4a	1	0.000283613	-0.314831337	0.162	0.309
385	ENSDARG00000044669	hp1bp3	1	0.014419303	0.372210822	0.325	0.254
386	ENSDARG00000044902	atp2b2	1	0.00029522	-0.360661276	0.058	0.173
387	ENSDARG00000045014	tuba2	1	0.001877177	0.369754955	0.156	0.086
388	ENSDARG00000045131	id4	1	0.000124656	0.34739095	0.169	0.082
389	ENSDARG00000045132	vdac1	1	0.000281195	0.412109214	0.481	0.391
390	ENSDARG00000045359	elocb	1	0.092663635	0.411010118	0.312	0.294
391	ENSDARG00000045399	cct5	1	0.002391983	0.514648135	0.422	0.367
392	ENSDARG00000045639	elavl4	1	0.002561134	0.440697039	0.299	0.207
393	ENSDARG00000045695	myca	1	0.239036405	0.400436557	0.13	0.105
394	ENSDARG00000045835	si:dkey-14d8.6	1	0.731404455	-0.899820215	0.11	0.118
395	ENSDARG00000045843	apex1	1	0.000291546	0.431463719	0.123	0.057
396	ENSDARG00000045877	ube2nb	1	0.001831022	0.504618707	0.227	0.152
397	ENSDARG00000045888	acat1	1	0.000761078	-0.272428907	0.065	0.171
398	ENSDARG00000045898	si:ch211-152c2.3	1	4.68E-05	-0.726838734	0.006	0.109
399	ENSDARG00000045913	mrps10	1	0.000231774	-0.28330677	0.039	0.147
400	ENSDARG00000045928	psma4	1	0.741797703	0.344953617	0.201	0.24
401	ENSDARG00000045979	zgc:153704	1	0.005554459	-0.634017049	0.065	0.143
402	ENSDARG00000046030	zgc:110339	1	0.004153452	-0.70020844	0.091	0.188
403	ENSDARG00000051800	fnbp4	1	0.633923297	0.263823701	0.13	0.124
404	ENSDARG00000051875	islr2	1	0.026867869	0.333441406	0.175	0.118
405	ENSDARG00000052150	pbx4	1	0.059686468	0.349161491	0.195	0.147
406	ENSDARG00000052536	tia1	1	0.002058904	0.305047921	0.123	0.064
407	ENSDARG00000052649	ube2ia	1	0.571634409	0.302633246	0.169	0.166
408	ENSDARG00000052673	sept7b	1	0.069388121	0.349400514	0.136	0.098
409	ENSDARG00000052674	csnk1a1	1	0.720544168	0.25455174	0.234	0.275
410	ENSDARG00000052690	arrdc3a	1	0.289837945	0.253005546	0.208	0.189
411	ENSDARG00000052695	nr2f1a	1	0.16992906	0.448327698	0.136	0.107
412	ENSDARG00000052712	suclg1	1	0.002730185	-0.293834919	0.156	0.277
413	ENSDARG00000052728	sltm	1	0.009111541	0.382277343	0.253	0.183
414	ENSDARG00000052833	zfand3	1	0.263224895	0.332092959	0.182	0.163
415	ENSDARG00000053326	gna11b	1	0.003355617	0.368379357	0.13	0.071
416	ENSDARG00000053381	plpp1a	1	0.628183548	0.302534446	0.091	0.108
417	ENSDARG00000053446	sub1a	1	0.028702119	0.251298345	0.286	0.227
418	ENSDARG00000053684	aldob	1	0.054741107	-0.628495579	0.714	0.737
419	ENSDARG00000053862	crygmx	1	0.768564608	-0.387275036	0.63	0.694
420	ENSDARG00000053875	cryba1b	1	0.988123362	-0.460292558	0.61	0.65
421	ENSDARG00000053973	fetub	1	0.150884014	-1.140379308	0.201	0.248
422	ENSDARG00000053990	hmgb2b	1	0.000291097	0.586923664	0.461	0.385
423	ENSDARG00000054010	scaf1	1	0.025192868	0.304287065	0.136	0.089
424	ENSDARG00000054442	cbx1b	1	0.063432641	0.283481761	0.195	0.144
425	ENSDARG00000054696	psmb4	1	0.548093859	0.258626431	0.227	0.274
426	ENSDARG00000054804	anp32e	1	0.000239377	0.60442753	0.351	0.247
427	ENSDARG00000054906	ier5l	1	0.130293388	0.293454454	0.104	0.074
428	ENSDARG00000054916	eif4ebp3	1	0.000163024	-0.406691117	0.227	0.383
429	ENSDARG00000055064	prdx5	1	0.00077556	-0.267626466	0.149	0.281
430	ENSDARG00000055283	id2a	1	0.318212121	0.612774698	0.292	0.277
431	ENSDARG00000055400	si:dkey-56f14.7	1	0.001209497	0.301307932	0.149	0.079
432	ENSDARG00000055514	icn2	1	0.00101005	-1.638772655	0.13	0.236
433	ENSDARG00000055536	otub1a	1	0.266791408	0.28300641	0.143	0.12
434	ENSDARG00000055618	acta1b	1	0.011085425	-0.302061867	0.104	0.188
435	ENSDARG00000055723	hsp70l	1	0.009953684	0.360288073	0.377	0.309
436	ENSDARG00000055900	zswim5	1	0.049763868	0.354010455	0.13	0.089
437	ENSDARG00000056138	sf3b1	1	0.13225685	0.256511463	0.195	0.163
438	ENSDARG00000056438	her9	1	0.005589245	-0.337029229	0.032	0.101
439	ENSDARG00000056480	cpvl	1	0.01939047	-0.25638669	0.052	0.112
440	ENSDARG00000056483	ssbp4	1	0.001681001	0.321713174	0.149	0.081
441	ENSDARG00000056490	zgc:110158	1	0.000574792	0.349943045	0.13	0.062
442	ENSDARG00000056498	crp2	1	0.37019438	-0.514735998	0.091	0.114
443	ENSDARG00000056510	gstk1	1	0.000135982	-0.277503276	0.019	0.121
444	ENSDARG00000056532	serinc2	1	8.41E-05	-0.278002305	0.026	0.137
445	ENSDARG00000056722	cd99l2	1	7.83E-05	0.423417416	0.195	0.099
446	ENSDARG00000056744	ela2	1	0.520314789	-0.941858076	0.188	0.211
447	ENSDARG00000056765	ela2l	1	0.366324376	-1.097417611	0.214	0.248
448	ENSDARG00000056874	lygl1	1	0.000182711	-0.278488715	0.013	0.108
449	ENSDARG00000056929	kdm6bb	1	0.000271978	0.314188959	0.214	0.118
450	ENSDARG00000057007	ctbp1	1	0.195015177	0.289154749	0.11	0.085
451	ENSDARG00000057013	cadm3	1	0.156021812	0.299842845	0.136	0.105
452	ENSDARG00000057437	apodb	1	0.000179802	-0.506751514	0.013	0.107
453	ENSDARG00000057460	crygm2d13	1	0.556497971	-0.585002996	0.422	0.474
454	ENSDARG00000057652	dbpb	1	0.000404584	-0.295822492	0.019	0.109
455	ENSDARG00000058117	snap25b	1	0.066306536	0.25550002	0.227	0.172
456	ENSDARG00000058203	smc1al	1	9.66E-05	0.600437724	0.292	0.188
457	ENSDARG00000058220	tada3l	1	0.002348081	0.360473051	0.117	0.059
458	ENSDARG00000058693	cast	1	4.68E-05	-0.37972834	0.058	0.191
459	ENSDARG00000059279	tfap2a	1	0.3046988	0.429794437	0.104	0.085
460	ENSDARG00000059337	tgif1	1	0.069412922	0.281027401	0.143	0.102
461	ENSDARG00000059391	gyg1b	1	0.013228674	-0.299648894	0.058	0.127
462	ENSDARG00000059398	myef2	1	0.170890922	0.304639566	0.117	0.09
463	ENSDARG00000059725	hypk	1	0.748249029	0.267137029	0.214	0.224
464	ENSDARG00000059906	sdc4	1	0.004918018	-0.318333609	0.201	0.319
465	ENSDARG00000060350	apoda.2	1	0.256438874	-0.45802432	0.143	0.181
466	ENSDARG00000060481	atl1	1	0.000169484	0.368347873	0.136	0.062
467	ENSDARG00000060610	pcdh7b	1	0.179000214	0.304630783	0.104	0.077
468	ENSDARG00000060679	kdm1a	1	0.011887115	0.35557581	0.221	0.155
469	ENSDARG00000061490	u2surp	1	0.147273282	0.360328514	0.221	0.191
470	ENSDARG00000061774	mbd3a	1	0.007120611	0.449586547	0.156	0.097
471	ENSDARG00000061810	mbd3b	1	0.015428918	0.274421729	0.136	0.082
472	ENSDARG00000062020	gse1	1	0.001635054	0.299709526	0.11	0.053
473	ENSDARG00000062326	hmgn7	1	0.00100022	0.452846516	0.519	0.471
474	ENSDARG00000062510	bcl11ba	1	0.216694392	0.452413409	0.104	0.077
475	ENSDARG00000062592	myl10	1	0.030241758	-0.265904035	0.065	0.124
476	ENSDARG00000062790	CU639469.1	1	0.010687842	0.332331087	0.11	0.062
477	ENSDARG00000063895	mt-nd1	1	0.006260954	0.381739822	0.61	0.566
478	ENSDARG00000063912	mt-co3	1	0.003001627	0.265384179	0.961	0.937
479	ENSDARG00000063914	mt-nd3	1	0.195583047	0.299961231	0.403	0.394
480	ENSDARG00000063924	mt-cyb	1	0.001151213	0.250262837	0.857	0.816
481	ENSDARG00000067626	ywhag1	1	0.071602492	0.254027314	0.13	0.09
482	ENSDARG00000067990	myhz1.1	1	0.444567911	-0.776285982	0.597	0.66
483	ENSDARG00000067995	myhz1.2	1	0.3670436	-0.350224264	0.221	0.26
484	ENSDARG00000067997	myhz1.3	1	0.978645539	-0.25473968	0.227	0.227
485	ENSDARG00000068404	tbcb	1	0.001129718	0.429404201	0.266	0.178
486	ENSDARG00000068432	si:dkey-56m19.5	1	0.009102139	0.346010291	0.273	0.194
487	ENSDARG00000068436	h3f3b.1	1	0.010204449	0.337149067	0.494	0.446
488	ENSDARG00000068457	tnnt3b	1	0.289063846	-0.268202141	0.766	0.757
489	ENSDARG00000068478	gpx4a	1	0.081770548	-0.29318479	0.182	0.249
490	ENSDARG00000068507	crybb1	1	0.935017085	-0.564997299	0.701	0.736
491	ENSDARG00000068680	ctrl	1	0.863596148	-0.632634732	0.156	0.15
492	ENSDARG00000068701	gpr85	1	0.004835572	0.32266809	0.162	0.095
493	ENSDARG00000068820	h2afva	1	0.011625883	0.432507997	0.234	0.171
494	ENSDARG00000068974	lim2.1	1	0.055986687	-0.676883089	0.058	0.105
495	ENSDARG00000068978	glo1	1	0.000426273	-0.346946114	0.175	0.316
496	ENSDARG00000069142	aars	1	0.000254526	-0.271865798	0.039	0.147
497	ENSDARG00000069619	atf7ip	1	0.005971548	0.385593205	0.227	0.154
498	ENSDARG00000069630	tat	1	0.052677965	-0.73550799	0.078	0.127
499	ENSDARG00000069752	ckba	1	0.000417478	-0.310102136	0.032	0.13
500	ENSDARG00000069801	crygm2d12	1	0.65585899	-0.450969262	0.558	0.627
501	ENSDARG00000069817	crygm2d8	1	0.798150494	-0.37206181	0.123	0.116
502	ENSDARG00000069827	crygm2d11	1	0.007229811	-0.741097677	0.143	0.232
503	ENSDARG00000069853	txndc9	1	0.080954285	0.273440748	0.279	0.246
504	ENSDARG00000070019	taf15	1	0.293451487	0.303798182	0.136	0.117
505	ENSDARG00000070046	eny2	1	0.284410997	0.253024019	0.11	0.09
506	ENSDARG00000070083	atp5f1b	1	0.004044232	0.255274656	0.682	0.642
507	ENSDARG00000070426	chac1	1	0.000950899	-0.416714313	0.39	0.508
508	ENSDARG00000070472	arf5	1	0.703728577	0.267543534	0.214	0.224
509	ENSDARG00000070537	stmn2b	1	0.005892242	0.300004645	0.149	0.085
510	ENSDARG00000070545	top1l	1	0.297258866	0.283746938	0.13	0.111
511	ENSDARG00000070702	s100v2	1	0.044248453	-0.26201753	0.143	0.209
512	ENSDARG00000070822	cnp	1	0.027190682	0.402559739	0.175	0.126
513	ENSDARG00000070828	actl6a	1	0.019325884	0.252758596	0.11	0.065
514	ENSDARG00000070835	tnnc2	1	0.30989628	-0.296886363	0.383	0.427
515	ENSDARG00000070844	gamt	1	0.000271369	-0.690210265	0.227	0.371
516	ENSDARG00000071026	mllt11	1	0.090230925	0.269987779	0.221	0.177
517	ENSDARG00000071196	cavin2b	1	0.001403477	-0.320541402	0.052	0.145
518	ENSDARG00000071224	si:ch211-133n4.4	1	0.00064092	0.404841993	0.253	0.155
519	ENSDARG00000071425	nat9	1	0.273386073	0.287581267	0.104	0.083
520	ENSDARG00000071497	zic3	1	0.001097925	0.314948121	0.11	0.051
521	ENSDARG00000071626	ptgdsb.2	1	0.033532287	-1.107792912	0.123	0.187
522	ENSDARG00000073737	suds3	1	0.982878865	0.258134635	0.104	0.111
523	ENSDARG00000073742	prss59.2	1	0.733220866	-1.136392908	0.409	0.409
524	ENSDARG00000073750	crygm2d18	1	0.265622707	-0.66231899	0.136	0.171
525	ENSDARG00000074001	crygmxl2	1	0.064240471	-0.429361287	0.175	0.241
526	ENSDARG00000074030	myt1a	1	0.000224838	0.308161449	0.104	0.042
527	ENSDARG00000074057	calm3b	1	0.11931728	0.261772194	0.37	0.346
528	ENSDARG00000074378	junba	1	0.00445588	-0.368900027	0.078	0.167
529	ENSDARG00000074390	tmem176l.4	1	6.70E-05	-0.402343276	0.006	0.107
530	ENSDARG00000074552	ndufs7	1	0.659425825	0.266789203	0.253	0.266
531	ENSDARG00000074572	zgc:56304	1	0.097979605	0.404967269	0.24	0.213
532	ENSDARG00000074758	csde1	1	0.978166475	0.252300037	0.169	0.185
533	ENSDARG00000075542	zfhx4	1	0.000731072	0.660129953	0.188	0.108
534	ENSDARG00000075758	ywhabb	1	0.043716179	0.313351584	0.383	0.349
535	ENSDARG00000076386	epdl1	1	0.000174973	-0.564124668	0.058	0.175
536	ENSDARG00000076572	crygm2d7	1	0.172867503	-0.378957469	0.234	0.296
537	ENSDARG00000076790	crygm2d16	1	0.117443808	-0.567181485	0.331	0.403
538	ENSDARG00000076838	apom	1	0.05781883	-0.892348484	0.084	0.136
539	ENSDARG00000076847	tnrc6c1	1	0.018197308	0.376934935	0.338	0.27
540	ENSDARG00000077226	smarca4a	1	0.001480311	0.548705126	0.162	0.094
541	ENSDARG00000077227	fbxl6	1	0.019845289	0.31390111	0.123	0.075
542	ENSDARG00000077405	psip1b	1	0.008540327	0.358067481	0.188	0.124
543	ENSDARG00000077811	sox11a	1	0.000455098	0.464628791	0.24	0.141
544	ENSDARG00000077847	olfm2a	1	0.009049082	0.306753023	0.123	0.069
545	ENSDARG00000078308	spry2	1	0.00011736	-0.426428255	0.013	0.112
546	ENSDARG00000078572	stox2b	1	0.016010557	0.429869078	0.11	0.065
547	ENSDARG00000078748	si:ch211-137a8.4	1	0.027055286	0.331378429	0.234	0.172
548	ENSDARG00000078854	tusc3	1	0.004226602	0.27715513	0.143	0.08
549	ENSDARG00000078865	cxxc5a	1	0.081606659	0.284409878	0.143	0.103
550	ENSDARG00000079150	si:ch211-276i12.9	1	0.808765575	0.252947319	0.123	0.125
551	ENSDARG00000079274	prss59.1	1	0.418957152	-1.073749362	0.227	0.259
552	ENSDARG00000079323	rgmb	1	0.000325222	0.409270075	0.13	0.061
553	ENSDARG00000079632	si:dkey-28b4.7	1	0.001657198	0.432530447	0.253	0.172
554	ENSDARG00000086288	scg3	1	0.000921782	0.32960566	0.182	0.101
555	ENSDARG00000086618	psma3	1	0.046464682	0.332809461	0.299	0.255
556	ENSDARG00000086658	crygm2d21	1	0.260656897	-0.477926794	0.357	0.413
557	ENSDARG00000086917	crygm2d2	1	0.642015735	-0.278229038	0.708	0.757
558	ENSDARG00000087164	crygm2d4	1	0.060032415	-0.585110163	0.188	0.257
559	ENSDARG00000087301	crygm2d14	1	0.284368651	-0.659004542	0.078	0.103
560	ENSDARG00000087324	crygm2d1	1	0.353967389	-0.440064473	0.604	0.686
561	ENSDARG00000087390	hbbe1.3	1	0.149612121	-0.338211388	0.195	0.252
562	ENSDARG00000087402	tpm1	1	0.691463565	0.56153021	0.143	0.141
563	ENSDARG00000087693	atox1	1	0.000136492	-0.351368439	0.104	0.239
564	ENSDARG00000087765	crygm2d10	1	0.019980039	-0.337247813	0.695	0.632
565	ENSDARG00000087897	h2afy2	1	0.000811345	0.394727998	0.435	0.34
566	ENSDARG00000088823	crygm2d3	1	0.839445221	-0.430228969	0.429	0.436
567	ENSDARG00000089936	selenow2b	1	0.00065789	-0.295862719	0.019	0.104
568	ENSDARG00000089976	spcs3	1	0.453858819	0.291664959	0.175	0.168
569	ENSDARG00000089981	rnf146	1	0.338005389	0.319599993	0.104	0.086
570	ENSDARG00000090190	bcam	1	0.107672595	0.423179392	0.13	0.095
571	ENSDARG00000090228	gsta.1	1	0.000172791	-0.429720516	0.078	0.204
572	ENSDARG00000090286	serpina1	1	0.459617572	-0.810722315	0.123	0.141
573	ENSDARG00000090428	ctrb1	1	0.586933534	-0.870237388	0.377	0.41
574	ENSDARG00000090697	eif3ea	1	0.025665637	0.317402105	0.5	0.48
575	ENSDARG00000090722	leg1.1	1	0.698309584	-0.561920616	0.123	0.132
576	ENSDARG00000090850	serpina1l	1	0.099621849	-1.041510782	0.11	0.154
577	ENSDARG00000091124	rps19bp1	1	0.115704336	0.26697006	0.071	0.119
578	ENSDARG00000091148	crygm2d20	1	0.184427803	-0.767776354	0.11	0.145
579	ENSDARG00000091996	tcnbb	1	0.017752471	-0.988533659	0.078	0.144
580	ENSDARG00000092170	apoc1	1	0.883971073	-0.593775579	0.201	0.195
581	ENSDARG00000092362	hsp70.2	1	0.003711195	0.47616209	0.448	0.374
582	ENSDARG00000092467	si:ch73-46j18.5	1	0.007672346	0.310518234	0.169	0.105
583	ENSDARG00000092546	pdap1a	1	0.314080409	0.266460473	0.104	0.085
584	ENSDARG00000092677	coa6	1	5.24E-05	-0.321021265	0.065	0.203
585	ENSDARG00000092947	cyt1	1	0.594784313	-0.908511994	0.766	0.786
586	ENSDARG00000092970	tmsb2	1	0.012102985	0.255475764	0.195	0.127
587	ENSDARG00000093303	ifitm1	1	0.248926019	0.312037381	0.156	0.126
588	ENSDARG00000093584	zgc:193505	1	0.00574109	-0.976976958	0.071	0.147
589	ENSDARG00000093844	zgc:136461	1	0.439055891	-1.023605633	0.117	0.137
590	ENSDARG00000094041	krt17	1	0.001724985	-1.527590845	0.13	0.242
591	ENSDARG00000094310	si:ch211-255g12.6	1	0.127810555	-0.411340047	0.396	0.481
592	ENSDARG00000094836	si:ch211-195b15.8	1	0.011488841	0.328883553	0.156	0.096
593	ENSDARG00000094965	nfil3-5	1	0.00015902	0.368812726	0.11	0.046
594	ENSDARG00000097057	fxyd6l	1	0.144673056	0.257223539	0.37	0.343
595	ENSDARG00000097102	si:ch73-281n10.2	1	0.001933197	0.37997134	0.513	0.449
596	ENSDARG00000097157	si:ch211-207n23.2	1	0.000256184	-0.586169489	0.013	0.104
597	ENSDARG00000097322	si:dkey-81l17.6	1	0.011119918	0.349209434	0.169	0.107
598	ENSDARG00000097478	qkia	1	0.117835269	0.26607784	0.201	0.288
599	ENSDARG00000098075	sh3bgrl3	1	0.334205291	0.252657236	0.175	0.157
600	ENSDARG00000098574	srsf11	1	0.871038896	0.276937751	0.169	0.178
601	ENSDARG00000098591	tubb2b	1	0.000401954	0.645294955	0.396	0.304
602	ENSDARG00000098788	pcdh2g17	1	0.013547978	0.41076662	0.123	0.073
603	ENSDARG00000098832	fam168a	1	0.001270608	0.298266314	0.364	0.253
604	ENSDARG00000099014	fxyd1	1	0.014532322	-0.335446919	0.11	0.195
605	ENSDARG00000099148	bzw1b	1	0.000349892	-0.292978354	0.104	0.234
606	ENSDARG00000099200	zgc:123103	1	0.103646769	-0.857080897	0.097	0.142
607	ENSDARG00000099203	atp1b2a	1	0.01965013	0.328597042	0.188	0.127
608	ENSDARG00000099306	zgc:175088	1	0.001319382	-0.254111873	0.078	0.182
609	ENSDARG00000099312	jpt1b	1	0.042024662	0.262982385	0.305	0.248
610	ENSDARG00000099389	cdo1	1	0.004125117	-0.350529714	0.052	0.132
611	ENSDARG00000099635	akap8l	1	0.171986934	0.270302784	0.201	0.174
612	ENSDARG00000099675	kdm4b	1	0.290925947	0.26816107	0.162	0.141
613	ENSDARG00000099744	gap43	1	0.002740487	0.436939701	0.195	0.116
614	ENSDARG00000099776	glula	1	0.528013168	-0.51444542	0.357	0.386
615	ENSDARG00000099865	hnrnpabb	1	0.056869409	0.440174866	0.39	0.364
616	ENSDARG00000100244	ebf3a	1	0.006384414	0.719679972	0.175	0.111
617	ENSDARG00000100409	camlg	1	0.008624278	0.292485106	0.11	0.061
618	ENSDARG00000100494	pbx1a	1	0.175113175	0.590508769	0.143	0.114
619	ENSDARG00000100513	rps27l	1	0.000166766	-0.390130785	0.162	0.32
620	ENSDARG00000100562	CABZ01080702.1	1	0.068437538	0.315994006	0.221	0.171
621	ENSDARG00000100582	si:ch211-195b11.3	1	0.006162971	-0.996376364	0.123	0.205
622	ENSDARG00000100795	timp4.3	1	0.068279036	-0.284633039	0.058	0.105
623	ENSDARG00000100990	nme3	1	0.091383185	0.25411823	0.117	0.082
624	ENSDARG00000101009	cited4b	1	0.00018245	0.574133709	0.214	0.122
625	ENSDARG00000101324	apoa1b	1	0.155068037	-1.045132183	0.779	0.777
626	ENSDARG00000101560	psma1	1	0.388900656	0.316326241	0.312	0.328
627	ENSDARG00000101900	xrn2	1	0.080281521	0.347419082	0.143	0.106
628	ENSDARG00000102047	mab21l1	1	0.02258303	0.261129132	0.136	0.084
629	ENSDARG00000102115	ndufc2	1	0.807847754	0.319016616	0.195	0.228
630	ENSDARG00000102453	slc1a2b	1	0.010671876	-1.428642213	0.045	0.107
631	ENSDARG00000102558	pde6ha	1	0.88359157	0.452373252	0.214	0.216
632	ENSDARG00000102572	si:ch211-260e23.9	1	0.380054289	0.268310313	0.273	0.272
633	ENSDARG00000102632	ubc	1	0.000121553	0.321109935	0.747	0.698
634	ENSDARG00000102741	sumo2b	1	0.004025628	0.38763005	0.506	0.465
635	ENSDARG00000103101	si:ch211-235e9.6	1	0.892389269	0.388029057	0.156	0.167
636	ENSDARG00000103134	zgc:65873	1	0.577979052	0.364460687	0.156	0.153
637	ENSDARG00000103199	si:dkey-247k7.2	1	0.006593754	-0.746525557	0.058	0.131
638	ENSDARG00000103937	ndrg4	1	0.000438675	0.457128694	0.162	0.084
639	ENSDARG00000104279	appa	1	0.002560788	0.327212489	0.344	0.247
640	ENSDARG00000104359	anxa1c	1	0.001292635	-1.104990929	0.052	0.14
641	ENSDARG00000104436	zgc:153426	1	0.011222071	0.292329101	0.13	0.075
642	ENSDARG00000104530	znf609b	1	0.052072603	0.347789881	0.136	0.094
643	ENSDARG00000104674	cct2	1	0.389148103	0.311050164	0.331	0.339
644	ENSDARG00000104687	slc16a9b	1	0.008125352	0.352057254	0.104	0.055
645	ENSDARG00000104782	oaz1b	1	0.049462921	0.282755164	0.422	0.388
646	ENSDARG00000104837	nudc	1	0.550758046	0.332782359	0.11	0.101
647	ENSDARG00000104945	sncb	1	0.006894957	0.302030981	0.279	0.198
648	ENSDARG00000105037	snrpf	1	0.20699481	0.314471413	0.201	0.176
649	ENSDARG00000105293	srsf4	1	0.005098765	0.303143273	0.214	0.142
650	ENSDARG00000109337	nanos1	1	0.034071726	0.385745818	0.188	0.134
651	ENSDARG00000109861	BX545855.1	1	0.920143954	-0.522889594	0.623	0.662
652	ENSDARG00000111240	dhrs13a.2	1	0.014705012	-0.31929901	0.045	0.107
653	ENSDARG00000115405	hbbe1.2	1	0.468479948	-0.498015806	0.123	0.141
654	ENSDARG00000115701	crygm2d9	1	0.071271109	-0.511478704	0.058	0.104
655	ENSDARG00000116164	crygm2d8	1	0.19713649	-0.614627708	0.37	0.434
656	ENSDARG00000116491	h2afvb	1	0.000101155	0.668313598	0.442	0.36
657	ENSDARG00000116617	spaca4l	1	0.003271429	-0.384999598	0.058	0.144
