# Supplementary material for: Cell-type-specific responses to the microbiota across all tissues of the larval zebrafish
Source: Cell Rep. Author manuscript; Available in PMC 2023 Oct 23. (PMC10423310; doi:10.1016/j.celrep.2023.112095)
Supplement: MMC23 [file NIHMS1880944-supplement-MMC23.zip › DataS17/Figure6_PanelF_subcluster_GeneLists/subcluster9.tsv]

	gene	gene_NAME	p_val_adj	p_val	avg_logFC	pct.1	pct.2
1	ENSDARG00000102340	ptn	0	0	2.616257389	0.805	0.043
2	ENSDARG00000053262	atp1b4	1.65E-162	7.50E-167	2.304038477	0.617	0.052
3	ENSDARG00000041799	cx43	3.35E-131	1.52E-135	2.750717768	0.631	0.072
4	ENSDARG00000019856	atp1a1b	8.82E-130	4.00E-134	2.439769823	0.671	0.084
5	ENSDARG00000051730	slc7a10b	2.01E-129	9.11E-134	1.354473102	0.282	0.01
6	ENSDARG00000091579	si:ch211-66e2.5	1.62E-121	7.33E-126	1.998772399	0.497	0.044
7	ENSDARG00000102453	slc1a2b	3.56E-109	1.61E-113	2.567574048	0.638	0.09
8	ENSDARG00000040162	zgc:165461	8.07E-109	3.66E-113	2.386367176	0.503	0.051
9	ENSDARG00000059826	crtac1a	4.58E-106	2.08E-110	1.902087361	0.369	0.026
10	ENSDARG00000015349	mfge8a	1.30E-105	5.91E-110	2.666258625	0.51	0.056
11	ENSDARG00000013730	slc4a4a	1.21E-96	5.48E-101	1.472495888	0.349	0.026
12	ENSDARG00000042690	s1pr1	5.60E-92	2.54E-96	2.054979759	0.577	0.085
13	ENSDARG00000088247	si:ch1073-303k11.2	6.72E-88	3.05E-92	1.190878875	0.322	0.024
14	ENSDARG00000056934	hepacama	4.10E-86	1.86E-90	1.547569047	0.389	0.037
15	ENSDARG00000087981	slc6a11b	6.65E-73	3.01E-77	1.070171294	0.215	0.012
16	ENSDARG00000056732	her4.1	5.50E-71	2.49E-75	1.951949813	0.443	0.06
17	ENSDARG00000035873	fjx1	3.48E-70	1.58E-74	1.369077272	0.289	0.024
18	ENSDARG00000099793	cspg5b	7.07E-70	3.20E-74	1.650617857	0.369	0.041
19	ENSDARG00000039647	slc6a1b	1.13E-68	5.14E-73	2.021311597	0.497	0.079
20	ENSDARG00000043446	efhd1	1.84E-68	8.32E-73	1.581371755	0.409	0.053
21	ENSDARG00000001676	gpm6bb	3.42E-67	1.55E-71	1.189372775	0.302	0.028
22	ENSDARG00000104949	slc27a1b	3.60E-66	1.63E-70	1.07319182	0.235	0.017
23	ENSDARG00000071626	ptgdsb.2	9.69E-66	4.39E-70	2.533810569	0.671	0.171
24	ENSDARG00000020871	ptprz1b	3.67E-61	1.66E-65	1.578182494	0.315	0.034
25	ENSDARG00000056729	her4.2	2.96E-58	1.34E-62	1.340683346	0.336	0.04
26	ENSDARG00000094426	her4.2	2.47E-55	1.12E-59	1.422880865	0.309	0.035
27	ENSDARG00000027065	slc38a3a	9.78E-53	4.43E-57	1.562965026	0.329	0.043
28	ENSDARG00000078411	hspb15	1.36E-52	6.15E-57	1.023153981	0.221	0.019
29	ENSDARG00000007697	fabp7a	5.80E-52	2.63E-56	2.276234273	0.745	0.269
30	ENSDARG00000009822	her4.4	8.74E-51	3.96E-55	1.317101812	0.268	0.029
31	ENSDARG00000054562	her15.1	5.39E-47	2.44E-51	1.082524416	0.295	0.037
32	ENSDARG00000018423	sulf2a	6.34E-47	2.87E-51	1.18160587	0.201	0.017
33	ENSDARG00000015876	npas1	3.90E-46	1.77E-50	0.58662006	0.174	0.013
34	ENSDARG00000023713	aqp1a.1	9.27E-46	4.20E-50	2.176413171	0.416	0.079
35	ENSDARG00000036427	slc3a2a	1.19E-44	5.40E-49	1.721382348	0.436	0.088
36	ENSDARG00000087857	si:ch211-180a12.2	5.32E-41	2.41E-45	0.53814217	0.101	0.004
37	ENSDARG00000013087	ndrg3a	1.06E-40	4.82E-45	1.944631309	0.631	0.21
38	ENSDARG00000020708	mdkb	2.93E-40	1.33E-44	2.039781957	0.765	0.335
39	ENSDARG00000069940	ppap2d	3.41E-40	1.54E-44	1.403320937	0.443	0.099
40	ENSDARG00000027088	ptgdsb.1	8.17E-40	3.70E-44	2.444443395	0.752	0.351
41	ENSDARG00000063026	mlc1	1.17E-39	5.30E-44	0.455607428	0.101	0.004
42	ENSDARG00000041623	mt2	2.94E-39	1.33E-43	1.662710698	0.685	0.244
43	ENSDARG00000013750	eno1b	9.43E-39	4.28E-43	1.270662937	0.282	0.041
44	ENSDARG00000070770	her4.3	3.21E-38	1.46E-42	0.97353602	0.215	0.024
45	ENSDARG00000112234	endouc	3.59E-36	1.63E-40	1.974737163	0.362	0.071
46	ENSDARG00000039352	pald1b	4.53E-32	2.06E-36	0.545474855	0.154	0.014
47	ENSDARG00000025147	cd63	1.79E-31	8.11E-36	1.638652955	0.738	0.392
48	ENSDARG00000099776	glula	8.86E-31	4.01E-35	2.021033828	0.725	0.375
49	ENSDARG00000018534	slc6a9	1.78E-30	8.05E-35	1.393491665	0.242	0.037
50	ENSDARG00000006514	her6	1.71E-29	7.74E-34	1.316358592	0.315	0.063
51	ENSDARG00000036036	mdka	2.69E-29	1.22E-33	2.095859587	0.523	0.179
52	ENSDARG00000057913	syt11a	7.19E-29	3.26E-33	1.26974794	0.537	0.174
53	ENSDARG00000103316	si:ch211-212k18.5	8.03E-29	3.64E-33	0.831216993	0.174	0.02
54	ENSDARG00000043066	nog2	2.84E-28	1.29E-32	0.867843352	0.168	0.019
55	ENSDARG00000010018	qki2	4.30E-27	1.95E-31	0.873102768	0.221	0.035
56	ENSDARG00000043589	ca4a	1.28E-26	5.82E-31	0.609317499	0.121	0.01
57	ENSDARG00000036080	cd81a	4.29E-26	1.94E-30	1.289933575	0.745	0.417
58	ENSDARG00000109820	NPAS3	7.28E-26	3.30E-30	0.837898061	0.174	0.022
59	ENSDARG00000036376	cldn7a	7.95E-26	3.60E-30	0.998702308	0.188	0.026
60	ENSDARG00000009387	robo4	1.31E-24	5.92E-29	0.710588182	0.128	0.012
61	ENSDARG00000025595	agmo	4.03E-24	1.83E-28	0.874358101	0.275	0.057
62	ENSDARG00000007275	si:ch211-251b21.1	5.63E-24	2.55E-28	1.648830774	0.644	0.292
63	ENSDARG00000005924	serpina10a	7.26E-24	3.29E-28	1.05555427	0.49	0.168
64	ENSDARG00000022437	cd81b	4.63E-23	2.10E-27	1.013901364	0.128	0.013
65	ENSDARG00000029356	mboat1	2.29E-22	1.04E-26	0.933304685	0.181	0.028
66	ENSDARG00000060072	abi3a	4.07E-22	1.85E-26	0.711570789	0.168	0.024
67	ENSDARG00000010154	vstm4a	4.93E-22	2.24E-26	0.703356108	0.134	0.015
68	ENSDARG00000078308	spry2	1.65E-21	7.46E-26	1.226013811	0.356	0.102
69	ENSDARG00000093658	tm7sf3	2.85E-21	1.29E-25	0.607231381	0.148	0.019
70	ENSDARG00000037879	lfng	1.37E-20	6.22E-25	0.8030094	0.248	0.052
71	ENSDARG00000037783	proza	1.26E-19	5.70E-24	1.157532168	0.463	0.178
72	ENSDARG00000100795	timp4.3	1.52E-19	6.88E-24	1.522856001	0.336	0.097
73	ENSDARG00000087303	cebpd	1.56E-19	7.07E-24	1.123173128	0.725	0.454
74	ENSDARG00000013976	anxa13	1.84E-19	8.34E-24	1.01023541	0.416	0.141
75	ENSDARG00000004964	cyp4t8	2.24E-19	1.01E-23	0.718485458	0.161	0.024
76	ENSDARG00000094730	acbd7	4.34E-19	1.97E-23	1.121508622	0.289	0.073
77	ENSDARG00000040161	zgc:92287	4.54E-19	2.06E-23	0.751134787	0.174	0.029
78	ENSDARG00000077121	cyp26b1	6.19E-19	2.81E-23	1.629697403	0.181	0.031
79	ENSDARG00000093549	selenop	6.70E-19	3.04E-23	1.32047781	0.617	0.33
80	ENSDARG00000100562	CABZ01080702.1	2.19E-18	9.92E-23	1.121309017	0.45	0.165
81	ENSDARG00000022176	IGLON5	3.67E-18	1.66E-22	0.920054564	0.342	0.096
82	ENSDARG00000099124	f3a	3.73E-18	1.69E-22	0.45435755	0.134	0.018
83	ENSDARG00000052139	notch3	7.47E-18	3.39E-22	0.638058637	0.195	0.036
84	ENSDARG00000015575	cyp3c1	3.43E-17	1.56E-21	1.211336263	0.423	0.163
85	ENSDARG00000037116	cxcl12a	6.97E-17	3.16E-21	0.252401813	0.342	0.1
86	ENSDARG00000022509	cox4i2	5.63E-16	2.55E-20	0.988422054	0.383	0.133
87	ENSDARG00000010770	sox19a	1.34E-15	6.09E-20	0.715269815	0.181	0.036
88	ENSDARG00000001873	phgdh	1.36E-15	6.15E-20	0.891774859	0.195	0.04
89	ENSDARG00000022650	cyp2ad3	2.27E-15	1.03E-19	1.070184662	0.456	0.185
90	ENSDARG00000040764	id1	2.88E-15	1.30E-19	1.41403087	0.537	0.27
91	ENSDARG00000009534	wls	3.11E-15	1.41E-19	1.232449153	0.356	0.125
92	ENSDARG00000041449	spred1	3.75E-15	1.70E-19	0.791259446	0.228	0.055
93	ENSDARG00000035562	mpdu1a	6.22E-15	2.82E-19	0.690931248	0.148	0.025
94	ENSDARG00000026137	sfxn5b	6.44E-15	2.92E-19	0.524246485	0.168	0.031
95	ENSDARG00000010710	msi1	8.92E-15	4.04E-19	0.690336837	0.174	0.034
96	ENSDARG00000105285	FAT4	1.30E-14	5.91E-19	0.48136343	0.114	0.016
97	ENSDARG00000016733	psat1	1.67E-14	7.56E-19	0.898006678	0.148	0.025
98	ENSDARG00000043716	cldn5a	2.16E-14	9.77E-19	0.584209871	0.188	0.039
99	ENSDARG00000067984	gas1b	2.95E-14	1.34E-18	0.77313231	0.174	0.035
100	ENSDARG00000094752	rpe65b	3.55E-14	1.61E-18	0.53078854	0.114	0.016
101	ENSDARG00000008100	slc7a10a	3.80E-14	1.72E-18	1.611424549	0.188	0.041
102	ENSDARG00000002952	smo	5.21E-14	2.36E-18	0.539331584	0.168	0.033
103	ENSDARG00000103181	si:dkey-34d22.1	5.66E-14	2.56E-18	0.506777587	0.148	0.026
104	ENSDARG00000036967	smox	6.32E-14	2.86E-18	1.210533151	0.383	0.15
105	ENSDARG00000035870	laptm4b	8.72E-14	3.95E-18	0.811951934	0.262	0.072
106	ENSDARG00000042980	cyp2p7	1.36E-13	6.18E-18	0.951673727	0.242	0.066
107	ENSDARG00000058115	fgfr2	1.47E-13	6.65E-18	0.953582673	0.195	0.045
108	ENSDARG00000022531	ntn1b	1.70E-13	7.73E-18	1.414721103	0.134	0.023
109	ENSDARG00000054560	her15.1	1.80E-13	8.16E-18	0.7019795	0.121	0.018
110	ENSDARG00000087697	lpl	3.38E-13	1.53E-17	0.799486393	0.409	0.157
111	ENSDARG00000002945	bgnb	4.65E-13	2.11E-17	0.537807926	0.128	0.021
112	ENSDARG00000013317	pygmb	5.51E-13	2.50E-17	0.639849876	0.201	0.047
113	ENSDARG00000036820	mgll	6.44E-13	2.92E-17	1.134118526	0.275	0.088
114	ENSDARG00000090552	si:dkey-7j14.6	1.76E-12	7.99E-17	0.882139774	0.436	0.196
115	ENSDARG00000019098	cd82a	2.17E-12	9.85E-17	1.109666308	0.309	0.108
116	ENSDARG00000070913	sox2	3.61E-12	1.63E-16	0.681636874	0.181	0.041
117	ENSDARG00000030367	metrn	5.92E-12	2.69E-16	0.514584535	0.114	0.018
118	ENSDARG00000019702	aldocb	1.46E-11	6.62E-16	0.921771245	0.51	0.25
119	ENSDARG00000045979	zgc:153704	2.34E-11	1.06E-15	0.823145147	0.356	0.135
120	ENSDARG00000054172	pgrmc1	1.00E-10	4.54E-15	0.860345058	0.362	0.151
121	ENSDARG00000020239	lpin1	1.22E-10	5.55E-15	1.025348505	0.624	0.415
122	ENSDARG00000070074	lrp8	2.56E-10	1.16E-14	0.47391186	0.107	0.018
123	ENSDARG00000007098	itm2ba	2.61E-10	1.19E-14	0.888181858	0.591	0.358
124	ENSDARG00000018459	msrb2	3.26E-10	1.48E-14	0.787358311	0.121	0.022
125	ENSDARG00000053569	sox3	4.12E-10	1.87E-14	0.893603365	0.242	0.075
126	ENSDARG00000041299	zgc:110796	5.10E-10	2.31E-14	0.510198234	0.141	0.029
127	ENSDARG00000019881	bsg	7.61E-10	3.45E-14	0.945600078	0.691	0.516
128	ENSDARG00000039914	gapdhs	1.35E-09	6.12E-14	0.644282893	0.711	0.486
129	ENSDARG00000033364	mgst3b	1.44E-09	6.54E-14	0.898544057	0.577	0.363
130	ENSDARG00000019353	sparc	1.62E-09	7.36E-14	0.850092645	0.591	0.348
131	ENSDARG00000042978	cyp2p6	1.63E-09	7.40E-14	0.81043861	0.161	0.039
132	ENSDARG00000036965	rnf24	1.77E-09	8.01E-14	0.620196953	0.168	0.041
133	ENSDARG00000029353	serpine2	2.49E-09	1.13E-13	0.625255271	0.255	0.085
134	ENSDARG00000057322	tmem47	5.82E-09	2.64E-13	0.696975929	0.181	0.049
135	ENSDARG00000013968	psap	6.64E-09	3.01E-13	1.061728451	0.537	0.333
136	ENSDARG00000068247	luzp2	6.79E-09	3.08E-13	0.563796773	0.148	0.034
137	ENSDARG00000056627	cxcl14	7.91E-09	3.58E-13	0.987876533	0.221	0.07
138	ENSDARG00000089042	foxb1a	9.67E-09	4.39E-13	0.3936894	0.121	0.024
139	ENSDARG00000007195	grm2b	1.52E-08	6.87E-13	0.507570574	0.121	0.024
140	ENSDARG00000003927	cldn12	1.67E-08	7.59E-13	0.619084863	0.208	0.064
141	ENSDARG00000014233	sept8b	2.40E-08	1.09E-12	0.489867748	0.101	0.018
142	ENSDARG00000042620	gstr	3.69E-08	1.67E-12	0.813232785	0.423	0.218
143	ENSDARG00000101135	si:dkey-85k7.7	3.88E-08	1.76E-12	0.999192193	0.309	0.127
144	ENSDARG00000100003	glulb	4.56E-08	2.07E-12	0.924943893	0.544	0.35
145	ENSDARG00000018174	gnai2a	5.46E-08	2.47E-12	0.727706146	0.302	0.122
146	ENSDARG00000099491	tmem176l.1	9.04E-08	4.10E-12	0.664896437	0.248	0.088
147	ENSDARG00000099389	cdo1	1.07E-07	4.84E-12	0.698718509	0.309	0.124
148	ENSDARG00000042032	pou3f3a	1.69E-07	7.65E-12	0.508387835	0.134	0.031
149	ENSDARG00000053298	nkx2.2a	1.85E-07	8.37E-12	1.058453881	0.134	0.032
150	ENSDARG00000092499	si:ch211-183d21.1	1.85E-07	8.39E-12	0.505273904	0.128	0.029
151	ENSDARG00000075625	lrig1	1.96E-07	8.90E-12	0.565714976	0.134	0.032
152	ENSDARG00000062936	ndnf	1.98E-07	8.97E-12	0.735309521	0.248	0.088
153	ENSDARG00000052923	zgc:113162	2.27E-07	1.03E-11	0.387525386	0.121	0.026
154	ENSDARG00000070538	hey1	2.35E-07	1.07E-11	0.465561182	0.107	0.022
155	ENSDARG00000012144	emc7	2.56E-07	1.16E-11	0.866696409	0.315	0.138
156	ENSDARG00000028661	cntfr	2.57E-07	1.17E-11	0.621501741	0.215	0.069
157	ENSDARG00000093569	bckdhbl	2.89E-07	1.31E-11	0.574790365	0.168	0.048
158	ENSDARG00000029621	sgms1	3.15E-07	1.43E-11	0.561727262	0.114	0.025
159	ENSDARG00000012248	rgma	4.64E-07	2.11E-11	0.555892689	0.188	0.057
160	ENSDARG00000068432	si:dkey-56m19.5	6.47E-07	2.93E-11	0.580932236	0.409	0.19
161	ENSDARG00000034753	tspan3a	7.48E-07	3.39E-11	0.747417736	0.443	0.237
162	ENSDARG00000090980	apof	1.21E-06	5.47E-11	0.801785509	0.128	0.031
163	ENSDARG00000020107	usp2a	1.34E-06	6.06E-11	0.699514575	0.275	0.111
164	ENSDARG00000011683	prtfdc1	1.80E-06	8.16E-11	0.508108603	0.154	0.043
165	ENSDARG00000020693	sesn1	1.93E-06	8.77E-11	0.707554831	0.631	0.439
166	ENSDARG00000103235	mfsd8	2.10E-06	9.52E-11	0.539278106	0.114	0.026
167	ENSDARG00000092610	lamp1b	2.18E-06	9.88E-11	0.778385118	0.242	0.093
168	ENSDARG00000070717	slc25a18	2.28E-06	1.03E-10	0.325382094	0.128	0.031
169	ENSDARG00000092517	gpsm1a	3.25E-06	1.47E-10	0.379428455	0.101	0.021
170	ENSDARG00000060004	fzd7a	3.30E-06	1.50E-10	0.709421238	0.208	0.072
171	ENSDARG00000041691	bhlhe41	4.61E-06	2.09E-10	0.699923752	0.416	0.221
172	ENSDARG00000105190	rhbdl3	4.86E-06	2.20E-10	0.469112967	0.107	0.024
173	ENSDARG00000045926	crabp1a	6.48E-06	2.94E-10	0.543364294	0.107	0.024
174	ENSDARG00000055455	gpm6aa	6.99E-06	3.17E-10	0.298170269	0.671	0.384
175	ENSDARG00000015472	gpc4	1.02E-05	4.62E-10	0.669925622	0.161	0.05
176	ENSDARG00000088959	pdxka	1.03E-05	4.69E-10	0.530192963	0.114	0.027
177	ENSDARG00000090912	npc2	1.06E-05	4.80E-10	0.710136538	0.497	0.307
178	ENSDARG00000055129	pim3	1.40E-05	6.36E-10	0.603136771	0.228	0.086
179	ENSDARG00000059933	plpp3	1.44E-05	6.54E-10	0.642912809	0.235	0.09
180	ENSDARG00000099614	purab	1.75E-05	7.94E-10	0.616005836	0.215	0.079
181	ENSDARG00000007786	tmx2b	2.87E-05	1.30E-09	0.500785473	0.174	0.057
182	ENSDARG00000043395	crip3	2.97E-05	1.35E-09	0.45052514	0.101	0.023
183	ENSDARG00000031372	efna2a	3.15E-05	1.43E-09	0.497320551	0.114	0.028
184	ENSDARG00000006240	slc27a1a	3.46E-05	1.57E-09	0.536349942	0.107	0.026
185	ENSDARG00000040002	pnpla7b	4.10E-05	1.86E-09	0.470574	0.101	0.023
186	ENSDARG00000068261	pros1	4.49E-05	2.03E-09	0.456850379	0.128	0.034
187	ENSDARG00000039335	st6gal2a	5.04E-05	2.28E-09	0.496004699	0.148	0.044
188	ENSDARG00000069113	dbn1	5.74E-05	2.60E-09	0.547616735	0.154	0.047
189	ENSDARG00000041078	chka	9.94E-05	4.50E-09	0.553390282	0.215	0.082
190	ENSDARG00000057698	ctsd	0.000105476	4.78E-09	0.459704648	0.55	0.372
191	ENSDARG00000099510	cnn3a	0.000168458	7.64E-09	0.761069418	0.262	0.12
192	ENSDARG00000016153	dag1	0.000360883	1.64E-08	0.575036387	0.235	0.1
193	ENSDARG00000044827	wnt7aa	0.000400255	1.81E-08	0.490773472	0.121	0.034
194	ENSDARG00000029402	sort1a	0.000611637	2.77E-08	0.33771098	0.114	0.031
195	ENSDARG00000086288	scg3	0.000853128	3.87E-08	0.684192513	0.235	0.099
196	ENSDARG00000079307	si:dkey-205h13.1	0.000987528	4.48E-08	0.444755766	0.121	0.035
197	ENSDARG00000011665	aldoaa	0.001030375	4.67E-08	0.59771344	0.557	0.403
198	ENSDARG00000008407	tspan7b	0.001153288	5.23E-08	0.394550634	0.362	0.183
199	ENSDARG00000040291	cadm4	0.001157386	5.25E-08	0.687795988	0.268	0.126
200	ENSDARG00000016867	rnf128a	0.001248322	5.66E-08	0.89080634	0.235	0.11
201	ENSDARG00000098788	pcdh2g17	0.001459773	6.62E-08	0.394992297	0.188	0.071
202	ENSDARG00000062948	wasf3b	0.001598405	7.25E-08	0.39640312	0.168	0.06
203	ENSDARG00000061590	cachd1	0.002799627	1.27E-07	0.44056698	0.101	0.027
204	ENSDARG00000086842	dap1b	0.004323183	1.96E-07	0.458043089	0.698	0.579
205	ENSDARG00000060309	srgap3	0.004623237	2.10E-07	0.497099992	0.221	0.096
206	ENSDARG00000086740	phyh	0.006775903	3.07E-07	0.394342857	0.154	0.056
207	ENSDARG00000013946	ivns1abpb	0.007942818	3.60E-07	0.64356952	0.208	0.094
208	ENSDARG00000104451	slc39a7	0.008046955	3.65E-07	0.492518929	0.174	0.068
209	ENSDARG00000063095	ctsf	0.011253734	5.10E-07	0.709734949	0.416	0.276
210	ENSDARG00000025301	gfap	0.013725513	6.22E-07	0.950051261	0.114	0.036
211	ENSDARG00000100691	prss35	0.014896841	6.75E-07	0.87282476	0.107	0.033
212	ENSDARG00000016477	eif4a2	0.018445413	8.36E-07	0.603355228	0.336	0.195
213	ENSDARG00000099758	igf2bp2b	0.018916025	8.58E-07	0.509195025	0.242	0.119
214	ENSDARG00000045147	tmem184ba	0.02144074	9.72E-07	0.425474032	0.101	0.03
215	ENSDARG00000035175	schip1	0.026381136	1.20E-06	0.418228218	0.134	0.048
216	ENSDARG00000030326	efna1a	0.027359927	1.24E-06	0.50608068	0.141	0.052
217	ENSDARG00000004169	stmn1a	0.027387305	1.24E-06	0.477070383	0.174	0.07
218	ENSDARG00000043257	ckbb	0.031451813	1.43E-06	0.447464001	0.651	0.476
219	ENSDARG00000068992	hspa8	0.035482388	1.61E-06	-0.317733257	0.872	0.922
220	ENSDARG00000070437	rpl22	0.037014604	1.68E-06	-0.276859334	0.805	0.894
221	ENSDARG00000054823	id3	0.042070745	1.91E-06	0.640578398	0.208	0.097
222	ENSDARG00000045914	si:ch211-51e12.7	0.050099565	2.27E-06	-0.532244565	0.013	0.155
223	ENSDARG00000034473	ttyh3a	0.050442135	2.29E-06	0.489889263	0.114	0.038
224	ENSDARG00000032618	mgst1.1	0.051942165	2.35E-06	0.72139467	0.201	0.097
225	ENSDARG00000054793	emc10	0.056813274	2.58E-06	0.59711732	0.322	0.189
226	ENSDARG00000034013	rgmd	0.060275362	2.73E-06	0.445289929	0.107	0.035
227	ENSDARG00000079762	si:dkey-253d23.4	0.06491797	2.94E-06	0.430065507	0.121	0.042
228	ENSDARG00000061099	nfasca	0.065726425	2.98E-06	0.410239723	0.128	0.045
229	ENSDARG00000058354	selenot1a	0.067268658	3.05E-06	0.623669231	0.309	0.179
230	ENSDARG00000015759	tspan7	0.092662872	4.20E-06	0.473457387	0.121	0.043
231	ENSDARG00000104542	ppt2	0.127991177	5.80E-06	0.410946863	0.114	0.04
232	ENSDARG00000012953	mob1bb	0.156235608	7.08E-06	0.499561956	0.148	0.062
233	ENSDARG00000035569	cyp1d1	0.176319553	7.99E-06	0.37122442	0.101	0.033
234	ENSDARG00000055307	sypl2a	0.177672818	8.05E-06	0.761518373	0.221	0.117
235	ENSDARG00000068478	gpx4a	0.181321616	8.22E-06	0.274834172	0.396	0.243
236	ENSDARG00000058226	ak3	0.186919457	8.47E-06	0.351396899	0.134	0.052
237	ENSDARG00000007678	ttyh3b	0.208893482	9.47E-06	0.318433365	0.114	0.04
238	ENSDARG00000077069	srgn	0.222524509	1.01E-05	0.642468361	0.148	0.06
239	ENSDARG00000024717	selenbp1	0.229438426	1.04E-05	0.362537733	0.148	0.062
240	ENSDARG00000021372	tob1b	0.231804709	1.05E-05	0.486688141	0.564	0.428
241	ENSDARG00000055875	pag1	0.248908372	1.13E-05	0.750623314	0.114	0.042
242	ENSDARG00000003705	prnprs3	0.272667028	1.24E-05	0.472780639	0.215	0.106
243	ENSDARG00000019438	rnf13	0.289581399	1.31E-05	0.499942473	0.221	0.113
244	ENSDARG00000057013	cadm3	0.315646732	1.43E-05	0.342307465	0.215	0.102
245	ENSDARG00000013144	atp1b1a	0.324754816	1.47E-05	0.442785994	0.53	0.389
246	ENSDARG00000092677	coa6	0.413152947	1.87E-05	-0.264259634	0.054	0.203
247	ENSDARG00000016856	pon2	0.426789286	1.93E-05	0.371755327	0.114	0.043
248	ENSDARG00000061794	jam3b	0.441880627	2.00E-05	0.43490881	0.148	0.063
249	ENSDARG00000029072	klf6a	0.454984236	2.06E-05	0.486655064	0.349	0.224
250	ENSDARG00000036090	pard6gb	0.458548749	2.08E-05	0.348997275	0.101	0.035
251	ENSDARG00000004034	arhgdig	0.529346038	2.40E-05	-0.512307719	0.04	0.171
252	ENSDARG00000078659	tmem176	0.567074575	2.57E-05	0.303335896	0.262	0.138
253	ENSDARG00000099532	ubl3a	0.5741305	2.60E-05	0.462593023	0.255	0.14
254	ENSDARG00000055092	pora	0.669481342	3.04E-05	0.466373147	0.141	0.06
255	ENSDARG00000038694	zgc:101744	0.732953479	3.32E-05	0.344695182	0.188	0.092
256	ENSDARG00000104458	rnasekb	0.761677888	3.45E-05	0.271793987	0.43	0.272
257	ENSDARG00000103720	zgc:162730	0.765887837	3.47E-05	-0.479785986	0.134	0.297
258	ENSDARG00000021806	zfp36l2	0.7927369	3.59E-05	0.576040824	0.201	0.104
259	ENSDARG00000054833	nucb1	0.803972197	3.64E-05	0.583064908	0.141	0.062
260	ENSDARG00000043388	atraid	0.8394019	3.81E-05	0.36553307	0.101	0.036
261	ENSDARG00000100582	si:ch211-195b11.3	0.868289527	3.94E-05	-1.349545779	0.074	0.207
262	ENSDARG00000039034	marcksl1a	0.878612893	3.98E-05	0.485212218	0.47	0.336
263	ENSDARG00000045877	ube2nb	0.908325988	4.12E-05	-0.404628232	0.034	0.158
264	ENSDARG00000074057	calm3b	0.935666028	4.24E-05	-0.548258157	0.188	0.351
265	ENSDARG00000089441	si:ch211-105c13.3	0.985910884	4.47E-05	-0.35633005	0.013	0.127
266	ENSDARG00000000212	krt97	1	0.060319905	-0.969065519	0.101	0.157
267	ENSDARG00000000503	stx1b	1	0.036030664	-0.404980723	0.087	0.147
268	ENSDARG00000000563	ttn.1	1	0.002811742	-0.843221969	0.134	0.231
269	ENSDARG00000001889	tuba1a	1	0.159104795	-0.513946711	0.161	0.2
270	ENSDARG00000001940	dnajc1	1	0.23200507	0.308160951	0.107	0.084
271	ENSDARG00000001950	ak1	1	0.422616926	-0.27768825	0.557	0.582
272	ENSDARG00000001994	stxbp1a	1	0.132958725	-0.315677047	0.067	0.103
273	ENSDARG00000002082	csnk2a1	1	0.154988085	0.285096914	0.295	0.26
274	ENSDARG00000002230	sypb	1	0.016947181	-0.485807456	0.047	0.106
275	ENSDARG00000002369	UBB	1	0.000561719	-0.578724329	0.201	0.324
276	ENSDARG00000002538	smu1a	1	0.233539622	0.340086146	0.107	0.084
277	ENSDARG00000002589	mylpfb	1	0.003089812	-0.589903404	0.396	0.519
278	ENSDARG00000002731	sdc2	1	0.000271446	0.413549313	0.128	0.059
279	ENSDARG00000002758	dedd1	1	0.083625227	0.302675192	0.329	0.288
280	ENSDARG00000002768	pvalb2	1	0.708476466	-0.50856589	0.993	0.999
281	ENSDARG00000002967	pdap1b	1	0.823237553	0.272564418	0.141	0.143
282	ENSDARG00000003081	mybphb	1	0.080500403	-0.287831344	0.081	0.128
283	ENSDARG00000003098	kdm5bb	1	0.004190713	-0.35767985	0.034	0.106
284	ENSDARG00000003151	skp1	1	0.01908876	0.346091324	0.477	0.429
285	ENSDARG00000003203	rhcga	1	0.013064657	-1.353107453	0.081	0.147
286	ENSDARG00000003213	naa15a	1	0.07967362	0.427515549	0.114	0.08
287	ENSDARG00000003216	anxa2a	1	0.000520858	-0.655439037	0.087	0.198
288	ENSDARG00000003308	emc2	1	0.026417509	0.29669272	0.268	0.209
289	ENSDARG00000003754	tspan2a	1	0.000110662	0.319488649	0.174	0.084
290	ENSDARG00000003808	aqp3a	1	0.457004572	-0.256529592	0.101	0.122
291	ENSDARG00000003820	nr1d2a	1	0.005943024	0.323200979	0.295	0.214
292	ENSDARG00000003866	tm9sf2	1	0.004767842	0.440535279	0.221	0.152
293	ENSDARG00000003952	pfn2	1	0.004737138	-0.304784206	0.248	0.368
294	ENSDARG00000004588	sox4a	1	0.000104872	-0.979327603	0.074	0.197
295	ENSDARG00000004621	gpm6ab	1	0.003231951	-0.839603134	0.248	0.335
296	ENSDARG00000004782	fgfr3	1	0.003422688	0.516867449	0.134	0.075
297	ENSDARG00000005185	cpn1	1	0.00024531	0.482725552	0.141	0.067
298	ENSDARG00000005560	ywhah	1	9.50E-05	-0.392536915	0.087	0.228
299	ENSDARG00000005576	mphosph8	1	0.001163644	-0.271453838	0.081	0.19
300	ENSDARG00000005754	ptprfb	1	0.291898202	0.285347087	0.107	0.086
301	ENSDARG00000005945	sart1	1	0.064927753	0.35001678	0.161	0.119
302	ENSDARG00000006031	abat	1	5.26E-05	0.39804854	0.141	0.062
303	ENSDARG00000006225	ddx39aa	1	0.002134907	-0.321186182	0.114	0.223
304	ENSDARG00000006242	ptp4a1	1	0.036619516	-0.326852695	0.201	0.278
305	ENSDARG00000006397	laptm4a	1	0.00265721	0.454167629	0.289	0.207
306	ENSDARG00000006497	rtn1a	1	0.067344642	-0.441813936	0.295	0.351
307	ENSDARG00000006588	zgc:111983	1	0.003084754	-1.129465579	0.054	0.133
308	ENSDARG00000007385	cct7	1	0.000631727	-0.297797008	0.174	0.314
309	ENSDARG00000007576	crybb1l1	1	0.037461191	-0.894428369	0.409	0.483
310	ENSDARG00000007693	nfkbiab	1	0.007666446	0.390445245	0.389	0.312
311	ENSDARG00000007960	hnrnpaba	1	0.020319801	-0.288852849	0.389	0.497
312	ENSDARG00000008030	myl9b	1	0.019146718	0.354721349	0.181	0.121
313	ENSDARG00000008224	vps35	1	0.003365605	0.423744965	0.161	0.095
314	ENSDARG00000008803	marcksb	1	0.000126228	-0.709724989	0.06	0.179
315	ENSDARG00000008816	glud1a	1	0.000716869	-0.32094866	0.034	0.127
316	ENSDARG00000009106	serinc1	1	0.018320976	0.264981336	0.436	0.364
317	ENSDARG00000009250	etfb	1	0.57522342	0.312498328	0.215	0.218
318	ENSDARG00000009280	smyd1a	1	0.005209207	-0.283440201	0.047	0.126
319	ENSDARG00000009544	cldnb	1	0.000148044	-0.949638733	0.047	0.16
320	ENSDARG00000009553	gng3	1	0.031782157	-0.418277241	0.168	0.231
321	ENSDARG00000009585	papola	1	0.041003587	0.386394405	0.181	0.134
322	ENSDARG00000009978	icn	1	0.500003363	-0.619523837	0.463	0.456
323	ENSDARG00000010279	scamp2	1	0.311574972	0.3695364	0.114	0.096
324	ENSDARG00000010553	mmgt1	1	0.317823575	0.289613236	0.174	0.157
325	ENSDARG00000010789	homer3b	1	0.002279042	0.323791063	0.128	0.066
326	ENSDARG00000010873	DDX17	1	0.573445897	0.258569941	0.161	0.154
327	ENSDARG00000010946	cbsb	1	0.163885966	0.271867937	0.168	0.137
328	ENSDARG00000012244	ube2e3	1	0.009766884	-0.255261877	0.242	0.359
329	ENSDARG00000012513	sdcbp2	1	0.001727489	0.510646032	0.315	0.23
330	ENSDARG00000012684	atp2b1a	1	0.00846207	-0.476528291	0.047	0.115
331	ENSDARG00000012747	rer1	1	0.123705218	0.413999271	0.161	0.129
332	ENSDARG00000012944	myhz2	1	0.023982736	-0.671251008	0.262	0.357
333	ENSDARG00000012972	cfl1l	1	0.010942782	-0.534083364	0.248	0.328
334	ENSDARG00000013351	cirbpb	1	0.107481434	-0.3007404	0.664	0.715
335	ENSDARG00000013430	bhmt	1	0.072948123	-0.415228962	0.349	0.428
336	ENSDARG00000013475	cct4	1	0.003336803	-0.341695887	0.282	0.402
337	ENSDARG00000013561	pgm1	1	0.117451193	0.317885799	0.154	0.118
338	ENSDARG00000013628	cd164	1	0.193901293	0.333509228	0.148	0.121
339	ENSDARG00000013741	lancl1	1	0.000223387	0.271342267	0.121	0.052
340	ENSDARG00000013771	ctss2.2	1	0.000105081	-0.411796794	0.007	0.104
341	ENSDARG00000013963	mipb	1	0.014850353	-1.100699101	0.081	0.149
342	ENSDARG00000014053	olfm1b	1	0.043639914	-0.388586478	0.094	0.153
343	ENSDARG00000014196	myl1	1	0.390414394	-0.375990939	0.376	0.4
344	ENSDARG00000014222	zgc:86598	1	0.107404145	0.375198914	0.235	0.202
345	ENSDARG00000014287	eno2	1	0.323998904	-0.346386017	0.087	0.109
346	ENSDARG00000014361	tmbim4	1	0.006462062	0.449940077	0.275	0.206
347	ENSDARG00000014420	elavl3	1	0.007525563	-0.735748539	0.161	0.241
348	ENSDARG00000014746	rbfox1	1	0.035222735	-0.460473959	0.087	0.145
349	ENSDARG00000014803	cryba1l2	1	0.143279249	-0.341934814	0.074	0.11
350	ENSDARG00000015050	calm2b	1	0.119016684	-0.340798176	0.43	0.485
351	ENSDARG00000015164	mknk2b	1	0.000313929	0.522023625	0.483	0.383
352	ENSDARG00000015314	zc4h2	1	0.00328712	-0.53999523	0.128	0.225
353	ENSDARG00000015392	dhx15	1	0.026526417	-0.28395822	0.054	0.11
354	ENSDARG00000015422	ppil1	1	0.00041869	-0.283351623	0.02	0.113
355	ENSDARG00000015445	lim2.4	1	0.21868061	-0.815086212	0.309	0.351
356	ENSDARG00000015551	fth1a	1	0.603926047	-0.294570062	0.631	0.685
357	ENSDARG00000015554	zic2a	1	0.002005094	0.423563207	0.114	0.055
358	ENSDARG00000015757	tmem50a	1	0.078268493	0.298554191	0.282	0.238
359	ENSDARG00000015851	pnn	1	0.003381356	0.304000882	0.262	0.178
360	ENSDARG00000015866	apoa2	1	0.564236188	-0.586398814	0.799	0.794
361	ENSDARG00000015887	b2ml	1	0.000764692	0.416051656	0.436	0.34
362	ENSDARG00000016301	zgc:65894	1	0.344913788	-0.252830024	0.101	0.124
363	ENSDARG00000016691	cd9b	1	0.000584685	-0.708534848	0.04	0.134
364	ENSDARG00000016745	slc35f6	1	0.005951116	0.289433664	0.174	0.107
365	ENSDARG00000016771	tfa	1	0.77585961	-0.362870286	0.121	0.126
366	ENSDARG00000016783	srsf6b	1	0.001395994	-0.318346505	0.06	0.158
367	ENSDARG00000016793	crybb1l2	1	0.61574202	-0.634173538	0.544	0.56
368	ENSDARG00000017320	f11r.1	1	0.001340455	-0.266543986	0.04	0.13
369	ENSDARG00000017441	mylz3	1	0.154226317	-0.63833906	0.893	0.902
370	ENSDARG00000017571	mccc2	1	0.125096309	0.289438114	0.121	0.09
371	ENSDARG00000017624	krt4	1	0.225222693	-1.317004406	0.678	0.669
372	ENSDARG00000017676	mmp2	1	0.002032706	0.311615009	0.128	0.065
373	ENSDARG00000017781	hsd17b10	1	0.130331238	0.320113196	0.128	0.096
374	ENSDARG00000017794	sdr16c5b	1	0.004876995	0.361668632	0.128	0.07
375	ENSDARG00000018145	mid1ip1l	1	8.69E-05	0.628211799	0.268	0.164
376	ENSDARG00000018404	krt18a.1	1	0.396370413	-0.25790928	0.174	0.2
377	ENSDARG00000018426	aldh7a1	1	0.298246659	0.395173542	0.215	0.202
378	ENSDARG00000018478	agxtb	1	0.336865634	-0.467142214	0.101	0.125
379	ENSDARG00000018602	rab5aa	1	0.134203292	0.305930202	0.148	0.115
380	ENSDARG00000018618	cpsf6	1	0.009669225	-0.302275611	0.087	0.168
381	ENSDARG00000019398	psma6a	1	0.000152738	-0.254448062	0.027	0.136
382	ENSDARG00000019644	ldhba	1	0.003033235	0.404666505	0.537	0.473
383	ENSDARG00000020053	nkd1	1	0.000115366	0.413972107	0.128	0.056
384	ENSDARG00000020187	GCA	1	0.134004443	0.391837239	0.228	0.199
385	ENSDARG00000020252	btbd10b	1	0.000425331	-0.296308144	0.04	0.143
386	ENSDARG00000020258	ewsr1a	1	0.058731872	-0.256105761	0.06	0.109
387	ENSDARG00000020298	btg2	1	9.85E-05	-0.425172822	0.114	0.26
388	ENSDARG00000020541	ism1	1	0.002124927	0.352061873	0.101	0.047
389	ENSDARG00000020574	atp2a1	1	0.310360089	-0.367008224	0.396	0.433
390	ENSDARG00000020607	emc3	1	6.12E-05	0.517457827	0.168	0.081
391	ENSDARG00000020609	snap25a	1	0.016686478	-0.472670554	0.121	0.198
392	ENSDARG00000020761	arrdc2	1	0.024784905	0.361103228	0.255	0.196
393	ENSDARG00000021059	alas1	1	0.762418796	0.275143286	0.181	0.185
394	ENSDARG00000021113	ptmaa	1	0.056146726	-0.380842245	0.604	0.656
395	ENSDARG00000021143	rtn1b	1	0.013105127	-0.513418093	0.141	0.224
396	ENSDARG00000021172	cyp2ad2	1	0.014449447	0.53781453	0.114	0.064
397	ENSDARG00000021399	yipf2	1	0.014197334	0.252537044	0.101	0.055
398	ENSDARG00000021443	zfp36l1b	1	0.015412831	0.280938502	0.195	0.131
399	ENSDARG00000021607	negr1	1	0.000493176	0.300023569	0.101	0.042
400	ENSDARG00000021924	hsp70.3	1	0.008361304	-0.319521435	0.195	0.299
401	ENSDARG00000022129	rbm4.3	1	0.000223667	-0.349473108	0.141	0.288
402	ENSDARG00000022303	higd1a	1	0.157673167	0.282728243	0.309	0.279
403	ENSDARG00000022315	atp6v1g1	1	0.003593622	-0.37272774	0.154	0.258
404	ENSDARG00000023394	slc37a2	1	0.005873603	0.394940495	0.174	0.11
405	ENSDARG00000023443	tjp2b	1	0.12893498	0.303008033	0.114	0.084
406	ENSDARG00000023532	pinx1	1	0.000946417	-0.397683038	0.134	0.251
407	ENSDARG00000023766	gnsa	1	0.035923441	0.258108494	0.107	0.066
408	ENSDARG00000024433	pvalb4	1	0.094662009	-0.624305353	0.262	0.329
409	ENSDARG00000024478	mpc2	1	0.280569613	0.257379162	0.289	0.277
410	ENSDARG00000024548	cryba4	1	0.302915035	-0.757324079	0.705	0.749
411	ENSDARG00000025254	s100a10b	1	0.008435807	-0.287738006	0.188	0.294
412	ENSDARG00000025348	igfbp5b	1	0.611841093	0.275909573	0.128	0.117
413	ENSDARG00000025375	idh1	1	0.040608724	0.372408342	0.181	0.134
414	ENSDARG00000025693	tmem9b	1	0.000202366	0.453717477	0.248	0.149
415	ENSDARG00000025788	chp2	1	0.001395983	0.358103323	0.114	0.055
416	ENSDARG00000025789	chd4b	1	0.006073374	-0.269848776	0.074	0.161
417	ENSDARG00000025858	zgc:56525	1	0.483128082	0.261387707	0.148	0.138
418	ENSDARG00000026655	tspo	1	0.000795032	0.264254393	0.322	0.22
419	ENSDARG00000026726	anxa1a	1	0.022367249	-0.72172971	0.282	0.355
420	ENSDARG00000026908	tmed2	1	0.05219528	0.407075485	0.302	0.258
421	ENSDARG00000027009	zgc:85777	1	0.003972165	0.361340961	0.161	0.097
422	ENSDARG00000027355	slc25a4	1	0.114106593	-0.325378321	0.107	0.149
423	ENSDARG00000027595	selenot1b	1	5.54E-05	0.328416906	0.174	0.084
424	ENSDARG00000027740	adcyap1b	1	0.133629926	-0.681307411	0.087	0.125
425	ENSDARG00000027744	gadd45ba	1	0.012492826	0.312807266	0.329	0.26
426	ENSDARG00000027984	gstz1	1	0.086463847	0.258955025	0.248	0.2
427	ENSDARG00000028213	ttn.2	1	0.119861399	-0.448487258	0.168	0.217
428	ENSDARG00000028396	fkbp5	1	0.141413026	0.254122951	0.228	0.192
429	ENSDARG00000028517	hbp1	1	0.02590078	0.260369645	0.181	0.126
430	ENSDARG00000028618	krt18b	1	0.102047344	-0.312566516	0.134	0.186
431	ENSDARG00000029069	tnni2a.4	1	0.715941465	-0.513521133	0.852	0.839
432	ENSDARG00000029075	pfkfb4b	1	0.037943456	0.296539689	0.322	0.259
433	ENSDARG00000029688	hsp70.1	1	0.018918935	-0.376845254	0.154	0.233
434	ENSDARG00000029865	rassf2a	1	6.29E-05	0.390003662	0.107	0.041
435	ENSDARG00000030106	stmn4	1	0.084177303	-0.258117003	0.074	0.119
436	ENSDARG00000030237	pgrmc2	1	0.009241978	0.364933353	0.121	0.069
437	ENSDARG00000030270	tnnt3a	1	0.009608761	-0.344327791	0.047	0.116
438	ENSDARG00000030349	cryba2a	1	0.230220168	-0.710329988	0.362	0.395
439	ENSDARG00000030411	crygn2	1	0.510080772	-0.742405476	0.685	0.688
440	ENSDARG00000030614	syt1a	1	0.208464737	-0.275086884	0.087	0.121
441	ENSDARG00000030949	srprb	1	0.016365144	0.416720992	0.275	0.218
442	ENSDARG00000030957	yipf4	1	0.490060657	0.273561243	0.188	0.18
443	ENSDARG00000031343	rab6bb	1	0.01605259	-0.331427768	0.054	0.117
444	ENSDARG00000031511	psmb2	1	0.005380396	-0.261345021	0.161	0.27
445	ENSDARG00000031683	fosab	1	0.034897023	-0.373538383	0.275	0.362
446	ENSDARG00000031720	clstn1	1	0.025719339	0.256540119	0.181	0.123
447	ENSDARG00000031776	fthl27	1	0.010552933	-0.454471852	0.57	0.671
448	ENSDARG00000031929	stard14	1	0.001024968	-0.516963918	0.02	0.103
449	ENSDARG00000031981	pcbd1	1	0.000737932	0.363117104	0.195	0.109
450	ENSDARG00000032405	ckap4	1	0.001032341	-0.30219535	0.027	0.114
451	ENSDARG00000032575	ywhaz	1	0.000397733	-0.408674592	0.161	0.293
452	ENSDARG00000032630	neb	1	0.01571551	-0.448505644	0.047	0.108
453	ENSDARG00000032765	net1	1	0.000203133	-0.371522396	0.02	0.119
454	ENSDARG00000032929	cryba1l1	1	0.256141939	-0.811445158	0.685	0.702
455	ENSDARG00000033140	desi1a	1	0.00166959	0.358117587	0.121	0.06
456	ENSDARG00000033234	stmn2a	1	0.351510322	-0.282489027	0.094	0.116
457	ENSDARG00000033307	igf2b	1	6.43E-05	0.409757132	0.154	0.069
458	ENSDARG00000033382	grifin	1	0.087437251	-0.722584485	0.087	0.134
459	ENSDARG00000033539	paics	1	0.000769518	0.311059969	0.161	0.086
460	ENSDARG00000033604	lrpap1	1	0.001971179	0.295866846	0.107	0.051
461	ENSDARG00000033655	stmn1b	1	0.042661045	-0.528143261	0.369	0.431
462	ENSDARG00000033683	tpma	1	0.04164305	-0.585593371	0.792	0.864
463	ENSDARG00000033832	ampd1	1	0.006981035	-0.461011541	0.087	0.169
464	ENSDARG00000034187	calm1b	1	0.006601213	-0.350966581	0.094	0.178
465	ENSDARG00000034470	aldoab	1	0.006073197	-0.453211177	0.087	0.171
466	ENSDARG00000034600	tmem165	1	0.237469475	0.336028286	0.134	0.111
467	ENSDARG00000034677	scel	1	0.000407635	-0.538978179	0.013	0.102
468	ENSDARG00000034817	asah1b	1	0.303615643	0.313051502	0.128	0.108
469	ENSDARG00000034956	myclb	1	0.016928846	0.309801487	0.101	0.056
470	ENSDARG00000035136	selenow1	1	6.01E-05	-0.680265746	0.268	0.408
471	ENSDARG00000035282	emc6	1	0.070280638	0.320206912	0.201	0.157
472	ENSDARG00000035308	grb10b	1	0.047622573	0.313315402	0.107	0.068
473	ENSDARG00000035327	ckma	1	0.00827052	-0.513746149	0.638	0.749
474	ENSDARG00000035458	atp2a1l	1	0.041634125	-0.51443405	0.201	0.27
475	ENSDARG00000035519	histh1l	1	0.022016465	-0.532145061	0.705	0.741
476	ENSDARG00000035715	marcksl1b	1	0.291426057	-0.355617615	0.557	0.574
477	ENSDARG00000035719	arl5c	1	0.003325707	-0.284040598	0.04	0.119
478	ENSDARG00000035890	fuca1.1	1	0.030718805	-0.547478837	0.107	0.168
479	ENSDARG00000036073	cebpg	1	0.679580657	0.309831367	0.114	0.11
480	ENSDARG00000036074	cebpa	1	0.000685398	-0.488806304	0.04	0.137
481	ENSDARG00000036102	ctdsp2	1	0.471803226	0.253171172	0.268	0.263
482	ENSDARG00000036140	crybgx	1	0.055373242	-0.699908868	0.054	0.101
483	ENSDARG00000036161	hnrnpa0l	1	0.001248074	-0.326112336	0.369	0.51
484	ENSDARG00000036282	rnaset2	1	0.124573039	0.289614377	0.154	0.119
485	ENSDARG00000036295	golga7ba	1	0.034160647	-0.403516271	0.054	0.106
486	ENSDARG00000036299	nucb2a	1	0.356689619	0.445904158	0.134	0.116
487	ENSDARG00000036375	cyfip2	1	0.000834643	0.273429282	0.128	0.061
488	ENSDARG00000036456	anxa4	1	0.003670488	-0.319729163	0.128	0.232
489	ENSDARG00000036577	atp6v0cb	1	0.99541175	-0.276629735	0.275	0.261
490	ENSDARG00000036832	cyt1l	1	0.004751617	-1.604017886	0.228	0.32
491	ENSDARG00000036834	krt92	1	0.0218583	-0.533904587	0.054	0.116
492	ENSDARG00000036840	krt15	1	0.008252224	-0.782707317	0.174	0.272
493	ENSDARG00000037259	ndufb6	1	8.49E-05	-0.392236638	0.087	0.225
494	ENSDARG00000037361	kdelr2b	1	0.078508558	0.3674881	0.148	0.11
495	ENSDARG00000037402	lim2.3	1	0.045996843	-0.927730959	0.081	0.134
496	ENSDARG00000037746	actb1	1	0.043626762	-0.275947443	0.517	0.594
497	ENSDARG00000037789	pvalb1	1	0.857342615	-0.444389756	1	0.997
498	ENSDARG00000037790	pvalb8	1	0.201452462	-0.252377244	0.201	0.254
499	ENSDARG00000037997	tubb5	1	0.001844914	-1.077269165	0.047	0.132
500	ENSDARG00000038025	cbx7a	1	0.003527157	0.339184248	0.322	0.228
501	ENSDARG00000038306	tsc22d1	1	0.000539108	0.302876549	0.262	0.161
502	ENSDARG00000038439	fabp10a	1	0.548819123	-0.456266092	0.57	0.608
503	ENSDARG00000038608	sdhc	1	0.638271574	0.256587534	0.268	0.276
504	ENSDARG00000038787	tmub1	1	0.445913838	0.306665816	0.101	0.088
505	ENSDARG00000038900	acadm	1	0.471433052	0.250086126	0.215	0.206
506	ENSDARG00000039007	eno3	1	0.001936947	-0.536926516	0.235	0.362
507	ENSDARG00000039268	emc4	1	0.458320743	0.282743414	0.181	0.169
508	ENSDARG00000039578	pa2g4a	1	0.693384883	0.25259738	0.148	0.171
509	ENSDARG00000039729	asap1b	1	0.001929365	0.312137964	0.168	0.093
510	ENSDARG00000039931	slc25a33	1	0.000597307	-0.287416753	0.074	0.189
511	ENSDARG00000039980	ppt1	1	0.025524572	0.354595972	0.302	0.24
512	ENSDARG00000040031	tardbp	1	0.007544785	-0.285219793	0.067	0.146
513	ENSDARG00000040059	gbp	1	0.068938946	0.301581282	0.302	0.251
514	ENSDARG00000040076	pycard	1	0.000682748	-0.447770703	0.047	0.144
515	ENSDARG00000040121	psma2	1	0.000604024	-0.301899697	0.074	0.187
516	ENSDARG00000040295	apoeb	1	0.026973018	-0.519200012	0.101	0.169
517	ENSDARG00000040401	slc25a20	1	0.003139725	0.441430598	0.141	0.08
518	ENSDARG00000040440	snrpd2	1	0.000632099	-0.347529558	0.101	0.22
519	ENSDARG00000040534	epcam	1	0.049910852	-0.823911396	0.174	0.227
520	ENSDARG00000040555	bckdha	1	0.001425191	0.466634328	0.168	0.097
521	ENSDARG00000040565	ckmb	1	0.056320309	-0.461514865	0.503	0.586
522	ENSDARG00000041051	mid1ip1a	1	0.000235268	-1.080194925	0.04	0.145
523	ENSDARG00000041137	dhrs13a.3	1	0.000444925	0.306086639	0.128	0.059
524	ENSDARG00000041314	ndufb9	1	0.327765688	0.279606737	0.342	0.339
525	ENSDARG00000041332	tmem33	1	0.044661897	0.275654151	0.134	0.09
526	ENSDARG00000041339	zgc:92380	1	0.141138867	-0.296778831	0.067	0.104
527	ENSDARG00000041391	tmed10	1	0.072339774	0.321058614	0.289	0.246
528	ENSDARG00000041435	uba52	1	0.000233495	-0.252860442	0.685	0.773
529	ENSDARG00000041505	itm2bb	1	0.000249622	-0.286123229	0.027	0.128
530	ENSDARG00000041569	ces2	1	0.125810353	-0.80889675	0.081	0.12
531	ENSDARG00000041607	eif4ebp3l	1	0.011025477	0.282799464	0.443	0.374
532	ENSDARG00000041878	rab11ba	1	0.022363651	-0.260118983	0.087	0.154
533	ENSDARG00000041925	cryba2b	1	0.065756541	-0.648338515	0.577	0.654
534	ENSDARG00000042115	tmem198a	1	5.23E-05	0.383647113	0.107	0.04
535	ENSDARG00000042236	atrx	1	0.002192497	-0.399849833	0.081	0.177
536	ENSDARG00000042322	si:dkey-177p2.6	1	0.085049881	0.301769128	0.262	0.216
537	ENSDARG00000042428	gstt1a	1	0.01610164	-0.261855445	0.054	0.12
538	ENSDARG00000042660	fam32a	1	0.000298696	-0.263470134	0.128	0.272
539	ENSDARG00000042725	cebpb	1	0.002188887	-0.586064646	0.121	0.224
540	ENSDARG00000042823	spcs2	1	0.002834336	0.254149658	0.221	0.138
541	ENSDARG00000042835	tfdp2	1	0.000786604	0.41368251	0.101	0.044
542	ENSDARG00000042848	pcmtl	1	0.000136172	0.329321279	0.114	0.047
543	ENSDARG00000042876	abracl	1	0.000498029	-0.271175355	0.027	0.123
544	ENSDARG00000043128	cldne	1	7.11E-05	-0.758339006	0.007	0.108
545	ENSDARG00000043180	gpd1b	1	0.014353233	0.431048488	0.121	0.07
546	ENSDARG00000043313	ank2b	1	0.072967515	-0.279680662	0.067	0.114
547	ENSDARG00000043457	gapdh	1	0.047019975	-0.46974763	0.423	0.497
548	ENSDARG00000043531	jun	1	0.068090452	-0.412104434	0.235	0.302
549	ENSDARG00000044001	lgals3b	1	0.002836069	-0.333004055	0.107	0.211
550	ENSDARG00000044125	txn	1	0.556232463	0.567853408	0.121	0.109
551	ENSDARG00000044241	dram2b	1	9.76E-05	0.467589174	0.161	0.078
552	ENSDARG00000044601	rtn4a	1	0.027771819	0.406829296	0.356	0.303
553	ENSDARG00000044684	rbp4l	1	0.449340511	-0.69930029	0.188	0.214
554	ENSDARG00000044751	ddt	1	0.005423288	0.477905329	0.221	0.154
555	ENSDARG00000044852	wbp2nl	1	0.111256718	0.260458876	0.315	0.279
556	ENSDARG00000045143	hbbe2	1	0.029043865	-0.663514676	0.081	0.145
557	ENSDARG00000045248	h3f3d	1	0.040718956	-0.319997025	0.745	0.768
558	ENSDARG00000045639	elavl4	1	0.011297776	-0.473957727	0.128	0.212
559	ENSDARG00000045776	cnbpa	1	0.427869696	0.263613663	0.383	0.383
560	ENSDARG00000045888	acat1	1	0.181116032	0.442442796	0.195	0.167
561	ENSDARG00000045898	si:ch211-152c2.3	1	0.003247905	-0.602772016	0.034	0.108
562	ENSDARG00000045947	hrc	1	9.34E-05	-0.609037853	0.027	0.138
563	ENSDARG00000046022	tmed7	1	0.00115723	-0.278440836	0.154	0.287
564	ENSDARG00000046030	zgc:110339	1	0.244201215	0.326483562	0.208	0.184
565	ENSDARG00000051748	ccnd2a	1	0.003248349	0.455925638	0.161	0.096
566	ENSDARG00000051756	pdhx	1	0.092235414	0.433820113	0.154	0.12
567	ENSDARG00000051875	islr2	1	0.009676302	-0.790309508	0.054	0.122
568	ENSDARG00000052082	gabarapb	1	0.018953106	0.260522563	0.638	0.608
569	ENSDARG00000052178	eif2s1b	1	0.001749092	-0.261942016	0.174	0.299
570	ENSDARG00000052304	uqcrc1	1	0.880542781	0.295214574	0.208	0.235
571	ENSDARG00000052702	capn1a	1	0.000356839	0.306236449	0.114	0.051
572	ENSDARG00000052746	grinab	1	0.008187683	0.469610357	0.208	0.146
573	ENSDARG00000053254	mylpfa	1	0.696529228	-0.457676738	0.966	0.975
574	ENSDARG00000053381	plpp1a	1	0.05681007	-0.265921	0.06	0.109
575	ENSDARG00000053609	gatd1	1	8.14E-05	0.335468362	0.107	0.042
576	ENSDARG00000053684	aldob	1	0.004291436	-0.526038822	0.658	0.738
577	ENSDARG00000053862	crygmx	1	0.410834542	-0.637003602	0.678	0.693
578	ENSDARG00000053875	cryba1b	1	0.960209373	-0.659495054	0.658	0.649
579	ENSDARG00000053973	fetub	1	0.824456819	-0.456881727	0.255	0.246
580	ENSDARG00000054058	h1fx	1	0.10802958	-0.340415224	0.322	0.388
581	ENSDARG00000054616	cldni	1	0.039372645	-0.41139986	0.054	0.104
582	ENSDARG00000054804	anp32e	1	0.054492534	-0.40949188	0.188	0.252
583	ENSDARG00000054911	tmsb	1	0.087722391	-0.415606699	0.101	0.148
584	ENSDARG00000055216	tuba1c	1	0.182235583	-0.611066225	0.369	0.39
585	ENSDARG00000055514	icn2	1	0.000846984	-1.70486586	0.128	0.236
586	ENSDARG00000056075	rca2.1	1	0.025847989	0.279526307	0.148	0.098
587	ENSDARG00000056167	hspe1	1	0.644605237	0.399296046	0.242	0.246
588	ENSDARG00000056233	zgc:110591	1	0.406830361	0.313505744	0.101	0.086
589	ENSDARG00000056438	her9	1	0.000187968	0.763549524	0.181	0.096
590	ENSDARG00000056498	crp2	1	0.018475939	-0.771650508	0.054	0.115
591	ENSDARG00000056510	gstk1	1	0.085114699	0.339846924	0.154	0.117
592	ENSDARG00000056648	ext2	1	0.000159376	0.298529363	0.114	0.047
593	ENSDARG00000056722	cd99l2	1	0.043649727	-0.363038638	0.054	0.104
594	ENSDARG00000056874	lygl1	1	7.85E-05	-0.352967111	0.007	0.108
595	ENSDARG00000056929	kdm6bb	1	0.019774463	-0.346308926	0.06	0.123
596	ENSDARG00000057303	galnt7	1	0.018336075	0.530220275	0.141	0.093
597	ENSDARG00000057378	selenou1a	1	0.004674522	0.439076693	0.208	0.137
598	ENSDARG00000057437	apodb	1	0.004100806	-0.415184465	0.034	0.107
599	ENSDARG00000057460	crygm2d13	1	0.360450557	-0.840095495	0.456	0.473
600	ENSDARG00000057853	atp6v0ca	1	0.012543777	-0.330091252	0.141	0.23
601	ENSDARG00000057867	lasp1	1	0.144040546	0.295522746	0.295	0.265
602	ENSDARG00000058041	ndufa8	1	0.29547116	0.287295219	0.289	0.27
603	ENSDARG00000058117	snap25b	1	0.012052848	-0.259745874	0.094	0.176
604	ENSDARG00000058128	msna	1	0.06125116	0.324431627	0.208	0.158
605	ENSDARG00000059054	pdk2b	1	0.019423773	-0.253785342	0.101	0.176
606	ENSDARG00000059057	atpv0e2	1	0.083790321	-0.522734379	0.174	0.221
607	ENSDARG00000059259	pabpc4	1	0.001041224	-0.329191243	0.02	0.102
608	ENSDARG00000059304	chchd2	1	0.183382925	0.308185176	0.174	0.145
609	ENSDARG00000059391	gyg1b	1	0.000452317	0.356630525	0.215	0.122
610	ENSDARG00000059601	map1aa	1	0.01857825	-0.531578791	0.067	0.129
611	ENSDARG00000059680	fscn1a	1	0.024360268	-0.366380753	0.06	0.119
612	ENSDARG00000059906	sdc4	1	0.036484542	0.351058644	0.369	0.314
613	ENSDARG00000060350	apoda.2	1	0.613785409	-0.328269959	0.161	0.18
614	ENSDARG00000060796	slc20a2	1	0.001882632	0.308105926	0.128	0.065
615	ENSDARG00000061764	ahnak	1	0.000315205	-0.38548636	0.047	0.157
616	ENSDARG00000061854	lman2	1	0.010823795	0.476260883	0.195	0.137
617	ENSDARG00000062382	snapin	1	0.080041887	0.322971418	0.141	0.104
618	ENSDARG00000062420	nfia	1	0.018382469	0.349010703	0.121	0.071
619	ENSDARG00000062460	sgk3	1	0.00458567	0.323831644	0.107	0.056
620	ENSDARG00000063218	ppm1la	1	0.000492668	0.493498273	0.161	0.084
621	ENSDARG00000063535	chd4a	1	0.013014201	-0.437694788	0.047	0.11
622	ENSDARG00000063572	perp	1	0.027770367	0.349649675	0.221	0.164
623	ENSDARG00000067990	myhz1.1	1	0.00562244	-0.903129439	0.537	0.662
624	ENSDARG00000067995	myhz1.2	1	0.078637361	-0.349307569	0.195	0.261
625	ENSDARG00000067997	myhz1.3	1	0.669695046	-0.529167628	0.215	0.227
626	ENSDARG00000068194	klf9	1	0.11084608	0.306226005	0.188	0.152
627	ENSDARG00000068214	ccni	1	0.005766933	-0.365419099	0.483	0.585
628	ENSDARG00000068401	yap1	1	0.037681187	0.287675322	0.141	0.096
629	ENSDARG00000068434	h3f3b.1	1	0.000290828	-0.490360173	0.275	0.417
630	ENSDARG00000068436	h3f3b.1	1	0.001931673	-0.313627616	0.309	0.452
631	ENSDARG00000068457	tnnt3b	1	0.033494936	-0.558136958	0.691	0.759
632	ENSDARG00000068507	crybb1	1	0.731694165	-0.756118289	0.718	0.735
633	ENSDARG00000068745	map4l	1	0.010627378	-0.471135243	0.047	0.111
634	ENSDARG00000068974	lim2.1	1	0.066859185	-0.811981826	0.06	0.105
635	ENSDARG00000068995	h2afx1	1	0.005113155	-0.434747471	0.483	0.588
636	ENSDARG00000068996	hist2h2l	1	0.003165633	-0.354489873	0.188	0.306
637	ENSDARG00000069099	tmco1	1	0.119422143	0.436098273	0.114	0.082
638	ENSDARG00000069360	ppp3r1b	1	0.026220921	-0.307360704	0.094	0.162
639	ENSDARG00000069476	spint2	1	0.000127127	-0.452981275	0.007	0.102
640	ENSDARG00000069619	atf7ip	1	0.011801428	-0.252458475	0.081	0.159
641	ENSDARG00000069630	tat	1	0.1654579	-0.295727062	0.087	0.126
642	ENSDARG00000069801	crygm2d12	1	0.110973844	-0.849768201	0.564	0.626
643	ENSDARG00000069817	crygm2d8	1	0.051796993	-0.966254035	0.067	0.118
644	ENSDARG00000069827	crygm2d11	1	0.206966347	-0.820525042	0.195	0.23
645	ENSDARG00000070435	vapb	1	0.166617985	0.286389696	0.181	0.15
646	ENSDARG00000070688	ncalda	1	5.61E-05	0.270111848	0.128	0.052
647	ENSDARG00000070702	s100v2	1	0.01439433	0.265133772	0.289	0.205
648	ENSDARG00000070721	vdrb	1	0.156439818	0.266587089	0.255	0.221
649	ENSDARG00000070801	opa1	1	0.01271203	0.273159017	0.107	0.06
650	ENSDARG00000070822	cnp	1	0.000511455	-0.39423546	0.034	0.13
651	ENSDARG00000070835	tnnc2	1	0.156435131	-0.476733811	0.389	0.427
652	ENSDARG00000070844	gamt	1	0.008455884	-0.470465532	0.275	0.369
653	ENSDARG00000070922	cnbpb	1	0.001159488	0.358550876	0.597	0.547
654	ENSDARG00000070959	si:ch211-288g17.3	1	0.078596981	-0.363722222	0.168	0.222
655	ENSDARG00000071018	ptena	1	0.005109274	-0.352975805	0.074	0.157
656	ENSDARG00000071224	si:ch211-133n4.4	1	0.010876812	0.45298818	0.228	0.156
657	ENSDARG00000071658	ywhag2	1	0.130876018	-0.342766192	0.154	0.199
658	ENSDARG00000071673	ctdspla	1	0.061123373	0.277939925	0.208	0.16
659	ENSDARG00000073750	crygm2d18	1	0.09272018	-0.912566486	0.121	0.172
660	ENSDARG00000074001	crygmxl2	1	0.038512538	-0.827864648	0.174	0.241
661	ENSDARG00000074121	dnmbp	1	0.000261988	0.414586626	0.121	0.055
662	ENSDARG00000074246	rab14	1	0.20740884	0.255082155	0.228	0.196
663	ENSDARG00000074262	nck1a	1	0.001964819	0.390369897	0.121	0.061
664	ENSDARG00000074335	boc	1	5.23E-05	0.573203463	0.161	0.076
665	ENSDARG00000074390	tmem176l.4	1	0.000722636	-0.374197407	0.02	0.106
666	ENSDARG00000074848	smim7	1	0.36127527	0.287593047	0.128	0.11
667	ENSDARG00000075542	zfhx4	1	0.291997125	-0.425440211	0.087	0.111
668	ENSDARG00000075666	tsc22d3	1	0.047053714	0.346510418	0.141	0.096
669	ENSDARG00000075758	ywhabb	1	0.017579038	0.286718953	0.409	0.348
670	ENSDARG00000076066	6-Mar	1	0.000493317	0.439735218	0.161	0.085
671	ENSDARG00000076120	foxp4	1	0.093322119	-0.286376773	0.128	0.187
672	ENSDARG00000076283	snrpd3l	1	0.003700887	-0.254810631	0.067	0.154
673	ENSDARG00000076386	epdl1	1	0.000959061	-0.670932142	0.074	0.174
674	ENSDARG00000076532	si:ch211-222l21.1	1	0.107488547	-0.280288226	0.295	0.346
675	ENSDARG00000076572	crygm2d7	1	0.052180531	-0.722576852	0.228	0.296
676	ENSDARG00000076618	tm2d3	1	0.000227525	0.290283056	0.174	0.088
677	ENSDARG00000076780	acadsb	1	0.859251822	0.252299863	0.121	0.122
678	ENSDARG00000076790	crygm2d16	1	0.995166775	-0.626097308	0.403	0.401
679	ENSDARG00000076799	rnd3a	1	0.011485618	-0.350348262	0.054	0.121
680	ENSDARG00000076838	apom	1	0.733807279	-0.610686636	0.128	0.134
681	ENSDARG00000077012	eif4ea	1	0.024775885	0.421016448	0.101	0.06
682	ENSDARG00000077045	scg5	1	0.006418359	0.301306282	0.121	0.065
683	ENSDARG00000077298	gas1a	1	0.001161062	0.341090329	0.101	0.045
684	ENSDARG00000077473	mych	1	0.000161107	0.457937544	0.336	0.224
685	ENSDARG00000077515	letm2	1	0.07609068	0.265600949	0.128	0.09
686	ENSDARG00000077777	tmsb4x	1	0.004313255	-0.384173635	0.812	0.845
687	ENSDARG00000077811	sox11a	1	0.276066405	-0.617464946	0.121	0.145
688	ENSDARG00000077850	lgals3a	1	0.607896934	0.333037869	0.181	0.18
689	ENSDARG00000077967	si:ch211-140m22.7	1	0.020511199	0.375668954	0.235	0.174
690	ENSDARG00000078073	nudt5	1	0.101618188	0.335116952	0.114	0.082
691	ENSDARG00000079497	tcima	1	0.00011002	-0.447273349	0.007	0.104
692	ENSDARG00000080010	adh5	1	0.047333206	0.307847007	0.362	0.32
693	ENSDARG00000086471	pkig	1	0.007270956	0.310935579	0.141	0.082
694	ENSDARG00000086658	crygm2d21	1	0.058330646	-0.895306266	0.349	0.414
695	ENSDARG00000086856	stk35	1	0.039354068	0.39827247	0.268	0.221
696	ENSDARG00000086917	crygm2d2	1	0.451609163	-0.69429171	0.752	0.756
697	ENSDARG00000087164	crygm2d4	1	0.362500422	-0.804860711	0.235	0.256
698	ENSDARG00000087301	crygm2d14	1	0.660076631	-0.687504568	0.094	0.103
699	ENSDARG00000087324	crygm2d1	1	0.731833284	-0.646159721	0.691	0.683
700	ENSDARG00000087390	hbbe1.3	1	0.283115598	-0.27110106	0.215	0.251
701	ENSDARG00000087765	crygm2d10	1	0.11195761	-0.806510189	0.591	0.635
702	ENSDARG00000088091	pfn1	1	0.284139925	-0.406672621	0.658	0.667
703	ENSDARG00000088357	acadl	1	0.00513648	0.47426547	0.141	0.083
704	ENSDARG00000088439	gm2a	1	0.37003516	0.309126839	0.148	0.132
705	ENSDARG00000088823	crygm2d3	1	0.052126996	-0.884710377	0.369	0.437
706	ENSDARG00000089302	hnrnpa0a	1	0.269591723	-0.324401504	0.248	0.278
707	ENSDARG00000089936	selenow2b	1	0.002135087	-0.3368113	0.027	0.104
708	ENSDARG00000090286	serpina1	1	0.100603452	-0.484057184	0.094	0.142
709	ENSDARG00000090850	serpina1l	1	0.666156745	-0.554898328	0.168	0.153
710	ENSDARG00000091111	si:ch211-15b10.6	1	0.007730303	0.334542815	0.201	0.135
711	ENSDARG00000091148	crygm2d20	1	0.030644035	-1.186165647	0.087	0.146
712	ENSDARG00000091234	si:ch73-335l21.4	1	0.009698003	-0.370269226	0.047	0.117
713	ENSDARG00000091348	rtn3	1	0.002518876	0.50946782	0.242	0.167
714	ENSDARG00000091996	tcnbb	1	0.009287636	-1.322672607	0.074	0.144
715	ENSDARG00000092154	tex264a	1	0.000311997	0.40413115	0.181	0.098
716	ENSDARG00000092170	apoc1	1	0.002407188	-1.201197436	0.101	0.198
717	ENSDARG00000092362	hsp70.2	1	0.033586917	-0.34798579	0.289	0.379
718	ENSDARG00000092659	ppp3r1a	1	0.018634766	-0.278955418	0.06	0.124
719	ENSDARG00000092947	cyt1	1	0.085047982	-1.563584829	0.792	0.785
720	ENSDARG00000093313	ubb	1	0.000897761	-0.413609921	0.235	0.367
721	ENSDARG00000093448	mpc1	1	0.647967423	0.268217197	0.322	0.325
722	ENSDARG00000093584	zgc:193505	1	0.016213182	-0.854471234	0.081	0.147
723	ENSDARG00000094041	krt17	1	0.000797739	-1.82244175	0.128	0.242
724	ENSDARG00000094310	si:ch211-255g12.6	1	0.152607049	-0.687522336	0.443	0.479
725	ENSDARG00000096257	si:ch73-367p23.2	1	0.048624693	-0.42666425	0.161	0.226
726	ENSDARG00000096661	si:ch211-286b5.5	1	0.000239926	0.633302553	0.275	0.182
727	ENSDARG00000097102	si:ch73-281n10.2	1	0.001589694	0.290493101	0.544	0.448
728	ENSDARG00000097157	si:ch211-207n23.2	1	0.000852853	-0.610885394	0.02	0.103
729	ENSDARG00000097789	pon3.2	1	0.00108695	0.37091789	0.141	0.074
730	ENSDARG00000098368	aplp1	1	0.052628416	-0.335069215	0.067	0.118
731	ENSDARG00000098591	tubb2b	1	0.000806824	-0.479534591	0.181	0.31
732	ENSDARG00000098753	elmo1	1	0.005173919	-0.424804523	0.034	0.103
733	ENSDARG00000099197	actc1b	1	0.60503379	-0.391477722	1	0.997
734	ENSDARG00000099200	zgc:123103	1	0.702481195	-0.733445899	0.134	0.141
735	ENSDARG00000099203	atp1b2a	1	0.108830725	-0.287117446	0.087	0.13
736	ENSDARG00000099236	10-Sep	1	0.269801604	0.258783869	0.161	0.137
737	ENSDARG00000099283	epb41a	1	0.044121848	-0.507482578	0.134	0.193
738	ENSDARG00000099420	nme2b.2	1	0.537967522	-0.328757325	0.369	0.383
739	ENSDARG00000099744	gap43	1	0.000349705	-0.767222966	0.027	0.121
740	ENSDARG00000100170	pam	1	0.025808483	0.292876018	0.121	0.074
741	ENSDARG00000100244	ebf3a	1	0.004133765	-0.554216546	0.04	0.115
742	ENSDARG00000100729	tln1	1	0.029649716	0.264993255	0.128	0.081
743	ENSDARG00000100823	selenok	1	0.002946828	-0.25770603	0.101	0.201
744	ENSDARG00000100825	calm3a	1	0.005699052	0.254923056	0.255	0.171
745	ENSDARG00000100826	hif1al	1	0.032501288	0.376734139	0.302	0.252
746	ENSDARG00000101009	cited4b	1	0.009105894	-0.25942949	0.054	0.126
747	ENSDARG00000101063	CABZ01058650.1	1	0.000580018	0.369651288	0.154	0.08
748	ENSDARG00000101074	glud1b	1	0.087480216	0.25175795	0.336	0.289
749	ENSDARG00000101251	ldha	1	0.030446495	0.274390251	0.114	0.07
750	ENSDARG00000101324	apoa1b	1	0.360789897	-0.625409044	0.745	0.778
751	ENSDARG00000101457	cdc42ep4a	1	0.003980647	0.351179145	0.107	0.053
752	ENSDARG00000101637	ccnd1	1	0.010247999	0.452453268	0.141	0.086
753	ENSDARG00000101680	arl1	1	0.000812724	-0.276212051	0.04	0.136
754	ENSDARG00000101766	ptmab	1	0.000174406	-0.700424563	0.577	0.699
755	ENSDARG00000101914	metrnla	1	7.47E-05	0.884741513	0.215	0.119
756	ENSDARG00000102055	hadhb	1	0.005310658	0.429220667	0.195	0.127
757	ENSDARG00000102076	spink2.1	1	0.010182126	0.447638642	0.228	0.164
758	ENSDARG00000102249	pepd	1	0.000882867	-0.34836425	0.047	0.144
759	ENSDARG00000102555	si:dkey-33i11.9	1	0.000935715	-0.265672451	0.02	0.103
760	ENSDARG00000102744	mgst3a	1	0.004651903	0.520875421	0.201	0.134
761	ENSDARG00000102975	nsg2	1	0.067646482	-0.553916493	0.181	0.234
762	ENSDARG00000102978	eif4a3	1	0.487942572	0.293721533	0.235	0.231
763	ENSDARG00000103057	zfhx3	1	0.006876843	-0.332272234	0.047	0.12
764	ENSDARG00000103199	si:dkey-247k7.2	1	0.000157997	-1.018188348	0.027	0.132
765	ENSDARG00000103271	pla2g15	1	0.842142294	0.262302066	0.148	0.167
766	ENSDARG00000103337	rrp1	1	0.012140036	0.387521595	0.168	0.11
767	ENSDARG00000103919	si:ch73-1a9.3	1	0.338756595	-0.296227992	0.604	0.635
768	ENSDARG00000103994	ppiab	1	0.001240411	-0.31986568	0.617	0.711
769	ENSDARG00000104018	mtpn	1	0.000449175	-0.273435322	0.094	0.218
770	ENSDARG00000104069	rnf170	1	0.419459968	0.283836092	0.128	0.112
771	ENSDARG00000104085	abcd3a	1	0.000740606	0.34608568	0.101	0.044
772	ENSDARG00000104181	tmsb1	1	0.016046633	-0.538603749	0.309	0.385
773	ENSDARG00000104223	lmbrd1	1	0.044737228	0.25834981	0.107	0.068
774	ENSDARG00000104359	anxa1c	1	0.047884095	-0.818187793	0.087	0.139
775	ENSDARG00000104431	slc1a3a	1	0.390279637	0.413884587	0.114	0.097
776	ENSDARG00000104945	sncb	1	0.232357409	-0.3523976	0.168	0.201
777	ENSDARG00000105116	p4hb	1	0.32270144	0.269612934	0.114	0.095
778	ENSDARG00000105154	creg1	1	0.314259004	-0.400969427	0.221	0.269
779	ENSDARG00000109861	BX545855.1	1	0.14182566	-0.781092628	0.584	0.663
780	ENSDARG00000111240	dhrs13a.2	1	0.000587512	-0.782947639	0.02	0.108
781	ENSDARG00000115405	hbbe1.2	1	0.101248368	-0.39468738	0.094	0.142
782	ENSDARG00000115701	crygm2d9	1	0.020458512	-0.931287552	0.047	0.104
783	ENSDARG00000116164	crygm2d8	1	0.166904678	-0.843154226	0.389	0.434
784	ENSDARG00000116617	spaca4l	1	0.000101357	-0.808324215	0.034	0.145
