# Supplementary material for: Cell-type-specific responses to the microbiota across all tissues of the larval zebrafish
Source: Cell Rep. Author manuscript; Available in PMC 2023 Oct 23. (PMC10423310; doi:10.1016/j.celrep.2023.112095)
Supplement: MMC23 [file NIHMS1880944-supplement-MMC23.zip › DataS17/Figure6_PanelF_subcluster_GeneLists/subcluster14.tsv]

	gene	gene_NAME	p_val_adj	p_val	avg_logFC	pct.1	pct.2
1	ENSDARG00000025073	rpl18a	4.10E-16	1.86E-20	0.320494709	1	0.967
2	ENSDARG00000104018	mtpn	6.81E-05	3.09E-09	-0.649321368	0	0.22
3	ENSDARG00000079391	mrpl42	0.003523502	1.60E-07	-0.518045385	0	0.179
4	ENSDARG00000006399	ywhae1	0.005786442	2.62E-07	-0.358686788	0.062	0.285
5	ENSDARG00000062326	hmgn7	0.006840255	3.10E-07	-0.536162926	0.211	0.478
6	ENSDARG00000018618	cpsf6	0.008850594	4.01E-07	-0.61524172	0	0.169
7	ENSDARG00000079823	mrps36	0.019607764	8.89E-07	-0.414638393	0.023	0.204
8	ENSDARG00000045877	ube2nb	0.024755845	1.12E-06	-0.515967555	0	0.158
9	ENSDARG00000101560	psma1	0.026367618	1.20E-06	-0.295232114	0.102	0.333
10	ENSDARG00000045914	si:ch211-51e12.7	0.032197509	1.46E-06	-0.60715143	0	0.155
11	ENSDARG00000032296	pomp	0.052895148	2.40E-06	-0.331204901	0.078	0.283
12	ENSDARG00000045296	cops9	0.053595772	2.43E-06	-0.374978184	0.039	0.22
13	ENSDARG00000038068	ddx5	0.060236148	2.73E-06	-0.431985006	0.102	0.313
14	ENSDARG00000045913	mrps10	0.064491036	2.92E-06	-0.400844082	0	0.147
15	ENSDARG00000059298	spcs1	0.076839831	3.48E-06	-0.348973279	0.07	0.265
16	ENSDARG00000021252	cct6a	0.083508033	3.79E-06	-0.273153975	0.117	0.341
17	ENSDARG00000010965	psma8	0.092772404	4.21E-06	-0.377220389	0.055	0.237
18	ENSDARG00000058225	arpc4l	0.09374235	4.25E-06	-0.364007035	0.039	0.214
19	ENSDARG00000016548	eif5b	0.115785047	5.25E-06	-0.362260911	0.016	0.171
20	ENSDARG00000031495	seta	0.142086675	6.44E-06	-0.293993738	0.102	0.31
21	ENSDARG00000101631	etfa	0.147433074	6.68E-06	-0.387108994	0.039	0.207
22	ENSDARG00000040440	snrpd2	0.16151557	7.32E-06	-0.287432563	0.047	0.22
23	ENSDARG00000015930	rwdd1	0.174126149	7.89E-06	-0.251533427	0.039	0.207
24	ENSDARG00000017084	bud31	0.179646247	8.14E-06	-0.342583242	0.062	0.243
25	ENSDARG00000021582	dynlrb1	0.18043195	8.18E-06	-0.347212681	0.062	0.244
26	ENSDARG00000044573	cdc42	0.183107807	8.30E-06	-0.393474904	0.117	0.322
27	ENSDARG00000027200	gabarapl2	0.195675189	8.87E-06	-0.30188933	0.102	0.304
28	ENSDARG00000096118	ost4	0.199023956	9.02E-06	-0.388387594	0	0.135
29	ENSDARG00000099313	naga	0.223985183	1.02E-05	-0.447580382	0	0.133
30	ENSDARG00000006408	hmgb3b	0.245660575	1.11E-05	-0.296655858	0.047	0.216
31	ENSDARG00000003308	emc2	0.271879403	1.23E-05	-0.283557003	0.047	0.214
32	ENSDARG00000036830	krt91	0.292070172	1.32E-05	0.342733081	0.82	0.82
33	ENSDARG00000039268	emc4	0.293498601	1.33E-05	-0.390994383	0.023	0.173
34	ENSDARG00000037038	psmc6	0.367514504	1.67E-05	-0.394006894	0.016	0.156
35	ENSDARG00000095897	atp5f1e	0.374754007	1.70E-05	-0.257210771	0.234	0.483
36	ENSDARG00000103101	si:ch211-235e9.6	0.377324551	1.71E-05	-0.332915782	0.023	0.17
37	ENSDARG00000008310	ip6k2a	0.392486219	1.78E-05	-0.360434824	0.07	0.246
38	ENSDARG00000092124	cox14	0.451317605	2.05E-05	-0.304311727	0.016	0.154
39	ENSDARG00000013144	atp1b1a	0.466827681	2.12E-05	-0.425121047	0.18	0.398
40	ENSDARG00000109861	BX545855.1	0.503213904	2.28E-05	0.355869111	0.75	0.659
41	ENSDARG00000059360	srsf3b	0.538176342	2.44E-05	-0.358579829	0.047	0.206
42	ENSDARG00000044153	ppp1cb	0.548720637	2.49E-05	-0.338796454	0.016	0.152
43	ENSDARG00000094673	rhoab	0.574164487	2.60E-05	-0.398429658	0.055	0.216
44	ENSDARG00000067717	tomm7	0.669999867	3.04E-05	-0.250713095	0.07	0.241
45	ENSDARG00000031819	eif4ebp2	0.694424962	3.15E-05	-0.313221092	0.117	0.309
46	ENSDARG00000006370	atp6v1h	0.704527273	3.19E-05	-0.259853877	0.047	0.205
47	ENSDARG00000023220	selenot2	0.709536419	3.22E-05	-0.305739083	0.039	0.19
48	ENSDARG00000011553	atp5pb	0.728308087	3.30E-05	-0.266896663	0.242	0.485
49	ENSDARG00000097102	si:ch73-281n10.2	0.991727641	4.50E-05	-0.281978705	0.234	0.456
50	ENSDARG00000000212	krt97	1	0.122845837	-0.870853676	0.102	0.157
51	ENSDARG00000001889	tuba1a	1	0.013611965	-0.419289198	0.109	0.201
52	ENSDARG00000002193	rho	1	0.01069963	0.530352027	0.383	0.334
53	ENSDARG00000002271	zfand5b	1	0.21717692	0.252970752	0.18	0.253
54	ENSDARG00000003098	kdm5bb	1	0.002847795	-0.314768062	0.023	0.106
55	ENSDARG00000003203	rhcga	1	0.002811996	-1.235861018	0.055	0.147
56	ENSDARG00000003808	aqp3a	1	0.159300929	0.297358496	0.156	0.12
57	ENSDARG00000004034	arhgdig	1	0.000129278	-0.385257239	0.039	0.171
58	ENSDARG00000004621	gpm6ab	1	0.372893882	0.310752619	0.352	0.332
59	ENSDARG00000005423	pgam1a	1	0.118305921	0.260603115	0.078	0.132
60	ENSDARG00000005481	nfkbiaa	1	0.459558875	0.292551509	0.125	0.163
61	ENSDARG00000006546	ak4	1	0.451928121	0.332164423	0.102	0.088
62	ENSDARG00000006588	zgc:111983	1	0.00074276	-1.0259807	0.031	0.133
63	ENSDARG00000007034	hnrpkl	1	0.589396426	0.269302693	0.086	0.106
64	ENSDARG00000007276	ela3l	1	0.201965627	-0.680905908	0.125	0.178
65	ENSDARG00000007285	mrpl57	1	0.148521065	0.263129112	0.07	0.119
66	ENSDARG00000007697	fabp7a	1	0.501654461	-0.642436861	0.242	0.283
67	ENSDARG00000008407	tspan7b	1	0.001132881	-0.279577334	0.07	0.191
68	ENSDARG00000008494	myl6	1	0.214282553	0.427833243	0.07	0.11
69	ENSDARG00000008816	glud1a	1	0.841075462	0.269293793	0.109	0.124
70	ENSDARG00000009018	rhbg	1	0.004912603	-0.311215167	0.031	0.113
71	ENSDARG00000009106	serinc1	1	0.000104919	-0.257332501	0.172	0.371
72	ENSDARG00000009544	cldnb	1	0.001320529	-0.857718786	0.055	0.159
73	ENSDARG00000009657	fgfr1op2	1	4.77E-05	-0.328265162	0	0.115
74	ENSDARG00000010008	vim	1	0.331861639	0.432894881	0.289	0.269
75	ENSDARG00000011462	otub1b	1	0.000163766	-0.378283493	0.008	0.115
76	ENSDARG00000011961	csrp2	1	0.172707281	0.287850629	0.062	0.105
77	ENSDARG00000012499	per1b	1	0.000937245	-0.286120454	0.023	0.12
78	ENSDARG00000012944	myhz2	1	0.602701825	0.493114935	0.336	0.355
79	ENSDARG00000013351	cirbpb	1	0.038254033	0.258964652	0.672	0.715
80	ENSDARG00000013430	bhmt	1	0.1535977	0.259564073	0.445	0.426
81	ENSDARG00000013522	pck1	1	0.602822207	0.405574886	0.102	0.091
82	ENSDARG00000013615	pbx3b	1	0.024064511	-0.304211023	0.039	0.101
83	ENSDARG00000013732	vta1	1	0.623835143	0.312294216	0.102	0.126
84	ENSDARG00000013963	mipb	1	0.495135173	-0.631362979	0.125	0.148
85	ENSDARG00000014165	ssr3	1	0.062560994	0.255190562	0.164	0.27
86	ENSDARG00000014287	eno2	1	0.012535406	-0.325960274	0.039	0.11
87	ENSDARG00000015164	mknk2b	1	0.782231719	0.484615625	0.328	0.387
88	ENSDARG00000015422	ppil1	1	0.000629017	-0.316529995	0.016	0.112
89	ENSDARG00000015551	fth1a	1	0.015148541	-0.422742778	0.5	0.688
90	ENSDARG00000015851	pnn	1	0.000153427	-0.256639182	0.047	0.183
91	ENSDARG00000016143	xiap	1	7.97E-05	-0.272758991	0.039	0.179
92	ENSDARG00000016687	acadvl	1	4.68E-05	-0.284374318	0.016	0.145
93	ENSDARG00000016771	tfa	1	0.694200685	0.346207765	0.109	0.126
94	ENSDARG00000016867	rnf128a	1	0.000143558	-0.31090348	0.008	0.117
95	ENSDARG00000017314	CELA1 (1 of many)	1	0.60735812	-0.798737681	0.305	0.362
96	ENSDARG00000017624	krt4	1	0.290651653	-0.926326135	0.641	0.67
97	ENSDARG00000017772	mdh1aa	1	0.726350977	0.329414199	0.352	0.44
98	ENSDARG00000017775	atp5mc3a	1	0.081559849	0.288672062	0.195	0.313
99	ENSDARG00000018145	mid1ip1l	1	0.181116309	0.250350269	0.109	0.169
100	ENSDARG00000018146	gpx1a	1	0.010259562	-0.40673704	0.078	0.166
101	ENSDARG00000018478	agxtb	1	0.999264037	0.427380018	0.117	0.124
102	ENSDARG00000018898	zfand5a	1	0.000195393	-0.34005039	0.086	0.234
103	ENSDARG00000019302	mid1ip1b	1	0.39138255	0.323152992	0.109	0.147
104	ENSDARG00000019702	aldocb	1	0.001429046	-0.431377886	0.125	0.261
105	ENSDARG00000019732	mtch2	1	7.21E-05	-0.28549034	0.023	0.153
106	ENSDARG00000019856	atp1a1b	1	0.224067197	-0.740752366	0.07	0.102
107	ENSDARG00000020007	col1a2	1	0.962204592	0.354577253	0.133	0.14
108	ENSDARG00000020015	mrps33	1	0.000558648	-0.253493896	0.008	0.101
109	ENSDARG00000020133	jdp2b	1	0.000272688	-0.366750081	0.016	0.123
110	ENSDARG00000020239	lpin1	1	0.751660525	0.343799715	0.375	0.422
111	ENSDARG00000020298	btg2	1	0.000203718	-0.332182204	0.102	0.259
112	ENSDARG00000020448	adi1	1	0.019632668	0.29200481	0.102	0.204
113	ENSDARG00000020609	snap25a	1	0.00090878	-0.622513609	0.078	0.198
114	ENSDARG00000020693	sesn1	1	0.601521643	0.288040084	0.359	0.446
115	ENSDARG00000020708	mdkb	1	0.0612748	-0.293438343	0.25	0.35
116	ENSDARG00000020761	arrdc2	1	0.884936632	0.338675924	0.172	0.198
117	ENSDARG00000021339	cpa5	1	0.488296432	-1.010778328	0.109	0.13
118	ENSDARG00000021806	zfp36l2	1	0.002400183	-0.250378983	0.023	0.109
119	ENSDARG00000021811	calm3a	1	0.119282283	-0.382810457	0.383	0.489
120	ENSDARG00000021924	hsp70.3	1	0.030249102	-0.34259375	0.195	0.299
121	ENSDARG00000022165	mgst1.2	1	0.004087379	-0.266655854	0.094	0.203
122	ENSDARG00000022176	IGLON5	1	0.007446134	-0.444231243	0.031	0.105
123	ENSDARG00000023820	faxdc2	1	0.915134566	0.280414291	0.133	0.139
124	ENSDARG00000024433	pvalb4	1	0.201226718	-0.344234639	0.242	0.329
125	ENSDARG00000024746	hsp90aa1.2	1	0.000863675	-0.50656048	0.078	0.204
126	ENSDARG00000025147	cd63	1	0.156189629	-0.362519439	0.32	0.403
127	ENSDARG00000025254	s100a10b	1	0.735505118	0.303169556	0.25	0.292
128	ENSDARG00000025348	igfbp5b	1	0.211376188	0.275477146	0.078	0.119
129	ENSDARG00000026726	anxa1a	1	0.2658647	-0.426141378	0.297	0.355
130	ENSDARG00000026766	bcl2l10	1	0.857061628	0.31426922	0.102	0.102
131	ENSDARG00000026865	fam107b	1	0.381758145	0.298720007	0.117	0.1
132	ENSDARG00000027088	ptgdsb.1	1	0.142989652	-0.632209341	0.273	0.365
133	ENSDARG00000028119	sumo3a	1	0.000146222	-0.271182419	0.141	0.321
134	ENSDARG00000029075	pfkfb4b	1	0.962028009	0.398683813	0.227	0.262
135	ENSDARG00000029443	zgc:92242	1	0.007987931	-0.309473522	0.062	0.148
136	ENSDARG00000029688	hsp70.1	1	0.185044672	-0.275937599	0.172	0.232
137	ENSDARG00000029995	tnni2b.2	1	0.114947198	-0.339020811	0.078	0.129
138	ENSDARG00000030614	syt1a	1	0.005258239	-0.480801719	0.039	0.122
139	ENSDARG00000031681	atp6v0b	1	0.001217883	-0.266167766	0.039	0.143
140	ENSDARG00000031776	fthl27	1	0.355518703	0.28871386	0.602	0.67
141	ENSDARG00000031795	abcf1	1	0.000617656	-0.280914033	0.031	0.139
142	ENSDARG00000031929	stard14	1	0.00322287	-0.554428354	0.023	0.102
143	ENSDARG00000032405	ckap4	1	0.001784427	-0.292686956	0.023	0.114
144	ENSDARG00000032614	msi2b	1	0.005175866	-0.397155939	0.031	0.11
145	ENSDARG00000032765	net1	1	0.000121646	-0.377731824	0.008	0.119
146	ENSDARG00000033234	stmn2a	1	0.003721436	-0.298796758	0.031	0.117
147	ENSDARG00000033655	stmn1b	1	0.267136334	-0.27195945	0.367	0.431
148	ENSDARG00000033738	zgc:153867	1	0.857453901	0.285767534	0.305	0.383
149	ENSDARG00000034187	calm1b	1	0.000445354	-0.433276261	0.055	0.179
150	ENSDARG00000034677	scel	1	0.004358492	-0.390798047	0.023	0.101
151	ENSDARG00000035136	selenow1	1	0.002137632	-0.284088756	0.242	0.408
152	ENSDARG00000035810	rgcc	1	0.17612109	0.545599754	0.234	0.205
153	ENSDARG00000035858	cnn2	1	0.243541824	0.293074588	0.109	0.161
154	ENSDARG00000035890	fuca1.1	1	0.000268333	-0.649723671	0.047	0.17
155	ENSDARG00000036028	arrdc3b	1	0.000744209	-0.281547621	0.062	0.186
156	ENSDARG00000036036	mdka	1	0.121952965	-0.529390523	0.133	0.191
157	ENSDARG00000036140	crybgx	1	0.148961819	0.322042226	0.133	0.099
158	ENSDARG00000036144	tssc4	1	0.000288801	-0.280176856	0.008	0.109
159	ENSDARG00000036295	golga7ba	1	0.229702473	0.261312719	0.133	0.104
160	ENSDARG00000036577	atp6v0cb	1	0.01310782	-0.289635864	0.156	0.264
161	ENSDARG00000036754	hmgn3	1	0.542514852	0.26127691	0.219	0.273
162	ENSDARG00000036832	cyt1l	1	0.684925205	-0.71311821	0.32	0.318
163	ENSDARG00000036834	krt92	1	0.076257118	-0.2643599	0.062	0.115
164	ENSDARG00000036967	smox	1	0.000758783	-0.456253389	0.047	0.159
165	ENSDARG00000037009	banf1	1	5.71E-05	-0.313262937	0.023	0.155
166	ENSDARG00000037361	kdelr2b	1	0.510462801	0.306639953	0.086	0.111
167	ENSDARG00000037402	lim2.3	1	0.691390727	-0.316284472	0.117	0.133
168	ENSDARG00000037433	fmr1	1	0.001938331	-0.3047129	0.023	0.111
169	ENSDARG00000037783	proza	1	0.002823557	-0.274869659	0.078	0.188
170	ENSDARG00000037790	pvalb8	1	0.383699741	0.316540133	0.195	0.254
171	ENSDARG00000038153	lgals2b	1	0.107285116	0.66691183	0.258	0.22
172	ENSDARG00000038154	isca2	1	0.495755209	0.311466219	0.094	0.123
173	ENSDARG00000038378	sagb	1	0.05267854	0.342027784	0.102	0.062
174	ENSDARG00000038439	fabp10a	1	0.002139909	0.307935709	0.609	0.607
175	ENSDARG00000039576	fstl1b	1	0.757623878	0.326727389	0.102	0.098
176	ENSDARG00000039730	zgc:112160	1	0.422403975	-0.862996086	0.133	0.164
177	ENSDARG00000040076	pycard	1	0.001213236	-0.283738163	0.039	0.143
178	ENSDARG00000040291	cadm4	1	0.00101522	-0.270452455	0.031	0.133
179	ENSDARG00000040298	apoa4b.1	1	0.451237082	0.288254608	0.109	0.094
180	ENSDARG00000040534	epcam	1	0.004467934	-0.357007193	0.117	0.228
181	ENSDARG00000040822	fundc1	1	5.69E-05	-0.427478182	0.047	0.193
182	ENSDARG00000040988	tpi1b	1	0.000206551	-0.259784517	0.109	0.272
183	ENSDARG00000041022	pdcd4b	1	0.616049133	0.402243477	0.117	0.111
184	ENSDARG00000041051	mid1ip1a	1	0.001588901	-0.931824947	0.047	0.145
185	ENSDARG00000041569	ces2	1	0.238102109	0.278649621	0.148	0.118
186	ENSDARG00000041623	mt2	1	0.028283469	-0.606144474	0.164	0.259
187	ENSDARG00000041839	tsc22d2	1	0.51173045	0.277046655	0.078	0.101
188	ENSDARG00000042245	myl13	1	0.402409293	0.720619776	0.141	0.126
189	ENSDARG00000042428	gstt1a	1	0.439360345	0.332433857	0.133	0.118
190	ENSDARG00000042708	tuba8l	1	0.146119705	0.288613398	0.109	0.173
191	ENSDARG00000042725	cebpb	1	0.012774567	-0.289693353	0.125	0.224
192	ENSDARG00000042993	prss1	1	0.413596763	-0.713578341	0.312	0.394
193	ENSDARG00000043081	ctsz	1	7.56E-05	-0.467809486	0.016	0.138
194	ENSDARG00000043128	cldne	1	0.002693224	-0.524313171	0.023	0.107
195	ENSDARG00000043457	gapdh	1	0.143396778	0.334873785	0.477	0.495
196	ENSDARG00000043485	si:ch211-22i13.2	1	0.430649205	0.31308408	0.078	0.107
197	ENSDARG00000043631	bcas2	1	7.14E-05	-0.314134206	0.055	0.203
198	ENSDARG00000044684	rbp4l	1	0.189586874	-0.444099889	0.156	0.215
199	ENSDARG00000044902	atp2b2	1	0.000318061	-0.29561666	0.047	0.172
200	ENSDARG00000045143	hbbe2	1	0.255113973	-0.616109051	0.109	0.144
201	ENSDARG00000045639	elavl4	1	0.0091902	-0.250499948	0.109	0.212
202	ENSDARG00000045768	cry1aa	1	9.70E-05	-0.356246722	0.008	0.122
203	ENSDARG00000045835	si:dkey-14d8.6	1	0.291029821	-0.538075925	0.086	0.118
204	ENSDARG00000045898	si:ch211-152c2.3	1	8.17E-05	-0.746232298	0	0.109
205	ENSDARG00000045947	hrc	1	0.001557682	-0.463327557	0.039	0.137
206	ENSDARG00000045979	zgc:153704	1	0.321285401	-0.363172141	0.109	0.142
207	ENSDARG00000046030	zgc:110339	1	0.783186973	1.192669023	0.172	0.185
208	ENSDARG00000051875	islr2	1	0.149146892	-0.267608067	0.078	0.121
209	ENSDARG00000052099	agxta	1	0.037858035	0.407171918	0.109	0.065
210	ENSDARG00000052673	sept7b	1	0.001590164	-0.258687123	0.016	0.101
211	ENSDARG00000052712	suclg1	1	0.535227104	0.323989725	0.211	0.275
212	ENSDARG00000052842	ppifb	1	0.133477757	0.337719955	0.125	0.2
213	ENSDARG00000053130	pcp4a	1	0.020320664	-0.423732293	0.039	0.102
214	ENSDARG00000053858	crip1	1	0.408405753	0.388185887	0.172	0.22
215	ENSDARG00000054578	arl6ip1	1	0.000541949	-0.259373142	0.211	0.397
216	ENSDARG00000055192	zgc:136930	1	0.462350191	0.313622846	0.383	0.416
217	ENSDARG00000055216	tuba1c	1	0.11257454	-0.260910142	0.305	0.392
218	ENSDARG00000055283	id2a	1	7.56E-05	-0.433212694	0.109	0.281
219	ENSDARG00000055504	si:ch211-212k18.7	1	0.002405908	-0.288904782	0.039	0.133
220	ENSDARG00000055514	icn2	1	0.014652067	-1.203028698	0.141	0.235
221	ENSDARG00000055723	hsp70l	1	0.010840561	-0.289431575	0.188	0.314
222	ENSDARG00000056248	si:dkey-183i3.5	1	0.114626459	0.318871222	0.344	0.315
223	ENSDARG00000056498	crp2	1	0.764269354	0.435341254	0.117	0.113
224	ENSDARG00000056744	ela2	1	0.254618785	-0.56202357	0.242	0.21
225	ENSDARG00000056765	ela2l	1	0.88929142	-0.620908408	0.227	0.248
226	ENSDARG00000056877	vamp2	1	0.036473871	-0.317512022	0.086	0.156
227	ENSDARG00000057075	lamtor3	1	0.000995167	-0.256080879	0.031	0.133
228	ENSDARG00000057437	apodb	1	0.006872214	-0.341871651	0.031	0.106
229	ENSDARG00000057460	crygm2d13	1	0.044596977	0.302801244	0.5	0.471
230	ENSDARG00000058358	krt8	1	0.071608561	0.330428904	0.453	0.451
231	ENSDARG00000058454	dynll1	1	7.29E-05	-0.428250063	0.211	0.413
232	ENSDARG00000058593	sri	1	0.726243813	0.287669115	0.133	0.133
233	ENSDARG00000059054	pdk2b	1	0.115827753	0.251425433	0.109	0.176
234	ENSDARG00000059933	plpp3	1	0.645038022	0.298667657	0.102	0.094
235	ENSDARG00000060113	znf395a	1	0.000260552	-0.260151761	0.031	0.152
236	ENSDARG00000060316	cish	1	0.891702428	0.254261228	0.141	0.157
237	ENSDARG00000060350	apoda.2	1	0.399912603	-0.542131806	0.203	0.179
238	ENSDARG00000060457	pmp22b	1	0.840810886	0.261028753	0.148	0.167
239	ENSDARG00000061242	tuft1a	1	0.287119047	0.301816078	0.086	0.126
240	ENSDARG00000062592	myl10	1	0.225360522	0.496635366	0.148	0.122
241	ENSDARG00000063908	mt-co2	1	0.022908749	0.252583509	0.906	0.952
242	ENSDARG00000063921	mt-nd5	1	0.287219226	0.36261773	0.133	0.187
243	ENSDARG00000067990	myhz1.1	1	0.038127067	-0.326645572	0.625	0.659
244	ENSDARG00000068305	mrps14	1	0.170517833	0.285260719	0.078	0.127
245	ENSDARG00000068478	gpx4a	1	0.013334819	-0.276742064	0.141	0.25
246	ENSDARG00000068680	ctrl	1	0.485604606	-0.3864182	0.125	0.15
247	ENSDARG00000068820	h2afva	1	0.784944197	0.278629854	0.148	0.173
248	ENSDARG00000068974	lim2.1	1	0.227042482	-0.436374844	0.07	0.105
249	ENSDARG00000068995	h2afx1	1	0.003250412	-0.339678629	0.398	0.59
250	ENSDARG00000068996	hist2h2l	1	9.58E-05	-0.278803339	0.125	0.307
251	ENSDARG00000069100	aldh9a1a.1	1	0.325797611	0.390535466	0.406	0.457
252	ENSDARG00000069476	spint2	1	0.001599816	-0.300402092	0.016	0.102
253	ENSDARG00000069792	crygm2d5	1	0.011183187	0.650885065	0.148	0.088
254	ENSDARG00000069801	crygm2d12	1	0.068838187	0.294284879	0.609	0.625
255	ENSDARG00000069817	crygm2d8	1	0.426562419	0.601232001	0.133	0.116
256	ENSDARG00000069826	crygm2d15	1	0.124231817	0.617086237	0.125	0.089
257	ENSDARG00000069827	crygm2d11	1	0.289686793	0.370099539	0.25	0.229
258	ENSDARG00000070702	s100v2	1	0.000164422	-0.521081129	0.07	0.21
259	ENSDARG00000070866	tmem11	1	0.147888115	0.255305285	0.109	0.173
260	ENSDARG00000071626	ptgdsb.2	1	0.219638664	-0.632359729	0.141	0.186
261	ENSDARG00000071658	ywhag2	1	0.047150244	-0.250287512	0.125	0.199
262	ENSDARG00000073742	prss59.2	1	0.321037144	-0.70849967	0.398	0.409
263	ENSDARG00000073750	crygm2d18	1	0.906648716	0.432452163	0.156	0.171
264	ENSDARG00000073786	cmbl	1	0.957714326	0.331971916	0.094	0.102
265	ENSDARG00000074001	crygmxl2	1	0.33820525	0.513094746	0.25	0.239
266	ENSDARG00000074266	si:ch1073-314i13.4	1	0.009849211	0.361243597	0.078	0.179
267	ENSDARG00000074667	akt1s1	1	0.125778849	0.260842891	0.188	0.287
268	ENSDARG00000074790	rab5if	1	9.15E-05	-0.322750111	0	0.107
269	ENSDARG00000074869	si:ch1073-291c23.2	1	0.598383076	0.371303842	0.133	0.126
270	ENSDARG00000075542	zfhx4	1	0.653566038	0.316377151	0.117	0.11
271	ENSDARG00000076120	foxp4	1	0.906471765	0.670600372	0.172	0.185
272	ENSDARG00000076290	calr	1	0.380743814	0.26365145	0.086	0.117
273	ENSDARG00000076386	epdl1	1	0.002650814	-0.435945351	0.07	0.174
274	ENSDARG00000076532	si:ch211-222l21.1	1	0.026600026	-0.340495683	0.242	0.347
275	ENSDARG00000076572	crygm2d7	1	0.240859797	0.455518874	0.312	0.293
276	ENSDARG00000076790	crygm2d16	1	0.983068305	0.453806477	0.344	0.403
277	ENSDARG00000077811	sox11a	1	0.708326417	0.32563543	0.125	0.145
278	ENSDARG00000078134	crygm2f	1	0.021245505	0.458638676	0.102	0.055
279	ENSDARG00000078659	tmem176	1	0.784118341	0.299978609	0.141	0.142
280	ENSDARG00000079274	prss59.1	1	0.274225293	-0.786296996	0.281	0.258
281	ENSDARG00000079305	hbae3	1	0.039250683	-0.91895024	0.125	0.201
282	ENSDARG00000086658	crygm2d21	1	0.113203609	0.297119646	0.422	0.412
283	ENSDARG00000087164	crygm2d4	1	0.919565175	0.596651547	0.234	0.256
284	ENSDARG00000087301	crygm2d14	1	0.694005896	0.391202775	0.109	0.102
285	ENSDARG00000087390	hbbe1.3	1	0.265368524	-0.685709304	0.203	0.251
286	ENSDARG00000087402	tpm1	1	0.999381471	0.510208755	0.133	0.141
287	ENSDARG00000087765	crygm2d10	1	0.233490139	0.261900275	0.586	0.635
288	ENSDARG00000088330	hbae1.1	1	0.187658338	-0.903034955	0.094	0.13
289	ENSDARG00000088439	gm2a	1	0.00010437	-0.27274937	0.016	0.135
290	ENSDARG00000088823	crygm2d3	1	0.017280649	0.469862189	0.469	0.435
291	ENSDARG00000089124	hbae1.3	1	0.129412123	-1.078630141	0.078	0.12
292	ENSDARG00000089368	hopx	1	0.595221944	0.289249244	0.133	0.163
293	ENSDARG00000089382	zgc:158463	1	0.335762099	0.32961391	0.266	0.364
294	ENSDARG00000089475	hbae1.1	1	0.055818826	-0.760951645	0.062	0.116
295	ENSDARG00000089787	crebzf	1	0.000365144	-0.261503301	0.055	0.185
296	ENSDARG00000089936	selenow2b	1	0.003512676	-0.275276312	0.023	0.103
297	ENSDARG00000090428	ctrb1	1	0.260657001	-0.389650627	0.414	0.408
298	ENSDARG00000091148	crygm2d20	1	0.491594866	0.574844645	0.156	0.144
299	ENSDARG00000091996	tcnbb	1	0.115904053	-0.821361076	0.094	0.143
300	ENSDARG00000092362	hsp70.2	1	0.022949881	-0.341184121	0.258	0.38
301	ENSDARG00000092493	si:dkeyp-44a8.2	1	0.43730931	0.296185899	0.094	0.126
302	ENSDARG00000092677	coa6	1	0.010401196	0.271408573	0.094	0.202
303	ENSDARG00000092947	cyt1	1	0.704953208	-0.952432552	0.688	0.788
304	ENSDARG00000093303	ifitm1	1	0.101919634	0.342562193	0.172	0.126
305	ENSDARG00000093584	zgc:193505	1	0.006091423	-0.929313758	0.062	0.147
306	ENSDARG00000093844	zgc:136461	1	0.266131231	-0.929515091	0.102	0.138
307	ENSDARG00000094041	krt17	1	0.318895103	-1.176923571	0.195	0.24
308	ENSDARG00000094310	si:ch211-255g12.6	1	0.087074732	0.309361086	0.484	0.478
309	ENSDARG00000097157	si:ch211-207n23.2	1	0.001284318	-0.536825073	0.016	0.103
310	ENSDARG00000098080	gnl2	1	0.418183895	0.287647764	0.078	0.107
311	ENSDARG00000098785	glrx3	1	8.83E-05	-0.288422037	0.008	0.122
312	ENSDARG00000099101	gch2	1	0.000480325	0.829933972	0.102	0.04
313	ENSDARG00000099200	zgc:123103	1	0.819183604	0.320442566	0.141	0.141
314	ENSDARG00000099236	10-Sep	1	0.000181631	-0.342842522	0.023	0.141
315	ENSDARG00000099420	nme2b.2	1	0.019305975	0.398708186	0.43	0.382
316	ENSDARG00000099776	glula	1	0.001608272	-0.716070575	0.227	0.389
317	ENSDARG00000100446	si:ch211-286o17.1	1	0.176571519	0.338713344	0.156	0.124
318	ENSDARG00000100494	pbx1a	1	0.008000618	-0.333392101	0.039	0.117
319	ENSDARG00000100582	si:ch211-195b11.3	1	0.022699656	-0.803777092	0.125	0.205
320	ENSDARG00000100825	calm3a	1	0.000199439	-0.531504158	0.047	0.177
321	ENSDARG00000101009	cited4b	1	0.596055084	0.316825536	0.102	0.125
322	ENSDARG00000102453	slc1a2b	1	0.006302362	-0.925799277	0.031	0.107
323	ENSDARG00000102558	pde6ha	1	0.690521527	0.27327999	0.211	0.217
324	ENSDARG00000103199	si:dkey-247k7.2	1	0.042961274	-0.517386626	0.07	0.13
325	ENSDARG00000103543	gngt2b	1	0.443453644	0.268949926	0.148	0.133
326	ENSDARG00000103846	hspa5	1	0.000587183	-0.467416075	0.023	0.126
327	ENSDARG00000103994	ppiab	1	0.003872512	-0.252528485	0.562	0.712
328	ENSDARG00000104359	anxa1c	1	0.005047366	-1.004399337	0.055	0.14
329	ENSDARG00000104945	sncb	1	0.006159475	-0.493728883	0.102	0.202
330	ENSDARG00000105223	pmp22a	1	0.843865147	0.347558749	0.203	0.209
331	ENSDARG00000111240	dhrs13a.2	1	0.000768454	-0.941887469	0.016	0.108
332	ENSDARG00000114516	CABZ01021592.1	1	0.000155442	1.196641997	0.133	0.056
333	ENSDARG00000115405	hbbe1.2	1	0.072072869	-0.610404071	0.086	0.142
334	ENSDARG00000115701	crygm2d9	1	0.306263611	0.583571359	0.125	0.102
335	ENSDARG00000116164	crygm2d8	1	0.00080337	0.408752752	0.516	0.431
336	ENSDARG00000116617	spaca4l	1	0.005965795	-0.423540109	0.055	0.144
