# Supplementary material for: Cell-type-specific responses to the microbiota across all tissues of the larval zebrafish
Source: Cell Rep. Author manuscript; Available in PMC 2023 Oct 23. (PMC10423310; doi:10.1016/j.celrep.2023.112095)
Supplement: MMC23 [file NIHMS1880944-supplement-MMC23.zip › DataS17/Figure6_PanelF_subcluster_GeneLists/subcluster28.tsv]

	gene	gene_NAME	p_val_adj	p_val	avg_logFC	pct.1	pct.2
1	ENSDARG00000059298	spcs1	0.077398447	3.51E-06	-0.680749711	0.026	0.264
2	ENSDARG00000104018	mtpn	0.091230323	4.14E-06	-0.644722031	0	0.218
3	ENSDARG00000014587	slc38a5b	0.126459444	5.73E-06	-0.583980105	0.026	0.261
4	ENSDARG00000053217	cox7a2a	0.352439712	1.60E-05	-0.611254677	0.128	0.394
5	ENSDARG00000004956	zmat2	0.365933663	1.66E-05	-0.663351685	0	0.195
6	ENSDARG00000038075	cyc1	0.412312125	1.87E-05	-0.464601452	0.051	0.282
7	ENSDARG00000016443	eif3c	0.441763977	2.00E-05	-0.435181248	0.115	0.376
8	ENSDARG00000074340	serf2	0.912840011	4.14E-05	-0.350086789	0.231	0.54
9	ENSDARG00000011841	atp5l	0.954645327	4.33E-05	-0.450804161	0.231	0.523
10	ENSDARG00000000212	krt97	1	0.128216556	-1.128266849	0.09	0.157
11	ENSDARG00000001057	bysl	1	0.000717189	-0.250992524	0.038	0.199
12	ENSDARG00000002369	UBB	1	0.001079467	-0.257605028	0.128	0.324
13	ENSDARG00000002632	anxa11b	1	0.493781404	0.283032246	0.167	0.222
14	ENSDARG00000003098	kdm5bb	1	0.059950995	-0.274687474	0.038	0.105
15	ENSDARG00000003151	skp1	1	0.976994603	0.26872099	0.346	0.431
16	ENSDARG00000003203	rhcga	1	0.007812212	-0.878338428	0.038	0.147
17	ENSDARG00000003207	mterf3	1	0.813470908	0.26181679	0.115	0.112
18	ENSDARG00000003308	emc2	1	0.293948944	0.260430201	0.141	0.211
19	ENSDARG00000003695	vdac3	1	0.591500674	0.297911823	0.282	0.371
20	ENSDARG00000003808	aqp3a	1	0.266689889	0.610055248	0.154	0.121
21	ENSDARG00000003860	cbx3a	1	0.891732553	0.376193685	0.192	0.212
22	ENSDARG00000003920	setb	1	0.000106698	-0.404338275	0.115	0.355
23	ENSDARG00000004060	bhlhe40	1	0.001711843	-0.381991986	0.128	0.309
24	ENSDARG00000004160	reep3b	1	0.001915797	-0.273745305	0.013	0.135
25	ENSDARG00000004171	rabac1	1	0.003315465	-0.263079443	0.013	0.124
26	ENSDARG00000004297	irf2bpl	1	0.003980409	-0.449766045	0.013	0.12
27	ENSDARG00000004588	sox4a	1	0.558940594	-0.354811322	0.167	0.194
28	ENSDARG00000005586	zbtb20	1	0.217815744	0.357377575	0.103	0.07
29	ENSDARG00000006290	ndufs5	1	0.785504808	0.547810547	0.231	0.265
30	ENSDARG00000006397	laptm4a	1	0.00098071	-0.36729042	0.051	0.211
31	ENSDARG00000006588	zgc:111983	1	0.037844316	-0.590093752	0.051	0.132
32	ENSDARG00000006837	mycn	1	0.240025395	0.303351425	0.077	0.129
33	ENSDARG00000007024	uox	1	0.256814798	0.440251476	0.128	0.095
34	ENSDARG00000007257	rab5ab	1	0.001071757	-0.388760466	0.013	0.144
35	ENSDARG00000007275	si:ch211-251b21.1	1	0.66311411	-0.825179329	0.282	0.302
36	ENSDARG00000007323	chmp4bb	1	0.002351429	-0.295717929	0.026	0.153
37	ENSDARG00000007405	strap	1	0.538257685	0.281021048	0.103	0.137
38	ENSDARG00000007438	ube2ib	1	0.00042825	-0.285627222	0.051	0.231
39	ENSDARG00000007576	crybb1l1	1	0.595316841	0.356976667	0.449	0.481
40	ENSDARG00000007697	fabp7a	1	0.809600176	-0.54912758	0.256	0.282
41	ENSDARG00000007818	palm1b	1	0.899114181	0.282631916	0.128	0.133
42	ENSDARG00000007836	ctsla	1	0.009173533	-0.264984453	0.295	0.49
43	ENSDARG00000007863	tra2a	1	0.00034912	-0.497406117	0.038	0.205
44	ENSDARG00000008049	si:dkey-42i9.4	1	0.000290809	-0.433305449	0.051	0.235
45	ENSDARG00000008153	serinc5	1	0.027633746	-0.263336383	0.026	0.103
46	ENSDARG00000008188	sf1	1	0.008216815	-0.307637724	0.013	0.105
47	ENSDARG00000008218	znf410	1	0.591434214	0.332637534	0.09	0.118
48	ENSDARG00000008494	myl6	1	0.122464442	0.595935073	0.051	0.11
49	ENSDARG00000008735	atp6ap2	1	0.001097108	-0.370214571	0.103	0.29
50	ENSDARG00000008947	rtf1	1	0.191807875	0.314889553	0.103	0.174
51	ENSDARG00000009544	cldnb	1	0.090388652	-0.75740683	0.09	0.158
52	ENSDARG00000009657	fgfr1op2	1	0.00158121	-0.325572956	0	0.114
53	ENSDARG00000009871	snrpc	1	0.006934027	-0.296295529	0.013	0.109
54	ENSDARG00000009881	ier5	1	0.002147235	-0.275879723	0.09	0.254
55	ENSDARG00000009950	edf1	1	0.000109957	-0.35868891	0.205	0.491
56	ENSDARG00000010008	vim	1	0.714954295	-0.325780531	0.282	0.27
57	ENSDARG00000010113	ndufb8	1	0.874239318	0.312148591	0.346	0.42
58	ENSDARG00000010137	ldb1a	1	0.014826098	-0.28980867	0.026	0.116
59	ENSDARG00000010965	psma8	1	0.001970443	-0.265641711	0.077	0.235
60	ENSDARG00000011740	u2af2b	1	0.003522399	-0.282320166	0.026	0.145
61	ENSDARG00000011961	csrp2	1	0.547113562	0.447913758	0.077	0.104
62	ENSDARG00000012078	meis1b	1	0.268243014	0.372693496	0.128	0.194
63	ENSDARG00000012458	zgc:77849	1	0.371154847	0.288504426	0.218	0.307
64	ENSDARG00000012682	pfn2l	1	0.002220482	-0.337617877	0.064	0.215
65	ENSDARG00000012972	cfl1l	1	0.00125032	-0.502237868	0.141	0.328
66	ENSDARG00000013087	ndrg3a	1	0.13154509	-0.351129944	0.141	0.223
67	ENSDARG00000013430	bhmt	1	0.666666211	0.275212952	0.359	0.427
68	ENSDARG00000013522	pck1	1	0.671189636	0.268977487	0.103	0.091
69	ENSDARG00000013615	pbx3b	1	0.545666648	0.274392545	0.115	0.099
70	ENSDARG00000013732	vta1	1	0.002824287	-0.268164224	0.013	0.127
71	ENSDARG00000013755	actn3a	1	0.435213932	0.327164133	0.192	0.17
72	ENSDARG00000013822	anapc16	1	0.000818524	-0.335756123	0.051	0.212
73	ENSDARG00000013938	psmb3	1	0.000888629	-0.274965832	0.064	0.236
74	ENSDARG00000013963	mipb	1	0.286892581	0.758087209	0.179	0.147
75	ENSDARG00000013966	psma6b	1	0.000415777	-0.26908676	0.051	0.226
76	ENSDARG00000013968	psap	1	0.005547134	-0.345990854	0.167	0.341
77	ENSDARG00000014313	atp5pf	1	0.939144003	0.366473214	0.346	0.435
78	ENSDARG00000014571	ctnnb1	1	0.002881175	-0.393870274	0.09	0.248
79	ENSDARG00000014794	uqcrc2a	1	0.000991347	-0.279062798	0.051	0.21
80	ENSDARG00000015111	ddx39ab	1	0.003305899	-0.256368328	0.038	0.168
81	ENSDARG00000015385	ndufs3	1	0.000198814	-0.484485406	0.051	0.236
82	ENSDARG00000015392	dhx15	1	0.006787719	-0.315617827	0.013	0.11
83	ENSDARG00000015445	lim2.4	1	0.589370732	1.100041982	0.333	0.35
84	ENSDARG00000015551	fth1a	1	0.097871748	0.424397986	0.487	0.687
85	ENSDARG00000015575	cyp3c1	1	0.002191721	-0.467881512	0.038	0.172
86	ENSDARG00000015866	apoa2	1	0.000548554	0.696280976	0.795	0.794
87	ENSDARG00000015887	b2ml	1	0.002324456	-0.286064346	0.154	0.346
88	ENSDARG00000016153	dag1	1	0.543405438	0.346048166	0.077	0.104
89	ENSDARG00000016280	eif1ad	1	0.005270681	-0.254994855	0.038	0.157
90	ENSDARG00000016301	zgc:65894	1	0.114838027	-0.315360117	0.064	0.124
91	ENSDARG00000016691	cd9b	1	0.039224205	-0.429914892	0.051	0.133
92	ENSDARG00000016771	tfa	1	0.515730239	0.692936781	0.141	0.125
93	ENSDARG00000016793	crybb1l2	1	0.002347548	0.475860188	0.628	0.558
94	ENSDARG00000016871	smarce1	1	0.002426513	-0.283947581	0.077	0.234
95	ENSDARG00000017320	f11r.1	1	0.002573696	-0.284162058	0.013	0.13
96	ENSDARG00000017624	krt4	1	0.554149361	-1.240986751	0.577	0.67
97	ENSDARG00000017772	mdh1aa	1	0.177266697	0.337999473	0.295	0.44
98	ENSDARG00000018124	psmd3	1	0.000989716	-0.325880921	0.026	0.169
99	ENSDARG00000018145	mid1ip1l	1	0.002446911	-0.417836083	0.038	0.169
100	ENSDARG00000018146	gpx1a	1	0.009341289	0.802848184	0.256	0.163
101	ENSDARG00000018351	hpda	1	0.095171405	0.427206717	0.128	0.079
102	ENSDARG00000018404	krt18a.1	1	0.053870708	-0.253987122	0.103	0.201
103	ENSDARG00000018425	ddx61	1	0.972012094	0.309691138	0.154	0.17
104	ENSDARG00000018426	aldh7a1	1	0.370845135	0.265528197	0.141	0.203
105	ENSDARG00000018478	agxtb	1	0.320456264	0.524686731	0.154	0.124
106	ENSDARG00000018618	cpsf6	1	8.24E-05	-0.610817171	0	0.168
107	ENSDARG00000018985	castor2	1	0.001007536	-0.505600997	0.026	0.164
108	ENSDARG00000018989	hspa4b	1	0.009476909	-0.289151941	0.013	0.101
109	ENSDARG00000018997	cplx2l	1	0.614835819	0.283833256	0.103	0.091
110	ENSDARG00000019008	erp44	1	0.003184459	-0.273698594	0.013	0.125
111	ENSDARG00000019098	cd82a	1	0.005067854	-0.391883253	0.013	0.115
112	ENSDARG00000019223	arglu1a	1	0.917696907	0.260746555	0.103	0.114
113	ENSDARG00000019253	rhag	1	0.289984661	0.315405704	0.103	0.074
114	ENSDARG00000019302	mid1ip1b	1	0.392978447	0.327473136	0.103	0.146
115	ENSDARG00000019339	uxt	1	0.827537312	0.42522145	0.103	0.103
116	ENSDARG00000019353	sparc	1	0.02050279	-0.419830338	0.218	0.357
117	ENSDARG00000019438	rnf13	1	0.604057982	0.298373469	0.09	0.116
118	ENSDARG00000019572	taf7	1	0.002473868	-0.321083291	0.013	0.13
119	ENSDARG00000019702	aldocb	1	0.022498986	-0.468762835	0.141	0.259
120	ENSDARG00000019856	atp1a1b	1	0.275850675	-0.659597808	0.064	0.101
121	ENSDARG00000019881	bsg	1	0.008510367	-0.278017386	0.308	0.524
122	ENSDARG00000019986	grhprb	1	0.027593302	0.543310876	0.115	0.058
123	ENSDARG00000020007	col1a2	1	0.012261817	-0.374883431	0.038	0.141
124	ENSDARG00000020133	jdp2b	1	0.0298048	-0.25319238	0.038	0.122
125	ENSDARG00000020364	fbp1b	1	0.209612775	0.511809059	0.115	0.08
126	ENSDARG00000020574	atp2a1	1	0.399658804	0.284742806	0.436	0.432
127	ENSDARG00000020708	mdkb	1	0.029316633	-0.832176354	0.231	0.349
128	ENSDARG00000020761	arrdc2	1	0.000566591	-0.409149197	0.038	0.2
129	ENSDARG00000021257	eif3d	1	0.811783057	0.285754233	0.346	0.447
130	ENSDARG00000021343	wsb1	1	0.482664266	0.257946831	0.09	0.123
131	ENSDARG00000021372	tob1b	1	0.000587133	-0.343427176	0.205	0.435
132	ENSDARG00000021443	zfp36l1b	1	0.830478043	0.300700755	0.115	0.133
133	ENSDARG00000021669	sec61a1	1	0.000440159	-0.352127042	0.103	0.3
134	ENSDARG00000021702	pdcd4a	1	0.620818201	0.372089274	0.128	0.165
135	ENSDARG00000022129	rbm4.3	1	0.001221632	-0.294969938	0.103	0.286
136	ENSDARG00000022165	mgst1.2	1	0.000437903	-0.641265633	0.038	0.203
137	ENSDARG00000022372	kng1	1	0.003435279	0.596043388	0.115	0.046
138	ENSDARG00000022456	eno1a	1	0.02362339	-0.31557881	0.154	0.285
139	ENSDARG00000023151	ucp1	1	0.455778397	0.62736513	0.205	0.188
140	ENSDARG00000023299	snu13b	1	0.000513725	-0.329565574	0.051	0.224
141	ENSDARG00000024548	cryba4	1	0.006199162	0.515721346	0.744	0.748
142	ENSDARG00000025147	cd63	1	0.003716099	-0.294154974	0.205	0.404
143	ENSDARG00000025332	rbm28	1	0.441738187	0.334873804	0.103	0.145
144	ENSDARG00000025348	igfbp5b	1	0.029585961	-0.645160979	0.038	0.119
145	ENSDARG00000025350	prdx2	1	0.077379078	0.298554531	0.385	0.579
146	ENSDARG00000025789	chd4b	1	0.000468324	-0.53837027	0.013	0.16
147	ENSDARG00000025858	zgc:56525	1	0.175821964	0.311440901	0.077	0.14
148	ENSDARG00000026068	trappc5	1	0.015298277	-0.271444237	0.026	0.115
149	ENSDARG00000026726	anxa1a	1	0.072324053	-0.516469266	0.244	0.355
150	ENSDARG00000026766	bcl2l10	1	0.070518528	-0.281539734	0.038	0.103
151	ENSDARG00000026908	tmed2	1	0.000613805	-0.27780021	0.077	0.262
152	ENSDARG00000027088	ptgdsb.1	1	0.08468869	-0.94477661	0.256	0.364
153	ENSDARG00000027099	psmc4	1	0.002086601	-0.261228486	0.051	0.195
154	ENSDARG00000027316	tcp11l2	1	0.912714229	0.265148138	0.103	0.114
155	ENSDARG00000027355	slc25a4	1	0.097351672	0.348154419	0.205	0.147
156	ENSDARG00000027744	gadd45ba	1	0.002952388	-0.372793792	0.103	0.265
157	ENSDARG00000028017	tp53inp1	1	0.007080162	-0.411744497	0.051	0.168
158	ENSDARG00000028067	bnip3lb	1	0.002022675	-0.323055924	0.026	0.155
159	ENSDARG00000028106	glrx	1	7.23E-05	-0.417386044	0.013	0.195
160	ENSDARG00000028119	sumo3a	1	0.000159206	-0.429218899	0.103	0.32
161	ENSDARG00000028335	hmga1a	1	0.011377046	0.305824424	0.167	0.338
162	ENSDARG00000028396	fkbp5	1	0.000782084	-0.33595544	0.038	0.195
163	ENSDARG00000029150	hsp90ab1	1	0.001110617	-0.268536196	0.833	0.902
164	ENSDARG00000029510	timm17a	1	0.001054929	-0.296058438	0.026	0.169
165	ENSDARG00000029663	rab1ab	1	0.514278162	0.288017991	0.167	0.223
166	ENSDARG00000030038	grcc10	1	0.001680835	-0.387097817	0	0.113
167	ENSDARG00000030215	matn1	1	0.035790669	-0.339937383	0.038	0.116
168	ENSDARG00000030270	tnnt3a	1	0.36479618	0.255423336	0.141	0.113
169	ENSDARG00000030349	cryba2a	1	0.273945583	0.515470954	0.397	0.394
170	ENSDARG00000030411	crygn2	1	0.000975719	0.423705177	0.744	0.687
171	ENSDARG00000030957	yipf4	1	0.000526682	-0.300367375	0.026	0.182
172	ENSDARG00000031495	seta	1	0.000889137	-0.342178032	0.115	0.308
173	ENSDARG00000031683	fosab	1	0.000708916	-0.441547731	0.154	0.363
174	ENSDARG00000031776	fthl27	1	0.01496438	-0.381235588	0.474	0.671
175	ENSDARG00000031929	stard14	1	0.009401235	-0.615199141	0.013	0.102
176	ENSDARG00000031981	pcbd1	1	0.041826318	-0.296730479	0.038	0.113
177	ENSDARG00000032327	usp36	1	0.001495369	-0.376105487	0.013	0.138
178	ENSDARG00000032405	ckap4	1	0.005914129	-0.392196866	0.013	0.113
179	ENSDARG00000032575	ywhaz	1	0.677160667	0.392490844	0.231	0.29
180	ENSDARG00000032705	foxg1b	1	0.237222405	0.295782547	0.103	0.07
181	ENSDARG00000032765	net1	1	0.004764485	-0.27889498	0.013	0.117
182	ENSDARG00000032929	cryba1l1	1	0.01144393	0.412668831	0.718	0.701
183	ENSDARG00000033382	grifin	1	0.487226796	0.2704955	0.154	0.133
184	ENSDARG00000033450	nkap	1	7.09E-05	-0.467034384	0.013	0.195
185	ENSDARG00000033832	ampd1	1	0.567516816	0.288259492	0.179	0.167
186	ENSDARG00000034270	ogdha	1	0.739811132	0.267661597	0.103	0.123
187	ENSDARG00000034368	hexb	1	0.001587356	-0.255224171	0.013	0.139
188	ENSDARG00000034677	scel	1	0.032717515	-0.302947012	0.026	0.101
189	ENSDARG00000035136	selenow1	1	0.021272802	-0.356649099	0.256	0.407
190	ENSDARG00000035256	eef2l2	1	0.021262152	-0.269188619	0.051	0.149
191	ENSDARG00000035282	emc6	1	0.001425365	-0.432818455	0.026	0.16
192	ENSDARG00000035325	srsf7a	1	0.000211596	-0.306242391	0.038	0.222
193	ENSDARG00000035625	snrnp27	1	0.000236368	-0.307278338	0.026	0.198
194	ENSDARG00000035676	ptp4a2b	1	0.003112936	-0.299504822	0	0.101
195	ENSDARG00000035679	si:rp71-45k5.4	1	0.001007161	-0.376954802	0.064	0.226
196	ENSDARG00000035860	rps28	1	0.000155822	-0.311253911	0.795	0.886
197	ENSDARG00000035890	fuca1.1	1	0.002156845	-0.774983397	0.038	0.169
198	ENSDARG00000035914	tmem167a	1	0.001151277	-0.357750172	0.051	0.204
199	ENSDARG00000036028	arrdc3b	1	0.009521095	-0.281110525	0.064	0.184
200	ENSDARG00000036074	cebpa	1	0.001783424	-0.511625565	0.013	0.136
201	ENSDARG00000036096	smad3a	1	0.009720465	-0.259908053	0.013	0.103
202	ENSDARG00000036394	pop7	1	0.803983258	0.287803913	0.09	0.106
203	ENSDARG00000036438	ndufv1	1	0.14423906	0.298109598	0.09	0.164
204	ENSDARG00000036456	anxa4	1	0.012312525	-0.279164443	0.103	0.231
205	ENSDARG00000036588	mhc1zba	1	0.000411032	-0.386740353	0.038	0.206
206	ENSDARG00000036704	tmem18	1	0.347112145	0.350021064	0.103	0.154
207	ENSDARG00000036754	hmgn3	1	0.9362881	0.298432974	0.244	0.272
208	ENSDARG00000036832	cyt1l	1	0.536650313	-1.072438716	0.269	0.318
209	ENSDARG00000036834	krt92	1	0.33638988	-0.381800183	0.077	0.115
210	ENSDARG00000036840	krt15	1	0.995603775	-0.369330494	0.256	0.269
211	ENSDARG00000036967	smox	1	0.159260107	0.339433228	0.09	0.157
212	ENSDARG00000036995	lsm6	1	0.002466708	-0.43180878	0.038	0.169
213	ENSDARG00000037108	pfdn6	1	0.304113272	0.263025767	0.103	0.156
214	ENSDARG00000037116	cxcl12a	1	0.450957898	1.009219956	0.077	0.107
215	ENSDARG00000037191	ttr	1	0.500205289	0.345962399	0.115	0.097
216	ENSDARG00000037229	denr	1	0.000602968	-0.352808985	0.026	0.179
217	ENSDARG00000037281	fgg	1	0.084556742	0.517333036	0.115	0.068
218	ENSDARG00000037285	mipa	1	0.335440184	0.425958709	0.115	0.087
219	ENSDARG00000037392	med19a	1	0.003134328	-0.272405159	0.013	0.125
220	ENSDARG00000037402	lim2.3	1	0.78859705	1.345645054	0.115	0.132
221	ENSDARG00000037783	proza	1	0.006298602	-0.412633588	0.064	0.188
222	ENSDARG00000037870	actb2	1	0.03385607	-0.343200731	0.808	0.918
223	ENSDARG00000037919	rbbp6	1	0.008434053	-0.304709525	0.013	0.105
224	ENSDARG00000037965	srrm2	1	0.00252303	-0.334809258	0.026	0.151
225	ENSDARG00000037997	tubb5	1	0.601388227	0.643510559	0.141	0.129
226	ENSDARG00000038028	ndufa6	1	0.69752121	0.402968728	0.321	0.373
227	ENSDARG00000038141	atf4b	1	0.00018272	-0.282776431	0.115	0.35
228	ENSDARG00000038153	lgals2b	1	0.502707939	0.366884187	0.231	0.221
229	ENSDARG00000038199	cdab	1	0.11315912	0.291745692	0.103	0.061
230	ENSDARG00000038378	sagb	1	0.043363299	0.394234466	0.115	0.062
231	ENSDARG00000038439	fabp10a	1	0.037199998	0.582641272	0.603	0.607
232	ENSDARG00000038576	ube2d1b	1	0.000556125	-0.392477741	0.038	0.202
233	ENSDARG00000038900	acadm	1	0.000352431	-0.329784687	0.038	0.209
234	ENSDARG00000039493	naa20	1	0.000341206	-0.359192738	0.038	0.212
235	ENSDARG00000039830	gng5	1	8.58E-05	-0.444295142	0.051	0.252
236	ENSDARG00000039882	ap3s2	1	0.031277155	-0.252221728	0.026	0.101
237	ENSDARG00000039914	gapdhs	1	0.001176988	-0.432525095	0.269	0.496
238	ENSDARG00000040076	pycard	1	0.004296748	-0.290029338	0.026	0.143
239	ENSDARG00000040121	psma2	1	0.000412968	-0.367260123	0.026	0.186
240	ENSDARG00000040158	cdc42l	1	0.00122664	-0.313920436	0.038	0.188
241	ENSDARG00000040277	fbxo32	1	0.201689317	0.540112298	0.103	0.07
242	ENSDARG00000040291	cadm4	1	0.017565107	-0.360389973	0.038	0.132
243	ENSDARG00000040298	apoa4b.1	1	0.661729038	0.382213269	0.103	0.094
244	ENSDARG00000040439	rsl24d1	1	0.001253488	-0.317035496	0.551	0.756
245	ENSDARG00000040534	epcam	1	0.004291416	-0.762727471	0.09	0.228
246	ENSDARG00000040764	id1	1	0.029504466	-0.480018128	0.154	0.28
247	ENSDARG00000041022	pdcd4b	1	0.459484019	0.460004403	0.128	0.111
248	ENSDARG00000041051	mid1ip1a	1	0.007269237	-1.097785559	0.038	0.144
249	ENSDARG00000041155	morf4l1	1	0.000421026	-0.337149188	0.026	0.187
250	ENSDARG00000041232	rps29	1	0.000634696	-0.277952091	0.679	0.85
251	ENSDARG00000041295	lim2.5	1	0.23064585	1.108261551	0.103	0.071
252	ENSDARG00000041339	zgc:92380	1	0.066929635	-0.266760489	0.038	0.104
253	ENSDARG00000041394	dnajb1b	1	0.001494164	-0.379598831	0.013	0.14
254	ENSDARG00000041569	ces2	1	0.418855784	0.635615729	0.141	0.118
255	ENSDARG00000041607	eif4ebp3l	1	0.00614843	-0.316331269	0.192	0.379
256	ENSDARG00000041623	mt2	1	0.27160258	-0.261169664	0.192	0.257
257	ENSDARG00000041921	hsbp1b	1	4.89E-05	-0.366239286	0.064	0.289
258	ENSDARG00000041925	cryba2b	1	0.058667939	0.463450686	0.628	0.652
259	ENSDARG00000042252	eif4h	1	0.001678068	-0.364548292	0.013	0.136
260	ENSDARG00000042428	gstt1a	1	0.249767052	0.312284706	0.154	0.118
261	ENSDARG00000042620	gstr	1	0.456126702	0.264147436	0.167	0.225
262	ENSDARG00000042644	sod2	1	0.000180682	-0.44389	0	0.154
263	ENSDARG00000042725	cebpb	1	0.006000716	-0.547255642	0.09	0.223
264	ENSDARG00000042777	ndufa11	1	4.68E-05	-0.389242275	0.038	0.245
265	ENSDARG00000042977	nfil3	1	0.007227672	-0.383571738	0.013	0.106
266	ENSDARG00000043128	cldne	1	0.002348476	-0.787430886	0	0.107
267	ENSDARG00000043257	ckbb	1	0.018218451	-0.354238262	0.308	0.484
268	ENSDARG00000043371	mdh2	1	0.000487516	-0.295832843	0.231	0.487
269	ENSDARG00000043457	gapdh	1	0.136435514	0.497343234	0.513	0.494
270	ENSDARG00000043511	prdx6	1	0.96159555	0.427364614	0.115	0.13
271	ENSDARG00000043531	jun	1	0.001704921	-0.303065145	0.115	0.302
272	ENSDARG00000043631	bcas2	1	0.000589375	-0.308647412	0.038	0.202
273	ENSDARG00000043821	klf7b	1	0.295358849	0.380378071	0.115	0.087
274	ENSDARG00000043960	rpf2	1	0.324751839	0.326024552	0.09	0.137
275	ENSDARG00000044073	fuca2	1	0.00034694	-0.448893764	0	0.142
276	ENSDARG00000044182	stau1	1	0.332250962	0.33479853	0.103	0.151
277	ENSDARG00000044565	ola1	1	7.71E-05	-0.377345212	0.115	0.359
278	ENSDARG00000044619	birc2	1	0.007944416	-0.253911598	0.051	0.171
279	ENSDARG00000044875	crygm2e	1	0.224970729	0.439546085	0.103	0.07
280	ENSDARG00000045142	hbae5	1	0.017124799	0.710538869	0.128	0.063
281	ENSDARG00000045143	hbbe2	1	0.866595181	0.524407801	0.141	0.143
282	ENSDARG00000045146	tomm22	1	0.361606363	0.320242654	0.09	0.136
283	ENSDARG00000045248	h3f3d	1	0.002400377	-0.381737528	0.526	0.771
284	ENSDARG00000045296	cops9	1	0.665328391	0.512586622	0.167	0.217
285	ENSDARG00000045372	ngdn	1	0.004911905	-0.296128836	0.038	0.159
286	ENSDARG00000045598	si:dkey-180p18.9	1	0.425470094	0.290004905	0.103	0.146
287	ENSDARG00000045639	elavl4	1	0.553489611	-0.26217636	0.179	0.21
288	ENSDARG00000045768	cry1aa	1	0.011581632	-0.288177841	0.026	0.12
289	ENSDARG00000045847	si:ch211-214j24.10	1	0.000707173	-0.286204074	0.013	0.154
290	ENSDARG00000045877	ube2nb	1	0.000155296	-0.512087272	0	0.157
291	ENSDARG00000045898	si:ch211-152c2.3	1	0.002210341	-0.741167124	0	0.108
292	ENSDARG00000045913	mrps10	1	0.000280489	-0.39766604	0	0.146
293	ENSDARG00000045914	si:ch211-51e12.7	1	0.000182643	-0.602769253	0	0.154
294	ENSDARG00000045928	psma4	1	0.000194316	-0.359669223	0.051	0.242
295	ENSDARG00000045947	hrc	1	0.004603848	-0.60678048	0.026	0.136
296	ENSDARG00000045979	zgc:153704	1	0.556909819	-0.263942042	0.115	0.141
297	ENSDARG00000046022	tmed7	1	0.000419905	-0.324676411	0.09	0.287
298	ENSDARG00000046030	zgc:110339	1	0.123962475	0.837060849	0.103	0.186
299	ENSDARG00000051888	ist1	1	0.006560824	-0.268893793	0.026	0.132
300	ENSDARG00000052150	pbx4	1	0.007306656	-0.331157178	0.038	0.15
301	ENSDARG00000052623	bsdc1	1	0.591871825	0.382413903	0.141	0.132
302	ENSDARG00000052638	fam210b	1	0.31225383	0.267156372	0.09	0.139
303	ENSDARG00000052674	csnk1a1	1	0.000288671	-0.343693952	0.077	0.277
304	ENSDARG00000052712	suclg1	1	0.114535942	0.307578925	0.167	0.275
305	ENSDARG00000052746	grinab	1	0.007843633	-0.275518079	0.038	0.149
306	ENSDARG00000052833	zfand3	1	0.414273433	0.363101302	0.115	0.164
307	ENSDARG00000052856	khdrbs1a	1	0.000359912	-0.378604116	0.231	0.487
308	ENSDARG00000053129	carhsp1	1	0.521669636	0.298812881	0.128	0.173
309	ENSDARG00000053130	pcp4a	1	0.302267693	-0.25129158	0.064	0.101
310	ENSDARG00000053485	aldh6a1	1	0.932443062	0.38785557	0.269	0.325
311	ENSDARG00000053684	aldob	1	0.706964414	0.397894477	0.628	0.738
312	ENSDARG00000053862	crygmx	1	0.091346688	0.492599562	0.654	0.693
313	ENSDARG00000053875	cryba1b	1	0.001409276	0.377636828	0.718	0.648
314	ENSDARG00000053973	fetub	1	0.517605227	0.620783257	0.192	0.247
315	ENSDARG00000053979	chmp2a	1	0.000894914	-0.383148359	0.038	0.192
316	ENSDARG00000054271	cdkn1bb	1	0.422718646	0.355382892	0.231	0.321
317	ENSDARG00000054793	emc10	1	0.081055865	0.331412088	0.103	0.194
318	ENSDARG00000054907	cox7a2l	1	0.000662673	-0.298694302	0.051	0.215
319	ENSDARG00000055416	serpinb1	1	0.004301158	-0.36593235	0.013	0.118
320	ENSDARG00000055514	icn2	1	0.030775233	-1.396117751	0.128	0.234
321	ENSDARG00000055536	otub1a	1	0.003606109	-0.3293165	0.013	0.122
322	ENSDARG00000055723	hsp70l	1	0.048142996	-0.289646908	0.192	0.313
323	ENSDARG00000055874	cpe	1	0.05175827	-0.382904219	0.064	0.143
324	ENSDARG00000055912	nipa2	1	0.003176018	-0.276290619	0	0.101
325	ENSDARG00000056008	atp5mc1	1	0.001306681	-0.319963354	0.103	0.284
326	ENSDARG00000056085	mob4	1	0.000428533	-0.317947235	0.026	0.186
327	ENSDARG00000056235	smndc1	1	0.001168982	-0.359840928	0.038	0.188
328	ENSDARG00000056307	znf706	1	0.000307036	-0.301732989	0.115	0.337
329	ENSDARG00000056480	cpvl	1	0.006353212	-0.27432637	0.013	0.112
330	ENSDARG00000056498	crp2	1	0.641266019	0.407959171	0.128	0.113
331	ENSDARG00000056722	cd99l2	1	0.134792624	-0.31606614	0.051	0.103
332	ENSDARG00000056725	hmgb3a	1	0.008103141	-0.44041681	0.244	0.407
333	ENSDARG00000056877	vamp2	1	0.029687063	-0.376978375	0.064	0.156
334	ENSDARG00000057167	eif4g2b	1	0.006082559	-0.273599846	0.038	0.152
335	ENSDARG00000057437	apodb	1	0.002420671	-0.634095513	0	0.106
336	ENSDARG00000057460	crygm2d13	1	0.554329345	0.371433965	0.449	0.473
337	ENSDARG00000057676	golga7	1	0.001120081	-0.344105243	0.064	0.229
338	ENSDARG00000057698	ctsd	1	0.000983819	-0.463342212	0.167	0.38
339	ENSDARG00000057882	arpc3	1	0.633612465	0.336100048	0.244	0.316
340	ENSDARG00000057890	si:dkey-33c12.4	1	0.002084173	-0.340842233	0.038	0.177
341	ENSDARG00000058225	arpc4l	1	0.000354899	-0.270907751	0.038	0.212
342	ENSDARG00000058354	selenot1a	1	0.003505585	-0.262550699	0.051	0.185
343	ENSDARG00000059323	rpn1	1	0.002830397	-0.30409343	0.013	0.128
344	ENSDARG00000059360	srsf3b	1	0.001334455	-0.384910115	0.051	0.205
345	ENSDARG00000059768	gpatch8	1	0.000545758	-0.510813517	0	0.134
346	ENSDARG00000060036	aimp1	1	0.000345059	-0.42126882	0.026	0.186
347	ENSDARG00000060199	mrpl18	1	0.550786766	0.308208403	0.09	0.12
348	ENSDARG00000060316	cish	1	0.004747335	-0.365364757	0.038	0.158
349	ENSDARG00000060457	pmp22b	1	0.197814211	0.406200215	0.103	0.168
350	ENSDARG00000061228	pfdn4	1	0.0534122	0.314701575	0.154	0.293
351	ENSDARG00000061854	lman2	1	0.001405974	-0.266821172	0.013	0.141
352	ENSDARG00000062592	myl10	1	0.011220229	0.549986483	0.205	0.121
353	ENSDARG00000063572	perp	1	0.003124143	-0.392293874	0.038	0.168
354	ENSDARG00000063895	mt-nd1	1	0.737193715	0.396757816	0.462	0.569
355	ENSDARG00000063917	mt-nd4	1	0.242790814	0.256163121	0.551	0.605
356	ENSDARG00000063921	mt-nd5	1	0.00276529	-0.38044375	0.051	0.188
357	ENSDARG00000063924	mt-cyb	1	0.064666122	0.303688481	0.744	0.818
358	ENSDARG00000067990	myhz1.1	1	0.000106384	0.350936238	0.731	0.658
359	ENSDARG00000067997	myhz1.3	1	0.786715301	0.307845112	0.192	0.227
360	ENSDARG00000068478	gpx4a	1	0.473700181	0.365532282	0.256	0.247
361	ENSDARG00000068507	crybb1	1	0.017778895	0.3562641	0.705	0.735
362	ENSDARG00000068582	rnf44	1	0.007448443	-0.365132452	0.038	0.151
363	ENSDARG00000068698	psenen	1	0.00227106	-0.317396449	0.038	0.175
364	ENSDARG00000068974	lim2.1	1	0.371836769	1.5388449	0.128	0.104
365	ENSDARG00000068996	hist2h2l	1	0.160506671	0.320702125	0.192	0.305
366	ENSDARG00000069065	btg3	1	0.606240726	0.300631384	0.09	0.117
367	ENSDARG00000069100	aldh9a1a.1	1	0.79006517	0.489796698	0.385	0.457
368	ENSDARG00000069432	plscr3b	1	0.00459331	-0.365720115	0.038	0.159
369	ENSDARG00000069630	tat	1	0.181043885	0.396827782	0.167	0.125
370	ENSDARG00000069801	crygm2d12	1	0.107092431	0.353555271	0.615	0.625
371	ENSDARG00000069940	ppap2d	1	0.001937718	-0.629945114	0	0.11
372	ENSDARG00000069977	myg1	1	0.001977008	-0.27311535	0.013	0.134
373	ENSDARG00000070038	rbp2a	1	0.019045641	0.50458087	0.154	0.084
374	ENSDARG00000070472	arf5	1	0.001463806	-0.297329841	0.064	0.226
375	ENSDARG00000070512	cnpy3	1	0.056886036	0.493066164	0.103	0.056
376	ENSDARG00000070623	med10	1	0.001356257	-0.299330359	0.026	0.164
377	ENSDARG00000070721	vdrb	1	0.001359509	-0.318795869	0.064	0.224
378	ENSDARG00000070822	cnp	1	0.717653647	0.491336778	0.103	0.128
379	ENSDARG00000070824	ndufb5	1	8.01E-05	-0.505232628	0.051	0.25
380	ENSDARG00000070959	si:ch211-288g17.3	1	0.003848146	-0.41439327	0.077	0.223
381	ENSDARG00000071018	ptena	1	0.001681633	-0.454512001	0.026	0.157
382	ENSDARG00000071046	bbip1	1	0.880101511	0.276186834	0.103	0.104
383	ENSDARG00000071203	sptssa	1	0.002291354	-0.258649092	0.013	0.131
384	ENSDARG00000071396	timm23a	1	0.011597696	-0.281917121	0.051	0.159
385	ENSDARG00000071403	oaz1a	1	0.000697684	-0.34975472	0.244	0.491
386	ENSDARG00000071426	lrrc59	1	0.007372008	-0.303194509	0.013	0.108
387	ENSDARG00000071626	ptgdsb.2	1	0.073661557	-0.818621006	0.103	0.187
388	ENSDARG00000071658	ywhag2	1	0.141877116	-0.25201713	0.128	0.199
389	ENSDARG00000071673	ctdspla	1	0.010546969	-0.271200024	0.051	0.163
390	ENSDARG00000074390	tmem176l.4	1	0.025950897	-0.294106945	0.026	0.105
391	ENSDARG00000074425	si:busm1-57f23.1	1	0.383051096	0.576457945	0.103	0.081
392	ENSDARG00000074790	rab5if	1	0.002372304	-0.320096274	0	0.106
393	ENSDARG00000074869	si:ch1073-291c23.2	1	0.098092513	-0.281427053	0.064	0.127
394	ENSDARG00000075989	arpc2	1	0.89733393	0.308527351	0.269	0.313
395	ENSDARG00000076120	foxp4	1	0.003115839	-0.603043203	0.051	0.187
396	ENSDARG00000076290	calr	1	0.334888231	0.426113701	0.077	0.117
397	ENSDARG00000076386	epdl1	1	0.11723586	-0.327753119	0.103	0.172
398	ENSDARG00000076532	si:ch211-222l21.1	1	0.02003623	-0.439916252	0.205	0.347
399	ENSDARG00000076667	ccng1	1	0.001000631	-0.283715348	0.192	0.43
400	ENSDARG00000076790	crygm2d16	1	0.669272729	0.358953259	0.372	0.402
401	ENSDARG00000076815	eif3s10	1	0.591976164	0.322281635	0.231	0.312
402	ENSDARG00000076838	apom	1	0.034529125	0.811087185	0.205	0.133
403	ENSDARG00000076847	tnrc6c1	1	0.01084498	-0.280606983	0.128	0.274
404	ENSDARG00000077664	zgc:110239	1	0.041868259	-0.301702806	0.051	0.13
405	ENSDARG00000077721	knop1	1	0.001835826	-0.302377101	0.013	0.136
406	ENSDARG00000077840	meis2a	1	0.02466271	0.651108853	0.141	0.078
407	ENSDARG00000077870	taf9	1	0.497729242	0.329412328	0.128	0.172
408	ENSDARG00000078113	atp5mea	1	0.366079839	0.417751807	0.141	0.204
409	ENSDARG00000078619	pnp5a	1	0.758355209	0.406761565	0.179	0.208
410	ENSDARG00000078785	tmem258	1	0.213056496	0.276404834	0.192	0.304
411	ENSDARG00000079391	mrpl42	1	4.67E-05	-0.514153152	0	0.178
412	ENSDARG00000079497	tcima	1	0.002843911	-0.486610624	0	0.103
413	ENSDARG00000079632	si:dkey-28b4.7	1	0.001536193	-0.486823557	0.038	0.177
414	ENSDARG00000086658	crygm2d21	1	0.09397049	0.31205168	0.449	0.411
415	ENSDARG00000086881	ier2b	1	0.005996914	-0.297094235	0.064	0.196
416	ENSDARG00000086917	crygm2d2	1	0.231657565	0.318392348	0.667	0.757
417	ENSDARG00000087277	selenoj	1	0.136147817	0.288014926	0.077	0.147
418	ENSDARG00000087301	crygm2d14	1	0.996256769	-0.380434808	0.103	0.102
419	ENSDARG00000087324	crygm2d1	1	0.087535042	0.439186985	0.641	0.684
420	ENSDARG00000087402	tpm1	1	0.865848045	0.420736828	0.128	0.141
421	ENSDARG00000087443	ptp4a2a	1	0.002982437	-0.310891268	0.013	0.127
422	ENSDARG00000087765	crygm2d10	1	0.001872594	0.382386708	0.705	0.633
423	ENSDARG00000087897	h2afy2	1	0.002084212	-0.333968122	0.154	0.346
424	ENSDARG00000088823	crygm2d3	1	0.501952041	0.293606495	0.41	0.436
425	ENSDARG00000088929	ypel5	1	0.379516837	0.320672934	0.115	0.168
426	ENSDARG00000089307	pmaip1	1	0.004328581	-0.350844614	0.013	0.118
427	ENSDARG00000089310	gc	1	0.11742108	0.659065226	0.115	0.073
428	ENSDARG00000089368	hopx	1	0.000394374	-0.415350103	0.013	0.164
429	ENSDARG00000089372	clk4a	1	0.032911149	-0.330321261	0.038	0.117
430	ENSDARG00000089413	mbpb	1	0.00851203	-0.258693431	0.026	0.129
431	ENSDARG00000089441	si:ch211-105c13.3	1	0.009863686	-0.305620253	0.026	0.125
432	ENSDARG00000089681	btf3l4	1	0.000520729	-0.323690688	0.051	0.225
433	ENSDARG00000089836	MRPS12	1	0.001240584	-0.33930709	0.038	0.184
434	ENSDARG00000089877	si:dkeyp-75h12.5	1	0.038667838	-0.34110183	0.103	0.202
435	ENSDARG00000089936	selenow2b	1	0.027457196	-0.254745299	0.026	0.103
436	ENSDARG00000090228	gsta.1	1	0.00964255	-0.278527223	0.077	0.202
437	ENSDARG00000090286	serpina1	1	0.205579047	0.861894883	0.179	0.14
438	ENSDARG00000090454	gnb1a	1	0.000252007	-0.306066451	0.128	0.357
439	ENSDARG00000090462	mrpl20	1	0.001698024	-0.297441268	0	0.113
440	ENSDARG00000090697	eif3ea	1	0.000527328	-0.340556011	0.231	0.484
441	ENSDARG00000090722	leg1.1	1	0.23803916	0.743177361	0.167	0.131
442	ENSDARG00000090850	serpina1l	1	0.123395909	0.743708147	0.205	0.152
443	ENSDARG00000090912	npc2	1	0.000129915	-0.329340799	0.09	0.315
444	ENSDARG00000091148	crygm2d20	1	0.076113829	0.29693037	0.205	0.144
445	ENSDARG00000091234	si:ch73-335l21.4	1	0.004909588	-0.502194609	0.013	0.116
446	ENSDARG00000091996	tcnbb	1	0.05252027	-0.927996141	0.064	0.143
447	ENSDARG00000092124	cox14	1	0.000186625	-0.423207242	0	0.153
448	ENSDARG00000092362	hsp70.2	1	0.036699656	-0.284385756	0.244	0.379
449	ENSDARG00000092677	coa6	1	0.000138565	-0.389229331	0.026	0.202
450	ENSDARG00000092947	cyt1	1	0.391951126	-1.390751671	0.654	0.787
451	ENSDARG00000093313	ubb	1	0.011941578	-0.330842661	0.205	0.365
452	ENSDARG00000093406	zgc:111986	1	0.002197493	-0.307967275	0.077	0.233
453	ENSDARG00000093549	selenop	1	0.005799014	-0.338151463	0.167	0.341
454	ENSDARG00000093584	zgc:193505	1	0.006333357	-1.149448929	0.038	0.146
455	ENSDARG00000094041	krt17	1	0.153897635	-1.45450714	0.167	0.24
456	ENSDARG00000094310	si:ch211-255g12.6	1	0.015689645	0.498116611	0.538	0.477
457	ENSDARG00000095863	afp4	1	0.288919737	0.388057936	0.128	0.096
458	ENSDARG00000095908	sat1a.2	1	0.006090724	-0.271952832	0.064	0.196
459	ENSDARG00000096118	ost4	1	0.000563168	-0.385290465	0	0.133
460	ENSDARG00000097102	si:ch73-281n10.2	1	0.001086173	-0.278038357	0.218	0.454
461	ENSDARG00000097157	si:ch211-207n23.2	1	0.00982465	-0.578186207	0.013	0.102
462	ENSDARG00000097630	si:ch211-282b22.1	1	0.006636454	-0.254396077	0.026	0.132
463	ENSDARG00000097753	slirp	1	0.000315332	-0.352493559	0	0.144
464	ENSDARG00000098114	ctsa	1	0.001128054	-0.352082626	0	0.12
465	ENSDARG00000098228	thrap3b	1	0.007416806	-0.278811029	0.013	0.109
466	ENSDARG00000098591	tubb2b	1	0.055811047	-0.270682195	0.192	0.308
467	ENSDARG00000098671	prelid1a	1	0.681795661	0.342444735	0.103	0.129
468	ENSDARG00000098935	bxdc2	1	0.001533583	-0.27486976	0	0.115
469	ENSDARG00000099039	pcbp2	1	0.211825938	0.263746713	0.231	0.356
470	ENSDARG00000099200	zgc:123103	1	0.001008211	1.082274856	0.256	0.139
471	ENSDARG00000099281	si:dkey-112e7.2	1	0.000216967	-0.386559383	0	0.151
472	ENSDARG00000099312	jpt1b	1	0.92354918	0.407495245	0.218	0.25
473	ENSDARG00000099313	naga	1	0.000605919	-0.444107534	0	0.132
474	ENSDARG00000099453	elof1	1	0.58254252	0.474870852	0.154	0.202
475	ENSDARG00000099510	cnn3a	1	0.000862776	-0.417616629	0	0.125
476	ENSDARG00000099624	chmp1b	1	0.001467574	-0.296990498	0.064	0.227
477	ENSDARG00000099675	kdm4b	1	0.726228766	0.420692446	0.141	0.141
478	ENSDARG00000100244	ebf3a	1	0.1840809	-0.334028979	0.064	0.114
479	ENSDARG00000100406	zgc:112265	1	0.053663279	0.461914716	0.115	0.063
480	ENSDARG00000100446	si:ch211-286o17.1	1	0.052043251	-0.351583696	0.051	0.126
481	ENSDARG00000100499	cpeb4b	1	0.001438553	-0.369948021	0.013	0.14
482	ENSDARG00000100553	lsm14ab	1	0.001305839	-0.346740982	0.013	0.142
483	ENSDARG00000100562	CABZ01080702.1	1	0.004578976	-0.575977618	0.051	0.175
484	ENSDARG00000100582	si:ch211-195b11.3	1	0.081452633	-0.776733007	0.128	0.204
485	ENSDARG00000100742	reep5	1	0.001750677	-0.283219501	0.141	0.335
486	ENSDARG00000100826	hif1al	1	0.157946655	0.272926888	0.154	0.255
487	ENSDARG00000101063	CABZ01058650.1	1	0.201042039	0.416645079	0.115	0.082
488	ENSDARG00000101074	glud1b	1	0.342431458	0.364387192	0.205	0.291
489	ENSDARG00000101135	si:dkey-85k7.7	1	0.006013148	-0.39148192	0.026	0.134
490	ENSDARG00000101324	apoa1b	1	0.002216556	0.735674838	0.744	0.778
491	ENSDARG00000101936	tmem106ba	1	0.01581781	-0.294587093	0.026	0.114
492	ENSDARG00000102048	slc25a43	1	0.005346203	-0.262597683	0.064	0.198
493	ENSDARG00000102129	crygn1	1	0.651485323	0.349897607	0.128	0.119
494	ENSDARG00000102453	slc1a2b	1	0.052389461	-1.232481114	0.038	0.106
495	ENSDARG00000102555	si:dkey-33i11.9	1	0.010266546	-0.270596043	0.013	0.102
496	ENSDARG00000103134	zgc:65873	1	0.001924861	-0.352961367	0.026	0.155
497	ENSDARG00000103199	si:dkey-247k7.2	1	0.07792829	-0.744229348	0.064	0.13
498	ENSDARG00000103337	rrp1	1	0.001613761	-0.311075808	0	0.114
499	ENSDARG00000103672	cirbpa	1	0.002262512	-0.275231362	0.244	0.47
500	ENSDARG00000103720	zgc:162730	1	0.000148338	-0.761207606	0.09	0.296
501	ENSDARG00000103740	fundc2	1	0.891039651	0.292366682	0.103	0.104
502	ENSDARG00000104031	mrpl33	1	0.002263603	-0.291329589	0.013	0.131
503	ENSDARG00000104068	gstp1	1	0.063163876	0.502122288	0.167	0.288
504	ENSDARG00000104227	nop10	1	0.165007031	0.278859506	0.154	0.254
505	ENSDARG00000104359	anxa1c	1	0.003672319	-1.307549289	0.026	0.139
506	ENSDARG00000104372	gnb1b	1	0.001527544	-0.318156634	0.167	0.37
507	ENSDARG00000104530	znf609b	1	0.678054616	0.350547917	0.103	0.095
508	ENSDARG00000104945	sncb	1	0.288404586	0.29168483	0.231	0.199
509	ENSDARG00000109774	CABZ01084963.1	1	0.501785725	0.272850942	0.09	0.122
510	ENSDARG00000109861	BX545855.1	1	0.083512091	0.324436908	0.654	0.661
511	ENSDARG00000111240	dhrs13a.2	1	0.020509577	-0.792102396	0.026	0.107
512	ENSDARG00000111785	trappc2l	1	0.003330594	-0.353542118	0.013	0.121
513	ENSDARG00000114516	CABZ01021592.1	1	0.006352999	0.975654212	0.128	0.057
514	ENSDARG00000116164	crygm2d8	1	0.13732403	0.338003789	0.462	0.432
515	ENSDARG00000116617	spaca4l	1	0.009712206	-0.58709365	0.038	0.143
