# Supplementary material for: Cell-type-specific responses to the microbiota across all tissues of the larval zebrafish
Source: Cell Rep. Author manuscript; Available in PMC 2023 Oct 23. (PMC10423310; doi:10.1016/j.celrep.2023.112095)
Supplement: MMC23 [file NIHMS1880944-supplement-MMC23.zip › DataS17/Figure6_PanelF_subcluster_GeneLists/subcluster29.tsv]

	gene	gene_NAME	p_val_adj	p_val	avg_logFC	pct.1	pct.2
1	ENSDARG00000053254	mylpfa	6.13E-05	2.78E-09	0.374253503	0.973	0.975
2	ENSDARG00000099197	actc1b	0.00012981	5.88E-09	0.279074532	1	0.997
3	ENSDARG00000101324	apoa1b	0.020913597	9.48E-07	0.736879381	0.797	0.777
4	ENSDARG00000099175	hmgb1a	0.029706202	1.35E-06	-0.562839838	0.162	0.503
5	ENSDARG00000068507	crybb1	0.036434447	1.65E-06	0.539467023	0.824	0.733
6	ENSDARG00000101082	eif3s6ip	0.078700701	3.57E-06	-0.551936783	0.081	0.354
7	ENSDARG00000092947	cyt1	0.080662625	3.66E-06	-0.37777535	0.851	0.785
8	ENSDARG00000029818	srsf5a	0.113201777	5.13E-06	-0.473471948	0.189	0.517
9	ENSDARG00000104018	mtpn	0.162279932	7.36E-06	-0.644356994	0	0.218
10	ENSDARG00000086917	crygm2d2	0.176143629	7.99E-06	0.509070658	0.824	0.754
11	ENSDARG00000020261	rab2a	0.199880503	9.06E-06	-0.52785831	0.068	0.329
12	ENSDARG00000058041	ndufa8	0.245870979	1.11E-05	-0.620065741	0.041	0.274
13	ENSDARG00000070723	ndufa9a	0.252449791	1.14E-05	-0.592822894	0	0.21
14	ENSDARG00000043608	eif4ebp1	0.256248145	1.16E-05	-0.523063028	0.054	0.305
15	ENSDARG00000019332	ndufb4	0.266455289	1.21E-05	-0.280772791	0.081	0.344
16	ENSDARG00000041314	ndufb9	0.33223604	1.51E-05	-0.466018201	0.081	0.343
17	ENSDARG00000070922	cnbpb	0.397736137	1.80E-05	-0.332290784	0.216	0.553
18	ENSDARG00000039830	gng5	0.433320749	1.96E-05	-0.381286255	0.027	0.253
19	ENSDARG00000013968	psap	0.449800173	2.04E-05	-0.58337593	0.081	0.342
20	ENSDARG00000021252	cct6a	0.543183425	2.46E-05	-0.440471206	0.081	0.339
21	ENSDARG00000068940	atp5meb	0.565422919	2.56E-05	-0.424155748	0.189	0.488
22	ENSDARG00000032575	ywhaz	0.585781364	2.66E-05	-0.440764869	0.054	0.293
23	ENSDARG00000101560	psma1	0.60529894	2.74E-05	-0.351663361	0.081	0.331
24	ENSDARG00000068265	tomm5	0.65797665	2.98E-05	-0.430312281	0.068	0.312
25	ENSDARG00000045352	cst14a.2	0.671676313	3.05E-05	-0.713459686	0.054	0.273
26	ENSDARG00000006260	tuba8l4	0.672615391	3.05E-05	-0.471533225	0.108	0.378
27	ENSDARG00000035557	gabarapa	0.703528927	3.19E-05	-0.441448634	0.041	0.264
28	ENSDARG00000035751	ipo7	0.754969344	3.42E-05	-0.56286715	0.027	0.233
29	ENSDARG00000002344	tubb4b	0.787030685	3.57E-05	-0.403205256	0.311	0.631
30	ENSDARG00000013979	ndfip1	0.81421667	3.69E-05	-0.541607599	0.027	0.24
31	ENSDARG00000075768	sdhb	0.87547961	3.97E-05	-0.577969249	0.041	0.251
32	ENSDARG00000000666	creg2	1	0.330303785	0.292767104	0.068	0.11
33	ENSDARG00000001057	bysl	1	0.023127243	0.250842852	0.081	0.199
34	ENSDARG00000001241	puf60b	1	0.002425069	-0.302029927	0.014	0.137
35	ENSDARG00000001244	srrm1	1	0.580405946	0.329212673	0.081	0.108
36	ENSDARG00000001578	echs1	1	0.005850118	-0.334714077	0.027	0.139
37	ENSDARG00000001889	tuba1a	1	0.014837828	-0.544592864	0.081	0.201
38	ENSDARG00000002082	csnk2a1	1	0.000104273	-0.416116879	0.054	0.264
39	ENSDARG00000002131	celf2	1	0.000525554	-0.712562213	0.027	0.186
40	ENSDARG00000002190	chmp2bb	1	0.197609274	0.337987857	0.108	0.182
41	ENSDARG00000002193	rho	1	0.021620855	0.404595268	0.405	0.334
42	ENSDARG00000002271	zfand5b	1	6.98E-05	-0.361305411	0.041	0.255
43	ENSDARG00000002589	mylpfb	1	0.151835002	0.255275205	0.514	0.516
44	ENSDARG00000002632	anxa11b	1	0.002383212	-0.292899333	0.068	0.223
45	ENSDARG00000002710	ncl	1	0.000200179	-0.285598545	0.162	0.432
46	ENSDARG00000002791	atp1a1a.1	1	0.002226469	-0.278792609	0.068	0.229
47	ENSDARG00000003032	eif4a1b	1	0.232630084	0.259821132	0.405	0.584
48	ENSDARG00000003189	psmd1	1	0.002522627	-0.479285203	0.027	0.154
49	ENSDARG00000003207	mterf3	1	0.020518561	-0.40657615	0.027	0.113
50	ENSDARG00000003382	cwc25	1	0.124298175	0.303319724	0.054	0.118
51	ENSDARG00000003486	ppp1caa	1	0.000790873	-0.448120806	0.027	0.178
52	ENSDARG00000003655	tmem59l	1	0.049238776	-0.298803988	0.068	0.155
53	ENSDARG00000003808	aqp3a	1	0.892146701	0.28890269	0.122	0.121
54	ENSDARG00000003860	cbx3a	1	0.000438049	-0.483993632	0.041	0.214
55	ENSDARG00000003866	tm9sf2	1	0.003105893	-0.260411655	0.027	0.156
56	ENSDARG00000004034	arhgdig	1	0.00397664	-0.288688718	0.041	0.169
57	ENSDARG00000004060	bhlhe40	1	0.000336093	-0.344954865	0.095	0.309
58	ENSDARG00000004261	tmed9	1	0.004958221	-0.279020406	0.014	0.122
59	ENSDARG00000004621	gpm6ab	1	0.201292992	-0.291651676	0.257	0.334
60	ENSDARG00000004735	hnrnpub	1	0.009020627	-0.265711692	0.014	0.11
61	ENSDARG00000005162	tpm3	1	0.187521887	0.351203303	0.149	0.244
62	ENSDARG00000005172	dynll2b	1	0.005969042	-0.400015661	0.014	0.118
63	ENSDARG00000005191	ahcy	1	0.351941582	0.60020276	0.243	0.352
64	ENSDARG00000005423	pgam1a	1	0.024743311	-0.287880737	0.041	0.132
65	ENSDARG00000005451	gdi2	1	0.014935219	0.262742566	0.108	0.259
66	ENSDARG00000005453	foxp2	1	0.04465583	0.510725915	0.108	0.057
67	ENSDARG00000005481	nfkbiaa	1	0.002122709	-0.263510174	0.027	0.164
68	ENSDARG00000005551	hnrnph1l	1	0.006709144	-0.286190985	0.014	0.116
69	ENSDARG00000005560	ywhah	1	0.002254703	-0.323346677	0.068	0.227
70	ENSDARG00000005924	serpina10a	1	0.006791022	-0.43352457	0.054	0.179
71	ENSDARG00000006235	brms1la	1	0.025874809	-0.317331595	0.027	0.109
72	ENSDARG00000006242	ptp4a1	1	4.86E-05	-0.568205203	0.054	0.279
73	ENSDARG00000006266	stat1a	1	0.182935839	0.384909728	0.068	0.124
74	ENSDARG00000006588	zgc:111983	1	0.348678506	-0.289787934	0.095	0.131
75	ENSDARG00000006915	arl8ba	1	0.005025929	-0.29404941	0.014	0.121
76	ENSDARG00000007098	itm2ba	1	8.30E-05	-0.487854013	0.122	0.368
77	ENSDARG00000007141	psmc3	1	0.519400663	0.330742259	0.095	0.129
78	ENSDARG00000007276	ela3l	1	0.433315502	-0.554683568	0.203	0.176
79	ENSDARG00000007526	ndufs2	1	0.04278064	0.253309297	0.095	0.209
80	ENSDARG00000007576	crybb1l1	1	0.01404001	0.408998437	0.527	0.48
81	ENSDARG00000007818	palm1b	1	0.022535649	-0.302818367	0.041	0.134
82	ENSDARG00000007863	tra2a	1	0.279584634	0.269474077	0.135	0.204
83	ENSDARG00000008049	si:dkey-42i9.4	1	0.000483177	-0.486925971	0.054	0.234
84	ENSDARG00000008218	znf410	1	0.440168606	0.264335608	0.081	0.118
85	ENSDARG00000008363	mcl1b	1	0.000667987	-0.368149913	0.108	0.31
86	ENSDARG00000008678	snx3	1	0.002400043	-0.264519688	0.027	0.157
87	ENSDARG00000008735	atp6ap2	1	0.000230501	-0.518094364	0.081	0.29
88	ENSDARG00000008748	ube2na	1	0.00023642	-0.374030564	0.014	0.182
89	ENSDARG00000008803	marcksb	1	0.018278587	-0.332531042	0.068	0.177
90	ENSDARG00000008867	rap1b	1	0.000485588	-0.523819321	0	0.142
91	ENSDARG00000008947	rtf1	1	0.001250761	-0.263551211	0.027	0.175
92	ENSDARG00000009250	etfb	1	0.306417869	0.276073646	0.149	0.219
93	ENSDARG00000009280	smyd1a	1	0.830422209	0.465226275	0.122	0.124
94	ENSDARG00000009553	gng3	1	0.008696497	-0.477930814	0.095	0.231
95	ENSDARG00000009657	fgfr1op2	1	0.002097344	-0.325359502	0	0.114
96	ENSDARG00000009779	mcl1a	1	0.002918324	-0.311291477	0.257	0.492
97	ENSDARG00000009830	hdlbpa	1	0.000215157	-0.296934315	0.068	0.278
98	ENSDARG00000010553	mmgt1	1	0.002290946	-0.36453121	0.027	0.159
99	ENSDARG00000010721	6-Sep	1	0.020790468	-0.261553875	0.027	0.115
100	ENSDARG00000011125	snrpb	1	0.00155882	-0.281417933	0.081	0.256
101	ENSDARG00000011170	ndrg2	1	0.000284523	-0.564683429	0.014	0.178
102	ENSDARG00000011564	sfpq	1	0.00306017	-0.317143422	0.014	0.132
103	ENSDARG00000011841	atp5l	1	0.000240555	-0.256696538	0.23	0.523
104	ENSDARG00000012076	apoa1a	1	0.251464536	0.369310164	0.149	0.115
105	ENSDARG00000012078	meis1b	1	0.003794351	-0.349610161	0.054	0.195
106	ENSDARG00000012194	scp2a	1	0.301458664	0.488855658	0.108	0.08
107	ENSDARG00000012405	col1a1a	1	0.049874666	0.312583813	0.041	0.118
108	ENSDARG00000012458	zgc:77849	1	0.085825769	0.328600713	0.176	0.308
109	ENSDARG00000012591	pdcd10b	1	0.351769134	0.256781404	0.081	0.122
110	ENSDARG00000012684	atp2b1a	1	0.021338214	-0.322967213	0.027	0.115
111	ENSDARG00000012747	rer1	1	0.009852704	-0.256831334	0.027	0.131
112	ENSDARG00000012777	nucks1b	1	0.001232338	-0.312251193	0.027	0.175
113	ENSDARG00000012944	myhz2	1	0.2830516	0.547439012	0.351	0.355
114	ENSDARG00000013078	ywhaba	1	0.00034863	-0.311502052	0.149	0.387
115	ENSDARG00000013430	bhmt	1	0.443179236	0.285825804	0.311	0.428
116	ENSDARG00000013561	pgm1	1	0.401758434	0.309779742	0.081	0.12
117	ENSDARG00000013623	vdac2	1	0.596376047	0.26847313	0.554	0.654
118	ENSDARG00000013732	vta1	1	0.001067927	-0.350535242	0	0.127
119	ENSDARG00000013771	ctss2.2	1	0.01262965	-0.350099001	0.014	0.102
120	ENSDARG00000013804	capns1b	1	0.002252359	-0.293009293	0.068	0.225
121	ENSDARG00000014196	myl1	1	0.013143834	0.354613362	0.486	0.398
122	ENSDARG00000014230	dlst	1	8.35E-05	-0.470425755	0.041	0.243
123	ENSDARG00000014244	rbmx	1	0.013721818	-0.257915017	0.027	0.124
124	ENSDARG00000014361	tmbim4	1	0.003741212	-0.290237839	0.068	0.21
125	ENSDARG00000014536	pfdn1	1	0.038858543	0.309361266	0.108	0.233
126	ENSDARG00000014569	hnrnpr	1	0.000816179	-0.418339275	0.027	0.182
127	ENSDARG00000014571	ctnnb1	1	0.00227784	-0.326413761	0.081	0.248
128	ENSDARG00000014591	ilf2	1	0.007852056	-0.272179429	0.054	0.178
129	ENSDARG00000014676	bckdhb	1	0.00996739	-0.282031318	0.027	0.128
130	ENSDARG00000014763	arf2a	1	0.182239634	0.326980217	0.068	0.127
131	ENSDARG00000015050	calm2b	1	0.000738868	-0.456417084	0.243	0.487
132	ENSDARG00000015111	ddx39ab	1	0.004485313	-0.314769467	0.041	0.168
133	ENSDARG00000015201	pcmt	1	0.383404891	0.299291706	0.095	0.141
134	ENSDARG00000015325	u2af1	1	0.137765327	0.26920465	0.095	0.171
135	ENSDARG00000015392	dhx15	1	0.002569763	-0.404694255	0	0.11
136	ENSDARG00000015422	ppil1	1	0.008355059	-0.299919387	0.014	0.111
137	ENSDARG00000015551	fth1a	1	0.196725501	-0.497319936	0.473	0.687
138	ENSDARG00000015851	pnn	1	0.114904201	0.347853018	0.095	0.181
139	ENSDARG00000015866	apoa2	1	0.000498817	0.669789164	0.743	0.795
140	ENSDARG00000016255	chmp4ba	1	0.002812817	-0.349999874	0.014	0.132
141	ENSDARG00000016301	zgc:65894	1	0.012264213	-0.515053825	0.027	0.124
142	ENSDARG00000016477	eif4a2	1	0.000310776	-0.372858552	0.027	0.201
143	ENSDARG00000016783	srsf6b	1	0.002117869	-0.481386918	0.027	0.157
144	ENSDARG00000016793	crybb1l2	1	0.002883248	0.501326532	0.622	0.558
145	ENSDARG00000016855	sf3b5	1	0.006768072	-0.30949608	0.027	0.138
146	ENSDARG00000017084	bud31	1	0.002539711	-0.255056229	0.081	0.241
147	ENSDARG00000017314	CELA1 (1 of many)	1	0.645618046	-0.581946762	0.338	0.361
148	ENSDARG00000017624	krt4	1	0.363801779	-0.408231522	0.595	0.67
149	ENSDARG00000017673	nova2	1	0.031900092	-0.322418352	0.162	0.291
150	ENSDARG00000017741	g3bp1	1	0.000876172	-0.331818216	0	0.131
151	ENSDARG00000017772	mdh1aa	1	0.703962148	0.261636436	0.392	0.439
152	ENSDARG00000017844	copz1	1	0.071887795	0.290400132	0.095	0.194
153	ENSDARG00000018124	psmd3	1	0.000117308	-0.519957879	0	0.169
154	ENSDARG00000018145	mid1ip1l	1	0.003981531	-0.293228933	0.041	0.169
155	ENSDARG00000018146	gpx1a	1	0.107423283	-0.383101009	0.095	0.165
156	ENSDARG00000018174	gnai2a	1	0.01073942	-0.310112009	0.027	0.128
157	ENSDARG00000018241	mfap1	1	0.003996367	-0.358758704	0	0.101
158	ENSDARG00000018351	hpda	1	0.149222941	0.475764079	0.122	0.079
159	ENSDARG00000018404	krt18a.1	1	0.031698319	-0.332336582	0.095	0.201
160	ENSDARG00000018461	zgc:56095	1	0.011151066	-0.338737989	0.027	0.128
161	ENSDARG00000018478	agxtb	1	0.219671777	0.585281448	0.162	0.123
162	ENSDARG00000018524	midn	1	0.356386833	0.264225487	0.122	0.18
163	ENSDARG00000018618	cpsf6	1	0.000126254	-0.610466039	0	0.168
164	ENSDARG00000018902	pes	1	0.002017506	-0.273080473	0	0.115
165	ENSDARG00000018903	aimp2	1	0.000133968	-0.435245916	0.027	0.215
166	ENSDARG00000018914	hnrnpk	1	0.000943051	-0.33543922	0.041	0.201
167	ENSDARG00000018985	castor2	1	0.191862357	0.253781308	0.095	0.163
168	ENSDARG00000019353	sparc	1	0.015959141	-0.342876501	0.203	0.357
169	ENSDARG00000019360	sec23b	1	0.045901182	-0.280858795	0.041	0.114
170	ENSDARG00000019398	psma6a	1	0.002747719	-0.302613858	0.014	0.134
171	ENSDARG00000019572	taf7	1	0.003392692	-0.333240388	0.014	0.13
172	ENSDARG00000019613	ip6k2b	1	0.202860682	0.256787542	0.122	0.2
173	ENSDARG00000019702	aldocb	1	0.0464519	-0.355603745	0.149	0.259
174	ENSDARG00000019856	atp1a1b	1	0.09026414	-0.567694035	0.041	0.102
175	ENSDARG00000019941	sgta	1	0.307151148	0.43710459	0.122	0.186
176	ENSDARG00000020008	vcp	1	0.807364686	0.47031338	0.135	0.165
177	ENSDARG00000020107	usp2a	1	0.724601741	0.307364127	0.095	0.116
178	ENSDARG00000020187	GCA	1	0.000301501	-0.336375423	0.027	0.202
179	ENSDARG00000020232	eif6	1	0.000343198	-0.282347209	0.041	0.221
180	ENSDARG00000020252	btbd10b	1	0.001873667	-0.329884211	0.014	0.142
181	ENSDARG00000020364	fbp1b	1	0.171566143	0.265822815	0.122	0.08
182	ENSDARG00000020482	nono	1	0.552155899	0.288793539	0.095	0.125
183	ENSDARG00000020527	nup62l	1	0.004105118	-0.313705204	0.014	0.124
184	ENSDARG00000020761	arrdc2	1	0.000275618	-0.455730684	0.027	0.2
185	ENSDARG00000020890	tmod4	1	0.035254651	-0.258183921	0.041	0.125
186	ENSDARG00000021124	cfl1	1	0.026991494	-0.265415661	0.378	0.577
187	ENSDARG00000021339	cpa5	1	0.128389375	-0.611678094	0.068	0.131
188	ENSDARG00000021346	pdhb	1	0.390628474	0.39297762	0.095	0.139
189	ENSDARG00000021702	pdcd4a	1	0.000496661	-0.409821384	0.014	0.167
190	ENSDARG00000021924	hsp70.3	1	0.027106547	-0.375831346	0.162	0.298
191	ENSDARG00000021973	st13	1	0.000264992	-0.345060728	0.014	0.18
192	ENSDARG00000021984	ndufa2	1	0.004098673	-0.362111972	0.054	0.187
193	ENSDARG00000022165	mgst1.2	1	0.00475723	-0.508459449	0.068	0.202
194	ENSDARG00000022280	brd2a	1	0.012368696	-0.282728343	0.027	0.126
195	ENSDARG00000022315	atp6v1g1	1	0.001297894	-0.359319628	0.081	0.257
196	ENSDARG00000023028	cdv3	1	0.006304796	-0.250533082	0.054	0.183
197	ENSDARG00000023151	ucp1	1	0.95872983	0.317222111	0.176	0.189
198	ENSDARG00000023290	fabp3	1	0.517712726	0.264212575	0.459	0.518
199	ENSDARG00000023299	snu13b	1	0.000334237	-0.285787229	0.041	0.224
200	ENSDARG00000023330	anp32b	1	0.39816585	0.296739175	0.108	0.157
201	ENSDARG00000023394	slc37a2	1	0.00218026	-0.389336859	0	0.113
202	ENSDARG00000023820	faxdc2	1	0.016912503	-0.306535095	0.041	0.14
203	ENSDARG00000024540	tspan36	1	0.010353955	-0.313698983	0.054	0.174
204	ENSDARG00000024548	cryba4	1	8.02E-05	0.451014555	0.784	0.747
205	ENSDARG00000024746	hsp90aa1.2	1	0.002813338	-0.450381497	0.054	0.203
206	ENSDARG00000024844	max	1	0.000594907	-0.326263012	0.068	0.252
207	ENSDARG00000025091	ezrb	1	0.319411887	0.478977186	0.068	0.11
208	ENSDARG00000025147	cd63	1	0.001709028	-0.488116287	0.189	0.404
209	ENSDARG00000025254	s100a10b	1	0.042684851	-0.311982332	0.176	0.292
210	ENSDARG00000025338	hagh	1	0.285340269	0.432699592	0.081	0.134
211	ENSDARG00000025350	prdx2	1	0.000804174	-0.638257699	0.311	0.58
212	ENSDARG00000025554	wdr83os	1	0.003630322	-0.287671006	0.054	0.193
213	ENSDARG00000025693	tmem9b	1	0.00905008	-0.305486521	0.041	0.153
214	ENSDARG00000025855	camk2n1a	1	0.009468117	-0.646890519	0.041	0.15
215	ENSDARG00000026908	tmed2	1	0.000151157	-0.314335493	0.054	0.262
216	ENSDARG00000027088	ptgdsb.1	1	0.992313641	-0.528446442	0.324	0.363
217	ENSDARG00000027200	gabarapl2	1	0.000999628	-0.272676756	0.108	0.302
218	ENSDARG00000027355	slc25a4	1	0.199799816	0.436993107	0.189	0.147
219	ENSDARG00000027740	adcyap1b	1	0.0109646	-0.989052596	0.027	0.126
220	ENSDARG00000027744	gadd45ba	1	0.002567722	-0.331997486	0.095	0.265
221	ENSDARG00000027916	fntb	1	0.712308541	0.316801794	0.095	0.117
222	ENSDARG00000027984	gstz1	1	0.491247455	0.329947281	0.149	0.202
223	ENSDARG00000028067	bnip3lb	1	0.445877471	0.441696802	0.108	0.153
224	ENSDARG00000028327	gmfb	1	0.000929618	-0.451911251	0.014	0.153
225	ENSDARG00000028335	hmga1a	1	0.168270616	0.271946538	0.216	0.337
226	ENSDARG00000028396	fkbp5	1	0.003183716	-0.31514699	0.054	0.195
227	ENSDARG00000028957	maff	1	0.006995029	-0.362078132	0.027	0.135
228	ENSDARG00000029510	timm17a	1	0.000117308	-0.461392901	0	0.169
229	ENSDARG00000029688	hsp70.1	1	0.043556486	-0.33708258	0.122	0.233
230	ENSDARG00000030053	eef1db	1	0.000140654	-0.324212577	0.189	0.462
231	ENSDARG00000030106	stmn4	1	0.01660425	-0.487636357	0.027	0.119
232	ENSDARG00000030166	hyi	1	0.410203766	0.298952928	0.095	0.135
233	ENSDARG00000030213	sap30l	1	0.00057434	-0.262150721	0.068	0.249
234	ENSDARG00000030241	vbp1	1	0.000365974	-0.415811032	0.027	0.195
235	ENSDARG00000030349	cryba2a	1	0.031229253	0.473626932	0.459	0.393
236	ENSDARG00000030411	crygn2	1	0.002585213	0.336533349	0.703	0.687
237	ENSDARG00000030440	rsrp1	1	0.0003139	-0.319417936	0.095	0.313
238	ENSDARG00000030441	ppa1b	1	0.001081732	-0.312517695	0.027	0.175
239	ENSDARG00000030537	psmc1a	1	0.000683111	-0.442447863	0	0.136
240	ENSDARG00000030694	atp6v1e1b	1	0.004414356	-0.291563889	0.095	0.253
241	ENSDARG00000030949	srprb	1	0.054000824	0.362152111	0.108	0.221
242	ENSDARG00000031164	tuba8l2	1	0.336705251	0.32691553	0.203	0.292
243	ENSDARG00000031343	rab6bb	1	0.020118407	-0.269029298	0.027	0.116
244	ENSDARG00000031495	seta	1	0.192139164	0.285081451	0.189	0.306
245	ENSDARG00000031681	atp6v0b	1	0.005903605	-0.293202379	0.027	0.142
246	ENSDARG00000031776	fthl27	1	0.046690978	-0.361083104	0.473	0.671
247	ENSDARG00000031819	eif4ebp2	1	0.265313189	0.355289897	0.203	0.306
248	ENSDARG00000032013	pafah1b1a	1	0.024019239	-0.306523045	0.027	0.11
249	ENSDARG00000032296	pomp	1	0.000191528	-0.257878028	0.068	0.281
250	ENSDARG00000032327	usp36	1	0.251643093	0.355472982	0.081	0.137
251	ENSDARG00000032405	ckap4	1	0.008126486	-0.275944053	0.014	0.113
252	ENSDARG00000032836	pvalb5	1	0.037003941	1.792681968	0.149	0.087
253	ENSDARG00000032929	cryba1l1	1	0.003443477	0.344603183	0.689	0.702
254	ENSDARG00000033160	nr1d1	1	0.003026882	-0.352908507	0	0.107
255	ENSDARG00000033234	stmn2a	1	0.020217749	-0.362886449	0.027	0.116
256	ENSDARG00000033440	metap1	1	0.06205553	0.351536728	0.054	0.136
257	ENSDARG00000033647	smarcb1a	1	0.383367881	0.304000375	0.081	0.123
258	ENSDARG00000033738	zgc:153867	1	0.000599394	-0.390191112	0.162	0.385
259	ENSDARG00000033789	ndufb7	1	0.120499615	0.343079073	0.176	0.291
260	ENSDARG00000034117	rarga	1	0.012392791	-0.30651442	0.014	0.102
261	ENSDARG00000034270	ogdha	1	0.211989234	0.313145236	0.068	0.123
262	ENSDARG00000034293	hif1ab	1	0.009514956	-0.294028062	0.027	0.13
263	ENSDARG00000034753	tspan3a	1	7.19E-05	-0.598682007	0.041	0.245
264	ENSDARG00000034817	asah1b	1	0.008941482	-0.253217706	0.014	0.11
265	ENSDARG00000035066	ubtf	1	0.032535063	-0.290780482	0.041	0.125
266	ENSDARG00000035136	selenow1	1	0.000746924	-0.252608807	0.176	0.408
267	ENSDARG00000035282	emc6	1	0.000725422	-0.425467779	0.014	0.16
268	ENSDARG00000035622	xbp1	1	0.764591701	0.45652211	0.216	0.276
269	ENSDARG00000035679	si:rp71-45k5.4	1	0.000267603	-0.315160322	0.041	0.227
270	ENSDARG00000035719	arl5c	1	0.004968391	-0.389428707	0.014	0.118
271	ENSDARG00000035890	fuca1.1	1	0.011332964	-0.401644586	0.054	0.168
272	ENSDARG00000035987	psmg2	1	0.222662132	0.322547711	0.054	0.103
273	ENSDARG00000035993	sumo3b	1	0.006014268	-0.318862225	0.014	0.118
274	ENSDARG00000036080	cd81a	1	0.001996867	-0.322557232	0.203	0.43
275	ENSDARG00000036161	hnrnpa0l	1	0.000443388	-0.276834352	0.243	0.509
276	ENSDARG00000036394	pop7	1	0.002940818	-0.465805856	0	0.107
277	ENSDARG00000036438	ndufv1	1	0.000585705	-0.312355171	0.014	0.165
278	ENSDARG00000036577	atp6v0cb	1	0.000233939	-0.731949738	0.068	0.264
279	ENSDARG00000036658	cab39l	1	0.001074481	-0.388715063	0.014	0.153
280	ENSDARG00000036675	hnrnpa1b	1	0.493265006	0.44647873	0.162	0.224
281	ENSDARG00000036784	commd7	1	0.00359736	-0.309861052	0	0.103
282	ENSDARG00000036830	krt91	1	0.001011458	0.250367298	0.797	0.82
283	ENSDARG00000036832	cyt1l	1	0.00207229	-0.833335852	0.135	0.32
284	ENSDARG00000036834	krt92	1	0.703690407	0.868092461	0.122	0.114
285	ENSDARG00000036894	zgc:101853	1	0.373236434	0.282980318	0.122	0.096
286	ENSDARG00000037191	ttr	1	0.42057939	0.273626541	0.122	0.097
287	ENSDARG00000037229	denr	1	0.002519055	-0.289924518	0.041	0.179
288	ENSDARG00000037867	atp5mf	1	0.420115679	0.337531985	0.284	0.406
289	ENSDARG00000037919	rbbp6	1	0.665956033	0.424843373	0.081	0.104
290	ENSDARG00000037980	elob	1	0.002134593	-0.259540323	0.081	0.244
291	ENSDARG00000038068	ddx5	1	0.00156736	-0.277610586	0.122	0.31
292	ENSDARG00000038141	atf4b	1	0.000117398	-0.293355484	0.108	0.35
293	ENSDARG00000038153	lgals2b	1	0.011165941	0.794454055	0.311	0.22
294	ENSDARG00000038306	tsc22d1	1	0.005003495	-0.38614101	0.041	0.166
295	ENSDARG00000038378	sagb	1	0.0752549	0.673711887	0.108	0.062
296	ENSDARG00000038439	fabp10a	1	0.005849331	0.754695694	0.608	0.607
297	ENSDARG00000038559	h1f0	1	0.129949941	-0.264851258	0.338	0.463
298	ENSDARG00000038574	scg2b	1	0.013899711	-0.736317284	0.014	0.101
299	ENSDARG00000038608	sdhc	1	0.000183629	-0.290370466	0.068	0.279
300	ENSDARG00000038695	elavl1a	1	0.011035896	-0.258063789	0.014	0.106
301	ENSDARG00000038901	tmem256	1	0.00114424	-0.325304262	0	0.126
302	ENSDARG00000039005	trappc1	1	0.000888504	-0.323695632	0.027	0.18
303	ENSDARG00000039007	eno3	1	0.665714464	0.508491358	0.27	0.36
304	ENSDARG00000039150	lgmn	1	0.000194363	-0.645451761	0.027	0.206
305	ENSDARG00000039211	zgc:77439	1	0.952553221	0.445910653	0.122	0.132
306	ENSDARG00000039346	ndufa5	1	0.666999571	0.421259816	0.216	0.281
307	ENSDARG00000039493	naa20	1	0.153889627	0.27972049	0.122	0.21
308	ENSDARG00000039578	pa2g4a	1	0.268794346	0.425798856	0.108	0.171
309	ENSDARG00000039601	ier3ip1	1	0.00202679	-0.334324059	0.014	0.14
310	ENSDARG00000039730	zgc:112160	1	0.417048022	-0.525885925	0.122	0.164
311	ENSDARG00000039914	gapdhs	1	0.058533229	-0.251301447	0.324	0.495
312	ENSDARG00000040076	pycard	1	0.014323353	-0.37787885	0.041	0.142
313	ENSDARG00000040286	ubl7b	1	0.170350216	0.342019079	0.081	0.148
314	ENSDARG00000040291	cadm4	1	0.499851413	0.270042191	0.095	0.131
315	ENSDARG00000040295	apoeb	1	0.208914631	0.341992065	0.203	0.166
316	ENSDARG00000040298	apoa4b.1	1	0.554388998	0.485026055	0.108	0.094
317	ENSDARG00000040874	add3a	1	0.523399947	0.350297015	0.081	0.109
318	ENSDARG00000041051	mid1ip1a	1	0.03089731	-0.65811324	0.054	0.143
319	ENSDARG00000041306	mrps25	1	0.003237377	-0.322170026	0	0.105
320	ENSDARG00000041363	dctn3	1	0.000858531	-0.322544849	0.041	0.204
321	ENSDARG00000041400	ndufa3	1	0.216230691	0.278452335	0.149	0.239
322	ENSDARG00000041505	itm2bb	1	0.003982083	-0.279835285	0.014	0.127
323	ENSDARG00000041569	ces2	1	0.174769162	0.643497216	0.162	0.118
324	ENSDARG00000041592	dcun1d2b	1	0.007226401	-0.292941681	0.014	0.113
325	ENSDARG00000041607	eif4ebp3l	1	0.003445212	-0.256273527	0.176	0.379
326	ENSDARG00000041665	mkrn1	1	0.772965673	0.560297129	0.162	0.168
327	ENSDARG00000041878	rab11ba	1	0.003378238	-0.29964447	0.027	0.154
328	ENSDARG00000042010	pklr	1	0.151050226	0.359435018	0.135	0.09
329	ENSDARG00000042245	myl13	1	0.423482971	1.063604062	0.149	0.126
330	ENSDARG00000042322	si:dkey-177p2.6	1	0.000341961	-0.482549534	0.041	0.22
331	ENSDARG00000042725	cebpb	1	0.051037985	-0.319798692	0.122	0.223
332	ENSDARG00000042977	nfil3	1	0.00308562	-0.396140256	0	0.106
333	ENSDARG00000042993	prss1	1	0.504479182	-0.747586691	0.311	0.393
334	ENSDARG00000043304	nop2	1	0.092513975	0.325916372	0.054	0.125
335	ENSDARG00000043334	ccdc6a	1	0.36556576	0.560456648	0.108	0.086
336	ENSDARG00000043457	gapdh	1	0.013510841	0.484067888	0.541	0.494
337	ENSDARG00000043732	cops4	1	0.807800922	0.375735737	0.122	0.144
338	ENSDARG00000043795	arhgdia	1	0.003410067	-0.309415247	0.054	0.195
339	ENSDARG00000043848	sod1	1	7.20E-05	-0.33876968	0.122	0.387
340	ENSDARG00000044073	fuca2	1	0.001474238	-0.436496913	0.014	0.142
341	ENSDARG00000044402	nop16	1	0.229098058	0.321920385	0.054	0.101
342	ENSDARG00000044521	eef1b2	1	0.002829478	-0.265891904	0.581	0.801
343	ENSDARG00000044562	cycsb	1	0.000235215	-0.296302806	0.068	0.276
344	ENSDARG00000044601	rtn4a	1	0.279453924	0.33706056	0.203	0.306
345	ENSDARG00000044619	birc2	1	0.469817592	0.32432372	0.122	0.17
346	ENSDARG00000044625	pcf11	1	0.006238199	-0.256578465	0.027	0.141
347	ENSDARG00000044669	hp1bp3	1	0.006746441	-0.32950872	0.108	0.258
348	ENSDARG00000044751	ddt	1	0.393691718	0.319123583	0.108	0.156
349	ENSDARG00000044975	krt94	1	0.046099004	0.402956556	0.122	0.066
350	ENSDARG00000045143	hbbe2	1	0.2323612	-0.585652097	0.095	0.143
351	ENSDARG00000045296	cops9	1	0.11689	0.298395546	0.122	0.217
352	ENSDARG00000045297	phb2a	1	0.005580905	-0.287000051	0.014	0.12
353	ENSDARG00000045639	elavl4	1	0.002504065	-0.888101399	0.068	0.212
354	ENSDARG00000045696	mrpl23	1	0.401281208	0.378590163	0.068	0.103
355	ENSDARG00000045835	si:dkey-14d8.6	1	0.191356763	-0.776144906	0.068	0.118
356	ENSDARG00000045877	ube2nb	1	0.000230719	-0.511779424	0	0.156
357	ENSDARG00000045898	si:ch211-152c2.3	1	0.002884774	-0.740765014	0	0.108
358	ENSDARG00000045913	mrps10	1	0.000404777	-0.397414001	0	0.146
359	ENSDARG00000045914	si:ch211-51e12.7	1	0.000269189	-0.602421492	0	0.154
360	ENSDARG00000045929	oaz2a	1	0.417104169	0.278615024	0.068	0.102
361	ENSDARG00000045979	zgc:153704	1	0.0896147	-0.264863662	0.068	0.142
362	ENSDARG00000051875	islr2	1	0.004512339	-1.056087804	0.014	0.122
363	ENSDARG00000051888	ist1	1	0.002925578	-0.325606306	0.014	0.132
364	ENSDARG00000052178	eif2s1b	1	0.000569363	-0.299940537	0.095	0.298
365	ENSDARG00000052374	faf2	1	0.011519774	-0.253559302	0.014	0.105
366	ENSDARG00000052623	bsdc1	1	0.000747295	-0.410372856	0	0.134
367	ENSDARG00000052695	nr2f1a	1	0.064636711	-0.39373425	0.041	0.109
368	ENSDARG00000052842	ppifb	1	0.000850325	-0.351839684	0.041	0.201
369	ENSDARG00000053097	hsf2	1	0.003827232	-0.428868166	0.027	0.146
370	ENSDARG00000053358	basp1	1	0.042618062	-0.29412456	0.054	0.14
371	ENSDARG00000053370	eif3jb	1	0.005220553	-0.328070068	0.041	0.162
372	ENSDARG00000053446	sub1a	1	0.267087122	0.297941096	0.149	0.23
373	ENSDARG00000053684	aldob	1	0.000828076	0.52984851	0.757	0.736
374	ENSDARG00000053858	crip1	1	0.015220404	-0.345801714	0.095	0.22
375	ENSDARG00000053862	crygmx	1	0.000442544	0.524289099	0.716	0.692
376	ENSDARG00000053875	cryba1b	1	0.001320988	0.330181441	0.689	0.649
377	ENSDARG00000053973	fetub	1	0.082600571	0.717499694	0.297	0.246
378	ENSDARG00000054272	caprin1b	1	0.328200471	0.360458839	0.189	0.281
379	ENSDARG00000054442	cbx1b	1	0.012562716	-0.436296805	0.041	0.147
380	ENSDARG00000054777	si:dkey-46a10.3	1	0.001037652	-0.379391417	0.014	0.153
381	ENSDARG00000054911	tmsb	1	0.011353608	-0.274590276	0.041	0.149
382	ENSDARG00000054980	ebna1bp2	1	0.000689969	-0.351377408	0	0.136
383	ENSDARG00000055192	zgc:136930	1	0.018863124	0.495694969	0.459	0.415
384	ENSDARG00000055216	tuba1c	1	0.000424491	-0.778721263	0.176	0.392
385	ENSDARG00000055389	si:dkey-67c22.2	1	0.000922561	-0.460750652	0.027	0.178
386	ENSDARG00000055416	serpinb1	1	0.261633932	0.4918884	0.068	0.117
387	ENSDARG00000055455	gpm6aa	1	0.090204328	-0.322261422	0.284	0.393
388	ENSDARG00000055514	icn2	1	0.383179147	-0.811554909	0.189	0.233
389	ENSDARG00000055536	otub1a	1	0.005103399	-0.26103342	0.014	0.122
390	ENSDARG00000055719	ino80c	1	0.003688653	-0.284068967	0.014	0.128
391	ENSDARG00000055723	hsp70l	1	0.000115799	-0.827661098	0.095	0.314
392	ENSDARG00000055874	cpe	1	0.036767332	-0.278046336	0.054	0.143
393	ENSDARG00000056138	sf3b1	1	0.005480176	-0.268960775	0.041	0.166
394	ENSDARG00000056141	coq10b	1	0.002076533	-0.291798068	0.014	0.14
395	ENSDARG00000056248	si:dkey-183i3.5	1	0.084745408	0.51859897	0.351	0.315
396	ENSDARG00000056532	serinc2	1	0.007448005	-0.273340712	0.027	0.136
397	ENSDARG00000056744	ela2	1	0.263304124	-0.5270749	0.149	0.211
398	ENSDARG00000056765	ela2l	1	0.796927693	-0.595272289	0.216	0.248
399	ENSDARG00000056831	gng2	1	0.026968255	-0.302764392	0.054	0.149
400	ENSDARG00000057378	selenou1a	1	0.005436086	-0.420973563	0.027	0.14
401	ENSDARG00000057460	crygm2d13	1	0.004542434	0.519549497	0.541	0.471
402	ENSDARG00000057484	srsf2a	1	0.000263884	-0.328822738	0.054	0.25
403	ENSDARG00000057853	atp6v0ca	1	0.021504366	-0.253636055	0.108	0.229
404	ENSDARG00000057854	sap18	1	0.000989739	-0.375383907	0.041	0.201
405	ENSDARG00000057913	syt11a	1	0.032187815	-0.336981645	0.081	0.186
406	ENSDARG00000058005	hgd	1	0.186821408	0.422473831	0.203	0.159
407	ENSDARG00000058117	snap25b	1	0.088911095	0.495537985	0.23	0.172
408	ENSDARG00000058225	arpc4l	1	0.083424959	0.292028005	0.108	0.211
409	ENSDARG00000058354	selenot1a	1	0.001872862	-0.383444805	0.041	0.185
410	ENSDARG00000058593	sri	1	0.000718076	-0.437592418	0	0.135
411	ENSDARG00000058597	nt5c3a	1	0.188020466	0.321389612	0.054	0.107
412	ENSDARG00000059057	atpv0e2	1	0.012558481	-0.472792958	0.095	0.222
413	ENSDARG00000059070	gars	1	0.001811726	-0.267000582	0.014	0.143
414	ENSDARG00000059337	tgif1	1	0.030139598	-0.312530675	0.027	0.105
415	ENSDARG00000059601	map1aa	1	0.072291471	-0.272770211	0.054	0.128
416	ENSDARG00000059725	hypk	1	0.000208007	-0.334976629	0.041	0.227
417	ENSDARG00000060036	aimp1	1	0.001735388	-0.28208724	0.041	0.186
418	ENSDARG00000060065	ubap2b	1	0.000154076	-0.569735529	0.014	0.187
419	ENSDARG00000060113	znf395a	1	0.011068066	-0.267988935	0.041	0.15
420	ENSDARG00000060350	apoda.2	1	0.601781493	-0.764051627	0.149	0.18
421	ENSDARG00000061187	cbx5	1	0.001156015	-0.329867007	0.054	0.22
422	ENSDARG00000061226	timp2a	1	0.624808406	0.315681831	0.081	0.106
423	ENSDARG00000061242	tuft1a	1	0.003567415	-0.397346475	0.014	0.127
424	ENSDARG00000061764	ahnak	1	0.245884861	0.308427745	0.095	0.155
425	ENSDARG00000062592	myl10	1	0.819868011	1.09342356	0.122	0.122
426	ENSDARG00000063572	perp	1	0.184136391	0.267735111	0.095	0.167
427	ENSDARG00000063895	mt-nd1	1	0.828204002	0.313555389	0.446	0.569
428	ENSDARG00000063899	mt-nd2	1	0.094107367	0.371109545	0.581	0.631
429	ENSDARG00000063908	mt-co2	1	0.006414334	0.326488632	0.892	0.952
430	ENSDARG00000063911	mt-atp6	1	0.022991309	0.393514761	0.743	0.807
431	ENSDARG00000063912	mt-co3	1	0.003944928	0.286285372	0.932	0.938
432	ENSDARG00000063917	mt-nd4	1	0.96462267	0.381684445	0.459	0.606
433	ENSDARG00000067990	myhz1.1	1	0.059750002	0.398065594	0.622	0.659
434	ENSDARG00000067997	myhz1.3	1	0.541533472	0.722934418	0.23	0.227
435	ENSDARG00000068194	klf9	1	0.002965533	-0.352898338	0.027	0.155
436	ENSDARG00000068214	ccni	1	0.000752541	-0.280658805	0.297	0.586
437	ENSDARG00000068478	gpx4a	1	0.953207124	0.384716952	0.216	0.247
438	ENSDARG00000068641	taf10	1	0.552798546	0.333656383	0.108	0.143
439	ENSDARG00000068680	ctrl	1	0.360810166	-0.311975618	0.108	0.15
440	ENSDARG00000068698	psenen	1	0.001167613	-0.339826921	0.027	0.175
441	ENSDARG00000068745	map4l	1	0.840492584	0.28845326	0.095	0.109
442	ENSDARG00000068978	glo1	1	0.000561084	-0.367548668	0.108	0.315
443	ENSDARG00000068995	h2afx1	1	0.006497478	-0.252008996	0.351	0.589
444	ENSDARG00000069013	prdx4	1	0.002027811	-0.264007041	0.027	0.164
445	ENSDARG00000069065	btg3	1	0.006185376	-0.288537137	0.014	0.118
446	ENSDARG00000069142	aars	1	0.101234808	0.401144372	0.068	0.145
447	ENSDARG00000069425	hsbp1a	1	0.002310659	-0.592044715	0	0.112
448	ENSDARG00000069432	plscr3b	1	0.006197098	-0.443806562	0.041	0.159
449	ENSDARG00000069619	atf7ip	1	0.58263036	0.264381047	0.122	0.157
450	ENSDARG00000069630	tat	1	0.677288364	0.345080278	0.135	0.125
451	ENSDARG00000069801	crygm2d12	1	0.00049246	0.588465757	0.662	0.624
452	ENSDARG00000069817	crygm2d8	1	0.298925487	0.322166618	0.149	0.116
453	ENSDARG00000069826	crygm2d15	1	0.502390504	0.420694074	0.108	0.09
454	ENSDARG00000069853	txndc9	1	0.000587957	-0.376127867	0.068	0.249
455	ENSDARG00000069910	gtf2f2a	1	0.425936884	0.307194896	0.135	0.189
456	ENSDARG00000069940	ppap2d	1	0.008612291	-0.522698377	0.014	0.11
457	ENSDARG00000070019	taf15	1	0.001612788	-0.368796262	0	0.119
458	ENSDARG00000070266	spock3	1	0.049688746	-0.315536687	0.054	0.134
459	ENSDARG00000070545	top1l	1	0.002201483	-0.377526399	0	0.113
460	ENSDARG00000070560	nap1l4a	1	0.218095428	0.425234205	0.081	0.142
461	ENSDARG00000070623	med10	1	0.00584819	-0.290195789	0.041	0.164
462	ENSDARG00000070844	gamt	1	0.120120809	0.510456412	0.392	0.366
463	ENSDARG00000071026	mllt11	1	0.007242755	-0.333147926	0.054	0.18
464	ENSDARG00000071336	mif	1	0.24522286	0.353204495	0.081	0.136
465	ENSDARG00000071396	timm23a	1	0.000773582	-0.357549031	0.014	0.159
466	ENSDARG00000071403	oaz1a	1	6.06E-05	-0.332711638	0.189	0.491
467	ENSDARG00000071468	mrpl54	1	0.005002921	-0.324891638	0.014	0.121
468	ENSDARG00000071566	ppp1cab	1	0.003542858	-0.305933949	0.014	0.129
469	ENSDARG00000071626	ptgdsb.2	1	0.029114515	-0.672657573	0.081	0.187
470	ENSDARG00000071658	ywhag2	1	0.018525524	-0.373431041	0.081	0.199
471	ENSDARG00000073742	prss59.2	1	0.079844871	-0.838053612	0.257	0.411
472	ENSDARG00000073750	crygm2d18	1	0.077525818	0.638685463	0.23	0.17
473	ENSDARG00000074057	calm3b	1	0.000215036	-0.472310372	0.122	0.35
474	ENSDARG00000074266	si:ch1073-314i13.4	1	6.62E-05	-0.540814271	0	0.179
475	ENSDARG00000074572	zgc:56304	1	0.129822173	0.336927241	0.122	0.215
476	ENSDARG00000075536	cpne1	1	0.019564866	-0.265695354	0.041	0.136
477	ENSDARG00000075709	ndufb3	1	0.383388734	0.460467475	0.176	0.254
478	ENSDARG00000075989	arpc2	1	0.000173526	-0.326990531	0.095	0.315
479	ENSDARG00000076283	snrpd3l	1	0.152158748	0.270778968	0.081	0.152
480	ENSDARG00000076386	epdl1	1	0.091981387	-0.273750896	0.095	0.172
481	ENSDARG00000076568	sec61b	1	7.24E-05	-0.409475723	0.149	0.414
482	ENSDARG00000076572	crygm2d7	1	0.004745685	0.560633597	0.405	0.292
483	ENSDARG00000076667	ccng1	1	0.362994646	0.392590964	0.297	0.429
484	ENSDARG00000076790	crygm2d16	1	0.064464579	0.386812172	0.446	0.401
485	ENSDARG00000076838	apom	1	0.214383623	0.432951414	0.176	0.133
486	ENSDARG00000077264	wdr43	1	0.000744187	-0.298087507	0.027	0.185
487	ENSDARG00000077405	psip1b	1	0.011427168	-0.314083256	0.027	0.128
488	ENSDARG00000077473	mych	1	0.002362743	-0.264670269	0.068	0.229
489	ENSDARG00000077811	sox11a	1	0.265332144	-0.260069414	0.095	0.145
490	ENSDARG00000077815	cdc26	1	0.684773955	0.556677557	0.122	0.118
491	ENSDARG00000078352	lyrm4	1	0.00237868	-0.317893058	0	0.112
492	ENSDARG00000078686	arl8a	1	0.000245419	-0.508824868	0	0.155
493	ENSDARG00000079274	prss59.1	1	0.307066223	-0.712221709	0.189	0.259
494	ENSDARG00000079305	hbae3	1	0.199032368	-0.682993502	0.135	0.2
495	ENSDARG00000079391	mrpl42	1	7.36E-05	-0.513844354	0	0.177
496	ENSDARG00000079497	tcima	1	0.011860034	-0.43315711	0.014	0.103
497	ENSDARG00000086332	bri3	1	0.007699383	-0.269864068	0.014	0.113
498	ENSDARG00000086658	crygm2d21	1	0.356307466	0.27479045	0.405	0.412
499	ENSDARG00000086699	smim15	1	0.001513226	-0.257657658	0.027	0.171
500	ENSDARG00000086881	ier2b	1	0.016936466	-0.346048725	0.081	0.196
501	ENSDARG00000087164	crygm2d4	1	0.00397399	0.573233979	0.365	0.253
502	ENSDARG00000087277	selenoj	1	0.004230816	-0.270021598	0.027	0.148
503	ENSDARG00000087301	crygm2d14	1	0.134540229	0.722660492	0.149	0.102
504	ENSDARG00000087324	crygm2d1	1	0.002635999	0.467034773	0.703	0.683
505	ENSDARG00000087390	hbbe1.3	1	0.006606703	-0.889051097	0.108	0.252
506	ENSDARG00000087402	tpm1	1	0.005001407	-0.706874555	0.027	0.143
507	ENSDARG00000087693	atox1	1	0.000134357	-0.456730307	0.041	0.238
508	ENSDARG00000087765	crygm2d10	1	0.010749777	0.395789544	0.662	0.633
509	ENSDARG00000088330	hbae1.1	1	0.362804296	-0.500824225	0.095	0.13
510	ENSDARG00000088823	crygm2d3	1	0.002689003	0.510052187	0.527	0.434
511	ENSDARG00000088929	ypel5	1	0.323395297	0.432843655	0.108	0.168
512	ENSDARG00000089124	hbae1.3	1	0.741366417	-0.537594798	0.108	0.119
513	ENSDARG00000089302	hnrnpa0a	1	0.011145512	-0.306181323	0.135	0.279
514	ENSDARG00000089310	gc	1	0.092563217	0.414464772	0.122	0.073
515	ENSDARG00000089368	hopx	1	0.005579454	-0.353050474	0.041	0.164
516	ENSDARG00000089441	si:ch211-105c13.3	1	0.013138781	-0.271862183	0.027	0.125
517	ENSDARG00000089475	hbae1.1	1	0.185329435	-0.920019655	0.068	0.116
518	ENSDARG00000089681	btf3l4	1	0.001014717	-0.265009375	0.054	0.225
519	ENSDARG00000089877	si:dkeyp-75h12.5	1	0.006016392	-0.370149275	0.068	0.202
520	ENSDARG00000090194	lamtor5	1	0.291483282	0.337050264	0.081	0.132
521	ENSDARG00000090268	krtt1c19e	1	0.060957851	0.327959667	0.554	0.555
522	ENSDARG00000090286	serpina1	1	0.005698363	0.611397119	0.243	0.139
523	ENSDARG00000090428	ctrb1	1	0.317467649	-0.59584285	0.297	0.41
524	ENSDARG00000090722	leg1.1	1	0.753336005	0.583436783	0.135	0.132
525	ENSDARG00000090850	serpina1l	1	0.126408471	0.718315098	0.203	0.152
526	ENSDARG00000090872	si:dkey-276j7.1	1	0.005683356	-0.443376666	0.095	0.241
527	ENSDARG00000090912	npc2	1	0.019071449	-0.254795217	0.162	0.314
528	ENSDARG00000091001	mycbp	1	0.007250656	-0.333468868	0.027	0.136
529	ENSDARG00000091148	crygm2d20	1	0.710493982	0.59818871	0.149	0.144
530	ENSDARG00000091234	si:ch73-335l21.4	1	0.255446279	0.979834144	0.068	0.115
531	ENSDARG00000091348	rtn3	1	0.001029026	-0.480724544	0.027	0.171
532	ENSDARG00000091996	tcnbb	1	0.151848647	-0.74230645	0.081	0.143
533	ENSDARG00000092283	cxl34b.11	1	0.042900168	0.690512013	0.122	0.067
534	ENSDARG00000092362	hsp70.2	1	7.32E-05	-0.646294665	0.135	0.38
535	ENSDARG00000092467	si:ch73-46j18.5	1	0.028482455	-0.278272009	0.027	0.108
536	ENSDARG00000092798	ppib	1	9.92E-05	-0.291971302	0.135	0.399
537	ENSDARG00000093303	ifitm1	1	0.659471774	-0.250562085	0.108	0.127
538	ENSDARG00000093313	ubb	1	0.001006725	-0.302587493	0.149	0.366
539	ENSDARG00000093448	mpc1	1	0.535286459	0.269823983	0.243	0.326
540	ENSDARG00000093584	zgc:193505	1	0.120186138	-0.424971965	0.081	0.146
541	ENSDARG00000093844	zgc:136461	1	0.539323396	-0.597164126	0.108	0.137
542	ENSDARG00000094041	krt17	1	0.118874609	-0.600508447	0.149	0.24
543	ENSDARG00000094310	si:ch211-255g12.6	1	0.005123867	0.404766362	0.554	0.477
544	ENSDARG00000095623	dpm2	1	0.010480549	-0.260289001	0.027	0.128
545	ENSDARG00000096118	ost4	1	0.000785448	-0.385044853	0	0.133
546	ENSDARG00000096257	si:ch73-367p23.2	1	0.233023453	0.450710902	0.257	0.224
547	ENSDARG00000096661	si:ch211-286b5.5	1	0.000488008	-0.386259849	0.027	0.187
548	ENSDARG00000096829	blvrb	1	0.011402669	-0.530909878	0.027	0.125
549	ENSDARG00000096849	si:dkey-16p21.8	1	0.518691289	0.535454933	0.284	0.301
550	ENSDARG00000097057	fxyd6l	1	0.000467799	-0.328107783	0.122	0.347
551	ENSDARG00000097157	si:ch211-207n23.2	1	0.039253103	-0.300855145	0.027	0.102
552	ENSDARG00000097630	si:ch211-282b22.1	1	0.075035665	0.283702449	0.054	0.131
553	ENSDARG00000098228	thrap3b	1	0.009478105	-0.308029579	0.014	0.108
554	ENSDARG00000098574	srsf11	1	0.00264335	-0.325738852	0.041	0.18
555	ENSDARG00000098591	tubb2b	1	0.033777159	-0.319196698	0.176	0.308
556	ENSDARG00000098635	irf2bp2b	1	0.682431715	0.461227178	0.176	0.222
557	ENSDARG00000099039	pcbp2	1	0.000141375	-0.423064385	0.122	0.357
558	ENSDARG00000099154	CABZ01032488.1	1	0.004073424	-0.279986611	0	0.101
559	ENSDARG00000099200	zgc:123103	1	0.902459893	0.802242508	0.135	0.141
560	ENSDARG00000099203	atp1b2a	1	0.003451278	-0.415250341	0.014	0.13
561	ENSDARG00000099283	epb41a	1	0.003604155	-0.50129768	0.054	0.193
562	ENSDARG00000099313	naga	1	0.000842061	-0.443832071	0	0.132
563	ENSDARG00000099420	nme2b.2	1	0.214073027	0.561452323	0.378	0.383
564	ENSDARG00000099532	ubl3a	1	0.004357843	-0.444190853	0.027	0.145
565	ENSDARG00000099572	hmgn2	1	0.002499336	-0.342961679	0.324	0.592
566	ENSDARG00000099635	akap8l	1	0.001028035	-0.322337756	0.027	0.177
567	ENSDARG00000099664	selenof	1	0.001926501	-0.308167414	0.041	0.184
568	ENSDARG00000099675	kdm4b	1	0.004829332	-0.449248129	0.027	0.143
569	ENSDARG00000099730	pkma	1	0.00351638	-0.272300286	0.041	0.177
570	ENSDARG00000099744	gap43	1	0.005670027	-0.518547109	0.014	0.12
571	ENSDARG00000099776	glula	1	0.163969419	-0.361733615	0.27	0.387
572	ENSDARG00000100244	ebf3a	1	0.268858948	0.367721572	0.068	0.113
573	ENSDARG00000100553	lsm14ab	1	0.005388398	-0.353087195	0.027	0.142
574	ENSDARG00000100562	CABZ01080702.1	1	0.022541868	-0.26393527	0.068	0.174
575	ENSDARG00000100582	si:ch211-195b11.3	1	0.239905659	-0.549151723	0.149	0.204
576	ENSDARG00000100585	coa3a	1	0.201187555	0.422281702	0.054	0.105
577	ENSDARG00000100825	calm3a	1	0.040346139	-0.393661138	0.081	0.175
578	ENSDARG00000100826	hif1al	1	0.000201969	-0.259783433	0.054	0.256
579	ENSDARG00000101009	cited4b	1	0.004201901	-0.386140055	0.014	0.126
580	ENSDARG00000101216	meaf6	1	5.26E-05	-0.489079852	0.041	0.256
581	ENSDARG00000101295	psmd4a	1	0.002569763	-0.344079488	0	0.11
582	ENSDARG00000101619	minos1	1	0.187098222	0.381135614	0.108	0.185
583	ENSDARG00000101813	nap1l1	1	0.057898438	0.401520702	0.081	0.18
584	ENSDARG00000101849	adipor2	1	0.000411417	-0.46881255	0.054	0.233
585	ENSDARG00000101900	xrn2	1	0.002749187	-0.384201615	0	0.109
586	ENSDARG00000101915	pin1	1	0.000796809	-0.304009912	0.068	0.244
587	ENSDARG00000102009	ppp2r2d	1	0.009172541	-0.257852025	0.014	0.109
588	ENSDARG00000102076	spink2.1	1	0.001362326	-0.41653181	0.027	0.168
589	ENSDARG00000102129	crygn1	1	0.778013759	0.487011594	0.122	0.119
590	ENSDARG00000102403	cry2	1	0.014488727	-0.280477379	0.027	0.122
591	ENSDARG00000102452	eif3ha	1	0.000459241	-0.321301131	0.135	0.367
592	ENSDARG00000102453	slc1a2b	1	0.290789282	-0.975052893	0.068	0.106
593	ENSDARG00000102558	pde6ha	1	0.023455752	0.442653167	0.297	0.215
594	ENSDARG00000102822	pam16	1	0.003284934	-0.270969176	0.014	0.13
595	ENSDARG00000102874	immt	1	0.041148477	-0.28444932	0.041	0.117
596	ENSDARG00000102978	eif4a3	1	0.000198762	-0.30498982	0.041	0.234
597	ENSDARG00000103134	zgc:65873	1	0.143859573	0.28965796	0.081	0.154
598	ENSDARG00000103199	si:dkey-247k7.2	1	0.117923506	-0.480101884	0.068	0.129
599	ENSDARG00000103203	vps28	1	0.093060363	0.318165423	0.108	0.207
600	ENSDARG00000103271	pla2g15	1	0.001617536	-0.273460133	0.027	0.168
601	ENSDARG00000103403	sar1b	1	0.003737729	-0.276351346	0	0.103
602	ENSDARG00000103566	tomm20b	1	8.62E-05	-0.318238912	0.135	0.386
603	ENSDARG00000103594	npm3	1	0.000780768	-0.394762354	0.014	0.155
604	ENSDARG00000103670	cmc1	1	0.002077101	-0.319899694	0	0.114
605	ENSDARG00000103718	chmp5b	1	0.000705232	-0.300384067	0.068	0.248
606	ENSDARG00000103740	fundc2	1	0.030690082	-0.255204955	0.027	0.105
607	ENSDARG00000103824	hint1	1	0.029205058	0.278572861	0.081	0.199
608	ENSDARG00000104066	dnaja2a	1	0.075165579	0.259763387	0.122	0.223
609	ENSDARG00000104068	gstp1	1	0.488267763	0.794086087	0.284	0.286
610	ENSDARG00000104279	appa	1	0.480605047	0.25162368	0.189	0.251
611	ENSDARG00000104372	gnb1b	1	0.000627296	-0.329540247	0.149	0.37
612	ENSDARG00000104537	cox7c	1	0.224349285	0.292985363	0.297	0.459
613	ENSDARG00000104782	oaz1b	1	5.45E-05	-0.316074598	0.122	0.393
614	ENSDARG00000104945	sncb	1	0.071115992	-0.269166886	0.108	0.201
615	ENSDARG00000105037	snrpf	1	0.003007995	-0.304764174	0.041	0.179
616	ENSDARG00000105223	pmp22a	1	0.023210895	-0.446997555	0.095	0.211
617	ENSDARG00000109861	BX545855.1	1	0.130566604	0.323712368	0.608	0.662
618	ENSDARG00000112931	ndufaf3	1	0.013880724	-0.258828881	0.027	0.122
619	ENSDARG00000114516	CABZ01021592.1	1	0.017954313	0.419861417	0.122	0.057
620	ENSDARG00000115405	hbbe1.2	1	0.949498624	-0.825148565	0.149	0.141
621	ENSDARG00000115557	cox7b	1	0.757204022	0.434858367	0.351	0.481
622	ENSDARG00000115701	crygm2d9	1	0.927227095	0.436266265	0.095	0.103
623	ENSDARG00000116164	crygm2d8	1	0.004441603	0.320980183	0.514	0.431
