# Supplementary material for: Cell-type-specific responses to the microbiota across all tissues of the larval zebrafish
Source: Cell Rep. Author manuscript; Available in PMC 2023 Oct 23. (PMC10423310; doi:10.1016/j.celrep.2023.112095)
Supplement: MMC23 [file NIHMS1880944-supplement-MMC23.zip › DataS17/Figure6_PanelF_subcluster_GeneLists/subcluster15.tsv]

	gene	gene_NAME	p_val_adj	p_val	avg_logFC	pct.1	pct.2
1	ENSDARG00000104018	mtpn	2.61E-95	1.18E-99	1.702733061	0.886	0.198
2	ENSDARG00000079391	mrpl42	0.05483274	2.49E-06	-0.504471223	0.016	0.179
3	ENSDARG00000045913	mrps10	0.101760963	4.61E-06	-0.400523963	0	0.147
4	ENSDARG00000018618	cpsf6	0.128097054	5.81E-06	-0.600983551	0.016	0.169
5	ENSDARG00000045914	si:ch211-51e12.7	0.169678175	7.69E-06	-0.584059476	0.008	0.155
6	ENSDARG00000055455	gpm6aa	0.356901039	1.62E-05	-0.847857609	0.203	0.396
7	ENSDARG00000062326	hmgn7	0.543226153	2.46E-05	-0.545051897	0.276	0.477
8	ENSDARG00000034753	tspan3a	0.661917556	3.00E-05	-0.71863728	0.089	0.246
9	ENSDARG00000000212	krt97	1	0.719232955	-0.974798976	0.171	0.155
10	ENSDARG00000000503	stx1b	1	0.043973737	-0.344973336	0.081	0.146
11	ENSDARG00000000563	ttn.1	1	0.021327202	-0.540875535	0.138	0.23
12	ENSDARG00000001889	tuba1a	1	0.004574181	-0.435338347	0.098	0.202
13	ENSDARG00000001994	stxbp1a	1	0.051526752	-0.261236763	0.049	0.103
14	ENSDARG00000002082	csnk2a1	1	0.002611196	-0.26902327	0.138	0.264
15	ENSDARG00000002131	celf2	1	0.000758366	-0.375897699	0.065	0.187
16	ENSDARG00000002190	chmp2bb	1	0.012157948	-0.255270917	0.098	0.183
17	ENSDARG00000002230	sypb	1	0.138764897	-0.300125994	0.065	0.106
18	ENSDARG00000002271	zfand5b	1	0.001506121	-0.298317105	0.122	0.255
19	ENSDARG00000002790	ap2m1a	1	0.015469845	-0.433871858	0.203	0.293
20	ENSDARG00000003151	skp1	1	0.027316494	-0.318978675	0.341	0.432
21	ENSDARG00000003203	rhcga	1	0.650568162	-0.353178375	0.163	0.145
22	ENSDARG00000003486	ppp1caa	1	0.563445348	0.255352408	0.187	0.175
23	ENSDARG00000003527	mak16	1	0.20446494	0.282468325	0.098	0.145
24	ENSDARG00000003531	tcea1	1	0.010960425	-0.286953391	0.049	0.125
25	ENSDARG00000003655	tmem59l	1	0.005463465	-0.523632399	0.065	0.156
26	ENSDARG00000003808	aqp3a	1	0.401320926	0.528675949	0.138	0.121
27	ENSDARG00000003860	cbx3a	1	0.000152182	-0.471434951	0.073	0.215
28	ENSDARG00000003902	ctsl.1	1	0.053345294	0.279625061	0.106	0.065
29	ENSDARG00000004189	cbx1a	1	0.049775851	-0.333065931	0.065	0.121
30	ENSDARG00000004588	sox4a	1	0.187315462	-0.359640428	0.146	0.194
31	ENSDARG00000004621	gpm6ab	1	0.006706591	-0.34675496	0.211	0.336
32	ENSDARG00000004735	hnrnpub	1	0.030051402	-0.253824523	0.049	0.11
33	ENSDARG00000005481	nfkbiaa	1	0.763519153	0.288251196	0.146	0.163
34	ENSDARG00000005560	ywhah	1	0.000531207	-0.294087271	0.089	0.228
35	ENSDARG00000005576	mphosph8	1	0.018532917	-0.324971018	0.106	0.189
36	ENSDARG00000006092	rad21a	1	0.012463577	-0.327197924	0.13	0.228
37	ENSDARG00000006225	ddx39aa	1	0.004476359	-0.271892298	0.114	0.222
38	ENSDARG00000006497	rtn1a	1	0.004447869	-0.493309807	0.228	0.352
39	ENSDARG00000006588	zgc:111983	1	0.881215846	-0.425449725	0.13	0.131
40	ENSDARG00000007098	itm2ba	1	0.053542367	-0.251487352	0.276	0.367
41	ENSDARG00000007576	crybb1l1	1	0.940321303	0.342639412	0.447	0.482
42	ENSDARG00000007693	nfkbiab	1	0.510857295	0.259368023	0.317	0.314
43	ENSDARG00000007697	fabp7a	1	0.086412504	-1.338707718	0.228	0.283
44	ENSDARG00000007960	hnrnpaba	1	0.051986552	-0.305412238	0.415	0.495
45	ENSDARG00000008030	myl9b	1	0.376969902	0.464270352	0.146	0.122
46	ENSDARG00000008407	tspan7b	1	0.019970824	-0.334467155	0.106	0.19
47	ENSDARG00000008735	atp6ap2	1	0.028863864	-0.321449523	0.195	0.289
48	ENSDARG00000008803	marcksb	1	0.0240121	-0.320154922	0.098	0.177
49	ENSDARG00000008867	rap1b	1	0.550141671	0.302158383	0.154	0.14
50	ENSDARG00000009106	serinc1	1	0.000451777	-0.576920054	0.22	0.369
51	ENSDARG00000009480	pdcl	1	0.000194409	-0.504224047	0.033	0.153
52	ENSDARG00000009544	cldnb	1	0.171666764	-0.360919317	0.114	0.158
53	ENSDARG00000009553	gng3	1	0.008197685	-0.594861169	0.138	0.232
54	ENSDARG00000009830	hdlbpa	1	0.009108449	-0.265746728	0.171	0.277
55	ENSDARG00000009881	ier5	1	0.043496666	-0.255329612	0.171	0.254
56	ENSDARG00000010008	vim	1	0.54547767	0.503524103	0.285	0.27
57	ENSDARG00000010137	ldb1a	1	0.116390002	-0.252832982	0.073	0.116
58	ENSDARG00000010246	prmt1	1	0.002240085	-0.37975413	0.049	0.144
59	ENSDARG00000010965	psma8	1	0.002070831	-0.308906462	0.114	0.236
60	ENSDARG00000011125	snrpb	1	0.022049031	-0.251616245	0.163	0.256
61	ENSDARG00000011462	otub1b	1	0.002009825	-0.279641131	0.024	0.114
62	ENSDARG00000011564	sfpq	1	0.005880449	-0.380940259	0.049	0.133
63	ENSDARG00000011665	aldoaa	1	0.004219475	-0.323683905	0.268	0.41
64	ENSDARG00000011961	csrp2	1	0.427984487	0.490927608	0.122	0.104
65	ENSDARG00000012684	atp2b1a	1	0.049451059	-0.257177137	0.057	0.115
66	ENSDARG00000012688	eif1b	1	0.001915547	-0.264029248	0.496	0.644
67	ENSDARG00000012944	myhz2	1	0.145876763	-0.519363221	0.407	0.354
68	ENSDARG00000012946	syap1	1	0.002544046	-0.298884642	0.041	0.136
69	ENSDARG00000013078	ywhaba	1	0.005849903	-0.402977287	0.268	0.387
70	ENSDARG00000013087	ndrg3a	1	0.014714656	-0.787125025	0.138	0.224
71	ENSDARG00000013623	vdac2	1	0.0633754	-0.250970514	0.602	0.653
72	ENSDARG00000013655	tpd52l2b	1	0.035815223	-0.313400389	0.122	0.197
73	ENSDARG00000013931	eif3m	1	0.29274256	0.264962686	0.553	0.578
74	ENSDARG00000013968	psap	1	0.369677107	0.278035932	0.268	0.34
75	ENSDARG00000014053	olfm1b	1	0.046381736	-0.424595494	0.089	0.153
76	ENSDARG00000014222	zgc:86598	1	0.266812797	0.281142118	0.236	0.202
77	ENSDARG00000014244	rbmx	1	0.004592613	-0.342980088	0.041	0.125
78	ENSDARG00000014287	eno2	1	0.007667963	-0.334168563	0.033	0.11
79	ENSDARG00000014420	elavl3	1	0.028402118	-0.339278492	0.154	0.241
80	ENSDARG00000014803	cryba1l2	1	0.144803463	0.336170219	0.146	0.108
81	ENSDARG00000015314	zc4h2	1	0.023176969	-0.327143788	0.138	0.224
82	ENSDARG00000015445	lim2.4	1	0.035477378	0.385652673	0.423	0.348
83	ENSDARG00000016153	dag1	1	0.080908213	-0.29026828	0.057	0.104
84	ENSDARG00000016255	chmp4ba	1	0.000148757	-0.27516782	0.016	0.134
85	ENSDARG00000016691	cd9b	1	0.025822053	-0.408826682	0.065	0.133
86	ENSDARG00000016721	sdha	1	0.001389684	-0.349512834	0.065	0.176
87	ENSDARG00000016793	crybb1l2	1	0.028655812	0.533531514	0.618	0.558
88	ENSDARG00000017624	krt4	1	0.539053795	-0.49880309	0.65	0.669
89	ENSDARG00000017673	nova2	1	0.000184319	-0.661975571	0.138	0.292
90	ENSDARG00000018328	rhocb	1	0.494103003	0.253135938	0.163	0.15
91	ENSDARG00000018404	krt18a.1	1	0.003283572	0.786526625	0.285	0.198
92	ENSDARG00000018602	rab5aa	1	0.208958913	0.320814732	0.146	0.116
93	ENSDARG00000018898	zfand5a	1	0.012273091	-0.313966491	0.138	0.233
94	ENSDARG00000019253	rhag	1	0.079391408	0.327479955	0.114	0.073
95	ENSDARG00000019302	mid1ip1b	1	0.55609474	0.326596617	0.154	0.146
96	ENSDARG00000019644	ldhba	1	0.008375943	-0.37931326	0.374	0.477
97	ENSDARG00000019702	aldocb	1	0.099533101	-0.378392279	0.195	0.259
98	ENSDARG00000019856	atp1a1b	1	0.009234179	-1.141508472	0.033	0.103
99	ENSDARG00000020258	ewsr1a	1	0.016903448	-0.257846378	0.041	0.109
100	ENSDARG00000020504	h3f3b.1	1	0.001700602	-0.379226288	0.301	0.444
101	ENSDARG00000020574	atp2a1	1	0.1083076	-0.301586848	0.35	0.434
102	ENSDARG00000020708	mdkb	1	0.00292654	-1.080929786	0.244	0.35
103	ENSDARG00000021113	ptmaa	1	0.011820976	-0.327890495	0.561	0.657
104	ENSDARG00000021143	rtn1b	1	0.222327335	-0.256309846	0.179	0.223
105	ENSDARG00000021372	tob1b	1	0.011516707	-0.285683347	0.309	0.435
106	ENSDARG00000022129	rbm4.3	1	0.000763732	-0.437262137	0.146	0.287
107	ENSDARG00000022176	IGLON5	1	0.003768223	-0.546162039	0.024	0.105
108	ENSDARG00000023174	fez1	1	0.003671438	-0.414732898	0.049	0.141
109	ENSDARG00000023220	selenot2	1	0.005529146	-0.330402679	0.089	0.188
110	ENSDARG00000023299	snu13b	1	0.060840224	-0.305595995	0.154	0.223
111	ENSDARG00000023852	lsm4	1	0.014613509	-0.322886252	0.089	0.172
112	ENSDARG00000024433	pvalb4	1	0.894595008	-0.453288471	0.317	0.328
113	ENSDARG00000024478	mpc2	1	0.041528487	-0.257136647	0.195	0.28
114	ENSDARG00000024540	tspan36	1	0.095786638	0.477124915	0.22	0.172
115	ENSDARG00000024548	cryba4	1	0.554831325	0.478613369	0.691	0.749
116	ENSDARG00000025428	socs3a	1	0.273200113	0.360994974	0.211	0.184
117	ENSDARG00000025855	camk2n1a	1	0.020081241	-0.365255218	0.073	0.15
118	ENSDARG00000026582	iscub	1	0.19634847	0.367679942	0.146	0.116
119	ENSDARG00000026801	stau2	1	0.008678189	-0.255487622	0.154	0.269
120	ENSDARG00000026845	rhoaa	1	0.005451601	-0.315192752	0.146	0.257
121	ENSDARG00000027063	arpc1b	1	0.077781483	0.384087028	0.114	0.073
122	ENSDARG00000027088	ptgdsb.1	1	0.52659413	-0.700312871	0.333	0.363
123	ENSDARG00000027249	btg1	1	0.097520487	-0.263300062	0.48	0.574
124	ENSDARG00000027355	slc25a4	1	0.500688887	0.263753204	0.163	0.148
125	ENSDARG00000027734	srsf5b	1	0.03195108	-0.321638753	0.049	0.108
126	ENSDARG00000027740	adcyap1b	1	0.046628364	-0.500711927	0.065	0.126
127	ENSDARG00000028213	ttn.2	1	0.318240466	-0.404352881	0.179	0.217
128	ENSDARG00000028335	hmga1a	1	0.001445339	-0.526864557	0.203	0.339
129	ENSDARG00000028614	mospd1	1	0.515120245	0.320051273	0.122	0.109
130	ENSDARG00000028618	krt18b	1	0.010085103	0.425737529	0.268	0.182
131	ENSDARG00000029688	hsp70.1	1	0.237573289	0.274618097	0.179	0.232
132	ENSDARG00000030139	sdhdb	1	0.001593625	-0.2625076	0.065	0.178
133	ENSDARG00000030215	matn1	1	0.133214826	-0.286693899	0.073	0.116
134	ENSDARG00000030349	cryba2a	1	0.023750214	0.499087323	0.463	0.393
135	ENSDARG00000030411	crygn2	1	0.02041924	0.441538047	0.724	0.687
136	ENSDARG00000030479	hmgb1b	1	0.029936475	-0.296294633	0.293	0.386
137	ENSDARG00000030716	ing4	1	0.018706506	-0.307636995	0.089	0.17
138	ENSDARG00000031495	seta	1	0.000402768	-0.424619675	0.154	0.308
139	ENSDARG00000032175	puf60a	1	0.035018741	-0.262431184	0.057	0.119
140	ENSDARG00000032317	tox	1	0.997142248	0.316175478	0.098	0.103
141	ENSDARG00000032614	msi2b	1	0.060638612	-0.370285288	0.057	0.109
142	ENSDARG00000032929	cryba1l1	1	0.045182905	0.480974893	0.748	0.701
143	ENSDARG00000033009	h3f3c	1	0.026283009	-0.300496728	0.431	0.525
144	ENSDARG00000033234	stmn2a	1	0.082314118	-0.275145551	0.065	0.116
145	ENSDARG00000033364	mgst3b	1	0.086259278	0.315111531	0.407	0.368
146	ENSDARG00000033466	tagln2	1	0.635231998	0.250963152	0.146	0.137
147	ENSDARG00000033539	paics	1	0.151397308	0.264802932	0.122	0.087
148	ENSDARG00000033655	stmn1b	1	0.157930744	-0.331990541	0.382	0.43
149	ENSDARG00000034616	mlf2	1	0.00109583	-0.3768678	0.073	0.193
150	ENSDARG00000034677	scel	1	0.10043121	-0.352853427	0.057	0.101
151	ENSDARG00000035596	ISCU (1 of many)	1	0.000745958	-0.30521276	0.114	0.248
152	ENSDARG00000035715	marcksl1b	1	0.202945696	-0.288681468	0.553	0.574
153	ENSDARG00000035719	arl5c	1	0.49540503	0.346373687	0.13	0.117
154	ENSDARG00000035890	fuca1.1	1	0.057021395	-0.40554919	0.106	0.168
155	ENSDARG00000036036	mdka	1	0.687550149	-0.375782389	0.203	0.189
156	ENSDARG00000036107	txnipa	1	0.525023381	0.360703139	0.301	0.299
157	ENSDARG00000036456	anxa4	1	0.00154901	0.415063945	0.325	0.227
158	ENSDARG00000036577	atp6v0cb	1	0.003199012	-0.597121422	0.146	0.264
159	ENSDARG00000036704	tmem18	1	0.005293576	-0.282881599	0.065	0.156
160	ENSDARG00000036832	cyt1l	1	0.580811089	-0.424548818	0.293	0.318
161	ENSDARG00000036834	krt92	1	0.604421694	-0.322246528	0.098	0.114
162	ENSDARG00000037012	slc3a2b	1	0.004404156	-0.381557748	0.057	0.149
163	ENSDARG00000037116	cxcl12a	1	0.285887645	0.505054883	0.073	0.107
164	ENSDARG00000037229	denr	1	0.034784867	-0.283048181	0.106	0.179
165	ENSDARG00000037402	lim2.3	1	0.056910876	0.30325688	0.187	0.131
166	ENSDARG00000037746	actb1	1	0.007853174	0.303953268	0.642	0.59
167	ENSDARG00000037783	proza	1	0.021387758	-0.292618392	0.106	0.188
168	ENSDARG00000037870	actb2	1	0.149736484	0.27325945	0.943	0.915
169	ENSDARG00000037997	tubb5	1	0.064291884	-0.408434687	0.073	0.13
170	ENSDARG00000038059	grb2b	1	0.347678434	0.287780508	0.13	0.109
171	ENSDARG00000038141	atf4b	1	0.001956181	-0.27752186	0.203	0.35
172	ENSDARG00000038574	scg2b	1	0.030378112	-0.391135137	0.041	0.101
173	ENSDARG00000039034	marcksl1a	1	0.178900592	-0.310289677	0.293	0.341
174	ENSDARG00000039150	lgmn	1	0.035032192	-0.268794263	0.122	0.205
175	ENSDARG00000039882	ap3s2	1	0.005643848	-0.253478133	0.024	0.101
176	ENSDARG00000039914	gapdhs	1	0.19766797	-0.285962359	0.431	0.494
177	ENSDARG00000040237	mef2d	1	0.031921503	-0.298882078	0.065	0.13
178	ENSDARG00000040291	cadm4	1	0.031367894	-0.294442063	0.065	0.132
179	ENSDARG00000040295	apoeb	1	0.511161425	0.31374593	0.187	0.167
180	ENSDARG00000040534	epcam	1	0.256467725	-0.359382165	0.187	0.227
181	ENSDARG00000040822	fundc1	1	0.010502597	-0.252493222	0.098	0.192
182	ENSDARG00000040971	zgc:92606	1	0.829930465	0.28001246	0.333	0.366
183	ENSDARG00000041051	mid1ip1a	1	0.316307276	-0.391876767	0.114	0.143
184	ENSDARG00000041306	mrps25	1	0.003265109	-0.285049759	0.024	0.106
185	ENSDARG00000041314	ndufb9	1	0.000543276	-0.409197921	0.195	0.343
186	ENSDARG00000041569	ces2	1	0.465898104	-0.301244685	0.098	0.119
187	ENSDARG00000041623	mt2	1	0.084533582	-0.710013547	0.187	0.258
188	ENSDARG00000041925	cryba2b	1	0.11235623	0.494799623	0.659	0.651
189	ENSDARG00000041974	brk1	1	0.008014216	-0.35720294	0.154	0.26
190	ENSDARG00000042236	atrx	1	0.017414924	-0.461968812	0.098	0.176
191	ENSDARG00000042245	myl13	1	0.135425601	-0.328223689	0.081	0.127
192	ENSDARG00000042319	cdca4	1	0.026733951	-0.285340723	0.057	0.122
193	ENSDARG00000042864	rpl7l1	1	0.948561449	0.301033182	0.138	0.15
194	ENSDARG00000042876	abracl	1	0.618241257	0.260883231	0.13	0.12
195	ENSDARG00000042904	foxo3b	1	0.027224652	-0.271111342	0.049	0.112
196	ENSDARG00000042948	dnajc5aa	1	0.006514365	-0.408360252	0.041	0.121
197	ENSDARG00000042953	cyp2n13	1	0.341037509	0.256248477	0.114	0.091
198	ENSDARG00000043257	ckbb	1	0.017347494	-0.389764094	0.398	0.483
199	ENSDARG00000043313	ank2b	1	0.048024741	-0.319243689	0.057	0.114
200	ENSDARG00000043757	ptbp3	1	0.233477779	0.271147368	0.171	0.139
201	ENSDARG00000044125	txn	1	0.573099953	0.272044038	0.089	0.11
202	ENSDARG00000044562	cycsb	1	0.024443438	-0.302575885	0.187	0.275
203	ENSDARG00000044902	atp2b2	1	0.010143986	-0.27895955	0.081	0.172
204	ENSDARG00000045143	hbbe2	1	0.846555589	-0.293837557	0.138	0.143
205	ENSDARG00000045146	tomm22	1	0.002138539	-0.285762746	0.041	0.138
206	ENSDARG00000045296	cops9	1	0.003333382	-0.300832258	0.106	0.218
207	ENSDARG00000045639	elavl4	1	0.012605165	-0.599433003	0.122	0.212
208	ENSDARG00000045877	ube2nb	1	0.0026453	-0.331985646	0.057	0.157
209	ENSDARG00000045898	si:ch211-152c2.3	1	0.00011344	-0.745722524	0	0.109
210	ENSDARG00000045928	psma4	1	0.000794126	-0.449153263	0.114	0.242
211	ENSDARG00000045979	zgc:153704	1	0.110998575	-0.469429482	0.089	0.142
212	ENSDARG00000046030	zgc:110339	1	0.526774868	0.293155039	0.203	0.185
213	ENSDARG00000051886	ankrd11	1	0.013540457	-0.282005368	0.106	0.198
214	ENSDARG00000051956	isca1	1	0.218505337	0.272192552	0.163	0.132
215	ENSDARG00000052638	fam210b	1	0.586375737	0.266350865	0.114	0.139
216	ENSDARG00000052712	suclg1	1	0.016209555	-0.284644617	0.179	0.275
217	ENSDARG00000052840	ndufs4	1	0.000292305	-0.454811269	0.089	0.225
218	ENSDARG00000052856	khdrbs1a	1	0.033629484	-0.332182756	0.382	0.486
219	ENSDARG00000053130	pcp4a	1	0.290084709	-0.320195764	0.073	0.102
220	ENSDARG00000053217	cox7a2a	1	0.005102022	-0.283072532	0.268	0.393
221	ENSDARG00000053358	basp1	1	0.16348381	-0.312905648	0.098	0.139
222	ENSDARG00000053858	crip1	1	0.133655486	0.653059682	0.26	0.218
223	ENSDARG00000053862	crygmx	1	0.57593116	0.48511593	0.642	0.693
224	ENSDARG00000053875	cryba1b	1	0.00829863	0.509245081	0.707	0.648
225	ENSDARG00000053990	hmgb2b	1	0.001671129	-0.28007441	0.228	0.391
226	ENSDARG00000054696	psmb4	1	0.007007287	-0.257140034	0.163	0.276
227	ENSDARG00000054911	tmsb	1	0.019260013	-0.41127708	0.073	0.149
228	ENSDARG00000055120	ctsba	1	0.154245108	0.405631166	0.293	0.264
229	ENSDARG00000055216	tuba1c	1	0.014467425	-0.564343278	0.301	0.392
230	ENSDARG00000055514	icn2	1	0.962276379	-0.595781402	0.244	0.233
231	ENSDARG00000055874	cpe	1	0.02307807	-0.472040061	0.073	0.144
232	ENSDARG00000056725	hmgb3a	1	0.00036357	-0.44478716	0.244	0.408
233	ENSDARG00000056740	tmeff1b	1	0.012705936	-0.485843517	0.098	0.182
234	ENSDARG00000056874	lygl1	1	0.482136942	0.251880463	0.122	0.105
235	ENSDARG00000056877	vamp2	1	0.005418941	-0.436715772	0.065	0.156
236	ENSDARG00000057437	apodb	1	0.070422917	-0.344411634	0.057	0.106
237	ENSDARG00000057460	crygm2d13	1	0.019130774	0.584298456	0.537	0.471
238	ENSDARG00000057484	srsf2a	1	0.00067528	-0.387954994	0.114	0.25
239	ENSDARG00000057913	syt11a	1	0.000196353	-0.748726166	0.057	0.188
240	ENSDARG00000058041	ndufa8	1	0.001336466	-0.293122365	0.138	0.274
241	ENSDARG00000058117	snap25b	1	0.045246346	-0.364796048	0.106	0.175
242	ENSDARG00000058179	ackr3b	1	0.05672152	0.40801193	0.106	0.064
243	ENSDARG00000058203	smc1al	1	0.005233664	-0.266337213	0.089	0.193
244	ENSDARG00000058358	krt8	1	0.075474492	0.488350278	0.48	0.451
245	ENSDARG00000058560	adrm1	1	0.00569159	-0.292838265	0.065	0.157
246	ENSDARG00000059057	atpv0e2	1	0.0005459	-0.750913731	0.098	0.223
247	ENSDARG00000059227	fabp1b.1	1	0.003052538	0.321782239	0.122	0.058
248	ENSDARG00000059323	rpn1	1	0.037325549	-0.255671906	0.065	0.127
249	ENSDARG00000059725	hypk	1	0.378888338	0.373308314	0.236	0.224
250	ENSDARG00000059768	gpatch8	1	0.005691632	-0.357504552	0.049	0.134
251	ENSDARG00000060457	pmp22b	1	0.105280238	0.524251934	0.211	0.166
252	ENSDARG00000061478	igf2bp1	1	0.000814051	-0.359022887	0.098	0.231
253	ENSDARG00000061647	nrxn1a	1	0.000544666	-0.619678161	0.008	0.104
254	ENSDARG00000063572	perp	1	0.036088066	-0.290508406	0.098	0.167
255	ENSDARG00000063895	mt-nd1	1	0.003139639	-0.398737216	0.431	0.57
256	ENSDARG00000063899	mt-nd2	1	0.008161196	-0.439461691	0.545	0.633
257	ENSDARG00000063911	mt-atp6	1	0.005657809	-0.296123246	0.691	0.809
258	ENSDARG00000063912	mt-co3	1	0.003388755	-0.254662228	0.919	0.938
259	ENSDARG00000063917	mt-nd4	1	0.021096453	-0.295633964	0.512	0.606
260	ENSDARG00000067990	myhz1.1	1	0.139879008	-0.428643499	0.683	0.658
261	ENSDARG00000068507	crybb1	1	0.068031253	0.496055092	0.789	0.733
262	ENSDARG00000068708	ifrd1	1	0.003914887	-0.256405414	0.089	0.197
263	ENSDARG00000068745	map4l	1	0.110139177	-0.259372021	0.065	0.11
264	ENSDARG00000068974	lim2.1	1	0.101177249	0.375287831	0.146	0.103
265	ENSDARG00000069090	atp6v0d1	1	0.002360906	-0.365797677	0.065	0.17
266	ENSDARG00000069100	aldh9a1a.1	1	0.204683373	0.417858833	0.463	0.456
267	ENSDARG00000069619	atf7ip	1	0.004516802	-0.36940985	0.065	0.159
268	ENSDARG00000069801	crygm2d12	1	0.46867154	0.441955546	0.602	0.625
269	ENSDARG00000069827	crygm2d11	1	0.311854901	0.373153198	0.26	0.229
270	ENSDARG00000069940	ppap2d	1	0.060821399	-0.381785517	0.057	0.11
271	ENSDARG00000069981	cspg5a	1	0.023702966	-0.513205576	0.065	0.133
272	ENSDARG00000070674	psmd6	1	0.369412777	0.27021524	0.203	0.182
273	ENSDARG00000071626	ptgdsb.2	1	0.003086578	-1.130075994	0.081	0.188
274	ENSDARG00000073750	crygm2d18	1	0.005354821	0.367014511	0.26	0.168
275	ENSDARG00000074001	crygmxl2	1	0.207573156	0.308961499	0.276	0.238
276	ENSDARG00000074378	junba	1	0.935114777	0.25308676	0.154	0.165
277	ENSDARG00000074572	zgc:56304	1	0.000364769	-0.362137403	0.081	0.217
278	ENSDARG00000075542	zfhx4	1	0.057374885	-0.31346423	0.057	0.112
279	ENSDARG00000076241	txlnbb	1	0.034549511	0.388720419	0.146	0.093
280	ENSDARG00000076290	calr	1	0.03374581	-0.434244661	0.057	0.117
281	ENSDARG00000076532	si:ch211-222l21.1	1	0.001084063	-0.439000941	0.203	0.348
282	ENSDARG00000076572	crygm2d7	1	0.138072356	0.460896909	0.325	0.293
283	ENSDARG00000076790	crygm2d16	1	0.147414411	0.359683181	0.439	0.4
284	ENSDARG00000076847	tnrc6c1	1	0.00186464	-0.416626685	0.146	0.275
285	ENSDARG00000077777	tmsb4x	1	0.161328936	0.303189175	0.837	0.844
286	ENSDARG00000077967	si:ch211-140m22.7	1	0.000447491	-0.396925453	0.057	0.179
287	ENSDARG00000078659	tmem176	1	0.598498319	0.314710341	0.154	0.142
288	ENSDARG00000078686	arl8a	1	0.003146071	-0.278111802	0.057	0.155
289	ENSDARG00000086288	scg3	1	0.079545394	-0.419168964	0.057	0.104
290	ENSDARG00000086658	crygm2d21	1	0.009840428	0.458135148	0.488	0.41
291	ENSDARG00000086917	crygm2d2	1	0.277433194	0.450158409	0.748	0.756
292	ENSDARG00000087164	crygm2d4	1	0.307734336	0.501360747	0.276	0.255
293	ENSDARG00000087324	crygm2d1	1	0.034276381	0.459555899	0.715	0.682
294	ENSDARG00000087402	tpm1	1	0.934837693	0.302545934	0.138	0.141
295	ENSDARG00000087636	hmgn6	1	0.008944594	-0.281814358	0.358	0.481
296	ENSDARG00000087765	crygm2d10	1	0.100526828	0.483043676	0.667	0.633
297	ENSDARG00000088087	kdm6ba	1	0.001653076	-0.261036932	0.016	0.104
298	ENSDARG00000088091	pfn1	1	0.202579881	0.354380688	0.659	0.667
299	ENSDARG00000088823	crygm2d3	1	0.202373631	0.426485499	0.455	0.435
300	ENSDARG00000089124	hbae1.3	1	0.803967126	-0.471556944	0.13	0.119
301	ENSDARG00000089302	hnrnpa0a	1	0.016590169	-0.354508381	0.179	0.28
302	ENSDARG00000089877	si:dkeyp-75h12.5	1	0.009075154	-0.324110685	0.106	0.202
303	ENSDARG00000090872	si:dkey-276j7.1	1	0.032761921	-0.352776837	0.163	0.241
304	ENSDARG00000091831	ddx27	1	0.741260866	0.309639392	0.146	0.144
305	ENSDARG00000091996	tcnbb	1	0.27575138	-0.551605551	0.106	0.143
306	ENSDARG00000092170	apoc1	1	0.103828917	0.724250086	0.244	0.194
307	ENSDARG00000092659	ppp3r1a	1	0.009734185	-0.4374361	0.049	0.124
308	ENSDARG00000092947	cyt1	1	0.59094001	-0.478278396	0.756	0.786
309	ENSDARG00000092954	mrpl34	1	0.003378318	-0.273100224	0.073	0.175
310	ENSDARG00000093058	STMP1	1	0.072274478	0.297581038	0.285	0.225
311	ENSDARG00000093584	zgc:193505	1	0.022077833	-0.616748265	0.073	0.147
312	ENSDARG00000093608	ccl34b.1	1	0.016288112	0.844526116	0.114	0.062
313	ENSDARG00000094310	si:ch211-255g12.6	1	0.591295281	0.337284348	0.463	0.479
314	ENSDARG00000095451	si:ch211-196l7.4	1	0.03522587	-0.268934416	0.382	0.483
315	ENSDARG00000096118	ost4	1	0.010676509	-0.325169762	0.057	0.133
316	ENSDARG00000096257	si:ch73-367p23.2	1	0.654371911	-0.295961955	0.22	0.225
317	ENSDARG00000097102	si:ch73-281n10.2	1	0.001286195	-0.33141952	0.301	0.454
318	ENSDARG00000097322	si:dkey-81l17.6	1	0.013753575	-0.378918213	0.041	0.111
319	ENSDARG00000097797	tomm6	1	0.003144422	-0.288446886	0.073	0.174
320	ENSDARG00000098368	aplp1	1	0.003700995	-0.338105308	0.033	0.119
321	ENSDARG00000098832	fam168a	1	0.002055571	-0.3701789	0.13	0.259
322	ENSDARG00000099148	bzw1b	1	0.419937238	0.266808486	0.252	0.23
323	ENSDARG00000099175	hmgb1a	1	0.000222798	-0.362058339	0.325	0.503
324	ENSDARG00000099236	10-Sep	1	0.657594579	0.313227297	0.146	0.138
325	ENSDARG00000099283	epb41a	1	0.001402651	-0.661838933	0.081	0.194
326	ENSDARG00000099313	naga	1	0.02610591	-0.301007514	0.065	0.132
327	ENSDARG00000099420	nme2b.2	1	0.414470782	0.266080157	0.398	0.382
328	ENSDARG00000099532	ubl3a	1	0.01367807	-0.285601924	0.065	0.145
329	ENSDARG00000099572	hmgn2	1	0.009147164	-0.374715731	0.472	0.591
330	ENSDARG00000099635	akap8l	1	0.005776089	-0.384462795	0.081	0.177
331	ENSDARG00000099744	gap43	1	0.062301093	-0.385729446	0.065	0.12
332	ENSDARG00000099776	glula	1	0.533223785	-0.31511703	0.35	0.386
333	ENSDARG00000099865	hnrnpabb	1	0.000494318	-0.395648492	0.203	0.368
334	ENSDARG00000100499	cpeb4b	1	0.000231826	-0.415043678	0.024	0.141
335	ENSDARG00000100553	lsm14ab	1	0.000517014	-0.36885217	0.033	0.143
336	ENSDARG00000100582	si:ch211-195b11.3	1	0.093912867	-0.460027452	0.146	0.204
337	ENSDARG00000100795	timp4.3	1	0.417927342	0.461884197	0.081	0.104
338	ENSDARG00000100825	calm3a	1	0.002822122	-0.551892182	0.073	0.176
339	ENSDARG00000100938	hint2	1	0.090345697	0.290906285	0.13	0.09
340	ENSDARG00000101481	rbp5	1	0.112826877	0.836626984	0.106	0.07
341	ENSDARG00000101766	ptmab	1	0.008034126	-0.435999728	0.602	0.698
342	ENSDARG00000102055	hadhb	1	0.015624139	-0.262255047	0.057	0.131
343	ENSDARG00000102129	crygn1	1	0.053686795	0.374000285	0.171	0.118
344	ENSDARG00000102453	slc1a2b	1	0.007739865	-1.26445598	0.033	0.107
345	ENSDARG00000102558	pde6ha	1	0.482605818	0.529988156	0.236	0.216
346	ENSDARG00000102572	si:ch211-260e23.9	1	0.043394283	0.364156948	0.179	0.274
347	ENSDARG00000102802	brdt	1	0.003300093	-0.336420606	0.024	0.106
348	ENSDARG00000102975	nsg2	1	0.04520216	-0.395098076	0.154	0.234
349	ENSDARG00000103057	zfhx3	1	0.035641404	-0.267089821	0.057	0.119
350	ENSDARG00000103199	si:dkey-247k7.2	1	0.070589623	-0.251642126	0.073	0.13
351	ENSDARG00000103720	zgc:162730	1	0.070248304	0.362721817	0.358	0.291
352	ENSDARG00000103846	hspa5	1	0.087826275	-0.2691805	0.073	0.125
353	ENSDARG00000103919	si:ch73-1a9.3	1	0.017190809	-0.322855589	0.52	0.637
354	ENSDARG00000104068	gstp1	1	0.748645441	0.668801095	0.276	0.286
355	ENSDARG00000104077	fcer1gl	1	0.015536712	0.607988234	0.106	0.056
356	ENSDARG00000104279	appa	1	0.038949195	-0.368361912	0.171	0.252
357	ENSDARG00000104347	rtn4b	1	0.169411624	-0.323204085	0.154	0.199
358	ENSDARG00000104359	anxa1c	1	0.034862911	-0.583809744	0.073	0.139
359	ENSDARG00000104458	rnasekb	1	0.000780524	-0.522426171	0.146	0.279
360	ENSDARG00000104945	sncb	1	0.000982347	-0.59422459	0.081	0.203
361	ENSDARG00000105223	pmp22a	1	0.859149378	0.403275503	0.203	0.209
362	ENSDARG00000105231	kmt5aa	1	0.004655079	-0.255646582	0.057	0.149
363	ENSDARG00000109861	BX545855.1	1	0.084416108	0.522672332	0.667	0.661
364	ENSDARG00000111240	dhrs13a.2	1	0.218096621	-0.336808273	0.073	0.106
365	ENSDARG00000116164	crygm2d8	1	0.235537756	0.441252013	0.455	0.432
