# Supplementary material for: Cell-type-specific responses to the microbiota across all tissues of the larval zebrafish
Source: Cell Rep. Author manuscript; Available in PMC 2023 Oct 23. (PMC10423310; doi:10.1016/j.celrep.2023.112095)
Supplement: MMC23 [file NIHMS1880944-supplement-MMC23.zip › DataS17/Figure6_PanelF_subcluster_GeneLists/subcluster17.tsv]

	gene	gene_NAME	p_val_adj	p_val	avg_logFC	pct.1	pct.2
1	ENSDARG00000026839	med21	0	0	1.988478288	0.95	0.046
2	ENSDARG00000099175	hmgb1a	0.000684804	3.10E-08	0.555063976	0.694	0.494
3	ENSDARG00000053291	pnrc2	0.019873257	9.01E-07	0.311488243	0.851	0.705
4	ENSDARG00000045248	h3f3d	0.025058668	1.14E-06	0.322762719	0.868	0.765
5	ENSDARG00000011334	ncaldb	0.1955305	8.86E-06	0.299210579	0.116	0.037
6	ENSDARG00000056934	hepacama	0.226197583	1.03E-05	0.353151967	0.132	0.045
7	ENSDARG00000012688	eif1b	0.45095363	2.04E-05	0.291139622	0.752	0.638
8	ENSDARG00000044625	pcf11	0.636799821	2.89E-05	0.695362325	0.256	0.137
9	ENSDARG00000058479	zgc:110425	0.638996513	2.90E-05	0.254125893	0.116	0.039
10	ENSDARG00000000212	krt97	1	0.810919826	-1.003147187	0.165	0.155
11	ENSDARG00000000489	upf3b	1	0.41588458	0.262953568	0.124	0.107
12	ENSDARG00000001244	srrm1	1	0.032308017	0.526195276	0.157	0.107
13	ENSDARG00000002131	celf2	1	0.008031676	0.269788424	0.273	0.182
14	ENSDARG00000002193	rho	1	0.206839719	-0.42040024	0.281	0.336
15	ENSDARG00000002589	mylpfb	1	0.078883331	-0.515130635	0.463	0.517
16	ENSDARG00000002644	rgs5a	1	0.021159345	0.38360732	0.116	0.064
17	ENSDARG00000002768	pvalb2	1	0.215687224	-0.611760641	1	0.999
18	ENSDARG00000003169	magi1b	1	0.155673895	0.263226495	0.116	0.083
19	ENSDARG00000003203	rhcga	1	0.000786461	-1.595289192	0.041	0.148
20	ENSDARG00000003382	cwc25	1	0.021470389	0.430443997	0.174	0.115
21	ENSDARG00000003705	prnprs3	1	0.039589566	0.250840336	0.165	0.108
22	ENSDARG00000003754	tspan2a	1	0.001462342	0.314380872	0.165	0.084
23	ENSDARG00000003808	aqp3a	1	0.451733931	-0.391793688	0.099	0.122
24	ENSDARG00000003820	nr1d2a	1	0.000653239	0.43511366	0.322	0.214
25	ENSDARG00000003860	cbx3a	1	0.072422298	0.409138188	0.256	0.211
26	ENSDARG00000004060	bhlhe40	1	0.028645387	0.469624006	0.355	0.305
27	ENSDARG00000004297	irf2bpl	1	0.043194315	0.25021374	0.174	0.117
28	ENSDARG00000004343	nelfe	1	0.007944194	0.26674603	0.116	0.06
29	ENSDARG00000004588	sox4a	1	0.003569751	0.705629753	0.289	0.191
30	ENSDARG00000005191	ahcy	1	0.007652773	-0.42360388	0.223	0.353
31	ENSDARG00000005423	pgam1a	1	0.003585888	-0.530478532	0.041	0.133
32	ENSDARG00000005576	mphosph8	1	0.028861631	0.31602165	0.248	0.185
33	ENSDARG00000005924	serpina10a	1	0.153238669	0.253010296	0.223	0.176
34	ENSDARG00000006125	csnk1db	1	0.169877224	0.270778155	0.256	0.222
35	ENSDARG00000006225	ddx39aa	1	0.035718623	0.307359355	0.281	0.218
36	ENSDARG00000006235	brms1la	1	0.097532514	0.277967354	0.149	0.107
37	ENSDARG00000006242	ptp4a1	1	0.042398021	0.287997083	0.331	0.274
38	ENSDARG00000006397	laptm4a	1	0.127226633	0.336617479	0.248	0.208
39	ENSDARG00000006514	her6	1	0.090355636	0.354712319	0.107	0.07
40	ENSDARG00000006546	ak4	1	0.012454201	0.334343052	0.149	0.087
41	ENSDARG00000006588	zgc:111983	1	0.04919213	-0.87413102	0.074	0.132
42	ENSDARG00000006837	mycn	1	0.001718007	0.475460048	0.215	0.127
43	ENSDARG00000006915	arl8ba	1	0.925807993	0.308874897	0.107	0.119
44	ENSDARG00000007065	mrps18b	1	0.172461187	0.305875117	0.107	0.079
45	ENSDARG00000007141	psmc3	1	0.210655127	0.279408401	0.157	0.128
46	ENSDARG00000007275	si:ch211-251b21.1	1	6.60E-05	0.585507494	0.438	0.298
47	ENSDARG00000007276	ela3l	1	0.010927031	-1.906276937	0.091	0.178
48	ENSDARG00000007576	crybb1l1	1	0.614455159	-0.729266287	0.488	0.481
49	ENSDARG00000007697	fabp7a	1	0.012439629	0.541784235	0.372	0.28
50	ENSDARG00000007708	nsa2	1	0.001275853	0.273241998	0.81	0.726
51	ENSDARG00000007745	uqcrfs1	1	0.003887783	-0.287400053	0.174	0.307
52	ENSDARG00000007824	camta1b	1	0.00448143	0.299221063	0.124	0.061
53	ENSDARG00000007960	hnrnpaba	1	0.001717957	0.271328235	0.603	0.491
54	ENSDARG00000008030	myl9b	1	0.027528718	0.470223626	0.182	0.121
55	ENSDARG00000008097	srsf9	1	0.047841572	0.291008885	0.207	0.151
56	ENSDARG00000008224	vps35	1	0.37694129	0.276305746	0.116	0.096
57	ENSDARG00000008255	cnot6a	1	0.000653443	0.384046927	0.116	0.049
58	ENSDARG00000008494	myl6	1	0.203188906	0.295077042	0.14	0.108
59	ENSDARG00000008639	kifap3a	1	0.000403146	0.319646647	0.14	0.062
60	ENSDARG00000008735	atp6ap2	1	0.539263689	0.30043657	0.289	0.287
61	ENSDARG00000009336	aif1l	1	0.039003011	0.262654117	0.14	0.089
62	ENSDARG00000009544	cldnb	1	0.020082412	-0.715806695	0.083	0.158
63	ENSDARG00000009657	fgfr1op2	1	0.00204464	0.381954697	0.19	0.111
64	ENSDARG00000009753	sf3b6	1	0.012300836	0.32196738	0.347	0.274
65	ENSDARG00000009978	icn	1	0.057075913	-0.623347042	0.397	0.458
66	ENSDARG00000010137	ldb1a	1	0.105571996	0.284940463	0.157	0.114
67	ENSDARG00000010789	homer3b	1	0.009716096	0.253300888	0.124	0.066
68	ENSDARG00000010873	DDX17	1	0.017901321	0.276365437	0.223	0.152
69	ENSDARG00000011166	cahz	1	0.000215384	0.655687532	0.182	0.086
70	ENSDARG00000011370	fyna	1	0.000722464	0.34590158	0.149	0.07
71	ENSDARG00000011459	gsna	1	0.004962434	0.252877728	0.107	0.051
72	ENSDARG00000011609	FOXK2	1	0.019849791	0.51074225	0.182	0.123
73	ENSDARG00000011640	syt5b	1	0.048457051	0.639638209	0.116	0.071
74	ENSDARG00000012944	myhz2	1	0.639855595	-0.414580604	0.339	0.355
75	ENSDARG00000012972	cfl1l	1	0.146098116	-0.470941082	0.289	0.326
76	ENSDARG00000013044	ndufv2	1	0.435729135	0.266192701	0.198	0.188
77	ENSDARG00000013078	ywhaba	1	0.058136635	0.257705812	0.43	0.383
78	ENSDARG00000013087	ndrg3a	1	0.242876708	0.35922321	0.256	0.221
79	ENSDARG00000013351	cirbpb	1	0.000558358	0.273432905	0.785	0.712
80	ENSDARG00000013430	bhmt	1	0.05101105	-0.664127214	0.347	0.428
81	ENSDARG00000013615	pbx3b	1	0.003848864	0.366997741	0.174	0.097
82	ENSDARG00000013655	tpd52l2b	1	0.123504622	0.36799847	0.231	0.194
83	ENSDARG00000013732	vta1	1	0.97488054	0.260503172	0.116	0.126
84	ENSDARG00000013755	actn3a	1	0.228123135	-0.297295837	0.132	0.172
85	ENSDARG00000013771	ctss2.2	1	0.00069633	-0.318513549	0.008	0.103
86	ENSDARG00000013963	mipb	1	0.416957819	-0.810916463	0.124	0.148
87	ENSDARG00000014053	olfm1b	1	0.335789343	-0.254017441	0.124	0.152
88	ENSDARG00000014165	ssr3	1	0.001681117	-0.322395724	0.132	0.271
89	ENSDARG00000014287	eno2	1	0.016060302	0.2848103	0.174	0.106
90	ENSDARG00000014746	rbfox1	1	0.005028808	0.309412238	0.231	0.142
91	ENSDARG00000014803	cryba1l2	1	0.067736965	-0.295929408	0.058	0.11
92	ENSDARG00000015164	mknk2b	1	0.110386915	0.266758257	0.413	0.385
93	ENSDARG00000015266	mab21l2	1	0.39127138	0.344263075	0.116	0.096
94	ENSDARG00000015314	zc4h2	1	0.004402398	0.28810447	0.331	0.22
95	ENSDARG00000015445	lim2.4	1	0.258466181	-0.793714529	0.314	0.351
96	ENSDARG00000015551	fth1a	1	0.001354488	0.450562134	0.727	0.683
97	ENSDARG00000015851	pnn	1	0.011363416	0.26584039	0.256	0.178
98	ENSDARG00000015862	rpl5b	1	0.000210558	0.27282301	0.876	0.788
99	ENSDARG00000015866	apoa2	1	0.944053706	-0.960055894	0.769	0.795
100	ENSDARG00000016691	cd9b	1	0.01367821	-0.489533693	0.058	0.133
101	ENSDARG00000016771	tfa	1	0.022962073	-1.021569771	0.058	0.127
102	ENSDARG00000016793	crybb1l2	1	0.222782153	-0.658553064	0.529	0.56
103	ENSDARG00000017314	CELA1 (1 of many)	1	0.092452668	-1.962071124	0.289	0.362
104	ENSDARG00000017441	mylz3	1	0.225029353	-0.526012328	0.86	0.903
105	ENSDARG00000017602	ccng2	1	0.470135765	0.259489261	0.256	0.251
106	ENSDARG00000017624	krt4	1	0.046811807	-1.354572866	0.612	0.67
107	ENSDARG00000017673	nova2	1	0.000428943	0.323290704	0.43	0.285
108	ENSDARG00000017772	mdh1aa	1	0.194141059	-0.384500769	0.38	0.439
109	ENSDARG00000018146	gpx1a	1	0.483446536	0.292795381	0.182	0.164
110	ENSDARG00000018174	gnai2a	1	0.045246889	0.265391969	0.182	0.126
111	ENSDARG00000018404	krt18a.1	1	0.121436342	0.267460841	0.248	0.199
112	ENSDARG00000018478	agxtb	1	0.229128009	-0.667159653	0.091	0.125
113	ENSDARG00000018618	cpsf6	1	0.000964634	0.433854314	0.264	0.163
114	ENSDARG00000018890	snrpa	1	0.013321828	0.287328129	0.165	0.101
115	ENSDARG00000018914	hnrnpk	1	0.001000722	0.452957043	0.298	0.196
116	ENSDARG00000018997	cplx2l	1	0.058641635	0.288279091	0.14	0.09
117	ENSDARG00000019062	arpc5b	1	0.683155057	0.251779686	0.107	0.1
118	ENSDARG00000019335	hes6	1	0.000323845	0.321746233	0.182	0.088
119	ENSDARG00000019360	sec23b	1	0.002058761	-0.31970402	0.025	0.115
120	ENSDARG00000019417	gadd45ga	1	0.142256385	0.400982062	0.116	0.08
121	ENSDARG00000019702	aldocb	1	0.062354546	0.402057013	0.314	0.256
122	ENSDARG00000019856	atp1a1b	1	0.137545948	0.306821973	0.14	0.1
123	ENSDARG00000020164	efnb2a	1	0.000166722	0.464918034	0.124	0.049
124	ENSDARG00000020239	lpin1	1	0.029997586	0.494801588	0.471	0.42
125	ENSDARG00000020298	btg2	1	0.018142979	-0.285861836	0.157	0.258
126	ENSDARG00000020574	atp2a1	1	0.850302996	-0.422377319	0.455	0.432
127	ENSDARG00000020693	sesn1	1	0.000277307	0.508972222	0.554	0.442
128	ENSDARG00000020708	mdkb	1	0.000966445	0.400625082	0.479	0.344
129	ENSDARG00000021113	ptmaa	1	0.009972495	0.278674657	0.727	0.653
130	ENSDARG00000021172	cyp2ad2	1	0.052444584	0.253641431	0.107	0.065
131	ENSDARG00000021339	cpa5	1	0.056177269	-1.717806091	0.074	0.131
132	ENSDARG00000021443	zfp36l1b	1	0.001414585	0.446206388	0.223	0.131
133	ENSDARG00000021806	zfp36l2	1	0.003366153	0.405498703	0.182	0.105
134	ENSDARG00000022045	map1ab	1	0.058561551	0.348922355	0.124	0.077
135	ENSDARG00000022129	rbm4.3	1	0.028665173	0.291081957	0.347	0.282
136	ENSDARG00000022165	mgst1.2	1	0.006633171	-0.274113628	0.099	0.202
137	ENSDARG00000022303	higd1a	1	0.405604937	0.307061478	0.289	0.28
138	ENSDARG00000022509	cox4i2	1	0.000119448	0.348940459	0.256	0.138
139	ENSDARG00000022650	cyp2ad3	1	0.000202532	0.452622247	0.314	0.189
140	ENSDARG00000023062	cyr61	1	0.014828562	0.638681425	0.149	0.089
141	ENSDARG00000023151	ucp1	1	0.274623132	-0.911696535	0.157	0.189
142	ENSDARG00000023330	anp32b	1	0.02893543	0.372376942	0.215	0.155
143	ENSDARG00000023713	aqp1a.1	1	0.006397563	0.269220515	0.157	0.086
144	ENSDARG00000024195	znf395b	1	0.003323883	0.312992891	0.355	0.252
145	ENSDARG00000024433	pvalb4	1	0.815999067	-0.729344574	0.347	0.327
146	ENSDARG00000024478	mpc2	1	0.26822133	0.277649698	0.298	0.277
147	ENSDARG00000024540	tspan36	1	0.666821331	-0.29254139	0.157	0.173
148	ENSDARG00000024548	cryba4	1	0.678985264	-0.603121037	0.793	0.746
149	ENSDARG00000024844	max	1	0.123144642	0.2527377	0.289	0.249
150	ENSDARG00000025254	s100a10b	1	0.018240991	-0.318264184	0.198	0.293
151	ENSDARG00000025348	igfbp5b	1	0.123068103	0.511241047	0.157	0.117
152	ENSDARG00000025350	prdx2	1	0.031990156	0.296108639	0.636	0.575
153	ENSDARG00000025522	sgk1	1	0.003383997	-0.313356641	0.041	0.134
154	ENSDARG00000025566	slc25a3b	1	0.016030073	-0.25288992	0.479	0.589
155	ENSDARG00000025855	camk2n1a	1	0.143408488	0.425514259	0.19	0.147
156	ENSDARG00000026444	apoob	1	0.004568666	0.294813904	0.107	0.051
157	ENSDARG00000026611	socs3b	1	0.003701885	0.256667377	0.124	0.061
158	ENSDARG00000026726	anxa1a	1	0.085703409	-0.787674378	0.298	0.355
159	ENSDARG00000026801	stau2	1	0.122655789	0.332926818	0.298	0.266
160	ENSDARG00000026865	fam107b	1	0.011107945	0.327422004	0.165	0.098
161	ENSDARG00000027088	ptgdsb.1	1	0.6701237	0.581412989	0.364	0.362
162	ENSDARG00000027236	rs1a	1	0.023149336	1.045872382	0.107	0.059
163	ENSDARG00000027249	btg1	1	0.016258944	0.504611034	0.628	0.571
164	ENSDARG00000027734	srsf5b	1	0.161106991	0.379922415	0.14	0.106
165	ENSDARG00000028017	tp53inp1	1	0.004548818	0.39603623	0.248	0.164
166	ENSDARG00000028198	ube2v2	1	0.165496468	0.289196473	0.339	0.312
167	ENSDARG00000028661	cntfr	1	0.000298299	0.325001703	0.157	0.071
168	ENSDARG00000029069	tnni2a.4	1	0.366150807	-0.671599175	0.835	0.84
169	ENSDARG00000029072	klf6a	1	0.11677956	0.331885864	0.264	0.227
170	ENSDARG00000029075	pfkfb4b	1	0.009471183	0.342591122	0.347	0.259
171	ENSDARG00000029353	serpine2	1	0.000707653	0.355391216	0.174	0.088
172	ENSDARG00000029443	zgc:92242	1	0.001005485	-0.470292599	0.041	0.148
173	ENSDARG00000029688	hsp70.1	1	0.023207386	0.254809059	0.314	0.229
174	ENSDARG00000029722	hmgb2a	1	0.135842026	0.279042459	0.43	0.399
175	ENSDARG00000029995	tnni2b.2	1	0.311718973	-0.515408126	0.099	0.128
176	ENSDARG00000030106	stmn4	1	0.027409428	0.26526022	0.182	0.116
177	ENSDARG00000030349	cryba2a	1	0.066166735	-0.923751307	0.339	0.396
178	ENSDARG00000030411	crygn2	1	0.047549007	-0.791599406	0.628	0.689
179	ENSDARG00000030479	hmgb1b	1	0.000320526	0.490710042	0.521	0.38
180	ENSDARG00000030716	ing4	1	0.035937367	0.285993193	0.231	0.167
181	ENSDARG00000031020	pip4k2ca	1	0.135668982	0.275065336	0.107	0.076
182	ENSDARG00000031216	ssu72	1	0.915467948	0.34544118	0.124	0.14
183	ENSDARG00000031317	ppdpfb	1	0.001913044	0.283333873	0.76	0.674
184	ENSDARG00000031683	fosab	1	0.088006458	-0.330936778	0.281	0.362
185	ENSDARG00000031768	roraa	1	0.047577593	0.301192889	0.116	0.07
186	ENSDARG00000031929	stard14	1	0.011606761	-0.522089126	0.033	0.102
187	ENSDARG00000032405	ckap4	1	0.012050287	-0.33756358	0.041	0.113
188	ENSDARG00000032866	erh	1	0.00317277	0.392969749	0.421	0.334
189	ENSDARG00000032929	cryba1l1	1	0.495026592	-0.715436893	0.719	0.701
190	ENSDARG00000033009	h3f3c	1	0.023331334	0.257269188	0.587	0.521
191	ENSDARG00000033175	snrpe	1	0.331858177	0.259860573	0.19	0.171
192	ENSDARG00000033285	gsto2	1	0.058028863	-0.258882196	0.066	0.124
193	ENSDARG00000033382	grifin	1	0.263168002	-0.503104883	0.099	0.134
194	ENSDARG00000033466	tagln2	1	0.064715695	0.276482526	0.19	0.136
195	ENSDARG00000033597	api5	1	0.065163813	0.349070427	0.124	0.082
196	ENSDARG00000033655	stmn1b	1	0.058290926	0.253157326	0.496	0.428
197	ENSDARG00000033683	tpma	1	0.784996885	-0.438946988	0.86	0.862
198	ENSDARG00000033832	ampd1	1	0.004173623	-0.617175786	0.074	0.169
199	ENSDARG00000034240	capza1a	1	0.059588048	-0.289475915	0.165	0.241
200	ENSDARG00000034470	aldoab	1	0.324120493	-0.289281524	0.14	0.17
201	ENSDARG00000034677	scel	1	0.005249636	-0.507648467	0.025	0.101
202	ENSDARG00000034852	nt5c2l1	1	0.132526222	0.313329588	0.107	0.073
203	ENSDARG00000035129	zgc:101858	1	0.194236166	0.277350898	0.174	0.145
204	ENSDARG00000035136	selenow1	1	0.265836573	-0.379595488	0.38	0.405
205	ENSDARG00000035327	ckma	1	0.710732849	-0.413954543	0.769	0.746
206	ENSDARG00000035433	arpc5lb	1	0.002211506	0.441514772	0.107	0.049
207	ENSDARG00000035458	atp2a1l	1	0.03047588	-0.601981707	0.19	0.27
208	ENSDARG00000035519	histh1l	1	5.26E-05	0.440277606	0.826	0.738
209	ENSDARG00000035557	gabarapa	1	0.345289773	0.311110963	0.273	0.26
210	ENSDARG00000035808	clcn4	1	0.005728807	0.295116177	0.116	0.057
211	ENSDARG00000035870	laptm4b	1	4.70E-05	0.453921708	0.174	0.075
212	ENSDARG00000035890	fuca1.1	1	0.018800817	-0.499658082	0.091	0.168
213	ENSDARG00000036080	cd81a	1	0.000390857	0.409783819	0.545	0.424
214	ENSDARG00000036102	ctdsp2	1	0.087706342	0.250921155	0.314	0.262
215	ENSDARG00000036140	crybgx	1	0.013296318	-0.825611463	0.033	0.101
216	ENSDARG00000036295	golga7ba	1	0.097992747	0.302340883	0.149	0.104
217	ENSDARG00000036832	cyt1l	1	0.00277721	-1.460924518	0.198	0.32
218	ENSDARG00000036834	krt92	1	0.248204646	-0.7259272	0.083	0.115
219	ENSDARG00000036967	smox	1	0.185247878	0.270821054	0.19	0.155
220	ENSDARG00000037012	slc3a2b	1	0.270207523	0.258514101	0.174	0.146
221	ENSDARG00000037259	ndufb6	1	0.007661262	-0.306375851	0.116	0.223
222	ENSDARG00000037284	ptges3a	1	0.037957315	0.302048915	0.256	0.196
223	ENSDARG00000037291	dpf2l	1	0.004836467	0.318905463	0.116	0.057
224	ENSDARG00000037402	lim2.3	1	0.044308092	-0.989307928	0.074	0.134
225	ENSDARG00000037488	canx	1	0.684315354	0.251184651	0.107	0.128
226	ENSDARG00000037503	thoc2	1	0.369938806	0.258085905	0.116	0.095
227	ENSDARG00000037746	actb1	1	0.071124076	-0.26863201	0.504	0.594
228	ENSDARG00000037783	proza	1	0.084969416	0.308812108	0.24	0.184
229	ENSDARG00000037789	pvalb1	1	0.20137594	-0.561758545	1	0.997
230	ENSDARG00000037790	pvalb8	1	0.642753507	0.552280941	0.256	0.252
231	ENSDARG00000037921	gng13b	1	0.007081701	0.911388589	0.124	0.064
232	ENSDARG00000037997	tubb5	1	0.78087482	-0.282181483	0.14	0.129
233	ENSDARG00000038028	ndufa6	1	0.010678089	-0.343998749	0.256	0.375
234	ENSDARG00000038030	rbx1	1	0.000440654	0.429800088	0.438	0.341
235	ENSDARG00000038141	atf4b	1	0.001399421	0.338299558	0.446	0.344
236	ENSDARG00000038154	isca2	1	0.349771539	0.316044844	0.14	0.122
237	ENSDARG00000038312	rcl1	1	0.234518983	0.296094895	0.124	0.098
238	ENSDARG00000038439	fabp10a	1	0.79591139	-0.917977831	0.628	0.607
239	ENSDARG00000038559	h1f0	1	0.001716179	0.452245094	0.562	0.459
240	ENSDARG00000038954	ctnnbip1	1	0.0031518	0.318584329	0.149	0.077
241	ENSDARG00000039007	eno3	1	0.018369339	-0.627358374	0.256	0.361
242	ENSDARG00000039034	marcksl1a	1	0.004132378	0.323882185	0.446	0.338
243	ENSDARG00000039211	zgc:77439	1	0.180286221	0.293435359	0.165	0.131
244	ENSDARG00000039302	terfa	1	0.07282035	0.311800787	0.107	0.07
245	ENSDARG00000039576	fstl1b	1	0.039647823	0.34199913	0.149	0.097
246	ENSDARG00000039647	slc6a1b	1	0.010474874	0.364207959	0.157	0.089
247	ENSDARG00000039729	asap1b	1	0.014856364	0.324966313	0.157	0.093
248	ENSDARG00000039730	zgc:112160	1	0.221500088	-1.552776504	0.124	0.164
249	ENSDARG00000039929	ckmt2b	1	0.007812154	-0.425445925	0.041	0.12
250	ENSDARG00000040076	pycard	1	0.004079652	-0.296467765	0.05	0.143
251	ENSDARG00000040237	mef2d	1	0.206669127	0.35781585	0.157	0.128
252	ENSDARG00000040291	cadm4	1	0.282885704	0.3884283	0.157	0.13
253	ENSDARG00000040534	epcam	1	0.00595036	-0.656797474	0.124	0.228
254	ENSDARG00000040565	ckmb	1	0.526443492	-0.550358171	0.579	0.583
255	ENSDARG00000040764	id1	1	0.121506047	0.311291906	0.322	0.277
256	ENSDARG00000040874	add3a	1	0.185706738	0.254053841	0.14	0.108
257	ENSDARG00000041051	mid1ip1a	1	0.000986464	-1.137114909	0.041	0.145
258	ENSDARG00000041323	csdc2a	1	0.022140676	0.341540756	0.107	0.059
259	ENSDARG00000041400	ndufa3	1	0.127521185	0.257533655	0.273	0.237
260	ENSDARG00000041569	ces2	1	0.199136218	-0.849949667	0.083	0.119
261	ENSDARG00000041607	eif4ebp3l	1	0.064464383	0.335021855	0.413	0.375
262	ENSDARG00000041799	cx43	1	0.029705866	0.762482486	0.14	0.086
263	ENSDARG00000041925	cryba2b	1	0.047264613	-0.67293566	0.562	0.654
264	ENSDARG00000042319	cdca4	1	0.14109138	0.312251563	0.157	0.12
265	ENSDARG00000042410	rab40b	1	0.028105298	0.278254751	0.124	0.073
266	ENSDARG00000042539	ywhaqa	1	0.007111955	0.409177584	0.306	0.223
267	ENSDARG00000042642	wtap	1	0.094901265	0.26419816	0.124	0.084
268	ENSDARG00000042690	s1pr1	1	0.182340014	0.294438843	0.132	0.098
269	ENSDARG00000042876	abracl	1	0.001179394	-0.331362789	0.025	0.122
270	ENSDARG00000042904	foxo3b	1	0.017730032	0.306530921	0.174	0.109
271	ENSDARG00000042953	cyp2n13	1	0.160082145	0.467162682	0.124	0.091
272	ENSDARG00000042993	prss1	1	0.097555686	-2.097513578	0.322	0.394
273	ENSDARG00000043128	cldne	1	0.019050323	-0.52484382	0.041	0.107
274	ENSDARG00000043457	gapdh	1	0.011540851	-0.732122837	0.397	0.497
275	ENSDARG00000043484	ube2d2	1	0.042606569	0.268390628	0.306	0.25
276	ENSDARG00000043531	jun	1	0.489389461	0.304383813	0.306	0.3
277	ENSDARG00000043631	bcas2	1	0.09433013	0.329413375	0.24	0.199
278	ENSDARG00000043757	ptbp3	1	0.052438684	0.350279578	0.19	0.138
279	ENSDARG00000044001	lgals3b	1	0.009448332	-0.266338087	0.107	0.21
280	ENSDARG00000044328	ankrd46a	1	9.28E-05	0.385309446	0.157	0.068
281	ENSDARG00000044684	rbp4l	1	0.502145082	-0.32232855	0.182	0.214
282	ENSDARG00000044852	wbp2nl	1	0.719654757	0.253514996	0.264	0.28
283	ENSDARG00000044975	krt94	1	0.058403138	0.375842033	0.107	0.065
284	ENSDARG00000045074	arl4d	1	0.398609311	0.341308616	0.107	0.09
285	ENSDARG00000045132	vdac1	1	0.015059769	0.271123888	0.463	0.392
286	ENSDARG00000045142	hbae5	1	0.018420094	0.380425856	0.116	0.063
287	ENSDARG00000045143	hbbe2	1	0.03564916	0.443570827	0.207	0.141
288	ENSDARG00000045146	tomm22	1	0.344328495	0.260593892	0.157	0.135
289	ENSDARG00000045639	elavl4	1	0.03429245	0.434897237	0.289	0.208
290	ENSDARG00000045835	si:dkey-14d8.6	1	0.018342399	-1.318727318	0.05	0.119
291	ENSDARG00000045898	si:ch211-152c2.3	1	0.018777302	-0.585620453	0.041	0.108
292	ENSDARG00000045945	syn2a	1	0.119473521	0.291182898	0.107	0.072
293	ENSDARG00000045979	zgc:153704	1	0.001708212	0.478309297	0.24	0.139
294	ENSDARG00000052082	gabarapb	1	0.001635013	0.269050067	0.686	0.607
295	ENSDARG00000052091	rbpjb	1	0.0005128	0.273663757	0.107	0.043
296	ENSDARG00000052150	pbx4	1	0.119090329	0.300058192	0.19	0.148
297	ENSDARG00000052674	csnk1a1	1	0.065341337	0.272206475	0.322	0.272
298	ENSDARG00000053130	pcp4a	1	0.683783628	-0.257609343	0.116	0.101
299	ENSDARG00000053254	mylpfa	1	0.490147269	-0.34704321	0.967	0.975
300	ENSDARG00000053262	atp1b4	1	0.012853431	0.435072179	0.124	0.066
301	ENSDARG00000053446	sub1a	1	0.098776871	0.278524104	0.273	0.228
302	ENSDARG00000053559	tspan3b	1	0.00101614	0.340252311	0.116	0.05
303	ENSDARG00000053569	sox3	1	0.10503354	0.377573506	0.116	0.079
304	ENSDARG00000053684	aldob	1	0.004452844	-0.975905433	0.694	0.737
305	ENSDARG00000053858	crip1	1	0.707302147	0.352646972	0.215	0.219
306	ENSDARG00000053862	crygmx	1	0.366220183	-0.562803971	0.686	0.692
307	ENSDARG00000053875	cryba1b	1	0.056231701	-0.793837371	0.587	0.651
308	ENSDARG00000053973	fetub	1	0.2763913	-0.996410625	0.207	0.247
309	ENSDARG00000054058	h1fx	1	0.11859923	0.565250812	0.421	0.385
310	ENSDARG00000054063	arpc4	1	0.001746406	-0.291636883	0.041	0.144
311	ENSDARG00000054191	pgk1	1	0.0674455	-0.267298022	0.116	0.184
312	ENSDARG00000054290	acin1a	1	0.013570896	0.358413684	0.355	0.284
313	ENSDARG00000054749	lmo4b	1	0.204706877	0.321502306	0.107	0.079
314	ENSDARG00000054804	anp32e	1	0.081952923	0.300073105	0.306	0.249
315	ENSDARG00000054823	id3	1	0.095699372	0.303437663	0.14	0.099
316	ENSDARG00000055120	ctsba	1	0.419947144	-0.293269775	0.223	0.266
317	ENSDARG00000055283	id2a	1	0.010599769	0.403609268	0.364	0.275
318	ENSDARG00000055455	gpm6aa	1	0.002485643	0.257878534	0.529	0.389
319	ENSDARG00000055504	si:ch211-212k18.7	1	0.000540618	-0.364163903	0.025	0.134
320	ENSDARG00000055514	icn2	1	0.697945728	-1.330739888	0.24	0.233
321	ENSDARG00000055678	akap12b	1	0.000203092	0.453876513	0.165	0.078
322	ENSDARG00000055723	hsp70l	1	0.302072243	0.294916544	0.331	0.311
323	ENSDARG00000055874	cpe	1	0.037354589	0.368599694	0.207	0.14
324	ENSDARG00000056085	mob4	1	0.375322001	0.317750206	0.198	0.183
325	ENSDARG00000056175	scrt2	1	0.000551522	0.285386808	0.157	0.072
326	ENSDARG00000056475	trnau1apb	1	0.118454187	0.260253341	0.174	0.133
327	ENSDARG00000056483	ssbp4	1	0.002043644	0.31484678	0.157	0.082
328	ENSDARG00000056498	crp2	1	0.558044789	-0.60849797	0.099	0.114
329	ENSDARG00000056720	utp3	1	0.558104407	0.308551769	0.107	0.098
330	ENSDARG00000056725	hmgb3a	1	0.021557985	0.266183127	0.488	0.402
331	ENSDARG00000056744	ela2	1	0.217453937	-1.594257073	0.165	0.211
332	ENSDARG00000056765	ela2l	1	0.07016677	-1.976206091	0.182	0.249
333	ENSDARG00000056874	lygl1	1	0.001398403	-0.358393388	0.017	0.107
334	ENSDARG00000056877	vamp2	1	0.088417589	0.327973749	0.207	0.153
335	ENSDARG00000056929	kdm6bb	1	0.05620558	0.306088025	0.174	0.12
336	ENSDARG00000057007	ctbp1	1	0.048893573	0.268087736	0.132	0.085
337	ENSDARG00000057013	cadm3	1	0.000243536	0.382912216	0.207	0.103
338	ENSDARG00000057437	apodb	1	0.019698496	-0.412070698	0.041	0.106
339	ENSDARG00000057460	crygm2d13	1	0.067297665	-0.969018325	0.413	0.474
340	ENSDARG00000057624	cops5	1	0.008604197	0.374186659	0.149	0.086
341	ENSDARG00000057782	baz2ba	1	0.000107395	0.39000884	0.149	0.063
342	ENSDARG00000057890	si:dkey-33c12.4	1	0.527709169	0.285787302	0.182	0.174
343	ENSDARG00000057940	dido1	1	0.036006076	0.2971485	0.223	0.163
344	ENSDARG00000058005	hgd	1	0.375301076	-0.253963579	0.132	0.16
345	ENSDARG00000058094	ciarta	1	0.003483864	0.403649454	0.463	0.37
346	ENSDARG00000058117	snap25b	1	0.022506814	0.367187758	0.248	0.171
347	ENSDARG00000058597	nt5c3a	1	0.130524788	0.255902638	0.14	0.106
348	ENSDARG00000058730	rdh10a	1	0.001475421	0.871782463	0.116	0.051
349	ENSDARG00000059367	mfap2	1	0.0376538	0.271498037	0.149	0.095
350	ENSDARG00000059836	ddit3	1	0.019596249	0.476218256	0.132	0.079
351	ENSDARG00000059906	sdc4	1	0.141657036	0.325729982	0.347	0.315
352	ENSDARG00000059933	plpp3	1	0.003972869	0.657975768	0.165	0.092
353	ENSDARG00000060071	tent4b	1	0.032118915	0.277060436	0.157	0.102
354	ENSDARG00000060350	apoda.2	1	0.132376141	-1.648632731	0.132	0.181
355	ENSDARG00000061048	ranbp9	1	0.148136009	0.283736188	0.132	0.098
356	ENSDARG00000061478	igf2bp1	1	0.052966782	0.283634302	0.281	0.227
357	ENSDARG00000061647	nrxn1a	1	0.054329226	0.506299344	0.149	0.1
358	ENSDARG00000061794	jam3b	1	0.019053651	0.291325312	0.116	0.065
359	ENSDARG00000063899	mt-nd2	1	0.868214797	-0.262727388	0.636	0.63
360	ENSDARG00000067626	ywhag1	1	0.000465847	0.31645483	0.182	0.089
361	ENSDARG00000067990	myhz1.1	1	0.609702617	-0.301640567	0.636	0.659
362	ENSDARG00000067997	myhz1.3	1	0.394883622	-0.480768135	0.19	0.228
363	ENSDARG00000068214	ccni	1	0.000150593	0.325378117	0.694	0.579
364	ENSDARG00000068436	h3f3b.1	1	0.005000674	0.338070342	0.537	0.445
365	ENSDARG00000068457	tnnt3b	1	0.527809684	-0.460692864	0.76	0.757
366	ENSDARG00000068478	gpx4a	1	0.957707649	-0.281885396	0.248	0.247
367	ENSDARG00000068507	crybb1	1	0.883252224	-0.771851851	0.752	0.734
368	ENSDARG00000068680	ctrl	1	0.15615228	-1.675492879	0.107	0.151
369	ENSDARG00000068745	map4l	1	0.06663779	0.301362731	0.157	0.108
370	ENSDARG00000068820	h2afva	1	0.084157915	0.251885076	0.223	0.172
371	ENSDARG00000068822	purba	1	0.879950597	0.274761725	0.165	0.171
372	ENSDARG00000068974	lim2.1	1	0.138008134	-0.892261139	0.066	0.105
373	ENSDARG00000069360	ppp3r1b	1	0.029913222	0.303819729	0.223	0.158
374	ENSDARG00000069432	plscr3b	1	0.03524617	0.377671723	0.215	0.156
375	ENSDARG00000069619	atf7ip	1	0.054778731	0.390851966	0.207	0.155
376	ENSDARG00000069630	tat	1	0.042547324	-0.617758469	0.066	0.127
377	ENSDARG00000069790	dynll2a	1	0.002460874	0.430987525	0.124	0.059
378	ENSDARG00000069801	crygm2d12	1	0.225801796	-0.784179886	0.587	0.625
379	ENSDARG00000069817	crygm2d8	1	0.01667176	-1.234159349	0.05	0.118
380	ENSDARG00000069827	crygm2d11	1	0.063941467	-0.791304403	0.165	0.231
381	ENSDARG00000069855	pnisr	1	0.024373355	0.291628243	0.198	0.134
382	ENSDARG00000070161	vamp3	1	0.098862959	0.310166023	0.273	0.234
383	ENSDARG00000070623	med10	1	0.004749763	0.444919169	0.24	0.16
384	ENSDARG00000070835	tnnc2	1	0.633472581	-0.405372404	0.413	0.426
385	ENSDARG00000070844	gamt	1	0.039764399	-0.638080469	0.289	0.369
386	ENSDARG00000070922	cnbpb	1	5.86E-05	0.357282572	0.645	0.546
387	ENSDARG00000070959	si:ch211-288g17.3	1	0.000618027	0.366499986	0.347	0.218
388	ENSDARG00000071196	cavin2b	1	0.984311204	0.260106815	0.132	0.142
389	ENSDARG00000071396	timm23a	1	0.170326601	0.323656219	0.19	0.156
390	ENSDARG00000071445	myoz1b	1	0.019935597	-0.413342455	0.074	0.15
391	ENSDARG00000071626	ptgdsb.2	1	0.060466503	0.491338647	0.24	0.184
392	ENSDARG00000071658	ywhag2	1	0.008810754	0.360587869	0.289	0.196
393	ENSDARG00000071673	ctdspla	1	0.036468515	0.256473542	0.223	0.16
394	ENSDARG00000073742	prss59.2	1	0.449674733	-1.889156362	0.38	0.41
395	ENSDARG00000073750	crygm2d18	1	0.038712707	-0.801148125	0.099	0.172
396	ENSDARG00000073883	clstn3	1	0.00074468	0.338555219	0.116	0.048
397	ENSDARG00000074001	crygmxl2	1	0.029099982	-0.878474528	0.165	0.241
398	ENSDARG00000074242	serbp1a	1	0.001184412	0.25465457	0.769	0.705
399	ENSDARG00000074301	cth	1	0.054403737	0.281767771	0.14	0.094
400	ENSDARG00000074335	boc	1	0.048865397	0.252333977	0.124	0.077
401	ENSDARG00000074390	tmem176l.4	1	0.00426344	-0.325399517	0.025	0.106
402	ENSDARG00000074635	abca1a	1	0.446566703	0.315015689	0.107	0.092
403	ENSDARG00000075014	sqstm1	1	0.058512529	0.533837368	0.273	0.217
404	ENSDARG00000075718	rpz5	1	0.053562289	0.328094019	0.14	0.091
405	ENSDARG00000076074	dda1	1	0.007492622	0.326952297	0.174	0.104
406	ENSDARG00000076120	foxp4	1	0.00182713	0.325297781	0.281	0.183
407	ENSDARG00000076386	epdl1	1	0.000508526	-0.844196854	0.058	0.174
408	ENSDARG00000076532	si:ch211-222l21.1	1	6.11E-05	0.461090826	0.504	0.341
409	ENSDARG00000076572	crygm2d7	1	0.038402311	-0.928153182	0.223	0.295
410	ENSDARG00000076790	crygm2d16	1	0.447493014	-0.806061466	0.388	0.401
411	ENSDARG00000076838	apom	1	0.047578685	-0.870798095	0.074	0.135
412	ENSDARG00000076847	tnrc6c1	1	0.009387757	0.29409242	0.364	0.27
413	ENSDARG00000077256	nat8l	1	0.121593348	0.401749147	0.116	0.078
414	ENSDARG00000077473	mych	1	0.019801786	0.491615405	0.289	0.225
415	ENSDARG00000077870	taf9	1	0.103369292	0.255458743	0.215	0.171
416	ENSDARG00000078073	nudt5	1	0.24379746	0.305255371	0.107	0.083
417	ENSDARG00000078308	spry2	1	0.000347208	0.305370017	0.207	0.107
418	ENSDARG00000079274	prss59.1	1	0.616667707	-1.783649369	0.289	0.258
419	ENSDARG00000079305	hbae3	1	0.336905238	0.528094568	0.223	0.198
420	ENSDARG00000079497	tcima	1	0.012699678	-0.315245049	0.033	0.103
421	ENSDARG00000086658	crygm2d21	1	0.082908469	-0.672467524	0.347	0.413
422	ENSDARG00000086826	sult6b1	1	0.382792462	0.351472481	0.248	0.234
423	ENSDARG00000086917	crygm2d2	1	0.178960584	-0.684693231	0.719	0.756
424	ENSDARG00000087164	crygm2d4	1	0.1815967	-0.979592015	0.215	0.256
425	ENSDARG00000087277	selenoj	1	0.178223645	0.408759909	0.174	0.146
426	ENSDARG00000087301	crygm2d14	1	0.021505186	-1.138057368	0.041	0.104
427	ENSDARG00000087303	cebpd	1	0.213868111	0.297327834	0.463	0.462
428	ENSDARG00000087324	crygm2d1	1	0.315250009	-0.651517433	0.661	0.684
429	ENSDARG00000087390	hbbe1.3	1	0.439721703	0.476971658	0.264	0.25
430	ENSDARG00000087402	tpm1	1	0.084711432	0.29447884	0.19	0.14
431	ENSDARG00000087636	hmgn6	1	0.007235463	0.302784973	0.554	0.476
432	ENSDARG00000087697	lpl	1	0.006157704	0.68682274	0.248	0.162
433	ENSDARG00000087765	crygm2d10	1	0.070834301	-0.750698464	0.587	0.635
434	ENSDARG00000088091	pfn1	1	0.068281144	-0.423756929	0.612	0.668
435	ENSDARG00000088330	hbae1.1	1	0.069104148	0.442421779	0.182	0.128
436	ENSDARG00000088823	crygm2d3	1	0.423274414	-0.862792489	0.421	0.436
437	ENSDARG00000089124	hbae1.3	1	0.087086449	0.35595189	0.165	0.118
438	ENSDARG00000089204	smim13	1	0.514446994	0.32305092	0.157	0.147
439	ENSDARG00000089368	hopx	1	0.221894582	0.261286626	0.19	0.162
440	ENSDARG00000089475	hbae1.1	1	0.000475873	0.779023341	0.215	0.113
441	ENSDARG00000089787	crebzf	1	0.006700119	0.382515987	0.264	0.179
442	ENSDARG00000090194	lamtor5	1	0.338627178	0.278391801	0.149	0.13
443	ENSDARG00000090286	serpina1	1	0.351188119	-0.8854927	0.116	0.141
444	ENSDARG00000090428	ctrb1	1	0.247820265	-1.841256343	0.355	0.41
445	ENSDARG00000090552	si:dkey-7j14.6	1	0.225202547	0.322997912	0.231	0.202
446	ENSDARG00000090722	leg1.1	1	0.666469378	-0.709233297	0.124	0.132
447	ENSDARG00000090788	cstf2	1	0.007885424	0.26355328	0.174	0.105
448	ENSDARG00000090850	serpina1l	1	0.006355415	-1.093779215	0.066	0.155
449	ENSDARG00000091111	si:ch211-15b10.6	1	0.074365839	0.353249067	0.182	0.136
450	ENSDARG00000091148	crygm2d20	1	0.049304485	-0.978997892	0.083	0.146
451	ENSDARG00000091996	tcnbb	1	0.080080785	-1.070506763	0.091	0.143
452	ENSDARG00000092115	eif4a1a	1	0.07770487	0.378346805	0.24	0.198
453	ENSDARG00000092170	apoc1	1	0.816539667	-0.634566892	0.207	0.195
454	ENSDARG00000092945	si:ch211-250g4.3	1	0.039437997	0.53664413	0.14	0.088
455	ENSDARG00000092947	cyt1	1	0.708093012	-1.054550106	0.826	0.785
456	ENSDARG00000092970	tmsb2	1	0.191598928	0.343478915	0.165	0.128
457	ENSDARG00000093303	ifitm1	1	0.072679271	0.805240309	0.174	0.126
458	ENSDARG00000093406	zgc:111986	1	0.002972628	0.269195453	0.331	0.229
459	ENSDARG00000093549	selenop	1	0.108390241	0.277547473	0.372	0.337
460	ENSDARG00000093584	zgc:193505	1	0.004434362	-1.004901314	0.058	0.147
461	ENSDARG00000093844	zgc:136461	1	0.753862082	-1.371798936	0.132	0.137
462	ENSDARG00000094041	krt17	1	0.021510155	-1.547965895	0.157	0.241
463	ENSDARG00000094300	nupr1a	1	0.130080818	0.283750808	0.38	0.356
464	ENSDARG00000094310	si:ch211-255g12.6	1	0.164655284	-0.697045349	0.446	0.479
465	ENSDARG00000094854	ms4a17a.9	1	0.049882015	0.278220024	0.132	0.084
466	ENSDARG00000095268	si:dkey-261h17.1	1	0.000422475	0.295663587	0.107	0.041
467	ENSDARG00000095451	si:ch211-196l7.4	1	0.000115041	0.345220711	0.62	0.477
468	ENSDARG00000095908	sat1a.2	1	0.223833061	0.310831419	0.223	0.193
469	ENSDARG00000096118	ost4	1	0.000160325	-0.358459562	0.017	0.134
470	ENSDARG00000096257	si:ch73-367p23.2	1	0.008671122	-0.645499071	0.132	0.227
471	ENSDARG00000097157	si:ch211-207n23.2	1	0.004224282	-0.639057866	0.025	0.103
472	ENSDARG00000097528	si:dkey-7j14.5	1	0.033246181	0.301437324	0.149	0.092
473	ENSDARG00000098334	exosc3	1	0.166322844	0.271956661	0.116	0.085
474	ENSDARG00000098368	aplp1	1	0.010775937	0.407835883	0.19	0.115
475	ENSDARG00000098466	ube2a	1	0.075136014	0.302066566	0.174	0.129
476	ENSDARG00000098591	tubb2b	1	0.010014017	0.286396963	0.405	0.304
477	ENSDARG00000098635	irf2bp2b	1	0.230152507	0.264413031	0.248	0.221
478	ENSDARG00000098753	elmo1	1	0.014530722	0.331175944	0.165	0.099
479	ENSDARG00000098832	fam168a	1	0.001845896	0.260814413	0.372	0.253
480	ENSDARG00000099039	pcbp2	1	0.00090355	0.307551759	0.463	0.351
481	ENSDARG00000099197	actc1b	1	0.319165798	-0.465111442	1	0.997
482	ENSDARG00000099200	zgc:123103	1	0.093814065	-0.844361259	0.091	0.142
483	ENSDARG00000099203	atp1b2a	1	0.81884155	0.269934893	0.132	0.128
484	ENSDARG00000099283	epb41a	1	0.221802345	0.326429507	0.231	0.19
485	ENSDARG00000099313	naga	1	0.00019831	-0.377349455	0.017	0.133
486	ENSDARG00000099389	cdo1	1	0.278157217	0.277756066	0.157	0.129
487	ENSDARG00000099420	nme2b.2	1	0.119859464	-0.354213639	0.314	0.384
488	ENSDARG00000099491	tmem176l.1	1	0.003224048	0.411077994	0.165	0.091
489	ENSDARG00000099572	hmgn2	1	0.003054771	0.377123306	0.661	0.586
490	ENSDARG00000099614	purab	1	0.034209543	0.283958203	0.132	0.081
491	ENSDARG00000099635	akap8l	1	0.02276275	0.346942246	0.24	0.173
492	ENSDARG00000099865	hnrnpabb	1	0.02150025	0.265584123	0.421	0.363
493	ENSDARG00000100133	cnmd	1	0.012223443	-0.37570107	0.033	0.103
494	ENSDARG00000100446	si:ch211-286o17.1	1	0.209778348	0.292708294	0.157	0.124
495	ENSDARG00000100499	cpeb4b	1	0.833711928	0.265599276	0.124	0.139
496	ENSDARG00000100513	rps27l	1	0.578461304	0.51338504	0.264	0.316
497	ENSDARG00000100562	CABZ01080702.1	1	0.000259913	0.314721196	0.298	0.17
498	ENSDARG00000100582	si:ch211-195b11.3	1	0.001461832	-0.939726867	0.091	0.206
499	ENSDARG00000100825	calm3a	1	0.057429191	0.346812997	0.231	0.172
500	ENSDARG00000101199	rbp4	1	0.143190633	0.489483288	0.479	0.464
501	ENSDARG00000101324	apoa1b	1	0.948261537	-1.117557909	0.777	0.778
502	ENSDARG00000101362	mibp	1	0.02333587	0.46304154	0.14	0.085
503	ENSDARG00000101481	rbp5	1	0.000170049	0.364564611	0.157	0.069
504	ENSDARG00000101733	fam168b	1	0.000739195	0.429437829	0.256	0.152
505	ENSDARG00000101766	ptmab	1	0.000183417	0.461806994	0.777	0.693
506	ENSDARG00000102115	ndufc2	1	0.000762069	-0.290720566	0.091	0.23
507	ENSDARG00000102129	crygn1	1	0.175865649	-0.415726127	0.083	0.12
508	ENSDARG00000102191	CPNE8	1	0.107858023	0.294262593	0.107	0.073
509	ENSDARG00000102340	ptn	1	0.006887246	0.404056196	0.124	0.063
510	ENSDARG00000102403	cry2	1	0.1171354	0.352901907	0.157	0.12
511	ENSDARG00000102453	slc1a2b	1	0.006122325	0.27081762	0.182	0.103
512	ENSDARG00000102555	si:dkey-33i11.9	1	0.001988884	-0.306402579	0.017	0.103
513	ENSDARG00000102632	ubc	1	0.00028308	0.265987961	0.793	0.697
514	ENSDARG00000102741	sumo2b	1	0.034157127	0.279876367	0.504	0.466
515	ENSDARG00000102802	brdt	1	0.138784247	0.260264794	0.14	0.103
516	ENSDARG00000102878	mapre3b	1	0.023431033	0.271842788	0.107	0.059
517	ENSDARG00000102975	nsg2	1	0.014030249	0.285401433	0.322	0.23
518	ENSDARG00000102995	rbm24a	1	0.081112255	0.400320688	0.107	0.07
519	ENSDARG00000103199	si:dkey-247k7.2	1	0.015209658	-0.853530265	0.058	0.13
520	ENSDARG00000103672	cirbpa	1	0.000232478	0.378528439	0.579	0.464
521	ENSDARG00000103919	si:ch73-1a9.3	1	0.001934389	0.468042074	0.711	0.632
522	ENSDARG00000103937	ndrg4	1	0.004611657	0.301882705	0.157	0.084
523	ENSDARG00000104068	gstp1	1	0.010807174	-0.435807551	0.174	0.289
524	ENSDARG00000104110	col4a2	1	0.000455046	0.411288891	0.124	0.052
525	ENSDARG00000104181	tmsb1	1	0.024476675	-0.502320144	0.298	0.385
526	ENSDARG00000104227	nop10	1	0.225234526	0.279690022	0.273	0.252
527	ENSDARG00000104359	anxa1c	1	0.001282772	-1.409782744	0.041	0.14
528	ENSDARG00000104437	aip	1	0.006861949	0.354975944	0.207	0.132
529	ENSDARG00000105009	ddah2	1	0.006406486	0.299086624	0.107	0.052
530	ENSDARG00000105154	creg1	1	0.539689388	0.344921677	0.273	0.267
531	ENSDARG00000105223	pmp22a	1	0.118898603	0.667880841	0.248	0.208
532	ENSDARG00000109337	nanos1	1	0.127644751	0.39852286	0.182	0.134
533	ENSDARG00000109861	BX545855.1	1	0.459425222	-0.701378276	0.62	0.662
534	ENSDARG00000111240	dhrs13a.2	1	0.003012748	-0.918617027	0.025	0.107
535	ENSDARG00000113599	hbbe1.1	1	0.683155657	0.959128213	0.107	0.099
536	ENSDARG00000114549	fis1	1	0.168585002	0.34264602	0.14	0.11
537	ENSDARG00000114730	CABZ01113192.1	1	0.05166877	0.251385178	0.107	0.065
538	ENSDARG00000115405	hbbe1.2	1	0.080959087	0.596315018	0.19	0.14
539	ENSDARG00000115701	crygm2d9	1	0.088420787	-0.891435347	0.058	0.103
540	ENSDARG00000116058	rhoac	1	0.180662023	0.316985559	0.223	0.191
541	ENSDARG00000116164	crygm2d8	1	0.065856636	-0.900265796	0.372	0.434
542	ENSDARG00000116617	spaca4l	1	0.015576716	-0.484796397	0.066	0.143
