# Supplementary material for: Cell-type-specific responses to the microbiota across all tissues of the larval zebrafish
Source: Cell Rep. Author manuscript; Available in PMC 2023 Oct 23. (PMC10423310; doi:10.1016/j.celrep.2023.112095)
Supplement: MMC23 [file NIHMS1880944-supplement-MMC23.zip › DataS17/Figure6_PanelF_subcluster_GeneLists/subcluster16.tsv]

	gene	gene_NAME	p_val_adj	p_val	avg_logFC	pct.1	pct.2
1	ENSDARG00000025073	rpl18a	1.00E-47	4.55E-52	-1.156384003	1	0.967
2	ENSDARG00000013307	rpl19	3.93E-10	1.78E-14	-0.460469154	0.959	0.976
3	ENSDARG00000045834	si:dkey-14d8.7	5.27E-10	2.39E-14	0.879602648	0.149	0.028
4	ENSDARG00000023298	rps27.1	7.08E-10	3.21E-14	-0.500855807	0.793	0.944
5	ENSDARG00000021864	rplp1	1.55E-09	7.05E-14	-0.462683187	0.975	0.987
6	ENSDARG00000042566	rps7	1.95E-09	8.82E-14	-0.457547675	0.893	0.967
7	ENSDARG00000055996	rps8a	3.36E-09	1.52E-13	-0.489576761	0.81	0.944
8	ENSDARG00000015128	rpl27	3.94E-09	1.79E-13	-0.537916886	0.76	0.911
9	ENSDARG00000044093	rpl13a	4.01E-09	1.82E-13	-0.522697545	0.694	0.885
10	ENSDARG00000103007	rps3	1.03E-08	4.67E-13	-0.489941583	0.769	0.915
11	ENSDARG00000099104	rpl24	1.61E-08	7.29E-13	-0.448691987	0.843	0.943
12	ENSDARG00000010160	rps15a	1.79E-08	8.10E-13	-0.429381737	0.917	0.964
13	ENSDARG00000053058	rps11	2.78E-08	1.26E-12	-0.450487888	0.719	0.915
14	ENSDARG00000054818	rpl32	3.44E-08	1.56E-12	-0.489534614	0.777	0.899
15	ENSDARG00000103791	nme2b.1	4.01E-08	1.82E-12	-0.564889009	0.603	0.844
16	ENSDARG00000009212	ppiaa	1.27E-07	5.78E-12	-0.690860831	0.545	0.819
17	ENSDARG00000029533	rpl18	1.42E-07	6.42E-12	-0.417835984	0.893	0.958
18	ENSDARG00000095462	CELA1 (1 of many)	2.08E-07	9.42E-12	0.476587198	0.116	0.021
19	ENSDARG00000034291	rpl37	2.44E-07	1.11E-11	-0.464772005	0.818	0.94
20	ENSDARG00000029500	rpl34	4.40E-07	1.99E-11	-0.436260865	0.769	0.924
21	ENSDARG00000014867	rpl8	4.99E-07	2.26E-11	-0.427404306	0.901	0.966
22	ENSDARG00000013078	ywhaba	9.70E-07	4.40E-11	-0.71098979	0.074	0.391
23	ENSDARG00000007320	rpl7	1.03E-06	4.67E-11	-0.398591163	0.909	0.964
24	ENSDARG00000057556	rpl17	1.04E-06	4.74E-11	-0.447227611	0.736	0.911
25	ENSDARG00000042905	rpl10a	1.16E-06	5.25E-11	-0.437631073	0.851	0.939
26	ENSDARG00000006691	rpl12	1.32E-06	5.98E-11	-0.486636756	0.802	0.907
27	ENSDARG00000029150	hsp90ab1	1.64E-06	7.44E-11	-0.538019619	0.818	0.903
28	ENSDARG00000092807	si:dkey-151g10.6	1.80E-06	8.15E-11	-0.367775802	0.992	0.997
29	ENSDARG00000036875	rps12	2.11E-06	9.56E-11	-0.381453284	0.917	0.974
30	ENSDARG00000100392	rps18	2.74E-06	1.24E-10	-0.386550503	0.876	0.937
31	ENSDARG00000035400	btf3	5.77E-06	2.62E-10	-0.616815658	0.446	0.716
32	ENSDARG00000008502	pno1	5.96E-06	2.70E-10	-0.61727604	0.107	0.41
33	ENSDARG00000087303	cebpd	6.57E-06	2.98E-10	-0.731411591	0.157	0.469
34	ENSDARG00000074613	si:ch211-240l19.6	6.61E-06	3.00E-10	0.771147322	0.14	0.034
35	ENSDARG00000002344	tubb4b	7.28E-06	3.30E-10	-0.63386252	0.314	0.634
36	ENSDARG00000009285	rpl15	8.52E-06	3.86E-10	-0.393952198	0.909	0.957
37	ENSDARG00000024503	c6ast3	9.56E-06	4.34E-10	0.973266766	0.14	0.034
38	ENSDARG00000032725	rps27a	1.93E-05	8.73E-10	-0.354335229	0.893	0.942
39	ENSDARG00000036629	rps14	1.97E-05	8.95E-10	-0.387289131	0.81	0.925
40	ENSDARG00000007708	nsa2	2.01E-05	9.10E-10	-0.44570446	0.38	0.736
41	ENSDARG00000058105	rpl36a	2.28E-05	1.03E-09	-0.372685537	0.818	0.93
42	ENSDARG00000045442	cpb1	2.42E-05	1.10E-09	1.463051291	0.223	0.078
43	ENSDARG00000053365	rpl31	2.43E-05	1.10E-09	-0.524381813	0.554	0.796
44	ENSDARG00000005791	rpl28	2.66E-05	1.21E-09	-0.385306241	0.818	0.92
45	ENSDARG00000013856	amy2a	3.38E-05	1.53E-09	1.424502145	0.24	0.088
46	ENSDARG00000036316	rpl39	3.68E-05	1.67E-09	-0.393352874	0.843	0.946
47	ENSDARG00000017490	cel.1	4.39E-05	1.99E-09	1.314800915	0.207	0.069
48	ENSDARG00000046157	RPS17	4.69E-05	2.13E-09	-0.407346017	0.752	0.886
49	ENSDARG00000045132	vdac1	5.29E-05	2.40E-09	-0.437988435	0.099	0.401
50	ENSDARG00000008363	mcl1b	5.99E-05	2.72E-09	-0.795283935	0.05	0.314
51	ENSDARG00000103433	rpl14	6.45E-05	2.92E-09	-0.504582595	0.504	0.771
52	ENSDARG00000045487	rps16	6.75E-05	3.06E-09	-0.347150107	0.876	0.945
53	ENSDARG00000005513	naca	6.89E-05	3.12E-09	-0.419678717	0.81	0.906
54	ENSDARG00000090454	gnb1a	7.90E-05	3.58E-09	-0.707862397	0.091	0.36
55	ENSDARG00000030915	cpa1	9.30E-05	4.21E-09	1.163091472	0.182	0.057
56	ENSDARG00000040282	zgc:92590	0.000107933	4.89E-09	0.848885327	0.132	0.034
57	ENSDARG00000100588	rpl36	0.000116968	5.30E-09	-0.333903249	0.851	0.94
58	ENSDARG00000009153	pla2g1b	0.000120002	5.44E-09	1.152259627	0.165	0.049
59	ENSDARG00000012244	ube2e3	0.000124688	5.65E-09	-0.462714304	0.083	0.362
60	ENSDARG00000045399	cct5	0.000126358	5.73E-09	-0.471793143	0.091	0.375
61	ENSDARG00000092693	tpt1	0.000139288	6.31E-09	-0.383662701	0.901	0.956
62	ENSDARG00000019230	rpl7a	0.000140923	6.39E-09	-0.368877316	0.893	0.964
63	ENSDARG00000019644	ldhba	0.000157314	7.13E-09	-0.521277155	0.174	0.481
64	ENSDARG00000013351	cirbpb	0.000162973	7.39E-09	-0.456079013	0.38	0.722
65	ENSDARG00000099022	faua	0.000177031	8.03E-09	-0.391932328	0.826	0.918
66	ENSDARG00000035692	rps3a	0.000178239	8.08E-09	-0.369140372	0.884	0.947
67	ENSDARG00000068680	ctrl	0.000202986	9.20E-09	1.515278496	0.314	0.146
68	ENSDARG00000027249	btg1	0.000203868	9.24E-09	-0.460622703	0.264	0.579
69	ENSDARG00000036080	cd81a	0.000219705	9.96E-09	-0.868945269	0.157	0.433
70	ENSDARG00000007836	ctsla	0.000234691	1.06E-08	-0.705981988	0.19	0.494
71	ENSDARG00000030602	rps19	0.000249249	1.13E-08	-0.320663544	0.934	0.972
72	ENSDARG00000014690	rps4x	0.000256348	1.16E-08	-0.34147733	0.884	0.95
73	ENSDARG00000003599	rpl3	0.000272377	1.23E-08	-0.385454789	0.851	0.944
74	ENSDARG00000008243	cct8	0.00027619	1.25E-08	-0.562677819	0.058	0.302
75	ENSDARG00000090912	npc2	0.000304723	1.38E-08	-0.858334641	0.074	0.318
76	ENSDARG00000103672	cirbpa	0.000321573	1.46E-08	-0.509704817	0.165	0.474
77	ENSDARG00000019778	rps6	0.000334036	1.51E-08	-0.336524848	0.876	0.95
78	ENSDARG00000043453	rps5	0.000356964	1.62E-08	-0.324851899	0.909	0.949
79	ENSDARG00000010516	rpl21	0.000437396	1.98E-08	-0.355117908	0.843	0.934
80	ENSDARG00000018961	gtpbp4	0.000459385	2.08E-08	-0.41287098	0.19	0.503
81	ENSDARG00000051783	rplp0	0.000487364	2.21E-08	-0.293103428	0.959	0.986
82	ENSDARG00000015862	rpl5b	0.000503038	2.28E-08	-0.445856633	0.545	0.796
83	ENSDARG00000025147	cd63	0.000600426	2.72E-08	-0.883243567	0.157	0.407
84	ENSDARG00000068434	h3f3b.1	0.000608647	2.76E-08	-0.555851707	0.14	0.419
85	ENSDARG00000053457	rpl23	0.000631129	2.86E-08	-0.333148084	0.901	0.963
86	ENSDARG00000054272	caprin1b	0.000636587	2.89E-08	-0.509853096	0.05	0.285
87	ENSDARG00000022303	higd1a	0.000661374	3.00E-08	-0.634007665	0.05	0.285
88	ENSDARG00000059906	sdc4	0.00067023	3.04E-08	-0.750550865	0.074	0.321
89	ENSDARG00000031776	fthl27	0.000714434	3.24E-08	-0.65275942	0.372	0.675
90	ENSDARG00000025581	rpl10	0.000742153	3.36E-08	-0.315901722	0.934	0.946
91	ENSDARG00000043722	cpa4	0.000746054	3.38E-08	0.91634584	0.14	0.04
92	ENSDARG00000043509	rpl11	0.000752283	3.41E-08	-0.306322027	0.942	0.975
93	ENSDARG00000021339	cpa5	0.000775712	3.52E-08	1.430090099	0.281	0.126
94	ENSDARG00000074242	serbp1a	0.000833785	3.78E-08	-0.499235874	0.438	0.713
95	ENSDARG00000020239	lpin1	0.000846077	3.84E-08	-0.719220862	0.165	0.427
96	ENSDARG00000068289	eif3k	0.000861553	3.91E-08	-0.467463226	0.124	0.38
97	ENSDARG00000007385	cct7	0.000930966	4.22E-08	-0.430465688	0.066	0.316
98	ENSDARG00000013931	eif3m	0.000996591	4.52E-08	-0.432064969	0.256	0.585
99	ENSDARG00000052578	c6ast4	0.001157968	5.25E-08	1.353380189	0.223	0.089
100	ENSDARG00000043154	ucp2	0.0012399	5.62E-08	-0.772949891	0.231	0.493
101	ENSDARG00000015164	mknk2b	0.001305082	5.92E-08	-0.635458566	0.132	0.391
102	ENSDARG00000070849	rps15	0.001310276	5.94E-08	-0.334011757	0.86	0.944
103	ENSDARG00000097057	fxyd6l	0.001376227	6.24E-08	-0.472593167	0.091	0.35
104	ENSDARG00000031683	fosab	0.001402808	6.36E-08	-0.998887987	0.116	0.365
105	ENSDARG00000020850	eef1a1l1	0.001415161	6.42E-08	-0.336317273	0.975	0.99
106	ENSDARG00000104018	mtpn	0.001436144	6.51E-08	-0.641357628	0.017	0.219
107	ENSDARG00000044573	cdc42	0.001482414	6.72E-08	-0.461677037	0.074	0.323
108	ENSDARG00000013804	capns1b	0.00151132	6.85E-08	-0.633899724	0.017	0.227
109	ENSDARG00000099865	hnrnpabb	0.001748885	7.93E-08	-0.480705779	0.116	0.37
110	ENSDARG00000043173	CELA1 (1 of many)	0.00180048	8.16E-08	0.711867011	0.116	0.03
111	ENSDARG00000041811	rps25	0.001867666	8.47E-08	-0.359637159	0.818	0.88
112	ENSDARG00000040287	ywhabl	0.001997742	9.06E-08	-0.358032086	0.107	0.378
113	ENSDARG00000069100	aldh9a1a.1	0.002005157	9.09E-08	-0.707394236	0.198	0.462
114	ENSDARG00000020504	h3f3b.1	0.002192308	9.94E-08	-0.439763705	0.174	0.447
115	ENSDARG00000018334	rpl35	0.002217209	1.01E-07	-0.342044383	0.851	0.938
116	ENSDARG00000099380	rpl13	0.002267284	1.03E-07	-0.337892915	0.826	0.926
117	ENSDARG00000102452	eif3ha	0.00228179	1.03E-07	-0.362067898	0.107	0.37
118	ENSDARG00000055868	rsl1d1	0.002305006	1.04E-07	-0.51215137	0.083	0.316
119	ENSDARG00000115271	RPL37A	0.002357116	1.07E-07	-0.308535791	0.934	0.944
120	ENSDARG00000036298	rps13	0.002460469	1.12E-07	-0.339971222	0.81	0.915
121	ENSDARG00000029822	cel.2	0.002508402	1.14E-07	0.88062359	0.124	0.034
122	ENSDARG00000068940	atp5meb	0.00266706	1.21E-07	-0.483915513	0.207	0.491
123	ENSDARG00000023290	fabp3	0.002914328	1.32E-07	-0.589600666	0.24	0.524
124	ENSDARG00000021252	cct6a	0.003191654	1.45E-07	-0.322260183	0.099	0.341
125	ENSDARG00000092115	eif4a1a	0.00341045	1.55E-07	-0.592525503	0.008	0.203
126	ENSDARG00000035871	rpl30	0.003550024	1.61E-07	-0.322007604	0.793	0.928
127	ENSDARG00000103720	zgc:162730	0.003788295	1.72E-07	-0.900003806	0.074	0.298
128	ENSDARG00000011405	rps9	0.00384111	1.74E-07	-0.331229166	0.884	0.96
129	ENSDARG00000101406	rplp2	0.004015113	1.82E-07	-0.322442033	0.86	0.929
130	ENSDARG00000077473	mych	0.004741959	2.15E-07	-0.774592772	0.033	0.231
131	ENSDARG00000057698	ctsd	0.004947238	2.24E-07	-0.765917192	0.132	0.382
132	ENSDARG00000090697	eif3ea	0.005222622	2.37E-07	-0.326835753	0.207	0.487
133	ENSDARG00000030408	rps26l	0.005223714	2.37E-07	-0.366018841	0.678	0.866
134	ENSDARG00000040439	rsl24d1	0.005412078	2.45E-07	-0.372485056	0.488	0.759
135	ENSDARG00000019332	ndufb4	0.006002092	2.72E-07	-0.516254069	0.116	0.346
136	ENSDARG00000053862	crygmx	0.006397116	2.90E-07	0.447417112	0.76	0.691
137	ENSDARG00000099241	ppp2cb	0.006820668	3.09E-07	-0.590593929	0.041	0.242
138	ENSDARG00000006413	rpl38	0.006991542	3.17E-07	-0.385356877	0.579	0.806
139	ENSDARG00000043371	mdh2	0.007174253	3.25E-07	-0.343256604	0.198	0.49
140	ENSDARG00000073874	crygm2d6	0.007250303	3.29E-07	1.311384144	0.19	0.072
141	ENSDARG00000032866	erh	0.007582436	3.44E-07	-0.357947144	0.099	0.342
142	ENSDARG00000027899	sem1	0.007599811	3.45E-07	-0.298930615	0.132	0.396
143	ENSDARG00000090552	si:dkey-7j14.6	0.007805793	3.54E-07	-0.634094653	0.017	0.207
144	ENSDARG00000068992	hspa8	0.008004236	3.63E-07	-0.314106675	0.835	0.923
145	ENSDARG00000104372	gnb1b	0.008199506	3.72E-07	-0.38942107	0.116	0.373
146	ENSDARG00000016173	cct3	0.008216944	3.73E-07	-0.26332896	0.083	0.323
147	ENSDARG00000056119	eef1g	0.00822384	3.73E-07	-0.3670562	0.669	0.848
148	ENSDARG00000035329	capns1a	0.008605048	3.90E-07	-0.482061044	0.05	0.262
149	ENSDARG00000077291	rps2	0.009410344	4.27E-07	-0.278311906	0.975	0.991
150	ENSDARG00000038076	romo1	0.009683859	4.39E-07	-0.4096982	0.339	0.616
151	ENSDARG00000052674	csnk1a1	0.009918905	4.50E-07	-0.25441249	0.058	0.279
152	ENSDARG00000005451	gdi2	0.010476709	4.75E-07	-0.376181517	0.05	0.262
153	ENSDARG00000017775	atp5mc3a	0.010545302	4.78E-07	-0.413293398	0.091	0.315
154	ENSDARG00000099572	hmgn2	0.010731919	4.87E-07	-0.380126596	0.289	0.595
155	ENSDARG00000055064	prdx5	0.010996719	4.99E-07	-0.473095492	0.066	0.282
156	ENSDARG00000038141	atf4b	0.011080058	5.02E-07	-0.297053705	0.107	0.352
157	ENSDARG00000020497	rab7a	0.011244061	5.10E-07	-0.356619645	0.017	0.207
158	ENSDARG00000058451	rpl6	0.011368712	5.15E-07	-0.314142948	0.802	0.907
159	ENSDARG00000032929	cryba1l1	0.011406445	5.17E-07	0.722448182	0.76	0.7
160	ENSDARG00000028618	krt18b	0.012008428	5.44E-07	-1.264191979	0.008	0.189
161	ENSDARG00000074572	zgc:56304	0.012501658	5.67E-07	-0.547585312	0.025	0.218
162	ENSDARG00000099766	myl12.1	0.01295208	5.87E-07	-0.346452248	0.19	0.462
163	ENSDARG00000002790	ap2m1a	0.013013888	5.90E-07	-0.496633585	0.074	0.296
164	ENSDARG00000100452	nop53	0.013613277	6.17E-07	-0.296207537	0.223	0.505
165	ENSDARG00000070437	rpl22	0.014221813	6.45E-07	-0.32655274	0.793	0.894
166	ENSDARG00000021838	rps23	0.01436862	6.51E-07	-0.314188013	0.826	0.907
167	ENSDARG00000004060	bhlhe40	0.015229633	6.90E-07	-0.385603846	0.091	0.311
168	ENSDARG00000015887	b2ml	0.01686414	7.65E-07	-0.313266865	0.107	0.349
169	ENSDARG00000017844	copz1	0.017231876	7.81E-07	-0.47611605	0.017	0.197
170	ENSDARG00000086917	crygm2d2	0.017468933	7.92E-07	0.891253379	0.785	0.755
171	ENSDARG00000057867	lasp1	0.017531736	7.95E-07	-0.361024535	0.058	0.27
172	ENSDARG00000004948	bccip	0.018166817	8.24E-07	-0.301918355	0.124	0.366
173	ENSDARG00000006316	rpl23a	0.018294219	8.29E-07	-0.321794231	0.727	0.891
174	ENSDARG00000024548	cryba4	0.018448254	8.36E-07	0.73223382	0.793	0.746
175	ENSDARG00000008310	ip6k2a	0.018957294	8.59E-07	-0.335228141	0.041	0.246
176	ENSDARG00000035860	rps28	0.021423677	9.71E-07	-0.347142651	0.793	0.887
177	ENSDARG00000006260	tuba8l4	0.021967229	9.96E-07	-0.348765117	0.132	0.38
178	ENSDARG00000041607	eif4ebp3l	0.022465226	1.02E-06	-0.462901175	0.14	0.382
179	ENSDARG00000052073	blcap	0.024100713	1.09E-06	-0.33098922	0.058	0.262
180	ENSDARG00000026845	rhoaa	0.024136271	1.09E-06	-0.272379146	0.05	0.259
181	ENSDARG00000053254	mylpfa	0.024816779	1.13E-06	0.459672344	0.992	0.975
182	ENSDARG00000019881	bsg	0.024894102	1.13E-06	-0.362275545	0.248	0.527
183	ENSDARG00000039150	lgmn	0.025455983	1.15E-06	-0.701538035	0.025	0.207
184	ENSDARG00000092798	ppib	0.02575605	1.17E-06	-0.304762265	0.157	0.401
185	ENSDARG00000007693	nfkbiab	0.025834544	1.17E-06	-0.428351227	0.091	0.32
186	ENSDARG00000020298	btg2	0.026733599	1.21E-06	-0.539276735	0.058	0.26
187	ENSDARG00000018263	pdia2	0.02716751	1.23E-06	0.491300326	0.107	0.03
188	ENSDARG00000040184	syncrip	0.028321444	1.28E-06	-0.39204865	0.116	0.352
189	ENSDARG00000018898	zfand5a	0.028658049	1.30E-06	-0.468832067	0.041	0.235
190	ENSDARG00000093313	ubb	0.029045012	1.32E-06	-0.31382117	0.124	0.369
191	ENSDARG00000035751	ipo7	0.030239206	1.37E-06	-0.314764911	0.041	0.235
192	ENSDARG00000044267	sumo1	0.030469739	1.38E-06	-0.386543485	0.033	0.225
193	ENSDARG00000017445	eif3i	0.030828763	1.40E-06	-0.337338849	0.198	0.459
194	ENSDARG00000100003	glulb	0.030963224	1.40E-06	-0.491038743	0.124	0.361
195	ENSDARG00000003681	eif5	0.032264186	1.46E-06	-0.260737321	0.074	0.285
196	ENSDARG00000002632	anxa11b	0.033412596	1.51E-06	-0.29099962	0.033	0.226
197	ENSDARG00000043531	jun	0.033689886	1.53E-06	-0.844921788	0.099	0.304
198	ENSDARG00000045352	cst14a.2	0.035820876	1.62E-06	-0.347715665	0.066	0.275
199	ENSDARG00000080010	adh5	0.036512038	1.66E-06	-0.310694628	0.107	0.326
200	ENSDARG00000071670	tma7	0.038100381	1.73E-06	-0.334012589	0.099	0.307
201	ENSDARG00000008049	si:dkey-42i9.4	0.03848168	1.74E-06	-0.39058604	0.041	0.236
202	ENSDARG00000057882	arpc3	0.041313864	1.87E-06	-0.308269476	0.091	0.32
203	ENSDARG00000058693	cast	0.042421732	1.92E-06	-0.405279677	0.017	0.191
204	ENSDARG00000057026	ran	0.042432923	1.92E-06	-0.362674196	0.355	0.629
205	ENSDARG00000012820	nop56	0.042814862	1.94E-06	-0.334312649	0.066	0.265
206	ENSDARG00000044852	wbp2nl	0.043293478	1.96E-06	-0.349070428	0.074	0.285
207	ENSDARG00000003920	setb	0.043759551	1.98E-06	-0.265951979	0.116	0.357
208	ENSDARG00000068265	tomm5	0.044694408	2.03E-06	-0.259278301	0.091	0.313
209	ENSDARG00000076790	crygm2d16	0.045345844	2.06E-06	1.125347838	0.529	0.398
210	ENSDARG00000103687	sycn.2	0.046453683	2.11E-06	1.36781995	0.19	0.079
211	ENSDARG00000100826	hif1al	0.046882403	2.13E-06	-0.338109338	0.058	0.258
212	ENSDARG00000024478	mpc2	0.048096644	2.18E-06	-0.353108947	0.074	0.283
213	ENSDARG00000045877	ube2nb	0.049362874	2.24E-06	-0.515420701	0	0.158
214	ENSDARG00000020187	GCA	0.050006703	2.27E-06	-0.414956065	0.025	0.204
215	ENSDARG00000068123	gkap1	0.052753011	2.39E-06	-0.465584612	0	0.157
216	ENSDARG00000093549	selenop	0.053463496	2.42E-06	-0.52269321	0.116	0.343
217	ENSDARG00000016793	crybb1l2	0.054858519	2.49E-06	0.713882981	0.645	0.557
218	ENSDARG00000016889	eif3g	0.055127199	2.50E-06	-0.340171313	0.264	0.537
219	ENSDARG00000029445	zgc:56676	0.055991121	2.54E-06	-0.312903267	0.074	0.27
220	ENSDARG00000006125	csnk1db	0.056339699	2.55E-06	-0.399628996	0.041	0.227
221	ENSDARG00000020761	arrdc2	0.057731181	2.62E-06	-0.453560706	0.025	0.202
222	ENSDARG00000079391	mrpl42	0.058801536	2.67E-06	-0.513780865	0.017	0.179
223	ENSDARG00000115862	vapal	0.059009988	2.68E-06	-0.478633105	0.008	0.168
224	ENSDARG00000068507	crybb1	0.061077319	2.77E-06	0.803374953	0.777	0.734
225	ENSDARG00000039887	c1qbp	0.061351451	2.78E-06	-0.409947499	0.041	0.217
226	ENSDARG00000036162	hnrnpa0b	0.062977847	2.86E-06	-0.447399598	0.116	0.341
227	ENSDARG00000005162	tpm3	0.06328356	2.87E-06	-0.277678754	0.05	0.247
228	ENSDARG00000045914	si:ch211-51e12.7	0.063296994	2.87E-06	-0.606533977	0	0.155
229	ENSDARG00000003151	skp1	0.063884488	2.90E-06	-0.256094155	0.174	0.436
230	ENSDARG00000025972	mcts1	0.064789062	2.94E-06	-0.368702877	0.008	0.171
231	ENSDARG00000045835	si:dkey-14d8.6	0.065182205	2.96E-06	1.387512134	0.24	0.115
232	ENSDARG00000021366	fbp1a	0.065583376	2.97E-06	-0.480256212	0.025	0.197
233	ENSDARG00000021309	rhoca	0.066514555	3.02E-06	-0.406244081	0	0.154
234	ENSDARG00000093022	selenoh	0.068073983	3.09E-06	-0.281312516	0.033	0.217
235	ENSDARG00000043795	arhgdia	0.071918981	3.26E-06	-0.406828556	0.025	0.197
236	ENSDARG00000025850	rps21	0.073067281	3.31E-06	-0.271206346	0.793	0.896
237	ENSDARG00000053990	hmgb2b	0.0769519	3.49E-06	-0.461296864	0.165	0.392
238	ENSDARG00000021669	sec61a1	0.078416223	3.56E-06	-0.49794611	0.099	0.302
239	ENSDARG00000037071	rps26	0.078695821	3.57E-06	-0.334755358	0.579	0.797
240	ENSDARG00000006242	ptp4a1	0.079862439	3.62E-06	-0.488559624	0.083	0.28
241	ENSDARG00000040440	snrpd2	0.07987942	3.62E-06	-0.441375281	0.041	0.22
242	ENSDARG00000058041	ndufa8	0.081342723	3.69E-06	-0.325163859	0.074	0.275
243	ENSDARG00000003486	ppp1caa	0.082437031	3.74E-06	-0.455613099	0.017	0.179
244	ENSDARG00000014571	ctnnb1	0.084187318	3.82E-06	-0.464739422	0.058	0.251
245	ENSDARG00000099195	ier2a	0.08707595	3.95E-06	-0.52587004	0.041	0.219
246	ENSDARG00000086856	stk35	0.088545558	4.01E-06	-0.362514286	0.041	0.227
247	ENSDARG00000035325	srsf7a	0.09030374	4.09E-06	-0.286965225	0.041	0.223
248	ENSDARG00000077717	rpl29	0.094181973	4.27E-06	-0.295940409	0.529	0.771
249	ENSDARG00000002082	csnk2a1	0.096529996	4.38E-06	-0.277566997	0.066	0.265
250	ENSDARG00000013979	ndfip1	0.098403188	4.46E-06	-0.288266414	0.05	0.241
251	ENSDARG00000089368	hopx	0.099426104	4.51E-06	-0.457359077	0.008	0.166
252	ENSDARG00000009753	sf3b6	0.105912426	4.80E-06	-0.254364749	0.074	0.281
253	ENSDARG00000037998	flot1b	0.106981603	4.85E-06	-0.449198709	0.025	0.193
254	ENSDARG00000053446	sub1a	0.110297894	5.00E-06	-0.440739289	0.05	0.233
255	ENSDARG00000087324	crygm2d1	0.111090846	5.04E-06	0.95094046	0.702	0.683
256	ENSDARG00000044562	cycsb	0.111599383	5.06E-06	-0.392315169	0.083	0.277
257	ENSDARG00000022165	mgst1.2	0.116894112	5.30E-06	-0.649562048	0.033	0.204
258	ENSDARG00000016143	xiap	0.121853983	5.52E-06	-0.305848008	0.017	0.179
259	ENSDARG00000020693	sesn1	0.125048994	5.67E-06	-0.334986262	0.207	0.45
260	ENSDARG00000008706	paip2b	0.126098999	5.72E-06	-0.292963188	0.14	0.37
261	ENSDARG00000036456	anxa4	0.126950069	5.76E-06	-0.540265411	0.05	0.233
262	ENSDARG00000071403	oaz1a	0.129397009	5.87E-06	-0.280733903	0.223	0.493
263	ENSDARG00000068214	ccni	0.133813887	6.07E-06	-0.256971736	0.289	0.589
264	ENSDARG00000010745	dnaja2b	0.136035651	6.17E-06	-0.483427182	0.033	0.199
265	ENSDARG00000055120	ctsba	0.138630807	6.28E-06	-0.764272427	0.083	0.269
266	ENSDARG00000018618	cpsf6	0.142154967	6.44E-06	-0.609901838	0.017	0.169
267	ENSDARG00000038577	cox6c	0.144199834	6.54E-06	-0.302738386	0.174	0.409
268	ENSDARG00000098075	sh3bgrl3	0.15243672	6.91E-06	-0.49403507	0.008	0.161
269	ENSDARG00000033614	rasgef1ba	0.158382666	7.18E-06	-0.445401938	0.041	0.218
270	ENSDARG00000006399	ywhae1	0.162516943	7.37E-06	-0.250167889	0.083	0.284
271	ENSDARG00000046030	zgc:110339	0.163312532	7.40E-06	-1.448361804	0.025	0.189
272	ENSDARG00000041182	rpl4	0.164949819	7.48E-06	-0.316159869	0.719	0.852
273	ENSDARG00000030479	hmgb1b	0.165257166	7.49E-06	-0.541488613	0.165	0.388
274	ENSDARG00000090228	gsta.1	0.16620011	7.53E-06	-0.421949588	0.033	0.204
275	ENSDARG00000100129	brd3b	0.167044466	7.57E-06	-0.402377871	0.025	0.19
276	ENSDARG00000088030	rpl35a	0.169096365	7.67E-06	-0.274470481	0.818	0.91
277	ENSDARG00000056138	sf3b1	0.178975779	8.11E-06	-0.516285787	0.017	0.167
278	ENSDARG00000039034	marcksl1a	0.179026384	8.12E-06	-0.364506381	0.124	0.345
279	ENSDARG00000040158	cdc42l	0.182971133	8.30E-06	-0.298787554	0.025	0.189
280	ENSDARG00000044521	eef1b2	0.187345918	8.49E-06	-0.366765741	0.645	0.801
281	ENSDARG00000091563	snw1	0.195440142	8.86E-06	-0.367643137	0.033	0.199
282	ENSDARG00000041203	drap1	0.19587347	8.88E-06	-0.29626581	0.025	0.189
283	ENSDARG00000030411	crygn2	0.204949781	9.29E-06	0.763473798	0.719	0.687
284	ENSDARG00000099236	10-Sep	0.205362041	9.31E-06	-0.443701058	0	0.141
285	ENSDARG00000093844	zgc:136461	0.206198731	9.35E-06	1.398419292	0.256	0.134
286	ENSDARG00000030053	eef1db	0.209793925	9.51E-06	-0.25076035	0.223	0.464
287	ENSDARG00000041363	dctn3	0.216931497	9.83E-06	-0.47542947	0.041	0.206
288	ENSDARG00000042620	gstr	0.218302114	9.90E-06	-0.412238514	0.05	0.228
289	ENSDARG00000029064	uqcrq	0.220944493	1.00E-05	-0.311284421	0.132	0.343
290	ENSDARG00000037009	banf1	0.223635347	1.01E-05	-0.374830848	0.008	0.156
291	ENSDARG00000034427	jpt2	0.224633344	1.02E-05	-0.410758839	0.033	0.192
292	ENSDARG00000073750	crygm2d18	0.229769974	1.04E-05	1.30098686	0.298	0.167
293	ENSDARG00000068404	tbcb	0.229921453	1.04E-05	-0.458941897	0.025	0.185
294	ENSDARG00000009640	psmb1	0.230558992	1.05E-05	-0.270334545	0.083	0.277
295	ENSDARG00000041435	uba52	0.231724615	1.05E-05	-0.273987444	0.57	0.776
296	ENSDARG00000011125	snrpb	0.240049046	1.09E-05	-0.312292161	0.074	0.258
297	ENSDARG00000077850	lgals3a	0.251503567	1.14E-05	-0.254599351	0.025	0.183
298	ENSDARG00000014587	slc38a5b	0.257395792	1.17E-05	-0.304257633	0.083	0.261
299	ENSDARG00000069920	cox17	0.27536524	1.25E-05	-0.294018628	0.083	0.267
300	ENSDARG00000057167	eif4g2b	0.276898351	1.26E-05	-0.331430591	0.008	0.154
301	ENSDARG00000027141	ube2l3b	0.282404327	1.28E-05	-0.278125869	0.017	0.169
302	ENSDARG00000006408	hmgb3b	0.286049891	1.30E-05	-0.336123113	0.05	0.216
303	ENSDARG00000054980	ebna1bp2	0.288020899	1.31E-05	-0.354071944	0	0.137
304	ENSDARG00000068996	hist2h2l	0.290603722	1.32E-05	-0.426658654	0.107	0.307
305	ENSDARG00000086826	sult6b1	0.300565312	1.36E-05	-0.275835033	0.058	0.239
306	ENSDARG00000074057	calm3b	0.309381995	1.40E-05	-0.371109247	0.14	0.352
307	ENSDARG00000030213	sap30l	0.311965472	1.41E-05	-0.377399746	0.074	0.251
308	ENSDARG00000116058	rhoac	0.319328605	1.45E-05	-0.337809277	0.033	0.195
309	ENSDARG00000078619	pnp5a	0.327005514	1.48E-05	-0.803988203	0.05	0.211
310	ENSDARG00000070161	vamp3	0.349489224	1.58E-05	-0.348788089	0.066	0.239
311	ENSDARG00000029818	srsf5a	0.352278205	1.60E-05	-0.297304554	0.273	0.518
312	ENSDARG00000033009	h3f3c	0.357785271	1.62E-05	-0.313279123	0.273	0.529
313	ENSDARG00000069461	rnaseka	0.361985426	1.64E-05	-0.463551346	0.008	0.146
314	ENSDARG00000099175	hmgb1a	0.363086743	1.65E-05	-0.348023891	0.256	0.504
315	ENSDARG00000029019	epb41b	0.367048375	1.66E-05	0.420489814	0.107	0.034
316	ENSDARG00000003216	anxa2a	0.372022956	1.69E-05	-0.832235401	0.041	0.198
317	ENSDARG00000034753	tspan3a	0.372236089	1.69E-05	-0.369948354	0.066	0.247
318	ENSDARG00000009447	atp5mc3b	0.374500362	1.70E-05	-0.262530836	0.463	0.718
319	ENSDARG00000026369	dbi	0.377834474	1.71E-05	-0.271619998	0.058	0.235
320	ENSDARG00000027750	dpp7	0.378635808	1.72E-05	-0.471456738	0.008	0.146
321	ENSDARG00000099148	bzw1b	0.37878805	1.72E-05	-0.290720893	0.058	0.235
322	ENSDARG00000039730	zgc:112160	0.381820088	1.73E-05	1.513724522	0.281	0.16
323	ENSDARG00000075014	sqstm1	0.391305325	1.77E-05	-0.256485326	0.05	0.222
324	ENSDARG00000068432	si:dkey-56m19.5	0.393786868	1.79E-05	-0.716804539	0.041	0.2
325	ENSDARG00000099313	naga	0.396685218	1.80E-05	-0.447090863	0	0.133
326	ENSDARG00000021257	eif3d	0.398401544	1.81E-05	-0.316027374	0.223	0.451
327	ENSDARG00000039347	rps24	0.401711677	1.82E-05	-0.264624299	0.917	0.932
328	ENSDARG00000055475	rps27.2	0.404974734	1.84E-05	-0.292147153	0.587	0.787
329	ENSDARG00000034616	mlf2	0.408397607	1.85E-05	-0.378004651	0.033	0.194
330	ENSDARG00000069792	crygm2d5	0.417981136	1.89E-05	1.367927975	0.19	0.087
331	ENSDARG00000113969	supt4h1	0.418320261	1.90E-05	-0.308609041	0.025	0.175
332	ENSDARG00000036625	polr2f	0.419065979	1.90E-05	-0.255124913	0.025	0.179
333	ENSDARG00000073742	prss59.2	0.419538176	1.90E-05	1.480075269	0.504	0.407
334	ENSDARG00000011201	rplp2l	0.42365812	1.92E-05	-0.310233783	0.826	0.909
335	ENSDARG00000030949	srprb	0.432860716	1.96E-05	-0.331765431	0.058	0.223
336	ENSDARG00000029075	pfkfb4b	0.435172707	1.97E-05	-0.388644771	0.083	0.265
337	ENSDARG00000063100	psmd14	0.436260165	1.98E-05	-0.25446814	0.017	0.164
338	ENSDARG00000021372	tob1b	0.439890718	1.99E-05	-0.30404938	0.198	0.437
339	ENSDARG00000037870	actb2	0.441150035	2.00E-05	-0.381690956	0.81	0.918
340	ENSDARG00000059054	pdk2b	0.453271632	2.05E-05	-0.386467541	0.025	0.178
341	ENSDARG00000060457	pmp22b	0.462974011	2.10E-05	-0.772318269	0.025	0.17
342	ENSDARG00000087765	crygm2d10	0.464157917	2.10E-05	0.875994205	0.686	0.632
343	ENSDARG00000116164	crygm2d8	0.518260591	2.35E-05	1.048107066	0.529	0.43
344	ENSDARG00000033138	lyrm2	0.518931336	2.35E-05	-0.330491582	0.05	0.208
345	ENSDARG00000040121	psma2	0.525563785	2.38E-05	-0.281994922	0.033	0.187
346	ENSDARG00000103994	ppiab	0.532154885	2.41E-05	-0.388572991	0.496	0.713
347	ENSDARG00000042539	ywhaqa	0.538741223	2.44E-05	-0.35326104	0.058	0.229
348	ENSDARG00000003952	pfn2	0.542305786	2.46E-05	-0.334944915	0.157	0.37
349	ENSDARG00000021107	sf3a2	0.552550022	2.50E-05	-0.333778656	0.025	0.171
350	ENSDARG00000035678	zgc:91910	0.570781437	2.59E-05	-0.306557865	0.041	0.196
351	ENSDARG00000092873	zgc:193541	0.57476608	2.61E-05	-0.346523253	0.24	0.464
352	ENSDARG00000042864	rpl7l1	0.577757671	2.62E-05	-0.408493322	0.017	0.153
353	ENSDARG00000013732	vta1	0.580968912	2.63E-05	-0.353224393	0	0.128
354	ENSDARG00000070674	psmd6	0.599273344	2.72E-05	-0.334591082	0.033	0.186
355	ENSDARG00000100446	si:ch211-286o17.1	0.609230506	2.76E-05	-0.715521559	0	0.128
356	ENSDARG00000074266	si:ch1073-314i13.4	0.610382072	2.77E-05	-0.418816807	0.033	0.18
357	ENSDARG00000069801	crygm2d12	0.622600286	2.82E-05	0.852619654	0.669	0.624
358	ENSDARG00000015575	cyp3c1	0.634636544	2.88E-05	-0.379948495	0.025	0.174
359	ENSDARG00000020252	btbd10b	0.644879531	2.92E-05	-0.36791781	0.008	0.143
360	ENSDARG00000070723	ndufa9a	0.646663856	2.93E-05	-0.2806548	0.05	0.211
361	ENSDARG00000058560	adrm1	0.657045877	2.98E-05	-0.319854749	0.017	0.158
362	ENSDARG00000015325	u2af1	0.65782504	2.98E-05	-0.268955603	0.025	0.173
363	ENSDARG00000078113	atp5mea	0.669460646	3.04E-05	-0.370852203	0.05	0.207
364	ENSDARG00000100513	rps27l	0.682602263	3.09E-05	-0.277449617	0.124	0.32
365	ENSDARG00000076780	acadsb	0.772053168	3.50E-05	-0.309402853	0	0.125
366	ENSDARG00000008748	ube2na	0.773678281	3.51E-05	-0.262329597	0.033	0.183
367	ENSDARG00000069090	atp6v0d1	0.776150209	3.52E-05	-0.395551515	0.025	0.171
368	ENSDARG00000053875	cryba1b	0.790200073	3.58E-05	0.721613245	0.686	0.648
369	ENSDARG00000070426	chac1	0.792494426	3.59E-05	-0.424195106	0.281	0.51
370	ENSDARG00000076836	gpx4b	0.799824238	3.63E-05	-0.368079259	0.091	0.265
371	ENSDARG00000087301	crygm2d14	0.809782162	3.67E-05	1.294805069	0.207	0.1
372	ENSDARG00000091111	si:ch211-15b10.6	0.826463884	3.75E-05	-0.369470419	0.008	0.14
373	ENSDARG00000041619	rack1	0.83958008	3.81E-05	-0.283084905	0.81	0.913
374	ENSDARG00000006225	ddx39aa	0.845889428	3.83E-05	-0.25788073	0.058	0.224
375	ENSDARG00000105223	pmp22a	0.84720057	3.84E-05	-0.977095824	0.058	0.213
376	ENSDARG00000041602	zgc:92335	0.848174075	3.85E-05	-0.335313771	0.033	0.177
377	ENSDARG00000060036	aimp1	0.853229398	3.87E-05	-0.293133626	0.041	0.187
378	ENSDARG00000051756	pdhx	0.861973335	3.91E-05	-0.331103305	0	0.124
379	ENSDARG00000086842	dap1b	0.865435443	3.92E-05	-0.250600348	0.322	0.588
380	ENSDARG00000007323	chmp4bb	0.876304849	3.97E-05	-0.320532979	0.017	0.155
381	ENSDARG00000022129	rbm4.3	0.886025071	4.02E-05	-0.300107559	0.099	0.288
382	ENSDARG00000015866	apoa2	0.921392278	4.18E-05	0.39031119	0.81	0.794
383	ENSDARG00000035136	selenow1	0.942776956	4.27E-05	-0.52439218	0.215	0.409
384	ENSDARG00000059373	dnajc8	0.947166488	4.29E-05	-0.389628128	0	0.122
385	ENSDARG00000045913	mrps10	0.955957452	4.33E-05	-0.394746203	0.017	0.147
386	ENSDARG00000000212	krt97	1	0.03503229	-0.719585718	0.083	0.157
387	ENSDARG00000000563	ttn.1	1	0.667992803	0.73142033	0.231	0.228
388	ENSDARG00000001889	tuba1a	1	0.008684342	-0.430229894	0.099	0.202
389	ENSDARG00000002369	UBB	1	0.000182491	-0.306057566	0.14	0.325
390	ENSDARG00000002396	cry-dash	1	0.000515062	-0.277525237	0.008	0.104
391	ENSDARG00000002791	atp1a1a.1	1	0.000486061	-0.270005327	0.091	0.23
392	ENSDARG00000003017	ube2al	1	0.00027151	-0.267758727	0.017	0.128
393	ENSDARG00000003098	kdm5bb	1	0.001640664	-0.313424473	0.017	0.106
394	ENSDARG00000003203	rhcga	1	0.019523635	-1.112102135	0.074	0.147
395	ENSDARG00000003207	mterf3	1	0.493175879	0.592374927	0.124	0.112
396	ENSDARG00000003655	tmem59l	1	0.555834086	0.260017604	0.124	0.154
397	ENSDARG00000003705	prnprs3	1	0.003507284	-0.254786728	0.025	0.111
398	ENSDARG00000003808	aqp3a	1	0.016068603	-0.674236143	0.05	0.123
399	ENSDARG00000003866	tm9sf2	1	0.00020236	-0.288878606	0.033	0.157
400	ENSDARG00000004161	ik	1	0.00019398	-0.291589345	0.017	0.135
401	ENSDARG00000004171	rabac1	1	0.000809371	-0.293737617	0.025	0.125
402	ENSDARG00000004297	irf2bpl	1	0.000562837	-0.364879194	0.017	0.121
403	ENSDARG00000004452	tardbpl	1	6.07E-05	-0.336232664	0.033	0.177
404	ENSDARG00000004588	sox4a	1	0.001099775	-0.619798133	0.074	0.196
405	ENSDARG00000005551	hnrnph1l	1	0.000230609	-0.351213491	0.008	0.117
406	ENSDARG00000006370	atp6v1h	1	7.35E-05	-0.253588299	0.05	0.204
407	ENSDARG00000006427	fabp2	1	0.161108599	0.699845532	0.215	0.182
408	ENSDARG00000006588	zgc:111983	1	0.002764179	-1.0653691	0.041	0.133
409	ENSDARG00000006766	snd1	1	0.000333943	-0.336260375	0.041	0.16
410	ENSDARG00000006837	mycn	1	7.53E-05	-0.46746715	0.008	0.131
411	ENSDARG00000007034	hnrpkl	1	0.003567891	-0.278792987	0.025	0.108
412	ENSDARG00000007241	mycb	1	0.001204912	-0.326929346	0.041	0.147
413	ENSDARG00000007275	si:ch211-251b21.1	1	0.011600713	-0.962707141	0.207	0.304
414	ENSDARG00000007276	ela3l	1	0.000107976	1.570601693	0.281	0.174
415	ENSDARG00000007576	crybb1l1	1	0.024338886	0.63862241	0.488	0.481
416	ENSDARG00000007697	fabp7a	1	0.147885316	-0.701028245	0.215	0.284
417	ENSDARG00000007960	hnrnpaba	1	0.000526604	-0.257654163	0.289	0.498
418	ENSDARG00000008494	myl6	1	0.000999391	-0.582942335	0.017	0.111
419	ENSDARG00000008803	marcksb	1	0.002616504	-0.352079189	0.066	0.178
420	ENSDARG00000009280	smyd1a	1	0.417678933	0.339302696	0.14	0.123
421	ENSDARG00000009505	prelid3b	1	0.000119459	-0.297270082	0.132	0.31
422	ENSDARG00000009544	cldnb	1	0.000143385	-1.2239817	0.033	0.16
423	ENSDARG00000009553	gng3	1	0.011545537	-0.292206793	0.124	0.232
424	ENSDARG00000009657	fgfr1op2	1	0.000596831	-0.323149425	0.017	0.115
425	ENSDARG00000009779	mcl1a	1	0.000425264	-0.328460009	0.314	0.493
426	ENSDARG00000009871	snrpc	1	0.891908774	0.320497393	0.099	0.108
427	ENSDARG00000009978	icn	1	0.002938964	-1.191562655	0.322	0.46
428	ENSDARG00000010008	vim	1	0.00494456	-0.643820614	0.149	0.273
429	ENSDARG00000010481	bzw1a	1	0.000160389	-0.337266711	0.025	0.148
430	ENSDARG00000011166	cahz	1	0.027639258	0.886005061	0.14	0.087
431	ENSDARG00000011170	ndrg2	1	0.000372008	-0.306897602	0.05	0.178
432	ENSDARG00000012138	sgce	1	0.001551186	-0.299581853	0.033	0.133
433	ENSDARG00000012777	nucks1b	1	0.00016466	-0.311833777	0.041	0.176
434	ENSDARG00000012944	myhz2	1	0.433284343	-0.329197739	0.347	0.355
435	ENSDARG00000013087	ndrg3a	1	0.000485652	-0.627793864	0.083	0.225
436	ENSDARG00000013430	bhmt	1	0.158515256	0.369550368	0.43	0.426
437	ENSDARG00000013561	pgm1	1	0.002849487	-0.307765185	0.033	0.121
438	ENSDARG00000013771	ctss2.2	1	0.000198693	-0.419258565	0	0.103
439	ENSDARG00000013822	anapc16	1	5.49E-05	-0.269948271	0.058	0.213
440	ENSDARG00000013968	psap	1	8.24E-05	-0.417676774	0.149	0.343
441	ENSDARG00000013976	anxa13	1	5.17E-05	-0.466495407	0.017	0.152
442	ENSDARG00000014004	eif2b4	1	0.00022447	-0.288377419	0	0.102
443	ENSDARG00000014196	myl1	1	0.023703028	0.31119551	0.463	0.398
444	ENSDARG00000014244	rbmx	1	0.001130312	-0.272603139	0.025	0.125
445	ENSDARG00000014763	arf2a	1	0.000237432	-0.337654805	0.017	0.129
446	ENSDARG00000015111	ddx39ab	1	9.17E-05	-0.337163953	0.033	0.169
447	ENSDARG00000015201	pcmt	1	0.000301495	-0.27425806	0.025	0.143
448	ENSDARG00000015310	pitpnbl	1	0.001520487	-0.277484653	0.017	0.107
449	ENSDARG00000015445	lim2.4	1	0.001956283	0.588463362	0.438	0.348
450	ENSDARG00000015551	fth1a	1	0.040514095	0.345642951	0.488	0.688
451	ENSDARG00000015709	hsd17b12a	1	0.00058095	-0.388680227	0.008	0.105
452	ENSDARG00000015722	kctd5a	1	0.000219355	-0.358596158	0.017	0.13
453	ENSDARG00000016200	trib3	1	0.000315119	-0.362033431	0.033	0.153
454	ENSDARG00000016301	zgc:65894	1	0.005947219	-0.440264037	0.041	0.125
455	ENSDARG00000016691	cd9b	1	5.69E-05	-0.773507592	0.008	0.134
456	ENSDARG00000017314	CELA1 (1 of many)	1	9.34E-05	1.537251179	0.446	0.358
457	ENSDARG00000017320	f11r.1	1	8.12E-05	-0.35779772	0.008	0.131
458	ENSDARG00000017624	krt4	1	0.791622439	-0.996385259	0.612	0.67
459	ENSDARG00000017658	gmppb	1	0.000386416	-0.259969041	0.008	0.108
460	ENSDARG00000017673	nova2	1	0.000143742	-0.582314897	0.124	0.293
461	ENSDARG00000017843	srsf1b	1	0.002253276	-0.255687404	0.025	0.115
462	ENSDARG00000018049	sf3b2	1	0.000507972	-0.29874912	0.033	0.148
463	ENSDARG00000018124	psmd3	1	7.16E-05	-0.29514805	0.033	0.17
464	ENSDARG00000018174	gnai2a	1	0.000281753	-0.345693566	0.017	0.13
465	ENSDARG00000018328	rhocb	1	0.00011024	-0.30000838	0.025	0.153
466	ENSDARG00000018524	midn	1	9.64E-05	-0.323192389	0.041	0.183
467	ENSDARG00000018902	pes	1	0.000239502	-0.261443296	0.008	0.116
468	ENSDARG00000019098	cd82a	1	0.000808777	-0.268565764	0.017	0.116
469	ENSDARG00000019302	mid1ip1b	1	0.002965587	-0.313033492	0.05	0.148
470	ENSDARG00000019353	sparc	1	0.000105998	-0.570218782	0.174	0.359
471	ENSDARG00000019360	sec23b	1	0.001613664	-0.38269669	0.025	0.115
472	ENSDARG00000019438	rnf13	1	0.001395958	-0.254443169	0.025	0.118
473	ENSDARG00000019444	ssr4	1	0.755569064	0.431017672	0.256	0.317
474	ENSDARG00000019496	esd	1	6.76E-05	-0.367329588	0	0.117
475	ENSDARG00000019613	ip6k2b	1	0.000161981	-0.305351365	0.058	0.202
476	ENSDARG00000019702	aldocb	1	8.34E-05	-0.678642042	0.099	0.261
477	ENSDARG00000019856	atp1a1b	1	0.10814067	-0.420940263	0.058	0.102
478	ENSDARG00000019941	sgta	1	0.000104724	-0.292774583	0.05	0.189
479	ENSDARG00000020007	col1a2	1	0.002333572	-0.339891798	0.041	0.142
480	ENSDARG00000020258	ewsr1a	1	0.000411166	-0.431500195	0.008	0.11
481	ENSDARG00000020448	adi1	1	5.29E-05	-0.288268232	0.05	0.205
482	ENSDARG00000020465	ewsr1b	1	0.552557354	0.304502616	0.124	0.156
483	ENSDARG00000020482	nono	1	0.000270092	-0.36216175	0.017	0.127
484	ENSDARG00000020574	atp2a1	1	0.148570947	0.408943092	0.446	0.432
485	ENSDARG00000020595	gnl3l	1	0.000395298	-0.307760985	0.008	0.108
486	ENSDARG00000020708	mdkb	1	0.004370466	-0.28563369	0.207	0.351
487	ENSDARG00000021113	ptmaa	1	0.022395948	-0.324946973	0.512	0.658
488	ENSDARG00000021124	cfl1	1	0.000106789	-0.282219274	0.355	0.58
489	ENSDARG00000021443	zfp36l1b	1	0.000146837	-0.475599866	0.017	0.136
490	ENSDARG00000021924	hsp70.3	1	0.023072832	-0.385135208	0.19	0.299
491	ENSDARG00000022176	IGLON5	1	0.027992284	-0.322934945	0.041	0.104
492	ENSDARG00000022509	cox4i2	1	0.000744054	-0.398339778	0.033	0.143
493	ENSDARG00000022650	cyp2ad3	1	0.0060333	-0.359044336	0.091	0.195
494	ENSDARG00000023151	ucp1	1	0.050197557	0.306299597	0.248	0.187
495	ENSDARG00000023323	ywhaqb	1	0.000107486	-0.260099313	0.091	0.26
496	ENSDARG00000024433	pvalb4	1	0.140889406	-0.289032814	0.364	0.326
497	ENSDARG00000024540	tspan36	1	0.012532874	-0.308977859	0.083	0.175
498	ENSDARG00000025091	ezrb	1	0.00027514	-0.288871248	0.008	0.112
499	ENSDARG00000025254	s100a10b	1	0.000137022	-0.749784654	0.132	0.295
500	ENSDARG00000025348	igfbp5b	1	0.001623471	-0.61912525	0.025	0.12
501	ENSDARG00000025350	prdx2	1	0.01830028	0.387262986	0.364	0.581
502	ENSDARG00000025375	idh1	1	0.000375165	-0.296889427	0.025	0.138
503	ENSDARG00000025428	socs3a	1	4.88E-05	-0.605748146	0.041	0.188
504	ENSDARG00000025693	tmem9b	1	0.000301637	-0.347499549	0.033	0.154
505	ENSDARG00000025789	chd4b	1	0.00113068	-0.329119915	0.05	0.161
506	ENSDARG00000025855	camk2n1a	1	0.006855259	-0.327091999	0.058	0.15
507	ENSDARG00000026655	tspo	1	0.528424446	0.499154007	0.174	0.224
508	ENSDARG00000026726	anxa1a	1	0.001867396	-0.764900014	0.215	0.357
509	ENSDARG00000026766	bcl2l10	1	0.004901881	-0.382601219	0.025	0.104
510	ENSDARG00000027088	ptgdsb.1	1	0.570237079	-0.505401143	0.314	0.363
511	ENSDARG00000027182	rnf25	1	0.000343754	-0.314878907	0.017	0.122
512	ENSDARG00000027740	adcyap1b	1	0.013741966	-0.533902123	0.05	0.126
513	ENSDARG00000027744	gadd45ba	1	0.000113031	-0.28435774	0.099	0.266
514	ENSDARG00000027825	naa50	1	0.000661534	-0.281631049	0.008	0.101
515	ENSDARG00000027887	zfyve21	1	0.000589425	-0.30426479	0.008	0.104
516	ENSDARG00000028213	ttn.2	1	0.635859487	0.59967107	0.19	0.216
517	ENSDARG00000028396	fkbp5	1	0.000228906	-0.254415811	0.058	0.196
518	ENSDARG00000028957	maff	1	0.000148737	-0.33761033	0.017	0.136
519	ENSDARG00000029011	xpnpep1	1	0.000529986	-0.275474333	0.008	0.105
520	ENSDARG00000029072	klf6a	1	7.99E-05	-0.449925898	0.074	0.231
521	ENSDARG00000029443	zgc:92242	1	0.002885615	-0.326293231	0.05	0.148
522	ENSDARG00000029510	timm17a	1	0.000152152	-0.31096077	0.041	0.17
523	ENSDARG00000029688	hsp70.1	1	0.00063995	-0.676435496	0.099	0.234
524	ENSDARG00000030106	stmn4	1	0.04156785	-0.346773138	0.058	0.119
525	ENSDARG00000030116	susd6	1	0.005643385	-0.278706833	0.025	0.101
526	ENSDARG00000030155	ssbp3b	1	0.002187315	-0.274490194	0.033	0.13
527	ENSDARG00000030166	hyi	1	0.010372289	-0.285333861	0.058	0.136
528	ENSDARG00000030349	cryba2a	1	0.061041727	0.708768964	0.413	0.394
529	ENSDARG00000030765	hadh	1	4.57E-05	-0.297612088	0	0.122
530	ENSDARG00000031164	tuba8l2	1	8.98E-05	-0.250603802	0.124	0.295
531	ENSDARG00000031317	ppdpfb	1	0.000125337	-0.402894607	0.463	0.681
532	ENSDARG00000031427	calm2a	1	0.000274645	-0.276609408	0.14	0.317
533	ENSDARG00000031435	TXN	1	8.32E-05	-0.296168761	0.331	0.551
534	ENSDARG00000031720	clstn1	1	0.642339986	0.344400636	0.132	0.125
535	ENSDARG00000031929	stard14	1	0.002274541	-0.380494386	0.017	0.102
536	ENSDARG00000032327	usp36	1	0.000210464	-0.417460237	0.025	0.139
537	ENSDARG00000032614	msi2b	1	0.018424104	-0.315869541	0.041	0.109
538	ENSDARG00000032618	mgst1.1	1	0.000211196	-0.286143784	0	0.102
539	ENSDARG00000032630	neb	1	0.198208352	0.649485452	0.132	0.105
540	ENSDARG00000032765	net1	1	5.87E-05	-0.413006695	0	0.119
541	ENSDARG00000032868	pde4ba	1	0.000374653	-0.320238006	0.008	0.111
542	ENSDARG00000032985	mrpl27	1	0.000529151	-0.326175815	0.017	0.117
543	ENSDARG00000033175	snrpe	1	7.83E-05	-0.267833266	0.033	0.175
544	ENSDARG00000033285	gsto2	1	0.001128629	-0.29768975	0.025	0.125
545	ENSDARG00000033655	stmn1b	1	0.001134126	-0.554425239	0.281	0.433
546	ENSDARG00000034187	calm1b	1	0.000892098	-0.259950252	0.058	0.179
547	ENSDARG00000034368	hexb	1	9.25E-05	-0.390917366	0.017	0.14
548	ENSDARG00000034677	scel	1	0.005755155	-0.450402814	0.025	0.101
549	ENSDARG00000034817	asah1b	1	0.000105897	-0.351087621	0	0.111
550	ENSDARG00000034852	nt5c2l1	1	0.027777215	0.343921313	0.124	0.072
551	ENSDARG00000035129	zgc:101858	1	5.03E-05	-0.332638756	0.017	0.149
552	ENSDARG00000035519	histh1l	1	0.001270964	-0.273571797	0.562	0.744
553	ENSDARG00000035622	xbp1	1	0.001870302	-0.325057127	0.14	0.279
554	ENSDARG00000035715	marcksl1b	1	0.076267083	-0.253547065	0.471	0.576
555	ENSDARG00000035810	rgcc	1	0.000476247	-0.398677193	0.074	0.209
556	ENSDARG00000035835	eef2k	1	0.195476924	0.295336416	0.066	0.107
557	ENSDARG00000035890	fuca1.1	1	7.76E-05	-0.746340992	0.033	0.17
558	ENSDARG00000036028	arrdc3b	1	0.000211335	-0.301027324	0.05	0.186
559	ENSDARG00000036074	cebpa	1	0.000478394	-0.40365788	0.025	0.136
560	ENSDARG00000036096	smad3a	1	0.000189797	-0.330669852	0	0.104
561	ENSDARG00000036140	crybgx	1	6.82E-05	0.877919505	0.198	0.097
562	ENSDARG00000036282	rnaset2	1	0.002981547	-0.263281443	0.033	0.122
563	ENSDARG00000036754	hmgn3	1	0.622892251	0.341762418	0.256	0.272
564	ENSDARG00000036832	cyt1l	1	0.012434237	-1.385810679	0.215	0.32
565	ENSDARG00000036834	krt92	1	0.643150412	-0.429633821	0.099	0.114
566	ENSDARG00000036840	krt15	1	0.030869114	-0.621119845	0.165	0.271
567	ENSDARG00000037012	slc3a2b	1	0.000519548	-0.276610489	0.033	0.149
568	ENSDARG00000037108	pfdn6	1	0.000185196	-0.338121038	0.033	0.158
569	ENSDARG00000037116	cxcl12a	1	0.003733418	-0.988218215	0.025	0.109
570	ENSDARG00000037318	ddost	1	6.86E-05	-0.412516959	0	0.117
571	ENSDARG00000037402	lim2.3	1	0.024329658	0.488129994	0.198	0.131
572	ENSDARG00000037783	proza	1	0.000170494	-0.396567727	0.05	0.189
573	ENSDARG00000037860	cox6b2	1	0.000162647	-0.295408453	0.388	0.623
574	ENSDARG00000037965	srrm2	1	0.00013321	-0.261284175	0.025	0.152
575	ENSDARG00000037997	tubb5	1	0.0038542	-0.8815086	0.041	0.131
576	ENSDARG00000038025	cbx7a	1	0.000519378	-0.347462323	0.091	0.234
577	ENSDARG00000038153	lgals2b	1	0.196880705	0.554239882	0.248	0.221
578	ENSDARG00000038439	fabp10a	1	0.023816462	0.332309748	0.628	0.607
579	ENSDARG00000038524	pik3r1	1	0.000437133	-0.409388449	0.008	0.106
580	ENSDARG00000038768	mrpl12	1	0.000143323	-0.268391765	0.008	0.123
581	ENSDARG00000038870	slu7	1	0.000431904	-0.360330476	0.017	0.122
582	ENSDARG00000039005	trappc1	1	7.17E-05	-0.418380305	0.041	0.181
583	ENSDARG00000040021	ebag9	1	0.000238564	-0.290861138	0	0.101
584	ENSDARG00000040072	scpep1	1	0.001301317	-0.253198148	0.017	0.11
585	ENSDARG00000040463	slc25a51b	1	0.000836238	-0.278494855	0.025	0.127
586	ENSDARG00000040534	epcam	1	0.000844696	-0.685651703	0.099	0.229
587	ENSDARG00000040764	id1	1	0.00142445	-0.603613637	0.14	0.281
588	ENSDARG00000040874	add3a	1	0.003014113	-0.30360104	0.025	0.11
589	ENSDARG00000041022	pdcd4b	1	0.005898823	-0.322631799	0.033	0.113
590	ENSDARG00000041051	mid1ip1a	1	0.006248947	-0.841801804	0.058	0.144
591	ENSDARG00000041155	morf4l1	1	0.000189788	-0.253120809	0.05	0.188
592	ENSDARG00000041295	lim2.5	1	0.00606755	0.61601247	0.132	0.07
593	ENSDARG00000041306	mrps25	1	0.000449079	-0.321879354	0.008	0.106
594	ENSDARG00000041314	ndufb9	1	6.55E-05	-0.29214901	0.157	0.343
595	ENSDARG00000041394	dnajb1b	1	0.138434821	0.303378115	0.083	0.139
596	ENSDARG00000041665	mkrn1	1	8.45E-05	-0.3673793	0.033	0.171
597	ENSDARG00000041864	capn3a	1	0.013878634	0.53432114	0.132	0.076
598	ENSDARG00000041925	cryba2b	1	7.54E-05	0.614289891	0.686	0.651
599	ENSDARG00000042319	cdca4	1	0.000457024	-0.331041117	0.017	0.123
600	ENSDARG00000042725	cebpb	1	0.000766011	-0.446706174	0.091	0.225
601	ENSDARG00000042874	phlda2	1	0.001364483	-0.35518551	0.017	0.109
602	ENSDARG00000042904	foxo3b	1	0.010975058	-0.365091158	0.041	0.113
603	ENSDARG00000042948	dnajc5aa	1	0.003570334	-0.352592108	0.033	0.121
604	ENSDARG00000042993	prss1	1	7.00E-05	1.559814835	0.471	0.39
605	ENSDARG00000043128	cldne	1	0.001520487	-0.566844019	0.017	0.107
606	ENSDARG00000043857	ufm1	1	0.0024125	-0.268495997	0.033	0.123
607	ENSDARG00000044073	fuca2	1	6.39E-05	-0.437176723	0.017	0.143
608	ENSDARG00000044402	nop16	1	0.001537089	-0.252239983	0.017	0.103
609	ENSDARG00000044669	hp1bp3	1	0.000158418	-0.355279415	0.099	0.26
610	ENSDARG00000044684	rbp4l	1	0.028483389	-0.69615777	0.124	0.215
611	ENSDARG00000044751	ddt	1	0.000464327	-0.341222017	0.041	0.158
612	ENSDARG00000044875	crygm2e	1	0.042059393	0.352875663	0.116	0.07
613	ENSDARG00000045142	hbae5	1	0.013814125	0.832654471	0.116	0.063
614	ENSDARG00000045143	hbbe2	1	0.133272712	0.669935939	0.182	0.142
615	ENSDARG00000045248	h3f3d	1	9.88E-05	-0.449386583	0.579	0.771
616	ENSDARG00000045898	si:ch211-152c2.3	1	0.000985835	-0.740800636	0.017	0.108
617	ENSDARG00000045947	hrc	1	0.000951523	-0.531065914	0.033	0.137
618	ENSDARG00000045978	chchd6b	1	0.001243409	-0.276491338	0.017	0.108
619	ENSDARG00000046132	dynlt3	1	4.66E-05	-0.3499937	0.041	0.191
620	ENSDARG00000046143	prkab1b	1	0.000112773	-0.325526623	0.008	0.123
621	ENSDARG00000051875	islr2	1	0.015583851	-0.361671297	0.05	0.122
622	ENSDARG00000051956	isca1	1	0.000178881	-0.28536633	0.017	0.136
623	ENSDARG00000052150	pbx4	1	0.000352829	-0.366591708	0.033	0.152
624	ENSDARG00000052673	sept7b	1	0.000794048	-0.298901496	0.008	0.101
625	ENSDARG00000052695	nr2f1a	1	0.042207435	-0.263573884	0.05	0.109
626	ENSDARG00000052746	grinab	1	0.000114966	-0.372811397	0.025	0.15
627	ENSDARG00000052833	zfand3	1	4.89E-05	-0.288998278	0.025	0.167
628	ENSDARG00000053291	pnrc2	1	6.26E-05	-0.27228447	0.463	0.715
629	ENSDARG00000053381	plpp1a	1	0.00331541	-0.267394389	0.025	0.11
630	ENSDARG00000053858	crip1	1	6.92E-05	-0.840004275	0.066	0.222
631	ENSDARG00000053973	fetub	1	0.156377412	0.260683009	0.281	0.245
632	ENSDARG00000054793	emc10	1	5.46E-05	-0.479641746	0.05	0.196
633	ENSDARG00000055216	tuba1c	1	0.009022716	-0.50220879	0.264	0.392
634	ENSDARG00000055360	llph	1	0.001564775	-0.274339112	0.033	0.127
635	ENSDARG00000055389	si:dkey-67c22.2	1	0.000243721	-0.343724974	0.05	0.179
636	ENSDARG00000055504	si:ch211-212k18.7	1	0.001301994	-0.323897801	0.033	0.133
637	ENSDARG00000055514	icn2	1	0.003515026	-1.379562913	0.124	0.235
638	ENSDARG00000055723	hsp70l	1	0.002664449	-0.40444545	0.174	0.314
639	ENSDARG00000055874	cpe	1	0.004982418	-0.283246176	0.05	0.144
640	ENSDARG00000056498	crp2	1	0.22385751	0.389060671	0.074	0.114
641	ENSDARG00000056725	hmgb3a	1	0.002150362	-0.368866154	0.248	0.408
642	ENSDARG00000056744	ela2	1	0.00158994	1.613405766	0.289	0.208
643	ENSDARG00000056765	ela2l	1	0.000384694	1.530088864	0.339	0.245
644	ENSDARG00000056874	lygl1	1	0.000443114	-0.395259533	0.008	0.108
645	ENSDARG00000056929	kdm6bb	1	0.003827301	-0.27008662	0.033	0.123
646	ENSDARG00000057437	apodb	1	0.009755251	-0.377487268	0.033	0.106
647	ENSDARG00000057460	crygm2d13	1	0.00505196	1.006155413	0.488	0.472
648	ENSDARG00000057789	lyz	1	0.04067918	-0.779678657	0.107	0.064
649	ENSDARG00000057853	atp6v0ca	1	0.000184492	-0.327215442	0.083	0.231
650	ENSDARG00000058005	hgd	1	0.005372125	-0.410703312	0.066	0.162
651	ENSDARG00000058203	smc1al	1	0.000696988	-0.314279184	0.066	0.194
652	ENSDARG00000058358	krt8	1	5.26E-05	-0.762750103	0.256	0.456
653	ENSDARG00000058824	mrpl4	1	0.000192718	-0.254773672	0	0.104
654	ENSDARG00000059070	gars	1	0.0001858	-0.28456602	0.025	0.144
655	ENSDARG00000059303	hnrnpl2	1	0.000219396	-0.31826633	0.017	0.133
656	ENSDARG00000059337	tgif1	1	0.0001604	-0.410881335	0	0.106
657	ENSDARG00000060071	tent4b	1	0.000590082	-0.277346461	0.008	0.105
658	ENSDARG00000060316	cish	1	0.000707522	-0.267375642	0.041	0.159
659	ENSDARG00000060350	apoda.2	1	0.001345178	1.434937832	0.264	0.177
660	ENSDARG00000061226	timp2a	1	0.000481673	-0.356659378	0.008	0.108
661	ENSDARG00000061647	nrxn1a	1	0.878101486	0.264177353	0.099	0.101
662	ENSDARG00000063895	mt-nd1	1	0.717283367	0.37821657	0.479	0.569
663	ENSDARG00000063899	mt-nd2	1	0.884680321	0.353934636	0.496	0.634
664	ENSDARG00000063908	mt-co2	1	0.358236926	0.345985957	0.868	0.953
665	ENSDARG00000063911	mt-atp6	1	0.801028774	0.357699885	0.628	0.811
666	ENSDARG00000063914	mt-nd3	1	0.409009188	0.38310221	0.298	0.397
667	ENSDARG00000063917	mt-nd4	1	0.802125207	0.301212878	0.479	0.607
668	ENSDARG00000063921	mt-nd5	1	0.483088072	0.543460155	0.19	0.186
669	ENSDARG00000063924	mt-cyb	1	0.574786789	0.291558031	0.694	0.82
670	ENSDARG00000067990	myhz1.1	1	0.009354085	0.970673515	0.653	0.659
671	ENSDARG00000067997	myhz1.3	1	0.450457021	0.622166447	0.24	0.227
672	ENSDARG00000068708	ifrd1	1	4.67E-05	-0.488346421	0.05	0.198
673	ENSDARG00000068820	h2afva	1	0.000359804	-0.356987775	0.05	0.176
674	ENSDARG00000068974	lim2.1	1	0.373651893	0.46491524	0.124	0.103
675	ENSDARG00000068995	h2afx1	1	0.00043842	-0.433028327	0.405	0.59
676	ENSDARG00000069013	prdx4	1	0.581085725	0.261565168	0.132	0.162
677	ENSDARG00000069360	ppp3r1b	1	6.94E-05	-0.253859218	0.025	0.163
678	ENSDARG00000069476	spint2	1	0.000221077	-0.485847676	0	0.102
679	ENSDARG00000069817	crygm2d8	1	0.000137126	1.296617558	0.215	0.114
680	ENSDARG00000069826	crygm2d15	1	9.21E-05	1.229546341	0.182	0.088
681	ENSDARG00000069827	crygm2d11	1	0.000399369	1.060517282	0.331	0.227
682	ENSDARG00000069940	ppap2d	1	0.003407232	-0.319335287	0.025	0.111
683	ENSDARG00000069981	cspg5a	1	0.797659652	0.254444013	0.116	0.131
684	ENSDARG00000070702	s100v2	1	0.000382181	-0.459413204	0.074	0.21
685	ENSDARG00000070844	gamt	1	0.198841207	0.392515278	0.372	0.367
686	ENSDARG00000071026	mllt11	1	0.000371375	-0.365209202	0.05	0.181
687	ENSDARG00000071196	cavin2b	1	6.96E-05	-0.36402476	0.017	0.145
688	ENSDARG00000071336	mif	1	0.00016054	-0.283382245	0.017	0.138
689	ENSDARG00000071626	ptgdsb.2	1	0.030928371	-0.599177639	0.107	0.187
690	ENSDARG00000071658	ywhag2	1	0.009801582	-0.375899511	0.099	0.2
691	ENSDARG00000073737	suds3	1	0.00229658	-0.312379319	0.025	0.113
692	ENSDARG00000074001	crygmxl2	1	0.000179122	1.13219869	0.347	0.237
693	ENSDARG00000074390	tmem176l.4	1	0.01093621	-0.282291526	0.033	0.106
694	ENSDARG00000075129	mrps11	1	0.000214398	-0.272016612	0.008	0.118
695	ENSDARG00000075831	slc7a8a	1	0.000139032	-0.411090373	0.017	0.137
696	ENSDARG00000076074	dda1	1	0.000478958	-0.26298319	0.008	0.108
697	ENSDARG00000076386	epdl1	1	0.002659007	-0.477685409	0.066	0.174
698	ENSDARG00000076509	polr2d	1	4.81E-05	-0.312291779	0.033	0.175
699	ENSDARG00000076532	si:ch211-222l21.1	1	0.00262682	-0.407052627	0.198	0.348
700	ENSDARG00000076572	crygm2d7	1	0.000126631	1.160928543	0.397	0.291
701	ENSDARG00000076891	rfxap	1	6.05E-05	-0.3580917	0.058	0.213
702	ENSDARG00000077533	eif3f	1	0.000159307	-0.254763698	0.421	0.66
703	ENSDARG00000077777	tmsb4x	1	0.000123335	-0.319142146	0.702	0.847
704	ENSDARG00000077811	sox11a	1	0.007734543	-0.546636559	0.058	0.146
705	ENSDARG00000078308	spry2	1	0.000102677	-0.544822568	0	0.112
706	ENSDARG00000078473	nucks1a	1	0.000110643	-0.353074057	0.05	0.196
707	ENSDARG00000078659	tmem176	1	7.04E-05	-0.724722049	0.017	0.145
708	ENSDARG00000078748	si:ch211-137a8.4	1	0.001431324	-0.287461106	0.058	0.176
709	ENSDARG00000079274	prss59.1	1	0.01740806	1.621327586	0.306	0.257
710	ENSDARG00000079305	hbae3	1	0.068845841	0.795877481	0.248	0.198
711	ENSDARG00000079497	tcima	1	0.000608624	-0.458541043	0.008	0.104
712	ENSDARG00000086658	crygm2d21	1	0.000604496	1.057901071	0.479	0.41
713	ENSDARG00000087164	crygm2d4	1	0.000776836	1.117191332	0.347	0.253
714	ENSDARG00000087390	hbbe1.3	1	0.110054617	0.616988118	0.289	0.249
715	ENSDARG00000087647	sept7a	1	6.43E-05	-0.292756397	0.017	0.146
716	ENSDARG00000087697	lpl	1	0.000205901	-0.859479245	0.041	0.167
717	ENSDARG00000088330	hbae1.1	1	0.05197486	0.674625717	0.182	0.128
718	ENSDARG00000088823	crygm2d3	1	0.001247367	0.983662646	0.496	0.434
719	ENSDARG00000089124	hbae1.3	1	0.08293965	0.583656391	0.165	0.118
720	ENSDARG00000089441	si:ch211-105c13.3	1	0.000111883	-0.45891714	0.008	0.127
721	ENSDARG00000089475	hbae1.1	1	0.025080499	0.679833668	0.174	0.114
722	ENSDARG00000089936	selenow2b	1	0.000189797	-0.455059851	0	0.104
723	ENSDARG00000090286	serpina1	1	0.454601752	0.445211187	0.157	0.14
724	ENSDARG00000090428	ctrb1	1	0.028289496	1.555627854	0.413	0.408
725	ENSDARG00000090722	leg1.1	1	0.474718289	0.256907829	0.149	0.131
726	ENSDARG00000090850	serpina1l	1	0.656307396	0.365829479	0.132	0.154
727	ENSDARG00000091148	crygm2d20	1	0.011695952	1.179055864	0.207	0.143
728	ENSDARG00000091234	si:ch73-335l21.4	1	0.000753511	-0.416884551	0.017	0.117
729	ENSDARG00000091609	spink4	1	0.000575356	0.759656239	0.107	0.044
730	ENSDARG00000091831	ddx27	1	5.47E-05	-0.31455736	0.017	0.147
731	ENSDARG00000091996	tcnbb	1	0.003268839	-1.194461431	0.05	0.144
732	ENSDARG00000092362	hsp70.2	1	5.73E-05	-0.383125327	0.182	0.381
733	ENSDARG00000092945	si:ch211-250g4.3	1	0.002344791	0.666755808	0.165	0.088
734	ENSDARG00000092947	cyt1	1	0.661607156	-0.989335909	0.719	0.787
735	ENSDARG00000092954	mrpl34	1	0.000105942	-0.284961716	0.041	0.176
736	ENSDARG00000093303	ifitm1	1	0.003797159	-1.427467832	0.041	0.129
737	ENSDARG00000093584	zgc:193505	1	0.002094051	-1.045698915	0.05	0.147
738	ENSDARG00000094041	krt17	1	0.115684718	-1.117511947	0.174	0.24
739	ENSDARG00000094310	si:ch211-255g12.6	1	5.92E-05	0.804876034	0.554	0.476
740	ENSDARG00000094695	si:dkey-204f11.64	1	0.000263914	-0.340926698	0.008	0.114
741	ENSDARG00000095623	dpm2	1	0.000793874	-0.256191384	0.025	0.129
742	ENSDARG00000095908	sat1a.2	1	0.000127097	-0.269657788	0.05	0.197
743	ENSDARG00000096118	ost4	1	0.000945863	-0.361856471	0.033	0.134
744	ENSDARG00000096257	si:ch73-367p23.2	1	0.964770769	0.419654394	0.198	0.225
745	ENSDARG00000096667	hemgn	1	0.002153438	0.684812641	0.116	0.053
746	ENSDARG00000096829	blvrb	1	0.817437001	0.327998668	0.124	0.124
747	ENSDARG00000097157	si:ch211-207n23.2	1	0.002040073	-0.531866111	0.017	0.103
748	ENSDARG00000098228	thrap3b	1	0.000343409	-0.398638924	0.008	0.109
749	ENSDARG00000098591	tubb2b	1	0.000462563	-0.460512583	0.149	0.31
750	ENSDARG00000099014	fxyd1	1	0.000407795	-0.416749088	0.066	0.195
751	ENSDARG00000099200	zgc:123103	1	0.35172962	0.357408292	0.165	0.14
752	ENSDARG00000099420	nme2b.2	1	0.159131373	0.256789827	0.397	0.382
753	ENSDARG00000099476	zgc:174863	1	0.000234961	-0.267612716	0	0.101
754	ENSDARG00000099675	kdm4b	1	0.000278711	-0.32693358	0.025	0.144
755	ENSDARG00000099776	glula	1	0.00495052	-0.292712793	0.24	0.389
756	ENSDARG00000100582	si:ch211-195b11.3	1	0.656857299	-0.690887679	0.198	0.203
757	ENSDARG00000100585	coa3a	1	0.00015086	-0.276223691	0	0.107
758	ENSDARG00000101135	si:dkey-85k7.7	1	0.000194446	-0.287290485	0.017	0.135
759	ENSDARG00000101199	rbp4	1	0.047091524	-0.591270547	0.355	0.467
760	ENSDARG00000101324	apoa1b	1	5.21E-05	0.378007086	0.785	0.777
761	ENSDARG00000101362	mibp	1	0.06088718	0.339397911	0.132	0.085
762	ENSDARG00000101849	adipor2	1	0.000128125	-0.374130604	0.083	0.233
763	ENSDARG00000101900	xrn2	1	0.000430563	-0.270466451	0.008	0.109
764	ENSDARG00000101914	metrnla	1	0.000137364	-0.350410767	0.008	0.124
765	ENSDARG00000102009	ppp2r2d	1	0.000403328	-0.264165812	0.008	0.11
766	ENSDARG00000102048	slc25a43	1	0.000672726	-0.283754633	0.074	0.199
767	ENSDARG00000102129	crygn1	1	0.330410833	0.314979111	0.14	0.119
768	ENSDARG00000102249	pepd	1	0.000720883	-0.273443853	0.033	0.143
769	ENSDARG00000102291	eef1da	1	6.59E-05	-0.341420868	0.479	0.668
770	ENSDARG00000102353	ddx47	1	0.000559455	-0.25052858	0.008	0.103
771	ENSDARG00000102453	slc1a2b	1	0.048054602	-0.744422283	0.05	0.106
772	ENSDARG00000102555	si:dkey-33i11.9	1	0.000198693	-0.393180758	0	0.103
773	ENSDARG00000102632	ubc	1	0.000310105	-0.280312221	0.479	0.705
774	ENSDARG00000103163	tomm20a	1	4.63E-05	-0.293431159	0.025	0.164
775	ENSDARG00000103199	si:dkey-247k7.2	1	0.000225287	-0.935248271	0.017	0.131
776	ENSDARG00000103203	vps28	1	0.00011668	-0.251692437	0.058	0.209
777	ENSDARG00000103718	chmp5b	1	6.69E-05	-0.331932669	0.083	0.249
778	ENSDARG00000104011	rps17	1	0.000742846	-0.265020309	0.529	0.708
779	ENSDARG00000104068	gstp1	1	0.001053194	-0.344392119	0.132	0.289
780	ENSDARG00000104181	tmsb1	1	0.008444839	-0.340885343	0.248	0.386
781	ENSDARG00000104227	nop10	1	7.11E-05	-0.25869167	0.091	0.256
782	ENSDARG00000104359	anxa1c	1	0.0019796	-0.718880306	0.041	0.14
783	ENSDARG00000104571	gadd45ab	1	0.001550388	-0.311076701	0.017	0.104
784	ENSDARG00000105012	utp23	1	0.000189797	-0.280124224	0	0.104
785	ENSDARG00000105154	creg1	1	0.855917925	0.437277516	0.231	0.268
786	ENSDARG00000109337	nanos1	1	0.001102148	-0.502068058	0.033	0.138
787	ENSDARG00000109861	BX545855.1	1	4.87E-05	0.952045483	0.702	0.66
788	ENSDARG00000111240	dhrs13a.2	1	0.009558985	-0.60487555	0.033	0.107
789	ENSDARG00000112931	ndufaf3	1	0.756179752	0.338571732	0.107	0.121
790	ENSDARG00000115405	hbbe1.2	1	0.118269594	0.664168462	0.182	0.14
791	ENSDARG00000115701	crygm2d9	1	9.65E-05	1.125387488	0.198	0.1
