# Supplementary material for: Cell-type-specific responses to the microbiota across all tissues of the larval zebrafish
Source: Cell Rep. Author manuscript; Available in PMC 2023 Oct 23. (PMC10423310; doi:10.1016/j.celrep.2023.112095)
Supplement: MMC23 [file NIHMS1880944-supplement-MMC23.zip › DataS17/Figure6_PanelF_subcluster_GeneLists/subcluster12.tsv]

	gene	gene_NAME	p_val_adj	p_val	avg_logFC	pct.1	pct.2
1	ENSDARG00000099197	actc1b	8.48E-09	3.84E-13	0.284865371	0.993	0.997
2	ENSDARG00000053254	mylpfa	2.15E-07	9.74E-12	0.434620368	0.972	0.975
3	ENSDARG00000016516	rbm8a	4.26E-06	1.93E-10	-0.592972791	0.084	0.357
4	ENSDARG00000104018	mtpn	6.69E-05	3.03E-09	-0.637281526	0.014	0.22
5	ENSDARG00000087765	crygm2d10	8.41E-05	3.81E-09	0.594650372	0.734	0.631
6	ENSDARG00000057676	golga7	0.000174799	7.92E-09	-0.48889331	0.021	0.232
7	ENSDARG00000021669	sec61a1	0.000244283	1.11E-08	-0.476051261	0.07	0.303
8	ENSDARG00000005162	tpm3	0.000340392	1.54E-08	-0.472607089	0.035	0.248
9	ENSDARG00000079391	mrpl42	0.00063872	2.90E-08	-0.51922483	0	0.18
10	ENSDARG00000090454	gnb1a	0.002260362	1.02E-07	-0.585547057	0.133	0.36
11	ENSDARG00000075758	ywhabb	0.002919178	1.32E-07	-0.391823704	0.119	0.356
12	ENSDARG00000104537	cox7c	0.002938964	1.33E-07	-0.428938707	0.196	0.464
13	ENSDARG00000087324	crygm2d1	0.003439851	1.56E-07	0.553011788	0.755	0.681
14	ENSDARG00000015866	apoa2	0.003807752	1.73E-07	0.547287674	0.797	0.794
15	ENSDARG00000018961	gtpbp4	0.005074093	2.30E-07	-0.441230128	0.245	0.503
16	ENSDARG00000045877	ube2nb	0.005631182	2.55E-07	-0.517143387	0	0.159
17	ENSDARG00000104517	uqcr10	0.005884634	2.67E-07	-0.281602147	0.098	0.316
18	ENSDARG00000024548	cryba4	0.006060399	2.75E-07	0.605471024	0.776	0.747
19	ENSDARG00000086917	crygm2d2	0.006970828	3.16E-07	0.531842294	0.804	0.754
20	ENSDARG00000104372	gnb1b	0.009884673	4.48E-07	-0.33182776	0.14	0.374
21	ENSDARG00000109861	BX545855.1	0.010621315	4.82E-07	0.550743256	0.727	0.659
22	ENSDARG00000098852	smdt1b	0.011723535	5.31E-07	-0.481435598	0.035	0.213
23	ENSDARG00000041921	hsbp1b	0.014257584	6.46E-07	-0.262198857	0.084	0.291
24	ENSDARG00000018618	cpsf6	0.014470792	6.56E-07	-0.609291294	0.014	0.169
25	ENSDARG00000045913	mrps10	0.016393263	7.43E-07	-0.401807557	0	0.148
26	ENSDARG00000045914	si:ch211-51e12.7	0.021325969	9.67E-07	-0.606546951	0.007	0.155
27	ENSDARG00000093058	STMP1	0.021643023	9.81E-07	-0.30757909	0.049	0.231
28	ENSDARG00000005576	mphosph8	0.028193213	1.28E-06	-0.408025144	0.028	0.191
29	ENSDARG00000068457	tnnt3b	0.029347003	1.33E-06	0.267452085	0.804	0.756
30	ENSDARG00000101324	apoa1b	0.044497103	2.02E-06	0.653527744	0.783	0.777
31	ENSDARG00000041400	ndufa3	0.046353493	2.10E-06	-0.315602297	0.063	0.242
32	ENSDARG00000033609	map1lc3a	0.050859282	2.31E-06	-0.309242094	0.098	0.296
33	ENSDARG00000056307	znf706	0.053099907	2.41E-06	-0.342774514	0.133	0.339
34	ENSDARG00000036577	atp6v0cb	0.056397637	2.56E-06	-0.688297526	0.084	0.266
35	ENSDARG00000096118	ost4	0.057633941	2.61E-06	-0.389326589	0	0.135
36	ENSDARG00000080010	adh5	0.058049987	2.63E-06	-0.2909093	0.119	0.327
37	ENSDARG00000027141	ube2l3b	0.059959574	2.72E-06	-0.416681934	0.021	0.17
38	ENSDARG00000008735	atp6ap2	0.061836574	2.80E-06	-0.446435761	0.098	0.292
39	ENSDARG00000054578	arl6ip1	0.06332452	2.87E-06	-0.276487222	0.168	0.399
40	ENSDARG00000002589	mylpfb	0.065019365	2.95E-06	0.361338468	0.622	0.513
41	ENSDARG00000099313	naga	0.065752951	2.98E-06	-0.448633031	0	0.134
42	ENSDARG00000090912	npc2	0.077117047	3.50E-06	-0.407738227	0.119	0.317
43	ENSDARG00000003866	tm9sf2	0.078579265	3.56E-06	-0.392746596	0.014	0.158
44	ENSDARG00000099241	ppp2cb	0.117998586	5.35E-06	-0.273519245	0.07	0.242
45	ENSDARG00000089836	MRPS12	0.121742994	5.52E-06	-0.386731411	0.035	0.186
46	ENSDARG00000040440	snrpd2	0.124324049	5.64E-06	-0.418661193	0.056	0.221
47	ENSDARG00000046106	rab10	0.144297419	6.54E-06	-0.261712292	0.042	0.2
48	ENSDARG00000103101	si:ch211-235e9.6	0.156872893	7.11E-06	-0.423815277	0.028	0.17
49	ENSDARG00000103994	ppiab	0.168098492	7.62E-06	-0.352885398	0.483	0.714
50	ENSDARG00000034753	tspan3a	0.170155577	7.71E-06	-0.432480537	0.077	0.247
51	ENSDARG00000041974	brk1	0.176311294	7.99E-06	-0.271032957	0.084	0.262
52	ENSDARG00000037980	elob	0.207322312	9.40E-06	-0.28372636	0.077	0.247
53	ENSDARG00000040822	fundc1	0.20993653	9.52E-06	-0.411876389	0.042	0.194
54	ENSDARG00000022315	atp6v1g1	0.212854922	9.65E-06	-0.334978692	0.084	0.26
55	ENSDARG00000077967	si:ch211-140m22.7	0.217247778	9.85E-06	-0.385494298	0.035	0.18
56	ENSDARG00000031683	fosab	0.237603233	1.08E-05	-0.322292162	0.168	0.365
57	ENSDARG00000055120	ctsba	0.24198791	1.10E-05	-0.310794216	0.091	0.27
58	ENSDARG00000013078	ywhaba	0.255163157	1.16E-05	-0.261146233	0.175	0.39
59	ENSDARG00000087693	atox1	0.278392097	1.26E-05	-0.258186904	0.07	0.24
60	ENSDARG00000013968	psap	0.282300353	1.28E-05	-0.444767393	0.147	0.344
61	ENSDARG00000071878	trmt112	0.291630817	1.32E-05	-0.309017239	0.021	0.154
62	ENSDARG00000011125	snrpb	0.296344745	1.34E-05	-0.264922188	0.084	0.259
63	ENSDARG00000116491	h2afvb	0.299569845	1.36E-05	-0.318049927	0.168	0.368
64	ENSDARG00000026967	ap2s1	0.301286963	1.37E-05	-0.34147413	0.007	0.132
65	ENSDARG00000045542	lamtor4	0.309754356	1.40E-05	-0.263671345	0.028	0.169
66	ENSDARG00000053446	sub1a	0.319810993	1.45E-05	-0.392735444	0.077	0.233
67	ENSDARG00000104030	taf12	0.33137052	1.50E-05	-0.302197005	0.105	0.282
68	ENSDARG00000030949	srprb	0.33514814	1.52E-05	-0.26110287	0.063	0.224
69	ENSDARG00000057882	arpc3	0.345819648	1.57E-05	-0.283112563	0.133	0.32
70	ENSDARG00000090872	si:dkey-276j7.1	0.346077857	1.57E-05	-0.426183054	0.077	0.244
71	ENSDARG00000099664	selenof	0.349587935	1.58E-05	-0.377332113	0.042	0.185
72	ENSDARG00000043502	ccdc124	0.350553567	1.59E-05	-0.34883092	0.028	0.163
73	ENSDARG00000042933	bloc1s6	0.35732452	1.62E-05	-0.307905235	0.147	0.341
74	ENSDARG00000061854	lman2	0.357926982	1.62E-05	-0.294855887	0.014	0.142
75	ENSDARG00000009657	fgfr1op2	0.368683505	1.67E-05	-0.329081606	0	0.116
76	ENSDARG00000103799	kars	0.377610771	1.71E-05	-0.381729558	0.035	0.172
77	ENSDARG00000089368	hopx	0.378000319	1.71E-05	-0.335849174	0.028	0.166
78	ENSDARG00000059725	hypk	0.393271267	1.78E-05	-0.29300392	0.07	0.228
79	ENSDARG00000069920	cox17	0.396544068	1.80E-05	-0.294422815	0.098	0.267
80	ENSDARG00000026712	rab5c	0.438798829	1.99E-05	-0.251192484	0.056	0.211
81	ENSDARG00000020497	rab7a	0.478902972	2.17E-05	-0.268688486	0.056	0.207
82	ENSDARG00000069853	txndc9	0.53144936	2.41E-05	-0.268701125	0.084	0.251
83	ENSDARG00000041051	mid1ip1a	0.549341929	2.49E-05	-1.177415389	0.021	0.146
84	ENSDARG00000006397	laptm4a	0.586252019	2.66E-05	-0.376597841	0.063	0.213
85	ENSDARG00000044573	cdc42	0.62803898	2.85E-05	-0.25344848	0.133	0.322
86	ENSDARG00000012144	emc7	0.649808187	2.95E-05	-0.379263041	0.021	0.147
87	ENSDARG00000045898	si:ch211-152c2.3	0.671938612	3.05E-05	-0.747766002	0	0.109
88	ENSDARG00000099635	akap8l	0.695822234	3.15E-05	-0.351715788	0.042	0.179
89	ENSDARG00000078473	nucks1a	0.721692588	3.27E-05	-0.564543465	0.056	0.196
90	ENSDARG00000071573	lsm5	0.724019026	3.28E-05	-0.338507191	0.021	0.145
91	ENSDARG00000058225	arpc4l	0.724754839	3.29E-05	-0.275578358	0.063	0.214
92	ENSDARG00000068641	taf10	0.732813007	3.32E-05	-0.267965608	0.021	0.146
93	ENSDARG00000101915	pin1	0.784930035	3.56E-05	-0.257452402	0.084	0.246
94	ENSDARG00000100376	amdhd2	0.794130414	3.60E-05	-0.29022489	0.014	0.133
95	ENSDARG00000023220	selenot2	0.812051098	3.68E-05	-0.323744653	0.049	0.19
96	ENSDARG00000015315	psmc5	0.814143535	3.69E-05	-0.286914335	0.063	0.209
97	ENSDARG00000101733	fam168b	0.823119663	3.73E-05	-0.370883102	0.028	0.158
98	ENSDARG00000043511	prdx6	0.839336546	3.81E-05	-0.254048535	0.014	0.133
99	ENSDARG00000036675	hnrnpa1b	0.853375477	3.87E-05	-0.286537476	0.077	0.228
100	ENSDARG00000078686	arl8a	0.88019354	3.99E-05	-0.31217565	0.028	0.157
101	ENSDARG00000040076	pycard	0.881872147	4.00E-05	-0.414469712	0.021	0.144
102	ENSDARG00000042823	spcs2	0.89178929	4.04E-05	-0.380781031	0.021	0.144
103	ENSDARG00000016721	sdha	0.91544873	4.15E-05	-0.283893722	0.042	0.177
104	ENSDARG00000070682	sdf4	0.999393313	4.53E-05	-0.323437798	0	0.105
105	ENSDARG00000000563	ttn.1	1	0.167877286	0.575285316	0.259	0.227
106	ENSDARG00000001994	stxbp1a	1	0.019127878	-0.254614565	0.042	0.104
107	ENSDARG00000002193	rho	1	0.008602663	0.417531288	0.385	0.334
108	ENSDARG00000002230	sypb	1	0.00319884	-0.262070364	0.028	0.107
109	ENSDARG00000002344	tubb4b	1	0.000454107	-0.263392058	0.434	0.632
110	ENSDARG00000002745	tdh	1	0.000171865	-0.261074186	0.315	0.515
111	ENSDARG00000002967	pdap1b	1	0.010426289	0.254043889	0.063	0.145
112	ENSDARG00000003203	rhcga	1	0.143997849	-0.809287951	0.105	0.146
113	ENSDARG00000003655	tmem59l	1	0.006839141	-0.349263706	0.07	0.156
114	ENSDARG00000003808	aqp3a	1	0.888135753	0.385093959	0.112	0.121
115	ENSDARG00000003860	cbx3a	1	8.86E-05	-0.274293721	0.07	0.216
116	ENSDARG00000004034	arhgdig	1	0.001080501	-0.3479886	0.063	0.17
117	ENSDARG00000004171	rabac1	1	5.61E-05	-0.335085342	0.014	0.126
118	ENSDARG00000004621	gpm6ab	1	0.03607393	-0.325813084	0.245	0.335
119	ENSDARG00000005191	ahcy	1	0.135143842	0.262872566	0.252	0.353
120	ENSDARG00000005924	serpina10a	1	0.000224489	-0.34059357	0.056	0.181
121	ENSDARG00000005945	sart1	1	0.000200605	-0.408679299	0.021	0.123
122	ENSDARG00000006497	rtn1a	1	0.008861011	-0.382444215	0.245	0.352
123	ENSDARG00000006588	zgc:111983	1	0.01320555	-0.6942666	0.063	0.133
124	ENSDARG00000007576	crybb1l1	1	0.013204334	0.374860352	0.517	0.48
125	ENSDARG00000007697	fabp7a	1	0.480374699	-0.409840527	0.245	0.283
126	ENSDARG00000007836	ctsla	1	5.02E-05	-0.318531878	0.287	0.493
127	ENSDARG00000008407	tspan7b	1	0.003651237	-0.412026947	0.091	0.191
128	ENSDARG00000008494	myl6	1	0.091292371	-0.275477474	0.063	0.11
129	ENSDARG00000009480	pdcl	1	0.454549434	0.276176771	0.119	0.151
130	ENSDARG00000009534	wls	1	0.00028773	-0.347124724	0.028	0.135
131	ENSDARG00000009544	cldnb	1	0.123087335	-0.523201459	0.112	0.158
132	ENSDARG00000009553	gng3	1	0.000174502	-0.609667361	0.098	0.233
133	ENSDARG00000009978	icn	1	0.07240033	-0.30707915	0.385	0.459
134	ENSDARG00000010246	prmt1	1	0.000282504	-0.295499415	0.035	0.145
135	ENSDARG00000011934	gyg1a	1	0.786576267	0.380686535	0.175	0.205
136	ENSDARG00000013087	ndrg3a	1	0.002888442	-0.44856745	0.112	0.225
137	ENSDARG00000013430	bhmt	1	0.382711095	0.480784676	0.406	0.427
138	ENSDARG00000013561	pgm1	1	0.761428659	0.471206461	0.119	0.119
139	ENSDARG00000013771	ctss2.2	1	0.000558943	-0.270358677	0.014	0.103
140	ENSDARG00000013976	anxa13	1	0.002333312	-0.270828946	0.056	0.151
141	ENSDARG00000014013	lbr	1	0.151942712	0.313215466	0.112	0.082
142	ENSDARG00000014053	olfm1b	1	0.003450843	-0.465438085	0.063	0.154
143	ENSDARG00000014196	myl1	1	0.000277736	0.492101298	0.49	0.397
144	ENSDARG00000014287	eno2	1	0.012001271	-0.269504275	0.042	0.11
145	ENSDARG00000014569	hnrnpr	1	0.000202372	-0.275306363	0.056	0.183
146	ENSDARG00000014803	cryba1l2	1	0.007049389	0.384672223	0.175	0.107
147	ENSDARG00000015445	lim2.4	1	0.057974541	0.364369101	0.392	0.349
148	ENSDARG00000015575	cyp3c1	1	0.000783106	-0.282746356	0.063	0.173
149	ENSDARG00000015709	hsd17b12a	1	0.000477903	-0.323138489	0.014	0.105
150	ENSDARG00000015790	atp1b3a	1	0.000165446	-0.442208899	0.014	0.117
151	ENSDARG00000015851	pnn	1	0.00031543	-0.314381566	0.063	0.183
152	ENSDARG00000015887	b2ml	1	6.18E-05	-0.312172675	0.168	0.348
153	ENSDARG00000016301	zgc:65894	1	0.001042401	-0.562960095	0.035	0.125
154	ENSDARG00000016319	c9	1	0.018361916	0.473653079	0.105	0.059
155	ENSDARG00000016691	cd9b	1	0.008294435	-0.276301749	0.056	0.133
156	ENSDARG00000016771	tfa	1	0.087804073	0.255054192	0.168	0.125
157	ENSDARG00000016793	crybb1l2	1	0.002565621	0.416083484	0.587	0.558
158	ENSDARG00000016889	eif3g	1	5.54E-05	-0.269185651	0.315	0.537
159	ENSDARG00000017624	krt4	1	0.036061608	-0.288112839	0.671	0.669
160	ENSDARG00000018146	gpx1a	1	0.000113802	-0.440024272	0.042	0.168
161	ENSDARG00000018351	hpda	1	0.012365309	0.59754368	0.133	0.078
162	ENSDARG00000018478	agxtb	1	0.409808468	0.427209115	0.14	0.124
163	ENSDARG00000019353	sparc	1	0.001793917	-0.253348965	0.21	0.359
164	ENSDARG00000019496	esd	1	0.335652442	0.279619402	0.084	0.115
165	ENSDARG00000019566	neurod1	1	0.272675914	0.286919749	0.105	0.082
166	ENSDARG00000019702	aldocb	1	0.000303433	-0.529657311	0.119	0.261
167	ENSDARG00000019856	atp1a1b	1	0.008627673	-0.776309914	0.035	0.103
168	ENSDARG00000019881	bsg	1	0.000493835	-0.322110734	0.329	0.526
169	ENSDARG00000019986	grhprb	1	0.001516335	0.519933528	0.119	0.058
170	ENSDARG00000020133	jdp2b	1	0.00059793	-0.387404376	0.028	0.123
171	ENSDARG00000020298	btg2	1	4.55E-05	-0.36049306	0.098	0.26
172	ENSDARG00000020574	atp2a1	1	0.004831139	0.387180921	0.503	0.43
173	ENSDARG00000020609	snap25a	1	0.017845801	-0.263902437	0.112	0.198
174	ENSDARG00000020708	mdkb	1	0.025661471	-0.597895153	0.252	0.35
175	ENSDARG00000021113	ptmaa	1	0.016250558	-0.351194852	0.51	0.659
176	ENSDARG00000021143	rtn1b	1	0.009936251	-0.319554002	0.126	0.224
177	ENSDARG00000022456	eno1a	1	0.001084608	-0.276143744	0.147	0.287
178	ENSDARG00000023028	cdv3	1	0.200250663	0.371175469	0.126	0.183
179	ENSDARG00000023151	ucp1	1	0.950760968	0.532974262	0.175	0.189
180	ENSDARG00000024416	twistnb	1	0.000117926	-0.264362207	0.007	0.108
181	ENSDARG00000025147	cd63	1	0.00013225	-0.389881361	0.217	0.406
182	ENSDARG00000025554	wdr83os	1	0.193547268	0.385098723	0.133	0.192
183	ENSDARG00000026068	trappc5	1	0.002799918	-0.259587795	0.035	0.115
184	ENSDARG00000026726	anxa1a	1	0.009508562	-0.419699757	0.238	0.356
185	ENSDARG00000026829	cotl1	1	0.000205289	-0.472999279	0.077	0.211
186	ENSDARG00000027088	ptgdsb.1	1	0.237353499	-0.672496034	0.287	0.364
187	ENSDARG00000027740	adcyap1b	1	0.043711144	-0.526842918	0.07	0.126
188	ENSDARG00000028213	ttn.2	1	0.941592024	0.518458378	0.203	0.216
189	ENSDARG00000028957	maff	1	0.157141199	0.328726343	0.084	0.135
190	ENSDARG00000030155	ssbp3b	1	0.000980715	-0.308595303	0.035	0.131
191	ENSDARG00000030349	cryba2a	1	0.314503283	0.411313372	0.378	0.395
192	ENSDARG00000030411	crygn2	1	0.000133795	0.486692268	0.699	0.687
193	ENSDARG00000031435	TXN	1	0.000420943	-0.251620016	0.357	0.551
194	ENSDARG00000031929	stard14	1	0.004098452	-0.386089108	0.028	0.102
195	ENSDARG00000032765	net1	1	0.000131745	-0.346759135	0.014	0.119
196	ENSDARG00000032929	cryba1l1	1	8.44E-05	0.452911249	0.72	0.701
197	ENSDARG00000033234	stmn2a	1	0.014493103	-0.257340365	0.049	0.117
198	ENSDARG00000033655	stmn1b	1	0.007529221	-0.458737961	0.308	0.433
199	ENSDARG00000033832	ampd1	1	0.026298994	0.414939989	0.224	0.165
200	ENSDARG00000034117	rarga	1	0.000171634	-0.312167028	0.007	0.104
201	ENSDARG00000034187	calm1b	1	0.000556115	-0.405910249	0.063	0.179
202	ENSDARG00000034600	tmem165	1	6.52E-05	-0.26946316	0.007	0.115
203	ENSDARG00000034677	scel	1	0.009888749	-0.323402736	0.035	0.101
204	ENSDARG00000034852	nt5c2l1	1	0.124015969	0.478994344	0.105	0.073
205	ENSDARG00000035136	selenow1	1	0.002329238	-0.276513926	0.252	0.409
206	ENSDARG00000035327	ckma	1	4.79E-05	0.288555097	0.762	0.746
207	ENSDARG00000035715	marcksl1b	1	0.062988078	-0.353970495	0.483	0.576
208	ENSDARG00000035719	arl5c	1	0.000957571	-0.28461422	0.028	0.119
209	ENSDARG00000035809	col1a1b	1	0.001558822	-0.276313601	0.021	0.103
210	ENSDARG00000035890	fuca1.1	1	0.001057621	-0.471520614	0.063	0.169
211	ENSDARG00000036036	mdka	1	0.485192566	-0.359479927	0.161	0.19
212	ENSDARG00000036140	crybgx	1	0.500370697	0.384129651	0.112	0.099
213	ENSDARG00000036162	hnrnpa0b	1	7.85E-05	-0.367163988	0.168	0.341
214	ENSDARG00000036295	golga7ba	1	0.342418637	0.260836667	0.077	0.105
215	ENSDARG00000036394	pop7	1	0.002602782	-0.254581037	0.028	0.108
216	ENSDARG00000036588	mhc1zba	1	0.00013844	-0.315842277	0.07	0.207
217	ENSDARG00000036832	cyt1l	1	0.26039422	-0.484639069	0.259	0.319
218	ENSDARG00000037012	slc3a2b	1	0.001024025	-0.309406598	0.049	0.149
219	ENSDARG00000037284	ptges3a	1	0.001018565	-0.256977234	0.084	0.2
220	ENSDARG00000037402	lim2.3	1	0.311775698	0.343315792	0.154	0.132
221	ENSDARG00000037559	uba1	1	8.94E-05	-0.284190297	0.021	0.136
222	ENSDARG00000037790	pvalb8	1	0.729740107	0.344799342	0.238	0.253
223	ENSDARG00000037870	actb2	1	0.013416065	-0.33940854	0.832	0.918
224	ENSDARG00000038199	cdab	1	0.002247659	0.528343651	0.119	0.06
225	ENSDARG00000038306	tsc22d1	1	0.119569234	0.307716061	0.105	0.165
226	ENSDARG00000038359	enosf1	1	5.05E-05	-0.273398669	0	0.104
227	ENSDARG00000038439	fabp10a	1	0.000497927	0.691866994	0.615	0.607
228	ENSDARG00000038900	acadm	1	0.096386305	0.341249393	0.133	0.209
229	ENSDARG00000039578	pa2g4a	1	0.000108572	-0.303529765	0.049	0.174
230	ENSDARG00000039730	zgc:112160	1	0.405354955	-0.311017364	0.133	0.164
231	ENSDARG00000039914	gapdhs	1	4.82E-05	-0.379179547	0.287	0.498
232	ENSDARG00000040021	ebag9	1	0.000207047	-0.270498842	0.007	0.101
233	ENSDARG00000040286	ubl7b	1	0.000467637	-0.251127284	0.042	0.15
234	ENSDARG00000040291	cadm4	1	0.000119963	-0.346821249	0.021	0.133
235	ENSDARG00000040764	id1	1	0.003527152	-0.46371891	0.161	0.281
236	ENSDARG00000040874	add3a	1	0.004148218	-0.385240591	0.035	0.111
237	ENSDARG00000041363	dctn3	1	0.638277953	0.288067411	0.168	0.203
238	ENSDARG00000041397	eif2b2	1	5.14E-05	-0.265215857	0	0.104
239	ENSDARG00000041569	ces2	1	0.13389644	0.409294732	0.154	0.118
240	ENSDARG00000041623	mt2	1	0.035451382	-0.350822605	0.168	0.259
241	ENSDARG00000041839	tsc22d2	1	0.452571061	0.269150417	0.077	0.101
242	ENSDARG00000041925	cryba2b	1	0.000229175	0.40886562	0.671	0.651
243	ENSDARG00000042010	pklr	1	0.09566545	0.694353108	0.126	0.09
244	ENSDARG00000042428	gstt1a	1	0.602435686	0.403527626	0.126	0.118
245	ENSDARG00000042904	foxo3b	1	0.28182363	0.395159812	0.133	0.11
246	ENSDARG00000043128	cldne	1	0.002444944	-0.553126051	0.028	0.107
247	ENSDARG00000043304	nop2	1	0.000138033	-0.317979331	0.021	0.127
248	ENSDARG00000043313	ank2b	1	0.923546874	0.254063772	0.105	0.113
249	ENSDARG00000043371	mdh2	1	0.383924559	0.259205295	0.357	0.487
250	ENSDARG00000043457	gapdh	1	0.375838672	0.395715285	0.448	0.496
251	ENSDARG00000043555	tmem30ab	1	0.000256805	-0.26990804	0.014	0.112
252	ENSDARG00000043665	glrx5	1	0.691004544	0.289831141	0.105	0.124
253	ENSDARG00000043757	ptbp3	1	0.000889247	-0.251937554	0.042	0.142
254	ENSDARG00000044073	fuca2	1	4.54E-05	-0.304602801	0.021	0.143
255	ENSDARG00000044125	txn	1	0.046313412	-0.284126401	0.056	0.111
256	ENSDARG00000044565	ola1	1	0.065907564	0.297931142	0.238	0.359
257	ENSDARG00000044684	rbp4l	1	0.942218213	-0.343673008	0.196	0.214
258	ENSDARG00000045639	elavl4	1	0.007425795	-0.354038431	0.112	0.212
259	ENSDARG00000045947	hrc	1	0.023713348	-0.273046653	0.07	0.136
260	ENSDARG00000045979	zgc:153704	1	0.047992843	-0.652895824	0.084	0.143
261	ENSDARG00000046030	zgc:110339	1	0.238247626	0.340047986	0.133	0.187
262	ENSDARG00000051875	islr2	1	0.123741929	-0.25420714	0.077	0.121
263	ENSDARG00000052099	agxta	1	0.046346753	0.407668437	0.105	0.065
264	ENSDARG00000053130	pcp4a	1	0.009004228	-0.483234232	0.035	0.103
265	ENSDARG00000053358	basp1	1	0.000859149	-0.462339247	0.042	0.141
266	ENSDARG00000053684	aldob	1	0.588735103	0.260934756	0.678	0.737
267	ENSDARG00000053862	crygmx	1	0.006485487	0.442918988	0.657	0.693
268	ENSDARG00000053875	cryba1b	1	0.000378259	0.548340293	0.678	0.648
269	ENSDARG00000053973	fetub	1	0.424760226	0.647527793	0.252	0.246
270	ENSDARG00000054793	emc10	1	0.000304114	-0.278981734	0.07	0.197
271	ENSDARG00000055192	zgc:136930	1	0.277222317	0.398664791	0.399	0.416
272	ENSDARG00000055216	tuba1c	1	0.022722656	-0.346969749	0.287	0.392
273	ENSDARG00000055283	id2a	1	0.001114195	-0.334367345	0.14	0.281
274	ENSDARG00000055455	gpm6aa	1	0.021199768	-0.26121508	0.287	0.395
275	ENSDARG00000055504	si:ch211-212k18.7	1	0.000310359	-0.301298898	0.028	0.134
276	ENSDARG00000055514	icn2	1	0.111660642	-0.761521284	0.175	0.234
277	ENSDARG00000055874	cpe	1	0.003853086	-0.322925099	0.056	0.144
278	ENSDARG00000056248	si:dkey-183i3.5	1	0.044802559	0.441074588	0.35	0.315
279	ENSDARG00000056498	crp2	1	0.703244393	0.338101007	0.119	0.113
280	ENSDARG00000056532	serinc2	1	0.000214941	-0.270776685	0.028	0.137
281	ENSDARG00000056831	gng2	1	0.000163534	-0.425300816	0.035	0.151
282	ENSDARG00000056877	vamp2	1	0.006091609	-0.373773646	0.07	0.157
283	ENSDARG00000056929	kdm6bb	1	0.004297073	-0.260143969	0.042	0.123
284	ENSDARG00000057437	apodb	1	0.007963084	-0.253171607	0.035	0.106
285	ENSDARG00000057460	crygm2d13	1	0.007208347	0.603036872	0.503	0.471
286	ENSDARG00000057890	si:dkey-33c12.4	1	8.44E-05	-0.299031202	0.049	0.178
287	ENSDARG00000057913	syt11a	1	0.000692025	-0.398726842	0.07	0.188
288	ENSDARG00000058044	rab1ba	1	0.000316941	-0.278524975	0.014	0.107
289	ENSDARG00000058358	krt8	1	0.054930422	-0.302812015	0.336	0.455
290	ENSDARG00000059057	atpv0e2	1	0.000676079	-0.457623127	0.098	0.223
291	ENSDARG00000059246	hnrnpd	1	6.62E-05	-0.367564731	0.007	0.112
292	ENSDARG00000059391	gyg1b	1	0.972439141	0.293649847	0.119	0.125
293	ENSDARG00000060309	srgap3	1	0.001853286	-0.276870104	0.021	0.102
294	ENSDARG00000060457	pmp22b	1	0.004931168	-0.283940994	0.077	0.169
295	ENSDARG00000061226	timp2a	1	0.001044243	-0.30030251	0.021	0.108
296	ENSDARG00000061647	nrxn1a	1	0.004197886	-0.302584775	0.028	0.103
297	ENSDARG00000063100	psmd14	1	0.093039674	0.276627458	0.098	0.162
298	ENSDARG00000063572	perp	1	7.63E-05	-0.366918749	0.042	0.169
299	ENSDARG00000063895	mt-nd1	1	0.027168201	0.31138626	0.552	0.567
300	ENSDARG00000063908	mt-co2	1	0.005319008	0.264213462	0.923	0.952
301	ENSDARG00000067990	myhz1.1	1	0.035133009	0.956391573	0.629	0.659
302	ENSDARG00000067995	myhz1.2	1	0.516157928	0.848299454	0.252	0.259
303	ENSDARG00000067997	myhz1.3	1	0.233909925	0.663768948	0.245	0.226
304	ENSDARG00000068434	h3f3b.1	1	6.58E-05	-0.372840414	0.231	0.418
305	ENSDARG00000068436	h3f3b.1	1	0.000132665	-0.250078639	0.252	0.453
306	ENSDARG00000068507	crybb1	1	9.30E-05	0.481757841	0.741	0.734
307	ENSDARG00000069090	atp6v0d1	1	9.56E-05	-0.269509974	0.042	0.171
308	ENSDARG00000069360	ppp3r1b	1	6.02E-05	-0.296339537	0.035	0.163
309	ENSDARG00000069476	spint2	1	0.001735486	-0.293765615	0.021	0.102
310	ENSDARG00000069630	tat	1	0.625430992	0.383891346	0.133	0.125
311	ENSDARG00000069792	crygm2d5	1	0.044022733	0.618163917	0.133	0.088
312	ENSDARG00000069801	crygm2d12	1	0.017790422	0.484203648	0.58	0.626
313	ENSDARG00000069817	crygm2d8	1	0.554783961	0.751336014	0.126	0.116
314	ENSDARG00000069826	crygm2d15	1	0.009808047	0.672492529	0.147	0.088
315	ENSDARG00000069827	crygm2d11	1	0.067376946	0.636913946	0.273	0.228
316	ENSDARG00000069855	pnisr	1	0.000424503	-0.359662384	0.035	0.138
317	ENSDARG00000069940	ppap2d	1	0.005038605	-0.278375042	0.035	0.111
318	ENSDARG00000070038	rbp2a	1	0.27984208	0.388331132	0.105	0.085
319	ENSDARG00000070386	krtcap2	1	8.35E-05	-0.284323186	0.028	0.147
320	ENSDARG00000070435	vapb	1	0.000107062	-0.257226169	0.035	0.155
321	ENSDARG00000070475	khdrbs1b	1	6.63E-05	-0.384410559	0.021	0.138
322	ENSDARG00000070702	s100v2	1	0.000760597	-0.395329316	0.091	0.21
323	ENSDARG00000070844	gamt	1	0.138495188	0.390617158	0.371	0.367
324	ENSDARG00000071626	ptgdsb.2	1	0.01792816	-0.871531916	0.105	0.188
325	ENSDARG00000071658	ywhag2	1	0.023465558	-0.285266773	0.119	0.2
326	ENSDARG00000073737	suds3	1	0.000568425	-0.288430474	0.021	0.113
327	ENSDARG00000073742	prss59.2	1	0.50124702	-0.401052702	0.343	0.411
328	ENSDARG00000073750	crygm2d18	1	0.292312307	0.497013822	0.189	0.17
329	ENSDARG00000074001	crygmxl2	1	0.003750788	0.622619284	0.322	0.237
330	ENSDARG00000074057	calm3b	1	7.97E-05	-0.324427236	0.175	0.352
331	ENSDARG00000074246	rab14	1	0.000210542	-0.266912446	0.07	0.2
332	ENSDARG00000075768	sdhb	1	0.12221155	0.271721561	0.168	0.25
333	ENSDARG00000075989	arpc2	1	0.000137767	-0.260078302	0.147	0.317
334	ENSDARG00000076290	calr	1	0.006308807	-0.339771422	0.042	0.118
335	ENSDARG00000076532	si:ch211-222l21.1	1	0.000191598	-0.507741159	0.182	0.349
336	ENSDARG00000076572	crygm2d7	1	0.968704368	0.324695595	0.266	0.295
337	ENSDARG00000076790	crygm2d16	1	0.623986695	0.557336586	0.364	0.402
338	ENSDARG00000076799	rnd3a	1	9.36E-05	-0.396415291	0.014	0.122
339	ENSDARG00000078659	tmem176	1	0.001717864	-0.44482215	0.049	0.144
340	ENSDARG00000086288	scg3	1	0.003281947	-0.39952198	0.028	0.105
341	ENSDARG00000086658	crygm2d21	1	0.006549995	0.582768454	0.455	0.411
342	ENSDARG00000087164	crygm2d4	1	0.075357873	0.478209946	0.301	0.254
343	ENSDARG00000087301	crygm2d14	1	0.814508483	0.445115514	0.105	0.102
344	ENSDARG00000087390	hbbe1.3	1	0.810685064	-0.318694129	0.245	0.25
345	ENSDARG00000087443	ptp4a2a	1	6.26E-05	-0.309989005	0.014	0.128
346	ENSDARG00000087897	h2afy2	1	0.00014631	-0.25484009	0.168	0.348
347	ENSDARG00000088823	crygm2d3	1	0.032665076	0.539495248	0.462	0.435
348	ENSDARG00000089204	smim13	1	0.168653772	0.356925242	0.098	0.149
349	ENSDARG00000089382	zgc:158463	1	0.012584944	0.607503954	0.224	0.365
350	ENSDARG00000089877	si:dkeyp-75h12.5	1	0.012224984	-0.271104566	0.112	0.203
351	ENSDARG00000090268	krtt1c19e	1	0.191277508	0.282321111	0.524	0.556
352	ENSDARG00000090286	serpina1	1	0.085395019	0.504086576	0.182	0.14
353	ENSDARG00000090462	mrpl20	1	6.03E-05	-0.292532813	0.007	0.114
354	ENSDARG00000090552	si:dkey-7j14.6	1	0.000637466	-0.255166258	0.084	0.206
355	ENSDARG00000090722	leg1.1	1	0.059866604	0.680757584	0.175	0.13
356	ENSDARG00000090850	serpina1l	1	0.000277033	0.539769702	0.252	0.15
357	ENSDARG00000091148	crygm2d20	1	0.714078665	0.603718608	0.147	0.144
358	ENSDARG00000091996	tcnbb	1	0.006719587	-0.855988754	0.063	0.144
359	ENSDARG00000092895	si:dkey-188i13.11	1	0.629083946	0.254549731	0.105	0.097
360	ENSDARG00000092947	cyt1	1	0.073008835	-0.397575965	0.769	0.786
361	ENSDARG00000092970	tmsb2	1	0.008579362	-0.406027635	0.056	0.131
362	ENSDARG00000093303	ifitm1	1	0.067459783	-0.720826877	0.077	0.128
363	ENSDARG00000093584	zgc:193505	1	0.030129376	-0.64812689	0.084	0.147
364	ENSDARG00000093774	rbp2b	1	0.018767336	0.633518478	0.112	0.066
365	ENSDARG00000094041	krt17	1	0.01800799	-0.658619234	0.147	0.241
366	ENSDARG00000094310	si:ch211-255g12.6	1	0.000951685	0.589567315	0.538	0.477
367	ENSDARG00000096257	si:ch73-367p23.2	1	0.667761731	0.263239193	0.196	0.225
368	ENSDARG00000096849	si:dkey-16p21.8	1	0.991201056	0.330978867	0.266	0.302
369	ENSDARG00000097157	si:ch211-207n23.2	1	0.000502124	-0.533762255	0.014	0.104
370	ENSDARG00000097753	slirp	1	0.087653965	0.256848726	0.084	0.143
371	ENSDARG00000098114	ctsa	1	0.000309041	-0.256152462	0.021	0.121
372	ENSDARG00000098368	aplp1	1	0.005542373	-0.351018262	0.042	0.119
373	ENSDARG00000098635	irf2bp2b	1	0.002340938	-0.264703055	0.112	0.224
374	ENSDARG00000099175	hmgb1a	1	0.001319333	-0.275888033	0.329	0.503
375	ENSDARG00000099200	zgc:123103	1	0.004367353	0.478171732	0.217	0.139
376	ENSDARG00000099203	atp1b2a	1	0.002321277	-0.270156205	0.042	0.131
377	ENSDARG00000099281	si:dkey-112e7.2	1	0.096237091	0.262931134	0.091	0.15
378	ENSDARG00000099532	ubl3a	1	0.31681173	0.312911657	0.105	0.144
379	ENSDARG00000099572	hmgn2	1	0.001109236	-0.339153337	0.385	0.594
380	ENSDARG00000099744	gap43	1	0.011158308	-0.330502571	0.049	0.12
381	ENSDARG00000099776	glula	1	0.00050074	-0.661183106	0.224	0.39
382	ENSDARG00000099974	ldb3b	1	0.01134568	-0.308211506	0.042	0.108
383	ENSDARG00000100499	cpeb4b	1	0.000793609	-0.310269999	0.042	0.141
384	ENSDARG00000100562	CABZ01080702.1	1	0.000840177	-0.298245442	0.063	0.176
385	ENSDARG00000100582	si:ch211-195b11.3	1	0.032582968	-0.606698057	0.133	0.205
386	ENSDARG00000101074	glud1b	1	0.595884372	0.401560555	0.231	0.292
387	ENSDARG00000101766	ptmab	1	0.240679032	-0.285963661	0.587	0.698
388	ENSDARG00000102105	dad1	1	8.01E-05	-0.316973362	0.105	0.261
389	ENSDARG00000102403	cry2	1	0.001448885	-0.289364829	0.035	0.123
390	ENSDARG00000102453	slc1a2b	1	0.01310413	-1.062367638	0.042	0.107
391	ENSDARG00000102802	brdt	1	0.417169222	0.296179867	0.119	0.104
392	ENSDARG00000102975	nsg2	1	0.002494954	-0.440657742	0.119	0.236
393	ENSDARG00000103199	si:dkey-247k7.2	1	0.036139256	-0.344308851	0.07	0.13
394	ENSDARG00000103295	cyp3a65	1	0.386976891	0.316360395	0.105	0.088
395	ENSDARG00000103846	hspa5	1	0.007256272	-0.314688786	0.049	0.126
396	ENSDARG00000103980	ets2	1	0.000178887	-0.372144036	0.014	0.114
397	ENSDARG00000104068	gstp1	1	0.001682359	-0.464340185	0.154	0.29
398	ENSDARG00000104347	rtn4b	1	0.858202405	0.303524374	0.189	0.198
399	ENSDARG00000104359	anxa1c	1	0.028525507	-0.759883767	0.077	0.139
400	ENSDARG00000104458	rnasekb	1	4.95E-05	-0.416353305	0.112	0.281
401	ENSDARG00000104945	sncb	1	0.003676043	-0.526311347	0.105	0.203
402	ENSDARG00000109337	nanos1	1	0.296407368	0.322330213	0.098	0.137
403	ENSDARG00000111240	dhrs13a.2	1	0.012474187	-0.54879932	0.042	0.107
404	ENSDARG00000114516	CABZ01021592.1	1	0.014455975	0.523769992	0.105	0.056
405	ENSDARG00000115701	crygm2d9	1	0.163046516	0.471388382	0.133	0.102
406	ENSDARG00000116164	crygm2d8	1	0.019766828	0.610730105	0.462	0.432
407	ENSDARG00000116617	spaca4l	1	0.019323482	-0.271027396	0.07	0.143
