# Supplementary material for: Cell-type-specific responses to the microbiota across all tissues of the larval zebrafish
Source: Cell Rep. Author manuscript; Available in PMC 2023 Oct 23. (PMC10423310; doi:10.1016/j.celrep.2023.112095)
Supplement: MMC23 [file NIHMS1880944-supplement-MMC23.zip › DataS17/Figure6_PanelF_subcluster_GeneLists/subcluster13.tsv]

	gene	gene_NAME	p_val_adj	p_val	avg_logFC	pct.1	pct.2
1	ENSDARG00000045913	mrps10	4.62E-175	2.09E-179	1.794359748	0.926	0.123
2	ENSDARG00000018618	cpsf6	0.000563342	2.55E-08	0.34779877	0.341	0.161
3	ENSDARG00000059049	zgc:174904	0.077524147	3.51E-06	0.353766571	0.126	0.042
4	ENSDARG00000058358	krt8	0.110966262	5.03E-06	0.293553459	0.622	0.447
5	ENSDARG00000021945	ddx23	0.199620276	9.05E-06	0.398224479	0.193	0.086
6	ENSDARG00000056913	pcolcea	0.219233151	9.94E-06	0.433201694	0.126	0.045
7	ENSDARG00000059367	mfap2	0.229782551	1.04E-05	0.272810779	0.207	0.093
8	ENSDARG00000021172	cyp2ad2	0.331687375	1.50E-05	0.567381005	0.156	0.063
9	ENSDARG00000099313	naga	0.365771373	1.66E-05	-0.442681081	0.007	0.133
10	ENSDARG00000020031	cldn11a	0.379760593	1.72E-05	0.571325033	0.119	0.042
11	ENSDARG00000094041	krt17	0.590369193	2.68E-05	-2.196792395	0.096	0.243
12	ENSDARG00000025348	igfbp5b	0.869868127	3.94E-05	0.601482572	0.23	0.115
13	ENSDARG00000000212	krt97	1	0.001838214	-1.440261334	0.059	0.158
14	ENSDARG00000002193	rho	1	0.826227234	-0.292712589	0.341	0.335
15	ENSDARG00000002506	zgc:92818	1	0.205545765	0.313243687	0.104	0.077
16	ENSDARG00000002644	rgs5a	1	0.056821598	0.417222945	0.104	0.064
17	ENSDARG00000003203	rhcga	1	0.037953097	-1.334967799	0.089	0.147
18	ENSDARG00000003216	anxa2a	1	0.044046963	-0.454144503	0.133	0.196
19	ENSDARG00000003383	asb8	1	0.066463101	0.252007146	0.126	0.084
20	ENSDARG00000003795	idh2	1	0.001645261	0.265771266	0.474	0.349
21	ENSDARG00000003808	aqp3a	1	0.122848626	0.530177594	0.163	0.12
22	ENSDARG00000004189	cbx1a	1	0.01486478	0.250562444	0.185	0.118
23	ENSDARG00000004415	tcf7l2	1	0.071467931	0.304442552	0.111	0.071
24	ENSDARG00000004527	pin4	1	0.071208248	0.270026615	0.156	0.111
25	ENSDARG00000004948	bccip	1	0.265308803	-0.262261235	0.333	0.361
26	ENSDARG00000005560	ywhah	1	0.045243971	0.255431907	0.289	0.223
27	ENSDARG00000006427	fabp2	1	0.098188032	-0.252161233	0.126	0.184
28	ENSDARG00000006588	zgc:111983	1	0.003720321	-1.243676476	0.052	0.133
29	ENSDARG00000007276	ela3l	1	0.376027697	-0.459794968	0.148	0.177
30	ENSDARG00000007697	fabp7a	1	0.063310528	-1.000094268	0.222	0.284
31	ENSDARG00000008292	eif2s3	1	0.0001651	0.362503949	0.637	0.528
32	ENSDARG00000008867	rap1b	1	0.46534533	0.302083754	0.156	0.14
33	ENSDARG00000009018	rhbg	1	0.013852959	-0.359133008	0.044	0.112
34	ENSDARG00000009544	cldnb	1	0.00103626	-0.963522102	0.059	0.159
35	ENSDARG00000010008	vim	1	0.005652446	0.32639785	0.37	0.267
36	ENSDARG00000010250	nqo1	1	0.006527537	-0.264270554	0.037	0.109
37	ENSDARG00000010381	rnf2	1	0.003974233	0.277027388	0.259	0.17
38	ENSDARG00000011961	csrp2	1	0.888950691	0.255511401	0.104	0.104
39	ENSDARG00000012972	cfl1l	1	0.017686331	-0.646976569	0.259	0.327
40	ENSDARG00000013087	ndrg3a	1	0.431629725	-0.325208353	0.193	0.222
41	ENSDARG00000013963	mipb	1	0.398987309	-0.797568758	0.126	0.148
42	ENSDARG00000014746	rbfox1	1	0.008045069	0.270433382	0.222	0.142
43	ENSDARG00000014915	ndufab1b	1	0.07163094	0.293840012	0.289	0.239
44	ENSDARG00000015310	pitpnbl	1	0.297740752	-0.259874903	0.081	0.106
45	ENSDARG00000015445	lim2.4	1	0.10723089	-0.707728379	0.296	0.351
46	ENSDARG00000015524	prps1a	1	0.060077203	-0.273552319	0.089	0.144
47	ENSDARG00000015551	fth1a	1	0.358229694	-0.295488195	0.674	0.684
48	ENSDARG00000015709	hsd17b12a	1	0.000688059	-0.343685192	0.015	0.105
49	ENSDARG00000016470	anxa5b	1	0.000122662	0.312639257	0.111	0.043
50	ENSDARG00000016691	cd9b	1	0.004719138	-0.47440965	0.052	0.133
51	ENSDARG00000017314	CELA1 (1 of many)	1	0.153530897	-0.671436747	0.304	0.362
52	ENSDARG00000017388	gstt1b	1	0.001022036	0.307940221	0.141	0.068
53	ENSDARG00000017602	ccng2	1	0.071374569	-0.335750206	0.193	0.253
54	ENSDARG00000017624	krt4	1	0.109250907	-1.391539003	0.667	0.669
55	ENSDARG00000017772	mdh1aa	1	0.109730378	0.302850267	0.496	0.436
56	ENSDARG00000018476	pak2b	1	0.128574242	0.283585714	0.133	0.096
57	ENSDARG00000019098	cd82a	1	0.225910256	-0.254770412	0.081	0.115
58	ENSDARG00000019856	atp1a1b	1	0.164938121	-0.70508731	0.067	0.102
59	ENSDARG00000020007	col1a2	1	0.00015774	0.276595403	0.252	0.137
60	ENSDARG00000020311	cnih1	1	0.239294418	0.326945477	0.111	0.086
61	ENSDARG00000020448	adi1	1	0.010446712	-0.332915288	0.119	0.204
62	ENSDARG00000020708	mdkb	1	0.377086078	-0.547970792	0.326	0.348
63	ENSDARG00000021059	alas1	1	0.08056218	-0.323690381	0.133	0.186
64	ENSDARG00000021252	cct6a	1	0.024706925	0.27260607	0.407	0.334
65	ENSDARG00000021339	cpa5	1	0.229263379	-0.734851068	0.096	0.131
66	ENSDARG00000021366	fbp1a	1	0.020276767	-0.319175745	0.119	0.195
67	ENSDARG00000021647	gnai1	1	0.009075619	0.335452505	0.193	0.121
68	ENSDARG00000021924	hsp70.3	1	0.027643436	0.407701736	0.378	0.294
69	ENSDARG00000022129	rbm4.3	1	0.003140746	0.319910115	0.385	0.281
70	ENSDARG00000023062	cyr61	1	0.005312398	0.501105791	0.156	0.088
71	ENSDARG00000023963	tpm4a	1	0.006451998	0.425325042	0.156	0.088
72	ENSDARG00000023967	atp6v1c1a	1	0.417280287	0.254007987	0.141	0.123
73	ENSDARG00000024433	pvalb4	1	0.082444613	0.842852103	0.393	0.326
74	ENSDARG00000024548	cryba4	1	0.556224348	-0.302592712	0.741	0.748
75	ENSDARG00000025855	camk2n1a	1	0.273834652	0.298513237	0.178	0.147
76	ENSDARG00000026726	anxa1a	1	0.10638654	-0.815944028	0.326	0.354
77	ENSDARG00000026766	bcl2l10	1	0.005894777	0.280309157	0.17	0.1
78	ENSDARG00000027088	ptgdsb.1	1	0.07077417	-0.437012743	0.296	0.364
79	ENSDARG00000028618	krt18b	1	0.000151789	0.301668302	0.311	0.181
80	ENSDARG00000028889	ndufb10	1	0.072452427	-0.277653047	0.259	0.331
81	ENSDARG00000029069	tnni2a.4	1	0.131252897	0.260570419	0.867	0.839
82	ENSDARG00000029075	pfkfb4b	1	0.001203173	0.340403428	0.37	0.258
83	ENSDARG00000029443	zgc:92242	1	0.285569977	-0.253356995	0.119	0.147
84	ENSDARG00000029995	tnni2b.2	1	0.145342743	-0.571362229	0.089	0.129
85	ENSDARG00000030053	eef1db	1	0.010313008	0.262453207	0.556	0.456
86	ENSDARG00000030349	cryba2a	1	0.569626869	-0.328482632	0.385	0.395
87	ENSDARG00000030411	crygn2	1	0.244161599	-0.284344374	0.637	0.689
88	ENSDARG00000030957	yipf4	1	0.03650029	-0.252032307	0.111	0.182
89	ENSDARG00000031388	dctn2	1	0.053944855	0.294098346	0.237	0.185
90	ENSDARG00000031683	fosab	1	0.223580579	0.398040002	0.385	0.359
91	ENSDARG00000031929	stard14	1	8.74E-05	-0.687804424	0	0.103
92	ENSDARG00000032296	pomp	1	0.428483023	0.354279029	0.296	0.278
93	ENSDARG00000032929	cryba1l1	1	0.146230194	-0.401650598	0.652	0.703
94	ENSDARG00000033382	grifin	1	0.315489136	-0.447374487	0.104	0.134
95	ENSDARG00000033614	rasgef1ba	1	0.039369701	-0.31864826	0.141	0.215
96	ENSDARG00000034470	aldoab	1	0.326341942	0.290279818	0.193	0.168
97	ENSDARG00000034677	scel	1	0.000822714	-0.590415704	0.015	0.102
98	ENSDARG00000034718	tfpia	1	0.000560328	0.318977315	0.111	0.047
99	ENSDARG00000035136	selenow1	1	0.733598617	-0.303311411	0.467	0.403
100	ENSDARG00000035890	fuca1.1	1	0.003388971	-0.785012736	0.081	0.169
101	ENSDARG00000036036	mdka	1	0.501166716	-0.271912698	0.215	0.188
102	ENSDARG00000036456	anxa4	1	6.14E-05	0.286462639	0.378	0.225
103	ENSDARG00000036832	cyt1l	1	0.026664581	-1.466256646	0.244	0.32
104	ENSDARG00000036834	krt92	1	0.644072806	-0.620929965	0.104	0.114
105	ENSDARG00000036967	smox	1	0.050295063	-0.399218759	0.096	0.158
106	ENSDARG00000037191	ttr	1	0.045704052	0.266158733	0.148	0.096
107	ENSDARG00000037259	ndufb6	1	0.245195528	0.362504964	0.244	0.22
108	ENSDARG00000037318	ddost	1	0.326533029	0.36850018	0.133	0.113
109	ENSDARG00000037402	lim2.3	1	0.551587253	-0.484299064	0.119	0.133
110	ENSDARG00000037790	pvalb8	1	0.57805264	-0.413400408	0.244	0.253
111	ENSDARG00000039150	lgmn	1	0.11024021	-0.280843215	0.148	0.205
112	ENSDARG00000039493	naa20	1	0.069267385	-0.288851569	0.148	0.211
113	ENSDARG00000039605	mat1a	1	0.029370459	0.32658494	0.148	0.094
114	ENSDARG00000039730	zgc:112160	1	0.803105125	-0.815398129	0.178	0.163
115	ENSDARG00000039929	ckmt2b	1	0.006408545	0.263857717	0.193	0.116
116	ENSDARG00000040076	pycard	1	0.020122047	-0.272629963	0.074	0.143
117	ENSDARG00000040314	psph	1	0.001909228	-0.262236691	0.022	0.105
118	ENSDARG00000040534	epcam	1	0.005431965	-0.680765487	0.133	0.228
119	ENSDARG00000040565	ckmb	1	0.028910546	0.292821995	0.659	0.581
120	ENSDARG00000041051	mid1ip1a	1	0.012007652	-1.083330794	0.074	0.144
121	ENSDARG00000041339	zgc:92380	1	0.475064832	0.340303365	0.119	0.103
122	ENSDARG00000041607	eif4ebp3l	1	0.004253886	0.288908283	0.467	0.374
123	ENSDARG00000041623	mt2	1	0.172317834	-0.639365266	0.215	0.258
124	ENSDARG00000042690	s1pr1	1	0.714373445	-0.391202569	0.111	0.098
125	ENSDARG00000042777	ndufa11	1	0.08505676	0.251909714	0.289	0.24
126	ENSDARG00000042953	cyp2n13	1	0.001453308	0.322049656	0.17	0.09
127	ENSDARG00000042993	prss1	1	0.141773849	-0.790670289	0.326	0.394
128	ENSDARG00000043102	lxn	1	0.00890908	0.337061954	0.393	0.307
129	ENSDARG00000043128	cldne	1	0.001572642	-0.601836582	0.022	0.107
130	ENSDARG00000043334	ccdc6a	1	0.014519989	0.333293028	0.141	0.085
131	ENSDARG00000043502	ccdc124	1	0.013916928	-0.299821129	0.081	0.161
132	ENSDARG00000043531	jun	1	0.321061797	0.313424861	0.326	0.299
133	ENSDARG00000043821	klf7b	1	0.003218584	0.408051893	0.156	0.086
134	ENSDARG00000044125	txn	1	0.034546633	-0.319686033	0.052	0.111
135	ENSDARG00000044684	rbp4l	1	0.159871982	-0.583483193	0.163	0.215
136	ENSDARG00000044975	krt94	1	0.001978815	0.312755907	0.133	0.065
137	ENSDARG00000045143	hbbe2	1	0.122745727	-0.377119063	0.096	0.144
138	ENSDARG00000045359	elocb	1	0.026942131	-0.250090509	0.207	0.297
139	ENSDARG00000045835	si:dkey-14d8.6	1	0.390825569	-0.754759124	0.096	0.118
140	ENSDARG00000045898	si:ch211-152c2.3	1	0.577038181	-0.540926422	0.096	0.106
141	ENSDARG00000045914	si:ch211-51e12.7	1	0.102988503	-0.273563155	0.104	0.153
142	ENSDARG00000045947	hrc	1	0.011855963	-0.612669534	0.067	0.136
143	ENSDARG00000046030	zgc:110339	1	0.614881283	0.812556698	0.193	0.185
144	ENSDARG00000052091	rbpjb	1	0.000572571	0.321521407	0.104	0.043
145	ENSDARG00000053862	crygmx	1	0.010399036	-0.282728973	0.585	0.695
146	ENSDARG00000053875	cryba1b	1	0.067682944	-0.325693197	0.578	0.651
147	ENSDARG00000054058	h1fx	1	0.007899989	0.499053361	0.474	0.384
148	ENSDARG00000054916	eif4ebp3	1	0.011713476	0.272980429	0.459	0.376
149	ENSDARG00000055400	si:dkey-56f14.7	1	0.043445248	0.293970942	0.126	0.08
150	ENSDARG00000055514	icn2	1	0.001595678	-1.534433116	0.126	0.236
151	ENSDARG00000055723	hsp70l	1	0.095270827	0.410380466	0.37	0.31
152	ENSDARG00000056744	ela2	1	0.713060356	-0.532500918	0.23	0.21
153	ENSDARG00000056765	ela2l	1	0.070631518	-0.680174409	0.185	0.249
154	ENSDARG00000057378	selenou1a	1	0.114842776	0.268169225	0.178	0.138
155	ENSDARG00000057437	apodb	1	0.001336143	-0.548968308	0.022	0.107
156	ENSDARG00000057460	crygm2d13	1	0.082834043	-0.57629196	0.4	0.474
157	ENSDARG00000057484	srsf2a	1	0.042588948	0.347157248	0.304	0.245
158	ENSDARG00000057698	ctsd	1	0.2800185	-0.482347639	0.348	0.377
159	ENSDARG00000057890	si:dkey-33c12.4	1	0.031051013	-0.269891052	0.104	0.176
160	ENSDARG00000058005	hgd	1	0.001155757	0.35327778	0.259	0.157
161	ENSDARG00000058044	rab1ba	1	0.92742628	0.41490271	0.096	0.105
162	ENSDARG00000058225	arpc4l	1	0.121933668	0.307477834	0.252	0.208
163	ENSDARG00000058371	krt5	1	0.028919288	-0.369755221	0.689	0.716
164	ENSDARG00000060065	ubap2b	1	0.021984463	0.270412124	0.252	0.183
165	ENSDARG00000060316	cish	1	0.001824304	0.386335937	0.252	0.154
166	ENSDARG00000060350	apoda.2	1	0.424151672	-0.611193434	0.156	0.18
167	ENSDARG00000061478	igf2bp1	1	0.09966454	-0.262851355	0.17	0.229
168	ENSDARG00000062129	mxra8b	1	7.44E-05	0.354729484	0.141	0.059
169	ENSDARG00000062510	bcl11ba	1	0.11476476	0.523647742	0.111	0.077
170	ENSDARG00000062797	nell2b	1	0.0315874	0.56808348	0.119	0.071
171	ENSDARG00000063572	perp	1	0.033695815	-0.295949313	0.104	0.167
172	ENSDARG00000063626	ddx21	1	0.169089893	-0.278571083	0.393	0.417
173	ENSDARG00000067995	myhz1.2	1	0.176639036	-0.732862706	0.222	0.26
174	ENSDARG00000068194	klf9	1	0.012888022	0.286091571	0.222	0.151
175	ENSDARG00000068507	crybb1	1	0.194028623	-0.355571421	0.667	0.736
176	ENSDARG00000068680	ctrl	1	0.272050414	-0.832551661	0.119	0.151
177	ENSDARG00000068974	lim2.1	1	0.037193621	-0.880656011	0.052	0.105
178	ENSDARG00000069100	aldh9a1a.1	1	0.00436715	0.440146163	0.511	0.455
179	ENSDARG00000069461	rnaseka	1	0.019263226	-0.252412474	0.074	0.145
180	ENSDARG00000069476	spint2	1	0.002563401	-0.322733793	0.022	0.102
181	ENSDARG00000069801	crygm2d12	1	0.548121637	-0.35465197	0.667	0.623
182	ENSDARG00000069817	crygm2d8	1	0.597446991	-0.679361832	0.104	0.117
183	ENSDARG00000069827	crygm2d11	1	0.953837912	-0.326286596	0.237	0.229
184	ENSDARG00000070674	psmd6	1	0.115434861	-0.284622102	0.133	0.184
185	ENSDARG00000071626	ptgdsb.2	1	0.214349736	-0.255092059	0.237	0.184
186	ENSDARG00000073742	prss59.2	1	0.341506445	-0.561707986	0.37	0.41
187	ENSDARG00000073750	crygm2d18	1	0.367139496	-0.795604211	0.148	0.171
188	ENSDARG00000074001	crygmxl2	1	0.021630465	-0.608587546	0.156	0.241
189	ENSDARG00000074378	junba	1	0.300857798	0.359518644	0.193	0.164
190	ENSDARG00000074390	tmem176l.4	1	0.004376891	-0.365601005	0.03	0.106
191	ENSDARG00000076386	epdl1	1	0.142008386	-0.32205188	0.126	0.172
192	ENSDARG00000076572	crygm2d7	1	0.741164974	-0.570104849	0.296	0.294
193	ENSDARG00000076790	crygm2d16	1	0.731896238	-0.389951903	0.385	0.402
194	ENSDARG00000078619	pnp5a	1	0.011332676	-0.397983631	0.119	0.209
195	ENSDARG00000079274	prss59.1	1	0.866820719	-0.751570648	0.259	0.258
196	ENSDARG00000079305	hbae3	1	0.054953081	-0.714982905	0.133	0.201
197	ENSDARG00000079745	si:ch211-166a6.5	1	0.004315493	-0.252798673	0.037	0.117
198	ENSDARG00000086288	scg3	1	0.022990976	-0.381574937	0.044	0.105
199	ENSDARG00000086658	crygm2d21	1	0.584563037	-0.518698105	0.407	0.412
200	ENSDARG00000086826	sult6b1	1	0.15295086	0.270185398	0.281	0.233
201	ENSDARG00000086917	crygm2d2	1	0.107994361	-0.425001394	0.681	0.757
202	ENSDARG00000087164	crygm2d4	1	0.077032707	-0.698961106	0.2	0.256
203	ENSDARG00000087277	selenoj	1	0.084013051	-0.254553253	0.096	0.147
204	ENSDARG00000087301	crygm2d14	1	0.25626202	-0.69234973	0.074	0.103
205	ENSDARG00000087303	cebpd	1	0.089377619	0.292863832	0.519	0.46
206	ENSDARG00000087324	crygm2d1	1	0.294427524	-0.452860899	0.652	0.684
207	ENSDARG00000087390	hbbe1.3	1	0.218106001	-0.37635525	0.207	0.251
208	ENSDARG00000087765	crygm2d10	1	0.299607984	-0.422710564	0.585	0.635
209	ENSDARG00000088330	hbae1.1	1	0.308113917	-0.68596835	0.104	0.13
210	ENSDARG00000088823	crygm2d3	1	0.216388044	-0.515626066	0.4	0.436
211	ENSDARG00000089124	hbae1.3	1	0.153349561	-0.887228558	0.081	0.12
212	ENSDARG00000089475	hbae1.1	1	0.420388545	-0.610736293	0.096	0.115
213	ENSDARG00000089936	selenow2b	1	0.010487847	-0.347262528	0.037	0.103
214	ENSDARG00000090286	serpina1	1	0.747198121	0.303305555	0.148	0.14
215	ENSDARG00000090389	ndufv3	1	0.049771869	0.352759306	0.2	0.144
216	ENSDARG00000090428	ctrb1	1	0.904591981	-0.685143267	0.422	0.408
217	ENSDARG00000091148	crygm2d20	1	0.04538831	-1.037527187	0.089	0.146
218	ENSDARG00000091234	si:ch73-335l21.4	1	0.106952074	0.464773858	0.067	0.116
219	ENSDARG00000091996	tcnbb	1	0.001755943	-1.392911053	0.052	0.144
220	ENSDARG00000092035	si:ch211-156j16.1	1	0.016952105	0.396260408	0.111	0.062
221	ENSDARG00000092112	tomm40	1	0.086045484	0.25929329	0.148	0.107
222	ENSDARG00000092362	hsp70.2	1	0.422758489	0.300852313	0.393	0.376
223	ENSDARG00000092947	cyt1	1	0.011174294	-1.51050214	0.77	0.786
224	ENSDARG00000093303	ifitm1	1	0.709892221	0.452601551	0.133	0.126
225	ENSDARG00000093406	zgc:111986	1	0.044518728	-0.298947716	0.163	0.233
226	ENSDARG00000093413	edil3a	1	0.007027588	0.313856246	0.141	0.077
227	ENSDARG00000093584	zgc:193505	1	0.001192816	-1.188243385	0.052	0.147
228	ENSDARG00000093844	zgc:136461	1	0.267798876	-0.27041995	0.104	0.138
229	ENSDARG00000094310	si:ch211-255g12.6	1	0.069492087	-0.395379751	0.385	0.481
230	ENSDARG00000096118	ost4	1	5.20E-05	-0.358584301	0.015	0.134
231	ENSDARG00000097157	si:ch211-207n23.2	1	8.17E-05	-0.752590606	0	0.104
232	ENSDARG00000097613	igfn1.3	1	0.008032065	0.328560568	0.119	0.062
233	ENSDARG00000098635	irf2bp2b	1	0.010188119	0.370616544	0.304	0.219
234	ENSDARG00000099306	zgc:175088	1	0.002303723	-0.404862091	0.081	0.182
235	ENSDARG00000099776	glula	1	0.274717224	-0.691528422	0.356	0.386
236	ENSDARG00000100244	ebf3a	1	0.122328515	-0.360801244	0.074	0.114
237	ENSDARG00000100452	nop53	1	0.001306442	0.289737328	0.6	0.496
238	ENSDARG00000100499	cpeb4b	1	0.014799732	-0.324132359	0.067	0.14
239	ENSDARG00000100582	si:ch211-195b11.3	1	0.000338521	-1.472084276	0.089	0.206
240	ENSDARG00000101481	rbp5	1	0.175743171	-0.340233111	0.104	0.07
241	ENSDARG00000101631	etfa	1	0.033830326	-0.314079285	0.133	0.205
242	ENSDARG00000101687	CU929259.1	1	0.050980495	-0.253655661	0.059	0.111
243	ENSDARG00000102076	spink2.1	1	0.006654185	-0.295567588	0.081	0.168
244	ENSDARG00000102453	slc1a2b	1	0.198439808	-1.129246257	0.074	0.106
245	ENSDARG00000102558	pde6ha	1	0.236784298	-0.393862952	0.178	0.217
246	ENSDARG00000103199	si:dkey-247k7.2	1	5.21E-05	-1.265146057	0.015	0.132
247	ENSDARG00000103714	rab6a	1	0.052987393	0.274848074	0.104	0.065
248	ENSDARG00000104018	mtpn	1	5.24E-05	-0.357995769	0.074	0.218
249	ENSDARG00000104359	anxa1c	1	0.002227747	-1.291766234	0.052	0.14
250	ENSDARG00000104571	gadd45ab	1	0.273185882	0.25376903	0.126	0.102
251	ENSDARG00000105154	creg1	1	0.922956159	-0.399186505	0.281	0.267
252	ENSDARG00000105223	pmp22a	1	0.002210753	0.443048403	0.304	0.207
253	ENSDARG00000109774	CABZ01084963.1	1	0.012081597	0.258343511	0.185	0.12
254	ENSDARG00000109861	BX545855.1	1	0.326177953	-0.398413248	0.63	0.662
255	ENSDARG00000111240	dhrs13a.2	1	5.52E-05	-1.098693306	0	0.108
256	ENSDARG00000112670	smim20	1	0.042580532	0.267306109	0.126	0.08
257	ENSDARG00000115405	hbbe1.2	1	0.210957939	-0.362688474	0.104	0.142
258	ENSDARG00000115701	crygm2d9	1	0.592774213	-0.424996694	0.089	0.103
259	ENSDARG00000116164	crygm2d8	1	0.191945311	-0.346048103	0.37	0.434
260	ENSDARG00000116617	spaca4l	1	0.055520516	-0.545682648	0.089	0.143
