# Supplementary material for: Cell-type-specific responses to the microbiota across all tissues of the larval zebrafish
Source: Cell Rep. Author manuscript; Available in PMC 2023 Oct 23. (PMC10423310; doi:10.1016/j.celrep.2023.112095)
Supplement: MMC23 [file NIHMS1880944-supplement-MMC23.zip › DataS17/Figure6_PanelF_subcluster_GeneLists/subcluster11.tsv]

	gene	gene_NAME	p_val_adj	p_val	avg_logFC	pct.1	pct.2
1	ENSDARG00000002768	pvalb2	7.23E-16	3.28E-20	0.498650086	0.986	0.999
2	ENSDARG00000037789	pvalb1	8.23E-16	3.73E-20	0.458965466	1	0.997
3	ENSDARG00000099197	actc1b	1.19E-13	5.38E-18	0.511540251	0.993	0.997
4	ENSDARG00000053254	mylpfa	1.41E-13	6.41E-18	0.469082412	0.979	0.975
5	ENSDARG00000017441	mylz3	2.93E-08	1.33E-12	0.468057423	0.903	0.902
6	ENSDARG00000020261	rab2a	1.03E-07	4.65E-12	-0.604503922	0.042	0.334
7	ENSDARG00000008502	pno1	2.09E-07	9.47E-12	-0.493606406	0.097	0.412
8	ENSDARG00000052856	khdrbs1a	4.24E-07	1.92E-11	-0.585854848	0.153	0.493
9	ENSDARG00000015866	apoa2	6.50E-07	2.95E-11	0.436828982	0.819	0.793
10	ENSDARG00000068436	h3f3b.1	1.02E-06	4.64E-11	-0.462749394	0.132	0.456
11	ENSDARG00000090697	eif3ea	1.14E-06	5.19E-11	-0.298895888	0.146	0.489
12	ENSDARG00000075758	ywhabb	1.97E-06	8.94E-11	-0.418637923	0.069	0.358
13	ENSDARG00000032866	erh	2.01E-06	9.10E-11	-0.452699236	0.062	0.344
14	ENSDARG00000068214	ccni	2.08E-06	9.42E-11	-0.458982589	0.222	0.592
15	ENSDARG00000100452	nop53	3.84E-06	1.74E-10	-0.474954394	0.181	0.508
16	ENSDARG00000008243	cct8	4.57E-06	2.07E-10	-0.364148695	0.042	0.304
17	ENSDARG00000104018	mtpn	6.73E-06	3.05E-10	-0.650807534	0	0.221
18	ENSDARG00000103672	cirbpa	1.44E-05	6.55E-10	-0.417518203	0.16	0.476
19	ENSDARG00000012688	eif1b	1.80E-05	8.17E-10	-0.409059187	0.299	0.65
20	ENSDARG00000013351	cirbpb	2.42E-05	1.10E-09	-0.549131848	0.396	0.723
21	ENSDARG00000016516	rbm8a	2.83E-05	1.28E-09	-0.382190123	0.083	0.357
22	ENSDARG00000040287	ywhabl	3.27E-05	1.48E-09	-0.552157043	0.104	0.379
23	ENSDARG00000015427	hdac1	3.78E-05	1.71E-09	-0.710908785	0.035	0.265
24	ENSDARG00000090912	npc2	3.78E-05	1.72E-09	-0.615339374	0.069	0.319
25	ENSDARG00000007098	itm2ba	3.79E-05	1.72E-09	-0.390522079	0.097	0.373
26	ENSDARG00000019881	bsg	4.16E-05	1.88E-09	-0.334678684	0.201	0.53
27	ENSDARG00000045373	pabpn1	4.38E-05	1.99E-09	-0.405616941	0.049	0.29
28	ENSDARG00000011665	aldoaa	5.48E-05	2.48E-09	-0.344554813	0.125	0.415
29	ENSDARG00000068289	eif3k	6.11E-05	2.77E-09	-0.370557505	0.104	0.382
30	ENSDARG00000015887	b2ml	6.12E-05	2.78E-09	-0.459409231	0.083	0.35
31	ENSDARG00000058094	ciarta	6.54E-05	2.96E-09	-0.417147947	0.104	0.38
32	ENSDARG00000093313	ubb	6.55E-05	2.97E-09	-0.558878482	0.104	0.37
33	ENSDARG00000015164	mknk2b	6.69E-05	3.03E-09	-0.324176385	0.111	0.393
34	ENSDARG00000045352	cst14a.2	6.73E-05	3.05E-09	-0.502332304	0.042	0.277
35	ENSDARG00000101082	eif3s6ip	7.36E-05	3.33E-09	-0.316021868	0.09	0.358
36	ENSDARG00000033683	tpma	8.20E-05	3.72E-09	0.418920318	0.847	0.862
37	ENSDARG00000021124	cfl1	0.000100437	4.55E-09	-0.470867513	0.278	0.583
38	ENSDARG00000013475	cct4	0.000117755	5.34E-09	-0.34270829	0.132	0.407
39	ENSDARG00000044565	ola1	0.000127936	5.80E-09	-0.294402585	0.097	0.363
40	ENSDARG00000036161	hnrnpa0l	0.000138193	6.26E-09	-0.372557281	0.201	0.514
41	ENSDARG00000053291	pnrc2	0.000140704	6.38E-09	-0.265793075	0.347	0.719
42	ENSDARG00000097478	qkia	0.000173115	7.85E-09	-0.331610626	0.056	0.292
43	ENSDARG00000043484	ube2d2	0.000175548	7.96E-09	-0.364037747	0.035	0.257
44	ENSDARG00000068978	glo1	0.000178419	8.09E-09	-0.426019136	0.076	0.318
45	ENSDARG00000040971	zgc:92606	0.000191201	8.67E-09	-0.432452456	0.111	0.373
46	ENSDARG00000035136	selenow1	0.000240216	1.09E-08	-0.619768934	0.153	0.411
47	ENSDARG00000007836	ctsla	0.000250014	1.13E-08	-0.411974925	0.194	0.495
48	ENSDARG00000042933	bloc1s6	0.000252164	1.14E-08	-0.34315804	0.09	0.343
49	ENSDARG00000039034	marcksl1a	0.000285751	1.30E-08	-0.423105821	0.09	0.347
50	ENSDARG00000020232	eif6	0.000289127	1.31E-08	-0.474886275	0.021	0.224
51	ENSDARG00000007960	hnrnpaba	0.000292422	1.33E-08	-0.426907372	0.194	0.502
52	ENSDARG00000026712	rab5c	0.000324409	1.47E-08	-0.432475204	0.014	0.212
53	ENSDARG00000080010	adh5	0.000334241	1.52E-08	-0.416420593	0.083	0.328
54	ENSDARG00000003952	pfn2	0.000340032	1.54E-08	-0.302441098	0.111	0.372
55	ENSDARG00000030241	vbp1	0.000383494	1.74E-08	-0.419056448	0.007	0.197
56	ENSDARG00000006399	ywhae1	0.00039107	1.77E-08	-0.282902116	0.056	0.286
57	ENSDARG00000101849	adipor2	0.000395062	1.79E-08	-0.394173741	0.028	0.236
58	ENSDARG00000033364	mgst3b	0.000415029	1.88E-08	-0.361165909	0.111	0.376
59	ENSDARG00000075989	arpc2	0.000512119	2.32E-08	-0.306883543	0.076	0.319
60	ENSDARG00000014587	slc38a5b	0.000523208	2.37E-08	-0.490489781	0.049	0.263
61	ENSDARG00000031495	seta	0.00052631	2.39E-08	-0.460196542	0.076	0.311
62	ENSDARG00000099453	elof1	0.000564416	2.56E-08	-0.495589725	0.014	0.207
63	ENSDARG00000079391	mrpl42	0.000569899	2.58E-08	-0.519303655	0	0.18
64	ENSDARG00000059725	hypk	0.00059059	2.68E-08	-0.45525821	0.028	0.23
65	ENSDARG00000008049	si:dkey-42i9.4	0.000727888	3.30E-08	-0.530791109	0.035	0.237
66	ENSDARG00000022303	higd1a	0.000752186	3.41E-08	-0.357593414	0.062	0.286
67	ENSDARG00000044852	wbp2nl	0.000828166	3.75E-08	-0.334498126	0.062	0.286
68	ENSDARG00000086917	crygm2d2	0.000840322	3.81E-08	0.656697054	0.771	0.755
69	ENSDARG00000026908	tmed2	0.00099257	4.50E-08	-0.298642825	0.049	0.265
70	ENSDARG00000025147	cd63	0.001189761	5.39E-08	-0.616713089	0.153	0.408
71	ENSDARG00000013931	eif3m	0.001457421	6.61E-08	-0.327776136	0.264	0.586
72	ENSDARG00000018618	cpsf6	0.001605242	7.28E-08	-0.616671572	0	0.17
73	ENSDARG00000053446	sub1a	0.001676729	7.60E-08	-0.430309915	0.035	0.234
74	ENSDARG00000040440	snrpd2	0.001871361	8.48E-08	-0.254415383	0.028	0.221
75	ENSDARG00000036162	hnrnpa0b	0.001888124	8.56E-08	-0.39011114	0.104	0.343
76	ENSDARG00000006092	rad21a	0.002025848	9.18E-08	-0.480271968	0.035	0.231
77	ENSDARG00000053912	fbl	0.002046723	9.28E-08	-0.432373427	0.014	0.191
78	ENSDARG00000098635	irf2bp2b	0.002467101	1.12E-07	-0.567781238	0.035	0.227
79	ENSDARG00000025073	rpl18a	0.002668041	1.21E-07	-0.302485654	1	0.967
80	ENSDARG00000076891	rfxap	0.00281038	1.27E-07	-0.481984099	0.028	0.215
81	ENSDARG00000036675	hnrnpa1b	0.003127429	1.42E-07	-0.317476945	0.035	0.229
82	ENSDARG00000041607	eif4ebp3l	0.004095286	1.86E-07	-0.397340029	0.139	0.383
83	ENSDARG00000041921	hsbp1b	0.004252205	1.93E-07	-0.275457938	0.076	0.292
84	ENSDARG00000086699	smim15	0.004267755	1.93E-07	-0.457811066	0.007	0.173
85	ENSDARG00000044619	birc2	0.004565698	2.07E-07	-0.456318071	0.007	0.173
86	ENSDARG00000011841	atp5l	0.004639895	2.10E-07	-0.278704108	0.229	0.527
87	ENSDARG00000057912	eif1axb	0.004720453	2.14E-07	-0.287435506	0.097	0.326
88	ENSDARG00000015930	rwdd1	0.004872935	2.21E-07	-0.335901016	0.028	0.208
89	ENSDARG00000100826	hif1al	0.005025127	2.28E-07	-0.316648882	0.056	0.259
90	ENSDARG00000045877	ube2nb	0.005101272	2.31E-07	-0.517221971	0	0.159
91	ENSDARG00000028106	glrx	0.005369388	2.43E-07	-0.387629413	0.021	0.197
92	ENSDARG00000035596	ISCU (1 of many)	0.005728776	2.60E-07	-0.412069556	0.056	0.25
93	ENSDARG00000028335	hmga1a	0.006611052	3.00E-07	-0.409406799	0.111	0.342
94	ENSDARG00000054272	caprin1b	0.006793759	3.08E-07	-0.332533575	0.076	0.285
95	ENSDARG00000045914	si:ch211-51e12.7	0.006854328	3.11E-07	-0.608567629	0	0.156
96	ENSDARG00000099624	chmp1b	0.007179393	3.25E-07	-0.321748815	0.042	0.23
97	ENSDARG00000058062	magt1	0.008285282	3.76E-07	-0.346841321	0.007	0.168
98	ENSDARG00000053979	chmp2a	0.008422645	3.82E-07	-0.300650781	0.021	0.194
99	ENSDARG00000093549	selenop	0.008435114	3.82E-07	-0.399111932	0.118	0.344
100	ENSDARG00000099148	bzw1b	0.010219682	4.63E-07	-0.383609537	0.049	0.236
101	ENSDARG00000031435	TXN	0.010291491	4.67E-07	-0.302829525	0.271	0.554
102	ENSDARG00000069920	cox17	0.010589096	4.80E-07	-0.328008587	0.069	0.268
103	ENSDARG00000042660	fam32a	0.010901841	4.94E-07	-0.278262752	0.069	0.274
104	ENSDARG00000014571	ctnnb1	0.011197171	5.08E-07	-0.324059973	0.056	0.251
105	ENSDARG00000068507	crybb1	0.011975908	5.43E-07	0.501201649	0.771	0.734
106	ENSDARG00000029722	hmgb2a	0.012333321	5.59E-07	-0.250522823	0.153	0.407
107	ENSDARG00000023323	ywhaqb	0.012995574	5.89E-07	-0.360969129	0.062	0.261
108	ENSDARG00000054793	emc10	0.013913098	6.31E-07	-0.508805443	0.028	0.198
109	ENSDARG00000042824	nfe2l2a	0.014509331	6.58E-07	-0.319139769	0.028	0.201
110	ENSDARG00000032575	ywhaz	0.015228935	6.90E-07	-0.276837653	0.083	0.295
111	ENSDARG00000023852	lsm4	0.015584799	7.07E-07	-0.39103075	0.014	0.174
112	ENSDARG00000041391	tmed10	0.016315054	7.40E-07	-0.287799105	0.062	0.252
113	ENSDARG00000030440	rsrp1	0.017185035	7.79E-07	-0.285271591	0.097	0.315
114	ENSDARG00000071196	cavin2b	0.017808814	8.07E-07	-0.497016844	0	0.146
115	ENSDARG00000039914	gapdhs	0.019325239	8.76E-07	-0.486169727	0.236	0.5
116	ENSDARG00000077850	lgals3a	0.020870438	9.46E-07	-0.273421639	0.021	0.184
117	ENSDARG00000008748	ube2na	0.021800034	9.88E-07	-0.27040745	0.021	0.184
118	ENSDARG00000032296	pomp	0.022123834	1.00E-06	-0.267708416	0.083	0.284
119	ENSDARG00000063572	perp	0.022162483	1.00E-06	-0.50477398	0.014	0.17
120	ENSDARG00000023532	pinx1	0.025051337	1.14E-06	-0.250957025	0.062	0.253
121	ENSDARG00000027744	gadd45ba	0.025140295	1.14E-06	-0.38967753	0.076	0.268
122	ENSDARG00000074266	si:ch1073-314i13.4	0.026599137	1.21E-06	-0.343230272	0.021	0.181
123	ENSDARG00000102640	pdia3	0.027938815	1.27E-06	-0.338619589	0.069	0.263
124	ENSDARG00000020008	vcp	0.028630237	1.30E-06	-0.276294296	0.014	0.169
125	ENSDARG00000070472	arf5	0.029459023	1.34E-06	-0.316753106	0.049	0.229
126	ENSDARG00000005513	naca	0.03015507	1.37E-06	-0.312707519	0.806	0.906
127	ENSDARG00000034897	rps10	0.031999116	1.45E-06	-0.273105325	0.812	0.911
128	ENSDARG00000037746	actb1	0.033159421	1.50E-06	-0.382469007	0.326	0.599
129	ENSDARG00000037980	elob	0.034136571	1.55E-06	-0.310036856	0.062	0.247
130	ENSDARG00000008370	csnk1da	0.035950734	1.63E-06	-0.268859479	0.021	0.179
131	ENSDARG00000074758	csde1	0.036702641	1.66E-06	-0.324861782	0.028	0.189
132	ENSDARG00000056235	smndc1	0.038603936	1.75E-06	-0.361953852	0.028	0.19
133	ENSDARG00000103163	tomm20a	0.038803053	1.76E-06	-0.30689245	0.014	0.165
134	ENSDARG00000116491	h2afvb	0.044359959	2.01E-06	-0.286685917	0.139	0.369
135	ENSDARG00000068457	tnnt3b	0.045847533	2.08E-06	0.554071449	0.736	0.758
136	ENSDARG00000045913	mrps10	0.047007862	2.13E-06	-0.395502421	0.007	0.148
137	ENSDARG00000092693	tpt1	0.051267557	2.32E-06	-0.298726038	0.889	0.956
138	ENSDARG00000068641	taf10	0.052087086	2.36E-06	-0.447121272	0.007	0.146
139	ENSDARG00000069432	plscr3b	0.052752242	2.39E-06	-0.487039298	0.014	0.161
140	ENSDARG00000099664	selenof	0.052812455	2.39E-06	-0.270659681	0.028	0.186
141	ENSDARG00000096118	ost4	0.053059995	2.41E-06	-0.389389352	0	0.135
142	ENSDARG00000010553	mmgt1	0.053934167	2.45E-06	-0.366725059	0.014	0.161
143	ENSDARG00000043102	lxn	0.059453196	2.70E-06	-0.387046643	0.111	0.315
144	ENSDARG00000099313	naga	0.060589883	2.75E-06	-0.448703386	0	0.134
145	ENSDARG00000020761	arrdc2	0.060903	2.76E-06	-0.504590384	0.042	0.202
146	ENSDARG00000003527	mak16	0.06106024	2.77E-06	-0.30361	0.007	0.147
147	ENSDARG00000057676	golga7	0.062599903	2.84E-06	-0.268099508	0.056	0.231
148	ENSDARG00000013979	ndfip1	0.062789098	2.85E-06	-0.325889976	0.062	0.242
149	ENSDARG00000057698	ctsd	0.063774928	2.89E-06	-0.286187125	0.153	0.383
150	ENSDARG00000052082	gabarapb	0.066378518	3.01E-06	-0.252377523	0.319	0.617
151	ENSDARG00000025972	mcts1	0.068457625	3.10E-06	-0.33053976	0.021	0.171
152	ENSDARG00000061490	u2surp	0.070929311	3.22E-06	-0.305619952	0.035	0.196
153	ENSDARG00000075709	ndufb3	0.092127364	4.18E-06	-0.250681314	0.076	0.258
154	ENSDARG00000111939	atf4a	0.098678828	4.47E-06	-0.361008276	0.007	0.141
155	ENSDARG00000059906	sdc4	0.110510931	5.01E-06	-0.284209044	0.118	0.321
156	ENSDARG00000070623	med10	0.121664719	5.52E-06	-0.288506646	0.021	0.166
157	ENSDARG00000089368	hopx	0.122614208	5.56E-06	-0.288284327	0.021	0.166
158	ENSDARG00000067990	myhz1.1	0.123246709	5.59E-06	0.252302718	0.667	0.658
159	ENSDARG00000030349	cryba2a	0.128354221	5.82E-06	0.637593046	0.507	0.391
160	ENSDARG00000041691	bhlhe41	0.137775792	6.25E-06	-0.375277208	0.062	0.231
161	ENSDARG00000009779	mcl1a	0.139728043	6.33E-06	-0.297772563	0.243	0.496
162	ENSDARG00000040534	epcam	0.147193041	6.67E-06	-1.057648384	0.069	0.23
163	ENSDARG00000011613	rbm39a	0.148120031	6.72E-06	-0.334465828	0.014	0.151
164	ENSDARG00000053875	cryba1b	0.148488432	6.73E-06	0.485072892	0.681	0.648
165	ENSDARG00000039268	emc4	0.168743507	7.65E-06	-0.315334786	0.028	0.173
166	ENSDARG00000004160	reep3b	0.172269823	7.81E-06	-0.278604542	0.007	0.137
167	ENSDARG00000025269	pdcd6ip	0.173356263	7.86E-06	-0.324222809	0	0.123
168	ENSDARG00000021366	fbp1a	0.177550638	8.05E-06	-0.29472275	0.042	0.197
169	ENSDARG00000095908	sat1a.2	0.184558916	8.37E-06	-0.30950902	0.042	0.198
170	ENSDARG00000069090	atp6v0d1	0.195232458	8.85E-06	-0.391894802	0.028	0.171
171	ENSDARG00000060679	kdm1a	0.203070252	9.21E-06	-0.378182381	0.021	0.16
172	ENSDARG00000058203	smc1al	0.204707306	9.28E-06	-0.348022522	0.042	0.195
173	ENSDARG00000099439	serp1	0.20735495	9.40E-06	-0.264267755	0.021	0.16
174	ENSDARG00000053097	hsf2	0.216089606	9.80E-06	-0.2804315	0.014	0.148
175	ENSDARG00000041363	dctn3	0.217295374	9.85E-06	-0.257305696	0.049	0.206
176	ENSDARG00000008678	snx3	0.217952063	9.88E-06	-0.304283188	0.021	0.159
177	ENSDARG00000044102	znf593	0.223389358	1.01E-05	-0.33161418	0.042	0.192
178	ENSDARG00000034616	mlf2	0.22975937	1.04E-05	-0.312239266	0.042	0.194
179	ENSDARG00000090552	si:dkey-7j14.6	0.232425973	1.05E-05	-0.260519401	0.049	0.207
180	ENSDARG00000095947	adkb	0.235123615	1.07E-05	-0.255645348	0.007	0.133
181	ENSDARG00000004427	dpy30	0.258499032	1.17E-05	-0.272315868	0.028	0.17
182	ENSDARG00000015111	ddx39ab	0.265990799	1.21E-05	-0.261231835	0.028	0.17
183	ENSDARG00000077664	zgc:110239	0.268845379	1.22E-05	-0.326735608	0.007	0.132
184	ENSDARG00000041811	rps25	0.27419413	1.24E-05	-0.255663187	0.701	0.883
185	ENSDARG00000037488	canx	0.27605615	1.25E-05	-0.36430577	0.007	0.131
186	ENSDARG00000035327	ckma	0.277131869	1.26E-05	0.410003595	0.715	0.747
187	ENSDARG00000016867	rnf128a	0.296680405	1.35E-05	-0.34099684	0	0.117
188	ENSDARG00000071878	trmt112	0.311131138	1.41E-05	-0.269795696	0.021	0.154
189	ENSDARG00000087693	atox1	0.327097107	1.48E-05	-0.298974469	0.076	0.24
190	ENSDARG00000009657	fgfr1op2	0.343798015	1.56E-05	-0.329136181	0	0.116
191	ENSDARG00000087324	crygm2d1	0.348625979	1.58E-05	0.649940294	0.701	0.683
192	ENSDARG00000039601	ier3ip1	0.359729814	1.63E-05	-0.260988971	0.014	0.142
193	ENSDARG00000058354	selenot1a	0.368709289	1.67E-05	-0.29331255	0.042	0.187
194	ENSDARG00000042236	atrx	0.369977536	1.68E-05	-0.34383605	0.035	0.178
195	ENSDARG00000079632	si:dkey-28b4.7	0.371808521	1.69E-05	-0.288306691	0.035	0.178
196	ENSDARG00000038439	fabp10a	0.371911576	1.69E-05	0.286495978	0.646	0.606
197	ENSDARG00000010238	rbm22	0.373509372	1.69E-05	-0.302575161	0.007	0.128
198	ENSDARG00000069801	crygm2d12	0.381327625	1.73E-05	0.651171092	0.646	0.624
199	ENSDARG00000038901	tmem256	0.381965519	1.73E-05	-0.303317377	0.007	0.127
200	ENSDARG00000104173	tufm	0.385561921	1.75E-05	-0.315303522	0.007	0.127
201	ENSDARG00000070702	s100v2	0.39388385	1.79E-05	-0.337038392	0.056	0.211
202	ENSDARG00000004452	tardbpl	0.394857387	1.79E-05	-0.281848101	0.035	0.177
203	ENSDARG00000089441	si:ch211-105c13.3	0.418925727	1.90E-05	-0.467949693	0.007	0.127
204	ENSDARG00000093584	zgc:193505	0.444837381	2.02E-05	-1.146223179	0.021	0.148
205	ENSDARG00000020527	nup62l	0.460034151	2.09E-05	-0.269280962	0.007	0.126
206	ENSDARG00000035858	cnn2	0.466269591	2.11E-05	-0.263472515	0.028	0.163
207	ENSDARG00000015575	cyp3c1	0.468095875	2.12E-05	-0.403877148	0.035	0.174
208	ENSDARG00000089787	crebzf	0.470930869	2.13E-05	-0.281435476	0.042	0.185
209	ENSDARG00000035890	fuca1.1	0.498413146	2.26E-05	-0.684074862	0.035	0.17
210	ENSDARG00000086881	ier2b	0.505318606	2.29E-05	-0.264646286	0.049	0.198
211	ENSDARG00000086826	sult6b1	0.50933391	2.31E-05	-0.327598466	0.076	0.239
212	ENSDARG00000061100	nars	0.524206196	2.38E-05	-0.33718238	0	0.111
213	ENSDARG00000012946	syap1	0.530628072	2.41E-05	-0.328008259	0.014	0.137
214	ENSDARG00000013379	ppp6r3	0.553740958	2.51E-05	-0.370106541	0	0.111
215	ENSDARG00000055536	otub1a	0.572594872	2.60E-05	-0.342310301	0.007	0.124
216	ENSDARG00000005924	serpina10a	0.584277983	2.65E-05	-0.504343575	0.042	0.181
217	ENSDARG00000101135	si:dkey-85k7.7	0.592429204	2.69E-05	-0.466724944	0.014	0.136
218	ENSDARG00000040822	fundc1	0.606079626	2.75E-05	-0.336655774	0.049	0.194
219	ENSDARG00000045898	si:ch211-152c2.3	0.629172734	2.85E-05	-0.747868484	0	0.109
220	ENSDARG00000031776	fthl27	0.630837894	2.86E-05	0.43859428	0.389	0.676
221	ENSDARG00000022165	mgst1.2	0.650837599	2.95E-05	-0.303097932	0.056	0.204
222	ENSDARG00000010008	vim	0.672140277	3.05E-05	-0.820251975	0.111	0.274
223	ENSDARG00000003216	anxa2a	0.684165566	3.10E-05	-0.622583078	0.056	0.199
224	ENSDARG00000032929	cryba1l1	0.715334264	3.24E-05	0.494990178	0.708	0.701
225	ENSDARG00000068992	hspa8	0.733340331	3.32E-05	-0.274214755	0.847	0.923
226	ENSDARG00000037783	proza	0.744581358	3.38E-05	-0.308016358	0.049	0.19
227	ENSDARG00000056744	ela2	0.782766907	3.55E-05	0.846341399	0.319	0.207
228	ENSDARG00000032765	net1	0.827967816	3.75E-05	-0.388799346	0.007	0.119
229	ENSDARG00000004930	lmo7a	0.841635602	3.82E-05	-0.255214517	0	0.106
230	ENSDARG00000016871	smarce1	0.924943704	4.19E-05	-0.278229583	0.076	0.236
231	ENSDARG00000019081	DHDH	0.936733225	4.25E-05	-0.254106407	0.021	0.143
232	ENSDARG00000057672	plpp5	0.938336403	4.25E-05	-0.324474895	0	0.105
233	ENSDARG00000091234	si:ch73-335l21.4	0.997331218	4.52E-05	-0.510494359	0.007	0.118
234	ENSDARG00000000212	krt97	1	0.005155577	-1.244603819	0.069	0.158
235	ENSDARG00000000563	ttn.1	1	0.567564005	0.55992387	0.229	0.228
236	ENSDARG00000001950	ak1	1	0.422920625	0.307527686	0.486	0.584
237	ENSDARG00000002193	rho	1	0.351112402	0.273551075	0.319	0.336
238	ENSDARG00000002589	mylpfb	1	0.00019901	0.617725237	0.549	0.515
239	ENSDARG00000002791	atp1a1a.1	1	0.012617221	0.275408758	0.118	0.229
240	ENSDARG00000003081	mybphb	1	0.946059924	0.265188612	0.118	0.127
241	ENSDARG00000003203	rhcga	1	0.000139439	-1.266669196	0.035	0.148
242	ENSDARG00000003207	mterf3	1	0.008183187	-0.351924161	0.042	0.114
243	ENSDARG00000003693	hars	1	6.71E-05	-0.292812135	0.014	0.126
244	ENSDARG00000004034	arhgdig	1	8.18E-05	-0.315116878	0.042	0.171
245	ENSDARG00000004161	ik	1	8.38E-05	-0.285210799	0.021	0.135
246	ENSDARG00000004189	cbx1a	1	0.000100409	-0.268005256	0.014	0.122
247	ENSDARG00000004261	tmed9	1	8.38E-05	-0.263428092	0.014	0.123
248	ENSDARG00000005172	dynll2b	1	0.000359675	-0.325286844	0.021	0.119
249	ENSDARG00000005423	pgam1a	1	0.004452042	-0.343258001	0.049	0.133
250	ENSDARG00000005551	hnrnph1l	1	0.000148114	-0.290640714	0.014	0.118
251	ENSDARG00000006290	ndufs5	1	0.040796929	0.288588455	0.16	0.267
252	ENSDARG00000006427	fabp2	1	0.622944538	0.265079884	0.153	0.183
253	ENSDARG00000006497	rtn1a	1	0.000748718	-0.335470878	0.201	0.353
254	ENSDARG00000006588	zgc:111983	1	7.77E-05	-1.115912493	0.021	0.134
255	ENSDARG00000007024	uox	1	0.274291158	0.442091267	0.118	0.095
256	ENSDARG00000007275	si:ch211-251b21.1	1	0.000894027	-1.220136038	0.174	0.305
257	ENSDARG00000007276	ela3l	1	0.256884411	0.906571285	0.194	0.176
258	ENSDARG00000007576	crybb1l1	1	0.045668131	0.551311865	0.472	0.481
259	ENSDARG00000008030	myl9b	1	0.000215524	-0.401966442	0.021	0.126
260	ENSDARG00000008188	sf1	1	0.084789705	0.280193759	0.056	0.105
261	ENSDARG00000008936	sec11a	1	0.000295397	-0.328658544	0.014	0.109
262	ENSDARG00000009018	rhbg	1	6.52E-05	-0.580225538	0.007	0.114
263	ENSDARG00000009212	ppiaa	1	9.05E-05	-0.328828278	0.639	0.817
264	ENSDARG00000009544	cldnb	1	0.005717211	-0.893340008	0.076	0.159
265	ENSDARG00000009553	gng3	1	0.000262866	-0.501860711	0.097	0.233
266	ENSDARG00000009978	icn	1	0.226184026	-0.320284467	0.382	0.459
267	ENSDARG00000010149	atp5fa1	1	0.000307926	0.263975275	0.229	0.465
268	ENSDARG00000011462	otub1b	1	0.000184978	-0.307133907	0.014	0.115
269	ENSDARG00000011961	csrp2	1	0.149957919	0.460918433	0.062	0.105
270	ENSDARG00000012076	apoa1a	1	0.078940546	1.536151362	0.153	0.115
271	ENSDARG00000012381	hsc70	1	0.374485182	0.251776425	0.104	0.087
272	ENSDARG00000012405	col1a1a	1	0.002629345	-0.29856128	0.035	0.119
273	ENSDARG00000012553	rap1aa	1	8.75E-05	-0.264647657	0.014	0.123
274	ENSDARG00000012684	atp2b1a	1	0.001173234	-0.426251852	0.028	0.116
275	ENSDARG00000012944	myhz2	1	0.014067807	0.525317415	0.396	0.354
276	ENSDARG00000012972	cfl1l	1	0.030151794	-0.268179733	0.229	0.328
277	ENSDARG00000013430	bhmt	1	0.543113934	0.407428072	0.389	0.427
278	ENSDARG00000013522	pck1	1	0.186366422	0.391361027	0.118	0.091
279	ENSDARG00000013755	actn3a	1	0.542845985	0.474250805	0.174	0.171
280	ENSDARG00000013771	ctss2.2	1	0.000163582	-0.358683496	0.007	0.104
281	ENSDARG00000013856	amy2a	1	0.027094129	0.805838441	0.139	0.09
282	ENSDARG00000013963	mipb	1	0.414646051	-0.440601754	0.118	0.148
283	ENSDARG00000013966	psma6b	1	0.007052727	0.262841377	0.111	0.227
284	ENSDARG00000014196	myl1	1	0.006430534	0.522478416	0.431	0.398
285	ENSDARG00000014244	rbmx	1	7.02E-05	-0.307866426	0.014	0.126
286	ENSDARG00000014287	eno2	1	0.663358331	0.405886686	0.111	0.108
287	ENSDARG00000014420	elavl3	1	0.002903813	-0.368837048	0.125	0.242
288	ENSDARG00000014746	rbfox1	1	0.00758726	-0.25201866	0.062	0.146
289	ENSDARG00000014763	arf2a	1	0.000134888	-0.252850605	0.021	0.129
290	ENSDARG00000014914	lamp2	1	7.58E-05	-0.269995697	0.014	0.125
291	ENSDARG00000015310	pitpnbl	1	0.000364168	-0.278442316	0.014	0.108
292	ENSDARG00000015709	hsd17b12a	1	0.000147337	-0.31122093	0.007	0.105
293	ENSDARG00000016443	eif3c	1	0.031031028	0.345848991	0.222	0.376
294	ENSDARG00000016484	dkc1	1	8.92E-05	-0.254732001	0.014	0.123
295	ENSDARG00000016691	cd9b	1	0.000584768	-0.547247571	0.035	0.134
296	ENSDARG00000016771	tfa	1	0.749825795	0.522305872	0.111	0.126
297	ENSDARG00000016793	crybb1l2	1	0.001423423	0.370433897	0.583	0.558
298	ENSDARG00000017314	CELA1 (1 of many)	1	0.04951031	0.84329477	0.368	0.36
299	ENSDARG00000017490	cel.1	1	0.003368738	0.613400227	0.132	0.07
300	ENSDARG00000017624	krt4	1	0.141912702	-1.177709497	0.514	0.673
301	ENSDARG00000018124	psmd3	1	0.055390947	0.257379086	0.097	0.169
302	ENSDARG00000018404	krt18a.1	1	0.000300097	-0.559857028	0.076	0.203
303	ENSDARG00000018478	agxtb	1	0.62017992	0.310533111	0.132	0.124
304	ENSDARG00000019360	sec23b	1	5.51E-05	-0.303652946	0.007	0.116
305	ENSDARG00000019856	atp1a1b	1	0.001467935	-0.466336785	0.021	0.103
306	ENSDARG00000020574	atp2a1	1	0.027858073	0.431224458	0.438	0.432
307	ENSDARG00000020708	mdkb	1	0.001254108	-0.461128525	0.201	0.351
308	ENSDARG00000021113	ptmaa	1	0.000197836	-0.362018675	0.424	0.661
309	ENSDARG00000021339	cpa5	1	0.014135654	0.845187862	0.188	0.128
310	ENSDARG00000021582	dynlrb1	1	0.032299544	0.259119386	0.139	0.242
311	ENSDARG00000021806	zfp36l2	1	9.65E-05	-0.337298432	0.007	0.11
312	ENSDARG00000021811	calm3a	1	0.000183031	-0.430837966	0.292	0.492
313	ENSDARG00000021924	hsp70.3	1	0.003219772	-0.321298323	0.167	0.3
314	ENSDARG00000023151	ucp1	1	0.480622401	0.457143799	0.194	0.188
315	ENSDARG00000024047	tmem38a	1	0.627297259	0.31945465	0.118	0.141
316	ENSDARG00000024433	pvalb4	1	0.301405782	0.516324547	0.319	0.328
317	ENSDARG00000024548	cryba4	1	0.000287574	0.406906995	0.708	0.749
318	ENSDARG00000025326	myl12.2	1	9.49E-05	-0.288851703	0.042	0.167
319	ENSDARG00000025348	igfbp5b	1	0.000340824	-0.440980313	0.021	0.12
320	ENSDARG00000025855	camk2n1a	1	0.000397837	-0.348646131	0.042	0.151
321	ENSDARG00000025858	zgc:56525	1	0.000133435	-0.276095693	0.028	0.142
322	ENSDARG00000026726	anxa1a	1	0.016270241	-0.60052481	0.243	0.356
323	ENSDARG00000027088	ptgdsb.1	1	0.375461214	-0.304094659	0.285	0.365
324	ENSDARG00000027182	rnf25	1	0.167019752	0.275901703	0.076	0.12
325	ENSDARG00000027740	adcyap1b	1	0.147324174	-0.446563603	0.083	0.125
326	ENSDARG00000028017	tp53inp1	1	0.031990545	0.2560417	0.09	0.168
327	ENSDARG00000028213	ttn.2	1	0.301890066	0.662771499	0.229	0.215
328	ENSDARG00000028618	krt18b	1	0.001561015	-0.355622228	0.076	0.187
329	ENSDARG00000029443	zgc:92242	1	8.14E-05	-0.357962679	0.028	0.149
330	ENSDARG00000029995	tnni2b.2	1	0.218518569	0.569821947	0.153	0.127
331	ENSDARG00000030166	hyi	1	6.12E-05	-0.331043853	0.021	0.138
332	ENSDARG00000030270	tnnt3a	1	0.712599038	0.31995336	0.118	0.114
333	ENSDARG00000030411	crygn2	1	0.000124657	0.541063258	0.681	0.688
334	ENSDARG00000030915	cpa1	1	0.006038954	0.79783228	0.111	0.058
335	ENSDARG00000031164	tuba8l2	1	0.110207615	0.267082108	0.194	0.293
336	ENSDARG00000031343	rab6bb	1	0.000140914	-0.404377757	0.014	0.118
337	ENSDARG00000031683	fosab	1	0.000143832	-0.3536745	0.188	0.365
338	ENSDARG00000031929	stard14	1	5.01E-05	-0.68867518	0	0.103
339	ENSDARG00000032405	ckap4	1	6.37E-05	-0.390642882	0.007	0.114
340	ENSDARG00000032630	neb	1	0.035336789	0.556553821	0.153	0.105
341	ENSDARG00000033382	grifin	1	0.341261082	-0.320765411	0.104	0.134
342	ENSDARG00000033614	rasgef1ba	1	0.000247144	0.27643904	0.076	0.217
343	ENSDARG00000033655	stmn1b	1	0.002006018	-0.443459204	0.278	0.433
344	ENSDARG00000033789	ndufb7	1	0.006117688	0.260527391	0.153	0.293
345	ENSDARG00000033832	ampd1	1	0.291888887	0.29613623	0.188	0.166
346	ENSDARG00000034270	ogdha	1	0.088920878	0.265475809	0.069	0.124
347	ENSDARG00000034470	aldoab	1	0.588299346	0.379433368	0.174	0.169
348	ENSDARG00000034677	scel	1	0.000571269	-0.517038695	0.014	0.102
349	ENSDARG00000035256	eef2l2	1	0.796884994	0.279585847	0.146	0.148
350	ENSDARG00000035458	atp2a1l	1	0.173447784	0.309474975	0.194	0.27
351	ENSDARG00000035676	ptp4a2b	1	0.000161434	-0.296442124	0.007	0.102
352	ENSDARG00000035715	marcksl1b	1	0.011867897	-0.301673161	0.431	0.577
353	ENSDARG00000035835	eef2k	1	0.075834168	0.284455393	0.056	0.107
354	ENSDARG00000036036	mdka	1	0.048895179	-0.349405043	0.118	0.191
355	ENSDARG00000036074	cebpa	1	0.000531819	-0.352678536	0.035	0.137
356	ENSDARG00000036140	crybgx	1	0.001278885	0.744248015	0.174	0.097
357	ENSDARG00000036832	cyt1l	1	0.023543081	-1.070775852	0.208	0.321
358	ENSDARG00000036840	krt15	1	0.02106243	-0.479536151	0.167	0.272
359	ENSDARG00000036967	smox	1	0.000580585	-0.262086566	0.049	0.159
360	ENSDARG00000037116	cxcl12a	1	0.026986086	0.420662881	0.049	0.108
361	ENSDARG00000037790	pvalb8	1	0.200580873	0.357537472	0.264	0.252
362	ENSDARG00000037870	actb2	1	0.02409004	-0.25592169	0.84	0.918
363	ENSDARG00000037965	srrm2	1	0.01635428	0.25803769	0.069	0.151
364	ENSDARG00000038306	tsc22d1	1	9.22E-05	-0.369214906	0.042	0.167
365	ENSDARG00000039005	trappc1	1	0.014596067	0.256294584	0.09	0.181
366	ENSDARG00000039269	arg2	1	0.361643432	0.327993097	0.146	0.194
367	ENSDARG00000039730	zgc:112160	1	0.000668234	0.860949947	0.25	0.161
368	ENSDARG00000039882	ap3s2	1	0.000552191	-0.259930753	0.014	0.102
369	ENSDARG00000040072	scpep1	1	8.59E-05	-0.381415038	0.007	0.11
370	ENSDARG00000040295	apoeb	1	0.149095582	0.334427159	0.194	0.166
371	ENSDARG00000040298	apoa4b.1	1	0.551380669	0.394004054	0.104	0.094
372	ENSDARG00000040565	ckmb	1	0.342452398	0.268766059	0.486	0.586
373	ENSDARG00000040764	id1	1	0.049900462	-0.255136157	0.188	0.28
374	ENSDARG00000041051	mid1ip1a	1	0.000417847	-0.975681352	0.042	0.145
375	ENSDARG00000041155	morf4l1	1	0.001191731	0.330016037	0.069	0.188
376	ENSDARG00000041339	zgc:92380	1	0.0011723	-0.415807191	0.021	0.106
377	ENSDARG00000041394	dnajb1b	1	5.62E-05	-0.25238928	0.021	0.141
378	ENSDARG00000041569	ces2	1	0.321488093	0.469026855	0.139	0.118
379	ENSDARG00000041839	tsc22d2	1	0.000537945	-0.28935958	0.014	0.103
380	ENSDARG00000041925	cryba2b	1	0.000237412	0.408865543	0.653	0.652
381	ENSDARG00000042245	myl13	1	0.27649603	0.475669429	0.146	0.125
382	ENSDARG00000042428	gstt1a	1	0.982937797	0.393897178	0.111	0.119
383	ENSDARG00000042708	tuba8l	1	0.084036337	0.254891192	0.104	0.174
384	ENSDARG00000042725	cebpb	1	0.001102329	-0.404721074	0.104	0.225
385	ENSDARG00000042874	phlda2	1	0.000303577	-0.374197853	0.014	0.109
386	ENSDARG00000042993	prss1	1	0.145047586	0.917192203	0.375	0.393
387	ENSDARG00000043128	cldne	1	0.000106437	-0.720525831	0.007	0.108
388	ENSDARG00000043313	ank2b	1	0.007173369	-0.267478514	0.042	0.115
389	ENSDARG00000043457	gapdh	1	0.063225843	0.417226735	0.486	0.495
390	ENSDARG00000043485	si:ch211-22i13.2	1	0.000342017	-0.256607684	0.014	0.108
391	ENSDARG00000043531	jun	1	0.000938474	-0.295797315	0.153	0.304
392	ENSDARG00000044125	txn	1	0.001577141	-0.516650279	0.028	0.112
393	ENSDARG00000044902	atp2b2	1	0.090735111	0.369928568	0.104	0.171
394	ENSDARG00000045146	tomm22	1	6.55E-05	-0.256356994	0.021	0.139
395	ENSDARG00000045248	h3f3d	1	0.002548651	-0.253619317	0.569	0.772
396	ENSDARG00000045402	commd3	1	5.04E-05	-0.265110063	0.007	0.117
397	ENSDARG00000045442	cpb1	1	0.000828806	0.802135364	0.153	0.079
398	ENSDARG00000045835	si:dkey-14d8.6	1	0.053992833	0.781052243	0.16	0.116
399	ENSDARG00000045947	hrc	1	0.000429274	-0.51030813	0.035	0.137
400	ENSDARG00000045979	zgc:153704	1	0.221926343	-0.473539756	0.104	0.142
401	ENSDARG00000046030	zgc:110339	1	0.0018306	0.261477716	0.076	0.188
402	ENSDARG00000051875	islr2	1	0.072650733	-0.304426303	0.069	0.121
403	ENSDARG00000052182	rbfox2	1	0.000645286	-0.277252688	0.014	0.101
404	ENSDARG00000052578	c6ast4	1	0.005649996	0.89030303	0.153	0.09
405	ENSDARG00000052695	nr2f1a	1	0.657480602	0.357879312	0.09	0.108
406	ENSDARG00000052712	suclg1	1	0.254757183	0.349886218	0.194	0.275
407	ENSDARG00000052728	sltm	1	0.178164832	0.300556638	0.125	0.187
408	ENSDARG00000053753	mff	1	5.68E-05	-0.355833007	0	0.102
409	ENSDARG00000053858	crip1	1	0.000140824	-0.688665324	0.083	0.222
410	ENSDARG00000053973	fetub	1	0.426051008	0.301398575	0.25	0.246
411	ENSDARG00000054911	tmsb	1	0.00044002	-0.482312715	0.042	0.15
412	ENSDARG00000055192	zgc:136930	1	0.21300029	0.495685325	0.382	0.417
413	ENSDARG00000055283	id2a	1	0.000762473	-0.387808069	0.139	0.281
414	ENSDARG00000055514	icn2	1	0.006523467	-1.321804809	0.139	0.236
415	ENSDARG00000055618	acta1b	1	0.565016212	0.382837913	0.188	0.185
416	ENSDARG00000055723	hsp70l	1	0.005503106	-0.320576555	0.188	0.315
417	ENSDARG00000056075	rca2.1	1	0.000185545	-0.321501969	0.007	0.102
418	ENSDARG00000056720	utp3	1	0.000198854	-0.278088199	0.007	0.101
419	ENSDARG00000056722	cd99l2	1	0.003128026	-0.446929407	0.028	0.104
420	ENSDARG00000056765	ela2l	1	0.915881192	0.799188102	0.222	0.248
421	ENSDARG00000057437	apodb	1	0.000380794	-0.445847115	0.014	0.107
422	ENSDARG00000057460	crygm2d13	1	0.001136064	0.7842116	0.507	0.471
423	ENSDARG00000057890	si:dkey-33c12.4	1	0.000104488	-0.270811735	0.049	0.178
424	ENSDARG00000058128	msna	1	0.000177522	-0.258424429	0.042	0.163
425	ENSDARG00000058358	krt8	1	0.047648425	-0.269692363	0.319	0.455
426	ENSDARG00000058454	dynll1	1	6.72E-05	-0.311474908	0.208	0.413
427	ENSDARG00000059391	gyg1b	1	0.265586402	0.391701618	0.146	0.124
428	ENSDARG00000060199	mrpl18	1	8.40E-05	-0.28342525	0.014	0.123
429	ENSDARG00000060309	srgap3	1	0.000195555	-0.30380773	0.007	0.102
430	ENSDARG00000060350	apoda.2	1	0.007393473	0.933855044	0.243	0.178
431	ENSDARG00000061048	ranbp9	1	0.000616981	-0.271583499	0.014	0.101
432	ENSDARG00000062592	myl10	1	0.531288093	0.406633019	0.132	0.122
433	ENSDARG00000063914	mt-nd3	1	0.148915631	0.279252068	0.278	0.398
434	ENSDARG00000067995	myhz1.2	1	0.106296362	0.707345582	0.278	0.259
435	ENSDARG00000068432	si:dkey-56m19.5	1	0.000212255	-0.450501965	0.069	0.2
436	ENSDARG00000068478	gpx4a	1	0.210955745	0.266291155	0.174	0.249
437	ENSDARG00000068680	ctrl	1	0.01461613	0.939001628	0.208	0.148
438	ENSDARG00000068820	h2afva	1	5.13E-05	-0.294231882	0.042	0.177
439	ENSDARG00000068974	lim2.1	1	0.971501444	-0.320137082	0.104	0.104
440	ENSDARG00000069425	hsbp1a	1	0.004040574	-0.299978585	0.035	0.113
441	ENSDARG00000069476	spint2	1	0.000183387	-0.425969582	0.007	0.102
442	ENSDARG00000069630	tat	1	0.580339512	0.470591351	0.132	0.125
443	ENSDARG00000069792	crygm2d5	1	0.040716354	1.014820616	0.132	0.088
444	ENSDARG00000069817	crygm2d8	1	0.014923473	0.690946053	0.174	0.115
445	ENSDARG00000069826	crygm2d15	1	0.000146201	0.875990885	0.174	0.088
446	ENSDARG00000069827	crygm2d11	1	0.034955082	0.590998702	0.278	0.228
447	ENSDARG00000069940	ppap2d	1	0.001813344	-0.353519956	0.028	0.111
448	ENSDARG00000070266	spock3	1	0.001392092	-0.455613823	0.042	0.135
449	ENSDARG00000070822	cnp	1	0.000143177	-0.329754016	0.021	0.13
450	ENSDARG00000070844	gamt	1	0.784762491	0.317232885	0.306	0.368
451	ENSDARG00000070959	si:ch211-288g17.3	1	0.000263927	-0.253946173	0.083	0.225
452	ENSDARG00000071336	mif	1	6.50E-05	-0.280716693	0.021	0.138
453	ENSDARG00000071445	myoz1b	1	0.409436564	0.35830488	0.16	0.148
454	ENSDARG00000071626	ptgdsb.2	1	0.057969943	-0.581557331	0.118	0.187
455	ENSDARG00000073742	prss59.2	1	0.081835923	0.76228775	0.396	0.409
456	ENSDARG00000073750	crygm2d18	1	0.014828963	0.746393836	0.229	0.169
457	ENSDARG00000073874	crygm2d6	1	0.002077449	0.606753475	0.139	0.073
458	ENSDARG00000074001	crygmxl2	1	0.165679746	0.542818945	0.264	0.239
459	ENSDARG00000074390	tmem176l.4	1	0.000126612	-0.432314849	0.007	0.107
460	ENSDARG00000074869	si:ch1073-291c23.2	1	4.81E-05	-0.449411163	0.014	0.13
461	ENSDARG00000075129	mrps11	1	0.072769228	0.30759403	0.062	0.117
462	ENSDARG00000076386	epdl1	1	0.000636585	-0.481559517	0.062	0.174
463	ENSDARG00000076532	si:ch211-222l21.1	1	0.000739878	-0.461435138	0.194	0.349
464	ENSDARG00000076572	crygm2d7	1	0.000592765	0.761032536	0.375	0.292
465	ENSDARG00000076790	crygm2d16	1	0.001184741	0.81792976	0.458	0.4
466	ENSDARG00000076838	apom	1	0.7200218	0.286541994	0.118	0.134
467	ENSDARG00000077405	psip1b	1	0.000164082	-0.25709451	0.021	0.129
468	ENSDARG00000078619	pnp5a	1	0.001228082	-0.26903134	0.09	0.21
469	ENSDARG00000078748	si:ch211-137a8.4	1	0.001716901	-0.293147617	0.069	0.177
470	ENSDARG00000079274	prss59.1	1	0.014530011	0.837143863	0.306	0.257
471	ENSDARG00000086288	scg3	1	0.002872305	-0.462359243	0.028	0.105
472	ENSDARG00000086658	crygm2d21	1	0.032086401	0.618772179	0.424	0.411
473	ENSDARG00000087164	crygm2d4	1	0.026690667	0.787838325	0.299	0.254
474	ENSDARG00000087301	crygm2d14	1	1.00E-04	0.767206016	0.194	0.1
475	ENSDARG00000087303	cebpd	1	0.000236837	-0.265344533	0.264	0.467
476	ENSDARG00000087390	hbbe1.3	1	0.504901999	-0.251921835	0.215	0.251
477	ENSDARG00000087402	tpm1	1	0.081458865	0.259014488	0.083	0.143
478	ENSDARG00000087640	nsfl1c	1	0.000122797	-0.283398205	0.014	0.118
479	ENSDARG00000087697	lpl	1	0.005866324	-0.443820416	0.076	0.167
480	ENSDARG00000087765	crygm2d10	1	0.001365729	0.537751355	0.611	0.634
481	ENSDARG00000088330	hbae1.1	1	0.358979227	-0.341224769	0.104	0.13
482	ENSDARG00000088823	crygm2d3	1	0.002671002	0.643795018	0.479	0.434
483	ENSDARG00000089124	hbae1.3	1	0.745296265	-0.336256232	0.111	0.119
484	ENSDARG00000089302	hnrnpa0a	1	0.000269819	-0.278121475	0.125	0.282
485	ENSDARG00000090268	krtt1c19e	1	0.251734022	0.257809219	0.5	0.557
486	ENSDARG00000090286	serpina1	1	0.881053959	0.264239345	0.139	0.141
487	ENSDARG00000090428	ctrb1	1	6.12E-05	0.854111992	0.479	0.407
488	ENSDARG00000090722	leg1.1	1	0.31685141	0.301021148	0.153	0.131
489	ENSDARG00000091148	crygm2d20	1	0.034645663	0.879642599	0.194	0.143
490	ENSDARG00000091996	tcnbb	1	0.403878633	-0.732017778	0.118	0.142
491	ENSDARG00000092362	hsp70.2	1	0.001086233	-0.360749769	0.215	0.381
492	ENSDARG00000092467	si:ch73-46j18.5	1	0.00027457	-0.429462623	0.014	0.11
493	ENSDARG00000092947	cyt1	1	0.111262189	-1.062240393	0.715	0.787
494	ENSDARG00000093303	ifitm1	1	0.004908574	-0.723204536	0.049	0.129
495	ENSDARG00000093844	zgc:136461	1	0.011934358	0.978785245	0.194	0.135
496	ENSDARG00000094041	krt17	1	0.006022708	-1.430477842	0.139	0.242
497	ENSDARG00000094310	si:ch211-255g12.6	1	0.005847136	0.595567892	0.5	0.478
498	ENSDARG00000095863	afp4	1	0.61372756	0.366666577	0.104	0.097
499	ENSDARG00000096829	blvrb	1	0.029611366	-0.264120935	0.062	0.125
500	ENSDARG00000097157	si:ch211-207n23.2	1	0.000386717	-0.69785225	0.014	0.104
501	ENSDARG00000099014	fxyd1	1	5.85E-05	-0.404859198	0.056	0.196
502	ENSDARG00000099200	zgc:123103	1	0.654297616	0.341468977	0.146	0.141
503	ENSDARG00000099203	atp1b2a	1	0.172574005	0.301916238	0.083	0.13
504	ENSDARG00000099420	nme2b.2	1	0.016965982	0.765269661	0.396	0.382
505	ENSDARG00000099510	cnn3a	1	6.56E-05	-0.286892983	0.014	0.127
506	ENSDARG00000099635	akap8l	1	0.039149646	0.258476183	0.097	0.177
507	ENSDARG00000099730	pkma	1	0.000111621	-0.25624868	0.049	0.179
508	ENSDARG00000099776	glula	1	0.004159441	-0.434773104	0.236	0.389
509	ENSDARG00000100494	pbx1a	1	0.001049012	-0.440933089	0.028	0.118
510	ENSDARG00000100582	si:ch211-195b11.3	1	0.008642629	-0.864715592	0.118	0.205
511	ENSDARG00000100795	timp4.3	1	0.014904286	-0.359055039	0.042	0.105
512	ENSDARG00000101324	apoa1b	1	0.000367766	0.396989431	0.736	0.779
513	ENSDARG00000102009	ppp2r2d	1	0.015373612	0.257839012	0.042	0.11
514	ENSDARG00000102453	slc1a2b	1	0.027189721	-0.414511473	0.049	0.107
515	ENSDARG00000102558	pde6ha	1	0.863377249	0.399223092	0.194	0.217
516	ENSDARG00000103101	si:ch211-235e9.6	1	0.060023465	0.3474974	0.097	0.169
517	ENSDARG00000103199	si:dkey-247k7.2	1	7.59E-05	-1.165530972	0.021	0.132
518	ENSDARG00000103543	gngt2b	1	0.633329611	0.355731061	0.111	0.134
519	ENSDARG00000103687	sycn.2	1	0.005953898	0.801993488	0.139	0.08
520	ENSDARG00000103980	ets2	1	6.14E-05	-0.38338666	0.007	0.114
521	ENSDARG00000103994	ppiab	1	0.000127919	-0.260697232	0.465	0.715
522	ENSDARG00000104347	rtn4b	1	0.519224215	0.342765838	0.16	0.199
523	ENSDARG00000104359	anxa1c	1	0.000544585	-1.24046035	0.042	0.14
524	ENSDARG00000105223	pmp22a	1	0.005645195	-0.425910627	0.111	0.212
525	ENSDARG00000109861	BX545855.1	1	0.005149726	0.566865306	0.632	0.662
526	ENSDARG00000111240	dhrs13a.2	1	0.000873879	-0.784061713	0.021	0.108
527	ENSDARG00000113599	hbbe1.1	1	0.81886938	-0.926723608	0.104	0.099
528	ENSDARG00000115405	hbbe1.2	1	0.430644019	-0.273667254	0.118	0.141
529	ENSDARG00000115701	crygm2d9	1	0.000173687	1.029917894	0.188	0.1
530	ENSDARG00000116164	crygm2d8	1	0.001591564	0.744976568	0.479	0.431
531	ENSDARG00000116617	spaca4l	1	8.98E-05	-0.669267868	0.028	0.145
