# Supplementary material for: Cell-type-specific responses to the microbiota across all tissues of the larval zebrafish
Source: Cell Rep. Author manuscript; Available in PMC 2023 Oct 23. (PMC10423310; doi:10.1016/j.celrep.2023.112095)
Supplement: MMC23 [file NIHMS1880944-supplement-MMC23.zip › DataS17/Figure6_PanelF_subcluster_GeneLists/subcluster10.tsv]

	gene	gene_NAME	p_val_adj	p_val	avg_logFC	pct.1	pct.2
1	ENSDARG00000045910	tmem181	3.22E-104	1.46E-108	0.999699657	0.284	0.015
2	ENSDARG00000103095	tbk1	2.14E-98	9.70E-103	1.494407079	0.514	0.063
3	ENSDARG00000045898	si:ch211-152c2.3	4.26E-15	1.93E-19	0.564556211	0.324	0.1
4	ENSDARG00000020609	snap25a	1.49E-05	6.76E-10	0.726633697	0.385	0.19
5	ENSDARG00000003655	tmem59l	2.02E-05	9.18E-10	0.614811844	0.331	0.149
6	ENSDARG00000102878	mapre3b	0.000256271	1.16E-08	0.463859448	0.169	0.057
7	ENSDARG00000004621	gpm6ab	0.000826381	3.75E-08	0.50195007	0.527	0.327
8	ENSDARG00000077045	scg5	0.00085077	3.86E-08	0.506758319	0.176	0.063
9	ENSDARG00000034187	calm1b	0.001633547	7.41E-08	0.42798647	0.338	0.171
10	ENSDARG00000021113	ptmaa	0.002201023	9.98E-08	0.4581316	0.777	0.651
11	ENSDARG00000060610	pcdh7b	0.004352171	1.97E-07	0.429992427	0.189	0.074
12	ENSDARG00000074866	ptpn5	0.005263199	2.39E-07	0.414747954	0.108	0.031
13	ENSDARG00000038655	ajap1	0.005833253	2.64E-07	0.417949302	0.128	0.041
14	ENSDARG00000074443	gas7a	0.006584206	2.98E-07	0.527707304	0.182	0.071
15	ENSDARG00000053559	tspan3b	0.00828008	3.75E-07	0.416725767	0.142	0.049
16	ENSDARG00000102975	nsg2	0.011988738	5.44E-07	0.562212423	0.399	0.228
17	ENSDARG00000055216	tuba1c	0.012487553	5.66E-07	0.448544041	0.574	0.384
18	ENSDARG00000097528	si:dkey-7j14.5	0.013924145	6.31E-07	0.573736118	0.209	0.09
19	ENSDARG00000075393	spock2	0.015950646	7.23E-07	0.420699177	0.128	0.043
20	ENSDARG00000027828	grin1a	0.017281934	7.83E-07	0.476571119	0.149	0.054
21	ENSDARG00000071011	cdk5r2a	0.020329521	9.22E-07	0.419697739	0.182	0.073
22	ENSDARG00000078748	si:ch211-137a8.4	0.020818881	9.44E-07	0.488334677	0.324	0.169
23	ENSDARG00000030479	hmgb1b	0.021501453	9.75E-07	0.310852409	0.574	0.378
24	ENSDARG00000078657	FNDC10	0.021843573	9.90E-07	0.384069332	0.115	0.037
25	ENSDARG00000063686	atp23	0.023288033	1.06E-06	0.48389987	0.101	0.031
26	ENSDARG00000045945	syn2a	0.028364621	1.29E-06	0.381140654	0.176	0.07
27	ENSDARG00000013843	sept5a	0.046387933	2.10E-06	0.304051651	0.162	0.063
28	ENSDARG00000089877	si:dkeyp-75h12.5	0.052858573	2.40E-06	0.488419709	0.345	0.196
29	ENSDARG00000045131	id4	0.055306561	2.51E-06	0.471050305	0.189	0.082
30	ENSDARG00000032865	pacsin1a	0.072798825	3.30E-06	0.328127158	0.155	0.061
31	ENSDARG00000095451	si:ch211-196l7.4	0.09608455	4.36E-06	0.518178077	0.595	0.477
32	ENSDARG00000007597	bloc1s4	0.103296649	4.68E-06	0.298476063	0.115	0.039
33	ENSDARG00000035715	marcksl1b	0.136196723	6.17E-06	0.551999323	0.682	0.57
34	ENSDARG00000021143	rtn1b	0.142690789	6.47E-06	0.490444596	0.372	0.217
35	ENSDARG00000098936	kif5aa	0.149433764	6.77E-06	0.350514939	0.169	0.07
36	ENSDARG00000052856	khdrbs1a	0.175155102	7.94E-06	0.339794465	0.628	0.479
37	ENSDARG00000071658	ywhag2	0.207743256	9.42E-06	0.469460095	0.338	0.194
38	ENSDARG00000068701	gpr85	0.235460915	1.07E-05	0.346831649	0.203	0.094
39	ENSDARG00000032535	praf2	0.269981526	1.22E-05	0.399165111	0.108	0.038
40	ENSDARG00000098368	aplp1	0.28378944	1.29E-05	0.339008024	0.23	0.114
41	ENSDARG00000077608	gpr137bb	0.314207927	1.42E-05	0.38197334	0.101	0.034
42	ENSDARG00000060481	atl1	0.370137777	1.68E-05	0.394403889	0.149	0.062
43	ENSDARG00000099203	atp1b2a	0.401204832	1.82E-05	0.43874513	0.243	0.125
44	ENSDARG00000090872	si:dkey-276j7.1	0.40134873	1.82E-05	0.349009175	0.385	0.235
45	ENSDARG00000055874	cpe	0.426395387	1.93E-05	0.386090551	0.264	0.138
46	ENSDARG00000008407	tspan7b	0.452415251	2.05E-05	0.451490081	0.324	0.184
47	ENSDARG00000006497	rtn1a	0.470130145	2.13E-05	0.367652246	0.507	0.345
48	ENSDARG00000053130	pcp4a	0.485739834	2.20E-05	0.489283335	0.203	0.098
49	ENSDARG00000054442	cbx1b	0.514430417	2.33E-05	0.38591967	0.264	0.142
50	ENSDARG00000027740	adcyap1b	0.51817006	2.35E-05	0.594537792	0.236	0.121
51	ENSDARG00000053291	pnrc2	0.533049223	2.42E-05	0.303071826	0.797	0.706
52	ENSDARG00000054749	lmo4b	0.570238081	2.59E-05	0.441139167	0.169	0.077
53	ENSDARG00000021124	cfl1	0.620369792	2.81E-05	0.312152821	0.696	0.571
54	ENSDARG00000001994	stxbp1a	0.637076319	2.89E-05	0.431761495	0.203	0.099
55	ENSDARG00000076532	si:ch211-222l21.1	0.756581027	3.43E-05	0.367851462	0.493	0.34
56	ENSDARG00000058454	dynll1	0.763050591	3.46E-05	0.288856608	0.547	0.404
57	ENSDARG00000024299	c1qtnf4	0.787888662	3.57E-05	0.492027975	0.122	0.047
58	ENSDARG00000035907	fam49al	0.846833122	3.84E-05	0.417751261	0.176	0.082
59	ENSDARG00000000212	krt97	1	0.52620842	-0.839765208	0.135	0.156
60	ENSDARG00000000394	matr3l1.1	1	0.035381704	0.351431109	0.101	0.062
61	ENSDARG00000000563	ttn.1	1	0.803475196	-0.347246388	0.223	0.228
62	ENSDARG00000002131	celf2	1	9.22E-05	0.451104986	0.297	0.181
63	ENSDARG00000002230	sypb	1	0.000516274	0.422644221	0.189	0.102
64	ENSDARG00000002589	mylpfb	1	0.001244773	-0.497624062	0.392	0.519
65	ENSDARG00000002768	pvalb2	1	0.884819571	-0.393680502	1	0.999
66	ENSDARG00000002790	ap2m1a	1	0.00696071	0.354925903	0.365	0.289
67	ENSDARG00000003169	magi1b	1	0.033388211	0.312321923	0.128	0.083
68	ENSDARG00000003203	rhcga	1	0.078562099	-1.263302071	0.101	0.146
69	ENSDARG00000003207	mterf3	1	0.154786916	-0.255259425	0.074	0.113
70	ENSDARG00000003281	pik3ip1	1	0.016805099	0.414501832	0.162	0.106
71	ENSDARG00000003512	anks1b	1	0.002512805	0.315294328	0.108	0.052
72	ENSDARG00000003693	hars	1	0.598172891	0.28718125	0.128	0.123
73	ENSDARG00000003808	aqp3a	1	0.097271519	0.414019081	0.162	0.12
74	ENSDARG00000004060	bhlhe40	1	0.077759811	0.328926356	0.345	0.305
75	ENSDARG00000004161	ik	1	0.107261514	0.261022278	0.169	0.131
76	ENSDARG00000004297	irf2bpl	1	0.001869314	0.288830454	0.196	0.116
77	ENSDARG00000004452	tardbpl	1	0.007576349	0.307691483	0.243	0.171
78	ENSDARG00000004830	flot2a	1	0.000602249	0.301832924	0.189	0.104
79	ENSDARG00000005191	ahcy	1	0.000228177	-0.437233579	0.196	0.354
80	ENSDARG00000005479	tenm3	1	0.007167525	0.345360794	0.149	0.085
81	ENSDARG00000005560	ywhah	1	0.033659588	0.264172737	0.284	0.223
82	ENSDARG00000005673	f3b	1	0.058249987	0.476171315	0.101	0.064
83	ENSDARG00000005840	got2b	1	0.514482646	0.255595062	0.203	0.199
84	ENSDARG00000005842	cd9a	1	0.006058516	0.326606663	0.135	0.076
85	ENSDARG00000006370	atp6v1h	1	0.082941155	0.29567226	0.243	0.2
86	ENSDARG00000006588	zgc:111983	1	0.008164958	-0.601056431	0.061	0.133
87	ENSDARG00000006747	tmem178b	1	0.000207644	0.32339544	0.162	0.078
88	ENSDARG00000006773	elovl4a	1	0.000694509	0.250521514	0.128	0.06
89	ENSDARG00000007276	ela3l	1	0.069245888	-0.807978474	0.122	0.178
90	ENSDARG00000007663	amph	1	0.000541989	0.280602639	0.108	0.047
91	ENSDARG00000007818	palm1b	1	0.000429268	0.256805642	0.23	0.13
92	ENSDARG00000008153	serinc5	1	0.085283535	0.252775873	0.142	0.101
93	ENSDARG00000008188	sf1	1	0.236968693	0.279456135	0.128	0.103
94	ENSDARG00000008678	snx3	1	0.041329313	0.27869309	0.203	0.154
95	ENSDARG00000008720	lmo3	1	6.49E-05	0.510297716	0.176	0.084
96	ENSDARG00000008735	atp6ap2	1	0.065989875	0.311823846	0.338	0.286
97	ENSDARG00000008803	marcksb	1	0.003307403	0.349821658	0.264	0.173
98	ENSDARG00000008867	rap1b	1	0.591252951	0.331042661	0.149	0.14
99	ENSDARG00000009018	rhbg	1	0.015939016	-0.258049294	0.047	0.113
100	ENSDARG00000009106	serinc1	1	0.000373604	0.45302223	0.473	0.363
101	ENSDARG00000009315	clgn	1	0.010222239	0.263726666	0.128	0.073
102	ENSDARG00000009480	pdcl	1	0.021584696	0.316040899	0.209	0.149
103	ENSDARG00000009553	gng3	1	0.000367082	0.442355966	0.345	0.226
104	ENSDARG00000010008	vim	1	0.370216243	0.250508444	0.297	0.269
105	ENSDARG00000010032	cmtm7	1	0.000360378	0.338419099	0.142	0.069
106	ENSDARG00000010052	ndrg3b	1	0.003561811	0.251652526	0.135	0.073
107	ENSDARG00000010137	ldb1a	1	0.013945311	0.265030448	0.176	0.113
108	ENSDARG00000010873	DDX17	1	0.194570684	0.28070106	0.182	0.153
109	ENSDARG00000011665	aldoaa	1	0.002293495	0.403445021	0.48	0.405
110	ENSDARG00000012138	sgce	1	0.001059749	0.330677373	0.216	0.129
111	ENSDARG00000012144	emc7	1	0.017224971	0.258632291	0.203	0.142
112	ENSDARG00000012248	rgma	1	0.012165042	0.289105045	0.108	0.059
113	ENSDARG00000012399	adssl	1	0.289923188	0.266552148	0.115	0.095
114	ENSDARG00000012684	atp2b1a	1	0.02210433	0.292992758	0.169	0.112
115	ENSDARG00000012892	ammecr1	1	0.006915741	0.353809589	0.135	0.077
116	ENSDARG00000012944	myhz2	1	0.696503329	-0.42906121	0.378	0.354
117	ENSDARG00000012972	cfl1l	1	0.225481361	-0.375355516	0.297	0.326
118	ENSDARG00000013087	ndrg3a	1	0.000627853	0.259539935	0.331	0.219
119	ENSDARG00000013430	bhmt	1	0.081824186	-0.541343407	0.365	0.428
120	ENSDARG00000013838	sulf2b	1	0.001852571	0.307424831	0.101	0.047
121	ENSDARG00000013966	psma6b	1	0.002388688	-0.261463525	0.115	0.227
122	ENSDARG00000013979	ndfip1	1	0.116899827	0.273472473	0.27	0.236
123	ENSDARG00000014053	olfm1b	1	0.003586991	0.253465619	0.236	0.149
124	ENSDARG00000014244	rbmx	1	0.131328778	0.320351367	0.155	0.122
125	ENSDARG00000014287	eno2	1	0.000981216	0.406520329	0.189	0.106
126	ENSDARG00000014366	luc7l3	1	0.009114612	0.44980887	0.176	0.114
127	ENSDARG00000014571	ctnnb1	1	0.227623285	0.365099736	0.27	0.245
128	ENSDARG00000014746	rbfox1	1	0.000274599	0.459218524	0.243	0.141
129	ENSDARG00000014891	robo2	1	0.006353676	0.286371514	0.101	0.051
130	ENSDARG00000015050	calm2b	1	8.62E-05	0.33810879	0.601	0.48
131	ENSDARG00000015266	mab21l2	1	0.073410491	0.504201616	0.135	0.095
132	ENSDARG00000015427	hdac1	1	0.050093688	0.277143085	0.311	0.258
133	ENSDARG00000015551	fth1a	1	0.425281749	-0.392245439	0.703	0.683
134	ENSDARG00000015575	cyp3c1	1	0.47939323	0.290946197	0.182	0.17
135	ENSDARG00000015649	rap2c	1	0.007024668	0.299980703	0.149	0.089
136	ENSDARG00000015866	apoa2	1	0.015058977	-0.506097349	0.872	0.792
137	ENSDARG00000016301	zgc:65894	1	0.000859524	0.370415562	0.209	0.12
138	ENSDARG00000016771	tfa	1	0.135934918	-0.82496314	0.088	0.127
139	ENSDARG00000016809	prkacab	1	0.004446235	0.360302103	0.101	0.051
140	ENSDARG00000017314	CELA1 (1 of many)	1	0.388643471	-0.662507906	0.324	0.361
141	ENSDARG00000017441	mylz3	1	0.193234363	-0.264806193	0.926	0.901
142	ENSDARG00000017624	krt4	1	0.024621196	-1.415369596	0.622	0.67
143	ENSDARG00000018397	hpca	1	9.97E-05	0.39187351	0.122	0.051
144	ENSDARG00000018478	agxtb	1	0.353508266	-0.488755018	0.101	0.125
145	ENSDARG00000018691	phf2	1	0.009275073	0.263373669	0.108	0.058
146	ENSDARG00000018787	efna1b	1	0.306720284	0.437630068	0.108	0.088
147	ENSDARG00000019033	tmem59	1	0.004826104	0.277446795	0.358	0.276
148	ENSDARG00000019335	hes6	1	0.008448995	0.291515016	0.149	0.088
149	ENSDARG00000019702	aldocb	1	0.006304681	0.377156976	0.345	0.255
150	ENSDARG00000019856	atp1a1b	1	0.291937551	-0.277820732	0.128	0.1
151	ENSDARG00000019881	bsg	1	0.000241748	0.320971786	0.608	0.518
152	ENSDARG00000020261	rab2a	1	0.012910855	0.32420613	0.385	0.324
153	ENSDARG00000020798	necap1	1	0.001285973	0.341452542	0.169	0.092
154	ENSDARG00000021339	cpa5	1	0.103090021	-0.8956856	0.088	0.131
155	ENSDARG00000021343	wsb1	1	0.471217588	0.306870332	0.135	0.123
156	ENSDARG00000021595	lhfpl3	1	0.000426372	0.385190132	0.128	0.059
157	ENSDARG00000021647	gnai1	1	0.001317388	0.344181316	0.203	0.121
158	ENSDARG00000021811	calm3a	1	0.000176675	0.523228602	0.581	0.483
159	ENSDARG00000021924	hsp70.3	1	0.684928234	0.43682028	0.264	0.297
160	ENSDARG00000021975	ginm1	1	0.004239482	0.348515423	0.243	0.164
161	ENSDARG00000022129	rbm4.3	1	0.018464326	0.299987336	0.345	0.282
162	ENSDARG00000023062	cyr61	1	0.386572239	0.330456649	0.108	0.089
163	ENSDARG00000023151	ucp1	1	0.360877444	-0.613117025	0.162	0.189
164	ENSDARG00000023323	ywhaqb	1	0.047123757	0.255740926	0.311	0.254
165	ENSDARG00000023532	pinx1	1	0.001400691	-0.25851896	0.128	0.251
166	ENSDARG00000024433	pvalb4	1	0.208409673	-0.830757073	0.284	0.329
167	ENSDARG00000024746	hsp90aa1.2	1	0.015622589	0.458936272	0.27	0.198
168	ENSDARG00000024877	ptgr1	1	0.001882451	0.392694095	0.223	0.142
169	ENSDARG00000025206	syt2a	1	5.59E-05	0.302589623	0.169	0.077
170	ENSDARG00000025326	myl12.2	1	0.010122537	0.325759596	0.23	0.162
171	ENSDARG00000025348	igfbp5b	1	0.108605101	0.253108786	0.155	0.117
172	ENSDARG00000025350	prdx2	1	0.551128526	-0.500299277	0.547	0.577
173	ENSDARG00000025428	socs3a	1	0.422257785	0.374835992	0.196	0.184
174	ENSDARG00000025728	grin1b	1	0.001512486	0.394856262	0.122	0.059
175	ENSDARG00000025855	camk2n1a	1	0.110054378	0.253373975	0.189	0.147
176	ENSDARG00000026726	anxa1a	1	0.186811115	-0.543458894	0.318	0.354
177	ENSDARG00000026829	cotl1	1	0.009655384	0.555305621	0.284	0.205
178	ENSDARG00000028017	tp53inp1	1	0.001145488	0.317438706	0.257	0.164
179	ENSDARG00000028119	sumo3a	1	0.115929442	0.272096139	0.351	0.315
180	ENSDARG00000028198	ube2v2	1	0.003528598	0.332818788	0.385	0.311
181	ENSDARG00000028213	ttn.2	1	0.907149572	-0.377288463	0.23	0.215
182	ENSDARG00000028618	krt18b	1	0.029792212	0.589645312	0.236	0.183
183	ENSDARG00000029069	tnni2a.4	1	0.746091582	-0.434219715	0.851	0.84
184	ENSDARG00000029443	zgc:92242	1	0.022955979	-0.254680271	0.081	0.148
185	ENSDARG00000029688	hsp70.1	1	0.110216085	0.527532289	0.277	0.23
186	ENSDARG00000029995	tnni2b.2	1	0.012893258	-0.642911963	0.061	0.13
187	ENSDARG00000030106	stmn4	1	0.000185076	0.423936124	0.216	0.115
188	ENSDARG00000030694	atp6v1e1b	1	0.007991641	0.307684192	0.331	0.248
189	ENSDARG00000031343	rab6bb	1	0.026589721	0.25613145	0.169	0.114
190	ENSDARG00000031427	calm2a	1	0.000176562	0.414052692	0.426	0.31
191	ENSDARG00000031681	atp6v0b	1	0.317259818	0.265671422	0.162	0.14
192	ENSDARG00000031683	fosab	1	0.681190692	0.272320705	0.324	0.361
193	ENSDARG00000031929	stard14	1	0.001018109	-0.517445829	0.02	0.103
194	ENSDARG00000032126	scg5	1	0.00023904	0.377477964	0.142	0.066
195	ENSDARG00000032317	tox	1	0.001028066	0.294014081	0.182	0.1
196	ENSDARG00000032405	ckap4	1	0.011275991	-0.299308873	0.047	0.113
197	ENSDARG00000032614	msi2b	1	0.017607855	0.646108167	0.162	0.106
198	ENSDARG00000032619	tob1a	1	0.093799748	0.280760872	0.392	0.353
199	ENSDARG00000032765	net1	1	0.47514845	0.308990236	0.128	0.116
200	ENSDARG00000033009	h3f3c	1	0.002617801	0.306096829	0.588	0.521
201	ENSDARG00000033234	stmn2a	1	0.000300694	0.285434743	0.209	0.112
202	ENSDARG00000033466	tagln2	1	0.019704262	0.373851455	0.196	0.136
203	ENSDARG00000033655	stmn1b	1	0.000101534	0.335795119	0.561	0.425
204	ENSDARG00000033683	tpma	1	0.880022961	-0.253797491	0.831	0.862
205	ENSDARG00000034195	top2b	1	0.01439437	0.284610965	0.128	0.076
206	ENSDARG00000034409	pik3r3b	1	0.002465376	0.268772885	0.155	0.086
207	ENSDARG00000034470	aldoab	1	0.041260507	-0.312638503	0.108	0.171
208	ENSDARG00000034668	celf3a	1	0.000487929	0.351462622	0.149	0.074
209	ENSDARG00000034677	scel	1	0.002357461	-0.55799422	0.027	0.102
210	ENSDARG00000035043	pfdn5	1	0.31972292	0.294569368	0.155	0.139
211	ENSDARG00000035327	ckma	1	0.97607565	-0.28263183	0.736	0.747
212	ENSDARG00000035458	atp2a1l	1	0.404262598	-0.289880862	0.243	0.269
213	ENSDARG00000035808	clcn4	1	0.006831794	0.345133217	0.108	0.057
214	ENSDARG00000035890	fuca1.1	1	0.01574242	-0.434218664	0.095	0.169
215	ENSDARG00000036036	mdka	1	0.856896046	-0.437394917	0.182	0.189
216	ENSDARG00000036295	golga7ba	1	0.029440848	0.326459712	0.155	0.103
217	ENSDARG00000036577	atp6v0cb	1	9.89E-05	0.469800545	0.385	0.257
218	ENSDARG00000036625	polr2f	1	0.014885113	0.316251138	0.236	0.174
219	ENSDARG00000036784	commd7	1	0.960910764	0.359746333	0.095	0.102
220	ENSDARG00000036832	cyt1l	1	0.695418822	-1.335117145	0.324	0.317
221	ENSDARG00000036834	krt92	1	0.287608271	-0.669737573	0.088	0.115
222	ENSDARG00000037012	slc3a2b	1	0.434234471	0.332882817	0.162	0.146
223	ENSDARG00000037746	actb1	1	0.109782562	0.271954617	0.635	0.59
224	ENSDARG00000037789	pvalb1	1	0.630142867	-0.295758539	1	0.997
225	ENSDARG00000038025	cbx7a	1	0.00683256	0.257728114	0.318	0.228
226	ENSDARG00000038141	atf4b	1	0.010944246	0.299453591	0.412	0.345
227	ENSDARG00000038153	lgals2b	1	0.79349467	-0.276488151	0.216	0.221
228	ENSDARG00000038439	fabp10a	1	0.903844291	-0.50866854	0.595	0.608
229	ENSDARG00000038559	h1f0	1	0.006243496	0.37253674	0.534	0.459
230	ENSDARG00000038574	scg2b	1	7.96E-05	0.813430633	0.196	0.097
231	ENSDARG00000039034	marcksl1a	1	0.238911858	0.253613329	0.378	0.339
232	ENSDARG00000039576	fstl1b	1	0.051354521	0.31604461	0.142	0.097
233	ENSDARG00000039729	asap1b	1	0.002593857	0.40158714	0.162	0.093
234	ENSDARG00000039730	zgc:112160	1	0.112404235	-1.01846581	0.122	0.164
235	ENSDARG00000039914	gapdhs	1	0.000134722	0.353801097	0.595	0.489
236	ENSDARG00000040287	ywhabl	1	0.051457461	0.315740647	0.412	0.37
237	ENSDARG00000040565	ckmb	1	0.376535799	-0.355839518	0.561	0.584
238	ENSDARG00000040822	fundc1	1	0.008253799	0.337815979	0.264	0.188
239	ENSDARG00000040874	add3a	1	0.45882687	0.402091918	0.122	0.108
240	ENSDARG00000041051	mid1ip1a	1	0.005948155	-0.869473572	0.068	0.144
241	ENSDARG00000041332	tmem33	1	0.006764384	0.43066071	0.149	0.09
242	ENSDARG00000041363	dctn3	1	0.128888248	0.316528015	0.236	0.201
243	ENSDARG00000041391	tmed10	1	0.139660566	0.331031004	0.277	0.246
244	ENSDARG00000041569	ces2	1	0.314810034	-0.771282306	0.095	0.119
245	ENSDARG00000041623	mt2	1	0.085948284	0.389637474	0.318	0.255
246	ENSDARG00000042236	atrx	1	0.017969595	0.290538944	0.236	0.172
247	ENSDARG00000042319	cdca4	1	0.025969495	0.254893646	0.176	0.119
248	ENSDARG00000042837	atp1b3b	1	0.131402178	0.365947324	0.135	0.104
249	ENSDARG00000042948	dnajc5aa	1	0.003266085	0.260127338	0.196	0.117
250	ENSDARG00000042993	prss1	1	0.233870047	-0.714628083	0.432	0.391
251	ENSDARG00000043081	ctsz	1	0.001813956	-0.318211446	0.047	0.138
252	ENSDARG00000043257	ckbb	1	4.68E-05	0.383780806	0.608	0.478
253	ENSDARG00000043457	gapdh	1	0.148465898	-0.491097143	0.459	0.496
254	ENSDARG00000043485	si:ch211-22i13.2	1	0.416674738	0.284010414	0.122	0.105
255	ENSDARG00000043757	ptbp3	1	0.00222891	0.451463128	0.216	0.137
256	ENSDARG00000043821	klf7b	1	0.00212264	0.384454677	0.155	0.086
257	ENSDARG00000044062	ctbp2a	1	0.000477607	0.331770474	0.176	0.093
258	ENSDARG00000044125	txn	1	0.872572707	0.600848922	0.101	0.109
259	ENSDARG00000044573	cdc42	1	0.008257703	0.289389834	0.385	0.315
260	ENSDARG00000044619	birc2	1	0.003707358	0.356094407	0.243	0.167
261	ENSDARG00000044684	rbp4l	1	0.79520247	0.273575917	0.216	0.213
262	ENSDARG00000044811	cdk9	1	0.043042081	0.279448563	0.142	0.097
263	ENSDARG00000044902	atp2b2	1	0.05389845	0.352571077	0.216	0.168
264	ENSDARG00000045143	hbbe2	1	0.268528612	-0.740156033	0.115	0.144
265	ENSDARG00000045248	h3f3d	1	0.000104794	0.277393228	0.851	0.765
266	ENSDARG00000045373	pabpn1	1	0.007931664	0.493853775	0.351	0.282
267	ENSDARG00000045447	slc35g2b	1	0.000168099	0.32679183	0.142	0.064
268	ENSDARG00000045490	ndufb2	1	0.06877973	0.309544555	0.318	0.28
269	ENSDARG00000045639	elavl4	1	0.007508524	0.377784438	0.297	0.207
270	ENSDARG00000045835	si:dkey-14d8.6	1	0.090136638	-0.693497285	0.074	0.119
271	ENSDARG00000045874	yeats4	1	0.001796119	0.362665295	0.142	0.076
272	ENSDARG00000045947	hrc	1	0.000105941	-0.598478052	0.027	0.138
273	ENSDARG00000046022	tmed7	1	0.076494599	0.266959764	0.324	0.282
274	ENSDARG00000046030	zgc:110339	1	0.442782556	0.466852186	0.149	0.186
275	ENSDARG00000046074	stk11	1	0.000894692	0.25929132	0.128	0.063
276	ENSDARG00000051875	islr2	1	0.051930925	0.622290704	0.169	0.119
277	ENSDARG00000051886	ankrd11	1	0.165304212	0.262677696	0.23	0.195
278	ENSDARG00000052644	ca10a	1	0.00025631	0.277711706	0.128	0.056
279	ENSDARG00000052907	bcl7a	1	0.000914869	0.25560109	0.149	0.075
280	ENSDARG00000053254	mylpfa	1	0.806962838	-0.280983853	0.986	0.975
281	ENSDARG00000053684	aldob	1	0.000408038	-0.65034059	0.649	0.738
282	ENSDARG00000053858	crip1	1	0.911868495	0.256901441	0.209	0.219
283	ENSDARG00000053973	fetub	1	0.458246613	-0.541242909	0.277	0.245
284	ENSDARG00000053979	chmp2a	1	0.506289278	0.271134421	0.196	0.189
285	ENSDARG00000054616	cldni	1	0.222365464	-0.330115932	0.074	0.104
286	ENSDARG00000054916	eif4ebp3	1	0.28579397	0.254164601	0.311	0.38
287	ENSDARG00000055120	ctsba	1	0.02714745	-0.33610688	0.176	0.268
288	ENSDARG00000055283	id2a	1	0.313533668	0.301776182	0.297	0.276
289	ENSDARG00000055455	gpm6aa	1	0.001262012	0.380331925	0.493	0.389
290	ENSDARG00000055514	icn2	1	0.006813419	-1.319454971	0.149	0.235
291	ENSDARG00000055524	rnf7	1	0.000531067	0.489761564	0.297	0.205
292	ENSDARG00000055723	hsp70l	1	0.11390119	0.436424046	0.351	0.31
293	ENSDARG00000055837	arhgef1b	1	0.113238266	0.334784312	0.108	0.076
294	ENSDARG00000056122	gdi1	1	0.000492864	0.340510136	0.176	0.092
295	ENSDARG00000056498	crp2	1	0.074531264	-0.642491089	0.068	0.115
296	ENSDARG00000056583	ndufs6	1	0.255858508	0.281522337	0.257	0.236
297	ENSDARG00000056744	ela2	1	0.258496353	-0.69760961	0.169	0.212
298	ENSDARG00000056765	ela2l	1	0.564255885	-0.72416334	0.23	0.248
299	ENSDARG00000056831	gng2	1	7.96E-05	0.287810137	0.264	0.145
300	ENSDARG00000056856	tax1bp1b	1	0.09145819	0.336252484	0.223	0.185
301	ENSDARG00000056877	vamp2	1	6.92E-05	0.512579851	0.264	0.151
302	ENSDARG00000057234	chtopa	1	0.013195146	0.337879595	0.196	0.133
303	ENSDARG00000057782	baz2ba	1	0.003432574	0.31025232	0.122	0.063
304	ENSDARG00000057867	lasp1	1	0.001476441	0.380603574	0.351	0.263
305	ENSDARG00000057913	syt11a	1	0.000129213	0.459537468	0.297	0.181
306	ENSDARG00000058094	ciarta	1	0.031931768	0.284522706	0.419	0.371
307	ENSDARG00000058117	snap25b	1	0.000866192	0.264402567	0.277	0.17
308	ENSDARG00000058358	krt8	1	0.465930194	0.289299504	0.439	0.452
309	ENSDARG00000059057	atpv0e2	1	5.07E-05	0.345264996	0.358	0.216
310	ENSDARG00000059303	hnrnpl2	1	0.223299304	0.319359197	0.155	0.13
311	ENSDARG00000059311	dpysl5b	1	9.44E-05	0.290911666	0.169	0.079
312	ENSDARG00000059391	gyg1b	1	0.1873885	0.403246087	0.155	0.124
313	ENSDARG00000059601	map1aa	1	0.000235597	0.491763556	0.223	0.124
314	ENSDARG00000059815	oaz2b	1	0.002700195	0.319833574	0.128	0.066
315	ENSDARG00000059906	sdc4	1	0.431655632	0.394136131	0.311	0.316
316	ENSDARG00000060309	srgap3	1	0.001270847	0.275875983	0.176	0.097
317	ENSDARG00000060350	apoda.2	1	0.378627141	-0.559494404	0.155	0.18
318	ENSDARG00000060457	pmp22b	1	0.004674527	0.726060417	0.243	0.165
319	ENSDARG00000060853	nckap1	1	0.01947524	0.360972839	0.142	0.091
320	ENSDARG00000061490	u2surp	1	0.171928421	0.446301944	0.216	0.191
321	ENSDARG00000062592	myl10	1	0.291095127	-0.259000842	0.095	0.123
322	ENSDARG00000062797	nell2b	1	0.016825239	0.311146609	0.122	0.071
323	ENSDARG00000063095	ctsf	1	0.006898233	0.309745202	0.351	0.278
324	ENSDARG00000067591	puraa	1	0.16724939	0.261746679	0.101	0.074
325	ENSDARG00000067990	myhz1.1	1	0.616885842	-0.853575123	0.703	0.657
326	ENSDARG00000067995	myhz1.2	1	0.020197293	-0.754157585	0.176	0.262
327	ENSDARG00000067997	myhz1.3	1	0.664773774	-0.5789816	0.216	0.227
328	ENSDARG00000068289	eif3k	1	0.299321084	0.271688592	0.378	0.374
329	ENSDARG00000068404	tbcb	1	0.018533295	0.33588897	0.243	0.179
330	ENSDARG00000068432	si:dkey-56m19.5	1	0.003505762	0.451628855	0.284	0.194
331	ENSDARG00000068457	tnnt3b	1	0.258534633	-0.25244754	0.703	0.759
332	ENSDARG00000068478	gpx4a	1	0.199738463	-0.285526119	0.203	0.248
333	ENSDARG00000068582	rnf44	1	0.002966507	0.295214347	0.23	0.147
334	ENSDARG00000068680	ctrl	1	0.664060532	-0.783264778	0.142	0.15
335	ENSDARG00000068698	psenen	1	0.754093907	0.262224667	0.169	0.173
336	ENSDARG00000068745	map4l	1	0.002526701	0.330795223	0.182	0.107
337	ENSDARG00000068822	purba	1	0.167704174	0.311436582	0.203	0.17
338	ENSDARG00000068995	h2afx1	1	0.019472539	0.258695414	0.615	0.585
339	ENSDARG00000069090	atp6v0d1	1	0.009760148	0.304700325	0.236	0.165
340	ENSDARG00000069100	aldh9a1a.1	1	0.380874828	0.280847694	0.446	0.456
341	ENSDARG00000069297	upf3a	1	0.000193531	0.376904104	0.155	0.075
342	ENSDARG00000069360	ppp3r1b	1	0.058172635	0.275852177	0.209	0.159
343	ENSDARG00000069461	rnaseka	1	0.002378825	-0.253049713	0.054	0.146
344	ENSDARG00000069630	tat	1	0.142178976	-0.364495836	0.088	0.126
345	ENSDARG00000069817	crygm2d8	1	0.540916244	-0.458748716	0.101	0.117
346	ENSDARG00000069826	crygm2d15	1	0.669938999	-0.424554781	0.101	0.09
347	ENSDARG00000069981	cspg5a	1	9.03E-05	0.467262791	0.236	0.128
348	ENSDARG00000070155	tuba8l3	1	0.000469691	0.418421629	0.115	0.051
349	ENSDARG00000070266	spock3	1	0.000154687	0.36846081	0.236	0.13
350	ENSDARG00000070431	fip1l1b	1	0.007738058	0.311018835	0.128	0.073
351	ENSDARG00000070675	fam3a	1	0.250819708	0.278393712	0.115	0.093
352	ENSDARG00000070686	cdipt	1	0.144266169	0.397308721	0.122	0.09
353	ENSDARG00000070835	tnnc2	1	0.479821096	-0.355978468	0.405	0.426
354	ENSDARG00000070844	gamt	1	0.029893343	-0.474339422	0.284	0.369
355	ENSDARG00000071018	ptena	1	0.078836798	0.315514478	0.196	0.153
356	ENSDARG00000071196	cavin2b	1	0.386141744	0.296848025	0.155	0.142
357	ENSDARG00000071426	lrrc59	1	0.603642075	0.301081433	0.088	0.107
358	ENSDARG00000071566	ppp1cab	1	0.107188689	0.268304641	0.162	0.126
359	ENSDARG00000071626	ptgdsb.2	1	0.893980128	-0.292305366	0.189	0.185
360	ENSDARG00000071860	nrn1a	1	8.60E-05	0.342420128	0.155	0.07
361	ENSDARG00000073742	prss59.2	1	0.359479269	-0.615971482	0.365	0.41
362	ENSDARG00000073750	crygm2d18	1	0.953005517	-0.622948416	0.176	0.17
363	ENSDARG00000074001	crygmxl2	1	0.742665099	-0.273050418	0.243	0.239
364	ENSDARG00000074057	calm3b	1	0.002240774	0.406550668	0.432	0.344
365	ENSDARG00000075542	zfhx4	1	0.361331949	-0.284269877	0.088	0.111
366	ENSDARG00000075718	rpz5	1	0.028784067	0.290097389	0.142	0.091
367	ENSDARG00000076120	foxp4	1	0.376151694	0.438592991	0.149	0.186
368	ENSDARG00000076386	epdl1	1	0.00465149	-0.592765224	0.088	0.174
369	ENSDARG00000076572	crygm2d7	1	0.656808608	-0.32378932	0.277	0.294
370	ENSDARG00000076790	crygm2d16	1	0.736579057	-0.310925398	0.405	0.401
371	ENSDARG00000076836	gpx4b	1	0.063791342	0.300050096	0.304	0.26
372	ENSDARG00000076838	apom	1	0.790580827	-0.418024004	0.128	0.134
373	ENSDARG00000076895	flrt3	1	0.002029911	0.421026916	0.101	0.047
374	ENSDARG00000077227	fbxl6	1	0.01305193	0.277876392	0.128	0.075
375	ENSDARG00000077256	nat8l	1	0.020940978	0.354718991	0.128	0.078
376	ENSDARG00000077777	tmsb4x	1	0.001220776	0.320357936	0.899	0.842
377	ENSDARG00000077811	sox11a	1	0.030619376	0.299877182	0.203	0.142
378	ENSDARG00000077847	olfm2a	1	0.006432145	0.324751805	0.128	0.069
379	ENSDARG00000078659	tmem176	1	0.461116035	0.277883503	0.155	0.141
380	ENSDARG00000078686	arl8a	1	0.363786693	0.291095162	0.169	0.153
381	ENSDARG00000078865	cxxc5a	1	0.028206644	0.310049999	0.155	0.103
382	ENSDARG00000079150	si:ch211-276i12.9	1	0.031329279	0.321005784	0.176	0.123
383	ENSDARG00000079274	prss59.1	1	0.856023537	-0.908685179	0.257	0.258
384	ENSDARG00000079305	hbae3	1	0.387466228	-0.820269199	0.176	0.199
385	ENSDARG00000086856	stk35	1	0.125506453	0.333623067	0.257	0.221
386	ENSDARG00000087164	crygm2d4	1	0.538507936	-0.273923522	0.23	0.256
387	ENSDARG00000087301	crygm2d14	1	0.258758548	-0.52681694	0.074	0.103
388	ENSDARG00000087390	hbbe1.3	1	0.244787199	-0.641500738	0.209	0.251
389	ENSDARG00000087640	nsfl1c	1	0.799518148	0.280637178	0.115	0.115
390	ENSDARG00000087647	sept7a	1	0.071673057	0.352663846	0.182	0.141
391	ENSDARG00000088091	pfn1	1	0.556112669	0.297338196	0.676	0.667
392	ENSDARG00000088330	hbae1.1	1	0.180217545	-0.655774417	0.095	0.131
393	ENSDARG00000089124	hbae1.3	1	0.312215187	-0.621163143	0.095	0.12
394	ENSDARG00000089368	hopx	1	0.989500331	0.281340341	0.155	0.162
395	ENSDARG00000089475	hbae1.1	1	0.266099205	-0.522987722	0.088	0.116
396	ENSDARG00000090086	rab11bb	1	0.003108116	0.266431023	0.149	0.081
397	ENSDARG00000090286	serpina1	1	0.937459897	-0.595588923	0.142	0.141
398	ENSDARG00000090428	ctrb1	1	0.425193078	-0.66136906	0.378	0.409
399	ENSDARG00000090722	leg1.1	1	0.365037251	-0.43557473	0.108	0.132
400	ENSDARG00000090788	cstf2	1	0.156919011	0.298523998	0.135	0.106
401	ENSDARG00000090850	serpina1l	1	0.438114849	-0.61083435	0.135	0.154
402	ENSDARG00000091148	crygm2d20	1	0.409930292	-0.662094544	0.122	0.145
403	ENSDARG00000091234	si:ch73-335l21.4	1	0.370215796	0.267327642	0.088	0.116
404	ENSDARG00000091771	lysmd2	1	0.000281997	0.350070351	0.155	0.077
405	ENSDARG00000092362	hsp70.2	1	0.259324304	0.439986277	0.392	0.376
406	ENSDARG00000092659	ppp3r1a	1	0.000141839	0.288684545	0.223	0.12
407	ENSDARG00000092947	cyt1	1	0.216823044	-1.558950537	0.791	0.785
408	ENSDARG00000092970	tmsb2	1	0.006806703	0.257023478	0.203	0.127
409	ENSDARG00000093303	ifitm1	1	0.519049122	0.280017486	0.142	0.126
410	ENSDARG00000093448	mpc1	1	0.000788688	-0.376774228	0.196	0.329
411	ENSDARG00000093584	zgc:193505	1	0.01036611	-0.8364927	0.074	0.147
412	ENSDARG00000093844	zgc:136461	1	0.085399088	-0.751421114	0.088	0.138
413	ENSDARG00000093945	vma21	1	0.041496015	0.290611882	0.257	0.205
414	ENSDARG00000094041	krt17	1	0.077270099	-1.635270606	0.189	0.24
415	ENSDARG00000096257	si:ch73-367p23.2	1	0.002521895	-0.251000146	0.122	0.228
416	ENSDARG00000096668	MZT1	1	0.056525091	0.278865237	0.108	0.07
417	ENSDARG00000097157	si:ch211-207n23.2	1	0.002480751	-0.527521517	0.027	0.103
418	ENSDARG00000097322	si:dkey-81l17.6	1	0.000456946	0.304184662	0.196	0.107
419	ENSDARG00000098075	sh3bgrl3	1	0.022940691	0.251156153	0.216	0.156
420	ENSDARG00000098280	rbm5	1	0.0009159	0.320596528	0.128	0.063
421	ENSDARG00000098591	tubb2b	1	0.0011314	0.327204903	0.419	0.303
422	ENSDARG00000098652	pcdh11	1	0.004748766	0.318261755	0.108	0.054
423	ENSDARG00000098753	elmo1	1	0.004047811	0.272678525	0.169	0.099
424	ENSDARG00000098832	fam168a	1	0.0460282	0.262805609	0.318	0.254
425	ENSDARG00000099175	hmgb1a	1	0.00244615	0.390028944	0.561	0.497
426	ENSDARG00000099200	zgc:123103	1	0.803745008	-0.389321731	0.135	0.141
427	ENSDARG00000099283	epb41a	1	0.0002736	0.323586258	0.311	0.188
428	ENSDARG00000099312	jpt1b	1	0.000304277	0.424044902	0.358	0.247
429	ENSDARG00000099420	nme2b.2	1	0.645679429	-0.280201445	0.372	0.383
430	ENSDARG00000099453	elof1	1	0.038333078	0.2741697	0.257	0.2
431	ENSDARG00000099532	ubl3a	1	0.000730895	0.370470439	0.23	0.141
432	ENSDARG00000100129	brd3b	1	0.128229315	0.265649116	0.223	0.185
433	ENSDARG00000100494	pbx1a	1	0.006954591	0.307716114	0.182	0.113
434	ENSDARG00000100514	cfap20	1	0.010524604	0.271808272	0.128	0.074
435	ENSDARG00000100582	si:ch211-195b11.3	1	0.006399059	-0.910143466	0.122	0.205
436	ENSDARG00000100825	calm3a	1	0.001108777	0.585712781	0.264	0.171
437	ENSDARG00000100826	hif1al	1	0.031891693	0.378830618	0.304	0.252
438	ENSDARG00000101115	med30	1	0.23253293	0.28424614	0.142	0.117
439	ENSDARG00000101135	si:dkey-85k7.7	1	0.864353298	0.347659574	0.122	0.133
440	ENSDARG00000101324	apoa1b	1	0.495648668	-0.742469348	0.804	0.777
441	ENSDARG00000101387	CAMK2N1	1	0.001976164	0.330450492	0.135	0.069
442	ENSDARG00000101687	CU929259.1	1	0.324290411	0.285771046	0.128	0.109
443	ENSDARG00000101766	ptmab	1	0.000936278	0.256808921	0.736	0.694
444	ENSDARG00000102024	chmp6b	1	0.07245548	0.343222994	0.142	0.104
445	ENSDARG00000102415	scinla	1	0.005499674	0.335852283	0.155	0.09
446	ENSDARG00000102453	slc1a2b	1	0.16806867	-0.291714351	0.142	0.104
447	ENSDARG00000102558	pde6ha	1	0.608900385	0.3113111	0.23	0.216
448	ENSDARG00000102632	ubc	1	0.00053287	0.294072739	0.757	0.698
449	ENSDARG00000103002	nptna	1	0.002107156	0.366472764	0.142	0.075
450	ENSDARG00000103199	si:dkey-247k7.2	1	0.008956364	-0.821584882	0.061	0.131
451	ENSDARG00000103919	si:ch73-1a9.3	1	0.002347827	0.346195804	0.682	0.632
452	ENSDARG00000103937	ndrg4	1	0.125051604	0.28048685	0.122	0.085
453	ENSDARG00000104279	appa	1	0.011380903	0.270056185	0.331	0.248
454	ENSDARG00000104359	anxa1c	1	0.004313233	-0.956893885	0.061	0.14
455	ENSDARG00000104458	rnasekb	1	0.004407872	0.363149989	0.372	0.273
456	ENSDARG00000104782	oaz1b	1	0.047501761	0.32141397	0.419	0.388
457	ENSDARG00000104945	sncb	1	0.003254348	0.334867622	0.291	0.197
458	ENSDARG00000105223	pmp22a	1	0.062026522	0.446813842	0.264	0.207
459	ENSDARG00000105293	srsf4	1	0.0114763	0.353318514	0.209	0.142
460	ENSDARG00000105441	pcdh11	1	0.0010908	0.416872301	0.101	0.045
461	ENSDARG00000111240	dhrs13a.2	1	8.45E-05	-0.833557114	0.007	0.108
462	ENSDARG00000115405	hbbe1.2	1	0.092493133	-0.579998868	0.095	0.142
463	ENSDARG00000115701	crygm2d9	1	0.231356914	-0.300115465	0.135	0.101
