# Supplementary material for: Cell-type-specific responses to the microbiota across all tissues of the larval zebrafish
Source: Cell Rep. Author manuscript; Available in PMC 2023 Oct 23. (PMC10423310; doi:10.1016/j.celrep.2023.112095)
Supplement: MMC7 [file NIHMS1880944-supplement-MMC7.zip]

Archive with 1,280 entries (1,201 files):
- DataS1/
- __MACOSX/._DataS1
- DataS1/Cluster34/
- __MACOSX/DataS1/._Cluster34
- DataS1/Cluster33/
- __MACOSX/DataS1/._Cluster33
- DataS1/.DS_Store
- __MACOSX/DataS1/._.DS_Store
- DataS1/Cluster69/
- __MACOSX/DataS1/._Cluster69
- DataS1/Cluster56/
- __MACOSX/DataS1/._Cluster56
- DataS1/Cluster51/
- __MACOSX/DataS1/._Cluster51
- DataS1/Cluster58/
- __MACOSX/DataS1/._Cluster58
- DataS1/Cluster67/
- __MACOSX/DataS1/._Cluster67
- DataS1/Cluster60/
- __MACOSX/DataS1/._Cluster60
- DataS1/Cluster32/
- __MACOSX/DataS1/._Cluster32
- DataS1/Cluster35/
- __MACOSX/DataS1/._Cluster35
- DataS1/Cluster61/
- __MACOSX/DataS1/._Cluster61
- DataS1/Cluster59/
- __MACOSX/DataS1/._Cluster59
- DataS1/Cluster66/
- __MACOSX/DataS1/._Cluster66
- DataS1/Cluster50/
- __MACOSX/DataS1/._Cluster50
- DataS1/Cluster68/
- __MACOSX/DataS1/._Cluster68
- DataS1/Cluster57/
- __MACOSX/DataS1/._Cluster57
- DataS1/Cluster75/
- __MACOSX/DataS1/._Cluster75
- DataS1/Cluster72/
- __MACOSX/DataS1/._Cluster72
- DataS1/Cluster44/
- __MACOSX/DataS1/._Cluster44
- DataS1/Cluster43/
- __MACOSX/DataS1/._Cluster43
- DataS1/Cluster28/
- __MACOSX/DataS1/._Cluster28
- DataS1/Cluster7/
- __MACOSX/DataS1/._Cluster7
- DataS1/Cluster17/
- __MACOSX/DataS1/._Cluster17
- DataS1/Cluster0/
- __MACOSX/DataS1/._Cluster0
- DataS1/Cluster10/
- __MACOSX/DataS1/._Cluster10
- DataS1/Cluster9/
- __MACOSX/DataS1/._Cluster9
- DataS1/Cluster19/
- __MACOSX/DataS1/._Cluster19
- DataS1/Cluster26/
- __MACOSX/DataS1/._Cluster26
- DataS1/Cluster21/
- __MACOSX/DataS1/._Cluster21
- DataS1/Cluster42/
- __MACOSX/DataS1/._Cluster42
- DataS1/Cluster45/
- __MACOSX/DataS1/._Cluster45
- DataS1/Cluster73/
- __MACOSX/DataS1/._Cluster73
- DataS1/Cluster74/
- __MACOSX/DataS1/._Cluster74
- DataS1/Cluster20/
- __MACOSX/DataS1/._Cluster20
- DataS1/Cluster8/
- __MACOSX/DataS1/._Cluster8
- DataS1/Cluster18/
- __MACOSX/DataS1/._Cluster18
- DataS1/Cluster27/
- __MACOSX/DataS1/._Cluster27
- DataS1/Cluster1/
- __MACOSX/DataS1/._Cluster1
- DataS1/Cluster11/
- __MACOSX/DataS1/._Cluster11
- DataS1/Cluster29/
- __MACOSX/DataS1/._Cluster29
- DataS1/Cluster6/
- __MACOSX/DataS1/._Cluster6
- DataS1/Cluster16/
- __MACOSX/DataS1/._Cluster16
- DataS1/Cluster52/
- __MACOSX/DataS1/._Cluster52
- DataS1/Cluster55/
- __MACOSX/DataS1/._Cluster55
- DataS1/Cluster63/
- __MACOSX/DataS1/._Cluster63
- DataS1/Cluster64/
- __MACOSX/DataS1/._Cluster64
- DataS1/Cluster30/
- __MACOSX/DataS1/._Cluster30
- DataS1/Cluster37/
- __MACOSX/DataS1/._Cluster37
- DataS1/Cluster39/
- __MACOSX/DataS1/._Cluster39
- DataS1/Cluster65/
- __MACOSX/DataS1/._Cluster65
- DataS1/Cluster62/
- __MACOSX/DataS1/._Cluster62
- DataS1/Cluster54/
- __MACOSX/DataS1/._Cluster54
- DataS1/Cluster53/
- __MACOSX/DataS1/._Cluster53
- DataS1/Cluster38/
- __MACOSX/DataS1/._Cluster38
- DataS1/Cluster36/
- __MACOSX/DataS1/._Cluster36
- DataS1/Cluster31/
- __MACOSX/DataS1/._Cluster31
- DataS1/Cluster3/
- __MACOSX/DataS1/._Cluster3
- DataS1/Cluster13/
- __MACOSX/DataS1/._Cluster13
- DataS1/Cluster4/
- __MACOSX/DataS1/._Cluster4
- DataS1/Cluster14/
- __MACOSX/DataS1/._Cluster14
- DataS1/Cluster22/
- __MACOSX/DataS1/._Cluster22
- DataS1/Cluster25/
- __MACOSX/DataS1/._Cluster25
- DataS1/Cluster71/
- __MACOSX/DataS1/._Cluster71
- DataS1/Cluster76/
- __MACOSX/DataS1/._Cluster76
- DataS1/Cluster49/
- __MACOSX/DataS1/._Cluster49
- DataS1/Cluster40/
- __MACOSX/DataS1/._Cluster40
- DataS1/Cluster47/
- __MACOSX/DataS1/._Cluster47
- DataS1/README_DEG_GOterm.docx
- __MACOSX/DataS1/._README_DEG_GOterm.docx
- DataS1/Cluster24/
- __MACOSX/DataS1/._Cluster24
- DataS1/Cluster23/
- __MACOSX/DataS1/._Cluster23
- DataS1/Cluster5/
- __MACOSX/DataS1/._Cluster5
- DataS1/Cluster15/
- __MACOSX/DataS1/._Cluster15
- DataS1/Cluster2/
- __MACOSX/DataS1/._Cluster2
- DataS1/Cluster12/
- __MACOSX/DataS1/._Cluster12
- DataS1/Cluster46/
- __MACOSX/DataS1/._Cluster46
- DataS1/Cluster41/
- __MACOSX/DataS1/._Cluster41
- DataS1/Cluster77/
- __MACOSX/DataS1/._Cluster77
- DataS1/Cluster48/
- __MACOSX/DataS1/._Cluster48
- DataS1/Cluster70/
- __MACOSX/DataS1/._Cluster70
- DataS1/Cluster34/.Rhistory
- __MACOSX/DataS1/Cluster34/._.Rhistory
- DataS1/Cluster34/cluster34_CVZvGF.tsv
- __MACOSX/DataS1/Cluster34/._cluster34_CVZvGF.tsv
- DataS1/Cluster34/clu34_GOresults_CVZup.tsv
- __MACOSX/DataS1/Cluster34/._clu34_GOresults_CVZup.tsv
- DataS1/Cluster34/clu34_GOresults_GFup_fdr.tsv
- __MACOSX/DataS1/Cluster34/._clu34_GOresults_GFup_fdr.tsv
- DataS1/Cluster34/.DS_Store
- __MACOSX/DataS1/Cluster34/._.DS_Store
- DataS1/Cluster34/clu34_GOresults_CVZup_fdr.tsv
- __MACOSX/DataS1/Cluster34/._clu34_GOresults_CVZup_fdr.tsv
- DataS1/Cluster34/clu34_GOresults_GFup.tsv
- __MACOSX/DataS1/Cluster34/._clu34_GOresults_GFup.tsv
- DataS1/Cluster33/.Rhistory
- __MACOSX/DataS1/Cluster33/._.Rhistory
- DataS1/Cluster33/clu33_GOresults_GFup_fdr.tsv
- __MACOSX/DataS1/Cluster33/._clu33_GOresults_GFup_fdr.tsv
- DataS1/Cluster33/clu33_GOresults_CVZup_fdr.tsv
- __MACOSX/DataS1/Cluster33/._clu33_GOresults_CVZup_fdr.tsv
- DataS1/Cluster33/.DS_Store
- __MACOSX/DataS1/Cluster33/._.DS_Store
- DataS1/Cluster33/clu33_GOresults_CVZup.tsv
- __MACOSX/DataS1/Cluster33/._clu33_GOresults_CVZup.tsv
- DataS1/Cluster33/clu33_GOresults_GFup.tsv
- __MACOSX/DataS1/Cluster33/._clu33_GOresults_GFup.tsv
- DataS1/Cluster33/cluster33_CVZvGF.tsv
- __MACOSX/DataS1/Cluster33/._cluster33_CVZvGF.tsv
- DataS1/Cluster33/Clu33_GOsorting_CVZup.xlsx
- __MACOSX/DataS1/Cluster33/._Clu33_GOsorting_CVZup.xlsx
- DataS1/Cluster69/.Rhistory
- __MACOSX/DataS1/Cluster69/._.Rhistory
- DataS1/Cluster69/.DS_Store
- __MACOSX/DataS1/Cluster69/._.DS_Store
- DataS1/Cluster69/cluster69_CVZvGF.tsv
- __MACOSX/DataS1/Cluster69/._cluster69_CVZvGF.tsv
- DataS1/Cluster69/Clu69_GOsorting_CVZup.xlsx
- __MACOSX/DataS1/Cluster69/._Clu69_GOsorting_CVZup.xlsx
- DataS1/Cluster69/clu69_GOresults_CVZup.tsv
- __MACOSX/DataS1/Cluster69/._clu69_GOresults_CVZup.tsv
- DataS1/Cluster69/clu69_GOresults_GFup_fdr.tsv
- __MACOSX/DataS1/Cluster69/._clu69_GOresults_GFup_fdr.tsv
- DataS1/Cluster69/clu69_GOresults_CVZup_fdr.tsv
- __MACOSX/DataS1/Cluster69/._clu69_GOresults_CVZup_fdr.tsv
- DataS1/Cluster69/clu69_GOresults_GFup.tsv
- __MACOSX/DataS1/Cluster69/._clu69_GOresults_GFup.tsv
- DataS1/Cluster56/cluster56_CVZvGF.tsv
- __MACOSX/DataS1/Cluster56/._cluster56_CVZvGF.tsv
- DataS1/Cluster56/.Rhistory
- __MACOSX/DataS1/Cluster56/._.Rhistory
- DataS1/Cluster56/.DS_Store
- __MACOSX/DataS1/Cluster56/._.DS_Store
- DataS1/Cluster56/clu56_GOresults_GFup.tsv
- __MACOSX/DataS1/Cluster56/._clu56_GOresults_GFup.tsv
- DataS1/Cluster56/clu56_GOresults_CVZup_fdr.tsv
- __MACOSX/DataS1/Cluster56/._clu56_GOresults_CVZup_fdr.tsv
- DataS1/Cluster56/clu56_GOresults_GFup_fdr.tsv
- __MACOSX/DataS1/Cluster56/._clu56_GOresults_GFup_fdr.tsv
- DataS1/Cluster56/clu56_GOresults_CVZup.tsv
- __MACOSX/DataS1/Cluster56/._clu56_GOresults_CVZup.tsv
- DataS1/Cluster51/.Rhistory
- __MACOSX/DataS1/Cluster51/._.Rhistory
- DataS1/Cluster51/.DS_Store
- __MACOSX/DataS1/Cluster51/._.DS_Store
- DataS1/Cluster51/clu51_GOresults_CVZup_fdr.tsv
- __MACOSX/DataS1/Cluster51/._clu51_GOresults_CVZup_fdr.tsv
- DataS1/Cluster51/cluster51_CVZvGF.tsv
- __MACOSX/DataS1/Cluster51/._cluster51_CVZvGF.tsv
- DataS1/Cluster51/clu51_GOresults_GFup_fdr.tsv
- __MACOSX/DataS1/Cluster51/._clu51_GOresults_GFup_fdr.tsv
- DataS1/Cluster51/clu51_GOresults_GFup.tsv
- __MACOSX/DataS1/Cluster51/._clu51_GOresults_GFup.tsv
- DataS1/Cluster51/clu51_GOresults_CVZup.tsv
- __MACOSX/DataS1/Cluster51/._clu51_GOresults_CVZup.tsv
- DataS1/Cluster58/.Rhistory
- __MACOSX/DataS1/Cluster58/._.Rhistory
- DataS1/Cluster58/clu58_GOresults_GFup.tsv
- __MACOSX/DataS1/Cluster58/._clu58_GOresults_GFup.tsv
- DataS1/Cluster58/.DS_Store
- __MACOSX/DataS1/Cluster58/._.DS_Store
- DataS1/Cluster58/clu58_GOresults_GFup_fdr.tsv
- __MACOSX/DataS1/Cluster58/._clu58_GOresults_GFup_fdr.tsv
- DataS1/Cluster58/clu58_GOresults_CVZup.tsv
- __MACOSX/DataS1/Cluster58/._clu58_GOresults_CVZup.tsv
- DataS1/Cluster58/clu58_GOresults_CVZup_fdr.tsv
- __MACOSX/DataS1/Cluster58/._clu58_GOresults_CVZup_fdr.tsv
- DataS1/Cluster58/cluster58_CVZvGF.tsv
- __MACOSX/DataS1/Cluster58/._cluster58_CVZvGF.tsv
- DataS1/Cluster67/.Rhistory
- __MACOSX/DataS1/Cluster67/._.Rhistory
- DataS1/Cluster67/clu67_GOresults_CVZup.tsv
- __MACOSX/DataS1/Cluster67/._clu67_GOresults_CVZup.tsv
- DataS1/Cluster67/.DS_Store
- __MACOSX/DataS1/Cluster67/._.DS_Store
- DataS1/Cluster67/clu67_GOresults_CVZup_fdr.tsv
- __MACOSX/DataS1/Cluster67/._clu67_GOresults_CVZup_fdr.tsv
- DataS1/Cluster67/clu67_GOresults_GFup_fdr.tsv
- __MACOSX/DataS1/Cluster67/._clu67_GOresults_GFup_fdr.tsv
- DataS1/Cluster67/clu67_GOresults_GFup.tsv
- __MACOSX/DataS1/Cluster67/._clu67_GOresults_GFup.tsv
- DataS1/Cluster67/cluster67_CVZvGF.tsv
- __MACOSX/DataS1/Cluster67/._cluster67_CVZvGF.tsv
- DataS1/Cluster60/.Rhistory
- __MACOSX/DataS1/Cluster60/._.Rhistory
- DataS1/Cluster60/.DS_Store
- __MACOSX/DataS1/Cluster60/._.DS_Store
- DataS1/Cluster60/clu60_GOresults_CVZup.tsv
- __MACOSX/DataS1/Cluster60/._clu60_GOresults_CVZup.tsv
- DataS1/Cluster60/clu60_GOresults_CVZup_fdr.tsv
- __MACOSX/DataS1/Cluster60/._clu60_GOresults_CVZup_fdr.tsv
- DataS1/Cluster60/clu60_GOresults_GFup.tsv
- __MACOSX/DataS1/Cluster60/._clu60_GOresults_GFup.tsv
- DataS1/Cluster60/cluster60_CVZvGF.tsv
- __MACOSX/DataS1/Cluster60/._cluster60_CVZvGF.tsv
- DataS1/Cluster60/clu60_GOresults_GFup_fdr.tsv
- __MACOSX/DataS1/Cluster60/._clu60_GOresults_GFup_fdr.tsv
- DataS1/Cluster32/.DS_Store
- __MACOSX/DataS1/Cluster32/._.DS_Store
- DataS1/Cluster32/clu32_GOresults_CVZup.tsv
- __MACOSX/DataS1/Cluster32/._clu32_GOresults_CVZup.tsv
- DataS1/Cluster32/clu32_GOresults_GFup_fdr.tsv
- __MACOSX/DataS1/Cluster32/._clu32_GOresults_GFup_fdr.tsv
- DataS1/Cluster32/clu32_GOresults_CVZup_fdr.tsv
- __MACOSX/DataS1/Cluster32/._clu32_GOresults_CVZup_fdr.tsv
- DataS1/Cluster32/clu32_GOresults_GFup.tsv
- __MACOSX/DataS1/Cluster32/._clu32_GOresults_GFup.tsv
- DataS1/Cluster32/cluster32_CVZvGF.tsv
- __MACOSX/DataS1/Cluster32/._cluster32_CVZvGF.tsv
- DataS1/Cluster32/Clu32_GOsorting_CVZup.xlsx
- __MACOSX/DataS1/Cluster32/._Clu32_GOsorting_CVZup.xlsx
- DataS1/Cluster35/clu35_GOresults_CVZup.tsv
- __MACOSX/DataS1/Cluster35/._clu35_GOresults_CVZup.tsv
- DataS1/Cluster35/.Rhistory
- __MACOSX/DataS1/Cluster35/._.Rhistory
- DataS1/Cluster35/.DS_Store
- __MACOSX/DataS1/Cluster35/._.DS_Store
- DataS1/Cluster35/clu35_GOresults_GFup.tsv
- __MACOSX/DataS1/Cluster35/._clu35_GOresults_GFup.tsv
[truncated: 980 more entries]
