# Supplementary material for: Cell-type-specific responses to the microbiota across all tissues of the larval zebrafish
Source: Cell Rep. Author manuscript; Available in PMC 2023 Oct 23. (PMC10423310; doi:10.1016/j.celrep.2023.112095)
Supplement: MMC7 [file NIHMS1880944-supplement-MMC7.zip › DataS1/Cluster34/cluster34_CVZvGF.tsv]

	gene	gene_NAME	p_val_adj	p_val	avg_logFC	pct.1	pct.2
1	ENSDARG00000041925	cryba2b	4.07E-24	1.85E-28	-1.706347434	0.115	0.622
2	ENSDARG00000086917	crygm2d2	5.07E-23	2.30E-27	-1.610392883	0.185	0.674
3	ENSDARG00000030411	crygn2	7.31E-22	3.31E-26	-1.585702484	0.152	0.64
4	ENSDARG00000024548	cryba4	2.34E-21	1.06E-25	-1.748983208	0.156	0.645
5	ENSDARG00000109861	BX545855.1	3.08E-21	1.40E-25	-1.572577456	0.111	0.587
6	ENSDARG00000032929	cryba1l1	1.39E-20	6.31E-25	-1.698994796	0.177	0.651
7	ENSDARG00000087324	crygm2d1	2.08E-19	9.44E-24	-1.547736133	0.14	0.587
8	ENSDARG00000053862	crygmx	7.39E-19	3.35E-23	-1.55780835	0.156	0.61
9	ENSDARG00000069801	crygm2d12	1.74E-17	7.87E-22	-1.557085176	0.111	0.541
10	ENSDARG00000087765	crygm2d10	1.57E-14	7.10E-19	-1.370989737	0.132	0.523
11	ENSDARG00000016793	crybb1l2	1.44E-13	6.54E-18	-1.466335133	0.115	0.483
12	ENSDARG00000068507	crybb1	4.53E-12	2.05E-16	-1.292949517	0.21	0.593
13	ENSDARG00000007576	crybb1l1	2.19E-10	9.94E-15	-1.22244088	0.107	0.436
14	ENSDARG00000053875	cryba1b	7.25E-08	3.29E-12	-1.149405716	0.198	0.506
15	ENSDARG00000116164	crygm2d8	8.79E-07	3.98E-11	-1.203956092	0.091	0.343
16	ENSDARG00000094310	si:ch211-255g12.6	9.54E-06	4.33E-10	-1.01705588	0.107	0.355
17	ENSDARG00000057460	crygm2d13	1.06E-05	4.78E-10	-0.990348485	0.107	0.355
18	ENSDARG00000076790	crygm2d16	4.56E-05	2.07E-09	-1.156887519	0.062	0.267
19	ENSDARG00000030349	cryba2a	0.000170894	7.75E-09	-0.949020212	0.066	0.267
20	ENSDARG00000076572	crygm2d7	0.000520406	2.36E-08	-1.035859389	0.033	0.198
21	ENSDARG00000086658	crygm2d21	0.001945007	8.82E-08	-0.859012568	0.091	0.291
22	ENSDARG00000038439	fabp10a	0.002193756	9.95E-08	-0.686640442	0.37	0.605
23	ENSDARG00000088823	crygm2d3	0.003113	1.41E-07	-0.943627899	0.086	0.279
24	ENSDARG00000092947	cyt1	0.011372093	5.16E-07	-0.615043648	0.621	0.802
25	ENSDARG00000015445	lim2.4	0.016881547	7.65E-07	-0.656174823	0.066	0.238
26	ENSDARG00000015866	apoa2	0.028707822	1.30E-06	-0.58779705	0.597	0.738
27	ENSDARG00000012944	myhz2	0.283970949	1.29E-05	-0.733648545	0.177	0.355
28	ENSDARG00000101324	apoa1b	0.54226273	2.46E-05	-0.565765353	0.597	0.727
29	ENSDARG00000090268	krtt1c19e	0.619270114	2.81E-05	-0.539368925	0.362	0.558
30	ENSDARG00000002790	ap2m1a	1	0.259273538	-0.29350668	0.173	0.209
31	ENSDARG00000003113	ada	1	0.046797454	0.333019041	0.198	0.128
32	ENSDARG00000005191	ahcy	1	0.247810304	-0.359435541	0.107	0.14
33	ENSDARG00000005451	gdi2	1	0.021407292	0.352390962	0.173	0.093
34	ENSDARG00000005576	mphosph8	1	0.001062444	0.39787846	0.156	0.052
35	ENSDARG00000005891	cyb5r3	1	0.001279361	0.509391119	0.123	0.035
36	ENSDARG00000007438	ube2ib	1	0.094191925	-0.392470885	0.115	0.169
37	ENSDARG00000007745	uqcrfs1	1	0.159133327	0.254030367	0.189	0.14
38	ENSDARG00000007818	palm1b	1	0.108427576	0.302628181	0.156	0.105
39	ENSDARG00000008706	paip2b	1	0.013303531	0.272377276	0.276	0.169
40	ENSDARG00000008735	atp6ap2	1	0.300932504	0.275955248	0.21	0.174
41	ENSDARG00000009505	prelid3b	1	0.031345593	0.417458289	0.23	0.151
42	ENSDARG00000009553	gng3	1	0.067997201	0.31174173	0.173	0.11
43	ENSDARG00000009657	fgfr1op2	1	0.036716407	0.267675495	0.111	0.052
44	ENSDARG00000009881	ier5	1	0.003737765	0.381023982	0.226	0.116
45	ENSDARG00000010149	atp5fa1	1	0.12576765	0.271900232	0.354	0.285
46	ENSDARG00000010238	rbm22	1	0.010781558	0.273780016	0.128	0.052
47	ENSDARG00000011459	gsna	1	0.978510354	-0.283961949	0.111	0.105
48	ENSDARG00000011553	atp5pb	1	0.009155422	0.28133475	0.362	0.238
49	ENSDARG00000012513	sdcbp2	1	0.012500571	0.316185784	0.173	0.087
50	ENSDARG00000012848	arih2	1	0.033512692	0.327813666	0.103	0.047
51	ENSDARG00000013938	psmb3	1	0.038870304	0.327831381	0.165	0.093
52	ENSDARG00000014053	olfm1b	1	0.018765518	0.385496092	0.103	0.041
53	ENSDARG00000014420	elavl3	1	0.051865439	0.338457529	0.144	0.081
54	ENSDARG00000014439	dgkza	1	0.119144263	-0.301745468	0.078	0.122
55	ENSDARG00000014536	pfdn1	1	0.073387777	0.333076299	0.243	0.174
56	ENSDARG00000014915	ndufab1b	1	0.035866917	-0.382188463	0.107	0.174
57	ENSDARG00000016200	trib3	1	0.40032973	-0.250886997	0.152	0.18
58	ENSDARG00000016470	anxa5b	1	0.231475646	-0.281738925	0.082	0.116
59	ENSDARG00000016623	si:ch211-195b13.1	1	0.361720768	-0.292535747	0.251	0.273
60	ENSDARG00000016721	sdha	1	0.50332588	0.270247835	0.103	0.087
61	ENSDARG00000016771	tfa	1	0.001236356	-0.595131814	0.029	0.105
62	ENSDARG00000017084	bud31	1	0.04466091	0.25739976	0.152	0.087
63	ENSDARG00000017235	eif5a	1	0.004452359	0.263155985	0.728	0.64
64	ENSDARG00000017314	CELA1 (1 of many)	1	0.047067975	-0.254174344	0.337	0.43
65	ENSDARG00000017445	eif3i	1	0.107366402	0.296956539	0.42	0.349
66	ENSDARG00000017624	krt4	1	0.00658488	-0.497170118	0.457	0.564
67	ENSDARG00000017673	nova2	1	0.001998366	0.457590483	0.169	0.064
68	ENSDARG00000017844	copz1	1	0.433794259	0.316599411	0.144	0.122
69	ENSDARG00000017891	tcp1	1	0.036355255	0.329877953	0.21	0.134
70	ENSDARG00000018328	rhocb	1	0.188883917	0.275354796	0.119	0.081
71	ENSDARG00000018903	aimp2	1	0.016121849	0.323908814	0.152	0.076
72	ENSDARG00000018985	castor2	1	0.236240373	0.262870413	0.198	0.157
73	ENSDARG00000019195	vps9d1	1	0.087350669	-0.350251721	0.152	0.209
74	ENSDARG00000019253	rhag	1	0.028325944	0.364906531	0.342	0.25
75	ENSDARG00000019332	ndufb4	1	0.050836056	0.298274149	0.214	0.14
76	ENSDARG00000019404	atp5f1d	1	0.055029762	0.272647143	0.251	0.174
77	ENSDARG00000019613	ip6k2b	1	0.021305501	0.373346969	0.181	0.099
78	ENSDARG00000019951	sec62	1	0.015793741	0.283915403	0.107	0.041
79	ENSDARG00000020261	rab2a	1	0.058321622	0.292040618	0.313	0.238
80	ENSDARG00000020298	btg2	1	0.039125174	-0.385543998	0.165	0.238
81	ENSDARG00000020609	snap25a	1	0.31843591	0.268134755	0.173	0.14
82	ENSDARG00000020926	creb3l3l	1	0.02867754	0.269224331	0.123	0.058
83	ENSDARG00000021113	ptmaa	1	0.187252116	0.263204086	0.449	0.378
84	ENSDARG00000021811	calm3a	1	0.000829205	0.41475061	0.593	0.436
85	ENSDARG00000021924	hsp70.3	1	0.022563796	-0.576282553	0.173	0.093
86	ENSDARG00000021945	ddx23	1	0.000231805	0.412371631	0.103	0.012
87	ENSDARG00000023532	pinx1	1	0.009824185	0.499038944	0.247	0.151
88	ENSDARG00000024433	pvalb4	1	0.045316643	0.250286231	0.362	0.262
89	ENSDARG00000024478	mpc2	1	0.02897657	0.268573104	0.218	0.134
90	ENSDARG00000024746	hsp90aa1.2	1	0.260513567	-0.414071859	0.111	0.076
91	ENSDARG00000025254	s100a10b	1	0.007311231	-0.32553384	0.741	0.756
92	ENSDARG00000025338	hagh	1	0.266939512	-0.250287608	0.177	0.215
93	ENSDARG00000027744	gadd45ba	1	0.185836478	-0.320696076	0.111	0.151
94	ENSDARG00000027750	dpp7	1	0.419769569	-0.261873024	0.177	0.198
95	ENSDARG00000027887	zfyve21	1	0.027080841	0.258871041	0.148	0.076
96	ENSDARG00000028027	trim63a	1	0.049819248	-0.404480529	0.152	0.081
97	ENSDARG00000028048	rdh8a	1	0.079296192	-0.445147761	0.066	0.11
98	ENSDARG00000028067	bnip3lb	1	0.002651313	0.324052753	0.173	0.07
99	ENSDARG00000028213	ttn.2	1	0.312989709	-0.290550695	0.148	0.18
100	ENSDARG00000029688	hsp70.1	1	0.185655925	-0.708841054	0.111	0.07
101	ENSDARG00000029995	tnni2b.2	1	0.063633987	0.276045268	0.177	0.11
102	ENSDARG00000030241	vbp1	1	0.042705355	0.326567654	0.181	0.11
103	ENSDARG00000032013	pafah1b1a	1	0.396618843	-0.254092919	0.082	0.105
104	ENSDARG00000032780	pigf	1	0.024150712	-0.500290759	0.107	0.18
105	ENSDARG00000033138	lyrm2	1	0.024076116	0.408939107	0.16	0.087
106	ENSDARG00000033609	map1lc3a	1	0.003881723	0.31810214	0.325	0.192
107	ENSDARG00000033655	stmn1b	1	0.247795427	0.253832302	0.329	0.285
108	ENSDARG00000034240	capza1a	1	0.24991271	-0.256847827	0.177	0.215
109	ENSDARG00000034470	aldoab	1	0.147920481	0.256998825	0.148	0.099
110	ENSDARG00000035458	atp2a1l	1	0.004591982	0.453357561	0.296	0.174
111	ENSDARG00000035557	gabarapa	1	0.009020825	0.269876006	0.292	0.174
112	ENSDARG00000035914	tmem167a	1	0.116014088	0.299393094	0.156	0.105
113	ENSDARG00000036036	mdka	1	0.203963419	0.402230271	0.333	0.291
114	ENSDARG00000036107	txnipa	1	0.800966205	-0.361142445	0.103	0.105
115	ENSDARG00000036832	cyt1l	1	0.013218624	-0.303911286	0.128	0.221
116	ENSDARG00000036840	krt15	1	0.149949922	-0.35186544	0.152	0.198
117	ENSDARG00000037783	proza	1	0.03221446	0.256221155	0.173	0.099
118	ENSDARG00000038030	rbx1	1	0.092536623	0.285110831	0.226	0.163
119	ENSDARG00000038153	lgals2b	1	0.166002612	-0.460157359	0.198	0.244
120	ENSDARG00000038524	pik3r1	1	0.016946151	0.339142747	0.103	0.041
121	ENSDARG00000039005	trappc1	1	0.076920721	0.286122725	0.136	0.081
122	ENSDARG00000039034	marcksl1a	1	0.00072534	0.564499567	0.226	0.099
123	ENSDARG00000039914	gapdhs	1	0.107657347	0.282046355	0.292	0.215
124	ENSDARG00000039997	ptp4a3	1	0.044095337	0.37348679	0.144	0.081
125	ENSDARG00000040287	ywhabl	1	0.125566483	0.278456162	0.263	0.203
126	ENSDARG00000040295	apoeb	1	0.182681426	-0.535034881	0.086	0.122
127	ENSDARG00000041011	gemin7	1	0.172342835	-0.370677302	0.074	0.11
128	ENSDARG00000041450	rab11a	1	0.483821244	-0.472639036	0.115	0.128
129	ENSDARG00000042133	si:dkey-51e6.1	1	0.032582966	0.334618331	0.267	0.186
130	ENSDARG00000042533	gstm.1	1	0.090083978	0.306570625	0.189	0.128
131	ENSDARG00000042777	ndufa11	1	0.009985214	0.328224861	0.177	0.087
132	ENSDARG00000043102	lxn	1	0.022019533	0.296660578	0.584	0.471
133	ENSDARG00000043665	glrx5	1	0.035359351	0.290826318	0.111	0.052
134	ENSDARG00000044092	atp5if1b	1	0.027581549	-0.296084431	0.313	0.401
135	ENSDARG00000045019	aamp	1	0.016410964	0.401647561	0.181	0.099
136	ENSDARG00000045352	cst14a.2	1	0.028039178	-0.539160632	0.152	0.227
137	ENSDARG00000045639	elavl4	1	0.039477281	0.435530608	0.132	0.07
138	ENSDARG00000045696	mrpl23	1	0.003853578	0.458224658	0.144	0.058
139	ENSDARG00000052082	gabarapb	1	0.013026511	0.263613388	0.58	0.448
140	ENSDARG00000052712	suclg1	1	0.218201629	0.252729225	0.156	0.116
141	ENSDARG00000053070	gosr2	1	0.004249625	0.369284682	0.111	0.035
142	ENSDARG00000053136	b2m	1	0.226210318	0.339584572	0.128	0.093
143	ENSDARG00000053204	snx22	1	0.040469553	0.292977168	0.14	0.076
144	ENSDARG00000053269	slc2a15b	1	0.124409792	-0.343580013	0.222	0.273
145	ENSDARG00000053468	adam10a	1	0.177688041	-0.290943736	0.074	0.11
146	ENSDARG00000054271	cdkn1bb	1	0.443239955	-0.332571995	0.177	0.192
147	ENSDARG00000054290	acin1a	1	0.004132963	0.350656406	0.198	0.093
148	ENSDARG00000055064	prdx5	1	0.007271556	-0.476988009	0.251	0.355
149	ENSDARG00000055192	zgc:136930	1	0.002323907	-0.418675125	0.296	0.436
150	ENSDARG00000055216	tuba1c	1	0.060842177	0.317068975	0.313	0.227
151	ENSDARG00000055292	atg9b	1	0.019904823	0.359120186	0.136	0.064
152	ENSDARG00000055514	icn2	1	0.176423431	-0.264457114	0.103	0.145
153	ENSDARG00000055723	hsp70l	1	0.45136092	-0.362948045	0.14	0.169
154	ENSDARG00000055868	rsl1d1	1	0.085015754	0.25189651	0.342	0.262
155	ENSDARG00000056008	atp5mc1	1	0.080428976	0.360516268	0.156	0.099
156	ENSDARG00000056167	hspe1	1	0.307726589	-0.302418732	0.115	0.145
157	ENSDARG00000056549	vps26a	1	0.006959074	0.445090877	0.202	0.105
158	ENSDARG00000056583	ndufs6	1	0.190295573	-0.299113332	0.099	0.14
159	ENSDARG00000057913	syt11a	1	0.073759665	0.261738641	0.123	0.07
160	ENSDARG00000058062	magt1	1	0.311625523	0.282230785	0.177	0.145
161	ENSDARG00000058203	smc1al	1	0.902306647	-0.2637788	0.103	0.093
162	ENSDARG00000058225	arpc4l	1	0.049249217	-0.290883712	0.091	0.151
163	ENSDARG00000058366	si:dkey-222f8.3	1	0.158386894	-0.271335778	0.078	0.116
164	ENSDARG00000058371	krt5	1	7.29E-05	-0.60251102	0.551	0.698
165	ENSDARG00000058593	sri	1	0.070215998	-0.257842029	0.062	0.11
166	ENSDARG00000059054	pdk2b	1	0.093223913	0.279583804	0.222	0.157
167	ENSDARG00000059360	srsf3b	1	0.010968106	0.277762188	0.119	0.047
168	ENSDARG00000059654	eif3ba	1	0.167595073	0.253795418	0.189	0.14
169	ENSDARG00000061226	timp2a	1	0.123560311	0.258012835	0.128	0.081
170	ENSDARG00000061490	u2surp	1	0.000230286	0.506120758	0.144	0.035
171	ENSDARG00000063905	mt-co1	1	0.018612965	-0.334589062	0.728	0.756
172	ENSDARG00000063911	mt-atp6	1	0.05231303	-0.264904856	0.593	0.657
173	ENSDARG00000063921	mt-nd5	1	0.093433789	-0.280544907	0.078	0.128
174	ENSDARG00000063924	mt-cyb	1	0.019512451	-0.344673443	0.613	0.698
175	ENSDARG00000067990	myhz1.1	1	0.789515254	-0.273912472	0.642	0.593
176	ENSDARG00000067997	myhz1.3	1	0.427221029	-0.65072988	0.132	0.163
177	ENSDARG00000068404	tbcb	1	0.072169417	0.252290534	0.173	0.11
178	ENSDARG00000068966	si:ch211-261n11.7	1	0.022170236	0.331495458	0.148	0.076
179	ENSDARG00000068996	hist2h2l	1	0.131001865	0.251999821	0.136	0.087
180	ENSDARG00000069827	crygm2d11	1	0.000193956	-0.544680542	0.041	0.145
181	ENSDARG00000069846	zgc:162944	1	0.198169513	-0.256692535	0.07	0.105
182	ENSDARG00000070083	atp5f1b	1	0.000803735	0.38692401	0.523	0.372
183	ENSDARG00000070472	arf5	1	0.136552194	0.254316711	0.132	0.087
184	ENSDARG00000070959	si:ch211-288g17.3	1	0.563276896	-0.286058105	0.103	0.116
185	ENSDARG00000071060	naa10	1	0.074347336	0.29508751	0.309	0.238
186	ENSDARG00000071475	aox5	1	0.012179647	-0.519909333	0.169	0.262
187	ENSDARG00000071658	ywhag2	1	0.015292587	0.455361584	0.16	0.081
188	ENSDARG00000074001	crygmxl2	1	0.000305022	-0.553149329	0.037	0.134
189	ENSDARG00000074057	calm3b	1	0.027732559	0.313178038	0.218	0.134
190	ENSDARG00000076815	eif3s10	1	0.086260909	0.272173343	0.255	0.186
191	ENSDARG00000076844	plin6	1	0.881562532	0.337570607	0.136	0.134
192	ENSDARG00000077383	anxa11a	1	0.025148247	0.368735688	0.21	0.128
193	ENSDARG00000077467	sox10	1	0.007922597	0.276950228	0.202	0.105
194	ENSDARG00000077870	taf9	1	0.106668568	0.265843298	0.144	0.093
195	ENSDARG00000079276	ube2ql1	1	0.087364919	0.367477224	0.111	0.064
196	ENSDARG00000079305	hbae3	1	0.000238914	-0.622614509	0.037	0.134
197	ENSDARG00000079687	rnf10	1	0.071204695	0.28445044	0.272	0.192
198	ENSDARG00000086184	FBXO48	1	0.185268321	-0.270592367	0.07	0.105
199	ENSDARG00000086881	ier2b	1	0.007059212	0.448073967	0.132	0.052
200	ENSDARG00000087164	crygm2d4	1	0.000182532	-0.597931081	0.045	0.151
201	ENSDARG00000087229	exoc7	1	0.316089008	-0.255241543	0.078	0.105
202	ENSDARG00000087277	selenoj	1	0.93471494	-0.320427551	0.14	0.134
203	ENSDARG00000087636	hmgn6	1	0.118318508	0.286233309	0.309	0.238
204	ENSDARG00000089836	MRPS12	1	0.091753838	0.289285815	0.111	0.064
205	ENSDARG00000091111	si:ch211-15b10.6	1	0.414276189	-0.278002536	0.119	0.145
206	ENSDARG00000092170	apoc1	1	0.072192346	-0.297760287	0.066	0.116
207	ENSDARG00000092362	hsp70.2	1	0.839944627	-0.834240772	0.169	0.174
208	ENSDARG00000092873	zgc:193541	1	0.01395204	0.307079425	0.366	0.25
209	ENSDARG00000093022	selenoh	1	0.256779394	-0.265076214	0.259	0.297
210	ENSDARG00000093058	STMP1	1	0.371989073	-0.360622782	0.099	0.122
211	ENSDARG00000094695	si:dkey-204f11.64	1	0.094472035	-0.272586447	0.23	0.291
212	ENSDARG00000096661	si:ch211-286b5.5	1	0.333477216	0.326551612	0.189	0.157
213	ENSDARG00000097102	si:ch73-281n10.2	1	0.003064793	0.363113676	0.3	0.174
214	ENSDARG00000097208	alkbh3	1	0.016359635	0.314012134	0.519	0.39
215	ENSDARG00000097209	cox8b	1	0.675192365	-0.301039695	0.136	0.116
216	ENSDARG00000099039	pcbp2	1	0.01389284	0.270964976	0.313	0.198
217	ENSDARG00000099154	CABZ01032488.1	1	0.124023997	-0.269007517	0.082	0.128
218	ENSDARG00000099175	hmgb1a	1	0.012311988	0.402912909	0.473	0.36
219	ENSDARG00000099236	10-Sep	1	0.196537384	0.258766176	0.144	0.105
220	ENSDARG00000099351	igfbp1a	1	0.000968794	0.802758728	0.181	0.07
221	ENSDARG00000099389	cdo1	1	0.070503355	0.255311909	0.247	0.174
222	ENSDARG00000099624	chmp1b	1	0.074115302	0.284438516	0.185	0.122
223	ENSDARG00000100003	glulb	1	0.183652265	-0.271813506	0.284	0.326
224	ENSDARG00000100795	timp4.3	1	0.005155931	0.343302429	0.132	0.047
225	ENSDARG00000100825	calm3a	1	0.034673393	0.53238755	0.189	0.116
226	ENSDARG00000101082	eif3s6ip	1	0.001179284	0.501749022	0.296	0.163
227	ENSDARG00000102558	pde6ha	1	0.10809731	0.330803672	0.226	0.169
228	ENSDARG00000102632	ubc	1	0.00322776	0.275446518	0.802	0.692
229	ENSDARG00000103199	si:dkey-247k7.2	1	0.000943525	0.475182619	0.132	0.035
230	ENSDARG00000103271	pla2g15	1	0.007967148	0.380070262	0.325	0.209
231	ENSDARG00000104018	mtpn	1	0.006936294	0.386392559	0.226	0.122
232	ENSDARG00000104169	si:ch211-212k18.4	1	0.01436623	0.381456094	0.115	0.047
233	ENSDARG00000104353	nop58	1	0.009247684	0.396223045	0.144	0.064
234	ENSDARG00000104470	syngr2b	1	0.086360253	0.280178906	0.169	0.11
235	ENSDARG00000104945	sncb	1	0.017087615	0.520418741	0.111	0.047
236	ENSDARG00000109774	CABZ01084963.1	1	0.029064456	0.440558126	0.251	0.169
237	ENSDARG00000112476	surf2	1	0.044548218	0.346976755	0.123	0.064
