# Supplementary material for: Cell-type-specific responses to the microbiota across all tissues of the larval zebrafish
Source: Cell Rep. Author manuscript; Available in PMC 2023 Oct 23. (PMC10423310; doi:10.1016/j.celrep.2023.112095)
Supplement: MMC7 [file NIHMS1880944-supplement-MMC7.zip › DataS1/Cluster34/clu34_GOresults_GFup_fdr.tsv]

ONTOLOGY	ID	Description	pvalue	p.adjust	qvalue	geneID	Count
BP	GO:0002088	lens development in camera-type eye	4.04E-35	1.03E-32	8.12E-33	ENSDARG00000041925/ENSDARG00000030411/ENSDARG00000024548/ENSDARG00000032929/ENSDARG00000087324/ENSDARG00000053862/ENSDARG00000069801/ENSDARG00000087765/ENSDARG00000016793/ENSDARG00000068507/ENSDARG00000007576/ENSDARG00000053875/ENSDARG00000057460/ENSDARG00000076790/ENSDARG00000030349/ENSDARG00000076572/ENSDARG00000086658/ENSDARG00000088823/ENSDARG00000069827/ENSDARG00000074001	20
BP	GO:0007601	visual perception	8.20E-30	1.04E-27	8.24E-28	ENSDARG00000041925/ENSDARG00000030411/ENSDARG00000024548/ENSDARG00000032929/ENSDARG00000087324/ENSDARG00000053862/ENSDARG00000069801/ENSDARG00000087765/ENSDARG00000016793/ENSDARG00000068507/ENSDARG00000007576/ENSDARG00000053875/ENSDARG00000057460/ENSDARG00000076790/ENSDARG00000030349/ENSDARG00000076572/ENSDARG00000086658/ENSDARG00000088823/ENSDARG00000069827/ENSDARG00000074001	20
BP	GO:0050953	sensory perception of light stimulus	2.20E-29	1.86E-27	1.47E-27	ENSDARG00000041925/ENSDARG00000030411/ENSDARG00000024548/ENSDARG00000032929/ENSDARG00000087324/ENSDARG00000053862/ENSDARG00000069801/ENSDARG00000087765/ENSDARG00000016793/ENSDARG00000068507/ENSDARG00000007576/ENSDARG00000053875/ENSDARG00000057460/ENSDARG00000076790/ENSDARG00000030349/ENSDARG00000076572/ENSDARG00000086658/ENSDARG00000088823/ENSDARG00000069827/ENSDARG00000074001	20
BP	GO:0043010	camera-type eye development	8.53E-24	5.42E-22	4.29E-22	ENSDARG00000041925/ENSDARG00000030411/ENSDARG00000024548/ENSDARG00000032929/ENSDARG00000087324/ENSDARG00000053862/ENSDARG00000069801/ENSDARG00000087765/ENSDARG00000016793/ENSDARG00000068507/ENSDARG00000007576/ENSDARG00000053875/ENSDARG00000057460/ENSDARG00000076790/ENSDARG00000030349/ENSDARG00000076572/ENSDARG00000086658/ENSDARG00000088823/ENSDARG00000021924/ENSDARG00000069827/ENSDARG00000074001	21
BP	GO:0007600	sensory perception	5.69E-23	2.89E-21	2.29E-21	ENSDARG00000041925/ENSDARG00000030411/ENSDARG00000024548/ENSDARG00000032929/ENSDARG00000087324/ENSDARG00000053862/ENSDARG00000069801/ENSDARG00000087765/ENSDARG00000016793/ENSDARG00000068507/ENSDARG00000007576/ENSDARG00000053875/ENSDARG00000057460/ENSDARG00000076790/ENSDARG00000030349/ENSDARG00000076572/ENSDARG00000086658/ENSDARG00000088823/ENSDARG00000069827/ENSDARG00000074001	20
CC	GO:0005882	intermediate filament	3.04E-08	5.69E-07	1.71E-07	ENSDARG00000092947/ENSDARG00000090268/ENSDARG00000017624/ENSDARG00000036832/ENSDARG00000055192/ENSDARG00000058371	6
CC	GO:0045111	intermediate filament cytoskeleton	3.25E-08	5.69E-07	1.71E-07	ENSDARG00000092947/ENSDARG00000090268/ENSDARG00000017624/ENSDARG00000036832/ENSDARG00000055192/ENSDARG00000058371	6
CC	GO:0099513	polymeric cytoskeletal fiber	8.83E-05	0.001029902	0.000309745	ENSDARG00000092947/ENSDARG00000090268/ENSDARG00000017624/ENSDARG00000036832/ENSDARG00000055192/ENSDARG00000058371	6
CC	GO:0045095	keratin filament	0.000318778	0.002789305	0.000838889	ENSDARG00000017624/ENSDARG00000058371	2
CC	GO:0098803	respiratory chain complex	0.000597841	0.003748358	0.001127326	ENSDARG00000014915/ENSDARG00000063905/ENSDARG00000063924	3
CC	GO:0005746	mitochondrial respiratory chain	0.000642576	0.003748358	0.001127326	ENSDARG00000014915/ENSDARG00000063905/ENSDARG00000063924	3
CC	GO:0070469	respiratory chain	0.000898293	0.004491466	0.001350817	ENSDARG00000014915/ENSDARG00000063905/ENSDARG00000063924	3
CC	GO:0070069	cytochrome complex	0.00162502	0.007109462	0.002138184	ENSDARG00000063905/ENSDARG00000063924	2
CC	GO:0098800	inner mitochondrial membrane protein complex	0.002424401	0.009428228	0.002835557	ENSDARG00000014915/ENSDARG00000063905/ENSDARG00000063924	3
CC	GO:0044455	mitochondrial membrane part	0.007732924	0.027065234	0.00813992	ENSDARG00000014915/ENSDARG00000063905/ENSDARG00000063924	3
CC	GO:0098798	mitochondrial protein complex	0.012470827	0.039679904	0.011933806	ENSDARG00000014915/ENSDARG00000063905/ENSDARG00000063924	3
CC	GO:1990204	oxidoreductase complex	0.016080359	0.046412077	0.013958519	ENSDARG00000014915/ENSDARG00000063924	2
CC	GO:0005743	mitochondrial inner membrane	0.021936595	0.046412077	0.013958519	ENSDARG00000014915/ENSDARG00000063905/ENSDARG00000063924	3
CC	GO:0005750	mitochondrial respiratory chain complex III	0.022456054	0.046412077	0.013958519	ENSDARG00000063924	1
CC	GO:0045275	respiratory chain complex III	0.022456054	0.046412077	0.013958519	ENSDARG00000063924	1
CC	GO:0005751	mitochondrial respiratory chain complex IV	0.026485809	0.046412077	0.013958519	ENSDARG00000063905	1
CC	GO:0034364	high-density lipoprotein particle	0.026485809	0.046412077	0.013958519	ENSDARG00000101324	1
CC	GO:0042627	chylomicron	0.026485809	0.046412077	0.013958519	ENSDARG00000101324	1
CC	GO:0031838	haptoglobin-hemoglobin complex	0.028494608	0.046412077	0.013958519	ENSDARG00000079305	1
CC	GO:0019866	organelle inner membrane	0.029394873	0.046412077	0.013958519	ENSDARG00000014915/ENSDARG00000063905/ENSDARG00000063924	3
CC	GO:0032994	protein-lipid complex	0.030499365	0.046412077	0.013958519	ENSDARG00000101324	1
CC	GO:0034358	plasma lipoprotein particle	0.030499365	0.046412077	0.013958519	ENSDARG00000101324	1
CC	GO:1990777	lipoprotein particle	0.030499365	0.046412077	0.013958519	ENSDARG00000101324	1
MF	GO:0005212	structural constituent of eye lens	5.29E-40	3.55E-38	2.73E-38	ENSDARG00000041925/ENSDARG00000030411/ENSDARG00000024548/ENSDARG00000032929/ENSDARG00000087324/ENSDARG00000053862/ENSDARG00000069801/ENSDARG00000087765/ENSDARG00000016793/ENSDARG00000068507/ENSDARG00000007576/ENSDARG00000053875/ENSDARG00000057460/ENSDARG00000076790/ENSDARG00000030349/ENSDARG00000076572/ENSDARG00000086658/ENSDARG00000088823/ENSDARG00000015445/ENSDARG00000069827/ENSDARG00000074001	21
MF	GO:0009055	electron transfer activity	0.000978447	0.03277799	0.025233645	ENSDARG00000063905/ENSDARG00000063924/ENSDARG00000071475	3
