# Supplementary material for: Cell-type-specific responses to the microbiota across all tissues of the larval zebrafish
Source: Cell Rep. Author manuscript; Available in PMC 2023 Oct 23. (PMC10423310; doi:10.1016/j.celrep.2023.112095)
Supplement: MMC7 [file NIHMS1880944-supplement-MMC7.zip › DataS1/Cluster34/clu34_GOresults_CVZup_fdr.tsv]

ONTOLOGY	ID	Description	pvalue	p.adjust	qvalue	geneID	Count
BP	GO:0000422	autophagy of mitochondrion	0.000250695	0.037521007	0.031797464	ENSDARG00000033609/ENSDARG00000035557/ENSDARG00000055292	3
BP	GO:0061726	mitochondrion disassembly	0.000250695	0.037521007	0.031797464	ENSDARG00000033609/ENSDARG00000035557/ENSDARG00000055292	3
BP	GO:0006914	autophagy	0.00025438	0.037521007	0.031797464	ENSDARG00000033609/ENSDARG00000035557/ENSDARG00000052082/ENSDARG00000055292/ENSDARG00000099175	5
BP	GO:0061919	process utilizing autophagic mechanism	0.00025438	0.037521007	0.031797464	ENSDARG00000033609/ENSDARG00000035557/ENSDARG00000052082/ENSDARG00000055292/ENSDARG00000099175	5
BP	GO:1903008	organelle disassembly	0.00060063	0.046014515	0.038995352	ENSDARG00000033609/ENSDARG00000035557/ENSDARG00000055292	3
BP	GO:0000045	autophagosome assembly	0.00074974	0.046014515	0.038995352	ENSDARG00000033609/ENSDARG00000035557/ENSDARG00000055292	3
BP	GO:1905037	autophagosome organization	0.00074974	0.046014515	0.038995352	ENSDARG00000033609/ENSDARG00000035557/ENSDARG00000055292	3
BP	GO:0006995	cellular response to nitrogen starvation	0.00078456	0.046014515	0.038995352	ENSDARG00000033609/ENSDARG00000035557	2
BP	GO:0043562	cellular response to nitrogen levels	0.00078456	0.046014515	0.038995352	ENSDARG00000033609/ENSDARG00000035557	2
BP	GO:0000375	RNA splicing, via transesterification reactions	0.000935888	0.046014515	0.038995352	ENSDARG00000010238/ENSDARG00000017084/ENSDARG00000017673/ENSDARG00000021945/ENSDARG00000059360	5
BP	GO:0000377	RNA splicing, via transesterification reactions with bulged adenosine as nucleophile	0.000935888	0.046014515	0.038995352	ENSDARG00000010238/ENSDARG00000017084/ENSDARG00000017673/ENSDARG00000021945/ENSDARG00000059360	5
BP	GO:0000398	mRNA splicing, via spliceosome	0.000935888	0.046014515	0.038995352	ENSDARG00000010238/ENSDARG00000017084/ENSDARG00000017673/ENSDARG00000021945/ENSDARG00000059360	5
CC	GO:0005776	autophagosome	0.000333855	0.03772558	0.033736895	ENSDARG00000033609/ENSDARG00000035557/ENSDARG00000055292	3
MF	GO:0031625	ubiquitin protein ligase binding	0.000712189	0.040266599	0.032707225	ENSDARG00000033609/ENSDARG00000035557/ENSDARG00000102632	3
MF	GO:0044389	ubiquitin-like protein ligase binding	0.00091059	0.040266599	0.032707225	ENSDARG00000033609/ENSDARG00000035557/ENSDARG00000102632	3
MF	GO:0046933	proton-transporting ATP synthase activity, rotational mechanism	0.001219948	0.040266599	0.032707225	ENSDARG00000011553/ENSDARG00000070083	2
MF	GO:0019829	cation-transporting ATPase activity	0.001902359	0.040266599	0.032707225	ENSDARG00000011553/ENSDARG00000035458/ENSDARG00000070083	3
MF	GO:0022853	active ion transmembrane transporter activity	0.001902359	0.040266599	0.032707225	ENSDARG00000011553/ENSDARG00000035458/ENSDARG00000070083	3
MF	GO:0042625	ATPase coupled ion transmembrane transporter activity	0.001902359	0.040266599	0.032707225	ENSDARG00000011553/ENSDARG00000035458/ENSDARG00000070083	3
