# Supplementary material for: Cell-type-specific responses to the microbiota across all tissues of the larval zebrafish
Source: Cell Rep. Author manuscript; Available in PMC 2023 Oct 23. (PMC10423310; doi:10.1016/j.celrep.2023.112095)
Supplement: MMC7 [file NIHMS1880944-supplement-MMC7.zip › DataS1/Cluster33/clu33_GOresults_CVZup_fdr.tsv]

ONTOLOGY	ID	Description	pvalue	p.adjust	qvalue	geneID	Count
MF	GO:0042626	ATPase activity, coupled to transmembrane movement of substances	0.000361158	0.012446983	0.011140277	ENSDARG00000001788/ENSDARG00000006370/ENSDARG00000042837/ENSDARG00000044902/ENSDARG00000074635	5
MF	GO:0043492	ATPase activity, coupled to movement of substances	0.000361158	0.012446983	0.011140277	ENSDARG00000001788/ENSDARG00000006370/ENSDARG00000042837/ENSDARG00000044902/ENSDARG00000074635	5
MF	GO:0019829	cation-transporting ATPase activity	0.00040741	0.012446983	0.011140277	ENSDARG00000001788/ENSDARG00000006370/ENSDARG00000042837/ENSDARG00000044902	4
MF	GO:0022853	active ion transmembrane transporter activity	0.00040741	0.012446983	0.011140277	ENSDARG00000001788/ENSDARG00000006370/ENSDARG00000042837/ENSDARG00000044902	4
MF	GO:0042625	ATPase coupled ion transmembrane transporter activity	0.00040741	0.012446983	0.011140277	ENSDARG00000001788/ENSDARG00000006370/ENSDARG00000042837/ENSDARG00000044902	4
MF	GO:0015405	P-P-bond-hydrolysis-driven transmembrane transporter activity	0.000451715	0.012446983	0.011140277	ENSDARG00000001788/ENSDARG00000006370/ENSDARG00000042837/ENSDARG00000044902/ENSDARG00000074635	5
MF	GO:0015399	primary active transmembrane transporter activity	0.00046593	0.012446983	0.011140277	ENSDARG00000001788/ENSDARG00000006370/ENSDARG00000042837/ENSDARG00000044902/ENSDARG00000074635	5
MF	GO:0005092	GDP-dissociation inhibitor activity	0.000999245	0.023357347	0.020905253	ENSDARG00000004034/ENSDARG00000056122	2
MF	GO:0051082	unfolded protein binding	0.001393336	0.028950424	0.025911159	ENSDARG00000052842/ENSDARG00000055723/ENSDARG00000076290/ENSDARG00000104066	4
MF	GO:0042623	ATPase activity, coupled	0.001829115	0.034204441	0.030613601	ENSDARG00000001788/ENSDARG00000006370/ENSDARG00000042837/ENSDARG00000044902/ENSDARG00000055723/ENSDARG00000074635	6
