# Supplementary material for: Cell-type-specific responses to the microbiota across all tissues of the larval zebrafish
Source: Cell Rep. Author manuscript; Available in PMC 2023 Oct 23. (PMC10423310; doi:10.1016/j.celrep.2023.112095)
Supplement: MMC7 [file NIHMS1880944-supplement-MMC7.zip › DataS1/Cluster33/clu33_GOresults_GFup.tsv]

ONTOLOGY	ID	Description	pvalue	p.adjust	qvalue	geneID	Count
BP	GO:0002088	lens development in camera-type eye	2.82E-32	2.82E-32	1.63E-29	ENSDARG00000024548/ENSDARG00000032929/ENSDARG00000068507/ENSDARG00000041925/ENSDARG00000053862/ENSDARG00000069801/ENSDARG00000030411/ENSDARG00000087324/ENSDARG00000087765/ENSDARG00000016793/ENSDARG00000057460/ENSDARG00000053875/ENSDARG00000007576/ENSDARG00000088823/ENSDARG00000076790/ENSDARG00000086658/ENSDARG00000030349/ENSDARG00000069827/ENSDARG00000076572/ENSDARG00000074001/ENSDARG00000073750	21
BP	GO:0007601	visual perception	1.02E-26	1.02E-26	2.94E-24	ENSDARG00000024548/ENSDARG00000032929/ENSDARG00000068507/ENSDARG00000041925/ENSDARG00000053862/ENSDARG00000069801/ENSDARG00000030411/ENSDARG00000087324/ENSDARG00000087765/ENSDARG00000016793/ENSDARG00000057460/ENSDARG00000053875/ENSDARG00000007576/ENSDARG00000088823/ENSDARG00000076790/ENSDARG00000086658/ENSDARG00000030349/ENSDARG00000069827/ENSDARG00000076572/ENSDARG00000074001/ENSDARG00000073750	21
BP	GO:0050953	sensory perception of light stimulus	2.85E-26	2.85E-26	5.49E-24	ENSDARG00000024548/ENSDARG00000032929/ENSDARG00000068507/ENSDARG00000041925/ENSDARG00000053862/ENSDARG00000069801/ENSDARG00000030411/ENSDARG00000087324/ENSDARG00000087765/ENSDARG00000016793/ENSDARG00000057460/ENSDARG00000053875/ENSDARG00000007576/ENSDARG00000088823/ENSDARG00000076790/ENSDARG00000086658/ENSDARG00000030349/ENSDARG00000069827/ENSDARG00000076572/ENSDARG00000074001/ENSDARG00000073750	21
BP	GO:0043010	camera-type eye development	3.89E-20	3.89E-20	5.62E-18	ENSDARG00000024548/ENSDARG00000032929/ENSDARG00000068507/ENSDARG00000041925/ENSDARG00000053862/ENSDARG00000069801/ENSDARG00000030411/ENSDARG00000087324/ENSDARG00000087765/ENSDARG00000016793/ENSDARG00000057460/ENSDARG00000053875/ENSDARG00000007576/ENSDARG00000088823/ENSDARG00000076790/ENSDARG00000086658/ENSDARG00000030349/ENSDARG00000069827/ENSDARG00000076572/ENSDARG00000074001/ENSDARG00000073750/…	22
BP	GO:0007600	sensory perception	1.27E-19	1.27E-19	1.46E-17	ENSDARG00000024548/ENSDARG00000032929/ENSDARG00000068507/ENSDARG00000041925/ENSDARG00000053862/ENSDARG00000069801/ENSDARG00000030411/ENSDARG00000087324/ENSDARG00000087765/ENSDARG00000016793/ENSDARG00000057460/ENSDARG00000053875/ENSDARG00000007576/ENSDARG00000088823/ENSDARG00000076790/ENSDARG00000086658/ENSDARG00000030349/ENSDARG00000069827/ENSDARG00000076572/ENSDARG00000074001/ENSDARG00000073750	21
BP	GO:0046889	positive regulation of lipid biosynthetic process	7.49E-05	7.49E-05	0.007215463	ENSDARG00000101324/ENSDARG00000026726/ENSDARG00000040295	3
BP	GO:0045834	positive regulation of lipid metabolic process	0.000148071	0.000148071	0.012224192	ENSDARG00000101324/ENSDARG00000026726/ENSDARG00000040295	3
BP	GO:0010872	regulation of cholesterol esterification	0.000629356	0.000629356	0.027060753	ENSDARG00000101324/ENSDARG00000040295	2
BP	GO:0010873	positive regulation of cholesterol esterification	0.000629356	0.000629356	0.027060753	ENSDARG00000101324/ENSDARG00000040295	2
BP	GO:0034377	plasma lipoprotein particle assembly	0.000629356	0.000629356	0.027060753	ENSDARG00000101324/ENSDARG00000040295	2
BP	GO:0034380	high-density lipoprotein particle assembly	0.000629356	0.000629356	0.027060753	ENSDARG00000101324/ENSDARG00000040295	2
BP	GO:0065005	protein-lipid complex assembly	0.000629356	0.000629356	0.027060753	ENSDARG00000101324/ENSDARG00000040295	2
BP	GO:0046890	regulation of lipid biosynthetic process	0.000680548	0.000680548	0.027060753	ENSDARG00000101324/ENSDARG00000026726/ENSDARG00000040295	3
BP	GO:0043691	reverse cholesterol transport	0.00075355	0.00075355	0.027060753	ENSDARG00000101324/ENSDARG00000040295	2
BP	GO:0034433	steroid esterification	0.000888582	0.000888582	0.027060753	ENSDARG00000101324/ENSDARG00000040295	2
BP	GO:0034434	sterol esterification	0.000888582	0.000888582	0.027060753	ENSDARG00000101324/ENSDARG00000040295	2
BP	GO:0034435	cholesterol esterification	0.000888582	0.000888582	0.027060753	ENSDARG00000101324/ENSDARG00000040295	2
BP	GO:0033700	phospholipid efflux	0.001034377	0.001034377	0.027060753	ENSDARG00000101324/ENSDARG00000040295	2
BP	GO:0034370	triglyceride-rich lipoprotein particle remodeling	0.001190863	0.001190863	0.027060753	ENSDARG00000101324/ENSDARG00000040295	2
BP	GO:0034372	very-low-density lipoprotein particle remodeling	0.001190863	0.001190863	0.027060753	ENSDARG00000101324/ENSDARG00000040295	2
BP	GO:0045940	positive regulation of steroid metabolic process	0.001190863	0.001190863	0.027060753	ENSDARG00000101324/ENSDARG00000040295	2
BP	GO:0019433	triglyceride catabolic process	0.001357967	0.001357967	0.027060753	ENSDARG00000101324/ENSDARG00000040295	2
BP	GO:0032371	regulation of sterol transport	0.001357967	0.001357967	0.027060753	ENSDARG00000101324/ENSDARG00000040295	2
BP	GO:0032374	regulation of cholesterol transport	0.001357967	0.001357967	0.027060753	ENSDARG00000101324/ENSDARG00000040295	2
BP	GO:0034368	protein-lipid complex remodeling	0.001357967	0.001357967	0.027060753	ENSDARG00000101324/ENSDARG00000040295	2
BP	GO:0034369	plasma lipoprotein particle remodeling	0.001357967	0.001357967	0.027060753	ENSDARG00000101324/ENSDARG00000040295	2
BP	GO:0071825	protein-lipid complex subunit organization	0.001357967	0.001357967	0.027060753	ENSDARG00000101324/ENSDARG00000040295	2
BP	GO:0071827	plasma lipoprotein particle organization	0.001357967	0.001357967	0.027060753	ENSDARG00000101324/ENSDARG00000040295	2
BP	GO:0097006	regulation of plasma lipoprotein particle levels	0.001357967	0.001357967	0.027060753	ENSDARG00000101324/ENSDARG00000040295	2
BP	GO:0019218	regulation of steroid metabolic process	0.001723735	0.001723735	0.031129295	ENSDARG00000101324/ENSDARG00000040295	2
BP	GO:0032368	regulation of lipid transport	0.001723735	0.001723735	0.031129295	ENSDARG00000101324/ENSDARG00000040295	2
BP	GO:0034367	protein-containing complex remodeling	0.001723735	0.001723735	0.031129295	ENSDARG00000101324/ENSDARG00000040295	2
BP	GO:0055090	acylglycerol homeostasis	0.001922256	0.001922256	0.032672395	ENSDARG00000101324/ENSDARG00000040295	2
BP	GO:0070328	triglyceride homeostasis	0.001922256	0.001922256	0.032672395	ENSDARG00000101324/ENSDARG00000040295	2
BP	GO:0016925	protein sumoylation	0.002131105	0.002131105	0.035187266	ENSDARG00000052649/ENSDARG00000074502	2
BP	GO:0033344	cholesterol efflux	0.002350211	0.002350211	0.037727079	ENSDARG00000101324/ENSDARG00000040295	2
BP	GO:0046461	neutral lipid catabolic process	0.002818913	0.002818913	0.042869346	ENSDARG00000101324/ENSDARG00000040295	2
BP	GO:0046464	acylglycerol catabolic process	0.002818913	0.002818913	0.042869346	ENSDARG00000101324/ENSDARG00000040295	2
BP	GO:1905952	regulation of lipid localization	0.003068368	0.003068368	0.045466501	ENSDARG00000101324/ENSDARG00000040295	2
BP	GO:0019216	regulation of lipid metabolic process	0.003253683	0.003253683	0.045788496	ENSDARG00000101324/ENSDARG00000026726/ENSDARG00000040295	3
BP	GO:0006695	cholesterol biosynthetic process	0.003327798	0.003327798	0.045788496	ENSDARG00000101324/ENSDARG00000040295	2
BP	GO:1902653	secondary alcohol biosynthetic process	0.003327798	0.003327798	0.045788496	ENSDARG00000101324/ENSDARG00000040295	2
CC	GO:0005882	intermediate filament	1.89E-11	1.89E-11	4.29E-10	ENSDARG00000092947/ENSDARG00000058371/ENSDARG00000090268/ENSDARG00000000212/ENSDARG00000017624/ENSDARG00000036830/ENSDARG00000036832/ENSDARG00000036840/ENSDARG00000055192	9
CC	GO:0045111	intermediate filament cytoskeleton	2.09E-11	2.09E-11	4.29E-10	ENSDARG00000092947/ENSDARG00000058371/ENSDARG00000090268/ENSDARG00000000212/ENSDARG00000017624/ENSDARG00000036830/ENSDARG00000036832/ENSDARG00000036840/ENSDARG00000055192	9
CC	GO:0099513	polymeric cytoskeletal fiber	3.02E-06	3.02E-06	4.14E-05	ENSDARG00000092947/ENSDARG00000058371/ENSDARG00000090268/ENSDARG00000000212/ENSDARG00000017624/ENSDARG00000036830/ENSDARG00000036832/ENSDARG00000036840/ENSDARG00000055192	9
CC	GO:0034364	high-density lipoprotein particle	0.000842079	0.000842079	0.00514835	ENSDARG00000101324/ENSDARG00000040295	2
CC	GO:0042627	chylomicron	0.000842079	0.000842079	0.00514835	ENSDARG00000101324/ENSDARG00000040295	2
CC	GO:0045095	keratin filament	0.000842079	0.000842079	0.00514835	ENSDARG00000058371/ENSDARG00000017624	2
CC	GO:0032994	protein-lipid complex	0.001128677	0.001128677	0.00514835	ENSDARG00000101324/ENSDARG00000040295	2
CC	GO:0034358	plasma lipoprotein particle	0.001128677	0.001128677	0.00514835	ENSDARG00000101324/ENSDARG00000040295	2
CC	GO:1990777	lipoprotein particle	0.001128677	0.001128677	0.00514835	ENSDARG00000101324/ENSDARG00000040295	2
CC	GO:0045121	membrane raft	0.014144277	0.014144277	0.048388317	ENSDARG00000040874/ENSDARG00000055305	2
CC	GO:0098589	membrane region	0.014144277	0.014144277	0.048388317	ENSDARG00000040874/ENSDARG00000055305	2
CC	GO:0098857	membrane microdomain	0.014144277	0.014144277	0.048388317	ENSDARG00000040874/ENSDARG00000055305	2
MF	GO:0005212	structural constituent of eye lens	9.68E-40	9.68E-40	5.61E-38	ENSDARG00000024548/ENSDARG00000032929/ENSDARG00000068507/ENSDARG00000041925/ENSDARG00000053862/ENSDARG00000069801/ENSDARG00000030411/ENSDARG00000087324/ENSDARG00000087765/ENSDARG00000016793/ENSDARG00000057460/ENSDARG00000053875/ENSDARG00000007576/ENSDARG00000088823/ENSDARG00000076790/ENSDARG00000015445/ENSDARG00000086658/ENSDARG00000030349/ENSDARG00000069827/ENSDARG00000076572/ENSDARG00000074001/…	23
MF	GO:0060228	phosphatidylcholine-sterol O-acyltransferase activator activity	0.000679076	0.000679076	0.01568962	ENSDARG00000101324/ENSDARG00000040295	2
MF	GO:0019789	SUMO transferase activity	0.000813008	0.000813008	0.01568962	ENSDARG00000052649/ENSDARG00000074502	2
MF	GO:0017127	cholesterol transporter activity	0.002297603	0.002297603	0.022169857	ENSDARG00000101324/ENSDARG00000040295	2
MF	GO:0120015	intermembrane sterol transfer activity	0.002297603	0.002297603	0.022169857	ENSDARG00000101324/ENSDARG00000040295	2
MF	GO:0120020	intermembrane cholesterol transfer activity	0.002297603	0.002297603	0.022169857	ENSDARG00000101324/ENSDARG00000040295	2
MF	GO:0120013	intermembrane lipid transfer activity	0.005482279	0.005482279	0.045342161	ENSDARG00000101324/ENSDARG00000040295	2
