# Supplementary material for: Cell-type-specific responses to the microbiota across all tissues of the larval zebrafish
Source: Cell Rep. Author manuscript; Available in PMC 2023 Oct 23. (PMC10423310; doi:10.1016/j.celrep.2023.112095)
Supplement: MMC7 [file NIHMS1880944-supplement-MMC7.zip › DataS1/Cluster33/cluster33_CVZvGF.tsv]

	gene	gene_NAME	p_val_adj	p_val	avg_logFC	pct.1	pct.2
1	ENSDARG00000024548	cryba4	2.43E-31	1.10E-35	-1.774994716	0.184	0.747
2	ENSDARG00000086917	crygm2d2	2.63E-28	1.19E-32	-1.604287945	0.171	0.737
3	ENSDARG00000032929	cryba1l1	1.23E-27	5.57E-32	-1.651508712	0.205	0.758
4	ENSDARG00000068507	crybb1	3.76E-25	1.70E-29	-1.596648369	0.248	0.758
5	ENSDARG00000041925	cryba2b	4.33E-24	1.96E-28	-1.620557705	0.145	0.649
6	ENSDARG00000053862	crygmx	1.54E-23	6.99E-28	-1.661646049	0.162	0.66
7	ENSDARG00000069801	crygm2d12	5.05E-22	2.29E-26	-1.648933658	0.094	0.567
8	ENSDARG00000030411	crygn2	1.62E-20	7.34E-25	-1.650653334	0.171	0.634
9	ENSDARG00000087324	crygm2d1	9.03E-20	4.09E-24	-1.573340896	0.158	0.613
10	ENSDARG00000087765	crygm2d10	1.45E-19	6.57E-24	-1.647673134	0.162	0.608
11	ENSDARG00000109861	BX545855.1	3.29E-19	1.49E-23	-1.455275323	0.175	0.624
12	ENSDARG00000094310	si:ch211-255g12.6	2.12E-17	9.61E-22	-1.414160448	0.073	0.469
13	ENSDARG00000016793	crybb1l2	1.75E-15	7.93E-20	-1.475098981	0.103	0.49
14	ENSDARG00000057460	crygm2d13	5.82E-15	2.64E-19	-1.225219993	0.09	0.464
15	ENSDARG00000053875	cryba1b	1.04E-14	4.73E-19	-1.336153392	0.205	0.608
16	ENSDARG00000007576	crybb1l1	2.18E-13	9.87E-18	-1.116034121	0.124	0.495
17	ENSDARG00000088823	crygm2d3	1.76E-11	7.99E-16	-1.092043054	0.073	0.392
18	ENSDARG00000076790	crygm2d16	7.51E-10	3.40E-14	-1.250193798	0.077	0.366
19	ENSDARG00000015445	lim2.4	1.07E-09	4.85E-14	-1.053063833	0.038	0.304
20	ENSDARG00000086658	crygm2d21	7.29E-09	3.30E-13	-1.028617763	0.073	0.351
21	ENSDARG00000116164	crygm2d8	4.68E-07	2.12E-11	-1.07005963	0.068	0.314
22	ENSDARG00000030349	cryba2a	0.000141362	6.41E-09	-0.996795964	0.107	0.325
23	ENSDARG00000092947	cyt1	0.000290196	1.32E-08	-0.54700177	0.65	0.83
24	ENSDARG00000058371	krt5	0.000525168	2.38E-08	-0.673195811	0.483	0.732
25	ENSDARG00000101324	apoa1b	0.008133992	3.69E-07	-0.576273486	0.632	0.784
26	ENSDARG00000069827	crygm2d11	0.009551964	4.33E-07	-0.534468837	0.03	0.175
27	ENSDARG00000015866	apoa2	0.023760363	1.08E-06	-0.545677475	0.594	0.753
28	ENSDARG00000076572	crygm2d7	0.033028139	1.50E-06	-0.731362056	0.085	0.247
29	ENSDARG00000087164	crygm2d4	0.039685718	1.80E-06	-0.648876593	0.03	0.16
30	ENSDARG00000038439	fabp10a	0.077035707	3.49E-06	-0.53789299	0.376	0.567
31	ENSDARG00000074001	crygmxl2	0.122700172	5.56E-06	-0.582619856	0.026	0.144
32	ENSDARG00000037402	lim2.3	0.194760218	8.83E-06	-0.558996874	0.017	0.124
33	ENSDARG00000006588	zgc:111983	0.225258883	1.02E-05	0.471395819	0.132	0.015
34	ENSDARG00000090268	krtt1c19e	0.262718428	1.19E-05	-0.631845382	0.342	0.51
35	ENSDARG00000028066	diras1a	0.580098042	2.63E-05	0.513833484	0.329	0.155
36	ENSDARG00000073750	crygm2d18	0.960593688	4.35E-05	-0.481568505	0.021	0.119
37	ENSDARG00000000212	krt97	1	0.002320456	-0.251765821	0.043	0.124
38	ENSDARG00000000666	creg2	1	0.026586502	0.259072265	0.124	0.062
39	ENSDARG00000000853	dstyk	1	0.003959899	0.335728276	0.175	0.082
40	ENSDARG00000001788	atp5po	1	0.008489341	0.276915036	0.56	0.469
41	ENSDARG00000002131	celf2	1	0.027772415	0.263054427	0.252	0.16
42	ENSDARG00000002240	psmb6	1	0.005741578	0.356493653	0.44	0.325
43	ENSDARG00000002300	p2rx2	1	0.564127666	0.334541352	0.12	0.103
44	ENSDARG00000003206	chchd6a	1	0.027358275	0.278703994	0.171	0.098
45	ENSDARG00000003998	phyhipla	1	0.010895903	0.260226861	0.137	0.062
46	ENSDARG00000004034	arhgdig	1	0.040886757	0.32477895	0.346	0.258
47	ENSDARG00000004158	tmem63c	1	0.015290651	-0.292345222	0.047	0.108
48	ENSDARG00000004588	sox4a	1	0.032558066	-0.472637943	0.274	0.371
49	ENSDARG00000005625	maco1a	1	0.261067329	-0.315354284	0.115	0.144
50	ENSDARG00000006370	atp6v1h	1	0.001583476	0.306362049	0.462	0.314
51	ENSDARG00000006427	fabp2	1	0.100689755	-0.308032229	0.15	0.206
52	ENSDARG00000006747	tmem178b	1	0.073610198	0.483131961	0.316	0.247
53	ENSDARG00000006862	kifap3b	1	0.003539077	0.263802021	0.12	0.041
54	ENSDARG00000007098	itm2ba	1	0.000179789	0.418795299	0.449	0.289
55	ENSDARG00000007271	mynn	1	0.003798236	0.25859066	0.111	0.036
56	ENSDARG00000007654	nsfa	1	0.050576997	0.263005642	0.355	0.273
57	ENSDARG00000007975	fth1b	1	0.046094277	0.338244489	0.261	0.191
58	ENSDARG00000008209	myt1la	1	0.003916076	0.399596085	0.141	0.057
59	ENSDARG00000008363	mcl1b	1	0.331495798	-0.279479242	0.124	0.149
60	ENSDARG00000008407	tspan7b	1	0.079793112	0.2543021	0.632	0.572
61	ENSDARG00000008494	myl6	1	0.161403211	0.304669429	0.385	0.345
62	ENSDARG00000009273	ppm1da	1	0.053245514	-0.324732978	0.085	0.139
63	ENSDARG00000009640	psmb1	1	0.007028659	0.300186425	0.457	0.33
64	ENSDARG00000010630	hoxb6a	1	0.517100376	-0.332602899	0.09	0.108
65	ENSDARG00000010878	cdkn1ca	1	0.05368989	-0.310872352	0.085	0.144
66	ENSDARG00000011170	ndrg2	1	0.026529875	0.31769314	0.303	0.216
67	ENSDARG00000011934	gyg1a	1	0.009281278	0.402092298	0.179	0.093
68	ENSDARG00000012820	nop56	1	0.464555526	-0.311137963	0.231	0.242
69	ENSDARG00000012840	alg9	1	0.016408103	0.299249738	0.137	0.067
70	ENSDARG00000012944	myhz2	1	0.041548408	-0.295008775	0.222	0.304
71	ENSDARG00000012972	cfl1l	1	0.025310486	-0.310373707	0.175	0.258
72	ENSDARG00000013063	oxct1a	1	0.028039738	0.262584112	0.167	0.093
73	ENSDARG00000013087	ndrg3a	1	0.010993404	0.315869236	0.581	0.49
74	ENSDARG00000013379	ppp6r3	1	0.214146084	-0.25376266	0.107	0.144
75	ENSDARG00000013414	lin7a	1	0.050269162	0.310917149	0.218	0.149
76	ENSDARG00000013615	pbx3b	1	0.074047701	-0.341641317	0.188	0.258
77	ENSDARG00000014230	dlst	1	0.008764512	0.318242618	0.299	0.196
78	ENSDARG00000014259	eya1	1	0.070102986	0.458182159	0.295	0.237
79	ENSDARG00000014287	eno2	1	0.004024888	0.381668622	0.556	0.428
80	ENSDARG00000014490	tac1	1	0.592695754	-0.409367272	0.094	0.108
81	ENSDARG00000016368	zbtb8os	1	0.108017592	-0.285330424	0.103	0.149
82	ENSDARG00000017294	gnai2b	1	0.095453191	0.302370078	0.192	0.134
83	ENSDARG00000017624	krt4	1	0.000834378	-0.308802407	0.487	0.644
84	ENSDARG00000018025	tbx2a	1	0.020139367	-0.305414553	0.06	0.124
85	ENSDARG00000018397	hpca	1	0.00046142	0.54295712	0.389	0.237
86	ENSDARG00000018817	bdnf	1	0.055802091	0.337805355	0.154	0.093
87	ENSDARG00000018921	fam84a	1	0.027984878	-0.365112266	0.06	0.119
88	ENSDARG00000019420	etnk1	1	0.004937386	0.35612565	0.12	0.046
89	ENSDARG00000020239	lpin1	1	0.10447603	-0.305730227	0.321	0.376
90	ENSDARG00000020301	os9	1	0.080105786	0.30168353	0.158	0.103
91	ENSDARG00000020345	clasp2	1	0.094319617	-0.259668885	0.137	0.191
92	ENSDARG00000020946	auts2b	1	0.015254432	0.277240316	0.103	0.041
93	ENSDARG00000021938	alg5	1	0.018763136	0.351560375	0.15	0.077
94	ENSDARG00000023694	spon1b	1	0.095917051	-0.260116959	0.064	0.108
95	ENSDARG00000024047	tmem38a	1	0.129835431	0.359184025	0.141	0.098
96	ENSDARG00000024299	c1qtnf4	1	0.020052248	0.332506959	0.162	0.088
97	ENSDARG00000024433	pvalb4	1	0.031082181	0.378656951	0.355	0.258
98	ENSDARG00000024746	hsp90aa1.2	1	0.178240974	0.426197239	0.35	0.309
99	ENSDARG00000025147	cd63	1	0.016180012	0.328111535	0.385	0.278
100	ENSDARG00000025348	igfbp5b	1	0.918787468	-0.328657569	0.111	0.108
101	ENSDARG00000026247	insyn1	1	0.004433994	0.260081122	0.15	0.062
102	ENSDARG00000026484	rab15	1	0.160924909	-0.296321735	0.137	0.18
103	ENSDARG00000026726	anxa1a	1	0.011154502	-0.374628242	0.179	0.273
104	ENSDARG00000026829	cotl1	1	0.144568653	-0.330707626	0.38	0.294
105	ENSDARG00000027547	TPGS1	1	0.106847572	0.259555256	0.15	0.098
106	ENSDARG00000027734	srsf5b	1	0.008461698	-0.437475351	0.201	0.294
107	ENSDARG00000027957	fgf12a	1	0.007193573	0.262537191	0.128	0.052
108	ENSDARG00000028017	tp53inp1	1	0.053328847	0.265460017	0.308	0.232
109	ENSDARG00000028848	lsm12a	1	0.031997156	0.292520867	0.12	0.062
110	ENSDARG00000028957	maff	1	0.140967874	0.274406892	0.205	0.155
111	ENSDARG00000029718	p2rx3b	1	0.287113202	0.351191921	0.137	0.103
112	ENSDARG00000030215	matn1	1	0.085225919	0.267693554	0.141	0.088
113	ENSDARG00000030236	tmem30aa	1	0.000816992	0.329615792	0.209	0.093
114	ENSDARG00000031337	hoxa10b	1	0.01435689	-0.620732583	0.051	0.113
115	ENSDARG00000031681	atp6v0b	1	0.113407313	0.289763485	0.312	0.258
116	ENSDARG00000031768	roraa	1	0.040202753	0.416718928	0.154	0.088
117	ENSDARG00000032369	btbd6b	1	0.735923301	-0.255014614	0.192	0.196
118	ENSDARG00000032866	erh	1	0.006019041	0.293457293	0.5	0.397
119	ENSDARG00000033138	lyrm2	1	0.043938021	-0.300740931	0.115	0.18
120	ENSDARG00000033382	grifin	1	0.000193116	-0.44644722	0.038	0.139
121	ENSDARG00000033901	msi2a	1	0.41559208	-0.270137607	0.111	0.134
122	ENSDARG00000034423	sncga	1	0.473123475	0.467826138	0.103	0.082
123	ENSDARG00000034753	tspan3a	1	0.021646912	0.253306281	0.56	0.454
124	ENSDARG00000035056	fgf13a	1	0.136701765	0.258744363	0.282	0.237
125	ENSDARG00000035631	sdf2l1	1	0.00593224	0.371219126	0.12	0.046
126	ENSDARG00000036295	golga7ba	1	0.078178351	-0.283118408	0.316	0.376
127	ENSDARG00000036344	calb2b	1	0.063941927	-0.30547238	0.06	0.108
128	ENSDARG00000036501	rab39bb	1	0.136300823	0.252782865	0.197	0.144
129	ENSDARG00000036698	znf865	1	0.096638489	-0.258687896	0.077	0.124
130	ENSDARG00000036830	krt91	1	0.000147949	-0.429139703	0.722	0.82
131	ENSDARG00000036832	cyt1l	1	9.49E-05	-0.434853669	0.132	0.284
132	ENSDARG00000036840	krt15	1	0.002115428	-0.519759345	0.124	0.232
133	ENSDARG00000037038	psmc6	1	0.147840793	-0.259843712	0.226	0.273
134	ENSDARG00000037929	strada	1	0.038777677	0.302234367	0.103	0.052
135	ENSDARG00000038024	flr	1	0.003558227	0.3038197	0.103	0.031
136	ENSDARG00000038524	pik3r1	1	0.008446572	0.29468989	0.214	0.119
137	ENSDARG00000038574	scg2b	1	0.012150843	0.420121323	0.487	0.376
138	ENSDARG00000038655	ajap1	1	0.226650433	0.326178224	0.15	0.113
139	ENSDARG00000038693	gng7	1	0.03230465	0.361352614	0.222	0.144
140	ENSDARG00000038731	slc25a36a	1	0.028410394	0.255917942	0.145	0.077
141	ENSDARG00000038981	zgc:153615	1	0.008249771	0.416730799	0.201	0.113
142	ENSDARG00000039005	trappc1	1	0.01574746	0.258677255	0.35	0.258
143	ENSDARG00000040156	grm4	1	0.06538841	0.383645805	0.162	0.103
144	ENSDARG00000040295	apoeb	1	0.018666914	-0.278167383	0.107	0.186
145	ENSDARG00000040874	add3a	1	0.005433609	-0.515814451	0.077	0.165
146	ENSDARG00000041323	csdc2a	1	0.004929809	0.300534903	0.397	0.268
147	ENSDARG00000041623	mt2	1	0.046827498	0.326656447	0.291	0.201
148	ENSDARG00000041691	bhlhe41	1	0.098826043	0.357673826	0.244	0.186
149	ENSDARG00000042069	pebp1	1	0.010054024	-0.250759855	0.081	0.16
150	ENSDARG00000042824	nfe2l2a	1	0.433248819	-0.25042512	0.124	0.144
151	ENSDARG00000042837	atp1b3b	1	0.039317475	0.253728764	0.175	0.108
152	ENSDARG00000042892	paip1	1	0.040620261	-0.253801486	0.06	0.113
153	ENSDARG00000042933	bloc1s6	1	0.010185101	0.388869917	0.329	0.232
154	ENSDARG00000042948	dnajc5aa	1	0.060022808	0.270486464	0.453	0.376
155	ENSDARG00000043448	itm2ca	1	0.095860131	0.25680231	0.282	0.216
156	ENSDARG00000043502	ccdc124	1	0.009251564	-0.296254454	0.171	0.273
157	ENSDARG00000043757	ptbp3	1	0.014300114	0.25806956	0.393	0.289
158	ENSDARG00000043835	rab3ab	1	0.009435369	0.263644937	0.218	0.124
159	ENSDARG00000044048	prnpb	1	0.16674571	0.289908274	0.111	0.072
160	ENSDARG00000044362	unc119b	1	0.021102058	0.262503457	0.128	0.062
161	ENSDARG00000044540	fkbp2	1	0.095274435	0.286403479	0.286	0.227
162	ENSDARG00000044562	cycsb	1	5.09E-05	0.365764677	0.385	0.201
163	ENSDARG00000044684	rbp4l	1	0.76917047	0.506231876	0.218	0.232
164	ENSDARG00000044902	atp2b2	1	0.032409384	0.257758747	0.35	0.258
165	ENSDARG00000045945	syn2a	1	0.051842051	0.270943784	0.38	0.299
166	ENSDARG00000052649	ube2ia	1	0.003650813	-0.32680936	0.226	0.351
167	ENSDARG00000052695	nr2f1a	1	0.599376093	-0.337175173	0.167	0.175
168	ENSDARG00000052713	lrrtm1	1	0.509243569	0.288359489	0.141	0.124
169	ENSDARG00000052842	ppifb	1	0.013331417	0.291403761	0.179	0.098
170	ENSDARG00000053019	rnft2	1	0.057245089	0.284988999	0.107	0.057
171	ENSDARG00000053466	timmdc1	1	0.032920521	-0.255368013	0.124	0.196
172	ENSDARG00000053684	aldob	1	0.000245101	-0.407102343	0.534	0.68
173	ENSDARG00000053973	fetub	1	0.001193274	-0.359210811	0.098	0.211
174	ENSDARG00000054578	arl6ip1	1	0.077998317	0.256544284	0.65	0.562
175	ENSDARG00000054978	kifc3	1	0.227799809	0.261323309	0.115	0.082
176	ENSDARG00000055120	ctsba	1	0.000954526	0.409146773	0.329	0.196
177	ENSDARG00000055192	zgc:136930	1	0.000202544	-0.508400825	0.325	0.474
178	ENSDARG00000055305	ret	1	0.026889459	-0.267974823	0.132	0.211
179	ENSDARG00000055381	bambia	1	0.007373501	0.307507253	0.132	0.057
180	ENSDARG00000055514	icn2	1	5.58E-05	-0.571742094	0.068	0.196
181	ENSDARG00000055618	acta1b	1	0.009384186	-0.386328198	0.09	0.17
182	ENSDARG00000055723	hsp70l	1	0.008372375	0.337398164	0.402	0.299
183	ENSDARG00000055912	nipa2	1	0.002390074	0.362589318	0.154	0.062
184	ENSDARG00000056027	hoxb8a	1	0.102088294	-0.337672144	0.068	0.113
185	ENSDARG00000056030	hoxb7a	1	0.241995804	-0.278464879	0.073	0.103
186	ENSDARG00000056122	gdi1	1	0.032369229	0.270949613	0.415	0.32
187	ENSDARG00000056262	slc35g2a	1	0.015097706	0.392945958	0.269	0.175
188	ENSDARG00000056648	ext2	1	0.24140954	0.301406947	0.12	0.088
189	ENSDARG00000056653	fhl1b	1	0.100680755	-0.276176126	0.073	0.119
190	ENSDARG00000056765	ela2l	1	0.047368782	0.281995899	0.239	0.16
191	ENSDARG00000057042	tm2d1	1	0.006331849	0.374764399	0.197	0.108
192	ENSDARG00000057234	chtopa	1	0.128525146	0.280135771	0.256	0.201
193	ENSDARG00000057296	cbln1	1	0.951607399	-0.303715854	0.12	0.119
194	ENSDARG00000057736	ano10a	1	0.231200683	0.266997254	0.103	0.072
195	ENSDARG00000057805	mrpl28	1	0.069929019	0.254751141	0.154	0.098
196	ENSDARG00000057913	syt11a	1	0.026044904	0.32075704	0.697	0.593
197	ENSDARG00000058148	dnajc7	1	0.026735921	0.270826689	0.158	0.088
198	ENSDARG00000058369	mex3b	1	0.152847925	-0.288058966	0.214	0.258
199	ENSDARG00000058394	tagln3b	1	0.821475585	-0.443916379	0.158	0.144
200	ENSDARG00000058538	alcamb	1	0.180276105	-0.364359168	0.192	0.232
201	ENSDARG00000059276	hoxd4a	1	0.045873651	-0.304667388	0.103	0.165
202	ENSDARG00000059279	tfap2a	1	0.978238163	-0.446609917	0.107	0.103
203	ENSDARG00000059303	hnrnpl2	1	0.000142868	0.426604485	0.372	0.211
204	ENSDARG00000059373	dnajc8	1	0.00851162	0.289352142	0.244	0.144
205	ENSDARG00000059815	oaz2b	1	0.00642656	0.453149807	0.282	0.175
206	ENSDARG00000060711	sv2bb	1	0.022735328	0.276170529	0.162	0.093
207	ENSDARG00000060767	smg7	1	0.027491614	0.268496974	0.158	0.088
208	ENSDARG00000060796	slc20a2	1	0.02862313	0.304004281	0.128	0.067
209	ENSDARG00000060854	kctd3	1	0.056318211	0.283832056	0.162	0.103
210	ENSDARG00000061099	nfasca	1	0.289996858	-0.353502904	0.201	0.237
211	ENSDARG00000061951	golgb1	1	0.000649548	0.436629022	0.222	0.103
212	ENSDARG00000062865	mras	1	0.025925148	-0.287751207	0.064	0.124
213	ENSDARG00000063095	ctsf	1	0.154169063	0.269998266	0.393	0.34
214	ENSDARG00000067591	puraa	1	0.043374836	0.259553142	0.179	0.113
215	ENSDARG00000068179	trib2	1	0.045513575	-0.273656373	0.068	0.124
216	ENSDARG00000068247	luzp2	1	0.149356613	0.314754199	0.111	0.072
217	ENSDARG00000068265	tomm5	1	0.008246521	-0.26675597	0.359	0.479
218	ENSDARG00000068478	gpx4a	1	0.117205851	-0.252278703	0.239	0.299
219	ENSDARG00000068989	gabra1	1	0.013856083	0.337533571	0.162	0.082
220	ENSDARG00000069297	upf3a	1	0.019638622	0.253576756	0.346	0.247
221	ENSDARG00000069843	kctd12.1	1	0.240216268	-0.335328046	0.085	0.119
222	ENSDARG00000070037	rgs8	1	0.000162813	0.454969457	0.188	0.067
223	ENSDARG00000070045	celf4	1	0.003439196	0.324970785	0.128	0.046
224	ENSDARG00000070151	nfyc	1	0.231782229	-0.262316743	0.073	0.103
225	ENSDARG00000070266	spock3	1	0.094714987	0.303860303	0.513	0.438
226	ENSDARG00000070425	dll4	1	0.126310992	0.312651606	0.103	0.062
227	ENSDARG00000070955	hmx3a	1	0.164846608	0.299644762	0.111	0.072
228	ENSDARG00000071233	zgc:158254	1	0.003928519	0.297708112	0.103	0.031
229	ENSDARG00000071353	MGARP	1	0.179543166	0.267519882	0.248	0.201
230	ENSDARG00000071626	ptgdsb.2	1	0.131032544	0.264634182	0.171	0.119
231	ENSDARG00000071658	ywhag2	1	0.005620899	0.260483864	0.671	0.567
232	ENSDARG00000073704	si:dkeyp-72g9.4	1	0.071201312	0.280328486	0.363	0.299
233	ENSDARG00000073857	klf7a	1	0.003148591	0.442514517	0.244	0.134
234	ENSDARG00000074056	kctd1	1	0.049372463	-0.264576947	0.132	0.201
235	ENSDARG00000074502	zmiz1a	1	0.029230112	-0.273969188	0.103	0.175
236	ENSDARG00000074540	gpr63	1	0.054512594	0.273597413	0.175	0.113
237	ENSDARG00000074635	abca1a	1	0.016457501	0.264027723	0.124	0.057
238	ENSDARG00000074967	zgc:162698	1	0.078457838	0.28721565	0.115	0.067
239	ENSDARG00000075007	chst2a	1	0.033754033	-0.289988863	0.094	0.16
240	ENSDARG00000075252	phrf1	1	0.016080579	0.257863687	0.137	0.067
241	ENSDARG00000075369	nck1b	1	0.034136949	-0.334262084	0.103	0.165
242	ENSDARG00000075758	ywhabb	1	7.72E-05	0.372052284	0.607	0.448
243	ENSDARG00000076120	foxp4	1	0.330135754	-0.419417599	0.124	0.155
244	ENSDARG00000076280	ppp1r1b	1	0.086038604	-0.36022345	0.06	0.103
245	ENSDARG00000076290	calr	1	0.002408467	0.425832211	0.393	0.268
246	ENSDARG00000076302	DTX4	1	0.00739974	-0.289345898	0.038	0.103
247	ENSDARG00000076364	si:dkey-178k16.1	1	0.006896174	-0.260024726	0.047	0.119
248	ENSDARG00000076532	si:ch211-222l21.1	1	0.09312503	0.273901609	0.671	0.629
249	ENSDARG00000076799	rnd3a	1	0.058337623	-0.360020127	0.085	0.139
250	ENSDARG00000077045	scg5	1	0.005674589	0.464733744	0.397	0.284
251	ENSDARG00000077053	ppfia3	1	0.09675546	0.283281488	0.252	0.191
252	ENSDARG00000077264	wdr43	1	0.058317548	-0.278382107	0.162	0.227
253	ENSDARG00000077506	tjp1a	1	0.060694989	-0.288754539	0.06	0.108
254	ENSDARG00000077817	cxxc4	1	0.100243829	0.262386588	0.132	0.082
255	ENSDARG00000079150	si:ch211-276i12.9	1	0.009532153	0.340648082	0.274	0.175
256	ENSDARG00000079307	si:dkey-205h13.1	1	0.081220937	0.455738342	0.192	0.134
257	ENSDARG00000079443	vipb	1	0.071383797	-0.30614185	0.06	0.108
258	ENSDARG00000086699	smim15	1	0.008781454	0.284247014	0.312	0.201
259	ENSDARG00000086826	sult6b1	1	0.048538255	-0.265318553	0.077	0.134
260	ENSDARG00000086881	ier2b	1	0.225989706	0.320154045	0.231	0.191
261	ENSDARG00000087390	hbbe1.3	1	0.413437687	0.332693326	0.098	0.124
262	ENSDARG00000088091	pfn1	1	0.002044737	-0.309761087	0.453	0.593
263	ENSDARG00000088383	cox5aa	1	0.001526028	0.34818784	0.568	0.438
264	ENSDARG00000089109	bcl2b	1	0.017792861	0.401593074	0.368	0.278
265	ENSDARG00000090035	rtn4r	1	0.110688888	0.309833665	0.299	0.237
266	ENSDARG00000090850	serpina1l	1	0.026415713	-0.319223854	0.06	0.119
267	ENSDARG00000091198	urm1	1	0.013635165	-0.257327298	0.047	0.108
268	ENSDARG00000092546	pdap1a	1	0.114798719	0.261259988	0.145	0.098
269	ENSDARG00000093804	sst6	1	0.018239194	0.281793482	0.192	0.108
270	ENSDARG00000095743	sox11b	1	0.114776871	0.275880027	0.303	0.242
271	ENSDARG00000095908	sat1a.2	1	0.145247399	0.296131713	0.235	0.186
272	ENSDARG00000096257	si:ch73-367p23.2	1	0.019029526	-0.294760461	0.124	0.206
273	ENSDARG00000097110	si:dkey-56f14.4	1	0.193289452	0.257440338	0.128	0.088
274	ENSDARG00000097528	si:dkey-7j14.5	1	0.011455661	0.302609711	0.607	0.495
275	ENSDARG00000098588	gchfr	1	0.351002426	-0.272934415	0.239	0.278
276	ENSDARG00000098972	mrps16	1	0.010678275	-0.339755199	0.073	0.144
277	ENSDARG00000099014	fxyd1	1	0.462213035	-0.281542085	0.252	0.273
278	ENSDARG00000099420	nme2b.2	1	0.009565251	0.33230146	0.415	0.289
279	ENSDARG00000099664	selenof	1	0.029373622	0.337739089	0.256	0.18
280	ENSDARG00000099667	snrpg	1	0.080849206	0.277383277	0.201	0.144
281	ENSDARG00000100494	pbx1a	1	0.057337582	-0.449594213	0.209	0.278
282	ENSDARG00000101387	CAMK2N1	1	0.071211318	0.284397154	0.278	0.206
283	ENSDARG00000101735	chn1	1	0.026517354	0.278968761	0.145	0.077
284	ENSDARG00000101791	kyat3	1	0.003752257	-0.276924882	0.034	0.103
285	ENSDARG00000101936	tmem106ba	1	0.003414355	0.28700631	0.261	0.144
286	ENSDARG00000101959	etv1	1	0.053446089	-0.370437074	0.073	0.129
287	ENSDARG00000102153	nrp1a	1	0.123514959	0.298279478	0.167	0.119
288	ENSDARG00000102415	scinla	1	0.066944209	-0.250444454	0.056	0.103
289	ENSDARG00000103002	nptna	1	0.013337546	0.271536575	0.376	0.284
290	ENSDARG00000103199	si:dkey-247k7.2	1	0.000701224	0.356139828	0.103	0.021
291	ENSDARG00000103648	znf536	1	0.00298419	-0.436487687	0.098	0.196
292	ENSDARG00000104031	mrpl33	1	0.015169428	0.283128127	0.197	0.113
293	ENSDARG00000104066	dnaja2a	1	0.014238655	0.251794679	0.308	0.211
294	ENSDARG00000104223	lmbrd1	1	0.083292668	0.256532287	0.188	0.129
295	ENSDARG00000104458	rnasekb	1	0.024424622	0.254011185	0.718	0.644
296	ENSDARG00000104901	ostc	1	9.16E-05	0.332193435	0.175	0.052
297	ENSDARG00000105441	pcdh11	1	0.036754215	0.262484259	0.12	0.062
298	ENSDARG00000108535	CABZ01072077.1	1	0.036387543	0.277083838	0.329	0.237
299	ENSDARG00000111110	CABZ01086611.1	1	0.1482548	0.260109977	0.124	0.082
300	ENSDARG00000114852	CR974456.1	1	0.007802122	0.362484425	0.154	0.072
