# Supplementary material for: Cell-type-specific responses to the microbiota across all tissues of the larval zebrafish
Source: Cell Rep. Author manuscript; Available in PMC 2023 Oct 23. (PMC10423310; doi:10.1016/j.celrep.2023.112095)
Supplement: MMC7 [file NIHMS1880944-supplement-MMC7.zip › DataS1/Cluster69/clu69_GOresults_CVZup.tsv]

ONTOLOGY	ID	Description	pvalue	p.adjust	qvalue	geneID	Count
BP	GO:0009145	purine nucleoside triphosphate biosynthetic process	3.94E-10	3.94E-10	9.49E-08	ENSDARG00000001788/ENSDARG00000011841/ENSDARG00000012987/ENSDARG00000019702/ENSDARG00000022456/ENSDARG00000042336/ENSDARG00000063911/ENSDARG00000099420	8
BP	GO:0009206	purine ribonucleoside triphosphate biosynthetic process	3.94E-10	3.94E-10	9.49E-08	ENSDARG00000001788/ENSDARG00000011841/ENSDARG00000012987/ENSDARG00000019702/ENSDARG00000022456/ENSDARG00000042336/ENSDARG00000063911/ENSDARG00000099420	8
BP	GO:0009201	ribonucleoside triphosphate biosynthetic process	1.11E-09	1.11E-09	1.78E-07	ENSDARG00000001788/ENSDARG00000011841/ENSDARG00000012987/ENSDARG00000019702/ENSDARG00000022456/ENSDARG00000042336/ENSDARG00000063911/ENSDARG00000099420	8
BP	GO:0009142	nucleoside triphosphate biosynthetic process	2.05E-09	2.05E-09	2.47E-07	ENSDARG00000001788/ENSDARG00000011841/ENSDARG00000012987/ENSDARG00000019702/ENSDARG00000022456/ENSDARG00000042336/ENSDARG00000063911/ENSDARG00000099420	8
BP	GO:0009205	purine ribonucleoside triphosphate metabolic process	3.53E-09	3.53E-09	3.15E-07	ENSDARG00000001788/ENSDARG00000011841/ENSDARG00000012987/ENSDARG00000019702/ENSDARG00000022456/ENSDARG00000042336/ENSDARG00000063911/ENSDARG00000063924/ENSDARG00000099420	9
BP	GO:0009144	purine nucleoside triphosphate metabolic process	3.92E-09	3.92E-09	3.15E-07	ENSDARG00000001788/ENSDARG00000011841/ENSDARG00000012987/ENSDARG00000019702/ENSDARG00000022456/ENSDARG00000042336/ENSDARG00000063911/ENSDARG00000063924/ENSDARG00000099420	9
BP	GO:0009199	ribonucleoside triphosphate metabolic process	6.45E-09	6.45E-09	4.44E-07	ENSDARG00000001788/ENSDARG00000011841/ENSDARG00000012987/ENSDARG00000019702/ENSDARG00000022456/ENSDARG00000042336/ENSDARG00000063911/ENSDARG00000063924/ENSDARG00000099420	9
BP	GO:0009141	nucleoside triphosphate metabolic process	1.23E-08	1.23E-08	7.44E-07	ENSDARG00000001788/ENSDARG00000011841/ENSDARG00000012987/ENSDARG00000019702/ENSDARG00000022456/ENSDARG00000042336/ENSDARG00000063911/ENSDARG00000063924/ENSDARG00000099420	9
BP	GO:0009127	purine nucleoside monophosphate biosynthetic process	6.01E-08	6.01E-08	2.90E-06	ENSDARG00000001788/ENSDARG00000011841/ENSDARG00000012987/ENSDARG00000019702/ENSDARG00000022456/ENSDARG00000042336/ENSDARG00000063911	7
BP	GO:0009168	purine ribonucleoside monophosphate biosynthetic process	6.01E-08	6.01E-08	2.90E-06	ENSDARG00000001788/ENSDARG00000011841/ENSDARG00000012987/ENSDARG00000019702/ENSDARG00000022456/ENSDARG00000042336/ENSDARG00000063911	7
BP	GO:0006754	ATP biosynthetic process	1.51E-07	1.51E-07	5.32E-06	ENSDARG00000001788/ENSDARG00000011841/ENSDARG00000012987/ENSDARG00000019702/ENSDARG00000022456/ENSDARG00000063911	6
BP	GO:0009126	purine nucleoside monophosphate metabolic process	1.52E-07	1.52E-07	5.32E-06	ENSDARG00000001788/ENSDARG00000011841/ENSDARG00000012987/ENSDARG00000019702/ENSDARG00000022456/ENSDARG00000042336/ENSDARG00000063911/ENSDARG00000063924	8
BP	GO:0009167	purine ribonucleoside monophosphate metabolic process	1.52E-07	1.52E-07	5.32E-06	ENSDARG00000001788/ENSDARG00000011841/ENSDARG00000012987/ENSDARG00000019702/ENSDARG00000022456/ENSDARG00000042336/ENSDARG00000063911/ENSDARG00000063924	8
BP	GO:0009156	ribonucleoside monophosphate biosynthetic process	1.55E-07	1.55E-07	5.32E-06	ENSDARG00000001788/ENSDARG00000011841/ENSDARG00000012987/ENSDARG00000019702/ENSDARG00000022456/ENSDARG00000042336/ENSDARG00000063911	7
BP	GO:0009152	purine ribonucleotide biosynthetic process	1.79E-07	1.79E-07	5.48E-06	ENSDARG00000001788/ENSDARG00000011841/ENSDARG00000012987/ENSDARG00000019702/ENSDARG00000022456/ENSDARG00000042336/ENSDARG00000063911/ENSDARG00000099420	8
BP	GO:0009124	nucleoside monophosphate biosynthetic process	1.82E-07	1.82E-07	5.48E-06	ENSDARG00000001788/ENSDARG00000011841/ENSDARG00000012987/ENSDARG00000019702/ENSDARG00000022456/ENSDARG00000042336/ENSDARG00000063911	7
BP	GO:0006164	purine nucleotide biosynthetic process	2.36E-07	2.36E-07	6.69E-06	ENSDARG00000001788/ENSDARG00000011841/ENSDARG00000012987/ENSDARG00000019702/ENSDARG00000022456/ENSDARG00000042336/ENSDARG00000063911/ENSDARG00000099420	8
BP	GO:0009161	ribonucleoside monophosphate metabolic process	2.85E-07	2.85E-07	7.64E-06	ENSDARG00000001788/ENSDARG00000011841/ENSDARG00000012987/ENSDARG00000019702/ENSDARG00000022456/ENSDARG00000042336/ENSDARG00000063911/ENSDARG00000063924	8
BP	GO:0009123	nucleoside monophosphate metabolic process	3.31E-07	3.31E-07	8.28E-06	ENSDARG00000001788/ENSDARG00000011841/ENSDARG00000012987/ENSDARG00000019702/ENSDARG00000022456/ENSDARG00000042336/ENSDARG00000063911/ENSDARG00000063924	8
BP	GO:0009260	ribonucleotide biosynthetic process	3.43E-07	3.43E-07	8.28E-06	ENSDARG00000001788/ENSDARG00000011841/ENSDARG00000012987/ENSDARG00000019702/ENSDARG00000022456/ENSDARG00000042336/ENSDARG00000063911/ENSDARG00000099420	8
BP	GO:0046390	ribose phosphate biosynthetic process	3.97E-07	3.97E-07	9.11E-06	ENSDARG00000001788/ENSDARG00000011841/ENSDARG00000012987/ENSDARG00000019702/ENSDARG00000022456/ENSDARG00000042336/ENSDARG00000063911/ENSDARG00000099420	8
BP	GO:0072522	purine-containing compound biosynthetic process	4.26E-07	4.26E-07	9.34E-06	ENSDARG00000001788/ENSDARG00000011841/ENSDARG00000012987/ENSDARG00000019702/ENSDARG00000022456/ENSDARG00000042336/ENSDARG00000063911/ENSDARG00000099420	8
BP	GO:0046034	ATP metabolic process	5.35E-07	5.35E-07	1.12E-05	ENSDARG00000001788/ENSDARG00000011841/ENSDARG00000012987/ENSDARG00000019702/ENSDARG00000022456/ENSDARG00000063911/ENSDARG00000063924	7
BP	GO:0009150	purine ribonucleotide metabolic process	9.30E-07	9.30E-07	1.87E-05	ENSDARG00000001788/ENSDARG00000011841/ENSDARG00000012987/ENSDARG00000019702/ENSDARG00000022456/ENSDARG00000042336/ENSDARG00000063911/ENSDARG00000063924/ENSDARG00000099420	9
BP	GO:0006163	purine nucleotide metabolic process	1.23E-06	1.23E-06	2.37E-05	ENSDARG00000001788/ENSDARG00000011841/ENSDARG00000012987/ENSDARG00000019702/ENSDARG00000022456/ENSDARG00000042336/ENSDARG00000063911/ENSDARG00000063924/ENSDARG00000099420	9
BP	GO:0009259	ribonucleotide metabolic process	1.53E-06	1.53E-06	2.83E-05	ENSDARG00000001788/ENSDARG00000011841/ENSDARG00000012987/ENSDARG00000019702/ENSDARG00000022456/ENSDARG00000042336/ENSDARG00000063911/ENSDARG00000063924/ENSDARG00000099420	9
BP	GO:0009165	nucleotide biosynthetic process	1.90E-06	1.90E-06	3.39E-05	ENSDARG00000001788/ENSDARG00000011841/ENSDARG00000012987/ENSDARG00000019702/ENSDARG00000022456/ENSDARG00000042336/ENSDARG00000063911/ENSDARG00000099420	8
BP	GO:1901293	nucleoside phosphate biosynthetic process	2.19E-06	2.19E-06	3.77E-05	ENSDARG00000001788/ENSDARG00000011841/ENSDARG00000012987/ENSDARG00000019702/ENSDARG00000022456/ENSDARG00000042336/ENSDARG00000063911/ENSDARG00000099420	8
BP	GO:0019693	ribose phosphate metabolic process	2.43E-06	2.43E-06	4.04E-05	ENSDARG00000001788/ENSDARG00000011841/ENSDARG00000012987/ENSDARG00000019702/ENSDARG00000022456/ENSDARG00000042336/ENSDARG00000063911/ENSDARG00000063924/ENSDARG00000099420	9
BP	GO:0072521	purine-containing compound metabolic process	3.53E-06	3.53E-06	5.66E-05	ENSDARG00000001788/ENSDARG00000011841/ENSDARG00000012987/ENSDARG00000019702/ENSDARG00000022456/ENSDARG00000042336/ENSDARG00000063911/ENSDARG00000063924/ENSDARG00000099420	9
BP	GO:0090407	organophosphate biosynthetic process	6.77E-06	6.77E-06	0.000105316	ENSDARG00000001788/ENSDARG00000011841/ENSDARG00000012987/ENSDARG00000019702/ENSDARG00000022456/ENSDARG00000035327/ENSDARG00000042336/ENSDARG00000063911/ENSDARG00000099420	9
BP	GO:0009117	nucleotide metabolic process	1.25E-05	1.25E-05	0.000188796	ENSDARG00000001788/ENSDARG00000011841/ENSDARG00000012987/ENSDARG00000019702/ENSDARG00000022456/ENSDARG00000042336/ENSDARG00000063911/ENSDARG00000063924/ENSDARG00000099420	9
BP	GO:0006753	nucleoside phosphate metabolic process	1.42E-05	1.42E-05	0.000207208	ENSDARG00000001788/ENSDARG00000011841/ENSDARG00000012987/ENSDARG00000019702/ENSDARG00000022456/ENSDARG00000042336/ENSDARG00000063911/ENSDARG00000063924/ENSDARG00000099420	9
BP	GO:0006165	nucleoside diphosphate phosphorylation	3.21E-05	3.21E-05	0.000455394	ENSDARG00000012987/ENSDARG00000019702/ENSDARG00000022456/ENSDARG00000099420	4
BP	GO:0046939	nucleotide phosphorylation	3.69E-05	3.69E-05	0.000508549	ENSDARG00000012987/ENSDARG00000019702/ENSDARG00000022456/ENSDARG00000099420	4
BP	GO:0034404	nucleobase-containing small molecule biosynthetic process	4.13E-05	4.13E-05	0.000553391	ENSDARG00000012987/ENSDARG00000019702/ENSDARG00000022456/ENSDARG00000042336/ENSDARG00000099420	5
BP	GO:0009132	nucleoside diphosphate metabolic process	5.12E-05	5.12E-05	0.000649727	ENSDARG00000012987/ENSDARG00000019702/ENSDARG00000022456/ENSDARG00000099420	4
BP	GO:1902600	proton transmembrane transport	5.12E-05	5.12E-05	0.000649727	ENSDARG00000001788/ENSDARG00000011841/ENSDARG00000019856/ENSDARG00000063911	4
BP	GO:0015985	energy coupled proton transport, down electrochemical gradient	5.45E-05	5.45E-05	0.00065663	ENSDARG00000001788/ENSDARG00000011841/ENSDARG00000063911	3
BP	GO:0015986	ATP synthesis coupled proton transport	5.45E-05	5.45E-05	0.00065663	ENSDARG00000001788/ENSDARG00000011841/ENSDARG00000063911	3
BP	GO:0006096	glycolytic process	0.00047199	0.00047199	0.00541783	ENSDARG00000012987/ENSDARG00000019702/ENSDARG00000022456	3
BP	GO:0006757	ATP generation from ADP	0.00047199	0.00047199	0.00541783	ENSDARG00000012987/ENSDARG00000019702/ENSDARG00000022456	3
BP	GO:0042866	pyruvate biosynthetic process	0.0005023	0.0005023	0.005631657	ENSDARG00000012987/ENSDARG00000019702/ENSDARG00000022456	3
BP	GO:0046031	ADP metabolic process	0.00060063	0.00060063	0.006523186	ENSDARG00000012987/ENSDARG00000019702/ENSDARG00000022456	3
BP	GO:0009135	purine nucleoside diphosphate metabolic process	0.000635939	0.000635939	0.006523186	ENSDARG00000012987/ENSDARG00000019702/ENSDARG00000022456	3
BP	GO:0009179	purine ribonucleoside diphosphate metabolic process	0.000635939	0.000635939	0.006523186	ENSDARG00000012987/ENSDARG00000019702/ENSDARG00000022456	3
BP	GO:0009185	ribonucleoside diphosphate metabolic process	0.000635939	0.000635939	0.006523186	ENSDARG00000012987/ENSDARG00000019702/ENSDARG00000022456	3
BP	GO:0017144	drug metabolic process	0.000753127	0.000753127	0.0075643	ENSDARG00000001788/ENSDARG00000011841/ENSDARG00000012987/ENSDARG00000019702/ENSDARG00000022456/ENSDARG00000063911/ENSDARG00000063924	7
BP	GO:0006183	GTP biosynthetic process	0.00078456	0.00078456	0.007719192	ENSDARG00000042336/ENSDARG00000099420	2
BP	GO:0006090	pyruvate metabolic process	0.001114196	0.001114196	0.010743191	ENSDARG00000012987/ENSDARG00000019702/ENSDARG00000022456	3
BP	GO:0019359	nicotinamide nucleotide biosynthetic process	0.001331818	0.001331818	0.012347625	ENSDARG00000012987/ENSDARG00000019702/ENSDARG00000022456	3
BP	GO:0019363	pyridine nucleotide biosynthetic process	0.001331818	0.001331818	0.012347625	ENSDARG00000012987/ENSDARG00000019702/ENSDARG00000022456	3
BP	GO:0072525	pyridine-containing compound biosynthetic process	0.001574467	0.001574467	0.014321868	ENSDARG00000012987/ENSDARG00000019702/ENSDARG00000022456	3
BP	GO:0009166	nucleotide catabolic process	0.00163916	0.00163916	0.014634212	ENSDARG00000012987/ENSDARG00000019702/ENSDARG00000022456	3
BP	GO:1901070	guanosine-containing compound biosynthetic process	0.001698637	0.001698637	0.014889488	ENSDARG00000042336/ENSDARG00000099420	2
BP	GO:1901292	nucleoside phosphate catabolic process	0.001843153	0.001843153	0.015867744	ENSDARG00000012987/ENSDARG00000019702/ENSDARG00000022456	3
BP	GO:0046039	GTP metabolic process	0.001883451	0.001883451	0.015930203	ENSDARG00000042336/ENSDARG00000099420	2
BP	GO:0017156	calcium ion regulated exocytosis	0.002462424	0.002462424	0.020468064	ENSDARG00000057913/ENSDARG00000058117/ENSDARG00000076730	3
BP	GO:0014046	dopamine secretion	0.002943107	0.002943107	0.023648124	ENSDARG00000057913/ENSDARG00000076730	2
BP	GO:0014059	regulation of dopamine secretion	0.002943107	0.002943107	0.023648124	ENSDARG00000057913/ENSDARG00000076730	2
BP	GO:0016052	carbohydrate catabolic process	0.003002018	0.003002018	0.023726043	ENSDARG00000012987/ENSDARG00000019702/ENSDARG00000022456	3
BP	GO:0045055	regulated exocytosis	0.003098438	0.003098438	0.02409312	ENSDARG00000057913/ENSDARG00000058117/ENSDARG00000076730	3
BP	GO:0019362	pyridine nucleotide metabolic process	0.003399066	0.003399066	0.024186784	ENSDARG00000012987/ENSDARG00000019702/ENSDARG00000022456	3
BP	GO:0046496	nicotinamide nucleotide metabolic process	0.003399066	0.003399066	0.024186784	ENSDARG00000012987/ENSDARG00000019702/ENSDARG00000022456	3
BP	GO:0015872	dopamine transport	0.003429154	0.003429154	0.024186784	ENSDARG00000057913/ENSDARG00000076730	2
BP	GO:0050432	catecholamine secretion	0.003429154	0.003429154	0.024186784	ENSDARG00000057913/ENSDARG00000076730	2
BP	GO:0050433	regulation of catecholamine secretion	0.003429154	0.003429154	0.024186784	ENSDARG00000057913/ENSDARG00000076730	2
BP	GO:2001023	regulation of response to drug	0.003429154	0.003429154	0.024186784	ENSDARG00000057913/ENSDARG00000076730	2
BP	GO:0044283	small molecule biosynthetic process	0.003461667	0.003461667	0.024186784	ENSDARG00000012987/ENSDARG00000019702/ENSDARG00000022456/ENSDARG00000042336/ENSDARG00000054849/ENSDARG00000099420	6
BP	GO:1901068	guanosine-containing compound metabolic process	0.003685272	0.003685272	0.025381272	ENSDARG00000042336/ENSDARG00000099420	2
BP	GO:0072524	pyridine-containing compound metabolic process	0.003826855	0.003826855	0.025985168	ENSDARG00000012987/ENSDARG00000019702/ENSDARG00000022456	3
BP	GO:0051937	catecholamine transport	0.003950043	0.003950043	0.026086803	ENSDARG00000057913/ENSDARG00000076730	2
BP	GO:0051952	regulation of amine transport	0.003950043	0.003950043	0.026086803	ENSDARG00000057913/ENSDARG00000076730	2
BP	GO:0042451	purine nucleoside biosynthetic process	0.004223411	0.004223411	0.027148382	ENSDARG00000042336/ENSDARG00000099420	2
BP	GO:0046129	purine ribonucleoside biosynthetic process	0.004223411	0.004223411	0.027148382	ENSDARG00000042336/ENSDARG00000099420	2
BP	GO:0015837	amine transport	0.004505319	0.004505319	0.028208283	ENSDARG00000057913/ENSDARG00000076730	2
BP	GO:0015844	monoamine transport	0.004505319	0.004505319	0.028208283	ENSDARG00000057913/ENSDARG00000076730	2
BP	GO:0006733	oxidoreduction coenzyme metabolic process	0.006003686	0.006003686	0.037107804	ENSDARG00000012987/ENSDARG00000019702/ENSDARG00000022456	3
BP	GO:0006091	generation of precursor metabolites and energy	0.006342685	0.006342685	0.038706858	ENSDARG00000012987/ENSDARG00000019702/ENSDARG00000022456/ENSDARG00000063924	4
BP	GO:0015893	drug transport	0.006603604	0.006603604	0.039795401	ENSDARG00000053475/ENSDARG00000057913/ENSDARG00000076730	3
BP	GO:0071277	cellular response to calcium ion	0.00706132	0.00706132	0.042028392	ENSDARG00000057913/ENSDARG00000076730	2
BP	GO:0046394	carboxylic acid biosynthetic process	0.007254949	0.007254949	0.042361929	ENSDARG00000012987/ENSDARG00000019702/ENSDARG00000022456/ENSDARG00000054849	4
BP	GO:0023061	signal release	0.007402124	0.007402124	0.042361929	ENSDARG00000036754/ENSDARG00000057913/ENSDARG00000058117	3
BP	GO:0046434	organophosphate catabolic process	0.007402124	0.007402124	0.042361929	ENSDARG00000012987/ENSDARG00000019702/ENSDARG00000022456	3
BP	GO:0016053	organic acid biosynthetic process	0.007468834	0.007468834	0.042361929	ENSDARG00000012987/ENSDARG00000019702/ENSDARG00000022456/ENSDARG00000054849	4
BP	GO:0071248	cellular response to metal ion	0.008534106	0.008534106	0.047841131	ENSDARG00000057913/ENSDARG00000076730	2
BP	GO:0071241	cellular response to inorganic substance	0.008922007	0.008922007	0.049440764	ENSDARG00000057913/ENSDARG00000076730	2
CC	GO:0031966	mitochondrial membrane	7.75E-05	7.75E-05	0.005234721	ENSDARG00000011841/ENSDARG00000028067/ENSDARG00000028889/ENSDARG00000063911/ENSDARG00000063924/ENSDARG00000067593/ENSDARG00000077256/ENSDARG00000077515	8
CC	GO:0005740	mitochondrial envelope	0.000130868	0.000130868	0.005234721	ENSDARG00000011841/ENSDARG00000028067/ENSDARG00000028889/ENSDARG00000063911/ENSDARG00000063924/ENSDARG00000067593/ENSDARG00000077256/ENSDARG00000077515	8
CC	GO:0005743	mitochondrial inner membrane	0.000501499	0.000501499	0.013373301	ENSDARG00000011841/ENSDARG00000028889/ENSDARG00000063911/ENSDARG00000063924/ENSDARG00000067593/ENSDARG00000077515	6
CC	GO:0019866	organelle inner membrane	0.000907457	0.000907457	0.014200929	ENSDARG00000011841/ENSDARG00000028889/ENSDARG00000063911/ENSDARG00000063924/ENSDARG00000067593/ENSDARG00000077515	6
CC	GO:0045263	proton-transporting ATP synthase complex, coupling factor F(o)	0.001041185	0.001041185	0.014200929	ENSDARG00000011841/ENSDARG00000063911	2
CC	GO:0098800	inner mitochondrial membrane protein complex	0.00106507	0.00106507	0.014200929	ENSDARG00000011841/ENSDARG00000028889/ENSDARG00000063911/ENSDARG00000063924	4
CC	GO:0005753	mitochondrial proton-transporting ATP synthase complex	0.001934827	0.001934827	0.021450251	ENSDARG00000011841/ENSDARG00000063911	2
CC	GO:0045259	proton-transporting ATP synthase complex	0.002145025	0.002145025	0.021450251	ENSDARG00000011841/ENSDARG00000063911	2
CC	GO:0033177	proton-transporting two-sector ATPase complex, proton-transporting domain	0.00449272	0.00449272	0.038426916	ENSDARG00000011841/ENSDARG00000063911	2
CC	GO:0044455	mitochondrial membrane part	0.004803365	0.004803365	0.038426916	ENSDARG00000011841/ENSDARG00000028889/ENSDARG00000063911/ENSDARG00000063924	4
MF	GO:0046933	proton-transporting ATP synthase activity, rotational mechanism	2.75E-05	2.75E-05	0.003272952	ENSDARG00000001788/ENSDARG00000011841/ENSDARG00000063911	3
MF	GO:0015405	P-P-bond-hydrolysis-driven transmembrane transporter activity	0.000170375	0.000170375	0.003623264	ENSDARG00000001788/ENSDARG00000011841/ENSDARG00000018637/ENSDARG00000019856/ENSDARG00000063911	5
MF	GO:0015399	primary active transmembrane transporter activity	0.000175854	0.000175854	0.003623264	ENSDARG00000001788/ENSDARG00000011841/ENSDARG00000018637/ENSDARG00000019856/ENSDARG00000063911	5
MF	GO:0019829	cation-transporting ATPase activity	0.000182766	0.000182766	0.003623264	ENSDARG00000001788/ENSDARG00000011841/ENSDARG00000019856/ENSDARG00000063911	4
MF	GO:0022853	active ion transmembrane transporter activity	0.000182766	0.000182766	0.003623264	ENSDARG00000001788/ENSDARG00000011841/ENSDARG00000019856/ENSDARG00000063911	4
MF	GO:0042625	ATPase coupled ion transmembrane transporter activity	0.000182766	0.000182766	0.003623264	ENSDARG00000001788/ENSDARG00000011841/ENSDARG00000019856/ENSDARG00000063911	4
MF	GO:0044769	ATPase activity, coupled to transmembrane movement of ions, rotational mechanism	0.000467659	0.000467659	0.007946685	ENSDARG00000001788/ENSDARG00000011841/ENSDARG00000063911	3
MF	GO:0042626	ATPase activity, coupled to transmembrane movement of substances	0.001511962	0.001511962	0.019982654	ENSDARG00000001788/ENSDARG00000011841/ENSDARG00000019856/ENSDARG00000063911	4
MF	GO:0043492	ATPase activity, coupled to movement of substances	0.001511962	0.001511962	0.019982654	ENSDARG00000001788/ENSDARG00000011841/ENSDARG00000019856/ENSDARG00000063911	4
MF	GO:0001786	phosphatidylserine binding	0.004060651	0.004060651	0.048300376	ENSDARG00000057913/ENSDARG00000076730	2
