# Supplementary material for: Cell-type-specific responses to the microbiota across all tissues of the larval zebrafish
Source: Cell Rep. Author manuscript; Available in PMC 2023 Oct 23. (PMC10423310; doi:10.1016/j.celrep.2023.112095)
Supplement: MMC7 [file NIHMS1880944-supplement-MMC7.zip › DataS1/Cluster69/clu69_GOresults_GFup_fdr.tsv]

ONTOLOGY	ID	Description	pvalue	p.adjust	qvalue	geneID	Count
BP	GO:0002088	lens development in camera-type eye	5.19E-23	5.55E-20	5.26E-20	ENSDARG00000024548/ENSDARG00000069801/ENSDARG00000032929/ENSDARG00000030411/ENSDARG00000076790/ENSDARG00000087765/ENSDARG00000086658/ENSDARG00000068507/ENSDARG00000016793/ENSDARG00000007576/ENSDARG00000017844/ENSDARG00000030349/ENSDARG00000039910/ENSDARG00000041925/ENSDARG00000053862/ENSDARG00000053875/ENSDARG00000057460/ENSDARG00000073750/ENSDARG00000074001/ENSDARG00000087324/ENSDARG00000088823	21
BP	GO:0007601	visual perception	3.09E-15	1.65E-12	1.57E-12	ENSDARG00000024548/ENSDARG00000069801/ENSDARG00000032929/ENSDARG00000030411/ENSDARG00000076790/ENSDARG00000087765/ENSDARG00000086658/ENSDARG00000068507/ENSDARG00000016793/ENSDARG00000007576/ENSDARG00000030349/ENSDARG00000041925/ENSDARG00000053862/ENSDARG00000053875/ENSDARG00000057460/ENSDARG00000073750/ENSDARG00000074001/ENSDARG00000087324/ENSDARG00000088823	19
BP	GO:0050953	sensory perception of light stimulus	7.43E-15	2.65E-12	2.51E-12	ENSDARG00000024548/ENSDARG00000069801/ENSDARG00000032929/ENSDARG00000030411/ENSDARG00000076790/ENSDARG00000087765/ENSDARG00000086658/ENSDARG00000068507/ENSDARG00000016793/ENSDARG00000007576/ENSDARG00000030349/ENSDARG00000041925/ENSDARG00000053862/ENSDARG00000053875/ENSDARG00000057460/ENSDARG00000073750/ENSDARG00000074001/ENSDARG00000087324/ENSDARG00000088823	19
BP	GO:0043010	camera-type eye development	1.01E-13	2.69E-11	2.55E-11	ENSDARG00000024548/ENSDARG00000069801/ENSDARG00000032929/ENSDARG00000030411/ENSDARG00000076790/ENSDARG00000087765/ENSDARG00000086658/ENSDARG00000068507/ENSDARG00000016793/ENSDARG00000007576/ENSDARG00000017844/ENSDARG00000020840/ENSDARG00000030349/ENSDARG00000035634/ENSDARG00000039910/ENSDARG00000041925/ENSDARG00000053862/ENSDARG00000053875/ENSDARG00000055283/ENSDARG00000057460/ENSDARG00000073750/…	25
BP	GO:0007600	sensory perception	3.60E-10	7.70E-08	7.30E-08	ENSDARG00000024548/ENSDARG00000069801/ENSDARG00000032929/ENSDARG00000030411/ENSDARG00000076790/ENSDARG00000087765/ENSDARG00000086658/ENSDARG00000068507/ENSDARG00000016793/ENSDARG00000007576/ENSDARG00000012684/ENSDARG00000030349/ENSDARG00000041925/ENSDARG00000053862/ENSDARG00000053875/ENSDARG00000057460/ENSDARG00000073750/ENSDARG00000074001/ENSDARG00000087324/ENSDARG00000088823	20
MF	GO:0005212	structural constituent of eye lens	2.28E-23	5.07E-21	4.78E-21	ENSDARG00000024548/ENSDARG00000069801/ENSDARG00000032929/ENSDARG00000030411/ENSDARG00000076790/ENSDARG00000087765/ENSDARG00000086658/ENSDARG00000068507/ENSDARG00000016793/ENSDARG00000007576/ENSDARG00000030349/ENSDARG00000041925/ENSDARG00000053862/ENSDARG00000053875/ENSDARG00000057460/ENSDARG00000073750/ENSDARG00000074001/ENSDARG00000087324/ENSDARG00000088823	19
