# Supplementary material for: Cell-type-specific responses to the microbiota across all tissues of the larval zebrafish
Source: Cell Rep. Author manuscript; Available in PMC 2023 Oct 23. (PMC10423310; doi:10.1016/j.celrep.2023.112095)
Supplement: MMC7 [file NIHMS1880944-supplement-MMC7.zip › DataS1/Cluster56/cluster56_CVZvGF.tsv]

	gene	gene_NAME	p_val_adj	p_val	avg_logFC	pct.1	pct.2
1	ENSDARG00000032929	cryba1l1	5.43E-08	2.46E-12	-0.911183836	0.19	0.783
2	ENSDARG00000087324	crygm2d1	3.26E-07	1.48E-11	-0.816615166	0.107	0.638
3	ENSDARG00000086917	crygm2d2	1.37E-05	6.20E-10	-1.103106671	0.262	0.754
4	ENSDARG00000109861	BX545855.1	3.89E-05	1.76E-09	-0.836549753	0.179	0.681
5	ENSDARG00000068507	crybb1	5.38E-05	2.44E-09	-0.976058746	0.25	0.71
6	ENSDARG00000053862	crygmx	7.64E-05	3.46E-09	-0.946231918	0.143	0.623
7	ENSDARG00000041925	cryba2b	0.001483034	6.72E-08	-0.722441064	0.19	0.638
8	ENSDARG00000069801	crygm2d12	0.00163314	7.40E-08	-0.475917318	0.167	0.623
9	ENSDARG00000076790	crygm2d16	0.002125924	9.64E-08	-0.389922332	0.024	0.362
10	ENSDARG00000086658	crygm2d21	0.002574127	1.17E-07	-0.468166042	0.024	0.348
11	ENSDARG00000007576	crybb1l1	0.003364792	1.53E-07	-0.827062447	0.071	0.435
12	ENSDARG00000016793	crybb1l2	0.007228911	3.28E-07	-0.488000006	0.095	0.449
13	ENSDARG00000030411	crygn2	0.008678347	3.93E-07	-0.519545785	0.238	0.681
14	ENSDARG00000094310	si:ch211-255g12.6	0.031984988	1.45E-06	-0.360914424	0.083	0.435
15	ENSDARG00000020298	btg2	0.067847536	3.08E-06	-0.554570888	0.298	0.652
16	ENSDARG00000088823	crygm2d3	0.111658073	5.06E-06	-0.444375038	0.107	0.449
17	ENSDARG00000057460	crygm2d13	0.139823512	6.34E-06	-0.461512436	0.107	0.449
18	ENSDARG00000016343	zgc:92518	0.558549938	2.53E-05	-0.437911306	0.524	0.855
19	ENSDARG00000078674	hspb9	0.611733016	2.77E-05	-0.778454101	0.214	0.507
20	ENSDARG00000053875	cryba1b	0.624956224	2.83E-05	-0.527975318	0.274	0.623
21	ENSDARG00000103712	plpp7	0.649185925	2.94E-05	-0.254940454	0.119	0.42
22	ENSDARG00000087765	crygm2d10	0.67486107	3.06E-05	-0.360242486	0.214	0.594
23	ENSDARG00000000212	krt97	1	0.671134351	0.860930029	0.155	0.145
24	ENSDARG00000001057	bysl	1	0.364936302	0.287899166	0.56	0.551
25	ENSDARG00000001244	srrm1	1	0.056309064	-0.259903487	0.143	0.275
26	ENSDARG00000001431	actn3b	1	0.002037285	-0.260380859	0.821	0.942
27	ENSDARG00000001889	tuba1a	1	0.024618767	-0.276819252	0.214	0.391
28	ENSDARG00000001993	myhb	1	0.417706479	0.298485828	0.655	0.754
29	ENSDARG00000002082	csnk2a1	1	0.492496712	0.326702816	0.44	0.464
30	ENSDARG00000002204	hspb11	1	0.003557668	-0.532341578	0.583	0.783
31	ENSDARG00000002589	mylpfb	1	0.084720477	-0.395401879	0.571	0.71
32	ENSDARG00000002644	rgs5a	1	0.136105994	0.382804737	0.107	0.043
33	ENSDARG00000002745	tdh	1	0.040238829	0.383377385	0.869	0.826
34	ENSDARG00000002768	pvalb2	1	0.002242148	0.450769583	1	1
35	ENSDARG00000003203	rhcga	1	0.245428049	0.361736919	0.167	0.101
36	ENSDARG00000003486	ppp1caa	1	0.589949502	0.266280908	0.357	0.348
37	ENSDARG00000003573	dctn5	1	0.247524147	0.269303803	0.286	0.217
38	ENSDARG00000004581	sel1l	1	0.030855502	-0.304101687	0.048	0.145
39	ENSDARG00000004621	gpm6ab	1	0.237293074	0.688208366	0.19	0.13
40	ENSDARG00000004724	tcea3	1	0.114416954	0.370767432	0.667	0.667
41	ENSDARG00000004782	fgfr3	1	0.051191691	-0.255174082	0.369	0.565
42	ENSDARG00000005485	ucmab	1	0.296187467	-0.415877603	0.071	0.116
43	ENSDARG00000006124	kdm5c	1	0.474890945	0.301023425	0.119	0.087
44	ENSDARG00000006408	hmgb3b	1	0.233129458	0.306934349	0.321	0.464
45	ENSDARG00000006427	fabp2	1	0.87655427	0.464021189	0.226	0.246
46	ENSDARG00000006487	anp32a	1	0.786661926	0.356368182	0.524	0.594
47	ENSDARG00000006588	zgc:111983	1	0.001123089	0.628290875	0.25	0.058
48	ENSDARG00000006672	fam49a	1	0.145879457	-0.390026016	0.131	0.217
49	ENSDARG00000007098	itm2ba	1	0.604724133	0.337756285	0.405	0.493
50	ENSDARG00000007275	si:ch211-251b21.1	1	0.002057984	0.571171795	0.298	0.101
51	ENSDARG00000007344	tcap	1	0.089433025	-0.484529136	0.607	0.783
52	ENSDARG00000007682	ppdpfa	1	0.000708036	-0.481978202	0.262	0.522
53	ENSDARG00000007693	nfkbiab	1	0.116120627	-0.276905484	0.476	0.623
54	ENSDARG00000007823	atf3	1	0.001585936	-0.354354192	0.048	0.217
55	ENSDARG00000008030	myl9b	1	0.010131244	-0.25951281	0.631	0.855
56	ENSDARG00000008237	sars	1	0.759821414	0.28580839	0.274	0.261
57	ENSDARG00000008292	eif2s3	1	0.020290584	-0.262777043	0.667	0.87
58	ENSDARG00000008735	atp6ap2	1	0.091110371	0.434483216	0.262	0.159
59	ENSDARG00000009280	smyd1a	1	0.318224738	0.298686282	0.655	0.652
60	ENSDARG00000009544	cldnb	1	0.674583635	0.445525892	0.143	0.13
61	ENSDARG00000009950	edf1	1	0.450868028	0.288508966	0.798	0.841
62	ENSDARG00000010032	cmtm7	1	0.016229024	-0.424407503	0.56	0.754
63	ENSDARG00000010478	hsp90aa1.1	1	0.100034051	-0.262539257	0.44	0.623
64	ENSDARG00000010586	tex9	1	0.001587038	-0.448418393	0.167	0.391
65	ENSDARG00000011170	ndrg2	1	0.01103139	-0.25541595	0.56	0.812
66	ENSDARG00000011459	gsna	1	0.036972796	-0.269592828	0.226	0.348
67	ENSDARG00000011615	mybpc3	1	0.148461395	-0.254386172	0.083	0.159
68	ENSDARG00000012244	ube2e3	1	0.607137405	0.35348228	0.56	0.609
69	ENSDARG00000012513	sdcbp2	1	0.552111034	0.258476566	0.286	0.261
70	ENSDARG00000012874	snap23.1	1	0.434571712	0.315093758	0.226	0.188
71	ENSDARG00000012972	cfl1l	1	0.485308028	0.707019663	0.31	0.406
72	ENSDARG00000013087	ndrg3a	1	0.082260542	0.548000951	0.238	0.145
73	ENSDARG00000013752	tnni2a.3	1	0.091640886	-0.438555469	0.274	0.391
74	ENSDARG00000013863	fam133b	1	0.489555696	0.290341913	0.583	0.522
75	ENSDARG00000014287	eno2	1	0.041052729	0.381902889	0.155	0.058
76	ENSDARG00000014420	elavl3	1	0.540056782	0.27236758	0.131	0.101
77	ENSDARG00000014746	rbfox1	1	0.562593395	0.301184301	0.143	0.116
78	ENSDARG00000014805	fhl5	1	0.232408656	-0.716447847	0.286	0.377
79	ENSDARG00000014817	ranbp1	1	0.829929631	0.30422615	0.405	0.435
80	ENSDARG00000015015	tspan18b	1	0.015950326	0.327238502	0.119	0.275
81	ENSDARG00000015050	calm2b	1	0.817158229	0.405821387	0.44	0.493
82	ENSDARG00000015057	ube2d4	1	0.21447981	-0.250371617	0.119	0.188
83	ENSDARG00000015566	dnmt3ab	1	0.253313133	0.275356348	0.155	0.101
84	ENSDARG00000015653	tnip1	1	0.602485312	0.272742909	0.119	0.101
85	ENSDARG00000015851	pnn	1	0.141015596	0.285320593	0.274	0.188
86	ENSDARG00000015866	apoa2	1	0.305478989	-0.423737092	0.69	0.841
87	ENSDARG00000016173	cct3	1	0.024466101	-0.35859849	0.56	0.71
88	ENSDARG00000016443	eif3c	1	0.801106286	0.273649747	0.607	0.667
89	ENSDARG00000017624	krt4	1	0.218263718	1.117921895	0.667	0.667
90	ENSDARG00000017673	nova2	1	0.480110241	0.488415281	0.333	0.304
91	ENSDARG00000017772	mdh1aa	1	0.145172226	0.361945409	0.595	0.565
92	ENSDARG00000018002	eci1	1	0.000735127	-0.279540902	0.202	0.449
93	ENSDARG00000018124	psmd3	1	0.389120294	0.290920275	0.44	0.391
94	ENSDARG00000018404	krt18a.1	1	0.934201809	-0.528694278	0.155	0.145
95	ENSDARG00000018566	flnca	1	0.013306801	-0.28828134	0.369	0.58
96	ENSDARG00000018914	hnrnpk	1	0.225572992	0.321020755	0.25	0.188
97	ENSDARG00000018985	castor2	1	0.094075751	0.349400541	0.262	0.159
98	ENSDARG00000018997	cplx2l	1	0.136105994	0.373651019	0.107	0.043
99	ENSDARG00000019128	tpm4b	1	0.020826951	-0.351577609	0.548	0.754
100	ENSDARG00000019274	rasd1	1	0.130720361	-0.252798467	0.107	0.188
101	ENSDARG00000019342	chrnd	1	0.006456972	-0.271441625	0.357	0.609
102	ENSDARG00000019444	ssr4	1	0.572377778	0.267785383	0.571	0.609
103	ENSDARG00000019732	mtch2	1	0.306533544	0.432426547	0.286	0.232
104	ENSDARG00000020123	coq8a	1	0.351873716	0.36147484	0.571	0.565
105	ENSDARG00000020261	rab2a	1	0.377848197	0.313580097	0.524	0.507
106	ENSDARG00000020454	psmd8	1	0.346722749	-0.251835846	0.167	0.217
107	ENSDARG00000020467	safb	1	0.941365992	0.271240215	0.131	0.145
108	ENSDARG00000020504	h3f3b.1	1	0.645696324	0.431969663	0.536	0.565
109	ENSDARG00000020594	txlnba	1	0.170100841	0.251083046	0.738	0.783
110	ENSDARG00000020609	snap25a	1	0.600295831	0.271688708	0.179	0.159
111	ENSDARG00000020708	mdkb	1	0.421142329	0.399618988	0.274	0.232
112	ENSDARG00000020798	necap1	1	0.209499163	0.387364972	0.143	0.087
113	ENSDARG00000021113	ptmaa	1	0.511754001	0.61012963	0.607	0.638
114	ENSDARG00000021143	rtn1b	1	0.130123467	0.365398672	0.131	0.058
115	ENSDARG00000021309	rhoca	1	0.035525378	-0.343954128	0.095	0.217
116	ENSDARG00000021811	calm3a	1	0.141704915	0.396034095	0.524	0.71
117	ENSDARG00000022690	chic2	1	0.045938891	0.325252322	0.155	0.058
118	ENSDARG00000022817	pvalb3	1	0.704997029	0.326498468	0.298	0.275
119	ENSDARG00000023028	cdv3	1	0.293012238	0.255757084	0.5	0.449
120	ENSDARG00000023323	ywhaqb	1	0.181763154	0.385432144	0.25	0.174
121	ENSDARG00000023443	tjp2b	1	0.681317695	0.376446705	0.226	0.217
122	ENSDARG00000024548	cryba4	1	0.000221673	-0.41748527	0.357	0.71
123	ENSDARG00000024746	hsp90aa1.2	1	0.449669165	0.28824978	0.119	0.087
124	ENSDARG00000025254	s100a10b	1	0.91071611	0.508972416	0.214	0.246
125	ENSDARG00000025326	myl12.2	1	0.000361125	-0.367171469	0.464	0.768
126	ENSDARG00000025332	rbm28	1	0.721553781	0.393811678	0.286	0.362
127	ENSDARG00000025348	igfbp5b	1	0.974570125	0.520300143	0.274	0.319
128	ENSDARG00000025428	socs3a	1	0.00375755	-0.317433845	0.19	0.391
129	ENSDARG00000025693	tmem9b	1	0.33966919	0.432140532	0.214	0.174
130	ENSDARG00000026726	anxa1a	1	0.563144305	0.319764601	0.298	0.261
131	ENSDARG00000026766	bcl2l10	1	0.00145055	-0.45732038	0.381	0.609
132	ENSDARG00000027088	ptgdsb.1	1	0.082231331	0.331365593	0.512	0.391
133	ENSDARG00000027595	selenot1b	1	0.015577601	-0.319454277	0.036	0.145
134	ENSDARG00000027750	dpp7	1	0.383573632	0.257587315	0.274	0.362
135	ENSDARG00000028618	krt18b	1	0.014491889	0.467777423	0.143	0.029
136	ENSDARG00000028804	ankrd9	1	0.007448636	-0.297771061	0.595	0.797
137	ENSDARG00000029069	tnni2a.4	1	0.022492846	0.325332096	0.893	0.899
138	ENSDARG00000029150	hsp90ab1	1	0.002982621	0.773429748	0.905	0.899
139	ENSDARG00000029995	tnni2b.2	1	0.53971955	0.512780253	0.429	0.42
140	ENSDARG00000030087	nfkbib	1	0.417145891	0.412625517	0.321	0.275
141	ENSDARG00000030110	myod1	1	0.008890071	-0.25336041	0.631	0.812
142	ENSDARG00000030215	matn1	1	0.04721389	-0.781718406	0.095	0.217
143	ENSDARG00000030270	tnnt3a	1	0.001079864	-0.32753618	0.964	0.971
144	ENSDARG00000030349	cryba2a	1	9.58E-05	-0.317655065	0.048	0.275
145	ENSDARG00000031317	ppdpfb	1	0.562014572	0.395144021	0.667	0.797
146	ENSDARG00000031683	fosab	1	0.001533706	-0.533493015	0.452	0.667
147	ENSDARG00000031756	mef2aa	1	0.017294397	-0.346662251	0.488	0.696
148	ENSDARG00000031776	fthl27	1	0.394603413	0.391191119	0.631	0.783
149	ENSDARG00000032242	tnnt2c	1	0.074381064	-0.654056871	0.071	0.159
150	ENSDARG00000032575	ywhaz	1	0.009307467	-0.410091728	0.131	0.29
151	ENSDARG00000032614	msi2b	1	0.072995827	-0.287770564	0.095	0.188
152	ENSDARG00000032997	rnf185	1	0.286252774	0.250127622	0.595	0.58
153	ENSDARG00000033655	stmn1b	1	0.377139084	0.596142179	0.357	0.333
154	ENSDARG00000033738	zgc:153867	1	0.906747586	0.276171856	0.369	0.406
155	ENSDARG00000034240	capza1a	1	0.835636634	0.320856917	0.381	0.449
156	ENSDARG00000034616	mlf2	1	0.712575431	0.290423812	0.298	0.304
157	ENSDARG00000035325	srsf7a	1	0.074658701	0.30027073	0.321	0.203
158	ENSDARG00000035438	myhc4	1	0.006830587	-0.318901629	0.202	0.406
159	ENSDARG00000035458	atp2a1l	1	0.042615935	0.352839813	0.881	0.884
160	ENSDARG00000035519	histh1l	1	0.385887513	0.377981205	0.786	0.812
161	ENSDARG00000035558	gps2	1	0.717314642	0.305573567	0.143	0.174
162	ENSDARG00000035715	marcksl1b	1	0.24391622	0.681488075	0.512	0.507
163	ENSDARG00000035751	ipo7	1	0.75603068	0.266029469	0.655	0.739
164	ENSDARG00000035821	si:ch211-173p18.3	1	0.409531106	0.324603098	0.107	0.072
165	ENSDARG00000035944	sync	1	0.001029076	-0.280723574	0.274	0.565
166	ENSDARG00000036028	arrdc3b	1	0.828368141	0.295319854	0.214	0.246
167	ENSDARG00000036102	ctdsp2	1	0.370742666	0.297694302	0.345	0.304
168	ENSDARG00000036161	hnrnpa0l	1	0.328636708	0.333922467	0.667	0.623
169	ENSDARG00000036371	acta1a	1	0.001285236	-0.588117206	0.786	0.928
170	ENSDARG00000036577	atp6v0cb	1	0.415602626	0.635941095	0.298	0.261
171	ENSDARG00000036830	krt91	1	0.828315376	0.45884019	0.798	0.87
172	ENSDARG00000036834	krt92	1	0.035129381	0.553850575	0.167	0.058
173	ENSDARG00000036840	krt15	1	0.718639807	0.35102768	0.202	0.246
174	ENSDARG00000037266	myoz2b	1	0.002281139	-0.26124497	0.25	0.478
175	ENSDARG00000037281	fgg	1	0.367821222	0.326537944	0.06	0.101
176	ENSDARG00000037488	canx	1	0.706203605	0.270620232	0.143	0.13
177	ENSDARG00000037539	tnnc1b	1	0.150024927	-0.523896559	0.071	0.145
178	ENSDARG00000037746	actb1	1	0.708389882	0.29649084	0.536	0.551
179	ENSDARG00000037789	pvalb1	1	0.029819988	0.28852408	1	1
180	ENSDARG00000037790	pvalb8	1	0.380395515	0.276104237	0.286	0.246
181	ENSDARG00000037870	actb2	1	0.000864782	0.45715685	0.976	0.957
182	ENSDARG00000038153	lgals2b	1	0.63989568	0.477791808	0.274	0.333
183	ENSDARG00000038239	tnpo2	1	0.851843249	0.264450691	0.119	0.116
184	ENSDARG00000038524	pik3r1	1	0.945719089	0.255197724	0.393	0.42
185	ENSDARG00000038826	jph1b	1	0.473239653	0.31548917	0.631	0.681
186	ENSDARG00000038900	acadm	1	0.570346358	0.27404193	0.524	0.536
187	ENSDARG00000039034	marcksl1a	1	0.257031688	0.408528846	0.119	0.072
188	ENSDARG00000039211	zgc:77439	1	0.362942407	0.345347077	0.333	0.304
189	ENSDARG00000039429	adka	1	0.231154417	-0.315791482	0.071	0.13
190	ENSDARG00000039914	gapdhs	1	0.559308846	0.48949348	0.417	0.391
191	ENSDARG00000039929	ckmt2b	1	0.087487251	0.396858907	0.774	0.754
192	ENSDARG00000040009	palld	1	0.004651516	-0.513735338	0.369	0.58
193	ENSDARG00000040184	syncrip	1	0.208566755	-0.336966344	0.417	0.536
194	ENSDARG00000040287	ywhabl	1	0.72460925	0.28872292	0.333	0.391
195	ENSDARG00000040295	apoeb	1	0.615552222	0.396592967	0.155	0.203
196	ENSDARG00000040534	epcam	1	0.495224271	0.288270577	0.119	0.174
197	ENSDARG00000040764	id1	1	0.083887384	-0.345447468	0.345	0.507
198	ENSDARG00000041051	mid1ip1a	1	0.109845206	0.324260949	0.131	0.058
199	ENSDARG00000041065	hspb1	1	0.000346613	-0.680641634	0.655	0.841
200	ENSDARG00000041592	dcun1d2b	1	0.288153543	0.332194155	0.357	0.319
201	ENSDARG00000042069	pebp1	1	0.101227304	-0.25449722	0.036	0.101
202	ENSDARG00000042236	atrx	1	0.192485451	0.257894598	0.262	0.188
203	ENSDARG00000042245	myl13	1	0.777833248	-1.05847062	0.274	0.275
204	ENSDARG00000042252	eif4h	1	0.67762623	-0.313653325	0.214	0.232
205	ENSDARG00000042535	actc1a	1	0.000255521	-0.78445851	0.44	0.71
206	ENSDARG00000042874	phlda2	1	0.094775631	-0.35283785	0.417	0.536
207	ENSDARG00000042933	bloc1s6	1	0.214346798	0.453094893	0.429	0.406
208	ENSDARG00000042934	ctgfa	1	0.895226105	-0.298072052	0.167	0.174
209	ENSDARG00000042993	prss1	1	0.007864953	0.624361901	0.583	0.406
210	ENSDARG00000043102	lxn	1	0.964427251	0.472023273	0.345	0.391
211	ENSDARG00000043257	ckbb	1	0.819639909	0.624758717	0.381	0.391
212	ENSDARG00000043531	jun	1	0.003989877	-0.549871877	0.548	0.71
213	ENSDARG00000043757	ptbp3	1	0.611159502	-0.261636778	0.167	0.203
214	ENSDARG00000044102	znf593	1	0.293922184	0.332496548	0.488	0.464
215	ENSDARG00000044153	ppp1cb	1	0.000441466	-0.268439945	0.167	0.406
216	ENSDARG00000044540	fkbp2	1	0.066247971	-0.325811278	0.119	0.217
217	ENSDARG00000044684	rbp4l	1	0.277836501	0.64673301	0.214	0.29
218	ENSDARG00000044935	hpdb	1	0.037465867	0.298918069	0.167	0.058
219	ENSDARG00000045248	h3f3d	1	0.600355252	0.41143675	0.726	0.739
220	ENSDARG00000045490	ndufb2	1	0.010779381	-0.316200454	0.607	0.826
221	ENSDARG00000045513	taf3	1	0.02347232	0.276817449	0.179	0.058
222	ENSDARG00000045560	mybpc1	1	0.025382229	-0.448283864	0.286	0.449
223	ENSDARG00000045618	clta	1	0.654943216	0.358625769	0.119	0.101
224	ENSDARG00000045639	elavl4	1	0.026288947	0.433785647	0.19	0.072
225	ENSDARG00000045776	cnbpa	1	0.268454422	0.360950743	0.667	0.681
226	ENSDARG00000045835	si:dkey-14d8.6	1	0.518009595	-0.303689437	0.107	0.145
227	ENSDARG00000045929	oaz2a	1	0.030510226	-0.324483191	0.381	0.58
228	ENSDARG00000046030	zgc:110339	1	0.46970461	0.29731132	0.143	0.116
229	ENSDARG00000046132	dynlt3	1	0.000740819	-0.34979771	0.262	0.507
230	ENSDARG00000051768	fhod1	1	0.033376181	-0.264576244	0.036	0.13
231	ENSDARG00000052334	ociad1	1	0.426280727	0.265263327	0.298	0.261
232	ENSDARG00000052695	nr2f1a	1	0.169276653	0.263463269	0.119	0.058
233	ENSDARG00000053130	pcp4a	1	0.200314554	0.443443396	0.131	0.072
234	ENSDARG00000053973	fetub	1	0.035240616	-0.31785301	0.202	0.362
235	ENSDARG00000053990	hmgb2b	1	0.321179586	0.3217264	0.44	0.551
236	ENSDARG00000054058	h1fx	1	0.781594851	0.26376179	0.44	0.522
237	ENSDARG00000054271	cdkn1bb	1	0.791748105	0.251276584	0.619	0.696
238	ENSDARG00000054616	cldni	1	0.057188287	0.373472002	0.155	0.058
239	ENSDARG00000054804	anp32e	1	0.085370909	0.293926959	0.405	0.623
240	ENSDARG00000054911	tmsb	1	0.075985068	-0.288038271	0.214	0.348
241	ENSDARG00000054916	eif4ebp3	1	0.541292206	0.265414612	0.607	0.638
242	ENSDARG00000055046	ponzr5	1	0.03607616	0.441755111	0.119	0.029
243	ENSDARG00000055283	id2a	1	0.927309287	0.275507853	0.238	0.232
244	ENSDARG00000055383	zgc:66160	1	0.096664424	0.277035903	0.155	0.072
245	ENSDARG00000055389	si:dkey-67c22.2	1	0.30091441	0.261897137	0.333	0.275
246	ENSDARG00000055455	gpm6aa	1	0.176678677	0.745448963	0.286	0.203
247	ENSDARG00000055514	icn2	1	0.237348563	0.455377144	0.238	0.348
248	ENSDARG00000055524	rnf7	1	0.658942737	0.299561567	0.583	0.623
249	ENSDARG00000055589	s100t	1	0.579386129	0.312473326	0.107	0.087
250	ENSDARG00000055618	acta1b	1	0.044354925	-0.349976761	0.548	0.754
251	ENSDARG00000055723	hsp70l	1	0.564637912	0.608947342	0.429	0.478
252	ENSDARG00000055868	rsl1d1	1	0.680958522	0.300471559	0.619	0.667
253	ENSDARG00000056184	dvl2	1	0.146222968	0.304028932	0.226	0.145
254	ENSDARG00000056248	si:dkey-183i3.5	1	0.498837292	0.316007583	0.31	0.406
255	ENSDARG00000056744	ela2	1	0.117497036	0.426123841	0.25	0.159
256	ENSDARG00000056831	gng2	1	0.29785022	0.328882401	0.119	0.072
257	ENSDARG00000056964	ilk	1	0.033942427	-0.28166502	0.214	0.362
258	ENSDARG00000057652	dbpb	1	0.253335592	0.28428047	0.202	0.145
259	ENSDARG00000057890	si:dkey-33c12.4	1	0.00877375	-0.336763868	0.214	0.391
260	ENSDARG00000057911	zgc:86709	1	0.044308738	-0.603437164	0.179	0.319
261	ENSDARG00000057912	eif1axb	1	0.139901119	0.313997839	0.714	0.797
262	ENSDARG00000057913	syt11a	1	0.019692142	0.386317721	0.107	0.014
263	ENSDARG00000058094	ciarta	1	0.331473053	0.310898207	0.571	0.551
264	ENSDARG00000058117	snap25b	1	0.737749887	0.332837493	0.095	0.116
265	ENSDARG00000058128	msna	1	0.001542989	-0.385384817	0.238	0.507
266	ENSDARG00000058354	selenot1a	1	0.362386001	0.281258172	0.262	0.348
267	ENSDARG00000058358	krt8	1	0.981833567	-0.622634913	0.583	0.609
268	ENSDARG00000058365	hspb8	1	5.34E-05	-0.288169951	0.131	0.435
269	ENSDARG00000058371	krt5	1	0.231604483	0.791205596	0.655	0.638
270	ENSDARG00000058452	abhd17c	1	0.443633239	0.263637601	0.107	0.072
271	ENSDARG00000058454	dynll1	1	0.004803225	-0.285484657	0.345	0.638
272	ENSDARG00000058560	adrm1	1	0.016270109	-0.312024313	0.357	0.551
273	ENSDARG00000059057	atpv0e2	1	0.966816722	0.44869836	0.119	0.13
274	ENSDARG00000059373	dnajc8	1	0.990263153	0.2783878	0.238	0.246
275	ENSDARG00000059391	gyg1b	1	0.385525101	-0.400988154	0.238	0.304
276	ENSDARG00000059908	si:ch211-217k17.7	1	0.144408201	0.291913788	0.464	0.406
277	ENSDARG00000060069	isoc1	1	0.546661298	0.290929907	0.071	0.101
278	ENSDARG00000060350	apoda.2	1	0.207081679	0.423125572	0.226	0.159
279	ENSDARG00000061228	pfdn4	1	0.535545616	0.27370128	0.655	0.696
280	ENSDARG00000061490	u2surp	1	0.05470077	0.337933603	0.262	0.145
281	ENSDARG00000062592	myl10	1	0.802891742	-1.587737054	0.131	0.116
282	ENSDARG00000063194	lin54	1	0.095991038	-0.302406209	0.036	0.101
283	ENSDARG00000063895	mt-nd1	1	0.136583897	0.265613103	0.821	0.841
284	ENSDARG00000063914	mt-nd3	1	0.499239033	0.338799805	0.702	0.768
285	ENSDARG00000067990	myhz1.1	1	0.003229385	2.09536648	0.786	0.725
286	ENSDARG00000067995	myhz1.2	1	0.030850117	1.026390645	0.452	0.362
287	ENSDARG00000067997	myhz1.3	1	0.461401696	0.393407856	0.369	0.449
288	ENSDARG00000068258	lrch4	1	0.136811542	-0.255990753	0.071	0.145
289	ENSDARG00000068434	h3f3b.1	1	0.501773134	0.315867025	0.44	0.42
290	ENSDARG00000068478	gpx4a	1	0.384630866	0.322287867	0.429	0.406
291	ENSDARG00000068680	ctrl	1	0.355057597	0.363970407	0.143	0.101
292	ENSDARG00000068738	cox5b2	1	0.394424438	0.315896836	0.381	0.348
293	ENSDARG00000068995	h2afx1	1	0.690076228	0.2992927	0.536	0.623
294	ENSDARG00000069093	col2a1a	1	0.807722568	-0.489276283	0.143	0.145
295	ENSDARG00000069100	aldh9a1a.1	1	0.002256684	-0.353049389	0.643	0.855
296	ENSDARG00000069660	chrnb1	1	0.08840444	-0.265413434	0.298	0.435
297	ENSDARG00000069827	crygm2d11	1	0.002467337	-0.588878476	0.036	0.188
298	ENSDARG00000070155	tuba8l3	1	8.01E-05	-0.329320992	0.155	0.449
299	ENSDARG00000070426	chac1	1	0.020301697	0.295632498	0.869	0.913
300	ENSDARG00000070801	opa1	1	0.157057763	0.284719022	0.226	0.159
301	ENSDARG00000070866	tmem11	1	0.230263652	0.259531156	0.548	0.565
302	ENSDARG00000070923	zgc:158296	1	0.01169189	-0.371009135	0.512	0.667
303	ENSDARG00000071331	ryr3	1	0.33865581	0.35376757	0.143	0.101
304	ENSDARG00000071445	myoz1b	1	0.188875828	0.657819812	0.5	0.406
305	ENSDARG00000073699	col9a1a	1	0.047935447	-0.380044484	0.06	0.159
306	ENSDARG00000073742	prss59.2	1	0.022314245	0.711894967	0.488	0.333
307	ENSDARG00000075121	hbegfa	1	0.013416095	-0.265764088	0.298	0.493
308	ENSDARG00000075433	myom2a	1	0.363029408	0.25952751	0.69	0.768
309	ENSDARG00000075768	sdhb	1	0.793890891	0.256740791	0.631	0.725
310	ENSDARG00000076126	actc1a	1	0.146299814	-0.39579153	0.357	0.449
311	ENSDARG00000076411	cavin1a	1	0.002855733	-0.265970184	0.345	0.565
312	ENSDARG00000077044	arl6ip5a	1	0.002253717	-0.288054724	0.333	0.565
313	ENSDARG00000077126	snrnp70	1	0.654390202	0.281892802	0.131	0.159
314	ENSDARG00000077237	rfx7a	1	0.10603107	-0.273699024	0.048	0.116
315	ENSDARG00000077760	ascc1	1	0.797487387	0.25798187	0.167	0.188
316	ENSDARG00000077777	tmsb4x	1	0.021613137	0.546065133	0.774	0.652
317	ENSDARG00000078042	il10rb	1	0.265062234	0.377290597	0.524	0.493
318	ENSDARG00000078326	arhgap10	1	0.018487997	-0.3114845	0.048	0.159
319	ENSDARG00000079111	actc1c	1	0.165094349	-0.308952913	0.238	0.348
320	ENSDARG00000079274	prss59.1	1	0.348782774	0.388603513	0.25	0.203
321	ENSDARG00000079443	vipb	1	0.00311785	-0.279604113	0.083	0.261
322	ENSDARG00000079745	si:ch211-166a6.5	1	0.441433785	0.449971373	0.119	0.087
323	ENSDARG00000086184	FBXO48	1	0.008434161	-0.270926561	0.19	0.391
324	ENSDARG00000086699	smim15	1	0.371059107	0.387355855	0.202	0.159
325	ENSDARG00000086842	dap1b	1	0.638072378	0.367282649	0.5	0.522
326	ENSDARG00000087390	hbbe1.3	1	0.102349265	-0.341353872	0.131	0.217
327	ENSDARG00000087636	hmgn6	1	0.544512596	0.34633474	0.607	0.725
328	ENSDARG00000088091	pfn1	1	0.822410555	0.71100978	0.607	0.725
329	ENSDARG00000088178	tp53inp2	1	0.047935447	-0.253598427	0.06	0.159
330	ENSDARG00000089086	mustn1b	1	0.00972207	-0.434880403	0.774	0.87
331	ENSDARG00000089187	wfdc2	1	0.079220809	-0.252073324	0.06	0.145
332	ENSDARG00000089382	zgc:158463	1	0.546196042	0.423008385	0.619	0.652
333	ENSDARG00000089791	slc25a32a	1	0.172808459	0.296856269	0.155	0.087
334	ENSDARG00000090268	krtt1c19e	1	0.793489833	0.470617628	0.393	0.478
335	ENSDARG00000090428	ctrb1	1	0.979328711	0.423721602	0.452	0.478
336	ENSDARG00000090872	si:dkey-276j7.1	1	0.993969435	0.429121238	0.214	0.232
337	ENSDARG00000091996	tcnbb	1	0.74122015	0.539620889	0.155	0.145
338	ENSDARG00000092033	si:dkey-239h2.3	1	0.208468698	0.340204169	0.679	0.667
339	ENSDARG00000092035	si:ch211-156j16.1	1	0.004619716	-0.306117696	0.381	0.623
340	ENSDARG00000092362	hsp70.2	1	0.03890129	-0.250310002	0.536	0.739
341	ENSDARG00000092947	cyt1	1	0.688486858	1.045943816	0.69	0.826
342	ENSDARG00000093058	STMP1	1	0.001047902	-0.250923696	0.298	0.594
343	ENSDARG00000093303	ifitm1	1	0.38271385	0.329854807	0.333	0.275
344	ENSDARG00000093584	zgc:193505	1	0.33317651	0.298088981	0.131	0.087
345	ENSDARG00000094041	krt17	1	0.449495641	1.060341663	0.238	0.333
346	ENSDARG00000094300	nupr1a	1	0.312396741	-0.321432272	0.56	0.681
347	ENSDARG00000095147	krt96	1	0.325185294	0.36103037	0.214	0.159
348	ENSDARG00000095675	ccdc141	1	0.018479735	-0.318265724	0.179	0.348
349	ENSDARG00000097102	si:ch73-281n10.2	1	0.417452112	0.456586847	0.643	0.667
350	ENSDARG00000097157	si:ch211-207n23.2	1	0.007404318	0.669439884	0.131	0.014
351	ENSDARG00000097478	qkia	1	0.052424428	-0.28339076	0.643	0.826
352	ENSDARG00000097938	asb5a	1	0.87295137	0.253823442	0.464	0.507
353	ENSDARG00000098478	FO704758.1	1	0.284492375	-0.431172882	0.56	0.652
354	ENSDARG00000098591	tubb2b	1	0.806064824	0.285179511	0.286	0.29
355	ENSDARG00000098813	stx12	1	0.145679404	0.258505809	0.143	0.072
356	ENSDARG00000098883	stac3	1	0.249457347	0.292436532	0.667	0.638
357	ENSDARG00000099039	pcbp2	1	0.865783127	0.386263383	0.345	0.406
358	ENSDARG00000099175	hmgb1a	1	0.672172813	0.319702565	0.643	0.725
359	ENSDARG00000099306	zgc:175088	1	0.02745678	-0.308808516	0.119	0.261
360	ENSDARG00000099371	cygb1	1	0.004642012	0.532597334	0.25	0.087
361	ENSDARG00000099572	hmgn2	1	0.025724278	0.324073628	0.75	0.652
362	ENSDARG00000099776	glula	1	0.96623578	0.86415215	0.25	0.29
363	ENSDARG00000099860	pkmb	1	0.003963742	-0.275158257	0.607	0.812
364	ENSDARG00000100133	cnmd	1	0.13259886	-0.466775888	0.155	0.261
365	ENSDARG00000100452	nop53	1	0.024880814	0.334155186	0.821	0.754
366	ENSDARG00000100582	si:ch211-195b11.3	1	0.472735652	0.383097166	0.19	0.261
367	ENSDARG00000101622	mrps7	1	0.068383212	0.281568348	0.25	0.145
368	ENSDARG00000101766	ptmab	1	0.793797625	0.452458584	0.536	0.623
369	ENSDARG00000102558	pde6ha	1	0.705223489	0.53050123	0.226	0.29
370	ENSDARG00000102877	bphl	1	0.124371522	-0.275497924	0.095	0.174
371	ENSDARG00000103057	zfhx3	1	0.337184628	0.45230394	0.202	0.159
372	ENSDARG00000103101	si:ch211-235e9.6	1	0.059601073	-0.253128181	0.357	0.478
373	ENSDARG00000103199	si:dkey-247k7.2	1	0.077049897	0.759899746	0.214	0.116
374	ENSDARG00000103543	gngt2b	1	0.429108995	0.288484315	0.131	0.188
375	ENSDARG00000103862	hoxa3a	1	0.02454659	-0.377751522	0.226	0.406
376	ENSDARG00000103919	si:ch73-1a9.3	1	0.893001198	0.444826559	0.738	0.841
377	ENSDARG00000104178	trir	1	0.568804408	0.25914587	0.226	0.29
378	ENSDARG00000104181	tmsb1	1	0.716716027	0.807617691	0.333	0.377
379	ENSDARG00000104227	nop10	1	0.473795149	0.285767525	0.488	0.522
380	ENSDARG00000104279	appa	1	0.539989763	0.41045622	0.274	0.362
381	ENSDARG00000104359	anxa1c	1	0.538610702	0.373835389	0.095	0.13
382	ENSDARG00000104682	tpm2	1	0.006587875	-0.270498771	0.964	0.986
383	ENSDARG00000104945	sncb	1	0.368533845	0.567747568	0.143	0.101
384	ENSDARG00000105116	p4hb	1	0.579386129	0.303859775	0.083	0.116
385	ENSDARG00000116835	park7	1	0.223162735	-0.275895883	0.381	0.449
