# Supplementary material for: Cell-type-specific responses to the microbiota across all tissues of the larval zebrafish
Source: Cell Rep. Author manuscript; Available in PMC 2023 Oct 23. (PMC10423310; doi:10.1016/j.celrep.2023.112095)
Supplement: MMC7 [file NIHMS1880944-supplement-MMC7.zip › DataS1/Cluster56/clu56_GOresults_GFup_fdr.tsv]

ONTOLOGY	ID	Description	pvalue	p.adjust	qvalue	geneID	Count
BP	GO:0002088	lens development in camera-type eye	6.94E-25	4.55E-22	4.23E-22	ENSDARG00000032929/ENSDARG00000087324/ENSDARG00000068507/ENSDARG00000053862/ENSDARG00000041925/ENSDARG00000069801/ENSDARG00000076790/ENSDARG00000086658/ENSDARG00000007576/ENSDARG00000016793/ENSDARG00000030411/ENSDARG00000088823/ENSDARG00000057460/ENSDARG00000053875/ENSDARG00000087765/ENSDARG00000024548/ENSDARG00000030349/ENSDARG00000069827	18
BP	GO:0007601	visual perception	3.22E-20	1.06E-17	9.82E-18	ENSDARG00000032929/ENSDARG00000087324/ENSDARG00000068507/ENSDARG00000053862/ENSDARG00000041925/ENSDARG00000069801/ENSDARG00000076790/ENSDARG00000086658/ENSDARG00000007576/ENSDARG00000016793/ENSDARG00000030411/ENSDARG00000088823/ENSDARG00000057460/ENSDARG00000053875/ENSDARG00000087765/ENSDARG00000024548/ENSDARG00000030349/ENSDARG00000069827	18
BP	GO:0050953	sensory perception of light stimulus	7.65E-20	1.67E-17	1.55E-17	ENSDARG00000032929/ENSDARG00000087324/ENSDARG00000068507/ENSDARG00000053862/ENSDARG00000041925/ENSDARG00000069801/ENSDARG00000076790/ENSDARG00000086658/ENSDARG00000007576/ENSDARG00000016793/ENSDARG00000030411/ENSDARG00000088823/ENSDARG00000057460/ENSDARG00000053875/ENSDARG00000087765/ENSDARG00000024548/ENSDARG00000030349/ENSDARG00000069827	18
BP	GO:0043010	camera-type eye development	2.35E-18	3.85E-16	3.58E-16	ENSDARG00000032929/ENSDARG00000087324/ENSDARG00000068507/ENSDARG00000053862/ENSDARG00000041925/ENSDARG00000069801/ENSDARG00000076790/ENSDARG00000086658/ENSDARG00000007576/ENSDARG00000016793/ENSDARG00000030411/ENSDARG00000088823/ENSDARG00000057460/ENSDARG00000053875/ENSDARG00000087765/ENSDARG00000024548/ENSDARG00000025428/ENSDARG00000030110/ENSDARG00000030349/ENSDARG00000069827/ENSDARG00000075121/…	22
BP	GO:0007600	sensory perception	2.83E-14	3.71E-12	3.45E-12	ENSDARG00000032929/ENSDARG00000087324/ENSDARG00000068507/ENSDARG00000053862/ENSDARG00000041925/ENSDARG00000069801/ENSDARG00000076790/ENSDARG00000086658/ENSDARG00000007576/ENSDARG00000016793/ENSDARG00000030411/ENSDARG00000088823/ENSDARG00000057460/ENSDARG00000053875/ENSDARG00000087765/ENSDARG00000024548/ENSDARG00000030349/ENSDARG00000069827	18
BP	GO:0055002	striated muscle cell development	3.01E-06	0.000328881	0.000306022	ENSDARG00000019342/ENSDARG00000030110/ENSDARG00000030270/ENSDARG00000031756/ENSDARG00000036371/ENSDARG00000045560/ENSDARG00000055618/ENSDARG00000056964	8
BP	GO:0055001	muscle cell development	5.07E-06	0.000474605	0.000441618	ENSDARG00000019342/ENSDARG00000030110/ENSDARG00000030270/ENSDARG00000031756/ENSDARG00000036371/ENSDARG00000045560/ENSDARG00000055618/ENSDARG00000056964	8
BP	GO:0051146	striated muscle cell differentiation	9.49E-06	0.000776906	0.000722906	ENSDARG00000019342/ENSDARG00000030110/ENSDARG00000030270/ENSDARG00000031756/ENSDARG00000036371/ENSDARG00000045560/ENSDARG00000055618/ENSDARG00000056964	8
BP	GO:0042692	muscle cell differentiation	2.11E-05	0.001495938	0.001391962	ENSDARG00000019342/ENSDARG00000030110/ENSDARG00000030270/ENSDARG00000031756/ENSDARG00000036371/ENSDARG00000045560/ENSDARG00000055618/ENSDARG00000056964	8
BP	GO:0072132	mesenchyme morphogenesis	2.28E-05	0.001495938	0.001391962	ENSDARG00000036371/ENSDARG00000042535/ENSDARG00000057911	3
BP	GO:0097435	supramolecular fiber organization	0.000146002	0.008062976	0.007502552	ENSDARG00000011459/ENSDARG00000019128/ENSDARG00000019342/ENSDARG00000021309/ENSDARG00000030270/ENSDARG00000031756/ENSDARG00000045560/ENSDARG00000051768/ENSDARG00000104682	9
BP	GO:0014904	myotube cell development	0.000160029	0.008062976	0.007502552	ENSDARG00000030110/ENSDARG00000036371/ENSDARG00000045560/ENSDARG00000055618	4
BP	GO:0048741	skeletal muscle fiber development	0.000160029	0.008062976	0.007502552	ENSDARG00000030110/ENSDARG00000036371/ENSDARG00000045560/ENSDARG00000055618	4
BP	GO:0061061	muscle structure development	0.00037974	0.017766412	0.016531542	ENSDARG00000019342/ENSDARG00000030110/ENSDARG00000030270/ENSDARG00000031756/ENSDARG00000036371/ENSDARG00000045560/ENSDARG00000055618/ENSDARG00000056964	8
BP	GO:0014902	myotube differentiation	0.000437024	0.019083401	0.017756993	ENSDARG00000030110/ENSDARG00000036371/ENSDARG00000045560/ENSDARG00000055618	4
BP	GO:0060538	skeletal muscle organ development	0.000491634	0.020126261	0.018727369	ENSDARG00000030110/ENSDARG00000036371/ENSDARG00000045560/ENSDARG00000055618/ENSDARG00000056964	5
BP	GO:0031032	actomyosin structure organization	0.000565526	0.021789399	0.020274909	ENSDARG00000019342/ENSDARG00000030270/ENSDARG00000031756/ENSDARG00000045560/ENSDARG00000051768	5
BP	GO:0048747	muscle fiber development	0.001092418	0.039751863	0.036988877	ENSDARG00000030110/ENSDARG00000036371/ENSDARG00000045560/ENSDARG00000055618	4
BP	GO:0030239	myofibril assembly	0.001457641	0.048101119	0.044757811	ENSDARG00000019342/ENSDARG00000030270/ENSDARG00000031756/ENSDARG00000045560	4
BP	GO:0007015	actin filament organization	0.001468736	0.048101119	0.044757811	ENSDARG00000011459/ENSDARG00000019128/ENSDARG00000021309/ENSDARG00000045560/ENSDARG00000051768/ENSDARG00000104682	6
CC	GO:0015629	actin cytoskeleton	0.000219552	0.00615031	0.004658867	ENSDARG00000019128/ENSDARG00000030270/ENSDARG00000035438/ENSDARG00000037266/ENSDARG00000045560/ENSDARG00000056964/ENSDARG00000104682	7
CC	GO:0030017	sarcomere	0.00025446	0.00615031	0.004658867	ENSDARG00000030270/ENSDARG00000037266/ENSDARG00000045560/ENSDARG00000056964/ENSDARG00000104682	5
CC	GO:0044449	contractile fiber part	0.00026241	0.00615031	0.004658867	ENSDARG00000030270/ENSDARG00000037266/ENSDARG00000045560/ENSDARG00000056964/ENSDARG00000104682	5
CC	GO:0030016	myofibril	0.000278876	0.00615031	0.004658867	ENSDARG00000030270/ENSDARG00000037266/ENSDARG00000045560/ENSDARG00000056964/ENSDARG00000104682	5
CC	GO:0043292	contractile fiber	0.000287398	0.00615031	0.004658867	ENSDARG00000030270/ENSDARG00000037266/ENSDARG00000045560/ENSDARG00000056964/ENSDARG00000104682	5
CC	GO:0005901	caveola	0.001420956	0.019260005	0.014589478	ENSDARG00000070923/ENSDARG00000076411	2
CC	GO:0005865	striated muscle thin filament	0.001500233	0.019260005	0.014589478	ENSDARG00000030270/ENSDARG00000045560/ENSDARG00000104682	3
CC	GO:0036379	myofilament	0.001500233	0.019260005	0.014589478	ENSDARG00000030270/ENSDARG00000045560/ENSDARG00000104682	3
CC	GO:0030175	filopodium	0.00162	0.019260005	0.014589478	ENSDARG00000036371/ENSDARG00000057911	2
CC	GO:0099513	polymeric cytoskeletal fiber	0.002345817	0.024708805	0.01871695	ENSDARG00000001889/ENSDARG00000019128/ENSDARG00000035944/ENSDARG00000058454/ENSDARG00000070155/ENSDARG00000104682	6
CC	GO:0044853	plasma membrane raft	0.002540158	0.024708805	0.01871695	ENSDARG00000070923/ENSDARG00000076411	2
CC	GO:0030018	Z disc	0.003413674	0.030438594	0.023057272	ENSDARG00000037266/ENSDARG00000045560/ENSDARG00000056964	3
CC	GO:0031674	I band	0.005052728	0.041587835	0.031502836	ENSDARG00000037266/ENSDARG00000045560/ENSDARG00000056964	3
MF	GO:0005212	structural constituent of eye lens	3.70E-28	3.96E-26	3.78E-26	ENSDARG00000032929/ENSDARG00000087324/ENSDARG00000068507/ENSDARG00000053862/ENSDARG00000041925/ENSDARG00000069801/ENSDARG00000076790/ENSDARG00000086658/ENSDARG00000007576/ENSDARG00000016793/ENSDARG00000030411/ENSDARG00000088823/ENSDARG00000057460/ENSDARG00000053875/ENSDARG00000087765/ENSDARG00000024548/ENSDARG00000030349/ENSDARG00000069827	18
MF	GO:0003779	actin binding	5.83E-05	0.00311906	0.002976378	ENSDARG00000001431/ENSDARG00000011459/ENSDARG00000018566/ENSDARG00000019128/ENSDARG00000035438/ENSDARG00000037266/ENSDARG00000045560/ENSDARG00000058128/ENSDARG00000104682	9
MF	GO:0000978	RNA polymerase II proximal promoter sequence-specific DNA binding	0.000247093	0.007262807	0.006930569	ENSDARG00000007823/ENSDARG00000030110/ENSDARG00000031683/ENSDARG00000031756/ENSDARG00000043531/ENSDARG00000103862	6
MF	GO:0000987	proximal promoter sequence-specific DNA binding	0.000271507	0.007262807	0.006930569	ENSDARG00000007823/ENSDARG00000030110/ENSDARG00000031683/ENSDARG00000031756/ENSDARG00000043531/ENSDARG00000103862	6
MF	GO:0051015	actin filament binding	0.002012541	0.043068374	0.041098203	ENSDARG00000011459/ENSDARG00000019128/ENSDARG00000035438/ENSDARG00000045560/ENSDARG00000104682	5
