# Supplementary material for: Cell-type-specific responses to the microbiota across all tissues of the larval zebrafish
Source: Cell Rep. Author manuscript; Available in PMC 2023 Oct 23. (PMC10423310; doi:10.1016/j.celrep.2023.112095)
Supplement: MMC7 [file NIHMS1880944-supplement-MMC7.zip › DataS1/Cluster56/clu56_GOresults_CVZup.tsv]

ONTOLOGY	ID	Description	pvalue	p.adjust	qvalue	geneID	Count
CC	GO:0015629	actin cytoskeleton	0.000864146	0.000864146	0.038204352	ENSDARG00000029069/ENSDARG00000037870/ENSDARG00000067990/ENSDARG00000067995	4
