# Supplementary material for: Cell-type-specific responses to the microbiota across all tissues of the larval zebrafish
Source: Cell Rep. Author manuscript; Available in PMC 2023 Oct 23. (PMC10423310; doi:10.1016/j.celrep.2023.112095)
Supplement: MMC7 [file NIHMS1880944-supplement-MMC7.zip › DataS1/Cluster51/cluster51_CVZvGF.tsv]

	gene	gene_NAME	p_val_adj	p_val	avg_logFC	pct.1	pct.2
1	ENSDARG00000086917	crygm2d2	1.97E-10	8.95E-15	-2.038007866	0.207	0.763
2	ENSDARG00000087324	crygm2d1	5.79E-08	2.63E-12	-1.61670689	0.171	0.691
3	ENSDARG00000032929	cryba1l1	2.69E-06	1.22E-10	-1.775014512	0.171	0.629
4	ENSDARG00000024548	cryba4	2.96E-06	1.34E-10	-1.963998264	0.244	0.68
5	ENSDARG00000053875	cryba1b	1.01E-05	4.56E-10	-1.585742774	0.146	0.598
6	ENSDARG00000087765	crygm2d10	3.61E-05	1.64E-09	-1.341871841	0.159	0.598
7	ENSDARG00000041925	cryba2b	0.000105454	4.78E-09	-1.451344945	0.134	0.567
8	ENSDARG00000030411	crygn2	0.000179809	8.15E-09	-1.343585112	0.22	0.629
9	ENSDARG00000069801	crygm2d12	0.000198462	9.00E-09	-1.639515616	0.11	0.495
10	ENSDARG00000109861	BX545855.1	0.000243552	1.10E-08	-1.459819366	0.171	0.588
11	ENSDARG00000053862	crygmx	0.000421562	1.91E-08	-1.438762907	0.207	0.608
12	ENSDARG00000068507	crybb1	0.000454319	2.06E-08	-1.474338728	0.28	0.67
13	ENSDARG00000016793	crybb1l2	0.001272404	5.77E-08	-1.592023575	0.085	0.443
14	ENSDARG00000015445	lim2.4	0.005750129	2.61E-07	-1.15776968	0.024	0.33
15	ENSDARG00000088823	crygm2d3	0.012073734	5.47E-07	-1.377653598	0.11	0.433
16	ENSDARG00000007576	crybb1l1	0.013451336	6.10E-07	-1.2671713	0.085	0.423
17	ENSDARG00000094310	si:ch211-255g12.6	0.040086914	1.82E-06	-1.294658694	0.098	0.412
18	ENSDARG00000030349	cryba2a	0.076299902	3.46E-06	-1.080707737	0.085	0.381
19	ENSDARG00000076790	crygm2d16	0.108520724	4.92E-06	-1.260058106	0.049	0.32
20	ENSDARG00000116164	crygm2d8	0.753003383	3.41E-05	-1.131577336	0.098	0.361
21	ENSDARG00000086658	crygm2d21	0.817909063	3.71E-05	-1.454114097	0.085	0.33
22	ENSDARG00000000489	upf3b	1	0.1665771	-0.269954048	0.085	0.155
23	ENSDARG00000000666	creg2	1	0.232811	-0.259058789	0.207	0.289
24	ENSDARG00000001057	bysl	1	0.078522342	0.347236823	0.305	0.206
25	ENSDARG00000001244	srrm1	1	0.048855089	0.444506515	0.22	0.113
26	ENSDARG00000001578	echs1	1	0.275239822	-0.424008555	0.146	0.196
27	ENSDARG00000001940	dnajc1	1	0.357979845	-0.265507569	0.073	0.113
28	ENSDARG00000001950	ak1	1	0.422031292	0.280142867	0.72	0.68
29	ENSDARG00000002215	rtca	1	0.180239004	-0.253202295	0.049	0.103
30	ENSDARG00000002271	zfand5b	1	0.582057552	-0.415491158	0.134	0.155
31	ENSDARG00000002487	noc3l	1	0.082193831	0.364402901	0.122	0.052
32	ENSDARG00000002790	ap2m1a	1	0.058197099	-0.443908445	0.232	0.351
33	ENSDARG00000002967	pdap1b	1	0.034136446	-0.581243665	0.171	0.289
34	ENSDARG00000003109	rcan1a	1	0.041704531	0.409936919	0.122	0.041
35	ENSDARG00000003281	pik3ip1	1	0.343778309	-0.401655031	0.098	0.144
36	ENSDARG00000003308	emc2	1	0.118533968	-0.386253028	0.232	0.32
37	ENSDARG00000003375	gng12a	1	0.214958207	0.490733388	0.134	0.082
38	ENSDARG00000003486	ppp1caa	1	0.629018133	-0.284370768	0.146	0.165
39	ENSDARG00000003573	dctn5	1	0.13972399	0.254513911	0.11	0.052
40	ENSDARG00000003795	idh2	1	0.010810508	0.359882975	0.366	0.196
41	ENSDARG00000003866	tm9sf2	1	0.044366116	-0.426505128	0.195	0.32
42	ENSDARG00000003869	decr1	1	0.46256093	-0.408741988	0.134	0.165
43	ENSDARG00000003952	pfn2	1	0.013884657	0.476742027	0.451	0.268
44	ENSDARG00000004160	reep3b	1	0.592444403	0.269684169	0.146	0.124
45	ENSDARG00000004246	slit2	1	0.241146445	-0.481118013	0.11	0.165
46	ENSDARG00000004280	seh1l	1	0.785620887	-0.252530373	0.146	0.155
47	ENSDARG00000004539	ptgs2a	1	0.279045169	-0.616216975	0.085	0.134
48	ENSDARG00000004588	sox4a	1	0.085738123	0.746459843	0.171	0.082
49	ENSDARG00000004782	fgfr3	1	0.630514083	0.289923183	0.293	0.258
50	ENSDARG00000004891	pex19	1	0.217820727	-0.318312776	0.098	0.155
51	ENSDARG00000005191	ahcy	1	0.928847401	-0.323420575	0.159	0.155
52	ENSDARG00000005251	rpe	1	0.035122967	0.257673576	0.11	0.031
53	ENSDARG00000005451	gdi2	1	0.677848274	-0.266428812	0.268	0.289
54	ENSDARG00000005560	ywhah	1	0.056884052	0.261267821	0.134	0.052
55	ENSDARG00000005643	gcat	1	0.54410614	-0.332578155	0.11	0.134
56	ENSDARG00000005673	f3b	1	0.448699331	-0.34037206	0.073	0.103
57	ENSDARG00000005840	got2b	1	0.115047429	0.307142432	0.171	0.093
58	ENSDARG00000006031	abat	1	0.181215875	0.278906249	0.171	0.103
59	ENSDARG00000006125	csnk1db	1	0.00026611	0.525731177	0.488	0.237
60	ENSDARG00000006225	ddx39aa	1	0.025657447	0.258712203	0.317	0.175
61	ENSDARG00000006408	hmgb3b	1	0.142351574	-0.259383601	0.183	0.268
62	ENSDARG00000006427	fabp2	1	0.378759276	-0.443766635	0.171	0.216
63	ENSDARG00000006497	rtn1a	1	0.472033313	0.511164668	0.293	0.268
64	ENSDARG00000006524	supt6h	1	0.059870588	0.315181087	0.159	0.072
65	ENSDARG00000007034	hnrpkl	1	0.066103234	0.284572934	0.317	0.206
66	ENSDARG00000007216	abce1	1	0.244932035	0.285055225	0.11	0.062
67	ENSDARG00000007257	rab5ab	1	0.925754889	-0.28848859	0.183	0.175
68	ENSDARG00000007285	mrpl57	1	0.232920168	0.258909189	0.11	0.062
69	ENSDARG00000007385	cct7	1	0.251152162	0.267236919	0.28	0.206
70	ENSDARG00000007682	ppdpfa	1	0.464206739	-0.251943354	0.11	0.144
71	ENSDARG00000007693	nfkbiab	1	0.025917229	0.315770146	0.671	0.546
72	ENSDARG00000007737	zyg11	1	0.01408164	0.430172793	0.11	0.021
73	ENSDARG00000007786	tmx2b	1	0.47998555	0.274433734	0.207	0.165
74	ENSDARG00000007867	dazap2	1	0.01508714	0.455658697	0.317	0.165
75	ENSDARG00000008100	slc7a10a	1	0.793326585	-0.328495434	0.28	0.237
76	ENSDARG00000008224	vps35	1	0.030757418	-0.380920333	0.11	0.227
77	ENSDARG00000008237	sars	1	0.154752636	-0.318070815	0.061	0.124
78	ENSDARG00000008243	cct8	1	0.027672394	0.378443904	0.463	0.32
79	ENSDARG00000008310	ip6k2a	1	0.203183214	-0.566627631	0.329	0.371
80	ENSDARG00000008370	csnk1da	1	0.083533987	0.402554576	0.256	0.165
81	ENSDARG00000008407	tspan7b	1	0.43877683	0.406127692	0.146	0.113
82	ENSDARG00000008487	dmd	1	0.12981474	-0.312396462	0.134	0.216
83	ENSDARG00000008720	lmo3	1	0.440579635	-0.349375992	0.183	0.216
84	ENSDARG00000008803	marcksb	1	0.815098949	0.3345894	0.146	0.144
85	ENSDARG00000008808	eml2	1	0.174249892	-0.284267423	0.049	0.103
86	ENSDARG00000008816	glud1a	1	0.620298699	-0.281666995	0.146	0.113
87	ENSDARG00000009250	etfb	1	0.110141844	0.353973883	0.329	0.237
88	ENSDARG00000009280	smyd1a	1	0.150005933	0.300926546	0.11	0.052
89	ENSDARG00000009315	clgn	1	0.128424076	-0.345685497	0.085	0.155
90	ENSDARG00000009387	robo4	1	0.855098823	-0.329182768	0.11	0.113
91	ENSDARG00000009472	med19b	1	0.06355636	0.333959034	0.159	0.072
92	ENSDARG00000009585	papola	1	0.176504838	-0.310881729	0.122	0.196
93	ENSDARG00000009657	fgfr1op2	1	0.446767851	0.320529979	0.122	0.093
94	ENSDARG00000009881	ier5	1	0.025891282	0.379247309	0.317	0.186
95	ENSDARG00000010083	rbfox3a	1	0.074692572	0.45068474	0.11	0.041
96	ENSDARG00000010113	ndufb8	1	0.149894293	-0.306577623	0.378	0.474
97	ENSDARG00000010144	plppr3a	1	0.150947039	0.608964304	0.122	0.062
98	ENSDARG00000010192	pax3a	1	0.108272302	0.408897174	0.159	0.082
99	ENSDARG00000010266	igf2bp3	1	0.368826518	-0.381609986	0.268	0.32
100	ENSDARG00000010279	scamp2	1	0.317840185	-0.25232228	0.073	0.113
101	ENSDARG00000010434	clu	1	0.422635451	-0.61558596	0.183	0.227
102	ENSDARG00000010519	per3	1	0.389188832	-0.266732625	0.146	0.186
103	ENSDARG00000010553	mmgt1	1	0.036931327	0.315594777	0.329	0.196
104	ENSDARG00000010596	slc7a6os	1	0.031213837	0.261513565	0.146	0.052
105	ENSDARG00000010745	dnaja2b	1	0.082027702	0.313216909	0.268	0.165
106	ENSDARG00000010789	homer3b	1	0.125403277	-0.300411146	0.146	0.237
107	ENSDARG00000011125	snrpb	1	0.208066183	-0.328572943	0.28	0.361
108	ENSDARG00000011157	arhgef18a	1	0.041704531	0.280886653	0.122	0.041
109	ENSDARG00000011462	otub1b	1	0.881699085	0.444300457	0.146	0.144
110	ENSDARG00000011564	sfpq	1	0.043633557	-0.481742704	0.085	0.186
111	ENSDARG00000011611	actr1	1	0.235663386	0.374891128	0.134	0.082
112	ENSDARG00000011824	pbxip1b	1	0.818633289	-0.287784233	0.512	0.485
113	ENSDARG00000011837	zgc:100846	1	0.035122967	0.262788861	0.11	0.031
114	ENSDARG00000011934	gyg1a	1	0.510586846	0.31793209	0.293	0.258
115	ENSDARG00000012144	emc7	1	0.064241237	0.299532739	0.256	0.155
116	ENSDARG00000012747	rer1	1	0.061280917	-0.263591909	0.098	0.196
117	ENSDARG00000012820	nop56	1	0.115876627	0.253573118	0.378	0.278
118	ENSDARG00000012874	snap23.1	1	0.513425003	0.286281488	0.207	0.175
119	ENSDARG00000012914	arhgef4	1	0.012014102	0.328309695	0.378	0.206
120	ENSDARG00000012944	myhz2	1	0.183327315	-0.496470596	0.244	0.33
121	ENSDARG00000013144	atp1b1a	1	0.010327975	0.484566935	0.671	0.515
122	ENSDARG00000013351	cirbpb	1	0.006614475	0.380576454	0.817	0.711
123	ENSDARG00000013371	isoc2	1	0.638306044	-0.257823971	0.134	0.155
124	ENSDARG00000013730	slc4a4a	1	0.164503673	-0.550734179	0.402	0.443
125	ENSDARG00000013732	vta1	1	0.047302373	-0.277931604	0.049	0.134
126	ENSDARG00000013822	anapc16	1	0.62172632	-0.251729071	0.183	0.206
127	ENSDARG00000013863	fam133b	1	0.041744638	-0.356595515	0.293	0.402
128	ENSDARG00000013931	eif3m	1	0.024059608	0.307388968	0.707	0.629
129	ENSDARG00000013963	mipb	1	0.013078929	-0.64222419	0.037	0.144
130	ENSDARG00000013976	anxa13	1	0.055055547	-0.297494187	0.476	0.598
131	ENSDARG00000014137	picalmb	1	0.017983411	0.373081757	0.159	0.052
132	ENSDARG00000014313	atp5pf	1	0.461004579	-0.319662962	0.439	0.474
133	ENSDARG00000014366	luc7l3	1	0.083835261	0.28609789	0.22	0.124
134	ENSDARG00000014420	elavl3	1	0.162856509	0.590832934	0.232	0.144
135	ENSDARG00000014536	pfdn1	1	0.013759567	0.466816751	0.305	0.155
136	ENSDARG00000014569	hnrnpr	1	0.055020841	0.342026476	0.232	0.124
137	ENSDARG00000014746	rbfox1	1	0.062723349	0.307801619	0.146	0.062
138	ENSDARG00000014995	jagn1b	1	0.189859387	-0.27145148	0.11	0.175
139	ENSDARG00000015266	mab21l2	1	0.164600247	0.299982303	0.11	0.052
140	ENSDARG00000015349	mfge8a	1	0.125723764	-0.516014268	0.256	0.34
141	ENSDARG00000015472	gpc4	1	0.338707676	-0.367417231	0.134	0.186
142	ENSDARG00000015524	prps1a	1	0.267904171	0.282924014	0.195	0.134
143	ENSDARG00000015536	sox6	1	0.217820727	-0.315016234	0.098	0.155
144	ENSDARG00000015575	cyp3c1	1	0.098232024	-0.30305716	0.549	0.577
145	ENSDARG00000015759	tspan7	1	0.109415319	0.393201187	0.159	0.082
146	ENSDARG00000015866	apoa2	1	0.033723756	-0.546918659	0.671	0.691
147	ENSDARG00000016058	fibpa	1	0.512544595	0.264204472	0.244	0.216
148	ENSDARG00000016154	zfp36l1a	1	0.037504855	-0.317620015	0.024	0.103
149	ENSDARG00000016156	fam53b	1	0.016933473	0.381120996	0.159	0.052
150	ENSDARG00000016360	kpna1	1	0.108272302	0.278337697	0.159	0.082
151	ENSDARG00000016548	eif5b	1	0.504530746	-0.334915945	0.159	0.186
152	ENSDARG00000016733	psat1	1	0.375657819	-0.311261946	0.195	0.237
153	ENSDARG00000017093	emc8	1	0.005750559	-0.427951056	0.037	0.165
154	ENSDARG00000017230	fbxw11b	1	0.05716572	0.276469756	0.183	0.082
155	ENSDARG00000017311	gpsm2	1	0.019590586	-0.443946072	0.085	0.206
156	ENSDARG00000017314	CELA1 (1 of many)	1	0.893667389	-0.308392453	0.354	0.33
157	ENSDARG00000017624	krt4	1	0.065567002	-0.257936177	0.512	0.557
158	ENSDARG00000017676	mmp2	1	0.796491804	-0.261857832	0.195	0.165
159	ENSDARG00000017960	sfxn2	1	0.077765861	-0.336922177	0.049	0.124
160	ENSDARG00000018002	eci1	1	0.443205415	-0.262413525	0.11	0.144
161	ENSDARG00000018124	psmd3	1	0.922312318	-0.329479296	0.183	0.175
162	ENSDARG00000018146	gpx1a	1	0.97978718	-0.261332905	0.244	0.227
163	ENSDARG00000018319	arglu1b	1	0.375285114	0.25214059	0.134	0.093
164	ENSDARG00000018328	rhocb	1	0.270481374	0.291508166	0.183	0.124
165	ENSDARG00000018404	krt18a.1	1	0.105194805	0.413835975	0.659	0.526
166	ENSDARG00000018459	msrb2	1	0.071556579	0.314487385	0.207	0.113
167	ENSDARG00000018534	slc6a9	1	0.661852349	-0.482578786	0.354	0.361
168	ENSDARG00000018637	sec61g	1	0.003142706	0.261822185	0.878	0.784
169	ENSDARG00000018902	pes	1	0.005288466	-0.333052304	0.098	0.258
170	ENSDARG00000018997	cplx2l	1	0.237673794	0.311300382	0.11	0.062
171	ENSDARG00000019033	tmem59	1	0.155061188	-0.253402864	0.232	0.32
172	ENSDARG00000019060	snx12	1	0.609935074	-0.267034126	0.11	0.134
173	ENSDARG00000019081	DHDH	1	0.006008879	-0.270650539	0.098	0.268
174	ENSDARG00000019260	dhrs9	1	0.339217171	-0.253737046	0.11	0.155
175	ENSDARG00000019339	uxt	1	0.214125151	-0.283827046	0.098	0.155
176	ENSDARG00000019398	psma6a	1	0.012125937	0.554181097	0.22	0.093
177	ENSDARG00000019420	etnk1	1	0.029837774	0.333632073	0.268	0.134
178	ENSDARG00000019581	uso1	1	0.166497261	-0.307543333	0.049	0.103
179	ENSDARG00000019644	ldhba	1	0.129329947	-0.271141042	0.573	0.639
180	ENSDARG00000019753	kcnn3	1	0.041084646	0.307974522	0.122	0.041
181	ENSDARG00000020007	col1a2	1	0.034473137	0.340054473	0.146	0.052
182	ENSDARG00000020008	vcp	1	0.006765019	0.462410098	0.195	0.062
183	ENSDARG00000020107	usp2a	1	0.497425143	-0.368477523	0.293	0.32
184	ENSDARG00000020261	rab2a	1	0.025350374	0.361274443	0.488	0.34
185	ENSDARG00000020298	btg2	1	0.572673741	-0.359237975	0.232	0.247
186	ENSDARG00000020334	ptpn11a	1	0.129014566	0.281251116	0.183	0.103
187	ENSDARG00000020467	safb	1	0.053084525	0.257546092	0.207	0.103
188	ENSDARG00000020609	snap25a	1	0.002250897	0.537867764	0.317	0.124
189	ENSDARG00000020679	clpp	1	0.215730692	0.290255832	0.122	0.072
190	ENSDARG00000020798	necap1	1	0.131577414	0.423404066	0.11	0.052
191	ENSDARG00000021059	alas1	1	0.135602513	0.306151834	0.11	0.052
192	ENSDARG00000021113	ptmaa	1	0.191326453	0.253110803	0.841	0.732
193	ENSDARG00000021124	cfl1	1	0.008692424	0.379202925	0.707	0.536
194	ENSDARG00000021195	st8sia6	1	0.78611065	-0.250268257	0.122	0.134
195	ENSDARG00000021366	fbp1a	1	0.544465532	0.29940435	0.268	0.237
196	ENSDARG00000021372	tob1b	1	0.046067501	0.321549168	0.671	0.567
197	ENSDARG00000021806	zfp36l2	1	0.001547648	0.489884556	0.451	0.227
198	ENSDARG00000021924	hsp70.3	1	0.045463022	0.55627671	0.28	0.165
199	ENSDARG00000021975	ginm1	1	0.264236508	0.35963815	0.232	0.165
200	ENSDARG00000022045	map1ab	1	0.012002634	-0.430553176	0.098	0.227
201	ENSDARG00000022129	rbm4.3	1	0.262222574	-0.381589273	0.256	0.32
202	ENSDARG00000022165	mgst1.2	1	0.179209274	0.311221813	0.268	0.196
203	ENSDARG00000022187	usp6nl	1	0.411113273	-0.26938716	0.073	0.103
204	ENSDARG00000022315	atp6v1g1	1	0.324284555	0.496883783	0.195	0.144
205	ENSDARG00000022531	ntn1b	1	0.394397228	-0.387836204	0.207	0.258
206	ENSDARG00000022650	cyp2ad3	1	0.197033023	-0.283983125	0.537	0.598
207	ENSDARG00000023028	cdv3	1	0.39876278	-0.29714513	0.195	0.237
208	ENSDARG00000023190	kpna4	1	0.021508862	0.587954223	0.256	0.134
209	ENSDARG00000023279	psmd4b	1	0.158388784	-0.420011965	0.146	0.216
210	ENSDARG00000023323	ywhaqb	1	0.097923186	0.389206115	0.439	0.351
211	ENSDARG00000023672	timm8a	1	0.143308801	0.250619529	0.146	0.082
212	ENSDARG00000023703	kctd6b	1	0.199109654	-0.251956946	0.061	0.113
213	ENSDARG00000023989	pef1	1	0.389552355	0.253291003	0.146	0.103
214	ENSDARG00000024124	sde2	1	0.015696977	0.522235549	0.159	0.052
215	ENSDARG00000024195	znf395b	1	0.050889783	0.280004854	0.488	0.351
216	ENSDARG00000024844	max	1	0.217547045	0.275456303	0.354	0.268
217	ENSDARG00000024895	fam50a	1	0.153558526	-0.379004163	0.049	0.103
218	ENSDARG00000025326	myl12.2	1	0.573756664	-0.337436686	0.195	0.216
219	ENSDARG00000025338	hagh	1	0.032807146	-0.331147803	0.061	0.165
220	ENSDARG00000025428	socs3a	1	0.907233649	-0.378905924	0.354	0.33
221	ENSDARG00000025693	tmem9b	1	0.256689035	0.362325706	0.293	0.216
222	ENSDARG00000025788	chp2	1	0.459037011	-0.303992025	0.207	0.237
223	ENSDARG00000025854	ddx51	1	0.057649911	0.310866849	0.134	0.052
224	ENSDARG00000025855	camk2n1a	1	0.356792962	0.460037885	0.159	0.113
225	ENSDARG00000025858	zgc:56525	1	0.143703177	-0.269127235	0.232	0.32
226	ENSDARG00000026072	pdcd5	1	0.690021955	-0.320526067	0.207	0.216
227	ENSDARG00000026489	khsrp	1	0.42296227	0.26883697	0.195	0.155
228	ENSDARG00000026595	pafah1b1b	1	0.034548083	-0.27263199	0.024	0.103
229	ENSDARG00000026726	anxa1a	1	0.030336208	0.373612659	0.317	0.175
230	ENSDARG00000026829	cotl1	1	0.128351206	-0.452548672	0.146	0.227
231	ENSDARG00000027078	cnppd1	1	0.162122088	0.356222489	0.232	0.155
232	ENSDARG00000027099	psmc4	1	0.089771064	0.305808975	0.207	0.113
233	ENSDARG00000027141	ube2l3b	1	0.14722938	0.337008628	0.244	0.165
234	ENSDARG00000027200	gabarapl2	1	0.224078797	-0.273663731	0.354	0.423
235	ENSDARG00000027355	slc25a4	1	0.11890616	0.375151004	0.159	0.082
236	ENSDARG00000027552	mapk1	1	0.001728404	0.335320734	0.171	0.031
237	ENSDARG00000027744	gadd45ba	1	0.966326554	-0.320807787	0.366	0.351
238	ENSDARG00000028201	commd8	1	0.37450406	-0.30042119	0.085	0.124
239	ENSDARG00000028396	fkbp5	1	0.215026093	0.279576334	0.415	0.33
240	ENSDARG00000028533	macf1a	1	0.544464598	-0.279185359	0.098	0.124
241	ENSDARG00000028618	krt18b	1	0.065082242	0.286367493	0.159	0.072
242	ENSDARG00000028661	cntfr	1	0.025016342	0.358334382	0.134	0.041
243	ENSDARG00000028957	maff	1	0.070509728	0.291312524	0.244	0.134
244	ENSDARG00000029072	klf6a	1	0.187649786	0.332341084	0.28	0.206
245	ENSDARG00000029544	id2b	1	0.440160526	-0.257795216	0.427	0.443
246	ENSDARG00000029587	msra	1	0.126553335	0.459402285	0.22	0.144
247	ENSDARG00000029621	sgms1	1	0.031972303	-0.259925161	0.037	0.124
248	ENSDARG00000029688	hsp70.1	1	0.266821548	0.321156383	0.256	0.186
249	ENSDARG00000029885	rab41	1	0.052617297	-0.415943115	0.049	0.134
250	ENSDARG00000030139	sdhdb	1	0.508795658	-0.399410238	0.195	0.216
251	ENSDARG00000030155	ssbp3b	1	0.035811371	0.520817969	0.256	0.144
252	ENSDARG00000030166	hyi	1	0.015678747	0.266313585	0.207	0.082
253	ENSDARG00000030297	sox13	1	0.232920168	0.330642347	0.11	0.062
254	ENSDARG00000030440	rsrp1	1	0.00652591	0.434157517	0.573	0.381
255	ENSDARG00000030537	psmc1a	1	0.822442505	0.285086134	0.146	0.144
256	ENSDARG00000030789	ddx18	1	0.028493912	0.263928215	0.183	0.072
257	ENSDARG00000030871	siah1	1	0.02021151	0.345422139	0.183	0.072
258	ENSDARG00000031283	vamp1	1	0.032927241	-0.336113345	0.049	0.144
259	ENSDARG00000031511	psmb2	1	0.763606184	-0.25801856	0.244	0.247
260	ENSDARG00000031681	atp6v0b	1	0.007334688	0.329349558	0.122	0.021
261	ENSDARG00000032083	dpysl2b	1	0.706100825	0.312994471	0.146	0.134
262	ENSDARG00000032102	prdx3	1	0.12329866	0.342107667	0.232	0.144
263	ENSDARG00000032317	tox	1	0.244932035	0.329603538	0.11	0.062
264	ENSDARG00000032575	ywhaz	1	0.071834713	0.288108251	0.232	0.124
265	ENSDARG00000032618	mgst1.1	1	0.220595803	-0.255854437	0.122	0.186
266	ENSDARG00000032619	tob1a	1	0.144699038	-0.352791029	0.537	0.588
267	ENSDARG00000032866	erh	1	0.089200306	0.278263774	0.561	0.443
268	ENSDARG00000032868	pde4ba	1	0.380110425	0.289716701	0.207	0.155
269	ENSDARG00000032963	her12	1	0.073096591	0.299945794	0.232	0.134
270	ENSDARG00000033382	grifin	1	0.009094885	-0.595092957	0.049	0.175
271	ENSDARG00000033440	metap1	1	0.263469511	-0.2903188	0.122	0.175
272	ENSDARG00000033443	mdm2	1	0.051109707	0.280348597	0.159	0.072
273	ENSDARG00000033466	tagln2	1	0.582344877	0.299306816	0.146	0.124
274	ENSDARG00000033647	smarcb1a	1	0.027816112	0.394170618	0.146	0.052
275	ENSDARG00000033655	stmn1b	1	0.004986468	0.548050787	0.524	0.32
276	ENSDARG00000033683	tpma	1	0.240032433	-0.275125059	0.89	0.876
277	ENSDARG00000034326	ing3	1	0.039780163	-0.345227392	0.085	0.186
278	ENSDARG00000034409	pik3r3b	1	0.853850957	0.374656825	0.183	0.175
279	ENSDARG00000034650	fabp7b	1	0.172647064	0.997671772	0.268	0.186
280	ENSDARG00000034670	ube2e2	1	0.056106076	0.364868735	0.329	0.216
281	ENSDARG00000035132	rgs3b	1	0.121376922	0.303698738	0.159	0.082
282	ENSDARG00000035282	emc6	1	0.221625816	-0.307885296	0.28	0.351
283	ENSDARG00000035285	ncor1	1	0.041084646	0.44926402	0.122	0.041
284	ENSDARG00000035519	histh1l	1	0.010613054	-0.335787732	0.744	0.845
285	ENSDARG00000035562	mpdu1a	1	0.200581057	-0.470245226	0.122	0.186
286	ENSDARG00000035569	cyp1d1	1	0.770373713	-0.26160456	0.134	0.113
287	ENSDARG00000035678	zgc:91910	1	0.416020361	0.255845388	0.207	0.165
288	ENSDARG00000035679	si:rp71-45k5.4	1	0.405052173	0.400404539	0.293	0.268
289	ENSDARG00000035771	MEPCE	1	0.019008538	0.424286637	0.122	0.031
290	ENSDARG00000035858	cnn2	1	0.0698468	0.266525329	0.244	0.134
291	ENSDARG00000036036	mdka	1	0.925827124	-0.273051489	0.622	0.557
292	ENSDARG00000036102	ctdsp2	1	0.252656097	0.267212474	0.463	0.392
293	ENSDARG00000036107	txnipa	1	0.458899208	-0.309203097	0.378	0.412
294	ENSDARG00000036152	gas2b	1	0.743306133	0.271654648	0.171	0.196
295	ENSDARG00000036161	hnrnpa0l	1	0.083903761	0.32013732	0.512	0.381
296	ENSDARG00000036292	cdx4	1	0.009429041	0.34956621	0.134	0.031
297	ENSDARG00000036456	anxa4	1	0.706674562	0.408512308	0.183	0.206
298	ENSDARG00000036577	atp6v0cb	1	0.111056765	0.376346774	0.268	0.175
299	ENSDARG00000036684	ndufa7	1	0.238258815	0.504739177	0.22	0.155
300	ENSDARG00000036820	mgll	1	0.246858812	0.394040083	0.244	0.186
301	ENSDARG00000036830	krt91	1	0.092964524	-0.277211815	0.732	0.835
302	ENSDARG00000036832	cyt1l	1	0.013326709	-0.527411659	0.122	0.268
303	ENSDARG00000036834	krt92	1	0.162719555	-0.621656081	0.049	0.103
304	ENSDARG00000036965	rnf24	1	0.455895662	0.29876452	0.11	0.082
305	ENSDARG00000037012	slc3a2b	1	0.321986327	0.274472515	0.207	0.155
306	ENSDARG00000037229	denr	1	0.068027417	-0.501275174	0.11	0.196
307	ENSDARG00000037284	ptges3a	1	0.065397835	0.330991934	0.378	0.247
308	ENSDARG00000037318	ddost	1	0.663221538	0.476212211	0.11	0.093
309	ENSDARG00000037402	lim2.3	1	0.010909286	-0.561839191	0.012	0.103
310	ENSDARG00000037476	sorbs3	1	0.440143966	-0.302822405	0.171	0.206
311	ENSDARG00000037488	canx	1	0.068296401	-0.439830901	0.171	0.278
312	ENSDARG00000037746	actb1	1	0.258024204	-0.250914954	0.402	0.474
313	ENSDARG00000037790	pvalb8	1	0.006803866	0.415542352	0.39	0.206
314	ENSDARG00000037894	ezh1	1	0.041205302	0.357154893	0.183	0.082
315	ENSDARG00000037958	nosip	1	0.116051686	-0.297490424	0.11	0.186
316	ENSDARG00000037965	srrm2	1	0.005026507	0.393043346	0.378	0.196
317	ENSDARG00000037980	elob	1	0.455290137	-0.263928035	0.256	0.299
318	ENSDARG00000038024	flr	1	0.458150474	-0.257999468	0.11	0.144
319	ENSDARG00000038028	ndufa6	1	0.008869362	0.388425614	0.427	0.237
320	ENSDARG00000038075	cyc1	1	0.266924411	-0.256314968	0.22	0.289
321	ENSDARG00000038428	sulf1	1	0.648863353	-0.333313502	0.085	0.103
322	ENSDARG00000038559	h1f0	1	0.040592361	-0.283679416	0.549	0.691
323	ENSDARG00000038695	elavl1a	1	0.010682294	0.459266902	0.232	0.093
324	ENSDARG00000038967	cul3a	1	0.010028174	0.395632609	0.171	0.052
325	ENSDARG00000039034	marcksl1a	1	0.304484057	0.346284495	0.317	0.258
326	ENSDARG00000039051	hhatla	1	0.22250439	0.298722712	0.159	0.103
327	ENSDARG00000039162	rhebl1	1	0.523581127	-0.396243842	0.098	0.124
328	ENSDARG00000039211	zgc:77439	1	0.182525613	-0.459146354	0.207	0.268
329	ENSDARG00000039279	golga5	1	0.25991175	-0.386074845	0.061	0.103
330	ENSDARG00000039452	hk1	1	0.034548083	-0.41519067	0.024	0.103
331	ENSDARG00000039493	naa20	1	0.177366727	-0.575287982	0.256	0.33
332	ENSDARG00000039682	si:ch211-121a2.2	1	0.881473913	0.29844591	0.134	0.134
333	ENSDARG00000039730	zgc:112160	1	0.777032626	-0.381326005	0.122	0.103
334	ENSDARG00000039882	ap3s2	1	0.00402343	0.415837819	0.171	0.041
335	ENSDARG00000039915	bola1	1	0.211668055	-0.275487491	0.061	0.113
336	ENSDARG00000039980	ppt1	1	0.571544741	-0.432244249	0.268	0.278
337	ENSDARG00000040159	wnt4b	1	0.393089844	-0.352959771	0.134	0.175
338	ENSDARG00000040161	zgc:92287	1	0.383532371	0.28655429	0.232	0.186
339	ENSDARG00000040184	syncrip	1	0.108480362	0.278901736	0.488	0.381
340	ENSDARG00000040565	ckmb	1	0.202661622	0.270747122	0.659	0.546
341	ENSDARG00000040620	psmg1	1	0.023497424	0.331373466	0.134	0.041
342	ENSDARG00000040674	ctdsp1	1	0.019094821	-0.298120597	0.122	0.258
343	ENSDARG00000040695	fkbp14	1	0.143055534	-0.304635499	0.085	0.155
344	ENSDARG00000041140	ddb2	1	0.02132993	0.371172388	0.183	0.072
345	ENSDARG00000041323	csdc2a	1	0.669770307	0.441923624	0.171	0.155
346	ENSDARG00000041400	ndufa3	1	0.072170275	-0.377266203	0.146	0.258
347	ENSDARG00000041449	spred1	1	0.012170856	0.48063072	0.305	0.155
348	ENSDARG00000041623	mt2	1	0.220434361	-0.450443657	0.622	0.722
349	ENSDARG00000041853	rbm39b	1	0.179663054	-0.368308829	0.085	0.144
350	ENSDARG00000042484	tle2a	1	0.993360818	0.396925913	0.098	0.103
351	ENSDARG00000042533	gstm.1	1	0.445400495	0.274993328	0.22	0.175
352	ENSDARG00000042630	hebp2	1	0.40119646	-0.318732099	0.073	0.103
353	ENSDARG00000042644	sod2	1	0.332688479	0.312275231	0.207	0.155
354	ENSDARG00000042725	cebpb	1	0.054529211	-0.473934682	0.098	0.196
355	ENSDARG00000042823	spcs2	1	0.480026914	-0.3301439	0.146	0.175
356	ENSDARG00000042824	nfe2l2a	1	0.385591183	-0.326203679	0.171	0.216
357	ENSDARG00000042840	eml1	1	0.338605702	0.366439984	0.122	0.082
358	ENSDARG00000042848	pcmtl	1	0.013906646	0.332314346	0.268	0.124
359	ENSDARG00000042934	ctgfa	1	0.664373962	-0.617199031	0.159	0.175
360	ENSDARG00000042948	dnajc5aa	1	0.035956571	0.382145119	0.146	0.052
361	ENSDARG00000042978	cyp2p6	1	0.053830812	-0.353822015	0.195	0.309
362	ENSDARG00000042993	prss1	1	0.718697911	-0.388400942	0.354	0.309
363	ENSDARG00000043180	gpd1b	1	0.619793651	-0.332180148	0.159	0.186
364	ENSDARG00000043446	efhd1	1	0.002788256	0.573018854	0.488	0.258
365	ENSDARG00000043665	glrx5	1	0.061091371	0.296114312	0.244	0.134
366	ENSDARG00000043932	stmn4l	1	0.350774748	0.34325887	0.11	0.072
367	ENSDARG00000043960	rpf2	1	0.022552011	0.353192611	0.244	0.113
368	ENSDARG00000044092	atp5if1b	1	0.09767128	0.313777879	0.561	0.443
369	ENSDARG00000044102	znf593	1	0.093087137	-0.349331479	0.232	0.33
370	ENSDARG00000044182	stau1	1	0.003746164	-0.474923723	0.134	0.309
371	ENSDARG00000044183	prkab1a	1	0.801482301	-0.301939748	0.183	0.155
372	ENSDARG00000044267	sumo1	1	0.144904273	-0.39477084	0.195	0.289
373	ENSDARG00000044328	ankrd46a	1	0.911993591	-0.360860024	0.183	0.175
374	ENSDARG00000044420	dnajc19	1	0.432911789	0.305893004	0.146	0.113
375	ENSDARG00000044488	pak1ip1	1	0.347073095	0.280275825	0.122	0.082
376	ENSDARG00000044562	cycsb	1	0.008354889	0.300143456	0.207	0.072
377	ENSDARG00000044751	ddt	1	0.013771428	0.455913589	0.488	0.33
378	ENSDARG00000044935	hpdb	1	0.071490846	0.344610668	0.159	0.072
379	ENSDARG00000045014	tuba2	1	0.081137996	0.399015603	0.122	0.052
380	ENSDARG00000045490	ndufb2	1	0.11568934	0.350465057	0.341	0.258
381	ENSDARG00000045525	tmcc3	1	0.380834927	-0.258926397	0.122	0.165
382	ENSDARG00000045598	si:dkey-180p18.9	1	0.008117229	0.342326792	0.207	0.072
383	ENSDARG00000045628	rab34a	1	0.013028303	0.431691247	0.11	0.021
384	ENSDARG00000045695	myca	1	0.051999822	0.279341618	0.195	0.093
385	ENSDARG00000045696	mrpl23	1	0.054836321	0.265383738	0.28	0.165
386	ENSDARG00000045755	ccdc59	1	0.269214652	-0.365624306	0.11	0.165
387	ENSDARG00000045877	ube2nb	1	0.229770375	0.260275087	0.171	0.113
388	ENSDARG00000045926	crabp1a	1	0.698625857	-0.251301668	0.098	0.113
389	ENSDARG00000045928	psma4	1	0.092502998	0.390823144	0.232	0.144
390	ENSDARG00000046030	zgc:110339	1	0.707444413	-0.455152753	0.366	0.32
391	ENSDARG00000046132	dynlt3	1	0.200599877	0.277898643	0.244	0.165
392	ENSDARG00000052019	si:ch73-109d9.1	1	0.014164074	-0.258897555	0.024	0.124
393	ENSDARG00000052063	col4a5	1	0.711063685	-0.390786974	0.268	0.278
394	ENSDARG00000052073	blcap	1	0.204871683	0.514656679	0.378	0.299
395	ENSDARG00000052150	pbx4	1	0.358294604	-0.325098056	0.341	0.371
396	ENSDARG00000052567	tmem35	1	0.077893043	0.270819414	0.11	0.041
397	ENSDARG00000052623	bsdc1	1	0.94673432	-0.25628538	0.22	0.206
398	ENSDARG00000052690	arrdc3a	1	0.133637212	-0.355888248	0.195	0.289
399	ENSDARG00000052695	nr2f1a	1	0.060695625	0.548889097	0.22	0.124
400	ENSDARG00000052702	capn1a	1	0.18052297	-0.301473618	0.134	0.206
401	ENSDARG00000052712	suclg1	1	0.027567783	0.540630124	0.329	0.196
402	ENSDARG00000053097	hsf2	1	0.00208329	0.383340957	0.415	0.196
403	ENSDARG00000053110	pkib	1	0.169759289	0.296173937	0.134	0.072
404	ENSDARG00000053194	pdzd11	1	0.126014545	-0.410041245	0.098	0.175
405	ENSDARG00000053209	smad6a	1	0.035705997	0.308470949	0.11	0.031
406	ENSDARG00000053298	nkx2.2a	1	0.946689422	-0.255408003	0.232	0.227
407	ENSDARG00000053326	gna11b	1	0.318527204	-0.26250949	0.098	0.144
408	ENSDARG00000053358	basp1	1	0.091372023	0.372361851	0.232	0.134
409	ENSDARG00000053810	hnrnpc	1	0.050499829	0.399120137	0.171	0.072
410	ENSDARG00000053912	fbl	1	0.054424321	0.343352009	0.256	0.144
411	ENSDARG00000054213	hectd1	1	0.09806702	0.394704541	0.146	0.072
412	ENSDARG00000054271	cdkn1bb	1	0.110858961	0.491972541	0.5	0.412
413	ENSDARG00000054300	dhrs1	1	0.131946642	-0.274487221	0.11	0.186
414	ENSDARG00000054560	her15.1	1	0.637325945	-0.486384192	0.11	0.124
415	ENSDARG00000054584	FO681288.1	1	0.062060155	0.269186088	0.159	0.072
416	ENSDARG00000054771	ghra	1	0.22315002	0.263615486	0.183	0.124
417	ENSDARG00000054789	lysmd1	1	0.223616124	0.25847324	0.11	0.062
418	ENSDARG00000055092	pora	1	0.57729816	-0.259749802	0.146	0.175
419	ENSDARG00000055129	pim3	1	0.100000598	-0.354079942	0.415	0.505
420	ENSDARG00000055192	zgc:136930	1	0.354771453	-0.274199297	0.305	0.371
421	ENSDARG00000055216	tuba1c	1	0.037736429	0.47383937	0.549	0.392
422	ENSDARG00000055283	id2a	1	0.199907828	0.261179664	0.378	0.309
423	ENSDARG00000055357	leo1	1	0.320605521	-0.326830294	0.073	0.113
424	ENSDARG00000055360	llph	1	0.336352855	0.251870174	0.171	0.124
425	ENSDARG00000055514	icn2	1	0.102913843	-0.543558729	0.098	0.175
426	ENSDARG00000055543	appb	1	0.085982372	0.432313649	0.293	0.186
427	ENSDARG00000055618	acta1b	1	0.010810385	-0.676143799	0.098	0.237
428	ENSDARG00000055719	ino80c	1	0.070000909	0.36077046	0.22	0.113
429	ENSDARG00000055723	hsp70l	1	0.059801342	0.513725757	0.39	0.268
430	ENSDARG00000055737	ube3a	1	0.013028303	0.42693871	0.11	0.021
431	ENSDARG00000055868	rsl1d1	1	0.233792587	0.293755951	0.463	0.412
432	ENSDARG00000055899	lzic	1	0.092738246	-0.27288513	0.073	0.155
433	ENSDARG00000055900	zswim5	1	0.055240591	0.289481025	0.183	0.082
434	ENSDARG00000056015	hoxb13a	1	0.004024856	0.42043276	0.134	0.021
435	ENSDARG00000056160	hspd1	1	0.103542262	-0.265715271	0.11	0.196
436	ENSDARG00000056235	smndc1	1	0.063947561	0.533012656	0.28	0.186
437	ENSDARG00000056248	si:dkey-183i3.5	1	0.010552873	-0.682437188	0.195	0.361
438	ENSDARG00000056475	trnau1apb	1	0.029382867	0.380123185	0.232	0.113
439	ENSDARG00000056483	ssbp4	1	0.440250193	-0.259188848	0.11	0.144
440	ENSDARG00000056732	her4.1	1	0.862919701	-0.452662707	0.293	0.278
441	ENSDARG00000056744	ela2	1	0.332975906	-0.419024524	0.146	0.196
442	ENSDARG00000056765	ela2l	1	0.570577612	-0.490605562	0.171	0.196
443	ENSDARG00000056961	ccdc30	1	0.37756876	0.288396191	0.159	0.113
444	ENSDARG00000057013	cadm3	1	0.017286435	0.57152082	0.341	0.186
445	ENSDARG00000057167	eif4g2b	1	0.559383445	-0.257324798	0.268	0.289
446	ENSDARG00000057218	tbc1d15	1	0.088561846	0.339479157	0.146	0.072
447	ENSDARG00000057286	swap70b	1	0.507906967	0.412319765	0.28	0.247
448	ENSDARG00000057378	selenou1a	1	0.811479285	0.255787494	0.22	0.216
449	ENSDARG00000057414	phb	1	0.003425701	0.397816029	0.232	0.072
450	ENSDARG00000057460	crygm2d13	1	7.39E-05	-1.08307877	0.122	0.381
451	ENSDARG00000057484	srsf2a	1	0.102139052	0.478529202	0.354	0.258
452	ENSDARG00000057497	stk35l	1	0.117782049	-0.305383897	0.073	0.144
453	ENSDARG00000057676	golga7	1	0.462193424	-0.298149984	0.293	0.32
454	ENSDARG00000057679	sh2b1	1	0.479775284	0.419456102	0.122	0.093
455	ENSDARG00000057854	sap18	1	0.180600533	-0.41430241	0.183	0.247
456	ENSDARG00000057882	arpc3	1	0.190144362	0.384143881	0.341	0.268
457	ENSDARG00000057912	eif1axb	1	0.168893891	-0.337519007	0.378	0.474
458	ENSDARG00000057928	mzt2b	1	0.027408961	0.251289986	0.183	0.072
459	ENSDARG00000057974	parp12b	1	0.156765083	-0.431289947	0.073	0.134
460	ENSDARG00000058041	ndufa8	1	0.307906372	-0.304987065	0.317	0.361
461	ENSDARG00000058115	fgfr2	1	0.059550069	0.286920485	0.22	0.113
462	ENSDARG00000058117	snap25b	1	0.455657567	0.331869529	0.134	0.103
463	ENSDARG00000058128	msna	1	0.153211015	0.280821378	0.463	0.351
464	ENSDARG00000058179	ackr3b	1	0.34182041	-0.367513087	0.146	0.196
465	ENSDARG00000058230	rps6kb1b	1	0.032088674	0.424248452	0.244	0.124
466	ENSDARG00000058231	nt5c2b	1	0.732992051	0.383660737	0.11	0.103
467	ENSDARG00000058302	sh3bgrl	1	0.07397498	0.292201243	0.183	0.093
468	ENSDARG00000058328	lsm7	1	0.755801172	-0.30983826	0.256	0.258
469	ENSDARG00000058371	krt5	1	0.004456429	-0.433341523	0.488	0.711
470	ENSDARG00000058394	tagln3b	1	0.64321628	0.289523051	0.11	0.093
471	ENSDARG00000058593	sri	1	0.061250549	-0.426986492	0.146	0.258
472	ENSDARG00000058656	desma	1	0.142799611	0.43139314	0.122	0.062
473	ENSDARG00000059075	nip7	1	0.579555416	0.303805113	0.183	0.155
474	ENSDARG00000059109	si:dkeyp-113d7.1	1	0.283571391	0.268044298	0.22	0.155
475	ENSDARG00000059274	hoxd9a	1	0.084910489	0.344705599	0.232	0.134
476	ENSDARG00000059298	spcs1	1	0.507072083	0.339639297	0.354	0.299
477	ENSDARG00000059367	mfap2	1	0.001864826	0.508064317	0.232	0.072
478	ENSDARG00000059373	dnajc8	1	0.04893497	0.284778007	0.232	0.113
479	ENSDARG00000059680	fscn1a	1	0.051959593	0.434592133	0.244	0.134
480	ENSDARG00000059815	oaz2b	1	0.690384508	0.277092695	0.134	0.124
481	ENSDARG00000059826	crtac1a	1	0.633663247	-0.280295234	0.293	0.32
482	ENSDARG00000060004	fzd7a	1	0.444798061	-0.426161491	0.171	0.196
483	ENSDARG00000060035	rnf32	1	0.029190495	0.255450899	0.134	0.041
484	ENSDARG00000060071	tent4b	1	0.185205655	-0.31621761	0.146	0.216
485	ENSDARG00000060199	mrpl18	1	0.031146974	0.609309652	0.159	0.062
486	ENSDARG00000060309	srgap3	1	0.022743054	0.440117772	0.317	0.175
487	ENSDARG00000060316	cish	1	0.053500458	0.361565844	0.427	0.289
488	ENSDARG00000060415	arhgef28	1	0.19526256	-0.265357834	0.085	0.144
489	ENSDARG00000060494	eprs	1	0.007334688	-0.280725458	0.012	0.113
490	ENSDARG00000060853	nckap1	1	0.111193848	0.267355341	0.232	0.134
491	ENSDARG00000061187	cbx5	1	0.023707246	0.511497915	0.402	0.258
492	ENSDARG00000061233	abcc5	1	0.069597723	0.313050194	0.11	0.041
493	ENSDARG00000061490	u2surp	1	0.138671609	0.388522032	0.293	0.206
494	ENSDARG00000061527	nxt2	1	0.202222788	-0.26877645	0.073	0.134
495	ENSDARG00000061742	clasrp	1	0.035705997	-0.414000269	0.024	0.103
496	ENSDARG00000061802	cnot2	1	0.059870588	0.31264306	0.159	0.072
497	ENSDARG00000062382	snapin	1	0.465398218	-0.337409144	0.134	0.165
498	ENSDARG00000062390	cdc42ep5	1	0.000103044	0.330573427	0.146	0
499	ENSDARG00000062532	washc2c	1	0.008394873	-0.319013289	0.024	0.134
500	ENSDARG00000062592	myl10	1	0.021939689	0.391238748	0.207	0.082
501	ENSDARG00000062593	stox1	1	0.020896802	0.321977183	0.195	0.082
502	ENSDARG00000062936	ndnf	1	0.128417541	0.264243389	0.317	0.227
503	ENSDARG00000062954	clk2a	1	0.251801105	-0.273818413	0.085	0.134
504	ENSDARG00000063191	extl2	1	0.112403645	-0.320238882	0.049	0.113
505	ENSDARG00000063572	perp	1	0.229898102	0.266603932	0.402	0.32
506	ENSDARG00000063626	ddx21	1	0.001335276	0.579077671	0.634	0.454
507	ENSDARG00000067990	myhz1.1	1	0.093711924	0.302742602	0.732	0.619
508	ENSDARG00000068214	ccni	1	0.026190888	0.322078443	0.805	0.68
509	ENSDARG00000068265	tomm5	1	0.846380518	0.262318998	0.427	0.412
510	ENSDARG00000068404	tbcb	1	0.010626489	0.321739528	0.415	0.237
511	ENSDARG00000068432	si:dkey-56m19.5	1	0.007871377	-0.364540563	0.61	0.711
512	ENSDARG00000068461	zgc:162939	1	0.103794456	0.398293088	0.159	0.082
513	ENSDARG00000068628	rab8b	1	0.11445375	0.265177946	0.146	0.072
514	ENSDARG00000068641	taf10	1	0.111838331	0.279390973	0.256	0.155
515	ENSDARG00000068680	ctrl	1	0.000958717	-0.886670049	0.012	0.155
516	ENSDARG00000068732	spry4	1	0.663434554	-0.379711455	0.11	0.124
517	ENSDARG00000068745	map4l	1	0.028342094	0.492963132	0.195	0.082
518	ENSDARG00000068822	purba	1	0.216869366	0.323294862	0.207	0.134
519	ENSDARG00000068995	h2afx1	1	0.116685395	0.410688465	0.683	0.577
520	ENSDARG00000069432	plscr3b	1	0.00376689	0.422034788	0.305	0.134
521	ENSDARG00000069433	tnk1	1	0.702017789	-0.284534237	0.195	0.196
522	ENSDARG00000069461	rnaseka	1	0.07045797	0.290091313	0.22	0.124
523	ENSDARG00000069484	dab2ipa	1	0.0173451	0.412236928	0.171	0.062
524	ENSDARG00000069827	crygm2d11	1	0.016138165	-0.523254631	0.049	0.165
525	ENSDARG00000069850	mrpl30	1	0.790521108	-0.310953349	0.171	0.175
526	ENSDARG00000069977	myg1	1	0.91067176	0.291357882	0.159	0.155
527	ENSDARG00000069981	cspg5a	1	0.216301261	0.381609053	0.28	0.206
528	ENSDARG00000070097	selenos	1	0.011808867	0.326253665	0.183	0.062
529	ENSDARG00000070108	dek	1	0.227394189	-0.405442155	0.146	0.206
530	ENSDARG00000070538	hey1	1	0.435693965	-0.317338887	0.183	0.216
531	ENSDARG00000070603	hspa12a	1	0.589068973	0.27428004	0.146	0.124
532	ENSDARG00000070607	mrpl36	1	0.004022707	-0.605695148	0.134	0.299
533	ENSDARG00000070674	psmd6	1	0.514058091	0.298312037	0.22	0.196
534	ENSDARG00000070688	ncalda	1	0.266030418	-0.25633484	0.073	0.124
535	ENSDARG00000070835	tnnc2	1	0.037794296	0.479501692	0.512	0.351
536	ENSDARG00000070913	sox2	1	0.079595092	-0.264276934	0.146	0.258
537	ENSDARG00000071107	wnt7bb	1	0.093074878	-0.36006856	0.037	0.103
538	ENSDARG00000071396	timm23a	1	0.050154222	0.308448128	0.305	0.175
539	ENSDARG00000071403	oaz1a	1	0.121529303	-0.416719555	0.39	0.495
540	ENSDARG00000071497	zic3	1	0.37450406	-0.272329319	0.085	0.124
541	ENSDARG00000071573	lsm5	1	0.138258826	-0.254475981	0.146	0.237
542	ENSDARG00000071691	uqcrc2b	1	0.093056364	-0.333880951	0.098	0.186
543	ENSDARG00000073742	prss59.2	1	0.538711118	-0.455953607	0.317	0.34
544	ENSDARG00000073957	tox3	1	0.009429041	0.546592786	0.134	0.031
545	ENSDARG00000073978	crabp2a	1	0.039380264	0.25340567	0.11	0.031
546	ENSDARG00000074001	crygmxl2	1	0.000541924	-0.980315558	0.024	0.186
547	ENSDARG00000074319	sall1a	1	0.004727514	-0.500200213	0.085	0.227
548	ENSDARG00000074552	ndufs7	1	0.293507559	-0.423527426	0.207	0.258
549	ENSDARG00000074624	si:ch211-198a12.6	1	0.875914421	-0.270931373	0.11	0.113
550	ENSDARG00000074758	csde1	1	0.101964748	-0.328375298	0.122	0.206
551	ENSDARG00000074869	si:ch1073-291c23.2	1	0.220638591	0.28807328	0.28	0.206
552	ENSDARG00000074989	sparcl1	1	0.500189456	-0.589967428	0.134	0.165
553	ENSDARG00000075116	sall2	1	0.066408894	-0.324488776	0.085	0.175
554	ENSDARG00000075129	mrps11	1	0.230147456	0.29461281	0.159	0.103
555	ENSDARG00000075172	fbxo25	1	0.368706826	-0.297854955	0.085	0.124
556	ENSDARG00000075222	amer2	1	0.002807804	-0.536326092	0.037	0.175
557	ENSDARG00000075650	vps26c	1	0.049209648	0.29067974	0.183	0.082
558	ENSDARG00000075758	ywhabb	1	0.208918712	0.358794948	0.488	0.433
559	ENSDARG00000076283	snrpd3l	1	0.012428858	0.335128831	0.28	0.134
560	ENSDARG00000076572	crygm2d7	1	0.000384768	-0.860364649	0.049	0.227
561	ENSDARG00000076667	ccng1	1	0.192465703	-0.390192919	0.5	0.577
562	ENSDARG00000076779	fam13b	1	0.500306723	-0.258197832	0.085	0.113
563	ENSDARG00000076799	rnd3a	1	0.304620219	0.406664415	0.305	0.237
564	ENSDARG00000077300	usp42	1	0.033422399	0.266447977	0.11	0.031
565	ENSDARG00000077361	bptf	1	0.077512297	-0.31609475	0.061	0.144
566	ENSDARG00000077664	zgc:110239	1	0.198165721	0.25648377	0.256	0.186
567	ENSDARG00000077785	atf5b	1	0.814589548	-0.255108324	0.22	0.216
568	ENSDARG00000077811	sox11a	1	0.087501494	0.78030318	0.195	0.113
569	ENSDARG00000077967	si:ch211-140m22.7	1	0.396767102	-0.326276142	0.329	0.361
570	ENSDARG00000078073	nudt5	1	0.086366738	-0.557112506	0.183	0.268
571	ENSDARG00000078095	cipcb	1	0.00262885	-0.300499865	0.024	0.155
572	ENSDARG00000078118	sinhcafl	1	0.007632753	0.34679029	0.122	0.021
573	ENSDARG00000078164	znf576.2	1	0.70967386	0.272419429	0.146	0.134
574	ENSDARG00000078233	ctnnd1	1	0.088785364	0.261728735	0.134	0.062
575	ENSDARG00000078411	hspb15	1	0.388145679	-0.290499274	0.463	0.526
576	ENSDARG00000078619	pnp5a	1	0.288399703	-0.37607568	0.11	0.165
577	ENSDARG00000078659	tmem176	1	0.20253459	-0.282769222	0.195	0.258
578	ENSDARG00000078865	cxxc5a	1	0.02396645	0.459187078	0.305	0.165
579	ENSDARG00000078904	brd4	1	0.048350519	0.257726098	0.122	0.041
580	ENSDARG00000078986	mplkip	1	0.007189608	-0.38848548	0.012	0.113
581	ENSDARG00000079198	usp13	1	0.035705997	-0.295322686	0.024	0.103
582	ENSDARG00000079305	hbae3	1	0.133143577	-0.743142581	0.11	0.186
583	ENSDARG00000079636	fam177a1	1	0.022060499	0.32069611	0.171	0.062
584	ENSDARG00000079652	caap1	1	0.238470172	-0.378383786	0.073	0.124
585	ENSDARG00000079688	tnrc6a	1	0.903414033	-0.276673607	0.159	0.155
586	ENSDARG00000079762	si:dkey-253d23.4	1	0.167273506	-0.333000324	0.098	0.165
587	ENSDARG00000079823	mrps36	1	0.446193225	0.28488646	0.195	0.155
588	ENSDARG00000079949	supt16h	1	0.004508828	-0.420115149	0.049	0.186
589	ENSDARG00000086342	zgc:101566	1	0.082333124	-0.264518577	0.037	0.103
590	ENSDARG00000086618	psma3	1	0.414858341	0.268488409	0.22	0.175
591	ENSDARG00000086826	sult6b1	1	0.45215195	-0.39597505	0.244	0.289
592	ENSDARG00000086856	stk35	1	0.164996894	0.425947251	0.476	0.371
593	ENSDARG00000086950	si:ch211-269k10.2	1	0.090127416	-0.34841475	0.061	0.134
594	ENSDARG00000087164	crygm2d4	1	0.002670741	-0.667909317	0.073	0.237
595	ENSDARG00000087260	mtss1lb	1	0.017194078	0.411165077	0.195	0.072
596	ENSDARG00000087390	hbbe1.3	1	0.138966765	-0.344248656	0.122	0.206
597	ENSDARG00000087402	tpm1	1	0.012348307	0.461699474	0.195	0.072
598	ENSDARG00000087636	hmgn6	1	0.220725285	0.255042808	0.646	0.557
599	ENSDARG00000087640	nsfl1c	1	0.150005933	0.288380959	0.11	0.052
600	ENSDARG00000087697	lpl	1	0.235675627	0.269766622	0.268	0.196
601	ENSDARG00000087857	si:ch211-180a12.2	1	0.767400866	-0.309786026	0.22	0.227
602	ENSDARG00000088091	pfn1	1	0.24595604	-0.324875277	0.561	0.629
603	ENSDARG00000088929	ypel5	1	0.026516434	0.265321594	0.256	0.134
604	ENSDARG00000089019	si:ch211-175m2.5	1	0.518709499	0.287097415	0.183	0.144
605	ENSDARG00000089042	foxb1a	1	0.234099599	0.464901342	0.207	0.144
606	ENSDARG00000089368	hopx	1	0.044722418	0.250877251	0.317	0.175
607	ENSDARG00000089646	ctdspl3	1	0.00794163	-0.271670103	0.012	0.113
608	ENSDARG00000089791	slc25a32a	1	0.826555256	-0.280361012	0.098	0.103
609	ENSDARG00000089976	spcs3	1	0.025529717	0.259947859	0.317	0.175
610	ENSDARG00000090223	msl1b	1	0.001029706	0.257858001	0.134	0.01
611	ENSDARG00000090268	krtt1c19e	1	0.000292199	-0.755466694	0.354	0.577
612	ENSDARG00000090389	ndufv3	1	0.416882633	0.263440383	0.159	0.124
613	ENSDARG00000090428	ctrb1	1	0.445479749	-0.255297006	0.415	0.34
614	ENSDARG00000090615	cd59	1	0.465282063	0.570088036	0.159	0.124
615	ENSDARG00000090872	si:dkey-276j7.1	1	0.008436596	0.610743361	0.39	0.206
616	ENSDARG00000090980	apof	1	0.113404943	-0.414730126	0.22	0.32
617	ENSDARG00000090982	slc44a1b	1	0.009601071	0.40312029	0.134	0.031
618	ENSDARG00000091127	klf15	1	0.060209854	0.332507861	0.354	0.227
619	ENSDARG00000091148	crygm2d20	1	0.002856819	-0.887319024	0.037	0.175
620	ENSDARG00000091402	eif2b1	1	0.047648174	0.280743154	0.122	0.041
621	ENSDARG00000091813	si:dkey-21a6.5	1	0.014410802	-0.299030817	0.024	0.124
622	ENSDARG00000091831	ddx27	1	0.014119218	0.360198586	0.244	0.103
623	ENSDARG00000091996	tcnbb	1	0.046269196	0.369216258	0.122	0.041
624	ENSDARG00000092035	si:ch211-156j16.1	1	0.141398931	0.320634999	0.11	0.052
625	ENSDARG00000092115	eif4a1a	1	0.039202161	0.286926818	0.256	0.134
626	ENSDARG00000092170	apoc1	1	0.875914421	-0.334518075	0.11	0.113
627	ENSDARG00000092305	poldip2	1	0.069294314	0.433933499	0.195	0.103
628	ENSDARG00000092362	hsp70.2	1	0.036237283	0.333456555	0.463	0.33
629	ENSDARG00000092467	si:ch73-46j18.5	1	0.051999822	0.437683155	0.195	0.093
630	ENSDARG00000092947	cyt1	1	0.01780345	-0.393919332	0.634	0.784
631	ENSDARG00000093549	selenop	1	0.000671369	-0.449177401	0.695	0.804
632	ENSDARG00000094107	si:ch73-37h15.2	1	0.47938533	-0.278825237	0.085	0.113
633	ENSDARG00000094210	fthl31	1	0.080088084	0.268653855	0.11	0.041
634	ENSDARG00000094673	rhoab	1	0.038255757	0.270217626	0.22	0.103
635	ENSDARG00000094730	acbd7	1	0.518400138	0.389208773	0.232	0.196
636	ENSDARG00000096249	ap1m1	1	0.031792772	0.346968733	0.11	0.031
637	ENSDARG00000097203	si:ch211-176l24.4	1	0.147259982	-0.297419495	0.085	0.155
638	ENSDARG00000097208	alkbh3	1	0.534044256	-1.088776873	0.11	0.134
639	ENSDARG00000097209	cox8b	1	0.013681777	-0.404356418	0.024	0.124
640	ENSDARG00000097485	cfap99	1	0.10697725	0.271281133	0.244	0.155
641	ENSDARG00000097615	si:ch211-108d22.2	1	0.380834927	0.264673564	0.171	0.124
642	ENSDARG00000098080	gnl2	1	0.108370104	0.413767107	0.146	0.072
643	ENSDARG00000098186	TMEM19	1	0.122836036	-0.281916672	0.073	0.144
644	ENSDARG00000098304	taok1b	1	0.335879856	0.328682898	0.11	0.072
645	ENSDARG00000098334	exosc3	1	0.13002292	-0.315404709	0.061	0.124
646	ENSDARG00000098391	psmg3	1	0.636144785	0.307807171	0.268	0.247
647	ENSDARG00000098589	cyb5a	1	0.046626459	-0.270722101	0.098	0.206
648	ENSDARG00000098753	elmo1	1	0.081789073	-0.376861278	0.049	0.124
649	ENSDARG00000098786	rangrf	1	0.03878724	-0.252419834	0.037	0.124
650	ENSDARG00000098825	farsa	1	0.038746471	0.30188666	0.11	0.031
651	ENSDARG00000098832	fam168a	1	0.001796684	0.580169898	0.537	0.34
652	ENSDARG00000099042	cfap157	1	0.689979002	0.270515182	0.183	0.227
653	ENSDARG00000099213	glyr1	1	0.121376922	0.26314997	0.159	0.082
654	ENSDARG00000099256	pum1	1	0.341413313	0.267433151	0.122	0.082
655	ENSDARG00000099279	ift27	1	0.409720573	0.362525485	0.256	0.216
656	ENSDARG00000099283	epb41a	1	0.417161937	0.30422339	0.171	0.134
657	ENSDARG00000099307	si:dkey-10p5.10	1	0.19151965	-0.444146378	0.134	0.196
658	ENSDARG00000099309	si:zfos-169g10.3	1	0.885428324	0.305632999	0.146	0.144
659	ENSDARG00000099420	nme2b.2	1	0.090109658	0.393955988	0.402	0.299
660	ENSDARG00000099446	slit1b	1	0.340331546	-0.274188028	0.098	0.155
661	ENSDARG00000099572	hmgn2	1	0.224033441	0.274433263	0.707	0.67
662	ENSDARG00000099614	purab	1	0.077643013	0.283804847	0.195	0.103
663	ENSDARG00000099918	arl4aa	1	0.245290176	-0.324100643	0.085	0.134
664	ENSDARG00000099974	ldb3b	1	0.011810024	-0.457553529	0.012	0.103
665	ENSDARG00000099985	cyr61l2	1	0.750909548	-0.41365344	0.268	0.268
666	ENSDARG00000099999	tcf3b	1	0.078984361	-0.301804938	0.037	0.103
667	ENSDARG00000100129	brd3b	1	0.378740061	-0.286800316	0.317	0.351
668	ENSDARG00000100170	pam	1	0.591247895	-0.396579298	0.171	0.134
669	ENSDARG00000100222	utrn	1	0.622530063	-0.354410751	0.146	0.165
670	ENSDARG00000100244	ebf3a	1	0.043611887	0.465105937	0.122	0.041
671	ENSDARG00000100331	SMIM10	1	0.640696388	-0.279348412	0.085	0.103
672	ENSDARG00000100494	pbx1a	1	0.022803455	0.369196554	0.183	0.072
673	ENSDARG00000100513	rps27l	1	0.14067486	-0.285429369	0.427	0.495
674	ENSDARG00000100582	si:ch211-195b11.3	1	0.183224236	-0.603179642	0.061	0.113
675	ENSDARG00000100691	prss35	1	0.53789287	-0.269633836	0.146	0.175
676	ENSDARG00000100742	reep5	1	0.074053968	0.335082506	0.402	0.278
677	ENSDARG00000101135	si:dkey-85k7.7	1	0.502982781	-0.446431678	0.28	0.299
678	ENSDARG00000101199	rbp4	1	0.056122723	0.652100306	0.5	0.392
679	ENSDARG00000101251	ldha	1	0.429593082	-0.2834319	0.146	0.186
680	ENSDARG00000101324	apoa1b	1	0.038554036	-0.445907134	0.598	0.753
681	ENSDARG00000101387	CAMK2N1	1	0.235288484	0.3019746	0.11	0.062
682	ENSDARG00000101569	ppargc1b	1	0.720742867	-0.325630419	0.11	0.124
683	ENSDARG00000101766	ptmab	1	0.298410733	0.253046795	0.768	0.67
684	ENSDARG00000101919	foxj1a	1	0.053658515	0.344080794	0.207	0.103
685	ENSDARG00000102051	mtbl	1	0.097943262	-0.353665255	0.098	0.175
686	ENSDARG00000102076	spink2.1	1	0.219720677	0.291739072	0.427	0.361
687	ENSDARG00000102294	fbxo11a	1	0.155358641	-0.270637565	0.049	0.103
688	ENSDARG00000102441	ctnna1	1	0.010028174	0.313753357	0.171	0.052
689	ENSDARG00000102538	mccc1	1	0.139636793	0.258051754	0.122	0.062
690	ENSDARG00000102873	CT956002.2	1	0.141829591	-0.513698031	0.098	0.165
691	ENSDARG00000102874	immt	1	0.439013502	-0.398421305	0.085	0.113
692	ENSDARG00000102975	nsg2	1	0.337382585	0.53611567	0.183	0.134
693	ENSDARG00000103027	clns1a	1	0.095516582	-0.262004383	0.061	0.134
694	ENSDARG00000103038	pik3r3a	1	0.167867264	-0.271669932	0.159	0.237
695	ENSDARG00000103057	zfhx3	1	0.140436834	0.402404153	0.146	0.082
696	ENSDARG00000103203	vps28	1	0.15910104	0.271442654	0.341	0.258
697	ENSDARG00000103403	sar1b	1	0.026961645	0.384234731	0.195	0.082
698	ENSDARG00000103505	fbxl3a	1	0.442126495	0.256308367	0.159	0.124
699	ENSDARG00000103543	gngt2b	1	0.076607046	-0.317534368	0.061	0.144
700	ENSDARG00000103720	zgc:162730	1	0.16132302	-0.597436688	0.195	0.278
701	ENSDARG00000103811	agla	1	0.00146774	-0.283789794	0.012	0.144
702	ENSDARG00000103862	hoxa3a	1	0.078185067	-0.381900595	0.293	0.392
703	ENSDARG00000103994	ppiab	1	0.043891705	0.297461496	0.78	0.722
704	ENSDARG00000104011	rps17	1	0.018725277	-0.284523532	0.695	0.804
705	ENSDARG00000104347	rtn4b	1	0.128405831	-0.496993176	0.11	0.186
706	ENSDARG00000104370	esm1	1	0.202505924	-0.322887505	0.085	0.144
707	ENSDARG00000104542	ppt2	1	0.033022987	0.250423147	0.305	0.165
708	ENSDARG00000104945	sncb	1	0.110772123	0.273401019	0.146	0.072
709	ENSDARG00000105010	lztfl1	1	0.240977073	-0.325634084	0.183	0.247
710	ENSDARG00000105117	sdad1	1	0.868960433	-0.34892936	0.122	0.124
711	ENSDARG00000105209	MPRIP	1	0.151479055	-0.295760751	0.061	0.124
712	ENSDARG00000105231	kmt5aa	1	0.063741671	-0.37527925	0.207	0.33
713	ENSDARG00000105296	AP3B2	1	0.004016971	0.282300463	0.11	0.01
714	ENSDARG00000105450	si:ch211-63p21.1	1	0.108322	0.307056233	0.171	0.093
715	ENSDARG00000109289	mrps15	1	0.1444015	0.404402488	0.122	0.062
716	ENSDARG00000109510	lsm12b	1	0.129135254	0.331723073	0.354	0.247
717	ENSDARG00000112476	surf2	1	0.2107927	0.268468443	0.171	0.113
718	ENSDARG00000115862	vapal	1	0.180297935	-0.404804736	0.171	0.237
719	ENSDARG00000116058	rhoac	1	0.132403867	0.307048499	0.232	0.144
720	ENSDARG00000116271	BX470259.2	1	0.046269196	0.310146368	0.122	0.041
721	ENSDARG00000116491	h2afvb	1	0.296503226	0.253591729	0.427	0.351
722	ENSDARG00000116649	ube2e1	1	0.262082648	-0.266703624	0.22	0.289
