# Supplementary material for: Cell-type-specific responses to the microbiota across all tissues of the larval zebrafish
Source: Cell Rep. Author manuscript; Available in PMC 2023 Oct 23. (PMC10423310; doi:10.1016/j.celrep.2023.112095)
Supplement: MMC7 [file NIHMS1880944-supplement-MMC7.zip › DataS1/Cluster51/clu51_GOresults_GFup.tsv]

ONTOLOGY	ID	Description	pvalue	p.adjust	qvalue	geneID	Count
BP	GO:0002088	lens development in camera-type eye	8.14E-34	8.14E-34	3.70E-31	ENSDARG00000087324/ENSDARG00000032929/ENSDARG00000024548/ENSDARG00000053875/ENSDARG00000087765/ENSDARG00000041925/ENSDARG00000030411/ENSDARG00000069801/ENSDARG00000053862/ENSDARG00000068507/ENSDARG00000016793/ENSDARG00000088823/ENSDARG00000007576/ENSDARG00000030349/ENSDARG00000076790/ENSDARG00000086658/ENSDARG00000013963/ENSDARG00000057460/ENSDARG00000069827/ENSDARG00000074001/ENSDARG00000076572/…	22
BP	GO:0007601	visual perception	3.01E-26	3.01E-26	6.85E-24	ENSDARG00000087324/ENSDARG00000032929/ENSDARG00000024548/ENSDARG00000053875/ENSDARG00000087765/ENSDARG00000041925/ENSDARG00000030411/ENSDARG00000069801/ENSDARG00000053862/ENSDARG00000068507/ENSDARG00000016793/ENSDARG00000088823/ENSDARG00000007576/ENSDARG00000030349/ENSDARG00000076790/ENSDARG00000086658/ENSDARG00000057460/ENSDARG00000069827/ENSDARG00000074001/ENSDARG00000076572/ENSDARG00000091148	21
BP	GO:0050953	sensory perception of light stimulus	8.41E-26	8.41E-26	1.27E-23	ENSDARG00000087324/ENSDARG00000032929/ENSDARG00000024548/ENSDARG00000053875/ENSDARG00000087765/ENSDARG00000041925/ENSDARG00000030411/ENSDARG00000069801/ENSDARG00000053862/ENSDARG00000068507/ENSDARG00000016793/ENSDARG00000088823/ENSDARG00000007576/ENSDARG00000030349/ENSDARG00000076790/ENSDARG00000086658/ENSDARG00000057460/ENSDARG00000069827/ENSDARG00000074001/ENSDARG00000076572/ENSDARG00000091148	21
BP	GO:0043010	camera-type eye development	1.18E-19	1.18E-19	1.34E-17	ENSDARG00000087324/ENSDARG00000032929/ENSDARG00000024548/ENSDARG00000053875/ENSDARG00000087765/ENSDARG00000041925/ENSDARG00000030411/ENSDARG00000069801/ENSDARG00000053862/ENSDARG00000068507/ENSDARG00000016793/ENSDARG00000088823/ENSDARG00000007576/ENSDARG00000030349/ENSDARG00000076790/ENSDARG00000086658/ENSDARG00000013963/ENSDARG00000057460/ENSDARG00000069827/ENSDARG00000074001/ENSDARG00000076572/…	22
BP	GO:0007600	sensory perception	3.62E-19	3.62E-19	3.29E-17	ENSDARG00000087324/ENSDARG00000032929/ENSDARG00000024548/ENSDARG00000053875/ENSDARG00000087765/ENSDARG00000041925/ENSDARG00000030411/ENSDARG00000069801/ENSDARG00000053862/ENSDARG00000068507/ENSDARG00000016793/ENSDARG00000088823/ENSDARG00000007576/ENSDARG00000030349/ENSDARG00000076790/ENSDARG00000086658/ENSDARG00000057460/ENSDARG00000069827/ENSDARG00000074001/ENSDARG00000076572/ENSDARG00000091148	21
CC	GO:0005882	intermediate filament	9.83E-06	9.83E-06	0.000387627	ENSDARG00000036832/ENSDARG00000056248/ENSDARG00000058371/ENSDARG00000090268/ENSDARG00000092947	5
CC	GO:0045111	intermediate filament cytoskeleton	1.04E-05	1.04E-05	0.000387627	ENSDARG00000036832/ENSDARG00000056248/ENSDARG00000058371/ENSDARG00000090268/ENSDARG00000092947	5
CC	GO:0099513	polymeric cytoskeletal fiber	1.63E-05	1.63E-05	0.000405184	ENSDARG00000022045/ENSDARG00000026595/ENSDARG00000036832/ENSDARG00000056248/ENSDARG00000058371/ENSDARG00000090268/ENSDARG00000092947/ENSDARG00000099974	8
MF	GO:0005212	structural constituent of eye lens	1.43E-39	1.43E-39	1.31E-37	ENSDARG00000087324/ENSDARG00000032929/ENSDARG00000024548/ENSDARG00000053875/ENSDARG00000087765/ENSDARG00000041925/ENSDARG00000030411/ENSDARG00000069801/ENSDARG00000053862/ENSDARG00000068507/ENSDARG00000016793/ENSDARG00000015445/ENSDARG00000088823/ENSDARG00000007576/ENSDARG00000030349/ENSDARG00000076790/ENSDARG00000086658/ENSDARG00000037402/ENSDARG00000057460/ENSDARG00000069827/ENSDARG00000074001/…	23
MF	GO:0031491	nucleosome binding	0.000889773	0.000889773	0.040742245	ENSDARG00000035519/ENSDARG00000038559/ENSDARG00000079949	3
