# Supplementary material for: Cell-type-specific responses to the microbiota across all tissues of the larval zebrafish
Source: Cell Rep. Author manuscript; Available in PMC 2023 Oct 23. (PMC10423310; doi:10.1016/j.celrep.2023.112095)
Supplement: MMC7 [file NIHMS1880944-supplement-MMC7.zip › DataS1/Cluster58/clu58_GOresults_GFup.tsv]

ONTOLOGY	ID	Description	pvalue	p.adjust	qvalue	geneID	Count
BP	GO:0002088	lens development in camera-type eye	4.61E-25	4.61E-25	4.27E-22	ENSDARG00000016793/ENSDARG00000087324/ENSDARG00000068507/ENSDARG00000041925/ENSDARG00000024548/ENSDARG00000069801/ENSDARG00000087765/ENSDARG00000053875/ENSDARG00000030411/ENSDARG00000057460/ENSDARG00000032929/ENSDARG00000053862/ENSDARG00000086658/ENSDARG00000076790/ENSDARG00000007576/ENSDARG00000030349/ENSDARG00000069827/ENSDARG00000074001/ENSDARG00000076572/ENSDARG00000088823	20
BP	GO:0007601	visual perception	9.92E-23	9.92E-23	4.59E-20	ENSDARG00000016793/ENSDARG00000087324/ENSDARG00000068507/ENSDARG00000041925/ENSDARG00000024548/ENSDARG00000069801/ENSDARG00000087765/ENSDARG00000053875/ENSDARG00000030411/ENSDARG00000057460/ENSDARG00000032929/ENSDARG00000053862/ENSDARG00000086658/ENSDARG00000076790/ENSDARG00000007576/ENSDARG00000030349/ENSDARG00000069827/ENSDARG00000074001/ENSDARG00000076572/ENSDARG00000088823/ENSDARG00000101225/…	22
BP	GO:0050953	sensory perception of light stimulus	2.86E-22	2.86E-22	8.84E-20	ENSDARG00000016793/ENSDARG00000087324/ENSDARG00000068507/ENSDARG00000041925/ENSDARG00000024548/ENSDARG00000069801/ENSDARG00000087765/ENSDARG00000053875/ENSDARG00000030411/ENSDARG00000057460/ENSDARG00000032929/ENSDARG00000053862/ENSDARG00000086658/ENSDARG00000076790/ENSDARG00000007576/ENSDARG00000030349/ENSDARG00000069827/ENSDARG00000074001/ENSDARG00000076572/ENSDARG00000088823/ENSDARG00000101225/…	22
BP	GO:0043010	camera-type eye development	1.03E-15	1.03E-15	2.37E-13	ENSDARG00000016793/ENSDARG00000087324/ENSDARG00000068507/ENSDARG00000041925/ENSDARG00000024548/ENSDARG00000069801/ENSDARG00000087765/ENSDARG00000053875/ENSDARG00000030411/ENSDARG00000057460/ENSDARG00000032929/ENSDARG00000053862/ENSDARG00000086658/ENSDARG00000076790/ENSDARG00000006219/ENSDARG00000007576/ENSDARG00000030349/ENSDARG00000052348/ENSDARG00000069827/ENSDARG00000074001/ENSDARG00000076572/…	23
BP	GO:0007600	sensory perception	1.72E-15	1.72E-15	3.18E-13	ENSDARG00000016793/ENSDARG00000087324/ENSDARG00000068507/ENSDARG00000041925/ENSDARG00000024548/ENSDARG00000069801/ENSDARG00000087765/ENSDARG00000053875/ENSDARG00000030411/ENSDARG00000057460/ENSDARG00000032929/ENSDARG00000053862/ENSDARG00000086658/ENSDARG00000076790/ENSDARG00000007576/ENSDARG00000030349/ENSDARG00000069827/ENSDARG00000074001/ENSDARG00000076572/ENSDARG00000088823/ENSDARG00000101225/…	22
CC	GO:0097525	spliceosomal snRNP complex	2.17E-05	2.17E-05	0.001627148	ENSDARG00000011648/ENSDARG00000018049/ENSDARG00000036995/ENSDARG00000071573/ENSDARG00000076283	5
CC	GO:0030532	small nuclear ribonucleoprotein complex	2.34E-05	2.34E-05	0.001627148	ENSDARG00000011648/ENSDARG00000018049/ENSDARG00000036995/ENSDARG00000071573/ENSDARG00000076283	5
CC	GO:0120114	Sm-like protein family complex	4.40E-05	4.40E-05	0.00187315	ENSDARG00000011648/ENSDARG00000018049/ENSDARG00000036995/ENSDARG00000071573/ENSDARG00000076283	5
CC	GO:0005681	spliceosomal complex	5.39E-05	5.39E-05	0.00187315	ENSDARG00000011648/ENSDARG00000018049/ENSDARG00000036995/ENSDARG00000043631/ENSDARG00000071573/ENSDARG00000076283	6
CC	GO:0005686	U2 snRNP	0.000128657	0.000128657	0.00318977	ENSDARG00000011648/ENSDARG00000018049/ENSDARG00000076283	3
CC	GO:0005689	U12-type spliceosomal complex	0.000150783	0.000150783	0.00318977	ENSDARG00000011648/ENSDARG00000018049/ENSDARG00000076283	3
CC	GO:0071013	catalytic step 2 spliceosome	0.000160697	0.000160697	0.00318977	ENSDARG00000011648/ENSDARG00000018049/ENSDARG00000043631/ENSDARG00000076283	4
CC	GO:0005688	U6 snRNP	0.001460011	0.001460011	0.021979395	ENSDARG00000036995/ENSDARG00000071573	2
CC	GO:0019773	proteasome core complex, alpha-subunit complex	0.001460011	0.001460011	0.021979395	ENSDARG00000045928/ENSDARG00000101560	2
CC	GO:0005684	U2-type spliceosomal complex	0.001935017	0.001935017	0.021979395	ENSDARG00000011648/ENSDARG00000043631/ENSDARG00000076283	3
CC	GO:0097731	9+0 non-motile cilium	0.001935017	0.001935017	0.021979395	ENSDARG00000012610/ENSDARG00000090971/ENSDARG00000101984	3
CC	GO:0097733	photoreceptor cell cilium	0.001935017	0.001935017	0.021979395	ENSDARG00000012610/ENSDARG00000090971/ENSDARG00000101984	3
CC	GO:0034719	SMN-Sm protein complex	0.002056406	0.002056406	0.021979395	ENSDARG00000011648/ENSDARG00000076283	2
CC	GO:0005682	U5 snRNP	0.004416583	0.004416583	0.038731235	ENSDARG00000011648/ENSDARG00000076283	2
CC	GO:0005732	small nucleolar ribonucleoprotein complex	0.004416583	0.004416583	0.038731235	ENSDARG00000036995/ENSDARG00000053912	2
CC	GO:0097730	non-motile cilium	0.00445996	0.00445996	0.038731235	ENSDARG00000012610/ENSDARG00000090971/ENSDARG00000101984	3
CC	GO:0005685	U1 snRNP	0.004890561	0.004890561	0.039972383	ENSDARG00000011648/ENSDARG00000076283	2
CC	GO:0005667	transcription factor complex	0.005235876	0.005235876	0.040417289	ENSDARG00000016858/ENSDARG00000019572/ENSDARG00000031683/ENSDARG00000042835/ENSDARG00000056099/ENSDARG00000074378	6
CC	GO:0000502	proteasome complex	0.006983917	0.006983917	0.044259533	ENSDARG00000045928/ENSDARG00000101295/ENSDARG00000101560	3
CC	GO:0016591	RNA polymerase II, holoenzyme	0.006983917	0.006983917	0.044259533	ENSDARG00000019572/ENSDARG00000056099/ENSDARG00000075616	3
CC	GO:1905369	endopeptidase complex	0.006983917	0.006983917	0.044259533	ENSDARG00000045928/ENSDARG00000101295/ENSDARG00000101560	3
CC	GO:0005669	transcription factor TFIID complex	0.007007759	0.007007759	0.044259533	ENSDARG00000019572/ENSDARG00000056099	2
CC	GO:0005839	proteasome core complex	0.007591177	0.007591177	0.045859742	ENSDARG00000045928/ENSDARG00000101560	2
MF	GO:0005212	structural constituent of eye lens	1.21E-30	1.21E-30	2.27E-28	ENSDARG00000016793/ENSDARG00000087324/ENSDARG00000068507/ENSDARG00000041925/ENSDARG00000024548/ENSDARG00000069801/ENSDARG00000087765/ENSDARG00000053875/ENSDARG00000030411/ENSDARG00000057460/ENSDARG00000032929/ENSDARG00000053862/ENSDARG00000086658/ENSDARG00000076790/ENSDARG00000007576/ENSDARG00000015445/ENSDARG00000030349/ENSDARG00000069827/ENSDARG00000074001/ENSDARG00000076572/ENSDARG00000088823	21
