# Supplementary material for: Cell-type-specific responses to the microbiota across all tissues of the larval zebrafish
Source: Cell Rep. Author manuscript; Available in PMC 2023 Oct 23. (PMC10423310; doi:10.1016/j.celrep.2023.112095)
Supplement: MMC7 [file NIHMS1880944-supplement-MMC7.zip › DataS1/Cluster58/cluster58_CVZvGF.tsv]

	gene	gene_NAME	p_val_adj	p_val	avg_logFC	pct.1	pct.2
1	ENSDARG00000109861	BX545855.1	1.91E-06	8.65E-11	-1.513917025	0.125	0.679
2	ENSDARG00000016793	crybb1l2	3.07E-06	1.39E-10	-1.177484212	0.078	0.619
3	ENSDARG00000086917	crygm2d2	6.32E-06	2.86E-10	-1.442844973	0.25	0.75
4	ENSDARG00000087324	crygm2d1	2.93E-05	1.33E-09	-1.424674555	0.141	0.643
5	ENSDARG00000068507	crybb1	9.48E-05	4.30E-09	-1.280163719	0.266	0.786
6	ENSDARG00000041925	cryba2b	0.000110492	5.01E-09	-1.57379324	0.141	0.607
7	ENSDARG00000024548	cryba4	0.000902335	4.09E-08	-1.274052185	0.188	0.619
8	ENSDARG00000069801	crygm2d12	0.000985177	4.47E-08	-1.320885168	0.141	0.595
9	ENSDARG00000087765	crygm2d10	0.001136001	5.15E-08	-1.250304422	0.125	0.571
10	ENSDARG00000053875	cryba1b	0.001786933	8.10E-08	-1.045268815	0.172	0.631
11	ENSDARG00000030411	crygn2	0.004660049	2.11E-07	-1.230164298	0.156	0.583
12	ENSDARG00000094310	si:ch211-255g12.6	0.008498179	3.85E-07	-1.363202206	0.062	0.429
13	ENSDARG00000057460	crygm2d13	0.049371429	2.24E-06	-1.121513508	0.109	0.476
14	ENSDARG00000032929	cryba1l1	0.269636003	1.22E-05	-1.043484998	0.297	0.655
15	ENSDARG00000053862	crygmx	0.472583468	2.14E-05	-0.779270384	0.219	0.595
16	ENSDARG00000086658	crygm2d21	0.693973166	3.15E-05	-0.981298816	0.062	0.357
17	ENSDARG00000076790	crygm2d16	0.917786011	4.16E-05	-0.866613958	0.062	0.345
18	ENSDARG00000000069	dap	1	0.054015289	-0.377058205	0.172	0.31
19	ENSDARG00000000966	ncor2	1	0.076679654	0.260472512	0.125	0.048
20	ENSDARG00000001057	bysl	1	0.241936342	0.389138672	0.234	0.167
21	ENSDARG00000001220	mycbp2	1	0.015422215	0.443621657	0.188	0.06
22	ENSDARG00000001244	srrm1	1	0.121500187	-0.357837708	0.172	0.262
23	ENSDARG00000001578	echs1	1	0.284438735	0.350646115	0.203	0.143
24	ENSDARG00000001889	tuba1a	1	0.37776945	-0.264155279	0.406	0.452
25	ENSDARG00000001890	stt3b	1	0.544001762	-0.377025572	0.094	0.119
26	ENSDARG00000002172	aplnra	1	0.279099668	0.32553947	0.516	0.429
27	ENSDARG00000002184	igbp1	1	0.027378633	-0.330292159	0.016	0.107
28	ENSDARG00000002193	rho	1	0.007496427	0.872616655	0.406	0.226
29	ENSDARG00000002271	zfand5b	1	0.022625311	0.622408065	0.234	0.107
30	ENSDARG00000002589	mylpfb	1	0.023026082	0.668999032	0.562	0.357
31	ENSDARG00000002609	rnf145a	1	0.227743451	0.446430233	0.203	0.131
32	ENSDARG00000002696	gnb3b	1	0.138121378	-0.475915617	0.156	0.071
33	ENSDARG00000002745	tdh	1	0.887773788	0.286985409	0.266	0.298
34	ENSDARG00000002768	pvalb2	1	0.028896091	0.32516819	1	0.988
35	ENSDARG00000002790	ap2m1a	1	0.071515587	0.285219871	0.625	0.488
36	ENSDARG00000003081	mybphb	1	0.119477984	-0.279874882	0.047	0.119
37	ENSDARG00000003311	pank2	1	0.031075418	-0.36161571	0.031	0.131
38	ENSDARG00000003382	cwc25	1	0.059028809	0.326951494	0.25	0.131
39	ENSDARG00000003564	dohh	1	0.239850065	-0.251864176	0.094	0.155
40	ENSDARG00000003570	hsp90b1	1	0.267835607	0.438659016	0.281	0.214
41	ENSDARG00000003675	cryl1	1	0.153991828	0.277584385	0.109	0.048
42	ENSDARG00000003795	idh2	1	0.43563726	-0.356639436	0.359	0.44
43	ENSDARG00000003860	cbx3a	1	0.040809014	-0.420052167	0.297	0.476
44	ENSDARG00000003952	pfn2	1	0.35765752	0.305382619	0.328	0.286
45	ENSDARG00000004280	seh1l	1	0.720019796	0.252333918	0.109	0.095
46	ENSDARG00000004358	gnb3a	1	0.068216889	0.757072878	0.109	0.036
47	ENSDARG00000004386	si:dkey-153k10.9	1	0.266116747	0.295365228	0.109	0.06
48	ENSDARG00000004537	kmt2a	1	0.465698105	0.27320406	0.141	0.107
49	ENSDARG00000004621	gpm6ab	1	0.169941637	0.341742546	0.812	0.821
50	ENSDARG00000005015	tspy	1	0.13973929	-0.267307741	0.094	0.179
51	ENSDARG00000005172	dynll2b	1	0.050612639	0.465907027	0.156	0.06
52	ENSDARG00000005355	larp6a	1	0.241941786	0.374671775	0.125	0.071
53	ENSDARG00000005451	gdi2	1	0.079699423	-0.305457712	0.406	0.548
54	ENSDARG00000005739	gpm6ba	1	0.079547979	-0.255619671	0.047	0.131
55	ENSDARG00000005827	eif2s1a	1	0.590095575	0.434842449	0.219	0.202
56	ENSDARG00000006092	rad21a	1	0.314408443	0.276421538	0.531	0.5
57	ENSDARG00000006219	gnl3	1	0.015823916	-0.358721889	0.031	0.155
58	ENSDARG00000006260	tuba8l4	1	0.025325768	-0.302538964	0.312	0.476
59	ENSDARG00000006399	ywhae1	1	0.022329725	-0.268328367	0.188	0.357
60	ENSDARG00000006427	fabp2	1	0.555145649	-0.300780377	0.125	0.155
61	ENSDARG00000006434	polr1e	1	0.521950884	0.368680721	0.109	0.083
62	ENSDARG00000006497	rtn1a	1	0.701671523	0.369419295	0.219	0.262
63	ENSDARG00000006566	nlk1	1	0.621921916	0.405851319	0.188	0.167
64	ENSDARG00000006766	snd1	1	0.115626845	-0.397696376	0.188	0.286
65	ENSDARG00000006773	elovl4a	1	0.129922884	0.313147011	0.234	0.143
66	ENSDARG00000007098	itm2ba	1	0.046404055	-0.325544348	0.25	0.405
67	ENSDARG00000007250	use1	1	0.347083443	0.363439998	0.141	0.095
68	ENSDARG00000007276	ela3l	1	0.047221184	0.610005082	0.156	0.06
69	ENSDARG00000007294	aco2	1	0.086784865	0.346888873	0.156	0.071
70	ENSDARG00000007377	odc1	1	0.661518131	-0.274266675	0.141	0.155
71	ENSDARG00000007576	crybb1l1	1	0.000148097	-0.696646136	0.141	0.44
72	ENSDARG00000007745	uqcrfs1	1	0.408725222	0.263176115	0.406	0.369
73	ENSDARG00000007795	cst3	1	0.007220483	-0.428151941	0	0.107
74	ENSDARG00000007824	camta1b	1	0.262617204	0.263652126	0.109	0.06
75	ENSDARG00000007836	ctsla	1	0.242536702	0.39379598	0.328	0.274
76	ENSDARG00000007941	hmx4	1	0.051491688	-0.310411141	0.047	0.143
77	ENSDARG00000008153	serinc5	1	0.030219629	0.382376474	0.219	0.095
78	ENSDARG00000008224	vps35	1	0.050612639	0.322257291	0.156	0.06
79	ENSDARG00000008237	sars	1	0.014095366	0.40133724	0.281	0.131
80	ENSDARG00000008292	eif2s3	1	0.003638365	-0.356539748	0.688	0.857
81	ENSDARG00000008370	csnk1da	1	0.499482384	0.282482316	0.203	0.167
82	ENSDARG00000008380	brd7	1	0.031222716	0.261493412	0.172	0.06
83	ENSDARG00000008434	bcl2l1	1	0.019236189	0.456169018	0.172	0.06
84	ENSDARG00000008785	dldh	1	0.225567568	0.319617017	0.453	0.381
85	ENSDARG00000008936	sec11a	1	0.17428501	-0.3067504	0.156	0.238
86	ENSDARG00000009169	mob1ba	1	0.074581538	-0.411222223	0.031	0.107
87	ENSDARG00000009315	clgn	1	0.013161744	-0.409299118	0.188	0.357
88	ENSDARG00000009484	arf1	1	0.073510499	-0.311479134	0.062	0.155
89	ENSDARG00000009724	rpn2	1	0.733039404	0.30311283	0.094	0.119
90	ENSDARG00000009779	mcl1a	1	0.177621531	-0.283910929	0.297	0.393
91	ENSDARG00000009871	snrpc	1	0.137309453	-0.343894696	0.203	0.31
92	ENSDARG00000009881	ier5	1	0.007997099	0.438521867	0.422	0.226
93	ENSDARG00000009978	icn	1	0.664083347	0.513248648	0.281	0.274
94	ENSDARG00000010008	vim	1	0.12128198	-0.406538735	0.125	0.214
95	ENSDARG00000010051	ufd1l	1	0.142179015	0.427293177	0.219	0.131
96	ENSDARG00000010052	ndrg3b	1	0.321819397	0.282454073	0.25	0.202
97	ENSDARG00000010238	rbm22	1	0.092721755	-0.259046969	0.109	0.214
98	ENSDARG00000010721	6-Sep	1	0.002653114	0.359110385	0.25	0.071
99	ENSDARG00000011079	wdr3	1	0.285295064	0.371370012	0.172	0.119
100	ENSDARG00000011247	rnpc3	1	0.369223707	0.289202237	0.125	0.083
101	ENSDARG00000011334	ncaldb	1	0.088313214	-0.499999115	0.094	0.19
102	ENSDARG00000011373	mknk2a	1	0.981376391	0.250149356	0.172	0.179
103	ENSDARG00000011555	spag7	1	0.012781947	-0.427988283	0.172	0.345
104	ENSDARG00000011648	snrpd1	1	0.03610193	-0.281604717	0.312	0.512
105	ENSDARG00000011825	cetn3	1	0.660178486	-0.251283608	0.125	0.143
106	ENSDARG00000011862	inaa	1	0.012887781	0.331442071	0.172	0.048
107	ENSDARG00000012432	fam76b	1	0.178390438	-0.272393669	0.078	0.143
108	ENSDARG00000012553	rap1aa	1	0.102080191	-0.381519874	0.078	0.167
109	ENSDARG00000012586	fmnl2a	1	0.048412366	-0.289108141	0.062	0.167
110	ENSDARG00000012610	saga	1	0.029347048	-0.534406864	0.062	0.19
111	ENSDARG00000012892	ammecr1	1	0.057549644	-0.319611435	0.156	0.274
112	ENSDARG00000012981	osbpl7	1	0.084920645	-0.337814954	0.047	0.131
113	ENSDARG00000012987	gpia	1	0.527235817	0.309195854	0.328	0.274
114	ENSDARG00000013075	mrpl11	1	0.061435735	0.384964815	0.328	0.202
115	ENSDARG00000013087	ndrg3a	1	0.780717905	0.345071585	0.234	0.226
116	ENSDARG00000013430	bhmt	1	0.021917617	0.510969185	0.359	0.202
117	ENSDARG00000013522	pck1	1	0.526917836	0.515270742	0.109	0.083
118	ENSDARG00000013623	vdac2	1	0.146588965	0.293893399	0.844	0.762
119	ENSDARG00000013979	ndfip1	1	0.382833404	0.25615655	0.344	0.31
120	ENSDARG00000014053	olfm1b	1	0.560104455	0.253819138	0.141	0.119
121	ENSDARG00000014165	ssr3	1	0.027766783	-0.38062269	0.406	0.536
122	ENSDARG00000014196	myl1	1	0.00849084	0.560042738	0.406	0.214
123	ENSDARG00000014244	rbmx	1	0.209557908	-0.274970901	0.203	0.286
124	ENSDARG00000014333	ormdl1	1	0.795607147	0.306026304	0.203	0.202
125	ENSDARG00000014366	luc7l3	1	0.074401363	-0.322301268	0.219	0.357
126	ENSDARG00000014571	ctnnb1	1	0.177930321	-0.367607395	0.203	0.274
127	ENSDARG00000014915	ndufab1b	1	0.175713669	0.253134244	0.438	0.345
128	ENSDARG00000015050	calm2b	1	0.326363287	0.409995063	0.5	0.44
129	ENSDARG00000015057	ube2d4	1	0.308931279	0.292072251	0.172	0.119
130	ENSDARG00000015059	daam1a	1	0.113427153	0.471771376	0.359	0.25
131	ENSDARG00000015314	zc4h2	1	0.069660719	0.316307697	0.172	0.071
132	ENSDARG00000015385	ndufs3	1	0.118356285	0.277351828	0.453	0.333
133	ENSDARG00000015445	lim2.4	1	0.000681606	-0.770377703	0.031	0.226
134	ENSDARG00000015524	prps1a	1	0.016972555	-0.280393423	0.016	0.119
135	ENSDARG00000015554	zic2a	1	0.152707214	-0.374964992	0.062	0.131
136	ENSDARG00000015917	rnft1	1	0.048301516	-0.353647841	0.031	0.119
137	ENSDARG00000016128	ap3m2	1	0.078248906	-0.356251279	0.047	0.131
138	ENSDARG00000016253	ralab	1	0.451865934	0.509901605	0.219	0.19
139	ENSDARG00000016255	chmp4ba	1	0.047572164	-0.267765878	0.094	0.214
140	ENSDARG00000016443	eif3c	1	0.169478533	0.315611167	0.625	0.536
141	ENSDARG00000016548	eif5b	1	0.092721755	-0.251635965	0.109	0.214
142	ENSDARG00000016721	sdha	1	0.027290912	0.460799221	0.234	0.107
143	ENSDARG00000016858	smad7	1	0.005615805	-0.426590756	0.281	0.524
144	ENSDARG00000017034	sqor	1	0.007220483	-0.332836498	0	0.107
145	ENSDARG00000017571	mccc2	1	0.326355424	-0.304790895	0.062	0.107
146	ENSDARG00000017602	ccng2	1	0.538870077	0.320020506	0.219	0.19
147	ENSDARG00000017624	krt4	1	0.030011081	-0.339374678	0.422	0.643
148	ENSDARG00000017673	nova2	1	0.657354216	0.394648389	0.234	0.214
149	ENSDARG00000017772	mdh1aa	1	0.053578687	0.385938102	0.516	0.405
150	ENSDARG00000017781	hsd17b10	1	0.057438234	-0.341195531	0.094	0.202
151	ENSDARG00000017843	srsf1b	1	0.178095033	0.35749858	0.266	0.19
152	ENSDARG00000017929	ncoa2	1	0.014585399	-0.287394795	0.031	0.155
153	ENSDARG00000018049	sf3b2	1	0.039960763	-0.26062523	0.156	0.31
154	ENSDARG00000018259	atp1a3a	1	0.08830093	0.272192459	0.531	0.417
155	ENSDARG00000018426	aldh7a1	1	0.126539343	-0.377794278	0.234	0.345
156	ENSDARG00000018618	cpsf6	1	0.531537217	0.313695967	0.297	0.262
157	ENSDARG00000018997	cplx2l	1	0.010227254	0.404490245	0.109	0.012
158	ENSDARG00000019033	tmem59	1	0.054224193	-0.275024707	0.156	0.298
159	ENSDARG00000019160	sh3bp5la	1	0.051491688	0.331492277	0.156	0.06
160	ENSDARG00000019360	sec23b	1	0.004481704	-0.321904693	0	0.119
161	ENSDARG00000019383	cdc42bpb	1	0.083737361	0.295152223	0.125	0.048
162	ENSDARG00000019572	taf7	1	0.028123616	-0.390264157	0.156	0.31
163	ENSDARG00000019613	ip6k2b	1	0.043737442	0.431660237	0.219	0.107
164	ENSDARG00000019644	ldhba	1	0.121010158	0.251708398	0.531	0.452
165	ENSDARG00000019702	aldocb	1	0.706172845	0.276361898	0.328	0.321
166	ENSDARG00000020015	mrps33	1	0.179599916	-0.295647166	0.141	0.214
167	ENSDARG00000020252	btbd10b	1	0.088511647	0.308707994	0.188	0.095
168	ENSDARG00000020607	emc3	1	0.337748299	-0.311814409	0.203	0.262
169	ENSDARG00000020609	snap25a	1	0.140434437	0.375223215	0.234	0.143
170	ENSDARG00000020913	ddx56	1	0.009385567	0.486941024	0.109	0.012
171	ENSDARG00000021107	sf3a2	1	0.293486377	0.351813236	0.266	0.202
172	ENSDARG00000021220	hmgcl	1	0.245022694	0.387717311	0.125	0.071
173	ENSDARG00000021252	cct6a	1	0.098010048	0.259004565	0.641	0.56
174	ENSDARG00000021550	rad23b	1	0.069132881	0.603118813	0.344	0.238
175	ENSDARG00000021753	ccdc25	1	0.710341208	0.317484138	0.141	0.167
176	ENSDARG00000021811	calm3a	1	0.832802894	0.263888765	0.406	0.464
177	ENSDARG00000022303	higd1a	1	0.048279646	0.370796094	0.172	0.071
178	ENSDARG00000023151	ucp1	1	0.185048307	-0.271920283	0.141	0.226
179	ENSDARG00000023174	fez1	1	0.032569039	0.364955936	0.188	0.071
180	ENSDARG00000023330	anp32b	1	0.342765054	-0.262506629	0.156	0.214
181	ENSDARG00000023591	nrbf2b	1	0.146750633	0.562888632	0.109	0.048
182	ENSDARG00000023858	ccdc174	1	0.126586323	0.448812999	0.109	0.048
183	ENSDARG00000023988	dctn4	1	0.949557006	0.256588626	0.125	0.131
184	ENSDARG00000024124	sde2	1	0.149134849	0.284809604	0.109	0.048
185	ENSDARG00000024381	msto1	1	0.008859333	0.284598174	0.109	0.012
186	ENSDARG00000024433	pvalb4	1	0.518913717	0.257448214	0.359	0.31
187	ENSDARG00000024746	hsp90aa1.2	1	0.107757958	-0.28335198	0.594	0.631
188	ENSDARG00000024785	ctnna2	1	0.46153959	0.382443634	0.141	0.107
189	ENSDARG00000024966	MARK4	1	0.072353876	0.290022041	0.109	0.036
190	ENSDARG00000025187	six6a	1	0.202333627	-0.268804518	0.172	0.262
191	ENSDARG00000025254	s100a10b	1	0.910362112	0.283382369	0.141	0.155
192	ENSDARG00000025326	myl12.2	1	0.361972494	0.389844065	0.188	0.131
193	ENSDARG00000025348	igfbp5b	1	0.051681675	-0.311781364	0.141	0.274
194	ENSDARG00000025404	ube2g2	1	0.349850034	0.348848042	0.125	0.083
195	ENSDARG00000025754	ube2f	1	0.050612639	-0.335611646	0.047	0.143
196	ENSDARG00000025855	camk2n1a	1	0.086703843	0.417338347	0.125	0.048
197	ENSDARG00000026595	pafah1b1b	1	0.400706177	0.302613542	0.203	0.155
198	ENSDARG00000026726	anxa1a	1	0.022789635	-0.543861068	0.172	0.345
199	ENSDARG00000026926	rom1b	1	0.078833195	-0.400799437	0.031	0.107
200	ENSDARG00000027088	ptgdsb.1	1	0.180367618	0.477217855	0.422	0.321
201	ENSDARG00000027200	gabarapl2	1	0.596940112	0.310718124	0.375	0.333
202	ENSDARG00000027590	2-Sep	1	0.052137258	-0.291602824	0.031	0.119
203	ENSDARG00000027803	sbds	1	0.015823916	-0.265011835	0.031	0.155
204	ENSDARG00000028048	rdh8a	1	0.020078148	0.422064722	0.75	0.571
205	ENSDARG00000028118	dscamb	1	0.96426397	0.25895192	0.531	0.548
206	ENSDARG00000028213	ttn.2	1	0.070625348	-0.286583644	0.094	0.202
207	ENSDARG00000028523	inip	1	0.119663444	0.267165686	0.203	0.119
208	ENSDARG00000028533	macf1a	1	0.002415411	-0.528734454	0.016	0.167
209	ENSDARG00000029058	rbbp4	1	0.029572847	-0.36462869	0.047	0.155
210	ENSDARG00000029063	clpxa	1	0.028433706	0.363097192	0.109	0.024
211	ENSDARG00000030087	nfkbib	1	0.083550707	0.447368633	0.141	0.06
212	ENSDARG00000030236	tmem30aa	1	0.353672255	0.300993141	0.125	0.083
213	ENSDARG00000030241	vbp1	1	0.274983514	0.253989869	0.266	0.19
214	ENSDARG00000030349	cryba2a	1	0.000478031	-0.461970158	0.078	0.333
215	ENSDARG00000030700	ctps1a	1	0.086355818	-0.253495579	0.031	0.107
216	ENSDARG00000030716	ing4	1	0.00135343	-0.504283909	0.125	0.345
217	ENSDARG00000031020	pip4k2ca	1	0.326878438	0.393260298	0.203	0.155
218	ENSDARG00000031164	tuba8l2	1	0.034148067	0.289346946	0.172	0.06
219	ENSDARG00000031198	hmg20a	1	0.460800996	-0.254378308	0.094	0.131
220	ENSDARG00000031283	vamp1	1	0.148008696	0.438559899	0.125	0.06
221	ENSDARG00000031302	smap1	1	0.021978227	0.389714552	0.156	0.048
222	ENSDARG00000031343	rab6bb	1	0.322272591	0.421511798	0.266	0.214
223	ENSDARG00000031427	calm2a	1	0.354033785	0.44852682	0.312	0.286
224	ENSDARG00000031434	rcor1	1	0.059992875	-0.294111385	0.047	0.143
225	ENSDARG00000031683	fosab	1	0.015483414	-0.821135443	0.062	0.202
226	ENSDARG00000031720	clstn1	1	0.076685257	0.433700703	0.422	0.298
227	ENSDARG00000031819	eif4ebp2	1	0.213513699	0.283310154	0.328	0.238
228	ENSDARG00000032129	gtf2f1	1	0.195426935	-0.285365818	0.109	0.179
229	ENSDARG00000032296	pomp	1	0.080765715	-0.356420494	0.344	0.476
230	ENSDARG00000032327	usp36	1	0.086647645	-0.290942718	0.125	0.238
231	ENSDARG00000032575	ywhaz	1	0.033200098	-0.357649447	0.109	0.25
232	ENSDARG00000032606	sept8a	1	0.033923623	-0.326351902	0.062	0.179
233	ENSDARG00000032705	foxg1b	1	0.019771373	0.320019993	0.812	0.738
234	ENSDARG00000032802	ktn1	1	0.503910708	0.31733242	0.203	0.179
235	ENSDARG00000032865	pacsin1a	1	0.123852375	-0.26704908	0.141	0.238
236	ENSDARG00000033539	paics	1	0.291165128	-0.26901529	0.078	0.131
237	ENSDARG00000033655	stmn1b	1	0.104647024	0.592485834	0.406	0.31
238	ENSDARG00000034042	dnal1	1	0.128714173	0.497367979	0.109	0.048
239	ENSDARG00000034187	calm1b	1	0.023011724	0.640826039	0.203	0.083
240	ENSDARG00000034195	top2b	1	0.220380768	-0.257671256	0.172	0.25
241	ENSDARG00000034368	hexb	1	0.072869235	0.430117102	0.453	0.345
242	ENSDARG00000034600	tmem165	1	0.019703691	0.50670013	0.281	0.131
243	ENSDARG00000034670	ube2e2	1	0.360879511	0.333811753	0.188	0.143
244	ENSDARG00000034753	tspan3a	1	0.108345402	-0.27419751	0.188	0.31
245	ENSDARG00000034768	phf3	1	0.232862949	0.33133372	0.125	0.071
246	ENSDARG00000035133	pho	1	0.199888095	-0.370776198	0.156	0.226
247	ENSDARG00000035136	selenow1	1	0.767112585	0.299168928	0.422	0.393
248	ENSDARG00000035285	ncor1	1	0.512089707	0.257538084	0.109	0.083
249	ENSDARG00000035327	ckma	1	0.041977302	0.422398294	0.797	0.631
250	ENSDARG00000035557	gabarapa	1	0.883482814	0.268115027	0.125	0.143
251	ENSDARG00000035622	xbp1	1	0.05059501	-0.485494385	0.312	0.44
252	ENSDARG00000035678	zgc:91910	1	0.924136798	0.339268395	0.203	0.214
253	ENSDARG00000035859	angptl4	1	0.468604919	0.537068327	0.219	0.19
254	ENSDARG00000036036	mdka	1	0.353357134	0.388755895	0.281	0.214
255	ENSDARG00000036080	cd81a	1	0.074295216	0.338109596	0.406	0.274
256	ENSDARG00000036144	tssc4	1	0.088750702	-0.256384598	0.125	0.238
257	ENSDARG00000036179	myo1ea	1	0.003665264	-0.26772246	0.078	0.274
258	ENSDARG00000036282	rnaset2	1	0.497482225	0.340140479	0.109	0.083
259	ENSDARG00000036510	ccnt2b	1	0.414841886	-0.280354847	0.141	0.19
260	ENSDARG00000036816	pou2f2a	1	0.251266845	0.390570301	0.125	0.071
261	ENSDARG00000036832	cyt1l	1	0.296200927	-0.436049879	0.141	0.202
262	ENSDARG00000036903	irak1bp1	1	0.86198183	0.385982043	0.125	0.119
263	ENSDARG00000036967	smox	1	0.361544584	0.443956853	0.328	0.274
264	ENSDARG00000036995	lsm6	1	0.037480875	-0.454747333	0.234	0.393
265	ENSDARG00000037229	denr	1	0.14721608	0.251511082	0.25	0.155
266	ENSDARG00000037285	mipa	1	0.185288082	-0.287913973	0.047	0.107
267	ENSDARG00000037291	dpf2l	1	0.573633365	0.288176707	0.141	0.119
268	ENSDARG00000037679	zgc:103678	1	0.239010169	0.280408347	0.109	0.06
269	ENSDARG00000037789	pvalb1	1	0.112972555	0.351130318	1	1
270	ENSDARG00000037790	pvalb8	1	0.104443128	0.511466997	0.359	0.25
271	ENSDARG00000037921	gng13b	1	0.004909282	0.748467621	0.172	0.036
272	ENSDARG00000037928	ddx42	1	0.307125738	0.408770398	0.203	0.155
273	ENSDARG00000037965	srrm2	1	0.143572561	-0.370326439	0.188	0.274
274	ENSDARG00000037968	fus	1	0.459730008	0.262970586	0.156	0.119
275	ENSDARG00000038099	gskip	1	0.063193235	-0.267757952	0.062	0.167
276	ENSDARG00000038363	drd4a	1	0.029969384	-0.255903528	0.016	0.107
277	ENSDARG00000038439	fabp10a	1	0.092701	-0.35640537	0.438	0.56
278	ENSDARG00000038473	ube2d3	1	0.097299737	-0.299045702	0.125	0.226
279	ENSDARG00000038505	polr2h	1	0.361395534	0.336562377	0.125	0.083
280	ENSDARG00000038559	h1f0	1	0.001586434	0.302520749	0.938	0.857
281	ENSDARG00000038635	magoh	1	0.154625207	-0.277948154	0.219	0.333
282	ENSDARG00000038787	tmub1	1	0.077394588	-0.33530465	0.031	0.107
283	ENSDARG00000038835	ppid	1	0.079378292	-0.321273156	0.203	0.333
284	ENSDARG00000038859	rgs20	1	0.459252842	-0.352346463	0.172	0.214
285	ENSDARG00000038967	cul3a	1	0.136576685	-0.357313378	0.109	0.19
286	ENSDARG00000039034	marcksl1a	1	0.306497383	0.414429905	0.25	0.202
287	ENSDARG00000039150	lgmn	1	0.070175585	-0.333374752	0.078	0.179
288	ENSDARG00000039399	nt5c2a	1	0.207007113	-0.27061916	0.078	0.143
289	ENSDARG00000039578	pa2g4a	1	0.058665859	-0.346790787	0.125	0.25
290	ENSDARG00000039601	ier3ip1	1	0.102588212	-0.273357409	0.281	0.393
291	ENSDARG00000039650	itm2cb	1	0.170970694	-0.324489701	0.188	0.274
292	ENSDARG00000039729	asap1b	1	0.058009426	0.474223774	0.156	0.06
293	ENSDARG00000039730	zgc:112160	1	0.587717911	-0.290946402	0.094	0.119
294	ENSDARG00000039872	lamtor2	1	0.320209309	0.364737398	0.219	0.167
295	ENSDARG00000039913	tmem147	1	0.395096877	-0.264381519	0.453	0.488
296	ENSDARG00000039929	ckmt2b	1	0.01151645	0.271357751	0.156	0.036
297	ENSDARG00000039969	akirin1	1	0.442510349	0.260274555	0.188	0.155
298	ENSDARG00000040021	ebag9	1	0.025687643	-0.283637826	0.062	0.19
299	ENSDARG00000040237	mef2d	1	0.062798391	-0.301937993	0.125	0.238
300	ENSDARG00000040291	cadm4	1	0.051155201	-0.283235073	0.031	0.119
301	ENSDARG00000040401	slc25a20	1	0.033622335	-0.331003464	0.031	0.131
302	ENSDARG00000040565	ckmb	1	0.081512664	-0.291253109	0.422	0.56
303	ENSDARG00000040620	psmg1	1	0.188016107	-0.262099692	0.047	0.107
304	ENSDARG00000040822	fundc1	1	0.796434894	0.263625569	0.156	0.179
305	ENSDARG00000040838	dcun1d2a	1	0.164509982	-0.300153587	0.047	0.107
306	ENSDARG00000041068	got2a	1	0.166659367	0.298380102	0.109	0.048
307	ENSDARG00000041137	dhrs13a.3	1	0.149134849	0.368792413	0.109	0.048
308	ENSDARG00000041155	morf4l1	1	0.438642663	0.254140187	0.359	0.31
309	ENSDARG00000041299	zgc:110796	1	0.194905652	0.438221495	0.172	0.107
310	ENSDARG00000041323	csdc2a	1	0.076694061	0.349263582	0.109	0.036
311	ENSDARG00000041569	ces2	1	0.167006895	-0.36245585	0.047	0.107
312	ENSDARG00000041665	mkrn1	1	0.004575233	-0.309971711	0.047	0.214
313	ENSDARG00000041691	bhlhe41	1	0.258137158	-0.300937701	0.125	0.19
314	ENSDARG00000041735	tmem237a	1	0.133040055	-0.398471396	0.172	0.274
315	ENSDARG00000042045	hmg20b	1	0.011250533	-0.254957708	0.016	0.131
316	ENSDARG00000042245	myl13	1	0.150230536	0.459340445	0.125	0.06
317	ENSDARG00000042252	eif4h	1	0.109801881	0.273129173	0.188	0.095
318	ENSDARG00000042322	si:dkey-177p2.6	1	0.024638257	-0.290320791	0.188	0.369
319	ENSDARG00000042484	tle2a	1	0.208528084	0.44399514	0.219	0.143
320	ENSDARG00000042529	gnat2	1	0.235861982	-0.876075881	0.062	0.119
321	ENSDARG00000042670	eps15l1a	1	0.206361131	0.271308584	0.172	0.107
322	ENSDARG00000042835	tfdp2	1	0.018311669	-0.34194862	0.094	0.25
323	ENSDARG00000042948	dnajc5aa	1	0.128386057	0.278977812	0.156	0.083
324	ENSDARG00000042993	prss1	1	0.419362993	0.44903864	0.344	0.31
325	ENSDARG00000043046	fbxl5	1	0.226212969	0.372674139	0.109	0.06
326	ENSDARG00000043102	lxn	1	0.050110325	0.290996475	0.141	0.048
327	ENSDARG00000043446	efhd1	1	0.870780511	0.266664916	0.141	0.143
328	ENSDARG00000043631	bcas2	1	0.025916282	-0.370955468	0.203	0.393
329	ENSDARG00000043857	ufm1	1	0.169336186	0.362938853	0.219	0.143
330	ENSDARG00000044090	zmpste24	1	0.019466103	-0.3024417	0.031	0.143
331	ENSDARG00000044092	atp5if1b	1	0.157063011	0.296683423	0.594	0.548
332	ENSDARG00000044102	znf593	1	0.053993117	-0.310868117	0.094	0.214
333	ENSDARG00000044199	gnat1	1	0.383691924	0.301201429	0.109	0.071
334	ENSDARG00000044280	opn1mw2	1	0.541962077	0.325506961	0.109	0.083
335	ENSDARG00000044298	phax	1	0.940171321	0.25231621	0.141	0.155
336	ENSDARG00000044431	ppig	1	0.011050713	-0.330707676	0.078	0.238
337	ENSDARG00000044601	rtn4a	1	0.456434105	0.362240436	0.5	0.512
338	ENSDARG00000044619	birc2	1	0.221034762	0.289505815	0.156	0.095
339	ENSDARG00000044625	pcf11	1	0.023688094	-0.389498988	0.078	0.214
340	ENSDARG00000044861	opn1lw2	1	0.966325933	-1.553148623	0.172	0.155
341	ENSDARG00000045131	id4	1	0.169284322	0.261697333	0.109	0.048
342	ENSDARG00000045420	epdr1	1	0.238888237	0.388317201	0.125	0.071
343	ENSDARG00000045618	clta	1	0.018310124	0.303534979	0.531	0.333
344	ENSDARG00000045677	opn1sw1	1	0.772686377	-0.878998282	0.203	0.179
345	ENSDARG00000045705	meig1	1	0.041903541	-0.460188589	0.266	0.381
346	ENSDARG00000045843	apex1	1	0.007973841	-0.320538393	0.141	0.321
347	ENSDARG00000045877	ube2nb	1	0.186807435	0.382165208	0.266	0.19
348	ENSDARG00000045928	psma4	1	0.002998863	-0.547807587	0.297	0.5
349	ENSDARG00000045979	zgc:153704	1	0.032745992	0.303711722	0.109	0.024
350	ENSDARG00000046002	necap2	1	0.12136128	-0.257762723	0.047	0.119
351	ENSDARG00000046030	zgc:110339	1	0.916852257	0.434342328	0.344	0.357
352	ENSDARG00000046143	prkab1b	1	0.058649501	-0.268974847	0.109	0.226
353	ENSDARG00000051886	ankrd11	1	0.019455361	0.47724634	0.516	0.417
354	ENSDARG00000051936	ergic2	1	0.028648797	-0.273499792	0.016	0.107
355	ENSDARG00000052150	pbx4	1	0.370106291	0.293602433	0.266	0.214
356	ENSDARG00000052334	ociad1	1	0.069532258	-0.304784105	0.109	0.226
357	ENSDARG00000052348	smarca5	1	0.028007509	-0.275690469	0.016	0.107
358	ENSDARG00000052623	bsdc1	1	0.254508136	0.259739208	0.266	0.19
359	ENSDARG00000052625	fkbp1b	1	0.029523037	-0.295407148	0.406	0.583
360	ENSDARG00000052673	sept7b	1	0.117724472	0.290770345	0.266	0.167
361	ENSDARG00000052728	sltm	1	0.349513794	0.250757903	0.469	0.405
362	ENSDARG00000052994	slc25a28	1	0.361395534	0.364508098	0.125	0.083
363	ENSDARG00000053097	hsf2	1	0.093878966	-0.305687115	0.109	0.214
364	ENSDARG00000053129	carhsp1	1	0.667243872	0.32724919	0.125	0.107
365	ENSDARG00000053130	pcp4a	1	0.089461434	0.620491199	0.156	0.071
366	ENSDARG00000053466	timmdc1	1	0.022423251	0.360400316	0.156	0.048
367	ENSDARG00000053484	syne2b	1	0.192374966	0.31651821	0.312	0.226
368	ENSDARG00000053792	si:rp71-1g18.1	1	0.548778202	0.291072125	0.125	0.095
369	ENSDARG00000053800	si:ch211-276c2.4	1	0.136322659	0.276220012	0.234	0.155
370	ENSDARG00000053912	fbl	1	0.024940805	-0.359342481	0.156	0.321
371	ENSDARG00000053973	fetub	1	0.071586305	-0.285715955	0.094	0.202
372	ENSDARG00000054213	hectd1	1	0.03730456	-0.343747109	0.047	0.155
373	ENSDARG00000054442	cbx1b	1	0.685043323	0.326585113	0.188	0.167
374	ENSDARG00000054723	si:ch211-242b18.1	1	0.220000988	0.343452823	0.109	0.06
375	ENSDARG00000055064	prdx5	1	0.01418103	-0.293048544	0.141	0.321
376	ENSDARG00000055124	ccnl1a	1	0.285153818	0.268933984	0.156	0.107
377	ENSDARG00000055283	id2a	1	0.096955382	-0.486822324	0.172	0.274
378	ENSDARG00000055284	afap1	1	0.034245986	0.388840624	0.219	0.095
379	ENSDARG00000055455	gpm6aa	1	0.303737184	0.597959425	0.5	0.452
380	ENSDARG00000055477	pelo	1	0.076967154	-0.346399318	0.047	0.131
381	ENSDARG00000055514	icn2	1	0.003240455	-0.813723232	0.047	0.214
382	ENSDARG00000055589	s100t	1	0.226946262	0.324749316	0.125	0.071
383	ENSDARG00000055639	ruvbl2	1	0.004436203	0.288644146	0.125	0.012
384	ENSDARG00000055966	cflara	1	0.049237512	-0.25748981	0.031	0.119
385	ENSDARG00000056099	gtf2h5	1	0.023376598	-0.369577726	0.094	0.238
386	ENSDARG00000056167	hspe1	1	0.026868329	-0.452038719	0.328	0.476
387	ENSDARG00000056235	smndc1	1	0.128349468	0.292688054	0.375	0.274
388	ENSDARG00000056347	rab3aa	1	0.132149613	-0.31631878	0.266	0.369
389	ENSDARG00000056559	ccz1	1	0.146444547	0.314693773	0.141	0.071
390	ENSDARG00000056627	cxcl14	1	0.807029997	0.278934314	0.125	0.143
391	ENSDARG00000056656	tspan18a	1	0.634247074	0.281620834	0.172	0.143
392	ENSDARG00000056856	tax1bp1b	1	0.984470106	0.294972106	0.266	0.298
393	ENSDARG00000056877	vamp2	1	0.000852232	0.482041813	0.719	0.488
394	ENSDARG00000057007	ctbp1	1	0.285153818	0.512419952	0.156	0.107
395	ENSDARG00000057074	rpgrb	1	0.600548063	0.355348045	0.344	0.31
396	ENSDARG00000057075	lamtor3	1	0.230722812	0.292667078	0.172	0.107
397	ENSDARG00000057299	pbdc1	1	0.27118054	-0.257111166	0.203	0.274
398	ENSDARG00000057317	nexn	1	0.223640393	0.3551581	0.391	0.31
399	ENSDARG00000057497	stk35l	1	0.079442253	0.378221646	0.125	0.048
400	ENSDARG00000058369	mex3b	1	0.049151389	-0.393390944	0.141	0.274
401	ENSDARG00000058560	adrm1	1	0.054960423	-0.282479537	0.062	0.167
402	ENSDARG00000058818	rbm38	1	0.084329585	-0.35170924	0.078	0.179
403	ENSDARG00000059006	otud5a	1	0.027378633	-0.272410346	0.016	0.107
404	ENSDARG00000059070	gars	1	0.067202639	-0.372073635	0.078	0.179
405	ENSDARG00000059097	nktr	1	0.031186051	0.315442624	0.219	0.095
406	ENSDARG00000059298	spcs1	1	0.269259268	-0.302173265	0.359	0.429
407	ENSDARG00000059303	hnrnpl2	1	0.216560587	-0.258145572	0.281	0.357
408	ENSDARG00000059304	chchd2	1	0.175239331	0.329465741	0.188	0.107
409	ENSDARG00000059357	sarnp	1	0.400519888	0.250960921	0.234	0.19
410	ENSDARG00000059601	map1aa	1	0.058623118	0.372320772	0.172	0.071
411	ENSDARG00000059794	kdm6al	1	0.037055218	-0.321032538	0.031	0.131
412	ENSDARG00000059906	sdc4	1	0.085964109	-0.288512067	0.219	0.357
413	ENSDARG00000060036	aimp1	1	0.048050604	0.360654828	0.156	0.06
414	ENSDARG00000060148	sh3pxd2aa	1	0.011794932	-0.570127224	0.125	0.286
415	ENSDARG00000060199	mrpl18	1	0.151266219	0.254017613	0.172	0.095
416	ENSDARG00000060238	uacab	1	0.03853639	0.453387046	0.297	0.167
417	ENSDARG00000060350	apoda.2	1	0.330256194	-0.326748329	0.062	0.107
418	ENSDARG00000060489	mrpl32	1	0.405636834	-0.360953488	0.234	0.286
419	ENSDARG00000060610	pcdh7b	1	0.172085992	-0.295849731	0.047	0.107
420	ENSDARG00000061048	ranbp9	1	0.090078911	0.327390033	0.203	0.107
421	ENSDARG00000061052	nipblb	1	0.089139751	-0.292550003	0.047	0.131
422	ENSDARG00000061228	pfdn4	1	0.104517545	-0.253973736	0.375	0.512
423	ENSDARG00000061338	ddx6	1	0.15348709	0.484607572	0.234	0.155
424	ENSDARG00000061368	klf13	1	0.711688274	0.314470099	0.141	0.119
425	ENSDARG00000061505	mrps9	1	0.056708157	-0.26264982	0.062	0.167
426	ENSDARG00000061794	jam3b	1	0.228568943	0.386964836	0.219	0.155
427	ENSDARG00000061844	si:dkey-38p12.3	1	0.049681829	-0.378110591	0.109	0.238
428	ENSDARG00000061854	lman2	1	0.122390456	0.27611948	0.219	0.131
429	ENSDARG00000061923	amotl2a	1	0.242637571	0.487024062	0.234	0.179
430	ENSDARG00000061951	golgb1	1	0.153774063	-0.31017663	0.172	0.262
431	ENSDARG00000062148	si:dkey-100n23.3	1	0.870780511	0.328481971	0.141	0.143
432	ENSDARG00000062251	fbxl7	1	0.692857842	0.26303012	0.125	0.107
433	ENSDARG00000062790	CU639469.1	1	0.037055218	0.257617405	0.141	0.048
434	ENSDARG00000062948	wasf3b	1	0.014289451	-0.287006381	0.031	0.155
435	ENSDARG00000062954	clk2a	1	0.033544942	-0.279177126	0.047	0.155
436	ENSDARG00000063014	dbpa	1	0.076694061	0.255778906	0.109	0.036
437	ENSDARG00000063292	ssuh2rs1	1	0.754108739	0.313331719	0.188	0.179
438	ENSDARG00000063899	mt-nd2	1	0.030884462	-0.375461145	0.734	0.881
439	ENSDARG00000063911	mt-atp6	1	0.104443331	-0.287034294	0.953	1
440	ENSDARG00000063924	mt-cyb	1	0.076540876	-0.32278147	0.844	0.988
441	ENSDARG00000067995	myhz1.2	1	0.170371787	-0.364351257	0.203	0.31
442	ENSDARG00000068123	gkap1	1	0.228589639	0.263765919	0.188	0.119
443	ENSDARG00000068125	nfu1	1	0.096444261	0.465876149	0.156	0.071
444	ENSDARG00000068404	tbcb	1	0.127034622	0.411045535	0.234	0.143
445	ENSDARG00000068457	tnnt3b	1	0.167884609	0.406020951	0.766	0.738
446	ENSDARG00000068478	gpx4a	1	0.401968361	-0.320434987	0.125	0.167
447	ENSDARG00000068582	rnf44	1	0.095574842	0.297990248	0.344	0.238
448	ENSDARG00000068641	taf10	1	0.049283331	-0.30000578	0.172	0.321
449	ENSDARG00000068716	cuedc1a	1	0.750783833	0.250534113	0.266	0.25
450	ENSDARG00000068745	map4l	1	0.401143671	0.272256767	0.109	0.071
451	ENSDARG00000068822	purba	1	0.366311397	0.285335593	0.219	0.167
452	ENSDARG00000068868	nap1l4b	1	0.322711092	0.402617963	0.156	0.107
453	ENSDARG00000068966	si:ch211-261n11.7	1	0.033008874	0.460650694	0.125	0.036
454	ENSDARG00000068996	hist2h2l	1	0.223317121	0.262890054	0.234	0.155
455	ENSDARG00000069009	si:ch211-147a11.3	1	0.445266198	0.347782429	0.219	0.19
456	ENSDARG00000069013	prdx4	1	0.134503075	-0.256873964	0.188	0.298
457	ENSDARG00000069099	tmco1	1	0.129950756	-0.351430848	0.266	0.381
458	ENSDARG00000069100	aldh9a1a.1	1	0.418435164	0.597007671	0.281	0.238
459	ENSDARG00000069313	oxa1l	1	0.130571656	0.477840196	0.188	0.107
460	ENSDARG00000069360	ppp3r1b	1	0.087855889	0.341992828	0.297	0.19
461	ENSDARG00000069619	atf7ip	1	0.086980853	-0.293492636	0.188	0.31
462	ENSDARG00000069827	crygm2d11	1	0.040005487	-0.287194935	0.047	0.155
463	ENSDARG00000069981	cspg5a	1	0.393448126	0.31098557	0.188	0.143
464	ENSDARG00000070038	rbp2a	1	0.150230536	0.530508016	0.125	0.06
465	ENSDARG00000070473	parp6b	1	0.380212561	0.303596029	0.125	0.19
466	ENSDARG00000070654	pex5	1	0.380212561	0.337189692	0.188	0.143
467	ENSDARG00000070682	sdf4	1	0.005787835	0.281137746	0.172	0.036
468	ENSDARG00000070734	dyrk4	1	0.251266845	-0.350149222	0.062	0.119
469	ENSDARG00000070822	cnp	1	0.241941786	-0.330406701	0.062	0.119
470	ENSDARG00000070951	hmga1b	1	0.022015574	-0.450702016	0.141	0.298
471	ENSDARG00000070959	si:ch211-288g17.3	1	0.396323704	0.295511772	0.391	0.345
472	ENSDARG00000071046	bbip1	1	0.149778235	-0.350154349	0.266	0.381
473	ENSDARG00000071445	myoz1b	1	0.007803285	0.593730314	0.188	0.048
474	ENSDARG00000071573	lsm5	1	0.049866749	-0.343281493	0.203	0.345
475	ENSDARG00000071626	ptgdsb.2	1	0.009791762	0.750074482	0.188	0.06
476	ENSDARG00000071658	ywhag2	1	0.030942664	0.540031351	0.188	0.071
477	ENSDARG00000071679	mydgf	1	0.046403838	-0.311778342	0.047	0.143
478	ENSDARG00000074001	crygmxl2	1	0.015801261	-0.351304825	0.047	0.179
479	ENSDARG00000074084	strip1	1	0.16204129	-0.374740551	0.047	0.107
480	ENSDARG00000074246	rab14	1	0.638184838	-0.300202698	0.266	0.274
481	ENSDARG00000074271	wrb	1	0.066393748	-0.300222423	0.156	0.286
482	ENSDARG00000074378	junba	1	0.007220483	-0.659683034	0	0.107
483	ENSDARG00000074552	ndufs7	1	0.172663329	-0.285482112	0.391	0.464
484	ENSDARG00000074599	frmd4ba	1	0.1765135	-0.368489903	0.094	0.167
485	ENSDARG00000074676	rprd2b	1	0.167006895	-0.270694364	0.047	0.107
486	ENSDARG00000074696	zgc:194621	1	0.089736751	0.303062316	0.188	0.095
487	ENSDARG00000074752	hlfa	1	0.006055541	0.346881092	0.141	0.024
488	ENSDARG00000074758	csde1	1	0.032700501	-0.262224786	0.125	0.274
489	ENSDARG00000075222	amer2	1	0.194464627	0.251802676	0.406	0.321
490	ENSDARG00000075252	phrf1	1	0.388010698	0.269056543	0.109	0.071
491	ENSDARG00000075349	si:ch73-138n13.1	1	0.230558744	-0.302128849	0.078	0.143
492	ENSDARG00000075559	ppm1g	1	0.009677979	-0.522582348	0.047	0.19
493	ENSDARG00000075593	trim71	1	0.087307077	0.305378472	0.219	0.119
494	ENSDARG00000075616	polr2k	1	0.03730456	-0.295635921	0.047	0.155
495	ENSDARG00000076153	lca5	1	0.073995886	0.390040924	0.125	0.048
496	ENSDARG00000076280	ppp1r1b	1	0.492605335	0.258838105	0.219	0.19
497	ENSDARG00000076283	snrpd3l	1	0.039220134	-0.31266684	0.234	0.393
498	ENSDARG00000076290	calr	1	0.409505511	0.316008968	0.328	0.286
499	ENSDARG00000076440	btbd6a	1	0.022876088	0.370847081	0.156	0.048
500	ENSDARG00000076572	crygm2d7	1	0.007572294	-0.409486135	0.047	0.202
501	ENSDARG00000076697	SIPA1	1	0.058366158	-0.250411336	0.031	0.119
502	ENSDARG00000076752	tmem67	1	0.161371803	0.273619065	0.141	0.071
503	ENSDARG00000077012	eif4ea	1	0.159171614	-0.250019955	0.062	0.131
504	ENSDARG00000077038	pbrm1l	1	0.081625757	0.373500549	0.156	0.071
505	ENSDARG00000077506	tjp1a	1	0.175835188	-0.322300416	0.141	0.226
506	ENSDARG00000077536	snrnp200	1	0.057287015	-0.319925534	0.031	0.119
507	ENSDARG00000077737	spsb3a	1	0.002279694	0.438072891	0.141	0.012
508	ENSDARG00000077906	rnf165a	1	0.14700114	-0.274319849	0.125	0.214
509	ENSDARG00000078042	il10rb	1	0.084397572	0.258492825	0.109	0.036
510	ENSDARG00000078502	si:ch211-150o23.3	1	0.014977976	0.531188156	0.125	0.024
511	ENSDARG00000078572	stox2b	1	0.057923744	-0.257869853	0.125	0.25
512	ENSDARG00000078592	nomo	1	0.239010169	0.251480615	0.109	0.06
513	ENSDARG00000078671	cdk5r2b	1	0.089139751	-0.334221265	0.047	0.131
514	ENSDARG00000078781	si:ch211-161c3.6	1	0.008859333	0.275372114	0.109	0.012
515	ENSDARG00000079274	prss59.1	1	0.155125539	-0.403553926	0.141	0.226
516	ENSDARG00000079305	hbae3	1	0.215436225	-0.366643145	0.062	0.119
517	ENSDARG00000079397	cerkl	1	0.773641659	0.252540531	0.172	0.167
518	ENSDARG00000079497	tcima	1	0.732005823	-0.253021928	0.281	0.31
519	ENSDARG00000079636	fam177a1	1	0.183080421	-0.341177303	0.125	0.202
520	ENSDARG00000079783	isg20	1	0.013568329	0.389060877	0.125	0.024
521	ENSDARG00000086184	FBXO48	1	0.086308693	0.252458426	0.141	0.06
522	ENSDARG00000086288	scg3	1	0.335737771	-0.395706168	0.281	0.321
523	ENSDARG00000087164	crygm2d4	1	0.000394589	-0.670059702	0	0.179
524	ENSDARG00000087402	tpm1	1	0.164098908	0.279537493	0.125	0.06
525	ENSDARG00000087647	sept7a	1	0.366713001	0.257413524	0.109	0.071
526	ENSDARG00000087897	h2afy2	1	0.142524465	0.301137687	0.484	0.393
527	ENSDARG00000088091	pfn1	1	0.043251909	-0.27204459	0.375	0.595
528	ENSDARG00000088398	tmem107l	1	0.482538577	0.253781145	0.141	0.107
529	ENSDARG00000088619	rexo4	1	0.050560013	-0.34393633	0.078	0.19
530	ENSDARG00000088823	crygm2d3	1	0.000235027	-1.187389107	0.062	0.298
531	ENSDARG00000088841	dnal4b	1	0.092891197	0.286845261	0.125	0.048
532	ENSDARG00000089372	clk4a	1	0.052390397	0.572915279	0.25	0.143
533	ENSDARG00000089458	rp1l1a	1	0.077692464	-0.349158954	0.109	0.214
534	ENSDARG00000089626	ptges3b	1	0.756865187	0.265872109	0.156	0.143
535	ENSDARG00000089861	usp44	1	0.305763958	0.292255826	0.141	0.095
536	ENSDARG00000090286	serpina1	1	0.052860589	-0.331448208	0.078	0.19
537	ENSDARG00000090386	cd3eap	1	0.023396773	0.592393808	0.188	0.071
538	ENSDARG00000090389	ndufv3	1	0.569397315	0.270921369	0.25	0.226
539	ENSDARG00000090788	cstf2	1	0.029748825	-0.366077068	0.094	0.226
540	ENSDARG00000090850	serpina1l	1	0.115780149	-0.289033095	0.047	0.119
541	ENSDARG00000090872	si:dkey-276j7.1	1	0.131223513	0.435400934	0.359	0.262
542	ENSDARG00000090963	atp6ap1lb	1	0.249962619	0.34311919	0.359	0.286
543	ENSDARG00000090971	cc2d2a	1	0.026926228	-0.30731028	0.047	0.167
544	ENSDARG00000091367	prpf6	1	0.315774683	0.298601854	0.141	0.095
545	ENSDARG00000091576	TMEM216	1	0.149994629	-0.320163581	0.109	0.19
546	ENSDARG00000091656	lsm8	1	0.205563326	-0.274503729	0.188	0.262
547	ENSDARG00000091756	insm1a	1	0.000646442	-0.722924598	0	0.167
548	ENSDARG00000091831	ddx27	1	0.339271513	0.441191791	0.094	0.155
549	ENSDARG00000092124	cox14	1	0.048966185	-0.318182024	0.125	0.25
550	ENSDARG00000092170	apoc1	1	0.16811017	-0.321947674	0.062	0.131
551	ENSDARG00000092362	hsp70.2	1	0.261841891	0.360399152	0.469	0.393
552	ENSDARG00000092467	si:ch73-46j18.5	1	0.006202209	-0.318676767	0.031	0.179
553	ENSDARG00000092979	pias2	1	0.373177035	0.278880936	0.125	0.083
554	ENSDARG00000093022	selenoh	1	0.995343701	0.265071881	0.172	0.179
555	ENSDARG00000093313	ubb	1	0.083787208	-0.355370631	0.156	0.274
556	ENSDARG00000093374	EPB41L2	1	0.546238273	0.379879801	0.344	0.321
557	ENSDARG00000093448	mpc1	1	0.503618723	0.26002377	0.469	0.44
558	ENSDARG00000094043	si:ch73-376l24.3	1	0.077394588	-0.25026351	0.031	0.107
559	ENSDARG00000094730	acbd7	1	0.219038112	0.368414605	0.266	0.202
560	ENSDARG00000094965	nfil3-5	1	0.84186284	0.328701771	0.156	0.155
561	ENSDARG00000095007	sinhcafl	1	0.066886765	-0.304153077	0.094	0.202
562	ENSDARG00000095328	si:ch211-191i18.4	1	0.092745771	0.313068807	0.422	0.31
563	ENSDARG00000096249	ap1m1	1	0.01024269	-0.478246159	0.016	0.131
564	ENSDARG00000096701	si:dkey-21e13.3	1	0.033176472	0.281431906	0.203	0.083
565	ENSDARG00000097478	qkia	1	0.008583043	0.380618605	0.219	0.071
566	ENSDARG00000097630	si:ch211-282b22.1	1	0.303582285	-0.272921131	0.062	0.107
567	ENSDARG00000097696	si:ch73-71c20.5	1	0.94881558	0.257997313	0.172	0.179
568	ENSDARG00000098075	sh3bgrl3	1	0.188260159	0.428024823	0.172	0.107
569	ENSDARG00000098376	si:ch211-207l14.1	1	0.601146214	0.286205822	0.141	0.119
570	ENSDARG00000098392	si:ch73-28h20.1	1	0.002457434	-0.552922984	0.812	0.905
571	ENSDARG00000098475	arr3b	1	0.144401251	0.679987422	0.141	0.071
572	ENSDARG00000098591	tubb2b	1	0.084414931	-0.276765238	0.188	0.321
573	ENSDARG00000098652	pcdh11	1	0.326371746	0.304216584	0.203	0.143
574	ENSDARG00000098783	polr2b	1	0.499093863	-0.26853543	0.109	0.143
575	ENSDARG00000098786	rangrf	1	0.541964428	0.370606875	0.188	0.167
576	ENSDARG00000098788	pcdh2g17	1	0.188180247	0.362954854	0.219	0.143
577	ENSDARG00000099200	zgc:123103	1	0.269648257	0.290001237	0.109	0.06
578	ENSDARG00000099241	ppp2cb	1	0.189482085	-0.339487053	0.266	0.357
579	ENSDARG00000099420	nme2b.2	1	0.694447619	0.373113216	0.344	0.333
580	ENSDARG00000099692	ccnyl1	1	0.034148067	-0.287389867	0.047	0.155
581	ENSDARG00000099749	ube2d2l	1	0.010990643	-0.270584754	0.016	0.131
582	ENSDARG00000099766	myl12.1	1	0.71268251	0.338826818	0.516	0.488
583	ENSDARG00000099865	hnrnpabb	1	0.289370496	0.251218603	0.594	0.488
584	ENSDARG00000100003	glulb	1	0.118888377	0.432877332	0.594	0.476
585	ENSDARG00000100129	brd3b	1	0.069817912	-0.302846822	0.297	0.417
586	ENSDARG00000100331	SMIM10	1	0.257512127	-0.257990412	0.109	0.167
587	ENSDARG00000100478	TULP1	1	0.004010941	0.592703087	0.297	0.107
588	ENSDARG00000100513	rps27l	1	0.743856002	0.280548577	0.203	0.19
589	ENSDARG00000100703	si:ch211-285j22.3	1	0.517493847	-0.282787928	0.266	0.298
590	ENSDARG00000100825	calm3a	1	0.08836899	0.467760664	0.234	0.131
591	ENSDARG00000100908	lcor	1	0.015317212	-0.56775514	0.094	0.238
592	ENSDARG00000101063	CABZ01058650.1	1	0.47292024	0.282246534	0.219	0.179
593	ENSDARG00000101225	cngb3.1	1	0.027378633	-0.382395637	0.016	0.107
594	ENSDARG00000101295	psmd4a	1	0.015483414	-0.341567178	0.062	0.202
595	ENSDARG00000101324	apoa1b	1	0.013538595	-0.37485822	0.531	0.786
596	ENSDARG00000101441	lima1a	1	0.008351738	-0.496687856	0.125	0.298
597	ENSDARG00000101560	psma1	1	0.03469743	-0.363474654	0.453	0.607
598	ENSDARG00000101569	ppargc1b	1	0.221419043	0.335238632	0.188	0.119
599	ENSDARG00000101619	minos1	1	0.030227542	-0.405343298	0.281	0.44
600	ENSDARG00000101626	arf6a	1	0.137274371	0.287299062	0.125	0.06
601	ENSDARG00000101631	etfa	1	0.046024441	-0.537398018	0.203	0.345
602	ENSDARG00000101637	ccnd1	1	0.20201933	-0.600463246	0.078	0.143
603	ENSDARG00000101791	kyat3	1	0.221137569	-0.334031973	0.062	0.119
604	ENSDARG00000101808	si:ch211-271b14.1	1	0.049888693	0.311587078	0.172	0.071
605	ENSDARG00000101849	adipor2	1	0.838951491	0.266977817	0.094	0.107
606	ENSDARG00000101865	pcdh1g30	1	0.004060957	0.458241358	0.125	0.012
607	ENSDARG00000101903	zfyve9a	1	0.057038322	-0.321489488	0.047	0.143
608	ENSDARG00000101936	tmem106ba	1	0.151548519	0.294536363	0.109	0.048
609	ENSDARG00000101984	pde6gb	1	0.009453084	-0.685340851	0.375	0.548
610	ENSDARG00000102024	chmp6b	1	0.279582305	-0.290130136	0.109	0.167
611	ENSDARG00000102115	ndufc2	1	0.280003682	0.294709364	0.328	0.25
612	ENSDARG00000102129	crygn1	1	0.084920645	-0.254394545	0.047	0.131
613	ENSDARG00000102305	svbp	1	0.039028308	0.29411116	0.125	0.036
614	ENSDARG00000102333	fcf1	1	0.052423196	-0.270462702	0.062	0.167
615	ENSDARG00000102449	CABZ01048402.1	1	0.000419516	0.571952027	0.141	0
616	ENSDARG00000102453	slc1a2b	1	0.154839438	0.254228446	0.141	0.071
617	ENSDARG00000102558	pde6ha	1	0.820520706	0.296641127	0.297	0.286
618	ENSDARG00000103000	si:ch211-107p11.3	1	0.028007509	-0.25196678	0.016	0.107
619	ENSDARG00000103057	zfhx3	1	0.053288147	0.257917493	0.156	0.06
620	ENSDARG00000103318	mrpl3	1	0.054103538	-0.256566845	0.062	0.167
621	ENSDARG00000103364	cs	1	0.096145384	0.404163302	0.234	0.143
622	ENSDARG00000103413	zgc:109949	1	0.204991969	0.385589362	0.281	0.214
623	ENSDARG00000103543	gngt2b	1	0.564391685	-0.612452702	0.406	0.429
624	ENSDARG00000103606	si:ch211-151g22.1	1	0.007249021	0.268183595	0.141	0.024
625	ENSDARG00000103720	zgc:162730	1	0.245022694	-0.250667455	0.062	0.119
626	ENSDARG00000103846	hspa5	1	0.217452161	-0.339959372	0.125	0.19
627	ENSDARG00000103922	bod1	1	0.039315159	-0.445261645	0.047	0.155
628	ENSDARG00000103979	calr3a	1	0.204065687	-0.352221349	0.203	0.286
629	ENSDARG00000104018	mtpn	1	0.141889333	0.390480488	0.25	0.167
630	ENSDARG00000104024	ccdc137	1	0.316237087	0.420223365	0.156	0.107
631	ENSDARG00000104068	gstp1	1	0.379988179	0.329937761	0.219	0.167
632	ENSDARG00000104178	trir	1	0.019362418	-0.282462498	0.047	0.179
633	ENSDARG00000104242	dcp2	1	0.019357426	0.270832661	0.141	0.036
634	ENSDARG00000104413	rogdi	1	0.305392532	0.257992129	0.234	0.167
635	ENSDARG00000104451	slc39a7	1	0.482471476	-0.388398275	0.172	0.202
636	ENSDARG00000104458	rnasekb	1	0.391149985	0.319895381	0.656	0.679
637	ENSDARG00000104517	uqcr10	1	0.402513691	0.253374015	0.531	0.512
638	ENSDARG00000104530	znf609b	1	0.150841793	0.361189224	0.281	0.19
639	ENSDARG00000104542	ppt2	1	0.072353876	0.449066128	0.109	0.036
640	ENSDARG00000104609	crebbpa	1	0.026157354	-0.272208564	0.016	0.107
641	ENSDARG00000104945	sncb	1	0.112911884	0.300340188	0.5	0.417
642	ENSDARG00000105071	nos1apa	1	0.000920467	0.448844833	0.125	0
643	ENSDARG00000105231	kmt5aa	1	0.019338083	-0.452261739	0.281	0.44
644	ENSDARG00000105293	srsf4	1	0.409173381	0.263010478	0.359	0.31
645	ENSDARG00000105412	si:ch211-276i12.11	1	0.036282956	0.273091077	0.172	0.071
646	ENSDARG00000105545	si:dkey-165a24.10	1	0.00201196	0.280527413	0.109	0
647	ENSDARG00000116164	crygm2d8	1	0.0002217	-0.582469047	0.047	0.298
