# Supplementary material for: Cell-type-specific responses to the microbiota across all tissues of the larval zebrafish
Source: Cell Rep. Author manuscript; Available in PMC 2023 Oct 23. (PMC10423310; doi:10.1016/j.celrep.2023.112095)
Supplement: MMC7 [file NIHMS1880944-supplement-MMC7.zip › DataS1/Cluster67/clu67_GOresults_CVZup_fdr.tsv]

ONTOLOGY	ID	Description	pvalue	p.adjust	qvalue	geneID	Count
BP	GO:1902600	proton transmembrane transport	3.42E-05	0.015296049	0.011634579	ENSDARG00000015978/ENSDARG00000040338/ENSDARG00000056008/ENSDARG00000063917	4
BP	GO:0010950	positive regulation of endopeptidase activity	0.000200282	0.026029453	0.019798689	ENSDARG00000002165/ENSDARG00000033144/ENSDARG00000089307	3
BP	GO:0010952	positive regulation of peptidase activity	0.000200282	0.026029453	0.019798689	ENSDARG00000002165/ENSDARG00000033144/ENSDARG00000089307	3
BP	GO:0052548	regulation of endopeptidase activity	0.000232926	0.026029453	0.019798689	ENSDARG00000002165/ENSDARG00000033144/ENSDARG00000089307/ENSDARG00000095830	4
BP	GO:0052547	regulation of peptidase activity	0.000299581	0.026782503	0.020371479	ENSDARG00000002165/ENSDARG00000033144/ENSDARG00000089307/ENSDARG00000095830	4
BP	GO:0051336	regulation of hydrolase activity	0.000437315	0.028944046	0.022015606	ENSDARG00000002165/ENSDARG00000033144/ENSDARG00000067975/ENSDARG00000089307/ENSDARG00000095830/ENSDARG00000101680	6
BP	GO:0048026	positive regulation of mRNA splicing, via spliceosome	0.000453262	0.028944046	0.022015606	ENSDARG00000013351/ENSDARG00000103672	2
BP	GO:0050685	positive regulation of mRNA processing	0.000640401	0.033689079	0.025624803	ENSDARG00000013351/ENSDARG00000103672	2
BP	GO:0033120	positive regulation of RNA splicing	0.000745734	0.033689079	0.025624803	ENSDARG00000013351/ENSDARG00000103672	2
BP	GO:0045214	sarcomere organization	0.000753671	0.033689079	0.025624803	ENSDARG00000028213/ENSDARG00000058656/ENSDARG00000068457	3
BP	GO:0009266	response to temperature stimulus	0.00099084	0.038663565	0.029408528	ENSDARG00000013351/ENSDARG00000055723/ENSDARG00000103672	3
BP	GO:0006457	protein folding	0.001037948	0.038663565	0.029408528	ENSDARG00000055723/ENSDARG00000076290/ENSDARG00000102640/ENSDARG00000105116	4
BP	GO:0045454	cell redox homeostasis	0.001172449	0.03973347	0.030222327	ENSDARG00000009001/ENSDARG00000102640/ENSDARG00000105116	3
BP	GO:0006942	regulation of striated muscle contraction	0.001244449	0.03973347	0.030222327	ENSDARG00000058656/ENSDARG00000068457	2
BP	GO:0009409	response to cold	0.001388251	0.041369865	0.031467011	ENSDARG00000013351/ENSDARG00000103672	2
BP	GO:0030162	regulation of proteolysis	0.00170273	0.04514643	0.034339566	ENSDARG00000002165/ENSDARG00000033144/ENSDARG00000089307/ENSDARG00000095830	4
BP	GO:0051345	positive regulation of hydrolase activity	0.00192574	0.04514643	0.034339566	ENSDARG00000002165/ENSDARG00000033144/ENSDARG00000089307/ENSDARG00000101680	4
BP	GO:0045862	positive regulation of proteolysis	0.001968506	0.04514643	0.034339566	ENSDARG00000002165/ENSDARG00000033144/ENSDARG00000089307	3
BP	GO:0015985	energy coupled proton transport, down electrochemical gradient	0.00203863	0.04514643	0.034339566	ENSDARG00000015978/ENSDARG00000056008	2
BP	GO:0015986	ATP synthesis coupled proton transport	0.00203863	0.04514643	0.034339566	ENSDARG00000015978/ENSDARG00000056008	2
BP	GO:2000045	regulation of G1/S transition of mitotic cell cycle	0.002219801	0.04514643	0.034339566	ENSDARG00000002165/ENSDARG00000033144	2
BP	GO:0008637	apoptotic mitochondrial changes	0.002408315	0.04514643	0.034339566	ENSDARG00000016745/ENSDARG00000089307	2
BP	GO:1902806	regulation of cell cycle G1/S phase transition	0.002408315	0.04514643	0.034339566	ENSDARG00000002165/ENSDARG00000033144	2
BP	GO:0015672	monovalent inorganic cation transport	0.002423969	0.04514643	0.034339566	ENSDARG00000015978/ENSDARG00000040338/ENSDARG00000045402/ENSDARG00000056008/ENSDARG00000063917	5
CC	GO:0005773	vacuole	0.001586055	0.037869519	0.030561366	ENSDARG00000003902/ENSDARG00000013771/ENSDARG00000027200/ENSDARG00000041108/ENSDARG00000055504	5
CC	GO:0000502	proteasome complex	0.001636435	0.037869519	0.030561366	ENSDARG00000002165/ENSDARG00000031885/ENSDARG00000033144	3
CC	GO:1905369	endopeptidase complex	0.001636435	0.037869519	0.030561366	ENSDARG00000002165/ENSDARG00000031885/ENSDARG00000033144	3
CC	GO:0005882	intermediate filament	0.002952949	0.037869519	0.030561366	ENSDARG00000095147/ENSDARG00000044973/ENSDARG00000058656	3
CC	GO:0045111	intermediate filament cytoskeleton	0.003045708	0.037869519	0.030561366	ENSDARG00000095147/ENSDARG00000044973/ENSDARG00000058656	3
CC	GO:1905368	peptidase complex	0.003236568	0.037869519	0.030561366	ENSDARG00000002165/ENSDARG00000031885/ENSDARG00000033144	3
CC	GO:0000323	lytic vacuole	0.003366179	0.037869519	0.030561366	ENSDARG00000003902/ENSDARG00000013771/ENSDARG00000041108/ENSDARG00000055504	4
CC	GO:0005764	lysosome	0.003366179	0.037869519	0.030561366	ENSDARG00000003902/ENSDARG00000013771/ENSDARG00000041108/ENSDARG00000055504	4
CC	GO:0022624	proteasome accessory complex	0.004823727	0.04823727	0.038928323	ENSDARG00000002165/ENSDARG00000033144	2
MF	GO:0003756	protein disulfide isomerase activity	0.000343841	0.012048781	0.009277327	ENSDARG00000102640/ENSDARG00000105116	2
MF	GO:0016864	intramolecular oxidoreductase activity, transposing S-S bonds	0.000343841	0.012048781	0.009277327	ENSDARG00000102640/ENSDARG00000105116	2
MF	GO:0070181	small ribosomal subunit rRNA binding	0.000419493	0.012048781	0.009277327	ENSDARG00000013351/ENSDARG00000103672	2
MF	GO:0004197	cysteine-type endopeptidase activity	0.000446251	0.012048781	0.009277327	ENSDARG00000003902/ENSDARG00000013771/ENSDARG00000039150/ENSDARG00000041108	4
MF	GO:0008266	poly(U) RNA binding	0.000592775	0.012313572	0.00948121	ENSDARG00000013351/ENSDARG00000103672	2
MF	GO:0016504	peptidase activator activity	0.000690325	0.012313572	0.00948121	ENSDARG00000002165/ENSDARG00000033144	2
MF	GO:0030371	translation repressor activity	0.000907043	0.012313572	0.00948121	ENSDARG00000013351/ENSDARG00000103672	2
MF	GO:0003730	mRNA 3'-UTR binding	0.000964585	0.012313572	0.00948121	ENSDARG00000013351/ENSDARG00000059246/ENSDARG00000103672	3
MF	GO:0008187	poly-pyrimidine tract binding	0.001026131	0.012313572	0.00948121	ENSDARG00000013351/ENSDARG00000103672	2
MF	GO:0004175	endopeptidase activity	0.002303945	0.024882607	0.019159123	ENSDARG00000003902/ENSDARG00000013771/ENSDARG00000031885/ENSDARG00000039150/ENSDARG00000041108/ENSDARG00000068680	6
MF	GO:0008234	cysteine-type peptidase activity	0.003274051	0.032145226	0.024751197	ENSDARG00000003902/ENSDARG00000013771/ENSDARG00000039150/ENSDARG00000041108	4
MF	GO:0016860	intramolecular oxidoreductase activity	0.005646748	0.048973066	0.037708306	ENSDARG00000102640/ENSDARG00000105116	2
MF	GO:0045182	translation regulator activity	0.005925685	0.048973066	0.037708306	ENSDARG00000013351/ENSDARG00000103672	2
MF	GO:0015078	proton transmembrane transporter activity	0.00634836	0.048973066	0.037708306	ENSDARG00000015978/ENSDARG00000040338/ENSDARG00000056008	3
