# Supplementary material for: Cell-type-specific responses to the microbiota across all tissues of the larval zebrafish
Source: Cell Rep. Author manuscript; Available in PMC 2023 Oct 23. (PMC10423310; doi:10.1016/j.celrep.2023.112095)
Supplement: MMC7 [file NIHMS1880944-supplement-MMC7.zip › DataS1/Cluster67/clu67_GOresults_GFup.tsv]

ONTOLOGY	ID	Description	pvalue	p.adjust	qvalue	geneID	Count
BP	GO:0002088	lens development in camera-type eye	1.27E-25	1.27E-25	1.07E-22	ENSDARG00000053862/ENSDARG00000053875/ENSDARG00000068507/ENSDARG00000024548/ENSDARG00000057460/ENSDARG00000016793/ENSDARG00000041925/ENSDARG00000087324/ENSDARG00000087765/ENSDARG00000069801/ENSDARG00000030349/ENSDARG00000088823/ENSDARG00000086658/ENSDARG00000032929/ENSDARG00000030411/ENSDARG00000007576/ENSDARG00000076572/ENSDARG00000076790/ENSDARG00000091148	19
BP	GO:0007601	visual perception	1.10E-20	1.10E-20	4.61E-18	ENSDARG00000053862/ENSDARG00000053875/ENSDARG00000068507/ENSDARG00000024548/ENSDARG00000057460/ENSDARG00000016793/ENSDARG00000041925/ENSDARG00000087324/ENSDARG00000087765/ENSDARG00000069801/ENSDARG00000030349/ENSDARG00000088823/ENSDARG00000086658/ENSDARG00000032929/ENSDARG00000030411/ENSDARG00000007576/ENSDARG00000076572/ENSDARG00000076790/ENSDARG00000091148	19
BP	GO:0050953	sensory perception of light stimulus	2.74E-20	2.74E-20	7.66E-18	ENSDARG00000053862/ENSDARG00000053875/ENSDARG00000068507/ENSDARG00000024548/ENSDARG00000057460/ENSDARG00000016793/ENSDARG00000041925/ENSDARG00000087324/ENSDARG00000087765/ENSDARG00000069801/ENSDARG00000030349/ENSDARG00000088823/ENSDARG00000086658/ENSDARG00000032929/ENSDARG00000030411/ENSDARG00000007576/ENSDARG00000076572/ENSDARG00000076790/ENSDARG00000091148	19
BP	GO:0043010	camera-type eye development	8.20E-15	8.20E-15	1.72E-12	ENSDARG00000053862/ENSDARG00000053875/ENSDARG00000068507/ENSDARG00000024548/ENSDARG00000057460/ENSDARG00000016793/ENSDARG00000041925/ENSDARG00000087324/ENSDARG00000087765/ENSDARG00000069801/ENSDARG00000030349/ENSDARG00000088823/ENSDARG00000086658/ENSDARG00000032929/ENSDARG00000030411/ENSDARG00000007576/ENSDARG00000021225/ENSDARG00000076572/ENSDARG00000076790/ENSDARG00000091148	20
BP	GO:0007600	sensory perception	2.00E-14	2.00E-14	3.36E-12	ENSDARG00000053862/ENSDARG00000053875/ENSDARG00000068507/ENSDARG00000024548/ENSDARG00000057460/ENSDARG00000016793/ENSDARG00000041925/ENSDARG00000087324/ENSDARG00000087765/ENSDARG00000069801/ENSDARG00000030349/ENSDARG00000088823/ENSDARG00000086658/ENSDARG00000032929/ENSDARG00000030411/ENSDARG00000007576/ENSDARG00000076572/ENSDARG00000076790/ENSDARG00000091148	19
BP	GO:0006636	unsaturated fatty acid biosynthetic process	0.00025245	0.00025245	0.035254439	ENSDARG00000010276/ENSDARG00000026726/ENSDARG00000099960	3
CC	GO:0098644	complex of collagen trimers	9.20E-06	9.20E-06	0.000947226	ENSDARG00000012405/ENSDARG00000020007/ENSDARG00000035809	3
CC	GO:0044420	extracellular matrix component	9.85E-05	9.85E-05	0.005071513	ENSDARG00000012405/ENSDARG00000020007/ENSDARG00000035809	3
MF	GO:0005212	structural constituent of eye lens	3.41E-31	3.41E-31	3.95E-29	ENSDARG00000053862/ENSDARG00000053875/ENSDARG00000068507/ENSDARG00000024548/ENSDARG00000057460/ENSDARG00000016793/ENSDARG00000041925/ENSDARG00000087324/ENSDARG00000087765/ENSDARG00000069801/ENSDARG00000030349/ENSDARG00000088823/ENSDARG00000086658/ENSDARG00000032929/ENSDARG00000030411/ENSDARG00000007576/ENSDARG00000015445/ENSDARG00000076572/ENSDARG00000076790/ENSDARG00000091148	20
