# Supplementary material for: Cell-type-specific responses to the microbiota across all tissues of the larval zebrafish
Source: Cell Rep. Author manuscript; Available in PMC 2023 Oct 23. (PMC10423310; doi:10.1016/j.celrep.2023.112095)
Supplement: MMC7 [file NIHMS1880944-supplement-MMC7.zip › DataS1/Cluster67/cluster67_CVZvGF.tsv]

	gene	gene_NAME	p_val_adj	p_val	avg_logFC	pct.1	pct.2
1	ENSDARG00000095147	krt96	1.12E-08	5.10E-13	2.128430057	0.68	0.082
2	ENSDARG00000086917	crygm2d2	3.37E-08	1.53E-12	-1.535790538	0.2	0.863
3	ENSDARG00000031588	si:dkey-239b22.1	3.31E-06	1.50E-10	1.116669961	0.52	0.027
4	ENSDARG00000053862	crygmx	1.49E-05	6.73E-10	-1.249505437	0.18	0.74
5	ENSDARG00000053875	cryba1b	2.32E-05	1.05E-09	-1.180326488	0.16	0.726
6	ENSDARG00000068507	crybb1	6.68E-05	3.03E-09	-1.122929672	0.2	0.795
7	ENSDARG00000024548	cryba4	0.000289217	1.31E-08	-1.070087125	0.22	0.781
8	ENSDARG00000057460	crygm2d13	0.000351898	1.60E-08	-1.140687797	0.02	0.521
9	ENSDARG00000103199	si:dkey-247k7.2	0.000384137	1.74E-08	1.145160489	1	0.932
10	ENSDARG00000016793	crybb1l2	0.000406066	1.84E-08	-1.010429208	0.14	0.671
11	ENSDARG00000041925	cryba2b	0.000526516	2.39E-08	-0.942047502	0.16	0.712
12	ENSDARG00000093936	si:dkeyp-1h4.6	0.000645251	2.93E-08	1.87585048	0.62	0.164
13	ENSDARG00000097157	si:ch211-207n23.2	0.000781172	3.54E-08	1.180955469	0.98	0.945
14	ENSDARG00000087324	crygm2d1	0.001052812	4.77E-08	-0.938456721	0.16	0.712
15	ENSDARG00000087765	crygm2d10	0.001342649	6.09E-08	-1.271013908	0.12	0.616
16	ENSDARG00000069801	crygm2d12	0.006290543	2.85E-07	-0.916225466	0.18	0.685
17	ENSDARG00000030349	cryba2a	0.022417285	1.02E-06	-0.598580724	0.02	0.411
18	ENSDARG00000088823	crygm2d3	0.024189849	1.10E-06	-0.808573849	0.04	0.452
19	ENSDARG00000109861	BX545855.1	0.02859223	1.30E-06	-0.777307359	0.14	0.63
20	ENSDARG00000086658	crygm2d21	0.047186758	2.14E-06	-0.72884693	0.04	0.438
21	ENSDARG00000094310	si:ch211-255g12.6	0.100552967	4.56E-06	-0.802221903	0.1	0.507
22	ENSDARG00000116164	crygm2d8	0.176419918	8.00E-06	-0.875798229	0.12	0.534
23	ENSDARG00000032929	cryba1l1	0.18141397	8.22E-06	-1.09969599	0.26	0.671
24	ENSDARG00000019307	dusp5	0.343130301	1.56E-05	-0.933730944	0.16	0.534
25	ENSDARG00000030411	crygn2	0.395257543	1.79E-05	-0.780494195	0.28	0.712
26	ENSDARG00000077874	vwa10.1	0.875485156	3.97E-05	0.365916598	0.28	0.027
27	ENSDARG00000000563	ttn.1	1	0.095487035	0.402289534	0.28	0.178
28	ENSDARG00000000796	nr4a1	1	0.212553265	-0.294824374	0.26	0.37
29	ENSDARG00000001129	dicer1	1	0.078835899	-0.274584874	0.06	0.164
30	ENSDARG00000001889	tuba1a	1	0.442429523	0.490625727	0.16	0.123
31	ENSDARG00000001950	ak1	1	0.173534035	0.299091957	0.74	0.712
32	ENSDARG00000002082	csnk2a1	1	0.01980949	-0.256342883	0.34	0.589
33	ENSDARG00000002097	si:dkeyp-52c3.7	1	0.300894449	0.25896712	0.34	0.26
34	ENSDARG00000002165	psme1	1	0.016625643	0.318328718	0.54	0.384
35	ENSDARG00000002193	rho	1	0.516320997	-0.331740715	0.34	0.397
36	ENSDARG00000002259	ca15c	1	0.136864712	0.567328744	0.24	0.151
37	ENSDARG00000002298	ankrd22	1	0.066964038	-0.271218566	0.46	0.616
38	ENSDARG00000002344	tubb4b	1	0.056765861	-0.261869634	0.82	0.89
39	ENSDARG00000002509	zgc:153911	1	0.151224139	-0.440687833	0.36	0.466
40	ENSDARG00000002768	pvalb2	1	0.029979906	0.263101279	1	1
41	ENSDARG00000003189	psmd1	1	0.082220627	0.278100752	0.26	0.151
42	ENSDARG00000003216	anxa2a	1	7.42E-05	-0.395904925	0.96	0.986
43	ENSDARG00000003526	psma5	1	0.150208873	0.313497738	0.52	0.452
44	ENSDARG00000003570	hsp90b1	1	0.169678833	0.360803876	0.24	0.164
45	ENSDARG00000003902	ctsl.1	1	0.020032083	0.556778582	0.22	0.082
46	ENSDARG00000004034	arhgdig	1	0.040878721	0.435372732	0.78	0.753
47	ENSDARG00000004060	bhlhe40	1	0.759013228	0.27250054	0.58	0.658
48	ENSDARG00000004261	tmed9	1	0.004368146	0.440544105	0.58	0.384
49	ENSDARG00000004270	atl3	1	0.012177773	-0.329802563	0.18	0.384
50	ENSDARG00000004539	ptgs2a	1	0.118414099	-0.451248202	0.18	0.288
51	ENSDARG00000005108	oclna	1	0.116975767	0.266502453	0.78	0.795
52	ENSDARG00000005191	ahcy	1	0.015008692	-0.356126769	0.32	0.548
53	ENSDARG00000005481	nfkbiaa	1	0.004414347	-0.489554859	0.36	0.63
54	ENSDARG00000005673	f3b	1	0.002741065	-0.348791507	0	0.164
55	ENSDARG00000005713	ethe1	1	0.276746703	0.309431246	0.24	0.178
56	ENSDARG00000006092	rad21a	1	0.058116654	0.351104192	0.44	0.301
57	ENSDARG00000006588	zgc:111983	1	0.018485881	0.653631572	0.96	0.986
58	ENSDARG00000007080	rhcgl1	1	0.16551611	0.556565037	0.36	0.26
59	ENSDARG00000007576	crybb1l1	1	0.000940734	-0.556017151	0.1	0.384
60	ENSDARG00000007737	zyg11	1	0.126396961	0.376444633	0.42	0.315
61	ENSDARG00000008224	vps35	1	0.135872575	-0.254491201	0.12	0.219
62	ENSDARG00000008370	csnk1da	1	0.231873077	0.261080017	0.54	0.507
63	ENSDARG00000009001	pdia6	1	0.000299206	0.380274905	0.26	0.041
64	ENSDARG00000009018	rhbg	1	0.389893672	0.41722353	0.52	0.521
65	ENSDARG00000009505	prelid3b	1	0.004083326	-0.423592182	0.76	0.89
66	ENSDARG00000009544	cldnb	1	0.000658871	-0.612989596	0.98	1
67	ENSDARG00000010008	vim	1	0.654498598	-0.476347754	0.3	0.26
68	ENSDARG00000010276	ptgs2b	1	0.016033539	-0.648887498	0.14	0.301
69	ENSDARG00000010481	bzw1a	1	0.2303226	0.306695421	0.34	0.274
70	ENSDARG00000010641	slc20a1b	1	0.031787175	-0.393394488	0.4	0.534
71	ENSDARG00000010965	psma8	1	0.123148141	0.260164505	0.56	0.479
72	ENSDARG00000012405	col1a1a	1	0.043152784	-0.328520729	0.16	0.315
73	ENSDARG00000012944	myhz2	1	0.000218661	-0.544410154	0.14	0.452
74	ENSDARG00000013351	cirbpb	1	0.024209935	0.282309507	0.88	0.918
75	ENSDARG00000013430	bhmt	1	0.630657321	-0.278094511	0.32	0.37
76	ENSDARG00000013655	tpd52l2b	1	0.019084819	0.314756985	0.52	0.342
77	ENSDARG00000013771	ctss2.2	1	0.029764367	0.607030151	0.64	0.575
78	ENSDARG00000014420	elavl3	1	0.083576115	-0.276797826	0.06	0.164
79	ENSDARG00000014746	rbfox1	1	0.180262316	0.275796871	0.16	0.082
80	ENSDARG00000014794	uqcrc2a	1	0.118686522	0.3335631	0.44	0.384
81	ENSDARG00000015123	dnase1l4.1	1	0.065831935	-0.298138601	0.48	0.644
82	ENSDARG00000015355	fosl1a	1	0.003751139	-0.638063841	0.18	0.425
83	ENSDARG00000015445	lim2.4	1	0.000548555	-0.503729811	0.04	0.288
84	ENSDARG00000015866	apoa2	1	0.098768911	-0.421489272	0.66	0.781
85	ENSDARG00000015978	COX5B	1	0.003224645	0.330012143	0.96	0.945
86	ENSDARG00000016280	eif1ad	1	0.057322393	0.279275466	0.38	0.247
87	ENSDARG00000016526	gata3	1	0.168262951	0.256969699	0.28	0.192
88	ENSDARG00000016745	slc35f6	1	0.001418346	0.374299784	0.32	0.096
89	ENSDARG00000017010	scamp2l	1	0.081506339	-0.257007002	0.14	0.26
90	ENSDARG00000017441	mylz3	1	0.428691694	-0.25502995	0.78	0.918
91	ENSDARG00000017673	nova2	1	0.082988359	0.258825236	0.26	0.137
92	ENSDARG00000017741	g3bp1	1	0.014610263	-0.251608414	0.2	0.397
93	ENSDARG00000018524	midn	1	0.015706839	-0.295101244	0.4	0.603
94	ENSDARG00000018787	efna1b	1	0.089555894	0.33203884	0.36	0.26
95	ENSDARG00000019137	tram1	1	0.451649865	0.305592123	0.32	0.274
96	ENSDARG00000019360	sec23b	1	0.006805005	-0.444587541	0.46	0.671
97	ENSDARG00000019444	ssr4	1	0.022991576	0.319787519	0.74	0.753
98	ENSDARG00000020007	col1a2	1	0.027324237	-0.385962118	0.1	0.26
99	ENSDARG00000020298	btg2	1	0.000959838	-0.646672893	0.56	0.795
100	ENSDARG00000020465	ewsr1b	1	0.0296505	-0.261602267	0.2	0.356
101	ENSDARG00000020926	creb3l3l	1	0.0921349	-0.320917539	0.4	0.575
102	ENSDARG00000021124	cfl1	1	0.03786401	0.415097692	0.74	0.753
103	ENSDARG00000021225	prkci	1	0.013405875	-0.302373456	0.16	0.356
104	ENSDARG00000021372	tob1b	1	0.009080984	-0.393550777	0.68	0.808
105	ENSDARG00000021374	cab39l1	1	0.008668571	-0.250313635	0.22	0.466
106	ENSDARG00000022456	eno1a	1	0.067766238	0.269577067	0.3	0.178
107	ENSDARG00000023082	krt1-19d	1	0.196511002	-0.315415488	0.84	0.877
108	ENSDARG00000023443	tjp2b	1	0.04046709	0.250988175	0.4	0.26
109	ENSDARG00000025254	s100a10b	1	0.02314865	-0.261513535	0.96	0.932
110	ENSDARG00000025693	tmem9b	1	0.406314381	0.281069593	0.26	0.219
111	ENSDARG00000025972	mcts1	1	0.821991136	0.292318724	0.48	0.479
112	ENSDARG00000026165	col11a1a	1	0.849788842	0.466932745	0.12	0.137
113	ENSDARG00000026476	tia1l	1	0.000666843	-0.289021545	0.04	0.288
114	ENSDARG00000026655	tspo	1	0.385360574	0.281496635	0.6	0.616
115	ENSDARG00000026726	anxa1a	1	0.026293405	-0.262987659	1	0.973
116	ENSDARG00000026801	stau2	1	0.020473658	-0.278697468	0.32	0.493
117	ENSDARG00000027200	gabarapl2	1	0.013822285	0.300789948	0.7	0.63
118	ENSDARG00000027966	ap1s3b	1	0.037017077	-0.314471103	0.44	0.658
119	ENSDARG00000028096	cldn23a	1	0.196941899	-0.274162611	0.86	0.945
120	ENSDARG00000028213	ttn.2	1	0.021584956	0.31198467	0.28	0.123
121	ENSDARG00000029072	klf6a	1	0.12890244	-0.303629392	0.54	0.658
122	ENSDARG00000030125	sox7	1	0.210038679	-0.327165442	0.34	0.452
123	ENSDARG00000030440	rsrp1	1	0.035828653	0.274944736	0.72	0.63
124	ENSDARG00000030463	tppp3	1	0.389376968	-0.347106363	0.28	0.342
125	ENSDARG00000030896	foxq1a	1	0.052085386	-0.421627429	0.3	0.479
126	ENSDARG00000031317	ppdpfb	1	0.02366956	0.410496749	0.82	0.726
127	ENSDARG00000031885	psmb12	1	0.024981331	0.257796639	0.16	0.041
128	ENSDARG00000031929	stard14	1	0.047678665	-0.351515631	0.9	0.945
129	ENSDARG00000032606	sept8a	1	0.472949559	0.317420721	0.36	0.356
130	ENSDARG00000032836	pvalb5	1	0.077526504	-0.256239328	0.04	0.137
131	ENSDARG00000033144	psme2	1	0.043286193	0.37518823	0.42	0.315
132	ENSDARG00000033466	tagln2	1	0.060631221	-0.6528951	0.28	0.425
133	ENSDARG00000033683	tpma	1	0.12275857	0.301824598	0.86	0.904
134	ENSDARG00000033789	ndufb7	1	0.05406933	0.283741313	0.6	0.493
135	ENSDARG00000034270	ogdha	1	0.073052088	0.253305794	0.28	0.164
136	ENSDARG00000034368	hexb	1	0.049837645	-0.269906564	0.56	0.822
137	ENSDARG00000034409	pik3r3b	1	0.093269003	0.317343286	0.26	0.151
138	ENSDARG00000034470	aldoab	1	0.254859766	0.254511799	0.14	0.082
139	ENSDARG00000034705	pvalb7	1	0.94614742	0.284903569	0.1	0.11
140	ENSDARG00000035198	gcnt4a	1	0.023021606	-0.333546354	0.26	0.452
141	ENSDARG00000035555	gbgt1l3	1	0.200418271	-0.419246391	0.16	0.247
142	ENSDARG00000035650	evla	1	0.229876151	0.2644936	0.36	0.288
143	ENSDARG00000035809	col1a1b	1	0.010852465	-0.35818681	0.08	0.26
144	ENSDARG00000036028	arrdc3b	1	0.11322127	0.276548532	0.46	0.342
145	ENSDARG00000036074	cebpa	1	0.001566029	-0.505142116	0.54	0.795
146	ENSDARG00000036102	ctdsp2	1	0.096282189	-0.253442073	0.26	0.411
147	ENSDARG00000036577	atp6v0cb	1	0.427095691	0.250844124	0.18	0.137
148	ENSDARG00000036588	mhc1zba	1	0.009250291	0.321561789	0.86	0.89
149	ENSDARG00000036764	hax1	1	0.729638027	0.323239574	0.18	0.164
150	ENSDARG00000036767	urgcp	1	0.005533913	0.287645929	0.2	0.041
151	ENSDARG00000036832	cyt1l	1	0.060732012	-0.867709086	0.38	0.507
152	ENSDARG00000036840	krt15	1	0.34290835	-0.508798363	0.62	0.712
153	ENSDARG00000036967	smox	1	0.071933042	-0.286733997	0.28	0.452
154	ENSDARG00000036995	lsm6	1	0.375106278	0.265071088	0.36	0.315
155	ENSDARG00000037746	actb1	1	0.199676742	-0.288900405	0.86	0.959
156	ENSDARG00000037790	pvalb8	1	0.098795486	0.685012148	0.44	0.329
157	ENSDARG00000038025	cbx7a	1	0.160629789	0.331560302	0.32	0.233
158	ENSDARG00000038095	socs1a	1	0.299673268	0.321158217	0.22	0.164
159	ENSDARG00000038141	atf4b	1	0.003819053	-0.332000247	0.52	0.753
160	ENSDARG00000038439	fabp10a	1	0.171225245	-0.334468062	0.44	0.548
161	ENSDARG00000039150	lgmn	1	0.045858416	0.492257932	0.68	0.589
162	ENSDARG00000039243	zgc:152791	1	0.000446812	0.625888785	0.2	0.014
163	ENSDARG00000039499	soul2	1	0.191054255	0.401080387	0.46	0.452
164	ENSDARG00000039892	gnpnat1	1	0.00872732	-0.340601556	0.2	0.438
165	ENSDARG00000039929	ckmt2b	1	0.020076798	0.336741516	0.16	0.041
166	ENSDARG00000040072	scpep1	1	0.137861515	-0.252710344	0.34	0.507
167	ENSDARG00000040192	nenf	1	0.009784613	0.386918841	0.62	0.562
168	ENSDARG00000040237	mef2d	1	0.000170827	-0.395055411	0.12	0.438
169	ENSDARG00000040338	hvcn1	1	0.021157419	0.253390656	0.28	0.123
170	ENSDARG00000040534	epcam	1	0.000888127	-0.406852632	1	1
171	ENSDARG00000040717	macc1	1	0.000800194	-0.29890675	0.08	0.342
172	ENSDARG00000040764	id1	1	0.084778878	-0.39687465	0.36	0.521
173	ENSDARG00000041108	ctsh	1	0.000142932	0.711867477	0.46	0.164
174	ENSDARG00000041433	si:dkey-7c18.24	1	0.213351258	0.657435975	0.18	0.11
175	ENSDARG00000041623	mt2	1	0.340086855	0.412091781	0.32	0.26
176	ENSDARG00000041691	bhlhe41	1	0.310084833	0.348561074	0.48	0.438
177	ENSDARG00000041974	brk1	1	0.062325526	0.28706263	0.48	0.411
178	ENSDARG00000042544	degs2	1	0.004706283	-0.316851257	0.24	0.507
179	ENSDARG00000042725	cebpb	1	0.000343755	-0.735692565	0.62	0.808
180	ENSDARG00000042866	cx35.4	1	0.100753013	-0.253340334	0.5	0.671
181	ENSDARG00000042874	phlda2	1	0.279715276	-0.387289903	0.66	0.753
182	ENSDARG00000042993	prss1	1	0.065409289	0.273710807	0.6	0.466
183	ENSDARG00000043081	ctsz	1	0.920037874	0.291495676	0.42	0.507
184	ENSDARG00000043257	ckbb	1	0.086359074	0.550256974	0.54	0.425
185	ENSDARG00000043511	prdx6	1	0.023270891	-0.260223703	0.26	0.479
186	ENSDARG00000043581	gadd45aa	1	0.008239924	-0.393384737	0.16	0.37
187	ENSDARG00000043848	sod1	1	0.004826322	0.355499271	0.88	0.836
188	ENSDARG00000044098	egr2a	1	0.007638373	-0.595476023	0.12	0.315
189	ENSDARG00000044125	txn	1	0.325772302	-0.499545286	0.14	0.205
190	ENSDARG00000044304	prrc1	1	0.249229458	0.254510151	0.22	0.151
191	ENSDARG00000044420	dnajc19	1	0.255568811	0.349739131	0.16	0.096
192	ENSDARG00000044625	pcf11	1	0.012591456	-0.294793325	0.2	0.425
193	ENSDARG00000044751	ddt	1	0.030808017	0.302219808	0.5	0.342
194	ENSDARG00000044973	krt98	1	0.012617925	0.32230118	0.12	0.014
195	ENSDARG00000044975	krt94	1	0.785456165	-0.721143218	0.14	0.151
196	ENSDARG00000045402	commd3	1	0.006100418	0.327383895	0.4	0.205
197	ENSDARG00000051888	ist1	1	0.001241139	-0.334592184	0.3	0.616
198	ENSDARG00000052115	ehf	1	0.082355277	0.256653522	0.14	0.055
199	ENSDARG00000053070	gosr2	1	0.803032535	0.281356258	0.24	0.247
200	ENSDARG00000053133	b3gnt7l	1	0.088112397	-0.304200876	0.38	0.548
201	ENSDARG00000053217	cox7a2a	1	0.130192596	0.365751173	0.68	0.74
202	ENSDARG00000053446	sub1a	1	0.403615612	0.311346192	0.38	0.356
203	ENSDARG00000053569	sox3	1	0.003758156	-0.26041891	0.18	0.479
204	ENSDARG00000053858	crip1	1	0.090548771	-0.447340455	0.58	0.74
205	ENSDARG00000054160	zgc:113625	1	0.011734689	0.344823785	0.12	0.014
206	ENSDARG00000055046	ponzr5	1	0.016717085	-0.430576537	0.88	0.918
207	ENSDARG00000055216	tuba1c	1	0.630350107	0.428510695	0.32	0.301
208	ENSDARG00000055389	si:dkey-67c22.2	1	0.081993939	0.301506238	0.4	0.301
209	ENSDARG00000055416	serpinb1	1	0.797134539	0.278349782	0.62	0.548
210	ENSDARG00000055504	si:ch211-212k18.7	1	0.001158473	0.649694393	0.9	0.877
211	ENSDARG00000055723	hsp70l	1	0.004201396	0.623910604	0.58	0.342
212	ENSDARG00000055751	fosb	1	0.148431004	-0.340312658	0.12	0.219
213	ENSDARG00000056008	atp5mc1	1	0.048819903	0.303745953	0.66	0.507
214	ENSDARG00000056239	tmem45b	1	0.013977375	-0.332075842	0.62	0.836
215	ENSDARG00000056248	si:dkey-183i3.5	1	0.106625128	-0.27848653	0.22	0.37
216	ENSDARG00000056874	lygl1	1	0.017018606	0.371933577	0.5	0.37
217	ENSDARG00000056892	mpp6a	1	0.380774915	-0.251335542	0.1	0.151
218	ENSDARG00000057299	pbdc1	1	0.349174155	0.257391504	0.52	0.575
219	ENSDARG00000057440	si:dkey-228d14.5	1	0.296561554	0.284673474	0.16	0.11
220	ENSDARG00000057691	srsf1a	1	0.179121632	0.287576609	0.24	0.164
221	ENSDARG00000058203	smc1al	1	0.185910964	0.279971576	0.34	0.26
222	ENSDARG00000058371	krt5	1	0.017769291	-0.646611093	0.66	0.822
223	ENSDARG00000058454	dynll1	1	0.020866714	-0.380467556	0.6	0.795
224	ENSDARG00000058463	ndufab1a	1	0.096845217	0.258163744	0.4	0.288
225	ENSDARG00000058656	desma	1	0.013559514	0.27055626	0.12	0.014
226	ENSDARG00000059246	hnrnpd	1	0.01584522	0.353646079	0.4	0.247
227	ENSDARG00000059836	ddit3	1	0.075513589	-0.292790678	0.14	0.274
228	ENSDARG00000060682	agr1	1	0.182850922	-0.329543333	0.86	0.904
229	ENSDARG00000061338	ddx6	1	0.108340542	0.341192623	0.4	0.315
230	ENSDARG00000061854	lman2	1	0.517516513	0.255044263	0.48	0.479
231	ENSDARG00000062382	snapin	1	0.214088338	0.267588775	0.34	0.288
232	ENSDARG00000062420	nfia	1	0.16268835	0.250684594	0.12	0.055
233	ENSDARG00000063917	mt-nd4	1	0.009304353	0.324880177	0.96	0.918
234	ENSDARG00000063921	mt-nd5	1	0.556220093	0.269168725	0.4	0.384
235	ENSDARG00000067850	jund	1	0.015254132	-0.377351482	0.08	0.26
236	ENSDARG00000067975	atp5if1a	1	0.009771799	0.492448302	0.68	0.589
237	ENSDARG00000067995	myhz1.2	1	0.232751693	0.25516529	0.32	0.26
238	ENSDARG00000068367	nfkbie	1	0.030051413	0.296207684	0.32	0.178
239	ENSDARG00000068457	tnnt3b	1	0.010184981	0.312769941	0.78	0.616
240	ENSDARG00000068478	gpx4a	1	0.19881433	0.313604427	0.3	0.233
241	ENSDARG00000068503	gbgt1l4	1	0.148592659	-0.283895849	0.64	0.753
242	ENSDARG00000068680	ctrl	1	0.023687803	0.316425123	0.26	0.11
243	ENSDARG00000068708	ifrd1	1	0.026801352	-0.275155502	0.22	0.425
244	ENSDARG00000069093	col2a1a	1	0.300608186	1.057209655	0.06	0.123
245	ENSDARG00000069461	rnaseka	1	0.057704574	-0.298020124	0.34	0.534
246	ENSDARG00000069630	tat	1	0.169330615	-0.251226175	0.04	0.11
247	ENSDARG00000069846	zgc:162944	1	0.004814774	0.470116759	0.7	0.63
248	ENSDARG00000070426	chac1	1	0.0006921	-0.558900702	0.84	0.932
249	ENSDARG00000070721	vdrb	1	0.697511176	0.27757933	0.42	0.452
250	ENSDARG00000070835	tnnc2	1	0.414596524	0.342115374	0.4	0.37
251	ENSDARG00000070873	ccl25b	1	0.857088853	-0.44658116	0.14	0.151
252	ENSDARG00000070959	si:ch211-288g17.3	1	0.017442785	0.315692185	0.22	0.082
253	ENSDARG00000073732	myh14	1	0.06723093	-0.301827426	0.08	0.192
254	ENSDARG00000073737	suds3	1	0.011997068	0.269011986	0.3	0.137
255	ENSDARG00000074150	si:ch211-226h7.5	1	0.154848923	0.344449843	0.18	0.096
256	ENSDARG00000074217	si:dkey-188i13.6	1	0.000118246	0.628839732	0.34	0.068
257	ENSDARG00000074390	tmem176l.4	1	6.74E-05	0.710035598	0.92	0.877
258	ENSDARG00000074393	sh3yl1	1	0.001738214	-0.272126233	0.08	0.315
259	ENSDARG00000074572	zgc:56304	1	0.005245653	-0.256879887	0.24	0.507
260	ENSDARG00000074635	abca1a	1	0.263490822	0.269849546	0.18	0.123
261	ENSDARG00000074749	abca12	1	0.548814494	0.27726106	0.72	0.767
262	ENSDARG00000075282	irs2b	1	0.416239788	0.267783419	0.2	0.151
263	ENSDARG00000076120	foxp4	1	0.235680505	0.328715103	0.46	0.411
264	ENSDARG00000076290	calr	1	0.002205724	0.415705481	0.24	0.055
265	ENSDARG00000076361	CABZ01039859.1	1	0.254866079	-0.254778557	0.28	0.37
266	ENSDARG00000076572	crygm2d7	1	0.002827198	-0.398026609	0.08	0.315
267	ENSDARG00000076790	crygm2d16	1	0.00026782	-0.610340309	0.1	0.411
268	ENSDARG00000076820	xkr8.2	1	0.768380499	0.381436031	0.22	0.233
269	ENSDARG00000076838	apom	1	0.779606808	-0.294145615	0.1	0.11
270	ENSDARG00000077021	calhm1	1	0.046662892	-0.251467743	0.18	0.342
271	ENSDARG00000078352	lyrm4	1	0.004509191	0.293146031	0.44	0.205
272	ENSDARG00000078619	pnp5a	1	0.106030693	-0.266677398	0.36	0.479
273	ENSDARG00000078785	tmem258	1	0.023351521	0.287640166	0.78	0.753
274	ENSDARG00000079274	prss59.1	1	0.060749656	-0.250633232	0.14	0.301
275	ENSDARG00000079783	isg20	1	0.283707463	0.363577224	0.38	0.342
276	ENSDARG00000086332	bri3	1	0.036920279	0.279400616	0.5	0.384
277	ENSDARG00000086419	si:ch211-282j17.13	1	0.020496196	0.34225643	0.26	0.11
278	ENSDARG00000086856	stk35	1	0.03187206	0.314079414	0.34	0.205
279	ENSDARG00000087093	si:ch211-157c3.4	1	0.001459643	-0.345111264	0.9	0.959
280	ENSDARG00000087164	crygm2d4	1	0.001701309	-0.356052622	0.04	0.26
281	ENSDARG00000087303	cebpd	1	0.032242176	-0.342132675	0.82	0.918
282	ENSDARG00000087574	nox1	1	0.014310715	-0.445823047	0.22	0.438
283	ENSDARG00000087927	nudt9	1	0.019642699	-0.351828414	0.54	0.74
284	ENSDARG00000089156	egr3	1	0.018279065	-0.327762562	0.04	0.178
285	ENSDARG00000089302	hnrnpa0a	1	0.263626692	0.25856339	0.38	0.315
286	ENSDARG00000089307	pmaip1	1	0.03063312	0.325099102	0.46	0.329
287	ENSDARG00000089441	si:ch211-105c13.3	1	0.019063569	-0.280595192	0.34	0.575
288	ENSDARG00000089511	si:ch73-78o10.1	1	0.676545523	0.286516023	0.44	0.479
289	ENSDARG00000090228	gsta.1	1	0.694440902	-0.448571862	0.3	0.356
290	ENSDARG00000090268	krtt1c19e	1	0.209488707	-0.320984552	0.6	0.726
291	ENSDARG00000090428	ctrb1	1	0.112753539	0.348105397	0.48	0.411
292	ENSDARG00000090454	gnb1a	1	0.076908023	0.265130395	0.82	0.877
293	ENSDARG00000090526	zgc:158404	1	0.035891463	0.588523674	0.22	0.096
294	ENSDARG00000090872	si:dkey-276j7.1	1	0.070992898	0.25390753	0.3	0.178
295	ENSDARG00000091001	mycbp	1	0.055115313	0.291866288	0.4	0.26
296	ENSDARG00000091148	crygm2d20	1	0.002741065	-0.305052622	0	0.164
297	ENSDARG00000091234	si:ch73-335l21.4	1	0.201760729	-0.26915577	0.44	0.534
298	ENSDARG00000091757	adgrf6	1	0.042475179	0.441941723	0.28	0.151
299	ENSDARG00000091771	lysmd2	1	0.117455619	-0.263390363	0.04	0.123
300	ENSDARG00000091860	zgc:194007	1	0.079631133	0.356303518	0.26	0.151
301	ENSDARG00000091996	tcnbb	1	0.477320294	0.274196898	0.36	0.342
302	ENSDARG00000092124	cox14	1	0.2278657	0.307734774	0.34	0.274
303	ENSDARG00000092947	cyt1	1	0.118108669	-0.36932655	1	0.973
304	ENSDARG00000093494	si:ch211-217k17.9	1	8.32E-05	-0.62280678	0.36	0.74
305	ENSDARG00000093549	selenop	1	0.19093048	0.44337251	0.56	0.466
306	ENSDARG00000093584	zgc:193505	1	0.148639828	-0.260078723	0.96	0.973
307	ENSDARG00000093877	MFAP4 (1 of many)	1	0.072617775	-0.447724671	0.04	0.137
308	ENSDARG00000094695	si:dkey-204f11.64	1	0.137444762	0.322047186	0.58	0.548
309	ENSDARG00000095076	si:dkey-73p2.3	1	0.136364964	0.294172205	0.4	0.301
310	ENSDARG00000095090	tspan37	1	0.25541671	0.295429048	0.46	0.397
311	ENSDARG00000095409	si:ch211-226h7.8	1	0.000445676	0.408556631	0.16	0
312	ENSDARG00000095830	serpinb1l1	1	0.010942807	0.360103828	0.26	0.096
313	ENSDARG00000095908	sat1a.2	1	0.246552029	-0.257277605	0.32	0.411
314	ENSDARG00000097239	si:ch73-31d8.2	1	0.02444243	0.279684356	0.32	0.151
315	ENSDARG00000098186	TMEM19	1	0.293179866	0.340626883	0.18	0.123
316	ENSDARG00000098344	rab18b	1	0.045550286	-0.300785238	0.12	0.26
317	ENSDARG00000098387	tmem176l.3a	1	0.034539712	-0.255298033	0.24	0.425
318	ENSDARG00000098852	smdt1b	1	0.017455323	-0.308008558	0.38	0.562
319	ENSDARG00000099281	si:dkey-112e7.2	1	0.123786592	0.305093932	0.74	0.753
320	ENSDARG00000099291	lsr	1	0.989961828	0.259970636	0.28	0.329
321	ENSDARG00000099411	zgc:158343	1	0.029609753	-0.514639261	0.28	0.466
322	ENSDARG00000099448	sh3d21	1	0.194234093	0.297943972	0.64	0.562
323	ENSDARG00000099572	hmgn2	1	0.045194214	0.289094677	0.84	0.822
324	ENSDARG00000099663	cox5ab	1	0.246023812	0.287331126	0.56	0.493
325	ENSDARG00000099722	zgc:153993	1	0.01664744	-0.3337375	0.16	0.356
326	ENSDARG00000099776	glula	1	0.596677504	0.614551256	0.36	0.342
327	ENSDARG00000099786	actn4	1	0.070011567	-0.293356852	0.06	0.164
328	ENSDARG00000099960	elovl1a	1	0.000759643	-0.391892559	0.1	0.384
329	ENSDARG00000100003	glulb	1	0.032416799	-0.301613698	0.82	0.904
330	ENSDARG00000100374	txnrd3	1	0.020933108	-0.261765191	0.14	0.329
331	ENSDARG00000100515	dusp1	1	0.097168852	-0.266595133	0.18	0.315
332	ENSDARG00000100712	si:dkey-19b23.12	1	0.565806466	-0.329241034	0.88	0.959
333	ENSDARG00000100795	timp4.3	1	0.224053876	0.387577712	0.2	0.123
334	ENSDARG00000100818	si:ch73-97h19.2	1	0.121151312	-0.301626279	0.3	0.425
335	ENSDARG00000101144	zdhhc13	1	0.014912839	-0.330021328	0.1	0.288
336	ENSDARG00000101199	rbp4	1	0.083516025	-0.376619245	0.42	0.603
337	ENSDARG00000101251	ldha	1	0.086092312	0.250421447	0.12	0.041
338	ENSDARG00000101306	mrpl15	1	0.133623987	0.349788744	0.3	0.205
339	ENSDARG00000101680	arl1	1	0.001610954	0.442423503	0.68	0.466
340	ENSDARG00000101766	ptmab	1	0.074574575	0.335289343	0.82	0.795
341	ENSDARG00000102105	dad1	1	0.283678336	0.25761472	0.7	0.74
342	ENSDARG00000102417	psmd7	1	0.014610263	-0.274195743	0.2	0.397
343	ENSDARG00000102440	CABZ01070852.1	1	0.010943425	0.316334781	0.2	0.055
344	ENSDARG00000102599	si:ch1073-392o20.2	1	0.030555272	-0.330918006	0.14	0.315
345	ENSDARG00000102640	pdia3	1	0.009540939	0.62789311	0.72	0.685
346	ENSDARG00000102878	mapre3b	1	0.046197877	0.36610639	0.18	0.068
347	ENSDARG00000103019	gstp2	1	0.877554027	-0.289642799	0.12	0.11
348	ENSDARG00000103415	ppp4r3b	1	0.072617775	-0.254363629	0.04	0.137
349	ENSDARG00000103634	CU914622.2	1	0.002240278	1.192869687	0.58	0.37
350	ENSDARG00000103672	cirbpa	1	0.027521847	0.388791175	0.76	0.699
351	ENSDARG00000103720	zgc:162730	1	0.02054566	-0.473586481	0.84	0.918
352	ENSDARG00000103919	si:ch73-1a9.3	1	0.561339694	0.30694615	0.72	0.712
353	ENSDARG00000103979	calr3a	1	0.100873429	0.39139882	0.32	0.233
354	ENSDARG00000103980	ets2	1	0.021883786	-0.354927504	0.32	0.521
355	ENSDARG00000104267	postnb	1	0.399914062	-0.367531784	0.12	0.164
356	ENSDARG00000104682	tpm2	1	0.08996704	0.347690529	0.14	0.055
357	ENSDARG00000105068	si:ch1073-443f11.2	1	0.106699468	0.364432581	0.68	0.644
358	ENSDARG00000105116	p4hb	1	0.002668628	0.54901776	0.46	0.233
359	ENSDARG00000105145	si:ch211-282j17.12	1	0.002141699	0.277214769	0.24	0.055
360	ENSDARG00000105206	hmgcrb	1	0.006602973	-0.3721709	0.04	0.205
361	ENSDARG00000105590	si:cabz01007794.1	1	0.000341602	-0.383931864	0.48	0.808
362	ENSDARG00000105641	si:ch211-98n17.5	1	0.044334288	-0.364226677	0.44	0.589
363	ENSDARG00000111240	dhrs13a.2	1	0.00113574	-0.454414884	0.92	0.959
364	ENSDARG00000116617	spaca4l	1	0.01025876	-0.396881616	0.92	0.973
