# Supplementary material for: Cell-type-specific responses to the microbiota across all tissues of the larval zebrafish
Source: Cell Rep. Author manuscript; Available in PMC 2023 Oct 23. (PMC10423310; doi:10.1016/j.celrep.2023.112095)
Supplement: MMC7 [file NIHMS1880944-supplement-MMC7.zip › DataS1/Cluster60/cluster60_CVZvGF.tsv]

	gene	gene_NAME	p_val_adj	p_val	avg_logFC	pct.1	pct.2
1	ENSDARG00000086917	crygm2d2	2.42E-09	1.10E-13	-1.586369897	0.211	0.831
2	ENSDARG00000030411	crygn2	5.82E-09	2.64E-13	-1.394882075	0.092	0.708
3	ENSDARG00000087324	crygm2d1	3.14E-08	1.42E-12	-1.602685705	0.132	0.723
4	ENSDARG00000053875	cryba1b	5.23E-07	2.37E-11	-1.397518679	0.132	0.708
5	ENSDARG00000053862	crygmx	6.12E-06	2.77E-10	-1.407668187	0.171	0.677
6	ENSDARG00000109861	BX545855.1	8.21E-06	3.72E-10	-1.158898033	0.184	0.723
7	ENSDARG00000069801	crygm2d12	1.00E-05	4.53E-10	-1.345380967	0.145	0.662
8	ENSDARG00000068507	crybb1	1.81E-05	8.20E-10	-1.285279467	0.224	0.754
9	ENSDARG00000024548	cryba4	4.08E-05	1.85E-09	-1.444701149	0.184	0.662
10	ENSDARG00000057460	crygm2d13	0.000369166	1.67E-08	-1.108273963	0.079	0.508
11	ENSDARG00000087765	crygm2d10	0.000806038	3.65E-08	-1.373159161	0.158	0.585
12	ENSDARG00000041925	cryba2b	0.00141022	6.39E-08	-1.159984176	0.197	0.646
13	ENSDARG00000016793	crybb1l2	0.001413557	6.41E-08	-1.111126365	0.145	0.585
14	ENSDARG00000032929	cryba1l1	0.005613196	2.54E-07	-1.127093231	0.263	0.692
15	ENSDARG00000094310	si:ch211-255g12.6	0.007430188	3.37E-07	-1.121603239	0.066	0.446
16	ENSDARG00000076790	crygm2d16	0.013073912	5.93E-07	-1.284447008	0.013	0.323
17	ENSDARG00000088823	crygm2d3	0.027952278	1.27E-06	-0.845421711	0.092	0.446
18	ENSDARG00000086658	crygm2d21	0.245919021	1.11E-05	-0.888524886	0.039	0.323
19	ENSDARG00000007576	crybb1l1	0.752488511	3.41E-05	-1.110824705	0.066	0.338
20	ENSDARG00000000019	ube2h	1	0.03076259	0.468737575	0.224	0.092
21	ENSDARG00000000241	slc40a1	1	0.746847068	-0.290576025	0.092	0.108
22	ENSDARG00000001057	bysl	1	0.718383508	-0.250310975	0.145	0.154
23	ENSDARG00000001127	slc17a6a	1	0.020573147	-0.36606495	0.039	0.154
24	ENSDARG00000001244	srrm1	1	0.060194973	0.353351465	0.224	0.108
25	ENSDARG00000001829	zgc:112982	1	0.109728055	-0.268641302	0.105	0.2
26	ENSDARG00000001888	ppm1ba	1	0.208218953	-0.268162308	0.053	0.108
27	ENSDARG00000001994	stxbp1a	1	0.090909444	0.353770352	0.605	0.554
28	ENSDARG00000002168	tra2b	1	0.165304494	-0.261070939	0.092	0.169
29	ENSDARG00000002193	rho	1	0.584638503	0.324212928	0.303	0.277
30	ENSDARG00000002589	mylpfb	1	0.175627209	0.419629532	0.566	0.508
31	ENSDARG00000002591	ruvbl1	1	0.008589386	-0.271336283	0.026	0.154
32	ENSDARG00000002613	rpa3	1	0.002027587	-0.352164315	0.013	0.154
33	ENSDARG00000002768	pvalb2	1	0.007046668	0.39335737	1	1
34	ENSDARG00000002791	atp1a1a.1	1	0.116949528	-0.256881555	0.237	0.369
35	ENSDARG00000002840	si:dkey-28b4.8	1	0.037505646	-0.339771259	0.079	0.2
36	ENSDARG00000002967	pdap1b	1	0.184518167	-0.416495506	0.158	0.246
37	ENSDARG00000002970	ss18	1	0.02026071	-0.458517702	0.158	0.323
38	ENSDARG00000003017	ube2al	1	0.197891363	0.331468765	0.158	0.092
39	ENSDARG00000003127	zgc:123105	1	0.027765167	0.469928846	0.316	0.169
40	ENSDARG00000003142	dachc	1	0.087263587	0.269259758	0.132	0.046
41	ENSDARG00000003655	tmem59l	1	0.047091131	0.362947315	0.539	0.4
42	ENSDARG00000003795	idh2	1	0.03043716	-0.420079889	0.395	0.569
43	ENSDARG00000003820	nr1d2a	1	0.088768141	-0.438463378	0.329	0.431
44	ENSDARG00000003952	pfn2	1	0.212800765	0.300815147	0.382	0.308
45	ENSDARG00000004046	phf6	1	0.028614269	-0.25572351	0.026	0.123
46	ENSDARG00000004189	cbx1a	1	0.20573939	0.273274926	0.382	0.308
47	ENSDARG00000004714	tcf12	1	0.238565781	-0.338025695	0.079	0.138
48	ENSDARG00000004785	cops2	1	0.033884578	0.418458882	0.158	0.046
49	ENSDARG00000004939	mtdhb	1	0.116725786	-0.353711575	0.118	0.215
50	ENSDARG00000005141	camkvb	1	0.085750408	0.344213232	0.132	0.046
51	ENSDARG00000005482	rapgef2	1	0.408735325	0.282808622	0.184	0.138
52	ENSDARG00000005560	ywhah	1	0.092485632	-0.266595848	0.421	0.554
53	ENSDARG00000005840	got2b	1	0.251486943	-0.254640768	0.316	0.415
54	ENSDARG00000005870	mmadhc	1	0.056366662	-0.322717086	0.079	0.185
55	ENSDARG00000006025	tp53i11b	1	0.198057367	0.433256993	0.276	0.2
56	ENSDARG00000006260	tuba8l4	1	0.060277775	0.32552655	0.421	0.308
57	ENSDARG00000006332	snx14	1	0.222589442	-0.290764926	0.066	0.123
58	ENSDARG00000006588	zgc:111983	1	0.007427686	0.405617919	0.105	0
59	ENSDARG00000006604	nectin3b	1	0.423785029	0.290476124	0.132	0.092
60	ENSDARG00000006758	fam234b	1	0.250703795	-0.268988253	0.118	0.185
61	ENSDARG00000006837	mycn	1	0.195647007	0.259604749	0.105	0.046
62	ENSDARG00000006889	mpped2a	1	0.215903051	0.295583901	0.276	0.2
63	ENSDARG00000007034	hnrpkl	1	0.021674214	-0.414228763	0.171	0.338
64	ENSDARG00000007065	mrps18b	1	0.079908456	-0.35818376	0.053	0.138
65	ENSDARG00000007127	acat2	1	0.063053795	-0.290123506	0.039	0.123
66	ENSDARG00000007275	si:ch211-251b21.1	1	0.15688028	0.494635922	0.224	0.138
67	ENSDARG00000007294	aco2	1	0.237192866	-0.273159594	0.118	0.185
68	ENSDARG00000007323	chmp4bb	1	0.170061502	-0.307320671	0.118	0.2
69	ENSDARG00000007359	UBL4A	1	0.085809099	0.331268213	0.303	0.185
70	ENSDARG00000007526	ndufs2	1	0.125188423	-0.25466201	0.276	0.4
71	ENSDARG00000007682	ppdpfa	1	0.789758705	0.281578153	0.118	0.108
72	ENSDARG00000007824	camta1b	1	0.088107337	0.372823446	0.105	0.031
73	ENSDARG00000007867	dazap2	1	0.147652526	0.266541806	0.395	0.292
74	ENSDARG00000007975	fth1b	1	0.143991006	-0.346626142	0.158	0.262
75	ENSDARG00000008249	ptchd4	1	0.118832033	0.301683299	0.118	0.046
76	ENSDARG00000008255	cnot6a	1	0.179060807	0.281452407	0.197	0.123
77	ENSDARG00000008278	rcor2	1	0.023434157	-0.285383799	0.039	0.154
78	ENSDARG00000008292	eif2s3	1	0.028889744	0.500022079	0.5	0.385
79	ENSDARG00000008310	ip6k2a	1	0.300166401	0.31893245	0.447	0.369
80	ENSDARG00000008363	mcl1b	1	0.086216567	-0.319618458	0.066	0.154
81	ENSDARG00000008573	fam20b	1	0.017450111	-0.416319229	0.053	0.185
82	ENSDARG00000008660	coro1b	1	0.123700778	-0.267901212	0.079	0.169
83	ENSDARG00000008720	lmo3	1	0.160297423	0.351006731	0.395	0.292
84	ENSDARG00000008803	marcksb	1	0.149958715	0.291500216	0.382	0.277
85	ENSDARG00000008808	eml2	1	0.067425783	0.283671223	0.224	0.108
86	ENSDARG00000009253	rtraf	1	0.045380174	0.456824421	0.118	0.031
87	ENSDARG00000009273	ppm1da	1	0.353124003	0.259497782	0.118	0.077
88	ENSDARG00000009350	atg3	1	0.057881507	0.386306447	0.197	0.092
89	ENSDARG00000009418	mef2cb	1	0.441400891	0.309418043	0.132	0.092
90	ENSDARG00000009488	gipc2	1	0.048077772	-0.426962044	0.026	0.108
91	ENSDARG00000009607	ccnc	1	0.084258504	0.318489445	0.132	0.046
92	ENSDARG00000009681	med27	1	0.116824893	-0.432058551	0.053	0.123
93	ENSDARG00000009830	hdlbpa	1	0.08639415	0.441272206	0.224	0.123
94	ENSDARG00000009982	fam199x	1	0.029628139	0.499713845	0.132	0.031
95	ENSDARG00000010098	pank1b	1	0.020401671	0.263678158	0.118	0.015
96	ENSDARG00000010248	wdr54	1	0.057294601	-0.362529777	0.079	0.185
97	ENSDARG00000010442	rnf11a	1	0.007004604	-0.442325243	0.132	0.323
98	ENSDARG00000010596	slc7a6os	1	0.001596098	0.637542506	0.25	0.062
99	ENSDARG00000010873	DDX17	1	0.158064033	0.290625499	0.303	0.2
100	ENSDARG00000010953	ndel1a	1	0.141601535	-0.257917456	0.276	0.369
101	ENSDARG00000011055	fbxo9	1	0.324548033	-0.304886504	0.118	0.169
102	ENSDARG00000011065	camk2b1	1	0.202529094	0.328098924	0.25	0.169
103	ENSDARG00000011163	sema3fa	1	0.342978208	0.304158549	0.171	0.123
104	ENSDARG00000011170	ndrg2	1	0.085413426	-0.257223148	0.25	0.415
105	ENSDARG00000011462	otub1b	1	0.006554361	-0.380663538	0.382	0.615
106	ENSDARG00000011602	si:dkeyp-117h8.2	1	0.050274852	-0.323692052	0.105	0.231
107	ENSDARG00000011611	actr1	1	0.042113341	0.458467103	0.316	0.185
108	ENSDARG00000011648	snrpd1	1	0.241458489	0.299237632	0.276	0.2
109	ENSDARG00000011825	cetn3	1	0.179060807	0.292518416	0.197	0.123
110	ENSDARG00000012138	sgce	1	0.15276517	-0.270923324	0.342	0.462
111	ENSDARG00000012177	rab4b	1	0.264100339	0.279848404	0.132	0.077
112	ENSDARG00000012248	rgma	1	0.167808384	0.504082665	0.303	0.231
113	ENSDARG00000012892	ammecr1	1	0.040345728	-0.417690524	0.092	0.215
114	ENSDARG00000012915	ech1	1	0.004367468	0.325114158	0.118	0
115	ENSDARG00000012927	tcea2	1	0.094623643	0.430464218	0.237	0.138
116	ENSDARG00000012944	myhz2	1	0.043344733	-0.527451896	0.224	0.385
117	ENSDARG00000012946	syap1	1	0.073100769	0.259309206	0.395	0.262
118	ENSDARG00000012987	gpia	1	0.032800508	-0.375620632	0.395	0.6
119	ENSDARG00000013005	opcml	1	0.228903028	0.282094537	0.118	0.062
120	ENSDARG00000013122	maf1	1	0.026018424	-0.374425448	0.026	0.123
121	ENSDARG00000013144	atp1b1a	1	0.231648891	0.532757806	0.342	0.277
122	ENSDARG00000013250	tars	1	0.069624968	-0.337332209	0.039	0.123
123	ENSDARG00000013333	ndufa10	1	0.193817514	0.357902873	0.342	0.277
124	ENSDARG00000013414	lin7a	1	0.019301345	-0.435589081	0.171	0.338
125	ENSDARG00000013576	gadd45bb	1	0.205022379	-0.330749504	0.053	0.108
126	ENSDARG00000013732	vta1	1	0.158879359	-0.335243515	0.092	0.169
127	ENSDARG00000013750	eno1b	1	0.061803089	-0.589366321	0.039	0.123
128	ENSDARG00000013928	plekhb2	1	0.120423012	0.33002652	0.329	0.215
129	ENSDARG00000013968	psap	1	0.269027489	-0.389722296	0.342	0.415
130	ENSDARG00000013976	anxa13	1	0.262271914	-0.365111547	0.329	0.415
131	ENSDARG00000014015	zgc:77086	1	0.189573793	0.26067007	0.105	0.046
132	ENSDARG00000014068	pgam1b	1	0.260005621	0.259457088	0.224	0.154
133	ENSDARG00000014083	wdr82	1	0.060364923	0.315462819	0.184	0.077
134	ENSDARG00000014333	ormdl1	1	0.353310666	-0.352303705	0.184	0.231
135	ENSDARG00000014506	tmem126a	1	0.09719675	-0.293233883	0.092	0.185
136	ENSDARG00000014587	slc38a5b	1	0.180619918	0.294537828	0.237	0.154
137	ENSDARG00000014692	znf622	1	0.327803257	0.281723984	0.105	0.062
138	ENSDARG00000014731	cacybp	1	0.455343693	0.348184669	0.158	0.123
139	ENSDARG00000014763	arf2a	1	0.182815383	0.287803643	0.276	0.185
140	ENSDARG00000014794	uqcrc2a	1	0.406873008	-0.267609412	0.158	0.2
141	ENSDARG00000014854	reep1	1	0.294299126	0.28225178	0.211	0.154
142	ENSDARG00000014871	syngr3a	1	0.334680975	0.393100228	0.303	0.262
143	ENSDARG00000014941	tprkb	1	0.029297055	-0.31724769	0.026	0.123
144	ENSDARG00000014966	ccdc82	1	0.077111149	0.353407699	0.132	0.046
145	ENSDARG00000015174	atp6v0a1b	1	0.050328943	-0.290969508	0.026	0.108
146	ENSDARG00000015385	ndufs3	1	0.0619657	0.396342603	0.526	0.462
147	ENSDARG00000015427	hdac1	1	0.0715932	-0.300026418	0.382	0.569
148	ENSDARG00000015445	lim2.4	1	5.31E-05	-0.680665751	0.053	0.323
149	ENSDARG00000015482	zgc:113518	1	0.122927322	0.359104951	0.118	0.046
150	ENSDARG00000015566	dnmt3ab	1	0.006162501	-0.588665613	0.211	0.4
151	ENSDARG00000015757	tmem50a	1	0.083098145	-0.291737366	0.316	0.462
152	ENSDARG00000015780	ankrd46b	1	0.09719675	-0.314803453	0.092	0.185
153	ENSDARG00000015851	pnn	1	0.203317776	-0.377515414	0.224	0.308
154	ENSDARG00000015866	apoa2	1	0.011763005	-0.255303787	0.553	0.738
155	ENSDARG00000015889	zc3h15	1	0.496442311	-0.376976811	0.092	0.123
156	ENSDARG00000016084	spsb4a	1	0.122927322	-0.380475553	0.053	0.123
157	ENSDARG00000016153	dag1	1	0.062570716	-0.322937021	0.145	0.277
158	ENSDARG00000016360	kpna1	1	0.161204111	-0.319286532	0.105	0.185
159	ENSDARG00000016447	ythdf1	1	0.189433689	0.277260461	0.184	0.108
160	ENSDARG00000016551	iqsec1b	1	0.288323114	0.289962904	0.263	0.2
161	ENSDARG00000016676	gnao1a	1	0.003019384	-0.399301176	0.579	0.785
162	ENSDARG00000016745	slc35f6	1	0.02462092	-0.496099282	0.118	0.262
163	ENSDARG00000016769	sgtb	1	0.027369641	0.543459964	0.342	0.2
164	ENSDARG00000016782	huwe1	1	0.143587585	0.457887532	0.132	0.062
165	ENSDARG00000016871	smarce1	1	0.013298659	-0.334859521	0.421	0.631
166	ENSDARG00000016904	bckdk	1	0.234170135	0.255452304	0.171	0.108
167	ENSDARG00000017244	chd6	1	0.654160972	0.266487873	0.211	0.2
168	ENSDARG00000017299	fabp11a	1	0.501810736	0.325977372	0.105	0.077
169	ENSDARG00000017312	lmbrd2b	1	0.060617418	-0.337815479	0.105	0.215
170	ENSDARG00000017314	CELA1 (1 of many)	1	0.525409068	0.322236824	0.355	0.431
171	ENSDARG00000017338	kidins220b	1	0.305908468	0.280074128	0.145	0.092
172	ENSDARG00000017659	sephs2	1	0.113352365	-0.260498761	0.079	0.169
173	ENSDARG00000018069	rdh12	1	0.195599421	-0.387408672	0.171	0.246
174	ENSDARG00000018270	olfm1a	1	0.668625085	0.28897227	0.224	0.215
175	ENSDARG00000018272	wdr33	1	0.103698383	-0.260736661	0.079	0.169
176	ENSDARG00000018404	krt18a.1	1	0.071755915	-1.053315011	0.053	0.138
177	ENSDARG00000018425	ddx61	1	0.502049843	0.269725517	0.171	0.138
178	ENSDARG00000018461	zgc:56095	1	0.030913545	0.420465664	0.263	0.123
179	ENSDARG00000018508	zdhhc8b	1	0.646740062	-0.274746506	0.092	0.108
180	ENSDARG00000018602	rab5aa	1	0.20764196	0.2987127	0.197	0.123
181	ENSDARG00000018750	npr1b	1	0.025402203	-0.311881381	0.026	0.123
182	ENSDARG00000018902	pes	1	0.006489053	-0.400407493	0.026	0.154
183	ENSDARG00000018936	zcchc17	1	0.045913053	-0.303173961	0.105	0.231
184	ENSDARG00000018968	acvr1ba	1	0.010879997	-0.451606897	0.039	0.169
185	ENSDARG00000018985	castor2	1	0.102596044	0.343256045	0.276	0.169
186	ENSDARG00000018997	cplx2l	1	0.035909575	-0.266509411	0.303	0.492
187	ENSDARG00000019000	smc3	1	0.146594493	0.257999199	0.158	0.077
188	ENSDARG00000019038	sgsm3	1	0.016095571	0.425479085	0.224	0.077
189	ENSDARG00000019062	arpc5b	1	0.098020109	-0.259778151	0.197	0.323
190	ENSDARG00000019130	plk2b	1	0.114844475	0.466925587	0.118	0.046
191	ENSDARG00000019239	cul1a	1	0.046680823	0.325038198	0.171	0.062
192	ENSDARG00000019302	mid1ip1b	1	0.100629662	-0.347326307	0.079	0.169
193	ENSDARG00000019335	hes6	1	0.184941886	-0.277824422	0.197	0.292
194	ENSDARG00000019353	sparc	1	0.207141221	-0.755202881	0.224	0.308
195	ENSDARG00000019417	gadd45ga	1	0.235500853	-0.355334458	0.079	0.138
196	ENSDARG00000019438	rnf13	1	0.159483479	0.250204656	0.263	0.169
197	ENSDARG00000019566	neurod1	1	0.277210833	-0.26957088	0.355	0.431
198	ENSDARG00000019658	pou2f2a	1	0.129283378	-0.602127361	0.105	0.185
199	ENSDARG00000019717	pbx2	1	0.003528575	-0.339208539	0	0.108
200	ENSDARG00000019732	mtch2	1	0.258296204	0.321472844	0.303	0.231
201	ENSDARG00000019765	zgc:158803	1	0.042817353	-0.491751465	0.026	0.108
202	ENSDARG00000020007	col1a2	1	0.365986632	-0.654698368	0.276	0.354
203	ENSDARG00000020015	mrps33	1	0.149838381	0.373537053	0.224	0.138
204	ENSDARG00000020041	vps35l	1	0.004020821	-0.494114727	0.013	0.138
205	ENSDARG00000020043	cnot8	1	0.595969477	0.360131221	0.132	0.108
206	ENSDARG00000020072	thbs4b	1	0.38569732	-0.328541337	0.066	0.108
207	ENSDARG00000020197	rpl5a	1	0.130842093	-0.287357331	0.592	0.677
208	ENSDARG00000020467	safb	1	0.00173685	-0.546226302	0.105	0.308
209	ENSDARG00000020493	lgi1a	1	0.143103219	0.331227594	0.289	0.2
210	ENSDARG00000020758	tmem178	1	0.029943849	-0.439882163	0.342	0.523
211	ENSDARG00000020795	rac3b	1	0.155790153	-0.290077907	0.25	0.354
212	ENSDARG00000020960	hgs	1	0.180726172	0.315699621	0.105	0.046
213	ENSDARG00000021107	sf3a2	1	0.048043356	-0.336785035	0.184	0.323
214	ENSDARG00000021151	ptpreb	1	0.000212122	-0.61318618	0.026	0.231
215	ENSDARG00000021339	cpa5	1	0.079908456	0.57952248	0.132	0.046
216	ENSDARG00000021399	yipf2	1	0.029854596	-0.527918323	0.066	0.185
217	ENSDARG00000021442	cdh11	1	0.129276089	-0.432845977	0.158	0.246
218	ENSDARG00000021550	rad23b	1	0.072340621	-0.29273204	0.211	0.354
219	ENSDARG00000021924	hsp70.3	1	0.631904556	-0.277515904	0.342	0.308
220	ENSDARG00000021945	ddx23	1	0.094497173	0.431647617	0.276	0.185
221	ENSDARG00000022254	prkcbb	1	0.068267561	-0.317021626	0.039	0.123
222	ENSDARG00000022303	higd1a	1	0.14836976	0.33205553	0.5	0.385
223	ENSDARG00000022564	zgc:56106	1	0.024798651	-0.424167169	0.026	0.123
224	ENSDARG00000022650	cyp2ad3	1	0.013585521	-0.450712206	0.026	0.138
225	ENSDARG00000022952	zgc:66448	1	0.034539688	0.319440917	0.158	0.046
226	ENSDARG00000022978	tmpob	1	0.00174245	-0.47147191	0	0.123
227	ENSDARG00000023151	ucp1	1	0.047632315	-0.359605187	0.053	0.154
228	ENSDARG00000023174	fez1	1	0.033165036	0.350868764	0.553	0.415
229	ENSDARG00000023323	ywhaqb	1	0.050995515	-0.278414609	0.618	0.815
230	ENSDARG00000023766	gnsa	1	0.257151595	0.281751476	0.237	0.169
231	ENSDARG00000024299	c1qtnf4	1	0.074394166	-0.360894725	0.053	0.138
232	ENSDARG00000024314	herpud1	1	0.048077772	-0.326181441	0.026	0.108
233	ENSDARG00000024433	pvalb4	1	0.258745317	0.325491361	0.355	0.292
234	ENSDARG00000024651	snrpa1	1	0.051297383	-0.339155881	0.066	0.169
235	ENSDARG00000024746	hsp90aa1.2	1	0.584249435	0.270649441	0.447	0.477
236	ENSDARG00000024785	ctnna2	1	0.351899403	-0.336823918	0.105	0.154
237	ENSDARG00000024895	fam50a	1	0.068192977	-0.314100943	0.092	0.2
238	ENSDARG00000025024	pnoca	1	0.047380754	0.790096962	0.329	0.2
239	ENSDARG00000025147	cd63	1	0.044238512	-0.275957961	0.132	0.262
240	ENSDARG00000025254	s100a10b	1	0.414874867	-0.451161796	0.132	0.185
241	ENSDARG00000025495	nhlh2	1	0.209622172	-0.264536544	0.184	0.277
242	ENSDARG00000025797	abhd2a	1	0.119527109	-0.285393676	0.039	0.108
243	ENSDARG00000025858	zgc:56525	1	0.224314865	0.328274781	0.263	0.185
244	ENSDARG00000025889	usp14	1	0.015121834	-0.369330864	0.013	0.108
245	ENSDARG00000025953	rhoq	1	0.100629662	-0.36896733	0.079	0.169
246	ENSDARG00000026068	trappc5	1	0.107201058	-0.293080231	0.355	0.477
247	ENSDARG00000026444	apoob	1	0.136213447	0.268659515	0.329	0.215
248	ENSDARG00000026595	pafah1b1b	1	0.082329573	0.42307805	0.368	0.262
249	ENSDARG00000026611	socs3b	1	0.053611463	0.335310688	0.118	0.031
250	ENSDARG00000026630	mark3b	1	0.007552072	0.514817617	0.197	0.046
251	ENSDARG00000026655	tspo	1	0.00111254	-0.580265972	0.013	0.169
252	ENSDARG00000026664	uri1	1	0.172901639	0.380558689	0.197	0.123
253	ENSDARG00000026680	slc25a14	1	0.082054582	-0.264368336	0.066	0.154
254	ENSDARG00000026712	rab5c	1	0.236037889	0.273026896	0.342	0.262
255	ENSDARG00000026726	anxa1a	1	0.494692615	-0.373338471	0.276	0.231
256	ENSDARG00000026845	rhoaa	1	0.240719807	-0.270845779	0.421	0.508
257	ENSDARG00000026862	aktip	1	0.169411309	0.371310305	0.105	0.046
258	ENSDARG00000026871	uchl1	1	0.382287854	0.25454561	0.263	0.215
259	ENSDARG00000027088	ptgdsb.1	1	0.176843745	0.429624771	0.395	0.292
260	ENSDARG00000027109	zfr	1	0.01893366	0.491352382	0.237	0.092
261	ENSDARG00000027249	btg1	1	0.391830948	0.378468798	0.75	0.708
262	ENSDARG00000027316	tcp11l2	1	0.052961408	-0.324613703	0.197	0.323
263	ENSDARG00000027394	si:ch211-150g13.3	1	0.077197427	-0.502185423	0.237	0.369
264	ENSDARG00000027403	zgpat	1	0.00579724	-0.468782434	0.039	0.185
265	ENSDARG00000027825	naa50	1	0.063053795	-0.253677163	0.039	0.123
266	ENSDARG00000028000	pfkpa	1	0.036360382	-0.299177712	0.132	0.277
267	ENSDARG00000028066	diras1a	1	0.137500405	0.348916803	0.329	0.246
268	ENSDARG00000028067	bnip3lb	1	0.545860786	0.263720632	0.342	0.323
269	ENSDARG00000028335	hmga1a	1	0.314329853	0.254958934	0.513	0.462
270	ENSDARG00000028848	lsm12a	1	0.032982601	-0.3710251	0.039	0.138
271	ENSDARG00000029058	rbbp4	1	0.063053795	-0.330185449	0.039	0.123
272	ENSDARG00000029063	clpxa	1	0.04091434	-0.385776662	0.053	0.154
273	ENSDARG00000029064	uqcrq	1	0.052009845	-0.276250647	0.395	0.554
274	ENSDARG00000029177	lnx2a	1	0.164277708	0.253356603	0.132	0.062
275	ENSDARG00000029215	ube2z	1	0.038221528	0.313992421	0.132	0.031
276	ENSDARG00000029242	fbxo3	1	0.501810736	0.261827618	0.105	0.077
277	ENSDARG00000029292	zgc:55943	1	0.374309161	0.267460453	0.197	0.154
278	ENSDARG00000029615	zgc:77056	1	0.118744689	0.276724433	0.303	0.2
279	ENSDARG00000029639	tomm70a	1	0.064151911	-0.301878204	0.079	0.185
280	ENSDARG00000029688	hsp70.1	1	0.268391786	0.578443439	0.25	0.169
281	ENSDARG00000030038	grcc10	1	0.389571061	0.322835297	0.289	0.246
282	ENSDARG00000030087	nfkbib	1	0.563288343	0.261719769	0.237	0.215
283	ENSDARG00000030139	sdhdb	1	0.098756304	-0.282762287	0.184	0.308
284	ENSDARG00000030237	pgrmc2	1	0.180510403	0.355629318	0.263	0.185
285	ENSDARG00000030340	guk1a	1	0.064119697	0.339645228	0.158	0.062
286	ENSDARG00000030349	cryba2a	1	0.000172929	-0.895332656	0.079	0.323
287	ENSDARG00000030440	rsrp1	1	0.013495716	0.377444121	0.645	0.508
288	ENSDARG00000030448	sppl2	1	0.153038534	0.316269832	0.25	0.154
289	ENSDARG00000030479	hmgb1b	1	0.009800992	0.367555755	0.868	0.754
290	ENSDARG00000030614	syt1a	1	0.085765134	0.372071261	0.75	0.692
291	ENSDARG00000030656	3-Sep	1	0.058226297	-0.289358792	0.434	0.585
292	ENSDARG00000030694	atp6v1e1b	1	0.022909049	-0.262365863	0.803	0.846
293	ENSDARG00000030871	siah1	1	0.344984119	-0.251602203	0.066	0.108
294	ENSDARG00000031261	sap30bp	1	0.079371562	-0.289811149	0.066	0.154
295	ENSDARG00000031283	vamp1	1	0.203631818	-0.28727305	0.132	0.062
296	ENSDARG00000031343	rab6bb	1	0.108734592	-0.396631342	0.605	0.754
297	ENSDARG00000031463	syt6b	1	0.240251698	-0.254600797	0.447	0.523
298	ENSDARG00000031495	seta	1	0.04749575	0.383262093	0.579	0.446
299	ENSDARG00000031683	fosab	1	0.051277082	-0.2590727	0.263	0.446
300	ENSDARG00000032155	ppm1aa	1	0.082500896	0.451061338	0.289	0.185
301	ENSDARG00000032175	puf60a	1	0.193059344	0.332558779	0.211	0.138
302	ENSDARG00000032296	pomp	1	0.079284249	-0.361522871	0.276	0.385
303	ENSDARG00000032619	tob1a	1	0.357462729	0.251912603	0.618	0.631
304	ENSDARG00000033126	prkrip1	1	0.033691159	-0.356339589	0.039	0.138
305	ENSDARG00000033140	desi1a	1	0.350137225	0.280149678	0.263	0.215
306	ENSDARG00000033259	dis3l2	1	0.029133938	0.299972755	0.105	0.015
307	ENSDARG00000033382	grifin	1	0.017906241	-0.312301914	0.013	0.108
308	ENSDARG00000033707	jade1	1	0.374436515	0.356110957	0.171	0.123
309	ENSDARG00000033738	zgc:153867	1	0.0934775	-0.302794504	0.263	0.385
310	ENSDARG00000033832	ampd1	1	0.180040501	0.423910623	0.145	0.077
311	ENSDARG00000033978	nxn	1	0.071811176	-0.331453153	0.158	0.277
312	ENSDARG00000034043	irx5a	1	0.026769418	-0.328145752	0.105	0.262
313	ENSDARG00000034195	top2b	1	0.32873025	0.285674445	0.224	0.169
314	ENSDARG00000034270	ogdha	1	0.236122245	-0.330362426	0.092	0.154
315	ENSDARG00000034309	cox10	1	0.03861106	-0.426108442	0.053	0.154
316	ENSDARG00000034409	pik3r3b	1	0.223520091	-0.489334289	0.079	0.138
317	ENSDARG00000034504	lmo1	1	0.144861392	-0.262830532	0.355	0.477
318	ENSDARG00000034734	med6	1	0.079784534	0.291755462	0.105	0.031
319	ENSDARG00000035400	btf3	1	0.01404843	0.381222377	0.763	0.677
320	ENSDARG00000035470	sh3glb2b	1	0.177741868	-0.261417551	0.197	0.292
321	ENSDARG00000035596	ISCU (1 of many)	1	0.08977052	0.287421919	0.434	0.354
322	ENSDARG00000035622	xbp1	1	0.24037914	-0.463618822	0.289	0.369
323	ENSDARG00000035678	zgc:91910	1	0.487895118	0.255741667	0.276	0.231
324	ENSDARG00000035810	rgcc	1	0.171968927	0.493008146	0.171	0.092
325	ENSDARG00000035837	mosmob	1	0.022386892	-0.332944352	0.053	0.169
326	ENSDARG00000035882	rida	1	0.048077772	-0.449706334	0.026	0.108
327	ENSDARG00000035990	cited4a	1	0.061989935	-0.264144346	0.066	0.169
328	ENSDARG00000036036	mdka	1	0.978420366	0.578029536	0.105	0.108
329	ENSDARG00000036073	cebpg	1	0.066709276	-0.338801336	0.053	0.138
330	ENSDARG00000036144	tssc4	1	0.053867444	-0.339584976	0.184	0.323
331	ENSDARG00000036162	hnrnpa0b	1	0.032056353	-0.453726262	0.421	0.554
332	ENSDARG00000036383	si:ch73-335m24.5	1	0.119527109	-0.266623905	0.039	0.108
333	ENSDARG00000036584	st8sia5	1	0.092029362	-0.429151803	0.066	0.154
334	ENSDARG00000036698	znf865	1	0.198139676	-0.256352179	0.118	0.2
335	ENSDARG00000036704	tmem18	1	0.023954831	-0.366563404	0.171	0.338
336	ENSDARG00000036820	mgll	1	0.229454838	-0.312085054	0.079	0.138
337	ENSDARG00000036840	krt15	1	0.01112243	-0.723959131	0.184	0.369
338	ENSDARG00000037108	pfdn6	1	0.209804472	-0.308867142	0.197	0.277
339	ENSDARG00000037178	zic2b	1	0.116180302	-0.300646768	0.408	0.569
340	ENSDARG00000037402	lim2.3	1	0.015557599	-0.415045788	0.013	0.108
341	ENSDARG00000037421	egr1	1	0.161873575	-0.353771028	0.066	0.138
342	ENSDARG00000037559	uba1	1	0.24088193	0.334527777	0.303	0.231
343	ENSDARG00000037746	actb1	1	0.276835789	-0.335985355	0.513	0.615
344	ENSDARG00000037789	pvalb1	1	0.044638658	0.3622393	1	1
345	ENSDARG00000037837	ogfr	1	0.046984295	-0.300476848	0.026	0.108
346	ENSDARG00000038028	ndufa6	1	0.18274161	-0.268299728	0.382	0.477
347	ENSDARG00000038030	rbx1	1	0.108034314	0.290662852	0.592	0.538
348	ENSDARG00000038153	lgals2b	1	0.716836621	0.266560056	0.276	0.262
349	ENSDARG00000038154	isca2	1	0.153319414	-0.287704234	0.158	0.246
350	ENSDARG00000038228	selenow2a	1	0.168146791	0.356698782	0.145	0.077
351	ENSDARG00000038378	sagb	1	0.507072878	0.310391	0.105	0.077
352	ENSDARG00000038439	fabp10a	1	0.000594744	-0.737703751	0.342	0.6
353	ENSDARG00000038473	ube2d3	1	0.080950006	0.257583555	0.303	0.185
354	ENSDARG00000038566	gnptg	1	0.043794319	0.437053481	0.237	0.108
355	ENSDARG00000038635	magoh	1	0.181493231	-0.334773812	0.211	0.292
356	ENSDARG00000038855	chmp5a	1	0.267432155	-0.274800285	0.132	0.2
357	ENSDARG00000038900	acadm	1	0.257668099	0.32089867	0.316	0.262
358	ENSDARG00000038901	tmem256	1	0.091932771	-0.263310489	0.053	0.138
359	ENSDARG00000038954	ctnnbip1	1	0.411683324	0.321346735	0.316	0.277
360	ENSDARG00000038978	dnajb4	1	0.049384456	-0.414169033	0.079	0.185
361	ENSDARG00000038981	zgc:153615	1	0.186158243	-0.311486945	0.263	0.369
362	ENSDARG00000039007	eno3	1	0.256682678	0.411894868	0.263	0.2
363	ENSDARG00000039062	morn4	1	0.045911817	-0.323981043	0.026	0.108
364	ENSDARG00000039123	trim9	1	0.111218867	-0.283811184	0.105	0.2
365	ENSDARG00000039343	ahcyl2	1	0.072020258	-0.266192619	0.237	0.385
366	ENSDARG00000039350	ssbp1	1	0.047632315	0.314408864	0.145	0.046
367	ENSDARG00000039390	sdhaf4	1	0.17814394	-0.294129558	0.105	0.185
368	ENSDARG00000039483	si:dkey-51a16.9	1	0.111373929	0.275066573	0.145	0.062
369	ENSDARG00000039576	fstl1b	1	0.087641207	-0.397700224	0.066	0.154
370	ENSDARG00000039626	nrgna	1	0.961543149	0.354546729	0.158	0.169
371	ENSDARG00000039650	itm2cb	1	0.052582836	-0.294437539	0.105	0.231
372	ENSDARG00000039719	mrps26	1	0.000875533	-0.441057022	0.039	0.231
373	ENSDARG00000039730	zgc:112160	1	0.755278282	0.619822218	0.118	0.108
374	ENSDARG00000039827	bbs5	1	0.015485161	-0.340241882	0.079	0.231
375	ENSDARG00000039882	ap3s2	1	0.101334825	0.277533791	0.434	0.323
376	ENSDARG00000039913	tmem147	1	0.250898766	-0.258820161	0.092	0.154
377	ENSDARG00000039929	ckmt2b	1	0.006221949	0.6778596	0.171	0.031
378	ENSDARG00000040031	tardbp	1	0.100231457	-0.255349993	0.197	0.323
379	ENSDARG00000040184	syncrip	1	0.036009566	-0.377164903	0.421	0.585
380	ENSDARG00000040291	cadm4	1	0.485260652	-0.289705377	0.132	0.169
381	ENSDARG00000040553	tmem97	1	0.036657014	-0.361164639	0.039	0.138
382	ENSDARG00000040657	wipi1	1	0.122454678	0.295468313	0.211	0.123
383	ENSDARG00000040799	sst1.1	1	0.482957808	0.37379896	0.289	0.246
384	ENSDARG00000040930	deptor	1	0.076639586	0.37391616	0.105	0.031
385	ENSDARG00000041155	morf4l1	1	0.084539356	0.472885902	0.368	0.246
386	ENSDARG00000041314	ndufb9	1	0.000732973	-0.476598942	0.526	0.738
387	ENSDARG00000041332	tmem33	1	0.045220698	-0.32960625	0.145	0.292
388	ENSDARG00000041391	tmed10	1	0.179318088	0.286902954	0.474	0.354
389	ENSDARG00000041449	spred1	1	0.443175037	0.264028717	0.145	0.108
390	ENSDARG00000041623	mt2	1	0.091383152	0.442396096	0.566	0.446
391	ENSDARG00000041665	mkrn1	1	0.051967133	-0.329651919	0.316	0.462
392	ENSDARG00000041878	rab11ba	1	0.071861193	-0.290128534	0.276	0.415
393	ENSDARG00000041908	usp39	1	0.107438017	-0.266421861	0.092	0.185
394	ENSDARG00000042151	skia	1	0.374167015	0.254414637	0.118	0.077
395	ENSDARG00000042252	eif4h	1	0.180620879	0.331758728	0.237	0.154
396	ENSDARG00000042533	gstm.1	1	0.089702776	-0.254180714	0.211	0.338
397	ENSDARG00000042620	gstr	1	0.288704768	0.334531414	0.211	0.154
398	ENSDARG00000042646	zgc:77784	1	0.554759142	-0.267450949	0.237	0.292
399	ENSDARG00000042742	stx6	1	0.05969036	-0.455454066	0.053	0.138
400	ENSDARG00000042777	ndufa11	1	0.141065747	0.374575488	0.382	0.292
401	ENSDARG00000042823	spcs2	1	0.062382415	-0.256633001	0.303	0.462
402	ENSDARG00000042840	eml1	1	0.118832033	-0.39577734	0.053	0.123
403	ENSDARG00000042892	paip1	1	0.349367493	-0.258476584	0.066	0.108
404	ENSDARG00000042993	prss1	1	0.748607435	0.672229141	0.329	0.338
405	ENSDARG00000043003	pcyt2	1	0.337334579	-0.250366694	0.105	0.154
406	ENSDARG00000043102	lxn	1	0.361489839	-0.332363352	0.092	0.138
407	ENSDARG00000043323	lnx1	1	0.316224992	-0.455016727	0.105	0.154
408	ENSDARG00000043334	ccdc6a	1	0.071004457	-0.391704645	0.039	0.123
409	ENSDARG00000043361	nck2b	1	0.005380321	-0.46011355	0.092	0.277
410	ENSDARG00000043446	efhd1	1	0.012411345	-0.389288823	0.276	0.477
411	ENSDARG00000043493	cltca	1	0.353124003	-0.272044752	0.079	0.123
412	ENSDARG00000043497	scrn2	1	0.265754396	0.426324252	0.25	0.185
413	ENSDARG00000043554	mrpl40	1	0.11096295	0.282952335	0.118	0.046
414	ENSDARG00000043555	tmem30ab	1	0.104620707	-0.280241241	0.329	0.462
415	ENSDARG00000043589	ca4a	1	0.295044148	0.367806119	0.276	0.215
416	ENSDARG00000043643	ehbp1	1	0.210338367	0.260035961	0.118	0.062
417	ENSDARG00000043821	klf7b	1	0.152445458	0.395340835	0.197	0.108
418	ENSDARG00000043976	etf1b	1	0.010152515	0.605302081	0.184	0.046
419	ENSDARG00000044056	ahi1	1	0.039060593	-0.417047922	0.092	0.215
420	ENSDARG00000044062	ctbp2a	1	0.190848283	-0.384653566	0.289	0.369
421	ENSDARG00000044278	synpr	1	0.128495217	-0.263705743	0.553	0.631
422	ENSDARG00000044357	tbc1d23	1	0.01847023	0.381980587	0.118	0.015
423	ENSDARG00000044362	unc119b	1	0.160095336	0.275477933	0.197	0.108
424	ENSDARG00000044619	birc2	1	0.07894342	0.352808165	0.421	0.308
425	ENSDARG00000044625	pcf11	1	0.072248662	0.375884371	0.289	0.169
426	ENSDARG00000044684	rbp4l	1	0.043993291	0.559394635	0.276	0.138
427	ENSDARG00000044820	cstf1	1	0.108001786	-0.30118787	0.118	0.215
428	ENSDARG00000044852	wbp2nl	1	0.092008407	-0.346084916	0.289	0.4
429	ENSDARG00000044949	rnf8	1	0.163252498	-0.285864684	0.105	0.185
430	ENSDARG00000045127	FAM53C	1	0.172901639	0.384897233	0.197	0.123
431	ENSDARG00000045130	klhl11	1	0.112080857	-0.288088043	0.092	0.185
432	ENSDARG00000045156	rgs9b	1	0.18104782	-0.361188514	0.25	0.354
433	ENSDARG00000045297	phb2a	1	0.090871909	-0.355390907	0.118	0.215
434	ENSDARG00000045305	pde7a	1	0.353124003	-0.252667425	0.079	0.123
435	ENSDARG00000045316	map7d2b	1	0.125794088	0.277119921	0.276	0.169
436	ENSDARG00000045360	flj11011l	1	0.077111149	-0.307629969	0.053	0.138
437	ENSDARG00000045364	trappc3	1	0.189626176	0.291587359	0.224	0.138
438	ENSDARG00000045372	ngdn	1	0.241971366	-0.266714188	0.132	0.2
439	ENSDARG00000045373	pabpn1	1	0.089473432	-0.323383865	0.355	0.492
440	ENSDARG00000045399	cct5	1	0.039131201	-0.295356661	0.289	0.462
441	ENSDARG00000045420	epdr1	1	0.010843139	-0.407720588	0.079	0.231
442	ENSDARG00000045444	fzd8a	1	0.075742717	0.62313783	0.132	0.046
443	ENSDARG00000045598	si:dkey-180p18.9	1	0.079908456	-0.328428941	0.053	0.138
444	ENSDARG00000045797	si:ch211-68a17.7	1	0.018021615	0.524350574	0.145	0.031
445	ENSDARG00000045835	si:dkey-14d8.6	1	0.031982625	0.331824973	0.158	0.046
446	ENSDARG00000045850	ccdc167	1	0.125015893	-0.302178628	0.053	0.123
447	ENSDARG00000045900	agbl5	1	0.113663162	-0.273409754	0.092	0.185
448	ENSDARG00000046030	zgc:110339	1	0.201861634	0.707360327	0.105	0.046
449	ENSDARG00000046090	dhrs11a	1	0.14823953	-0.342130535	0.079	0.154
450	ENSDARG00000051756	pdhx	1	0.502122455	-0.274517126	0.132	0.169
451	ENSDARG00000051953	ythdc1	1	0.020573147	0.374914868	0.145	0.031
452	ENSDARG00000051957	selenom	1	0.042046084	0.405727414	0.171	0.062
453	ENSDARG00000052010	ciao2b	1	0.228903028	0.253390345	0.118	0.062
454	ENSDARG00000052073	blcap	1	0.095364998	-0.273809177	0.276	0.415
455	ENSDARG00000052190	fdx2	1	0.048077772	-0.348106122	0.026	0.108
456	ENSDARG00000052371	higd2a	1	0.106970979	0.329341708	0.25	0.138
457	ENSDARG00000052377	psmd12	1	0.031982625	-0.262962381	0.053	0.169
458	ENSDARG00000052419	ankrd12	1	0.056999322	0.283140657	0.434	0.262
459	ENSDARG00000052638	fam210b	1	0.644154577	-0.25718508	0.105	0.123
460	ENSDARG00000052641	kpna3	1	0.080704018	-0.263175	0.066	0.154
461	ENSDARG00000052673	sept7b	1	0.094919043	-0.425049617	0.25	0.354
462	ENSDARG00000052713	lrrtm1	1	0.201861634	0.337957664	0.105	0.046
463	ENSDARG00000052842	ppifb	1	0.788329561	0.301612269	0.171	0.169
464	ENSDARG00000052866	htt	1	0.033745378	0.324319716	0.105	0.015
465	ENSDARG00000053130	pcp4a	1	0.084791771	-0.422934287	0.579	0.677
466	ENSDARG00000053254	mylpfa	1	0.054707627	0.37524557	1	0.954
467	ENSDARG00000053301	insm1b	1	0.365658403	0.261228561	0.118	0.077
468	ENSDARG00000053468	adam10a	1	0.132875596	0.293158784	0.158	0.077
469	ENSDARG00000053475	ngb	1	0.158886323	-0.354929965	0.329	0.462
470	ENSDARG00000053484	syne2b	1	0.501810736	-0.254819865	0.079	0.108
471	ENSDARG00000053685	gtf2a2	1	0.126030003	-0.34724285	0.145	0.246
472	ENSDARG00000053691	maea	1	0.201861634	-0.25345083	0.053	0.108
473	ENSDARG00000054272	caprin1b	1	0.306109593	0.349653736	0.25	0.2
474	ENSDARG00000054456	clip3	1	0.175066977	0.391627625	0.263	0.185
475	ENSDARG00000054574	znhit1	1	0.062433637	0.353950064	0.197	0.092
476	ENSDARG00000054723	si:ch211-242b18.1	1	0.154664792	-0.358113187	0.079	0.154
477	ENSDARG00000054741	prkg2	1	0.059363244	0.315416829	0.118	0.031
478	ENSDARG00000054807	sec13	1	0.040133971	0.457199914	0.145	0.046
479	ENSDARG00000055064	prdx5	1	0.124208507	-0.34424941	0.263	0.385
480	ENSDARG00000055080	rbm4.2	1	0.159148239	0.372523767	0.197	0.123
481	ENSDARG00000055086	ggnbp2	1	0.045129582	-0.286015927	0.092	0.215
482	ENSDARG00000055360	llph	1	0.013251653	-0.348602108	0.026	0.138
483	ENSDARG00000055433	vps26bl	1	0.455780615	-0.317108167	0.079	0.108
484	ENSDARG00000055514	icn2	1	0.16602063	-0.308357975	0.118	0.2
485	ENSDARG00000055678	akap12b	1	0.53884133	-0.291852331	0.171	0.2
486	ENSDARG00000055719	ino80c	1	0.031497808	0.405889474	0.184	0.062
487	ENSDARG00000055723	hsp70l	1	0.036315647	0.542567324	0.539	0.385
488	ENSDARG00000055754	smc1a	1	0.057835119	0.312923083	0.263	0.123
489	ENSDARG00000055900	zswim5	1	0.016853108	0.567149131	0.145	0.031
490	ENSDARG00000055903	luc7l	1	0.016982132	0.416274658	0.224	0.077
491	ENSDARG00000055912	nipa2	1	0.319665372	-0.256881076	0.092	0.138
492	ENSDARG00000056001	fryb	1	0.114844475	-0.381444135	0.053	0.123
493	ENSDARG00000056085	mob4	1	0.166182483	-0.283291217	0.224	0.323
494	ENSDARG00000056090	capza1b	1	0.124749161	0.398913145	0.447	0.338
495	ENSDARG00000056262	slc35g2a	1	0.011376998	-0.360581047	0.368	0.585
496	ENSDARG00000056504	frg1	1	0.106847496	-0.265679365	0.039	0.108
497	ENSDARG00000056517	thoc3	1	0.102866195	-0.353237785	0.039	0.108
498	ENSDARG00000056531	nutf2	1	0.21947982	0.250022441	0.118	0.062
499	ENSDARG00000056566	necab1	1	0.255429096	0.29698158	0.118	0.062
500	ENSDARG00000056601	plekha3	1	0.1232213	0.339683337	0.368	0.277
501	ENSDARG00000056627	cxcl14	1	0.260068367	-0.366662327	0.092	0.154
502	ENSDARG00000056648	ext2	1	0.660875038	-0.263982369	0.118	0.138
503	ENSDARG00000056683	cdk5	1	0.078499663	0.369794076	0.132	0.046
504	ENSDARG00000056704	RAMP1	1	0.361447846	-0.33356669	0.079	0.123
505	ENSDARG00000056765	ela2l	1	0.145361843	0.554608118	0.211	0.123
506	ENSDARG00000056803	ap1s1	1	0.086389012	0.27475789	0.105	0.031
507	ENSDARG00000056831	gng2	1	0.147153626	-0.341014089	0.316	0.415
508	ENSDARG00000057456	ppp3ccb	1	0.444843183	0.652268862	0.25	0.2
509	ENSDARG00000057652	dbpb	1	0.020573147	0.370215314	0.145	0.031
510	ENSDARG00000057672	plpp5	1	0.08623754	0.303026401	0.171	0.077
511	ENSDARG00000057805	mrpl28	1	0.018906504	0.544127676	0.211	0.077
512	ENSDARG00000057890	si:dkey-33c12.4	1	0.519466814	0.265778122	0.224	0.185
513	ENSDARG00000058114	impad1	1	0.21802513	-0.316555874	0.053	0.108
514	ENSDARG00000058117	snap25b	1	0.678172256	-0.327120941	0.303	0.338
515	ENSDARG00000058128	msna	1	0.035895436	-0.264265215	0.039	0.138
516	ENSDARG00000058243	phactr3a	1	0.018515047	-0.368801153	0.118	0.277
517	ENSDARG00000058358	krt8	1	0.571465326	-0.441417443	0.395	0.415
518	ENSDARG00000058593	sri	1	0.046707881	-0.453643092	0.158	0.292
519	ENSDARG00000058601	gdap1	1	0.221943519	0.391254124	0.289	0.231
520	ENSDARG00000058650	dpm3	1	0.236595722	0.258567132	0.211	0.138
521	ENSDARG00000058660	ilf3a	1	0.08578559	0.416467661	0.184	0.092
522	ENSDARG00000058696	tbl1xr1a	1	0.664009212	0.26253238	0.105	0.092
523	ENSDARG00000058699	tmeff2b	1	0.013585521	-0.499293858	0.026	0.138
524	ENSDARG00000058701	nos1apb	1	0.366886962	-0.253109512	0.25	0.323
525	ENSDARG00000058729	akirin2	1	0.071755915	0.325457645	0.132	0.046
526	ENSDARG00000058861	ncln	1	0.11733559	-0.3024709	0.039	0.108
527	ENSDARG00000059054	pdk2b	1	0.060572986	-0.457397646	0.039	0.123
528	ENSDARG00000059227	fabp1b.1	1	0.031367022	0.484614309	0.105	0.015
529	ENSDARG00000059298	spcs1	1	0.28842897	-0.254308459	0.368	0.462
530	ENSDARG00000059311	dpysl5b	1	0.598313878	-0.253017009	0.263	0.277
531	ENSDARG00000059357	sarnp	1	0.118832033	0.330494943	0.118	0.046
532	ENSDARG00000059437	fktn	1	0.167635192	0.278247919	0.171	0.092
533	ENSDARG00000059583	rcc1l	1	0.071755915	0.363905553	0.132	0.046
534	ENSDARG00000059629	asphd2	1	0.002273872	-0.62054514	0.066	0.246
535	ENSDARG00000059654	eif3ba	1	0.212737579	0.276044556	0.316	0.231
536	ENSDARG00000059725	hypk	1	0.009778586	-0.390837371	0.197	0.4
537	ENSDARG00000059809	caska	1	0.224517659	0.336329447	0.211	0.138
538	ENSDARG00000059835	zfyve27	1	0.148003347	0.31351516	0.132	0.062
539	ENSDARG00000059945	sv2a	1	0.087764503	-0.352660534	0.25	0.385
540	ENSDARG00000059972	raly	1	0.367252513	-0.309666114	0.066	0.108
541	ENSDARG00000060034	tmem151ba	1	0.234299051	0.28045736	0.197	0.123
542	ENSDARG00000060126	acyp1	1	0.103995548	0.294577552	0.382	0.262
543	ENSDARG00000060350	apoda.2	1	0.21947982	0.694391057	0.118	0.062
544	ENSDARG00000060457	pmp22b	1	0.435402244	0.306136594	0.263	0.215
545	ENSDARG00000060498	tnfrsf9a	1	0.069230617	-0.29950432	0.092	0.2
546	ENSDARG00000060532	adam22	1	0.234945898	0.2841039	0.158	0.092
547	ENSDARG00000060637	clstn2	1	0.086389012	0.509822509	0.105	0.031
548	ENSDARG00000060679	kdm1a	1	0.292276864	0.356667819	0.303	0.262
549	ENSDARG00000060697	kmt2bb	1	0.62566853	-0.263193613	0.224	0.262
550	ENSDARG00000061048	ranbp9	1	0.105407106	-0.314145224	0.184	0.292
551	ENSDARG00000061187	cbx5	1	0.367500515	0.274094311	0.513	0.477
552	ENSDARG00000061208	rab40c	1	0.171923256	-0.27547689	0.092	0.169
553	ENSDARG00000061226	timp2a	1	0.482224212	0.301386803	0.224	0.185
554	ENSDARG00000061228	pfdn4	1	0.528276361	0.284442713	0.237	0.2
555	ENSDARG00000061294	arhgap5	1	0.084258504	-0.326026248	0.053	0.138
556	ENSDARG00000061355	aoc1	1	0.021027711	0.678040206	0.145	0.031
557	ENSDARG00000061580	kctd7	1	0.151252416	-0.361471136	0.105	0.185
558	ENSDARG00000061647	nrxn1a	1	0.089634212	-0.407649213	0.263	0.385
559	ENSDARG00000061656	ptpdc1a	1	0.014894069	0.365124028	0.158	0.031
560	ENSDARG00000061773	neurl1ab	1	0.203005433	0.2519074	0.145	0.077
561	ENSDARG00000062315	sik2b	1	0.074985318	0.251087657	0.184	0.077
562	ENSDARG00000062359	scn3b	1	0.119527109	-0.260204287	0.039	0.108
563	ENSDARG00000062532	washc2c	1	0.042046084	0.473721289	0.171	0.062
564	ENSDARG00000062568	mrpl2	1	0.281616475	0.287417884	0.158	0.108
565	ENSDARG00000062592	myl10	1	0.063725706	0.409321163	0.224	0.108
566	ENSDARG00000062797	nell2b	1	0.0417914	-0.311004427	0.526	0.692
567	ENSDARG00000062948	wasf3b	1	0.094616316	0.308980313	0.211	0.108
568	ENSDARG00000062954	clk2a	1	0.177613077	0.265926896	0.145	0.077
569	ENSDARG00000063069	gripap1	1	0.077111149	-0.386389903	0.053	0.138
570	ENSDARG00000063144	shisa7b	1	0.088107337	0.260631875	0.105	0.031
571	ENSDARG00000063219	ubap2l	1	0.005517755	0.454279394	0.184	0.031
572	ENSDARG00000063264	pcdh9	1	0.044860034	-0.545842609	0.026	0.108
573	ENSDARG00000063535	chd4a	1	0.051324962	-0.344149929	0.053	0.154
574	ENSDARG00000063559	pigx	1	0.122927322	0.259640086	0.118	0.046
575	ENSDARG00000063917	mt-nd4	1	0.02805138	0.279383329	0.763	0.615
576	ENSDARG00000067995	myhz1.2	1	0.658408941	0.259609946	0.276	0.262
577	ENSDARG00000068064	sirt1	1	0.014696855	-0.305661197	0.013	0.108
578	ENSDARG00000068289	eif3k	1	0.521642404	0.30678528	0.263	0.231
579	ENSDARG00000068323	astn1	1	0.060429033	0.329680777	0.276	0.154
580	ENSDARG00000068432	si:dkey-56m19.5	1	0.2718204	-0.47985675	0.434	0.492
581	ENSDARG00000068457	tnnt3b	1	0.041470405	0.302852249	0.868	0.815
582	ENSDARG00000068966	si:ch211-261n11.7	1	0.022765602	0.411056517	0.237	0.092
583	ENSDARG00000068996	hist2h2l	1	0.023731177	-0.354059057	0.632	0.785
584	ENSDARG00000069009	si:ch211-147a11.3	1	0.034852148	0.44528685	0.197	0.077
585	ENSDARG00000069065	btg3	1	0.024867116	0.457999613	0.184	0.062
586	ENSDARG00000069142	aars	1	0.201861634	-0.253779833	0.053	0.108
587	ENSDARG00000069175	vps4b	1	0.065232207	-0.295214105	0.158	0.277
588	ENSDARG00000069289	gabpa	1	0.00174245	-0.389409593	0	0.123
589	ENSDARG00000069313	oxa1l	1	0.017097952	-0.285699298	0.053	0.185
590	ENSDARG00000069440	dachd	1	0.734732166	0.273133418	0.132	0.123
591	ENSDARG00000069496	arl2	1	0.143587585	0.423692396	0.132	0.062
592	ENSDARG00000069589	tmem222a	1	0.225730477	-0.260901767	0.066	0.123
593	ENSDARG00000069817	crygm2d8	1	0.004367468	0.481538153	0.118	0
594	ENSDARG00000069827	crygm2d11	1	0.090455292	-0.543730722	0.079	0.169
595	ENSDARG00000069850	mrpl30	1	0.313650782	-0.288668855	0.145	0.2
596	ENSDARG00000069853	txndc9	1	0.265078063	0.306463761	0.355	0.292
597	ENSDARG00000069981	cspg5a	1	0.116579067	-0.478785885	0.461	0.569
598	ENSDARG00000070161	vamp3	1	0.019689666	-0.385879671	0.039	0.154
599	ENSDARG00000070162	stox2a	1	0.009698953	-0.390709544	0.039	0.169
600	ENSDARG00000070187	dyrk1b	1	0.050328943	-0.273651907	0.026	0.108
601	ENSDARG00000070386	krtcap2	1	0.020127177	-0.338841219	0.039	0.154
602	ENSDARG00000070472	arf5	1	0.02897286	0.455461226	0.434	0.262
603	ENSDARG00000070475	khdrbs1b	1	0.178625932	0.283556229	0.171	0.092
604	ENSDARG00000070491	hpcal4	1	0.404160903	0.405740903	0.303	0.246
605	ENSDARG00000070537	stmn2b	1	0.200709301	-0.296376663	0.474	0.569
606	ENSDARG00000070545	top1l	1	0.022323399	-0.355401244	0.158	0.338
607	ENSDARG00000070573	mapk3	1	0.016681963	0.435084755	0.224	0.077
608	ENSDARG00000070603	hspa12a	1	0.036657014	0.293945513	0.132	0.031
609	ENSDARG00000070675	fam3a	1	0.120866105	0.273754014	0.118	0.046
610	ENSDARG00000070721	vdrb	1	0.133513002	-0.272785672	0.132	0.231
611	ENSDARG00000070826	bpgm	1	0.014959379	0.332756115	0.237	0.077
612	ENSDARG00000070839	evi5b	1	0.017565966	0.422811552	0.118	0.015
613	ENSDARG00000070866	tmem11	1	0.061134296	-0.395753286	0.079	0.185
614	ENSDARG00000071011	cdk5r2a	1	0.039399828	-0.307818375	0.605	0.708
615	ENSDARG00000071026	mllt11	1	0.465877076	0.29909984	0.461	0.477
616	ENSDARG00000071336	mif	1	0.04981506	-0.321376397	0.224	0.385
617	ENSDARG00000071353	MGARP	1	0.344706325	0.270850618	0.342	0.292
618	ENSDARG00000071445	myoz1b	1	0.13973207	0.378852727	0.197	0.108
619	ENSDARG00000071570	si:dkeyp-87e7.4	1	0.007702084	-0.410291362	0.013	0.123
620	ENSDARG00000071573	lsm5	1	0.424723015	0.278121845	0.329	0.292
621	ENSDARG00000071586	tgfbi	1	0.279938937	-0.539417864	0.342	0.431
622	ENSDARG00000071670	tma7	1	0.043789923	-0.391688336	0.434	0.6
623	ENSDARG00000073713	vav3b	1	0.07028119	-0.464779671	0.092	0.2
624	ENSDARG00000073742	prss59.2	1	0.867658475	0.525891638	0.434	0.492
625	ENSDARG00000074001	crygmxl2	1	0.003047499	-0.573966656	0.039	0.2
626	ENSDARG00000074070	irx5b	1	0.269261273	-0.298288877	0.316	0.385
627	ENSDARG00000074266	si:ch1073-314i13.4	1	0.015929218	-0.378327806	0.145	0.323
628	ENSDARG00000074301	cth	1	0.152499942	-0.264475215	0.079	0.154
629	ENSDARG00000074311	mast2	1	0.16670864	0.262500392	0.132	0.062
630	ENSDARG00000074372	elfn1b	1	0.480361182	-0.287022392	0.105	0.138
631	ENSDARG00000074443	gas7a	1	0.499051203	-0.27253054	0.118	0.154
632	ENSDARG00000074640	si:dkeyp-51b7.3	1	0.087705523	-0.296508195	0.079	0.169
633	ENSDARG00000074676	rprd2b	1	0.206376699	-0.313430464	0.079	0.138
634	ENSDARG00000074680	rims1a	1	0.084039018	0.321742151	0.395	0.292
635	ENSDARG00000074746	kcnd1	1	0.150249779	-0.608326811	0.066	0.138
636	ENSDARG00000074756	tfb2m	1	0.048533878	0.314457807	0.145	0.046
637	ENSDARG00000074757	arv1	1	0.003528575	-0.50356692	0	0.108
638	ENSDARG00000074790	rab5if	1	0.068267561	-0.3040838	0.039	0.123
639	ENSDARG00000074860	slc5a7a	1	0.066156051	-0.299599682	0.092	0.2
640	ENSDARG00000075014	sqstm1	1	0.072672034	0.290998347	0.263	0.138
641	ENSDARG00000075542	zfhx4	1	0.129283378	0.277140766	0.184	0.092
642	ENSDARG00000075673	arhgap21b	1	0.037432315	-0.325538307	0.039	0.138
643	ENSDARG00000075721	zdhhc6	1	0.131447805	0.262701036	0.118	0.046
644	ENSDARG00000075829	kiss1	1	0.528278925	0.294904853	0.158	0.123
645	ENSDARG00000076066	6-Mar	1	0.09525324	0.31818602	0.211	0.108
646	ENSDARG00000076290	calr	1	0.156603329	-0.373140403	0.224	0.338
647	ENSDARG00000076532	si:ch211-222l21.1	1	0.490537562	-0.312641459	0.513	0.538
648	ENSDARG00000076838	apom	1	0.093530705	-0.356940002	0.066	0.154
649	ENSDARG00000076847	tnrc6c1	1	0.831747891	0.2842997	0.447	0.462
650	ENSDARG00000076895	flrt3	1	0.058483447	0.346627259	0.184	0.077
651	ENSDARG00000076962	gdpd5b	1	0.271355585	-0.279574781	0.25	0.323
652	ENSDARG00000076966	pagr1	1	0.214682488	-0.274036633	0.132	0.2
653	ENSDARG00000076988	znf839	1	0.048664975	-0.33481291	0.066	0.169
654	ENSDARG00000077037	txlna	1	0.061803089	-0.304604847	0.039	0.123
655	ENSDARG00000077045	scg5	1	0.015287897	0.594847977	0.566	0.4
656	ENSDARG00000077053	ppfia3	1	0.285098872	0.325343905	0.276	0.215
657	ENSDARG00000077134	gpr158a	1	0.073065298	-0.345287963	0.053	0.138
658	ENSDARG00000077227	fbxl6	1	0.108369801	0.3526286	0.184	0.092
659	ENSDARG00000077264	wdr43	1	0.00893594	-0.514225821	0.079	0.231
660	ENSDARG00000077353	rerea	1	0.154294435	0.269332951	0.211	0.123
661	ENSDARG00000077492	atp8a2	1	0.2421863	-0.273466713	0.053	0.108
662	ENSDARG00000077709	iqsec2b	1	0.14614371	-0.349093394	0.079	0.154
663	ENSDARG00000077817	cxxc4	1	0.178825981	0.280219347	0.329	0.231
664	ENSDARG00000077852	samd11	1	0.122842869	-0.268551332	0.118	0.215
665	ENSDARG00000077870	taf9	1	0.113935318	0.392091956	0.224	0.138
666	ENSDARG00000078604	tbc1d10b	1	0.130945726	-0.320826912	0.066	0.138
667	ENSDARG00000078675	dock7	1	0.029307361	-0.478722909	0.066	0.185
668	ENSDARG00000078691	gigyf1b	1	0.015563073	0.346170783	0.158	0.031
669	ENSDARG00000078778	lrch1	1	0.003528575	-0.49738484	0	0.108
670	ENSDARG00000078859	g0s2	1	0.971398714	0.282964907	0.355	0.385
671	ENSDARG00000078865	cxxc5a	1	0.238987801	-0.319936545	0.487	0.538
672	ENSDARG00000079167	si:ch211-230g15.5	1	0.017413089	-0.28258831	0.013	0.108
673	ENSDARG00000079274	prss59.1	1	0.40631867	0.519382399	0.237	0.2
674	ENSDARG00000079276	ube2ql1	1	0.641370463	0.266364815	0.25	0.231
675	ENSDARG00000079323	rgmb	1	0.061929206	-0.375889366	0.289	0.462
676	ENSDARG00000079388	agrn	1	0.302324912	0.302957649	0.184	0.123
677	ENSDARG00000079586	gabrb2	1	0.008619668	-0.549498405	0.132	0.308
678	ENSDARG00000079686	naa30	1	0.007569097	-0.417526174	0.026	0.154
679	ENSDARG00000079717	rbm12b	1	0.015557599	-0.352367571	0.013	0.108
680	ENSDARG00000079777	map6d1	1	0.208218953	0.408779949	0.105	0.046
681	ENSDARG00000079985	nrip2	1	0.00792857	-0.369777834	0.013	0.123
682	ENSDARG00000080010	adh5	1	0.149143768	0.337553859	0.171	0.092
683	ENSDARG00000086184	FBXO48	1	0.129980881	0.264293228	0.303	0.2
684	ENSDARG00000086222	nat16	1	0.299096843	0.281510358	0.105	0.062
685	ENSDARG00000086471	pkig	1	0.21049467	0.258033527	0.316	0.215
686	ENSDARG00000086789	bahd1	1	0.141417942	-0.324847311	0.066	0.138
687	ENSDARG00000086826	sult6b1	1	0.084767871	0.250495753	0.158	0.062
688	ENSDARG00000086881	ier2b	1	0.028805147	0.42075994	0.25	0.108
689	ENSDARG00000087164	crygm2d4	1	0.001245842	-0.672217433	0.053	0.246
690	ENSDARG00000087238	si:ch211-161h7.4	1	0.614120673	0.542070515	0.158	0.138
691	ENSDARG00000087303	cebpd	1	0.186505106	-0.387311939	0.197	0.277
692	ENSDARG00000087390	hbbe1.3	1	0.086293646	-0.36250999	0.132	0.246
693	ENSDARG00000087413	bean1	1	0.456505346	-0.30981196	0.132	0.169
694	ENSDARG00000087426	si:ch211-151p13.8	1	0.050091126	-0.400423238	0.474	0.631
695	ENSDARG00000087452	peli3	1	0.189573793	0.298175792	0.105	0.046
696	ENSDARG00000087538	kif3a	1	0.014622648	0.518651417	0.237	0.092
697	ENSDARG00000087616	maptb	1	0.205538961	0.272612881	0.342	0.246
698	ENSDARG00000087693	atox1	1	0.568062978	-0.304524776	0.289	0.323
699	ENSDARG00000087798	pdyn	1	0.378330029	-0.385269181	0.105	0.154
700	ENSDARG00000088318	ubap2a	1	0.087263587	0.324810407	0.132	0.046
701	ENSDARG00000088357	acadl	1	0.528407864	0.250627435	0.105	0.077
702	ENSDARG00000089225	trove2	1	0.180726172	0.307505982	0.105	0.046
703	ENSDARG00000089271	nexmifa	1	0.013858982	-0.428067399	0.079	0.231
704	ENSDARG00000089302	hnrnpa0a	1	0.131396092	-0.292134636	0.539	0.662
705	ENSDARG00000089372	clk4a	1	0.475465621	-0.29548802	0.145	0.185
706	ENSDARG00000089413	mbpb	1	0.357505731	-0.269217398	0.132	0.185
707	ENSDARG00000089549	baalcb	1	0.042383	-0.271275868	0.039	0.138
708	ENSDARG00000089663	lsm3	1	0.030784708	-0.268553837	0.158	0.323
709	ENSDARG00000089767	rnf130	1	0.017779245	-0.425644787	0.105	0.262
710	ENSDARG00000089787	crebzf	1	0.048720161	0.403199072	0.421	0.277
711	ENSDARG00000090219	wdr45	1	0.180726172	0.268449883	0.105	0.046
712	ENSDARG00000090286	serpina1	1	0.106847496	-0.484399261	0.039	0.108
713	ENSDARG00000090428	ctrb1	1	0.293725615	0.572805988	0.447	0.369
714	ENSDARG00000090722	leg1.1	1	0.465799475	0.303055511	0.105	0.077
715	ENSDARG00000090727	celf5b	1	0.016931886	-0.385163323	0.013	0.108
716	ENSDARG00000090788	cstf2	1	0.004574905	-0.436615812	0.053	0.215
717	ENSDARG00000091079	si:zfos-1192g2.3	1	0.233400632	-0.324226647	0.211	0.292
718	ENSDARG00000091148	crygm2d20	1	0.11733559	-0.289908701	0.039	0.108
719	ENSDARG00000091631	si:ch211-197h24.6	1	0.061803089	-0.331842134	0.039	0.123
720	ENSDARG00000091996	tcnbb	1	0.053611463	0.332059537	0.118	0.031
721	ENSDARG00000092170	apoc1	1	0.047632315	-0.338718353	0.053	0.154
722	ENSDARG00000092359	si:dkeyp-113d7.10	1	0.419446193	0.396788121	0.132	0.092
723	ENSDARG00000092467	si:ch73-46j18.5	1	0.07113059	-0.351504978	0.211	0.369
724	ENSDARG00000092493	si:dkeyp-44a8.2	1	0.002583622	-0.44649284	0.118	0.338
725	ENSDARG00000092546	pdap1a	1	0.029589579	-0.252811915	0.053	0.169
726	ENSDARG00000092677	coa6	1	0.045200464	-0.403702713	0.132	0.262
727	ENSDARG00000092798	ppib	1	0.163643411	-0.277995708	0.329	0.431
728	ENSDARG00000092947	cyt1	1	0.032214976	-0.311924668	0.684	0.815
729	ENSDARG00000092954	mrpl34	1	0.163971361	-0.332744812	0.197	0.292
730	ENSDARG00000093382	uqcc3	1	0.091921798	0.529354257	0.342	0.246
731	ENSDARG00000093804	sst6	1	0.226960077	-0.261296991	0.158	0.246
732	ENSDARG00000093844	zgc:136461	1	0.131447805	0.46026519	0.118	0.046
733	ENSDARG00000094043	si:ch73-376l24.3	1	0.112890565	0.338691534	0.118	0.046
734	ENSDARG00000095152	si:ch211-255i3.4	1	0.240290991	-0.379876581	0.105	0.169
735	ENSDARG00000095157	zgc:163080	1	0.099122674	-0.300453404	0.079	0.169
736	ENSDARG00000096546	nrp2a	1	0.013409853	0.457598213	0.25	0.092
737	ENSDARG00000096631	MED9	1	0.060202967	0.284977907	0.25	0.123
738	ENSDARG00000097082	im:7152348	1	0.565250747	0.555556961	0.224	0.2
739	ENSDARG00000097236	si:ch73-147o17.1	1	0.298722391	0.304433669	0.197	0.138
740	ENSDARG00000097480	si:dkey-263j23.1	1	0.047331061	0.386663323	0.118	0.031
741	ENSDARG00000097630	si:ch211-282b22.1	1	0.064297732	-0.363844743	0.053	0.138
742	ENSDARG00000097648	si:dkey-35i13.1	1	0.022444304	0.557708558	0.145	0.031
743	ENSDARG00000098013	si:ch211-130m23.5	1	0.006489053	-0.464040396	0.026	0.154
744	ENSDARG00000098075	sh3bgrl3	1	0.086082767	0.295191722	0.526	0.4
745	ENSDARG00000098280	rbm5	1	0.057778536	0.323042313	0.25	0.123
746	ENSDARG00000098344	rab18b	1	0.170477078	0.347240432	0.145	0.077
747	ENSDARG00000098391	psmg3	1	0.183508045	-0.349652756	0.145	0.231
748	ENSDARG00000098486	tollip	1	0.371066986	0.316808826	0.211	0.169
749	ENSDARG00000098528	rtn4rl1b	1	0.007427686	0.392982456	0.105	0
750	ENSDARG00000098644	si:ch211-126j24.1	1	0.142702059	-0.277160035	0.118	0.215
751	ENSDARG00000098671	prelid1a	1	0.385686355	0.2849313	0.132	0.092
752	ENSDARG00000098785	glrx3	1	0.111695928	0.378474737	0.158	0.077
753	ENSDARG00000098832	fam168a	1	0.339223389	0.296473417	0.289	0.246
754	ENSDARG00000098852	smdt1b	1	0.081419569	-0.396282485	0.316	0.431
755	ENSDARG00000098972	mrps16	1	0.216401506	0.332793503	0.118	0.062
756	ENSDARG00000099014	fxyd1	1	0.822554923	0.408308218	0.171	0.169
757	ENSDARG00000099106	afmid	1	0.111373929	0.354202201	0.145	0.062
758	ENSDARG00000099184	map2k6	1	0.098272368	0.375409111	0.184	0.092
759	ENSDARG00000099195	ier2a	1	0.696578551	-0.416849344	0.263	0.231
760	ENSDARG00000099200	zgc:123103	1	0.018021615	-0.464868494	0.039	0.154
761	ENSDARG00000099283	epb41a	1	0.100196451	-0.351698225	0.605	0.692
762	ENSDARG00000099420	nme2b.2	1	0.17659823	0.274190695	0.461	0.354
763	ENSDARG00000099449	atrxl	1	0.019902985	0.31253075	0.118	0.015
764	ENSDARG00000099464	CABZ01118738.1	1	0.019750083	-0.442846879	0.408	0.615
765	ENSDARG00000099532	ubl3a	1	0.244264984	0.267235661	0.434	0.369
766	ENSDARG00000099545	snx25	1	0.13715434	-0.389481345	0.066	0.138
767	ENSDARG00000099663	cox5ab	1	0.053820035	0.364971323	0.5	0.354
768	ENSDARG00000099733	CIR1	1	0.071755915	0.420068393	0.132	0.046
769	ENSDARG00000099744	gap43	1	0.186589799	0.356720539	0.105	0.046
770	ENSDARG00000099749	ube2d2l	1	0.009848476	-0.495734918	0.079	0.231
771	ENSDARG00000099846	si:ch211-154o6.3	1	0.026647526	-0.318968209	0.026	0.123
772	ENSDARG00000100108	cul3b	1	0.102955769	0.293929787	0.145	0.062
773	ENSDARG00000100363	dcun1d5	1	0.180726172	0.288486345	0.105	0.046
774	ENSDARG00000100376	amdhd2	1	0.081395902	0.267192198	0.105	0.031
775	ENSDARG00000100446	si:ch211-286o17.1	1	0.081337728	-0.330479485	0.053	0.138
776	ENSDARG00000100452	nop53	1	0.060913752	0.32461578	0.553	0.446
777	ENSDARG00000100562	CABZ01080702.1	1	0.195904805	0.269034964	0.461	0.385
778	ENSDARG00000100795	timp4.3	1	0.39039547	-0.348740062	0.066	0.108
779	ENSDARG00000101080	pwwp2b	1	0.112890565	0.285683563	0.118	0.046
780	ENSDARG00000101082	eif3s6ip	1	0.188565165	-0.284970794	0.171	0.262
781	ENSDARG00000101199	rbp4	1	0.321278119	-0.32785731	0.316	0.369
782	ENSDARG00000101225	cngb3.1	1	0.310626496	0.440856885	0.197	0.138
783	ENSDARG00000101306	mrpl15	1	0.042513697	-0.359381055	0.053	0.154
784	ENSDARG00000101324	apoa1b	1	0.005688353	-0.50271188	0.553	0.754
785	ENSDARG00000101363	ano2	1	0.135095001	-0.399713742	0.408	0.538
786	ENSDARG00000101446	si:dkey-46i9.1	1	0.037425808	-0.454869662	0.132	0.262
787	ENSDARG00000101680	arl1	1	0.36060901	0.265066822	0.211	0.154
788	ENSDARG00000101900	xrn2	1	0.067246747	0.345293839	0.263	0.138
789	ENSDARG00000101903	zfyve9a	1	0.057905868	-0.328786174	0.066	0.169
790	ENSDARG00000101908	rab3ip	1	0.279096823	0.327229648	0.145	0.092
791	ENSDARG00000102047	mab21l1	1	0.23301221	0.490844449	0.224	0.154
792	ENSDARG00000102048	slc25a43	1	0.058623228	-0.518919859	0.145	0.262
793	ENSDARG00000102051	mtbl	1	0.101133199	-0.448712336	0.118	0.215
794	ENSDARG00000102080	mif4gda	1	0.244779838	-0.30647812	0.079	0.138
795	ENSDARG00000102105	dad1	1	0.006213012	-0.374443378	0.289	0.538
796	ENSDARG00000102129	crygn1	1	0.003528575	-0.38428214	0	0.108
797	ENSDARG00000102144	eef1akmt2	1	0.056259436	0.291125501	0.211	0.092
798	ENSDARG00000102305	svbp	1	0.126929266	-0.298672825	0.066	0.138
799	ENSDARG00000102415	scinla	1	0.011915121	-0.460626754	0.039	0.169
800	ENSDARG00000102558	pde6ha	1	0.654582187	0.322643062	0.276	0.262
801	ENSDARG00000102634	parn	1	0.391547924	0.277861465	0.118	0.077
802	ENSDARG00000102744	mgst3a	1	0.020637037	-0.476217283	0.118	0.262
803	ENSDARG00000102802	brdt	1	0.02505861	0.644949003	0.224	0.092
804	ENSDARG00000102878	mapre3b	1	0.200730375	-0.264153585	0.158	0.246
805	ENSDARG00000102964	axin1	1	0.132762081	-0.442619784	0.105	0.185
806	ENSDARG00000103038	pik3r3a	1	0.302466625	0.3518389	0.145	0.092
807	ENSDARG00000103199	si:dkey-247k7.2	1	0.067942697	0.515769531	0.132	0.046
808	ENSDARG00000103271	pla2g15	1	0.169445432	-0.400131911	0.132	0.215
809	ENSDARG00000103318	mrpl3	1	0.265857497	-0.277225559	0.171	0.246
810	ENSDARG00000103394	kif5ba	1	0.224214845	0.324044563	0.342	0.262
811	ENSDARG00000103404	uchl5	1	0.29905064	0.280935722	0.145	0.092
812	ENSDARG00000103511	zfand2a	1	0.201475663	-0.314922162	0.066	0.123
813	ENSDARG00000103591	dkk3a	1	0.364390741	-0.278859328	0.132	0.185
814	ENSDARG00000103937	ndrg4	1	0.265754396	0.42496	0.25	0.185
815	ENSDARG00000103980	ets2	1	0.761595122	0.311676067	0.145	0.138
816	ENSDARG00000104018	mtpn	1	0.025349016	0.568313246	0.316	0.169
817	ENSDARG00000104031	mrpl33	1	0.092847864	-0.483987996	0.132	0.231
818	ENSDARG00000104068	gstp1	1	0.260809248	0.409820356	0.132	0.077
819	ENSDARG00000104103	rps6kc1	1	0.084697855	0.323860089	0.105	0.031
820	ENSDARG00000104254	cpne4b	1	0.258907372	0.25455639	0.368	0.308
821	ENSDARG00000104359	anxa1c	1	0.183640651	0.268646603	0.105	0.046
822	ENSDARG00000104413	rogdi	1	0.074528736	0.295361644	0.618	0.477
823	ENSDARG00000104439	cldnd1a	1	0.799673517	-0.308069901	0.145	0.154
824	ENSDARG00000104517	uqcr10	1	0.004530837	-0.378682654	0.461	0.677
825	ENSDARG00000104542	ppt2	1	0.264765637	0.260770014	0.211	0.138
826	ENSDARG00000104571	gadd45ab	1	0.039842454	-0.250082512	0.039	0.138
827	ENSDARG00000104581	tom1	1	0.125015893	-0.295221773	0.053	0.123
828	ENSDARG00000104687	slc16a9b	1	0.136689744	0.283739222	0.158	0.077
829	ENSDARG00000104786	nlgn3a	1	0.09785576	-0.399672996	0.237	0.354
830	ENSDARG00000104871	LEPROTL1	1	0.263054314	-0.266933356	0.303	0.369
831	ENSDARG00000104901	ostc	1	0.082723156	-0.258753404	0.092	0.2
832	ENSDARG00000104996	tmem203	1	0.338561784	-0.305419372	0.158	0.215
833	ENSDARG00000105118	zgc:171566	1	0.157145127	0.263238657	0.132	0.062
834	ENSDARG00000105154	creg1	1	0.47149827	-0.258662685	0.145	0.185
835	ENSDARG00000105177	ilf3b	1	0.008148107	-0.460732203	0.171	0.369
836	ENSDARG00000105201	adcyap1r1a	1	0.176703179	0.274143825	0.132	0.062
837	ENSDARG00000105296	AP3B2	1	0.025880774	-0.42041737	0.145	0.292
838	ENSDARG00000105450	si:ch211-63p21.1	1	0.423785029	0.265827152	0.132	0.092
839	ENSDARG00000107527	slc18a3b	1	0.147585069	-0.526201982	0.237	0.308
840	ENSDARG00000109289	mrps15	1	0.084258504	-0.280663591	0.053	0.138
841	ENSDARG00000109510	lsm12b	1	0.159020053	-0.379175999	0.197	0.292
842	ENSDARG00000109742	GPR139	1	0.245189198	-0.269748117	0.263	0.354
843	ENSDARG00000110496	zgc:162989	1	0.559242746	-0.280460539	0.368	0.4
844	ENSDARG00000111588	zgc:162898	1	0.051173799	-0.262781896	0.092	0.215
845	ENSDARG00000112234	endouc	1	0.108253083	-0.278157362	0.105	0.2
846	ENSDARG00000114245	PLBD2	1	0.048077772	-0.34829797	0.026	0.108
847	ENSDARG00000114425	med8	1	0.096893297	0.346996724	0.184	0.092
848	ENSDARG00000114516	CABZ01021592.1	1	0.007427686	1.584633545	0.105	0
849	ENSDARG00000114695	hmox2a	1	0.047331061	0.391391477	0.118	0.031
850	ENSDARG00000115701	crygm2d9	1	0.016004376	-0.401446784	0.013	0.108
851	ENSDARG00000115862	vapal	1	0.040594154	-0.349795918	0.237	0.385
852	ENSDARG00000116164	crygm2d8	1	0.000371745	-1.085730084	0.092	0.323
