# Supplementary material for: Cell-type-specific responses to the microbiota across all tissues of the larval zebrafish
Source: Cell Rep. Author manuscript; Available in PMC 2023 Oct 23. (PMC10423310; doi:10.1016/j.celrep.2023.112095)
Supplement: MMC7 [file NIHMS1880944-supplement-MMC7.zip › DataS1/Cluster60/clu60_GOresults_GFup_fdr.tsv]

ONTOLOGY	ID	Description	pvalue	p.adjust	qvalue	geneID	Count
BP	GO:0002088	lens development in camera-type eye	1.06E-23	8.71E-21	8.65E-21	ENSDARG00000030411/ENSDARG00000087324/ENSDARG00000053875/ENSDARG00000053862/ENSDARG00000069801/ENSDARG00000068507/ENSDARG00000024548/ENSDARG00000057460/ENSDARG00000087765/ENSDARG00000041925/ENSDARG00000016793/ENSDARG00000032929/ENSDARG00000076790/ENSDARG00000088823/ENSDARG00000086658/ENSDARG00000007576/ENSDARG00000030349/ENSDARG00000074001/ENSDARG00000102129/ENSDARG00000115701	20
BP	GO:0007601	visual perception	1.50E-18	6.16E-16	6.11E-16	ENSDARG00000030411/ENSDARG00000087324/ENSDARG00000053875/ENSDARG00000053862/ENSDARG00000069801/ENSDARG00000068507/ENSDARG00000024548/ENSDARG00000057460/ENSDARG00000087765/ENSDARG00000041925/ENSDARG00000016793/ENSDARG00000032929/ENSDARG00000076790/ENSDARG00000088823/ENSDARG00000086658/ENSDARG00000007576/ENSDARG00000030349/ENSDARG00000074001/ENSDARG00000102129/ENSDARG00000115701	20
BP	GO:0050953	sensory perception of light stimulus	3.87E-18	1.06E-15	1.05E-15	ENSDARG00000030411/ENSDARG00000087324/ENSDARG00000053875/ENSDARG00000053862/ENSDARG00000069801/ENSDARG00000068507/ENSDARG00000024548/ENSDARG00000057460/ENSDARG00000087765/ENSDARG00000041925/ENSDARG00000016793/ENSDARG00000032929/ENSDARG00000076790/ENSDARG00000088823/ENSDARG00000086658/ENSDARG00000007576/ENSDARG00000030349/ENSDARG00000074001/ENSDARG00000102129/ENSDARG00000115701	20
BP	GO:0043010	camera-type eye development	2.99E-14	6.11E-12	6.07E-12	ENSDARG00000030411/ENSDARG00000087324/ENSDARG00000053875/ENSDARG00000053862/ENSDARG00000069801/ENSDARG00000068507/ENSDARG00000024548/ENSDARG00000057460/ENSDARG00000087765/ENSDARG00000041925/ENSDARG00000016793/ENSDARG00000032929/ENSDARG00000076790/ENSDARG00000088823/ENSDARG00000086658/ENSDARG00000007576/ENSDARG00000019717/ENSDARG00000030349/ENSDARG00000030694/ENSDARG00000071011/ENSDARG00000074001/…	23
BP	GO:0007600	sensory perception	3.97E-12	6.50E-10	6.45E-10	ENSDARG00000030411/ENSDARG00000087324/ENSDARG00000053875/ENSDARG00000053862/ENSDARG00000069801/ENSDARG00000068507/ENSDARG00000024548/ENSDARG00000057460/ENSDARG00000087765/ENSDARG00000041925/ENSDARG00000016793/ENSDARG00000032929/ENSDARG00000076790/ENSDARG00000088823/ENSDARG00000086658/ENSDARG00000007576/ENSDARG00000030349/ENSDARG00000074001/ENSDARG00000102129/ENSDARG00000115701	20
MF	GO:0005212	structural constituent of eye lens	5.11E-31	1.12E-28	1.12E-28	ENSDARG00000030411/ENSDARG00000087324/ENSDARG00000053875/ENSDARG00000053862/ENSDARG00000069801/ENSDARG00000068507/ENSDARG00000024548/ENSDARG00000057460/ENSDARG00000087765/ENSDARG00000041925/ENSDARG00000016793/ENSDARG00000032929/ENSDARG00000076790/ENSDARG00000088823/ENSDARG00000086658/ENSDARG00000007576/ENSDARG00000015445/ENSDARG00000030349/ENSDARG00000037402/ENSDARG00000074001/ENSDARG00000102129/…	22
