# Supplementary material for: Cell-type-specific responses to the microbiota across all tissues of the larval zebrafish
Source: Cell Rep. Author manuscript; Available in PMC 2023 Oct 23. (PMC10423310; doi:10.1016/j.celrep.2023.112095)
Supplement: MMC7 [file NIHMS1880944-supplement-MMC7.zip › DataS1/Cluster32/clu32_GOresults_CVZup.tsv]

ONTOLOGY	ID	Description	pvalue	p.adjust	qvalue	geneID	Count
BP	GO:0022613	ribonucleoprotein complex biogenesis	1.73E-11	1.73E-11	2.37E-08	ENSDARG00000015862/ENSDARG00000019230/ENSDARG00000002131/ENSDARG00000002710/ENSDARG00000003599/ENSDARG00000006316/ENSDARG00000006691/ENSDARG00000008292/ENSDARG00000013931/ENSDARG00000016443/ENSDARG00000016484/ENSDARG00000018961/ENSDARG00000021257/ENSDARG00000034897/ENSDARG00000036629/ENSDARG00000040439/ENSDARG00000040440/ENSDARG00000042905/ENSDARG00000044102/ENSDARG00000045487/ENSDARG00000055475/…	31
BP	GO:0022618	ribonucleoprotein complex assembly	1.04E-10	1.04E-10	7.13E-08	ENSDARG00000015862/ENSDARG00000002131/ENSDARG00000003599/ENSDARG00000006316/ENSDARG00000006691/ENSDARG00000008292/ENSDARG00000013931/ENSDARG00000016443/ENSDARG00000021257/ENSDARG00000034897/ENSDARG00000036629/ENSDARG00000040439/ENSDARG00000040440/ENSDARG00000055475/ENSDARG00000059654/ENSDARG00000070849/ENSDARG00000074572/ENSDARG00000076283/ENSDARG00000076509/ENSDARG00000100452/ENSDARG00000105037	21
BP	GO:0071826	ribonucleoprotein complex subunit organization	4.11E-10	4.11E-10	1.88E-07	ENSDARG00000015862/ENSDARG00000002131/ENSDARG00000003599/ENSDARG00000006316/ENSDARG00000006691/ENSDARG00000008292/ENSDARG00000013931/ENSDARG00000016443/ENSDARG00000021257/ENSDARG00000034897/ENSDARG00000036629/ENSDARG00000040439/ENSDARG00000040440/ENSDARG00000055475/ENSDARG00000059654/ENSDARG00000070849/ENSDARG00000074572/ENSDARG00000076283/ENSDARG00000076509/ENSDARG00000100452/ENSDARG00000105037	21
BP	GO:0031330	negative regulation of cellular catabolic process	4.02E-08	4.02E-08	1.38E-05	ENSDARG00000029150/ENSDARG00000036162/ENSDARG00000089302/ENSDARG00000004452/ENSDARG00000004735/ENSDARG00000040031/ENSDARG00000040184/ENSDARG00000086842/ENSDARG00000097753/ENSDARG00000100795	10
BP	GO:0009895	negative regulation of catabolic process	5.97E-08	5.97E-08	1.42E-05	ENSDARG00000029150/ENSDARG00000036162/ENSDARG00000089302/ENSDARG00000004452/ENSDARG00000004735/ENSDARG00000040031/ENSDARG00000040184/ENSDARG00000086842/ENSDARG00000097753/ENSDARG00000100795	10
BP	GO:0006413	translational initiation	6.56E-08	6.56E-08	1.42E-05	ENSDARG00000003032/ENSDARG00000004757/ENSDARG00000008292/ENSDARG00000008706/ENSDARG00000012688/ENSDARG00000013931/ENSDARG00000016443/ENSDARG00000021257/ENSDARG00000029445/ENSDARG00000031819/ENSDARG00000043608/ENSDARG00000059654/ENSDARG00000076509	13
BP	GO:0042255	ribosome assembly	7.23E-08	7.23E-08	1.42E-05	ENSDARG00000015862/ENSDARG00000003599/ENSDARG00000006316/ENSDARG00000006691/ENSDARG00000034897/ENSDARG00000036629/ENSDARG00000040439/ENSDARG00000055475/ENSDARG00000070849/ENSDARG00000100452	10
BP	GO:1903311	regulation of mRNA metabolic process	9.82E-08	9.82E-08	1.68E-05	ENSDARG00000013351/ENSDARG00000014746/ENSDARG00000036162/ENSDARG00000089302/ENSDARG00000052856/ENSDARG00000002131/ENSDARG00000002710/ENSDARG00000004452/ENSDARG00000004735/ENSDARG00000004757/ENSDARG00000007863/ENSDARG00000022129/ENSDARG00000040031/ENSDARG00000040184/ENSDARG00000052728/ENSDARG00000103672	16
BP	GO:0042254	ribosome biogenesis	1.40E-07	1.40E-07	2.14E-05	ENSDARG00000015862/ENSDARG00000019230/ENSDARG00000002710/ENSDARG00000003599/ENSDARG00000006316/ENSDARG00000006691/ENSDARG00000016484/ENSDARG00000018961/ENSDARG00000034897/ENSDARG00000036629/ENSDARG00000040439/ENSDARG00000042905/ENSDARG00000044102/ENSDARG00000045487/ENSDARG00000055475/ENSDARG00000055868/ENSDARG00000070849/ENSDARG00000077264/ENSDARG00000091831/ENSDARG00000100452	20
BP	GO:0009205	purine ribonucleoside triphosphate metabolic process	2.50E-07	2.50E-07	3.10E-05	ENSDARG00000039914/ENSDARG00000001950/ENSDARG00000009447/ENSDARG00000010113/ENSDARG00000011665/ENSDARG00000011841/ENSDARG00000014287/ENSDARG00000017775/ENSDARG00000019702/ENSDARG00000022438/ENSDARG00000056008/ENSDARG00000057026/ENSDARG00000063899/ENSDARG00000063911/ENSDARG00000077967/ENSDARG00000088383	16
BP	GO:1902369	negative regulation of RNA catabolic process	2.84E-07	2.84E-07	3.10E-05	ENSDARG00000036162/ENSDARG00000089302/ENSDARG00000004452/ENSDARG00000004735/ENSDARG00000040031/ENSDARG00000040184/ENSDARG00000097753	7
BP	GO:0046034	ATP metabolic process	2.92E-07	2.92E-07	3.10E-05	ENSDARG00000039914/ENSDARG00000001950/ENSDARG00000009447/ENSDARG00000010113/ENSDARG00000011665/ENSDARG00000011841/ENSDARG00000014287/ENSDARG00000017775/ENSDARG00000019702/ENSDARG00000022438/ENSDARG00000056008/ENSDARG00000063899/ENSDARG00000063911/ENSDARG00000077967/ENSDARG00000088383	15
BP	GO:0009144	purine nucleoside triphosphate metabolic process	2.93E-07	2.93E-07	3.10E-05	ENSDARG00000039914/ENSDARG00000001950/ENSDARG00000009447/ENSDARG00000010113/ENSDARG00000011665/ENSDARG00000011841/ENSDARG00000014287/ENSDARG00000017775/ENSDARG00000019702/ENSDARG00000022438/ENSDARG00000056008/ENSDARG00000057026/ENSDARG00000063899/ENSDARG00000063911/ENSDARG00000077967/ENSDARG00000088383	16
BP	GO:1903312	negative regulation of mRNA metabolic process	5.22E-07	5.22E-07	5.11E-05	ENSDARG00000036162/ENSDARG00000089302/ENSDARG00000004452/ENSDARG00000004735/ENSDARG00000004757/ENSDARG00000040031/ENSDARG00000040184	7
BP	GO:0009199	ribonucleoside triphosphate metabolic process	6.35E-07	6.35E-07	5.81E-05	ENSDARG00000039914/ENSDARG00000001950/ENSDARG00000009447/ENSDARG00000010113/ENSDARG00000011665/ENSDARG00000011841/ENSDARG00000014287/ENSDARG00000017775/ENSDARG00000019702/ENSDARG00000022438/ENSDARG00000056008/ENSDARG00000057026/ENSDARG00000063899/ENSDARG00000063911/ENSDARG00000077967/ENSDARG00000088383	16
BP	GO:0009126	purine nucleoside monophosphate metabolic process	9.83E-07	9.83E-07	7.93E-05	ENSDARG00000039914/ENSDARG00000001950/ENSDARG00000009447/ENSDARG00000010113/ENSDARG00000011665/ENSDARG00000011841/ENSDARG00000014287/ENSDARG00000017775/ENSDARG00000019702/ENSDARG00000022438/ENSDARG00000033832/ENSDARG00000056008/ENSDARG00000063899/ENSDARG00000063911/ENSDARG00000077967/ENSDARG00000088383	16
BP	GO:0009167	purine ribonucleoside monophosphate metabolic process	9.83E-07	9.83E-07	7.93E-05	ENSDARG00000039914/ENSDARG00000001950/ENSDARG00000009447/ENSDARG00000010113/ENSDARG00000011665/ENSDARG00000011841/ENSDARG00000014287/ENSDARG00000017775/ENSDARG00000019702/ENSDARG00000022438/ENSDARG00000033832/ENSDARG00000056008/ENSDARG00000063899/ENSDARG00000063911/ENSDARG00000077967/ENSDARG00000088383	16
BP	GO:0009127	purine nucleoside monophosphate biosynthetic process	1.63E-06	1.63E-06	0.000117447	ENSDARG00000039914/ENSDARG00000001950/ENSDARG00000009447/ENSDARG00000011665/ENSDARG00000011841/ENSDARG00000014287/ENSDARG00000017775/ENSDARG00000019702/ENSDARG00000033832/ENSDARG00000056008/ENSDARG00000063911/ENSDARG00000077967	12
BP	GO:0009168	purine ribonucleoside monophosphate biosynthetic process	1.63E-06	1.63E-06	0.000117447	ENSDARG00000039914/ENSDARG00000001950/ENSDARG00000009447/ENSDARG00000011665/ENSDARG00000011841/ENSDARG00000014287/ENSDARG00000017775/ENSDARG00000019702/ENSDARG00000033832/ENSDARG00000056008/ENSDARG00000063911/ENSDARG00000077967	12
BP	GO:0009141	nucleoside triphosphate metabolic process	1.71E-06	1.71E-06	0.000117447	ENSDARG00000039914/ENSDARG00000001950/ENSDARG00000009447/ENSDARG00000010113/ENSDARG00000011665/ENSDARG00000011841/ENSDARG00000014287/ENSDARG00000017775/ENSDARG00000019702/ENSDARG00000022438/ENSDARG00000056008/ENSDARG00000057026/ENSDARG00000063899/ENSDARG00000063911/ENSDARG00000077967/ENSDARG00000088383	16
BP	GO:0006754	ATP biosynthetic process	2.09E-06	2.09E-06	0.000136646	ENSDARG00000039914/ENSDARG00000009447/ENSDARG00000011665/ENSDARG00000011841/ENSDARG00000014287/ENSDARG00000017775/ENSDARG00000019702/ENSDARG00000056008/ENSDARG00000063911/ENSDARG00000077967	10
BP	GO:0048255	mRNA stabilization	2.39E-06	2.39E-06	0.000148761	ENSDARG00000036162/ENSDARG00000089302/ENSDARG00000004452/ENSDARG00000004735/ENSDARG00000040031/ENSDARG00000040184	6
BP	GO:0009161	ribonucleoside monophosphate metabolic process	2.90E-06	2.90E-06	0.000172819	ENSDARG00000039914/ENSDARG00000001950/ENSDARG00000009447/ENSDARG00000010113/ENSDARG00000011665/ENSDARG00000011841/ENSDARG00000014287/ENSDARG00000017775/ENSDARG00000019702/ENSDARG00000022438/ENSDARG00000033832/ENSDARG00000056008/ENSDARG00000063899/ENSDARG00000063911/ENSDARG00000077967/ENSDARG00000088383	16
BP	GO:0043489	RNA stabilization	3.23E-06	3.23E-06	0.00017702	ENSDARG00000036162/ENSDARG00000089302/ENSDARG00000004452/ENSDARG00000004735/ENSDARG00000040031/ENSDARG00000040184	6
BP	GO:1902373	negative regulation of mRNA catabolic process	3.23E-06	3.23E-06	0.00017702	ENSDARG00000036162/ENSDARG00000089302/ENSDARG00000004452/ENSDARG00000004735/ENSDARG00000040031/ENSDARG00000040184	6
BP	GO:0009894	regulation of catabolic process	3.58E-06	3.58E-06	0.000188765	ENSDARG00000029150/ENSDARG00000052674/ENSDARG00000036162/ENSDARG00000089302/ENSDARG00000002710/ENSDARG00000003189/ENSDARG00000004452/ENSDARG00000004735/ENSDARG00000018124/ENSDARG00000028017/ENSDARG00000030479/ENSDARG00000040031/ENSDARG00000040184/ENSDARG00000086842/ENSDARG00000097753/ENSDARG00000099175/ENSDARG00000100795/ENSDARG00000104782	18
BP	GO:0009123	nucleoside monophosphate metabolic process	3.73E-06	3.73E-06	0.000189564	ENSDARG00000039914/ENSDARG00000001950/ENSDARG00000009447/ENSDARG00000010113/ENSDARG00000011665/ENSDARG00000011841/ENSDARG00000014287/ENSDARG00000017775/ENSDARG00000019702/ENSDARG00000022438/ENSDARG00000033832/ENSDARG00000056008/ENSDARG00000063899/ENSDARG00000063911/ENSDARG00000077967/ENSDARG00000088383	16
BP	GO:0015985	energy coupled proton transport, down electrochemical gradient	4.29E-06	4.29E-06	0.000203046	ENSDARG00000009447/ENSDARG00000011841/ENSDARG00000017775/ENSDARG00000056008/ENSDARG00000063911/ENSDARG00000077967	6
BP	GO:0015986	ATP synthesis coupled proton transport	4.29E-06	4.29E-06	0.000203046	ENSDARG00000009447/ENSDARG00000011841/ENSDARG00000017775/ENSDARG00000056008/ENSDARG00000063911/ENSDARG00000077967	6
BP	GO:0009156	ribonucleoside monophosphate biosynthetic process	6.91E-06	6.91E-06	0.000315914	ENSDARG00000039914/ENSDARG00000001950/ENSDARG00000009447/ENSDARG00000011665/ENSDARG00000011841/ENSDARG00000014287/ENSDARG00000017775/ENSDARG00000019702/ENSDARG00000033832/ENSDARG00000056008/ENSDARG00000063911/ENSDARG00000077967	12
BP	GO:0009124	nucleoside monophosphate biosynthetic process	8.83E-06	8.83E-06	0.000377297	ENSDARG00000039914/ENSDARG00000001950/ENSDARG00000009447/ENSDARG00000011665/ENSDARG00000011841/ENSDARG00000014287/ENSDARG00000017775/ENSDARG00000019702/ENSDARG00000033832/ENSDARG00000056008/ENSDARG00000063911/ENSDARG00000077967	12
BP	GO:0009145	purine nucleoside triphosphate biosynthetic process	9.08E-06	9.08E-06	0.000377297	ENSDARG00000039914/ENSDARG00000009447/ENSDARG00000011665/ENSDARG00000011841/ENSDARG00000014287/ENSDARG00000017775/ENSDARG00000019702/ENSDARG00000056008/ENSDARG00000063911/ENSDARG00000077967	10
BP	GO:0009206	purine ribonucleoside triphosphate biosynthetic process	9.08E-06	9.08E-06	0.000377297	ENSDARG00000039914/ENSDARG00000009447/ENSDARG00000011665/ENSDARG00000011841/ENSDARG00000014287/ENSDARG00000017775/ENSDARG00000019702/ENSDARG00000056008/ENSDARG00000063911/ENSDARG00000077967	10
BP	GO:0009142	nucleoside triphosphate biosynthetic process	9.46E-06	9.46E-06	0.000381471	ENSDARG00000039914/ENSDARG00000001950/ENSDARG00000009447/ENSDARG00000011665/ENSDARG00000011841/ENSDARG00000014287/ENSDARG00000017775/ENSDARG00000019702/ENSDARG00000056008/ENSDARG00000063911/ENSDARG00000077967	11
BP	GO:0042273	ribosomal large subunit biogenesis	1.04E-05	1.04E-05	0.000406812	ENSDARG00000015862/ENSDARG00000019230/ENSDARG00000003599/ENSDARG00000006316/ENSDARG00000006691/ENSDARG00000040439/ENSDARG00000042905/ENSDARG00000055868/ENSDARG00000100452	9
BP	GO:0010608	posttranscriptional regulation of gene expression	1.11E-05	1.11E-05	0.00042192	ENSDARG00000013351/ENSDARG00000036162/ENSDARG00000089302/ENSDARG00000002710/ENSDARG00000004452/ENSDARG00000004735/ENSDARG00000004757/ENSDARG00000008292/ENSDARG00000008706/ENSDARG00000010266/ENSDARG00000031819/ENSDARG00000040031/ENSDARG00000040184/ENSDARG00000043608/ENSDARG00000044093/ENSDARG00000070922/ENSDARG00000076509/ENSDARG00000103672/ENSDARG00000109337	19
BP	GO:0000027	ribosomal large subunit assembly	1.18E-05	1.18E-05	0.000436545	ENSDARG00000015862/ENSDARG00000003599/ENSDARG00000006316/ENSDARG00000006691/ENSDARG00000040439/ENSDARG00000100452	6
BP	GO:0002181	cytoplasmic translation	2.77E-05	2.77E-05	0.000993168	ENSDARG00000003032/ENSDARG00000008292/ENSDARG00000013931/ENSDARG00000016443/ENSDARG00000021257/ENSDARG00000053365/ENSDARG00000057556/ENSDARG00000059654/ENSDARG00000070922	9
BP	GO:0009201	ribonucleoside triphosphate biosynthetic process	2.82E-05	2.82E-05	0.000993168	ENSDARG00000039914/ENSDARG00000009447/ENSDARG00000011665/ENSDARG00000011841/ENSDARG00000014287/ENSDARG00000017775/ENSDARG00000019702/ENSDARG00000056008/ENSDARG00000063911/ENSDARG00000077967	10
BP	GO:0050684	regulation of mRNA processing	3.08E-05	3.08E-05	0.001056187	ENSDARG00000013351/ENSDARG00000014746/ENSDARG00000052856/ENSDARG00000002131/ENSDARG00000004735/ENSDARG00000004757/ENSDARG00000007863/ENSDARG00000022129/ENSDARG00000052728/ENSDARG00000103672	10
BP	GO:1902600	proton transmembrane transport	3.19E-05	3.19E-05	0.001067123	ENSDARG00000009447/ENSDARG00000011841/ENSDARG00000017775/ENSDARG00000018259/ENSDARG00000022315/ENSDARG00000056008/ENSDARG00000063911/ENSDARG00000077967	8
BP	GO:0002183	cytoplasmic translational initiation	3.32E-05	3.32E-05	0.00108326	ENSDARG00000003032/ENSDARG00000008292/ENSDARG00000013931/ENSDARG00000016443/ENSDARG00000021257/ENSDARG00000059654	6
BP	GO:0031329	regulation of cellular catabolic process	4.30E-05	4.30E-05	0.00137079	ENSDARG00000029150/ENSDARG00000052674/ENSDARG00000036162/ENSDARG00000089302/ENSDARG00000002710/ENSDARG00000004452/ENSDARG00000004735/ENSDARG00000028017/ENSDARG00000030479/ENSDARG00000040031/ENSDARG00000040184/ENSDARG00000086842/ENSDARG00000097753/ENSDARG00000099175/ENSDARG00000100795	15
BP	GO:0048024	regulation of mRNA splicing, via spliceosome	4.50E-05	4.50E-05	0.001404142	ENSDARG00000013351/ENSDARG00000014746/ENSDARG00000052856/ENSDARG00000002131/ENSDARG00000004735/ENSDARG00000004757/ENSDARG00000007863/ENSDARG00000022129/ENSDARG00000103672	9
BP	GO:0000375	RNA splicing, via transesterification reactions	6.40E-05	6.40E-05	0.001856687	ENSDARG00000013351/ENSDARG00000017673/ENSDARG00000014746/ENSDARG00000052856/ENSDARG00000002131/ENSDARG00000004735/ENSDARG00000004757/ENSDARG00000007863/ENSDARG00000010873/ENSDARG00000011125/ENSDARG00000022129/ENSDARG00000040440/ENSDARG00000076283/ENSDARG00000103672/ENSDARG00000105037	15
BP	GO:0000377	RNA splicing, via transesterification reactions with bulged adenosine as nucleophile	6.40E-05	6.40E-05	0.001856687	ENSDARG00000013351/ENSDARG00000017673/ENSDARG00000014746/ENSDARG00000052856/ENSDARG00000002131/ENSDARG00000004735/ENSDARG00000004757/ENSDARG00000007863/ENSDARG00000010873/ENSDARG00000011125/ENSDARG00000022129/ENSDARG00000040440/ENSDARG00000076283/ENSDARG00000103672/ENSDARG00000105037	15
BP	GO:0000398	mRNA splicing, via spliceosome	6.40E-05	6.40E-05	0.001856687	ENSDARG00000013351/ENSDARG00000017673/ENSDARG00000014746/ENSDARG00000052856/ENSDARG00000002131/ENSDARG00000004735/ENSDARG00000004757/ENSDARG00000007863/ENSDARG00000010873/ENSDARG00000011125/ENSDARG00000022129/ENSDARG00000040440/ENSDARG00000076283/ENSDARG00000103672/ENSDARG00000105037	15
BP	GO:0070935	3'-UTR-mediated mRNA stabilization	6.50E-05	6.50E-05	0.001856687	ENSDARG00000036162/ENSDARG00000089302/ENSDARG00000004452/ENSDARG00000040031	4
BP	GO:0006397	mRNA processing	6.74E-05	6.74E-05	0.001874261	ENSDARG00000013351/ENSDARG00000017673/ENSDARG00000014746/ENSDARG00000052856/ENSDARG00000002131/ENSDARG00000004735/ENSDARG00000004757/ENSDARG00000007863/ENSDARG00000009585/ENSDARG00000010873/ENSDARG00000011125/ENSDARG00000022129/ENSDARG00000031216/ENSDARG00000040440/ENSDARG00000052728/ENSDARG00000056235/ENSDARG00000076283/ENSDARG00000076509/ENSDARG00000103672/ENSDARG00000105037	20
BP	GO:0043488	regulation of mRNA stability	6.83E-05	6.83E-05	0.001874261	ENSDARG00000036162/ENSDARG00000089302/ENSDARG00000002710/ENSDARG00000004452/ENSDARG00000004735/ENSDARG00000040031/ENSDARG00000040184	7
BP	GO:0009150	purine ribonucleotide metabolic process	8.39E-05	8.39E-05	0.002256361	ENSDARG00000039914/ENSDARG00000001950/ENSDARG00000006773/ENSDARG00000009447/ENSDARG00000010113/ENSDARG00000011665/ENSDARG00000011841/ENSDARG00000014287/ENSDARG00000017775/ENSDARG00000019702/ENSDARG00000022438/ENSDARG00000033832/ENSDARG00000056008/ENSDARG00000057026/ENSDARG00000063899/ENSDARG00000063911/ENSDARG00000077967/ENSDARG00000088383	18
BP	GO:0043487	regulation of RNA stability	0.000110706	0.000110706	0.00290006	ENSDARG00000036162/ENSDARG00000089302/ENSDARG00000002710/ENSDARG00000004452/ENSDARG00000004735/ENSDARG00000040031/ENSDARG00000040184	7
BP	GO:0009152	purine ribonucleotide biosynthetic process	0.000112063	0.000112063	0.00290006	ENSDARG00000039914/ENSDARG00000001950/ENSDARG00000006773/ENSDARG00000009447/ENSDARG00000011665/ENSDARG00000011841/ENSDARG00000014287/ENSDARG00000017775/ENSDARG00000019702/ENSDARG00000033832/ENSDARG00000056008/ENSDARG00000063911/ENSDARG00000077967	13
BP	GO:0006417	regulation of translation	0.000115942	0.000115942	0.002944889	ENSDARG00000013351/ENSDARG00000004757/ENSDARG00000008292/ENSDARG00000008706/ENSDARG00000010266/ENSDARG00000031819/ENSDARG00000043608/ENSDARG00000044093/ENSDARG00000070922/ENSDARG00000076509/ENSDARG00000103672/ENSDARG00000109337	12
BP	GO:0006163	purine nucleotide metabolic process	0.000127769	0.000127769	0.003186277	ENSDARG00000039914/ENSDARG00000001950/ENSDARG00000006773/ENSDARG00000009447/ENSDARG00000010113/ENSDARG00000011665/ENSDARG00000011841/ENSDARG00000014287/ENSDARG00000017775/ENSDARG00000019702/ENSDARG00000022438/ENSDARG00000033832/ENSDARG00000056008/ENSDARG00000057026/ENSDARG00000063899/ENSDARG00000063911/ENSDARG00000077967/ENSDARG00000088383	18
BP	GO:0034248	regulation of cellular amide metabolic process	0.000145238	0.000145238	0.00355723	ENSDARG00000013351/ENSDARG00000004757/ENSDARG00000008292/ENSDARG00000008706/ENSDARG00000010266/ENSDARG00000031819/ENSDARG00000043608/ENSDARG00000044093/ENSDARG00000070922/ENSDARG00000076509/ENSDARG00000103672/ENSDARG00000109337	12
BP	GO:0006164	purine nucleotide biosynthetic process	0.000160554	0.000160554	0.003863381	ENSDARG00000039914/ENSDARG00000001950/ENSDARG00000006773/ENSDARG00000009447/ENSDARG00000011665/ENSDARG00000011841/ENSDARG00000014287/ENSDARG00000017775/ENSDARG00000019702/ENSDARG00000033832/ENSDARG00000056008/ENSDARG00000063911/ENSDARG00000077967	13
BP	GO:0009259	ribonucleotide metabolic process	0.000177532	0.000177532	0.004198268	ENSDARG00000039914/ENSDARG00000001950/ENSDARG00000006773/ENSDARG00000009447/ENSDARG00000010113/ENSDARG00000011665/ENSDARG00000011841/ENSDARG00000014287/ENSDARG00000017775/ENSDARG00000019702/ENSDARG00000022438/ENSDARG00000033832/ENSDARG00000056008/ENSDARG00000057026/ENSDARG00000063899/ENSDARG00000063911/ENSDARG00000077967/ENSDARG00000088383	18
BP	GO:0006457	protein folding	0.000232505	0.000232505	0.005277271	ENSDARG00000029150/ENSDARG00000007385/ENSDARG00000009212/ENSDARG00000010745/ENSDARG00000013475/ENSDARG00000014536/ENSDARG00000016173/ENSDARG00000021252/ENSDARG00000055723/ENSDARG00000076290/ENSDARG00000103994	11
BP	GO:0043484	regulation of RNA splicing	0.000232829	0.000232829	0.005277271	ENSDARG00000013351/ENSDARG00000014746/ENSDARG00000052856/ENSDARG00000002131/ENSDARG00000004735/ENSDARG00000004757/ENSDARG00000007863/ENSDARG00000022129/ENSDARG00000103672	9
BP	GO:0060216	definitive hemopoiesis	0.000234703	0.000234703	0.005277271	ENSDARG00000005513/ENSDARG00000007438/ENSDARG00000012078/ENSDARG00000016484/ENSDARG00000039347/ENSDARG00000055723/ENSDARG00000100494	7
BP	GO:0008380	RNA splicing	0.000240716	0.000240716	0.005325167	ENSDARG00000013351/ENSDARG00000017673/ENSDARG00000014746/ENSDARG00000052856/ENSDARG00000002131/ENSDARG00000004735/ENSDARG00000004757/ENSDARG00000007863/ENSDARG00000010873/ENSDARG00000011125/ENSDARG00000022129/ENSDARG00000040440/ENSDARG00000056235/ENSDARG00000076283/ENSDARG00000103672/ENSDARG00000105037	16
BP	GO:0009260	ribonucleotide biosynthetic process	0.000260531	0.000260531	0.00567205	ENSDARG00000039914/ENSDARG00000001950/ENSDARG00000006773/ENSDARG00000009447/ENSDARG00000011665/ENSDARG00000011841/ENSDARG00000014287/ENSDARG00000017775/ENSDARG00000019702/ENSDARG00000033832/ENSDARG00000056008/ENSDARG00000063911/ENSDARG00000077967	13
BP	GO:0061013	regulation of mRNA catabolic process	0.00028555	0.00028555	0.006096611	ENSDARG00000036162/ENSDARG00000089302/ENSDARG00000002710/ENSDARG00000004452/ENSDARG00000004735/ENSDARG00000040031/ENSDARG00000040184	7
BP	GO:0000028	ribosomal small subunit assembly	0.000288922	0.000288922	0.006096611	ENSDARG00000034897/ENSDARG00000036629/ENSDARG00000055475/ENSDARG00000070849	4
BP	GO:0046390	ribose phosphate biosynthetic process	0.000313341	0.000313341	0.006511703	ENSDARG00000039914/ENSDARG00000001950/ENSDARG00000006773/ENSDARG00000009447/ENSDARG00000011665/ENSDARG00000011841/ENSDARG00000014287/ENSDARG00000017775/ENSDARG00000019702/ENSDARG00000033832/ENSDARG00000056008/ENSDARG00000063911/ENSDARG00000077967	13
BP	GO:0006446	regulation of translational initiation	0.00032333	0.00032333	0.006619001	ENSDARG00000004757/ENSDARG00000008706/ENSDARG00000031819/ENSDARG00000043608/ENSDARG00000076509	5
BP	GO:0072522	purine-containing compound biosynthetic process	0.000343002	0.000343002	0.006855702	ENSDARG00000039914/ENSDARG00000001950/ENSDARG00000006773/ENSDARG00000009447/ENSDARG00000011665/ENSDARG00000011841/ENSDARG00000014287/ENSDARG00000017775/ENSDARG00000019702/ENSDARG00000033832/ENSDARG00000056008/ENSDARG00000063911/ENSDARG00000077967	13
BP	GO:0009266	response to temperature stimulus	0.00034489	0.00034489	0.006855702	ENSDARG00000013351/ENSDARG00000010745/ENSDARG00000012499/ENSDARG00000055723/ENSDARG00000076509/ENSDARG00000099175/ENSDARG00000103672	7
BP	GO:0019693	ribose phosphate metabolic process	0.000352448	0.000352448	0.006905864	ENSDARG00000039914/ENSDARG00000001950/ENSDARG00000006773/ENSDARG00000009447/ENSDARG00000010113/ENSDARG00000011665/ENSDARG00000011841/ENSDARG00000014287/ENSDARG00000017775/ENSDARG00000019702/ENSDARG00000022438/ENSDARG00000033832/ENSDARG00000056008/ENSDARG00000057026/ENSDARG00000063899/ENSDARG00000063911/ENSDARG00000077967/ENSDARG00000088383	18
BP	GO:0001732	formation of cytoplasmic translation initiation complex	0.00036572	0.00036572	0.007064985	ENSDARG00000013931/ENSDARG00000016443/ENSDARG00000021257/ENSDARG00000059654	4
BP	GO:0006836	neurotransmitter transport	0.000520565	0.000520565	0.009916619	ENSDARG00000000503/ENSDARG00000020609/ENSDARG00000025206/ENSDARG00000030614/ENSDARG00000039647/ENSDARG00000045944/ENSDARG00000057913/ENSDARG00000058117/ENSDARG00000059775	9
BP	GO:0006325	chromatin organization	0.000591125	0.000591125	0.010956423	ENSDARG00000056725/ENSDARG00000003098/ENSDARG00000003920/ENSDARG00000004735/ENSDARG00000014329/ENSDARG00000015427/ENSDARG00000016871/ENSDARG00000026634/ENSDARG00000030479/ENSDARG00000031495/ENSDARG00000035519/ENSDARG00000038559/ENSDARG00000041155/ENSDARG00000056929/ENSDARG00000060679/ENSDARG00000068995/ENSDARG00000070560/ENSDARG00000087897/ENSDARG00000099175/ENSDARG00000116491	20
BP	GO:0009117	nucleotide metabolic process	0.000591125	0.000591125	0.010956423	ENSDARG00000039914/ENSDARG00000001950/ENSDARG00000006773/ENSDARG00000009447/ENSDARG00000010113/ENSDARG00000011665/ENSDARG00000011841/ENSDARG00000014287/ENSDARG00000017772/ENSDARG00000017775/ENSDARG00000019702/ENSDARG00000022438/ENSDARG00000032866/ENSDARG00000033832/ENSDARG00000056008/ENSDARG00000057026/ENSDARG00000063899/ENSDARG00000063911/ENSDARG00000077967/ENSDARG00000088383	20
BP	GO:0072521	purine-containing compound metabolic process	0.000603621	0.000603621	0.011038849	ENSDARG00000039914/ENSDARG00000001950/ENSDARG00000006773/ENSDARG00000009447/ENSDARG00000010113/ENSDARG00000011665/ENSDARG00000011841/ENSDARG00000014287/ENSDARG00000017775/ENSDARG00000019702/ENSDARG00000022438/ENSDARG00000033832/ENSDARG00000056008/ENSDARG00000057026/ENSDARG00000063899/ENSDARG00000063911/ENSDARG00000077967/ENSDARG00000088383	18
BP	GO:0009165	nucleotide biosynthetic process	0.000716173	0.000716173	0.01277348	ENSDARG00000039914/ENSDARG00000001950/ENSDARG00000006773/ENSDARG00000009447/ENSDARG00000011665/ENSDARG00000011841/ENSDARG00000014287/ENSDARG00000017775/ENSDARG00000019702/ENSDARG00000032866/ENSDARG00000033832/ENSDARG00000056008/ENSDARG00000063911/ENSDARG00000077967	14
BP	GO:0006753	nucleoside phosphate metabolic process	0.000717099	0.000717099	0.01277348	ENSDARG00000039914/ENSDARG00000001950/ENSDARG00000006773/ENSDARG00000009447/ENSDARG00000010113/ENSDARG00000011665/ENSDARG00000011841/ENSDARG00000014287/ENSDARG00000017772/ENSDARG00000017775/ENSDARG00000019702/ENSDARG00000022438/ENSDARG00000032866/ENSDARG00000033832/ENSDARG00000056008/ENSDARG00000057026/ENSDARG00000063899/ENSDARG00000063911/ENSDARG00000077967/ENSDARG00000088383	20
BP	GO:0034655	nucleobase-containing compound catabolic process	0.000861127	0.000861127	0.014950682	ENSDARG00000053291/ENSDARG00000039914/ENSDARG00000036162/ENSDARG00000089302/ENSDARG00000002710/ENSDARG00000004452/ENSDARG00000004735/ENSDARG00000011665/ENSDARG00000014287/ENSDARG00000019702/ENSDARG00000040031/ENSDARG00000040184/ENSDARG00000076509/ENSDARG00000097753	14
BP	GO:1901293	nucleoside phosphate biosynthetic process	0.000861127	0.000861127	0.014950682	ENSDARG00000039914/ENSDARG00000001950/ENSDARG00000006773/ENSDARG00000009447/ENSDARG00000011665/ENSDARG00000011841/ENSDARG00000014287/ENSDARG00000017775/ENSDARG00000019702/ENSDARG00000032866/ENSDARG00000033832/ENSDARG00000056008/ENSDARG00000063911/ENSDARG00000077967	14
BP	GO:0034250	positive regulation of cellular amide metabolic process	0.000962973	0.000962973	0.016306087	ENSDARG00000013351/ENSDARG00000008292/ENSDARG00000070922/ENSDARG00000076509/ENSDARG00000103672	5
BP	GO:0045727	positive regulation of translation	0.000962973	0.000962973	0.016306087	ENSDARG00000013351/ENSDARG00000008292/ENSDARG00000070922/ENSDARG00000076509/ENSDARG00000103672	5
BP	GO:0017144	drug metabolic process	0.001039922	0.001039922	0.017394323	ENSDARG00000039914/ENSDARG00000001950/ENSDARG00000009447/ENSDARG00000010113/ENSDARG00000011665/ENSDARG00000011841/ENSDARG00000014287/ENSDARG00000017772/ENSDARG00000017775/ENSDARG00000019702/ENSDARG00000022438/ENSDARG00000033832/ENSDARG00000043371/ENSDARG00000056008/ENSDARG00000058005/ENSDARG00000063899/ENSDARG00000063911/ENSDARG00000075768/ENSDARG00000077967/ENSDARG00000088383	20
BP	GO:0042551	neuron maturation	0.001115632	0.001115632	0.018216392	ENSDARG00000007654/ENSDARG00000044062/ENSDARG00000058117	3
BP	GO:0048026	positive regulation of mRNA splicing, via spliceosome	0.001115632	0.001115632	0.018216392	ENSDARG00000013351/ENSDARG00000007863/ENSDARG00000103672	3
BP	GO:0016079	synaptic vesicle exocytosis	0.001369629	0.001369629	0.022100638	ENSDARG00000000503/ENSDARG00000020609/ENSDARG00000025206/ENSDARG00000030614/ENSDARG00000057913/ENSDARG00000058117	6
BP	GO:0006401	RNA catabolic process	0.001438698	0.001438698	0.022945203	ENSDARG00000053291/ENSDARG00000036162/ENSDARG00000089302/ENSDARG00000002710/ENSDARG00000004452/ENSDARG00000004735/ENSDARG00000040031/ENSDARG00000040184/ENSDARG00000076509/ENSDARG00000097753	10
BP	GO:0007626	locomotory behavior	0.001605159	0.001605159	0.025305777	ENSDARG00000004452/ENSDARG00000018124/ENSDARG00000018259/ENSDARG00000020609/ENSDARG00000040031/ENSDARG00000058117/ENSDARG00000070435/ENSDARG00000104945	8
BP	GO:0006402	mRNA catabolic process	0.001771407	0.001771407	0.027609365	ENSDARG00000053291/ENSDARG00000036162/ENSDARG00000089302/ENSDARG00000002710/ENSDARG00000004452/ENSDARG00000004735/ENSDARG00000040031/ENSDARG00000040184/ENSDARG00000076509	9
BP	GO:0050685	positive regulation of mRNA processing	0.001877886	0.001877886	0.028940094	ENSDARG00000013351/ENSDARG00000007863/ENSDARG00000103672	3
BP	GO:0010499	proteasomal ubiquitin-independent protein catabolic process	0.002094754	0.002094754	0.031923566	ENSDARG00000002240/ENSDARG00000003526/ENSDARG00000045928/ENSDARG00000086618	4
BP	GO:0033120	positive regulation of RNA splicing	0.002355305	0.002355305	0.03549985	ENSDARG00000013351/ENSDARG00000007863/ENSDARG00000103672	3
BP	GO:0031124	mRNA 3'-end processing	0.002392569	0.002392569	0.035669537	ENSDARG00000004757/ENSDARG00000009585/ENSDARG00000031216/ENSDARG00000076509	4
BP	GO:0019439	aromatic compound catabolic process	0.002738151	0.002738151	0.040159306	ENSDARG00000053291/ENSDARG00000039914/ENSDARG00000036162/ENSDARG00000089302/ENSDARG00000002710/ENSDARG00000004452/ENSDARG00000004735/ENSDARG00000011665/ENSDARG00000014287/ENSDARG00000019702/ENSDARG00000040031/ENSDARG00000040184/ENSDARG00000058005/ENSDARG00000076509/ENSDARG00000097753	15
BP	GO:0006334	nucleosome assembly	0.002752284	0.002752284	0.040159306	ENSDARG00000003920/ENSDARG00000031495/ENSDARG00000035519/ENSDARG00000038559/ENSDARG00000070560/ENSDARG00000087897	6
BP	GO:0046031	ADP metabolic process	0.003240493	0.003240493	0.046184691	ENSDARG00000039914/ENSDARG00000001950/ENSDARG00000011665/ENSDARG00000014287/ENSDARG00000019702	5
BP	GO:0016072	rRNA metabolic process	0.00324095	0.00324095	0.046184691	ENSDARG00000019230/ENSDARG00000002710/ENSDARG00000006092/ENSDARG00000016484/ENSDARG00000036629/ENSDARG00000042905/ENSDARG00000045487/ENSDARG00000055868/ENSDARG00000091831/ENSDARG00000100452	10
BP	GO:0044270	cellular nitrogen compound catabolic process	0.003266247	0.003266247	0.046184691	ENSDARG00000053291/ENSDARG00000039914/ENSDARG00000036162/ENSDARG00000089302/ENSDARG00000002710/ENSDARG00000004452/ENSDARG00000004735/ENSDARG00000011665/ENSDARG00000014287/ENSDARG00000019702/ENSDARG00000040031/ENSDARG00000040184/ENSDARG00000076509/ENSDARG00000097753	14
BP	GO:0009135	purine nucleoside diphosphate metabolic process	0.003528322	0.003528322	0.048393728	ENSDARG00000039914/ENSDARG00000001950/ENSDARG00000011665/ENSDARG00000014287/ENSDARG00000019702	5
BP	GO:0009179	purine ribonucleoside diphosphate metabolic process	0.003528322	0.003528322	0.048393728	ENSDARG00000039914/ENSDARG00000001950/ENSDARG00000011665/ENSDARG00000014287/ENSDARG00000019702	5
BP	GO:0009185	ribonucleoside diphosphate metabolic process	0.003528322	0.003528322	0.048393728	ENSDARG00000039914/ENSDARG00000001950/ENSDARG00000011665/ENSDARG00000014287/ENSDARG00000019702	5
BP	GO:0090407	organophosphate biosynthetic process	0.00362147	0.00362147	0.048732595	ENSDARG00000039914/ENSDARG00000001950/ENSDARG00000006773/ENSDARG00000008310/ENSDARG00000009447/ENSDARG00000011665/ENSDARG00000011841/ENSDARG00000014287/ENSDARG00000017775/ENSDARG00000019613/ENSDARG00000019702/ENSDARG00000032866/ENSDARG00000033832/ENSDARG00000043257/ENSDARG00000056008/ENSDARG00000063911/ENSDARG00000077967	17
BP	GO:0031497	chromatin assembly	0.003624089	0.003624089	0.048732595	ENSDARG00000003920/ENSDARG00000031495/ENSDARG00000035519/ENSDARG00000038559/ENSDARG00000070560/ENSDARG00000087897	6
BP	GO:0046700	heterocycle catabolic process	0.003664302	0.003664302	0.048794948	ENSDARG00000053291/ENSDARG00000039914/ENSDARG00000036162/ENSDARG00000089302/ENSDARG00000002710/ENSDARG00000004452/ENSDARG00000004735/ENSDARG00000011665/ENSDARG00000014287/ENSDARG00000019702/ENSDARG00000040031/ENSDARG00000040184/ENSDARG00000076509/ENSDARG00000097753	14
CC	GO:0044445	cytosolic part	3.30E-21	3.30E-21	8.78E-19	ENSDARG00000015862/ENSDARG00000025073/ENSDARG00000019230/ENSDARG00000010516/ENSDARG00000003189/ENSDARG00000003599/ENSDARG00000006316/ENSDARG00000006691/ENSDARG00000007385/ENSDARG00000013307/ENSDARG00000013475/ENSDARG00000014287/ENSDARG00000015128/ENSDARG00000016173/ENSDARG00000020609/ENSDARG00000021252/ENSDARG00000021838/ENSDARG00000029533/ENSDARG00000034897/ENSDARG00000036629/ENSDARG00000037038/…	34
CC	GO:0022626	cytosolic ribosome	7.64E-19	7.64E-19	1.02E-16	ENSDARG00000015862/ENSDARG00000025073/ENSDARG00000019230/ENSDARG00000010516/ENSDARG00000003599/ENSDARG00000006316/ENSDARG00000006691/ENSDARG00000013307/ENSDARG00000015128/ENSDARG00000021838/ENSDARG00000029533/ENSDARG00000034897/ENSDARG00000036629/ENSDARG00000040439/ENSDARG00000042905/ENSDARG00000044093/ENSDARG00000045487/ENSDARG00000053365/ENSDARG00000054818/ENSDARG00000055475/ENSDARG00000057556/…	25
CC	GO:0005840	ribosome	1.36E-17	1.36E-17	1.21E-15	ENSDARG00000015862/ENSDARG00000025073/ENSDARG00000019230/ENSDARG00000010516/ENSDARG00000003599/ENSDARG00000006316/ENSDARG00000006691/ENSDARG00000013307/ENSDARG00000015128/ENSDARG00000021838/ENSDARG00000029500/ENSDARG00000029533/ENSDARG00000034897/ENSDARG00000035400/ENSDARG00000036629/ENSDARG00000039347/ENSDARG00000040439/ENSDARG00000042905/ENSDARG00000044093/ENSDARG00000045487/ENSDARG00000046157/…	32
CC	GO:0044391	ribosomal subunit	1.35E-15	1.35E-15	8.98E-14	ENSDARG00000015862/ENSDARG00000025073/ENSDARG00000019230/ENSDARG00000010516/ENSDARG00000003599/ENSDARG00000006316/ENSDARG00000006691/ENSDARG00000013307/ENSDARG00000015128/ENSDARG00000021838/ENSDARG00000029533/ENSDARG00000034897/ENSDARG00000036629/ENSDARG00000040439/ENSDARG00000042905/ENSDARG00000044093/ENSDARG00000045487/ENSDARG00000053365/ENSDARG00000054818/ENSDARG00000055475/ENSDARG00000057556/…	27
CC	GO:0022625	cytosolic large ribosomal subunit	1.57E-13	1.57E-13	8.35E-12	ENSDARG00000015862/ENSDARG00000025073/ENSDARG00000019230/ENSDARG00000010516/ENSDARG00000003599/ENSDARG00000006316/ENSDARG00000006691/ENSDARG00000013307/ENSDARG00000015128/ENSDARG00000029533/ENSDARG00000040439/ENSDARG00000042905/ENSDARG00000044093/ENSDARG00000053365/ENSDARG00000054818/ENSDARG00000057556	16
CC	GO:0015934	large ribosomal subunit	7.53E-11	7.53E-11	3.34E-09	ENSDARG00000015862/ENSDARG00000025073/ENSDARG00000019230/ENSDARG00000010516/ENSDARG00000003599/ENSDARG00000006316/ENSDARG00000006691/ENSDARG00000013307/ENSDARG00000015128/ENSDARG00000029533/ENSDARG00000040439/ENSDARG00000042905/ENSDARG00000044093/ENSDARG00000053365/ENSDARG00000054818/ENSDARG00000057556/ENSDARG00000071468	17
CC	GO:0016469	proton-transporting two-sector ATPase complex	3.49E-09	3.49E-09	1.33E-07	ENSDARG00000009447/ENSDARG00000011841/ENSDARG00000017775/ENSDARG00000022315/ENSDARG00000030694/ENSDARG00000036577/ENSDARG00000056008/ENSDARG00000059057/ENSDARG00000063911/ENSDARG00000069090/ENSDARG00000077967/ENSDARG00000096003	12
CC	GO:0033177	proton-transporting two-sector ATPase complex, proton-transporting domain	4.98E-09	4.98E-09	1.46E-07	ENSDARG00000009447/ENSDARG00000011841/ENSDARG00000017775/ENSDARG00000036577/ENSDARG00000056008/ENSDARG00000059057/ENSDARG00000063911/ENSDARG00000069090/ENSDARG00000077967	9
CC	GO:0019013	viral nucleocapsid	5.47E-09	5.47E-09	1.46E-07	ENSDARG00000014420/ENSDARG00000036162/ENSDARG00000004735/ENSDARG00000007960/ENSDARG00000011125/ENSDARG00000014569/ENSDARG00000040440/ENSDARG00000045639/ENSDARG00000076283/ENSDARG00000105037	10
CC	GO:0019028	viral capsid	5.47E-09	5.47E-09	1.46E-07	ENSDARG00000014420/ENSDARG00000036162/ENSDARG00000004735/ENSDARG00000007960/ENSDARG00000011125/ENSDARG00000014569/ENSDARG00000040440/ENSDARG00000045639/ENSDARG00000076283/ENSDARG00000105037	10
CC	GO:0019012	virion	1.20E-08	1.20E-08	2.66E-07	ENSDARG00000014420/ENSDARG00000036162/ENSDARG00000004735/ENSDARG00000007960/ENSDARG00000011125/ENSDARG00000014569/ENSDARG00000040440/ENSDARG00000045639/ENSDARG00000076283/ENSDARG00000105037	10
CC	GO:0044423	virion part	1.20E-08	1.20E-08	2.66E-07	ENSDARG00000014420/ENSDARG00000036162/ENSDARG00000004735/ENSDARG00000007960/ENSDARG00000011125/ENSDARG00000014569/ENSDARG00000040440/ENSDARG00000045639/ENSDARG00000076283/ENSDARG00000105037	10
CC	GO:0098800	inner mitochondrial membrane protein complex	1.44E-08	1.44E-08	2.96E-07	ENSDARG00000009447/ENSDARG00000010113/ENSDARG00000011841/ENSDARG00000017775/ENSDARG00000022438/ENSDARG00000042777/ENSDARG00000056008/ENSDARG00000063911/ENSDARG00000070723/ENSDARG00000075768/ENSDARG00000077967/ENSDARG00000088383/ENSDARG00000090389/ENSDARG00000096003/ENSDARG00000099499/ENSDARG00000102822	16
CC	GO:0044455	mitochondrial membrane part	3.72E-08	3.72E-08	7.07E-07	ENSDARG00000009447/ENSDARG00000010113/ENSDARG00000011841/ENSDARG00000017775/ENSDARG00000022438/ENSDARG00000042777/ENSDARG00000056008/ENSDARG00000063911/ENSDARG00000068265/ENSDARG00000070723/ENSDARG00000075768/ENSDARG00000077967/ENSDARG00000088383/ENSDARG00000090389/ENSDARG00000096003/ENSDARG00000097797/ENSDARG00000099499/ENSDARG00000102822/ENSDARG00000115557	19
CC	GO:0005753	mitochondrial proton-transporting ATP synthase complex	6.89E-08	6.89E-08	1.22E-06	ENSDARG00000009447/ENSDARG00000011841/ENSDARG00000017775/ENSDARG00000056008/ENSDARG00000063911/ENSDARG00000077967/ENSDARG00000096003	7
CC	GO:0045259	proton-transporting ATP synthase complex	1.04E-07	1.04E-07	1.73E-06	ENSDARG00000009447/ENSDARG00000011841/ENSDARG00000017775/ENSDARG00000056008/ENSDARG00000063911/ENSDARG00000077967/ENSDARG00000096003	7
CC	GO:0098798	mitochondrial protein complex	1.31E-07	1.31E-07	2.05E-06	ENSDARG00000009447/ENSDARG00000010113/ENSDARG00000011841/ENSDARG00000017775/ENSDARG00000022438/ENSDARG00000042777/ENSDARG00000056008/ENSDARG00000063911/ENSDARG00000068265/ENSDARG00000068305/ENSDARG00000070723/ENSDARG00000071468/ENSDARG00000075768/ENSDARG00000077967/ENSDARG00000088383/ENSDARG00000090389/ENSDARG00000096003/ENSDARG00000097797/ENSDARG00000099499/ENSDARG00000102822	20
CC	GO:0045263	proton-transporting ATP synthase complex, coupling factor F(o)	2.14E-07	2.14E-07	3.17E-06	ENSDARG00000009447/ENSDARG00000011841/ENSDARG00000017775/ENSDARG00000056008/ENSDARG00000063911/ENSDARG00000077967	6
CC	GO:0022627	cytosolic small ribosomal subunit	4.00E-07	4.00E-07	5.60E-06	ENSDARG00000021838/ENSDARG00000034897/ENSDARG00000036629/ENSDARG00000045487/ENSDARG00000055475/ENSDARG00000070849/ENSDARG00000077291/ENSDARG00000099022/ENSDARG00000103007	9
CC	GO:0016282	eukaryotic 43S preinitiation complex	1.23E-06	1.23E-06	1.64E-05	ENSDARG00000012688/ENSDARG00000013931/ENSDARG00000016443/ENSDARG00000021257/ENSDARG00000029445/ENSDARG00000059654	6
CC	GO:0031966	mitochondrial membrane	1.84E-06	1.84E-06	2.33E-05	ENSDARG00000092553/ENSDARG00000003695/ENSDARG00000009447/ENSDARG00000010113/ENSDARG00000011841/ENSDARG00000013623/ENSDARG00000017775/ENSDARG00000022438/ENSDARG00000042777/ENSDARG00000045132/ENSDARG00000056008/ENSDARG00000063899/ENSDARG00000063911/ENSDARG00000068265/ENSDARG00000070723/ENSDARG00000075768/ENSDARG00000077967/ENSDARG00000088383/ENSDARG00000090389/ENSDARG00000096003/ENSDARG00000097797/…	25
CC	GO:0070993	translation preinitiation complex	2.48E-06	2.48E-06	3.01E-05	ENSDARG00000012688/ENSDARG00000013931/ENSDARG00000016443/ENSDARG00000021257/ENSDARG00000029445/ENSDARG00000059654	6
CC	GO:0070469	respiratory chain	3.55E-06	3.55E-06	4.11E-05	ENSDARG00000010113/ENSDARG00000022438/ENSDARG00000042777/ENSDARG00000063899/ENSDARG00000070723/ENSDARG00000075768/ENSDARG00000088383/ENSDARG00000090389/ENSDARG00000095273/ENSDARG00000099499/ENSDARG00000115557	11
CC	GO:0005743	mitochondrial inner membrane	3.78E-06	3.78E-06	4.19E-05	ENSDARG00000092553/ENSDARG00000009447/ENSDARG00000010113/ENSDARG00000011841/ENSDARG00000017775/ENSDARG00000022438/ENSDARG00000042777/ENSDARG00000056008/ENSDARG00000063899/ENSDARG00000063911/ENSDARG00000070723/ENSDARG00000075768/ENSDARG00000077967/ENSDARG00000088383/ENSDARG00000090389/ENSDARG00000096003/ENSDARG00000099499/ENSDARG00000102822/ENSDARG00000102874/ENSDARG00000115557	20
CC	GO:0015935	small ribosomal subunit	4.11E-06	4.11E-06	4.38E-05	ENSDARG00000021838/ENSDARG00000034897/ENSDARG00000036629/ENSDARG00000045487/ENSDARG00000055475/ENSDARG00000068305/ENSDARG00000070849/ENSDARG00000077291/ENSDARG00000099022/ENSDARG00000103007	10
CC	GO:0000276	mitochondrial proton-transporting ATP synthase complex, coupling factor F(o)	4.44E-06	4.44E-06	4.55E-05	ENSDARG00000009447/ENSDARG00000011841/ENSDARG00000017775/ENSDARG00000056008/ENSDARG00000077967	5
CC	GO:0005740	mitochondrial envelope	6.96E-06	6.96E-06	6.87E-05	ENSDARG00000092553/ENSDARG00000003695/ENSDARG00000009447/ENSDARG00000010113/ENSDARG00000011841/ENSDARG00000013623/ENSDARG00000017775/ENSDARG00000022438/ENSDARG00000042777/ENSDARG00000045132/ENSDARG00000056008/ENSDARG00000063899/ENSDARG00000063911/ENSDARG00000068265/ENSDARG00000070723/ENSDARG00000075768/ENSDARG00000077967/ENSDARG00000088383/ENSDARG00000090389/ENSDARG00000096003/ENSDARG00000097797/…	25
CC	GO:0019866	organelle inner membrane	2.02E-05	2.02E-05	0.000191814	ENSDARG00000092553/ENSDARG00000009447/ENSDARG00000010113/ENSDARG00000011841/ENSDARG00000017775/ENSDARG00000022438/ENSDARG00000042777/ENSDARG00000056008/ENSDARG00000063899/ENSDARG00000063911/ENSDARG00000070723/ENSDARG00000075768/ENSDARG00000077967/ENSDARG00000088383/ENSDARG00000090389/ENSDARG00000096003/ENSDARG00000099499/ENSDARG00000102822/ENSDARG00000102874/ENSDARG00000115557	20
CC	GO:0098803	respiratory chain complex	4.49E-05	4.49E-05	0.00041226	ENSDARG00000010113/ENSDARG00000022438/ENSDARG00000042777/ENSDARG00000070723/ENSDARG00000075768/ENSDARG00000088383/ENSDARG00000090389/ENSDARG00000095273/ENSDARG00000099499	9
CC	GO:0005746	mitochondrial respiratory chain	5.47E-05	5.47E-05	0.000485386	ENSDARG00000010113/ENSDARG00000022438/ENSDARG00000042777/ENSDARG00000070723/ENSDARG00000075768/ENSDARG00000088383/ENSDARG00000090389/ENSDARG00000099499/ENSDARG00000115557	9
CC	GO:0005681	spliceosomal complex	0.0003283	0.0003283	0.00282037	ENSDARG00000013351/ENSDARG00000002710/ENSDARG00000004735/ENSDARG00000011125/ENSDARG00000015851/ENSDARG00000040440/ENSDARG00000056235/ENSDARG00000076283/ENSDARG00000103672/ENSDARG00000105037	10
CC	GO:0005852	eukaryotic translation initiation factor 3 complex	0.000365916	0.000365916	0.003045288	ENSDARG00000013931/ENSDARG00000016443/ENSDARG00000021257/ENSDARG00000059654	4
CC	GO:0033290	eukaryotic 48S preinitiation complex	0.000462712	0.000462712	0.003624335	ENSDARG00000013931/ENSDARG00000016443/ENSDARG00000021257/ENSDARG00000059654	4
CC	GO:0045277	respiratory chain complex IV	0.000462712	0.000462712	0.003624335	ENSDARG00000022438/ENSDARG00000088383/ENSDARG00000095273/ENSDARG00000099499	4
CC	GO:0000785	chromatin	0.000564975	0.000564975	0.004298909	ENSDARG00000056725/ENSDARG00000015427/ENSDARG00000016871/ENSDARG00000020504/ENSDARG00000030479/ENSDARG00000035519/ENSDARG00000038559/ENSDARG00000041155/ENSDARG00000060679/ENSDARG00000062326/ENSDARG00000068995/ENSDARG00000087636/ENSDARG00000087897/ENSDARG00000097102/ENSDARG00000099175/ENSDARG00000099572/ENSDARG00000103919/ENSDARG00000116491	18
CC	GO:0005685	U1 snRNP	0.000708707	0.000708707	0.005242776	ENSDARG00000011125/ENSDARG00000040440/ENSDARG00000076283/ENSDARG00000105037	4
CC	GO:0071013	catalytic step 2 spliceosome	0.000740643	0.000740643	0.005330943	ENSDARG00000004735/ENSDARG00000011125/ENSDARG00000015851/ENSDARG00000040440/ENSDARG00000076283/ENSDARG00000105037	6
CC	GO:1905368	peptidase complex	0.000810044	0.000810044	0.005677036	ENSDARG00000002240/ENSDARG00000003189/ENSDARG00000003526/ENSDARG00000018124/ENSDARG00000037038/ENSDARG00000042823/ENSDARG00000045928/ENSDARG00000086618	8
CC	GO:0000502	proteasome complex	0.000913514	0.000913514	0.00608208	ENSDARG00000002240/ENSDARG00000003189/ENSDARG00000003526/ENSDARG00000018124/ENSDARG00000037038/ENSDARG00000045928/ENSDARG00000086618	7
CC	GO:1905369	endopeptidase complex	0.000913514	0.000913514	0.00608208	ENSDARG00000002240/ENSDARG00000003189/ENSDARG00000003526/ENSDARG00000018124/ENSDARG00000037038/ENSDARG00000045928/ENSDARG00000086618	7
CC	GO:0019773	proteasome core complex, alpha-subunit complex	0.001334586	0.001334586	0.008668814	ENSDARG00000003526/ENSDARG00000045928/ENSDARG00000086618	3
CC	GO:0030141	secretory granule	0.001596927	0.001596927	0.010125881	ENSDARG00000025206/ENSDARG00000030614/ENSDARG00000038574/ENSDARG00000046106/ENSDARG00000055874	5
CC	GO:0005839	proteasome core complex	0.001703393	0.001703393	0.010549776	ENSDARG00000002240/ENSDARG00000003526/ENSDARG00000045928/ENSDARG00000086618	4
CC	GO:0005751	mitochondrial respiratory chain complex IV	0.002242192	0.002242192	0.013571165	ENSDARG00000022438/ENSDARG00000088383/ENSDARG00000099499	3
CC	GO:0099503	secretory vesicle	0.002709452	0.002709452	0.016034884	ENSDARG00000000503/ENSDARG00000025206/ENSDARG00000030614/ENSDARG00000036577/ENSDARG00000038574/ENSDARG00000045618/ENSDARG00000046106/ENSDARG00000055874/ENSDARG00000057913/ENSDARG00000059775	10
CC	GO:0070069	cytochrome complex	0.00299393	0.00299393	0.017333279	ENSDARG00000022438/ENSDARG00000088383/ENSDARG00000095273/ENSDARG00000099499	4
CC	GO:0033179	proton-transporting V-type ATPase, V0 domain	0.003457733	0.003457733	0.019592528	ENSDARG00000036577/ENSDARG00000059057/ENSDARG00000069090	3
CC	GO:0005874	microtubule	0.003844532	0.003844532	0.021330409	ENSDARG00000055216/ENSDARG00000001889/ENSDARG00000002344/ENSDARG00000004735/ENSDARG00000016301/ENSDARG00000031164/ENSDARG00000032013/ENSDARG00000037997/ENSDARG00000058454/ENSDARG00000059601/ENSDARG00000068745	11
CC	GO:0030424	axon	0.005518973	0.005518973	0.029995706	ENSDARG00000019881/ENSDARG00000025206/ENSDARG00000030614/ENSDARG00000039647/ENSDARG00000045639/ENSDARG00000045944/ENSDARG00000057913/ENSDARG00000101733/ENSDARG00000103002	9
CC	GO:0005682	U5 snRNP	0.006920509	0.006920509	0.036138054	ENSDARG00000011125/ENSDARG00000040440/ENSDARG00000076283	3
CC	GO:0005686	U2 snRNP	0.006920509	0.006920509	0.036138054	ENSDARG00000011125/ENSDARG00000040440/ENSDARG00000076283	3
CC	GO:0070382	exocytic vesicle	0.007378714	0.007378714	0.037789769	ENSDARG00000000503/ENSDARG00000025206/ENSDARG00000030614/ENSDARG00000036577/ENSDARG00000045618/ENSDARG00000046106/ENSDARG00000057913/ENSDARG00000059775	8
CC	GO:0033176	proton-transporting V-type ATPase complex	0.008026454	0.008026454	0.039635721	ENSDARG00000022315/ENSDARG00000036577/ENSDARG00000059057/ENSDARG00000069090	4
CC	GO:0000790	nuclear chromatin	0.008036808	0.008036808	0.039635721	ENSDARG00000056725/ENSDARG00000015427/ENSDARG00000016871/ENSDARG00000030479/ENSDARG00000041155/ENSDARG00000060679/ENSDARG00000068995/ENSDARG00000087897/ENSDARG00000099175/ENSDARG00000116491	10
CC	GO:0008021	synaptic vesicle	0.009810704	0.009810704	0.047504464	ENSDARG00000000503/ENSDARG00000025206/ENSDARG00000030614/ENSDARG00000036577/ENSDARG00000045618/ENSDARG00000046106/ENSDARG00000059775	7
MF	GO:0003735	structural constituent of ribosome	1.80E-18	1.80E-18	6.16E-16	ENSDARG00000015862/ENSDARG00000025073/ENSDARG00000010516/ENSDARG00000003599/ENSDARG00000006316/ENSDARG00000006691/ENSDARG00000013307/ENSDARG00000015128/ENSDARG00000021838/ENSDARG00000029500/ENSDARG00000029533/ENSDARG00000034897/ENSDARG00000036629/ENSDARG00000039347/ENSDARG00000040439/ENSDARG00000042905/ENSDARG00000044093/ENSDARG00000045487/ENSDARG00000046157/ENSDARG00000053365/ENSDARG00000054818/…	30
MF	GO:0015078	proton transmembrane transporter activity	2.60E-11	2.60E-11	3.83E-09	ENSDARG00000009447/ENSDARG00000011841/ENSDARG00000017775/ENSDARG00000020574/ENSDARG00000022315/ENSDARG00000022438/ENSDARG00000030694/ENSDARG00000035458/ENSDARG00000036577/ENSDARG00000056008/ENSDARG00000059057/ENSDARG00000059775/ENSDARG00000063911/ENSDARG00000069090/ENSDARG00000077967/ENSDARG00000088383/ENSDARG00000095273/ENSDARG00000099499/ENSDARG00000115557	19
MF	GO:0019829	cation-transporting ATPase activity	5.59E-11	5.59E-11	3.83E-09	ENSDARG00000009447/ENSDARG00000011841/ENSDARG00000012684/ENSDARG00000017775/ENSDARG00000018259/ENSDARG00000020574/ENSDARG00000022315/ENSDARG00000030694/ENSDARG00000035458/ENSDARG00000036577/ENSDARG00000044902/ENSDARG00000056008/ENSDARG00000063911/ENSDARG00000069090/ENSDARG00000099203	15
MF	GO:0022853	active ion transmembrane transporter activity	5.59E-11	5.59E-11	3.83E-09	ENSDARG00000009447/ENSDARG00000011841/ENSDARG00000012684/ENSDARG00000017775/ENSDARG00000018259/ENSDARG00000020574/ENSDARG00000022315/ENSDARG00000030694/ENSDARG00000035458/ENSDARG00000036577/ENSDARG00000044902/ENSDARG00000056008/ENSDARG00000063911/ENSDARG00000069090/ENSDARG00000099203	15
MF	GO:0042625	ATPase coupled ion transmembrane transporter activity	5.59E-11	5.59E-11	3.83E-09	ENSDARG00000009447/ENSDARG00000011841/ENSDARG00000012684/ENSDARG00000017775/ENSDARG00000018259/ENSDARG00000020574/ENSDARG00000022315/ENSDARG00000030694/ENSDARG00000035458/ENSDARG00000036577/ENSDARG00000044902/ENSDARG00000056008/ENSDARG00000063911/ENSDARG00000069090/ENSDARG00000099203	15
MF	GO:0003729	mRNA binding	4.29E-08	4.29E-08	2.45E-06	ENSDARG00000013351/ENSDARG00000014746/ENSDARG00000036162/ENSDARG00000089302/ENSDARG00000002131/ENSDARG00000002710/ENSDARG00000004452/ENSDARG00000010266/ENSDARG00000014569/ENSDARG00000017219/ENSDARG00000021257/ENSDARG00000036629/ENSDARG00000040031/ENSDARG00000040184/ENSDARG00000044093/ENSDARG00000070922/ENSDARG00000074242/ENSDARG00000074572/ENSDARG00000103672	19
MF	GO:0015662	ATPase activity, coupled to transmembrane movement of ions, phosphorylative mechanism	1.52E-07	1.52E-07	5.86E-06	ENSDARG00000012684/ENSDARG00000018259/ENSDARG00000020574/ENSDARG00000022315/ENSDARG00000030694/ENSDARG00000035458/ENSDARG00000044902/ENSDARG00000069090/ENSDARG00000099203	9
MF	GO:0042626	ATPase activity, coupled to transmembrane movement of substances	1.54E-07	1.54E-07	5.86E-06	ENSDARG00000009447/ENSDARG00000011841/ENSDARG00000012684/ENSDARG00000017775/ENSDARG00000018259/ENSDARG00000020574/ENSDARG00000022315/ENSDARG00000030694/ENSDARG00000035458/ENSDARG00000036577/ENSDARG00000044902/ENSDARG00000056008/ENSDARG00000063911/ENSDARG00000069090/ENSDARG00000099203	15
MF	GO:0043492	ATPase activity, coupled to movement of substances	1.54E-07	1.54E-07	5.86E-06	ENSDARG00000009447/ENSDARG00000011841/ENSDARG00000012684/ENSDARG00000017775/ENSDARG00000018259/ENSDARG00000020574/ENSDARG00000022315/ENSDARG00000030694/ENSDARG00000035458/ENSDARG00000036577/ENSDARG00000044902/ENSDARG00000056008/ENSDARG00000063911/ENSDARG00000069090/ENSDARG00000099203	15
MF	GO:0015405	P-P-bond-hydrolysis-driven transmembrane transporter activity	2.92E-07	2.92E-07	9.97E-06	ENSDARG00000009447/ENSDARG00000011841/ENSDARG00000012684/ENSDARG00000017775/ENSDARG00000018259/ENSDARG00000020574/ENSDARG00000022315/ENSDARG00000030694/ENSDARG00000035458/ENSDARG00000036577/ENSDARG00000044902/ENSDARG00000056008/ENSDARG00000063911/ENSDARG00000069090/ENSDARG00000099203	15
MF	GO:0015399	primary active transmembrane transporter activity	3.19E-07	3.19E-07	9.97E-06	ENSDARG00000009447/ENSDARG00000011841/ENSDARG00000012684/ENSDARG00000017775/ENSDARG00000018259/ENSDARG00000020574/ENSDARG00000022315/ENSDARG00000030694/ENSDARG00000035458/ENSDARG00000036577/ENSDARG00000044902/ENSDARG00000056008/ENSDARG00000063911/ENSDARG00000069090/ENSDARG00000099203	15
MF	GO:0031369	translation initiation factor binding	4.32E-07	4.32E-07	1.24E-05	ENSDARG00000004757/ENSDARG00000016443/ENSDARG00000031819/ENSDARG00000043608/ENSDARG00000059654/ENSDARG00000076509	6
MF	GO:0003727	single-stranded RNA binding	1.18E-06	1.18E-06	3.12E-05	ENSDARG00000013351/ENSDARG00000052856/ENSDARG00000004452/ENSDARG00000004735/ENSDARG00000017219/ENSDARG00000040031/ENSDARG00000070922/ENSDARG00000076509/ENSDARG00000103672	9
MF	GO:0044769	ATPase activity, coupled to transmembrane movement of ions, rotational mechanism	1.97E-06	1.97E-06	4.82E-05	ENSDARG00000009447/ENSDARG00000011841/ENSDARG00000017775/ENSDARG00000030694/ENSDARG00000036577/ENSDARG00000056008/ENSDARG00000063911/ENSDARG00000069090	8
MF	GO:0031490	chromatin DNA binding	3.91E-06	3.91E-06	8.73E-05	ENSDARG00000035519/ENSDARG00000038559/ENSDARG00000056929/ENSDARG00000062326/ENSDARG00000087636/ENSDARG00000087897/ENSDARG00000097102/ENSDARG00000099572/ENSDARG00000103919	9
MF	GO:0031492	nucleosomal DNA binding	4.27E-06	4.27E-06	8.73E-05	ENSDARG00000035519/ENSDARG00000038559/ENSDARG00000062326/ENSDARG00000087636/ENSDARG00000097102/ENSDARG00000099572/ENSDARG00000103919	7
MF	GO:0015077	monovalent inorganic cation transmembrane transporter activity	4.46E-06	4.46E-06	8.73E-05	ENSDARG00000009447/ENSDARG00000011841/ENSDARG00000017775/ENSDARG00000018259/ENSDARG00000020574/ENSDARG00000020609/ENSDARG00000022315/ENSDARG00000022438/ENSDARG00000030694/ENSDARG00000035458/ENSDARG00000036577/ENSDARG00000039647/ENSDARG00000045944/ENSDARG00000056008/ENSDARG00000058117/ENSDARG00000059057/ENSDARG00000059775/ENSDARG00000063911/ENSDARG00000069090/ENSDARG00000077967/ENSDARG00000088383/…	25
MF	GO:0003743	translation initiation factor activity	4.58E-06	4.58E-06	8.73E-05	ENSDARG00000003032/ENSDARG00000008292/ENSDARG00000012688/ENSDARG00000013931/ENSDARG00000016443/ENSDARG00000016548/ENSDARG00000021257/ENSDARG00000029445/ENSDARG00000031819/ENSDARG00000059654	10
MF	GO:0005200	structural constituent of cytoskeleton	9.35E-06	9.35E-06	0.000167011	ENSDARG00000055216/ENSDARG00000001889/ENSDARG00000002344/ENSDARG00000016301/ENSDARG00000031164/ENSDARG00000037997/ENSDARG00000075989	7
MF	GO:0042623	ATPase activity, coupled	9.73E-06	9.73E-06	0.000167011	ENSDARG00000009447/ENSDARG00000011841/ENSDARG00000012684/ENSDARG00000017775/ENSDARG00000018259/ENSDARG00000020574/ENSDARG00000022315/ENSDARG00000030694/ENSDARG00000035458/ENSDARG00000036577/ENSDARG00000037038/ENSDARG00000044902/ENSDARG00000055723/ENSDARG00000056008/ENSDARG00000058454/ENSDARG00000063911/ENSDARG00000068457/ENSDARG00000069090/ENSDARG00000099203	19
MF	GO:0019904	protein domain specific binding	1.09E-05	1.09E-05	0.000177747	ENSDARG00000052856/ENSDARG00000005560/ENSDARG00000006399/ENSDARG00000010137/ENSDARG00000012684/ENSDARG00000013078/ENSDARG00000040287/ENSDARG00000044902/ENSDARG00000067626/ENSDARG00000070435/ENSDARG00000071658/ENSDARG00000086842	12
MF	GO:0008135	translation factor activity, RNA binding	1.38E-05	1.38E-05	0.000214938	ENSDARG00000003032/ENSDARG00000008292/ENSDARG00000012688/ENSDARG00000013931/ENSDARG00000016443/ENSDARG00000016548/ENSDARG00000021257/ENSDARG00000029445/ENSDARG00000031819/ENSDARG00000056119/ENSDARG00000059654/ENSDARG00000100371	12
MF	GO:0051082	unfolded protein binding	1.49E-05	1.49E-05	0.000222861	ENSDARG00000029150/ENSDARG00000007385/ENSDARG00000009212/ENSDARG00000010745/ENSDARG00000013475/ENSDARG00000014536/ENSDARG00000016173/ENSDARG00000021252/ENSDARG00000055723/ENSDARG00000076290/ENSDARG00000103994	11
MF	GO:0046933	proton-transporting ATP synthase activity, rotational mechanism	1.63E-05	1.63E-05	0.000233471	ENSDARG00000009447/ENSDARG00000011841/ENSDARG00000017775/ENSDARG00000056008/ENSDARG00000063911	5
MF	GO:0019843	rRNA binding	5.26E-05	5.26E-05	0.00072219	ENSDARG00000015862/ENSDARG00000013351/ENSDARG00000006691/ENSDARG00000036629/ENSDARG00000100392/ENSDARG00000100452/ENSDARG00000103672	7
MF	GO:0031491	nucleosome binding	7.78E-05	7.78E-05	0.001026913	ENSDARG00000035519/ENSDARG00000038559/ENSDARG00000062326/ENSDARG00000087636/ENSDARG00000097102/ENSDARG00000099572/ENSDARG00000103919	7
MF	GO:0036442	proton-exporting ATPase activity	0.000119075	0.000119075	0.001513388	ENSDARG00000020574/ENSDARG00000022315/ENSDARG00000030694/ENSDARG00000035458/ENSDARG00000036577/ENSDARG00000069090	6
MF	GO:0005388	calcium-transporting ATPase activity	0.000137913	0.000137913	0.001690217	ENSDARG00000012684/ENSDARG00000020574/ENSDARG00000035458/ENSDARG00000044902	4
MF	GO:0016887	ATPase activity	0.000151494	0.000151494	0.00179263	ENSDARG00000007654/ENSDARG00000009447/ENSDARG00000011841/ENSDARG00000012684/ENSDARG00000017775/ENSDARG00000018259/ENSDARG00000020574/ENSDARG00000022315/ENSDARG00000030694/ENSDARG00000035458/ENSDARG00000036577/ENSDARG00000037038/ENSDARG00000044902/ENSDARG00000055723/ENSDARG00000056008/ENSDARG00000058454/ENSDARG00000063911/ENSDARG00000068457/ENSDARG00000069090/ENSDARG00000099203	20
MF	GO:0008553	proton-exporting ATPase activity, phosphorylative mechanism	0.000185085	0.000185085	0.00211711	ENSDARG00000020574/ENSDARG00000022315/ENSDARG00000035458/ENSDARG00000069090	4
MF	GO:0030371	translation repressor activity	0.000242873	0.000242873	0.002688512	ENSDARG00000013351/ENSDARG00000008706/ENSDARG00000103672/ENSDARG00000109337	4
MF	GO:0008187	poly-pyrimidine tract binding	0.000312579	0.000312579	0.003352001	ENSDARG00000013351/ENSDARG00000004735/ENSDARG00000017219/ENSDARG00000103672	4
MF	GO:0004129	cytochrome-c oxidase activity	0.000355565	0.000355565	0.003389303	ENSDARG00000022438/ENSDARG00000088383/ENSDARG00000095273/ENSDARG00000099499/ENSDARG00000115557	5
MF	GO:0015002	heme-copper terminal oxidase activity	0.000355565	0.000355565	0.003389303	ENSDARG00000022438/ENSDARG00000088383/ENSDARG00000095273/ENSDARG00000099499/ENSDARG00000115557	5
MF	GO:0016675	oxidoreductase activity, acting on a heme group of donors	0.000355565	0.000355565	0.003389303	ENSDARG00000022438/ENSDARG00000088383/ENSDARG00000095273/ENSDARG00000099499/ENSDARG00000115557	5
MF	GO:0016676	oxidoreductase activity, acting on a heme group of donors, oxygen as acceptor	0.000355565	0.000355565	0.003389303	ENSDARG00000022438/ENSDARG00000088383/ENSDARG00000095273/ENSDARG00000099499/ENSDARG00000115557	5
MF	GO:0003730	mRNA 3'-UTR binding	0.000468259	0.000468259	0.004342886	ENSDARG00000013351/ENSDARG00000004452/ENSDARG00000010266/ENSDARG00000017219/ENSDARG00000040031/ENSDARG00000074242/ENSDARG00000103672	7
MF	GO:0022804	active transmembrane transporter activity	0.000677861	0.000677861	0.006121404	ENSDARG00000092553/ENSDARG00000009447/ENSDARG00000011841/ENSDARG00000012684/ENSDARG00000017775/ENSDARG00000018259/ENSDARG00000020574/ENSDARG00000022315/ENSDARG00000030694/ENSDARG00000035458/ENSDARG00000036577/ENSDARG00000039647/ENSDARG00000044902/ENSDARG00000045944/ENSDARG00000056008/ENSDARG00000059775/ENSDARG00000063911/ENSDARG00000069090/ENSDARG00000099203	19
MF	GO:0003682	chromatin binding	0.000698556	0.000698556	0.006146536	ENSDARG00000004735/ENSDARG00000006092/ENSDARG00000014329/ENSDARG00000033450/ENSDARG00000035519/ENSDARG00000038559/ENSDARG00000056929/ENSDARG00000060679/ENSDARG00000062326/ENSDARG00000087636/ENSDARG00000087897/ENSDARG00000097102/ENSDARG00000099572/ENSDARG00000103919	14
MF	GO:0008301	DNA binding, bending	0.000874225	0.000874225	0.007499928	ENSDARG00000056725/ENSDARG00000030479/ENSDARG00000099175	3
MF	GO:0070181	small ribosomal subunit rRNA binding	0.001184172	0.001184172	0.009911166	ENSDARG00000013351/ENSDARG00000036629/ENSDARG00000103672	3
MF	GO:0045182	translation regulator activity	0.001330149	0.001330149	0.010867883	ENSDARG00000013351/ENSDARG00000008706/ENSDARG00000070922/ENSDARG00000103672/ENSDARG00000109337	5
MF	GO:0009055	electron transfer activity	0.00141766	0.00141766	0.011313515	ENSDARG00000008785/ENSDARG00000022438/ENSDARG00000075768/ENSDARG00000088383/ENSDARG00000095273/ENSDARG00000099499/ENSDARG00000115557	7
MF	GO:0004298	threonine-type endopeptidase activity	0.001701808	0.001701808	0.012977534	ENSDARG00000002240/ENSDARG00000003526/ENSDARG00000045928/ENSDARG00000086618	4
MF	GO:0070003	threonine-type peptidase activity	0.001701808	0.001701808	0.012977534	ENSDARG00000002240/ENSDARG00000003526/ENSDARG00000045928/ENSDARG00000086618	4
MF	GO:0008266	poly(U) RNA binding	0.001992022	0.001992022	0.014544217	ENSDARG00000013351/ENSDARG00000017219/ENSDARG00000103672	3
MF	GO:0015185	gamma-aminobutyric acid transmembrane transporter activity	0.001992022	0.001992022	0.014544217	ENSDARG00000039647/ENSDARG00000045944/ENSDARG00000059775	3
MF	GO:0003954	NADH dehydrogenase activity	0.002928315	0.002928315	0.020790516	ENSDARG00000010113/ENSDARG00000033789/ENSDARG00000063899/ENSDARG00000070723	4
MF	GO:0030276	clathrin binding	0.002968707	0.002968707	0.020790516	ENSDARG00000102975/ENSDARG00000025206/ENSDARG00000030614/ENSDARG00000045618/ENSDARG00000057913	5
MF	GO:0016651	oxidoreductase activity, acting on NAD(P)H	0.005175944	0.005175944	0.035493807	ENSDARG00000008785/ENSDARG00000010113/ENSDARG00000033789/ENSDARG00000058354/ENSDARG00000063899/ENSDARG00000070723	6
MF	GO:0008308	voltage-gated anion channel activity	0.005275077	0.005275077	0.035493807	ENSDARG00000003695/ENSDARG00000013623/ENSDARG00000045132	3
MF	GO:0008556	potassium-transporting ATPase activity	0.007153767	0.007153767	0.046318335	ENSDARG00000018259/ENSDARG00000030694/ENSDARG00000099203	3
MF	GO:0015355	secondary active monocarboxylate transmembrane transporter activity	0.007153767	0.007153767	0.046318335	ENSDARG00000039647/ENSDARG00000045944/ENSDARG00000059775	3
MF	GO:0072341	modified amino acid binding	0.007627534	0.007627534	0.04847127	ENSDARG00000025206/ENSDARG00000030614/ENSDARG00000042620/ENSDARG00000057913	4
