# Supplementary material for: Cell-type-specific responses to the microbiota across all tissues of the larval zebrafish
Source: Cell Rep. Author manuscript; Available in PMC 2023 Oct 23. (PMC10423310; doi:10.1016/j.celrep.2023.112095)
Supplement: MMC7 [file NIHMS1880944-supplement-MMC7.zip › DataS1/Cluster32/clu32_GOresults_GFup_fdr.tsv]

ONTOLOGY	ID	Description	pvalue	p.adjust	qvalue	geneID	Count
BP	GO:0002088	lens development in camera-type eye	8.45E-32	3.95E-29	3.45E-29	ENSDARG00000024548/ENSDARG00000087324/ENSDARG00000032929/ENSDARG00000068507/ENSDARG00000030411/ENSDARG00000069801/ENSDARG00000053862/ENSDARG00000041925/ENSDARG00000087765/ENSDARG00000016793/ENSDARG00000007576/ENSDARG00000053875/ENSDARG00000088823/ENSDARG00000086658/ENSDARG00000076790/ENSDARG00000057460/ENSDARG00000030349/ENSDARG00000069827/ENSDARG00000073750/ENSDARG00000074001/ENSDARG00000076572	21
BP	GO:0007601	visual perception	5.72E-28	1.34E-25	1.17E-25	ENSDARG00000024548/ENSDARG00000087324/ENSDARG00000032929/ENSDARG00000068507/ENSDARG00000030411/ENSDARG00000069801/ENSDARG00000053862/ENSDARG00000041925/ENSDARG00000087765/ENSDARG00000016793/ENSDARG00000007576/ENSDARG00000053875/ENSDARG00000088823/ENSDARG00000086658/ENSDARG00000076790/ENSDARG00000057460/ENSDARG00000030349/ENSDARG00000069827/ENSDARG00000073750/ENSDARG00000074001/ENSDARG00000076572/…	22
BP	GO:0050953	sensory perception of light stimulus	1.68E-27	2.62E-25	2.29E-25	ENSDARG00000024548/ENSDARG00000087324/ENSDARG00000032929/ENSDARG00000068507/ENSDARG00000030411/ENSDARG00000069801/ENSDARG00000053862/ENSDARG00000041925/ENSDARG00000087765/ENSDARG00000016793/ENSDARG00000007576/ENSDARG00000053875/ENSDARG00000088823/ENSDARG00000086658/ENSDARG00000076790/ENSDARG00000057460/ENSDARG00000030349/ENSDARG00000069827/ENSDARG00000073750/ENSDARG00000074001/ENSDARG00000076572/…	22
BP	GO:0007600	sensory perception	1.60E-20	1.87E-18	1.64E-18	ENSDARG00000024548/ENSDARG00000087324/ENSDARG00000032929/ENSDARG00000068507/ENSDARG00000030411/ENSDARG00000069801/ENSDARG00000053862/ENSDARG00000041925/ENSDARG00000087765/ENSDARG00000016793/ENSDARG00000007576/ENSDARG00000053875/ENSDARG00000088823/ENSDARG00000086658/ENSDARG00000076790/ENSDARG00000057460/ENSDARG00000030349/ENSDARG00000069827/ENSDARG00000073750/ENSDARG00000074001/ENSDARG00000076572/…	22
BP	GO:0043010	camera-type eye development	2.41E-18	2.25E-16	1.97E-16	ENSDARG00000024548/ENSDARG00000087324/ENSDARG00000032929/ENSDARG00000068507/ENSDARG00000030411/ENSDARG00000069801/ENSDARG00000053862/ENSDARG00000041925/ENSDARG00000087765/ENSDARG00000016793/ENSDARG00000007576/ENSDARG00000053875/ENSDARG00000088823/ENSDARG00000086658/ENSDARG00000076790/ENSDARG00000057460/ENSDARG00000030349/ENSDARG00000069827/ENSDARG00000073750/ENSDARG00000074001/ENSDARG00000076572	21
BP	GO:0097090	presynaptic membrane organization	0.000563963	0.027463047	0.024018173	ENSDARG00000017490/ENSDARG00000029822	2
BP	GO:0097104	postsynaptic membrane assembly	0.000563963	0.027463047	0.024018173	ENSDARG00000017490/ENSDARG00000029822	2
BP	GO:0097105	presynaptic membrane assembly	0.000563963	0.027463047	0.024018173	ENSDARG00000017490/ENSDARG00000029822	2
BP	GO:0007158	neuron cell-cell adhesion	0.000823303	0.027463047	0.024018173	ENSDARG00000017490/ENSDARG00000029822	2
BP	GO:0032309	icosanoid secretion	0.000823303	0.027463047	0.024018173	ENSDARG00000009153/ENSDARG00000026726	2
BP	GO:0050482	arachidonic acid secretion	0.000823303	0.027463047	0.024018173	ENSDARG00000009153/ENSDARG00000026726	2
BP	GO:0071715	icosanoid transport	0.000823303	0.027463047	0.024018173	ENSDARG00000009153/ENSDARG00000026726	2
BP	GO:1901571	fatty acid derivative transport	0.000823303	0.027463047	0.024018173	ENSDARG00000009153/ENSDARG00000026726	2
BP	GO:1903963	arachidonate transport	0.000823303	0.027463047	0.024018173	ENSDARG00000009153/ENSDARG00000026726	2
BP	GO:0099054	presynapse assembly	0.00112989	0.035177255	0.030764736	ENSDARG00000017490/ENSDARG00000029822	2
BP	GO:0001941	postsynaptic membrane organization	0.001300691	0.035730746	0.031248798	ENSDARG00000017490/ENSDARG00000029822	2
BP	GO:0099172	presynapse organization	0.001300691	0.035730746	0.031248798	ENSDARG00000017490/ENSDARG00000029822	2
BP	GO:0046717	acid secretion	0.001483051	0.037290814	0.032613177	ENSDARG00000009153/ENSDARG00000026726	2
BP	GO:0044091	membrane biogenesis	0.001676889	0.037290814	0.032613177	ENSDARG00000017490/ENSDARG00000029822	2
BP	GO:0071709	membrane assembly	0.001676889	0.037290814	0.032613177	ENSDARG00000017490/ENSDARG00000029822	2
BP	GO:0099068	postsynapse assembly	0.001676889	0.037290814	0.032613177	ENSDARG00000017490/ENSDARG00000029822	2
MF	GO:0005212	structural constituent of eye lens	1.17E-37	5.97E-36	4.07E-36	ENSDARG00000024548/ENSDARG00000087324/ENSDARG00000032929/ENSDARG00000068507/ENSDARG00000030411/ENSDARG00000069801/ENSDARG00000053862/ENSDARG00000041925/ENSDARG00000087765/ENSDARG00000016793/ENSDARG00000007576/ENSDARG00000053875/ENSDARG00000015445/ENSDARG00000088823/ENSDARG00000086658/ENSDARG00000076790/ENSDARG00000057460/ENSDARG00000030349/ENSDARG00000069827/ENSDARG00000073750/ENSDARG00000074001/…	22
MF	GO:0004252	serine-type endopeptidase activity	7.79E-18	1.99E-16	1.35E-16	ENSDARG00000056765/ENSDARG00000056744/ENSDARG00000090428/ENSDARG00000079274/ENSDARG00000093844/ENSDARG00000073742/ENSDARG00000042993/ENSDARG00000040282/ENSDARG00000017314/ENSDARG00000007276/ENSDARG00000068680/ENSDARG00000039730/ENSDARG00000043173/ENSDARG00000043168/ENSDARG00000043171/ENSDARG00000095462	16
MF	GO:0008236	serine-type peptidase activity	4.89E-17	6.24E-16	4.25E-16	ENSDARG00000056765/ENSDARG00000056744/ENSDARG00000090428/ENSDARG00000079274/ENSDARG00000093844/ENSDARG00000073742/ENSDARG00000042993/ENSDARG00000040282/ENSDARG00000017314/ENSDARG00000007276/ENSDARG00000068680/ENSDARG00000039730/ENSDARG00000043173/ENSDARG00000043168/ENSDARG00000043171/ENSDARG00000095462	16
MF	GO:0017171	serine hydrolase activity	4.89E-17	6.24E-16	4.25E-16	ENSDARG00000056765/ENSDARG00000056744/ENSDARG00000090428/ENSDARG00000079274/ENSDARG00000093844/ENSDARG00000073742/ENSDARG00000042993/ENSDARG00000040282/ENSDARG00000017314/ENSDARG00000007276/ENSDARG00000068680/ENSDARG00000039730/ENSDARG00000043173/ENSDARG00000043168/ENSDARG00000043171/ENSDARG00000095462	16
MF	GO:0004175	endopeptidase activity	3.07E-15	3.13E-14	2.14E-14	ENSDARG00000056765/ENSDARG00000056744/ENSDARG00000090428/ENSDARG00000079274/ENSDARG00000093844/ENSDARG00000073742/ENSDARG00000042993/ENSDARG00000040282/ENSDARG00000017314/ENSDARG00000007276/ENSDARG00000068680/ENSDARG00000039730/ENSDARG00000052578/ENSDARG00000024503/ENSDARG00000043173/ENSDARG00000043168/ENSDARG00000037846/ENSDARG00000043171/ENSDARG00000095462	19
MF	GO:0004181	metallocarboxypeptidase activity	3.62E-06	3.07E-05	2.09E-05	ENSDARG00000021339/ENSDARG00000045442/ENSDARG00000043722/ENSDARG00000030915	4
MF	GO:0004180	carboxypeptidase activity	1.43E-05	0.000104221	7.10E-05	ENSDARG00000021339/ENSDARG00000045442/ENSDARG00000043722/ENSDARG00000030915	4
MF	GO:0008235	metalloexopeptidase activity	5.94E-05	0.000375503	0.00025576	ENSDARG00000021339/ENSDARG00000045442/ENSDARG00000043722/ENSDARG00000030915	4
MF	GO:0008237	metallopeptidase activity	6.63E-05	0.000375503	0.00025576	ENSDARG00000021339/ENSDARG00000045442/ENSDARG00000052578/ENSDARG00000024503/ENSDARG00000043722/ENSDARG00000030915	6
MF	GO:0042043	neurexin family protein binding	0.000541131	0.002759767	0.001879718	ENSDARG00000017490/ENSDARG00000029822	2
MF	GO:0008238	exopeptidase activity	0.000616286	0.002857327	0.001946167	ENSDARG00000021339/ENSDARG00000045442/ENSDARG00000043722/ENSDARG00000030915	4
MF	GO:0052689	carboxylic ester hydrolase activity	0.005459775	0.023204043	0.015804611	ENSDARG00000017490/ENSDARG00000029822/ENSDARG00000009153	3
