# Supplementary material for: Cell-type-specific responses to the microbiota across all tissues of the larval zebrafish
Source: Cell Rep. Author manuscript; Available in PMC 2023 Oct 23. (PMC10423310; doi:10.1016/j.celrep.2023.112095)
Supplement: MMC7 [file NIHMS1880944-supplement-MMC7.zip › DataS1/Cluster32/Clu32_GOsorting_CVZup.xlsx]

## Sheet: CVZ_DEGs
gene	gene_NAME	p_val_adj	p_val	avg_logFC	%CVZ	%GF
ENSDARG00000100244	ebf3a	1	0.00304521	0.947916	0.122	0.047		no. DEGs	no. DEGs used in GoTerm
ENSDARG00000062510	bcl11ba	1	0.0125609	0.820698	0.109	0.047		472	240
ENSDARG00000004588	sox4a	1	0.0019826	0.876814	0.224	0.116
ENSDARG00000020708	mdkb	0.00883805	4.00673e-07	0.498063	0.417	0.192
ENSDARG00000031317	ppdpfb	0.000231976	1.05166e-08	0.72281	0.679	0.438
ENSDARG00000103505	fbxl3a	1	0.000208248	0.641939	0.115	0.029
ENSDARG00000056831	gng2	0.604305	2.73962e-05	0.76614	0.199	0.069
ENSDARG00000021113	ptmaa	0.00371258	1.6831e-07	0.598514	0.692	0.475
ENSDARG00000074667	akt1s1	1	0.00364231	0.387327	0.276	0.163
ENSDARG00000009106	serinc1	1	0.000128023	0.765429	0.346	0.196
ENSDARG00000010721	2020-09-06	1	0.00380351	0.402474	0.135	0.054
ENSDARG00000054290	acin1a	1	0.00626366	0.48256	0.224	0.127
ENSDARG00000037870	actb2	1	0.000312166	0.330607	0.865	0.779
ENSDARG00000099197	actc1b	1	0.00189599	0.272547	1	0.982
ENSDARG00000009336	aif1l	1	0.00119239	0.496523	0.109	0.033
ENSDARG00000001950	ak1	1	0.00277593	0.285188	0.558	0.431
ENSDARG00000011665	aldoaa	1	0.00214572	0.552806	0.314	0.196
ENSDARG00000019702	aldocb	1	0.0461983	0.250885	0.244	0.163
ENSDARG00000033832	ampd1	1	0.00827889	0.519526	0.173	0.091
ENSDARG00000043313	ank2b	0.238506	1.08127e-05	0.652092	0.167	0.043
ENSDARG00000006487	anp32a	1	0.0185399	0.399138	0.295	0.203
ENSDARG00000002790	ap2m1a	1	0.0106102	0.495162	0.179	0.098
ENSDARG00000055543	appb	1	0.016839	0.525139	0.147	0.08
ENSDARG00000019223	arglu1a	1	0.0487958	0.311018	0.147	0.087
ENSDARG00000075989	arpc2	1	0.0457748	0.331782	0.192	0.123
ENSDARG00000052690	arrdc3a	1	0.0359126	0.382532	0.141	0.08
ENSDARG00000071678	atcaya	1	0.00392761	0.541924	0.109	0.04
ENSDARG00000038141	atf4b	1	0.00301384	0.624614	0.25	0.149
ENSDARG00000043287	atg101	1	0.0113698	0.407751	0.115	0.051
ENSDARG00000087693	atox1	1	0.00227873	0.338936	0.173	0.076
ENSDARG00000018259	atp1a3a	1	5.25939e-05	0.621327	0.167	0.051
ENSDARG00000099203	atp1b2a	1	0.00397475	0.645533	0.16	0.076
ENSDARG00000020574	atp2a1	1	0.00946821	0.436473	0.462	0.366
ENSDARG00000035458	atp2a1l	1	0.00761648	0.489872	0.282	0.181
ENSDARG00000012684	atp2b1a	1	0.00341371	0.625618	0.122	0.047
ENSDARG00000044902	atp2b2	1	0.00391825	0.459876	0.115	0.043
ENSDARG00000011841	atp5l	1	0.000376864	0.486023	0.506	0.362
ENSDARG00000056008	atp5mc1	1	0.026985	0.453128	0.244	0.167
ENSDARG00000017775	atp5mc3a	1	0.01439	0.555454	0.282	0.192
ENSDARG00000009447	atp5mc3b	1	6.25085e-05	0.579291	0.66	0.554
ENSDARG00000096003	atp5md	1	0.0456024	0.534537	0.212	0.145
ENSDARG00000008735	atp6ap2	1	0.000173274	0.727119	0.25	0.116
ENSDARG00000036577	atp6v0cb	1	0.000699068	0.577569	0.365	0.232
ENSDARG00000069090	atp6v0d1	1	0.0105451	0.401137	0.154	0.076
ENSDARG00000030694	atp6v1e1b	1	0.000261584	0.654256	0.237	0.109
ENSDARG00000022315	atp6v1g1	1	0.00289012	0.326938	0.212	0.105
ENSDARG00000059057	atpv0e2	1	0.0059652	0.4951	0.244	0.141
ENSDARG00000053358	basp1	1	0.00250049	0.572449	0.186	0.091
ENSDARG00000052073	blcap	1	0.00957544	0.381569	0.205	0.116
ENSDARG00000100129	brd3b	1	0.000976516	0.601649	0.16	0.065
ENSDARG00000041974	brk1	1	0.0462676	0.388614	0.179	0.116
ENSDARG00000019881	bsg	0.476585	2.1606e-05	0.510816	0.455	0.268
ENSDARG00000035400	btf3	1	0.0356928	0.348843	0.545	0.471
ENSDARG00000027249	btg1	0.451208	2.04555e-05	0.643654	0.481	0.308
ENSDARG00000040291	cadm4	1	0.000179361	0.689575	0.173	0.062
ENSDARG00000031427	calm2a	1	0.0106564	0.422764	0.282	0.185
ENSDARG00000015050	calm2b	1	0.00313294	0.61457	0.397	0.286
ENSDARG00000021811	calm3a	1	0.0184767	0.375709	0.449	0.348
ENSDARG00000074057	calm3b	1	0.0090783	0.534003	0.288	0.192
ENSDARG00000076290	calr	1	0.0160421	0.459336	0.16	0.087
ENSDARG00000014273	camk2d2	1	0.000558665	0.501851	0.103	0.025
ENSDARG00000071395	camk2g1	0.991102	4.49316e-05	0.458617	0.128	0.029
ENSDARG00000101387	CAMK2N1	1	0.0122811	0.517168	0.135	0.065
ENSDARG00000025855	camk2n1a	1	0.0321753	0.261906	0.199	0.12
ENSDARG00000034240	capza1a	1	0.0200011	0.297907	0.141	0.072
ENSDARG00000004189	cbx1a	1	0.00779255	0.321998	0.122	0.051
ENSDARG00000054442	cbx1b	1	0.0141586	0.330485	0.147	0.072
ENSDARG00000038025	cbx7a	1	0.00312353	0.57671	0.237	0.134
ENSDARG00000068214	ccni	1	6.40368e-05	0.524706	0.462	0.279
ENSDARG00000016173	cct3	1	0.00607365	0.355608	0.244	0.138
ENSDARG00000013475	cct4	1	0.00395814	0.284607	0.359	0.232
ENSDARG00000021252	cct6a	1	0.00766403	0.38842	0.288	0.185
ENSDARG00000007385	cct7	1	0.000285328	0.386232	0.276	0.134
ENSDARG00000005842	cd9a	1	0.00147266	0.325988	0.115	0.036
ENSDARG00000002131	celf2	1	0.00416156	0.529479	0.199	0.105
ENSDARG00000103718	chmp5b	1	0.0252288	0.332676	0.122	0.062
ENSDARG00000058094	ciarta	1	0.0484185	0.516918	0.295	0.225
ENSDARG00000103672	cirbpa	1	0.0241411	0.366753	0.397	0.308
ENSDARG00000013351	cirbpb	0.0690766	3.13159e-06	0.6735	0.647	0.486
ENSDARG00000060316	cish	1	0.0029481	0.550026	0.192	0.098
ENSDARG00000101009	cited4b	1	0.0369115	0.255019	0.109	0.054
ENSDARG00000043257	ckbb	1	0.00582591	0.266968	0.474	0.362
ENSDARG00000045618	clta	1	0.0228379	0.45586	0.16	0.091
ENSDARG00000070922	cnbpb	1	0.00139771	0.654367	0.423	0.308
ENSDARG00000020007	col1a2	1	0.0182105	0.302344	0.128	0.062
ENSDARG00000026829	cotl1	1	0.0338077	0.387474	0.173	0.105
ENSDARG00000088383	cox5aa	1	0.0266514	0.253474	0.365	0.268
ENSDARG00000022438	cox6a1	1	0.0359246	0.398024	0.449	0.366
ENSDARG00000115557	cox7b	1	0.0176313	0.547001	0.41	0.326
ENSDARG00000095273	cox8a	1	0.0428148	0.3769	0.321	0.246
ENSDARG00000055874	cpe	1	0.0112326	0.328018	0.167	0.087
ENSDARG00000052674	csnk1a1	0.0597388	2.70826e-06	0.577418	0.269	0.098
ENSDARG00000002082	csnk2a1	1	0.0450925	0.41837	0.218	0.149
ENSDARG00000069981	cspg5a	1	0.0350725	0.370698	0.16	0.094
ENSDARG00000045352	cst14a.2	1	0.0486966	0.448753	0.128	0.072
ENSDARG00000044062	ctbp2a	1	0.0042183	0.529764	0.109	0.04
ENSDARG00000014571	ctnnb1	1	0.00220005	0.441613	0.205	0.101
ENSDARG00000063095	ctsf	1	0.0147061	0.583337	0.205	0.123
ENSDARG00000007836	ctsla	1	0.023923	0.310872	0.365	0.264
ENSDARG00000086842	dap1b	1	0.0237455	0.401657	0.513	0.42
ENSDARG00000007867	dazap2	1	0.00420416	0.374384	0.122	0.047
ENSDARG00000041363	dctn3	1	0.0225152	0.251156	0.135	0.069
ENSDARG00000010873	DDX17	1	0.000505801	0.549433	0.128	0.04
ENSDARG00000063626	ddx21	1	0.0176297	0.456449	0.436	0.351
ENSDARG00000091831	ddx27	1	0.0269463	0.260424	0.141	0.076
ENSDARG00000057940	dido1	1	0.000828221	0.704174	0.186	0.083
ENSDARG00000016484	dkc1	1	0.0426613	0.326644	0.115	0.062
ENSDARG00000008785	dldh	1	0.0301949	0.459293	0.154	0.091
ENSDARG00000010745	dnaja2b	1	0.00226428	0.448563	0.179	0.083
ENSDARG00000042948	dnajc5aa	1	0.0082932	0.504229	0.154	0.076
ENSDARG00000059311	dpysl5b	1	0.0365364	0.511993	0.103	0.051
ENSDARG00000041203	drap1	1	0.0108294	0.386727	0.122	0.054
ENSDARG00000000853	dstyk	1	0.0178007	0.255331	0.103	0.043
ENSDARG00000058454	dynll1	1	0.0338032	0.265032	0.34	0.254
ENSDARG00000056119	eef1g	1	0.000216278	0.302361	0.84	0.757
ENSDARG00000100371	eef2b	1	0.00989151	0.281486	0.679	0.63
ENSDARG00000026634	ehmt1b	1	0.000482826	0.537825	0.103	0.025
ENSDARG00000012688	eif1b	1	0.000355827	0.495388	0.481	0.333
ENSDARG00000008292	eif2s3	1	0.00513368	0.402041	0.417	0.304
ENSDARG00000059654	eif3ba	1	0.00228207	0.537402	0.346	0.221
ENSDARG00000016443	eif3c	1	0.000416908	0.440922	0.353	0.207
ENSDARG00000021257	eif3d	1	0.0104918	0.385889	0.353	0.246
ENSDARG00000013931	eif3m	1	0.00251315	0.476279	0.474	0.359
ENSDARG00000003032	eif4a1b	1	0.00665002	0.41964	0.519	0.428
ENSDARG00000043608	eif4ebp1	1	0.00443972	0.420715	0.25	0.145
ENSDARG00000031819	eif4ebp2	1	0.00424118	0.464306	0.199	0.105
ENSDARG00000016548	eif5b	1	0.0410754	0.445462	0.173	0.109
ENSDARG00000014420	elavl3	0.0356241	1.61502e-06	0.971376	0.353	0.163
ENSDARG00000045639	elavl4	1	9.5198e-05	0.509516	0.327	0.167
ENSDARG00000098753	elmo1	1	0.00299483	0.499379	0.128	0.051
ENSDARG00000006773	elovl4a	1	0.0246319	0.356516	0.103	0.047
ENSDARG00000014287	eno2	1	0.00747212	0.258643	0.141	0.062
ENSDARG00000099283	epb41a	0.500791	2.27034e-05	0.502011	0.301	0.134
ENSDARG00000032866	erh	1	0.0016872	0.403038	0.263	0.141
ENSDARG00000023290	fabp3	1	0.0455879	0.297138	0.494	0.424
ENSDARG00000098832	fam168a	1	0.00418571	0.48596	0.263	0.156
ENSDARG00000101733	fam168b	1	0.00160635	0.451912	0.141	0.054
ENSDARG00000035907	fam49al	1	0.00142464	0.437996	0.122	0.04
ENSDARG00000099022	faua	1	0.00156395	0.276123	0.878	0.837
ENSDARG00000004830	flot2a	0.881045	3.99422e-05	0.518781	0.115	0.022
ENSDARG00000076120	foxp4	1	0.0451548	0.368706	0.173	0.109
ENSDARG00000059680	fscn1a	1	0.00339822	0.353065	0.167	0.076
ENSDARG00000015551	fth1a	1	0.000930991	0.347348	0.622	0.478
ENSDARG00000031776	fthl27	1	0.0055302	0.5586	0.538	0.453
ENSDARG00000097057	fxyd6l	1	0.0455221	0.468549	0.199	0.134
ENSDARG00000052082	gabarapb	1	0.00749272	0.341187	0.442	0.326
ENSDARG00000027419	gad1b	1	0.0178914	0.290631	0.103	0.043
ENSDARG00000015537	gad2	1	0.000418054	0.431113	0.141	0.043
ENSDARG00000039914	gapdhs	0.116088	5.26283e-06	0.615426	0.481	0.275
ENSDARG00000099776	glula	1	0.0207366	0.441072	0.359	0.268
ENSDARG00000100003	glulb	1	0.00118428	0.482474	0.301	0.167
ENSDARG00000090454	gnb1a	1	0.000407157	0.671411	0.263	0.138
ENSDARG00000009553	gng3	1	0.000592257	0.530118	0.295	0.156
ENSDARG00000038566	gnptg	1	0.00887337	0.316601	0.103	0.04
ENSDARG00000057676	golga7	1	0.02258	0.39937	0.16	0.091
ENSDARG00000036295	golga7ba	1	0.0184757	0.324774	0.122	0.058
ENSDARG00000055455	gpm6aa	0.00394509	1.78851e-07	0.803485	0.506	0.272
ENSDARG00000004621	gpm6ab	0.070108	3.17835e-06	0.873871	0.404	0.214
ENSDARG00000068701	gpr85	1	0.000586726	0.691011	0.167	0.065
ENSDARG00000025728	grin1b	1	0.000248123	0.551281	0.109	0.025
ENSDARG00000042620	gstr	1	0.0308177	0.389601	0.154	0.087
ENSDARG00000018961	gtpbp4	1	0.000576573	0.506206	0.481	0.344
ENSDARG00000038559	h1f0	1	0.0237747	0.398876	0.429	0.337
ENSDARG00000116491	h2afvb	1	0.0313052	0.41884	0.295	0.21
ENSDARG00000068995	h2afx1	1	0.000897096	0.509635	0.494	0.384
ENSDARG00000087897	h2afy2	1	0.000426565	0.462939	0.295	0.159
ENSDARG00000020504	h3f3b.1	1	0.0128541	0.368755	0.397	0.293
ENSDARG00000033009	h3f3c	0.398791	1.80792e-05	0.570579	0.468	0.272
ENSDARG00000045248	h3f3d	0.0864273	3.91818e-06	0.502957	0.724	0.551
ENSDARG00000015427	hdac1	1	0.0107911	0.430943	0.192	0.109
ENSDARG00000058005	hgd	1	0.0263277	0.577246	0.16	0.094
ENSDARG00000035519	histh1l	1	0.044255	0.28826	0.622	0.591
ENSDARG00000099175	hmgb1a	1	0.0023025	0.489767	0.449	0.319
ENSDARG00000030479	hmgb1b	1	0.000819353	0.506143	0.417	0.272
ENSDARG00000056725	hmgb3a	0.981328	4.44885e-05	0.61968	0.455	0.29
ENSDARG00000099572	hmgn2	1	7.62538e-05	0.454895	0.577	0.391
ENSDARG00000087636	hmgn6	1	0.000855693	0.568532	0.468	0.337
ENSDARG00000062326	hmgn7	1	0.0182382	0.368433	0.41	0.312
ENSDARG00000089302	hnrnpa0a	0.482977	2.18958e-05	0.535405	0.301	0.134
ENSDARG00000036162	hnrnpa0b	0.47228	2.14108e-05	0.738444	0.308	0.149
ENSDARG00000036161	hnrnpa0l	1	0.0261766	0.412587	0.359	0.264
ENSDARG00000007960	hnrnpaba	1	0.000199482	0.578609	0.41	0.261
ENSDARG00000099865	hnrnpabb	1	0.0425771	0.490957	0.263	0.188
ENSDARG00000014569	hnrnpr	1	0.00526921	0.368386	0.186	0.094
ENSDARG00000004735	hnrnpub	1	0.000502428	0.532106	0.128	0.04
ENSDARG00000055723	hsp70l	1	0.0135243	0.511833	0.25	0.159
ENSDARG00000029150	hsp90ab1	4.94499e-07	2.24181e-11	0.626528	0.942	0.808
ENSDARG00000010266	igf2bp3	1	0.0475662	0.371036	0.192	0.127
ENSDARG00000022176	IGLON5	1	0.00120932	0.66732	0.147	0.058
ENSDARG00000102874	immt	1	0.000169255	0.261583	0.135	0.036
ENSDARG00000008310	ip6k2a	1	0.00226863	0.530557	0.186	0.091
ENSDARG00000019613	ip6k2b	1	0.021415	0.376331	0.179	0.105
ENSDARG00000098635	irf2bp2b	1	0.000193551	0.499478	0.205	0.083
ENSDARG00000007098	itm2ba	1	0.000925895	0.586976	0.269	0.149
ENSDARG00000099312	jpt1b	1	0.000303552	0.537228	0.231	0.105
ENSDARG00000034808	kcnip1b	0.666256	3.02047e-05	0.786747	0.109	0.018
ENSDARG00000015722	kctd5a	1	0.000306672	0.514801	0.122	0.033
ENSDARG00000060679	kdm1a	1	0.019442	0.267285	0.154	0.08
ENSDARG00000003098	kdm5bb	1	0.00892319	0.41908	0.103	0.04
ENSDARG00000056929	kdm6bb	1	0.00411466	0.563454	0.147	0.065
ENSDARG00000052856	khdrbs1a	0.544668	2.46925e-05	0.573744	0.429	0.239
ENSDARG00000006397	laptm4a	1	0.010206	0.443362	0.154	0.076
ENSDARG00000057867	lasp1	1	0.0386714	0.483144	0.186	0.123
ENSDARG00000010137	ldb1a	1	0.00163387	0.488858	0.141	0.054
ENSDARG00000019644	ldhba	1	0.0450631	0.342155	0.391	0.315
ENSDARG00000039150	lgmn	1	0.00620791	0.635784	0.128	0.054
ENSDARG00000021595	lhfpl3	1	0.00117769	0.507559	0.122	0.04
ENSDARG00000034504	lmo1	1	0.00230219	0.607258	0.103	0.033
ENSDARG00000008720	lmo3	1	0.0327156	0.641064	0.135	0.072
ENSDARG00000102047	mab21l1	1	0.0330766	0.496272	0.128	0.069
ENSDARG00000015266	mab21l2	0.170856	7.74576e-06	1.02661	0.147	0.033
ENSDARG00000028957	maff	1	0.00229559	0.365515	0.109	0.036
ENSDARG00000003169	magi1b	1	0.000543015	0.475697	0.109	0.029
ENSDARG00000059601	map1aa	1	4.70161e-05	0.694378	0.186	0.062
ENSDARG00000101127	map1lc3b	1	0.0449586	0.296013	0.218	0.145
ENSDARG00000068745	map4l	1	0.000930728	0.530934	0.173	0.072
ENSDARG00000008803	marcksb	1	0.00272452	0.54273	0.205	0.105
ENSDARG00000039034	marcksl1a	1	0.0175492	0.556072	0.276	0.188
ENSDARG00000035715	marcksl1b	0.01706	7.73416e-07	0.581061	0.673	0.471
ENSDARG00000024844	max	1	0.0179497	0.42822	0.237	0.152
ENSDARG00000017772	mdh1aa	1	0.00683706	0.453007	0.34	0.228
ENSDARG00000043371	mdh2	1	0.0302951	0.346209	0.385	0.301
ENSDARG00000012078	meis1b	1	0.0015824	0.952362	0.179	0.083
ENSDARG00000077840	meis2a	1	8.94603e-05	0.945117	0.147	0.043
ENSDARG00000034616	mlf2	1	0.00709157	0.408336	0.179	0.091
ENSDARG00000071026	mllt11	1	0.0363311	0.360524	0.16	0.094
ENSDARG00000041155	morf4l1	1	0.00936636	0.418067	0.147	0.072
ENSDARG00000079391	mrpl42	1	0.0320278	0.262256	0.128	0.069
ENSDARG00000071468	mrpl54	1	0.0473357	0.290121	0.109	0.058
ENSDARG00000068305	mrps14	1	0.0205321	0.414884	0.128	0.065
ENSDARG00000063911	mt-atp6	1	0.000790753	0.343389	0.788	0.674
ENSDARG00000063899	mt-nd2	1	0.000127404	0.330652	0.641	0.478
ENSDARG00000014159	mtdha	1	0.0482207	0.397982	0.192	0.127
ENSDARG00000060554	mut	1	0.00469103	0.331236	0.109	0.04
ENSDARG00000045695	myca	1	0.000285542	0.520486	0.141	0.043
ENSDARG00000014196	myl1	1	0.00948283	0.419006	0.391	0.283
ENSDARG00000053254	mylpfa	1	0.0100331	0.297464	0.949	0.953
ENSDARG00000102879	myt1b	1	0.00119455	0.479415	0.115	0.036
ENSDARG00000071060	naa10	1	0.0434119	0.292144	0.224	0.152
ENSDARG00000005513	naca	1	0.005666	0.338142	0.821	0.822
ENSDARG00000109337	nanos1	1	0.0140364	0.739085	0.173	0.098
ENSDARG00000070560	nap1l4a	1	0.0413571	0.31565	0.103	0.051
ENSDARG00000061100	nars	1	0.0294153	0.314579	0.115	0.058
ENSDARG00000002710	ncl	1	0.0014713	0.517873	0.404	0.275
ENSDARG00000011170	ndrg2	1	0.00556169	0.453856	0.173	0.087
ENSDARG00000042777	ndufa11	1	0.0370411	0.562909	0.186	0.123
ENSDARG00000099499	ndufa4l	1	7.927e-05	0.447094	0.551	0.373
ENSDARG00000070723	ndufa9a	1	0.0127089	0.295115	0.147	0.072
ENSDARG00000033789	ndufb7	1	0.0414416	0.422896	0.237	0.167
ENSDARG00000010113	ndufb8	1	0.00570707	0.443837	0.34	0.232
ENSDARG00000090389	ndufv3	1	0.00429637	0.384916	0.115	0.043
ENSDARG00000062797	nell2b	1	0.00564103	0.514056	0.135	0.058
ENSDARG00000006859	nkain1	1	0.0192632	0.444265	0.115	0.054
ENSDARG00000033450	nkap	1	0.034846	0.386522	0.141	0.08
ENSDARG00000100452	nop53	1	0.00901808	0.450891	0.423	0.326
ENSDARG00000017673	nova2	0.0968124	4.38899e-06	0.787226	0.365	0.185
ENSDARG00000014329	npm1a	1	0.0052342	0.422526	0.199	0.105
ENSDARG00000103002	nptna	1	0.0190842	0.416842	0.115	0.054
ENSDARG00000052695	nr2f1a	0.62564	2.83634e-05	0.783671	0.16	0.043
ENSDARG00000061647	nrxn1a	1	0.029434	0.348481	0.122	0.062
ENSDARG00000007708	nsa2	1	0.02494	0.397364	0.654	0.616
ENSDARG00000007654	nsfa	1	0.0316609	0.458663	0.115	0.058
ENSDARG00000102975	nsg2	0.00141376	6.40927e-08	0.708945	0.346	0.127
ENSDARG00000078473	nucks1a	1	0.0137895	0.602249	0.192	0.116
ENSDARG00000104782	oaz1b	1	0.0219216	0.318925	0.301	0.207
ENSDARG00000014053	olfm1b	1	0.00323801	0.448771	0.173	0.08
ENSDARG00000070657	pa2g4b	1	0.0492589	0.353575	0.154	0.094
ENSDARG00000017219	pabpc1a	1	0.00921766	0.311319	0.558	0.449
ENSDARG00000032013	pafah1b1a	1	0.000257465	0.466365	0.122	0.033
ENSDARG00000008706	paip2b	1	0.0353004	0.437183	0.269	0.192
ENSDARG00000102822	pam16	1	0.023261	0.335111	0.128	0.065
ENSDARG00000009585	papola	1	0.0418017	0.330388	0.115	0.062
ENSDARG00000100494	pbx1a	1	0.00629268	0.579788	0.147	0.069
ENSDARG00000099039	pcbp2	1	8.04215e-05	0.477238	0.308	0.149
ENSDARG00000098652	pcdh11	1	0.000276959	0.377932	0.103	0.022
ENSDARG00000012499	per1b	1	0.0223276	0.538217	0.122	0.062
ENSDARG00000014536	pfdn1	1	0.000335731	0.513056	0.199	0.083
ENSDARG00000100020	pim1	1	0.0183503	0.322368	0.199	0.116
ENSDARG00000015851	pnn	1	0.00178611	0.488457	0.167	0.072
ENSDARG00000008502	pno1	1	0.0188529	0.401853	0.301	0.207
ENSDARG00000053291	pnrc2	0.0387401	1.75628e-06	0.507502	0.66	0.464
ENSDARG00000076509	polr2d	1	0.0193451	0.301909	0.141	0.072
ENSDARG00000009212	ppiaa	1	0.00348811	0.352361	0.75	0.67
ENSDARG00000103994	ppiab	1	0.0468859	0.274448	0.596	0.551
ENSDARG00000010655	ppm1k	1	0.000519521	0.503816	0.109	0.029
ENSDARG00000099241	ppp2cb	1	0.0114421	0.56698	0.16	0.087
ENSDARG00000007791	ppp2r1ba	1	0.0164952	0.501821	0.147	0.08
ENSDARG00000032102	prdx3	1	0.00362959	0.621657	0.147	0.065
ENSDARG00000013968	psap	1	0.0114061	0.563452	0.224	0.138
ENSDARG00000068698	psenen	1	0.00128755	0.336706	0.122	0.04
ENSDARG00000086618	psma3	1	0.0168972	0.496586	0.154	0.083
ENSDARG00000045928	psma4	1	0.0265478	0.58309	0.186	0.116
ENSDARG00000003526	psma5	1	0.00374076	0.477104	0.115	0.043
ENSDARG00000002240	psmb6	1	0.0298502	0.337256	0.244	0.159
ENSDARG00000037038	psmc6	1	6.3407e-05	0.505021	0.135	0.033
ENSDARG00000003189	psmd1	1	0.0315249	0.262886	0.115	0.058
ENSDARG00000018124	psmd3	1	0.0121788	0.294508	0.122	0.054
ENSDARG00000101766	ptmab	0.56046	2.54085e-05	0.360751	0.718	0.569
ENSDARG00000006242	ptp4a1	1	0.00048007	0.560916	0.237	0.116
ENSDARG00000068822	purba	1	0.0489007	0.389376	0.122	0.069
ENSDARG00000037789	pvalb1	0.923688	4.18754e-05	0.401105	1	0.993
ENSDARG00000002768	pvalb2	1	0.0002444	0.347447	1	0.996
ENSDARG00000024433	pvalb4	1	0.000601518	0.45344	0.429	0.272
ENSDARG00000037790	pvalb8	1	0.0130298	0.405682	0.34	0.236
ENSDARG00000046106	rab10	1	0.00615381	0.53873	0.141	0.065
ENSDARG00000029663	rab1ab	1	0.00176276	0.419575	0.186	0.087
ENSDARG00000006092	rad21a	1	0.0146276	0.457979	0.16	0.087
ENSDARG00000057026	ran	1	0.0466694	0.336501	0.455	0.38
ENSDARG00000061048	ranbp9	1	0.0202797	0.440206	0.109	0.051
ENSDARG00000014746	rbfox1	0.233377	1.05802e-05	0.620252	0.244	0.087
ENSDARG00000022129	rbm4.3	1	0.0219268	0.348049	0.218	0.138
ENSDARG00000101199	rbp4	1	0.0423194	0.595496	0.462	0.395
ENSDARG00000100742	reep5	1	0.0075901	0.538154	0.224	0.13
ENSDARG00000104458	rnasekb	1	0.00111474	0.759914	0.288	0.167
ENSDARG00000068582	rnf44	1	0.00259438	0.550564	0.186	0.091
ENSDARG00000031768	roraa	1	0.00447384	0.928509	0.103	0.036
ENSDARG00000042905	rpl10a	1	0.000319835	0.283139	0.936	0.899
ENSDARG00000006691	rpl12	1	0.00746605	0.308903	0.833	0.841
ENSDARG00000044093	rpl13a	1	0.00117026	0.271324	0.846	0.808
ENSDARG00000057556	rpl17	1	0.000488583	0.283804	0.878	0.873
ENSDARG00000029533	rpl18	1	0.000175584	0.288507	0.923	0.913
ENSDARG00000025073	rpl18a	0.286154	1.29728e-05	0.307265	0.942	0.935
ENSDARG00000013307	rpl19	1	0.000122394	0.289803	0.936	0.949
ENSDARG00000010516	rpl21	0.632255	2.86633e-05	0.289709	0.923	0.844
ENSDARG00000006316	rpl23a	1	0.00275652	0.255779	0.821	0.775
ENSDARG00000015128	rpl27	1	0.000126218	0.287067	0.885	0.859
ENSDARG00000003599	rpl3	1	0.0124883	0.255948	0.923	0.884
ENSDARG00000053365	rpl31	1	0.018439	0.268399	0.731	0.688
ENSDARG00000054818	rpl32	1	0.0373589	0.290022	0.814	0.826
ENSDARG00000029500	rpl34	1	0.000486755	0.274271	0.859	0.873
ENSDARG00000015862	rpl5b	0.041678	1.88948e-06	0.410875	0.801	0.663
ENSDARG00000019230	rpl7a	0.592226	2.68486e-05	0.324004	0.936	0.928
ENSDARG00000034897	rps10	1	0.00507317	0.26571	0.872	0.859
ENSDARG00000036629	rps14	1	0.00135626	0.288701	0.846	0.877
ENSDARG00000070849	rps15	1	0.000432704	0.283321	0.917	0.924
ENSDARG00000045487	rps16	1	0.000867512	0.293039	0.936	0.913
ENSDARG00000046157	RPS17	1	0.000398079	0.312933	0.827	0.804
ENSDARG00000100392	rps18	1	0.00140467	0.256131	0.872	0.899
ENSDARG00000077291	rps2	1	0.000426881	0.263815	0.974	0.971
ENSDARG00000021838	rps23	1	0.000266447	0.267062	0.885	0.833
ENSDARG00000039347	rps24	1	0.000152605	0.295054	0.923	0.884
ENSDARG00000055475	rps27.2	1	0.0204371	0.288768	0.673	0.623
ENSDARG00000103007	rps3	1	5.32346e-05	0.374886	0.917	0.841
ENSDARG00000055868	rsl1d1	1	0.00311036	0.381112	0.276	0.163
ENSDARG00000040439	rsl24d1	1	0.0172913	0.31717	0.679	0.612
ENSDARG00000030440	rsrp1	1	0.00667433	0.288676	0.218	0.12
ENSDARG00000021143	rtn1b	1	0.00415051	0.644681	0.244	0.138
ENSDARG00000104347	rtn4b	1	0.000628407	0.525884	0.199	0.087
ENSDARG00000038574	scg2b	1	0.000355994	0.518425	0.16	0.054
ENSDARG00000075768	sdhb	1	0.0486243	0.283113	0.186	0.12
ENSDARG00000093022	selenoh	1	0.0172235	0.27256	0.154	0.08
ENSDARG00000058354	selenot1a	1	0.026313	0.302916	0.141	0.076
ENSDARG00000035136	selenow1	1	0.0327545	0.350062	0.256	0.174
ENSDARG00000074242	serbp1a	1	0.0442196	0.299242	0.609	0.554
ENSDARG00000074340	serf2	1	0.0310802	0.341392	0.41	0.319
ENSDARG00000031495	seta	1	0.0255101	0.319044	0.231	0.145
ENSDARG00000003920	setb	1	0.00351164	0.653442	0.263	0.163
ENSDARG00000012138	sgce	1	0.00162005	0.534287	0.141	0.054
ENSDARG00000071224	si:ch211-133n4.4	1	0.000305259	0.730422	0.179	0.072
ENSDARG00000078748	si:ch211-137a8.4	1	0.00280749	0.337429	0.224	0.112
ENSDARG00000077967	si:ch211-140m22.7	1	0.0359705	0.34719	0.128	0.069
ENSDARG00000094836	si:ch211-195b15.8	1	0.00910787	0.496115	0.135	0.062
ENSDARG00000095451	si:ch211-196l7.4	1	0.00359174	0.533104	0.41	0.301
ENSDARG00000076532	si:ch211-222l21.1	1	0.00650079	0.335198	0.391	0.279
ENSDARG00000102572	si:ch211-260e23.9	1	0.0168925	0.394629	0.186	0.109
ENSDARG00000103919	si:ch73-1a9.3	1	0.00432151	0.553204	0.564	0.467
ENSDARG00000097102	si:ch73-281n10.2	1	0.0129419	0.41876	0.378	0.283
ENSDARG00000056092	si:dkey-12h9.6	1	0.0134242	0.446752	0.109	0.047
ENSDARG00000042322	si:dkey-177p2.6	1	0.016179	0.435379	0.115	0.054
ENSDARG00000103199	si:dkey-247k7.2	1	0.00111171	0.491308	0.122	0.04
ENSDARG00000068432	si:dkey-56m19.5	1	0.0244345	0.386542	0.147	0.08
ENSDARG00000097528	si:dkey-7j14.5	1	0.00627024	0.406751	0.16	0.076
ENSDARG00000089877	si:dkeyp-75h12.5	1	0.03814	0.344694	0.199	0.13
ENSDARG00000092553	slc25a5	0.104598	4.74196e-06	0.298418	0.962	0.909
ENSDARG00000059775	slc32a1	1	0.00458433	0.627494	0.103	0.036
ENSDARG00000045447	slc35g2b	1	0.000165651	0.451441	0.135	0.036
ENSDARG00000045944	slc6a1a	1	0.000523928	0.712294	0.141	0.047
ENSDARG00000039647	slc6a1b	1	0.00840354	0.75686	0.128	0.058
ENSDARG00000097753	slirp	1	0.00435234	0.252425	0.128	0.051
ENSDARG00000052728	sltm	1	0.00518243	0.550394	0.173	0.087
ENSDARG00000016871	smarce1	1	0.00577854	0.488237	0.179	0.091
ENSDARG00000056235	smndc1	1	0.00397981	0.603424	0.179	0.091
ENSDARG00000020609	snap25a	1	0.000512931	0.692607	0.295	0.159
ENSDARG00000058117	snap25b	1	7.30756e-05	0.581218	0.256	0.109
ENSDARG00000104945	sncb	1	0.0022579	0.484548	0.295	0.17
ENSDARG00000011125	snrpb	1	0.0121742	0.336601	0.205	0.116
ENSDARG00000040440	snrpd2	1	0.0143671	0.510172	0.173	0.098
ENSDARG00000076283	snrpd3l	1	0.00519409	0.405043	0.16	0.076
ENSDARG00000105037	snrpf	1	0.00966546	0.431085	0.147	0.072
ENSDARG00000077811	sox11a	1	0.0246484	0.617268	0.179	0.109
ENSDARG00000019353	sparc	1	0.0277389	0.473157	0.314	0.236
ENSDARG00000042823	spcs2	1	0.0457675	0.311778	0.186	0.12
ENSDARG00000070266	spock3	1	0.0110154	0.295153	0.179	0.094
ENSDARG00000056004	sprn	1	0.0140828	0.258471	0.115	0.051
ENSDARG00000029818	srsf5a	1	0.00548268	0.375279	0.436	0.315
ENSDARG00000030155	ssbp3b	1	0.000593402	0.486841	0.173	0.069
ENSDARG00000031216	ssu72	1	0.00139803	0.251055	0.115	0.036
ENSDARG00000033655	stmn1b	0.0039342	1.78357e-07	0.598879	0.558	0.312
ENSDARG00000000503	stx1b	1	0.049463	0.498649	0.147	0.091
ENSDARG00000001994	stxbp1a	1	0.000422587	0.629691	0.154	0.054
ENSDARG00000053446	sub1a	1	0.000833345	0.564275	0.25	0.13
ENSDARG00000035993	sumo3b	1	0.0137699	0.338089	0.109	0.047
ENSDARG00000030116	susd6	1	0.00806371	0.355515	0.109	0.043
ENSDARG00000059945	sv2a	1	0.000293765	0.552291	0.109	0.025
ENSDARG00000012946	syap1	1	9.85636e-05	0.600435	0.173	0.058
ENSDARG00000040184	syncrip	1	0.0375909	0.37294	0.282	0.199
ENSDARG00000057913	syt11a	1	0.00912024	0.498416	0.186	0.101
ENSDARG00000030614	syt1a	1	0.0447338	0.385335	0.135	0.076
ENSDARG00000025206	syt2a	1	0.00443227	0.420243	0.122	0.047
ENSDARG00000040031	tardbp	1	0.0032632	0.455873	0.16	0.072
ENSDARG00000004452	tardbpl	1	0.0234754	0.287302	0.135	0.069
ENSDARG00000056856	tax1bp1b	1	0.00730346	0.354755	0.109	0.043
ENSDARG00000100795	timp4.3	1	0.0363024	0.51943	0.122	0.065
ENSDARG00000003866	tm9sf2	1	0.0372504	0.399937	0.154	0.091
ENSDARG00000046022	tmed7	1	0.000602644	0.557812	0.282	0.152
ENSDARG00000056740	tmeff1b	1	0.00412991	0.401976	0.224	0.12
ENSDARG00000006747	tmem178b	1	0.000474979	0.652212	0.135	0.043
ENSDARG00000015757	tmem50a	1	0.00225962	0.420238	0.205	0.101
ENSDARG00000003655	tmem59l	1	0.0424468	0.328994	0.186	0.12
ENSDARG00000092970	tmsb2	1	0.00910608	0.369917	0.147	0.069
ENSDARG00000070835	tnnc2	1	0.00833245	0.524258	0.442	0.337
ENSDARG00000068457	tnnt3b	1	0.000888838	0.336958	0.756	0.638
ENSDARG00000068265	tomm5	1	0.0254973	0.278393	0.231	0.149
ENSDARG00000097797	tomm6	1	0.00798148	0.276861	0.115	0.047
ENSDARG00000032317	tox	1	0.0311109	0.428478	0.109	0.054
ENSDARG00000028017	tp53inp1	1	0.00457369	0.414731	0.141	0.062
ENSDARG00000033683	tpma	1	0.00568001	0.273391	0.872	0.793
ENSDARG00000007863	tra2a	1	0.00294194	0.492382	0.167	0.076
ENSDARG00000003754	tspan2a	1	0.000137824	0.536456	0.122	0.029
ENSDARG00000034753	tspan3a	0.152649	6.92033e-06	0.812193	0.269	0.109
ENSDARG00000008407	tspan7b	1	0.00061884	0.607957	0.218	0.098
ENSDARG00000001889	tuba1a	1	0.00110119	0.480846	0.25	0.127
ENSDARG00000055216	tuba1c	0.00682454	3.09391e-07	0.834589	0.474	0.254
ENSDARG00000031164	tuba8l2	1	0.000605915	0.529888	0.282	0.149
ENSDARG00000002344	tubb4b	1	0.0078448	0.357759	0.487	0.366
ENSDARG00000037997	tubb5	1	0.00108067	0.884692	0.16	0.065
ENSDARG00000031435	TXN	0.829059	3.75854e-05	0.517038	0.481	0.301
ENSDARG00000037559	uba1	1	0.000438304	0.430294	0.154	0.054
ENSDARG00000102632	ubc	1	0.00998091	0.315757	0.564	0.457
ENSDARG00000116649	ube2e1	1	0.00431548	0.380101	0.179	0.087
ENSDARG00000012244	ube2e3	1	0.00288889	0.495296	0.308	0.192
ENSDARG00000007438	ube2ib	1	0.000609162	0.650503	0.231	0.116
ENSDARG00000041875	ube2v1	1	0.0328457	0.431038	0.186	0.116
ENSDARG00000099532	ubl3a	1	0.00679105	0.381562	0.128	0.054
ENSDARG00000010051	ufd1l	1	0.040623	0.361532	0.115	0.062
ENSDARG00000041689	usf1	1	0.00617599	0.360295	0.128	0.054
ENSDARG00000032327	usp36	1	0.00879837	0.326972	0.186	0.101
ENSDARG00000070435	vapb	1	0.00831494	0.414944	0.135	0.062
ENSDARG00000045132	vdac1	1	0.0178997	0.414506	0.301	0.207
ENSDARG00000013623	vdac2	1	0.00306175	0.515466	0.526	0.413
ENSDARG00000003695	vdac3	1	0.00141794	0.506746	0.321	0.196
ENSDARG00000093945	vma21	1	0.00294357	0.471331	0.16	0.072
ENSDARG00000077264	wdr43	1	0.0300858	0.282826	0.192	0.12
ENSDARG00000074271	wrb	1	0.00255667	0.437576	0.109	0.036
ENSDARG00000004757	ybx1	1	0.00198658	0.365962	0.788	0.739
ENSDARG00000013078	ywhaba	1	0.0128445	0.372246	0.244	0.149
ENSDARG00000040287	ywhabl	1	0.00495443	0.461848	0.301	0.188
ENSDARG00000006399	ywhae1	1	0.0266908	0.387959	0.192	0.12
ENSDARG00000067626	ywhag1	1	0.0234791	0.38846	0.109	0.051
ENSDARG00000071658	ywhag2	1	0.000731491	0.609683	0.282	0.152
ENSDARG00000005560	ywhah	1	0.000110265	0.803063	0.218	0.091
ENSDARG00000103057	zfhx3	1	0.0497612	0.480964	0.154	0.094
ENSDARG00000093406	zgc:111986	1	0.0249517	0.372156	0.192	0.12
ENSDARG00000074572	zgc:56304	1	0.000669543	0.493633	0.167	0.065
ENSDARG00000025858	zgc:56525	1	0.000599759	0.426072	0.122	0.036
ENSDARG00000029445	zgc:56676	1	0.0316568	0.416528	0.192	0.123
ENSDARG00000016301	zgc:65894	1	0.00985498	0.429715	0.154	0.076
ENSDARG00000039211	zgc:77439	1	0.0145583	0.345918	0.109	0.047
ENSDARG00000060113	znf395a	1	0.0266497	0.276015	0.103	0.047
ENSDARG00000024195	znf395b	1	0.0465611	0.290307	0.25	0.178
ENSDARG00000044102	znf593	1	0.0137274	0.304329	0.154	0.08
ENSDARG00000104530	znf609b	1	0.000571608	0.409525	0.103	0.025

## Sheet: GOresults_CVZup_fdr
ONTOLOGY	ID	Description	pvalue	p.adjust	qvalue	geneID	Count
BP	GO:0022613	ribonucleoprotein complex biogenesis	1.72733e-11	2.72746e-08	2.36917e-08	ENSDARG00000015862/ENSDARG00000019230/ENSDARG00000002131/ENSDARG00000002710/ENSDARG00000003599/ENSDARG00000006316/ENSDARG00000006691/ENSDARG00000008292/ENSDARG00000013931/ENSDARG00000016443/ENSDARG00000016484/ENSDARG00000018961/ENSDARG00000021257/ENSDARG00000034897/ENSDARG00000036629/ENSDARG00000040439/ENSDARG00000040440/ENSDARG00000042905/ENSDARG00000044102/ENSDARG00000045487/ENSDARG00000055475/…	31
BP	GO:0022618	ribonucleoprotein complex assembly	1.03966e-10	8.20813e-08	7.12989e-08	ENSDARG00000015862/ENSDARG00000002131/ENSDARG00000003599/ENSDARG00000006316/ENSDARG00000006691/ENSDARG00000008292/ENSDARG00000013931/ENSDARG00000016443/ENSDARG00000021257/ENSDARG00000034897/ENSDARG00000036629/ENSDARG00000040439/ENSDARG00000040440/ENSDARG00000055475/ENSDARG00000059654/ENSDARG00000070849/ENSDARG00000074572/ENSDARG00000076283/ENSDARG00000076509/ENSDARG00000100452/ENSDARG00000105037	21
BP	GO:0071826	ribonucleoprotein complex subunit organization	4.11308e-10	2.16485e-07	1.88047e-07	ENSDARG00000015862/ENSDARG00000002131/ENSDARG00000003599/ENSDARG00000006316/ENSDARG00000006691/ENSDARG00000008292/ENSDARG00000013931/ENSDARG00000016443/ENSDARG00000021257/ENSDARG00000034897/ENSDARG00000036629/ENSDARG00000040439/ENSDARG00000040440/ENSDARG00000055475/ENSDARG00000059654/ENSDARG00000070849/ENSDARG00000074572/ENSDARG00000076283/ENSDARG00000076509/ENSDARG00000100452/ENSDARG00000105037	21
BP	GO:0031330	negative regulation of cellular catabolic process	4.01677e-08	1.58562e-05	1.37733e-05	ENSDARG00000029150/ENSDARG00000036162/ENSDARG00000089302/ENSDARG00000004452/ENSDARG00000004735/ENSDARG00000040031/ENSDARG00000040184/ENSDARG00000086842/ENSDARG00000097753/ENSDARG00000100795	10
BP	GO:0009895	negative regulation of catabolic process	5.9729e-08	1.63178e-05	1.41743e-05	ENSDARG00000029150/ENSDARG00000036162/ENSDARG00000089302/ENSDARG00000004452/ENSDARG00000004735/ENSDARG00000040031/ENSDARG00000040184/ENSDARG00000086842/ENSDARG00000097753/ENSDARG00000100795	10
BP	GO:0006413	translational initiation	6.56417e-08	1.63178e-05	1.41743e-05	ENSDARG00000003032/ENSDARG00000004757/ENSDARG00000008292/ENSDARG00000008706/ENSDARG00000012688/ENSDARG00000013931/ENSDARG00000016443/ENSDARG00000021257/ENSDARG00000029445/ENSDARG00000031819/ENSDARG00000043608/ENSDARG00000059654/ENSDARG00000076509	13
BP	GO:0042255	ribosome assembly	7.23399e-08	1.63178e-05	1.41743e-05	ENSDARG00000015862/ENSDARG00000003599/ENSDARG00000006316/ENSDARG00000006691/ENSDARG00000034897/ENSDARG00000036629/ENSDARG00000040439/ENSDARG00000055475/ENSDARG00000070849/ENSDARG00000100452	10
BP	GO:1903311	regulation of mRNA metabolic process	9.82383e-08	1.93898e-05	1.68427e-05	ENSDARG00000013351/ENSDARG00000014746/ENSDARG00000036162/ENSDARG00000089302/ENSDARG00000052856/ENSDARG00000002131/ENSDARG00000002710/ENSDARG00000004452/ENSDARG00000004735/ENSDARG00000004757/ENSDARG00000007863/ENSDARG00000022129/ENSDARG00000040031/ENSDARG00000040184/ENSDARG00000052728/ENSDARG00000103672	16
BP	GO:0042254	ribosome biogenesis	1.40119e-07	2.45831e-05	2.13538e-05	ENSDARG00000015862/ENSDARG00000019230/ENSDARG00000002710/ENSDARG00000003599/ENSDARG00000006316/ENSDARG00000006691/ENSDARG00000016484/ENSDARG00000018961/ENSDARG00000034897/ENSDARG00000036629/ENSDARG00000040439/ENSDARG00000042905/ENSDARG00000044102/ENSDARG00000045487/ENSDARG00000055475/ENSDARG00000055868/ENSDARG00000070849/ENSDARG00000077264/ENSDARG00000091831/ENSDARG00000100452	20
BP	GO:0009205	purine ribonucleoside triphosphate metabolic process	2.49719e-07	3.56413e-05	3.09594e-05	ENSDARG00000039914/ENSDARG00000001950/ENSDARG00000009447/ENSDARG00000010113/ENSDARG00000011665/ENSDARG00000011841/ENSDARG00000014287/ENSDARG00000017775/ENSDARG00000019702/ENSDARG00000022438/ENSDARG00000056008/ENSDARG00000057026/ENSDARG00000063899/ENSDARG00000063911/ENSDARG00000077967/ENSDARG00000088383	16
BP	GO:1902369	negative regulation of RNA catabolic process	2.84183e-07	3.56413e-05	3.09594e-05	ENSDARG00000036162/ENSDARG00000089302/ENSDARG00000004452/ENSDARG00000004735/ENSDARG00000040031/ENSDARG00000040184/ENSDARG00000097753	7
BP	GO:0046034	ATP metabolic process	2.91641e-07	3.56413e-05	3.09594e-05	ENSDARG00000039914/ENSDARG00000001950/ENSDARG00000009447/ENSDARG00000010113/ENSDARG00000011665/ENSDARG00000011841/ENSDARG00000014287/ENSDARG00000017775/ENSDARG00000019702/ENSDARG00000022438/ENSDARG00000056008/ENSDARG00000063899/ENSDARG00000063911/ENSDARG00000077967/ENSDARG00000088383	15
BP	GO:0009144	purine nucleoside triphosphate metabolic process	2.93437e-07	3.56413e-05	3.09594e-05	ENSDARG00000039914/ENSDARG00000001950/ENSDARG00000009447/ENSDARG00000010113/ENSDARG00000011665/ENSDARG00000011841/ENSDARG00000014287/ENSDARG00000017775/ENSDARG00000019702/ENSDARG00000022438/ENSDARG00000056008/ENSDARG00000057026/ENSDARG00000063899/ENSDARG00000063911/ENSDARG00000077967/ENSDARG00000088383	16
BP	GO:1903312	negative regulation of mRNA metabolic process	5.22043e-07	5.8879e-05	5.11445e-05	ENSDARG00000036162/ENSDARG00000089302/ENSDARG00000004452/ENSDARG00000004735/ENSDARG00000004757/ENSDARG00000040031/ENSDARG00000040184	7
BP	GO:0009199	ribonucleoside triphosphate metabolic process	6.34892e-07	6.6833e-05	5.80537e-05	ENSDARG00000039914/ENSDARG00000001950/ENSDARG00000009447/ENSDARG00000010113/ENSDARG00000011665/ENSDARG00000011841/ENSDARG00000014287/ENSDARG00000017775/ENSDARG00000019702/ENSDARG00000022438/ENSDARG00000056008/ENSDARG00000057026/ENSDARG00000063899/ENSDARG00000063911/ENSDARG00000077967/ENSDARG00000088383	16
BP	GO:0009126	purine nucleoside monophosphate metabolic process	9.82962e-07	9.12999e-05	7.93065e-05	ENSDARG00000039914/ENSDARG00000001950/ENSDARG00000009447/ENSDARG00000010113/ENSDARG00000011665/ENSDARG00000011841/ENSDARG00000014287/ENSDARG00000017775/ENSDARG00000019702/ENSDARG00000022438/ENSDARG00000033832/ENSDARG00000056008/ENSDARG00000063899/ENSDARG00000063911/ENSDARG00000077967/ENSDARG00000088383	16
BP	GO:0009167	purine ribonucleoside monophosphate metabolic process	9.82962e-07	9.12999e-05	7.93065e-05	ENSDARG00000039914/ENSDARG00000001950/ENSDARG00000009447/ENSDARG00000010113/ENSDARG00000011665/ENSDARG00000011841/ENSDARG00000014287/ENSDARG00000017775/ENSDARG00000019702/ENSDARG00000022438/ENSDARG00000033832/ENSDARG00000056008/ENSDARG00000063899/ENSDARG00000063911/ENSDARG00000077967/ENSDARG00000088383	16
BP	GO:0009127	purine nucleoside monophosphate biosynthetic process	1.63038e-06	0.000135208	0.000117447	ENSDARG00000039914/ENSDARG00000001950/ENSDARG00000009447/ENSDARG00000011665/ENSDARG00000011841/ENSDARG00000014287/ENSDARG00000017775/ENSDARG00000019702/ENSDARG00000033832/ENSDARG00000056008/ENSDARG00000063911/ENSDARG00000077967	12
BP	GO:0009168	purine ribonucleoside monophosphate biosynthetic process	1.63038e-06	0.000135208	0.000117447	ENSDARG00000039914/ENSDARG00000001950/ENSDARG00000009447/ENSDARG00000011665/ENSDARG00000011841/ENSDARG00000014287/ENSDARG00000017775/ENSDARG00000019702/ENSDARG00000033832/ENSDARG00000056008/ENSDARG00000063911/ENSDARG00000077967	12
BP	GO:0009141	nucleoside triphosphate metabolic process	1.71258e-06	0.000135208	0.000117447	ENSDARG00000039914/ENSDARG00000001950/ENSDARG00000009447/ENSDARG00000010113/ENSDARG00000011665/ENSDARG00000011841/ENSDARG00000014287/ENSDARG00000017775/ENSDARG00000019702/ENSDARG00000022438/ENSDARG00000056008/ENSDARG00000057026/ENSDARG00000063899/ENSDARG00000063911/ENSDARG00000077967/ENSDARG00000088383	16
BP	GO:0006754	ATP biosynthetic process	2.09216e-06	0.00015731	0.000136646	ENSDARG00000039914/ENSDARG00000009447/ENSDARG00000011665/ENSDARG00000011841/ENSDARG00000014287/ENSDARG00000017775/ENSDARG00000019702/ENSDARG00000056008/ENSDARG00000063911/ENSDARG00000077967	10
BP	GO:0048255	mRNA stabilization	2.38612e-06	0.000171258	0.000148761	ENSDARG00000036162/ENSDARG00000089302/ENSDARG00000004452/ENSDARG00000004735/ENSDARG00000040031/ENSDARG00000040184	6
BP	GO:0009161	ribonucleoside monophosphate metabolic process	2.89801e-06	0.000198955	0.000172819	ENSDARG00000039914/ENSDARG00000001950/ENSDARG00000009447/ENSDARG00000010113/ENSDARG00000011665/ENSDARG00000011841/ENSDARG00000014287/ENSDARG00000017775/ENSDARG00000019702/ENSDARG00000022438/ENSDARG00000033832/ENSDARG00000056008/ENSDARG00000063899/ENSDARG00000063911/ENSDARG00000077967/ENSDARG00000088383	16
BP	GO:0043489	RNA stabilization	3.22658e-06	0.000203791	0.00017702	ENSDARG00000036162/ENSDARG00000089302/ENSDARG00000004452/ENSDARG00000004735/ENSDARG00000040031/ENSDARG00000040184	6
BP	GO:1902373	negative regulation of mRNA catabolic process	3.22658e-06	0.000203791	0.00017702	ENSDARG00000036162/ENSDARG00000089302/ENSDARG00000004452/ENSDARG00000004735/ENSDARG00000040031/ENSDARG00000040184	6
BP	GO:0009894	regulation of catabolic process	3.57827e-06	0.000217311	0.000188765	ENSDARG00000029150/ENSDARG00000052674/ENSDARG00000036162/ENSDARG00000089302/ENSDARG00000002710/ENSDARG00000003189/ENSDARG00000004452/ENSDARG00000004735/ENSDARG00000018124/ENSDARG00000028017/ENSDARG00000030479/ENSDARG00000040031/ENSDARG00000040184/ENSDARG00000086842/ENSDARG00000097753/ENSDARG00000099175/ENSDARG00000100795/ENSDARG00000104782	18
BP	GO:0009123	nucleoside monophosphate metabolic process	3.73164e-06	0.000218232	0.000189564	ENSDARG00000039914/ENSDARG00000001950/ENSDARG00000009447/ENSDARG00000010113/ENSDARG00000011665/ENSDARG00000011841/ENSDARG00000014287/ENSDARG00000017775/ENSDARG00000019702/ENSDARG00000022438/ENSDARG00000033832/ENSDARG00000056008/ENSDARG00000063899/ENSDARG00000063911/ENSDARG00000077967/ENSDARG00000088383	16
BP	GO:0015985	energy coupled proton transport, down electrochemical gradient	4.29311e-06	0.000233752	0.000203046	ENSDARG00000009447/ENSDARG00000011841/ENSDARG00000017775/ENSDARG00000056008/ENSDARG00000063911/ENSDARG00000077967	6
BP	GO:0015986	ATP synthesis coupled proton transport	4.29311e-06	0.000233752	0.000203046	ENSDARG00000009447/ENSDARG00000011841/ENSDARG00000017775/ENSDARG00000056008/ENSDARG00000063911/ENSDARG00000077967	6
BP	GO:0009156	ribonucleoside monophosphate biosynthetic process	6.90987e-06	0.000363689	0.000315914	ENSDARG00000039914/ENSDARG00000001950/ENSDARG00000009447/ENSDARG00000011665/ENSDARG00000011841/ENSDARG00000014287/ENSDARG00000017775/ENSDARG00000019702/ENSDARG00000033832/ENSDARG00000056008/ENSDARG00000063911/ENSDARG00000077967	12
BP	GO:0009124	nucleoside monophosphate biosynthetic process	8.82697e-06	0.000434355	0.000377297	ENSDARG00000039914/ENSDARG00000001950/ENSDARG00000009447/ENSDARG00000011665/ENSDARG00000011841/ENSDARG00000014287/ENSDARG00000017775/ENSDARG00000019702/ENSDARG00000033832/ENSDARG00000056008/ENSDARG00000063911/ENSDARG00000077967	12
BP	GO:0009145	purine nucleoside triphosphate biosynthetic process	9.07772e-06	0.000434355	0.000377297	ENSDARG00000039914/ENSDARG00000009447/ENSDARG00000011665/ENSDARG00000011841/ENSDARG00000014287/ENSDARG00000017775/ENSDARG00000019702/ENSDARG00000056008/ENSDARG00000063911/ENSDARG00000077967	10
BP	GO:0009206	purine ribonucleoside triphosphate biosynthetic process	9.07772e-06	0.000434355	0.000377297	ENSDARG00000039914/ENSDARG00000009447/ENSDARG00000011665/ENSDARG00000011841/ENSDARG00000014287/ENSDARG00000017775/ENSDARG00000019702/ENSDARG00000056008/ENSDARG00000063911/ENSDARG00000077967	10
BP	GO:0009142	nucleoside triphosphate biosynthetic process	9.45627e-06	0.00043916	0.000381471	ENSDARG00000039914/ENSDARG00000001950/ENSDARG00000009447/ENSDARG00000011665/ENSDARG00000011841/ENSDARG00000014287/ENSDARG00000017775/ENSDARG00000019702/ENSDARG00000056008/ENSDARG00000063911/ENSDARG00000077967	11
BP	GO:0042273	ribosomal large subunit biogenesis	1.0381e-05	0.000468333	0.000406812	ENSDARG00000015862/ENSDARG00000019230/ENSDARG00000003599/ENSDARG00000006316/ENSDARG00000006691/ENSDARG00000040439/ENSDARG00000042905/ENSDARG00000055868/ENSDARG00000100452	9
BP	GO:0010608	posttranscriptional regulation of gene expression	1.10742e-05	0.000485726	0.00042192	ENSDARG00000013351/ENSDARG00000036162/ENSDARG00000089302/ENSDARG00000002710/ENSDARG00000004452/ENSDARG00000004735/ENSDARG00000004757/ENSDARG00000008292/ENSDARG00000008706/ENSDARG00000010266/ENSDARG00000031819/ENSDARG00000040031/ENSDARG00000040184/ENSDARG00000043608/ENSDARG00000044093/ENSDARG00000070922/ENSDARG00000076509/ENSDARG00000103672/ENSDARG00000109337	19
BP	GO:0000027	ribosomal large subunit assembly	1.17763e-05	0.000502563	0.000436545	ENSDARG00000015862/ENSDARG00000003599/ENSDARG00000006316/ENSDARG00000006691/ENSDARG00000040439/ENSDARG00000100452	6
BP	GO:0002181	cytoplasmic translation	2.76614e-05	0.00114336	0.000993168	ENSDARG00000003032/ENSDARG00000008292/ENSDARG00000013931/ENSDARG00000016443/ENSDARG00000021257/ENSDARG00000053365/ENSDARG00000057556/ENSDARG00000059654/ENSDARG00000070922	9
BP	GO:0009201	ribonucleoside triphosphate biosynthetic process	2.82401e-05	0.00114336	0.000993168	ENSDARG00000039914/ENSDARG00000009447/ENSDARG00000011665/ENSDARG00000011841/ENSDARG00000014287/ENSDARG00000017775/ENSDARG00000019702/ENSDARG00000056008/ENSDARG00000063911/ENSDARG00000077967	10
BP	GO:0050684	regulation of mRNA processing	3.08021e-05	0.00121591	0.00105619	ENSDARG00000013351/ENSDARG00000014746/ENSDARG00000052856/ENSDARG00000002131/ENSDARG00000004735/ENSDARG00000004757/ENSDARG00000007863/ENSDARG00000022129/ENSDARG00000052728/ENSDARG00000103672	10
BP	GO:1902600	proton transmembrane transport	3.1899e-05	0.0012285	0.00106712	ENSDARG00000009447/ENSDARG00000011841/ENSDARG00000017775/ENSDARG00000018259/ENSDARG00000022315/ENSDARG00000056008/ENSDARG00000063911/ENSDARG00000077967	8
BP	GO:0002183	cytoplasmic translational initiation	3.31712e-05	0.00124708	0.00108326	ENSDARG00000003032/ENSDARG00000008292/ENSDARG00000013931/ENSDARG00000016443/ENSDARG00000021257/ENSDARG00000059654	6
BP	GO:0031329	regulation of cellular catabolic process	4.29753e-05	0.00157809	0.00137079	ENSDARG00000029150/ENSDARG00000052674/ENSDARG00000036162/ENSDARG00000089302/ENSDARG00000002710/ENSDARG00000004452/ENSDARG00000004735/ENSDARG00000028017/ENSDARG00000030479/ENSDARG00000040031/ENSDARG00000040184/ENSDARG00000086842/ENSDARG00000097753/ENSDARG00000099175/ENSDARG00000100795	15
BP	GO:0048024	regulation of mRNA splicing, via spliceosome	4.50446e-05	0.00161649	0.00140414	ENSDARG00000013351/ENSDARG00000014746/ENSDARG00000052856/ENSDARG00000002131/ENSDARG00000004735/ENSDARG00000004757/ENSDARG00000007863/ENSDARG00000022129/ENSDARG00000103672	9
BP	GO:0000375	RNA splicing, via transesterification reactions	6.40261e-05	0.00213747	0.00185669	ENSDARG00000013351/ENSDARG00000017673/ENSDARG00000014746/ENSDARG00000052856/ENSDARG00000002131/ENSDARG00000004735/ENSDARG00000004757/ENSDARG00000007863/ENSDARG00000010873/ENSDARG00000011125/ENSDARG00000022129/ENSDARG00000040440/ENSDARG00000076283/ENSDARG00000103672/ENSDARG00000105037	15
BP	GO:0000377	RNA splicing, via transesterification reactions with bulged adenosine as nucleophile	6.40261e-05	0.00213747	0.00185669	ENSDARG00000013351/ENSDARG00000017673/ENSDARG00000014746/ENSDARG00000052856/ENSDARG00000002131/ENSDARG00000004735/ENSDARG00000004757/ENSDARG00000007863/ENSDARG00000010873/ENSDARG00000011125/ENSDARG00000022129/ENSDARG00000040440/ENSDARG00000076283/ENSDARG00000103672/ENSDARG00000105037	15
BP	GO:0000398	mRNA splicing, via spliceosome	6.40261e-05	0.00213747	0.00185669	ENSDARG00000013351/ENSDARG00000017673/ENSDARG00000014746/ENSDARG00000052856/ENSDARG00000002131/ENSDARG00000004735/ENSDARG00000004757/ENSDARG00000007863/ENSDARG00000010873/ENSDARG00000011125/ENSDARG00000022129/ENSDARG00000040440/ENSDARG00000076283/ENSDARG00000103672/ENSDARG00000105037	15
BP	GO:0070935	3'-UTR-mediated mRNA stabilization	6.49769e-05	0.00213747	0.00185669	ENSDARG00000036162/ENSDARG00000089302/ENSDARG00000004452/ENSDARG00000040031	4
BP	GO:0006397	mRNA processing	6.74243e-05	0.0021577	0.00187426	ENSDARG00000013351/ENSDARG00000017673/ENSDARG00000014746/ENSDARG00000052856/ENSDARG00000002131/ENSDARG00000004735/ENSDARG00000004757/ENSDARG00000007863/ENSDARG00000009585/ENSDARG00000010873/ENSDARG00000011125/ENSDARG00000022129/ENSDARG00000031216/ENSDARG00000040440/ENSDARG00000052728/ENSDARG00000056235/ENSDARG00000076283/ENSDARG00000076509/ENSDARG00000103672/ENSDARG00000105037	20
BP	GO:0043488	regulation of mRNA stability	6.83249e-05	0.0021577	0.00187426	ENSDARG00000036162/ENSDARG00000089302/ENSDARG00000002710/ENSDARG00000004452/ENSDARG00000004735/ENSDARG00000040031/ENSDARG00000040184	7
BP	GO:0009150	purine ribonucleotide metabolic process	8.38992e-05	0.00259759	0.00225636	ENSDARG00000039914/ENSDARG00000001950/ENSDARG00000006773/ENSDARG00000009447/ENSDARG00000010113/ENSDARG00000011665/ENSDARG00000011841/ENSDARG00000014287/ENSDARG00000017775/ENSDARG00000019702/ENSDARG00000022438/ENSDARG00000033832/ENSDARG00000056008/ENSDARG00000057026/ENSDARG00000063899/ENSDARG00000063911/ENSDARG00000077967/ENSDARG00000088383	18
BP	GO:0043487	regulation of RNA stability	0.000110706	0.00333863	0.00290006	ENSDARG00000036162/ENSDARG00000089302/ENSDARG00000002710/ENSDARG00000004452/ENSDARG00000004735/ENSDARG00000040031/ENSDARG00000040184	7
BP	GO:0009152	purine ribonucleotide biosynthetic process	0.000112063	0.00333863	0.00290006	ENSDARG00000039914/ENSDARG00000001950/ENSDARG00000006773/ENSDARG00000009447/ENSDARG00000011665/ENSDARG00000011841/ENSDARG00000014287/ENSDARG00000017775/ENSDARG00000019702/ENSDARG00000033832/ENSDARG00000056008/ENSDARG00000063911/ENSDARG00000077967	13
BP	GO:0006417	regulation of translation	0.000115942	0.00339024	0.00294489	ENSDARG00000013351/ENSDARG00000004757/ENSDARG00000008292/ENSDARG00000008706/ENSDARG00000010266/ENSDARG00000031819/ENSDARG00000043608/ENSDARG00000044093/ENSDARG00000070922/ENSDARG00000076509/ENSDARG00000103672/ENSDARG00000109337	12
BP	GO:0006163	purine nucleotide metabolic process	0.000127769	0.00366813	0.00318628	ENSDARG00000039914/ENSDARG00000001950/ENSDARG00000006773/ENSDARG00000009447/ENSDARG00000010113/ENSDARG00000011665/ENSDARG00000011841/ENSDARG00000014287/ENSDARG00000017775/ENSDARG00000019702/ENSDARG00000022438/ENSDARG00000033832/ENSDARG00000056008/ENSDARG00000057026/ENSDARG00000063899/ENSDARG00000063911/ENSDARG00000077967/ENSDARG00000088383	18
BP	GO:0034248	regulation of cellular amide metabolic process	0.000145238	0.00409518	0.00355723	ENSDARG00000013351/ENSDARG00000004757/ENSDARG00000008292/ENSDARG00000008706/ENSDARG00000010266/ENSDARG00000031819/ENSDARG00000043608/ENSDARG00000044093/ENSDARG00000070922/ENSDARG00000076509/ENSDARG00000103672/ENSDARG00000109337	12
BP	GO:0006164	purine nucleotide biosynthetic process	0.000160554	0.00444763	0.00386338	ENSDARG00000039914/ENSDARG00000001950/ENSDARG00000006773/ENSDARG00000009447/ENSDARG00000011665/ENSDARG00000011841/ENSDARG00000014287/ENSDARG00000017775/ENSDARG00000019702/ENSDARG00000033832/ENSDARG00000056008/ENSDARG00000063911/ENSDARG00000077967	13
BP	GO:0009259	ribonucleotide metabolic process	0.000177532	0.00483316	0.00419827	ENSDARG00000039914/ENSDARG00000001950/ENSDARG00000006773/ENSDARG00000009447/ENSDARG00000010113/ENSDARG00000011665/ENSDARG00000011841/ENSDARG00000014287/ENSDARG00000017775/ENSDARG00000019702/ENSDARG00000022438/ENSDARG00000033832/ENSDARG00000056008/ENSDARG00000057026/ENSDARG00000063899/ENSDARG00000063911/ENSDARG00000077967/ENSDARG00000088383	18
BP	GO:0006457	protein folding	0.000232505	0.00607534	0.00527727	ENSDARG00000029150/ENSDARG00000007385/ENSDARG00000009212/ENSDARG00000010745/ENSDARG00000013475/ENSDARG00000014536/ENSDARG00000016173/ENSDARG00000021252/ENSDARG00000055723/ENSDARG00000076290/ENSDARG00000103994	11
BP	GO:0043484	regulation of RNA splicing	0.000232829	0.00607534	0.00527727	ENSDARG00000013351/ENSDARG00000014746/ENSDARG00000052856/ENSDARG00000002131/ENSDARG00000004735/ENSDARG00000004757/ENSDARG00000007863/ENSDARG00000022129/ENSDARG00000103672	9
BP	GO:0060216	definitive hemopoiesis	0.000234703	0.00607534	0.00527727	ENSDARG00000005513/ENSDARG00000007438/ENSDARG00000012078/ENSDARG00000016484/ENSDARG00000039347/ENSDARG00000055723/ENSDARG00000100494	7
BP	GO:0008380	RNA splicing	0.000240716	0.00613048	0.00532517	ENSDARG00000013351/ENSDARG00000017673/ENSDARG00000014746/ENSDARG00000052856/ENSDARG00000002131/ENSDARG00000004735/ENSDARG00000004757/ENSDARG00000007863/ENSDARG00000010873/ENSDARG00000011125/ENSDARG00000022129/ENSDARG00000040440/ENSDARG00000056235/ENSDARG00000076283/ENSDARG00000103672/ENSDARG00000105037	16
BP	GO:0009260	ribonucleotide biosynthetic process	0.000260531	0.00652982	0.00567205	ENSDARG00000039914/ENSDARG00000001950/ENSDARG00000006773/ENSDARG00000009447/ENSDARG00000011665/ENSDARG00000011841/ENSDARG00000014287/ENSDARG00000017775/ENSDARG00000019702/ENSDARG00000033832/ENSDARG00000056008/ENSDARG00000063911/ENSDARG00000077967	13
BP	GO:0061013	regulation of mRNA catabolic process	0.00028555	0.00701859	0.00609661	ENSDARG00000036162/ENSDARG00000089302/ENSDARG00000002710/ENSDARG00000004452/ENSDARG00000004735/ENSDARG00000040031/ENSDARG00000040184	7
BP	GO:0000028	ribosomal small subunit assembly	0.000288922	0.00701859	0.00609661	ENSDARG00000034897/ENSDARG00000036629/ENSDARG00000055475/ENSDARG00000070849	4
BP	GO:0046390	ribose phosphate biosynthetic process	0.000313341	0.00749645	0.0065117	ENSDARG00000039914/ENSDARG00000001950/ENSDARG00000006773/ENSDARG00000009447/ENSDARG00000011665/ENSDARG00000011841/ENSDARG00000014287/ENSDARG00000017775/ENSDARG00000019702/ENSDARG00000033832/ENSDARG00000056008/ENSDARG00000063911/ENSDARG00000077967	13
BP	GO:0006446	regulation of translational initiation	0.00032333	0.00761998	0.006619	ENSDARG00000004757/ENSDARG00000008706/ENSDARG00000031819/ENSDARG00000043608/ENSDARG00000076509	5
BP	GO:0072522	purine-containing compound biosynthetic process	0.000343002	0.00789248	0.0068557	ENSDARG00000039914/ENSDARG00000001950/ENSDARG00000006773/ENSDARG00000009447/ENSDARG00000011665/ENSDARG00000011841/ENSDARG00000014287/ENSDARG00000017775/ENSDARG00000019702/ENSDARG00000033832/ENSDARG00000056008/ENSDARG00000063911/ENSDARG00000077967	13
BP	GO:0009266	response to temperature stimulus	0.00034489	0.00789248	0.0068557	ENSDARG00000013351/ENSDARG00000010745/ENSDARG00000012499/ENSDARG00000055723/ENSDARG00000076509/ENSDARG00000099175/ENSDARG00000103672	7
BP	GO:0019693	ribose phosphate metabolic process	0.000352448	0.00795022	0.00690586	ENSDARG00000039914/ENSDARG00000001950/ENSDARG00000006773/ENSDARG00000009447/ENSDARG00000010113/ENSDARG00000011665/ENSDARG00000011841/ENSDARG00000014287/ENSDARG00000017775/ENSDARG00000019702/ENSDARG00000022438/ENSDARG00000033832/ENSDARG00000056008/ENSDARG00000057026/ENSDARG00000063899/ENSDARG00000063911/ENSDARG00000077967/ENSDARG00000088383	18
BP	GO:0001732	formation of cytoplasmic translation initiation complex	0.00036572	0.00813341	0.00706499	ENSDARG00000013931/ENSDARG00000016443/ENSDARG00000021257/ENSDARG00000059654	4
BP	GO:0006836	neurotransmitter transport	0.000520565	0.0114163	0.00991662	ENSDARG00000000503/ENSDARG00000020609/ENSDARG00000025206/ENSDARG00000030614/ENSDARG00000039647/ENSDARG00000045944/ENSDARG00000057913/ENSDARG00000058117/ENSDARG00000059775	9
BP	GO:0006325	chromatin organization	0.000591125	0.0126133	0.0109564	ENSDARG00000056725/ENSDARG00000003098/ENSDARG00000003920/ENSDARG00000004735/ENSDARG00000014329/ENSDARG00000015427/ENSDARG00000016871/ENSDARG00000026634/ENSDARG00000030479/ENSDARG00000031495/ENSDARG00000035519/ENSDARG00000038559/ENSDARG00000041155/ENSDARG00000056929/ENSDARG00000060679/ENSDARG00000068995/ENSDARG00000070560/ENSDARG00000087897/ENSDARG00000099175/ENSDARG00000116491	20
BP	GO:0009117	nucleotide metabolic process	0.000591125	0.0126133	0.0109564	ENSDARG00000039914/ENSDARG00000001950/ENSDARG00000006773/ENSDARG00000009447/ENSDARG00000010113/ENSDARG00000011665/ENSDARG00000011841/ENSDARG00000014287/ENSDARG00000017772/ENSDARG00000017775/ENSDARG00000019702/ENSDARG00000022438/ENSDARG00000032866/ENSDARG00000033832/ENSDARG00000056008/ENSDARG00000057026/ENSDARG00000063899/ENSDARG00000063911/ENSDARG00000077967/ENSDARG00000088383	20
BP	GO:0072521	purine-containing compound metabolic process	0.000603621	0.0127082	0.0110388	ENSDARG00000039914/ENSDARG00000001950/ENSDARG00000006773/ENSDARG00000009447/ENSDARG00000010113/ENSDARG00000011665/ENSDARG00000011841/ENSDARG00000014287/ENSDARG00000017775/ENSDARG00000019702/ENSDARG00000022438/ENSDARG00000033832/ENSDARG00000056008/ENSDARG00000057026/ENSDARG00000063899/ENSDARG00000063911/ENSDARG00000077967/ENSDARG00000088383	18
BP	GO:0009165	nucleotide biosynthetic process	0.000716173	0.0147052	0.0127735	ENSDARG00000039914/ENSDARG00000001950/ENSDARG00000006773/ENSDARG00000009447/ENSDARG00000011665/ENSDARG00000011841/ENSDARG00000014287/ENSDARG00000017775/ENSDARG00000019702/ENSDARG00000032866/ENSDARG00000033832/ENSDARG00000056008/ENSDARG00000063911/ENSDARG00000077967	14
BP	GO:0006753	nucleoside phosphate metabolic process	0.000717099	0.0147052	0.0127735	ENSDARG00000039914/ENSDARG00000001950/ENSDARG00000006773/ENSDARG00000009447/ENSDARG00000010113/ENSDARG00000011665/ENSDARG00000011841/ENSDARG00000014287/ENSDARG00000017772/ENSDARG00000017775/ENSDARG00000019702/ENSDARG00000022438/ENSDARG00000032866/ENSDARG00000033832/ENSDARG00000056008/ENSDARG00000057026/ENSDARG00000063899/ENSDARG00000063911/ENSDARG00000077967/ENSDARG00000088383	20
BP	GO:0034655	nucleobase-containing compound catabolic process	0.000861127	0.0172116	0.0149507	ENSDARG00000053291/ENSDARG00000039914/ENSDARG00000036162/ENSDARG00000089302/ENSDARG00000002710/ENSDARG00000004452/ENSDARG00000004735/ENSDARG00000011665/ENSDARG00000014287/ENSDARG00000019702/ENSDARG00000040031/ENSDARG00000040184/ENSDARG00000076509/ENSDARG00000097753	14
BP	GO:1901293	nucleoside phosphate biosynthetic process	0.000861127	0.0172116	0.0149507	ENSDARG00000039914/ENSDARG00000001950/ENSDARG00000006773/ENSDARG00000009447/ENSDARG00000011665/ENSDARG00000011841/ENSDARG00000014287/ENSDARG00000017775/ENSDARG00000019702/ENSDARG00000032866/ENSDARG00000033832/ENSDARG00000056008/ENSDARG00000063911/ENSDARG00000077967	14
BP	GO:0034250	positive regulation of cellular amide metabolic process	0.000962973	0.018772	0.0163061	ENSDARG00000013351/ENSDARG00000008292/ENSDARG00000070922/ENSDARG00000076509/ENSDARG00000103672	5
BP	GO:0045727	positive regulation of translation	0.000962973	0.018772	0.0163061	ENSDARG00000013351/ENSDARG00000008292/ENSDARG00000070922/ENSDARG00000076509/ENSDARG00000103672	5
BP	GO:0017144	drug metabolic process	0.00103992	0.0200248	0.0173943	ENSDARG00000039914/ENSDARG00000001950/ENSDARG00000009447/ENSDARG00000010113/ENSDARG00000011665/ENSDARG00000011841/ENSDARG00000014287/ENSDARG00000017772/ENSDARG00000017775/ENSDARG00000019702/ENSDARG00000022438/ENSDARG00000033832/ENSDARG00000043371/ENSDARG00000056008/ENSDARG00000058005/ENSDARG00000063899/ENSDARG00000063911/ENSDARG00000075768/ENSDARG00000077967/ENSDARG00000088383	20
BP	GO:0042551	neuron maturation	0.00111563	0.0209712	0.0182164	ENSDARG00000007654/ENSDARG00000044062/ENSDARG00000058117	3
BP	GO:0048026	positive regulation of mRNA splicing, via spliceosome	0.00111563	0.0209712	0.0182164	ENSDARG00000013351/ENSDARG00000007863/ENSDARG00000103672	3
BP	GO:0016079	synaptic vesicle exocytosis	0.00136963	0.0254429	0.0221006	ENSDARG00000000503/ENSDARG00000020609/ENSDARG00000025206/ENSDARG00000030614/ENSDARG00000057913/ENSDARG00000058117	6
BP	GO:0006401	RNA catabolic process	0.0014387	0.0264152	0.0229452	ENSDARG00000053291/ENSDARG00000036162/ENSDARG00000089302/ENSDARG00000002710/ENSDARG00000004452/ENSDARG00000004735/ENSDARG00000040031/ENSDARG00000040184/ENSDARG00000076509/ENSDARG00000097753	10
BP	GO:0007626	locomotory behavior	0.00160516	0.0291327	0.0253058	ENSDARG00000004452/ENSDARG00000018124/ENSDARG00000018259/ENSDARG00000020609/ENSDARG00000040031/ENSDARG00000058117/ENSDARG00000070435/ENSDARG00000104945	8
BP	GO:0006402	mRNA catabolic process	0.00177141	0.0317847	0.0276094	ENSDARG00000053291/ENSDARG00000036162/ENSDARG00000089302/ENSDARG00000002710/ENSDARG00000004452/ENSDARG00000004735/ENSDARG00000040031/ENSDARG00000040184/ENSDARG00000076509	9
BP	GO:0050685	positive regulation of mRNA processing	0.00187789	0.0333166	0.0289401	ENSDARG00000013351/ENSDARG00000007863/ENSDARG00000103672	3
BP	GO:0010499	proteasomal ubiquitin-independent protein catabolic process	0.00209475	0.0367513	0.0319236	ENSDARG00000002240/ENSDARG00000003526/ENSDARG00000045928/ENSDARG00000086618	4
BP	GO:0033120	positive regulation of RNA splicing	0.0023553	0.0408684	0.0354999	ENSDARG00000013351/ENSDARG00000007863/ENSDARG00000103672	3
BP	GO:0031124	mRNA 3'-end processing	0.00239257	0.0410638	0.0356695	ENSDARG00000004757/ENSDARG00000009585/ENSDARG00000031216/ENSDARG00000076509	4
BP	GO:0019439	aromatic compound catabolic process	0.00273815	0.0462325	0.0401593	ENSDARG00000053291/ENSDARG00000039914/ENSDARG00000036162/ENSDARG00000089302/ENSDARG00000002710/ENSDARG00000004452/ENSDARG00000004735/ENSDARG00000011665/ENSDARG00000014287/ENSDARG00000019702/ENSDARG00000040031/ENSDARG00000040184/ENSDARG00000058005/ENSDARG00000076509/ENSDARG00000097753	15
BP	GO:0006334	nucleosome assembly	0.00275228	0.0462325	0.0401593	ENSDARG00000003920/ENSDARG00000031495/ENSDARG00000035519/ENSDARG00000038559/ENSDARG00000070560/ENSDARG00000087897	6
CC	GO:0044445	cytosolic part	3.2976e-21	1.1014e-18	8.78203e-19	ENSDARG00000015862/ENSDARG00000025073/ENSDARG00000019230/ENSDARG00000010516/ENSDARG00000003189/ENSDARG00000003599/ENSDARG00000006316/ENSDARG00000006691/ENSDARG00000007385/ENSDARG00000013307/ENSDARG00000013475/ENSDARG00000014287/ENSDARG00000015128/ENSDARG00000016173/ENSDARG00000020609/ENSDARG00000021252/ENSDARG00000021838/ENSDARG00000029533/ENSDARG00000034897/ENSDARG00000036629/ENSDARG00000037038/…	34
CC	GO:0022626	cytosolic ribosome	7.64372e-19	1.2765e-16	1.01782e-16	ENSDARG00000015862/ENSDARG00000025073/ENSDARG00000019230/ENSDARG00000010516/ENSDARG00000003599/ENSDARG00000006316/ENSDARG00000006691/ENSDARG00000013307/ENSDARG00000015128/ENSDARG00000021838/ENSDARG00000029533/ENSDARG00000034897/ENSDARG00000036629/ENSDARG00000040439/ENSDARG00000042905/ENSDARG00000044093/ENSDARG00000045487/ENSDARG00000053365/ENSDARG00000054818/ENSDARG00000055475/ENSDARG00000057556/…	25
CC	GO:0005840	ribosome	1.35748e-17	1.51133e-15	1.20507e-15	ENSDARG00000015862/ENSDARG00000025073/ENSDARG00000019230/ENSDARG00000010516/ENSDARG00000003599/ENSDARG00000006316/ENSDARG00000006691/ENSDARG00000013307/ENSDARG00000015128/ENSDARG00000021838/ENSDARG00000029500/ENSDARG00000029533/ENSDARG00000034897/ENSDARG00000035400/ENSDARG00000036629/ENSDARG00000039347/ENSDARG00000040439/ENSDARG00000042905/ENSDARG00000044093/ENSDARG00000045487/ENSDARG00000046157/…	32
CC	GO:0044391	ribosomal subunit	1.34931e-15	1.12667e-13	8.98356e-14	ENSDARG00000015862/ENSDARG00000025073/ENSDARG00000019230/ENSDARG00000010516/ENSDARG00000003599/ENSDARG00000006316/ENSDARG00000006691/ENSDARG00000013307/ENSDARG00000015128/ENSDARG00000021838/ENSDARG00000029533/ENSDARG00000034897/ENSDARG00000036629/ENSDARG00000040439/ENSDARG00000042905/ENSDARG00000044093/ENSDARG00000045487/ENSDARG00000053365/ENSDARG00000054818/ENSDARG00000055475/ENSDARG00000057556/…	27
CC	GO:0022625	cytosolic large ribosomal subunit	1.56762e-13	1.04717e-11	8.34963e-12	ENSDARG00000015862/ENSDARG00000025073/ENSDARG00000019230/ENSDARG00000010516/ENSDARG00000003599/ENSDARG00000006316/ENSDARG00000006691/ENSDARG00000013307/ENSDARG00000015128/ENSDARG00000029533/ENSDARG00000040439/ENSDARG00000042905/ENSDARG00000044093/ENSDARG00000053365/ENSDARG00000054818/ENSDARG00000057556	16
CC	GO:0015934	large ribosomal subunit	7.5254e-11	4.18914e-09	3.34022e-09	ENSDARG00000015862/ENSDARG00000025073/ENSDARG00000019230/ENSDARG00000010516/ENSDARG00000003599/ENSDARG00000006316/ENSDARG00000006691/ENSDARG00000013307/ENSDARG00000015128/ENSDARG00000029533/ENSDARG00000040439/ENSDARG00000042905/ENSDARG00000044093/ENSDARG00000053365/ENSDARG00000054818/ENSDARG00000057556/ENSDARG00000071468	17
CC	GO:0016469	proton-transporting two-sector ATPase complex	3.49311e-09	1.66671e-07	1.32896e-07	ENSDARG00000009447/ENSDARG00000011841/ENSDARG00000017775/ENSDARG00000022315/ENSDARG00000030694/ENSDARG00000036577/ENSDARG00000056008/ENSDARG00000059057/ENSDARG00000063911/ENSDARG00000069090/ENSDARG00000077967/ENSDARG00000096003	12
CC	GO:0033177	proton-transporting two-sector ATPase complex, proton-transporting domain	4.98391e-09	1.82702e-07	1.45678e-07	ENSDARG00000009447/ENSDARG00000011841/ENSDARG00000017775/ENSDARG00000036577/ENSDARG00000056008/ENSDARG00000059057/ENSDARG00000063911/ENSDARG00000069090/ENSDARG00000077967	9
CC	GO:0019013	viral nucleocapsid	5.47011e-09	1.82702e-07	1.45678e-07	ENSDARG00000014420/ENSDARG00000036162/ENSDARG00000004735/ENSDARG00000007960/ENSDARG00000011125/ENSDARG00000014569/ENSDARG00000040440/ENSDARG00000045639/ENSDARG00000076283/ENSDARG00000105037	10
CC	GO:0019028	viral capsid	5.47011e-09	1.82702e-07	1.45678e-07	ENSDARG00000014420/ENSDARG00000036162/ENSDARG00000004735/ENSDARG00000007960/ENSDARG00000011125/ENSDARG00000014569/ENSDARG00000040440/ENSDARG00000045639/ENSDARG00000076283/ENSDARG00000105037	10
CC	GO:0019012	virion	1.19691e-08	3.3314e-07	2.6563e-07	ENSDARG00000014420/ENSDARG00000036162/ENSDARG00000004735/ENSDARG00000007960/ENSDARG00000011125/ENSDARG00000014569/ENSDARG00000040440/ENSDARG00000045639/ENSDARG00000076283/ENSDARG00000105037	10
CC	GO:0044423	virion part	1.19691e-08	3.3314e-07	2.6563e-07	ENSDARG00000014420/ENSDARG00000036162/ENSDARG00000004735/ENSDARG00000007960/ENSDARG00000011125/ENSDARG00000014569/ENSDARG00000040440/ENSDARG00000045639/ENSDARG00000076283/ENSDARG00000105037	10
CC	GO:0098800	inner mitochondrial membrane protein complex	1.443e-08	3.7074e-07	2.95611e-07	ENSDARG00000009447/ENSDARG00000010113/ENSDARG00000011841/ENSDARG00000017775/ENSDARG00000022438/ENSDARG00000042777/ENSDARG00000056008/ENSDARG00000063911/ENSDARG00000070723/ENSDARG00000075768/ENSDARG00000077967/ENSDARG00000088383/ENSDARG00000090389/ENSDARG00000096003/ENSDARG00000099499/ENSDARG00000102822	16
CC	GO:0044455	mitochondrial membrane part	3.71557e-08	8.8643e-07	7.06797e-07	ENSDARG00000009447/ENSDARG00000010113/ENSDARG00000011841/ENSDARG00000017775/ENSDARG00000022438/ENSDARG00000042777/ENSDARG00000056008/ENSDARG00000063911/ENSDARG00000068265/ENSDARG00000070723/ENSDARG00000075768/ENSDARG00000077967/ENSDARG00000088383/ENSDARG00000090389/ENSDARG00000096003/ENSDARG00000097797/ENSDARG00000099499/ENSDARG00000102822/ENSDARG00000115557	19
CC	GO:0005753	mitochondrial proton-transporting ATP synthase complex	6.89187e-08	1.53459e-06	1.22361e-06	ENSDARG00000009447/ENSDARG00000011841/ENSDARG00000017775/ENSDARG00000056008/ENSDARG00000063911/ENSDARG00000077967/ENSDARG00000096003	7
CC	GO:0045259	proton-transporting ATP synthase complex	1.04121e-07	2.17352e-06	1.73306e-06	ENSDARG00000009447/ENSDARG00000011841/ENSDARG00000017775/ENSDARG00000056008/ENSDARG00000063911/ENSDARG00000077967/ENSDARG00000096003	7
CC	GO:0098798	mitochondrial protein complex	1.30639e-07	2.56667e-06	2.04654e-06	ENSDARG00000009447/ENSDARG00000010113/ENSDARG00000011841/ENSDARG00000017775/ENSDARG00000022438/ENSDARG00000042777/ENSDARG00000056008/ENSDARG00000063911/ENSDARG00000068265/ENSDARG00000068305/ENSDARG00000070723/ENSDARG00000071468/ENSDARG00000075768/ENSDARG00000077967/ENSDARG00000088383/ENSDARG00000090389/ENSDARG00000096003/ENSDARG00000097797/ENSDARG00000099499/ENSDARG00000102822	20
CC	GO:0045263	proton-transporting ATP synthase complex, coupling factor F(o)	2.14179e-07	3.97421e-06	3.16885e-06	ENSDARG00000009447/ENSDARG00000011841/ENSDARG00000017775/ENSDARG00000056008/ENSDARG00000063911/ENSDARG00000077967	6
CC	GO:0022627	cytosolic small ribosomal subunit	3.99859e-07	7.0291e-06	5.60467e-06	ENSDARG00000021838/ENSDARG00000034897/ENSDARG00000036629/ENSDARG00000045487/ENSDARG00000055475/ENSDARG00000070849/ENSDARG00000077291/ENSDARG00000099022/ENSDARG00000103007	9
CC	GO:0016282	eukaryotic 43S preinitiation complex	1.2329e-06	2.05894e-05	1.6417e-05	ENSDARG00000012688/ENSDARG00000013931/ENSDARG00000016443/ENSDARG00000021257/ENSDARG00000029445/ENSDARG00000059654	6
CC	GO:0031966	mitochondrial membrane	1.83621e-06	2.92045e-05	2.32863e-05	ENSDARG00000092553/ENSDARG00000003695/ENSDARG00000009447/ENSDARG00000010113/ENSDARG00000011841/ENSDARG00000013623/ENSDARG00000017775/ENSDARG00000022438/ENSDARG00000042777/ENSDARG00000045132/ENSDARG00000056008/ENSDARG00000063899/ENSDARG00000063911/ENSDARG00000068265/ENSDARG00000070723/ENSDARG00000075768/ENSDARG00000077967/ENSDARG00000088383/ENSDARG00000090389/ENSDARG00000096003/ENSDARG00000097797/…	25
CC	GO:0070993	translation preinitiation complex	2.48412e-06	3.77134e-05	3.00709e-05	ENSDARG00000012688/ENSDARG00000013931/ENSDARG00000016443/ENSDARG00000021257/ENSDARG00000029445/ENSDARG00000059654	6
CC	GO:0070469	respiratory chain	3.55066e-06	5.15617e-05	4.11129e-05	ENSDARG00000010113/ENSDARG00000022438/ENSDARG00000042777/ENSDARG00000063899/ENSDARG00000070723/ENSDARG00000075768/ENSDARG00000088383/ENSDARG00000090389/ENSDARG00000095273/ENSDARG00000099499/ENSDARG00000115557	11
CC	GO:0005743	mitochondrial inner membrane	3.77965e-06	5.26001e-05	4.19409e-05	ENSDARG00000092553/ENSDARG00000009447/ENSDARG00000010113/ENSDARG00000011841/ENSDARG00000017775/ENSDARG00000022438/ENSDARG00000042777/ENSDARG00000056008/ENSDARG00000063899/ENSDARG00000063911/ENSDARG00000070723/ENSDARG00000075768/ENSDARG00000077967/ENSDARG00000088383/ENSDARG00000090389/ENSDARG00000096003/ENSDARG00000099499/ENSDARG00000102822/ENSDARG00000102874/ENSDARG00000115557	20
CC	GO:0015935	small ribosomal subunit	4.11446e-06	5.49691e-05	4.38298e-05	ENSDARG00000021838/ENSDARG00000034897/ENSDARG00000036629/ENSDARG00000045487/ENSDARG00000055475/ENSDARG00000068305/ENSDARG00000070849/ENSDARG00000077291/ENSDARG00000099022/ENSDARG00000103007	10
CC	GO:0000276	mitochondrial proton-transporting ATP synthase complex, coupling factor F(o)	4.44464e-06	5.70966e-05	4.55261e-05	ENSDARG00000009447/ENSDARG00000011841/ENSDARG00000017775/ENSDARG00000056008/ENSDARG00000077967	5
CC	GO:0005740	mitochondrial envelope	6.96463e-06	8.6155e-05	6.8696e-05	ENSDARG00000092553/ENSDARG00000003695/ENSDARG00000009447/ENSDARG00000010113/ENSDARG00000011841/ENSDARG00000013623/ENSDARG00000017775/ENSDARG00000022438/ENSDARG00000042777/ENSDARG00000045132/ENSDARG00000056008/ENSDARG00000063899/ENSDARG00000063911/ENSDARG00000068265/ENSDARG00000070723/ENSDARG00000075768/ENSDARG00000077967/ENSDARG00000088383/ENSDARG00000090389/ENSDARG00000096003/ENSDARG00000097797/…	25
CC	GO:0019866	organelle inner membrane	2.0167e-05	0.000240563	0.000191814	ENSDARG00000092553/ENSDARG00000009447/ENSDARG00000010113/ENSDARG00000011841/ENSDARG00000017775/ENSDARG00000022438/ENSDARG00000042777/ENSDARG00000056008/ENSDARG00000063899/ENSDARG00000063911/ENSDARG00000070723/ENSDARG00000075768/ENSDARG00000077967/ENSDARG00000088383/ENSDARG00000090389/ENSDARG00000096003/ENSDARG00000099499/ENSDARG00000102822/ENSDARG00000102874/ENSDARG00000115557	20
CC	GO:0098803	respiratory chain complex	4.48923e-05	0.000517036	0.00041226	ENSDARG00000010113/ENSDARG00000022438/ENSDARG00000042777/ENSDARG00000070723/ENSDARG00000075768/ENSDARG00000088383/ENSDARG00000090389/ENSDARG00000095273/ENSDARG00000099499	9
CC	GO:0005746	mitochondrial respiratory chain	5.46779e-05	0.000608747	0.000485386	ENSDARG00000010113/ENSDARG00000022438/ENSDARG00000042777/ENSDARG00000070723/ENSDARG00000075768/ENSDARG00000088383/ENSDARG00000090389/ENSDARG00000099499/ENSDARG00000115557	9
CC	GO:0005681	spliceosomal complex	0.0003283	0.00353717	0.00282037	ENSDARG00000013351/ENSDARG00000002710/ENSDARG00000004735/ENSDARG00000011125/ENSDARG00000015851/ENSDARG00000040440/ENSDARG00000056235/ENSDARG00000076283/ENSDARG00000103672/ENSDARG00000105037	10
CC	GO:0005852	eukaryotic translation initiation factor 3 complex	0.000365916	0.00381925	0.00304529	ENSDARG00000013931/ENSDARG00000016443/ENSDARG00000021257/ENSDARG00000059654	4
CC	GO:0033290	eukaryotic 48S preinitiation complex	0.000462712	0.00454546	0.00362433	ENSDARG00000013931/ENSDARG00000016443/ENSDARG00000021257/ENSDARG00000059654	4
CC	GO:0045277	respiratory chain complex IV	0.000462712	0.00454546	0.00362433	ENSDARG00000022438/ENSDARG00000088383/ENSDARG00000095273/ENSDARG00000099499	4
CC	GO:0000785	chromatin	0.000564975	0.00539148	0.00429891	ENSDARG00000056725/ENSDARG00000015427/ENSDARG00000016871/ENSDARG00000020504/ENSDARG00000030479/ENSDARG00000035519/ENSDARG00000038559/ENSDARG00000041155/ENSDARG00000060679/ENSDARG00000062326/ENSDARG00000068995/ENSDARG00000087636/ENSDARG00000087897/ENSDARG00000097102/ENSDARG00000099175/ENSDARG00000099572/ENSDARG00000103919/ENSDARG00000116491	18
CC	GO:0005685	U1 snRNP	0.000708707	0.00657523	0.00524278	ENSDARG00000011125/ENSDARG00000040440/ENSDARG00000076283/ENSDARG00000105037	4
CC	GO:0071013	catalytic step 2 spliceosome	0.000740643	0.0066858	0.00533094	ENSDARG00000004735/ENSDARG00000011125/ENSDARG00000015851/ENSDARG00000040440/ENSDARG00000076283/ENSDARG00000105037	6
CC	GO:1905368	peptidase complex	0.000810044	0.00711986	0.00567704	ENSDARG00000002240/ENSDARG00000003189/ENSDARG00000003526/ENSDARG00000018124/ENSDARG00000037038/ENSDARG00000042823/ENSDARG00000045928/ENSDARG00000086618	8
CC	GO:0000502	proteasome complex	0.000913514	0.00762784	0.00608208	ENSDARG00000002240/ENSDARG00000003189/ENSDARG00000003526/ENSDARG00000018124/ENSDARG00000037038/ENSDARG00000045928/ENSDARG00000086618	7
CC	GO:1905369	endopeptidase complex	0.000913514	0.00762784	0.00608208	ENSDARG00000002240/ENSDARG00000003189/ENSDARG00000003526/ENSDARG00000018124/ENSDARG00000037038/ENSDARG00000045928/ENSDARG00000086618	7
CC	GO:0019773	proteasome core complex, alpha-subunit complex	0.00133459	0.010872	0.00866881	ENSDARG00000003526/ENSDARG00000045928/ENSDARG00000086618	3
CC	GO:0030141	secretory granule	0.00159693	0.0126994	0.0101259	ENSDARG00000025206/ENSDARG00000030614/ENSDARG00000038574/ENSDARG00000046106/ENSDARG00000055874	5
CC	GO:0005839	proteasome core complex	0.00170339	0.013231	0.0105498	ENSDARG00000002240/ENSDARG00000003526/ENSDARG00000045928/ENSDARG00000086618	4
CC	GO:0005751	mitochondrial respiratory chain complex IV	0.00224219	0.0170203	0.0135712	ENSDARG00000022438/ENSDARG00000088383/ENSDARG00000099499	3
CC	GO:0099503	secretory vesicle	0.00270945	0.0201102	0.0160349	ENSDARG00000000503/ENSDARG00000025206/ENSDARG00000030614/ENSDARG00000036577/ENSDARG00000038574/ENSDARG00000045618/ENSDARG00000046106/ENSDARG00000055874/ENSDARG00000057913/ENSDARG00000059775	10
CC	GO:0070069	cytochrome complex	0.00299393	0.0217385	0.0173333	ENSDARG00000022438/ENSDARG00000088383/ENSDARG00000095273/ENSDARG00000099499	4
CC	GO:0033179	proton-transporting V-type ATPase, V0 domain	0.00345773	0.024572	0.0195925	ENSDARG00000036577/ENSDARG00000059057/ENSDARG00000069090	3
CC	GO:0005874	microtubule	0.00384453	0.0267515	0.0213304	ENSDARG00000055216/ENSDARG00000001889/ENSDARG00000002344/ENSDARG00000004735/ENSDARG00000016301/ENSDARG00000031164/ENSDARG00000032013/ENSDARG00000037997/ENSDARG00000058454/ENSDARG00000059601/ENSDARG00000068745	11
CC	GO:0030424	axon	0.00551897	0.0376191	0.0299957	ENSDARG00000019881/ENSDARG00000025206/ENSDARG00000030614/ENSDARG00000039647/ENSDARG00000045639/ENSDARG00000045944/ENSDARG00000057913/ENSDARG00000101733/ENSDARG00000103002	9
CC	GO:0005682	U5 snRNP	0.00692051	0.0453225	0.0361381	ENSDARG00000011125/ENSDARG00000040440/ENSDARG00000076283	3
CC	GO:0005686	U2 snRNP	0.00692051	0.0453225	0.0361381	ENSDARG00000011125/ENSDARG00000040440/ENSDARG00000076283	3
CC	GO:0070382	exocytic vesicle	0.00737871	0.047394	0.0377898	ENSDARG00000000503/ENSDARG00000025206/ENSDARG00000030614/ENSDARG00000036577/ENSDARG00000045618/ENSDARG00000046106/ENSDARG00000057913/ENSDARG00000059775	8
CC	GO:0033176	proton-transporting V-type ATPase complex	0.00802645	0.0497091	0.0396357	ENSDARG00000022315/ENSDARG00000036577/ENSDARG00000059057/ENSDARG00000069090	4
CC	GO:0000790	nuclear chromatin	0.00803681	0.0497091	0.0396357	ENSDARG00000056725/ENSDARG00000015427/ENSDARG00000016871/ENSDARG00000030479/ENSDARG00000041155/ENSDARG00000060679/ENSDARG00000068995/ENSDARG00000087897/ENSDARG00000099175/ENSDARG00000116491	10
MF	GO:0003735	structural constituent of ribosome	1.79554e-18	7.36171e-16	6.16153e-16	ENSDARG00000015862/ENSDARG00000025073/ENSDARG00000010516/ENSDARG00000003599/ENSDARG00000006316/ENSDARG00000006691/ENSDARG00000013307/ENSDARG00000015128/ENSDARG00000021838/ENSDARG00000029500/ENSDARG00000029533/ENSDARG00000034897/ENSDARG00000036629/ENSDARG00000039347/ENSDARG00000040439/ENSDARG00000042905/ENSDARG00000044093/ENSDARG00000045487/ENSDARG00000046157/ENSDARG00000053365/ENSDARG00000054818/…	30
MF	GO:0015078	proton transmembrane transporter activity	2.59935e-11	4.58186e-09	3.83488e-09	ENSDARG00000009447/ENSDARG00000011841/ENSDARG00000017775/ENSDARG00000020574/ENSDARG00000022315/ENSDARG00000022438/ENSDARG00000030694/ENSDARG00000035458/ENSDARG00000036577/ENSDARG00000056008/ENSDARG00000059057/ENSDARG00000059775/ENSDARG00000063911/ENSDARG00000069090/ENSDARG00000077967/ENSDARG00000088383/ENSDARG00000095273/ENSDARG00000099499/ENSDARG00000115557	19
MF	GO:0019829	cation-transporting ATPase activity	5.58763e-11	4.58186e-09	3.83488e-09	ENSDARG00000009447/ENSDARG00000011841/ENSDARG00000012684/ENSDARG00000017775/ENSDARG00000018259/ENSDARG00000020574/ENSDARG00000022315/ENSDARG00000030694/ENSDARG00000035458/ENSDARG00000036577/ENSDARG00000044902/ENSDARG00000056008/ENSDARG00000063911/ENSDARG00000069090/ENSDARG00000099203	15
MF	GO:0022853	active ion transmembrane transporter activity	5.58763e-11	4.58186e-09	3.83488e-09	ENSDARG00000009447/ENSDARG00000011841/ENSDARG00000012684/ENSDARG00000017775/ENSDARG00000018259/ENSDARG00000020574/ENSDARG00000022315/ENSDARG00000030694/ENSDARG00000035458/ENSDARG00000036577/ENSDARG00000044902/ENSDARG00000056008/ENSDARG00000063911/ENSDARG00000069090/ENSDARG00000099203	15
MF	GO:0042625	ATPase coupled ion transmembrane transporter activity	5.58763e-11	4.58186e-09	3.83488e-09	ENSDARG00000009447/ENSDARG00000011841/ENSDARG00000012684/ENSDARG00000017775/ENSDARG00000018259/ENSDARG00000020574/ENSDARG00000022315/ENSDARG00000030694/ENSDARG00000035458/ENSDARG00000036577/ENSDARG00000044902/ENSDARG00000056008/ENSDARG00000063911/ENSDARG00000069090/ENSDARG00000099203	15
MF	GO:0003729	mRNA binding	4.29085e-08	2.93208e-06	2.45407e-06	ENSDARG00000013351/ENSDARG00000014746/ENSDARG00000036162/ENSDARG00000089302/ENSDARG00000002131/ENSDARG00000002710/ENSDARG00000004452/ENSDARG00000010266/ENSDARG00000014569/ENSDARG00000017219/ENSDARG00000021257/ENSDARG00000036629/ENSDARG00000040031/ENSDARG00000040184/ENSDARG00000044093/ENSDARG00000070922/ENSDARG00000074242/ENSDARG00000074572/ENSDARG00000103672	19
MF	GO:0015662	ATPase activity, coupled to transmembrane movement of ions, phosphorylative mechanism	1.52464e-07	7.00606e-06	5.86387e-06	ENSDARG00000012684/ENSDARG00000018259/ENSDARG00000020574/ENSDARG00000022315/ENSDARG00000030694/ENSDARG00000035458/ENSDARG00000044902/ENSDARG00000069090/ENSDARG00000099203	9
MF	GO:0042626	ATPase activity, coupled to transmembrane movement of substances	1.53792e-07	7.00606e-06	5.86387e-06	ENSDARG00000009447/ENSDARG00000011841/ENSDARG00000012684/ENSDARG00000017775/ENSDARG00000018259/ENSDARG00000020574/ENSDARG00000022315/ENSDARG00000030694/ENSDARG00000035458/ENSDARG00000036577/ENSDARG00000044902/ENSDARG00000056008/ENSDARG00000063911/ENSDARG00000069090/ENSDARG00000099203	15
MF	GO:0043492	ATPase activity, coupled to movement of substances	1.53792e-07	7.00606e-06	5.86387e-06	ENSDARG00000009447/ENSDARG00000011841/ENSDARG00000012684/ENSDARG00000017775/ENSDARG00000018259/ENSDARG00000020574/ENSDARG00000022315/ENSDARG00000030694/ENSDARG00000035458/ENSDARG00000036577/ENSDARG00000044902/ENSDARG00000056008/ENSDARG00000063911/ENSDARG00000069090/ENSDARG00000099203	15
MF	GO:0015405	P-P-bond-hydrolysis-driven transmembrane transporter activity	2.92372e-07	1.19073e-05	9.96606e-06	ENSDARG00000009447/ENSDARG00000011841/ENSDARG00000012684/ENSDARG00000017775/ENSDARG00000018259/ENSDARG00000020574/ENSDARG00000022315/ENSDARG00000030694/ENSDARG00000035458/ENSDARG00000036577/ENSDARG00000044902/ENSDARG00000056008/ENSDARG00000063911/ENSDARG00000069090/ENSDARG00000099203	15
MF	GO:0015399	primary active transmembrane transporter activity	3.19464e-07	1.19073e-05	9.96606e-06	ENSDARG00000009447/ENSDARG00000011841/ENSDARG00000012684/ENSDARG00000017775/ENSDARG00000018259/ENSDARG00000020574/ENSDARG00000022315/ENSDARG00000030694/ENSDARG00000035458/ENSDARG00000036577/ENSDARG00000044902/ENSDARG00000056008/ENSDARG00000063911/ENSDARG00000069090/ENSDARG00000099203	15
MF	GO:0031369	translation initiation factor binding	4.32322e-07	1.4771e-05	1.23629e-05	ENSDARG00000004757/ENSDARG00000016443/ENSDARG00000031819/ENSDARG00000043608/ENSDARG00000059654/ENSDARG00000076509	6
MF	GO:0003727	single-stranded RNA binding	1.18255e-06	3.72957e-05	3.12154e-05	ENSDARG00000013351/ENSDARG00000052856/ENSDARG00000004452/ENSDARG00000004735/ENSDARG00000017219/ENSDARG00000040031/ENSDARG00000070922/ENSDARG00000076509/ENSDARG00000103672	9
MF	GO:0044769	ATPase activity, coupled to transmembrane movement of ions, rotational mechanism	1.96526e-06	5.75542e-05	4.81711e-05	ENSDARG00000009447/ENSDARG00000011841/ENSDARG00000017775/ENSDARG00000030694/ENSDARG00000036577/ENSDARG00000056008/ENSDARG00000063911/ENSDARG00000069090	8
MF	GO:0031490	chromatin DNA binding	3.9143e-06	0.000104246	8.72511e-05	ENSDARG00000035519/ENSDARG00000038559/ENSDARG00000056929/ENSDARG00000062326/ENSDARG00000087636/ENSDARG00000087897/ENSDARG00000097102/ENSDARG00000099572/ENSDARG00000103919	9
MF	GO:0031492	nucleosomal DNA binding	4.27172e-06	0.000104246	8.72511e-05	ENSDARG00000035519/ENSDARG00000038559/ENSDARG00000062326/ENSDARG00000087636/ENSDARG00000097102/ENSDARG00000099572/ENSDARG00000103919	7
MF	GO:0015077	monovalent inorganic cation transmembrane transporter activity	4.46451e-06	0.000104246	8.72511e-05	ENSDARG00000009447/ENSDARG00000011841/ENSDARG00000017775/ENSDARG00000018259/ENSDARG00000020574/ENSDARG00000020609/ENSDARG00000022315/ENSDARG00000022438/ENSDARG00000030694/ENSDARG00000035458/ENSDARG00000036577/ENSDARG00000039647/ENSDARG00000045944/ENSDARG00000056008/ENSDARG00000058117/ENSDARG00000059057/ENSDARG00000059775/ENSDARG00000063911/ENSDARG00000069090/ENSDARG00000077967/ENSDARG00000088383/…	25
MF	GO:0003743	translation initiation factor activity	4.57667e-06	0.000104246	8.72511e-05	ENSDARG00000003032/ENSDARG00000008292/ENSDARG00000012688/ENSDARG00000013931/ENSDARG00000016443/ENSDARG00000016548/ENSDARG00000021257/ENSDARG00000029445/ENSDARG00000031819/ENSDARG00000059654	10
MF	GO:0005200	structural constituent of cytoskeleton	9.34992e-06	0.000199542	0.000167011	ENSDARG00000055216/ENSDARG00000001889/ENSDARG00000002344/ENSDARG00000016301/ENSDARG00000031164/ENSDARG00000037997/ENSDARG00000075989	7
MF	GO:0042623	ATPase activity, coupled	9.73378e-06	0.000199542	0.000167011	ENSDARG00000009447/ENSDARG00000011841/ENSDARG00000012684/ENSDARG00000017775/ENSDARG00000018259/ENSDARG00000020574/ENSDARG00000022315/ENSDARG00000030694/ENSDARG00000035458/ENSDARG00000036577/ENSDARG00000037038/ENSDARG00000044902/ENSDARG00000055723/ENSDARG00000056008/ENSDARG00000058454/ENSDARG00000063911/ENSDARG00000068457/ENSDARG00000069090/ENSDARG00000099203	19
MF	GO:0019904	protein domain specific binding	1.08775e-05	0.00021237	0.000177747	ENSDARG00000052856/ENSDARG00000005560/ENSDARG00000006399/ENSDARG00000010137/ENSDARG00000012684/ENSDARG00000013078/ENSDARG00000040287/ENSDARG00000044902/ENSDARG00000067626/ENSDARG00000070435/ENSDARG00000071658/ENSDARG00000086842	12
MF	GO:0008135	translation factor activity, RNA binding	1.37797e-05	0.000256804	0.000214938	ENSDARG00000003032/ENSDARG00000008292/ENSDARG00000012688/ENSDARG00000013931/ENSDARG00000016443/ENSDARG00000016548/ENSDARG00000021257/ENSDARG00000029445/ENSDARG00000031819/ENSDARG00000056119/ENSDARG00000059654/ENSDARG00000100371	12
MF	GO:0051082	unfolded protein binding	1.49372e-05	0.000266271	0.000222861	ENSDARG00000029150/ENSDARG00000007385/ENSDARG00000009212/ENSDARG00000010745/ENSDARG00000013475/ENSDARG00000014536/ENSDARG00000016173/ENSDARG00000021252/ENSDARG00000055723/ENSDARG00000076290/ENSDARG00000103994	11
MF	GO:0046933	proton-transporting ATP synthase activity, rotational mechanism	1.63287e-05	0.000278948	0.000233471	ENSDARG00000009447/ENSDARG00000011841/ENSDARG00000017775/ENSDARG00000056008/ENSDARG00000063911	5
MF	GO:0019843	rRNA binding	5.26135e-05	0.000862862	0.00072219	ENSDARG00000015862/ENSDARG00000013351/ENSDARG00000006691/ENSDARG00000036629/ENSDARG00000100392/ENSDARG00000100452/ENSDARG00000103672	7
MF	GO:0031491	nucleosome binding	7.7806e-05	0.00122694	0.00102691	ENSDARG00000035519/ENSDARG00000038559/ENSDARG00000062326/ENSDARG00000087636/ENSDARG00000097102/ENSDARG00000099572/ENSDARG00000103919	7
MF	GO:0036442	proton-exporting ATPase activity	0.000119075	0.00180817	0.00151339	ENSDARG00000020574/ENSDARG00000022315/ENSDARG00000030694/ENSDARG00000035458/ENSDARG00000036577/ENSDARG00000069090	6
MF	GO:0005388	calcium-transporting ATPase activity	0.000137913	0.00201945	0.00169022	ENSDARG00000012684/ENSDARG00000020574/ENSDARG00000035458/ENSDARG00000044902	4
MF	GO:0016887	ATPase activity	0.000151494	0.00214181	0.00179263	ENSDARG00000007654/ENSDARG00000009447/ENSDARG00000011841/ENSDARG00000012684/ENSDARG00000017775/ENSDARG00000018259/ENSDARG00000020574/ENSDARG00000022315/ENSDARG00000030694/ENSDARG00000035458/ENSDARG00000036577/ENSDARG00000037038/ENSDARG00000044902/ENSDARG00000055723/ENSDARG00000056008/ENSDARG00000058454/ENSDARG00000063911/ENSDARG00000068457/ENSDARG00000069090/ENSDARG00000099203	20
MF	GO:0008553	proton-exporting ATPase activity, phosphorylative mechanism	0.000185085	0.00252949	0.00211711	ENSDARG00000020574/ENSDARG00000022315/ENSDARG00000035458/ENSDARG00000069090	4
MF	GO:0030371	translation repressor activity	0.000242873	0.00321219	0.00268851	ENSDARG00000013351/ENSDARG00000008706/ENSDARG00000103672/ENSDARG00000109337	4
MF	GO:0008187	poly-pyrimidine tract binding	0.000312579	0.00400492	0.003352	ENSDARG00000013351/ENSDARG00000004735/ENSDARG00000017219/ENSDARG00000103672	4
MF	GO:0004129	cytochrome-c oxidase activity	0.000355565	0.00404949	0.0033893	ENSDARG00000022438/ENSDARG00000088383/ENSDARG00000095273/ENSDARG00000099499/ENSDARG00000115557	5
MF	GO:0015002	heme-copper terminal oxidase activity	0.000355565	0.00404949	0.0033893	ENSDARG00000022438/ENSDARG00000088383/ENSDARG00000095273/ENSDARG00000099499/ENSDARG00000115557	5
MF	GO:0016675	oxidoreductase activity, acting on a heme group of donors	0.000355565	0.00404949	0.0033893	ENSDARG00000022438/ENSDARG00000088383/ENSDARG00000095273/ENSDARG00000099499/ENSDARG00000115557	5
MF	GO:0016676	oxidoreductase activity, acting on a heme group of donors, oxygen as acceptor	0.000355565	0.00404949	0.0033893	ENSDARG00000022438/ENSDARG00000088383/ENSDARG00000095273/ENSDARG00000099499/ENSDARG00000115557	5
MF	GO:0003730	mRNA 3'-UTR binding	0.000468259	0.00518882	0.00434289	ENSDARG00000013351/ENSDARG00000004452/ENSDARG00000010266/ENSDARG00000017219/ENSDARG00000040031/ENSDARG00000074242/ENSDARG00000103672	7
MF	GO:0022804	active transmembrane transporter activity	0.000677861	0.00731376	0.0061214	ENSDARG00000092553/ENSDARG00000009447/ENSDARG00000011841/ENSDARG00000012684/ENSDARG00000017775/ENSDARG00000018259/ENSDARG00000020574/ENSDARG00000022315/ENSDARG00000030694/ENSDARG00000035458/ENSDARG00000036577/ENSDARG00000039647/ENSDARG00000044902/ENSDARG00000045944/ENSDARG00000056008/ENSDARG00000059775/ENSDARG00000063911/ENSDARG00000069090/ENSDARG00000099203	19
MF	GO:0003682	chromatin binding	0.000698556	0.00734379	0.00614654	ENSDARG00000004735/ENSDARG00000006092/ENSDARG00000014329/ENSDARG00000033450/ENSDARG00000035519/ENSDARG00000038559/ENSDARG00000056929/ENSDARG00000060679/ENSDARG00000062326/ENSDARG00000087636/ENSDARG00000087897/ENSDARG00000097102/ENSDARG00000099572/ENSDARG00000103919	14
MF	GO:0008301	DNA binding, bending	0.000874225	0.0089608	0.00749993	ENSDARG00000056725/ENSDARG00000030479/ENSDARG00000099175	3
MF	GO:0070181	small ribosomal subunit rRNA binding	0.00118417	0.0118417	0.00991117	ENSDARG00000013351/ENSDARG00000036629/ENSDARG00000103672	3
MF	GO:0045182	translation regulator activity	0.00133015	0.0129848	0.0108679	ENSDARG00000013351/ENSDARG00000008706/ENSDARG00000070922/ENSDARG00000103672/ENSDARG00000109337	5
MF	GO:0009055	electron transfer activity	0.00141766	0.0135172	0.0113135	ENSDARG00000008785/ENSDARG00000022438/ENSDARG00000075768/ENSDARG00000088383/ENSDARG00000095273/ENSDARG00000099499/ENSDARG00000115557	7
MF	GO:0004298	threonine-type endopeptidase activity	0.00170181	0.0155054	0.0129775	ENSDARG00000002240/ENSDARG00000003526/ENSDARG00000045928/ENSDARG00000086618	4
MF	GO:0070003	threonine-type peptidase activity	0.00170181	0.0155054	0.0129775	ENSDARG00000002240/ENSDARG00000003526/ENSDARG00000045928/ENSDARG00000086618	4
MF	GO:0008266	poly(U) RNA binding	0.00199202	0.0173772	0.0145442	ENSDARG00000013351/ENSDARG00000017219/ENSDARG00000103672	3
MF	GO:0015185	gamma-aminobutyric acid transmembrane transporter activity	0.00199202	0.0173772	0.0145442	ENSDARG00000039647/ENSDARG00000045944/ENSDARG00000059775	3
MF	GO:0003954	NADH dehydrogenase activity	0.00292832	0.0248402	0.0207905	ENSDARG00000010113/ENSDARG00000033789/ENSDARG00000063899/ENSDARG00000070723	4
MF	GO:0030276	clathrin binding	0.00296871	0.0248402	0.0207905	ENSDARG00000102975/ENSDARG00000025206/ENSDARG00000030614/ENSDARG00000045618/ENSDARG00000057913	5
MF	GO:0016651	oxidoreductase activity, acting on NAD(P)H	0.00517594	0.0424075	0.0354938	ENSDARG00000008785/ENSDARG00000010113/ENSDARG00000033789/ENSDARG00000058354/ENSDARG00000063899/ENSDARG00000070723	6
MF	GO:0008308	voltage-gated anion channel activity	0.00527508	0.0424075	0.0354938	ENSDARG00000003695/ENSDARG00000013623/ENSDARG00000045132	3

## Sheet: CategorySorting
ONTOLOGY	ID	Description	pvalue	p.adjust	(-)Log(p.adjust)	geneID	Count	total gene check	unique genes	total pathways
		ribosome assembly						332	63	19
CC	GO:0044445	cytosolic part	3.2976e-21	1.1014e-18	17.9581	ENSDARG00000015862/ENSDARG00000025073/ENSDARG00000019230/ENSDARG00000010516/ENSDARG00000003189/ENSDARG00000003599/ENSDARG00000006316/ENSDARG00000006691/ENSDARG00000007385/ENSDARG00000013307/ENSDARG00000013475/ENSDARG00000014287/ENSDARG00000015128/ENSDARG00000016173/ENSDARG00000020609/ENSDARG00000021252/ENSDARG00000021838/ENSDARG00000029533/ENSDARG00000034897/ENSDARG00000036629/ENSDARG00000037038/…	34
CC	GO:0022626	cytosolic ribosome	7.64372e-19	1.2765e-16	15.894	ENSDARG00000015862/ENSDARG00000025073/ENSDARG00000019230/ENSDARG00000010516/ENSDARG00000003599/ENSDARG00000006316/ENSDARG00000006691/ENSDARG00000013307/ENSDARG00000015128/ENSDARG00000021838/ENSDARG00000029533/ENSDARG00000034897/ENSDARG00000036629/ENSDARG00000040439/ENSDARG00000042905/ENSDARG00000044093/ENSDARG00000045487/ENSDARG00000053365/ENSDARG00000054818/ENSDARG00000055475/ENSDARG00000057556/…	25
MF	GO:0003735	structural constituent of ribosome	1.79554e-18	7.36171e-16	15.133	ENSDARG00000015862/ENSDARG00000025073/ENSDARG00000010516/ENSDARG00000003599/ENSDARG00000006316/ENSDARG00000006691/ENSDARG00000013307/ENSDARG00000015128/ENSDARG00000021838/ENSDARG00000029500/ENSDARG00000029533/ENSDARG00000034897/ENSDARG00000036629/ENSDARG00000039347/ENSDARG00000040439/ENSDARG00000042905/ENSDARG00000044093/ENSDARG00000045487/ENSDARG00000046157/ENSDARG00000053365/ENSDARG00000054818/…	30
CC	GO:0005840	ribosome	1.35748e-17	1.51133e-15	14.8206	ENSDARG00000015862/ENSDARG00000025073/ENSDARG00000019230/ENSDARG00000010516/ENSDARG00000003599/ENSDARG00000006316/ENSDARG00000006691/ENSDARG00000013307/ENSDARG00000015128/ENSDARG00000021838/ENSDARG00000029500/ENSDARG00000029533/ENSDARG00000034897/ENSDARG00000035400/ENSDARG00000036629/ENSDARG00000039347/ENSDARG00000040439/ENSDARG00000042905/ENSDARG00000044093/ENSDARG00000045487/ENSDARG00000046157/…	32
CC	GO:0044391	ribosomal subunit	1.34931e-15	1.12667e-13	12.9482	ENSDARG00000015862/ENSDARG00000025073/ENSDARG00000019230/ENSDARG00000010516/ENSDARG00000003599/ENSDARG00000006316/ENSDARG00000006691/ENSDARG00000013307/ENSDARG00000015128/ENSDARG00000021838/ENSDARG00000029533/ENSDARG00000034897/ENSDARG00000036629/ENSDARG00000040439/ENSDARG00000042905/ENSDARG00000044093/ENSDARG00000045487/ENSDARG00000053365/ENSDARG00000054818/ENSDARG00000055475/ENSDARG00000057556/…	27
CC	GO:0022625	cytosolic large ribosomal subunit	1.56762e-13	1.04717e-11	10.98	ENSDARG00000015862/ENSDARG00000025073/ENSDARG00000019230/ENSDARG00000010516/ENSDARG00000003599/ENSDARG00000006316/ENSDARG00000006691/ENSDARG00000013307/ENSDARG00000015128/ENSDARG00000029533/ENSDARG00000040439/ENSDARG00000042905/ENSDARG00000044093/ENSDARG00000053365/ENSDARG00000054818/ENSDARG00000057556	16
CC	GO:0015934	large ribosomal subunit	7.5254e-11	4.18914e-09	8.37788	ENSDARG00000015862/ENSDARG00000025073/ENSDARG00000019230/ENSDARG00000010516/ENSDARG00000003599/ENSDARG00000006316/ENSDARG00000006691/ENSDARG00000013307/ENSDARG00000015128/ENSDARG00000029533/ENSDARG00000040439/ENSDARG00000042905/ENSDARG00000044093/ENSDARG00000053365/ENSDARG00000054818/ENSDARG00000057556/ENSDARG00000071468	17
BP	GO:0022613	ribonucleoprotein complex biogenesis	1.72733e-11	2.72746e-08	7.56424	ENSDARG00000015862/ENSDARG00000019230/ENSDARG00000002131/ENSDARG00000002710/ENSDARG00000003599/ENSDARG00000006316/ENSDARG00000006691/ENSDARG00000008292/ENSDARG00000013931/ENSDARG00000016443/ENSDARG00000016484/ENSDARG00000018961/ENSDARG00000021257/ENSDARG00000034897/ENSDARG00000036629/ENSDARG00000040439/ENSDARG00000040440/ENSDARG00000042905/ENSDARG00000044102/ENSDARG00000045487/ENSDARG00000055475/…	31
BP	GO:0022618	ribonucleoprotein complex assembly	1.03966e-10	8.20813e-08	7.08576	ENSDARG00000015862/ENSDARG00000002131/ENSDARG00000003599/ENSDARG00000006316/ENSDARG00000006691/ENSDARG00000008292/ENSDARG00000013931/ENSDARG00000016443/ENSDARG00000021257/ENSDARG00000034897/ENSDARG00000036629/ENSDARG00000040439/ENSDARG00000040440/ENSDARG00000055475/ENSDARG00000059654/ENSDARG00000070849/ENSDARG00000074572/ENSDARG00000076283/ENSDARG00000076509/ENSDARG00000100452/ENSDARG00000105037	21
BP	GO:0071826	ribonucleoprotein complex subunit organization	4.11308e-10	2.16485e-07	6.66457	ENSDARG00000015862/ENSDARG00000002131/ENSDARG00000003599/ENSDARG00000006316/ENSDARG00000006691/ENSDARG00000008292/ENSDARG00000013931/ENSDARG00000016443/ENSDARG00000021257/ENSDARG00000034897/ENSDARG00000036629/ENSDARG00000040439/ENSDARG00000040440/ENSDARG00000055475/ENSDARG00000059654/ENSDARG00000070849/ENSDARG00000074572/ENSDARG00000076283/ENSDARG00000076509/ENSDARG00000100452/ENSDARG00000105037	21
CC	GO:0022627	cytosolic small ribosomal subunit	3.99859e-07	7.0291e-06	5.1531	ENSDARG00000021838/ENSDARG00000034897/ENSDARG00000036629/ENSDARG00000045487/ENSDARG00000055475/ENSDARG00000070849/ENSDARG00000077291/ENSDARG00000099022/ENSDARG00000103007	9
BP	GO:0042255	ribosome assembly	7.23399e-08	1.63178e-05	4.78734	ENSDARG00000015862/ENSDARG00000003599/ENSDARG00000006316/ENSDARG00000006691/ENSDARG00000034897/ENSDARG00000036629/ENSDARG00000040439/ENSDARG00000055475/ENSDARG00000070849/ENSDARG00000100452	10
BP	GO:0042254	ribosome biogenesis	1.40119e-07	2.45831e-05	4.60936	ENSDARG00000015862/ENSDARG00000019230/ENSDARG00000002710/ENSDARG00000003599/ENSDARG00000006316/ENSDARG00000006691/ENSDARG00000016484/ENSDARG00000018961/ENSDARG00000034897/ENSDARG00000036629/ENSDARG00000040439/ENSDARG00000042905/ENSDARG00000044102/ENSDARG00000045487/ENSDARG00000055475/ENSDARG00000055868/ENSDARG00000070849/ENSDARG00000077264/ENSDARG00000091831/ENSDARG00000100452	20
CC	GO:0015935	small ribosomal subunit	4.11446e-06	5.49691e-05	4.25988	ENSDARG00000021838/ENSDARG00000034897/ENSDARG00000036629/ENSDARG00000045487/ENSDARG00000055475/ENSDARG00000068305/ENSDARG00000070849/ENSDARG00000077291/ENSDARG00000099022/ENSDARG00000103007	10
BP	GO:0042273	ribosomal large subunit biogenesis	1.0381e-05	0.000468333	3.32945	ENSDARG00000015862/ENSDARG00000019230/ENSDARG00000003599/ENSDARG00000006316/ENSDARG00000006691/ENSDARG00000040439/ENSDARG00000042905/ENSDARG00000055868/ENSDARG00000100452	9
BP	GO:0000027	ribosomal large subunit assembly	1.17763e-05	0.000502563	3.29881	ENSDARG00000015862/ENSDARG00000003599/ENSDARG00000006316/ENSDARG00000006691/ENSDARG00000040439/ENSDARG00000100452	6
MF	GO:0019843	rRNA binding	5.26135e-05	0.000862862	3.06406	ENSDARG00000015862/ENSDARG00000013351/ENSDARG00000006691/ENSDARG00000036629/ENSDARG00000100392/ENSDARG00000100452/ENSDARG00000103672	7
BP	GO:0000028	ribosomal small subunit assembly	0.000288922	0.00701859	2.15375	ENSDARG00000034897/ENSDARG00000036629/ENSDARG00000055475/ENSDARG00000070849	4
MF	GO:0070181	small ribosomal subunit rRNA binding	0.00118417	0.0118417	1.92659	ENSDARG00000013351/ENSDARG00000036629/ENSDARG00000103672	3	total gene check	unique genes	total pathways
		regulation of catabolism						68	25	5
BP	GO:0031330	negative regulation of cellular catabolic process	4.01677e-08	1.58562e-05	4.7998	ENSDARG00000029150/ENSDARG00000036162/ENSDARG00000089302/ENSDARG00000004452/ENSDARG00000004735/ENSDARG00000040031/ENSDARG00000040184/ENSDARG00000086842/ENSDARG00000097753/ENSDARG00000100795	10
BP	GO:0009895	negative regulation of catabolic process	5.9729e-08	1.63178e-05	4.78734	ENSDARG00000029150/ENSDARG00000036162/ENSDARG00000089302/ENSDARG00000004452/ENSDARG00000004735/ENSDARG00000040031/ENSDARG00000040184/ENSDARG00000086842/ENSDARG00000097753/ENSDARG00000100795	10
BP	GO:0009894	regulation of catabolic process	3.57827e-06	0.000217311	3.66292	ENSDARG00000029150/ENSDARG00000052674/ENSDARG00000036162/ENSDARG00000089302/ENSDARG00000002710/ENSDARG00000003189/ENSDARG00000004452/ENSDARG00000004735/ENSDARG00000018124/ENSDARG00000028017/ENSDARG00000030479/ENSDARG00000040031/ENSDARG00000040184/ENSDARG00000086842/ENSDARG00000097753/ENSDARG00000099175/ENSDARG00000100795/ENSDARG00000104782	18
BP	GO:0031329	regulation of cellular catabolic process	4.29753e-05	0.00157809	2.80187	ENSDARG00000029150/ENSDARG00000052674/ENSDARG00000036162/ENSDARG00000089302/ENSDARG00000002710/ENSDARG00000004452/ENSDARG00000004735/ENSDARG00000028017/ENSDARG00000030479/ENSDARG00000040031/ENSDARG00000040184/ENSDARG00000086842/ENSDARG00000097753/ENSDARG00000099175/ENSDARG00000100795	15
BP	GO:0019439	aromatic compound catabolic process	0.00273815	0.0462325	1.33505	ENSDARG00000053291/ENSDARG00000039914/ENSDARG00000036162/ENSDARG00000089302/ENSDARG00000002710/ENSDARG00000004452/ENSDARG00000004735/ENSDARG00000011665/ENSDARG00000014287/ENSDARG00000019702/ENSDARG00000040031/ENSDARG00000040184/ENSDARG00000058005/ENSDARG00000076509/ENSDARG00000097753	15	total gene check	unique genes	total pathways
		translation						412	55	51
MF	GO:0003729	mRNA binding	4.29085e-08	2.93208e-06	5.53282	ENSDARG00000013351/ENSDARG00000014746/ENSDARG00000036162/ENSDARG00000089302/ENSDARG00000002131/ENSDARG00000002710/ENSDARG00000004452/ENSDARG00000010266/ENSDARG00000014569/ENSDARG00000017219/ENSDARG00000021257/ENSDARG00000036629/ENSDARG00000040031/ENSDARG00000040184/ENSDARG00000044093/ENSDARG00000070922/ENSDARG00000074242/ENSDARG00000074572/ENSDARG00000103672	19
MF	GO:0031369	translation initiation factor binding	4.32322e-07	1.4771e-05	4.83059	ENSDARG00000004757/ENSDARG00000016443/ENSDARG00000031819/ENSDARG00000043608/ENSDARG00000059654/ENSDARG00000076509	6
BP	GO:0006413	translational initiation	6.56417e-08	1.63178e-05	4.78734	ENSDARG00000003032/ENSDARG00000004757/ENSDARG00000008292/ENSDARG00000008706/ENSDARG00000012688/ENSDARG00000013931/ENSDARG00000016443/ENSDARG00000021257/ENSDARG00000029445/ENSDARG00000031819/ENSDARG00000043608/ENSDARG00000059654/ENSDARG00000076509	13
BP	GO:1903311	regulation of mRNA metabolic process	9.82383e-08	1.93898e-05	4.71243	ENSDARG00000013351/ENSDARG00000014746/ENSDARG00000036162/ENSDARG00000089302/ENSDARG00000052856/ENSDARG00000002131/ENSDARG00000002710/ENSDARG00000004452/ENSDARG00000004735/ENSDARG00000004757/ENSDARG00000007863/ENSDARG00000022129/ENSDARG00000040031/ENSDARG00000040184/ENSDARG00000052728/ENSDARG00000103672	16
CC	GO:0016282	eukaryotic 43S preinitiation complex	1.2329e-06	2.05894e-05	4.68636	ENSDARG00000012688/ENSDARG00000013931/ENSDARG00000016443/ENSDARG00000021257/ENSDARG00000029445/ENSDARG00000059654	6
BP	GO:1902369	negative regulation of RNA catabolic process	2.84183e-07	3.56413e-05	4.44805	ENSDARG00000036162/ENSDARG00000089302/ENSDARG00000004452/ENSDARG00000004735/ENSDARG00000040031/ENSDARG00000040184/ENSDARG00000097753	7
MF	GO:0003727	single-stranded RNA binding	1.18255e-06	3.72957e-05	4.42834	ENSDARG00000013351/ENSDARG00000052856/ENSDARG00000004452/ENSDARG00000004735/ENSDARG00000017219/ENSDARG00000040031/ENSDARG00000070922/ENSDARG00000076509/ENSDARG00000103672	9
CC	GO:0070993	translation preinitiation complex	2.48412e-06	3.77134e-05	4.4235	ENSDARG00000012688/ENSDARG00000013931/ENSDARG00000016443/ENSDARG00000021257/ENSDARG00000029445/ENSDARG00000059654	6
BP	GO:1903312	negative regulation of mRNA metabolic process	5.22043e-07	5.8879e-05	4.23004	ENSDARG00000036162/ENSDARG00000089302/ENSDARG00000004452/ENSDARG00000004735/ENSDARG00000004757/ENSDARG00000040031/ENSDARG00000040184	7
MF	GO:0003743	translation initiation factor activity	4.57667e-06	0.000104246	3.98194	ENSDARG00000003032/ENSDARG00000008292/ENSDARG00000012688/ENSDARG00000013931/ENSDARG00000016443/ENSDARG00000016548/ENSDARG00000021257/ENSDARG00000029445/ENSDARG00000031819/ENSDARG00000059654	10
BP	GO:0048255	mRNA stabilization	2.38612e-06	0.000171258	3.76635	ENSDARG00000036162/ENSDARG00000089302/ENSDARG00000004452/ENSDARG00000004735/ENSDARG00000040031/ENSDARG00000040184	6
BP	GO:0043489	RNA stabilization	3.22658e-06	0.000203791	3.69082	ENSDARG00000036162/ENSDARG00000089302/ENSDARG00000004452/ENSDARG00000004735/ENSDARG00000040031/ENSDARG00000040184	6
BP	GO:1902373	negative regulation of mRNA catabolic process	3.22658e-06	0.000203791	3.69082	ENSDARG00000036162/ENSDARG00000089302/ENSDARG00000004452/ENSDARG00000004735/ENSDARG00000040031/ENSDARG00000040184	6
MF	GO:0008135	translation factor activity, RNA binding	1.37797e-05	0.000256804	3.5904	ENSDARG00000003032/ENSDARG00000008292/ENSDARG00000012688/ENSDARG00000013931/ENSDARG00000016443/ENSDARG00000016548/ENSDARG00000021257/ENSDARG00000029445/ENSDARG00000031819/ENSDARG00000056119/ENSDARG00000059654/ENSDARG00000100371	12
BP	GO:0010608	posttranscriptional regulation of gene expression	1.10742e-05	0.000485726	3.31361	ENSDARG00000013351/ENSDARG00000036162/ENSDARG00000089302/ENSDARG00000002710/ENSDARG00000004452/ENSDARG00000004735/ENSDARG00000004757/ENSDARG00000008292/ENSDARG00000008706/ENSDARG00000010266/ENSDARG00000031819/ENSDARG00000040031/ENSDARG00000040184/ENSDARG00000043608/ENSDARG00000044093/ENSDARG00000070922/ENSDARG00000076509/ENSDARG00000103672/ENSDARG00000109337	19
BP	GO:0002181	cytoplasmic translation	2.76614e-05	0.00114336	2.94182	ENSDARG00000003032/ENSDARG00000008292/ENSDARG00000013931/ENSDARG00000016443/ENSDARG00000021257/ENSDARG00000053365/ENSDARG00000057556/ENSDARG00000059654/ENSDARG00000070922	9
BP	GO:0050684	regulation of mRNA processing	3.08021e-05	0.00121591	2.9151	ENSDARG00000013351/ENSDARG00000014746/ENSDARG00000052856/ENSDARG00000002131/ENSDARG00000004735/ENSDARG00000004757/ENSDARG00000007863/ENSDARG00000022129/ENSDARG00000052728/ENSDARG00000103672	10
BP	GO:0002183	cytoplasmic translational initiation	3.31712e-05	0.00124708	2.90411	ENSDARG00000003032/ENSDARG00000008292/ENSDARG00000013931/ENSDARG00000016443/ENSDARG00000021257/ENSDARG00000059654	6
BP	GO:0048024	regulation of mRNA splicing, via spliceosome	4.50446e-05	0.00161649	2.79143	ENSDARG00000013351/ENSDARG00000014746/ENSDARG00000052856/ENSDARG00000002131/ENSDARG00000004735/ENSDARG00000004757/ENSDARG00000007863/ENSDARG00000022129/ENSDARG00000103672	9
BP	GO:0000375	RNA splicing, via transesterification reactions	6.40261e-05	0.00213747	2.6701	ENSDARG00000013351/ENSDARG00000017673/ENSDARG00000014746/ENSDARG00000052856/ENSDARG00000002131/ENSDARG00000004735/ENSDARG00000004757/ENSDARG00000007863/ENSDARG00000010873/ENSDARG00000011125/ENSDARG00000022129/ENSDARG00000040440/ENSDARG00000076283/ENSDARG00000103672/ENSDARG00000105037	15
BP	GO:0000377	RNA splicing, via transesterification reactions with bulged adenosine as nucleophile	6.40261e-05	0.00213747	2.6701	ENSDARG00000013351/ENSDARG00000017673/ENSDARG00000014746/ENSDARG00000052856/ENSDARG00000002131/ENSDARG00000004735/ENSDARG00000004757/ENSDARG00000007863/ENSDARG00000010873/ENSDARG00000011125/ENSDARG00000022129/ENSDARG00000040440/ENSDARG00000076283/ENSDARG00000103672/ENSDARG00000105037	15
BP	GO:0000398	mRNA splicing, via spliceosome	6.40261e-05	0.00213747	2.6701	ENSDARG00000013351/ENSDARG00000017673/ENSDARG00000014746/ENSDARG00000052856/ENSDARG00000002131/ENSDARG00000004735/ENSDARG00000004757/ENSDARG00000007863/ENSDARG00000010873/ENSDARG00000011125/ENSDARG00000022129/ENSDARG00000040440/ENSDARG00000076283/ENSDARG00000103672/ENSDARG00000105037	15
BP	GO:0070935	3'-UTR-mediated mRNA stabilization	6.49769e-05	0.00213747	2.6701	ENSDARG00000036162/ENSDARG00000089302/ENSDARG00000004452/ENSDARG00000040031	4
BP	GO:0006397	mRNA processing	6.74243e-05	0.0021577	2.66601	ENSDARG00000013351/ENSDARG00000017673/ENSDARG00000014746/ENSDARG00000052856/ENSDARG00000002131/ENSDARG00000004735/ENSDARG00000004757/ENSDARG00000007863/ENSDARG00000009585/ENSDARG00000010873/ENSDARG00000011125/ENSDARG00000022129/ENSDARG00000031216/ENSDARG00000040440/ENSDARG00000052728/ENSDARG00000056235/ENSDARG00000076283/ENSDARG00000076509/ENSDARG00000103672/ENSDARG00000105037	20
BP	GO:0043488	regulation of mRNA stability	6.83249e-05	0.0021577	2.66601	ENSDARG00000036162/ENSDARG00000089302/ENSDARG00000002710/ENSDARG00000004452/ENSDARG00000004735/ENSDARG00000040031/ENSDARG00000040184	7
MF	GO:0030371	translation repressor activity	0.000242873	0.00321219	2.4932	ENSDARG00000013351/ENSDARG00000008706/ENSDARG00000103672/ENSDARG00000109337	4
BP	GO:0043487	regulation of RNA stability	0.000110706	0.00333863	2.47643	ENSDARG00000036162/ENSDARG00000089302/ENSDARG00000002710/ENSDARG00000004452/ENSDARG00000004735/ENSDARG00000040031/ENSDARG00000040184	7
BP	GO:0006417	regulation of translation	0.000115942	0.00339024	2.46977	ENSDARG00000013351/ENSDARG00000004757/ENSDARG00000008292/ENSDARG00000008706/ENSDARG00000010266/ENSDARG00000031819/ENSDARG00000043608/ENSDARG00000044093/ENSDARG00000070922/ENSDARG00000076509/ENSDARG00000103672/ENSDARG00000109337	12
CC	GO:0005681	spliceosomal complex	0.0003283	0.00353717	2.45134	ENSDARG00000013351/ENSDARG00000002710/ENSDARG00000004735/ENSDARG00000011125/ENSDARG00000015851/ENSDARG00000040440/ENSDARG00000056235/ENSDARG00000076283/ENSDARG00000103672/ENSDARG00000105037	10
CC	GO:0005852	eukaryotic translation initiation factor 3 complex	0.000365916	0.00381925	2.41802	ENSDARG00000013931/ENSDARG00000016443/ENSDARG00000021257/ENSDARG00000059654	4
MF	GO:0008187	poly-pyrimidine tract binding	0.000312579	0.00400492	2.39741	ENSDARG00000013351/ENSDARG00000004735/ENSDARG00000017219/ENSDARG00000103672	4
CC	GO:0033290	eukaryotic 48S preinitiation complex	0.000462712	0.00454546	2.34242	ENSDARG00000013931/ENSDARG00000016443/ENSDARG00000021257/ENSDARG00000059654	4
MF	GO:0003730	mRNA 3'-UTR binding	0.000468259	0.00518882	2.28493	ENSDARG00000013351/ENSDARG00000004452/ENSDARG00000010266/ENSDARG00000017219/ENSDARG00000040031/ENSDARG00000074242/ENSDARG00000103672	7
BP	GO:0043484	regulation of RNA splicing	0.000232829	0.00607534	2.21643	ENSDARG00000013351/ENSDARG00000014746/ENSDARG00000052856/ENSDARG00000002131/ENSDARG00000004735/ENSDARG00000004757/ENSDARG00000007863/ENSDARG00000022129/ENSDARG00000103672	9
BP	GO:0008380	RNA splicing	0.000240716	0.00613048	2.21251	ENSDARG00000013351/ENSDARG00000017673/ENSDARG00000014746/ENSDARG00000052856/ENSDARG00000002131/ENSDARG00000004735/ENSDARG00000004757/ENSDARG00000007863/ENSDARG00000010873/ENSDARG00000011125/ENSDARG00000022129/ENSDARG00000040440/ENSDARG00000056235/ENSDARG00000076283/ENSDARG00000103672/ENSDARG00000105037	16
CC	GO:0005685	U1 snRNP	0.000708707	0.00657523	2.18209	ENSDARG00000011125/ENSDARG00000040440/ENSDARG00000076283/ENSDARG00000105037	4
CC	GO:0071013	catalytic step 2 spliceosome	0.000740643	0.0066858	2.17485	ENSDARG00000004735/ENSDARG00000011125/ENSDARG00000015851/ENSDARG00000040440/ENSDARG00000076283/ENSDARG00000105037	6
BP	GO:0061013	regulation of mRNA catabolic process	0.00028555	0.00701859	2.15375	ENSDARG00000036162/ENSDARG00000089302/ENSDARG00000002710/ENSDARG00000004452/ENSDARG00000004735/ENSDARG00000040031/ENSDARG00000040184	7
BP	GO:0006446	regulation of translational initiation	0.00032333	0.00761998	2.11805	ENSDARG00000004757/ENSDARG00000008706/ENSDARG00000031819/ENSDARG00000043608/ENSDARG00000076509	5
BP	GO:0001732	formation of cytoplasmic translation initiation complex	0.00036572	0.00813341	2.08973	ENSDARG00000013931/ENSDARG00000016443/ENSDARG00000021257/ENSDARG00000059654	4
MF	GO:0045182	translation regulator activity	0.00133015	0.0129848	1.88657	ENSDARG00000013351/ENSDARG00000008706/ENSDARG00000070922/ENSDARG00000103672/ENSDARG00000109337	5
MF	GO:0008266	poly(U) RNA binding	0.00199202	0.0173772	1.76002	ENSDARG00000013351/ENSDARG00000017219/ENSDARG00000103672	3
BP	GO:0045727	positive regulation of translation	0.000962973	0.018772	1.72649	ENSDARG00000013351/ENSDARG00000008292/ENSDARG00000070922/ENSDARG00000076509/ENSDARG00000103672	5
BP	GO:0048026	positive regulation of mRNA splicing, via spliceosome	0.00111563	0.0209712	1.67838	ENSDARG00000013351/ENSDARG00000007863/ENSDARG00000103672	3
BP	GO:0006401	RNA catabolic process	0.0014387	0.0264152	1.57815	ENSDARG00000053291/ENSDARG00000036162/ENSDARG00000089302/ENSDARG00000002710/ENSDARG00000004452/ENSDARG00000004735/ENSDARG00000040031/ENSDARG00000040184/ENSDARG00000076509/ENSDARG00000097753	10
BP	GO:0006402	mRNA catabolic process	0.00177141	0.0317847	1.49778	ENSDARG00000053291/ENSDARG00000036162/ENSDARG00000089302/ENSDARG00000002710/ENSDARG00000004452/ENSDARG00000004735/ENSDARG00000040031/ENSDARG00000040184/ENSDARG00000076509	9
BP	GO:0050685	positive regulation of mRNA processing	0.00187789	0.0333166	1.47734	ENSDARG00000013351/ENSDARG00000007863/ENSDARG00000103672	3
BP	GO:0033120	positive regulation of RNA splicing	0.0023553	0.0408684	1.38861	ENSDARG00000013351/ENSDARG00000007863/ENSDARG00000103672	3
BP	GO:0031124	mRNA 3'-end processing	0.00239257	0.0410638	1.38654	ENSDARG00000004757/ENSDARG00000009585/ENSDARG00000031216/ENSDARG00000076509	4
CC	GO:0005682	U5 snRNP	0.00692051	0.0453225	1.34369	ENSDARG00000011125/ENSDARG00000040440/ENSDARG00000076283	3
CC	GO:0005686	U2 snRNP	0.00692051	0.0453225	1.34369	ENSDARG00000011125/ENSDARG00000040440/ENSDARG00000076283	3	total gene check	unique genes	total pathways
		nucleotide/ATP metabolism						1004	76	83
MF	GO:0015078	proton transmembrane transporter activity	2.59935e-11	4.58186e-09	8.33896	ENSDARG00000009447/ENSDARG00000011841/ENSDARG00000017775/ENSDARG00000020574/ENSDARG00000022315/ENSDARG00000022438/ENSDARG00000030694/ENSDARG00000035458/ENSDARG00000036577/ENSDARG00000056008/ENSDARG00000059057/ENSDARG00000059775/ENSDARG00000063911/ENSDARG00000069090/ENSDARG00000077967/ENSDARG00000088383/ENSDARG00000095273/ENSDARG00000099499/ENSDARG00000115557	19
MF	GO:0019829	cation-transporting ATPase activity	5.58763e-11	4.58186e-09	8.33896	ENSDARG00000009447/ENSDARG00000011841/ENSDARG00000012684/ENSDARG00000017775/ENSDARG00000018259/ENSDARG00000020574/ENSDARG00000022315/ENSDARG00000030694/ENSDARG00000035458/ENSDARG00000036577/ENSDARG00000044902/ENSDARG00000056008/ENSDARG00000063911/ENSDARG00000069090/ENSDARG00000099203	15
MF	GO:0022853	active ion transmembrane transporter activity	5.58763e-11	4.58186e-09	8.33896	ENSDARG00000009447/ENSDARG00000011841/ENSDARG00000012684/ENSDARG00000017775/ENSDARG00000018259/ENSDARG00000020574/ENSDARG00000022315/ENSDARG00000030694/ENSDARG00000035458/ENSDARG00000036577/ENSDARG00000044902/ENSDARG00000056008/ENSDARG00000063911/ENSDARG00000069090/ENSDARG00000099203	15
MF	GO:0042625	ATPase coupled ion transmembrane transporter activity	5.58763e-11	4.58186e-09	8.33896	ENSDARG00000009447/ENSDARG00000011841/ENSDARG00000012684/ENSDARG00000017775/ENSDARG00000018259/ENSDARG00000020574/ENSDARG00000022315/ENSDARG00000030694/ENSDARG00000035458/ENSDARG00000036577/ENSDARG00000044902/ENSDARG00000056008/ENSDARG00000063911/ENSDARG00000069090/ENSDARG00000099203	15
CC	GO:0016469	proton-transporting two-sector ATPase complex	3.49311e-09	1.66671e-07	6.77814	ENSDARG00000009447/ENSDARG00000011841/ENSDARG00000017775/ENSDARG00000022315/ENSDARG00000030694/ENSDARG00000036577/ENSDARG00000056008/ENSDARG00000059057/ENSDARG00000063911/ENSDARG00000069090/ENSDARG00000077967/ENSDARG00000096003	12
CC	GO:0033177	proton-transporting two-sector ATPase complex, proton-transporting domain	4.98391e-09	1.82702e-07	6.73826	ENSDARG00000009447/ENSDARG00000011841/ENSDARG00000017775/ENSDARG00000036577/ENSDARG00000056008/ENSDARG00000059057/ENSDARG00000063911/ENSDARG00000069090/ENSDARG00000077967	9
CC	GO:0098800	inner mitochondrial membrane protein complex	1.443e-08	3.7074e-07	6.43093	ENSDARG00000009447/ENSDARG00000010113/ENSDARG00000011841/ENSDARG00000017775/ENSDARG00000022438/ENSDARG00000042777/ENSDARG00000056008/ENSDARG00000063911/ENSDARG00000070723/ENSDARG00000075768/ENSDARG00000077967/ENSDARG00000088383/ENSDARG00000090389/ENSDARG00000096003/ENSDARG00000099499/ENSDARG00000102822	16
CC	GO:0044455	mitochondrial membrane part	3.71557e-08	8.8643e-07	6.05236	ENSDARG00000009447/ENSDARG00000010113/ENSDARG00000011841/ENSDARG00000017775/ENSDARG00000022438/ENSDARG00000042777/ENSDARG00000056008/ENSDARG00000063911/ENSDARG00000068265/ENSDARG00000070723/ENSDARG00000075768/ENSDARG00000077967/ENSDARG00000088383/ENSDARG00000090389/ENSDARG00000096003/ENSDARG00000097797/ENSDARG00000099499/ENSDARG00000102822/ENSDARG00000115557	19
CC	GO:0005753	mitochondrial proton-transporting ATP synthase complex	6.89187e-08	1.53459e-06	5.81401	ENSDARG00000009447/ENSDARG00000011841/ENSDARG00000017775/ENSDARG00000056008/ENSDARG00000063911/ENSDARG00000077967/ENSDARG00000096003	7
CC	GO:0045259	proton-transporting ATP synthase complex	1.04121e-07	2.17352e-06	5.66284	ENSDARG00000009447/ENSDARG00000011841/ENSDARG00000017775/ENSDARG00000056008/ENSDARG00000063911/ENSDARG00000077967/ENSDARG00000096003	7
CC	GO:0098798	mitochondrial protein complex	1.30639e-07	2.56667e-06	5.59063	ENSDARG00000009447/ENSDARG00000010113/ENSDARG00000011841/ENSDARG00000017775/ENSDARG00000022438/ENSDARG00000042777/ENSDARG00000056008/ENSDARG00000063911/ENSDARG00000068265/ENSDARG00000068305/ENSDARG00000070723/ENSDARG00000071468/ENSDARG00000075768/ENSDARG00000077967/ENSDARG00000088383/ENSDARG00000090389/ENSDARG00000096003/ENSDARG00000097797/ENSDARG00000099499/ENSDARG00000102822	20
CC	GO:0045263	proton-transporting ATP synthase complex, coupling factor F(o)	2.14179e-07	3.97421e-06	5.40075	ENSDARG00000009447/ENSDARG00000011841/ENSDARG00000017775/ENSDARG00000056008/ENSDARG00000063911/ENSDARG00000077967	6
MF	GO:0015662	ATPase activity, coupled to transmembrane movement of ions, phosphorylative mechanism	1.52464e-07	7.00606e-06	5.15453	ENSDARG00000012684/ENSDARG00000018259/ENSDARG00000020574/ENSDARG00000022315/ENSDARG00000030694/ENSDARG00000035458/ENSDARG00000044902/ENSDARG00000069090/ENSDARG00000099203	9
MF	GO:0042626	ATPase activity, coupled to transmembrane movement of substances	1.53792e-07	7.00606e-06	5.15453	ENSDARG00000009447/ENSDARG00000011841/ENSDARG00000012684/ENSDARG00000017775/ENSDARG00000018259/ENSDARG00000020574/ENSDARG00000022315/ENSDARG00000030694/ENSDARG00000035458/ENSDARG00000036577/ENSDARG00000044902/ENSDARG00000056008/ENSDARG00000063911/ENSDARG00000069090/ENSDARG00000099203	15
MF	GO:0043492	ATPase activity, coupled to movement of substances	1.53792e-07	7.00606e-06	5.15453	ENSDARG00000009447/ENSDARG00000011841/ENSDARG00000012684/ENSDARG00000017775/ENSDARG00000018259/ENSDARG00000020574/ENSDARG00000022315/ENSDARG00000030694/ENSDARG00000035458/ENSDARG00000036577/ENSDARG00000044902/ENSDARG00000056008/ENSDARG00000063911/ENSDARG00000069090/ENSDARG00000099203	15
MF	GO:0015405	P-P-bond-hydrolysis-driven transmembrane transporter activity	2.92372e-07	1.19073e-05	4.92419	ENSDARG00000009447/ENSDARG00000011841/ENSDARG00000012684/ENSDARG00000017775/ENSDARG00000018259/ENSDARG00000020574/ENSDARG00000022315/ENSDARG00000030694/ENSDARG00000035458/ENSDARG00000036577/ENSDARG00000044902/ENSDARG00000056008/ENSDARG00000063911/ENSDARG00000069090/ENSDARG00000099203	15
MF	GO:0015399	primary active transmembrane transporter activity	3.19464e-07	1.19073e-05	4.92419	ENSDARG00000009447/ENSDARG00000011841/ENSDARG00000012684/ENSDARG00000017775/ENSDARG00000018259/ENSDARG00000020574/ENSDARG00000022315/ENSDARG00000030694/ENSDARG00000035458/ENSDARG00000036577/ENSDARG00000044902/ENSDARG00000056008/ENSDARG00000063911/ENSDARG00000069090/ENSDARG00000099203	15
CC	GO:0031966	mitochondrial membrane	1.83621e-06	2.92045e-05	4.53455	ENSDARG00000092553/ENSDARG00000003695/ENSDARG00000009447/ENSDARG00000010113/ENSDARG00000011841/ENSDARG00000013623/ENSDARG00000017775/ENSDARG00000022438/ENSDARG00000042777/ENSDARG00000045132/ENSDARG00000056008/ENSDARG00000063899/ENSDARG00000063911/ENSDARG00000068265/ENSDARG00000070723/ENSDARG00000075768/ENSDARG00000077967/ENSDARG00000088383/ENSDARG00000090389/ENSDARG00000096003/ENSDARG00000097797/…	25
BP	GO:0009205	purine ribonucleoside triphosphate metabolic process	2.49719e-07	3.56413e-05	4.44805	ENSDARG00000039914/ENSDARG00000001950/ENSDARG00000009447/ENSDARG00000010113/ENSDARG00000011665/ENSDARG00000011841/ENSDARG00000014287/ENSDARG00000017775/ENSDARG00000019702/ENSDARG00000022438/ENSDARG00000056008/ENSDARG00000057026/ENSDARG00000063899/ENSDARG00000063911/ENSDARG00000077967/ENSDARG00000088383	16
BP	GO:0046034	ATP metabolic process	2.91641e-07	3.56413e-05	4.44805	ENSDARG00000039914/ENSDARG00000001950/ENSDARG00000009447/ENSDARG00000010113/ENSDARG00000011665/ENSDARG00000011841/ENSDARG00000014287/ENSDARG00000017775/ENSDARG00000019702/ENSDARG00000022438/ENSDARG00000056008/ENSDARG00000063899/ENSDARG00000063911/ENSDARG00000077967/ENSDARG00000088383	15
BP	GO:0009144	purine nucleoside triphosphate metabolic process	2.93437e-07	3.56413e-05	4.44805	ENSDARG00000039914/ENSDARG00000001950/ENSDARG00000009447/ENSDARG00000010113/ENSDARG00000011665/ENSDARG00000011841/ENSDARG00000014287/ENSDARG00000017775/ENSDARG00000019702/ENSDARG00000022438/ENSDARG00000056008/ENSDARG00000057026/ENSDARG00000063899/ENSDARG00000063911/ENSDARG00000077967/ENSDARG00000088383	16
CC	GO:0070469	respiratory chain	3.55066e-06	5.15617e-05	4.28767	ENSDARG00000010113/ENSDARG00000022438/ENSDARG00000042777/ENSDARG00000063899/ENSDARG00000070723/ENSDARG00000075768/ENSDARG00000088383/ENSDARG00000090389/ENSDARG00000095273/ENSDARG00000099499/ENSDARG00000115557	11
CC	GO:0005743	mitochondrial inner membrane	3.77965e-06	5.26001e-05	4.27901	ENSDARG00000092553/ENSDARG00000009447/ENSDARG00000010113/ENSDARG00000011841/ENSDARG00000017775/ENSDARG00000022438/ENSDARG00000042777/ENSDARG00000056008/ENSDARG00000063899/ENSDARG00000063911/ENSDARG00000070723/ENSDARG00000075768/ENSDARG00000077967/ENSDARG00000088383/ENSDARG00000090389/ENSDARG00000096003/ENSDARG00000099499/ENSDARG00000102822/ENSDARG00000102874/ENSDARG00000115557	20
CC	GO:0000276	mitochondrial proton-transporting ATP synthase complex, coupling factor F(o)	4.44464e-06	5.70966e-05	4.24339	ENSDARG00000009447/ENSDARG00000011841/ENSDARG00000017775/ENSDARG00000056008/ENSDARG00000077967	5
MF	GO:0044769	ATPase activity, coupled to transmembrane movement of ions, rotational mechanism	1.96526e-06	5.75542e-05	4.23992	ENSDARG00000009447/ENSDARG00000011841/ENSDARG00000017775/ENSDARG00000030694/ENSDARG00000036577/ENSDARG00000056008/ENSDARG00000063911/ENSDARG00000069090	8
BP	GO:0009199	ribonucleoside triphosphate metabolic process	6.34892e-07	6.6833e-05	4.17501	ENSDARG00000039914/ENSDARG00000001950/ENSDARG00000009447/ENSDARG00000010113/ENSDARG00000011665/ENSDARG00000011841/ENSDARG00000014287/ENSDARG00000017775/ENSDARG00000019702/ENSDARG00000022438/ENSDARG00000056008/ENSDARG00000057026/ENSDARG00000063899/ENSDARG00000063911/ENSDARG00000077967/ENSDARG00000088383	16
CC	GO:0005740	mitochondrial envelope	6.96463e-06	8.6155e-05	4.06472	ENSDARG00000092553/ENSDARG00000003695/ENSDARG00000009447/ENSDARG00000010113/ENSDARG00000011841/ENSDARG00000013623/ENSDARG00000017775/ENSDARG00000022438/ENSDARG00000042777/ENSDARG00000045132/ENSDARG00000056008/ENSDARG00000063899/ENSDARG00000063911/ENSDARG00000068265/ENSDARG00000070723/ENSDARG00000075768/ENSDARG00000077967/ENSDARG00000088383/ENSDARG00000090389/ENSDARG00000096003/ENSDARG00000097797/…	25
BP	GO:0009126	purine nucleoside monophosphate metabolic process	9.82962e-07	9.12999e-05	4.03953	ENSDARG00000039914/ENSDARG00000001950/ENSDARG00000009447/ENSDARG00000010113/ENSDARG00000011665/ENSDARG00000011841/ENSDARG00000014287/ENSDARG00000017775/ENSDARG00000019702/ENSDARG00000022438/ENSDARG00000033832/ENSDARG00000056008/ENSDARG00000063899/ENSDARG00000063911/ENSDARG00000077967/ENSDARG00000088383	16
BP	GO:0009167	purine ribonucleoside monophosphate metabolic process	9.82962e-07	9.12999e-05	4.03953	ENSDARG00000039914/ENSDARG00000001950/ENSDARG00000009447/ENSDARG00000010113/ENSDARG00000011665/ENSDARG00000011841/ENSDARG00000014287/ENSDARG00000017775/ENSDARG00000019702/ENSDARG00000022438/ENSDARG00000033832/ENSDARG00000056008/ENSDARG00000063899/ENSDARG00000063911/ENSDARG00000077967/ENSDARG00000088383	16
BP	GO:0009127	purine nucleoside monophosphate biosynthetic process	1.63038e-06	0.000135208	3.869	ENSDARG00000039914/ENSDARG00000001950/ENSDARG00000009447/ENSDARG00000011665/ENSDARG00000011841/ENSDARG00000014287/ENSDARG00000017775/ENSDARG00000019702/ENSDARG00000033832/ENSDARG00000056008/ENSDARG00000063911/ENSDARG00000077967	12
BP	GO:0009168	purine ribonucleoside monophosphate biosynthetic process	1.63038e-06	0.000135208	3.869	ENSDARG00000039914/ENSDARG00000001950/ENSDARG00000009447/ENSDARG00000011665/ENSDARG00000011841/ENSDARG00000014287/ENSDARG00000017775/ENSDARG00000019702/ENSDARG00000033832/ENSDARG00000056008/ENSDARG00000063911/ENSDARG00000077967	12
BP	GO:0009141	nucleoside triphosphate metabolic process	1.71258e-06	0.000135208	3.869	ENSDARG00000039914/ENSDARG00000001950/ENSDARG00000009447/ENSDARG00000010113/ENSDARG00000011665/ENSDARG00000011841/ENSDARG00000014287/ENSDARG00000017775/ENSDARG00000019702/ENSDARG00000022438/ENSDARG00000056008/ENSDARG00000057026/ENSDARG00000063899/ENSDARG00000063911/ENSDARG00000077967/ENSDARG00000088383	16
BP	GO:0006754	ATP biosynthetic process	2.09216e-06	0.00015731	3.80324	ENSDARG00000039914/ENSDARG00000009447/ENSDARG00000011665/ENSDARG00000011841/ENSDARG00000014287/ENSDARG00000017775/ENSDARG00000019702/ENSDARG00000056008/ENSDARG00000063911/ENSDARG00000077967	10
BP	GO:0009161	ribonucleoside monophosphate metabolic process	2.89801e-06	0.000198955	3.70125	ENSDARG00000039914/ENSDARG00000001950/ENSDARG00000009447/ENSDARG00000010113/ENSDARG00000011665/ENSDARG00000011841/ENSDARG00000014287/ENSDARG00000017775/ENSDARG00000019702/ENSDARG00000022438/ENSDARG00000033832/ENSDARG00000056008/ENSDARG00000063899/ENSDARG00000063911/ENSDARG00000077967/ENSDARG00000088383	16
MF	GO:0042623	ATPase activity, coupled	9.73378e-06	0.000199542	3.69996	ENSDARG00000009447/ENSDARG00000011841/ENSDARG00000012684/ENSDARG00000017775/ENSDARG00000018259/ENSDARG00000020574/ENSDARG00000022315/ENSDARG00000030694/ENSDARG00000035458/ENSDARG00000036577/ENSDARG00000037038/ENSDARG00000044902/ENSDARG00000055723/ENSDARG00000056008/ENSDARG00000058454/ENSDARG00000063911/ENSDARG00000068457/ENSDARG00000069090/ENSDARG00000099203	19
BP	GO:0009123	nucleoside monophosphate metabolic process	3.73164e-06	0.000218232	3.66108	ENSDARG00000039914/ENSDARG00000001950/ENSDARG00000009447/ENSDARG00000010113/ENSDARG00000011665/ENSDARG00000011841/ENSDARG00000014287/ENSDARG00000017775/ENSDARG00000019702/ENSDARG00000022438/ENSDARG00000033832/ENSDARG00000056008/ENSDARG00000063899/ENSDARG00000063911/ENSDARG00000077967/ENSDARG00000088383	16
BP	GO:0015985	energy coupled proton transport, down electrochemical gradient	4.29311e-06	0.000233752	3.63124	ENSDARG00000009447/ENSDARG00000011841/ENSDARG00000017775/ENSDARG00000056008/ENSDARG00000063911/ENSDARG00000077967	6
BP	GO:0015986	ATP synthesis coupled proton transport	4.29311e-06	0.000233752	3.63124	ENSDARG00000009447/ENSDARG00000011841/ENSDARG00000017775/ENSDARG00000056008/ENSDARG00000063911/ENSDARG00000077967	6
CC	GO:0019866	organelle inner membrane	2.0167e-05	0.000240563	3.61877	ENSDARG00000092553/ENSDARG00000009447/ENSDARG00000010113/ENSDARG00000011841/ENSDARG00000017775/ENSDARG00000022438/ENSDARG00000042777/ENSDARG00000056008/ENSDARG00000063899/ENSDARG00000063911/ENSDARG00000070723/ENSDARG00000075768/ENSDARG00000077967/ENSDARG00000088383/ENSDARG00000090389/ENSDARG00000096003/ENSDARG00000099499/ENSDARG00000102822/ENSDARG00000102874/ENSDARG00000115557	20
MF	GO:0046933	proton-transporting ATP synthase activity, rotational mechanism	1.63287e-05	0.000278948	3.55448	ENSDARG00000009447/ENSDARG00000011841/ENSDARG00000017775/ENSDARG00000056008/ENSDARG00000063911	5
BP	GO:0009156	ribonucleoside monophosphate biosynthetic process	6.90987e-06	0.000363689	3.43927	ENSDARG00000039914/ENSDARG00000001950/ENSDARG00000009447/ENSDARG00000011665/ENSDARG00000011841/ENSDARG00000014287/ENSDARG00000017775/ENSDARG00000019702/ENSDARG00000033832/ENSDARG00000056008/ENSDARG00000063911/ENSDARG00000077967	12
BP	GO:0009124	nucleoside monophosphate biosynthetic process	8.82697e-06	0.000434355	3.36215	ENSDARG00000039914/ENSDARG00000001950/ENSDARG00000009447/ENSDARG00000011665/ENSDARG00000011841/ENSDARG00000014287/ENSDARG00000017775/ENSDARG00000019702/ENSDARG00000033832/ENSDARG00000056008/ENSDARG00000063911/ENSDARG00000077967	12
BP	GO:0009145	purine nucleoside triphosphate biosynthetic process	9.07772e-06	0.000434355	3.36215	ENSDARG00000039914/ENSDARG00000009447/ENSDARG00000011665/ENSDARG00000011841/ENSDARG00000014287/ENSDARG00000017775/ENSDARG00000019702/ENSDARG00000056008/ENSDARG00000063911/ENSDARG00000077967	10
BP	GO:0009206	purine ribonucleoside triphosphate biosynthetic process	9.07772e-06	0.000434355	3.36215	ENSDARG00000039914/ENSDARG00000009447/ENSDARG00000011665/ENSDARG00000011841/ENSDARG00000014287/ENSDARG00000017775/ENSDARG00000019702/ENSDARG00000056008/ENSDARG00000063911/ENSDARG00000077967	10
BP	GO:0009142	nucleoside triphosphate biosynthetic process	9.45627e-06	0.00043916	3.35738	ENSDARG00000039914/ENSDARG00000001950/ENSDARG00000009447/ENSDARG00000011665/ENSDARG00000011841/ENSDARG00000014287/ENSDARG00000017775/ENSDARG00000019702/ENSDARG00000056008/ENSDARG00000063911/ENSDARG00000077967	11
CC	GO:0098803	respiratory chain complex	4.48923e-05	0.000517036	3.28648	ENSDARG00000010113/ENSDARG00000022438/ENSDARG00000042777/ENSDARG00000070723/ENSDARG00000075768/ENSDARG00000088383/ENSDARG00000090389/ENSDARG00000095273/ENSDARG00000099499	9
CC	GO:0005746	mitochondrial respiratory chain	5.46779e-05	0.000608747	3.21556	ENSDARG00000010113/ENSDARG00000022438/ENSDARG00000042777/ENSDARG00000070723/ENSDARG00000075768/ENSDARG00000088383/ENSDARG00000090389/ENSDARG00000099499/ENSDARG00000115557	9
BP	GO:0009201	ribonucleoside triphosphate biosynthetic process	2.82401e-05	0.00114336	2.94182	ENSDARG00000039914/ENSDARG00000009447/ENSDARG00000011665/ENSDARG00000011841/ENSDARG00000014287/ENSDARG00000017775/ENSDARG00000019702/ENSDARG00000056008/ENSDARG00000063911/ENSDARG00000077967	10
BP	GO:1902600	proton transmembrane transport	3.1899e-05	0.0012285	2.91062	ENSDARG00000009447/ENSDARG00000011841/ENSDARG00000017775/ENSDARG00000018259/ENSDARG00000022315/ENSDARG00000056008/ENSDARG00000063911/ENSDARG00000077967	8
MF	GO:0036442	proton-exporting ATPase activity	0.000119075	0.00180817	2.74276	ENSDARG00000020574/ENSDARG00000022315/ENSDARG00000030694/ENSDARG00000035458/ENSDARG00000036577/ENSDARG00000069090	6
MF	GO:0005388	calcium-transporting ATPase activity	0.000137913	0.00201945	2.69477	ENSDARG00000012684/ENSDARG00000020574/ENSDARG00000035458/ENSDARG00000044902	4
MF	GO:0016887	ATPase activity	0.000151494	0.00214181	2.66922	ENSDARG00000007654/ENSDARG00000009447/ENSDARG00000011841/ENSDARG00000012684/ENSDARG00000017775/ENSDARG00000018259/ENSDARG00000020574/ENSDARG00000022315/ENSDARG00000030694/ENSDARG00000035458/ENSDARG00000036577/ENSDARG00000037038/ENSDARG00000044902/ENSDARG00000055723/ENSDARG00000056008/ENSDARG00000058454/ENSDARG00000063911/ENSDARG00000068457/ENSDARG00000069090/ENSDARG00000099203	20
MF	GO:0008553	proton-exporting ATPase activity, phosphorylative mechanism	0.000185085	0.00252949	2.59697	ENSDARG00000020574/ENSDARG00000022315/ENSDARG00000035458/ENSDARG00000069090	4
BP	GO:0009150	purine ribonucleotide metabolic process	8.38992e-05	0.00259759	2.58543	ENSDARG00000039914/ENSDARG00000001950/ENSDARG00000006773/ENSDARG00000009447/ENSDARG00000010113/ENSDARG00000011665/ENSDARG00000011841/ENSDARG00000014287/ENSDARG00000017775/ENSDARG00000019702/ENSDARG00000022438/ENSDARG00000033832/ENSDARG00000056008/ENSDARG00000057026/ENSDARG00000063899/ENSDARG00000063911/ENSDARG00000077967/ENSDARG00000088383	18
BP	GO:0009152	purine ribonucleotide biosynthetic process	0.000112063	0.00333863	2.47643	ENSDARG00000039914/ENSDARG00000001950/ENSDARG00000006773/ENSDARG00000009447/ENSDARG00000011665/ENSDARG00000011841/ENSDARG00000014287/ENSDARG00000017775/ENSDARG00000019702/ENSDARG00000033832/ENSDARG00000056008/ENSDARG00000063911/ENSDARG00000077967	13
BP	GO:0006163	purine nucleotide metabolic process	0.000127769	0.00366813	2.43556	ENSDARG00000039914/ENSDARG00000001950/ENSDARG00000006773/ENSDARG00000009447/ENSDARG00000010113/ENSDARG00000011665/ENSDARG00000011841/ENSDARG00000014287/ENSDARG00000017775/ENSDARG00000019702/ENSDARG00000022438/ENSDARG00000033832/ENSDARG00000056008/ENSDARG00000057026/ENSDARG00000063899/ENSDARG00000063911/ENSDARG00000077967/ENSDARG00000088383	18
MF	GO:0015002	heme-copper terminal oxidase activity	0.000355565	0.00404949	2.3926	ENSDARG00000022438/ENSDARG00000088383/ENSDARG00000095273/ENSDARG00000099499/ENSDARG00000115557	5
MF	GO:0016675	oxidoreductase activity, acting on a heme group of donors	0.000355565	0.00404949	2.3926	ENSDARG00000022438/ENSDARG00000088383/ENSDARG00000095273/ENSDARG00000099499/ENSDARG00000115557	5
MF	GO:0016676	oxidoreductase activity, acting on a heme group of donors, oxygen as acceptor	0.000355565	0.00404949	2.3926	ENSDARG00000022438/ENSDARG00000088383/ENSDARG00000095273/ENSDARG00000099499/ENSDARG00000115557	5
MF	GO:0004129	cytochrome-c oxidase activity	0.000355565	0.00404949	2.3926	ENSDARG00000022438/ENSDARG00000088383/ENSDARG00000095273/ENSDARG00000099499/ENSDARG00000115557	5
BP	GO:0006164	purine nucleotide biosynthetic process	0.000160554	0.00444763	2.35187	ENSDARG00000039914/ENSDARG00000001950/ENSDARG00000006773/ENSDARG00000009447/ENSDARG00000011665/ENSDARG00000011841/ENSDARG00000014287/ENSDARG00000017775/ENSDARG00000019702/ENSDARG00000033832/ENSDARG00000056008/ENSDARG00000063911/ENSDARG00000077967	13
CC	GO:0045277	respiratory chain complex IV	0.000462712	0.00454546	2.34242	ENSDARG00000022438/ENSDARG00000088383/ENSDARG00000095273/ENSDARG00000099499	4
BP	GO:0009259	ribonucleotide metabolic process	0.000177532	0.00483316	2.31577	ENSDARG00000039914/ENSDARG00000001950/ENSDARG00000006773/ENSDARG00000009447/ENSDARG00000010113/ENSDARG00000011665/ENSDARG00000011841/ENSDARG00000014287/ENSDARG00000017775/ENSDARG00000019702/ENSDARG00000022438/ENSDARG00000033832/ENSDARG00000056008/ENSDARG00000057026/ENSDARG00000063899/ENSDARG00000063911/ENSDARG00000077967/ENSDARG00000088383	18
BP	GO:0009260	ribonucleotide biosynthetic process	0.000260531	0.00652982	2.1851	ENSDARG00000039914/ENSDARG00000001950/ENSDARG00000006773/ENSDARG00000009447/ENSDARG00000011665/ENSDARG00000011841/ENSDARG00000014287/ENSDARG00000017775/ENSDARG00000019702/ENSDARG00000033832/ENSDARG00000056008/ENSDARG00000063911/ENSDARG00000077967	13
BP	GO:0046390	ribose phosphate biosynthetic process	0.000313341	0.00749645	2.12514	ENSDARG00000039914/ENSDARG00000001950/ENSDARG00000006773/ENSDARG00000009447/ENSDARG00000011665/ENSDARG00000011841/ENSDARG00000014287/ENSDARG00000017775/ENSDARG00000019702/ENSDARG00000033832/ENSDARG00000056008/ENSDARG00000063911/ENSDARG00000077967	13
BP	GO:0072522	purine-containing compound biosynthetic process	0.000343002	0.00789248	2.10279	ENSDARG00000039914/ENSDARG00000001950/ENSDARG00000006773/ENSDARG00000009447/ENSDARG00000011665/ENSDARG00000011841/ENSDARG00000014287/ENSDARG00000017775/ENSDARG00000019702/ENSDARG00000033832/ENSDARG00000056008/ENSDARG00000063911/ENSDARG00000077967	13
BP	GO:0019693	ribose phosphate metabolic process	0.000352448	0.00795022	2.09962	ENSDARG00000039914/ENSDARG00000001950/ENSDARG00000006773/ENSDARG00000009447/ENSDARG00000010113/ENSDARG00000011665/ENSDARG00000011841/ENSDARG00000014287/ENSDARG00000017775/ENSDARG00000019702/ENSDARG00000022438/ENSDARG00000033832/ENSDARG00000056008/ENSDARG00000057026/ENSDARG00000063899/ENSDARG00000063911/ENSDARG00000077967/ENSDARG00000088383	18
BP	GO:0009117	nucleotide metabolic process	0.000591125	0.0126133	1.89917	ENSDARG00000039914/ENSDARG00000001950/ENSDARG00000006773/ENSDARG00000009447/ENSDARG00000010113/ENSDARG00000011665/ENSDARG00000011841/ENSDARG00000014287/ENSDARG00000017772/ENSDARG00000017775/ENSDARG00000019702/ENSDARG00000022438/ENSDARG00000032866/ENSDARG00000033832/ENSDARG00000056008/ENSDARG00000057026/ENSDARG00000063899/ENSDARG00000063911/ENSDARG00000077967/ENSDARG00000088383	20
BP	GO:0072521	purine-containing compound metabolic process	0.000603621	0.0127082	1.89591	ENSDARG00000039914/ENSDARG00000001950/ENSDARG00000006773/ENSDARG00000009447/ENSDARG00000010113/ENSDARG00000011665/ENSDARG00000011841/ENSDARG00000014287/ENSDARG00000017775/ENSDARG00000019702/ENSDARG00000022438/ENSDARG00000033832/ENSDARG00000056008/ENSDARG00000057026/ENSDARG00000063899/ENSDARG00000063911/ENSDARG00000077967/ENSDARG00000088383	18
MF	GO:0009055	electron transfer activity	0.00141766	0.0135172	1.86911	ENSDARG00000008785/ENSDARG00000022438/ENSDARG00000075768/ENSDARG00000088383/ENSDARG00000095273/ENSDARG00000099499/ENSDARG00000115557	7
BP	GO:0009165	nucleotide biosynthetic process	0.000716173	0.0147052	1.83253	ENSDARG00000039914/ENSDARG00000001950/ENSDARG00000006773/ENSDARG00000009447/ENSDARG00000011665/ENSDARG00000011841/ENSDARG00000014287/ENSDARG00000017775/ENSDARG00000019702/ENSDARG00000032866/ENSDARG00000033832/ENSDARG00000056008/ENSDARG00000063911/ENSDARG00000077967	14
BP	GO:0006753	nucleoside phosphate metabolic process	0.000717099	0.0147052	1.83253	ENSDARG00000039914/ENSDARG00000001950/ENSDARG00000006773/ENSDARG00000009447/ENSDARG00000010113/ENSDARG00000011665/ENSDARG00000011841/ENSDARG00000014287/ENSDARG00000017772/ENSDARG00000017775/ENSDARG00000019702/ENSDARG00000022438/ENSDARG00000032866/ENSDARG00000033832/ENSDARG00000056008/ENSDARG00000057026/ENSDARG00000063899/ENSDARG00000063911/ENSDARG00000077967/ENSDARG00000088383	20
CC	GO:0005751	mitochondrial respiratory chain complex IV	0.00224219	0.0170203	1.76903	ENSDARG00000022438/ENSDARG00000088383/ENSDARG00000099499	3
BP	GO:0034655	nucleobase-containing compound catabolic process	0.000861127	0.0172116	1.76418	ENSDARG00000053291/ENSDARG00000039914/ENSDARG00000036162/ENSDARG00000089302/ENSDARG00000002710/ENSDARG00000004452/ENSDARG00000004735/ENSDARG00000011665/ENSDARG00000014287/ENSDARG00000019702/ENSDARG00000040031/ENSDARG00000040184/ENSDARG00000076509/ENSDARG00000097753	14
BP	GO:1901293	nucleoside phosphate biosynthetic process	0.000861127	0.0172116	1.76418	ENSDARG00000039914/ENSDARG00000001950/ENSDARG00000006773/ENSDARG00000009447/ENSDARG00000011665/ENSDARG00000011841/ENSDARG00000014287/ENSDARG00000017775/ENSDARG00000019702/ENSDARG00000032866/ENSDARG00000033832/ENSDARG00000056008/ENSDARG00000063911/ENSDARG00000077967	14
BP	GO:0017144	drug metabolic process	0.00103992	0.0200248	1.69843	ENSDARG00000039914/ENSDARG00000001950/ENSDARG00000009447/ENSDARG00000010113/ENSDARG00000011665/ENSDARG00000011841/ENSDARG00000014287/ENSDARG00000017772/ENSDARG00000017775/ENSDARG00000019702/ENSDARG00000022438/ENSDARG00000033832/ENSDARG00000043371/ENSDARG00000056008/ENSDARG00000058005/ENSDARG00000063899/ENSDARG00000063911/ENSDARG00000075768/ENSDARG00000077967/ENSDARG00000088383	20
CC	GO:0070069	cytochrome complex	0.00299393	0.0217385	1.66277	ENSDARG00000022438/ENSDARG00000088383/ENSDARG00000095273/ENSDARG00000099499	4
CC	GO:0033179	proton-transporting V-type ATPase, V0 domain	0.00345773	0.024572	1.60956	ENSDARG00000036577/ENSDARG00000059057/ENSDARG00000069090	3
MF	GO:0003954	NADH dehydrogenase activity	0.00292832	0.0248402	1.60484	ENSDARG00000010113/ENSDARG00000033789/ENSDARG00000063899/ENSDARG00000070723	4
BP	GO:0007626	locomotory behavior	0.00160516	0.0291327	1.53562	ENSDARG00000004452/ENSDARG00000018124/ENSDARG00000018259/ENSDARG00000020609/ENSDARG00000040031/ENSDARG00000058117/ENSDARG00000070435/ENSDARG00000104945	8	total gene check	unique genes	total pathways
MF	GO:0016651	oxidoreductase activity, acting on NAD(P)H	0.00517594	0.0424075	1.37256	ENSDARG00000008785/ENSDARG00000010113/ENSDARG00000033789/ENSDARG00000058354/ENSDARG00000063899/ENSDARG00000070723	6
MF	GO:0008308	voltage-gated anion channel activity	0.00527508	0.0424075	1.37256	ENSDARG00000003695/ENSDARG00000013623/ENSDARG00000045132	3
CC	GO:0033176	proton-transporting V-type ATPase complex	0.00802645	0.0497091	1.30356	ENSDARG00000022315/ENSDARG00000036577/ENSDARG00000059057/ENSDARG00000069090	4
		amide metoblism						17	12	2
BP	GO:0034248	regulation of cellular amide metabolic process	0.000145238	0.00409518	2.38773	ENSDARG00000013351/ENSDARG00000004757/ENSDARG00000008292/ENSDARG00000008706/ENSDARG00000010266/ENSDARG00000031819/ENSDARG00000043608/ENSDARG00000044093/ENSDARG00000070922/ENSDARG00000076509/ENSDARG00000103672/ENSDARG00000109337	12
BP	GO:0034250	positive regulation of cellular amide metabolic process	0.000962973	0.018772	1.72649	ENSDARG00000013351/ENSDARG00000008292/ENSDARG00000070922/ENSDARG00000076509/ENSDARG00000103672	5	total gene check	unique genes	total pathways
		protein folding						22	11	2
MF	GO:0051082	unfolded protein binding	1.49372e-05	0.000266271	3.57468	ENSDARG00000029150/ENSDARG00000007385/ENSDARG00000009212/ENSDARG00000010745/ENSDARG00000013475/ENSDARG00000014536/ENSDARG00000016173/ENSDARG00000021252/ENSDARG00000055723/ENSDARG00000076290/ENSDARG00000103994	11
BP	GO:0006457	protein folding	0.000232505	0.00607534	2.21643	ENSDARG00000029150/ENSDARG00000007385/ENSDARG00000009212/ENSDARG00000010745/ENSDARG00000013475/ENSDARG00000014536/ENSDARG00000016173/ENSDARG00000021252/ENSDARG00000055723/ENSDARG00000076290/ENSDARG00000103994	11	total gene check	unique genes	total pathways
		definitive hemopoiesis						7	7	1
BP	GO:0060216	definitive hemopoiesis	0.000234703	0.00607534	2.21643	ENSDARG00000005513/ENSDARG00000007438/ENSDARG00000012078/ENSDARG00000016484/ENSDARG00000039347/ENSDARG00000055723/ENSDARG00000100494	7	total gene check	unique genes	total pathways
		response to temperature						7	7	1
BP	GO:0009266	response to temperature stimulus	0.00034489	0.00789248	2.10279	ENSDARG00000013351/ENSDARG00000010745/ENSDARG00000012499/ENSDARG00000055723/ENSDARG00000076509/ENSDARG00000099175/ENSDARG00000103672	7	total gene check	unique genes	total pathways
		transporter activity						68	38	6
MF	GO:0015077	monovalent inorganic cation transmembrane transporter activity	4.46451e-06	0.000104246	3.98194	ENSDARG00000009447/ENSDARG00000011841/ENSDARG00000017775/ENSDARG00000018259/ENSDARG00000020574/ENSDARG00000020609/ENSDARG00000022315/ENSDARG00000022438/ENSDARG00000030694/ENSDARG00000035458/ENSDARG00000036577/ENSDARG00000039647/ENSDARG00000045944/ENSDARG00000056008/ENSDARG00000058117/ENSDARG00000059057/ENSDARG00000059775/ENSDARG00000063911/ENSDARG00000069090/ENSDARG00000077967/ENSDARG00000088383/…	25
MF	GO:0022804	active transmembrane transporter activity	0.000677861	0.00731376	2.13586	ENSDARG00000092553/ENSDARG00000009447/ENSDARG00000011841/ENSDARG00000012684/ENSDARG00000017775/ENSDARG00000018259/ENSDARG00000020574/ENSDARG00000022315/ENSDARG00000030694/ENSDARG00000035458/ENSDARG00000036577/ENSDARG00000039647/ENSDARG00000044902/ENSDARG00000045944/ENSDARG00000056008/ENSDARG00000059775/ENSDARG00000063911/ENSDARG00000069090/ENSDARG00000099203	19
BP	GO:0006836	neurotransmitter transport	0.000520565	0.0114163	1.94248	ENSDARG00000000503/ENSDARG00000020609/ENSDARG00000025206/ENSDARG00000030614/ENSDARG00000039647/ENSDARG00000045944/ENSDARG00000057913/ENSDARG00000058117/ENSDARG00000059775	9
MF	GO:0015185	gamma-aminobutyric acid transmembrane transporter activity	0.00199202	0.0173772	1.76002	ENSDARG00000039647/ENSDARG00000045944/ENSDARG00000059775	3
BP	GO:0042551	neuron maturation	0.00111563	0.0209712	1.67838	ENSDARG00000007654/ENSDARG00000044062/ENSDARG00000058117	3
CC	GO:0030424	axon	0.00551897	0.0376191	1.42459	ENSDARG00000019881/ENSDARG00000025206/ENSDARG00000030614/ENSDARG00000039647/ENSDARG00000045639/ENSDARG00000045944/ENSDARG00000057913/ENSDARG00000101733/ENSDARG00000103002	9	total gene check	unique genes	total pathways
		chromatin organization						94	29	9
MF	GO:0031490	chromatin DNA binding	3.9143e-06	0.000104246	3.98194	ENSDARG00000035519/ENSDARG00000038559/ENSDARG00000056929/ENSDARG00000062326/ENSDARG00000087636/ENSDARG00000087897/ENSDARG00000097102/ENSDARG00000099572/ENSDARG00000103919	9
MF	GO:0031492	nucleosomal DNA binding	4.27172e-06	0.000104246	3.98194	ENSDARG00000035519/ENSDARG00000038559/ENSDARG00000062326/ENSDARG00000087636/ENSDARG00000097102/ENSDARG00000099572/ENSDARG00000103919	7
MF	GO:0031491	nucleosome binding	7.7806e-05	0.00122694	2.91118	ENSDARG00000035519/ENSDARG00000038559/ENSDARG00000062326/ENSDARG00000087636/ENSDARG00000097102/ENSDARG00000099572/ENSDARG00000103919	7
CC	GO:0000785	chromatin	0.000564975	0.00539148	2.26829	ENSDARG00000056725/ENSDARG00000015427/ENSDARG00000016871/ENSDARG00000020504/ENSDARG00000030479/ENSDARG00000035519/ENSDARG00000038559/ENSDARG00000041155/ENSDARG00000060679/ENSDARG00000062326/ENSDARG00000068995/ENSDARG00000087636/ENSDARG00000087897/ENSDARG00000097102/ENSDARG00000099175/ENSDARG00000099572/ENSDARG00000103919/ENSDARG00000116491	18
MF	GO:0003682	chromatin binding	0.000698556	0.00734379	2.13408	ENSDARG00000004735/ENSDARG00000006092/ENSDARG00000014329/ENSDARG00000033450/ENSDARG00000035519/ENSDARG00000038559/ENSDARG00000056929/ENSDARG00000060679/ENSDARG00000062326/ENSDARG00000087636/ENSDARG00000087897/ENSDARG00000097102/ENSDARG00000099572/ENSDARG00000103919	14
MF	GO:0008301	DNA binding, bending	0.000874225	0.0089608	2.04765	ENSDARG00000056725/ENSDARG00000030479/ENSDARG00000099175	3
BP	GO:0006325	chromatin organization	0.000591125	0.0126133	1.89917	ENSDARG00000056725/ENSDARG00000003098/ENSDARG00000003920/ENSDARG00000004735/ENSDARG00000014329/ENSDARG00000015427/ENSDARG00000016871/ENSDARG00000026634/ENSDARG00000030479/ENSDARG00000031495/ENSDARG00000035519/ENSDARG00000038559/ENSDARG00000041155/ENSDARG00000056929/ENSDARG00000060679/ENSDARG00000068995/ENSDARG00000070560/ENSDARG00000087897/ENSDARG00000099175/ENSDARG00000116491	20
BP	GO:0006334	nucleosome assembly	0.00275228	0.0462325	1.33505	ENSDARG00000003920/ENSDARG00000031495/ENSDARG00000035519/ENSDARG00000038559/ENSDARG00000070560/ENSDARG00000087897	6
CC	GO:0000790	nuclear chromatin	0.00803681	0.0497091	1.30356	ENSDARG00000056725/ENSDARG00000015427/ENSDARG00000016871/ENSDARG00000030479/ENSDARG00000041155/ENSDARG00000060679/ENSDARG00000068995/ENSDARG00000087897/ENSDARG00000099175/ENSDARG00000116491	10	total gene check	unique genes	total pathways
		secretory vesicle						34	14	5
CC	GO:0030141	secretory granule	0.00159693	0.0126994	1.89622	ENSDARG00000025206/ENSDARG00000030614/ENSDARG00000038574/ENSDARG00000046106/ENSDARG00000055874	5
CC	GO:0099503	secretory vesicle	0.00270945	0.0201102	1.69658	ENSDARG00000000503/ENSDARG00000025206/ENSDARG00000030614/ENSDARG00000036577/ENSDARG00000038574/ENSDARG00000045618/ENSDARG00000046106/ENSDARG00000055874/ENSDARG00000057913/ENSDARG00000059775	10
MF	GO:0030276	clathrin binding	0.00296871	0.0248402	1.60484	ENSDARG00000102975/ENSDARG00000025206/ENSDARG00000030614/ENSDARG00000045618/ENSDARG00000057913	5
BP	GO:0016079	synaptic vesicle exocytosis	0.00136963	0.0254429	1.59443	ENSDARG00000000503/ENSDARG00000020609/ENSDARG00000025206/ENSDARG00000030614/ENSDARG00000057913/ENSDARG00000058117	6
CC	GO:0070382	exocytic vesicle	0.00737871	0.047394	1.32428	ENSDARG00000000503/ENSDARG00000025206/ENSDARG00000030614/ENSDARG00000036577/ENSDARG00000045618/ENSDARG00000046106/ENSDARG00000057913/ENSDARG00000059775	8	total gene check	unique genes	total pathways
		protein catabolism						41	9	8
CC	GO:1905368	peptidase complex	0.000810044	0.00711986	2.14753	ENSDARG00000002240/ENSDARG00000003189/ENSDARG00000003526/ENSDARG00000018124/ENSDARG00000037038/ENSDARG00000042823/ENSDARG00000045928/ENSDARG00000086618	8
CC	GO:0000502	proteasome complex	0.000913514	0.00762784	2.1176	ENSDARG00000002240/ENSDARG00000003189/ENSDARG00000003526/ENSDARG00000018124/ENSDARG00000037038/ENSDARG00000045928/ENSDARG00000086618	7
CC	GO:1905369	endopeptidase complex	0.000913514	0.00762784	2.1176	ENSDARG00000002240/ENSDARG00000003189/ENSDARG00000003526/ENSDARG00000018124/ENSDARG00000037038/ENSDARG00000045928/ENSDARG00000086618	7
CC	GO:0019773	proteasome core complex, alpha-subunit complex	0.00133459	0.010872	1.96369	ENSDARG00000003526/ENSDARG00000045928/ENSDARG00000086618	3
CC	GO:0005839	proteasome core complex	0.00170339	0.013231	1.87841	ENSDARG00000002240/ENSDARG00000003526/ENSDARG00000045928/ENSDARG00000086618	4
MF	GO:0004298	threonine-type endopeptidase activity	0.00170181	0.0155054	1.80952	ENSDARG00000002240/ENSDARG00000003526/ENSDARG00000045928/ENSDARG00000086618	4
MF	GO:0070003	threonine-type peptidase activity	0.00170181	0.0155054	1.80952	ENSDARG00000002240/ENSDARG00000003526/ENSDARG00000045928/ENSDARG00000086618	4
BP	GO:0010499	proteasomal ubiquitin-independent protein catabolic process	0.00209475	0.0367513	1.43473	ENSDARG00000002240/ENSDARG00000003526/ENSDARG00000045928/ENSDARG00000086618	4	total gene check	unique genes	total pathways
		virion						40	10	4
CC	GO:0019013	viral nucleocapsid	5.47011e-09	1.82702e-07	6.73826	ENSDARG00000014420/ENSDARG00000036162/ENSDARG00000004735/ENSDARG00000007960/ENSDARG00000011125/ENSDARG00000014569/ENSDARG00000040440/ENSDARG00000045639/ENSDARG00000076283/ENSDARG00000105037	10
CC	GO:0019028	viral capsid	5.47011e-09	1.82702e-07	6.73826	ENSDARG00000014420/ENSDARG00000036162/ENSDARG00000004735/ENSDARG00000007960/ENSDARG00000011125/ENSDARG00000014569/ENSDARG00000040440/ENSDARG00000045639/ENSDARG00000076283/ENSDARG00000105037	10
CC	GO:0019012	virion	1.19691e-08	3.3314e-07	6.47737	ENSDARG00000014420/ENSDARG00000036162/ENSDARG00000004735/ENSDARG00000007960/ENSDARG00000011125/ENSDARG00000014569/ENSDARG00000040440/ENSDARG00000045639/ENSDARG00000076283/ENSDARG00000105037	10
CC	GO:0044423	virion part	1.19691e-08	3.3314e-07	6.47737	ENSDARG00000014420/ENSDARG00000036162/ENSDARG00000004735/ENSDARG00000007960/ENSDARG00000011125/ENSDARG00000014569/ENSDARG00000040440/ENSDARG00000045639/ENSDARG00000076283/ENSDARG00000105037	10	total gene check	unique genes	total pathways
		microtuble						18	12	2
MF	GO:0005200	structural constituent of cytoskeleton	9.34992e-06	0.000199542	3.69996	ENSDARG00000055216/ENSDARG00000001889/ENSDARG00000002344/ENSDARG00000016301/ENSDARG00000031164/ENSDARG00000037997/ENSDARG00000075989	7
CC	GO:0005874	microtubule	0.00384453	0.0267515	1.57265	ENSDARG00000055216/ENSDARG00000001889/ENSDARG00000002344/ENSDARG00000004735/ENSDARG00000016301/ENSDARG00000031164/ENSDARG00000032013/ENSDARG00000037997/ENSDARG00000058454/ENSDARG00000059601/ENSDARG00000068745	11	total gene check	unique genes	total pathways
		protein domain binding						12	12	1
MF	GO:0019904	protein domain specific binding	1.08775e-05	0.00021237	3.67291	ENSDARG00000052856/ENSDARG00000005560/ENSDARG00000006399/ENSDARG00000010137/ENSDARG00000012684/ENSDARG00000013078/ENSDARG00000040287/ENSDARG00000044902/ENSDARG00000067626/ENSDARG00000070435/ENSDARG00000071658/ENSDARG00000086842	12
							total		total unique/pathway	actual total unique genes
							2176		380	240

## Sheet: Table
	Description	TOP p.adjust	TOP(-)Log(p.adjust)	BOTTOM(-)Log(p.adjust)	total gene check	unique genes	total pathways
	ribosome assembly	1.1014e-18	17.9581	1.92659	332	63	19	ribosome assembly (19)
	regulation of catabolism	1.58562e-05	4.7998	1.33505	68	25	5	regulation of catabolism (5)
	translation	2.93208e-06	5.53282	1.34369	412	55	51	translation (51)
	nucleotide/ATP metabolism	4.58186e-09	8.33896	1.30356	1004	76	83	nucleotide/ATP metabolism (83)
	amide metoblism	0.00409518	2.38773	1.72649	17	12	2	amide metoblism (2)
	protein folding	0.000266271	3.57468	2.21643	22	11	2	protein folding (2)
	definitive hemopoiesis	0.00607534	2.21643	2.21643	7	7	1	definitive hemopoiesis (1)
	response to temperature	0.00789248	2.10279	2.10279	7	7	1	response to temperature (1)
	transporter activity	0.000104246	3.98194	1.42459	68	38	6	transporter activity (6)
	chromatin organization	0.000104246	3.98194	1.30356	94	29	9	chromatin organization (9)
	secretory vesicle	0.0126994	1.89622	1.32428	34	14	5	secretory vesicle (5)
	protein catabolism	0.00711986	2.14753	1.43473	41	9	8	protein catabolism (8)
	virion	1.82702e-07	6.73826	6.47737	40	10	4	virion (4)
	microtuble	0.000199542	3.69996	1.57265	18	12	2	microtuble (2)
	protein domain binding	0.00021237	3.67291	3.67291	12	12	1	protein domain binding (1)

## Sheet: PathwaysCharted
	ribosome assembly	ribonucleoprotein complex biogenesis	ribonucleoprotein complex assembly	ribonucleoprotein complex subunit organization	ribosome assembly	ribosome biogenesis	ribosomal large subunit biogenesis	ribosomal large subunit assembly	ribosomal small subunit assembly	ribosome	ribosomal subunit	cytosolic large ribosomal subunit	large ribosomal subunit	small ribosomal subunit	cytosolic small ribosomal subunit	structural constituent of ribosome	small ribosomal subunit rRNA binding	cytosolic part	cytosolic ribosome	rRNA binding	regulation of catabolism	negative regulation of cellular catabolic process	negative regulation of catabolic process	regulation of catabolic process	regulation of cellular catabolic process	aromatic compound catabolic process	translation	translational initiation	regulation of mRNA metabolic process	negative regulation of RNA catabolic process	negative regulation of mRNA metabolic process	mRNA stabilization	RNA stabilization	negative regulation of mRNA catabolic process	posttranscriptional regulation of gene expression	cytoplasmic translation	regulation of mRNA processing	cytoplasmic translational initiation	regulation of mRNA splicing, via spliceosome	RNA splicing, via transesterification reactions	RNA splicing, via transesterification reactions with bulged adenosine as nucleophile	mRNA splicing, via spliceosome	3'-UTR-mediated mRNA stabilization	mRNA processing	regulation of mRNA stability	regulation of RNA stability	regulation of translation	regulation of RNA splicing	RNA splicing
1	Blank	ENSDARG00000015862	ENSDARG00000015862	ENSDARG00000015862	ENSDARG00000015862	ENSDARG00000015862	ENSDARG00000015862	ENSDARG00000015862	ENSDARG00000034897	ENSDARG00000015862	ENSDARG00000015862	ENSDARG00000015862	ENSDARG00000015862	ENSDARG00000021838	ENSDARG00000021838	ENSDARG00000015862	ENSDARG00000013351	ENSDARG00000015862	ENSDARG00000015862	ENSDARG00000015862	Blank	ENSDARG00000029150	ENSDARG00000029150	ENSDARG00000029150	ENSDARG00000029150	ENSDARG00000053291	Blank	ENSDARG00000003032	ENSDARG00000013351	ENSDARG00000036162	ENSDARG00000036162	ENSDARG00000036162	ENSDARG00000036162	ENSDARG00000036162	ENSDARG00000013351	ENSDARG00000003032	ENSDARG00000013351	ENSDARG00000003032	ENSDARG00000013351	ENSDARG00000013351	ENSDARG00000013351	ENSDARG00000013351	ENSDARG00000036162	ENSDARG00000013351	ENSDARG00000036162	ENSDARG00000036162	ENSDARG00000013351	ENSDARG00000013351	ENSDARG00000013351
2	Blank	ENSDARG00000019230	ENSDARG00000002131	ENSDARG00000002131	ENSDARG00000003599	ENSDARG00000019230	ENSDARG00000019230	ENSDARG00000003599	ENSDARG00000036629	ENSDARG00000025073	ENSDARG00000025073	ENSDARG00000025073	ENSDARG00000025073	ENSDARG00000034897	ENSDARG00000034897	ENSDARG00000025073	ENSDARG00000036629	ENSDARG00000025073	ENSDARG00000025073	ENSDARG00000013351	Blank	ENSDARG00000036162	ENSDARG00000036162	ENSDARG00000052674	ENSDARG00000052674	ENSDARG00000039914	Blank	ENSDARG00000004757	ENSDARG00000014746	ENSDARG00000089302	ENSDARG00000089302	ENSDARG00000089302	ENSDARG00000089302	ENSDARG00000089302	ENSDARG00000036162	ENSDARG00000008292	ENSDARG00000014746	ENSDARG00000008292	ENSDARG00000014746	ENSDARG00000017673	ENSDARG00000017673	ENSDARG00000017673	ENSDARG00000089302	ENSDARG00000017673	ENSDARG00000089302	ENSDARG00000089302	ENSDARG00000004757	ENSDARG00000014746	ENSDARG00000017673
3	Blank	ENSDARG00000002131	ENSDARG00000003599	ENSDARG00000003599	ENSDARG00000006316	ENSDARG00000002710	ENSDARG00000003599	ENSDARG00000006316	ENSDARG00000055475	ENSDARG00000019230	ENSDARG00000019230	ENSDARG00000019230	ENSDARG00000019230	ENSDARG00000036629	ENSDARG00000036629	ENSDARG00000010516	ENSDARG00000103672	ENSDARG00000019230	ENSDARG00000019230	ENSDARG00000006691	Blank	ENSDARG00000089302	ENSDARG00000089302	ENSDARG00000036162	ENSDARG00000036162	ENSDARG00000036162	Blank	ENSDARG00000008292	ENSDARG00000036162	ENSDARG00000004452	ENSDARG00000004452	ENSDARG00000004452	ENSDARG00000004452	ENSDARG00000004452	ENSDARG00000089302	ENSDARG00000013931	ENSDARG00000052856	ENSDARG00000013931	ENSDARG00000052856	ENSDARG00000014746	ENSDARG00000014746	ENSDARG00000014746	ENSDARG00000004452	ENSDARG00000014746	ENSDARG00000002710	ENSDARG00000002710	ENSDARG00000008292	ENSDARG00000052856	ENSDARG00000014746
4	NA	ENSDARG00000002710	ENSDARG00000006316	ENSDARG00000006316	ENSDARG00000006691	ENSDARG00000003599	ENSDARG00000006316	ENSDARG00000006691	ENSDARG00000070849	ENSDARG00000010516	ENSDARG00000010516	ENSDARG00000010516	ENSDARG00000010516	ENSDARG00000045487	ENSDARG00000045487	ENSDARG00000003599	NA	ENSDARG00000010516	ENSDARG00000010516	ENSDARG00000036629	NA	ENSDARG00000004452	ENSDARG00000004452	ENSDARG00000089302	ENSDARG00000089302	ENSDARG00000089302	NA	ENSDARG00000008706	ENSDARG00000089302	ENSDARG00000004735	ENSDARG00000004735	ENSDARG00000004735	ENSDARG00000004735	ENSDARG00000004735	ENSDARG00000002710	ENSDARG00000016443	ENSDARG00000002131	ENSDARG00000016443	ENSDARG00000002131	ENSDARG00000052856	ENSDARG00000052856	ENSDARG00000052856	ENSDARG00000040031	ENSDARG00000052856	ENSDARG00000004452	ENSDARG00000004452	ENSDARG00000008706	ENSDARG00000002131	ENSDARG00000052856
5	NA	ENSDARG00000003599	ENSDARG00000006691	ENSDARG00000006691	ENSDARG00000034897	ENSDARG00000006316	ENSDARG00000006691	ENSDARG00000040439	NA	ENSDARG00000003599	ENSDARG00000003599	ENSDARG00000003599	ENSDARG00000003599	ENSDARG00000055475	ENSDARG00000055475	ENSDARG00000006316	NA	ENSDARG00000003189	ENSDARG00000003599	ENSDARG00000100392	NA	ENSDARG00000004735	ENSDARG00000004735	ENSDARG00000002710	ENSDARG00000002710	ENSDARG00000002710	NA	ENSDARG00000012688	ENSDARG00000052856	ENSDARG00000040031	ENSDARG00000004757	ENSDARG00000040031	ENSDARG00000040031	ENSDARG00000040031	ENSDARG00000004452	ENSDARG00000021257	ENSDARG00000004735	ENSDARG00000021257	ENSDARG00000004735	ENSDARG00000002131	ENSDARG00000002131	ENSDARG00000002131	NA	ENSDARG00000002131	ENSDARG00000004735	ENSDARG00000004735	ENSDARG00000010266	ENSDARG00000004735	ENSDARG00000002131
6	NA	ENSDARG00000006316	ENSDARG00000008292	ENSDARG00000008292	ENSDARG00000036629	ENSDARG00000006691	ENSDARG00000040439	ENSDARG00000100452	NA	ENSDARG00000006316	ENSDARG00000006316	ENSDARG00000006316	ENSDARG00000006316	ENSDARG00000068305	ENSDARG00000070849	ENSDARG00000006691	NA	ENSDARG00000003599	ENSDARG00000006316	ENSDARG00000100452	NA	ENSDARG00000040031	ENSDARG00000040031	ENSDARG00000003189	ENSDARG00000004452	ENSDARG00000004452	NA	ENSDARG00000013931	ENSDARG00000002131	ENSDARG00000040184	ENSDARG00000040031	ENSDARG00000040184	ENSDARG00000040184	ENSDARG00000040184	ENSDARG00000004735	ENSDARG00000053365	ENSDARG00000004757	ENSDARG00000059654	ENSDARG00000004757	ENSDARG00000004735	ENSDARG00000004735	ENSDARG00000004735	NA	ENSDARG00000004735	ENSDARG00000040031	ENSDARG00000040031	ENSDARG00000031819	ENSDARG00000004757	ENSDARG00000004735
7	NA	ENSDARG00000006691	ENSDARG00000013931	ENSDARG00000013931	ENSDARG00000040439	ENSDARG00000016484	ENSDARG00000042905	NA	NA	ENSDARG00000006691	ENSDARG00000006691	ENSDARG00000006691	ENSDARG00000006691	ENSDARG00000070849	ENSDARG00000077291	ENSDARG00000013307	NA	ENSDARG00000006316	ENSDARG00000006691	ENSDARG00000103672	NA	ENSDARG00000040184	ENSDARG00000040184	ENSDARG00000004452	ENSDARG00000004735	ENSDARG00000004735	NA	ENSDARG00000016443	ENSDARG00000002710	ENSDARG00000097753	ENSDARG00000040184	NA	NA	NA	ENSDARG00000004757	ENSDARG00000057556	ENSDARG00000007863	NA	ENSDARG00000007863	ENSDARG00000004757	ENSDARG00000004757	ENSDARG00000004757	NA	ENSDARG00000004757	ENSDARG00000040184	ENSDARG00000040184	ENSDARG00000043608	ENSDARG00000007863	ENSDARG00000004757
8	NA	ENSDARG00000008292	ENSDARG00000016443	ENSDARG00000016443	ENSDARG00000055475	ENSDARG00000018961	ENSDARG00000055868	NA	NA	ENSDARG00000013307	ENSDARG00000013307	ENSDARG00000013307	ENSDARG00000013307	ENSDARG00000077291	ENSDARG00000099022	ENSDARG00000015128	NA	ENSDARG00000006691	ENSDARG00000013307	NA	NA	ENSDARG00000086842	ENSDARG00000086842	ENSDARG00000004735	ENSDARG00000028017	ENSDARG00000011665	NA	ENSDARG00000021257	ENSDARG00000004452	NA	NA	NA	NA	NA	ENSDARG00000008292	ENSDARG00000059654	ENSDARG00000022129	NA	ENSDARG00000022129	ENSDARG00000007863	ENSDARG00000007863	ENSDARG00000007863	NA	ENSDARG00000007863	NA	NA	ENSDARG00000044093	ENSDARG00000022129	ENSDARG00000007863
9	NA	ENSDARG00000013931	ENSDARG00000021257	ENSDARG00000021257	ENSDARG00000070849	ENSDARG00000034897	ENSDARG00000100452	NA	NA	ENSDARG00000015128	ENSDARG00000015128	ENSDARG00000015128	ENSDARG00000015128	ENSDARG00000099022	ENSDARG00000103007	ENSDARG00000021838	NA	ENSDARG00000007385	ENSDARG00000015128	NA	NA	ENSDARG00000097753	ENSDARG00000097753	ENSDARG00000018124	ENSDARG00000030479	ENSDARG00000014287	NA	ENSDARG00000029445	ENSDARG00000004735	NA	NA	NA	NA	NA	ENSDARG00000008706	ENSDARG00000070922	ENSDARG00000052728	NA	ENSDARG00000103672	ENSDARG00000010873	ENSDARG00000010873	ENSDARG00000010873	NA	ENSDARG00000009585	NA	NA	ENSDARG00000070922	ENSDARG00000103672	ENSDARG00000010873
10	NA	ENSDARG00000016443	ENSDARG00000034897	ENSDARG00000034897	ENSDARG00000100452	ENSDARG00000036629	NA	NA	NA	ENSDARG00000021838	ENSDARG00000021838	ENSDARG00000029533	ENSDARG00000029533	ENSDARG00000103007	NA	ENSDARG00000029500	NA	ENSDARG00000013307	ENSDARG00000021838	NA	NA	ENSDARG00000100795	ENSDARG00000100795	ENSDARG00000028017	ENSDARG00000040031	ENSDARG00000019702	NA	ENSDARG00000031819	ENSDARG00000004757	NA	NA	NA	NA	NA	ENSDARG00000010266	NA	ENSDARG00000103672	NA	NA	ENSDARG00000011125	ENSDARG00000011125	ENSDARG00000011125	NA	ENSDARG00000010873	NA	NA	ENSDARG00000076509	NA	ENSDARG00000011125
11	NA	ENSDARG00000016484	ENSDARG00000036629	ENSDARG00000036629	NA	ENSDARG00000040439	NA	NA	NA	ENSDARG00000029500	ENSDARG00000029533	ENSDARG00000040439	ENSDARG00000040439	NA	NA	ENSDARG00000029533	NA	ENSDARG00000013475	ENSDARG00000029533	NA	NA	NA	NA	ENSDARG00000030479	ENSDARG00000040184	ENSDARG00000040031	NA	ENSDARG00000043608	ENSDARG00000007863	NA	NA	NA	NA	NA	ENSDARG00000031819	NA	NA	NA	NA	ENSDARG00000022129	ENSDARG00000022129	ENSDARG00000022129	NA	ENSDARG00000011125	NA	NA	ENSDARG00000103672	NA	ENSDARG00000022129
12	NA	ENSDARG00000018961	ENSDARG00000040439	ENSDARG00000040439	NA	ENSDARG00000042905	NA	NA	NA	ENSDARG00000029533	ENSDARG00000034897	ENSDARG00000042905	ENSDARG00000042905	NA	NA	ENSDARG00000034897	NA	ENSDARG00000014287	ENSDARG00000034897	NA	NA	NA	NA	ENSDARG00000040031	ENSDARG00000086842	ENSDARG00000040184	NA	ENSDARG00000059654	ENSDARG00000022129	NA	NA	NA	NA	NA	ENSDARG00000040031	NA	NA	NA	NA	ENSDARG00000040440	ENSDARG00000040440	ENSDARG00000040440	NA	ENSDARG00000022129	NA	NA	ENSDARG00000109337	NA	ENSDARG00000040440
13	NA	ENSDARG00000021257	ENSDARG00000040440	ENSDARG00000040440	NA	ENSDARG00000044102	NA	NA	NA	ENSDARG00000034897	ENSDARG00000036629	ENSDARG00000044093	ENSDARG00000044093	NA	NA	ENSDARG00000036629	NA	ENSDARG00000015128	ENSDARG00000036629	NA	NA	NA	NA	ENSDARG00000040184	ENSDARG00000097753	ENSDARG00000058005	NA	ENSDARG00000076509	ENSDARG00000040031	NA	NA	NA	NA	NA	ENSDARG00000040184	NA	NA	NA	NA	ENSDARG00000076283	ENSDARG00000076283	ENSDARG00000076283	NA	ENSDARG00000031216	NA	NA	NA	NA	ENSDARG00000056235
14	NA	ENSDARG00000034897	ENSDARG00000055475	ENSDARG00000055475	NA	ENSDARG00000045487	NA	NA	NA	ENSDARG00000035400	ENSDARG00000040439	ENSDARG00000053365	ENSDARG00000053365	NA	NA	ENSDARG00000039347	NA	ENSDARG00000016173	ENSDARG00000040439	NA	NA	NA	NA	ENSDARG00000086842	ENSDARG00000099175	ENSDARG00000076509	NA	NA	ENSDARG00000040184	NA	NA	NA	NA	NA	ENSDARG00000043608	NA	NA	NA	NA	ENSDARG00000103672	ENSDARG00000103672	ENSDARG00000103672	NA	ENSDARG00000040440	NA	NA	NA	NA	ENSDARG00000076283
15	NA	ENSDARG00000036629	ENSDARG00000059654	ENSDARG00000059654	NA	ENSDARG00000055475	NA	NA	NA	ENSDARG00000036629	ENSDARG00000042905	ENSDARG00000054818	ENSDARG00000054818	NA	NA	ENSDARG00000040439	NA	ENSDARG00000020609	ENSDARG00000042905	NA	NA	NA	NA	ENSDARG00000097753	ENSDARG00000100795	ENSDARG00000097753	NA	NA	ENSDARG00000052728	NA	NA	NA	NA	NA	ENSDARG00000044093	NA	NA	NA	NA	ENSDARG00000105037	ENSDARG00000105037	ENSDARG00000105037	NA	ENSDARG00000052728	NA	NA	NA	NA	ENSDARG00000103672
16	NA	ENSDARG00000040439	ENSDARG00000070849	ENSDARG00000070849	NA	ENSDARG00000055868	NA	NA	NA	ENSDARG00000039347	ENSDARG00000044093	ENSDARG00000057556	ENSDARG00000057556	NA	NA	ENSDARG00000042905	NA	ENSDARG00000021252	ENSDARG00000044093	NA	NA	NA	NA	ENSDARG00000099175	NA	NA	NA	NA	ENSDARG00000103672	NA	NA	NA	NA	NA	ENSDARG00000070922	NA	NA	NA	NA	NA	NA	NA	NA	ENSDARG00000056235	NA	NA	NA	NA	ENSDARG00000105037
17	NA	ENSDARG00000040440	ENSDARG00000074572	ENSDARG00000074572	NA	ENSDARG00000070849	NA	NA	NA	ENSDARG00000040439	ENSDARG00000045487	NA	ENSDARG00000071468	NA	NA	ENSDARG00000044093	NA	ENSDARG00000021838	ENSDARG00000045487	NA	NA	NA	NA	ENSDARG00000100795	NA	NA	NA	NA	NA	NA	NA	NA	NA	NA	ENSDARG00000076509	NA	NA	NA	NA	NA	NA	NA	NA	ENSDARG00000076283	NA	NA	NA	NA	NA
18	NA	ENSDARG00000042905	ENSDARG00000076283	ENSDARG00000076283	NA	ENSDARG00000077264	NA	NA	NA	ENSDARG00000042905	ENSDARG00000053365	NA	NA	NA	NA	ENSDARG00000045487	NA	ENSDARG00000029533	ENSDARG00000053365	NA	NA	NA	NA	ENSDARG00000104782	NA	NA	NA	NA	NA	NA	NA	NA	NA	NA	ENSDARG00000103672	NA	NA	NA	NA	NA	NA	NA	NA	ENSDARG00000076509	NA	NA	NA	NA	NA
19	NA	ENSDARG00000044102	ENSDARG00000076509	ENSDARG00000076509	NA	ENSDARG00000091831	NA	NA	NA	ENSDARG00000044093	ENSDARG00000054818	NA	NA	NA	NA	ENSDARG00000046157	NA	ENSDARG00000034897	ENSDARG00000054818	NA	NA	NA	NA	NA	NA	NA	NA	NA	NA	NA	NA	NA	NA	NA	ENSDARG00000109337	NA	NA	NA	NA	NA	NA	NA	NA	ENSDARG00000103672	NA	NA	NA	NA	NA
20	NA	ENSDARG00000045487	ENSDARG00000100452	ENSDARG00000100452	NA	ENSDARG00000100452	NA	NA	NA	ENSDARG00000045487	ENSDARG00000055475	NA	NA	NA	NA	ENSDARG00000053365	NA	ENSDARG00000036629	ENSDARG00000055475	NA	NA	NA	NA	NA	NA	NA	NA	NA	NA	NA	NA	NA	NA	NA	NA	NA	NA	NA	NA	NA	NA	NA	NA	ENSDARG00000105037	NA	NA	NA	NA	NA
21	NA	ENSDARG00000055475	ENSDARG00000105037	ENSDARG00000105037	NA	NA	NA	NA	NA	ENSDARG00000046157	ENSDARG00000057556	NA	NA	NA	NA	ENSDARG00000054818	NA	ENSDARG00000037038	ENSDARG00000057556	NA	NA	NA	NA	NA	NA	NA	NA	NA	NA	NA	NA	NA	NA	NA	NA	NA	NA	NA	NA	NA	NA	NA	NA	NA	NA	NA	NA	NA	NA
22	NA	ENSDARG00000055868	NA	NA	NA	NA	NA	NA	NA	ENSDARG00000053365	ENSDARG00000068305	NA	NA	NA	NA	ENSDARG00000055475	NA	ENSDARG00000040439	ENSDARG00000070849	NA	NA	NA	NA	NA	NA	NA	NA	NA	NA	NA	NA	NA	NA	NA	NA	NA	NA	NA	NA	NA	NA	NA	NA	NA	NA	NA	NA	NA	NA
23	NA	ENSDARG00000059654	NA	NA	NA	NA	NA	NA	NA	ENSDARG00000054818	ENSDARG00000070849	NA	NA	NA	NA	ENSDARG00000057556	NA	ENSDARG00000042905	ENSDARG00000077291	NA	NA	NA	NA	NA	NA	NA	NA	NA	NA	NA	NA	NA	NA	NA	NA	NA	NA	NA	NA	NA	NA	NA	NA	NA	NA	NA	NA	NA	NA
24	NA	ENSDARG00000070849	NA	NA	NA	NA	NA	NA	NA	ENSDARG00000055475	ENSDARG00000071468	NA	NA	NA	NA	ENSDARG00000068305	NA	ENSDARG00000044093	ENSDARG00000099022	NA	NA	NA	NA	NA	NA	NA	NA	NA	NA	NA	NA	NA	NA	NA	NA	NA	NA	NA	NA	NA	NA	NA	NA	NA	NA	NA	NA	NA	NA
25	NA	ENSDARG00000074572	NA	NA	NA	NA	NA	NA	NA	ENSDARG00000057556	ENSDARG00000077291	NA	NA	NA	NA	ENSDARG00000070849	NA	ENSDARG00000045487	ENSDARG00000103007	NA	NA	NA	NA	NA	NA	NA	NA	NA	NA	NA	NA	NA	NA	NA	NA	NA	NA	NA	NA	NA	NA	NA	NA	NA	NA	NA	NA	NA	NA
26	NA	ENSDARG00000076283	NA	NA	NA	NA	NA	NA	NA	ENSDARG00000068305	ENSDARG00000099022	NA	NA	NA	NA	ENSDARG00000071468	NA	ENSDARG00000053365	NA	NA	NA	NA	NA	NA	NA	NA	NA	NA	NA	NA	NA	NA	NA	NA	NA	NA	NA	NA	NA	NA	NA	NA	NA	NA	NA	NA	NA	NA	NA
27	NA	ENSDARG00000076509	NA	NA	NA	NA	NA	NA	NA	ENSDARG00000070849	ENSDARG00000103007	NA	NA	NA	NA	ENSDARG00000077291	NA	ENSDARG00000054818	NA	NA	NA	NA	NA	NA	NA	NA	NA	NA	NA	NA	NA	NA	NA	NA	NA	NA	NA	NA	NA	NA	NA	NA	NA	NA	NA	NA	NA	NA	NA
28	NA	ENSDARG00000077264	NA	NA	NA	NA	NA	NA	NA	ENSDARG00000071468	NA	NA	NA	NA	NA	ENSDARG00000099022	NA	ENSDARG00000055475	NA	NA	NA	NA	NA	NA	NA	NA	NA	NA	NA	NA	NA	NA	NA	NA	NA	NA	NA	NA	NA	NA	NA	NA	NA	NA	NA	NA	NA	NA	NA
29	NA	ENSDARG00000091831	NA	NA	NA	NA	NA	NA	NA	ENSDARG00000077291	NA	NA	NA	NA	NA	ENSDARG00000100392	NA	ENSDARG00000057556	NA	NA	NA	NA	NA	NA	NA	NA	NA	NA	NA	NA	NA	NA	NA	NA	NA	NA	NA	NA	NA	NA	NA	NA	NA	NA	NA	NA	NA	NA	NA
30	NA	ENSDARG00000100452	NA	NA	NA	NA	NA	NA	NA	ENSDARG00000099022	NA	NA	NA	NA	NA	ENSDARG00000103007	NA	ENSDARG00000058117	NA	NA	NA	NA	NA	NA	NA	NA	NA	NA	NA	NA	NA	NA	NA	NA	NA	NA	NA	NA	NA	NA	NA	NA	NA	NA	NA	NA	NA	NA	NA
31	NA	ENSDARG00000105037	NA	NA	NA	NA	NA	NA	NA	ENSDARG00000100392	NA	NA	NA	NA	NA	NA	NA	ENSDARG00000070849	NA	NA	NA	NA	NA	NA	NA	NA	NA	NA	NA	NA	NA	NA	NA	NA	NA	NA	NA	NA	NA	NA	NA	NA	NA	NA	NA	NA	NA	NA	NA
32	NA	NA	NA	NA	NA	NA	NA	NA	NA	ENSDARG00000103007	NA	NA	NA	NA	NA	NA	NA	ENSDARG00000077291	NA	NA	NA	NA	NA	NA	NA	NA	NA	NA	NA	NA	NA	NA	NA	NA	NA	NA	NA	NA	NA	NA	NA	NA	NA	NA	NA	NA	NA	NA	NA
33	NA	NA	NA	NA	NA	NA	NA	NA	NA	NA	NA	NA	NA	NA	NA	NA	NA	ENSDARG00000099022	NA	NA	NA	NA	NA	NA	NA	NA	NA	NA	NA	NA	NA	NA	NA	NA	NA	NA	NA	NA	NA	NA	NA	NA	NA	NA	NA	NA	NA	NA	NA
34	NA	NA	NA	NA	NA	NA	NA	NA	NA	NA	NA	NA	NA	NA	NA	NA	NA	ENSDARG00000103007	NA	NA	NA	NA	NA	NA	NA	NA	NA	NA	NA	NA	NA	NA	NA	NA	NA	NA	NA	NA	NA	NA	NA	NA	NA	NA	NA	NA	NA	NA	NA
[truncated: 165 more columns]
