# Supplementary material for: Cell-type-specific responses to the microbiota across all tissues of the larval zebrafish
Source: Cell Rep. Author manuscript; Available in PMC 2023 Oct 23. (PMC10423310; doi:10.1016/j.celrep.2023.112095)
Supplement: MMC7 [file NIHMS1880944-supplement-MMC7.zip › DataS1/Cluster35/clu35_GOresults_CVZup.tsv]

ONTOLOGY	ID	Description	pvalue	p.adjust	qvalue	geneID	Count
BP	GO:0006310	DNA recombination	0.000297629	0.000297629	0.030076211	ENSDARG00000002613/ENSDARG00000052438/ENSDARG00000053990	3
CC	GO:0035861	site of double-strand break	0.000100785	0.000100785	0.001596338	ENSDARG00000002613/ENSDARG00000052438	2
CC	GO:0090734	site of DNA damage	0.000121322	0.000121322	0.001596338	ENSDARG00000002613/ENSDARG00000052438	2
CC	GO:0019013	viral nucleocapsid	0.000352997	0.000352997	0.001796732	ENSDARG00000011125/ENSDARG00000045639	2
CC	GO:0019028	viral capsid	0.000352997	0.000352997	0.001796732	ENSDARG00000011125/ENSDARG00000045639	2
CC	GO:0019012	virion	0.000409655	0.000409655	0.001796732	ENSDARG00000011125/ENSDARG00000045639	2
CC	GO:0044423	virion part	0.000409655	0.000409655	0.001796732	ENSDARG00000011125/ENSDARG00000045639	2
CC	GO:0005750	mitochondrial respiratory chain complex III	0.007912408	0.007912408	0.021812157	ENSDARG00000011146	1
CC	GO:0045275	respiratory chain complex III	0.007912408	0.007912408	0.021812157	ENSDARG00000011146	1
CC	GO:0005885	Arp2/3 protein complex	0.010775205	0.010775205	0.021812157	ENSDARG00000052438	1
CC	GO:0030894	replisome	0.010775205	0.010775205	0.021812157	ENSDARG00000002613	1
CC	GO:0043601	nuclear replisome	0.010775205	0.010775205	0.021812157	ENSDARG00000002613	1
CC	GO:0071004	U2-type prespliceosome	0.010775205	0.010775205	0.021812157	ENSDARG00000011125	1
CC	GO:0071010	prespliceosome	0.010775205	0.010775205	0.021812157	ENSDARG00000011125	1
CC	GO:0005682	U5 snRNP	0.01363033	0.01363033	0.02331564	ENSDARG00000011125	1
CC	GO:0005686	U2 snRNP	0.01363033	0.01363033	0.02331564	ENSDARG00000011125	1
CC	GO:0005685	U1 snRNP	0.014342914	0.014342914	0.02331564	ENSDARG00000011125	1
CC	GO:0016605	PML body	0.01576665	0.01576665	0.02331564	ENSDARG00000028119	1
CC	GO:0030479	actin cortical patch	0.017188475	0.017188475	0.02331564	ENSDARG00000052438	1
CC	GO:0061645	endocytic patch	0.017188475	0.017188475	0.02331564	ENSDARG00000052438	1
CC	GO:0044454	nuclear chromosome part	0.019916853	0.019916853	0.02331564	ENSDARG00000002613/ENSDARG00000053990	2
CC	GO:0070069	cytochrome complex	0.020734698	0.020734698	0.02331564	ENSDARG00000011146	1
CC	GO:0000228	nuclear chromosome	0.020904826	0.020904826	0.02331564	ENSDARG00000002613/ENSDARG00000053990	2
CC	GO:0043596	nuclear replication fork	0.021442516	0.021442516	0.02331564	ENSDARG00000002613	1
CC	GO:0046540	U4/U6 x U5 tri-snRNP complex	0.022149858	0.022149858	0.02331564	ENSDARG00000011125	1
CC	GO:0097526	spliceosomal tri-snRNP complex	0.022149858	0.022149858	0.02331564	ENSDARG00000011125	1
CC	GO:0000785	chromatin	0.026421827	0.026421827	0.02674274	ENSDARG00000053990/ENSDARG00000099572	2
CC	GO:0005684	U2-type spliceosomal complex	0.033402961	0.033402961	0.032051007	ENSDARG00000011125	1
CC	GO:0005657	replication fork	0.034102271	0.034102271	0.032051007	ENSDARG00000002613	1
CC	GO:0030864	cortical actin cytoskeleton	0.036197385	0.036197385	0.032363876	ENSDARG00000052438	1
CC	GO:0071013	catalytic step 2 spliceosome	0.036894818	0.036894818	0.032363876	ENSDARG00000011125	1
CC	GO:0030863	cortical cytoskeleton	0.041763743	0.041763743	0.035453093	ENSDARG00000052438	1
CC	GO:0097525	spliceosomal snRNP complex	0.045227542	0.045227542	0.036617947	ENSDARG00000011125	1
CC	GO:0030532	small nuclear ribonucleoprotein complex	0.045918906	0.045918906	0.036617947	ENSDARG00000011125	1
CC	GO:0043025	neuronal cell body	0.049368754	0.049368754	0.03821111	ENSDARG00000024746	1
MF	GO:0008301	DNA binding, bending	0.006623167	0.006623167	0.033201502	ENSDARG00000053990	1
MF	GO:0051920	peroxiredoxin activity	0.006623167	0.006623167	0.033201502	ENSDARG00000032102	1
MF	GO:0031386	protein tag	0.008602207	0.008602207	0.033201502	ENSDARG00000028119	1
MF	GO:0031492	nucleosomal DNA binding	0.02235391	0.02235391	0.038997588	ENSDARG00000099572	1
MF	GO:0003684	damaged DNA binding	0.028193417	0.028193417	0.038997588	ENSDARG00000002613	1
MF	GO:0003755	peptidyl-prolyl cis-trans isomerase activity	0.032068516	0.032068516	0.038997588	ENSDARG00000022684	1
MF	GO:0004601	peroxidase activity	0.032712978	0.032712978	0.038997588	ENSDARG00000032102	1
MF	GO:0031491	nucleosome binding	0.034000712	0.034000712	0.038997588	ENSDARG00000099572	1
MF	GO:0016684	oxidoreductase activity, acting on peroxide as acceptor	0.036571436	0.036571436	0.038997588	ENSDARG00000032102	1
MF	GO:0016859	cis-trans isomerase activity	0.039135843	0.039135843	0.038997588	ENSDARG00000022684	1
MF	GO:0031490	chromatin DNA binding	0.040415682	0.040415682	0.038997588	ENSDARG00000099572	1
MF	GO:0044389	ubiquitin-like protein ligase binding	0.040415682	0.040415682	0.038997588	ENSDARG00000028119	1
MF	GO:0003697	single-stranded DNA binding	0.044245765	0.044245765	0.039409184	ENSDARG00000002613	1
