# Supplementary material for: Cell-type-specific responses to the microbiota across all tissues of the larval zebrafish
Source: Cell Rep. Author manuscript; Available in PMC 2023 Oct 23. (PMC10423310; doi:10.1016/j.celrep.2023.112095)
Supplement: MMC7 [file NIHMS1880944-supplement-MMC7.zip › DataS1/Cluster35/clu35_GOresults_GFup.tsv]

ONTOLOGY	ID	Description	pvalue	p.adjust	qvalue	geneID	Count
BP	GO:0002088	lens development in camera-type eye	1.06E-43	1.06E-43	1.62E-41	ENSDARG00000030411/ENSDARG00000069801/ENSDARG00000068507/ENSDARG00000087324/ENSDARG00000032929/ENSDARG00000024548/ENSDARG00000041925/ENSDARG00000053862/ENSDARG00000053875/ENSDARG00000016793/ENSDARG00000087765/ENSDARG00000086658/ENSDARG00000076790/ENSDARG00000057460/ENSDARG00000088823/ENSDARG00000007576/ENSDARG00000030349/ENSDARG00000076572/ENSDARG00000069827/ENSDARG00000074001/ENSDARG00000013963/…	23
BP	GO:0007601	visual perception	2.79E-35	2.79E-35	2.13E-33	ENSDARG00000030411/ENSDARG00000069801/ENSDARG00000068507/ENSDARG00000087324/ENSDARG00000032929/ENSDARG00000024548/ENSDARG00000041925/ENSDARG00000053862/ENSDARG00000053875/ENSDARG00000016793/ENSDARG00000087765/ENSDARG00000086658/ENSDARG00000076790/ENSDARG00000057460/ENSDARG00000088823/ENSDARG00000007576/ENSDARG00000030349/ENSDARG00000076572/ENSDARG00000069827/ENSDARG00000074001/ENSDARG00000069817/…	22
BP	GO:0050953	sensory perception of light stimulus	8.33E-35	8.33E-35	4.24E-33	ENSDARG00000030411/ENSDARG00000069801/ENSDARG00000068507/ENSDARG00000087324/ENSDARG00000032929/ENSDARG00000024548/ENSDARG00000041925/ENSDARG00000053862/ENSDARG00000053875/ENSDARG00000016793/ENSDARG00000087765/ENSDARG00000086658/ENSDARG00000076790/ENSDARG00000057460/ENSDARG00000088823/ENSDARG00000007576/ENSDARG00000030349/ENSDARG00000076572/ENSDARG00000069827/ENSDARG00000074001/ENSDARG00000069817/…	22
BP	GO:0043010	camera-type eye development	1.34E-28	1.34E-28	5.10E-27	ENSDARG00000030411/ENSDARG00000069801/ENSDARG00000068507/ENSDARG00000087324/ENSDARG00000032929/ENSDARG00000024548/ENSDARG00000041925/ENSDARG00000053862/ENSDARG00000053875/ENSDARG00000016793/ENSDARG00000087765/ENSDARG00000086658/ENSDARG00000076790/ENSDARG00000057460/ENSDARG00000088823/ENSDARG00000007576/ENSDARG00000030349/ENSDARG00000076572/ENSDARG00000069827/ENSDARG00000074001/ENSDARG00000013963/…	23
BP	GO:0007600	sensory perception	1.10E-27	1.10E-27	3.35E-26	ENSDARG00000030411/ENSDARG00000069801/ENSDARG00000068507/ENSDARG00000087324/ENSDARG00000032929/ENSDARG00000024548/ENSDARG00000041925/ENSDARG00000053862/ENSDARG00000053875/ENSDARG00000016793/ENSDARG00000087765/ENSDARG00000086658/ENSDARG00000076790/ENSDARG00000057460/ENSDARG00000088823/ENSDARG00000007576/ENSDARG00000030349/ENSDARG00000076572/ENSDARG00000069827/ENSDARG00000074001/ENSDARG00000069817/…	22
CC	GO:0005882	intermediate filament	1.31E-08	1.31E-08	2.21E-08	ENSDARG00000092947/ENSDARG00000036830/ENSDARG00000036832/ENSDARG00000055192/ENSDARG00000056248/ENSDARG00000058371	6
CC	GO:0045111	intermediate filament cytoskeleton	1.40E-08	1.40E-08	2.21E-08	ENSDARG00000092947/ENSDARG00000036830/ENSDARG00000036832/ENSDARG00000055192/ENSDARG00000056248/ENSDARG00000058371	6
CC	GO:0099513	polymeric cytoskeletal fiber	4.04E-05	4.04E-05	4.25E-05	ENSDARG00000092947/ENSDARG00000036830/ENSDARG00000036832/ENSDARG00000055192/ENSDARG00000056248/ENSDARG00000058371	6
CC	GO:0034364	high-density lipoprotein particle	0.02321087	0.02321087	0.009380702	ENSDARG00000101324	1
CC	GO:0042627	chylomicron	0.02321087	0.02321087	0.009380702	ENSDARG00000101324	1
CC	GO:0045095	keratin filament	0.02321087	0.02321087	0.009380702	ENSDARG00000058371	1
CC	GO:0032994	protein-lipid complex	0.026735001	0.026735001	0.009380702	ENSDARG00000101324	1
CC	GO:0034358	plasma lipoprotein particle	0.026735001	0.026735001	0.009380702	ENSDARG00000101324	1
CC	GO:1990777	lipoprotein particle	0.026735001	0.026735001	0.009380702	ENSDARG00000101324	1
MF	GO:0005212	structural constituent of eye lens	1.18E-46	1.18E-46	2.97E-45	ENSDARG00000030411/ENSDARG00000069801/ENSDARG00000068507/ENSDARG00000087324/ENSDARG00000032929/ENSDARG00000024548/ENSDARG00000041925/ENSDARG00000053862/ENSDARG00000053875/ENSDARG00000016793/ENSDARG00000087765/ENSDARG00000086658/ENSDARG00000076790/ENSDARG00000057460/ENSDARG00000015445/ENSDARG00000088823/ENSDARG00000007576/ENSDARG00000030349/ENSDARG00000076572/ENSDARG00000069827/ENSDARG00000074001/…	23
