# Supplementary material for: Cell-type-specific responses to the microbiota across all tissues of the larval zebrafish
Source: Cell Rep. Author manuscript; Available in PMC 2023 Oct 23. (PMC10423310; doi:10.1016/j.celrep.2023.112095)
Supplement: MMC7 [file NIHMS1880944-supplement-MMC7.zip › DataS1/Cluster35/cluster35_CVZvGF.tsv]

	gene	gene_NAME	p_val_adj	p_val	avg_logFC	pct.1	pct.2
1	ENSDARG00000086917	crygm2d2	3.48E-28	1.58E-32	-1.390135905	0.201	0.757
2	ENSDARG00000030411	crygn2	3.40E-25	1.54E-29	-1.360856002	0.159	0.683
3	ENSDARG00000069801	crygm2d12	1.67E-20	7.58E-25	-1.314551323	0.117	0.593
4	ENSDARG00000068507	crybb1	1.16E-19	5.28E-24	-1.123476311	0.248	0.73
5	ENSDARG00000087324	crygm2d1	1.28E-19	5.80E-24	-1.400518237	0.173	0.646
6	ENSDARG00000032929	cryba1l1	3.15E-18	1.43E-22	-1.216047629	0.248	0.698
7	ENSDARG00000024548	cryba4	1.40E-17	6.35E-22	-1.206886316	0.234	0.683
8	ENSDARG00000041925	cryba2b	1.81E-17	8.19E-22	-1.125067298	0.173	0.624
9	ENSDARG00000109861	BX545855.1	6.91E-17	3.13E-21	-1.094241996	0.159	0.593
10	ENSDARG00000053862	crygmx	1.26E-15	5.73E-20	-1.13718101	0.22	0.63
11	ENSDARG00000053875	cryba1b	3.92E-15	1.78E-19	-1.16244078	0.182	0.603
12	ENSDARG00000016793	crybb1l2	8.03E-15	3.64E-19	-0.921958311	0.103	0.503
13	ENSDARG00000087765	crygm2d10	5.12E-12	2.32E-16	-1.005143913	0.14	0.513
14	ENSDARG00000086658	crygm2d21	3.09E-10	1.40E-14	-0.78178359	0.065	0.381
15	ENSDARG00000076790	crygm2d16	2.78E-09	1.26E-13	-0.761517167	0.065	0.36
16	ENSDARG00000057460	crygm2d13	4.45E-09	2.02E-13	-0.808775733	0.098	0.407
17	ENSDARG00000015445	lim2.4	4.77E-09	2.16E-13	-0.664200484	0.065	0.36
18	ENSDARG00000094310	si:ch211-255g12.6	2.88E-08	1.31E-12	-0.677806266	0.112	0.418
19	ENSDARG00000088823	crygm2d3	5.48E-08	2.48E-12	-0.668998035	0.103	0.397
20	ENSDARG00000007576	crybb1l1	2.25E-07	1.02E-11	-0.66954883	0.093	0.376
21	ENSDARG00000030349	cryba2a	1.90E-06	8.60E-11	-0.840156357	0.07	0.317
22	ENSDARG00000116164	crygm2d8	8.16E-06	3.70E-10	-0.70084315	0.126	0.386
23	ENSDARG00000076572	crygm2d7	0.000426788	1.93E-08	-0.442078435	0.051	0.249
24	ENSDARG00000087164	crygm2d4	0.004501494	2.04E-07	-0.391435205	0.051	0.228
25	ENSDARG00000101324	apoa1b	0.044518485	2.02E-06	-0.605437803	0.593	0.778
26	ENSDARG00000069827	crygm2d11	0.099353294	4.50E-06	-0.408114485	0.056	0.206
27	ENSDARG00000038439	fabp10a	0.170766646	7.74E-06	-0.569554384	0.35	0.55
28	ENSDARG00000092947	cyt1	0.37133263	1.68E-05	-0.460480617	0.71	0.831
29	ENSDARG00000074001	crygmxl2	0.400015776	1.81E-05	-0.405295617	0.028	0.143
30	ENSDARG00000002613	rpa3	1	0.0222887	0.273955132	0.28	0.19
31	ENSDARG00000003216	anxa2a	1	0.043075858	-0.269614253	0.079	0.138
32	ENSDARG00000004169	stmn1a	1	0.022102965	0.253209857	0.449	0.328
33	ENSDARG00000007275	si:ch211-251b21.1	1	0.447488313	0.292881308	0.271	0.233
34	ENSDARG00000009087	cd74a	1	0.174087898	0.414038883	0.126	0.18
35	ENSDARG00000011125	snrpb	1	0.009597465	0.302565267	0.626	0.566
36	ENSDARG00000011146	uqcrb	1	0.01654402	0.253058336	0.701	0.635
37	ENSDARG00000012381	hsc70	1	0.072592501	-0.324788124	0.065	0.116
38	ENSDARG00000013963	mipb	1	0.000599532	-0.287158247	0.033	0.122
39	ENSDARG00000014165	ssr3	1	0.04906433	0.357680306	0.598	0.481
40	ENSDARG00000015866	apoa2	1	0.000972908	-0.280218608	0.687	0.81
41	ENSDARG00000016771	tfa	1	0.074275248	-0.262710256	0.079	0.132
42	ENSDARG00000017653	rgs13	1	0.179227342	-0.338476963	0.388	0.423
43	ENSDARG00000020574	atp2a1	1	0.646793536	-0.276668726	0.425	0.423
44	ENSDARG00000020788	sla2	1	0.056515859	-0.357231664	0.187	0.254
45	ENSDARG00000022684	fkbp1aa	1	0.000713236	0.294435276	0.841	0.767
46	ENSDARG00000024746	hsp90aa1.2	1	0.017345061	0.459885042	0.57	0.476
47	ENSDARG00000027088	ptgdsb.1	1	0.172936938	-0.298953243	0.327	0.254
48	ENSDARG00000028119	sumo3a	1	0.021887714	0.25037904	0.631	0.545
49	ENSDARG00000029688	hsp70.1	1	0.476171392	0.35652807	0.495	0.45
50	ENSDARG00000030012	lrrfip1a	1	0.13489646	-0.269176276	0.271	0.333
51	ENSDARG00000032102	prdx3	1	0.000850669	0.278749553	0.467	0.312
52	ENSDARG00000035622	xbp1	1	0.173030832	-0.250904291	0.322	0.381
53	ENSDARG00000036628	cd74b	1	0.40769705	0.291701278	0.182	0.228
54	ENSDARG00000036830	krt91	1	0.000114027	-0.475069289	0.729	0.857
55	ENSDARG00000036832	cyt1l	1	0.007249696	-0.320263727	0.201	0.323
56	ENSDARG00000037259	ndufb6	1	0.092892139	0.263940292	0.369	0.317
57	ENSDARG00000038524	pik3r1	1	0.000296855	-0.349136539	0.379	0.513
58	ENSDARG00000038901	tmem256	1	0.043972899	-0.276634905	0.206	0.28
59	ENSDARG00000039034	marcksl1a	1	0.02646305	0.250923621	0.477	0.354
60	ENSDARG00000041835	ccl38a.5	1	0.103675767	-0.454405885	0.065	0.111
61	ENSDARG00000041923	ccl38.6	1	0.029226568	-0.597834664	0.252	0.339
62	ENSDARG00000042667	klf2a	1	0.085876267	-0.250882638	0.061	0.106
63	ENSDARG00000042725	cebpb	1	0.00266027	-0.446811002	0.551	0.661
64	ENSDARG00000043257	ckbb	1	0.787621227	-0.409543477	0.453	0.439
65	ENSDARG00000045639	elavl4	1	0.004089467	0.385114491	0.201	0.101
66	ENSDARG00000052438	actr2a	1	0.047367925	0.276737024	0.407	0.323
67	ENSDARG00000053990	hmgb2b	1	0.006522508	0.429750088	0.659	0.571
68	ENSDARG00000054616	cldni	1	0.089528201	-0.282423485	0.196	0.259
69	ENSDARG00000055192	zgc:136930	1	0.041180893	-0.383360611	0.313	0.386
70	ENSDARG00000055514	icn2	1	0.004453453	-0.293388774	0.112	0.212
71	ENSDARG00000055723	hsp70l	1	0.102521726	0.31563968	0.72	0.619
72	ENSDARG00000056008	atp5mc1	1	0.083927209	0.296662385	0.575	0.55
73	ENSDARG00000056248	si:dkey-183i3.5	1	0.018972259	-0.284909934	0.262	0.376
74	ENSDARG00000056874	lygl1	1	0.270988966	0.393626503	0.103	0.074
75	ENSDARG00000057683	mcm6	1	0.118139395	0.25998383	0.336	0.265
76	ENSDARG00000058371	krt5	1	9.44E-05	-0.5817062	0.57	0.72
77	ENSDARG00000069817	crygm2d8	1	0.00044514	-0.262337821	0.019	0.101
78	ENSDARG00000071084	wipf1b	1	0.053375664	-0.252815786	0.14	0.206
79	ENSDARG00000071626	ptgdsb.2	1	0.425055282	-0.273236808	0.159	0.19
80	ENSDARG00000073750	crygm2d18	1	0.000382613	-0.269351305	0.042	0.143
81	ENSDARG00000075666	tsc22d3	1	0.077477309	-0.262988602	0.322	0.392
82	ENSDARG00000076721	zgc:171686	1	0.09729482	0.301502352	0.215	0.159
83	ENSDARG00000079305	hbae3	1	0.175073736	-0.323854628	0.131	0.18
84	ENSDARG00000090268	krtt1c19e	1	0.417822933	-0.312964424	0.472	0.487
85	ENSDARG00000090722	leg1.1	1	0.037459459	-0.295107708	0.056	0.111
86	ENSDARG00000091996	tcnbb	1	0.001532852	-0.253567999	0.042	0.127
87	ENSDARG00000092362	hsp70.2	1	0.058189476	0.436893899	0.706	0.619
88	ENSDARG00000092806	MFAP4 (1 of many)	1	0.149770485	0.810458089	0.145	0.101
89	ENSDARG00000093877	MFAP4 (1 of many)	1	0.150849036	0.773182615	0.182	0.132
90	ENSDARG00000094408	MFAP4 (1 of many)	1	0.189717611	0.819477516	0.121	0.085
91	ENSDARG00000097480	si:dkey-263j23.1	1	0.002774149	0.320977639	0.332	0.212
92	ENSDARG00000099184	map2k6	1	0.968087097	-0.275928313	0.379	0.365
93	ENSDARG00000099200	zgc:123103	1	0.009024303	-0.258289607	0.047	0.116
94	ENSDARG00000099572	hmgn2	1	0.013005617	0.296273637	0.949	0.894
95	ENSDARG00000099738	ccr9b	1	0.273540213	0.26308919	0.192	0.153
96	ENSDARG00000099776	glula	1	0.197869636	-0.32094798	0.299	0.243
97	ENSDARG00000102076	spink2.1	1	0.934693223	0.340119612	0.164	0.169
98	ENSDARG00000103199	si:dkey-247k7.2	1	0.000199369	0.255792912	0.14	0.032
99	ENSDARG00000104181	tmsb1	1	0.05141784	-0.276998797	0.266	0.339
100	ENSDARG00000105263	ccl36.1	1	0.326144294	-0.329252278	0.131	0.164
