# Supplementary material for: Cell-type-specific responses to the microbiota across all tissues of the larval zebrafish
Source: Cell Rep. Author manuscript; Available in PMC 2023 Oct 23. (PMC10423310; doi:10.1016/j.celrep.2023.112095)
Supplement: MMC7 [file NIHMS1880944-supplement-MMC7.zip › DataS1/Cluster35/clu35_GOresults_CVZup_fdr.tsv]

ONTOLOGY	ID	Description	pvalue	p.adjust	qvalue	geneID	Count
BP	GO:0006310	DNA recombination	0.000297629	0.045239635	0.030076211	ENSDARG00000002613/ENSDARG00000052438/ENSDARG00000053990	3
CC	GO:0035861	site of double-strand break	0.000100785	0.00357899	0.001596338	ENSDARG00000002613/ENSDARG00000052438	2
CC	GO:0090734	site of DNA damage	0.000121322	0.00357899	0.001596338	ENSDARG00000002613/ENSDARG00000052438	2
CC	GO:0019013	viral nucleocapsid	0.000352997	0.004028274	0.001796732	ENSDARG00000011125/ENSDARG00000045639	2
CC	GO:0019028	viral capsid	0.000352997	0.004028274	0.001796732	ENSDARG00000011125/ENSDARG00000045639	2
CC	GO:0019012	virion	0.000409655	0.004028274	0.001796732	ENSDARG00000011125/ENSDARG00000045639	2
CC	GO:0044423	virion part	0.000409655	0.004028274	0.001796732	ENSDARG00000011125/ENSDARG00000045639	2
CC	GO:0005750	mitochondrial respiratory chain complex III	0.007912408	0.048902855	0.021812157	ENSDARG00000011146	1
CC	GO:0045275	respiratory chain complex III	0.007912408	0.048902855	0.021812157	ENSDARG00000011146	1
CC	GO:0005885	Arp2/3 protein complex	0.010775205	0.048902855	0.021812157	ENSDARG00000052438	1
CC	GO:0030894	replisome	0.010775205	0.048902855	0.021812157	ENSDARG00000002613	1
CC	GO:0043601	nuclear replisome	0.010775205	0.048902855	0.021812157	ENSDARG00000002613	1
CC	GO:0071004	U2-type prespliceosome	0.010775205	0.048902855	0.021812157	ENSDARG00000011125	1
CC	GO:0071010	prespliceosome	0.010775205	0.048902855	0.021812157	ENSDARG00000011125	1
