# Supplementary material for: Cell-type-specific responses to the microbiota across all tissues of the larval zebrafish
Source: Cell Rep. Author manuscript; Available in PMC 2023 Oct 23. (PMC10423310; doi:10.1016/j.celrep.2023.112095)
Supplement: MMC7 [file NIHMS1880944-supplement-MMC7.zip › DataS1/Cluster61/cluster61_CVZvGF.tsv]

	gene	gene_NAME	p_val_adj	p_val	avg_logFC	pct.1	pct.2
1	ENSDARG00000069801	crygm2d12	7.49E-08	3.40E-12	-1.758460811	0.068	0.641
2	ENSDARG00000087324	crygm2d1	1.45E-07	6.56E-12	-2.064812545	0.068	0.609
3	ENSDARG00000024548	cryba4	5.76E-07	2.61E-11	-1.715565115	0.192	0.719
4	ENSDARG00000030411	crygn2	4.30E-06	1.95E-10	-1.686008188	0.137	0.641
5	ENSDARG00000053875	cryba1b	6.44E-05	2.92E-09	-1.416059919	0.164	0.641
6	ENSDARG00000086917	crygm2d2	8.53E-05	3.87E-09	-1.752287859	0.151	0.609
7	ENSDARG00000032929	cryba1l1	0.000202931	9.20E-09	-1.410712914	0.137	0.594
8	ENSDARG00000041925	cryba2b	0.000286687	1.30E-08	-1.578243872	0.123	0.562
9	ENSDARG00000087765	crygm2d10	0.00030563	1.39E-08	-1.479501945	0.123	0.594
10	ENSDARG00000086658	crygm2d21	0.001385313	6.28E-08	-1.378821667	0.041	0.422
11	ENSDARG00000109861	BX545855.1	0.001879871	8.52E-08	-1.248797122	0.164	0.609
12	ENSDARG00000016793	crybb1l2	0.001931802	8.76E-08	-1.249642284	0.096	0.531
13	ENSDARG00000053862	crygmx	0.00257521	1.17E-07	-1.602617191	0.178	0.594
14	ENSDARG00000068507	crybb1	0.004975248	2.26E-07	-1.279850999	0.288	0.672
15	ENSDARG00000057460	crygm2d13	0.025097507	1.14E-06	-1.517529257	0.082	0.422
16	ENSDARG00000038439	fabp10a	0.033990114	1.54E-06	-1.118407536	0.288	0.641
17	ENSDARG00000088823	crygm2d3	0.038728894	1.76E-06	-1.013589083	0.068	0.422
18	ENSDARG00000094310	si:ch211-255g12.6	0.142762564	6.47E-06	-1.368044004	0.082	0.391
19	ENSDARG00000007576	crybb1l1	0.85242688	3.86E-05	-1.196624576	0.123	0.422
20	ENSDARG00000000212	krt97	1	0.102119614	-0.355410108	0.082	0.172
21	ENSDARG00000000241	slc40a1	1	0.110289859	0.289013404	0.123	0.047
22	ENSDARG00000000394	matr3l1.1	1	0.041669415	-0.343363787	0.041	0.141
23	ENSDARG00000000563	ttn.1	1	0.013229927	-0.634620584	0.082	0.234
24	ENSDARG00000000779	scfd1	1	0.079865247	0.312947874	0.205	0.094
25	ENSDARG00000000853	dstyk	1	0.266165348	0.283266411	0.26	0.172
26	ENSDARG00000000966	ncor2	1	0.238431514	-0.440784692	0.096	0.156
27	ENSDARG00000001210	arl14ep	1	0.075965796	-0.3833646	0.123	0.234
28	ENSDARG00000001578	echs1	1	0.14976414	0.265429334	0.137	0.062
29	ENSDARG00000001829	zgc:112982	1	0.122523583	0.305083289	0.164	0.078
30	ENSDARG00000001888	ppm1ba	1	0.042574738	0.341476849	0.123	0.031
31	ENSDARG00000002131	celf2	1	0.247753789	0.268349166	0.548	0.453
32	ENSDARG00000002168	tra2b	1	0.501246712	-0.295628017	0.096	0.125
33	ENSDARG00000002184	igbp1	1	0.092314457	0.287159077	0.151	0.062
34	ENSDARG00000002193	rho	1	0.054017369	-0.463380444	0.274	0.406
35	ENSDARG00000002344	tubb4b	1	0.112729073	0.501161174	0.836	0.703
36	ENSDARG00000002369	UBB	1	0.350675965	-0.385984082	0.205	0.25
37	ENSDARG00000002467	rdh14b	1	0.127997538	0.256846565	0.205	0.109
38	ENSDARG00000002506	zgc:92818	1	0.119958494	-0.256176988	0.301	0.422
39	ENSDARG00000002538	smu1a	1	0.2195433	-0.313252049	0.164	0.25
40	ENSDARG00000002549	eif3eb	1	0.216480655	-0.33200518	0.055	0.109
41	ENSDARG00000002587	dpysl3	1	0.028787974	0.470234319	0.137	0.031
42	ENSDARG00000002790	ap2m1a	1	0.006218053	-0.364709494	0.63	0.766
43	ENSDARG00000002912	adipor1a	1	0.066729135	-0.353736223	0.082	0.188
44	ENSDARG00000002967	pdap1b	1	0.13359034	-0.313362163	0.151	0.25
45	ENSDARG00000003127	zgc:123105	1	0.217277692	-0.347016189	0.205	0.281
46	ENSDARG00000003153	nudt21	1	0.10698347	-0.523815339	0.151	0.25
47	ENSDARG00000003165	nr2f6b	1	0.145795152	-0.444616486	0.123	0.203
48	ENSDARG00000003269	clcn3	1	0.049556511	0.365061174	0.123	0.031
49	ENSDARG00000003281	pik3ip1	1	0.405604946	-0.344607196	0.151	0.188
50	ENSDARG00000003311	pank2	1	0.266517053	-0.270587827	0.096	0.156
51	ENSDARG00000003382	cwc25	1	0.06237653	0.379491838	0.288	0.156
52	ENSDARG00000003570	hsp90b1	1	0.02854979	0.326954304	0.288	0.125
53	ENSDARG00000003592	surf1	1	0.027526142	0.398657089	0.137	0.031
54	ENSDARG00000003754	tspan2a	1	0.606772854	0.280843695	0.384	0.359
55	ENSDARG00000003820	nr1d2a	1	0.025401561	0.329270352	0.479	0.281
56	ENSDARG00000003940	mtfr1l	1	0.12256366	-0.430007765	0.055	0.125
57	ENSDARG00000004046	phf6	1	0.159347053	-0.333506495	0.096	0.172
58	ENSDARG00000004169	stmn1a	1	0.707960677	-0.342380034	0.315	0.344
59	ENSDARG00000004402	elovl6	1	0.103609558	-0.331617157	0.068	0.156
60	ENSDARG00000004527	pin4	1	0.001925719	-0.558182839	0.068	0.266
61	ENSDARG00000004588	sox4a	1	0.011763143	0.676137328	0.342	0.156
62	ENSDARG00000004714	tcf12	1	0.203868394	0.261292529	0.247	0.156
63	ENSDARG00000004782	fgfr3	1	0.065073078	-0.441336325	0.041	0.125
64	ENSDARG00000004785	cops2	1	0.483571369	-0.252570151	0.11	0.141
65	ENSDARG00000004906	stip1	1	0.013377922	0.56569607	0.288	0.125
66	ENSDARG00000004948	bccip	1	0.031936158	0.451471552	0.493	0.328
67	ENSDARG00000004956	zmat2	1	0.124303268	0.495652155	0.315	0.219
68	ENSDARG00000005172	dynll2b	1	0.159990745	-0.305321602	0.192	0.281
69	ENSDARG00000005230	ssr2	1	0.029742797	0.296979069	0.575	0.422
70	ENSDARG00000005586	zbtb20	1	0.072047794	0.295199033	0.137	0.047
71	ENSDARG00000005827	eif2s1a	1	0.183961331	0.326789864	0.205	0.125
72	ENSDARG00000005840	got2b	1	0.480600909	0.34596584	0.178	0.141
73	ENSDARG00000005926	ak2	1	0.169571599	0.306782664	0.301	0.203
74	ENSDARG00000005941	yes1	1	0.04751514	0.437074751	0.192	0.078
75	ENSDARG00000006025	tp53i11b	1	0.429345885	0.608994121	0.164	0.125
76	ENSDARG00000006040	cyp20a1	1	0.184211298	0.401443899	0.123	0.062
77	ENSDARG00000006215	akr1b1	1	0.149647719	0.365102351	0.233	0.141
78	ENSDARG00000006408	hmgb3b	1	0.112126672	-0.334452609	0.356	0.469
79	ENSDARG00000006427	fabp2	1	0.512220398	0.386076606	0.233	0.188
80	ENSDARG00000006683	arhgef6	1	0.029437354	0.393291447	0.137	0.031
81	ENSDARG00000006837	mycn	1	0.519018848	0.254573964	0.11	0.078
82	ENSDARG00000007098	itm2ba	1	0.05504703	-0.3150015	0.808	0.844
83	ENSDARG00000007141	psmc3	1	0.079795718	0.40606857	0.233	0.125
84	ENSDARG00000007184	zbtb16a	1	0.058516378	0.313772405	0.233	0.109
85	ENSDARG00000007241	mycb	1	0.258184029	0.500805568	0.329	0.25
86	ENSDARG00000007275	si:ch211-251b21.1	1	0.993816252	-0.28033067	0.342	0.312
87	ENSDARG00000007276	ela3l	1	0.336824281	-0.326949159	0.151	0.094
88	ENSDARG00000007279	yipf5	1	0.14535977	-0.335107708	0.055	0.125
89	ENSDARG00000007438	ube2ib	1	0.03749522	-0.454130098	0.342	0.484
90	ENSDARG00000007663	amph	1	0.074411188	0.314435544	0.11	0.031
91	ENSDARG00000007678	ttyh3b	1	0.102909294	-0.430134847	0.164	0.266
92	ENSDARG00000007682	ppdpfa	1	0.088104717	-0.379822544	0.055	0.141
93	ENSDARG00000007708	nsa2	1	0.062416224	0.29234371	0.767	0.641
94	ENSDARG00000007720	sub1b	1	0.217071687	-0.409347827	0.219	0.312
95	ENSDARG00000007804	gas6	1	0.320663328	-0.313444909	0.164	0.219
96	ENSDARG00000007867	dazap2	1	0.494819449	-0.339167425	0.205	0.234
97	ENSDARG00000007976	si:ch211-220f16.2	1	0.056282535	0.260239779	0.123	0.031
98	ENSDARG00000008097	srsf9	1	0.356381904	-0.277702484	0.233	0.297
99	ENSDARG00000008131	sox1b	1	0.067828369	-0.311807252	0.082	0.188
100	ENSDARG00000008153	serinc5	1	0.077420406	0.363959851	0.301	0.172
101	ENSDARG00000008243	cct8	1	0.000324366	0.687705825	0.411	0.141
102	ENSDARG00000008395	snupn	1	0.02550392	-0.321700151	0.027	0.125
103	ENSDARG00000008434	bcl2l1	1	0.179564212	0.280442656	0.151	0.078
104	ENSDARG00000008490	ltv1	1	0.289878543	0.256537492	0.151	0.094
105	ENSDARG00000008803	marcksb	1	0.101920908	-0.286425156	0.247	0.344
106	ENSDARG00000008867	rap1b	1	0.004242918	0.382306511	0.521	0.25
107	ENSDARG00000009212	ppiaa	1	0.080807718	-0.287539604	0.863	0.938
108	ENSDARG00000009401	vcanb	1	0.079194586	0.319548381	0.11	0.031
109	ENSDARG00000009681	med27	1	0.095435799	0.346738752	0.151	0.062
110	ENSDARG00000009745	fbxw2	1	0.14535977	-0.26353037	0.055	0.125
111	ENSDARG00000009822	her4.4	1	0.028133563	-0.89733854	0.027	0.125
112	ENSDARG00000009881	ier5	1	0.174600516	0.30068665	0.151	0.078
113	ENSDARG00000010008	vim	1	0.064209055	-0.471039055	0.055	0.156
114	ENSDARG00000010018	qki2	1	0.149919916	0.3221556	0.397	0.281
115	ENSDARG00000010032	cmtm7	1	0.060676832	-0.344789571	0.068	0.172
116	ENSDARG00000010113	ndufb8	1	0.063115425	0.310958345	0.479	0.344
117	ENSDARG00000010137	ldb1a	1	0.088646318	0.349891548	0.301	0.172
118	ENSDARG00000010244	rpl22l1	1	0.006224983	0.473131372	0.644	0.422
119	ENSDARG00000010246	prmt1	1	0.320831464	-0.266773157	0.219	0.281
120	ENSDARG00000010956	sh3glb1b	1	0.13061766	-0.305538156	0.137	0.234
121	ENSDARG00000010965	psma8	1	0.014970921	0.369969513	0.329	0.141
122	ENSDARG00000011170	ndrg2	1	0.075258901	0.353961044	0.425	0.281
123	ENSDARG00000011201	rplp2l	1	0.383821148	0.26688603	0.849	0.844
124	ENSDARG00000011404	fen1	1	0.353293062	-0.454099565	0.068	0.109
125	ENSDARG00000011496	ppm1bb	1	0.24523404	-0.254690804	0.082	0.141
126	ENSDARG00000011648	snrpd1	1	0.99256594	-0.286442811	0.205	0.188
127	ENSDARG00000011665	aldoaa	1	0.065612979	0.311071208	0.836	0.719
128	ENSDARG00000011740	u2af2b	1	0.270964605	-0.340149747	0.219	0.281
129	ENSDARG00000011837	zgc:100846	1	0.124709282	0.304725986	0.123	0.047
130	ENSDARG00000012078	meis1b	1	0.030217071	-0.563579948	0.151	0.297
131	ENSDARG00000012144	emc7	1	0.019975773	-0.480719932	0.26	0.453
132	ENSDARG00000012234	psme3	1	0.074774345	-0.315228607	0.055	0.141
133	ENSDARG00000012387	pdha1a	1	0.044339705	-0.471507905	0.233	0.375
134	ENSDARG00000012399	adssl	1	0.272059507	-0.275117724	0.082	0.141
135	ENSDARG00000012405	col1a1a	1	0.584183807	-0.461790482	0.082	0.109
136	ENSDARG00000012432	fam76b	1	0.025513495	-0.542982188	0.068	0.188
137	ENSDARG00000012458	zgc:77849	1	0.082879408	-0.268873026	0.37	0.5
138	ENSDARG00000012505	u2af2a	1	0.009754319	0.29168047	0.247	0.078
139	ENSDARG00000012577	waca	1	0.059266653	-0.474312579	0.096	0.203
140	ENSDARG00000012603	eif3ja	1	0.414107612	0.253074775	0.205	0.156
141	ENSDARG00000012656	atf6	1	0.036623657	0.441135901	0.205	0.078
142	ENSDARG00000012682	pfn2l	1	0.017171243	-0.42812442	0.425	0.594
143	ENSDARG00000012699	bbx	1	0.039206577	0.353904948	0.219	0.094
144	ENSDARG00000012899	ddx49	1	0.027097309	0.368424795	0.11	0.016
145	ENSDARG00000012914	arhgef4	1	0.414278197	-0.391656028	0.233	0.266
146	ENSDARG00000012944	myhz2	1	0.007376937	-0.763685673	0.178	0.375
147	ENSDARG00000012946	syap1	1	0.227629101	-0.427883832	0.233	0.297
148	ENSDARG00000013005	opcml	1	0.07844847	0.438795673	0.192	0.094
149	ENSDARG00000013044	ndufv2	1	0.156176304	0.281957291	0.178	0.094
150	ENSDARG00000013075	mrpl11	1	0.162399864	0.372212352	0.192	0.109
151	ENSDARG00000013351	cirbpb	1	0.053340024	0.279037336	0.849	0.781
152	ENSDARG00000013478	rrp15	1	0.066185409	0.345750983	0.164	0.062
153	ENSDARG00000013500	abca2	1	0.140080986	0.367683299	0.178	0.094
154	ENSDARG00000013596	brd1a	1	0.027802127	0.293422598	0.11	0.016
155	ENSDARG00000013615	pbx3b	1	0.407049035	-0.541006904	0.219	0.25
156	ENSDARG00000013655	tpd52l2b	1	0.119580163	-0.413792671	0.205	0.312
157	ENSDARG00000013732	vta1	1	0.10266161	0.653121572	0.123	0.047
158	ENSDARG00000013750	eno1b	1	0.022978477	-0.508398455	0.425	0.547
159	ENSDARG00000013822	anapc16	1	0.012110601	-0.597324155	0.164	0.344
160	ENSDARG00000013843	sept5a	1	0.783361198	-0.287500653	0.096	0.109
161	ENSDARG00000013847	egfra	1	0.0713554	0.417406561	0.11	0.031
162	ENSDARG00000013966	psma6b	1	0.057152012	0.267235792	0.397	0.234
163	ENSDARG00000014068	pgam1b	1	0.031461629	0.271928683	0.137	0.031
164	ENSDARG00000014083	wdr82	1	0.134181185	0.35000949	0.137	0.062
165	ENSDARG00000014085	atp6v1e1a	1	0.017161289	-0.579140043	0.014	0.109
166	ENSDARG00000014171	bloc1s1	1	0.332048387	-0.267164707	0.219	0.281
167	ENSDARG00000014233	sept8b	1	0.033509224	0.300626295	0.411	0.219
168	ENSDARG00000014244	rbmx	1	0.153727634	-0.302445276	0.192	0.297
169	ENSDARG00000014329	npm1a	1	0.15677397	0.398016733	0.26	0.172
170	ENSDARG00000014333	ormdl1	1	0.459927101	-0.315930117	0.205	0.25
171	ENSDARG00000014361	tmbim4	1	0.282553534	-0.253967106	0.164	0.234
172	ENSDARG00000014517	usp5	1	0.08422511	0.271942878	0.11	0.031
173	ENSDARG00000014545	golim4b	1	0.07556011	-0.692054189	0.096	0.188
174	ENSDARG00000014569	hnrnpr	1	0.095057997	-0.456663385	0.178	0.281
175	ENSDARG00000014587	slc38a5b	1	0.168697956	0.407135816	0.192	0.109
176	ENSDARG00000014634	mbtps1	1	0.079074813	0.393559261	0.219	0.109
177	ENSDARG00000014675	efna3a	1	0.085958322	0.30828533	0.11	0.031
178	ENSDARG00000014731	cacybp	1	0.377973486	-0.368588583	0.123	0.172
179	ENSDARG00000014796	wnt11r	1	0.080843554	0.286280415	0.11	0.031
180	ENSDARG00000014817	ranbp1	1	0.457614457	-0.280602769	0.356	0.375
181	ENSDARG00000014915	ndufab1b	1	0.070249586	-0.368684591	0.288	0.422
182	ENSDARG00000015126	gorasp2	1	0.018124381	0.292083856	0.151	0.031
183	ENSDARG00000015128	rpl27	1	0.110795702	0.250010613	0.945	0.875
184	ENSDARG00000015201	pcmt	1	0.016916288	0.469897467	0.151	0.031
185	ENSDARG00000015349	mfge8a	1	0.403794517	-0.381984251	0.411	0.469
186	ENSDARG00000015445	lim2.4	1	0.000134134	-1.033343228	0.096	0.359
187	ENSDARG00000015524	prps1a	1	0.302574633	-0.484865372	0.164	0.219
188	ENSDARG00000015551	fth1a	1	0.150667406	0.659114157	0.822	0.703
189	ENSDARG00000015649	rap2c	1	0.072099595	0.273149953	0.164	0.062
190	ENSDARG00000015823	vps26b	1	0.050117009	-0.408143454	0.027	0.109
191	ENSDARG00000015835	eif4e2rs1	1	0.020306156	-0.376712039	0.041	0.156
192	ENSDARG00000015851	pnn	1	0.081999296	-0.33921059	0.233	0.375
193	ENSDARG00000015866	apoa2	1	0.00077697	-0.622286127	0.534	0.766
194	ENSDARG00000015889	zc3h15	1	0.143979901	0.284116249	0.178	0.094
195	ENSDARG00000015947	matn4	1	0.048503839	0.368762705	0.123	0.031
196	ENSDARG00000015966	yaf2	1	0.023800431	-0.573115288	0.055	0.172
197	ENSDARG00000015978	COX5B	1	0.131439773	0.337740851	0.644	0.531
198	ENSDARG00000015990	hcfc1a	1	0.181337942	0.297019721	0.11	0.047
199	ENSDARG00000016200	trib3	1	0.323835686	-0.286285302	0.151	0.203
200	ENSDARG00000016239	psmd13	1	0.030410013	0.445784994	0.315	0.172
201	ENSDARG00000016280	eif1ad	1	0.051461503	0.398980787	0.205	0.094
202	ENSDARG00000016345	ncoa5	1	0.489161647	-0.300642224	0.137	0.172
203	ENSDARG00000016447	ythdf1	1	0.076475131	-0.352724503	0.041	0.125
204	ENSDARG00000016667	gabbr1b	1	0.448756505	-0.449687365	0.123	0.156
205	ENSDARG00000016687	acadvl	1	0.077098577	-0.533723197	0.164	0.281
206	ENSDARG00000016691	cd9b	1	0.511285955	0.250343453	0.164	0.125
207	ENSDARG00000016733	psat1	1	0.129462185	-0.274883154	0.041	0.109
208	ENSDARG00000016754	tbca	1	0.043997625	-0.387646813	0.397	0.531
209	ENSDARG00000016763	znf292a	1	0.604748656	-0.309206329	0.082	0.109
210	ENSDARG00000016782	huwe1	1	0.048951952	-0.477029809	0.027	0.109
211	ENSDARG00000016783	srsf6b	1	0.397972241	-0.25142556	0.26	0.312
212	ENSDARG00000016866	fam102ab	1	0.009149368	0.559195737	0.192	0.047
213	ENSDARG00000017244	chd6	1	0.036654059	-0.398435878	0.041	0.141
214	ENSDARG00000017673	nova2	1	0.336475512	-0.251630713	0.712	0.703
215	ENSDARG00000017741	g3bp1	1	0.392680923	-0.261564649	0.096	0.141
216	ENSDARG00000017809	stard3	1	0.028215716	-0.424323098	0.123	0.266
217	ENSDARG00000017891	tcp1	1	0.110775454	0.329684204	0.438	0.312
218	ENSDARG00000018002	eci1	1	0.065051894	-0.298198007	0.068	0.172
219	ENSDARG00000018049	sf3b2	1	0.191670909	0.278164199	0.288	0.203
220	ENSDARG00000018241	mfap1	1	0.049469709	0.289960715	0.288	0.141
221	ENSDARG00000018319	arglu1b	1	0.02232319	0.448526599	0.219	0.078
222	ENSDARG00000018328	rhocb	1	0.348748747	-0.299747846	0.068	0.109
223	ENSDARG00000018404	krt18a.1	1	0.38947966	-0.306952904	0.123	0.172
224	ENSDARG00000018491	pdia4	1	0.015776763	-0.439044719	0.068	0.203
225	ENSDARG00000018627	arl5a	1	0.18251472	-0.292766261	0.123	0.203
226	ENSDARG00000018809	abhd3	1	0.309532355	0.403298146	0.11	0.062
227	ENSDARG00000018854	scaf4b	1	0.246782463	-0.309072958	0.068	0.125
228	ENSDARG00000018856	dclk1a	1	0.058023628	0.340767897	0.192	0.078
229	ENSDARG00000018904	cstf3	1	0.660599478	-0.444597606	0.096	0.109
230	ENSDARG00000019205	fam120c	1	0.261773643	-0.301676149	0.082	0.141
231	ENSDARG00000019223	arglu1a	1	0.104060869	0.332224718	0.342	0.219
232	ENSDARG00000019302	mid1ip1b	1	0.532118177	-0.263375192	0.096	0.125
233	ENSDARG00000019326	prpsap2	1	0.363395707	-0.365594982	0.096	0.141
234	ENSDARG00000019328	plxna4	1	0.339540912	-0.302032021	0.137	0.188
235	ENSDARG00000019353	sparc	1	0.001255563	-0.628844653	0.178	0.453
236	ENSDARG00000019507	mcm5	1	0.013788523	-0.878336004	0.027	0.141
237	ENSDARG00000019526	agfg1b	1	0.103767116	-0.394792709	0.123	0.219
238	ENSDARG00000019572	taf7	1	0.37457197	-0.369927818	0.192	0.234
239	ENSDARG00000019881	bsg	1	0.110763208	-0.325295274	0.904	0.906
240	ENSDARG00000019941	sgta	1	0.123265705	0.254524783	0.274	0.156
241	ENSDARG00000019945	ptprdb	1	0.191015937	0.263509693	0.192	0.109
242	ENSDARG00000019969	smarcd3b	1	0.189804967	0.270485573	0.151	0.078
243	ENSDARG00000019998	slc30a7	1	0.482701746	-0.27803339	0.137	0.172
244	ENSDARG00000020007	col1a2	1	0.395633129	-0.311332524	0.082	0.125
245	ENSDARG00000020107	usp2a	1	0.526881919	-0.295995266	0.11	0.141
246	ENSDARG00000020187	GCA	1	0.001891383	-0.507355739	0.151	0.391
247	ENSDARG00000020232	eif6	1	0.891401474	-0.263710673	0.26	0.266
248	ENSDARG00000020235	sept9a	1	0.040739817	0.575245714	0.123	0.031
249	ENSDARG00000020334	ptpn11a	1	0.112890785	0.314764834	0.233	0.125
250	ENSDARG00000020454	psmd8	1	0.594592684	-0.316877169	0.247	0.281
251	ENSDARG00000020493	lgi1a	1	0.248481892	0.254705002	0.137	0.078
252	ENSDARG00000020504	h3f3b.1	1	0.114459169	-0.369854595	0.575	0.641
253	ENSDARG00000020574	atp2a1	1	0.102200335	-0.360208566	0.329	0.438
254	ENSDARG00000020595	gnl3l	1	0.22016866	0.273124936	0.123	0.062
255	ENSDARG00000020679	clpp	1	0.095435799	-0.331213288	0.068	0.156
256	ENSDARG00000020771	tnr	1	0.52095188	0.279667599	0.315	0.281
257	ENSDARG00000020798	necap1	1	0.008387508	0.412738406	0.493	0.266
258	ENSDARG00000021107	sf3a2	1	0.357469774	-0.279270255	0.288	0.344
259	ENSDARG00000021124	cfl1	1	0.026969152	-0.252616944	0.904	0.906
260	ENSDARG00000021250	slc25a48	1	0.138517095	-0.421538811	0.082	0.156
261	ENSDARG00000021442	cdh11	1	0.299907445	-0.309800541	0.329	0.391
262	ENSDARG00000021488	cyth1b	1	0.53007692	-0.273199388	0.082	0.109
263	ENSDARG00000021595	lhfpl3	1	0.360710503	-0.280466208	0.329	0.375
264	ENSDARG00000021647	gnai1	1	0.003272856	-0.631155573	0.438	0.641
265	ENSDARG00000021812	cherp	1	0.115395147	0.337622731	0.164	0.078
266	ENSDARG00000021991	erlin1	1	0.030012202	0.25603536	0.11	0.016
267	ENSDARG00000022564	zgc:56106	1	0.052410027	0.296987523	0.178	0.062
268	ENSDARG00000022939	ino80e	1	0.093118548	0.265306601	0.178	0.078
269	ENSDARG00000022968	fxr1	1	0.109084649	-0.487697677	0.041	0.109
270	ENSDARG00000023151	ucp1	1	0.096251276	0.275289922	0.219	0.109
271	ENSDARG00000023174	fez1	1	0.101396857	-0.288524002	0.301	0.438
272	ENSDARG00000023290	fabp3	1	0.259842251	0.28516191	0.699	0.594
273	ENSDARG00000023443	tjp2b	1	0.333868792	-0.418194545	0.11	0.156
274	ENSDARG00000023967	atp6v1c1a	1	0.765548842	-0.296750121	0.164	0.172
275	ENSDARG00000024047	tmem38a	1	0.045629102	-0.41931385	0.178	0.312
276	ENSDARG00000024109	naa40	1	0.348781258	-0.313736564	0.11	0.156
277	ENSDARG00000024204	mcm3	1	0.11121519	-0.563925464	0.041	0.109
278	ENSDARG00000024219	cdk5rap2	1	0.025733829	0.417253776	0.11	0.016
279	ENSDARG00000024465	mrps18a	1	0.128721588	0.28676895	0.26	0.156
280	ENSDARG00000024846	cops8	1	0.604650786	-0.330440002	0.164	0.188
281	ENSDARG00000024874	dock4b	1	0.011797242	0.391492246	0.247	0.078
282	ENSDARG00000024954	tmed4	1	0.187205313	0.263469509	0.151	0.078
283	ENSDARG00000025012	tpi1a	1	0.012067709	-0.657041615	0.055	0.188
284	ENSDARG00000025074	slc25a10	1	0.025926728	-0.288320072	0.041	0.156
285	ENSDARG00000025338	hagh	1	0.0496171	-0.537267167	0.123	0.25
286	ENSDARG00000025350	prdx2	1	0.711340875	0.27023302	0.562	0.516
287	ENSDARG00000025421	tdrd3	1	0.175431235	0.336856307	0.11	0.047
288	ENSDARG00000025581	rpl10	1	0.008433971	0.376254199	0.973	0.891
289	ENSDARG00000025754	ube2f	1	0.53007692	-0.268193162	0.082	0.109
290	ENSDARG00000025788	chp2	1	0.254715392	-0.267084389	0.123	0.188
291	ENSDARG00000026476	tia1l	1	0.033458542	0.329793053	0.219	0.078
292	ENSDARG00000026680	slc25a14	1	0.065073078	-0.413223137	0.041	0.125
293	ENSDARG00000026726	anxa1a	1	0.009901393	-0.840198481	0.137	0.297
294	ENSDARG00000026839	med21	1	0.179875829	0.390396771	0.164	0.094
295	ENSDARG00000026842	acin1b	1	0.348748747	0.269727206	0.11	0.062
296	ENSDARG00000026862	aktip	1	0.034599938	-0.373527702	0.068	0.188
297	ENSDARG00000026892	gpatch11	1	0.039371913	0.436230558	0.178	0.062
298	ENSDARG00000026908	tmed2	1	0.111543091	0.26855503	0.438	0.297
299	ENSDARG00000027088	ptgdsb.1	1	0.211189446	0.942804477	0.493	0.422
300	ENSDARG00000027099	psmc4	1	0.192717971	-0.410722327	0.247	0.344
301	ENSDARG00000027418	trappc4	1	0.136736731	0.371789491	0.219	0.125
302	ENSDARG00000027547	TPGS1	1	0.002240365	0.378667854	0.137	0
303	ENSDARG00000027744	gadd45ba	1	0.021293722	0.25660817	0.26	0.094
304	ENSDARG00000027828	grin1a	1	0.2685091	-0.339623825	0.233	0.312
305	ENSDARG00000027887	zfyve21	1	0.330264234	-0.299325747	0.151	0.203
306	ENSDARG00000027957	fgf12a	1	0.466142513	-0.264540415	0.123	0.156
307	ENSDARG00000028213	ttn.2	1	0.489074556	-0.270265001	0.164	0.203
308	ENSDARG00000028335	hmga1a	1	0.038739669	0.288305754	0.534	0.328
309	ENSDARG00000028517	hbp1	1	0.216554361	0.324625123	0.411	0.328
310	ENSDARG00000028618	krt18b	1	0.400775091	-0.263115691	0.11	0.062
311	ENSDARG00000028894	mrgbp	1	0.04656362	0.381701954	0.151	0.047
312	ENSDARG00000028957	maff	1	0.172157417	0.294296509	0.151	0.078
313	ENSDARG00000028971	cpsf2	1	0.043465385	-0.453529841	0.041	0.141
314	ENSDARG00000029003	eif1axa	1	0.202866029	-0.482141414	0.082	0.141
315	ENSDARG00000029058	rbbp4	1	0.170244738	-0.371786879	0.151	0.234
316	ENSDARG00000029064	uqcrq	1	0.021716883	0.403202474	0.534	0.328
317	ENSDARG00000029177	lnx2a	1	0.524532957	-0.30671373	0.082	0.109
318	ENSDARG00000029215	ube2z	1	0.068401649	0.411689897	0.11	0.031
319	ENSDARG00000029248	fubp1	1	0.074740537	0.475031972	0.178	0.078
320	ENSDARG00000029292	zgc:55943	1	0.03859517	-0.603723137	0.26	0.375
321	ENSDARG00000029587	msra	1	0.011797242	0.332191825	0.247	0.078
322	ENSDARG00000029615	zgc:77056	1	0.157617212	-0.370587097	0.151	0.25
323	ENSDARG00000029621	sgms1	1	0.0386038	-0.419846304	0.164	0.312
324	ENSDARG00000029692	rufy3	1	0.006891213	0.474425094	0.178	0.031
325	ENSDARG00000029722	hmgb2a	1	0.312614941	-0.536596261	0.575	0.578
326	ENSDARG00000029783	dedd	1	0.182085052	-0.265732346	0.082	0.156
327	ENSDARG00000029885	rab41	1	0.199748135	0.297736563	0.205	0.125
328	ENSDARG00000029995	tnni2b.2	1	0.272059507	0.415914205	0.137	0.078
329	ENSDARG00000030053	eef1db	1	0.006366729	0.490942016	0.63	0.391
330	ENSDARG00000030087	nfkbib	1	0.070715365	0.330588733	0.137	0.047
331	ENSDARG00000030106	stmn4	1	0.17310787	0.284859067	0.384	0.281
332	ENSDARG00000030270	tnnt3a	1	0.004169492	-0.591538127	0.014	0.141
333	ENSDARG00000030278	idh3a	1	0.37184241	-0.272294069	0.068	0.109
334	ENSDARG00000030349	cryba2a	1	8.63E-05	-1.256100729	0.041	0.281
335	ENSDARG00000030440	rsrp1	1	0.018037893	0.37650142	0.521	0.328
336	ENSDARG00000030448	sppl2	1	0.518464181	-0.307087452	0.233	0.266
337	ENSDARG00000030479	hmgb1b	1	0.000790579	0.361429443	0.603	0.297
338	ENSDARG00000030656	3-Sep	1	0.035870282	0.252689917	0.137	0.031
339	ENSDARG00000030716	ing4	1	0.079328346	-0.510562952	0.301	0.406
340	ENSDARG00000030733	b3gat2	1	0.106964106	-0.408219649	0.356	0.438
341	ENSDARG00000030765	hadh	1	0.068111123	-0.419197731	0.055	0.141
342	ENSDARG00000030871	siah1	1	0.708829937	-0.30610046	0.096	0.109
343	ENSDARG00000031214	arcn1b	1	0.519018848	-0.280575911	0.082	0.109
344	ENSDARG00000031261	sap30bp	1	0.115023619	-0.334235954	0.096	0.188
345	ENSDARG00000031283	vamp1	1	0.041194813	-0.409964455	0.342	0.5
346	ENSDARG00000031388	dctn2	1	0.09892396	0.44726103	0.329	0.203
347	ENSDARG00000031637	pan3	1	0.061176023	-0.399100763	0.041	0.125
348	ENSDARG00000031683	fosab	1	0.266042658	-0.489818472	0.219	0.281
349	ENSDARG00000031768	roraa	1	0.125293228	0.377364813	0.178	0.094
350	ENSDARG00000031795	abcf1	1	0.491326974	-0.323449503	0.137	0.172
351	ENSDARG00000031907	ptbp1b	1	0.017903464	0.336432252	0.123	0.016
352	ENSDARG00000032013	pafah1b1a	1	0.059950242	0.350381308	0.192	0.078
353	ENSDARG00000032565	cacng2a	1	0.257597161	-0.306945607	0.123	0.188
354	ENSDARG00000032614	msi2b	1	0.391510421	-0.297406167	0.315	0.359
355	ENSDARG00000032651	ppp1r10	1	0.615071504	-0.301880666	0.151	0.172
356	ENSDARG00000032802	ktn1	1	0.001556816	0.553728043	0.178	0.016
357	ENSDARG00000032836	pvalb5	1	0.074966388	-0.32204106	0.041	0.125
358	ENSDARG00000032919	chchd3a	1	0.064999815	0.263479726	0.192	0.078
359	ENSDARG00000033182	arl4ab	1	0.396978306	-0.314173819	0.096	0.141
360	ENSDARG00000033201	zgc:101840	1	0.053440861	-0.404399929	0.233	0.391
361	ENSDARG00000033382	grifin	1	0.095435799	-0.410863346	0.068	0.156
362	ENSDARG00000033447	nxph1	1	0.044513337	-0.380440712	0.205	0.359
363	ENSDARG00000033450	nkap	1	0.0388283	0.384778571	0.329	0.172
364	ENSDARG00000033539	paics	1	0.219903239	-0.250964056	0.055	0.109
365	ENSDARG00000033597	api5	1	0.087785467	0.329789894	0.151	0.062
366	ENSDARG00000033647	smarcb1a	1	0.005605557	0.546210369	0.233	0.062
367	ENSDARG00000033683	tpma	1	0.234493793	-0.252613874	0.822	0.859
368	ENSDARG00000033707	jade1	1	0.335339815	-0.277628535	0.068	0.109
369	ENSDARG00000033768	trappc13	1	0.229896769	0.25515303	0.123	0.062
370	ENSDARG00000033845	igsf9ba	1	0.171373573	-0.339797747	0.521	0.578
371	ENSDARG00000034013	rgmd	1	0.233757256	0.279859749	0.178	0.109
372	ENSDARG00000034105	mtus1b	1	0.016456075	-0.400860094	0.027	0.141
373	ENSDARG00000034195	top2b	1	0.084987824	0.26116445	0.137	0.047
374	ENSDARG00000034326	ing3	1	0.01854354	0.329571509	0.151	0.031
375	ENSDARG00000034344	pcdh19	1	0.490518932	0.270320917	0.219	0.172
376	ENSDARG00000034470	aldoab	1	0.6619329	-0.404647837	0.123	0.141
377	ENSDARG00000034522	rab6ba	1	0.191652327	-0.278664691	0.137	0.219
378	ENSDARG00000034534	atp6v1aa	1	0.31798502	0.265195055	0.11	0.062
379	ENSDARG00000034685	tmem198b	1	0.082628212	0.301821158	0.329	0.203
380	ENSDARG00000034700	vegfab	1	0.101931764	0.256237085	0.151	0.062
381	ENSDARG00000034734	med6	1	0.048503839	0.309673152	0.123	0.031
382	ENSDARG00000034808	kcnip1b	1	0.040019987	-0.351326638	0.192	0.344
383	ENSDARG00000034823	copg2	1	0.071334233	0.49640064	0.26	0.141
384	ENSDARG00000035152	ap2b1	1	0.252356799	-0.315641677	0.205	0.281
385	ENSDARG00000035308	grb10b	1	0.238431514	-0.289222207	0.096	0.156
386	ENSDARG00000035324	hnrnpl	1	0.075269205	0.414211639	0.151	0.062
387	ENSDARG00000035332	cfap298	1	0.110289859	0.27248366	0.123	0.047
388	ENSDARG00000035400	btf3	1	0.035802846	0.292408527	0.781	0.703
389	ENSDARG00000035434	zmat5	1	0.343163784	-0.282043981	0.082	0.125
390	ENSDARG00000035458	atp2a1l	1	0.225091178	-0.575851982	0.205	0.266
391	ENSDARG00000035470	sh3glb2b	1	0.334871992	0.386171836	0.123	0.078
392	ENSDARG00000035549	uprt	1	0.118917501	0.358347346	0.164	0.078
393	ENSDARG00000035553	cx27.5	1	0.075111587	-0.342205769	0.205	0.344
394	ENSDARG00000035557	gabarapa	1	0.161449534	0.279066755	0.384	0.266
395	ENSDARG00000035571	abhd17b	1	0.117804277	-0.256351513	0.041	0.109
396	ENSDARG00000035678	zgc:91910	1	0.323227003	0.257907072	0.301	0.234
397	ENSDARG00000035679	si:rp71-45k5.4	1	0.334970778	-0.313555114	0.274	0.328
398	ENSDARG00000035692	rps3a	1	0.015416325	0.304355792	1	0.938
399	ENSDARG00000035741	slc25a11	1	0.364461518	-0.250921461	0.082	0.125
400	ENSDARG00000035751	ipo7	1	0.025809	0.484646165	0.247	0.109
401	ENSDARG00000035798	gngt1	1	0.164050367	0.390101178	0.11	0.047
402	ENSDARG00000035808	clcn4	1	0.154757254	0.320784035	0.219	0.125
403	ENSDARG00000035835	eef2k	1	0.330205896	-0.359499007	0.11	0.156
404	ENSDARG00000035914	tmem167a	1	0.032564641	0.34403235	0.301	0.141
405	ENSDARG00000036028	arrdc3b	1	0.663005908	-0.330529338	0.342	0.344
406	ENSDARG00000036036	mdka	1	0.37184241	-1.274335919	0.068	0.109
407	ENSDARG00000036040	atg13	1	0.180169462	0.252775543	0.315	0.203
408	ENSDARG00000036080	cd81a	1	0.002761391	0.333480449	0.932	0.797
409	ENSDARG00000036140	crybgx	1	0.019797953	-0.407141005	0.014	0.109
410	ENSDARG00000036144	tssc4	1	0.52546452	0.250649906	0.192	0.156
411	ENSDARG00000036212	tbc1d5	1	0.175431235	0.253722874	0.11	0.047
412	ENSDARG00000036375	cyfip2	1	0.218975935	0.327455362	0.205	0.125
413	ENSDARG00000036501	rab39bb	1	0.123188587	0.253856014	0.301	0.172
414	ENSDARG00000036577	atp6v0cb	1	0.180190351	0.358282858	0.425	0.312
415	ENSDARG00000036588	mhc1zba	1	0.532118177	-0.258219846	0.096	0.125
416	ENSDARG00000036625	polr2f	1	0.58949104	-0.274858923	0.205	0.234
417	ENSDARG00000036658	cab39l	1	0.650156754	-0.279882884	0.315	0.312
418	ENSDARG00000036820	mgll	1	0.048692018	0.43672973	0.315	0.172
419	ENSDARG00000036830	krt91	1	0.447746157	-0.260439744	0.712	0.781
420	ENSDARG00000036832	cyt1l	1	0.002135668	-0.625601232	0.123	0.344
421	ENSDARG00000036878	sh3bgrl2	1	0.073400715	0.400963358	0.137	0.047
422	ENSDARG00000036894	zgc:101853	1	0.24868695	-0.283387328	0.055	0.109
423	ENSDARG00000037038	psmc6	1	0.46127615	0.275182077	0.288	0.25
424	ENSDARG00000037177	zc3h13	1	0.344729702	-0.284481765	0.123	0.172
425	ENSDARG00000037188	rpa2	1	0.063751915	-0.470582751	0.041	0.125
426	ENSDARG00000037229	denr	1	0.059401503	0.469484683	0.26	0.125
427	ENSDARG00000037259	ndufb6	1	0.251482962	0.302164	0.384	0.297
428	ENSDARG00000037261	mtap	1	0.032588576	0.391580944	0.233	0.094
429	ENSDARG00000037291	dpf2l	1	0.053752462	-0.325271293	0.027	0.109
430	ENSDARG00000037318	ddost	1	0.144374462	0.370517116	0.233	0.141
431	ENSDARG00000037421	egr1	1	0.412279282	-0.429579469	0.164	0.203
432	ENSDARG00000037503	thoc2	1	0.146874385	-0.35034468	0.11	0.188
433	ENSDARG00000037559	uba1	1	0.329655598	-0.381709285	0.192	0.25
434	ENSDARG00000037589	gid8b	1	0.010923954	0.251137934	0.137	0.016
435	ENSDARG00000037633	leng1	1	0.16824149	-0.388725094	0.096	0.172
436	ENSDARG00000037782	sox8b	1	0.106421561	0.370585241	0.123	0.047
437	ENSDARG00000037790	pvalb8	1	0.045740422	-0.31999494	0.438	0.266
438	ENSDARG00000038025	cbx7a	1	0.389283221	-0.321746106	0.247	0.297
439	ENSDARG00000038067	smurf2	1	0.215622827	0.267619118	0.164	0.094
440	ENSDARG00000038153	lgals2b	1	0.61862669	0.438369703	0.26	0.234
441	ENSDARG00000038154	isca2	1	0.065586265	0.359391355	0.137	0.047
442	ENSDARG00000038386	ascl1a	1	0.358916704	0.260360594	0.219	0.156
443	ENSDARG00000038475	acy1	1	0.248481892	-0.264061929	0.082	0.141
444	ENSDARG00000038566	gnptg	1	0.004727174	0.648818083	0.233	0.062
445	ENSDARG00000038576	ube2d1b	1	0.064890704	-0.425971558	0.205	0.344
446	ENSDARG00000038615	pip4p1a	1	0.010923954	0.324881557	0.137	0.016
447	ENSDARG00000038635	magoh	1	0.254371683	-0.260015316	0.137	0.203
448	ENSDARG00000038728	ch25hl2	1	0.009813869	0.390911262	0.425	0.188
449	ENSDARG00000038780	ubtfl	1	0.003874336	0.362505078	0.123	0
450	ENSDARG00000038787	tmub1	1	0.301229491	0.325235768	0.11	0.062
451	ENSDARG00000038793	ccdc24	1	0.016456075	-0.338722367	0.027	0.141
452	ENSDARG00000038980	txndc12	1	0.155886516	0.335594455	0.11	0.047
453	ENSDARG00000039005	trappc1	1	0.058743711	-0.372407914	0.164	0.297
454	ENSDARG00000039022	stk25b	1	0.124358382	0.261468746	0.164	0.078
455	ENSDARG00000039125	map4k5	1	0.091331432	0.268881188	0.11	0.031
456	ENSDARG00000039208	nasp	1	0.02123336	-0.522210853	0.068	0.203
457	ENSDARG00000039302	terfa	1	0.257321366	-0.26614888	0.068	0.125
458	ENSDARG00000039343	ahcyl2	1	0.083156751	0.336487205	0.233	0.125
459	ENSDARG00000039350	ssbp1	1	0.385431669	0.284049613	0.205	0.156
460	ENSDARG00000039363	dnajb12a	1	0.007382416	-0.562443167	0.027	0.156
461	ENSDARG00000039502	eef1a1a	1	0.10293441	-0.270121669	0.425	0.531
462	ENSDARG00000039729	asap1b	1	0.277828519	0.268094422	0.37	0.297
463	ENSDARG00000039730	zgc:112160	1	0.471487088	0.26194074	0.164	0.125
464	ENSDARG00000039830	gng5	1	0.16628862	0.466085391	0.356	0.266
465	ENSDARG00000039913	tmem147	1	0.231834582	0.251216713	0.274	0.188
466	ENSDARG00000040041	mcm4	1	0.066416745	-0.586748625	0.041	0.125
467	ENSDARG00000040059	gbp	1	0.364112553	-0.351191259	0.26	0.312
468	ENSDARG00000040161	zgc:92287	1	0.128092214	-0.29424968	0.082	0.172
469	ENSDARG00000040198	fstl5	1	0.813625713	-0.286414892	0.205	0.203
470	ENSDARG00000040291	cadm4	1	0.200668846	0.287275556	0.877	0.797
471	ENSDARG00000040295	apoeb	1	0.080639987	-0.47044974	0.068	0.156
472	ENSDARG00000040298	apoa4b.1	1	0.233981549	-0.381100867	0.055	0.109
473	ENSDARG00000040310	prpf4bb	1	0.17253226	0.290511295	0.11	0.047
474	ENSDARG00000040439	rsl24d1	1	0.013679161	0.353199608	0.808	0.703
475	ENSDARG00000040440	snrpd2	1	0.041798344	-0.461412347	0.288	0.438
476	ENSDARG00000040455	unc50	1	0.210739459	0.335274822	0.123	0.062
477	ENSDARG00000040534	epcam	1	0.184695465	-0.279793132	0.096	0.172
478	ENSDARG00000040620	psmg1	1	0.049146406	0.393552942	0.192	0.078
479	ENSDARG00000040764	id1	1	0.107448371	0.831136809	0.26	0.156
480	ENSDARG00000040966	zgc:113149	1	0.486573852	-0.402814485	0.082	0.109
481	ENSDARG00000040988	tpi1b	1	0.203076215	0.300291584	0.452	0.344
482	ENSDARG00000041011	gemin7	1	0.237598799	-0.251841531	0.055	0.109
483	ENSDARG00000041203	drap1	1	0.064874523	0.325145736	0.315	0.172
484	ENSDARG00000041306	mrps25	1	0.891489299	-0.310176924	0.137	0.141
485	ENSDARG00000041323	csdc2a	1	0.287751644	0.322082639	0.192	0.125
486	ENSDARG00000041359	zgc:161969	1	0.246782463	-0.319412477	0.068	0.125
487	ENSDARG00000041397	eif2b2	1	0.061176023	-0.351855855	0.041	0.125
488	ENSDARG00000041400	ndufa3	1	0.497883379	-0.312028592	0.219	0.25
489	ENSDARG00000041417	atp6ap1a	1	0.040188057	0.440861191	0.151	0.047
490	ENSDARG00000041430	bmp2b	1	0.045457876	0.363821578	0.123	0.031
491	ENSDARG00000041623	mt2	1	0.396637817	-0.629716302	0.507	0.484
492	ENSDARG00000041665	mkrn1	1	0.263243634	-0.37350571	0.205	0.281
493	ENSDARG00000041689	usf1	1	0.609202729	-0.253715245	0.164	0.188
494	ENSDARG00000041875	ube2v1	1	0.005541188	-0.620991838	0.301	0.484
495	ENSDARG00000041908	usp39	1	0.08422511	0.29893312	0.11	0.031
496	ENSDARG00000042032	pou3f3a	1	0.08449097	-0.421166613	0.274	0.375
497	ENSDARG00000042115	tmem198a	1	0.021815982	0.362254354	0.178	0.047
498	ENSDARG00000042123	nudt3b	1	0.073400715	0.392354402	0.137	0.047
499	ENSDARG00000042128	pacsin1b	1	0.304027154	-0.345897004	0.301	0.344
500	ENSDARG00000042277	efnb3b	1	0.022503329	0.493411872	0.192	0.062
501	ENSDARG00000042319	cdca4	1	0.471725369	-0.269657984	0.233	0.266
502	ENSDARG00000042520	UTP14C	1	0.362493431	-0.436066885	0.068	0.109
503	ENSDARG00000042571	rnaseh1	1	0.027802127	0.291787497	0.11	0.016
504	ENSDARG00000042644	sod2	1	0.097926637	-0.474460785	0.096	0.188
505	ENSDARG00000042690	s1pr1	1	0.260055351	-0.267547365	0.301	0.375
506	ENSDARG00000042799	atpaf1	1	0.059622012	0.379299535	0.164	0.062
507	ENSDARG00000042837	atp1b3b	1	0.027239505	0.420327491	0.301	0.141
508	ENSDARG00000042864	rpl7l1	1	0.084718588	0.298910659	0.205	0.094
509	ENSDARG00000042948	dnajc5aa	1	0.003627015	0.363421807	0.425	0.172
510	ENSDARG00000042977	nfil3	1	0.109084649	-0.337561808	0.041	0.109
511	ENSDARG00000043046	fbxl5	1	0.733405371	-0.433123937	0.096	0.109
512	ENSDARG00000043102	lxn	1	0.0200124	0.612189152	0.219	0.078
513	ENSDARG00000043388	atraid	1	0.192100798	0.339295743	0.164	0.094
514	ENSDARG00000043395	crip3	1	0.030699406	0.319286452	0.219	0.078
515	ENSDARG00000043416	tnfaip2a	1	0.883506414	-0.294882377	0.178	0.172
516	ENSDARG00000043446	efhd1	1	0.116299588	0.31360085	0.123	0.047
517	ENSDARG00000043448	itm2ca	1	0.074660936	-0.476947551	0.219	0.328
518	ENSDARG00000043485	si:ch211-22i13.2	1	0.244977219	0.369251858	0.178	0.109
519	ENSDARG00000043511	prdx6	1	0.600114164	-0.323223676	0.164	0.188
520	ENSDARG00000043531	jun	1	0.760389039	0.3858903	0.137	0.125
521	ENSDARG00000043555	tmem30ab	1	0.215622827	0.262909921	0.164	0.094
522	ENSDARG00000043673	si:dkey-174m14.3	1	0.066729135	-0.413598925	0.082	0.188
523	ENSDARG00000043795	arhgdia	1	0.13051591	0.293359907	0.342	0.234
524	ENSDARG00000043923	sox9b	1	0.366386705	0.26664596	0.247	0.188
525	ENSDARG00000044182	stau1	1	0.018286259	0.434817846	0.384	0.203
526	ENSDARG00000044254	anxa3b	1	0.129967529	0.507243356	0.137	0.062
527	ENSDARG00000044299	lmnb1	1	0.01842898	-0.624417972	0.082	0.219
528	ENSDARG00000044328	ankrd46a	1	0.868811791	-0.265043086	0.164	0.141
529	ENSDARG00000044431	ppig	1	0.106421561	0.325774981	0.123	0.047
530	ENSDARG00000044488	pak1ip1	1	0.334871992	-0.398959816	0.082	0.125
531	ENSDARG00000044511	etv5b	1	0.191152776	-0.338318062	0.192	0.266
532	ENSDARG00000044540	fkbp2	1	0.045782168	-0.482246651	0.247	0.375
533	ENSDARG00000044584	tex261	1	0.093518531	0.369481618	0.247	0.141
534	ENSDARG00000044605	stx12l	1	0.110289859	0.457768324	0.123	0.047
535	ENSDARG00000044684	rbp4l	1	0.296313132	0.287236301	0.274	0.188
536	ENSDARG00000044852	wbp2nl	1	0.128818856	-0.259605064	0.356	0.5
537	ENSDARG00000045092	cdk5rap3	1	0.229551369	-0.387337521	0.096	0.156
538	ENSDARG00000045140	lcmt1	1	0.334871992	0.291219106	0.123	0.078
539	ENSDARG00000045143	hbbe2	1	0.003874336	2.526056994	0.123	0
540	ENSDARG00000045159	zdhhc4	1	0.124695838	-0.383986629	0.041	0.109
541	ENSDARG00000045352	cst14a.2	1	0.132382934	0.368188283	0.301	0.188
542	ENSDARG00000045372	ngdn	1	0.073580485	0.296440335	0.219	0.109
543	ENSDARG00000045399	cct5	1	0.0171088	-0.394713104	0.411	0.547
544	ENSDARG00000045514	atp5f1c	1	0.05753595	0.32951813	0.534	0.359
545	ENSDARG00000045611	nfybb	1	0.125008827	-0.382440064	0.123	0.219
546	ENSDARG00000045755	ccdc59	1	0.005074613	0.404636185	0.151	0.016
547	ENSDARG00000045768	cry1aa	1	0.033346662	0.302487387	0.274	0.125
548	ENSDARG00000045913	mrps10	1	0.251759714	0.304933665	0.137	0.078
549	ENSDARG00000045928	psma4	1	0.020001138	0.419182516	0.356	0.188
550	ENSDARG00000045944	slc6a1a	1	0.065276499	0.376199599	0.493	0.375
551	ENSDARG00000046002	necap2	1	0.021241043	0.312491202	0.151	0.031
552	ENSDARG00000046006	med20	1	0.226620664	-0.406918332	0.068	0.125
553	ENSDARG00000046074	stk11	1	0.272344826	-0.263824785	0.123	0.188
554	ENSDARG00000046143	prkab1b	1	0.226372121	-0.352761928	0.082	0.141
555	ENSDARG00000046157	RPS17	1	0.002944085	0.426344407	0.918	0.766
556	ENSDARG00000051730	slc7a10b	1	0.034521169	-0.447628463	0.315	0.453
557	ENSDARG00000051746	ada2a	1	0.058979586	0.465728688	0.192	0.078
558	ENSDARG00000051800	fnbp4	1	0.293916973	-0.293434338	0.137	0.188
559	ENSDARG00000051936	ergic2	1	0.344008486	0.292433826	0.178	0.125
560	ENSDARG00000051956	isca1	1	0.092736286	0.322024012	0.315	0.172
561	ENSDARG00000051986	ndufs8a	1	0.019852323	0.335606788	0.151	0.031
562	ENSDARG00000052010	ciao2b	1	0.010083291	-0.468694026	0.041	0.172
563	ENSDARG00000052244	zgc:158564	1	0.347358454	0.307336559	0.123	0.078
564	ENSDARG00000052408	mgat2	1	0.008362635	-0.593160612	0.014	0.125
565	ENSDARG00000052625	fkbp1b	1	0.101719161	0.291622217	0.233	0.125
566	ENSDARG00000052641	kpna3	1	0.046454774	0.406325503	0.123	0.031
567	ENSDARG00000052712	suclg1	1	0.266679907	-0.269905834	0.247	0.328
568	ENSDARG00000052769	glrbb	1	0.563924398	-0.259202403	0.096	0.125
569	ENSDARG00000052842	ppifb	1	0.092682651	0.336158225	0.233	0.125
570	ENSDARG00000052994	slc25a28	1	0.235669577	0.306929168	0.137	0.078
571	ENSDARG00000053130	pcp4a	1	0.194617124	0.529172588	0.164	0.094
572	ENSDARG00000053194	pdzd11	1	0.660616661	-0.312362313	0.137	0.156
573	ENSDARG00000053291	pnrc2	1	0.019305002	0.290506896	0.808	0.703
574	ENSDARG00000053326	gna11b	1	0.177069407	0.297518561	0.151	0.078
575	ENSDARG00000054063	arpc4	1	0.268440305	-0.328388834	0.137	0.203
576	ENSDARG00000054155	pcna	1	0.035100842	-0.686201765	0.041	0.141
577	ENSDARG00000054172	pgrmc1	1	0.048301093	-0.292859536	0.493	0.609
578	ENSDARG00000054191	pgk1	1	0.291947672	-0.263801567	0.288	0.359
579	ENSDARG00000054201	rnf40	1	0.010640851	0.257387081	0.137	0.016
580	ENSDARG00000054251	pqlc3	1	0.241444754	-0.414945638	0.096	0.156
581	ENSDARG00000054272	caprin1b	1	0.319869411	-0.273552714	0.233	0.297
582	ENSDARG00000054292	si:ch211-14a17.11	1	0.474216088	-0.282479127	0.11	0.141
583	ENSDARG00000054362	ccdc47	1	0.119758067	0.299295166	0.205	0.109
584	ENSDARG00000054433	yipf6	1	0.281674158	0.277901368	0.192	0.125
585	ENSDARG00000054454	epha4a	1	0.15926844	-0.288341987	0.068	0.141
586	ENSDARG00000054456	clip3	1	0.097494029	0.284769919	0.178	0.078
587	ENSDARG00000054560	her15.1	1	0.496986853	-0.509277117	0.151	0.188
588	ENSDARG00000054771	ghra	1	0.02294108	0.43299575	0.192	0.062
589	ENSDARG00000054777	si:dkey-46a10.3	1	0.358326572	-0.357824437	0.205	0.25
590	ENSDARG00000054804	anp32e	1	0.681598071	-0.298901876	0.37	0.312
591	ENSDARG00000054980	ebna1bp2	1	0.137566476	0.373166642	0.233	0.141
592	ENSDARG00000055080	rbm4.2	1	0.167348089	-0.292688443	0.082	0.156
593	ENSDARG00000055092	pora	1	0.066416805	0.415357389	0.219	0.109
594	ENSDARG00000055108	gde1	1	0.006681369	0.398829207	0.11	0
595	ENSDARG00000055124	ccnl1a	1	0.208568786	-0.474560405	0.082	0.141
596	ENSDARG00000055283	id2a	1	0.035228641	-0.708705839	0.137	0.266
597	ENSDARG00000055291	rab18a	1	0.076475131	-0.251913058	0.041	0.125
598	ENSDARG00000055349	pknox2	1	0.189608477	0.378480201	0.164	0.094
599	ENSDARG00000055377	gnb5b	1	0.06917266	-0.455012353	0.041	0.125
600	ENSDARG00000055389	si:dkey-67c22.2	1	0.952366126	-0.282983244	0.26	0.234
601	ENSDARG00000055498	si:ch1073-184j22.1	1	0.072671996	-0.342256211	0.096	0.203
602	ENSDARG00000055514	icn2	1	0.005478292	-0.780021469	0.096	0.266
603	ENSDARG00000055589	s100t	1	0.226620664	-0.4503596	0.068	0.125
604	ENSDARG00000055719	ino80c	1	0.208568786	-0.428318975	0.082	0.141
605	ENSDARG00000055792	foxo4	1	0.052830125	0.278977997	0.123	0.031
606	ENSDARG00000055868	rsl1d1	1	0.014960597	0.448237637	0.397	0.203
607	ENSDARG00000056075	rca2.1	1	0.095953559	-0.451094617	0.082	0.172
608	ENSDARG00000056078	rftn2	1	0.271976005	-0.281159458	0.151	0.219
609	ENSDARG00000056090	capza1b	1	0.013288606	0.469416615	0.452	0.266
610	ENSDARG00000056091	cttnbp2nlb	1	0.43384223	0.343268204	0.151	0.109
611	ENSDARG00000056101	kcnd3	1	0.273055513	-0.411654954	0.096	0.156
612	ENSDARG00000056102	uxs1	1	0.062834093	0.316009771	0.26	0.125
613	ENSDARG00000056122	gdi1	1	0.001713502	0.550313344	0.534	0.281
614	ENSDARG00000056160	hspd1	1	0.037262377	-0.432193859	0.068	0.188
615	ENSDARG00000056186	eif5a2	1	0.139875831	-0.532105265	0.233	0.312
616	ENSDARG00000056248	si:dkey-183i3.5	1	0.393736509	-0.371074649	0.233	0.281
617	ENSDARG00000056262	slc35g2a	1	0.010923954	0.289439745	0.137	0.016
618	ENSDARG00000056479	rab1bb	1	0.051906614	0.426298824	0.233	0.109
619	ENSDARG00000056549	vps26a	1	0.051928726	-0.471384038	0.082	0.188
620	ENSDARG00000056557	copb1	1	0.053261139	-0.332917724	0.055	0.156
621	ENSDARG00000056623	ptenb	1	0.168248957	0.340446562	0.11	0.047
622	ENSDARG00000056648	ext2	1	0.223906663	0.275203581	0.164	0.094
623	ENSDARG00000056729	her4.2	1	0.457403127	-1.072859132	0.123	0.156
624	ENSDARG00000056753	dctn1b	1	0.178366395	0.358136329	0.11	0.047
625	ENSDARG00000056765	ela2l	1	0.534546702	-0.494489021	0.178	0.203
626	ENSDARG00000056797	ppp2r2ca	1	0.216480655	-0.326447428	0.055	0.109
627	ENSDARG00000056801	sufu	1	0.041300647	0.500770427	0.26	0.125
628	ENSDARG00000056856	tax1bp1b	1	0.770711015	-0.272906285	0.178	0.188
629	ENSDARG00000056885	per1a	1	0.079194586	0.265525464	0.11	0.031
630	ENSDARG00000056966	nek7	1	0.074411188	0.282114772	0.11	0.031
631	ENSDARG00000057013	cadm3	1	0.109223773	0.271370079	0.63	0.469
632	ENSDARG00000057299	pbdc1	1	0.188103187	-0.36946359	0.233	0.312
633	ENSDARG00000057334	cmasa	1	0.405148544	-0.359202616	0.123	0.172
634	ENSDARG00000057497	stk35l	1	0.016897477	-0.428204197	0.096	0.25
635	ENSDARG00000057556	rpl17	1	0.129790352	0.263904168	0.945	0.859
636	ENSDARG00000057577	mbtps2	1	0.068111123	0.340974928	0.137	0.047
637	ENSDARG00000057652	dbpb	1	0.003513438	0.402204354	0.164	0.016
638	ENSDARG00000057671	epas1b	1	0.35201722	-0.29047357	0.288	0.344
639	ENSDARG00000057672	plpp5	1	0.025321733	0.547012481	0.164	0.047
640	ENSDARG00000057782	baz2ba	1	0.068194505	0.252197532	0.192	0.078
641	ENSDARG00000057789	lyz	1	0.027455148	-0.473804527	0.027	0.125
642	ENSDARG00000057853	atp6v0ca	1	0.122409112	0.307053864	0.288	0.172
643	ENSDARG00000057881	si:dkey-33c12.3	1	0.652941598	-0.252696931	0.123	0.094
644	ENSDARG00000057890	si:dkey-33c12.4	1	0.374168767	-0.344110336	0.329	0.375
645	ENSDARG00000057974	parp12b	1	0.133336356	0.306801815	0.219	0.125
646	ENSDARG00000058047	pafah1b3	1	0.079192865	0.268151904	0.11	0.031
647	ENSDARG00000058117	snap25b	1	0.174600516	0.493384984	0.151	0.078
648	ENSDARG00000058148	dnajc7	1	0.152098648	0.321200175	0.137	0.062
649	ENSDARG00000058159	ipo8	1	0.009135832	-0.503605882	0.014	0.125
650	ENSDARG00000058226	ak3	1	0.047474672	-0.435431251	0.055	0.156
651	ENSDARG00000058256	draxin	1	0.266517053	0.526188508	0.151	0.094
652	ENSDARG00000058297	timm13	1	0.030773991	0.318647388	0.137	0.031
653	ENSDARG00000058371	krt5	1	0.275411163	-0.332008763	0.562	0.641
654	ENSDARG00000058394	tagln3b	1	0.248481892	-0.261550713	0.082	0.141
655	ENSDARG00000058463	ndufab1a	1	0.029651754	0.343837359	0.219	0.078
656	ENSDARG00000058504	ap1s2	1	0.198501808	0.316032766	0.274	0.188
657	ENSDARG00000058593	sri	1	0.062163878	0.437324579	0.411	0.25
658	ENSDARG00000058660	ilf3a	1	0.087786727	-0.348293758	0.068	0.156
659	ENSDARG00000058699	tmeff2b	1	0.158283087	0.26264407	0.178	0.094
660	ENSDARG00000058701	nos1apb	1	0.362663431	-0.288849954	0.247	0.312
661	ENSDARG00000058806	naxe	1	0.150285932	-0.341010432	0.055	0.125
662	ENSDARG00000058868	apc	1	0.040919797	0.264574103	0.233	0.094
663	ENSDARG00000059109	si:dkeyp-113d7.1	1	0.047253517	-0.455828395	0.178	0.297
664	ENSDARG00000059246	hnrnpd	1	0.032763312	0.316353493	0.356	0.188
665	ENSDARG00000059305	tmem37	1	0.140558223	-0.263385133	0.055	0.125
666	ENSDARG00000059337	tgif1	1	0.011610414	0.468172158	0.205	0.062
667	ENSDARG00000059373	dnajc8	1	0.201915945	0.37046593	0.342	0.266
668	ENSDARG00000059391	gyg1b	1	0.125967753	-0.478526571	0.192	0.281
669	ENSDARG00000059398	myef2	1	0.521299053	-0.252116747	0.233	0.25
670	ENSDARG00000059596	clip2	1	0.105150136	0.366384066	0.178	0.078
671	ENSDARG00000059604	mtss1	1	0.263288549	0.277898048	0.151	0.094
672	ENSDARG00000059680	fscn1a	1	0.133102062	0.259585314	0.493	0.344
673	ENSDARG00000059768	gpatch8	1	0.317165844	-0.265437453	0.233	0.297
674	ENSDARG00000059805	slc25a38a	1	0.625040551	-0.303670922	0.219	0.234
675	ENSDARG00000059815	oaz2b	1	0.582928458	0.276315587	0.288	0.25
676	ENSDARG00000059853	manbal	1	0.164479209	0.456663377	0.192	0.109
677	ENSDARG00000059933	plpp3	1	0.147457067	0.407836321	0.137	0.062
678	ENSDARG00000059945	sv2a	1	0.229896769	0.297761516	0.123	0.062
679	ENSDARG00000060036	aimp1	1	0.600907186	-0.428044414	0.151	0.172
680	ENSDARG00000060071	tent4b	1	0.303328567	-0.465886711	0.137	0.188
681	ENSDARG00000060282	rnf121	1	0.323745445	-0.348550051	0.164	0.219
682	ENSDARG00000060309	srgap3	1	0.011100019	0.5918961	0.219	0.062
683	ENSDARG00000060316	cish	1	0.134181185	-0.401725061	0.068	0.141
684	ENSDARG00000060481	atl1	1	0.363395707	-0.279836933	0.096	0.141
685	ENSDARG00000060489	mrpl32	1	0.162640405	0.389577529	0.151	0.078
686	ENSDARG00000060532	adam22	1	0.029437354	0.301734311	0.137	0.031
687	ENSDARG00000060639	apba2b	1	0.249017907	-0.345346282	0.123	0.188
688	ENSDARG00000060679	kdm1a	1	0.099483996	0.349187776	0.192	0.094
689	ENSDARG00000060697	kmt2bb	1	0.095301789	0.266432326	0.301	0.172
690	ENSDARG00000060723	stim1a	1	0.031501881	-0.518499846	0.068	0.188
691	ENSDARG00000060849	dlgap4a	1	0.502010469	-0.310848352	0.123	0.156
692	ENSDARG00000061048	ranbp9	1	0.152835976	-0.357420283	0.11	0.188
693	ENSDARG00000061214	lpin2	1	0.187205313	-0.255617586	0.082	0.156
694	ENSDARG00000061338	ddx6	1	0.176642589	-0.401443519	0.205	0.297
695	ENSDARG00000061802	cnot2	1	0.078406569	0.282038277	0.178	0.078
696	ENSDARG00000061836	nfixb	1	0.068501274	0.336969784	0.164	0.062
697	ENSDARG00000062338	zeb2a	1	0.142946663	0.252365194	0.397	0.266
698	ENSDARG00000062460	sgk3	1	0.20335127	-0.41167409	0.233	0.312
699	ENSDARG00000062868	eea1	1	0.025074627	0.293636932	0.11	0.016
700	ENSDARG00000063014	dbpa	1	0.050117009	-0.485872592	0.027	0.109
701	ENSDARG00000063100	psmd14	1	0.447996775	-0.306416742	0.151	0.188
702	ENSDARG00000063101	man2a2	1	0.279068509	0.251856438	0.137	0.078
703	ENSDARG00000067995	myhz1.2	1	0.087016333	-0.467503135	0.205	0.312
704	ENSDARG00000067997	myhz1.3	1	0.505912046	-0.430925178	0.178	0.203
705	ENSDARG00000068265	tomm5	1	0.05797138	0.333975999	0.411	0.25
706	ENSDARG00000068478	gpx4a	1	0.009115093	-0.556236996	0.219	0.406
707	ENSDARG00000068628	rab8b	1	0.304543069	0.29511584	0.164	0.109
708	ENSDARG00000068701	gpr85	1	0.20840065	-0.340220472	0.329	0.406
709	ENSDARG00000068820	h2afva	1	0.100400138	0.385545417	0.329	0.219
710	ENSDARG00000068822	purba	1	0.712864733	0.263364005	0.233	0.219
711	ENSDARG00000068965	nrip1a	1	0.095953559	-0.469268565	0.082	0.172
712	ENSDARG00000069013	prdx4	1	0.473711104	-0.520007853	0.288	0.312
713	ENSDARG00000069056	ranbp3b	1	0.049556511	0.299626135	0.123	0.031
714	ENSDARG00000069090	atp6v0d1	1	0.261480694	-0.283948571	0.233	0.297
715	ENSDARG00000069160	fam19a5a	1	0.429515165	-0.319366018	0.26	0.297
716	ENSDARG00000069297	upf3a	1	0.225074306	-0.532010609	0.219	0.297
717	ENSDARG00000069469	khdrbs2	1	0.014909443	0.37348551	0.123	0.016
718	ENSDARG00000069630	tat	1	0.161714338	-0.407000986	0.068	0.141
719	ENSDARG00000069827	crygm2d11	1	0.008362635	-0.603213169	0.014	0.125
720	ENSDARG00000070097	selenos	1	0.062832885	0.299813923	0.164	0.062
721	ENSDARG00000070151	nfyc	1	0.496195292	-0.325752794	0.096	0.125
722	ENSDARG00000070155	tuba8l3	1	0.074264918	0.849678273	0.26	0.141
723	ENSDARG00000070187	dyrk1b	1	0.12256366	-0.406754207	0.055	0.125
724	ENSDARG00000070228	cdk6	1	0.025074627	0.485653668	0.11	0.016
725	ENSDARG00000070266	spock3	1	0.010653705	-0.546240601	0.575	0.688
726	ENSDARG00000070498	phyhiplb	1	0.001943118	0.620296171	0.466	0.203
727	ENSDARG00000070545	top1l	1	0.05152987	-0.399608578	0.178	0.312
728	ENSDARG00000070620	grin2db	1	0.102119614	-0.390614704	0.082	0.172
729	ENSDARG00000070626	cacng8b	1	0.380239693	0.268986444	0.178	0.125
730	ENSDARG00000070657	pa2g4b	1	0.019562099	0.338690788	0.247	0.094
731	ENSDARG00000070919	cpne5b	1	0.209194706	-0.268063483	0.068	0.125
732	ENSDARG00000070959	si:ch211-288g17.3	1	0.485754066	-0.268191102	0.26	0.297
733	ENSDARG00000071011	cdk5r2a	1	0.084438162	-0.32538672	0.479	0.578
734	ENSDARG00000071374	lrrtm2	1	0.138345343	-0.381867069	0.315	0.406
735	ENSDARG00000071395	camk2g1	1	0.025074627	0.383514966	0.11	0.016
736	ENSDARG00000071396	timm23a	1	0.673133107	-0.263122196	0.151	0.172
737	ENSDARG00000071424	ap3d1	1	0.043065223	0.385909533	0.151	0.047
738	ENSDARG00000071460	si:ch211-234p6.5	1	0.110733317	-0.441113863	0.219	0.328
739	ENSDARG00000071493	olfm3a	1	0.11714593	-0.258305987	0.082	0.172
740	ENSDARG00000071573	lsm5	1	0.04386935	0.295189851	0.329	0.172
741	ENSDARG00000071678	atcaya	1	0.111052834	0.258699405	0.712	0.672
742	ENSDARG00000071683	zfr2	1	0.073562526	0.34245533	0.205	0.094
743	ENSDARG00000071692	prex2	1	0.111742025	0.301415783	0.219	0.109
744	ENSDARG00000071697	zgc:66433	1	0.179525777	0.425966909	0.315	0.234
745	ENSDARG00000071709	ppp1r9bb	1	0.243337644	-0.29052638	0.068	0.125
746	ENSDARG00000073707	cnksr2b	1	0.091117813	0.272199441	0.205	0.094
747	ENSDARG00000073737	suds3	1	0.125293228	-0.301892892	0.096	0.188
748	ENSDARG00000073786	cmbl	1	0.160324355	-0.366884104	0.082	0.156
749	ENSDARG00000073837	senp2	1	0.018889494	0.400922412	0.178	0.047
750	ENSDARG00000074001	crygmxl2	1	0.009407397	-0.781944098	0.014	0.125
751	ENSDARG00000074057	calm3b	1	0.087063807	-0.318646802	0.603	0.703
752	ENSDARG00000074084	strip1	1	0.339772087	-0.294242589	0.068	0.109
753	ENSDARG00000074168	fam208b	1	0.3515856	-0.269227122	0.082	0.125
754	ENSDARG00000074245	spen	1	0.057430359	0.33660639	0.219	0.094
755	ENSDARG00000074262	nck1a	1	0.12706162	-0.279595563	0.041	0.109
756	ENSDARG00000074301	cth	1	0.147457067	-0.386438634	0.068	0.141
757	ENSDARG00000074372	elfn1b	1	0.100011576	-0.381860458	0.11	0.203
758	ENSDARG00000074378	junba	1	0.35787464	-0.346536667	0.068	0.109
759	ENSDARG00000074425	si:busm1-57f23.1	1	0.131350236	0.310659873	0.89	0.891
760	ENSDARG00000074443	gas7a	1	0.188620994	0.254025785	0.233	0.141
761	ENSDARG00000074535	lingo2a	1	0.469576005	-0.284053119	0.11	0.141
762	ENSDARG00000074540	gpr63	1	0.174796612	-0.358100293	0.219	0.312
763	ENSDARG00000074583	grid1a	1	0.108774899	0.311389117	0.151	0.062
764	ENSDARG00000074589	rin2	1	0.014519897	0.422401531	0.123	0.016
765	ENSDARG00000074667	akt1s1	1	0.151522276	0.337764244	0.411	0.297
766	ENSDARG00000074758	csde1	1	0.483896224	-0.366799901	0.123	0.156
767	ENSDARG00000074763	mrap2a	1	0.132382934	0.271980162	0.301	0.188
768	ENSDARG00000074790	rab5if	1	0.510366949	-0.351105079	0.192	0.219
769	ENSDARG00000074848	smim7	1	0.106981642	-0.41956948	0.096	0.188
770	ENSDARG00000075211	chd7	1	0.021375131	0.274513531	0.178	0.047
771	ENSDARG00000075277	si:dkeyp-14d3.1	1	0.392680923	0.314894252	0.137	0.094
772	ENSDARG00000075323	srfbp1	1	0.309532355	0.260198094	0.11	0.062
773	ENSDARG00000075650	vps26c	1	0.164188489	0.263273854	0.137	0.062
774	ENSDARG00000075735	cxxc5b	1	0.12006746	-0.34964627	0.041	0.109
775	ENSDARG00000075821	plxnb1a	1	0.060001175	-0.337715019	0.205	0.328
776	ENSDARG00000075831	slc7a8a	1	0.020248054	0.308789468	0.37	0.188
777	ENSDARG00000075849	prr12b	1	0.045667328	0.384970591	0.151	0.047
778	ENSDARG00000076066	6-Mar	1	0.314556814	0.27508564	0.219	0.156
779	ENSDARG00000076074	dda1	1	0.07384505	0.296196858	0.247	0.125
780	ENSDARG00000076262	pou3f2b	1	0.375775249	-0.328195771	0.096	0.141
781	ENSDARG00000076526	gar1	1	0.226717869	0.253637525	0.164	0.094
782	ENSDARG00000076532	si:ch211-222l21.1	1	0.308741148	-0.285234059	0.301	0.359
783	ENSDARG00000076568	sec61b	1	0.151433433	0.30102561	0.534	0.422
784	ENSDARG00000076572	crygm2d7	1	0.001092477	-1.198448723	0.041	0.219
785	ENSDARG00000076618	tm2d3	1	0.11391301	0.377332273	0.247	0.141
786	ENSDARG00000076667	ccng1	1	0.040020374	-0.379318479	0.192	0.344
787	ENSDARG00000076754	slc9a7	1	0.008613605	-0.484766626	0.014	0.125
788	ENSDARG00000076780	acadsb	1	0.393361913	-0.253842003	0.123	0.172
789	ENSDARG00000076790	crygm2d16	1	0.003121474	-0.873027736	0.082	0.266
790	ENSDARG00000077045	scg5	1	0.437635398	0.280346864	0.233	0.188
791	ENSDARG00000077093	scaf4a	1	0.008372344	0.437581315	0.137	0.016
792	ENSDARG00000077533	eif3f	1	0.039087355	0.270036055	0.74	0.562
793	ENSDARG00000077606	arsia	1	0.079021655	0.291951189	0.137	0.047
794	ENSDARG00000077608	gpr137bb	1	0.095953559	-0.50138087	0.082	0.172
795	ENSDARG00000077614	si:ch211-206k20.5	1	0.034345537	-0.400395897	0.041	0.141
796	ENSDARG00000077751	nol9	1	0.009830289	0.378569798	0.137	0.016
797	ENSDARG00000077950	tor1	1	0.677995461	-0.268371053	0.123	0.141
798	ENSDARG00000078073	nudt5	1	0.645330755	-0.252281496	0.11	0.125
799	ENSDARG00000078155	inavaa	1	0.056483687	-0.476722711	0.096	0.203
800	ENSDARG00000078529	adgrb1b	1	0.238827957	-0.286403335	0.082	0.141
801	ENSDARG00000078572	stox2b	1	0.232540866	-0.31331014	0.082	0.141
802	ENSDARG00000078653	ralbp1	1	0.100275668	-0.338963667	0.068	0.156
803	ENSDARG00000078686	arl8a	1	0.321120098	0.284382256	0.26	0.188
804	ENSDARG00000078973	uckl1b	1	0.016998471	0.307144453	0.123	0.016
805	ENSDARG00000079302	and2	1	0.400214135	-0.367913163	0.123	0.078
806	ENSDARG00000079305	hbae3	1	0.859936514	2.084481236	0.096	0.109
807	ENSDARG00000079347	zgc:194659	1	0.124358382	0.30560923	0.164	0.078
808	ENSDARG00000079446	si:dkey-238f9.1	1	0.265439514	-0.333788813	0.315	0.375
809	ENSDARG00000079586	gabrb2	1	0.124223836	0.375428918	0.26	0.156
810	ENSDARG00000079624	amer1	1	0.115574704	-0.326168711	0.041	0.109
811	ENSDARG00000079626	elf2b	1	0.501246712	-0.26609771	0.096	0.125
812	ENSDARG00000079652	caap1	1	0.009135832	-0.349171509	0.014	0.125
813	ENSDARG00000079738	znf219	1	0.053141512	0.270210565	0.219	0.094
814	ENSDARG00000079762	si:dkey-253d23.4	1	0.037262377	0.352155461	0.178	0.062
815	ENSDARG00000079783	isg20	1	0.154460757	0.336721054	0.137	0.062
816	ENSDARG00000079824	ninj2	1	0.100386851	0.512602547	0.233	0.125
817	ENSDARG00000079854	scyl1	1	0.028150965	0.390829892	0.137	0.031
818	ENSDARG00000086214	ntrk3b	1	0.51749889	-0.295239283	0.288	0.312
819	ENSDARG00000086327	srrm4	1	0.841774029	-0.288464402	0.123	0.125
820	ENSDARG00000086691	dnajc12	1	0.433458896	0.315003002	0.164	0.125
821	ENSDARG00000087164	crygm2d4	1	0.004358832	-0.603883429	0.027	0.172
822	ENSDARG00000087243	zgc:100918	1	0.044398156	0.347973058	0.315	0.156
823	ENSDARG00000087303	cebpd	1	0.578947217	-0.274345698	0.452	0.484
824	ENSDARG00000087390	hbbe1.3	1	0.263967013	1.950324162	0.123	0.203
825	ENSDARG00000087402	tpm1	1	0.113135908	-0.296747318	0.658	0.719
826	ENSDARG00000087443	ptp4a2a	1	0.018366841	0.408908682	0.329	0.156
827	ENSDARG00000087517	btbd3b	1	0.161714338	0.277307644	0.137	0.062
828	ENSDARG00000087657	ccdc57	1	0.251759714	0.273351454	0.137	0.078
829	ENSDARG00000088357	acadl	1	0.152114077	-0.467249313	0.233	0.312
830	ENSDARG00000088383	cox5aa	1	0.084200576	0.326223533	0.507	0.359
831	ENSDARG00000088439	gm2a	1	0.046837549	0.352355674	0.219	0.094
832	ENSDARG00000088619	rexo4	1	0.935265347	-0.275319088	0.123	0.109
833	ENSDARG00000089372	clk4a	1	0.016641718	0.378486756	0.205	0.062
834	ENSDARG00000089413	mbpb	1	0.386707256	-0.662583921	0.342	0.25
835	ENSDARG00000089645	si:ch1073-406l10.2	1	0.009972221	-0.342249051	0.014	0.125
836	ENSDARG00000089787	crebzf	1	0.058178232	0.419909197	0.37	0.234
837	ENSDARG00000090062	rac3a	1	0.46394757	-0.283921632	0.123	0.156
838	ENSDARG00000090086	rab11bb	1	0.063639301	0.415311563	0.205	0.094
839	ENSDARG00000090223	msl1b	1	0.049341781	0.289152547	0.151	0.047
840	ENSDARG00000090268	krtt1c19e	1	0.148526269	-0.345129507	0.493	0.562
841	ENSDARG00000090386	cd3eap	1	0.070715365	0.342838307	0.137	0.047
842	ENSDARG00000090747	si:ch73-269m14.2	1	0.080523154	-0.423973346	0.082	0.172
843	ENSDARG00000091006	cobl	1	0.001971526	-0.371003806	0	0.125
844	ENSDARG00000091079	si:zfos-1192g2.3	1	0.08857666	-0.285440264	0.123	0.234
845	ENSDARG00000091111	si:ch211-15b10.6	1	0.115395147	0.329101351	0.164	0.078
846	ENSDARG00000091418	snx17	1	0.238827957	-0.306725672	0.082	0.141
847	ENSDARG00000091656	lsm8	1	0.274781231	-0.26179797	0.151	0.219
848	ENSDARG00000091932	si:ch73-25f10.6	1	0.015716251	0.369141366	0.123	0.016
849	ENSDARG00000092033	si:dkey-239h2.3	1	0.032975496	0.678606135	0.301	0.156
850	ENSDARG00000092112	tomm40	1	0.404239037	0.377118415	0.151	0.109
851	ENSDARG00000092115	eif4a1a	1	0.423396675	-0.269256239	0.288	0.328
852	ENSDARG00000092305	poldip2	1	0.00548824	0.497047499	0.233	0.062
853	ENSDARG00000092493	si:dkeyp-44a8.2	1	0.064245805	0.273130541	0.37	0.203
854	ENSDARG00000092677	coa6	1	0.041175018	0.559806359	0.219	0.094
855	ENSDARG00000092780	si:ch1073-170o4.1	1	0.006681369	0.329891774	0.11	0
856	ENSDARG00000092947	cyt1	1	0.040052968	-0.551351032	0.63	0.781
857	ENSDARG00000093007	mphosph6	1	0.150813015	-0.492715808	0.096	0.172
858	ENSDARG00000093058	STMP1	1	0.135600565	-0.371586903	0.192	0.281
859	ENSDARG00000093549	selenop	1	0.667645506	-0.262463392	0.137	0.109
860	ENSDARG00000093931	rflnb	1	0.35787464	-0.440669387	0.068	0.109
861	ENSDARG00000094041	krt17	1	0.832064205	-0.332664533	0.164	0.172
862	ENSDARG00000094043	si:ch73-376l24.3	1	0.232540866	0.270286886	0.137	0.078
863	ENSDARG00000094112	slc22a21	1	0.634267263	-0.2844889	0.11	0.125
864	ENSDARG00000094258	commd9	1	0.076475131	-0.297080438	0.041	0.125
865	ENSDARG00000094426	her4.2	1	0.092984258	-0.981822622	0.082	0.172
866	ENSDARG00000094730	acbd7	1	0.240501012	-0.266451333	0.507	0.578
867	ENSDARG00000095273	cox8a	1	0.181537505	-0.335782315	0.603	0.594
868	ENSDARG00000095451	si:ch211-196l7.4	1	0.029740817	0.307941368	0.767	0.609
869	ENSDARG00000095459	si:ch211-191j22.3	1	0.292044206	-0.263021919	0.137	0.203
870	ENSDARG00000095515	entr1	1	0.050117009	-0.434162193	0.027	0.109
871	ENSDARG00000095724	si:ch211-196c10.15	1	0.008601027	0.547027338	0.137	0.016
872	ENSDARG00000095774	emd	1	0.062452985	-0.510636947	0.041	0.125
873	ENSDARG00000096118	ost4	1	0.639801853	0.337396913	0.164	0.141
874	ENSDARG00000096631	MED9	1	0.21527299	-0.483889535	0.137	0.203
875	ENSDARG00000096668	MZT1	1	0.536622971	-0.302672587	0.178	0.203
876	ENSDARG00000096829	blvrb	1	0.029437354	0.395644152	0.137	0.031
877	ENSDARG00000096849	si:dkey-16p21.8	1	0.968250857	0.278408966	0.205	0.203
878	ENSDARG00000097528	si:dkey-7j14.5	1	0.497881256	-0.418992613	0.178	0.203
879	ENSDARG00000097572	ptprt	1	0.021934534	-0.439969105	0.096	0.234
880	ENSDARG00000097827	lrp1aa	1	0.473683846	0.25411952	0.151	0.109
881	ENSDARG00000098013	si:ch211-130m23.5	1	0.192764447	0.274482416	0.123	0.062
882	ENSDARG00000098075	sh3bgrl3	1	0.239453723	-0.276915173	0.247	0.344
883	ENSDARG00000098228	thrap3b	1	0.060745354	0.325622519	0.205	0.094
884	ENSDARG00000098280	rbm5	1	0.272720908	0.272137952	0.192	0.125
885	ENSDARG00000098367	srp54	1	0.000261323	0.529480421	0.26	0.031
886	ENSDARG00000098368	aplp1	1	0.506594452	-0.277592525	0.123	0.156
887	ENSDARG00000098466	ube2a	1	0.061065276	-0.609501629	0.11	0.219
888	ENSDARG00000098528	rtn4rl1b	1	0.25506757	0.256475902	0.137	0.078
889	ENSDARG00000098627	gspt1l	1	0.491171156	0.305613085	0.123	0.094
890	ENSDARG00000098753	elmo1	1	0.425257185	-0.296829052	0.192	0.234
891	ENSDARG00000098936	kif5aa	1	0.016641718	0.474492939	0.205	0.062
892	ENSDARG00000098972	mrps16	1	0.025733829	0.326028641	0.11	0.016
893	ENSDARG00000099124	f3a	1	0.100275668	-0.44363366	0.068	0.156
894	ENSDARG00000099143	fnta	1	0.22336448	-0.265617823	0.055	0.109
895	ENSDARG00000099195	ier2a	1	0.141806724	-0.38469097	0.247	0.344
896	ENSDARG00000099238	rasd4	1	0.204844357	-0.357905357	0.247	0.328
897	ENSDARG00000099257	si:ch73-119p20.1	1	0.315080607	-0.425927341	0.192	0.25
898	ENSDARG00000099307	si:dkey-10p5.10	1	0.100874356	-0.463406298	0.096	0.188
899	ENSDARG00000099313	naga	1	0.206443339	-0.293595483	0.055	0.109
900	ENSDARG00000099339	pacsin3	1	0.665714564	-0.304690349	0.137	0.156
901	ENSDARG00000099412	bcan	1	0.071424594	0.333573221	0.603	0.453
902	ENSDARG00000099453	elof1	1	0.033436125	-0.575235697	0.274	0.406
903	ENSDARG00000099572	hmgn2	1	0.996526145	-0.393117529	0.795	0.672
904	ENSDARG00000099664	selenof	1	0.470010325	0.262489371	0.315	0.266
905	ENSDARG00000099675	kdm4b	1	0.229677813	-0.296137831	0.192	0.266
906	ENSDARG00000099724	relt	1	0.484637089	0.34184106	0.26	0.219
907	ENSDARG00000099729	pcdh10a	1	0.51656292	-0.32062726	0.096	0.125
908	ENSDARG00000099730	pkma	1	0.079910882	-0.432810953	0.301	0.422
909	ENSDARG00000099733	CIR1	1	0.029259295	0.2651606	0.11	0.016
910	ENSDARG00000099865	hnrnpabb	1	0.084025386	0.255533949	0.658	0.484
911	ENSDARG00000100055	tox2	1	0.038559242	0.314509958	0.205	0.078
912	ENSDARG00000100108	cul3b	1	0.236549715	-0.263206876	0.068	0.125
913	ENSDARG00000100119	caskb	1	0.339772087	0.28723734	0.11	0.062
914	ENSDARG00000100133	cnmd	1	0.19047288	0.369301327	0.11	0.047
915	ENSDARG00000100374	txnrd3	1	0.000983944	-0.494682255	0	0.141
916	ENSDARG00000100409	camlg	1	0.120710003	0.360644356	0.164	0.078
917	ENSDARG00000100452	nop53	1	0.02346573	0.351760095	0.589	0.391
918	ENSDARG00000100481	smg6	1	0.248481892	-0.275383214	0.082	0.141
919	ENSDARG00000100494	pbx1a	1	0.105895852	0.264940832	0.219	0.109
920	ENSDARG00000100505	ddx52	1	0.060744986	-0.357449223	0.055	0.156
921	ENSDARG00000100553	lsm14ab	1	0.461165077	-0.304211712	0.192	0.234
922	ENSDARG00000100825	calm3a	1	0.236024109	0.297837623	0.356	0.266
923	ENSDARG00000100826	hif1al	1	0.446904006	-0.326128627	0.411	0.438
924	ENSDARG00000100876	sez6a	1	0.00037173	0.782070997	0.301	0.062
925	ENSDARG00000101029	si:ch73-347e22.4	1	0.379958963	0.31372041	0.137	0.094
926	ENSDARG00000101135	si:dkey-85k7.7	1	0.306716452	-0.551420945	0.123	0.172
927	ENSDARG00000101199	rbp4	1	0.066414342	0.44281734	0.425	0.266
928	ENSDARG00000101285	anapc15	1	0.030012202	0.289179663	0.11	0.016
929	ENSDARG00000101324	apoa1b	1	0.00026843	-0.528951033	0.616	0.766
930	ENSDARG00000101619	minos1	1	0.06174707	0.388666175	0.164	0.062
931	ENSDARG00000101626	arf6a	1	0.224490973	-0.435891057	0.123	0.188
932	ENSDARG00000101631	etfa	1	0.573148219	-0.250986069	0.205	0.234
933	ENSDARG00000101637	ccnd1	1	0.278401133	0.256090041	0.233	0.156
934	ENSDARG00000101707	si:ch211-156b7.4	1	0.117804277	-0.397487469	0.041	0.109
935	ENSDARG00000101908	rab3ip	1	0.066050707	0.266639073	0.192	0.078
936	ENSDARG00000101959	etv1	1	0.227127803	-0.303630779	0.123	0.188
937	ENSDARG00000102051	mtbl	1	0.153094761	0.586974823	0.425	0.344
938	ENSDARG00000102105	dad1	1	0.597562786	-0.27918795	0.425	0.438
939	ENSDARG00000102115	ndufc2	1	0.19008273	0.326686161	0.411	0.328
940	ENSDARG00000102249	pepd	1	0.066184392	0.259347347	0.164	0.062
941	ENSDARG00000102291	eef1da	1	0.337551336	0.351429397	0.562	0.469
942	ENSDARG00000102436	si:ch211-194b1.1	1	0.175431235	0.265876189	0.11	0.047
943	ENSDARG00000102531	anapc11	1	0.045029323	0.37953881	0.301	0.156
944	ENSDARG00000102558	pde6ha	1	0.301982154	-0.400961358	0.205	0.141
945	ENSDARG00000102571	metap2b	1	0.220672466	-0.395702143	0.192	0.266
946	ENSDARG00000102612	slc15a4	1	0.348748747	-0.278766067	0.068	0.109
947	ENSDARG00000102798	mcm2	1	0.06917266	-0.452632624	0.041	0.125
948	ENSDARG00000102810	samd1a	1	0.010923954	0.275999867	0.137	0.016
949	ENSDARG00000102820	cib2	1	0.028826376	-0.342833719	0.027	0.125
950	ENSDARG00000102822	pam16	1	0.00193629	0.540284846	0.205	0.031
951	ENSDARG00000102832	baz1b	1	0.050117009	-0.277081124	0.027	0.109
952	ENSDARG00000102879	myt1b	1	0.0500692	0.339099035	0.562	0.438
953	ENSDARG00000103200	gpr107	1	0.584051634	-0.344632352	0.123	0.141
954	ENSDARG00000103235	mfsd8	1	0.075978714	0.374871319	0.11	0.031
955	ENSDARG00000103316	si:ch211-212k18.5	1	0.262951602	-0.465639191	0.288	0.344
956	ENSDARG00000103337	rrp1	1	0.005478292	0.556456254	0.26	0.078
957	ENSDARG00000103394	kif5ba	1	0.101931764	-0.26732872	0.068	0.156
958	ENSDARG00000103498	epd	1	0.027097309	0.452670529	0.11	0.016
959	ENSDARG00000103543	gngt2b	1	0.348748747	-0.299287058	0.11	0.062
960	ENSDARG00000103566	tomm20b	1	0.04788211	0.375644075	0.548	0.391
961	ENSDARG00000103578	gtf2b	1	0.355843156	-0.309155774	0.082	0.125
962	ENSDARG00000103591	dkk3a	1	0.019243973	-0.325328269	0.014	0.109
963	ENSDARG00000103658	hivep1	1	0.04250244	0.519316188	0.233	0.109
964	ENSDARG00000103670	cmc1	1	0.026673499	0.454784789	0.247	0.109
965	ENSDARG00000103697	arnt2	1	0.19336198	0.299273086	0.192	0.109
966	ENSDARG00000103799	kars	1	0.164647019	0.25229179	0.274	0.172
967	ENSDARG00000103831	ankrd13c	1	0.3515856	0.260939494	0.123	0.078
968	ENSDARG00000103845	zgc:55733	1	0.491309224	-0.302958584	0.247	0.281
969	ENSDARG00000103851	tnrc6c2	1	0.10266161	0.353943347	0.123	0.047
970	ENSDARG00000103919	si:ch73-1a9.3	1	0.044476642	-0.252928358	0.89	0.891
971	ENSDARG00000103980	ets2	1	0.039791607	-0.421497234	0.055	0.156
972	ENSDARG00000104031	mrpl33	1	0.187258999	-0.342573518	0.137	0.219
973	ENSDARG00000104069	rnf170	1	0.384171186	0.250794283	0.137	0.094
974	ENSDARG00000104071	hikeshi	1	0.16317853	-0.271277588	0.11	0.188
975	ENSDARG00000104326	si:dkey-183i3.9	1	0.208716888	-0.578417112	0.301	0.375
976	ENSDARG00000104353	nop58	1	0.011933208	0.494211785	0.26	0.094
977	ENSDARG00000104372	gnb1b	1	0.038955759	0.27064162	0.74	0.531
978	ENSDARG00000104470	syngr2b	1	0.063185332	0.498202687	0.301	0.172
979	ENSDARG00000104687	slc16a9b	1	0.289477968	-0.471981831	0.26	0.312
980	ENSDARG00000105012	utp23	1	0.079194586	0.305994988	0.11	0.031
981	ENSDARG00000105071	nos1apa	1	9.11E-05	0.743339871	0.247	0.016
982	ENSDARG00000105136	ccdc50	1	0.22336448	-0.299784176	0.055	0.109
983	ENSDARG00000105177	ilf3b	1	0.088082128	-0.341169302	0.137	0.25
984	ENSDARG00000105201	adcyap1r1a	1	0.257597161	-0.365838973	0.123	0.188
985	ENSDARG00000105223	pmp22a	1	0.210704606	0.430493759	0.233	0.156
986	ENSDARG00000105243	ogt.1	1	0.007232604	0.496246909	0.205	0.047
987	ENSDARG00000105441	pcdh11	1	0.076094549	-0.26933349	0.096	0.203
988	ENSDARG00000109337	nanos1	1	0.207312475	0.31759751	0.26	0.172
989	ENSDARG00000109510	lsm12b	1	0.217298843	-0.368022504	0.342	0.422
990	ENSDARG00000109820	NPAS3	1	0.108161775	-0.406796175	0.233	0.344
991	ENSDARG00000110608	CABZ01115113.1	1	0.375775249	0.353217398	0.137	0.094
992	ENSDARG00000110654	wdr21	1	0.009184617	0.307862812	0.205	0.047
993	ENSDARG00000110836	tmem14ca	1	0.506325243	-0.290389805	0.096	0.125
994	ENSDARG00000110991	ZNF276	1	0.035870282	0.26306976	0.137	0.031
995	ENSDARG00000112476	surf2	1	0.002240365	0.538142107	0.137	0
996	ENSDARG00000112931	ndufaf3	1	0.24523404	-0.29688329	0.082	0.141
997	ENSDARG00000113969	supt4h1	1	0.0934043	-0.322033095	0.247	0.375
998	ENSDARG00000116164	crygm2d8	1	0.000147707	-0.927475072	0.096	0.359
