# Supplementary material for: Cell-type-specific responses to the microbiota across all tissues of the larval zebrafish
Source: Cell Rep. Author manuscript; Available in PMC 2023 Oct 23. (PMC10423310; doi:10.1016/j.celrep.2023.112095)
Supplement: MMC7 [file NIHMS1880944-supplement-MMC7.zip › DataS1/Cluster61/clu61_GOresults_CVZup.tsv]

ONTOLOGY	ID	Description	pvalue	p.adjust	qvalue	geneID	Count
CC	GO:0005940	septin ring	0.00059532	0.00059532	0.025735773	ENSDARG00000014233/ENSDARG00000020235/ENSDARG00000030656	3
CC	GO:0005840	ribosome	0.000647453	0.000647453	0.025735773	ENSDARG00000010244/ENSDARG00000025581/ENSDARG00000035400/ENSDARG00000035692/ENSDARG00000040439/ENSDARG00000046157/ENSDARG00000098972	7
CC	GO:0031105	septin complex	0.000666622	0.000666622	0.025735773	ENSDARG00000014233/ENSDARG00000020235/ENSDARG00000030656	3
CC	GO:0032156	septin cytoskeleton	0.000666622	0.000666622	0.025735773	ENSDARG00000014233/ENSDARG00000020235/ENSDARG00000030656	3
CC	GO:0098798	mitochondrial protein complex	0.000793798	0.000793798	0.025735773	ENSDARG00000029064/ENSDARG00000051986/ENSDARG00000058297/ENSDARG00000058463/ENSDARG00000098972/ENSDARG00000102822/ENSDARG00000103566	7
CC	GO:0044445	cytosolic part	0.001863832	0.001863832	0.043502345	ENSDARG00000008243/ENSDARG00000010244/ENSDARG00000025581/ENSDARG00000035692/ENSDARG00000040439/ENSDARG00000045143	6
CC	GO:0150034	distal axon	0.002119594	0.002119594	0.043502345	ENSDARG00000002587/ENSDARG00000058868/ENSDARG00000071424	3
CC	GO:0019773	proteasome core complex, alpha-subunit complex	0.002146869	0.002146869	0.043502345	ENSDARG00000010965/ENSDARG00000045928	2
