# Supplementary material for: Cell-type-specific responses to the microbiota across all tissues of the larval zebrafish
Source: Cell Rep. Author manuscript; Available in PMC 2023 Oct 23. (PMC10423310; doi:10.1016/j.celrep.2023.112095)
Supplement: MMC7 [file NIHMS1880944-supplement-MMC7.zip › DataS1/Cluster61/clu61_GOresults_GFup_fdr.tsv]

ONTOLOGY	ID	Description	pvalue	p.adjust	qvalue	geneID	Count
BP	GO:0002088	lens development in camera-type eye	2.88E-29	2.83E-26	2.65E-26	ENSDARG00000069801/ENSDARG00000087324/ENSDARG00000024548/ENSDARG00000030411/ENSDARG00000053875/ENSDARG00000032929/ENSDARG00000041925/ENSDARG00000087765/ENSDARG00000086658/ENSDARG00000016793/ENSDARG00000053862/ENSDARG00000068507/ENSDARG00000057460/ENSDARG00000088823/ENSDARG00000007576/ENSDARG00000030349/ENSDARG00000036140/ENSDARG00000069827/ENSDARG00000074001/ENSDARG00000076572/ENSDARG00000076790	21
BP	GO:0007601	visual perception	9.49E-24	4.66E-21	4.37E-21	ENSDARG00000069801/ENSDARG00000087324/ENSDARG00000024548/ENSDARG00000030411/ENSDARG00000053875/ENSDARG00000032929/ENSDARG00000041925/ENSDARG00000087765/ENSDARG00000086658/ENSDARG00000016793/ENSDARG00000053862/ENSDARG00000068507/ENSDARG00000057460/ENSDARG00000088823/ENSDARG00000007576/ENSDARG00000030349/ENSDARG00000036140/ENSDARG00000069827/ENSDARG00000074001/ENSDARG00000076572/ENSDARG00000076790	21
BP	GO:0050953	sensory perception of light stimulus	2.63E-23	8.60E-21	8.06E-21	ENSDARG00000069801/ENSDARG00000087324/ENSDARG00000024548/ENSDARG00000030411/ENSDARG00000053875/ENSDARG00000032929/ENSDARG00000041925/ENSDARG00000087765/ENSDARG00000086658/ENSDARG00000016793/ENSDARG00000053862/ENSDARG00000068507/ENSDARG00000057460/ENSDARG00000088823/ENSDARG00000007576/ENSDARG00000030349/ENSDARG00000036140/ENSDARG00000069827/ENSDARG00000074001/ENSDARG00000076572/ENSDARG00000076790	21
BP	GO:0043010	camera-type eye development	1.58E-19	3.87E-17	3.63E-17	ENSDARG00000069801/ENSDARG00000087324/ENSDARG00000024548/ENSDARG00000030411/ENSDARG00000053875/ENSDARG00000032929/ENSDARG00000041925/ENSDARG00000087765/ENSDARG00000086658/ENSDARG00000016793/ENSDARG00000053862/ENSDARG00000068507/ENSDARG00000057460/ENSDARG00000088823/ENSDARG00000007576/ENSDARG00000012078/ENSDARG00000030349/ENSDARG00000036140/ENSDARG00000055283/ENSDARG00000069827/ENSDARG00000074001/…	24
BP	GO:0007600	sensory perception	9.28E-17	1.82E-14	1.71E-14	ENSDARG00000069801/ENSDARG00000087324/ENSDARG00000024548/ENSDARG00000030411/ENSDARG00000053875/ENSDARG00000032929/ENSDARG00000041925/ENSDARG00000087765/ENSDARG00000086658/ENSDARG00000016793/ENSDARG00000053862/ENSDARG00000068507/ENSDARG00000057460/ENSDARG00000088823/ENSDARG00000007576/ENSDARG00000030349/ENSDARG00000036140/ENSDARG00000069827/ENSDARG00000074001/ENSDARG00000076572/ENSDARG00000076790	21
MF	GO:0005212	structural constituent of eye lens	1.05E-33	1.86E-31	1.77E-31	ENSDARG00000069801/ENSDARG00000087324/ENSDARG00000024548/ENSDARG00000030411/ENSDARG00000053875/ENSDARG00000032929/ENSDARG00000041925/ENSDARG00000087765/ENSDARG00000086658/ENSDARG00000016793/ENSDARG00000053862/ENSDARG00000068507/ENSDARG00000057460/ENSDARG00000088823/ENSDARG00000007576/ENSDARG00000015445/ENSDARG00000030349/ENSDARG00000036140/ENSDARG00000069827/ENSDARG00000074001/ENSDARG00000076572/…	22
