# Supplementary material for: Cell-type-specific responses to the microbiota across all tissues of the larval zebrafish
Source: Cell Rep. Author manuscript; Available in PMC 2023 Oct 23. (PMC10423310; doi:10.1016/j.celrep.2023.112095)
Supplement: MMC7 [file NIHMS1880944-supplement-MMC7.zip › DataS1/Cluster59/cluster59_CVZvGF.tsv]

	gene	gene_NAME	p_val_adj	p_val	avg_logFC	pct.1	pct.2
1	ENSDARG00000024548	cryba4	1.32E-06	5.97E-11	-1.694693916	0.187	0.7
2	ENSDARG00000032929	cryba1l1	3.23E-06	1.47E-10	-1.371928023	0.173	0.7
3	ENSDARG00000030411	crygn2	4.31E-06	1.96E-10	-1.195315133	0.16	0.686
4	ENSDARG00000087324	crygm2d1	1.20E-05	5.42E-10	-1.568930231	0.133	0.629
5	ENSDARG00000068507	crybb1	1.93E-05	8.77E-10	-1.256054614	0.227	0.743
6	ENSDARG00000088823	crygm2d3	0.000179758	8.15E-09	-1.288982672	0.027	0.429
7	ENSDARG00000094310	si:ch211-255g12.6	0.000957508	4.34E-08	-1.433505724	0.04	0.414
8	ENSDARG00000086917	crygm2d2	0.004602427	2.09E-07	-1.245754604	0.213	0.629
9	ENSDARG00000041925	cryba2b	0.005574211	2.53E-07	-1.292797539	0.173	0.557
10	ENSDARG00000087765	crygm2d10	0.008463658	3.84E-07	-1.268637646	0.107	0.5
11	ENSDARG00000109861	BX545855.1	0.013881714	6.29E-07	-1.470713848	0.173	0.529
12	ENSDARG00000053862	crygmx	0.021506361	9.75E-07	-1.132288616	0.293	0.671
13	ENSDARG00000069801	crygm2d12	0.100779102	4.57E-06	-0.88059235	0.16	0.529
14	ENSDARG00000016793	crybb1l2	0.242017982	1.10E-05	-0.971740422	0.107	0.429
15	ENSDARG00000018961	gtpbp4	0.2973683	1.35E-05	0.568741371	0.867	0.6
16	ENSDARG00000057460	crygm2d13	0.635239191	2.88E-05	-0.867524283	0.093	0.4
17	ENSDARG00000007576	crybb1l1	0.923474566	4.19E-05	-0.915040732	0.133	0.429
18	ENSDARG00000000002	ccdc80	1	0.148752511	0.349374753	0.147	0.071
19	ENSDARG00000000212	krt97	1	0.062224497	-0.515051401	0.053	0.143
20	ENSDARG00000000666	creg2	1	0.116116822	0.301196616	0.133	0.057
21	ENSDARG00000000853	dstyk	1	0.273521899	-0.253143153	0.2	0.271
22	ENSDARG00000001234	map4k2	1	0.043643364	0.38982038	0.24	0.114
23	ENSDARG00000001733	gulp1a	1	0.651201989	-0.328953339	0.32	0.329
24	ENSDARG00000002190	chmp2bb	1	0.063315229	-0.413157005	0.053	0.143
25	ENSDARG00000002240	psmb6	1	0.239817344	-0.316164257	0.293	0.357
26	ENSDARG00000002467	rdh14b	1	0.056771899	0.410625484	0.107	0.029
27	ENSDARG00000002506	zgc:92818	1	0.084244235	0.400287934	0.12	0.043
28	ENSDARG00000002591	ruvbl1	1	0.135957229	0.334259696	0.107	0.043
29	ENSDARG00000002745	tdh	1	0.265962244	-0.332284029	0.64	0.7
30	ENSDARG00000003216	anxa2a	1	0.00010092	-1.043947224	0	0.186
31	ENSDARG00000003941	rrs1	1	0.331487883	0.289465268	0.133	0.086
32	ENSDARG00000004049	marcksa	1	0.039572043	-0.283920269	0.027	0.114
33	ENSDARG00000004189	cbx1a	1	0.117920426	0.284792105	0.133	0.057
34	ENSDARG00000004588	sox4a	1	0.163520356	-0.505503998	0.16	0.243
35	ENSDARG00000004714	tcf12	1	0.468599202	-0.301207969	0.16	0.2
36	ENSDARG00000004785	cops2	1	0.106568279	-0.332470649	0.093	0.186
37	ENSDARG00000004830	flot2a	1	0.211012359	-0.434540247	0.107	0.171
38	ENSDARG00000004875	tmc6b	1	0.315794329	-0.258028158	0.08	0.129
39	ENSDARG00000004906	stip1	1	0.232130348	-0.292553865	0.12	0.186
40	ENSDARG00000005172	dynll2b	1	0.825002656	-0.321634592	0.147	0.129
41	ENSDARG00000005186	sp4	1	0.095195233	0.30642034	0.12	0.043
42	ENSDARG00000005451	gdi2	1	0.305360943	-0.319546735	0.267	0.314
43	ENSDARG00000005789	enpp1	1	0.576107507	-0.301857284	0.16	0.186
44	ENSDARG00000005827	eif2s1a	1	0.206008507	0.272374238	0.187	0.114
45	ENSDARG00000006225	ddx39aa	1	0.344923507	0.291934953	0.307	0.243
46	ENSDARG00000006260	tuba8l4	1	0.231969319	0.387063678	0.573	0.514
47	ENSDARG00000006553	rras	1	0.824417684	-0.250883809	0.107	0.114
48	ENSDARG00000006837	mycn	1	0.002352657	0.605810825	0.413	0.186
49	ENSDARG00000007275	si:ch211-251b21.1	1	0.523993228	0.329581999	0.48	0.471
50	ENSDARG00000007276	ela3l	1	0.35644228	0.331505228	0.147	0.1
51	ENSDARG00000007438	ube2ib	1	0.151388661	0.300285996	0.387	0.271
52	ENSDARG00000007818	palm1b	1	0.120562334	-0.37744969	0.12	0.2
53	ENSDARG00000007901	crnkl1	1	0.028983227	-0.374792497	0.04	0.143
54	ENSDARG00000007960	hnrnpaba	1	0.100336402	-0.471553309	0.44	0.529
55	ENSDARG00000008030	myl9b	1	0.155137655	-0.291392642	0.2	0.3
56	ENSDARG00000008068	tma16	1	0.211234047	0.265978345	0.133	0.071
57	ENSDARG00000008200	ugp2b	1	0.080842092	-0.435482236	0.093	0.186
58	ENSDARG00000008370	csnk1da	1	0.036333269	-0.335122388	0.147	0.271
59	ENSDARG00000008388	mmp14b	1	0.146716884	0.317449341	0.147	0.071
60	ENSDARG00000008407	tspan7b	1	0.743622324	0.299014845	0.173	0.157
61	ENSDARG00000008678	snx3	1	0.041573079	0.250015414	0.187	0.071
62	ENSDARG00000008706	paip2b	1	0.25263848	-0.273498482	0.347	0.429
63	ENSDARG00000008720	lmo3	1	0.47038986	-0.284866588	0.107	0.143
64	ENSDARG00000008735	atp6ap2	1	0.175838068	-0.409131112	0.16	0.243
65	ENSDARG00000008748	ube2na	1	0.448748771	0.306795525	0.173	0.129
66	ENSDARG00000008859	mylipa	1	0.403475113	0.486064925	0.227	0.171
67	ENSDARG00000008904	smarca2	1	0.112899173	-0.29585624	0.08	0.171
68	ENSDARG00000008936	sec11a	1	0.275774286	-0.263328198	0.067	0.114
69	ENSDARG00000008947	rtf1	1	0.016759981	0.266113482	0.213	0.071
70	ENSDARG00000009215	zgc:112437	1	0.694397146	-0.361536614	0.413	0.371
71	ENSDARG00000009336	aif1l	1	0.334190623	-0.270251731	0.08	0.129
72	ENSDARG00000009505	prelid3b	1	0.216887863	-0.330048386	0.187	0.257
73	ENSDARG00000009534	wls	1	0.043392363	-0.520921188	0.16	0.286
74	ENSDARG00000009594	nr1d2b	1	0.060375597	0.269126316	0.107	0.029
75	ENSDARG00000009640	psmb1	1	0.997897064	-0.379484049	0.253	0.229
76	ENSDARG00000009779	mcl1a	1	0.117422014	0.250551474	0.667	0.543
77	ENSDARG00000009830	hdlbpa	1	0.048903406	0.420204866	0.373	0.229
78	ENSDARG00000009978	icn	1	0.08414723	-0.255066182	0.347	0.457
79	ENSDARG00000010008	vim	1	0.57458423	-0.30721107	0.8	0.857
80	ENSDARG00000010318	srpx	1	0.038193583	0.274577176	0.12	0.029
81	ENSDARG00000010481	bzw1a	1	0.577609926	-0.361281273	0.147	0.171
82	ENSDARG00000011219	akt2	1	0.191743694	0.28783679	0.12	0.057
83	ENSDARG00000011247	rnpc3	1	0.052740124	-0.29968645	0.067	0.171
84	ENSDARG00000011613	rbm39a	1	0.226694767	-0.288037803	0.16	0.229
85	ENSDARG00000011841	atp5l	1	0.48831131	-0.277649301	0.533	0.629
86	ENSDARG00000012113	c19h1orf109	1	0.055334619	0.324291905	0.133	0.043
87	ENSDARG00000012141	papolg	1	0.229956583	0.346413063	0.147	0.086
88	ENSDARG00000012458	zgc:77849	1	0.001647222	0.517196543	0.653	0.457
89	ENSDARG00000012513	sdcbp2	1	0.21407254	-0.308713493	0.267	0.343
90	ENSDARG00000012577	waca	1	0.19788181	0.340383732	0.133	0.071
91	ENSDARG00000012593	col5a1	1	0.164333825	-0.325511311	0.12	0.2
92	ENSDARG00000012820	nop56	1	0.027485821	0.478464438	0.547	0.4
93	ENSDARG00000012899	ddx49	1	0.033629802	0.38889566	0.12	0.029
94	ENSDARG00000012944	myhz2	1	0.000176545	-0.817807895	0.107	0.357
95	ENSDARG00000012946	syap1	1	0.351678426	-0.262034677	0.093	0.143
96	ENSDARG00000013095	gclc	1	0.04859479	0.407880861	0.133	0.043
97	ENSDARG00000013430	bhmt	1	0.122748714	0.492453318	0.427	0.343
98	ENSDARG00000013441	hey2	1	0.729793628	0.254187965	0.173	0.157
99	ENSDARG00000013576	gadd45bb	1	0.282370148	-0.460606285	0.2	0.257
100	ENSDARG00000013655	tpd52l2b	1	0.010899389	0.324243024	0.293	0.114
101	ENSDARG00000013822	anapc16	1	0.010411798	-0.414507013	0.16	0.329
102	ENSDARG00000013845	ttc14	1	0.033901592	-0.428574682	0.027	0.114
103	ENSDARG00000013963	mipb	1	0.007478478	-0.302174571	0.027	0.157
104	ENSDARG00000013979	ndfip1	1	0.007604083	-0.445056556	0.213	0.414
105	ENSDARG00000014004	eif2b4	1	0.219551714	0.297447603	0.133	0.071
106	ENSDARG00000014013	lbr	1	0.02591908	0.392439983	0.173	0.057
107	ENSDARG00000014053	olfm1b	1	0.633741178	0.250935501	0.12	0.1
108	ENSDARG00000014196	myl1	1	0.208973502	0.277577435	0.413	0.314
109	ENSDARG00000014244	rbmx	1	0.075392178	0.335542498	0.2	0.1
110	ENSDARG00000014287	eno2	1	0.12727015	0.306666488	0.133	0.057
111	ENSDARG00000014292	med15	1	0.00143046	-0.303123437	0	0.129
112	ENSDARG00000014329	npm1a	1	0.149482208	0.338236791	0.453	0.329
113	ENSDARG00000014587	slc38a5b	1	0.116569604	0.319837929	0.44	0.343
114	ENSDARG00000014806	hacd2	1	0.021240235	0.333700735	0.187	0.057
115	ENSDARG00000014914	lamp2	1	0.994027009	-0.265969367	0.107	0.1
116	ENSDARG00000015164	mknk2b	1	0.562711643	0.294269649	0.787	0.771
117	ENSDARG00000015445	lim2.4	1	0.000100447	-0.800449832	0.053	0.3
118	ENSDARG00000015472	gpc4	1	0.224505123	0.369738792	0.147	0.086
119	ENSDARG00000015524	prps1a	1	0.049102256	0.333475314	0.16	0.057
120	ENSDARG00000015757	tmem50a	1	0.045701289	-0.359371102	0.227	0.357
121	ENSDARG00000015759	tspan7	1	0.186738715	-0.335099043	0.08	0.143
122	ENSDARG00000015851	pnn	1	0.062800143	0.415500334	0.253	0.143
123	ENSDARG00000015866	apoa2	1	0.004396966	-0.480964165	0.6	0.786
124	ENSDARG00000015889	zc3h15	1	0.054189824	-0.282723624	0.04	0.129
125	ENSDARG00000015921	pwp1	1	0.042035195	0.462049988	0.16	0.057
126	ENSDARG00000016238	arl6ip5b	1	0.293643347	0.285220939	0.213	0.143
127	ENSDARG00000016548	eif5b	1	0.295452352	0.255861452	0.12	0.071
128	ENSDARG00000016687	acadvl	1	0.104091725	0.431937263	0.133	0.057
129	ENSDARG00000016721	sdha	1	0.18201492	-0.377714039	0.133	0.214
130	ENSDARG00000016754	tbca	1	0.289428819	-0.277879926	0.24	0.3
131	ENSDARG00000016867	rnf128a	1	0.188207938	0.286570709	0.16	0.086
132	ENSDARG00000016968	tmem214	1	0.014397192	0.474523153	0.147	0.029
133	ENSDARG00000017230	fbxw11b	1	0.361281064	0.275803957	0.133	0.086
134	ENSDARG00000017314	CELA1 (1 of many)	1	0.331350152	0.27932349	0.373	0.286
135	ENSDARG00000017423	patl1	1	0.208613528	-0.349982932	0.107	0.171
136	ENSDARG00000017571	mccc2	1	0.100016791	-0.253745743	0.053	0.129
137	ENSDARG00000017624	krt4	1	0.179974026	-0.414438488	0.613	0.657
138	ENSDARG00000017673	nova2	1	0.582053793	0.289533636	0.267	0.229
139	ENSDARG00000017772	mdh1aa	1	0.979765119	-0.292361924	0.36	0.357
140	ENSDARG00000017775	atp5mc3a	1	0.107523176	0.409408972	0.293	0.2
141	ENSDARG00000017843	srsf1b	1	0.552010277	-0.287002985	0.133	0.157
142	ENSDARG00000018060	pik3r2	1	0.077728306	-0.354282116	0.067	0.157
143	ENSDARG00000018124	psmd3	1	0.048037063	-0.392886387	0.08	0.186
144	ENSDARG00000018159	ano10b	1	0.170813429	0.350086669	0.173	0.1
145	ENSDARG00000018485	cyp2v1	1	0.085539941	-0.275397302	0.04	0.114
146	ENSDARG00000018600	retsat	1	0.02204354	0.283164563	0.107	0.014
147	ENSDARG00000018698	carm1	1	0.065544108	-0.266207622	0.053	0.143
148	ENSDARG00000018898	zfand5a	1	0.079946152	0.438461169	0.32	0.186
149	ENSDARG00000018914	hnrnpk	1	0.895151713	-0.251866324	0.267	0.271
150	ENSDARG00000019008	erp44	1	0.045062105	0.311121656	0.16	0.057
151	ENSDARG00000019060	snx12	1	0.451514944	-0.328906275	0.093	0.129
152	ENSDARG00000019223	arglu1a	1	0.158743829	-0.312135286	0.12	0.2
153	ENSDARG00000019335	hes6	1	0.006963339	0.434515252	0.16	0.029
154	ENSDARG00000019339	uxt	1	0.136756983	0.279469601	0.227	0.129
155	ENSDARG00000019404	atp5f1d	1	0.204119038	-0.26886134	0.28	0.357
156	ENSDARG00000019444	ssr4	1	0.047000847	0.317941448	0.48	0.314
157	ENSDARG00000019507	mcm5	1	0.011243925	0.467753145	0.147	0.029
158	ENSDARG00000019702	aldocb	1	0.04677136	0.410174155	0.293	0.157
159	ENSDARG00000020043	cnot8	1	0.115281934	0.35147322	0.147	0.071
160	ENSDARG00000020053	nkd1	1	0.026535547	0.427357287	0.24	0.1
161	ENSDARG00000020101	psmc2	1	0.059503598	-0.529069317	0.093	0.2
162	ENSDARG00000020239	lpin1	1	0.161545719	0.353490929	0.88	0.786
163	ENSDARG00000020298	btg2	1	0.430255457	-0.439050906	0.12	0.157
164	ENSDARG00000020504	h3f3b.1	1	0.062042358	0.29986035	0.453	0.314
165	ENSDARG00000020609	snap25a	1	0.397167574	0.360725384	0.187	0.143
166	ENSDARG00000021033	herpud2	1	0.081767905	0.264130035	0.147	0.057
167	ENSDARG00000021172	cyp2ad2	1	0.1234633	0.617208129	0.133	0.057
168	ENSDARG00000021250	slc25a48	1	0.059153857	0.442681416	0.107	0.029
169	ENSDARG00000021252	cct6a	1	0.180519232	0.306891543	0.507	0.414
170	ENSDARG00000021366	fbp1a	1	0.026425137	0.44131739	0.373	0.214
171	ENSDARG00000021372	tob1b	1	0.059398468	0.313789586	0.693	0.557
172	ENSDARG00000021550	rad23b	1	0.242702536	0.276206231	0.32	0.257
173	ENSDARG00000021669	sec61a1	1	0.214164468	0.27062057	0.387	0.286
174	ENSDARG00000021806	zfp36l2	1	0.213201522	-0.285077567	0.213	0.3
175	ENSDARG00000021924	hsp70.3	1	0.020958357	0.336681641	0.467	0.257
176	ENSDARG00000021975	ginm1	1	0.001820555	0.532074765	0.427	0.186
177	ENSDARG00000022045	map1ab	1	0.025091479	0.300719585	0.133	0.029
178	ENSDARG00000022280	brd2a	1	0.373744315	0.28311306	0.187	0.143
179	ENSDARG00000022315	atp6v1g1	1	0.111270547	0.27007778	0.213	0.114
180	ENSDARG00000022531	ntn1b	1	0.863963667	-0.314042545	0.173	0.171
181	ENSDARG00000022832	bnip4	1	0.355698085	0.256653462	0.213	0.157
182	ENSDARG00000023672	timm8a	1	0.21675343	0.373623622	0.133	0.071
183	ENSDARG00000024278	adh8b	1	0.005151088	0.514663697	0.293	0.114
184	ENSDARG00000024478	mpc2	1	0.122470544	0.266655124	0.293	0.186
185	ENSDARG00000024669	oser1	1	0.144702633	0.254153182	0.147	0.071
186	ENSDARG00000025350	prdx2	1	0.090987764	-0.268617129	0.587	0.671
187	ENSDARG00000025522	sgk1	1	0.020476405	-0.637342169	0.067	0.186
188	ENSDARG00000025554	wdr83os	1	0.089387545	-0.27598632	0.107	0.214
189	ENSDARG00000025670	fstl3	1	0.688783459	0.395644359	0.093	0.114
190	ENSDARG00000026068	trappc5	1	0.125355462	0.365274476	0.133	0.057
191	ENSDARG00000026072	pdcd5	1	0.264825812	0.374178238	0.24	0.171
192	ENSDARG00000026183	polr2eb	1	0.657061062	0.286175933	0.107	0.086
193	ENSDARG00000026664	uri1	1	0.265557968	0.322480446	0.16	0.1
194	ENSDARG00000027009	zgc:85777	1	0.177862413	-0.344455863	0.067	0.129
195	ENSDARG00000027078	cnppd1	1	0.01990264	0.291889089	0.16	0.043
196	ENSDARG00000027182	rnf25	1	0.111002612	-0.448170632	0.147	0.243
197	ENSDARG00000027355	slc25a4	1	0.101674795	-0.418830797	0.053	0.129
198	ENSDARG00000027547	TPGS1	1	0.000920214	0.599931458	0.147	0
199	ENSDARG00000027825	naa50	1	0.146261583	-0.334418376	0.12	0.2
200	ENSDARG00000027899	sem1	1	0.063994442	-0.394115598	0.333	0.457
201	ENSDARG00000028017	tp53inp1	1	0.116315503	0.578849186	0.373	0.271
202	ENSDARG00000028048	rdh8a	1	0.122596031	-0.270422676	0.08	0.157
203	ENSDARG00000028106	glrx	1	0.141499223	0.268514072	0.227	0.129
204	ENSDARG00000028201	commd8	1	0.019913679	-0.37531319	0.04	0.157
205	ENSDARG00000028396	fkbp5	1	0.045699256	0.449351955	0.267	0.143
206	ENSDARG00000028614	mospd1	1	0.660581668	-0.260803599	0.133	0.1
207	ENSDARG00000028957	maff	1	0.1270935	0.320796225	0.187	0.1
208	ENSDARG00000029100	chchd1	1	0.293745904	-0.325849263	0.067	0.114
209	ENSDARG00000029263	hoxb3a	1	0.022887458	-0.350999847	0.027	0.129
210	ENSDARG00000029353	serpine2	1	0.301664258	-0.35034148	0.133	0.186
211	ENSDARG00000029445	zgc:56676	1	0.442817384	-0.348875734	0.293	0.329
212	ENSDARG00000029688	hsp70.1	1	0.008378694	0.773351958	0.427	0.214
213	ENSDARG00000029995	tnni2b.2	1	0.021651089	0.585810691	0.24	0.1
214	ENSDARG00000030087	nfkbib	1	0.024824249	-0.250305792	0.053	0.171
215	ENSDARG00000030139	sdhdb	1	0.213880642	0.263922349	0.147	0.086
216	ENSDARG00000030155	ssbp3b	1	0.013170151	0.251980962	0.147	0.029
217	ENSDARG00000030213	sap30l	1	0.006887873	-0.421686122	0.093	0.257
218	ENSDARG00000030349	cryba2a	1	0.003147934	-0.626985814	0.133	0.329
219	ENSDARG00000030440	rsrp1	1	0.209994756	0.282840307	0.493	0.4
220	ENSDARG00000030463	tppp3	1	0.100016791	-0.533867436	0.053	0.129
221	ENSDARG00000030530	slc22a2	1	0.359614452	0.445848	0.24	0.186
222	ENSDARG00000030604	phkg1a	1	0.039003255	0.25162839	0.12	0.029
223	ENSDARG00000030753	prrg4	1	0.093564342	0.392919656	0.12	0.043
224	ENSDARG00000031044	lipg	1	0.035849802	0.637461408	0.12	0.029
225	ENSDARG00000031164	tuba8l2	1	0.150782209	0.390235121	0.213	0.129
226	ENSDARG00000031246	hbegfb	1	0.947253512	-0.25060151	0.307	0.286
227	ENSDARG00000031388	dctn2	1	0.586275801	-0.357379909	0.213	0.243
228	ENSDARG00000031426	csrnp1a	1	0.234427041	-0.350414672	0.133	0.2
229	ENSDARG00000031680	ercc1	1	0.012754799	0.596752852	0.12	0.014
230	ENSDARG00000031774	pus7	1	0.02252502	0.385976816	0.133	0.029
231	ENSDARG00000032102	prdx3	1	0.073137929	0.285666028	0.213	0.1
232	ENSDARG00000032272	sat1b	1	0.643931374	-0.253021424	0.12	0.143
233	ENSDARG00000032296	pomp	1	0.5718685	0.268517922	0.28	0.243
234	ENSDARG00000032919	chchd3a	1	0.081795791	0.252180258	0.227	0.114
235	ENSDARG00000033172	nr2f5	1	0.069704927	-0.319598216	0.24	0.371
236	ENSDARG00000033307	igf2b	1	0.031554194	0.410178897	0.307	0.157
237	ENSDARG00000033466	tagln2	1	0.370595718	-0.256457724	0.12	0.171
238	ENSDARG00000033738	zgc:153867	1	0.152761772	-0.322231138	0.48	0.543
239	ENSDARG00000033789	ndufb7	1	0.12438068	0.337350503	0.307	0.2
240	ENSDARG00000033965	nup58	1	0.04859479	0.281771841	0.133	0.043
241	ENSDARG00000034013	rgmd	1	0.46983348	-0.276969523	0.12	0.157
242	ENSDARG00000034117	rarga	1	0.098925814	0.308423426	0.267	0.157
243	ENSDARG00000034195	top2b	1	0.006261895	-0.300719926	0.013	0.129
244	ENSDARG00000034326	ing3	1	0.1826106	0.357259555	0.253	0.171
245	ENSDARG00000034470	aldoab	1	0.023780539	0.415980009	0.2	0.071
246	ENSDARG00000034555	pard3bb	1	0.265358902	-0.254076565	0.067	0.114
247	ENSDARG00000034616	mlf2	1	0.268042263	0.343446239	0.293	0.229
248	ENSDARG00000034685	tmem198b	1	0.11827283	0.281651636	0.173	0.086
249	ENSDARG00000034753	tspan3a	1	0.025937059	0.47887081	0.4	0.243
250	ENSDARG00000034768	phf3	1	0.011226124	0.353277742	0.12	0.014
251	ENSDARG00000034956	myclb	1	0.085245598	0.340624254	0.16	0.071
252	ENSDARG00000035152	ap2b1	1	0.286465134	-0.332671439	0.067	0.114
253	ENSDARG00000035309	entpd3	1	0.099596289	-0.726368103	0.093	0.186
254	ENSDARG00000035325	srsf7a	1	0.130611642	0.272132314	0.333	0.229
255	ENSDARG00000035715	marcksl1b	1	0.393738996	0.28890407	0.907	0.943
256	ENSDARG00000035751	ipo7	1	0.163020622	0.351555617	0.413	0.3
257	ENSDARG00000035859	angptl4	1	0.388321359	-0.346490586	0.147	0.2
258	ENSDARG00000035873	fjx1	1	0.091955941	0.370054505	0.12	0.043
259	ENSDARG00000036107	txnipa	1	0.175643113	0.292851228	0.613	0.486
260	ENSDARG00000036162	hnrnpa0b	1	0.216652433	-0.28648549	0.227	0.3
261	ENSDARG00000036186	mbpa	1	0.281557904	-1.328298476	0.16	0.229
262	ENSDARG00000036427	slc3a2a	1	0.472566245	-0.435793395	0.147	0.186
263	ENSDARG00000036541	rhbdf1a	1	0.062224497	-0.420430232	0.053	0.143
264	ENSDARG00000036658	cab39l	1	0.567282818	0.33407631	0.213	0.186
265	ENSDARG00000036704	tmem18	1	0.0904522	-0.346029828	0.093	0.186
266	ENSDARG00000036832	cyt1l	1	0.057436249	-0.293555976	0.16	0.286
267	ENSDARG00000036855	plagx	1	0.091869654	0.327703872	0.16	0.071
268	ENSDARG00000036993	erbb3b	1	0.120776406	0.438142661	0.187	0.1
269	ENSDARG00000037191	ttr	1	0.087119827	-0.286143845	0.04	0.114
270	ENSDARG00000037229	denr	1	0.154959668	-0.326723153	0.107	0.186
271	ENSDARG00000037238	smad5	1	0.27434653	0.329354384	0.16	0.1
272	ENSDARG00000037261	mtap	1	0.038107049	0.437947633	0.24	0.114
273	ENSDARG00000037503	thoc2	1	0.144541471	0.345961271	0.2	0.114
274	ENSDARG00000037589	gid8b	1	0.580898636	0.321038728	0.107	0.086
275	ENSDARG00000037746	actb1	1	0.393566416	-0.365757891	0.453	0.5
276	ENSDARG00000037867	atp5mf	1	0.525267726	0.269127228	0.533	0.443
277	ENSDARG00000037879	lfng	1	0.16851947	-0.320430107	0.107	0.186
278	ENSDARG00000037960	lrrc17	1	0.015224353	0.483973915	0.28	0.114
279	ENSDARG00000037962	psmb7	1	0.285341553	-0.256291781	0.253	0.314
280	ENSDARG00000037965	srrm2	1	0.100630723	0.352120247	0.227	0.129
281	ENSDARG00000037980	elob	1	0.322977699	0.33460408	0.227	0.171
282	ENSDARG00000038025	cbx7a	1	0.058442495	0.275877664	0.56	0.386
283	ENSDARG00000038068	ddx5	1	0.091193596	-0.532136507	0.133	0.229
284	ENSDARG00000038141	atf4b	1	0.047460345	0.435199131	0.547	0.4
285	ENSDARG00000038159	tcf7l1a	1	0.323153621	-0.269020604	0.093	0.143
286	ENSDARG00000038222	tyw3	1	0.607625323	0.29641171	0.107	0.086
287	ENSDARG00000038306	tsc22d1	1	0.241140446	0.282911383	0.147	0.086
288	ENSDARG00000038439	fabp10a	1	0.002564853	-0.550455006	0.293	0.529
289	ENSDARG00000038566	gnptg	1	0.029448949	0.417305771	0.213	0.086
290	ENSDARG00000038567	tsr3	1	0.003996892	0.401877531	0.173	0.029
291	ENSDARG00000038608	sdhc	1	0.016471847	-0.376590808	0.2	0.371
292	ENSDARG00000038693	gng7	1	0.847048231	0.296037834	0.16	0.157
293	ENSDARG00000038737	phf20b	1	0.021735356	-0.351866028	0.08	0.214
294	ENSDARG00000038743	copb2	1	0.400805459	-0.301273635	0.093	0.129
295	ENSDARG00000038794	zgc:113531	1	0.131489677	0.256870233	0.107	0.043
296	ENSDARG00000038835	ppid	1	0.278882225	0.284801298	0.173	0.114
297	ENSDARG00000038941	ppp1r1c	1	0.160432767	-0.429204926	0.053	0.114
298	ENSDARG00000039007	eno3	1	0.025542811	0.466914895	0.347	0.2
299	ENSDARG00000039117	tefa	1	0.010515331	0.342675045	0.24	0.086
300	ENSDARG00000039400	polr1c	1	0.053333819	0.38007741	0.133	0.043
301	ENSDARG00000039730	zgc:112160	1	0.075115506	-0.25669061	0.053	0.143
302	ENSDARG00000039929	ckmt2b	1	0.059153857	0.496618765	0.107	0.029
303	ENSDARG00000039943	tent5ba	1	0.060382633	0.314543667	0.2	0.086
304	ENSDARG00000039980	ppt1	1	0.103107683	-0.414970117	0.133	0.229
305	ENSDARG00000040162	zgc:165461	1	0.039003255	0.633308512	0.12	0.029
306	ENSDARG00000040237	mef2d	1	0.16199249	0.314960493	0.267	0.171
307	ENSDARG00000040295	apoeb	1	0.636718026	0.34497185	0.187	0.229
308	ENSDARG00000040362	ehd2b	1	0.098525289	0.31646801	0.12	0.043
309	ENSDARG00000040534	epcam	1	0.048270757	0.390578694	0.16	0.057
310	ENSDARG00000040666	nifk	1	0.100375632	0.413500611	0.173	0.086
311	ENSDARG00000040674	ctdsp1	1	0.130624821	0.273113945	0.227	0.129
312	ENSDARG00000041078	chka	1	0.50105533	0.293490887	0.133	0.1
313	ENSDARG00000041226	cdc40	1	0.085245598	0.274984663	0.16	0.071
314	ENSDARG00000041314	ndufb9	1	0.186638965	-0.356371036	0.28	0.371
315	ENSDARG00000041332	tmem33	1	0.080938807	-0.295802706	0.04	0.114
316	ENSDARG00000041450	rab11a	1	0.556539117	-0.279354687	0.147	0.171
317	ENSDARG00000041592	dcun1d2b	1	0.06768964	0.31147526	0.173	0.071
318	ENSDARG00000041689	usf1	1	0.23500138	0.298374255	0.16	0.1
319	ENSDARG00000041691	bhlhe41	1	0.217681273	-0.303334	0.267	0.343
320	ENSDARG00000041875	ube2v1	1	0.044275384	-0.468813083	0.173	0.3
321	ENSDARG00000041887	sf3a1	1	0.023165487	0.283373339	0.107	0.014
322	ENSDARG00000042245	myl13	1	0.107898701	0.316856847	0.16	0.071
323	ENSDARG00000042660	fam32a	1	0.038910212	-0.461678595	0.28	0.414
324	ENSDARG00000042690	s1pr1	1	0.213177306	0.290681702	0.347	0.257
325	ENSDARG00000042725	cebpb	1	0.662653071	0.296052609	0.107	0.086
326	ENSDARG00000042796	yy1a	1	0.032736117	0.333556711	0.267	0.129
327	ENSDARG00000042799	atpaf1	1	0.034666484	-0.379558649	0.027	0.114
328	ENSDARG00000042956	cyp2ad6	1	0.419738337	-0.397802033	0.08	0.114
329	ENSDARG00000042993	prss1	1	0.908387005	-0.340899273	0.4	0.371
330	ENSDARG00000043102	lxn	1	0.556969374	0.476896081	0.24	0.214
331	ENSDARG00000043457	gapdh	1	0.442067057	0.327528929	0.533	0.471
332	ENSDARG00000043484	ube2d2	1	0.38615524	0.270136323	0.307	0.243
333	ENSDARG00000043502	ccdc124	1	0.111961492	0.291966157	0.147	0.071
334	ENSDARG00000043531	jun	1	0.127783033	0.495011908	0.547	0.443
335	ENSDARG00000043581	gadd45aa	1	0.163610216	0.30818405	0.147	0.071
336	ENSDARG00000043665	glrx5	1	0.314709502	-0.386803584	0.107	0.157
337	ENSDARG00000043757	ptbp3	1	0.556539117	0.287795858	0.173	0.143
338	ENSDARG00000043795	arhgdia	1	0.048177035	-0.33390553	0.147	0.271
339	ENSDARG00000043865	timm9	1	0.072621681	-0.266199426	0.053	0.143
340	ENSDARG00000044001	lgals3b	1	0.294613486	-0.282488308	0.08	0.129
341	ENSDARG00000044241	dram2b	1	0.470044192	0.299001802	0.133	0.1
342	ENSDARG00000044402	nop16	1	0.091869654	0.2647326	0.16	0.071
343	ENSDARG00000044565	ola1	1	0.462845448	-0.35419855	0.467	0.457
344	ENSDARG00000044625	pcf11	1	0.49707759	0.272508082	0.227	0.186
345	ENSDARG00000044669	hp1bp3	1	0.10820123	0.465822406	0.333	0.229
346	ENSDARG00000044949	rnf8	1	0.031157989	-0.451198192	0.08	0.2
347	ENSDARG00000044975	krt94	1	0.381813075	0.7718159	0.16	0.114
348	ENSDARG00000045066	entpd1	1	0.044885724	0.501858098	0.307	0.171
349	ENSDARG00000045230	cox6b1	1	0.277991686	0.626840693	0.12	0.071
350	ENSDARG00000045402	commd3	1	0.005715876	-0.436810578	0.067	0.229
351	ENSDARG00000045513	taf3	1	0.155097912	-0.399399164	0.12	0.2
352	ENSDARG00000045517	itih5	1	0.081996009	0.32119664	0.187	0.086
353	ENSDARG00000045524	lamb1b	1	0.186772257	-0.350161869	0.187	0.271
354	ENSDARG00000045618	clta	1	0.415927857	-0.352747156	0.16	0.2
355	ENSDARG00000045639	elavl4	1	0.008648323	0.695036846	0.24	0.086
356	ENSDARG00000045755	ccdc59	1	0.087119827	-0.303743379	0.04	0.114
357	ENSDARG00000045776	cnbpa	1	0.096061853	0.33686062	0.627	0.5
358	ENSDARG00000045874	yeats4	1	0.150064211	0.296476604	0.107	0.043
359	ENSDARG00000045914	si:ch211-51e12.7	1	0.075310212	-0.295661821	0.067	0.157
360	ENSDARG00000051921	slc30a5	1	0.011377739	-0.467385232	0.013	0.114
361	ENSDARG00000052091	rbpjb	1	0.060375597	0.292162693	0.107	0.029
362	ENSDARG00000052712	suclg1	1	0.231138697	-0.305449332	0.16	0.229
363	ENSDARG00000052746	grinab	1	0.101065432	0.293846023	0.253	0.143
364	ENSDARG00000052840	ndufs4	1	0.12947524	-0.293152799	0.147	0.243
365	ENSDARG00000053097	hsf2	1	0.286033081	0.273183286	0.28	0.214
366	ENSDARG00000053217	cox7a2a	1	0.512176788	0.252470162	0.413	0.343
367	ENSDARG00000053370	eif3jb	1	0.071400419	-0.31888945	0.053	0.143
368	ENSDARG00000053875	cryba1b	1	5.93E-05	-1.108276886	0.187	0.486
369	ENSDARG00000053979	chmp2a	1	0.067339203	-0.378107097	0.173	0.286
370	ENSDARG00000054010	scaf1	1	0.255217706	-0.339176708	0.067	0.114
371	ENSDARG00000054213	hectd1	1	0.488645611	0.265954813	0.12	0.086
372	ENSDARG00000054220	ap4s1	1	0.178415082	-0.253054917	0.053	0.114
373	ENSDARG00000054271	cdkn1bb	1	0.171256329	-0.253797598	0.28	0.371
374	ENSDARG00000054290	acin1a	1	0.65964746	-0.291520543	0.36	0.357
375	ENSDARG00000054300	dhrs1	1	0.43932749	0.296853023	0.187	0.143
376	ENSDARG00000054362	ccdc47	1	0.312196421	-0.287076126	0.08	0.129
377	ENSDARG00000054578	arl6ip1	1	0.969402388	-0.261078671	0.4	0.371
378	ENSDARG00000054616	cldni	1	0.02204354	0.4915934	0.107	0.014
379	ENSDARG00000054666	pgpep1	1	0.110835876	0.320625458	0.133	0.057
380	ENSDARG00000054864	aplp2	1	0.059389247	0.298826609	0.213	0.1
381	ENSDARG00000054906	ier5l	1	0.117218754	0.252758641	0.293	0.171
382	ENSDARG00000054980	ebna1bp2	1	0.283820464	0.362810781	0.28	0.229
383	ENSDARG00000055009	col4a1	1	0.170278713	-0.258401867	0.253	0.357
384	ENSDARG00000055092	pora	1	0.012985045	0.327445991	0.173	0.043
385	ENSDARG00000055118	mylipb	1	0.065429236	0.261246578	0.307	0.171
386	ENSDARG00000055216	tuba1c	1	0.605955819	-0.298808348	0.387	0.343
387	ENSDARG00000055292	atg9b	1	0.110295526	-0.274707599	0.053	0.129
388	ENSDARG00000055514	icn2	1	0.845617262	-0.309494436	0.147	0.129
389	ENSDARG00000055618	acta1b	1	0.090783595	-0.417882309	0.067	0.157
390	ENSDARG00000055635	crk	1	0.25833009	0.25377229	0.107	0.057
391	ENSDARG00000055678	akap12b	1	0.958693909	-0.35899174	0.227	0.214
392	ENSDARG00000055723	hsp70l	1	0.001244512	0.403467614	0.533	0.243
393	ENSDARG00000055837	arhgef1b	1	0.876006592	-0.362218457	0.267	0.257
394	ENSDARG00000055868	rsl1d1	1	0.009703456	0.481244969	0.64	0.457
395	ENSDARG00000056150	rbms2b	1	0.052151876	-0.269707764	0.04	0.129
396	ENSDARG00000056235	smndc1	1	0.575202311	0.324119692	0.24	0.214
397	ENSDARG00000056307	znf706	1	0.188151246	0.285700487	0.56	0.5
398	ENSDARG00000056480	cpvl	1	0.034765328	-0.362170251	0.053	0.157
399	ENSDARG00000056481	vat1	1	0.129981509	-0.425059732	0.187	0.271
400	ENSDARG00000056517	thoc3	1	0.061618179	0.282403597	0.107	0.029
401	ENSDARG00000056695	phc2a	1	0.012006418	-0.337755606	0.013	0.114
402	ENSDARG00000056720	utp3	1	0.071785469	0.365404013	0.227	0.114
403	ENSDARG00000056732	her4.1	1	0.071796246	0.657160792	0.147	0.057
404	ENSDARG00000056765	ela2l	1	0.545626293	-0.360724162	0.24	0.271
405	ENSDARG00000056801	sufu	1	0.232030242	-0.283761514	0.133	0.2
406	ENSDARG00000056934	hepacama	1	0.303996179	0.345304851	0.347	0.286
407	ENSDARG00000056966	nek7	1	0.188207938	0.326821464	0.16	0.086
408	ENSDARG00000057249	zmynd11	1	0.085539941	-0.366917716	0.04	0.114
409	ENSDARG00000057286	swap70b	1	0.073499936	-0.332302197	0.12	0.243
410	ENSDARG00000057772	7-Mar	1	0.04855771	-0.309390907	0.067	0.171
411	ENSDARG00000057853	atp6v0ca	1	0.340671302	-0.250167119	0.147	0.2
412	ENSDARG00000057854	sap18	1	0.173633182	-0.271010501	0.147	0.229
413	ENSDARG00000057867	lasp1	1	0.254186164	-0.262559368	0.467	0.5
414	ENSDARG00000057912	eif1axb	1	0.485657552	0.267951207	0.36	0.3
415	ENSDARG00000057913	syt11a	1	0.766194139	-0.264154842	0.2	0.2
416	ENSDARG00000058117	snap25b	1	0.31720475	0.333514899	0.133	0.086
417	ENSDARG00000058225	arpc4l	1	0.257945428	-0.28644037	0.187	0.257
418	ENSDARG00000058371	krt5	1	0.11980013	-0.446420606	0.64	0.686
419	ENSDARG00000058538	alcamb	1	0.906971012	-0.305313087	0.12	0.114
420	ENSDARG00000058696	tbl1xr1a	1	0.024554456	-0.42566789	0.107	0.243
421	ENSDARG00000059006	otud5a	1	0.167964211	-0.260031312	0.053	0.114
422	ENSDARG00000059177	tax1bp3	1	0.356594801	-0.256745029	0.253	0.3
423	ENSDARG00000059234	mrps27	1	0.083983294	-0.27848948	0.04	0.114
424	ENSDARG00000059246	hnrnpd	1	0.024824249	-0.297019854	0.053	0.171
425	ENSDARG00000059279	tfap2a	1	0.1270935	0.423760282	0.187	0.1
426	ENSDARG00000059360	srsf3b	1	0.075662098	-0.390113836	0.12	0.229
427	ENSDARG00000059472	arhgap31	1	0.020969162	0.326310014	0.107	0.014
428	ENSDARG00000059601	map1aa	1	0.25833009	0.304792014	0.107	0.057
429	ENSDARG00000059654	eif3ba	1	0.952466279	-0.262871384	0.387	0.343
430	ENSDARG00000059774	dub	1	0.021500508	0.37783461	0.107	0.014
431	ENSDARG00000059836	ddit3	1	0.000448346	0.492949317	0.2	0.014
432	ENSDARG00000059908	si:ch211-217k17.7	1	0.0832135	0.253674461	0.373	0.257
433	ENSDARG00000060309	srgap3	1	0.05465416	-0.468496567	0.213	0.343
434	ENSDARG00000060489	mrpl32	1	0.078680322	0.265482636	0.227	0.114
435	ENSDARG00000060510	cul4b	1	0.079269821	0.336405374	0.267	0.157
436	ENSDARG00000060554	mut	1	0.061160524	0.260390143	0.133	0.043
437	ENSDARG00000060697	kmt2bb	1	0.160169208	0.402948551	0.253	0.171
438	ENSDARG00000060767	smg7	1	0.582860713	0.325305311	0.12	0.1
439	ENSDARG00000060854	kctd3	1	0.224933832	-0.352529675	0.293	0.357
440	ENSDARG00000060922	ess2	1	0.282870844	-0.268273774	0.067	0.114
441	ENSDARG00000061242	tuft1a	1	0.405815318	0.257457355	0.293	0.243
442	ENSDARG00000061368	klf13	1	0.003303875	-0.414908997	0.027	0.171
443	ENSDARG00000061576	gldn	1	0.112419848	-0.289816218	0.093	0.186
444	ENSDARG00000062359	scn3b	1	0.057952708	0.440289562	0.107	0.029
445	ENSDARG00000062382	snapin	1	0.248012767	0.296806904	0.107	0.057
446	ENSDARG00000062385	flcn	1	0.162454251	-0.257983203	0.12	0.2
447	ENSDARG00000062390	cdc42ep5	1	0.291178137	-0.303457776	0.08	0.129
448	ENSDARG00000062460	sgk3	1	0.131489677	0.406362707	0.107	0.043
449	ENSDARG00000062577	arhgap35a	1	0.013007205	-0.355510621	0.013	0.114
450	ENSDARG00000062590	pleca	1	0.11433816	0.267500097	0.373	0.257
451	ENSDARG00000063626	ddx21	1	0.068724553	0.316164195	0.68	0.571
452	ENSDARG00000063921	mt-nd5	1	0.073702945	0.311354601	0.227	0.114
453	ENSDARG00000067795	ifngr2	1	0.310216817	0.278335121	0.133	0.086
454	ENSDARG00000068194	klf9	1	0.065200399	0.317652114	0.44	0.314
455	ENSDARG00000068289	eif3k	1	0.104821788	-0.271985972	0.44	0.529
456	ENSDARG00000068478	gpx4a	1	0.191646947	0.261446753	0.267	0.171
457	ENSDARG00000068582	rnf44	1	0.711140792	0.296203205	0.24	0.229
458	ENSDARG00000068641	taf10	1	0.102457679	0.29921543	0.133	0.057
459	ENSDARG00000068698	psenen	1	0.118301679	-0.260203839	0.12	0.214
460	ENSDARG00000068978	glo1	1	0.161228262	0.438792755	0.427	0.357
461	ENSDARG00000069065	btg3	1	0.986834591	0.289728564	0.133	0.143
462	ENSDARG00000069090	atp6v0d1	1	0.061956918	0.485426694	0.227	0.114
463	ENSDARG00000069175	vps4b	1	0.166098256	-0.27073502	0.187	0.271
464	ENSDARG00000069432	plscr3b	1	0.039084128	-0.266215061	0.173	0.329
465	ENSDARG00000069619	atf7ip	1	0.05088588	0.420824085	0.32	0.186
466	ENSDARG00000069827	crygm2d11	1	0.039572043	-0.329254417	0.027	0.114
467	ENSDARG00000069940	ppap2d	1	0.01989066	0.397294821	0.493	0.314
468	ENSDARG00000070057	si:dkey-69o16.5	1	0.813110429	-0.259853039	0.12	0.1
469	ENSDARG00000070426	chac1	1	0.078414252	0.358760757	0.707	0.529
470	ENSDARG00000070545	top1l	1	0.456208287	-0.327400538	0.08	0.114
471	ENSDARG00000070657	pa2g4b	1	0.008595535	0.357946523	0.333	0.143
472	ENSDARG00000070723	ndufa9a	1	0.003374856	0.515866056	0.32	0.129
473	ENSDARG00000070922	cnbpb	1	0.003148395	0.370206062	0.84	0.614
474	ENSDARG00000071426	lrrc59	1	0.220160995	-0.283463659	0.093	0.157
475	ENSDARG00000071658	ywhag2	1	0.332533975	0.346049371	0.12	0.071
476	ENSDARG00000071673	ctdspla	1	0.125473555	0.508111972	0.307	0.214
477	ENSDARG00000071878	trmt112	1	0.050242082	-0.341698394	0.133	0.243
478	ENSDARG00000073786	cmbl	1	0.000366426	-0.701133519	0.093	0.329
479	ENSDARG00000074001	crygmxl2	1	0.001844324	-0.59919119	0.027	0.186
480	ENSDARG00000074262	nck1a	1	0.180594099	-0.259142311	0.32	0.414
481	ENSDARG00000074378	junba	1	0.014539577	0.573378118	0.213	0.071
482	ENSDARG00000075172	fbxo25	1	0.040865639	-0.423516521	0.107	0.229
483	ENSDARG00000075282	irs2b	1	0.18801274	-0.328061267	0.067	0.129
484	ENSDARG00000075542	zfhx4	1	0.063880954	-0.487022036	0.133	0.243
485	ENSDARG00000075559	ppm1g	1	0.036617052	0.414039252	0.12	0.029
486	ENSDARG00000075616	polr2k	1	0.131439418	-0.269499196	0.067	0.143
487	ENSDARG00000075650	vps26c	1	0.002581926	-0.474795223	0.04	0.2
488	ENSDARG00000075989	arpc2	1	0.098012177	-0.286073631	0.347	0.471
489	ENSDARG00000076223	SERP1	1	0.147815594	-0.308520635	0.56	0.657
490	ENSDARG00000076241	txlnbb	1	0.308676897	-0.324464204	0.067	0.114
491	ENSDARG00000076283	snrpd3l	1	0.087847342	0.321181099	0.16	0.071
492	ENSDARG00000076290	calr	1	0.178415082	-0.396945777	0.053	0.114
493	ENSDARG00000076526	gar1	1	0.363693206	0.278238228	0.147	0.1
494	ENSDARG00000076532	si:ch211-222l21.1	1	0.410123057	-0.539003537	0.307	0.229
495	ENSDARG00000076572	crygm2d7	1	0.000214727	-0.793150117	0.04	0.257
496	ENSDARG00000076780	acadsb	1	0.138234517	0.301413563	0.107	0.043
497	ENSDARG00000076790	crygm2d16	1	8.25E-05	-0.704393436	0.067	0.329
498	ENSDARG00000076815	eif3s10	1	0.087554966	0.302258276	0.347	0.214
499	ENSDARG00000076891	rfxap	1	0.063817823	-0.327928573	0.24	0.386
500	ENSDARG00000077264	wdr43	1	0.058056878	0.329817679	0.387	0.243
501	ENSDARG00000077465	sorcs2	1	0.225824962	-0.319410322	0.107	0.171
502	ENSDARG00000077473	mych	1	0.211350629	-0.326769781	0.533	0.586
503	ENSDARG00000077506	tjp1a	1	0.461937589	-0.295807986	0.107	0.143
504	ENSDARG00000077533	eif3f	1	0.082909679	-0.283191975	0.76	0.843
505	ENSDARG00000077620	cdca7a	1	0.096848815	0.362953575	0.12	0.043
506	ENSDARG00000077721	knop1	1	0.345657488	0.294023552	0.227	0.171
507	ENSDARG00000077934	tegt	1	0.015047707	0.449174721	0.147	0.029
508	ENSDARG00000078113	atp5mea	1	0.115168246	-0.403348567	0.213	0.3
509	ENSDARG00000078416	zeb2b	1	0.856680153	0.284786412	0.12	0.114
510	ENSDARG00000078686	arl8a	1	0.597370871	-0.38378511	0.2	0.214
511	ENSDARG00000078781	si:ch211-161c3.6	1	0.784272599	-0.253189714	0.253	0.257
512	ENSDARG00000078785	tmem258	1	0.237546833	-0.273981367	0.307	0.371
513	ENSDARG00000078865	cxxc5a	1	0.007614892	0.458994825	0.307	0.129
514	ENSDARG00000078911	zgc:163098	1	0.034356368	0.38208164	0.12	0.029
515	ENSDARG00000079027	chsy1	1	0.170901518	0.30088127	0.12	0.057
516	ENSDARG00000079150	si:ch211-276i12.9	1	0.079393618	0.386233752	0.227	0.129
517	ENSDARG00000079508	fam114a2	1	0.053162692	-0.401380081	0.04	0.129
518	ENSDARG00000079745	si:ch211-166a6.5	1	0.020303464	0.451420386	0.16	0.043
519	ENSDARG00000079823	mrps36	1	0.093915682	-0.274655173	0.08	0.171
520	ENSDARG00000080009	bahcc1b	1	0.052549403	0.262379493	0.16	0.057
521	ENSDARG00000086342	zgc:101566	1	0.183818549	-0.305074952	0.053	0.114
522	ENSDARG00000086416	med11	1	0.1403885	-0.327286408	0.093	0.171
523	ENSDARG00000086471	pkig	1	0.028665857	-0.40872956	0.08	0.2
524	ENSDARG00000086658	crygm2d21	1	0.000165539	-0.830949047	0.08	0.329
525	ENSDARG00000086826	sult6b1	1	0.235828862	0.349058704	0.267	0.186
526	ENSDARG00000086842	dap1b	1	0.172943422	-0.256052549	0.747	0.771
527	ENSDARG00000086881	ier2b	1	0.036052795	0.448176434	0.147	0.043
528	ENSDARG00000087164	crygm2d4	1	0.000383975	-0.513832453	0	0.157
529	ENSDARG00000087402	tpm1	1	0.181100105	0.335812132	0.12	0.057
530	ENSDARG00000087697	lpl	1	0.997639698	0.498361743	0.173	0.186
531	ENSDARG00000088178	tp53inp2	1	0.162914354	-0.482645164	0.053	0.114
532	ENSDARG00000088929	ypel5	1	0.004544937	0.446985907	0.293	0.1
533	ENSDARG00000089187	wfdc2	1	0.241797936	0.324882522	0.32	0.243
534	ENSDARG00000089223	ngfrb	1	0.1705328	-0.360928737	0.053	0.114
535	ENSDARG00000089382	zgc:158463	1	0.072782589	0.441326952	0.48	0.357
536	ENSDARG00000089413	mbpb	1	0.903285141	-0.721886344	0.373	0.357
537	ENSDARG00000089418	si:dkey-164f24.2	1	0.966562909	-0.296059449	0.213	0.2
538	ENSDARG00000089564	MDFI	1	0.203623743	0.517410398	0.147	0.086
539	ENSDARG00000089643	mcama	1	0.034698836	-0.307354673	0.04	0.143
540	ENSDARG00000090194	lamtor5	1	0.367353022	0.305863911	0.147	0.1
541	ENSDARG00000090219	wdr45	1	0.244638623	0.282257269	0.107	0.057
542	ENSDARG00000090268	krtt1c19e	1	0.00428681	-0.55835298	0.453	0.643
543	ENSDARG00000090369	zgc:86896	1	0.003628485	-0.561542467	0.013	0.143
544	ENSDARG00000090386	cd3eap	1	0.151000593	0.30603598	0.28	0.186
545	ENSDARG00000090389	ndufv3	1	0.185435957	-0.276594037	0.067	0.129
546	ENSDARG00000090615	cd59	1	0.214525087	-0.253445814	0.107	0.186
547	ENSDARG00000090634	smim29	1	0.334593057	-0.325120384	0.107	0.157
548	ENSDARG00000091111	si:ch211-15b10.6	1	0.500764441	0.253361246	0.333	0.3
549	ENSDARG00000091148	crygm2d20	1	0.040444409	-0.277831995	0.027	0.114
550	ENSDARG00000091215	rpz2	1	0.007941991	0.365996892	0.133	0.014
551	ENSDARG00000091298	pmela	1	0.180442353	-0.446869241	0.093	0.171
552	ENSDARG00000091579	si:ch211-66e2.5	1	0.353737483	0.368685171	0.16	0.114
553	ENSDARG00000091771	lysmd2	1	0.332533975	0.315804413	0.12	0.071
554	ENSDARG00000091967	ttf1	1	0.038193583	0.285293676	0.12	0.029
555	ENSDARG00000092035	si:ch211-156j16.1	1	0.233403686	0.390317457	0.227	0.143
556	ENSDARG00000092124	cox14	1	0.290090145	-0.292109243	0.067	0.114
557	ENSDARG00000092170	apoc1	1	0.67995206	0.287538607	0.147	0.129
558	ENSDARG00000092362	hsp70.2	1	0.290480011	0.329566742	0.36	0.329
559	ENSDARG00000092467	si:ch73-46j18.5	1	0.344270285	-0.264765287	0.133	0.186
560	ENSDARG00000092677	coa6	1	0.033283451	-0.332067339	0.08	0.2
561	ENSDARG00000092873	zgc:193541	1	0.048218291	-0.346364753	0.453	0.629
562	ENSDARG00000092947	cyt1	1	0.255384171	-0.367345888	0.64	0.671
563	ENSDARG00000093844	zgc:136461	1	0.25862522	0.306521576	0.147	0.086
564	ENSDARG00000093931	rflnb	1	0.020969162	0.352488999	0.107	0.014
565	ENSDARG00000094695	si:dkey-204f11.64	1	0.132931726	0.430132815	0.2	0.114
566	ENSDARG00000094704	bcl2a	1	0.190278686	-0.30781001	0.12	0.2
567	ENSDARG00000094732	mical3b	1	0.353572836	-0.275554639	0.12	0.171
568	ENSDARG00000095007	sinhcafl	1	0.00729463	0.337609691	0.213	0.057
569	ENSDARG00000095623	dpm2	1	0.3248869	0.276003301	0.12	0.071
570	ENSDARG00000095643	si:dkey-253d23.3	1	0.3278787	0.290647597	0.133	0.086
571	ENSDARG00000095743	sox11b	1	0.092001201	-0.529460137	0.04	0.114
572	ENSDARG00000095879	wdr46	1	0.46822835	0.367072474	0.147	0.114
573	ENSDARG00000095947	adkb	1	0.096895454	0.35936912	0.32	0.2
574	ENSDARG00000097205	ulk2	1	0.015574321	0.565882068	0.44	0.271
575	ENSDARG00000097322	si:dkey-81l17.6	1	0.550400115	-0.267342694	0.12	0.143
576	ENSDARG00000098080	gnl2	1	0.043909956	-0.473271039	0.067	0.171
577	ENSDARG00000098391	psmg3	1	0.082805341	0.302934806	0.307	0.186
578	ENSDARG00000098588	gchfr	1	0.373132913	0.27928412	0.173	0.129
579	ENSDARG00000098591	tubb2b	1	0.062374066	-0.447963141	0.133	0.257
580	ENSDARG00000098785	glrx3	1	0.213880642	0.336157934	0.147	0.086
581	ENSDARG00000098800	znf1156	1	0.019940704	0.288689644	0.107	0.014
582	ENSDARG00000098813	stx12	1	0.110933725	-0.27050869	0.093	0.186
583	ENSDARG00000098825	farsa	1	0.249411608	-0.270463894	0.107	0.171
584	ENSDARG00000098852	smdt1b	1	0.012425814	-0.390021517	0.107	0.271
585	ENSDARG00000099195	ier2a	1	0.003885443	0.471175232	0.28	0.086
586	ENSDARG00000099389	cdo1	1	0.372355237	0.271008467	0.227	0.171
587	ENSDARG00000099572	hmgn2	1	0.126379361	0.257396935	0.76	0.614
588	ENSDARG00000099730	pkma	1	0.297266368	-0.27039475	0.133	0.2
589	ENSDARG00000099776	glula	1	0.048571847	0.492357209	0.627	0.471
590	ENSDARG00000100020	pim1	1	0.134544613	0.300977702	0.2	0.114
591	ENSDARG00000100129	brd3b	1	0.23138974	0.323129173	0.387	0.314
592	ENSDARG00000100376	amdhd2	1	0.072621681	-0.264072835	0.053	0.143
593	ENSDARG00000100452	nop53	1	0.004017615	0.411964556	0.827	0.657
594	ENSDARG00000100481	smg6	1	0.089402379	-0.25056979	0.067	0.157
595	ENSDARG00000100562	CABZ01080702.1	1	0.218953857	-0.279170227	0.213	0.3
596	ENSDARG00000100614	zgc:171497	1	0.02018986	0.433474569	0.133	0.029
597	ENSDARG00000100826	hif1al	1	0.062826895	0.30386059	0.533	0.371
598	ENSDARG00000100908	lcor	1	0.024558828	0.308721798	0.133	0.029
599	ENSDARG00000101135	si:dkey-85k7.7	1	0.203146656	0.561775893	0.133	0.071
600	ENSDARG00000101139	agpat2	1	0.025640051	-0.44621355	0.04	0.143
601	ENSDARG00000101199	rbp4	1	0.083889645	0.346263266	0.36	0.543
602	ENSDARG00000101251	ldha	1	0.085743209	0.446531865	0.12	0.043
603	ENSDARG00000101277	znf207b	1	0.056358245	0.281907489	0.133	0.043
604	ENSDARG00000101306	mrpl15	1	0.170901518	0.290288357	0.12	0.057
605	ENSDARG00000101324	apoa1b	1	0.002012097	-0.596735686	0.6	0.771
606	ENSDARG00000101441	lima1a	1	0.155006651	0.289205986	0.107	0.043
607	ENSDARG00000101622	mrps7	1	0.17294287	-0.266356952	0.067	0.129
608	ENSDARG00000101733	fam168b	1	0.237121883	-0.260723054	0.12	0.186
609	ENSDARG00000101766	ptmab	1	0.600492962	-0.39147567	0.787	0.743
610	ENSDARG00000101808	si:ch211-271b14.1	1	0.066086211	0.303486583	0.147	0.057
611	ENSDARG00000101849	adipor2	1	0.375175924	0.272813854	0.413	0.371
612	ENSDARG00000102055	hadhb	1	0.353679764	0.267762763	0.133	0.086
613	ENSDARG00000102367	ndfip1l	1	0.056139243	0.331673799	0.173	0.071
614	ENSDARG00000102612	slc15a4	1	0.195287132	0.327223038	0.133	0.071
615	ENSDARG00000102634	parn	1	0.003628485	-0.419291362	0.013	0.143
616	ENSDARG00000102802	brdt	1	0.472237218	0.258475461	0.2	0.157
617	ENSDARG00000102824	pcdh10b	1	0.186738715	-0.41463196	0.08	0.143
618	ENSDARG00000102883	sptbn1	1	0.152520196	0.261360065	0.107	0.043
619	ENSDARG00000102956	mmp17b	1	0.363013932	0.299130283	0.173	0.129
620	ENSDARG00000102964	axin1	1	0.181355689	0.312484717	0.173	0.1
621	ENSDARG00000102978	eif4a3	1	0.235285207	-0.4023334	0.213	0.286
622	ENSDARG00000103134	zgc:65873	1	0.281595541	0.26403128	0.253	0.186
623	ENSDARG00000103235	mfsd8	1	0.427643028	0.279837055	0.133	0.1
624	ENSDARG00000103277	cyp24a1	1	0.681073343	0.489381731	0.12	0.1
625	ENSDARG00000103594	npm3	1	0.322977699	-0.265691056	0.173	0.229
626	ENSDARG00000103699	ptpn13	1	0.150064211	0.272236647	0.107	0.043
627	ENSDARG00000103720	zgc:162730	1	0.510110693	0.299958304	0.133	0.1
628	ENSDARG00000103845	zgc:55733	1	0.035162023	0.330702974	0.253	0.114
629	ENSDARG00000103919	si:ch73-1a9.3	1	0.661508483	0.274335642	0.667	0.657
630	ENSDARG00000104068	gstp1	1	0.06800405	0.375559719	0.293	0.171
631	ENSDARG00000104111	mrps30	1	0.020449294	0.300220581	0.107	0.014
632	ENSDARG00000104223	lmbrd1	1	0.175389773	-0.300586325	0.067	0.129
633	ENSDARG00000104227	nop10	1	0.459493225	0.258429117	0.36	0.314
634	ENSDARG00000104242	dcp2	1	0.560687179	-0.294512094	0.133	0.157
635	ENSDARG00000104372	gnb1b	1	0.01105375	-0.292085019	0.427	0.614
636	ENSDARG00000104470	syngr2b	1	0.048010288	0.319045497	0.333	0.186
637	ENSDARG00000104517	uqcr10	1	0.112590424	0.315663338	0.293	0.186
638	ENSDARG00000104636	si:dkey-112a7.4	1	0.056358245	0.260788658	0.133	0.043
639	ENSDARG00000104782	oaz1b	1	0.006799969	-0.582321014	0.28	0.471
640	ENSDARG00000104846	atg10	1	0.019940704	0.316426483	0.107	0.014
641	ENSDARG00000105009	ddah2	1	0.111655257	-0.322830055	0.067	0.143
642	ENSDARG00000105116	p4hb	1	0.122133449	-0.421741602	0.067	0.143
643	ENSDARG00000109276	CABZ01068367.1	1	0.027789296	0.587923239	0.24	0.1
644	ENSDARG00000109510	lsm12b	1	0.691870907	-0.262682674	0.293	0.314
645	ENSDARG00000110298	mbd4	1	0.33342418	-0.294498211	0.2	0.257
646	ENSDARG00000110836	tmem14ca	1	0.019316676	0.289576277	0.133	0.029
647	ENSDARG00000112644	CU459056.1	1	0.095278622	-0.278774985	0.08	0.171
648	ENSDARG00000113899	zgc:77650	1	0.179209502	0.443439639	0.173	0.1
649	ENSDARG00000114038	ska2	1	0.171926294	0.370725154	0.187	0.114
650	ENSDARG00000116164	crygm2d8	1	0.000950075	-0.78045917	0.093	0.314
651	ENSDARG00000116271	BX470259.2	1	0.005190294	0.497749136	0.107	0
652	ENSDARG00000116491	h2afvb	1	0.040159905	0.324888161	0.373	0.229
