# Supplementary material for: Cell-type-specific responses to the microbiota across all tissues of the larval zebrafish
Source: Cell Rep. Author manuscript; Available in PMC 2023 Oct 23. (PMC10423310; doi:10.1016/j.celrep.2023.112095)
Supplement: MMC7 [file NIHMS1880944-supplement-MMC7.zip › DataS1/Cluster59/clu59_GOresults_CVZup.tsv]

ONTOLOGY	ID	Description	pvalue	p.adjust	qvalue	geneID	Count
BP	GO:0009408	response to heat	1.97E-05	1.97E-05	0.005835586	ENSDARG00000013095/ENSDARG00000021924/ENSDARG00000029688/ENSDARG00000055723	4
BP	GO:0051188	cofactor biosynthetic process	2.39E-05	2.39E-05	0.005835586	ENSDARG00000008678/ENSDARG00000013095/ENSDARG00000019702/ENSDARG00000034470/ENSDARG00000039007/ENSDARG00000070723/ENSDARG00000110836	7
BP	GO:0046394	carboxylic acid biosynthetic process	5.50E-05	5.50E-05	0.006499814	ENSDARG00000014806/ENSDARG00000019702/ENSDARG00000031044/ENSDARG00000034470/ENSDARG00000037261/ENSDARG00000039007/ENSDARG00000099776	7
BP	GO:0016053	organic acid biosynthetic process	5.80E-05	5.80E-05	0.006499814	ENSDARG00000014806/ENSDARG00000019702/ENSDARG00000031044/ENSDARG00000034470/ENSDARG00000037261/ENSDARG00000039007/ENSDARG00000099776	7
BP	GO:0009628	response to abiotic stimulus	6.67E-05	6.67E-05	0.006499814	ENSDARG00000013095/ENSDARG00000021924/ENSDARG00000029688/ENSDARG00000031680/ENSDARG00000039117/ENSDARG00000055723/ENSDARG00000059836/ENSDARG00000070723/ENSDARG00000074378	9
BP	GO:0030388	fructose 1,6-bisphosphate metabolic process	8.49E-05	8.49E-05	0.006897964	ENSDARG00000019702/ENSDARG00000021366/ENSDARG00000034470	3
BP	GO:0044283	small molecule biosynthetic process	0.000104418	0.000104418	0.00727003	ENSDARG00000014806/ENSDARG00000019702/ENSDARG00000021366/ENSDARG00000031044/ENSDARG00000034470/ENSDARG00000037261/ENSDARG00000039007/ENSDARG00000070723/ENSDARG00000099776	9
BP	GO:0009266	response to temperature stimulus	0.000168122	0.000168122	0.010242193	ENSDARG00000013095/ENSDARG00000021924/ENSDARG00000029688/ENSDARG00000055723	4
BP	GO:0072330	monocarboxylic acid biosynthetic process	0.000301623	0.000301623	0.016333484	ENSDARG00000014806/ENSDARG00000019702/ENSDARG00000031044/ENSDARG00000034470/ENSDARG00000039007	5
BP	GO:0061077	chaperone-mediated protein folding	0.000738222	0.000738222	0.034854217	ENSDARG00000021924/ENSDARG00000028396/ENSDARG00000055723	3
BP	GO:0006096	glycolytic process	0.000958549	0.000958549	0.034854217	ENSDARG00000019702/ENSDARG00000034470/ENSDARG00000039007	3
BP	GO:0006757	ATP generation from ADP	0.000958549	0.000958549	0.034854217	ENSDARG00000019702/ENSDARG00000034470/ENSDARG00000039007	3
BP	GO:0042866	pyruvate biosynthetic process	0.001019433	0.001019433	0.034854217	ENSDARG00000019702/ENSDARG00000034470/ENSDARG00000039007	3
BP	GO:0046031	ADP metabolic process	0.001216597	0.001216597	0.034854217	ENSDARG00000019702/ENSDARG00000034470/ENSDARG00000039007	3
BP	GO:0006733	oxidoreduction coenzyme metabolic process	0.001264582	0.001264582	0.034854217	ENSDARG00000019702/ENSDARG00000034470/ENSDARG00000039007/ENSDARG00000070723	4
BP	GO:0009135	purine nucleoside diphosphate metabolic process	0.001287272	0.001287272	0.034854217	ENSDARG00000019702/ENSDARG00000034470/ENSDARG00000039007	3
BP	GO:0009179	purine ribonucleoside diphosphate metabolic process	0.001287272	0.001287272	0.034854217	ENSDARG00000019702/ENSDARG00000034470/ENSDARG00000039007	3
BP	GO:0009185	ribonucleoside diphosphate metabolic process	0.001287272	0.001287272	0.034854217	ENSDARG00000019702/ENSDARG00000034470/ENSDARG00000039007	3
BP	GO:0051186	cofactor metabolic process	0.00145991	0.00145991	0.036106552	ENSDARG00000008678/ENSDARG00000013095/ENSDARG00000019702/ENSDARG00000034470/ENSDARG00000039007/ENSDARG00000070723/ENSDARG00000110836	7
BP	GO:0034404	nucleobase-containing small molecule biosynthetic process	0.001481694	0.001481694	0.036106552	ENSDARG00000019702/ENSDARG00000034470/ENSDARG00000037261/ENSDARG00000039007	4
BP	GO:0006165	nucleoside diphosphate phosphorylation	0.001595658	0.001595658	0.037032062	ENSDARG00000019702/ENSDARG00000034470/ENSDARG00000039007	3
BP	GO:0046939	nucleotide phosphorylation	0.001765719	0.001765719	0.037612507	ENSDARG00000019702/ENSDARG00000034470/ENSDARG00000039007	3
BP	GO:0009156	ribonucleoside monophosphate biosynthetic process	0.001775018	0.001775018	0.037612507	ENSDARG00000015524/ENSDARG00000019702/ENSDARG00000034470/ENSDARG00000039007	4
BP	GO:0072522	purine-containing compound biosynthetic process	0.001908707	0.001908707	0.037738073	ENSDARG00000015524/ENSDARG00000019702/ENSDARG00000034470/ENSDARG00000037261/ENSDARG00000039007	5
BP	GO:0009124	nucleoside monophosphate biosynthetic process	0.001935808	0.001935808	0.037738073	ENSDARG00000015524/ENSDARG00000019702/ENSDARG00000034470/ENSDARG00000039007	4
BP	GO:0006090	pyruvate metabolic process	0.002239161	0.002239161	0.04041839	ENSDARG00000019702/ENSDARG00000034470/ENSDARG00000039007	3
BP	GO:0009132	nucleoside diphosphate metabolic process	0.002239161	0.002239161	0.04041839	ENSDARG00000019702/ENSDARG00000034470/ENSDARG00000039007	3
BP	GO:0046686	response to cadmium ion	0.002458097	0.002458097	0.04278568	ENSDARG00000029688/ENSDARG00000055723	2
BP	GO:0019359	nicotinamide nucleotide biosynthetic process	0.002669521	0.002669521	0.043368005	ENSDARG00000019702/ENSDARG00000034470/ENSDARG00000039007	3
BP	GO:0019363	pyridine nucleotide biosynthetic process	0.002669521	0.002669521	0.043368005	ENSDARG00000019702/ENSDARG00000034470/ENSDARG00000039007	3
BP	GO:0072525	pyridine-containing compound biosynthetic process	0.003147662	0.003147662	0.049486161	ENSDARG00000019702/ENSDARG00000034470/ENSDARG00000039007	3
BP	GO:0009166	nucleotide catabolic process	0.003274857	0.003274857	0.049876937	ENSDARG00000019702/ENSDARG00000034470/ENSDARG00000039007	3
