# Supplementary material for: Cell-type-specific responses to the microbiota across all tissues of the larval zebrafish
Source: Cell Rep. Author manuscript; Available in PMC 2023 Oct 23. (PMC10423310; doi:10.1016/j.celrep.2023.112095)
Supplement: MMC7 [file NIHMS1880944-supplement-MMC7.zip › DataS1/Cluster59/Clu59_GOsorting_CVZup.xlsx]

## Sheet: CVZ_DEGS
gene	gene_NAME	p_val_adj	p_val	avg_logFC	%CVZ	%GF
ENSDARG00000018961	gtpbp4	0.297368	1.34812e-05	0.568741	0.867	0.6		no. DEGs	no. DEGs used in GoTerm
ENSDARG00000059836	ddit3	1	0.000448346	0.492949	0.2	0.014		78	21
ENSDARG00000027547	TPGS1	1	0.000920214	0.599931	0.147	0
ENSDARG00000055723	hsp70l	1	0.00124451	0.403468	0.533	0.243
ENSDARG00000012458	zgc:77849	1	0.00164722	0.517197	0.653	0.457
ENSDARG00000021975	ginm1	1	0.00182055	0.532075	0.427	0.186
ENSDARG00000006837	mycn	1	0.00235266	0.605811	0.413	0.186
ENSDARG00000070922	cnbpb	1	0.0031484	0.370206	0.84	0.614
ENSDARG00000070723	ndufa9a	1	0.00337486	0.515866	0.32	0.129
ENSDARG00000099195	ier2a	1	0.00388544	0.471175	0.28	0.086
ENSDARG00000038567	tsr3	1	0.00399689	0.401878	0.173	0.029
ENSDARG00000100452	nop53	1	0.00401761	0.411965	0.827	0.657
ENSDARG00000088929	ypel5	1	0.00454494	0.446986	0.293	0.1
ENSDARG00000024278	adh8b	1	0.00515109	0.514664	0.293	0.114
ENSDARG00000116271	BX470259.2	1	0.00519029	0.497749	0.107	0
ENSDARG00000019335	hes6	1	0.00696334	0.434515	0.16	0.029
ENSDARG00000095007	sinhcafl	1	0.00729463	0.33761	0.213	0.057
ENSDARG00000078865	cxxc5a	1	0.00761489	0.458995	0.307	0.129
ENSDARG00000091215	rpz2	1	0.00794199	0.365997	0.133	0.014
ENSDARG00000029688	hsp70.1	1	0.00837869	0.773352	0.427	0.214
ENSDARG00000070657	pa2g4b	1	0.00859554	0.357947	0.333	0.143
ENSDARG00000045639	elavl4	1	0.00864832	0.695037	0.24	0.086
ENSDARG00000055868	rsl1d1	1	0.00970346	0.481245	0.64	0.457
ENSDARG00000039117	tefa	1	0.0105153	0.342675	0.24	0.086
ENSDARG00000013655	tpd52l2b	1	0.0108994	0.324243	0.293	0.114
ENSDARG00000034768	phf3	1	0.0112261	0.353278	0.12	0.014
ENSDARG00000019507	mcm5	1	0.0112439	0.467753	0.147	0.029
ENSDARG00000031680	ercc1	1	0.0127548	0.596753	0.12	0.014
ENSDARG00000055092	pora	1	0.012985	0.327446	0.173	0.043
ENSDARG00000030155	ssbp3b	1	0.0131702	0.251981	0.147	0.029
ENSDARG00000016968	tmem214	1	0.0143972	0.474523	0.147	0.029
ENSDARG00000074378	junba	1	0.0145396	0.573378	0.213	0.071
ENSDARG00000077934	tegt	1	0.0150477	0.449175	0.147	0.029
ENSDARG00000037960	lrrc17	1	0.0152244	0.483974	0.28	0.114
ENSDARG00000097205	ulk2	1	0.0155743	0.565882	0.44	0.271
ENSDARG00000008947	rtf1	1	0.01676	0.266113	0.213	0.071
ENSDARG00000110836	tmem14ca	1	0.0193167	0.289576	0.133	0.029
ENSDARG00000069940	ppap2d	1	0.0198907	0.397295	0.493	0.314
ENSDARG00000027078	cnppd1	1	0.0199026	0.291889	0.16	0.043
ENSDARG00000098800	znf1156	1	0.0199407	0.28869	0.107	0.014
ENSDARG00000104846	atg10	1	0.0199407	0.316426	0.107	0.014
ENSDARG00000100614	zgc:171497	1	0.0201899	0.433475	0.133	0.029
ENSDARG00000079745	si:ch211-166a6.5	1	0.0203035	0.45142	0.16	0.043
ENSDARG00000104111	mrps30	1	0.0204493	0.300221	0.107	0.014
ENSDARG00000021924	hsp70.3	1	0.0209584	0.336682	0.467	0.257
ENSDARG00000059472	arhgap31	1	0.0209692	0.32631	0.107	0.014
ENSDARG00000093931	rflnb	1	0.0209692	0.352489	0.107	0.014
ENSDARG00000014806	hacd2	1	0.0212402	0.333701	0.187	0.057
ENSDARG00000059774	dub	1	0.0215005	0.377835	0.107	0.014
ENSDARG00000029995	tnni2b.2	1	0.0216511	0.585811	0.24	0.1
ENSDARG00000018600	retsat	1	0.0220435	0.283165	0.107	0.014
ENSDARG00000054616	cldni	1	0.0220435	0.491593	0.107	0.014
ENSDARG00000031774	pus7	1	0.022525	0.385977	0.133	0.029
ENSDARG00000041887	sf3a1	1	0.0231655	0.283373	0.107	0.014
ENSDARG00000034470	aldoab	1	0.0237805	0.41598	0.2	0.071
ENSDARG00000100908	lcor	1	0.0245588	0.308722	0.133	0.029
ENSDARG00000022045	map1ab	1	0.0250915	0.30072	0.133	0.029
ENSDARG00000039007	eno3	1	0.0255428	0.466915	0.347	0.2
ENSDARG00000014013	lbr	1	0.0259191	0.39244	0.173	0.057
ENSDARG00000034753	tspan3a	1	0.0259371	0.478871	0.4	0.243
ENSDARG00000021366	fbp1a	1	0.0264251	0.441317	0.373	0.214
ENSDARG00000020053	nkd1	1	0.0265355	0.427357	0.24	0.1
ENSDARG00000012820	nop56	1	0.0274858	0.478464	0.547	0.4
ENSDARG00000109276	CABZ01068367.1	1	0.0277893	0.587923	0.24	0.1
ENSDARG00000038566	gnptg	1	0.0294489	0.417306	0.213	0.086
ENSDARG00000033307	igf2b	1	0.0315542	0.410179	0.307	0.157
ENSDARG00000042796	yy1a	1	0.0327361	0.333557	0.267	0.129
ENSDARG00000012899	ddx49	1	0.0336298	0.388896	0.12	0.029
ENSDARG00000078911	zgc:163098	1	0.0343564	0.382082	0.12	0.029
ENSDARG00000103845	zgc:55733	1	0.035162	0.330703	0.253	0.114
ENSDARG00000031044	lipg	1	0.0358498	0.637461	0.12	0.029
ENSDARG00000086881	ier2b	1	0.0360528	0.448176	0.147	0.043
ENSDARG00000075559	ppm1g	1	0.0366171	0.414039	0.12	0.029
ENSDARG00000037261	mtap	1	0.038107	0.437948	0.24	0.114
ENSDARG00000010318	srpx	1	0.0381936	0.274577	0.12	0.029
ENSDARG00000091967	ttf1	1	0.0381936	0.285294	0.12	0.029
ENSDARG00000030604	phkg1a	1	0.0390033	0.251628	0.12	0.029
ENSDARG00000040162	zgc:165461	1	0.0390033	0.633309	0.12	0.029
ENSDARG00000116491	h2afvb	1	0.0401599	0.324888	0.373	0.229
ENSDARG00000008678	snx3	1	0.0415731	0.250015	0.187	0.071
ENSDARG00000015921	pwp1	1	0.0420352	0.46205	0.16	0.057
ENSDARG00000001234	map4k2	1	0.0436434	0.38982	0.24	0.114
ENSDARG00000045066	entpd1	1	0.0448857	0.501858	0.307	0.171
ENSDARG00000019008	erp44	1	0.0450621	0.311122	0.16	0.057
ENSDARG00000028396	fkbp5	1	0.0456993	0.449352	0.267	0.143
ENSDARG00000019702	aldocb	1	0.0467714	0.410174	0.293	0.157
ENSDARG00000019444	ssr4	1	0.0470008	0.317941	0.48	0.314
ENSDARG00000038141	atf4b	1	0.0474603	0.435199	0.547	0.4
ENSDARG00000104470	syngr2b	1	0.0480103	0.319045	0.333	0.186
ENSDARG00000040534	epcam	1	0.0482708	0.390579	0.16	0.057
ENSDARG00000099776	glula	1	0.0485718	0.492357	0.627	0.471
ENSDARG00000013095	gclc	1	0.0485948	0.407881	0.133	0.043
ENSDARG00000033965	nup58	1	0.0485948	0.281772	0.133	0.043
ENSDARG00000009830	hdlbpa	1	0.0489034	0.420205	0.373	0.229
ENSDARG00000015524	prps1a	1	0.0491023	0.333475	0.16	0.057

## Sheet: GOResults_CVZup_fdr
ONTOLOGY	ID	Description	pvalue	p.adjust	qvalue	geneID	Count
BP	GO:0009408	response to heat	1.96891e-05	0.00725604	0.00583559	ENSDARG00000013095/ENSDARG00000021924/ENSDARG00000029688/ENSDARG00000055723	4
BP	GO:0051188	cofactor biosynthetic process	2.39473e-05	0.00725604	0.00583559	ENSDARG00000008678/ENSDARG00000013095/ENSDARG00000019702/ENSDARG00000034470/ENSDARG00000039007/ENSDARG00000070723/ENSDARG00000110836	7
BP	GO:0046394	carboxylic acid biosynthetic process	5.49723e-05	0.00808195	0.00649981	ENSDARG00000014806/ENSDARG00000019702/ENSDARG00000031044/ENSDARG00000034470/ENSDARG00000037261/ENSDARG00000039007/ENSDARG00000099776	7
BP	GO:0016053	organic acid biosynthetic process	5.79649e-05	0.00808195	0.00649981	ENSDARG00000014806/ENSDARG00000019702/ENSDARG00000031044/ENSDARG00000034470/ENSDARG00000037261/ENSDARG00000039007/ENSDARG00000099776	7
BP	GO:0009628	response to abiotic stimulus	6.66828e-05	0.00808195	0.00649981	ENSDARG00000013095/ENSDARG00000021924/ENSDARG00000029688/ENSDARG00000031680/ENSDARG00000039117/ENSDARG00000055723/ENSDARG00000059836/ENSDARG00000070723/ENSDARG00000074378	9
BP	GO:0030388	fructose 1,6-bisphosphate metabolic process	8.49209e-05	0.00857702	0.00689796	ENSDARG00000019702/ENSDARG00000021366/ENSDARG00000034470	3
BP	GO:0044283	small molecule biosynthetic process	0.000104418	0.00903965	0.00727003	ENSDARG00000014806/ENSDARG00000019702/ENSDARG00000021366/ENSDARG00000031044/ENSDARG00000034470/ENSDARG00000037261/ENSDARG00000039007/ENSDARG00000070723/ENSDARG00000099776	9
BP	GO:0009266	response to temperature stimulus	0.000168122	0.0127353	0.0102422	ENSDARG00000013095/ENSDARG00000021924/ENSDARG00000029688/ENSDARG00000055723	4
BP	GO:0072330	monocarboxylic acid biosynthetic process	0.000301623	0.0203093	0.0163335	ENSDARG00000014806/ENSDARG00000019702/ENSDARG00000031044/ENSDARG00000034470/ENSDARG00000039007	5
BP	GO:0061077	chaperone-mediated protein folding	0.000738222	0.0433382	0.0348542	ENSDARG00000021924/ENSDARG00000028396/ENSDARG00000055723	3
BP	GO:0006096	glycolytic process	0.000958549	0.0433382	0.0348542	ENSDARG00000019702/ENSDARG00000034470/ENSDARG00000039007	3
BP	GO:0006757	ATP generation from ADP	0.000958549	0.0433382	0.0348542	ENSDARG00000019702/ENSDARG00000034470/ENSDARG00000039007	3
BP	GO:0042866	pyruvate biosynthetic process	0.00101943	0.0433382	0.0348542	ENSDARG00000019702/ENSDARG00000034470/ENSDARG00000039007	3
BP	GO:0046031	ADP metabolic process	0.0012166	0.0433382	0.0348542	ENSDARG00000019702/ENSDARG00000034470/ENSDARG00000039007	3
BP	GO:0006733	oxidoreduction coenzyme metabolic process	0.00126458	0.0433382	0.0348542	ENSDARG00000019702/ENSDARG00000034470/ENSDARG00000039007/ENSDARG00000070723	4
BP	GO:0009135	purine nucleoside diphosphate metabolic process	0.00128727	0.0433382	0.0348542	ENSDARG00000019702/ENSDARG00000034470/ENSDARG00000039007	3
BP	GO:0009179	purine ribonucleoside diphosphate metabolic process	0.00128727	0.0433382	0.0348542	ENSDARG00000019702/ENSDARG00000034470/ENSDARG00000039007	3
BP	GO:0009185	ribonucleoside diphosphate metabolic process	0.00128727	0.0433382	0.0348542	ENSDARG00000019702/ENSDARG00000034470/ENSDARG00000039007	3
BP	GO:0051186	cofactor metabolic process	0.00145991	0.0448953	0.0361066	ENSDARG00000008678/ENSDARG00000013095/ENSDARG00000019702/ENSDARG00000034470/ENSDARG00000039007/ENSDARG00000070723/ENSDARG00000110836	7
BP	GO:0034404	nucleobase-containing small molecule biosynthetic process	0.00148169	0.0448953	0.0361066	ENSDARG00000019702/ENSDARG00000034470/ENSDARG00000037261/ENSDARG00000039007	4
BP	GO:0006165	nucleoside diphosphate phosphorylation	0.00159566	0.0460461	0.0370321	ENSDARG00000019702/ENSDARG00000034470/ENSDARG00000039007	3
BP	GO:0046939	nucleotide phosphorylation	0.00176572	0.0467679	0.0376125	ENSDARG00000019702/ENSDARG00000034470/ENSDARG00000039007	3
BP	GO:0009156	ribonucleoside monophosphate biosynthetic process	0.00177502	0.0467679	0.0376125	ENSDARG00000015524/ENSDARG00000019702/ENSDARG00000034470/ENSDARG00000039007	4
BP	GO:0072522	purine-containing compound biosynthetic process	0.00190871	0.046924	0.0377381	ENSDARG00000015524/ENSDARG00000019702/ENSDARG00000034470/ENSDARG00000037261/ENSDARG00000039007	5
BP	GO:0009124	nucleoside monophosphate biosynthetic process	0.00193581	0.046924	0.0377381	ENSDARG00000015524/ENSDARG00000019702/ENSDARG00000034470/ENSDARG00000039007	4

## Sheet: CategorySorting
ONTOLOGY	ID	Description	pvalue	p.adjust	(-)Log(p.adjust)	geneID	Count	total gene check	unique genes	total pathways
		response to abiotic stimulus						20	10	4
BP	GO:0009408	response to heat	1.96891e-05	0.00725604	2.1393	ENSDARG00000013095/ENSDARG00000021924/ENSDARG00000029688/ENSDARG00000055723	4
BP	GO:0009628	response to abiotic stimulus	6.66828e-05	0.00808195	2.09248	ENSDARG00000013095/ENSDARG00000021924/ENSDARG00000029688/ENSDARG00000031680/ENSDARG00000039117/ENSDARG00000055723/ENSDARG00000059836/ENSDARG00000070723/ENSDARG00000074378	9
BP	GO:0009266	response to temperature stimulus	0.000168122	0.0127353	1.89499	ENSDARG00000013095/ENSDARG00000021924/ENSDARG00000029688/ENSDARG00000055723	4
BP	GO:0061077	chaperone-mediated protein folding	0.000738222	0.0433382	1.36313	ENSDARG00000021924/ENSDARG00000028396/ENSDARG00000055723	3	total gene check	unique genes	total pathways
		cofactor metabolism						14	7	2
BP	GO:0051188	cofactor biosynthetic process	2.39473e-05	0.00725604	2.1393	ENSDARG00000008678/ENSDARG00000013095/ENSDARG00000019702/ENSDARG00000034470/ENSDARG00000039007/ENSDARG00000070723/ENSDARG00000110836	7
BP	GO:0051186	cofactor metabolic process	0.00145991	0.0448953	1.3478	ENSDARG00000008678/ENSDARG00000013095/ENSDARG00000019702/ENSDARG00000034470/ENSDARG00000039007/ENSDARG00000070723/ENSDARG00000110836	7	total gene check	unique genes	total pathways
		carboxylic acid biosynthesis						28	10	4
BP	GO:0046394	carboxylic acid biosynthetic process	5.49723e-05	0.00808195	2.09248	ENSDARG00000014806/ENSDARG00000019702/ENSDARG00000031044/ENSDARG00000034470/ENSDARG00000037261/ENSDARG00000039007/ENSDARG00000099776	7
BP	GO:0016053	organic acid biosynthetic process	5.79649e-05	0.00808195	2.09248	ENSDARG00000014806/ENSDARG00000019702/ENSDARG00000031044/ENSDARG00000034470/ENSDARG00000037261/ENSDARG00000039007/ENSDARG00000099776	7
BP	GO:0044283	small molecule biosynthetic process	0.000104418	0.00903965	2.04385	ENSDARG00000014806/ENSDARG00000019702/ENSDARG00000021366/ENSDARG00000031044/ENSDARG00000034470/ENSDARG00000037261/ENSDARG00000039007/ENSDARG00000070723/ENSDARG00000099776	9
BP	GO:0072330	monocarboxylic acid biosynthetic process	0.000301623	0.0203093	1.69231	ENSDARG00000014806/ENSDARG00000019702/ENSDARG00000031044/ENSDARG00000034470/ENSDARG00000039007	5	total gene check	unique genes	total pathways
		glycolytic process/ATP generation						51	7	15
BP	GO:0030388	fructose 1,6-bisphosphate metabolic process	8.49209e-05	0.00857702	2.06666	ENSDARG00000019702/ENSDARG00000021366/ENSDARG00000034470	3
BP	GO:0006096	glycolytic process	0.000958549	0.0433382	1.36313	ENSDARG00000019702/ENSDARG00000034470/ENSDARG00000039007	3
BP	GO:0006757	ATP generation from ADP	0.000958549	0.0433382	1.36313	ENSDARG00000019702/ENSDARG00000034470/ENSDARG00000039007	3
BP	GO:0042866	pyruvate biosynthetic process	0.00101943	0.0433382	1.36313	ENSDARG00000019702/ENSDARG00000034470/ENSDARG00000039007	3
BP	GO:0046031	ADP metabolic process	0.0012166	0.0433382	1.36313	ENSDARG00000019702/ENSDARG00000034470/ENSDARG00000039007	3
BP	GO:0006733	oxidoreduction coenzyme metabolic process	0.00126458	0.0433382	1.36313	ENSDARG00000019702/ENSDARG00000034470/ENSDARG00000039007/ENSDARG00000070723	4
BP	GO:0009135	purine nucleoside diphosphate metabolic process	0.00128727	0.0433382	1.36313	ENSDARG00000019702/ENSDARG00000034470/ENSDARG00000039007	3
BP	GO:0009179	purine ribonucleoside diphosphate metabolic process	0.00128727	0.0433382	1.36313	ENSDARG00000019702/ENSDARG00000034470/ENSDARG00000039007	3
BP	GO:0009185	ribonucleoside diphosphate metabolic process	0.00128727	0.0433382	1.36313	ENSDARG00000019702/ENSDARG00000034470/ENSDARG00000039007	3
BP	GO:0034404	nucleobase-containing small molecule biosynthetic process	0.00148169	0.0448953	1.3478	ENSDARG00000019702/ENSDARG00000034470/ENSDARG00000037261/ENSDARG00000039007	4
BP	GO:0006165	nucleoside diphosphate phosphorylation	0.00159566	0.0460461	1.33681	ENSDARG00000019702/ENSDARG00000034470/ENSDARG00000039007	3
BP	GO:0046939	nucleotide phosphorylation	0.00176572	0.0467679	1.33005	ENSDARG00000019702/ENSDARG00000034470/ENSDARG00000039007	3
BP	GO:0009156	ribonucleoside monophosphate biosynthetic process	0.00177502	0.0467679	1.33005	ENSDARG00000015524/ENSDARG00000019702/ENSDARG00000034470/ENSDARG00000039007	4
BP	GO:0072522	purine-containing compound biosynthetic process	0.00190871	0.046924	1.32861	ENSDARG00000015524/ENSDARG00000019702/ENSDARG00000034470/ENSDARG00000037261/ENSDARG00000039007	5
BP	GO:0009124	nucleoside monophosphate biosynthetic process	0.00193581	0.046924	1.32861	ENSDARG00000015524/ENSDARG00000019702/ENSDARG00000034470/ENSDARG00000039007	4

## Sheet: Table
	Description	TOP p.adjust	TOP(-)Log(p.adjust)	BOTTOM(-)Log(p.adjust)	total gene check	unique genes	total pathways
	response to abiotic stimulus	0.00725604	2.1393	1.36313	20	10	4	response to abiotic stimulus (4)
	cofactor metabolism	0.00725604	2.1393	1.3478	14	7	2	cofactor metabolism (2)
	carboxylic acid biosynthesis	0.00808195	2.09248	1.69231	28	10	4	carboxylic acid biosynthesis (4)
	glycolytic process/ATP generation	0.00857702	2.06666	1.32861	51	7	15	glycolytic process/ATP generation (15)

## Sheet: PathwaysCharted
response to abiotic stimulus	response to heat	response to abiotic stimulus	response to temperature stimulus	chaperone-mediated protein folding	cofactor metabolism	cofactor biosynthetic process	cofactor metabolic process	carboxylic acid biosynthesis	carboxylic acid biosynthetic process	organic acid biosynthetic process	small molecule biosynthetic process	monocarboxylic acid biosynthetic process	glycolytic process/ATP generation	fructose 1,6-bisphosphate metabolic process	glycolytic process	ATP generation from ADP	pyruvate biosynthetic process	ADP metabolic process	oxidoreduction coenzyme metabolic process	purine nucleoside diphosphate metabolic process	purine ribonucleoside diphosphate metabolic process	ribonucleoside diphosphate metabolic process	nucleobase-containing small molecule biosynthetic process	nucleoside diphosphate phosphorylation	nucleotide phosphorylation	ribonucleoside monophosphate biosynthetic process	purine-containing compound biosynthetic process	nucleoside monophosphate biosynthetic process
NA	ENSDARG00000013095	ENSDARG00000013095	ENSDARG00000013095	ENSDARG00000021924	NA	ENSDARG00000008678	ENSDARG00000008678	NA	ENSDARG00000014806	ENSDARG00000014806	ENSDARG00000014806	ENSDARG00000014806	NA	ENSDARG00000019702	ENSDARG00000019702	ENSDARG00000019702	ENSDARG00000019702	ENSDARG00000019702	ENSDARG00000019702	ENSDARG00000019702	ENSDARG00000019702	ENSDARG00000019702	ENSDARG00000019702	ENSDARG00000019702	ENSDARG00000019702	ENSDARG00000015524	ENSDARG00000015524	ENSDARG00000015524
NA	ENSDARG00000021924	ENSDARG00000021924	ENSDARG00000021924	ENSDARG00000028396	NA	ENSDARG00000013095	ENSDARG00000013095	NA	ENSDARG00000019702	ENSDARG00000019702	ENSDARG00000019702	ENSDARG00000019702	NA	ENSDARG00000021366	ENSDARG00000034470	ENSDARG00000034470	ENSDARG00000034470	ENSDARG00000034470	ENSDARG00000034470	ENSDARG00000034470	ENSDARG00000034470	ENSDARG00000034470	ENSDARG00000034470	ENSDARG00000034470	ENSDARG00000034470	ENSDARG00000019702	ENSDARG00000019702	ENSDARG00000019702
NA	ENSDARG00000029688	ENSDARG00000029688	ENSDARG00000029688	ENSDARG00000055723	NA	ENSDARG00000019702	ENSDARG00000019702	NA	ENSDARG00000031044	ENSDARG00000031044	ENSDARG00000021366	ENSDARG00000031044	NA	ENSDARG00000034470	ENSDARG00000039007	ENSDARG00000039007	ENSDARG00000039007	ENSDARG00000039007	ENSDARG00000039007	ENSDARG00000039007	ENSDARG00000039007	ENSDARG00000039007	ENSDARG00000037261	ENSDARG00000039007	ENSDARG00000039007	ENSDARG00000034470	ENSDARG00000034470	ENSDARG00000034470
NA	ENSDARG00000055723	ENSDARG00000031680	ENSDARG00000055723	NA	NA	ENSDARG00000034470	ENSDARG00000034470	NA	ENSDARG00000034470	ENSDARG00000034470	ENSDARG00000031044	ENSDARG00000034470	NA	NA	NA	NA	NA	NA	ENSDARG00000070723	NA	NA	NA	ENSDARG00000039007	NA	NA	ENSDARG00000039007	ENSDARG00000037261	ENSDARG00000039007
NA	NA	ENSDARG00000039117	NA	NA	NA	ENSDARG00000039007	ENSDARG00000039007	NA	ENSDARG00000037261	ENSDARG00000037261	ENSDARG00000034470	ENSDARG00000039007	NA	NA	NA	NA	NA	NA	NA	NA	NA	NA	NA	NA	NA	NA	ENSDARG00000039007	NA
NA	NA	ENSDARG00000055723	NA	NA	NA	ENSDARG00000070723	ENSDARG00000070723	NA	ENSDARG00000039007	ENSDARG00000039007	ENSDARG00000037261	NA	NA	NA	NA	NA	NA	NA	NA	NA	NA	NA	NA	NA	NA	NA	NA	NA
NA	NA	ENSDARG00000059836	NA	NA	NA	ENSDARG00000110836	ENSDARG00000110836	NA	ENSDARG00000099776	ENSDARG00000099776	ENSDARG00000039007	NA	NA	NA	NA	NA	NA	NA	NA	NA	NA	NA	NA	NA	NA	NA	NA	NA
NA	NA	ENSDARG00000070723	NA	NA	NA	NA	NA	NA	NA	NA	ENSDARG00000070723	NA	NA	NA	NA	NA	NA	NA	NA	NA	NA	NA	NA	NA	NA	NA	NA	NA
NA	NA	ENSDARG00000074378	NA	NA	NA	NA	NA	NA	NA	NA	ENSDARG00000099776	NA	NA	NA	NA	NA	NA	NA	NA	NA	NA	NA	NA	NA	NA	NA	NA	NA
