# Supplementary material for: Cell-type-specific responses to the microbiota across all tissues of the larval zebrafish
Source: Cell Rep. Author manuscript; Available in PMC 2023 Oct 23. (PMC10423310; doi:10.1016/j.celrep.2023.112095)
Supplement: MMC7 [file NIHMS1880944-supplement-MMC7.zip › DataS1/Cluster59/clu59_GOresults_GFup.tsv]

ONTOLOGY	ID	Description	pvalue	p.adjust	qvalue	geneID	Count
BP	GO:0002088	lens development in camera-type eye	3.49E-33	3.49E-33	1.89E-30	ENSDARG00000024548/ENSDARG00000032929/ENSDARG00000030411/ENSDARG00000087324/ENSDARG00000068507/ENSDARG00000088823/ENSDARG00000041925/ENSDARG00000087765/ENSDARG00000053862/ENSDARG00000069801/ENSDARG00000016793/ENSDARG00000057460/ENSDARG00000007576/ENSDARG00000013963/ENSDARG00000030349/ENSDARG00000053875/ENSDARG00000069827/ENSDARG00000074001/ENSDARG00000076572/ENSDARG00000076790/ENSDARG00000086658/…	22
BP	GO:0007601	visual perception	1.17E-25	1.17E-25	3.17E-23	ENSDARG00000024548/ENSDARG00000032929/ENSDARG00000030411/ENSDARG00000087324/ENSDARG00000068507/ENSDARG00000088823/ENSDARG00000041925/ENSDARG00000087765/ENSDARG00000053862/ENSDARG00000069801/ENSDARG00000016793/ENSDARG00000057460/ENSDARG00000007576/ENSDARG00000030349/ENSDARG00000053875/ENSDARG00000069827/ENSDARG00000074001/ENSDARG00000076572/ENSDARG00000076790/ENSDARG00000086658/ENSDARG00000091148	21
BP	GO:0050953	sensory perception of light stimulus	3.26E-25	3.26E-25	5.89E-23	ENSDARG00000024548/ENSDARG00000032929/ENSDARG00000030411/ENSDARG00000087324/ENSDARG00000068507/ENSDARG00000088823/ENSDARG00000041925/ENSDARG00000087765/ENSDARG00000053862/ENSDARG00000069801/ENSDARG00000016793/ENSDARG00000057460/ENSDARG00000007576/ENSDARG00000030349/ENSDARG00000053875/ENSDARG00000069827/ENSDARG00000074001/ENSDARG00000076572/ENSDARG00000076790/ENSDARG00000086658/ENSDARG00000091148	21
BP	GO:0043010	camera-type eye development	4.75E-23	4.75E-23	6.42E-21	ENSDARG00000024548/ENSDARG00000032929/ENSDARG00000030411/ENSDARG00000087324/ENSDARG00000068507/ENSDARG00000088823/ENSDARG00000041925/ENSDARG00000087765/ENSDARG00000053862/ENSDARG00000069801/ENSDARG00000016793/ENSDARG00000057460/ENSDARG00000007576/ENSDARG00000004049/ENSDARG00000013963/ENSDARG00000030349/ENSDARG00000034195/ENSDARG00000053875/ENSDARG00000069827/ENSDARG00000074001/ENSDARG00000076572/…	25
BP	GO:0007600	sensory perception	1.35E-18	1.35E-18	1.46E-16	ENSDARG00000024548/ENSDARG00000032929/ENSDARG00000030411/ENSDARG00000087324/ENSDARG00000068507/ENSDARG00000088823/ENSDARG00000041925/ENSDARG00000087765/ENSDARG00000053862/ENSDARG00000069801/ENSDARG00000016793/ENSDARG00000057460/ENSDARG00000007576/ENSDARG00000030349/ENSDARG00000053875/ENSDARG00000069827/ENSDARG00000074001/ENSDARG00000076572/ENSDARG00000076790/ENSDARG00000086658/ENSDARG00000091148	21
MF	GO:0005212	structural constituent of eye lens	3.54E-37	3.54E-37	3.83E-35	ENSDARG00000024548/ENSDARG00000032929/ENSDARG00000030411/ENSDARG00000087324/ENSDARG00000068507/ENSDARG00000088823/ENSDARG00000041925/ENSDARG00000087765/ENSDARG00000053862/ENSDARG00000069801/ENSDARG00000016793/ENSDARG00000057460/ENSDARG00000007576/ENSDARG00000015445/ENSDARG00000030349/ENSDARG00000053875/ENSDARG00000069827/ENSDARG00000074001/ENSDARG00000076572/ENSDARG00000076790/ENSDARG00000086658/…	22
