# Supplementary material for: Cell-type-specific responses to the microbiota across all tissues of the larval zebrafish
Source: Cell Rep. Author manuscript; Available in PMC 2023 Oct 23. (PMC10423310; doi:10.1016/j.celrep.2023.112095)
Supplement: MMC7 [file NIHMS1880944-supplement-MMC7.zip › DataS1/Cluster66/cluster66_CVZvGF.tsv]

	gene	gene_NAME	p_val_adj	p_val	avg_logFC	pct.1	pct.2
1	ENSDARG00000087324	crygm2d1	7.92E-07	3.59E-11	-1.517645994	0.161	0.765
2	ENSDARG00000086917	crygm2d2	1.04E-05	4.72E-10	-1.300794669	0.161	0.75
3	ENSDARG00000041925	cryba2b	4.16E-05	1.89E-09	-1.184277661	0.143	0.691
4	ENSDARG00000032929	cryba1l1	5.09E-05	2.31E-09	-1.346295794	0.214	0.765
5	ENSDARG00000030411	crygn2	0.000421613	1.91E-08	-1.232144168	0.214	0.706
6	ENSDARG00000024548	cryba4	0.001075328	4.88E-08	-1.230217574	0.268	0.765
7	ENSDARG00000015445	lim2.4	0.001704363	7.73E-08	-0.853365535	0	0.412
8	ENSDARG00000069801	crygm2d12	0.005034148	2.28E-07	-1.097245351	0.143	0.603
9	ENSDARG00000053862	crygmx	0.005246194	2.38E-07	-1.149047294	0.161	0.647
10	ENSDARG00000109861	BX545855.1	0.009487247	4.30E-07	-1.130278522	0.196	0.676
11	ENSDARG00000087765	crygm2d10	0.013666769	6.20E-07	-0.965010158	0.071	0.5
12	ENSDARG00000053875	cryba1b	0.040661099	1.84E-06	-0.863851757	0.143	0.588
13	ENSDARG00000068507	crybb1	0.066626927	3.02E-06	-1.081890841	0.232	0.647
14	ENSDARG00000076572	crygm2d7	0.077171229	3.50E-06	-0.910335271	0.018	0.353
15	ENSDARG00000057460	crygm2d13	0.092727804	4.20E-06	-0.84314589	0.089	0.5
16	ENSDARG00000116164	crygm2d8	0.197701258	8.96E-06	-0.830639335	0.054	0.412
17	ENSDARG00000094310	si:ch211-255g12.6	0.313425446	1.42E-05	-1.002379034	0.089	0.456
18	ENSDARG00000030349	cryba2a	0.330427232	1.50E-05	-0.675821104	0.071	0.426
19	ENSDARG00000016793	crybb1l2	0.423012648	1.92E-05	-0.810267441	0.196	0.588
20	ENSDARG00000007576	crybb1l1	0.598549914	2.71E-05	-0.835463235	0.089	0.441
21	ENSDARG00000086658	crygm2d21	0.75402331	3.42E-05	-0.929794591	0.071	0.397
22	ENSDARG00000088823	crygm2d3	0.770287203	3.49E-05	-0.769385707	0.054	0.382
23	ENSDARG00000000563	ttn.1	1	0.072692349	0.373265788	0.268	0.147
24	ENSDARG00000001889	tuba1a	1	0.296059319	0.463216974	0.179	0.118
25	ENSDARG00000001950	ak1	1	0.340120918	0.281619735	0.75	0.75
26	ENSDARG00000002082	csnk2a1	1	0.08515908	-0.257529157	0.357	0.5
27	ENSDARG00000002193	rho	1	0.638021764	0.296862974	0.304	0.368
28	ENSDARG00000002369	UBB	1	0.144261476	0.385400407	0.732	0.618
29	ENSDARG00000002445	prdm1a	1	0.640398779	0.351752527	0.125	0.162
30	ENSDARG00000002494	itgb6	1	0.278884488	0.250432855	0.143	0.088
31	ENSDARG00000002536	tm9sf4	1	0.017983932	0.329992693	0.143	0.029
32	ENSDARG00000002538	smu1a	1	0.791377252	0.410992913	0.143	0.132
33	ENSDARG00000002768	pvalb2	1	0.326297662	0.295545635	1	1
34	ENSDARG00000003151	skp1	1	0.809752861	0.353445386	0.411	0.426
35	ENSDARG00000003189	psmd1	1	0.024371501	0.440406716	0.161	0.044
36	ENSDARG00000003203	rhcga	1	0.151967819	0.314156344	0.232	0.132
37	ENSDARG00000003526	psma5	1	0.111626926	0.350450903	0.25	0.147
38	ENSDARG00000003584	pla2g7	1	0.007109353	-0.317266632	0.018	0.162
39	ENSDARG00000003641	tfg	1	0.009271468	-0.258434329	0.036	0.191
40	ENSDARG00000003860	cbx3a	1	0.956234876	0.33227803	0.25	0.279
41	ENSDARG00000004034	arhgdig	1	0.354873084	0.365723251	0.643	0.618
42	ENSDARG00000004301	rhogb	1	0.20019612	0.302411935	0.161	0.088
43	ENSDARG00000004311	ldlrap1a	1	0.174522849	-0.282578419	0.107	0.191
44	ENSDARG00000004587	kat5b	1	0.031061063	0.530383354	0.232	0.103
45	ENSDARG00000004692	nabp1a	1	0.107373212	0.491392772	0.143	0.059
46	ENSDARG00000004948	bccip	1	0.247254258	0.275526503	0.554	0.485
47	ENSDARG00000004956	zmat2	1	0.402061057	-0.271552877	0.179	0.25
48	ENSDARG00000005104	limk2	1	0.109778966	0.589705309	0.411	0.294
49	ENSDARG00000005108	oclna	1	0.171019306	0.314561498	0.714	0.691
50	ENSDARG00000005220	pdcd6	1	0.799519379	0.328565576	0.232	0.25
51	ENSDARG00000005481	nfkbiaa	1	0.446396966	0.525775057	0.554	0.544
52	ENSDARG00000005536	ubr7	1	0.322705502	-0.30986939	0.054	0.103
53	ENSDARG00000005827	eif2s1a	1	0.852410702	0.295452892	0.25	0.265
54	ENSDARG00000005870	mmadhc	1	0.24371636	-0.268121088	0.161	0.088
55	ENSDARG00000006092	rad21a	1	0.923655894	-0.505806728	0.268	0.279
56	ENSDARG00000006125	csnk1db	1	0.062537404	-0.280932494	0.393	0.559
57	ENSDARG00000006370	atp6v1h	1	0.1957594	0.327381553	0.196	0.118
58	ENSDARG00000006427	fabp2	1	0.54966066	0.355841602	0.161	0.132
59	ENSDARG00000006588	zgc:111983	1	0.042518254	0.35090594	0.321	0.176
60	ENSDARG00000006915	arl8ba	1	0.172396881	0.299067905	0.143	0.074
61	ENSDARG00000007108	lipia	1	0.453801274	0.481358295	0.143	0.103
62	ENSDARG00000007179	sash1a	1	0.131723598	-0.335199543	0.054	0.132
63	ENSDARG00000007257	rab5ab	1	0.220879278	0.393797236	0.25	0.176
64	ENSDARG00000007347	degs1	1	0.059796575	0.375478788	0.5	0.382
65	ENSDARG00000007671	ghrb	1	0.186182432	0.341922902	0.232	0.147
66	ENSDARG00000007697	fabp7a	1	0.131783702	-0.382572332	0.125	0.235
67	ENSDARG00000007791	ppp2r1ba	1	0.314844642	0.281665677	0.375	0.294
68	ENSDARG00000007923	ptpn1	1	0.442001825	-0.332235875	0.268	0.338
69	ENSDARG00000008030	myl9b	1	0.63639635	-0.470832813	0.232	0.191
70	ENSDARG00000008188	sf1	1	0.292985806	0.295392333	0.161	0.103
71	ENSDARG00000008218	znf410	1	0.135810855	0.30595444	0.196	0.103
72	ENSDARG00000008275	klhl24b	1	0.636494715	0.301140263	0.321	0.309
73	ENSDARG00000008363	mcl1b	1	0.012780006	0.377860688	0.75	0.618
74	ENSDARG00000008706	paip2b	1	0.585860326	0.387483871	0.482	0.456
75	ENSDARG00000008720	lmo3	1	0.498393603	0.262179237	0.107	0.074
76	ENSDARG00000008740	esf1	1	0.581125675	0.278906013	0.196	0.176
77	ENSDARG00000008765	tmed5	1	0.20019612	0.40808256	0.161	0.088
78	ENSDARG00000008886	msx1b	1	0.480014023	0.291670205	0.429	0.397
79	ENSDARG00000009018	rhbg	1	0.898748101	0.430355597	0.089	0.103
80	ENSDARG00000009106	serinc1	1	0.080192544	-0.300510557	0.304	0.471
81	ENSDARG00000009250	etfb	1	0.347525892	0.297575366	0.304	0.235
82	ENSDARG00000009313	zgc:63831	1	0.154675846	0.311525125	0.107	0.044
83	ENSDARG00000009401	vcanb	1	0.941793355	0.41190923	0.214	0.221
84	ENSDARG00000009553	gng3	1	0.009498152	-0.397623748	0.071	0.25
85	ENSDARG00000009779	mcl1a	1	0.157641177	0.251291697	0.821	0.882
86	ENSDARG00000009830	hdlbpa	1	0.222078184	0.256601096	0.625	0.529
87	ENSDARG00000010113	ndufb8	1	0.439463685	-0.308125241	0.446	0.515
88	ENSDARG00000010246	prmt1	1	0.314126688	-0.375011328	0.143	0.206
89	ENSDARG00000010266	igf2bp3	1	0.868533864	0.323362964	0.464	0.485
90	ENSDARG00000010294	fmodb	1	0.783152653	0.353827808	0.179	0.176
91	ENSDARG00000010318	srpx	1	0.246224023	0.331077843	0.286	0.206
92	ENSDARG00000010596	slc7a6os	1	0.142819662	-0.252354651	0.089	0.176
93	ENSDARG00000010965	psma8	1	0.435261041	0.376818412	0.339	0.309
94	ENSDARG00000011170	ndrg2	1	0.089798695	0.452160732	0.196	0.103
95	ENSDARG00000011246	krr1	1	0.002205955	0.320672022	0.25	0.059
96	ENSDARG00000011407	col2a1b	1	0.027518633	-0.251037971	0.161	0.368
97	ENSDARG00000011648	snrpd1	1	0.821294266	-0.308137515	0.179	0.191
98	ENSDARG00000011665	aldoaa	1	0.030196153	-0.498228176	0.464	0.662
99	ENSDARG00000011769	cpm	1	0.110754828	0.557130962	0.411	0.324
100	ENSDARG00000011934	gyg1a	1	0.41616777	0.256330925	0.357	0.309
101	ENSDARG00000012016	hpgd	1	0.392592808	0.340509365	0.339	0.279
102	ENSDARG00000012244	ube2e3	1	0.398380274	0.328838219	0.589	0.559
103	ENSDARG00000012387	pdha1a	1	0.585961909	0.43772338	0.25	0.235
104	ENSDARG00000012499	per1b	1	0.026157665	-0.288612296	0.054	0.191
105	ENSDARG00000012513	sdcbp2	1	0.787628825	0.253831264	0.357	0.382
106	ENSDARG00000012593	col5a1	1	0.003037492	-0.514355561	0.054	0.25
107	ENSDARG00000012671	inhbaa	1	0.433557654	0.662453499	0.357	0.324
108	ENSDARG00000012789	plek2	1	0.027648558	-0.361203376	0.161	0.324
109	ENSDARG00000012874	snap23.1	1	0.488977837	0.272487001	0.321	0.294
110	ENSDARG00000012899	ddx49	1	0.945360987	0.269310207	0.107	0.118
111	ENSDARG00000013144	atp1b1a	1	0.181014923	0.326449371	0.482	0.441
112	ENSDARG00000013351	cirbpb	1	0.233078248	0.250806541	0.804	0.868
113	ENSDARG00000013963	mipb	1	0.035368376	-0.266439102	0.018	0.118
114	ENSDARG00000014013	lbr	1	0.042521811	0.33557108	0.214	0.088
115	ENSDARG00000014165	ssr3	1	0.513467707	0.273202494	0.393	0.368
116	ENSDARG00000014230	dlst	1	0.202766807	-0.385622048	0.357	0.471
117	ENSDARG00000014287	eno2	1	0.231603929	0.295912959	0.054	0.118
118	ENSDARG00000014329	npm1a	1	0.076754095	0.285487912	0.536	0.397
119	ENSDARG00000014420	elavl3	1	0.398695637	-0.363442603	0.107	0.162
120	ENSDARG00000014626	dlx3b	1	0.165479953	0.568562577	0.482	0.441
121	ENSDARG00000014731	cacybp	1	0.054990607	-0.447893698	0.107	0.235
122	ENSDARG00000015355	fosl1a	1	0.020242119	-0.59354152	0.25	0.441
123	ENSDARG00000015374	st3gal3a	1	0.297374213	-0.253344097	0.054	0.103
124	ENSDARG00000015422	ppil1	1	0.345086913	-0.258798112	0.196	0.265
125	ENSDARG00000015790	atp1b3a	1	0.102934722	0.434049794	0.536	0.426
126	ENSDARG00000015930	rwdd1	1	0.05777168	-0.279130174	0.196	0.338
127	ENSDARG00000016153	dag1	1	0.290032656	0.411793401	0.446	0.368
128	ENSDARG00000016350	cap1	1	0.011396158	-0.266735356	0.25	0.485
129	ENSDARG00000016447	ythdf1	1	0.574204288	-0.256281909	0.089	0.118
130	ENSDARG00000016470	anxa5b	1	0.015564745	-0.393784607	0.071	0.235
131	ENSDARG00000016695	p2rx1	1	0.194486586	0.298621714	0.179	0.103
132	ENSDARG00000016904	bckdk	1	0.708634476	0.324581766	0.143	0.132
133	ENSDARG00000016979	pmpcb	1	0.752831615	0.338706733	0.143	0.132
134	ENSDARG00000017037	ikbkg	1	0.600210625	-0.317673888	0.089	0.118
135	ENSDARG00000017086	asb12a	1	0.670272144	0.408412709	0.107	0.088
136	ENSDARG00000017314	CELA1 (1 of many)	1	0.482966784	-0.307264567	0.321	0.382
137	ENSDARG00000017423	patl1	1	0.508089246	0.374278591	0.179	0.265
138	ENSDARG00000017441	mylz3	1	0.541690597	0.438906047	0.893	0.926
139	ENSDARG00000017675	utp4	1	0.404399887	-0.260994146	0.143	0.191
140	ENSDARG00000017739	ak5l	1	0.099093443	0.275414467	0.143	0.059
141	ENSDARG00000017844	copz1	1	0.28944339	0.362044004	0.321	0.25
142	ENSDARG00000018010	crtap	1	0.987488003	0.342192189	0.161	0.162
143	ENSDARG00000018049	sf3b2	1	0.152901436	0.278706555	0.25	0.162
144	ENSDARG00000018124	psmd3	1	0.121978297	0.433525632	0.286	0.176
145	ENSDARG00000018179	acvrl1	1	0.13731099	-0.3217449	0.107	0.206
146	ENSDARG00000018241	mfap1	1	0.584140964	0.298032147	0.143	0.118
147	ENSDARG00000018328	rhocb	1	0.659617275	0.404878482	0.339	0.353
148	ENSDARG00000018404	krt18a.1	1	0.668419797	-0.319513498	0.571	0.544
149	ENSDARG00000018461	zgc:56095	1	0.358866097	0.251929418	0.143	0.103
150	ENSDARG00000018494	smn1	1	0.649009749	0.276639755	0.107	0.088
151	ENSDARG00000018902	pes	1	0.739510173	0.328589358	0.232	0.294
152	ENSDARG00000018914	hnrnpk	1	0.054925246	0.272933392	0.357	0.221
153	ENSDARG00000018923	fat2	1	0.005020935	-0.251960569	0.036	0.206
154	ENSDARG00000018971	b3gnt5a	1	0.633881175	0.320618082	0.214	0.206
155	ENSDARG00000018989	hspa4b	1	0.817367297	0.252935346	0.143	0.132
156	ENSDARG00000019260	dhrs9	1	0.564400672	0.285403477	0.179	0.147
157	ENSDARG00000019304	phactr3b	1	0.175024863	0.32558529	0.107	0.044
158	ENSDARG00000019332	ndufb4	1	0.242527785	-0.346252754	0.429	0.5
159	ENSDARG00000019362	ptbp1a	1	0.007584011	0.451727298	0.339	0.147
160	ENSDARG00000019420	etnk1	1	0.215664394	-0.262982804	0.196	0.294
161	ENSDARG00000019438	rnf13	1	0.140927481	-0.254179482	0.143	0.25
162	ENSDARG00000019572	taf7	1	0.001980852	-0.43500191	0.054	0.265
163	ENSDARG00000019601	col12a1b	1	0.649009749	0.327954058	0.107	0.088
164	ENSDARG00000019949	serpinh1b	1	0.309098428	0.844754957	0.161	0.103
165	ENSDARG00000019995	bmp4	1	0.044695283	-0.384594638	0.214	0.368
166	ENSDARG00000020072	thbs4b	1	0.360486244	0.257868539	0.25	0.191
167	ENSDARG00000020133	jdp2b	1	0.340881717	0.322896762	0.5	0.456
168	ENSDARG00000020164	efnb2a	1	0.402667225	-0.276812081	0.071	0.118
169	ENSDARG00000020261	rab2a	1	0.70813451	0.296350237	0.482	0.5
170	ENSDARG00000020504	h3f3b.1	1	0.163920853	0.257118603	0.536	0.426
171	ENSDARG00000020625	jak1	1	0.397213743	0.311160245	0.143	0.103
172	ENSDARG00000020708	mdkb	1	0.029325488	-0.321535998	0.089	0.25
173	ENSDARG00000020984	slc16a10	1	0.334831005	0.336065302	0.196	0.147
174	ENSDARG00000021021	trim35-28	1	0.399727341	0.41847472	0.268	0.221
175	ENSDARG00000021339	cpa5	1	0.558283648	-0.258661071	0.107	0.074
176	ENSDARG00000021647	gnai1	1	0.494120986	-0.260283546	0.375	0.441
177	ENSDARG00000021702	pdcd4a	1	0.464320118	0.330581636	0.214	0.176
178	ENSDARG00000021811	calm3a	1	0.131831737	-0.269015333	0.536	0.632
179	ENSDARG00000022165	mgst1.2	1	0.050895425	-0.335636206	0.268	0.456
180	ENSDARG00000022280	brd2a	1	0.108962061	0.592082358	0.268	0.176
181	ENSDARG00000022303	higd1a	1	0.795264551	0.272251565	0.536	0.588
182	ENSDARG00000022615	si:ch211-241e1.3	1	0.107410335	-0.318964813	0.107	0.221
183	ENSDARG00000022832	bnip4	1	0.352047296	0.258437798	0.268	0.206
184	ENSDARG00000023062	cyr61	1	0.384855795	0.294934874	0.357	0.279
185	ENSDARG00000023279	psmd4b	1	0.621471393	0.272893616	0.071	0.103
186	ENSDARG00000023472	ctnnb2	1	0.169616061	0.565474885	0.286	0.206
187	ENSDARG00000023532	pinx1	1	0.322620937	0.254818757	0.536	0.5
188	ENSDARG00000024047	tmem38a	1	0.650887029	0.343686974	0.143	0.118
189	ENSDARG00000024278	adh8b	1	0.675909273	0.32491218	0.143	0.118
190	ENSDARG00000024465	mrps18a	1	0.939338231	0.340018421	0.143	0.162
191	ENSDARG00000024540	tspan36	1	0.260330278	0.425155698	0.125	0.074
192	ENSDARG00000024746	hsp90aa1.2	1	0.009205762	0.95429022	0.554	0.368
193	ENSDARG00000024966	MARK4	1	0.13941421	-0.449084794	0.054	0.132
194	ENSDARG00000025522	sgk1	1	0.073352465	-0.434393918	0.143	0.279
195	ENSDARG00000025972	mcts1	1	0.04337194	0.29839012	0.286	0.162
196	ENSDARG00000026531	alcama	1	1	0.285801243	0.179	0.176
197	ENSDARG00000026611	socs3b	1	0.025019454	-0.361921074	0.054	0.191
198	ENSDARG00000026655	tspo	1	0.018461165	-0.284089171	0.071	0.235
199	ENSDARG00000026726	anxa1a	1	0.028565607	-0.395977235	0.911	0.956
200	ENSDARG00000027063	arpc1b	1	0.353028406	-0.269446405	0.268	0.338
201	ENSDARG00000027088	ptgdsb.1	1	0.098510438	0.272533462	0.893	0.971
202	ENSDARG00000027199	smad1	1	0.059856018	0.345685905	0.232	0.103
203	ENSDARG00000027590	2-Sep	1	0.20019612	0.261834441	0.161	0.088
204	ENSDARG00000027740	adcyap1b	1	0.297374213	-0.424911816	0.054	0.103
205	ENSDARG00000027916	fntb	1	0.331209361	0.31401546	0.304	0.235
206	ENSDARG00000028067	bnip3lb	1	0.010312245	-0.351519347	0.054	0.221
207	ENSDARG00000028213	ttn.2	1	0.020693898	-0.289306511	0.054	0.206
208	ENSDARG00000028386	htatip2	1	0.035595196	-0.259925398	0.143	0.309
209	ENSDARG00000028517	hbp1	1	0.389339332	0.467229772	0.232	0.191
210	ENSDARG00000028957	maff	1	0.126673528	0.398574389	0.339	0.235
211	ENSDARG00000029072	klf6a	1	0.457633134	0.494270319	0.589	0.603
212	ENSDARG00000029353	serpine2	1	0.180550877	-0.298718653	0.286	0.397
213	ENSDARG00000029544	id2b	1	0.357225871	-0.270651808	0.161	0.235
214	ENSDARG00000029688	hsp70.1	1	0.048770154	0.674751225	0.554	0.426
215	ENSDARG00000029695	pgp	1	0.019873288	-0.585414533	0.018	0.132
216	ENSDARG00000029818	srsf5a	1	0.073551533	0.306753669	0.732	0.691
217	ENSDARG00000030166	hyi	1	0.739014588	0.347428105	0.214	0.191
218	ENSDARG00000030440	rsrp1	1	0.573846213	0.422234267	0.607	0.603
219	ENSDARG00000030789	ddx18	1	0.901490339	0.25633742	0.196	0.191
220	ENSDARG00000030949	srprb	1	0.010508742	-0.344073407	0.196	0.397
221	ENSDARG00000030967	si:ch211-51a6.2	1	0.040145535	-0.309842797	0.054	0.176
222	ENSDARG00000031100	ivns1abpa	1	0.628029605	0.255904538	0.107	0.088
223	ENSDARG00000031164	tuba8l2	1	0.280692389	0.255300261	0.661	0.632
224	ENSDARG00000031343	rab6bb	1	0.087081971	-0.28835234	0.071	0.176
225	ENSDARG00000031427	calm2a	1	0.337738554	0.323124054	0.357	0.294
226	ENSDARG00000031511	psmb2	1	0.163474761	0.444180583	0.429	0.353
227	ENSDARG00000031795	abcf1	1	0.721484027	0.525639126	0.161	0.147
228	ENSDARG00000031819	eif4ebp2	1	0.508294823	0.300997751	0.589	0.559
229	ENSDARG00000032155	ppm1aa	1	0.057483131	-0.306755479	0.107	0.25
230	ENSDARG00000032618	mgst1.1	1	0.313379675	0.362075818	0.125	0.074
231	ENSDARG00000032765	net1	1	0.095057855	0.38551913	0.589	0.485
232	ENSDARG00000032919	chchd3a	1	0.36821629	0.274373199	0.214	0.162
233	ENSDARG00000033175	snrpe	1	0.047279659	-0.289336339	0.089	0.221
234	ENSDARG00000033364	mgst3b	1	0.105402997	-0.351347807	0.554	0.662
235	ENSDARG00000033768	trappc13	1	0.012023954	0.258511364	0.125	0.015
236	ENSDARG00000034080	plcd1b	1	0.96622961	0.283091578	0.304	0.338
237	ENSDARG00000034293	hif1ab	1	0.226061855	0.324227906	0.304	0.235
238	ENSDARG00000034541	tgfbr2b	1	0.499555783	-0.376636897	0.089	0.118
239	ENSDARG00000034836	si:dkey-222n6.2	1	0.456918059	0.515125164	0.339	0.309
240	ENSDARG00000035327	ckma	1	0.17483678	0.579108272	0.768	0.765
241	ENSDARG00000035329	capns1a	1	0.064747094	0.298624567	0.786	0.75
242	ENSDARG00000035519	histh1l	1	0.00051476	-0.614058278	0.679	0.882
243	ENSDARG00000035596	ISCU (1 of many)	1	0.770754517	0.310002753	0.393	0.412
244	ENSDARG00000035809	col1a1b	1	0.001085598	-0.620508345	0.286	0.544
245	ENSDARG00000035810	rgcc	1	0.251077083	-0.418096531	0.375	0.456
246	ENSDARG00000035869	azin1b	1	0.164613669	-0.282859506	0.036	0.103
247	ENSDARG00000035914	tmem167a	1	0.623263899	0.258670347	0.25	0.235
248	ENSDARG00000036073	cebpg	1	0.222309141	0.280386825	0.268	0.176
249	ENSDARG00000036090	pard6gb	1	0.188660783	0.304109075	0.232	0.147
250	ENSDARG00000036162	hnrnpa0b	1	0.078727636	0.316849515	0.643	0.529
251	ENSDARG00000036299	nucb2a	1	0.299493786	0.338827231	0.125	0.074
252	ENSDARG00000036456	anxa4	1	0.367425284	0.275185313	0.554	0.559
253	ENSDARG00000036482	hexim1	1	1	0.299646786	0.125	0.132
254	ENSDARG00000036510	ccnt2b	1	0.293395895	-0.264146247	0.125	0.191
255	ENSDARG00000036541	rhbdf1a	1	0.037631752	-0.257972927	0.054	0.176
256	ENSDARG00000036558	col18a1a	1	0.00252292	-0.502856129	0.357	0.647
257	ENSDARG00000036588	mhc1zba	1	0.044916689	0.570074993	0.518	0.397
258	ENSDARG00000036832	cyt1l	1	0.251969781	-0.350918153	0.714	0.75
259	ENSDARG00000036840	krt15	1	0.155179395	-0.604468707	0.214	0.324
260	ENSDARG00000037009	banf1	1	0.248960654	0.471251596	0.411	0.338
261	ENSDARG00000037261	mtap	1	0.709867463	0.267206615	0.232	0.206
262	ENSDARG00000037361	kdelr2b	1	0.380119676	0.286955305	0.232	0.176
263	ENSDARG00000037393	slc43a1a	1	0.408147529	0.264672071	0.161	0.118
264	ENSDARG00000037425	s100a10a	1	0.014122152	-0.38627266	0	0.103
265	ENSDARG00000037748	slc43a1b	1	0.003223342	-0.514182923	0.107	0.324
266	ENSDARG00000037789	pvalb1	1	0.315284887	0.334792437	0.982	0.985
267	ENSDARG00000037790	pvalb8	1	0.071963974	0.568296662	0.393	0.265
268	ENSDARG00000037867	atp5mf	1	0.061640639	-0.295162133	0.268	0.441
269	ENSDARG00000038312	rcl1	1	0.411006025	-0.257642845	0.214	0.279
270	ENSDARG00000038524	pik3r1	1	0.235005761	0.435349773	0.214	0.147
271	ENSDARG00000038559	h1f0	1	0.08910602	0.364757658	0.607	0.515
272	ENSDARG00000038900	acadm	1	0.02125347	-0.34388029	0.107	0.279
273	ENSDARG00000039268	emc4	1	0.13731099	0.32198507	0.214	0.118
274	ENSDARG00000039455	tspan15	1	0.070335369	0.257831197	0.232	0.118
275	ENSDARG00000039486	bag3	1	0.170902378	0.351628279	0.125	0.059
276	ENSDARG00000039730	zgc:112160	1	0.647192356	-0.306384799	0.125	0.147
277	ENSDARG00000039830	gng5	1	0.131121308	0.32017567	0.607	0.5
278	ENSDARG00000039892	gnpnat1	1	0.614087113	0.317445684	0.143	0.118
279	ENSDARG00000039929	ckmt2b	1	0.217822959	0.336493262	0.143	0.074
280	ENSDARG00000039969	akirin1	1	0.170798354	0.315593146	0.161	0.088
281	ENSDARG00000039980	ppt1	1	0.208643996	-0.503783067	0.571	0.662
282	ENSDARG00000040133	ackr4b	1	0.039343828	0.463863239	0.179	0.059
283	ENSDARG00000040251	ctsk	1	0.366571264	-0.295013167	0.268	0.324
284	ENSDARG00000040298	apoa4b.1	1	0.145200502	-0.412091839	0.036	0.103
285	ENSDARG00000040674	ctdsp1	1	0.074346049	0.411848595	0.196	0.088
286	ENSDARG00000040713	sirt7	1	0.052309512	0.351284806	0.161	0.059
287	ENSDARG00000040777	inhbb	1	0.072639801	0.312512346	0.482	0.324
288	ENSDARG00000040822	fundc1	1	0.487878277	0.311622099	0.196	0.162
289	ENSDARG00000041155	morf4l1	1	0.179115019	0.2528589	0.286	0.191
290	ENSDARG00000041394	dnajb1b	1	0.653821487	0.524247216	0.429	0.426
291	ENSDARG00000041400	ndufa3	1	0.847042536	0.30620551	0.214	0.25
292	ENSDARG00000041430	bmp2b	1	0.455090497	0.259496187	0.357	0.294
293	ENSDARG00000041433	si:dkey-7c18.24	1	0.194039001	0.467422814	0.161	0.088
294	ENSDARG00000041505	itm2bb	1	0.253597552	0.28996044	0.643	0.618
295	ENSDARG00000041592	dcun1d2b	1	0.137973863	0.355006796	0.196	0.103
296	ENSDARG00000041602	zgc:92335	1	0.147211732	0.379525328	0.321	0.221
297	ENSDARG00000042319	cdca4	1	0.229114575	0.43427854	0.214	0.147
298	ENSDARG00000042322	si:dkey-177p2.6	1	0.422906266	-0.393951093	0.286	0.353
299	ENSDARG00000042539	ywhaqa	1	0.416380879	0.479128914	0.286	0.235
300	ENSDARG00000042571	rnaseh1	1	0.081178213	0.446318631	0.125	0.044
301	ENSDARG00000042667	klf2a	1	0.068925491	-0.357862467	0.339	0.5
302	ENSDARG00000042708	tuba8l	1	0.129941049	-0.318519245	0.643	0.706
303	ENSDARG00000042725	cebpb	1	0.546185954	-0.292281602	0.75	0.794
304	ENSDARG00000042816	mmp9	1	0.442278239	0.292370354	0.071	0.118
305	ENSDARG00000042823	spcs2	1	0.800536678	0.268682418	0.125	0.118
306	ENSDARG00000042853	ivd	1	0.289808348	-0.326108248	0.125	0.191
307	ENSDARG00000042874	phlda2	1	0.375649443	-0.452606889	0.107	0.162
308	ENSDARG00000042933	bloc1s6	1	0.756195268	0.343391021	0.446	0.426
309	ENSDARG00000043257	ckbb	1	0.18645203	-0.295459194	0.321	0.471
310	ENSDARG00000043497	scrn2	1	0.005996919	0.323295247	0.107	0
311	ENSDARG00000043509	rpl11	1	0.003589342	-0.266444128	1	0.985
312	ENSDARG00000043608	eif4ebp1	1	0.29646118	0.288914564	0.446	0.353
313	ENSDARG00000043644	vkorc1l1	1	0.208223603	-0.288443153	0.089	0.162
314	ENSDARG00000043798	ms4a17a.1	1	0.433791844	0.34272254	0.214	0.176
315	ENSDARG00000043848	sod1	1	0.060893799	-0.395101304	0.375	0.544
316	ENSDARG00000044098	egr2a	1	0.085502452	-0.261133656	0.071	0.176
317	ENSDARG00000044102	znf593	1	0.349564297	0.290926747	0.482	0.412
318	ENSDARG00000044125	txn	1	0.773816655	-0.388796916	0.232	0.25
319	ENSDARG00000044203	sumf1	1	0.020734661	0.25604517	0.143	0.029
320	ENSDARG00000044261	si:ch211-243g18.2	1	0.58795806	0.280431884	0.196	0.25
321	ENSDARG00000044420	dnajc19	1	0.656066568	0.274935799	0.107	0.088
322	ENSDARG00000044567	ttc1	1	0.022576096	-0.403117224	0.036	0.162
323	ENSDARG00000044751	ddt	1	0.740113578	0.302091398	0.143	0.132
324	ENSDARG00000044861	opn1lw2	1	0.008407683	-0.574501634	0	0.118
325	ENSDARG00000044935	hpdb	1	0.954903185	0.285456825	0.179	0.176
326	ENSDARG00000045019	aamp	1	0.047037158	0.509640855	0.482	0.338
327	ENSDARG00000045132	vdac1	1	0.890350792	0.250315844	0.464	0.5
328	ENSDARG00000045146	tomm22	1	0.912939829	0.270484873	0.179	0.176
329	ENSDARG00000045219	dkk1b	1	0.590322782	0.444866461	0.25	0.206
330	ENSDARG00000045262	gsnb	1	0.197165354	-0.449418734	0.375	0.471
331	ENSDARG00000045352	cst14a.2	1	0.702017932	0.452079146	0.464	0.485
332	ENSDARG00000045372	ngdn	1	0.607912606	0.255683426	0.339	0.324
333	ENSDARG00000045611	nfybb	1	0.427447083	0.416016228	0.161	0.118
334	ENSDARG00000045639	elavl4	1	0.345039314	-0.499110451	0.143	0.221
335	ENSDARG00000045677	opn1sw1	1	0.227656302	-1.418262589	0.054	0.118
336	ENSDARG00000045913	mrps10	1	0.45109241	0.455316169	0.214	0.176
337	ENSDARG00000046030	zgc:110339	1	0.089660505	-0.293088715	0.393	0.529
338	ENSDARG00000046106	rab10	1	0.761658501	0.375510407	0.375	0.397
339	ENSDARG00000052641	kpna3	1	0.806978089	0.256901214	0.143	0.162
340	ENSDARG00000052690	arrdc3a	1	0.034385252	-0.386697837	0.196	0.353
341	ENSDARG00000052747	gpatch3	1	0.03664287	-0.290668537	0.036	0.147
342	ENSDARG00000052840	ndufs4	1	0.458173797	0.274167946	0.268	0.221
343	ENSDARG00000052856	khdrbs1a	1	0.378023431	0.532093257	0.446	0.426
344	ENSDARG00000053070	gosr2	1	0.121153001	-0.278427454	0.161	0.279
345	ENSDARG00000053101	prpf38b	1	0.951886941	0.280016788	0.125	0.132
346	ENSDARG00000053232	itgb1b.1	1	0.113543253	-0.325467581	0.25	0.368
347	ENSDARG00000053254	mylpfa	1	0.2628515	0.379725111	0.982	0.985
348	ENSDARG00000053370	eif3jb	1	0.982339841	0.279519055	0.268	0.294
349	ENSDARG00000053753	mff	1	0.638519704	0.261440728	0.143	0.118
350	ENSDARG00000053858	crip1	1	0.20332764	0.32935774	0.161	0.088
351	ENSDARG00000053973	fetub	1	0.057469859	0.342588598	0.304	0.162
352	ENSDARG00000054063	arpc4	1	0.160306025	0.293296356	0.607	0.544
353	ENSDARG00000054122	tmem30b	1	0.780455367	0.257305701	0.286	0.294
354	ENSDARG00000054155	pcna	1	0.344896676	-0.276667208	0.071	0.118
355	ENSDARG00000054172	pgrmc1	1	0.53465454	0.303849079	0.232	0.191
356	ENSDARG00000054271	cdkn1bb	1	0.481777654	0.473101547	0.536	0.485
357	ENSDARG00000054292	si:ch211-14a17.11	1	0.845549059	-0.262214544	0.25	0.25
358	ENSDARG00000054363	si:zfos-464b6.2	1	0.12741984	0.256440931	0.196	0.103
359	ENSDARG00000054619	fras1	1	0.83586509	0.323064941	0.232	0.25
360	ENSDARG00000054804	anp32e	1	0.01615983	0.510325724	0.268	0.103
361	ENSDARG00000054907	cox7a2l	1	0.577615333	0.284935897	0.375	0.353
362	ENSDARG00000054916	eif4ebp3	1	0.259580255	0.276449574	0.643	0.574
363	ENSDARG00000055283	id2a	1	0.19142251	0.378669252	0.482	0.382
364	ENSDARG00000055514	icn2	1	0.033394895	-0.453670223	0.268	0.471
365	ENSDARG00000055592	capn2b	1	0.081753334	0.635523729	0.375	0.25
366	ENSDARG00000055708	timm8b	1	0.473701202	0.291556754	0.268	0.235
367	ENSDARG00000055723	hsp70l	1	0.008414558	0.660064732	0.732	0.603
368	ENSDARG00000055751	fosb	1	0.311502421	-0.362436976	0.161	0.221
369	ENSDARG00000055760	srm	1	0.180646271	0.411991519	0.125	0.059
370	ENSDARG00000055770	dffa	1	0.40217515	0.290639189	0.143	0.103
371	ENSDARG00000056075	rca2.1	1	0.107731131	-0.351071154	0.143	0.25
372	ENSDARG00000056090	capza1b	1	0.294451623	0.25036889	0.589	0.544
373	ENSDARG00000056150	rbms2b	1	0.530873859	0.31567742	0.268	0.25
374	ENSDARG00000056167	hspe1	1	0.065083276	0.349805575	0.393	0.25
375	ENSDARG00000056186	eif5a2	1	0.670949934	0.260990057	0.286	0.265
376	ENSDARG00000056248	si:dkey-183i3.5	1	0.105267936	-0.450631483	0.268	0.397
377	ENSDARG00000056480	cpvl	1	0.386242177	-0.317573969	0.161	0.221
378	ENSDARG00000056531	nutf2	1	0.034406271	-0.364762408	0.018	0.118
379	ENSDARG00000056583	ndufs6	1	0.160823668	-0.25459509	0.214	0.324
380	ENSDARG00000056627	cxcl14	1	0.067198262	0.514552644	0.357	0.206
381	ENSDARG00000056744	ela2	1	0.068240367	-0.263171678	0.125	0.265
382	ENSDARG00000056840	otud5b	1	0.059575991	0.468538014	0.161	0.059
383	ENSDARG00000056856	tax1bp1b	1	0.008278106	-0.392740497	0.143	0.353
384	ENSDARG00000056877	vamp2	1	0.620156628	0.323435658	0.143	0.118
385	ENSDARG00000056929	kdm6bb	1	0.129580938	-0.376699657	0.089	0.176
386	ENSDARG00000057484	srsf2a	1	0.285922044	0.415147329	0.375	0.324
387	ENSDARG00000057676	golga7	1	0.853608572	0.32469143	0.304	0.309
388	ENSDARG00000057708	zgc:175264	1	0.004833082	-0.263797552	0.071	0.279
389	ENSDARG00000057890	si:dkey-33c12.4	1	0.011328219	-0.381906682	0.143	0.338
390	ENSDARG00000058041	ndufa8	1	0.941894511	0.296882965	0.339	0.382
391	ENSDARG00000058062	magt1	1	0.426022224	0.314419026	0.464	0.456
392	ENSDARG00000058117	snap25b	1	0.282722187	-0.377661955	0.125	0.191
393	ENSDARG00000058328	lsm7	1	0.092018036	-0.286053648	0.125	0.235
394	ENSDARG00000058358	krt8	1	0.063168666	0.306030177	0.982	0.897
395	ENSDARG00000058366	si:dkey-222f8.3	1	0.208696459	0.297701368	0.411	0.338
396	ENSDARG00000058543	lama5	1	0.61302778	0.294698727	0.321	0.279
397	ENSDARG00000058658	si:dkey-178e17.3	1	0.700574623	0.272609965	0.214	0.206
398	ENSDARG00000059070	gars	1	0.642292253	0.332213908	0.25	0.235
399	ENSDARG00000059212	ciao1	1	0.360102102	-0.269826767	0.071	0.118
400	ENSDARG00000059367	mfap2	1	0.024554651	-0.348628343	0.179	0.368
401	ENSDARG00000059719	fam169aa	1	0.402037382	0.356208907	0.304	0.265
402	ENSDARG00000059933	plpp3	1	0.370469261	-0.316375807	0.071	0.118
403	ENSDARG00000060094	ptgis	1	0.928517345	0.25322963	0.107	0.103
404	ENSDARG00000060126	acyp1	1	0.035368376	-0.38067629	0.018	0.118
405	ENSDARG00000060309	srgap3	1	0.098808432	0.343261604	0.179	0.088
406	ENSDARG00000060316	cish	1	0.091282322	0.259253029	0.571	0.426
407	ENSDARG00000060610	pcdh7b	1	0.234239784	-0.286804859	0.089	0.162
408	ENSDARG00000060849	dlgap4a	1	0.349403962	0.295684249	0.054	0.103
409	ENSDARG00000061048	ranbp9	1	0.429527406	0.354237127	0.214	0.176
410	ENSDARG00000061774	mbd3a	1	0.038699318	-0.293460661	0.125	0.279
411	ENSDARG00000062390	cdc42ep5	1	0.072620539	-0.533447295	0.196	0.338
412	ENSDARG00000062590	pleca	1	0.307728897	-0.264584381	0.804	0.824
413	ENSDARG00000063230	bmp7b	1	0.05233297	0.709031309	0.232	0.118
414	ENSDARG00000063283	abi3b	1	0.245528837	0.522907878	0.375	0.309
415	ENSDARG00000063895	mt-nd1	1	0.092434825	-0.751715763	0.482	0.632
416	ENSDARG00000063911	mt-atp6	1	0.207274989	-0.659543725	0.696	0.779
417	ENSDARG00000063914	mt-nd3	1	0.189454422	-0.257756237	0.321	0.412
418	ENSDARG00000063924	mt-cyb	1	0.63670629	-0.317035432	0.875	0.897
419	ENSDARG00000067593	sco1	1	0.038356523	-0.369953459	0.089	0.235
420	ENSDARG00000067717	tomm7	1	0.031653005	-0.352285663	0.268	0.441
421	ENSDARG00000067990	myhz1.1	1	0.079840297	0.433854743	0.768	0.588
422	ENSDARG00000068436	h3f3b.1	1	0.257839269	0.254582928	0.518	0.441
423	ENSDARG00000068457	tnnt3b	1	0.343657323	0.38722708	0.804	0.824
424	ENSDARG00000068478	gpx4a	1	0.154135471	-0.310217952	0.125	0.221
425	ENSDARG00000068575	tmem51a	1	0.213826477	-0.293190283	0.196	0.279
426	ENSDARG00000068582	rnf44	1	0.686619934	0.291529905	0.179	0.162
427	ENSDARG00000068680	ctrl	1	0.613033629	-0.327321201	0.179	0.147
428	ENSDARG00000068966	si:ch211-261n11.7	1	0.325786064	0.283066674	0.161	0.103
429	ENSDARG00000068996	hist2h2l	1	0.176181685	-0.348868874	0.214	0.309
430	ENSDARG00000069100	aldh9a1a.1	1	0.013491275	-0.292098367	0.696	0.853
431	ENSDARG00000069142	aars	1	0.069832313	-0.289750342	0.125	0.25
432	ENSDARG00000069360	ppp3r1b	1	0.219734703	0.279610331	0.304	0.221
433	ENSDARG00000069461	rnaseka	1	0.22815609	0.351062109	0.286	0.221
434	ENSDARG00000069630	tat	1	0.868742478	0.261785263	0.107	0.103
435	ENSDARG00000069827	crygm2d11	1	0.000736621	-0.503675557	0.036	0.265
436	ENSDARG00000069855	pnisr	1	0.502596447	0.366878022	0.179	0.147
437	ENSDARG00000069910	gtf2f2a	1	0.372213955	0.294644106	0.375	0.338
438	ENSDARG00000070083	atp5f1b	1	0.028174614	0.466349985	0.768	0.706
439	ENSDARG00000070472	arf5	1	0.374226899	0.384175026	0.304	0.265
440	ENSDARG00000070512	cnpy3	1	0.001272079	0.335524529	0.179	0.015
441	ENSDARG00000070623	med10	1	0.154716136	-0.328113556	0.196	0.309
442	ENSDARG00000070835	tnnc2	1	0.901488804	0.30071025	0.339	0.412
443	ENSDARG00000070922	cnbpb	1	0.0208618	0.451397321	0.75	0.647
444	ENSDARG00000071026	mllt11	1	0.19709996	0.392890323	0.161	0.088
445	ENSDARG00000071426	lrrc59	1	0.034489367	-0.301151049	0.054	0.176
446	ENSDARG00000071445	myoz1b	1	0.663154216	0.373125196	0.107	0.088
447	ENSDARG00000071558	fblim1	1	0.336343447	0.510827935	0.411	0.368
448	ENSDARG00000071566	ppp1cab	1	0.393190699	0.423307116	0.25	0.206
449	ENSDARG00000071673	ctdspla	1	0.244612443	0.303857467	0.429	0.368
450	ENSDARG00000071683	zfr2	1	0.167019094	0.431931438	0.196	0.118
451	ENSDARG00000071878	trmt112	1	0.028072174	-0.326413159	0.143	0.309
452	ENSDARG00000073750	crygm2d18	1	0.004034461	-0.587846734	0.018	0.176
453	ENSDARG00000073858	pex26	1	0.182233766	0.25881844	0.107	0.044
454	ENSDARG00000074001	crygmxl2	1	0.008407683	-0.424524329	0	0.118
455	ENSDARG00000074057	calm3b	1	0.227375189	-0.341822963	0.357	0.456
456	ENSDARG00000074390	tmem176l.4	1	0.028977559	0.58296263	0.286	0.147
457	ENSDARG00000074414	sema4ba	1	0.836994167	0.340525096	0.125	0.147
458	ENSDARG00000074552	ndufs7	1	0.298464464	0.59766424	0.339	0.294
459	ENSDARG00000074667	akt1s1	1	0.079708569	0.321673945	0.429	0.294
460	ENSDARG00000074758	csde1	1	0.123007945	0.364405309	0.429	0.353
461	ENSDARG00000074979	larp4ab	1	0.12741984	-0.27449276	0.089	0.191
462	ENSDARG00000075110	dab2ipb	1	0.505573684	0.281110518	0.125	0.088
463	ENSDARG00000075282	irs2b	1	0.817999321	0.263588627	0.232	0.235
464	ENSDARG00000075559	ppm1g	1	0.712279956	0.349221468	0.125	0.162
465	ENSDARG00000075677	mrpl17	1	0.824379882	0.268884219	0.107	0.103
466	ENSDARG00000075774	foxj3	1	0.007320749	-0.430372281	0.018	0.162
467	ENSDARG00000075964	plekhg4	1	0.159760425	-0.330687845	0.107	0.191
468	ENSDARG00000076074	dda1	1	0.243868709	0.424262268	0.304	0.235
469	ENSDARG00000076241	txlnbb	1	0.099313885	0.333187579	0.125	0.044
470	ENSDARG00000076317	plod3	1	0.327682746	0.291675108	0.125	0.074
471	ENSDARG00000076321	col28a2a	1	0.430408015	0.256893031	0.268	0.206
472	ENSDARG00000076673	wu:fi04e12	1	0.124747116	0.3476567	0.161	0.074
473	ENSDARG00000076710	si:dkey-42l23.7	1	0.012431615	0.315556453	0.125	0.015
474	ENSDARG00000076790	crygm2d16	1	0.000451545	-0.352621131	0.071	0.353
475	ENSDARG00000077138	zgc:195173	1	0.019043323	0.482366539	0.143	0.029
476	ENSDARG00000077264	wdr43	1	0.174518977	0.294201906	0.25	0.382
477	ENSDARG00000077811	sox11a	1	0.017279618	0.655257886	0.214	0.074
478	ENSDARG00000077818	nrg2a	1	0.321045831	0.356960019	0.232	0.176
479	ENSDARG00000078172	CU984600.1	1	0.066529378	0.306995354	0.268	0.132
480	ENSDARG00000078386	dync1i2a	1	0.537694486	0.320379622	0.143	0.118
481	ENSDARG00000078473	nucks1a	1	0.684596613	0.260053119	0.107	0.088
482	ENSDARG00000078691	gigyf1b	1	0.013792	-0.370191931	0.036	0.176
483	ENSDARG00000078781	si:ch211-161c3.6	1	0.342191958	0.261185758	0.464	0.397
484	ENSDARG00000079372	si:ch211-264f5.6	1	0.126184407	0.254685676	0.25	0.132
485	ENSDARG00000079687	rnf10	1	0.117248326	0.574257974	0.5	0.441
486	ENSDARG00000079745	si:ch211-166a6.5	1	0.74121268	0.289727936	0.554	0.574
487	ENSDARG00000086416	med11	1	0.171815756	0.38250818	0.232	0.147
488	ENSDARG00000087164	crygm2d4	1	0.009156454	-0.485869756	0.054	0.221
489	ENSDARG00000087193	prrg2	1	0.739889639	0.280600677	0.304	0.294
490	ENSDARG00000087390	hbbe1.3	1	0.065290962	-0.251611685	0.071	0.191
491	ENSDARG00000087596	si:ch73-95l15.5	1	0.674322965	0.404431397	0.089	0.118
492	ENSDARG00000088238	kansl1b	1	0.135240164	-0.298990035	0.071	0.162
493	ENSDARG00000088383	cox5aa	1	0.487145415	0.297474441	0.554	0.529
494	ENSDARG00000088514	and1	1	0.137877461	-0.25540735	0.929	0.985
495	ENSDARG00000089204	smim13	1	0.732193099	0.341788617	0.214	0.206
496	ENSDARG00000089382	zgc:158463	1	0.313759159	-0.265669441	0.339	0.471
497	ENSDARG00000089885	slc16a12b	1	0.108317233	-0.467994625	0.25	0.382
498	ENSDARG00000090268	krtt1c19e	1	0.207747264	-1.255722788	0.464	0.544
499	ENSDARG00000090286	serpina1	1	0.037531672	-0.453688801	0.036	0.147
500	ENSDARG00000090369	zgc:86896	1	0.109404148	-0.253035009	0.696	0.838
501	ENSDARG00000090454	gnb1a	1	0.365302906	0.312180788	0.625	0.603
502	ENSDARG00000090600	si:ch211-213a13.1	1	0.441524822	0.250157826	0.125	0.088
503	ENSDARG00000091598	si:ch73-91k6.2	1	0.062176896	0.377381433	0.161	0.059
504	ENSDARG00000091656	lsm8	1	0.119437795	-0.260711552	0.089	0.191
505	ENSDARG00000092204	ms4a17a.5	1	0.026280101	0.355277114	0.339	0.176
506	ENSDARG00000092362	hsp70.2	1	0.517315512	0.281859677	0.732	0.706
507	ENSDARG00000092493	si:dkeyp-44a8.2	1	0.688816897	0.436563459	0.196	0.191
508	ENSDARG00000092508	si:ch73-376l24.2	1	0.013895489	0.262227044	0.179	0.044
509	ENSDARG00000092610	lamp1b	1	0.395428011	-0.268566992	0.089	0.132
510	ENSDARG00000092895	si:dkey-188i13.11	1	0.058309776	0.506046139	0.161	0.059
511	ENSDARG00000093448	mpc1	1	0.135919267	0.307056119	0.393	0.279
512	ENSDARG00000093549	selenop	1	0.014376863	-0.364226449	0.607	0.794
513	ENSDARG00000093844	zgc:136461	1	0.026156936	-0.359235208	0.036	0.162
514	ENSDARG00000093936	si:dkeyp-1h4.6	1	0.005198788	0.638789667	0.179	0.029
515	ENSDARG00000094041	krt17	1	0.083113362	-0.326333348	0.446	0.574
516	ENSDARG00000094300	nupr1a	1	0.148462339	-0.266582352	0.321	0.441
517	ENSDARG00000095273	cox8a	1	0.270936337	0.399026329	0.625	0.559
518	ENSDARG00000095451	si:ch211-196l7.4	1	0.036472543	-0.429152319	0.411	0.588
519	ENSDARG00000095688	zgc:162509	1	0.64799619	-0.28018381	0.107	0.132
520	ENSDARG00000095705	CDPF1	1	0.128168612	0.292647236	0.179	0.088
521	ENSDARG00000095879	wdr46	1	7.35E-05	-0.345628972	0.036	0.324
522	ENSDARG00000096257	si:ch73-367p23.2	1	0.154603621	0.310790006	0.25	0.147
523	ENSDARG00000096602	si:ch1073-357b18.4	1	0.312408877	-0.327626956	0.054	0.103
524	ENSDARG00000096631	MED9	1	0.610277195	0.261912474	0.161	0.221
525	ENSDARG00000097082	im:7152348	1	0.299918152	0.396026316	0.321	0.265
526	ENSDARG00000097157	si:ch211-207n23.2	1	0.111626926	0.46545832	0.25	0.147
527	ENSDARG00000097205	ulk2	1	0.909508755	0.313867345	0.429	0.441
528	ENSDARG00000097537	wwp1	1	0.424181181	0.392792914	0.107	0.074
529	ENSDARG00000098017	pet100	1	0.085242307	-0.359456896	0.089	0.191
530	ENSDARG00000098355	atp5pd	1	0.630690862	0.265552714	0.464	0.441
531	ENSDARG00000098359	il17rd	1	0.050048927	-0.302666301	0.125	0.265
532	ENSDARG00000098589	cyb5a	1	0.131723598	-0.325142489	0.054	0.132
533	ENSDARG00000098627	gspt1l	1	0.126673528	-0.33432464	0.214	0.338
534	ENSDARG00000098769	slitrk6	1	0.695415263	-0.389893841	0.089	0.103
535	ENSDARG00000099039	pcbp2	1	0.470454685	0.252251885	0.5	0.471
536	ENSDARG00000099195	ier2a	1	0.028269103	0.312922694	0.714	0.706
537	ENSDARG00000099197	actc1b	1	0.261783553	0.53152216	1	1
538	ENSDARG00000099258	vps52	1	0.054618277	-0.273422432	0.018	0.103
539	ENSDARG00000099281	si:dkey-112e7.2	1	0.109955983	-0.2588644	0.321	0.471
540	ENSDARG00000099306	zgc:175088	1	0.338519683	0.301028791	0.536	0.5
541	ENSDARG00000099411	zgc:158343	1	0.192603644	0.335470259	0.518	0.456
542	ENSDARG00000099420	nme2b.2	1	0.02568552	0.509015125	0.482	0.294
543	ENSDARG00000099439	serp1	1	0.005991225	0.309478076	0.321	0.118
544	ENSDARG00000099448	sh3d21	1	0.143339512	0.479350979	0.518	0.412
545	ENSDARG00000099476	zgc:174863	1	0.157610905	0.309326745	0.375	0.294
546	ENSDARG00000099624	chmp1b	1	0.077785383	-0.261181608	0.375	0.515
547	ENSDARG00000099654	marveld3	1	0.097151561	0.335478769	0.125	0.044
548	ENSDARG00000099677	bambib	1	0.360486244	0.471516019	0.25	0.191
549	ENSDARG00000099865	hnrnpabb	1	0.103224082	0.299013928	0.554	0.441
550	ENSDARG00000100515	dusp1	1	0.114432927	-0.306035625	0.196	0.324
551	ENSDARG00000100795	timp4.3	1	0.91940637	0.414203619	0.25	0.265
552	ENSDARG00000101074	glud1b	1	0.18269763	0.45284371	0.446	0.397
553	ENSDARG00000101170	rab42b	1	0.23468687	0.348138966	0.339	0.265
554	ENSDARG00000101423	cyp2y3	1	0.273913699	0.301388686	0.179	0.118
555	ENSDARG00000101813	nap1l1	1	0.321718815	-0.430510577	0.179	0.25
556	ENSDARG00000102009	ppp2r2d	1	0.254485096	0.335117169	0.25	0.176
557	ENSDARG00000102129	crygn1	1	0.014122152	-0.313700596	0	0.103
558	ENSDARG00000102191	CPNE8	1	0.319203243	0.439666443	0.214	0.162
559	ENSDARG00000102249	pepd	1	0.581125675	0.284300495	0.196	0.176
560	ENSDARG00000102299	cxcl8b.1	1	0.060864934	0.489811149	0.161	0.059
561	ENSDARG00000102417	psmd7	1	0.741165249	0.452442863	0.214	0.221
562	ENSDARG00000102634	parn	1	0.008407683	-0.362276177	0	0.118
563	ENSDARG00000102640	pdia3	1	0.51599746	0.276104638	0.393	0.382
564	ENSDARG00000102687	CABZ01085139.1	1	0.628029605	0.319605694	0.107	0.088
565	ENSDARG00000102744	mgst3a	1	0.008289027	-0.430503386	0.179	0.382
566	ENSDARG00000102975	nsg2	1	0.93641489	-0.305812966	0.143	0.132
567	ENSDARG00000103002	nptna	1	0.033466616	-0.417563619	0.018	0.118
568	ENSDARG00000103026	p3h2	1	0.397187387	-0.316007746	0.071	0.118
569	ENSDARG00000103057	zfhx3	1	0.536141469	0.355616826	0.429	0.412
570	ENSDARG00000103129	nid1b	1	0.799280095	-0.305598735	0.143	0.118
571	ENSDARG00000103199	si:dkey-247k7.2	1	0.039941262	0.69846308	0.232	0.103
572	ENSDARG00000103337	rrp1	1	0.493707149	0.257533656	0.161	0.221
573	ENSDARG00000103498	epd	1	0.004750189	0.431621621	0.214	0.044
574	ENSDARG00000103511	zfand2a	1	0.417280784	0.337073636	0.143	0.103
575	ENSDARG00000103543	gngt2b	1	0.417731641	-0.416995066	0.107	0.162
576	ENSDARG00000103718	chmp5b	1	0.361362381	0.259483294	0.393	0.382
577	ENSDARG00000103735	elovl1b	1	0.364758771	0.379720092	0.232	0.176
578	ENSDARG00000103799	kars	1	0.670949934	-0.251603854	0.25	0.294
579	ENSDARG00000103824	hint1	1	0.004753345	-0.43799073	0.143	0.353
580	ENSDARG00000103915	ero1b	1	0.025043076	0.295829755	0.107	0.015
581	ENSDARG00000103973	CABZ01051602.1	1	0.532612983	0.303335095	0.268	0.235
582	ENSDARG00000104011	rps17	1	0.020968308	-0.308145091	0.75	0.882
583	ENSDARG00000104030	taf12	1	0.014717247	-0.293479346	0.214	0.426
584	ENSDARG00000104066	dnaja2a	1	0.032647724	-0.424169681	0.357	0.544
585	ENSDARG00000104071	hikeshi	1	0.277455828	0.377479982	0.286	0.206
586	ENSDARG00000104173	tufm	1	0.972413764	0.350780859	0.161	0.176
587	ENSDARG00000104267	postnb	1	0.245855129	-0.417814195	0.125	0.191
588	ENSDARG00000104353	nop58	1	0.965233155	0.400183389	0.446	0.485
589	ENSDARG00000104413	rogdi	1	0.392289432	0.318389605	0.143	0.103
590	ENSDARG00000104431	slc1a3a	1	0.227762156	-0.254914946	0.321	0.426
591	ENSDARG00000104437	aip	1	0.244937972	0.355281508	0.304	0.25
592	ENSDARG00000104458	rnasekb	1	0.937501498	0.383456732	0.161	0.162
593	ENSDARG00000104517	uqcr10	1	0.997808079	0.335938683	0.429	0.471
594	ENSDARG00000104571	gadd45ab	1	0.553425708	0.292208735	0.304	0.294
595	ENSDARG00000104674	cct2	1	0.08094963	0.436499423	0.661	0.544
596	ENSDARG00000104682	tpm2	1	0.740113578	0.538977906	0.143	0.132
597	ENSDARG00000104871	LEPROTL1	1	0.141881659	0.557021567	0.321	0.221
598	ENSDARG00000104874	fzd6	1	0.204975631	0.297744031	0.125	0.059
599	ENSDARG00000105068	si:ch1073-443f11.2	1	0.174522849	-0.288810287	0.107	0.191
600	ENSDARG00000105231	kmt5aa	1	0.762954559	0.345873737	0.161	0.191
601	ENSDARG00000105287	mpp1	1	0.583508124	0.32501297	0.089	0.132
602	ENSDARG00000109310	im:7150988	1	0.974634578	0.265609029	0.482	0.574
603	ENSDARG00000110298	mbd4	1	0.08144148	0.427664345	0.339	0.235
604	ENSDARG00000111939	atf4a	1	0.188765228	-0.287290886	0.143	0.235
605	ENSDARG00000114451	mmp13a	1	0.642919502	-0.96140237	0.214	0.25
606	ENSDARG00000116052	il4r.2	1	0.176403135	0.388183741	0.161	0.088
607	ENSDARG00000116058	rhoac	1	0.385186774	-0.253378581	0.232	0.294
608	ENSDARG00000116491	h2afvb	1	0.04769707	0.535517786	0.446	0.338
