# Supplementary material for: Cell-type-specific responses to the microbiota across all tissues of the larval zebrafish
Source: Cell Rep. Author manuscript; Available in PMC 2023 Oct 23. (PMC10423310; doi:10.1016/j.celrep.2023.112095)
Supplement: MMC7 [file NIHMS1880944-supplement-MMC7.zip › DataS1/Cluster66/clu66_GOresults_GFup_fdr.tsv]

ONTOLOGY	ID	Description	pvalue	p.adjust	qvalue	geneID	Count
BP	GO:0002088	lens development in camera-type eye	3.93E-34	3.36E-31	3.14E-31	ENSDARG00000087324/ENSDARG00000041925/ENSDARG00000032929/ENSDARG00000030411/ENSDARG00000024548/ENSDARG00000069801/ENSDARG00000053862/ENSDARG00000087765/ENSDARG00000053875/ENSDARG00000068507/ENSDARG00000076572/ENSDARG00000057460/ENSDARG00000030349/ENSDARG00000016793/ENSDARG00000007576/ENSDARG00000086658/ENSDARG00000088823/ENSDARG00000013963/ENSDARG00000069827/ENSDARG00000073750/ENSDARG00000074001/…	23
BP	GO:0007601	visual perception	1.07E-29	4.57E-27	4.28E-27	ENSDARG00000087324/ENSDARG00000041925/ENSDARG00000032929/ENSDARG00000030411/ENSDARG00000024548/ENSDARG00000069801/ENSDARG00000053862/ENSDARG00000087765/ENSDARG00000053875/ENSDARG00000068507/ENSDARG00000076572/ENSDARG00000057460/ENSDARG00000030349/ENSDARG00000016793/ENSDARG00000007576/ENSDARG00000086658/ENSDARG00000088823/ENSDARG00000012499/ENSDARG00000044861/ENSDARG00000069827/ENSDARG00000073750/…	24
BP	GO:0050953	sensory perception of light stimulus	3.50E-29	9.94E-27	9.31E-27	ENSDARG00000087324/ENSDARG00000041925/ENSDARG00000032929/ENSDARG00000030411/ENSDARG00000024548/ENSDARG00000069801/ENSDARG00000053862/ENSDARG00000087765/ENSDARG00000053875/ENSDARG00000068507/ENSDARG00000076572/ENSDARG00000057460/ENSDARG00000030349/ENSDARG00000016793/ENSDARG00000007576/ENSDARG00000086658/ENSDARG00000088823/ENSDARG00000012499/ENSDARG00000044861/ENSDARG00000069827/ENSDARG00000073750/…	24
BP	GO:0043010	camera-type eye development	6.41E-22	1.37E-19	1.28E-19	ENSDARG00000087324/ENSDARG00000041925/ENSDARG00000032929/ENSDARG00000030411/ENSDARG00000024548/ENSDARG00000069801/ENSDARG00000053862/ENSDARG00000087765/ENSDARG00000053875/ENSDARG00000068507/ENSDARG00000076572/ENSDARG00000057460/ENSDARG00000030349/ENSDARG00000016793/ENSDARG00000007576/ENSDARG00000086658/ENSDARG00000088823/ENSDARG00000012499/ENSDARG00000013963/ENSDARG00000052747/ENSDARG00000069827/…	25
BP	GO:0007600	sensory perception	1.46E-21	2.50E-19	2.34E-19	ENSDARG00000087324/ENSDARG00000041925/ENSDARG00000032929/ENSDARG00000030411/ENSDARG00000024548/ENSDARG00000069801/ENSDARG00000053862/ENSDARG00000087765/ENSDARG00000053875/ENSDARG00000068507/ENSDARG00000076572/ENSDARG00000057460/ENSDARG00000030349/ENSDARG00000016793/ENSDARG00000007576/ENSDARG00000086658/ENSDARG00000088823/ENSDARG00000012499/ENSDARG00000044861/ENSDARG00000069827/ENSDARG00000073750/…	24
CC	GO:0005581	collagen trimer	0.00019323	0.021448539	0.019933208	ENSDARG00000011407/ENSDARG00000012593/ENSDARG00000035809/ENSDARG00000036558	4
CC	GO:0098644	complex of collagen trimers	0.000633396	0.035153453	0.032669875	ENSDARG00000012593/ENSDARG00000035809	2
MF	GO:0005212	structural constituent of eye lens	2.57E-38	2.75E-36	2.75E-36	ENSDARG00000087324/ENSDARG00000041925/ENSDARG00000032929/ENSDARG00000030411/ENSDARG00000024548/ENSDARG00000015445/ENSDARG00000069801/ENSDARG00000053862/ENSDARG00000087765/ENSDARG00000053875/ENSDARG00000068507/ENSDARG00000076572/ENSDARG00000057460/ENSDARG00000030349/ENSDARG00000016793/ENSDARG00000007576/ENSDARG00000086658/ENSDARG00000088823/ENSDARG00000069827/ENSDARG00000073750/ENSDARG00000074001/…	23
MF	GO:0005201	extracellular matrix structural constituent	0.000174088	0.009313718	0.009313718	ENSDARG00000011407/ENSDARG00000012593/ENSDARG00000035809/ENSDARG00000036558	4
