# Supplementary material for: Cell-type-specific responses to the microbiota across all tissues of the larval zebrafish
Source: Cell Rep. Author manuscript; Available in PMC 2023 Oct 23. (PMC10423310; doi:10.1016/j.celrep.2023.112095)
Supplement: MMC7 [file NIHMS1880944-supplement-MMC7.zip › DataS1/Cluster66/clu66_GOresults_CVZup_fdr.tsv]

ONTOLOGY	ID	Description	pvalue	p.adjust	qvalue	geneID	Count
BP	GO:0009408	response to heat	3.04E-05	0.010497318	0.00755871	ENSDARG00000024746/ENSDARG00000029688/ENSDARG00000055723	3
BP	GO:0009266	response to temperature stimulus	0.000154848	0.026711309	0.019233772	ENSDARG00000024746/ENSDARG00000029688/ENSDARG00000055723	3
BP	GO:0046686	response to cadmium ion	0.000356634	0.04101294	0.029531819	ENSDARG00000029688/ENSDARG00000055723	2
MF	GO:0051082	unfolded protein binding	0.000470096	0.028205749	0.020783184	ENSDARG00000024746/ENSDARG00000045019/ENSDARG00000055723	3
