# Supplementary material for: Cell-type-specific responses to the microbiota across all tissues of the larval zebrafish
Source: Cell Rep. Author manuscript; Available in PMC 2023 Oct 23. (PMC10423310; doi:10.1016/j.celrep.2023.112095)
Supplement: MMC7 [file NIHMS1880944-supplement-MMC7.zip › DataS1/Cluster50/clu50_GOresults_GFup_fdr.tsv]

ONTOLOGY	ID	Description	pvalue	p.adjust	qvalue	geneID	Count
BP	GO:0002088	lens development in camera-type eye	9.62E-30	5.72E-27	5.54E-27	ENSDARG00000087324/ENSDARG00000069801/ENSDARG00000030411/ENSDARG00000041925/ENSDARG00000087765/ENSDARG00000068507/ENSDARG00000032929/ENSDARG00000024548/ENSDARG00000053875/ENSDARG00000053862/ENSDARG00000086658/ENSDARG00000088823/ENSDARG00000057460/ENSDARG00000007576/ENSDARG00000016793/ENSDARG00000074001/ENSDARG00000030349/ENSDARG00000013963/ENSDARG00000069827/ENSDARG00000076572/ENSDARG00000076790	21
BP	GO:0007601	visual perception	1.21E-22	3.60E-20	3.48E-20	ENSDARG00000087324/ENSDARG00000069801/ENSDARG00000030411/ENSDARG00000041925/ENSDARG00000087765/ENSDARG00000068507/ENSDARG00000032929/ENSDARG00000024548/ENSDARG00000053875/ENSDARG00000053862/ENSDARG00000086658/ENSDARG00000088823/ENSDARG00000057460/ENSDARG00000007576/ENSDARG00000016793/ENSDARG00000074001/ENSDARG00000030349/ENSDARG00000069827/ENSDARG00000076572/ENSDARG00000076790	20
BP	GO:0050953	sensory perception of light stimulus	3.18E-22	6.30E-20	6.10E-20	ENSDARG00000087324/ENSDARG00000069801/ENSDARG00000030411/ENSDARG00000041925/ENSDARG00000087765/ENSDARG00000068507/ENSDARG00000032929/ENSDARG00000024548/ENSDARG00000053875/ENSDARG00000053862/ENSDARG00000086658/ENSDARG00000088823/ENSDARG00000057460/ENSDARG00000007576/ENSDARG00000016793/ENSDARG00000074001/ENSDARG00000030349/ENSDARG00000069827/ENSDARG00000076572/ENSDARG00000076790	20
BP	GO:0043010	camera-type eye development	1.37E-17	2.03E-15	1.97E-15	ENSDARG00000087324/ENSDARG00000069801/ENSDARG00000030411/ENSDARG00000041925/ENSDARG00000087765/ENSDARG00000068507/ENSDARG00000032929/ENSDARG00000024548/ENSDARG00000053875/ENSDARG00000053862/ENSDARG00000086658/ENSDARG00000088823/ENSDARG00000057460/ENSDARG00000007576/ENSDARG00000016793/ENSDARG00000074001/ENSDARG00000030349/ENSDARG00000013963/ENSDARG00000025302/ENSDARG00000069827/ENSDARG00000076572/…	22
BP	GO:0007600	sensory perception	3.29E-17	3.92E-15	3.79E-15	ENSDARG00000087324/ENSDARG00000069801/ENSDARG00000030411/ENSDARG00000041925/ENSDARG00000087765/ENSDARG00000068507/ENSDARG00000032929/ENSDARG00000024548/ENSDARG00000053875/ENSDARG00000053862/ENSDARG00000086658/ENSDARG00000088823/ENSDARG00000057460/ENSDARG00000007576/ENSDARG00000016793/ENSDARG00000074001/ENSDARG00000030349/ENSDARG00000014047/ENSDARG00000069827/ENSDARG00000076572/ENSDARG00000076790	21
MF	GO:0005212	structural constituent of eye lens	2.99E-33	3.61E-31	3.52E-31	ENSDARG00000087324/ENSDARG00000069801/ENSDARG00000030411/ENSDARG00000041925/ENSDARG00000087765/ENSDARG00000068507/ENSDARG00000032929/ENSDARG00000024548/ENSDARG00000053875/ENSDARG00000053862/ENSDARG00000015445/ENSDARG00000086658/ENSDARG00000088823/ENSDARG00000057460/ENSDARG00000007576/ENSDARG00000016793/ENSDARG00000074001/ENSDARG00000030349/ENSDARG00000069827/ENSDARG00000076572/ENSDARG00000076790	21
