# Supplementary material for: Cell-type-specific responses to the microbiota across all tissues of the larval zebrafish
Source: Cell Rep. Author manuscript; Available in PMC 2023 Oct 23. (PMC10423310; doi:10.1016/j.celrep.2023.112095)
Supplement: MMC7 [file NIHMS1880944-supplement-MMC7.zip › DataS1/Cluster50/clu50_GOresults_CVZup.tsv]

ONTOLOGY	ID	Description	pvalue	p.adjust	qvalue	geneID	Count
MF	GO:0004550	nucleoside diphosphate kinase activity	0.000414651	0.000414651	0.019204871	ENSDARG00000001950/ENSDARG00000099420	2
MF	GO:0016620	oxidoreductase activity, acting on the aldehyde or oxo group of donors, NAD or NADP as acceptor	0.001408502	0.001408502	0.021600354	ENSDARG00000043457/ENSDARG00000053485	2
MF	GO:0016776	phosphotransferase activity, phosphate group as acceptor	0.001583892	0.001583892	0.021600354	ENSDARG00000001950/ENSDARG00000099420	2
MF	GO:0005200	structural constituent of cytoskeleton	0.001865485	0.001865485	0.021600354	ENSDARG00000006260/ENSDARG00000031164	2
MF	GO:0016903	oxidoreductase activity, acting on the aldehyde or oxo group of donors	0.002841505	0.002841505	0.025762232	ENSDARG00000043457/ENSDARG00000053485	2
MF	GO:0019205	nucleobase-containing compound kinase activity	0.00333738	0.00333738	0.025762232	ENSDARG00000001950/ENSDARG00000099420	2
MF	GO:0003729	mRNA binding	0.005034698	0.005034698	0.033312285	ENSDARG00000013351/ENSDARG00000036675/ENSDARG00000076815	3
