# Supplementary material for: Cell-type-specific responses to the microbiota across all tissues of the larval zebrafish
Source: Cell Rep. Author manuscript; Available in PMC 2023 Oct 23. (PMC10423310; doi:10.1016/j.celrep.2023.112095)
Supplement: MMC7 [file NIHMS1880944-supplement-MMC7.zip › DataS1/Cluster50/cluster50_CVZvGF.tsv]

	gene	gene_NAME	p_val_adj	p_val	avg_logFC	pct.1	pct.2
1	ENSDARG00000087324	crygm2d1	8.56E-09	3.88E-13	-1.404122233	0.145	0.697
2	ENSDARG00000069801	crygm2d12	2.25E-08	1.02E-12	-1.423523223	0.169	0.687
3	ENSDARG00000086917	crygm2d2	7.01E-08	3.18E-12	-1.252384171	0.181	0.717
4	ENSDARG00000030411	crygn2	4.93E-07	2.24E-11	-1.127081368	0.205	0.687
5	ENSDARG00000041925	cryba2b	8.17E-07	3.70E-11	-1.378151299	0.169	0.657
6	ENSDARG00000109861	BX545855.1	2.34E-06	1.06E-10	-1.105289792	0.205	0.677
7	ENSDARG00000087765	crygm2d10	6.72E-06	3.05E-10	-1.279276561	0.108	0.566
8	ENSDARG00000068507	crybb1	7.31E-06	3.32E-10	-1.064242003	0.217	0.697
9	ENSDARG00000032929	cryba1l1	2.34E-05	1.06E-09	-1.287665485	0.193	0.616
10	ENSDARG00000024548	cryba4	0.000197021	8.93E-09	-1.11777601	0.253	0.677
11	ENSDARG00000094310	si:ch211-255g12.6	0.000519073	2.35E-08	-0.914845474	0.072	0.444
12	ENSDARG00000053875	cryba1b	0.001387584	6.29E-08	-0.973822525	0.217	0.626
13	ENSDARG00000053862	crygmx	0.002245075	1.02E-07	-1.027336745	0.193	0.566
14	ENSDARG00000015445	lim2.4	0.00444911	2.02E-07	-0.947036926	0.012	0.303
15	ENSDARG00000086658	crygm2d21	0.021867641	9.91E-07	-0.871561389	0.108	0.444
16	ENSDARG00000088823	crygm2d3	0.038517136	1.75E-06	-0.754218878	0.084	0.404
17	ENSDARG00000057460	crygm2d13	0.038633833	1.75E-06	-0.622695531	0.096	0.434
18	ENSDARG00000007576	crybb1l1	0.064109608	2.91E-06	-0.684248808	0.108	0.434
19	ENSDARG00000016793	crybb1l2	0.111293263	5.05E-06	-0.621108826	0.145	0.475
20	ENSDARG00000074001	crygmxl2	0.151870368	6.89E-06	-0.722153823	0.024	0.263
21	ENSDARG00000030349	cryba2a	0.670052245	3.04E-05	-0.589559615	0.048	0.283
22	ENSDARG00000001950	ak1	1	0.007237369	0.36425017	0.614	0.465
23	ENSDARG00000002002	lmcd1	1	0.122854072	-0.257828346	0.157	0.242
24	ENSDARG00000002271	zfand5b	1	0.140942251	0.260986366	0.241	0.162
25	ENSDARG00000002506	zgc:92818	1	0.093297359	-0.322487785	0.096	0.182
26	ENSDARG00000002523	hsdl2	1	0.026835211	-0.256812274	0.133	0.263
27	ENSDARG00000002768	pvalb2	1	0.011930504	0.280307251	1	0.99
28	ENSDARG00000003564	dohh	1	0.020596263	-0.330758725	0.193	0.333
29	ENSDARG00000003866	tm9sf2	1	0.1662678	0.276408732	0.301	0.222
30	ENSDARG00000004023	isl1	1	0.580636953	0.345379247	0.157	0.131
31	ENSDARG00000004141	zgc:92630	1	0.650405351	0.292913674	0.145	0.131
32	ENSDARG00000004161	ik	1	0.009194996	-0.266438789	0.181	0.343
33	ENSDARG00000004297	irf2bpl	1	0.077595254	0.30233855	0.361	0.242
34	ENSDARG00000004588	sox4a	1	0.565581457	-0.262437129	0.229	0.182
35	ENSDARG00000004830	flot2a	1	0.233749678	0.282981679	0.313	0.242
36	ENSDARG00000005185	cpn1	1	0.147239021	-0.253729765	0.12	0.202
37	ENSDARG00000005481	nfkbiaa	1	0.006106443	-0.513327588	0.361	0.525
38	ENSDARG00000005485	ucmab	1	0.239593523	-0.328516208	0.193	0.273
39	ENSDARG00000005643	gcat	1	0.072566107	-0.279372543	0.096	0.192
40	ENSDARG00000005926	ak2	1	0.032245052	-0.261188508	0.578	0.758
41	ENSDARG00000006125	csnk1db	1	0.067326428	-0.264768865	0.373	0.485
42	ENSDARG00000006260	tuba8l4	1	0.016011182	0.366018135	0.699	0.596
43	ENSDARG00000006389	smad2	1	0.028818511	-0.298005454	0.096	0.212
44	ENSDARG00000006497	rtn1a	1	0.743018227	0.259732349	0.181	0.172
45	ENSDARG00000006603	csrp1a	1	0.134488661	-0.292820452	0.301	0.404
46	ENSDARG00000007099	cx43.4	1	0.450301769	-0.301747901	0.229	0.273
47	ENSDARG00000007377	odc1	1	0.185511923	-0.38836065	0.084	0.141
48	ENSDARG00000007603	stxbp2	1	0.012655553	0.28510453	0.145	0.04
49	ENSDARG00000007745	uqcrfs1	1	0.173709869	0.411324087	0.422	0.343
50	ENSDARG00000007823	atf3	1	0.765311623	0.256291286	0.133	0.121
51	ENSDARG00000007867	dazap2	1	0.014558837	0.410275906	0.253	0.121
52	ENSDARG00000007941	hmx4	1	0.040740656	-0.647542918	0.181	0.293
53	ENSDARG00000008020	med31	1	0.071293937	-0.299690189	0.169	0.273
54	ENSDARG00000008363	mcl1b	1	0.024375469	-0.326299696	0.675	0.798
55	ENSDARG00000008678	snx3	1	0.079500153	-0.254906861	0.157	0.253
56	ENSDARG00000008748	ube2na	1	0.533306186	0.284353827	0.265	0.232
57	ENSDARG00000009215	zgc:112437	1	0.073474972	-0.393522035	0.578	0.697
58	ENSDARG00000009544	cldnb	1	0.404035027	-0.267373422	0.855	0.869
59	ENSDARG00000009771	ppme1	1	0.055884676	-0.305131402	0.084	0.182
60	ENSDARG00000010008	vim	1	0.584110281	0.276448912	0.386	0.374
61	ENSDARG00000010745	dnaja2b	1	0.084813002	0.322187633	0.301	0.202
62	ENSDARG00000011125	snrpb	1	0.01872444	-0.375534988	0.337	0.485
63	ENSDARG00000011166	cahz	1	0.331499303	-0.302044172	0.277	0.333
64	ENSDARG00000011488	sirt2	1	0.003489695	-0.261841325	0.024	0.152
65	ENSDARG00000011824	pbxip1b	1	0.043111976	-0.393101931	0.133	0.253
66	ENSDARG00000012405	col1a1a	1	0.086412005	-0.304446125	0.036	0.101
67	ENSDARG00000012505	u2af2a	1	0.378995254	-0.269182371	0.12	0.162
68	ENSDARG00000012747	rer1	1	0.037607664	0.369928891	0.229	0.121
69	ENSDARG00000012987	gpia	1	0.203427115	0.263982662	0.301	0.232
70	ENSDARG00000013087	ndrg3a	1	0.339545742	-0.311094678	0.241	0.293
71	ENSDARG00000013351	cirbpb	1	0.002826163	0.330841504	0.988	0.939
72	ENSDARG00000013430	bhmt	1	0.257504766	0.416629341	0.458	0.364
73	ENSDARG00000013475	cct4	1	0.061547717	-0.319298154	0.446	0.556
74	ENSDARG00000013628	cd164	1	0.122754312	-0.253754642	0.108	0.192
75	ENSDARG00000013963	mipb	1	0.004238608	-0.358702244	0.012	0.121
76	ENSDARG00000014015	zgc:77086	1	0.237246141	0.260054582	0.205	0.141
77	ENSDARG00000014047	cldn7b	1	0.030119148	-0.254879117	0.181	0.313
78	ENSDARG00000014196	myl1	1	0.303703675	0.302645751	0.386	0.333
79	ENSDARG00000014313	atp5pf	1	0.889906547	0.251035095	0.458	0.505
80	ENSDARG00000014361	tmbim4	1	0.132929693	-0.291067633	0.193	0.283
81	ENSDARG00000014571	ctnnb1	1	0.089300597	0.277418258	0.53	0.444
82	ENSDARG00000014731	cacybp	1	0.125958082	0.26043387	0.205	0.131
83	ENSDARG00000015015	tspan18b	1	0.283791834	-0.309784273	0.084	0.131
84	ENSDARG00000015273	alpi.1	1	0.31110178	-0.421669431	0.06	0.101
85	ENSDARG00000015757	tmem50a	1	0.016963082	-0.289614774	0.277	0.455
86	ENSDARG00000015866	apoa2	1	0.075607923	-0.326370631	0.651	0.778
87	ENSDARG00000015930	rwdd1	1	0.23296923	0.25515507	0.193	0.131
88	ENSDARG00000015947	matn4	1	0.36703737	-0.250179615	0.47	0.576
89	ENSDARG00000016623	si:ch211-195b13.1	1	0.088135022	-0.386857406	0.313	0.414
90	ENSDARG00000017659	sephs2	1	0.017360702	0.345571403	0.12	0.03
91	ENSDARG00000017676	mmp2	1	0.141316388	-0.269244241	0.325	0.434
92	ENSDARG00000018404	krt18a.1	1	0.320016803	0.387174375	0.482	0.424
93	ENSDARG00000018989	hspa4b	1	0.038450783	-0.274921678	0.072	0.172
94	ENSDARG00000019000	smc3	1	0.046585105	0.297915026	0.133	0.051
95	ENSDARG00000019008	erp44	1	0.000436696	-0.433084525	0.169	0.384
96	ENSDARG00000019081	DHDH	1	0.187598209	0.266185769	0.253	0.192
97	ENSDARG00000019532	fads2	1	0.430864404	-0.251988414	0.157	0.192
98	ENSDARG00000019613	ip6k2b	1	0.229029772	0.318133941	0.241	0.182
99	ENSDARG00000019856	atp1a1b	1	0.1013954	0.333743452	0.181	0.101
100	ENSDARG00000020239	lpin1	1	0.407427418	-0.26270928	0.614	0.667
101	ENSDARG00000020252	btbd10b	1	0.478491711	0.267997719	0.217	0.182
102	ENSDARG00000020541	ism1	1	0.006577658	0.362634085	0.253	0.101
103	ENSDARG00000020609	snap25a	1	0.194227092	0.281472613	0.145	0.081
104	ENSDARG00000020761	arrdc2	1	0.011804447	-0.477462432	0.422	0.616
105	ENSDARG00000020871	ptprz1b	1	0.581401679	0.272866334	0.386	0.364
106	ENSDARG00000020926	creb3l3l	1	0.291961876	0.345067323	0.289	0.232
107	ENSDARG00000021124	cfl1	1	0.016053419	-0.25421047	0.735	0.859
108	ENSDARG00000021172	cyp2ad2	1	0.102715284	-0.290079316	0.096	0.182
109	ENSDARG00000021339	cpa5	1	0.027084698	0.376650908	0.145	0.051
110	ENSDARG00000021346	pdhb	1	0.036434411	-0.428589761	0.108	0.222
111	ENSDARG00000021374	cab39l1	1	0.073506294	0.279922502	0.193	0.101
112	ENSDARG00000021789	myoc	1	0.021917943	0.513432113	0.253	0.121
113	ENSDARG00000021938	alg5	1	0.03507482	-0.304358428	0.133	0.273
114	ENSDARG00000023394	slc37a2	1	0.013024046	-0.317368173	0.12	0.273
115	ENSDARG00000023443	tjp2b	1	0.028130532	-0.272711145	0.241	0.374
116	ENSDARG00000024032	coch	1	0.599601698	-0.600507187	0.289	0.313
117	ENSDARG00000024381	msto1	1	0.006886218	0.320383495	0.12	0.02
118	ENSDARG00000024492	col9a2	1	0.33261842	-0.251966785	0.735	0.747
119	ENSDARG00000024540	tspan36	1	0.215680808	0.287781099	0.157	0.101
120	ENSDARG00000024693	lysmd3	1	0.019172062	-0.25293961	0.048	0.152
121	ENSDARG00000024895	fam50a	1	0.063093337	0.26676696	0.169	0.081
122	ENSDARG00000025302	dixdc1a	1	0.011392993	-0.251892236	0.036	0.152
123	ENSDARG00000025338	hagh	1	0.190637126	0.394752442	0.145	0.091
124	ENSDARG00000025535	clint1a	1	0.266380827	0.285236407	0.217	0.162
125	ENSDARG00000025855	camk2n1a	1	0.971129078	0.299128659	0.169	0.182
126	ENSDARG00000026165	col11a1a	1	0.757021684	-0.252208028	0.53	0.545
127	ENSDARG00000026489	khsrp	1	0.033275732	0.277159192	0.181	0.081
128	ENSDARG00000026655	tspo	1	0.012378319	-0.344522958	0.205	0.374
129	ENSDARG00000026712	rab5c	1	0.184625898	0.277875983	0.289	0.222
130	ENSDARG00000026829	cotl1	1	0.219487075	-0.250690464	0.145	0.212
131	ENSDARG00000026908	tmed2	1	0.229491365	-0.266724283	0.337	0.414
132	ENSDARG00000027589	fzd7b	1	0.357176694	-0.267007264	0.325	0.374
133	ENSDARG00000027799	ucmaa	1	0.970946069	0.576018528	0.108	0.111
134	ENSDARG00000027978	yy1b	1	0.007343866	-0.255413219	0.06	0.192
135	ENSDARG00000028367	sult2st3	1	0.000300597	-0.471059328	0.024	0.202
136	ENSDARG00000028618	krt18b	1	0.117630169	0.282499428	0.241	0.152
137	ENSDARG00000029069	tnni2a.4	1	0.007800088	0.305658659	0.904	0.768
138	ENSDARG00000029248	fubp1	1	0.007503144	-0.2842633	0.169	0.323
139	ENSDARG00000029353	serpine2	1	0.634596493	0.323368493	0.458	0.525
140	ENSDARG00000029668	crim1	1	0.054562152	0.275424446	0.145	0.061
141	ENSDARG00000029688	hsp70.1	1	0.144920749	0.35392854	0.398	0.303
142	ENSDARG00000030092	tram2	1	0.212921003	0.308148015	0.241	0.172
143	ENSDARG00000030139	sdhdb	1	0.1124296	0.309663308	0.217	0.131
144	ENSDARG00000030440	rsrp1	1	0.079477231	0.333023501	0.663	0.626
145	ENSDARG00000030694	atp6v1e1b	1	0.241358119	0.251692893	0.349	0.283
146	ENSDARG00000031164	tuba8l2	1	0.001340638	0.547044588	0.494	0.323
147	ENSDARG00000031434	rcor1	1	0.131627798	-0.337432574	0.108	0.182
148	ENSDARG00000031952	mb	1	0.310522676	-0.272678041	0.53	0.596
149	ENSDARG00000031983	six4b	1	0.010650067	-0.262570887	0.072	0.212
150	ENSDARG00000032155	ppm1aa	1	0.006219071	-0.306251794	0.096	0.263
151	ENSDARG00000032617	fgfrl1a	1	0.103113939	0.305870661	0.349	0.242
152	ENSDARG00000033655	stmn1b	1	0.674567477	0.431249651	0.313	0.303
153	ENSDARG00000034117	rarga	1	0.093219558	0.315476842	0.301	0.202
154	ENSDARG00000035325	srsf7a	1	0.113536861	-0.260556755	0.337	0.444
155	ENSDARG00000035327	ckma	1	0.012445001	0.39019545	0.795	0.667
156	ENSDARG00000035329	capns1a	1	0.160432946	0.342450001	0.277	0.202
157	ENSDARG00000035459	spns3	1	0.009337219	-0.346295732	0.096	0.242
158	ENSDARG00000035519	histh1l	1	0.02812979	-0.385803432	0.88	0.96
159	ENSDARG00000035625	snrnp27	1	0.045391795	-0.254177287	0.289	0.414
160	ENSDARG00000035868	spire1a	1	0.078531707	0.259687431	0.12	0.051
161	ENSDARG00000035890	fuca1.1	1	0.100961545	0.268962502	0.193	0.111
162	ENSDARG00000036028	arrdc3b	1	0.013033986	-0.410583102	0.277	0.444
163	ENSDARG00000036144	tssc4	1	0.504305235	0.271231991	0.265	0.232
164	ENSDARG00000036299	nucb2a	1	0.151452855	0.45297199	0.241	0.172
165	ENSDARG00000036675	hnrnpa1b	1	0.014223146	0.547441527	0.482	0.333
166	ENSDARG00000036704	tmem18	1	0.099527841	-0.26203262	0.169	0.263
167	ENSDARG00000036830	krt91	1	0.548486874	0.333938404	0.795	0.737
168	ENSDARG00000036832	cyt1l	1	0.003445418	-0.513768742	0.12	0.293
169	ENSDARG00000036840	krt15	1	0.941044155	0.603623584	0.313	0.354
170	ENSDARG00000037284	ptges3a	1	0.404513899	0.29550086	0.349	0.293
171	ENSDARG00000037503	thoc2	1	0.1528093	0.25105801	0.205	0.131
172	ENSDARG00000037570	polr1d	1	0.015083978	-0.251575406	0.024	0.121
173	ENSDARG00000037677	fgf24	1	0.207503429	0.420186183	0.169	0.111
174	ENSDARG00000037783	proza	1	0.009504507	0.376575418	0.506	0.323
175	ENSDARG00000037789	pvalb1	1	0.104303791	0.336178544	1	0.99
176	ENSDARG00000037867	atp5mf	1	0.081361141	0.394353818	0.578	0.485
177	ENSDARG00000037967	si:dkey-16l2.16	1	0.201198861	0.329117057	0.145	0.091
178	ENSDARG00000037980	elob	1	0.37422171	0.310213386	0.277	0.242
179	ENSDARG00000038068	ddx5	1	0.252663615	-0.301925521	0.289	0.364
180	ENSDARG00000038141	atf4b	1	0.436381655	0.285220187	0.482	0.465
181	ENSDARG00000038432	actr10	1	0.372986396	-0.350192464	0.133	0.172
182	ENSDARG00000038559	h1f0	1	0.066135139	-0.298345013	0.687	0.859
183	ENSDARG00000038794	zgc:113531	1	0.010419428	-0.381144107	0.289	0.505
184	ENSDARG00000039034	marcksl1a	1	0.07888927	0.260857383	0.494	0.374
185	ENSDARG00000039150	lgmn	1	0.058351144	-0.268961083	0.084	0.182
186	ENSDARG00000039579	cfd	1	0.890215211	-0.479752363	0.169	0.172
187	ENSDARG00000039980	ppt1	1	0.004671972	-0.36437645	0.289	0.475
188	ENSDARG00000040245	kpnb3	1	0.015381588	0.274250899	0.12	0.03
189	ENSDARG00000040287	ywhabl	1	0.066378115	0.416218947	0.518	0.414
190	ENSDARG00000040291	cadm4	1	0.339725574	0.323162382	0.349	0.303
191	ENSDARG00000040298	apoa4b.1	1	0.006112235	0.301086389	0.12	0.02
192	ENSDARG00000040815	tsku	1	0.031036487	-0.26529601	0.217	0.364
193	ENSDARG00000040822	fundc1	1	0.353327631	-0.413626952	0.181	0.222
194	ENSDARG00000040874	add3a	1	0.085425694	-0.27048743	0.096	0.182
195	ENSDARG00000041117	wnt2	1	0.399447	-0.583112653	0.12	0.162
196	ENSDARG00000041299	zgc:110796	1	0.524454548	0.252557523	0.277	0.232
197	ENSDARG00000041397	eif2b2	1	0.236138686	0.255275616	0.108	0.061
198	ENSDARG00000041602	zgc:92335	1	0.010985758	0.505277842	0.349	0.212
199	ENSDARG00000041623	mt2	1	0.702963069	0.365807982	0.145	0.172
200	ENSDARG00000041869	tnfrsf19	1	0.068304625	-0.636654429	0.289	0.414
201	ENSDARG00000042484	tle2a	1	0.081394306	0.320496628	0.217	0.131
202	ENSDARG00000042533	gstm.1	1	0.504148425	-0.374534966	0.47	0.485
203	ENSDARG00000042644	sod2	1	0.093308249	-0.294694998	0.193	0.303
204	ENSDARG00000042690	s1pr1	1	0.275634458	0.302612307	0.313	0.242
205	ENSDARG00000042993	prss1	1	0.056350758	0.477091062	0.47	0.364
206	ENSDARG00000043359	rmnd5b	1	0.819167913	-0.257648059	0.169	0.172
207	ENSDARG00000043457	gapdh	1	0.016628049	0.513058142	0.59	0.424
208	ENSDARG00000043665	glrx5	1	0.268032416	0.255628391	0.337	0.283
209	ENSDARG00000043732	cops4	1	0.08049504	0.321932402	0.253	0.162
210	ENSDARG00000043802	ms4a17a.8	1	0.006682038	0.349467894	0.253	0.111
211	ENSDARG00000044062	ctbp2a	1	0.165431353	-0.258219742	0.253	0.323
212	ENSDARG00000044182	stau1	1	0.091439098	-0.253287854	0.241	0.343
213	ENSDARG00000044183	prkab1a	1	0.51336635	-0.256750742	0.108	0.131
214	ENSDARG00000044267	sumo1	1	0.016688859	-0.33591809	0.301	0.465
215	ENSDARG00000044628	dtd1	1	0.082986045	-0.256889378	0.036	0.101
216	ENSDARG00000044751	ddt	1	0.086877906	-0.252991138	0.361	0.455
217	ENSDARG00000044808	slc4a4b	1	0.10846755	-0.271121312	0.084	0.162
218	ENSDARG00000044935	hpdb	1	0.018275083	0.45888899	0.12	0.03
219	ENSDARG00000044949	rnf8	1	0.620115571	0.263030774	0.145	0.131
220	ENSDARG00000045143	hbbe2	1	0.181571564	-1.142401097	0.048	0.101
221	ENSDARG00000045268	tectb	1	0.784207272	0.349457464	0.253	0.253
222	ENSDARG00000045359	elocb	1	0.146429727	0.279428966	0.373	0.303
223	ENSDARG00000051888	ist1	1	0.133378002	0.328972668	0.217	0.141
224	ENSDARG00000052063	col4a5	1	0.196714125	0.429997069	0.217	0.152
225	ENSDARG00000052091	rbpjb	1	0.021544423	0.295966041	0.133	0.04
226	ENSDARG00000052304	uqcrc1	1	0.479986856	0.331527356	0.289	0.273
227	ENSDARG00000052644	ca10a	1	0.037604765	-0.363252124	0.036	0.121
228	ENSDARG00000052746	grinab	1	0.003806571	-0.328047351	0.181	0.384
229	ENSDARG00000052994	slc25a28	1	0.065597232	0.261821693	0.361	0.232
230	ENSDARG00000053097	hsf2	1	0.009002486	-0.3749961	0.301	0.465
231	ENSDARG00000053468	adam10a	1	0.022312607	-0.318353745	0.169	0.303
232	ENSDARG00000053485	aldh6a1	1	0.006445267	0.347824587	0.651	0.535
233	ENSDARG00000053858	crip1	1	0.423200477	-0.275424727	0.169	0.212
234	ENSDARG00000053973	fetub	1	0.09996719	-0.26468917	0.108	0.202
235	ENSDARG00000054058	h1fx	1	0.18974318	-0.266167875	0.566	0.697
236	ENSDARG00000054560	her15.1	1	0.312330728	-0.54072953	0.096	0.141
237	ENSDARG00000054562	her15.1	1	0.304202616	-0.400250184	0.181	0.242
238	ENSDARG00000054749	lmo4b	1	0.477651726	-0.28754079	0.301	0.343
239	ENSDARG00000054864	aplp2	1	0.140939087	0.29406263	0.253	0.182
240	ENSDARG00000054907	cox7a2l	1	0.139713531	0.277463938	0.325	0.242
241	ENSDARG00000055129	pim3	1	0.04946093	0.278871728	0.205	0.101
242	ENSDARG00000055192	zgc:136930	1	0.943652207	-0.297892049	0.398	0.384
243	ENSDARG00000055216	tuba1c	1	0.162004986	0.254634298	0.361	0.273
244	ENSDARG00000055498	si:ch1073-184j22.1	1	0.402590836	-0.52156503	0.301	0.333
245	ENSDARG00000055514	icn2	1	0.00243016	-0.307370437	0.096	0.283
246	ENSDARG00000055719	ino80c	1	0.05373669	-0.269550703	0.157	0.263
247	ENSDARG00000055868	rsl1d1	1	0.00405941	0.404891398	0.687	0.586
248	ENSDARG00000055876	msmo1	1	0.007305932	-0.357079242	0.084	0.222
249	ENSDARG00000055903	luc7l	1	0.289844186	-0.287896026	0.193	0.242
250	ENSDARG00000056248	si:dkey-183i3.5	1	0.356898343	-0.313162528	0.253	0.313
251	ENSDARG00000056490	zgc:110158	1	0.395629257	0.32456124	0.193	0.162
252	ENSDARG00000056499	ca6	1	0.193711431	-0.334172659	0.157	0.232
253	ENSDARG00000056511	arr3a	1	0.21621852	0.250574958	0.12	0.071
254	ENSDARG00000056729	her4.2	1	0.863109668	-0.26706218	0.277	0.273
255	ENSDARG00000056744	ela2	1	0.050538492	0.355500408	0.241	0.131
256	ENSDARG00000056938	kera	1	0.086169976	-0.271048207	0.108	0.202
257	ENSDARG00000057234	chtopa	1	0.318717651	-0.252564077	0.169	0.222
258	ENSDARG00000057299	pbdc1	1	0.058709501	0.309790988	0.41	0.293
259	ENSDARG00000057890	si:dkey-33c12.4	1	0.143386558	0.353441089	0.446	0.364
260	ENSDARG00000059043	ntf3	1	0.253245803	-0.25268363	0.072	0.121
261	ENSDARG00000059075	nip7	1	0.00435302	-0.274031472	0.06	0.202
262	ENSDARG00000059128	uqcrh	1	0.248733427	0.304427637	0.627	0.596
263	ENSDARG00000059391	gyg1b	1	0.134057585	0.275842995	0.12	0.061
264	ENSDARG00000059816	zgc:136864	1	0.00349765	-0.436185588	0.084	0.242
265	ENSDARG00000060350	apoda.2	1	0.082972633	0.369497371	0.205	0.121
266	ENSDARG00000060687	chd2	1	0.444968121	0.315631462	0.133	0.101
267	ENSDARG00000061017	spns2	1	0.029150064	-0.287112	0.193	0.333
268	ENSDARG00000061798	arhgap27l	1	0.035480561	-0.257353352	0.036	0.121
269	ENSDARG00000062059	si:ch211-236l14.4	1	0.012933387	-0.473572746	0.253	0.444
270	ENSDARG00000062420	nfia	1	0.009433445	-0.390766482	0.169	0.323
271	ENSDARG00000062936	ndnf	1	0.204991923	-0.42611096	0.096	0.152
272	ENSDARG00000063538	kalrnb	1	0.239223916	-0.26425417	0.289	0.343
273	ENSDARG00000063612	antxr1c	1	0.031877865	-0.318913105	0.048	0.141
274	ENSDARG00000063899	mt-nd2	1	0.543340415	0.310335268	0.759	0.798
275	ENSDARG00000063911	mt-atp6	1	0.909953519	0.282119561	0.916	0.848
276	ENSDARG00000063921	mt-nd5	1	0.290985732	0.401919303	0.205	0.152
277	ENSDARG00000067717	tomm7	1	0.080037632	0.270252409	0.422	0.303
278	ENSDARG00000067997	myhz1.3	1	0.060107338	-0.347412657	0.108	0.212
279	ENSDARG00000068265	tomm5	1	0.19417991	0.251799628	0.651	0.626
280	ENSDARG00000068365	lmx1bb	1	0.498536165	0.355418386	0.301	0.273
281	ENSDARG00000068401	yap1	1	0.224859213	0.255087361	0.47	0.414
282	ENSDARG00000068680	ctrl	1	0.086845241	0.446844788	0.133	0.061
283	ENSDARG00000069093	col2a1a	1	0.200609219	-0.349981994	0.614	0.697
284	ENSDARG00000069422	nhp2	1	0.026370785	0.448548108	0.289	0.172
285	ENSDARG00000069525	gpn3	1	0.062863106	0.327850686	0.108	0.04
286	ENSDARG00000069774	flot2b	1	0.004774407	-0.255434972	0.012	0.121
287	ENSDARG00000069827	crygm2d11	1	0.014337328	-0.274410009	0.024	0.121
288	ENSDARG00000070681	c1qtnf12	1	0.562747957	-0.32915769	0.108	0.131
289	ENSDARG00000070686	cdipt	1	0.150408337	-0.26197763	0.06	0.121
290	ENSDARG00000070702	s100v2	1	0.025082402	-0.358379355	0.434	0.566
291	ENSDARG00000070913	sox2	1	0.610757406	0.360999664	0.181	0.162
292	ENSDARG00000071026	mllt11	1	0.088015803	0.369513616	0.12	0.051
293	ENSDARG00000071558	fblim1	1	0.003551565	-0.401383844	0.157	0.343
294	ENSDARG00000071626	ptgdsb.2	1	0.698160766	-0.434520901	0.434	0.455
295	ENSDARG00000073742	prss59.2	1	0.19469381	0.431352011	0.47	0.424
296	ENSDARG00000073786	cmbl	1	0.009051973	-0.304127126	0.229	0.394
297	ENSDARG00000074266	si:ch1073-314i13.4	1	0.176924945	0.264777564	0.337	0.263
298	ENSDARG00000074378	junba	1	0.01265236	-0.442681102	0.217	0.384
299	ENSDARG00000074686	oga	1	0.080836458	0.29357474	0.133	0.061
300	ENSDARG00000074772	ccl44	1	0.862800576	-0.25814457	0.398	0.394
301	ENSDARG00000075222	amer2	1	0.180891398	-0.309740616	0.096	0.162
302	ENSDARG00000075560	kmt2cb	1	0.030510926	-0.353058522	0.084	0.192
303	ENSDARG00000075707	nid2a	1	0.176238261	0.29885002	0.169	0.101
304	ENSDARG00000075768	sdhb	1	0.3097569	0.338797949	0.253	0.202
305	ENSDARG00000076572	crygm2d7	1	4.75E-05	-0.690170127	0.06	0.293
306	ENSDARG00000076790	crygm2d16	1	0.000192776	-0.528259959	0.12	0.364
307	ENSDARG00000076815	eif3s10	1	0.001289981	0.318625029	0.759	0.636
308	ENSDARG00000077045	scg5	1	0.16259164	0.360432526	0.229	0.162
309	ENSDARG00000077473	mych	1	0.022691876	-0.289208778	0.313	0.495
310	ENSDARG00000077515	letm2	1	0.397667366	0.259573275	0.253	0.212
311	ENSDARG00000078073	nudt5	1	0.047977815	0.270664326	0.217	0.111
312	ENSDARG00000078164	znf576.2	1	0.002759687	-0.301813974	0.084	0.253
313	ENSDARG00000079274	prss59.1	1	0.002673937	0.526397005	0.373	0.192
314	ENSDARG00000079305	hbae3	1	0.216238003	-0.780666872	0.06	0.111
315	ENSDARG00000079323	rgmb	1	0.281460938	-0.306212563	0.084	0.131
316	ENSDARG00000086288	scg3	1	0.04331242	-0.402185556	0.133	0.242
317	ENSDARG00000086618	psma3	1	0.035636704	0.27315235	0.398	0.253
318	ENSDARG00000086746	prodha	1	0.141111447	0.257398929	0.181	0.111
319	ENSDARG00000087164	crygm2d4	1	0.011215298	-0.263673398	0.048	0.172
320	ENSDARG00000087390	hbbe1.3	1	0.405453201	-1.425207254	0.108	0.141
321	ENSDARG00000088581	f10	1	0.209147968	0.257948444	0.386	0.303
322	ENSDARG00000089382	zgc:158463	1	0.080409175	0.302181523	0.494	0.384
323	ENSDARG00000089413	mbpb	1	0.071608917	0.283496775	0.325	0.222
324	ENSDARG00000090268	krtt1c19e	1	0.21341688	-0.409521644	0.458	0.535
325	ENSDARG00000090286	serpina1	1	0.089941908	0.322966081	0.157	0.081
326	ENSDARG00000091127	klf15	1	0.161040048	0.294362314	0.193	0.121
327	ENSDARG00000091996	tcnbb	1	0.220139341	0.359552425	0.108	0.061
328	ENSDARG00000092033	si:dkey-239h2.3	1	0.087282771	0.341030245	0.614	0.505
329	ENSDARG00000092170	apoc1	1	0.006984357	-0.625116604	0.084	0.232
330	ENSDARG00000092517	gpsm1a	1	0.274231777	0.311141068	0.181	0.131
331	ENSDARG00000092726	si:dkey-184p9.7	1	0.208511232	-0.422836568	0.096	0.152
332	ENSDARG00000092798	ppib	1	0.01652212	-0.273452332	0.602	0.737
333	ENSDARG00000092895	si:dkey-188i13.11	1	0.01033913	-0.290328786	0.06	0.182
334	ENSDARG00000092947	cyt1	1	0.025943453	-0.399523578	0.687	0.838
335	ENSDARG00000093382	uqcc3	1	0.018553688	-0.304220906	0.096	0.222
336	ENSDARG00000094833	coa5	1	0.027608775	0.314287643	0.193	0.081
337	ENSDARG00000095007	sinhcafl	1	0.041638476	0.287824057	0.265	0.152
338	ENSDARG00000095623	dpm2	1	0.070420498	-0.302890762	0.181	0.293
339	ENSDARG00000095651	hmx1	1	0.126205355	-0.258477049	0.084	0.152
340	ENSDARG00000096003	atp5md	1	0.977385056	0.360287455	0.277	0.293
341	ENSDARG00000097157	si:ch211-207n23.2	1	0.00019858	0.26828118	0.133	0
342	ENSDARG00000097789	pon3.2	1	0.010868891	0.39976684	0.289	0.141
343	ENSDARG00000098317	dync1li1	1	0.001815155	0.39248681	0.12	0.01
344	ENSDARG00000098588	gchfr	1	0.006162099	-0.33070966	0.229	0.444
345	ENSDARG00000099344	zgc:92162	1	0.368412435	-0.306170252	0.169	0.212
346	ENSDARG00000099351	igfbp1a	1	0.3357609	0.868846638	0.133	0.091
347	ENSDARG00000099420	nme2b.2	1	0.006228345	0.283846749	0.542	0.354
348	ENSDARG00000099439	serp1	1	0.096634358	0.27777115	0.386	0.273
349	ENSDARG00000099730	pkma	1	0.920966718	0.259610834	0.277	0.293
350	ENSDARG00000099733	CIR1	1	0.192592676	0.272502995	0.169	0.111
351	ENSDARG00000099960	elovl1a	1	0.122098552	-0.267729088	0.048	0.111
352	ENSDARG00000100133	cnmd	1	0.203770258	0.271977278	0.627	0.566
353	ENSDARG00000100244	ebf3a	1	0.19114928	0.37786641	0.289	0.232
354	ENSDARG00000100374	txnrd3	1	0.275636878	0.284074824	0.145	0.101
355	ENSDARG00000100409	camlg	1	0.076260125	-0.256026951	0.084	0.172
356	ENSDARG00000100553	lsm14ab	1	0.054566787	-0.259550809	0.217	0.343
357	ENSDARG00000100582	si:ch211-195b11.3	1	0.142380877	0.434891361	0.133	0.071
358	ENSDARG00000100633	zgc:114200	1	0.065659452	0.302143183	0.193	0.101
359	ENSDARG00000100691	prss35	1	0.84827188	-0.422311688	0.265	0.263
360	ENSDARG00000100825	calm3a	1	0.264597392	0.364033014	0.217	0.162
361	ENSDARG00000100826	hif1al	1	0.014996387	0.369404813	0.494	0.364
362	ENSDARG00000101199	rbp4	1	0.368772872	0.327192147	0.446	0.384
363	ENSDARG00000101914	metrnla	1	0.139850644	-0.317937195	0.446	0.556
364	ENSDARG00000102051	mtbl	1	0.053001092	-0.259605351	0.157	0.283
365	ENSDARG00000102153	nrp1a	1	0.160912984	0.263928425	0.157	0.091
366	ENSDARG00000102367	ndfip1l	1	0.02461508	-0.320018013	0.169	0.303
367	ENSDARG00000102889	15-Sep	1	0.217912373	0.38286717	0.217	0.152
368	ENSDARG00000103364	cs	1	0.118065194	0.345319306	0.277	0.202
369	ENSDARG00000103543	gngt2b	1	0.883733529	0.258361428	0.145	0.141
370	ENSDARG00000103718	chmp5b	1	0.034104965	-0.376960203	0.265	0.404
371	ENSDARG00000103735	elovl1b	1	0.018488271	-0.281328742	0.072	0.192
372	ENSDARG00000103740	fundc2	1	0.507351971	0.277959523	0.217	0.192
373	ENSDARG00000103919	si:ch73-1a9.3	1	0.009804108	-0.262942092	0.711	0.828
374	ENSDARG00000103979	calr3a	1	0.015899417	-0.278034855	0.096	0.222
375	ENSDARG00000104068	gstp1	1	0.825069769	-0.276827214	0.506	0.545
376	ENSDARG00000104431	slc1a3a	1	0.717331126	-0.260293611	0.518	0.455
377	ENSDARG00000104573	slc12a2	1	0.766856672	0.422896924	0.205	0.192
378	ENSDARG00000104636	si:dkey-112a7.4	1	0.032322227	-0.286200411	0.12	0.232
379	ENSDARG00000104945	sncb	1	0.505791836	0.392755622	0.145	0.121
380	ENSDARG00000105068	si:ch1073-443f11.2	1	0.002531564	-0.299634376	0.048	0.202
381	ENSDARG00000105293	srsf4	1	0.052766575	-0.288612993	0.157	0.263
382	ENSDARG00000115405	hbbe1.2	1	0.086006213	-0.81162465	0.048	0.121
383	ENSDARG00000116164	crygm2d8	1	0.013878251	-0.332460379	0.133	0.283
384	ENSDARG00000116491	h2afvb	1	0.025969096	-0.270813651	0.446	0.606
