# Supplementary material for: Cell-type-specific responses to the microbiota across all tissues of the larval zebrafish
Source: Cell Rep. Author manuscript; Available in PMC 2023 Oct 23. (PMC10423310; doi:10.1016/j.celrep.2023.112095)
Supplement: MMC7 [file NIHMS1880944-supplement-MMC7.zip › DataS1/Cluster68/clu68_GOresults_CVZup.tsv]

ONTOLOGY	ID	Description	pvalue	p.adjust	qvalue	geneID	Count
BP	GO:0009205	purine ribonucleoside triphosphate metabolic process	7.06E-13	7.06E-13	2.27E-10	ENSDARG00000022456/ENSDARG00000034470/ENSDARG00000041314/ENSDARG00000043457/ENSDARG00000052304/ENSDARG00000063905/ENSDARG00000063908/ENSDARG00000063911/ENSDARG00000063912/ENSDARG00000063917/ENSDARG00000063924/ENSDARG00000099420	12
BP	GO:0009144	purine nucleoside triphosphate metabolic process	8.12E-13	8.12E-13	2.27E-10	ENSDARG00000022456/ENSDARG00000034470/ENSDARG00000041314/ENSDARG00000043457/ENSDARG00000052304/ENSDARG00000063905/ENSDARG00000063908/ENSDARG00000063911/ENSDARG00000063912/ENSDARG00000063917/ENSDARG00000063924/ENSDARG00000099420	12
BP	GO:0009199	ribonucleoside triphosphate metabolic process	1.60E-12	1.60E-12	2.97E-10	ENSDARG00000022456/ENSDARG00000034470/ENSDARG00000041314/ENSDARG00000043457/ENSDARG00000052304/ENSDARG00000063905/ENSDARG00000063908/ENSDARG00000063911/ENSDARG00000063912/ENSDARG00000063917/ENSDARG00000063924/ENSDARG00000099420	12
BP	GO:0009141	nucleoside triphosphate metabolic process	3.87E-12	3.87E-12	5.39E-10	ENSDARG00000022456/ENSDARG00000034470/ENSDARG00000041314/ENSDARG00000043457/ENSDARG00000052304/ENSDARG00000063905/ENSDARG00000063908/ENSDARG00000063911/ENSDARG00000063912/ENSDARG00000063917/ENSDARG00000063924/ENSDARG00000099420	12
BP	GO:0046034	ATP metabolic process	4.86E-12	4.86E-12	5.42E-10	ENSDARG00000022456/ENSDARG00000034470/ENSDARG00000041314/ENSDARG00000043457/ENSDARG00000052304/ENSDARG00000063905/ENSDARG00000063908/ENSDARG00000063911/ENSDARG00000063912/ENSDARG00000063917/ENSDARG00000063924	11
BP	GO:0009126	purine nucleoside monophosphate metabolic process	5.36E-11	5.36E-11	4.27E-09	ENSDARG00000022456/ENSDARG00000034470/ENSDARG00000041314/ENSDARG00000043457/ENSDARG00000052304/ENSDARG00000063905/ENSDARG00000063908/ENSDARG00000063911/ENSDARG00000063912/ENSDARG00000063917/ENSDARG00000063924	11
BP	GO:0009167	purine ribonucleoside monophosphate metabolic process	5.36E-11	5.36E-11	4.27E-09	ENSDARG00000022456/ENSDARG00000034470/ENSDARG00000041314/ENSDARG00000043457/ENSDARG00000052304/ENSDARG00000063905/ENSDARG00000063908/ENSDARG00000063911/ENSDARG00000063912/ENSDARG00000063917/ENSDARG00000063924	11
BP	GO:0009161	ribonucleoside monophosphate metabolic process	1.30E-10	1.30E-10	9.03E-09	ENSDARG00000022456/ENSDARG00000034470/ENSDARG00000041314/ENSDARG00000043457/ENSDARG00000052304/ENSDARG00000063905/ENSDARG00000063908/ENSDARG00000063911/ENSDARG00000063912/ENSDARG00000063917/ENSDARG00000063924	11
BP	GO:0009123	nucleoside monophosphate metabolic process	1.60E-10	1.60E-10	9.90E-09	ENSDARG00000022456/ENSDARG00000034470/ENSDARG00000041314/ENSDARG00000043457/ENSDARG00000052304/ENSDARG00000063905/ENSDARG00000063908/ENSDARG00000063911/ENSDARG00000063912/ENSDARG00000063917/ENSDARG00000063924	11
BP	GO:0006091	generation of precursor metabolites and energy	4.47E-10	4.47E-10	2.50E-08	ENSDARG00000022456/ENSDARG00000034470/ENSDARG00000041314/ENSDARG00000043457/ENSDARG00000052304/ENSDARG00000063895/ENSDARG00000063905/ENSDARG00000063908/ENSDARG00000063912/ENSDARG00000063917/ENSDARG00000063924	11
BP	GO:0042773	ATP synthesis coupled electron transport	1.18E-09	1.18E-09	6.00E-08	ENSDARG00000041314/ENSDARG00000052304/ENSDARG00000063905/ENSDARG00000063908/ENSDARG00000063912/ENSDARG00000063917/ENSDARG00000063924	7
BP	GO:0009150	purine ribonucleotide metabolic process	1.38E-09	1.38E-09	6.44E-08	ENSDARG00000022456/ENSDARG00000034470/ENSDARG00000041314/ENSDARG00000043457/ENSDARG00000052304/ENSDARG00000063905/ENSDARG00000063908/ENSDARG00000063911/ENSDARG00000063912/ENSDARG00000063917/ENSDARG00000063924/ENSDARG00000099420	12
BP	GO:0006163	purine nucleotide metabolic process	2.02E-09	2.02E-09	8.67E-08	ENSDARG00000022456/ENSDARG00000034470/ENSDARG00000041314/ENSDARG00000043457/ENSDARG00000052304/ENSDARG00000063905/ENSDARG00000063908/ENSDARG00000063911/ENSDARG00000063912/ENSDARG00000063917/ENSDARG00000063924/ENSDARG00000099420	12
BP	GO:0009259	ribonucleotide metabolic process	2.72E-09	2.72E-09	1.09E-07	ENSDARG00000022456/ENSDARG00000034470/ENSDARG00000041314/ENSDARG00000043457/ENSDARG00000052304/ENSDARG00000063905/ENSDARG00000063908/ENSDARG00000063911/ENSDARG00000063912/ENSDARG00000063917/ENSDARG00000063924/ENSDARG00000099420	12
BP	GO:0022904	respiratory electron transport chain	4.20E-09	4.20E-09	1.56E-07	ENSDARG00000041314/ENSDARG00000052304/ENSDARG00000063905/ENSDARG00000063908/ENSDARG00000063912/ENSDARG00000063917/ENSDARG00000063924	7
BP	GO:0019693	ribose phosphate metabolic process	5.14E-09	5.14E-09	1.70E-07	ENSDARG00000022456/ENSDARG00000034470/ENSDARG00000041314/ENSDARG00000043457/ENSDARG00000052304/ENSDARG00000063905/ENSDARG00000063908/ENSDARG00000063911/ENSDARG00000063912/ENSDARG00000063917/ENSDARG00000063924/ENSDARG00000099420	12
BP	GO:0006119	oxidative phosphorylation	5.17E-09	5.17E-09	1.70E-07	ENSDARG00000041314/ENSDARG00000052304/ENSDARG00000063905/ENSDARG00000063908/ENSDARG00000063912/ENSDARG00000063917/ENSDARG00000063924	7
BP	GO:0045333	cellular respiration	6.70E-09	6.70E-09	2.05E-07	ENSDARG00000041314/ENSDARG00000052304/ENSDARG00000063895/ENSDARG00000063905/ENSDARG00000063908/ENSDARG00000063912/ENSDARG00000063917/ENSDARG00000063924	8
BP	GO:0022900	electron transport chain	6.97E-09	6.97E-09	2.05E-07	ENSDARG00000041314/ENSDARG00000052304/ENSDARG00000063905/ENSDARG00000063908/ENSDARG00000063912/ENSDARG00000063917/ENSDARG00000063924	7
BP	GO:0072521	purine-containing compound metabolic process	8.55E-09	8.55E-09	2.38E-07	ENSDARG00000022456/ENSDARG00000034470/ENSDARG00000041314/ENSDARG00000043457/ENSDARG00000052304/ENSDARG00000063905/ENSDARG00000063908/ENSDARG00000063911/ENSDARG00000063912/ENSDARG00000063917/ENSDARG00000063924/ENSDARG00000099420	12
BP	GO:0042775	mitochondrial ATP synthesis coupled electron transport	2.85E-08	2.85E-08	7.56E-07	ENSDARG00000041314/ENSDARG00000052304/ENSDARG00000063905/ENSDARG00000063912/ENSDARG00000063917/ENSDARG00000063924	6
BP	GO:0009117	nucleotide metabolic process	4.86E-08	4.86E-08	1.23E-06	ENSDARG00000022456/ENSDARG00000034470/ENSDARG00000041314/ENSDARG00000043457/ENSDARG00000052304/ENSDARG00000063905/ENSDARG00000063908/ENSDARG00000063911/ENSDARG00000063912/ENSDARG00000063917/ENSDARG00000063924/ENSDARG00000099420	12
BP	GO:0006753	nucleoside phosphate metabolic process	5.76E-08	5.76E-08	1.40E-06	ENSDARG00000022456/ENSDARG00000034470/ENSDARG00000041314/ENSDARG00000043457/ENSDARG00000052304/ENSDARG00000063905/ENSDARG00000063908/ENSDARG00000063911/ENSDARG00000063912/ENSDARG00000063917/ENSDARG00000063924/ENSDARG00000099420	12
BP	GO:0015980	energy derivation by oxidation of organic compounds	8.25E-08	8.25E-08	1.92E-06	ENSDARG00000041314/ENSDARG00000052304/ENSDARG00000063895/ENSDARG00000063905/ENSDARG00000063908/ENSDARG00000063912/ENSDARG00000063917/ENSDARG00000063924	8
BP	GO:0017144	drug metabolic process	6.99E-07	6.99E-07	1.56E-05	ENSDARG00000022456/ENSDARG00000034470/ENSDARG00000041314/ENSDARG00000043457/ENSDARG00000052304/ENSDARG00000063905/ENSDARG00000063908/ENSDARG00000063911/ENSDARG00000063912/ENSDARG00000063917/ENSDARG00000063924	11
BP	GO:0009145	purine nucleoside triphosphate biosynthetic process	1.51E-05	1.51E-05	0.00031175	ENSDARG00000022456/ENSDARG00000034470/ENSDARG00000043457/ENSDARG00000063911/ENSDARG00000099420	5
BP	GO:0009206	purine ribonucleoside triphosphate biosynthetic process	1.51E-05	1.51E-05	0.00031175	ENSDARG00000022456/ENSDARG00000034470/ENSDARG00000043457/ENSDARG00000063911/ENSDARG00000099420	5
BP	GO:0009201	ribonucleoside triphosphate biosynthetic process	2.81E-05	2.81E-05	0.000559072	ENSDARG00000022456/ENSDARG00000034470/ENSDARG00000043457/ENSDARG00000063911/ENSDARG00000099420	5
BP	GO:0009142	nucleoside triphosphate biosynthetic process	4.06E-05	4.06E-05	0.000781922	ENSDARG00000022456/ENSDARG00000034470/ENSDARG00000043457/ENSDARG00000063911/ENSDARG00000099420	5
BP	GO:0006165	nucleoside diphosphate phosphorylation	4.63E-05	4.63E-05	0.000860649	ENSDARG00000022456/ENSDARG00000034470/ENSDARG00000043457/ENSDARG00000099420	4
BP	GO:0046939	nucleotide phosphorylation	5.32E-05	5.32E-05	0.000956983	ENSDARG00000022456/ENSDARG00000034470/ENSDARG00000043457/ENSDARG00000099420	4
BP	GO:0009132	nucleoside diphosphate metabolic process	7.37E-05	7.37E-05	0.001284369	ENSDARG00000022456/ENSDARG00000034470/ENSDARG00000043457/ENSDARG00000099420	4
BP	GO:0009060	aerobic respiration	7.84E-05	7.84E-05	0.001324945	ENSDARG00000063895/ENSDARG00000063905/ENSDARG00000063912/ENSDARG00000063917	4
BP	GO:0006754	ATP biosynthetic process	0.000145595	0.000145595	0.002389017	ENSDARG00000022456/ENSDARG00000034470/ENSDARG00000043457/ENSDARG00000063911	4
BP	GO:0009152	purine ribonucleotide biosynthetic process	0.000584232	0.000584232	0.008855353	ENSDARG00000022456/ENSDARG00000034470/ENSDARG00000043457/ENSDARG00000063911/ENSDARG00000099420	5
BP	GO:0009127	purine nucleoside monophosphate biosynthetic process	0.000608818	0.000608818	0.008855353	ENSDARG00000022456/ENSDARG00000034470/ENSDARG00000043457/ENSDARG00000063911	4
BP	GO:0009168	purine ribonucleoside monophosphate biosynthetic process	0.000608818	0.000608818	0.008855353	ENSDARG00000022456/ENSDARG00000034470/ENSDARG00000043457/ENSDARG00000063911	4
BP	GO:0006096	glycolytic process	0.000619039	0.000619039	0.008855353	ENSDARG00000022456/ENSDARG00000034470/ENSDARG00000043457	3
BP	GO:0006757	ATP generation from ADP	0.000619039	0.000619039	0.008855353	ENSDARG00000022456/ENSDARG00000034470/ENSDARG00000043457	3
BP	GO:0042866	pyruvate biosynthetic process	0.000658639	0.000658639	0.009186278	ENSDARG00000022456/ENSDARG00000034470/ENSDARG00000043457	3
BP	GO:0006164	purine nucleotide biosynthetic process	0.000687518	0.000687518	0.009355188	ENSDARG00000022456/ENSDARG00000034470/ENSDARG00000043457/ENSDARG00000063911/ENSDARG00000099420	5
BP	GO:0046031	ADP metabolic process	0.000787025	0.000787025	0.010185443	ENSDARG00000022456/ENSDARG00000034470/ENSDARG00000043457	3
BP	GO:0009135	purine nucleoside diphosphate metabolic process	0.0008331	0.0008331	0.010185443	ENSDARG00000022456/ENSDARG00000034470/ENSDARG00000043457	3
BP	GO:0009179	purine ribonucleoside diphosphate metabolic process	0.0008331	0.0008331	0.010185443	ENSDARG00000022456/ENSDARG00000034470/ENSDARG00000043457	3
BP	GO:0009185	ribonucleoside diphosphate metabolic process	0.0008331	0.0008331	0.010185443	ENSDARG00000022456/ENSDARG00000034470/ENSDARG00000043457	3
BP	GO:0034404	nucleobase-containing small molecule biosynthetic process	0.000846245	0.000846245	0.010185443	ENSDARG00000022456/ENSDARG00000034470/ENSDARG00000043457/ENSDARG00000099420	4
BP	GO:0009260	ribonucleotide biosynthetic process	0.000858075	0.000858075	0.010185443	ENSDARG00000022456/ENSDARG00000034470/ENSDARG00000043457/ENSDARG00000063911/ENSDARG00000099420	5
BP	GO:0046390	ribose phosphate biosynthetic process	0.000934462	0.000934462	0.010521411	ENSDARG00000022456/ENSDARG00000034470/ENSDARG00000043457/ENSDARG00000063911/ENSDARG00000099420	5
BP	GO:0006123	mitochondrial electron transport, cytochrome c to oxygen	0.000942957	0.000942957	0.010521411	ENSDARG00000063905/ENSDARG00000063912	2
BP	GO:0019646	aerobic electron transport chain	0.000942957	0.000942957	0.010521411	ENSDARG00000063905/ENSDARG00000063912	2
BP	GO:0072522	purine-containing compound biosynthetic process	0.000974501	0.000974501	0.010660178	ENSDARG00000022456/ENSDARG00000034470/ENSDARG00000043457/ENSDARG00000063911/ENSDARG00000099420	5
BP	GO:0009156	ribonucleoside monophosphate biosynthetic process	0.001016505	0.001016505	0.010905828	ENSDARG00000022456/ENSDARG00000034470/ENSDARG00000043457/ENSDARG00000063911	4
BP	GO:0006122	mitochondrial electron transport, ubiquinol to cytochrome c	0.001097598	0.001097598	0.01146864	ENSDARG00000052304/ENSDARG00000063924	2
BP	GO:0009124	nucleoside monophosphate biosynthetic process	0.001110078	0.001110078	0.01146864	ENSDARG00000022456/ENSDARG00000034470/ENSDARG00000043457/ENSDARG00000063911	4
BP	GO:0006090	pyruvate metabolic process	0.001455915	0.001455915	0.014504417	ENSDARG00000022456/ENSDARG00000034470/ENSDARG00000043457	3
BP	GO:1902600	proton transmembrane transport	0.001455915	0.001455915	0.014504417	ENSDARG00000063905/ENSDARG00000063911/ENSDARG00000063917	3
BP	GO:0019359	nicotinamide nucleotide biosynthetic process	0.001738674	0.001738674	0.016724084	ENSDARG00000022456/ENSDARG00000034470/ENSDARG00000043457	3
BP	GO:0019363	pyridine nucleotide biosynthetic process	0.001738674	0.001738674	0.016724084	ENSDARG00000022456/ENSDARG00000034470/ENSDARG00000043457	3
BP	GO:0006120	mitochondrial electron transport, NADH to ubiquinone	0.001828582	0.001828582	0.017290784	ENSDARG00000041314/ENSDARG00000063917	2
BP	GO:0072525	pyridine-containing compound biosynthetic process	0.002053553	0.002053553	0.019094437	ENSDARG00000022456/ENSDARG00000034470/ENSDARG00000043457	3
BP	GO:0009166	nucleotide catabolic process	0.002137437	0.002137437	0.0195486	ENSDARG00000022456/ENSDARG00000034470/ENSDARG00000043457	3
BP	GO:0009165	nucleotide biosynthetic process	0.002334299	0.002334299	0.021004728	ENSDARG00000022456/ENSDARG00000034470/ENSDARG00000043457/ENSDARG00000063911/ENSDARG00000099420	5
BP	GO:1901292	nucleoside phosphate catabolic process	0.002401779	0.002401779	0.021268887	ENSDARG00000022456/ENSDARG00000034470/ENSDARG00000043457	3
BP	GO:1901293	nucleoside phosphate biosynthetic process	0.002533879	0.002533879	0.022088093	ENSDARG00000022456/ENSDARG00000034470/ENSDARG00000043457/ENSDARG00000063911/ENSDARG00000099420	5
BP	GO:0022411	cellular component disassembly	0.003835695	0.003835695	0.032921751	ENSDARG00000027200/ENSDARG00000030106/ENSDARG00000033655/ENSDARG00000040822	4
BP	GO:0016052	carbohydrate catabolic process	0.003899306	0.003899306	0.032960638	ENSDARG00000022456/ENSDARG00000034470/ENSDARG00000043457	3
BP	GO:0019362	pyridine nucleotide metabolic process	0.004410983	0.004410983	0.035701675	ENSDARG00000022456/ENSDARG00000034470/ENSDARG00000043457	3
BP	GO:0046496	nicotinamide nucleotide metabolic process	0.004410983	0.004410983	0.035701675	ENSDARG00000022456/ENSDARG00000034470/ENSDARG00000043457	3
BP	GO:0007019	microtubule depolymerization	0.004415556	0.004415556	0.035701675	ENSDARG00000030106/ENSDARG00000033655	2
BP	GO:0072524	pyridine-containing compound metabolic process	0.004961581	0.004961581	0.039543431	ENSDARG00000022456/ENSDARG00000034470/ENSDARG00000043457	3
CC	GO:0098803	respiratory chain complex	1.11E-08	1.11E-08	1.17E-06	ENSDARG00000041314/ENSDARG00000063895/ENSDARG00000063905/ENSDARG00000063908/ENSDARG00000063912/ENSDARG00000063917/ENSDARG00000063924	7
CC	GO:0070469	respiratory chain	2.95E-08	2.95E-08	1.17E-06	ENSDARG00000041314/ENSDARG00000063895/ENSDARG00000063905/ENSDARG00000063908/ENSDARG00000063912/ENSDARG00000063917/ENSDARG00000063924	7
CC	GO:0005740	mitochondrial envelope	3.02E-08	3.02E-08	1.17E-06	ENSDARG00000040822/ENSDARG00000041314/ENSDARG00000052304/ENSDARG00000063895/ENSDARG00000063905/ENSDARG00000063908/ENSDARG00000063911/ENSDARG00000063912/ENSDARG00000063917/ENSDARG00000063924/ENSDARG00000092112/ENSDARG00000096616	12
CC	GO:0031966	mitochondrial membrane	1.36E-07	1.36E-07	3.93E-06	ENSDARG00000040822/ENSDARG00000041314/ENSDARG00000052304/ENSDARG00000063895/ENSDARG00000063905/ENSDARG00000063908/ENSDARG00000063911/ENSDARG00000063912/ENSDARG00000063917/ENSDARG00000063924/ENSDARG00000092112	11
CC	GO:0044455	mitochondrial membrane part	3.83E-07	3.83E-07	8.88E-06	ENSDARG00000040822/ENSDARG00000041314/ENSDARG00000063895/ENSDARG00000063905/ENSDARG00000063911/ENSDARG00000063917/ENSDARG00000063924/ENSDARG00000092112	8
CC	GO:0005743	mitochondrial inner membrane	6.79E-07	6.79E-07	1.31E-05	ENSDARG00000041314/ENSDARG00000052304/ENSDARG00000063895/ENSDARG00000063905/ENSDARG00000063908/ENSDARG00000063911/ENSDARG00000063912/ENSDARG00000063917/ENSDARG00000063924	9
CC	GO:0019866	organelle inner membrane	1.74E-06	1.74E-06	2.88E-05	ENSDARG00000041314/ENSDARG00000052304/ENSDARG00000063895/ENSDARG00000063905/ENSDARG00000063908/ENSDARG00000063911/ENSDARG00000063912/ENSDARG00000063917/ENSDARG00000063924	9
CC	GO:0070069	cytochrome complex	2.89E-06	2.89E-06	4.19E-05	ENSDARG00000063905/ENSDARG00000063908/ENSDARG00000063912/ENSDARG00000063924	4
CC	GO:0098800	inner mitochondrial membrane protein complex	5.76E-06	5.76E-06	7.41E-05	ENSDARG00000041314/ENSDARG00000063895/ENSDARG00000063905/ENSDARG00000063911/ENSDARG00000063917/ENSDARG00000063924	6
CC	GO:0005746	mitochondrial respiratory chain	9.38E-06	9.38E-06	0.000108641	ENSDARG00000041314/ENSDARG00000063895/ENSDARG00000063905/ENSDARG00000063917/ENSDARG00000063924	5
CC	GO:0098798	mitochondrial protein complex	1.64E-05	1.64E-05	0.000172831	ENSDARG00000041314/ENSDARG00000063895/ENSDARG00000063905/ENSDARG00000063911/ENSDARG00000063917/ENSDARG00000063924/ENSDARG00000092112	7
CC	GO:0045277	respiratory chain complex IV	3.10E-05	3.10E-05	0.000298798	ENSDARG00000063905/ENSDARG00000063908/ENSDARG00000063912	3
CC	GO:1990204	oxidoreductase complex	0.000313796	0.000313796	0.002794946	ENSDARG00000041314/ENSDARG00000063895/ENSDARG00000063917/ENSDARG00000063924	4
CC	GO:0005747	mitochondrial respiratory chain complex I	0.000471342	0.000471342	0.00341103	ENSDARG00000041314/ENSDARG00000063895/ENSDARG00000063917	3
CC	GO:0030964	NADH dehydrogenase complex	0.000471342	0.000471342	0.00341103	ENSDARG00000041314/ENSDARG00000063895/ENSDARG00000063917	3
CC	GO:0045271	respiratory chain complex I	0.000471342	0.000471342	0.00341103	ENSDARG00000041314/ENSDARG00000063895/ENSDARG00000063917	3
CC	GO:0005861	troponin complex	0.004802945	0.004802945	0.032713561	ENSDARG00000029995/ENSDARG00000068457	2
MF	GO:0009055	electron transfer activity	6.50E-06	6.50E-06	0.000779527	ENSDARG00000063905/ENSDARG00000063908/ENSDARG00000063912/ENSDARG00000063924/ENSDARG00000098075	5
MF	GO:0004129	cytochrome-c oxidase activity	0.000127687	0.000127687	0.003064485	ENSDARG00000063905/ENSDARG00000063908/ENSDARG00000063912	3
MF	GO:0015002	heme-copper terminal oxidase activity	0.000127687	0.000127687	0.003064485	ENSDARG00000063905/ENSDARG00000063908/ENSDARG00000063912	3
MF	GO:0016675	oxidoreductase activity, acting on a heme group of donors	0.000127687	0.000127687	0.003064485	ENSDARG00000063905/ENSDARG00000063908/ENSDARG00000063912	3
MF	GO:0016676	oxidoreductase activity, acting on a heme group of donors, oxygen as acceptor	0.000127687	0.000127687	0.003064485	ENSDARG00000063905/ENSDARG00000063908/ENSDARG00000063912	3
MF	GO:0015078	proton transmembrane transporter activity	0.000861438	0.000861438	0.017228768	ENSDARG00000063905/ENSDARG00000063908/ENSDARG00000063911/ENSDARG00000063912	4
MF	GO:0008137	NADH dehydrogenase (ubiquinone) activity	0.003054906	0.003054906	0.045823587	ENSDARG00000063895/ENSDARG00000063917	2
MF	GO:0050136	NADH dehydrogenase (quinone) activity	0.003054906	0.003054906	0.045823587	ENSDARG00000063895/ENSDARG00000063917	2
MF	GO:0016655	oxidoreductase activity, acting on NAD(P)H, quinone or similar compound as acceptor	0.00353866	0.00353866	0.047182133	ENSDARG00000063895/ENSDARG00000063917	2
MF	GO:0003954	NADH dehydrogenase activity	0.004055736	0.004055736	0.04866883	ENSDARG00000063895/ENSDARG00000063917	2
