# Supplementary material for: Cell-type-specific responses to the microbiota across all tissues of the larval zebrafish
Source: Cell Rep. Author manuscript; Available in PMC 2023 Oct 23. (PMC10423310; doi:10.1016/j.celrep.2023.112095)
Supplement: MMC7 [file NIHMS1880944-supplement-MMC7.zip › DataS1/Cluster68/cluster68_CVZvGF.tsv]

	gene	gene_NAME	p_val_adj	p_val	avg_logFC	pct.1	pct.2
1	ENSDARG00000086917	crygm2d2	2.89E-06	1.31E-10	-2.43175638	0.095	0.754
2	ENSDARG00000087324	crygm2d1	1.62E-05	7.34E-10	-1.859334885	0.143	0.783
3	ENSDARG00000087765	crygm2d10	0.000237097	1.07E-08	-1.74568571	0.119	0.71
4	ENSDARG00000016793	crybb1l2	0.017733884	8.04E-07	-1.366314163	0.095	0.609
5	ENSDARG00000032929	cryba1l1	0.025934897	1.18E-06	-1.420924859	0.238	0.725
6	ENSDARG00000030411	crygn2	0.026303376	1.19E-06	-1.384469413	0.143	0.638
7	ENSDARG00000053862	crygmx	0.047703566	2.16E-06	-1.606623407	0.19	0.667
8	ENSDARG00000030349	cryba2a	0.109473927	4.96E-06	-1.539584057	0.071	0.493
9	ENSDARG00000024548	cryba4	0.405868752	1.84E-05	-1.597993154	0.31	0.71
10	ENSDARG00000041925	cryba2b	0.483653308	2.19E-05	-1.153719005	0.19	0.638
11	ENSDARG00000069801	crygm2d12	0.594611593	2.70E-05	-1.257683933	0.167	0.623
12	ENSDARG00000015445	lim2.4	0.760023869	3.45E-05	-1.287306918	0	0.333
13	ENSDARG00000000019	ube2h	1	0.17219634	-0.287007345	0.071	0.159
14	ENSDARG00000000189	sema6e	1	0.130500093	-0.255521788	0.024	0.101
15	ENSDARG00000000563	ttn.1	1	0.448640919	-0.429192434	0.143	0.203
16	ENSDARG00000000730	slc6a22.1	1	0.231010135	-0.360451789	0.071	0.145
17	ENSDARG00000001057	bysl	1	0.838303677	0.448051894	0.143	0.145
18	ENSDARG00000001220	mycbp2	1	0.970567316	0.301186091	0.119	0.13
19	ENSDARG00000001788	atp5po	1	0.087337518	0.502035624	0.524	0.478
20	ENSDARG00000001873	phgdh	1	0.218936974	0.417605335	0.19	0.116
21	ENSDARG00000001950	ak1	1	0.057886759	0.390850046	0.738	0.71
22	ENSDARG00000001975	hsd11b2	1	0.039841701	-0.755568841	0.357	0.551
23	ENSDARG00000001994	stxbp1a	1	0.212765813	0.563238637	0.119	0.058
24	ENSDARG00000002131	celf2	1	0.248360076	0.48866303	0.167	0.101
25	ENSDARG00000002240	psmb6	1	0.317388273	0.532008711	0.31	0.275
26	ENSDARG00000002264	mrpl41	1	0.114120287	0.58897125	0.119	0.043
27	ENSDARG00000002285	mcoln1a	1	0.348980443	0.530595889	0.119	0.072
28	ENSDARG00000002311	fabp11b	1	0.749000692	0.335424613	0.524	0.507
29	ENSDARG00000002369	UBB	1	0.037171018	-0.458742924	0.333	0.536
30	ENSDARG00000002396	cry-dash	1	0.407037589	0.3273925	0.071	0.13
31	ENSDARG00000002538	smu1a	1	0.995321493	0.331569335	0.095	0.101
32	ENSDARG00000002589	mylpfb	1	0.09852034	0.3883751	0.667	0.551
33	ENSDARG00000002593	slc45a2	1	0.066071612	-0.400225424	0.571	0.754
34	ENSDARG00000002644	rgs5a	1	0.133984953	-0.26960744	0.024	0.101
35	ENSDARG00000002768	pvalb2	1	0.010749776	0.382142295	1	1
36	ENSDARG00000002791	atp1a1a.1	1	0.023049719	-0.515703031	0.476	0.71
37	ENSDARG00000002967	pdap1b	1	0.385998507	0.52943124	0.19	0.145
38	ENSDARG00000003032	eif4a1b	1	0.104075484	0.308938886	0.667	0.609
39	ENSDARG00000003269	clcn3	1	0.257454356	-0.278193769	0.071	0.145
40	ENSDARG00000003311	pank2	1	0.175162907	0.419704396	0.19	0.101
41	ENSDARG00000003375	gng12a	1	0.084371795	-0.384423751	0.048	0.159
42	ENSDARG00000003382	cwc25	1	0.731758636	0.381430978	0.143	0.13
43	ENSDARG00000003486	ppp1caa	1	0.056723348	-0.572797589	0.286	0.478
44	ENSDARG00000003512	anks1b	1	0.271822514	0.336257303	0.238	0.159
45	ENSDARG00000003527	mak16	1	0.141567383	0.492877213	0.167	0.087
46	ENSDARG00000003599	rpl3	1	0.078822302	-0.324117297	0.881	0.957
47	ENSDARG00000003655	tmem59l	1	0.123741759	0.441342801	0.119	0.043
48	ENSDARG00000003754	tspan2a	1	0.127391386	-0.29342822	0.19	0.348
49	ENSDARG00000003757	cnpy1	1	0.117259759	-0.30145874	0.024	0.101
50	ENSDARG00000003820	nr1d2a	1	0.783939761	0.406664675	0.31	0.333
51	ENSDARG00000003860	cbx3a	1	0.070103311	-0.389466056	0.119	0.261
52	ENSDARG00000003998	phyhipla	1	0.077098234	0.73415174	0.357	0.246
53	ENSDARG00000004141	zgc:92630	1	0.679280569	0.334490099	0.31	0.304
54	ENSDARG00000004171	rabac1	1	0.169766211	-0.508235559	0.095	0.188
55	ENSDARG00000004174	cnot1	1	0.541979768	0.368135158	0.071	0.116
56	ENSDARG00000004261	tmed9	1	0.101096518	-0.280920628	0.119	0.261
57	ENSDARG00000004296	ambp	1	0.113750682	-0.326749537	0.262	0.42
58	ENSDARG00000004297	irf2bpl	1	0.19505837	0.292842629	0.167	0.087
59	ENSDARG00000004415	tcf7l2	1	0.312683912	0.591557836	0.143	0.087
60	ENSDARG00000004427	dpy30	1	0.000453049	0.815619392	0.357	0.101
61	ENSDARG00000004452	tardbpl	1	0.026797257	-0.462394493	0.071	0.232
62	ENSDARG00000004470	prkcsh	1	0.317534696	-0.258830603	0.119	0.188
63	ENSDARG00000004672	ptk2ab	1	0.286419587	0.483708325	0.143	0.087
64	ENSDARG00000004706	syf2	1	0.419235084	0.485979649	0.262	0.232
65	ENSDARG00000005049	rab20	1	0.068858653	-0.316635538	0.095	0.232
66	ENSDARG00000005078	eif4e3	1	0.351705759	0.253165957	0.048	0.101
67	ENSDARG00000005162	tpm3	1	0.710462216	0.254891348	0.167	0.217
68	ENSDARG00000005172	dynll2b	1	0.736616718	0.297504757	0.167	0.159
69	ENSDARG00000005220	pdcd6	1	0.129794701	-0.441236967	0.095	0.217
70	ENSDARG00000005251	rpe	1	0.029893416	-0.420765519	0.024	0.159
71	ENSDARG00000005254	kdelr2a	1	0.222349087	0.384465574	0.119	0.058
72	ENSDARG00000005318	stam2	1	0.722337646	0.379534515	0.119	0.101
73	ENSDARG00000005350	dip2ba	1	0.048085434	-0.619986844	0.048	0.174
74	ENSDARG00000005453	foxp2	1	0.120466635	0.438529964	0.119	0.043
75	ENSDARG00000005458	csnk1g2a	1	0.44918942	0.331678267	0.143	0.101
76	ENSDARG00000005463	slc30a1a	1	0.118205142	-0.52903945	0.048	0.145
77	ENSDARG00000005560	ywhah	1	0.357091908	0.559793577	0.167	0.116
78	ENSDARG00000005643	gcat	1	0.237297159	0.394462408	0.119	0.058
79	ENSDARG00000005673	f3b	1	0.420765933	-0.324802666	0.262	0.319
80	ENSDARG00000005823	slc39a10	1	0.177555806	-0.277720152	0.548	0.696
81	ENSDARG00000005840	got2b	1	0.270776909	0.412940154	0.19	0.13
82	ENSDARG00000005842	cd9a	1	0.418596843	0.282254564	0.333	0.275
83	ENSDARG00000006008	dct	1	0.039799898	-0.283588635	0.714	0.928
84	ENSDARG00000006040	cyp20a1	1	0.038258798	-0.393774612	0.048	0.188
85	ENSDARG00000006125	csnk1db	1	0.603252091	0.400795922	0.214	0.188
86	ENSDARG00000006242	ptp4a1	1	0.206563829	-0.262077213	0.381	0.522
87	ENSDARG00000006290	ndufs5	1	0.549857398	0.555167897	0.333	0.333
88	ENSDARG00000006399	ywhae1	1	0.288770308	0.632073229	0.31	0.261
89	ENSDARG00000006408	hmgb3b	1	0.467241817	0.421749349	0.262	0.232
90	ENSDARG00000006427	fabp2	1	0.390050466	0.308344898	0.167	0.116
91	ENSDARG00000006487	anp32a	1	0.473298603	0.281151037	0.381	0.391
92	ENSDARG00000006497	rtn1a	1	0.369444164	0.606258001	0.19	0.13
93	ENSDARG00000006588	zgc:111983	1	0.101156887	0.45102645	0.19	0.087
94	ENSDARG00000006604	nectin3b	1	0.270621645	0.439335512	0.167	0.101
95	ENSDARG00000006609	map2k2a	1	0.166704934	0.480403564	0.167	0.087
96	ENSDARG00000006747	tmem178b	1	0.066832731	0.319207713	0.119	0.029
97	ENSDARG00000006812	wdr26b	1	0.247648889	0.274828257	0.119	0.058
98	ENSDARG00000007098	itm2ba	1	0.023349779	-0.317497198	0.381	0.652
99	ENSDARG00000007141	psmc3	1	0.203225024	0.37704226	0.143	0.072
100	ENSDARG00000007241	mycb	1	0.853143939	0.368799784	0.119	0.116
101	ENSDARG00000007275	si:ch211-251b21.1	1	0.001187773	-0.571473633	0.762	0.928
102	ENSDARG00000007276	ela3l	1	0.661539617	0.463834181	0.214	0.203
103	ENSDARG00000007323	chmp4bb	1	0.048224134	-0.380315107	0.071	0.217
104	ENSDARG00000007359	UBL4A	1	0.130500093	-0.298001197	0.024	0.101
105	ENSDARG00000007385	cct7	1	0.652637537	0.305266451	0.31	0.319
106	ENSDARG00000007405	strap	1	0.392680874	0.274469866	0.143	0.101
107	ENSDARG00000007480	rpe65a	1	0.005305262	-0.424662844	0.976	0.971
108	ENSDARG00000007576	crybb1l1	1	0.004513506	-0.777758541	0.119	0.391
109	ENSDARG00000007720	sub1b	1	0.120552578	0.555074355	0.214	0.116
110	ENSDARG00000007745	uqcrfs1	1	0.498894069	0.333127552	0.214	0.174
111	ENSDARG00000007795	cst3	1	0.07180693	-0.441226822	0.429	0.551
112	ENSDARG00000007836	ctsla	1	0.024482331	-0.503974079	0.833	0.884
113	ENSDARG00000007867	dazap2	1	0.13093237	-0.31834727	0.167	0.304
114	ENSDARG00000007960	hnrnpaba	1	0.009703406	0.590192946	0.548	0.362
115	ENSDARG00000007975	fth1b	1	0.123741759	0.479757931	0.119	0.043
116	ENSDARG00000007989	nedd8	1	0.072648915	-0.284947674	0.071	0.203
117	ENSDARG00000008032	sart3	1	0.104768767	0.407058254	0.143	0.058
118	ENSDARG00000008237	sars	1	0.301993696	0.284130322	0.143	0.087
119	ENSDARG00000008275	klhl24b	1	0.374757129	0.286682729	0.119	0.072
120	ENSDARG00000008292	eif2s3	1	0.083739481	-0.424171322	0.357	0.522
121	ENSDARG00000008306	rdh5	1	0.011875382	-0.439411578	0.81	0.942
122	ENSDARG00000008310	ip6k2a	1	0.783765542	0.31536349	0.238	0.232
123	ENSDARG00000008407	tspan7b	1	0.640275726	0.496626238	0.19	0.174
124	ENSDARG00000008413	atp11a	1	0.530681197	0.270424039	0.286	0.362
125	ENSDARG00000008457	faah2a	1	0.417370516	-0.374725921	0.238	0.304
126	ENSDARG00000008548	arhgap12a	1	0.051385173	0.791514697	0.119	0.029
127	ENSDARG00000008697	epas1a	1	0.364364171	0.620841805	0.31	0.261
128	ENSDARG00000008748	ube2na	1	0.129218584	-0.328853261	0.143	0.275
129	ENSDARG00000008785	dldh	1	0.361101021	0.335498565	0.357	0.319
130	ENSDARG00000008884	hprt1	1	0.127085968	0.364377958	0.119	0.043
131	ENSDARG00000009250	etfb	1	0.072130722	0.556210864	0.357	0.261
132	ENSDARG00000009280	smyd1a	1	0.381380729	0.334367964	0.119	0.072
133	ENSDARG00000009505	prelid3b	1	0.921439965	0.298324689	0.381	0.435
134	ENSDARG00000009534	wls	1	0.262618539	-0.25535257	0.143	0.246
135	ENSDARG00000009544	cldnb	1	0.127085968	-0.380786997	0.024	0.101
136	ENSDARG00000009553	gng3	1	0.014669404	0.627513274	0.238	0.072
137	ENSDARG00000009585	papola	1	0.107415585	0.435057274	0.143	0.058
138	ENSDARG00000009851	wdr41	1	0.127453839	0.362238914	0.143	0.058
139	ENSDARG00000009881	ier5	1	0.969186662	0.377150683	0.19	0.217
140	ENSDARG00000009950	edf1	1	0.073891709	-0.375638497	0.524	0.725
141	ENSDARG00000010008	vim	1	0.970435518	0.726781229	0.167	0.174
142	ENSDARG00000010113	ndufb8	1	0.35035374	0.397670198	0.429	0.391
143	ENSDARG00000010137	ldb1a	1	0.127671211	0.463032024	0.214	0.116
144	ENSDARG00000010186	myo3a	1	0.913291841	0.279688766	0.119	0.116
145	ENSDARG00000010246	prmt1	1	0.885233748	0.37094673	0.143	0.145
146	ENSDARG00000010434	clu	1	0.004553243	-0.807364247	0	0.174
147	ENSDARG00000010519	per3	1	0.167504256	0.505696596	0.286	0.203
148	ENSDARG00000010553	mmgt1	1	0.001196396	-0.793555453	0.071	0.333
149	ENSDARG00000010710	msi1	1	0.145768697	-0.326511543	0.167	0.304
150	ENSDARG00000010717	chchd10	1	0.063432339	0.366342002	0.143	0.043
151	ENSDARG00000010745	dnaja2b	1	0.557146133	0.411453453	0.286	0.261
152	ENSDARG00000010785	thbs1b	1	0.743258901	-0.286936436	0.571	0.551
153	ENSDARG00000010873	DDX17	1	0.286634164	-0.307428559	0.119	0.203
154	ENSDARG00000010965	psma8	1	0.881048087	0.339920501	0.214	0.232
155	ENSDARG00000011125	snrpb	1	0.457031098	0.333745833	0.286	0.246
156	ENSDARG00000011188	acvr2aa	1	0.206555668	-0.448096856	0.071	0.145
157	ENSDARG00000011259	trpm1a	1	0.422436421	0.570323675	0.381	0.333
158	ENSDARG00000011299	blzf1	1	0.006521622	0.398587074	0.143	0.014
159	ENSDARG00000011583	cry1ab	1	0.275233208	0.311188499	0.167	0.101
160	ENSDARG00000011611	actr1	1	0.040207936	-0.279347552	0.048	0.188
161	ENSDARG00000011665	aldoaa	1	0.560741443	0.396708916	0.5	0.522
162	ENSDARG00000011797	tent5bb	1	0.023111312	-0.319758224	0	0.116
163	ENSDARG00000012071	angptl1a	1	0.034497251	-0.377671025	0	0.101
164	ENSDARG00000012076	apoa1a	1	0.040118519	0.546079275	0.19	0.072
165	ENSDARG00000012078	meis1b	1	0.469003808	0.391174758	0.143	0.101
166	ENSDARG00000012138	sgce	1	0.434433024	0.289328282	0.19	0.145
167	ENSDARG00000012194	scp2a	1	0.238558222	0.260733241	0.143	0.072
168	ENSDARG00000012513	sdcbp2	1	0.036523386	-0.590372352	0.238	0.435
169	ENSDARG00000012553	rap1aa	1	0.949504183	0.250116291	0.19	0.232
170	ENSDARG00000012574	slkb	1	0.064297781	-0.295662858	0.048	0.174
171	ENSDARG00000012586	fmnl2a	1	0.680530799	0.267059688	0.119	0.101
172	ENSDARG00000012684	atp2b1a	1	0.006811926	0.48584963	0.143	0.014
173	ENSDARG00000012820	nop56	1	0.097069254	0.376408742	0.286	0.174
174	ENSDARG00000012874	snap23.1	1	0.077246067	0.593002197	0.214	0.101
175	ENSDARG00000012915	ech1	1	0.325771329	-0.409193293	0.048	0.101
176	ENSDARG00000012944	myhz2	1	0.018506627	-0.455290783	0.119	0.333
177	ENSDARG00000012953	mob1bb	1	0.284616472	0.521703294	0.167	0.101
178	ENSDARG00000012968	rhoub	1	0.011140038	-0.463819978	0.167	0.406
179	ENSDARG00000012972	cfl1l	1	0.387140932	0.344330848	0.286	0.232
180	ENSDARG00000013044	ndufv2	1	0.05978772	-0.421771026	0.071	0.203
181	ENSDARG00000013078	ywhaba	1	0.106022403	0.478018596	0.452	0.406
182	ENSDARG00000013144	atp1b1a	1	0.0176649	-0.40542055	0.786	0.884
183	ENSDARG00000013317	pygmb	1	0.073145416	0.271624454	0.143	0.043
184	ENSDARG00000013333	ndufa10	1	0.026487626	-0.543274861	0.095	0.275
185	ENSDARG00000013443	atp6v1ba	1	0.065365807	0.421676664	0.238	0.116
186	ENSDARG00000013475	cct4	1	0.192799591	-0.291290644	0.238	0.362
187	ENSDARG00000013576	gadd45bb	1	0.085201293	-0.381682349	0.024	0.116
188	ENSDARG00000013732	vta1	1	0.53461057	-0.297561627	0.119	0.174
189	ENSDARG00000013763	rrbp1a	1	0.120466635	-0.283292792	0.024	0.101
190	ENSDARG00000013938	psmb3	1	0.198572355	-0.322239394	0.095	0.188
191	ENSDARG00000013966	psma6b	1	0.051145504	0.502472155	0.381	0.232
192	ENSDARG00000013968	psap	1	0.010422565	-0.386265321	0.595	0.826
193	ENSDARG00000013979	ndfip1	1	0.340339451	-0.251591563	0.381	0.478
194	ENSDARG00000014015	zgc:77086	1	0.655900321	0.32105324	0.119	0.101
195	ENSDARG00000014053	olfm1b	1	0.05868803	0.530813533	0.119	0.029
196	ENSDARG00000014085	atp6v1e1a	1	0.062469289	-0.418515249	0.071	0.203
197	ENSDARG00000014165	ssr3	1	0.855181109	0.358946884	0.286	0.319
198	ENSDARG00000014171	bloc1s1	1	0.005698722	-0.650659926	0.095	0.319
199	ENSDARG00000014244	rbmx	1	0.819130517	0.349682618	0.119	0.116
200	ENSDARG00000014287	eno2	1	0.19501972	0.590864666	0.143	0.072
201	ENSDARG00000014313	atp5pf	1	0.286739039	0.319889882	0.595	0.536
202	ENSDARG00000014333	ormdl1	1	0.006420856	-0.564492488	0.119	0.362
203	ENSDARG00000014420	elavl3	1	0.455740909	0.374429059	0.143	0.101
204	ENSDARG00000014522	cdh6	1	0.140127524	-0.265536926	0.286	0.435
205	ENSDARG00000014536	pfdn1	1	0.356116934	0.319965764	0.238	0.188
206	ENSDARG00000014591	ilf2	1	0.113748452	0.599460559	0.214	0.116
207	ENSDARG00000014763	arf2a	1	0.231119411	-0.268542969	0.143	0.246
208	ENSDARG00000014793	ehd1b	1	0.03014873	-0.764206596	0.071	0.232
209	ENSDARG00000014796	wnt11r	1	0.938827695	-0.638484316	0.143	0.13
210	ENSDARG00000014803	cryba1l2	1	0.023111312	-0.749517422	0	0.116
211	ENSDARG00000014806	hacd2	1	0.247648889	0.30316255	0.119	0.058
212	ENSDARG00000014907	htra1b	1	0.048085434	-0.517731224	0.048	0.174
213	ENSDARG00000014914	lamp2	1	0.124425006	0.320177742	0.143	0.058
214	ENSDARG00000014915	ndufab1b	1	0.054044294	-0.459880219	0.143	0.304
215	ENSDARG00000015164	mknk2b	1	0.008074315	0.587554712	0.667	0.493
216	ENSDARG00000015201	pcmt	1	0.203225024	0.341439776	0.143	0.072
217	ENSDARG00000015266	mab21l2	1	0.31563961	-0.616132572	0.19	0.261
218	ENSDARG00000015310	pitpnbl	1	0.654976442	0.2505681	0.071	0.101
219	ENSDARG00000015314	zc4h2	1	0.021855453	0.851477759	0.214	0.072
220	ENSDARG00000015315	psmc5	1	0.007110323	-0.404965197	0.048	0.246
221	ENSDARG00000015325	u2af1	1	0.035040954	0.494112299	0.214	0.087
222	ENSDARG00000015349	mfge8a	1	0.001381637	-0.633503444	0.476	0.754
223	ENSDARG00000015394	thoc7	1	0.043684731	-0.340112567	0.024	0.145
224	ENSDARG00000015427	hdac1	1	0.402621472	0.641433329	0.238	0.188
225	ENSDARG00000015472	gpc4	1	0.057486455	-0.252863168	0.071	0.217
226	ENSDARG00000015474	ppp2r5ea	1	0.127085968	-0.274642474	0.024	0.101
227	ENSDARG00000015540	psen2	1	0.0158959	-0.265784948	0.071	0.261
228	ENSDARG00000015566	dnmt3ab	1	0.208087602	0.547348428	0.119	0.058
229	ENSDARG00000015575	cyp3c1	1	0.168745465	-0.319678887	0.333	0.478
230	ENSDARG00000015649	rap2c	1	0.046190466	0.667857005	0.167	0.058
231	ENSDARG00000015866	apoa2	1	0.087797508	-0.308626066	0.619	0.826
232	ENSDARG00000015915	slc25a36b	1	0.065397569	-0.32389046	0.024	0.13
233	ENSDARG00000015930	rwdd1	1	0.455740909	0.259264459	0.143	0.101
234	ENSDARG00000015966	yaf2	1	0.021699595	0.509173645	0.19	0.058
235	ENSDARG00000015978	COX5B	1	0.096348646	0.346432237	0.69	0.609
236	ENSDARG00000016132	keap1a	1	0.457356761	-0.303428409	0.095	0.145
237	ENSDARG00000016173	cct3	1	0.011785599	-0.636708944	0.119	0.348
238	ENSDARG00000016301	zgc:65894	1	0.130500093	0.567469921	0.119	0.043
239	ENSDARG00000016443	eif3c	1	0.027816255	-0.530418323	0.238	0.478
240	ENSDARG00000016516	rbm8a	1	0.268620541	0.689308143	0.333	0.29
241	ENSDARG00000016548	eif5b	1	0.876627511	-0.374595264	0.167	0.145
242	ENSDARG00000016551	iqsec1b	1	0.561325244	0.426536978	0.214	0.188
243	ENSDARG00000016687	acadvl	1	0.135087907	-0.447834725	0.167	0.29
244	ENSDARG00000016721	sdha	1	0.068131117	-0.305654613	0.071	0.203
245	ENSDARG00000016783	srsf6b	1	0.092426005	-0.263914103	0.024	0.116
246	ENSDARG00000016830	rimkla	1	0.022303958	0.476143425	0.143	0.029
247	ENSDARG00000016855	sf3b5	1	0.318121371	0.370883281	0.143	0.087
248	ENSDARG00000016867	rnf128a	1	0.121452614	0.431832793	0.143	0.058
249	ENSDARG00000016871	smarce1	1	0.284616472	0.473987245	0.167	0.101
250	ENSDARG00000016904	bckdk	1	0.511353694	0.258954922	0.119	0.087
251	ENSDARG00000016968	tmem214	1	0.095850312	-0.281641191	0.119	0.261
252	ENSDARG00000017235	eif5a	1	0.082746964	-0.343179805	0.5	0.638
253	ENSDARG00000017261	gdpd1	1	0.252941627	0.32313701	0.119	0.058
254	ENSDARG00000017388	gstt1b	1	0.939237912	0.280073304	0.095	0.101
255	ENSDARG00000017441	mylz3	1	0.001672034	0.513316974	0.929	0.855
256	ENSDARG00000017569	reep3a	1	0.060209161	-0.31071337	0.024	0.13
257	ENSDARG00000017591	fat1a	1	0.018674444	-0.403456566	0.024	0.174
258	ENSDARG00000017624	krt4	1	0.378720386	-0.358847202	0.548	0.652
259	ENSDARG00000017659	sephs2	1	0.286419587	0.479936583	0.143	0.087
260	ENSDARG00000017673	nova2	1	0.014466944	0.94099003	0.286	0.116
261	ENSDARG00000017740	sec63	1	0.239959175	-0.332248912	0.119	0.217
262	ENSDARG00000017841	cand1	1	0.009117939	0.51856097	0.167	0.029
263	ENSDARG00000017891	tcp1	1	0.655281818	0.37535649	0.238	0.232
264	ENSDARG00000018145	mid1ip1l	1	0.691155304	0.318817768	0.238	0.232
265	ENSDARG00000018319	arglu1b	1	0.198837463	0.285259711	0.167	0.087
266	ENSDARG00000018328	rhocb	1	0.067317031	-0.27888035	0.143	0.304
267	ENSDARG00000018404	krt18a.1	1	0.857884398	-0.333848026	0.143	0.13
268	ENSDARG00000018426	aldh7a1	1	0.040877052	-0.530307857	0.167	0.348
269	ENSDARG00000018524	midn	1	0.032327757	-0.607217242	0.071	0.232
270	ENSDARG00000018529	lipf	1	0.011734377	-0.504054399	0.071	0.275
271	ENSDARG00000018559	kdm7ab	1	0.133984953	-0.331915666	0.024	0.101
272	ENSDARG00000018562	cope	1	0.176377279	-0.338601011	0.143	0.246
273	ENSDARG00000018593	parp16	1	0.613875651	0.252534989	0.119	0.174
274	ENSDARG00000018618	cpsf6	1	0.00731032	0.436384585	0.286	0.101
275	ENSDARG00000018627	arl5a	1	0.034497251	-0.403628989	0	0.101
276	ENSDARG00000018637	sec61g	1	0.089704597	0.302983566	0.833	0.783
277	ENSDARG00000018691	phf2	1	0.187060047	0.376958155	0.143	0.072
278	ENSDARG00000018997	cplx2l	1	0.00361219	0.472673896	0.119	0
279	ENSDARG00000019004	smarcd1	1	0.220384049	0.348486269	0.143	0.072
280	ENSDARG00000019033	tmem59	1	1	0.258480899	0.238	0.275
281	ENSDARG00000019060	snx12	1	0.094638588	-0.320251578	0.048	0.159
282	ENSDARG00000019081	DHDH	1	0.425828143	0.336954268	0.143	0.217
283	ENSDARG00000019137	tram1	1	0.01517448	-0.378039086	0.024	0.174
284	ENSDARG00000019223	arglu1a	1	0.155061628	0.434770218	0.476	0.42
285	ENSDARG00000019236	gsr	1	0.015463278	-0.512789713	0	0.13
286	ENSDARG00000019260	dhrs9	1	0.17094863	-0.356255687	0.143	0.246
287	ENSDARG00000019307	dusp5	1	0.946974199	0.676360764	0.214	0.232
288	ENSDARG00000019332	ndufb4	1	0.082725464	-0.66455268	0.262	0.435
289	ENSDARG00000019353	sparc	1	0.026411548	-0.321730702	0.643	0.884
290	ENSDARG00000019398	psma6a	1	0.553661361	-0.290722806	0.119	0.159
291	ENSDARG00000019404	atp5f1d	1	0.591989537	0.303583331	0.452	0.449
292	ENSDARG00000019420	etnk1	1	0.894151177	0.292722487	0.19	0.217
293	ENSDARG00000019556	clcn7	1	0.221015065	-0.395363307	0.19	0.304
294	ENSDARG00000019613	ip6k2b	1	0.088335993	0.256299922	0.31	0.174
295	ENSDARG00000019644	ldhba	1	0.052519345	0.436777944	0.548	0.449
296	ENSDARG00000019702	aldocb	1	0.880851625	0.306931686	0.286	0.348
297	ENSDARG00000019881	bsg	1	0.12155676	-0.268197441	0.762	0.812
298	ENSDARG00000019945	ptprdb	1	0.150235639	-0.279587084	0.167	0.304
299	ENSDARG00000019951	sec62	1	0.034902265	-0.549241155	0.095	0.261
300	ENSDARG00000020008	vcp	1	0.902273863	0.51986733	0.119	0.145
301	ENSDARG00000020101	psmc2	1	0.532267134	0.573711845	0.214	0.188
302	ENSDARG00000020114	slc20a1a	1	0.901675665	-0.321893198	0.262	0.246
303	ENSDARG00000020133	jdp2b	1	0.092426005	-0.314545648	0.024	0.116
304	ENSDARG00000020197	rpl5a	1	0.009431691	0.456860177	0.905	0.754
305	ENSDARG00000020218	amfra	1	0.138147415	-0.266565146	0.095	0.203
306	ENSDARG00000020258	ewsr1a	1	0.286419587	0.42728937	0.143	0.087
307	ENSDARG00000020284	si:ch211-278j3.3	1	0.090586995	-0.268742793	0.095	0.232
308	ENSDARG00000020377	eif4g2a	1	0.417244651	0.359787345	0.143	0.101
309	ENSDARG00000020397	snx15	1	0.572758576	0.338924758	0.143	0.116
310	ENSDARG00000020405	napab	1	0.105753455	-0.290455649	0.071	0.188
311	ENSDARG00000020465	ewsr1b	1	0.060601594	0.710818748	0.214	0.101
312	ENSDARG00000020469	map3k7	1	0.029893416	-0.286008084	0.024	0.159
313	ENSDARG00000020504	h3f3b.1	1	0.228794228	0.303913123	0.524	0.493
314	ENSDARG00000020521	exoc6	1	0.222690374	0.404832747	0.19	0.116
315	ENSDARG00000020574	atp2a1	1	0.592305196	-0.302601823	0.31	0.362
316	ENSDARG00000020609	snap25a	1	0.374641805	0.269985228	0.19	0.13
317	ENSDARG00000020679	clpp	1	0.394841776	0.375943859	0.119	0.072
318	ENSDARG00000020693	sesn1	1	0.147687186	0.379850625	0.524	0.435
319	ENSDARG00000020708	mdkb	1	0.216418172	0.281225259	0.262	0.174
320	ENSDARG00000020764	slmapb	1	0.130500093	-0.357057228	0.024	0.101
321	ENSDARG00000020926	creb3l3l	1	0.065498649	0.64672183	0.262	0.145
322	ENSDARG00000021048	clptm1l	1	0.085201293	-0.296321151	0.024	0.116
323	ENSDARG00000021113	ptmaa	1	0.183044062	0.583173525	0.619	0.551
324	ENSDARG00000021140	pabpc1b	1	0.187109065	-0.284843684	0.214	0.333
325	ENSDARG00000021143	rtn1b	1	0.334803172	0.278502934	0.143	0.087
326	ENSDARG00000021195	st8sia6	1	0.082430739	-0.3237823	0.048	0.159
327	ENSDARG00000021252	cct6a	1	0.05298413	-0.278340596	0.167	0.362
328	ENSDARG00000021439	ncoa4	1	0.202343459	-0.336566681	0.119	0.217
329	ENSDARG00000021443	zfp36l1b	1	0.095200829	0.609650274	0.405	0.319
330	ENSDARG00000021494	hnf4a	1	0.301113564	-0.401501839	0.048	0.101
331	ENSDARG00000021550	rad23b	1	0.184759685	-0.530108145	0.143	0.246
332	ENSDARG00000021669	sec61a1	1	0.038087348	-0.270972134	0.286	0.551
333	ENSDARG00000021702	pdcd4a	1	0.758147623	0.35981295	0.167	0.159
334	ENSDARG00000021924	hsp70.3	1	0.872752359	0.554726053	0.31	0.304
335	ENSDARG00000021973	st13	1	0.993866623	0.27130147	0.262	0.29
336	ENSDARG00000021975	ginm1	1	0.683225064	0.304950518	0.381	0.377
337	ENSDARG00000022165	mgst1.2	1	0.094940786	-0.296458284	0.024	0.116
338	ENSDARG00000022280	brd2a	1	0.659871065	0.264874284	0.143	0.203
339	ENSDARG00000022315	atp6v1g1	1	0.165467005	0.683207665	0.381	0.333
340	ENSDARG00000022424	slc26a5	1	0.243026635	-0.34435471	0.119	0.203
341	ENSDARG00000022456	eno1a	1	0.029309419	0.51912869	0.381	0.217
342	ENSDARG00000022509	cox4i2	1	0.041887005	-0.48603528	0.429	0.681
343	ENSDARG00000022650	cyp2ad3	1	0.091575872	-0.322186246	0.286	0.449
344	ENSDARG00000022652	psmf1	1	0.059012187	0.297576028	0.167	0.058
345	ENSDARG00000023028	cdv3	1	0.634473114	0.364849969	0.167	0.145
346	ENSDARG00000023151	ucp1	1	0.664070639	0.452440266	0.119	0.101
347	ENSDARG00000023190	kpna4	1	0.023713231	0.461402895	0.19	0.058
348	ENSDARG00000023299	snu13b	1	0.061116324	-0.32554778	0.071	0.203
349	ENSDARG00000023583	coq9	1	0.32362041	0.47887829	0.143	0.087
350	ENSDARG00000023672	timm8a	1	0.199091481	0.435255303	0.143	0.072
351	ENSDARG00000023820	faxdc2	1	0.089656363	0.53497067	0.214	0.101
352	ENSDARG00000023878	stk24b	1	0.20742071	0.358044132	0.143	0.072
353	ENSDARG00000023920	llgl2	1	0.076823906	-0.270418672	0.048	0.159
354	ENSDARG00000024047	tmem38a	1	0.232237543	0.411731684	0.119	0.058
355	ENSDARG00000024276	pcbp4	1	0.762760854	0.25287722	0.143	0.13
356	ENSDARG00000024295	slc11a2	1	0.004553243	-0.547518131	0	0.174
357	ENSDARG00000024299	c1qtnf4	1	0.133984953	0.480271309	0.119	0.043
358	ENSDARG00000024433	pvalb4	1	0.316366565	0.254479139	0.357	0.275
359	ENSDARG00000024478	mpc2	1	0.727736006	0.263994699	0.238	0.232
360	ENSDARG00000024492	col9a2	1	0.110017975	0.387088616	0.333	0.203
361	ENSDARG00000024844	max	1	0.258314547	0.518134304	0.19	0.13
362	ENSDARG00000024895	fam50a	1	0.296740883	0.423354585	0.143	0.087
363	ENSDARG00000025034	syngr3b	1	0.062651004	0.256511405	0.119	0.029
364	ENSDARG00000025147	cd63	1	0.060346625	-0.342017479	0.786	0.841
365	ENSDARG00000025326	myl12.2	1	0.082117306	0.510396645	0.238	0.116
366	ENSDARG00000025332	rbm28	1	0.870257808	0.466207142	0.119	0.116
367	ENSDARG00000025522	sgk1	1	0.030766672	-0.556797297	0.238	0.449
368	ENSDARG00000025535	clint1a	1	0.195993274	-0.301831463	0.119	0.217
369	ENSDARG00000025577	zgc:66447	1	0.097439467	-0.338805411	0.071	0.188
370	ENSDARG00000025693	tmem9b	1	0.028437454	-0.340869212	0.095	0.29
371	ENSDARG00000025855	camk2n1a	1	0.361724883	0.587417423	0.119	0.072
372	ENSDARG00000026582	iscub	1	0.563601264	0.294662417	0.19	0.261
373	ENSDARG00000026655	tspo	1	0.446354772	-0.36254828	0.119	0.159
374	ENSDARG00000026712	rab5c	1	0.324255418	0.405960161	0.357	0.319
375	ENSDARG00000026845	rhoaa	1	0.033983304	0.388268086	0.31	0.145
376	ENSDARG00000026985	lims1	1	0.667368106	-0.347886008	0.119	0.145
377	ENSDARG00000027065	slc38a3a	1	0.097316772	0.533583043	0.5	0.391
378	ENSDARG00000027099	psmc4	1	0.367877817	0.320923124	0.167	0.116
379	ENSDARG00000027141	ube2l3b	1	0.14033832	0.5492244	0.238	0.145
380	ENSDARG00000027200	gabarapl2	1	0.002185631	0.66036697	0.571	0.348
381	ENSDARG00000027236	rs1a	1	0.05593301	0.617971181	0.167	0.058
382	ENSDARG00000027355	slc25a4	1	0.284616472	0.311272112	0.167	0.101
383	ENSDARG00000027547	TPGS1	1	0.490017503	0.549547373	0.19	0.159
384	ENSDARG00000027828	grin1a	1	0.02121264	0.309917414	0.119	0.014
385	ENSDARG00000027899	sem1	1	0.382875225	0.25203453	0.5	0.522
386	ENSDARG00000027930	naprt	1	0.80836863	0.252245122	0.095	0.116
387	ENSDARG00000028067	bnip3lb	1	0.04136385	-0.381359104	0.048	0.174
388	ENSDARG00000028119	sumo3a	1	0.53187275	0.426037112	0.333	0.319
389	ENSDARG00000028379	trub2	1	0.087557012	-0.411524501	0.024	0.116
390	ENSDARG00000028396	fkbp5	1	0.813347822	0.283765472	0.262	0.261
391	ENSDARG00000028517	hbp1	1	0.036390582	-0.343845467	0.048	0.188
392	ENSDARG00000028614	mospd1	1	0.160126331	0.544428371	0.167	0.087
393	ENSDARG00000028862	rdh20	1	0.163992727	-0.27982582	0.357	0.493
394	ENSDARG00000028889	ndufb10	1	0.202069547	0.741241084	0.357	0.319
395	ENSDARG00000028957	maff	1	0.216628526	0.459945589	0.333	0.261
396	ENSDARG00000029057	tm6sf2	1	0.065383987	-0.436466576	0.786	0.884
397	ENSDARG00000029064	uqcrq	1	0.516288997	0.486418363	0.429	0.435
398	ENSDARG00000029069	tnni2a.4	1	0.144826147	0.380054505	0.881	0.855
399	ENSDARG00000029072	klf6a	1	0.827604659	0.295947794	0.119	0.116
400	ENSDARG00000029075	pfkfb4b	1	0.176720073	0.337483061	0.286	0.188
401	ENSDARG00000029204	tyrp1a	1	0.103327659	-0.487757624	0.31	0.478
402	ENSDARG00000029296	nexmifb	1	0.034497251	-0.442570927	0	0.101
403	ENSDARG00000029443	zgc:92242	1	0.323605545	0.322447408	0.167	0.275
404	ENSDARG00000029510	timm17a	1	0.375700811	0.440838365	0.19	0.145
405	ENSDARG00000029612	gpkow	1	0.722337646	0.297466604	0.119	0.101
406	ENSDARG00000029615	zgc:77056	1	0.208087602	0.451367955	0.119	0.058
407	ENSDARG00000029688	hsp70.1	1	0.771075756	-0.312593108	0.214	0.232
408	ENSDARG00000029995	tnni2b.2	1	0.040708174	0.707870308	0.214	0.087
409	ENSDARG00000030012	lrrfip1a	1	0.822892632	0.349474438	0.429	0.551
410	ENSDARG00000030106	stmn4	1	0.003325508	1.151937732	0.238	0.058
411	ENSDARG00000030116	susd6	1	0.053826981	0.559375783	0.357	0.203
412	ENSDARG00000030139	sdhdb	1	0.972909026	0.349794487	0.143	0.159
413	ENSDARG00000030155	ssbp3b	1	0.148647826	0.252073821	0.119	0.043
414	ENSDARG00000030166	hyi	1	0.06189934	-0.360010377	0.024	0.13
415	ENSDARG00000030215	matn1	1	0.551429599	0.843917289	0.143	0.116
416	ENSDARG00000030326	efna1a	1	0.743771687	0.506010121	0.167	0.159
417	ENSDARG00000030440	rsrp1	1	0.112544585	0.393565533	0.571	0.478
418	ENSDARG00000030479	hmgb1b	1	0.46903438	0.611074025	0.381	0.391
419	ENSDARG00000030716	ing4	1	0.329181019	0.353451262	0.143	0.087
420	ENSDARG00000030967	si:ch211-51a6.2	1	0.401983666	-0.290836244	0.095	0.145
421	ENSDARG00000031020	pip4k2ca	1	0.318121371	0.363343199	0.143	0.087
422	ENSDARG00000031317	ppdpfb	1	0.054240831	0.443416195	0.69	0.594
423	ENSDARG00000031426	csrnp1a	1	0.020426586	-0.432905682	0.071	0.246
424	ENSDARG00000031435	TXN	1	0.237101665	0.275679999	0.714	0.623
425	ENSDARG00000031756	mef2aa	1	0.647770966	0.429060095	0.119	0.101
426	ENSDARG00000031768	roraa	1	0.439747889	0.579106321	0.238	0.203
427	ENSDARG00000031952	mb	1	0.076180044	-0.284751695	0.881	0.913
428	ENSDARG00000032013	pafah1b1a	1	0.99019644	0.365292664	0.214	0.246
429	ENSDARG00000032102	prdx3	1	0.087339982	-0.363023524	0.333	0.507
430	ENSDARG00000032221	phactr4b	1	0.244066069	0.347862952	0.167	0.101
431	ENSDARG00000032296	pomp	1	0.927883074	0.29588416	0.238	0.275
432	ENSDARG00000032317	tox	1	0.114120287	0.571072602	0.119	0.043
433	ENSDARG00000032430	ppp2r1bb	1	0.051566002	0.425987554	0.167	0.058
434	ENSDARG00000032575	ywhaz	1	0.258310652	0.383752598	0.214	0.145
435	ENSDARG00000032614	msi2b	1	0.596044139	0.282695201	0.333	0.319
436	ENSDARG00000032618	mgst1.1	1	0.010321993	-0.306941788	0	0.145
437	ENSDARG00000032630	neb	1	0.705506844	-0.270165358	0.095	0.116
438	ENSDARG00000032708	arl4cb	1	0.166769673	-0.283952621	0.095	0.188
439	ENSDARG00000032802	ktn1	1	0.318121371	0.302948279	0.143	0.087
440	ENSDARG00000032865	pacsin1a	1	0.020762547	0.491882314	0.143	0.029
441	ENSDARG00000032868	pde4ba	1	0.985965123	0.272884927	0.095	0.101
442	ENSDARG00000033009	h3f3c	1	0.63401089	0.308240963	0.381	0.536
443	ENSDARG00000033138	lyrm2	1	0.052637807	0.341635144	0.31	0.159
444	ENSDARG00000033179	tmem243b	1	0.211590598	-0.264210717	0.167	0.275
445	ENSDARG00000033234	stmn2a	1	0.051385173	0.779645265	0.119	0.029
446	ENSDARG00000033364	mgst3b	1	0.097611188	-0.307501369	0.571	0.768
447	ENSDARG00000033466	tagln2	1	0.127085968	-0.627582339	0.024	0.101
448	ENSDARG00000033551	fbxw4	1	0.001078771	0.489040571	0.19	0.014
449	ENSDARG00000033597	api5	1	0.023111312	-0.299212315	0	0.116
450	ENSDARG00000033614	rasgef1ba	1	0.932635958	-0.33641051	0.19	0.188
451	ENSDARG00000033655	stmn1b	1	0.030292853	1.239236892	0.5	0.362
452	ENSDARG00000033683	tpma	1	0.003679056	0.445161666	1	0.855
453	ENSDARG00000033738	zgc:153867	1	0.407860128	0.385674088	0.5	0.536
454	ENSDARG00000033789	ndufb7	1	0.148174556	0.708061706	0.381	0.304
455	ENSDARG00000033832	ampd1	1	0.817120104	0.338094415	0.095	0.116
456	ENSDARG00000034187	calm1b	1	0.872265182	0.271071663	0.381	0.42
457	ENSDARG00000034270	ogdha	1	0.413016924	0.337539786	0.167	0.116
458	ENSDARG00000034368	hexb	1	0.034600679	-0.378390794	0.048	0.188
459	ENSDARG00000034470	aldoab	1	0.013754828	0.764970998	0.286	0.116
460	ENSDARG00000034473	ttyh3a	1	0.401983666	-0.34071249	0.095	0.145
461	ENSDARG00000034503	per2	1	0.160896136	-0.490746753	0.095	0.188
462	ENSDARG00000034572	gpr143	1	0.039212201	-0.460699823	0.357	0.551
463	ENSDARG00000034600	tmem165	1	0.620708748	0.258896203	0.119	0.174
464	ENSDARG00000034777	txn2	1	0.75886353	0.264832889	0.119	0.145
465	ENSDARG00000034916	hat1	1	0.222349087	0.354569269	0.119	0.058
466	ENSDARG00000035136	selenow1	1	0.783756098	0.390191132	0.214	0.217
467	ENSDARG00000035152	ap2b1	1	0.211590598	-0.256033503	0.167	0.275
468	ENSDARG00000035175	schip1	1	0.129794701	-0.302447491	0.095	0.217
469	ENSDARG00000035256	eef2l2	1	0.291549535	0.534388673	0.143	0.087
470	ENSDARG00000035324	hnrnpl	1	0.130500093	-0.28777695	0.024	0.101
471	ENSDARG00000035325	srsf7a	1	0.097439467	-0.281888805	0.071	0.188
472	ENSDARG00000035327	ckma	1	0.441312103	0.262001691	0.69	0.768
473	ENSDARG00000035329	capns1a	1	0.205458318	-0.285911786	0.143	0.246
474	ENSDARG00000035360	mink1	1	0.83090065	0.324929967	0.167	0.203
475	ENSDARG00000035400	btf3	1	0.050061615	0.331432358	0.833	0.783
476	ENSDARG00000035458	atp2a1l	1	0.227792674	-0.402667799	0.143	0.246
477	ENSDARG00000035631	sdf2l1	1	0.023145396	0.619533759	0.167	0.043
478	ENSDARG00000035715	marcksl1b	1	0.134736536	1.240066292	0.548	0.522
479	ENSDARG00000035719	arl5c	1	0.157613075	-0.308427581	0.048	0.13
480	ENSDARG00000035798	gngt1	1	0.496386692	0.599039897	0.071	0.116
481	ENSDARG00000035858	cnn2	1	0.031740557	-0.648067278	0.238	0.435
482	ENSDARG00000035890	fuca1.1	1	0.498432189	-0.413060224	0.167	0.217
483	ENSDARG00000035907	fam49al	1	0.017969614	0.532799066	0.119	0.014
484	ENSDARG00000035914	tmem167a	1	0.189663136	-0.293677055	0.214	0.333
485	ENSDARG00000035970	ptprn2	1	0.017230123	0.607007914	0.119	0.014
486	ENSDARG00000035986	ptpn2b	1	0.39646675	0.360770119	0.19	0.145
487	ENSDARG00000035987	psmg2	1	0.027430153	-0.422193007	0.024	0.159
488	ENSDARG00000035993	sumo3b	1	0.059012187	0.262027664	0.167	0.058
489	ENSDARG00000036036	mdka	1	0.454093075	-0.318436543	0.143	0.203
490	ENSDARG00000036073	cebpg	1	0.058483162	-0.281778206	0.071	0.203
491	ENSDARG00000036074	cebpa	1	0.112683578	-0.293518278	0.429	0.551
492	ENSDARG00000036080	cd81a	1	0.021137958	-0.657968999	0.452	0.652
493	ENSDARG00000036096	smad3a	1	0.241977879	0.437342131	0.238	0.159
494	ENSDARG00000036102	ctdsp2	1	0.208264154	0.6758379	0.333	0.261
495	ENSDARG00000036161	hnrnpa0l	1	0.37235276	0.440485824	0.524	0.522
496	ENSDARG00000036414	si:ch73-335l21.1	1	0.06189934	-0.34766766	0.024	0.13
497	ENSDARG00000036427	slc3a2a	1	0.462792163	0.498640791	0.19	0.145
498	ENSDARG00000036489	zgc:112356	1	0.112986146	-0.338048876	0.048	0.145
499	ENSDARG00000036510	ccnt2b	1	0.092426005	-0.350457718	0.024	0.116
500	ENSDARG00000036558	col18a1a	1	0.000928786	-0.739847643	0.095	0.406
501	ENSDARG00000036577	atp6v0cb	1	0.467346884	0.406275393	0.333	0.304
502	ENSDARG00000036698	znf865	1	0.029051995	-0.364546935	0.024	0.159
503	ENSDARG00000036754	hmgn3	1	0.215491017	-0.300706361	0.119	0.217
504	ENSDARG00000036820	mgll	1	0.934926882	0.363714047	0.238	0.29
505	ENSDARG00000036830	krt91	1	0.015651935	-0.614257138	0.69	0.913
506	ENSDARG00000036831	rnf41	1	0.007113791	0.305411619	0.143	0.014
507	ENSDARG00000036840	krt15	1	0.080526045	-0.423176413	0.048	0.159
508	ENSDARG00000036878	sh3bgrl2	1	0.1093372	-0.266015974	0.214	0.377
509	ENSDARG00000036894	zgc:101853	1	0.052988834	0.791559399	0.167	0.058
510	ENSDARG00000036967	smox	1	0.117294826	-0.403617844	0.167	0.304
511	ENSDARG00000036995	lsm6	1	0.482816229	0.259233611	0.167	0.13
512	ENSDARG00000037038	psmc6	1	0.342716513	0.441003218	0.119	0.072
513	ENSDARG00000037116	cxcl12a	1	0.307158261	-0.423194264	0.048	0.101
514	ENSDARG00000037177	zc3h13	1	0.541979768	0.317537043	0.119	0.087
515	ENSDARG00000037229	denr	1	0.419978843	-0.331743807	0.095	0.145
516	ENSDARG00000037261	mtap	1	0.307158261	-0.269317264	0.048	0.101
517	ENSDARG00000037278	lrata	1	0.016258671	-0.661014029	0.238	0.464
518	ENSDARG00000037361	kdelr2b	1	0.112732541	-0.292370149	0.071	0.174
519	ENSDARG00000037433	fmr1	1	0.243980687	-0.318914518	0.071	0.145
520	ENSDARG00000037488	canx	1	0.523394451	0.260105325	0.262	0.232
521	ENSDARG00000037501	aasdhppt	1	0.015463278	-0.424139592	0	0.13
522	ENSDARG00000037713	pcnp	1	0.301993696	0.325810402	0.143	0.087
523	ENSDARG00000037746	actb1	1	0.013542785	-0.565907472	0.548	0.739
524	ENSDARG00000037783	proza	1	0.053318971	-0.424347898	0.167	0.333
525	ENSDARG00000037790	pvalb8	1	0.00187866	0.957321248	0.405	0.174
526	ENSDARG00000037941	syt5a	1	0.05496402	-0.834100113	0.095	0.232
527	ENSDARG00000037962	psmb7	1	0.657590052	0.399813511	0.31	0.304
528	ENSDARG00000037998	flot1b	1	0.015197921	-0.479495288	0.095	0.29
529	ENSDARG00000038025	cbx7a	1	0.501013671	0.276100495	0.31	0.275
530	ENSDARG00000038059	grb2b	1	0.40143511	0.432275576	0.167	0.116
531	ENSDARG00000038067	smurf2	1	0.017969614	0.326731738	0.119	0.014
532	ENSDARG00000038068	ddx5	1	0.001715713	-0.822283243	0.19	0.493
533	ENSDARG00000038075	cyc1	1	0.052743404	0.454486825	0.31	0.174
534	ENSDARG00000038099	gskip	1	0.541979768	0.288128887	0.119	0.087
535	ENSDARG00000038306	tsc22d1	1	0.885400437	0.256360026	0.19	0.203
536	ENSDARG00000038439	fabp10a	1	0.04610513	-0.670671852	0.357	0.522
537	ENSDARG00000038446	nrp2b	1	0.232608634	-0.485533084	0.048	0.116
538	ENSDARG00000038566	gnptg	1	0.037314739	-0.356422578	0.048	0.188
539	ENSDARG00000038574	scg2b	1	0.017230123	1.051894861	0.119	0.014
540	ENSDARG00000038576	ube2d1b	1	0.860258735	0.3031254	0.167	0.174
541	ENSDARG00000038608	sdhc	1	0.121746633	-0.395025817	0.238	0.391
542	ENSDARG00000038635	magoh	1	0.175574255	-0.317774124	0.048	0.13
543	ENSDARG00000038694	zgc:101744	1	0.005529507	-0.545531103	0.31	0.58
544	ENSDARG00000038729	s100z	1	0.747208622	0.528433115	0.143	0.13
545	ENSDARG00000038743	copb2	1	0.028231039	-0.356448017	0.024	0.159
546	ENSDARG00000038787	tmub1	1	0.090417731	-0.251654524	0.048	0.159
547	ENSDARG00000038814	myrip	1	0.099960635	0.480447597	0.357	0.232
548	ENSDARG00000038867	shhb	1	0.12299636	-0.346419949	0.167	0.304
549	ENSDARG00000039034	marcksl1a	1	0.789456628	0.30408792	0.214	0.275
550	ENSDARG00000039041	sfrp5	1	0.004373061	-0.720797854	0.071	0.29
551	ENSDARG00000039203	zgc:110130	1	0.053135564	0.382648546	0.119	0.029
552	ENSDARG00000039211	zgc:77439	1	0.059871975	-0.297886046	0.048	0.174
553	ENSDARG00000039269	arg2	1	0.947766251	-0.337763557	0.19	0.203
554	ENSDARG00000039279	golga5	1	0.042240649	-0.462739031	0.048	0.188
555	ENSDARG00000039346	ndufa5	1	0.913900418	0.367641213	0.333	0.406
556	ENSDARG00000039381	ch25hl1.1	1	0.023024708	-1.095568885	0.024	0.159
557	ENSDARG00000039490	pitpnaa	1	0.192132232	-0.33665288	0.452	0.565
558	ENSDARG00000039729	asap1b	1	0.572758576	0.315682927	0.143	0.116
559	ENSDARG00000039830	gng5	1	0.074578187	-0.416288077	0.095	0.232
560	ENSDARG00000039880	arpp19b	1	0.137541361	-0.261068367	0.024	0.101
561	ENSDARG00000039914	gapdhs	1	0.051507264	1.010726861	0.476	0.406
562	ENSDARG00000039980	ppt1	1	0.043830837	-0.412874494	0.429	0.623
563	ENSDARG00000040039	pttg1ipb	1	0.018922631	-0.44535466	0.667	0.884
564	ENSDARG00000040158	cdc42l	1	0.503178055	-0.342193378	0.119	0.174
565	ENSDARG00000040190	qdpra	1	0.333940554	-0.277723477	0.286	0.391
566	ENSDARG00000040245	kpnb3	1	0.023111312	-0.350095657	0	0.116
567	ENSDARG00000040280	zgc:110182	1	0.16748131	-0.409879463	0.286	0.42
568	ENSDARG00000040290	pon3.2	1	0.153167537	-0.409161498	0.071	0.159
569	ENSDARG00000040291	cadm4	1	0.059857807	0.666735652	0.143	0.043
570	ENSDARG00000040295	apoeb	1	0.019228149	-0.553162681	0.024	0.174
571	ENSDARG00000040298	apoa4b.1	1	0.112867911	0.413307615	0.143	0.058
572	ENSDARG00000040407	usp22	1	0.04247554	-0.284237236	0.024	0.145
573	ENSDARG00000040452	fam214a	1	0.398586005	-0.274451211	0.119	0.174
574	ENSDARG00000040534	epcam	1	0.008668649	-0.705616558	0.071	0.275
575	ENSDARG00000040555	bckdha	1	0.870257808	0.354410836	0.119	0.116
576	ENSDARG00000040607	rtf2	1	0.71685597	0.319042025	0.214	0.275
577	ENSDARG00000040713	sirt7	1	0.015463278	-0.28138616	0	0.13
578	ENSDARG00000040764	id1	1	0.159749876	-0.534982091	0.143	0.261
579	ENSDARG00000040822	fundc1	1	0.004677298	0.898465601	0.333	0.13
580	ENSDARG00000040861	tcf25	1	0.118536048	0.282125968	0.143	0.058
581	ENSDARG00000040988	tpi1b	1	0.45354253	0.382560576	0.262	0.217
582	ENSDARG00000041011	gemin7	1	0.010321993	-0.268503036	0	0.145
583	ENSDARG00000041155	morf4l1	1	0.056266333	0.563018083	0.333	0.203
584	ENSDARG00000041203	drap1	1	0.296921435	0.567435028	0.19	0.13
585	ENSDARG00000041226	cdc40	1	0.295148625	-0.28764428	0.048	0.101
586	ENSDARG00000041314	ndufb9	1	0.030904842	0.72353311	0.476	0.333
587	ENSDARG00000041391	tmed10	1	0.53547357	0.453549654	0.286	0.29
588	ENSDARG00000041450	rab11a	1	0.573159612	0.258451478	0.214	0.188
589	ENSDARG00000041538	mrps28	1	0.697144567	0.489292421	0.119	0.101
590	ENSDARG00000041569	ces2	1	0.130500093	-0.44547119	0.024	0.101
591	ENSDARG00000041799	cx43	1	0.059558778	-0.486096413	0.429	0.594
592	ENSDARG00000041878	rab11ba	1	0.0186254	-0.485553278	0.048	0.217
593	ENSDARG00000042123	nudt3b	1	0.227254973	0.339828676	0.119	0.058
594	ENSDARG00000042236	atrx	1	0.391170128	0.356035316	0.214	0.159
595	ENSDARG00000042341	tmem251	1	0.690712247	0.378473621	0.071	0.101
596	ENSDARG00000042401	derl2	1	0.023111312	-0.27223205	0	0.116
597	ENSDARG00000042469	ndufa12	1	0.502034575	0.285507624	0.238	0.203
598	ENSDARG00000042642	wtap	1	0.054935491	0.581937582	0.119	0.029
599	ENSDARG00000042644	sod2	1	0.87626078	-0.29205054	0.19	0.188
600	ENSDARG00000042690	s1pr1	1	0.494892557	0.353663755	0.19	0.275
601	ENSDARG00000042777	ndufa11	1	0.130910833	0.686383766	0.333	0.246
602	ENSDARG00000042824	nfe2l2a	1	0.961316945	0.315636674	0.357	0.406
603	ENSDARG00000042854	ephx1	1	0.125074609	-0.268609586	0.143	0.275
604	ENSDARG00000042934	ctgfa	1	0.981218231	0.399408017	0.405	0.449
605	ENSDARG00000042946	hook1	1	0.062651004	0.283541544	0.119	0.029
606	ENSDARG00000042953	cyp2n13	1	0.034497251	-0.2879399	0	0.101
607	ENSDARG00000042961	zgc:100920	1	0.024802427	0.431589383	0.143	0.029
608	ENSDARG00000042980	cyp2p7	1	0.786097145	0.292114469	0.19	0.188
609	ENSDARG00000043342	gpx3	1	0.059108784	-0.284257361	0.31	0.478
610	ENSDARG00000043371	mdh2	1	0.314492799	0.374739242	0.476	0.464
611	ENSDARG00000043388	atraid	1	0.227852674	-0.25454179	0.048	0.116
612	ENSDARG00000043457	gapdh	1	0.049739374	0.533659987	0.5	0.362
613	ENSDARG00000043483	otx5	1	0.047979309	-0.615071426	0.286	0.435
614	ENSDARG00000043485	si:ch211-22i13.2	1	0.124425006	0.377282778	0.143	0.058
615	ENSDARG00000043716	cldn5a	1	0.286658484	-0.274091528	0.262	0.377
616	ENSDARG00000043757	ptbp3	1	0.862253235	0.342163215	0.19	0.188
617	ENSDARG00000043795	arhgdia	1	0.030337911	-0.412288902	0.19	0.391
618	ENSDARG00000043856	amd1	1	0.178917156	-0.347402521	0.071	0.159
619	ENSDARG00000043873	arid4a	1	0.279898119	0.315026984	0.167	0.101
620	ENSDARG00000043960	rpf2	1	0.987383656	0.269686294	0.119	0.13
621	ENSDARG00000044062	ctbp2a	1	0.139250166	0.500167776	0.19	0.101
622	ENSDARG00000044083	peli1b	1	0.094742115	0.40668682	0.19	0.087
623	ENSDARG00000044092	atp5if1b	1	0.383579149	0.441391235	0.476	0.449
624	ENSDARG00000044102	znf593	1	0.806267124	0.30451939	0.19	0.246
625	ENSDARG00000044125	txn	1	0.055521557	-0.702817063	0.286	0.435
626	ENSDARG00000044194	tcta	1	0.164622919	-0.354291626	0.048	0.13
627	ENSDARG00000044267	sumo1	1	0.110907271	-0.332365267	0.119	0.246
628	ENSDARG00000044281	erbin	1	0.284616472	0.255918021	0.167	0.101
629	ENSDARG00000044295	pip5k1ba	1	0.009907249	-0.706759559	0.357	0.609
630	ENSDARG00000044362	unc119b	1	0.663582185	0.34547843	0.357	0.348
631	ENSDARG00000044387	cldn2	1	0.093633123	-0.308406785	0.19	0.348
632	ENSDARG00000044521	eef1b2	1	0.062060036	0.354242386	0.881	0.739
633	ENSDARG00000044562	cycsb	1	0.472439365	0.338488583	0.31	0.275
634	ENSDARG00000044601	rtn4a	1	0.000547532	-0.634809823	0.167	0.507
635	ENSDARG00000044619	birc2	1	0.145550324	0.299088662	0.214	0.116
636	ENSDARG00000044625	pcf11	1	0.058967142	-0.255374133	0.19	0.377
637	ENSDARG00000044684	rbp4l	1	0.009071482	-0.630537339	0.81	0.884
638	ENSDARG00000044803	dhrs3b	1	0.175532754	-0.279110108	0.071	0.159
639	ENSDARG00000045019	aamp	1	0.192672453	0.434661816	0.214	0.13
640	ENSDARG00000045296	cops9	1	0.637632729	0.323610099	0.19	0.261
641	ENSDARG00000045364	trappc3	1	0.567553298	-0.424059535	0.095	0.13
642	ENSDARG00000045367	tuba1b	1	0.284456231	-0.462404179	0.214	0.29
643	ENSDARG00000045402	commd3	1	0.683033208	0.331870238	0.095	0.13
644	ENSDARG00000045417	fam49bb	1	0.101428885	-0.365992381	0.167	0.304
645	ENSDARG00000045428	mcee	1	0.147525592	-0.258657561	0.048	0.13
646	ENSDARG00000045485	rassf8b	1	0.015463278	-0.337250854	0	0.13
647	ENSDARG00000045514	atp5f1c	1	0.265925917	-0.250663945	0.333	0.478
648	ENSDARG00000045542	lamtor4	1	0.754972322	0.304219931	0.143	0.13
649	ENSDARG00000045598	si:dkey-180p18.9	1	0.731325	0.272295466	0.214	0.203
650	ENSDARG00000045660	hic1l	1	0.06162362	0.275771554	0.143	0.043
651	ENSDARG00000045676	calua	1	0.133984953	-0.275995699	0.024	0.101
652	ENSDARG00000045776	cnbpa	1	0.072130722	0.721778891	0.357	0.261
653	ENSDARG00000045886	slc38a2	1	0.093664497	-0.640610444	0.167	0.319
654	ENSDARG00000045888	acat1	1	0.114874116	0.520012882	0.262	0.159
655	ENSDARG00000045913	mrps10	1	0.825894437	0.282148828	0.095	0.116
656	ENSDARG00000045914	si:ch211-51e12.7	1	0.454814253	0.483006339	0.214	0.174
657	ENSDARG00000045928	psma4	1	0.28198418	0.328877799	0.333	0.261
658	ENSDARG00000045978	chchd6b	1	0.292542003	0.409966479	0.238	0.174
659	ENSDARG00000051746	ada2a	1	0.19501972	0.298273231	0.143	0.072
660	ENSDARG00000051874	stra6	1	0.050416559	-0.346722868	0.857	0.899
661	ENSDARG00000051956	isca1	1	0.076823906	-0.391952358	0.048	0.159
662	ENSDARG00000052010	ciao2b	1	0.008545024	-0.410833834	0.024	0.203
663	ENSDARG00000052073	blcap	1	0.133338417	-0.330880261	0.214	0.362
664	ENSDARG00000052150	pbx4	1	0.952967008	0.303131308	0.167	0.188
665	ENSDARG00000052178	eif2s1b	1	0.627546396	0.272472552	0.286	0.377
666	ENSDARG00000052304	uqcrc1	1	0.041637705	0.461440065	0.262	0.13
667	ENSDARG00000052377	psmd12	1	0.123611371	-0.337493619	0.048	0.145
668	ENSDARG00000052419	ankrd12	1	0.299092944	0.311949618	0.167	0.101
669	ENSDARG00000052644	ca10a	1	0.009117939	0.87669013	0.167	0.029
670	ENSDARG00000052816	shmt1	1	0.017608744	-0.560756474	0.024	0.174
671	ENSDARG00000052833	zfand3	1	0.537791002	0.382013397	0.19	0.159
672	ENSDARG00000052840	ndufs4	1	0.277756193	0.764210695	0.262	0.217
673	ENSDARG00000052856	khdrbs1a	1	0.075465587	0.551387312	0.595	0.536
674	ENSDARG00000052923	zgc:113162	1	0.56560555	0.405659824	0.143	0.116
675	ENSDARG00000053091	si:ch211-204c21.1	1	0.019228149	-0.295420847	0.024	0.174
676	ENSDARG00000053097	hsf2	1	0.735044146	0.309583709	0.262	0.261
677	ENSDARG00000053110	pkib	1	0.067329857	0.439502654	0.167	0.058
678	ENSDARG00000053129	carhsp1	1	0.087557012	-0.415354033	0.024	0.116
679	ENSDARG00000053152	pcmtd1	1	0.852343953	0.280802591	0.095	0.116
680	ENSDARG00000053217	cox7a2a	1	0.384379723	0.360596929	0.452	0.435
681	ENSDARG00000053269	slc2a15b	1	0.109975869	-0.315509216	0.095	0.217
682	ENSDARG00000053358	basp1	1	0.110445637	0.470162822	0.167	0.072
683	ENSDARG00000053395	cdkn2aipnl	1	0.120466635	-0.316449576	0.024	0.101
684	ENSDARG00000053446	sub1a	1	0.482216774	0.451654872	0.262	0.232
685	ENSDARG00000053468	adam10a	1	0.006889634	-0.564113241	0.333	0.609
686	ENSDARG00000053753	mff	1	0.120466635	-0.260614701	0.024	0.101
687	ENSDARG00000053875	cryba1b	1	0.002467797	-0.789845754	0.262	0.609
688	ENSDARG00000053973	fetub	1	0.968645405	0.325755635	0.19	0.203
689	ENSDARG00000053979	chmp2a	1	0.031079229	-0.393427519	0.143	0.319
690	ENSDARG00000053990	hmgb2b	1	0.18161253	0.295843062	0.429	0.348
691	ENSDARG00000054155	pcna	1	0.577497267	-0.281746991	0.071	0.101
692	ENSDARG00000054272	caprin1b	1	0.038166675	-0.375761042	0.262	0.493
693	ENSDARG00000054442	cbx1b	1	0.560450897	0.544195804	0.167	0.145
694	ENSDARG00000054456	clip3	1	0.05868803	0.411306649	0.119	0.029
695	ENSDARG00000054539	lrp10	1	0.567553298	-0.282586765	0.095	0.13
696	ENSDARG00000054578	arl6ip1	1	0.016455616	-0.441505633	0.762	0.87
697	ENSDARG00000054804	anp32e	1	0.03063241	-0.426265011	0.214	0.449
698	ENSDARG00000054829	pik3c3	1	0.008448806	-0.521993744	0.071	0.275
699	ENSDARG00000054833	nucb1	1	0.034497251	-0.315227009	0	0.101
700	ENSDARG00000054858	tp53bp2b	1	0.089656363	-0.458507525	0.071	0.188
701	ENSDARG00000054890	rgra	1	0.02048578	-0.347000717	0.738	0.87
702	ENSDARG00000054978	kifc3	1	0.032744376	-0.296891824	0.048	0.203
703	ENSDARG00000055080	rbm4.2	1	0.53423828	0.273169497	0.119	0.087
704	ENSDARG00000055120	ctsba	1	0.045057636	-0.429626305	0.452	0.638
705	ENSDARG00000055192	zgc:136930	1	0.122045906	-0.493255189	0.31	0.464
706	ENSDARG00000055216	tuba1c	1	0.08871756	0.78737585	0.381	0.261
707	ENSDARG00000055283	id2a	1	0.169070406	0.292800573	0.524	0.435
708	ENSDARG00000055307	sypl2a	1	0.110063169	-0.365737138	0.214	0.362
709	ENSDARG00000055455	gpm6aa	1	0.84330543	0.499055191	0.31	0.362
710	ENSDARG00000055510	ypel3	1	0.101625288	-0.346254111	0.167	0.319
711	ENSDARG00000055524	rnf7	1	0.53675714	0.345689628	0.262	0.246
712	ENSDARG00000055589	s100t	1	0.040141938	-0.752990963	0.024	0.145
713	ENSDARG00000055618	acta1b	1	0.090586995	-0.25752705	0.095	0.232
714	ENSDARG00000055723	hsp70l	1	0.195681467	0.56125573	0.452	0.333
715	ENSDARG00000055901	steap4	1	0.035799737	-0.664124525	0.024	0.145
716	ENSDARG00000055903	luc7l	1	0.200850808	0.473046996	0.19	0.116
717	ENSDARG00000055912	nipa2	1	0.154194086	-0.300324482	0.048	0.13
718	ENSDARG00000056075	rca2.1	1	0.030261432	0.64448588	0.333	0.174
719	ENSDARG00000056090	capza1b	1	0.635480794	0.372494338	0.31	0.29
720	ENSDARG00000056099	gtf2h5	1	0.296740883	0.257429136	0.143	0.087
721	ENSDARG00000056127	polr2gl	1	0.022303958	0.510990175	0.143	0.029
722	ENSDARG00000056138	sf3b1	1	0.415041296	0.511874903	0.262	0.217
723	ENSDARG00000056152	fam3c	1	0.048085434	-0.349653891	0.048	0.174
724	ENSDARG00000056167	hspe1	1	0.020662316	-0.556030941	0.119	0.304
725	ENSDARG00000056186	eif5a2	1	0.287396021	0.384443459	0.357	0.304
726	ENSDARG00000056307	znf706	1	0.852093309	0.25832307	0.31	0.333
727	ENSDARG00000056475	trnau1apb	1	0.175532754	-0.258711928	0.071	0.159
728	ENSDARG00000056480	cpvl	1	0.007259473	-0.657863445	0.19	0.449
729	ENSDARG00000056483	ssbp4	1	0.220384049	0.284851629	0.143	0.072
730	ENSDARG00000056498	crp2	1	0.936981316	0.33864354	0.119	0.13
731	ENSDARG00000056511	arr3a	1	0.415563925	0.274318056	0.119	0.072
732	ENSDARG00000056532	serinc2	1	0.159769144	-0.287961733	0.119	0.232
733	ENSDARG00000056623	ptenb	1	0.062651004	0.338763414	0.119	0.029
734	ENSDARG00000056628	tmem170a	1	0.277731417	-0.331054678	0.048	0.101
735	ENSDARG00000056691	cpeb4a	1	0.052322297	-0.392056972	0.024	0.13
736	ENSDARG00000056725	hmgb3a	1	0.449458896	0.580706271	0.333	0.304
737	ENSDARG00000056740	tmeff1b	1	0.469003808	0.251776447	0.143	0.101
738	ENSDARG00000056783	raraa	1	0.010690692	-0.387530643	0.048	0.246
739	ENSDARG00000056831	gng2	1	0.054935491	0.2944558	0.119	0.029
740	ENSDARG00000056877	vamp2	1	0.035040954	0.764502489	0.214	0.087
741	ENSDARG00000056915	si:ch211-237l4.6	1	0.054390004	-0.425494718	0.333	0.507
742	ENSDARG00000057026	ran	1	0.079448994	-0.427402333	0.5	0.638
743	ENSDARG00000057053	zgc:91976	1	0.53423828	0.320950972	0.119	0.087
744	ENSDARG00000057075	lamtor3	1	0.038449551	-0.606747471	0.119	0.29
745	ENSDARG00000057249	zmynd11	1	0.099630627	0.498102388	0.143	0.058
746	ENSDARG00000057414	phb	1	0.006396137	-0.398937562	0.048	0.261
747	ENSDARG00000057460	crygm2d13	1	0.000631523	-1.174259555	0.095	0.406
748	ENSDARG00000057652	dbpb	1	0.019705896	-0.274829077	0.095	0.304
749	ENSDARG00000057698	ctsd	1	0.004131425	-0.501088069	0.81	0.971
750	ENSDARG00000057833	gulp1b	1	0.013834136	-0.413975531	0.024	0.188
751	ENSDARG00000057853	atp6v0ca	1	0.154501406	-0.292267081	0.476	0.623
752	ENSDARG00000057854	sap18	1	0.468585384	0.277737169	0.19	0.145
753	ENSDARG00000057882	arpc3	1	0.632881064	0.426704962	0.357	0.377
754	ENSDARG00000057912	eif1axb	1	0.818140012	0.251358118	0.405	0.435
755	ENSDARG00000057913	syt11a	1	0.06162362	0.457459957	0.143	0.043
756	ENSDARG00000058005	hgd	1	0.438438849	-0.30363371	0.095	0.145
757	ENSDARG00000058022	ormdl2	1	0.405046952	-0.31828079	0.071	0.116
758	ENSDARG00000058079	txndc17	1	0.736616718	0.282134908	0.167	0.159
759	ENSDARG00000058115	fgfr2	1	0.232237543	0.436858588	0.119	0.058
760	ENSDARG00000058117	snap25b	1	0.66365015	0.478143437	0.143	0.13
761	ENSDARG00000058128	msna	1	0.481734258	0.252159781	0.333	0.275
762	ENSDARG00000058179	ackr3b	1	0.010321993	-0.535706775	0	0.145
763	ENSDARG00000058203	smc1al	1	0.021193266	-0.402773526	0.071	0.261
764	ENSDARG00000058354	selenot1a	1	0.658482245	0.376986363	0.286	0.275
765	ENSDARG00000058381	zgc:171775	1	0.268620541	-0.27379283	0.238	0.348
766	ENSDARG00000058454	dynll1	1	0.874405393	0.295959336	0.405	0.449
767	ENSDARG00000058463	ndufab1a	1	0.331491511	0.407070901	0.19	0.145
768	ENSDARG00000058696	tbl1xr1a	1	0.182349853	-0.272072419	0.071	0.159
769	ENSDARG00000058996	jam2a	1	0.005601	-0.657618301	0.19	0.449
770	ENSDARG00000059053	slc13a4	1	0.12384118	-0.39023929	0.452	0.594
771	ENSDARG00000059054	pdk2b	1	0.533846136	0.333641392	0.167	0.13
772	ENSDARG00000059057	atpv0e2	1	0.162241345	0.732512287	0.405	0.333
773	ENSDARG00000059128	uqcrh	1	0.160106189	0.490606109	0.5	0.435
774	ENSDARG00000059163	rbp3	1	0.043538001	-0.454737242	0.738	0.87
775	ENSDARG00000059177	tax1bp3	1	0.932570017	0.398663474	0.143	0.145
776	ENSDARG00000059246	hnrnpd	1	0.284616472	0.296882833	0.167	0.101
777	ENSDARG00000059298	spcs1	1	0.409392892	0.464078746	0.31	0.275
778	ENSDARG00000059323	rpn1	1	0.21400165	-0.452891304	0.048	0.116
779	ENSDARG00000059354	glmp	1	0.001970237	-0.349622714	0.024	0.261
780	ENSDARG00000059360	srsf3b	1	0.218555147	-0.516748962	0.167	0.261
781	ENSDARG00000059398	myef2	1	0.123611371	0.289272551	0.167	0.072
782	ENSDARG00000059743	tmem98	1	0.035993002	-0.527477486	0.286	0.478
783	ENSDARG00000060036	aimp1	1	0.187060047	0.528519355	0.143	0.072
784	ENSDARG00000060065	ubap2b	1	0.666455907	0.318753251	0.19	0.174
785	ENSDARG00000060316	cish	1	0.312683912	0.593154711	0.143	0.087
786	ENSDARG00000060350	apoda.2	1	0.883249324	0.59458389	0.143	0.174
787	ENSDARG00000060687	chd2	1	0.161089197	-0.320196846	0.048	0.13
788	ENSDARG00000060767	smg7	1	0.442691694	0.298379476	0.143	0.101
789	ENSDARG00000060796	slc20a2	1	0.034217217	-0.419007654	0.119	0.304
790	ENSDARG00000061120	slc43a2b	1	0.437953255	0.346756135	0.5	0.522
791	ENSDARG00000061140	colec12	1	0.11594665	-0.451290578	0.19	0.333
792	ENSDARG00000061169	larp1b	1	0.227852674	-0.355778233	0.048	0.116
793	ENSDARG00000061368	klf13	1	0.098981256	0.464803079	0.19	0.087
794	ENSDARG00000061421	FQ311928.1	1	0.135191882	-0.423107738	0.071	0.174
795	ENSDARG00000061525	slka	1	0.243980687	-0.267252832	0.071	0.145
796	ENSDARG00000061543	ccdc85b	1	0.114120287	0.552177024	0.119	0.043
797	ENSDARG00000061629	ndufaf5	1	0.19100937	0.584912375	0.143	0.072
798	ENSDARG00000061647	nrxn1a	1	0.027118178	0.619993311	0.167	0.043
799	ENSDARG00000061688	arvcfb	1	0.024419545	-0.543430831	0.024	0.159
800	ENSDARG00000061719	washc4	1	0.006868512	-0.414966536	0	0.159
801	ENSDARG00000061794	jam3b	1	0.487265801	0.393093236	0.262	0.232
802	ENSDARG00000061796	rasgrp4	1	0.130500093	-0.348457065	0.024	0.101
803	ENSDARG00000061862	myo18ab	1	0.033917683	-0.509698166	0.143	0.333
804	ENSDARG00000062129	mxra8b	1	0.295148625	-0.271242116	0.048	0.101
805	ENSDARG00000062263	arhgap17b	1	0.034497251	-0.47178282	0	0.101
806	ENSDARG00000062326	hmgn7	1	0.361877469	0.391077197	0.5	0.493
807	ENSDARG00000062699	nkain4	1	0.340486827	-0.308985432	0.071	0.13
808	ENSDARG00000062948	wasf3b	1	0.496386692	0.391456388	0.119	0.087
809	ENSDARG00000063095	ctsf	1	0.01102956	-0.540383919	0.571	0.783
810	ENSDARG00000063288	slc2a11b	1	0.134852736	-0.319635776	0.048	0.13
811	ENSDARG00000063309	tjp2a	1	0.412486673	0.288071795	0.19	0.145
812	ENSDARG00000063612	antxr1c	1	0.133984953	-0.294066111	0.024	0.101
813	ENSDARG00000063690	nrm	1	0.010321993	-0.440555258	0	0.145
814	ENSDARG00000063895	mt-nd1	1	0.043851573	0.257499394	0.833	0.768
815	ENSDARG00000063899	mt-nd2	1	0.208587801	0.460379069	0.786	0.812
816	ENSDARG00000063905	mt-co1	1	0.011244097	0.465526924	0.952	0.826
817	ENSDARG00000063908	mt-co2	1	0.033324981	0.455666251	0.976	0.986
818	ENSDARG00000063911	mt-atp6	1	0.026549108	0.332603487	0.929	0.855
819	ENSDARG00000063912	mt-co3	1	0.018459999	0.472215503	0.976	0.942
820	ENSDARG00000063914	mt-nd3	1	0.381071687	0.312404135	0.595	0.609
821	ENSDARG00000063917	mt-nd4	1	0.020056903	0.487324418	0.786	0.71
822	ENSDARG00000063924	mt-cyb	1	0.02350505	0.297038759	0.952	0.942
823	ENSDARG00000067626	ywhag1	1	0.00361219	0.479506916	0.119	0
824	ENSDARG00000067717	tomm7	1	0.043519763	-0.470423436	0.167	0.362
825	ENSDARG00000067850	jund	1	0.121032662	-0.334103332	0.119	0.246
826	ENSDARG00000067975	atp5if1a	1	0.685125292	-0.286527612	0.214	0.246
827	ENSDARG00000067990	myhz1.1	1	0.188801823	-0.673785296	0.738	0.667
828	ENSDARG00000067997	myhz1.3	1	0.227953059	-0.388229397	0.238	0.159
829	ENSDARG00000068088	tcnba	1	0.594339105	0.29632165	0.071	0.101
830	ENSDARG00000068123	gkap1	1	0.611401986	-0.297718684	0.071	0.101
831	ENSDARG00000068194	klf9	1	0.423524249	0.375911646	0.143	0.101
832	ENSDARG00000068214	ccni	1	0.01357613	0.478649788	0.786	0.681
833	ENSDARG00000068404	tbcb	1	0.521756747	0.282790956	0.214	0.174
834	ENSDARG00000068432	si:dkey-56m19.5	1	0.156426097	0.349788195	0.19	0.101
835	ENSDARG00000068434	h3f3b.1	1	0.132274658	0.520583665	0.452	0.377
836	ENSDARG00000068436	h3f3b.1	1	0.452320129	0.409860242	0.405	0.42
837	ENSDARG00000068457	tnnt3b	1	0.047557501	0.526016947	0.81	0.725
838	ENSDARG00000068507	crybb1	1	4.60E-05	-1.162761447	0.286	0.739
839	ENSDARG00000068567	shha	1	0.000801841	-0.902460584	0.071	0.348
840	ENSDARG00000068582	rnf44	1	0.636837683	0.265563084	0.167	0.232
841	ENSDARG00000068641	taf10	1	0.094482734	0.290837441	0.238	0.116
842	ENSDARG00000068680	ctrl	1	0.33612478	0.600218011	0.167	0.116
843	ENSDARG00000068698	psenen	1	0.290918346	-0.352412093	0.19	0.29
844	ENSDARG00000068822	purba	1	0.187060047	0.542545677	0.143	0.072
845	ENSDARG00000068893	mettl5	1	0.209522445	-0.288508456	0.048	0.116
846	ENSDARG00000068974	lim2.1	1	0.015463278	-0.499799719	0	0.13
847	ENSDARG00000068995	h2afx1	1	0.454060693	0.339061796	0.667	0.725
848	ENSDARG00000069065	btg3	1	0.718449558	0.421157658	0.214	0.203
849	ENSDARG00000069090	atp6v0d1	1	0.410779729	0.366077369	0.31	0.261
850	ENSDARG00000069093	col2a1a	1	0.623992429	0.288855831	0.143	0.116
851	ENSDARG00000069100	aldh9a1a.1	1	0.107719872	0.603304404	0.476	0.377
852	ENSDARG00000069102	zgc:112962	1	0.023111312	-0.266413901	0	0.116
853	ENSDARG00000069118	ppp2r5eb	1	0.062469289	-0.363020915	0.071	0.203
854	ENSDARG00000069135	ppp1r15a	1	0.082430739	-0.369606537	0.048	0.159
855	ENSDARG00000069314	tmem199	1	0.151988458	-0.331690255	0.071	0.174
856	ENSDARG00000069425	hsbp1a	1	0.003545346	0.842911626	0.214	0.043
857	ENSDARG00000069461	rnaseka	1	0.00212129	-0.674006511	0.19	0.493
858	ENSDARG00000069464	cox7a1	1	0.103928775	-0.438980225	0.095	0.217
859	ENSDARG00000069478	slc13a3	1	0.755992984	0.293811145	0.31	0.333
860	ENSDARG00000069527	ube2g1b	1	0.015463278	-0.250252019	0	0.13
861	ENSDARG00000069583	zgc:114181	1	0.084371795	-0.289969448	0.048	0.159
862	ENSDARG00000069607	zgc:162331	1	0.294073187	-0.289324634	0.262	0.362
863	ENSDARG00000069763	etv5a	1	0.089964998	-0.317349326	0.024	0.116
864	ENSDARG00000069823	proca1	1	0.771106246	-0.332333834	0.238	0.261
865	ENSDARG00000069846	zgc:162944	1	0.123664964	-0.287462372	0.095	0.203
866	ENSDARG00000069853	txndc9	1	0.492906342	0.354530174	0.214	0.188
867	ENSDARG00000069855	pnisr	1	0.284605168	0.513031361	0.238	0.174
868	ENSDARG00000069920	cox17	1	0.061318295	-0.453872854	0.048	0.174
869	ENSDARG00000069977	myg1	1	0.985965123	0.34475949	0.095	0.101
870	ENSDARG00000069980	lman1	1	0.56560555	0.283866113	0.143	0.116
871	ENSDARG00000070019	taf15	1	0.736616718	0.470666011	0.167	0.159
872	ENSDARG00000070025	dchs1a	1	0.098413129	-0.438256634	0.048	0.145
873	ENSDARG00000070038	rbp2a	1	0.252906929	-0.348506276	0.071	0.145
874	ENSDARG00000070074	lrp8	1	0.53423828	0.272311891	0.119	0.087
875	ENSDARG00000070083	atp5f1b	1	0.47933392	0.271598025	0.667	0.696
876	ENSDARG00000070097	selenos	1	0.005916525	-0.682485716	0.024	0.217
877	ENSDARG00000070150	jtb	1	0.015463278	-0.430836042	0	0.13
878	ENSDARG00000070151	nfyc	1	0.114120287	0.414994904	0.119	0.043
879	ENSDARG00000070161	vamp3	1	0.039225349	-0.491742031	0.262	0.478
880	ENSDARG00000070266	spock3	1	0.010581653	0.516167088	0.167	0.029
881	ENSDARG00000070472	arf5	1	0.078575024	0.4753472	0.333	0.217
882	ENSDARG00000070560	nap1l4a	1	0.544504752	-0.315698864	0.071	0.101
883	ENSDARG00000070607	mrpl36	1	0.07299252	-0.32089684	0.095	0.217
884	ENSDARG00000070617	vhl	1	0.006811926	0.444362845	0.143	0.014
885	ENSDARG00000070721	vdrb	1	0.381809031	0.641625872	0.381	0.362
886	ENSDARG00000070844	gamt	1	0.109486987	-0.324009123	0.19	0.348
887	ENSDARG00000070959	si:ch211-288g17.3	1	0.890732729	0.302545957	0.143	0.174
888	ENSDARG00000070981	ash1l	1	0.147525592	-0.329381973	0.048	0.13
889	ENSDARG00000071021	papss2a	1	0.581429247	0.265874721	0.19	0.159
890	ENSDARG00000071060	naa10	1	0.084236405	-0.380138658	0.214	0.377
891	ENSDARG00000071235	si:ch211-117c9.5	1	0.237043281	0.512484741	0.405	0.304
892	ENSDARG00000071345	mgst2	1	0.664070639	0.347192811	0.119	0.101
893	ENSDARG00000071353	MGARP	1	0.212765813	0.507883423	0.119	0.058
894	ENSDARG00000071377	hsd11b1la	1	0.034497251	-0.372701307	0	0.101
895	ENSDARG00000071403	oaz1a	1	0.154441063	-0.352191099	0.619	0.725
896	ENSDARG00000071425	nat9	1	0.00361219	0.555784623	0.119	0
897	ENSDARG00000071562	mtus1a	1	0.015463278	-0.502683655	0	0.13
898	ENSDARG00000071566	ppp1cab	1	0.019775523	-0.597928956	0.095	0.275
899	ENSDARG00000071626	ptgdsb.2	1	0.148506162	-0.513765736	0.095	0.203
900	ENSDARG00000071658	ywhag2	1	0.140683368	1.181994242	0.214	0.13
901	ENSDARG00000071673	ctdspla	1	0.22233745	-0.26418007	0.214	0.333
902	ENSDARG00000073699	col9a1a	1	0.062669343	-0.534557721	0.262	0.435
903	ENSDARG00000073737	suds3	1	0.597427401	0.257102167	0.095	0.13
904	ENSDARG00000073750	crygm2d18	1	0.002177206	-1.023980767	0.024	0.246
905	ENSDARG00000073753	tacc1	1	0.118536048	0.251992164	0.143	0.058
906	ENSDARG00000073786	cmbl	1	0.014409559	-0.362440116	0.071	0.261
907	ENSDARG00000073867	rex1bd	1	0.010575569	-0.45793731	0.024	0.188
908	ENSDARG00000073962	ccdc32	1	0.71259869	-0.312720458	0.119	0.145
909	ENSDARG00000074001	crygmxl2	1	0.171865	-0.478959517	0.048	0.13
910	ENSDARG00000074143	myo10l3	1	0.056943496	-0.287576787	0.024	0.13
911	ENSDARG00000074245	spen	1	0.104768767	0.554251019	0.143	0.058
912	ENSDARG00000074340	serf2	1	0.138055687	-0.325982619	0.429	0.623
913	ENSDARG00000074378	junba	1	0.454990762	-0.275933436	0.119	0.174
914	ENSDARG00000074471	vps39	1	0.055366749	-0.289529566	0.024	0.13
915	ENSDARG00000074552	ndufs7	1	0.123780049	0.654606301	0.405	0.333
916	ENSDARG00000074589	rin2	1	0.317237044	0.34856653	0.238	0.174
917	ENSDARG00000074667	akt1s1	1	0.03484841	0.555803296	0.381	0.217
918	ENSDARG00000074752	hlfa	1	0.252906929	-0.261686867	0.071	0.145
919	ENSDARG00000074758	csde1	1	0.226952595	-0.333151799	0.167	0.275
920	ENSDARG00000074791	aldh3a1	1	0.02261699	-0.320979837	0.167	0.377
921	ENSDARG00000074812	fhdc1	1	0.130500093	-0.341686974	0.024	0.101
922	ENSDARG00000074967	zgc:162698	1	0.085201293	-0.406649816	0.024	0.116
923	ENSDARG00000075129	mrps11	1	0.078657254	-0.40613827	0.048	0.159
924	ENSDARG00000075173	si:ch1073-322p19.1	1	0.034497251	-0.252994764	0	0.101
925	ENSDARG00000075282	irs2b	1	0.093591407	0.557008831	0.452	0.348
926	ENSDARG00000075435	akap11	1	0.209522445	-0.255790092	0.048	0.116
927	ENSDARG00000075709	ndufb3	1	0.029227244	-0.582079341	0.19	0.391
928	ENSDARG00000075989	arpc2	1	0.332755983	0.410740251	0.31	0.261
929	ENSDARG00000076239	si:ch211-74f19.2	1	0.001974391	-0.566225181	0	0.203
930	ENSDARG00000076283	snrpd3l	1	0.231010135	-0.568737276	0.071	0.145
931	ENSDARG00000076290	calr	1	0.050175286	0.637771945	0.167	0.058
932	ENSDARG00000076414	espn	1	0.489292424	0.272701559	0.143	0.101
933	ENSDARG00000076532	si:ch211-222l21.1	1	0.923581579	0.610022608	0.31	0.319
934	ENSDARG00000076572	crygm2d7	1	0.867543708	-0.50974692	0.167	0.174
935	ENSDARG00000076618	tm2d3	1	0.334803172	0.295969878	0.143	0.087
936	ENSDARG00000076667	ccng1	1	0.044817478	-0.489183035	0.381	0.609
937	ENSDARG00000076779	fam13b	1	0.023943924	0.580943686	0.143	0.029
938	ENSDARG00000076780	acadsb	1	0.655357595	0.274839354	0.167	0.145
939	ENSDARG00000076790	crygm2d16	1	0.000213603	-1.149216936	0.048	0.377
940	ENSDARG00000076811	ganab	1	0.060642695	0.253992798	0.119	0.029
941	ENSDARG00000077045	scg5	1	0.137541361	0.431560633	0.119	0.043
942	ENSDARG00000077138	zgc:195173	1	0.112529822	-0.590497489	0.286	0.435
943	ENSDARG00000077264	wdr43	1	0.581506716	0.304344829	0.119	0.087
944	ENSDARG00000077383	anxa11a	1	0.03566243	-0.542690022	0.095	0.261
945	ENSDARG00000077473	mych	1	0.028890655	-0.358177728	0.048	0.203
946	ENSDARG00000077506	tjp1a	1	0.053135564	0.450052616	0.119	0.029
947	ENSDARG00000077652	lratb.2	1	0.03455691	-0.361506237	0.595	0.768
948	ENSDARG00000077664	zgc:110239	1	0.314724565	-0.257890676	0.262	0.362
949	ENSDARG00000077694	dtnba	1	0.816716367	0.261486484	0.214	0.203
950	ENSDARG00000077709	iqsec2b	1	0.252051179	-0.299849717	0.214	0.319
951	ENSDARG00000077721	knop1	1	0.827604659	0.585126317	0.119	0.116
952	ENSDARG00000077726	nocta	1	0.87162355	0.62287805	0.19	0.203
953	ENSDARG00000077769	cited1	1	0.19100937	0.401344334	0.048	0.13
954	ENSDARG00000077776	csnk2b	1	0.069979723	-0.386284815	0.214	0.406
955	ENSDARG00000077799	egr4	1	0.051385173	0.942867513	0.119	0.029
956	ENSDARG00000077870	taf9	1	0.484210562	0.448546376	0.19	0.159
957	ENSDARG00000078042	il10rb	1	0.215854422	-0.326312062	0.214	0.319
958	ENSDARG00000078308	spry2	1	0.009830301	-0.447789376	0.048	0.232
959	ENSDARG00000078352	lyrm4	1	0.051566002	0.691649591	0.167	0.058
960	ENSDARG00000078458	ppp1r37	1	0.13181993	-0.289868189	0.048	0.13
961	ENSDARG00000078473	nucks1a	1	0.02045637	0.614566524	0.286	0.13
962	ENSDARG00000078659	tmem176	1	0.372091426	-0.331288192	0.19	0.275
963	ENSDARG00000078741	FRMD1	1	0.012744742	-0.404456549	0.119	0.333
964	ENSDARG00000078748	si:ch211-137a8.4	1	0.140623571	-0.312582056	0.071	0.174
965	ENSDARG00000078865	cxxc5a	1	0.36429159	0.284434018	0.19	0.13
966	ENSDARG00000079128	becn1	1	0.572758576	0.266693709	0.095	0.145
967	ENSDARG00000079296	gcga	1	0.130500093	-0.360292707	0.024	0.101
968	ENSDARG00000079305	hbae3	1	0.47274988	-1.990265687	0.119	0.174
969	ENSDARG00000079307	si:dkey-205h13.1	1	0.501636382	0.275952758	0.167	0.13
970	ENSDARG00000079312	kmt2ca	1	0.056785972	0.263186339	0.119	0.029
971	ENSDARG00000079391	mrpl42	1	0.087557012	-0.474955124	0.024	0.116
972	ENSDARG00000079508	fam114a2	1	0.237297159	0.281499078	0.119	0.058
973	ENSDARG00000079632	si:dkey-28b4.7	1	0.144872012	0.287517881	0.119	0.043
974	ENSDARG00000079731	kif13ba	1	0.019532404	0.250503678	0.119	0.014
975	ENSDARG00000086114	CR792417.1	1	0.00359033	-0.809433545	0.095	0.319
976	ENSDARG00000086658	crygm2d21	1	0.000475096	-1.413839693	0.071	0.377
977	ENSDARG00000086699	smim15	1	0.154549564	-0.26089266	0.119	0.232
978	ENSDARG00000086856	stk35	1	0.275233208	0.39773745	0.167	0.101
979	ENSDARG00000087059	selenou1b	1	0.077466055	-0.263808534	0.524	0.71
980	ENSDARG00000087164	crygm2d4	1	0.005887668	-1.066269847	0.048	0.261
981	ENSDARG00000087188	nfil3-6	1	0.267633687	-0.308064288	0.405	0.478
982	ENSDARG00000087243	zgc:100918	1	0.015623222	-0.567018919	0.143	0.362
983	ENSDARG00000087277	selenoj	1	0.976610682	0.290394937	0.095	0.101
984	ENSDARG00000087303	cebpd	1	0.980102727	0.402790999	0.214	0.232
985	ENSDARG00000087390	hbbe1.3	1	0.539250709	-2.123061074	0.214	0.174
986	ENSDARG00000087443	ptp4a2a	1	0.127133459	0.623158707	0.286	0.188
987	ENSDARG00000087636	hmgn6	1	0.649764991	0.276615009	0.5	0.536
988	ENSDARG00000088178	tp53inp2	1	0.023943924	0.407543232	0.143	0.029
989	ENSDARG00000088318	ubap2a	1	0.099653015	-0.342731881	0.119	0.246
990	ENSDARG00000088619	rexo4	1	0.183171359	-0.288156121	0.048	0.13
991	ENSDARG00000088823	crygm2d3	1	9.95E-05	-1.385689626	0.048	0.391
992	ENSDARG00000088959	pdxka	1	0.743771687	0.395881121	0.167	0.159
993	ENSDARG00000089162	afap1l1a	1	0.638986678	0.29928658	0.143	0.116
994	ENSDARG00000089302	hnrnpa0a	1	0.240797077	0.400194188	0.381	0.333
995	ENSDARG00000089354	tspan4a	1	0.164622919	-0.259030146	0.048	0.13
996	ENSDARG00000089372	clk4a	1	0.472709481	0.575766538	0.19	0.159
997	ENSDARG00000089413	mbpb	1	0.544504752	-0.814546498	0.071	0.101
998	ENSDARG00000089507	ugt1b5	1	0.089180574	-0.302786556	0.143	0.29
999	ENSDARG00000089645	si:ch1073-406l10.2	1	0.005708418	-0.933091608	0.071	0.29
1000	ENSDARG00000089877	si:dkeyp-75h12.5	1	0.235635104	0.497521703	0.167	0.101
1001	ENSDARG00000089976	spcs3	1	0.53547357	0.449237784	0.31	0.275
1002	ENSDARG00000090268	krtt1c19e	1	0.047522519	-0.574406833	0.262	0.464
1003	ENSDARG00000090386	cd3eap	1	0.092426005	-0.256009437	0.024	0.116
1004	ENSDARG00000090389	ndufv3	1	0.851032313	0.357567068	0.19	0.203
1005	ENSDARG00000090428	ctrb1	1	0.570071832	0.275765178	0.405	0.391
1006	ENSDARG00000090454	gnb1a	1	0.290416568	0.342609803	0.452	0.435
1007	ENSDARG00000090552	si:dkey-7j14.6	1	0.01055884	-0.549059469	0.214	0.464
1008	ENSDARG00000090624	ADGRL3	1	0.720241711	-0.297152314	0.119	0.145
1009	ENSDARG00000090716	cltcb	1	0.248360076	0.455659878	0.167	0.101
1010	ENSDARG00000090793	si:ch211-207j7.2	1	0.00930363	-0.789222457	0.048	0.232
1011	ENSDARG00000090850	serpina1l	1	0.13181993	-0.76937779	0.048	0.13
1012	ENSDARG00000090872	si:dkey-276j7.1	1	0.083184202	0.767898197	0.31	0.188
1013	ENSDARG00000090912	npc2	1	0.350608622	-0.261608336	0.262	0.348
1014	ENSDARG00000090914	si:ch211-117k10.3	1	0.107912964	0.304234987	0.19	0.087
1015	ENSDARG00000091001	mycbp	1	0.157926943	-0.289843612	0.071	0.174
1016	ENSDARG00000091079	si:zfos-1192g2.3	1	0.183149976	0.486911019	0.286	0.203
1017	ENSDARG00000091111	si:ch211-15b10.6	1	0.656489268	0.251089454	0.19	0.246
1018	ENSDARG00000091367	prpf6	1	0.252941627	0.288465425	0.119	0.058
1019	ENSDARG00000091418	snx17	1	0.123251494	-0.325948877	0.19	0.333
1020	ENSDARG00000091503	FADS6	1	0.636837683	0.434709851	0.214	0.203
1021	ENSDARG00000091579	si:ch211-66e2.5	1	0.076823906	-0.517982818	0.048	0.159
1022	ENSDARG00000091813	si:dkey-21a6.5	1	0.254428586	-0.299244214	0.119	0.203
1023	ENSDARG00000091996	tcnbb	1	0.025687463	0.294605371	0.143	0.029
1024	ENSDARG00000092033	si:dkey-239h2.3	1	0.072801296	-0.598036399	0.119	0.261
1025	ENSDARG00000092071	si:ch211-117n7.6	1	0.015463278	-0.284274013	0	0.13
1026	ENSDARG00000092112	tomm40	1	0.010501823	0.525005447	0.214	0.058
1027	ENSDARG00000092677	coa6	1	0.169766211	-0.677913232	0.095	0.188
1028	ENSDARG00000092947	cyt1	1	0.043325861	-0.511743498	0.571	0.768
1029	ENSDARG00000092954	mrpl34	1	0.250587297	0.456609934	0.214	0.145
1030	ENSDARG00000093042	si:dkey-104n9.1	1	0.01813474	-0.525818243	0.024	0.174
1031	ENSDARG00000093058	STMP1	1	0.094363538	-0.25611871	0.286	0.478
1032	ENSDARG00000093235	TST	1	0.829517797	0.27450737	0.214	0.217
1033	ENSDARG00000093549	selenop	1	0.055608168	-0.637578643	0.167	0.348
1034	ENSDARG00000093569	bckdhbl	1	0.107415585	0.608884996	0.143	0.058
1035	ENSDARG00000094310	si:ch211-255g12.6	1	0.001451202	-0.988989549	0.071	0.362
1036	ENSDARG00000094836	si:ch211-195b15.8	1	0.985965123	0.268729129	0.095	0.101
1037	ENSDARG00000095273	cox8a	1	0.342366803	0.30264091	0.571	0.594
1038	ENSDARG00000095577	cybrd1	1	0.01813474	-0.527050343	0.024	0.174
1039	ENSDARG00000095643	si:dkey-253d23.3	1	0.017969614	0.349816793	0.119	0.014
1040	ENSDARG00000095897	atp5f1e	1	0.218080567	0.354969712	0.643	0.609
1041	ENSDARG00000096118	ost4	1	0.276131026	-0.291184197	0.167	0.261
1042	ENSDARG00000096616	si:ch211-255p10.3	1	0.001354729	0.817636195	0.143	0
1043	ENSDARG00000096661	si:ch211-286b5.5	1	0.278033371	-0.335887827	0.214	0.304
1044	ENSDARG00000096829	blvrb	1	0.002596209	-0.591205134	0.048	0.275
1045	ENSDARG00000096849	si:dkey-16p21.8	1	0.338503757	0.467831482	0.238	0.188
1046	ENSDARG00000097478	qkia	1	0.474232643	0.34429319	0.452	0.464
1047	ENSDARG00000097696	si:ch73-71c20.5	1	0.445894447	-0.37605734	0.071	0.116
1048	ENSDARG00000097789	pon3.2	1	0.03170691	-0.562989215	0.143	0.319
1049	ENSDARG00000097797	tomm6	1	0.885233748	0.278789473	0.143	0.145
1050	ENSDARG00000098017	pet100	1	0.105500125	-0.255105699	0.048	0.145
1051	ENSDARG00000098075	sh3bgrl3	1	0.044441669	0.598027649	0.262	0.13
1052	ENSDARG00000098240	meis2a	1	0.00361219	0.674428738	0.119	0
1053	ENSDARG00000098245	cidea	1	0.103094125	0.559685719	0.167	0.072
1054	ENSDARG00000098334	exosc3	1	0.060209161	-0.2942218	0.024	0.13
1055	ENSDARG00000098439	nr1h3	1	0.844612335	0.26618804	0.119	0.116
1056	ENSDARG00000098466	ube2a	1	0.244066069	0.29392053	0.071	0.159
1057	ENSDARG00000098574	srsf11	1	0.145286431	0.53346002	0.238	0.145
1058	ENSDARG00000098627	gspt1l	1	0.42479439	0.417257119	0.167	0.116
1059	ENSDARG00000098635	irf2bp2b	1	0.13299044	-0.460473246	0.167	0.29
1060	ENSDARG00000098724	rgrb	1	0.038417008	-0.297723618	0.976	1
1061	ENSDARG00000098746	dhrs13l1	1	0.072275594	-0.275653626	0.143	0.319
1062	ENSDARG00000098753	elmo1	1	0.054935491	0.527474653	0.119	0.029
1063	ENSDARG00000098831	gcdhb	1	0.117259759	-0.359121086	0.024	0.101
1064	ENSDARG00000098832	fam168a	1	0.849931468	0.315341315	0.143	0.159
1065	ENSDARG00000098852	smdt1b	1	0.250587297	0.436807782	0.214	0.145
1066	ENSDARG00000098880	pclob	1	0.017969614	0.641590356	0.119	0.014
1067	ENSDARG00000099101	gch2	1	0.833562037	0.311063242	0.405	0.522
1068	ENSDARG00000099122	naa38	1	0.227852674	-0.318741633	0.048	0.116
1069	ENSDARG00000099148	bzw1b	1	0.006728363	-0.500055369	0.095	0.333
1070	ENSDARG00000099154	CABZ01032488.1	1	0.196389961	-0.340913189	0.143	0.246
1071	ENSDARG00000099175	hmgb1a	1	0.086129157	0.498338794	0.667	0.594
1072	ENSDARG00000099184	map2k6	1	0.227852674	-0.354902561	0.048	0.116
1073	ENSDARG00000099185	chia.2	1	0.21400165	-0.612920967	0.048	0.116
1074	ENSDARG00000099195	ier2a	1	0.105396355	-0.375768532	0.381	0.522
1075	ENSDARG00000099200	zgc:123103	1	0.42479439	0.252512573	0.167	0.116
1076	ENSDARG00000099306	zgc:175088	1	0.038028195	-0.309133442	0.095	0.261
1077	ENSDARG00000099307	si:dkey-10p5.10	1	0.853143939	0.259770081	0.119	0.116
1078	ENSDARG00000099309	si:zfos-169g10.3	1	0.275713548	-0.308165348	0.095	0.174
1079	ENSDARG00000099312	jpt1b	1	0.076893541	0.716540466	0.286	0.174
1080	ENSDARG00000099313	naga	1	0.133181361	-0.278999806	0.095	0.203
1081	ENSDARG00000099352	si:rp71-62i8.1	1	0.562948265	0.319883744	0.286	0.246
1082	ENSDARG00000099420	nme2b.2	1	0.033424254	0.535702051	0.548	0.406
1083	ENSDARG00000099532	ubl3a	1	0.303055018	0.563444166	0.214	0.159
1084	ENSDARG00000099563	inpp5ka	1	0.055226829	-0.271558425	0.762	0.87
1085	ENSDARG00000099572	hmgn2	1	0.169084524	0.372251556	0.595	0.594
1086	ENSDARG00000099631	cmtm6	1	0.357906136	0.265734554	0.143	0.087
1087	ENSDARG00000099635	akap8l	1	0.264135137	0.289159386	0.238	0.159
1088	ENSDARG00000099663	cox5ab	1	0.407808463	0.373165331	0.476	0.464
1089	ENSDARG00000099664	selenof	1	0.175196823	-0.345309935	0.167	0.275
1090	ENSDARG00000099667	snrpg	1	0.00523527	-0.839690071	0.024	0.217
1091	ENSDARG00000099744	gap43	1	0.361724883	0.509480389	0.119	0.072
1092	ENSDARG00000099766	myl12.1	1	0.140171813	-0.302855081	0.381	0.565
1093	ENSDARG00000099776	glula	1	0.11948153	0.276907018	0.786	0.725
1094	ENSDARG00000099918	arl4aa	1	0.198837463	0.315309891	0.167	0.087
1095	ENSDARG00000100003	glulb	1	0.062914962	-0.370389867	0.31	0.493
1096	ENSDARG00000100331	SMIM10	1	0.103094125	0.35739608	0.167	0.072
1097	ENSDARG00000100371	eef2b	1	0.09642545	-0.292890431	0.81	0.884
1098	ENSDARG00000100374	txnrd3	1	0.713904844	0.349703689	0.119	0.101
1099	ENSDARG00000100435	sec22bb	1	0.015463278	-0.288874238	0	0.13
1100	ENSDARG00000100499	cpeb4b	1	0.160927332	0.449905663	0.262	0.159
1101	ENSDARG00000100585	coa3a	1	0.42608085	-0.258281451	0.095	0.145
1102	ENSDARG00000100742	reep5	1	0.006335065	-0.442144521	0.214	0.493
1103	ENSDARG00000100766	ube2q1	1	0.06189934	-0.399191093	0.024	0.13
1104	ENSDARG00000100795	timp4.3	1	0.388075693	0.516073897	0.119	0.072
1105	ENSDARG00000100917	slc30a8	1	0.141170116	0.333088002	0.119	0.043
1106	ENSDARG00000100938	hint2	1	0.266511947	0.439859726	0.143	0.087
1107	ENSDARG00000101115	med30	1	0.01513667	-0.375012015	0.071	0.261
1108	ENSDARG00000101127	map1lc3b	1	0.556135454	0.456245341	0.333	0.319
1109	ENSDARG00000101135	si:dkey-85k7.7	1	0.025642699	-0.668039376	0.167	0.362
1110	ENSDARG00000101216	meaf6	1	0.094742115	0.449452256	0.19	0.087
1111	ENSDARG00000101251	ldha	1	0.331009356	0.384244387	0.167	0.116
1112	ENSDARG00000101324	apoa1b	1	0.270129226	-0.49467406	0.619	0.725
1113	ENSDARG00000101423	cyp2y3	1	0.089677276	-0.381170441	0.214	0.377
1114	ENSDARG00000101479	BX908782.2	1	0.12527985	-0.642439376	0.119	0.246
1115	ENSDARG00000101534	rab3db	1	0.470485774	0.417833713	0.167	0.13
1116	ENSDARG00000101560	psma1	1	0.680149783	0.25284113	0.381	0.391
1117	ENSDARG00000101619	minos1	1	0.66366255	-0.299677793	0.238	0.203
1118	ENSDARG00000101631	etfa	1	0.240584614	0.5261434	0.357	0.304
1119	ENSDARG00000101733	fam168b	1	0.063993905	0.501639904	0.238	0.116
1120	ENSDARG00000101849	adipor2	1	0.318783376	0.292741133	0.333	0.275
1121	ENSDARG00000101859	mnta	1	0.226489611	0.314426736	0.19	0.116
1122	ENSDARG00000101914	metrnla	1	0.080124357	-0.43540336	0.143	0.275
1123	ENSDARG00000101915	pin1	1	0.308857764	0.293074292	0.238	0.174
1124	ENSDARG00000101984	pde6gb	1	0.133984953	-0.50279016	0.024	0.101
1125	ENSDARG00000102055	hadhb	1	0.263216988	0.55705719	0.262	0.188
1126	ENSDARG00000102115	ndufc2	1	0.097417427	-0.259670818	0.214	0.362
1127	ENSDARG00000102229	mapk8ip1a	1	0.142710868	-0.350117251	0.19	0.319
1128	ENSDARG00000102257	soul3	1	0.189172797	-0.282668173	0.143	0.261
1129	ENSDARG00000102403	cry2	1	0.796762195	0.352025103	0.19	0.232
1130	ENSDARG00000102412	eci2	1	0.015463278	-0.374015421	0	0.13
1131	ENSDARG00000102417	psmd7	1	0.631638429	0.429624336	0.119	0.101
1132	ENSDARG00000102452	eif3ha	1	0.02758785	-0.384553662	0.214	0.42
1133	ENSDARG00000102741	sumo2b	1	0.511840099	0.307585108	0.452	0.464
1134	ENSDARG00000102974	baz2a	1	0.017969614	0.455990024	0.119	0.014
1135	ENSDARG00000102975	nsg2	1	0.829859738	0.423286889	0.119	0.145
1136	ENSDARG00000103002	nptna	1	0.247648889	0.257803577	0.119	0.058
1137	ENSDARG00000103038	pik3r3a	1	0.012779516	-0.416885553	0.095	0.304
1138	ENSDARG00000103118	cib1	1	0.821890658	0.282981498	0.119	0.145
1139	ENSDARG00000103181	si:dkey-34d22.1	1	0.041294779	-0.317725153	0.024	0.145
1140	ENSDARG00000103277	cyp24a1	1	0.853743789	-0.250581975	0.286	0.304
1141	ENSDARG00000103364	cs	1	0.774698507	-0.277465837	0.143	0.159
1142	ENSDARG00000103403	sar1b	1	0.40143511	0.279546459	0.167	0.116
1143	ENSDARG00000103422	usp10	1	0.222349087	0.279807383	0.119	0.058
1144	ENSDARG00000103457	spartb	1	0.319487127	-0.31845377	0.048	0.101
1145	ENSDARG00000103522	si:zfos-943e10.1	1	0.056451968	0.540210185	0.143	0.043
1146	ENSDARG00000103612	akt2l	1	0.096137125	-0.40742405	0.048	0.145
1147	ENSDARG00000103658	hivep1	1	0.051646796	0.413357677	0.143	0.043
1148	ENSDARG00000103687	sycn.2	1	0.127085968	-0.357659045	0.024	0.101
1149	ENSDARG00000103718	chmp5b	1	0.055875187	-0.474208174	0.214	0.391
1150	ENSDARG00000103736	gramd2aa	1	0.675612035	0.280534418	0.262	0.246
1151	ENSDARG00000103775	thbs1a	1	0.978974318	0.499425415	0.119	0.13
1152	ENSDARG00000103824	hint1	1	0.789520561	0.438037937	0.167	0.203
1153	ENSDARG00000103919	si:ch73-1a9.3	1	0.210921925	0.470245394	0.643	0.623
1154	ENSDARG00000103957	aamdc	1	0.203225024	0.339686186	0.143	0.072
1155	ENSDARG00000103994	ppiab	1	0.173574395	0.403795667	0.762	0.739
1156	ENSDARG00000104018	mtpn	1	0.143915211	-0.366038533	0.286	0.435
1157	ENSDARG00000104030	taf12	1	0.886792184	0.258722044	0.167	0.203
1158	ENSDARG00000104031	mrpl33	1	0.237297159	0.307190018	0.119	0.058
1159	ENSDARG00000104066	dnaja2a	1	0.246248575	0.330793473	0.333	0.261
1160	ENSDARG00000104117	fzd4	1	0.853143939	0.429870374	0.119	0.116
1161	ENSDARG00000104177	cpne3	1	0.77057348	0.255219303	0.143	0.13
1162	ENSDARG00000104227	nop10	1	0.026513676	-0.459199571	0.071	0.246
1163	ENSDARG00000104279	appa	1	0.988943719	0.267431777	0.357	0.406
1164	ENSDARG00000104347	rtn4b	1	0.180468344	0.297974472	0.167	0.087
1165	ENSDARG00000104530	znf609b	1	0.348980443	0.374527837	0.119	0.072
1166	ENSDARG00000104537	cox7c	1	0.12022429	0.28220647	0.667	0.623
1167	ENSDARG00000104676	prkd2	1	0.586881656	0.381078867	0.119	0.174
1168	ENSDARG00000104682	tpm2	1	0.060642695	0.314437823	0.119	0.029
1169	ENSDARG00000104936	si:ch211-225h24.2	1	0.130500093	0.327772182	0.119	0.043
1170	ENSDARG00000104940	ciao2a	1	0.16559518	0.474094948	0.19	0.101
1171	ENSDARG00000104945	sncb	1	0.077235971	0.591877494	0.238	0.116
1172	ENSDARG00000105012	utp23	1	0.334803172	-0.254644712	0.071	0.13
1173	ENSDARG00000105036	arl6ip4	1	0.127085968	-0.302467799	0.024	0.101
1174	ENSDARG00000105142	tcirg1b	1	0.133984953	0.309566493	0.119	0.043
1175	ENSDARG00000105187	gcshb	1	0.579120847	-0.443485548	0.167	0.217
1176	ENSDARG00000105223	pmp22a	1	0.222690374	-0.618405064	0.095	0.174
1177	ENSDARG00000105293	srsf4	1	0.288025219	0.513574073	0.19	0.13
1178	ENSDARG00000105355	zgc:154164	1	0.034497251	-0.389740879	0	0.101
1179	ENSDARG00000105450	si:ch211-63p21.1	1	0.316512804	0.575213586	0.405	0.391
1180	ENSDARG00000109337	nanos1	1	0.514395635	0.837136455	0.167	0.13
1181	ENSDARG00000109510	lsm12b	1	0.149631843	-0.263032493	0.19	0.348
1182	ENSDARG00000109774	CABZ01084963.1	1	0.019619872	-0.313813668	0.048	0.217
1183	ENSDARG00000109861	BX545855.1	1	8.38E-05	-1.272042048	0.238	0.681
1184	ENSDARG00000110357	txndc15	1	0.319958257	0.46300373	0.19	0.13
1185	ENSDARG00000113899	zgc:77650	1	0.004483696	-0.615671537	0.024	0.217
1186	ENSDARG00000114067	tspan17	1	0.006695946	-0.469149451	0.024	0.203
1187	ENSDARG00000114245	PLBD2	1	0.138147415	-0.338222886	0.095	0.203
1188	ENSDARG00000114730	CABZ01113192.1	1	0.03733955	0.292121488	0.214	0.072
1189	ENSDARG00000116164	crygm2d8	1	0.000200809	-0.966407792	0.095	0.464
1190	ENSDARG00000116491	h2afvb	1	0.07927345	-0.580324102	0.286	0.478
1191	ENSDARG00000116649	ube2e1	1	0.234596727	0.557175867	0.19	0.13
1192	ENSDARG00000117130	BX936439.1	1	0.252051179	-0.30869974	0.214	0.319
