# Supplementary material for: Cell-type-specific responses to the microbiota across all tissues of the larval zebrafish
Source: Cell Rep. Author manuscript; Available in PMC 2023 Oct 23. (PMC10423310; doi:10.1016/j.celrep.2023.112095)
Supplement: MMC7 [file NIHMS1880944-supplement-MMC7.zip › DataS1/Cluster68/clu68_GOresults_GFup_fdr.tsv]

ONTOLOGY	ID	Description	pvalue	p.adjust	qvalue	geneID	Count
BP	GO:0007601	visual perception	2.58E-20	1.90E-17	1.87E-17	ENSDARG00000087324/ENSDARG00000087765/ENSDARG00000016793/ENSDARG00000032929/ENSDARG00000030411/ENSDARG00000053862/ENSDARG00000030349/ENSDARG00000024548/ENSDARG00000041925/ENSDARG00000069801/ENSDARG00000007480/ENSDARG00000007576/ENSDARG00000014803/ENSDARG00000053875/ENSDARG00000054890/ENSDARG00000057460/ENSDARG00000059163/ENSDARG00000068507/ENSDARG00000073750/ENSDARG00000076790/ENSDARG00000086658/…	23
BP	GO:0002088	lens development in camera-type eye	3.47E-20	1.90E-17	1.87E-17	ENSDARG00000087324/ENSDARG00000087765/ENSDARG00000016793/ENSDARG00000032929/ENSDARG00000030411/ENSDARG00000053862/ENSDARG00000030349/ENSDARG00000024548/ENSDARG00000041925/ENSDARG00000069801/ENSDARG00000007576/ENSDARG00000014803/ENSDARG00000053875/ENSDARG00000057460/ENSDARG00000068507/ENSDARG00000073750/ENSDARG00000076790/ENSDARG00000086658/ENSDARG00000088823	19
BP	GO:0050953	sensory perception of light stimulus	7.67E-20	2.80E-17	2.75E-17	ENSDARG00000087324/ENSDARG00000087765/ENSDARG00000016793/ENSDARG00000032929/ENSDARG00000030411/ENSDARG00000053862/ENSDARG00000030349/ENSDARG00000024548/ENSDARG00000041925/ENSDARG00000069801/ENSDARG00000007480/ENSDARG00000007576/ENSDARG00000014803/ENSDARG00000053875/ENSDARG00000054890/ENSDARG00000057460/ENSDARG00000059163/ENSDARG00000068507/ENSDARG00000073750/ENSDARG00000076790/ENSDARG00000086658/…	23
BP	GO:0043010	camera-type eye development	8.88E-16	2.43E-13	2.39E-13	ENSDARG00000087324/ENSDARG00000087765/ENSDARG00000016793/ENSDARG00000032929/ENSDARG00000030411/ENSDARG00000053862/ENSDARG00000030349/ENSDARG00000024548/ENSDARG00000041925/ENSDARG00000069801/ENSDARG00000007576/ENSDARG00000008306/ENSDARG00000014803/ENSDARG00000018426/ENSDARG00000039041/ENSDARG00000044601/ENSDARG00000044684/ENSDARG00000053875/ENSDARG00000054578/ENSDARG00000057460/ENSDARG00000057698/…	27
BP	GO:0007600	sensory perception	5.97E-13	1.31E-10	1.29E-10	ENSDARG00000087324/ENSDARG00000087765/ENSDARG00000016793/ENSDARG00000032929/ENSDARG00000030411/ENSDARG00000053862/ENSDARG00000030349/ENSDARG00000024548/ENSDARG00000041925/ENSDARG00000069801/ENSDARG00000007480/ENSDARG00000007576/ENSDARG00000014803/ENSDARG00000053875/ENSDARG00000054890/ENSDARG00000057460/ENSDARG00000059163/ENSDARG00000068507/ENSDARG00000073750/ENSDARG00000076790/ENSDARG00000086658/…	23
CC	GO:0000323	lytic vacuole	5.68E-05	0.006045006	0.00558644	ENSDARG00000007836/ENSDARG00000013968/ENSDARG00000039980/ENSDARG00000055120/ENSDARG00000057698/ENSDARG00000059354/ENSDARG00000063095/ENSDARG00000087243/ENSDARG00000095577	9
CC	GO:0005764	lysosome	5.68E-05	0.006045006	0.00558644	ENSDARG00000007836/ENSDARG00000013968/ENSDARG00000039980/ENSDARG00000055120/ENSDARG00000057698/ENSDARG00000059354/ENSDARG00000063095/ENSDARG00000087243/ENSDARG00000095577	9
CC	GO:0042470	melanosome	0.000568088	0.026332403	0.024334862	ENSDARG00000006008/ENSDARG00000034572/ENSDARG00000100435	3
CC	GO:0048770	pigment granule	0.000568088	0.026332403	0.024334862	ENSDARG00000006008/ENSDARG00000034572/ENSDARG00000100435	3
CC	GO:0005773	vacuole	0.000618132	0.026332403	0.024334862	ENSDARG00000007836/ENSDARG00000013968/ENSDARG00000039980/ENSDARG00000055120/ENSDARG00000057698/ENSDARG00000059354/ENSDARG00000063095/ENSDARG00000087243/ENSDARG00000095577	9
CC	GO:0005791	rough endoplasmic reticulum	0.001012048	0.035927713	0.033202285	ENSDARG00000019137/ENSDARG00000021669/ENSDARG00000054578	3
CC	GO:0005768	endosome	0.001181603	0.035954481	0.033227022	ENSDARG00000007323/ENSDARG00000010553/ENSDARG00000041878/ENSDARG00000053979/ENSDARG00000054829/ENSDARG00000055901/ENSDARG00000057075/ENSDARG00000061719/ENSDARG00000087243	9
MF	GO:0005212	structural constituent of eye lens	4.10E-27	1.18E-24	1.16E-24	ENSDARG00000087324/ENSDARG00000087765/ENSDARG00000016793/ENSDARG00000032929/ENSDARG00000030411/ENSDARG00000053862/ENSDARG00000030349/ENSDARG00000024548/ENSDARG00000041925/ENSDARG00000069801/ENSDARG00000015445/ENSDARG00000007576/ENSDARG00000014803/ENSDARG00000053875/ENSDARG00000057460/ENSDARG00000068507/ENSDARG00000068974/ENSDARG00000073750/ENSDARG00000076790/ENSDARG00000086658/ENSDARG00000088823	21
