# Supplementary material for: Cell-type-specific responses to the microbiota across all tissues of the larval zebrafish
Source: Cell Rep. Author manuscript; Available in PMC 2023 Oct 23. (PMC10423310; doi:10.1016/j.celrep.2023.112095)
Supplement: MMC7 [file NIHMS1880944-supplement-MMC7.zip › DataS1/Cluster57/cluster57_CVZvGF.tsv]

	gene	gene_NAME	p_val_adj	p_val	avg_logFC	pct.1	pct.2
1	ENSDARG00000086917	crygm2d2	6.67E-10	3.03E-14	-2.200345302	0.13	0.73
2	ENSDARG00000030411	crygn2	8.94E-09	4.05E-13	-2.099025249	0.117	0.662
3	ENSDARG00000068507	crybb1	2.18E-08	9.89E-13	-1.892812797	0.143	0.703
4	ENSDARG00000032929	cryba1l1	7.23E-08	3.28E-12	-1.724389531	0.221	0.757
5	ENSDARG00000087324	crygm2d1	7.47E-08	3.38E-12	-1.878099122	0.169	0.703
6	ENSDARG00000109861	BX545855.1	1.40E-06	6.34E-11	-1.670534009	0.117	0.622
7	ENSDARG00000024548	cryba4	1.77E-06	8.01E-11	-1.49090717	0.286	0.77
8	ENSDARG00000087765	crygm2d10	6.67E-06	3.02E-10	-1.51769619	0.169	0.689
9	ENSDARG00000053862	crygmx	2.64E-05	1.20E-09	-1.978331832	0.156	0.608
10	ENSDARG00000053875	cryba1b	0.000115525	5.24E-09	-1.550101803	0.221	0.649
11	ENSDARG00000069801	crygm2d12	0.000951003	4.31E-08	-1.63890222	0.117	0.514
12	ENSDARG00000041925	cryba2b	0.001023985	4.64E-08	-1.524216109	0.195	0.608
13	ENSDARG00000007576	crybb1l1	0.007452646	3.38E-07	-1.37571147	0.078	0.432
14	ENSDARG00000057460	crygm2d13	0.011228775	5.09E-07	-1.355597777	0.078	0.432
15	ENSDARG00000116164	crygm2d8	0.069603554	3.16E-06	-1.124614872	0.078	0.405
16	ENSDARG00000076790	crygm2d16	0.131730818	5.97E-06	-1.221868142	0.078	0.378
17	ENSDARG00000015445	lim2.4	0.186744991	8.47E-06	-1.282418913	0.078	0.365
18	ENSDARG00000016793	crybb1l2	0.19921449	9.03E-06	-1.318937502	0.221	0.527
19	ENSDARG00000015866	apoa2	0.263237118	1.19E-05	-0.946374045	0.532	0.797
20	ENSDARG00000030349	cryba2a	0.523481639	2.37E-05	-1.07798986	0.078	0.365
21	ENSDARG00000094310	si:ch211-255g12.6	0.598700865	2.71E-05	-1.08643863	0.091	0.378
22	ENSDARG00000086658	crygm2d21	0.699193175	3.17E-05	-1.207900306	0.091	0.365
23	ENSDARG00000000068	slc9a3r1a	1	0.167385615	0.341830163	0.377	0.284
24	ENSDARG00000000183	ptpn4b	1	0.07781099	0.263834147	0.156	0.068
25	ENSDARG00000000568	ell	1	0.072814367	-0.310213559	0.052	0.135
26	ENSDARG00000000853	dstyk	1	0.087211307	0.285842478	0.117	0.041
27	ENSDARG00000000857	mapk14a	1	0.104410315	-0.327016307	0.078	0.162
28	ENSDARG00000001634	kirrel1a	1	0.271947282	0.270230775	0.117	0.068
29	ENSDARG00000001890	stt3b	1	0.106296368	-0.323461631	0.039	0.108
30	ENSDARG00000001940	dnajc1	1	0.189389186	0.375219709	0.13	0.068
31	ENSDARG00000002082	csnk2a1	1	0.052104071	0.470354766	0.39	0.257
32	ENSDARG00000002131	celf2	1	0.00150686	0.683983939	0.273	0.081
33	ENSDARG00000002193	rho	1	0.305398928	-0.505571863	0.299	0.365
34	ENSDARG00000002215	rtca	1	0.051972211	0.441136248	0.13	0.041
35	ENSDARG00000002216	tbx3a	1	0.320377789	-0.282369064	0.091	0.135
36	ENSDARG00000002264	mrpl41	1	0.011263729	0.412812158	0.117	0.014
37	ENSDARG00000002506	zgc:92818	1	0.355584576	-0.293057918	0.104	0.149
38	ENSDARG00000002523	hsdl2	1	0.027744705	0.420489422	0.143	0.041
39	ENSDARG00000002576	cabp5a	1	0.194271817	0.346586107	0.13	0.068
40	ENSDARG00000002635	zgc:85722	1	0.050151922	0.359613598	0.13	0.041
41	ENSDARG00000003469	neurod4	1	0.372445354	0.295581328	0.182	0.135
42	ENSDARG00000003486	ppp1caa	1	0.417983504	0.287357312	0.208	0.162
43	ENSDARG00000003527	mak16	1	0.069067132	0.301663484	0.143	0.054
44	ENSDARG00000003655	tmem59l	1	0.154180842	-0.464610725	0.143	0.23
45	ENSDARG00000003754	tspan2a	1	0.226599831	0.38424617	0.208	0.149
46	ENSDARG00000003820	nr1d2a	1	0.129816437	0.331727116	0.442	0.338
47	ENSDARG00000003866	tm9sf2	1	0.276040687	-0.411619752	0.143	0.203
48	ENSDARG00000004023	isl1	1	0.358075743	0.367500059	0.169	0.122
49	ENSDARG00000004171	rabac1	1	0.032478994	-0.404350351	0.039	0.135
50	ENSDARG00000004173	copa	1	0.179896337	0.498870028	0.13	0.068
51	ENSDARG00000004189	cbx1a	1	0.118935972	0.428209914	0.182	0.095
52	ENSDARG00000004322	ush1ga	1	0.779715897	0.338404181	0.104	0.095
53	ENSDARG00000004358	gnb3a	1	0.038699595	0.623887891	0.247	0.122
54	ENSDARG00000004427	dpy30	1	0.297470141	0.341627598	0.182	0.122
55	ENSDARG00000004452	tardbpl	1	0.633761575	-0.276225173	0.13	0.149
56	ENSDARG00000004580	nmnat2	1	0.04467878	-0.318188834	0.026	0.108
57	ENSDARG00000004588	sox4a	1	0.289383106	0.42786961	0.156	0.095
58	ENSDARG00000004621	gpm6ab	1	0.051484971	0.604494577	0.481	0.365
59	ENSDARG00000004697	rxrgb	1	0.050482189	0.397949946	0.104	0.027
60	ENSDARG00000004714	tcf12	1	0.060385072	0.332795543	0.273	0.149
61	ENSDARG00000004840	rassf1	1	0.050482189	0.314506464	0.104	0.027
62	ENSDARG00000004875	tmc6b	1	0.440116709	0.272855958	0.143	0.108
63	ENSDARG00000004956	zmat2	1	0.11747912	0.25789119	0.182	0.095
64	ENSDARG00000005104	limk2	1	0.307370449	0.30050097	0.13	0.081
65	ENSDARG00000005172	dynll2b	1	0.248093846	0.419172954	0.182	0.122
66	ENSDARG00000005359	sucla2	1	0.152380595	-0.453392722	0.078	0.149
67	ENSDARG00000005423	pgam1a	1	0.614062734	-0.292255109	0.169	0.189
68	ENSDARG00000005456	katnb1	1	0.006248272	0.571992935	0.13	0.014
69	ENSDARG00000005481	nfkbiaa	1	0.223133513	0.360633972	0.104	0.054
70	ENSDARG00000005586	zbtb20	1	0.264822645	0.354477808	0.104	0.054
71	ENSDARG00000005699	ddx19	1	0.132699888	0.296796899	0.104	0.041
72	ENSDARG00000005774	ddx3xb	1	0.13058448	0.271863111	0.104	0.041
73	ENSDARG00000005924	serpina10a	1	0.892924063	-0.255343931	0.377	0.378
74	ENSDARG00000005926	ak2	1	0.145649919	-0.38842732	0.221	0.311
75	ENSDARG00000005945	sart1	1	0.096211122	0.294356076	0.169	0.081
76	ENSDARG00000006031	abat	1	0.341643715	0.261488084	0.156	0.108
77	ENSDARG00000006124	kdm5c	1	0.124395045	0.34729756	0.104	0.041
78	ENSDARG00000006370	atp6v1h	1	0.003364428	0.682528366	0.364	0.176
79	ENSDARG00000006413	rpl38	1	0.030131262	-0.463592697	0.701	0.784
80	ENSDARG00000006497	rtn1a	1	0.10820465	0.265609893	0.597	0.459
81	ENSDARG00000006514	her6	1	0.163230274	0.526446195	0.299	0.203
82	ENSDARG00000006524	supt6h	1	0.483774304	-0.313566086	0.091	0.122
83	ENSDARG00000006588	zgc:111983	1	0.02949338	0.554700971	0.117	0.027
84	ENSDARG00000006639	lnpk	1	0.03205024	0.270366242	0.117	0.027
85	ENSDARG00000006747	tmem178b	1	0.131429671	0.277016569	0.143	0.068
86	ENSDARG00000006760	slc24a3	1	0.277518845	0.481632136	0.169	0.108
87	ENSDARG00000007247	ric8a	1	0.126167579	0.340120904	0.143	0.068
88	ENSDARG00000007275	si:ch211-251b21.1	1	0.16233567	-0.891179202	0.078	0.149
89	ENSDARG00000007276	ela3l	1	0.24566418	0.26809241	0.182	0.122
90	ENSDARG00000007323	chmp4bb	1	0.150465323	-0.313433335	0.065	0.135
91	ENSDARG00000007377	odc1	1	0.068214968	-0.460110875	0.052	0.135
92	ENSDARG00000007405	strap	1	0.0498588	0.431340207	0.169	0.068
93	ENSDARG00000007737	zyg11	1	0.005793535	0.49317128	0.13	0.014
94	ENSDARG00000007788	atp2b1b	1	0.300813523	0.263484115	0.13	0.081
95	ENSDARG00000007791	ppp2r1ba	1	0.130802062	-0.401070384	0.169	0.27
96	ENSDARG00000007795	cst3	1	0.085430001	-0.289211705	0.052	0.135
97	ENSDARG00000007824	camta1b	1	0.19634199	0.441839528	0.156	0.095
98	ENSDARG00000007941	hmx4	1	0.499922878	-0.338548075	0.195	0.23
99	ENSDARG00000008049	si:dkey-42i9.4	1	0.037572325	0.358412723	0.234	0.108
100	ENSDARG00000008200	ugp2b	1	0.58661615	0.270340389	0.104	0.081
101	ENSDARG00000008224	vps35	1	0.286281302	0.281117778	0.26	0.189
102	ENSDARG00000008237	sars	1	0.012124384	0.355949178	0.117	0.014
103	ENSDARG00000008808	eml2	1	0.041219549	0.331471388	0.61	0.419
104	ENSDARG00000009018	rhbg	1	0.619834696	-0.337624093	0.727	0.676
105	ENSDARG00000009106	serinc1	1	0.143089125	0.263839821	0.636	0.581
106	ENSDARG00000009170	ctr9	1	0.004601821	0.489207943	0.104	0
107	ENSDARG00000009484	arf1	1	0.025712533	-0.274204948	0.026	0.122
108	ENSDARG00000009640	psmb1	1	0.1246962	0.368442928	0.208	0.122
109	ENSDARG00000009740	ppp1r7	1	0.053025188	0.387105808	0.169	0.068
110	ENSDARG00000009779	mcl1a	1	0.755921233	-0.301505797	0.273	0.297
111	ENSDARG00000010010	trim13	1	0.012282039	-0.366066608	0.026	0.135
112	ENSDARG00000010042	dnm1a	1	0.140993218	0.319786018	0.208	0.122
113	ENSDARG00000010052	ndrg3b	1	0.176005494	-0.402365675	0.052	0.108
114	ENSDARG00000010137	ldb1a	1	0.08658473	0.250270524	0.247	0.135
115	ENSDARG00000010149	atp5fa1	1	0.109717307	-0.506964031	0.39	0.486
116	ENSDARG00000010279	scamp2	1	0.273534441	-0.356331821	0.117	0.176
117	ENSDARG00000010381	rnf2	1	0.149758261	-0.457469405	0.169	0.257
118	ENSDARG00000010481	bzw1a	1	0.254088393	-0.423021532	0.104	0.162
119	ENSDARG00000010519	per3	1	0.097698483	0.543478202	0.208	0.122
120	ENSDARG00000010553	mmgt1	1	0.022851284	0.390333728	0.325	0.162
121	ENSDARG00000010596	slc7a6os	1	0.136860324	0.255343994	0.143	0.068
122	ENSDARG00000010710	msi1	1	0.414521508	-0.263987454	0.195	0.243
123	ENSDARG00000010745	dnaja2b	1	0.005324943	0.473681875	0.273	0.095
124	ENSDARG00000010789	homer3b	1	0.028972042	0.440013358	0.377	0.216
125	ENSDARG00000010956	sh3glb1b	1	0.268732092	0.293321728	0.117	0.068
126	ENSDARG00000011026	zgc:92907	1	0.199937618	-0.320865869	0.052	0.108
127	ENSDARG00000011201	rplp2l	1	0.034792732	-0.292498466	0.831	0.919
128	ENSDARG00000011370	fyna	1	0.103051112	-0.279021418	0.117	0.216
129	ENSDARG00000011683	prtfdc1	1	0.067046975	0.615533708	0.156	0.068
130	ENSDARG00000011934	gyg1a	1	0.019450921	0.349124071	0.221	0.081
131	ENSDARG00000011961	csrp2	1	0.04131674	0.362610577	0.455	0.27
132	ENSDARG00000011989	crx	1	0.080098455	0.592904004	0.195	0.095
133	ENSDARG00000012072	dmac2l	1	0.054692018	0.399642846	0.104	0.027
134	ENSDARG00000012076	apoa1a	1	0.322335546	-0.461711328	0.078	0.122
135	ENSDARG00000012078	meis1b	1	0.3068359	0.311428051	0.247	0.189
136	ENSDARG00000012138	sgce	1	0.082431036	0.373096169	0.377	0.257
137	ENSDARG00000012499	per1b	1	0.286107677	0.26949115	0.195	0.135
138	ENSDARG00000012627	cdc34b	1	0.074794448	0.35330199	0.117	0.041
139	ENSDARG00000012671	inhbaa	1	0.241751694	0.370965802	0.104	0.054
140	ENSDARG00000012672	gtf2e2	1	0.053025188	0.391847929	0.169	0.068
141	ENSDARG00000012682	pfn2l	1	0.016249158	0.539060396	0.442	0.27
142	ENSDARG00000012848	arih2	1	0.2809445	0.28079731	0.195	0.135
143	ENSDARG00000012944	myhz2	1	0.048329746	-0.456609721	0.234	0.365
144	ENSDARG00000012972	cfl1l	1	0.001582373	-0.780534583	0.104	0.311
145	ENSDARG00000013005	opcml	1	0.026265406	-0.291955785	0.026	0.122
146	ENSDARG00000013016	pole4	1	0.137010206	0.265916216	0.104	0.041
147	ENSDARG00000013044	ndufv2	1	0.131527031	0.452655852	0.26	0.162
148	ENSDARG00000013075	mrpl11	1	0.417359863	0.254813281	0.104	0.068
149	ENSDARG00000013317	pygmb	1	0.038838208	0.324198523	0.156	0.054
150	ENSDARG00000013430	bhmt	1	0.184655248	-0.61755396	0.156	0.23
151	ENSDARG00000013576	gadd45bb	1	0.037777137	-0.31177315	0.039	0.135
152	ENSDARG00000013655	tpd52l2b	1	0.171775155	0.360416092	0.208	0.135
153	ENSDARG00000013755	actn3a	1	0.669593878	-0.430632384	0.091	0.108
154	ENSDARG00000013822	anapc16	1	0.056949337	-0.377527778	0.104	0.216
155	ENSDARG00000013830	osbpl2b	1	0.362572788	0.489390543	0.104	0.068
156	ENSDARG00000013966	psma6b	1	0.008864887	0.472357067	0.234	0.081
157	ENSDARG00000014004	eif2b4	1	0.317085698	-0.331303781	0.091	0.135
158	ENSDARG00000014085	atp6v1e1a	1	0.2655431	0.302791738	0.117	0.068
159	ENSDARG00000014113	wasla	1	0.074932034	0.287945862	0.208	0.108
160	ENSDARG00000014159	mtdha	1	0.047429702	0.383147052	0.338	0.189
161	ENSDARG00000014165	ssr3	1	0.041223648	-0.495989424	0.13	0.257
162	ENSDARG00000014171	bloc1s1	1	0.505790238	-0.38202877	0.091	0.122
163	ENSDARG00000014222	zgc:86598	1	0.191322342	0.32300972	0.221	0.135
164	ENSDARG00000014273	camk2d2	1	0.165704253	0.381613723	0.182	0.108
165	ENSDARG00000014329	npm1a	1	0.0965578	-0.384753903	0.065	0.149
166	ENSDARG00000014333	ormdl1	1	0.081545697	-0.540098345	0.091	0.189
167	ENSDARG00000014569	hnrnpr	1	0.013092547	0.368457685	0.247	0.095
168	ENSDARG00000014746	rbfox1	1	0.599514384	-0.257902452	0.208	0.23
169	ENSDARG00000014806	hacd2	1	0.843707537	-0.304389368	0.143	0.149
170	ENSDARG00000014817	ranbp1	1	0.042508356	0.42832762	0.182	0.068
171	ENSDARG00000014891	robo2	1	0.217161587	0.256400535	0.104	0.054
172	ENSDARG00000014914	lamp2	1	0.185460045	-0.492534305	0.104	0.176
173	ENSDARG00000014915	ndufab1b	1	0.204658118	0.263454169	0.338	0.243
174	ENSDARG00000014956	diablob	1	0.004601821	0.519929372	0.104	0
175	ENSDARG00000014969	ankhb	1	0.099329897	-0.303519524	0.039	0.108
176	ENSDARG00000014995	jagn1b	1	0.309956953	0.259906828	0.143	0.095
177	ENSDARG00000015266	mab21l2	1	0.012124384	0.423685924	0.117	0.014
178	ENSDARG00000015472	gpc4	1	0.114232146	0.319361804	0.13	0.054
179	ENSDARG00000015524	prps1a	1	0.523284378	-0.279845629	0.104	0.135
180	ENSDARG00000015537	gad2	1	0.308508866	-0.600203253	0.078	0.122
181	ENSDARG00000015551	fth1a	1	0.585318619	-0.429950061	0.714	0.676
182	ENSDARG00000015681	gsk3ab	1	0.206007009	-0.406628515	0.078	0.135
183	ENSDARG00000015709	hsd17b12a	1	0.234565511	0.346146355	0.156	0.095
184	ENSDARG00000015757	tmem50a	1	0.239759569	0.290340719	0.325	0.243
185	ENSDARG00000015805	cgnl1	1	0.220818849	-0.330620481	0.065	0.122
186	ENSDARG00000015862	rpl5b	1	0.080809138	-0.439589814	0.701	0.743
187	ENSDARG00000015930	rwdd1	1	0.606586988	0.292329932	0.143	0.122
188	ENSDARG00000016058	fibpa	1	0.134090518	0.5389744	0.156	0.081
189	ENSDARG00000016173	cct3	1	0.253680866	0.344676264	0.195	0.135
190	ENSDARG00000016733	psat1	1	0.223699612	0.368742752	0.299	0.216
191	ENSDARG00000016866	fam102ab	1	0.362352886	-0.297168109	0.104	0.149
192	ENSDARG00000016867	rnf128a	1	0.295362868	-0.390182782	0.117	0.176
193	ENSDARG00000016904	bckdk	1	0.261600879	0.260698807	0.247	0.176
194	ENSDARG00000016979	pmpcb	1	0.374798733	0.305309642	0.104	0.068
195	ENSDARG00000017084	bud31	1	0.320291052	0.359305905	0.26	0.216
196	ENSDARG00000017211	plxnb1b	1	0.238574998	0.304986261	0.104	0.054
197	ENSDARG00000017230	fbxw11b	1	0.132699888	0.283991968	0.104	0.041
198	ENSDARG00000017312	lmbrd2b	1	0.113602718	0.251695134	0.26	0.149
199	ENSDARG00000017441	mylz3	1	0.00286108	-0.430673462	0.883	0.959
200	ENSDARG00000017624	krt4	1	0.234004997	-0.344052328	0.468	0.541
201	ENSDARG00000017673	nova2	1	0.027891639	0.519573252	0.403	0.257
202	ENSDARG00000017781	hsd17b10	1	0.180373731	0.366699366	0.143	0.081
203	ENSDARG00000018060	pik3r2	1	0.94438313	-0.279849195	0.143	0.149
204	ENSDARG00000018106	eif2b3	1	0.248194111	0.27088256	0.104	0.054
205	ENSDARG00000018174	gnai2a	1	0.14863758	0.346321859	0.338	0.23
206	ENSDARG00000018319	arglu1b	1	0.042608721	0.392120408	0.13	0.041
207	ENSDARG00000018425	ddx61	1	0.125875761	0.285444594	0.247	0.149
208	ENSDARG00000018593	parp16	1	0.013781368	-0.354507967	0.013	0.108
209	ENSDARG00000018619	cers4b	1	0.065501483	0.475194394	0.182	0.081
210	ENSDARG00000018698	carm1	1	0.004601821	0.338451097	0.104	0
211	ENSDARG00000018854	scaf4b	1	0.248194111	0.308424477	0.104	0.054
212	ENSDARG00000018903	aimp2	1	0.295362868	-0.284187372	0.117	0.176
213	ENSDARG00000018997	cplx2l	1	0.358058482	-0.250117775	0.091	0.135
214	ENSDARG00000019000	smc3	1	0.03205024	0.340386557	0.117	0.027
215	ENSDARG00000019004	smarcd1	1	0.226708683	-0.464882694	0.078	0.135
216	ENSDARG00000019033	tmem59	1	0.446608538	0.372570687	0.299	0.257
217	ENSDARG00000019179	lrit1a	1	0.530794529	0.251850449	0.182	0.149
218	ENSDARG00000019383	cdc42bpb	1	0.533702175	-0.251080049	0.117	0.149
219	ENSDARG00000019396	rergla	1	0.028306276	0.313289078	0.273	0.122
220	ENSDARG00000019398	psma6a	1	0.643677596	-0.37753832	0.091	0.108
221	ENSDARG00000019404	atp5f1d	1	0.054692302	0.472888225	0.416	0.284
222	ENSDARG00000019532	fads2	1	0.199937618	-0.330796823	0.052	0.108
223	ENSDARG00000019613	ip6k2b	1	0.032204232	0.41172243	0.351	0.203
224	ENSDARG00000019702	aldocb	1	0.018398828	0.296184004	0.844	0.595
225	ENSDARG00000019732	mtch2	1	0.071195608	0.397352076	0.156	0.068
226	ENSDARG00000019778	rps6	1	0.004377259	-0.403087086	0.935	0.959
227	ENSDARG00000020187	GCA	1	0.125549728	0.492915828	0.286	0.189
228	ENSDARG00000020201	cdc73	1	0.098242922	0.300553769	0.13	0.054
229	ENSDARG00000020232	eif6	1	0.173237444	0.336079746	0.182	0.108
230	ENSDARG00000020239	lpin1	1	0.188299324	0.335645737	0.545	0.473
231	ENSDARG00000020261	rab2a	1	0.115704453	-0.347092426	0.273	0.378
232	ENSDARG00000020328	plekha6	1	0.184826587	0.366634391	0.143	0.081
233	ENSDARG00000020482	nono	1	0.057845481	0.469559237	0.143	0.054
234	ENSDARG00000020574	atp2a1	1	0.584492425	-0.341007673	0.338	0.351
235	ENSDARG00000020595	gnl3l	1	0.013002092	0.547985176	0.182	0.054
236	ENSDARG00000020693	sesn1	1	0.221277569	0.303590134	0.675	0.608
237	ENSDARG00000020708	mdkb	1	0.335486448	0.297354807	0.662	0.541
238	ENSDARG00000020876	pdk2a	1	0.01506036	0.555621161	0.351	0.189
239	ENSDARG00000020946	auts2b	1	0.727643781	-0.355414308	0.169	0.189
240	ENSDARG00000021140	pabpc1b	1	0.081150573	0.487509505	0.195	0.095
241	ENSDARG00000021172	cyp2ad2	1	0.040282359	-1.224255119	0.026	0.108
242	ENSDARG00000021241	zgc:165604	1	0.103324557	0.291723063	0.714	0.568
243	ENSDARG00000021252	cct6a	1	0.427645593	-0.261856718	0.169	0.216
244	ENSDARG00000021439	ncoa4	1	0.018344516	0.31245981	0.104	0.014
245	ENSDARG00000021443	zfp36l1b	1	0.014775884	0.620519989	0.584	0.419
246	ENSDARG00000021647	gnai1	1	0.169439455	0.449321916	0.182	0.108
247	ENSDARG00000021669	sec61a1	1	0.284181783	-0.305090286	0.104	0.162
248	ENSDARG00000021945	ddx23	1	0.085133246	0.342307123	0.169	0.081
249	ENSDARG00000022129	rbm4.3	1	0.210260597	0.461674144	0.247	0.176
250	ENSDARG00000022165	mgst1.2	1	0.194072692	0.369856735	0.221	0.149
251	ENSDARG00000022303	higd1a	1	0.045851875	-0.439331339	0.468	0.541
252	ENSDARG00000022418	faf1	1	0.370695395	0.29851462	0.104	0.068
253	ENSDARG00000022438	cox6a1	1	0.368364611	0.273281655	0.519	0.5
254	ENSDARG00000022768	gid8a	1	0.043682606	0.275767087	0.156	0.054
255	ENSDARG00000022939	ino80e	1	0.093811477	0.358833827	0.13	0.054
256	ENSDARG00000023058	foxo3a	1	0.046673257	0.423344537	0.156	0.054
257	ENSDARG00000023174	fez1	1	0.296367206	0.344079553	0.234	0.176
258	ENSDARG00000023299	snu13b	1	0.591717875	0.251575721	0.104	0.081
259	ENSDARG00000023443	tjp2b	1	0.853212695	-0.265729135	0.143	0.149
260	ENSDARG00000023583	coq9	1	0.245983597	0.389439063	0.169	0.108
261	ENSDARG00000023713	aqp1a.1	1	0.517275249	-0.255097934	0.481	0.514
262	ENSDARG00000023852	lsm4	1	0.338952949	0.366646758	0.182	0.135
263	ENSDARG00000023963	tpm4a	1	0.047506021	-0.404602698	0.026	0.108
264	ENSDARG00000024116	vamp8	1	0.244958041	0.368862888	0.104	0.054
265	ENSDARG00000024314	herpud1	1	0.108414163	0.431285533	0.247	0.149
266	ENSDARG00000024478	mpc2	1	0.15541415	0.33662754	0.377	0.284
267	ENSDARG00000024669	oser1	1	0.177579338	0.272066784	0.13	0.068
268	ENSDARG00000024759	inhbab	1	0.396743357	-0.331566303	0.26	0.189
269	ENSDARG00000024844	max	1	0.110488906	0.319074787	0.403	0.297
270	ENSDARG00000024846	cops8	1	0.167409612	0.36037666	0.169	0.095
271	ENSDARG00000024954	tmed4	1	0.304080248	0.297259281	0.13	0.081
272	ENSDARG00000025012	tpi1a	1	0.061302316	0.479314639	0.273	0.162
273	ENSDARG00000025032	nr3c1	1	0.046852511	0.397935008	0.169	0.068
274	ENSDARG00000025074	slc25a10	1	0.431395385	0.269357813	0.13	0.095
275	ENSDARG00000025106	ppp3cb	1	0.086152667	0.440921382	0.156	0.068
276	ENSDARG00000025147	cd63	1	0.060554579	0.387238501	0.351	0.216
277	ENSDARG00000025301	gfap	1	0.470727447	-0.8967606	0.078	0.108
278	ENSDARG00000025789	chd4b	1	0.126433684	0.390157381	0.182	0.095
279	ENSDARG00000025855	camk2n1a	1	0.078060025	0.533156496	0.286	0.176
280	ENSDARG00000025972	mcts1	1	0.783051439	0.260334888	0.143	0.135
281	ENSDARG00000026247	insyn1	1	0.056904367	0.271787203	0.104	0.027
282	ENSDARG00000026444	apoob	1	0.164935085	0.282445389	0.117	0.054
283	ENSDARG00000026531	alcama	1	0.016383603	0.348170633	0.377	0.189
284	ENSDARG00000026766	bcl2l10	1	0.134841736	0.494774985	0.104	0.041
285	ENSDARG00000026842	acin1b	1	0.016934985	0.315258098	0.156	0.041
286	ENSDARG00000026845	rhoaa	1	0.473674178	0.305192735	0.312	0.27
287	ENSDARG00000026862	aktip	1	0.113192499	0.383687862	0.182	0.095
288	ENSDARG00000026865	fam107b	1	0.142228024	0.371449089	0.299	0.203
289	ENSDARG00000026892	gpatch11	1	0.186364248	-0.342959825	0.052	0.108
290	ENSDARG00000026967	ap2s1	1	0.147309425	0.330209614	0.208	0.122
291	ENSDARG00000027065	slc38a3a	1	0.012281436	0.326292232	0.675	0.5
292	ENSDARG00000027109	zfr	1	0.696567219	-0.282518216	0.143	0.162
293	ENSDARG00000027236	rs1a	1	0.070923763	0.62203243	0.338	0.203
294	ENSDARG00000027249	btg1	1	0.067540036	0.321754812	0.649	0.581
295	ENSDARG00000027355	slc25a4	1	0.014755511	0.726054284	0.156	0.041
296	ENSDARG00000027419	gad1b	1	0.778580184	-0.464081305	0.13	0.135
297	ENSDARG00000027744	gadd45ba	1	0.963711225	0.258535958	0.143	0.149
298	ENSDARG00000027828	grin1a	1	0.107606542	0.419833876	0.13	0.054
299	ENSDARG00000027984	gstz1	1	0.412539972	-0.34652887	0.195	0.135
300	ENSDARG00000028017	tp53inp1	1	0.146437832	0.279278184	0.377	0.27
301	ENSDARG00000028119	sumo3a	1	0.069426474	0.490464775	0.351	0.23
302	ENSDARG00000028396	fkbp5	1	0.081280505	0.450859494	0.299	0.189
303	ENSDARG00000029003	eif1axa	1	0.510255862	-0.2987342	0.091	0.122
304	ENSDARG00000029069	tnni2a.4	1	0.143892814	-0.304492186	0.792	0.851
305	ENSDARG00000029100	chchd1	1	0.46618895	-0.366343686	0.078	0.108
306	ENSDARG00000029112	gem	1	0.222093079	0.34548372	0.156	0.095
307	ENSDARG00000029259	zgc:136493	1	0.036982698	0.254977769	0.117	0.027
308	ENSDARG00000029292	zgc:55943	1	0.043682606	0.291969375	0.156	0.054
309	ENSDARG00000029415	mtx2	1	0.415840326	-0.283180345	0.117	0.162
310	ENSDARG00000029663	rab1ab	1	0.115678162	0.317493835	0.234	0.135
311	ENSDARG00000029688	hsp70.1	1	0.086953969	0.684934179	0.221	0.122
312	ENSDARG00000029722	hmgb2a	1	0.014739545	0.47389535	0.545	0.392
313	ENSDARG00000029885	rab41	1	0.329308609	-0.313757116	0.065	0.108
314	ENSDARG00000029995	tnni2b.2	1	0.037508067	0.415150206	0.182	0.068
315	ENSDARG00000030053	eef1db	1	0.060014718	-0.338487199	0.351	0.486
316	ENSDARG00000030087	nfkbib	1	0.162619784	0.260689052	0.117	0.054
317	ENSDARG00000030106	stmn4	1	0.555120544	-0.250684037	0.13	0.095
318	ENSDARG00000030107	si:ch211-207i1.2	1	0.152395087	0.397728396	0.169	0.095
319	ENSDARG00000030116	susd6	1	0.045991043	0.274195553	0.195	0.081
320	ENSDARG00000030215	matn1	1	0.036388529	-0.528298519	0.039	0.135
321	ENSDARG00000030241	vbp1	1	0.02167141	0.489935858	0.208	0.081
322	ENSDARG00000030441	ppa1b	1	0.018590832	-0.293964702	0.052	0.176
323	ENSDARG00000030449	crabp2b	1	0.30850416	0.274834943	0.273	0.216
324	ENSDARG00000031020	pip4k2ca	1	0.07609849	0.316207645	0.117	0.041
325	ENSDARG00000031316	six6b	1	0.541772954	0.341269631	0.325	0.297
326	ENSDARG00000031495	seta	1	0.183088681	-0.290406689	0.234	0.324
327	ENSDARG00000031776	fthl27	1	0.04804988	0.258980238	0.792	0.622
328	ENSDARG00000031819	eif4ebp2	1	0.23759507	0.317825261	0.403	0.324
329	ENSDARG00000032049	enah	1	0.303449263	-0.405672134	0.065	0.108
330	ENSDARG00000032126	scg5	1	0.074180374	0.276053397	0.221	0.108
331	ENSDARG00000032324	epb41l5	1	0.444388731	0.4141408	0.182	0.149
332	ENSDARG00000032619	tob1a	1	0.037676157	0.278555575	0.766	0.554
333	ENSDARG00000032651	ppp1r10	1	0.116851405	-0.275927924	0.104	0.189
334	ENSDARG00000032705	foxg1b	1	0.034435593	0.570904012	0.519	0.405
335	ENSDARG00000032865	pacsin1a	1	0.021217127	0.521733468	0.247	0.108
336	ENSDARG00000032970	cox4i1	1	0.102967249	0.27229928	0.545	0.405
337	ENSDARG00000033171	trappc6bl	1	0.189389186	0.270580335	0.13	0.068
338	ENSDARG00000033184	prkar2aa	1	0.011949985	-0.442415933	0.039	0.162
339	ENSDARG00000033201	zgc:101840	1	0.032718374	0.650104584	0.117	0.027
340	ENSDARG00000033285	gsto2	1	0.571711766	0.294237019	0.13	0.108
341	ENSDARG00000033307	igf2b	1	0.099608376	0.513752229	0.325	0.216
342	ENSDARG00000033382	grifin	1	0.038885374	-0.595928134	0.052	0.149
343	ENSDARG00000033440	metap1	1	0.036240723	0.380251608	0.117	0.027
344	ENSDARG00000033647	smarcb1a	1	0.432288561	0.349781374	0.117	0.081
345	ENSDARG00000033738	zgc:153867	1	0.272187624	-0.327096035	0.364	0.419
346	ENSDARG00000033804	snx27a	1	0.098242922	0.345792825	0.13	0.054
347	ENSDARG00000033845	igsf9ba	1	0.011544387	0.292787245	0.117	0.014
348	ENSDARG00000033999	cyp26a1	1	0.847553928	0.403487815	0.169	0.189
349	ENSDARG00000034187	calm1b	1	0.040254254	0.46130356	0.442	0.284
350	ENSDARG00000034195	top2b	1	0.011958511	0.343579514	0.143	0.027
351	ENSDARG00000034240	capza1a	1	0.158852827	0.331775891	0.299	0.203
352	ENSDARG00000034270	ogdha	1	0.073040552	0.374508187	0.208	0.108
353	ENSDARG00000034409	pik3r3b	1	0.052287389	0.520853148	0.221	0.108
354	ENSDARG00000034423	sncga	1	0.479144625	-0.308363914	0.221	0.27
355	ENSDARG00000034897	rps10	1	0.019419038	-0.323313273	0.87	0.905
356	ENSDARG00000035129	zgc:101858	1	0.055789057	0.502215777	0.104	0.027
357	ENSDARG00000035175	schip1	1	0.008627794	0.597513165	0.286	0.122
358	ENSDARG00000035519	histh1l	1	0.012631512	0.383356452	0.883	0.784
359	ENSDARG00000035622	xbp1	1	0.042502735	0.45842191	0.234	0.108
360	ENSDARG00000035679	si:rp71-45k5.4	1	0.691143699	-0.276793498	0.117	0.135
361	ENSDARG00000035808	clcn4	1	0.010037561	0.476123576	0.169	0.041
362	ENSDARG00000035835	eef2k	1	0.109805691	-0.492822572	0.052	0.122
363	ENSDARG00000035993	sumo3b	1	0.07846199	0.327364438	0.182	0.081
364	ENSDARG00000036040	atg13	1	0.75220493	0.324751652	0.169	0.203
365	ENSDARG00000036058	gnao1b	1	0.159515074	0.47198567	0.325	0.23
366	ENSDARG00000036102	ctdsp2	1	0.033306166	0.438143279	0.468	0.311
367	ENSDARG00000036162	hnrnpa0b	1	0.165313516	-0.342624347	0.195	0.284
368	ENSDARG00000036212	tbc1d5	1	0.019733574	0.297126047	0.104	0.014
369	ENSDARG00000036295	golga7ba	1	0.467632593	0.286217973	0.286	0.243
370	ENSDARG00000036584	st8sia5	1	0.264822645	0.275806314	0.104	0.054
371	ENSDARG00000036625	polr2f	1	0.687782903	-0.250985561	0.143	0.162
372	ENSDARG00000036754	hmgn3	1	0.964681618	-0.307519453	0.221	0.203
373	ENSDARG00000036774	rgs12b	1	0.098240794	0.408034873	0.247	0.149
374	ENSDARG00000036830	krt91	1	0.000564552	-0.831181519	0.753	0.811
375	ENSDARG00000036832	cyt1l	1	0.037182074	-0.722334918	0.091	0.203
376	ENSDARG00000036834	krt92	1	0.054282165	-0.659430888	0.039	0.122
377	ENSDARG00000036965	rnf24	1	0.108310819	-0.260619519	0.169	0.284
378	ENSDARG00000037012	slc3a2b	1	0.139292385	0.336093873	0.416	0.297
379	ENSDARG00000037057	gcdha	1	0.158062864	0.294620424	0.117	0.054
380	ENSDARG00000037059	slc44a2	1	0.351182733	-0.270931287	0.078	0.122
381	ENSDARG00000037108	pfdn6	1	0.018701722	0.364033568	0.182	0.054
382	ENSDARG00000037259	ndufb6	1	0.28078848	0.293611235	0.273	0.203
383	ENSDARG00000037433	fmr1	1	0.088836332	0.420509865	0.182	0.095
384	ENSDARG00000037488	canx	1	0.399300761	0.265989045	0.208	0.162
385	ENSDARG00000037501	aasdhppt	1	0.056765947	0.461300624	0.13	0.041
386	ENSDARG00000037588	bhlhe23	1	0.268136961	0.270401266	0.182	0.122
387	ENSDARG00000037810	adtrp1	1	0.318056078	-0.324594466	0.065	0.108
388	ENSDARG00000037867	atp5mf	1	0.130578777	0.293684199	0.519	0.405
389	ENSDARG00000037921	gng13b	1	0.320679434	0.599306854	0.195	0.149
390	ENSDARG00000037928	ddx42	1	0.21829286	0.340041038	0.143	0.081
391	ENSDARG00000037941	syt5a	1	0.701218357	-0.259318498	0.091	0.108
392	ENSDARG00000037958	nosip	1	0.177579338	0.357344032	0.13	0.068
393	ENSDARG00000037965	srrm2	1	0.086062118	0.279613563	0.208	0.108
394	ENSDARG00000037998	flot1b	1	0.642358314	0.379532026	0.143	0.122
395	ENSDARG00000038025	cbx7a	1	0.225138142	0.252622705	0.377	0.297
396	ENSDARG00000038028	ndufa6	1	0.100295021	0.30889661	0.416	0.297
397	ENSDARG00000038059	grb2b	1	0.046276265	0.421815945	0.364	0.23
398	ENSDARG00000038166	hyal6	1	0.22008693	0.33342504	0.416	0.324
399	ENSDARG00000038432	actr10	1	0.304080248	0.295034333	0.13	0.081
400	ENSDARG00000038439	fabp10a	1	0.005169347	-0.758641752	0.455	0.635
401	ENSDARG00000038473	ube2d3	1	0.546236438	-0.270226213	0.117	0.149
402	ENSDARG00000038566	gnptg	1	0.631551015	0.274681272	0.13	0.108
403	ENSDARG00000038859	rgs20	1	0.23605293	0.259587842	0.169	0.108
404	ENSDARG00000038967	cul3a	1	0.131429671	0.323228657	0.143	0.068
405	ENSDARG00000039007	eno3	1	0.793669903	-0.264884056	0.299	0.257
406	ENSDARG00000039150	lgmn	1	0.135069237	0.394189816	0.234	0.149
407	ENSDARG00000039343	ahcyl2	1	0.497954788	0.254003512	0.221	0.189
408	ENSDARG00000039346	ndufa5	1	0.546838514	-0.304959648	0.325	0.338
409	ENSDARG00000039452	hk1	1	0.404563289	-0.287000946	0.13	0.176
410	ENSDARG00000039497	ccdc85a	1	0.169640003	0.274548806	0.117	0.054
411	ENSDARG00000039615	fgf8b	1	0.073249556	0.280121121	0.182	0.081
412	ENSDARG00000039719	mrps26	1	0.262227012	-0.25123552	0.091	0.149
413	ENSDARG00000039872	lamtor2	1	0.175284634	0.310167112	0.13	0.068
414	ENSDARG00000039882	ap3s2	1	0.305082624	-0.266786499	0.195	0.257
415	ENSDARG00000040059	gbp	1	0.063393057	0.35304509	0.403	0.257
416	ENSDARG00000040184	syncrip	1	0.075870486	0.275003655	0.455	0.311
417	ENSDARG00000040286	ubl7b	1	0.135031194	0.257970595	0.143	0.068
418	ENSDARG00000040314	psph	1	0.701802783	0.252806207	0.221	0.203
419	ENSDARG00000040455	unc50	1	0.076427966	-0.373475306	0.052	0.135
420	ENSDARG00000040463	slc25a51b	1	0.463836838	0.268716589	0.13	0.095
421	ENSDARG00000040469	enpp6	1	0.251459974	0.368201419	0.104	0.054
422	ENSDARG00000040534	epcam	1	0.664377782	-0.605058715	0.091	0.108
423	ENSDARG00000040565	ckmb	1	0.119983143	-0.375097301	0.532	0.649
424	ENSDARG00000040666	nifk	1	0.757796722	0.314947152	0.104	0.095
425	ENSDARG00000040822	fundc1	1	0.049237371	-0.539790235	0.156	0.27
426	ENSDARG00000040988	tpi1b	1	0.029291603	0.258705162	0.61	0.392
427	ENSDARG00000041022	pdcd4b	1	0.938448183	-0.282332687	0.234	0.203
428	ENSDARG00000041078	chka	1	0.010284351	0.499802777	0.247	0.095
429	ENSDARG00000041226	cdc40	1	0.035511475	0.328481493	0.117	0.027
430	ENSDARG00000041232	rps29	1	0.027064314	-0.43943893	0.74	0.77
431	ENSDARG00000041306	mrps25	1	0.045157062	0.253290964	0.156	0.054
432	ENSDARG00000041400	ndufa3	1	0.005416723	-0.605066718	0.091	0.257
433	ENSDARG00000041602	zgc:92335	1	0.506812449	-0.282479884	0.143	0.176
434	ENSDARG00000041607	eif4ebp3l	1	0.020486711	0.317006567	0.649	0.473
435	ENSDARG00000041619	rack1	1	0.054709351	-0.293566088	0.909	0.932
436	ENSDARG00000041665	mkrn1	1	0.367500485	-0.288434942	0.208	0.257
437	ENSDARG00000041875	ube2v1	1	0.04910374	0.335183407	0.312	0.176
438	ENSDARG00000041921	hsbp1b	1	0.158017098	-0.329519164	0.286	0.378
439	ENSDARG00000042115	tmem198a	1	0.13901716	0.321863501	0.195	0.108
440	ENSDARG00000042322	si:dkey-177p2.6	1	0.177758912	0.275900104	0.429	0.351
441	ENSDARG00000042341	tmem251	1	0.082899567	0.373025773	0.117	0.041
442	ENSDARG00000042484	tle2a	1	0.010457762	0.61575826	0.117	0.014
443	ENSDARG00000042533	gstm.1	1	0.076035633	-0.398685903	0.104	0.203
444	ENSDARG00000042539	ywhaqa	1	0.042844642	0.411927618	0.442	0.284
445	ENSDARG00000042642	wtap	1	0.14287347	0.385616384	0.117	0.054
446	ENSDARG00000042660	fam32a	1	0.560750378	-0.317718097	0.208	0.23
447	ENSDARG00000042690	s1pr1	1	0.234826748	0.269136246	0.662	0.554
448	ENSDARG00000042732	tmem189	1	0.055508766	0.440534988	0.169	0.068
449	ENSDARG00000042777	ndufa11	1	0.292392945	0.356340757	0.273	0.216
450	ENSDARG00000042796	yy1a	1	0.031046521	0.366593864	0.156	0.054
451	ENSDARG00000042840	eml1	1	0.19596476	0.258163407	0.221	0.149
452	ENSDARG00000042933	bloc1s6	1	0.28928186	0.298852697	0.325	0.257
453	ENSDARG00000042948	dnajc5aa	1	0.534352438	-0.288525634	0.234	0.257
454	ENSDARG00000042993	prss1	1	0.311736675	0.25511526	0.364	0.297
455	ENSDARG00000043046	fbxl5	1	0.468894958	-0.295159133	0.104	0.135
456	ENSDARG00000043395	crip3	1	0.009218035	0.447626867	0.338	0.149
457	ENSDARG00000043457	gapdh	1	0.001662479	-0.563840798	0.351	0.595
458	ENSDARG00000043483	otx5	1	0.181421451	0.385825663	0.195	0.122
459	ENSDARG00000043497	scrn2	1	0.132699888	0.384122443	0.104	0.041
460	ENSDARG00000043502	ccdc124	1	0.122222991	-0.317853335	0.052	0.122
461	ENSDARG00000043665	glrx5	1	0.109458743	0.300949988	0.234	0.135
462	ENSDARG00000043716	cldn5a	1	0.084985885	-0.697226872	0.039	0.108
463	ENSDARG00000043835	rab3ab	1	0.013810287	-0.457027397	0.052	0.176
464	ENSDARG00000043857	ufm1	1	0.464844749	-0.305934542	0.143	0.095
465	ENSDARG00000043864	nptnb	1	0.391363722	0.281739772	0.247	0.189
466	ENSDARG00000043960	rpf2	1	0.153603319	0.297012581	0.117	0.054
467	ENSDARG00000044056	ahi1	1	0.431395385	0.507921516	0.13	0.095
468	ENSDARG00000044062	ctbp2a	1	0.343834046	-0.414907719	0.13	0.176
469	ENSDARG00000044182	stau1	1	0.234363039	-0.301226629	0.182	0.257
470	ENSDARG00000044183	prkab1a	1	0.14399712	-0.313469965	0.208	0.311
471	ENSDARG00000044194	tcta	1	0.100823854	-0.350344997	0.065	0.149
472	ENSDARG00000044339	rp2	1	0.043768482	-0.32554437	0.026	0.108
473	ENSDARG00000044521	eef1b2	1	0.024779779	-0.476658152	0.61	0.649
474	ENSDARG00000044540	fkbp2	1	0.150254027	0.386505794	0.156	0.081
475	ENSDARG00000044584	tex261	1	0.725284914	0.328278714	0.104	0.095
476	ENSDARG00000044625	pcf11	1	0.205825088	-0.343175045	0.221	0.297
477	ENSDARG00000044669	hp1bp3	1	0.46080718	-0.342516758	0.26	0.297
478	ENSDARG00000044751	ddt	1	0.317680492	0.267777275	0.377	0.311
479	ENSDARG00000044815	serinc4	1	0.09583548	0.370068267	0.273	0.162
480	ENSDARG00000045131	id4	1	0.223408483	0.278545213	0.143	0.081
481	ENSDARG00000045296	cops9	1	0.09978835	0.407561262	0.182	0.095
482	ENSDARG00000045316	map7d2b	1	0.18373327	-0.34885272	0.052	0.108
483	ENSDARG00000045373	pabpn1	1	0.056011531	0.326875868	0.39	0.257
484	ENSDARG00000045399	cct5	1	0.027322511	-0.47151432	0.221	0.378
485	ENSDARG00000045402	commd3	1	0.093811477	0.447316737	0.13	0.054
486	ENSDARG00000045421	stard3nl	1	0.135817132	0.383397155	0.156	0.081
487	ENSDARG00000045513	taf3	1	0.651436722	0.262915902	0.143	0.122
488	ENSDARG00000045611	nfybb	1	0.167409612	0.257187313	0.169	0.095
489	ENSDARG00000045803	mfge8b	1	0.138708511	0.26225229	0.143	0.068
490	ENSDARG00000045877	ube2nb	1	0.082493193	0.55161281	0.156	0.068
491	ENSDARG00000045928	psma4	1	0.822520779	-0.292510433	0.143	0.122
492	ENSDARG00000045930	rbpms2a	1	0.04771669	0.574644891	0.429	0.297
493	ENSDARG00000045944	slc6a1a	1	0.248853008	-0.41735711	0.078	0.135
494	ENSDARG00000051783	rplp0	1	0.05715587	-0.257834176	0.961	0.973
495	ENSDARG00000051800	fnbp4	1	0.069241015	0.373817806	0.195	0.095
496	ENSDARG00000052020	cmtm4	1	0.259243551	0.281013049	0.117	0.068
497	ENSDARG00000052139	notch3	1	0.785655032	-0.28895261	0.169	0.149
498	ENSDARG00000052178	eif2s1b	1	0.326608884	0.283618765	0.234	0.176
499	ENSDARG00000052244	zgc:158564	1	0.080098455	0.388162719	0.195	0.095
500	ENSDARG00000052377	psmd12	1	0.059190672	0.298125277	0.104	0.027
501	ENSDARG00000052649	ube2ia	1	0.201620936	0.254903242	0.182	0.108
502	ENSDARG00000052713	lrrtm1	1	0.017835447	0.370543949	0.13	0.027
503	ENSDARG00000052728	sltm	1	0.021639845	0.40800748	0.416	0.243
504	ENSDARG00000052893	rx3	1	0.754461573	0.250541132	0.143	0.122
505	ENSDARG00000053129	carhsp1	1	0.03031807	-0.553828243	0.182	0.324
506	ENSDARG00000053130	pcp4a	1	0.936275064	-0.342452684	0.312	0.297
507	ENSDARG00000053217	cox7a2a	1	0.231295961	0.327188405	0.481	0.392
508	ENSDARG00000053254	mylpfa	1	0.308649567	-0.281738152	1	0.932
509	ENSDARG00000053358	basp1	1	0.070313806	-0.538473229	0.104	0.203
510	ENSDARG00000053370	eif3jb	1	0.111362381	0.55481934	0.143	0.068
511	ENSDARG00000053459	rybpb	1	0.044414672	0.349020338	0.156	0.054
512	ENSDARG00000053480	aqp9b	1	0.057362394	0.696221771	0.299	0.176
513	ENSDARG00000053535	lmo7b	1	0.03829563	0.382311499	0.299	0.162
514	ENSDARG00000053684	aldob	1	0.175567087	-0.446293796	0.61	0.662
515	ENSDARG00000053753	mff	1	0.465206328	0.303610512	0.182	0.149
516	ENSDARG00000053864	elmsan1b	1	0.158062864	0.33005309	0.117	0.054
517	ENSDARG00000053990	hmgb2b	1	0.12766153	0.254356444	0.429	0.324
518	ENSDARG00000054010	scaf1	1	0.038478033	0.494855432	0.195	0.081
519	ENSDARG00000054063	arpc4	1	0.020574564	0.394584995	0.195	0.068
520	ENSDARG00000054191	pgk1	1	0.344247901	-0.290545549	0.273	0.324
521	ENSDARG00000054300	dhrs1	1	0.120384705	-0.441894635	0.052	0.122
522	ENSDARG00000054578	arl6ip1	1	0.008591219	0.477560518	0.571	0.378
523	ENSDARG00000054696	psmb4	1	0.480861134	-0.260281862	0.221	0.257
524	ENSDARG00000054842	hsd17b14	1	0.037034616	-0.400451679	0.026	0.108
525	ENSDARG00000054848	pdk4	1	0.38734425	0.251026294	0.169	0.122
526	ENSDARG00000054906	ier5l	1	0.289902431	0.456792757	0.156	0.108
527	ENSDARG00000054907	cox7a2l	1	0.208924743	-0.340818399	0.143	0.216
528	ENSDARG00000054916	eif4ebp3	1	0.448473715	0.269199041	0.234	0.189
529	ENSDARG00000054980	ebna1bp2	1	0.028809638	0.397920576	0.143	0.041
530	ENSDARG00000055052	map2	1	0.036240723	0.307080393	0.117	0.027
531	ENSDARG00000055192	zgc:136930	1	0.034441148	-0.566304887	0.273	0.419
532	ENSDARG00000055216	tuba1c	1	0.027655171	-0.34304686	0.403	0.581
533	ENSDARG00000055381	bambia	1	0.423928386	0.42526918	0.117	0.081
534	ENSDARG00000055389	si:dkey-67c22.2	1	0.060483374	0.376302331	0.338	0.203
535	ENSDARG00000055502	cicb	1	0.25027302	0.33844683	0.143	0.081
536	ENSDARG00000055514	icn2	1	0.393798576	-0.359965073	0.104	0.149
537	ENSDARG00000055589	s100t	1	0.20986033	-0.593335833	0.065	0.122
538	ENSDARG00000055618	acta1b	1	0.001092168	-0.914572492	0.039	0.216
539	ENSDARG00000055678	akap12b	1	0.278514708	0.454865743	0.247	0.189
540	ENSDARG00000055708	timm8b	1	0.157900703	0.282194719	0.169	0.095
541	ENSDARG00000055723	hsp70l	1	0.113862097	0.408504927	0.338	0.216
542	ENSDARG00000055763	tmem115	1	0.343821913	-0.359457839	0.078	0.122
543	ENSDARG00000055857	dop1b	1	0.049262007	0.444819896	0.13	0.041
544	ENSDARG00000055868	rsl1d1	1	0.709543929	0.255744754	0.221	0.203
545	ENSDARG00000055900	zswim5	1	0.048766203	0.339614849	0.208	0.095
546	ENSDARG00000056008	atp5mc1	1	0.272721723	-0.282573584	0.338	0.392
547	ENSDARG00000056029	cyp26c1	1	0.220526565	-0.347506691	0.104	0.176
548	ENSDARG00000056075	rca2.1	1	0.492517777	-0.290835887	0.091	0.122
549	ENSDARG00000056078	rftn2	1	0.080917557	-0.462947292	0.065	0.149
550	ENSDARG00000056122	gdi1	1	0.1657938	0.279317965	0.208	0.122
551	ENSDARG00000056160	hspd1	1	0.031863694	-0.487620094	0.039	0.135
552	ENSDARG00000056186	eif5a2	1	0.099119456	-0.336043684	0.104	0.203
553	ENSDARG00000056248	si:dkey-183i3.5	1	0.107698401	-0.290891638	0.195	0.324
554	ENSDARG00000056292	vsx1	1	0.017818288	0.724676471	0.26	0.108
555	ENSDARG00000056475	trnau1apb	1	0.42244837	-0.267875721	0.143	0.189
556	ENSDARG00000056510	gstk1	1	0.011544852	0.286711922	0.169	0.041
557	ENSDARG00000056557	copb1	1	0.028272851	0.475374601	0.143	0.041
558	ENSDARG00000056583	ndufs6	1	0.264456477	0.288634719	0.286	0.216
559	ENSDARG00000056627	cxcl14	1	0.479434353	-0.327361234	0.091	0.122
560	ENSDARG00000056648	ext2	1	0.010618275	0.318777561	0.195	0.054
561	ENSDARG00000056649	htatsf1	1	0.475290226	-0.266321064	0.078	0.108
562	ENSDARG00000056691	cpeb4a	1	0.0638608	-0.281942534	0.039	0.122
563	ENSDARG00000056873	and3	1	0.048481248	-0.385131473	0.026	0.108
564	ENSDARG00000056929	kdm6bb	1	0.005907917	0.721912134	0.247	0.095
565	ENSDARG00000057042	tm2d1	1	0.244958041	0.344680426	0.104	0.054
566	ENSDARG00000057249	zmynd11	1	0.069067132	0.335324743	0.143	0.054
567	ENSDARG00000057286	swap70b	1	0.255538908	0.398843494	0.156	0.095
568	ENSDARG00000057299	pbdc1	1	0.212538412	0.291809307	0.182	0.108
569	ENSDARG00000057414	phb	1	0.351007663	-0.293047112	0.091	0.135
570	ENSDARG00000057513	mdm4	1	0.584407897	0.326105821	0.117	0.095
571	ENSDARG00000057672	plpp5	1	0.268732092	0.353838565	0.117	0.068
572	ENSDARG00000057882	arpc3	1	0.072660238	-0.405701408	0.234	0.365
573	ENSDARG00000057913	syt11a	1	0.294659296	0.254142053	0.273	0.216
574	ENSDARG00000057992	fstb	1	0.295297528	-0.351874179	0.455	0.338
575	ENSDARG00000058225	arpc4l	1	0.051918104	-0.325579503	0.13	0.257
576	ENSDARG00000058354	selenot1a	1	0.457834907	0.270537876	0.325	0.284
577	ENSDARG00000058358	krt8	1	0.637778893	0.340522275	0.234	0.216
578	ENSDARG00000058371	krt5	1	0.001309197	-0.751923311	0.494	0.703
579	ENSDARG00000058452	abhd17c	1	0.160329087	0.29965357	0.117	0.054
580	ENSDARG00000058824	mrpl4	1	0.196747498	0.264413193	0.13	0.068
581	ENSDARG00000059109	si:dkeyp-113d7.1	1	0.514711091	-0.283449059	0.104	0.135
582	ENSDARG00000059246	hnrnpd	1	0.834225089	-0.291655002	0.143	0.149
583	ENSDARG00000059279	tfap2a	1	0.08649188	-0.412215394	0.039	0.108
584	ENSDARG00000059311	dpysl5b	1	0.739733436	0.353469132	0.195	0.176
585	ENSDARG00000059373	dnajc8	1	0.214840322	0.313936201	0.156	0.095
586	ENSDARG00000059654	eif3ba	1	0.044812063	-0.452415816	0.195	0.338
587	ENSDARG00000059680	fscn1a	1	0.038587502	0.372896216	0.39	0.23
588	ENSDARG00000059719	fam169aa	1	0.163903415	0.380265361	0.273	0.176
589	ENSDARG00000059775	slc32a1	1	0.131144243	-0.50837359	0.065	0.135
590	ENSDARG00000059906	sdc4	1	0.448560488	-0.262713219	0.156	0.203
591	ENSDARG00000059908	si:ch211-217k17.7	1	0.040965081	-0.69526768	0.052	0.149
592	ENSDARG00000059945	sv2a	1	0.824766686	-0.280195963	0.143	0.149
593	ENSDARG00000059978	cplx4a	1	0.18133871	0.44984271	0.273	0.189
594	ENSDARG00000060309	srgap3	1	0.691531463	-0.291423363	0.156	0.176
595	ENSDARG00000060316	cish	1	0.067114594	0.414766837	0.429	0.297
596	ENSDARG00000060481	atl1	1	0.073567432	0.423462227	0.143	0.054
597	ENSDARG00000060687	chd2	1	0.086310747	0.406830889	0.169	0.081
598	ENSDARG00000060853	nckap1	1	0.224911262	0.284775601	0.195	0.122
599	ENSDARG00000061048	ranbp9	1	0.091208844	0.324532875	0.221	0.122
600	ENSDARG00000061099	nfasca	1	0.542810469	0.285466884	0.558	0.527
601	ENSDARG00000061100	nars	1	0.029909578	0.464729815	0.143	0.041
602	ENSDARG00000061120	slc43a2b	1	0.017972868	0.351688109	0.481	0.284
603	ENSDARG00000061294	arhgap5	1	0.700694584	-0.252513201	0.117	0.135
604	ENSDARG00000061328	cdon	1	0.419394897	-0.262768824	0.117	0.162
605	ENSDARG00000061338	ddx6	1	0.530743957	0.254679908	0.195	0.162
606	ENSDARG00000061458	phf14	1	0.213261959	0.262090941	0.143	0.081
607	ENSDARG00000061478	igf2bp1	1	0.014197328	0.520281325	0.506	0.311
608	ENSDARG00000061490	u2surp	1	0.056007544	0.533333348	0.299	0.189
609	ENSDARG00000061525	slka	1	0.055518538	-0.256961748	0.052	0.149
610	ENSDARG00000061590	cachd1	1	0.03205024	0.322731073	0.117	0.027
611	ENSDARG00000061817	kif1aa	1	0.137560866	0.43871535	0.156	0.081
612	ENSDARG00000061854	lman2	1	0.696674224	-0.319394222	0.13	0.149
613	ENSDARG00000061951	golgb1	1	0.564250951	-0.265050084	0.13	0.095
614	ENSDARG00000062108	iffo1b	1	0.351007663	-0.420847304	0.091	0.135
615	ENSDARG00000062237	nfs1	1	0.32417379	0.267386067	0.13	0.081
616	ENSDARG00000062338	zeb2a	1	0.113157851	0.340667227	0.234	0.135
617	ENSDARG00000062460	sgk3	1	0.116251848	0.331554836	0.299	0.189
618	ENSDARG00000062674	btbd10a	1	0.035028892	0.254756996	0.208	0.081
619	ENSDARG00000062693	nrxn3b	1	0.451374203	0.325704865	0.169	0.135
620	ENSDARG00000062797	nell2b	1	0.375859215	0.363180069	0.195	0.149
621	ENSDARG00000063100	psmd14	1	0.499212307	0.284296137	0.169	0.135
622	ENSDARG00000063218	ppm1la	1	0.480439822	-0.307961139	0.169	0.203
623	ENSDARG00000063899	mt-nd2	1	0.391987784	0.263757403	0.675	0.649
624	ENSDARG00000063905	mt-co1	1	0.816626808	0.402510781	0.805	0.77
625	ENSDARG00000063917	mt-nd4	1	0.596415752	0.286776091	0.61	0.581
626	ENSDARG00000063924	mt-cyb	1	0.39646286	0.265287884	0.818	0.905
627	ENSDARG00000067591	puraa	1	0.214772208	0.267612209	0.182	0.108
628	ENSDARG00000067995	myhz1.2	1	0.030580468	0.481779852	0.325	0.162
629	ENSDARG00000067997	myhz1.3	1	0.39954528	-0.29874754	0.143	0.189
630	ENSDARG00000068156	chchd7	1	0.091702241	0.285489631	0.117	0.041
631	ENSDARG00000068176	uqcc1	1	0.002822763	0.50026334	0.195	0.041
632	ENSDARG00000068179	trib2	1	0.053346818	0.531752798	0.195	0.095
633	ENSDARG00000068261	pros1	1	0.093864726	0.283753797	0.156	0.068
634	ENSDARG00000068478	gpx4a	1	0.37899262	-0.399437696	0.247	0.284
635	ENSDARG00000068893	mettl5	1	0.053842524	0.427102154	0.169	0.068
636	ENSDARG00000068966	si:ch211-261n11.7	1	0.105810929	0.330610193	0.338	0.23
637	ENSDARG00000068978	glo1	1	0.339418688	-0.263079461	0.312	0.378
638	ENSDARG00000068989	gabra1	1	0.254088393	-0.365466613	0.104	0.162
639	ENSDARG00000069090	atp6v0d1	1	0.183570974	0.458596679	0.325	0.243
640	ENSDARG00000069100	aldh9a1a.1	1	0.380930376	0.287965777	0.636	0.554
641	ENSDARG00000069360	ppp3r1b	1	0.108414163	0.341821897	0.247	0.149
642	ENSDARG00000069425	hsbp1a	1	0.867619197	-0.336555246	0.156	0.162
643	ENSDARG00000069440	dachd	1	0.077664512	-0.404633065	0.052	0.135
644	ENSDARG00000069521	vps29	1	0.223886017	0.303376311	0.221	0.149
645	ENSDARG00000069827	crygm2d11	1	0.021640695	-0.813886947	0.026	0.122
646	ENSDARG00000069850	mrpl30	1	0.256728804	-0.406138459	0.104	0.162
647	ENSDARG00000069910	gtf2f2a	1	0.050145241	0.38301346	0.208	0.095
648	ENSDARG00000069981	cspg5a	1	0.01365119	0.460333163	0.273	0.108
649	ENSDARG00000070161	vamp3	1	0.009036989	0.56332983	0.403	0.216
650	ENSDARG00000070538	hey1	1	0.055564353	0.275921122	0.286	0.135
651	ENSDARG00000070607	mrpl36	1	0.140614273	0.392449784	0.195	0.108
652	ENSDARG00000070624	cacng7b	1	0.196726285	-0.276802913	0.065	0.122
653	ENSDARG00000070674	psmd6	1	0.066830154	0.542369527	0.247	0.135
654	ENSDARG00000070675	fam3a	1	0.131911977	0.44909332	0.208	0.122
655	ENSDARG00000070702	s100v2	1	0.189268061	0.287546066	0.26	0.176
656	ENSDARG00000070795	eaf1	1	0.004015435	0.288858411	0.143	0.014
657	ENSDARG00000070824	ndufb5	1	0.143397538	0.296964969	0.325	0.23
658	ENSDARG00000070833	lin52	1	0.267898898	-0.266583077	0.091	0.149
659	ENSDARG00000070834	taf13	1	0.641960923	0.342890259	0.169	0.149
660	ENSDARG00000070844	gamt	1	0.068798121	-0.327355969	0.182	0.311
661	ENSDARG00000070866	tmem11	1	0.425554193	-0.329566348	0.156	0.203
662	ENSDARG00000070922	cnbpb	1	0.006358806	0.442358392	0.727	0.5
663	ENSDARG00000070959	si:ch211-288g17.3	1	0.518003843	0.284611058	0.325	0.297
664	ENSDARG00000071015	pbxip1a	1	0.113192499	0.414484059	0.182	0.095
665	ENSDARG00000071046	bbip1	1	0.65595737	-0.289778364	0.13	0.149
666	ENSDARG00000071060	naa10	1	0.00943746	0.444378753	0.39	0.203
667	ENSDARG00000071116	eepd1	1	0.014669205	-0.457378752	0.026	0.135
668	ENSDARG00000071150	cica	1	0.638544663	-0.269327981	0.091	0.108
669	ENSDARG00000071396	timm23a	1	0.744444939	-0.269377821	0.169	0.189
670	ENSDARG00000071566	ppp1cab	1	0.488308079	0.310288008	0.156	0.122
671	ENSDARG00000071573	lsm5	1	0.204313024	0.318391299	0.13	0.068
672	ENSDARG00000071626	ptgdsb.2	1	0.963651856	0.250738214	0.506	0.514
673	ENSDARG00000071670	tma7	1	0.025145178	0.478470259	0.325	0.176
674	ENSDARG00000071678	atcaya	1	0.085754387	0.293792464	0.117	0.041
675	ENSDARG00000073707	cnksr2b	1	0.146981688	0.279424443	0.312	0.216
676	ENSDARG00000074001	crygmxl2	1	0.012282039	-0.602532443	0.026	0.135
677	ENSDARG00000074246	rab14	1	0.273974183	0.424547074	0.247	0.189
678	ENSDARG00000074266	si:ch1073-314i13.4	1	0.147036813	0.347016429	0.169	0.095
679	ENSDARG00000074443	gas7a	1	0.146436873	-0.313985721	0.065	0.135
680	ENSDARG00000074554	tspan31	1	0.040173379	0.441098639	0.156	0.054
681	ENSDARG00000074572	zgc:56304	1	0.420050922	0.256324611	0.195	0.149
682	ENSDARG00000074758	csde1	1	0.231241793	0.294891335	0.143	0.081
683	ENSDARG00000074790	rab5if	1	0.053613028	0.39347939	0.104	0.027
684	ENSDARG00000075282	irs2b	1	0.021327026	0.526789666	0.208	0.081
685	ENSDARG00000075461	kmt5c	1	0.238013659	-0.259210855	0.065	0.122
686	ENSDARG00000075542	zfhx4	1	0.130443516	0.608766637	0.208	0.122
687	ENSDARG00000075666	tsc22d3	1	0.041471175	0.430572909	0.195	0.081
688	ENSDARG00000075706	si:ch211-106h4.9	1	0.205873378	0.362408151	0.143	0.081
689	ENSDARG00000075709	ndufb3	1	0.525942375	-0.304856235	0.169	0.203
690	ENSDARG00000075758	ywhabb	1	0.218349917	0.293691003	0.416	0.351
691	ENSDARG00000076170	pcsk1nl	1	0.003190797	-0.417493292	0	0.108
692	ENSDARG00000076223	SERP1	1	0.169026528	-0.41162906	0.325	0.405
693	ENSDARG00000076280	ppp1r1b	1	0.363475308	0.288609087	0.208	0.162
694	ENSDARG00000076290	calr	1	0.047777786	-0.333599605	0.052	0.149
695	ENSDARG00000076324	lmtk2	1	0.229222039	0.343242584	0.104	0.054
696	ENSDARG00000076440	btbd6a	1	0.050022832	0.528118114	0.403	0.27
697	ENSDARG00000076509	polr2d	1	0.418121317	-0.28377143	0.13	0.176
698	ENSDARG00000076532	si:ch211-222l21.1	1	0.299583072	0.493943951	0.247	0.189
699	ENSDARG00000076572	crygm2d7	1	0.263044424	-0.534226124	0.117	0.176
700	ENSDARG00000076799	rnd3a	1	0.667483326	-0.252035776	0.117	0.135
701	ENSDARG00000076838	apom	1	0.189022962	-0.397918231	0.052	0.108
702	ENSDARG00000077087	si:ch211-196g2.4	1	0.080545032	0.333413308	0.377	0.23
703	ENSDARG00000077405	psip1b	1	0.120676827	0.311100917	0.247	0.149
704	ENSDARG00000077515	letm2	1	0.407645548	0.296158376	0.169	0.122
705	ENSDARG00000077533	eif3f	1	0.107296931	0.351678378	0.61	0.473
706	ENSDARG00000077664	zgc:110239	1	0.104989657	0.496880183	0.182	0.095
707	ENSDARG00000077785	atf5b	1	0.031627105	0.587246063	0.143	0.041
708	ENSDARG00000077811	sox11a	1	0.088705205	0.40694	0.169	0.081
709	ENSDARG00000077850	lgals3a	1	0.259049832	0.468091998	0.234	0.176
710	ENSDARG00000078042	il10rb	1	0.150604742	-0.518139676	0.091	0.162
711	ENSDARG00000078073	nudt5	1	0.140575864	0.258025673	0.143	0.068
712	ENSDARG00000078113	atp5mea	1	0.220140211	-0.533322712	0.234	0.311
713	ENSDARG00000078187	slc12a5b	1	0.030115566	0.282893043	0.117	0.027
714	ENSDARG00000078430	tiam1a	1	0.062742836	0.326917919	0.143	0.054
715	ENSDARG00000078435	anapc13	1	0.14287347	0.29784592	0.117	0.054
716	ENSDARG00000078691	gigyf1b	1	0.168533309	0.460176337	0.13	0.068
717	ENSDARG00000078854	tusc3	1	0.159769001	0.429325356	0.169	0.095
718	ENSDARG00000079029	dhx32b	1	0.024516797	0.563146702	0.325	0.176
719	ENSDARG00000079150	si:ch211-276i12.9	1	0.018084588	0.450087998	0.26	0.108
720	ENSDARG00000079161	bsnb	1	0.332966851	-0.403438972	0.078	0.122
721	ENSDARG00000079305	hbae3	1	0.069341812	-1.691899335	0.052	0.135
722	ENSDARG00000079347	zgc:194659	1	0.027830764	0.496424438	0.195	0.081
723	ENSDARG00000079388	agrn	1	0.334758934	-0.288473322	0.078	0.122
724	ENSDARG00000079391	mrpl42	1	0.947224715	0.336198046	0.104	0.108
725	ENSDARG00000079578	rbpms2b	1	0.000976821	0.527167423	0.701	0.419
726	ENSDARG00000079632	si:dkey-28b4.7	1	0.07609849	0.489603066	0.117	0.041
727	ENSDARG00000079636	fam177a1	1	0.038733778	-0.336135102	0.065	0.176
728	ENSDARG00000079687	rnf10	1	0.11173882	0.318213418	0.299	0.189
729	ENSDARG00000079688	tnrc6a	1	0.77911625	-0.313710666	0.195	0.203
730	ENSDARG00000079823	mrps36	1	0.207908406	-0.341537379	0.13	0.203
731	ENSDARG00000079939	jmjd1cb	1	0.040251057	0.441779387	0.195	0.081
732	ENSDARG00000079949	supt16h	1	0.12735337	-0.283330286	0.078	0.162
733	ENSDARG00000086302	proser1	1	0.391491118	0.399743277	0.104	0.068
734	ENSDARG00000086327	srrm4	1	0.259422397	-0.334919754	0.091	0.149
735	ENSDARG00000086416	med11	1	0.142462488	0.289316586	0.143	0.068
736	ENSDARG00000086618	psma3	1	0.396335495	-0.284165093	0.143	0.189
737	ENSDARG00000086699	smim15	1	0.714162268	-0.299366243	0.104	0.122
738	ENSDARG00000086746	prodha	1	0.50397258	0.294558017	0.156	0.122
739	ENSDARG00000086842	dap1b	1	0.000772842	0.422618684	0.857	0.716
740	ENSDARG00000087164	crygm2d4	1	0.002044067	-0.909453249	0.026	0.176
741	ENSDARG00000087303	cebpd	1	0.105373775	0.355964994	0.727	0.635
742	ENSDARG00000087390	hbbe1.3	1	0.200258009	-1.890428444	0.104	0.176
743	ENSDARG00000087402	tpm1	1	0.053025188	0.380841741	0.169	0.068
744	ENSDARG00000087443	ptp4a2a	1	0.054359661	0.439467659	0.182	0.081
745	ENSDARG00000088091	pfn1	1	0.285945693	-0.293725402	0.558	0.581
746	ENSDARG00000088383	cox5aa	1	0.104310056	0.301274212	0.506	0.392
747	ENSDARG00000088439	gm2a	1	0.055847371	-0.569529817	0.078	0.176
748	ENSDARG00000088515	st6gal2b	1	0.099385455	0.43964926	0.143	0.068
749	ENSDARG00000088823	crygm2d3	1	9.51E-05	-1.012082626	0.078	0.338
750	ENSDARG00000089019	si:ch211-175m2.5	1	0.068545344	-0.268891368	0.039	0.122
751	ENSDARG00000089109	bcl2b	1	0.197166747	-0.291934099	0.052	0.108
752	ENSDARG00000089187	wfdc2	1	0.308816418	-0.335125171	0.169	0.23
753	ENSDARG00000089271	nexmifa	1	0.6592979	-0.335552302	0.104	0.122
754	ENSDARG00000089368	hopx	1	0.10317511	0.267506573	0.39	0.27
755	ENSDARG00000089663	lsm3	1	0.142225459	0.290447114	0.195	0.108
756	ENSDARG00000089836	MRPS12	1	0.133575484	-0.314127176	0.117	0.203
757	ENSDARG00000090035	rtn4r	1	0.562368194	-0.35114616	0.13	0.162
758	ENSDARG00000090194	lamtor5	1	0.059764897	0.318414459	0.143	0.054
759	ENSDARG00000090268	krtt1c19e	1	0.011221995	-0.896958007	0.338	0.486
760	ENSDARG00000090560	mfap5	1	0.969622058	-0.253765933	0.39	0.392
761	ENSDARG00000090872	si:dkey-276j7.1	1	0.023200326	0.52593798	0.377	0.203
762	ENSDARG00000090895	kansl1a	1	0.147094257	0.256601293	0.117	0.054
763	ENSDARG00000090912	npc2	1	0.002209764	0.667886488	0.519	0.284
764	ENSDARG00000090982	slc44a1b	1	0.357922783	0.420808096	0.156	0.108
765	ENSDARG00000091079	si:zfos-1192g2.3	1	0.683406405	-0.392482592	0.143	0.162
766	ENSDARG00000091127	klf15	1	0.162619784	0.324703678	0.117	0.054
767	ENSDARG00000091402	eif2b1	1	0.189389186	0.26006532	0.13	0.068
768	ENSDARG00000091655	gcsha	1	0.205873378	0.373483674	0.143	0.081
769	ENSDARG00000092115	eif4a1a	1	0.35304996	-0.351569616	0.143	0.189
770	ENSDARG00000092158	cbx3b	1	0.127550202	-0.385608574	0.273	0.378
771	ENSDARG00000092170	apoc1	1	0.466542909	-0.463893935	0.091	0.122
772	ENSDARG00000092499	si:ch211-183d21.1	1	0.144453846	-0.330835101	0.065	0.135
773	ENSDARG00000092508	si:ch73-376l24.2	1	0.029207553	0.283198902	0.169	0.054
774	ENSDARG00000092610	lamp1b	1	0.197188583	0.401062399	0.195	0.122
775	ENSDARG00000092947	cyt1	1	0.021081825	-0.510525956	0.571	0.703
776	ENSDARG00000092954	mrpl34	1	0.226448609	-0.262957679	0.065	0.122
777	ENSDARG00000093342	si:ch211-13f8.1	1	0.245983597	0.320051994	0.169	0.108
778	ENSDARG00000093382	uqcc3	1	0.354522003	-0.317182573	0.091	0.135
779	ENSDARG00000093569	bckdhbl	1	0.144339965	0.278586716	0.442	0.338
780	ENSDARG00000093945	vma21	1	0.122172075	0.278617698	0.234	0.135
781	ENSDARG00000094300	nupr1a	1	0.677262681	-0.387776098	0.312	0.338
782	ENSDARG00000094704	bcl2a	1	0.181023722	0.363272484	0.182	0.108
783	ENSDARG00000094836	si:ch211-195b15.8	1	0.158303684	0.47795051	0.247	0.162
784	ENSDARG00000095288	rusc2	1	0.059190672	0.332393993	0.104	0.027
785	ENSDARG00000096257	si:ch73-367p23.2	1	0.221156891	-0.286715694	0.117	0.189
786	ENSDARG00000096661	si:ch211-286b5.5	1	0.078898503	0.304482956	0.325	0.203
787	ENSDARG00000097236	si:ch73-147o17.1	1	0.004601821	0.366819327	0.104	0
788	ENSDARG00000097322	si:dkey-81l17.6	1	0.133097398	0.358179732	0.286	0.189
789	ENSDARG00000097503	si:ch73-288o11.5	1	0.070170445	0.270535025	0.143	0.054
790	ENSDARG00000097528	si:dkey-7j14.5	1	0.112936403	0.601971081	0.143	0.068
791	ENSDARG00000097630	si:ch211-282b22.1	1	0.006126656	0.552474026	0.156	0.027
792	ENSDARG00000098075	sh3bgrl3	1	0.096060187	0.445153184	0.312	0.203
793	ENSDARG00000098140	ankrd13d	1	0.07609849	0.311778761	0.117	0.041
794	ENSDARG00000098186	TMEM19	1	0.672189959	-0.317601282	0.117	0.135
795	ENSDARG00000098338	si:ch73-340n8.4	1	0.014494489	-0.37930712	0.013	0.108
796	ENSDARG00000098355	atp5pd	1	0.038129073	0.288466092	0.532	0.378
797	ENSDARG00000098386	ctps1b	1	0.325529442	-0.262275244	0.065	0.108
798	ENSDARG00000098391	psmg3	1	0.165474202	0.297306618	0.169	0.095
799	ENSDARG00000098414	ninl	1	0.055789057	0.35435054	0.104	0.027
800	ENSDARG00000098466	ube2a	1	0.083944616	0.380736268	0.208	0.108
801	ENSDARG00000098512	si:ch73-215f7.1	1	0.683406405	-0.268828037	0.169	0.135
802	ENSDARG00000098588	gchfr	1	0.155959799	0.250661571	0.156	0.081
803	ENSDARG00000098589	cyb5a	1	0.167205097	0.344395122	0.299	0.216
804	ENSDARG00000098646	mthfd2	1	0.034794783	0.363920539	0.117	0.027
805	ENSDARG00000098652	pcdh11	1	0.133221013	0.26808252	0.143	0.068
806	ENSDARG00000098702	zgc:165603	1	0.084985885	-0.625268619	0.039	0.108
807	ENSDARG00000098746	dhrs13l1	1	0.166621493	0.384508525	0.325	0.23
808	ENSDARG00000098766	pcxa	1	0.258081343	0.262349687	0.104	0.054
809	ENSDARG00000098972	mrps16	1	0.51474202	-0.336985746	0.091	0.122
810	ENSDARG00000099039	pcbp2	1	0.116236089	-0.306267901	0.377	0.473
811	ENSDARG00000099124	f3a	1	0.786953461	-0.28456947	0.182	0.149
812	ENSDARG00000099184	map2k6	1	0.59440728	0.256713819	0.13	0.108
813	ENSDARG00000099197	actc1b	1	0.101075805	-0.356876992	1	1
814	ENSDARG00000099200	zgc:123103	1	0.049499937	-0.85768945	0.039	0.122
815	ENSDARG00000099203	atp1b2a	1	0.03388164	0.547972992	0.338	0.189
816	ENSDARG00000099236	10-Sep	1	0.067639644	0.404467435	0.247	0.135
817	ENSDARG00000099283	epb41a	1	0.021936658	0.439272829	0.545	0.392
818	ENSDARG00000099309	si:zfos-169g10.3	1	0.122383544	0.391862343	0.104	0.041
819	ENSDARG00000099313	naga	1	0.138746258	0.333072521	0.117	0.054
820	ENSDARG00000099358	hccsb	1	0.010875865	0.558384948	0.169	0.041
821	ENSDARG00000099555	foxo1a	1	0.241751694	0.29805827	0.104	0.054
822	ENSDARG00000099635	akap8l	1	0.368999102	0.370936758	0.247	0.203
823	ENSDARG00000099675	kdm4b	1	0.255483546	0.311356554	0.182	0.122
824	ENSDARG00000099730	pkma	1	0.247871647	0.328775815	0.377	0.297
825	ENSDARG00000099766	myl12.1	1	0.039013118	0.274678364	0.494	0.324
826	ENSDARG00000099776	glula	1	0.002415927	0.324415641	1	0.946
827	ENSDARG00000099860	pkmb	1	0.18373327	-0.561501449	0.052	0.108
828	ENSDARG00000100129	brd3b	1	0.026999966	0.425936649	0.299	0.149
829	ENSDARG00000100209	prpf39	1	0.026325867	0.420333596	0.169	0.054
830	ENSDARG00000100409	camlg	1	0.027436611	-0.433440848	0.052	0.162
831	ENSDARG00000100435	sec22bb	1	0.116137007	0.379706718	0.143	0.068
832	ENSDARG00000100499	cpeb4b	1	0.163860043	0.262601581	0.182	0.108
833	ENSDARG00000100555	aqp11	1	0.012769759	-0.525894148	0.013	0.108
834	ENSDARG00000100562	CABZ01080702.1	1	0.6592979	-0.276835195	0.104	0.122
835	ENSDARG00000100795	timp4.3	1	0.189022962	-0.479144476	0.052	0.108
836	ENSDARG00000100826	hif1al	1	0.048158402	0.360982424	0.377	0.23
837	ENSDARG00000100897	pdgfrb	1	0.566467804	-0.262301054	0.13	0.162
838	ENSDARG00000101082	eif3s6ip	1	0.166107556	0.412768515	0.26	0.176
839	ENSDARG00000101199	rbp4	1	0.012770581	-0.693854632	0.273	0.446
840	ENSDARG00000101306	mrpl15	1	0.105998628	0.319016932	0.13	0.054
841	ENSDARG00000101324	apoa1b	1	0.001333889	-0.719605035	0.519	0.73
842	ENSDARG00000101387	CAMK2N1	1	0.120882562	-0.328888652	0.078	0.162
843	ENSDARG00000101631	etfa	1	0.394500619	0.324166381	0.286	0.23
844	ENSDARG00000101794	rpl26	1	0.016112064	0.344582483	0.571	0.351
845	ENSDARG00000101844	mibp2	1	0.066820858	-0.447148587	0.597	0.622
846	ENSDARG00000101900	xrn2	1	0.188309746	0.370209736	0.208	0.135
847	ENSDARG00000101915	pin1	1	0.907427514	-0.252605482	0.13	0.122
848	ENSDARG00000102051	mtbl	1	0.204513504	0.421783432	0.234	0.162
849	ENSDARG00000102055	hadhb	1	0.252876959	-0.390036382	0.13	0.189
850	ENSDARG00000102061	b3galt2	1	0.538075118	0.268044027	0.195	0.162
851	ENSDARG00000102105	dad1	1	0.137459241	-0.431790825	0.143	0.23
852	ENSDARG00000102482	zgc:165573	1	0.010260524	0.493068563	0.143	0.027
853	ENSDARG00000102538	mccc1	1	0.05150833	0.495275379	0.104	0.027
854	ENSDARG00000102558	pde6ha	1	0.500566246	-0.404241311	0.286	0.243
855	ENSDARG00000102640	pdia3	1	0.007588332	0.70031169	0.234	0.081
856	ENSDARG00000102822	pam16	1	0.095985916	-0.40528701	0.039	0.108
857	ENSDARG00000102878	mapre3b	1	0.089568507	-0.487536196	0.039	0.108
858	ENSDARG00000102889	15-Sep	1	0.006278917	0.832703995	0.221	0.068
859	ENSDARG00000102972	CABZ01075125.1	1	0.124905416	0.308249478	0.182	0.095
860	ENSDARG00000103101	si:ch211-235e9.6	1	0.100218672	-0.283991674	0.13	0.23
861	ENSDARG00000103199	si:dkey-247k7.2	1	0.009949361	0.904721497	0.117	0.014
862	ENSDARG00000103200	gpr107	1	0.50134527	-0.332613589	0.091	0.122
863	ENSDARG00000103318	mrpl3	1	0.055789057	0.509652803	0.104	0.027
864	ENSDARG00000103379	pax6a	1	0.067878449	-0.446597483	0.182	0.297
865	ENSDARG00000103403	sar1b	1	0.514711091	-0.253506982	0.104	0.135
866	ENSDARG00000103483	litaf	1	0.13571158	-0.259827341	0.052	0.122
867	ENSDARG00000103498	epd	1	0.132699888	0.411825475	0.104	0.041
868	ENSDARG00000103543	gngt2b	1	0.770736589	-0.962401502	0.169	0.176
869	ENSDARG00000103594	npm3	1	0.287981152	0.336592813	0.13	0.081
870	ENSDARG00000103699	ptpn13	1	0.39573368	0.259676879	0.104	0.068
871	ENSDARG00000103720	zgc:162730	1	0.170645757	-0.353086805	0.078	0.149
872	ENSDARG00000103791	nme2b.1	1	0.008025848	-0.481174295	0.688	0.811
873	ENSDARG00000103831	ankrd13c	1	0.451374203	0.283014099	0.169	0.135
874	ENSDARG00000103919	si:ch73-1a9.3	1	0.425346608	0.307958161	0.714	0.703
875	ENSDARG00000103991	sec14l1	1	0.493781696	-0.283298311	0.078	0.108
876	ENSDARG00000104011	rps17	1	0.360432337	-0.269043452	0.481	0.514
877	ENSDARG00000104018	mtpn	1	0.487847176	0.347737702	0.195	0.162
878	ENSDARG00000104031	mrpl33	1	0.263814182	-0.302669977	0.156	0.216
879	ENSDARG00000104066	dnaja2a	1	0.055992447	0.333208467	0.208	0.095
880	ENSDARG00000104068	gstp1	1	0.019056453	0.322493574	0.805	0.608
881	ENSDARG00000104071	hikeshi	1	0.546709316	-0.268124129	0.091	0.122
882	ENSDARG00000104181	tmsb1	1	0.058239617	-0.627980817	0.208	0.338
883	ENSDARG00000104227	nop10	1	0.09751015	0.478267059	0.169	0.081
884	ENSDARG00000104413	rogdi	1	0.233766257	0.39821104	0.182	0.122
885	ENSDARG00000104437	aip	1	0.187031792	0.275960964	0.182	0.108
886	ENSDARG00000104682	tpm2	1	0.029909578	0.399566868	0.143	0.041
887	ENSDARG00000104687	slc16a9b	1	0.409551411	-0.253126409	0.156	0.203
888	ENSDARG00000104837	nudc	1	0.121892127	0.283093303	0.182	0.095
889	ENSDARG00000104940	ciao2a	1	0.057217754	0.260529061	0.169	0.068
890	ENSDARG00000105154	creg1	1	0.477745666	-0.262500822	0.351	0.27
891	ENSDARG00000105177	ilf3b	1	0.149396938	-0.311840352	0.117	0.203
892	ENSDARG00000105441	pcdh11	1	0.005941686	0.48583364	0.13	0.014
893	ENSDARG00000109510	lsm12b	1	0.225977679	-0.263078755	0.195	0.27
894	ENSDARG00000109820	NPAS3	1	0.102839997	0.389251911	0.13	0.054
895	ENSDARG00000110357	txndc15	1	0.085754387	0.433716234	0.117	0.041
896	ENSDARG00000110654	wdr21	1	0.018344516	0.425813236	0.104	0.014
897	ENSDARG00000111612	mapkapk3	1	0.154039888	0.253826246	0.156	0.081
898	ENSDARG00000112234	endouc	1	0.097713412	0.331990558	0.26	0.149
899	ENSDARG00000114425	med8	1	0.457185271	-0.308836646	0.078	0.108
900	ENSDARG00000114589	jam3a	1	0.071641368	-0.374961718	0.052	0.135
901	ENSDARG00000115657	prkcaa	1	0.243274769	0.31548803	0.221	0.149
902	ENSDARG00000115862	vapal	1	0.429985276	0.272310935	0.234	0.189
903	ENSDARG00000116680	zgc:56235	1	0.006093242	0.414847901	0.13	0.014
