# Supplementary material for: Cell-type-specific responses to the microbiota across all tissues of the larval zebrafish
Source: Cell Rep. Author manuscript; Available in PMC 2023 Oct 23. (PMC10423310; doi:10.1016/j.celrep.2023.112095)
Supplement: MMC7 [file NIHMS1880944-supplement-MMC7.zip › DataS1/Cluster57/clu57_GOresults_GFup_fdr.tsv]

ONTOLOGY	ID	Description	pvalue	p.adjust	qvalue	geneID	Count
BP	GO:0002088	lens development in camera-type eye	5.22E-28	2.56E-25	2.45E-25	ENSDARG00000030411/ENSDARG00000068507/ENSDARG00000032929/ENSDARG00000087324/ENSDARG00000024548/ENSDARG00000087765/ENSDARG00000053862/ENSDARG00000053875/ENSDARG00000069801/ENSDARG00000041925/ENSDARG00000007576/ENSDARG00000057460/ENSDARG00000076790/ENSDARG00000016793/ENSDARG00000030349/ENSDARG00000086658/ENSDARG00000069827/ENSDARG00000074001/ENSDARG00000088823	19
BP	GO:0007601	visual perception	4.89E-23	1.20E-20	1.15E-20	ENSDARG00000030411/ENSDARG00000068507/ENSDARG00000032929/ENSDARG00000087324/ENSDARG00000024548/ENSDARG00000087765/ENSDARG00000053862/ENSDARG00000053875/ENSDARG00000069801/ENSDARG00000041925/ENSDARG00000007576/ENSDARG00000057460/ENSDARG00000076790/ENSDARG00000016793/ENSDARG00000030349/ENSDARG00000086658/ENSDARG00000069827/ENSDARG00000074001/ENSDARG00000088823	19
BP	GO:0050953	sensory perception of light stimulus	1.23E-22	2.01E-20	1.92E-20	ENSDARG00000030411/ENSDARG00000068507/ENSDARG00000032929/ENSDARG00000087324/ENSDARG00000024548/ENSDARG00000087765/ENSDARG00000053862/ENSDARG00000053875/ENSDARG00000069801/ENSDARG00000041925/ENSDARG00000007576/ENSDARG00000057460/ENSDARG00000076790/ENSDARG00000016793/ENSDARG00000030349/ENSDARG00000086658/ENSDARG00000069827/ENSDARG00000074001/ENSDARG00000088823	19
BP	GO:0043010	camera-type eye development	3.34E-17	4.10E-15	3.91E-15	ENSDARG00000030411/ENSDARG00000068507/ENSDARG00000032929/ENSDARG00000087324/ENSDARG00000024548/ENSDARG00000087765/ENSDARG00000053862/ENSDARG00000053875/ENSDARG00000069801/ENSDARG00000041925/ENSDARG00000007576/ENSDARG00000057460/ENSDARG00000076790/ENSDARG00000016793/ENSDARG00000030349/ENSDARG00000086658/ENSDARG00000044339/ENSDARG00000069827/ENSDARG00000074001/ENSDARG00000088823	20
BP	GO:0007600	sensory perception	1.11E-16	1.09E-14	1.04E-14	ENSDARG00000030411/ENSDARG00000068507/ENSDARG00000032929/ENSDARG00000087324/ENSDARG00000024548/ENSDARG00000087765/ENSDARG00000053862/ENSDARG00000053875/ENSDARG00000069801/ENSDARG00000041925/ENSDARG00000007576/ENSDARG00000057460/ENSDARG00000076790/ENSDARG00000016793/ENSDARG00000030349/ENSDARG00000086658/ENSDARG00000069827/ENSDARG00000074001/ENSDARG00000088823	19
CC	GO:0005882	intermediate filament	4.94E-07	1.82E-05	1.44E-05	ENSDARG00000036830/ENSDARG00000036832/ENSDARG00000055192/ENSDARG00000058371/ENSDARG00000090268/ENSDARG00000092947	6
CC	GO:0045111	intermediate filament cytoskeleton	5.28E-07	1.82E-05	1.44E-05	ENSDARG00000036830/ENSDARG00000036832/ENSDARG00000055192/ENSDARG00000058371/ENSDARG00000090268/ENSDARG00000092947	6
CC	GO:0099513	polymeric cytoskeletal fiber	2.07E-05	0.000476371	0.000377899	ENSDARG00000023963/ENSDARG00000036830/ENSDARG00000036832/ENSDARG00000055192/ENSDARG00000055216/ENSDARG00000058371/ENSDARG00000090268/ENSDARG00000092947	8
CC	GO:0005840	ribosome	0.000850008	0.014662641	0.011631691	ENSDARG00000006413/ENSDARG00000011201/ENSDARG00000019778/ENSDARG00000034897/ENSDARG00000041232	5
MF	GO:0005212	structural constituent of eye lens	4.10E-33	3.48E-31	3.45E-31	ENSDARG00000030411/ENSDARG00000068507/ENSDARG00000032929/ENSDARG00000087324/ENSDARG00000024548/ENSDARG00000087765/ENSDARG00000053862/ENSDARG00000053875/ENSDARG00000069801/ENSDARG00000041925/ENSDARG00000007576/ENSDARG00000057460/ENSDARG00000076790/ENSDARG00000015445/ENSDARG00000016793/ENSDARG00000030349/ENSDARG00000086658/ENSDARG00000069827/ENSDARG00000074001/ENSDARG00000088823	20
MF	GO:0003735	structural constituent of ribosome	0.000593675	0.025231206	0.02499686	ENSDARG00000006413/ENSDARG00000011201/ENSDARG00000019778/ENSDARG00000034897/ENSDARG00000041232	5
