# Supplementary material for: Cell-type-specific responses to the microbiota across all tissues of the larval zebrafish
Source: Cell Rep. Author manuscript; Available in PMC 2023 Oct 23. (PMC10423310; doi:10.1016/j.celrep.2023.112095)
Supplement: MMC7 [file NIHMS1880944-supplement-MMC7.zip › DataS1/Cluster75/Clu75_GOsorting_CVZup.xlsx]

## Sheet: CVZ_DEGs
gene	gene_NAME	p_val_adj	p_val	avg_logFC	%CVZ	%GF
ENSDARG00000100823	selenok	1	0.00335974	0.723079	1	0.462		no. DEGs	no. DEGs used in GoTerm
ENSDARG00000013144	atp1b1a	1	0.00611487	1.56141	0.818	0.308		68	8
ENSDARG00000103203	vps28	1	0.00680961	1.00409	0.818	0.385
ENSDARG00000027419	gad1b	1	0.00884805	0.538773	1	1
ENSDARG00000014588	adcy2b	1	0.0090388	1.67639	0.455	0
ENSDARG00000030166	hyi	1	0.0090388	0.844919	0.455	0
ENSDARG00000071548	josd1	1	0.0090388	0.836442	0.455	0
ENSDARG00000074073	map6b	1	0.0115878	1.00827	0.545	0.077
ENSDARG00000006837	mycn	1	0.0137584	1.07715	0.818	0.615
ENSDARG00000053979	chmp2a	1	0.0139669	0.96992	0.636	0.231
ENSDARG00000008310	ip6k2a	1	0.0148731	0.722818	1	0.769
ENSDARG00000059523	rims4	1	0.0172943	0.981876	0.818	0.462
ENSDARG00000032866	erh	1	0.0175007	0.806294	0.727	0.385
ENSDARG00000011824	pbxip1b	1	0.0183571	0.617551	1	1
ENSDARG00000059601	map1aa	1	0.0204512	0.770085	1	0.846
ENSDARG00000002305	mmp24	1	0.0229093	0.685671	0.364	0
ENSDARG00000018896	ythdc1	1	0.0229093	1.10485	0.364	0
ENSDARG00000022183	kif3a	1	0.0229093	0.681741	0.364	0
ENSDARG00000023396	st8sia1	1	0.0229093	0.716322	0.364	0
ENSDARG00000038635	txnl4b	1	0.0229093	0.763341	0.364	0
ENSDARG00000040778	akap9	1	0.0229093	0.695599	0.364	0
ENSDARG00000046107	magoh	1	0.0229093	0.742362	0.364	0
ENSDARG00000051953	caskin1	1	0.0229093	0.910991	0.364	0
ENSDARG00000058962	atg5	1	0.0229093	0.790229	0.364	0
ENSDARG00000069765	ralba	1	0.0229093	0.61669	0.364	0
ENSDARG00000079610	me3	1	0.0229093	0.77616	0.364	0
ENSDARG00000087538	gsto1	1	0.0229093	0.909372	0.364	0
ENSDARG00000098221	syngap1b	1	0.0229093	0.795126	0.364	0
ENSDARG00000015966	yaf2	1	0.0235279	0.822368	0.636	0.154
ENSDARG00000032126	scg5	1	0.0238306	1.1541	0.727	0.308
ENSDARG00000008494	myl6	1	0.0248592	0.996521	0.545	0.154
ENSDARG00000059279	tfap2a	1	0.0256342	0.675112	0.727	0.154
ENSDARG00000038954	ctnnbip1	1	0.0271995	0.736601	0.455	0.077
ENSDARG00000021582	dynlrb1	1	0.0273567	0.458743	0.818	0.846
ENSDARG00000074242	serbp1a	1	0.0276605	0.409358	1	0.846
ENSDARG00000045146	tomm22	1	0.0276751	0.518419	0.727	0.538
ENSDARG00000018890	snrpa	1	0.0296638	0.75758	0.545	0.154
ENSDARG00000053586	creb1a	1	0.0296638	0.675624	0.545	0.154
ENSDARG00000005372	camk4	1	0.0304021	0.849	0.818	0.385
ENSDARG00000034189	raraa	1	0.0304783	0.707581	0.545	0.077
ENSDARG00000056783	oxsr1a	1	0.0304783	0.724138	0.545	0.077
ENSDARG00000100990	nme3	1	0.0327819	0.725465	0.727	0.462
ENSDARG00000019383	cdc42bpb	1	0.0327874	0.778023	0.636	0.231
ENSDARG00000006124	hs3st1l2	1	0.0329672	1.00942	0.455	0.077
ENSDARG00000035578	kdm5c	1	0.0329672	1.0252	0.455	0.077
ENSDARG00000041887	mrpl3	1	0.0329672	0.635968	0.455	0.077
ENSDARG00000103318	sf3a1	1	0.0329672	0.750654	0.455	0.077
ENSDARG00000053487	osbp2	1	0.0330453	0.89478	0.636	0.154
ENSDARG00000094673	rhoab	1	0.0335967	1.03885	0.818	0.538
ENSDARG00000097209	cox8b	1	0.0352463	0.649241	0.545	0.154
ENSDARG00000052642	shisa9b	1	0.0361849	0.801262	1	0.615
ENSDARG00000059775	slc32a1	1	0.0382116	0.802786	0.909	0.615
ENSDARG00000040565	ckmb	1	0.0383215	0.77671	0.727	0.385
ENSDARG00000040649	prickle1a	1	0.0397514	1.27542	0.455	0.077
ENSDARG00000063330	sox11b	1	0.0397514	0.691604	0.455	0.077
ENSDARG00000095743	mgat4a	1	0.0397514	0.818077	0.455	0.077
ENSDARG00000070864	bcl6aa	1	0.0417018	1.00011	0.545	0.154
ENSDARG00000076473	trim37	1	0.0417018	0.660306	0.545	0.154
ENSDARG00000070426	mapre3b	1	0.041716	0.426931	0.909	0.462
ENSDARG00000102878	chac1	1	0.041716	0.485465	0.727	0.615
ENSDARG00000015537	gad2	1	0.0425378	0.467957	1	0.846
ENSDARG00000043010	camk2d1	1	0.0461225	1.08612	0.818	0.615
ENSDARG00000070971	furinb	1	0.0476853	0.913152	0.455	0.077
ENSDARG00000077377	si:dkey-85n7.6	1	0.0476853	0.759381	0.455	0.077
ENSDARG00000101285	anapc15	1	0.0476853	0.753145	0.455	0.077
ENSDARG00000060626	dgkaa	1	0.0480057	0.692006	0.909	0.462
ENSDARG00000101813	nap1l1	1	0.0491313	0.785638	0.545	0.154
ENSDARG00000038655	ajap1	1	0.0495507	1.55519	0.818	0.462

## Sheet: GOresults_CVZup_fdr
ONTOLOGY	ID	Description	GeneRatio	BgRatio	pvalue	p.adjust	qvalue	geneID	Count
GO:0005874	CC	GO:0005874	microtubule	1956-05-01	203/19398	0.000295901	0.04326	0.0372294	ENSDARG00000021582/ENSDARG00000059601/ENSDARG00000074073/ENSDARG00000087538/ENSDARG00000102878	5
GO:0097525	CC	GO:0097525	spliceosomal snRNP complex	1956-03-01	64/19398	0.000838127	0.04326	0.0372294	ENSDARG00000018890/ENSDARG00000041887/ENSDARG00000058962	3
GO:0030532	CC	GO:0030532	small nuclear ribonucleoprotein complex	1956-03-01	65/19398	0.000876891	0.04326	0.0372294	ENSDARG00000018890/ENSDARG00000041887/ENSDARG00000058962	3
GO:0120114	CC	GO:0120114	Sm-like protein family complex	1956-03-01	74/19398	0.00127771	0.0472753	0.040685	ENSDARG00000018890/ENSDARG00000041887/ENSDARG00000058962	3

## Sheet: CategorySorting
ONTOLOGY	ID	Description	pvalue	p.adjust	(-)Log(p.adjust)	geneID	Count	total gene check	unique genes	total pathways
		microtubule						5	5	1
CC	GO:0005874	microtubule	0.000295901	0.04326	1.36391	ENSDARG00000021582/ENSDARG00000059601/ENSDARG00000074073/ENSDARG00000087538/ENSDARG00000102878	5	total gene check	unique genes	total pathways
		snRNP complex						9	3	3
CC	GO:0097525	spliceosomal snRNP complex	0.000838127	0.04326	1.36391	ENSDARG00000018890/ENSDARG00000041887/ENSDARG00000058962	3
CC	GO:0030532	small nuclear ribonucleoprotein complex	0.000876891	0.04326	1.36391	ENSDARG00000018890/ENSDARG00000041887/ENSDARG00000058962	3
CC	GO:0120114	Sm-like protein family complex	0.00127771	0.0472753	1.32537	ENSDARG00000018890/ENSDARG00000041887/ENSDARG00000058962	3

## Sheet: Table
	Description	TOP p.adjust	TOP(-)Log(p.adjust)	BOTTOM(-)Log(p.adjust)	total gene check	unique genes	total pathways
	microtubule	0.04326	1.36391	1.36391	5	5	1	microtubule (1)
	snRNP complex	0.04326	1.36391	1.32537	9	3	3	snRNP complex (3)

## Sheet: PathwaysCharted
	microtubule	microtubule	snRNP complex	spliceosomal snRNP complex	small nuclear ribonucleoprotein complex	Sm-like protein family complex
1	NA	ENSDARG00000021582	NA	ENSDARG00000018890	ENSDARG00000018890	ENSDARG00000018890
2	NA	ENSDARG00000059601	NA	ENSDARG00000041887	ENSDARG00000041887	ENSDARG00000041887
3	NA	ENSDARG00000074073	NA	ENSDARG00000058962	ENSDARG00000058962	ENSDARG00000058962
4	NA	ENSDARG00000087538	NA	NA	NA	NA
5	NA	ENSDARG00000102878	NA	NA	NA	NA
