# Supplementary material for: Cell-type-specific responses to the microbiota across all tissues of the larval zebrafish
Source: Cell Rep. Author manuscript; Available in PMC 2023 Oct 23. (PMC10423310; doi:10.1016/j.celrep.2023.112095)
Supplement: MMC7 [file NIHMS1880944-supplement-MMC7.zip › DataS1/Cluster75/cluster75_CVZvGF.tsv]

	gene	gene_NAME	p_val_adj	p_val	avg_logFC	pct.1	pct.2
1	ENSDARG00000000018	nrf1	1	0.204632471	-0.275045393	0	0.154
2	ENSDARG00000000069	dap	1	0.237808761	0.375640445	0.364	0.154
3	ENSDARG00000000103	myh10	1	0.083296745	-0.62862984	0.182	0.538
4	ENSDARG00000000189	sema6e	1	0.204632471	-0.351246733	0	0.154
5	ENSDARG00000000212	krt97	1	0.131024131	0.510036238	0.182	0
6	ENSDARG00000000241	slc40a1	1	0.095861008	0.76656169	0.545	0.231
7	ENSDARG00000000423	si:ch73-314g15.3	1	0.204632471	-0.291861415	0	0.154
8	ENSDARG00000000567	znf281a	1	0.204632471	-0.329356928	0	0.154
9	ENSDARG00000000729	daxx	1	0.204632471	-0.308116085	0	0.154
10	ENSDARG00000000779	scfd1	1	0.420066627	0.314343746	0.182	0.077
11	ENSDARG00000000966	ncor2	1	0.109740181	-0.606570533	0.091	0.385
12	ENSDARG00000001210	arl14ep	1	0.055495572	0.459239	0.273	0
13	ENSDARG00000001220	mycbp2	1	0.516244309	0.257027609	0.364	0.231
14	ENSDARG00000001244	srrm1	1	0.341096365	0.322949467	0.364	0.154
15	ENSDARG00000001578	echs1	1	0.099040428	-0.505384243	0.182	0.615
16	ENSDARG00000001710	flot1a	1	0.191793611	-0.437412546	0.091	0.308
17	ENSDARG00000001733	gulp1a	1	0.51194193	0.51790743	0.364	0.308
18	ENSDARG00000001788	atp5po	1	0.228425924	-0.30001058	0.909	1
19	ENSDARG00000001829	zgc:112982	1	0.21166902	0.416847737	0.273	0.077
20	ENSDARG00000001888	ppm1ba	1	0.246140142	0.365096912	0.273	0.077
21	ENSDARG00000001898	manea	1	0.204632471	-0.300348347	0	0.154
22	ENSDARG00000001910	rorab	1	0.204632471	-0.347517486	0	0.154
23	ENSDARG00000001930	klhl15	1	0.055495572	0.51694124	0.273	0
24	ENSDARG00000001940	dnajc1	1	0.326420832	-0.350077047	0.091	0.231
25	ENSDARG00000001950	ak1	1	0.293311714	0.2672148	0.818	0.692
26	ENSDARG00000001953	pfkfb3	1	0.903020189	-0.400529219	0.545	0.538
27	ENSDARG00000002077	mnat1	1	0.131024131	0.53790027	0.182	0
28	ENSDARG00000002082	csnk2a1	1	0.026084923	-0.501197691	0.273	0.846
29	ENSDARG00000002128	cwf19l1	1	0.204632471	-0.31708339	0	0.154
30	ENSDARG00000002131	celf2	1	0.569083354	0.320639824	1	1
31	ENSDARG00000002190	chmp2bb	1	0.248485199	-0.497955808	0.182	0.385
32	ENSDARG00000002193	rho	1	0.567863584	-0.433954896	0.182	0.308
33	ENSDARG00000002220	zgc:103692	1	0.204632471	-0.342722022	0	0.154
34	ENSDARG00000002230	sypb	1	0.136818354	-0.612316561	0.545	0.692
35	ENSDARG00000002255	epb41l3a	1	0.077033947	-0.525559462	0.273	0.615
36	ENSDARG00000002264	mrpl41	1	0.279292862	-0.282223667	0.182	0.385
37	ENSDARG00000002267	dcaf13	1	0.204632471	-0.329983906	0	0.154
38	ENSDARG00000002271	zfand5b	1	0.145541422	-0.296297372	0.182	0.615
39	ENSDARG00000002305	me3	1	0.022909251	0.685671451	0.364	0
40	ENSDARG00000002362	ubald1a	1	0.109740181	-0.665921063	0.091	0.385
41	ENSDARG00000002467	rdh14b	1	0.097130405	-0.534072078	0.091	0.462
42	ENSDARG00000002506	zgc:92818	1	0.180142302	0.57663242	0.636	0.462
43	ENSDARG00000002523	hsdl2	1	0.191793611	-0.351842018	0.091	0.308
44	ENSDARG00000002538	smu1a	1	0.131024131	0.401004462	0.182	0
45	ENSDARG00000002546	rundc3ab	1	0.114401347	-0.468720213	0.273	0.615
46	ENSDARG00000002552	mapkapk2a	1	0.420066627	0.373245063	0.182	0.077
47	ENSDARG00000002571	tmod2	1	0.204632471	-0.332051769	0	0.154
48	ENSDARG00000002589	mylpfb	1	0.604632569	0.648041219	0.364	0.308
49	ENSDARG00000002593	slc45a2	1	0.326420832	-0.357673875	0.091	0.231
50	ENSDARG00000002690	rabif	1	0.593950044	0.274389868	0.273	0.231
51	ENSDARG00000002758	dedd1	1	0.194102879	0.418374541	0.818	0.538
52	ENSDARG00000002768	pvalb2	1	0.062917844	0.56563542	1	1
53	ENSDARG00000002897	si:ch211-160o17.2	1	0.283693451	0.285756556	0.909	0.923
54	ENSDARG00000002949	ppp6c	1	0.083441996	-0.541467109	0.091	0.462
55	ENSDARG00000002967	pdap1b	1	0.497001284	-0.311753803	0.364	0.462
56	ENSDARG00000002994	itpkca	1	0.204632471	-0.455124243	0	0.154
57	ENSDARG00000003017	ube2al	1	0.665186453	0.314097528	0.364	0.231
58	ENSDARG00000003081	mybphb	1	0.131024131	0.547648968	0.182	0
59	ENSDARG00000003098	kdm5bb	1	0.284611622	-0.290199236	0.182	0.462
60	ENSDARG00000003109	rcan1a	1	0.21166902	0.394342723	0.273	0.077
61	ENSDARG00000003189	psmd1	1	1	0.429641	0.364	0.462
62	ENSDARG00000003207	mterf3	1	0.204632471	-0.331291243	0	0.154
63	ENSDARG00000003213	naa15a	1	0.106828977	-0.461439773	0	0.231
64	ENSDARG00000003281	pik3ip1	1	0.106828977	-0.526376469	0	0.231
65	ENSDARG00000003290	dab1b	1	0.055495572	0.68851396	0.273	0
66	ENSDARG00000003308	emc2	1	0.069017495	-0.407804784	0.545	0.846
67	ENSDARG00000003311	pank2	1	0.21166902	0.559219019	0.273	0.077
68	ENSDARG00000003320	fam91a1	1	0.106828977	-0.474798428	0	0.231
69	ENSDARG00000003373	commd2	1	0.027617354	-0.691705961	0	0.385
70	ENSDARG00000003383	asb8	1	0.146385363	-0.418764954	0.273	0.615
71	ENSDARG00000003420	chrna5	1	0.204632471	-0.308116085	0	0.154
72	ENSDARG00000003487	nup93	1	0.071248073	-0.514025787	0.636	0.923
73	ENSDARG00000003495	madd	1	0.372320497	-0.652623755	0.091	0.231
74	ENSDARG00000003526	psma5	1	0.51194193	0.577145662	0.364	0.308
75	ENSDARG00000003570	hsp90b1	1	0.204632471	-0.291573448	0	0.154
76	ENSDARG00000003573	dctn5	1	0.149148505	0.503575092	0.455	0.154
77	ENSDARG00000003599	rpl3	1	0.02565477	-0.408572214	1	1
78	ENSDARG00000003607	nr2f6a	1	0.131024131	0.43748825	0.182	0
79	ENSDARG00000003641	tfg	1	0.470741676	0.283064514	0.364	0.231
80	ENSDARG00000003655	tmem59l	1	0.062917844	0.457790263	1	1
81	ENSDARG00000003680	runx1t1	1	0.055495572	0.595342463	0.273	0
82	ENSDARG00000003705	prnprs3	1	0.704768288	-0.29256047	0.455	0.462
83	ENSDARG00000003749	polb	1	0.106828977	-0.411671948	0	0.231
84	ENSDARG00000003754	tspan2a	1	0.38652586	0.836623007	0.455	0.308
85	ENSDARG00000003776	pip4k2aa	1	0.131024131	0.467361253	0.182	0
86	ENSDARG00000003795	idh2	1	0.180775113	0.313087001	0.727	0.846
87	ENSDARG00000003845	chm	1	0.420066627	0.323727704	0.182	0.077
88	ENSDARG00000003846	mrpl21	1	0.106828977	-0.513853135	0	0.231
89	ENSDARG00000003860	cbx3a	1	0.411684993	-0.272742436	0.364	0.538
90	ENSDARG00000003866	tm9sf2	1	0.41875104	0.493239878	0.545	0.308
91	ENSDARG00000003872	ccdc102a	1	0.42202003	-0.260284273	0.091	0.231
92	ENSDARG00000003920	setb	1	0.204432229	-0.390712677	0.545	0.769
93	ENSDARG00000003940	mtfr1l	1	0.106828977	-0.439914652	0	0.231
94	ENSDARG00000003961	parp3	1	0.204632471	-0.301286185	0	0.154
95	ENSDARG00000004034	arhgdig	1	0.204632471	-0.31708339	0	0.154
96	ENSDARG00000004060	bhlhe40	1	0.619717377	-0.363967274	0.727	0.769
97	ENSDARG00000004074	bach2b	1	0.480488274	0.270397402	0.182	0.077
98	ENSDARG00000004094	acsbg2	1	0.204632471	-0.292011184	0	0.154
99	ENSDARG00000004115	mgat4b	1	0.106828977	-0.424241557	0	0.231
100	ENSDARG00000004160	reep3b	1	0.131024131	0.407195761	0.182	0
101	ENSDARG00000004161	ik	1	0.142804101	-0.409947785	0.182	0.538
102	ENSDARG00000004171	rabac1	1	0.505344773	0.254568653	0.273	0.462
103	ENSDARG00000004261	tmed9	1	0.51194193	0.308244066	0.364	0.308
104	ENSDARG00000004297	irf2bpl	1	0.204632471	-0.448856739	0	0.154
105	ENSDARG00000004343	nelfe	1	0.284366336	0.339191736	0.273	0.077
106	ENSDARG00000004405	snx10a	1	0.055099528	-0.693737458	0	0.308
107	ENSDARG00000004470	prkcsh	1	0.182596887	0.797510272	0.364	0.154
108	ENSDARG00000004561	prkcg	1	0.372320497	-0.359384151	0.091	0.231
109	ENSDARG00000004577	zgc:194665	1	0.253399965	-0.375360822	0.091	0.308
110	ENSDARG00000004580	nmnat2	1	0.131024131	0.479755418	0.182	0
111	ENSDARG00000004581	sel1l	1	0.106828977	-0.548245896	0	0.231
112	ENSDARG00000004621	gpm6ab	1	0.458520823	0.260708731	1	0.923
113	ENSDARG00000004635	epha7	1	0.055495572	0.560014401	0.273	0
114	ENSDARG00000004636	ccdc9	1	0.221061355	-0.428080769	0.091	0.308
115	ENSDARG00000004647	spice1	1	0.204632471	-0.342722022	0	0.154
116	ENSDARG00000004672	ptk2ab	1	0.131024131	0.35978722	0.182	0
117	ENSDARG00000004687	acaa1	1	0.131024131	0.474722475	0.182	0
118	ENSDARG00000004697	rxrgb	1	0.604632569	0.378254551	0.364	0.308
119	ENSDARG00000004735	hnrnpub	1	0.208883442	0.805560276	0.364	0.154
120	ENSDARG00000004789	lrp1ba	1	0.204632471	-0.326746585	0	0.154
121	ENSDARG00000004830	flot2a	1	0.167381312	0.659360012	0.455	0.231
122	ENSDARG00000004870	psen1	1	0.137751299	-0.545302012	0.182	0.462
123	ENSDARG00000004930	lmo7a	1	0.318698928	-0.253545558	0.636	0.769
124	ENSDARG00000004988	ppp3ca	1	0.30034235	0.610769905	0.636	0.462
125	ENSDARG00000005122	atp2a2b	1	0.38652586	0.373628297	0.455	0.308
126	ENSDARG00000005141	camkvb	1	0.614302811	-0.641582162	0.091	0.154
127	ENSDARG00000005172	dynll2b	1	0.007564959	-0.776501608	0.636	1
128	ENSDARG00000005191	ahcy	1	0.221061355	-0.429632072	0.091	0.308
129	ENSDARG00000005254	kdelr2a	1	0.480488274	0.636166767	0.182	0.077
130	ENSDARG00000005350	dip2ba	1	0.386749392	-0.265799498	0.182	0.385
131	ENSDARG00000005372	camk4	1	0.030402127	0.849000425	0.818	0.385
132	ENSDARG00000005423	pgam1a	1	0.022720568	-0.96733678	0.091	0.538
133	ENSDARG00000005451	gdi2	1	0.428357464	0.292081245	0.545	0.538
134	ENSDARG00000005513	naca	1	0.093307117	-0.308642144	1	1
135	ENSDARG00000005536	ubr7	1	0.31259977	-0.273208356	0.182	0.385
136	ENSDARG00000005595	adgb	1	0.204632471	-0.432242827	0	0.154
137	ENSDARG00000005606	paxip1	1	0.326420832	-0.376337882	0.091	0.231
138	ENSDARG00000005651	hrasb	1	0.326420832	-0.469547405	0.091	0.231
139	ENSDARG00000005738	rpf1	1	0.106828977	-0.702838884	0	0.231
140	ENSDARG00000005772	tsr2	1	0.055495572	0.681867991	0.273	0
141	ENSDARG00000005774	ddx3xb	1	0.204632471	-0.384301868	0	0.154
142	ENSDARG00000005841	tnni2a.2	1	0.204632471	-0.274548249	0	0.154
143	ENSDARG00000005842	cd9a	1	0.38652586	0.29321091	0.455	0.308
144	ENSDARG00000005861	ralgapa2	1	0.204632471	-0.267896307	0	0.154
145	ENSDARG00000005870	mmadhc	1	0.624498861	-0.325295544	0.182	0.231
146	ENSDARG00000005916	srpk3	1	0.092594609	0.480700759	0.636	0.231
147	ENSDARG00000005927	tbc1d17	1	0.420066627	0.554306093	0.182	0.077
148	ENSDARG00000005945	sart1	1	0.027169945	-0.853791383	0.091	0.538
149	ENSDARG00000005980	sfswap	1	0.204632471	-0.277229913	0	0.154
150	ENSDARG00000006040	cyp20a1	1	0.106828977	-0.486103323	0	0.231
151	ENSDARG00000006092	rad21a	1	0.109898603	0.493610039	0.545	0.231
152	ENSDARG00000006124	kdm5c	1	0.032967183	1.009418062	0.455	0.077
153	ENSDARG00000006125	csnk1db	1	0.229102872	0.307362209	0.636	0.538
154	ENSDARG00000006200	eif4g1a	1	0.121133441	0.447154213	0.364	0.077
155	ENSDARG00000006225	ddx39aa	1	0.414610426	0.496503452	0.273	0.154
156	ENSDARG00000006257	vldlr	1	0.470741676	0.262108837	0.364	0.231
157	ENSDARG00000006260	tuba8l4	1	0.137297931	0.793464477	0.636	0.385
158	ENSDARG00000006266	stat1a	1	0.593950044	0.41763647	0.273	0.231
159	ENSDARG00000006290	ndufs5	1	0.010456248	-0.70129207	0.636	0.923
160	ENSDARG00000006314	itgav	1	0.420066627	0.279671522	0.182	0.077
161	ENSDARG00000006372	ugt5c2	1	0.204632471	-0.300348347	0	0.154
162	ENSDARG00000006389	smad2	1	0.071359628	-0.614666519	0.091	0.462
163	ENSDARG00000006399	ywhae1	1	0.218040562	0.342183536	0.818	0.615
164	ENSDARG00000006408	hmgb3b	1	0.078467132	-0.347814306	0.455	0.923
165	ENSDARG00000006427	fabp2	1	0.754852586	0.261464174	0.182	0.154
166	ENSDARG00000006497	rtn1a	1	0.093307117	0.426758499	1	1
167	ENSDARG00000006566	nlk1	1	0.306981569	0.534608058	0.545	0.462
168	ENSDARG00000006567	dus4l	1	0.131024131	0.371750509	0.182	0
169	ENSDARG00000006604	nectin3b	1	0.055495572	0.694902396	0.273	0
170	ENSDARG00000006621	pspc1	1	0.437603536	0.364263088	0.455	0.385
171	ENSDARG00000006712	wipf2b	1	0.42202003	-0.27518688	0.091	0.231
172	ENSDARG00000006747	tmem178b	1	0.849743392	0.367222048	0.455	0.462
173	ENSDARG00000006760	slc24a3	1	0.027617354	-0.725087186	0	0.385
174	ENSDARG00000006766	snd1	1	0.055099528	-0.489487273	0	0.308
175	ENSDARG00000006791	arntl1a	1	0.05324432	-0.567651894	0.091	0.538
176	ENSDARG00000006837	mycn	1	0.013758394	1.077146792	0.818	0.615
177	ENSDARG00000006889	mpped2a	1	0.109740181	-0.579060865	0.091	0.385
178	ENSDARG00000006915	arl8ba	1	0.055495572	0.560177757	0.273	0
179	ENSDARG00000007081	pias4a	1	0.167381312	0.442673428	0.455	0.231
180	ENSDARG00000007135	cnot3a	1	0.204632471	-0.447304684	0	0.154
181	ENSDARG00000007149	l1cama	1	0.462810728	0.278723886	0.273	0.154
182	ENSDARG00000007184	zbtb16a	1	0.208883442	0.625403546	0.364	0.154
183	ENSDARG00000007186	ppp1r8a	1	0.131024131	0.35978722	0.182	0
184	ENSDARG00000007196	rae1	1	0.326420832	-0.284037166	0.091	0.231
185	ENSDARG00000007250	use1	1	0.131024131	0.322795819	0.182	0
186	ENSDARG00000007276	ela3l	1	0.42202003	-0.288733927	0.091	0.231
187	ENSDARG00000007279	yipf5	1	0.131024131	0.531562886	0.182	0
188	ENSDARG00000007285	mrpl57	1	0.237808761	0.596649882	0.364	0.154
189	ENSDARG00000007323	chmp4bb	1	0.248485199	-0.428130709	0.182	0.385
190	ENSDARG00000007359	UBL4A	1	0.487284208	0.312192301	0.545	0.385
191	ENSDARG00000007438	ube2ib	1	0.527722691	-0.26605041	0.364	0.538
192	ENSDARG00000007461	srgap1a	1	0.870391329	0.272173999	0.182	0.231
193	ENSDARG00000007485	epc2	1	0.131024131	0.369048848	0.182	0
194	ENSDARG00000007576	crybb1l1	1	0.055099528	-0.988360972	0	0.308
195	ENSDARG00000007597	bloc1s4	1	0.131024131	0.503519201	0.182	0
196	ENSDARG00000007682	ppdpfa	1	0.106828977	-0.622190527	0	0.231
197	ENSDARG00000007720	sub1b	1	0.100618185	-0.567010725	0.273	0.615
198	ENSDARG00000007737	zyg11	1	0.683344457	-0.354217711	0.182	0.231
199	ENSDARG00000007760	spg21	1	0.204632471	-0.291861415	0	0.154
200	ENSDARG00000007795	cst3	1	0.204632471	-0.326746585	0	0.154
201	ENSDARG00000007824	camta1b	1	0.131024131	0.371750509	0.182	0
202	ENSDARG00000007825	map2k1	1	0.204632471	-0.289218753	0	0.154
203	ENSDARG00000007901	crnkl1	1	0.420066627	0.28513071	0.182	0.077
204	ENSDARG00000007975	fth1b	1	0.065243627	-0.522575795	0.182	0.615
205	ENSDARG00000007976	si:ch211-220f16.2	1	0.21166902	0.41595608	0.273	0.077
206	ENSDARG00000008014	nudt17	1	0.106828977	-0.446494311	0	0.231
207	ENSDARG00000008032	sart3	1	0.106828977	-0.531520389	0	0.231
208	ENSDARG00000008155	sms	1	0.285818896	0.29652293	0.545	0.308
209	ENSDARG00000008200	ugp2b	1	1	-0.267825266	0.273	0.231
210	ENSDARG00000008209	myt1la	1	0.246140142	0.372883602	0.273	0.077
211	ENSDARG00000008224	vps35	1	0.427544751	0.320987532	0.364	0.231
212	ENSDARG00000008237	sars	1	0.109740181	-0.602184467	0.091	0.385
213	ENSDARG00000008275	klhl24b	1	0.204632471	-0.300348347	0	0.154
214	ENSDARG00000008310	ip6k2a	1	0.01487313	0.722818354	1	0.769
215	ENSDARG00000008370	csnk1da	1	0.386749392	0.333830372	0.364	0.231
216	ENSDARG00000008383	arpc1a	1	0.326420832	-0.314403071	0.091	0.231
217	ENSDARG00000008413	atp11a	1	0.055099528	-0.489846423	0	0.308
218	ENSDARG00000008494	myl6	1	0.024859167	0.996521107	0.545	0.154
219	ENSDARG00000008502	pno1	1	0.127736811	0.479215077	0.636	0.462
220	ENSDARG00000008503	glcci1a	1	0.106828977	-0.415353162	0	0.231
221	ENSDARG00000008542	yod1	1	0.180830361	0.46418201	0.273	0.077
222	ENSDARG00000008639	kifap3a	1	0.145541422	0.708304713	0.545	0.308
223	ENSDARG00000008732	zgc:66479	1	0.731808786	0.257478133	0.182	0.308
224	ENSDARG00000008748	ube2na	1	0.274854398	-0.343971641	0.545	0.769
225	ENSDARG00000008784	prpf4ba	1	0.253399965	-0.303357555	0.091	0.308
226	ENSDARG00000008829	chga	1	0.569805786	-0.635164736	0.364	0.538
227	ENSDARG00000008832	neu1	1	0.204632471	-0.312136248	0	0.154
228	ENSDARG00000008867	rap1b	1	0.184810703	0.413540282	0.545	0.308
229	ENSDARG00000008884	hprt1	1	0.267315102	0.272457247	0.818	0.692
230	ENSDARG00000008947	rtf1	1	0.254682118	-0.311369355	0.182	0.462
231	ENSDARG00000008982	casq2	1	0.732960118	0.670700359	1	1
232	ENSDARG00000009001	pdia6	1	0.893544696	0.266490872	0.182	0.154
233	ENSDARG00000009178	zfand1	1	0.106828977	-0.398393841	0	0.231
234	ENSDARG00000009262	FAR2	1	0.204632471	-0.312136248	0	0.154
235	ENSDARG00000009285	rpl15	1	0.131893273	-0.323887769	0.818	1
236	ENSDARG00000009311	pvalb6	1	0.043305057	-2.726492181	0.273	0.615
237	ENSDARG00000009315	clgn	1	0.125175329	0.429014653	0.727	0.462
238	ENSDARG00000009336	aif1l	1	0.318698928	-0.425448377	0.545	0.846
239	ENSDARG00000009480	pdcl	1	0.005220156	-0.584225432	0.545	1
240	ENSDARG00000009499	syne1a	1	0.131024131	0.285607885	0.182	0
241	ENSDARG00000009505	prelid3b	1	0.157014591	-0.55695852	0.182	0.462
242	ENSDARG00000009525	tial1	1	0.106828977	-0.428791198	0	0.231
243	ENSDARG00000009567	spegb	1	0.131024131	0.448283394	0.182	0
244	ENSDARG00000009585	papola	1	0.427544751	0.290069685	0.364	0.231
245	ENSDARG00000009607	ccnc	1	0.204632471	-0.36966861	0	0.154
246	ENSDARG00000009640	psmb1	1	0.613635413	-0.307311955	0.273	0.308
247	ENSDARG00000009689	daam1b	1	0.058164178	0.985213499	0.636	0.308
248	ENSDARG00000009754	zc3h11a	1	0.593950044	0.256516908	0.273	0.231
249	ENSDARG00000009779	mcl1a	1	0.055099528	-0.922101889	0	0.308
250	ENSDARG00000009783	dirc2	1	0.480488274	1.075184386	0.182	0.077
251	ENSDARG00000009837	agk	1	0.204632471	-0.331895751	0	0.154
252	ENSDARG00000009871	snrpc	1	0.106828977	-0.644756151	0	0.231
253	ENSDARG00000009941	erc1a	1	0.204632471	-0.328821147	0	0.154
254	ENSDARG00000009949	fndc4b	1	0.284366336	0.349131153	0.273	0.077
255	ENSDARG00000009978	icn	1	0.283034963	-0.352151477	0.364	0.538
256	ENSDARG00000009982	fam199x	1	0.055495572	0.791646756	0.273	0
257	ENSDARG00000010010	trim13	1	0.423895631	-0.334164331	0.182	0.308
258	ENSDARG00000010042	dnm1a	1	0.609255801	0.275189066	0.545	0.615
259	ENSDARG00000010098	pank1b	1	0.055495572	0.620957005	0.273	0
260	ENSDARG00000010137	ldb1a	1	0.247049147	-0.262049632	0.364	0.692
261	ENSDARG00000010149	atp5fa1	1	0.119121333	-0.290080254	0.909	1
262	ENSDARG00000010194	eif4bb	1	0.253399965	-0.344051693	0.091	0.308
263	ENSDARG00000010238	rbm22	1	0.253399965	-0.355693698	0.091	0.308
264	ENSDARG00000010301	b4galt6	1	0.055099528	-0.475947179	0	0.308
265	ENSDARG00000010350	c1ql3a	1	0.055495572	1.07545675	0.273	0
266	ENSDARG00000010381	rnf2	1	0.407443827	-0.385646989	0.273	0.385
267	ENSDARG00000010400	lrrfip2	1	0.204632471	-0.356139825	0	0.154
268	ENSDARG00000010407	ppp4r4	1	0.204632471	-0.275045393	0	0.154
269	ENSDARG00000010442	rnf11a	1	0.284366336	0.296388717	0.273	0.077
270	ENSDARG00000010481	bzw1a	1	0.517398443	-0.509498074	0.182	0.308
271	ENSDARG00000010563	spopla	1	0.204632471	-0.276436097	0	0.154
272	ENSDARG00000010596	slc7a6os	1	0.463732791	0.317662625	0.455	0.308
273	ENSDARG00000010721	6-Sep	1	0.088943887	0.455414613	0.818	0.615
274	ENSDARG00000010873	DDX17	1	0.604808861	0.379884855	0.455	0.385
275	ENSDARG00000010957	mpp2b	1	0.131024131	0.481429272	0.182	0
276	ENSDARG00000011026	zgc:92907	1	0.165480734	-0.592211286	0.091	0.308
277	ENSDARG00000011055	fbxo9	1	0.221061355	-0.41866257	0.091	0.308
278	ENSDARG00000011065	camk2b1	1	0.005672279	-0.866299541	0.273	0.846
279	ENSDARG00000011079	wdr3	1	0.131024131	0.513079268	0.182	0
280	ENSDARG00000011088	si:ch211-288d18.1	1	0.326420832	-0.397239919	0.091	0.231
281	ENSDARG00000011122	pptc7a	1	0.204632471	-0.383875632	0	0.154
282	ENSDARG00000011146	uqcrb	1	0.147413383	-0.48258781	0.818	1
283	ENSDARG00000011152	rpp14	1	0.21166902	0.346090777	0.273	0.077
284	ENSDARG00000011175	atp6v1d	1	0.147885203	-0.466349819	0.091	0.385
285	ENSDARG00000011240	ift46	1	0.131024131	0.322795819	0.182	0
286	ENSDARG00000011272	uqcc2	1	0.093831831	-0.54565338	0.091	0.385
287	ENSDARG00000011405	rps9	1	0.082129877	-0.257655027	1	1
288	ENSDARG00000011418	sigmar1	1	0.614302811	-0.259787885	0.091	0.154
289	ENSDARG00000011496	ppm1bb	1	0.665186453	-0.315563245	0.273	0.308
290	ENSDARG00000011545	arrb2b	1	0.423895631	-0.345849793	0.182	0.308
291	ENSDARG00000011570	pou6f1	1	0.204632471	-0.30826344	0	0.154
292	ENSDARG00000011583	cry1ab	1	0.106828977	-0.436885286	0	0.231
293	ENSDARG00000011600	epha4b	1	0.480488274	0.255179645	0.182	0.077
294	ENSDARG00000011602	si:dkeyp-117h8.2	1	0.288894758	-0.322474767	0.091	0.308
295	ENSDARG00000011609	FOXK2	1	0.079828463	-0.626688636	0.091	0.385
296	ENSDARG00000011613	rbm39a	1	0.253399965	-0.371106787	0.091	0.308
297	ENSDARG00000011693	ttc36	1	0.204632471	-0.448629322	0	0.154
298	ENSDARG00000011727	b9d1	1	0.204632471	-0.380808419	0	0.154
299	ENSDARG00000011740	u2af2b	1	0.594114561	0.342776856	0.364	0.385
300	ENSDARG00000011770	dhrs12	1	0.055099528	-0.648501313	0	0.308
301	ENSDARG00000011809	mical1	1	0.106828977	-0.451357247	0	0.231
302	ENSDARG00000011824	pbxip1b	1	0.018357114	0.617550688	1	1
303	ENSDARG00000011921	txnl1	1	0.194187331	0.611496227	0.455	0.154
304	ENSDARG00000012002	slc38a7	1	0.131024131	0.43748825	0.182	0
305	ENSDARG00000012072	dmac2l	1	0.072100945	0.559045498	0.545	0.231
306	ENSDARG00000012076	apoa1a	1	0.106828977	-0.542304689	0	0.231
307	ENSDARG00000012078	meis1b	1	0.703351298	0.344515329	0.273	0.231
308	ENSDARG00000012140	ccnl1b	1	0.106828977	-0.421525124	0	0.231
309	ENSDARG00000012141	papolg	1	0.106828977	-0.510628784	0	0.231
310	ENSDARG00000012144	emc7	1	0.229102872	0.780232472	0.636	0.538
311	ENSDARG00000012244	ube2e3	1	0.372046483	-0.278667578	0.455	0.769
312	ENSDARG00000012378	naa35	1	0.420066627	0.295336092	0.182	0.077
313	ENSDARG00000012387	pdha1a	1	0.19899707	-0.367013169	0.636	0.846
314	ENSDARG00000012577	waca	1	0.204632471	-0.399834084	0	0.154
315	ENSDARG00000012603	eif3ja	1	0.219050532	-0.403967295	0.273	0.538
316	ENSDARG00000012656	atf6	1	0.76237412	0.454087167	0.091	0.154
317	ENSDARG00000012699	bbx	1	0.369511968	0.486220904	0.273	0.154
318	ENSDARG00000012790	tmem161a	1	0.180830361	0.470004611	0.273	0.077
319	ENSDARG00000012820	nop56	1	0.106828977	-0.387515543	0	0.231
320	ENSDARG00000012833	foxn3	1	0.326420832	-0.415173479	0.091	0.231
321	ENSDARG00000012915	ech1	1	0.21166902	0.3823109	0.273	0.077
322	ENSDARG00000012932	mat2b	1	0.469359904	-0.379894193	0.182	0.308
323	ENSDARG00000012944	myhz2	1	0.078348367	-0.659386241	0.182	0.462
324	ENSDARG00000012953	mob1bb	1	0.893544696	0.52982488	0.182	0.154
325	ENSDARG00000013004	tdg.1	1	0.204632471	-0.356139825	0	0.154
326	ENSDARG00000013016	pole4	1	0.142804101	0.467734274	0.545	0.231
327	ENSDARG00000013076	bmi1b	1	0.131024131	0.336371068	0.182	0
328	ENSDARG00000013144	atp1b1a	1	0.006114865	1.561406207	0.818	0.308
329	ENSDARG00000013224	phc2b	1	0.372320497	-0.287716057	0.091	0.231
330	ENSDARG00000013250	tars	1	0.204632471	-0.376638643	0	0.154
331	ENSDARG00000013295	slc2a3a	1	0.208883442	0.493076107	0.364	0.154
332	ENSDARG00000013360	sh3gl3a	1	0.219050532	-0.502019031	0.273	0.538
333	ENSDARG00000013371	isoc2	1	0.462810728	0.355396441	0.273	0.154
334	ENSDARG00000013379	ppp6r3	1	0.072689429	0.67820892	0.364	0.077
335	ENSDARG00000013414	lin7a	1	0.035524037	-0.613770648	0.182	0.615
336	ENSDARG00000013443	atp6v1ba	1	0.427544751	-0.254388836	0.182	0.385
337	ENSDARG00000013457	mtrex	1	0.204632471	-0.369807169	0	0.154
338	ENSDARG00000013475	cct4	1	0.82350921	0.573551222	0.182	0.154
339	ENSDARG00000013542	lpgat1	1	0.131024131	0.432029062	0.182	0
340	ENSDARG00000013655	tpd52l2b	1	0.634018696	0.352630333	0.636	0.615
341	ENSDARG00000013659	brox	1	0.141981235	0.480539692	0.364	0.077
342	ENSDARG00000013726	ap4b1	1	0.204632471	-0.412920908	0	0.154
343	ENSDARG00000013732	vta1	1	0.208883442	0.767771412	0.364	0.154
344	ENSDARG00000013734	polr3glb	1	0.772957044	-0.362318596	0.273	0.308
345	ENSDARG00000013755	actn3a	1	0.204632471	-0.448342626	0	0.154
346	ENSDARG00000013776	thop1	1	0.204632471	-0.292011184	0	0.154
347	ENSDARG00000013787	gucy1a1	1	0.106828977	-0.586555119	0	0.231
348	ENSDARG00000013822	anapc16	1	0.107451069	0.396557283	0.636	0.385
349	ENSDARG00000013830	osbpl2b	1	0.055099528	-0.57617251	0	0.308
350	ENSDARG00000013838	sulf2b	1	0.754852586	0.306890211	0.182	0.154
351	ENSDARG00000013863	fam133b	1	0.2394509	0.702588524	0.636	0.385
352	ENSDARG00000013881	pi4k2b	1	0.204632471	-0.426399699	0	0.154
353	ENSDARG00000013921	frya	1	0.131024131	0.82884673	0.182	0
354	ENSDARG00000013950	pdf	1	0.204632471	-0.314984308	0	0.154
355	ENSDARG00000013968	psap	1	0.161142162	-0.435938224	0.364	0.692
356	ENSDARG00000014004	eif2b4	1	0.131024131	0.420165609	0.182	0
357	ENSDARG00000014053	olfm1b	1	0.486526596	0.84634226	0.818	0.923
358	ENSDARG00000014068	pgam1b	1	0.269453738	0.318631487	0.364	0.154
359	ENSDARG00000014083	wdr82	1	0.086676657	0.548963339	0.364	0.077
360	ENSDARG00000014085	atp6v1e1a	1	0.131024131	0.693066444	0.182	0
361	ENSDARG00000014137	picalmb	1	0.269361669	0.329666447	0.455	0.231
362	ENSDARG00000014171	bloc1s1	1	0.107451069	0.598523934	0.636	0.385
363	ENSDARG00000014244	rbmx	1	0.42410226	-0.390860213	0.273	0.462
364	ENSDARG00000014259	eya1	1	0.204632471	-0.713888962	0	0.154
365	ENSDARG00000014273	camk2d2	1	0.054750046	0.291848609	1	1
366	ENSDARG00000014361	tmbim4	1	0.098193479	0.533930466	0.727	0.462
367	ENSDARG00000014428	ppp2r5d	1	0.106828977	-0.530269892	0	0.231
368	ENSDARG00000014430	rabgef1	1	0.204632471	-0.329983906	0	0.154
369	ENSDARG00000014462	rab3c	1	0.208883442	0.451774567	0.364	0.154
370	ENSDARG00000014463	usf1l	1	0.131024131	0.506582097	0.182	0
371	ENSDARG00000014498	ythdf2	1	0.131024131	0.488192729	0.182	0
372	ENSDARG00000014506	tmem126a	1	0.204632471	-0.315421136	0	0.154
373	ENSDARG00000014522	cdh6	1	0.204632471	-0.3779058	0	0.154
374	ENSDARG00000014536	pfdn1	1	0.42410226	-0.344684444	0.273	0.462
375	ENSDARG00000014571	ctnnb1	1	0.420066627	0.354224557	0.182	0.077
376	ENSDARG00000014588	adcy2b	1	0.009038804	1.676385323	0.455	0
377	ENSDARG00000014690	rps4x	1	0.424429039	0.26752914	1	1
378	ENSDARG00000014731	cacybp	1	0.083296745	-0.542174492	0.182	0.538
379	ENSDARG00000014746	rbfox1	1	0.420066627	0.328541942	0.182	0.077
380	ENSDARG00000014803	cryba1l2	1	0.106828977	-0.401611782	0	0.231
381	ENSDARG00000014817	ranbp1	1	0.326420832	-0.254646669	0.091	0.231
382	ENSDARG00000014825	si:dkeyp-69b9.6	1	0.372320497	-0.299650536	0.091	0.231
383	ENSDARG00000014854	reep1	1	0.42202003	-0.343765499	0.091	0.231
384	ENSDARG00000014871	syngr3a	1	0.604808861	0.361570823	0.455	0.385
385	ENSDARG00000014915	ndufab1b	1	0.228425924	-0.341143297	0.909	1
386	ENSDARG00000014941	tprkb	1	0.204632471	-0.291861415	0	0.154
387	ENSDARG00000014945	znf598	1	0.204632471	-0.274548249	0	0.154
388	ENSDARG00000014969	ankhb	1	0.593950044	0.599518045	0.273	0.231
389	ENSDARG00000014995	jagn1b	1	0.420066627	0.271060415	0.182	0.077
390	ENSDARG00000015002	cdh4	1	0.221061355	-0.856483046	0.091	0.308
391	ENSDARG00000015015	tspan18b	1	0.067573217	0.65406643	0.455	0.077
392	ENSDARG00000015050	calm2b	1	0.331135543	-0.366605238	1	1
393	ENSDARG00000015057	ube2d4	1	0.795829074	0.280784825	0.455	0.385
394	ENSDARG00000015059	daam1a	1	0.158846464	0.849908355	0.364	0.154
395	ENSDARG00000015088	dnajb11	1	0.614302811	-0.250739772	0.091	0.154
396	ENSDARG00000015111	ddx39ab	1	0.326420832	-0.450635292	0.091	0.231
397	ENSDARG00000015126	gorasp2	1	0.106828977	-0.509868155	0	0.231
398	ENSDARG00000015161	zgc:92664	1	0.470741676	0.346880586	0.364	0.231
399	ENSDARG00000015164	mknk2b	1	0.01331604	-0.984255678	0	0.462
400	ENSDARG00000015201	pcmt	1	0.191793611	-0.434315333	0.091	0.308
401	ENSDARG00000015206	hnrnpua	1	0.381116413	-0.343823679	0.182	0.308
402	ENSDARG00000015221	nsrp1	1	0.420066627	0.348092239	0.182	0.077
403	ENSDARG00000015222	cbll1	1	0.204632471	-0.426399699	0	0.154
404	ENSDARG00000015240	cdkl5	1	0.21166902	0.450372127	0.273	0.077
405	ENSDARG00000015254	fzr1a	1	0.106828977	-0.630748379	0	0.231
406	ENSDARG00000015314	zc4h2	1	0.347997732	-0.257058512	0.636	0.769
407	ENSDARG00000015325	u2af1	1	0.149148505	0.487556874	0.455	0.154
408	ENSDARG00000015343	pgd	1	0.086676657	0.573166685	0.364	0.077
409	ENSDARG00000015352	lsg1	1	0.204632471	-0.31708339	0	0.154
410	ENSDARG00000015394	thoc7	1	0.131024131	0.614774044	0.182	0
411	ENSDARG00000015427	hdac1	1	0.072100945	-0.738200174	0.182	0.538
412	ENSDARG00000015445	lim2.4	1	0.204632471	-0.603156444	0	0.154
413	ENSDARG00000015449	fut8a	1	0.42202003	-0.26332109	0.091	0.231
414	ENSDARG00000015537	gad2	1	0.042537792	0.467956623	1	0.846
415	ENSDARG00000015551	fth1a	1	0.182587489	-0.261308258	0.818	1
416	ENSDARG00000015611	rasl11b	1	0.42410226	-0.257566991	0.273	0.462
417	ENSDARG00000015638	gemin2	1	0.106828977	-0.398393841	0	0.231
418	ENSDARG00000015681	gsk3ab	1	0.513984688	0.430391928	0.273	0.154
419	ENSDARG00000015709	hsd17b12a	1	0.204632471	-0.354121227	0	0.154
420	ENSDARG00000015757	tmem50a	1	0.522113383	0.250314668	0.727	0.846
421	ENSDARG00000015887	b2ml	1	0.415266164	-0.303869324	0.636	0.923
422	ENSDARG00000015901	ptbp2b	1	0.754852586	0.252752618	0.182	0.154
423	ENSDARG00000015918	dlat	1	0.071359628	0.717172982	0.455	0.154
424	ENSDARG00000015922	stk17al	1	0.841612653	0.317378922	0.364	0.385
425	ENSDARG00000015966	yaf2	1	0.023527852	0.822368456	0.636	0.154
426	ENSDARG00000015970	phip	1	0.614302811	-0.400949971	0.091	0.154
427	ENSDARG00000015978	COX5B	1	0.133883302	-0.304555776	0.909	1
428	ENSDARG00000016010	nup107	1	0.420066627	0.33081748	0.182	0.077
429	ENSDARG00000016038	hacd3	1	0.106828977	-0.472151589	0	0.231
430	ENSDARG00000016059	rab5b	1	0.106828977	-0.550495666	0	0.231
431	ENSDARG00000016085	mbnl3	1	0.462810728	0.352252769	0.273	0.154
432	ENSDARG00000016255	chmp4ba	1	0.095861008	-0.533586511	0.182	0.538
433	ENSDARG00000016280	eif1ad	1	0.369511968	0.370722581	0.273	0.154
434	ENSDARG00000016307	mrpl46	1	0.055495572	0.426871826	0.273	0
435	ENSDARG00000016318	med7	1	0.204632471	-0.369807169	0	0.154
436	ENSDARG00000016345	ncoa5	1	0.42410226	-0.344391164	0.273	0.462
437	ENSDARG00000016360	kpna1	1	0.475407684	0.35507488	0.091	0.231
438	ENSDARG00000016447	ythdf1	1	0.204632471	-0.412920908	0	0.154
439	ENSDARG00000016463	trappc6b	1	0.365136618	-0.271466325	0.273	0.538
440	ENSDARG00000016484	dkc1	1	0.204632471	-0.399834084	0	0.154
441	ENSDARG00000016513	setd3	1	0.614302811	-0.263930944	0.091	0.154
442	ENSDARG00000016548	eif5b	1	0.420066627	0.338882924	0.182	0.077
443	ENSDARG00000016611	scrn3	1	0.423895631	-0.34856458	0.182	0.308
444	ENSDARG00000016623	si:ch211-195b13.1	1	0.257476216	0.386373111	0.455	0.308
445	ENSDARG00000016687	acadvl	1	0.154701855	-0.506481912	0.273	0.538
446	ENSDARG00000016710	rchy1	1	0.027617354	-0.812273864	0	0.385
447	ENSDARG00000016721	sdha	1	0.058921172	-0.517872773	0.455	0.846
448	ENSDARG00000016743	angel2	1	0.055495572	0.600443036	0.273	0
449	ENSDARG00000016763	znf292a	1	0.420066627	0.337121542	0.182	0.077
450	ENSDARG00000016765	scamp3	1	0.05764112	0.580796838	0.545	0.154
451	ENSDARG00000016769	sgtb	1	0.182791997	0.429600467	0.545	0.231
452	ENSDARG00000016793	crybb1l2	1	0.007712233	-1.214160042	0.091	0.615
453	ENSDARG00000016794	mtmr6	1	0.131024131	0.927459315	0.182	0
454	ENSDARG00000016830	rimkla	1	0.027617354	-0.786291361	0	0.385
455	ENSDARG00000016855	sf3b5	1	0.17825398	-0.447376859	0.182	0.462
456	ENSDARG00000016856	pon2	1	0.754852586	0.420696645	0.182	0.154
457	ENSDARG00000016871	smarce1	1	0.194102879	0.488486916	0.818	0.538
458	ENSDARG00000016904	bckdk	1	0.106828977	-0.577220553	0	0.231
459	ENSDARG00000016968	tmem214	1	0.180830361	0.54808295	0.273	0.077
460	ENSDARG00000016994	ssrp1b	1	0.21166902	0.397349414	0.273	0.077
461	ENSDARG00000017014	ywhae2	1	0.372320497	-0.364398285	0.091	0.231
462	ENSDARG00000017058	large2	1	0.420066627	0.319376689	0.182	0.077
463	ENSDARG00000017084	bud31	1	0.16664218	0.336943245	0.636	0.538
464	ENSDARG00000017086	asb12a	1	0.204632471	-0.323218281	0	0.154
465	ENSDARG00000017119	vps37a	1	0.683344457	-0.305866189	0.182	0.231
466	ENSDARG00000017168	nr2f1b	1	0.744180085	-0.630316878	0.182	0.231
467	ENSDARG00000017220	otud7b	1	0.204632471	-0.303897189	0	0.154
468	ENSDARG00000017242	garem	1	0.204632471	-0.292011184	0	0.154
469	ENSDARG00000017244	chd6	1	0.462810728	0.274316439	0.273	0.154
470	ENSDARG00000017254	kcnk1b	1	0.372320497	-0.575352557	0.091	0.231
471	ENSDARG00000017294	gnai2b	1	0.372320497	-0.32381927	0.091	0.231
472	ENSDARG00000017338	kidins220b	1	0.279292862	-0.409699753	0.182	0.385
473	ENSDARG00000017397	smarcc1a	1	0.752197522	0.27943837	0.455	0.462
474	ENSDARG00000017423	patl1	1	0.109898603	-0.525228792	0.182	0.538
475	ENSDARG00000017624	krt4	1	0.547615872	0.294982683	0.636	0.538
476	ENSDARG00000017659	sephs2	1	0.204632471	-0.293722197	0	0.154
477	ENSDARG00000017661	braf	1	0.055495572	0.697019008	0.273	0
478	ENSDARG00000017665	snrkb	1	0.131024131	0.369048848	0.182	0
479	ENSDARG00000017703	paqr3a	1	0.204632471	-0.346050008	0	0.154
480	ENSDARG00000017740	sec63	1	0.480488274	0.490942493	0.182	0.077
481	ENSDARG00000017775	atp5mc3a	1	0.023728767	-0.465536331	0.818	0.923
482	ENSDARG00000017781	hsd17b10	1	0.534402097	-0.310942091	0.273	0.385
483	ENSDARG00000017803	gsk3b	1	0.204632471	-0.315421136	0	0.154
484	ENSDARG00000017843	srsf1b	1	0.369511968	0.335607394	0.273	0.154
485	ENSDARG00000017860	rgs5b	1	0.754852586	0.34510906	0.182	0.154
486	ENSDARG00000017874	dnajc3b	1	0.106828977	-0.470816816	0	0.231
487	ENSDARG00000017886	zbtb11	1	0.131024131	0.452276161	0.182	0
488	ENSDARG00000017891	tcp1	1	0.072100945	-0.650463579	0.182	0.538
489	ENSDARG00000018002	eci1	1	0.165480734	-0.557351842	0.091	0.308
490	ENSDARG00000018032	scn8ab	1	0.204632471	-0.274548249	0	0.154
491	ENSDARG00000018049	sf3b2	1	0.42410226	0.283501499	0.455	0.308
492	ENSDARG00000018060	pik3r2	1	0.42202003	-0.344851468	0.091	0.231
493	ENSDARG00000018069	rdh12	1	0.317719292	-0.414955785	0.273	0.462
494	ENSDARG00000018153	nt5c1ba	1	0.420066627	0.388462043	0.182	0.077
495	ENSDARG00000018174	gnai2a	1	0.072689429	0.830045334	0.364	0.077
496	ENSDARG00000018190	asna1	1	0.051482412	-0.572207393	0.091	0.462
497	ENSDARG00000018241	mfap1	1	0.271470548	0.712112498	0.455	0.385
498	ENSDARG00000018325	taf5	1	0.420066627	0.381821978	0.182	0.077
499	ENSDARG00000018397	hpca	1	0.133883302	-0.350305324	0.909	1
500	ENSDARG00000018404	krt18a.1	1	0.480488274	0.282541932	0.182	0.077
501	ENSDARG00000018425	ddx61	1	0.204632471	-0.36966861	0	0.154
502	ENSDARG00000018461	zgc:56095	1	0.21166902	0.407428036	0.273	0.077
503	ENSDARG00000018476	pak2b	1	0.42202003	-0.34778491	0.091	0.231
504	ENSDARG00000018478	agxtb	1	0.027617354	-0.687754844	0	0.385
505	ENSDARG00000018494	smn1	1	0.204632471	-0.285690701	0	0.154
506	ENSDARG00000018524	midn	1	0.095861008	0.61146065	0.545	0.231
507	ENSDARG00000018542	hapln4	1	0.204632471	-0.424254857	0	0.154
508	ENSDARG00000018562	cope	1	0.223045413	-0.42775588	0.455	0.615
509	ENSDARG00000018618	cpsf6	1	0.335980073	-0.278540861	0.455	0.692
510	ENSDARG00000018619	cers4b	1	0.182596887	0.507140841	0.364	0.154
511	ENSDARG00000018637	sec61g	1	0.523023332	-0.251552932	0.818	0.846
512	ENSDARG00000018773	hivep2b	1	0.208883442	0.441810537	0.364	0.154
513	ENSDARG00000018788	st8sia2	1	0.20565734	0.656377072	0.455	0.308
514	ENSDARG00000018809	abhd3	1	0.204632471	-0.265189462	0	0.154
515	ENSDARG00000018890	snrpa	1	0.029663792	0.757580408	0.545	0.154
516	ENSDARG00000018896	mmp24	1	0.022909251	1.104854594	0.364	0
517	ENSDARG00000018898	zfand5a	1	0.517714808	0.40101502	0.455	0.385
518	ENSDARG00000018921	fam84a	1	0.204632471	-0.356139825	0	0.154
519	ENSDARG00000018966	cyb5r1	1	0.303873953	0.347808851	0.364	0.154
520	ENSDARG00000018976	sptlc2a	1	0.131024131	0.43748825	0.182	0
521	ENSDARG00000019000	smc3	1	0.288894758	-0.251802865	0.091	0.308
522	ENSDARG00000019008	erp44	1	1	0.498783268	0.182	0.231
523	ENSDARG00000019038	sgsm3	1	0.423895631	-0.434799277	0.182	0.308
524	ENSDARG00000019060	snx12	1	0.043428643	-0.703571004	0.091	0.462
525	ENSDARG00000019062	arpc5b	1	0.12551289	-0.431166078	0.182	0.538
526	ENSDARG00000019144	rab4a	1	0.131024131	0.322795819	0.182	0
527	ENSDARG00000019160	sh3bp5la	1	0.055099528	-0.740010514	0	0.308
528	ENSDARG00000019181	rpsa	1	0.223630072	-0.25839534	0.818	1
529	ENSDARG00000019205	fam120c	1	0.204632471	-0.444914956	0	0.154
530	ENSDARG00000019213	CTBP1	1	0.253399965	-0.374287128	0.091	0.308
531	ENSDARG00000019222	mrpl24	1	0.427544751	0.365488512	0.364	0.231
532	ENSDARG00000019328	plxna4	1	0.423895631	-0.516622125	0.182	0.308
533	ENSDARG00000019353	sparc	1	0.093831831	-0.552486804	0.091	0.385
534	ENSDARG00000019364	mbip	1	0.204632471	-0.275045393	0	0.154
535	ENSDARG00000019383	cdc42bpb	1	0.032787362	0.77802326	0.636	0.231
536	ENSDARG00000019396	rergla	1	0.136818354	0.484024994	0.818	0.462
537	ENSDARG00000019404	atp5f1d	1	0.296909108	-0.266717334	0.818	1
538	ENSDARG00000019438	rnf13	1	0.167381312	0.550666592	0.455	0.231
539	ENSDARG00000019459	elf2a	1	0.593950044	0.281976244	0.273	0.231
540	ENSDARG00000019487	tmx1	1	0.204632471	-0.289218753	0	0.154
541	ENSDARG00000019496	esd	1	0.204632471	-0.426399699	0	0.154
542	ENSDARG00000019526	agfg1b	1	0.760640055	0.407545	0.273	0.231
543	ENSDARG00000019596	nrd1a	1	0.131024131	0.474722475	0.182	0
544	ENSDARG00000019613	ip6k2b	1	0.634018696	0.40253145	0.636	0.615
545	ENSDARG00000019765	zgc:158803	1	0.055495572	0.491587803	0.273	0
546	ENSDARG00000019838	ugdh	1	0.204632471	-0.277229913	0	0.154
547	ENSDARG00000019897	gpat4	1	0.131024131	0.401004462	0.182	0
548	ENSDARG00000019902	rcvrn2	1	0.204632471	-0.283524606	0	0.154
549	ENSDARG00000019941	sgta	1	0.593950044	0.438461704	0.273	0.231
550	ENSDARG00000020007	col1a2	1	0.055495572	0.978580158	0.273	0
551	ENSDARG00000020015	mrps33	1	0.002178678	-0.914698416	0.182	0.769
552	ENSDARG00000020107	usp2a	1	0.0752565	-0.27910876	0.182	0.615
553	ENSDARG00000020123	coq8a	1	0.165480734	-0.683009579	0.091	0.308
554	ENSDARG00000020133	jdp2b	1	0.221061355	-0.354426955	0.091	0.308
555	ENSDARG00000020197	rpl5a	1	0.404767593	-0.287840397	0.545	0.692
556	ENSDARG00000020201	cdc73	1	0.420066627	0.358681513	0.182	0.077
557	ENSDARG00000020218	amfra	1	0.42202003	-0.288051301	0.091	0.231
558	ENSDARG00000020228	usf2	1	0.106828977	-0.666755863	0	0.231
559	ENSDARG00000020239	lpin1	1	0.489984424	-0.308420246	0.273	0.385
560	ENSDARG00000020258	ewsr1a	1	0.258187432	-0.400786167	0.545	0.692
561	ENSDARG00000020311	cnih1	1	0.01568484	-0.847707066	0.091	0.538
562	ENSDARG00000020334	ptpn11a	1	0.106828977	-0.637164891	0	0.231
563	ENSDARG00000020345	clasp2	1	0.462810728	0.306112274	0.273	0.154
564	ENSDARG00000020377	eif4g2a	1	0.414610426	0.289561456	0.273	0.154
565	ENSDARG00000020397	snx15	1	0.131024131	0.407195761	0.182	0
566	ENSDARG00000020454	psmd8	1	0.337225149	0.325000901	0.545	0.462
567	ENSDARG00000020465	ewsr1b	1	0.191793611	-0.378923985	0.091	0.308
568	ENSDARG00000020467	safb	1	0.215614453	0.341870486	0.636	0.385
569	ENSDARG00000020473	hddc3	1	0.567955565	0.400120526	0.273	0.154
570	ENSDARG00000020493	lgi1a	1	0.423895631	-0.350766738	0.182	0.308
571	ENSDARG00000020497	rab7a	1	0.086950525	0.48767242	0.818	0.538
572	ENSDARG00000020504	h3f3b.1	1	0.523023332	0.413434391	0.818	0.846
573	ENSDARG00000020541	ism1	1	0.204632471	-0.303897189	0	0.154
574	ENSDARG00000020621	ap1b1	1	0.462810728	0.268072869	0.273	0.154
575	ENSDARG00000020623	baxa	1	0.204632471	-0.417209663	0	0.154
576	ENSDARG00000020693	sesn1	1	0.31259977	-0.465705248	0.182	0.385
577	ENSDARG00000020708	mdkb	1	0.338043613	0.368485228	0.909	0.769
578	ENSDARG00000020777	cep85l	1	0.82350921	0.336597698	0.182	0.154
579	ENSDARG00000020795	rac3b	1	0.200758516	0.627928942	0.636	0.462
580	ENSDARG00000020798	necap1	1	0.391812331	0.299281062	1	1
581	ENSDARG00000020820	srp68	1	0.420066627	0.334024219	0.182	0.077
582	ENSDARG00000020857	ccdc149b	1	0.131024131	0.403621265	0.182	0
583	ENSDARG00000020895	bag1	1	0.369511968	0.310051608	0.273	0.154
584	ENSDARG00000021033	herpud2	1	0.42202003	-0.282646781	0.091	0.231
585	ENSDARG00000021046	rhbdd1	1	0.21166902	0.441854459	0.273	0.077
586	ENSDARG00000021048	clptm1l	1	0.131024131	0.432029062	0.182	0
587	ENSDARG00000021059	alas1	1	0.286529417	-0.402957384	0.273	0.462
588	ENSDARG00000021097	nelfcd	1	0.131024131	0.53790027	0.182	0
589	ENSDARG00000021143	rtn1b	1	0.206601863	0.383499189	1	0.923
590	ENSDARG00000021163	thrb	1	0.131024131	0.432029062	0.182	0
591	ENSDARG00000021225	prkci	1	0.055495572	0.586646793	0.273	0
592	ENSDARG00000021346	pdhb	1	0.013758394	-0.7658419	0.545	0.846
593	ENSDARG00000021352	gria1a	1	0.100618185	-0.697245786	0.273	0.615
594	ENSDARG00000021372	tob1b	1	0.237806117	-0.80390686	0.455	0.846
595	ENSDARG00000021405	chd3	1	0.106828977	-0.649831346	0	0.231
596	ENSDARG00000021433	asmtl	1	0.204632471	-0.409795436	0	0.154
597	ENSDARG00000021442	cdh11	1	0.191793611	-1.085515329	0.091	0.308
598	ENSDARG00000021483	cdc14b	1	0.279292862	-0.317165018	0.182	0.385
599	ENSDARG00000021569	gdap2	1	0.420066627	0.311894133	0.182	0.077
600	ENSDARG00000021582	dynlrb1	1	0.027356672	0.458743166	0.818	0.846
601	ENSDARG00000021584	cntn5	1	0.055495572	0.649348418	0.273	0
602	ENSDARG00000021589	tmem60	1	0.204632471	-0.329983906	0	0.154
603	ENSDARG00000021595	lhfpl3	1	0.306981569	-0.355277934	0.364	0.615
604	ENSDARG00000021607	negr1	1	0.071359628	0.593181535	0.455	0.154
605	ENSDARG00000021753	ccdc25	1	0.204632471	-0.417209663	0	0.154
606	ENSDARG00000021812	cherp	1	0.204632471	-0.315130654	0	0.154
607	ENSDARG00000021838	rps23	1	0.167410214	-0.282509216	0.909	1
608	ENSDARG00000021899	b4galt7	1	0.204632471	-0.339908236	0	0.154
609	ENSDARG00000021948	tnc	1	0.647699377	0.545887899	0.273	0.231
610	ENSDARG00000021974	sfr1	1	0.204632471	-0.317229429	0	0.154
611	ENSDARG00000021975	ginm1	1	0.060523545	0.470011671	0.818	0.615
612	ENSDARG00000022045	map1ab	1	0.228425924	0.521144167	1	1
613	ENSDARG00000022129	rbm4.3	1	0.255674132	-0.290403275	0.273	0.615
614	ENSDARG00000022176	IGLON5	1	0.086676657	0.611140362	0.364	0.077
615	ENSDARG00000022183	gsto1	1	0.022909251	0.681740975	0.364	0
616	ENSDARG00000022254	prkcbb	1	0.055834933	0.573984523	1	0.846
617	ENSDARG00000022315	atp6v1g1	1	0.023820217	-0.550803207	0.818	1
618	ENSDARG00000022418	faf1	1	0.420066627	0.354969005	0.182	0.077
619	ENSDARG00000022438	cox6a1	1	0.062917844	-0.325262084	0.909	1
620	ENSDARG00000022650	cyp2ad3	1	0.131024131	0.464232393	0.182	0
621	ENSDARG00000022659	snx4	1	0.055099528	-0.67102971	0	0.308
622	ENSDARG00000022668	grapb	1	0.269453738	0.529749655	0.364	0.154
623	ENSDARG00000022788	cops7a	1	0.505344773	-0.304437458	0.273	0.462
624	ENSDARG00000022952	zgc:66448	1	0.055099528	-0.685592992	0	0.308
625	ENSDARG00000022970	tm9sf1	1	0.106828977	-0.632156411	0	0.231
626	ENSDARG00000022974	wdr13	1	0.317719292	-0.390754546	0.273	0.462
627	ENSDARG00000023028	cdv3	1	0.086676657	0.567922154	0.364	0.077
628	ENSDARG00000023058	foxo3a	1	0.108106195	-0.415532201	0.455	0.769
629	ENSDARG00000023117	gopc	1	0.131024131	0.407195761	0.182	0
630	ENSDARG00000023190	kpna4	1	0.42202003	-0.296151682	0.091	0.231
631	ENSDARG00000023220	selenot2	1	0.128473499	0.739938453	0.545	0.308
632	ENSDARG00000023279	psmd4b	1	0.284366336	0.274177665	0.273	0.077
633	ENSDARG00000023298	rps27.1	1	0.149964105	-0.28298073	1	1
634	ENSDARG00000023309	spryd4	1	0.204632471	-0.369807169	0	0.154
635	ENSDARG00000023394	slc37a2	1	0.204632471	-0.276436097	0	0.154
636	ENSDARG00000023396	atg5	1	0.022909251	0.716322038	0.364	0
637	ENSDARG00000023472	ctnnb2	1	0.21166902	0.407606165	0.273	0.077
638	ENSDARG00000023583	coq9	1	0.055099528	-0.567358231	0	0.308
639	ENSDARG00000023648	idh3g	1	0.372320497	-0.381053927	0.091	0.231
640	ENSDARG00000023694	spon1b	1	0.48922814	0.389666952	0.545	0.615
641	ENSDARG00000023766	gnsa	1	0.131024131	0.445370274	0.182	0
642	ENSDARG00000023852	lsm4	1	0.137751299	-0.542848834	0.182	0.462
643	ENSDARG00000023858	ccdc174	1	0.055099528	-0.744991844	0	0.308
644	ENSDARG00000023878	stk24b	1	0.055099528	-0.914876975	0	0.308
645	ENSDARG00000023988	dctn4	1	0.317719292	-0.271249167	0.273	0.462
646	ENSDARG00000024090	dnajc4	1	0.204632471	-0.289368919	0	0.154
647	ENSDARG00000024109	naa40	1	0.106828977	-0.548986845	0	0.231
648	ENSDARG00000024124	sde2	1	0.326420832	-0.407755266	0.091	0.231
649	ENSDARG00000024184	narf	1	0.204632471	-0.36966861	0	0.154
650	ENSDARG00000024195	znf395b	1	0.177316037	-0.353840612	0.636	0.769
651	ENSDARG00000024229	ubl7a	1	0.240568459	0.784282145	0.455	0.231
652	ENSDARG00000024299	c1qtnf4	1	0.326420832	-0.440774738	0.091	0.231
653	ENSDARG00000024398	get4	1	0.058164178	-0.567704658	0.182	0.692
654	ENSDARG00000024465	mrps18a	1	0.475407684	-0.250753152	0.091	0.231
655	ENSDARG00000024478	mpc2	1	0.03406545	-0.53294699	0.727	0.923
656	ENSDARG00000024548	cryba4	1	0.000805806	-1.731817044	0.182	0.846
657	ENSDARG00000024744	dpp6b	1	0.177316037	0.583371624	0.818	0.615
658	ENSDARG00000024829	tnn	1	0.204632471	-0.329356928	0	0.154
659	ENSDARG00000025034	syngr3b	1	0.625983392	0.277081377	0.545	0.538
660	ENSDARG00000025071	brd8	1	0.055495572	0.701462581	0.273	0
661	ENSDARG00000025074	slc25a10	1	0.326420832	-0.355325823	0.091	0.231
662	ENSDARG00000025147	cd63	1	0.145541422	0.794034828	0.545	0.308
663	ENSDARG00000025254	s100a10b	1	0.462810728	0.702810075	0.273	0.154
664	ENSDARG00000025269	pdcd6ip	1	0.204632471	-0.317229429	0	0.154
665	ENSDARG00000025338	hagh	1	0.051229536	-0.574858414	0.273	0.769
666	ENSDARG00000025350	prdx2	1	0.002398284	-0.675595037	0.636	0.846
667	ENSDARG00000025375	idh1	1	0.272806223	0.509674714	0.636	0.462
668	ENSDARG00000025391	pfdn2	1	0.106828977	-0.487379141	0	0.231
669	ENSDARG00000025566	slc25a3b	1	0.223327802	-0.401516358	0.818	0.923
670	ENSDARG00000025718	cxxc1b	1	0.131024131	0.445370274	0.182	0
671	ENSDARG00000025789	chd4b	1	0.269361669	0.371561412	0.455	0.231
672	ENSDARG00000025797	abhd2a	1	0.204632471	-0.291861415	0	0.154
673	ENSDARG00000025875	kctd2	1	0.055099528	-0.629540164	0	0.308
674	ENSDARG00000025889	usp14	1	0.326420832	-0.273879859	0.091	0.231
675	ENSDARG00000025972	mcts1	1	0.109740181	-0.700714014	0.091	0.385
676	ENSDARG00000025977	blmh	1	0.475407684	0.250962814	0.091	0.231
677	ENSDARG00000026068	trappc5	1	0.258187432	0.27155245	0.727	0.538
678	ENSDARG00000026198	enoph1	1	0.480488274	0.258421655	0.182	0.077
679	ENSDARG00000026247	insyn1	1	0.183141426	-0.342754403	0.364	0.615
680	ENSDARG00000026281	lyrm1	1	0.055495572	1.034113327	0.273	0
681	ENSDARG00000026369	dbi	1	0.41875104	-0.35994924	0.364	0.462
682	ENSDARG00000026383	si:dkey-27j5.5	1	0.326420832	-0.36860944	0.091	0.231
683	ENSDARG00000026444	apoob	1	0.149148505	0.478751395	0.455	0.154
684	ENSDARG00000026453	zgc:66474	1	0.131024131	0.432029062	0.182	0
685	ENSDARG00000026482	arhgap12b	1	0.131024131	0.417591798	0.182	0
686	ENSDARG00000026489	khsrp	1	0.106828977	-0.369017552	0	0.231
687	ENSDARG00000026531	alcama	1	0.128473499	-0.330273232	0.182	0.615
688	ENSDARG00000026630	mark3b	1	0.056869479	0.561445806	0.727	0.538
689	ENSDARG00000026712	rab5c	1	0.018918438	-0.793457933	0.091	0.538
690	ENSDARG00000026726	anxa1a	1	0.204632471	-0.300199821	0	0.154
691	ENSDARG00000026762	fam126a	1	0.204632471	-0.399834084	0	0.154
692	ENSDARG00000026766	bcl2l10	1	0.071359628	-0.577303746	0.091	0.462
693	ENSDARG00000026796	grm1a	1	0.776210828	-0.340459814	1	0.923
694	ENSDARG00000026806	taf8	1	0.131024131	0.371750509	0.182	0
695	ENSDARG00000026882	palm1a	1	0.204632471	-0.331291243	0	0.154
696	ENSDARG00000026892	gpatch11	1	0.220137042	-0.535684062	0.182	0.385
697	ENSDARG00000026986	rexo1	1	0.204632471	-0.417209663	0	0.154
698	ENSDARG00000027009	zgc:85777	1	0.269453738	0.344121272	0.364	0.154
699	ENSDARG00000027041	pcdh17	1	0.097130405	0.737320279	0.455	0.154
700	ENSDARG00000027065	slc38a3a	1	0.214015094	0.613407131	0.455	0.231
701	ENSDARG00000027088	ptgdsb.1	1	0.208883442	0.483088814	0.364	0.154
702	ENSDARG00000027099	psmc4	1	0.252042041	0.3349351	0.545	0.462
703	ENSDARG00000027109	zfr	1	0.31259977	-0.306126576	0.182	0.385
704	ENSDARG00000027154	tpd52l2a	1	0.055099528	-0.477734456	0	0.308
705	ENSDARG00000027187	kat8	1	0.106828977	-0.471104633	0	0.231
706	ENSDARG00000027316	tcp11l2	1	0.117940924	-0.588543594	0.455	0.692
707	ENSDARG00000027357	cd2bp2	1	0.372320497	-0.265347177	0.091	0.231
708	ENSDARG00000027418	trappc4	1	0.393698673	-0.349734004	0.455	0.615
709	ENSDARG00000027419	gad1b	1	0.008848047	0.538772731	1	1
710	ENSDARG00000027590	2-Sep	1	0.104742563	-0.578216502	0.182	0.462
711	ENSDARG00000027744	gadd45ba	1	0.772957044	-0.284511045	0.273	0.308
712	ENSDARG00000027750	dpp7	1	0.180830361	0.441207856	0.273	0.077
713	ENSDARG00000027803	sbds	1	0.147885203	-0.396190247	0.091	0.385
714	ENSDARG00000027825	naa50	1	0.420066627	0.388462043	0.182	0.077
715	ENSDARG00000027984	gstz1	1	0.035524037	-0.689654559	0.182	0.615
716	ENSDARG00000028000	pfkpa	1	0.165480734	-0.849059434	0.091	0.308
717	ENSDARG00000028017	tp53inp1	1	0.038358722	-0.663980345	0.091	0.538
718	ENSDARG00000028067	bnip3lb	1	0.208883442	0.817143295	0.364	0.154
719	ENSDARG00000028119	sumo3a	1	0.162545213	-0.429048179	0.545	1
720	ENSDARG00000028228	zbtb18	1	0.131024131	0.858646027	0.182	0
721	ENSDARG00000028327	gmfb	1	0.180830361	0.509139282	0.273	0.077
722	ENSDARG00000028335	hmga1a	1	0.183141426	-0.471019128	0.364	0.615
723	ENSDARG00000028379	trub2	1	0.106828977	-0.550417053	0	0.231
724	ENSDARG00000028386	htatip2	1	0.414610426	0.467180473	0.273	0.154
725	ENSDARG00000028396	fkbp5	1	0.106828977	-0.533732686	0	0.231
726	ENSDARG00000028431	adnp2b	1	0.21166902	0.33371737	0.273	0.077
727	ENSDARG00000028448	edem2	1	0.204632471	-0.448342626	0	0.154
728	ENSDARG00000028517	hbp1	1	0.131024131	0.664367147	0.182	0
729	ENSDARG00000028533	macf1a	1	0.326420832	-0.397595165	0.091	0.231
730	ENSDARG00000028539	morc2	1	0.288894758	-0.255395712	0.091	0.308
731	ENSDARG00000028715	mindy3	1	0.369511968	0.412184972	0.273	0.154
732	ENSDARG00000028815	zgc:162945	1	0.131024131	0.450255863	0.182	0
733	ENSDARG00000028848	lsm12a	1	0.614302811	-0.267067922	0.091	0.154
734	ENSDARG00000029003	eif1axa	1	0.204632471	-0.346050008	0	0.154
735	ENSDARG00000029058	rbbp4	1	0.303873953	0.264949882	0.364	0.154
736	ENSDARG00000029063	clpxa	1	0.097130405	0.585495057	0.455	0.154
737	ENSDARG00000029064	uqcrq	1	0.182587489	-0.35098216	0.818	1
738	ENSDARG00000029069	tnni2a.4	1	0.24075565	0.319934979	0.818	0.615
739	ENSDARG00000029075	pfkfb4b	1	0.053396428	-0.707465535	0.182	0.538
740	ENSDARG00000029100	chchd1	1	0.376652687	-0.252092661	0.364	0.538
741	ENSDARG00000029239	syt9b	1	0.246140142	0.437184633	0.273	0.077
742	ENSDARG00000029242	fbxo3	1	0.106828977	-0.563402838	0	0.231
743	ENSDARG00000029248	fubp1	1	0.204632471	-0.300689649	0	0.154
744	ENSDARG00000029291	ipmkb	1	0.131024131	0.62732709	0.182	0
745	ENSDARG00000029292	zgc:55943	1	0.204632471	-0.272357856	0	0.154
746	ENSDARG00000029406	h2afx	1	0.044380884	-0.989461138	0.273	0.769
747	ENSDARG00000029415	mtx2	1	0.233969601	-0.29776966	0.455	0.769
748	ENSDARG00000029443	zgc:92242	1	0.204632471	-0.283524606	0	0.154
749	ENSDARG00000029445	zgc:56676	1	0.248485199	-0.45668788	0.182	0.385
750	ENSDARG00000029474	camk1b	1	0.462810728	0.56652978	0.273	0.154
751	ENSDARG00000029500	rpl34	1	0.072024691	-0.459968219	0.909	1
752	ENSDARG00000029510	timm17a	1	0.200758516	-0.409162743	0.455	0.615
753	ENSDARG00000029587	msra	1	0.17825398	-0.428886378	0.182	0.462
754	ENSDARG00000029671	xpr1b	1	0.131024131	0.383274935	0.182	0
755	ENSDARG00000029688	hsp70.1	1	0.204632471	-0.957101669	0	0.154
756	ENSDARG00000029729	clybl	1	0.106828977	-0.657307335	0	0.231
757	ENSDARG00000029764	mef2ca	1	0.420066627	0.443473316	0.182	0.077
758	ENSDARG00000029768	waplb	1	0.131024131	0.404397448	0.182	0
759	ENSDARG00000029783	dedd	1	0.21166902	0.445241123	0.273	0.077
760	ENSDARG00000029818	srsf5a	1	0.202056705	0.322831453	0.909	0.846
761	ENSDARG00000030053	eef1db	1	0.244274284	-0.395924609	0.273	0.538
762	ENSDARG00000030064	plekha1a	1	0.567863584	0.305072507	0.182	0.308
763	ENSDARG00000030116	susd6	1	0.351054796	0.300705675	0.455	0.308
764	ENSDARG00000030166	hyi	1	0.009038804	0.844918986	0.455	0
765	ENSDARG00000030177	uchl3	1	0.204632471	-0.409795436	0	0.154
766	ENSDARG00000030213	sap30l	1	0.143696269	0.383354876	0.636	0.462
767	ENSDARG00000030237	pgrmc2	1	0.102760751	0.528134529	0.364	0.077
768	ENSDARG00000030241	vbp1	1	0.106828977	-0.573522733	0	0.231
769	ENSDARG00000030263	mfsd2b	1	0.106828977	-0.411804808	0	0.231
770	ENSDARG00000030349	cryba2a	1	0.01331604	-1.019557004	0	0.462
771	ENSDARG00000030411	crygn2	1	0.006128295	-1.543604625	0	0.538
772	ENSDARG00000030440	rsrp1	1	0.095861008	0.552621646	0.545	0.231
773	ENSDARG00000030441	ppa1b	1	0.278591069	-0.308656456	0.364	0.615
774	ENSDARG00000030478	zgc:66484	1	0.204632471	-0.384301868	0	0.154
775	ENSDARG00000030537	psmc1a	1	0.348421908	0.319492856	0.364	0.231
776	ENSDARG00000030602	rps19	1	0.251772334	-0.330564721	0.909	1
777	ENSDARG00000030604	phkg1a	1	0.513984688	0.327771315	0.273	0.154
778	ENSDARG00000030614	syt1a	1	0.006128295	-1.255050243	0	0.538
779	ENSDARG00000030656	3-Sep	1	0.73346092	0.274082593	0.545	0.462
780	ENSDARG00000030733	b3gat2	1	0.106828977	-0.528454967	0	0.231
781	ENSDARG00000030781	acads	1	0.131024131	0.322795819	0.182	0
782	ENSDARG00000030905	cited2	1	0.411684993	0.305201127	0.545	0.385
783	ENSDARG00000030913	cluha	1	0.131024131	0.288544302	0.182	0
784	ENSDARG00000030914	tmem120a	1	0.131024131	0.513079268	0.182	0
785	ENSDARG00000031020	pip4k2ca	1	0.317719292	0.296885362	0.455	0.308
786	ENSDARG00000031048	gspt1	1	0.204632471	-0.383875632	0	0.154
787	ENSDARG00000031202	alg11	1	0.204632471	-0.304606849	0	0.154
788	ENSDARG00000031214	arcn1b	1	0.121133441	0.413522242	0.364	0.077
789	ENSDARG00000031216	ssu72	1	0.288894758	-0.265160427	0.091	0.308
790	ENSDARG00000031302	smap1	1	0.420066627	0.299759761	0.182	0.077
791	ENSDARG00000031343	rab6bb	1	0.462810728	0.40617003	0.273	0.154
792	ENSDARG00000031366	rtn4ip1	1	0.624498861	-0.258545268	0.182	0.231
793	ENSDARG00000031387	cers4a	1	0.420066627	0.720166732	0.182	0.077
794	ENSDARG00000031435	TXN	1	0.010779636	-0.270613737	0.818	1
795	ENSDARG00000031483	col9a1b	1	0.204632471	-0.274548249	0	0.154
796	ENSDARG00000031494	prrc2a	1	0.372320497	-0.351638488	0.091	0.231
797	ENSDARG00000031562	tada2a	1	0.221061355	-0.362132234	0.091	0.308
798	ENSDARG00000031683	fosab	1	0.0752565	-0.633702613	0.182	0.615
799	ENSDARG00000031720	clstn1	1	0.136818354	0.989485231	0.727	0.538
800	ENSDARG00000031756	mef2aa	1	0.071248073	-0.492974762	0.727	0.846
801	ENSDARG00000031768	roraa	1	0.424429039	0.261916456	0.909	1
802	ENSDARG00000031770	kat7b	1	0.204632471	-0.516350594	0	0.154
803	ENSDARG00000031795	abcf1	1	0.42202003	-0.415016717	0.091	0.231
804	ENSDARG00000031796	ache	1	0.614302811	-0.395824034	0.091	0.154
805	ENSDARG00000031819	eif4ebp2	1	0.376652687	-0.292738696	0.364	0.538
806	ENSDARG00000031915	hif1an	1	0.233969601	0.269598548	0.727	0.538
807	ENSDARG00000032083	dpysl2b	1	0.055495572	0.62153341	0.273	0
808	ENSDARG00000032114	slain2	1	0.204632471	-0.354121227	0	0.154
809	ENSDARG00000032126	scg5	1	0.02383055	1.154101148	0.727	0.308
810	ENSDARG00000032238	dnm3a	1	0.760640055	0.275461038	0.273	0.231
811	ENSDARG00000032277	rars2	1	0.204632471	-0.256924541	0	0.154
812	ENSDARG00000032296	pomp	1	0.258187432	-0.457687317	0.455	0.769
813	ENSDARG00000032340	serhl	1	0.246140142	0.323251822	0.273	0.077
814	ENSDARG00000032535	praf2	1	0.21166902	0.425293724	0.273	0.077
815	ENSDARG00000032614	msi2b	1	0.254929273	-0.377952008	0.727	0.769
816	ENSDARG00000032639	cd36	1	0.112338974	0.929540313	0.455	0.231
817	ENSDARG00000032651	ppp1r10	1	0.201560889	-0.404380907	0.182	0.462
818	ENSDARG00000032653	sinhcaf	1	0.131024131	0.369048848	0.182	0
819	ENSDARG00000032705	foxg1b	1	0.326420832	-0.283296921	0.091	0.231
820	ENSDARG00000032708	arl4cb	1	0.593950044	0.38588381	0.273	0.231
821	ENSDARG00000032865	pacsin1a	1	0.527722691	0.714647469	0.545	0.385
822	ENSDARG00000032866	erh	1	0.017500679	0.806293597	0.727	0.385
823	ENSDARG00000032868	pde4ba	1	0.849743392	0.310811616	0.455	0.462
824	ENSDARG00000032929	cryba1l1	1	0.004846343	-1.568560704	0.182	0.769
825	ENSDARG00000032970	cox4i1	1	0.117670414	-0.441146489	0.818	1
826	ENSDARG00000033126	prkrip1	1	0.754852586	0.402251985	0.182	0.154
827	ENSDARG00000033140	desi1a	1	0.31259977	-0.45790591	0.182	0.385
828	ENSDARG00000033182	arl4ab	1	0.809077135	0.279661165	0.364	0.308
829	ENSDARG00000033201	zgc:101840	1	0.204632471	-0.627189885	0	0.154
830	ENSDARG00000033234	stmn2a	1	0.102110071	0.364863387	0.818	0.692
831	ENSDARG00000033259	dis3l2	1	0.106828977	-0.516291881	0	0.231
832	ENSDARG00000033418	gpatch1	1	0.106828977	-0.390441718	0	0.231
833	ENSDARG00000033436	mboat7	1	0.131024131	0.4070054	0.182	0
834	ENSDARG00000033437	rps6ka1	1	0.106828977	-0.436751322	0	0.231
835	ENSDARG00000033450	nkap	1	0.223045413	0.411717469	0.636	0.462
836	ENSDARG00000033533	ccdc115	1	0.127708189	-0.5531113	0.091	0.385
837	ENSDARG00000033596	polr2c	1	0.055099528	-0.71404787	0	0.308
838	ENSDARG00000033604	lrpap1	1	0.204632471	-0.518067158	0	0.154
839	ENSDARG00000033609	map1lc3a	1	0.523023332	0.26514612	0.818	0.846
840	ENSDARG00000033647	smarcb1a	1	0.01331604	-0.970689215	0	0.462
841	ENSDARG00000033683	tpma	1	0.270881967	0.497467054	1	0.846
842	ENSDARG00000033707	jade1	1	0.204632471	-0.417555631	0	0.154
843	ENSDARG00000033768	trappc13	1	0.01331604	-0.841612593	0	0.462
844	ENSDARG00000033845	igsf9ba	1	0.131024131	0.687323372	0.182	0
845	ENSDARG00000033889	spty2d1	1	0.21166902	0.426637375	0.273	0.077
846	ENSDARG00000033901	msi2a	1	0.189643711	0.573431263	0.455	0.231
847	ENSDARG00000033916	si:ch211-243j20.2	1	0.614302811	-0.298609488	0.091	0.154
848	ENSDARG00000033950	lamb2l	1	0.204632471	-0.304606849	0	0.154
849	ENSDARG00000034056	csnk1g2b	1	0.109740181	-0.442312146	0.091	0.385
850	ENSDARG00000034105	mtus1b	1	0.204632471	-0.277229913	0	0.154
851	ENSDARG00000034168	serpini1	1	0.055099528	-0.503712495	0	0.308
852	ENSDARG00000034187	calm1b	1	0.218040562	-0.439160249	0.545	0.846
853	ENSDARG00000034189	oxsr1a	1	0.030478285	0.707581151	0.545	0.077
854	ENSDARG00000034240	capza1a	1	0.194187331	-0.520813229	0.182	0.385
855	ENSDARG00000034291	rpl37	1	0.202351298	-0.318318689	0.818	1
856	ENSDARG00000034293	hif1ab	1	0.204358714	0.548972265	0.545	0.462
857	ENSDARG00000034309	cox10	1	0.027169945	-0.820568999	0.091	0.538
858	ENSDARG00000034344	pcdh19	1	0.254682118	-0.435973815	0.182	0.462
859	ENSDARG00000034473	ttyh3a	1	0.204632471	-0.458614493	0	0.154
860	ENSDARG00000034493	grin2aa	1	0.204632471	-0.293722197	0	0.154
861	ENSDARG00000034504	lmo1	1	0.592243373	0.558170264	0.636	0.615
862	ENSDARG00000034600	tmem165	1	0.194187331	-0.55493975	0.182	0.385
863	ENSDARG00000034633	emc9	1	0.248485199	-0.386396592	0.182	0.385
864	ENSDARG00000034677	scel	1	0.204632471	-0.397901871	0	0.154
865	ENSDARG00000034705	pvalb7	1	0.391812331	-0.52750751	1	1
866	ENSDARG00000034885	bet1	1	0.027617354	-0.620398151	0	0.385
867	ENSDARG00000034893	rarab	1	0.083441996	0.606719366	0.455	0.154
868	ENSDARG00000034897	rps10	1	0.206601863	-0.306833849	0.909	1
869	ENSDARG00000034916	hat1	1	0.131024131	0.407195761	0.182	0
870	ENSDARG00000034956	myclb	1	0.055495572	0.827275244	0.273	0
871	ENSDARG00000035043	pfdn5	1	0.414610426	0.327724007	0.273	0.154
872	ENSDARG00000035066	ubtf	1	0.423895631	-0.377401497	0.182	0.308
873	ENSDARG00000035129	zgc:101858	1	0.170411821	-0.370609519	0.091	0.385
874	ENSDARG00000035132	rgs3b	1	0.106828977	-0.542537276	0	0.231
875	ENSDARG00000035136	selenow1	1	0.286529417	0.26728779	0.545	0.231
876	ENSDARG00000035146	polr2j	1	0.204632471	-0.430372289	0	0.154
877	ENSDARG00000035152	ap2b1	1	0.132751057	0.621553313	0.636	0.538
878	ENSDARG00000035285	ncor1	1	0.204632471	-0.303897189	0	0.154
879	ENSDARG00000035324	hnrnpl	1	0.614302811	-0.289241558	0.091	0.154
880	ENSDARG00000035338	tppp2	1	0.208883442	0.643940204	0.364	0.154
881	ENSDARG00000035360	mink1	1	0.106828977	-0.575009433	0	0.231
882	ENSDARG00000035458	atp2a1l	1	0.21166902	0.399799028	0.273	0.077
883	ENSDARG00000035470	sh3glb2b	1	0.230533081	-0.498198568	0.273	0.462
884	ENSDARG00000035549	uprt	1	0.470741676	0.288922748	0.364	0.231
885	ENSDARG00000035558	gps2	1	0.204632471	-0.417209663	0	0.154
886	ENSDARG00000035577	cds2	1	0.839274156	0.259912842	0.909	0.923
887	ENSDARG00000035578	hs3st1l2	1	0.032967183	1.025201414	0.455	0.077
888	ENSDARG00000035579	si:dkey-174n20.1	1	0.326420832	-0.408506632	0.091	0.231
889	ENSDARG00000035596	ISCU (1 of many)	1	0.145677003	-0.571783883	0.364	0.615
890	ENSDARG00000035605	tchp	1	0.131024131	0.417591798	0.182	0
891	ENSDARG00000035631	sdf2l1	1	0.097130405	-0.413645923	0.091	0.462
892	ENSDARG00000035678	zgc:91910	1	0.206599123	0.419068967	0.545	0.385
893	ENSDARG00000035679	si:rp71-45k5.4	1	0.031789065	-0.622326667	0.182	0.692
894	ENSDARG00000035741	slc25a11	1	0.423895631	-0.278414873	0.182	0.308
895	ENSDARG00000035751	ipo7	1	0.475407684	0.274337532	0.091	0.231
896	ENSDARG00000035798	gngt1	1	0.420066627	0.28513071	0.182	0.077
897	ENSDARG00000035810	rgcc	1	0.063512915	0.783758526	0.909	0.846
898	ENSDARG00000035821	si:ch211-173p18.3	1	0.614302811	-0.271232576	0.091	0.154
899	ENSDARG00000035837	mosmob	1	0.180830361	0.453150671	0.273	0.077
900	ENSDARG00000035853	cdkn2aip	1	0.204632471	-0.317229429	0	0.154
901	ENSDARG00000035860	rps28	1	0.081528182	-0.532632234	0.636	1
902	ENSDARG00000035868	spire1a	1	0.204632471	-0.417209663	0	0.154
903	ENSDARG00000035871	rpl30	1	0.234850165	-0.287579215	0.909	0.923
904	ENSDARG00000035882	rida	1	0.326420832	-0.26300156	0.091	0.231
905	ENSDARG00000035887	zgc:91944	1	0.106828977	-0.591476455	0	0.231
906	ENSDARG00000035907	fam49al	1	0.563927122	0.272754086	0.364	0.231
907	ENSDARG00000035909	mfsd2ab	1	0.420066627	0.374310692	0.182	0.077
908	ENSDARG00000035913	yars	1	0.204632471	-0.300199821	0	0.154
909	ENSDARG00000035914	tmem167a	1	0.278591069	-0.373699782	0.364	0.615
910	ENSDARG00000035986	ptpn2b	1	0.055099528	-0.588896687	0	0.308
911	ENSDARG00000036055	thap11	1	0.420066627	0.60328514	0.182	0.077
912	ENSDARG00000036058	gnao1b	1	1	-0.509730361	0.545	0.462
913	ENSDARG00000036064	cnep1r1	1	0.427544751	0.428772302	0.182	0.385
914	ENSDARG00000036073	cebpg	1	0.246140142	0.34700528	0.273	0.077
915	ENSDARG00000036076	heatr3	1	0.204632471	-0.45797209	0	0.154
916	ENSDARG00000036080	cd81a	1	0.841612653	0.677522501	0.364	0.385
917	ENSDARG00000036092	sdhaf3	1	0.027617354	-0.773722907	0	0.385
918	ENSDARG00000036094	pias1a	1	0.131024131	0.482891857	0.182	0
919	ENSDARG00000036102	ctdsp2	1	0.58076552	-0.445425242	0.273	0.385
920	ENSDARG00000036116	eif3hb	1	0.230533081	0.504287376	0.455	0.308
921	ENSDARG00000036140	crybgx	1	0.106828977	-0.509371732	0	0.231
922	ENSDARG00000036144	tssc4	1	0.099983315	-0.504643821	0.364	0.692
923	ENSDARG00000036161	hnrnpa0l	1	0.249742127	-0.384954712	0.545	0.769
924	ENSDARG00000036162	hnrnpa0b	1	0.211407269	0.493749584	0.727	0.538
925	ENSDARG00000036190	txnl4a	1	0.279292862	-0.325966594	0.182	0.385
926	ENSDARG00000036257	rasal2	1	0.154701855	-0.43339345	0.273	0.538
927	ENSDARG00000036299	nucb2a	1	0.330104837	0.429357453	0.727	0.615
928	ENSDARG00000036316	rpl39	1	0.018357114	-0.458699831	0.909	1
929	ENSDARG00000036329	ndufa1	1	0.024132579	-0.872539368	0.364	0.769
930	ENSDARG00000036383	si:ch73-335m24.5	1	0.120363278	-0.649120381	0.182	0.462
931	ENSDARG00000036386	rbm4.1	1	0.240568459	0.381088154	0.455	0.231
932	ENSDARG00000036394	pop7	1	0.257476216	0.452829444	0.455	0.308
933	ENSDARG00000036415	glb1	1	0.204632471	-0.308116085	0	0.154
934	ENSDARG00000036446	PRKAR2B	1	0.204632471	-0.380808419	0	0.154
935	ENSDARG00000036505	syt4	1	0.109898603	-0.549843059	0.182	0.538
936	ENSDARG00000036625	polr2f	1	0.22731	-0.342586226	0.364	0.615
937	ENSDARG00000036645	rcbtb1	1	0.614302811	-0.321612346	0.091	0.154
938	ENSDARG00000036650	cdadc1	1	0.462810728	0.609218923	0.273	0.154
939	ENSDARG00000036658	cab39l	1	0.604808861	0.298887929	0.455	0.385
940	ENSDARG00000036675	hnrnpa1b	1	0.147885203	-0.540076515	0.091	0.385
941	ENSDARG00000036678	trmt10a	1	0.420066627	0.28484601	0.182	0.077
942	ENSDARG00000036684	ndufa7	1	0.127251569	-0.430694834	0.636	0.769
943	ENSDARG00000036721	tomm40l	1	0.42202003	-0.270455478	0.091	0.231
944	ENSDARG00000036754	hmgn3	1	0.131641113	-0.387488137	0.818	0.923
945	ENSDARG00000036764	hax1	1	0.055495572	0.600443036	0.273	0
946	ENSDARG00000036830	krt91	1	0.142546105	-0.501156339	0.545	0.846
947	ENSDARG00000036832	cyt1l	1	0.248485199	-0.543242006	0.182	0.385
948	ENSDARG00000036875	rps12	1	0.164292308	-0.380204791	1	0.846
949	ENSDARG00000036924	tatdn1	1	0.204632471	-0.357314262	0	0.154
950	ENSDARG00000036952	zgc:198371	1	0.420066627	0.252039908	0.182	0.077
951	ENSDARG00000036967	smox	1	0.420066627	0.442868413	0.182	0.077
952	ENSDARG00000037012	slc3a2b	1	0.204632471	-0.40063394	0	0.154
953	ENSDARG00000037017	ube4b	1	0.480488274	0.328960296	0.182	0.077
954	ENSDARG00000037020	kif1b	1	0.027617354	-0.788130979	0	0.385
955	ENSDARG00000037038	psmc6	1	0.204358714	-0.372584357	0.364	0.615
956	ENSDARG00000037070	tmem242	1	0.253399965	-0.376616839	0.091	0.308
957	ENSDARG00000037071	rps26	1	0.569083354	0.319318773	0.909	1
958	ENSDARG00000037099	irs2a	1	0.131024131	0.445370274	0.182	0
959	ENSDARG00000037188	rpa2	1	0.420066627	0.321050543	0.182	0.077
960	ENSDARG00000037196	arid5b	1	0.614302811	-0.274493482	0.091	0.154
961	ENSDARG00000037229	denr	1	0.476460074	0.303431586	0.545	0.462
962	ENSDARG00000037256	si:ch211-145b13.5	1	0.480488274	0.273858728	0.182	0.077
963	ENSDARG00000037259	ndufb6	1	0.233932588	-0.310990602	0.727	0.923
964	ENSDARG00000037261	mtap	1	0.204632471	-0.315130654	0	0.154
965	ENSDARG00000037318	ddost	1	0.489984424	-0.290683551	0.273	0.385
966	ENSDARG00000037392	med19a	1	0.027617354	-0.702566972	0	0.385
967	ENSDARG00000037402	lim2.3	1	0.204632471	-0.283524606	0	0.154
968	ENSDARG00000037423	smim19	1	0.288894758	-0.299171286	0.091	0.308
969	ENSDARG00000037433	fmr1	1	0.230207811	0.43311549	0.545	0.385
970	ENSDARG00000037498	gria3b	1	0.131024131	0.87815807	0.182	0
971	ENSDARG00000037501	aasdhppt	1	0.82350921	0.302898462	0.182	0.154
972	ENSDARG00000037503	thoc2	1	0.470741676	0.544099396	0.182	0.385
973	ENSDARG00000037539	tnnc1b	1	0.420066627	0.322364935	0.182	0.077
974	ENSDARG00000037589	gid8b	1	0.82350921	0.266262402	0.182	0.154
975	ENSDARG00000037647	rnf175	1	0.317719292	0.399074981	0.545	0.231
976	ENSDARG00000037675	npm1b	1	0.204632471	-0.276436097	0	0.154
977	ENSDARG00000037713	pcnp	1	0.560442229	0.296851125	0.455	0.385
978	ENSDARG00000037746	actb1	1	0.065908186	-0.682253603	0.545	0.923
979	ENSDARG00000037783	proza	1	0.286529417	0.615376185	0.455	0.308
980	ENSDARG00000037789	pvalb1	1	0.149964105	0.612827127	1	1
981	ENSDARG00000037837	ogfr	1	0.204632471	-0.412920908	0	0.154
982	ENSDARG00000037838	unkl	1	0.279292862	-0.408107913	0.182	0.385
983	ENSDARG00000037906	alkbh7	1	0.204632471	-0.317229429	0	0.154
984	ENSDARG00000037921	gng13b	1	0.204632471	-1.993531326	0	0.154
985	ENSDARG00000037928	ddx42	1	0.128829486	0.690245967	0.455	0.231
986	ENSDARG00000037960	lrrc17	1	0.072689429	0.765047402	0.364	0.077
987	ENSDARG00000037968	fus	1	0.613635413	-0.34322324	0.273	0.308
988	ENSDARG00000037997	tubb5	1	0.204632471	-0.353730653	0	0.154
989	ENSDARG00000038024	flr	1	0.131024131	0.452276161	0.182	0
990	ENSDARG00000038030	rbx1	1	0.196908288	-0.369752376	0.545	0.846
991	ENSDARG00000038059	grb2b	1	0.204632471	-0.447822652	0	0.154
992	ENSDARG00000038075	cyc1	1	0.202056705	-0.343287642	0.818	0.923
993	ENSDARG00000038076	romo1	1	0.196908288	-0.451883813	0.545	0.846
994	ENSDARG00000038099	gskip	1	0.462810728	0.266711128	0.273	0.154
995	ENSDARG00000038113	rprd1b	1	0.204632471	-0.339908236	0	0.154
996	ENSDARG00000038154	isca2	1	0.976013758	0.505133283	0.545	0.615
997	ENSDARG00000038228	selenow2a	1	0.420066627	0.291465184	0.182	0.077
998	ENSDARG00000038281	natd1	1	0.204632471	-0.518067158	0	0.154
999	ENSDARG00000038300	rnf34a	1	0.106828977	-0.449238844	0	0.231
1000	ENSDARG00000038348	pigh	1	0.464729063	-0.293908211	0.455	0.615
1001	ENSDARG00000038465	stmn3	1	0.204632471	-0.52651842	0	0.154
1002	ENSDARG00000038473	ube2d3	1	0.086676657	0.502783494	0.364	0.077
1003	ENSDARG00000038505	polr2h	1	0.131024131	0.373579367	0.182	0
1004	ENSDARG00000038524	pik3r1	1	0.227015032	-0.481219974	0.182	0.462
1005	ENSDARG00000038556	zgc:112185	1	0.204632471	-0.44310923	0	0.154
1006	ENSDARG00000038576	ube2d1b	1	0.17432692	-0.440129495	0.273	0.538
1007	ENSDARG00000038585	eif4e2	1	0.204632471	-0.331895751	0	0.154
1008	ENSDARG00000038615	pip4p1a	1	0.106828977	-0.461566183	0	0.231
1009	ENSDARG00000038635	magoh	1	0.022909251	0.76334091	0.364	0
1010	ENSDARG00000038655	ajap1	1	0.049550691	1.555192841	0.818	0.462
1011	ENSDARG00000038737	phf20b	1	0.420066627	0.365318351	0.182	0.077
1012	ENSDARG00000038743	copb2	1	0.106828977	-0.426550825	0	0.231
1013	ENSDARG00000038835	ppid	1	0.462810728	0.368216946	0.273	0.154
1014	ENSDARG00000038858	setd7	1	0.131024131	0.467361253	0.182	0
1015	ENSDARG00000038863	babam2	1	0.253399965	-0.35550765	0.091	0.308
1016	ENSDARG00000038868	en2b	1	0.055495572	1.025866536	0.273	0
1017	ENSDARG00000038870	slu7	1	0.31259977	-0.431550836	0.182	0.385
1018	ENSDARG00000038900	acadm	1	0.067286336	0.480494747	0.818	0.538
1019	ENSDARG00000038909	msl2a	1	0.204632471	-0.417209663	0	0.154
1020	ENSDARG00000038954	ctnnbip1	1	0.027199494	0.736600588	0.455	0.077
1021	ENSDARG00000038967	cul3a	1	0.180830361	0.524584861	0.273	0.077
1022	ENSDARG00000038978	dnajb4	1	0.469359904	-0.279185715	0.182	0.308
1023	ENSDARG00000038981	zgc:153615	1	0.058164178	-0.595403946	0.273	0.615
1024	ENSDARG00000039034	marcksl1a	1	0.614302811	-0.253870817	0.091	0.154
1025	ENSDARG00000039051	hhatla	1	0.027617354	-0.708104613	0	0.385
1026	ENSDARG00000039093	got1	1	0.204632471	-0.447304684	0	0.154
1027	ENSDARG00000039098	ca8	1	0.082129877	-0.266301931	1	1
1028	ENSDARG00000039117	tefa	1	0.686835798	-0.30753608	0.091	0.154
1029	ENSDARG00000039136	cox16	1	0.614302811	-0.284935012	0.091	0.154
1030	ENSDARG00000039185	nfyba	1	0.462810728	0.288186789	0.273	0.154
1031	ENSDARG00000039203	zgc:110130	1	0.269453738	0.403519167	0.364	0.154
1032	ENSDARG00000039211	zgc:77439	1	0.055099528	-0.646404795	0	0.308
1033	ENSDARG00000039215	arrb2a	1	0.326420832	-0.382273596	0.091	0.231
1034	ENSDARG00000039220	st6galnac5a	1	0.055495572	0.499710397	0.273	0
1035	ENSDARG00000039270	vti1b	1	0.086676657	0.862615792	0.364	0.077
1036	ENSDARG00000039345	drg1	1	0.106828977	-0.379160652	0	0.231
1037	ENSDARG00000039349	qrfpra	1	0.131024131	0.506582097	0.182	0
1038	ENSDARG00000039399	nt5c2a	1	0.106828977	-0.567917895	0	0.231
1039	ENSDARG00000039435	rgs17	1	0.288894758	-0.27404392	0.091	0.308
1040	ENSDARG00000039452	hk1	1	0.326420832	-0.254646669	0.091	0.231
1041	ENSDARG00000039502	eef1a1a	1	0.60175185	-0.358132721	0.909	0.846
1042	ENSDARG00000039522	tubb2	1	0.204632471	-0.386478076	0	0.154
1043	ENSDARG00000039543	mrps6	1	0.055099528	-0.875247562	0	0.308
1044	ENSDARG00000039576	fstl1b	1	0.083296745	1.016598561	0.545	0.231
1045	ENSDARG00000039601	ier3ip1	1	0.343521973	0.337078499	0.545	0.385
1046	ENSDARG00000039613	poll	1	0.420066627	0.285013636	0.182	0.077
1047	ENSDARG00000039647	slc6a1b	1	0.131024131	0.518502392	0.182	0
1048	ENSDARG00000039650	itm2cb	1	0.42410226	0.861185794	0.455	0.308
1049	ENSDARG00000039667	mrpl38	1	0.145541422	0.484812591	0.545	0.308
1050	ENSDARG00000039684	sirt5	1	0.21166902	0.44380383	0.273	0.077
1051	ENSDARG00000039729	asap1b	1	0.06506622	0.590637426	0.727	0.538
1052	ENSDARG00000039872	lamtor2	1	0.286529417	0.453476091	0.455	0.308
1053	ENSDARG00000039910	rbm42	1	0.414610426	0.436196963	0.273	0.154
1054	ENSDARG00000039929	ckmt2b	1	0.480488274	0.253402905	0.182	0.077
1055	ENSDARG00000039980	ppt1	1	0.142804101	0.604706648	0.545	0.231
1056	ENSDARG00000039987	hivep2a	1	0.204632471	-0.323218281	0	0.154
1057	ENSDARG00000039997	ptp4a3	1	0.204632471	-0.422411401	0	0.154
1058	ENSDARG00000040031	tardbp	1	0.411684993	-0.255045774	0.364	0.538
1059	ENSDARG00000040072	scpep1	1	0.246140142	0.375967516	0.273	0.077
1060	ENSDARG00000040111	pi4kb	1	0.106828977	-0.369017552	0	0.231
1061	ENSDARG00000040156	grm4	1	0.230533081	-0.431810788	0.273	0.462
1062	ENSDARG00000040214	scrt1b	1	0.027617354	-1.020712102	0	0.385
1063	ENSDARG00000040237	mef2d	1	0.248485199	-0.373651639	0.182	0.385
1064	ENSDARG00000040326	dhx29	1	0.204632471	-0.331291243	0	0.154
1065	ENSDARG00000040352	crot	1	0.131024131	0.524922821	0.182	0
1066	ENSDARG00000040380	arhgef1a	1	0.106828977	-0.415911758	0	0.231
1067	ENSDARG00000040452	fam214a	1	0.809077135	0.352680982	0.364	0.308
1068	ENSDARG00000040463	slc25a51b	1	0.106828977	-0.66474778	0	0.231
1069	ENSDARG00000040553	tmem97	1	0.204632471	-0.300199821	0	0.154
1070	ENSDARG00000040557	exosc5	1	0.204632471	-0.42346037	0	0.154
1071	ENSDARG00000040565	ckmb	1	0.038321522	0.776710114	0.727	0.385
1072	ENSDARG00000040584	eef1akmt1	1	0.204632471	-0.328821147	0	0.154
1073	ENSDARG00000040620	psmg1	1	0.12551289	-0.504729038	0.182	0.538
1074	ENSDARG00000040649	prickle1a	1	0.039751429	1.27541718	0.455	0.077
1075	ENSDARG00000040713	sirt7	1	0.204632471	-0.272357856	0	0.154
1076	ENSDARG00000040778	ralba	1	0.022909251	0.695599394	0.364	0
1077	ENSDARG00000040864	si:dkey-286j15.1	1	0.686835798	-0.317369358	0.091	0.154
1078	ENSDARG00000040881	hnrnph1	1	0.131024131	0.420165609	0.182	0
1079	ENSDARG00000040930	deptor	1	0.204632471	-0.40824475	0	0.154
1080	ENSDARG00000040988	tpi1b	1	0.027559128	-0.826494386	0.727	1
1081	ENSDARG00000041011	gemin7	1	0.204632471	-0.331291243	0	0.154
1082	ENSDARG00000041022	pdcd4b	1	0.227015032	-0.302198058	0.182	0.462
1083	ENSDARG00000041062	calb2a	1	0.204632471	-0.534917488	0	0.154
1084	ENSDARG00000041199	alg12	1	0.106828977	-0.54518881	0	0.231
1085	ENSDARG00000041232	rps29	1	0.133883302	-0.413964096	0.909	1
1086	ENSDARG00000041237	med18	1	0.106828977	-0.419149905	0	0.231
1087	ENSDARG00000041243	setdb1a	1	0.934980135	0.362426643	0.182	0.231
1088	ENSDARG00000041306	mrps25	1	0.062168711	-0.664465066	0.182	0.538
1089	ENSDARG00000041323	csdc2a	1	0.68940529	0.283355331	0.273	0.462
1090	ENSDARG00000041339	zgc:92380	1	0.204632471	-0.412920908	0	0.154
1091	ENSDARG00000041340	mrpl51	1	0.204632471	-0.292011184	0	0.154
1092	ENSDARG00000041362	chmp7	1	0.744180085	-0.328316729	0.182	0.231
1093	ENSDARG00000041391	tmed10	1	0.159213947	0.320334654	0.818	0.615
1094	ENSDARG00000041400	ndufa3	1	0.179337827	-0.460210248	0.636	0.846
1095	ENSDARG00000041429	ints14	1	0.106828977	-0.498111732	0	0.231
1096	ENSDARG00000041435	uba52	1	0.006239266	-0.786691453	0.636	0.923
1097	ENSDARG00000041450	rab11a	1	0.0752565	0.731049287	0.545	0.308
1098	ENSDARG00000041530	ppih	1	0.76237412	0.467931636	0.091	0.154
1099	ENSDARG00000041533	ccdc130	1	0.131024131	0.288544302	0.182	0
1100	ENSDARG00000041538	mrps28	1	0.201560889	-0.413434452	0.182	0.462
1101	ENSDARG00000041602	zgc:92335	1	0.21166902	0.473110178	0.273	0.077
1102	ENSDARG00000041623	mt2	1	0.681376828	-0.293940439	0.636	0.769
1103	ENSDARG00000041631	fam192a	1	0.462810728	0.340066093	0.273	0.154
1104	ENSDARG00000041689	usf1	1	0.516244309	0.306905697	0.364	0.231
1105	ENSDARG00000041750	ccdc92	1	0.131024131	0.288544302	0.182	0
1106	ENSDARG00000041811	rps25	1	0.35288571	-0.272345442	0.636	1
1107	ENSDARG00000041875	ube2v1	1	0.121802005	-0.547742844	0.455	0.769
1108	ENSDARG00000041878	rab11ba	1	0.099983315	0.548428057	0.727	0.385
1109	ENSDARG00000041887	sf3a1	1	0.032967183	0.635968326	0.455	0.077
1110	ENSDARG00000041896	dnajc5ga	1	0.204632471	-0.426399699	0	0.154
1111	ENSDARG00000041921	hsbp1b	1	0.365503436	0.355043756	0.727	0.769
1112	ENSDARG00000041925	cryba2b	1	0.534402097	-0.796220141	0.273	0.385
1113	ENSDARG00000042030	kpna5	1	0.204632471	-0.31708339	0	0.154
1114	ENSDARG00000042091	btbd2a	1	0.204632471	-0.483210895	0	0.154
1115	ENSDARG00000042123	nudt3b	1	0.420066627	0.777375743	0.182	0.077
1116	ENSDARG00000042147	rbbp5	1	0.131024131	0.388661366	0.182	0
1117	ENSDARG00000042319	cdca4	1	0.106828977	-0.426550825	0	0.231
1118	ENSDARG00000042344	trmt6	1	0.42202003	-0.31369469	0.091	0.231
1119	ENSDARG00000042345	si:dkeyp-55f12.3	1	0.462810728	0.253170026	0.273	0.154
1120	ENSDARG00000042401	derl2	1	0.683344457	-0.399863958	0.182	0.231
1121	ENSDARG00000042484	tle2a	1	0.106828977	-0.405438681	0	0.231
1122	ENSDARG00000042492	si:dkey-250d21.1	1	0.420066627	0.258101867	0.182	0.077
1123	ENSDARG00000042509	glod4	1	0.704180385	0.477278344	0.364	0.308
1124	ENSDARG00000042529	gnat2	1	0.204632471	-0.323218281	0	0.154
1125	ENSDARG00000042534	rsrc2	1	0.157014591	-0.501062642	0.182	0.462
1126	ENSDARG00000042571	rnaseh1	1	0.341096365	-0.390208538	0.182	0.308
1127	ENSDARG00000042620	gstr	1	0.76237412	0.261718828	0.091	0.154
1128	ENSDARG00000042644	sod2	1	0.110325917	0.332059127	0.909	0.769
1129	ENSDARG00000042658	acad8	1	0.21166902	0.488729602	0.273	0.077
1130	ENSDARG00000042708	tuba8l	1	0.204632471	-0.444786423	0	0.154
1131	ENSDARG00000042717	adipor1b	1	0.279292862	-0.363428585	0.182	0.385
1132	ENSDARG00000042732	tmem189	1	0.754852586	0.325453542	0.182	0.154
1133	ENSDARG00000042777	ndufa11	1	0.306926174	0.369435231	0.727	0.769
1134	ENSDARG00000042796	yy1a	1	0.283034963	0.59247399	0.545	0.385
1135	ENSDARG00000042799	atpaf1	1	0.204632471	-0.312136248	0	0.154
1136	ENSDARG00000042824	nfe2l2a	1	0.469359904	-0.314547102	0.182	0.308
1137	ENSDARG00000042864	rpl7l1	1	0.106828977	-0.463927682	0	0.231
1138	ENSDARG00000042905	rpl10a	1	0.02766054	-0.655911845	0.818	1
1139	ENSDARG00000042927	mapre1a	1	0.204632471	-0.517970286	0	0.154
1140	ENSDARG00000042934	ctgfa	1	0.106828977	-0.56491984	0	0.231
1141	ENSDARG00000042946	hook1	1	0.106828977	-0.415911758	0	0.231
1142	ENSDARG00000042948	dnajc5aa	1	0.284090364	0.285364747	0.727	0.538
1143	ENSDARG00000042961	zgc:100920	1	0.131024131	0.479755418	0.182	0
1144	ENSDARG00000042962	dgcr2	1	0.204632471	-0.479240249	0	0.154
1145	ENSDARG00000042975	auh	1	0.369511968	0.286970753	0.273	0.154
1146	ENSDARG00000043003	pcyt2	1	0.614302811	-0.348896709	0.091	0.154
1147	ENSDARG00000043010	camk2d1	1	0.04612253	1.086122825	0.818	0.615
1148	ENSDARG00000043019	exoc1	1	0.055099528	-0.586443563	0	0.308
1149	ENSDARG00000043094	gnas	1	0.420066627	0.289877134	0.182	0.077
1150	ENSDARG00000043148	slc1a3b	1	0.086676657	0.956093904	0.364	0.077
1151	ENSDARG00000043154	ucp2	1	0.106828977	-0.430414052	0	0.231
1152	ENSDARG00000043257	ckbb	1	0.000111372	-0.838130003	0.909	1
1153	ENSDARG00000043283	prrg1	1	0.131024131	0.371750509	0.182	0
1154	ENSDARG00000043313	ank2b	1	0.107451069	-0.499856883	0.273	0.692
1155	ENSDARG00000043332	prkcz	1	0.480488274	0.257575901	0.182	0.077
1156	ENSDARG00000043334	ccdc6a	1	0.106828977	-0.682901697	0	0.231
1157	ENSDARG00000043359	rmnd5b	1	0.204632471	-0.300348347	0	0.154
1158	ENSDARG00000043371	mdh2	1	0.082129877	-0.29557114	0.909	1
1159	ENSDARG00000043394	si:dkey-71h2.2	1	0.131024131	0.336371068	0.182	0
1160	ENSDARG00000043402	zgc:171480	1	0.372320497	-0.340018397	0.091	0.231
1161	ENSDARG00000043406	slc8a1b	1	0.145541422	0.633082525	0.545	0.308
1162	ENSDARG00000043417	eipr1	1	0.462810728	0.25334608	0.273	0.154
1163	ENSDARG00000043453	rps5	1	0.251772334	-0.250168411	1	1
1164	ENSDARG00000043457	gapdh	1	0.306652144	0.506906017	0.636	0.538
1165	ENSDARG00000043474	atp2b3a	1	0.109740181	-0.805004417	0.091	0.385
1166	ENSDARG00000043484	ube2d2	1	0.527722691	-0.253845235	0.364	0.538
1167	ENSDARG00000043485	si:ch211-22i13.2	1	0.16186759	0.511977074	0.545	0.231
1168	ENSDARG00000043502	ccdc124	1	0.893544696	0.364887101	0.182	0.154
1169	ENSDARG00000043509	rpl11	1	0.133883302	-0.275019865	1	0.923
1170	ENSDARG00000043510	vamp4	1	0.381116413	-0.386920523	0.182	0.308
1171	ENSDARG00000043536	si:dkey-86e18.1	1	0.204632471	-0.448342626	0	0.154
1172	ENSDARG00000043555	tmem30ab	1	0.4767378	0.258541307	0.455	0.385
1173	ENSDARG00000043608	eif4ebp1	1	1	0.282843762	0.182	0.231
1174	ENSDARG00000043631	bcas2	1	0.253399965	-0.368169501	0.091	0.308
1175	ENSDARG00000043643	ehbp1	1	0.204632471	-0.369349875	0	0.154
1176	ENSDARG00000043680	ylpm1	1	0.180830361	0.815616494	0.273	0.077
1177	ENSDARG00000043727	cwc27	1	0.204632471	-0.292011184	0	0.154
1178	ENSDARG00000043728	srek1ip1	1	0.027617354	-0.611923128	0	0.385
1179	ENSDARG00000043729	plac8.1	1	0.131024131	0.907615453	0.182	0
1180	ENSDARG00000043732	cops4	1	0.247049147	-0.336710515	0.455	0.615
1181	ENSDARG00000043757	ptbp3	1	0.942500615	0.373382045	0.273	0.308
1182	ENSDARG00000043795	arhgdia	1	0.214015094	0.536039715	0.455	0.231
1183	ENSDARG00000043797	cdc5l	1	0.204632471	-0.319958948	0	0.154
1184	ENSDARG00000043835	rab3ab	1	0.201560889	-0.458024048	0.182	0.462
1185	ENSDARG00000043842	si:ch73-111k22.2	1	0.154701855	-0.456074627	0.273	0.538
1186	ENSDARG00000043857	ufm1	1	0.284611622	-0.314775998	0.182	0.462
1187	ENSDARG00000043898	timm10b	1	0.106828977	-0.568943905	0	0.231
1188	ENSDARG00000043905	rnf14	1	0.372320497	-0.253123172	0.091	0.231
1189	ENSDARG00000043907	fgf11b	1	0.614302811	-0.26955257	0.091	0.154
1190	ENSDARG00000043960	rpf2	1	0.246140142	0.404153778	0.273	0.077
1191	ENSDARG00000043970	lrpprc	1	0.06075018	-0.644171564	0.091	0.462
1192	ENSDARG00000043972	ppp2r3c	1	0.271470548	-0.490370644	0.273	0.538
1193	ENSDARG00000044016	myo6a	1	0.180830361	0.617520256	0.273	0.077
1194	ENSDARG00000044053	vsnl1b	1	0.154701855	-0.436657569	0.273	0.538
1195	ENSDARG00000044073	fuca2	1	0.055099528	-0.625141722	0	0.308
1196	ENSDARG00000044090	zmpste24	1	0.106828977	-0.419149905	0	0.231
1197	ENSDARG00000044093	rpl13a	1	0.270881967	-0.346230487	0.818	1
1198	ENSDARG00000044153	ppp1cb	1	0.071229809	-0.662823232	0.455	0.692
1199	ENSDARG00000044182	stau1	1	0.253399965	-0.470915994	0.091	0.308
1200	ENSDARG00000044183	prkab1a	1	0.066642657	-0.469786113	0.364	0.769
1201	ENSDARG00000044241	dram2b	1	0.182791997	0.567756043	0.455	0.308
1202	ENSDARG00000044327	tmem185	1	0.131024131	0.856986637	0.182	0
1203	ENSDARG00000044332	zranb2	1	0.253399965	-0.410452424	0.091	0.308
1204	ENSDARG00000044339	rp2	1	0.180830361	0.526116765	0.273	0.077
1205	ENSDARG00000044357	tbc1d23	1	0.055099528	-0.682585509	0	0.308
1206	ENSDARG00000044380	rbmx2	1	0.204632471	-0.449561362	0	0.154
1207	ENSDARG00000044513	tpst1l	1	0.21166902	0.795119652	0.273	0.077
1208	ENSDARG00000044514	st6gal1	1	0.131024131	0.399970278	0.182	0
1209	ENSDARG00000044521	eef1b2	1	0.054750046	0.365137515	1	1
1210	ENSDARG00000044541	ppp1r14ba	1	0.21166902	0.32899929	0.273	0.077
1211	ENSDARG00000044551	atg9a	1	0.420066627	0.393889366	0.182	0.077
1212	ENSDARG00000044562	cycsb	1	0.163465692	-0.262976625	0.818	0.846
1213	ENSDARG00000044605	stx12l	1	0.381116413	-0.464786309	0.182	0.308
1214	ENSDARG00000044625	pcf11	1	0.386749392	0.319770165	0.364	0.231
1215	ENSDARG00000044628	dtd1	1	0.545358913	0.264259411	0.182	0.077
1216	ENSDARG00000044669	hp1bp3	1	0.347997732	0.380862416	0.818	0.615
1217	ENSDARG00000044684	rbp4l	1	0.594114561	0.328251301	0.455	0.308
1218	ENSDARG00000044751	ddt	1	0.317719292	-0.344502617	0.273	0.462
1219	ENSDARG00000044753	idh3b	1	0.420066627	0.644163734	0.182	0.077
1220	ENSDARG00000044813	vps33b	1	0.204632471	-0.356139825	0	0.154
1221	ENSDARG00000044820	cstf1	1	0.180830361	0.672518777	0.273	0.077
1222	ENSDARG00000044847	zgc:171599	1	0.131024131	0.285607885	0.182	0
1223	ENSDARG00000044852	wbp2nl	1	0.206599123	-0.571873602	0.364	0.538
1224	ENSDARG00000044861	opn1lw2	1	0.204632471	-0.39322587	0	0.154
1225	ENSDARG00000044874	zgc:92107	1	0.386749392	0.431939271	0.364	0.231
1226	ENSDARG00000044899	tmem183a	1	0.480488274	0.286955442	0.182	0.077
1227	ENSDARG00000044902	atp2b2	1	0.136818354	0.828082153	0.727	0.538
1228	ENSDARG00000044923	ube2w	1	0.369511968	0.36613314	0.273	0.154
1229	ENSDARG00000044949	rnf8	1	0.513984688	0.293731233	0.273	0.154
1230	ENSDARG00000044972	bcap31	1	0.131024131	0.420165609	0.182	0
1231	ENSDARG00000045006	ptprga	1	0.055495572	0.48919162	0.273	0
1232	ENSDARG00000045074	arl4d	1	0.032352007	-0.730739032	0.091	0.538
1233	ENSDARG00000045105	foxn2b	1	0.462810728	0.356435345	0.273	0.154
1234	ENSDARG00000045127	FAM53C	1	0.204632471	-0.314984308	0	0.154
1235	ENSDARG00000045132	vdac1	1	0.016825975	-0.9600784	0.364	0.923
1236	ENSDARG00000045140	lcmt1	1	0.106828977	-0.567471938	0	0.231
1237	ENSDARG00000045146	tomm22	1	0.027675094	0.518419348	0.727	0.538
1238	ENSDARG00000045155	phf5a	1	0.204632471	-0.307209209	0	0.154
1239	ENSDARG00000045297	phb2a	1	0.369511968	0.330349198	0.273	0.154
1240	ENSDARG00000045355	eloca	1	0.204632471	-0.277229913	0	0.154
1241	ENSDARG00000045359	elocb	1	0.416896141	-0.265365195	0.727	1
1242	ENSDARG00000045360	flj11011l	1	0.131024131	0.432029062	0.182	0
1243	ENSDARG00000045372	ngdn	1	0.204632471	-0.315130654	0	0.154
1244	ENSDARG00000045373	pabpn1	1	0.067593834	-0.520091138	0.273	0.769
1245	ENSDARG00000045421	stard3nl	1	0.055495572	0.680518589	0.273	0
1246	ENSDARG00000045437	slc35b3	1	0.131024131	0.371750509	0.182	0
1247	ENSDARG00000045447	slc35g2b	1	0.326420832	-0.494658375	0.091	0.231
1248	ENSDARG00000045513	taf3	1	0.427544751	0.558627427	0.364	0.231
1249	ENSDARG00000045542	lamtor4	1	0.154701855	-0.409967739	0.273	0.538
1250	ENSDARG00000045567	phpt1	1	0.131024131	0.464232393	0.182	0
1251	ENSDARG00000045598	si:dkey-180p18.9	1	0.106828977	-0.60065355	0	0.231
1252	ENSDARG00000045608	fam19a5b	1	0.470741676	0.260116252	0.364	0.231
1253	ENSDARG00000045618	clta	1	0.162545213	-0.539664688	0.636	0.923
1254	ENSDARG00000045620	nansa	1	0.131024131	0.414478504	0.182	0
1255	ENSDARG00000045639	elavl4	1	0.055495572	0.656429258	0.273	0
1256	ENSDARG00000045676	calua	1	0.131024131	0.336371068	0.182	0
1257	ENSDARG00000045677	opn1sw1	1	0.165480734	-0.426504245	0.091	0.308
1258	ENSDARG00000045685	cntn1b	1	0.204632471	-0.665127992	0	0.154
1259	ENSDARG00000045691	zcrb1	1	0.480488274	0.365022417	0.182	0.077
1260	ENSDARG00000045695	myca	1	0.31259977	-0.327217562	0.182	0.385
1261	ENSDARG00000045696	mrpl23	1	0.326420832	-0.414434643	0.091	0.231
1262	ENSDARG00000045733	ciapin1	1	0.21166902	0.415946267	0.273	0.077
1263	ENSDARG00000045760	prmt8b	1	0.53986585	0.262357112	0.727	0.769
1264	ENSDARG00000045768	cry1aa	1	0.279292862	0.287986679	0.364	0.231
1265	ENSDARG00000045773	PYURF	1	0.480488274	0.25978688	0.182	0.077
1266	ENSDARG00000045814	samm50	1	0.05764112	0.625683194	0.545	0.154
1267	ENSDARG00000045835	si:dkey-14d8.6	1	0.204632471	-0.329356928	0	0.154
1268	ENSDARG00000045843	apex1	1	0.165480734	-0.483674233	0.091	0.308
1269	ENSDARG00000045858	tigarb	1	0.221061355	-0.413477146	0.091	0.308
1270	ENSDARG00000045870	plekha5	1	0.372320497	-0.307048185	0.091	0.231
1271	ENSDARG00000045874	yeats4	1	0.288894758	-0.268593999	0.091	0.308
1272	ENSDARG00000045886	slc38a2	1	0.204632471	-0.371457774	0	0.154
1273	ENSDARG00000045887	mmp30	1	0.204632471	-0.345908118	0	0.154
1274	ENSDARG00000045893	kctd15a	1	0.106828977	-0.459279481	0	0.231
1275	ENSDARG00000045913	mrps10	1	0.099040428	-0.33024417	0.182	0.615
1276	ENSDARG00000045914	si:ch211-51e12.7	1	0.386749392	-0.342922659	0.182	0.385
1277	ENSDARG00000045929	oaz2a	1	0.106828977	-0.474798428	0	0.231
1278	ENSDARG00000045944	slc6a1a	1	0.427544751	0.58724547	0.364	0.231
1279	ENSDARG00000045951	kat5b	1	0.204632471	-0.292011184	0	0.154
1280	ENSDARG00000045978	chchd6b	1	0.593950044	0.256521794	0.273	0.231
1281	ENSDARG00000046002	necap2	1	0.221061355	-0.437864906	0.091	0.308
1282	ENSDARG00000046010	kdm2bb	1	0.82350921	0.28675957	0.182	0.154
1283	ENSDARG00000046022	tmed7	1	0.211407269	0.472322731	0.727	0.538
1284	ENSDARG00000046030	zgc:110339	1	0.131024131	0.547648968	0.182	0
1285	ENSDARG00000046074	stk11	1	1	0.30922213	0.364	0.385
1286	ENSDARG00000046081	bloc1s2	1	0.055099528	-0.537457241	0	0.308
1287	ENSDARG00000046087	brd2b	1	0.204632471	-0.448342626	0	0.154
1288	ENSDARG00000046106	rab10	1	0.427263176	0.49920227	0.364	0.308
1289	ENSDARG00000046107	caskin1	1	0.022909251	0.742361981	0.364	0
1290	ENSDARG00000046124	rab11fip1a	1	0.204632471	-0.371457774	0	0.154
1291	ENSDARG00000046143	prkab1b	1	0.204632471	-0.357314262	0	0.154
1292	ENSDARG00000046157	RPS17	1	0.062917844	-0.453031762	1	1
1293	ENSDARG00000051763	sntb2	1	0.106828977	-0.523461224	0	0.231
1294	ENSDARG00000051783	rplp0	1	0.082129877	-0.295158335	1	1
1295	ENSDARG00000051798	brd1b	1	0.131024131	0.687323372	0.182	0
1296	ENSDARG00000051800	fnbp4	1	0.01568484	-0.748027243	0.091	0.538
1297	ENSDARG00000051814	ptprz1a	1	0.102760751	0.783417763	0.364	0.077
1298	ENSDARG00000051886	ankrd11	1	0.369511968	0.742492571	0.273	0.154
1299	ENSDARG00000051888	ist1	1	0.420066627	0.735057226	0.182	0.077
1300	ENSDARG00000051889	dhodh	1	0.204632471	-0.417209663	0	0.154
1301	ENSDARG00000051916	cdk7	1	0.326420832	-0.318466482	0.091	0.231
1302	ENSDARG00000051936	ergic2	1	0.055495572	0.51694124	0.273	0
1303	ENSDARG00000051953	ythdc1	1	0.022909251	0.910990952	0.364	0
1304	ENSDARG00000051955	brms1	1	0.131024131	0.518502392	0.182	0
1305	ENSDARG00000052073	blcap	1	0.400385156	0.400779556	0.455	0.385
1306	ENSDARG00000052082	gabarapb	1	0.149964105	-0.269877274	1	1
1307	ENSDARG00000052113	hexa	1	0.131024131	0.35978722	0.182	0
1308	ENSDARG00000052150	pbx4	1	0.154701855	-0.521871733	0.273	0.538
1309	ENSDARG00000052178	eif2s1b	1	0.285818896	0.367638881	0.545	0.308
1310	ENSDARG00000052371	higd2a	1	0.763667475	-0.278977928	0.636	0.538
1311	ENSDARG00000052419	ankrd12	1	0.112557902	0.518178397	0.455	0.154
1312	ENSDARG00000052438	actr2a	1	0.614302811	-0.29776596	0.091	0.154
1313	ENSDARG00000052578	c6ast4	1	0.204632471	-0.346050008	0	0.154
1314	ENSDARG00000052594	nkiras2	1	0.027617354	-0.742972572	0	0.385
1315	ENSDARG00000052642	shisa9b	1	0.036184902	0.80126225	1	0.615
1316	ENSDARG00000052649	ube2ia	1	0.369319537	0.290301719	0.545	0.462
1317	ENSDARG00000052673	sept7b	1	0.369487549	-0.437326904	0.273	0.385
1318	ENSDARG00000052674	csnk1a1	1	0.51616485	0.303688597	0.636	0.692
1319	ENSDARG00000052690	arrdc3a	1	0.165480734	-0.672314028	0.091	0.308
1320	ENSDARG00000052695	nr2f1a	1	0.513984688	0.271874844	0.273	0.154
1321	ENSDARG00000052712	suclg1	1	0.347997732	-0.332704155	0.545	0.846
1322	ENSDARG00000052713	lrrtm1	1	0.112338974	0.666577638	0.455	0.231
1323	ENSDARG00000052765	gria2b	1	0.416896141	0.349570635	0.909	0.846
1324	ENSDARG00000052766	si:ch211-239f4.1	1	0.204632471	-0.30826344	0	0.154
1325	ENSDARG00000052833	zfand3	1	0.279292862	-0.323217938	0.182	0.385
1326	ENSDARG00000052842	ppifb	1	0.098193479	-0.805659428	0.364	0.769
1327	ENSDARG00000052856	khdrbs1a	1	0.258187432	-0.275584962	0.455	0.769
1328	ENSDARG00000052859	chp1	1	0.326420832	-0.367495231	0.091	0.231
1329	ENSDARG00000052907	bcl7a	1	0.556411356	0.254373962	0.545	0.462
1330	ENSDARG00000052928	arf6b	1	0.31259977	-0.258123577	0.182	0.385
1331	ENSDARG00000052975	ubqln4	1	0.513984688	0.363161075	0.273	0.154
1332	ENSDARG00000053019	rnft2	1	0.567955565	0.54364211	0.273	0.154
1333	ENSDARG00000053058	rps11	1	0.310530249	-0.252063613	0.909	0.923
1334	ENSDARG00000053097	hsf2	1	0.067573217	0.542698944	0.455	0.077
1335	ENSDARG00000053106	cep44	1	0.204632471	-0.292011184	0	0.154
1336	ENSDARG00000053110	pkib	1	0.38652586	0.324548231	0.455	0.308
1337	ENSDARG00000053138	lrrc47	1	0.204632471	-0.300199821	0	0.154
1338	ENSDARG00000053152	pcmtd1	1	0.497001284	-0.286697754	0.364	0.462
1339	ENSDARG00000053166	chic1	1	0.106828977	-0.502757856	0	0.231
1340	ENSDARG00000053194	pdzd11	1	0.381116413	-0.25745321	0.182	0.308
1341	ENSDARG00000053222	asb5b	1	0.112557902	0.761166263	0.455	0.154
1342	ENSDARG00000053358	basp1	1	0.077033947	0.601885089	0.636	0.308
1343	ENSDARG00000053370	eif3jb	1	0.248485199	-0.548220282	0.182	0.385
1344	ENSDARG00000053404	PPP2CA	1	0.204632471	-0.317229429	0	0.154
1345	ENSDARG00000053446	sub1a	1	0.381173054	-0.288085396	0.636	0.846
1346	ENSDARG00000053447	ppp4r2b	1	0.326420832	-0.3370522	0.091	0.231
1347	ENSDARG00000053453	mpp2a	1	0.131024131	0.432029062	0.182	0
1348	ENSDARG00000053459	rybpb	1	0.106828977	-0.476082435	0	0.231
1349	ENSDARG00000053466	timmdc1	1	0.447633074	-0.281906717	0.273	0.385
1350	ENSDARG00000053467	gtpbp1	1	0.106828977	-0.466744102	0	0.231
1351	ENSDARG00000053468	adam10a	1	0.462810728	0.264508178	0.273	0.154
1352	ENSDARG00000053474	tdrkh	1	0.221061355	-0.453911094	0.091	0.308
1353	ENSDARG00000053485	aldh6a1	1	0.200758516	-0.324228572	0.455	0.615
1354	ENSDARG00000053487	osbp2	1	0.033045333	0.894779941	0.636	0.154
1355	ENSDARG00000053544	hspa4l	1	0.180830361	0.579067302	0.273	0.077
1356	ENSDARG00000053559	tspan3b	1	0.108106195	0.552482045	0.818	0.462
1357	ENSDARG00000053586	creb1a	1	0.029663792	0.675624387	0.545	0.154
1358	ENSDARG00000053617	camk2a	1	0.301637997	0.416546382	0.727	0.615
1359	ENSDARG00000053652	ndufaf6	1	0.204632471	-0.391581904	0	0.154
1360	ENSDARG00000053665	gabrg2	1	0.106828977	-0.522849988	0	0.231
1361	ENSDARG00000053668	stag2b	1	0.420066627	0.303742671	0.182	0.077
1362	ENSDARG00000053753	mff	1	0.272806223	-0.350909139	0.364	0.692
1363	ENSDARG00000053792	si:rp71-1g18.1	1	0.420066627	0.329071733	0.182	0.077
1364	ENSDARG00000053800	si:ch211-276c2.4	1	0.420066627	0.321050543	0.182	0.077
1365	ENSDARG00000053820	pcmtd2	1	0.204632471	-0.384301868	0	0.154
1366	ENSDARG00000053862	crygmx	1	0.17432692	-0.89175578	0.273	0.538
1367	ENSDARG00000053875	cryba1b	1	0.006128295	-1.596973662	0	0.538
1368	ENSDARG00000053934	hdhd3	1	0.204632471	-0.412788197	0	0.154
1369	ENSDARG00000053950	lin37	1	0.072689429	0.688663015	0.364	0.077
1370	ENSDARG00000053956	sptbn2	1	0.487284208	0.453180875	0.545	0.385
1371	ENSDARG00000053973	fetub	1	0.42202003	-0.327134436	0.091	0.231
1372	ENSDARG00000053979	chmp2a	1	0.013966903	0.969920095	0.636	0.231
1373	ENSDARG00000054058	h1fx	1	0.704768288	0.595757413	0.455	0.462
1374	ENSDARG00000054063	arpc4	1	0.326420832	-0.289394104	0.091	0.231
1375	ENSDARG00000054208	phkg2	1	0.204632471	-0.444914956	0	0.154
1376	ENSDARG00000054255	tctex1d2	1	0.131024131	0.43748825	0.182	0
1377	ENSDARG00000054271	cdkn1bb	1	0.286529417	-0.591806917	0.273	0.462
1378	ENSDARG00000054292	si:ch211-14a17.11	1	0.420066627	0.370182167	0.182	0.077
1379	ENSDARG00000054300	dhrs1	1	0.372320497	-0.348377583	0.091	0.231
1380	ENSDARG00000054318	stk33	1	0.237808761	0.766985321	0.364	0.154
1381	ENSDARG00000054355	dcaf7	1	0.885299455	0.474511098	0.273	0.308
1382	ENSDARG00000054442	cbx1b	1	0.272806223	0.351672948	0.636	0.462
1383	ENSDARG00000054446	ccdc43	1	0.204632471	-0.272357856	0	0.154
1384	ENSDARG00000054456	clip3	1	0.407443827	-0.295523969	0.273	0.385
1385	ENSDARG00000054501	stambpa	1	0.106828977	-0.545072541	0	0.231
1386	ENSDARG00000054537	nhsl1a	1	0.427544751	-0.336076493	0.182	0.385
1387	ENSDARG00000054539	lrp10	1	0.204632471	-0.345908118	0	0.154
1388	ENSDARG00000054616	cldni	1	0.191793611	-0.54291383	0.091	0.308
1389	ENSDARG00000054829	pik3c3	1	0.106828977	-0.398259188	0	0.231
1390	ENSDARG00000054864	aplp2	1	0.420066627	0.45237062	0.182	0.077
1391	ENSDARG00000054907	cox7a2l	1	0.100618185	-0.52665399	0.273	0.615
1392	ENSDARG00000054911	tmsb	1	0.131024131	0.35623917	0.182	0
1393	ENSDARG00000055070	borcs7	1	0.112338974	0.517923963	0.455	0.231
1394	ENSDARG00000055092	pora	1	0.165480734	-0.559686267	0.091	0.308
1395	ENSDARG00000055106	znf148	1	0.420066627	0.339116009	0.182	0.077
1396	ENSDARG00000055108	gde1	1	0.01331604	-0.786256148	0	0.462
1397	ENSDARG00000055115	dtnbp1a	1	0.505344773	-0.380116538	0.273	0.462
1398	ENSDARG00000055120	ctsba	1	0.219050532	-0.394004054	0.273	0.538
1399	ENSDARG00000055206	dtnbp1b	1	0.055495572	0.697019008	0.273	0
1400	ENSDARG00000055291	rab18a	1	0.055099528	-0.530614692	0	0.308
1401	ENSDARG00000055302	grid2	1	0.22731	0.655787379	0.545	0.462
1402	ENSDARG00000055307	sypl2a	1	0.312314288	0.334544418	0.545	0.385
1403	ENSDARG00000055429	kat6b	1	0.204632471	-0.383875632	0	0.154
1404	ENSDARG00000055433	vps26bl	1	0.317719292	0.3160501	0.455	0.308
1405	ENSDARG00000055459	dlgap3	1	0.055495572	0.564768701	0.273	0
1406	ENSDARG00000055481	atf7b	1	0.086676657	0.570660947	0.364	0.077
1407	ENSDARG00000055502	cicb	1	0.964420756	-0.282963354	0.182	0.154
1408	ENSDARG00000055510	ypel3	1	0.306981569	0.691808428	0.545	0.462
1409	ENSDARG00000055514	icn2	1	1	0.453666035	0.182	0.231
1410	ENSDARG00000055536	otub1a	1	0.381116413	-0.574527429	0.182	0.308
1411	ENSDARG00000055543	appb	1	0.403247733	0.389719287	0.545	0.462
1412	ENSDARG00000055610	exoc2	1	0.182596887	0.796737748	0.364	0.154
1413	ENSDARG00000055618	acta1b	1	0.284366336	0.288847112	0.273	0.077
1414	ENSDARG00000055653	nubp2	1	0.420066627	0.281528399	0.182	0.077
1415	ENSDARG00000055737	ube3a	1	0.204632471	-0.412920908	0	0.154
1416	ENSDARG00000055759	efhd2	1	0.82350921	0.467318499	0.182	0.154
1417	ENSDARG00000055763	tmem115	1	0.288894758	-0.341169435	0.091	0.308
1418	ENSDARG00000055770	dffa	1	0.106828977	-0.493123423	0	0.231
1419	ENSDARG00000055837	arhgef1b	1	0.420066627	0.360418357	0.182	0.077
1420	ENSDARG00000055855	kcnc3a	1	0.204632471	-0.329983906	0	0.154
1421	ENSDARG00000055874	cpe	1	0.360703549	0.423401463	1	0.923
1422	ENSDARG00000055899	lzic	1	0.106828977	-0.648118495	0	0.231
1423	ENSDARG00000055912	nipa2	1	0.21166902	0.398961583	0.273	0.077
1424	ENSDARG00000056001	fryb	1	0.279292862	0.81699458	0.364	0.231
1425	ENSDARG00000056004	sprn	1	0.071868514	0.526872932	0.818	0.846
1426	ENSDARG00000056005	dnajc18	1	0.427544751	0.580928815	0.364	0.231
1427	ENSDARG00000056008	atp5mc1	1	0.117670414	-0.403208004	0.818	1
1428	ENSDARG00000056050	kctd17	1	0.480488274	0.482424082	0.182	0.077
1429	ENSDARG00000056078	rftn2	1	0.252042041	0.668633946	0.545	0.462
1430	ENSDARG00000056085	mob4	1	0.17316586	0.421129726	0.636	0.385
1431	ENSDARG00000056089	nrbp1	1	0.204632471	-0.31708339	0	0.154
1432	ENSDARG00000056099	gtf2h5	1	0.137751299	-0.633114417	0.182	0.462
1433	ENSDARG00000056102	uxs1	1	0.106828977	-0.379160652	0	0.231
1434	ENSDARG00000056108	ndufa4	1	0.00883032	-0.818849862	0.545	1
1435	ENSDARG00000056119	eef1g	1	0.257539142	-0.578673854	0.727	0.923
1436	ENSDARG00000056121	serac1	1	0.086676657	0.588916976	0.364	0.077
1437	ENSDARG00000056160	hspd1	1	0.420066627	0.250364561	0.182	0.077
1438	ENSDARG00000056167	hspe1	1	0.095861008	-0.652208321	0.182	0.538
1439	ENSDARG00000056175	scrt2	1	0.027617354	-0.876242791	0	0.385
1440	ENSDARG00000056186	eif5a2	1	0.372320497	-0.341828139	0.091	0.231
1441	ENSDARG00000056193	nme7	1	0.131024131	0.445370274	0.182	0
1442	ENSDARG00000056218	tnika	1	0.754852586	0.261577851	0.182	0.154
1443	ENSDARG00000056248	si:dkey-183i3.5	1	0.165480734	-0.753714432	0.091	0.308
1444	ENSDARG00000056331	ahcyl1	1	0.658460032	0.272449893	0.455	0.462
1445	ENSDARG00000056347	rab3aa	1	0.161142162	-0.401222026	0.364	0.692
1446	ENSDARG00000056369	ufsp2	1	0.106828977	-0.513323076	0	0.231
1447	ENSDARG00000056410	fdx1	1	0.095861008	0.422299544	0.545	0.231
1448	ENSDARG00000056414	usp1	1	0.204632471	-0.374211046	0	0.154
1449	ENSDARG00000056427	auts2a	1	0.79053971	0.336287545	0.545	0.769
1450	ENSDARG00000056450	MANEAL	1	0.204632471	-0.315421136	0	0.154
1451	ENSDARG00000056475	trnau1apb	1	0.102760751	0.561655835	0.364	0.077
1452	ENSDARG00000056479	rab1bb	1	0.620381574	-0.277485373	0.455	0.538
1453	ENSDARG00000056480	cpvl	1	0.106828977	-0.436610814	0	0.231
1454	ENSDARG00000056481	vat1	1	0.131024131	0.452276161	0.182	0
1455	ENSDARG00000056483	ssbp4	1	0.027617354	-0.760840598	0	0.385
1456	ENSDARG00000056490	zgc:110158	1	0.704180385	0.426783515	0.364	0.308
1457	ENSDARG00000056498	crp2	1	0.106828977	-0.428540086	0	0.231
1458	ENSDARG00000056509	pdik1l	1	0.131024131	0.369048848	0.182	0
1459	ENSDARG00000056510	gstk1	1	0.204632471	-0.40063394	0	0.154
1460	ENSDARG00000056511	arr3a	1	0.106828977	-0.485070879	0	0.231
1461	ENSDARG00000056517	thoc3	1	0.246140142	0.487959067	0.273	0.077
1462	ENSDARG00000056531	nutf2	1	0.106828977	-0.496246316	0	0.231
1463	ENSDARG00000056557	copb1	1	0.079828463	-0.677590628	0.091	0.385
1464	ENSDARG00000056566	necab1	1	0.204632471	-0.721201046	0	0.154
1465	ENSDARG00000056583	ndufs6	1	0.05567503	-0.449529647	0.818	0.923
1466	ENSDARG00000056601	plekha3	1	0.102760751	0.586817223	0.364	0.077
1467	ENSDARG00000056648	ext2	1	0.253399965	-0.332796452	0.091	0.308
1468	ENSDARG00000056656	tspan18a	1	0.106828977	-0.731956284	0	0.231
1469	ENSDARG00000056659	ttbk1b	1	0.204632471	-0.303897189	0	0.154
1470	ENSDARG00000056672	abcb8	1	0.106828977	-0.548245896	0	0.231
1471	ENSDARG00000056678	trim47	1	0.204632471	-0.331895751	0	0.154
1472	ENSDARG00000056690	mtmr1a	1	0.204632471	-0.444914956	0	0.154
1473	ENSDARG00000056744	ela2	1	0.326420832	-0.311973563	0.091	0.231
1474	ENSDARG00000056745	necab2	1	0.086676657	0.722424738	0.364	0.077
1475	ENSDARG00000056753	dctn1b	1	0.204632471	-0.25965382	0	0.154
1476	ENSDARG00000056783	raraa	1	0.030478285	0.724138492	0.545	0.077
1477	ENSDARG00000056831	gng2	1	0.237808761	0.428843425	0.364	0.154
1478	ENSDARG00000056840	otud5b	1	0.055099528	-0.64463003	0	0.308
1479	ENSDARG00000056855	gatc	1	0.480488274	0.26393651	0.182	0.077
1480	ENSDARG00000056856	tax1bp1b	1	0.278591069	-0.323813756	0.364	0.615
1481	ENSDARG00000056903	mrpl13	1	0.279292862	-0.299601471	0.182	0.385
1482	ENSDARG00000056923	dbr1	1	0.131024131	0.434566028	0.182	0
1483	ENSDARG00000056929	kdm6bb	1	0.095861008	0.877149863	0.545	0.231
1484	ENSDARG00000056932	tfip11	1	0.131024131	0.449783785	0.182	0
1485	ENSDARG00000057007	ctbp1	1	0.141981235	0.335712108	0.364	0.077
1486	ENSDARG00000057026	ran	1	0.681376828	-0.31807399	0.727	0.692
1487	ENSDARG00000057042	tm2d1	1	0.516244309	0.389456219	0.364	0.231
1488	ENSDARG00000057053	zgc:91976	1	0.131024131	0.452276161	0.182	0
1489	ENSDARG00000057093	kdm5ba	1	0.614302811	-0.320400973	0.091	0.154
1490	ENSDARG00000057167	eif4g2b	1	0.221061355	-0.408767187	0.091	0.308
1491	ENSDARG00000057299	pbdc1	1	0.131024131	0.566990655	0.182	0
1492	ENSDARG00000057322	tmem47	1	0.593950044	0.264490255	0.273	0.231
1493	ENSDARG00000057334	cmasa	1	0.131024131	0.336371068	0.182	0
1494	ENSDARG00000057433	st6galnac5b	1	0.152610753	0.618892163	0.909	0.615
1495	ENSDARG00000057456	ppp3ccb	1	0.306652144	0.412536441	0.636	0.538
1496	ENSDARG00000057460	crygm2d13	1	0.105839448	-0.521177214	0.273	0.538
1497	ENSDARG00000057497	stk35l	1	0.557349081	0.2976807	0.364	0.308
1498	ENSDARG00000057513	mdm4	1	0.423895631	-0.358004642	0.182	0.308
1499	ENSDARG00000057562	polr3c	1	0.221061355	-0.335517541	0.091	0.308
1500	ENSDARG00000057606	arl4ca	1	0.221061355	-0.547721819	0.091	0.308
1501	ENSDARG00000057649	satb1a	1	0.204632471	-0.383875632	0	0.154
1502	ENSDARG00000057661	aldoca	1	0.276668333	0.339914546	1	1
1503	ENSDARG00000057672	plpp5	1	0.420066627	0.290211894	0.182	0.077
1504	ENSDARG00000057676	golga7	1	0.351832056	0.297838454	0.818	0.769
1505	ENSDARG00000057679	sh2b1	1	0.204632471	-0.339908236	0	0.154
1506	ENSDARG00000057691	srsf1a	1	0.204632471	-0.291573448	0	0.154
1507	ENSDARG00000057719	atl2	1	0.697924877	0.335836903	0.455	0.385
1508	ENSDARG00000057867	lasp1	1	0.330104837	0.420726383	0.727	0.615
1509	ENSDARG00000057881	si:dkey-33c12.3	1	0.055099528	-0.583186406	0	0.308
1510	ENSDARG00000057882	arpc3	1	0.318698928	0.326375876	0.727	0.692
1511	ENSDARG00000057910	mrps34	1	0.369511968	0.315577815	0.273	0.154
1512	ENSDARG00000057928	mzt2b	1	0.184799638	0.362526158	0.545	0.385
1513	ENSDARG00000057936	lhx5	1	0.614302811	-0.264284195	0.091	0.154
1514	ENSDARG00000057974	parp12b	1	0.480488274	0.267851513	0.182	0.077
1515	ENSDARG00000057987	uba3	1	0.204632471	-0.30826344	0	0.154
1516	ENSDARG00000057997	tmf1	1	0.131024131	0.43748825	0.182	0
1517	ENSDARG00000058005	hgd	1	0.204632471	-0.265189462	0	0.154
1518	ENSDARG00000058022	ormdl2	1	0.027617354	-0.696466741	0	0.385
1519	ENSDARG00000058047	pafah1b3	1	0.420066627	0.252039908	0.182	0.077
1520	ENSDARG00000058062	magt1	1	0.055099528	-0.573945215	0	0.308
1521	ENSDARG00000058088	aifm1	1	0.614302811	-0.263930944	0.091	0.154
1522	ENSDARG00000058114	impad1	1	0.131024131	0.493328413	0.182	0
1523	ENSDARG00000058154	znf385c	1	0.158846464	0.542721126	0.364	0.154
1524	ENSDARG00000058203	smc1al	1	0.030236407	-0.783797328	0.273	0.692
1525	ENSDARG00000058230	rps6kb1b	1	0.131024131	0.531562886	0.182	0
1526	ENSDARG00000058232	fbrsl1	1	0.567816843	-0.316862036	0.545	0.615
1527	ENSDARG00000058297	timm13	1	0.027617354	-0.573301448	0	0.385
1528	ENSDARG00000058328	lsm7	1	0.161142162	-0.596961922	0.455	0.615
1529	ENSDARG00000058358	krt8	1	0.427544751	0.291638932	0.364	0.231
1530	ENSDARG00000058369	mex3b	1	0.279292862	-0.349095612	0.182	0.385
1531	ENSDARG00000058371	krt5	1	0.011549651	-0.872427397	0.273	0.846
1532	ENSDARG00000058444	snx6	1	0.341096365	0.26452015	0.364	0.154
1533	ENSDARG00000058448	zrsr2	1	0.204632471	-0.292011184	0	0.154
1534	ENSDARG00000058452	abhd17c	1	0.326420832	-0.358782696	0.091	0.231
1535	ENSDARG00000058463	ndufab1a	1	0.04612253	-0.673787711	0.545	0.846
1536	ENSDARG00000058467	prpf40a	1	0.191793611	-0.593103184	0.091	0.308
1537	ENSDARG00000058504	ap1s2	1	0.420066627	0.304151217	0.182	0.077
1538	ENSDARG00000058528	cnot10	1	0.204632471	-0.317229429	0	0.154
1539	ENSDARG00000058593	sri	1	0.326420832	-0.318466482	0.091	0.231
1540	ENSDARG00000058597	nt5c3a	1	0.106828977	-0.428540086	0	0.231
1541	ENSDARG00000058646	ptprna	1	0.462810728	0.664446282	0.273	0.154
1542	ENSDARG00000058650	dpm3	1	0.819272876	0.404187706	0.273	0.231
1543	ENSDARG00000058660	ilf3a	1	0.269453738	0.376795878	0.364	0.154
1544	ENSDARG00000058699	tmeff2b	1	0.386749392	0.367142802	0.364	0.231
1545	ENSDARG00000058701	nos1apb	1	0.127708189	-0.682937235	0.091	0.385
1546	ENSDARG00000058730	rdh10a	1	0.106828977	-0.558893976	0	0.231
1547	ENSDARG00000058746	ubap1	1	0.21166902	0.431289947	0.273	0.077
1548	ENSDARG00000058962	txnl4b	1	0.022909251	0.790229353	0.364	0
1549	ENSDARG00000058995	jmjd4	1	0.204632471	-0.274548249	0	0.154
1550	ENSDARG00000059006	otud5a	1	0.462810728	0.263324859	0.273	0.154
1551	ENSDARG00000059046	psmd5	1	0.204632471	-0.412788197	0	0.154
1552	ENSDARG00000059109	si:dkeyp-113d7.1	1	0.106828977	-0.409086706	0	0.231
1553	ENSDARG00000059150	tmem107	1	0.204632471	-0.329356928	0	0.154
1554	ENSDARG00000059246	hnrnpd	1	0.137751299	-0.442066789	0.182	0.462
1555	ENSDARG00000059274	hoxd9a	1	0.131024131	0.432029062	0.182	0
1556	ENSDARG00000059279	tfap2a	1	0.025634249	0.675112318	0.727	0.154
1557	ENSDARG00000059303	hnrnpl2	1	0.516244309	0.261437581	0.364	0.231
1558	ENSDARG00000059311	dpysl5b	1	0.237808761	0.396363533	0.364	0.154
1559	ENSDARG00000059323	rpn1	1	0.136802187	-0.44592178	0.273	0.538
1560	ENSDARG00000059354	glmp	1	0.204632471	-0.329983906	0	0.154
1561	ENSDARG00000059367	mfap2	1	0.027617354	-0.641468154	0	0.385
1562	ENSDARG00000059423	prune2	1	0.106828977	-0.557007489	0	0.231
1563	ENSDARG00000059523	rims4	1	0.017294286	0.981876098	0.818	0.462
1564	ENSDARG00000059534	si:ch211-146m13.3	1	0.131024131	0.923171045	0.182	0
1565	ENSDARG00000059601	map1aa	1	0.02045118	0.7700854	1	0.846
1566	ENSDARG00000059604	mtss1	1	0.204632471	-0.272357856	0	0.154
1567	ENSDARG00000059646	nt5dc2	1	0.131024131	0.923171045	0.182	0
1568	ENSDARG00000059654	eif3ba	1	0.120544372	-0.534521808	0.273	0.538
1569	ENSDARG00000059680	fscn1a	1	0.470741676	0.543956953	0.364	0.231
1570	ENSDARG00000059768	gpatch8	1	0.317719292	-0.320420865	0.273	0.462
1571	ENSDARG00000059775	slc32a1	1	0.038211622	0.802786304	0.909	0.615
1572	ENSDARG00000059781	atcayb	1	0.204632471	-0.292011184	0	0.154
1573	ENSDARG00000059811	smpd5	1	0.131024131	0.562541799	0.182	0
1574	ENSDARG00000059815	oaz2b	1	0.12551289	0.497456778	0.545	0.231
1575	ENSDARG00000059835	zfyve27	1	0.414610426	0.696235376	0.273	0.154
1576	ENSDARG00000059853	manbal	1	0.326420832	-0.312371303	0.091	0.231
1577	ENSDARG00000059939	dab1a	1	0.427263176	0.451845514	0.364	0.308
1578	ENSDARG00000059945	sv2a	1	0.569805786	0.434852485	0.455	0.462
1579	ENSDARG00000060001	mettl9	1	0.369511968	0.392133353	0.273	0.154
1580	ENSDARG00000060036	aimp1	1	0.083441996	-0.559829362	0.091	0.462
1581	ENSDARG00000060041	lig1	1	0.106828977	-0.383153346	0	0.231
1582	ENSDARG00000060058	cylda	1	0.204632471	-0.256924541	0	0.154
1583	ENSDARG00000060123	ca16b	1	0.569805786	0.428949206	0.545	0.385
1584	ENSDARG00000060282	rnf121	1	0.062168711	0.562381225	0.545	0.231
1585	ENSDARG00000060309	srgap3	1	0.043428643	-0.734384584	0.091	0.462
1586	ENSDARG00000060320	dcaf5	1	0.131024131	0.407195761	0.182	0
1587	ENSDARG00000060326	map1sb	1	0.131024131	0.403621265	0.182	0
1588	ENSDARG00000060445	elp6	1	0.204632471	-0.383875632	0	0.154
1589	ENSDARG00000060469	pik3r4	1	0.204632471	-0.339908236	0	0.154
1590	ENSDARG00000060477	vps8	1	0.204632471	-0.354121227	0	0.154
1591	ENSDARG00000060480	ubr1	1	0.204632471	-0.412788197	0	0.154
1592	ENSDARG00000060481	atl1	1	0.505344773	0.458028767	0.455	0.308
1593	ENSDARG00000060489	mrpl32	1	0.628929938	-0.324314064	0.273	0.385
1594	ENSDARG00000060510	cul4b	1	0.055495572	0.491587803	0.273	0
1595	ENSDARG00000060539	shank1	1	0.106828977	-0.402298338	0	0.231
1596	ENSDARG00000060554	mut	1	0.372320497	-0.2581675	0.091	0.231
1597	ENSDARG00000060586	ctdspl2b	1	0.131024131	0.4070054	0.182	0
1598	ENSDARG00000060596	prkaa1	1	0.055099528	-0.575452996	0	0.308
1599	ENSDARG00000060610	pcdh7b	1	0.165480734	-1.33245574	0.091	0.308
1600	ENSDARG00000060626	dgkaa	1	0.048005734	0.692006364	0.909	0.462
1601	ENSDARG00000060638	si:ch211-276c2.2	1	0.204632471	-0.312136248	0	0.154
1602	ENSDARG00000060705	nsd1b	1	0.326420832	-0.41655766	0.091	0.231
1603	ENSDARG00000060767	smg7	1	0.703351298	0.472121979	0.273	0.231
1604	ENSDARG00000060796	slc20a2	1	0.760640055	0.592799025	0.273	0.231
1605	ENSDARG00000060805	map1sa	1	0.462810728	0.25788852	0.273	0.154
1606	ENSDARG00000060854	kctd3	1	0.348421908	0.374977349	0.364	0.231
1607	ENSDARG00000060915	fbxl16	1	0.414610426	0.320093592	0.273	0.154
1608	ENSDARG00000060929	rnf220a	1	0.204632471	-0.339908236	0	0.154
1609	ENSDARG00000060977	zgc:153018	1	0.055495572	0.625478494	0.273	0
1610	ENSDARG00000060978	atp2a3	1	0.658460032	-0.547946131	0.364	0.538
1611	ENSDARG00000060987	zgc:154077	1	0.106828977	-0.563402838	0	0.231
1612	ENSDARG00000061000	klhdc8a	1	0.131024131	0.50846392	0.182	0
1613	ENSDARG00000061020	ccdc186	1	0.420066627	0.274490955	0.182	0.077
1614	ENSDARG00000061048	ranbp9	1	0.870391329	0.376220284	0.182	0.231
1615	ENSDARG00000061062	nemp2	1	0.204632471	-0.285690701	0	0.154
1616	ENSDARG00000061100	nars	1	0.093831831	-0.631717184	0.091	0.385
1617	ENSDARG00000061108	ep300b	1	0.326420832	-0.378477025	0.091	0.231
1618	ENSDARG00000061124	srpra	1	0.097130405	0.50181571	0.455	0.154
1619	ENSDARG00000061143	tapt1b	1	0.106828977	-0.522109148	0	0.231
1620	ENSDARG00000061187	cbx5	1	0.094589413	-0.538257284	0.273	0.692
1621	ENSDARG00000061191	plekho1a	1	0.204632471	-0.272357856	0	0.154
1622	ENSDARG00000061208	rab40c	1	0.204632471	-0.397901871	0	0.154
1623	ENSDARG00000061226	timp2a	1	0.158846464	0.779776724	0.364	0.154
1624	ENSDARG00000061228	pfdn4	1	0.271470548	0.683912383	0.455	0.385
1625	ENSDARG00000061233	abcc5	1	0.208883442	0.757002789	0.364	0.154
1626	ENSDARG00000061294	arhgap5	1	0.204632471	-0.277229913	0	0.154
1627	ENSDARG00000061370	tsen34	1	0.204632471	-0.339908236	0	0.154
1628	ENSDARG00000061373	znf142	1	0.82350921	0.364725247	0.182	0.154
1629	ENSDARG00000061397	trip12	1	0.131024131	0.322795819	0.182	0
1630	ENSDARG00000061417	nub1	1	0.131024131	0.450255863	0.182	0
1631	ENSDARG00000061446	smap2	1	0.246140142	0.309341067	0.273	0.077
1632	ENSDARG00000061473	tbkbp1	1	0.326420832	-0.42918172	0.091	0.231
1633	ENSDARG00000061478	igf2bp1	1	0.704768288	0.25912803	0.455	0.462
1634	ENSDARG00000061525	slka	1	0.372320497	-0.332688255	0.091	0.231
1635	ENSDARG00000061543	ccdc85b	1	0.809077135	0.285000837	0.364	0.308
1636	ENSDARG00000061547	hist1h4l	1	0.204632471	-0.42635618	0	0.154
1637	ENSDARG00000061587	ctdspl2a	1	0.204632471	-0.469305457	0	0.154
1638	ENSDARG00000061602	ssx2ipb	1	0.311697735	-0.309450407	0.545	0.692
1639	ENSDARG00000061603	sorbs2b	1	0.131024131	0.771435886	0.182	0
1640	ENSDARG00000061631	fbxo11a	1	0.204632471	-0.276436097	0	0.154
1641	ENSDARG00000061635	myo5aa	1	0.21166902	0.398270458	0.273	0.077
1642	ENSDARG00000061647	nrxn1a	1	0.600479641	0.261546718	0.727	0.846
1643	ENSDARG00000061684	slc25a17	1	0.131024131	0.496422634	0.182	0
1644	ENSDARG00000061742	clasrp	1	0.204632471	-0.304606849	0	0.154
1645	ENSDARG00000061774	mbd3a	1	0.131024131	0.285607885	0.182	0
1646	ENSDARG00000061802	cnot2	1	0.462810728	0.282161616	0.273	0.154
1647	ENSDARG00000061817	kif1aa	1	0.109898603	1.016334674	0.545	0.231
1648	ENSDARG00000061854	lman2	1	0.106828977	-0.538291319	0	0.231
1649	ENSDARG00000061864	hdlbpb	1	0.76237412	0.356296913	0.091	0.154
1650	ENSDARG00000061895	usp32	1	0.204632471	-0.369807169	0	0.154
1651	ENSDARG00000061909	si:ch73-233f7.1	1	0.624498861	-0.387141024	0.182	0.231
1652	ENSDARG00000061946	commd4	1	0.420066627	0.303853664	0.182	0.077
1653	ENSDARG00000061951	golgb1	1	0.083441996	-0.534186122	0.091	0.462
1654	ENSDARG00000061981	lap3	1	0.131024131	0.659129829	0.182	0
1655	ENSDARG00000062020	gse1	1	0.76237412	0.469018	0.091	0.154
1656	ENSDARG00000062045	il1rapl1a	1	0.683344457	-0.288989293	0.182	0.231
1657	ENSDARG00000062053	kif1bp	1	0.086676657	0.963973236	0.364	0.077
1658	ENSDARG00000062056	elmod1	1	0.687360918	0.304996486	0.545	0.462
1659	ENSDARG00000062109	shdb	1	0.614302811	-0.288274214	0.091	0.154
1660	ENSDARG00000062173	camsap2a	1	0.182596887	0.535145897	0.364	0.154
1661	ENSDARG00000062237	nfs1	1	0.055099528	-0.689098138	0	0.308
1662	ENSDARG00000062323	adam23a	1	0.165419325	0.847733281	0.727	0.615
1663	ENSDARG00000062326	hmgn7	1	0.081927568	-0.577720175	0.727	1
1664	ENSDARG00000062382	snapin	1	0.227015032	-0.320309722	0.182	0.462
1665	ENSDARG00000062415	ctnnd2a	1	0.420066627	0.333594291	0.182	0.077
1666	ENSDARG00000062448	skor1b	1	0.240953758	-0.332006167	0.364	0.769
1667	ENSDARG00000062450	rnf115	1	0.447633074	-0.332083276	0.273	0.385
1668	ENSDARG00000062477	kiaa1549la	1	0.423895631	-0.337760949	0.182	0.308
1669	ENSDARG00000062577	arhgap35a	1	0.204632471	-0.276436097	0	0.154
1670	ENSDARG00000062634	kat2b	1	0.106828977	-0.415353162	0	0.231
1671	ENSDARG00000062674	btbd10a	1	0.21166902	0.411473751	0.273	0.077
1672	ENSDARG00000062695	ccdc126	1	0.204632471	-0.342722022	0	0.154
1673	ENSDARG00000062720	pcdh1a	1	0.102760751	0.646703155	0.364	0.077
1674	ENSDARG00000062744	scn1lab	1	0.204632471	-0.315130654	0	0.154
1675	ENSDARG00000062752	mfap3l	1	0.240568459	0.36141259	0.455	0.231
1676	ENSDARG00000062765	nsd3	1	0.288894758	-0.250416529	0.091	0.308
1677	ENSDARG00000062797	nell2b	1	0.21166902	0.478432567	0.273	0.077
1678	ENSDARG00000062799	baiap2a	1	0.253399965	-0.2679709	0.091	0.308
1679	ENSDARG00000062834	ecsit	1	0.106828977	-0.473945656	0	0.231
1680	ENSDARG00000062865	mras	1	0.246140142	0.370417141	0.273	0.077
1681	ENSDARG00000062916	mrpl37	1	0.420066627	0.251263726	0.182	0.077
1682	ENSDARG00000062956	dagla	1	0.180830361	0.826655704	0.273	0.077
1683	ENSDARG00000062960	armc10	1	0.204632471	-0.303897189	0	0.154
1684	ENSDARG00000062965	fam45a	1	0.027617354	-0.635976075	0	0.385
1685	ENSDARG00000062971	sdhaf2	1	0.106828977	-0.427178594	0	0.231
1686	ENSDARG00000062973	ttll7	1	0.68940529	0.428237854	0.364	0.385
1687	ENSDARG00000063007	apc2	1	0.204632471	-0.283524606	0	0.154
1688	ENSDARG00000063049	thtpa	1	0.055495572	0.5843087	0.273	0
1689	ENSDARG00000063056	tulp4b	1	0.204632471	-0.267896307	0	0.154
1690	ENSDARG00000063069	gripap1	1	0.269453738	0.532762587	0.364	0.154
1691	ENSDARG00000063100	psmd14	1	0.06075018	-0.647905182	0.091	0.462
1692	ENSDARG00000063133	slc4a10a	1	0.614302811	-0.29206618	0.091	0.154
1693	ENSDARG00000063149	tmtc1	1	0.204632471	-0.384301868	0	0.154
1694	ENSDARG00000063153	bcl11ab	1	0.055099528	-0.898275493	0	0.308
1695	ENSDARG00000063190	zranb1b	1	0.369511968	0.374715996	0.273	0.154
1696	ENSDARG00000063218	ppm1la	1	0.530912479	0.532162616	1	0.923
1697	ENSDARG00000063250	spata2	1	0.131024131	0.449783785	0.182	0
1698	ENSDARG00000063264	pcdh9	1	0.131024131	0.587134213	0.182	0
1699	ENSDARG00000063310	oxr1b	1	0.204632471	-0.357314262	0	0.154
1700	ENSDARG00000063330	mgat4a	1	0.039751429	0.691604001	0.455	0.077
1701	ENSDARG00000063354	abtb1	1	0.055495572	1.131131181	0.273	0
1702	ENSDARG00000063445	snap47	1	0.131024131	0.404397448	0.182	0
1703	ENSDARG00000063474	arfgef1	1	0.131024131	0.285607885	0.182	0
1704	ENSDARG00000063511	si:ch211-15d5.11	1	0.21166902	0.456668456	0.273	0.077
1705	ENSDARG00000063538	kalrnb	1	0.420066627	0.322386608	0.182	0.077
1706	ENSDARG00000063559	pigx	1	0.165480734	-0.59156829	0.091	0.308
1707	ENSDARG00000063568	syt7a	1	0.964420756	-0.255687277	0.182	0.154
1708	ENSDARG00000063583	map2k4a	1	0.131024131	0.285607885	0.182	0
1709	ENSDARG00000063626	ddx21	1	0.348421908	-0.299365955	0.182	0.385
1710	ENSDARG00000063719	usp8	1	0.131024131	0.399970278	0.182	0
1711	ENSDARG00000063910	mt-atp8	1	0.204632471	-0.409795436	0	0.154
1712	ENSDARG00000063912	mt-co3	1	1	0.321702813	1	1
1713	ENSDARG00000063924	mt-cyb	1	0.494033197	0.345271808	0.909	1
1714	ENSDARG00000067560	gtf2h3	1	0.106828977	-0.442980465	0	0.231
1715	ENSDARG00000067626	ywhag1	1	0.894018797	0.262302207	0.364	0.385
1716	ENSDARG00000067658	BX470189.1	1	0.204632471	-0.285690701	0	0.154
1717	ENSDARG00000067717	tomm7	1	0.22731	-0.308216522	0.364	0.615
1718	ENSDARG00000067995	myhz1.2	1	0.828690116	0.448609671	0.273	0.308
1719	ENSDARG00000068064	sirt1	1	0.76237412	0.465320632	0.091	0.154
1720	ENSDARG00000068088	tcnba	1	0.288894758	-0.271588212	0.091	0.308
1721	ENSDARG00000068143	slc39a6	1	0.131024131	0.899553115	0.182	0
1722	ENSDARG00000068176	uqcc1	1	0.462810728	0.417101905	0.273	0.154
1723	ENSDARG00000068187	spg7	1	0.244274284	-0.402900502	0.273	0.538
1724	ENSDARG00000068246	plcb3	1	0.420066627	0.494912259	0.182	0.077
1725	ENSDARG00000068247	luzp2	1	0.204632471	-0.274548249	0	0.154
1726	ENSDARG00000068265	tomm5	1	0.014812136	-0.834642907	0.273	0.769
1727	ENSDARG00000068289	eif3k	1	0.312314288	-0.405505879	0.273	0.615
1728	ENSDARG00000068305	mrps14	1	0.760640055	0.257237646	0.273	0.231
1729	ENSDARG00000068344	mmab	1	0.614302811	-0.301885716	0.091	0.154
1730	ENSDARG00000068370	ralgps1	1	0.086676657	0.887680836	0.364	0.077
1731	ENSDARG00000068415	ptgesl	1	0.170411821	-0.309029618	0.091	0.385
1732	ENSDARG00000068436	h3f3b.1	1	0.350242299	-0.302333821	0.636	0.846
1733	ENSDARG00000068457	tnnt3b	1	0.383784945	0.511487582	0.818	0.846
1734	ENSDARG00000068478	gpx4a	1	0.420889999	-0.430613294	0.455	0.538
1735	ENSDARG00000068507	crybb1	1	0.195753883	-0.429444044	0.273	0.538
1736	ENSDARG00000068602	dalrd3	1	0.191793611	-0.546562465	0.091	0.308
1737	ENSDARG00000068624	si:dkey-27p18.5	1	0.131024131	0.442860605	0.182	0
1738	ENSDARG00000068640	rsf1b.1	1	0.055099528	-0.547107483	0	0.308
1739	ENSDARG00000068641	taf10	1	0.68940529	0.266322152	0.364	0.385
1740	ENSDARG00000068680	ctrl	1	0.204632471	-0.645891981	0	0.154
1741	ENSDARG00000068691	kctd4	1	0.386749392	0.899994451	0.364	0.231
1742	ENSDARG00000068716	cuedc1a	1	0.51194193	0.605957454	0.364	0.308
1743	ENSDARG00000068732	spry4	1	0.42410226	0.32014397	0.455	0.308
1744	ENSDARG00000068745	map4l	1	0.497276829	0.252023065	0.727	0.615
1745	ENSDARG00000068787	slc6a17	1	0.214015094	0.445530416	0.455	0.231
1746	ENSDARG00000068868	nap1l4b	1	0.246140142	0.3485876	0.273	0.077
1747	ENSDARG00000068886	mrpl14	1	0.31259977	0.349988229	0.364	0.231
1748	ENSDARG00000068893	mettl5	1	0.131024131	0.373579367	0.182	0
1749	ENSDARG00000068894	nrip1b	1	0.106828977	-0.419149905	0	0.231
1750	ENSDARG00000068940	atp5meb	1	0.296593738	-0.277119677	0.818	0.923
1751	ENSDARG00000068966	si:ch211-261n11.7	1	0.131024131	0.597241276	0.182	0
1752	ENSDARG00000068981	glceb	1	0.106828977	-0.474798428	0	0.231
1753	ENSDARG00000068989	gabra1	1	0.191793611	-0.545792779	0.091	0.308
1754	ENSDARG00000068996	hist2h2l	1	0.557505924	-0.357576919	0.727	0.692
1755	ENSDARG00000069009	si:ch211-147a11.3	1	0.204632471	-0.331291243	0	0.154
1756	ENSDARG00000069013	prdx4	1	0.475407684	0.36377914	0.091	0.231
1757	ENSDARG00000069038	si:ch211-242e8.1	1	0.204632471	-0.409448994	0	0.154
1758	ENSDARG00000069065	btg3	1	0.414610426	0.284969008	0.273	0.154
1759	ENSDARG00000069100	aldh9a1a.1	1	0.030233245	-0.816564545	0.182	0.615
1760	ENSDARG00000069102	zgc:112962	1	0.204632471	-0.42346037	0	0.154
1761	ENSDARG00000069113	dbn1	1	0.658460032	0.28269722	0.455	0.462
1762	ENSDARG00000069116	timm10	1	0.253399965	-0.472380324	0.091	0.308
1763	ENSDARG00000069160	fam19a5a	1	0.055099528	-0.622513976	0	0.308
1764	ENSDARG00000069196	ebf1b	1	0.849743392	0.257246035	0.455	0.462
1765	ENSDARG00000069242	pdia5	1	0.246140142	0.343308367	0.273	0.077
1766	ENSDARG00000069286	ndufaf2	1	0.369511968	0.402098096	0.273	0.154
1767	ENSDARG00000069297	upf3a	1	0.100856974	-0.483375478	0.364	0.615
1768	ENSDARG00000069314	tmem199	1	0.131024131	0.285607885	0.182	0
1769	ENSDARG00000069324	vps53	1	0.204632471	-0.328821147	0	0.154
1770	ENSDARG00000069334	zgc:114045	1	0.480488274	0.273057403	0.182	0.077
1771	ENSDARG00000069360	ppp3r1b	1	0.029453791	-0.716489437	0.727	0.923
1772	ENSDARG00000069402	lrrc4.1	1	0.326420832	-0.603904173	0.091	0.231
1773	ENSDARG00000069422	nhp2	1	0.204632471	-0.275045393	0	0.154
1774	ENSDARG00000069469	khdrbs2	1	0.204632471	-0.332051769	0	0.154
1775	ENSDARG00000069498	phkg1b	1	0.055495572	0.566694956	0.273	0
1776	ENSDARG00000069521	vps29	1	0.19605481	-0.359134974	0.364	0.769
1777	ENSDARG00000069529	zgc:153981	1	0.24075565	0.266006305	0.818	0.615
1778	ENSDARG00000069549	zgc:162396	1	0.106828977	-0.476993974	0	0.231
1779	ENSDARG00000069600	zgc:109889	1	0.204632471	-0.308116085	0	0.154
1780	ENSDARG00000069603	taok1a	1	0.284366336	0.324760938	0.273	0.077
1781	ENSDARG00000069624	mrps18c	1	0.165480734	-0.574692836	0.091	0.308
1782	ENSDARG00000069630	tat	1	0.204632471	-0.331895751	0	0.154
1783	ENSDARG00000069654	ppp6r2b	1	0.131024131	0.442860605	0.182	0
1784	ENSDARG00000069671	maip1	1	0.131024131	0.589307077	0.182	0
1785	ENSDARG00000069744	mos	1	0.131024131	0.420165609	0.182	0
1786	ENSDARG00000069752	ckba	1	1	1.009724136	0.182	0.231
1787	ENSDARG00000069765	syngap1b	1	0.022909251	0.616689504	0.364	0
1788	ENSDARG00000069774	flot2b	1	0.427544751	0.6266645	0.364	0.231
1789	ENSDARG00000069801	crygm2d12	1	0.014461483	-1.048596973	0.182	0.769
1790	ENSDARG00000069827	crygm2d11	1	0.204632471	-0.369807169	0	0.154
1791	ENSDARG00000069850	mrpl30	1	0.16186759	-0.266502182	0.182	0.538
1792	ENSDARG00000069853	txndc9	1	0.38652586	0.314264049	0.455	0.308
1793	ENSDARG00000069857	coq3	1	0.253399965	-0.404405153	0.091	0.308
1794	ENSDARG00000069977	myg1	1	0.106828977	-0.411431196	0	0.231
1795	ENSDARG00000070046	eny2	1	0.326420832	-0.520242168	0.091	0.231
1796	ENSDARG00000070061	gfer	1	0.420066627	0.406842177	0.182	0.077
1797	ENSDARG00000070084	phf10	1	0.106828977	-0.553695703	0	0.231
1798	ENSDARG00000070097	selenos	1	0.21166902	0.384365405	0.273	0.077
1799	ENSDARG00000070148	cygb2	1	0.055495572	0.597497583	0.273	0
1800	ENSDARG00000070150	jtb	1	0.420066627	0.354224557	0.182	0.077
1801	ENSDARG00000070162	stox2a	1	0.329671379	0.451345903	0.636	0.462
1802	ENSDARG00000070173	gria2a	1	0.131024131	0.288544302	0.182	0
1803	ENSDARG00000070187	dyrk1b	1	0.420066627	0.516075682	0.182	0.077
1804	ENSDARG00000070261	crlf3	1	0.106828977	-0.533457459	0	0.231
1805	ENSDARG00000070426	chac1	1	0.041716018	0.426931243	0.909	0.462
1806	ENSDARG00000070431	fip1l1b	1	0.055099528	-0.772612953	0	0.308
1807	ENSDARG00000070435	vapb	1	0.188979023	0.531917851	0.727	0.769
1808	ENSDARG00000070470	sh3rf1	1	0.158846464	0.535036949	0.364	0.154
1809	ENSDARG00000070473	parp6b	1	0.204632471	-0.331895751	0	0.154
1810	ENSDARG00000070479	tspan13b	1	0.548843913	0.683767294	0.455	0.308
1811	ENSDARG00000070512	cnpy3	1	0.12551289	-0.425576474	0.182	0.538
1812	ENSDARG00000070537	stmn2b	1	0.055495572	0.627174345	0.273	0
1813	ENSDARG00000070560	nap1l4a	1	0.106828977	-0.44726539	0	0.231
1814	ENSDARG00000070601	RASSF5	1	0.201560889	-0.349465582	0.182	0.462
1815	ENSDARG00000070617	vhl	1	0.614302811	-0.599872999	0.091	0.154
1816	ENSDARG00000070625	enpp5	1	0.055495572	0.728316425	0.273	0
1817	ENSDARG00000070644	ttpal	1	0.756066621	0.3080279	0.364	0.308
1818	ENSDARG00000070654	pex5	1	0.204632471	-0.421786291	0	0.154
1819	ENSDARG00000070675	fam3a	1	0.21166902	0.3645837	0.273	0.077
1820	ENSDARG00000070686	cdipt	1	0.481519911	0.488826748	0.636	0.769
1821	ENSDARG00000070717	slc25a18	1	0.204632471	-0.479240249	0	0.154
1822	ENSDARG00000070795	eaf1	1	0.560442229	0.373098896	0.455	0.385
1823	ENSDARG00000070801	opa1	1	0.165480734	-0.605935062	0.091	0.308
1824	ENSDARG00000070824	ndufb5	1	0.042133236	-0.482749948	0.636	1
1825	ENSDARG00000070828	actl6a	1	0.027617354	-0.712781288	0	0.385
1826	ENSDARG00000070835	tnnc2	1	0.760640055	0.510509118	0.273	0.231
1827	ENSDARG00000070844	gamt	1	0.142546105	-0.433099015	0.636	0.769
1828	ENSDARG00000070849	rps15	1	0.105614099	-0.33277148	1	1
1829	ENSDARG00000070864	bcl6aa	1	0.041701767	1.000107149	0.545	0.154
1830	ENSDARG00000070866	tmem11	1	0.055099528	-0.669758027	0	0.308
1831	ENSDARG00000070922	cnbpb	1	0.251772334	0.279981552	0.909	1
1832	ENSDARG00000070959	si:ch211-288g17.3	1	0.286529417	-0.445090814	0.273	0.462
1833	ENSDARG00000070971	furinb	1	0.047685269	0.913151877	0.455	0.077
1834	ENSDARG00000070981	ash1l	1	0.744180085	-0.343794846	0.182	0.231
1835	ENSDARG00000071026	mllt11	1	0.24075565	-0.408999549	0.545	0.846
1836	ENSDARG00000071076	ldhbb	1	0.604808861	0.36932	0.455	0.385
1837	ENSDARG00000071224	si:ch211-133n4.4	1	0.348262728	0.279160792	0.545	0.308
1838	ENSDARG00000071233	zgc:158254	1	0.42202003	-0.35718056	0.091	0.231
1839	ENSDARG00000071259	fbxo34	1	0.369511968	0.493015008	0.273	0.154
1840	ENSDARG00000071331	ryr3	1	0.106828977	-0.539137984	0	0.231
1841	ENSDARG00000071336	mif	1	0.148961987	-0.469675923	0.455	0.692
1842	ENSDARG00000071353	MGARP	1	0.130294248	-0.429728244	0.545	1
1843	ENSDARG00000071374	lrrtm2	1	0.351054796	0.694373978	0.455	0.308
1844	ENSDARG00000071395	camk2g1	1	0.322549802	0.37240368	1	0.615
1845	ENSDARG00000071396	timm23a	1	0.593950044	0.289394055	0.273	0.231
1846	ENSDARG00000071409	arl3	1	0.055099528	-0.533834187	0	0.308
1847	ENSDARG00000071424	ap3d1	1	0.083296745	-0.626632146	0.182	0.538
1848	ENSDARG00000071445	myoz1b	1	0.253399965	-0.278515779	0.091	0.308
1849	ENSDARG00000071467	zbtb33	1	0.204632471	-0.265189462	0	0.154
1850	ENSDARG00000071468	mrpl54	1	0.195753883	-0.604883051	0.273	0.538
1851	ENSDARG00000071492	fbxo45	1	0.420066627	0.431042943	0.182	0.077
1852	ENSDARG00000071548	josd1	1	0.009038804	0.836441564	0.455	0
1853	ENSDARG00000071566	ppp1cab	1	0.38652586	0.272921666	0.455	0.308
1854	ENSDARG00000071573	lsm5	1	0.365136618	0.379704301	0.455	0.385
1855	ENSDARG00000071594	TIMM21	1	0.106828977	-0.421470947	0	0.231
1856	ENSDARG00000071670	tma7	1	0.306652144	-0.336021201	0.455	0.692
1857	ENSDARG00000071673	ctdspla	1	0.204632471	-0.277229913	0	0.154
1858	ENSDARG00000071678	atcaya	1	0.028571965	-0.577478158	0.545	0.923
1859	ENSDARG00000071679	mydgf	1	0.055099528	-0.600179357	0	0.308
1860	ENSDARG00000071872	zdhhc15b	1	0.560442229	0.492874005	0.455	0.385
1861	ENSDARG00000071877	dhrs7cb	1	0.180830361	0.95459626	0.273	0.077
1862	ENSDARG00000071906	sec24b	1	0.131024131	0.288544302	0.182	0
1863	ENSDARG00000073704	si:dkeyp-72g9.4	1	0.067286336	0.62754172	0.818	0.538
1864	ENSDARG00000073707	cnksr2b	1	0.086676657	0.524527265	0.364	0.077
1865	ENSDARG00000073710	usp7	1	0.055495572	0.488478563	0.273	0
1866	ENSDARG00000073737	suds3	1	0.127708189	-0.515826857	0.091	0.385
1867	ENSDARG00000073742	prss59.2	1	0.05431989	-0.592087705	0.455	0.692
1868	ENSDARG00000073750	crygm2d18	1	0.131024131	0.609020071	0.182	0
1869	ENSDARG00000073753	tacc1	1	0.191793611	-0.508993649	0.091	0.308
1870	ENSDARG00000073843	myo9ab	1	0.204632471	-0.276436097	0	0.154
1871	ENSDARG00000073857	klf7a	1	0.204632471	-0.307209209	0	0.154
1872	ENSDARG00000073858	pex26	1	0.284366336	0.284136015	0.273	0.077
1873	ENSDARG00000073872	tpst1	1	0.31259977	0.699300836	0.364	0.231
1874	ENSDARG00000073997	srpk1a	1	0.131024131	0.488192729	0.182	0
1875	ENSDARG00000074001	crygmxl2	1	0.106828977	-0.504107843	0	0.231
1876	ENSDARG00000074064	rem2	1	0.462810728	0.663342002	0.273	0.154
1877	ENSDARG00000074073	map6b	1	0.011587788	1.008266314	0.545	0.077
1878	ENSDARG00000074084	strip1	1	0.072100945	0.554159545	0.545	0.231
1879	ENSDARG00000074149	itpr1b	1	0.062917844	0.307409044	1	1
1880	ENSDARG00000074242	serbp1a	1	0.02766054	0.409358192	1	0.846
1881	ENSDARG00000074246	rab14	1	0.230533081	-0.573027665	0.273	0.462
1882	ENSDARG00000074255	micu3b	1	0.253399965	-0.33879639	0.091	0.308
1883	ENSDARG00000074271	wrb	1	0.207164646	0.496415744	0.545	0.308
1884	ENSDARG00000074287	sptlc2b	1	0.131024131	0.399970278	0.182	0
1885	ENSDARG00000074307	rapgef5b	1	0.420066627	0.251263726	0.182	0.077
1886	ENSDARG00000074340	serf2	1	0.211901994	0.322286666	0.909	0.769
1887	ENSDARG00000074378	junba	1	0.420066627	0.786244888	0.182	0.077
1888	ENSDARG00000074443	gas7a	1	0.480488274	1.033982978	0.182	0.077
1889	ENSDARG00000074465	vps13c	1	0.204632471	-0.331291243	0	0.154
1890	ENSDARG00000074490	casc4	1	0.326420832	-0.407873033	0.091	0.231
1891	ENSDARG00000074506	tmem94	1	0.204632471	-0.292011184	0	0.154
1892	ENSDARG00000074507	rmdn1	1	0.21166902	0.372224894	0.273	0.077
1893	ENSDARG00000074526	zbtb16b	1	0.180830361	0.66186687	0.273	0.077
1894	ENSDARG00000074531	spag9a	1	0.131024131	0.417591798	0.182	0
1895	ENSDARG00000074540	gpr63	1	0.462810728	0.292342595	0.273	0.154
1896	ENSDARG00000074552	ndufs7	1	0.104680062	0.385682416	1	0.846
1897	ENSDARG00000074572	zgc:56304	1	0.165480734	-0.630775918	0.091	0.308
1898	ENSDARG00000074581	add2	1	0.102760751	0.540896423	0.364	0.077
1899	ENSDARG00000074611	wdr37	1	0.614302811	-0.259361649	0.091	0.154
1900	ENSDARG00000074723	myo10l1	1	0.214015094	1.45183236	0.455	0.231
1901	ENSDARG00000074746	kcnd1	1	0.106828977	-0.483722005	0	0.231
1902	ENSDARG00000074757	arv1	1	0.204632471	-0.30826344	0	0.154
1903	ENSDARG00000074758	csde1	1	0.204632471	-0.265189462	0	0.154
1904	ENSDARG00000074892	pde6d	1	0.204632471	-0.374211046	0	0.154
1905	ENSDARG00000074899	taok2a	1	0.204632471	-0.312136248	0	0.154
1906	ENSDARG00000074967	zgc:162698	1	0.365136618	0.270077165	0.455	0.385
1907	ENSDARG00000074985	aurkaip1	1	0.189643711	0.420798259	0.455	0.231
1908	ENSDARG00000075014	sqstm1	1	0.142804101	0.474084872	0.545	0.231
1909	ENSDARG00000075043	si:dkeyp-123h10.2	1	0.42202003	-0.294924053	0.091	0.231
1910	ENSDARG00000075129	mrps11	1	0.158846464	0.689745804	0.364	0.154
1911	ENSDARG00000075173	si:ch1073-322p19.1	1	0.109740181	-0.548969271	0.091	0.385
1912	ENSDARG00000075222	amer2	1	0.272806223	0.356847241	0.636	0.462
1913	ENSDARG00000075252	phrf1	1	0.165480734	-0.526273497	0.091	0.308
1914	ENSDARG00000075282	irs2b	1	0.351054796	0.60378646	0.455	0.308
1915	ENSDARG00000075297	trnt1	1	0.420066627	0.27468129	0.182	0.077
1916	ENSDARG00000075323	srfbp1	1	0.106828977	-0.64711265	0	0.231
1917	ENSDARG00000075325	mrpl16	1	0.221061355	-0.358871329	0.091	0.308
1918	ENSDARG00000075382	slc9a6b	1	0.42202003	-0.261379793	0.091	0.231
1919	ENSDARG00000075383	gramd1ba	1	0.204632471	-0.289368919	0	0.154
1920	ENSDARG00000075417	zgc:175107	1	0.106828977	-0.473945656	0	0.231
1921	ENSDARG00000075444	cgref1	1	0.204632471	-0.300348347	0	0.154
1922	ENSDARG00000075445	psmb5	1	0.055099528	-0.612147052	0	0.308
1923	ENSDARG00000075542	zfhx4	1	0.204632471	-0.303897189	0	0.154
1924	ENSDARG00000075593	trim71	1	0.131024131	0.506582097	0.182	0
1925	ENSDARG00000075639	si:ch211-89o9.6	1	0.131024131	0.322795819	0.182	0
1926	ENSDARG00000075650	vps26c	1	0.106828977	-0.633137984	0	0.231
1927	ENSDARG00000075709	ndufb3	1	0.34101771	-0.482950125	0.636	0.615
1928	ENSDARG00000075743	mrpl47	1	0.427544751	-0.280561132	0.182	0.385
1929	ENSDARG00000075795	nol7	1	0.204632471	-0.272357856	0	0.154
1930	ENSDARG00000075815	slc12a5a	1	0.131024131	0.434566028	0.182	0
1931	ENSDARG00000075831	slc7a8a	1	0.21166902	0.413921631	0.273	0.077
1932	ENSDARG00000075837	si:dkey-1d7.3	1	0.131024131	0.940729191	0.182	0
1933	ENSDARG00000075899	si:ch1073-186i23.1	1	0.204632471	-0.285690701	0	0.154
1934	ENSDARG00000075928	hivep3a	1	0.131024131	0.474722475	0.182	0
1935	ENSDARG00000075942	FRMD5	1	0.480488274	0.26920072	0.182	0.077
1936	ENSDARG00000075989	arpc2	1	0.399837127	0.30855432	0.727	0.923
1937	ENSDARG00000076060	diaph2	1	0.131024131	0.450255863	0.182	0
1938	ENSDARG00000076066	6-Mar	1	0.055495572	0.530964069	0.273	0
1939	ENSDARG00000076074	dda1	1	0.489984424	-0.312034569	0.273	0.385
1940	ENSDARG00000076082	CABZ01041962.1	1	0.204632471	-0.276436097	0	0.154
1941	ENSDARG00000076169	pold3	1	0.204632471	-0.265189462	0	0.154
1942	ENSDARG00000076170	pcsk1nl	1	0.204632471	-0.293722197	0	0.154
1943	ENSDARG00000076223	SERP1	1	0.36705433	-0.452162609	0.455	0.692
1944	ENSDARG00000076241	txlnbb	1	0.420066627	0.480622975	0.182	0.077
1945	ENSDARG00000076280	ppp1r1b	1	0.054750046	0.418789918	0.909	1
1946	ENSDARG00000076310	si:ch73-290k24.5	1	0.427544751	0.278815674	0.364	0.231
1947	ENSDARG00000076334	mrpl43	1	0.423895631	-0.307151768	0.182	0.308
1948	ENSDARG00000076425	lrrc29	1	0.204632471	-0.300348347	0	0.154
1949	ENSDARG00000076435	abhd10a	1	0.204632471	-0.317229429	0	0.154
1950	ENSDARG00000076439	ppp4cb	1	0.204632471	-0.275045393	0	0.154
1951	ENSDARG00000076443	si:dkey-183c6.8	1	0.102760751	0.524014544	0.364	0.077
1952	ENSDARG00000076473	trim37	1	0.041701767	0.660306381	0.545	0.154
1953	ENSDARG00000076490	ankrd40	1	0.253399965	-0.35845787	0.091	0.308
1954	ENSDARG00000076509	polr2d	1	0.055099528	-0.53371659	0	0.308
1955	ENSDARG00000076532	si:ch211-222l21.1	1	0.574980334	0.426273868	0.727	0.615
1956	ENSDARG00000076533	nfe2l1b	1	0.131024131	0.288544302	0.182	0
1957	ENSDARG00000076563	rarres3l	1	0.204632471	-0.384301868	0	0.154
1958	ENSDARG00000076568	sec61b	1	0.428357464	0.250438808	0.636	0.462
1959	ENSDARG00000076585	si:ch211-113e8.11	1	0.253399965	-0.309791129	0.091	0.308
1960	ENSDARG00000076602	prss16	1	0.106828977	-0.405438681	0	0.231
1961	ENSDARG00000076667	ccng1	1	0.420066627	0.335182007	0.182	0.077
1962	ENSDARG00000076754	slc9a7	1	0.208883442	0.427109457	0.364	0.154
1963	ENSDARG00000076780	acadsb	1	0.21166902	0.461631538	0.273	0.077
1964	ENSDARG00000076790	crygm2d16	1	0.127708189	-0.515810698	0.091	0.385
1965	ENSDARG00000076805	leng8	1	0.106828977	-0.398393841	0	0.231
1966	ENSDARG00000076811	ganab	1	0.462810728	0.314288937	0.273	0.154
1967	ENSDARG00000076833	atp1b1b	1	0.208883442	0.836437966	0.364	0.154
1968	ENSDARG00000076889	ralgapa1	1	0.204632471	-0.315130654	0	0.154
1969	ENSDARG00000076891	rfxap	1	0.088192065	-0.674959299	0.273	0.615
1970	ENSDARG00000076895	flrt3	1	0.269453738	0.373973939	0.364	0.154
1971	ENSDARG00000076939	znf451	1	0.131024131	0.414478504	0.182	0
1972	ENSDARG00000076966	pagr1	1	0.624498861	-0.309191185	0.182	0.231
1973	ENSDARG00000077052	tnrc18	1	0.158846464	0.751164617	0.364	0.154
1974	ENSDARG00000077053	ppfia3	1	0.427544751	0.258459831	0.364	0.231
1975	ENSDARG00000077060	rbm6	1	0.106828977	-0.489397459	0	0.231
1976	ENSDARG00000077093	scaf4a	1	0.204632471	-0.300689649	0	0.154
1977	ENSDARG00000077126	snrnp70	1	0.221061355	-0.399563578	0.091	0.308
1978	ENSDARG00000077162	nwd2	1	0.828690116	0.445810008	0.273	0.308
1979	ENSDARG00000077165	kcnj3a	1	0.167381312	0.883722232	0.455	0.231
1980	ENSDARG00000077226	smarca4a	1	0.463732791	0.313379463	0.455	0.308
1981	ENSDARG00000077297	nbr1a	1	0.141981235	0.422866164	0.364	0.077
1982	ENSDARG00000077361	bptf	1	0.131024131	0.43748825	0.182	0
1983	ENSDARG00000077368	slc30a6	1	0.204632471	-0.285690701	0	0.154
1984	ENSDARG00000077377	si:dkey-85n7.6	1	0.047685269	0.759381125	0.455	0.077
1985	ENSDARG00000077404	ncoa3	1	0.204632471	-0.374211046	0	0.154
1986	ENSDARG00000077428	camta1a	1	0.548843913	0.273726244	0.455	0.308
1987	ENSDARG00000077434	mon1bb	1	0.109740181	-0.546410791	0.091	0.385
1988	ENSDARG00000077492	atp8a2	1	0.191793611	-0.419889929	0.091	0.308
1989	ENSDARG00000077506	tjp1a	1	0.480488274	0.264094918	0.182	0.077
1990	ENSDARG00000077515	letm2	1	0.127708189	-0.522752947	0.091	0.385
1991	ENSDARG00000077526	babam1	1	0.055099528	-0.659001321	0	0.308
1992	ENSDARG00000077536	snrnp200	1	0.480488274	0.298786138	0.182	0.077
1993	ENSDARG00000077569	lrrn3a	1	0.106828977	-0.463927682	0	0.231
1994	ENSDARG00000077581	zzz3	1	0.204632471	-0.285690701	0	0.154
1995	ENSDARG00000077584	cln6a	1	0.204632471	-0.291573448	0	0.154
1996	ENSDARG00000077694	dtnba	1	0.204632471	-0.289368919	0	0.154
1997	ENSDARG00000077710	nlgn1	1	0.204632471	-0.342864365	0	0.154
1998	ENSDARG00000077717	rpl29	1	0.08086258	-0.561191938	0.636	0.923
1999	ENSDARG00000077732	alyref	1	0.567955565	0.25909311	0.273	0.154
[truncated: 583 more rows]
