# Supplementary material for: Cell-type-specific responses to the microbiota across all tissues of the larval zebrafish
Source: Cell Rep. Author manuscript; Available in PMC 2023 Oct 23. (PMC10423310; doi:10.1016/j.celrep.2023.112095)
Supplement: MMC7 [file NIHMS1880944-supplement-MMC7.zip › DataS1/Cluster75/clu75_GOresults_GFup_fdr.tsv]

ONTOLOGY	ID	Description	pvalue	p.adjust	qvalue	geneID	Count
BP	GO:0002088	lens development in camera-type eye	8.42E-12	4.87E-09	4.22E-09	ENSDARG00000016793/ENSDARG00000024548/ENSDARG00000030349/ENSDARG00000030411/ENSDARG00000032929/ENSDARG00000053875/ENSDARG00000069801/ENSDARG00000087324/ENSDARG00000087765/ENSDARG00000091148	10
BP	GO:0007601	visual perception	2.43E-09	7.04E-07	6.10E-07	ENSDARG00000016793/ENSDARG00000024548/ENSDARG00000030349/ENSDARG00000030411/ENSDARG00000032929/ENSDARG00000053875/ENSDARG00000069801/ENSDARG00000087324/ENSDARG00000087765/ENSDARG00000091148	10
BP	GO:0050953	sensory perception of light stimulus	3.84E-09	7.41E-07	6.42E-07	ENSDARG00000016793/ENSDARG00000024548/ENSDARG00000030349/ENSDARG00000030411/ENSDARG00000032929/ENSDARG00000053875/ENSDARG00000069801/ENSDARG00000087324/ENSDARG00000087765/ENSDARG00000091148	10
BP	GO:0007600	sensory perception	3.20E-06	0.000461798	0.00040032	ENSDARG00000016793/ENSDARG00000024548/ENSDARG00000030349/ENSDARG00000030411/ENSDARG00000032929/ENSDARG00000053875/ENSDARG00000069801/ENSDARG00000087324/ENSDARG00000087765/ENSDARG00000091148	10
BP	GO:0043010	camera-type eye development	7.23E-06	0.000835812	0.000724543	ENSDARG00000016793/ENSDARG00000024548/ENSDARG00000030349/ENSDARG00000030411/ENSDARG00000032929/ENSDARG00000053875/ENSDARG00000069801/ENSDARG00000087324/ENSDARG00000087765/ENSDARG00000091148	10
BP	GO:0006090	pyruvate metabolic process	0.000102564	0.009880297	0.008564964	ENSDARG00000005423/ENSDARG00000018478/ENSDARG00000021346/ENSDARG00000040988	4
BP	GO:0006754	ATP biosynthetic process	0.000202097	0.016687425	0.014465879	ENSDARG00000005423/ENSDARG00000017775/ENSDARG00000040988/ENSDARG00000078113	4
BP	GO:0009145	purine nucleoside triphosphate biosynthetic process	0.000373349	0.023977317	0.02078529	ENSDARG00000005423/ENSDARG00000017775/ENSDARG00000040988/ENSDARG00000078113	4
BP	GO:0009206	purine ribonucleoside triphosphate biosynthetic process	0.000373349	0.023977317	0.02078529	ENSDARG00000005423/ENSDARG00000017775/ENSDARG00000040988/ENSDARG00000078113	4
BP	GO:0017144	drug metabolic process	0.00043082	0.024901411	0.021586363	ENSDARG00000005423/ENSDARG00000017775/ENSDARG00000018478/ENSDARG00000025350/ENSDARG00000027984/ENSDARG00000036092/ENSDARG00000040988/ENSDARG00000078113	8
BP	GO:0009201	ribonucleoside triphosphate biosynthetic process	0.000606308	0.031084055	0.02694593	ENSDARG00000005423/ENSDARG00000017775/ENSDARG00000040988/ENSDARG00000078113	4
BP	GO:0009142	nucleoside triphosphate biosynthetic process	0.00080962	0.031084055	0.02694593	ENSDARG00000005423/ENSDARG00000017775/ENSDARG00000040988/ENSDARG00000078113	4
BP	GO:0009127	purine nucleoside monophosphate biosynthetic process	0.000838028	0.031084055	0.02694593	ENSDARG00000005423/ENSDARG00000017775/ENSDARG00000040988/ENSDARG00000078113	4
BP	GO:0009168	purine ribonucleoside monophosphate biosynthetic process	0.000838028	0.031084055	0.02694593	ENSDARG00000005423/ENSDARG00000017775/ENSDARG00000040988/ENSDARG00000078113	4
BP	GO:0042866	pyruvate biosynthetic process	0.000843021	0.031084055	0.02694593	ENSDARG00000005423/ENSDARG00000018478/ENSDARG00000040988	3
BP	GO:0009152	purine ribonucleotide biosynthetic process	0.000860458	0.031084055	0.02694593	ENSDARG00000005423/ENSDARG00000017775/ENSDARG00000021346/ENSDARG00000040988/ENSDARG00000078113	5
BP	GO:0006164	purine nucleotide biosynthetic process	0.001010773	0.034366284	0.029791206	ENSDARG00000005423/ENSDARG00000017775/ENSDARG00000021346/ENSDARG00000040988/ENSDARG00000078113	5
BP	GO:0006081	cellular aldehyde metabolic process	0.001254227	0.037487769	0.032497137	ENSDARG00000018478/ENSDARG00000040988/ENSDARG00000069100	3
BP	GO:0009260	ribonucleotide biosynthetic process	0.001258316	0.037487769	0.032497137	ENSDARG00000005423/ENSDARG00000017775/ENSDARG00000021346/ENSDARG00000040988/ENSDARG00000078113	5
BP	GO:0046390	ribose phosphate biosynthetic process	0.001368939	0.037487769	0.032497137	ENSDARG00000005423/ENSDARG00000017775/ENSDARG00000021346/ENSDARG00000040988/ENSDARG00000078113	5
BP	GO:0009156	ribonucleoside monophosphate biosynthetic process	0.001393721	0.037487769	0.032497137	ENSDARG00000005423/ENSDARG00000017775/ENSDARG00000040988/ENSDARG00000078113	4
BP	GO:0072522	purine-containing compound biosynthetic process	0.00142687	0.037487769	0.032497137	ENSDARG00000005423/ENSDARG00000017775/ENSDARG00000021346/ENSDARG00000040988/ENSDARG00000078113	5
BP	GO:0009124	nucleoside monophosphate biosynthetic process	0.0015209	0.03822088	0.033132651	ENSDARG00000005423/ENSDARG00000017775/ENSDARG00000040988/ENSDARG00000078113	4
BP	GO:1902600	proton transmembrane transport	0.001857033	0.044723555	0.038769645	ENSDARG00000017775/ENSDARG00000022315/ENSDARG00000078113	3
CC	GO:0005740	mitochondrial envelope	1.69E-08	2.38E-06	1.81E-06	ENSDARG00000006290/ENSDARG00000017775/ENSDARG00000024478/ENSDARG00000034309/ENSDARG00000036092/ENSDARG00000045132/ENSDARG00000056108/ENSDARG00000058297/ENSDARG00000058463/ENSDARG00000068265/ENSDARG00000078113/ENSDARG00000103163/ENSDARG00000115557	13
CC	GO:0031966	mitochondrial membrane	6.65E-08	4.00E-06	3.05E-06	ENSDARG00000006290/ENSDARG00000017775/ENSDARG00000024478/ENSDARG00000034309/ENSDARG00000045132/ENSDARG00000056108/ENSDARG00000058297/ENSDARG00000058463/ENSDARG00000068265/ENSDARG00000078113/ENSDARG00000103163/ENSDARG00000115557	12
CC	GO:0044455	mitochondrial membrane part	8.51E-08	4.00E-06	3.05E-06	ENSDARG00000006290/ENSDARG00000017775/ENSDARG00000024478/ENSDARG00000056108/ENSDARG00000058463/ENSDARG00000068265/ENSDARG00000078113/ENSDARG00000103163/ENSDARG00000115557	9
CC	GO:0098798	mitochondrial protein complex	4.22E-06	0.000148785	0.000113296	ENSDARG00000006290/ENSDARG00000017775/ENSDARG00000056108/ENSDARG00000058297/ENSDARG00000058463/ENSDARG00000068265/ENSDARG00000078113/ENSDARG00000103163	8
CC	GO:0005743	mitochondrial inner membrane	2.00E-05	0.000564013	0.000429483	ENSDARG00000006290/ENSDARG00000017775/ENSDARG00000024478/ENSDARG00000056108/ENSDARG00000058297/ENSDARG00000058463/ENSDARG00000078113/ENSDARG00000115557	8
CC	GO:0019866	organelle inner membrane	4.49E-05	0.001054561	0.000803025	ENSDARG00000006290/ENSDARG00000017775/ENSDARG00000024478/ENSDARG00000056108/ENSDARG00000058297/ENSDARG00000058463/ENSDARG00000078113/ENSDARG00000115557	8
CC	GO:0022626	cytosolic ribosome	8.68E-05	0.001748895	0.001331745	ENSDARG00000003599/ENSDARG00000036316/ENSDARG00000041435/ENSDARG00000042905/ENSDARG00000100513	5
CC	GO:0098800	inner mitochondrial membrane protein complex	0.000168025	0.002961436	0.002255069	ENSDARG00000006290/ENSDARG00000017775/ENSDARG00000056108/ENSDARG00000058463/ENSDARG00000078113	5
CC	GO:0005840	ribosome	0.000285144	0.004467249	0.003401712	ENSDARG00000003599/ENSDARG00000020015/ENSDARG00000036316/ENSDARG00000041435/ENSDARG00000042905/ENSDARG00000100513	6
CC	GO:0005746	mitochondrial respiratory chain	0.000317458	0.004476157	0.003408496	ENSDARG00000006290/ENSDARG00000056108/ENSDARG00000058463/ENSDARG00000115557	4
CC	GO:0070469	respiratory chain	0.000492186	0.006308927	0.00480411	ENSDARG00000006290/ENSDARG00000056108/ENSDARG00000058463/ENSDARG00000115557	4
CC	GO:0044391	ribosomal subunit	0.000787592	0.009254206	0.007046875	ENSDARG00000003599/ENSDARG00000036316/ENSDARG00000041435/ENSDARG00000042905/ENSDARG00000100513	5
CC	GO:0000276	mitochondrial proton-transporting ATP synthase complex, coupling factor F(o)	0.001179218	0.012092679	0.009208311	ENSDARG00000017775/ENSDARG00000078113	2
CC	GO:0044445	cytosolic part	0.001227135	0.012092679	0.009208311	ENSDARG00000003599/ENSDARG00000036316/ENSDARG00000041435/ENSDARG00000042905/ENSDARG00000100513	5
CC	GO:0045263	proton-transporting ATP synthase complex, coupling factor F(o)	0.001372219	0.012092679	0.009208311	ENSDARG00000017775/ENSDARG00000078113	2
CC	GO:0098799	outer mitochondrial membrane protein complex	0.001372219	0.012092679	0.009208311	ENSDARG00000068265/ENSDARG00000103163	2
CC	GO:0016469	proton-transporting two-sector ATPase complex	0.001749071	0.014506998	0.011046762	ENSDARG00000017775/ENSDARG00000022315/ENSDARG00000078113	3
CC	GO:0022625	cytosolic large ribosomal subunit	0.00201251	0.015764663	0.012004446	ENSDARG00000003599/ENSDARG00000036316/ENSDARG00000042905	3
CC	GO:0005753	mitochondrial proton-transporting ATP synthase complex	0.002545632	0.01889127	0.014385289	ENSDARG00000017775/ENSDARG00000078113	2
CC	GO:0045259	proton-transporting ATP synthase complex	0.002821224	0.01988963	0.015145519	ENSDARG00000017775/ENSDARG00000078113	2
CC	GO:0016514	SWI/SNF complex	0.003110198	0.02088276	0.015901766	ENSDARG00000033647/ENSDARG00000070828	2
CC	GO:0098803	respiratory chain complex	0.003967843	0.025430264	0.019364591	ENSDARG00000006290/ENSDARG00000056108/ENSDARG00000058463	3
CC	GO:0005741	mitochondrial outer membrane	0.004399787	0.026972608	0.020539052	ENSDARG00000045132/ENSDARG00000068265/ENSDARG00000103163	3
CC	GO:0019867	outer membrane	0.005180985	0.029220757	0.022250968	ENSDARG00000045132/ENSDARG00000068265/ENSDARG00000103163	3
CC	GO:0031968	organelle outer membrane	0.005180985	0.029220757	0.022250968	ENSDARG00000045132/ENSDARG00000068265/ENSDARG00000103163	3
CC	GO:0033177	proton-transporting two-sector ATPase complex, proton-transporting domain	0.005890943	0.031947039	0.024326972	ENSDARG00000017775/ENSDARG00000078113	2
CC	GO:0015934	large ribosomal subunit	0.008657033	0.045208952	0.034425629	ENSDARG00000003599/ENSDARG00000036316/ENSDARG00000042905	3
MF	GO:0005212	structural constituent of eye lens	6.28E-13	9.17E-11	8.13E-11	ENSDARG00000016793/ENSDARG00000024548/ENSDARG00000030349/ENSDARG00000030411/ENSDARG00000032929/ENSDARG00000053875/ENSDARG00000069801/ENSDARG00000087324/ENSDARG00000087765/ENSDARG00000091148	10
MF	GO:0015078	proton transmembrane transporter activity	0.000249533	0.018215873	0.016153946	ENSDARG00000017775/ENSDARG00000022315/ENSDARG00000056108/ENSDARG00000078113/ENSDARG00000115557	5
