# Supplementary material for: Cell-type-specific responses to the microbiota across all tissues of the larval zebrafish
Source: Cell Rep. Author manuscript; Available in PMC 2023 Oct 23. (PMC10423310; doi:10.1016/j.celrep.2023.112095)
Supplement: MMC7 [file NIHMS1880944-supplement-MMC7.zip › DataS1/Cluster75/clu75_GOresults_CVZup.tsv]

ONTOLOGY	ID	Description	pvalue	p.adjust	qvalue	geneID	Count
CC	GO:0005874	microtubule	0.000295901	0.000295901	0.037229427	ENSDARG00000021582/ENSDARG00000059601/ENSDARG00000074073/ENSDARG00000087538/ENSDARG00000102878	5
CC	GO:0097525	spliceosomal snRNP complex	0.000838127	0.000838127	0.037229427	ENSDARG00000018890/ENSDARG00000041887/ENSDARG00000058962	3
CC	GO:0030532	small nuclear ribonucleoprotein complex	0.000876891	0.000876891	0.037229427	ENSDARG00000018890/ENSDARG00000041887/ENSDARG00000058962	3
CC	GO:0120114	Sm-like protein family complex	0.00127771	0.00127771	0.040684973	ENSDARG00000018890/ENSDARG00000041887/ENSDARG00000058962	3
