# Supplementary material for: Cell-type-specific responses to the microbiota across all tissues of the larval zebrafish
Source: Cell Rep. Author manuscript; Available in PMC 2023 Oct 23. (PMC10423310; doi:10.1016/j.celrep.2023.112095)
Supplement: MMC7 [file NIHMS1880944-supplement-MMC7.zip › DataS1/Cluster72/clu72_GOresults_GFup_fdr.tsv]

ONTOLOGY	ID	Description	pvalue	p.adjust	qvalue	geneID	Count
BP	GO:0002088	lens development in camera-type eye	2.32E-22	1.20E-19	1.13E-19	ENSDARG00000041925/ENSDARG00000024548/ENSDARG00000068507/ENSDARG00000030411/ENSDARG00000087324/ENSDARG00000053862/ENSDARG00000032929/ENSDARG00000007576/ENSDARG00000016793/ENSDARG00000053875/ENSDARG00000057460/ENSDARG00000069801/ENSDARG00000076790/ENSDARG00000086658/ENSDARG00000087765/ENSDARG00000088823	16
BP	GO:0007601	visual perception	8.32E-20	2.15E-17	2.04E-17	ENSDARG00000041925/ENSDARG00000024548/ENSDARG00000068507/ENSDARG00000030411/ENSDARG00000087324/ENSDARG00000053862/ENSDARG00000032929/ENSDARG00000007576/ENSDARG00000016793/ENSDARG00000053875/ENSDARG00000056511/ENSDARG00000057460/ENSDARG00000069801/ENSDARG00000076790/ENSDARG00000086658/ENSDARG00000087765/ENSDARG00000088823	17
BP	GO:0050953	sensory perception of light stimulus	1.88E-19	3.25E-17	3.07E-17	ENSDARG00000041925/ENSDARG00000024548/ENSDARG00000068507/ENSDARG00000030411/ENSDARG00000087324/ENSDARG00000053862/ENSDARG00000032929/ENSDARG00000007576/ENSDARG00000016793/ENSDARG00000053875/ENSDARG00000056511/ENSDARG00000057460/ENSDARG00000069801/ENSDARG00000076790/ENSDARG00000086658/ENSDARG00000087765/ENSDARG00000088823	17
BP	GO:0007600	sensory perception	3.55E-14	4.59E-12	4.34E-12	ENSDARG00000041925/ENSDARG00000024548/ENSDARG00000068507/ENSDARG00000030411/ENSDARG00000087324/ENSDARG00000053862/ENSDARG00000032929/ENSDARG00000007576/ENSDARG00000016793/ENSDARG00000053875/ENSDARG00000056511/ENSDARG00000057460/ENSDARG00000069801/ENSDARG00000076790/ENSDARG00000086658/ENSDARG00000087765/ENSDARG00000088823	17
BP	GO:0043010	camera-type eye development	2.31E-12	2.39E-10	2.26E-10	ENSDARG00000041925/ENSDARG00000024548/ENSDARG00000068507/ENSDARG00000030411/ENSDARG00000087324/ENSDARG00000053862/ENSDARG00000032929/ENSDARG00000007576/ENSDARG00000016793/ENSDARG00000053875/ENSDARG00000057460/ENSDARG00000069801/ENSDARG00000076790/ENSDARG00000086658/ENSDARG00000087765/ENSDARG00000088823	16
CC	GO:0005882	intermediate filament	1.80E-05	0.000722745	0.000650671	ENSDARG00000036830/ENSDARG00000036832/ENSDARG00000058371/ENSDARG00000090268/ENSDARG00000092947	5
CC	GO:0045111	intermediate filament cytoskeleton	1.90E-05	0.000722745	0.000650671	ENSDARG00000036830/ENSDARG00000036832/ENSDARG00000058371/ENSDARG00000090268/ENSDARG00000092947	5
MF	GO:0005212	structural constituent of eye lens	1.39E-30	1.56E-28	1.43E-28	ENSDARG00000041925/ENSDARG00000024548/ENSDARG00000068507/ENSDARG00000030411/ENSDARG00000087324/ENSDARG00000053862/ENSDARG00000032929/ENSDARG00000007576/ENSDARG00000015445/ENSDARG00000016793/ENSDARG00000037402/ENSDARG00000053875/ENSDARG00000057460/ENSDARG00000068974/ENSDARG00000069801/ENSDARG00000076790/ENSDARG00000086658/ENSDARG00000087765/ENSDARG00000088823	19
