# Supplementary material for: Cell-type-specific responses to the microbiota across all tissues of the larval zebrafish
Source: Cell Rep. Author manuscript; Available in PMC 2023 Oct 23. (PMC10423310; doi:10.1016/j.celrep.2023.112095)
Supplement: MMC7 [file NIHMS1880944-supplement-MMC7.zip › DataS1/Cluster72/cluster72_CVZvGF.tsv]

	gene	gene_NAME	p_val_adj	p_val	avg_logFC	pct.1	pct.2
1	ENSDARG00000086917	crygm2d2	9.92E-06	4.50E-10	-1.679920495	0.075	0.786
2	ENSDARG00000041925	cryba2b	0.001647573	7.47E-08	-1.190015033	0.1	0.714
3	ENSDARG00000024548	cryba4	0.026641131	1.21E-06	-1.360341718	0.25	0.738
4	ENSDARG00000068507	crybb1	0.049231214	2.23E-06	-1.630651664	0.15	0.619
5	ENSDARG00000030411	crygn2	0.051306217	2.33E-06	-1.172023141	0.175	0.69
6	ENSDARG00000087324	crygm2d1	0.070052903	3.18E-06	-0.935951684	0.175	0.667
7	ENSDARG00000053862	crygmx	0.104362385	4.73E-06	-1.487128332	0.125	0.571
8	ENSDARG00000032929	cryba1l1	0.109425123	4.96E-06	-1.545449041	0.175	0.667
9	ENSDARG00000109861	BX545855.1	0.540107736	2.45E-05	-1.529223498	0.1	0.524
10	ENSDARG00000037746	actb1	0.554163207	2.51E-05	0.540304489	1	1
11	ENSDARG00000094310	si:ch211-255g12.6	0.563316883	2.55E-05	-1.084435336	0.025	0.429
12	ENSDARG00000000019	ube2h	1	0.084370433	0.393953005	0.125	0.024
13	ENSDARG00000000068	slc9a3r1a	1	0.025291964	0.412133377	0.45	0.214
14	ENSDARG00000000069	dap	1	0.294398303	0.482437857	0.425	0.333
15	ENSDARG00000000779	scfd1	1	0.007082695	0.288321707	0.225	0.024
16	ENSDARG00000000853	dstyk	1	0.039618751	0.354265706	0.15	0.024
17	ENSDARG00000000857	mapk14a	1	0.02303495	0.363561372	0.3	0.095
18	ENSDARG00000000906	skap2	1	0.029381226	0.409721949	0.725	0.548
19	ENSDARG00000001014	myh9b	1	0.019419571	0.427059567	0.125	0
20	ENSDARG00000001057	bysl	1	0.133816072	0.288585556	0.275	0.143
21	ENSDARG00000001788	atp5po	1	0.030605681	0.413222301	0.675	0.452
22	ENSDARG00000001889	tuba1a	1	0.493543121	-0.379923522	0.075	0.119
23	ENSDARG00000001950	ak1	1	0.965198481	0.265082962	0.55	0.571
24	ENSDARG00000001994	stxbp1a	1	0.687880313	-0.339196623	0.1	0.119
25	ENSDARG00000002220	zgc:103692	1	0.110803092	0.272565415	0.15	0.048
26	ENSDARG00000002271	zfand5b	1	0.546115923	-0.522301919	0.125	0.167
27	ENSDARG00000002362	ubald1a	1	0.655363103	-0.471847265	0.125	0.143
28	ENSDARG00000002536	tm9sf4	1	0.06610424	0.338712455	0.175	0.048
29	ENSDARG00000002552	mapkapk2a	1	0.428618166	0.573518395	0.15	0.095
30	ENSDARG00000002589	mylpfb	1	0.662691686	-0.374330703	0.475	0.476
31	ENSDARG00000002632	anxa11b	1	0.151465956	0.252998533	0.675	0.524
32	ENSDARG00000002745	tdh	1	0.017940856	-0.506900832	0.625	0.762
33	ENSDARG00000002758	dedd1	1	0.045333494	0.385359049	0.35	0.167
34	ENSDARG00000002790	ap2m1a	1	0.048660338	0.265984094	0.525	0.286
35	ENSDARG00000002792	arcn1a	1	0.482241252	-0.351745288	0.075	0.119
36	ENSDARG00000002967	pdap1b	1	0.089288301	0.572519741	0.2	0.071
37	ENSDARG00000003032	eif4a1b	1	0.053120998	-0.293602253	0.575	0.81
38	ENSDARG00000003153	nudt21	1	0.045470282	0.362974116	0.15	0.024
39	ENSDARG00000003216	anxa2a	1	0.305003521	-0.340866433	0.1	0.167
40	ENSDARG00000003486	ppp1caa	1	0.234727547	-0.332298076	0.45	0.5
41	ENSDARG00000003495	madd	1	0.66671294	0.278877592	0.15	0.119
42	ENSDARG00000003526	psma5	1	0.376626554	0.306270858	0.325	0.238
43	ENSDARG00000003570	hsp90b1	1	0.435934602	0.507282098	0.3	0.238
44	ENSDARG00000003681	eif5	1	0.145843988	-0.369900278	0.525	0.595
45	ENSDARG00000003695	vdac3	1	0.655984358	0.351645764	0.25	0.214
46	ENSDARG00000003795	idh2	1	0.078363318	0.378486151	0.6	0.405
47	ENSDARG00000003808	aqp3a	1	0.143424692	-0.329394631	0.55	0.643
48	ENSDARG00000003820	nr1d2a	1	0.407424313	-0.273132764	0.225	0.286
49	ENSDARG00000003866	tm9sf2	1	0.027622513	0.296735074	0.425	0.19
50	ENSDARG00000003920	setb	1	0.245008731	0.385978309	0.5	0.405
51	ENSDARG00000003941	rrs1	1	0.717236723	0.251283708	0.125	0.167
52	ENSDARG00000004060	bhlhe40	1	0.275916416	-0.26774933	0.2	0.286
53	ENSDARG00000004174	cnot1	1	0.650535489	0.257772458	0.125	0.095
54	ENSDARG00000004301	rhogb	1	0.120509548	0.489358322	0.625	0.476
55	ENSDARG00000004470	prkcsh	1	0.218276302	0.296470686	0.225	0.119
56	ENSDARG00000004525	zgc:63882	1	0.216971521	0.383731166	0.125	0.048
57	ENSDARG00000004588	sox4a	1	0.482241252	-0.619347351	0.075	0.119
58	ENSDARG00000004618	stx2a	1	0.019419571	0.348646858	0.125	0
59	ENSDARG00000004621	gpm6ab	1	0.096065723	-0.850099065	0.025	0.119
60	ENSDARG00000004870	psen1	1	0.17684483	-0.391300314	0.1	0.19
61	ENSDARG00000004875	tmc6b	1	0.315686974	0.293353972	0.3	0.19
62	ENSDARG00000004956	zmat2	1	0.46817243	0.253625557	0.4	0.333
63	ENSDARG00000004979	elovl5	1	0.230280684	-0.634451735	0.1	0.19
64	ENSDARG00000005162	tpm3	1	0.066944519	-0.350468386	0.625	0.786
65	ENSDARG00000005172	dynll2b	1	0.224183159	0.338596687	0.125	0.048
66	ENSDARG00000005191	ahcy	1	0.260292226	-0.32577758	0.35	0.476
67	ENSDARG00000005220	pdcd6	1	0.428861663	0.25127953	0.225	0.167
68	ENSDARG00000005355	larp6a	1	0.108690128	0.647017131	0.375	0.214
69	ENSDARG00000005414	grapa	1	0.18173107	-0.3530318	0.1	0.19
70	ENSDARG00000005423	pgam1a	1	0.158795716	0.314404339	0.6	0.452
71	ENSDARG00000005464	dnase1l1	1	0.066201565	0.433597627	0.275	0.119
72	ENSDARG00000005481	nfkbiaa	1	0.313745686	0.914316425	0.35	0.262
73	ENSDARG00000005500	dgcr6	1	0.037816016	0.40519046	0.15	0.024
74	ENSDARG00000005513	naca	1	0.021938827	-0.268777186	0.925	1
75	ENSDARG00000005536	ubr7	1	0.283385973	0.277597418	0.175	0.095
76	ENSDARG00000005560	ywhah	1	0.50861736	0.260912448	0.15	0.095
77	ENSDARG00000005840	got2b	1	0.355954207	0.283562072	0.25	0.167
78	ENSDARG00000005891	cyb5r3	1	0.590452605	-0.261232463	0.3	0.214
79	ENSDARG00000005908	clk4b	1	0.024306403	0.529076412	0.175	0.024
80	ENSDARG00000005926	ak2	1	0.008744182	-0.451192531	0.675	0.762
81	ENSDARG00000006266	stat1a	1	0.061137477	0.451826073	0.4	0.214
82	ENSDARG00000006413	rpl38	1	0.136038218	-0.253213188	0.85	0.881
83	ENSDARG00000006427	fabp2	1	0.492513525	-0.349414882	0.2	0.143
84	ENSDARG00000006468	grap2a	1	0.192454961	0.436574911	0.375	0.238
85	ENSDARG00000006497	rtn1a	1	0.428843112	-0.267896003	0.15	0.214
86	ENSDARG00000006546	ak4	1	0.203052105	0.305276948	0.125	0.048
87	ENSDARG00000006553	rras	1	0.160441502	0.293363334	0.175	0.071
88	ENSDARG00000007024	uox	1	0.104559144	-0.673533631	0.025	0.119
89	ENSDARG00000007216	abce1	1	0.397080718	0.47426167	0.125	0.071
90	ENSDARG00000007271	mynn	1	0.005043893	0.28606721	0.175	0
91	ENSDARG00000007275	si:ch211-251b21.1	1	0.623418283	0.625395151	0.175	0.238
92	ENSDARG00000007276	ela3l	1	0.331898525	-0.613008652	0.125	0.19
93	ENSDARG00000007347	degs1	1	0.393868591	-0.460435622	0.225	0.286
94	ENSDARG00000007425	apol1	1	0.477732345	0.255618578	0.15	0.095
95	ENSDARG00000007438	ube2ib	1	0.079407705	0.448345885	0.375	0.214
96	ENSDARG00000007576	crybb1l1	1	0.000375345	-1.126951206	0.025	0.333
97	ENSDARG00000007697	fabp7a	1	0.656302853	0.716007323	0.175	0.143
98	ENSDARG00000007708	nsa2	1	0.000935191	-0.535765834	0.85	0.929
99	ENSDARG00000007745	uqcrfs1	1	0.113931497	0.503194754	0.45	0.31
100	ENSDARG00000007791	ppp2r1ba	1	0.565655155	0.371523001	0.275	0.238
101	ENSDARG00000007823	atf3	1	0.792891755	0.396667921	0.4	0.452
102	ENSDARG00000007836	ctsla	1	0.209930164	0.444285316	0.25	0.143
103	ENSDARG00000007960	hnrnpaba	1	0.125414197	0.256629595	0.75	0.548
104	ENSDARG00000008049	si:dkey-42i9.4	1	0.516062653	-0.309569174	0.3	0.357
105	ENSDARG00000008186	syk	1	0.056763852	-0.615472978	0.125	0.286
106	ENSDARG00000008310	ip6k2a	1	0.05185131	0.579451959	0.55	0.357
107	ENSDARG00000008434	bcl2l1	1	0.191802805	-0.398889981	0.1	0.19
108	ENSDARG00000008678	snx3	1	0.140741698	0.349756551	0.275	0.143
109	ENSDARG00000008785	dldh	1	0.02059059	-0.664876967	0.35	0.524
110	ENSDARG00000008803	marcksb	1	0.141977205	-0.320233314	0.05	0.143
111	ENSDARG00000008867	rap1b	1	0.136797014	0.402739484	0.5	0.357
112	ENSDARG00000008904	smarca2	1	0.231564546	-0.412542712	0.05	0.119
113	ENSDARG00000008936	sec11a	1	0.065128484	0.27814038	0.375	0.19
114	ENSDARG00000009106	serinc1	1	0.689630869	-0.372242958	0.2	0.214
115	ENSDARG00000009134	hlx1	1	0.301228455	-0.302349283	0.275	0.357
116	ENSDARG00000009208	prkcda	1	0.135657833	0.370463718	0.675	0.548
117	ENSDARG00000009267	zgc:136439	1	0.596541616	-0.310461463	0.275	0.214
118	ENSDARG00000009336	aif1l	1	0.022041465	0.385196744	0.4	0.143
119	ENSDARG00000009480	pdcl	1	0.340025041	-0.328394777	0.2	0.286
120	ENSDARG00000009640	psmb1	1	0.000916725	0.807533267	0.475	0.167
121	ENSDARG00000009657	fgfr1op2	1	0.383827147	-0.390209128	0.3	0.333
122	ENSDARG00000009681	med27	1	0.104559144	-0.315980777	0.025	0.119
123	ENSDARG00000009782	myh11a	1	0.115027043	0.261435755	0.35	0.19
124	ENSDARG00000009881	ier5	1	0.264558426	0.345502834	0.4	0.262
125	ENSDARG00000009982	fam199x	1	0.104559144	-0.416005652	0.025	0.119
126	ENSDARG00000010008	vim	1	0.33796195	0.452811081	0.1	0.19
127	ENSDARG00000010145	tor4aa	1	0.160441502	-0.367820948	0.075	0.167
128	ENSDARG00000010194	eif4bb	1	0.19826255	0.327755978	0.3	0.19
129	ENSDARG00000010276	ptgs2b	1	0.248349799	-0.392302299	0.1	0.19
130	ENSDARG00000010317	gpr183a	1	0.123051949	-0.394123786	0.425	0.571
131	ENSDARG00000010481	bzw1a	1	0.121257063	-0.261569626	0.1	0.238
132	ENSDARG00000010655	ppm1k	1	0.529774327	-0.262799057	0.1	0.143
133	ENSDARG00000010873	DDX17	1	0.003805498	-0.546681286	0.05	0.286
134	ENSDARG00000010956	sh3glb1b	1	0.129885404	-0.400267951	0.275	0.405
135	ENSDARG00000011000	gtf2a1	1	0.021466762	0.458630656	0.3	0.095
136	ENSDARG00000011170	ndrg2	1	0.447902274	-0.374534945	0.1	0.143
137	ENSDARG00000011247	rnpc3	1	0.239116908	0.283646672	0.125	0.048
138	ENSDARG00000011545	arrb2b	1	0.237861586	-0.287982999	0.425	0.5
139	ENSDARG00000011564	sfpq	1	0.091939866	0.271572585	0.225	0.095
140	ENSDARG00000011609	FOXK2	1	0.236196849	-0.251477179	0.1	0.19
141	ENSDARG00000011809	mical1	1	0.182134218	0.256494223	0.25	0.143
142	ENSDARG00000011934	gyg1a	1	0.418471261	-0.828514366	0.525	0.5
143	ENSDARG00000011973	slc35d1a	1	0.079732377	-0.516256039	0.05	0.167
144	ENSDARG00000012016	hpgd	1	0.203745581	-0.278164753	0.35	0.476
145	ENSDARG00000012458	zgc:77849	1	0.035714817	-0.478596165	0.2	0.405
146	ENSDARG00000012495	mphosph10	1	0.019419571	0.467122322	0.125	0
147	ENSDARG00000012499	per1b	1	0.120200131	0.461751783	0.225	0.095
148	ENSDARG00000012513	sdcbp2	1	0.73014826	0.394133286	0.4	0.452
149	ENSDARG00000012627	cdc34b	1	0.076837814	0.501153974	0.175	0.048
150	ENSDARG00000012729	hcls1	1	0.087320783	0.320098377	0.575	0.381
151	ENSDARG00000012747	rer1	1	0.254322474	0.260276765	0.275	0.167
152	ENSDARG00000012818	csnk2a2a	1	0.039618751	0.426914454	0.15	0.024
153	ENSDARG00000012820	nop56	1	0.190768835	-0.326559123	0.3	0.405
154	ENSDARG00000012871	npepl1	1	0.105047358	0.420340433	0.2	0.071
155	ENSDARG00000013087	ndrg3a	1	0.700505438	-0.344024879	0.125	0.095
156	ENSDARG00000013250	tars	1	0.106828864	0.383985162	0.15	0.048
157	ENSDARG00000013430	bhmt	1	0.823866113	-0.448423527	0.35	0.357
158	ENSDARG00000013561	pgm1	1	0.126116169	0.556649796	0.475	0.31
159	ENSDARG00000013732	vta1	1	0.860795113	-0.25123304	0.275	0.238
160	ENSDARG00000013881	pi4k2b	1	0.089288301	0.399360166	0.2	0.071
161	ENSDARG00000013946	ivns1abpb	1	0.311617886	-0.44786501	0.175	0.262
162	ENSDARG00000014013	lbr	1	0.123720534	-0.474950386	0.1	0.214
163	ENSDARG00000014196	myl1	1	0.215791688	0.259631913	0.4	0.262
164	ENSDARG00000014569	hnrnpr	1	0.065818671	0.289978824	0.3	0.119
165	ENSDARG00000014571	ctnnb1	1	0.452704668	0.520102288	0.225	0.167
166	ENSDARG00000014591	ilf2	1	0.082585912	0.282884978	0.325	0.167
167	ENSDARG00000014731	cacybp	1	0.368674615	-0.265103979	0.275	0.357
168	ENSDARG00000015111	ddx39ab	1	0.359785995	0.496023584	0.25	0.19
169	ENSDARG00000015149	wasa	1	0.948031244	-0.450332835	0.475	0.476
170	ENSDARG00000015385	ndufs3	1	0.161572289	0.259422654	0.45	0.31
171	ENSDARG00000015445	lim2.4	1	0.016143918	-0.724172685	0.075	0.262
172	ENSDARG00000015575	cyp3c1	1	0.739489407	0.294925253	0.25	0.214
173	ENSDARG00000015653	tnip1	1	0.007579993	-0.740489752	0	0.167
174	ENSDARG00000015823	vps26b	1	0.114893159	0.409105239	0.15	0.048
175	ENSDARG00000015851	pnn	1	0.725687398	-0.327239993	0.175	0.19
176	ENSDARG00000015866	apoa2	1	0.014986188	-0.95892998	0.625	0.762
177	ENSDARG00000015922	stk17al	1	0.080047164	-0.283276041	0.075	0.214
178	ENSDARG00000016016	dbnlb	1	0.564213513	-0.474183227	0.175	0.214
179	ENSDARG00000016143	xiap	1	0.415721069	-0.436102695	0.25	0.31
180	ENSDARG00000016200	trib3	1	0.368145614	0.746438421	0.375	0.31
181	ENSDARG00000016238	arl6ip5b	1	0.401511472	0.308619595	0.25	0.19
182	ENSDARG00000016345	ncoa5	1	0.209928307	0.272766787	0.125	0.048
183	ENSDARG00000016357	fmo5	1	0.294762008	0.386058096	0.4	0.31
184	ENSDARG00000016477	eif4a2	1	0.303639182	0.417803696	0.2	0.119
185	ENSDARG00000016548	eif5b	1	0.731683568	-0.276471067	0.15	0.167
186	ENSDARG00000016687	acadvl	1	0.165360229	0.280621711	0.175	0.071
187	ENSDARG00000016793	crybb1l2	1	0.00044417	-1.059986037	0.175	0.524
188	ENSDARG00000016889	eif3g	1	0.047882285	-0.454154906	0.6	0.69
189	ENSDARG00000016968	tmem214	1	0.023565689	-0.288542517	0.075	0.262
190	ENSDARG00000017086	asb12a	1	0.091113016	-0.524428089	0.125	0.262
191	ENSDARG00000017105	vaspb	1	0.196368224	0.300932094	0.375	0.238
192	ENSDARG00000017500	rock2a	1	0.276416557	0.304575452	0.175	0.095
193	ENSDARG00000017571	mccc2	1	0.650535489	0.289232976	0.125	0.095
194	ENSDARG00000017624	krt4	1	0.072615489	-0.464850234	0.5	0.667
195	ENSDARG00000017741	g3bp1	1	0.510528608	0.465981441	0.2	0.143
196	ENSDARG00000017757	pik3cg	1	0.296831805	-0.721245692	0.125	0.19
197	ENSDARG00000017772	mdh1aa	1	0.385730524	-0.416976523	0.45	0.5
198	ENSDARG00000017775	atp5mc3a	1	0.253349424	0.469214906	0.5	0.405
199	ENSDARG00000017781	hsd17b10	1	0.020108177	0.286075545	0.175	0.024
200	ENSDARG00000017794	sdr16c5b	1	0.008696084	-0.611904944	0.175	0.429
201	ENSDARG00000018146	gpx1a	1	0.29907632	0.258754412	0.675	0.476
202	ENSDARG00000018241	mfap1	1	0.635461623	-0.406614801	0.2	0.143
203	ENSDARG00000018319	arglu1b	1	0.218766141	-0.326508276	0.1	0.19
204	ENSDARG00000018426	aldh7a1	1	0.007125927	0.457451386	0.4	0.119
205	ENSDARG00000018432	m6pr	1	0.460065872	-0.261631563	0.125	0.071
206	ENSDARG00000018618	cpsf6	1	0.367455884	-0.383912561	0.15	0.214
207	ENSDARG00000018891	rnaseh2a	1	0.157240458	-0.284107484	0.05	0.143
208	ENSDARG00000018902	pes	1	0.277684919	0.309827816	0.15	0.071
209	ENSDARG00000018903	aimp2	1	0.973107644	-0.373919566	0.325	0.31
210	ENSDARG00000018961	gtpbp4	1	0.003547624	-0.504098214	0.525	0.786
211	ENSDARG00000018971	b3gnt5a	1	0.615510815	0.481135553	0.2	0.167
212	ENSDARG00000018976	sptlc2a	1	0.352890062	0.387868772	0.35	0.238
213	ENSDARG00000018997	cplx2l	1	0.37729978	0.32230682	0.125	0.071
214	ENSDARG00000019062	arpc5b	1	0.008522661	0.564282759	0.775	0.643
215	ENSDARG00000019081	DHDH	1	0.035613222	-0.533218289	0.225	0.405
216	ENSDARG00000019137	tram1	1	0.434355999	-0.311321553	0.2	0.286
217	ENSDARG00000019191	12-Sep	1	0.072250903	0.272239822	0.375	0.19
218	ENSDARG00000019222	mrpl24	1	0.26283074	0.612278386	0.175	0.095
219	ENSDARG00000019236	gsr	1	0.004321171	-0.660875746	0.525	0.738
220	ENSDARG00000019307	dusp5	1	0.08895127	-0.563830047	0.05	0.167
221	ENSDARG00000019398	psma6a	1	0.123079145	0.268822569	0.35	0.167
222	ENSDARG00000019459	elf2a	1	0.203052105	0.388779632	0.125	0.048
223	ENSDARG00000019521	mpx	1	0.05902208	0.41113959	0.95	0.929
224	ENSDARG00000019644	ldhba	1	0.385518289	0.26038701	0.6	0.524
225	ENSDARG00000019702	aldocb	1	0.525328166	0.577751639	0.375	0.333
226	ENSDARG00000019881	bsg	1	0.827632222	0.28070346	0.675	0.643
227	ENSDARG00000019924	cmpk	1	0.120431129	0.533555979	0.4	0.286
228	ENSDARG00000019941	sgta	1	0.085103251	0.320752797	0.275	0.143
229	ENSDARG00000019951	sec62	1	0.074979127	-0.44448193	0.075	0.214
230	ENSDARG00000020007	col1a2	1	0.305003521	0.464453158	0.175	0.095
231	ENSDARG00000020015	mrps33	1	0.712857069	-0.250668924	0.125	0.143
232	ENSDARG00000020123	coq8a	1	0.095178387	-0.446726773	0.25	0.381
233	ENSDARG00000020187	GCA	1	0.21804804	0.253925906	0.575	0.5
234	ENSDARG00000020261	rab2a	1	0.281378647	-0.346884651	0.2	0.286
235	ENSDARG00000020301	os9	1	0.17684483	0.262102149	0.2	0.095
236	ENSDARG00000020448	adi1	1	0.979563603	-0.262252506	0.225	0.214
237	ENSDARG00000020504	h3f3b.1	1	0.06063658	0.310373231	0.65	0.476
238	ENSDARG00000020574	atp2a1	1	0.529553952	-0.337359502	0.4	0.476
239	ENSDARG00000020607	emc3	1	0.471081573	-0.326483208	0.075	0.119
240	ENSDARG00000020609	snap25a	1	0.096367371	-0.411028732	0.1	0.238
241	ENSDARG00000020625	jak1	1	0.995175246	0.258620139	0.25	0.262
242	ENSDARG00000020708	mdkb	1	0.712857069	-0.52668781	0.125	0.143
243	ENSDARG00000020777	cep85l	1	0.073855042	0.283473965	0.125	0.024
244	ENSDARG00000020893	slc25a55a	1	0.829420001	0.444311496	0.25	0.238
245	ENSDARG00000020929	fam49ba	1	0.27537108	0.31248401	0.6	0.524
246	ENSDARG00000021021	trim35-28	1	0.342735368	-0.270610244	0.075	0.143
247	ENSDARG00000021059	alas1	1	0.779911137	-0.305705433	0.375	0.357
248	ENSDARG00000021113	ptmaa	1	0.00723308	0.360564095	0.925	0.952
249	ENSDARG00000021124	cfl1	1	0.000256934	0.519333614	0.925	0.976
250	ENSDARG00000021257	eif3d	1	0.523699545	0.414389943	0.7	0.643
251	ENSDARG00000021339	cpa5	1	0.1968505	-0.423200474	0.775	0.81
252	ENSDARG00000021366	fbp1a	1	0.063884359	-0.46126194	0.375	0.524
253	ENSDARG00000021582	dynlrb1	1	0.25692845	0.337146712	0.425	0.333
254	ENSDARG00000021669	sec61a1	1	0.086465341	-0.4100266	0.35	0.5
255	ENSDARG00000021753	ccdc25	1	0.064246471	0.358558296	0.275	0.119
256	ENSDARG00000021833	ahr2	1	0.092031051	-0.275845847	0.125	0.024
257	ENSDARG00000021924	hsp70.3	1	0.671251267	-0.389765981	0.625	0.619
258	ENSDARG00000021975	ginm1	1	0.961590044	-0.293500361	0.2	0.167
259	ENSDARG00000022129	rbm4.3	1	0.131150576	-0.385491177	0.35	0.476
260	ENSDARG00000022165	mgst1.2	1	0.182407256	-0.498462344	0.375	0.476
261	ENSDARG00000022183	gsto1	1	0.170976433	-0.502327023	0.125	0.238
262	ENSDARG00000022303	higd1a	1	0.012023083	-0.6063321	0.2	0.429
263	ENSDARG00000022315	atp6v1g1	1	0.000316443	0.90201947	0.5	0.143
264	ENSDARG00000022438	cox6a1	1	0.060630126	0.339906553	0.725	0.643
265	ENSDARG00000022456	eno1a	1	0.075712574	0.5191871	0.525	0.333
266	ENSDARG00000022509	cox4i2	1	0.102968446	0.260973722	0.15	0.048
267	ENSDARG00000022599	dnpep	1	0.015529198	0.555417449	0.275	0.071
268	ENSDARG00000022650	cyp2ad3	1	0.626110602	0.263666756	0.125	0.095
269	ENSDARG00000022684	fkbp1aa	1	0.038857919	0.361145518	0.775	0.619
270	ENSDARG00000022970	tm9sf1	1	0.096065723	-0.295054887	0.025	0.119
271	ENSDARG00000023151	ucp1	1	0.566570432	-0.284355379	0.15	0.19
272	ENSDARG00000023188	lcp1	1	0.107211616	0.363486913	0.775	0.833
273	ENSDARG00000023220	selenot2	1	0.374815372	0.28176853	0.225	0.143
274	ENSDARG00000023290	fabp3	1	0.032443549	0.485273592	0.525	0.286
275	ENSDARG00000023299	snu13b	1	0.058873162	0.400521093	0.25	0.095
276	ENSDARG00000023323	ywhaqb	1	0.112908331	-0.455911286	0.3	0.429
277	ENSDARG00000023369	mxd	1	0.251704397	-0.323364577	0.125	0.214
278	ENSDARG00000023583	coq9	1	0.254322474	0.377333134	0.275	0.167
279	ENSDARG00000023591	nrbf2b	1	0.66671294	0.33619526	0.15	0.119
280	ENSDARG00000024116	vamp8	1	0.1724642	0.294419048	0.5	0.333
281	ENSDARG00000024195	znf395b	1	0.498333359	-0.284932236	0.225	0.262
282	ENSDARG00000024465	mrps18a	1	0.06797962	0.405271267	0.3	0.143
283	ENSDARG00000024746	hsp90aa1.2	1	0.290992996	0.292020002	0.825	0.69
284	ENSDARG00000024846	cops8	1	0.528882305	0.423433317	0.2	0.143
285	ENSDARG00000024877	ptgr1	1	0.059371908	-0.251018957	0.025	0.143
286	ENSDARG00000024933	spast	1	0.113638297	-0.272983214	0.025	0.119
287	ENSDARG00000024966	MARK4	1	0.290473459	-0.398284969	0.1	0.167
288	ENSDARG00000025091	ezrb	1	0.447902274	0.259744548	0.15	0.095
289	ENSDARG00000025094	edem1	1	0.293100351	-0.585851625	0.075	0.143
290	ENSDARG00000025254	s100a10b	1	0.508170891	0.371836243	0.6	0.548
291	ENSDARG00000025326	myl12.2	1	0.610367812	-0.439605941	0.175	0.214
292	ENSDARG00000025338	hagh	1	0.11193843	-0.384274738	0.075	0.19
293	ENSDARG00000025340	tusc2b	1	0.764815605	-0.28946696	0.125	0.095
294	ENSDARG00000025350	prdx2	1	0.06330145	-0.281151139	0.65	0.833
295	ENSDARG00000025522	sgk1	1	0.215192569	-0.351848218	0.35	0.452
296	ENSDARG00000025554	wdr83os	1	0.041662906	0.44345177	0.4	0.19
297	ENSDARG00000025566	slc25a3b	1	0.132025568	0.298466483	0.8	0.762
298	ENSDARG00000025903	lgals9l1	1	0.393343592	0.276377591	0.2	0.119
299	ENSDARG00000025904	tecrb	1	0.419160085	0.275496648	0.15	0.095
300	ENSDARG00000025977	blmh	1	0.450556165	0.354737884	0.175	0.119
301	ENSDARG00000026068	trappc5	1	0.329395344	0.298206849	0.325	0.214
302	ENSDARG00000026183	polr2eb	1	0.397435048	-0.28928828	0.15	0.214
303	ENSDARG00000026350	wasb	1	0.069426977	-0.40861674	0.725	0.81
304	ENSDARG00000026369	dbi	1	0.04457175	0.45044372	0.675	0.548
305	ENSDARG00000026611	socs3b	1	0.306513273	-0.395089235	0.275	0.357
306	ENSDARG00000026654	gosr1	1	0.030605758	-0.263898422	0.025	0.167
307	ENSDARG00000026712	rab5c	1	0.057651108	-0.436312894	0.3	0.5
308	ENSDARG00000026762	fam126a	1	0.06610424	0.340752758	0.175	0.048
309	ENSDARG00000026801	stau2	1	0.994650555	0.269935782	0.2	0.19
310	ENSDARG00000026829	cotl1	1	0.003011184	0.542353909	0.9	0.857
311	ENSDARG00000026865	fam107b	1	0.033786738	0.414763249	0.475	0.238
312	ENSDARG00000026908	tmed2	1	0.157568874	0.325261813	0.45	0.286
313	ENSDARG00000027009	zgc:85777	1	0.709841674	0.252818453	0.175	0.143
314	ENSDARG00000027141	ube2l3b	1	0.132381694	0.284277695	0.35	0.214
315	ENSDARG00000027154	tpd52l2a	1	0.025362561	-0.315974207	0.075	0.262
316	ENSDARG00000027200	gabarapl2	1	0.207669836	0.325092219	0.4	0.262
317	ENSDARG00000027345	mpzl2b	1	0.345922538	0.313603282	0.225	0.143
318	ENSDARG00000027418	trappc4	1	0.312446397	0.294618377	0.175	0.095
319	ENSDARG00000027595	selenot1b	1	0.295503011	0.481487615	0.3	0.214
320	ENSDARG00000027750	dpp7	1	0.150659276	-0.261913396	0.1	0.214
321	ENSDARG00000027887	zfyve21	1	0.234792096	0.28147392	0.15	0.071
322	ENSDARG00000027899	sem1	1	0.007093844	0.578638588	0.625	0.333
323	ENSDARG00000027984	gstz1	1	0.477278797	-0.296467868	0.175	0.214
324	ENSDARG00000028067	bnip3lb	1	0.142542467	-0.274135124	0.1	0.214
325	ENSDARG00000028119	sumo3a	1	0.095871459	0.519865884	0.5	0.333
326	ENSDARG00000028198	ube2v2	1	0.449000366	0.368355525	0.5	0.452
327	ENSDARG00000028275	sult1st1	1	0.492513525	0.271470563	0.2	0.143
328	ENSDARG00000028559	march5l	1	0.848983347	0.339556109	0.3	0.286
329	ENSDARG00000029150	hsp90ab1	1	0.018689107	-0.296636597	0.95	1
330	ENSDARG00000029230	pnp4b	1	0.246841376	-0.265040298	0.05	0.119
331	ENSDARG00000029248	fubp1	1	0.934993542	0.403312482	0.225	0.238
332	ENSDARG00000029663	rab1ab	1	0.583432669	0.285726728	0.525	0.452
333	ENSDARG00000029695	pgp	1	0.358909891	-0.290675655	0.325	0.381
334	ENSDARG00000029818	srsf5a	1	0.038947197	0.28928275	0.725	0.643
335	ENSDARG00000029928	ap3m1	1	0.186173392	-0.470680713	0.075	0.167
336	ENSDARG00000029995	tnni2b.2	1	0.662892329	0.366698295	0.125	0.095
337	ENSDARG00000030053	eef1db	1	0.086901795	-0.310012806	0.675	0.762
338	ENSDARG00000030215	matn1	1	0.95062823	-0.712027447	0.175	0.19
339	ENSDARG00000030440	rsrp1	1	0.323563945	0.301134184	0.65	0.595
340	ENSDARG00000030753	prrg4	1	0.007579993	-0.400439214	0	0.167
341	ENSDARG00000030949	srprb	1	0.376225525	0.359032416	0.4	0.31
342	ENSDARG00000031020	pip4k2ca	1	0.438472976	-0.360788499	0.075	0.119
343	ENSDARG00000031100	ivns1abpa	1	0.175536794	-0.444474178	0.075	0.167
344	ENSDARG00000031164	tuba8l2	1	0.263539614	-0.411357456	0.225	0.31
345	ENSDARG00000031434	rcor1	1	0.038376646	0.435947299	0.275	0.095
346	ENSDARG00000031495	seta	1	0.192205708	0.320017335	0.575	0.429
347	ENSDARG00000031647	stat2	1	0.096065723	-0.397846653	0.025	0.119
348	ENSDARG00000031680	ercc1	1	0.026044934	-0.290901324	0	0.119
349	ENSDARG00000031776	fthl27	1	0.336678059	-0.49746301	0.625	0.643
350	ENSDARG00000032327	usp36	1	0.908256638	0.277018918	0.35	0.333
351	ENSDARG00000032353	tiprl	1	0.427898776	-0.393950923	0.075	0.119
352	ENSDARG00000032575	ywhaz	1	0.039611282	0.472042569	0.65	0.429
353	ENSDARG00000032618	mgst1.1	1	0.080527985	0.650042965	0.25	0.095
354	ENSDARG00000032619	tob1a	1	0.415209997	0.403562306	0.3	0.238
355	ENSDARG00000032868	pde4ba	1	0.856348888	0.42345163	0.2	0.19
356	ENSDARG00000033144	psme2	1	0.05342253	0.429973398	0.225	0.071
357	ENSDARG00000033175	snrpe	1	0.002652809	0.586527215	0.4	0.119
358	ENSDARG00000033184	prkar2aa	1	0.305323145	0.625714129	0.225	0.143
359	ENSDARG00000033437	rps6ka1	1	0.760148319	0.357296284	0.35	0.31
360	ENSDARG00000033466	tagln2	1	0.416198225	0.296777119	0.625	0.595
361	ENSDARG00000033539	paics	1	0.764815605	-0.399429901	0.125	0.095
362	ENSDARG00000033928	ndfip2	1	0.427898776	0.261706583	0.125	0.071
363	ENSDARG00000034187	calm1b	1	0.511472567	0.331555669	0.65	0.69
364	ENSDARG00000034189	oxsr1a	1	0.035973933	0.49093357	0.2	0.048
365	ENSDARG00000034293	hif1ab	1	0.435937509	-0.335689994	0.175	0.238
366	ENSDARG00000034427	jpt2	1	0.338352707	0.296407405	0.575	0.476
367	ENSDARG00000034443	mpped2	1	0.506722594	-0.351061947	0.125	0.167
368	ENSDARG00000034705	pvalb7	1	0.123428828	0.254309984	0.15	0.048
369	ENSDARG00000034777	txn2	1	0.282166557	0.354266294	0.225	0.119
370	ENSDARG00000035043	pfdn5	1	0.056763852	-0.485710084	0.125	0.286
371	ENSDARG00000035324	hnrnpl	1	0.339220808	0.271555053	0.2	0.119
372	ENSDARG00000035326	nccrp1	1	0.185607516	0.366807164	0.65	0.643
373	ENSDARG00000035329	capns1a	1	0.006280186	0.497010031	0.475	0.214
374	ENSDARG00000035458	atp2a1l	1	0.59882823	-0.264963737	0.3	0.214
375	ENSDARG00000035557	gabarapa	1	0.132648327	0.344187745	0.425	0.286
376	ENSDARG00000035559	tp53	1	0.844800984	0.357034871	0.125	0.143
377	ENSDARG00000035570	zgc:101016	1	0.427898776	0.376316935	0.125	0.071
378	ENSDARG00000035577	cds2	1	0.72073414	-0.251569395	0.15	0.167
379	ENSDARG00000035622	xbp1	1	0.052732112	-0.36523462	0.7	0.738
380	ENSDARG00000035810	rgcc	1	0.970901757	0.795660202	0.15	0.167
381	ENSDARG00000035835	eef2k	1	0.043839938	0.261812164	0.2	0.048
382	ENSDARG00000035909	mfsd2ab	1	0.203010277	-0.25070147	0.075	0.167
383	ENSDARG00000035990	cited4a	1	0.329324068	-0.386816387	0.175	0.238
384	ENSDARG00000036106	rgs18	1	0.116758647	0.294685119	0.225	0.095
385	ENSDARG00000036107	txnipa	1	0.092286826	-0.640880368	0.375	0.476
386	ENSDARG00000036144	tssc4	1	0.069005303	0.429798614	0.25	0.095
387	ENSDARG00000036162	hnrnpa0b	1	0.895981167	-0.29700882	0.4	0.405
388	ENSDARG00000036257	rasal2	1	0.137492919	0.562200076	0.175	0.071
389	ENSDARG00000036329	ndufa1	1	0.104552939	-0.316587506	0.275	0.429
390	ENSDARG00000036438	ndufv1	1	0.08494681	0.521811888	0.3	0.143
391	ENSDARG00000036456	anxa4	1	0.047689293	0.367686227	0.8	0.786
392	ENSDARG00000036489	zgc:112356	1	0.760942454	0.317351896	0.15	0.19
393	ENSDARG00000036625	polr2f	1	0.407424313	0.411668145	0.3	0.214
394	ENSDARG00000036675	hnrnpa1b	1	0.261140962	0.308924766	0.375	0.262
395	ENSDARG00000036754	hmgn3	1	0.994510786	0.275233706	0.175	0.19
396	ENSDARG00000036830	krt91	1	0.010085605	-0.674805319	0.7	0.929
397	ENSDARG00000036832	cyt1l	1	0.047370067	-0.502269756	0.05	0.19
398	ENSDARG00000036855	plagx	1	0.019419571	0.354152052	0.125	0
399	ENSDARG00000036893	f13a1b	1	0.108690128	0.479974149	0.375	0.214
400	ENSDARG00000037009	banf1	1	0.002903244	0.610485716	0.475	0.167
401	ENSDARG00000037012	slc3a2b	1	0.128403469	0.483946245	0.25	0.119
402	ENSDARG00000037017	ube4b	1	0.440280524	-0.306088831	0.2	0.262
403	ENSDARG00000037108	pfdn6	1	0.022625048	0.672994183	0.35	0.167
404	ENSDARG00000037188	rpa2	1	0.019419571	0.409129451	0.125	0
405	ENSDARG00000037259	ndufb6	1	0.071814151	0.344513326	0.375	0.214
406	ENSDARG00000037284	ptges3a	1	0.946966493	-0.251198457	0.275	0.238
407	ENSDARG00000037402	lim2.3	1	0.014078333	-0.454672102	0	0.143
408	ENSDARG00000037408	tbc1d10c	1	0.327688169	0.372297749	0.175	0.095
409	ENSDARG00000037503	thoc2	1	0.091113016	0.355408671	0.275	0.119
410	ENSDARG00000037517	slc35c2	1	0.077234216	0.420535343	0.125	0.024
411	ENSDARG00000037855	taf11	1	0.092277676	0.32762372	0.2	0.071
412	ENSDARG00000037861	slc2a3b	1	0.085390105	-0.323532726	0.075	0.214
413	ENSDARG00000037867	atp5mf	1	0.282082787	0.301277028	0.575	0.524
414	ENSDARG00000037879	lfng	1	0.246841376	-0.326370506	0.05	0.119
415	ENSDARG00000037958	nosip	1	0.81506935	0.362332879	0.15	0.143
416	ENSDARG00000037962	psmb7	1	0.057050103	0.372308862	0.375	0.19
417	ENSDARG00000038010	rac2	1	0.049992614	0.46547725	0.8	0.81
418	ENSDARG00000038028	ndufa6	1	0.252093015	0.264098548	0.475	0.333
419	ENSDARG00000038068	ddx5	1	0.024147862	-0.329064837	0.35	0.571
420	ENSDARG00000038076	romo1	1	0.022708085	-0.427381345	0.7	0.881
421	ENSDARG00000038099	gskip	1	0.049552505	0.413251362	0.325	0.143
422	ENSDARG00000038153	lgals2b	1	0.377370653	-0.5429472	0.125	0.19
423	ENSDARG00000038360	thg1l	1	0.026044934	-0.309594489	0	0.119
424	ENSDARG00000038439	fabp10a	1	0.002973134	-1.652963377	0.275	0.571
425	ENSDARG00000038442	plcg1	1	0.701214024	-0.272808713	0.125	0.143
426	ENSDARG00000038524	pik3r1	1	0.009849901	-0.86075896	0.2	0.452
427	ENSDARG00000038576	ube2d1b	1	0.413155894	-0.538579669	0.175	0.238
428	ENSDARG00000038577	cox6c	1	0.004677884	0.634682658	0.775	0.595
429	ENSDARG00000038608	sdhc	1	0.090805062	0.517434784	0.4	0.238
430	ENSDARG00000038695	elavl1a	1	0.042159855	0.390301406	0.2	0.048
431	ENSDARG00000038728	ch25hl2	1	0.49987366	-0.291496662	0.425	0.452
432	ENSDARG00000038729	s100z	1	0.093566638	-0.339072407	0.1	0.238
433	ENSDARG00000039005	trappc1	1	0.302935132	0.316375039	0.35	0.262
434	ENSDARG00000039034	marcksl1a	1	0.345542788	-0.313679365	0.4	0.524
435	ENSDARG00000039215	arrb2a	1	0.043173437	0.619601532	0.225	0.071
436	ENSDARG00000039302	terfa	1	0.002963884	-0.419093713	0.075	0.357
437	ENSDARG00000039338	gadd45gip1	1	0.139100415	0.266365451	0.25	0.119
438	ENSDARG00000039392	wnk1b	1	0.014078333	-0.562315578	0	0.143
439	ENSDARG00000039424	snrpb2	1	0.106828864	0.381462454	0.15	0.048
440	ENSDARG00000039452	hk1	1	0.218276302	0.560947777	0.225	0.119
441	ENSDARG00000039490	pitpnaa	1	0.641620981	-0.254190299	0.4	0.405
442	ENSDARG00000039578	pa2g4a	1	0.186716773	0.407508046	0.2	0.095
443	ENSDARG00000039887	c1qbp	1	0.97664463	0.289565373	0.275	0.286
444	ENSDARG00000039914	gapdhs	1	0.017020051	0.483491212	0.875	0.881
445	ENSDARG00000040001	fryl	1	0.029244185	-0.417593275	0.025	0.167
446	ENSDARG00000040021	ebag9	1	0.57657214	0.374954307	0.25	0.214
447	ENSDARG00000040041	mcm4	1	0.099004933	-0.379265759	0.175	0.31
448	ENSDARG00000040059	gbp	1	0.003705413	-0.743441764	0.125	0.405
449	ENSDARG00000040121	psma2	1	0.546454537	-0.250898578	0.25	0.31
450	ENSDARG00000040245	kpnb3	1	0.183458808	0.317393945	0.225	0.119
451	ENSDARG00000040286	ubl7b	1	0.205095703	0.395995703	0.25	0.143
452	ENSDARG00000040287	ywhabl	1	0.341361248	0.287220127	0.625	0.524
453	ENSDARG00000040290	pon3.2	1	0.014078333	-0.376357918	0	0.143
454	ENSDARG00000040295	apoeb	1	0.705992233	1.482176479	0.125	0.167
455	ENSDARG00000040439	rsl24d1	1	0.079491499	-0.261494339	0.925	0.929
456	ENSDARG00000040503	sb:cb81	1	0.188203937	0.318260821	0.275	0.143
457	ENSDARG00000040565	ckmb	1	0.112764526	0.376251143	0.6	0.452
458	ENSDARG00000040607	rtf2	1	0.632708639	0.34405393	0.225	0.19
459	ENSDARG00000040674	ctdsp1	1	0.045333494	-0.632900093	0.175	0.333
460	ENSDARG00000040874	add3a	1	0.318489947	0.339697382	0.225	0.143
461	ENSDARG00000040988	tpi1b	1	0.023560504	0.450356269	0.775	0.643
462	ENSDARG00000041022	pdcd4b	1	0.246841376	-0.275230956	0.05	0.119
463	ENSDARG00000041041	cxcr3.2	1	0.029344603	0.44024894	0.2	0.048
464	ENSDARG00000041065	hspb1	1	0.084370433	0.382108825	0.125	0.024
465	ENSDARG00000041155	morf4l1	1	0.155043587	0.254657666	0.3	0.19
466	ENSDARG00000041317	rangap1a	1	0.127320901	-0.385063283	0.1	0.214
467	ENSDARG00000041359	zgc:161969	1	0.022120802	0.313827173	0.175	0.024
468	ENSDARG00000041363	dctn3	1	0.123829587	-0.437814454	0.175	0.31
469	ENSDARG00000041391	tmed10	1	0.103863998	-0.382394787	0.325	0.476
470	ENSDARG00000041394	dnajb1b	1	0.492539141	0.385097709	0.575	0.524
471	ENSDARG00000041397	eif2b2	1	0.688235633	-0.304813727	0.15	0.167
472	ENSDARG00000041433	si:dkey-7c18.24	1	0.019419571	0.552199876	0.125	0
473	ENSDARG00000041570	mrpl39	1	0.152020298	-0.392069575	0.05	0.143
474	ENSDARG00000041602	zgc:92335	1	0.043823936	0.384655869	0.275	0.095
475	ENSDARG00000041607	eif4ebp3l	1	0.086687118	0.312266212	0.4	0.214
476	ENSDARG00000041623	mt2	1	0.667873416	1.215586506	0.2	0.238
477	ENSDARG00000041811	rps25	1	0.1005275	-0.291025899	0.875	0.976
478	ENSDARG00000041853	rbm39b	1	0.06610424	0.368077301	0.175	0.048
479	ENSDARG00000041919	ccl38.1	1	0.197278981	-0.340433006	0.075	0.167
480	ENSDARG00000041959	cxcr4b	1	0.690504638	0.264606063	0.625	0.571
481	ENSDARG00000041974	brk1	1	0.196289916	0.350589104	0.5	0.357
482	ENSDARG00000042338	lpar2a	1	0.228126139	0.350830942	0.15	0.071
483	ENSDARG00000042539	ywhaqa	1	0.120612935	0.385066312	0.35	0.19
484	ENSDARG00000042577	batf3	1	0.045576208	0.257478513	0.2	0.048
485	ENSDARG00000042620	gstr	1	0.181421028	-0.403669574	0.175	0.286
486	ENSDARG00000042732	tmem189	1	0.025000026	0.362298911	0.325	0.119
487	ENSDARG00000042742	stx6	1	0.216971521	0.496268344	0.125	0.048
488	ENSDARG00000042777	ndufa11	1	0.146688074	0.409633618	0.375	0.238
489	ENSDARG00000042824	nfe2l2a	1	0.680918115	0.294103237	0.475	0.429
490	ENSDARG00000042876	abracl	1	0.008031573	0.699746135	0.775	0.548
491	ENSDARG00000042925	mfng	1	0.240186374	0.273293984	0.225	0.119
492	ENSDARG00000042927	mapre1a	1	0.006209925	0.492359269	0.8	0.69
493	ENSDARG00000042933	bloc1s6	1	0.510947144	0.405295792	0.35	0.286
494	ENSDARG00000042977	nfil3	1	0.305003521	-0.309164051	0.1	0.167
495	ENSDARG00000042995	sptlc1	1	0.281984008	-0.262084171	0.175	0.262
496	ENSDARG00000043009	fam43a	1	0.001870087	0.699981419	0.45	0.143
497	ENSDARG00000043055	hiat1b	1	0.459665128	0.307302086	0.175	0.119
498	ENSDARG00000043130	notch2	1	0.457530141	0.4067079	0.2	0.143
499	ENSDARG00000043257	ckbb	1	0.131598891	0.901579922	0.5	0.381
500	ENSDARG00000043484	ube2d2	1	0.530985699	0.335960782	0.3	0.262
501	ENSDARG00000043485	si:ch211-22i13.2	1	0.020108177	0.567554742	0.175	0.024
502	ENSDARG00000043493	cltca	1	0.213166515	-0.370256749	0.1	0.19
503	ENSDARG00000043511	prdx6	1	0.106828864	0.282217495	0.15	0.048
504	ENSDARG00000043531	jun	1	0.129396445	0.535267569	0.35	0.214
505	ENSDARG00000043581	gadd45aa	1	0.083669041	-0.365316484	0.125	0.262
506	ENSDARG00000043608	eif4ebp1	1	0.217807907	0.375286852	0.575	0.476
507	ENSDARG00000043631	bcas2	1	0.295503011	0.26381211	0.3	0.214
508	ENSDARG00000043680	ylpm1	1	0.209928307	0.298534192	0.125	0.048
509	ENSDARG00000043795	arhgdia	1	0.162562032	0.403897974	0.675	0.548
510	ENSDARG00000043797	cdc5l	1	0.269564926	0.416583134	0.175	0.095
511	ENSDARG00000043821	klf7b	1	0.223695064	-0.330322834	0.175	0.262
512	ENSDARG00000043960	rpf2	1	0.934961647	-0.369781378	0.125	0.119
513	ENSDARG00000044001	lgals3b	1	0.458195674	0.383828867	0.45	0.381
514	ENSDARG00000044073	fuca2	1	0.932175	-0.285541547	0.225	0.19
515	ENSDARG00000044125	txn	1	0.096971418	0.345581932	0.625	0.476
516	ENSDARG00000044267	sumo1	1	0.17862792	-0.308739499	0.35	0.429
517	ENSDARG00000044299	lmnb1	1	0.072545143	-0.266121985	0.075	0.214
518	ENSDARG00000044301	atf1	1	0.137245195	0.401868315	0.275	0.143
519	ENSDARG00000044328	ankrd46a	1	0.076837814	-0.404223521	0.05	0.167
520	ENSDARG00000044513	tpst1l	1	0.571180427	0.38809358	0.275	0.214
521	ENSDARG00000044540	fkbp2	1	0.375550023	0.419770531	0.3	0.238
522	ENSDARG00000044562	cycsb	1	0.044687299	0.540830471	0.5	0.333
523	ENSDARG00000044565	ola1	1	0.006446836	-0.639593063	0.475	0.69
524	ENSDARG00000044619	birc2	1	0.244459828	0.348389535	0.775	0.833
525	ENSDARG00000044769	kctd13	1	0.498207433	-0.397417078	0.1	0.143
526	ENSDARG00000044972	bcap31	1	0.084370433	0.350056096	0.125	0.024
527	ENSDARG00000045075	tmem106a	1	0.175536794	0.255075748	0.175	0.071
528	ENSDARG00000045224	glipr1a	1	0.866356249	-0.315015396	0.375	0.333
529	ENSDARG00000045248	h3f3d	1	0.000988617	0.421336555	0.9	0.81
530	ENSDARG00000045296	cops9	1	0.197744415	-0.429190406	0.2	0.31
531	ENSDARG00000045297	phb2a	1	0.265151728	-0.373350268	0.175	0.262
532	ENSDARG00000045305	pde7a	1	0.191654423	0.404987782	0.35	0.214
533	ENSDARG00000045399	cct5	1	0.104833422	-0.288758366	0.55	0.714
534	ENSDARG00000045514	atp5f1c	1	0.225005547	-0.278699357	0.375	0.524
535	ENSDARG00000045574	lrmp	1	0.18173107	-0.438854559	0.1	0.19
536	ENSDARG00000045598	si:dkey-180p18.9	1	0.198263357	-0.414768213	0.375	0.452
537	ENSDARG00000045618	clta	1	0.100697876	0.349995243	0.225	0.095
538	ENSDARG00000045639	elavl4	1	0.519140195	-0.402613989	0.1	0.143
539	ENSDARG00000045836	mapk11	1	0.248043691	-0.390223845	0.575	0.595
540	ENSDARG00000045914	si:ch211-51e12.7	1	0.564213513	-0.344264495	0.175	0.214
541	ENSDARG00000045959	csf3r	1	0.234792096	0.336283562	0.15	0.071
542	ENSDARG00000046002	necap2	1	0.058665322	0.590764033	0.275	0.119
543	ENSDARG00000046010	kdm2bb	1	0.564225712	0.324595818	0.075	0.119
544	ENSDARG00000046030	zgc:110339	1	0.457115341	0.385739771	0.3	0.262
545	ENSDARG00000046106	rab10	1	0.389724839	0.523282466	0.175	0.119
546	ENSDARG00000051746	ada2a	1	0.019419571	0.436658474	0.125	0
547	ENSDARG00000051798	brd1b	1	0.073855042	0.271617183	0.125	0.024
548	ENSDARG00000051836	si:dkeyp-19e1.3	1	0.137150676	0.293263934	0.15	0.048
549	ENSDARG00000052010	ciao2b	1	0.061326983	0.359948278	0.225	0.071
550	ENSDARG00000052148	ptgs1	1	0.67752597	-0.31816495	0.15	0.167
551	ENSDARG00000052244	zgc:158564	1	0.133550845	0.348877838	0.375	0.214
552	ENSDARG00000052304	uqcrc1	1	0.387030962	0.269470487	0.425	0.357
553	ENSDARG00000052334	ociad1	1	0.586970449	-0.308143715	0.125	0.167
554	ENSDARG00000052438	actr2a	1	0.003592142	0.49139024	0.75	0.452
555	ENSDARG00000052462	pisd	1	0.073754913	0.499546754	0.325	0.143
556	ENSDARG00000052496	hmha1a	1	0.538696957	0.374459044	0.175	0.262
557	ENSDARG00000052649	ube2ia	1	0.040446976	0.521216146	0.3	0.119
558	ENSDARG00000052690	arrdc3a	1	0.027397401	-0.673261925	0.1	0.286
559	ENSDARG00000052697	fam172a	1	0.019419571	0.460473321	0.125	0
560	ENSDARG00000052728	sltm	1	0.453695224	0.376449418	0.25	0.19
561	ENSDARG00000052826	runx3	1	0.11193843	-0.44970653	0.075	0.19
562	ENSDARG00000052840	ndufs4	1	0.147178177	0.557079778	0.375	0.262
563	ENSDARG00000052842	ppifb	1	0.162327823	-0.270454962	0.6	0.643
564	ENSDARG00000052928	arf6b	1	0.404021243	-0.324829628	0.2	0.262
565	ENSDARG00000052994	slc25a28	1	0.315232644	0.331451022	0.4	0.31
566	ENSDARG00000053217	cox7a2a	1	0.103893945	0.433599086	0.625	0.571
567	ENSDARG00000053381	plpp1a	1	0.228413461	0.35063814	0.7	0.643
568	ENSDARG00000053466	timmdc1	1	0.080413165	0.485852524	0.3	0.143
569	ENSDARG00000053468	adam10a	1	0.094258288	-0.689628627	0.225	0.357
570	ENSDARG00000053684	aldob	1	0.410153994	-0.698913181	0.625	0.69
571	ENSDARG00000053858	crip1	1	0.236249895	0.269168832	0.825	0.738
572	ENSDARG00000053864	elmsan1b	1	0.043173437	0.279182852	0.225	0.071
573	ENSDARG00000053875	cryba1b	1	0.001955071	-0.790935439	0.25	0.571
574	ENSDARG00000053973	fetub	1	0.001090615	-1.303493413	0.075	0.357
575	ENSDARG00000054058	h1fx	1	0.545900602	0.322367723	0.525	0.524
576	ENSDARG00000054201	rnf40	1	0.018821776	0.326285305	0.275	0.071
577	ENSDARG00000054271	cdkn1bb	1	0.037600956	-0.541891613	0.25	0.452
578	ENSDARG00000054272	caprin1b	1	0.093010158	-0.255740277	0.5	0.667
579	ENSDARG00000054290	acin1a	1	0.040696744	-0.440587772	0.25	0.452
580	ENSDARG00000054292	si:ch211-14a17.11	1	0.785534661	0.29994324	0.275	0.238
581	ENSDARG00000054340	sla1	1	0.173503937	0.25345275	0.25	0.143
582	ENSDARG00000054610	coro1a	1	0.017703354	0.343636157	0.875	0.905
583	ENSDARG00000054793	emc10	1	0.044031486	-0.390218133	0.2	0.381
584	ENSDARG00000054833	nucb1	1	0.160133384	-0.380602251	0.275	0.357
585	ENSDARG00000054973	itsn2b	1	0.085787326	-0.31213459	0.05	0.167
586	ENSDARG00000055064	prdx5	1	0.268146373	0.329446599	0.75	0.762
587	ENSDARG00000055080	rbm4.2	1	0.407201496	0.288293223	0.125	0.071
588	ENSDARG00000055086	ggnbp2	1	0.095346911	0.312980555	0.2	0.071
589	ENSDARG00000055092	pora	1	0.003157192	0.517954413	0.25	0.024
590	ENSDARG00000055124	ccnl1a	1	0.482241252	-0.342138911	0.075	0.119
591	ENSDARG00000055225	dock8	1	0.638840217	-0.343416625	0.175	0.214
592	ENSDARG00000055291	rab18a	1	0.005043893	0.403482869	0.175	0
593	ENSDARG00000055365	si:dkey-25e12.3	1	0.079732377	-0.376417433	0.05	0.167
594	ENSDARG00000055455	gpm6aa	1	0.478338029	-0.527759772	0.2	0.262
595	ENSDARG00000055514	icn2	1	0.02759628	-0.579146501	0.125	0.31
596	ENSDARG00000055618	acta1b	1	0.736342546	-0.284652521	0.125	0.143
597	ENSDARG00000055705	f5	1	0.348005564	0.473625017	0.575	0.5
598	ENSDARG00000055759	efhd2	1	0.110802238	0.265039065	0.3	0.143
599	ENSDARG00000055837	arhgef1b	1	0.093709524	0.272251721	0.275	0.119
600	ENSDARG00000055868	rsl1d1	1	0.036023117	-0.372152593	0.35	0.548
601	ENSDARG00000056008	atp5mc1	1	0.002206404	0.752332004	0.625	0.357
602	ENSDARG00000056090	capza1b	1	0.74497829	0.318044869	0.65	0.714
603	ENSDARG00000056200	abcb9	1	0.067006784	-0.367654695	0.225	0.405
604	ENSDARG00000056203	si:ch211-201h21.5	1	0.068664468	0.421456754	0.175	0.048
605	ENSDARG00000056248	si:dkey-183i3.5	1	0.377477213	-0.381397153	0.3	0.357
606	ENSDARG00000056252	sort1b	1	0.416783529	0.303671394	0.075	0.143
607	ENSDARG00000056259	tmem131	1	0.421254392	-0.43224893	0.225	0.286
608	ENSDARG00000056346	acap1	1	0.17684483	0.358237967	0.2	0.095
609	ENSDARG00000056475	trnau1apb	1	0.119666815	0.415620859	0.3	0.143
610	ENSDARG00000056499	ca6	1	0.811498709	0.281016647	0.575	0.524
611	ENSDARG00000056504	frg1	1	0.203052105	0.337375517	0.125	0.048
612	ENSDARG00000056511	arr3a	1	0.026044934	-0.283741753	0	0.119
613	ENSDARG00000056550	tango2	1	0.010087872	0.420271302	0.2	0.024
614	ENSDARG00000056600	papss2b	1	0.664705936	0.277837163	0.2	0.167
615	ENSDARG00000056720	utp3	1	0.170976433	-0.292022502	0.125	0.238
616	ENSDARG00000056725	hmgb3a	1	0.767360017	0.276144521	0.2	0.167
617	ENSDARG00000056744	ela2	1	0.610775949	0.525605098	0.15	0.119
618	ENSDARG00000056783	raraa	1	0.07130563	0.332295862	0.175	0.048
619	ENSDARG00000056803	ap1s1	1	0.209411501	0.371709298	0.275	0.167
620	ENSDARG00000056874	lygl1	1	0.002402498	0.874582285	0.3	0.048
621	ENSDARG00000057167	eif4g2b	1	0.132339103	-0.332973286	0.15	0.286
622	ENSDARG00000057433	st6galnac5b	1	0.084370433	0.414501218	0.125	0.024
623	ENSDARG00000057460	crygm2d13	1	7.02E-05	-0.771876299	0.075	0.476
624	ENSDARG00000057652	dbpb	1	0.191667026	-0.275111105	0.075	0.167
625	ENSDARG00000057676	golga7	1	0.039403097	-0.668202973	0.2	0.381
626	ENSDARG00000057698	ctsd	1	0.167958632	-0.512893247	0.425	0.524
627	ENSDARG00000057708	zgc:175264	1	0.448280185	-0.302751566	0.55	0.595
628	ENSDARG00000057772	7-Mar	1	0.21303055	-0.428897923	0.125	0.214
629	ENSDARG00000057789	lyz	1	0.488969674	-0.609920972	0.875	0.857
630	ENSDARG00000057805	mrpl28	1	0.297679249	0.275531947	0.175	0.095
631	ENSDARG00000057853	atp6v0ca	1	0.607553691	0.275024964	0.45	0.381
632	ENSDARG00000057882	arpc3	1	0.084905649	0.316869791	0.85	0.881
633	ENSDARG00000057940	dido1	1	0.877447732	-0.31600813	0.2	0.19
634	ENSDARG00000058005	hgd	1	0.808208598	-0.267368283	0.125	0.143
635	ENSDARG00000058062	magt1	1	0.011466806	-0.520069111	0.5	0.69
636	ENSDARG00000058203	smc1al	1	0.428239738	0.334021243	0.35	0.286
637	ENSDARG00000058328	lsm7	1	0.021673969	0.47076916	0.35	0.143
638	ENSDARG00000058348	scinlb	1	0.031617774	0.402826039	0.75	0.548
639	ENSDARG00000058354	selenot1a	1	0.159498577	-0.400510515	0.35	0.452
640	ENSDARG00000058358	krt8	1	0.763507124	0.40073475	0.425	0.405
641	ENSDARG00000058371	krt5	1	0.042434921	-0.482134915	0.475	0.714
642	ENSDARG00000058454	dynll1	1	0.064383456	0.467934147	0.6	0.405
643	ENSDARG00000058463	ndufab1a	1	0.460815664	0.296931098	0.225	0.167
644	ENSDARG00000058593	sri	1	0.037106008	0.524808731	0.625	0.5
645	ENSDARG00000058597	nt5c3a	1	0.166716199	0.260029625	0.25	0.119
646	ENSDARG00000058696	tbl1xr1a	1	0.38711319	0.334884137	0.125	0.071
647	ENSDARG00000058729	akirin2	1	0.215985854	-0.458229036	0.2	0.286
648	ENSDARG00000058734	prdx1	1	0.421079253	0.339474513	0.225	0.167
649	ENSDARG00000058746	ubap1	1	0.157240458	-0.254627481	0.05	0.143
650	ENSDARG00000058839	susd1	1	0.218276302	0.286487811	0.225	0.119
651	ENSDARG00000059054	pdk2b	1	0.471777878	-0.303177136	0.225	0.286
652	ENSDARG00000059070	gars	1	0.280087419	0.360347812	0.225	0.143
653	ENSDARG00000059075	nip7	1	0.471081573	-0.257297398	0.075	0.119
654	ENSDARG00000059212	ciao1	1	0.06610424	0.431563883	0.175	0.048
655	ENSDARG00000059298	spcs1	1	0.416449803	-0.28547605	0.45	0.524
656	ENSDARG00000059388	bdh1	1	0.568707141	-0.257696114	0.2	0.238
657	ENSDARG00000059693	adam19a	1	0.662892329	0.444474458	0.125	0.095
658	ENSDARG00000059725	hypk	1	0.068446891	0.359859677	0.325	0.167
659	ENSDARG00000059816	zgc:136864	1	0.345922538	-0.531374303	0.15	0.214
660	ENSDARG00000059906	sdc4	1	0.556196232	-0.320458649	0.125	0.167
661	ENSDARG00000060036	aimp1	1	0.262856212	0.255882909	0.25	0.143
662	ENSDARG00000060113	znf395a	1	0.137150676	-0.280590133	0.05	0.143
663	ENSDARG00000060150	psmd11a	1	0.009922024	0.318500264	0.15	0
664	ENSDARG00000060489	mrpl32	1	0.214097392	0.390078062	0.275	0.167
665	ENSDARG00000060510	cul4b	1	0.417474547	0.340534842	0.125	0.071
666	ENSDARG00000060596	prkaa1	1	0.231564546	0.265742462	0.125	0.048
667	ENSDARG00000060697	kmt2bb	1	0.02584091	0.514294311	0.325	0.119
668	ENSDARG00000060805	map1sa	1	0.578246647	0.456676087	0.15	0.119
669	ENSDARG00000061187	cbx5	1	0.799069696	-0.281333464	0.175	0.19
670	ENSDARG00000061228	pfdn4	1	0.449179862	-0.36264937	0.4	0.452
671	ENSDARG00000061525	slka	1	0.564225712	0.38900056	0.075	0.119
672	ENSDARG00000061784	arhgap25	1	0.37729978	0.49375749	0.125	0.071
673	ENSDARG00000061796	rasgrp4	1	0.044829264	-0.609934601	0.075	0.238
674	ENSDARG00000061798	arhgap27l	1	0.009922024	0.35789329	0.15	0
675	ENSDARG00000061854	lman2	1	0.54948002	0.339610268	0.2	0.167
676	ENSDARG00000061951	golgb1	1	0.701214024	-0.422454419	0.125	0.143
677	ENSDARG00000062326	hmgn7	1	0.327444007	0.429991921	0.625	0.5
678	ENSDARG00000062349	arhgap15	1	0.238662195	0.556421843	0.275	0.167
679	ENSDARG00000062489	8-Mar	1	0.427898776	0.265858307	0.125	0.071
680	ENSDARG00000062592	myl10	1	0.141867673	0.484338426	0.175	0.071
681	ENSDARG00000063068	syne1b	1	0.145347812	0.324585214	0.2	0.095
682	ENSDARG00000063295	myh9a	1	0.150982315	0.339229354	0.8	0.69
683	ENSDARG00000063412	cers1	1	0.100240734	-0.268060697	0.025	0.119
684	ENSDARG00000063626	ddx21	1	0.04030002	-0.526209704	0.5	0.619
685	ENSDARG00000063911	mt-atp6	1	0.477772655	0.3561328	0.9	0.929
686	ENSDARG00000063917	mt-nd4	1	0.339517046	0.447569652	0.75	0.833
687	ENSDARG00000063924	mt-cyb	1	0.561976132	0.355490763	0.95	0.905
688	ENSDARG00000067797	spi1a	1	0.150542004	-0.551518007	0.275	0.381
689	ENSDARG00000067990	myhz1.1	1	0.554909438	0.751725281	0.65	0.69
690	ENSDARG00000067995	myhz1.2	1	0.84906717	0.799024888	0.275	0.262
691	ENSDARG00000067996	csk	1	0.139100415	0.304387761	0.25	0.119
692	ENSDARG00000068030	si:cabz01007802.1	1	0.317562825	-0.256188152	0.125	0.19
693	ENSDARG00000068064	sirt1	1	0.186716773	0.302266068	0.2	0.095
694	ENSDARG00000068125	nfu1	1	0.477732345	-0.332798585	0.1	0.143
695	ENSDARG00000068194	klf9	1	0.116677531	-0.286293713	0.125	0.262
696	ENSDARG00000068214	ccni	1	0.127305433	-0.409090688	0.7	0.857
697	ENSDARG00000068289	eif3k	1	0.092077077	-0.340673497	0.525	0.643
698	ENSDARG00000068374	si:ch211-132b12.7	1	0.062001105	-0.303574254	0.025	0.143
699	ENSDARG00000068404	tbcb	1	0.038999416	0.641538291	0.325	0.143
700	ENSDARG00000068582	rnf44	1	0.18173107	0.407746366	0.2	0.095
701	ENSDARG00000068590	naa80	1	0.407424313	0.307890545	0.3	0.214
702	ENSDARG00000068637	si:ch211-281l24.3	1	0.084370433	0.426178127	0.125	0.024
703	ENSDARG00000068641	taf10	1	0.066201565	0.447640652	0.275	0.119
704	ENSDARG00000068708	ifrd1	1	0.132145401	0.567772835	0.325	0.19
705	ENSDARG00000068868	nap1l4b	1	0.234568789	-0.252344118	0.125	0.214
706	ENSDARG00000068966	si:ch211-261n11.7	1	0.303639182	-0.275140005	0.125	0.19
707	ENSDARG00000068974	lim2.1	1	0.014078333	-0.45615274	0	0.143
708	ENSDARG00000069056	ranbp3b	1	0.07130563	0.257960269	0.175	0.048
709	ENSDARG00000069093	col2a1a	1	0.504985278	-0.34339193	0.075	0.119
710	ENSDARG00000069100	aldh9a1a.1	1	0.023273258	-0.470025197	0.65	0.762
711	ENSDARG00000069118	ppp2r5eb	1	0.086377423	0.580477681	0.2	0.071
712	ENSDARG00000069295	bcl6ab	1	0.018821776	-0.492266576	0.075	0.262
713	ENSDARG00000069334	zgc:114045	1	0.048376687	0.532794379	0.25	0.095
714	ENSDARG00000069360	ppp3r1b	1	0.315686974	-0.44097613	0.2	0.286
715	ENSDARG00000069422	nhp2	1	0.441550318	0.410152457	0.175	0.119
716	ENSDARG00000069440	dachd	1	0.764853003	0.371040284	0.175	0.143
717	ENSDARG00000069630	tat	1	0.082714955	-0.663157245	0.05	0.167
718	ENSDARG00000069801	crygm2d12	1	9.57E-05	-1.128945002	0.15	0.595
719	ENSDARG00000069846	zgc:162944	1	0.017174534	0.631822953	0.625	0.357
720	ENSDARG00000069910	gtf2f2a	1	0.136908519	0.439252385	0.475	0.31
721	ENSDARG00000069920	cox17	1	0.339559623	-0.462927252	0.55	0.571
722	ENSDARG00000070019	taf15	1	0.003464547	0.5787533	0.325	0.071
723	ENSDARG00000070038	rbp2a	1	0.246841376	-0.721204775	0.05	0.119
724	ENSDARG00000070083	atp5f1b	1	0.036570206	0.314310574	0.875	0.833
725	ENSDARG00000070266	spock3	1	0.271057162	-0.353283021	0.05	0.119
726	ENSDARG00000070512	cnpy3	1	0.11193843	-0.428442535	0.075	0.19
727	ENSDARG00000070674	psmd6	1	0.538692277	0.415967986	0.3	0.262
728	ENSDARG00000070682	sdf4	1	0.246057358	0.351350991	0.2	0.119
729	ENSDARG00000070686	cdipt	1	0.317736022	-0.370814726	0.225	0.31
730	ENSDARG00000070792	lrrc15	1	0.295503011	0.291406724	0.3	0.214
731	ENSDARG00000070795	eaf1	1	0.030421839	0.562670851	0.325	0.119
732	ENSDARG00000070844	gamt	1	0.471768177	-0.657726664	0.25	0.286
733	ENSDARG00000070873	ccl25b	1	0.019419571	0.827743138	0.125	0
734	ENSDARG00000071001	nuggc.1	1	0.035973933	0.328138825	0.2	0.048
735	ENSDARG00000071018	ptena	1	0.369536323	-0.256045171	0.125	0.19
736	ENSDARG00000071026	mllt11	1	0.022120802	0.665771234	0.175	0.024
737	ENSDARG00000071040	smim8	1	0.172057157	0.346345855	0.2	0.095
738	ENSDARG00000071046	bbip1	1	0.049552505	-0.478448657	0.15	0.31
739	ENSDARG00000071065	g6pd	1	0.038678117	0.399410399	0.525	0.262
740	ENSDARG00000071116	eepd1	1	0.203052105	0.357806837	0.125	0.048
741	ENSDARG00000071331	ryr3	1	0.165568159	-0.292470176	0.175	0.286
742	ENSDARG00000071336	mif	1	0.719921425	0.264919615	0.275	0.333
743	ENSDARG00000071384	slc7a11	1	0.093932176	-0.353546885	0.175	0.333
744	ENSDARG00000071414	cybc1	1	0.341328333	-0.43992171	0.225	0.31
745	ENSDARG00000071445	myoz1b	1	0.516429001	-0.331640582	0.125	0.167
746	ENSDARG00000071491	nrros	1	0.047137192	-0.45521117	0.5	0.643
747	ENSDARG00000071558	fblim1	1	0.016769292	-0.273643566	0.05	0.238
748	ENSDARG00000071566	ppp1cab	1	0.309785781	-0.351263028	0.2	0.286
749	ENSDARG00000071570	si:dkeyp-87e7.4	1	0.019419571	0.474674665	0.125	0
750	ENSDARG00000071578	si:ch211-222k6.3	1	0.019419571	0.357717476	0.125	0
751	ENSDARG00000071626	ptgdsb.2	1	0.426493842	0.285339833	0.2	0.119
752	ENSDARG00000071670	tma7	1	0.223036041	0.312025797	0.45	0.357
753	ENSDARG00000071691	uqcrc2b	1	0.932175	-0.312505887	0.225	0.19
754	ENSDARG00000073742	prss59.2	1	0.097713694	-0.326714377	0.2	0.381
755	ENSDARG00000074242	serbp1a	1	0.057651287	-0.321105857	0.875	0.905
756	ENSDARG00000074246	rab14	1	0.127677139	-0.421436787	0.225	0.357
757	ENSDARG00000074262	nck1a	1	0.627497669	0.362118377	0.425	0.357
758	ENSDARG00000074283	inpp5d	1	0.082714955	0.283682219	0.175	0.048
759	ENSDARG00000074287	sptlc2b	1	0.203052105	0.314114116	0.125	0.048
760	ENSDARG00000074334	si:dkey-1c7.1	1	0.229044903	-0.258042024	0.125	0.214
761	ENSDARG00000074378	junba	1	0.252628077	0.252587966	0.375	0.238
762	ENSDARG00000074502	zmiz1a	1	0.918920799	0.514125145	0.125	0.143
763	ENSDARG00000074656	ctss2.1	1	0.480346903	0.306755993	0.6	0.5
764	ENSDARG00000074667	akt1s1	1	0.119181235	-0.270943327	0.075	0.19
765	ENSDARG00000074771	ifngr1	1	0.068664468	0.260710678	0.175	0.048
766	ENSDARG00000074818	si:cabz01036022.1	1	0.226346738	0.376693717	0.525	0.333
767	ENSDARG00000074846	si:dkeyp-68b7.12	1	0.095030361	0.59295833	0.275	0.143
768	ENSDARG00000074851	s1pr4	1	0.049801015	0.46553601	0.225	0.071
769	ENSDARG00000074869	si:ch1073-291c23.2	1	0.119101074	0.338184839	0.15	0.048
770	ENSDARG00000074894	myorg	1	0.255613638	0.289739327	0.15	0.071
771	ENSDARG00000075092	si:dkey-52l18.4	1	0.083669041	-0.419848298	0.125	0.262
772	ENSDARG00000075173	si:ch1073-322p19.1	1	0.059371908	-0.449641141	0.025	0.143
773	ENSDARG00000075325	mrpl16	1	0.088133649	0.256352227	0.125	0.024
774	ENSDARG00000075560	kmt2cb	1	0.830790427	0.29163314	0.1	0.119
775	ENSDARG00000075664	si:ch1073-429i10.1	1	0.141693141	-0.838462625	0.325	0.476
776	ENSDARG00000075666	tsc22d3	1	0.638763402	0.442001881	0.4	0.381
777	ENSDARG00000075733	zyx	1	0.662892329	0.265591574	0.125	0.095
778	ENSDARG00000075758	ywhabb	1	0.041414222	0.475747727	0.65	0.452
779	ENSDARG00000075818	dok2	1	0.019085005	0.499857176	0.325	0.119
780	ENSDARG00000075853	sh3kbp1	1	0.099219797	0.390143924	0.15	0.048
781	ENSDARG00000075870	triobpa	1	0.156669904	-0.281483201	0.55	0.69
782	ENSDARG00000076486	acp1	1	0.01008502	0.312963012	0.325	0.095
783	ENSDARG00000076532	si:ch211-222l21.1	1	0.351632255	-0.265749617	0.325	0.429
784	ENSDARG00000076602	prss16	1	0.141867673	0.557349643	0.175	0.071
785	ENSDARG00000076618	tm2d3	1	0.043173437	0.666125703	0.225	0.071
786	ENSDARG00000076780	acadsb	1	0.788032593	0.403806372	0.175	0.167
787	ENSDARG00000076790	crygm2d16	1	0.001090615	-0.84846775	0.075	0.357
788	ENSDARG00000076815	eif3s10	1	0.16120143	-0.258218555	0.5	0.619
789	ENSDARG00000076836	gpx4b	1	0.238788577	0.326292916	0.425	0.286
790	ENSDARG00000076838	apom	1	0.029244185	-0.738977179	0.025	0.167
791	ENSDARG00000076847	tnrc6c1	1	0.501315911	0.25860911	0.25	0.19
792	ENSDARG00000077069	srgn	1	0.265591044	-0.410633769	0.925	0.976
793	ENSDARG00000077081	slc38a10	1	0.270188007	0.446760964	0.15	0.071
794	ENSDARG00000077082	agtrap	1	0.127855946	0.294510741	0.4	0.238
795	ENSDARG00000077126	snrnp70	1	0.110803092	0.271508137	0.15	0.048
796	ENSDARG00000077405	psip1b	1	0.105864319	0.478678301	0.275	0.143
797	ENSDARG00000077473	mych	1	0.134765641	-0.298368271	0.1	0.214
798	ENSDARG00000077499	plekho1b	1	0.344261085	0.278002736	0.425	0.31
799	ENSDARG00000077721	knop1	1	0.224183159	0.273821162	0.125	0.048
800	ENSDARG00000077760	ascc1	1	0.020108177	0.366366179	0.175	0.024
801	ENSDARG00000077776	csnk2b	1	0.322197851	0.286038922	0.5	0.405
802	ENSDARG00000077777	tmsb4x	1	0.002809559	0.407832101	1	1
803	ENSDARG00000078014	pacsin2	1	0.090831582	0.279487171	0.25	0.095
804	ENSDARG00000078077	dph2	1	0.043443673	0.44952595	0.15	0.024
805	ENSDARG00000078152	si:dkey-56i24.1	1	0.110802238	-0.455562166	0.15	0.286
806	ENSDARG00000078195	fhit	1	0.257182778	0.310564714	0.25	0.143
807	ENSDARG00000078352	lyrm4	1	0.625221744	0.443698556	0.2	0.167
808	ENSDARG00000078619	pnp5a	1	0.030084291	-0.595302217	0.05	0.214
809	ENSDARG00000078647	samsn1b	1	0.158851777	0.356718626	0.325	0.19
810	ENSDARG00000078653	ralbp1	1	0.056637712	0.277330042	0.175	0.048
811	ENSDARG00000078734	myo1f	1	0.123428828	0.401257019	0.15	0.048
812	ENSDARG00000078785	tmem258	1	0.012031785	0.575440331	0.675	0.452
813	ENSDARG00000078822	ccdc18	1	0.255613638	0.381923139	0.15	0.071
814	ENSDARG00000078824	si:ch211-66e2.3	1	0.043491962	0.619821462	0.55	0.333
815	ENSDARG00000079150	si:ch211-276i12.9	1	0.772031071	-0.278061553	0.125	0.143
816	ENSDARG00000079267	FERMT3 (1 of many)	1	0.315686974	0.348111377	0.3	0.19
817	ENSDARG00000079274	prss59.1	1	0.697166261	0.299457883	0.15	0.19
818	ENSDARG00000079305	hbae3	1	0.207876425	-0.408409108	0.125	0.214
819	ENSDARG00000079353	si:ch211-165d12.4	1	0.318400638	0.60320455	0.3	0.214
820	ENSDARG00000079391	mrpl42	1	0.206396483	-0.346944449	0.15	0.262
821	ENSDARG00000079402	tapbp.1	1	0.389724839	0.403622986	0.175	0.119
822	ENSDARG00000079497	tcima	1	0.262831081	0.265683893	0.15	0.071
823	ENSDARG00000079636	fam177a1	1	0.00965646	0.535332482	0.25	0.048
824	ENSDARG00000079823	mrps36	1	0.05508332	0.337796143	0.3	0.119
825	ENSDARG00000086337	si:dkey-102g19.3	1	0.067095347	0.51208583	0.825	0.762
826	ENSDARG00000086471	pkig	1	0.193506584	-0.262947087	0.125	0.238
827	ENSDARG00000086618	psma3	1	0.004472146	0.481713079	0.575	0.262
828	ENSDARG00000086658	crygm2d21	1	0.043004519	-0.617210141	0.125	0.31
829	ENSDARG00000086842	dap1b	1	0.281049234	-0.621668498	0.45	0.5
830	ENSDARG00000086856	stk35	1	0.804759359	0.289237056	0.375	0.357
831	ENSDARG00000087164	crygm2d4	1	0.004054726	-0.729964013	0	0.19
832	ENSDARG00000087188	nfil3-6	1	0.056835903	-0.448652874	0.025	0.143
833	ENSDARG00000087303	cebpd	1	0.109056832	-0.364788886	0.175	0.333
834	ENSDARG00000087390	hbbe1.3	1	0.335487022	-0.333122233	0.1	0.167
835	ENSDARG00000087402	tpm1	1	0.332223598	0.285416597	0.5	0.405
836	ENSDARG00000087528	snip1	1	0.17039159	0.393036853	0.175	0.071
837	ENSDARG00000087636	hmgn6	1	0.058312305	0.308973149	0.625	0.476
838	ENSDARG00000087697	lpl	1	0.061219577	0.673380034	0.175	0.048
839	ENSDARG00000087765	crygm2d10	1	8.93E-05	-0.831569916	0.125	0.548
840	ENSDARG00000087897	h2afy2	1	0.047592098	-0.513655881	0.25	0.429
841	ENSDARG00000088013	zgc:136333	1	0.967306965	0.256466346	0.275	0.286
842	ENSDARG00000088087	kdm6ba	1	0.131895685	-0.390024109	0.125	0.238
843	ENSDARG00000088219	zmp:0000000924	1	0.662892329	0.472937736	0.125	0.095
844	ENSDARG00000088357	acadl	1	0.02700348	0.364833513	0.2	0.048
845	ENSDARG00000088823	crygm2d3	1	0.002719626	-0.564975104	0.1	0.381
846	ENSDARG00000088929	ypel5	1	0.177634822	0.423698662	0.3	0.19
847	ENSDARG00000089043	ptpn6	1	0.295394388	0.562220436	0.675	0.595
848	ENSDARG00000089303	BX572619.1	1	0.546115923	-0.313458676	0.125	0.167
849	ENSDARG00000089368	hopx	1	0.00835396	0.529155703	0.575	0.31
850	ENSDARG00000089372	clk4a	1	0.106828864	0.480700171	0.15	0.048
851	ENSDARG00000089382	zgc:158463	1	0.435547464	0.337951421	0.35	0.262
852	ENSDARG00000089404	si:dkey-24p1.7	1	0.477278797	-0.415018981	0.175	0.214
853	ENSDARG00000089413	mbpb	1	0.382265279	-0.701785668	0.15	0.214
854	ENSDARG00000089636	BX322587.1	1	0.407201496	0.503084266	0.125	0.071
855	ENSDARG00000089836	MRPS12	1	0.207382465	-0.391732738	0.225	0.31
856	ENSDARG00000090268	krtt1c19e	1	0.012549769	-0.29893945	0.375	0.643
857	ENSDARG00000090428	ctrb1	1	0.001509674	-0.93929447	0.3	0.619
858	ENSDARG00000090444	ponzr1	1	0.831974166	0.298283561	0.125	0.119
859	ENSDARG00000090512	trim8a	1	0.096065723	-0.255567211	0.025	0.119
860	ENSDARG00000090552	si:dkey-7j14.6	1	0.038489065	0.501648757	0.375	0.167
861	ENSDARG00000090600	si:ch211-213a13.1	1	0.563927658	-0.368334477	0.275	0.31
862	ENSDARG00000090615	cd59	1	0.007579993	-0.433718271	0	0.167
863	ENSDARG00000090716	cltcb	1	0.029344603	0.305255087	0.2	0.048
864	ENSDARG00000090730	cfbl	1	0.392460695	0.49433737	0.825	0.857
865	ENSDARG00000090747	si:ch73-269m14.2	1	0.449195821	-0.403404938	0.075	0.119
866	ENSDARG00000090889	si:ch211-132p1.3	1	0.150780869	0.417879953	0.3	0.167
867	ENSDARG00000090912	npc2	1	0.177810831	-0.328918413	0.525	0.619
868	ENSDARG00000090982	slc44a1b	1	0.234792096	0.370351795	0.15	0.071
869	ENSDARG00000091656	lsm8	1	0.087853299	0.284634807	0.35	0.19
870	ENSDARG00000091996	tcnbb	1	0.729480731	0.6764604	0.225	0.214
871	ENSDARG00000092033	si:dkey-239h2.3	1	0.540169695	-0.439925274	0.25	0.286
872	ENSDARG00000092170	apoc1	1	0.00859775	-0.767617649	0.025	0.214
873	ENSDARG00000092493	si:dkeyp-44a8.2	1	0.175536794	0.397111203	0.175	0.071
874	ENSDARG00000092503	arid1b	1	0.203052105	0.494234715	0.125	0.048
875	ENSDARG00000092659	ppp3r1a	1	0.078985773	-0.729887475	0.125	0.262
876	ENSDARG00000092889	zgc:194246	1	0.020435716	0.568025781	0.325	0.119
877	ENSDARG00000092947	cyt1	1	0.029282275	-0.32557006	0.625	0.786
878	ENSDARG00000092954	mrpl34	1	0.452704668	0.251176061	0.225	0.167
879	ENSDARG00000093003	acy3.1	1	0.389724839	0.313464936	0.175	0.119
880	ENSDARG00000093124	scpp8	1	0.314013228	0.294234077	0.9	0.929
881	ENSDARG00000093193	chia.6	1	0.012523879	0.593085655	0.7	0.452
882	ENSDARG00000093303	ifitm1	1	0.614692132	0.344051174	0.175	0.143
883	ENSDARG00000093945	vma21	1	0.059580821	0.323682346	0.4	0.214
884	ENSDARG00000094043	si:ch73-376l24.3	1	0.14693314	-0.564486771	0.05	0.143
885	ENSDARG00000094300	nupr1a	1	0.082908412	0.474745571	0.425	0.262
886	ENSDARG00000094485	si:dkey-27h10.2	1	0.474299119	0.342251163	0.325	0.262
887	ENSDARG00000094854	ms4a17a.9	1	0.011684985	0.47230914	0.2	0.024
888	ENSDARG00000095273	cox8a	1	0.018163623	0.443317084	0.775	0.714
889	ENSDARG00000095577	cybrd1	1	0.438472976	-0.335742391	0.075	0.119
890	ENSDARG00000095593	si:ch211-134c9.2	1	0.037108481	-0.312751129	0.1	0.262
891	ENSDARG00000095830	serpinb1l1	1	0.055106979	0.383151779	0.4	0.214
892	ENSDARG00000095863	afp4	1	0.026044934	-0.685947562	0	0.119
893	ENSDARG00000095897	atp5f1e	1	0.011509999	0.493201611	0.8	0.595
894	ENSDARG00000095908	sat1a.2	1	0.108572138	0.278520576	0.75	0.571
895	ENSDARG00000095947	adkb	1	0.546454537	-0.387773549	0.25	0.31
896	ENSDARG00000096118	ost4	1	0.551146109	0.541952223	0.25	0.214
897	ENSDARG00000096249	ap1m1	1	0.066871618	0.358483142	0.25	0.095
898	ENSDARG00000096331	si:ch73-248e21.7	1	0.295652059	-0.351088938	0.475	0.571
899	ENSDARG00000096587	itgam	1	0.026044934	-0.347087554	0	0.119
900	ENSDARG00000096849	si:dkey-16p21.8	1	0.428264304	0.498287607	0.25	0.167
901	ENSDARG00000096954	si:dkeyp-67f1.1	1	0.020040764	0.602373025	0.225	0.048
902	ENSDARG00000097157	si:ch211-207n23.2	1	0.203052105	0.301617837	0.125	0.048
903	ENSDARG00000097205	ulk2	1	0.039618751	0.776020599	0.15	0.024
904	ENSDARG00000097630	si:ch211-282b22.1	1	0.077234216	0.35266846	0.125	0.024
905	ENSDARG00000097782	si:dkey-42l23.4	1	0.224183159	0.329106465	0.125	0.048
906	ENSDARG00000097845	si:ch211-105j21.9	1	0.137022233	0.47613171	0.3	0.167
907	ENSDARG00000098059	fkbp3	1	0.074841241	0.37216539	0.4	0.214
908	ENSDARG00000098141	supt3h	1	0.438472976	-0.270487136	0.075	0.119
909	ENSDARG00000098228	thrap3b	1	0.019992363	0.460272619	0.3	0.095
910	ENSDARG00000098334	exosc3	1	0.276416557	-0.349740186	0.1	0.167
911	ENSDARG00000098337	CR381673.1	1	0.551460775	-0.356532479	0.2	0.238
912	ENSDARG00000098367	srp54	1	0.155634169	0.409058068	0.175	0.071
913	ENSDARG00000098486	tollip	1	0.185685469	0.525011931	0.3	0.19
914	ENSDARG00000098507	lyar	1	0.180797015	-0.341961096	0.075	0.167
915	ENSDARG00000098508	CABZ01111959.1	1	0.163174882	0.340259736	0.275	0.143
916	ENSDARG00000098602	CABZ01001434.1	1	0.536269189	0.575723541	0.5	0.381
917	ENSDARG00000098635	irf2bp2b	1	0.896000354	-0.339564412	0.2	0.167
918	ENSDARG00000098654	FQ976914.1	1	0.447902274	0.316048182	0.15	0.095
919	ENSDARG00000098787	cd7al	1	0.841666905	0.262875918	0.85	0.857
920	ENSDARG00000098853	ehd1a	1	0.346645912	-0.364096249	0.125	0.19
921	ENSDARG00000098880	pclob	1	0.262810634	-0.41274749	0.05	0.119
922	ENSDARG00000099026	si:dkey-185m8.2	1	0.383864555	0.515141437	0.35	0.262
923	ENSDARG00000099154	CABZ01032488.1	1	0.114893159	0.39793868	0.15	0.048
924	ENSDARG00000099175	hmgb1a	1	0.168376901	0.272092095	0.75	0.571
925	ENSDARG00000099177	dok1b	1	0.277684919	-0.447414203	0.075	0.143
926	ENSDARG00000099195	ier2a	1	0.793098618	0.398096236	0.625	0.619
927	ENSDARG00000099200	zgc:123103	1	0.029244185	-0.723741221	0.025	0.167
928	ENSDARG00000099252	ipcef1	1	0.063918167	-0.42787921	0.125	0.286
929	ENSDARG00000099281	si:dkey-112e7.2	1	0.085114121	-0.421010115	0.45	0.571
930	ENSDARG00000099306	zgc:175088	1	0.085587096	0.414548751	0.475	0.286
931	ENSDARG00000099385	CT030188.1	1	0.054816717	0.582672298	0.8	0.714
932	ENSDARG00000099389	cdo1	1	0.228126139	0.506853428	0.15	0.071
933	ENSDARG00000099420	nme2b.2	1	0.136959502	0.465712968	0.65	0.524
934	ENSDARG00000099439	serp1	1	0.666031345	0.294032128	0.15	0.19
935	ENSDARG00000099465	rnf213a	1	0.049552505	0.570074402	0.325	0.143
936	ENSDARG00000099476	zgc:174863	1	0.522290882	-0.445899859	0.225	0.143
937	ENSDARG00000099499	ndufa4l	1	0.002890844	0.469247246	0.95	0.738
938	ENSDARG00000099532	ubl3a	1	0.013502529	0.308617797	0.2	0.024
939	ENSDARG00000099624	chmp1b	1	0.242546118	-0.396954157	0.275	0.357
940	ENSDARG00000099663	cox5ab	1	0.004040856	0.612669818	0.5	0.238
941	ENSDARG00000099667	snrpg	1	0.034637864	0.493782447	0.225	0.071
942	ENSDARG00000099674	dicp3.1	1	0.073440516	-0.491609615	0.1	0.238
943	ENSDARG00000099690	vaspa	1	0.071868314	0.383530864	0.6	0.357
944	ENSDARG00000099730	pkma	1	0.025166952	0.400561232	0.775	0.69
945	ENSDARG00000099766	myl12.1	1	0.009427399	0.504333182	0.775	0.714
946	ENSDARG00000099776	glula	1	0.821950638	0.938356671	0.3	0.286
947	ENSDARG00000099954	plekhm1	1	0.141977205	-0.255003601	0.05	0.143
948	ENSDARG00000100003	glulb	1	0.877447732	0.553190399	0.2	0.19
949	ENSDARG00000100083	sugt1	1	0.342430342	0.294236872	0.3	0.214
950	ENSDARG00000100129	brd3b	1	0.290473459	-0.527124651	0.1	0.167
951	ENSDARG00000100394	lnpep	1	0.438199224	0.263893957	0.15	0.095
952	ENSDARG00000100452	nop53	1	0.053451755	-0.45004564	0.625	0.69
953	ENSDARG00000100481	smg6	1	0.266773587	0.501854504	0.275	0.19
954	ENSDARG00000100743	si:dkey-190j3.4	1	0.614187463	0.297435691	0.225	0.19
955	ENSDARG00000100823	selenok	1	0.34764916	-0.27245261	0.325	0.381
956	ENSDARG00000100825	calm3a	1	0.061219577	0.404159267	0.175	0.048
957	ENSDARG00000101050	tmc8	1	0.297679249	-0.51227523	0.1	0.167
958	ENSDARG00000101074	glud1b	1	0.016867213	0.401379574	0.325	0.095
959	ENSDARG00000101088	si:ch73-359m17.5	1	0.141653428	-0.319152008	0.55	0.714
960	ENSDARG00000101169	grap2b	1	0.037771012	-0.405929995	0.45	0.619
961	ENSDARG00000101181	s100w	1	0.239116908	-0.272536447	0.05	0.119
962	ENSDARG00000101199	rbp4	1	0.492337705	-0.433330218	0.35	0.405
963	ENSDARG00000101324	apoa1b	1	0.017048585	-1.576224033	0.575	0.81
964	ENSDARG00000101479	BX908782.2	1	0.136915783	0.289268086	0.7	0.524
965	ENSDARG00000101560	psma1	1	0.064166393	0.376330925	0.625	0.429
966	ENSDARG00000101654	si:ch211-188c18.1	1	0.009922024	0.526779059	0.15	0
967	ENSDARG00000101680	arl1	1	0.055314217	-0.395461915	0.075	0.214
968	ENSDARG00000102056	svild	1	0.560051777	-0.332437944	0.2	0.238
969	ENSDARG00000102115	ndufc2	1	0.123484387	0.406965853	0.35	0.19
970	ENSDARG00000102228	si:dkey-171c9.3	1	0.203052105	0.750831642	0.125	0.048
971	ENSDARG00000102389	ved	1	0.394605477	-0.491847226	0.575	0.643
972	ENSDARG00000102417	psmd7	1	0.022755554	0.432093288	0.35	0.119
973	ENSDARG00000102435	plekhf1	1	0.163174882	0.581135961	0.275	0.143
974	ENSDARG00000102599	si:ch1073-392o20.2	1	0.292375152	0.355969288	0.35	0.262
975	ENSDARG00000102717	tmem42a	1	0.001032025	0.391375003	0.325	0.048
976	ENSDARG00000102725	CABZ01081909.1	1	0.2485351	0.573018998	0.15	0.071
977	ENSDARG00000102808	calr3b	1	0.073855042	0.341701124	0.125	0.024
978	ENSDARG00000102929	zgc:101715	1	0.00300072	0.293535819	0.25	0.024
979	ENSDARG00000102975	nsg2	1	0.772031071	-0.549643788	0.125	0.143
980	ENSDARG00000102978	eif4a3	1	0.821950638	0.335482275	0.3	0.286
981	ENSDARG00000103046	rest	1	0.041493905	0.298727872	0.15	0.024
982	ENSDARG00000103199	si:dkey-247k7.2	1	0.114893159	0.531119664	0.15	0.048
983	ENSDARG00000103207	rab11fip4b	1	0.768566591	0.602339599	0.15	0.143
984	ENSDARG00000103340	clic1	1	0.394271443	-0.266163271	0.55	0.619
985	ENSDARG00000103403	sar1b	1	0.112009484	0.395900959	0.25	0.119
986	ENSDARG00000103543	gngt2b	1	0.240674534	0.354121535	0.25	0.143
987	ENSDARG00000103553	sf3b3	1	0.122742096	-0.254822313	0.15	0.286
988	ENSDARG00000103578	gtf2b	1	0.177505932	-0.495530426	0.2	0.31
989	ENSDARG00000103658	hivep1	1	0.239116908	-0.403913465	0.05	0.119
990	ENSDARG00000103718	chmp5b	1	0.021645624	0.363309692	0.425	0.167
991	ENSDARG00000103754	aspm	1	0.236196849	-0.295111955	0.1	0.19
992	ENSDARG00000103824	hint1	1	0.298706729	-0.281365316	0.15	0.238
993	ENSDARG00000103852	pigrl4.2	1	0.262810634	-0.368349672	0.05	0.119
994	ENSDARG00000103856	ptcd3	1	0.009922024	0.343476793	0.15	0
995	ENSDARG00000103919	si:ch73-1a9.3	1	0.540912554	-0.291857945	0.725	0.81
996	ENSDARG00000103924	zgc:154055	1	0.318489947	0.272170692	0.225	0.143
997	ENSDARG00000103980	ets2	1	0.081813798	-0.560468368	0.4	0.524
998	ENSDARG00000103991	sec14l1	1	0.342735368	-0.26640243	0.075	0.143
999	ENSDARG00000104018	mtpn	1	0.018666075	0.577225218	0.65	0.5
1000	ENSDARG00000104031	mrpl33	1	0.050799328	0.602100314	0.35	0.167
1001	ENSDARG00000104068	gstp1	1	0.551100786	0.260903973	0.675	0.571
1002	ENSDARG00000104181	tmsb1	1	0.00817504	0.815718613	0.7	0.524
1003	ENSDARG00000104197	ptpn22	1	0.457726252	0.291995854	0.15	0.095
1004	ENSDARG00000104325	plek	1	0.049207267	0.553835639	0.475	0.262
1005	ENSDARG00000104372	gnb1b	1	0.288299973	0.30314533	0.55	0.429
1006	ENSDARG00000104517	uqcr10	1	0.018699471	0.303756899	0.6	0.357
1007	ENSDARG00000104537	cox7c	1	0.35108215	0.284545349	0.7	0.619
1008	ENSDARG00000104538	tmem184a	1	0.100240734	-0.525772128	0.025	0.119
1009	ENSDARG00000104687	slc16a9b	1	0.22447065	-0.41966537	0.1	0.19
1010	ENSDARG00000104726	si:ch211-162e15.3	1	0.862233063	0.25710152	0.15	0.143
1011	ENSDARG00000104782	oaz1b	1	0.077918596	-0.258637768	0.5	0.643
1012	ENSDARG00000104945	sncb	1	0.933856553	-0.57497384	0.15	0.143
1013	ENSDARG00000105037	snrpf	1	0.008423965	0.557755225	0.4	0.143
1014	ENSDARG00000105116	p4hb	1	0.933856553	0.289552797	0.15	0.143
1015	ENSDARG00000105177	ilf3b	1	0.011573995	0.270611824	0.3	0.071
1016	ENSDARG00000105223	pmp22a	1	0.897980606	0.55183897	0.1	0.119
1017	ENSDARG00000105293	srsf4	1	0.130727834	-0.357300785	0.075	0.19
1018	ENSDARG00000109289	mrps15	1	0.055360967	0.394315814	0.625	0.452
1019	ENSDARG00000109774	CABZ01084963.1	1	0.030605758	-0.274084551	0.025	0.167
1020	ENSDARG00000110608	CABZ01115113.1	1	0.011989762	0.696235179	0.25	0.048
1021	ENSDARG00000110654	wdr21	1	0.009458923	-0.324097323	0.025	0.214
1022	ENSDARG00000110991	ZNF276	1	0.124983552	-0.465111185	0.125	0.238
1023	ENSDARG00000111714	BOLA2	1	0.277684919	-0.459986598	0.075	0.143
1024	ENSDARG00000112540	cst14b.2	1	0.239116908	-0.485199092	0.05	0.119
1025	ENSDARG00000112691	st7	1	0.07402949	-0.374042664	0.05	0.167
1026	ENSDARG00000113969	supt4h1	1	0.312429644	0.531188171	0.275	0.19
1027	ENSDARG00000114451	mmp13a	1	0.019624857	0.949527165	0.75	0.619
1028	ENSDARG00000114549	fis1	1	0.061219577	0.362473725	0.175	0.048
1029	ENSDARG00000115557	cox7b	1	0.021814998	0.444017508	0.775	0.667
1030	ENSDARG00000116058	rhoac	1	0.147341509	0.346448937	0.55	0.405
1031	ENSDARG00000116164	crygm2d8	1	0.012035085	-0.623381741	0.075	0.286
1032	ENSDARG00000116491	h2afvb	1	0.42488877	0.259727522	0.45	0.405
1033	ENSDARG00000116649	ube2e1	1	0.115424283	0.297185487	0.525	0.357
