# Supplementary material for: Cell-type-specific responses to the microbiota across all tissues of the larval zebrafish
Source: Cell Rep. Author manuscript; Available in PMC 2023 Oct 23. (PMC10423310; doi:10.1016/j.celrep.2023.112095)
Supplement: MMC7 [file NIHMS1880944-supplement-MMC7.zip › DataS1/Cluster72/clu72_GOresults_CVZup_fdr.tsv]

ONTOLOGY	ID	Description	pvalue	p.adjust	qvalue	geneID	Count
BP	GO:0046034	ATP metabolic process	2.39E-07	0.000118444	0.000103826	ENSDARG00000001788/ENSDARG00000039914/ENSDARG00000040988/ENSDARG00000056008/ENSDARG00000070083/ENSDARG00000095897/ENSDARG00000099663/ENSDARG00000099730/ENSDARG00000104517	9
BP	GO:0006754	ATP biosynthetic process	2.75E-07	0.000118444	0.000103826	ENSDARG00000001788/ENSDARG00000039914/ENSDARG00000040988/ENSDARG00000056008/ENSDARG00000070083/ENSDARG00000095897/ENSDARG00000099730	7
BP	GO:0009205	purine ribonucleoside triphosphate metabolic process	6.56E-07	0.000118649	0.000104005	ENSDARG00000001788/ENSDARG00000039914/ENSDARG00000040988/ENSDARG00000056008/ENSDARG00000070083/ENSDARG00000095897/ENSDARG00000099663/ENSDARG00000099730/ENSDARG00000104517	9
BP	GO:0009144	purine nucleoside triphosphate metabolic process	7.25E-07	0.000118649	0.000104005	ENSDARG00000001788/ENSDARG00000039914/ENSDARG00000040988/ENSDARG00000056008/ENSDARG00000070083/ENSDARG00000095897/ENSDARG00000099663/ENSDARG00000099730/ENSDARG00000104517	9
BP	GO:0009145	purine nucleoside triphosphate biosynthetic process	8.27E-07	0.000118649	0.000104005	ENSDARG00000001788/ENSDARG00000039914/ENSDARG00000040988/ENSDARG00000056008/ENSDARG00000070083/ENSDARG00000095897/ENSDARG00000099730	7
BP	GO:0009206	purine ribonucleoside triphosphate biosynthetic process	8.27E-07	0.000118649	0.000104005	ENSDARG00000001788/ENSDARG00000039914/ENSDARG00000040988/ENSDARG00000056008/ENSDARG00000070083/ENSDARG00000095897/ENSDARG00000099730	7
BP	GO:0009199	ribonucleoside triphosphate metabolic process	1.17E-06	0.000143306	0.00012562	ENSDARG00000001788/ENSDARG00000039914/ENSDARG00000040988/ENSDARG00000056008/ENSDARG00000070083/ENSDARG00000095897/ENSDARG00000099663/ENSDARG00000099730/ENSDARG00000104517	9
BP	GO:0009126	purine nucleoside monophosphate metabolic process	1.53E-06	0.000146159	0.00012812	ENSDARG00000001788/ENSDARG00000039914/ENSDARG00000040988/ENSDARG00000056008/ENSDARG00000070083/ENSDARG00000095897/ENSDARG00000099663/ENSDARG00000099730/ENSDARG00000104517	9
BP	GO:0009167	purine ribonucleoside monophosphate metabolic process	1.53E-06	0.000146159	0.00012812	ENSDARG00000001788/ENSDARG00000039914/ENSDARG00000040988/ENSDARG00000056008/ENSDARG00000070083/ENSDARG00000095897/ENSDARG00000099663/ENSDARG00000099730/ENSDARG00000104517	9
BP	GO:0009201	ribonucleoside triphosphate biosynthetic process	1.97E-06	0.000169089	0.00014822	ENSDARG00000001788/ENSDARG00000039914/ENSDARG00000040988/ENSDARG00000056008/ENSDARG00000070083/ENSDARG00000095897/ENSDARG00000099730	7
BP	GO:0009141	nucleoside triphosphate metabolic process	2.16E-06	0.000169089	0.00014822	ENSDARG00000001788/ENSDARG00000039914/ENSDARG00000040988/ENSDARG00000056008/ENSDARG00000070083/ENSDARG00000095897/ENSDARG00000099663/ENSDARG00000099730/ENSDARG00000104517	9
BP	GO:0009161	ribonucleoside monophosphate metabolic process	3.01E-06	0.000189823	0.000166395	ENSDARG00000001788/ENSDARG00000039914/ENSDARG00000040988/ENSDARG00000056008/ENSDARG00000070083/ENSDARG00000095897/ENSDARG00000099663/ENSDARG00000099730/ENSDARG00000104517	9
BP	GO:0009142	nucleoside triphosphate biosynthetic process	3.30E-06	0.000189823	0.000166395	ENSDARG00000001788/ENSDARG00000039914/ENSDARG00000040988/ENSDARG00000056008/ENSDARG00000070083/ENSDARG00000095897/ENSDARG00000099730	7
BP	GO:0009127	purine nucleoside monophosphate biosynthetic process	3.51E-06	0.000189823	0.000166395	ENSDARG00000001788/ENSDARG00000039914/ENSDARG00000040988/ENSDARG00000056008/ENSDARG00000070083/ENSDARG00000095897/ENSDARG00000099730	7
BP	GO:0009168	purine ribonucleoside monophosphate biosynthetic process	3.51E-06	0.000189823	0.000166395	ENSDARG00000001788/ENSDARG00000039914/ENSDARG00000040988/ENSDARG00000056008/ENSDARG00000070083/ENSDARG00000095897/ENSDARG00000099730	7
BP	GO:0009123	nucleoside monophosphate metabolic process	3.53E-06	0.000189823	0.000166395	ENSDARG00000001788/ENSDARG00000039914/ENSDARG00000040988/ENSDARG00000056008/ENSDARG00000070083/ENSDARG00000095897/ENSDARG00000099663/ENSDARG00000099730/ENSDARG00000104517	9
BP	GO:0009156	ribonucleoside monophosphate biosynthetic process	8.70E-06	0.000406643	0.000356455	ENSDARG00000001788/ENSDARG00000039914/ENSDARG00000040988/ENSDARG00000056008/ENSDARG00000070083/ENSDARG00000095897/ENSDARG00000099730	7
BP	GO:0015985	energy coupled proton transport, down electrochemical gradient	8.97E-06	0.000406643	0.000356455	ENSDARG00000001788/ENSDARG00000056008/ENSDARG00000070083/ENSDARG00000095897	4
BP	GO:0015986	ATP synthesis coupled proton transport	8.97E-06	0.000406643	0.000356455	ENSDARG00000001788/ENSDARG00000056008/ENSDARG00000070083/ENSDARG00000095897	4
BP	GO:0009124	nucleoside monophosphate biosynthetic process	1.02E-05	0.000437597	0.00038359	ENSDARG00000001788/ENSDARG00000039914/ENSDARG00000040988/ENSDARG00000056008/ENSDARG00000070083/ENSDARG00000095897/ENSDARG00000099730	7
BP	GO:0017144	drug metabolic process	1.85E-05	0.000758463	0.000664855	ENSDARG00000001788/ENSDARG00000039914/ENSDARG00000040988/ENSDARG00000041602/ENSDARG00000051746/ENSDARG00000056008/ENSDARG00000070083/ENSDARG00000093193/ENSDARG00000095897/ENSDARG00000099663/ENSDARG00000099730/ENSDARG00000104517	12
BP	GO:1902600	proton transmembrane transport	3.34E-05	0.001306787	0.001145505	ENSDARG00000001788/ENSDARG00000022315/ENSDARG00000056008/ENSDARG00000070083/ENSDARG00000095897	5
BP	GO:0072522	purine-containing compound biosynthetic process	3.72E-05	0.001393234	0.001221283	ENSDARG00000001788/ENSDARG00000039914/ENSDARG00000040988/ENSDARG00000051746/ENSDARG00000056008/ENSDARG00000070083/ENSDARG00000095897/ENSDARG00000099730	8
BP	GO:0019693	ribose phosphate metabolic process	5.47E-05	0.001963222	0.001720925	ENSDARG00000001788/ENSDARG00000039914/ENSDARG00000040988/ENSDARG00000056008/ENSDARG00000070083/ENSDARG00000071065/ENSDARG00000095897/ENSDARG00000099663/ENSDARG00000099730/ENSDARG00000104517	10
BP	GO:0007015	actin filament organization	7.23E-05	0.002491495	0.002183999	ENSDARG00000001014/ENSDARG00000009336/ENSDARG00000019062/ENSDARG00000021124/ENSDARG00000026829/ENSDARG00000052438/ENSDARG00000054610/ENSDARG00000077777/ENSDARG00000104181	9
BP	GO:0072521	purine-containing compound metabolic process	8.00E-05	0.002648854	0.002321937	ENSDARG00000001788/ENSDARG00000039914/ENSDARG00000040988/ENSDARG00000051746/ENSDARG00000056008/ENSDARG00000070083/ENSDARG00000095897/ENSDARG00000099663/ENSDARG00000099730/ENSDARG00000104517	10
BP	GO:0009150	purine ribonucleotide metabolic process	0.000120397	0.003839341	0.003365496	ENSDARG00000001788/ENSDARG00000039914/ENSDARG00000040988/ENSDARG00000056008/ENSDARG00000070083/ENSDARG00000095897/ENSDARG00000099663/ENSDARG00000099730/ENSDARG00000104517	9
BP	GO:0009152	purine ribonucleotide biosynthetic process	0.000131006	0.004028429	0.003531247	ENSDARG00000001788/ENSDARG00000039914/ENSDARG00000040988/ENSDARG00000056008/ENSDARG00000070083/ENSDARG00000095897/ENSDARG00000099730	7
BP	GO:0006163	purine nucleotide metabolic process	0.00015475	0.004594474	0.004027432	ENSDARG00000001788/ENSDARG00000039914/ENSDARG00000040988/ENSDARG00000056008/ENSDARG00000070083/ENSDARG00000095897/ENSDARG00000099663/ENSDARG00000099730/ENSDARG00000104517	9
BP	GO:0006164	purine nucleotide biosynthetic process	0.000163657	0.004696944	0.004117256	ENSDARG00000001788/ENSDARG00000039914/ENSDARG00000040988/ENSDARG00000056008/ENSDARG00000070083/ENSDARG00000095897/ENSDARG00000099730	7
BP	GO:0009259	ribonucleotide metabolic process	0.000188626	0.005238929	0.00459235	ENSDARG00000001788/ENSDARG00000039914/ENSDARG00000040988/ENSDARG00000056008/ENSDARG00000070083/ENSDARG00000095897/ENSDARG00000099663/ENSDARG00000099730/ENSDARG00000104517	9
BP	GO:0009260	ribonucleotide biosynthetic process	0.000221446	0.005958286	0.005222924	ENSDARG00000001788/ENSDARG00000039914/ENSDARG00000040988/ENSDARG00000056008/ENSDARG00000070083/ENSDARG00000095897/ENSDARG00000099730	7
BP	GO:0008154	actin polymerization or depolymerization	0.00024232	0.006298853	0.00552146	ENSDARG00000019062/ENSDARG00000021124/ENSDARG00000026829/ENSDARG00000052438/ENSDARG00000077777/ENSDARG00000104181	6
BP	GO:0046390	ribose phosphate biosynthetic process	0.000248735	0.006298853	0.00552146	ENSDARG00000001788/ENSDARG00000039914/ENSDARG00000040988/ENSDARG00000056008/ENSDARG00000070083/ENSDARG00000095897/ENSDARG00000099730	7
BP	GO:0009117	nucleotide metabolic process	0.000286947	0.007058893	0.006187697	ENSDARG00000001788/ENSDARG00000039914/ENSDARG00000040988/ENSDARG00000056008/ENSDARG00000070083/ENSDARG00000071065/ENSDARG00000095897/ENSDARG00000099663/ENSDARG00000099730/ENSDARG00000104517	10
BP	GO:0006753	nucleoside phosphate metabolic process	0.000324625	0.007763952	0.006805739	ENSDARG00000001788/ENSDARG00000039914/ENSDARG00000040988/ENSDARG00000056008/ENSDARG00000070083/ENSDARG00000071065/ENSDARG00000095897/ENSDARG00000099663/ENSDARG00000099730/ENSDARG00000104517	10
BP	GO:0000387	spliceosomal snRNP assembly	0.000571754	0.013304878	0.011662813	ENSDARG00000033175/ENSDARG00000099667/ENSDARG00000105037	3
BP	GO:0030833	regulation of actin filament polymerization	0.000669642	0.015172688	0.013300101	ENSDARG00000019062/ENSDARG00000026829/ENSDARG00000052438/ENSDARG00000077777/ENSDARG00000104181	5
BP	GO:0008064	regulation of actin polymerization or depolymerization	0.000722185	0.015545038	0.013626496	ENSDARG00000019062/ENSDARG00000026829/ENSDARG00000052438/ENSDARG00000077777/ENSDARG00000104181	5
BP	GO:0030832	regulation of actin filament length	0.000722185	0.015545038	0.013626496	ENSDARG00000019062/ENSDARG00000026829/ENSDARG00000052438/ENSDARG00000077777/ENSDARG00000104181	5
BP	GO:0009165	nucleotide biosynthetic process	0.000860522	0.01807097	0.015840682	ENSDARG00000001788/ENSDARG00000039914/ENSDARG00000040988/ENSDARG00000056008/ENSDARG00000070083/ENSDARG00000095897/ENSDARG00000099730	7
BP	GO:1901293	nucleoside phosphate biosynthetic process	0.000961152	0.019296301	0.016914785	ENSDARG00000001788/ENSDARG00000039914/ENSDARG00000040988/ENSDARG00000056008/ENSDARG00000070083/ENSDARG00000095897/ENSDARG00000099730	7
BP	GO:0032271	regulation of protein polymerization	0.000963694	0.019296301	0.016914785	ENSDARG00000019062/ENSDARG00000026829/ENSDARG00000052438/ENSDARG00000077777/ENSDARG00000104181	5
BP	GO:0030041	actin filament polymerization	0.001032459	0.020203341	0.017709879	ENSDARG00000019062/ENSDARG00000026829/ENSDARG00000052438/ENSDARG00000077777/ENSDARG00000104181	5
BP	GO:0032970	regulation of actin filament-based process	0.001087077	0.020799413	0.018232385	ENSDARG00000019062/ENSDARG00000026829/ENSDARG00000042876/ENSDARG00000052438/ENSDARG00000077777/ENSDARG00000104181	6
BP	GO:0110053	regulation of actin filament organization	0.001220281	0.022840471	0.020021539	ENSDARG00000019062/ENSDARG00000026829/ENSDARG00000052438/ENSDARG00000077777/ENSDARG00000104181	5
BP	GO:0008380	RNA splicing	0.001643433	0.030106301	0.026390632	ENSDARG00000033175/ENSDARG00000052697/ENSDARG00000058328/ENSDARG00000098228/ENSDARG00000099667/ENSDARG00000103046/ENSDARG00000105037	7
BP	GO:0097435	supramolecular fiber organization	0.002079518	0.037231945	0.032636842	ENSDARG00000001014/ENSDARG00000009336/ENSDARG00000019062/ENSDARG00000021124/ENSDARG00000026829/ENSDARG00000052438/ENSDARG00000054610/ENSDARG00000077777/ENSDARG00000104181	9
BP	GO:0019362	pyridine nucleotide metabolic process	0.002162134	0.037231945	0.032636842	ENSDARG00000039914/ENSDARG00000040988/ENSDARG00000071065/ENSDARG00000099730	4
BP	GO:0046496	nicotinamide nucleotide metabolic process	0.002162134	0.037231945	0.032636842	ENSDARG00000039914/ENSDARG00000040988/ENSDARG00000071065/ENSDARG00000099730	4
BP	GO:0072524	pyridine-containing compound metabolic process	0.002520485	0.041144681	0.036066675	ENSDARG00000039914/ENSDARG00000040988/ENSDARG00000071065/ENSDARG00000099730	4
BP	GO:0032535	regulation of cellular component size	0.002531859	0.041144681	0.036066675	ENSDARG00000000857/ENSDARG00000019062/ENSDARG00000026829/ENSDARG00000052438/ENSDARG00000077777/ENSDARG00000104181	6
BP	GO:0006096	glycolytic process	0.002611036	0.041144681	0.036066675	ENSDARG00000039914/ENSDARG00000040988/ENSDARG00000099730	3
BP	GO:0006757	ATP generation from ADP	0.002611036	0.041144681	0.036066675	ENSDARG00000039914/ENSDARG00000040988/ENSDARG00000099730	3
BP	GO:1902903	regulation of supramolecular fiber organization	0.00262829	0.041144681	0.036066675	ENSDARG00000019062/ENSDARG00000026829/ENSDARG00000052438/ENSDARG00000077777/ENSDARG00000104181	5
BP	GO:0042866	pyruvate biosynthetic process	0.002773357	0.042640363	0.037377762	ENSDARG00000039914/ENSDARG00000040988/ENSDARG00000099730	3
BP	GO:0046031	ADP metabolic process	0.003297165	0.047623017	0.041745465	ENSDARG00000039914/ENSDARG00000040988/ENSDARG00000099730	3
BP	GO:0043254	regulation of protein complex assembly	0.00331579	0.047623017	0.041745465	ENSDARG00000019062/ENSDARG00000026829/ENSDARG00000052438/ENSDARG00000077777/ENSDARG00000104181	5
BP	GO:0048246	macrophage chemotaxis	0.003380064	0.047623017	0.041745465	ENSDARG00000038010/ENSDARG00000041041	2
BP	GO:0009135	purine nucleoside diphosphate metabolic process	0.003484289	0.047623017	0.041745465	ENSDARG00000039914/ENSDARG00000040988/ENSDARG00000099730	3
BP	GO:0009179	purine ribonucleoside diphosphate metabolic process	0.003484289	0.047623017	0.041745465	ENSDARG00000039914/ENSDARG00000040988/ENSDARG00000099730	3
BP	GO:0009185	ribonucleoside diphosphate metabolic process	0.003484289	0.047623017	0.041745465	ENSDARG00000039914/ENSDARG00000040988/ENSDARG00000099730	3
BP	GO:0051258	protein polymerization	0.003484611	0.047623017	0.041745465	ENSDARG00000019062/ENSDARG00000026829/ENSDARG00000052438/ENSDARG00000077777/ENSDARG00000104181	5
BP	GO:0030595	leukocyte chemotaxis	0.003590701	0.048306153	0.04234429	ENSDARG00000038010/ENSDARG00000041041/ENSDARG00000070873/ENSDARG00000074851	4
CC	GO:0070069	cytochrome complex	2.48E-05	0.004394646	0.003319179	ENSDARG00000095273/ENSDARG00000099499/ENSDARG00000099663/ENSDARG00000104517	4
CC	GO:0000502	proteasome complex	7.80E-05	0.004603151	0.003476659	ENSDARG00000009640/ENSDARG00000027899/ENSDARG00000060150/ENSDARG00000086618/ENSDARG00000102417	5
CC	GO:1905369	endopeptidase complex	7.80E-05	0.004603151	0.003476659	ENSDARG00000009640/ENSDARG00000027899/ENSDARG00000060150/ENSDARG00000086618/ENSDARG00000102417	5
CC	GO:0045277	respiratory chain complex IV	0.000155218	0.005011177	0.003784832	ENSDARG00000095273/ENSDARG00000099499/ENSDARG00000099663	3
CC	GO:0005685	U1 snRNP	0.000214982	0.005011177	0.003784832	ENSDARG00000033175/ENSDARG00000099667/ENSDARG00000105037	3
CC	GO:0045259	proton-transporting ATP synthase complex	0.000214982	0.005011177	0.003784832	ENSDARG00000056008/ENSDARG00000070083/ENSDARG00000095897	3
CC	GO:0070469	respiratory chain	0.00021885	0.005011177	0.003784832	ENSDARG00000095273/ENSDARG00000099499/ENSDARG00000099663/ENSDARG00000104517/ENSDARG00000115557	5
CC	GO:1905368	peptidase complex	0.000241994	0.005011177	0.003784832	ENSDARG00000009640/ENSDARG00000027899/ENSDARG00000060150/ENSDARG00000086618/ENSDARG00000102417	5
CC	GO:0071013	catalytic step 2 spliceosome	0.000254806	0.005011177	0.003784832	ENSDARG00000033175/ENSDARG00000058328/ENSDARG00000099667/ENSDARG00000105037	4
CC	GO:0016469	proton-transporting two-sector ATPase complex	0.000442546	0.007833057	0.005916136	ENSDARG00000022315/ENSDARG00000056008/ENSDARG00000070083/ENSDARG00000095897	4
CC	GO:0097525	spliceosomal snRNP complex	0.00056623	0.008177714	0.006176448	ENSDARG00000033175/ENSDARG00000058328/ENSDARG00000099667/ENSDARG00000105037	4
CC	GO:0005838	proteasome regulatory particle	0.000596813	0.008177714	0.006176448	ENSDARG00000027899/ENSDARG00000060150/ENSDARG00000102417	3
CC	GO:0030532	small nuclear ribonucleoprotein complex	0.000600623	0.008177714	0.006176448	ENSDARG00000033175/ENSDARG00000058328/ENSDARG00000099667/ENSDARG00000105037	4
CC	GO:0022624	proteasome accessory complex	0.000972766	0.011562416	0.008732839	ENSDARG00000027899/ENSDARG00000060150/ENSDARG00000102417	3
CC	GO:0120114	Sm-like protein family complex	0.000979866	0.011562416	0.008732839	ENSDARG00000033175/ENSDARG00000058328/ENSDARG00000099667/ENSDARG00000105037	4
CC	GO:0098800	inner mitochondrial membrane protein complex	0.001065995	0.011792574	0.008906672	ENSDARG00000056008/ENSDARG00000095897/ENSDARG00000099499/ENSDARG00000099663/ENSDARG00000104517	5
CC	GO:0044455	mitochondrial membrane part	0.001143642	0.011907327	0.008993343	ENSDARG00000056008/ENSDARG00000095897/ENSDARG00000099499/ENSDARG00000099663/ENSDARG00000104517/ENSDARG00000115557	6
CC	GO:0098803	respiratory chain complex	0.001310695	0.012888497	0.009734398	ENSDARG00000095273/ENSDARG00000099499/ENSDARG00000099663/ENSDARG00000104517	4
CC	GO:0005746	mitochondrial respiratory chain	0.001436405	0.01338125	0.010106564	ENSDARG00000099499/ENSDARG00000099663/ENSDARG00000104517/ENSDARG00000115557	4
CC	GO:0008541	proteasome regulatory particle, lid subcomplex	0.001519933	0.013451408	0.010159553	ENSDARG00000027899/ENSDARG00000060150	2
CC	GO:0005751	mitochondrial respiratory chain complex IV	0.002604096	0.020948455	0.015821908	ENSDARG00000099499/ENSDARG00000099663	2
CC	GO:0034719	SMN-Sm protein complex	0.002604096	0.020948455	0.015821908	ENSDARG00000033175/ENSDARG00000099667	2
CC	GO:0005684	U2-type spliceosomal complex	0.002722116	0.020948455	0.015821908	ENSDARG00000033175/ENSDARG00000058328/ENSDARG00000099667	3
CC	GO:0015629	actin cytoskeleton	0.003254169	0.022803347	0.017222867	ENSDARG00000037746/ENSDARG00000001014/ENSDARG00000009336/ENSDARG00000019062/ENSDARG00000021124/ENSDARG00000026829/ENSDARG00000052438	7
CC	GO:0005885	Arp2/3 protein complex	0.003478477	0.022803347	0.017222867	ENSDARG00000019062/ENSDARG00000052438	2
CC	GO:0071004	U2-type prespliceosome	0.003478477	0.022803347	0.017222867	ENSDARG00000058328/ENSDARG00000099667	2
CC	GO:0071010	prespliceosome	0.003478477	0.022803347	0.017222867	ENSDARG00000058328/ENSDARG00000099667	2
CC	GO:0005682	U5 snRNP	0.005578019	0.031848691	0.024054617	ENSDARG00000033175/ENSDARG00000099667	2
CC	GO:0005686	U2 snRNP	0.005578019	0.031848691	0.024054617	ENSDARG00000033175/ENSDARG00000099667	2
CC	GO:0005732	small nucleolar ribonucleoprotein complex	0.005578019	0.031848691	0.024054617	ENSDARG00000012495/ENSDARG00000105037	2
CC	GO:0005753	mitochondrial proton-transporting ATP synthase complex	0.005578019	0.031848691	0.024054617	ENSDARG00000056008/ENSDARG00000095897	2
CC	GO:0005689	U12-type spliceosomal complex	0.006173912	0.034149454	0.025792332	ENSDARG00000058328/ENSDARG00000099667	2
CC	GO:0005681	spliceosomal complex	0.006738693	0.035387041	0.026727054	ENSDARG00000033175/ENSDARG00000058328/ENSDARG00000099667/ENSDARG00000105037	4
CC	GO:0035861	site of double-strand break	0.006797511	0.035387041	0.026727054	ENSDARG00000037188/ENSDARG00000052438	2
CC	GO:0005743	mitochondrial inner membrane	0.007795419	0.039422549	0.029774985	ENSDARG00000056008/ENSDARG00000095897/ENSDARG00000099499/ENSDARG00000099663/ENSDARG00000104517/ENSDARG00000115557	6
CC	GO:0090734	site of DNA damage	0.008126451	0.03995505	0.030177171	ENSDARG00000037188/ENSDARG00000052438	2
CC	GO:0005839	proteasome core complex	0.009562127	0.044539383	0.033639617	ENSDARG00000009640/ENSDARG00000086618	2
CC	GO:0033178	proton-transporting two-sector ATPase complex, catalytic domain	0.009562127	0.044539383	0.033639617	ENSDARG00000070083/ENSDARG00000095897	2
MF	GO:0015078	proton transmembrane transporter activity	7.72E-09	1.22E-06	1.05E-06	ENSDARG00000001788/ENSDARG00000022315/ENSDARG00000038577/ENSDARG00000056008/ENSDARG00000070083/ENSDARG00000095273/ENSDARG00000095897/ENSDARG00000099499/ENSDARG00000099663/ENSDARG00000115557	10
MF	GO:0004129	cytochrome-c oxidase activity	1.05E-06	3.32E-05	2.85E-05	ENSDARG00000038577/ENSDARG00000095273/ENSDARG00000099499/ENSDARG00000099663/ENSDARG00000115557	5
MF	GO:0015002	heme-copper terminal oxidase activity	1.05E-06	3.32E-05	2.85E-05	ENSDARG00000038577/ENSDARG00000095273/ENSDARG00000099499/ENSDARG00000099663/ENSDARG00000115557	5
MF	GO:0016675	oxidoreductase activity, acting on a heme group of donors	1.05E-06	3.32E-05	2.85E-05	ENSDARG00000038577/ENSDARG00000095273/ENSDARG00000099499/ENSDARG00000099663/ENSDARG00000115557	5
MF	GO:0016676	oxidoreductase activity, acting on a heme group of donors, oxygen as acceptor	1.05E-06	3.32E-05	2.85E-05	ENSDARG00000038577/ENSDARG00000095273/ENSDARG00000099499/ENSDARG00000099663/ENSDARG00000115557	5
MF	GO:0046933	proton-transporting ATP synthase activity, rotational mechanism	2.72E-06	7.16E-05	6.15E-05	ENSDARG00000001788/ENSDARG00000056008/ENSDARG00000070083/ENSDARG00000095897	4
MF	GO:0019829	cation-transporting ATPase activity	0.000117739	0.001974592	0.001697018	ENSDARG00000001788/ENSDARG00000022315/ENSDARG00000056008/ENSDARG00000070083/ENSDARG00000095897	5
MF	GO:0022853	active ion transmembrane transporter activity	0.000117739	0.001974592	0.001697018	ENSDARG00000001788/ENSDARG00000022315/ENSDARG00000056008/ENSDARG00000070083/ENSDARG00000095897	5
MF	GO:0042625	ATPase coupled ion transmembrane transporter activity	0.000117739	0.001974592	0.001697018	ENSDARG00000001788/ENSDARG00000022315/ENSDARG00000056008/ENSDARG00000070083/ENSDARG00000095897	5
MF	GO:0044769	ATPase activity, coupled to transmembrane movement of ions, rotational mechanism	0.000124974	0.001974592	0.001697018	ENSDARG00000001788/ENSDARG00000056008/ENSDARG00000070083/ENSDARG00000095897	4
MF	GO:0009055	electron transfer activity	0.00014019	0.002013644	0.00173058	ENSDARG00000038577/ENSDARG00000095273/ENSDARG00000099499/ENSDARG00000099663/ENSDARG00000115557	5
MF	GO:0015077	monovalent inorganic cation transmembrane transporter activity	0.000346794	0.004366096	0.003752341	ENSDARG00000001788/ENSDARG00000022315/ENSDARG00000038577/ENSDARG00000056008/ENSDARG00000070083/ENSDARG00000095273/ENSDARG00000095897/ENSDARG00000099499/ENSDARG00000099663/ENSDARG00000115557	10
MF	GO:0003779	actin binding	0.000359236	0.004366096	0.003752341	ENSDARG00000001014/ENSDARG00000009336/ENSDARG00000019062/ENSDARG00000021124/ENSDARG00000026829/ENSDARG00000052438/ENSDARG00000054610/ENSDARG00000058348/ENSDARG00000077777/ENSDARG00000104181	10
MF	GO:0051015	actin filament binding	0.000468528	0.005287677	0.004544372	ENSDARG00000001014/ENSDARG00000009336/ENSDARG00000019062/ENSDARG00000026829/ENSDARG00000052438/ENSDARG00000054610/ENSDARG00000058348	7
MF	GO:0042626	ATPase activity, coupled to transmembrane movement of substances	0.001537586	0.015183659	0.013049247	ENSDARG00000001788/ENSDARG00000022315/ENSDARG00000056008/ENSDARG00000070083/ENSDARG00000095897	5
MF	GO:0043492	ATPase activity, coupled to movement of substances	0.001537586	0.015183659	0.013049247	ENSDARG00000001788/ENSDARG00000022315/ENSDARG00000056008/ENSDARG00000070083/ENSDARG00000095897	5
MF	GO:0015405	P-P-bond-hydrolysis-driven transmembrane transporter activity	0.001905332	0.017228033	0.014806238	ENSDARG00000001788/ENSDARG00000022315/ENSDARG00000056008/ENSDARG00000070083/ENSDARG00000095897	5
MF	GO:0015399	primary active transmembrane transporter activity	0.001962687	0.017228033	0.014806238	ENSDARG00000001788/ENSDARG00000022315/ENSDARG00000056008/ENSDARG00000070083/ENSDARG00000095897	5
MF	GO:0017091	AU-rich element binding	0.003075708	0.025576936	0.021981511	ENSDARG00000003153/ENSDARG00000105177	2
MF	GO:0050661	NADP binding	0.003324956	0.026267153	0.022574702	ENSDARG00000039914/ENSDARG00000055092/ENSDARG00000071065	3
MF	GO:0003785	actin monomer binding	0.004543173	0.034181971	0.029376911	ENSDARG00000077777/ENSDARG00000104181	2
