# Supplementary material for: Cell-type-specific responses to the microbiota across all tissues of the larval zebrafish
Source: Cell Rep. Author manuscript; Available in PMC 2023 Oct 23. (PMC10423310; doi:10.1016/j.celrep.2023.112095)
Supplement: MMC7 [file NIHMS1880944-supplement-MMC7.zip › DataS1/Cluster72/Clu72_GOsorting_CVZup.xlsx]

## Sheet: CVZ_DEGs
gene	gene_NAME	p_val_adj	p_val	avg_logFC	%CVZ	%GF
ENSDARG00000000068	slc9a3r1a	1	0.025292	0.412133	0.45	0.214		no. DEGs	no. DEGs used in GoTerm
ENSDARG00000000779	scfd1	1	0.00708269	0.288322	0.225	0.024		144	52
ENSDARG00000000853	dstyk	1	0.0396188	0.354266	0.15	0.024
ENSDARG00000000857	mapk14a	1	0.0230349	0.363561	0.3	0.095
ENSDARG00000000906	skap2	1	0.0293812	0.409722	0.725	0.548
ENSDARG00000001014	myh9b	1	0.0194196	0.42706	0.125	0
ENSDARG00000001788	atp5po	1	0.0306057	0.413222	0.675	0.452
ENSDARG00000002758	dedd1	1	0.0453335	0.385359	0.35	0.167
ENSDARG00000002790	ap2m1a	1	0.0486603	0.265984	0.525	0.286
ENSDARG00000003153	nudt21	1	0.0454703	0.362974	0.15	0.024
ENSDARG00000003866	tm9sf2	1	0.0276225	0.296735	0.425	0.19
ENSDARG00000004618	stx2a	1	0.0194196	0.348647	0.125	0
ENSDARG00000005500	dgcr6	1	0.037816	0.40519	0.15	0.024
ENSDARG00000005908	clk4b	1	0.0243064	0.529076	0.175	0.024
ENSDARG00000007271	mynn	1	0.00504389	0.286067	0.175	0
ENSDARG00000009336	aif1l	1	0.0220415	0.385197	0.4	0.143
ENSDARG00000009640	psmb1	1	0.000916725	0.807533	0.475	0.167
ENSDARG00000011000	gtf2a1	1	0.0214668	0.458631	0.3	0.095
ENSDARG00000012495	mphosph10	1	0.0194196	0.467122	0.125	0
ENSDARG00000012818	csnk2a2a	1	0.0396188	0.426914	0.15	0.024
ENSDARG00000017781	hsd17b10	1	0.0201082	0.286076	0.175	0.024
ENSDARG00000018426	aldh7a1	1	0.00712593	0.457451	0.4	0.119
ENSDARG00000019062	arpc5b	1	0.00852266	0.564283	0.775	0.643
ENSDARG00000021113	ptmaa	1	0.00723308	0.360564	0.925	0.952
ENSDARG00000021124	cfl1	1	0.000256934	0.519334	0.925	0.976
ENSDARG00000022315	atp6v1g1	1	0.000316443	0.902019	0.5	0.143
ENSDARG00000022599	dnpep	1	0.0155292	0.555417	0.275	0.071
ENSDARG00000022684	fkbp1aa	1	0.0388579	0.361146	0.775	0.619
ENSDARG00000023290	fabp3	1	0.0324435	0.485274	0.525	0.286
ENSDARG00000025554	wdr83os	1	0.0416629	0.443452	0.4	0.19
ENSDARG00000026369	dbi	1	0.0445717	0.450444	0.675	0.548
ENSDARG00000026829	cotl1	1	0.00301118	0.542354	0.9	0.857
ENSDARG00000026865	fam107b	1	0.0337867	0.414763	0.475	0.238
ENSDARG00000027899	sem1	1	0.00709384	0.578639	0.625	0.333
ENSDARG00000029818	srsf5a	1	0.0389472	0.289283	0.725	0.643
ENSDARG00000031434	rcor1	1	0.0383766	0.435947	0.275	0.095
ENSDARG00000032575	ywhaz	1	0.0396113	0.472043	0.65	0.429
ENSDARG00000033175	snrpe	1	0.00265281	0.586527	0.4	0.119
ENSDARG00000034189	oxsr1a	1	0.0359739	0.490934	0.2	0.048
ENSDARG00000035329	capns1a	1	0.00628019	0.49701	0.475	0.214
ENSDARG00000035835	eef2k	1	0.0438399	0.261812	0.2	0.048
ENSDARG00000036456	anxa4	1	0.0476893	0.367686	0.8	0.786
ENSDARG00000036855	plagx	1	0.0194196	0.354152	0.125	0
ENSDARG00000037009	banf1	1	0.00290324	0.610486	0.475	0.167
ENSDARG00000037108	pfdn6	1	0.022625	0.672994	0.35	0.167
ENSDARG00000037188	rpa2	1	0.0194196	0.409129	0.125	0
ENSDARG00000037746	actb1	0.554163	2.5123e-05	0.540304	1	1
ENSDARG00000038010	rac2	1	0.0499926	0.465477	0.8	0.81
ENSDARG00000038099	gskip	1	0.0495525	0.413251	0.325	0.143
ENSDARG00000038577	cox6c	1	0.00467788	0.634683	0.775	0.595
ENSDARG00000038695	elavl1a	1	0.0421599	0.390301	0.2	0.048
ENSDARG00000039215	arrb2a	1	0.0431734	0.619602	0.225	0.071
ENSDARG00000039914	gapdhs	1	0.0170201	0.483491	0.875	0.881
ENSDARG00000040988	tpi1b	1	0.0235605	0.450356	0.775	0.643
ENSDARG00000041041	cxcr3.2	1	0.0293446	0.440249	0.2	0.048
ENSDARG00000041359	zgc:161969	1	0.0221208	0.313827	0.175	0.024
ENSDARG00000041433	si:dkey-7c18.24	1	0.0194196	0.5522	0.125	0
ENSDARG00000041602	zgc:92335	1	0.0438239	0.384656	0.275	0.095
ENSDARG00000042577	batf3	1	0.0455762	0.257479	0.2	0.048
ENSDARG00000042732	tmem189	1	0.025	0.362299	0.325	0.119
ENSDARG00000042876	abracl	1	0.00803157	0.699746	0.775	0.548
ENSDARG00000042927	mapre1a	1	0.00620993	0.492359	0.8	0.69
ENSDARG00000043009	fam43a	1	0.00187009	0.699981	0.45	0.143
ENSDARG00000043485	si:ch211-22i13.2	1	0.0201082	0.567555	0.175	0.024
ENSDARG00000044562	cycsb	1	0.0446873	0.54083	0.5	0.333
ENSDARG00000045248	h3f3d	1	0.000988617	0.421337	0.9	0.81
ENSDARG00000051746	ada2a	1	0.0194196	0.436658	0.125	0
ENSDARG00000052438	actr2a	1	0.00359214	0.49139	0.75	0.452
ENSDARG00000052649	ube2ia	1	0.040447	0.521216	0.3	0.119
ENSDARG00000052697	fam172a	1	0.0194196	0.460473	0.125	0
ENSDARG00000053864	elmsan1b	1	0.0431734	0.279183	0.225	0.071
ENSDARG00000054201	rnf40	1	0.0188218	0.326285	0.275	0.071
ENSDARG00000054610	coro1a	1	0.0177034	0.343636	0.875	0.905
ENSDARG00000055092	pora	1	0.00315719	0.517954	0.25	0.024
ENSDARG00000055291	rab18a	1	0.00504389	0.403483	0.175	0
ENSDARG00000056008	atp5mc1	1	0.0022064	0.752332	0.625	0.357
ENSDARG00000056550	tango2	1	0.0100879	0.420271	0.2	0.024
ENSDARG00000056874	lygl1	1	0.0024025	0.874582	0.3	0.048
ENSDARG00000058328	lsm7	1	0.021674	0.470769	0.35	0.143
ENSDARG00000058348	scinlb	1	0.0316178	0.402826	0.75	0.548
ENSDARG00000058593	sri	1	0.037106	0.524809	0.625	0.5
ENSDARG00000060150	psmd11a	1	0.00992202	0.3185	0.15	0
ENSDARG00000060697	kmt2bb	1	0.0258409	0.514294	0.325	0.119
ENSDARG00000061798	arhgap27l	1	0.00992202	0.357893	0.15	0
ENSDARG00000068404	tbcb	1	0.0389994	0.641538	0.325	0.143
ENSDARG00000069334	zgc:114045	1	0.0483767	0.532794	0.25	0.095
ENSDARG00000069846	zgc:162944	1	0.0171745	0.631823	0.625	0.357
ENSDARG00000070019	taf15	1	0.00346455	0.578753	0.325	0.071
ENSDARG00000070083	atp5f1b	1	0.0365702	0.314311	0.875	0.833
ENSDARG00000070795	eaf1	1	0.0304218	0.562671	0.325	0.119
ENSDARG00000070873	ccl25b	1	0.0194196	0.827743	0.125	0
ENSDARG00000071001	nuggc.1	1	0.0359739	0.328139	0.2	0.048
ENSDARG00000071026	mllt11	1	0.0221208	0.665771	0.175	0.024
ENSDARG00000071065	g6pd	1	0.0386781	0.39941	0.525	0.262
ENSDARG00000071570	si:dkeyp-87e7.4	1	0.0194196	0.474675	0.125	0
ENSDARG00000071578	si:ch211-222k6.3	1	0.0194196	0.357717	0.125	0
ENSDARG00000074851	s1pr4	1	0.049801	0.465536	0.225	0.071
ENSDARG00000075758	ywhabb	1	0.0414142	0.475748	0.65	0.452
ENSDARG00000075818	dok2	1	0.019085	0.499857	0.325	0.119
ENSDARG00000076486	acp1	1	0.010085	0.312963	0.325	0.095
ENSDARG00000076618	tm2d3	1	0.0431734	0.666126	0.225	0.071
ENSDARG00000077760	ascc1	1	0.0201082	0.366366	0.175	0.024
ENSDARG00000077777	tmsb4x	1	0.00280956	0.407832	1	1
ENSDARG00000078077	dph2	1	0.0434437	0.449526	0.15	0.024
ENSDARG00000078785	tmem258	1	0.0120318	0.57544	0.675	0.452
ENSDARG00000078824	si:ch211-66e2.3	1	0.043492	0.619821	0.55	0.333
ENSDARG00000079636	fam177a1	1	0.00965646	0.535332	0.25	0.048
ENSDARG00000086618	psma3	1	0.00447215	0.481713	0.575	0.262
ENSDARG00000088357	acadl	1	0.0270035	0.364834	0.2	0.048
ENSDARG00000089368	hopx	1	0.00835396	0.529156	0.575	0.31
ENSDARG00000090552	si:dkey-7j14.6	1	0.0384891	0.501649	0.375	0.167
ENSDARG00000090716	cltcb	1	0.0293446	0.305255	0.2	0.048
ENSDARG00000092889	zgc:194246	1	0.0204357	0.568026	0.325	0.119
ENSDARG00000093193	chia.6	1	0.0125239	0.593086	0.7	0.452
ENSDARG00000094854	ms4a17a.9	1	0.011685	0.472309	0.2	0.024
ENSDARG00000095273	cox8a	1	0.0181636	0.443317	0.775	0.714
ENSDARG00000095897	atp5f1e	1	0.01151	0.493202	0.8	0.595
ENSDARG00000096954	si:dkeyp-67f1.1	1	0.0200408	0.602373	0.225	0.048
ENSDARG00000097205	ulk2	1	0.0396188	0.776021	0.15	0.024
ENSDARG00000098228	thrap3b	1	0.0199924	0.460273	0.3	0.095
ENSDARG00000099465	rnf213a	1	0.0495525	0.570074	0.325	0.143
ENSDARG00000099499	ndufa4l	1	0.00289084	0.469247	0.95	0.738
ENSDARG00000099532	ubl3a	1	0.0135025	0.308618	0.2	0.024
ENSDARG00000099663	cox5ab	1	0.00404086	0.61267	0.5	0.238
ENSDARG00000099667	snrpg	1	0.0346379	0.493782	0.225	0.071
ENSDARG00000099730	pkma	1	0.025167	0.400561	0.775	0.69
ENSDARG00000099766	myl12.1	1	0.0094274	0.504333	0.775	0.714
ENSDARG00000101074	glud1b	1	0.0168672	0.40138	0.325	0.095
ENSDARG00000101654	si:ch211-188c18.1	1	0.00992202	0.526779	0.15	0
ENSDARG00000102417	psmd7	1	0.0227556	0.432093	0.35	0.119
ENSDARG00000102717	tmem42a	1	0.00103203	0.391375	0.325	0.048
ENSDARG00000102929	zgc:101715	1	0.00300072	0.293536	0.25	0.024
ENSDARG00000103046	rest	1	0.0414939	0.298728	0.15	0.024
ENSDARG00000103718	chmp5b	1	0.0216456	0.36331	0.425	0.167
ENSDARG00000103856	ptcd3	1	0.00992202	0.343477	0.15	0
ENSDARG00000104018	mtpn	1	0.0186661	0.577225	0.65	0.5
ENSDARG00000104181	tmsb1	1	0.00817504	0.815719	0.7	0.524
ENSDARG00000104325	plek	1	0.0492073	0.553836	0.475	0.262
ENSDARG00000104517	uqcr10	1	0.0186995	0.303757	0.6	0.357
ENSDARG00000105037	snrpf	1	0.00842397	0.557755	0.4	0.143
ENSDARG00000105177	ilf3b	1	0.011574	0.270612	0.3	0.071
ENSDARG00000110608	CABZ01115113.1	1	0.0119898	0.696235	0.25	0.048
ENSDARG00000114451	mmp13a	1	0.0196249	0.949527	0.75	0.619
ENSDARG00000115557	cox7b	1	0.021815	0.444018	0.775	0.667

## Sheet: GOresults_CVZup_fdr
ONTOLOGY	ID	Description	pvalue	p.adjust	qvalue	geneID	Count
BP	GO:0046034	ATP metabolic process	2.39232e-07	0.000118444	0.000103826	ENSDARG00000001788/ENSDARG00000039914/ENSDARG00000040988/ENSDARG00000056008/ENSDARG00000070083/ENSDARG00000095897/ENSDARG00000099663/ENSDARG00000099730/ENSDARG00000104517	9
BP	GO:0006754	ATP biosynthetic process	2.75132e-07	0.000118444	0.000103826	ENSDARG00000001788/ENSDARG00000039914/ENSDARG00000040988/ENSDARG00000056008/ENSDARG00000070083/ENSDARG00000095897/ENSDARG00000099730	7
BP	GO:0009205	purine ribonucleoside triphosphate metabolic process	6.56365e-07	0.000118649	0.000104005	ENSDARG00000001788/ENSDARG00000039914/ENSDARG00000040988/ENSDARG00000056008/ENSDARG00000070083/ENSDARG00000095897/ENSDARG00000099663/ENSDARG00000099730/ENSDARG00000104517	9
BP	GO:0009144	purine nucleoside triphosphate metabolic process	7.24504e-07	0.000118649	0.000104005	ENSDARG00000001788/ENSDARG00000039914/ENSDARG00000040988/ENSDARG00000056008/ENSDARG00000070083/ENSDARG00000095897/ENSDARG00000099663/ENSDARG00000099730/ENSDARG00000104517	9
BP	GO:0009145	purine nucleoside triphosphate biosynthetic process	8.2682e-07	0.000118649	0.000104005	ENSDARG00000001788/ENSDARG00000039914/ENSDARG00000040988/ENSDARG00000056008/ENSDARG00000070083/ENSDARG00000095897/ENSDARG00000099730	7
BP	GO:0009206	purine ribonucleoside triphosphate biosynthetic process	8.2682e-07	0.000118649	0.000104005	ENSDARG00000001788/ENSDARG00000039914/ENSDARG00000040988/ENSDARG00000056008/ENSDARG00000070083/ENSDARG00000095897/ENSDARG00000099730	7
BP	GO:0009199	ribonucleoside triphosphate metabolic process	1.16509e-06	0.000143306	0.00012562	ENSDARG00000001788/ENSDARG00000039914/ENSDARG00000040988/ENSDARG00000056008/ENSDARG00000070083/ENSDARG00000095897/ENSDARG00000099663/ENSDARG00000099730/ENSDARG00000104517	9
BP	GO:0009126	purine nucleoside monophosphate metabolic process	1.52779e-06	0.000146159	0.00012812	ENSDARG00000001788/ENSDARG00000039914/ENSDARG00000040988/ENSDARG00000056008/ENSDARG00000070083/ENSDARG00000095897/ENSDARG00000099663/ENSDARG00000099730/ENSDARG00000104517	9
BP	GO:0009167	purine ribonucleoside monophosphate metabolic process	1.52779e-06	0.000146159	0.00012812	ENSDARG00000001788/ENSDARG00000039914/ENSDARG00000040988/ENSDARG00000056008/ENSDARG00000070083/ENSDARG00000095897/ENSDARG00000099663/ENSDARG00000099730/ENSDARG00000104517	9
BP	GO:0009201	ribonucleoside triphosphate biosynthetic process	1.96835e-06	0.000169089	0.00014822	ENSDARG00000001788/ENSDARG00000039914/ENSDARG00000040988/ENSDARG00000056008/ENSDARG00000070083/ENSDARG00000095897/ENSDARG00000099730	7
BP	GO:0009141	nucleoside triphosphate metabolic process	2.16025e-06	0.000169089	0.00014822	ENSDARG00000001788/ENSDARG00000039914/ENSDARG00000040988/ENSDARG00000056008/ENSDARG00000070083/ENSDARG00000095897/ENSDARG00000099663/ENSDARG00000099730/ENSDARG00000104517	9
BP	GO:0009161	ribonucleoside monophosphate metabolic process	3.00663e-06	0.000189823	0.000166395	ENSDARG00000001788/ENSDARG00000039914/ENSDARG00000040988/ENSDARG00000056008/ENSDARG00000070083/ENSDARG00000095897/ENSDARG00000099663/ENSDARG00000099730/ENSDARG00000104517	9
BP	GO:0009142	nucleoside triphosphate biosynthetic process	3.29972e-06	0.000189823	0.000166395	ENSDARG00000001788/ENSDARG00000039914/ENSDARG00000040988/ENSDARG00000056008/ENSDARG00000070083/ENSDARG00000095897/ENSDARG00000099730	7
BP	GO:0009127	purine nucleoside monophosphate biosynthetic process	3.50933e-06	0.000189823	0.000166395	ENSDARG00000001788/ENSDARG00000039914/ENSDARG00000040988/ENSDARG00000056008/ENSDARG00000070083/ENSDARG00000095897/ENSDARG00000099730	7
BP	GO:0009168	purine ribonucleoside monophosphate biosynthetic process	3.50933e-06	0.000189823	0.000166395	ENSDARG00000001788/ENSDARG00000039914/ENSDARG00000040988/ENSDARG00000056008/ENSDARG00000070083/ENSDARG00000095897/ENSDARG00000099730	7
BP	GO:0009123	nucleoside monophosphate metabolic process	3.52748e-06	0.000189823	0.000166395	ENSDARG00000001788/ENSDARG00000039914/ENSDARG00000040988/ENSDARG00000056008/ENSDARG00000070083/ENSDARG00000095897/ENSDARG00000099663/ENSDARG00000099730/ENSDARG00000104517	9
BP	GO:0009156	ribonucleoside monophosphate biosynthetic process	8.69894e-06	0.000406643	0.000356455	ENSDARG00000001788/ENSDARG00000039914/ENSDARG00000040988/ENSDARG00000056008/ENSDARG00000070083/ENSDARG00000095897/ENSDARG00000099730	7
BP	GO:0015985	energy coupled proton transport, down electrochemical gradient	8.97353e-06	0.000406643	0.000356455	ENSDARG00000001788/ENSDARG00000056008/ENSDARG00000070083/ENSDARG00000095897	4
BP	GO:0015986	ATP synthesis coupled proton transport	8.97353e-06	0.000406643	0.000356455	ENSDARG00000001788/ENSDARG00000056008/ENSDARG00000070083/ENSDARG00000095897	4
BP	GO:0009124	nucleoside monophosphate biosynthetic process	1.01649e-05	0.000437597	0.00038359	ENSDARG00000001788/ENSDARG00000039914/ENSDARG00000040988/ENSDARG00000056008/ENSDARG00000070083/ENSDARG00000095897/ENSDARG00000099730	7
BP	GO:0017144	drug metabolic process	1.84991e-05	0.000758463	0.000664855	ENSDARG00000001788/ENSDARG00000039914/ENSDARG00000040988/ENSDARG00000041602/ENSDARG00000051746/ENSDARG00000056008/ENSDARG00000070083/ENSDARG00000093193/ENSDARG00000095897/ENSDARG00000099663/ENSDARG00000099730/ENSDARG00000104517	12
BP	GO:1902600	proton transmembrane transport	3.33906e-05	0.00130679	0.00114551	ENSDARG00000001788/ENSDARG00000022315/ENSDARG00000056008/ENSDARG00000070083/ENSDARG00000095897	5
BP	GO:0072522	purine-containing compound biosynthetic process	3.72176e-05	0.00139323	0.00122128	ENSDARG00000001788/ENSDARG00000039914/ENSDARG00000040988/ENSDARG00000051746/ENSDARG00000056008/ENSDARG00000070083/ENSDARG00000095897/ENSDARG00000099730	8
BP	GO:0019693	ribose phosphate metabolic process	5.4724e-05	0.00196322	0.00172092	ENSDARG00000001788/ENSDARG00000039914/ENSDARG00000040988/ENSDARG00000056008/ENSDARG00000070083/ENSDARG00000071065/ENSDARG00000095897/ENSDARG00000099663/ENSDARG00000099730/ENSDARG00000104517	10
BP	GO:0007015	actin filament organization	7.23431e-05	0.0024915	0.002184	ENSDARG00000001014/ENSDARG00000009336/ENSDARG00000019062/ENSDARG00000021124/ENSDARG00000026829/ENSDARG00000052438/ENSDARG00000054610/ENSDARG00000077777/ENSDARG00000104181	9
BP	GO:0072521	purine-containing compound metabolic process	7.99886e-05	0.00264885	0.00232194	ENSDARG00000001788/ENSDARG00000039914/ENSDARG00000040988/ENSDARG00000051746/ENSDARG00000056008/ENSDARG00000070083/ENSDARG00000095897/ENSDARG00000099663/ENSDARG00000099730/ENSDARG00000104517	10
BP	GO:0009150	purine ribonucleotide metabolic process	0.000120397	0.00383934	0.0033655	ENSDARG00000001788/ENSDARG00000039914/ENSDARG00000040988/ENSDARG00000056008/ENSDARG00000070083/ENSDARG00000095897/ENSDARG00000099663/ENSDARG00000099730/ENSDARG00000104517	9
BP	GO:0009152	purine ribonucleotide biosynthetic process	0.000131006	0.00402843	0.00353125	ENSDARG00000001788/ENSDARG00000039914/ENSDARG00000040988/ENSDARG00000056008/ENSDARG00000070083/ENSDARG00000095897/ENSDARG00000099730	7
BP	GO:0006163	purine nucleotide metabolic process	0.00015475	0.00459447	0.00402743	ENSDARG00000001788/ENSDARG00000039914/ENSDARG00000040988/ENSDARG00000056008/ENSDARG00000070083/ENSDARG00000095897/ENSDARG00000099663/ENSDARG00000099730/ENSDARG00000104517	9
BP	GO:0006164	purine nucleotide biosynthetic process	0.000163657	0.00469694	0.00411726	ENSDARG00000001788/ENSDARG00000039914/ENSDARG00000040988/ENSDARG00000056008/ENSDARG00000070083/ENSDARG00000095897/ENSDARG00000099730	7
BP	GO:0009259	ribonucleotide metabolic process	0.000188626	0.00523893	0.00459235	ENSDARG00000001788/ENSDARG00000039914/ENSDARG00000040988/ENSDARG00000056008/ENSDARG00000070083/ENSDARG00000095897/ENSDARG00000099663/ENSDARG00000099730/ENSDARG00000104517	9
BP	GO:0009260	ribonucleotide biosynthetic process	0.000221446	0.00595829	0.00522292	ENSDARG00000001788/ENSDARG00000039914/ENSDARG00000040988/ENSDARG00000056008/ENSDARG00000070083/ENSDARG00000095897/ENSDARG00000099730	7
BP	GO:0008154	actin polymerization or depolymerization	0.00024232	0.00629885	0.00552146	ENSDARG00000019062/ENSDARG00000021124/ENSDARG00000026829/ENSDARG00000052438/ENSDARG00000077777/ENSDARG00000104181	6
BP	GO:0046390	ribose phosphate biosynthetic process	0.000248735	0.00629885	0.00552146	ENSDARG00000001788/ENSDARG00000039914/ENSDARG00000040988/ENSDARG00000056008/ENSDARG00000070083/ENSDARG00000095897/ENSDARG00000099730	7
BP	GO:0009117	nucleotide metabolic process	0.000286947	0.00705889	0.0061877	ENSDARG00000001788/ENSDARG00000039914/ENSDARG00000040988/ENSDARG00000056008/ENSDARG00000070083/ENSDARG00000071065/ENSDARG00000095897/ENSDARG00000099663/ENSDARG00000099730/ENSDARG00000104517	10
BP	GO:0006753	nucleoside phosphate metabolic process	0.000324625	0.00776395	0.00680574	ENSDARG00000001788/ENSDARG00000039914/ENSDARG00000040988/ENSDARG00000056008/ENSDARG00000070083/ENSDARG00000071065/ENSDARG00000095897/ENSDARG00000099663/ENSDARG00000099730/ENSDARG00000104517	10
BP	GO:0000387	spliceosomal snRNP assembly	0.000571754	0.0133049	0.0116628	ENSDARG00000033175/ENSDARG00000099667/ENSDARG00000105037	3
BP	GO:0030833	regulation of actin filament polymerization	0.000669642	0.0151727	0.0133001	ENSDARG00000019062/ENSDARG00000026829/ENSDARG00000052438/ENSDARG00000077777/ENSDARG00000104181	5
BP	GO:0008064	regulation of actin polymerization or depolymerization	0.000722185	0.015545	0.0136265	ENSDARG00000019062/ENSDARG00000026829/ENSDARG00000052438/ENSDARG00000077777/ENSDARG00000104181	5
BP	GO:0030832	regulation of actin filament length	0.000722185	0.015545	0.0136265	ENSDARG00000019062/ENSDARG00000026829/ENSDARG00000052438/ENSDARG00000077777/ENSDARG00000104181	5
BP	GO:0009165	nucleotide biosynthetic process	0.000860522	0.018071	0.0158407	ENSDARG00000001788/ENSDARG00000039914/ENSDARG00000040988/ENSDARG00000056008/ENSDARG00000070083/ENSDARG00000095897/ENSDARG00000099730	7
BP	GO:1901293	nucleoside phosphate biosynthetic process	0.000961152	0.0192963	0.0169148	ENSDARG00000001788/ENSDARG00000039914/ENSDARG00000040988/ENSDARG00000056008/ENSDARG00000070083/ENSDARG00000095897/ENSDARG00000099730	7
BP	GO:0032271	regulation of protein polymerization	0.000963694	0.0192963	0.0169148	ENSDARG00000019062/ENSDARG00000026829/ENSDARG00000052438/ENSDARG00000077777/ENSDARG00000104181	5
BP	GO:0030041	actin filament polymerization	0.00103246	0.0202033	0.0177099	ENSDARG00000019062/ENSDARG00000026829/ENSDARG00000052438/ENSDARG00000077777/ENSDARG00000104181	5
BP	GO:0032970	regulation of actin filament-based process	0.00108708	0.0207994	0.0182324	ENSDARG00000019062/ENSDARG00000026829/ENSDARG00000042876/ENSDARG00000052438/ENSDARG00000077777/ENSDARG00000104181	6
BP	GO:0110053	regulation of actin filament organization	0.00122028	0.0228405	0.0200215	ENSDARG00000019062/ENSDARG00000026829/ENSDARG00000052438/ENSDARG00000077777/ENSDARG00000104181	5
BP	GO:0008380	RNA splicing	0.00164343	0.0301063	0.0263906	ENSDARG00000033175/ENSDARG00000052697/ENSDARG00000058328/ENSDARG00000098228/ENSDARG00000099667/ENSDARG00000103046/ENSDARG00000105037	7
BP	GO:0097435	supramolecular fiber organization	0.00207952	0.0372319	0.0326368	ENSDARG00000001014/ENSDARG00000009336/ENSDARG00000019062/ENSDARG00000021124/ENSDARG00000026829/ENSDARG00000052438/ENSDARG00000054610/ENSDARG00000077777/ENSDARG00000104181	9
BP	GO:0019362	pyridine nucleotide metabolic process	0.00216213	0.0372319	0.0326368	ENSDARG00000039914/ENSDARG00000040988/ENSDARG00000071065/ENSDARG00000099730	4
BP	GO:0046496	nicotinamide nucleotide metabolic process	0.00216213	0.0372319	0.0326368	ENSDARG00000039914/ENSDARG00000040988/ENSDARG00000071065/ENSDARG00000099730	4
BP	GO:0072524	pyridine-containing compound metabolic process	0.00252048	0.0411447	0.0360667	ENSDARG00000039914/ENSDARG00000040988/ENSDARG00000071065/ENSDARG00000099730	4
BP	GO:0032535	regulation of cellular component size	0.00253186	0.0411447	0.0360667	ENSDARG00000000857/ENSDARG00000019062/ENSDARG00000026829/ENSDARG00000052438/ENSDARG00000077777/ENSDARG00000104181	6
BP	GO:0006096	glycolytic process	0.00261104	0.0411447	0.0360667	ENSDARG00000039914/ENSDARG00000040988/ENSDARG00000099730	3
BP	GO:0006757	ATP generation from ADP	0.00261104	0.0411447	0.0360667	ENSDARG00000039914/ENSDARG00000040988/ENSDARG00000099730	3
BP	GO:1902903	regulation of supramolecular fiber organization	0.00262829	0.0411447	0.0360667	ENSDARG00000019062/ENSDARG00000026829/ENSDARG00000052438/ENSDARG00000077777/ENSDARG00000104181	5
BP	GO:0042866	pyruvate biosynthetic process	0.00277336	0.0426404	0.0373778	ENSDARG00000039914/ENSDARG00000040988/ENSDARG00000099730	3
BP	GO:0046031	ADP metabolic process	0.00329717	0.047623	0.0417455	ENSDARG00000039914/ENSDARG00000040988/ENSDARG00000099730	3
BP	GO:0043254	regulation of protein complex assembly	0.00331579	0.047623	0.0417455	ENSDARG00000019062/ENSDARG00000026829/ENSDARG00000052438/ENSDARG00000077777/ENSDARG00000104181	5
BP	GO:0048246	macrophage chemotaxis	0.00338006	0.047623	0.0417455	ENSDARG00000038010/ENSDARG00000041041	2
BP	GO:0009135	purine nucleoside diphosphate metabolic process	0.00348429	0.047623	0.0417455	ENSDARG00000039914/ENSDARG00000040988/ENSDARG00000099730	3
BP	GO:0009179	purine ribonucleoside diphosphate metabolic process	0.00348429	0.047623	0.0417455	ENSDARG00000039914/ENSDARG00000040988/ENSDARG00000099730	3
BP	GO:0009185	ribonucleoside diphosphate metabolic process	0.00348429	0.047623	0.0417455	ENSDARG00000039914/ENSDARG00000040988/ENSDARG00000099730	3
BP	GO:0051258	protein polymerization	0.00348461	0.047623	0.0417455	ENSDARG00000019062/ENSDARG00000026829/ENSDARG00000052438/ENSDARG00000077777/ENSDARG00000104181	5
BP	GO:0030595	leukocyte chemotaxis	0.0035907	0.0483062	0.0423443	ENSDARG00000038010/ENSDARG00000041041/ENSDARG00000070873/ENSDARG00000074851	4
CC	GO:0070069	cytochrome complex	2.48285e-05	0.00439465	0.00331918	ENSDARG00000095273/ENSDARG00000099499/ENSDARG00000099663/ENSDARG00000104517	4
CC	GO:0000502	proteasome complex	7.80195e-05	0.00460315	0.00347666	ENSDARG00000009640/ENSDARG00000027899/ENSDARG00000060150/ENSDARG00000086618/ENSDARG00000102417	5
CC	GO:1905369	endopeptidase complex	7.80195e-05	0.00460315	0.00347666	ENSDARG00000009640/ENSDARG00000027899/ENSDARG00000060150/ENSDARG00000086618/ENSDARG00000102417	5
CC	GO:0045277	respiratory chain complex IV	0.000155218	0.00501118	0.00378483	ENSDARG00000095273/ENSDARG00000099499/ENSDARG00000099663	3
CC	GO:0005685	U1 snRNP	0.000214982	0.00501118	0.00378483	ENSDARG00000033175/ENSDARG00000099667/ENSDARG00000105037	3
CC	GO:0045259	proton-transporting ATP synthase complex	0.000214982	0.00501118	0.00378483	ENSDARG00000056008/ENSDARG00000070083/ENSDARG00000095897	3
CC	GO:0070469	respiratory chain	0.00021885	0.00501118	0.00378483	ENSDARG00000095273/ENSDARG00000099499/ENSDARG00000099663/ENSDARG00000104517/ENSDARG00000115557	5
CC	GO:1905368	peptidase complex	0.000241994	0.00501118	0.00378483	ENSDARG00000009640/ENSDARG00000027899/ENSDARG00000060150/ENSDARG00000086618/ENSDARG00000102417	5
CC	GO:0071013	catalytic step 2 spliceosome	0.000254806	0.00501118	0.00378483	ENSDARG00000033175/ENSDARG00000058328/ENSDARG00000099667/ENSDARG00000105037	4
CC	GO:0016469	proton-transporting two-sector ATPase complex	0.000442546	0.00783306	0.00591614	ENSDARG00000022315/ENSDARG00000056008/ENSDARG00000070083/ENSDARG00000095897	4
CC	GO:0097525	spliceosomal snRNP complex	0.00056623	0.00817771	0.00617645	ENSDARG00000033175/ENSDARG00000058328/ENSDARG00000099667/ENSDARG00000105037	4
CC	GO:0005838	proteasome regulatory particle	0.000596813	0.00817771	0.00617645	ENSDARG00000027899/ENSDARG00000060150/ENSDARG00000102417	3
CC	GO:0030532	small nuclear ribonucleoprotein complex	0.000600623	0.00817771	0.00617645	ENSDARG00000033175/ENSDARG00000058328/ENSDARG00000099667/ENSDARG00000105037	4
CC	GO:0022624	proteasome accessory complex	0.000972766	0.0115624	0.00873284	ENSDARG00000027899/ENSDARG00000060150/ENSDARG00000102417	3
CC	GO:0120114	Sm-like protein family complex	0.000979866	0.0115624	0.00873284	ENSDARG00000033175/ENSDARG00000058328/ENSDARG00000099667/ENSDARG00000105037	4
CC	GO:0098800	inner mitochondrial membrane protein complex	0.001066	0.0117926	0.00890667	ENSDARG00000056008/ENSDARG00000095897/ENSDARG00000099499/ENSDARG00000099663/ENSDARG00000104517	5
CC	GO:0044455	mitochondrial membrane part	0.00114364	0.0119073	0.00899334	ENSDARG00000056008/ENSDARG00000095897/ENSDARG00000099499/ENSDARG00000099663/ENSDARG00000104517/ENSDARG00000115557	6
CC	GO:0098803	respiratory chain complex	0.00131069	0.0128885	0.0097344	ENSDARG00000095273/ENSDARG00000099499/ENSDARG00000099663/ENSDARG00000104517	4
CC	GO:0005746	mitochondrial respiratory chain	0.00143641	0.0133812	0.0101066	ENSDARG00000099499/ENSDARG00000099663/ENSDARG00000104517/ENSDARG00000115557	4
CC	GO:0008541	proteasome regulatory particle, lid subcomplex	0.00151993	0.0134514	0.0101596	ENSDARG00000027899/ENSDARG00000060150	2
CC	GO:0005751	mitochondrial respiratory chain complex IV	0.0026041	0.0209485	0.0158219	ENSDARG00000099499/ENSDARG00000099663	2
CC	GO:0034719	SMN-Sm protein complex	0.0026041	0.0209485	0.0158219	ENSDARG00000033175/ENSDARG00000099667	2
CC	GO:0005684	U2-type spliceosomal complex	0.00272212	0.0209485	0.0158219	ENSDARG00000033175/ENSDARG00000058328/ENSDARG00000099667	3
CC	GO:0015629	actin cytoskeleton	0.00325417	0.0228033	0.0172229	ENSDARG00000037746/ENSDARG00000001014/ENSDARG00000009336/ENSDARG00000019062/ENSDARG00000021124/ENSDARG00000026829/ENSDARG00000052438	7
CC	GO:0005885	Arp2/3 protein complex	0.00347848	0.0228033	0.0172229	ENSDARG00000019062/ENSDARG00000052438	2
CC	GO:0071004	U2-type prespliceosome	0.00347848	0.0228033	0.0172229	ENSDARG00000058328/ENSDARG00000099667	2
CC	GO:0071010	prespliceosome	0.00347848	0.0228033	0.0172229	ENSDARG00000058328/ENSDARG00000099667	2
CC	GO:0005682	U5 snRNP	0.00557802	0.0318487	0.0240546	ENSDARG00000033175/ENSDARG00000099667	2
CC	GO:0005686	U2 snRNP	0.00557802	0.0318487	0.0240546	ENSDARG00000033175/ENSDARG00000099667	2
CC	GO:0005732	small nucleolar ribonucleoprotein complex	0.00557802	0.0318487	0.0240546	ENSDARG00000012495/ENSDARG00000105037	2
CC	GO:0005753	mitochondrial proton-transporting ATP synthase complex	0.00557802	0.0318487	0.0240546	ENSDARG00000056008/ENSDARG00000095897	2
CC	GO:0005689	U12-type spliceosomal complex	0.00617391	0.0341495	0.0257923	ENSDARG00000058328/ENSDARG00000099667	2
CC	GO:0005681	spliceosomal complex	0.00673869	0.035387	0.0267271	ENSDARG00000033175/ENSDARG00000058328/ENSDARG00000099667/ENSDARG00000105037	4
CC	GO:0035861	site of double-strand break	0.00679751	0.035387	0.0267271	ENSDARG00000037188/ENSDARG00000052438	2
CC	GO:0005743	mitochondrial inner membrane	0.00779542	0.0394225	0.029775	ENSDARG00000056008/ENSDARG00000095897/ENSDARG00000099499/ENSDARG00000099663/ENSDARG00000104517/ENSDARG00000115557	6
CC	GO:0090734	site of DNA damage	0.00812645	0.039955	0.0301772	ENSDARG00000037188/ENSDARG00000052438	2
CC	GO:0005839	proteasome core complex	0.00956213	0.0445394	0.0336396	ENSDARG00000009640/ENSDARG00000086618	2
CC	GO:0033178	proton-transporting two-sector ATPase complex, catalytic domain	0.00956213	0.0445394	0.0336396	ENSDARG00000070083/ENSDARG00000095897	2
MF	GO:0015078	proton transmembrane transporter activity	7.72133e-09	1.21997e-06	1.04848e-06	ENSDARG00000001788/ENSDARG00000022315/ENSDARG00000038577/ENSDARG00000056008/ENSDARG00000070083/ENSDARG00000095273/ENSDARG00000095897/ENSDARG00000099499/ENSDARG00000099663/ENSDARG00000115557	10
MF	GO:0004129	cytochrome-c oxidase activity	1.05063e-06	3.32e-05	2.85329e-05	ENSDARG00000038577/ENSDARG00000095273/ENSDARG00000099499/ENSDARG00000099663/ENSDARG00000115557	5
MF	GO:0015002	heme-copper terminal oxidase activity	1.05063e-06	3.32e-05	2.85329e-05	ENSDARG00000038577/ENSDARG00000095273/ENSDARG00000099499/ENSDARG00000099663/ENSDARG00000115557	5
MF	GO:0016675	oxidoreductase activity, acting on a heme group of donors	1.05063e-06	3.32e-05	2.85329e-05	ENSDARG00000038577/ENSDARG00000095273/ENSDARG00000099499/ENSDARG00000099663/ENSDARG00000115557	5
MF	GO:0016676	oxidoreductase activity, acting on a heme group of donors, oxygen as acceptor	1.05063e-06	3.32e-05	2.85329e-05	ENSDARG00000038577/ENSDARG00000095273/ENSDARG00000099499/ENSDARG00000099663/ENSDARG00000115557	5
MF	GO:0046933	proton-transporting ATP synthase activity, rotational mechanism	2.7172e-06	7.1553e-05	6.14946e-05	ENSDARG00000001788/ENSDARG00000056008/ENSDARG00000070083/ENSDARG00000095897	4
MF	GO:0019829	cation-transporting ATPase activity	0.000117739	0.00197459	0.00169702	ENSDARG00000001788/ENSDARG00000022315/ENSDARG00000056008/ENSDARG00000070083/ENSDARG00000095897	5
MF	GO:0022853	active ion transmembrane transporter activity	0.000117739	0.00197459	0.00169702	ENSDARG00000001788/ENSDARG00000022315/ENSDARG00000056008/ENSDARG00000070083/ENSDARG00000095897	5
MF	GO:0042625	ATPase coupled ion transmembrane transporter activity	0.000117739	0.00197459	0.00169702	ENSDARG00000001788/ENSDARG00000022315/ENSDARG00000056008/ENSDARG00000070083/ENSDARG00000095897	5
MF	GO:0044769	ATPase activity, coupled to transmembrane movement of ions, rotational mechanism	0.000124974	0.00197459	0.00169702	ENSDARG00000001788/ENSDARG00000056008/ENSDARG00000070083/ENSDARG00000095897	4
MF	GO:0009055	electron transfer activity	0.00014019	0.00201364	0.00173058	ENSDARG00000038577/ENSDARG00000095273/ENSDARG00000099499/ENSDARG00000099663/ENSDARG00000115557	5
MF	GO:0015077	monovalent inorganic cation transmembrane transporter activity	0.000346794	0.0043661	0.00375234	ENSDARG00000001788/ENSDARG00000022315/ENSDARG00000038577/ENSDARG00000056008/ENSDARG00000070083/ENSDARG00000095273/ENSDARG00000095897/ENSDARG00000099499/ENSDARG00000099663/ENSDARG00000115557	10
MF	GO:0003779	actin binding	0.000359236	0.0043661	0.00375234	ENSDARG00000001014/ENSDARG00000009336/ENSDARG00000019062/ENSDARG00000021124/ENSDARG00000026829/ENSDARG00000052438/ENSDARG00000054610/ENSDARG00000058348/ENSDARG00000077777/ENSDARG00000104181	10
MF	GO:0051015	actin filament binding	0.000468528	0.00528768	0.00454437	ENSDARG00000001014/ENSDARG00000009336/ENSDARG00000019062/ENSDARG00000026829/ENSDARG00000052438/ENSDARG00000054610/ENSDARG00000058348	7
MF	GO:0042626	ATPase activity, coupled to transmembrane movement of substances	0.00153759	0.0151837	0.0130492	ENSDARG00000001788/ENSDARG00000022315/ENSDARG00000056008/ENSDARG00000070083/ENSDARG00000095897	5
MF	GO:0043492	ATPase activity, coupled to movement of substances	0.00153759	0.0151837	0.0130492	ENSDARG00000001788/ENSDARG00000022315/ENSDARG00000056008/ENSDARG00000070083/ENSDARG00000095897	5
MF	GO:0015405	P-P-bond-hydrolysis-driven transmembrane transporter activity	0.00190533	0.017228	0.0148062	ENSDARG00000001788/ENSDARG00000022315/ENSDARG00000056008/ENSDARG00000070083/ENSDARG00000095897	5
MF	GO:0015399	primary active transmembrane transporter activity	0.00196269	0.017228	0.0148062	ENSDARG00000001788/ENSDARG00000022315/ENSDARG00000056008/ENSDARG00000070083/ENSDARG00000095897	5
MF	GO:0017091	AU-rich element binding	0.00307571	0.0255769	0.0219815	ENSDARG00000003153/ENSDARG00000105177	2
MF	GO:0050661	NADP binding	0.00332496	0.0262672	0.0225747	ENSDARG00000039914/ENSDARG00000055092/ENSDARG00000071065	3
MF	GO:0003785	actin monomer binding	0.00454317	0.034182	0.0293769	ENSDARG00000077777/ENSDARG00000104181	2

## Sheet: CategorySorting
ONTOLOGY	ID	Description	pvalue	p.adjust	(-)Log(p.adjust)	geneID	Count	total gene check	unique genes	total pathways
		ATP metabolic process						472	30	79
BP	GO:0046034	ATP metabolic process	2.39232e-07	0.000118444	3.92649	ENSDARG00000001788/ENSDARG00000039914/ENSDARG00000040988/ENSDARG00000056008/ENSDARG00000070083/ENSDARG00000095897/ENSDARG00000099663/ENSDARG00000099730/ENSDARG00000104517	9
BP	GO:0006754	ATP biosynthetic process	2.75132e-07	0.000118444	3.92649	ENSDARG00000001788/ENSDARG00000039914/ENSDARG00000040988/ENSDARG00000056008/ENSDARG00000070083/ENSDARG00000095897/ENSDARG00000099730	7
BP	GO:0009205	purine ribonucleoside triphosphate metabolic process	6.56365e-07	0.000118649	3.92574	ENSDARG00000001788/ENSDARG00000039914/ENSDARG00000040988/ENSDARG00000056008/ENSDARG00000070083/ENSDARG00000095897/ENSDARG00000099663/ENSDARG00000099730/ENSDARG00000104517	9
BP	GO:0009144	purine nucleoside triphosphate metabolic process	7.24504e-07	0.000118649	3.92574	ENSDARG00000001788/ENSDARG00000039914/ENSDARG00000040988/ENSDARG00000056008/ENSDARG00000070083/ENSDARG00000095897/ENSDARG00000099663/ENSDARG00000099730/ENSDARG00000104517	9
BP	GO:0009145	purine nucleoside triphosphate biosynthetic process	8.2682e-07	0.000118649	3.92574	ENSDARG00000001788/ENSDARG00000039914/ENSDARG00000040988/ENSDARG00000056008/ENSDARG00000070083/ENSDARG00000095897/ENSDARG00000099730	7
BP	GO:0009206	purine ribonucleoside triphosphate biosynthetic process	8.2682e-07	0.000118649	3.92574	ENSDARG00000001788/ENSDARG00000039914/ENSDARG00000040988/ENSDARG00000056008/ENSDARG00000070083/ENSDARG00000095897/ENSDARG00000099730	7
BP	GO:0009199	ribonucleoside triphosphate metabolic process	1.16509e-06	0.000143306	3.84373	ENSDARG00000001788/ENSDARG00000039914/ENSDARG00000040988/ENSDARG00000056008/ENSDARG00000070083/ENSDARG00000095897/ENSDARG00000099663/ENSDARG00000099730/ENSDARG00000104517	9
BP	GO:0009126	purine nucleoside monophosphate metabolic process	1.52779e-06	0.000146159	3.83518	ENSDARG00000001788/ENSDARG00000039914/ENSDARG00000040988/ENSDARG00000056008/ENSDARG00000070083/ENSDARG00000095897/ENSDARG00000099663/ENSDARG00000099730/ENSDARG00000104517	9
BP	GO:0009167	purine ribonucleoside monophosphate metabolic process	1.52779e-06	0.000146159	3.83518	ENSDARG00000001788/ENSDARG00000039914/ENSDARG00000040988/ENSDARG00000056008/ENSDARG00000070083/ENSDARG00000095897/ENSDARG00000099663/ENSDARG00000099730/ENSDARG00000104517	9
BP	GO:0009201	ribonucleoside triphosphate biosynthetic process	1.96835e-06	0.000169089	3.77189	ENSDARG00000001788/ENSDARG00000039914/ENSDARG00000040988/ENSDARG00000056008/ENSDARG00000070083/ENSDARG00000095897/ENSDARG00000099730	7
BP	GO:0009141	nucleoside triphosphate metabolic process	2.16025e-06	0.000169089	3.77189	ENSDARG00000001788/ENSDARG00000039914/ENSDARG00000040988/ENSDARG00000056008/ENSDARG00000070083/ENSDARG00000095897/ENSDARG00000099663/ENSDARG00000099730/ENSDARG00000104517	9
BP	GO:0009161	ribonucleoside monophosphate metabolic process	3.00663e-06	0.000189823	3.72165	ENSDARG00000001788/ENSDARG00000039914/ENSDARG00000040988/ENSDARG00000056008/ENSDARG00000070083/ENSDARG00000095897/ENSDARG00000099663/ENSDARG00000099730/ENSDARG00000104517	9
BP	GO:0009142	nucleoside triphosphate biosynthetic process	3.29972e-06	0.000189823	3.72165	ENSDARG00000001788/ENSDARG00000039914/ENSDARG00000040988/ENSDARG00000056008/ENSDARG00000070083/ENSDARG00000095897/ENSDARG00000099730	7
BP	GO:0009127	purine nucleoside monophosphate biosynthetic process	3.50933e-06	0.000189823	3.72165	ENSDARG00000001788/ENSDARG00000039914/ENSDARG00000040988/ENSDARG00000056008/ENSDARG00000070083/ENSDARG00000095897/ENSDARG00000099730	7
BP	GO:0009168	purine ribonucleoside monophosphate biosynthetic process	3.50933e-06	0.000189823	3.72165	ENSDARG00000001788/ENSDARG00000039914/ENSDARG00000040988/ENSDARG00000056008/ENSDARG00000070083/ENSDARG00000095897/ENSDARG00000099730	7
BP	GO:0009123	nucleoside monophosphate metabolic process	3.52748e-06	0.000189823	3.72165	ENSDARG00000001788/ENSDARG00000039914/ENSDARG00000040988/ENSDARG00000056008/ENSDARG00000070083/ENSDARG00000095897/ENSDARG00000099663/ENSDARG00000099730/ENSDARG00000104517	9
BP	GO:0009156	ribonucleoside monophosphate biosynthetic process	8.69894e-06	0.000406643	3.39079	ENSDARG00000001788/ENSDARG00000039914/ENSDARG00000040988/ENSDARG00000056008/ENSDARG00000070083/ENSDARG00000095897/ENSDARG00000099730	7
BP	GO:0015985	energy coupled proton transport, down electrochemical gradient	8.97353e-06	0.000406643	3.39079	ENSDARG00000001788/ENSDARG00000056008/ENSDARG00000070083/ENSDARG00000095897	4
BP	GO:0015986	ATP synthesis coupled proton transport	8.97353e-06	0.000406643	3.39079	ENSDARG00000001788/ENSDARG00000056008/ENSDARG00000070083/ENSDARG00000095897	4
BP	GO:0009124	nucleoside monophosphate biosynthetic process	1.01649e-05	0.000437597	3.35893	ENSDARG00000001788/ENSDARG00000039914/ENSDARG00000040988/ENSDARG00000056008/ENSDARG00000070083/ENSDARG00000095897/ENSDARG00000099730	7
BP	GO:0017144	drug metabolic process	1.84991e-05	0.000758463	3.12007	ENSDARG00000001788/ENSDARG00000039914/ENSDARG00000040988/ENSDARG00000041602/ENSDARG00000051746/ENSDARG00000056008/ENSDARG00000070083/ENSDARG00000093193/ENSDARG00000095897/ENSDARG00000099663/ENSDARG00000099730/ENSDARG00000104517	12
BP	GO:1902600	proton transmembrane transport	3.33906e-05	0.00130679	2.8838	ENSDARG00000001788/ENSDARG00000022315/ENSDARG00000056008/ENSDARG00000070083/ENSDARG00000095897	5
BP	GO:0072522	purine-containing compound biosynthetic process	3.72176e-05	0.00139323	2.85598	ENSDARG00000001788/ENSDARG00000039914/ENSDARG00000040988/ENSDARG00000051746/ENSDARG00000056008/ENSDARG00000070083/ENSDARG00000095897/ENSDARG00000099730	8
BP	GO:0019693	ribose phosphate metabolic process	5.4724e-05	0.00196322	2.70703	ENSDARG00000001788/ENSDARG00000039914/ENSDARG00000040988/ENSDARG00000056008/ENSDARG00000070083/ENSDARG00000071065/ENSDARG00000095897/ENSDARG00000099663/ENSDARG00000099730/ENSDARG00000104517	10
BP	GO:0072521	purine-containing compound metabolic process	7.99886e-05	0.00264885	2.57694	ENSDARG00000001788/ENSDARG00000039914/ENSDARG00000040988/ENSDARG00000051746/ENSDARG00000056008/ENSDARG00000070083/ENSDARG00000095897/ENSDARG00000099663/ENSDARG00000099730/ENSDARG00000104517	10
BP	GO:0009150	purine ribonucleotide metabolic process	0.000120397	0.00383934	2.41574	ENSDARG00000001788/ENSDARG00000039914/ENSDARG00000040988/ENSDARG00000056008/ENSDARG00000070083/ENSDARG00000095897/ENSDARG00000099663/ENSDARG00000099730/ENSDARG00000104517	9
BP	GO:0009152	purine ribonucleotide biosynthetic process	0.000131006	0.00402843	2.39486	ENSDARG00000001788/ENSDARG00000039914/ENSDARG00000040988/ENSDARG00000056008/ENSDARG00000070083/ENSDARG00000095897/ENSDARG00000099730	7
BP	GO:0006163	purine nucleotide metabolic process	0.00015475	0.00459447	2.33776	ENSDARG00000001788/ENSDARG00000039914/ENSDARG00000040988/ENSDARG00000056008/ENSDARG00000070083/ENSDARG00000095897/ENSDARG00000099663/ENSDARG00000099730/ENSDARG00000104517	9
BP	GO:0006164	purine nucleotide biosynthetic process	0.000163657	0.00469694	2.32818	ENSDARG00000001788/ENSDARG00000039914/ENSDARG00000040988/ENSDARG00000056008/ENSDARG00000070083/ENSDARG00000095897/ENSDARG00000099730	7
BP	GO:0009259	ribonucleotide metabolic process	0.000188626	0.00523893	2.28076	ENSDARG00000001788/ENSDARG00000039914/ENSDARG00000040988/ENSDARG00000056008/ENSDARG00000070083/ENSDARG00000095897/ENSDARG00000099663/ENSDARG00000099730/ENSDARG00000104517	9
BP	GO:0009260	ribonucleotide biosynthetic process	0.000221446	0.00595829	2.22488	ENSDARG00000001788/ENSDARG00000039914/ENSDARG00000040988/ENSDARG00000056008/ENSDARG00000070083/ENSDARG00000095897/ENSDARG00000099730	7
BP	GO:0046390	ribose phosphate biosynthetic process	0.000248735	0.00629885	2.20074	ENSDARG00000001788/ENSDARG00000039914/ENSDARG00000040988/ENSDARG00000056008/ENSDARG00000070083/ENSDARG00000095897/ENSDARG00000099730	7
BP	GO:0009117	nucleotide metabolic process	0.000286947	0.00705889	2.15126	ENSDARG00000001788/ENSDARG00000039914/ENSDARG00000040988/ENSDARG00000056008/ENSDARG00000070083/ENSDARG00000071065/ENSDARG00000095897/ENSDARG00000099663/ENSDARG00000099730/ENSDARG00000104517	10
BP	GO:0006753	nucleoside phosphate metabolic process	0.000324625	0.00776395	2.10992	ENSDARG00000001788/ENSDARG00000039914/ENSDARG00000040988/ENSDARG00000056008/ENSDARG00000070083/ENSDARG00000071065/ENSDARG00000095897/ENSDARG00000099663/ENSDARG00000099730/ENSDARG00000104517	10
BP	GO:0009165	nucleotide biosynthetic process	0.000860522	0.018071	1.74302	ENSDARG00000001788/ENSDARG00000039914/ENSDARG00000040988/ENSDARG00000056008/ENSDARG00000070083/ENSDARG00000095897/ENSDARG00000099730	7
BP	GO:1901293	nucleoside phosphate biosynthetic process	0.000961152	0.0192963	1.71453	ENSDARG00000001788/ENSDARG00000039914/ENSDARG00000040988/ENSDARG00000056008/ENSDARG00000070083/ENSDARG00000095897/ENSDARG00000099730	7
BP	GO:0019362	pyridine nucleotide metabolic process	0.00216213	0.0372319	1.42908	ENSDARG00000039914/ENSDARG00000040988/ENSDARG00000071065/ENSDARG00000099730	4
BP	GO:0046496	nicotinamide nucleotide metabolic process	0.00216213	0.0372319	1.42908	ENSDARG00000039914/ENSDARG00000040988/ENSDARG00000071065/ENSDARG00000099730	4
BP	GO:0072524	pyridine-containing compound metabolic process	0.00252048	0.0411447	1.38569	ENSDARG00000039914/ENSDARG00000040988/ENSDARG00000071065/ENSDARG00000099730	4
BP	GO:0032535	regulation of cellular component size	0.00253186	0.0411447	1.38569	ENSDARG00000000857/ENSDARG00000019062/ENSDARG00000026829/ENSDARG00000052438/ENSDARG00000077777/ENSDARG00000104181	6
BP	GO:0006096	glycolytic process	0.00261104	0.0411447	1.38569	ENSDARG00000039914/ENSDARG00000040988/ENSDARG00000099730	3
BP	GO:0006757	ATP generation from ADP	0.00261104	0.0411447	1.38569	ENSDARG00000039914/ENSDARG00000040988/ENSDARG00000099730	3
BP	GO:0042866	pyruvate biosynthetic process	0.00277336	0.0426404	1.37018	ENSDARG00000039914/ENSDARG00000040988/ENSDARG00000099730	3
BP	GO:0046031	ADP metabolic process	0.00329717	0.047623	1.32218	ENSDARG00000039914/ENSDARG00000040988/ENSDARG00000099730	3
BP	GO:0009135	purine nucleoside diphosphate metabolic process	0.00348429	0.047623	1.32218	ENSDARG00000039914/ENSDARG00000040988/ENSDARG00000099730	3
BP	GO:0009179	purine ribonucleoside diphosphate metabolic process	0.00348429	0.047623	1.32218	ENSDARG00000039914/ENSDARG00000040988/ENSDARG00000099730	3
BP	GO:0009185	ribonucleoside diphosphate metabolic process	0.00348429	0.047623	1.32218	ENSDARG00000039914/ENSDARG00000040988/ENSDARG00000099730	3
CC	GO:0070069	cytochrome complex	2.48285e-05	0.00439465	2.35708	ENSDARG00000095273/ENSDARG00000099499/ENSDARG00000099663/ENSDARG00000104517	4
CC	GO:0045277	respiratory chain complex IV	0.000155218	0.00501118	2.30006	ENSDARG00000095273/ENSDARG00000099499/ENSDARG00000099663	3
CC	GO:0045259	proton-transporting ATP synthase complex	0.000214982	0.00501118	2.30006	ENSDARG00000056008/ENSDARG00000070083/ENSDARG00000095897	3
CC	GO:0070469	respiratory chain	0.00021885	0.00501118	2.30006	ENSDARG00000095273/ENSDARG00000099499/ENSDARG00000099663/ENSDARG00000104517/ENSDARG00000115557	5
CC	GO:0016469	proton-transporting two-sector ATPase complex	0.000442546	0.00783306	2.10607	ENSDARG00000022315/ENSDARG00000056008/ENSDARG00000070083/ENSDARG00000095897	4
CC	GO:0030532	small nuclear ribonucleoprotein complex	0.000600623	0.00817771	2.08737	ENSDARG00000033175/ENSDARG00000058328/ENSDARG00000099667/ENSDARG00000105037	4
CC	GO:0098800	inner mitochondrial membrane protein complex	0.001066	0.0117926	1.92839	ENSDARG00000056008/ENSDARG00000095897/ENSDARG00000099499/ENSDARG00000099663/ENSDARG00000104517	5
CC	GO:0044455	mitochondrial membrane part	0.00114364	0.0119073	1.92419	ENSDARG00000056008/ENSDARG00000095897/ENSDARG00000099499/ENSDARG00000099663/ENSDARG00000104517/ENSDARG00000115557	6
CC	GO:0098803	respiratory chain complex	0.00131069	0.0128885	1.8898	ENSDARG00000095273/ENSDARG00000099499/ENSDARG00000099663/ENSDARG00000104517	4
CC	GO:0005746	mitochondrial respiratory chain	0.00143641	0.0133812	1.8735	ENSDARG00000099499/ENSDARG00000099663/ENSDARG00000104517/ENSDARG00000115557	4
CC	GO:0005751	mitochondrial respiratory chain complex IV	0.0026041	0.0209485	1.67885	ENSDARG00000099499/ENSDARG00000099663	2
CC	GO:0005732	small nucleolar ribonucleoprotein complex	0.00557802	0.0318487	1.49691	ENSDARG00000012495/ENSDARG00000105037	2
CC	GO:0005753	mitochondrial proton-transporting ATP synthase complex	0.00557802	0.0318487	1.49691	ENSDARG00000056008/ENSDARG00000095897	2
CC	GO:0005743	mitochondrial inner membrane	0.00779542	0.0394225	1.40426	ENSDARG00000056008/ENSDARG00000095897/ENSDARG00000099499/ENSDARG00000099663/ENSDARG00000104517/ENSDARG00000115557	6
CC	GO:0033178	proton-transporting two-sector ATPase complex, catalytic domain	0.00956213	0.0445394	1.35126	ENSDARG00000070083/ENSDARG00000095897	2
MF	GO:0015078	proton transmembrane transporter activity	7.72133e-09	1.21997e-06	5.91365	ENSDARG00000001788/ENSDARG00000022315/ENSDARG00000038577/ENSDARG00000056008/ENSDARG00000070083/ENSDARG00000095273/ENSDARG00000095897/ENSDARG00000099499/ENSDARG00000099663/ENSDARG00000115557	10
MF	GO:0004129	cytochrome-c oxidase activity	1.05063e-06	3.32e-05	4.47886	ENSDARG00000038577/ENSDARG00000095273/ENSDARG00000099499/ENSDARG00000099663/ENSDARG00000115557	5
MF	GO:0015002	heme-copper terminal oxidase activity	1.05063e-06	3.32e-05	4.47886	ENSDARG00000038577/ENSDARG00000095273/ENSDARG00000099499/ENSDARG00000099663/ENSDARG00000115557	5
MF	GO:0016675	oxidoreductase activity, acting on a heme group of donors	1.05063e-06	3.32e-05	4.47886	ENSDARG00000038577/ENSDARG00000095273/ENSDARG00000099499/ENSDARG00000099663/ENSDARG00000115557	5
MF	GO:0016676	oxidoreductase activity, acting on a heme group of donors, oxygen as acceptor	1.05063e-06	3.32e-05	4.47886	ENSDARG00000038577/ENSDARG00000095273/ENSDARG00000099499/ENSDARG00000099663/ENSDARG00000115557	5
MF	GO:0046933	proton-transporting ATP synthase activity, rotational mechanism	2.7172e-06	7.1553e-05	4.14537	ENSDARG00000001788/ENSDARG00000056008/ENSDARG00000070083/ENSDARG00000095897	4
MF	GO:0019829	cation-transporting ATPase activity	0.000117739	0.00197459	2.70452	ENSDARG00000001788/ENSDARG00000022315/ENSDARG00000056008/ENSDARG00000070083/ENSDARG00000095897	5
MF	GO:0022853	active ion transmembrane transporter activity	0.000117739	0.00197459	2.70452	ENSDARG00000001788/ENSDARG00000022315/ENSDARG00000056008/ENSDARG00000070083/ENSDARG00000095897	5
MF	GO:0042625	ATPase coupled ion transmembrane transporter activity	0.000117739	0.00197459	2.70452	ENSDARG00000001788/ENSDARG00000022315/ENSDARG00000056008/ENSDARG00000070083/ENSDARG00000095897	5
MF	GO:0044769	ATPase activity, coupled to transmembrane movement of ions, rotational mechanism	0.000124974	0.00197459	2.70452	ENSDARG00000001788/ENSDARG00000056008/ENSDARG00000070083/ENSDARG00000095897	4
MF	GO:0009055	electron transfer activity	0.00014019	0.00201364	2.69602	ENSDARG00000038577/ENSDARG00000095273/ENSDARG00000099499/ENSDARG00000099663/ENSDARG00000115557	5
MF	GO:0015077	monovalent inorganic cation transmembrane transporter activity	0.000346794	0.0043661	2.35991	ENSDARG00000001788/ENSDARG00000022315/ENSDARG00000038577/ENSDARG00000056008/ENSDARG00000070083/ENSDARG00000095273/ENSDARG00000095897/ENSDARG00000099499/ENSDARG00000099663/ENSDARG00000115557	10
MF	GO:0042626	ATPase activity, coupled to transmembrane movement of substances	0.00153759	0.0151837	1.81862	ENSDARG00000001788/ENSDARG00000022315/ENSDARG00000056008/ENSDARG00000070083/ENSDARG00000095897	5
MF	GO:0043492	ATPase activity, coupled to movement of substances	0.00153759	0.0151837	1.81862	ENSDARG00000001788/ENSDARG00000022315/ENSDARG00000056008/ENSDARG00000070083/ENSDARG00000095897	5
MF	GO:0015405	P-P-bond-hydrolysis-driven transmembrane transporter activity	0.00190533	0.017228	1.76376	ENSDARG00000001788/ENSDARG00000022315/ENSDARG00000056008/ENSDARG00000070083/ENSDARG00000095897	5
MF	GO:0015399	primary active transmembrane transporter activity	0.00196269	0.017228	1.76376	ENSDARG00000001788/ENSDARG00000022315/ENSDARG00000056008/ENSDARG00000070083/ENSDARG00000095897	5
MF	GO:0050661	NADP binding	0.00332496	0.0262672	1.58059	ENSDARG00000039914/ENSDARG00000055092/ENSDARG00000071065	3
								total gene check	unique genes	total pathways
		actin polymerization						103	13	18
BP	GO:0007015	actin filament organization	7.23431e-05	0.0024915	2.60354	ENSDARG00000001014/ENSDARG00000009336/ENSDARG00000019062/ENSDARG00000021124/ENSDARG00000026829/ENSDARG00000052438/ENSDARG00000054610/ENSDARG00000077777/ENSDARG00000104181	9
BP	GO:0008154	actin polymerization or depolymerization	0.00024232	0.00629885	2.20074	ENSDARG00000019062/ENSDARG00000021124/ENSDARG00000026829/ENSDARG00000052438/ENSDARG00000077777/ENSDARG00000104181	6
BP	GO:0030833	regulation of actin filament polymerization	0.000669642	0.0151727	1.81894	ENSDARG00000019062/ENSDARG00000026829/ENSDARG00000052438/ENSDARG00000077777/ENSDARG00000104181	5
BP	GO:0008064	regulation of actin polymerization or depolymerization	0.000722185	0.015545	1.80841	ENSDARG00000019062/ENSDARG00000026829/ENSDARG00000052438/ENSDARG00000077777/ENSDARG00000104181	5
BP	GO:0030832	regulation of actin filament length	0.000722185	0.015545	1.80841	ENSDARG00000019062/ENSDARG00000026829/ENSDARG00000052438/ENSDARG00000077777/ENSDARG00000104181	5
BP	GO:0032271	regulation of protein polymerization	0.000963694	0.0192963	1.71453	ENSDARG00000019062/ENSDARG00000026829/ENSDARG00000052438/ENSDARG00000077777/ENSDARG00000104181	5
BP	GO:0030041	actin filament polymerization	0.00103246	0.0202033	1.69458	ENSDARG00000019062/ENSDARG00000026829/ENSDARG00000052438/ENSDARG00000077777/ENSDARG00000104181	5
BP	GO:0032970	regulation of actin filament-based process	0.00108708	0.0207994	1.68195	ENSDARG00000019062/ENSDARG00000026829/ENSDARG00000042876/ENSDARG00000052438/ENSDARG00000077777/ENSDARG00000104181	6
BP	GO:0110053	regulation of actin filament organization	0.00122028	0.0228405	1.64129	ENSDARG00000019062/ENSDARG00000026829/ENSDARG00000052438/ENSDARG00000077777/ENSDARG00000104181	5
BP	GO:0097435	supramolecular fiber organization	0.00207952	0.0372319	1.42908	ENSDARG00000001014/ENSDARG00000009336/ENSDARG00000019062/ENSDARG00000021124/ENSDARG00000026829/ENSDARG00000052438/ENSDARG00000054610/ENSDARG00000077777/ENSDARG00000104181	9
BP	GO:1902903	regulation of supramolecular fiber organization	0.00262829	0.0411447	1.38569	ENSDARG00000019062/ENSDARG00000026829/ENSDARG00000052438/ENSDARG00000077777/ENSDARG00000104181	5
BP	GO:0043254	regulation of protein complex assembly	0.00331579	0.047623	1.32218	ENSDARG00000019062/ENSDARG00000026829/ENSDARG00000052438/ENSDARG00000077777/ENSDARG00000104181	5
CC	GO:0015629	actin cytoskeleton	0.00325417	0.0228033	1.642	ENSDARG00000037746/ENSDARG00000001014/ENSDARG00000009336/ENSDARG00000019062/ENSDARG00000021124/ENSDARG00000026829/ENSDARG00000052438	7
CC	GO:0005885	Arp2/3 protein complex	0.00347848	0.0228033	1.642	ENSDARG00000019062/ENSDARG00000052438	2
MF	GO:0003779	actin binding	0.000359236	0.0043661	2.35991	ENSDARG00000001014/ENSDARG00000009336/ENSDARG00000019062/ENSDARG00000021124/ENSDARG00000026829/ENSDARG00000052438/ENSDARG00000054610/ENSDARG00000058348/ENSDARG00000077777/ENSDARG00000104181	10
MF	GO:0051015	actin filament binding	0.000468528	0.00528768	2.27674	ENSDARG00000001014/ENSDARG00000009336/ENSDARG00000019062/ENSDARG00000026829/ENSDARG00000052438/ENSDARG00000054610/ENSDARG00000058348	7
MF	GO:0003785	actin monomer binding	0.00454317	0.034182	1.4662	ENSDARG00000077777/ENSDARG00000104181	2
BP	GO:0051258	protein polymerization	0.00348461	0.047623	1.32218	ENSDARG00000019062/ENSDARG00000026829/ENSDARG00000052438/ENSDARG00000077777/ENSDARG00000104181	5
								total gene check	unique genes	total pathways
		spliceosomal complex						44	7	14
BP	GO:0000387	spliceosomal snRNP assembly	0.000571754	0.0133049	1.87599	ENSDARG00000033175/ENSDARG00000099667/ENSDARG00000105037	3
BP	GO:0008380	RNA splicing	0.00164343	0.0301063	1.52134	ENSDARG00000033175/ENSDARG00000052697/ENSDARG00000058328/ENSDARG00000098228/ENSDARG00000099667/ENSDARG00000103046/ENSDARG00000105037	7
CC	GO:0005685	U1 snRNP	0.000214982	0.00501118	2.30006	ENSDARG00000033175/ENSDARG00000099667/ENSDARG00000105037	3
CC	GO:0097525	spliceosomal snRNP complex	0.00056623	0.00817771	2.08737	ENSDARG00000033175/ENSDARG00000058328/ENSDARG00000099667/ENSDARG00000105037	4
CC	GO:0120114	Sm-like protein family complex	0.000979866	0.0115624	1.93695	ENSDARG00000033175/ENSDARG00000058328/ENSDARG00000099667/ENSDARG00000105037	4
CC	GO:0034719	SMN-Sm protein complex	0.0026041	0.0209485	1.67885	ENSDARG00000033175/ENSDARG00000099667	2
CC	GO:0005684	U2-type spliceosomal complex	0.00272212	0.0209485	1.67885	ENSDARG00000033175/ENSDARG00000058328/ENSDARG00000099667	3
CC	GO:0071004	U2-type prespliceosome	0.00347848	0.0228033	1.642	ENSDARG00000058328/ENSDARG00000099667	2
CC	GO:0071010	prespliceosome	0.00347848	0.0228033	1.642	ENSDARG00000058328/ENSDARG00000099667	2
CC	GO:0005682	U5 snRNP	0.00557802	0.0318487	1.49691	ENSDARG00000033175/ENSDARG00000099667	2
CC	GO:0005686	U2 snRNP	0.00557802	0.0318487	1.49691	ENSDARG00000033175/ENSDARG00000099667	2
CC	GO:0005689	U12-type spliceosomal complex	0.00617391	0.0341495	1.46662	ENSDARG00000058328/ENSDARG00000099667	2
CC	GO:0005681	spliceosomal complex	0.00673869	0.035387	1.45116	ENSDARG00000033175/ENSDARG00000058328/ENSDARG00000099667/ENSDARG00000105037	4
CC	GO:0071013	catalytic step 2 spliceosome	0.000254806	0.00501118	2.30006	ENSDARG00000033175/ENSDARG00000058328/ENSDARG00000099667/ENSDARG00000105037	4
								total gene check	unique genes	total pathways
		DNA break/damage						4	2	2
CC	GO:0035861	site of double-strand break	0.00679751	0.035387	1.45116	ENSDARG00000037188/ENSDARG00000052438	2
CC	GO:0090734	site of DNA damage	0.00812645	0.039955	1.39843	ENSDARG00000037188/ENSDARG00000052438	2
								total gene check	unique genes	total pathways
		macrophage/leukocyte chemotaxis						6	4	2
BP	GO:0048246	macrophage chemotaxis	0.00338006	0.047623	1.32218	ENSDARG00000038010/ENSDARG00000041041	2
BP	GO:0030595	leukocyte chemotaxis	0.0035907	0.0483062	1.316	ENSDARG00000038010/ENSDARG00000041041/ENSDARG00000070873/ENSDARG00000074851	4
								total gene check	unique genes	total pathways
		proteosome complex						25	5	7
CC	GO:0000502	proteasome complex	7.80195e-05	0.00460315	2.33694	ENSDARG00000009640/ENSDARG00000027899/ENSDARG00000060150/ENSDARG00000086618/ENSDARG00000102417	5
CC	GO:1905369	endopeptidase complex	7.80195e-05	0.00460315	2.33694	ENSDARG00000009640/ENSDARG00000027899/ENSDARG00000060150/ENSDARG00000086618/ENSDARG00000102417	5
CC	GO:1905368	peptidase complex	0.000241994	0.00501118	2.30006	ENSDARG00000009640/ENSDARG00000027899/ENSDARG00000060150/ENSDARG00000086618/ENSDARG00000102417	5
CC	GO:0005838	proteasome regulatory particle	0.000596813	0.00817771	2.08737	ENSDARG00000027899/ENSDARG00000060150/ENSDARG00000102417	3
CC	GO:0022624	proteasome accessory complex	0.000972766	0.0115624	1.93695	ENSDARG00000027899/ENSDARG00000060150/ENSDARG00000102417	3
CC	GO:0008541	proteasome regulatory particle, lid subcomplex	0.00151993	0.0134514	1.87123	ENSDARG00000027899/ENSDARG00000060150	2
CC	GO:0005839	proteasome core complex	0.00956213	0.0445394	1.35126	ENSDARG00000009640/ENSDARG00000086618	2
								total gene check	unique genes	total pathways
		AU-rich element binding						2	2	1
MF	GO:0017091	AU-rich element binding	0.00307571	0.0255769	1.59215	ENSDARG00000003153/ENSDARG00000105177	2

## Sheet: Table
	Description	TOP p.adjust	TOP(-)Log(p.adjust)	BOTTOM(-)Log(p.adjust)	total gene check	unique genes	total pathways
	ATP metabolic process	0.000118444	3.92649	1.32218	472	30	79	ATP metabolic process (79)
	actin polymerization	0.0024915	2.60354	1.32218	103	13	18	actin polymerization (18)
	spliceosomal complex	0.0133049	1.87599	1.45116	44	7	14	spliceosomal complex (14)
	DNA break/damage	0.035387	1.45116	1.39843	4	2	2	DNA break/damage (2)
	macrophage/leukocyte chemotaxis	0.047623	1.32218	1.316	6	4	2	macrophage/leukocyte chemotaxis (2)
	proteosome complex	0.00460315	2.33694	1.35126	25	5	7	proteosome complex (7)
	AU-rich element binding	0.0255769	1.59215	1.59215	2	2	1	AU-rich element binding (1)

## Sheet: PathwaysCharted
ATP metabolic process	ATP metabolic process	ATP biosynthetic process	purine ribonucleoside triphosphate metabolic process	purine nucleoside triphosphate metabolic process	purine nucleoside triphosphate biosynthetic process	purine ribonucleoside triphosphate biosynthetic process	ribonucleoside triphosphate metabolic process	purine nucleoside monophosphate metabolic process	purine ribonucleoside monophosphate metabolic process	ribonucleoside triphosphate biosynthetic process	nucleoside triphosphate metabolic process	ribonucleoside monophosphate metabolic process	nucleoside triphosphate biosynthetic process	purine nucleoside monophosphate biosynthetic process	purine ribonucleoside monophosphate biosynthetic process	nucleoside monophosphate metabolic process	ribonucleoside monophosphate biosynthetic process	energy coupled proton transport, down electrochemical gradient	ATP synthesis coupled proton transport	nucleoside monophosphate biosynthetic process	drug metabolic process	proton transmembrane transport	purine-containing compound biosynthetic process	ribose phosphate metabolic process	purine-containing compound metabolic process	purine ribonucleotide metabolic process	purine ribonucleotide biosynthetic process	purine nucleotide metabolic process	purine nucleotide biosynthetic process	ribonucleotide metabolic process	ribonucleotide biosynthetic process	ribose phosphate biosynthetic process	nucleotide metabolic process	nucleoside phosphate metabolic process	nucleotide biosynthetic process	nucleoside phosphate biosynthetic process	pyridine nucleotide metabolic process	nicotinamide nucleotide metabolic process	pyridine-containing compound metabolic process	regulation of cellular component size	glycolytic process	ATP generation from ADP	pyruvate biosynthetic process	ADP metabolic process	purine nucleoside diphosphate metabolic process	purine ribonucleoside diphosphate metabolic process	ribonucleoside diphosphate metabolic process	cytochrome complex	respiratory chain complex IV
1	ENSDARG00000001788	ENSDARG00000001788	ENSDARG00000001788	ENSDARG00000001788	ENSDARG00000001788	ENSDARG00000001788	ENSDARG00000001788	ENSDARG00000001788	ENSDARG00000001788	ENSDARG00000001788	ENSDARG00000001788	ENSDARG00000001788	ENSDARG00000001788	ENSDARG00000001788	ENSDARG00000001788	ENSDARG00000001788	ENSDARG00000001788	ENSDARG00000001788	ENSDARG00000001788	ENSDARG00000001788	ENSDARG00000001788	ENSDARG00000001788	ENSDARG00000001788	ENSDARG00000001788	ENSDARG00000001788	ENSDARG00000001788	ENSDARG00000001788	ENSDARG00000001788	ENSDARG00000001788	ENSDARG00000001788	ENSDARG00000001788	ENSDARG00000001788	ENSDARG00000001788	ENSDARG00000001788	ENSDARG00000001788	ENSDARG00000001788	ENSDARG00000039914	ENSDARG00000039914	ENSDARG00000039914	ENSDARG00000000857	ENSDARG00000039914	ENSDARG00000039914	ENSDARG00000039914	ENSDARG00000039914	ENSDARG00000039914	ENSDARG00000039914	ENSDARG00000039914	ENSDARG00000095273	ENSDARG00000095273
2	ENSDARG00000039914	ENSDARG00000039914	ENSDARG00000039914	ENSDARG00000039914	ENSDARG00000039914	ENSDARG00000039914	ENSDARG00000039914	ENSDARG00000039914	ENSDARG00000039914	ENSDARG00000039914	ENSDARG00000039914	ENSDARG00000039914	ENSDARG00000039914	ENSDARG00000039914	ENSDARG00000039914	ENSDARG00000039914	ENSDARG00000039914	ENSDARG00000056008	ENSDARG00000056008	ENSDARG00000039914	ENSDARG00000039914	ENSDARG00000022315	ENSDARG00000039914	ENSDARG00000039914	ENSDARG00000039914	ENSDARG00000039914	ENSDARG00000039914	ENSDARG00000039914	ENSDARG00000039914	ENSDARG00000039914	ENSDARG00000039914	ENSDARG00000039914	ENSDARG00000039914	ENSDARG00000039914	ENSDARG00000039914	ENSDARG00000039914	ENSDARG00000040988	ENSDARG00000040988	ENSDARG00000040988	ENSDARG00000019062	ENSDARG00000040988	ENSDARG00000040988	ENSDARG00000040988	ENSDARG00000040988	ENSDARG00000040988	ENSDARG00000040988	ENSDARG00000040988	ENSDARG00000099499	ENSDARG00000099499
3	ENSDARG00000040988	ENSDARG00000040988	ENSDARG00000040988	ENSDARG00000040988	ENSDARG00000040988	ENSDARG00000040988	ENSDARG00000040988	ENSDARG00000040988	ENSDARG00000040988	ENSDARG00000040988	ENSDARG00000040988	ENSDARG00000040988	ENSDARG00000040988	ENSDARG00000040988	ENSDARG00000040988	ENSDARG00000040988	ENSDARG00000040988	ENSDARG00000070083	ENSDARG00000070083	ENSDARG00000040988	ENSDARG00000040988	ENSDARG00000056008	ENSDARG00000040988	ENSDARG00000040988	ENSDARG00000040988	ENSDARG00000040988	ENSDARG00000040988	ENSDARG00000040988	ENSDARG00000040988	ENSDARG00000040988	ENSDARG00000040988	ENSDARG00000040988	ENSDARG00000040988	ENSDARG00000040988	ENSDARG00000040988	ENSDARG00000040988	ENSDARG00000071065	ENSDARG00000071065	ENSDARG00000071065	ENSDARG00000026829	ENSDARG00000099730	ENSDARG00000099730	ENSDARG00000099730	ENSDARG00000099730	ENSDARG00000099730	ENSDARG00000099730	ENSDARG00000099730	ENSDARG00000099663	ENSDARG00000099663
4	ENSDARG00000056008	ENSDARG00000056008	ENSDARG00000056008	ENSDARG00000056008	ENSDARG00000056008	ENSDARG00000056008	ENSDARG00000056008	ENSDARG00000056008	ENSDARG00000056008	ENSDARG00000056008	ENSDARG00000056008	ENSDARG00000056008	ENSDARG00000056008	ENSDARG00000056008	ENSDARG00000056008	ENSDARG00000056008	ENSDARG00000056008	ENSDARG00000095897	ENSDARG00000095897	ENSDARG00000056008	ENSDARG00000041602	ENSDARG00000070083	ENSDARG00000051746	ENSDARG00000056008	ENSDARG00000051746	ENSDARG00000056008	ENSDARG00000056008	ENSDARG00000056008	ENSDARG00000056008	ENSDARG00000056008	ENSDARG00000056008	ENSDARG00000056008	ENSDARG00000056008	ENSDARG00000056008	ENSDARG00000056008	ENSDARG00000056008	ENSDARG00000099730	ENSDARG00000099730	ENSDARG00000099730	ENSDARG00000052438	NA	NA	NA	NA	NA	NA	NA	ENSDARG00000104517	NA
5	ENSDARG00000070083	ENSDARG00000070083	ENSDARG00000070083	ENSDARG00000070083	ENSDARG00000070083	ENSDARG00000070083	ENSDARG00000070083	ENSDARG00000070083	ENSDARG00000070083	ENSDARG00000070083	ENSDARG00000070083	ENSDARG00000070083	ENSDARG00000070083	ENSDARG00000070083	ENSDARG00000070083	ENSDARG00000070083	ENSDARG00000070083	NA	NA	ENSDARG00000070083	ENSDARG00000051746	ENSDARG00000095897	ENSDARG00000056008	ENSDARG00000070083	ENSDARG00000056008	ENSDARG00000070083	ENSDARG00000070083	ENSDARG00000070083	ENSDARG00000070083	ENSDARG00000070083	ENSDARG00000070083	ENSDARG00000070083	ENSDARG00000070083	ENSDARG00000070083	ENSDARG00000070083	ENSDARG00000070083	NA	NA	NA	ENSDARG00000077777	NA	NA	NA	NA	NA	NA	NA	NA	NA
6	ENSDARG00000095897	ENSDARG00000095897	ENSDARG00000095897	ENSDARG00000095897	ENSDARG00000095897	ENSDARG00000095897	ENSDARG00000095897	ENSDARG00000095897	ENSDARG00000095897	ENSDARG00000095897	ENSDARG00000095897	ENSDARG00000095897	ENSDARG00000095897	ENSDARG00000095897	ENSDARG00000095897	ENSDARG00000095897	ENSDARG00000095897	NA	NA	ENSDARG00000095897	ENSDARG00000056008	NA	ENSDARG00000070083	ENSDARG00000071065	ENSDARG00000070083	ENSDARG00000095897	ENSDARG00000095897	ENSDARG00000095897	ENSDARG00000095897	ENSDARG00000095897	ENSDARG00000095897	ENSDARG00000095897	ENSDARG00000071065	ENSDARG00000071065	ENSDARG00000095897	ENSDARG00000095897	NA	NA	NA	ENSDARG00000104181	NA	NA	NA	NA	NA	NA	NA	NA	NA
7	ENSDARG00000099663	ENSDARG00000099730	ENSDARG00000099663	ENSDARG00000099663	ENSDARG00000099730	ENSDARG00000099730	ENSDARG00000099663	ENSDARG00000099663	ENSDARG00000099663	ENSDARG00000099730	ENSDARG00000099663	ENSDARG00000099663	ENSDARG00000099730	ENSDARG00000099730	ENSDARG00000099730	ENSDARG00000099663	ENSDARG00000099730	NA	NA	ENSDARG00000099730	ENSDARG00000070083	NA	ENSDARG00000095897	ENSDARG00000095897	ENSDARG00000095897	ENSDARG00000099663	ENSDARG00000099730	ENSDARG00000099663	ENSDARG00000099730	ENSDARG00000099663	ENSDARG00000099730	ENSDARG00000099730	ENSDARG00000095897	ENSDARG00000095897	ENSDARG00000099730	ENSDARG00000099730	NA	NA	NA	NA	NA	NA	NA	NA	NA	NA	NA	NA	NA
8	ENSDARG00000099730	NA	ENSDARG00000099730	ENSDARG00000099730	NA	NA	ENSDARG00000099730	ENSDARG00000099730	ENSDARG00000099730	NA	ENSDARG00000099730	ENSDARG00000099730	NA	NA	NA	ENSDARG00000099730	NA	NA	NA	NA	ENSDARG00000093193	NA	ENSDARG00000099730	ENSDARG00000099663	ENSDARG00000099663	ENSDARG00000099730	NA	ENSDARG00000099730	NA	ENSDARG00000099730	NA	NA	ENSDARG00000099663	ENSDARG00000099663	NA	NA	NA	NA	NA	NA	NA	NA	NA	NA	NA	NA	NA	NA	NA
9	ENSDARG00000104517	NA	ENSDARG00000104517	ENSDARG00000104517	NA	NA	ENSDARG00000104517	ENSDARG00000104517	ENSDARG00000104517	NA	ENSDARG00000104517	ENSDARG00000104517	NA	NA	NA	ENSDARG00000104517	NA	NA	NA	NA	ENSDARG00000095897	NA	NA	ENSDARG00000099730	ENSDARG00000099730	ENSDARG00000104517	NA	ENSDARG00000104517	NA	ENSDARG00000104517	NA	NA	ENSDARG00000099730	ENSDARG00000099730	NA	NA	NA	NA	NA	NA	NA	NA	NA	NA	NA	NA	NA	NA	NA
10	NA	NA	NA	NA	NA	NA	NA	NA	NA	NA	NA	NA	NA	NA	NA	NA	NA	NA	NA	NA	ENSDARG00000099663	NA	NA	ENSDARG00000104517	ENSDARG00000104517	NA	NA	NA	NA	NA	NA	NA	ENSDARG00000104517	ENSDARG00000104517	NA	NA	NA	NA	NA	NA	NA	NA	NA	NA	NA	NA	NA	NA	NA
11	NA	NA	NA	NA	NA	NA	NA	NA	NA	NA	NA	NA	NA	NA	NA	NA	NA	NA	NA	NA	ENSDARG00000099730	NA	NA	NA	NA	NA	NA	NA	NA	NA	NA	NA	NA	NA	NA	NA	NA	NA	NA	NA	NA	NA	NA	NA	NA	NA	NA	NA	NA
12	NA	NA	NA	NA	NA	NA	NA	NA	NA	NA	NA	NA	NA	NA	NA	NA	NA	NA	NA	NA	ENSDARG00000104517	NA	NA	NA	NA	NA	NA	NA	NA	NA	NA	NA	NA	NA	NA	NA	NA	NA	NA	NA	NA	NA	NA	NA	NA	NA	NA	NA	NA
[truncated: 80 more columns]
