# Supplementary material for: Cell-type-specific responses to the microbiota across all tissues of the larval zebrafish
Source: Cell Rep. Author manuscript; Available in PMC 2023 Oct 23. (PMC10423310; doi:10.1016/j.celrep.2023.112095)
Supplement: MMC7 [file NIHMS1880944-supplement-MMC7.zip › DataS1/Cluster44/clu44_GOresults_CVZup_fdr.tsv]

ONTOLOGY	ID	Description	pvalue	p.adjust	qvalue	geneID	Count
CC	GO:0019013	viral nucleocapsid	0.001031321	0.039718344	0.035402599	ENSDARG00000007960/ENSDARG00000014420/ENSDARG00000014569	3
CC	GO:0019028	viral capsid	0.001031321	0.039718344	0.035402599	ENSDARG00000007960/ENSDARG00000014420/ENSDARG00000014569	3
CC	GO:0019012	virion	0.001281237	0.039718344	0.035402599	ENSDARG00000007960/ENSDARG00000014420/ENSDARG00000014569	3
CC	GO:0044423	virion part	0.001281237	0.039718344	0.035402599	ENSDARG00000007960/ENSDARG00000014420/ENSDARG00000014569	3
CC	GO:0031083	BLOC-1 complex	0.001938834	0.046592251	0.041529595	ENSDARG00000020609/ENSDARG00000062382	2
CC	GO:0031082	BLOC complex	0.002254464	0.046592251	0.041529595	ENSDARG00000020609/ENSDARG00000062382	2
