# Supplementary material for: Cell-type-specific responses to the microbiota across all tissues of the larval zebrafish
Source: Cell Rep. Author manuscript; Available in PMC 2023 Oct 23. (PMC10423310; doi:10.1016/j.celrep.2023.112095)
Supplement: MMC7 [file NIHMS1880944-supplement-MMC7.zip › DataS1/Cluster44/cluster44_CVZvGF.tsv]

	gene	gene_NAME	p_val_adj	p_val	avg_logFC	pct.1	pct.2
1	ENSDARG00000086917	crygm2d2	2.25E-15	1.02E-19	-1.980642572	0.178	0.752
2	ENSDARG00000069801	crygm2d12	3.81E-13	1.73E-17	-1.703780693	0.144	0.699
3	ENSDARG00000024548	cryba4	2.34E-12	1.06E-16	-1.761652681	0.246	0.77
4	ENSDARG00000032929	cryba1l1	6.33E-12	2.87E-16	-1.571732875	0.263	0.77
5	ENSDARG00000068507	crybb1	2.27E-11	1.03E-15	-1.546221261	0.22	0.743
6	ENSDARG00000041925	cryba2b	2.72E-09	1.23E-13	-1.714275576	0.161	0.619
7	ENSDARG00000030411	crygn2	7.47E-09	3.39E-13	-1.592660525	0.246	0.699
8	ENSDARG00000087765	crygm2d10	1.59E-08	7.20E-13	-1.417351438	0.195	0.646
9	ENSDARG00000109861	BX545855.1	2.09E-08	9.46E-13	-1.579087603	0.169	0.628
10	ENSDARG00000087324	crygm2d1	2.33E-08	1.06E-12	-1.304769666	0.186	0.664
11	ENSDARG00000053862	crygmx	1.42E-07	6.42E-12	-1.544291784	0.229	0.655
12	ENSDARG00000094310	si:ch211-255g12.6	2.32E-07	1.05E-11	-1.552776805	0.11	0.504
13	ENSDARG00000057460	crygm2d13	2.86E-07	1.30E-11	-1.375026933	0.076	0.478
14	ENSDARG00000053875	cryba1b	6.88E-06	3.12E-10	-1.505136751	0.212	0.602
15	ENSDARG00000016793	crybb1l2	2.25E-05	1.02E-09	-1.327207668	0.161	0.54
16	ENSDARG00000015445	lim2.4	0.000359645	1.63E-08	-0.968494613	0.034	0.319
17	ENSDARG00000007576	crybb1l1	0.000874798	3.97E-08	-1.243432191	0.119	0.434
18	ENSDARG00000086658	crygm2d21	0.003598791	1.63E-07	-1.125199363	0.076	0.363
19	ENSDARG00000088823	crygm2d3	0.020216123	9.16E-07	-1.23367674	0.085	0.345
20	ENSDARG00000030349	cryba2a	0.116611767	5.29E-06	-0.693637134	0.119	0.389
21	ENSDARG00000076790	crygm2d16	0.130708219	5.93E-06	-0.823600355	0.068	0.301
22	ENSDARG00000116164	crygm2d8	0.265771324	1.20E-05	-1.181453261	0.11	0.336
23	ENSDARG00000074001	crygmxl2	0.269162004	1.22E-05	-0.785790754	0.025	0.212
24	ENSDARG00000000069	dap	1	0.567305687	-0.324426301	0.153	0.177
25	ENSDARG00000000563	ttn.1	1	0.440203836	0.262847781	0.195	0.159
26	ENSDARG00000000853	dstyk	1	0.157591955	0.310312847	0.102	0.053
27	ENSDARG00000001889	tuba1a	1	0.03537764	0.435172251	0.161	0.071
28	ENSDARG00000002082	csnk2a1	1	0.290481376	-0.280626226	0.22	0.265
29	ENSDARG00000002131	celf2	1	0.37398491	0.283976107	0.339	0.31
30	ENSDARG00000002193	rho	1	0.941978614	-0.465547374	0.347	0.319
31	ENSDARG00000002271	zfand5b	1	0.056917212	0.326153374	0.331	0.221
32	ENSDARG00000002587	dpysl3	1	0.101911201	0.263455929	0.339	0.239
33	ENSDARG00000002589	mylpfb	1	0.058732132	-0.296202474	0.525	0.637
34	ENSDARG00000002593	slc45a2	1	0.152480946	0.368355613	0.593	0.522
35	ENSDARG00000002933	gbx2	1	0.200098652	-0.437396168	0.076	0.124
36	ENSDARG00000002970	ss18	1	0.217602573	0.253345071	0.127	0.08
37	ENSDARG00000003058	fgfr1op	1	0.010877564	0.285447783	0.144	0.044
38	ENSDARG00000003113	ada	1	0.038357884	0.374500617	0.237	0.142
39	ENSDARG00000003216	anxa2a	1	0.220700941	-0.311696967	0.534	0.549
40	ENSDARG00000003526	psma5	1	0.170955329	-0.342219784	0.195	0.265
41	ENSDARG00000003570	hsp90b1	1	0.156350104	0.251793643	0.102	0.053
42	ENSDARG00000003860	cbx3a	1	0.115416711	0.323787369	0.263	0.186
43	ENSDARG00000003920	setb	1	0.074272911	0.411957359	0.331	0.239
44	ENSDARG00000004160	reep3b	1	0.242984027	0.333417104	0.186	0.133
45	ENSDARG00000004460	desi2	1	0.007017726	-0.469289665	0.025	0.115
46	ENSDARG00000004587	kat5b	1	0.569620028	0.250737746	0.11	0.088
47	ENSDARG00000004621	gpm6ab	1	0.00040138	1.027316404	0.322	0.133
48	ENSDARG00000005230	ssr2	1	0.104308602	0.350360296	0.415	0.327
49	ENSDARG00000005423	pgam1a	1	0.37689455	0.25655185	0.161	0.124
50	ENSDARG00000005897	dera	1	0.508728565	-0.275866148	0.127	0.15
51	ENSDARG00000006019	tktb	1	0.901593153	-0.254448421	0.356	0.345
52	ENSDARG00000006370	atp6v1h	1	0.054543977	0.333605811	0.381	0.265
53	ENSDARG00000006497	rtn1a	1	0.008960558	0.60790429	0.305	0.168
54	ENSDARG00000006859	nkain1	1	0.275375026	-0.321612287	0.11	0.15
55	ENSDARG00000006915	arl8ba	1	0.018794706	0.309711305	0.263	0.142
56	ENSDARG00000007257	rab5ab	1	0.104061007	0.422167205	0.229	0.15
57	ENSDARG00000007275	si:ch211-251b21.1	1	0.167595808	0.475784583	0.373	0.31
58	ENSDARG00000007697	fabp7a	1	0.043353231	-0.521791695	0.11	0.204
59	ENSDARG00000007720	sub1b	1	0.123476798	-0.262981852	0.051	0.106
60	ENSDARG00000007745	uqcrfs1	1	0.29001982	0.266937371	0.314	0.265
61	ENSDARG00000007791	ppp2r1ba	1	0.541324481	0.253975002	0.203	0.177
62	ENSDARG00000007863	tra2a	1	0.070238808	0.293940802	0.28	0.177
63	ENSDARG00000007960	hnrnpaba	1	0.010355291	0.564602228	0.492	0.381
64	ENSDARG00000008100	slc7a10a	1	0.345250177	-0.307194682	0.136	0.177
65	ENSDARG00000008407	tspan7b	1	0.002323034	0.578786698	0.153	0.035
66	ENSDARG00000008678	snx3	1	0.178407825	0.345468605	0.331	0.265
67	ENSDARG00000008735	atp6ap2	1	0.003105371	0.49903513	0.424	0.239
68	ENSDARG00000008803	marcksb	1	0.017923077	0.410763749	0.161	0.062
69	ENSDARG00000009106	serinc1	1	0.019386945	0.377006319	0.398	0.248
70	ENSDARG00000009313	zgc:63831	1	0.238844046	0.315283279	0.356	0.292
71	ENSDARG00000009350	atg3	1	0.012553069	-0.327275915	0.051	0.15
72	ENSDARG00000009480	pdcl	1	0.190444526	0.282717084	0.169	0.115
73	ENSDARG00000009553	gng3	1	0.024041916	0.429426365	0.237	0.124
74	ENSDARG00000009653	lhfpl2a	1	0.099783557	-0.330335235	0.127	0.204
75	ENSDARG00000010008	vim	1	0.183139925	-0.512206223	0.119	0.177
76	ENSDARG00000010018	qki2	1	0.19848755	0.302914365	0.119	0.071
77	ENSDARG00000010246	prmt1	1	0.284567379	0.369370038	0.127	0.088
78	ENSDARG00000010481	bzw1a	1	0.061349074	0.360596044	0.161	0.08
79	ENSDARG00000010641	slc20a1b	1	0.070164411	-0.254459874	0.076	0.15
80	ENSDARG00000010658	insig1	1	0.303392158	0.295921322	0.119	0.08
81	ENSDARG00000010745	dnaja2b	1	0.449012317	0.254493601	0.195	0.159
82	ENSDARG00000011272	uqcc2	1	0.2636951	0.414033299	0.11	0.071
83	ENSDARG00000011564	sfpq	1	0.219067867	0.325013997	0.153	0.106
84	ENSDARG00000011934	gyg1a	1	0.061402953	0.391905117	0.271	0.177
85	ENSDARG00000012078	meis1b	1	0.00246239	0.584780515	0.136	0.027
86	ENSDARG00000012603	eif3ja	1	0.574862709	-0.273584143	0.136	0.159
87	ENSDARG00000012747	rer1	1	0.008165367	0.439176933	0.186	0.071
88	ENSDARG00000012944	myhz2	1	0.000706707	-0.95652286	0.144	0.327
89	ENSDARG00000013087	ndrg3a	1	0.111057852	0.274569191	0.246	0.159
90	ENSDARG00000013613	anxa13l	1	0.136750623	-0.276905461	0.059	0.115
91	ENSDARG00000013708	usp9	1	0.072635336	0.422101504	0.153	0.08
92	ENSDARG00000013732	vta1	1	0.42707024	0.421967725	0.161	0.133
93	ENSDARG00000013755	actn3a	1	0.007427689	-0.726205365	0.068	0.177
94	ENSDARG00000013822	anapc16	1	0.026557776	0.299094576	0.263	0.142
95	ENSDARG00000013938	psmb3	1	0.267406929	0.285521487	0.237	0.186
96	ENSDARG00000013968	psap	1	0.036260335	0.319355145	0.441	0.31
97	ENSDARG00000013976	anxa13	1	0.045619721	-0.360065701	0.322	0.425
98	ENSDARG00000014015	zgc:77086	1	0.062587895	-0.294263004	0.042	0.106
99	ENSDARG00000014159	mtdha	1	0.098791205	0.354988396	0.178	0.106
100	ENSDARG00000014171	bloc1s1	1	0.154495636	0.331414726	0.28	0.204
101	ENSDARG00000014196	myl1	1	0.323373281	-0.34213651	0.339	0.389
102	ENSDARG00000014230	dlst	1	0.772674865	-0.262455243	0.203	0.177
103	ENSDARG00000014361	tmbim4	1	0.024528432	0.286376365	0.212	0.106
104	ENSDARG00000014420	elavl3	1	0.033975319	0.381954767	0.22	0.115
105	ENSDARG00000014569	hnrnpr	1	0.006267748	0.375159272	0.203	0.08
106	ENSDARG00000014871	syngr3a	1	0.145505376	0.412439437	0.102	0.053
107	ENSDARG00000015266	mab21l2	1	0.099610015	0.367604216	0.102	0.044
108	ENSDARG00000015472	gpc4	1	0.008019327	-0.325741656	0.025	0.115
109	ENSDARG00000015653	tnip1	1	0.033438234	0.382972593	0.119	0.044
110	ENSDARG00000015866	apoa2	1	0.00040238	-0.498067084	0.653	0.823
111	ENSDARG00000016253	ralab	1	0.028324497	0.259255248	0.11	0.035
112	ENSDARG00000016470	anxa5b	1	0.001030199	-1.098273495	0.025	0.142
113	ENSDARG00000016477	eif4a2	1	0.855682804	0.254758773	0.169	0.186
114	ENSDARG00000016691	cd9b	1	0.737600433	-0.845894782	0.161	0.177
115	ENSDARG00000016733	psat1	1	0.033251185	-0.552478553	0.195	0.301
116	ENSDARG00000016871	smarce1	1	0.370573385	0.258767196	0.237	0.195
117	ENSDARG00000017084	bud31	1	0.112883649	0.370226114	0.339	0.257
118	ENSDARG00000017314	CELA1 (1 of many)	1	0.298094272	-0.52607964	0.322	0.372
119	ENSDARG00000017445	eif3i	1	0.113724556	-0.276109567	0.458	0.54
120	ENSDARG00000017844	copz1	1	0.076210724	0.328475098	0.254	0.168
121	ENSDARG00000018025	tbx2a	1	0.23428446	-0.364546091	0.161	0.212
122	ENSDARG00000018145	mid1ip1l	1	0.630035067	-0.286438281	0.195	0.212
123	ENSDARG00000018149	slc38a4	1	0.323403412	0.347714085	0.119	0.08
124	ENSDARG00000018425	ddx61	1	0.04846631	0.304605346	0.195	0.106
125	ENSDARG00000018562	cope	1	0.350259971	0.370721086	0.229	0.195
126	ENSDARG00000018890	snrpa	1	0.021218751	-0.379236901	0.059	0.15
127	ENSDARG00000019004	smarcd1	1	0.499833374	0.313338992	0.11	0.088
128	ENSDARG00000019008	erp44	1	0.015784286	0.405259925	0.161	0.062
129	ENSDARG00000019062	arpc5b	1	0.700146736	0.359924456	0.153	0.142
130	ENSDARG00000019113	mob3a	1	0.053479513	-0.277495221	0.076	0.159
131	ENSDARG00000019332	ndufb4	1	0.748603894	-0.27020378	0.356	0.31
132	ENSDARG00000019383	cdc42bpb	1	0.010287064	0.554769137	0.364	0.23
133	ENSDARG00000019392	stat5a	1	0.082950475	-0.335277971	0.059	0.124
134	ENSDARG00000019496	esd	1	0.005962098	-0.360295522	0.076	0.204
135	ENSDARG00000019941	sgta	1	0.004916064	0.466699759	0.254	0.115
136	ENSDARG00000019995	bmp4	1	0.17710449	0.374577976	0.161	0.106
137	ENSDARG00000020007	col1a2	1	0.814127146	-0.525563987	0.11	0.115
138	ENSDARG00000020232	eif6	1	0.92586444	-0.25339914	0.169	0.159
139	ENSDARG00000020298	btg2	1	0.100792355	-0.292426349	0.203	0.292
140	ENSDARG00000020311	cnih1	1	0.643980457	0.303418925	0.102	0.088
141	ENSDARG00000020405	napab	1	0.080012962	0.298935285	0.237	0.15
142	ENSDARG00000020609	snap25a	1	0.016013726	0.720511873	0.22	0.106
143	ENSDARG00000020708	mdkb	1	0.03308112	-0.579217801	0.475	0.558
144	ENSDARG00000020876	pdk2a	1	0.058022406	0.526210948	0.144	0.071
145	ENSDARG00000020956	pck2	1	0.083521275	0.330832244	0.127	0.062
146	ENSDARG00000021113	ptmaa	1	0.003018165	0.516477548	0.644	0.487
147	ENSDARG00000021143	rtn1b	1	0.019177089	0.489142961	0.186	0.08
148	ENSDARG00000021149	cbr1l	1	0.05846484	-0.319535883	0.076	0.159
149	ENSDARG00000021483	cdc14b	1	0.031385971	0.296227026	0.136	0.053
150	ENSDARG00000021811	calm3a	1	0.030042963	0.463649163	0.542	0.434
151	ENSDARG00000021924	hsp70.3	1	1	-0.61340103	0.212	0.212
152	ENSDARG00000021938	alg5	1	0.018852314	0.501695197	0.178	0.08
153	ENSDARG00000021973	st13	1	0.093069345	-0.311073472	0.169	0.257
154	ENSDARG00000021975	ginm1	1	0.007082797	0.454170113	0.339	0.195
155	ENSDARG00000021987	plecb	1	0.049333491	-0.329924646	0.144	0.248
156	ENSDARG00000022456	eno1a	1	0.088233339	0.254494825	0.297	0.195
157	ENSDARG00000022509	cox4i2	1	0.064579827	-0.349858344	0.424	0.522
158	ENSDARG00000023174	fez1	1	0.091397743	0.268309845	0.127	0.062
159	ENSDARG00000023190	kpna4	1	0.343684773	0.343263584	0.102	0.071
160	ENSDARG00000023448	galnt14	1	0.002765606	0.504251194	0.237	0.097
161	ENSDARG00000023672	timm8a	1	0.280825894	0.343788128	0.119	0.08
162	ENSDARG00000023713	aqp1a.1	1	0.517111924	-0.448736001	0.381	0.407
163	ENSDARG00000023852	lsm4	1	0.162735409	0.414532727	0.229	0.159
164	ENSDARG00000023963	tpm4a	1	0.129456316	-0.352584843	0.153	0.23
165	ENSDARG00000023989	pef1	1	0.299960675	-0.316903623	0.246	0.292
166	ENSDARG00000024693	lysmd3	1	0.002287756	0.27415727	0.102	0.009
167	ENSDARG00000024746	hsp90aa1.2	1	0.130915755	-0.686933942	0.153	0.23
168	ENSDARG00000025012	tpi1a	1	0.428546543	0.250061212	0.178	0.15
169	ENSDARG00000025024	pnoca	1	0.176788602	0.354927192	0.11	0.062
170	ENSDARG00000025254	s100a10b	1	0.153791865	-0.298661345	0.169	0.248
171	ENSDARG00000025326	myl12.2	1	0.029454441	0.474243992	0.254	0.15
172	ENSDARG00000025522	sgk1	1	0.628046714	-0.430061456	0.195	0.212
173	ENSDARG00000025595	agmo	1	0.119295639	0.27171745	0.288	0.204
174	ENSDARG00000025855	camk2n1a	1	0.269482546	0.269602208	0.153	0.106
175	ENSDARG00000026531	alcama	1	0.097442435	0.346857277	0.254	0.168
176	ENSDARG00000026655	tspo	1	0.014345293	0.406845588	0.525	0.398
177	ENSDARG00000026726	anxa1a	1	0.101006047	-0.350596634	0.22	0.319
178	ENSDARG00000026845	rhoaa	1	0.117517479	0.31504028	0.297	0.212
179	ENSDARG00000027199	smad1	1	0.051485565	0.301208921	0.237	0.142
180	ENSDARG00000027249	btg1	1	0.001967756	0.421513085	0.61	0.398
181	ENSDARG00000027397	vangl2	1	0.346805929	0.253045013	0.136	0.097
182	ENSDARG00000028119	sumo3a	1	0.011903759	0.371973069	0.322	0.186
183	ENSDARG00000028201	commd8	1	0.069230261	0.471453495	0.161	0.088
184	ENSDARG00000028618	krt18b	1	0.001464925	0.527845001	0.661	0.522
185	ENSDARG00000029072	klf6a	1	0.022399757	-0.472895142	0.11	0.221
186	ENSDARG00000029353	serpine2	1	0.078017212	-0.256947278	0.331	0.442
187	ENSDARG00000029402	sort1a	1	0.49141124	0.254168832	0.288	0.248
188	ENSDARG00000029443	zgc:92242	1	0.198792656	-0.322605347	0.093	0.142
189	ENSDARG00000029524	impdh1b	1	0.638790467	-0.264723643	0.28	0.283
190	ENSDARG00000029544	id2b	1	0.243947759	0.280080946	0.237	0.177
191	ENSDARG00000029587	msra	1	0.060858573	0.268078961	0.136	0.062
192	ENSDARG00000029818	srsf5a	1	0.026318674	0.334214989	0.636	0.513
193	ENSDARG00000030012	lrrfip1a	1	0.543119092	0.276962319	0.119	0.097
194	ENSDARG00000030106	stmn4	1	0.004210362	0.529693418	0.161	0.044
195	ENSDARG00000030116	susd6	1	0.213304481	0.25664208	0.169	0.115
196	ENSDARG00000030139	sdhdb	1	0.005243703	0.40302263	0.246	0.106
197	ENSDARG00000030161	ppp1r14bb	1	0.27210538	-0.307649728	0.169	0.221
198	ENSDARG00000030241	vbp1	1	0.00728635	0.408197468	0.288	0.142
199	ENSDARG00000030440	rsrp1	1	0.017325503	0.531221389	0.407	0.301
200	ENSDARG00000030448	sppl2	1	0.084516631	0.498243909	0.102	0.044
201	ENSDARG00000030881	baxb	1	0.230403554	-0.31084498	0.195	0.248
202	ENSDARG00000030949	srprb	1	0.116888115	0.374901709	0.22	0.15
203	ENSDARG00000031044	lipg	1	0.223949924	-0.325212404	0.119	0.177
204	ENSDARG00000031100	ivns1abpa	1	0.040264601	-0.456614203	0.237	0.345
205	ENSDARG00000031164	tuba8l2	1	0.118891316	0.302375449	0.161	0.097
206	ENSDARG00000031317	ppdpfb	1	0.062535441	0.256848154	0.771	0.681
207	ENSDARG00000031343	rab6bb	1	0.028012363	0.430698951	0.11	0.035
208	ENSDARG00000031683	fosab	1	0.745250877	-0.303441149	0.178	0.195
209	ENSDARG00000031720	clstn1	1	0.44926916	0.268206504	0.169	0.142
210	ENSDARG00000032131	drd3	1	0.022761799	0.378278104	0.398	0.265
211	ENSDARG00000032175	puf60a	1	0.336304257	0.295767556	0.144	0.106
212	ENSDARG00000032619	tob1a	1	0.142844295	0.439279155	0.356	0.274
213	ENSDARG00000032836	pvalb5	1	0.14011322	-0.308118757	0.068	0.124
214	ENSDARG00000032970	cox4i1	1	0.140425429	0.282531688	0.61	0.522
215	ENSDARG00000033138	lyrm2	1	0.690877895	0.25322938	0.212	0.195
216	ENSDARG00000033285	gsto2	1	0.017369614	-0.424155716	0.127	0.248
217	ENSDARG00000033382	grifin	1	0.004117781	-0.604810618	0.034	0.142
218	ENSDARG00000033655	stmn1b	1	0.005259417	0.50517338	0.466	0.292
219	ENSDARG00000033832	ampd1	1	0.222982291	-0.519855609	0.119	0.168
220	ENSDARG00000034240	capza1a	1	0.356320934	-0.373427897	0.347	0.381
221	ENSDARG00000034326	ing3	1	0.015520415	0.425972731	0.203	0.097
222	ENSDARG00000034470	aldoab	1	0.039337148	0.419153411	0.119	0.044
223	ENSDARG00000034705	pvalb7	1	0.011685935	0.493743585	0.11	0.027
224	ENSDARG00000034823	copg2	1	0.060770719	-0.332585496	0.042	0.106
225	ENSDARG00000035325	srsf7a	1	0.042204923	-0.283135176	0.195	0.31
226	ENSDARG00000035399	ankra2	1	0.019273541	0.431019466	0.102	0.027
227	ENSDARG00000035622	xbp1	1	0.305051841	0.364101296	0.297	0.248
228	ENSDARG00000035751	ipo7	1	0.091505849	-0.461377137	0.195	0.274
229	ENSDARG00000035798	gngt1	1	0.400215077	-0.324417352	0.076	0.106
230	ENSDARG00000036040	atg13	1	0.220676799	0.292641934	0.144	0.097
231	ENSDARG00000036107	txnipa	1	0.051409301	-0.32209425	0.212	0.327
232	ENSDARG00000036291	nucb2b	1	0.181514969	0.276217603	0.229	0.159
233	ENSDARG00000036427	slc3a2a	1	0.186468749	-0.268241458	0.068	0.115
234	ENSDARG00000036577	atp6v0cb	1	0.15570564	0.632680069	0.297	0.23
235	ENSDARG00000036684	ndufa7	1	0.541413101	0.353138363	0.186	0.168
236	ENSDARG00000036830	krt91	1	0.03050851	-0.278101214	0.763	0.823
237	ENSDARG00000036832	cyt1l	1	0.000232719	-0.464664486	0.119	0.336
238	ENSDARG00000036840	krt15	1	0.000112225	-0.696475603	0.119	0.327
239	ENSDARG00000037012	slc3a2b	1	0.102141621	0.270032368	0.178	0.106
240	ENSDARG00000037108	pfdn6	1	0.623967648	-0.337016422	0.203	0.212
241	ENSDARG00000037259	ndufb6	1	0.22536156	-0.42104613	0.178	0.239
242	ENSDARG00000037402	lim2.3	1	0.001216365	-0.596159509	0.008	0.106
243	ENSDARG00000037587	SYNPR	1	0.029563824	-0.633786373	0.059	0.142
244	ENSDARG00000037804	phlda3	1	0.17596501	-0.369909176	0.093	0.15
245	ENSDARG00000037935	aldh16a1	1	0.006247825	0.442551636	0.28	0.133
246	ENSDARG00000037962	psmb7	1	0.534636406	-0.252310529	0.254	0.274
247	ENSDARG00000037965	srrm2	1	0.101682412	-0.294594714	0.127	0.204
248	ENSDARG00000037998	flot1b	1	0.022025649	-0.481151654	0.297	0.416
249	ENSDARG00000038076	romo1	1	0.000966067	0.297819822	0.873	0.726
250	ENSDARG00000038141	atf4b	1	0.008278159	0.42831656	0.398	0.257
251	ENSDARG00000038153	lgals2b	1	0.004532949	0.546364479	0.263	0.115
252	ENSDARG00000038159	tcf7l1a	1	0.156079078	0.2716507	0.169	0.106
253	ENSDARG00000038439	fabp10a	1	0.000791653	-0.4415883	0.407	0.637
254	ENSDARG00000038559	h1f0	1	0.151846067	0.297271055	0.559	0.513
255	ENSDARG00000038574	scg2b	1	0.011104669	0.68617039	0.11	0.027
256	ENSDARG00000038870	slu7	1	0.073988287	0.336306089	0.178	0.106
257	ENSDARG00000039302	terfa	1	0.05358258	0.384610466	0.11	0.044
258	ENSDARG00000039392	wnk1b	1	0.053919291	0.378489287	0.186	0.097
259	ENSDARG00000039729	asap1b	1	0.093293107	0.485085241	0.11	0.053
260	ENSDARG00000039882	ap3s2	1	0.083149114	-0.39450362	0.195	0.283
261	ENSDARG00000040192	nenf	1	0.856165088	-0.34108815	0.144	0.142
262	ENSDARG00000040295	apoeb	1	0.033423218	-0.281161642	0.195	0.097
263	ENSDARG00000040440	snrpd2	1	0.164249748	0.276160713	0.229	0.168
264	ENSDARG00000040815	tsku	1	0.309502883	-0.261415499	0.102	0.142
265	ENSDARG00000040822	fundc1	1	0.136141876	0.402487643	0.195	0.133
266	ENSDARG00000040988	tpi1b	1	0.139981276	0.294006434	0.339	0.257
267	ENSDARG00000041332	tmem33	1	0.105960667	-0.420432631	0.051	0.106
268	ENSDARG00000041363	dctn3	1	0.104195443	-0.272552995	0.229	0.31
269	ENSDARG00000041449	spred1	1	0.106092174	0.297948587	0.136	0.071
270	ENSDARG00000041569	ces2	1	0.024529976	-0.40312602	0.042	0.124
271	ENSDARG00000042018	fhl2a	1	0.125625114	-0.271704302	0.39	0.46
272	ENSDARG00000042133	si:dkey-51e6.1	1	0.033852304	0.471733255	0.144	0.062
273	ENSDARG00000042245	myl13	1	0.876815192	-0.366586893	0.153	0.142
274	ENSDARG00000042252	eif4h	1	0.009322248	0.395271532	0.169	0.062
275	ENSDARG00000042319	cdca4	1	0.016256858	0.306505627	0.161	0.062
276	ENSDARG00000042322	si:dkey-177p2.6	1	0.684207409	0.339720403	0.195	0.186
277	ENSDARG00000042533	gstm.1	1	0.205445706	-0.339541637	0.195	0.265
278	ENSDARG00000042777	ndufa11	1	0.007695569	0.294061926	0.297	0.15
279	ENSDARG00000042837	atp1b3b	1	0.063824134	-0.267267671	0.042	0.106
280	ENSDARG00000042864	rpl7l1	1	0.386716026	-0.265714828	0.093	0.124
281	ENSDARG00000043257	ckbb	1	0.000375446	0.381533808	0.593	0.336
282	ENSDARG00000043581	gadd45aa	1	0.528733504	0.296166355	0.102	0.08
283	ENSDARG00000043848	sod1	1	0.127282745	-0.270880948	0.576	0.646
284	ENSDARG00000044073	fuca2	1	0.048888574	0.372646387	0.186	0.097
285	ENSDARG00000044102	znf593	1	0.442432872	-0.294530943	0.144	0.177
286	ENSDARG00000044254	anxa3b	1	0.22791269	0.325420145	0.331	0.265
287	ENSDARG00000044301	atf1	1	0.15025195	0.349795822	0.102	0.053
288	ENSDARG00000044751	ddt	1	0.309264102	-0.325440971	0.203	0.248
289	ENSDARG00000044902	atp2b2	1	0.315087082	0.285058934	0.212	0.168
290	ENSDARG00000045019	aamp	1	0.067266343	0.250792449	0.288	0.195
291	ENSDARG00000045132	vdac1	1	0.286115814	-0.263028318	0.483	0.531
292	ENSDARG00000045297	phb2a	1	0.012986383	-0.405647679	0.076	0.177
293	ENSDARG00000045359	elocb	1	0.061654002	0.396076329	0.398	0.292
294	ENSDARG00000045367	tuba1b	1	0.392318138	-0.350318653	0.11	0.142
295	ENSDARG00000045542	lamtor4	1	0.213939356	-0.334961803	0.22	0.274
296	ENSDARG00000045598	si:dkey-180p18.9	1	0.466681266	0.267157998	0.136	0.106
297	ENSDARG00000045618	clta	1	0.363771019	-0.270548548	0.237	0.283
298	ENSDARG00000045639	elavl4	1	0.224581017	0.374935647	0.22	0.159
299	ENSDARG00000045768	cry1aa	1	0.036224406	0.290673471	0.178	0.088
300	ENSDARG00000045888	acat1	1	0.046336577	0.306123687	0.297	0.186
301	ENSDARG00000045945	syn2a	1	0.190084473	0.256452267	0.11	0.062
302	ENSDARG00000051748	ccnd2a	1	0.52101024	0.266745209	0.102	0.08
303	ENSDARG00000052438	actr2a	1	0.410046548	0.266101229	0.119	0.088
304	ENSDARG00000052623	bsdc1	1	0.00637278	0.530067058	0.246	0.115
305	ENSDARG00000052649	ube2ia	1	0.138622239	0.267771564	0.22	0.15
306	ENSDARG00000052746	grinab	1	0.001548793	0.399949143	0.229	0.08
307	ENSDARG00000053097	hsf2	1	0.039298343	0.342762162	0.263	0.159
308	ENSDARG00000053129	carhsp1	1	0.132543028	0.318820967	0.22	0.15
309	ENSDARG00000053269	slc2a15b	1	0.234355033	-0.298324208	0.144	0.195
310	ENSDARG00000053291	pnrc2	1	0.01632563	0.281327136	0.788	0.673
311	ENSDARG00000053358	basp1	1	0.099048711	0.36061919	0.136	0.071
312	ENSDARG00000053404	PPP2CA	1	0.028324497	0.32938205	0.11	0.035
313	ENSDARG00000053858	crip1	1	0.46975653	-0.411038534	0.305	0.248
314	ENSDARG00000053990	hmgb2b	1	0.014320244	0.521674733	0.475	0.354
315	ENSDARG00000054058	h1fx	1	0.256038875	-0.297110844	0.347	0.407
316	ENSDARG00000054191	pgk1	1	0.104684658	0.261642448	0.195	0.124
317	ENSDARG00000054213	hectd1	1	0.068387918	0.274109604	0.169	0.088
318	ENSDARG00000054271	cdkn1bb	1	0.033431171	0.370392534	0.373	0.257
319	ENSDARG00000054292	si:ch211-14a17.11	1	0.170389663	0.286755892	0.119	0.071
320	ENSDARG00000054442	cbx1b	1	0.193753541	0.424806783	0.169	0.115
321	ENSDARG00000054539	lrp10	1	0.30465353	0.370621219	0.144	0.106
322	ENSDARG00000054610	coro1a	1	0.167885911	-0.410501481	0.11	0.168
323	ENSDARG00000054907	cox7a2l	1	0.621331292	-0.276014135	0.144	0.115
324	ENSDARG00000054911	tmsb	1	0.156350104	0.362833681	0.102	0.053
325	ENSDARG00000054942	lgals2a	1	0.030457204	0.380267095	0.441	0.292
326	ENSDARG00000055086	ggnbp2	1	0.063824134	-0.310625492	0.042	0.106
327	ENSDARG00000055381	bambia	1	0.633130781	0.347309528	0.136	0.115
328	ENSDARG00000055455	gpm6aa	1	0.036516571	0.881897598	0.28	0.186
329	ENSDARG00000055618	acta1b	1	0.166883972	-0.443627056	0.119	0.177
330	ENSDARG00000055708	timm8b	1	0.235947281	0.261120804	0.153	0.106
331	ENSDARG00000055837	arhgef1b	1	0.211646299	0.303979966	0.144	0.097
332	ENSDARG00000055874	cpe	1	0.256238328	0.43971208	0.119	0.08
333	ENSDARG00000055903	luc7l	1	0.025522329	-0.255195682	0.059	0.15
334	ENSDARG00000056235	smndc1	1	0.021426293	0.300792701	0.237	0.124
335	ENSDARG00000056248	si:dkey-183i3.5	1	0.022798469	-0.580453927	0.203	0.327
336	ENSDARG00000056427	auts2a	1	0.027094487	0.390566511	0.136	0.053
337	ENSDARG00000056438	her9	1	0.082771154	-0.43766705	0.076	0.142
338	ENSDARG00000056481	vat1	1	0.147437003	-0.397959079	0.076	0.133
339	ENSDARG00000056498	crp2	1	0.521539871	0.464213251	0.119	0.097
340	ENSDARG00000056653	fhl1b	1	0.679836994	-0.317959359	0.136	0.15
341	ENSDARG00000056740	tmeff1b	1	0.045669847	0.399604362	0.127	0.053
342	ENSDARG00000056831	gng2	1	0.086319331	0.271396437	0.127	0.062
343	ENSDARG00000056855	gatc	1	0.415913748	0.275279152	0.22	0.186
344	ENSDARG00000056856	tax1bp1b	1	0.271979604	-0.325979651	0.186	0.23
345	ENSDARG00000057805	mrpl28	1	0.15388869	0.282926421	0.102	0.053
346	ENSDARG00000057853	atp6v0ca	1	0.082302214	-0.306116113	0.297	0.389
347	ENSDARG00000057913	syt11a	1	0.130155728	0.355687291	0.169	0.106
348	ENSDARG00000058203	smc1al	1	0.049503085	0.412646398	0.246	0.15
349	ENSDARG00000058225	arpc4l	1	0.040783029	0.351201732	0.254	0.15
350	ENSDARG00000058354	selenot1a	1	0.007348134	-0.53985419	0.186	0.319
351	ENSDARG00000058366	si:dkey-222f8.3	1	0.095454159	-0.253993904	0.186	0.274
352	ENSDARG00000058492	si:dkey-30c15.17	1	0.087976213	-0.309968543	0.059	0.124
353	ENSDARG00000058730	rdh10a	1	0.256711284	0.44972172	0.246	0.195
354	ENSDARG00000059057	atpv0e2	1	0.149439306	0.510770878	0.22	0.159
355	ENSDARG00000059177	tax1bp3	1	0.501158338	-0.297097451	0.119	0.142
356	ENSDARG00000059680	fscn1a	1	0.633826988	0.30155102	0.212	0.204
357	ENSDARG00000059805	slc25a38a	1	0.231704761	0.262249277	0.169	0.115
358	ENSDARG00000059836	ddit3	1	0.007706024	0.429842571	0.212	0.088
359	ENSDARG00000059908	si:ch211-217k17.7	1	0.49816826	-0.266948808	0.169	0.204
360	ENSDARG00000061187	cbx5	1	0.181712685	0.492398902	0.178	0.124
361	ENSDARG00000061228	pfdn4	1	0.191758656	0.359210136	0.398	0.319
362	ENSDARG00000061405	eva1a	1	0.148839785	-0.318677608	0.127	0.195
363	ENSDARG00000061647	nrxn1a	1	0.103382388	0.325146968	0.11	0.053
364	ENSDARG00000061946	commd4	1	0.112522672	-0.26600599	0.051	0.106
365	ENSDARG00000062382	snapin	1	0.016462662	0.335921453	0.288	0.159
366	ENSDARG00000062688	gpnmb	1	0.841045248	-0.277384956	0.847	0.779
367	ENSDARG00000063535	chd4a	1	0.011392012	0.350661436	0.11	0.027
368	ENSDARG00000063626	ddx21	1	0.051889374	0.348495201	0.492	0.389
369	ENSDARG00000063911	mt-atp6	1	0.003181113	-0.429171465	0.839	0.903
370	ENSDARG00000063914	mt-nd3	1	0.892034747	-0.259405174	0.483	0.451
371	ENSDARG00000063917	mt-nd4	1	0.255996927	-0.354576037	0.593	0.637
372	ENSDARG00000063924	mt-cyb	1	0.027391907	-0.426721051	0.864	0.894
373	ENSDARG00000067520	zgc:158482	1	0.392755243	-0.334028382	0.093	0.124
374	ENSDARG00000067990	myhz1.1	1	0.178019795	-0.257925625	0.627	0.681
375	ENSDARG00000068265	tomm5	1	0.017084113	0.477781096	0.542	0.407
376	ENSDARG00000068401	yap1	1	0.069935704	-0.362482314	0.093	0.168
377	ENSDARG00000068582	rnf44	1	0.777050642	-0.342007229	0.119	0.124
378	ENSDARG00000068708	ifrd1	1	0.059642529	0.397336167	0.212	0.124
379	ENSDARG00000068868	nap1l4b	1	0.036508165	-0.355657989	0.042	0.115
380	ENSDARG00000068996	hist2h2l	1	0.026321562	0.515773466	0.305	0.186
381	ENSDARG00000069090	atp6v0d1	1	0.569867376	-0.287837891	0.22	0.239
382	ENSDARG00000069100	aldh9a1a.1	1	0.010400147	0.339439514	0.72	0.566
383	ENSDARG00000069464	cox7a1	1	0.06745884	-0.585626412	0.059	0.124
384	ENSDARG00000069827	crygm2d11	1	0.000155852	-0.887026112	0.051	0.221
385	ENSDARG00000069910	gtf2f2a	1	0.327555937	0.318878474	0.153	0.115
386	ENSDARG00000069946	itga6b	1	0.302671316	-0.274879937	0.127	0.168
387	ENSDARG00000070155	tuba8l3	1	0.003511088	0.443635711	0.432	0.265
388	ENSDARG00000070391	tspan4b	1	0.046968563	0.323367122	0.127	0.053
389	ENSDARG00000070426	chac1	1	0.142838932	0.381943517	0.5	0.442
390	ENSDARG00000070475	khdrbs1b	1	0.0934637	-0.259416013	0.068	0.133
391	ENSDARG00000070560	nap1l4a	1	0.003128804	0.333173685	0.178	0.053
392	ENSDARG00000070607	mrpl36	1	0.201137222	-0.363102489	0.153	0.212
393	ENSDARG00000070686	cdipt	1	0.21907587	-0.281456369	0.085	0.133
394	ENSDARG00000070795	eaf1	1	0.020132682	0.296054173	0.127	0.044
395	ENSDARG00000070824	ndufb5	1	1	0.258245395	0.22	0.23
396	ENSDARG00000070835	tnnc2	1	0.234507489	0.253099456	0.466	0.372
397	ENSDARG00000070922	cnbpb	1	0.099243679	0.267864494	0.551	0.469
398	ENSDARG00000070961	lepr	1	0.356173066	0.32903489	0.102	0.071
399	ENSDARG00000071224	si:ch211-133n4.4	1	0.041273631	0.387528682	0.186	0.097
400	ENSDARG00000071425	nat9	1	0.191106447	0.36713776	0.127	0.08
401	ENSDARG00000071626	ptgdsb.2	1	0.060869033	-0.599371089	0.085	0.159
402	ENSDARG00000073750	crygm2d18	1	0.000358879	-0.676583733	0.034	0.177
403	ENSDARG00000073786	cmbl	1	0.041438523	-0.499424922	0.169	0.274
404	ENSDARG00000073837	senp2	1	0.287867745	0.337586535	0.127	0.088
405	ENSDARG00000074266	si:ch1073-314i13.4	1	0.023437054	0.456956472	0.153	0.062
406	ENSDARG00000074552	ndufs7	1	0.097735428	-0.484641528	0.254	0.345
407	ENSDARG00000074572	zgc:56304	1	0.023948776	0.490556389	0.254	0.142
408	ENSDARG00000074752	hlfa	1	0.00383726	0.417531216	0.11	0.018
409	ENSDARG00000075132	fh	1	0.004566942	-0.280818055	0.017	0.106
410	ENSDARG00000075173	si:ch1073-322p19.1	1	0.02877363	0.27159515	0.127	0.044
411	ENSDARG00000075211	chd7	1	0.179970726	-0.356304172	0.068	0.115
412	ENSDARG00000075282	irs2b	1	0.622729998	-0.258324878	0.161	0.177
413	ENSDARG00000076092	slc31a2	1	0.004436198	-0.432813145	0.059	0.177
414	ENSDARG00000076128	prkar1aa	1	0.543373044	0.399706275	0.186	0.168
415	ENSDARG00000076290	calr	1	0.584252593	0.287139792	0.127	0.106
416	ENSDARG00000076386	epdl1	1	0.594443524	0.329481869	0.246	0.221
417	ENSDARG00000076486	acp1	1	0.098836891	-0.48397238	0.051	0.106
418	ENSDARG00000076509	polr2d	1	0.326676306	0.274352742	0.186	0.142
419	ENSDARG00000076568	sec61b	1	0.373480601	-0.267953038	0.483	0.478
420	ENSDARG00000076572	crygm2d7	1	0.000191021	-0.741010865	0.085	0.274
421	ENSDARG00000076847	tnrc6c1	1	0.554382092	0.27279189	0.237	0.212
422	ENSDARG00000076891	rfxap	1	0.264762684	0.260609176	0.246	0.195
423	ENSDARG00000077785	atf5b	1	0.399482929	0.288951235	0.136	0.106
424	ENSDARG00000077811	sox11a	1	0.250434004	0.47442443	0.11	0.071
425	ENSDARG00000077815	cdc26	1	0.469125741	0.290705684	0.161	0.133
426	ENSDARG00000077870	taf9	1	0.218362015	-0.305541854	0.127	0.186
427	ENSDARG00000078247	vip	1	0.187368024	0.468528688	0.11	0.062
428	ENSDARG00000078473	nucks1a	1	0.155390932	0.462535528	0.178	0.124
429	ENSDARG00000078523	ddr1	1	0.193524118	-0.371453879	0.076	0.124
430	ENSDARG00000078686	arl8a	1	0.384606971	0.250121848	0.195	0.159
431	ENSDARG00000079632	si:dkey-28b4.7	1	0.237431237	0.388862178	0.203	0.15
432	ENSDARG00000079687	rnf10	1	0.365235335	0.27838059	0.305	0.265
433	ENSDARG00000086762	gsdmea	1	0.67845329	0.357948194	0.119	0.106
434	ENSDARG00000086881	ier2b	1	0.32341802	-0.25360144	0.085	0.124
435	ENSDARG00000087164	crygm2d4	1	0.042729496	-0.585353008	0.076	0.159
436	ENSDARG00000087188	nfil3-6	1	0.29119209	0.383162662	0.246	0.195
437	ENSDARG00000087390	hbbe1.3	1	0.167192955	0.37313829	0.119	0.186
438	ENSDARG00000087636	hmgn6	1	0.121533897	0.28053279	0.568	0.46
439	ENSDARG00000088959	pdxka	1	0.022258441	-0.285549085	0.042	0.124
440	ENSDARG00000089302	hnrnpa0a	1	0.151766676	0.371065915	0.263	0.195
441	ENSDARG00000089382	zgc:158463	1	0.859389913	0.277110499	0.322	0.319
442	ENSDARG00000089441	si:ch211-105c13.3	1	0.096919663	-0.30931459	0.297	0.398
443	ENSDARG00000089877	si:dkeyp-75h12.5	1	0.16837814	0.368248519	0.195	0.133
444	ENSDARG00000089976	spcs3	1	0.258659897	-0.566148822	0.169	0.221
445	ENSDARG00000090268	krtt1c19e	1	0.000496786	-0.67471265	0.398	0.611
446	ENSDARG00000090286	serpina1	1	0.051978578	-0.59519664	0.059	0.133
447	ENSDARG00000090552	si:dkey-7j14.6	1	0.038388112	-0.399054953	0.237	0.345
448	ENSDARG00000090600	si:ch211-213a13.1	1	0.014398102	0.482686557	0.119	0.035
449	ENSDARG00000090788	cstf2	1	0.053905902	0.288088088	0.136	0.062
450	ENSDARG00000091079	si:zfos-1192g2.3	1	0.046313972	0.335317991	0.254	0.15
451	ENSDARG00000091111	si:ch211-15b10.6	1	0.066948918	0.28433802	0.356	0.248
452	ENSDARG00000092033	si:dkey-239h2.3	1	0.258342631	0.330091914	0.322	0.274
453	ENSDARG00000092115	eif4a1a	1	0.394842494	0.334692865	0.169	0.133
454	ENSDARG00000092947	cyt1	1	0.00729305	-0.325223215	0.695	0.805
455	ENSDARG00000093058	STMP1	1	0.553773258	-0.30320095	0.263	0.274
456	ENSDARG00000093406	zgc:111986	1	0.23523358	0.286955858	0.381	0.327
457	ENSDARG00000093549	selenop	1	0.220904152	-0.283659262	0.254	0.319
458	ENSDARG00000093584	zgc:193505	1	0.256502342	0.425524186	0.102	0.062
459	ENSDARG00000093760	si:ch211-197h24.9	1	0.211395204	0.35034076	0.305	0.248
460	ENSDARG00000094277	mrpl44	1	0.046209429	0.310190264	0.102	0.035
461	ENSDARG00000095451	si:ch211-196l7.4	1	0.31654336	-0.256100484	0.475	0.496
462	ENSDARG00000095774	emd	1	0.176788602	0.315913833	0.11	0.062
463	ENSDARG00000096118	ost4	1	0.037423201	-0.342155151	0.059	0.142
464	ENSDARG00000096249	ap1m1	1	0.231331834	0.263646611	0.144	0.097
465	ENSDARG00000096257	si:ch73-367p23.2	1	0.943221911	-0.399917435	0.195	0.195
466	ENSDARG00000097528	si:dkey-7j14.5	1	0.019002906	0.341114375	0.119	0.035
467	ENSDARG00000098141	supt3h	1	0.6523726	0.291081012	0.119	0.106
468	ENSDARG00000098312	scarb2a	1	0.058997478	-0.31593099	0.042	0.106
469	ENSDARG00000098443	zfand6	1	0.136880202	0.335851918	0.212	0.142
470	ENSDARG00000098486	tollip	1	0.02381471	0.262805132	0.169	0.071
471	ENSDARG00000098591	tubb2b	1	0.021167062	0.536527543	0.297	0.177
472	ENSDARG00000098813	stx12	1	0.189035153	-0.380983708	0.11	0.168
473	ENSDARG00000098820	ftr67	1	0.04856533	0.258652146	0.229	0.133
474	ENSDARG00000098935	bxdc2	1	0.027396982	0.46918217	0.11	0.035
475	ENSDARG00000099175	hmgb1a	1	0.006673978	0.339885113	0.653	0.487
476	ENSDARG00000099203	atp1b2a	1	0.219370075	0.439155858	0.144	0.097
477	ENSDARG00000099236	10-Sep	1	0.120840973	0.35072048	0.246	0.168
478	ENSDARG00000099283	epb41a	1	0.03108274	0.291340954	0.136	0.053
479	ENSDARG00000099306	zgc:175088	1	0.003216045	-0.718746793	0.178	0.319
480	ENSDARG00000099420	nme2b.2	1	0.29591019	-0.284367934	0.347	0.416
481	ENSDARG00000099510	cnn3a	1	0.108544487	-0.307691798	0.093	0.159
482	ENSDARG00000099667	snrpg	1	0.295115197	-0.308421999	0.085	0.124
483	ENSDARG00000099729	pcdh10a	1	0.003389304	0.554597002	0.314	0.159
484	ENSDARG00000099865	hnrnpabb	1	0.223879341	0.314567269	0.347	0.292
485	ENSDARG00000100114	sf3a3	1	0.497322477	-0.264426818	0.085	0.106
486	ENSDARG00000100133	cnmd	1	0.656814561	-0.301379646	0.102	0.08
487	ENSDARG00000100209	prpf39	1	0.15056145	-0.254291	0.085	0.142
488	ENSDARG00000100331	SMIM10	1	0.859772388	-0.305957868	0.11	0.097
489	ENSDARG00000100398	pax7a	1	0.40902499	0.256791004	0.169	0.133
490	ENSDARG00000100823	selenok	1	0.707578641	-0.251734697	0.186	0.195
491	ENSDARG00000101216	meaf6	1	0.001938783	0.427950238	0.356	0.177
492	ENSDARG00000101251	ldha	1	0.010257694	0.424604568	0.127	0.035
493	ENSDARG00000101295	psmd4a	1	0.113513816	0.285237106	0.153	0.088
494	ENSDARG00000101324	apoa1b	1	0.000738342	-0.426282006	0.61	0.779
495	ENSDARG00000101687	CU929259.1	1	0.576239946	-0.37281747	0.22	0.23
496	ENSDARG00000101813	nap1l1	1	0.269007963	-0.269229547	0.119	0.168
497	ENSDARG00000101903	zfyve9a	1	0.051333687	-0.351638744	0.076	0.159
498	ENSDARG00000102017	trpc4b	1	0.097973954	-0.367312103	0.051	0.106
499	ENSDARG00000102024	chmp6b	1	0.160556272	0.262657003	0.11	0.062
500	ENSDARG00000102191	CPNE8	1	0.033349042	0.277766514	0.237	0.133
501	ENSDARG00000102417	psmd7	1	0.193002955	-0.327750799	0.153	0.212
502	ENSDARG00000102441	ctnna1	1	0.071352508	0.342376423	0.161	0.088
503	ENSDARG00000102572	si:ch211-260e23.9	1	0.022697233	0.438856406	0.339	0.212
504	ENSDARG00000102687	CABZ01085139.1	1	0.046621776	-0.253230667	0.153	0.257
505	ENSDARG00000102824	pcdh10b	1	0.30821076	0.305042746	0.127	0.088
506	ENSDARG00000102827	ubfd1	1	0.581695282	-0.297448038	0.237	0.195
507	ENSDARG00000102879	myt1b	1	0.047197245	0.257505356	0.102	0.035
508	ENSDARG00000102975	nsg2	1	0.235743713	0.391889161	0.22	0.159
509	ENSDARG00000103057	zfhx3	1	0.21478075	0.259501083	0.195	0.142
510	ENSDARG00000103199	si:dkey-247k7.2	1	0.019754672	0.44656951	0.102	0.027
511	ENSDARG00000103271	pla2g15	1	0.043995491	0.313272199	0.364	0.257
512	ENSDARG00000103483	litaf	1	0.090724532	0.309413654	0.229	0.15
513	ENSDARG00000103718	chmp5b	1	0.045008924	-0.42971104	0.331	0.416
514	ENSDARG00000103846	hspa5	1	0.026039445	0.507710283	0.136	0.053
515	ENSDARG00000103919	si:ch73-1a9.3	1	0.456189062	0.318234034	0.593	0.575
516	ENSDARG00000104110	col4a2	1	0.088467171	0.284843779	0.127	0.062
517	ENSDARG00000104149	rraga	1	0.671584094	-0.399309526	0.186	0.195
518	ENSDARG00000104359	anxa1c	1	0.7936598	0.273427833	0.093	0.106
519	ENSDARG00000104470	syngr2b	1	0.269149269	-0.337065007	0.127	0.177
520	ENSDARG00000104516	polr3d	1	0.560590854	-0.44361809	0.11	0.133
521	ENSDARG00000104571	gadd45ab	1	0.058416028	-0.415447738	0.042	0.106
522	ENSDARG00000104636	si:dkey-112a7.4	1	0.034837099	0.467899575	0.119	0.044
523	ENSDARG00000105223	pmp22a	1	0.252703104	-0.270777699	0.169	0.221
524	ENSDARG00000105243	ogt.1	1	0.007076663	0.394720554	0.102	0.018
525	ENSDARG00000105450	si:ch211-63p21.1	1	0.028012363	0.397597206	0.11	0.035
526	ENSDARG00000106631	tmem63bb	1	0.220390781	0.261849825	0.127	0.08
527	ENSDARG00000109337	nanos1	1	0.280825894	0.390292408	0.119	0.08
528	ENSDARG00000109510	lsm12b	1	0.184543687	0.267518613	0.305	0.23
529	ENSDARG00000110357	txndc15	1	0.042756764	0.369942686	0.127	0.053
530	ENSDARG00000113969	supt4h1	1	0.204251173	0.265198006	0.212	0.15
531	ENSDARG00000114038	ska2	1	0.544170432	0.256655618	0.11	0.088
532	ENSDARG00000114425	med8	1	0.305084472	0.309624383	0.153	0.115
