# Supplementary material for: Cell-type-specific responses to the microbiota across all tissues of the larval zebrafish
Source: Cell Rep. Author manuscript; Available in PMC 2023 Oct 23. (PMC10423310; doi:10.1016/j.celrep.2023.112095)
Supplement: MMC7 [file NIHMS1880944-supplement-MMC7.zip › DataS1/Cluster44/clu44_GOresults_GFup.tsv]

ONTOLOGY	ID	Description	pvalue	p.adjust	qvalue	geneID	Count
BP	GO:0002088	lens development in camera-type eye	1.10E-33	1.10E-33	3.32E-31	ENSDARG00000069801/ENSDARG00000024548/ENSDARG00000032929/ENSDARG00000068507/ENSDARG00000041925/ENSDARG00000030411/ENSDARG00000087765/ENSDARG00000087324/ENSDARG00000053862/ENSDARG00000057460/ENSDARG00000053875/ENSDARG00000016793/ENSDARG00000007576/ENSDARG00000086658/ENSDARG00000088823/ENSDARG00000030349/ENSDARG00000076790/ENSDARG00000074001/ENSDARG00000069827/ENSDARG00000073750/ENSDARG00000076572	21
BP	GO:0007601	visual perception	4.09E-28	4.09E-28	6.19E-26	ENSDARG00000069801/ENSDARG00000024548/ENSDARG00000032929/ENSDARG00000068507/ENSDARG00000041925/ENSDARG00000030411/ENSDARG00000087765/ENSDARG00000087324/ENSDARG00000053862/ENSDARG00000057460/ENSDARG00000053875/ENSDARG00000016793/ENSDARG00000007576/ENSDARG00000086658/ENSDARG00000088823/ENSDARG00000030349/ENSDARG00000076790/ENSDARG00000074001/ENSDARG00000069827/ENSDARG00000073750/ENSDARG00000076572	21
BP	GO:0050953	sensory perception of light stimulus	1.15E-27	1.15E-27	1.16E-25	ENSDARG00000069801/ENSDARG00000024548/ENSDARG00000032929/ENSDARG00000068507/ENSDARG00000041925/ENSDARG00000030411/ENSDARG00000087765/ENSDARG00000087324/ENSDARG00000053862/ENSDARG00000057460/ENSDARG00000053875/ENSDARG00000016793/ENSDARG00000007576/ENSDARG00000086658/ENSDARG00000088823/ENSDARG00000030349/ENSDARG00000076790/ENSDARG00000074001/ENSDARG00000069827/ENSDARG00000073750/ENSDARG00000076572	21
BP	GO:0007600	sensory perception	5.54E-21	5.54E-21	4.20E-19	ENSDARG00000069801/ENSDARG00000024548/ENSDARG00000032929/ENSDARG00000068507/ENSDARG00000041925/ENSDARG00000030411/ENSDARG00000087765/ENSDARG00000087324/ENSDARG00000053862/ENSDARG00000057460/ENSDARG00000053875/ENSDARG00000016793/ENSDARG00000007576/ENSDARG00000086658/ENSDARG00000088823/ENSDARG00000030349/ENSDARG00000076790/ENSDARG00000074001/ENSDARG00000069827/ENSDARG00000073750/ENSDARG00000076572	21
BP	GO:0043010	camera-type eye development	3.77E-20	3.77E-20	2.29E-18	ENSDARG00000069801/ENSDARG00000024548/ENSDARG00000032929/ENSDARG00000068507/ENSDARG00000041925/ENSDARG00000030411/ENSDARG00000087765/ENSDARG00000087324/ENSDARG00000053862/ENSDARG00000057460/ENSDARG00000053875/ENSDARG00000016793/ENSDARG00000007576/ENSDARG00000086658/ENSDARG00000088823/ENSDARG00000030349/ENSDARG00000076790/ENSDARG00000074001/ENSDARG00000069827/ENSDARG00000073750/ENSDARG00000076572	21
BP	GO:0010872	regulation of cholesterol esterification	0.000486217	0.000486217	0.011795864	ENSDARG00000040295/ENSDARG00000101324	2
BP	GO:0010873	positive regulation of cholesterol esterification	0.000486217	0.000486217	0.011795864	ENSDARG00000040295/ENSDARG00000101324	2
BP	GO:0034377	plasma lipoprotein particle assembly	0.000486217	0.000486217	0.011795864	ENSDARG00000040295/ENSDARG00000101324	2
BP	GO:0034380	high-density lipoprotein particle assembly	0.000486217	0.000486217	0.011795864	ENSDARG00000040295/ENSDARG00000101324	2
BP	GO:0065005	protein-lipid complex assembly	0.000486217	0.000486217	0.011795864	ENSDARG00000040295/ENSDARG00000101324	2
BP	GO:0043691	reverse cholesterol transport	0.000582326	0.000582326	0.011795864	ENSDARG00000040295/ENSDARG00000101324	2
BP	GO:0034433	steroid esterification	0.000686866	0.000686866	0.011795864	ENSDARG00000040295/ENSDARG00000101324	2
BP	GO:0034434	sterol esterification	0.000686866	0.000686866	0.011795864	ENSDARG00000040295/ENSDARG00000101324	2
BP	GO:0034435	cholesterol esterification	0.000686866	0.000686866	0.011795864	ENSDARG00000040295/ENSDARG00000101324	2
BP	GO:1904375	regulation of protein localization to cell periphery	0.000686866	0.000686866	0.011795864	ENSDARG00000013976/ENSDARG00000015472	2
BP	GO:0033700	phospholipid efflux	0.000799786	0.000799786	0.011795864	ENSDARG00000040295/ENSDARG00000101324	2
BP	GO:0034370	triglyceride-rich lipoprotein particle remodeling	0.000921037	0.000921037	0.011795864	ENSDARG00000040295/ENSDARG00000101324	2
BP	GO:0034372	very-low-density lipoprotein particle remodeling	0.000921037	0.000921037	0.011795864	ENSDARG00000040295/ENSDARG00000101324	2
BP	GO:0045940	positive regulation of steroid metabolic process	0.000921037	0.000921037	0.011795864	ENSDARG00000040295/ENSDARG00000101324	2
BP	GO:0019433	triglyceride catabolic process	0.001050569	0.001050569	0.011795864	ENSDARG00000040295/ENSDARG00000101324	2
BP	GO:0032371	regulation of sterol transport	0.001050569	0.001050569	0.011795864	ENSDARG00000040295/ENSDARG00000101324	2
BP	GO:0032374	regulation of cholesterol transport	0.001050569	0.001050569	0.011795864	ENSDARG00000040295/ENSDARG00000101324	2
BP	GO:0034368	protein-lipid complex remodeling	0.001050569	0.001050569	0.011795864	ENSDARG00000040295/ENSDARG00000101324	2
BP	GO:0034369	plasma lipoprotein particle remodeling	0.001050569	0.001050569	0.011795864	ENSDARG00000040295/ENSDARG00000101324	2
BP	GO:0071825	protein-lipid complex subunit organization	0.001050569	0.001050569	0.011795864	ENSDARG00000040295/ENSDARG00000101324	2
BP	GO:0071827	plasma lipoprotein particle organization	0.001050569	0.001050569	0.011795864	ENSDARG00000040295/ENSDARG00000101324	2
BP	GO:0097006	regulation of plasma lipoprotein particle levels	0.001050569	0.001050569	0.011795864	ENSDARG00000040295/ENSDARG00000101324	2
BP	GO:0019218	regulation of steroid metabolic process	0.001334278	0.001334278	0.013483235	ENSDARG00000040295/ENSDARG00000101324	2
BP	GO:0032368	regulation of lipid transport	0.001334278	0.001334278	0.013483235	ENSDARG00000040295/ENSDARG00000101324	2
BP	GO:0034367	protein-containing complex remodeling	0.001334278	0.001334278	0.013483235	ENSDARG00000040295/ENSDARG00000101324	2
BP	GO:0055090	acylglycerol homeostasis	0.001488357	0.001488357	0.014100228	ENSDARG00000040295/ENSDARG00000101324	2
BP	GO:0070328	triglyceride homeostasis	0.001488357	0.001488357	0.014100228	ENSDARG00000040295/ENSDARG00000101324	2
BP	GO:0033344	cholesterol efflux	0.00182072	0.00182072	0.016726231	ENSDARG00000040295/ENSDARG00000101324	2
BP	GO:0046461	neutral lipid catabolic process	0.002185032	0.002185032	0.018925991	ENSDARG00000040295/ENSDARG00000101324	2
BP	GO:0046464	acylglycerol catabolic process	0.002185032	0.002185032	0.018925991	ENSDARG00000040295/ENSDARG00000101324	2
BP	GO:0046889	positive regulation of lipid biosynthetic process	0.002379049	0.002379049	0.019492632	ENSDARG00000040295/ENSDARG00000101324	2
BP	GO:1905952	regulation of lipid localization	0.002379049	0.002379049	0.019492632	ENSDARG00000040295/ENSDARG00000101324	2
BP	GO:0006695	cholesterol biosynthetic process	0.002580909	0.002580909	0.020062125	ENSDARG00000040295/ENSDARG00000101324	2
BP	GO:1902653	secondary alcohol biosynthetic process	0.002580909	0.002580909	0.020062125	ENSDARG00000040295/ENSDARG00000101324	2
BP	GO:1905475	regulation of protein localization to membrane	0.003465834	0.003465834	0.026267376	ENSDARG00000013976/ENSDARG00000015472	2
BP	GO:0045834	positive regulation of lipid metabolic process	0.003706202	0.003706202	0.027404007	ENSDARG00000040295/ENSDARG00000101324	2
BP	GO:0042632	cholesterol homeostasis	0.004209573	0.004209573	0.029678264	ENSDARG00000040295/ENSDARG00000101324	2
BP	GO:0055092	sterol homeostasis	0.004209573	0.004209573	0.029678264	ENSDARG00000040295/ENSDARG00000101324	2
BP	GO:0046503	glycerolipid catabolic process	0.00502053	0.00502053	0.034591212	ENSDARG00000040295/ENSDARG00000101324	2
BP	GO:0030301	cholesterol transport	0.005597901	0.005597901	0.037712174	ENSDARG00000040295/ENSDARG00000101324	2
BP	GO:0015918	sterol transport	0.00589747	0.00589747	0.038866622	ENSDARG00000040295/ENSDARG00000101324	2
BP	GO:0006641	triglyceride metabolic process	0.007502363	0.007502363	0.048391503	ENSDARG00000040295/ENSDARG00000101324	2
CC	GO:0005882	intermediate filament	1.11E-08	1.11E-08	3.40E-07	ENSDARG00000021987/ENSDARG00000036830/ENSDARG00000036832/ENSDARG00000036840/ENSDARG00000056248/ENSDARG00000090268/ENSDARG00000092947	7
CC	GO:0045111	intermediate filament cytoskeleton	1.19E-08	1.19E-08	3.40E-07	ENSDARG00000021987/ENSDARG00000036830/ENSDARG00000036832/ENSDARG00000036840/ENSDARG00000056248/ENSDARG00000090268/ENSDARG00000092947	7
CC	GO:0099513	polymeric cytoskeletal fiber	0.000106468	0.000106468	0.002017286	ENSDARG00000021987/ENSDARG00000036830/ENSDARG00000036832/ENSDARG00000036840/ENSDARG00000056248/ENSDARG00000090268/ENSDARG00000092947	7
CC	GO:0034364	high-density lipoprotein particle	0.000694263	0.000694263	0.006614542	ENSDARG00000040295/ENSDARG00000101324	2
CC	GO:0042627	chylomicron	0.000694263	0.000694263	0.006614542	ENSDARG00000040295/ENSDARG00000101324	2
CC	GO:0032994	protein-lipid complex	0.000930936	0.000930936	0.006614542	ENSDARG00000040295/ENSDARG00000101324	2
CC	GO:0034358	plasma lipoprotein particle	0.000930936	0.000930936	0.006614542	ENSDARG00000040295/ENSDARG00000101324	2
CC	GO:1990777	lipoprotein particle	0.000930936	0.000930936	0.006614542	ENSDARG00000040295/ENSDARG00000101324	2
CC	GO:0005685	U1 snRNP	0.001668164	0.001668164	0.010535772	ENSDARG00000018890/ENSDARG00000055903	2
MF	GO:0005212	structural constituent of eye lens	8.05E-41	8.05E-41	5.26E-39	ENSDARG00000069801/ENSDARG00000024548/ENSDARG00000032929/ENSDARG00000068507/ENSDARG00000041925/ENSDARG00000030411/ENSDARG00000087765/ENSDARG00000087324/ENSDARG00000053862/ENSDARG00000057460/ENSDARG00000053875/ENSDARG00000016793/ENSDARG00000015445/ENSDARG00000007576/ENSDARG00000086658/ENSDARG00000088823/ENSDARG00000030349/ENSDARG00000076790/ENSDARG00000074001/ENSDARG00000037402/ENSDARG00000069827/…	23
MF	GO:0060228	phosphatidylcholine-sterol O-acyltransferase activator activity	0.000567924	0.000567924	0.018532268	ENSDARG00000040295/ENSDARG00000101324	2
MF	GO:0017127	cholesterol transporter activity	0.001925052	0.001925052	0.025127001	ENSDARG00000040295/ENSDARG00000101324	2
MF	GO:0120015	intermembrane sterol transfer activity	0.001925052	0.001925052	0.025127001	ENSDARG00000040295/ENSDARG00000101324	2
MF	GO:0120020	intermembrane cholesterol transfer activity	0.001925052	0.001925052	0.025127001	ENSDARG00000040295/ENSDARG00000101324	2
MF	GO:0008289	lipid binding	0.004428653	0.004428653	0.039975158	ENSDARG00000007697/ENSDARG00000013976/ENSDARG00000016470/ENSDARG00000038439/ENSDARG00000040295/ENSDARG00000101324	6
MF	GO:0120013	intermembrane lipid transfer activity	0.004603577	0.004603577	0.039975158	ENSDARG00000040295/ENSDARG00000101324	2
MF	GO:0033293	monocarboxylic acid binding	0.004900181	0.004900181	0.039975158	ENSDARG00000007697/ENSDARG00000038439	2
