# Supplementary material for: Cell-type-specific responses to the microbiota across all tissues of the larval zebrafish
Source: Cell Rep. Author manuscript; Available in PMC 2023 Oct 23. (PMC10423310; doi:10.1016/j.celrep.2023.112095)
Supplement: MMC7 [file NIHMS1880944-supplement-MMC7.zip › DataS1/Cluster43/clu43_GOresults_GFup_fdr.tsv]

ONTOLOGY	ID	Description	pvalue	p.adjust	qvalue	geneID	Count
BP	GO:0002088	lens development in camera-type eye	3.29E-26	2.40E-23	2.32E-23	ENSDARG00000068507/ENSDARG00000024548/ENSDARG00000087324/ENSDARG00000087765/ENSDARG00000041925/ENSDARG00000053862/ENSDARG00000030411/ENSDARG00000069801/ENSDARG00000032929/ENSDARG00000053875/ENSDARG00000016793/ENSDARG00000057460/ENSDARG00000088823/ENSDARG00000030349/ENSDARG00000086658/ENSDARG00000007576/ENSDARG00000069827/ENSDARG00000074001/ENSDARG00000076572/ENSDARG00000076790	20
BP	GO:0007601	visual perception	5.28E-21	1.93E-18	1.86E-18	ENSDARG00000068507/ENSDARG00000024548/ENSDARG00000087324/ENSDARG00000087765/ENSDARG00000041925/ENSDARG00000053862/ENSDARG00000030411/ENSDARG00000069801/ENSDARG00000032929/ENSDARG00000053875/ENSDARG00000016793/ENSDARG00000057460/ENSDARG00000088823/ENSDARG00000030349/ENSDARG00000086658/ENSDARG00000007576/ENSDARG00000069827/ENSDARG00000074001/ENSDARG00000076572/ENSDARG00000076790	20
BP	GO:0050953	sensory perception of light stimulus	1.38E-20	3.36E-18	3.24E-18	ENSDARG00000068507/ENSDARG00000024548/ENSDARG00000087324/ENSDARG00000087765/ENSDARG00000041925/ENSDARG00000053862/ENSDARG00000030411/ENSDARG00000069801/ENSDARG00000032929/ENSDARG00000053875/ENSDARG00000016793/ENSDARG00000057460/ENSDARG00000088823/ENSDARG00000030349/ENSDARG00000086658/ENSDARG00000007576/ENSDARG00000069827/ENSDARG00000074001/ENSDARG00000076572/ENSDARG00000076790	20
BP	GO:0043010	camera-type eye development	9.48E-15	1.73E-12	1.67E-12	ENSDARG00000068507/ENSDARG00000024548/ENSDARG00000087324/ENSDARG00000087765/ENSDARG00000041925/ENSDARG00000053862/ENSDARG00000030411/ENSDARG00000069801/ENSDARG00000032929/ENSDARG00000053875/ENSDARG00000016793/ENSDARG00000057460/ENSDARG00000088823/ENSDARG00000030349/ENSDARG00000086658/ENSDARG00000007576/ENSDARG00000101794/ENSDARG00000069827/ENSDARG00000074001/ENSDARG00000076572/ENSDARG00000076790	21
BP	GO:0007600	sensory perception	1.95E-14	2.85E-12	2.75E-12	ENSDARG00000068507/ENSDARG00000024548/ENSDARG00000087324/ENSDARG00000087765/ENSDARG00000041925/ENSDARG00000053862/ENSDARG00000030411/ENSDARG00000069801/ENSDARG00000032929/ENSDARG00000053875/ENSDARG00000016793/ENSDARG00000057460/ENSDARG00000088823/ENSDARG00000030349/ENSDARG00000086658/ENSDARG00000007576/ENSDARG00000069827/ENSDARG00000074001/ENSDARG00000076572/ENSDARG00000076790	20
CC	GO:0031966	mitochondrial membrane	2.31E-05	0.001232576	0.001066012	ENSDARG00000008363/ENSDARG00000029415/ENSDARG00000038028/ENSDARG00000038731/ENSDARG00000039203/ENSDARG00000039346/ENSDARG00000060380/ENSDARG00000068265/ENSDARG00000098852/ENSDARG00000103566	10
CC	GO:0000502	proteasome complex	2.68E-05	0.001232576	0.001066012	ENSDARG00000002240/ENSDARG00000021550/ENSDARG00000040121/ENSDARG00000043561/ENSDARG00000098391	5
CC	GO:1905369	endopeptidase complex	2.68E-05	0.001232576	0.001066012	ENSDARG00000002240/ENSDARG00000021550/ENSDARG00000040121/ENSDARG00000043561/ENSDARG00000098391	5
CC	GO:0098799	outer mitochondrial membrane protein complex	3.62E-05	0.001232576	0.001066012	ENSDARG00000029415/ENSDARG00000068265/ENSDARG00000103566	3
CC	GO:0044455	mitochondrial membrane part	4.23E-05	0.001232576	0.001066012	ENSDARG00000029415/ENSDARG00000038028/ENSDARG00000039346/ENSDARG00000060380/ENSDARG00000068265/ENSDARG00000098852/ENSDARG00000103566	7
CC	GO:0005740	mitochondrial envelope	4.38E-05	0.001232576	0.001066012	ENSDARG00000008363/ENSDARG00000029415/ENSDARG00000038028/ENSDARG00000038731/ENSDARG00000039203/ENSDARG00000039346/ENSDARG00000060380/ENSDARG00000068265/ENSDARG00000098852/ENSDARG00000103566	10
CC	GO:0005741	mitochondrial outer membrane	4.66E-05	0.001232576	0.001066012	ENSDARG00000008363/ENSDARG00000029415/ENSDARG00000039203/ENSDARG00000068265/ENSDARG00000103566	5
CC	GO:0019867	outer membrane	6.18E-05	0.001269651	0.001098077	ENSDARG00000008363/ENSDARG00000029415/ENSDARG00000039203/ENSDARG00000068265/ENSDARG00000103566	5
CC	GO:0031968	organelle outer membrane	6.18E-05	0.001269651	0.001098077	ENSDARG00000008363/ENSDARG00000029415/ENSDARG00000039203/ENSDARG00000068265/ENSDARG00000103566	5
CC	GO:1905368	peptidase complex	8.46E-05	0.001565696	0.001354115	ENSDARG00000002240/ENSDARG00000021550/ENSDARG00000040121/ENSDARG00000043561/ENSDARG00000098391	5
CC	GO:0098798	mitochondrial protein complex	0.000887885	0.014932606	0.012914686	ENSDARG00000029415/ENSDARG00000038028/ENSDARG00000039346/ENSDARG00000068265/ENSDARG00000098852/ENSDARG00000103566	6
MF	GO:0005212	structural constituent of eye lens	8.44E-32	1.33E-29	1.33E-29	ENSDARG00000068507/ENSDARG00000024548/ENSDARG00000087324/ENSDARG00000087765/ENSDARG00000041925/ENSDARG00000053862/ENSDARG00000030411/ENSDARG00000069801/ENSDARG00000032929/ENSDARG00000053875/ENSDARG00000015445/ENSDARG00000016793/ENSDARG00000057460/ENSDARG00000088823/ENSDARG00000030349/ENSDARG00000086658/ENSDARG00000007576/ENSDARG00000069827/ENSDARG00000074001/ENSDARG00000076572/ENSDARG00000076790	21
