# Supplementary material for: Cell-type-specific responses to the microbiota across all tissues of the larval zebrafish
Source: Cell Rep. Author manuscript; Available in PMC 2023 Oct 23. (PMC10423310; doi:10.1016/j.celrep.2023.112095)
Supplement: MMC7 [file NIHMS1880944-supplement-MMC7.zip › DataS1/Cluster43/cluster43_CVZvGF.tsv]

	gene	gene_NAME	p_val_adj	p_val	avg_logFC	pct.1	pct.2
1	ENSDARG00000068507	crybb1	1.35E-15	6.13E-20	-1.724710104	0.187	0.75
2	ENSDARG00000024548	cryba4	1.18E-14	5.33E-19	-1.429666031	0.231	0.795
3	ENSDARG00000087324	crygm2d1	2.35E-12	1.07E-16	-1.782903852	0.104	0.598
4	ENSDARG00000087765	crygm2d10	4.13E-12	1.87E-16	-1.48842716	0.172	0.679
5	ENSDARG00000041925	cryba2b	4.97E-12	2.25E-16	-1.545106374	0.112	0.607
6	ENSDARG00000086917	crygm2d2	6.09E-12	2.76E-16	-1.518532121	0.201	0.75
7	ENSDARG00000053862	crygmx	7.95E-12	3.61E-16	-1.59486863	0.164	0.67
8	ENSDARG00000030411	crygn2	1.09E-11	4.95E-16	-1.458764695	0.149	0.661
9	ENSDARG00000069801	crygm2d12	2.89E-11	1.31E-15	-1.762396889	0.09	0.554
10	ENSDARG00000032929	cryba1l1	1.27E-08	5.74E-13	-1.577632065	0.179	0.616
11	ENSDARG00000109861	BX545855.1	1.46E-08	6.60E-13	-1.52279251	0.187	0.616
12	ENSDARG00000053875	cryba1b	9.57E-06	4.34E-10	-1.250472401	0.216	0.589
13	ENSDARG00000015445	lim2.4	2.25E-05	1.02E-09	-1.295398769	0.03	0.321
14	ENSDARG00000094310	si:ch211-255g12.6	2.30E-05	1.04E-09	-1.195351389	0.082	0.411
15	ENSDARG00000016793	crybb1l2	2.59E-05	1.17E-09	-1.24702731	0.134	0.482
16	ENSDARG00000057460	crygm2d13	5.61E-05	2.54E-09	-1.19622346	0.082	0.402
17	ENSDARG00000088823	crygm2d3	0.0003759	1.70E-08	-0.989973657	0.075	0.375
18	ENSDARG00000030349	cryba2a	0.001807357	8.19E-08	-0.971917552	0.06	0.33
19	ENSDARG00000116164	crygm2d8	0.003016169	1.37E-07	-1.169411948	0.082	0.348
20	ENSDARG00000086658	crygm2d21	0.003268644	1.48E-07	-1.05036241	0.075	0.348
21	ENSDARG00000087164	crygm2d4	0.017534904	7.95E-07	-1.09376131	0.03	0.232
22	ENSDARG00000007576	crybb1l1	0.025862683	1.17E-06	-1.024284358	0.097	0.357
23	ENSDARG00000038439	fabp10a	0.329530224	1.49E-05	-0.864951015	0.269	0.518
24	ENSDARG00000101794	rpl26	0.949990765	4.31E-05	-0.461827735	0.507	0.741
25	ENSDARG00000000489	upf3b	1	0.050631527	-0.318478492	0.075	0.152
26	ENSDARG00000000503	stx1b	1	0.127479793	0.387484354	0.366	0.312
27	ENSDARG00000000563	ttn.1	1	0.068357886	-0.306862675	0.112	0.196
28	ENSDARG00000001241	puf60b	1	0.194191276	0.268155654	0.119	0.071
29	ENSDARG00000002190	chmp2bb	1	0.51899266	0.259908061	0.119	0.098
30	ENSDARG00000002240	psmb6	1	0.016846165	-0.25483219	0.164	0.304
31	ENSDARG00000002546	rundc3ab	1	0.026328992	0.427343619	0.112	0.036
32	ENSDARG00000002632	anxa11b	1	0.077594218	-0.290288238	0.067	0.134
33	ENSDARG00000002690	rabif	1	0.040975629	-0.374068607	0.052	0.125
34	ENSDARG00000002758	dedd1	1	0.079536554	-0.262848976	0.373	0.491
35	ENSDARG00000003808	aqp3a	1	0.008156895	-0.400517039	0.03	0.116
36	ENSDARG00000003963	traf4a	1	0.127207846	-0.273256232	0.075	0.134
37	ENSDARG00000004160	reep3b	1	0.479484711	0.250110254	0.104	0.08
38	ENSDARG00000004161	ik	1	0.020607706	-0.347195748	0.119	0.232
39	ENSDARG00000004187	zgc:122979	1	0.382091524	0.309204662	0.373	0.339
40	ENSDARG00000004460	desi2	1	0.097384501	0.317585373	0.112	0.054
41	ENSDARG00000004785	cops2	1	0.001832681	-0.319156227	0.022	0.125
42	ENSDARG00000005576	mphosph8	1	0.470467187	0.303890755	0.216	0.188
43	ENSDARG00000005926	ak2	1	0.697185133	0.256480019	0.164	0.152
44	ENSDARG00000005945	sart1	1	0.00335038	-0.596448999	0.045	0.152
45	ENSDARG00000006019	tktb	1	0.043582321	-0.354438181	0.06	0.134
46	ENSDARG00000006290	ndufs5	1	0.059721066	-0.298857269	0.276	0.384
47	ENSDARG00000006546	ak4	1	0.179042636	0.40531316	0.119	0.071
48	ENSDARG00000006588	zgc:111983	1	0.053594999	0.525002533	0.134	0.062
49	ENSDARG00000007385	cct7	1	0.419989685	0.302027724	0.149	0.116
50	ENSDARG00000007553	opn4.1	1	0.566643947	0.256263183	0.418	0.402
51	ENSDARG00000007682	ppdpfa	1	0.226949096	-0.344950277	0.44	0.491
52	ENSDARG00000008020	med31	1	0.117309222	0.283064822	0.134	0.071
53	ENSDARG00000008363	mcl1b	1	0.016524504	-0.328779677	0.112	0.223
54	ENSDARG00000008748	ube2na	1	0.007179121	0.477167592	0.179	0.062
55	ENSDARG00000009106	serinc1	1	0.005808952	0.367898783	0.709	0.58
56	ENSDARG00000009336	aif1l	1	0.080946162	-0.466440765	0.097	0.17
57	ENSDARG00000009553	gng3	1	0.114330793	0.257621643	0.522	0.464
58	ENSDARG00000009657	fgfr1op2	1	0.1584407	-0.34063581	0.06	0.107
59	ENSDARG00000010481	bzw1a	1	0.089146246	-0.311639483	0.082	0.152
60	ENSDARG00000010596	slc7a6os	1	0.169453294	0.305032045	0.112	0.062
61	ENSDARG00000010717	chchd10	1	0.058545386	-0.337448968	0.075	0.152
62	ENSDARG00000010873	DDX17	1	0.014272643	0.378991528	0.216	0.098
63	ENSDARG00000010965	psma8	1	0.773692897	0.331638062	0.119	0.116
64	ENSDARG00000011462	otub1b	1	0.328833641	0.276467618	0.127	0.089
65	ENSDARG00000011545	arrb2b	1	0.021699953	-0.303912886	0.09	0.196
66	ENSDARG00000011564	sfpq	1	0.172864544	0.253077139	0.112	0.062
67	ENSDARG00000011583	cry1ab	1	0.272950014	0.362856304	0.119	0.08
68	ENSDARG00000011611	actr1	1	0.014771833	-0.454403831	0.06	0.152
69	ENSDARG00000011640	syt5b	1	0.010250793	-0.688211797	0.037	0.125
70	ENSDARG00000012603	eif3ja	1	0.03313977	-0.353921478	0.082	0.17
71	ENSDARG00000012667	tfap2b	1	0.368445959	-0.25195508	0.172	0.205
72	ENSDARG00000012682	pfn2l	1	0.327101285	0.275242533	0.194	0.152
73	ENSDARG00000012892	ammecr1	1	0.099654642	0.392515167	0.112	0.054
74	ENSDARG00000012914	arhgef4	1	0.013069816	-0.446538833	0.045	0.134
75	ENSDARG00000012944	myhz2	1	0.020360224	-0.533049632	0.209	0.339
76	ENSDARG00000013009	ubiad1	1	0.027107261	-0.285546118	0.052	0.134
77	ENSDARG00000013475	cct4	1	0.022448197	-0.361928356	0.119	0.223
78	ENSDARG00000013615	pbx3b	1	0.167882948	-0.283978753	0.082	0.134
79	ENSDARG00000013938	psmb3	1	0.038704592	0.508508214	0.216	0.125
80	ENSDARG00000014068	pgam1b	1	0.002028954	-0.45289133	0.037	0.152
81	ENSDARG00000014287	eno2	1	0.508306527	0.342955693	0.119	0.098
82	ENSDARG00000014329	npm1a	1	0.032330234	0.496177161	0.119	0.045
83	ENSDARG00000014420	elavl3	1	0.475672298	0.320310016	0.209	0.188
84	ENSDARG00000014462	rab3c	1	0.01696284	-0.39679969	0.142	0.259
85	ENSDARG00000014591	ilf2	1	0.370259855	0.302801983	0.157	0.125
86	ENSDARG00000014891	robo2	1	0.086610235	-0.254897568	0.119	0.205
87	ENSDARG00000015240	cdkl5	1	0.06819353	0.2678655	0.134	0.062
88	ENSDARG00000015474	ppp2r5ea	1	0.096588856	-0.334112094	0.052	0.107
89	ENSDARG00000015866	apoa2	1	0.003357607	-0.626600725	0.537	0.705
90	ENSDARG00000015887	b2ml	1	0.207317819	0.37550706	0.209	0.152
91	ENSDARG00000016280	eif1ad	1	0.068151192	-0.258395979	0.09	0.17
92	ENSDARG00000016477	eif4a2	1	0.682062765	0.271102665	0.187	0.179
93	ENSDARG00000016623	si:ch211-195b13.1	1	0.049401985	-0.319411236	0.254	0.375
94	ENSDARG00000016710	rchy1	1	0.190615088	0.278971986	0.119	0.071
95	ENSDARG00000016745	slc35f6	1	0.142877801	0.319413996	0.127	0.071
96	ENSDARG00000017314	CELA1 (1 of many)	1	0.031763406	0.348776782	0.403	0.277
97	ENSDARG00000017441	mylz3	1	0.062836842	0.268058739	0.918	0.884
98	ENSDARG00000017673	nova2	1	0.705116319	0.296175451	0.239	0.241
99	ENSDARG00000017843	srsf1b	1	0.282592048	0.2650075	0.269	0.214
100	ENSDARG00000018206	nck2a	1	0.053023228	-0.341723822	0.045	0.107
101	ENSDARG00000018404	krt18a.1	1	0.645306416	0.286287291	0.134	0.116
102	ENSDARG00000018562	cope	1	0.018156248	-0.451249757	0.209	0.33
103	ENSDARG00000018602	rab5aa	1	0.143737587	-0.286797002	0.097	0.161
104	ENSDARG00000018856	dclk1a	1	0.004815696	-0.418316812	0.328	0.5
105	ENSDARG00000018903	aimp2	1	0.010043814	-0.470990396	0.06	0.161
106	ENSDARG00000018914	hnrnpk	1	0.415560797	0.266884619	0.276	0.25
107	ENSDARG00000019302	mid1ip1b	1	0.001529027	-0.599483695	0.112	0.268
108	ENSDARG00000019335	hes6	1	0.076006851	0.278403393	0.104	0.045
109	ENSDARG00000019732	mtch2	1	0.191801947	0.29868498	0.119	0.071
110	ENSDARG00000020609	snap25a	1	0.046962703	0.555603253	0.231	0.143
111	ENSDARG00000020708	mdkb	1	0.009107285	-0.264930444	0.649	0.786
112	ENSDARG00000020871	ptprz1b	1	0.325724653	0.325018425	0.291	0.241
113	ENSDARG00000021059	alas1	1	0.169602376	0.360355407	0.142	0.089
114	ENSDARG00000021140	pabpc1b	1	0.053023228	-0.416445044	0.045	0.107
115	ENSDARG00000021343	wsb1	1	0.126672529	0.350541997	0.149	0.089
116	ENSDARG00000021346	pdhb	1	0.019721623	0.468160898	0.201	0.098
117	ENSDARG00000021374	cab39l1	1	0.089420483	-0.339057225	0.388	0.473
118	ENSDARG00000021439	ncoa4	1	0.001507703	-0.49653568	0.037	0.152
119	ENSDARG00000021550	rad23b	1	0.001859179	-0.38510361	0.067	0.205
120	ENSDARG00000021582	dynlrb1	1	0.054796412	-0.392601586	0.209	0.304
121	ENSDARG00000021905	derl1	1	0.041515696	0.30619339	0.104	0.036
122	ENSDARG00000022788	cops7a	1	0.044707225	0.366209395	0.127	0.054
123	ENSDARG00000023058	foxo3a	1	0.018649171	-0.389791764	0.067	0.161
124	ENSDARG00000023214	mob2a	1	0.065644211	0.381814889	0.179	0.098
125	ENSDARG00000023220	selenot2	1	0.247768167	0.391776246	0.149	0.107
126	ENSDARG00000024746	hsp90aa1.2	1	0.1169896	0.287147888	0.201	0.125
127	ENSDARG00000024933	spast	1	0.174012843	-0.263790065	0.067	0.116
128	ENSDARG00000025034	syngr3b	1	0.067834119	0.443808137	0.254	0.161
129	ENSDARG00000025106	ppp3cb	1	0.070869378	-0.291893581	0.254	0.357
130	ENSDARG00000025340	tusc2b	1	0.329089827	0.260754477	0.104	0.071
131	ENSDARG00000025972	mcts1	1	0.567353072	0.258209649	0.119	0.098
132	ENSDARG00000026712	rab5c	1	0.037429255	0.373294496	0.239	0.134
133	ENSDARG00000027154	tpd52l2a	1	0.113326603	-0.293593786	0.06	0.116
134	ENSDARG00000027236	rs1a	1	0.111645252	-0.698637502	0.06	0.116
135	ENSDARG00000027322	lin7c	1	0.038842349	-0.307771107	0.045	0.116
136	ENSDARG00000027750	dpp7	1	0.00836278	-0.414114568	0.045	0.143
137	ENSDARG00000028066	diras1a	1	0.301539129	-0.253764734	0.127	0.17
138	ENSDARG00000028106	glrx	1	0.063458936	0.666505732	0.104	0.045
139	ENSDARG00000028119	sumo3a	1	0.33745761	-0.268092198	0.254	0.295
140	ENSDARG00000028335	hmga1a	1	0.594846011	0.33234246	0.216	0.205
141	ENSDARG00000028957	maff	1	0.167883249	-0.289202157	0.082	0.134
142	ENSDARG00000029064	uqcrq	1	0.13463888	-0.271200497	0.381	0.446
143	ENSDARG00000029415	mtx2	1	0.000240398	-0.548768975	0.045	0.196
144	ENSDARG00000029671	xpr1b	1	0.027128492	0.38549942	0.112	0.036
145	ENSDARG00000029688	hsp70.1	1	0.331373489	0.275068928	0.299	0.25
146	ENSDARG00000029995	tnni2b.2	1	0.323889301	0.252960431	0.149	0.107
147	ENSDARG00000030038	grcc10	1	0.158448269	0.342121704	0.112	0.062
148	ENSDARG00000030087	nfkbib	1	0.027844477	-0.367023207	0.037	0.107
149	ENSDARG00000030213	sap30l	1	0.096556423	0.342394615	0.201	0.125
150	ENSDARG00000030278	idh3a	1	0.063396043	-0.374918706	0.052	0.116
151	ENSDARG00000031164	tuba8l2	1	0.035671052	0.53806409	0.179	0.089
152	ENSDARG00000031283	vamp1	1	0.047986005	-0.524559534	0.082	0.161
153	ENSDARG00000031435	TXN	1	0.064705758	-0.257779303	0.358	0.482
154	ENSDARG00000031494	prrc2a	1	0.003804192	-0.305266703	0.037	0.143
155	ENSDARG00000031560	srpk1b	1	0.042481419	0.483616877	0.127	0.054
156	ENSDARG00000031756	mef2aa	1	0.114082847	-0.348431672	0.075	0.134
157	ENSDARG00000032369	btbd6b	1	0.043824029	-0.33579042	0.134	0.232
158	ENSDARG00000032653	sinhcaf	1	0.050459615	0.389479017	0.149	0.071
159	ENSDARG00000032737	gria3a	1	0.113545345	0.433048345	0.142	0.08
160	ENSDARG00000032765	net1	1	0.083332659	0.289333691	0.701	0.661
161	ENSDARG00000032985	mrpl27	1	0.021501469	0.501679107	0.112	0.036
162	ENSDARG00000033175	snrpe	1	0.037442845	-0.348925874	0.052	0.125
163	ENSDARG00000033382	grifin	1	0.071946141	-0.326460424	0.052	0.116
164	ENSDARG00000033738	zgc:153867	1	0.174171444	0.338032115	0.261	0.205
165	ENSDARG00000034042	dnal1	1	0.021740038	-0.388668068	0.045	0.125
166	ENSDARG00000034187	calm1b	1	0.163370961	0.302486393	0.328	0.268
167	ENSDARG00000034240	capza1a	1	0.015960071	-0.299008953	0.119	0.241
168	ENSDARG00000034293	hif1ab	1	0.18241178	0.25873142	0.47	0.402
169	ENSDARG00000034504	lmo1	1	0.385088765	0.318826536	0.284	0.259
170	ENSDARG00000034685	tmem198b	1	0.014486836	-0.553875129	0.075	0.17
171	ENSDARG00000034777	txn2	1	0.060739736	-0.321548313	0.052	0.116
172	ENSDARG00000035056	fgf13a	1	0.215967774	0.294227483	0.179	0.125
173	ENSDARG00000035325	srsf7a	1	0.002555127	0.63021522	0.201	0.071
174	ENSDARG00000035557	gabarapa	1	0.078971434	0.395060104	0.276	0.188
175	ENSDARG00000035577	cds2	1	0.06137082	0.369566525	0.157	0.08
176	ENSDARG00000035622	xbp1	1	0.022629696	0.502612434	0.112	0.036
177	ENSDARG00000036040	atg13	1	0.058510441	-0.261942593	0.127	0.214
178	ENSDARG00000036058	gnao1b	1	0.025870923	-0.531795834	0.052	0.134
179	ENSDARG00000036073	cebpg	1	0.066709085	-0.286696182	0.052	0.116
180	ENSDARG00000036080	cd81a	1	0.212148432	0.349707134	0.396	0.339
181	ENSDARG00000036161	hnrnpa0l	1	0.297774221	0.29785487	0.381	0.348
182	ENSDARG00000036295	golga7ba	1	0.001732847	-0.573906579	0.134	0.295
183	ENSDARG00000036375	cyfip2	1	0.278999354	0.280833228	0.119	0.08
184	ENSDARG00000036438	ndufv1	1	0.067943756	-0.334421833	0.134	0.223
185	ENSDARG00000036625	polr2f	1	0.086181359	0.349994294	0.127	0.062
186	ENSDARG00000036840	krt15	1	0.984818332	0.364819956	0.172	0.179
187	ENSDARG00000036967	smox	1	0.016032952	0.493380304	0.104	0.027
188	ENSDARG00000037503	thoc2	1	0.538516771	0.288568084	0.119	0.098
189	ENSDARG00000037633	leng1	1	0.003755594	-0.558028007	0.045	0.152
190	ENSDARG00000037783	proza	1	0.172683318	0.314051349	0.216	0.152
191	ENSDARG00000037790	pvalb8	1	0.001618293	0.63083629	0.418	0.241
192	ENSDARG00000037867	atp5mf	1	0.01164214	-0.349820511	0.47	0.625
193	ENSDARG00000037962	psmb7	1	0.084449526	0.310650714	0.291	0.196
194	ENSDARG00000038005	med25	1	0.551734238	0.285360217	0.119	0.098
195	ENSDARG00000038028	ndufa6	1	0.001490294	-0.475493101	0.231	0.42
196	ENSDARG00000038059	grb2b	1	0.199933072	-0.268780335	0.142	0.205
197	ENSDARG00000038068	ddx5	1	0.009600664	-0.400678831	0.209	0.357
198	ENSDARG00000038075	cyc1	1	0.143635898	0.316386141	0.373	0.304
199	ENSDARG00000038524	pik3r1	1	0.184519111	-0.317111991	0.112	0.17
200	ENSDARG00000038577	cox6c	1	0.10138385	-0.273580875	0.351	0.446
201	ENSDARG00000038695	elavl1a	1	0.138072809	0.450241806	0.112	0.062
202	ENSDARG00000038731	slc25a36a	1	0.001293641	-0.467983213	0.03	0.143
203	ENSDARG00000038967	cul3a	1	0.114870645	-0.277471208	0.075	0.134
204	ENSDARG00000039203	zgc:110130	1	0.024032937	-0.451207825	0.104	0.205
205	ENSDARG00000039346	ndufa5	1	0.026333966	-0.370532544	0.284	0.411
206	ENSDARG00000039719	mrps26	1	0.144375967	-0.357043848	0.06	0.107
207	ENSDARG00000039730	zgc:112160	1	0.079275621	0.34057927	0.104	0.045
208	ENSDARG00000039931	slc25a33	1	0.113899145	0.390717226	0.201	0.134
209	ENSDARG00000040121	psma2	1	0.032842945	-0.260576241	0.037	0.107
210	ENSDARG00000040158	cdc42l	1	0.435503561	0.265473514	0.127	0.098
211	ENSDARG00000040184	syncrip	1	0.210141925	0.282162009	0.321	0.268
212	ENSDARG00000040565	ckmb	1	0.000271545	0.381791028	0.642	0.438
213	ENSDARG00000040764	id1	1	0.172462958	-0.435645975	0.097	0.152
214	ENSDARG00000040874	add3a	1	0.16609201	0.275655308	0.56	0.545
215	ENSDARG00000041602	zgc:92335	1	0.031999258	-0.285374745	0.067	0.152
216	ENSDARG00000041853	rbm39b	1	0.109983644	-0.290764329	0.06	0.116
217	ENSDARG00000042877	heca	1	0.011645782	-0.447651222	0.045	0.134
218	ENSDARG00000042933	bloc1s6	1	0.126237771	-0.278215875	0.097	0.161
219	ENSDARG00000042993	prss1	1	0.012664136	0.784150204	0.396	0.286
220	ENSDARG00000043561	psmc1b	1	0.021036322	-0.316102338	0.037	0.116
221	ENSDARG00000043857	ufm1	1	0.203348816	0.260047983	0.119	0.071
222	ENSDARG00000044001	lgals3b	1	0.098893284	0.377801228	0.112	0.054
223	ENSDARG00000044038	zbtb2a	1	0.150743686	0.302072623	0.104	0.054
224	ENSDARG00000044562	cycsb	1	0.023593136	-0.377315334	0.149	0.268
225	ENSDARG00000045230	cox6b1	1	0.013560174	-0.371498964	0.03	0.107
226	ENSDARG00000045352	cst14a.2	1	0.12916078	-0.339879158	0.119	0.188
227	ENSDARG00000045513	taf3	1	0.125081682	-0.301299652	0.097	0.161
228	ENSDARG00000045776	cnbpa	1	0.361028289	0.293574665	0.343	0.33
229	ENSDARG00000045797	si:ch211-68a17.7	1	0.005458513	-0.51020736	0.022	0.107
230	ENSDARG00000045888	acat1	1	0.09021047	-0.278957928	0.149	0.232
231	ENSDARG00000046074	stk11	1	0.005757211	-0.367674377	0.022	0.107
232	ENSDARG00000046106	rab10	1	0.367676001	0.306267866	0.194	0.161
233	ENSDARG00000052178	eif2s1b	1	0.21079061	-0.296816574	0.097	0.143
234	ENSDARG00000052625	fkbp1b	1	0.081301248	-0.303118449	0.075	0.143
235	ENSDARG00000052690	arrdc3a	1	0.458554774	-0.281198473	0.224	0.259
236	ENSDARG00000052712	suclg1	1	0.008846156	-0.263618182	0.231	0.402
237	ENSDARG00000052907	bcl7a	1	0.1458485	-0.367923359	0.104	0.161
238	ENSDARG00000053110	pkib	1	0.026305827	-0.289187583	0.075	0.17
239	ENSDARG00000053152	pcmtd1	1	0.748996752	0.338859172	0.112	0.107
240	ENSDARG00000053194	pdzd11	1	0.064273831	-0.304969861	0.127	0.214
241	ENSDARG00000053404	PPP2CA	1	0.131288269	0.30210423	0.104	0.054
242	ENSDARG00000053559	tspan3b	1	0.209123103	-0.339470016	0.112	0.161
243	ENSDARG00000053810	hnrnpc	1	0.2399818	0.255104174	0.104	0.062
244	ENSDARG00000053831	vtnb	1	0.024891225	-0.469470311	0.164	0.277
245	ENSDARG00000054087	irs1	1	0.243364523	0.265125291	0.127	0.08
246	ENSDARG00000054300	dhrs1	1	0.140246731	0.275817209	0.104	0.054
247	ENSDARG00000054749	lmo4b	1	0.028507574	0.332572685	0.112	0.036
248	ENSDARG00000055192	zgc:136930	1	0.517760079	0.27002824	0.336	0.304
249	ENSDARG00000055514	icn2	1	0.007452036	-0.53020466	0.075	0.188
250	ENSDARG00000055589	s100t	1	0.037784048	0.400127535	0.119	0.045
251	ENSDARG00000055618	acta1b	1	0.06964087	-0.286916583	0.127	0.214
252	ENSDARG00000055945	asph	1	0.690001103	0.258647984	0.127	0.116
253	ENSDARG00000056099	gtf2h5	1	0.005834153	-0.427599631	0.022	0.107
254	ENSDARG00000056248	si:dkey-183i3.5	1	0.03426228	-0.340773683	0.201	0.321
255	ENSDARG00000056331	ahcyl1	1	0.014715484	-0.358828501	0.209	0.348
256	ENSDARG00000056510	gstk1	1	0.044806954	0.258168487	0.104	0.036
257	ENSDARG00000057854	sap18	1	0.012266092	0.550339153	0.164	0.062
258	ENSDARG00000058047	pafah1b3	1	0.056541763	-0.332508249	0.045	0.107
259	ENSDARG00000058354	selenot1a	1	0.3537221	0.296127589	0.216	0.179
260	ENSDARG00000058463	ndufab1a	1	0.199873587	0.297362411	0.172	0.116
261	ENSDARG00000059311	dpysl5b	1	0.04412015	0.466495987	0.216	0.125
262	ENSDARG00000059360	srsf3b	1	0.005445783	-0.407446919	0.172	0.33
263	ENSDARG00000059373	dnajc8	1	0.086646935	0.405225225	0.112	0.054
264	ENSDARG00000059601	map1aa	1	0.070556122	0.389387158	0.119	0.054
265	ENSDARG00000059604	mtss1	1	0.003002314	-0.435631549	0.022	0.116
266	ENSDARG00000059646	nt5dc2	1	0.157478672	0.483866389	0.119	0.071
267	ENSDARG00000059654	eif3ba	1	0.1725341	0.309931466	0.224	0.161
268	ENSDARG00000059798	kcnq1	1	0.126672529	0.304260395	0.149	0.089
269	ENSDARG00000059853	manbal	1	0.011332559	-0.340627014	0.037	0.125
270	ENSDARG00000059960	plch2a	1	0.407600802	0.348348944	0.194	0.161
271	ENSDARG00000059978	cplx4a	1	0.017545269	-0.468262162	0.037	0.116
272	ENSDARG00000060380	coq6	1	0.024013317	-0.285294921	0.045	0.125
273	ENSDARG00000060977	zgc:153018	1	0.028534949	0.305604227	0.246	0.134
274	ENSDARG00000061810	mbd3b	1	0.170584958	0.310017771	0.112	0.062
275	ENSDARG00000061948	amotl2b	1	0.108686754	-0.399156197	0.075	0.134
276	ENSDARG00000062382	snapin	1	0.065616332	-0.356963215	0.06	0.125
277	ENSDARG00000062855	plekhg7	1	0.078226614	-0.262609954	0.06	0.125
278	ENSDARG00000063433	atp2b2	1	0.250905267	0.256235025	0.187	0.134
279	ENSDARG00000067626	ywhag1	1	0.233190407	0.341876683	0.164	0.116
280	ENSDARG00000068265	tomm5	1	0.029075803	-0.252085056	0.187	0.312
281	ENSDARG00000068397	tns2b	1	0.221738784	0.37823939	0.134	0.089
282	ENSDARG00000068432	si:dkey-56m19.5	1	0.051019963	0.53041762	0.112	0.045
283	ENSDARG00000069118	ppp2r5eb	1	0.120505663	-0.302306482	0.075	0.134
284	ENSDARG00000069402	lrrc4.1	1	0.001201903	-0.453300315	0.104	0.268
285	ENSDARG00000069630	tat	1	0.015240378	-0.420672402	0.03	0.107
286	ENSDARG00000069827	crygm2d11	1	0.000540689	-0.599399975	0.037	0.17
287	ENSDARG00000069910	gtf2f2a	1	0.029890671	-0.403742972	0.082	0.17
288	ENSDARG00000070404	inka1b	1	0.035338509	0.338891224	0.187	0.089
289	ENSDARG00000070491	hpcal4	1	0.084355468	0.313511317	0.634	0.554
290	ENSDARG00000070607	mrpl36	1	0.280302721	0.312376198	0.179	0.134
291	ENSDARG00000070626	cacng8b	1	0.430111251	0.25250069	0.306	0.277
292	ENSDARG00000070674	psmd6	1	0.215630198	0.425950738	0.134	0.089
293	ENSDARG00000070834	taf13	1	0.117972614	-0.291000674	0.082	0.143
294	ENSDARG00000070835	tnnc2	1	0.197862075	0.286622181	0.433	0.375
295	ENSDARG00000071040	smim8	1	0.106967376	0.417011088	0.119	0.062
296	ENSDARG00000071046	bbip1	1	0.318396851	-0.274678129	0.075	0.107
297	ENSDARG00000071691	uqcrc2b	1	0.181110034	0.294683835	0.246	0.179
298	ENSDARG00000073737	suds3	1	0.132422647	0.440103248	0.127	0.071
299	ENSDARG00000073742	prss59.2	1	0.108653786	0.345397616	0.448	0.357
300	ENSDARG00000074001	crygmxl2	1	0.001359564	-0.553877791	0.045	0.17
301	ENSDARG00000074246	rab14	1	0.776228026	0.270249091	0.164	0.161
302	ENSDARG00000074266	si:ch1073-314i13.4	1	0.037042021	-0.3478394	0.104	0.196
303	ENSDARG00000074572	zgc:56304	1	0.10318941	0.443313731	0.164	0.098
304	ENSDARG00000075172	fbxo25	1	0.11238352	-0.356934263	0.149	0.214
305	ENSDARG00000075461	kmt5c	1	0.014877661	0.501951027	0.119	0.036
306	ENSDARG00000075666	tsc22d3	1	0.024673295	-0.296743064	0.119	0.232
307	ENSDARG00000075768	sdhb	1	0.047035445	0.502206712	0.269	0.188
308	ENSDARG00000075837	si:dkey-1d7.3	1	0.004977234	-0.5317677	0.052	0.161
309	ENSDARG00000076280	ppp1r1b	1	0.087280042	-0.489243783	0.261	0.357
310	ENSDARG00000076283	snrpd3l	1	0.095811548	-0.336493075	0.052	0.107
311	ENSDARG00000076532	si:ch211-222l21.1	1	0.245789574	0.484282348	0.224	0.179
312	ENSDARG00000076572	crygm2d7	1	0.000945535	-0.694003941	0.067	0.214
313	ENSDARG00000076779	fam13b	1	0.084211772	-0.308996426	0.097	0.17
314	ENSDARG00000076790	crygm2d16	1	4.59E-05	-0.901922464	0.06	0.241
315	ENSDARG00000077045	scg5	1	0.094770526	0.269375127	0.187	0.107
316	ENSDARG00000077228	ntrk3a	1	0.181167721	0.31539237	0.187	0.125
317	ENSDARG00000078164	znf576.2	1	0.014378643	-0.360524917	0.03	0.107
318	ENSDARG00000078686	arl8a	1	0.325499535	0.267382428	0.104	0.071
319	ENSDARG00000078748	si:ch211-137a8.4	1	0.119032266	-0.356453848	0.194	0.277
320	ENSDARG00000078854	tusc3	1	0.024790902	0.402090211	0.112	0.036
321	ENSDARG00000079255	zgc:174935	1	0.138038695	-0.372306869	0.328	0.411
322	ENSDARG00000079276	ube2ql1	1	0.087362711	-0.303251098	0.224	0.312
323	ENSDARG00000079508	fam114a2	1	0.067082493	-0.269979052	0.045	0.107
324	ENSDARG00000079632	si:dkey-28b4.7	1	0.002169835	-0.48509567	0.127	0.286
325	ENSDARG00000079985	nrip2	1	0.151072528	-0.298016556	0.067	0.116
326	ENSDARG00000086288	scg3	1	0.175771782	0.330482914	0.276	0.205
327	ENSDARG00000086342	zgc:101566	1	0.109983644	-0.324499077	0.06	0.116
328	ENSDARG00000087176	sgk494a	1	0.04781961	-0.393621069	0.127	0.232
329	ENSDARG00000087203	stk39	1	0.010600733	-0.416011634	0.037	0.125
330	ENSDARG00000087303	cebpd	1	0.888565601	0.258779754	0.276	0.295
331	ENSDARG00000087443	ptp4a2a	1	0.01331363	-0.303706568	0.358	0.527
332	ENSDARG00000088073	fam110b	1	0.070956548	-0.274671531	0.097	0.179
333	ENSDARG00000088709	tnfaip8l3	1	0.074016171	-0.416451205	0.06	0.125
334	ENSDARG00000090369	zgc:86896	1	0.169453645	0.303970009	0.112	0.062
335	ENSDARG00000090387	onecut2	1	0.040863148	-0.318964423	0.082	0.17
336	ENSDARG00000090872	si:dkey-276j7.1	1	0.489130534	0.361675324	0.172	0.152
337	ENSDARG00000091771	lysmd2	1	0.059435174	-0.324431035	0.075	0.152
338	ENSDARG00000092158	cbx3b	1	0.110037013	0.285938271	0.201	0.125
339	ENSDARG00000092305	poldip2	1	0.33633407	0.271480855	0.164	0.125
340	ENSDARG00000092798	ppib	1	0.099168334	-0.290643272	0.194	0.277
341	ENSDARG00000092947	cyt1	1	0.045861495	-0.269731923	0.627	0.732
342	ENSDARG00000093233	si:ch211-215d8.2	1	0.082411654	-0.345058496	0.067	0.134
343	ENSDARG00000093844	zgc:136461	1	0.06723032	0.411258476	0.119	0.054
344	ENSDARG00000094836	si:ch211-195b15.8	1	0.212319665	0.250552832	0.597	0.554
345	ENSDARG00000095007	sinhcafl	1	0.006070571	-0.382995778	0.022	0.107
346	ENSDARG00000095157	zgc:163080	1	0.169453645	-0.307891467	0.067	0.116
347	ENSDARG00000095459	si:ch211-191j22.3	1	0.053436088	-0.300324984	0.075	0.152
348	ENSDARG00000095623	dpm2	1	0.469484393	0.287400276	0.134	0.107
349	ENSDARG00000097322	si:dkey-81l17.6	1	0.178337362	-0.323373258	0.201	0.268
350	ENSDARG00000097528	si:dkey-7j14.5	1	0.56631375	0.352158185	0.127	0.107
351	ENSDARG00000097718	stard10	1	0.122518124	-0.323985778	0.067	0.125
352	ENSDARG00000098280	rbm5	1	0.097384501	0.378442587	0.112	0.054
353	ENSDARG00000098391	psmg3	1	0.040698863	-0.39942616	0.06	0.134
354	ENSDARG00000098591	tubb2b	1	0.180834974	0.306932738	0.351	0.277
355	ENSDARG00000098592	zgc:92140	1	0.169811985	0.374051444	0.254	0.188
356	ENSDARG00000098702	zgc:165603	1	0.296209463	0.281521313	0.239	0.196
357	ENSDARG00000098753	elmo1	1	0.022728389	-0.263639962	0.187	0.312
358	ENSDARG00000098852	smdt1b	1	0.038125053	-0.339044257	0.075	0.161
359	ENSDARG00000099175	hmgb1a	1	0.366581189	0.263532402	0.567	0.589
360	ENSDARG00000099185	chia.2	1	0.080614622	0.346401719	0.104	0.045
361	ENSDARG00000099195	ier2a	1	0.295215324	0.341306541	0.224	0.179
362	ENSDARG00000099323	dlg2	1	0.013334556	-0.413171328	0.082	0.188
363	ENSDARG00000099624	chmp1b	1	0.239049782	0.345418795	0.112	0.071
364	ENSDARG00000099865	hnrnpabb	1	0.311393922	0.28857534	0.239	0.196
365	ENSDARG00000100003	glulb	1	0.057677844	-0.351290644	0.187	0.295
366	ENSDARG00000100020	pim1	1	0.159500745	0.369785584	0.201	0.143
367	ENSDARG00000100083	sugt1	1	0.082657506	0.26230777	0.104	0.045
368	ENSDARG00000100307	adamts5	1	0.054021483	-0.306514089	0.067	0.143
369	ENSDARG00000100823	selenok	1	0.054562428	0.311666199	0.209	0.116
370	ENSDARG00000100908	lcor	1	0.114944874	-0.253925034	0.067	0.125
371	ENSDARG00000100938	hint2	1	0.128999599	-0.259270037	0.09	0.152
372	ENSDARG00000101074	glud1b	1	0.171631725	0.265456998	0.179	0.116
373	ENSDARG00000101139	agpat2	1	0.341855669	0.309956612	0.104	0.071
374	ENSDARG00000101324	apoa1b	1	0.142221129	-0.284801091	0.649	0.759
375	ENSDARG00000101680	arl1	1	0.398324039	0.285445893	0.119	0.089
376	ENSDARG00000101813	nap1l1	1	0.446915606	-0.276838741	0.082	0.107
377	ENSDARG00000101915	pin1	1	0.037080151	-0.373162276	0.119	0.214
378	ENSDARG00000101984	pde6gb	1	0.143008484	-0.424349943	0.112	0.179
379	ENSDARG00000102531	anapc11	1	0.04518393	-0.321081599	0.052	0.125
380	ENSDARG00000102558	pde6ha	1	0.091518757	-0.751182601	0.216	0.321
381	ENSDARG00000102572	si:ch211-260e23.9	1	0.301776112	0.319638255	0.291	0.25
382	ENSDARG00000103199	si:dkey-247k7.2	1	0.042481419	0.557998362	0.127	0.054
383	ENSDARG00000103271	pla2g15	1	0.085446412	0.277666668	0.104	0.045
384	ENSDARG00000103566	tomm20b	1	0.047752484	-0.278957315	0.306	0.429
385	ENSDARG00000103720	zgc:162730	1	0.926188147	0.303852748	0.134	0.134
386	ENSDARG00000103980	ets2	1	0.11331301	-0.305508597	0.067	0.125
387	ENSDARG00000104024	ccdc137	1	0.396443574	0.257487324	0.119	0.089
388	ENSDARG00000104031	mrpl33	1	0.203495711	0.299540895	0.149	0.098
389	ENSDARG00000104227	nop10	1	0.080677251	0.483492853	0.112	0.054
390	ENSDARG00000104231	opn9	1	0.019603158	-0.383257999	0.41	0.554
391	ENSDARG00000104279	appa	1	0.128327607	0.348728149	0.291	0.223
392	ENSDARG00000104871	LEPROTL1	1	0.133081379	0.417241178	0.157	0.098
393	ENSDARG00000104901	ostc	1	0.017356734	-0.465711685	0.037	0.116
394	ENSDARG00000105154	creg1	1	0.033401888	-0.399034426	0.082	0.17
395	ENSDARG00000109510	lsm12b	1	0.104007631	0.422939569	0.246	0.17
396	ENSDARG00000110528	sypa	1	0.118100452	0.262307817	0.134	0.071
397	ENSDARG00000111939	atf4a	1	0.034172682	0.47142754	0.119	0.045
