# Supplementary material for: Cell-type-specific responses to the microbiota across all tissues of the larval zebrafish
Source: Cell Rep. Author manuscript; Available in PMC 2023 Oct 23. (PMC10423310; doi:10.1016/j.celrep.2023.112095)
Supplement: MMC7 [file NIHMS1880944-supplement-MMC7.zip › DataS1/Cluster28/cluster28_CVZvGF.tsv]

	gene	gene_NAME	p_val_adj	p_val	avg_logFC	pct.1	pct.2
1	ENSDARG00000087324	crygm2d1	1.74E-32	7.88E-37	-1.654476583	0.106	0.685
2	ENSDARG00000024548	cryba4	4.93E-29	2.23E-33	-1.504078899	0.199	0.74
3	ENSDARG00000053862	crygmx	3.95E-27	1.79E-31	-1.688816576	0.199	0.707
4	ENSDARG00000086917	crygm2d2	4.03E-27	1.83E-31	-1.626149892	0.199	0.714
5	ENSDARG00000041925	cryba2b	1.29E-26	5.86E-31	-1.563151249	0.137	0.656
6	ENSDARG00000032929	cryba1l1	1.70E-25	7.71E-30	-1.486771666	0.212	0.722
7	ENSDARG00000068507	crybb1	7.96E-23	3.61E-27	-1.435560176	0.195	0.674
8	ENSDARG00000087765	crygm2d10	2.79E-22	1.26E-26	-1.45044978	0.133	0.612
9	ENSDARG00000030411	crygn2	1.48E-21	6.72E-26	-1.301886886	0.177	0.67
10	ENSDARG00000109861	BX545855.1	2.80E-21	1.27E-25	-1.435963825	0.168	0.634
11	ENSDARG00000053875	cryba1b	1.58E-19	7.18E-24	-1.500235894	0.204	0.63
12	ENSDARG00000069801	crygm2d12	8.00E-19	3.63E-23	-1.369065884	0.168	0.604
13	ENSDARG00000016793	crybb1l2	4.10E-16	1.86E-20	-1.213471489	0.133	0.538
14	ENSDARG00000094310	si:ch211-255g12.6	4.91E-13	2.22E-17	-1.05537833	0.111	0.469
15	ENSDARG00000057460	crygm2d13	2.58E-11	1.17E-15	-1.031427014	0.128	0.451
16	ENSDARG00000088823	crygm2d3	9.52E-11	4.32E-15	-1.057363251	0.088	0.396
17	ENSDARG00000086658	crygm2d21	2.54E-10	1.15E-14	-1.12308761	0.066	0.359
18	ENSDARG00000007576	crybb1l1	4.41E-10	2.00E-14	-1.145167229	0.119	0.429
19	ENSDARG00000076790	crygm2d16	6.34E-09	2.87E-13	-1.072052471	0.08	0.359
20	ENSDARG00000116164	crygm2d8	6.40E-08	2.90E-12	-0.866952817	0.111	0.392
21	ENSDARG00000015445	lim2.4	4.40E-07	2.00E-11	-1.098866886	0.044	0.267
22	ENSDARG00000030349	cryba2a	7.59E-06	3.44E-10	-0.997146338	0.084	0.315
23	ENSDARG00000076572	crygm2d7	0.000495768	2.25E-08	-0.913919355	0.058	0.238
24	ENSDARG00000099200	zgc:123103	0.001108582	5.03E-08	-0.394551629	0.889	0.941
25	ENSDARG00000074001	crygmxl2	0.001434467	6.50E-08	-0.782842941	0.044	0.212
26	ENSDARG00000069827	crygm2d11	0.011942988	5.41E-07	-0.63502508	0.035	0.183
27	ENSDARG00000104279	appa	0.038421092	1.74E-06	0.627470296	0.19	0.055
28	ENSDARG00000089310	gc	0.065228044	2.96E-06	-0.391323907	0.752	0.853
29	ENSDARG00000030479	hmgb1b	0.075062245	3.40E-06	0.650029504	0.336	0.165
30	ENSDARG00000087164	crygm2d4	0.195870261	8.88E-06	-0.525516265	0.053	0.19
31	ENSDARG00000099283	epb41a	0.520170233	2.36E-05	0.538512667	0.173	0.055
32	ENSDARG00000092947	cyt1	0.520847956	2.36E-05	-0.276637766	0.588	0.762
33	ENSDARG00000036832	cyt1l	0.758972505	3.44E-05	-0.443002928	0.137	0.297
34	ENSDARG00000000212	krt97	1	0.022243149	-0.409448648	0.053	0.11
35	ENSDARG00000002758	dedd1	1	0.018030065	0.358248411	0.173	0.103
36	ENSDARG00000002790	ap2m1a	1	0.012889599	0.330525468	0.186	0.11
37	ENSDARG00000002986	gda	1	0.049659698	-0.260785656	0.283	0.359
38	ENSDARG00000003032	eif4a1b	1	0.00636574	0.371073649	0.434	0.322
39	ENSDARG00000003523	itln3	1	0.062848492	-0.315362642	0.084	0.136
40	ENSDARG00000003655	tmem59l	1	0.000891727	0.573957532	0.124	0.044
41	ENSDARG00000003681	eif5	1	0.053335891	0.293972745	0.168	0.11
42	ENSDARG00000004588	sox4a	1	0.120851698	0.555708858	0.106	0.07
43	ENSDARG00000004621	gpm6ab	1	0.048630808	0.370434136	0.204	0.139
44	ENSDARG00000004964	cyp4t8	1	0.00047776	-0.339402938	0.053	0.15
45	ENSDARG00000005172	dynll2b	1	0.004286912	0.278428225	0.106	0.04
46	ENSDARG00000005185	cpn1	1	0.036209753	-0.293657543	0.186	0.264
47	ENSDARG00000006397	laptm4a	1	0.005343606	0.35389357	0.155	0.077
48	ENSDARG00000006497	rtn1a	1	0.064247021	0.445947144	0.314	0.253
49	ENSDARG00000007275	si:ch211-251b21.1	1	0.125261549	0.421431982	0.142	0.095
50	ENSDARG00000007276	ela3l	1	0.83864	-0.38403184	0.115	0.106
51	ENSDARG00000007697	fabp7a	1	0.006418805	-0.38961047	0.164	0.26
52	ENSDARG00000008363	mcl1b	1	0.053675599	0.306127511	0.15	0.095
53	ENSDARG00000008706	paip2b	1	0.077000101	0.262871583	0.23	0.168
54	ENSDARG00000008735	atp6ap2	1	0.515397367	0.269010896	0.106	0.092
55	ENSDARG00000009040	si:ch73-141c7.1	1	0.07500944	-0.283036755	0.279	0.348
56	ENSDARG00000009106	serinc1	1	0.016031937	0.320556702	0.212	0.132
57	ENSDARG00000009640	psmb1	1	0.524636432	-0.270285946	0.137	0.154
58	ENSDARG00000009753	sf3b6	1	0.026424969	0.28861543	0.146	0.084
59	ENSDARG00000009978	icn	1	0.018312858	-0.294654088	0.274	0.374
60	ENSDARG00000010008	vim	1	0.802884796	0.331065338	0.15	0.143
61	ENSDARG00000010194	eif4bb	1	0.004408505	0.402184111	0.137	0.062
62	ENSDARG00000010250	nqo1	1	0.000601751	-0.33692359	0.044	0.136
63	ENSDARG00000010481	bzw1a	1	0.000508752	0.410019144	0.111	0.033
64	ENSDARG00000010572	slc25a25a	1	0.038552552	-0.305298632	0.075	0.132
65	ENSDARG00000011272	uqcc2	1	0.003464645	0.361195807	0.102	0.037
66	ENSDARG00000012244	ube2e3	1	0.039960711	0.251108408	0.208	0.139
67	ENSDARG00000012688	eif1b	1	0.005256891	0.292906422	0.473	0.359
68	ENSDARG00000012944	myhz2	1	0.000306402	-0.364708999	0.15	0.293
69	ENSDARG00000013078	ywhaba	1	0.042538959	0.282614983	0.239	0.168
70	ENSDARG00000013979	ndfip1	1	0.14302684	0.297627619	0.142	0.103
71	ENSDARG00000014287	eno2	1	0.002407721	0.44910132	0.111	0.04
72	ENSDARG00000014420	elavl3	1	0.003342811	0.459913307	0.199	0.106
73	ENSDARG00000014536	pfdn1	1	0.005845013	0.402405469	0.133	0.062
74	ENSDARG00000015164	mknk2b	1	0.030374567	-0.331683031	0.208	0.286
75	ENSDARG00000015314	zc4h2	1	0.102122504	0.311405217	0.164	0.114
76	ENSDARG00000015315	psmc5	1	0.00676652	0.368982742	0.137	0.066
77	ENSDARG00000015427	hdac1	1	0.000464204	0.354082478	0.177	0.073
78	ENSDARG00000015551	fth1a	1	0.000351038	0.446711969	0.606	0.469
79	ENSDARG00000015887	b2ml	1	0.095454755	0.258459732	0.19	0.136
80	ENSDARG00000016484	dkc1	1	0.012325225	0.409963517	0.119	0.059
81	ENSDARG00000016721	sdha	1	0.015103301	0.254870225	0.15	0.081
82	ENSDARG00000017314	CELA1 (1 of many)	1	0.832637744	-0.261445769	0.323	0.308
83	ENSDARG00000017794	sdr16c5b	1	0.011310727	-0.340573553	0.075	0.147
84	ENSDARG00000019260	dhrs9	1	0.00301831	-0.453422548	0.106	0.198
85	ENSDARG00000019294	cbln8	1	0.267218464	-0.255536839	0.111	0.143
86	ENSDARG00000019332	ndufb4	1	0.006037043	0.318955002	0.288	0.19
87	ENSDARG00000019417	gadd45ga	1	0.726246158	-0.297825158	0.106	0.095
88	ENSDARG00000019644	ldhba	1	0.005379492	0.3238735	0.584	0.491
89	ENSDARG00000019702	aldocb	1	0.006165522	0.491054405	0.226	0.136
90	ENSDARG00000020187	GCA	1	0.16553584	-0.389063559	0.071	0.103
91	ENSDARG00000020261	rab2a	1	0.005407414	0.334434011	0.212	0.121
92	ENSDARG00000020504	h3f3b.1	1	0.001212965	0.435736624	0.332	0.209
93	ENSDARG00000020609	snap25a	1	0.006460146	0.429432454	0.195	0.11
94	ENSDARG00000020693	sesn1	1	0.012037183	0.340241365	0.235	0.15
95	ENSDARG00000020708	mdkb	1	0.018980558	0.453077086	0.221	0.143
96	ENSDARG00000021113	ptmaa	1	0.0364767	0.468789529	0.553	0.487
97	ENSDARG00000021124	cfl1	1	0.002648194	0.348824889	0.487	0.37
98	ENSDARG00000021143	rtn1b	1	0.001513328	0.634948786	0.164	0.073
99	ENSDARG00000021339	cpa5	1	0.316113029	-0.270644925	0.08	0.106
100	ENSDARG00000021811	calm3a	1	0.021836936	0.310899684	0.358	0.267
101	ENSDARG00000022456	eno1a	1	0.012929641	0.402596995	0.212	0.132
102	ENSDARG00000022650	cyp2ad3	1	0.003736459	0.266456288	0.186	0.095
103	ENSDARG00000024195	znf395b	1	0.049648002	0.260766394	0.155	0.099
104	ENSDARG00000024433	pvalb4	1	0.007554522	0.278868305	0.398	0.289
105	ENSDARG00000024746	hsp90aa1.2	1	0.017547137	0.408239997	0.115	0.055
106	ENSDARG00000025147	cd63	1	0.004905427	0.644486034	0.173	0.092
107	ENSDARG00000025254	s100a10b	1	0.115127342	-0.300448935	0.111	0.158
108	ENSDARG00000025855	camk2n1a	1	0.019353618	0.514354624	0.115	0.059
109	ENSDARG00000026829	cotl1	1	0.104484873	-0.264668346	0.102	0.147
110	ENSDARG00000027099	psmc4	1	0.001176853	0.363728785	0.146	0.059
111	ENSDARG00000028119	sumo3a	1	0.026309867	0.411495883	0.217	0.147
112	ENSDARG00000029445	zgc:56676	1	0.037983522	0.273060936	0.168	0.106
113	ENSDARG00000031317	ppdpfb	1	0.010559944	0.438921034	0.465	0.374
114	ENSDARG00000032575	ywhaz	1	0.052287485	0.293559514	0.177	0.117
115	ENSDARG00000032614	msi2b	1	0.067275281	0.321049288	0.102	0.059
116	ENSDARG00000032997	rnf185	1	0.216350717	0.285570412	0.115	0.084
117	ENSDARG00000033009	h3f3c	1	0.053307885	0.416803754	0.358	0.304
118	ENSDARG00000033655	stmn1b	1	0.006539197	0.44210567	0.389	0.297
119	ENSDARG00000034187	calm1b	1	0.055849039	0.276500171	0.128	0.077
120	ENSDARG00000034427	jpt2	1	0.047429612	0.303121595	0.111	0.062
121	ENSDARG00000034616	mlf2	1	0.004238045	0.314548564	0.111	0.044
122	ENSDARG00000034753	tspan3a	1	0.000196685	0.477828936	0.159	0.059
123	ENSDARG00000035519	histh1l	1	0.006495637	0.327083664	0.535	0.44
124	ENSDARG00000035557	gabarapa	1	0.015914364	0.260002729	0.164	0.092
125	ENSDARG00000035715	marcksl1b	1	0.000686339	0.460682271	0.535	0.374
126	ENSDARG00000036080	cd81a	1	0.024725197	0.618749718	0.257	0.19
127	ENSDARG00000036162	hnrnpa0b	1	0.041079474	0.310973148	0.208	0.139
128	ENSDARG00000036237	slc27a2a	1	0.004726667	-0.267367112	0.332	0.436
129	ENSDARG00000036438	ndufv1	1	0.05557384	0.280791119	0.186	0.128
130	ENSDARG00000036456	anxa4	1	0.006637946	0.317084936	0.602	0.495
131	ENSDARG00000036577	atp6v0cb	1	0.00803337	0.43942564	0.212	0.125
132	ENSDARG00000036754	hmgn3	1	0.053402278	0.282927878	0.15	0.095
133	ENSDARG00000037284	ptges3a	1	0.021651066	0.378307237	0.142	0.081
134	ENSDARG00000037790	pvalb8	1	0.180060173	0.321106083	0.265	0.227
135	ENSDARG00000038025	cbx7a	1	0.000194791	0.409136671	0.19	0.077
136	ENSDARG00000038075	cyc1	1	0.00196144	0.405655369	0.279	0.168
137	ENSDARG00000038106	slc37a4a	1	0.005356907	-0.378972294	0.08	0.161
138	ENSDARG00000038141	atf4b	1	0.106203144	0.250787321	0.19	0.139
139	ENSDARG00000038153	lgals2b	1	0.001516757	-0.325459322	0.438	0.582
140	ENSDARG00000038439	fabp10a	1	5.67E-05	-0.278515884	0.956	0.993
141	ENSDARG00000038559	h1f0	1	0.095673983	0.375463979	0.332	0.271
142	ENSDARG00000040291	cadm4	1	5.31E-05	0.390895778	0.102	0.018
143	ENSDARG00000040781	sult3st4	1	0.000130258	-0.496819168	0.288	0.44
144	ENSDARG00000040822	fundc1	1	0.036506407	0.259255581	0.119	0.066
145	ENSDARG00000041569	ces2	1	8.49E-05	-0.293948344	0.885	0.908
146	ENSDARG00000041645	sb:cb37	1	0.011742876	-0.274128002	0.412	0.505
147	ENSDARG00000041691	bhlhe41	1	0.004543643	0.470252742	0.15	0.073
148	ENSDARG00000041703	rrbp1b	1	5.71E-05	0.6207291	0.164	0.055
149	ENSDARG00000041974	brk1	1	0.229436036	0.301358758	0.168	0.136
150	ENSDARG00000042236	atrx	1	0.014408254	0.258648553	0.111	0.051
151	ENSDARG00000042428	gstt1a	1	0.013598759	-0.266735283	0.451	0.575
152	ENSDARG00000042613	crp3	1	0.00194705	-0.342902666	0.336	0.473
153	ENSDARG00000042644	sod2	1	0.076705737	-0.316516666	0.088	0.136
154	ENSDARG00000042948	dnajc5aa	1	0.002179022	0.322129629	0.119	0.044
155	ENSDARG00000042993	prss1	1	0.539891805	-0.36668996	0.323	0.344
156	ENSDARG00000043257	ckbb	1	0.069148476	0.448424052	0.403	0.341
157	ENSDARG00000043976	etf1b	1	0.036592986	0.287401947	0.146	0.088
158	ENSDARG00000045516	itih2	1	0.005654663	-0.31897837	0.27	0.385
159	ENSDARG00000052073	blcap	1	0.005517121	0.298651891	0.177	0.092
160	ENSDARG00000052082	gabarapb	1	0.000219989	0.487542019	0.451	0.315
161	ENSDARG00000052674	csnk1a1	1	0.078648576	0.253633172	0.164	0.114
162	ENSDARG00000052734	hmgcra	1	0.000950143	-0.36871272	0.04	0.125
163	ENSDARG00000053291	pnrc2	1	0.068985706	0.260651722	0.469	0.385
164	ENSDARG00000053405	sord	1	0.01948939	-0.290478595	0.137	0.22
165	ENSDARG00000054058	h1fx	1	0.066886586	0.358420413	0.212	0.154
166	ENSDARG00000054804	anp32e	1	0.007501297	0.311029712	0.168	0.088
167	ENSDARG00000055036	itih3a	1	0.020077411	-0.278141502	0.173	0.264
168	ENSDARG00000055216	tuba1c	1	0.008575634	0.387552484	0.363	0.26
169	ENSDARG00000055283	id2a	1	0.130602765	0.37980225	0.164	0.121
170	ENSDARG00000055455	gpm6aa	1	0.017527211	0.786663038	0.243	0.172
171	ENSDARG00000055618	acta1b	1	0.066346272	-0.331574273	0.111	0.165
172	ENSDARG00000055723	hsp70l	1	0.11330001	0.405900847	0.168	0.125
173	ENSDARG00000055868	rsl1d1	1	0.196470106	0.293036969	0.204	0.165
174	ENSDARG00000055874	cpe	1	0.105283412	0.355041897	0.106	0.066
175	ENSDARG00000056160	hspd1	1	0.04295464	-0.340150367	0.119	0.179
176	ENSDARG00000056498	crp2	1	0.00533919	-0.262100407	0.717	0.795
177	ENSDARG00000056725	hmgb3a	1	0.179508107	0.27230252	0.296	0.245
178	ENSDARG00000056765	ela2l	1	0.200348706	-0.354140195	0.159	0.201
179	ENSDARG00000056877	vamp2	1	0.005186427	0.366167648	0.146	0.07
180	ENSDARG00000057913	syt11a	1	0.027515594	0.277143033	0.124	0.066
181	ENSDARG00000059057	atpv0e2	1	0.018125957	0.42795634	0.168	0.099
182	ENSDARG00000059680	fscn1a	1	0.007907474	0.335704214	0.119	0.055
183	ENSDARG00000059768	gpatch8	1	0.012253563	0.301770444	0.102	0.044
184	ENSDARG00000061187	cbx5	1	0.072953595	0.274381944	0.137	0.088
185	ENSDARG00000062326	hmgn7	1	0.002836411	0.289272242	0.416	0.286
186	ENSDARG00000063626	ddx21	1	0.083648404	0.272382717	0.345	0.278
187	ENSDARG00000067997	myhz1.3	1	0.299256487	-0.285622498	0.155	0.183
188	ENSDARG00000068214	ccni	1	0.003254531	0.33667506	0.407	0.286
189	ENSDARG00000068404	tbcb	1	0.016142351	0.280031463	0.124	0.062
190	ENSDARG00000068434	h3f3b.1	1	0.113175301	0.252558692	0.235	0.179
191	ENSDARG00000068582	rnf44	1	0.011894363	0.464973502	0.111	0.051
192	ENSDARG00000068708	ifrd1	1	0.004194967	0.253856493	0.173	0.084
193	ENSDARG00000068978	glo1	1	0.131869288	0.289548633	0.226	0.179
194	ENSDARG00000068995	h2afx1	1	0.056432199	0.380047421	0.412	0.359
195	ENSDARG00000070472	arf5	1	0.001372298	0.352500419	0.15	0.062
196	ENSDARG00000070560	nap1l4a	1	0.019991619	0.270714859	0.106	0.051
197	ENSDARG00000070674	psmd6	1	0.008507976	0.33479017	0.115	0.051
198	ENSDARG00000070959	si:ch211-288g17.3	1	0.009199677	0.40406081	0.181	0.103
199	ENSDARG00000071018	ptena	1	0.00748715	0.259371936	0.111	0.048
200	ENSDARG00000071658	ywhag2	1	0.030819783	0.312109879	0.177	0.11
201	ENSDARG00000074057	calm3b	1	5.97E-05	0.495739418	0.288	0.147
202	ENSDARG00000074301	cth	1	0.038777994	0.269008649	0.208	0.139
203	ENSDARG00000074758	csde1	1	0.090225101	0.317801685	0.111	0.07
204	ENSDARG00000075014	sqstm1	1	0.824881763	-0.302229996	0.106	0.099
205	ENSDARG00000076043	si:dkeyp-73d8.9	1	0.00588963	-0.323729114	0.305	0.425
206	ENSDARG00000076532	si:ch211-222l21.1	1	0.006623712	0.538843283	0.265	0.176
207	ENSDARG00000076568	sec61b	1	0.017316764	0.284573509	0.429	0.333
208	ENSDARG00000076838	apom	1	0.000123653	-0.274010191	0.898	0.916
209	ENSDARG00000076847	tnrc6c1	1	0.007808942	0.366081475	0.146	0.073
210	ENSDARG00000077811	sox11a	1	0.004998718	0.379395882	0.137	0.062
211	ENSDARG00000078113	atp5mea	1	0.194576218	-0.260339553	0.097	0.132
212	ENSDARG00000078473	nucks1a	1	0.006403453	0.317214364	0.155	0.077
213	ENSDARG00000078748	si:ch211-137a8.4	1	0.015903819	0.324476673	0.128	0.066
214	ENSDARG00000078918	comtd1	1	0.00294978	-0.405723194	0.23	0.348
215	ENSDARG00000079687	rnf10	1	0.011593603	0.33426226	0.155	0.084
216	ENSDARG00000079783	isg20	1	0.010368341	0.37175563	0.128	0.062
217	ENSDARG00000086826	sult6b1	1	0.002979725	0.388729478	0.23	0.132
218	ENSDARG00000086856	stk35	1	0.007246437	0.265105027	0.124	0.055
219	ENSDARG00000087303	cebpd	1	0.098429369	0.326686763	0.398	0.352
220	ENSDARG00000087390	hbbe1.3	1	0.026252391	0.481630416	0.106	0.176
221	ENSDARG00000087897	h2afy2	1	0.004121296	0.266222209	0.248	0.143
222	ENSDARG00000089382	zgc:158463	1	0.648713757	-0.349748975	0.23	0.26
223	ENSDARG00000089877	si:dkeyp-75h12.5	1	0.004656931	0.532485717	0.164	0.084
224	ENSDARG00000090428	ctrb1	1	0.576482929	-0.342964293	0.345	0.359
225	ENSDARG00000090454	gnb1a	1	0.013082179	0.342951213	0.208	0.128
226	ENSDARG00000091079	si:zfos-1192g2.3	1	0.007034461	0.382842289	0.146	0.073
227	ENSDARG00000091136	zgc:174259	1	0.028944656	-0.351602199	0.062	0.117
228	ENSDARG00000091348	rtn3	1	0.012888974	0.353946427	0.173	0.099
229	ENSDARG00000092044	si:dkey-22f5.9	1	0.002265931	-0.393656672	0.049	0.128
230	ENSDARG00000092170	apoc1	1	9.28E-05	-0.303744874	0.907	0.938
231	ENSDARG00000092362	hsp70.2	1	0.029821128	0.363164601	0.226	0.154
232	ENSDARG00000092970	tmsb2	1	0.038194247	0.273593552	0.128	0.073
233	ENSDARG00000093844	zgc:136461	1	0.103869331	-0.404572764	0.088	0.132
234	ENSDARG00000093945	vma21	1	0.009700258	0.315298719	0.124	0.059
235	ENSDARG00000096257	si:ch73-367p23.2	1	0.032843682	-0.343291954	0.128	0.198
236	ENSDARG00000097322	si:dkey-81l17.6	1	0.000255279	0.511750135	0.124	0.037
237	ENSDARG00000098832	fam168a	1	6.58E-05	0.631241234	0.15	0.048
238	ENSDARG00000099154	CABZ01032488.1	1	0.012998732	0.297080975	0.146	0.077
239	ENSDARG00000099175	hmgb1a	1	0.005105221	0.369603007	0.385	0.271
240	ENSDARG00000099203	atp1b2a	1	0.013048892	0.370768904	0.111	0.051
241	ENSDARG00000099312	jpt1b	1	0.018315718	0.285938547	0.164	0.092
242	ENSDARG00000099420	nme2b.2	1	0.010655616	0.262441666	0.487	0.385
243	ENSDARG00000099776	glula	1	0.020353069	0.520280919	0.42	0.333
244	ENSDARG00000099819	sb:cb1058	1	0.005732239	-0.329472115	0.168	0.267
245	ENSDARG00000100513	rps27l	1	0.02958999	-0.642845393	0.204	0.297
246	ENSDARG00000101733	fam168b	1	0.01991947	0.254790168	0.106	0.051
247	ENSDARG00000101766	ptmab	1	0.206090587	0.330705957	0.58	0.56
248	ENSDARG00000102175	hamp	1	0.039227048	-0.415754846	0.252	0.319
249	ENSDARG00000102572	si:ch211-260e23.9	1	0.051837244	0.263865206	0.142	0.088
250	ENSDARG00000102741	sumo2b	1	0.298845488	0.273440193	0.31	0.286
251	ENSDARG00000102975	nsg2	1	0.000110494	0.736933899	0.19	0.077
252	ENSDARG00000103199	si:dkey-247k7.2	1	0.000283813	0.614862899	0.115	0.033
253	ENSDARG00000103498	epd	1	0.009191947	0.855140533	0.119	0.055
254	ENSDARG00000103785	sult2st2	1	0.002446926	-0.305623348	0.314	0.44
255	ENSDARG00000103919	si:ch73-1a9.3	1	0.005544048	0.395529547	0.469	0.366
256	ENSDARG00000104108	slco1d1	1	0.222940246	0.294431545	0.292	0.253
257	ENSDARG00000104458	rnasekb	1	0.032084255	0.292829387	0.186	0.117
258	ENSDARG00000104674	cct2	1	0.046019217	0.304083524	0.212	0.147
259	ENSDARG00000104871	LEPROTL1	1	0.05608955	0.265469335	0.142	0.088
260	ENSDARG00000105117	sdad1	1	0.012953381	0.390068798	0.115	0.055
261	ENSDARG00000109510	lsm12b	1	0.028110353	0.284914247	0.208	0.136
262	ENSDARG00000112931	ndufaf3	1	0.048807809	0.257623012	0.106	0.059
263	ENSDARG00000116491	h2afvb	1	0.018692134	0.345421734	0.239	0.158
