# Supplementary material for: Cell-type-specific responses to the microbiota across all tissues of the larval zebrafish
Source: Cell Rep. Author manuscript; Available in PMC 2023 Oct 23. (PMC10423310; doi:10.1016/j.celrep.2023.112095)
Supplement: MMC7 [file NIHMS1880944-supplement-MMC7.zip › DataS1/Cluster28/clu28_GOresults_CVZup.tsv]

ONTOLOGY	ID	Description	pvalue	p.adjust	qvalue	geneID	Count
BP	GO:0009205	purine ribonucleoside triphosphate metabolic process	2.75E-05	2.75E-05	0.010816267	ENSDARG00000011272/ENSDARG00000014287/ENSDARG00000016721/ENSDARG00000019702/ENSDARG00000022456/ENSDARG00000038075/ENSDARG00000099420	7
BP	GO:0009144	purine nucleoside triphosphate metabolic process	2.97E-05	2.97E-05	0.010816267	ENSDARG00000011272/ENSDARG00000014287/ENSDARG00000016721/ENSDARG00000019702/ENSDARG00000022456/ENSDARG00000038075/ENSDARG00000099420	7
BP	GO:0009199	ribonucleoside triphosphate metabolic process	4.27E-05	4.27E-05	0.010816267	ENSDARG00000011272/ENSDARG00000014287/ENSDARG00000016721/ENSDARG00000019702/ENSDARG00000022456/ENSDARG00000038075/ENSDARG00000099420	7
BP	GO:0009141	nucleoside triphosphate metabolic process	6.84E-05	6.84E-05	0.010816267	ENSDARG00000011272/ENSDARG00000014287/ENSDARG00000016721/ENSDARG00000019702/ENSDARG00000022456/ENSDARG00000038075/ENSDARG00000099420	7
BP	GO:0009145	purine nucleoside triphosphate biosynthetic process	9.26E-05	9.26E-05	0.010816267	ENSDARG00000014287/ENSDARG00000019702/ENSDARG00000022456/ENSDARG00000038075/ENSDARG00000099420	5
BP	GO:0009206	purine ribonucleoside triphosphate biosynthetic process	9.26E-05	9.26E-05	0.010816267	ENSDARG00000014287/ENSDARG00000019702/ENSDARG00000022456/ENSDARG00000038075/ENSDARG00000099420	5
BP	GO:0009409	response to cold	0.000121912	0.000121912	0.010816267	ENSDARG00000024746/ENSDARG00000041691/ENSDARG00000099175	3
BP	GO:0010508	positive regulation of autophagy	0.000121912	0.000121912	0.010816267	ENSDARG00000030479/ENSDARG00000020693/ENSDARG00000099175	3
BP	GO:0046034	ATP metabolic process	0.000127874	0.000127874	0.010816267	ENSDARG00000011272/ENSDARG00000014287/ENSDARG00000016721/ENSDARG00000019702/ENSDARG00000022456/ENSDARG00000038075	6
BP	GO:0031331	positive regulation of cellular catabolic process	0.000133102	0.000133102	0.010816267	ENSDARG00000030479/ENSDARG00000011272/ENSDARG00000020693/ENSDARG00000076847/ENSDARG00000099175	5
BP	GO:0009201	ribonucleoside triphosphate biosynthetic process	0.000169471	0.000169471	0.012519753	ENSDARG00000014287/ENSDARG00000019702/ENSDARG00000022456/ENSDARG00000038075/ENSDARG00000099420	5
BP	GO:0006165	nucleoside diphosphate phosphorylation	0.000200041	0.000200041	0.013249945	ENSDARG00000014287/ENSDARG00000019702/ENSDARG00000022456/ENSDARG00000099420	4
BP	GO:0046939	nucleotide phosphorylation	0.000229258	0.000229258	0.013249945	ENSDARG00000014287/ENSDARG00000019702/ENSDARG00000022456/ENSDARG00000099420	4
BP	GO:0009142	nucleoside triphosphate biosynthetic process	0.000242889	0.000242889	0.013249945	ENSDARG00000014287/ENSDARG00000019702/ENSDARG00000022456/ENSDARG00000038075/ENSDARG00000099420	5
BP	GO:0071824	protein-DNA complex subunit organization	0.000244575	0.000244575	0.013249945	ENSDARG00000015315/ENSDARG00000027099/ENSDARG00000035519/ENSDARG00000054804/ENSDARG00000070560/ENSDARG00000087897	6
BP	GO:0006914	autophagy	0.000295051	0.000295051	0.014103964	ENSDARG00000030479/ENSDARG00000020693/ENSDARG00000035557/ENSDARG00000040822/ENSDARG00000052082/ENSDARG00000099175	6
BP	GO:0061919	process utilizing autophagic mechanism	0.000295051	0.000295051	0.014103964	ENSDARG00000030479/ENSDARG00000020693/ENSDARG00000035557/ENSDARG00000040822/ENSDARG00000052082/ENSDARG00000099175	6
BP	GO:0009132	nucleoside diphosphate metabolic process	0.000315586	0.000315586	0.014247523	ENSDARG00000014287/ENSDARG00000019702/ENSDARG00000022456/ENSDARG00000099420	4
BP	GO:0009896	positive regulation of catabolic process	0.000380578	0.000380578	0.015527114	ENSDARG00000030479/ENSDARG00000011272/ENSDARG00000020693/ENSDARG00000076847/ENSDARG00000099175	5
BP	GO:0009266	response to temperature stimulus	0.000399731	0.000399731	0.015527114	ENSDARG00000024746/ENSDARG00000041691/ENSDARG00000092362/ENSDARG00000099175	4
BP	GO:0009126	purine nucleoside monophosphate metabolic process	0.000420358	0.000420358	0.015527114	ENSDARG00000011272/ENSDARG00000014287/ENSDARG00000016721/ENSDARG00000019702/ENSDARG00000022456/ENSDARG00000038075	6
BP	GO:0009167	purine ribonucleoside monophosphate metabolic process	0.000420358	0.000420358	0.015527114	ENSDARG00000011272/ENSDARG00000014287/ENSDARG00000016721/ENSDARG00000019702/ENSDARG00000022456/ENSDARG00000038075	6
BP	GO:0006754	ATP biosynthetic process	0.000614211	0.000614211	0.021701202	ENSDARG00000014287/ENSDARG00000019702/ENSDARG00000022456/ENSDARG00000038075	4
BP	GO:0009161	ribonucleoside monophosphate metabolic process	0.000648117	0.000648117	0.021945009	ENSDARG00000011272/ENSDARG00000014287/ENSDARG00000016721/ENSDARG00000019702/ENSDARG00000022456/ENSDARG00000038075	6
BP	GO:0009123	nucleoside monophosphate metabolic process	0.000717731	0.000717731	0.02333005	ENSDARG00000011272/ENSDARG00000014287/ENSDARG00000016721/ENSDARG00000019702/ENSDARG00000022456/ENSDARG00000038075	6
BP	GO:0065004	protein-DNA complex assembly	0.000823937	0.000823937	0.025752193	ENSDARG00000015315/ENSDARG00000027099/ENSDARG00000035519/ENSDARG00000070560/ENSDARG00000087897	5
BP	GO:0031329	regulation of cellular catabolic process	0.001105502	0.001105502	0.029138754	ENSDARG00000030479/ENSDARG00000011272/ENSDARG00000020693/ENSDARG00000036162/ENSDARG00000076847/ENSDARG00000099175	6
BP	GO:0032479	regulation of type I interferon production	0.00115645	0.00115645	0.029138754	ENSDARG00000030479/ENSDARG00000099175	2
BP	GO:0032606	type I interferon production	0.00115645	0.00115645	0.029138754	ENSDARG00000030479/ENSDARG00000099175	2
BP	GO:0032635	interleukin-6 production	0.00115645	0.00115645	0.029138754	ENSDARG00000030479/ENSDARG00000099175	2
BP	GO:0032675	regulation of interleukin-6 production	0.00115645	0.00115645	0.029138754	ENSDARG00000030479/ENSDARG00000099175	2
BP	GO:0045898	regulation of RNA polymerase II transcriptional preinitiation complex assembly	0.00115645	0.00115645	0.029138754	ENSDARG00000015315/ENSDARG00000027099	2
BP	GO:0006091	generation of precursor metabolites and energy	0.00118329	0.00118329	0.029138754	ENSDARG00000011272/ENSDARG00000014287/ENSDARG00000016721/ENSDARG00000019702/ENSDARG00000022456/ENSDARG00000038075	6
BP	GO:0060261	positive regulation of transcription initiation from RNA polymerase II promoter	0.001408685	0.001408685	0.032706916	ENSDARG00000015315/ENSDARG00000027099	2
BP	GO:2000144	positive regulation of DNA-templated transcription, initiation	0.001408685	0.001408685	0.032706916	ENSDARG00000015315/ENSDARG00000027099	2
BP	GO:0009150	purine ribonucleotide metabolic process	0.001456744	0.001456744	0.032883227	ENSDARG00000011272/ENSDARG00000014287/ENSDARG00000016721/ENSDARG00000019702/ENSDARG00000022456/ENSDARG00000038075/ENSDARG00000099420	7
BP	GO:0034728	nucleosome organization	0.001605845	0.001605845	0.034226804	ENSDARG00000035519/ENSDARG00000054804/ENSDARG00000070560/ENSDARG00000087897	4
BP	GO:0006413	translational initiation	0.001667621	0.001667621	0.034226804	ENSDARG00000003032/ENSDARG00000010194/ENSDARG00000012688/ENSDARG00000029445	4
BP	GO:0032612	interleukin-1 production	0.001684739	0.001684739	0.034226804	ENSDARG00000030479/ENSDARG00000099175	2
BP	GO:0032652	regulation of interleukin-1 production	0.001684739	0.001684739	0.034226804	ENSDARG00000030479/ENSDARG00000099175	2
BP	GO:0006163	purine nucleotide metabolic process	0.001761621	0.001761621	0.034309719	ENSDARG00000011272/ENSDARG00000014287/ENSDARG00000016721/ENSDARG00000019702/ENSDARG00000022456/ENSDARG00000038075/ENSDARG00000099420	7
BP	GO:0006096	glycolytic process	0.001837236	0.001837236	0.034309719	ENSDARG00000014287/ENSDARG00000019702/ENSDARG00000022456	3
BP	GO:0006757	ATP generation from ADP	0.001837236	0.001837236	0.034309719	ENSDARG00000014287/ENSDARG00000019702/ENSDARG00000022456	3
BP	GO:0042866	pyruvate biosynthetic process	0.001952426	0.001952426	0.034309719	ENSDARG00000014287/ENSDARG00000019702/ENSDARG00000022456	3
BP	GO:0060260	regulation of transcription initiation from RNA polymerase II promoter	0.001984364	0.001984364	0.034309719	ENSDARG00000015315/ENSDARG00000027099	2
BP	GO:1901222	regulation of NIK/NF-kappaB signaling	0.001984364	0.001984364	0.034309719	ENSDARG00000030479/ENSDARG00000099175	2
BP	GO:2000142	regulation of DNA-templated transcription, initiation	0.001984364	0.001984364	0.034309719	ENSDARG00000015315/ENSDARG00000027099	2
BP	GO:0009259	ribonucleotide metabolic process	0.002046208	0.002046208	0.034641946	ENSDARG00000011272/ENSDARG00000014287/ENSDARG00000016721/ENSDARG00000019702/ENSDARG00000022456/ENSDARG00000038075/ENSDARG00000099420	7
BP	GO:0009894	regulation of catabolic process	0.002128292	0.002128292	0.03506949	ENSDARG00000030479/ENSDARG00000011272/ENSDARG00000020693/ENSDARG00000036162/ENSDARG00000076847/ENSDARG00000099175	6
BP	GO:0006325	chromatin organization	0.002178183	0.002178183	0.03506949	ENSDARG00000030479/ENSDARG00000015427/ENSDARG00000035519/ENSDARG00000054804/ENSDARG00000070560/ENSDARG00000087897/ENSDARG00000099175/ENSDARG00000116491	8
BP	GO:0046031	ADP metabolic process	0.002324659	0.002324659	0.03506949	ENSDARG00000014287/ENSDARG00000019702/ENSDARG00000022456	3
BP	GO:0022411	cellular component disassembly	0.002423704	0.002423704	0.03506949	ENSDARG00000021124/ENSDARG00000033655/ENSDARG00000035557/ENSDARG00000040822/ENSDARG00000043976	5
BP	GO:0009135	purine nucleoside diphosphate metabolic process	0.002457814	0.002457814	0.03506949	ENSDARG00000014287/ENSDARG00000019702/ENSDARG00000022456	3
BP	GO:0009179	purine ribonucleoside diphosphate metabolic process	0.002457814	0.002457814	0.03506949	ENSDARG00000014287/ENSDARG00000019702/ENSDARG00000022456	3
BP	GO:0009185	ribonucleoside diphosphate metabolic process	0.002457814	0.002457814	0.03506949	ENSDARG00000014287/ENSDARG00000019702/ENSDARG00000022456	3
BP	GO:0009127	purine nucleoside monophosphate biosynthetic process	0.002459861	0.002459861	0.03506949	ENSDARG00000014287/ENSDARG00000019702/ENSDARG00000022456/ENSDARG00000038075	4
BP	GO:0009168	purine ribonucleoside monophosphate biosynthetic process	0.002459861	0.002459861	0.03506949	ENSDARG00000014287/ENSDARG00000019702/ENSDARG00000022456/ENSDARG00000038075	4
BP	GO:0019693	ribose phosphate metabolic process	0.002805902	0.002805902	0.039313186	ENSDARG00000011272/ENSDARG00000014287/ENSDARG00000016721/ENSDARG00000019702/ENSDARG00000022456/ENSDARG00000038075/ENSDARG00000099420	7
BP	GO:0009152	purine ribonucleotide biosynthetic process	0.003129149	0.003129149	0.043099078	ENSDARG00000014287/ENSDARG00000019702/ENSDARG00000022456/ENSDARG00000038075/ENSDARG00000099420	5
BP	GO:0034404	nucleobase-containing small molecule biosynthetic process	0.003376278	0.003376278	0.045727838	ENSDARG00000014287/ENSDARG00000019702/ENSDARG00000022456/ENSDARG00000099420	4
BP	GO:0050708	regulation of protein secretion	0.003522475	0.003522475	0.046925815	ENSDARG00000030479/ENSDARG00000011272/ENSDARG00000099175	3
BP	GO:0072521	purine-containing compound metabolic process	0.003607994	0.003607994	0.047065547	ENSDARG00000011272/ENSDARG00000014287/ENSDARG00000016721/ENSDARG00000019702/ENSDARG00000022456/ENSDARG00000038075/ENSDARG00000099420	7
BP	GO:0006164	purine nucleotide biosynthetic process	0.003648799	0.003648799	0.047065547	ENSDARG00000014287/ENSDARG00000019702/ENSDARG00000022456/ENSDARG00000038075/ENSDARG00000099420	5
BP	GO:0046434	organophosphate catabolic process	0.003800159	0.003800159	0.047851678	ENSDARG00000014287/ENSDARG00000019702/ENSDARG00000022456/ENSDARG00000071018	4
BP	GO:0050715	positive regulation of cytokine secretion	0.003827514	0.003827514	0.047851678	ENSDARG00000030479/ENSDARG00000099175	2
BP	GO:0009156	ribonucleoside monophosphate biosynthetic process	0.004025045	0.004025045	0.049558765	ENSDARG00000014287/ENSDARG00000019702/ENSDARG00000022456/ENSDARG00000038075	4
CC	GO:0000785	chromatin	2.77E-05	2.77E-05	0.003558747	ENSDARG00000030479/ENSDARG00000015427/ENSDARG00000020504/ENSDARG00000035519/ENSDARG00000054804/ENSDARG00000062326/ENSDARG00000087897/ENSDARG00000099175/ENSDARG00000103919/ENSDARG00000116491	10
CC	GO:0005838	proteasome regulatory particle	0.00048349	0.00048349	0.022389703	ENSDARG00000015315/ENSDARG00000027099/ENSDARG00000070674	3
CC	GO:0000790	nuclear chromatin	0.000724896	0.000724896	0.022389703	ENSDARG00000030479/ENSDARG00000015427/ENSDARG00000054804/ENSDARG00000087897/ENSDARG00000099175/ENSDARG00000116491	6
CC	GO:0022624	proteasome accessory complex	0.000789264	0.000789264	0.022389703	ENSDARG00000015315/ENSDARG00000027099/ENSDARG00000070674	3
CC	GO:0044445	cytosolic part	0.00087173	0.00087173	0.022389703	ENSDARG00000014287/ENSDARG00000015315/ENSDARG00000020609/ENSDARG00000022456/ENSDARG00000027099/ENSDARG00000087390	6
MF	GO:0043024	ribosomal small subunit binding	1.56E-05	1.56E-05	0.003100791	ENSDARG00000010194/ENSDARG00000012688/ENSDARG00000029445	3
MF	GO:0031490	chromatin DNA binding	0.000296069	0.000296069	0.025927814	ENSDARG00000035519/ENSDARG00000062326/ENSDARG00000087897/ENSDARG00000103919	4
MF	GO:0043021	ribonucleoprotein complex binding	0.000582475	0.000582475	0.025927814	ENSDARG00000010194/ENSDARG00000012688/ENSDARG00000029445/ENSDARG00000091079	4
MF	GO:0008135	translation factor activity, RNA binding	0.000589325	0.000589325	0.025927814	ENSDARG00000003032/ENSDARG00000010194/ENSDARG00000012688/ENSDARG00000029445/ENSDARG00000043976	5
MF	GO:0031492	nucleosomal DNA binding	0.000710365	0.000710365	0.025927814	ENSDARG00000035519/ENSDARG00000062326/ENSDARG00000103919	3
MF	GO:0003743	translation initiation factor activity	0.00078195	0.00078195	0.025927814	ENSDARG00000003032/ENSDARG00000010194/ENSDARG00000012688/ENSDARG00000029445	4
MF	GO:0008301	DNA binding, bending	0.00115472	0.00115472	0.032818371	ENSDARG00000030479/ENSDARG00000099175	2
