# Supplementary material for: Cell-type-specific responses to the microbiota across all tissues of the larval zebrafish
Source: Cell Rep. Author manuscript; Available in PMC 2023 Oct 23. (PMC10423310; doi:10.1016/j.celrep.2023.112095)
Supplement: MMC7 [file NIHMS1880944-supplement-MMC7.zip › DataS1/Cluster28/clu28_GOresults_GFup_fdr.tsv]

ONTOLOGY	ID	Description	pvalue	p.adjust	qvalue	geneID	Count
BP	GO:0002088	lens development in camera-type eye	2.16E-33	4.99E-31	4.68E-31	ENSDARG00000087324/ENSDARG00000024548/ENSDARG00000053862/ENSDARG00000041925/ENSDARG00000032929/ENSDARG00000068507/ENSDARG00000087765/ENSDARG00000030411/ENSDARG00000053875/ENSDARG00000069801/ENSDARG00000016793/ENSDARG00000057460/ENSDARG00000088823/ENSDARG00000086658/ENSDARG00000007576/ENSDARG00000076790/ENSDARG00000030349/ENSDARG00000076572/ENSDARG00000074001/ENSDARG00000069827	20
BP	GO:0007601	visual perception	4.26E-28	4.92E-26	4.62E-26	ENSDARG00000087324/ENSDARG00000024548/ENSDARG00000053862/ENSDARG00000041925/ENSDARG00000032929/ENSDARG00000068507/ENSDARG00000087765/ENSDARG00000030411/ENSDARG00000053875/ENSDARG00000069801/ENSDARG00000016793/ENSDARG00000057460/ENSDARG00000088823/ENSDARG00000086658/ENSDARG00000007576/ENSDARG00000076790/ENSDARG00000030349/ENSDARG00000076572/ENSDARG00000074001/ENSDARG00000069827	20
BP	GO:0050953	sensory perception of light stimulus	1.14E-27	8.76E-26	8.22E-26	ENSDARG00000087324/ENSDARG00000024548/ENSDARG00000053862/ENSDARG00000041925/ENSDARG00000032929/ENSDARG00000068507/ENSDARG00000087765/ENSDARG00000030411/ENSDARG00000053875/ENSDARG00000069801/ENSDARG00000016793/ENSDARG00000057460/ENSDARG00000088823/ENSDARG00000086658/ENSDARG00000007576/ENSDARG00000076790/ENSDARG00000030349/ENSDARG00000076572/ENSDARG00000074001/ENSDARG00000069827	20
BP	GO:0007600	sensory perception	2.74E-21	1.58E-19	1.48E-19	ENSDARG00000087324/ENSDARG00000024548/ENSDARG00000053862/ENSDARG00000041925/ENSDARG00000032929/ENSDARG00000068507/ENSDARG00000087765/ENSDARG00000030411/ENSDARG00000053875/ENSDARG00000069801/ENSDARG00000016793/ENSDARG00000057460/ENSDARG00000088823/ENSDARG00000086658/ENSDARG00000007576/ENSDARG00000076790/ENSDARG00000030349/ENSDARG00000076572/ENSDARG00000074001/ENSDARG00000069827	20
BP	GO:0043010	camera-type eye development	1.72E-20	7.95E-19	7.46E-19	ENSDARG00000087324/ENSDARG00000024548/ENSDARG00000053862/ENSDARG00000041925/ENSDARG00000032929/ENSDARG00000068507/ENSDARG00000087765/ENSDARG00000030411/ENSDARG00000053875/ENSDARG00000069801/ENSDARG00000016793/ENSDARG00000057460/ENSDARG00000088823/ENSDARG00000086658/ENSDARG00000007576/ENSDARG00000076790/ENSDARG00000030349/ENSDARG00000076572/ENSDARG00000074001/ENSDARG00000069827	20
BP	GO:0030212	hyaluronan metabolic process	0.000346887	0.013355152	0.01253662	ENSDARG00000045516/ENSDARG00000055036	2
CC	GO:0005882	intermediate filament	0.001076028	0.012771757	0.011690396	ENSDARG00000092947/ENSDARG00000036832/ENSDARG00000000212	3
CC	GO:0045111	intermediate filament cytoskeleton	0.001110588	0.012771757	0.011690396	ENSDARG00000092947/ENSDARG00000036832/ENSDARG00000000212	3
MF	GO:0005212	structural constituent of eye lens	2.47E-37	1.83E-35	1.45E-35	ENSDARG00000087324/ENSDARG00000024548/ENSDARG00000053862/ENSDARG00000041925/ENSDARG00000032929/ENSDARG00000068507/ENSDARG00000087765/ENSDARG00000030411/ENSDARG00000053875/ENSDARG00000069801/ENSDARG00000016793/ENSDARG00000057460/ENSDARG00000088823/ENSDARG00000086658/ENSDARG00000007576/ENSDARG00000076790/ENSDARG00000015445/ENSDARG00000030349/ENSDARG00000076572/ENSDARG00000074001/ENSDARG00000069827	21
MF	GO:0004866	endopeptidase inhibitor activity	0.000969779	0.022052498	0.017566713	ENSDARG00000041645/ENSDARG00000045516/ENSDARG00000055036/ENSDARG00000091136	4
MF	GO:0061135	endopeptidase regulator activity	0.001178759	0.022052498	0.017566713	ENSDARG00000041645/ENSDARG00000045516/ENSDARG00000055036/ENSDARG00000091136	4
MF	GO:0030414	peptidase inhibitor activity	0.001294265	0.022052498	0.017566713	ENSDARG00000041645/ENSDARG00000045516/ENSDARG00000055036/ENSDARG00000091136	4
MF	GO:0061134	peptidase regulator activity	0.001760972	0.022052498	0.017566713	ENSDARG00000041645/ENSDARG00000045516/ENSDARG00000055036/ENSDARG00000091136	4
MF	GO:0004867	serine-type endopeptidase inhibitor activity	0.00178804	0.022052498	0.017566713	ENSDARG00000045516/ENSDARG00000055036/ENSDARG00000091136	3
MF	GO:0033293	monocarboxylic acid binding	0.004042447	0.042734442	0.03404166	ENSDARG00000007697/ENSDARG00000038439	2
