# Supplementary material for: Cell-type-specific responses to the microbiota across all tissues of the larval zebrafish
Source: Cell Rep. Author manuscript; Available in PMC 2023 Oct 23. (PMC10423310; doi:10.1016/j.celrep.2023.112095)
Supplement: MMC7 [file NIHMS1880944-supplement-MMC7.zip › DataS1/Cluster7/clu7_GOresults_CVZup.tsv]

ONTOLOGY	ID	Description	pvalue	p.adjust	qvalue	geneID	Count
BP	GO:0046686	response to cadmium ion	0.000938967	0.000938967	NA	ENSDARG00000055723	1
BP	GO:0034605	cellular response to heat	0.001356286	0.001356286	NA	ENSDARG00000055723	1
BP	GO:0042026	protein refolding	0.001408451	0.001408451	NA	ENSDARG00000055723	1
BP	GO:0051085	chaperone cofactor-dependent protein refolding	0.00172144	0.00172144	NA	ENSDARG00000055723	1
BP	GO:0051084	'de novo' posttranslational protein folding	0.001825769	0.001825769	NA	ENSDARG00000055723	1
BP	GO:0006458	'de novo' protein folding	0.001877934	0.001877934	NA	ENSDARG00000055723	1
BP	GO:0009408	response to heat	0.002034429	0.002034429	NA	ENSDARG00000055723	1
BP	GO:0061077	chaperone-mediated protein folding	0.002243088	0.002243088	NA	ENSDARG00000055723	1
BP	GO:0034620	cellular response to unfolded protein	0.002660407	0.002660407	NA	ENSDARG00000055723	1
BP	GO:0006986	response to unfolded protein	0.002921231	0.002921231	NA	ENSDARG00000055723	1
BP	GO:0060216	definitive hemopoiesis	0.003286385	0.003286385	NA	ENSDARG00000055723	1
BP	GO:0009266	response to temperature stimulus	0.003495044	0.003495044	NA	ENSDARG00000055723	1
BP	GO:0035967	cellular response to topologically incorrect protein	0.003651539	0.003651539	NA	ENSDARG00000055723	1
BP	GO:0035966	response to topologically incorrect protein	0.003912363	0.003912363	NA	ENSDARG00000055723	1
BP	GO:0010038	response to metal ion	0.005112154	0.005112154	NA	ENSDARG00000055723	1
BP	GO:0010035	response to inorganic substance	0.00657277	0.00657277	NA	ENSDARG00000055723	1
BP	GO:0006457	protein folding	0.007981221	0.007981221	NA	ENSDARG00000055723	1
BP	GO:0009628	response to abiotic stimulus	0.022378717	0.022378717	NA	ENSDARG00000055723	1
MF	GO:0044183	protein binding involved in protein folding	0.001634195	0.001634195	NA	ENSDARG00000055723	1
MF	GO:0005501	retinoid binding	0.001736288	0.001736288	NA	ENSDARG00000027088	1
MF	GO:0019840	isoprenoid binding	0.001736288	0.001736288	NA	ENSDARG00000027088	1
MF	GO:0051787	misfolded protein binding	0.002450792	0.002450792	NA	ENSDARG00000055723	1
MF	GO:0033293	monocarboxylic acid binding	0.003267054	0.003267054	NA	ENSDARG00000027088	1
MF	GO:0031072	heat shock protein binding	0.004898577	0.004898577	NA	ENSDARG00000055723	1
MF	GO:0051082	unfolded protein binding	0.011309706	0.011309706	NA	ENSDARG00000055723	1
MF	GO:0031406	carboxylic acid binding	0.012528524	0.012528524	NA	ENSDARG00000027088	1
MF	GO:0043177	organic acid binding	0.013949529	0.013949529	NA	ENSDARG00000027088	1
MF	GO:0042623	ATPase activity, coupled	0.030016284	0.030016284	NA	ENSDARG00000055723	1
MF	GO:0016887	ATPase activity	0.039753201	0.039753201	NA	ENSDARG00000055723	1
MF	GO:0008289	lipid binding	0.047746688	0.047746688	NA	ENSDARG00000027088	1
