# Supplementary material for: Cell-type-specific responses to the microbiota across all tissues of the larval zebrafish
Source: Cell Rep. Author manuscript; Available in PMC 2023 Oct 23. (PMC10423310; doi:10.1016/j.celrep.2023.112095)
Supplement: MMC7 [file NIHMS1880944-supplement-MMC7.zip › DataS1/Cluster7/clu7_GOresults_GFup.tsv]

ONTOLOGY	ID	Description	pvalue	p.adjust	qvalue	geneID	Count
BP	GO:0002088	lens development in camera-type eye	4.68E-38	4.68E-38	5.57E-36	ENSDARG00000024548/ENSDARG00000087324/ENSDARG00000032929/ENSDARG00000068507/ENSDARG00000053862/ENSDARG00000069801/ENSDARG00000030411/ENSDARG00000087765/ENSDARG00000053875/ENSDARG00000041925/ENSDARG00000016793/ENSDARG00000057460/ENSDARG00000076790/ENSDARG00000007576/ENSDARG00000088823/ENSDARG00000086658/ENSDARG00000076572/ENSDARG00000030349/ENSDARG00000069827/ENSDARG00000074001	20
BP	GO:0007601	visual perception	9.85E-33	9.85E-33	5.86E-31	ENSDARG00000024548/ENSDARG00000087324/ENSDARG00000032929/ENSDARG00000068507/ENSDARG00000053862/ENSDARG00000069801/ENSDARG00000030411/ENSDARG00000087765/ENSDARG00000053875/ENSDARG00000041925/ENSDARG00000016793/ENSDARG00000057460/ENSDARG00000076790/ENSDARG00000007576/ENSDARG00000088823/ENSDARG00000086658/ENSDARG00000076572/ENSDARG00000030349/ENSDARG00000069827/ENSDARG00000074001	20
BP	GO:0050953	sensory perception of light stimulus	2.65E-32	2.65E-32	1.05E-30	ENSDARG00000024548/ENSDARG00000087324/ENSDARG00000032929/ENSDARG00000068507/ENSDARG00000053862/ENSDARG00000069801/ENSDARG00000030411/ENSDARG00000087765/ENSDARG00000053875/ENSDARG00000041925/ENSDARG00000016793/ENSDARG00000057460/ENSDARG00000076790/ENSDARG00000007576/ENSDARG00000088823/ENSDARG00000086658/ENSDARG00000076572/ENSDARG00000030349/ENSDARG00000069827/ENSDARG00000074001	20
BP	GO:0007600	sensory perception	7.55E-26	7.55E-26	2.24E-24	ENSDARG00000024548/ENSDARG00000087324/ENSDARG00000032929/ENSDARG00000068507/ENSDARG00000053862/ENSDARG00000069801/ENSDARG00000030411/ENSDARG00000087765/ENSDARG00000053875/ENSDARG00000041925/ENSDARG00000016793/ENSDARG00000057460/ENSDARG00000076790/ENSDARG00000007576/ENSDARG00000088823/ENSDARG00000086658/ENSDARG00000076572/ENSDARG00000030349/ENSDARG00000069827/ENSDARG00000074001	20
BP	GO:0043010	camera-type eye development	4.89E-25	4.89E-25	1.16E-23	ENSDARG00000024548/ENSDARG00000087324/ENSDARG00000032929/ENSDARG00000068507/ENSDARG00000053862/ENSDARG00000069801/ENSDARG00000030411/ENSDARG00000087765/ENSDARG00000053875/ENSDARG00000041925/ENSDARG00000016793/ENSDARG00000057460/ENSDARG00000076790/ENSDARG00000007576/ENSDARG00000088823/ENSDARG00000086658/ENSDARG00000076572/ENSDARG00000030349/ENSDARG00000069827/ENSDARG00000074001	20
CC	GO:0005882	intermediate filament	1.83E-07	1.83E-07	6.12E-07	ENSDARG00000092947/ENSDARG00000058371/ENSDARG00000036832/ENSDARG00000090268/ENSDARG00000055192	5
CC	GO:0045111	intermediate filament cytoskeleton	1.94E-07	1.94E-07	6.12E-07	ENSDARG00000092947/ENSDARG00000058371/ENSDARG00000036832/ENSDARG00000090268/ENSDARG00000055192	5
CC	GO:0099513	polymeric cytoskeletal fiber	0.000148064	0.000148064	0.000311713	ENSDARG00000092947/ENSDARG00000058371/ENSDARG00000036832/ENSDARG00000090268/ENSDARG00000055192	5
CC	GO:0034364	high-density lipoprotein particle	0.018608869	0.018608869	0.015046995	ENSDARG00000101324	1
CC	GO:0042627	chylomicron	0.018608869	0.018608869	0.015046995	ENSDARG00000101324	1
CC	GO:0045095	keratin filament	0.018608869	0.018608869	0.015046995	ENSDARG00000058371	1
CC	GO:0032994	protein-lipid complex	0.021441968	0.021441968	0.015046995	ENSDARG00000101324	1
CC	GO:0034358	plasma lipoprotein particle	0.021441968	0.021441968	0.015046995	ENSDARG00000101324	1
CC	GO:1990777	lipoprotein particle	0.021441968	0.021441968	0.015046995	ENSDARG00000101324	1
MF	GO:0005212	structural constituent of eye lens	1.82E-43	1.82E-43	4.22E-42	ENSDARG00000024548/ENSDARG00000087324/ENSDARG00000032929/ENSDARG00000068507/ENSDARG00000053862/ENSDARG00000069801/ENSDARG00000030411/ENSDARG00000087765/ENSDARG00000053875/ENSDARG00000041925/ENSDARG00000016793/ENSDARG00000057460/ENSDARG00000076790/ENSDARG00000007576/ENSDARG00000088823/ENSDARG00000086658/ENSDARG00000015445/ENSDARG00000076572/ENSDARG00000030349/ENSDARG00000069827/ENSDARG00000074001	21
