# Supplementary material for: Cell-type-specific responses to the microbiota across all tissues of the larval zebrafish
Source: Cell Rep. Author manuscript; Available in PMC 2023 Oct 23. (PMC10423310; doi:10.1016/j.celrep.2023.112095)
Supplement: MMC7 [file NIHMS1880944-supplement-MMC7.zip › DataS1/Cluster7/cluster7_CVZvGF.tsv]

	gene	gene_NAME	p_val_adj	p_val	avg_logFC	pct.1	pct.2
1	ENSDARG00000086917	crygm2d2	7.36E-69	3.34E-73	-1.302846472	0.202	0.759
2	ENSDARG00000024548	cryba4	4.86E-62	2.20E-66	-1.170162295	0.206	0.732
3	ENSDARG00000087324	crygm2d1	1.19E-59	5.40E-64	-1.041716725	0.149	0.692
4	ENSDARG00000032929	cryba1l1	1.15E-57	5.22E-62	-1.12431252	0.208	0.717
5	ENSDARG00000068507	crybb1	2.07E-55	9.39E-60	-1.087374557	0.208	0.708
6	ENSDARG00000053862	crygmx	4.95E-54	2.24E-58	-1.064479873	0.168	0.672
7	ENSDARG00000069801	crygm2d12	2.58E-52	1.17E-56	-1.037359836	0.151	0.641
8	ENSDARG00000030411	crygn2	1.11E-49	5.03E-54	-0.993236925	0.183	0.663
9	ENSDARG00000087765	crygm2d10	2.60E-49	1.18E-53	-1.027603307	0.13	0.603
10	ENSDARG00000109861	BX545855.1	9.86E-45	4.47E-49	-0.963674443	0.176	0.638
11	ENSDARG00000053875	cryba1b	6.44E-44	2.92E-48	-0.915734783	0.172	0.623
12	ENSDARG00000041925	cryba2b	6.19E-40	2.81E-44	-0.847798949	0.204	0.629
13	ENSDARG00000094310	si:ch211-255g12.6	1.73E-36	7.84E-41	-0.693592582	0.057	0.435
14	ENSDARG00000016793	crybb1l2	1.59E-29	7.20E-34	-0.768020293	0.149	0.509
15	ENSDARG00000057460	crygm2d13	3.50E-29	1.59E-33	-0.642735118	0.103	0.449
16	ENSDARG00000076790	crygm2d16	5.35E-27	2.42E-31	-0.625030281	0.069	0.386
17	ENSDARG00000007576	crybb1l1	6.31E-27	2.86E-31	-0.646291526	0.103	0.429
18	ENSDARG00000088823	crygm2d3	2.14E-25	9.69E-30	-0.625169869	0.071	0.384
19	ENSDARG00000086658	crygm2d21	3.38E-20	1.53E-24	-0.548117516	0.086	0.359
20	ENSDARG00000116164	crygm2d8	1.86E-19	8.43E-24	-0.562232001	0.103	0.382
21	ENSDARG00000015445	lim2.4	9.14E-19	4.14E-23	-0.526807692	0.061	0.306
22	ENSDARG00000076572	crygm2d7	2.64E-16	1.20E-20	-0.386589926	0.046	0.268
23	ENSDARG00000030349	cryba2a	3.65E-14	1.66E-18	-0.424761948	0.088	0.317
24	ENSDARG00000101324	apoa1b	3.88E-14	1.76E-18	-0.439032061	0.613	0.844
25	ENSDARG00000087164	crygm2d4	3.00E-10	1.36E-14	-0.320564028	0.038	0.201
26	ENSDARG00000069827	crygm2d11	2.80E-09	1.27E-13	-0.306523648	0.034	0.183
27	ENSDARG00000074001	crygmxl2	1.53E-07	6.92E-12	-0.275939033	0.042	0.181
28	ENSDARG00000015866	apoa2	2.47E-07	1.12E-11	-0.403406458	0.637	0.781
29	ENSDARG00000038439	fabp10a	3.59E-07	1.63E-11	-0.41575316	0.42	0.614
30	ENSDARG00000092947	cyt1	2.71E-06	1.23E-10	-0.353589534	0.672	0.83
31	ENSDARG00000058371	krt5	0.000991933	4.50E-08	-0.358529122	0.565	0.692
32	ENSDARG00000036832	cyt1l	0.006972327	3.16E-07	-0.279400674	0.168	0.312
33	ENSDARG00000090268	krtt1c19e	0.008541178	3.87E-07	-0.33791937	0.412	0.545
34	ENSDARG00000012944	myhz2	0.029988934	1.36E-06	-0.366903352	0.2	0.33
35	ENSDARG00000055192	zgc:136930	0.065779806	2.98E-06	-0.250745231	0.326	0.455
36	ENSDARG00000040059	gbp	0.24597112	1.12E-05	-0.272337962	0.487	0.612
37	ENSDARG00000027088	ptgdsb.1	1	0.029863253	0.331957932	0.584	0.533
38	ENSDARG00000035519	histh1l	1	0.00070673	-0.267729448	0.815	0.85
39	ENSDARG00000042934	ctgfa	1	0.107278896	0.282964422	0.498	0.449
40	ENSDARG00000053858	crip1	1	0.024853993	-0.3404114	0.254	0.321
41	ENSDARG00000055723	hsp70l	1	0.007139478	0.272919595	0.548	0.478
42	ENSDARG00000058819	nog1	1	0.605444593	-0.258163655	0.113	0.121
43	ENSDARG00000093303	ifitm1	1	0.89023736	0.254901763	0.229	0.239
