# Supplementary material for: Cell-type-specific responses to the microbiota across all tissues of the larval zebrafish
Source: Cell Rep. Author manuscript; Available in PMC 2023 Oct 23. (PMC10423310; doi:10.1016/j.celrep.2023.112095)
Supplement: MMC7 [file NIHMS1880944-supplement-MMC7.zip › DataS1/Cluster17/cluster17_CVZvGF.tsv]

	gene	gene_NAME	p_val_adj	p_val	avg_logFC	pct.1	pct.2
1	ENSDARG00000024548	cryba4	5.50E-45	2.49E-49	-1.342470542	0.228	0.766
2	ENSDARG00000032929	cryba1l1	6.21E-45	2.82E-49	-1.494084051	0.197	0.721
3	ENSDARG00000086917	crygm2d2	4.82E-44	2.19E-48	-1.488907501	0.202	0.727
4	ENSDARG00000109861	BX545855.1	4.16E-42	1.89E-46	-1.443107681	0.131	0.653
5	ENSDARG00000041925	cryba2b	3.99E-41	1.81E-45	-1.251701779	0.151	0.674
6	ENSDARG00000087765	crygm2d10	2.17E-40	9.86E-45	-1.325049753	0.134	0.65
7	ENSDARG00000053862	crygmx	5.30E-38	2.40E-42	-1.420517171	0.177	0.671
8	ENSDARG00000087324	crygm2d1	7.20E-38	3.26E-42	-1.304824465	0.165	0.665
9	ENSDARG00000030411	crygn2	4.70E-36	2.13E-40	-1.137856959	0.217	0.697
10	ENSDARG00000068507	crybb1	7.92E-36	3.59E-40	-1.331924524	0.268	0.736
11	ENSDARG00000069801	crygm2d12	2.53E-35	1.15E-39	-1.279613694	0.12	0.599
12	ENSDARG00000016793	crybb1l2	4.88E-29	2.21E-33	-1.119493369	0.142	0.564
13	ENSDARG00000053875	cryba1b	4.89E-29	2.22E-33	-1.107393271	0.208	0.638
14	ENSDARG00000088823	crygm2d3	2.67E-26	1.21E-30	-1.016319405	0.08	0.463
15	ENSDARG00000057460	crygm2d13	5.90E-22	2.68E-26	-1.029366567	0.091	0.439
16	ENSDARG00000116164	crygm2d8	1.01E-19	4.56E-24	-0.933328646	0.077	0.401
17	ENSDARG00000007576	crybb1l1	3.10E-19	1.41E-23	-0.954816694	0.105	0.442
18	ENSDARG00000086658	crygm2d21	8.18E-19	3.71E-23	-0.900106269	0.085	0.404
19	ENSDARG00000094310	si:ch211-255g12.6	2.30E-18	1.04E-22	-0.907680125	0.111	0.433
20	ENSDARG00000015445	lim2.4	3.13E-17	1.42E-21	-0.838368679	0.043	0.318
21	ENSDARG00000076790	crygm2d16	3.61E-16	1.64E-20	-0.830795852	0.091	0.389
22	ENSDARG00000030349	cryba2a	1.54E-13	6.97E-18	-0.716922841	0.08	0.341
23	ENSDARG00000015866	apoa2	2.11E-09	9.55E-14	-0.485099978	0.595	0.786
24	ENSDARG00000069827	crygm2d11	1.83E-08	8.30E-13	-0.530965894	0.04	0.223
25	ENSDARG00000076572	crygm2d7	3.99E-08	1.81E-12	-0.578242041	0.077	0.279
26	ENSDARG00000074001	crygmxl2	9.35E-07	4.24E-11	-0.483598587	0.043	0.208
27	ENSDARG00000087164	crygm2d4	1.63E-06	7.41E-11	-0.520375697	0.037	0.193
28	ENSDARG00000101324	apoa1b	4.16E-06	1.88E-10	-0.429600054	0.587	0.774
29	ENSDARG00000092947	cyt1	4.41E-05	2.00E-09	-0.407385196	0.661	0.801
30	ENSDARG00000013963	mipb	9.58E-05	4.34E-09	-0.374153435	0.017	0.134
31	ENSDARG00000038439	fabp10a	0.002502878	1.13E-07	-0.422465067	0.41	0.588
32	ENSDARG00000090268	krtt1c19e	0.002645386	1.20E-07	-0.351096171	0.368	0.57
33	ENSDARG00000058371	krt5	0.003756531	1.70E-07	-0.297569018	0.561	0.709
34	ENSDARG00000073750	crygm2d18	0.02214107	1.00E-06	-0.293109586	0.02	0.113
35	ENSDARG00000103199	si:dkey-247k7.2	0.02473237	1.12E-06	0.260166418	0.131	0.03
36	ENSDARG00000035519	histh1l	0.226805438	1.03E-05	-0.419168772	0.855	0.881
37	ENSDARG00000030440	rsrp1	0.398815898	1.81E-05	0.255491724	0.718	0.582
38	ENSDARG00000023950	znhit3	0.638913767	2.90E-05	0.288329298	0.154	0.056
39	ENSDARG00000001057	bysl	1	0.000571327	0.260378734	0.393	0.279
40	ENSDARG00000002732	spon2b	1	0.052614668	0.405345586	0.416	0.368
41	ENSDARG00000003216	anxa2a	1	0.05294214	-0.334494205	0.157	0.211
42	ENSDARG00000003808	aqp3a	1	0.797755726	-0.564623698	0.148	0.151
43	ENSDARG00000005673	f3b	1	0.661437414	-0.256726027	0.197	0.181
44	ENSDARG00000007671	ghrb	1	0.00025655	0.308667207	0.256	0.148
45	ENSDARG00000010008	vim	1	0.186841057	-0.362534099	0.325	0.365
46	ENSDARG00000012944	myhz2	1	0.009692532	-0.285388683	0.217	0.303
47	ENSDARG00000016470	anxa5b	1	0.000555515	-0.268173239	0.066	0.145
48	ENSDARG00000020072	thbs4b	1	0.001703267	0.424411203	0.473	0.362
49	ENSDARG00000020298	btg2	1	0.055571238	-0.260692472	0.328	0.386
50	ENSDARG00000024746	hsp90aa1.2	1	0.007628022	0.364275194	0.422	0.329
51	ENSDARG00000024829	tnn	1	0.003574106	0.277793703	0.37	0.264
52	ENSDARG00000025254	s100a10b	1	0.006538112	-0.374052854	0.239	0.326
53	ENSDARG00000027582	angptl7	1	0.863886532	-0.326447929	0.319	0.303
54	ENSDARG00000027799	ucmaa	1	0.154593915	0.258471013	0.256	0.214
55	ENSDARG00000030215	matn1	1	0.01407168	-0.37715947	0.276	0.356
56	ENSDARG00000031164	tuba8l2	1	0.000743121	0.255323907	0.695	0.57
57	ENSDARG00000031683	fosab	1	0.125256643	-0.309450044	0.57	0.593
58	ENSDARG00000034718	tfpia	1	0.012671382	0.373995074	0.302	0.223
59	ENSDARG00000036840	krt15	1	0.018478381	-0.39315108	0.199	0.267
60	ENSDARG00000037746	actb1	1	0.142688097	-0.293260622	0.427	0.475
61	ENSDARG00000037790	pvalb8	1	0.000613455	0.273846226	0.342	0.226
62	ENSDARG00000041394	dnajb1b	1	0.004312967	0.264312832	0.373	0.288
63	ENSDARG00000043802	ms4a17a.8	1	0.000116703	0.281360278	0.453	0.303
64	ENSDARG00000045928	psma4	1	0.000332157	-0.263140121	0.182	0.3
65	ENSDARG00000051823	hyal4	1	0.056201169	-0.330388477	0.182	0.234
66	ENSDARG00000055100	cxcl12b	1	0.005908582	0.316530404	0.123	0.062
67	ENSDARG00000067990	myhz1.1	1	0.493918778	0.279810669	0.675	0.632
68	ENSDARG00000068710	nid1a	1	0.015114415	0.302516827	0.245	0.172
69	ENSDARG00000074756	tfb2m	1	0.000121351	0.256730488	0.219	0.113
70	ENSDARG00000087697	lpl	1	0.000243418	0.359471413	0.598	0.484
71	ENSDARG00000092920	si:ch211-106h4.12	1	0.553220739	-0.535626904	0.1	0.113
72	ENSDARG00000094836	si:ch211-195b15.8	1	0.002443027	0.256285503	0.162	0.089
73	ENSDARG00000099664	selenof	1	0.00022983	-0.2501597	0.063	0.145
74	ENSDARG00000101195	cyp1c1	1	0.599003474	0.259156232	0.151	0.139
75	ENSDARG00000103443	vwde	1	0.020539874	0.264619425	0.382	0.303
76	ENSDARG00000104353	nop58	1	0.003107516	0.27266446	0.359	0.27
77	ENSDARG00000105389	mmel1	1	0.072123537	-0.544033712	0.117	0.157
