# Supplementary material for: Cell-type-specific responses to the microbiota across all tissues of the larval zebrafish
Source: Cell Rep. Author manuscript; Available in PMC 2023 Oct 23. (PMC10423310; doi:10.1016/j.celrep.2023.112095)
Supplement: MMC7 [file NIHMS1880944-supplement-MMC7.zip › DataS1/Cluster17/clu17_GOresults_CVZup.tsv]

ONTOLOGY	ID	Description	pvalue	p.adjust	qvalue	geneID	Count
BP	GO:0006364	rRNA processing	0.000250159	0.000250159	0.019876979	ENSDARG00000023950/ENSDARG00000001057/ENSDARG00000074756	3
BP	GO:0016072	rRNA metabolic process	0.000346479	0.000346479	0.019876979	ENSDARG00000023950/ENSDARG00000001057/ENSDARG00000074756	3
BP	GO:0042254	ribosome biogenesis	0.000898212	0.000898212	0.034352659	ENSDARG00000023950/ENSDARG00000001057/ENSDARG00000074756	3
BP	GO:0034470	ncRNA processing	0.001664851	0.001664851	0.047754938	ENSDARG00000023950/ENSDARG00000001057/ENSDARG00000074756	3
CC	GO:0009986	cell surface	0.001777312	0.001777312	0.016720039	ENSDARG00000007671/ENSDARG00000024746/ENSDARG00000103443	3
CC	GO:0030684	preribosome	0.00264734	0.00264734	0.016720039	ENSDARG00000001057/ENSDARG00000104353	2
CC	GO:0030688	preribosome, small subunit precursor	0.01046896	0.01046896	0.023585025	ENSDARG00000001057	1
CC	GO:0042627	chylomicron	0.011336701	0.011336701	0.023585025	ENSDARG00000087697	1
CC	GO:0032994	protein-lipid complex	0.013070035	0.013070035	0.023585025	ENSDARG00000087697	1
CC	GO:0034358	plasma lipoprotein particle	0.013070035	0.013070035	0.023585025	ENSDARG00000087697	1
CC	GO:1990777	lipoprotein particle	0.013070035	0.013070035	0.023585025	ENSDARG00000087697	1
CC	GO:0005732	small nucleolar ribonucleoprotein complex	0.016528126	0.016528126	0.026097041	ENSDARG00000104353	1
CC	GO:0005730	nucleolus	0.021934907	0.021934907	0.029570683	ENSDARG00000001057/ENSDARG00000104353	2
CC	GO:0016529	sarcoplasmic reticulum	0.023410124	0.023410124	0.029570683	ENSDARG00000020072	1
CC	GO:0016528	sarcoplasm	0.027688329	0.027688329	0.03179521	ENSDARG00000020072	1
CC	GO:0032040	small-subunit processome	0.036191876	0.036191876	0.038096711	ENSDARG00000104353	1
CC	GO:0044452	nucleolar part	0.049652111	0.049652111	0.048244967	ENSDARG00000104353	1
MF	GO:0030515	snoRNA binding	0.000120353	0.000120353	0.00506748	ENSDARG00000001057/ENSDARG00000104353	2
