# Supplementary material for: Cell-type-specific responses to the microbiota across all tissues of the larval zebrafish
Source: Cell Rep. Author manuscript; Available in PMC 2023 Oct 23. (PMC10423310; doi:10.1016/j.celrep.2023.112095)
Supplement: MMC7 [file NIHMS1880944-supplement-MMC7.zip › DataS1/Cluster17/clu17_GOresults_CVZup_fdr.tsv]

ONTOLOGY	ID	Description	pvalue	p.adjust	qvalue	geneID	Count
BP	GO:0006364	rRNA processing	0.000250159	0.034128226	0.019876979	ENSDARG00000023950/ENSDARG00000001057/ENSDARG00000074756	3
BP	GO:0016072	rRNA metabolic process	0.000346479	0.034128226	0.019876979	ENSDARG00000023950/ENSDARG00000001057/ENSDARG00000074756	3
CC	GO:0009986	cell surface	0.001777312	0.033091744	0.016720039	ENSDARG00000007671/ENSDARG00000024746/ENSDARG00000103443	3
CC	GO:0030684	preribosome	0.00264734	0.033091744	0.016720039	ENSDARG00000001057/ENSDARG00000104353	2
CC	GO:0030688	preribosome, small subunit precursor	0.01046896	0.046678695	0.023585025	ENSDARG00000001057	1
CC	GO:0042627	chylomicron	0.011336701	0.046678695	0.023585025	ENSDARG00000087697	1
CC	GO:0032994	protein-lipid complex	0.013070035	0.046678695	0.023585025	ENSDARG00000087697	1
CC	GO:0034358	plasma lipoprotein particle	0.013070035	0.046678695	0.023585025	ENSDARG00000087697	1
CC	GO:1990777	lipoprotein particle	0.013070035	0.046678695	0.023585025	ENSDARG00000087697	1
MF	GO:0030515	snoRNA binding	0.000120353	0.006017632	0.00506748	ENSDARG00000001057/ENSDARG00000104353	2
