# Supplementary material for: Cell-type-specific responses to the microbiota across all tissues of the larval zebrafish
Source: Cell Rep. Author manuscript; Available in PMC 2023 Oct 23. (PMC10423310; doi:10.1016/j.celrep.2023.112095)
Supplement: MMC7 [file NIHMS1880944-supplement-MMC7.zip › DataS1/Cluster17/clu17_GOresults_GFup.tsv]

ONTOLOGY	ID	Description	pvalue	p.adjust	qvalue	geneID	Count
BP	GO:0002088	lens development in camera-type eye	6.02E-42	6.02E-42	7.41E-40	ENSDARG00000024548/ENSDARG00000032929/ENSDARG00000041925/ENSDARG00000087765/ENSDARG00000053862/ENSDARG00000087324/ENSDARG00000030411/ENSDARG00000068507/ENSDARG00000069801/ENSDARG00000016793/ENSDARG00000053875/ENSDARG00000088823/ENSDARG00000057460/ENSDARG00000007576/ENSDARG00000086658/ENSDARG00000076790/ENSDARG00000030349/ENSDARG00000069827/ENSDARG00000076572/ENSDARG00000074001/ENSDARG00000013963/…	22
BP	GO:0007601	visual perception	8.16E-34	8.16E-34	5.03E-32	ENSDARG00000024548/ENSDARG00000032929/ENSDARG00000041925/ENSDARG00000087765/ENSDARG00000053862/ENSDARG00000087324/ENSDARG00000030411/ENSDARG00000068507/ENSDARG00000069801/ENSDARG00000016793/ENSDARG00000053875/ENSDARG00000088823/ENSDARG00000057460/ENSDARG00000007576/ENSDARG00000086658/ENSDARG00000076790/ENSDARG00000030349/ENSDARG00000069827/ENSDARG00000076572/ENSDARG00000074001/ENSDARG00000073750	21
BP	GO:0050953	sensory perception of light stimulus	2.31E-33	2.31E-33	9.50E-32	ENSDARG00000024548/ENSDARG00000032929/ENSDARG00000041925/ENSDARG00000087765/ENSDARG00000053862/ENSDARG00000087324/ENSDARG00000030411/ENSDARG00000068507/ENSDARG00000069801/ENSDARG00000016793/ENSDARG00000053875/ENSDARG00000088823/ENSDARG00000057460/ENSDARG00000007576/ENSDARG00000086658/ENSDARG00000076790/ENSDARG00000030349/ENSDARG00000069827/ENSDARG00000076572/ENSDARG00000074001/ENSDARG00000073750	21
BP	GO:0043010	camera-type eye development	1.53E-27	1.53E-27	4.71E-26	ENSDARG00000024548/ENSDARG00000032929/ENSDARG00000041925/ENSDARG00000087765/ENSDARG00000053862/ENSDARG00000087324/ENSDARG00000030411/ENSDARG00000068507/ENSDARG00000069801/ENSDARG00000016793/ENSDARG00000053875/ENSDARG00000088823/ENSDARG00000057460/ENSDARG00000007576/ENSDARG00000086658/ENSDARG00000076790/ENSDARG00000030349/ENSDARG00000069827/ENSDARG00000076572/ENSDARG00000074001/ENSDARG00000013963/…	22
BP	GO:0007600	sensory perception	1.41E-26	1.41E-26	3.47E-25	ENSDARG00000024548/ENSDARG00000032929/ENSDARG00000041925/ENSDARG00000087765/ENSDARG00000053862/ENSDARG00000087324/ENSDARG00000030411/ENSDARG00000068507/ENSDARG00000069801/ENSDARG00000016793/ENSDARG00000053875/ENSDARG00000088823/ENSDARG00000057460/ENSDARG00000007576/ENSDARG00000086658/ENSDARG00000076790/ENSDARG00000030349/ENSDARG00000069827/ENSDARG00000076572/ENSDARG00000074001/ENSDARG00000073750	21
CC	GO:0005882	intermediate filament	1.47E-05	1.47E-05	9.72E-05	ENSDARG00000092947/ENSDARG00000090268/ENSDARG00000058371/ENSDARG00000036840	4
CC	GO:0045111	intermediate filament cytoskeleton	1.54E-05	1.54E-05	9.72E-05	ENSDARG00000092947/ENSDARG00000090268/ENSDARG00000058371/ENSDARG00000036840	4
CC	GO:0099513	polymeric cytoskeletal fiber	0.002782514	0.002782514	0.011715848	ENSDARG00000092947/ENSDARG00000090268/ENSDARG00000058371/ENSDARG00000036840	4
CC	GO:0019773	proteasome core complex, alpha-subunit complex	0.018001867	0.018001867	0.03090927	ENSDARG00000045928	1
CC	GO:0034364	high-density lipoprotein particle	0.021241028	0.021241028	0.03090927	ENSDARG00000101324	1
CC	GO:0042627	chylomicron	0.021241028	0.021241028	0.03090927	ENSDARG00000101324	1
CC	GO:0045095	keratin filament	0.021241028	0.021241028	0.03090927	ENSDARG00000058371	1
CC	GO:0032994	protein-lipid complex	0.024469839	0.024469839	0.03090927	ENSDARG00000101324	1
CC	GO:0034358	plasma lipoprotein particle	0.024469839	0.024469839	0.03090927	ENSDARG00000101324	1
CC	GO:1990777	lipoprotein particle	0.024469839	0.024469839	0.03090927	ENSDARG00000101324	1
CC	GO:0005839	proteasome core complex	0.040459731	0.040459731	0.046460935	ENSDARG00000045928	1
MF	GO:0005212	structural constituent of eye lens	1.10E-44	1.10E-44	2.89E-43	ENSDARG00000024548/ENSDARG00000032929/ENSDARG00000041925/ENSDARG00000087765/ENSDARG00000053862/ENSDARG00000087324/ENSDARG00000030411/ENSDARG00000068507/ENSDARG00000069801/ENSDARG00000016793/ENSDARG00000053875/ENSDARG00000088823/ENSDARG00000057460/ENSDARG00000007576/ENSDARG00000086658/ENSDARG00000015445/ENSDARG00000076790/ENSDARG00000030349/ENSDARG00000069827/ENSDARG00000076572/ENSDARG00000074001/…	22
