# Supplementary material for: Cell-type-specific responses to the microbiota across all tissues of the larval zebrafish
Source: Cell Rep. Author manuscript; Available in PMC 2023 Oct 23. (PMC10423310; doi:10.1016/j.celrep.2023.112095)
Supplement: MMC7 [file NIHMS1880944-supplement-MMC7.zip › DataS1/Cluster0/clu0_GOresults_GFup.tsv]

ONTOLOGY	ID	Description	pvalue	p.adjust	qvalue	geneID	Count
BP	GO:0002088	lens development in camera-type eye	2.63E-37	2.63E-37	3.10E-35	ENSDARG00000068507/ENSDARG00000087324/ENSDARG00000087765/ENSDARG00000041925/ENSDARG00000030411/ENSDARG00000053862/ENSDARG00000024548/ENSDARG00000032929/ENSDARG00000053875/ENSDARG00000069801/ENSDARG00000007576/ENSDARG00000016793/ENSDARG00000057460/ENSDARG00000076790/ENSDARG00000088823/ENSDARG00000086658/ENSDARG00000030349/ENSDARG00000076572/ENSDARG00000074001/ENSDARG00000069827	20
BP	GO:0007601	visual perception	5.49E-32	5.49E-32	3.24E-30	ENSDARG00000068507/ENSDARG00000087324/ENSDARG00000087765/ENSDARG00000041925/ENSDARG00000030411/ENSDARG00000053862/ENSDARG00000024548/ENSDARG00000032929/ENSDARG00000053875/ENSDARG00000069801/ENSDARG00000007576/ENSDARG00000016793/ENSDARG00000057460/ENSDARG00000076790/ENSDARG00000088823/ENSDARG00000086658/ENSDARG00000030349/ENSDARG00000076572/ENSDARG00000074001/ENSDARG00000069827	20
BP	GO:0050953	sensory perception of light stimulus	1.48E-31	1.48E-31	5.80E-30	ENSDARG00000068507/ENSDARG00000087324/ENSDARG00000087765/ENSDARG00000041925/ENSDARG00000030411/ENSDARG00000053862/ENSDARG00000024548/ENSDARG00000032929/ENSDARG00000053875/ENSDARG00000069801/ENSDARG00000007576/ENSDARG00000016793/ENSDARG00000057460/ENSDARG00000076790/ENSDARG00000088823/ENSDARG00000086658/ENSDARG00000030349/ENSDARG00000076572/ENSDARG00000074001/ENSDARG00000069827	20
BP	GO:0007600	sensory perception	4.12E-25	4.12E-25	1.21E-23	ENSDARG00000068507/ENSDARG00000087324/ENSDARG00000087765/ENSDARG00000041925/ENSDARG00000030411/ENSDARG00000053862/ENSDARG00000024548/ENSDARG00000032929/ENSDARG00000053875/ENSDARG00000069801/ENSDARG00000007576/ENSDARG00000016793/ENSDARG00000057460/ENSDARG00000076790/ENSDARG00000088823/ENSDARG00000086658/ENSDARG00000030349/ENSDARG00000076572/ENSDARG00000074001/ENSDARG00000069827	20
BP	GO:0043010	camera-type eye development	2.66E-24	2.66E-24	6.27E-23	ENSDARG00000068507/ENSDARG00000087324/ENSDARG00000087765/ENSDARG00000041925/ENSDARG00000030411/ENSDARG00000053862/ENSDARG00000024548/ENSDARG00000032929/ENSDARG00000053875/ENSDARG00000069801/ENSDARG00000007576/ENSDARG00000016793/ENSDARG00000057460/ENSDARG00000076790/ENSDARG00000088823/ENSDARG00000086658/ENSDARG00000030349/ENSDARG00000076572/ENSDARG00000074001/ENSDARG00000069827	20
CC	GO:0005882	intermediate filament	1.64E-12	1.64E-12	8.51E-12	ENSDARG00000092947/ENSDARG00000058371/ENSDARG00000036832/ENSDARG00000090268/ENSDARG00000036830/ENSDARG00000017624/ENSDARG00000036840/ENSDARG00000056248	8
CC	GO:0045111	intermediate filament cytoskeleton	1.80E-12	1.80E-12	8.51E-12	ENSDARG00000092947/ENSDARG00000058371/ENSDARG00000036832/ENSDARG00000090268/ENSDARG00000036830/ENSDARG00000017624/ENSDARG00000036840/ENSDARG00000056248	8
CC	GO:0099513	polymeric cytoskeletal fiber	4.55E-09	4.55E-09	1.44E-08	ENSDARG00000092947/ENSDARG00000058371/ENSDARG00000036832/ENSDARG00000090268/ENSDARG00000036830/ENSDARG00000017624/ENSDARG00000001889/ENSDARG00000036840/ENSDARG00000056248	9
CC	GO:0045095	keratin filament	0.000203324	0.000203324	0.000481557	ENSDARG00000058371/ENSDARG00000017624	2
CC	GO:0034364	high-density lipoprotein particle	0.021241028	0.021241028	0.025757725	ENSDARG00000101324	1
CC	GO:0042627	chylomicron	0.021241028	0.021241028	0.025757725	ENSDARG00000101324	1
CC	GO:0032994	protein-lipid complex	0.024469839	0.024469839	0.025757725	ENSDARG00000101324	1
CC	GO:0034358	plasma lipoprotein particle	0.024469839	0.024469839	0.025757725	ENSDARG00000101324	1
CC	GO:1990777	lipoprotein particle	0.024469839	0.024469839	0.025757725	ENSDARG00000101324	1
MF	GO:0005212	structural constituent of eye lens	4.84E-42	4.84E-42	1.38E-40	ENSDARG00000068507/ENSDARG00000087324/ENSDARG00000087765/ENSDARG00000041925/ENSDARG00000030411/ENSDARG00000053862/ENSDARG00000024548/ENSDARG00000032929/ENSDARG00000053875/ENSDARG00000069801/ENSDARG00000007576/ENSDARG00000016793/ENSDARG00000057460/ENSDARG00000076790/ENSDARG00000088823/ENSDARG00000086658/ENSDARG00000015445/ENSDARG00000030349/ENSDARG00000076572/ENSDARG00000074001/ENSDARG00000069827	21
