# Supplementary material for: Cell-type-specific responses to the microbiota across all tissues of the larval zebrafish
Source: Cell Rep. Author manuscript; Available in PMC 2023 Oct 23. (PMC10423310; doi:10.1016/j.celrep.2023.112095)
Supplement: MMC7 [file NIHMS1880944-supplement-MMC7.zip › DataS1/Cluster0/cluster0_CVZvGF.tsv]

	gene	gene_NAME	p_val_adj	p_val	avg_logFC	pct.1	pct.2
1	ENSDARG00000086917	crygm2d2	1.83E-113	8.27E-118	-1.714822406	0.152	0.692
2	ENSDARG00000068507	crybb1	2.58E-98	1.17E-102	-1.550231651	0.185	0.682
3	ENSDARG00000109861	BX545855.1	6.73E-90	3.05E-94	-1.629669497	0.12	0.587
4	ENSDARG00000087324	crygm2d1	2.78E-87	1.26E-91	-1.600705063	0.118	0.577
5	ENSDARG00000087765	crygm2d10	2.47E-82	1.12E-86	-1.523710301	0.123	0.566
6	ENSDARG00000041925	cryba2b	1.12E-80	5.06E-85	-1.519758262	0.122	0.557
7	ENSDARG00000030411	crygn2	3.93E-79	1.78E-83	-1.420110239	0.179	0.619
8	ENSDARG00000053862	crygmx	4.75E-77	2.15E-81	-1.533513455	0.164	0.587
9	ENSDARG00000024548	cryba4	6.80E-76	3.08E-80	-1.387542192	0.197	0.632
10	ENSDARG00000032929	cryba1l1	1.92E-73	8.68E-78	-1.35045102	0.215	0.633
11	ENSDARG00000053875	cryba1b	8.31E-69	3.77E-73	-1.351237947	0.156	0.567
12	ENSDARG00000069801	crygm2d12	9.28E-63	4.21E-67	-1.408680855	0.117	0.493
13	ENSDARG00000007576	crybb1l1	3.74E-46	1.70E-50	-1.217312887	0.088	0.391
14	ENSDARG00000016793	crybb1l2	1.29E-45	5.85E-50	-1.22379122	0.128	0.439
15	ENSDARG00000094310	si:ch211-255g12.6	4.54E-43	2.06E-47	-1.216767678	0.077	0.361
16	ENSDARG00000057460	crygm2d13	5.54E-41	2.51E-45	-1.19667875	0.081	0.361
17	ENSDARG00000076790	crygm2d16	2.50E-40	1.14E-44	-1.205029535	0.064	0.328
18	ENSDARG00000088823	crygm2d3	4.87E-35	2.21E-39	-1.172179341	0.067	0.312
19	ENSDARG00000086658	crygm2d21	2.64E-30	1.19E-34	-1.032341303	0.067	0.294
20	ENSDARG00000116164	crygm2d8	5.19E-29	2.35E-33	-1.021607615	0.085	0.313
21	ENSDARG00000015445	lim2.4	1.71E-22	7.73E-27	-0.95208102	0.041	0.209
22	ENSDARG00000030349	cryba2a	2.61E-21	1.18E-25	-0.926411397	0.076	0.261
23	ENSDARG00000076572	crygm2d7	5.00E-18	2.27E-22	-0.82335428	0.054	0.212
24	ENSDARG00000092947	cyt1	2.21E-16	1.00E-20	-0.562241671	0.585	0.746
25	ENSDARG00000101324	apoa1b	2.07E-15	9.39E-20	-0.429714669	0.589	0.773
26	ENSDARG00000015866	apoa2	1.08E-13	4.91E-18	-0.389748862	0.576	0.765
27	ENSDARG00000087164	crygm2d4	2.84E-13	1.29E-17	-0.752388294	0.036	0.156
28	ENSDARG00000074001	crygmxl2	1.12E-12	5.10E-17	-0.679710372	0.033	0.148
29	ENSDARG00000038439	fabp10a	1.47E-11	6.66E-16	-0.532024057	0.361	0.549
30	ENSDARG00000058371	krt5	2.71E-09	1.23E-13	-0.486835039	0.568	0.71
31	ENSDARG00000036832	cyt1l	8.54E-09	3.87E-13	-0.620424002	0.104	0.234
32	ENSDARG00000012944	myhz2	2.97E-08	1.34E-12	-0.597353443	0.177	0.328
33	ENSDARG00000069827	crygm2d11	7.86E-08	3.56E-12	-0.578500721	0.036	0.128
34	ENSDARG00000037790	pvalb8	3.13E-06	1.42E-10	0.571599708	0.344	0.217
35	ENSDARG00000103199	si:dkey-247k7.2	2.66E-05	1.21E-09	0.538342543	0.11	0.032
36	ENSDARG00000029995	tnni2b.2	0.008201952	3.72E-07	0.434225542	0.151	0.073
37	ENSDARG00000104945	sncb	0.014331628	6.50E-07	0.269640633	0.487	0.378
38	ENSDARG00000069297	upf3a	0.018940719	8.59E-07	0.420724996	0.163	0.084
39	ENSDARG00000090268	krtt1c19e	0.033628982	1.52E-06	-0.384706972	0.437	0.54
40	ENSDARG00000036830	krt91	0.080033097	3.63E-06	-0.273092034	0.738	0.814
41	ENSDARG00000017624	krt4	0.11185585	5.07E-06	-0.31713905	0.496	0.596
42	ENSDARG00000024433	pvalb4	0.179627656	8.14E-06	0.388055322	0.35	0.259
43	ENSDARG00000053973	fetub	0.211927524	9.61E-06	-0.31693095	0.123	0.202
44	ENSDARG00000001889	tuba1a	1	0.005757709	-0.251153052	0.295	0.351
45	ENSDARG00000006370	atp6v1h	1	0.002595957	0.251089879	0.193	0.14
46	ENSDARG00000006397	laptm4a	1	0.01325635	0.273195127	0.186	0.146
47	ENSDARG00000007654	nsfa	1	0.001616306	0.319657565	0.17	0.119
48	ENSDARG00000008407	tspan7b	1	0.001091553	0.261095338	0.409	0.335
49	ENSDARG00000008735	atp6ap2	1	0.022712365	0.250216255	0.356	0.319
50	ENSDARG00000014018	lhx1a	1	0.010638018	0.275546605	0.12	0.084
51	ENSDARG00000015057	ube2d4	1	0.00026756	0.310680852	0.189	0.128
52	ENSDARG00000017338	kidins220b	1	0.041206128	-0.256602254	0.104	0.135
53	ENSDARG00000025106	ppp3cb	1	0.000340507	0.36293241	0.159	0.102
54	ENSDARG00000025855	camk2n1a	1	0.002893349	0.268647396	0.265	0.206
55	ENSDARG00000028066	diras1a	1	0.00426163	0.280276539	0.157	0.111
56	ENSDARG00000030440	rsrp1	1	0.00238839	0.252374844	0.255	0.197
57	ENSDARG00000036840	krt15	1	0.000125788	-0.401779287	0.142	0.215
58	ENSDARG00000039647	slc6a1b	1	0.55764129	0.26131692	0.125	0.117
59	ENSDARG00000039914	gapdhs	1	0.000130599	0.266491376	0.448	0.37
60	ENSDARG00000044684	rbp4l	1	0.003775288	0.262402103	0.215	0.162
61	ENSDARG00000045944	slc6a1a	1	0.000163613	0.350046941	0.208	0.139
62	ENSDARG00000054696	psmb4	1	0.008386421	0.341645047	0.158	0.12
63	ENSDARG00000055589	s100t	1	0.002458969	0.259417604	0.11	0.068
64	ENSDARG00000055874	cpe	1	0.011035638	0.261790342	0.297	0.248
65	ENSDARG00000056248	si:dkey-183i3.5	1	0.001838954	-0.26041669	0.267	0.337
66	ENSDARG00000059311	dpysl5b	1	0.001816457	0.327881337	0.173	0.123
67	ENSDARG00000060697	kmt2bb	1	0.003394252	0.262949176	0.248	0.195
68	ENSDARG00000060853	nckap1	1	0.020096649	0.260065911	0.114	0.082
69	ENSDARG00000062056	elmod1	1	0.005065172	0.275625716	0.104	0.066
70	ENSDARG00000068680	ctrl	1	0.027086982	0.257875405	0.102	0.073
71	ENSDARG00000071011	cdk5r2a	1	0.000764893	0.316314185	0.175	0.12
72	ENSDARG00000073704	si:dkeyp-72g9.4	1	0.004618366	0.275853992	0.176	0.129
73	ENSDARG00000077045	scg5	1	0.024784957	0.250858803	0.146	0.111
74	ENSDARG00000077847	olfm2a	1	0.004136526	0.296963018	0.232	0.18
75	ENSDARG00000088091	pfn1	1	0.000211653	-0.283153411	0.481	0.561
76	ENSDARG00000097528	si:dkey-7j14.5	1	0.016802771	0.251867232	0.262	0.216
77	ENSDARG00000098702	zgc:165603	1	0.01382779	0.274173339	0.16	0.12
78	ENSDARG00000099675	kdm4b	1	0.001053687	0.308520071	0.191	0.135
79	ENSDARG00000103505	fbxl3a	1	0.001489492	0.290317149	0.153	0.103
80	ENSDARG00000104436	zgc:153426	1	0.003520592	0.293472046	0.16	0.112
81	ENSDARG00000104458	rnasekb	1	0.000262397	0.286635498	0.437	0.378
