# Supplementary material for: Cell-type-specific responses to the microbiota across all tissues of the larval zebrafish
Source: Cell Rep. Author manuscript; Available in PMC 2023 Oct 23. (PMC10423310; doi:10.1016/j.celrep.2023.112095)
Supplement: MMC7 [file NIHMS1880944-supplement-MMC7.zip › DataS1/Cluster10/cluster10_CVZvGF.tsv]

	gene	gene_NAME	p_val_adj	p_val	avg_logFC	pct.1	pct.2
1	ENSDARG00000086917	crygm2d2	1.32E-55	6.00E-60	-1.392502625	0.196	0.761
2	ENSDARG00000024548	cryba4	5.70E-44	2.58E-48	-1.265512738	0.253	0.755
3	ENSDARG00000109861	BX545855.1	2.13E-43	9.65E-48	-1.200877526	0.165	0.674
4	ENSDARG00000032929	cryba1l1	5.32E-43	2.41E-47	-1.154350156	0.231	0.729
5	ENSDARG00000041925	cryba2b	1.16E-41	5.25E-46	-1.186379626	0.157	0.655
6	ENSDARG00000087324	crygm2d1	5.54E-39	2.51E-43	-1.165337281	0.179	0.652
7	ENSDARG00000053862	crygmx	1.02E-38	4.61E-43	-1.123659789	0.182	0.667
8	ENSDARG00000030411	crygn2	2.03E-38	9.19E-43	-1.056690899	0.179	0.667
9	ENSDARG00000087765	crygm2d10	3.46E-37	1.57E-41	-1.091064322	0.135	0.61
10	ENSDARG00000053875	cryba1b	8.53E-33	3.87E-37	-0.967658708	0.176	0.627
11	ENSDARG00000068507	crybb1	4.22E-32	1.91E-36	-1.061647195	0.253	0.682
12	ENSDARG00000069801	crygm2d12	7.05E-32	3.20E-36	-0.938313182	0.187	0.633
13	ENSDARG00000094310	si:ch211-255g12.6	5.06E-22	2.30E-26	-0.919369234	0.094	0.42
14	ENSDARG00000086658	crygm2d21	2.81E-19	1.27E-23	-0.631123897	0.063	0.365
15	ENSDARG00000088823	crygm2d3	2.20E-16	9.98E-21	-0.707082432	0.083	0.367
16	ENSDARG00000015445	lim2.4	5.63E-16	2.55E-20	-0.657729623	0.058	0.32
17	ENSDARG00000016793	crybb1l2	1.07E-15	4.86E-20	-0.715454067	0.185	0.493
18	ENSDARG00000007576	crybb1l1	2.95E-14	1.34E-18	-0.549657279	0.127	0.416
19	ENSDARG00000030349	cryba2a	3.02E-14	1.37E-18	-0.576632679	0.069	0.322
20	ENSDARG00000076790	crygm2d16	1.23E-13	5.60E-18	-0.524850306	0.072	0.326
21	ENSDARG00000116164	crygm2d8	4.53E-12	2.05E-16	-0.666975503	0.14	0.394
22	ENSDARG00000057460	crygm2d13	2.69E-10	1.22E-14	-0.484457976	0.135	0.373
23	ENSDARG00000097157	si:ch211-207n23.2	1.72E-08	7.81E-13	0.300141364	0.196	0.041
24	ENSDARG00000074001	crygmxl2	1.13E-07	5.12E-12	-0.402842804	0.03	0.186
25	ENSDARG00000087164	crygm2d4	3.87E-05	1.76E-09	-0.409587599	0.044	0.181
26	ENSDARG00000092033	si:dkey-239h2.3	0.000124857	5.66E-09	0.408574388	0.774	0.697
27	ENSDARG00000103199	si:dkey-247k7.2	0.000480633	2.18E-08	0.326727445	0.264	0.117
28	ENSDARG00000076572	crygm2d7	0.000673894	3.06E-08	-0.361155158	0.066	0.203
29	ENSDARG00000069827	crygm2d11	0.000880848	3.99E-08	-0.347250678	0.052	0.177
30	ENSDARG00000101324	apoa1b	0.002371487	1.08E-07	-0.366615748	0.661	0.783
31	ENSDARG00000005772	tsr2	0.003174119	1.44E-07	0.265831509	0.598	0.471
32	ENSDARG00000008275	klhl24b	0.006256619	2.84E-07	0.296001467	0.485	0.333
33	ENSDARG00000012944	myhz2	0.007166613	3.25E-07	-0.396451556	0.229	0.392
34	ENSDARG00000013963	mipb	0.008296911	3.76E-07	-0.273352457	0.022	0.115
35	ENSDARG00000020693	sesn1	0.017404216	7.89E-07	0.271979598	0.804	0.71
36	ENSDARG00000090369	zgc:86896	0.019522807	8.85E-07	-0.285976485	0.727	0.804
37	ENSDARG00000003216	anxa2a	0.024691789	1.12E-06	-0.274145383	0.793	0.832
38	ENSDARG00000055723	hsp70l	0.159829502	7.25E-06	0.315490907	0.7	0.576
39	ENSDARG00000035809	col1a1b	0.350775694	1.59E-05	-0.435969007	0.722	0.77
40	ENSDARG00000015866	apoa2	0.389031538	1.76E-05	-0.376358655	0.678	0.774
41	ENSDARG00000103775	thbs1a	0.457023349	2.07E-05	-0.269148841	0.052	0.143
42	ENSDARG00000078619	pnp5a	0.512330387	2.32E-05	-0.259344957	0.518	0.631
43	ENSDARG00000002298	ankrd22	1	4.56E-05	-0.389472397	0.287	0.407
44	ENSDARG00000003203	rhcga	1	0.546755673	-0.328179353	0.174	0.16
45	ENSDARG00000007377	odc1	1	0.000775414	-0.575617567	0.185	0.262
46	ENSDARG00000007697	fabp7a	1	0.133433777	-0.36134668	0.198	0.235
47	ENSDARG00000009544	cldnb	1	8.10E-05	-0.832449871	0.259	0.39
48	ENSDARG00000011407	col2a1b	1	0.049334157	-0.268625038	0.515	0.554
49	ENSDARG00000012405	col1a1a	1	0.001435611	-0.410315297	0.725	0.733
50	ENSDARG00000015355	fosl1a	1	0.003613279	-0.40108597	0.287	0.371
51	ENSDARG00000015551	fth1a	1	0.290593266	0.276251356	0.788	0.776
52	ENSDARG00000018404	krt18a.1	1	0.414556893	0.303499441	0.322	0.305
53	ENSDARG00000020007	col1a2	1	0.012523377	-0.315824349	0.843	0.84
54	ENSDARG00000026165	col11a1a	1	0.0002648	-0.290034491	0.634	0.708
55	ENSDARG00000027088	ptgdsb.1	1	0.002252654	0.284738264	0.879	0.887
56	ENSDARG00000028618	krt18b	1	0.041217586	0.339764724	0.16	0.113
57	ENSDARG00000031683	fosab	1	0.019169784	-0.254481282	0.785	0.817
58	ENSDARG00000033655	stmn1b	1	0.000706127	0.266994903	0.402	0.294
59	ENSDARG00000035519	histh1l	1	0.003636985	-0.25236252	0.793	0.808
60	ENSDARG00000035715	marcksl1b	1	0.006840305	0.284916631	0.521	0.452
61	ENSDARG00000035810	rgcc	1	0.01273144	-0.260102168	0.331	0.399
62	ENSDARG00000036588	mhc1zba	1	0.153253602	0.283971002	0.471	0.426
63	ENSDARG00000036840	krt15	1	0.001459094	-0.510504556	0.526	0.633
64	ENSDARG00000040534	epcam	1	0.000157809	-0.251613035	0.934	0.964
65	ENSDARG00000041433	si:dkey-7c18.24	1	0.000159672	0.301607501	0.149	0.068
66	ENSDARG00000041623	mt2	1	0.478577291	-0.256705324	0.182	0.16
67	ENSDARG00000042725	cebpb	1	0.009909795	-0.250848682	0.719	0.742
68	ENSDARG00000043796	ms4a17a.7	1	0.031087641	0.273841804	0.154	0.109
69	ENSDARG00000043806	postna	1	0.003402283	-0.352851043	0.168	0.247
70	ENSDARG00000055514	icn2	1	0.00601589	-0.339557434	0.275	0.358
71	ENSDARG00000061764	ahnak	1	0.001970268	-0.280271152	0.702	0.759
72	ENSDARG00000067997	myhz1.3	1	0.064886251	-0.352613981	0.163	0.215
73	ENSDARG00000068995	h2afx1	1	0.008768996	-0.273976501	0.576	0.644
74	ENSDARG00000076820	xkr8.2	1	0.18212668	-0.293466112	0.096	0.126
75	ENSDARG00000079302	and2	1	0.119657174	-0.369218404	0.121	0.16
76	ENSDARG00000079305	hbae3	1	0.139501706	0.587144326	0.135	0.173
77	ENSDARG00000087390	hbbe1.3	1	0.142971074	0.622608505	0.179	0.22
78	ENSDARG00000089645	si:ch1073-406l10.2	1	0.067262204	-0.26293634	0.788	0.819
79	ENSDARG00000091209	ucp3	1	0.000217087	0.308538496	0.642	0.557
80	ENSDARG00000093303	ifitm1	1	0.010988766	0.453941384	0.116	0.066
81	ENSDARG00000099351	igfbp1a	1	0.113744929	-0.517524295	0.298	0.333
82	ENSDARG00000111840	cxcl18a.1	1	0.015834264	0.25076175	0.287	0.222
