# Supplementary material for: Cell-type-specific responses to the microbiota across all tissues of the larval zebrafish
Source: Cell Rep. Author manuscript; Available in PMC 2023 Oct 23. (PMC10423310; doi:10.1016/j.celrep.2023.112095)
Supplement: MMC7 [file NIHMS1880944-supplement-MMC7.zip › DataS1/Cluster10/clu10_GOresults_GFup.tsv]

ONTOLOGY	ID	Description	pvalue	p.adjust	qvalue	geneID	Count
BP	GO:0002088	lens development in camera-type eye	7.63E-36	7.63E-36	1.61E-33	ENSDARG00000024548/ENSDARG00000032929/ENSDARG00000041925/ENSDARG00000087324/ENSDARG00000053862/ENSDARG00000030411/ENSDARG00000087765/ENSDARG00000053875/ENSDARG00000068507/ENSDARG00000069801/ENSDARG00000086658/ENSDARG00000088823/ENSDARG00000016793/ENSDARG00000007576/ENSDARG00000030349/ENSDARG00000076790/ENSDARG00000057460/ENSDARG00000074001/ENSDARG00000076572/ENSDARG00000069827/ENSDARG00000013963	21
BP	GO:0007601	visual perception	2.54E-28	2.54E-28	2.69E-26	ENSDARG00000024548/ENSDARG00000032929/ENSDARG00000041925/ENSDARG00000087324/ENSDARG00000053862/ENSDARG00000030411/ENSDARG00000087765/ENSDARG00000053875/ENSDARG00000068507/ENSDARG00000069801/ENSDARG00000086658/ENSDARG00000088823/ENSDARG00000016793/ENSDARG00000007576/ENSDARG00000030349/ENSDARG00000076790/ENSDARG00000057460/ENSDARG00000074001/ENSDARG00000076572/ENSDARG00000069827	20
BP	GO:0050953	sensory perception of light stimulus	6.79E-28	6.79E-28	4.79E-26	ENSDARG00000024548/ENSDARG00000032929/ENSDARG00000041925/ENSDARG00000087324/ENSDARG00000053862/ENSDARG00000030411/ENSDARG00000087765/ENSDARG00000053875/ENSDARG00000068507/ENSDARG00000069801/ENSDARG00000086658/ENSDARG00000088823/ENSDARG00000016793/ENSDARG00000007576/ENSDARG00000030349/ENSDARG00000076790/ENSDARG00000057460/ENSDARG00000074001/ENSDARG00000076572/ENSDARG00000069827	20
BP	GO:0043010	camera-type eye development	3.11E-22	3.11E-22	1.65E-20	ENSDARG00000024548/ENSDARG00000032929/ENSDARG00000041925/ENSDARG00000087324/ENSDARG00000053862/ENSDARG00000030411/ENSDARG00000087765/ENSDARG00000053875/ENSDARG00000068507/ENSDARG00000069801/ENSDARG00000086658/ENSDARG00000088823/ENSDARG00000016793/ENSDARG00000007576/ENSDARG00000030349/ENSDARG00000076790/ENSDARG00000057460/ENSDARG00000074001/ENSDARG00000076572/ENSDARG00000069827/ENSDARG00000013963	21
BP	GO:0007600	sensory perception	1.65E-21	1.65E-21	6.99E-20	ENSDARG00000024548/ENSDARG00000032929/ENSDARG00000041925/ENSDARG00000087324/ENSDARG00000053862/ENSDARG00000030411/ENSDARG00000087765/ENSDARG00000053875/ENSDARG00000068507/ENSDARG00000069801/ENSDARG00000086658/ENSDARG00000088823/ENSDARG00000016793/ENSDARG00000007576/ENSDARG00000030349/ENSDARG00000076790/ENSDARG00000057460/ENSDARG00000074001/ENSDARG00000076572/ENSDARG00000069827	20
BP	GO:0043062	extracellular structure organization	3.88E-06	3.88E-06	0.000136776	ENSDARG00000101324/ENSDARG00000035809/ENSDARG00000011407/ENSDARG00000012405/ENSDARG00000020007/ENSDARG00000043806	6
BP	GO:0030198	extracellular matrix organization	3.94E-05	3.94E-05	0.001190312	ENSDARG00000035809/ENSDARG00000011407/ENSDARG00000012405/ENSDARG00000020007/ENSDARG00000043806	5
CC	GO:0005581	collagen trimer	5.07E-07	5.07E-07	1.01E-05	ENSDARG00000035809/ENSDARG00000011407/ENSDARG00000012405/ENSDARG00000020007/ENSDARG00000026165	5
CC	GO:0098644	complex of collagen trimers	1.04E-06	1.04E-06	1.04E-05	ENSDARG00000035809/ENSDARG00000012405/ENSDARG00000020007	3
CC	GO:0044420	extracellular matrix component	1.14E-05	1.14E-05	7.57E-05	ENSDARG00000035809/ENSDARG00000012405/ENSDARG00000020007	3
CC	GO:0031012	extracellular matrix	0.000162578	0.000162578	0.000812889	ENSDARG00000035809/ENSDARG00000011407/ENSDARG00000012405/ENSDARG00000020007/ENSDARG00000043806	5
CC	GO:0062023	collagen-containing extracellular matrix	0.001194117	0.001194117	0.004776469	ENSDARG00000035809/ENSDARG00000012405/ENSDARG00000020007	3
CC	GO:0000786	nucleosome	0.021491302	0.021491302	0.048077854	ENSDARG00000035519/ENSDARG00000068995	2
CC	GO:0044815	DNA packaging complex	0.025379107	0.025379107	0.048077854	ENSDARG00000035519/ENSDARG00000068995	2
CC	GO:0034364	high-density lipoprotein particle	0.027139579	0.027139579	0.048077854	ENSDARG00000101324	1
CC	GO:0042627	chylomicron	0.027139579	0.027139579	0.048077854	ENSDARG00000101324	1
CC	GO:0005885	Arp2/3 protein complex	0.031250605	0.031250605	0.048077854	ENSDARG00000090369	1
CC	GO:0032994	protein-lipid complex	0.031250605	0.031250605	0.048077854	ENSDARG00000101324	1
CC	GO:0034358	plasma lipoprotein particle	0.031250605	0.031250605	0.048077854	ENSDARG00000101324	1
CC	GO:1990777	lipoprotein particle	0.031250605	0.031250605	0.048077854	ENSDARG00000101324	1
MF	GO:0005212	structural constituent of eye lens	1.69E-39	1.69E-39	5.88E-38	ENSDARG00000024548/ENSDARG00000032929/ENSDARG00000041925/ENSDARG00000087324/ENSDARG00000053862/ENSDARG00000030411/ENSDARG00000087765/ENSDARG00000053875/ENSDARG00000068507/ENSDARG00000069801/ENSDARG00000086658/ENSDARG00000088823/ENSDARG00000015445/ENSDARG00000016793/ENSDARG00000007576/ENSDARG00000030349/ENSDARG00000076790/ENSDARG00000057460/ENSDARG00000074001/ENSDARG00000076572/ENSDARG00000069827	21
MF	GO:0005201	extracellular matrix structural constituent	7.15E-07	7.15E-07	1.24E-05	ENSDARG00000035809/ENSDARG00000011407/ENSDARG00000012405/ENSDARG00000020007/ENSDARG00000026165	5
