# Supplementary material for: Cell-type-specific responses to the microbiota across all tissues of the larval zebrafish
Source: Cell Rep. Author manuscript; Available in PMC 2023 Oct 23. (PMC10423310; doi:10.1016/j.celrep.2023.112095)
Supplement: MMC7 [file NIHMS1880944-supplement-MMC7.zip › DataS1/Cluster10/clu10_GOresults_CVZup.tsv]

ONTOLOGY	ID	Description	pvalue	p.adjust	qvalue	geneID	Count
BP	GO:0009266	response to temperature stimulus	0.0003324	0.0003324	0.013645902	ENSDARG00000055723/ENSDARG00000091209	2
BP	GO:1902882	regulation of response to oxidative stress	0.004166335	0.004166335	0.026541252	ENSDARG00000020693	1
BP	GO:0016239	positive regulation of macroautophagy	0.004582132	0.004582132	0.026541252	ENSDARG00000020693	1
BP	GO:1904262	negative regulation of TORC1 signaling	0.004582132	0.004582132	0.026541252	ENSDARG00000020693	1
BP	GO:0034198	cellular response to amino acid starvation	0.007073725	0.007073725	0.026541252	ENSDARG00000020693	1
BP	GO:1990928	response to amino acid starvation	0.007073725	0.007073725	0.026541252	ENSDARG00000020693	1
BP	GO:0046686	response to cadmium ion	0.00748846	0.00748846	0.026541252	ENSDARG00000055723	1
BP	GO:0009409	response to cold	0.007903043	0.007903043	0.026541252	ENSDARG00000091209	1
BP	GO:0010508	positive regulation of autophagy	0.007903043	0.007903043	0.026541252	ENSDARG00000020693	1
BP	GO:0016241	regulation of macroautophagy	0.007903043	0.007903043	0.026541252	ENSDARG00000020693	1
BP	GO:1903432	regulation of TORC1 signaling	0.008317474	0.008317474	0.026541252	ENSDARG00000020693	1
BP	GO:0038202	TORC1 signaling	0.009145882	0.009145882	0.026541252	ENSDARG00000020693	1
BP	GO:0071230	cellular response to amino acid stimulus	0.01038736	0.01038736	0.026541252	ENSDARG00000020693	1
BP	GO:0034605	cellular response to heat	0.010800883	0.010800883	0.026541252	ENSDARG00000055723	1
BP	GO:0042026	protein refolding	0.011214255	0.011214255	0.026541252	ENSDARG00000055723	1
BP	GO:0007019	microtubule depolymerization	0.011627476	0.011627476	0.026541252	ENSDARG00000033655	1
BP	GO:0000302	response to reactive oxygen species	0.012453464	0.012453464	0.026541252	ENSDARG00000020693	1
BP	GO:0009628	response to abiotic stimulus	0.012794717	0.012794717	0.026541252	ENSDARG00000055723/ENSDARG00000091209	2
BP	GO:0000462	maturation of SSU-rRNA from tricistronic rRNA transcript (SSU-rRNA, 5.8S rRNA, LSU-rRNA)	0.013278848	0.013278848	0.026541252	ENSDARG00000005772	1
BP	GO:0051085	chaperone cofactor-dependent protein refolding	0.013691314	0.013691314	0.026541252	ENSDARG00000055723	1
BP	GO:0051084	'de novo' posttranslational protein folding	0.014515793	0.014515793	0.026541252	ENSDARG00000055723	1
BP	GO:0006458	'de novo' protein folding	0.014927806	0.014927806	0.026541252	ENSDARG00000055723	1
BP	GO:0043200	response to amino acid	0.014927806	0.014927806	0.026541252	ENSDARG00000020693	1
BP	GO:0032007	negative regulation of TOR signaling	0.01575138	0.01575138	0.026541252	ENSDARG00000020693	1
BP	GO:0009408	response to heat	0.016162942	0.016162942	0.026541252	ENSDARG00000055723	1
BP	GO:0031110	regulation of microtubule polymerization or depolymerization	0.016985612	0.016985612	0.026819388	ENSDARG00000033655	1
BP	GO:0061077	chaperone-mediated protein folding	0.017807681	0.017807681	0.027076006	ENSDARG00000055723	1
BP	GO:0030490	maturation of SSU-rRNA	0.018629148	0.018629148	0.027313413	ENSDARG00000005772	1
BP	GO:0071229	cellular response to acid chemical	0.019860222	0.019860222	0.028114288	ENSDARG00000020693	1
BP	GO:0034620	cellular response to unfolded protein	0.021089944	0.021089944	0.028282685	ENSDARG00000055723	1
BP	GO:0006986	response to unfolded protein	0.02313648	0.02313648	0.028282685	ENSDARG00000055723	1
BP	GO:0009267	cellular response to starvation	0.023545338	0.023545338	0.028282685	ENSDARG00000020693	1
BP	GO:0042274	ribosomal small subunit biogenesis	0.025587382	0.025587382	0.028282685	ENSDARG00000005772	1
BP	GO:0031669	cellular response to nutrient levels	0.025995342	0.025995342	0.028282685	ENSDARG00000020693	1
BP	GO:0060216	definitive hemopoiesis	0.025995342	0.025995342	0.028282685	ENSDARG00000055723	1
BP	GO:0031109	microtubule polymerization or depolymerization	0.026810814	0.026810814	0.028282685	ENSDARG00000033655	1
BP	GO:0031668	cellular response to extracellular stimulus	0.027218326	0.027218326	0.028282685	ENSDARG00000020693	1
BP	GO:1990542	mitochondrial transmembrane transport	0.027625688	0.027625688	0.028282685	ENSDARG00000091209	1
BP	GO:0042594	response to starvation	0.028032902	0.028032902	0.028282685	ENSDARG00000020693	1
BP	GO:0071496	cellular response to external stimulus	0.028032902	0.028032902	0.028282685	ENSDARG00000020693	1
BP	GO:0035967	cellular response to topologically incorrect protein	0.02884688	0.02884688	0.028282685	ENSDARG00000055723	1
BP	GO:0032006	regulation of TOR signaling	0.03006673	0.03006673	0.028282685	ENSDARG00000020693	1
BP	GO:0035966	response to topologically incorrect protein	0.030879219	0.030879219	0.028282685	ENSDARG00000055723	1
BP	GO:0010506	regulation of autophagy	0.031285239	0.031285239	0.028282685	ENSDARG00000020693	1
BP	GO:0001101	response to acid chemical	0.031691111	0.031691111	0.028282685	ENSDARG00000020693	1
BP	GO:0051261	protein depolymerization	0.031691111	0.031691111	0.028282685	ENSDARG00000033655	1
BP	GO:0031929	TOR signaling	0.034528051	0.034528051	0.03015888	ENSDARG00000020693	1
BP	GO:0016236	macroautophagy	0.035337268	0.035337268	0.030222663	ENSDARG00000020693	1
BP	GO:0070507	regulation of microtubule cytoskeleton organization	0.037357715	0.037357715	0.030635284	ENSDARG00000033655	1
BP	GO:0006979	response to oxidative stress	0.038971405	0.038971405	0.030635284	ENSDARG00000020693	1
BP	GO:0031331	positive regulation of cellular catabolic process	0.038971405	0.038971405	0.030635284	ENSDARG00000020693	1
BP	GO:0010038	response to metal ion	0.04018012	0.04018012	0.030635284	ENSDARG00000055723	1
BP	GO:0032886	regulation of microtubule-based process	0.04098519	0.04098519	0.030635284	ENSDARG00000033655	1
BP	GO:0006839	mitochondrial transport	0.041387503	0.041387503	0.030635284	ENSDARG00000091209	1
BP	GO:0043624	cellular protein complex disassembly	0.041387503	0.041387503	0.030635284	ENSDARG00000033655	1
BP	GO:0003407	neural retina development	0.041789669	0.041789669	0.030635284	ENSDARG00000035715	1
BP	GO:0009896	positive regulation of catabolic process	0.048603937	0.048603937	0.035005606	ENSDARG00000020693	1
CC	GO:0035859	Seh1-associated complex	0.006016644	0.006016644	0.009244934	ENSDARG00000020693	1
CC	GO:0031932	TORC2 complex	0.007400522	0.007400522	0.009244934	ENSDARG00000020693	1
CC	GO:0038201	TOR complex	0.008782687	0.008782687	0.009244934	ENSDARG00000020693	1
CC	GO:0005882	intermediate filament	0.04144558	0.04144558	0.026458365	ENSDARG00000028618	1
CC	GO:0045111	intermediate filament cytoskeleton	0.041892412	0.041892412	0.026458365	ENSDARG00000028618	1
MF	GO:0031406	carboxylic acid binding	0.001069885	0.001069885	0.00627445	ENSDARG00000020693/ENSDARG00000027088	2
MF	GO:0043177	organic acid binding	0.001324606	0.001324606	0.00627445	ENSDARG00000020693/ENSDARG00000027088	2
MF	GO:0044183	protein binding involved in protein folding	0.006521772	0.006521772	0.013127009	ENSDARG00000055723	1
MF	GO:0005501	retinoid binding	0.006928144	0.006928144	0.013127009	ENSDARG00000027088	1
MF	GO:0019840	isoprenoid binding	0.006928144	0.006928144	0.013127009	ENSDARG00000027088	1
MF	GO:0051787	misfolded protein binding	0.009768679	0.009768679	0.015402193	ENSDARG00000055723	1
MF	GO:0016597	amino acid binding	0.013006296	0.013006296	0.015402193	ENSDARG00000020693	1
MF	GO:0033293	monocarboxylic acid binding	0.013006296	0.013006296	0.015402193	ENSDARG00000027088	1
MF	GO:0031072	heat shock protein binding	0.019453756	0.019453756	0.020477638	ENSDARG00000055723	1
MF	GO:0016684	oxidoreductase activity, acting on peroxide as acceptor	0.022663644	0.022663644	0.02147082	ENSDARG00000020693	1
MF	GO:0008009	chemokine activity	0.027461236	0.027461236	0.021679923	ENSDARG00000111840	1
MF	GO:0042379	chemokine receptor binding	0.027461236	0.027461236	0.021679923	ENSDARG00000111840	1
MF	GO:0005516	calmodulin binding	0.040154214	0.040154214	0.02926218	ENSDARG00000035715	1
MF	GO:0051082	unfolded protein binding	0.04448382	0.04448382	0.030101833	ENSDARG00000055723	1
