# Supplementary material for: Cell-type-specific responses to the microbiota across all tissues of the larval zebrafish
Source: Cell Rep. Author manuscript; Available in PMC 2023 Oct 23. (PMC10423310; doi:10.1016/j.celrep.2023.112095)
Supplement: MMC7 [file NIHMS1880944-supplement-MMC7.zip › DataS1/Cluster10/clu10_GOresults_CVZup_fdr.tsv]

ONTOLOGY	ID	Description	pvalue	p.adjust	qvalue	geneID	Count
BP	GO:0009266	response to temperature stimulus	0.0003324	0.031910417	0.013645902	ENSDARG00000055723/ENSDARG00000091209	2
CC	GO:0035859	Seh1-associated complex	0.006016644	0.023420498	0.009244934	ENSDARG00000020693	1
CC	GO:0031932	TORC2 complex	0.007400522	0.023420498	0.009244934	ENSDARG00000020693	1
CC	GO:0038201	TOR complex	0.008782687	0.023420498	0.009244934	ENSDARG00000020693	1
MF	GO:0031406	carboxylic acid binding	0.001069885	0.015232971	0.00627445	ENSDARG00000020693/ENSDARG00000027088	2
MF	GO:0043177	organic acid binding	0.001324606	0.015232971	0.00627445	ENSDARG00000020693/ENSDARG00000027088	2
MF	GO:0044183	protein binding involved in protein folding	0.006521772	0.031869462	0.013127009	ENSDARG00000055723	1
MF	GO:0005501	retinoid binding	0.006928144	0.031869462	0.013127009	ENSDARG00000027088	1
MF	GO:0019840	isoprenoid binding	0.006928144	0.031869462	0.013127009	ENSDARG00000027088	1
MF	GO:0051787	misfolded protein binding	0.009768679	0.037393102	0.015402193	ENSDARG00000055723	1
MF	GO:0016597	amino acid binding	0.013006296	0.037393102	0.015402193	ENSDARG00000020693	1
MF	GO:0033293	monocarboxylic acid binding	0.013006296	0.037393102	0.015402193	ENSDARG00000027088	1
MF	GO:0031072	heat shock protein binding	0.019453756	0.049715155	0.020477638	ENSDARG00000055723	1
