# Supplementary material for: Cell-type-specific responses to the microbiota across all tissues of the larval zebrafish
Source: Cell Rep. Author manuscript; Available in PMC 2023 Oct 23. (PMC10423310; doi:10.1016/j.celrep.2023.112095)
Supplement: MMC7 [file NIHMS1880944-supplement-MMC7.zip › DataS1/Cluster9/cluster9_CVZvGF.tsv]

	gene	gene_NAME	p_val_adj	p_val	avg_logFC	pct.1	pct.2
1	ENSDARG00000086917	crygm2d2	2.31E-69	1.05E-73	-1.414573247	0.161	0.742
2	ENSDARG00000087324	crygm2d1	7.74E-65	3.51E-69	-1.240773389	0.131	0.693
3	ENSDARG00000024548	cryba4	2.71E-58	1.23E-62	-1.284712626	0.195	0.723
4	ENSDARG00000068507	crybb1	6.10E-58	2.77E-62	-1.265907749	0.216	0.737
5	ENSDARG00000053862	crygmx	1.00E-55	4.53E-60	-1.181537913	0.152	0.679
6	ENSDARG00000032929	cryba1l1	7.99E-50	3.62E-54	-1.148967758	0.178	0.672
7	ENSDARG00000053875	cryba1b	7.11E-49	3.22E-53	-1.145115085	0.156	0.635
8	ENSDARG00000069801	crygm2d12	7.89E-49	3.58E-53	-1.10281482	0.099	0.569
9	ENSDARG00000030411	crygn2	1.27E-48	5.78E-53	-1.099351254	0.171	0.652
10	ENSDARG00000087765	crygm2d10	2.06E-45	9.32E-50	-1.047336197	0.131	0.603
11	ENSDARG00000041925	cryba2b	9.10E-44	4.13E-48	-1.070447638	0.142	0.591
12	ENSDARG00000109861	BX545855.1	4.31E-41	1.95E-45	-1.044036736	0.152	0.599
13	ENSDARG00000016793	crybb1l2	2.59E-36	1.17E-40	-0.906805599	0.121	0.526
14	ENSDARG00000094310	si:ch211-255g12.6	2.47E-33	1.12E-37	-0.821619022	0.063	0.421
15	ENSDARG00000057460	crygm2d13	3.17E-31	1.44E-35	-0.813562665	0.07	0.423
16	ENSDARG00000088823	crygm2d3	3.53E-26	1.60E-30	-0.721711277	0.076	0.397
17	ENSDARG00000007576	crybb1l1	6.41E-22	2.91E-26	-0.673027542	0.101	0.404
18	ENSDARG00000015445	lim2.4	6.42E-20	2.91E-24	-0.611224917	0.038	0.285
19	ENSDARG00000086658	crygm2d21	6.69E-19	3.03E-23	-0.669956239	0.068	0.324
20	ENSDARG00000116164	crygm2d8	1.71E-18	7.75E-23	-0.632109395	0.101	0.375
21	ENSDARG00000076790	crygm2d16	1.58E-17	7.18E-22	-0.578152433	0.08	0.343
22	ENSDARG00000015866	apoa2	1.14E-14	5.18E-19	-0.59809455	0.575	0.791
23	ENSDARG00000030349	cryba2a	1.44E-13	6.54E-18	-0.57232469	0.082	0.304
24	ENSDARG00000038439	fabp10a	3.69E-10	1.67E-14	-0.567920904	0.364	0.591
25	ENSDARG00000101324	apoa1b	1.91E-08	8.65E-13	-0.437065416	0.628	0.813
26	ENSDARG00000076572	crygm2d7	2.23E-08	1.01E-12	-0.3421191	0.051	0.209
27	ENSDARG00000087164	crygm2d4	4.93E-08	2.23E-12	-0.368205456	0.04	0.187
28	ENSDARG00000043802	ms4a17a.8	4.95E-08	2.24E-12	0.390345335	0.681	0.47
29	ENSDARG00000058371	krt5	4.27E-06	1.93E-10	-0.299084519	0.579	0.757
30	ENSDARG00000036832	cyt1l	1.01E-05	4.59E-10	-0.372797924	0.154	0.328
31	ENSDARG00000069827	crygm2d11	1.10E-05	5.00E-10	-0.307947108	0.047	0.175
32	ENSDARG00000092947	cyt1	8.08E-05	3.66E-09	-0.27589355	0.685	0.825
33	ENSDARG00000074001	crygmxl2	0.000459526	2.08E-08	-0.275401719	0.042	0.151
34	ENSDARG00000031164	tuba8l2	0.004853181	2.20E-07	0.320482781	0.753	0.655
35	ENSDARG00000090268	krtt1c19e	0.005558536	2.52E-07	-0.371230151	0.395	0.547
36	ENSDARG00000028618	krt18b	0.077354947	3.51E-06	0.314229525	0.888	0.835
37	ENSDARG00000003808	aqp3a	1	0.991018626	-0.334551266	0.29	0.282
38	ENSDARG00000004621	gpm6ab	1	0.012840578	0.343863358	0.195	0.136
39	ENSDARG00000023151	ucp1	1	0.02054392	-0.260848845	0.125	0.18
40	ENSDARG00000027582	angptl7	1	0.949670528	-0.322404813	0.258	0.255
41	ENSDARG00000031683	fosab	1	0.14324308	-0.263470461	0.562	0.579
42	ENSDARG00000033655	stmn1b	1	0.032005543	0.383652293	0.397	0.343
43	ENSDARG00000035809	col1a1b	1	0.002305696	-0.262129998	0.548	0.635
44	ENSDARG00000036577	atp6v0cb	1	0.017892204	0.291685974	0.197	0.139
45	ENSDARG00000044132	ogna	1	0.025389318	0.283789365	0.347	0.28
46	ENSDARG00000055455	gpm6aa	1	0.016059197	0.382659296	0.235	0.173
47	ENSDARG00000055723	hsp70l	1	0.090728198	0.272679904	0.499	0.462
48	ENSDARG00000056877	vamp2	1	0.001902016	0.25598603	0.137	0.075
49	ENSDARG00000071658	ywhag2	1	0.113892067	0.267171913	0.167	0.134
50	ENSDARG00000079305	hbae3	1	0.069394576	-0.660048061	0.093	0.131
51	ENSDARG00000087390	hbbe1.3	1	0.035571804	-0.723900402	0.114	0.163
52	ENSDARG00000099572	hmgn2	1	0.24641381	-0.26576071	0.844	0.808
53	ENSDARG00000103498	epd	1	0.0013888	-0.869243603	0.101	0.044
54	ENSDARG00000104945	sncb	1	0.000265192	0.350817768	0.186	0.102
