# Supplementary material for: Cell-type-specific responses to the microbiota across all tissues of the larval zebrafish
Source: Cell Rep. Author manuscript; Available in PMC 2023 Oct 23. (PMC10423310; doi:10.1016/j.celrep.2023.112095)
Supplement: MMC7 [file NIHMS1880944-supplement-MMC7.zip › DataS1/Cluster9/clu9_GOresults_CVZup.tsv]

ONTOLOGY	ID	Description	pvalue	p.adjust	qvalue	geneID	Count
BP	GO:0051489	regulation of filopodium assembly	0.00541327	0.00541327	0.017484926	ENSDARG00000004621	1
BP	GO:0008345	larval locomotory behavior	0.006243801	0.006243801	0.017484926	ENSDARG00000104945	1
BP	GO:0030537	larval behavior	0.006243801	0.006243801	0.017484926	ENSDARG00000104945	1
BP	GO:0071542	dopaminergic neuron differentiation	0.008731754	0.008731754	0.017484926	ENSDARG00000104945	1
BP	GO:0046847	filopodium assembly	0.009145882	0.009145882	0.017484926	ENSDARG00000004621	1
BP	GO:0000226	microtubule cytoskeleton organization	0.009986092	0.009986092	0.017484926	ENSDARG00000031164/ENSDARG00000033655	2
BP	GO:0007019	microtubule depolymerization	0.011627476	0.011627476	0.017484926	ENSDARG00000033655	1
BP	GO:0031110	regulation of microtubule polymerization or depolymerization	0.016985612	0.016985612	0.02234949	ENSDARG00000033655	1
BP	GO:0120032	regulation of plasma membrane bounded cell projection assembly	0.025179273	0.025179273	0.025656281	ENSDARG00000004621	1
BP	GO:0060491	regulation of cell projection assembly	0.025587382	0.025587382	0.025656281	ENSDARG00000004621	1
BP	GO:0031109	microtubule polymerization or depolymerization	0.026810814	0.026810814	0.025656281	ENSDARG00000033655	1
BP	GO:0051261	protein depolymerization	0.031691111	0.031691111	0.02779922	ENSDARG00000033655	1
BP	GO:0070507	regulation of microtubule cytoskeleton organization	0.037357715	0.037357715	0.029043862	ENSDARG00000033655	1
BP	GO:0032886	regulation of microtubule-based process	0.04098519	0.04098519	0.029043862	ENSDARG00000033655	1
BP	GO:0043624	cellular protein complex disassembly	0.041387503	0.041387503	0.029043862	ENSDARG00000033655	1
BP	GO:0007626	locomotory behavior	0.045402523	0.045402523	0.029870081	ENSDARG00000104945	1
CC	GO:0033179	proton-transporting V-type ATPase, V0 domain	0.006939419	0.006939419	0.031057518	ENSDARG00000036577	1
CC	GO:0032154	cleavage furrow	0.010622912	0.010622912	0.031057518	ENSDARG00000056877	1
CC	GO:0099513	polymeric cytoskeletal fiber	0.011343353	0.011343353	0.031057518	ENSDARG00000031164/ENSDARG00000028618	2
CC	GO:0033177	proton-transporting two-sector ATPase complex, proton-transporting domain	0.013377557	0.013377557	0.031057518	ENSDARG00000036577	1
CC	GO:0032155	cell division site part	0.014752321	0.014752321	0.031057518	ENSDARG00000056877	1
CC	GO:0048786	presynaptic active zone	0.014752321	0.014752321	0.031057518	ENSDARG00000036577	1
CC	GO:0033176	proton-transporting V-type ATPase complex	0.017496742	0.017496742	0.031573068	ENSDARG00000036577	1
CC	GO:0032153	cell division site	0.021600632	0.021600632	0.034106262	ENSDARG00000056877	1
CC	GO:0016469	proton-transporting two-sector ATPase complex	0.027501575	0.027501575	0.038598702	ENSDARG00000036577	1
CC	GO:0005882	intermediate filament	0.04144558	0.04144558	0.048106119	ENSDARG00000028618	1
CC	GO:0045111	intermediate filament cytoskeleton	0.041892412	0.041892412	0.048106119	ENSDARG00000028618	1
MF	GO:0046961	proton-transporting ATPase activity, rotational mechanism	0.006116969	0.006116969	0.020986089	ENSDARG00000036577	1
MF	GO:0005200	structural constituent of cytoskeleton	0.007743411	0.007743411	0.020986089	ENSDARG00000031164	1
MF	GO:0036442	proton-exporting ATPase activity	0.007946576	0.007946576	0.020986089	ENSDARG00000036577	1
MF	GO:0044769	ATPase activity, coupled to transmembrane movement of ions, rotational mechanism	0.008758923	0.008758923	0.020986089	ENSDARG00000036577	1
MF	GO:0005245	voltage-gated calcium channel activity	0.010787608	0.010787608	0.020986089	ENSDARG00000036577	1
MF	GO:0019829	cation-transporting ATPase activity	0.016249503	0.016249503	0.020986089	ENSDARG00000036577	1
MF	GO:0022853	active ion transmembrane transporter activity	0.016249503	0.016249503	0.020986089	ENSDARG00000036577	1
MF	GO:0042625	ATPase coupled ion transmembrane transporter activity	0.016249503	0.016249503	0.020986089	ENSDARG00000036577	1
MF	GO:0005262	calcium channel activity	0.02349681	0.02349681	0.020986089	ENSDARG00000036577	1
MF	GO:0015078	proton transmembrane transporter activity	0.027105409	0.027105409	0.020986089	ENSDARG00000036577	1
MF	GO:0042626	ATPase activity, coupled to transmembrane movement of substances	0.02830605	0.02830605	0.020986089	ENSDARG00000036577	1
MF	GO:0043492	ATPase activity, coupled to movement of substances	0.02830605	0.02830605	0.020986089	ENSDARG00000036577	1
MF	GO:0015085	calcium ion transmembrane transporter activity	0.02910586	0.02910586	0.020986089	ENSDARG00000036577	1
MF	GO:0015405	P-P-bond-hydrolysis-driven transmembrane transporter activity	0.029705393	0.029705393	0.020986089	ENSDARG00000036577	1
MF	GO:0015399	primary active transmembrane transporter activity	0.029905176	0.029905176	0.020986089	ENSDARG00000036577	1
MF	GO:0022843	voltage-gated cation channel activity	0.035685466	0.035685466	0.02347728	ENSDARG00000036577	1
MF	GO:0005244	voltage-gated ion channel activity	0.043813477	0.043813477	0.026132141	ENSDARG00000036577	1
MF	GO:0022832	voltage-gated channel activity	0.044801171	0.044801171	0.026132141	ENSDARG00000036577	1
MF	GO:0015631	tubulin binding	0.047168514	0.047168514	0.026132141	ENSDARG00000033655	1
