# Supplementary material for: Cell-type-specific responses to the microbiota across all tissues of the larval zebrafish
Source: Cell Rep. Author manuscript; Available in PMC 2023 Oct 23. (PMC10423310; doi:10.1016/j.celrep.2023.112095)
Supplement: MMC7 [file NIHMS1880944-supplement-MMC7.zip › DataS1/Cluster9/clu9_GOresults_CVZup_fdr.tsv]

ONTOLOGY	ID	Description	pvalue	p.adjust	qvalue	geneID	Count
BP	GO:0051489	regulation of filopodium assembly	0.00541327	0.043187767	0.017484926	ENSDARG00000004621	1
BP	GO:0008345	larval locomotory behavior	0.006243801	0.043187767	0.017484926	ENSDARG00000104945	1
BP	GO:0030537	larval behavior	0.006243801	0.043187767	0.017484926	ENSDARG00000104945	1
BP	GO:0071542	dopaminergic neuron differentiation	0.008731754	0.043187767	0.017484926	ENSDARG00000104945	1
BP	GO:0046847	filopodium assembly	0.009145882	0.043187767	0.017484926	ENSDARG00000004621	1
BP	GO:0000226	microtubule cytoskeleton organization	0.009986092	0.043187767	0.017484926	ENSDARG00000031164/ENSDARG00000033655	2
BP	GO:0007019	microtubule depolymerization	0.011627476	0.043187767	0.017484926	ENSDARG00000033655	1
