# Supplementary material for: Cell-type-specific responses to the microbiota across all tissues of the larval zebrafish
Source: Cell Rep. Author manuscript; Available in PMC 2023 Oct 23. (PMC10423310; doi:10.1016/j.celrep.2023.112095)
Supplement: MMC7 [file NIHMS1880944-supplement-MMC7.zip › DataS1/Cluster9/clu9_GOresults_GFup.tsv]

ONTOLOGY	ID	Description	pvalue	p.adjust	qvalue	geneID	Count
BP	GO:0002088	lens development in camera-type eye	1.85E-38	1.85E-38	1.35E-36	ENSDARG00000087324/ENSDARG00000024548/ENSDARG00000068507/ENSDARG00000053862/ENSDARG00000032929/ENSDARG00000053875/ENSDARG00000069801/ENSDARG00000030411/ENSDARG00000087765/ENSDARG00000041925/ENSDARG00000016793/ENSDARG00000057460/ENSDARG00000088823/ENSDARG00000007576/ENSDARG00000086658/ENSDARG00000076790/ENSDARG00000030349/ENSDARG00000076572/ENSDARG00000069827/ENSDARG00000074001	20
BP	GO:0007601	visual perception	3.91E-33	3.91E-33	1.42E-31	ENSDARG00000087324/ENSDARG00000024548/ENSDARG00000068507/ENSDARG00000053862/ENSDARG00000032929/ENSDARG00000053875/ENSDARG00000069801/ENSDARG00000030411/ENSDARG00000087765/ENSDARG00000041925/ENSDARG00000016793/ENSDARG00000057460/ENSDARG00000088823/ENSDARG00000007576/ENSDARG00000086658/ENSDARG00000076790/ENSDARG00000030349/ENSDARG00000076572/ENSDARG00000069827/ENSDARG00000074001	20
BP	GO:0050953	sensory perception of light stimulus	1.05E-32	1.05E-32	2.55E-31	ENSDARG00000087324/ENSDARG00000024548/ENSDARG00000068507/ENSDARG00000053862/ENSDARG00000032929/ENSDARG00000053875/ENSDARG00000069801/ENSDARG00000030411/ENSDARG00000087765/ENSDARG00000041925/ENSDARG00000016793/ENSDARG00000057460/ENSDARG00000088823/ENSDARG00000007576/ENSDARG00000086658/ENSDARG00000076790/ENSDARG00000030349/ENSDARG00000076572/ENSDARG00000069827/ENSDARG00000074001	20
BP	GO:0007600	sensory perception	3.03E-26	3.03E-26	5.50E-25	ENSDARG00000087324/ENSDARG00000024548/ENSDARG00000068507/ENSDARG00000053862/ENSDARG00000032929/ENSDARG00000053875/ENSDARG00000069801/ENSDARG00000030411/ENSDARG00000087765/ENSDARG00000041925/ENSDARG00000016793/ENSDARG00000057460/ENSDARG00000088823/ENSDARG00000007576/ENSDARG00000086658/ENSDARG00000076790/ENSDARG00000030349/ENSDARG00000076572/ENSDARG00000069827/ENSDARG00000074001	20
BP	GO:0043010	camera-type eye development	1.97E-25	1.97E-25	2.86E-24	ENSDARG00000087324/ENSDARG00000024548/ENSDARG00000068507/ENSDARG00000053862/ENSDARG00000032929/ENSDARG00000053875/ENSDARG00000069801/ENSDARG00000030411/ENSDARG00000087765/ENSDARG00000041925/ENSDARG00000016793/ENSDARG00000057460/ENSDARG00000088823/ENSDARG00000007576/ENSDARG00000086658/ENSDARG00000076790/ENSDARG00000030349/ENSDARG00000076572/ENSDARG00000069827/ENSDARG00000074001	20
CC	GO:0005882	intermediate filament	7.32E-06	7.32E-06	2.42E-05	ENSDARG00000058371/ENSDARG00000036832/ENSDARG00000092947/ENSDARG00000090268	4
CC	GO:0045111	intermediate filament cytoskeleton	7.65E-06	7.65E-06	2.42E-05	ENSDARG00000058371/ENSDARG00000036832/ENSDARG00000092947/ENSDARG00000090268	4
CC	GO:0099513	polymeric cytoskeletal fiber	0.001460598	0.001460598	0.003074943	ENSDARG00000058371/ENSDARG00000036832/ENSDARG00000092947/ENSDARG00000090268	4
CC	GO:0098644	complex of collagen trimers	0.013835291	0.013835291	0.013063346	ENSDARG00000035809	1
CC	GO:0034364	high-density lipoprotein particle	0.017949809	0.017949809	0.013063346	ENSDARG00000101324	1
CC	GO:0042627	chylomicron	0.017949809	0.017949809	0.013063346	ENSDARG00000101324	1
CC	GO:0045095	keratin filament	0.017949809	0.017949809	0.013063346	ENSDARG00000058371	1
CC	GO:0032994	protein-lipid complex	0.020683631	0.020683631	0.013063346	ENSDARG00000101324	1
CC	GO:0034358	plasma lipoprotein particle	0.020683631	0.020683631	0.013063346	ENSDARG00000101324	1
CC	GO:1990777	lipoprotein particle	0.020683631	0.020683631	0.013063346	ENSDARG00000101324	1
CC	GO:0005833	hemoglobin complex	0.026129307	0.026129307	0.015002473	ENSDARG00000087390	1
CC	GO:0044420	extracellular matrix component	0.028841198	0.028841198	0.015179578	ENSDARG00000035809	1
MF	GO:0005212	structural constituent of eye lens	7.30E-44	7.30E-44	1.31E-42	ENSDARG00000087324/ENSDARG00000024548/ENSDARG00000068507/ENSDARG00000053862/ENSDARG00000032929/ENSDARG00000053875/ENSDARG00000069801/ENSDARG00000030411/ENSDARG00000087765/ENSDARG00000041925/ENSDARG00000016793/ENSDARG00000057460/ENSDARG00000088823/ENSDARG00000007576/ENSDARG00000015445/ENSDARG00000086658/ENSDARG00000076790/ENSDARG00000030349/ENSDARG00000076572/ENSDARG00000069827/ENSDARG00000074001	21
