# Supplementary material for: Cell-type-specific responses to the microbiota across all tissues of the larval zebrafish
Source: Cell Rep. Author manuscript; Available in PMC 2023 Oct 23. (PMC10423310; doi:10.1016/j.celrep.2023.112095)
Supplement: MMC7 [file NIHMS1880944-supplement-MMC7.zip › DataS1/Cluster19/clu19_GOresults_CVZup_fdr.tsv]

ONTOLOGY	ID	Description	pvalue	p.adjust	qvalue	geneID	Count
BP	GO:0010499	proteasomal ubiquitin-independent protein catabolic process	1.54E-18	9.02E-16	7.54E-16	ENSDARG00000031885/ENSDARG00000001656/ENSDARG00000001303/ENSDARG00000000656/ENSDARG00000045928/ENSDARG00000043781/ENSDARG00000040121/ENSDARG00000009640/ENSDARG00000054696/ENSDARG00000013938/ENSDARG00000086618	11
BP	GO:0006457	protein folding	2.36E-12	6.90E-10	5.77E-10	ENSDARG00000102640/ENSDARG00000029150/ENSDARG00000103979/ENSDARG00000003570/ENSDARG00000037488/ENSDARG00000076290/ENSDARG00000092798/ENSDARG00000103846/ENSDARG00000103994/ENSDARG00000009212/ENSDARG00000024746/ENSDARG00000055723/ENSDARG00000105116	13
BP	GO:0010498	proteasomal protein catabolic process	1.62E-11	3.15E-09	2.64E-09	ENSDARG00000031885/ENSDARG00000033144/ENSDARG00000029150/ENSDARG00000001656/ENSDARG00000001303/ENSDARG00000000656/ENSDARG00000002165/ENSDARG00000003570/ENSDARG00000045928/ENSDARG00000043781/ENSDARG00000040121/ENSDARG00000009640/ENSDARG00000103846/ENSDARG00000054696/ENSDARG00000013938/ENSDARG00000086618	16
BP	GO:0043161	proteasome-mediated ubiquitin-dependent protein catabolic process	8.03E-10	1.17E-07	9.81E-08	ENSDARG00000031885/ENSDARG00000029150/ENSDARG00000001656/ENSDARG00000001303/ENSDARG00000000656/ENSDARG00000003570/ENSDARG00000045928/ENSDARG00000043781/ENSDARG00000040121/ENSDARG00000009640/ENSDARG00000103846/ENSDARG00000054696/ENSDARG00000013938/ENSDARG00000086618	14
BP	GO:0006511	ubiquitin-dependent protein catabolic process	2.74E-09	3.20E-07	2.67E-07	ENSDARG00000031885/ENSDARG00000029150/ENSDARG00000001656/ENSDARG00000001303/ENSDARG00000000656/ENSDARG00000003570/ENSDARG00000045928/ENSDARG00000027141/ENSDARG00000043781/ENSDARG00000040121/ENSDARG00000099465/ENSDARG00000009640/ENSDARG00000103846/ENSDARG00000054696/ENSDARG00000013938/ENSDARG00000086618	16
BP	GO:0019941	modification-dependent protein catabolic process	3.75E-09	3.65E-07	3.05E-07	ENSDARG00000031885/ENSDARG00000029150/ENSDARG00000001656/ENSDARG00000001303/ENSDARG00000000656/ENSDARG00000003570/ENSDARG00000045928/ENSDARG00000027141/ENSDARG00000043781/ENSDARG00000040121/ENSDARG00000099465/ENSDARG00000009640/ENSDARG00000103846/ENSDARG00000054696/ENSDARG00000013938/ENSDARG00000086618	16
BP	GO:0043632	modification-dependent macromolecule catabolic process	4.80E-09	4.01E-07	3.35E-07	ENSDARG00000031885/ENSDARG00000029150/ENSDARG00000001656/ENSDARG00000001303/ENSDARG00000000656/ENSDARG00000003570/ENSDARG00000045928/ENSDARG00000027141/ENSDARG00000043781/ENSDARG00000040121/ENSDARG00000099465/ENSDARG00000009640/ENSDARG00000103846/ENSDARG00000054696/ENSDARG00000013938/ENSDARG00000086618	16
BP	GO:0042026	protein refolding	3.28E-07	2.40E-05	2.01E-05	ENSDARG00000092798/ENSDARG00000103846/ENSDARG00000103994/ENSDARG00000009212/ENSDARG00000055723	5
BP	GO:0034620	cellular response to unfolded protein	8.61E-06	0.000558814	0.000467357	ENSDARG00000103979/ENSDARG00000037488/ENSDARG00000076290/ENSDARG00000103846/ENSDARG00000055723	5
BP	GO:0034976	response to endoplasmic reticulum stress	9.89E-06	0.000577473	0.000482962	ENSDARG00000102640/ENSDARG00000103979/ENSDARG00000003570/ENSDARG00000037488/ENSDARG00000076290/ENSDARG00000103846/ENSDARG00000105116	7
BP	GO:0006986	response to unfolded protein	1.37E-05	0.000727513	0.000608446	ENSDARG00000103979/ENSDARG00000037488/ENSDARG00000076290/ENSDARG00000103846/ENSDARG00000055723	5
BP	GO:0042773	ATP synthesis coupled electron transport	1.50E-05	0.000727845	0.000608724	ENSDARG00000015978/ENSDARG00000063905/ENSDARG00000063908/ENSDARG00000063924/ENSDARG00000063912	5
BP	GO:0046034	ATP metabolic process	1.87E-05	0.000840916	0.00070329	ENSDARG00000015978/ENSDARG00000063905/ENSDARG00000063908/ENSDARG00000063924/ENSDARG00000063912/ENSDARG00000063911/ENSDARG00000056008	7
BP	GO:0009266	response to temperature stimulus	3.30E-05	0.001220311	0.001020591	ENSDARG00000043154/ENSDARG00000103846/ENSDARG00000024746/ENSDARG00000055723/ENSDARG00000092362	5
BP	GO:0022904	respiratory electron transport chain	3.55E-05	0.001220311	0.001020591	ENSDARG00000015978/ENSDARG00000063905/ENSDARG00000063908/ENSDARG00000063924/ENSDARG00000063912	5
BP	GO:0009205	purine ribonucleoside triphosphate metabolic process	4.03E-05	0.001220311	0.001020591	ENSDARG00000015978/ENSDARG00000063905/ENSDARG00000063908/ENSDARG00000063924/ENSDARG00000063912/ENSDARG00000063911/ENSDARG00000056008	7
BP	GO:0006119	oxidative phosphorylation	4.09E-05	0.001220311	0.001020591	ENSDARG00000015978/ENSDARG00000063905/ENSDARG00000063908/ENSDARG00000063924/ENSDARG00000063912	5
BP	GO:0035967	cellular response to topologically incorrect protein	4.09E-05	0.001220311	0.001020591	ENSDARG00000103979/ENSDARG00000037488/ENSDARG00000076290/ENSDARG00000103846/ENSDARG00000055723	5
BP	GO:0009144	purine nucleoside triphosphate metabolic process	4.34E-05	0.001220311	0.001020591	ENSDARG00000015978/ENSDARG00000063905/ENSDARG00000063908/ENSDARG00000063924/ENSDARG00000063912/ENSDARG00000063911/ENSDARG00000056008	7
BP	GO:0006123	mitochondrial electron transport, cytochrome c to oxygen	4.39E-05	0.001220311	0.001020591	ENSDARG00000015978/ENSDARG00000063905/ENSDARG00000063912	3
BP	GO:0019646	aerobic electron transport chain	4.39E-05	0.001220311	0.001020591	ENSDARG00000015978/ENSDARG00000063905/ENSDARG00000063912	3
BP	GO:0022900	electron transport chain	5.01E-05	0.001328724	0.001111262	ENSDARG00000015978/ENSDARG00000063905/ENSDARG00000063908/ENSDARG00000063924/ENSDARG00000063912	5
BP	GO:0035966	response to topologically incorrect protein	5.70E-05	0.0013978	0.001169032	ENSDARG00000103979/ENSDARG00000037488/ENSDARG00000076290/ENSDARG00000103846/ENSDARG00000055723	5
BP	GO:0009408	response to heat	6.03E-05	0.0013978	0.001169032	ENSDARG00000103846/ENSDARG00000024746/ENSDARG00000055723/ENSDARG00000092362	4
BP	GO:0030968	endoplasmic reticulum unfolded protein response	6.03E-05	0.0013978	0.001169032	ENSDARG00000103979/ENSDARG00000037488/ENSDARG00000076290/ENSDARG00000103846	4
BP	GO:0009199	ribonucleoside triphosphate metabolic process	6.22E-05	0.0013978	0.001169032	ENSDARG00000015978/ENSDARG00000063905/ENSDARG00000063908/ENSDARG00000063924/ENSDARG00000063912/ENSDARG00000063911/ENSDARG00000056008	7
BP	GO:0009126	purine nucleoside monophosphate metabolic process	7.64E-05	0.001593807	0.001332961	ENSDARG00000015978/ENSDARG00000063905/ENSDARG00000063908/ENSDARG00000063924/ENSDARG00000063912/ENSDARG00000063911/ENSDARG00000056008	7
BP	GO:0009167	purine ribonucleoside monophosphate metabolic process	7.64E-05	0.001593807	0.001332961	ENSDARG00000015978/ENSDARG00000063905/ENSDARG00000063908/ENSDARG00000063924/ENSDARG00000063912/ENSDARG00000063911/ENSDARG00000056008	7
BP	GO:0009141	nucleoside triphosphate metabolic process	9.93E-05	0.002000338	0.001672957	ENSDARG00000015978/ENSDARG00000063905/ENSDARG00000063908/ENSDARG00000063924/ENSDARG00000063912/ENSDARG00000063911/ENSDARG00000056008	7
BP	GO:0046686	response to cadmium ion	0.000122727	0.002389088	0.001998083	ENSDARG00000063905/ENSDARG00000055723/ENSDARG00000092362	3
BP	GO:0009161	ribonucleoside monophosphate metabolic process	0.000127561	0.002403077	0.002009783	ENSDARG00000015978/ENSDARG00000063905/ENSDARG00000063908/ENSDARG00000063924/ENSDARG00000063912/ENSDARG00000063911/ENSDARG00000056008	7
BP	GO:0009123	nucleoside monophosphate metabolic process	0.00014394	0.00262691	0.002196983	ENSDARG00000015978/ENSDARG00000063905/ENSDARG00000063908/ENSDARG00000063924/ENSDARG00000063912/ENSDARG00000063911/ENSDARG00000056008	7
BP	GO:0042775	mitochondrial ATP synthesis coupled electron transport	0.000187953	0.003326197	0.002781823	ENSDARG00000015978/ENSDARG00000063905/ENSDARG00000063924/ENSDARG00000063912	4
BP	GO:1901658	glycosyl compound catabolic process	0.000227955	0.003915469	0.003274653	ENSDARG00000044073/ENSDARG00000099313/ENSDARG00000035890	3
BP	GO:0015985	energy coupled proton transport, down electrochemical gradient	0.000261107	0.004235735	0.003542503	ENSDARG00000015978/ENSDARG00000063911/ENSDARG00000056008	3
BP	GO:0015986	ATP synthesis coupled proton transport	0.000261107	0.004235735	0.003542503	ENSDARG00000015978/ENSDARG00000063911/ENSDARG00000056008	3
BP	GO:0034605	cellular response to heat	0.000378781	0.005978591	0.005000119	ENSDARG00000103846/ENSDARG00000024746/ENSDARG00000055723	3
BP	GO:1902600	proton transmembrane transport	0.000394901	0.006069007	0.005075738	ENSDARG00000015978/ENSDARG00000063905/ENSDARG00000063911/ENSDARG00000056008	4
BP	GO:0045333	cellular respiration	0.00040973	0.00613544	0.005131298	ENSDARG00000015978/ENSDARG00000063905/ENSDARG00000063908/ENSDARG00000063924/ENSDARG00000063912	5
BP	GO:0000413	protein peptidyl-prolyl isomerization	0.000526019	0.00767987	0.006422963	ENSDARG00000092798/ENSDARG00000103994/ENSDARG00000009212	3
BP	GO:0045454	cell redox homeostasis	0.00062293	0.008872952	0.007420782	ENSDARG00000102640/ENSDARG00000055064/ENSDARG00000009001/ENSDARG00000105116	4
BP	GO:0010950	positive regulation of endopeptidase activity	0.001264401	0.017172326	0.014361859	ENSDARG00000033144/ENSDARG00000002165/ENSDARG00000094433	3
BP	GO:0010952	positive regulation of peptidase activity	0.001264401	0.017172326	0.014361859	ENSDARG00000033144/ENSDARG00000002165/ENSDARG00000094433	3
BP	GO:0090504	epiboly	0.001451912	0.019270827	0.016116914	ENSDARG00000055120/ENSDARG00000018328/ENSDARG00000021309/ENSDARG00000043128	4
BP	GO:0018208	peptidyl-proline modification	0.001569502	0.020368654	0.017035068	ENSDARG00000092798/ENSDARG00000103994/ENSDARG00000009212	3
BP	GO:0015980	energy derivation by oxidation of organic compounds	0.001728685	0.021946788	0.01835492	ENSDARG00000015978/ENSDARG00000063905/ENSDARG00000063908/ENSDARG00000063924/ENSDARG00000063912	5
BP	GO:0009150	purine ribonucleotide metabolic process	0.002044383	0.025402542	0.021245096	ENSDARG00000015978/ENSDARG00000063905/ENSDARG00000063908/ENSDARG00000063924/ENSDARG00000063912/ENSDARG00000063911/ENSDARG00000056008	7
BP	GO:0042060	wound healing	0.002208394	0.026868789	0.022471373	ENSDARG00000055120/ENSDARG00000055064/ENSDARG00000004748/ENSDARG00000039150/ENSDARG00000018328/ENSDARG00000021309	6
BP	GO:0006163	purine nucleotide metabolic process	0.002465077	0.027861783	0.023301851	ENSDARG00000015978/ENSDARG00000063905/ENSDARG00000063908/ENSDARG00000063924/ENSDARG00000063912/ENSDARG00000063911/ENSDARG00000056008	7
BP	GO:0052548	regulation of endopeptidase activity	0.002480027	0.027861783	0.023301851	ENSDARG00000033144/ENSDARG00000002165/ENSDARG00000009779/ENSDARG00000094433	4
BP	GO:1901136	carbohydrate derivative catabolic process	0.002480027	0.027861783	0.023301851	ENSDARG00000056874/ENSDARG00000044073/ENSDARG00000099313/ENSDARG00000035890	4
BP	GO:0009628	response to abiotic stimulus	0.002480844	0.027861783	0.023301851	ENSDARG00000003570/ENSDARG00000043154/ENSDARG00000040251/ENSDARG00000103846/ENSDARG00000103994/ENSDARG00000024746/ENSDARG00000055723/ENSDARG00000092362	8
BP	GO:0030162	regulation of proteolysis	0.002771667	0.030540632	0.025542273	ENSDARG00000033144/ENSDARG00000029150/ENSDARG00000002165/ENSDARG00000009779/ENSDARG00000094433	5
BP	GO:0009259	ribonucleotide metabolic process	0.002856525	0.030892792	0.025836798	ENSDARG00000015978/ENSDARG00000063905/ENSDARG00000063908/ENSDARG00000063924/ENSDARG00000063912/ENSDARG00000063911/ENSDARG00000056008	7
BP	GO:0002011	morphogenesis of an epithelial sheet	0.002944145	0.031261468	0.026145135	ENSDARG00000055120/ENSDARG00000018328/ENSDARG00000021309/ENSDARG00000043128	4
BP	GO:0052547	regulation of peptidase activity	0.003145348	0.032801491	0.027433115	ENSDARG00000033144/ENSDARG00000002165/ENSDARG00000009779/ENSDARG00000094433	4
BP	GO:0007160	cell-matrix adhesion	0.003585542	0.036736075	0.030723754	ENSDARG00000103634/ENSDARG00000031588/ENSDARG00000076386	3
BP	GO:0019693	ribose phosphate metabolic process	0.003896532	0.039234043	0.032812899	ENSDARG00000015978/ENSDARG00000063905/ENSDARG00000063908/ENSDARG00000063924/ENSDARG00000063912/ENSDARG00000063911/ENSDARG00000056008	7
BP	GO:0017144	drug metabolic process	0.004150724	0.040388244	0.0337782	ENSDARG00000015978/ENSDARG00000055064/ENSDARG00000063905/ENSDARG00000063908/ENSDARG00000063924/ENSDARG00000063912/ENSDARG00000063911/ENSDARG00000056008	8
BP	GO:0061136	regulation of proteasomal protein catabolic process	0.004155472	0.040388244	0.0337782	ENSDARG00000033144/ENSDARG00000029150/ENSDARG00000002165	3
BP	GO:0006614	SRP-dependent cotranslational protein targeting to membrane	0.004293706	0.040388244	0.0337782	ENSDARG00000076568/ENSDARG00000014165	2
BP	GO:0030950	establishment or maintenance of actin cytoskeleton polarity	0.004293706	0.040388244	0.0337782	ENSDARG00000018328/ENSDARG00000021309	2
BP	GO:1903050	regulation of proteolysis involved in cellular protein catabolic process	0.004356951	0.040388244	0.0337782	ENSDARG00000033144/ENSDARG00000029150/ENSDARG00000002165	3
BP	GO:1903362	regulation of cellular protein catabolic process	0.004777463	0.042962363	0.035931032	ENSDARG00000033144/ENSDARG00000029150/ENSDARG00000002165	3
BP	GO:0009409	response to cold	0.00478177	0.042962363	0.035931032	ENSDARG00000043154/ENSDARG00000024746	2
BP	GO:0072521	purine-containing compound metabolic process	0.004988132	0.044137408	0.036913766	ENSDARG00000015978/ENSDARG00000063905/ENSDARG00000063908/ENSDARG00000063924/ENSDARG00000063912/ENSDARG00000063911/ENSDARG00000056008	7
BP	GO:0009060	aerobic respiration	0.005221695	0.044808696	0.037475189	ENSDARG00000015978/ENSDARG00000063905/ENSDARG00000063912	3
BP	GO:0006613	cotranslational protein targeting to membrane	0.005294178	0.044808696	0.037475189	ENSDARG00000076568/ENSDARG00000014165	2
BP	GO:0030952	establishment or maintenance of cytoskeleton polarity	0.005294178	0.044808696	0.037475189	ENSDARG00000018328/ENSDARG00000021309	2
BP	GO:0033344	cholesterol efflux	0.005830654	0.048644314	0.04068306	ENSDARG00000090912/ENSDARG00000040295	2
BP	GO:0009611	response to wounding	0.006072474	0.049948239	0.041773581	ENSDARG00000055120/ENSDARG00000055064/ENSDARG00000004748/ENSDARG00000039150/ENSDARG00000018328/ENSDARG00000021309	6
CC	GO:0005839	proteasome core complex	1.74E-18	1.97E-16	1.51E-16	ENSDARG00000031885/ENSDARG00000001656/ENSDARG00000001303/ENSDARG00000000656/ENSDARG00000045928/ENSDARG00000043781/ENSDARG00000040121/ENSDARG00000009640/ENSDARG00000054696/ENSDARG00000013938/ENSDARG00000086618	11
CC	GO:0000502	proteasome complex	1.06E-15	3.98E-14	3.04E-14	ENSDARG00000031885/ENSDARG00000033144/ENSDARG00000001656/ENSDARG00000001303/ENSDARG00000000656/ENSDARG00000002165/ENSDARG00000045928/ENSDARG00000043781/ENSDARG00000040121/ENSDARG00000009640/ENSDARG00000054696/ENSDARG00000013938/ENSDARG00000086618	13
CC	GO:1905369	endopeptidase complex	1.06E-15	3.98E-14	3.04E-14	ENSDARG00000031885/ENSDARG00000033144/ENSDARG00000001656/ENSDARG00000001303/ENSDARG00000000656/ENSDARG00000002165/ENSDARG00000045928/ENSDARG00000043781/ENSDARG00000040121/ENSDARG00000009640/ENSDARG00000054696/ENSDARG00000013938/ENSDARG00000086618	13
CC	GO:1905368	peptidase complex	2.74E-14	7.73E-13	5.91E-13	ENSDARG00000031885/ENSDARG00000033144/ENSDARG00000001656/ENSDARG00000001303/ENSDARG00000000656/ENSDARG00000002165/ENSDARG00000045928/ENSDARG00000043781/ENSDARG00000040121/ENSDARG00000009640/ENSDARG00000054696/ENSDARG00000013938/ENSDARG00000086618	13
CC	GO:0000323	lytic vacuole	2.67E-11	5.03E-10	3.84E-10	ENSDARG00000055504/ENSDARG00000041108/ENSDARG00000013771/ENSDARG00000003902/ENSDARG00000055120/ENSDARG00000044073/ENSDARG00000043081/ENSDARG00000035890/ENSDARG00000013968/ENSDARG00000040251/ENSDARG00000090912/ENSDARG00000101334/ENSDARG00000039980/ENSDARG00000103483	14
CC	GO:0005764	lysosome	2.67E-11	5.03E-10	3.84E-10	ENSDARG00000055504/ENSDARG00000041108/ENSDARG00000013771/ENSDARG00000003902/ENSDARG00000055120/ENSDARG00000044073/ENSDARG00000043081/ENSDARG00000035890/ENSDARG00000013968/ENSDARG00000040251/ENSDARG00000090912/ENSDARG00000101334/ENSDARG00000039980/ENSDARG00000103483	14
CC	GO:0005773	vacuole	1.77E-10	2.86E-09	2.18E-09	ENSDARG00000055504/ENSDARG00000041108/ENSDARG00000013771/ENSDARG00000003902/ENSDARG00000055120/ENSDARG00000044073/ENSDARG00000043081/ENSDARG00000035890/ENSDARG00000013968/ENSDARG00000040251/ENSDARG00000090912/ENSDARG00000027200/ENSDARG00000101334/ENSDARG00000039980/ENSDARG00000103483	15
CC	GO:0070069	cytochrome complex	3.23E-05	0.000456759	0.000348898	ENSDARG00000063905/ENSDARG00000063908/ENSDARG00000063924/ENSDARG00000063912	4
CC	GO:0019773	proteasome core complex, alpha-subunit complex	3.96E-05	0.000496617	0.000379345	ENSDARG00000045928/ENSDARG00000040121/ENSDARG00000086618	3
CC	GO:0045277	respiratory chain complex IV	0.000189363	0.0021398	0.0016345	ENSDARG00000063905/ENSDARG00000063908/ENSDARG00000063912	3
CC	GO:0098803	respiratory chain complex	0.001678971	0.017247611	0.0131747	ENSDARG00000063905/ENSDARG00000063908/ENSDARG00000063924/ENSDARG00000063912	4
CC	GO:0005740	mitochondrial envelope	0.001945377	0.018318965	0.013993061	ENSDARG00000015978/ENSDARG00000043154/ENSDARG00000009779/ENSDARG00000063905/ENSDARG00000063908/ENSDARG00000063924/ENSDARG00000063912/ENSDARG00000063911/ENSDARG00000056008	9
CC	GO:0005743	mitochondrial inner membrane	0.002572078	0.022357297	0.017077768	ENSDARG00000043154/ENSDARG00000063905/ENSDARG00000063908/ENSDARG00000063924/ENSDARG00000063912/ENSDARG00000063911/ENSDARG00000056008	7
CC	GO:0070469	respiratory chain	0.002798469	0.022587646	0.017253721	ENSDARG00000063905/ENSDARG00000063908/ENSDARG00000063924/ENSDARG00000063912	4
CC	GO:0045263	proton-transporting ATP synthase complex, coupling factor F(o)	0.003452656	0.026010007	0.019867914	ENSDARG00000063911/ENSDARG00000056008	2
CC	GO:0031966	mitochondrial membrane	0.004442131	0.031372548	0.023964126	ENSDARG00000043154/ENSDARG00000009779/ENSDARG00000063905/ENSDARG00000063908/ENSDARG00000063924/ENSDARG00000063912/ENSDARG00000063911/ENSDARG00000056008	8
CC	GO:0019866	organelle inner membrane	0.004791575	0.031849882	0.024328741	ENSDARG00000043154/ENSDARG00000063905/ENSDARG00000063908/ENSDARG00000063924/ENSDARG00000063912/ENSDARG00000063911/ENSDARG00000056008	7
CC	GO:0005753	mitochondrial proton-transporting ATP synthase complex	0.006355065	0.037795911	0.028870654	ENSDARG00000063911/ENSDARG00000056008	2
CC	GO:0042611	MHC protein complex	0.006355065	0.037795911	0.028870654	ENSDARG00000015887/ENSDARG00000053136	2
CC	GO:0045259	proton-transporting ATP synthase complex	0.007032059	0.039731136	0.030348888	ENSDARG00000063911/ENSDARG00000056008	2
MF	GO:0004298	threonine-type endopeptidase activity	4.46E-19	3.55E-17	2.70E-17	ENSDARG00000031885/ENSDARG00000001656/ENSDARG00000001303/ENSDARG00000000656/ENSDARG00000045928/ENSDARG00000043781/ENSDARG00000040121/ENSDARG00000009640/ENSDARG00000054696/ENSDARG00000013938/ENSDARG00000086618	11
MF	GO:0070003	threonine-type peptidase activity	4.46E-19	3.55E-17	2.70E-17	ENSDARG00000031885/ENSDARG00000001656/ENSDARG00000001303/ENSDARG00000000656/ENSDARG00000045928/ENSDARG00000043781/ENSDARG00000040121/ENSDARG00000009640/ENSDARG00000054696/ENSDARG00000013938/ENSDARG00000086618	11
MF	GO:0004175	endopeptidase activity	1.10E-13	5.83E-12	4.44E-12	ENSDARG00000041108/ENSDARG00000031885/ENSDARG00000013771/ENSDARG00000001656/ENSDARG00000003902/ENSDARG00000001303/ENSDARG00000000656/ENSDARG00000055120/ENSDARG00000043081/ENSDARG00000004748/ENSDARG00000045928/ENSDARG00000039150/ENSDARG00000094433/ENSDARG00000043781/ENSDARG00000040121/ENSDARG00000040251/ENSDARG00000009640/ENSDARG00000054696/ENSDARG00000013938/ENSDARG00000101334/ENSDARG00000086618	21
MF	GO:0051082	unfolded protein binding	1.88E-11	7.46E-10	5.68E-10	ENSDARG00000029150/ENSDARG00000103979/ENSDARG00000003570/ENSDARG00000037488/ENSDARG00000076290/ENSDARG00000092798/ENSDARG00000103846/ENSDARG00000103994/ENSDARG00000009212/ENSDARG00000024746/ENSDARG00000055723	11
MF	GO:0004197	cysteine-type endopeptidase activity	2.72E-08	8.66E-07	6.59E-07	ENSDARG00000041108/ENSDARG00000013771/ENSDARG00000003902/ENSDARG00000055120/ENSDARG00000043081/ENSDARG00000039150/ENSDARG00000094433/ENSDARG00000040251/ENSDARG00000101334	9
MF	GO:0008234	cysteine-type peptidase activity	2.66E-06	7.06E-05	5.37E-05	ENSDARG00000041108/ENSDARG00000013771/ENSDARG00000003902/ENSDARG00000055120/ENSDARG00000043081/ENSDARG00000039150/ENSDARG00000094433/ENSDARG00000040251/ENSDARG00000101334	9
MF	GO:0004129	cytochrome-c oxidase activity	2.20E-05	0.00034984	0.000266346	ENSDARG00000015978/ENSDARG00000063905/ENSDARG00000063908/ENSDARG00000063912	4
MF	GO:0015002	heme-copper terminal oxidase activity	2.20E-05	0.00034984	0.000266346	ENSDARG00000015978/ENSDARG00000063905/ENSDARG00000063908/ENSDARG00000063912	4
MF	GO:0016675	oxidoreductase activity, acting on a heme group of donors	2.20E-05	0.00034984	0.000266346	ENSDARG00000015978/ENSDARG00000063905/ENSDARG00000063908/ENSDARG00000063912	4
MF	GO:0016676	oxidoreductase activity, acting on a heme group of donors, oxygen as acceptor	2.20E-05	0.00034984	0.000266346	ENSDARG00000015978/ENSDARG00000063905/ENSDARG00000063908/ENSDARG00000063912	4
MF	GO:0016018	cyclosporin A binding	3.19E-05	0.00046049	0.000350588	ENSDARG00000092798/ENSDARG00000103994/ENSDARG00000009212	3
MF	GO:0009055	electron transfer activity	8.41E-05	0.001039611	0.000791495	ENSDARG00000015978/ENSDARG00000063905/ENSDARG00000063908/ENSDARG00000063924/ENSDARG00000063912	5
MF	GO:0015078	proton transmembrane transporter activity	8.50E-05	0.001039611	0.000791495	ENSDARG00000015978/ENSDARG00000063905/ENSDARG00000063908/ENSDARG00000063912/ENSDARG00000063911/ENSDARG00000056008	6
MF	GO:0016853	isomerase activity	0.000256316	0.002911021	0.002216269	ENSDARG00000102640/ENSDARG00000009001/ENSDARG00000092798/ENSDARG00000103994/ENSDARG00000009212/ENSDARG00000105116	6
MF	GO:0004553	hydrolase activity, hydrolyzing O-glycosyl compounds	0.00049006	0.005194634	0.003954868	ENSDARG00000056874/ENSDARG00000044073/ENSDARG00000099313/ENSDARG00000035890/ENSDARG00000034368	5
MF	GO:0016798	hydrolase activity, acting on glycosyl bonds	0.001043107	0.010365874	0.007891927	ENSDARG00000056874/ENSDARG00000044073/ENSDARG00000099313/ENSDARG00000035890/ENSDARG00000034368	5
MF	GO:0003756	protein disulfide isomerase activity	0.001247109	0.011016132	0.008386992	ENSDARG00000102640/ENSDARG00000105116	2
MF	GO:0016864	intramolecular oxidoreductase activity, transposing S-S bonds	0.001247109	0.011016132	0.008386992	ENSDARG00000102640/ENSDARG00000105116	2
MF	GO:0003755	peptidyl-prolyl cis-trans isomerase activity	0.002310075	0.019331682	0.01471793	ENSDARG00000092798/ENSDARG00000103994/ENSDARG00000009212	3
MF	GO:0016504	peptidase activator activity	0.00248686	0.019770538	0.015052048	ENSDARG00000033144/ENSDARG00000002165	2
MF	GO:0044183	protein binding involved in protein folding	0.003256521	0.024656519	0.018771928	ENSDARG00000103846/ENSDARG00000055723	2
MF	GO:0046933	proton-transporting ATP synthase activity, rotational mechanism	0.003677849	0.026074911	0.019851803	ENSDARG00000063911/ENSDARG00000056008	2
MF	GO:0020037	heme binding	0.003771843	0.026074911	0.019851803	ENSDARG00000039499/ENSDARG00000063905/ENSDARG00000063924/ENSDARG00000018283/ENSDARG00000087390	5
MF	GO:0016859	cis-trans isomerase activity	0.00411178	0.026179903	0.019931737	ENSDARG00000092798/ENSDARG00000103994/ENSDARG00000009212	3
MF	GO:0046906	tetrapyrrole binding	0.004116337	0.026179903	0.019931737	ENSDARG00000039499/ENSDARG00000063905/ENSDARG00000063924/ENSDARG00000018283/ENSDARG00000087390	5
MF	GO:0017127	cholesterol transporter activity	0.005084628	0.028873424	0.021982415	ENSDARG00000090912/ENSDARG00000040295	2
MF	GO:0120015	intermembrane sterol transfer activity	0.005084628	0.028873424	0.021982415	ENSDARG00000090912/ENSDARG00000040295	2
MF	GO:0120020	intermembrane cholesterol transfer activity	0.005084628	0.028873424	0.021982415	ENSDARG00000090912/ENSDARG00000040295	2
MF	GO:0051787	misfolded protein binding	0.007283793	0.039935277	0.030404216	ENSDARG00000103846/ENSDARG00000055723	2
MF	GO:0015399	primary active transmembrane transporter activity	0.008317734	0.044083989	0.033562785	ENSDARG00000063912/ENSDARG00000076568/ENSDARG00000063911/ENSDARG00000056008	4
