# Supplementary material for: Cell-type-specific responses to the microbiota across all tissues of the larval zebrafish
Source: Cell Rep. Author manuscript; Available in PMC 2023 Oct 23. (PMC10423310; doi:10.1016/j.celrep.2023.112095)
Supplement: MMC7 [file NIHMS1880944-supplement-MMC7.zip › DataS1/Cluster19/clu19_GOresults_GFup.tsv]

ONTOLOGY	ID	Description	pvalue	p.adjust	qvalue	geneID	Count
BP	GO:0002088	lens development in camera-type eye	6.76E-27	6.76E-27	1.64E-24	ENSDARG00000087324/ENSDARG00000069801/ENSDARG00000024548/ENSDARG00000053862/ENSDARG00000041925/ENSDARG00000053875/ENSDARG00000068507/ENSDARG00000087765/ENSDARG00000032929/ENSDARG00000030411/ENSDARG00000016793/ENSDARG00000086658/ENSDARG00000007576/ENSDARG00000076790/ENSDARG00000057460/ENSDARG00000088823	16
BP	GO:0007601	visual perception	9.94E-23	9.94E-23	1.20E-20	ENSDARG00000087324/ENSDARG00000069801/ENSDARG00000024548/ENSDARG00000053862/ENSDARG00000041925/ENSDARG00000053875/ENSDARG00000068507/ENSDARG00000087765/ENSDARG00000032929/ENSDARG00000030411/ENSDARG00000016793/ENSDARG00000086658/ENSDARG00000007576/ENSDARG00000076790/ENSDARG00000057460/ENSDARG00000088823	16
BP	GO:0050953	sensory perception of light stimulus	2.16E-22	2.16E-22	1.74E-20	ENSDARG00000087324/ENSDARG00000069801/ENSDARG00000024548/ENSDARG00000053862/ENSDARG00000041925/ENSDARG00000053875/ENSDARG00000068507/ENSDARG00000087765/ENSDARG00000032929/ENSDARG00000030411/ENSDARG00000016793/ENSDARG00000086658/ENSDARG00000007576/ENSDARG00000076790/ENSDARG00000057460/ENSDARG00000088823	16
BP	GO:0007600	sensory perception	2.53E-17	2.53E-17	1.53E-15	ENSDARG00000087324/ENSDARG00000069801/ENSDARG00000024548/ENSDARG00000053862/ENSDARG00000041925/ENSDARG00000053875/ENSDARG00000068507/ENSDARG00000087765/ENSDARG00000032929/ENSDARG00000030411/ENSDARG00000016793/ENSDARG00000086658/ENSDARG00000007576/ENSDARG00000076790/ENSDARG00000057460/ENSDARG00000088823	16
BP	GO:0043010	camera-type eye development	1.09E-16	1.09E-16	5.28E-15	ENSDARG00000087324/ENSDARG00000069801/ENSDARG00000024548/ENSDARG00000053862/ENSDARG00000041925/ENSDARG00000053875/ENSDARG00000068507/ENSDARG00000087765/ENSDARG00000032929/ENSDARG00000030411/ENSDARG00000016793/ENSDARG00000086658/ENSDARG00000007576/ENSDARG00000076790/ENSDARG00000057460/ENSDARG00000088823	16
CC	GO:0005882	intermediate filament	1.57E-08	1.57E-08	1.94E-07	ENSDARG00000092947/ENSDARG00000090268/ENSDARG00000036832/ENSDARG00000017624/ENSDARG00000000212/ENSDARG00000056248	6
CC	GO:0045111	intermediate filament cytoskeleton	1.68E-08	1.68E-08	1.94E-07	ENSDARG00000092947/ENSDARG00000090268/ENSDARG00000036832/ENSDARG00000017624/ENSDARG00000000212/ENSDARG00000056248	6
CC	GO:0099513	polymeric cytoskeletal fiber	4.77E-05	4.77E-05	0.000368091	ENSDARG00000092947/ENSDARG00000090268/ENSDARG00000036832/ENSDARG00000017624/ENSDARG00000000212/ENSDARG00000056248	6
MF	GO:0005212	structural constituent of eye lens	1.19E-30	1.19E-30	5.27E-29	ENSDARG00000087324/ENSDARG00000069801/ENSDARG00000024548/ENSDARG00000053862/ENSDARG00000041925/ENSDARG00000053875/ENSDARG00000068507/ENSDARG00000087765/ENSDARG00000032929/ENSDARG00000030411/ENSDARG00000016793/ENSDARG00000086658/ENSDARG00000007576/ENSDARG00000076790/ENSDARG00000057460/ENSDARG00000015445/ENSDARG00000088823	17
