# Supplementary material for: Cell-type-specific responses to the microbiota across all tissues of the larval zebrafish
Source: Cell Rep. Author manuscript; Available in PMC 2023 Oct 23. (PMC10423310; doi:10.1016/j.celrep.2023.112095)
Supplement: MMC7 [file NIHMS1880944-supplement-MMC7.zip › DataS1/Cluster19/cluster19_CVZvGF.tsv]

	gene	gene_NAME	p_val_adj	p_val	avg_logFC	pct.1	pct.2
1	ENSDARG00000097157	si:ch211-207n23.2	1.31E-74	5.92E-79	1.526502592	0.996	0.986
2	ENSDARG00000103199	si:dkey-247k7.2	2.80E-69	1.27E-73	1.201731357	1	0.995
3	ENSDARG00000095147	krt96	1.69E-52	7.67E-57	2.255936357	0.608	0.049
4	ENSDARG00000103634	CU914622.2	9.58E-51	4.35E-55	0.990556648	0.982	0.9
5	ENSDARG00000031588	si:dkey-239b22.1	4.42E-50	2.01E-54	1.29027819	0.834	0.378
6	ENSDARG00000093936	si:dkeyp-1h4.6	1.02E-48	4.61E-53	2.052007684	0.88	0.576
7	ENSDARG00000036588	mhc1zba	5.70E-48	2.58E-52	0.781736961	0.982	0.968
8	ENSDARG00000006588	zgc:111983	1.30E-40	5.87E-45	0.830280632	1	0.995
9	ENSDARG00000055504	si:ch211-212k18.7	2.14E-40	9.69E-45	0.990342656	0.947	0.854
10	ENSDARG00000086917	crygm2d2	2.75E-39	1.25E-43	-0.776403383	0.223	0.776
11	ENSDARG00000041108	ctsh	1.31E-38	5.94E-43	0.899899761	0.753	0.305
12	ENSDARG00000015887	b2ml	1.52E-37	6.87E-42	0.62716277	0.982	0.984
13	ENSDARG00000087324	crygm2d1	1.95E-35	8.83E-40	-0.734891614	0.173	0.703
14	ENSDARG00000031885	psmb12	9.81E-35	4.45E-39	0.492828578	0.537	0.086
15	ENSDARG00000053136	b2m	1.25E-32	5.68E-37	0.689048453	0.64	0.216
16	ENSDARG00000100900	si:ch211-183d5.2	2.57E-31	1.16E-35	0.631569013	0.413	0.027
17	ENSDARG00000102640	pdia3	2.74E-30	1.24E-34	0.807991541	0.852	0.668
18	ENSDARG00000069801	crygm2d12	9.91E-30	4.49E-34	-0.638830597	0.163	0.657
19	ENSDARG00000013771	ctss2.2	2.29E-29	1.04E-33	0.685449887	0.947	0.854
20	ENSDARG00000024548	cryba4	3.96E-29	1.79E-33	-0.668122303	0.286	0.765
21	ENSDARG00000069846	zgc:162944	1.44E-28	6.55E-33	0.654217588	0.852	0.716
22	ENSDARG00000074390	tmem176l.4	4.06E-28	1.84E-32	0.627888467	0.986	0.978
23	ENSDARG00000053862	crygmx	4.18E-28	1.90E-32	-0.611449386	0.233	0.716
24	ENSDARG00000033144	psme2	7.85E-28	3.56E-32	0.623289112	0.774	0.465
25	ENSDARG00000109861	BX545855.1	3.16E-27	1.43E-31	-0.554562765	0.208	0.692
26	ENSDARG00000036767	urgcp	9.53E-27	4.32E-31	0.692277202	0.537	0.141
27	ENSDARG00000029150	hsp90ab1	7.56E-26	3.43E-30	0.251586328	1	1
28	ENSDARG00000041925	cryba2b	3.61E-25	1.64E-29	-0.623806706	0.173	0.616
29	ENSDARG00000053875	cryba1b	3.72E-25	1.69E-29	-0.598312742	0.184	0.646
30	ENSDARG00000068507	crybb1	8.37E-25	3.79E-29	-0.561718362	0.269	0.722
31	ENSDARG00000001656	psmb13a	1.12E-24	5.10E-29	0.297693919	0.339	0.019
32	ENSDARG00000087765	crygm2d10	1.20E-24	5.44E-29	-0.504003418	0.18	0.627
33	ENSDARG00000003902	ctsl.1	2.99E-24	1.36E-28	0.887382314	0.59	0.219
34	ENSDARG00000001303	psmb8a	5.48E-24	2.48E-28	0.369426753	0.438	0.081
35	ENSDARG00000000656	psmb9a	3.07E-23	1.39E-27	0.297666502	0.382	0.049
36	ENSDARG00000032929	cryba1l1	5.64E-23	2.55E-27	-0.646863768	0.258	0.686
37	ENSDARG00000039499	soul2	8.06E-23	3.65E-27	0.592718494	0.958	0.935
38	ENSDARG00000030411	crygn2	2.37E-21	1.07E-25	-0.548863018	0.279	0.692
39	ENSDARG00000103979	calr3a	1.27E-20	5.76E-25	0.629601843	0.625	0.286
40	ENSDARG00000056874	lygl1	5.39E-19	2.45E-23	0.660852289	0.855	0.776
41	ENSDARG00000090454	gnb1a	1.22E-18	5.54E-23	0.393252945	0.972	0.959
42	ENSDARG00000075643	ifi35	1.56E-18	7.09E-23	0.476547584	0.654	0.373
43	ENSDARG00000002165	psme1	2.07E-18	9.40E-23	0.492123942	0.795	0.638
44	ENSDARG00000016793	crybb1l2	6.12E-18	2.78E-22	-0.420321722	0.145	0.527
45	ENSDARG00000086658	crygm2d21	1.48E-17	6.70E-22	-0.377721451	0.064	0.4
46	ENSDARG00000055120	ctsba	1.77E-17	8.02E-22	0.609833556	0.898	0.857
47	ENSDARG00000077874	vwa10.1	1.95E-16	8.84E-21	0.390348074	0.491	0.181
48	ENSDARG00000092947	cyt1	6.17E-16	2.80E-20	-0.373428225	1	1
49	ENSDARG00000099476	zgc:174863	6.28E-16	2.85E-20	0.466456312	0.703	0.478
50	ENSDARG00000036820	mgll	7.28E-16	3.30E-20	0.608265357	0.76	0.63
51	ENSDARG00000007576	crybb1l1	8.21E-16	3.72E-20	-0.404070491	0.106	0.438
52	ENSDARG00000076790	crygm2d16	9.91E-16	4.49E-20	-0.306907418	0.074	0.397
53	ENSDARG00000094310	si:ch211-255g12.6	1.50E-15	6.79E-20	-0.369948217	0.106	0.449
54	ENSDARG00000100942	zgc:194655	2.38E-15	1.08E-19	0.266574734	0.233	0.011
55	ENSDARG00000004034	arhgdig	7.02E-15	3.18E-19	0.447295963	0.929	0.922
56	ENSDARG00000074150	si:ch211-226h7.5	7.40E-15	3.35E-19	0.825494705	0.244	0.019
57	ENSDARG00000003216	anxa2a	8.40E-15	3.81E-19	-0.417760876	0.894	0.978
58	ENSDARG00000003570	hsp90b1	1.41E-14	6.40E-19	0.473025242	0.42	0.138
59	ENSDARG00000057460	crygm2d13	2.02E-14	9.14E-19	-0.391503818	0.131	0.465
60	ENSDARG00000015978	COX5B	3.19E-14	1.45E-18	0.28806707	0.993	0.978
61	ENSDARG00000039243	zgc:152791	1.08E-13	4.92E-18	0.858729621	0.339	0.081
62	ENSDARG00000017489	ifi45	2.14E-13	9.70E-18	0.649917892	0.424	0.159
63	ENSDARG00000043154	ucp2	4.33E-13	1.97E-17	0.387624947	0.979	0.954
64	ENSDARG00000044073	fuca2	7.35E-13	3.33E-17	0.534068882	0.89	0.822
65	ENSDARG00000025147	cd63	7.65E-13	3.47E-17	0.410762879	0.975	0.981
66	ENSDARG00000077982	elf3	9.39E-13	4.26E-17	0.576281494	0.654	0.368
67	ENSDARG00000099313	naga	1.24E-12	5.62E-17	0.548407521	0.94	0.873
68	ENSDARG00000043081	ctsz	2.44E-12	1.11E-16	0.475163171	0.852	0.757
69	ENSDARG00000116164	crygm2d8	3.45E-12	1.57E-16	-0.28391281	0.106	0.4
70	ENSDARG00000035890	fuca1.1	3.66E-12	1.66E-16	0.4035343	0.993	0.986
71	ENSDARG00000013968	psap	3.87E-12	1.76E-16	0.419219162	0.894	0.803
72	ENSDARG00000009779	mcl1a	4.64E-12	2.10E-16	0.267831313	0.986	0.997
73	ENSDARG00000055064	prdx5	5.29E-12	2.40E-16	0.365077862	0.929	0.916
74	ENSDARG00000078389	ifi46	1.72E-11	7.82E-16	0.514639094	0.58	0.351
75	ENSDARG00000004748	zgc:100868	1.82E-11	8.24E-16	0.526770354	0.813	0.635
76	ENSDARG00000074217	si:dkey-188i13.6	3.03E-11	1.37E-15	0.500461241	0.322	0.086
77	ENSDARG00000019444	ssr4	3.23E-11	1.46E-15	0.405617261	0.855	0.811
78	ENSDARG00000102758	FO704661.1	3.83E-11	1.74E-15	0.526307905	0.527	0.27
79	ENSDARG00000045230	cox6b1	4.25E-11	1.93E-15	0.283090512	0.283	0.057
80	ENSDARG00000007080	rhcgl1	8.16E-11	3.70E-15	0.54849078	0.943	0.819
81	ENSDARG00000054160	zgc:113625	1.18E-10	5.33E-15	0.432174722	0.322	0.092
82	ENSDARG00000070426	chac1	2.32E-10	1.05E-14	-0.40238236	0.982	0.992
83	ENSDARG00000040072	scpep1	2.42E-10	1.10E-14	0.40206668	0.717	0.562
84	ENSDARG00000015445	lim2.4	2.64E-10	1.20E-14	-0.255715429	0.057	0.303
85	ENSDARG00000102105	dad1	2.64E-10	1.20E-14	0.44449546	0.806	0.716
86	ENSDARG00000053684	aldob	2.95E-10	1.34E-14	-0.257670175	0.996	1
87	ENSDARG00000045928	psma4	5.34E-10	2.42E-14	0.329249154	0.834	0.751
88	ENSDARG00000039150	lgmn	6.70E-10	3.04E-14	0.496139066	0.922	0.838
89	ENSDARG00000094433	caspbl	1.44E-09	6.54E-14	0.303505876	0.41	0.168
90	ENSDARG00000045352	cst14a.2	1.61E-09	7.28E-14	0.344120082	0.947	0.946
91	ENSDARG00000093549	selenop	2.39E-09	1.08E-13	-0.359786668	0.767	0.911
92	ENSDARG00000037488	canx	2.56E-09	1.16E-13	0.435602447	0.678	0.476
93	ENSDARG00000027141	ube2l3b	4.44E-09	2.01E-13	0.324493107	0.784	0.735
94	ENSDARG00000091860	zgc:194007	5.18E-09	2.35E-13	0.300661181	0.403	0.176
95	ENSDARG00000043257	ckbb	5.25E-09	2.38E-13	0.585186437	0.636	0.432
96	ENSDARG00000089441	si:ch211-105c13.3	5.52E-09	2.50E-13	-0.382285915	0.739	0.897
97	ENSDARG00000076290	calr	1.15E-08	5.22E-13	0.270523255	0.265	0.065
98	ENSDARG00000043781	psmb10	1.55E-08	7.01E-13	0.298971976	0.509	0.297
99	ENSDARG00000040121	psma2	2.59E-08	1.17E-12	0.360510371	0.735	0.63
100	ENSDARG00000088823	crygm2d3	3.06E-08	1.39E-12	-0.28339647	0.131	0.386
101	ENSDARG00000099465	rnf213a	3.69E-08	1.67E-12	0.30574192	0.449	0.219
102	ENSDARG00000052515	calcoco2	4.63E-08	2.10E-12	0.257233049	0.442	0.216
103	ENSDARG00000079227	plekhs1	5.36E-08	2.43E-12	0.597046615	0.269	0.078
104	ENSDARG00000037009	banf1	6.30E-08	2.86E-12	0.418965099	0.784	0.724
105	ENSDARG00000034368	hexb	7.28E-08	3.30E-12	0.469485138	0.813	0.714
106	ENSDARG00000018328	rhocb	8.03E-08	3.64E-12	0.35098714	0.795	0.659
107	ENSDARG00000105590	si:cabz01007794.1	9.73E-08	4.41E-12	-0.474743237	0.466	0.722
108	ENSDARG00000097239	si:ch73-31d8.2	9.90E-08	4.49E-12	0.336358904	0.371	0.154
109	ENSDARG00000040251	ctsk	1.02E-07	4.64E-12	0.394870681	0.53	0.295
110	ENSDARG00000090912	npc2	1.05E-07	4.78E-12	0.326333106	0.919	0.924
111	ENSDARG00000055514	icn2	2.05E-07	9.28E-12	-0.268201541	1	0.997
112	ENSDARG00000009001	pdia6	2.36E-07	1.07E-11	0.2599065	0.279	0.084
113	ENSDARG00000009640	psmb1	3.83E-07	1.73E-11	0.334624784	0.841	0.797
114	ENSDARG00000102435	plekhf1	4.13E-07	1.87E-11	0.514696531	0.82	0.659
115	ENSDARG00000097057	fxyd6l	5.29E-07	2.40E-11	-0.286873591	0.898	0.949
116	ENSDARG00000063905	mt-co1	8.84E-07	4.01E-11	0.362074863	0.993	0.992
117	ENSDARG00000090268	krtt1c19e	1.11E-06	5.03E-11	-0.767599373	0.802	0.889
118	ENSDARG00000036832	cyt1l	1.27E-06	5.76E-11	-0.634753477	0.961	0.968
119	ENSDARG00000092798	ppib	1.32E-06	5.99E-11	0.311320349	0.919	0.886
120	ENSDARG00000061854	lman2	2.01E-06	9.12E-11	0.308879306	0.784	0.659
121	ENSDARG00000021309	rhoca	2.31E-06	1.05E-10	0.298303795	0.869	0.832
122	ENSDARG00000103846	hspa5	2.43E-06	1.10E-10	0.388769855	0.438	0.224
123	ENSDARG00000054696	psmb4	2.71E-06	1.23E-10	0.2826248	0.834	0.784
124	ENSDARG00000005230	ssr2	2.77E-06	1.25E-10	0.299630237	0.834	0.792
125	ENSDARG00000063908	mt-co2	3.40E-06	1.54E-10	0.349743649	0.996	0.997
126	ENSDARG00000076386	epdl1	3.93E-06	1.78E-10	0.377459914	0.989	0.992
127	ENSDARG00000069100	aldh9a1a.1	5.09E-06	2.31E-10	-0.282587401	0.749	0.876
128	ENSDARG00000027200	gabarapl2	5.47E-06	2.48E-10	0.294896931	0.866	0.854
129	ENSDARG00000031317	ppdpfb	6.07E-06	2.75E-10	-0.274408756	0.834	0.916
130	ENSDARG00000103973	CABZ01051602.1	6.39E-06	2.90E-10	0.379893182	0.94	0.897
131	ENSDARG00000013938	psmb3	6.62E-06	3.00E-10	0.354684006	0.845	0.789
132	ENSDARG00000091757	adgrf6	9.76E-06	4.42E-10	0.430214078	0.604	0.422
133	ENSDARG00000103994	ppiab	1.54E-05	6.99E-10	0.259950992	0.993	1
134	ENSDARG00000063924	mt-cyb	1.56E-05	7.06E-10	0.388393576	0.986	0.992
135	ENSDARG00000063912	mt-co3	1.57E-05	7.13E-10	0.341325427	1	1
136	ENSDARG00000099448	sh3d21	1.94E-05	8.78E-10	0.297854888	0.855	0.814
137	ENSDARG00000009978	icn	2.05E-05	9.29E-10	-0.339075082	0.993	0.992
138	ENSDARG00000032296	pomp	2.16E-05	9.79E-10	0.314417339	0.806	0.765
139	ENSDARG00000040192	nenf	2.68E-05	1.22E-09	0.296319404	0.707	0.589
140	ENSDARG00000011545	arrb2b	2.70E-05	1.23E-09	0.26268487	0.548	0.395
141	ENSDARG00000095796	si:dkey-87o1.2	4.50E-05	2.04E-09	0.286252913	0.94	0.938
142	ENSDARG00000089368	hopx	7.77E-05	3.52E-09	-0.279769857	0.675	0.824
143	ENSDARG00000017624	krt4	9.21E-05	4.18E-09	-0.268443248	1	1
144	ENSDARG00000094695	si:dkey-204f11.64	9.49E-05	4.30E-09	0.280333433	0.894	0.792
145	ENSDARG00000076568	sec61b	9.80E-05	4.44E-09	0.271365048	0.862	0.868
146	ENSDARG00000090552	si:dkey-7j14.6	0.000170433	7.73E-09	0.2847935	0.583	0.424
147	ENSDARG00000096874	tmem176l.3b	0.000281515	1.28E-08	0.298556221	0.724	0.581
148	ENSDARG00000002259	ca15c	0.00043838	1.99E-08	0.449855828	0.583	0.405
149	ENSDARG00000101334	ctsc	0.000672095	3.05E-08	0.318445004	0.495	0.327
150	ENSDARG00000014165	ssr3	0.000738592	3.35E-08	0.364048662	0.707	0.635
151	ENSDARG00000039099	aep1	0.000929453	4.21E-08	-0.456009224	0.134	0.311
152	ENSDARG00000020298	btg2	0.001001516	4.54E-08	-0.255215008	0.894	0.965
153	ENSDARG00000039980	ppt1	0.001087871	4.93E-08	0.265744751	0.806	0.778
154	ENSDARG00000044125	txn	0.00138686	6.29E-08	-0.275752401	0.198	0.397
155	ENSDARG00000095090	tspan37	0.001401756	6.35E-08	0.259290772	0.767	0.678
156	ENSDARG00000093546	ms4a17a.10	0.001474351	6.68E-08	0.29781872	0.597	0.468
157	ENSDARG00000053761	si:dkey-187j14.4	0.001874516	8.50E-08	0.261747071	0.431	0.268
158	ENSDARG00000040628	zgc:110333	0.00237359	1.08E-07	0.33240123	0.827	0.8
159	ENSDARG00000104181	tmsb1	0.002417924	1.10E-07	-0.264047196	0.837	0.957
160	ENSDARG00000037960	lrrc17	0.00264059	1.20E-07	-0.266185738	0.286	0.495
161	ENSDARG00000086618	psma3	0.003823353	1.73E-07	0.281102174	0.735	0.705
162	ENSDARG00000042725	cebpb	0.003914306	1.77E-07	-0.276375769	0.901	0.954
163	ENSDARG00000069461	rnaseka	0.00438184	1.99E-07	0.263570672	0.724	0.662
164	ENSDARG00000021242	mvp	0.004847103	2.20E-07	0.277739362	0.693	0.578
165	ENSDARG00000035178	gna14	0.007744764	3.51E-07	0.269310731	0.544	0.4
166	ENSDARG00000087303	cebpd	0.011537561	5.23E-07	-0.286578472	0.837	0.908
167	ENSDARG00000002768	pvalb2	0.013187931	5.98E-07	0.285473241	1	1
168	ENSDARG00000009212	ppiaa	0.016081367	7.29E-07	0.304095874	0.965	0.973
169	ENSDARG00000063911	mt-atp6	0.016722068	7.58E-07	0.370646626	0.989	0.992
170	ENSDARG00000007737	zyg11	0.018048343	8.18E-07	0.250643525	0.83	0.754
171	ENSDARG00000090228	gsta.1	0.033445829	1.52E-06	-0.338629884	0.618	0.757
172	ENSDARG00000101766	ptmab	0.037458282	1.70E-06	0.352523801	0.845	0.795
173	ENSDARG00000056008	atp5mc1	0.040976564	1.86E-06	0.263349895	0.749	0.657
174	ENSDARG00000043128	cldne	0.044464292	2.02E-06	0.287196124	0.982	0.992
175	ENSDARG00000032765	net1	0.065782068	2.98E-06	-0.274762739	0.682	0.811
176	ENSDARG00000058206	si:ch211-153b23.5	0.110274707	5.00E-06	0.651132297	0.138	0.041
177	ENSDARG00000103483	litaf	0.134336519	6.09E-06	0.262116986	0.802	0.784
178	ENSDARG00000097746	si:rp71-77l1.1	0.15063917	6.83E-06	0.341036381	0.905	0.857
179	ENSDARG00000026629	gmds	0.211173223	9.57E-06	0.261161377	0.774	0.735
180	ENSDARG00000041433	si:dkey-7c18.24	0.756766048	3.43E-05	1.22980186	0.58	0.489
181	ENSDARG00000000212	krt97	1	0.004768373	-0.610519343	0.364	0.481
182	ENSDARG00000007275	si:ch211-251b21.1	1	0.012750997	0.318234012	0.343	0.259
183	ENSDARG00000007693	nfkbiab	1	0.074601587	0.309239237	0.721	0.673
184	ENSDARG00000015123	dnase1l4.1	1	0.000965358	-0.275705048	0.293	0.419
185	ENSDARG00000015355	fosl1a	1	0.309572497	-0.278859692	0.413	0.438
186	ENSDARG00000018283	cyba	1	0.001066141	0.260928418	0.481	0.419
187	ENSDARG00000021924	hsp70.3	1	0.167162723	0.284019916	0.58	0.595
188	ENSDARG00000024746	hsp90aa1.2	1	0.000113014	0.486267839	0.541	0.424
189	ENSDARG00000025254	s100a10b	1	0.000332816	-0.261719569	0.975	0.986
190	ENSDARG00000027088	ptgdsb.1	1	0.047713866	0.361922533	0.548	0.484
191	ENSDARG00000028618	krt18b	1	0.067843543	-0.354384376	0.102	0.154
192	ENSDARG00000035715	marcksl1b	1	0.019463377	0.4228423	0.477	0.411
193	ENSDARG00000036840	krt15	1	0.097537799	-0.453917069	0.35	0.432
194	ENSDARG00000040295	apoeb	1	0.008318354	0.366362329	0.364	0.27
195	ENSDARG00000045143	hbbe2	1	0.922425955	0.331696705	0.102	0.103
196	ENSDARG00000055216	tuba1c	1	0.170960282	0.266955345	0.318	0.295
197	ENSDARG00000055723	hsp70l	1	0.015684087	0.292000421	0.597	0.532
198	ENSDARG00000056248	si:dkey-183i3.5	1	0.006954632	-0.269490195	0.311	0.427
199	ENSDARG00000058358	krt8	1	0.334196005	-0.329160373	0.675	0.722
200	ENSDARG00000069752	ckba	1	0.00093161	0.253991321	0.534	0.414
201	ENSDARG00000079305	hbae3	1	0.258182689	0.25315562	0.187	0.227
202	ENSDARG00000087390	hbbe1.3	1	0.043080395	0.482330916	0.216	0.297
203	ENSDARG00000089418	si:dkey-164f24.2	1	5.24E-05	-0.331023386	0.23	0.386
204	ENSDARG00000092170	apoc1	1	0.339225577	0.368634085	0.145	0.178
205	ENSDARG00000092362	hsp70.2	1	0.005641682	0.296550138	0.717	0.676
206	ENSDARG00000098852	smdt1b	1	0.000179333	-0.289387773	0.537	0.605
207	ENSDARG00000099197	actc1b	1	0.000699744	0.274610665	1	0.997
208	ENSDARG00000100052	cckb	1	0.08230932	-0.288848508	0.113	0.159
209	ENSDARG00000101199	rbp4	1	0.145490825	0.312013626	0.608	0.576
210	ENSDARG00000101956	CU571315.2	1	0.029414815	0.311600077	0.406	0.368
211	ENSDARG00000103543	gngt2b	1	0.303239688	0.253377471	0.117	0.146
212	ENSDARG00000105116	p4hb	1	0.000202244	0.409050899	0.463	0.376
