# Supplementary material for: Cell-type-specific responses to the microbiota across all tissues of the larval zebrafish
Source: Cell Rep. Author manuscript; Available in PMC 2023 Oct 23. (PMC10423310; doi:10.1016/j.celrep.2023.112095)
Supplement: MMC7 [file NIHMS1880944-supplement-MMC7.zip › DataS1/Cluster26/clu26_GOresults_GFup.tsv]

ONTOLOGY	ID	Description	pvalue	p.adjust	qvalue	geneID	Count
BP	GO:0002088	lens development in camera-type eye	2.32E-35	2.32E-35	1.02E-32	ENSDARG00000087324/ENSDARG00000053875/ENSDARG00000024548/ENSDARG00000030411/ENSDARG00000068507/ENSDARG00000041925/ENSDARG00000053862/ENSDARG00000087765/ENSDARG00000032929/ENSDARG00000016793/ENSDARG00000069801/ENSDARG00000057460/ENSDARG00000007576/ENSDARG00000088823/ENSDARG00000076790/ENSDARG00000086658/ENSDARG00000030349/ENSDARG00000076572/ENSDARG00000074001/ENSDARG00000091148/ENSDARG00000014803/…	23
BP	GO:0007601	visual perception	5.60E-31	5.60E-31	1.24E-28	ENSDARG00000087324/ENSDARG00000053875/ENSDARG00000024548/ENSDARG00000030411/ENSDARG00000068507/ENSDARG00000041925/ENSDARG00000053862/ENSDARG00000087765/ENSDARG00000032929/ENSDARG00000016793/ENSDARG00000069801/ENSDARG00000057460/ENSDARG00000007576/ENSDARG00000088823/ENSDARG00000076790/ENSDARG00000086658/ENSDARG00000030349/ENSDARG00000076572/ENSDARG00000074001/ENSDARG00000091148/ENSDARG00000014803/…	24
BP	GO:0050953	sensory perception of light stimulus	1.84E-30	1.84E-30	2.71E-28	ENSDARG00000087324/ENSDARG00000053875/ENSDARG00000024548/ENSDARG00000030411/ENSDARG00000068507/ENSDARG00000041925/ENSDARG00000053862/ENSDARG00000087765/ENSDARG00000032929/ENSDARG00000016793/ENSDARG00000069801/ENSDARG00000057460/ENSDARG00000007576/ENSDARG00000088823/ENSDARG00000076790/ENSDARG00000086658/ENSDARG00000030349/ENSDARG00000076572/ENSDARG00000074001/ENSDARG00000091148/ENSDARG00000014803/…	24
BP	GO:0007600	sensory perception	8.35E-23	8.35E-23	9.23E-21	ENSDARG00000087324/ENSDARG00000053875/ENSDARG00000024548/ENSDARG00000030411/ENSDARG00000068507/ENSDARG00000041925/ENSDARG00000053862/ENSDARG00000087765/ENSDARG00000032929/ENSDARG00000016793/ENSDARG00000069801/ENSDARG00000057460/ENSDARG00000007576/ENSDARG00000088823/ENSDARG00000076790/ENSDARG00000086658/ENSDARG00000030349/ENSDARG00000076572/ENSDARG00000074001/ENSDARG00000091148/ENSDARG00000014803/…	24
BP	GO:0043010	camera-type eye development	1.64E-20	1.64E-20	1.45E-18	ENSDARG00000087324/ENSDARG00000053875/ENSDARG00000024548/ENSDARG00000030411/ENSDARG00000068507/ENSDARG00000041925/ENSDARG00000053862/ENSDARG00000087765/ENSDARG00000032929/ENSDARG00000016793/ENSDARG00000069801/ENSDARG00000057460/ENSDARG00000007576/ENSDARG00000088823/ENSDARG00000076790/ENSDARG00000086658/ENSDARG00000030349/ENSDARG00000076572/ENSDARG00000074001/ENSDARG00000091148/ENSDARG00000014803/…	23
CC	GO:0005882	intermediate filament	1.98E-08	1.98E-08	6.29E-07	ENSDARG00000017624/ENSDARG00000090268/ENSDARG00000092947/ENSDARG00000058371/ENSDARG00000036832/ENSDARG00000036830/ENSDARG00000055192	7
CC	GO:0045111	intermediate filament cytoskeleton	2.13E-08	2.13E-08	6.29E-07	ENSDARG00000017624/ENSDARG00000090268/ENSDARG00000092947/ENSDARG00000058371/ENSDARG00000036832/ENSDARG00000036830/ENSDARG00000055192	7
CC	GO:0099513	polymeric cytoskeletal fiber	2.33E-05	2.33E-05	0.000457674	ENSDARG00000017624/ENSDARG00000090268/ENSDARG00000092947/ENSDARG00000058371/ENSDARG00000036832/ENSDARG00000026595/ENSDARG00000036830/ENSDARG00000055192	8
CC	GO:0045095	keratin filament	0.000816477	0.000816477	0.012032294	ENSDARG00000017624/ENSDARG00000058371	2
CC	GO:0031012	extracellular matrix	0.001305906	0.001305906	0.015395941	ENSDARG00000020007/ENSDARG00000023694/ENSDARG00000031678/ENSDARG00000061436/ENSDARG00000095901	5
MF	GO:0005212	structural constituent of eye lens	3.34E-42	3.34E-42	2.74E-40	ENSDARG00000087324/ENSDARG00000053875/ENSDARG00000024548/ENSDARG00000030411/ENSDARG00000068507/ENSDARG00000041925/ENSDARG00000053862/ENSDARG00000087765/ENSDARG00000032929/ENSDARG00000016793/ENSDARG00000069801/ENSDARG00000057460/ENSDARG00000007576/ENSDARG00000088823/ENSDARG00000076790/ENSDARG00000015445/ENSDARG00000086658/ENSDARG00000030349/ENSDARG00000076572/ENSDARG00000074001/ENSDARG00000091148/…	24
