# Supplementary material for: Cell-type-specific responses to the microbiota across all tissues of the larval zebrafish
Source: Cell Rep. Author manuscript; Available in PMC 2023 Oct 23. (PMC10423310; doi:10.1016/j.celrep.2023.112095)
Supplement: MMC7 [file NIHMS1880944-supplement-MMC7.zip › DataS1/Cluster26/clu26_GOresults_CVZup_fdr.tsv]

ONTOLOGY	ID	Description	pvalue	p.adjust	qvalue	geneID	Count
BP	GO:0006006	glucose metabolic process	0.000197521	0.017499771	0.010964769	ENSDARG00000012366/ENSDARG00000028000/ENSDARG00000040988	3
BP	GO:0006754	ATP biosynthetic process	0.000288411	0.017499771	0.010964769	ENSDARG00000028000/ENSDARG00000040988/ENSDARG00000056008	3
BP	GO:0009152	purine ribonucleotide biosynthetic process	0.000311673	0.017499771	0.010964769	ENSDARG00000013787/ENSDARG00000028000/ENSDARG00000040988/ENSDARG00000056008	4
BP	GO:0006002	fructose 6-phosphate metabolic process	0.000339679	0.017499771	0.010964769	ENSDARG00000012366/ENSDARG00000028000	2
BP	GO:0006164	purine nucleotide biosynthetic process	0.000357305	0.017499771	0.010964769	ENSDARG00000013787/ENSDARG00000028000/ENSDARG00000040988/ENSDARG00000056008	4
BP	GO:0009260	ribonucleotide biosynthetic process	0.000430548	0.017499771	0.010964769	ENSDARG00000013787/ENSDARG00000028000/ENSDARG00000040988/ENSDARG00000056008	4
BP	GO:0009145	purine nucleoside triphosphate biosynthetic process	0.00046162	0.017499771	0.010964769	ENSDARG00000028000/ENSDARG00000040988/ENSDARG00000056008	3
BP	GO:0009206	purine ribonucleoside triphosphate biosynthetic process	0.00046162	0.017499771	0.010964769	ENSDARG00000028000/ENSDARG00000040988/ENSDARG00000056008	3
BP	GO:0046390	ribose phosphate biosynthetic process	0.000462648	0.017499771	0.010964769	ENSDARG00000013787/ENSDARG00000028000/ENSDARG00000040988/ENSDARG00000056008	4
BP	GO:0072522	purine-containing compound biosynthetic process	0.000479323	0.017499771	0.010964769	ENSDARG00000013787/ENSDARG00000028000/ENSDARG00000040988/ENSDARG00000056008	4
BP	GO:0019318	hexose metabolic process	0.000509253	0.017499771	0.010964769	ENSDARG00000012366/ENSDARG00000028000/ENSDARG00000040988	3
BP	GO:0030388	fructose 1,6-bisphosphate metabolic process	0.000591245	0.018564408	0.011631835	ENSDARG00000012366/ENSDARG00000028000	2
BP	GO:0009201	ribonucleoside triphosphate biosynthetic process	0.000670727	0.018564408	0.011631835	ENSDARG00000028000/ENSDARG00000040988/ENSDARG00000056008	3
BP	GO:0005996	monosaccharide metabolic process	0.000751835	0.018564408	0.011631835	ENSDARG00000012366/ENSDARG00000028000/ENSDARG00000040988	3
BP	GO:0009142	nucleoside triphosphate biosynthetic process	0.000838943	0.018564408	0.011631835	ENSDARG00000028000/ENSDARG00000040988/ENSDARG00000056008	3
BP	GO:0009127	purine nucleoside monophosphate biosynthetic process	0.000861678	0.018564408	0.011631835	ENSDARG00000028000/ENSDARG00000040988/ENSDARG00000056008	3
BP	GO:0009168	purine ribonucleoside monophosphate biosynthetic process	0.000861678	0.018564408	0.011631835	ENSDARG00000028000/ENSDARG00000040988/ENSDARG00000056008	3
BP	GO:0009165	nucleotide biosynthetic process	0.001007121	0.018564408	0.011631835	ENSDARG00000013787/ENSDARG00000028000/ENSDARG00000040988/ENSDARG00000056008	4
BP	GO:0006094	gluconeogenesis	0.001056252	0.018564408	0.011631835	ENSDARG00000012366/ENSDARG00000040988	2
BP	GO:0019319	hexose biosynthetic process	0.001056252	0.018564408	0.011631835	ENSDARG00000012366/ENSDARG00000040988	2
BP	GO:0034655	nucleobase-containing compound catabolic process	0.001080468	0.018564408	0.011631835	ENSDARG00000021140/ENSDARG00000028000/ENSDARG00000040184/ENSDARG00000040988	4
BP	GO:1901293	nucleoside phosphate biosynthetic process	0.001080468	0.018564408	0.011631835	ENSDARG00000013787/ENSDARG00000028000/ENSDARG00000040988/ENSDARG00000056008	4
BP	GO:0046364	monosaccharide biosynthetic process	0.001212916	0.019934004	0.012489978	ENSDARG00000012366/ENSDARG00000040988	2
BP	GO:0009156	ribonucleoside monophosphate biosynthetic process	0.001280035	0.020160552	0.012631925	ENSDARG00000028000/ENSDARG00000040988/ENSDARG00000056008	3
BP	GO:0009124	nucleoside monophosphate biosynthetic process	0.001370396	0.020720394	0.012982703	ENSDARG00000028000/ENSDARG00000040988/ENSDARG00000056008	3
BP	GO:0010608	posttranscriptional regulation of gene expression	0.001786861	0.025620067	0.016052673	ENSDARG00000021140/ENSDARG00000040184/ENSDARG00000054916/ENSDARG00000109337	4
BP	GO:0044270	cellular nitrogen compound catabolic process	0.001830005	0.025620067	0.016052673	ENSDARG00000021140/ENSDARG00000028000/ENSDARG00000040184/ENSDARG00000040988	4
BP	GO:0046700	heterocycle catabolic process	0.00191846	0.025899212	0.016227576	ENSDARG00000021140/ENSDARG00000028000/ENSDARG00000040184/ENSDARG00000040988	4
BP	GO:0046034	ATP metabolic process	0.002156939	0.027183896	0.017032516	ENSDARG00000028000/ENSDARG00000040988/ENSDARG00000056008	3
BP	GO:0009150	purine ribonucleotide metabolic process	0.002226455	0.027183896	0.017032516	ENSDARG00000013787/ENSDARG00000028000/ENSDARG00000040988/ENSDARG00000056008	4
BP	GO:0019439	aromatic compound catabolic process	0.002485535	0.027183896	0.017032516	ENSDARG00000021140/ENSDARG00000028000/ENSDARG00000040184/ENSDARG00000040988	4
BP	GO:0006163	purine nucleotide metabolic process	0.002512538	0.027183896	0.017032516	ENSDARG00000013787/ENSDARG00000028000/ENSDARG00000040988/ENSDARG00000056008	4
BP	GO:0006364	rRNA processing	0.002683334	0.027183896	0.017032516	ENSDARG00000008740/ENSDARG00000053912/ENSDARG00000055868	3
BP	GO:0009259	ribonucleotide metabolic process	0.002764743	0.027183896	0.017032516	ENSDARG00000013787/ENSDARG00000028000/ENSDARG00000040988/ENSDARG00000056008	4
BP	GO:0006417	regulation of translation	0.002874896	0.027183896	0.017032516	ENSDARG00000021140/ENSDARG00000054916/ENSDARG00000109337	3
BP	GO:1901361	organic cyclic compound catabolic process	0.002942248	0.027183896	0.017032516	ENSDARG00000021140/ENSDARG00000028000/ENSDARG00000040184/ENSDARG00000040988	4
BP	GO:0006096	glycolytic process	0.002959581	0.027183896	0.017032516	ENSDARG00000028000/ENSDARG00000040988	2
BP	GO:0006757	ATP generation from ADP	0.002959581	0.027183896	0.017032516	ENSDARG00000028000/ENSDARG00000040988	2
BP	GO:0009205	purine ribonucleoside triphosphate metabolic process	0.003023976	0.027183896	0.017032516	ENSDARG00000028000/ENSDARG00000040988/ENSDARG00000056008	3
BP	GO:0034248	regulation of cellular amide metabolic process	0.003074709	0.027183896	0.017032516	ENSDARG00000021140/ENSDARG00000054916/ENSDARG00000109337	3
BP	GO:0042866	pyruvate biosynthetic process	0.003084943	0.027183896	0.017032516	ENSDARG00000028000/ENSDARG00000040988	2
BP	GO:0009144	purine nucleoside triphosphate metabolic process	0.003125965	0.027183896	0.017032516	ENSDARG00000028000/ENSDARG00000040988/ENSDARG00000056008	3
BP	GO:0009108	coenzyme biosynthetic process	0.003177745	0.027183896	0.017032516	ENSDARG00000012932/ENSDARG00000028000/ENSDARG00000040988	3
BP	GO:0019693	ribose phosphate metabolic process	0.003386606	0.027183896	0.017032516	ENSDARG00000013787/ENSDARG00000028000/ENSDARG00000040988/ENSDARG00000056008	4
BP	GO:0046031	ADP metabolic process	0.003475755	0.027183896	0.017032516	ENSDARG00000028000/ENSDARG00000040988	2
BP	GO:0009135	purine nucleoside diphosphate metabolic process	0.003610906	0.027183896	0.017032516	ENSDARG00000028000/ENSDARG00000040988	2
BP	GO:0009179	purine ribonucleoside diphosphate metabolic process	0.003610906	0.027183896	0.017032516	ENSDARG00000028000/ENSDARG00000040988	2
BP	GO:0009185	ribonucleoside diphosphate metabolic process	0.003610906	0.027183896	0.017032516	ENSDARG00000028000/ENSDARG00000040988	2
BP	GO:0043488	regulation of mRNA stability	0.003610906	0.027183896	0.017032516	ENSDARG00000021140/ENSDARG00000040184	2
BP	GO:0009199	ribonucleoside triphosphate metabolic process	0.003667669	0.027183896	0.017032516	ENSDARG00000028000/ENSDARG00000040988/ENSDARG00000056008	3
BP	GO:0016072	rRNA metabolic process	0.003667669	0.027183896	0.017032516	ENSDARG00000008740/ENSDARG00000053912/ENSDARG00000055868	3
BP	GO:0072521	purine-containing compound metabolic process	0.003985422	0.028130116	0.017625386	ENSDARG00000013787/ENSDARG00000028000/ENSDARG00000040988/ENSDARG00000056008	4
BP	GO:0009126	purine nucleoside monophosphate metabolic process	0.004018588	0.028130116	0.017625386	ENSDARG00000028000/ENSDARG00000040988/ENSDARG00000056008	3
BP	GO:0009167	purine ribonucleoside monophosphate metabolic process	0.004018588	0.028130116	0.017625386	ENSDARG00000028000/ENSDARG00000040988/ENSDARG00000056008	3
BP	GO:0006165	nucleoside diphosphate phosphorylation	0.004175695	0.028185942	0.017660365	ENSDARG00000028000/ENSDARG00000040988	2
BP	GO:0043487	regulation of RNA stability	0.004175695	0.028185942	0.017660365	ENSDARG00000021140/ENSDARG00000040184	2
BP	GO:0046939	nucleotide phosphorylation	0.004472485	0.029441111	0.018446812	ENSDARG00000028000/ENSDARG00000040988	2
BP	GO:0009141	nucleoside triphosphate metabolic process	0.004517419	0.029441111	0.018446812	ENSDARG00000028000/ENSDARG00000040988/ENSDARG00000056008	3
BP	GO:0009161	ribonucleoside monophosphate metabolic process	0.005052324	0.031924969	0.020003113	ENSDARG00000028000/ENSDARG00000040988/ENSDARG00000056008	3
BP	GO:0006090	pyruvate metabolic process	0.005255923	0.031924969	0.020003113	ENSDARG00000028000/ENSDARG00000040988	2
BP	GO:0009132	nucleoside diphosphate metabolic process	0.005255923	0.031924969	0.020003113	ENSDARG00000028000/ENSDARG00000040988	2
BP	GO:0090407	organophosphate biosynthetic process	0.0053009	0.031924969	0.020003113	ENSDARG00000013787/ENSDARG00000028000/ENSDARG00000040988/ENSDARG00000056008	4
BP	GO:0009123	nucleoside monophosphate metabolic process	0.005333535	0.031924969	0.020003113	ENSDARG00000028000/ENSDARG00000040988/ENSDARG00000056008	3
BP	GO:0051188	cofactor biosynthetic process	0.005405286	0.031924969	0.020003113	ENSDARG00000012932/ENSDARG00000028000/ENSDARG00000040988	3
BP	GO:0061013	regulation of mRNA catabolic process	0.005585714	0.032483074	0.020352803	ENSDARG00000021140/ENSDARG00000040184	2
BP	GO:0019359	nicotinamide nucleotide biosynthetic process	0.005924789	0.03342642	0.020943872	ENSDARG00000028000/ENSDARG00000040988	2
BP	GO:0019363	pyridine nucleotide biosynthetic process	0.005924789	0.03342642	0.020943872	ENSDARG00000028000/ENSDARG00000040988	2
BP	GO:0017148	negative regulation of translation	0.006273084	0.034870968	0.021848977	ENSDARG00000021140/ENSDARG00000054916	2
BP	GO:0072525	pyridine-containing compound biosynthetic process	0.006630536	0.036323808	0.022759278	ENSDARG00000028000/ENSDARG00000040988	2
BP	GO:0009166	nucleotide catabolic process	0.006812677	0.036734682	0.023016718	ENSDARG00000028000/ENSDARG00000040988	2
BP	GO:0009117	nucleotide metabolic process	0.006935624	0.036734682	0.023016718	ENSDARG00000013787/ENSDARG00000028000/ENSDARG00000040988/ENSDARG00000056008	4
BP	GO:0034249	negative regulation of cellular amide metabolic process	0.006997082	0.036734682	0.023016718	ENSDARG00000021140/ENSDARG00000054916	2
BP	GO:0006753	nucleoside phosphate metabolic process	0.007320943	0.03766034	0.023596704	ENSDARG00000013787/ENSDARG00000028000/ENSDARG00000040988/ENSDARG00000056008	4
BP	GO:1901292	nucleoside phosphate catabolic process	0.007372659	0.03766034	0.023596704	ENSDARG00000028000/ENSDARG00000040988	2
BP	GO:0017144	drug metabolic process	0.008133755	0.040994123	0.025685541	ENSDARG00000012932/ENSDARG00000028000/ENSDARG00000040988/ENSDARG00000056008	4
BP	GO:0042254	ribosome biogenesis	0.009057255	0.045047925	0.028225517	ENSDARG00000008740/ENSDARG00000053912/ENSDARG00000055868	3
