# Supplementary material for: Cell-type-specific responses to the microbiota across all tissues of the larval zebrafish
Source: Cell Rep. Author manuscript; Available in PMC 2023 Oct 23. (PMC10423310; doi:10.1016/j.celrep.2023.112095)
Supplement: MMC7 [file NIHMS1880944-supplement-MMC7.zip › DataS1/Cluster26/cluster26_CVZvGF.tsv]

	gene	gene_NAME	p_val_adj	p_val	avg_logFC	pct.1	pct.2
1	ENSDARG00000086917	crygm2d2	6.70E-36	3.04E-40	-1.94333053	0.187	0.731
2	ENSDARG00000087324	crygm2d1	6.60E-32	2.99E-36	-1.708898375	0.141	0.665
3	ENSDARG00000053875	cryba1b	6.83E-31	3.10E-35	-1.667153389	0.131	0.645
4	ENSDARG00000024548	cryba4	1.32E-30	5.98E-35	-1.688465735	0.212	0.722
5	ENSDARG00000030411	crygn2	1.72E-30	7.81E-35	-1.669050546	0.191	0.706
6	ENSDARG00000068507	crybb1	5.78E-30	2.62E-34	-1.674347266	0.191	0.714
7	ENSDARG00000041925	cryba2b	7.92E-29	3.59E-33	-1.706629872	0.152	0.641
8	ENSDARG00000053862	crygmx	1.79E-27	8.12E-32	-1.514844892	0.216	0.714
9	ENSDARG00000087765	crygm2d10	6.65E-27	3.01E-31	-1.585663706	0.141	0.62
10	ENSDARG00000032929	cryba1l1	5.45E-26	2.47E-30	-1.633516378	0.212	0.678
11	ENSDARG00000109861	BX545855.1	3.66E-25	1.66E-29	-1.6436333	0.159	0.62
12	ENSDARG00000016793	crybb1l2	2.52E-21	1.14E-25	-1.305238497	0.12	0.539
13	ENSDARG00000069801	crygm2d12	6.65E-20	3.02E-24	-1.457930663	0.138	0.551
14	ENSDARG00000094310	si:ch211-255g12.6	3.10E-19	1.41E-23	-1.376430533	0.081	0.461
15	ENSDARG00000057460	crygm2d13	8.72E-17	3.95E-21	-1.246744028	0.092	0.453
16	ENSDARG00000007576	crybb1l1	4.75E-16	2.15E-20	-1.204173795	0.095	0.445
17	ENSDARG00000088823	crygm2d3	1.18E-15	5.35E-20	-1.228124045	0.074	0.412
18	ENSDARG00000076790	crygm2d16	1.82E-14	8.26E-19	-1.233327367	0.067	0.384
19	ENSDARG00000015445	lim2.4	8.65E-14	3.92E-18	-1.191277051	0.049	0.347
20	ENSDARG00000116164	crygm2d8	6.32E-11	2.87E-15	-1.087023573	0.092	0.376
21	ENSDARG00000086658	crygm2d21	4.24E-10	1.92E-14	-1.100802815	0.085	0.351
22	ENSDARG00000030349	cryba2a	4.68E-08	2.12E-12	-0.982820498	0.085	0.322
23	ENSDARG00000076572	crygm2d7	8.37E-07	3.79E-11	-1.048837449	0.057	0.257
24	ENSDARG00000015866	apoa2	9.54E-06	4.33E-10	-0.618372341	0.615	0.812
25	ENSDARG00000074001	crygmxl2	4.77E-05	2.16E-09	-0.841172188	0.039	0.204
26	ENSDARG00000091148	crygm2d20	0.000186373	8.45E-09	-0.733927424	0.014	0.147
27	ENSDARG00000017624	krt4	0.001275667	5.78E-08	-0.587695426	0.502	0.706
28	ENSDARG00000090268	krtt1c19e	0.007096072	3.22E-07	-0.552060053	0.42	0.629
29	ENSDARG00000092947	cyt1	0.014072142	6.38E-07	-0.55095656	0.615	0.771
30	ENSDARG00000087164	crygm2d4	0.023299983	1.06E-06	-0.73316674	0.06	0.2
31	ENSDARG00000014803	cryba1l2	0.054621069	2.48E-06	-0.505403025	0.014	0.11
32	ENSDARG00000101324	apoa1b	0.056112699	2.54E-06	-0.428767132	0.615	0.771
33	ENSDARG00000038439	fabp10a	0.141722934	6.43E-06	-0.26601046	0.449	0.62
34	ENSDARG00000069827	crygm2d11	0.241454547	1.09E-05	-0.655255347	0.046	0.159
35	ENSDARG00000058371	krt5	0.409673174	1.86E-05	-0.521055934	0.548	0.71
36	ENSDARG00000036832	cyt1l	0.9592798	4.35E-05	-0.736366793	0.155	0.29
37	ENSDARG00000000503	stx1b	1	0.377885936	0.315433876	0.102	0.082
38	ENSDARG00000000563	ttn.1	1	0.280207268	0.290391503	0.141	0.18
39	ENSDARG00000001950	ak1	1	0.05687685	0.654787553	0.721	0.649
40	ENSDARG00000002745	tdh	1	0.03834918	-0.324858236	0.703	0.763
41	ENSDARG00000003151	skp1	1	0.000654598	0.308730355	0.519	0.367
42	ENSDARG00000003259	loxa	1	0.019865106	-0.378285513	0.074	0.135
43	ENSDARG00000003808	aqp3a	1	0.515282178	0.348612894	0.088	0.106
44	ENSDARG00000004588	sox4a	1	0.032785251	0.314108057	0.141	0.082
45	ENSDARG00000005191	ahcy	1	0.075558822	-0.261986019	0.247	0.306
46	ENSDARG00000005221	desmb	1	0.724177533	0.262273562	0.219	0.212
47	ENSDARG00000005423	pgam1a	1	0.057911093	1.24551887	0.219	0.163
48	ENSDARG00000006397	laptm4a	1	0.057531594	-0.263248525	0.216	0.278
49	ENSDARG00000006497	rtn1a	1	0.884461229	0.262715697	0.244	0.241
50	ENSDARG00000006526	fn1b	1	0.095335675	0.456954173	0.198	0.151
51	ENSDARG00000007275	si:ch211-251b21.1	1	0.05482712	-0.27047757	0.438	0.535
52	ENSDARG00000007697	fabp7a	1	0.204339264	-0.48417424	0.177	0.216
53	ENSDARG00000008133	foxl1	1	0.31296082	-0.256604953	0.11	0.135
54	ENSDARG00000008200	ugp2b	1	0.085970486	-0.285266484	0.099	0.143
55	ENSDARG00000008740	esf1	1	0.028081181	0.311559324	0.113	0.061
56	ENSDARG00000009534	wls	1	0.000207653	-0.385363703	0.194	0.327
57	ENSDARG00000010137	ldb1a	1	0.021048154	0.385941125	0.152	0.09
58	ENSDARG00000011473	calcrla	1	0.035107326	-0.324388604	0.057	0.106
59	ENSDARG00000012366	fbp2	1	0.001647995	1.227537351	0.102	0.033
60	ENSDARG00000012671	inhbaa	1	0.048486373	0.252347692	0.145	0.09
61	ENSDARG00000012932	mat2b	1	0.000512484	0.306957157	0.138	0.049
62	ENSDARG00000012944	myhz2	1	0.004549128	-0.437757683	0.223	0.322
63	ENSDARG00000012987	gpia	1	0.058602468	0.444156319	0.269	0.208
64	ENSDARG00000013615	pbx3b	1	0.084285955	-0.301074851	0.102	0.151
65	ENSDARG00000013787	gucy1a1	1	0.030866428	0.292017597	0.152	0.09
66	ENSDARG00000014646	aoc2	1	0.012634357	-0.398227026	0.159	0.245
67	ENSDARG00000018174	gnai2a	1	0.11538789	-0.281892734	0.191	0.237
68	ENSDARG00000018593	parp16	1	0.107187999	-0.266889901	0.099	0.139
69	ENSDARG00000019613	ip6k2b	1	0.01297285	-0.397700425	0.247	0.331
70	ENSDARG00000019702	aldocb	1	0.100000556	0.604991344	0.385	0.322
71	ENSDARG00000019732	mtch2	1	0.000219852	0.340192269	0.134	0.041
72	ENSDARG00000020007	col1a2	1	0.018391068	-0.345045011	0.389	0.457
73	ENSDARG00000020708	mdkb	1	0.397703106	-0.254722306	0.265	0.298
74	ENSDARG00000020761	arrdc2	1	0.382531758	-0.28811828	0.24	0.265
75	ENSDARG00000021140	pabpc1b	1	0.024782743	0.25838131	0.311	0.229
76	ENSDARG00000022315	atp6v1g1	1	0.021938673	-0.307422164	0.113	0.18
77	ENSDARG00000022456	eno1a	1	0.103403308	0.707896879	0.406	0.343
78	ENSDARG00000023151	ucp1	1	0.112376112	0.632130644	0.177	0.131
79	ENSDARG00000023694	spon1b	1	0.029332439	-0.361901352	0.099	0.159
80	ENSDARG00000024829	tnn	1	0.285509969	-0.3399578	0.085	0.11
81	ENSDARG00000025428	socs3a	1	0.057926231	-0.37362486	0.35	0.4
82	ENSDARG00000025522	sgk1	1	0.000135848	-0.38448615	0.078	0.188
83	ENSDARG00000026595	pafah1b1b	1	0.014525203	-0.265309555	0.06	0.118
84	ENSDARG00000028000	pfkpa	1	0.009398871	0.417825658	0.117	0.053
85	ENSDARG00000028957	maff	1	0.007909365	0.265795427	0.233	0.147
86	ENSDARG00000030440	rsrp1	1	0.00686499	0.277855123	0.502	0.384
87	ENSDARG00000031164	tuba8l2	1	0.014452983	0.28425933	0.498	0.412
88	ENSDARG00000031678	col5a2a	1	0.000204515	-0.361731206	0.11	0.229
89	ENSDARG00000031681	atp6v0b	1	0.087875771	0.279727567	0.106	0.065
90	ENSDARG00000031683	fosab	1	0.006595276	-0.43275283	0.428	0.518
91	ENSDARG00000033655	stmn1b	1	0.127489651	-0.280975772	0.311	0.376
92	ENSDARG00000034187	calm1b	1	0.03594919	0.309875045	0.18	0.114
93	ENSDARG00000035282	emc6	1	0.005308562	0.351332003	0.177	0.094
94	ENSDARG00000035519	histh1l	1	0.009287409	-0.35019598	0.777	0.78
95	ENSDARG00000035810	rgcc	1	0.02956467	-0.367097708	0.134	0.2
96	ENSDARG00000035858	cnn2	1	0.020357399	-0.262501564	0.314	0.4
97	ENSDARG00000035859	angptl4	1	0.263827865	-0.373162004	0.159	0.196
98	ENSDARG00000036386	rbm4.1	1	0.016807416	-0.328590626	0.092	0.155
99	ENSDARG00000036820	mgll	1	0.000419991	0.354941712	0.134	0.045
100	ENSDARG00000036830	krt91	1	0.000217074	-0.419772993	0.834	0.882
101	ENSDARG00000037259	ndufb6	1	0.349353326	-0.25479965	0.163	0.188
102	ENSDARG00000038028	ndufa6	1	0.169667315	0.318389319	0.272	0.224
103	ENSDARG00000039007	eno3	1	0.26904542	1.254135694	0.403	0.388
104	ENSDARG00000039682	si:ch211-121a2.2	1	0.000185874	0.326929201	0.134	0.041
105	ENSDARG00000039914	gapdhs	1	0.383691484	0.480073569	0.633	0.702
106	ENSDARG00000040184	syncrip	1	0.01559992	0.258954089	0.42	0.322
107	ENSDARG00000040237	mef2d	1	0.021073327	0.281426322	0.18	0.11
108	ENSDARG00000040277	fbxo32	1	0.000605776	0.415608613	0.163	0.069
109	ENSDARG00000040295	apoeb	1	0.070135016	-0.324137072	0.11	0.159
110	ENSDARG00000040526	s1pr5a	1	0.679612715	-0.261542338	0.293	0.302
111	ENSDARG00000040988	tpi1b	1	0.018604833	0.680069283	0.304	0.233
112	ENSDARG00000042133	si:dkey-51e6.1	1	7.03E-05	0.454328097	0.216	0.09
113	ENSDARG00000042319	cdca4	1	0.034925643	0.251714656	0.205	0.139
114	ENSDARG00000042410	rab40b	1	0.016721623	0.258306356	0.23	0.151
115	ENSDARG00000042428	gstt1a	1	0.002193527	-0.32581112	0.049	0.122
116	ENSDARG00000042777	ndufa11	1	0.091454992	0.291528875	0.173	0.122
117	ENSDARG00000043665	glrx5	1	0.115288383	-0.274975078	0.138	0.184
118	ENSDARG00000044601	rtn4a	1	0.263137717	0.286187639	0.311	0.282
119	ENSDARG00000044935	hpdb	1	0.31725235	0.297677895	0.117	0.09
120	ENSDARG00000044975	krt94	1	0.064632395	0.328711592	0.117	0.069
121	ENSDARG00000045180	acta2	1	0.388420984	0.303406753	0.647	0.645
122	ENSDARG00000045639	elavl4	1	0.373018914	0.340551309	0.152	0.127
123	ENSDARG00000052000	cav2	1	0.02038581	-0.332134838	0.127	0.196
124	ENSDARG00000053326	gna11b	1	0.100725176	0.251965391	0.11	0.069
125	ENSDARG00000053468	adam10a	1	0.008885935	-0.302010226	0.088	0.159
126	ENSDARG00000053542	kctd12.2	1	0.264087197	-0.337442899	0.272	0.298
127	ENSDARG00000053684	aldob	1	0.466860652	0.838367535	0.82	0.845
128	ENSDARG00000053912	fbl	1	0.008014106	0.361452962	0.24	0.151
129	ENSDARG00000054191	pgk1	1	0.459482899	0.513556046	0.23	0.212
130	ENSDARG00000054916	eif4ebp3	1	0.00570311	0.269298092	0.53	0.416
131	ENSDARG00000055192	zgc:136930	1	0.000722341	-0.349243839	0.332	0.473
132	ENSDARG00000055389	si:dkey-67c22.2	1	0.217432858	0.272411429	0.191	0.151
133	ENSDARG00000055514	icn2	1	0.000191843	-0.665056468	0.099	0.212
134	ENSDARG00000055589	s100t	1	0.00413378	0.342796332	0.113	0.045
135	ENSDARG00000055618	acta1b	1	0.116801897	-0.285292416	0.145	0.196
136	ENSDARG00000055868	rsl1d1	1	0.015407283	0.257333783	0.463	0.371
137	ENSDARG00000056008	atp5mc1	1	0.021117174	0.26332597	0.187	0.114
138	ENSDARG00000056795	serpine1	1	0.103332878	-0.266636192	0.18	0.233
139	ENSDARG00000057940	dido1	1	0.046768451	-0.25124567	0.159	0.22
140	ENSDARG00000058226	ak3	1	0.137830904	0.331625384	0.141	0.106
141	ENSDARG00000059360	srsf3b	1	0.019137933	-0.290131649	0.099	0.167
142	ENSDARG00000059836	ddit3	1	0.29131819	0.276116324	0.102	0.078
143	ENSDARG00000060796	slc20a2	1	0.0099499	0.282449048	0.159	0.086
144	ENSDARG00000061436	col6a2	1	0.007605224	-0.378921516	0.057	0.122
145	ENSDARG00000063924	mt-cyb	1	0.017183479	-0.289702529	0.799	0.829
146	ENSDARG00000067990	myhz1.1	1	0.015842666	0.368550907	0.597	0.678
147	ENSDARG00000067995	myhz1.2	1	0.735383278	0.549577627	0.233	0.224
148	ENSDARG00000067997	myhz1.3	1	0.106840505	0.322914743	0.131	0.184
149	ENSDARG00000068436	h3f3b.1	1	0.062426006	-0.295943881	0.47	0.514
150	ENSDARG00000068732	spry4	1	0.083689888	-0.317301881	0.187	0.237
151	ENSDARG00000069093	col2a1a	1	0.85226944	-0.312595836	0.11	0.102
152	ENSDARG00000069175	vps4b	1	0.147413476	-0.251478658	0.184	0.229
153	ENSDARG00000069853	txndc9	1	0.034147618	-0.260524953	0.314	0.388
154	ENSDARG00000070047	rgs4	1	0.354202077	-0.265198699	0.106	0.131
155	ENSDARG00000070360	inka1a	1	0.31290168	-0.308378925	0.17	0.2
156	ENSDARG00000070472	arf5	1	0.000959581	0.27018653	0.339	0.204
157	ENSDARG00000070822	cnp	1	0.138272431	-0.29454332	0.12	0.159
158	ENSDARG00000070873	ccl25b	1	0.723403027	0.392090996	0.18	0.2
159	ENSDARG00000071196	cavin2b	1	0.002992575	0.276881477	0.47	0.339
160	ENSDARG00000071203	sptssa	1	0.017682036	-0.266908642	0.078	0.139
161	ENSDARG00000071658	ywhag2	1	0.106803912	-0.312090843	0.095	0.139
162	ENSDARG00000073750	crygm2d18	1	0.034946481	-0.309361321	0.064	0.114
163	ENSDARG00000074652	smtna	1	0.294225657	-0.273354476	0.099	0.127
164	ENSDARG00000076838	apom	1	0.000186479	-0.504104263	0.032	0.114
165	ENSDARG00000077139	col6a3	1	0.225526711	-0.28326119	0.085	0.114
166	ENSDARG00000077726	nocta	1	0.028610296	-0.289972428	0.152	0.224
167	ENSDARG00000077811	sox11a	1	0.366067973	0.254883298	0.159	0.131
168	ENSDARG00000078042	il10rb	1	0.00584806	0.263466586	0.166	0.086
169	ENSDARG00000078113	atp5mea	1	0.025413585	-0.282272309	0.191	0.261
170	ENSDARG00000079636	fam177a1	1	0.006123014	-0.254587282	0.081	0.155
171	ENSDARG00000086881	ier2b	1	0.265508838	-0.292115201	0.223	0.257
172	ENSDARG00000087636	hmgn6	1	0.042549271	0.268506638	0.488	0.412
173	ENSDARG00000089382	zgc:158463	1	0.042128703	0.289979573	0.392	0.306
174	ENSDARG00000089681	btf3l4	1	0.034295977	-0.341854286	0.145	0.208
175	ENSDARG00000092170	apoc1	1	0.02256332	-0.505100435	0.078	0.135
176	ENSDARG00000093549	selenop	1	0.01646489	-0.26369832	0.615	0.657
177	ENSDARG00000094422	si:dkey-12l12.1	1	0.829207403	-0.288737973	0.134	0.122
178	ENSDARG00000094673	rhoab	1	0.126089475	-0.32562247	0.216	0.261
179	ENSDARG00000095901	col18a1b	1	0.004060528	-0.267574254	0.039	0.102
180	ENSDARG00000096242	si:ch211-76l23.4	1	0.007929201	0.413535582	0.106	0.045
181	ENSDARG00000097057	fxyd6l	1	0.014967464	-0.300348153	0.396	0.49
182	ENSDARG00000099200	zgc:123103	1	0.000929208	-0.294237935	0.039	0.114
183	ENSDARG00000099730	pkma	1	0.097924581	0.853101429	0.272	0.224
184	ENSDARG00000100133	cnmd	1	0.928042154	-0.260309002	0.117	0.11
185	ENSDARG00000100446	si:ch211-286o17.1	1	0.036539375	-0.253401719	0.435	0.502
186	ENSDARG00000101251	ldha	1	0.096692117	0.564373094	0.18	0.135
187	ENSDARG00000101631	etfa	1	0.12716952	0.255595828	0.191	0.143
188	ENSDARG00000102415	scinla	1	0.053460491	-0.290624066	0.064	0.11
189	ENSDARG00000103092	grem2b	1	0.253456994	-0.336790671	0.092	0.118
190	ENSDARG00000103114	ndufa4l2a	1	0.594541378	-0.436133331	0.163	0.171
191	ENSDARG00000103720	zgc:162730	1	0.012216037	-0.312986643	0.537	0.592
192	ENSDARG00000104347	rtn4b	1	0.01512519	0.326053866	0.198	0.118
193	ENSDARG00000104782	oaz1b	1	0.000760724	-0.287357053	0.3	0.441
194	ENSDARG00000109337	nanos1	1	0.026085452	0.35875621	0.152	0.09
