# Supplementary material for: Cell-type-specific responses to the microbiota across all tissues of the larval zebrafish
Source: Cell Rep. Author manuscript; Available in PMC 2023 Oct 23. (PMC10423310; doi:10.1016/j.celrep.2023.112095)
Supplement: MMC7 [file NIHMS1880944-supplement-MMC7.zip › DataS1/Cluster21/clu21_GOresults_CVZup_fdr.tsv]

ONTOLOGY	ID	Description	pvalue	p.adjust	qvalue	geneID	Count
BP	GO:0016054	organic acid catabolic process	3.07E-06	0.000998669	0.000850688	ENSDARG00000020239/ENSDARG00000002745/ENSDARG00000027984/ENSDARG00000035904/ENSDARG00000045926/ENSDARG00000091655/ENSDARG00000099389	7
BP	GO:0046395	carboxylic acid catabolic process	3.07E-06	0.000998669	0.000850688	ENSDARG00000020239/ENSDARG00000002745/ENSDARG00000027984/ENSDARG00000035904/ENSDARG00000045926/ENSDARG00000091655/ENSDARG00000099389	7
BP	GO:0044282	small molecule catabolic process	4.01E-05	0.008694371	0.007406056	ENSDARG00000020239/ENSDARG00000002745/ENSDARG00000027984/ENSDARG00000035904/ENSDARG00000045926/ENSDARG00000091655/ENSDARG00000099389	7
BP	GO:0046034	ATP metabolic process	0.00025178	0.024928942	0.021235018	ENSDARG00000019702/ENSDARG00000011553/ENSDARG00000022438/ENSDARG00000037259/ENSDARG00000053217	5
BP	GO:0050767	regulation of neurogenesis	0.000255441	0.024928942	0.021235018	ENSDARG00000007184/ENSDARG00000038205/ENSDARG00000040764/ENSDARG00000054562/ENSDARG00000054823/ENSDARG00000055543/ENSDARG00000070538	7
BP	GO:0017144	drug metabolic process	0.000356924	0.024928942	0.021235018	ENSDARG00000019702/ENSDARG00000011553/ENSDARG00000022438/ENSDARG00000027984/ENSDARG00000037259/ENSDARG00000053217/ENSDARG00000079305/ENSDARG00000091655	8
BP	GO:1901606	alpha-amino acid catabolic process	0.000398267	0.024928942	0.021235018	ENSDARG00000002745/ENSDARG00000027984/ENSDARG00000091655/ENSDARG00000099389	4
BP	GO:0009205	purine ribonucleoside triphosphate metabolic process	0.000435917	0.024928942	0.021235018	ENSDARG00000019702/ENSDARG00000011553/ENSDARG00000022438/ENSDARG00000037259/ENSDARG00000053217	5
BP	GO:0051960	regulation of nervous system development	0.000436053	0.024928942	0.021235018	ENSDARG00000007184/ENSDARG00000038205/ENSDARG00000040764/ENSDARG00000054562/ENSDARG00000054823/ENSDARG00000055543/ENSDARG00000070538	7
BP	GO:0060284	regulation of cell development	0.00044324	0.024928942	0.021235018	ENSDARG00000007184/ENSDARG00000038205/ENSDARG00000040764/ENSDARG00000054562/ENSDARG00000054823/ENSDARG00000055543/ENSDARG00000070538	7
BP	GO:0009144	purine nucleoside triphosphate metabolic process	0.000459983	0.024928942	0.021235018	ENSDARG00000019702/ENSDARG00000011553/ENSDARG00000022438/ENSDARG00000037259/ENSDARG00000053217	5
BP	GO:0009063	cellular amino acid catabolic process	0.00056737	0.024928942	0.021235018	ENSDARG00000002745/ENSDARG00000027984/ENSDARG00000091655/ENSDARG00000099389	4
BP	GO:0009199	ribonucleoside triphosphate metabolic process	0.000595672	0.024928942	0.021235018	ENSDARG00000019702/ENSDARG00000011553/ENSDARG00000022438/ENSDARG00000037259/ENSDARG00000053217	5
BP	GO:0006520	cellular amino acid metabolic process	0.000606194	0.024928942	0.021235018	ENSDARG00000099776/ENSDARG00000002745/ENSDARG00000027984/ENSDARG00000091655/ENSDARG00000099389/ENSDARG00000101074	6
BP	GO:0008300	isoprenoid catabolic process	0.000613933	0.024928942	0.021235018	ENSDARG00000035904/ENSDARG00000045926	2
BP	GO:0032330	regulation of chondrocyte differentiation	0.000613933	0.024928942	0.021235018	ENSDARG00000010381/ENSDARG00000034043	2
BP	GO:0009126	purine nucleoside monophosphate metabolic process	0.00069034	0.024928942	0.021235018	ENSDARG00000019702/ENSDARG00000011553/ENSDARG00000022438/ENSDARG00000037259/ENSDARG00000053217	5
BP	GO:0009167	purine ribonucleoside monophosphate metabolic process	0.00069034	0.024928942	0.021235018	ENSDARG00000019702/ENSDARG00000011553/ENSDARG00000022438/ENSDARG00000037259/ENSDARG00000053217	5
BP	GO:1901605	alpha-amino acid metabolic process	0.000759433	0.025980609	0.02213085	ENSDARG00000099776/ENSDARG00000002745/ENSDARG00000027984/ENSDARG00000091655/ENSDARG00000099389	5
BP	GO:0009141	nucleoside triphosphate metabolic process	0.000833574	0.027091155	0.023076838	ENSDARG00000019702/ENSDARG00000011553/ENSDARG00000022438/ENSDARG00000037259/ENSDARG00000053217	5
BP	GO:0009161	ribonucleoside monophosphate metabolic process	0.000997918	0.030887932	0.026311016	ENSDARG00000019702/ENSDARG00000011553/ENSDARG00000022438/ENSDARG00000037259/ENSDARG00000053217	5
BP	GO:0009123	nucleoside monophosphate metabolic process	0.001088588	0.032162833	0.027397004	ENSDARG00000019702/ENSDARG00000011553/ENSDARG00000022438/ENSDARG00000037259/ENSDARG00000053217	5
BP	GO:0006775	fat-soluble vitamin metabolic process	0.001229492	0.034746519	0.029597845	ENSDARG00000035904/ENSDARG00000045926	2
BP	GO:0009071	serine family amino acid catabolic process	0.001415202	0.036795254	0.031343002	ENSDARG00000091655/ENSDARG00000099389	2
BP	GO:0051101	regulation of DNA binding	0.001415202	0.036795254	0.031343002	ENSDARG00000040764/ENSDARG00000054823	2
BP	GO:0072329	monocarboxylic acid catabolic process	0.00163916	0.040978989	0.034906798	ENSDARG00000020239/ENSDARG00000035904/ENSDARG00000045926	3
BP	GO:0007219	Notch signaling pathway	0.002062066	0.049642329	0.042286421	ENSDARG00000038205/ENSDARG00000054562/ENSDARG00000055543/ENSDARG00000070538	4
CC	GO:0070469	respiratory chain	3.25E-05	0.002953375	0.002562211	ENSDARG00000022438/ENSDARG00000037259/ENSDARG00000053217/ENSDARG00000095273/ENSDARG00000115557	5
CC	GO:0044455	mitochondrial membrane part	0.000132432	0.006025643	0.005227567	ENSDARG00000011553/ENSDARG00000022438/ENSDARG00000032919/ENSDARG00000037259/ENSDARG00000053217/ENSDARG00000115557	6
CC	GO:0031966	mitochondrial membrane	0.000208465	0.006312869	0.005476751	ENSDARG00000011553/ENSDARG00000022438/ENSDARG00000032919/ENSDARG00000037259/ENSDARG00000053217/ENSDARG00000092124/ENSDARG00000094704/ENSDARG00000115557	8
CC	GO:0005746	mitochondrial respiratory chain	0.000317458	0.006312869	0.005476751	ENSDARG00000022438/ENSDARG00000037259/ENSDARG00000053217/ENSDARG00000115557	4
CC	GO:0005740	mitochondrial envelope	0.000346861	0.006312869	0.005476751	ENSDARG00000011553/ENSDARG00000022438/ENSDARG00000032919/ENSDARG00000037259/ENSDARG00000053217/ENSDARG00000092124/ENSDARG00000094704/ENSDARG00000115557	8
CC	GO:0005743	mitochondrial inner membrane	0.001051738	0.015951359	0.013838657	ENSDARG00000011553/ENSDARG00000022438/ENSDARG00000032919/ENSDARG00000037259/ENSDARG00000053217/ENSDARG00000115557	6
CC	GO:0098800	inner mitochondrial membrane protein complex	0.001786137	0.02105932	0.018270087	ENSDARG00000011553/ENSDARG00000022438/ENSDARG00000032919/ENSDARG00000037259	4
CC	GO:0019866	organelle inner membrane	0.001874667	0.02105932	0.018270087	ENSDARG00000011553/ENSDARG00000022438/ENSDARG00000032919/ENSDARG00000037259/ENSDARG00000053217/ENSDARG00000115557	6
CC	GO:0045277	respiratory chain complex IV	0.00228353	0.02105932	0.018270087	ENSDARG00000022438/ENSDARG00000095273	2
CC	GO:0098798	mitochondrial protein complex	0.002433196	0.02105932	0.018270087	ENSDARG00000011553/ENSDARG00000022438/ENSDARG00000032919/ENSDARG00000037259/ENSDARG00000062568	5
CC	GO:0005833	hemoglobin complex	0.002545632	0.02105932	0.018270087	ENSDARG00000079305/ENSDARG00000087390	2
CC	GO:0098803	respiratory chain complex	0.003967843	0.030089473	0.026104228	ENSDARG00000022438/ENSDARG00000037259/ENSDARG00000095273	3
CC	GO:0000152	nuclear ubiquitin ligase complex	0.00549874	0.037748197	0.032748581	ENSDARG00000010381/ENSDARG00000102531	2
CC	GO:0070069	cytochrome complex	0.005890943	0.037748197	0.032748581	ENSDARG00000022438/ENSDARG00000095273	2
CC	GO:1990204	oxidoreductase complex	0.00622223	0.037748197	0.032748581	ENSDARG00000037259/ENSDARG00000043180/ENSDARG00000091655	3
MF	GO:0004129	cytochrome-c oxidase activity	5.78E-06	0.00019228	0.000168921	ENSDARG00000022438/ENSDARG00000053217/ENSDARG00000095273/ENSDARG00000115557	4
MF	GO:0015002	heme-copper terminal oxidase activity	5.78E-06	0.00019228	0.000168921	ENSDARG00000022438/ENSDARG00000053217/ENSDARG00000095273/ENSDARG00000115557	4
MF	GO:0016675	oxidoreductase activity, acting on a heme group of donors	5.78E-06	0.00019228	0.000168921	ENSDARG00000022438/ENSDARG00000053217/ENSDARG00000095273/ENSDARG00000115557	4
MF	GO:0016676	oxidoreductase activity, acting on a heme group of donors, oxygen as acceptor	5.78E-06	0.00019228	0.000168921	ENSDARG00000022438/ENSDARG00000053217/ENSDARG00000095273/ENSDARG00000115557	4
MF	GO:0015078	proton transmembrane transporter activity	0.000163991	0.004362164	0.003832213	ENSDARG00000011553/ENSDARG00000022438/ENSDARG00000053217/ENSDARG00000095273/ENSDARG00000115557	5
MF	GO:0009055	electron transfer activity	0.000290544	0.006440384	0.005657955	ENSDARG00000022438/ENSDARG00000053217/ENSDARG00000095273/ENSDARG00000115557	4
MF	GO:0031369	translation initiation factor binding	0.001678908	0.026467553	0.023252065	ENSDARG00000043608/ENSDARG00000054916	2
MF	GO:0005501	retinoid binding	0.001898049	0.026467553	0.023252065	ENSDARG00000035904/ENSDARG00000045926	2
MF	GO:0019840	isoprenoid binding	0.001898049	0.026467553	0.023252065	ENSDARG00000035904/ENSDARG00000045926	2
MF	GO:0001227	DNA-binding transcription repressor activity, RNA polymerase II-specific	0.001990042	0.026467553	0.023252065	ENSDARG00000038205/ENSDARG00000054562/ENSDARG00000070538	3
