# Supplementary material for: Cell-type-specific responses to the microbiota across all tissues of the larval zebrafish
Source: Cell Rep. Author manuscript; Available in PMC 2023 Oct 23. (PMC10423310; doi:10.1016/j.celrep.2023.112095)
Supplement: MMC7 [file NIHMS1880944-supplement-MMC7.zip › DataS1/Cluster21/clu21_GOresults_GFup.tsv]

ONTOLOGY	ID	Description	pvalue	p.adjust	qvalue	geneID	Count
BP	GO:0002088	lens development in camera-type eye	7.47E-35	7.47E-35	4.50E-32	ENSDARG00000068507/ENSDARG00000053875/ENSDARG00000087324/ENSDARG00000069801/ENSDARG00000053862/ENSDARG00000030411/ENSDARG00000041925/ENSDARG00000024548/ENSDARG00000087765/ENSDARG00000016793/ENSDARG00000032929/ENSDARG00000057460/ENSDARG00000007576/ENSDARG00000030349/ENSDARG00000088823/ENSDARG00000076790/ENSDARG00000086658/ENSDARG00000076572/ENSDARG00000074001/ENSDARG00000069827/ENSDARG00000013963/…	22
BP	GO:0007601	visual perception	3.24E-27	3.24E-27	9.75E-25	ENSDARG00000068507/ENSDARG00000053875/ENSDARG00000087324/ENSDARG00000069801/ENSDARG00000053862/ENSDARG00000030411/ENSDARG00000041925/ENSDARG00000024548/ENSDARG00000087765/ENSDARG00000016793/ENSDARG00000032929/ENSDARG00000057460/ENSDARG00000007576/ENSDARG00000030349/ENSDARG00000088823/ENSDARG00000076790/ENSDARG00000086658/ENSDARG00000076572/ENSDARG00000074001/ENSDARG00000069827/ENSDARG00000073750	21
BP	GO:0050953	sensory perception of light stimulus	9.07E-27	9.07E-27	1.82E-24	ENSDARG00000068507/ENSDARG00000053875/ENSDARG00000087324/ENSDARG00000069801/ENSDARG00000053862/ENSDARG00000030411/ENSDARG00000041925/ENSDARG00000024548/ENSDARG00000087765/ENSDARG00000016793/ENSDARG00000032929/ENSDARG00000057460/ENSDARG00000007576/ENSDARG00000030349/ENSDARG00000088823/ENSDARG00000076790/ENSDARG00000086658/ENSDARG00000076572/ENSDARG00000074001/ENSDARG00000069827/ENSDARG00000073750	21
BP	GO:0043010	camera-type eye development	1.20E-20	1.20E-20	1.81E-18	ENSDARG00000068507/ENSDARG00000053875/ENSDARG00000087324/ENSDARG00000069801/ENSDARG00000053862/ENSDARG00000030411/ENSDARG00000041925/ENSDARG00000024548/ENSDARG00000087765/ENSDARG00000016793/ENSDARG00000032929/ENSDARG00000057460/ENSDARG00000007576/ENSDARG00000030349/ENSDARG00000088823/ENSDARG00000076790/ENSDARG00000086658/ENSDARG00000076572/ENSDARG00000074001/ENSDARG00000069827/ENSDARG00000013963/…	22
BP	GO:0007600	sensory perception	4.16E-20	4.16E-20	5.01E-18	ENSDARG00000068507/ENSDARG00000053875/ENSDARG00000087324/ENSDARG00000069801/ENSDARG00000053862/ENSDARG00000030411/ENSDARG00000041925/ENSDARG00000024548/ENSDARG00000087765/ENSDARG00000016793/ENSDARG00000032929/ENSDARG00000057460/ENSDARG00000007576/ENSDARG00000030349/ENSDARG00000088823/ENSDARG00000076790/ENSDARG00000086658/ENSDARG00000076572/ENSDARG00000074001/ENSDARG00000069827/ENSDARG00000073750	21
CC	GO:0005882	intermediate filament	2.21E-08	2.21E-08	5.27E-07	ENSDARG00000036832/ENSDARG00000058371/ENSDARG00000092947/ENSDARG00000090268/ENSDARG00000017624/ENSDARG00000036830/ENSDARG00000056248	7
CC	GO:0045111	intermediate filament cytoskeleton	2.38E-08	2.38E-08	5.27E-07	ENSDARG00000036832/ENSDARG00000058371/ENSDARG00000092947/ENSDARG00000090268/ENSDARG00000017624/ENSDARG00000036830/ENSDARG00000056248	7
CC	GO:0099513	polymeric cytoskeletal fiber	2.61E-05	2.61E-05	0.000385177	ENSDARG00000036832/ENSDARG00000058371/ENSDARG00000092947/ENSDARG00000090268/ENSDARG00000017624/ENSDARG00000036830/ENSDARG00000056248/ENSDARG00000070097	8
CC	GO:0045095	keratin filament	0.000842079	0.000842079	0.009307185	ENSDARG00000058371/ENSDARG00000017624	2
MF	GO:0005212	structural constituent of eye lens	8.00E-38	8.00E-38	6.82E-36	ENSDARG00000068507/ENSDARG00000053875/ENSDARG00000087324/ENSDARG00000069801/ENSDARG00000053862/ENSDARG00000030411/ENSDARG00000041925/ENSDARG00000024548/ENSDARG00000087765/ENSDARG00000016793/ENSDARG00000032929/ENSDARG00000057460/ENSDARG00000007576/ENSDARG00000030349/ENSDARG00000015445/ENSDARG00000088823/ENSDARG00000076790/ENSDARG00000086658/ENSDARG00000076572/ENSDARG00000074001/ENSDARG00000069827/…	22
