# Supplementary material for: Cell-type-specific responses to the microbiota across all tissues of the larval zebrafish
Source: Cell Rep. Author manuscript; Available in PMC 2023 Oct 23. (PMC10423310; doi:10.1016/j.celrep.2023.112095)
Supplement: MMC7 [file NIHMS1880944-supplement-MMC7.zip › DataS1/Cluster21/cluster21_CVZvGF.tsv]

	gene	gene_NAME	p_val_adj	p_val	avg_logFC	pct.1	pct.2
1	ENSDARG00000086917	crygm2d2	2.11E-46	9.55E-51	-1.826400103	0.191	0.765
2	ENSDARG00000068507	crybb1	5.66E-41	2.57E-45	-1.735742957	0.203	0.728
3	ENSDARG00000053875	cryba1b	9.08E-40	4.12E-44	-1.61017241	0.146	0.685
4	ENSDARG00000087324	crygm2d1	1.20E-39	5.44E-44	-1.733051743	0.131	0.654
5	ENSDARG00000069801	crygm2d12	2.69E-36	1.22E-40	-1.615539754	0.113	0.617
6	ENSDARG00000053862	crygmx	6.04E-35	2.74E-39	-1.684955866	0.155	0.648
7	ENSDARG00000030411	crygn2	7.56E-35	3.43E-39	-1.577272256	0.179	0.671
8	ENSDARG00000041925	cryba2b	1.09E-33	4.93E-38	-1.536173011	0.155	0.644
9	ENSDARG00000024548	cryba4	7.27E-33	3.30E-37	-1.531374818	0.209	0.685
10	ENSDARG00000109861	BX545855.1	3.39E-32	1.54E-36	-1.505434799	0.137	0.624
11	ENSDARG00000087765	crygm2d10	5.10E-30	2.31E-34	-1.420174534	0.122	0.584
12	ENSDARG00000016793	crybb1l2	2.84E-28	1.29E-32	-1.52943065	0.084	0.503
13	ENSDARG00000032929	cryba1l1	7.89E-25	3.58E-29	-1.45973417	0.221	0.631
14	ENSDARG00000057460	crygm2d13	8.03E-23	3.64E-27	-1.482657541	0.081	0.443
15	ENSDARG00000007576	crybb1l1	5.43E-20	2.46E-24	-1.266332095	0.093	0.44
16	ENSDARG00000094310	si:ch211-255g12.6	1.00E-19	4.55E-24	-1.227698841	0.075	0.419
17	ENSDARG00000030349	cryba2a	2.63E-18	1.19E-22	-1.008650948	0.06	0.383
18	ENSDARG00000015445	lim2.4	7.53E-18	3.41E-22	-1.377157869	0.03	0.315
19	ENSDARG00000088823	crygm2d3	1.43E-17	6.48E-22	-1.254864936	0.045	0.342
20	ENSDARG00000076790	crygm2d16	5.86E-16	2.66E-20	-1.174412998	0.06	0.352
21	ENSDARG00000086658	crygm2d21	1.48E-14	6.70E-19	-1.081937242	0.075	0.356
22	ENSDARG00000116164	crygm2d8	8.44E-13	3.83E-17	-1.158313823	0.101	0.379
23	ENSDARG00000076572	crygm2d7	2.93E-07	1.33E-11	-0.798426171	0.036	0.208
24	ENSDARG00000036832	cyt1l	6.60E-07	2.99E-11	-0.585414513	0.087	0.292
25	ENSDARG00000074001	crygmxl2	1.46E-06	6.62E-11	-0.708750347	0.024	0.178
26	ENSDARG00000087164	crygm2d4	3.43E-06	1.56E-10	-0.824917425	0.045	0.208
27	ENSDARG00000069827	crygm2d11	4.83E-06	2.19E-10	-0.694729404	0.024	0.171
28	ENSDARG00000101324	apoa1b	9.12E-06	4.13E-10	-0.716470828	0.579	0.765
29	ENSDARG00000015866	apoa2	0.000114544	5.19E-09	-0.691069816	0.615	0.795
30	ENSDARG00000058371	krt5	0.000154054	6.98E-09	-0.498460261	0.531	0.728
31	ENSDARG00000099776	glula	0.00016435	7.45E-09	0.482244651	0.982	0.943
32	ENSDARG00000092947	cyt1	0.000445553	2.02E-08	-0.406475579	0.585	0.742
33	ENSDARG00000090268	krtt1c19e	0.057545351	2.61E-06	-0.478191497	0.394	0.56
34	ENSDARG00000013963	mipb	0.061514206	2.79E-06	-0.413010686	0.018	0.107
35	ENSDARG00000019702	aldocb	0.070139455	3.18E-06	0.355553865	0.821	0.701
36	ENSDARG00000012944	myhz2	0.075477148	3.42E-06	-0.595054186	0.17	0.329
37	ENSDARG00000007693	nfkbiab	0.076884895	3.49E-06	0.374552912	0.618	0.45
38	ENSDARG00000073750	crygm2d18	0.077781406	3.53E-06	-0.397666002	0.03	0.128
39	ENSDARG00000013087	ndrg3a	0.194168009	8.80E-06	0.422972602	0.845	0.779
40	ENSDARG00000090454	gnb1a	0.350682367	1.59E-05	0.39941143	0.57	0.44
41	ENSDARG00000100826	hif1al	0.367308113	1.67E-05	0.305728515	0.481	0.315
42	ENSDARG00000020239	lpin1	0.700508758	3.18E-05	0.346670245	0.848	0.789
43	ENSDARG00000012747	rer1	0.884761376	4.01E-05	-0.383174687	0.131	0.262
44	ENSDARG00000002589	mylpfb	1	0.000542792	0.270119459	0.567	0.44
45	ENSDARG00000002745	tdh	1	0.000143667	0.259972778	0.755	0.661
46	ENSDARG00000004297	irf2bpl	1	0.017618747	0.257499623	0.278	0.205
47	ENSDARG00000005185	cpn1	1	0.035555767	-0.274029972	0.104	0.161
48	ENSDARG00000005191	ahcy	1	0.018728797	-0.32558766	0.17	0.242
49	ENSDARG00000006397	laptm4a	1	0.110300993	-0.262929186	0.266	0.312
50	ENSDARG00000006427	fabp2	1	0.067058963	-0.263137677	0.119	0.171
51	ENSDARG00000006497	rtn1a	1	0.009893164	0.264121551	0.412	0.315
52	ENSDARG00000006588	zgc:111983	1	0.000210459	0.413040052	0.104	0.03
53	ENSDARG00000006837	mycn	1	0.059920277	-0.286850863	0.167	0.221
54	ENSDARG00000007184	zbtb16a	1	0.012415431	0.27331916	0.17	0.104
55	ENSDARG00000008363	mcl1b	1	0.001639474	-0.279564028	0.203	0.309
56	ENSDARG00000008859	mylipa	1	0.06276166	0.252079319	0.161	0.114
57	ENSDARG00000009387	robo4	1	0.031071782	0.309450021	0.269	0.201
58	ENSDARG00000009505	prelid3b	1	0.049803565	-0.257262412	0.218	0.275
59	ENSDARG00000009978	icn	1	0.012061496	-0.301756823	0.278	0.372
60	ENSDARG00000010018	qki2	1	0.00071876	0.316659854	0.49	0.362
61	ENSDARG00000010052	ndrg3b	1	0.007362724	0.297306587	0.11	0.054
62	ENSDARG00000010238	rbm22	1	0.044768812	0.267358794	0.17	0.121
63	ENSDARG00000010381	rnf2	1	0.002011856	0.266067077	0.281	0.174
64	ENSDARG00000011553	atp5pb	1	0.001021985	0.261003699	0.546	0.43
65	ENSDARG00000011613	rbm39a	1	0.085182783	-0.280386767	0.176	0.225
66	ENSDARG00000013946	ivns1abpb	1	0.044173148	0.265947577	0.346	0.282
67	ENSDARG00000015266	mab21l2	1	0.016035194	0.262870377	0.179	0.111
68	ENSDARG00000015349	mfge8a	1	0.005500249	0.250340199	0.779	0.691
69	ENSDARG00000015392	dhx15	1	0.003404001	0.373046597	0.188	0.111
70	ENSDARG00000016022	zic5	1	0.03550461	-0.307130165	0.063	0.107
71	ENSDARG00000016771	tfa	1	0.000834103	-0.412750397	0.039	0.107
72	ENSDARG00000016871	smarce1	1	0.135576495	-0.261633232	0.209	0.258
73	ENSDARG00000017624	krt4	1	0.00907383	-0.255615099	0.522	0.604
74	ENSDARG00000017673	nova2	1	0.000385295	0.262589424	0.681	0.57
75	ENSDARG00000017794	sdr16c5b	1	0.000887776	-0.415036847	0.096	0.185
76	ENSDARG00000018459	msrb2	1	0.000110437	0.332747057	0.346	0.205
77	ENSDARG00000019353	sparc	1	0.017684236	-0.250981708	0.576	0.641
78	ENSDARG00000020008	vcp	1	0.052886371	0.336644802	0.146	0.101
79	ENSDARG00000021399	yipf2	1	0.014354912	-0.257546361	0.063	0.117
80	ENSDARG00000022438	cox6a1	1	0.000770738	0.287212585	0.606	0.493
81	ENSDARG00000023220	selenot2	1	0.023893663	-0.324946499	0.11	0.168
82	ENSDARG00000025301	gfap	1	0.052600034	-0.770665809	0.066	0.107
83	ENSDARG00000025348	igfbp5b	1	0.969950586	-0.354928188	0.107	0.107
84	ENSDARG00000026726	anxa1a	1	0.002474991	-0.444694841	0.143	0.235
85	ENSDARG00000026801	stau2	1	0.023986503	0.284816075	0.397	0.326
86	ENSDARG00000027009	zgc:85777	1	0.003425761	0.293025542	0.275	0.178
87	ENSDARG00000027984	gstz1	1	0.000900271	0.266769794	0.46	0.336
88	ENSDARG00000030237	pgrmc2	1	0.001555999	-0.28934358	0.051	0.121
89	ENSDARG00000030440	rsrp1	1	0.008904801	0.29588637	0.457	0.359
90	ENSDARG00000030949	srprb	1	0.064967997	-0.268392905	0.275	0.329
91	ENSDARG00000031020	pip4k2ca	1	0.001326377	0.303658551	0.167	0.084
92	ENSDARG00000031981	pcbd1	1	0.023418109	-0.330033199	0.09	0.144
93	ENSDARG00000032919	chchd3a	1	0.015923174	0.292089872	0.155	0.094
94	ENSDARG00000032985	mrpl27	1	0.00330977	-0.262182873	0.081	0.154
95	ENSDARG00000033450	nkap	1	0.054976717	0.29000491	0.167	0.117
96	ENSDARG00000033832	ampd1	1	0.058315266	0.293465684	0.164	0.117
97	ENSDARG00000034043	irx5a	1	0.02165125	0.274922335	0.197	0.131
98	ENSDARG00000035622	xbp1	1	0.934629159	-0.355850606	0.299	0.275
99	ENSDARG00000035873	fjx1	1	0.560004131	-0.265503875	0.409	0.396
100	ENSDARG00000035904	crabp1b	1	0.032859299	0.599826803	0.119	0.07
101	ENSDARG00000036028	arrdc3b	1	0.029435716	-0.270297374	0.131	0.191
102	ENSDARG00000036376	cldn7a	1	0.231020296	-0.473803202	0.287	0.315
103	ENSDARG00000036577	atp6v0cb	1	0.231781753	0.270345524	0.287	0.252
104	ENSDARG00000036675	hnrnpa1b	1	0.057653219	0.29086291	0.209	0.158
105	ENSDARG00000036830	krt91	1	0.001524896	-0.266996459	0.728	0.836
106	ENSDARG00000036840	krt15	1	0.101580968	-0.398070846	0.14	0.188
107	ENSDARG00000037012	slc3a2b	1	0.037064261	-0.383268689	0.149	0.205
108	ENSDARG00000037259	ndufb6	1	0.007846588	0.333332719	0.233	0.154
109	ENSDARG00000037361	kdelr2b	1	0.000800829	-0.420930064	0.119	0.215
110	ENSDARG00000037790	pvalb8	1	0.062992866	0.338092315	0.31	0.252
111	ENSDARG00000037860	cox6b2	1	0.000143681	0.286609318	0.728	0.604
112	ENSDARG00000038068	ddx5	1	0.002416824	-0.316202591	0.107	0.191
113	ENSDARG00000038205	her2	1	0.0021912	0.385424194	0.152	0.074
114	ENSDARG00000038439	fabp10a	1	8.37E-05	-0.574948257	0.424	0.574
115	ENSDARG00000038967	cul3a	1	0.0048708	0.351635535	0.134	0.07
116	ENSDARG00000039117	tefa	1	0.000797066	0.280307311	0.149	0.067
117	ENSDARG00000039352	pald1b	1	0.024624986	0.280021869	0.266	0.195
118	ENSDARG00000039729	asap1b	1	0.000436244	0.342160221	0.296	0.181
119	ENSDARG00000040764	id1	1	0.000663286	0.302235486	0.833	0.782
120	ENSDARG00000041065	hspb1	1	0.009007987	-0.471588422	0.048	0.101
121	ENSDARG00000041323	csdc2a	1	0.003297637	0.303455793	0.182	0.101
122	ENSDARG00000041623	mt2	1	0.011539723	0.289679964	0.758	0.711
123	ENSDARG00000042978	cyp2p6	1	0.154259822	-0.268665878	0.128	0.164
124	ENSDARG00000043019	exoc1	1	0.004543287	0.300538297	0.119	0.057
125	ENSDARG00000043180	gpd1b	1	0.035563423	0.430295715	0.197	0.141
126	ENSDARG00000043395	crip3	1	0.001066406	0.280773287	0.296	0.185
127	ENSDARG00000043446	efhd1	1	0.006585224	0.309541921	0.6	0.513
128	ENSDARG00000043608	eif4ebp1	1	0.03133681	0.251092701	0.358	0.282
129	ENSDARG00000044182	stau1	1	0.234111676	0.268465818	0.206	0.174
130	ENSDARG00000044402	nop16	1	0.006545091	-0.331356413	0.078	0.141
131	ENSDARG00000045926	crabp1a	1	0.040182789	0.64213141	0.185	0.128
132	ENSDARG00000052336	ociad2	1	0.002974541	-0.408097996	0.048	0.111
133	ENSDARG00000052695	nr2f1a	1	0.021888842	0.2650502	0.278	0.208
134	ENSDARG00000053217	cox7a2a	1	0.006488789	0.333723661	0.421	0.315
135	ENSDARG00000053298	nkx2.2a	1	0.214215099	-0.345804025	0.221	0.255
136	ENSDARG00000053973	fetub	1	0.051521587	-0.354116786	0.161	0.218
137	ENSDARG00000054560	her15.1	1	0.000123702	0.289989067	0.382	0.235
138	ENSDARG00000054562	her15.1	1	0.000127778	0.286152429	0.618	0.473
139	ENSDARG00000054616	cldni	1	0.011028799	-0.283702751	0.063	0.121
140	ENSDARG00000054696	psmb4	1	0.112917522	0.261920043	0.236	0.195
141	ENSDARG00000054823	id3	1	0.001961816	0.280911833	0.388	0.272
142	ENSDARG00000054833	nucb1	1	0.034516092	-0.290257088	0.084	0.134
143	ENSDARG00000054916	eif4ebp3	1	0.000404403	0.328390311	0.546	0.43
144	ENSDARG00000055118	mylipb	1	0.086158226	0.286872958	0.164	0.121
145	ENSDARG00000055192	zgc:136930	1	0.11092434	-0.327759524	0.34	0.399
146	ENSDARG00000055543	appb	1	0.015170406	0.263431462	0.191	0.124
147	ENSDARG00000055837	arhgef1b	1	0.014603347	-0.338269725	0.063	0.117
148	ENSDARG00000055945	asph	1	0.012026382	-0.268315821	0.054	0.107
149	ENSDARG00000056090	capza1b	1	0.013451886	0.258867517	0.281	0.201
150	ENSDARG00000056248	si:dkey-183i3.5	1	0.046898659	-0.358739904	0.242	0.302
151	ENSDARG00000056627	cxcl14	1	0.096395218	0.304803665	0.325	0.268
152	ENSDARG00000057303	galnt7	1	0.110254633	-0.276973807	0.146	0.188
153	ENSDARG00000058394	tagln3b	1	0.048591033	0.268405846	0.191	0.134
154	ENSDARG00000060072	abi3a	1	0.01365885	0.353012895	0.325	0.245
155	ENSDARG00000061048	ranbp9	1	0.000227555	0.269725637	0.167	0.07
156	ENSDARG00000061338	ddx6	1	0.046692768	0.257856559	0.185	0.131
157	ENSDARG00000062568	mrpl2	1	0.007922857	0.26509029	0.185	0.111
158	ENSDARG00000068214	ccni	1	0.000271801	0.29171237	0.651	0.51
159	ENSDARG00000068247	luzp2	1	0.214233974	-0.255641312	0.149	0.181
160	ENSDARG00000068434	h3f3b.1	1	0.003932172	0.403577864	0.436	0.356
161	ENSDARG00000069422	nhp2	1	0.023593827	-0.286494302	0.128	0.188
162	ENSDARG00000069433	tnk1	1	0.021459958	-0.258634856	0.099	0.158
163	ENSDARG00000070097	selenos	1	0.003535671	-0.273332778	0.069	0.138
164	ENSDARG00000070498	phyhiplb	1	0.028489436	0.274757577	0.134	0.081
165	ENSDARG00000070538	hey1	1	0.003226731	0.337977948	0.188	0.104
166	ENSDARG00000070589	mrpl35	1	0.204002333	0.26606337	0.107	0.081
167	ENSDARG00000070657	pa2g4b	1	0.036028645	0.325891028	0.254	0.198
168	ENSDARG00000070682	sdf4	1	0.102731631	-0.29371663	0.101	0.141
169	ENSDARG00000071107	wnt7bb	1	0.029945426	0.324582762	0.17	0.111
170	ENSDARG00000073742	prss59.2	1	0.26732117	-0.263956435	0.37	0.406
171	ENSDARG00000077121	cyp26b1	1	0.487224102	-0.342702701	0.313	0.329
172	ENSDARG00000078308	spry2	1	0.04227889	0.263473771	0.558	0.52
173	ENSDARG00000078473	nucks1a	1	0.025077549	-0.271682896	0.17	0.235
174	ENSDARG00000078748	si:ch211-137a8.4	1	0.108593258	0.325987177	0.346	0.305
175	ENSDARG00000079305	hbae3	1	0.010373309	0.253538552	0.072	0.134
176	ENSDARG00000079762	si:dkey-253d23.4	1	0.009149002	-0.267792433	0.066	0.124
177	ENSDARG00000086416	med11	1	0.004409941	0.273670078	0.209	0.124
178	ENSDARG00000087390	hbbe1.3	1	0.000768986	0.552847082	0.087	0.178
179	ENSDARG00000088091	pfn1	1	0.00023494	-0.314208948	0.496	0.611
180	ENSDARG00000088439	gm2a	1	0.025422049	-0.284690527	0.137	0.198
181	ENSDARG00000089042	foxb1a	1	0.006508077	0.31023225	0.263	0.174
182	ENSDARG00000090850	serpina1l	1	0.014214625	-0.345630103	0.063	0.117
183	ENSDARG00000091655	gcsha	1	0.000290186	0.298790893	0.134	0.05
184	ENSDARG00000092124	cox14	1	0.018425336	0.271577613	0.128	0.074
185	ENSDARG00000092170	apoc1	1	0.000352909	-0.440666082	0.066	0.154
186	ENSDARG00000092499	si:ch211-183d21.1	1	0.059553389	-0.27493511	0.125	0.174
187	ENSDARG00000094704	bcl2a	1	0.037913528	0.257715249	0.134	0.084
188	ENSDARG00000094730	acbd7	1	0.01497607	0.280353158	0.439	0.346
189	ENSDARG00000095273	cox8a	1	0.008118299	0.289507871	0.504	0.419
190	ENSDARG00000097789	pon3.2	1	0.018625244	-0.291367863	0.093	0.151
191	ENSDARG00000098802	map7d1a	1	0.001562732	0.271460392	0.146	0.067
192	ENSDARG00000099306	zgc:175088	1	0.003012566	-0.272730272	0.078	0.151
193	ENSDARG00000099389	cdo1	1	7.34E-05	0.333609503	0.651	0.527
194	ENSDARG00000099491	tmem176l.1	1	0.006901406	-0.328286786	0.188	0.272
195	ENSDARG00000099663	cox5ab	1	0.067426601	0.253750648	0.254	0.198
196	ENSDARG00000100691	prss35	1	0.707890325	-0.261127935	0.233	0.242
197	ENSDARG00000100825	calm3a	1	0.004204144	0.302135242	0.319	0.218
198	ENSDARG00000101074	glud1b	1	0.00048912	0.393694795	0.46	0.352
199	ENSDARG00000101076	irx3a	1	0.012333402	0.252345156	0.227	0.151
200	ENSDARG00000102403	cry2	1	0.041358735	0.268960715	0.215	0.154
201	ENSDARG00000102531	anapc11	1	0.01577446	0.268892453	0.14	0.081
202	ENSDARG00000102558	pde6ha	1	0.545270872	-0.334988724	0.224	0.235
203	ENSDARG00000103316	si:ch211-212k18.5	1	0.000722409	0.275141038	0.427	0.289
204	ENSDARG00000103846	hspa5	1	0.240778042	-0.329526777	0.122	0.151
205	ENSDARG00000104018	mtpn	1	0.000222651	0.35499064	0.301	0.185
206	ENSDARG00000105116	p4hb	1	0.005709177	-0.306925662	0.075	0.141
207	ENSDARG00000105285	FAT4	1	0.015351361	0.367815434	0.173	0.111
208	ENSDARG00000105450	si:ch211-63p21.1	1	0.000724634	0.313002951	0.116	0.044
209	ENSDARG00000109510	lsm12b	1	0.02377392	0.255375671	0.316	0.238
210	ENSDARG00000115557	cox7b	1	0.002987052	0.309735433	0.579	0.477
