# Supplementary material for: Cell-type-specific responses to the microbiota across all tissues of the larval zebrafish
Source: Cell Rep. Author manuscript; Available in PMC 2023 Oct 23. (PMC10423310; doi:10.1016/j.celrep.2023.112095)
Supplement: MMC7 [file NIHMS1880944-supplement-MMC7.zip › DataS1/Cluster42/clu42_GOresults_CVZup_fdr.tsv]

ONTOLOGY	ID	Description	pvalue	p.adjust	qvalue	geneID	Count
CC	GO:0098798	mitochondrial protein complex	8.99E-07	0.000120417	9.46E-05	ENSDARG00000022509/ENSDARG00000040555/ENSDARG00000041400/ENSDARG00000056903/ENSDARG00000058463/ENSDARG00000062568/ENSDARG00000071691/ENSDARG00000075768	8
CC	GO:0098803	respiratory chain complex	0.00013279	0.006527657	0.005127774	ENSDARG00000022509/ENSDARG00000041400/ENSDARG00000058463/ENSDARG00000075768	4
CC	GO:0005746	mitochondrial respiratory chain	0.000146142	0.006527657	0.005127774	ENSDARG00000022509/ENSDARG00000041400/ENSDARG00000058463/ENSDARG00000075768	4
CC	GO:0070469	respiratory chain	0.000227872	0.006632835	0.005210396	ENSDARG00000022509/ENSDARG00000041400/ENSDARG00000058463/ENSDARG00000075768	4
CC	GO:1990204	oxidoreductase complex	0.000247494	0.006632835	0.005210396	ENSDARG00000040555/ENSDARG00000041400/ENSDARG00000058463/ENSDARG00000075768	4
CC	GO:0098800	inner mitochondrial membrane protein complex	0.00084495	0.01887055	0.014823684	ENSDARG00000022509/ENSDARG00000041400/ENSDARG00000058463/ENSDARG00000075768	4
CC	GO:0005759	mitochondrial matrix	0.002035238	0.037766977	0.029667696	ENSDARG00000040555/ENSDARG00000056903/ENSDARG00000062568/ENSDARG00000071691	4
CC	GO:0016605	PML body	0.002299648	0.037766977	0.029667696	ENSDARG00000003938/ENSDARG00000071018	2
CC	GO:0005743	mitochondrial inner membrane	0.002536588	0.037766977	0.029667696	ENSDARG00000022509/ENSDARG00000041400/ENSDARG00000058463/ENSDARG00000071691/ENSDARG00000075768	5
