# Supplementary material for: Cell-type-specific responses to the microbiota across all tissues of the larval zebrafish
Source: Cell Rep. Author manuscript; Available in PMC 2023 Oct 23. (PMC10423310; doi:10.1016/j.celrep.2023.112095)
Supplement: MMC7 [file NIHMS1880944-supplement-MMC7.zip › DataS1/Cluster42/cluster42_CVZvGF.tsv]

	gene	gene_NAME	p_val_adj	p_val	avg_logFC	pct.1	pct.2
1	ENSDARG00000024548	cryba4	7.25E-19	3.29E-23	-1.729372565	0.214	0.772
2	ENSDARG00000087324	crygm2d1	4.76E-18	2.16E-22	-1.652416248	0.145	0.717
3	ENSDARG00000087765	crygm2d10	7.16E-16	3.25E-20	-1.534657403	0.099	0.641
4	ENSDARG00000053862	crygmx	2.62E-15	1.19E-19	-1.661975683	0.13	0.655
5	ENSDARG00000086917	crygm2d2	7.11E-15	3.23E-19	-1.557598297	0.183	0.697
6	ENSDARG00000068507	crybb1	3.18E-14	1.44E-18	-1.567879294	0.198	0.69
7	ENSDARG00000030411	crygn2	9.15E-14	4.15E-18	-1.496672248	0.183	0.69
8	ENSDARG00000041925	cryba2b	5.27E-13	2.39E-17	-1.429049382	0.115	0.607
9	ENSDARG00000109861	BX545855.1	3.13E-12	1.42E-16	-1.464814027	0.16	0.628
10	ENSDARG00000069801	crygm2d12	3.36E-10	1.52E-14	-1.427423476	0.137	0.552
11	ENSDARG00000016793	crybb1l2	2.64E-09	1.20E-13	-1.215472041	0.122	0.531
12	ENSDARG00000053875	cryba1b	4.33E-09	1.96E-13	-1.07209753	0.191	0.621
13	ENSDARG00000032929	cryba1l1	5.60E-09	2.54E-13	-1.161790306	0.198	0.621
14	ENSDARG00000057460	crygm2d13	2.51E-08	1.14E-12	-1.113994418	0.099	0.49
15	ENSDARG00000116164	crygm2d8	9.34E-08	4.24E-12	-1.121783699	0.069	0.428
16	ENSDARG00000094310	si:ch211-255g12.6	1.05E-07	4.77E-12	-1.118051122	0.084	0.455
17	ENSDARG00000007576	crybb1l1	1.74E-06	7.87E-11	-1.152701333	0.069	0.393
18	ENSDARG00000088823	crygm2d3	1.39E-05	6.29E-10	-1.04140743	0.107	0.428
19	ENSDARG00000092947	cyt1	0.000480877	2.18E-08	-0.731540437	0.504	0.759
20	ENSDARG00000086658	crygm2d21	0.010646457	4.83E-07	-0.850669633	0.069	0.303
21	ENSDARG00000030349	cryba2a	0.015276958	6.93E-07	-0.924563667	0.099	0.345
22	ENSDARG00000015445	lim2.4	0.02114228	9.58E-07	-0.921411094	0.053	0.269
23	ENSDARG00000038439	fabp10a	0.243958903	1.11E-05	-0.723132242	0.313	0.538
24	ENSDARG00000076790	crygm2d16	0.741926871	3.36E-05	-0.676561533	0.084	0.276
25	ENSDARG00000000183	ptpn4b	1	0.039289275	0.336757744	0.115	0.048
26	ENSDARG00000001220	mycbp2	1	0.132310953	0.294069983	0.244	0.172
27	ENSDARG00000003035	hspa9	1	0.033016003	-0.255868606	0.115	0.207
28	ENSDARG00000003216	anxa2a	1	0.017587524	-0.322455069	0.031	0.103
29	ENSDARG00000003938	rpa1	1	0.012861902	0.35025131	0.16	0.069
30	ENSDARG00000004158	tmem63c	1	0.020055713	-0.345577693	0.046	0.124
31	ENSDARG00000004187	zgc:122979	1	0.948538182	-0.478548355	0.267	0.255
32	ENSDARG00000004343	nelfe	1	0.02423308	-0.276917501	0.069	0.152
33	ENSDARG00000004836	dnajc5ab	1	0.0214737	0.272421806	0.115	0.041
34	ENSDARG00000005186	sp4	1	0.094199017	0.36803487	0.229	0.166
35	ENSDARG00000005479	tenm3	1	0.021828275	-0.357533467	0.13	0.241
36	ENSDARG00000005774	ddx3xb	1	0.178334755	-0.267760261	0.16	0.214
37	ENSDARG00000005842	cd9a	1	0.051716263	-0.318032181	0.313	0.393
38	ENSDARG00000006332	snx14	1	0.130954945	0.270990305	0.13	0.076
39	ENSDARG00000007081	pias4a	1	0.002809053	0.419419893	0.214	0.09
40	ENSDARG00000007257	rab5ab	1	0.016802412	-0.300443713	0.145	0.262
41	ENSDARG00000007285	mrpl57	1	0.057680872	-0.296728926	0.153	0.228
42	ENSDARG00000007405	strap	1	0.059101406	0.304128099	0.214	0.138
43	ENSDARG00000007697	fabp7a	1	0.003528793	-0.503029923	0.122	0.255
44	ENSDARG00000008032	sart3	1	0.005234262	0.385255599	0.26	0.131
45	ENSDARG00000008155	sms	1	0.100426081	-0.292050593	0.137	0.207
46	ENSDARG00000008310	ip6k2a	1	0.002306214	0.357900763	0.443	0.262
47	ENSDARG00000008720	lmo3	1	0.37338563	0.290184395	0.16	0.124
48	ENSDARG00000009280	smyd1a	1	0.017424285	-0.291457901	0.031	0.103
49	ENSDARG00000009949	fndc4b	1	0.242060258	0.302890744	0.252	0.2
50	ENSDARG00000009982	fam199x	1	0.127319332	0.268070647	0.13	0.076
51	ENSDARG00000012078	meis1b	1	0.051366139	0.270285202	0.16	0.083
52	ENSDARG00000012820	nop56	1	0.044847666	-0.299800857	0.183	0.283
53	ENSDARG00000012944	myhz2	1	0.021148247	-0.451510496	0.183	0.303
54	ENSDARG00000012987	gpia	1	0.011147513	0.341288823	0.542	0.414
55	ENSDARG00000013031	mta2	1	0.014868002	-0.26459913	0.053	0.145
56	ENSDARG00000013655	tpd52l2b	1	0.003923891	0.360796004	0.382	0.234
57	ENSDARG00000013659	brox	1	0.085001507	0.261664031	0.137	0.076
58	ENSDARG00000013734	polr3glb	1	0.004410935	0.293681811	0.267	0.124
59	ENSDARG00000013838	sulf2b	1	1	-0.304762483	0.191	0.179
60	ENSDARG00000013853	lmo4a	1	0.513766124	0.266152275	0.191	0.166
61	ENSDARG00000013938	psmb3	1	0.03515911	-0.300296369	0.328	0.414
62	ENSDARG00000013963	mipb	1	0.000854567	-0.483190789	0.023	0.131
63	ENSDARG00000014004	eif2b4	1	0.038262773	0.253224657	0.183	0.103
64	ENSDARG00000014817	ranbp1	1	0.217312832	0.252671839	0.298	0.248
65	ENSDARG00000015427	hdac1	1	0.004377029	-0.363492137	0.481	0.621
66	ENSDARG00000015866	apoa2	1	5.67E-05	-0.465828822	0.595	0.807
67	ENSDARG00000017244	chd6	1	0.208604688	-0.353257209	0.183	0.228
68	ENSDARG00000018069	rdh12	1	0.210473611	0.280581239	0.198	0.145
69	ENSDARG00000018241	mfap1	1	0.103438136	0.303405882	0.26	0.186
70	ENSDARG00000018817	bdnf	1	0.171179928	-0.376855261	0.176	0.234
71	ENSDARG00000018856	dclk1a	1	0.229603845	0.350099272	0.313	0.248
72	ENSDARG00000018989	hspa4b	1	0.10329757	-0.32588894	0.137	0.207
73	ENSDARG00000020197	rpl5a	1	0.017003556	-0.252346731	0.71	0.814
74	ENSDARG00000020417	emx3	1	0.038509183	0.332046748	0.504	0.414
75	ENSDARG00000020450	cacng8a	1	0.094615967	0.25355131	0.298	0.214
76	ENSDARG00000020467	safb	1	0.108754411	0.265279142	0.313	0.234
77	ENSDARG00000020758	tmem178	1	0.156559868	0.313120235	0.221	0.159
78	ENSDARG00000020926	creb3l3l	1	0.024085498	0.270234505	0.473	0.352
79	ENSDARG00000021140	pabpc1b	1	0.044952111	0.338690159	0.206	0.124
80	ENSDARG00000021584	cntn5	1	0.003414516	-0.449337657	0.031	0.124
81	ENSDARG00000021811	calm3a	1	0.017214569	0.261402169	0.885	0.876
82	ENSDARG00000022509	cox4i2	1	0.00651399	0.294346129	0.145	0.048
83	ENSDARG00000025071	brd8	1	0.017698346	0.274466846	0.16	0.069
84	ENSDARG00000025106	ppp3cb	1	0.005659904	0.342178691	0.466	0.303
85	ENSDARG00000025495	nhlh2	1	0.000727323	-0.521403004	0.061	0.2
86	ENSDARG00000025904	tecrb	1	0.013745303	-0.268774374	0.061	0.152
87	ENSDARG00000026335	susd4	1	0.151696536	0.300839338	0.107	0.062
88	ENSDARG00000026489	khsrp	1	0.003681079	-0.334706643	0.183	0.345
89	ENSDARG00000026726	anxa1a	1	0.00831445	-0.376057883	0.137	0.255
90	ENSDARG00000026845	rhoaa	1	0.00727831	-0.279849441	0.458	0.621
91	ENSDARG00000028552	plppr3b	1	0.031573575	0.321787716	0.26	0.159
92	ENSDARG00000028894	mrgbp	1	0.061996255	-0.258410622	0.099	0.179
93	ENSDARG00000029248	fubp1	1	0.021855033	-0.305270276	0.107	0.207
94	ENSDARG00000029445	zgc:56676	1	0.051013688	-0.253432079	0.527	0.593
95	ENSDARG00000029688	hsp70.1	1	0.003378727	0.555766303	0.344	0.193
96	ENSDARG00000030038	grcc10	1	0.041131892	0.295162626	0.344	0.248
97	ENSDARG00000030177	uchl3	1	0.007418071	-0.419193845	0.099	0.207
98	ENSDARG00000030440	rsrp1	1	0.002758218	0.315879904	0.45	0.29
99	ENSDARG00000031216	ssu72	1	0.04036802	-0.336829276	0.115	0.2
100	ENSDARG00000032430	ppp2r1bb	1	0.004458647	0.289478923	0.191	0.076
101	ENSDARG00000032799	kcnd2	1	0.561380801	-0.258606722	0.092	0.11
102	ENSDARG00000032802	ktn1	1	0.029970116	0.284514868	0.16	0.076
103	ENSDARG00000033234	stmn2a	1	0.012053116	0.290172311	0.802	0.717
104	ENSDARG00000033437	rps6ka1	1	0.055085892	0.286636097	0.137	0.069
105	ENSDARG00000033596	polr2c	1	0.060801477	0.291260883	0.214	0.131
106	ENSDARG00000033768	trappc13	1	0.006416555	0.328446855	0.229	0.11
107	ENSDARG00000034105	mtus1b	1	0.053444038	-0.274632023	0.053	0.117
108	ENSDARG00000034117	rarga	1	0.029822829	0.284472085	0.221	0.124
109	ENSDARG00000034470	aldoab	1	0.002909598	0.307818141	0.237	0.097
110	ENSDARG00000034504	lmo1	1	0.090478375	0.277554277	0.267	0.179
111	ENSDARG00000034600	tmem165	1	0.169273388	-0.293363847	0.13	0.186
112	ENSDARG00000035152	ap2b1	1	0.035867737	0.302484802	0.29	0.179
113	ENSDARG00000035338	tppp2	1	0.112181504	-0.253140696	0.053	0.103
114	ENSDARG00000035515	tm2d2	1	0.082710793	-0.258259453	0.069	0.131
115	ENSDARG00000035631	sdf2l1	1	0.357569389	-0.306410304	0.137	0.172
116	ENSDARG00000035678	zgc:91910	1	0.020781854	0.283030312	0.351	0.234
117	ENSDARG00000035869	azin1b	1	0.240580064	-0.259700905	0.092	0.131
118	ENSDARG00000036036	mdka	1	0.019473525	0.333757252	0.107	0.034
119	ENSDARG00000036058	gnao1b	1	0.154467394	0.263005551	0.244	0.172
120	ENSDARG00000036446	PRKAR2B	1	0.083138443	0.315454782	0.145	0.083
121	ENSDARG00000036774	rgs12b	1	0.021288097	0.299274212	0.115	0.041
122	ENSDARG00000036831	rnf41	1	0.003007566	0.327072905	0.168	0.055
123	ENSDARG00000036832	cyt1l	1	0.001099004	-0.577053854	0.137	0.29
124	ENSDARG00000036840	krt15	1	0.000884926	-0.508100658	0.076	0.214
125	ENSDARG00000036903	irak1bp1	1	0.001476469	0.331071935	0.115	0.021
126	ENSDARG00000037402	lim2.3	1	0.001251369	-0.410395339	0.015	0.11
127	ENSDARG00000037588	bhlhe23	1	0.276343092	0.313124073	0.382	0.338
128	ENSDARG00000037997	tubb5	1	0.058088093	-0.789705583	0.42	0.483
129	ENSDARG00000039626	nrgna	1	0.170561531	0.403408808	0.481	0.441
130	ENSDARG00000040555	bckdha	1	0.03735002	0.27292359	0.191	0.103
131	ENSDARG00000041400	ndufa3	1	0.015074484	0.3101803	0.427	0.297
132	ENSDARG00000041631	fam192a	1	0.08828309	0.281601547	0.214	0.138
133	ENSDARG00000041887	sf3a1	1	0.223012192	-0.262219934	0.137	0.186
134	ENSDARG00000042456	mad2l2	1	0.072202975	0.273409048	0.191	0.117
135	ENSDARG00000043102	lxn	1	0.030326879	0.370084621	0.13	0.055
136	ENSDARG00000043732	cops4	1	0.001979053	0.386241671	0.366	0.214
137	ENSDARG00000044541	ppp1r14ba	1	0.03306833	-0.319040608	0.099	0.186
138	ENSDARG00000044601	rtn4a	1	0.430257808	0.255403551	0.382	0.345
139	ENSDARG00000045150	csnk1e	1	0.032248954	0.303397069	0.29	0.179
140	ENSDARG00000045692	pphln1	1	0.033284745	0.270122702	0.198	0.103
141	ENSDARG00000045773	PYURF	1	0.059204698	0.273455798	0.145	0.076
142	ENSDARG00000045789	srgap1b	1	0.01087326	0.311924564	0.443	0.283
143	ENSDARG00000045874	yeats4	1	0.090478094	-0.260199564	0.198	0.276
144	ENSDARG00000045909	dynlt1	1	0.007924449	0.332485118	0.107	0.028
145	ENSDARG00000046074	stk11	1	0.041281747	-0.271248836	0.107	0.193
146	ENSDARG00000051916	cdk7	1	0.084772835	-0.291134948	0.069	0.131
147	ENSDARG00000052244	zgc:158564	1	0.360765478	0.265764658	0.214	0.172
148	ENSDARG00000052537	cptp	1	0.049552641	0.250889688	0.13	0.062
149	ENSDARG00000053547	jakmip2	1	0.075830473	-0.255540851	0.115	0.193
150	ENSDARG00000053973	fetub	1	0.079894314	-0.28762184	0.145	0.221
151	ENSDARG00000054191	pgk1	1	0.040063987	0.323907188	0.458	0.359
152	ENSDARG00000054442	cbx1b	1	0.009628598	0.251125037	0.794	0.69
153	ENSDARG00000054911	tmsb	1	0.002407355	-0.560971223	0.282	0.421
154	ENSDARG00000055192	zgc:136930	1	0.007621819	-0.444097374	0.275	0.414
155	ENSDARG00000055536	otub1a	1	0.035967109	-0.252985595	0.214	0.324
156	ENSDARG00000055589	s100t	1	0.013468975	0.475465228	0.122	0.041
157	ENSDARG00000055723	hsp70l	1	0.004746678	0.377866629	0.473	0.317
158	ENSDARG00000055868	rsl1d1	1	0.001248754	0.54111003	0.267	0.117
159	ENSDARG00000056036	stxbp1b	1	0.580012653	0.251254095	0.16	0.145
160	ENSDARG00000056248	si:dkey-183i3.5	1	0.005219264	-0.406216637	0.145	0.276
161	ENSDARG00000056262	slc35g2a	1	0.286858245	0.276307647	0.26	0.207
162	ENSDARG00000056491	ikzf5	1	0.040137299	0.291938286	0.206	0.117
163	ENSDARG00000056621	ctcf	1	0.045132203	-0.30759627	0.076	0.152
164	ENSDARG00000056656	tspan18a	1	0.102111239	0.45251772	0.168	0.103
165	ENSDARG00000056665	nsun2	1	0.046369877	-0.29606774	0.046	0.11
166	ENSDARG00000056722	cd99l2	1	0.111005687	-0.314823001	0.26	0.345
167	ENSDARG00000056903	mrpl13	1	0.014043686	0.343008371	0.275	0.159
168	ENSDARG00000057936	lhx5	1	0.094525941	-0.276778703	0.13	0.207
169	ENSDARG00000058358	krt8	1	0.02345313	0.262731647	0.466	0.31
170	ENSDARG00000058371	krt5	1	0.001769533	-0.320350823	0.527	0.69
171	ENSDARG00000058463	ndufab1a	1	0.014971387	0.332345861	0.305	0.2
172	ENSDARG00000058696	tbl1xr1a	1	0.027963101	0.303776146	0.221	0.124
173	ENSDARG00000059244	arfip2a	1	0.000722402	0.384156124	0.237	0.083
174	ENSDARG00000059323	rpn1	1	0.118937208	-0.266699516	0.275	0.345
175	ENSDARG00000059373	dnajc8	1	0.082612447	0.263580859	0.359	0.276
176	ENSDARG00000059646	nt5dc2	1	0.042738093	-0.255478185	0.053	0.124
177	ENSDARG00000060610	pcdh7b	1	0.26255972	-0.280230596	0.298	0.352
178	ENSDARG00000060697	kmt2bb	1	0.012369184	0.298615867	0.435	0.276
179	ENSDARG00000061048	ranbp9	1	0.132171772	0.259205534	0.214	0.152
180	ENSDARG00000061525	slka	1	0.04173305	-0.37539231	0.061	0.131
181	ENSDARG00000061854	lman2	1	0.14289733	0.332541138	0.191	0.138
182	ENSDARG00000061951	golgb1	1	0.040585656	0.325046764	0.298	0.2
183	ENSDARG00000061989	mpnd	1	0.067138239	0.310125263	0.198	0.124
184	ENSDARG00000062361	PAXBP1	1	0.010870163	0.273984648	0.115	0.034
185	ENSDARG00000062382	snapin	1	0.07254246	-0.261870238	0.069	0.131
186	ENSDARG00000062568	mrpl2	1	0.010752179	0.287700467	0.229	0.117
187	ENSDARG00000062865	mras	1	0.034799249	0.26071798	0.275	0.166
188	ENSDARG00000063218	ppm1la	1	0.022051601	-0.277010786	0.176	0.297
189	ENSDARG00000063433	atp2b2	1	0.081830589	0.297380881	0.237	0.159
190	ENSDARG00000067591	puraa	1	0.005876197	0.314943391	0.321	0.179
191	ENSDARG00000067975	atp5if1a	1	0.139056774	0.289783961	0.366	0.29
192	ENSDARG00000067981	zgc:103697	1	0.052886572	0.254939124	0.26	0.172
193	ENSDARG00000067997	myhz1.3	1	0.013386241	-0.433680938	0.084	0.186
194	ENSDARG00000068415	ptgesl	1	0.159739754	0.281362326	0.115	0.069
195	ENSDARG00000068582	rnf44	1	0.000439095	0.419611025	0.519	0.324
196	ENSDARG00000068820	h2afva	1	0.025173991	-0.278420068	0.313	0.428
197	ENSDARG00000068966	si:ch211-261n11.7	1	0.106454487	0.265736331	0.206	0.138
198	ENSDARG00000069425	hsbp1a	1	0.005412768	0.288245296	0.687	0.524
199	ENSDARG00000069827	crygm2d11	1	0.000464529	-0.501739355	0.023	0.138
200	ENSDARG00000070037	rgs8	1	0.019269497	0.306539443	0.214	0.11
201	ENSDARG00000070222	fam43b	1	0.05343929	0.250855622	0.305	0.207
202	ENSDARG00000070425	dll4	1	0.009536304	-0.265636721	0.031	0.11
203	ENSDARG00000070682	sdf4	1	0.06215861	0.302589788	0.237	0.152
204	ENSDARG00000070769	foxg1a	1	0.190875031	-0.307235782	0.29	0.359
205	ENSDARG00000070959	si:ch211-288g17.3	1	0.015685758	-0.385939222	0.588	0.669
206	ENSDARG00000071018	ptena	1	0.018925575	0.305717859	0.473	0.345
207	ENSDARG00000071353	MGARP	1	0.003153557	0.409639964	0.45	0.29
208	ENSDARG00000071691	uqcrc2b	1	0.00097121	0.38988386	0.313	0.145
209	ENSDARG00000074001	crygmxl2	1	0.002237955	-0.500727961	0.061	0.179
210	ENSDARG00000074676	rprd2b	1	0.249235714	0.292170997	0.153	0.11
211	ENSDARG00000075133	adgrb1a	1	0.273837141	-0.354256071	0.092	0.124
212	ENSDARG00000075139	hdac5	1	0.010740643	-0.37025555	0.046	0.131
213	ENSDARG00000075325	mrpl16	1	0.265059674	0.252558006	0.115	0.076
214	ENSDARG00000075768	sdhb	1	0.005355972	0.295469188	0.481	0.317
215	ENSDARG00000076119	emid1	1	0.27672009	-0.26565824	0.069	0.103
216	ENSDARG00000076310	si:ch73-290k24.5	1	0.074666261	0.329304503	0.176	0.103
217	ENSDARG00000076572	crygm2d7	1	0.005020204	-0.464164403	0.099	0.221
218	ENSDARG00000077045	scg5	1	0.013405418	0.267711621	0.481	0.331
219	ENSDARG00000077151	cbln2b	1	0.224411183	-0.484188688	0.168	0.214
220	ENSDARG00000077596	phf24	1	0.342296863	-0.293769242	0.115	0.145
221	ENSDARG00000077709	iqsec2b	1	0.023252923	0.288512454	0.137	0.055
222	ENSDARG00000077799	egr4	1	0.284916595	0.457513185	0.282	0.234
223	ENSDARG00000077811	sox11a	1	0.825971858	0.281207633	0.168	0.166
224	ENSDARG00000077950	tor1	1	0.009629853	-0.276439662	0.031	0.11
225	ENSDARG00000078657	FNDC10	1	0.132118235	0.305396136	0.282	0.207
226	ENSDARG00000079305	hbae3	1	0.764049348	-0.434345055	0.115	0.124
227	ENSDARG00000079306	rlim	1	0.038262773	0.310159319	0.183	0.103
228	ENSDARG00000079347	zgc:194659	1	0.006858984	0.25563114	0.122	0.034
229	ENSDARG00000079738	znf219	1	0.035158157	-0.289153492	0.076	0.159
230	ENSDARG00000079854	scyl1	1	0.007705141	0.261158649	0.153	0.055
231	ENSDARG00000087164	crygm2d4	1	0.006557801	-0.430635226	0.092	0.207
232	ENSDARG00000087390	hbbe1.3	1	0.223317772	-0.697037894	0.115	0.159
233	ENSDARG00000087402	tpm1	1	0.204915336	0.319476388	0.145	0.097
234	ENSDARG00000088929	ypel5	1	0.000427256	0.420638188	0.359	0.179
235	ENSDARG00000089302	hnrnpa0a	1	0.072817141	-0.285538594	0.74	0.766
236	ENSDARG00000090213	rheb	1	0.01416524	0.292318638	0.427	0.29
237	ENSDARG00000090228	gsta.1	1	0.016165513	-0.312860147	0.031	0.103
238	ENSDARG00000090268	krtt1c19e	1	0.040742663	-0.466889755	0.397	0.503
239	ENSDARG00000090747	si:ch73-269m14.2	1	0.053479858	0.283466465	0.13	0.062
240	ENSDARG00000091148	crygm2d20	1	0.016942514	-0.338369226	0.031	0.103
241	ENSDARG00000093313	ubb	1	0.02724939	-0.35767406	0.305	0.421
242	ENSDARG00000094660	si:ch211-218d20.15	1	0.00430983	0.310964619	0.16	0.055
243	ENSDARG00000095743	sox11b	1	0.005679416	-0.544875247	0.183	0.324
244	ENSDARG00000095896	pou3f3b	1	0.050588223	-0.356491328	0.153	0.234
245	ENSDARG00000096346	si:ch211-85n16.3	1	0.009340851	0.275942299	0.13	0.041
246	ENSDARG00000097478	qkia	1	0.167987999	0.26313409	0.366	0.29
247	ENSDARG00000098059	fkbp3	1	0.140798469	-0.271176766	0.122	0.179
248	ENSDARG00000098644	si:ch211-126j24.1	1	0.06737312	-0.25814078	0.076	0.145
249	ENSDARG00000098654	FQ976914.1	1	0.10784023	-0.322405449	0.122	0.193
250	ENSDARG00000098753	elmo1	1	0.332954798	0.261013345	0.405	0.338
251	ENSDARG00000098820	ftr67	1	0.010454236	0.256890153	0.275	0.152
252	ENSDARG00000098972	mrps16	1	0.069688835	0.250914156	0.122	0.062
253	ENSDARG00000099307	si:dkey-10p5.10	1	0.080210817	-0.274714866	0.099	0.166
254	ENSDARG00000100136	dcp1a	1	0.0013806	-0.326241358	0.015	0.11
255	ENSDARG00000100553	lsm14ab	1	0.137112228	-0.2517076	0.214	0.276
256	ENSDARG00000100582	si:ch211-195b11.3	1	0.112304098	-0.266425743	0.069	0.124
257	ENSDARG00000100826	hif1al	1	0.038017557	0.265941317	0.321	0.214
258	ENSDARG00000101324	apoa1b	1	0.000743358	-0.519934039	0.626	0.745
259	ENSDARG00000101387	CAMK2N1	1	0.001036556	0.282656732	0.435	0.228
260	ENSDARG00000101606	rims2a	1	0.144591277	0.324436184	0.153	0.097
261	ENSDARG00000101735	chn1	1	0.060871642	0.291836575	0.176	0.097
262	ENSDARG00000101959	etv1	1	0.067774967	0.252568791	0.107	0.048
263	ENSDARG00000102291	eef1da	1	0.033793393	-0.286049959	0.351	0.49
264	ENSDARG00000102294	fbxo11a	1	0.01885781	0.370386498	0.198	0.103
265	ENSDARG00000102832	baz1b	1	0.132338961	0.252827054	0.145	0.09
266	ENSDARG00000103511	zfand2a	1	0.010958979	0.250452743	0.168	0.069
267	ENSDARG00000103937	ndrg4	1	0.02611659	0.264854232	0.55	0.441
268	ENSDARG00000104664	dclk1b	1	0.847955709	-0.252076228	0.336	0.331
269	ENSDARG00000104708	ddx24	1	0.031525909	-0.331548185	0.038	0.103
270	ENSDARG00000104901	ostc	1	0.024104563	-0.262220298	0.115	0.221
271	ENSDARG00000105012	utp23	1	0.059789009	-0.257475535	0.046	0.103
272	ENSDARG00000105209	MPRIP	1	0.020993639	-0.345088745	0.153	0.262
273	ENSDARG00000105243	ogt.1	1	0.00540272	0.348621041	0.244	0.117
274	ENSDARG00000109742	GPR139	1	0.039592831	0.29104936	0.107	0.041
