# Supplementary material for: Cell-type-specific responses to the microbiota across all tissues of the larval zebrafish
Source: Cell Rep. Author manuscript; Available in PMC 2023 Oct 23. (PMC10423310; doi:10.1016/j.celrep.2023.112095)
Supplement: MMC7 [file NIHMS1880944-supplement-MMC7.zip › DataS1/Cluster42/clu42_GOresults_GFup.tsv]

ONTOLOGY	ID	Description	pvalue	p.adjust	qvalue	geneID	Count
BP	GO:0002088	lens development in camera-type eye	4.87E-35	4.87E-35	3.20E-32	ENSDARG00000024548/ENSDARG00000087324/ENSDARG00000087765/ENSDARG00000053862/ENSDARG00000068507/ENSDARG00000030411/ENSDARG00000041925/ENSDARG00000069801/ENSDARG00000016793/ENSDARG00000053875/ENSDARG00000032929/ENSDARG00000057460/ENSDARG00000007576/ENSDARG00000088823/ENSDARG00000086658/ENSDARG00000030349/ENSDARG00000076790/ENSDARG00000013963/ENSDARG00000069827/ENSDARG00000074001/ENSDARG00000076572/…	23
BP	GO:0007601	visual perception	3.40E-27	3.40E-27	1.12E-24	ENSDARG00000024548/ENSDARG00000087324/ENSDARG00000087765/ENSDARG00000053862/ENSDARG00000068507/ENSDARG00000030411/ENSDARG00000041925/ENSDARG00000069801/ENSDARG00000016793/ENSDARG00000053875/ENSDARG00000032929/ENSDARG00000057460/ENSDARG00000007576/ENSDARG00000088823/ENSDARG00000086658/ENSDARG00000030349/ENSDARG00000076790/ENSDARG00000005479/ENSDARG00000069827/ENSDARG00000074001/ENSDARG00000076572/…	22
BP	GO:0050953	sensory perception of light stimulus	9.99E-27	9.99E-27	2.19E-24	ENSDARG00000024548/ENSDARG00000087324/ENSDARG00000087765/ENSDARG00000053862/ENSDARG00000068507/ENSDARG00000030411/ENSDARG00000041925/ENSDARG00000069801/ENSDARG00000016793/ENSDARG00000053875/ENSDARG00000032929/ENSDARG00000057460/ENSDARG00000007576/ENSDARG00000088823/ENSDARG00000086658/ENSDARG00000030349/ENSDARG00000076790/ENSDARG00000005479/ENSDARG00000069827/ENSDARG00000074001/ENSDARG00000076572/…	22
BP	GO:0043010	camera-type eye development	1.58E-21	1.58E-21	2.59E-19	ENSDARG00000024548/ENSDARG00000087324/ENSDARG00000087765/ENSDARG00000053862/ENSDARG00000068507/ENSDARG00000030411/ENSDARG00000041925/ENSDARG00000069801/ENSDARG00000016793/ENSDARG00000053875/ENSDARG00000032929/ENSDARG00000057460/ENSDARG00000007576/ENSDARG00000088823/ENSDARG00000086658/ENSDARG00000030349/ENSDARG00000076790/ENSDARG00000013963/ENSDARG00000015427/ENSDARG00000069827/ENSDARG00000074001/…	24
BP	GO:0007600	sensory perception	9.03E-20	9.03E-20	1.19E-17	ENSDARG00000024548/ENSDARG00000087324/ENSDARG00000087765/ENSDARG00000053862/ENSDARG00000068507/ENSDARG00000030411/ENSDARG00000041925/ENSDARG00000069801/ENSDARG00000016793/ENSDARG00000053875/ENSDARG00000032929/ENSDARG00000057460/ENSDARG00000007576/ENSDARG00000088823/ENSDARG00000086658/ENSDARG00000030349/ENSDARG00000076790/ENSDARG00000005479/ENSDARG00000069827/ENSDARG00000074001/ENSDARG00000076572/…	22
BP	GO:0009611	response to wounding	1.97E-05	1.97E-05	0.002155839	ENSDARG00000003035/ENSDARG00000013031/ENSDARG00000015427/ENSDARG00000026726/ENSDARG00000026845/ENSDARG00000054911/ENSDARG00000058371/ENSDARG00000095743	8
BP	GO:0031101	fin regeneration	2.54E-05	2.54E-05	0.00238756	ENSDARG00000003035/ENSDARG00000013031/ENSDARG00000015427/ENSDARG00000026726/ENSDARG00000058371	5
BP	GO:1903670	regulation of sprouting angiogenesis	0.000229643	0.000229643	0.018436557	ENSDARG00000026726/ENSDARG00000070425/ENSDARG00000095743	3
BP	GO:0042246	tissue regeneration	0.000252616	0.000252616	0.018436557	ENSDARG00000003035/ENSDARG00000013031/ENSDARG00000015427/ENSDARG00000026726/ENSDARG00000058371	5
BP	GO:0042060	wound healing	0.000351784	0.000351784	0.023106658	ENSDARG00000003035/ENSDARG00000013031/ENSDARG00000015427/ENSDARG00000026726/ENSDARG00000026845/ENSDARG00000058371	6
BP	GO:0016575	histone deacetylation	0.000390417	0.000390417	0.023312919	ENSDARG00000013031/ENSDARG00000015427/ENSDARG00000075139	3
BP	GO:0006476	protein deacetylation	0.000652702	0.000652702	0.035726835	ENSDARG00000013031/ENSDARG00000015427/ENSDARG00000075139	3
BP	GO:0002011	morphogenesis of an epithelial sheet	0.00080962	0.00080962	0.04090711	ENSDARG00000007257/ENSDARG00000015866/ENSDARG00000026845/ENSDARG00000095743	4
BP	GO:0035601	protein deacylation	0.001006648	0.001006648	0.046650377	ENSDARG00000013031/ENSDARG00000015427/ENSDARG00000075139	3
BP	GO:0098732	macromolecule deacylation	0.001065333	0.001065333	0.046650377	ENSDARG00000013031/ENSDARG00000015427/ENSDARG00000075139	3
CC	GO:0005882	intermediate filament	3.73E-08	3.73E-08	1.10E-06	ENSDARG00000092947/ENSDARG00000036832/ENSDARG00000036840/ENSDARG00000055192/ENSDARG00000056248/ENSDARG00000058371/ENSDARG00000090268	7
CC	GO:0045111	intermediate filament cytoskeleton	4.03E-08	4.03E-08	1.10E-06	ENSDARG00000092947/ENSDARG00000036832/ENSDARG00000036840/ENSDARG00000055192/ENSDARG00000056248/ENSDARG00000058371/ENSDARG00000090268	7
CC	GO:0099513	polymeric cytoskeletal fiber	0.000314293	0.000314293	0.005734474	ENSDARG00000092947/ENSDARG00000036832/ENSDARG00000036840/ENSDARG00000055192/ENSDARG00000056248/ENSDARG00000058371/ENSDARG00000090268	7
CC	GO:0000118	histone deacetylase complex	0.000572855	0.000572855	0.00783907	ENSDARG00000013031/ENSDARG00000015427/ENSDARG00000075139	3
MF	GO:0005212	structural constituent of eye lens	6.95E-38	6.95E-38	7.24E-36	ENSDARG00000024548/ENSDARG00000087324/ENSDARG00000087765/ENSDARG00000053862/ENSDARG00000068507/ENSDARG00000030411/ENSDARG00000041925/ENSDARG00000069801/ENSDARG00000016793/ENSDARG00000053875/ENSDARG00000032929/ENSDARG00000057460/ENSDARG00000007576/ENSDARG00000088823/ENSDARG00000086658/ENSDARG00000030349/ENSDARG00000015445/ENSDARG00000076790/ENSDARG00000037402/ENSDARG00000069827/ENSDARG00000074001/…	23
MF	GO:0004859	phospholipase inhibitor activity	0.001312323	0.001312323	0.031823502	ENSDARG00000003216/ENSDARG00000026726	2
MF	GO:0017136	NAD-dependent histone deacetylase activity	0.001312323	0.001312323	0.031823502	ENSDARG00000015427/ENSDARG00000075139	2
MF	GO:0055102	lipase inhibitor activity	0.001312323	0.001312323	0.031823502	ENSDARG00000003216/ENSDARG00000026726	2
MF	GO:0034979	NAD-dependent protein deacetylase activity	0.001526885	0.001526885	0.031823502	ENSDARG00000015427/ENSDARG00000075139	2
