# Supplementary material for: Cell-type-specific responses to the microbiota across all tissues of the larval zebrafish
Source: Cell Rep. Author manuscript; Available in PMC 2023 Oct 23. (PMC10423310; doi:10.1016/j.celrep.2023.112095)
Supplement: MMC7 [file NIHMS1880944-supplement-MMC7.zip › DataS1/Cluster42/clu42_GOresults_CVZup.tsv]

ONTOLOGY	ID	Description	pvalue	p.adjust	qvalue	geneID	Count
BP	GO:0009408	response to heat	0.00031163	0.00031163	0.040939132	ENSDARG00000029688/ENSDARG00000055723/ENSDARG00000069425	3
BP	GO:0006096	glycolytic process	0.000542324	0.000542324	0.040939132	ENSDARG00000012987/ENSDARG00000034470/ENSDARG00000054191	3
BP	GO:0006757	ATP generation from ADP	0.000542324	0.000542324	0.040939132	ENSDARG00000012987/ENSDARG00000034470/ENSDARG00000054191	3
BP	GO:0042866	pyruvate biosynthetic process	0.000577083	0.000577083	0.040939132	ENSDARG00000012987/ENSDARG00000034470/ENSDARG00000054191	3
BP	GO:0046031	ADP metabolic process	0.000689812	0.000689812	0.040939132	ENSDARG00000012987/ENSDARG00000034470/ENSDARG00000054191	3
BP	GO:0009135	purine nucleoside diphosphate metabolic process	0.00073028	0.00073028	0.040939132	ENSDARG00000012987/ENSDARG00000034470/ENSDARG00000054191	3
BP	GO:0009179	purine ribonucleoside diphosphate metabolic process	0.00073028	0.00073028	0.040939132	ENSDARG00000012987/ENSDARG00000034470/ENSDARG00000054191	3
BP	GO:0009185	ribonucleoside diphosphate metabolic process	0.00073028	0.00073028	0.040939132	ENSDARG00000012987/ENSDARG00000034470/ENSDARG00000054191	3
BP	GO:0046434	organophosphate catabolic process	0.0008077	0.0008077	0.040939132	ENSDARG00000012987/ENSDARG00000034470/ENSDARG00000054191/ENSDARG00000071018	4
BP	GO:0006165	nucleoside diphosphate phosphorylation	0.000907188	0.000907188	0.040939132	ENSDARG00000012987/ENSDARG00000034470/ENSDARG00000054191	3
BP	GO:0046939	nucleotide phosphorylation	0.001004958	0.001004958	0.040939132	ENSDARG00000012987/ENSDARG00000034470/ENSDARG00000054191	3
BP	GO:0006091	generation of precursor metabolites and energy	0.001053293	0.001053293	0.040939132	ENSDARG00000012987/ENSDARG00000022509/ENSDARG00000034470/ENSDARG00000054191/ENSDARG00000075768	5
BP	GO:0006090	pyruvate metabolic process	0.001277856	0.001277856	0.040939132	ENSDARG00000012987/ENSDARG00000034470/ENSDARG00000054191	3
BP	GO:0009132	nucleoside diphosphate metabolic process	0.001277856	0.001277856	0.040939132	ENSDARG00000012987/ENSDARG00000034470/ENSDARG00000054191	3
BP	GO:0072330	monocarboxylic acid biosynthetic process	0.001376625	0.001376625	0.040939132	ENSDARG00000012987/ENSDARG00000034470/ENSDARG00000054191/ENSDARG00000058463	4
BP	GO:0009266	response to temperature stimulus	0.001526738	0.001526738	0.040939132	ENSDARG00000029688/ENSDARG00000055723/ENSDARG00000069425	3
BP	GO:0019359	nicotinamide nucleotide biosynthetic process	0.001526738	0.001526738	0.040939132	ENSDARG00000012987/ENSDARG00000034470/ENSDARG00000054191	3
BP	GO:0019363	pyridine nucleotide biosynthetic process	0.001526738	0.001526738	0.040939132	ENSDARG00000012987/ENSDARG00000034470/ENSDARG00000054191	3
BP	GO:0046686	response to cadmium ion	0.00167243	0.00167243	0.040939132	ENSDARG00000029688/ENSDARG00000055723	2
BP	GO:0046034	ATP metabolic process	0.001683644	0.001683644	0.040939132	ENSDARG00000012987/ENSDARG00000022509/ENSDARG00000034470/ENSDARG00000054191	4
BP	GO:0072525	pyridine-containing compound biosynthetic process	0.001804067	0.001804067	0.041513161	ENSDARG00000012987/ENSDARG00000034470/ENSDARG00000054191	3
BP	GO:0009166	nucleotide catabolic process	0.001877976	0.001877976	0.041513161	ENSDARG00000012987/ENSDARG00000034470/ENSDARG00000054191	3
BP	GO:0006754	ATP biosynthetic process	0.00211096	0.00211096	0.042774715	ENSDARG00000012987/ENSDARG00000034470/ENSDARG00000054191	3
BP	GO:1901292	nucleoside phosphate catabolic process	0.00211096	0.00211096	0.042774715	ENSDARG00000012987/ENSDARG00000034470/ENSDARG00000054191	3
BP	GO:0001818	negative regulation of cytokine production	0.002280496	0.002280496	0.044361643	ENSDARG00000007081/ENSDARG00000052537	2
BP	GO:0009205	purine ribonucleoside triphosphate metabolic process	0.002597784	0.002597784	0.04859013	ENSDARG00000012987/ENSDARG00000022509/ENSDARG00000034470/ENSDARG00000054191	4
BP	GO:0009144	purine nucleoside triphosphate metabolic process	0.002710408	0.002710408	0.04881904	ENSDARG00000012987/ENSDARG00000022509/ENSDARG00000034470/ENSDARG00000054191	4
CC	GO:0098798	mitochondrial protein complex	8.99E-07	8.99E-07	9.46E-05	ENSDARG00000022509/ENSDARG00000040555/ENSDARG00000041400/ENSDARG00000056903/ENSDARG00000058463/ENSDARG00000062568/ENSDARG00000071691/ENSDARG00000075768	8
CC	GO:0098803	respiratory chain complex	0.00013279	0.00013279	0.005127774	ENSDARG00000022509/ENSDARG00000041400/ENSDARG00000058463/ENSDARG00000075768	4
CC	GO:0005746	mitochondrial respiratory chain	0.000146142	0.000146142	0.005127774	ENSDARG00000022509/ENSDARG00000041400/ENSDARG00000058463/ENSDARG00000075768	4
CC	GO:0070469	respiratory chain	0.000227872	0.000227872	0.005210396	ENSDARG00000022509/ENSDARG00000041400/ENSDARG00000058463/ENSDARG00000075768	4
CC	GO:1990204	oxidoreductase complex	0.000247494	0.000247494	0.005210396	ENSDARG00000040555/ENSDARG00000041400/ENSDARG00000058463/ENSDARG00000075768	4
CC	GO:0098800	inner mitochondrial membrane protein complex	0.00084495	0.00084495	0.014823684	ENSDARG00000022509/ENSDARG00000041400/ENSDARG00000058463/ENSDARG00000075768	4
CC	GO:0005759	mitochondrial matrix	0.002035238	0.002035238	0.029667696	ENSDARG00000040555/ENSDARG00000056903/ENSDARG00000062568/ENSDARG00000071691	4
CC	GO:0016605	PML body	0.002299648	0.002299648	0.029667696	ENSDARG00000003938/ENSDARG00000071018	2
CC	GO:0005743	mitochondrial inner membrane	0.002536588	0.002536588	0.029667696	ENSDARG00000022509/ENSDARG00000041400/ENSDARG00000058463/ENSDARG00000071691/ENSDARG00000075768	5
CC	GO:0044455	mitochondrial membrane part	0.003851854	0.003851854	0.039431794	ENSDARG00000022509/ENSDARG00000041400/ENSDARG00000058463/ENSDARG00000075768	4
CC	GO:0019866	organelle inner membrane	0.004120623	0.004120623	0.039431794	ENSDARG00000022509/ENSDARG00000041400/ENSDARG00000058463/ENSDARG00000071691/ENSDARG00000075768	5
