# Supplementary material for: Cell-type-specific responses to the microbiota across all tissues of the larval zebrafish
Source: Cell Rep. Author manuscript; Available in PMC 2023 Oct 23. (PMC10423310; doi:10.1016/j.celrep.2023.112095)
Supplement: MMC7 [file NIHMS1880944-supplement-MMC7.zip › DataS1/Cluster45/clu45_GOresults_GFup.tsv]

ONTOLOGY	ID	Description	pvalue	p.adjust	qvalue	geneID	Count
BP	GO:0002088	lens development in camera-type eye	1.06E-23	1.06E-23	8.71E-21	ENSDARG00000086658/ENSDARG00000032929/ENSDARG00000041925/ENSDARG00000068507/ENSDARG00000024548/ENSDARG00000087324/ENSDARG00000057460/ENSDARG00000053875/ENSDARG00000074001/ENSDARG00000053862/ENSDARG00000007576/ENSDARG00000016793/ENSDARG00000030411/ENSDARG00000069801/ENSDARG00000073750/ENSDARG00000076572/ENSDARG00000076790/ENSDARG00000087765/ENSDARG00000088823/ENSDARG00000091148	20
BP	GO:0007601	visual perception	6.97E-20	6.97E-20	2.86E-17	ENSDARG00000086658/ENSDARG00000032929/ENSDARG00000041925/ENSDARG00000068507/ENSDARG00000024548/ENSDARG00000087324/ENSDARG00000057460/ENSDARG00000053875/ENSDARG00000074001/ENSDARG00000053862/ENSDARG00000007576/ENSDARG00000012499/ENSDARG00000016793/ENSDARG00000030411/ENSDARG00000069801/ENSDARG00000073750/ENSDARG00000076572/ENSDARG00000076790/ENSDARG00000087765/ENSDARG00000088823/ENSDARG00000091148	21
BP	GO:0050953	sensory perception of light stimulus	1.89E-19	1.89E-19	5.17E-17	ENSDARG00000086658/ENSDARG00000032929/ENSDARG00000041925/ENSDARG00000068507/ENSDARG00000024548/ENSDARG00000087324/ENSDARG00000057460/ENSDARG00000053875/ENSDARG00000074001/ENSDARG00000053862/ENSDARG00000007576/ENSDARG00000012499/ENSDARG00000016793/ENSDARG00000030411/ENSDARG00000069801/ENSDARG00000073750/ENSDARG00000076572/ENSDARG00000076790/ENSDARG00000087765/ENSDARG00000088823/ENSDARG00000091148	21
BP	GO:0043010	camera-type eye development	2.82E-13	2.82E-13	5.77E-11	ENSDARG00000086658/ENSDARG00000032929/ENSDARG00000041925/ENSDARG00000068507/ENSDARG00000024548/ENSDARG00000087324/ENSDARG00000057460/ENSDARG00000053875/ENSDARG00000074001/ENSDARG00000053862/ENSDARG00000007576/ENSDARG00000012499/ENSDARG00000016793/ENSDARG00000030411/ENSDARG00000069801/ENSDARG00000073750/ENSDARG00000075121/ENSDARG00000076572/ENSDARG00000076790/ENSDARG00000087765/ENSDARG00000088823/…	22
BP	GO:0007600	sensory perception	4.27E-13	4.27E-13	6.99E-11	ENSDARG00000086658/ENSDARG00000032929/ENSDARG00000041925/ENSDARG00000068507/ENSDARG00000024548/ENSDARG00000087324/ENSDARG00000057460/ENSDARG00000053875/ENSDARG00000074001/ENSDARG00000053862/ENSDARG00000007576/ENSDARG00000012499/ENSDARG00000016793/ENSDARG00000030411/ENSDARG00000069801/ENSDARG00000073750/ENSDARG00000076572/ENSDARG00000076790/ENSDARG00000087765/ENSDARG00000088823/ENSDARG00000091148	21
BP	GO:0042773	ATP synthesis coupled electron transport	2.48E-06	2.48E-06	0.000337845	ENSDARG00000063899/ENSDARG00000063905/ENSDARG00000063908/ENSDARG00000063912/ENSDARG00000063917/ENSDARG00000063924	6
BP	GO:0022904	respiratory electron transport chain	7.02E-06	7.02E-06	0.000821417	ENSDARG00000063899/ENSDARG00000063905/ENSDARG00000063908/ENSDARG00000063912/ENSDARG00000063917/ENSDARG00000063924	6
BP	GO:0006119	oxidative phosphorylation	8.32E-06	8.32E-06	0.000851436	ENSDARG00000063899/ENSDARG00000063905/ENSDARG00000063908/ENSDARG00000063912/ENSDARG00000063917/ENSDARG00000063924	6
BP	GO:0022900	electron transport chain	1.06E-05	1.06E-05	0.000966302	ENSDARG00000063899/ENSDARG00000063905/ENSDARG00000063908/ENSDARG00000063912/ENSDARG00000063917/ENSDARG00000063924	6
BP	GO:0042775	mitochondrial ATP synthesis coupled electron transport	2.77E-05	2.77E-05	0.002270653	ENSDARG00000063899/ENSDARG00000063905/ENSDARG00000063912/ENSDARG00000063917/ENSDARG00000063924	5
BP	GO:0046034	ATP metabolic process	7.75E-05	7.75E-05	0.005770316	ENSDARG00000063899/ENSDARG00000063905/ENSDARG00000063908/ENSDARG00000063911/ENSDARG00000063912/ENSDARG00000063917/ENSDARG00000063924	7
BP	GO:0045333	cellular respiration	0.000132411	0.000132411	0.009036458	ENSDARG00000063899/ENSDARG00000063905/ENSDARG00000063908/ENSDARG00000063912/ENSDARG00000063917/ENSDARG00000063924	6
BP	GO:0009205	purine ribonucleoside triphosphate metabolic process	0.0001631	0.0001631	0.010259062	ENSDARG00000063899/ENSDARG00000063905/ENSDARG00000063908/ENSDARG00000063911/ENSDARG00000063912/ENSDARG00000063917/ENSDARG00000063924	7
BP	GO:0009144	purine nucleoside triphosphate metabolic process	0.00017538	0.00017538	0.010259062	ENSDARG00000063899/ENSDARG00000063905/ENSDARG00000063908/ENSDARG00000063911/ENSDARG00000063912/ENSDARG00000063917/ENSDARG00000063924	7
BP	GO:0009199	ribonucleoside triphosphate metabolic process	0.000248509	0.000248509	0.013567723	ENSDARG00000063899/ENSDARG00000063905/ENSDARG00000063908/ENSDARG00000063911/ENSDARG00000063912/ENSDARG00000063917/ENSDARG00000063924	7
BP	GO:0009126	purine nucleoside monophosphate metabolic process	0.00030303	0.00030303	0.014597968	ENSDARG00000063899/ENSDARG00000063905/ENSDARG00000063908/ENSDARG00000063911/ENSDARG00000063912/ENSDARG00000063917/ENSDARG00000063924	7
BP	GO:0009167	purine ribonucleoside monophosphate metabolic process	0.00030303	0.00030303	0.014597968	ENSDARG00000063899/ENSDARG00000063905/ENSDARG00000063908/ENSDARG00000063911/ENSDARG00000063912/ENSDARG00000063917/ENSDARG00000063924	7
BP	GO:0009141	nucleoside triphosphate metabolic process	0.00039026	0.00039026	0.017755698	ENSDARG00000063899/ENSDARG00000063905/ENSDARG00000063908/ENSDARG00000063911/ENSDARG00000063912/ENSDARG00000063917/ENSDARG00000063924	7
BP	GO:0009161	ribonucleoside monophosphate metabolic process	0.000496535	0.000496535	0.02140188	ENSDARG00000063899/ENSDARG00000063905/ENSDARG00000063908/ENSDARG00000063911/ENSDARG00000063912/ENSDARG00000063917/ENSDARG00000063924	7
BP	GO:0009123	nucleoside monophosphate metabolic process	0.000557701	0.000557701	0.022836373	ENSDARG00000063899/ENSDARG00000063905/ENSDARG00000063908/ENSDARG00000063911/ENSDARG00000063912/ENSDARG00000063917/ENSDARG00000063924	7
BP	GO:0015980	energy derivation by oxidation of organic compounds	0.000738576	0.000738576	0.028802615	ENSDARG00000063899/ENSDARG00000063905/ENSDARG00000063908/ENSDARG00000063912/ENSDARG00000063917/ENSDARG00000063924	6
BP	GO:1902600	proton transmembrane transport	0.000908243	0.000908243	0.033809223	ENSDARG00000003269/ENSDARG00000063905/ENSDARG00000063911/ENSDARG00000063917	4
CC	GO:0070469	respiratory chain	2.88E-05	2.88E-05	0.002266335	ENSDARG00000063899/ENSDARG00000063905/ENSDARG00000063908/ENSDARG00000063912/ENSDARG00000063917/ENSDARG00000063924	6
CC	GO:0070069	cytochrome complex	3.44E-05	3.44E-05	0.002266335	ENSDARG00000063905/ENSDARG00000063908/ENSDARG00000063912/ENSDARG00000063924	4
CC	GO:0098803	respiratory chain complex	0.00016751	0.00016751	0.006532864	ENSDARG00000063905/ENSDARG00000063908/ENSDARG00000063912/ENSDARG00000063917/ENSDARG00000063924	5
CC	GO:0045277	respiratory chain complex IV	0.000198599	0.000198599	0.006532864	ENSDARG00000063905/ENSDARG00000063908/ENSDARG00000063912	3
CC	GO:0005882	intermediate filament	0.000306284	0.000306284	0.007066499	ENSDARG00000017624/ENSDARG00000092947/ENSDARG00000000212/ENSDARG00000034836/ENSDARG00000036832	5
CC	GO:0045111	intermediate filament cytoskeleton	0.000322232	0.000322232	0.007066499	ENSDARG00000017624/ENSDARG00000092947/ENSDARG00000000212/ENSDARG00000034836/ENSDARG00000036832	5
CC	GO:0005743	mitochondrial inner membrane	0.000602123	0.000602123	0.0113181	ENSDARG00000039931/ENSDARG00000063899/ENSDARG00000063905/ENSDARG00000063908/ENSDARG00000063911/ENSDARG00000063912/ENSDARG00000063917/ENSDARG00000063924	8
CC	GO:0019866	organelle inner membrane	0.001252869	0.001252869	0.018955451	ENSDARG00000039931/ENSDARG00000063899/ENSDARG00000063905/ENSDARG00000063908/ENSDARG00000063911/ENSDARG00000063912/ENSDARG00000063917/ENSDARG00000063924	8
CC	GO:0031966	mitochondrial membrane	0.001296553	0.001296553	0.018955451	ENSDARG00000039931/ENSDARG00000053753/ENSDARG00000063899/ENSDARG00000063905/ENSDARG00000063908/ENSDARG00000063911/ENSDARG00000063912/ENSDARG00000063917/ENSDARG00000063924	9
CC	GO:0005740	mitochondrial envelope	0.00217309	0.00217309	0.028593291	ENSDARG00000039931/ENSDARG00000053753/ENSDARG00000063899/ENSDARG00000063905/ENSDARG00000063908/ENSDARG00000063911/ENSDARG00000063912/ENSDARG00000063917/ENSDARG00000063924	9
CC	GO:0045095	keratin filament	0.003067223	0.003067223	0.036689276	ENSDARG00000017624/ENSDARG00000034836	2
MF	GO:0005212	structural constituent of eye lens	4.50E-28	4.50E-28	1.00E-25	ENSDARG00000086658/ENSDARG00000032929/ENSDARG00000041925/ENSDARG00000068507/ENSDARG00000024548/ENSDARG00000087324/ENSDARG00000057460/ENSDARG00000053875/ENSDARG00000074001/ENSDARG00000053862/ENSDARG00000007576/ENSDARG00000015445/ENSDARG00000016793/ENSDARG00000030411/ENSDARG00000069801/ENSDARG00000073750/ENSDARG00000076572/ENSDARG00000076790/ENSDARG00000087765/ENSDARG00000088823/ENSDARG00000091148	21
