# Supplementary material for: Cell-type-specific responses to the microbiota across all tissues of the larval zebrafish
Source: Cell Rep. Author manuscript; Available in PMC 2023 Oct 23. (PMC10423310; doi:10.1016/j.celrep.2023.112095)
Supplement: MMC7 [file NIHMS1880944-supplement-MMC7.zip › DataS1/Cluster45/cluster45_CVZvGF.tsv]

	gene	gene_NAME	p_val_adj	p_val	avg_logFC	pct.1	pct.2
1	ENSDARG00000086658	crygm2d21	0.000157751	7.15E-09	-1.254512629	0.076	0.441
2	ENSDARG00000032929	cryba1l1	0.000218162	9.89E-09	-1.315878564	0.32	0.765
3	ENSDARG00000041925	cryba2b	0.000480058	2.18E-08	-1.174373817	0.254	0.676
4	ENSDARG00000068507	crybb1	0.001030205	4.67E-08	-1.029151861	0.345	0.794
5	ENSDARG00000024548	cryba4	0.001313261	5.95E-08	-1.286306288	0.365	0.765
6	ENSDARG00000093494	si:ch211-217k17.9	0.009471473	4.29E-07	-1.16280794	0.056	0.324
7	ENSDARG00000094310	si:ch211-255g12.6	0.01248227	5.66E-07	-0.878614955	0.152	0.529
8	ENSDARG00000037870	actb2	0.01852414	8.40E-07	0.639791217	0.964	0.882
9	ENSDARG00000078077	dph2	0.033993345	1.54E-06	-0.811462719	0.005	0.147
10	ENSDARG00000030297	sox13	0.035749383	1.62E-06	-0.738289397	0.005	0.147
11	ENSDARG00000100588	rpl36	0.038975121	1.77E-06	0.563005126	0.99	0.853
12	ENSDARG00000087324	crygm2d1	0.053700358	2.43E-06	-1.150217612	0.279	0.618
13	ENSDARG00000057460	crygm2d13	0.063792969	2.89E-06	-1.374009795	0.173	0.5
14	ENSDARG00000035400	btf3	0.098683394	4.47E-06	0.815947996	0.843	0.559
15	ENSDARG00000036316	rpl39	0.131159207	5.95E-06	0.507267445	0.98	0.912
16	ENSDARG00000017624	krt4	0.14010238	6.35E-06	-0.897239516	1	1
17	ENSDARG00000092807	si:dkey-151g10.6	0.149581536	6.78E-06	0.389224423	1	1
18	ENSDARG00000093844	zgc:136461	0.152113537	6.90E-06	-0.9499485	0.015	0.176
19	ENSDARG00000045487	rps16	0.161744717	7.33E-06	0.437256284	0.99	0.912
20	ENSDARG00000053875	cryba1b	0.195911797	8.88E-06	-1.021543406	0.305	0.647
21	ENSDARG00000092947	cyt1	0.215066334	9.75E-06	-1.083933721	0.985	0.971
22	ENSDARG00000016867	rnf128a	0.35950403	1.63E-05	-0.679730691	0.025	0.206
23	ENSDARG00000031496	ap1ar	0.368900693	1.67E-05	-1.009353055	0.01	0.147
24	ENSDARG00000074001	crygmxl2	0.379377133	1.72E-05	-1.116224797	0.051	0.265
25	ENSDARG00000019360	sec23b	0.439167839	1.99E-05	-1.020984719	0.107	0.382
26	ENSDARG00000021787	abcb5	0.474460649	2.15E-05	-1.110199728	0.142	0.441
27	ENSDARG00000077777	tmsb4x	0.511195023	2.32E-05	0.680811035	0.924	0.735
28	ENSDARG00000088091	pfn1	0.518815538	2.35E-05	0.634268348	0.924	0.794
29	ENSDARG00000116164	crygm2d8	0.72942683	3.31E-05	-0.995526823	0.218	0.529
30	ENSDARG00000114516	CABZ01021592.1	0.76041087	3.45E-05	1.963908461	0.365	0
31	ENSDARG00000053862	crygmx	0.898760953	4.07E-05	-0.921614763	0.299	0.618
32	ENSDARG00000000212	krt97	1	0.042312988	-0.570294473	0.604	0.294
33	ENSDARG00000001220	mycbp2	1	0.019866771	-0.482788837	0.03	0.118
34	ENSDARG00000001788	atp5po	1	0.200894404	0.53932352	0.294	0.206
35	ENSDARG00000001889	tuba1a	1	0.190355987	0.313227508	0.102	0.029
36	ENSDARG00000001950	ak1	1	0.230184095	0.29056509	0.594	0.529
37	ENSDARG00000001993	myhb	1	0.017421842	0.959148923	0.147	0
38	ENSDARG00000002082	csnk2a1	1	0.927224817	0.301966413	0.142	0.147
39	ENSDARG00000002165	psme1	1	0.097021848	-0.343777604	0.046	0.118
40	ENSDARG00000002193	rho	1	0.217928318	-0.397768803	0.234	0.324
41	ENSDARG00000002240	psmb6	1	0.138563104	-0.39222835	0.137	0.235
42	ENSDARG00000002271	zfand5b	1	0.053717438	0.696068341	0.147	0.029
43	ENSDARG00000002344	tubb4b	1	0.004347611	0.470506613	0.528	0.235
44	ENSDARG00000002369	UBB	1	0.402132081	0.308433723	0.32	0.265
45	ENSDARG00000002391	tlcd1	1	0.19224917	0.280342719	0.102	0.029
46	ENSDARG00000002589	mylpfb	1	0.27399381	-0.368731108	0.462	0.529
47	ENSDARG00000002745	tdh	1	0.435136763	-0.322554452	0.609	0.735
48	ENSDARG00000002768	pvalb2	1	9.23E-05	-0.400187181	1	1
49	ENSDARG00000003169	magi1b	1	0.168805872	-0.393953796	0.056	0.118
50	ENSDARG00000003203	rhcga	1	0.014274434	-0.663418563	0.624	0.676
51	ENSDARG00000003269	clcn3	1	0.00479583	-0.371038889	0.02	0.118
52	ENSDARG00000003486	ppp1caa	1	0.294437315	0.277523896	0.157	0.088
53	ENSDARG00000003526	psma5	1	0.141032827	-0.282028442	0.091	0.176
54	ENSDARG00000003527	mak16	1	0.143170561	-0.533212659	0.091	0.176
55	ENSDARG00000003675	cryl1	1	0.022053264	-0.45037776	0.03	0.118
56	ENSDARG00000003795	idh2	1	0.680812934	0.39816274	0.188	0.176
57	ENSDARG00000003808	aqp3a	1	0.00227953	1.252119088	0.299	0.059
58	ENSDARG00000003820	nr1d2a	1	0.620811933	0.369401706	0.112	0.088
59	ENSDARG00000003920	setb	1	0.67453823	-0.427040402	0.223	0.235
60	ENSDARG00000003952	pfn2	1	0.454227666	0.400672849	0.218	0.176
61	ENSDARG00000004034	arhgdig	1	0.302895253	0.344259941	0.223	0.147
62	ENSDARG00000004588	sox4a	1	0.939432023	-0.538245143	0.122	0.118
63	ENSDARG00000004782	fgfr3	1	0.010302837	-0.530377961	0.025	0.118
64	ENSDARG00000005162	tpm3	1	0.000894282	1.507495972	0.294	0.029
65	ENSDARG00000005172	dynll2b	1	0.09021664	-0.36003385	0.046	0.118
66	ENSDARG00000005191	ahcy	1	0.153310966	-0.326178045	0.264	0.382
67	ENSDARG00000005423	pgam1a	1	0.319500258	-0.356742628	0.071	0.118
68	ENSDARG00000005451	gdi2	1	0.545107477	0.450872599	0.147	0.118
69	ENSDARG00000005926	ak2	1	0.009044228	0.89324826	0.365	0.147
70	ENSDARG00000006125	csnk1db	1	0.122244138	0.53098435	0.117	0.029
71	ENSDARG00000006200	eif4g1a	1	0.054547466	-0.441572126	0.056	0.147
72	ENSDARG00000006260	tuba8l4	1	0.256572514	0.523126987	0.218	0.147
73	ENSDARG00000006408	hmgb3b	1	0.481667259	-0.268002801	0.081	0.118
74	ENSDARG00000006413	rpl38	1	0.041082478	0.264663971	0.878	0.735
75	ENSDARG00000006487	anp32a	1	0.307310783	0.357024487	0.218	0.147
76	ENSDARG00000006588	zgc:111983	1	0.000192607	0.713559883	0.792	0.471
77	ENSDARG00000007080	rhcgl1	1	0.005145051	-0.739893309	0.228	0.412
78	ENSDARG00000007130	mrto4	1	0.023463261	-0.295626365	0.03	0.118
79	ENSDARG00000007241	mycb	1	0.161907163	0.541331474	0.102	0.029
80	ENSDARG00000007275	si:ch211-251b21.1	1	0.000249518	1.100701893	0.518	0.176
81	ENSDARG00000007276	ela3l	1	0.204925258	-0.47220556	0.107	0.176
82	ENSDARG00000007323	chmp4bb	1	0.217094491	-0.364529009	0.061	0.118
83	ENSDARG00000007377	odc1	1	0.00331379	-0.657244195	0.03	0.147
84	ENSDARG00000007405	strap	1	0.004512275	-0.597484145	0.046	0.176
85	ENSDARG00000007576	crybb1l1	1	0.00064624	-0.83579515	0.173	0.412
86	ENSDARG00000007697	fabp7a	1	0.141291148	-0.454006952	0.168	0.265
87	ENSDARG00000007708	nsa2	1	0.046070699	0.336039719	0.761	0.618
88	ENSDARG00000007737	zyg11	1	0.013252104	-0.596267549	0.056	0.176
89	ENSDARG00000007745	uqcrfs1	1	0.306319937	0.320946427	0.152	0.088
90	ENSDARG00000007836	ctsla	1	0.073306672	-0.613699856	0.492	0.588
91	ENSDARG00000008243	cct8	1	0.259037279	0.534533694	0.188	0.118
92	ENSDARG00000008310	ip6k2a	1	0.206189675	-0.36845923	0.122	0.206
93	ENSDARG00000008363	mcl1b	1	0.001299696	1.163164035	0.437	0.176
94	ENSDARG00000008502	pno1	1	0.08333302	0.456780213	0.437	0.294
95	ENSDARG00000008735	atp6ap2	1	0.646501266	0.281990719	0.112	0.088
96	ENSDARG00000008785	dldh	1	0.035263644	0.895539485	0.162	0.029
97	ENSDARG00000009018	rhbg	1	0.03664654	-0.495666195	0.259	0.441
98	ENSDARG00000009212	ppiaa	1	0.016746372	0.270991241	0.904	0.706
99	ENSDARG00000009447	atp5mc3b	1	0.035208491	0.255020521	0.802	0.618
100	ENSDARG00000009459	slc35e4	1	0.011601132	-0.303137434	0.025	0.118
101	ENSDARG00000009544	cldnb	1	0.035820931	-0.75206572	0.355	0.5
102	ENSDARG00000009553	gng3	1	0.56402453	-0.271600581	0.147	0.176
103	ENSDARG00000009640	psmb1	1	0.294179428	-0.464776035	0.122	0.176
104	ENSDARG00000009830	hdlbpa	1	0.062548768	-0.503931222	0.218	0.353
105	ENSDARG00000009881	ier5	1	0.405343585	0.429792613	0.102	0.059
106	ENSDARG00000010113	ndufb8	1	0.335017546	0.310123781	0.218	0.147
107	ENSDARG00000010244	rpl22l1	1	0.15087604	0.255571178	0.589	0.441
108	ENSDARG00000010246	prmt1	1	0.053129667	0.826056047	0.147	0.029
109	ENSDARG00000010266	igf2bp3	1	0.106934839	0.852235079	0.188	0.088
110	ENSDARG00000010481	bzw1a	1	0.003658855	1.14413839	0.208	0
111	ENSDARG00000010641	slc20a1b	1	0.004699769	-0.484132855	0.046	0.176
112	ENSDARG00000010946	cbsb	1	0.083437016	-0.28476656	0.061	0.147
113	ENSDARG00000011553	atp5pb	1	0.331715057	-0.376689811	0.264	0.324
114	ENSDARG00000011609	FOXK2	1	0.022053264	-0.618827332	0.03	0.118
115	ENSDARG00000011934	gyg1a	1	0.259733864	0.263354023	0.162	0.088
116	ENSDARG00000011961	csrp2	1	0.035031605	-0.49623482	0.051	0.147
117	ENSDARG00000012138	sgce	1	0.138425244	-0.311116413	0.051	0.118
118	ENSDARG00000012244	ube2e3	1	0.541694755	0.286584059	0.244	0.206
119	ENSDARG00000012341	capn9	1	0.032312472	-0.58700873	0.051	0.147
120	ENSDARG00000012405	col1a1a	1	0.439594815	0.442481969	0.157	0.118
121	ENSDARG00000012458	zgc:77849	1	0.421972546	0.275002987	0.168	0.118
122	ENSDARG00000012499	per1b	1	0.005305327	-0.37210959	0.046	0.176
123	ENSDARG00000012682	pfn2l	1	0.080204893	-0.363264289	0.061	0.147
124	ENSDARG00000012944	myhz2	1	0.015488561	-0.531688799	0.173	0.353
125	ENSDARG00000012987	gpia	1	0.93517314	0.380408999	0.102	0.118
126	ENSDARG00000013078	ywhaba	1	0.389962728	0.287639002	0.269	0.206
127	ENSDARG00000013087	ndrg3a	1	0.475985965	0.416473227	0.188	0.147
128	ENSDARG00000013144	atp1b1a	1	0.551359986	-0.409747504	0.193	0.235
129	ENSDARG00000013333	ndufa10	1	0.163585456	0.63041352	0.102	0.029
130	ENSDARG00000013351	cirbpb	1	0.056311306	0.390505664	0.629	0.471
131	ENSDARG00000013430	bhmt	1	0.02077226	0.651499353	0.513	0.294
132	ENSDARG00000013475	cct4	1	0.151583609	0.49723479	0.284	0.176
133	ENSDARG00000013755	actn3a	1	0.674589882	-0.250427971	0.096	0.118
134	ENSDARG00000013856	amy2a	1	0.036635305	-0.526290615	0.036	0.118
135	ENSDARG00000013931	eif3m	1	0.213092115	0.344124972	0.558	0.471
136	ENSDARG00000013966	psma6b	1	0.19415616	0.284991437	0.102	0.029
137	ENSDARG00000013968	psap	1	0.066062451	-0.330366761	0.157	0.294
138	ENSDARG00000013976	anxa13	1	0.142901969	0.753555739	0.107	0.029
139	ENSDARG00000014165	ssr3	1	0.914717858	0.272880752	0.117	0.118
140	ENSDARG00000014196	myl1	1	0.280286995	0.424690635	0.477	0.412
141	ENSDARG00000014222	zgc:86598	1	0.352517338	-0.304287705	0.071	0.118
142	ENSDARG00000014329	npm1a	1	0.0192294	0.975348405	0.223	0.059
143	ENSDARG00000014361	tmbim4	1	0.223151342	-0.431527654	0.112	0.176
144	ENSDARG00000014420	elavl3	1	0.863562114	-0.502131375	0.117	0.118
145	ENSDARG00000014587	slc38a5b	1	0.359643501	-0.274726741	0.223	0.294
146	ENSDARG00000014591	ilf2	1	0.062783509	-0.297151023	0.041	0.118
147	ENSDARG00000014915	ndufab1b	1	0.103442778	0.594472776	0.122	0.029
148	ENSDARG00000015201	pcmt	1	0.704135957	0.487283638	0.102	0.088
149	ENSDARG00000015355	fosl1a	1	0.299578547	-1.202450024	0.071	0.118
150	ENSDARG00000015422	ppil1	1	0.176016608	-0.332506417	0.076	0.147
151	ENSDARG00000015445	lim2.4	1	0.000381496	-0.846298694	0.117	0.353
152	ENSDARG00000015495	klf3	1	0.90721251	-0.280766714	0.132	0.118
153	ENSDARG00000015551	fth1a	1	0.130328822	0.453317971	0.543	0.441
154	ENSDARG00000015557	zgc:100829	1	0.054894481	-0.559719885	0.076	0.176
155	ENSDARG00000015709	hsd17b12a	1	0.027872696	-0.26560961	0.096	0.235
156	ENSDARG00000015889	zc3h15	1	0.010059267	-0.580179349	0.025	0.118
157	ENSDARG00000015978	COX5B	1	0.027229389	0.566971485	0.533	0.324
158	ENSDARG00000016173	cct3	1	0.237069245	0.438813039	0.228	0.147
159	ENSDARG00000016200	trib3	1	0.028705944	0.724105604	0.127	0
160	ENSDARG00000016301	zgc:65894	1	0.110507837	-0.591354122	0.051	0.118
161	ENSDARG00000016443	eif3c	1	0.035129808	0.51788145	0.284	0.118
162	ENSDARG00000016548	eif5b	1	0.023048425	-0.336447516	0.076	0.206
163	ENSDARG00000016687	acadvl	1	0.030378997	-0.818895005	0.036	0.118
164	ENSDARG00000016771	tfa	1	0.072052135	0.521262044	0.228	0.088
165	ENSDARG00000016793	crybb1l2	1	0.001963183	-0.866454766	0.213	0.441
166	ENSDARG00000016889	eif3g	1	0.046012716	0.520944476	0.467	0.294
167	ENSDARG00000017084	bud31	1	0.63596918	-0.295835034	0.096	0.118
168	ENSDARG00000017299	fabp11a	1	0.030947198	1.244928529	0.168	0.029
169	ENSDARG00000017445	eif3i	1	0.260975261	0.354235597	0.371	0.265
170	ENSDARG00000017673	nova2	1	0.47467273	-0.483867295	0.132	0.176
171	ENSDARG00000017741	g3bp1	1	0.129701759	-0.312082472	0.051	0.118
172	ENSDARG00000017772	mdh1aa	1	0.014831685	0.981810294	0.36	0.176
173	ENSDARG00000017803	gsk3b	1	0.00031139	-0.408051858	0.01	0.118
174	ENSDARG00000018124	psmd3	1	0.024006114	-0.370802039	0.061	0.176
175	ENSDARG00000018145	mid1ip1l	1	0.961627103	0.306501341	0.112	0.118
176	ENSDARG00000018404	krt18a.1	1	0.00051651	1.614889793	0.452	0.147
177	ENSDARG00000018425	ddx61	1	0.179103603	-0.274222051	0.056	0.118
178	ENSDARG00000018618	cpsf6	1	0.183351	-0.30759985	0.056	0.118
179	ENSDARG00000018637	sec61g	1	0.00109349	0.515758943	0.802	0.559
180	ENSDARG00000019008	erp44	1	0.013773723	-0.463726067	0.041	0.147
181	ENSDARG00000019307	dusp5	1	0.000266377	-1.053574091	0.01	0.118
182	ENSDARG00000019332	ndufb4	1	0.2377446	0.436081361	0.259	0.176
183	ENSDARG00000019353	sparc	1	0.002441791	0.809030354	0.553	0.294
184	ENSDARG00000019404	atp5f1d	1	0.203702452	0.48404426	0.269	0.176
185	ENSDARG00000019444	ssr4	1	0.337756575	0.685407818	0.137	0.088
186	ENSDARG00000019541	gpt2l	1	0.174929815	-0.322972462	0.056	0.118
187	ENSDARG00000019644	ldhba	1	0.303107959	0.35564401	0.386	0.294
188	ENSDARG00000019808	evpla	1	0.340268836	-0.407932026	0.071	0.118
189	ENSDARG00000019881	bsg	1	0.227979515	0.55498609	0.32	0.235
190	ENSDARG00000020007	col1a2	1	0.177191062	0.444109401	0.178	0.088
191	ENSDARG00000020031	cldn11a	1	0.046960113	1.325423761	0.188	0.059
192	ENSDARG00000020123	coq8a	1	0.172174086	0.48323368	0.102	0.029
193	ENSDARG00000020133	jdp2b	1	0.29945235	-0.631707041	0.091	0.147
194	ENSDARG00000020197	rpl5a	1	0.176549788	-0.301375297	0.787	0.794
195	ENSDARG00000020232	eif6	1	0.19992131	0.408473614	0.137	0.059
196	ENSDARG00000020239	lpin1	1	0.094043988	0.339938054	0.472	0.353
197	ENSDARG00000020261	rab2a	1	0.885256166	0.280252051	0.102	0.118
198	ENSDARG00000020298	btg2	1	0.274177691	-0.536432042	0.117	0.176
199	ENSDARG00000020504	h3f3b.1	1	0.44272501	0.334483332	0.228	0.176
200	ENSDARG00000020574	atp2a1	1	0.333704425	-0.306106666	0.33	0.382
201	ENSDARG00000020609	snap25a	1	0.150529682	0.592847105	0.147	0.059
202	ENSDARG00000020693	sesn1	1	0.02971892	0.745957748	0.355	0.176
203	ENSDARG00000020708	mdkb	1	0.181387837	0.559802298	0.208	0.118
204	ENSDARG00000020761	arrdc2	1	0.093621735	-0.378892775	0.147	0.265
205	ENSDARG00000020913	ddx56	1	0.059781745	-0.496127446	0.041	0.118
206	ENSDARG00000020926	creb3l3l	1	0.73105783	-0.295684284	0.102	0.118
207	ENSDARG00000021140	pabpc1b	1	0.035964953	-0.59581278	0.091	0.206
208	ENSDARG00000021143	rtn1b	1	0.402270957	0.552213701	0.102	0.059
209	ENSDARG00000021309	rhoca	1	0.381857264	0.323074955	0.107	0.059
210	ENSDARG00000021339	cpa5	1	0.081270772	-0.337698961	0.061	0.147
211	ENSDARG00000021366	fbp1a	1	0.130041639	-0.451792522	0.249	0.353
212	ENSDARG00000021669	sec61a1	1	0.353573793	0.370322232	0.315	0.235
213	ENSDARG00000021864	rplp1	1	0.000303162	0.280566166	1	1
214	ENSDARG00000021924	hsp70.3	1	0.298832257	0.43585014	0.32	0.235
215	ENSDARG00000022165	mgst1.2	1	0.86112114	-0.389689759	0.213	0.206
216	ENSDARG00000022303	higd1a	1	0.266321583	0.34179748	0.239	0.147
217	ENSDARG00000022438	cox6a1	1	0.049433437	0.456642745	0.386	0.206
218	ENSDARG00000022456	eno1a	1	0.596627421	-0.34776362	0.188	0.206
219	ENSDARG00000023082	krt1-19d	1	0.000193569	1.795735047	0.355	0.029
220	ENSDARG00000023151	ucp1	1	0.066859291	0.691147612	0.259	0.118
221	ENSDARG00000023323	ywhaqb	1	0.188476568	0.373077777	0.102	0.029
222	ENSDARG00000024047	tmem38a	1	0.007102075	0.982872379	0.183	0
223	ENSDARG00000024141	cav3	1	0.102412086	0.469442412	0.127	0.029
224	ENSDARG00000024195	znf395b	1	0.421729882	0.477293148	0.162	0.118
225	ENSDARG00000024295	slc11a2	1	0.021747034	-0.486666637	0.046	0.147
226	ENSDARG00000024416	twistnb	1	0.044341029	-0.807814877	0.056	0.147
227	ENSDARG00000024433	pvalb4	1	0.050808826	0.615711435	0.497	0.324
228	ENSDARG00000024478	mpc2	1	0.452895926	0.36523233	0.162	0.118
229	ENSDARG00000024844	max	1	0.442714677	0.365616028	0.132	0.088
230	ENSDARG00000025269	pdcd6ip	1	0.005710026	-0.851258527	0.036	0.147
231	ENSDARG00000025850	rps21	1	0.00024147	0.461248022	0.97	0.853
232	ENSDARG00000025855	camk2n1a	1	0.039437336	-0.64591127	0.071	0.176
233	ENSDARG00000026322	dhrs13a.1	1	0.006659632	-0.602567006	0.036	0.147
234	ENSDARG00000026726	anxa1a	1	0.126145719	-0.579158282	0.66	0.735
235	ENSDARG00000026801	stau2	1	0.355463179	0.467170531	0.142	0.088
236	ENSDARG00000026865	fam107b	1	0.03248407	0.671021554	0.122	0
237	ENSDARG00000027088	ptgdsb.1	1	0.010532336	0.408931389	0.523	0.235
238	ENSDARG00000027099	psmc4	1	0.021364684	-0.588319461	0.046	0.147
239	ENSDARG00000027200	gabarapl2	1	0.17581332	0.418045497	0.178	0.088
240	ENSDARG00000027249	btg1	1	0.067406445	0.406310911	0.431	0.265
241	ENSDARG00000027611	cavin2a	1	0.266293904	0.441192175	0.122	0.059
242	ENSDARG00000027744	gadd45ba	1	0.007924274	-0.668870504	0.102	0.265
243	ENSDARG00000027899	sem1	1	0.936444144	0.279948131	0.132	0.147
244	ENSDARG00000027984	gstz1	1	0.29861029	-0.284501826	0.137	0.206
245	ENSDARG00000028098	fut9d	1	0.11848478	-0.269324474	0.091	0.176
246	ENSDARG00000028106	glrx	1	0.202496149	0.61061891	0.168	0.088
247	ENSDARG00000028119	sumo3a	1	0.379800919	0.624451249	0.162	0.118
248	ENSDARG00000029003	eif1axa	1	0.177007544	-0.25998212	0.056	0.118
249	ENSDARG00000029069	tnni2a.4	1	0.024878696	-0.369932526	0.731	0.824
250	ENSDARG00000029075	pfkfb4b	1	0.061577865	0.833348137	0.178	0.059
251	ENSDARG00000029305	baiap2l1a	1	1.00E-04	-0.756627509	0.015	0.147
252	ENSDARG00000029818	srsf5a	1	0.146286041	0.30886399	0.386	0.265
253	ENSDARG00000029995	tnni2b.2	1	0.703992141	-0.261700854	0.132	0.147
254	ENSDARG00000030213	sap30l	1	0.343539758	0.35052417	0.112	0.059
255	ENSDARG00000030215	matn1	1	0.002932966	-0.617043663	0.03	0.147
256	ENSDARG00000030241	vbp1	1	0.112421341	0.664889899	0.117	0.029
257	ENSDARG00000030270	tnnt3a	1	0.152361586	0.802760014	0.178	0.088
258	ENSDARG00000030349	cryba2a	1	0.095694371	-0.60475632	0.178	0.294
259	ENSDARG00000030411	crygn2	1	4.71E-05	-0.748376667	0.325	0.647
260	ENSDARG00000030440	rsrp1	1	0.155998055	0.377345705	0.193	0.088
261	ENSDARG00000030694	atp6v1e1b	1	0.36812902	0.283041122	0.147	0.088
262	ENSDARG00000031164	tuba8l2	1	0.055787444	0.457857977	0.355	0.176
263	ENSDARG00000031343	rab6bb	1	0.373184138	0.367910319	0.107	0.059
264	ENSDARG00000031388	dctn2	1	0.317470001	0.400794832	0.112	0.059
265	ENSDARG00000031495	seta	1	0.055352075	-0.538031283	0.117	0.235
266	ENSDARG00000031683	fosab	1	0.042369185	0.650150698	0.457	0.294
267	ENSDARG00000031776	fthl27	1	0.046619439	0.403382567	0.604	0.441
268	ENSDARG00000031929	stard14	1	0.078751625	-0.420893514	0.168	0.294
269	ENSDARG00000031981	pcbd1	1	0.044979384	0.620797492	0.162	0.029
270	ENSDARG00000032296	pomp	1	0.14956448	-0.256168827	0.137	0.235
271	ENSDARG00000032327	usp36	1	0.007271347	-0.440792641	0.081	0.235
272	ENSDARG00000032618	mgst1.1	1	0.001433147	-0.558397821	0.025	0.147
273	ENSDARG00000032619	tob1a	1	0.20831941	0.690484275	0.193	0.118
274	ENSDARG00000032630	neb	1	0.141032827	0.291195688	0.117	0.029
275	ENSDARG00000032765	net1	1	0.000422415	-0.720141094	0.056	0.235
276	ENSDARG00000032866	erh	1	0.406449036	0.343461054	0.137	0.088
277	ENSDARG00000033170	sult2st1	1	0.427241819	0.28661382	0.102	0.059
278	ENSDARG00000033364	mgst3b	1	0.278066735	0.255372802	0.223	0.147
279	ENSDARG00000033466	tagln2	1	0.219689049	0.357944596	0.173	0.088
280	ENSDARG00000033614	rasgef1ba	1	0.000298605	-0.938871938	0.122	0.353
281	ENSDARG00000033683	tpma	1	0.086920195	-0.451291224	0.787	0.706
282	ENSDARG00000033738	zgc:153867	1	0.162258137	0.464202131	0.305	0.206
283	ENSDARG00000033789	ndufb7	1	0.430784411	-0.549022668	0.162	0.206
284	ENSDARG00000034344	pcdh19	1	0.128769218	0.55714572	0.112	0.029
285	ENSDARG00000034368	hexb	1	0.075718119	-0.415188622	0.081	0.176
286	ENSDARG00000034427	jpt2	1	0.089298852	0.663508867	0.127	0.029
287	ENSDARG00000034470	aldoab	1	0.123642335	0.311178325	0.193	0.088
288	ENSDARG00000034616	mlf2	1	0.122244138	-0.516751378	0.091	0.176
289	ENSDARG00000034705	pvalb7	1	5.15E-05	1.731889246	0.452	0.088
290	ENSDARG00000034836	si:dkey-222n6.2	1	0.007158011	-0.559696315	0.081	0.235
291	ENSDARG00000035329	capns1a	1	0.014632347	0.687672099	0.335	0.118
292	ENSDARG00000035519	histh1l	1	0.741468473	-0.298530263	0.665	0.676
293	ENSDARG00000035596	ISCU (1 of many)	1	0.266323642	0.429593506	0.157	0.088
294	ENSDARG00000035679	si:rp71-45k5.4	1	0.177486719	0.416274586	0.102	0.029
295	ENSDARG00000035890	fuca1.1	1	0.089439685	-0.419400054	0.376	0.529
296	ENSDARG00000035958	tnni2b.1	1	0.000587085	1.537400157	0.274	0
297	ENSDARG00000036074	cebpa	1	0.231536624	-0.323140596	0.061	0.118
298	ENSDARG00000036080	cd81a	1	0.265093854	0.407822033	0.254	0.176
299	ENSDARG00000036102	ctdsp2	1	0.343539758	0.320157744	0.112	0.059
300	ENSDARG00000036161	hnrnpa0l	1	0.12694281	0.342507001	0.391	0.265
301	ENSDARG00000036282	rnaset2	1	0.0791504	-0.399744863	0.061	0.147
302	ENSDARG00000036456	anxa4	1	0.003006902	1.275324138	0.254	0.029
303	ENSDARG00000036625	polr2f	1	0.098096435	0.647609214	0.122	0.029
304	ENSDARG00000036629	rps14	1	0.012523903	0.295193015	0.954	0.912
305	ENSDARG00000036754	hmgn3	1	0.313725372	0.288788018	0.117	0.059
306	ENSDARG00000036830	krt91	1	0.052411917	0.255692368	0.964	0.941
307	ENSDARG00000036832	cyt1l	1	0.000189555	-1.127551378	0.726	0.882
308	ENSDARG00000036875	rps12	1	0.000117361	0.345494252	0.995	1
309	ENSDARG00000036894	zgc:101853	1	0.025356038	0.819245021	0.132	0
310	ENSDARG00000037012	slc3a2b	1	0.348913352	0.303346334	0.112	0.059
311	ENSDARG00000037229	denr	1	0.54654666	-0.353655306	0.091	0.118
312	ENSDARG00000037284	ptges3a	1	0.396167761	0.352776593	0.102	0.059
313	ENSDARG00000037425	s100a10a	1	0.163585456	0.676760781	0.102	0.029
314	ENSDARG00000037789	pvalb1	1	0.000768576	-0.427277786	0.99	1
315	ENSDARG00000037838	unkl	1	0.185502479	-0.309234684	0.056	0.118
316	ENSDARG00000037860	cox6b2	1	0.000870078	0.781051057	0.614	0.294
317	ENSDARG00000037960	lrrc17	1	0.037317418	-0.565187239	0.036	0.118
318	ENSDARG00000037980	elob	1	0.087407108	0.564057008	0.127	0.029
319	ENSDARG00000037998	flot1b	1	0.014395538	-0.683676664	0.076	0.206
320	ENSDARG00000038025	cbx7a	1	0.927224817	0.372019772	0.142	0.147
321	ENSDARG00000038028	ndufa6	1	0.169698705	0.253561307	0.259	0.147
322	ENSDARG00000038068	ddx5	1	0.011991345	-0.589380451	0.173	0.353
323	ENSDARG00000038076	romo1	1	0.072786806	0.480015719	0.594	0.471
324	ENSDARG00000038095	socs1a	1	0.02870581	0.673082271	0.127	0
325	ENSDARG00000038153	lgals2b	1	0.079209342	-0.626546234	0.183	0.294
326	ENSDARG00000038306	tsc22d1	1	0.186610872	0.30082865	0.102	0.029
327	ENSDARG00000038559	h1f0	1	0.477585855	-0.607441156	0.325	0.353
328	ENSDARG00000039034	marcksl1a	1	0.361867751	0.603339673	0.168	0.118
329	ENSDARG00000039269	arg2	1	0.477899936	0.288930521	0.132	0.088
330	ENSDARG00000039347	rps24	1	0.00013591	0.380552025	0.97	0.971
331	ENSDARG00000039493	naa20	1	0.163585456	0.606407006	0.102	0.029
332	ENSDARG00000039677	dsc2l	1	0.000840126	-0.898610648	0.081	0.265
333	ENSDARG00000039730	zgc:112160	1	0.030255756	-0.459414226	0.066	0.176
334	ENSDARG00000039914	gapdhs	1	0.076437203	0.397041279	0.396	0.265
335	ENSDARG00000039929	ckmt2b	1	0.373184138	0.385383694	0.107	0.059
336	ENSDARG00000039931	slc25a33	1	0.001353704	-0.763305771	0.051	0.206
337	ENSDARG00000039980	ppt1	1	0.06130507	0.642197154	0.228	0.088
338	ENSDARG00000040031	tardbp	1	0.011877564	-0.278616249	0.025	0.118
339	ENSDARG00000040072	scpep1	1	0.022135325	-0.459606596	0.046	0.147
340	ENSDARG00000040184	syncrip	1	0.247921307	0.667235469	0.152	0.088
341	ENSDARG00000040190	qdpra	1	0.142787737	0.512421347	0.112	0.029
342	ENSDARG00000040298	apoa4b.1	1	0.051827573	-0.49868646	0.056	0.147
343	ENSDARG00000040440	snrpd2	1	0.402270957	0.401468521	0.102	0.059
344	ENSDARG00000040465	irf2	1	0.05596549	-0.51048888	0.041	0.118
345	ENSDARG00000040534	epcam	1	0.163811832	-0.544858078	0.528	0.588
346	ENSDARG00000040764	id1	1	0.123330867	0.522309732	0.239	0.118
347	ENSDARG00000040971	zgc:92606	1	0.371106526	0.534944612	0.168	0.118
348	ENSDARG00000040988	tpi1b	1	0.395883994	0.296694804	0.142	0.088
349	ENSDARG00000041051	mid1ip1a	1	0.844061589	-0.375205342	0.482	0.441
350	ENSDARG00000041062	calb2a	1	0.2103854	0.47996806	0.132	0.059
351	ENSDARG00000041119	ceacam1	1	0.046968968	0.830129066	0.107	0
352	ENSDARG00000041203	drap1	1	0.121411237	-0.439482559	0.051	0.118
353	ENSDARG00000041314	ndufb9	1	0.490256359	-0.368318209	0.162	0.206
354	ENSDARG00000041339	zgc:92380	1	0.001679057	0.943786412	0.345	0.059
355	ENSDARG00000041433	si:dkey-7c18.24	1	0.176082136	0.380013639	0.345	0.206
356	ENSDARG00000041607	eif4ebp3l	1	0.015289626	0.926024137	0.34	0.147
357	ENSDARG00000041875	ube2v1	1	0.121209307	-0.437341193	0.112	0.206
358	ENSDARG00000041921	hsbp1b	1	0.225186202	0.474108313	0.127	0.059
359	ENSDARG00000041974	brk1	1	0.054894481	-0.439395106	0.076	0.176
360	ENSDARG00000042018	fhl2a	1	0.020828212	1.044654067	0.183	0.029
361	ENSDARG00000042055	fam129aa	1	0.099856332	-0.268397271	0.046	0.118
362	ENSDARG00000042245	myl13	1	0.693897502	-0.301285301	0.102	0.118
363	ENSDARG00000042620	gstr	1	0.0311737	0.995084534	0.203	0.059
364	ENSDARG00000042725	cebpb	1	0.022052201	-0.689150134	0.193	0.353
365	ENSDARG00000042824	nfe2l2a	1	0.059913925	-0.49163994	0.096	0.206
366	ENSDARG00000042874	phlda2	1	0.805484192	-0.251062523	0.132	0.147
367	ENSDARG00000042905	rpl10a	1	0.007826777	0.271666168	0.98	0.912
368	ENSDARG00000042933	bloc1s6	1	0.175012088	0.45809552	0.279	0.176
369	ENSDARG00000042993	prss1	1	0.146463625	-0.461242186	0.294	0.382
370	ENSDARG00000043102	lxn	1	5.22E-05	1.301445376	0.508	0.147
371	ENSDARG00000043128	cldne	1	0.058931761	-0.573725952	0.183	0.324
372	ENSDARG00000043154	ucp2	1	0.027184338	0.680040018	0.513	0.353
373	ENSDARG00000043257	ckbb	1	0.112554872	0.341515171	0.421	0.265
374	ENSDARG00000043453	rps5	1	0.017370041	0.263691971	0.98	0.912
375	ENSDARG00000043457	gapdh	1	0.151922307	0.371175007	0.508	0.382
376	ENSDARG00000043484	ube2d2	1	0.560382546	0.388245473	0.147	0.118
377	ENSDARG00000043511	prdx6	1	0.023463261	-0.311462658	0.03	0.118
378	ENSDARG00000043795	arhgdia	1	0.519162865	0.254681038	0.127	0.088
379	ENSDARG00000044001	lgals3b	1	0.385371111	0.279363723	0.218	0.147
380	ENSDARG00000044092	atp5if1b	1	0.397937916	0.263025206	0.376	0.324
381	ENSDARG00000044280	opn1mw2	1	0.028705944	0.975629163	0.127	0
382	ENSDARG00000044565	ola1	1	0.125099878	0.57083753	0.284	0.176
383	ENSDARG00000044601	rtn4a	1	0.525876536	-0.257975268	0.168	0.206
384	ENSDARG00000044625	pcf11	1	0.009359038	-0.703726234	0.025	0.118
385	ENSDARG00000044669	hp1bp3	1	0.012740597	-0.695012357	0.041	0.147
386	ENSDARG00000044895	fmoda	1	0.145902932	0.578027483	0.107	0.029
387	ENSDARG00000044935	hpdb	1	0.098337576	0.720377884	0.234	0.118
388	ENSDARG00000045064	ablim1b	1	0.009820839	-0.662421978	0.025	0.118
389	ENSDARG00000045248	h3f3d	1	0.018853422	0.41924512	0.599	0.353
390	ENSDARG00000045296	cops9	1	0.660967926	-0.315060593	0.096	0.118
391	ENSDARG00000045305	pde7a	1	0.002932966	-0.767026881	0.03	0.147
392	ENSDARG00000045359	elocb	1	0.03248407	0.707905411	0.122	0
393	ENSDARG00000045372	ngdn	1	0.087407108	0.583331771	0.127	0.029
394	ENSDARG00000045399	cct5	1	0.101582401	0.646053511	0.203	0.088
395	ENSDARG00000045408	tagln	1	0.114828638	0.549404532	0.122	0.029
396	ENSDARG00000045592	tnni2a.1	1	4.54E-05	2.01926054	0.386	0.029
397	ENSDARG00000045639	elavl4	1	0.416958675	0.364286482	0.168	0.118
398	ENSDARG00000045877	ube2nb	1	0.594720135	-0.255271885	0.091	0.118
399	ENSDARG00000045914	si:ch211-51e12.7	1	0.01488045	-0.383058222	0.041	0.147
400	ENSDARG00000045928	psma4	1	0.036472759	0.806414368	0.162	0.029
401	ENSDARG00000045947	hrc	1	0.008365865	-0.682661574	0.259	0.441
402	ENSDARG00000045979	zgc:153704	1	0.047718618	0.775698963	0.198	0.059
403	ENSDARG00000046022	tmed7	1	0.271097397	-0.367474695	0.112	0.176
404	ENSDARG00000046030	zgc:110339	1	0.037403724	0.787490609	0.208	0.059
405	ENSDARG00000051861	pkp3a	1	0.073059426	-0.620551726	0.081	0.176
406	ENSDARG00000051956	isca1	1	0.538055446	-0.267737016	0.086	0.118
407	ENSDARG00000052073	blcap	1	0.077953727	0.38989454	0.183	0.059
408	ENSDARG00000052082	gabarapb	1	0.096718009	0.445391584	0.416	0.265
409	ENSDARG00000052178	eif2s1b	1	0.608590387	-0.253121219	0.168	0.206
410	ENSDARG00000052578	c6ast4	1	0.082563194	-0.569528101	0.046	0.118
411	ENSDARG00000052623	bsdc1	1	0.078938706	-0.728602175	0.046	0.118
412	ENSDARG00000052674	csnk1a1	1	0.403764948	0.350035387	0.137	0.088
413	ENSDARG00000052712	suclg1	1	0.636125776	-0.282271187	0.122	0.147
414	ENSDARG00000052842	ppifb	1	0.078844426	0.55767392	0.137	0.029
415	ENSDARG00000053047	eif2s2	1	0.969436711	-0.449226319	0.254	0.235
416	ENSDARG00000053097	hsf2	1	0.491158408	0.338598793	0.183	0.147
417	ENSDARG00000053449	pyya	1	0.303927087	0.823517371	0.117	0.059
418	ENSDARG00000053468	adam10a	1	0.019866771	-0.516605203	0.03	0.118
419	ENSDARG00000053485	aldh6a1	1	0.489257377	-0.251322172	0.244	0.294
420	ENSDARG00000053753	mff	1	0.004064997	-0.715751256	0.02	0.118
421	ENSDARG00000053858	crip1	1	0.018438005	1.035343345	0.188	0.029
422	ENSDARG00000053864	elmsan1b	1	0.004539969	-0.499035817	0.02	0.118
423	ENSDARG00000054442	cbx1b	1	0.086321426	-0.526141383	0.046	0.118
424	ENSDARG00000054616	cldni	1	0.017533398	0.819386001	0.284	0.088
425	ENSDARG00000054696	psmb4	1	0.104026043	0.683270698	0.162	0.059
426	ENSDARG00000054707	dhx8	1	0.00148793	-0.424709635	0.015	0.118
427	ENSDARG00000054804	anp32e	1	0.348184372	0.388844675	0.142	0.088
428	ENSDARG00000054818	rpl32	1	0.014915434	0.254241036	0.97	0.882
429	ENSDARG00000054916	eif4ebp3	1	0.123665788	0.486020306	0.36	0.235
430	ENSDARG00000054942	lgals2a	1	0.099147665	0.662638829	0.122	0.029
431	ENSDARG00000055046	ponzr5	1	0.033513585	0.593064604	0.223	0.059
432	ENSDARG00000055283	id2a	1	0.588926278	-0.36748185	0.208	0.235
433	ENSDARG00000055292	atg9b	1	0.002792157	-0.636106038	0.03	0.147
434	ENSDARG00000055455	gpm6aa	1	0.023867072	0.4174651	0.32	0.118
435	ENSDARG00000055475	rps27.2	1	0.046014776	0.362471003	0.716	0.559
436	ENSDARG00000055504	si:ch211-212k18.7	1	0.105876796	0.57103375	0.244	0.118
437	ENSDARG00000055514	icn2	1	0.415766757	-0.315757716	0.741	0.676
438	ENSDARG00000055723	hsp70l	1	0.005266611	0.782431289	0.355	0.088
439	ENSDARG00000055751	fosb	1	0.001184722	-1.084532798	0.015	0.118
440	ENSDARG00000055791	zgc:158423	1	0.010475668	1.361141319	0.168	0
441	ENSDARG00000055837	arhgef1b	1	0.021154738	-0.544731457	0.03	0.118
442	ENSDARG00000056008	atp5mc1	1	0.358679567	-0.25244894	0.147	0.206
443	ENSDARG00000056119	eef1g	1	0.025702674	0.290176753	0.898	0.765
444	ENSDARG00000056235	smndc1	1	0.271556942	-0.383049165	0.086	0.147
445	ENSDARG00000056239	tmem45b	1	0.153263043	-0.605778045	0.056	0.118
446	ENSDARG00000056307	znf706	1	0.025261515	0.599987318	0.239	0.059
447	ENSDARG00000056498	crp2	1	0.057800303	-0.42127105	0.056	0.147
448	ENSDARG00000056744	ela2	1	0.011377792	-0.736443113	0.137	0.294
449	ENSDARG00000056765	ela2l	1	0.065194055	-0.555082833	0.122	0.235
450	ENSDARG00000056874	lygl1	1	0.138220338	0.324105527	0.117	0.029
451	ENSDARG00000056979	lhx9	1	0.035963842	-0.635887773	0.036	0.118
452	ENSDARG00000057303	galnt7	1	0.00024623	-0.88132366	0.01	0.118
453	ENSDARG00000057484	srsf2a	1	0.631115981	0.578388731	0.107	0.088
454	ENSDARG00000057571	pgam2	1	0.091546044	-0.351698666	0.046	0.118
455	ENSDARG00000057575	pnp4a	1	0.010475668	1.368438126	0.168	0
456	ENSDARG00000057698	ctsd	1	0.377531891	-0.34346918	0.213	0.265
457	ENSDARG00000057867	lasp1	1	0.031999264	0.588607712	0.218	0.059
458	ENSDARG00000057912	eif1axb	1	0.02795135	-0.780951588	0.152	0.294
459	ENSDARG00000058005	hgd	1	0.058654459	0.847738987	0.218	0.088
460	ENSDARG00000058105	rpl36a	1	0.012578813	0.26864929	0.985	0.941
461	ENSDARG00000058117	snap25b	1	0.651882487	0.256235503	0.142	0.118
462	ENSDARG00000058328	lsm7	1	0.1712637	-0.334899243	0.096	0.176
463	ENSDARG00000058358	krt8	1	0.00164189	0.636001785	0.584	0.235
464	ENSDARG00000058454	dynll1	1	0.666843068	-0.263864172	0.284	0.294
465	ENSDARG00000058538	alcamb	1	0.019866771	-0.579424661	0.03	0.118
466	ENSDARG00000058656	desma	1	0.01569658	0.884576214	0.203	0.029
467	ENSDARG00000058696	tbl1xr1a	1	0.038010313	-0.336850396	0.036	0.118
468	ENSDARG00000059054	pdk2b	1	0.031655637	0.874199888	0.168	0.029
469	ENSDARG00000059057	atpv0e2	1	0.943332831	-0.305224317	0.122	0.118
470	ENSDARG00000059247	tmem54a	1	0.022984805	-0.324961424	0.03	0.118
471	ENSDARG00000059298	spcs1	1	0.171100625	0.680421887	0.137	0.059
472	ENSDARG00000059391	gyg1b	1	0.091257725	-0.519637098	0.107	0.206
473	ENSDARG00000059601	map1aa	1	0.022984805	-0.430986775	0.03	0.118
474	ENSDARG00000059654	eif3ba	1	0.40145775	0.517491651	0.223	0.176
475	ENSDARG00000059725	hypk	1	0.266827926	-0.310842983	0.086	0.147
476	ENSDARG00000059908	si:ch211-217k17.7	1	0.068671715	0.582667045	0.188	0.059
477	ENSDARG00000060345	apoda.1	1	0.020753022	1.114224313	0.193	0.029
478	ENSDARG00000060682	agr1	1	0.335364518	-0.333255271	0.122	0.176
479	ENSDARG00000061242	tuft1a	1	0.211893444	-0.538420152	0.102	0.176
480	ENSDARG00000061294	arhgap5	1	0.000111366	-0.525585334	0.015	0.147
481	ENSDARG00000061338	ddx6	1	0.127846458	0.478922912	0.198	0.088
482	ENSDARG00000061764	ahnak	1	0.754429102	-0.364432972	0.198	0.206
483	ENSDARG00000061844	si:dkey-38p12.3	1	0.010551641	-0.527202232	0.025	0.118
484	ENSDARG00000061951	golgb1	1	0.129701759	-0.393435684	0.051	0.118
485	ENSDARG00000062532	washc2c	1	0.019046649	-0.720342304	0.03	0.118
486	ENSDARG00000062562	egln2	1	0.00027702	-0.451705	0.01	0.118
487	ENSDARG00000062590	pleca	1	0.129161871	-0.396198933	0.132	0.235
488	ENSDARG00000062592	myl10	1	0.568539383	-0.828193381	0.091	0.118
489	ENSDARG00000063344	fam162a	1	0.063811378	-0.404721336	0.041	0.118
490	ENSDARG00000063572	perp	1	0.489014077	-0.365036433	0.137	0.176
491	ENSDARG00000063634	hpse	1	0.023463261	-0.357994754	0.03	0.118
492	ENSDARG00000063895	mt-nd1	1	0.336976551	-0.333741879	0.492	0.559
493	ENSDARG00000063899	mt-nd2	1	0.011994105	-0.812655273	0.487	0.618
494	ENSDARG00000063905	mt-co1	1	0.002485239	-0.872660209	0.741	0.765
495	ENSDARG00000063908	mt-co2	1	0.000272033	-0.890797271	0.949	0.971
496	ENSDARG00000063911	mt-atp6	1	0.01318021	-0.713035709	0.797	0.824
497	ENSDARG00000063912	mt-co3	1	0.005067283	-0.888108169	0.949	0.941
498	ENSDARG00000063914	mt-nd3	1	0.072222147	-0.481343739	0.396	0.471
499	ENSDARG00000063917	mt-nd4	1	0.045941764	-0.688935371	0.467	0.559
500	ENSDARG00000063924	mt-cyb	1	0.012936954	-0.596415691	0.756	0.853
501	ENSDARG00000067701	myoz3a	1	0.009209378	1.15189108	0.173	0
502	ENSDARG00000067741	itpkcb	1	0.210121462	-0.548403922	0.061	0.118
503	ENSDARG00000067990	myhz1.1	1	0.440777941	-0.274124035	0.518	0.559
504	ENSDARG00000067997	myhz1.3	1	0.132143331	-0.630159534	0.117	0.206
505	ENSDARG00000068214	ccni	1	0.056592369	0.486690655	0.497	0.324
506	ENSDARG00000068265	tomm5	1	0.050751176	0.669736261	0.234	0.088
507	ENSDARG00000068289	eif3k	1	0.46886194	0.297292451	0.259	0.206
508	ENSDARG00000068434	h3f3b.1	1	0.226133111	0.363749795	0.239	0.147
509	ENSDARG00000068478	gpx4a	1	0.004184709	1.130400637	0.203	0
510	ENSDARG00000068503	gbgt1l4	1	0.056972343	-0.345751887	0.056	0.147
511	ENSDARG00000068680	ctrl	1	0.003225988	1.055961511	0.34	0.088
512	ENSDARG00000068760	tnks1bp1	1	0.000237895	-1.078218491	0.066	0.265
513	ENSDARG00000068940	atp5meb	1	0.076207846	0.617384882	0.34	0.206
514	ENSDARG00000069090	atp6v0d1	1	0.132387897	-0.472638464	0.071	0.147
515	ENSDARG00000069175	vps4b	1	0.108420704	-0.392490178	0.066	0.147
516	ENSDARG00000069279	elovl7a	1	0.10114778	-0.447598732	0.086	0.176
517	ENSDARG00000069476	spint2	1	0.050192765	-0.543157999	0.117	0.235
518	ENSDARG00000069521	vps29	1	0.198232499	0.436939329	0.137	0.059
519	ENSDARG00000069630	tat	1	0.311365122	0.274949844	0.157	0.088
520	ENSDARG00000069801	crygm2d12	1	4.76E-05	-1.085269172	0.269	0.559
521	ENSDARG00000069827	crygm2d11	1	0.085267681	-0.393327074	0.102	0.206
522	ENSDARG00000069846	zgc:162944	1	0.424071949	0.319144757	0.102	0.059
523	ENSDARG00000069920	cox17	1	0.247840949	0.346617893	0.168	0.088
524	ENSDARG00000069977	myg1	1	0.083471569	-0.513930016	0.066	0.147
525	ENSDARG00000070426	chac1	1	0.066554222	-0.454050963	0.487	0.559
526	ENSDARG00000070651	prkcdb	1	0.138425244	-0.293256484	0.051	0.118
527	ENSDARG00000070702	s100v2	1	0.513252043	-0.478214206	0.228	0.265
528	ENSDARG00000070721	vdrb	1	0.019574466	-0.79147756	0.117	0.265
529	ENSDARG00000070723	ndufa9a	1	0.232603065	0.283651735	0.132	0.059
530	ENSDARG00000070787	jupa	1	0.259841159	-0.305136864	0.086	0.147
531	ENSDARG00000070844	gamt	1	0.169615725	0.334433204	0.264	0.147
532	ENSDARG00000070849	rps15	1	6.04E-05	0.409978941	0.985	0.971
533	ENSDARG00000070873	ccl25b	1	0.317228711	-0.261719625	0.091	0.147
534	ENSDARG00000070922	cnbpb	1	0.085998759	0.524124413	0.371	0.235
535	ENSDARG00000071026	mllt11	1	0.212427562	-0.326155188	0.061	0.118
536	ENSDARG00000071468	mrpl54	1	0.038360497	-0.45972751	0.036	0.118
537	ENSDARG00000071566	ppp1cab	1	0.098430942	-0.317934334	0.046	0.118
538	ENSDARG00000071673	ctdspla	1	0.346219915	0.286129914	0.112	0.059
539	ENSDARG00000073742	prss59.2	1	0.407618426	-0.324125969	0.299	0.353
540	ENSDARG00000073750	crygm2d18	1	0.017472588	-1.053897324	0.061	0.176
541	ENSDARG00000074057	calm3b	1	0.038331486	-0.558238701	0.137	0.265
542	ENSDARG00000074201	flna	1	0.006229776	1.007425876	0.188	0
543	ENSDARG00000074266	si:ch1073-314i13.4	1	0.053082088	0.598863655	0.102	0
544	ENSDARG00000074390	tmem176l.4	1	0.104780385	0.52506304	0.234	0.118
545	ENSDARG00000074490	casc4	1	0.019452934	-0.680405291	0.03	0.118
546	ENSDARG00000074572	zgc:56304	1	0.02770955	-0.776653226	0.086	0.206
547	ENSDARG00000074749	abca12	1	0.071114471	-0.581826602	0.061	0.147
548	ENSDARG00000074869	si:ch1073-291c23.2	1	0.384130317	0.474767406	0.102	0.059
549	ENSDARG00000075121	hbegfa	1	0.022053264	-0.385197602	0.03	0.118
550	ENSDARG00000075161	defbl1	1	0.03248407	1.00995148	0.122	0
551	ENSDARG00000075433	myom2a	1	0.009820839	-0.633144083	0.025	0.118
552	ENSDARG00000075542	zfhx4	1	0.316602412	-0.58975264	0.071	0.118
553	ENSDARG00000075709	ndufb3	1	0.330338436	0.441933258	0.112	0.059
554	ENSDARG00000075768	sdhb	1	0.090300868	0.373489308	0.183	0.059
555	ENSDARG00000075831	slc7a8a	1	0.076194684	0.789165453	0.132	0.029
556	ENSDARG00000075989	arpc2	1	0.010366671	1.147322031	0.244	0.059
557	ENSDARG00000076120	foxp4	1	0.019705558	0.781471594	0.274	0.088
558	ENSDARG00000076223	SERP1	1	0.036688372	0.603229334	0.325	0.147
559	ENSDARG00000076290	calr	1	0.010805776	-0.424006322	0.025	0.118
560	ENSDARG00000076386	epdl1	1	0.031213372	0.461751521	0.462	0.265
561	ENSDARG00000076572	crygm2d7	1	0.004530179	-1.00355979	0.122	0.294
562	ENSDARG00000076790	crygm2d16	1	0.000102707	-1.085774098	0.107	0.353
563	ENSDARG00000076815	eif3s10	1	0.506414326	0.27279605	0.274	0.235
564	ENSDARG00000076833	atp1b1b	1	0.057377003	0.963773619	0.183	0.059
565	ENSDARG00000076836	gpx4b	1	0.802054671	-0.332655334	0.112	0.118
566	ENSDARG00000077473	mych	1	0.276247715	0.483503878	0.193	0.118
567	ENSDARG00000077847	olfm2a	1	0.021154738	-0.492019863	0.03	0.118
568	ENSDARG00000077850	lgals3a	1	0.234008493	-0.277461842	0.061	0.118
569	ENSDARG00000077982	elf3	1	0.013139052	-0.780786352	0.076	0.206
570	ENSDARG00000078748	si:ch211-137a8.4	1	0.530269182	-0.391215609	0.112	0.147
571	ENSDARG00000078785	tmem258	1	0.24100345	0.586425561	0.188	0.118
572	ENSDARG00000079175	si:ch211-79k12.1	1	0.081272356	-0.427294521	0.081	0.176
573	ENSDARG00000079274	prss59.1	1	0.058704601	-0.471896286	0.162	0.294
574	ENSDARG00000079745	si:ch211-166a6.5	1	0.074390062	-0.43834214	0.147	0.265
575	ENSDARG00000079939	jmjd1cb	1	0.001320284	-0.729371268	0.025	0.147
576	ENSDARG00000086842	dap1b	1	0.015494461	0.651145157	0.543	0.324
577	ENSDARG00000086881	ier2b	1	0.841122269	0.287102836	0.152	0.147
578	ENSDARG00000086917	crygm2d2	1	0.00054207	-1.08980495	0.35	0.647
579	ENSDARG00000087093	si:ch211-157c3.4	1	0.845873846	-0.348764657	0.213	0.206
580	ENSDARG00000087164	crygm2d4	1	0.000313337	-0.833310806	0.066	0.265
581	ENSDARG00000087402	tpm1	1	0.000294712	1.60702742	0.33	0.029
582	ENSDARG00000087647	sept7a	1	0.134883102	-0.328310176	0.051	0.118
583	ENSDARG00000087693	atox1	1	0.104748648	0.432580032	0.173	0.059
584	ENSDARG00000087697	lpl	1	0.093057423	0.643122476	0.173	0.059
585	ENSDARG00000087765	crygm2d10	1	0.000106261	-0.957658469	0.31	0.618
586	ENSDARG00000087779	pum3	1	0.035598261	-0.394102125	0.051	0.147
587	ENSDARG00000088030	rpl35a	1	0.000163177	0.43460741	0.954	0.824
588	ENSDARG00000088087	kdm6ba	1	0.004072824	-0.764682772	0.046	0.176
589	ENSDARG00000088116	gstm.3	1	0.08572089	0.548927329	0.132	0.029
590	ENSDARG00000088823	crygm2d3	1	0.003748184	-0.809851715	0.152	0.353
591	ENSDARG00000089086	mustn1b	1	0.053082088	0.655484856	0.102	0
592	ENSDARG00000089368	hopx	1	0.170711381	-0.551856835	0.102	0.176
593	ENSDARG00000089382	zgc:158463	1	0.017846285	-0.523316795	0.254	0.441
594	ENSDARG00000089413	mbpb	1	0.14572704	0.473276616	0.112	0.029
595	ENSDARG00000089418	si:dkey-164f24.2	1	0.512620119	-0.348144384	0.086	0.118
596	ENSDARG00000089441	si:ch211-105c13.3	1	0.028045101	-0.636002861	0.122	0.265
597	ENSDARG00000089645	si:ch1073-406l10.2	1	0.221294449	0.421668334	0.132	0.059
598	ENSDARG00000089681	btf3l4	1	0.287274244	0.534150369	0.117	0.059
599	ENSDARG00000089936	selenow2b	1	0.095888584	-0.545520409	0.066	0.147
600	ENSDARG00000090190	bcam	1	0.028705944	0.873454568	0.127	0
601	ENSDARG00000090268	krtt1c19e	1	0.04605363	0.382964757	0.802	0.647
602	ENSDARG00000090369	zgc:86896	1	0.016572394	0.904987952	0.198	0.029
603	ENSDARG00000090428	ctrb1	1	0.001032197	-0.791894983	0.335	0.559
604	ENSDARG00000090454	gnb1a	1	0.104407961	0.568392916	0.279	0.147
605	ENSDARG00000090872	si:dkey-276j7.1	1	0.385616977	-0.445559722	0.132	0.176
606	ENSDARG00000091148	crygm2d20	1	0.020617514	-0.611329431	0.046	0.147
607	ENSDARG00000091234	si:ch73-335l21.4	1	0.370643305	-0.42514757	0.076	0.118
608	ENSDARG00000091402	eif2b1	1	0.001249661	-0.764813567	0.025	0.147
609	ENSDARG00000091831	ddx27	1	0.139894151	0.415294939	0.112	0.029
610	ENSDARG00000091996	tcnbb	1	0.010568999	-0.374559398	0.315	0.5
611	ENSDARG00000092033	si:dkey-239h2.3	1	0.023003342	0.670605653	0.376	0.176
612	ENSDARG00000092170	apoc1	1	0.565625503	-0.360630496	0.122	0.147
613	ENSDARG00000092283	cxl34b.11	1	0.004184709	1.167691073	0.203	0
614	ENSDARG00000092553	slc25a5	1	8.32E-05	0.388007481	0.98	0.971
615	ENSDARG00000092677	coa6	1	0.148712443	0.418485631	0.112	0.029
616	ENSDARG00000092693	tpt1	1	0.005048177	0.289597721	0.98	0.941
617	ENSDARG00000092873	zgc:193541	1	0.268320524	0.336951864	0.325	0.235
618	ENSDARG00000093304	si:dkey-221j11.3	1	0.027553826	-0.448275914	0.081	0.206
619	ENSDARG00000093313	ubb	1	0.144550631	0.318708651	0.406	0.294
620	ENSDARG00000093406	zgc:111986	1	0.203151671	-0.485207041	0.107	0.176
621	ENSDARG00000093549	selenop	1	0.03509676	-0.617451014	0.203	0.353
622	ENSDARG00000093936	si:dkeyp-1h4.6	1	0.13967808	0.470381617	0.299	0.176
623	ENSDARG00000094695	si:dkey-204f11.64	1	0.330338436	0.402828569	0.112	0.059
624	ENSDARG00000094833	coa5	1	0.460631337	-0.266100893	0.081	0.118
625	ENSDARG00000095147	krt96	1	0.000908814	1.507374941	0.259	0
626	ENSDARG00000095273	cox8a	1	0.433525289	0.33218116	0.289	0.235
627	ENSDARG00000095796	si:dkey-87o1.2	1	0.565419816	0.482187499	0.117	0.088
628	ENSDARG00000095897	atp5f1e	1	0.291041571	0.352842945	0.406	0.324
629	ENSDARG00000096003	atp5md	1	0.060380247	0.821201688	0.142	0.029
630	ENSDARG00000096257	si:ch73-367p23.2	1	0.339529485	-0.33445933	0.183	0.235
631	ENSDARG00000097008	opn1mw1	1	0.022386179	0.948816118	0.137	0
632	ENSDARG00000097057	fxyd6l	1	0.319870869	0.339609934	0.244	0.176
633	ENSDARG00000097157	si:ch211-207n23.2	1	0.018744874	0.501568723	0.584	0.382
634	ENSDARG00000097503	si:ch73-288o11.5	1	0.028705944	0.780841705	0.127	0
635	ENSDARG00000097902	si:ch73-204p21.2	1	0.016726097	-0.736202755	0.076	0.206
636	ENSDARG00000097959	si:dkey-248g15.3	1	0.83832203	0.264323129	0.137	0.118
637	ENSDARG00000098443	zfand6	1	0.011601132	-0.347819062	0.025	0.118
638	ENSDARG00000098635	irf2bp2b	1	0.37750492	0.312035921	0.107	0.059
639	ENSDARG00000099014	fxyd1	1	0.002484575	1.149251494	0.274	0.029
640	ENSDARG00000099117	si:dkey-33i11.4	1	0.005460351	1.462287579	0.193	0
641	ENSDARG00000099148	bzw1b	1	0.311039749	0.311612772	0.218	0.147
642	ENSDARG00000099241	ppp2cb	1	0.482572964	0.250612202	0.162	0.118
643	ENSDARG00000099281	si:dkey-112e7.2	1	0.113647463	0.480722517	0.122	0.029
644	ENSDARG00000099283	epb41a	1	0.174929815	-0.536922786	0.056	0.118
645	ENSDARG00000099306	zgc:175088	1	0.106353595	0.528868639	0.168	0.059
646	ENSDARG00000099312	jpt1b	1	0.178754235	-0.462041174	0.102	0.176
647	ENSDARG00000099371	cygb1	1	0.008236267	1.149938131	0.218	0.029
648	ENSDARG00000099380	rpl13	1	0.021233436	0.263398548	0.959	0.941
649	ENSDARG00000099389	cdo1	1	0.330338436	0.498964223	0.112	0.059
650	ENSDARG00000099448	sh3d21	1	0.048218802	-0.748740527	0.076	0.176
651	ENSDARG00000099499	ndufa4l	1	0.044748944	0.630599492	0.431	0.265
652	ENSDARG00000099624	chmp1b	1	0.032264301	-0.615320825	0.107	0.235
653	ENSDARG00000099635	akap8l	1	0.046968968	0.590816294	0.107	0
654	ENSDARG00000099663	cox5ab	1	0.483295842	-0.408392909	0.137	0.176
655	ENSDARG00000099730	pkma	1	0.264571355	0.655594591	0.117	0.059
656	ENSDARG00000099744	gap43	1	0.308012665	-0.517891396	0.071	0.118
657	ENSDARG00000099758	igf2bp2b	1	0.022984805	-0.438071659	0.03	0.118
658	ENSDARG00000099865	hnrnpabb	1	0.728775868	0.265967989	0.193	0.176
659	ENSDARG00000100003	glulb	1	0.092597412	0.530221	0.305	0.176
660	ENSDARG00000100055	tox2	1	0.001440626	-0.413471805	0.015	0.118
661	ENSDARG00000100392	rps18	1	0.000324942	0.377436972	0.985	0.912
662	ENSDARG00000100446	si:ch211-286o17.1	1	0.091262787	0.865087184	0.162	0.059
663	ENSDARG00000100452	nop53	1	0.000123065	0.985235009	0.609	0.265
664	ENSDARG00000100513	rps27l	1	0.215197138	-0.34910137	0.234	0.324
665	ENSDARG00000100515	dusp1	1	0.010551641	-0.54487447	0.025	0.118
666	ENSDARG00000100582	si:ch211-195b11.3	1	0.029623567	-0.411106637	0.645	0.765
667	ENSDARG00000100712	si:dkey-19b23.12	1	0.004331582	-0.652980265	0.046	0.176
668	ENSDARG00000100795	timp4.3	1	0.028705944	0.772727149	0.127	0
669	ENSDARG00000100826	hif1al	1	0.074390062	0.483854686	0.183	0.059
670	ENSDARG00000101043	ppl	1	0.463570966	-0.669790587	0.137	0.176
671	ENSDARG00000101074	glud1b	1	0.549543343	-0.34146489	0.168	0.118
672	ENSDARG00000101127	map1lc3b	1	0.799562244	0.353279372	0.152	0.147
673	ENSDARG00000101199	rbp4	1	0.00709504	0.581442745	0.756	0.5
674	ENSDARG00000101458	r3hdm1	1	0.064853106	-0.442940806	0.041	0.118
675	ENSDARG00000101479	BX908782.2	1	0.002789852	1.267175387	0.218	0
676	ENSDARG00000101560	psma1	1	0.058931761	0.704990646	0.223	0.088
677	ENSDARG00000101844	mibp2	1	0.021566048	0.444859271	0.772	0.588
678	ENSDARG00000102061	b3galt2	1	0.00027702	-0.665821895	0.01	0.118
679	ENSDARG00000102105	dad1	1	0.052547278	0.854135301	0.147	0.029
680	ENSDARG00000102364	si:dkey-202l22.6	1	0.002537564	-0.660098629	0.147	0.353
681	ENSDARG00000102414	myhz1.1	1	6.69E-05	1.910881214	0.345	0
682	ENSDARG00000102531	anapc11	1	0.138425244	-0.291987848	0.051	0.118
683	ENSDARG00000102555	si:dkey-33i11.9	1	0.498149473	0.477728624	0.122	0.088
684	ENSDARG00000102558	pde6ha	1	0.084671577	0.478436522	0.33	0.176
685	ENSDARG00000102571	metap2b	1	0.425681129	0.487028457	0.127	0.088
686	ENSDARG00000102572	si:ch211-260e23.9	1	0.128716118	0.470435072	0.117	0.029
687	ENSDARG00000102744	mgst3a	1	0.872839931	0.275650576	0.102	0.118
688	ENSDARG00000102978	eif4a3	1	0.041549768	0.63605129	0.112	0
689	ENSDARG00000103057	zfhx3	1	0.378952579	0.388460195	0.107	0.059
690	ENSDARG00000103199	si:dkey-247k7.2	1	0.008518674	0.527138178	0.726	0.559
691	ENSDARG00000103322	si:ch73-347e22.8	1	0.02293003	-0.454288753	0.046	0.147
692	ENSDARG00000103543	gngt2b	1	0.023060645	0.838610835	0.31	0.118
693	ENSDARG00000103566	tomm20b	1	0.081855439	0.710856799	0.239	0.118
694	ENSDARG00000103634	CU914622.2	1	0.711151581	0.307921574	0.376	0.382
695	ENSDARG00000103672	cirbpa	1	0.535916382	0.325431212	0.294	0.265
696	ENSDARG00000103683	inpp5b	1	0.004179312	-0.383192863	0.02	0.118
697	ENSDARG00000103824	hint1	1	0.168699007	0.470320649	0.102	0.029
698	ENSDARG00000103919	si:ch73-1a9.3	1	0.023320602	0.406745342	0.629	0.441
699	ENSDARG00000103929	ildr1a	1	0.09562893	-0.385202154	0.046	0.118
700	ENSDARG00000103973	CABZ01051602.1	1	0.369943739	-0.356872945	0.152	0.206
701	ENSDARG00000103980	ets2	1	0.034012077	-0.766972694	0.036	0.118
702	ENSDARG00000104018	mtpn	1	0.422143406	-0.506193395	0.107	0.147
703	ENSDARG00000104066	dnaja2a	1	0.589639065	0.284791899	0.117	0.088
704	ENSDARG00000104068	gstp1	1	0.202213382	0.468045948	0.244	0.147
705	ENSDARG00000104181	tmsb1	1	0.030235649	0.417487328	0.665	0.5
706	ENSDARG00000104267	postnb	1	0.351620062	0.256122828	0.112	0.059
707	ENSDARG00000104353	nop58	1	0.347904661	0.484338456	0.107	0.059
708	ENSDARG00000104359	anxa1c	1	0.086571262	-0.780798619	0.503	0.588
709	ENSDARG00000104372	gnb1b	1	0.263202526	0.504089377	0.218	0.147
710	ENSDARG00000104431	slc1a3a	1	0.424071949	0.313007861	0.102	0.059
711	ENSDARG00000104458	rnasekb	1	0.496928497	0.352889967	0.157	0.118
712	ENSDARG00000104517	uqcr10	1	0.154596805	0.329988399	0.198	0.088
713	ENSDARG00000104537	cox7c	1	0.278227112	0.253808326	0.269	0.176
714	ENSDARG00000104587	srl	1	0.035263644	0.946708931	0.162	0.029
715	ENSDARG00000104682	tpm2	1	0.009038935	0.837809244	0.315	0.088
716	ENSDARG00000104782	oaz1b	1	0.322982121	0.368436651	0.183	0.118
717	ENSDARG00000104789	dele1	1	0.109015405	-0.649426207	0.051	0.118
718	ENSDARG00000105116	p4hb	1	0.139137006	0.762047705	0.244	0.147
719	ENSDARG00000105117	sdad1	1	0.695836228	0.313705717	0.107	0.088
720	ENSDARG00000105154	creg1	1	0.387118499	0.512695529	0.102	0.059
721	ENSDARG00000105274	CABZ01074130.1	1	0.017790995	0.945606803	0.193	0.029
722	ENSDARG00000105590	si:cabz01007794.1	1	0.116669402	-0.689885601	0.071	0.147
723	ENSDARG00000105641	si:ch211-98n17.5	1	0.000483495	-0.370653758	0.02	0.147
724	ENSDARG00000109861	BX545855.1	1	0.000303888	-1.015227927	0.35	0.676
725	ENSDARG00000111240	dhrs13a.2	1	0.000860182	-0.907129222	0.274	0.529
726	ENSDARG00000115557	cox7b	1	0.32074074	-0.387899352	0.32	0.382
727	ENSDARG00000116058	rhoac	1	0.390652942	0.257029734	0.107	0.059
728	ENSDARG00000116491	h2afvb	1	0.385236335	0.455827726	0.168	0.118
729	ENSDARG00000116617	spaca4l	1	0.279461058	-0.25095444	0.208	0.294
