# Supplementary material for: Cell-type-specific responses to the microbiota across all tissues of the larval zebrafish
Source: Cell Rep. Author manuscript; Available in PMC 2023 Oct 23. (PMC10423310; doi:10.1016/j.celrep.2023.112095)
Supplement: MMC7 [file NIHMS1880944-supplement-MMC7.zip › DataS1/Cluster45/clu45_GOresults_CVZup_fdr.tsv]

ONTOLOGY	ID	Description	pvalue	p.adjust	qvalue	geneID	Count
BP	GO:0042274	ribosomal small subunit biogenesis	7.02E-07	0.000465503	0.000390975	ENSDARG00000045487/ENSDARG00000025850/ENSDARG00000036629/ENSDARG00000043453/ENSDARG00000055475/ENSDARG00000070849	6
BP	GO:0000028	ribosomal small subunit assembly	1.39E-06	0.000465503	0.000390975	ENSDARG00000036629/ENSDARG00000043453/ENSDARG00000055475/ENSDARG00000070849	4
BP	GO:0022613	ribonucleoprotein complex biogenesis	2.99E-06	0.000532673	0.000447391	ENSDARG00000045487/ENSDARG00000016443/ENSDARG00000016889/ENSDARG00000025850/ENSDARG00000036629/ENSDARG00000042905/ENSDARG00000043453/ENSDARG00000055475/ENSDARG00000070849/ENSDARG00000088030/ENSDARG00000100452	11
BP	GO:0002181	cytoplasmic translation	3.19E-06	0.000532673	0.000447391	ENSDARG00000100588/ENSDARG00000016443/ENSDARG00000016889/ENSDARG00000021864/ENSDARG00000025850/ENSDARG00000088030	6
BP	GO:0042254	ribosome biogenesis	5.14E-06	0.000686588	0.000576664	ENSDARG00000045487/ENSDARG00000025850/ENSDARG00000036629/ENSDARG00000042905/ENSDARG00000043453/ENSDARG00000055475/ENSDARG00000070849/ENSDARG00000088030/ENSDARG00000100452	9
BP	GO:0042255	ribosome assembly	7.08E-06	0.000788016	0.000661854	ENSDARG00000036629/ENSDARG00000043453/ENSDARG00000055475/ENSDARG00000070849/ENSDARG00000100452	5
BP	GO:0022618	ribonucleoprotein complex assembly	4.15E-05	0.003964846	0.00333007	ENSDARG00000016443/ENSDARG00000016889/ENSDARG00000036629/ENSDARG00000043453/ENSDARG00000055475/ENSDARG00000070849/ENSDARG00000100452	7
BP	GO:0071826	ribonucleoprotein complex subunit organization	6.61E-05	0.005518599	0.004635067	ENSDARG00000016443/ENSDARG00000016889/ENSDARG00000036629/ENSDARG00000043453/ENSDARG00000055475/ENSDARG00000070849/ENSDARG00000100452	7
BP	GO:0007015	actin filament organization	0.000151832	0.011269293	0.00946507	ENSDARG00000077777/ENSDARG00000088091/ENSDARG00000005162/ENSDARG00000075989/ENSDARG00000087402/ENSDARG00000090369/ENSDARG00000104181/ENSDARG00000104682	8
BP	GO:0030833	regulation of actin filament polymerization	0.000346311	0.020817175	0.017484327	ENSDARG00000077777/ENSDARG00000088091/ENSDARG00000075989/ENSDARG00000090369/ENSDARG00000104181	5
BP	GO:0008064	regulation of actin polymerization or depolymerization	0.000373961	0.020817175	0.017484327	ENSDARG00000077777/ENSDARG00000088091/ENSDARG00000075989/ENSDARG00000090369/ENSDARG00000104181	5
BP	GO:0030832	regulation of actin filament length	0.000373961	0.020817175	0.017484327	ENSDARG00000077777/ENSDARG00000088091/ENSDARG00000075989/ENSDARG00000090369/ENSDARG00000104181	5
BP	GO:0032271	regulation of protein polymerization	0.00050157	0.02493785	0.020945279	ENSDARG00000077777/ENSDARG00000088091/ENSDARG00000075989/ENSDARG00000090369/ENSDARG00000104181	5
BP	GO:0030041	actin filament polymerization	0.000538043	0.02493785	0.020945279	ENSDARG00000077777/ENSDARG00000088091/ENSDARG00000075989/ENSDARG00000090369/ENSDARG00000104181	5
BP	GO:0000462	maturation of SSU-rRNA from tricistronic rRNA transcript (SSU-rRNA, 5.8S rRNA, LSU-rRNA)	0.000559982	0.02493785	0.020945279	ENSDARG00000045487/ENSDARG00000025850/ENSDARG00000036629	3
BP	GO:0110053	regulation of actin filament organization	0.000637947	0.026634306	0.022370131	ENSDARG00000077777/ENSDARG00000088091/ENSDARG00000075989/ENSDARG00000090369/ENSDARG00000104181	5
BP	GO:0097435	supramolecular fiber organization	0.000752114	0.029553675	0.024822106	ENSDARG00000077777/ENSDARG00000088091/ENSDARG00000005162/ENSDARG00000058656/ENSDARG00000075989/ENSDARG00000087402/ENSDARG00000090369/ENSDARG00000104181/ENSDARG00000104682	9
BP	GO:0008154	actin polymerization or depolymerization	0.000962677	0.035357857	0.029697034	ENSDARG00000077777/ENSDARG00000088091/ENSDARG00000075989/ENSDARG00000090369/ENSDARG00000104181	5
BP	GO:0051651	maintenance of location in cell	0.001005688	0.035357857	0.029697034	ENSDARG00000077777/ENSDARG00000031776/ENSDARG00000104181	3
BP	GO:0006364	rRNA processing	0.001396843	0.042519414	0.035712019	ENSDARG00000045487/ENSDARG00000025850/ENSDARG00000036629/ENSDARG00000042905/ENSDARG00000100452	5
BP	GO:1902903	regulation of supramolecular fiber organization	0.001396843	0.042519414	0.035712019	ENSDARG00000077777/ENSDARG00000088091/ENSDARG00000075989/ENSDARG00000090369/ENSDARG00000104181	5
BP	GO:0060047	heart contraction	0.001474643	0.042519414	0.035712019	ENSDARG00000008785/ENSDARG00000035958/ENSDARG00000045592/ENSDARG00000053858/ENSDARG00000058656	5
BP	GO:0030490	maturation of SSU-rRNA	0.001527644	0.042519414	0.035712019	ENSDARG00000045487/ENSDARG00000025850/ENSDARG00000036629	3
BP	GO:0060048	cardiac muscle contraction	0.001527644	0.042519414	0.035712019	ENSDARG00000035958/ENSDARG00000045592/ENSDARG00000058656	3
BP	GO:0003015	heart process	0.001683088	0.043904958	0.036875737	ENSDARG00000008785/ENSDARG00000035958/ENSDARG00000045592/ENSDARG00000053858/ENSDARG00000058656	5
BP	GO:0043254	regulation of protein complex assembly	0.001772247	0.043904958	0.036875737	ENSDARG00000077777/ENSDARG00000088091/ENSDARG00000075989/ENSDARG00000090369/ENSDARG00000104181	5
BP	GO:0051258	protein polymerization	0.001864824	0.043904958	0.036875737	ENSDARG00000077777/ENSDARG00000088091/ENSDARG00000075989/ENSDARG00000090369/ENSDARG00000104181	5
BP	GO:0006123	mitochondrial electron transport, cytochrome c to oxygen	0.001906054	0.043904958	0.036875737	ENSDARG00000015978/ENSDARG00000022438	2
BP	GO:0019646	aerobic electron transport chain	0.001906054	0.043904958	0.036875737	ENSDARG00000015978/ENSDARG00000022438	2
CC	GO:0022626	cytosolic ribosome	2.60E-18	3.09E-16	2.08E-16	ENSDARG00000100588/ENSDARG00000036316/ENSDARG00000045487/ENSDARG00000006413/ENSDARG00000021864/ENSDARG00000025850/ENSDARG00000036629/ENSDARG00000036875/ENSDARG00000042905/ENSDARG00000043453/ENSDARG00000054818/ENSDARG00000055475/ENSDARG00000058105/ENSDARG00000070849/ENSDARG00000088030/ENSDARG00000099380	16
CC	GO:0005840	ribosome	3.50E-17	2.08E-15	1.40E-15	ENSDARG00000100588/ENSDARG00000035400/ENSDARG00000036316/ENSDARG00000045487/ENSDARG00000006413/ENSDARG00000021864/ENSDARG00000025850/ENSDARG00000036629/ENSDARG00000036875/ENSDARG00000039347/ENSDARG00000042905/ENSDARG00000043453/ENSDARG00000054818/ENSDARG00000055475/ENSDARG00000058105/ENSDARG00000070849/ENSDARG00000088030/ENSDARG00000099380/ENSDARG00000100392	19
CC	GO:0044391	ribosomal subunit	6.00E-15	2.38E-13	1.60E-13	ENSDARG00000100588/ENSDARG00000036316/ENSDARG00000045487/ENSDARG00000006413/ENSDARG00000021864/ENSDARG00000025850/ENSDARG00000036629/ENSDARG00000036875/ENSDARG00000042905/ENSDARG00000043453/ENSDARG00000054818/ENSDARG00000055475/ENSDARG00000058105/ENSDARG00000070849/ENSDARG00000088030/ENSDARG00000099380	16
CC	GO:0044445	cytosolic part	2.88E-14	8.56E-13	5.75E-13	ENSDARG00000100588/ENSDARG00000036316/ENSDARG00000045487/ENSDARG00000006413/ENSDARG00000021864/ENSDARG00000025850/ENSDARG00000036629/ENSDARG00000036875/ENSDARG00000042905/ENSDARG00000043453/ENSDARG00000054818/ENSDARG00000055475/ENSDARG00000058105/ENSDARG00000070849/ENSDARG00000088030/ENSDARG00000099380	16
CC	GO:0022625	cytosolic large ribosomal subunit	7.97E-11	1.90E-09	1.28E-09	ENSDARG00000100588/ENSDARG00000036316/ENSDARG00000006413/ENSDARG00000021864/ENSDARG00000042905/ENSDARG00000054818/ENSDARG00000058105/ENSDARG00000088030/ENSDARG00000099380	9
CC	GO:0022627	cytosolic small ribosomal subunit	6.93E-09	1.38E-07	9.25E-08	ENSDARG00000045487/ENSDARG00000025850/ENSDARG00000036629/ENSDARG00000036875/ENSDARG00000043453/ENSDARG00000055475/ENSDARG00000070849	7
CC	GO:0015934	large ribosomal subunit	9.04E-09	1.54E-07	1.03E-07	ENSDARG00000100588/ENSDARG00000036316/ENSDARG00000006413/ENSDARG00000021864/ENSDARG00000042905/ENSDARG00000054818/ENSDARG00000058105/ENSDARG00000088030/ENSDARG00000099380	9
CC	GO:0015935	small ribosomal subunit	2.46E-07	3.66E-06	2.46E-06	ENSDARG00000045487/ENSDARG00000025850/ENSDARG00000036629/ENSDARG00000036875/ENSDARG00000043453/ENSDARG00000055475/ENSDARG00000070849	7
CC	GO:0005882	intermediate filament	8.51E-07	1.09E-05	7.33E-06	ENSDARG00000018404/ENSDARG00000023082/ENSDARG00000041339/ENSDARG00000058358/ENSDARG00000058656/ENSDARG00000090268/ENSDARG00000095147	7
CC	GO:0045111	intermediate filament cytoskeleton	9.16E-07	1.09E-05	7.33E-06	ENSDARG00000018404/ENSDARG00000023082/ENSDARG00000041339/ENSDARG00000058358/ENSDARG00000058656/ENSDARG00000090268/ENSDARG00000095147	7
CC	GO:0099513	polymeric cytoskeletal fiber	6.39E-06	6.91E-05	4.65E-05	ENSDARG00000002344/ENSDARG00000005162/ENSDARG00000018404/ENSDARG00000023082/ENSDARG00000041339/ENSDARG00000058358/ENSDARG00000058656/ENSDARG00000087402/ENSDARG00000090268/ENSDARG00000095147/ENSDARG00000104682	11
CC	GO:0015629	actin cytoskeleton	1.62E-05	0.000160563	0.000107941	ENSDARG00000037870/ENSDARG00000001993/ENSDARG00000005162/ENSDARG00000035958/ENSDARG00000045592/ENSDARG00000067701/ENSDARG00000075989/ENSDARG00000087402/ENSDARG00000090369/ENSDARG00000104682	10
CC	GO:0030017	sarcomere	0.000213882	0.001833998	0.00123294	ENSDARG00000035958/ENSDARG00000042018/ENSDARG00000045592/ENSDARG00000058656/ENSDARG00000067701/ENSDARG00000104682	6
CC	GO:0044449	contractile fiber part	0.000221717	0.001833998	0.00123294	ENSDARG00000035958/ENSDARG00000042018/ENSDARG00000045592/ENSDARG00000058656/ENSDARG00000067701/ENSDARG00000104682	6
CC	GO:0030016	myofibril	0.000238066	0.001833998	0.00123294	ENSDARG00000035958/ENSDARG00000042018/ENSDARG00000045592/ENSDARG00000058656/ENSDARG00000067701/ENSDARG00000104682	6
CC	GO:0043292	contractile fiber	0.000246588	0.001833998	0.00123294	ENSDARG00000035958/ENSDARG00000042018/ENSDARG00000045592/ENSDARG00000058656/ENSDARG00000067701/ENSDARG00000104682	6
CC	GO:0005751	mitochondrial respiratory chain complex IV	0.002386128	0.016702898	0.011228839	ENSDARG00000022438/ENSDARG00000099499	2
CC	GO:0005885	Arp2/3 protein complex	0.00318841	0.021078933	0.014170711	ENSDARG00000075989/ENSDARG00000090369	2
CC	GO:0005740	mitochondrial envelope	0.003544792	0.022201591	0.014925439	ENSDARG00000005926/ENSDARG00000008363/ENSDARG00000009447/ENSDARG00000015978/ENSDARG00000022438/ENSDARG00000043154/ENSDARG00000092553/ENSDARG00000099499	8
CC	GO:0005852	eukaryotic translation initiation factor 3 complex	0.004099324	0.022855049	0.015364739	ENSDARG00000016443/ENSDARG00000016889	2
CC	GO:0016282	eukaryotic 43S preinitiation complex	0.004594731	0.022855049	0.015364739	ENSDARG00000016443/ENSDARG00000016889	2
CC	GO:0033290	eukaryotic 48S preinitiation complex	0.004594731	0.022855049	0.015364739	ENSDARG00000016443/ENSDARG00000016889	2
CC	GO:0045277	respiratory chain complex IV	0.004594731	0.022855049	0.015364739	ENSDARG00000022438/ENSDARG00000099499	2
CC	GO:0005865	striated muscle thin filament	0.004801481	0.022855049	0.015364739	ENSDARG00000035958/ENSDARG00000045592/ENSDARG00000104682	3
CC	GO:0036379	myofilament	0.004801481	0.022855049	0.015364739	ENSDARG00000035958/ENSDARG00000045592/ENSDARG00000104682	3
CC	GO:0070993	translation preinitiation complex	0.005663892	0.025923197	0.017427359	ENSDARG00000016443/ENSDARG00000016889	2
CC	GO:0005884	actin filament	0.00653216	0.028789893	0.01935455	ENSDARG00000005162/ENSDARG00000087402/ENSDARG00000104682	3
CC	GO:0030018	Z disc	0.010625082	0.045156598	0.030357377	ENSDARG00000042018/ENSDARG00000058656/ENSDARG00000067701	3
CC	GO:0005844	polysome	0.011708179	0.046442444	0.031221811	ENSDARG00000035400/ENSDARG00000025850	2
CC	GO:0070069	cytochrome complex	0.011708179	0.046442444	0.031221811	ENSDARG00000022438/ENSDARG00000099499	2
CC	GO:0005861	troponin complex	0.012498455	0.047977941	0.032254078	ENSDARG00000035958/ENSDARG00000045592	2
MF	GO:0003735	structural constituent of ribosome	3.32E-17	6.43E-15	5.93E-15	ENSDARG00000100588/ENSDARG00000036316/ENSDARG00000045487/ENSDARG00000006413/ENSDARG00000021864/ENSDARG00000025850/ENSDARG00000036629/ENSDARG00000036875/ENSDARG00000039347/ENSDARG00000042905/ENSDARG00000043453/ENSDARG00000054818/ENSDARG00000055475/ENSDARG00000058105/ENSDARG00000070849/ENSDARG00000088030/ENSDARG00000099380/ENSDARG00000100392	18
MF	GO:0003779	actin binding	9.96E-06	0.000966599	0.0008916	ENSDARG00000077777/ENSDARG00000088091/ENSDARG00000001993/ENSDARG00000005162/ENSDARG00000057867/ENSDARG00000067701/ENSDARG00000074201/ENSDARG00000075989/ENSDARG00000087402/ENSDARG00000090369/ENSDARG00000104181/ENSDARG00000104682	12
MF	GO:0019843	rRNA binding	0.000176466	0.011411463	0.010526037	ENSDARG00000036629/ENSDARG00000043453/ENSDARG00000100392/ENSDARG00000100452	4
MF	GO:0051015	actin filament binding	0.000359581	0.017439688	0.016086527	ENSDARG00000001993/ENSDARG00000005162/ENSDARG00000057867/ENSDARG00000075989/ENSDARG00000087402/ENSDARG00000090369/ENSDARG00000104682	7
MF	GO:0004129	cytochrome-c oxidase activity	0.000729385	0.017687577	0.016315182	ENSDARG00000015978/ENSDARG00000022438/ENSDARG00000099499	3
MF	GO:0015002	heme-copper terminal oxidase activity	0.000729385	0.017687577	0.016315182	ENSDARG00000015978/ENSDARG00000022438/ENSDARG00000099499	3
MF	GO:0016675	oxidoreductase activity, acting on a heme group of donors	0.000729385	0.017687577	0.016315182	ENSDARG00000015978/ENSDARG00000022438/ENSDARG00000099499	3
MF	GO:0016676	oxidoreductase activity, acting on a heme group of donors, oxygen as acceptor	0.000729385	0.017687577	0.016315182	ENSDARG00000015978/ENSDARG00000022438/ENSDARG00000099499	3
MF	GO:0009055	electron transfer activity	0.001318558	0.028422261	0.026216953	ENSDARG00000008785/ENSDARG00000015978/ENSDARG00000022438/ENSDARG00000099499	4
