# Supplementary material for: Cell-type-specific responses to the microbiota across all tissues of the larval zebrafish
Source: Cell Rep. Author manuscript; Available in PMC 2023 Oct 23. (PMC10423310; doi:10.1016/j.celrep.2023.112095)
Supplement: MMC7 [file NIHMS1880944-supplement-MMC7.zip › DataS1/Cluster45/Clu45_GOsorting_CVZup.xlsx]

## Sheet: CVZ_DEGs
gene	gene_NAME	p_val_adj	p_val	avg_logFC	%CVZ	%GF
ENSDARG00000037870	actb2	0.0185241	8.39792e-07	0.639791	0.964	0.882		no. DEGs	no. DEGs used in GoTerm
ENSDARG00000100588	rpl36	0.0389751	1.76694e-06	0.563005	0.99	0.853		134	57
ENSDARG00000035400	btf3	0.0986834	4.47381e-06	0.815948	0.843	0.559
ENSDARG00000036316	rpl39	0.131159	5.94611e-06	0.507267	0.98	0.912
ENSDARG00000092807	si:dkey-151g10.6	0.149582	6.78128e-06	0.389224	1	1
ENSDARG00000045487	rps16	0.161745	7.3327e-06	0.437256	0.99	0.912
ENSDARG00000077777	tmsb4x	0.511195	2.3175e-05	0.680811	0.924	0.735
ENSDARG00000088091	pfn1	0.518816	2.35205e-05	0.634268	0.924	0.794
ENSDARG00000114516	CABZ01021592.1	0.760411	3.44732e-05	1.96391	0.365	0
ENSDARG00000045592	tnni2a.1	1	4.54465e-05	2.01926	0.386	0.029
ENSDARG00000034705	pvalb7	1	5.14969e-05	1.73189	0.452	0.088
ENSDARG00000043102	lxn	1	5.21718e-05	1.30145	0.508	0.147
ENSDARG00000070849	rps15	1	6.03676e-05	0.409979	0.985	0.971
ENSDARG00000102414	myhz1.1	1	6.69482e-05	1.91088	0.345	0
ENSDARG00000092553	slc25a5	1	8.32117e-05	0.388007	0.98	0.971
ENSDARG00000036875	rps12	1	0.000117361	0.345494	0.995	1
ENSDARG00000100452	nop53	1	0.000123065	0.985235	0.609	0.265
ENSDARG00000039347	rps24	1	0.00013591	0.380552	0.97	0.971
ENSDARG00000088030	rpl35a	1	0.000163177	0.434607	0.954	0.824
ENSDARG00000006588	zgc:111983	1	0.000192607	0.71356	0.792	0.471
ENSDARG00000023082	krt1-19d	1	0.000193569	1.79574	0.355	0.029
ENSDARG00000025850	rps21	1	0.00024147	0.461248	0.97	0.853
ENSDARG00000007275	si:ch211-251b21.1	1	0.000249518	1.1007	0.518	0.176
ENSDARG00000087402	tpm1	1	0.000294712	1.60703	0.33	0.029
ENSDARG00000021864	rplp1	1	0.000303162	0.280566	1	1
ENSDARG00000100392	rps18	1	0.000324942	0.377437	0.985	0.912
ENSDARG00000018404	krt18a.1	1	0.00051651	1.61489	0.452	0.147
ENSDARG00000035958	tnni2b.1	1	0.000587085	1.5374	0.274	0
ENSDARG00000037860	cox6b2	1	0.000870078	0.781051	0.614	0.294
ENSDARG00000005162	tpm3	1	0.000894282	1.5075	0.294	0.029
ENSDARG00000095147	krt96	1	0.000908814	1.50737	0.259	0
ENSDARG00000018637	sec61g	1	0.00109349	0.515759	0.802	0.559
ENSDARG00000008363	mcl1b	1	0.0012997	1.16316	0.437	0.176
ENSDARG00000058358	krt8	1	0.00164189	0.636002	0.584	0.235
ENSDARG00000041339	zgc:92380	1	0.00167906	0.943786	0.345	0.059
ENSDARG00000003808	aqp3a	1	0.00227953	1.25212	0.299	0.059
ENSDARG00000019353	sparc	1	0.00244179	0.80903	0.553	0.294
ENSDARG00000099014	fxyd1	1	0.00248458	1.14925	0.274	0.029
ENSDARG00000101479	BX908782.2	1	0.00278985	1.26718	0.218	0
ENSDARG00000036456	anxa4	1	0.0030069	1.27532	0.254	0.029
ENSDARG00000068680	ctrl	1	0.00322599	1.05596	0.34	0.088
ENSDARG00000010481	bzw1a	1	0.00365886	1.14414	0.208	0
ENSDARG00000068478	gpx4a	1	0.00418471	1.1304	0.203	0
ENSDARG00000092283	cxl34b.11	1	0.00418471	1.16769	0.203	0
ENSDARG00000002344	tubb4b	1	0.00434761	0.470507	0.528	0.235
ENSDARG00000092693	tpt1	1	0.00504818	0.289598	0.98	0.941
ENSDARG00000055723	hsp70l	1	0.00526661	0.782431	0.355	0.088
ENSDARG00000099117	si:dkey-33i11.4	1	0.00546035	1.46229	0.193	0
ENSDARG00000074201	flna	1	0.00622978	1.00743	0.188	0
ENSDARG00000101199	rbp4	1	0.00709504	0.581443	0.756	0.5
ENSDARG00000024047	tmem38a	1	0.00710208	0.982872	0.183	0
ENSDARG00000042905	rpl10a	1	0.00782678	0.271666	0.98	0.912
ENSDARG00000099371	cygb1	1	0.00823627	1.14994	0.218	0.029
ENSDARG00000103199	si:dkey-247k7.2	1	0.00851867	0.527138	0.726	0.559
ENSDARG00000104682	tpm2	1	0.00903893	0.837809	0.315	0.088
ENSDARG00000005926	ak2	1	0.00904423	0.893248	0.365	0.147
ENSDARG00000067701	myoz3a	1	0.00920938	1.15189	0.173	0
ENSDARG00000075989	arpc2	1	0.0103667	1.14732	0.244	0.059
ENSDARG00000055791	zgc:158423	1	0.0104757	1.36114	0.168	0
ENSDARG00000057575	pnp4a	1	0.0104757	1.36844	0.168	0
ENSDARG00000027088	ptgdsb.1	1	0.0105323	0.408931	0.523	0.235
ENSDARG00000036629	rps14	1	0.0125239	0.295193	0.954	0.912
ENSDARG00000058105	rpl36a	1	0.0125788	0.268649	0.985	0.941
ENSDARG00000035329	capns1a	1	0.0146323	0.687672	0.335	0.118
ENSDARG00000017772	mdh1aa	1	0.0148317	0.98181	0.36	0.176
ENSDARG00000054818	rpl32	1	0.0149154	0.254241	0.97	0.882
ENSDARG00000041607	eif4ebp3l	1	0.0152896	0.926024	0.34	0.147
ENSDARG00000086842	dap1b	1	0.0154945	0.651145	0.543	0.324
ENSDARG00000058656	desma	1	0.0156966	0.884576	0.203	0.029
ENSDARG00000090369	zgc:86896	1	0.0165724	0.904988	0.198	0.029
ENSDARG00000009212	ppiaa	1	0.0167464	0.270991	0.904	0.706
ENSDARG00000043453	rps5	1	0.01737	0.263692	0.98	0.912
ENSDARG00000001993	myhb	1	0.0174218	0.959149	0.147	0
ENSDARG00000054616	cldni	1	0.0175334	0.819386	0.284	0.088
ENSDARG00000105274	CABZ01074130.1	1	0.017791	0.945607	0.193	0.029
ENSDARG00000053858	crip1	1	0.018438	1.03534	0.188	0.029
ENSDARG00000097157	si:ch211-207n23.2	1	0.0187449	0.501569	0.584	0.382
ENSDARG00000045248	h3f3d	1	0.0188534	0.419245	0.599	0.353
ENSDARG00000014329	npm1a	1	0.0192294	0.975348	0.223	0.059
ENSDARG00000076120	foxp4	1	0.0197056	0.781472	0.274	0.088
ENSDARG00000060345	apoda.1	1	0.020753	1.11422	0.193	0.029
ENSDARG00000013430	bhmt	1	0.0207723	0.651499	0.513	0.294
ENSDARG00000042018	fhl2a	1	0.0208282	1.04465	0.183	0.029
ENSDARG00000099380	rpl13	1	0.0212334	0.263399	0.959	0.941
ENSDARG00000101844	mibp2	1	0.021566	0.444859	0.772	0.588
ENSDARG00000097008	opn1mw1	1	0.0223862	0.948816	0.137	0
ENSDARG00000092033	si:dkey-239h2.3	1	0.0230033	0.670606	0.376	0.176
ENSDARG00000103543	gngt2b	1	0.0230606	0.838611	0.31	0.118
ENSDARG00000103919	si:ch73-1a9.3	1	0.0233206	0.406745	0.629	0.441
ENSDARG00000055455	gpm6aa	1	0.0238671	0.417465	0.32	0.118
ENSDARG00000056307	znf706	1	0.0252615	0.599987	0.239	0.059
ENSDARG00000036894	zgc:101853	1	0.025356	0.819245	0.132	0
ENSDARG00000056119	eef1g	1	0.0257027	0.290177	0.898	0.765
ENSDARG00000043154	ucp2	1	0.0271843	0.68004	0.513	0.353
ENSDARG00000015978	COX5B	1	0.0272294	0.566971	0.533	0.324
ENSDARG00000038095	socs1a	1	0.0287058	0.673082	0.127	0
ENSDARG00000016200	trib3	1	0.0287059	0.724106	0.127	0
ENSDARG00000044280	opn1mw2	1	0.0287059	0.975629	0.127	0
ENSDARG00000090190	bcam	1	0.0287059	0.873455	0.127	0
ENSDARG00000097503	si:ch73-288o11.5	1	0.0287059	0.780842	0.127	0
ENSDARG00000100795	timp4.3	1	0.0287059	0.772727	0.127	0
ENSDARG00000020693	sesn1	1	0.0297189	0.745958	0.355	0.176
ENSDARG00000104181	tmsb1	1	0.0302356	0.417487	0.665	0.5
ENSDARG00000017299	fabp11a	1	0.0309472	1.24493	0.168	0.029
ENSDARG00000042620	gstr	1	0.0311737	0.995085	0.203	0.059
ENSDARG00000076386	epdl1	1	0.0312134	0.461752	0.462	0.265
ENSDARG00000059054	pdk2b	1	0.0316556	0.8742	0.168	0.029
ENSDARG00000057867	lasp1	1	0.0319993	0.588608	0.218	0.059
ENSDARG00000026865	fam107b	1	0.0324841	0.671022	0.122	0
ENSDARG00000045359	elocb	1	0.0324841	0.707905	0.122	0
ENSDARG00000075161	defbl1	1	0.0324841	1.00995	0.122	0
ENSDARG00000055046	ponzr5	1	0.0335136	0.593065	0.223	0.059
ENSDARG00000016443	eif3c	1	0.0351298	0.517881	0.284	0.118
ENSDARG00000009447	atp5mc3b	1	0.0352085	0.255021	0.802	0.618
ENSDARG00000008785	dldh	1	0.0352636	0.895539	0.162	0.029
ENSDARG00000104587	srl	1	0.0352636	0.946709	0.162	0.029
ENSDARG00000045928	psma4	1	0.0364728	0.806414	0.162	0.029
ENSDARG00000076223	SERP1	1	0.0366884	0.603229	0.325	0.147
ENSDARG00000046030	zgc:110339	1	0.0374037	0.787491	0.208	0.059
ENSDARG00000006413	rpl38	1	0.0410825	0.264664	0.878	0.735
ENSDARG00000102978	eif4a3	1	0.0415498	0.636051	0.112	0
ENSDARG00000031683	fosab	1	0.0423692	0.650151	0.457	0.294
ENSDARG00000099499	ndufa4l	1	0.0447489	0.630599	0.431	0.265
ENSDARG00000031981	pcbd1	1	0.0449794	0.620797	0.162	0.029
ENSDARG00000016889	eif3g	1	0.0460127	0.520944	0.467	0.294
ENSDARG00000055475	rps27.2	1	0.0460148	0.362471	0.716	0.559
ENSDARG00000090268	krtt1c19e	1	0.0460536	0.382965	0.802	0.647
ENSDARG00000007708	nsa2	1	0.0460707	0.33604	0.761	0.618
ENSDARG00000031776	fthl27	1	0.0466194	0.403383	0.604	0.441
ENSDARG00000020031	cldn11a	1	0.0469601	1.32542	0.188	0.059
ENSDARG00000041119	ceacam1	1	0.046969	0.830129	0.107	0
ENSDARG00000099635	akap8l	1	0.046969	0.590816	0.107	0
ENSDARG00000045979	zgc:153704	1	0.0477186	0.775699	0.198	0.059
ENSDARG00000022438	cox6a1	1	0.0494334	0.456643	0.386	0.206

## Sheet: GOresults_CVZup_fdr
ONTOLOGY	ID	Description	pvalue	p.adjust	qvalue	geneID	Count
BP	GO:0042274	ribosomal small subunit biogenesis	7.02085e-07	0.000465503	0.000390975	ENSDARG00000045487/ENSDARG00000025850/ENSDARG00000036629/ENSDARG00000043453/ENSDARG00000055475/ENSDARG00000070849	6
BP	GO:0000028	ribosomal small subunit assembly	1.39372e-06	0.000465503	0.000390975	ENSDARG00000036629/ENSDARG00000043453/ENSDARG00000055475/ENSDARG00000070849	4
BP	GO:0022613	ribonucleoprotein complex biogenesis	2.98681e-06	0.000532673	0.000447391	ENSDARG00000045487/ENSDARG00000016443/ENSDARG00000016889/ENSDARG00000025850/ENSDARG00000036629/ENSDARG00000042905/ENSDARG00000043453/ENSDARG00000055475/ENSDARG00000070849/ENSDARG00000088030/ENSDARG00000100452	11
BP	GO:0002181	cytoplasmic translation	3.18966e-06	0.000532673	0.000447391	ENSDARG00000100588/ENSDARG00000016443/ENSDARG00000016889/ENSDARG00000021864/ENSDARG00000025850/ENSDARG00000088030	6
BP	GO:0042254	ribosome biogenesis	5.13913e-06	0.000686588	0.000576664	ENSDARG00000045487/ENSDARG00000025850/ENSDARG00000036629/ENSDARG00000042905/ENSDARG00000043453/ENSDARG00000055475/ENSDARG00000070849/ENSDARG00000088030/ENSDARG00000100452	9
BP	GO:0042255	ribosome assembly	7.07799e-06	0.000788016	0.000661854	ENSDARG00000036629/ENSDARG00000043453/ENSDARG00000055475/ENSDARG00000070849/ENSDARG00000100452	5
BP	GO:0022618	ribonucleoprotein complex assembly	4.15478e-05	0.00396485	0.00333007	ENSDARG00000016443/ENSDARG00000016889/ENSDARG00000036629/ENSDARG00000043453/ENSDARG00000055475/ENSDARG00000070849/ENSDARG00000100452	7
BP	GO:0071826	ribonucleoprotein complex subunit organization	6.6091e-05	0.0055186	0.00463507	ENSDARG00000016443/ENSDARG00000016889/ENSDARG00000036629/ENSDARG00000043453/ENSDARG00000055475/ENSDARG00000070849/ENSDARG00000100452	7
BP	GO:0007015	actin filament organization	0.000151832	0.0112693	0.00946507	ENSDARG00000077777/ENSDARG00000088091/ENSDARG00000005162/ENSDARG00000075989/ENSDARG00000087402/ENSDARG00000090369/ENSDARG00000104181/ENSDARG00000104682	8
BP	GO:0030833	regulation of actin filament polymerization	0.000346311	0.0208172	0.0174843	ENSDARG00000077777/ENSDARG00000088091/ENSDARG00000075989/ENSDARG00000090369/ENSDARG00000104181	5
BP	GO:0008064	regulation of actin polymerization or depolymerization	0.000373961	0.0208172	0.0174843	ENSDARG00000077777/ENSDARG00000088091/ENSDARG00000075989/ENSDARG00000090369/ENSDARG00000104181	5
BP	GO:0030832	regulation of actin filament length	0.000373961	0.0208172	0.0174843	ENSDARG00000077777/ENSDARG00000088091/ENSDARG00000075989/ENSDARG00000090369/ENSDARG00000104181	5
BP	GO:0032271	regulation of protein polymerization	0.00050157	0.0249379	0.0209453	ENSDARG00000077777/ENSDARG00000088091/ENSDARG00000075989/ENSDARG00000090369/ENSDARG00000104181	5
BP	GO:0030041	actin filament polymerization	0.000538043	0.0249379	0.0209453	ENSDARG00000077777/ENSDARG00000088091/ENSDARG00000075989/ENSDARG00000090369/ENSDARG00000104181	5
BP	GO:0000462	maturation of SSU-rRNA from tricistronic rRNA transcript (SSU-rRNA, 5.8S rRNA, LSU-rRNA)	0.000559982	0.0249379	0.0209453	ENSDARG00000045487/ENSDARG00000025850/ENSDARG00000036629	3
BP	GO:0110053	regulation of actin filament organization	0.000637947	0.0266343	0.0223701	ENSDARG00000077777/ENSDARG00000088091/ENSDARG00000075989/ENSDARG00000090369/ENSDARG00000104181	5
BP	GO:0097435	supramolecular fiber organization	0.000752114	0.0295537	0.0248221	ENSDARG00000077777/ENSDARG00000088091/ENSDARG00000005162/ENSDARG00000058656/ENSDARG00000075989/ENSDARG00000087402/ENSDARG00000090369/ENSDARG00000104181/ENSDARG00000104682	9
BP	GO:0008154	actin polymerization or depolymerization	0.000962677	0.0353579	0.029697	ENSDARG00000077777/ENSDARG00000088091/ENSDARG00000075989/ENSDARG00000090369/ENSDARG00000104181	5
BP	GO:0051651	maintenance of location in cell	0.00100569	0.0353579	0.029697	ENSDARG00000077777/ENSDARG00000031776/ENSDARG00000104181	3
BP	GO:0006364	rRNA processing	0.00139684	0.0425194	0.035712	ENSDARG00000045487/ENSDARG00000025850/ENSDARG00000036629/ENSDARG00000042905/ENSDARG00000100452	5
BP	GO:1902903	regulation of supramolecular fiber organization	0.00139684	0.0425194	0.035712	ENSDARG00000077777/ENSDARG00000088091/ENSDARG00000075989/ENSDARG00000090369/ENSDARG00000104181	5
BP	GO:0060047	heart contraction	0.00147464	0.0425194	0.035712	ENSDARG00000008785/ENSDARG00000035958/ENSDARG00000045592/ENSDARG00000053858/ENSDARG00000058656	5
BP	GO:0030490	maturation of SSU-rRNA	0.00152764	0.0425194	0.035712	ENSDARG00000045487/ENSDARG00000025850/ENSDARG00000036629	3
BP	GO:0060048	cardiac muscle contraction	0.00152764	0.0425194	0.035712	ENSDARG00000035958/ENSDARG00000045592/ENSDARG00000058656	3
BP	GO:0003015	heart process	0.00168309	0.043905	0.0368757	ENSDARG00000008785/ENSDARG00000035958/ENSDARG00000045592/ENSDARG00000053858/ENSDARG00000058656	5
BP	GO:0043254	regulation of protein complex assembly	0.00177225	0.043905	0.0368757	ENSDARG00000077777/ENSDARG00000088091/ENSDARG00000075989/ENSDARG00000090369/ENSDARG00000104181	5
BP	GO:0051258	protein polymerization	0.00186482	0.043905	0.0368757	ENSDARG00000077777/ENSDARG00000088091/ENSDARG00000075989/ENSDARG00000090369/ENSDARG00000104181	5
BP	GO:0006123	mitochondrial electron transport, cytochrome c to oxygen	0.00190605	0.043905	0.0368757	ENSDARG00000015978/ENSDARG00000022438	2
BP	GO:0019646	aerobic electron transport chain	0.00190605	0.043905	0.0368757	ENSDARG00000015978/ENSDARG00000022438	2
CC	GO:0022626	cytosolic ribosome	2.59933e-18	3.0932e-16	2.07946e-16	ENSDARG00000100588/ENSDARG00000036316/ENSDARG00000045487/ENSDARG00000006413/ENSDARG00000021864/ENSDARG00000025850/ENSDARG00000036629/ENSDARG00000036875/ENSDARG00000042905/ENSDARG00000043453/ENSDARG00000054818/ENSDARG00000055475/ENSDARG00000058105/ENSDARG00000070849/ENSDARG00000088030/ENSDARG00000099380	16
CC	GO:0005840	ribosome	3.49866e-17	2.0817e-15	1.39946e-15	ENSDARG00000100588/ENSDARG00000035400/ENSDARG00000036316/ENSDARG00000045487/ENSDARG00000006413/ENSDARG00000021864/ENSDARG00000025850/ENSDARG00000036629/ENSDARG00000036875/ENSDARG00000039347/ENSDARG00000042905/ENSDARG00000043453/ENSDARG00000054818/ENSDARG00000055475/ENSDARG00000058105/ENSDARG00000070849/ENSDARG00000088030/ENSDARG00000099380/ENSDARG00000100392	19
CC	GO:0044391	ribosomal subunit	5.99914e-15	2.37966e-13	1.59977e-13	ENSDARG00000100588/ENSDARG00000036316/ENSDARG00000045487/ENSDARG00000006413/ENSDARG00000021864/ENSDARG00000025850/ENSDARG00000036629/ENSDARG00000036875/ENSDARG00000042905/ENSDARG00000043453/ENSDARG00000054818/ENSDARG00000055475/ENSDARG00000058105/ENSDARG00000070849/ENSDARG00000088030/ENSDARG00000099380	16
CC	GO:0044445	cytosolic part	2.87572e-14	8.55527e-13	5.75144e-13	ENSDARG00000100588/ENSDARG00000036316/ENSDARG00000045487/ENSDARG00000006413/ENSDARG00000021864/ENSDARG00000025850/ENSDARG00000036629/ENSDARG00000036875/ENSDARG00000042905/ENSDARG00000043453/ENSDARG00000054818/ENSDARG00000055475/ENSDARG00000058105/ENSDARG00000070849/ENSDARG00000088030/ENSDARG00000099380	16
CC	GO:0022625	cytosolic large ribosomal subunit	7.9715e-11	1.89722e-09	1.27544e-09	ENSDARG00000100588/ENSDARG00000036316/ENSDARG00000006413/ENSDARG00000021864/ENSDARG00000042905/ENSDARG00000054818/ENSDARG00000058105/ENSDARG00000088030/ENSDARG00000099380	9
CC	GO:0022627	cytosolic small ribosomal subunit	6.93457e-09	1.37536e-07	9.2461e-08	ENSDARG00000045487/ENSDARG00000025850/ENSDARG00000036629/ENSDARG00000036875/ENSDARG00000043453/ENSDARG00000055475/ENSDARG00000070849	7
CC	GO:0015934	large ribosomal subunit	9.03708e-09	1.5363e-07	1.03281e-07	ENSDARG00000100588/ENSDARG00000036316/ENSDARG00000006413/ENSDARG00000021864/ENSDARG00000042905/ENSDARG00000054818/ENSDARG00000058105/ENSDARG00000088030/ENSDARG00000099380	9
CC	GO:0015935	small ribosomal subunit	2.46352e-07	3.66448e-06	2.46352e-06	ENSDARG00000045487/ENSDARG00000025850/ENSDARG00000036629/ENSDARG00000036875/ENSDARG00000043453/ENSDARG00000055475/ENSDARG00000070849	7
CC	GO:0005882	intermediate filament	8.50657e-07	1.09057e-05	7.33155e-06	ENSDARG00000018404/ENSDARG00000023082/ENSDARG00000041339/ENSDARG00000058358/ENSDARG00000058656/ENSDARG00000090268/ENSDARG00000095147	7
CC	GO:0045111	intermediate filament cytoskeleton	9.16443e-07	1.09057e-05	7.33155e-06	ENSDARG00000018404/ENSDARG00000023082/ENSDARG00000041339/ENSDARG00000058358/ENSDARG00000058656/ENSDARG00000090268/ENSDARG00000095147	7
CC	GO:0099513	polymeric cytoskeletal fiber	6.38838e-06	6.91106e-05	4.64609e-05	ENSDARG00000002344/ENSDARG00000005162/ENSDARG00000018404/ENSDARG00000023082/ENSDARG00000041339/ENSDARG00000058358/ENSDARG00000058656/ENSDARG00000087402/ENSDARG00000090268/ENSDARG00000095147/ENSDARG00000104682	11
CC	GO:0015629	actin cytoskeleton	1.61912e-05	0.000160563	0.000107941	ENSDARG00000037870/ENSDARG00000001993/ENSDARG00000005162/ENSDARG00000035958/ENSDARG00000045592/ENSDARG00000067701/ENSDARG00000075989/ENSDARG00000087402/ENSDARG00000090369/ENSDARG00000104682	10
CC	GO:0030017	sarcomere	0.000213882	0.001834	0.00123294	ENSDARG00000035958/ENSDARG00000042018/ENSDARG00000045592/ENSDARG00000058656/ENSDARG00000067701/ENSDARG00000104682	6
CC	GO:0044449	contractile fiber part	0.000221717	0.001834	0.00123294	ENSDARG00000035958/ENSDARG00000042018/ENSDARG00000045592/ENSDARG00000058656/ENSDARG00000067701/ENSDARG00000104682	6
CC	GO:0030016	myofibril	0.000238066	0.001834	0.00123294	ENSDARG00000035958/ENSDARG00000042018/ENSDARG00000045592/ENSDARG00000058656/ENSDARG00000067701/ENSDARG00000104682	6
CC	GO:0043292	contractile fiber	0.000246588	0.001834	0.00123294	ENSDARG00000035958/ENSDARG00000042018/ENSDARG00000045592/ENSDARG00000058656/ENSDARG00000067701/ENSDARG00000104682	6
CC	GO:0005751	mitochondrial respiratory chain complex IV	0.00238613	0.0167029	0.0112288	ENSDARG00000022438/ENSDARG00000099499	2
CC	GO:0005885	Arp2/3 protein complex	0.00318841	0.0210789	0.0141707	ENSDARG00000075989/ENSDARG00000090369	2
CC	GO:0005740	mitochondrial envelope	0.00354479	0.0222016	0.0149254	ENSDARG00000005926/ENSDARG00000008363/ENSDARG00000009447/ENSDARG00000015978/ENSDARG00000022438/ENSDARG00000043154/ENSDARG00000092553/ENSDARG00000099499	8
CC	GO:0005852	eukaryotic translation initiation factor 3 complex	0.00409932	0.022855	0.0153647	ENSDARG00000016443/ENSDARG00000016889	2
CC	GO:0016282	eukaryotic 43S preinitiation complex	0.00459473	0.022855	0.0153647	ENSDARG00000016443/ENSDARG00000016889	2
CC	GO:0033290	eukaryotic 48S preinitiation complex	0.00459473	0.022855	0.0153647	ENSDARG00000016443/ENSDARG00000016889	2
CC	GO:0045277	respiratory chain complex IV	0.00459473	0.022855	0.0153647	ENSDARG00000022438/ENSDARG00000099499	2
CC	GO:0005865	striated muscle thin filament	0.00480148	0.022855	0.0153647	ENSDARG00000035958/ENSDARG00000045592/ENSDARG00000104682	3
CC	GO:0036379	myofilament	0.00480148	0.022855	0.0153647	ENSDARG00000035958/ENSDARG00000045592/ENSDARG00000104682	3
CC	GO:0070993	translation preinitiation complex	0.00566389	0.0259232	0.0174274	ENSDARG00000016443/ENSDARG00000016889	2
CC	GO:0005884	actin filament	0.00653216	0.0287899	0.0193545	ENSDARG00000005162/ENSDARG00000087402/ENSDARG00000104682	3
CC	GO:0030018	Z disc	0.0106251	0.0451566	0.0303574	ENSDARG00000042018/ENSDARG00000058656/ENSDARG00000067701	3
CC	GO:0005844	polysome	0.0117082	0.0464424	0.0312218	ENSDARG00000035400/ENSDARG00000025850	2
CC	GO:0070069	cytochrome complex	0.0117082	0.0464424	0.0312218	ENSDARG00000022438/ENSDARG00000099499	2
CC	GO:0005861	troponin complex	0.0124985	0.0479779	0.0322541	ENSDARG00000035958/ENSDARG00000045592	2
MF	GO:0003735	structural constituent of ribosome	3.31523e-17	6.43155e-15	5.93252e-15	ENSDARG00000100588/ENSDARG00000036316/ENSDARG00000045487/ENSDARG00000006413/ENSDARG00000021864/ENSDARG00000025850/ENSDARG00000036629/ENSDARG00000036875/ENSDARG00000039347/ENSDARG00000042905/ENSDARG00000043453/ENSDARG00000054818/ENSDARG00000055475/ENSDARG00000058105/ENSDARG00000070849/ENSDARG00000088030/ENSDARG00000099380/ENSDARG00000100392	18
MF	GO:0003779	actin binding	9.96494e-06	0.000966599	0.0008916	ENSDARG00000077777/ENSDARG00000088091/ENSDARG00000001993/ENSDARG00000005162/ENSDARG00000057867/ENSDARG00000067701/ENSDARG00000074201/ENSDARG00000075989/ENSDARG00000087402/ENSDARG00000090369/ENSDARG00000104181/ENSDARG00000104682	12
MF	GO:0019843	rRNA binding	0.000176466	0.0114115	0.010526	ENSDARG00000036629/ENSDARG00000043453/ENSDARG00000100392/ENSDARG00000100452	4
MF	GO:0051015	actin filament binding	0.000359581	0.0174397	0.0160865	ENSDARG00000001993/ENSDARG00000005162/ENSDARG00000057867/ENSDARG00000075989/ENSDARG00000087402/ENSDARG00000090369/ENSDARG00000104682	7
MF	GO:0004129	cytochrome-c oxidase activity	0.000729385	0.0176876	0.0163152	ENSDARG00000015978/ENSDARG00000022438/ENSDARG00000099499	3
MF	GO:0015002	heme-copper terminal oxidase activity	0.000729385	0.0176876	0.0163152	ENSDARG00000015978/ENSDARG00000022438/ENSDARG00000099499	3
MF	GO:0016675	oxidoreductase activity, acting on a heme group of donors	0.000729385	0.0176876	0.0163152	ENSDARG00000015978/ENSDARG00000022438/ENSDARG00000099499	3
MF	GO:0016676	oxidoreductase activity, acting on a heme group of donors, oxygen as acceptor	0.000729385	0.0176876	0.0163152	ENSDARG00000015978/ENSDARG00000022438/ENSDARG00000099499	3
MF	GO:0009055	electron transfer activity	0.00131856	0.0284223	0.026217	ENSDARG00000008785/ENSDARG00000015978/ENSDARG00000022438/ENSDARG00000099499	4

## Sheet: CategorySorting
ONTOLOGY	ID	Description	pvalue	p.adjust	(-)Log(p.adjust)	geneID	Count	total gene check	unique genes	total pathways
		ribosome assembly						197	23	26
CC	GO:0022626	cytosolic ribosome	2.59933e-18	3.0932e-16	15.5096	ENSDARG00000100588/ENSDARG00000036316/ENSDARG00000045487/ENSDARG00000006413/ENSDARG00000021864/ENSDARG00000025850/ENSDARG00000036629/ENSDARG00000036875/ENSDARG00000042905/ENSDARG00000043453/ENSDARG00000054818/ENSDARG00000055475/ENSDARG00000058105/ENSDARG00000070849/ENSDARG00000088030/ENSDARG00000099380	16
CC	GO:0005840	ribosome	3.49866e-17	2.0817e-15	14.6816	ENSDARG00000100588/ENSDARG00000035400/ENSDARG00000036316/ENSDARG00000045487/ENSDARG00000006413/ENSDARG00000021864/ENSDARG00000025850/ENSDARG00000036629/ENSDARG00000036875/ENSDARG00000039347/ENSDARG00000042905/ENSDARG00000043453/ENSDARG00000054818/ENSDARG00000055475/ENSDARG00000058105/ENSDARG00000070849/ENSDARG00000088030/ENSDARG00000099380/ENSDARG00000100392	19
MF	GO:0003735	structural constituent of ribosome	3.31523e-17	6.43155e-15	14.1917	ENSDARG00000100588/ENSDARG00000036316/ENSDARG00000045487/ENSDARG00000006413/ENSDARG00000021864/ENSDARG00000025850/ENSDARG00000036629/ENSDARG00000036875/ENSDARG00000039347/ENSDARG00000042905/ENSDARG00000043453/ENSDARG00000054818/ENSDARG00000055475/ENSDARG00000058105/ENSDARG00000070849/ENSDARG00000088030/ENSDARG00000099380/ENSDARG00000100392	18
CC	GO:0044391	ribosomal subunit	5.99914e-15	2.37966e-13	12.6235	ENSDARG00000100588/ENSDARG00000036316/ENSDARG00000045487/ENSDARG00000006413/ENSDARG00000021864/ENSDARG00000025850/ENSDARG00000036629/ENSDARG00000036875/ENSDARG00000042905/ENSDARG00000043453/ENSDARG00000054818/ENSDARG00000055475/ENSDARG00000058105/ENSDARG00000070849/ENSDARG00000088030/ENSDARG00000099380	16
CC	GO:0044445	cytosolic part	2.87572e-14	8.55527e-13	12.0678	ENSDARG00000100588/ENSDARG00000036316/ENSDARG00000045487/ENSDARG00000006413/ENSDARG00000021864/ENSDARG00000025850/ENSDARG00000036629/ENSDARG00000036875/ENSDARG00000042905/ENSDARG00000043453/ENSDARG00000054818/ENSDARG00000055475/ENSDARG00000058105/ENSDARG00000070849/ENSDARG00000088030/ENSDARG00000099380	16
CC	GO:0022625	cytosolic large ribosomal subunit	7.9715e-11	1.89722e-09	8.72188	ENSDARG00000100588/ENSDARG00000036316/ENSDARG00000006413/ENSDARG00000021864/ENSDARG00000042905/ENSDARG00000054818/ENSDARG00000058105/ENSDARG00000088030/ENSDARG00000099380	9
CC	GO:0022627	cytosolic small ribosomal subunit	6.93457e-09	1.37536e-07	6.86158	ENSDARG00000045487/ENSDARG00000025850/ENSDARG00000036629/ENSDARG00000036875/ENSDARG00000043453/ENSDARG00000055475/ENSDARG00000070849	7
CC	GO:0015934	large ribosomal subunit	9.03708e-09	1.5363e-07	6.81352	ENSDARG00000100588/ENSDARG00000036316/ENSDARG00000006413/ENSDARG00000021864/ENSDARG00000042905/ENSDARG00000054818/ENSDARG00000058105/ENSDARG00000088030/ENSDARG00000099380	9
CC	GO:0015935	small ribosomal subunit	2.46352e-07	3.66448e-06	5.43599	ENSDARG00000045487/ENSDARG00000025850/ENSDARG00000036629/ENSDARG00000036875/ENSDARG00000043453/ENSDARG00000055475/ENSDARG00000070849	7
BP	GO:0042274	ribosomal small subunit biogenesis	7.02085e-07	0.000465503	3.33208	ENSDARG00000045487/ENSDARG00000025850/ENSDARG00000036629/ENSDARG00000043453/ENSDARG00000055475/ENSDARG00000070849	6
BP	GO:0000028	ribosomal small subunit assembly	1.39372e-06	0.000465503	3.33208	ENSDARG00000036629/ENSDARG00000043453/ENSDARG00000055475/ENSDARG00000070849	4
BP	GO:0022613	ribonucleoprotein complex biogenesis	2.98681e-06	0.000532673	3.27354	ENSDARG00000045487/ENSDARG00000016443/ENSDARG00000016889/ENSDARG00000025850/ENSDARG00000036629/ENSDARG00000042905/ENSDARG00000043453/ENSDARG00000055475/ENSDARG00000070849/ENSDARG00000088030/ENSDARG00000100452	11
BP	GO:0002181	cytoplasmic translation	3.18966e-06	0.000532673	3.27354	ENSDARG00000100588/ENSDARG00000016443/ENSDARG00000016889/ENSDARG00000021864/ENSDARG00000025850/ENSDARG00000088030	6
BP	GO:0042254	ribosome biogenesis	5.13913e-06	0.000686588	3.1633	ENSDARG00000045487/ENSDARG00000025850/ENSDARG00000036629/ENSDARG00000042905/ENSDARG00000043453/ENSDARG00000055475/ENSDARG00000070849/ENSDARG00000088030/ENSDARG00000100452	9
BP	GO:0042255	ribosome assembly	7.07799e-06	0.000788016	3.10346	ENSDARG00000036629/ENSDARG00000043453/ENSDARG00000055475/ENSDARG00000070849/ENSDARG00000100452	5
BP	GO:0022618	ribonucleoprotein complex assembly	4.15478e-05	0.00396485	2.40177	ENSDARG00000016443/ENSDARG00000016889/ENSDARG00000036629/ENSDARG00000043453/ENSDARG00000055475/ENSDARG00000070849/ENSDARG00000100452	7
BP	GO:0071826	ribonucleoprotein complex subunit organization	6.6091e-05	0.0055186	2.25817	ENSDARG00000016443/ENSDARG00000016889/ENSDARG00000036629/ENSDARG00000043453/ENSDARG00000055475/ENSDARG00000070849/ENSDARG00000100452	7
MF	GO:0019843	rRNA binding	0.000176466	0.0114115	1.94266	ENSDARG00000036629/ENSDARG00000043453/ENSDARG00000100392/ENSDARG00000100452	4
CC	GO:0005852	eukaryotic translation initiation factor 3 complex	0.00409932	0.022855	1.64102	ENSDARG00000016443/ENSDARG00000016889	2
CC	GO:0016282	eukaryotic 43S preinitiation complex	0.00459473	0.022855	1.64102	ENSDARG00000016443/ENSDARG00000016889	2
CC	GO:0033290	eukaryotic 48S preinitiation complex	0.00459473	0.022855	1.64102	ENSDARG00000016443/ENSDARG00000016889	2
BP	GO:0000462	maturation of SSU-rRNA from tricistronic rRNA transcript (SSU-rRNA, 5.8S rRNA, LSU-rRNA)	0.000559982	0.0249379	1.60314	ENSDARG00000045487/ENSDARG00000025850/ENSDARG00000036629	3
CC	GO:0070993	translation preinitiation complex	0.00566389	0.0259232	1.58631	ENSDARG00000016443/ENSDARG00000016889	2
BP	GO:0006364	rRNA processing	0.00139684	0.0425194	1.37141	ENSDARG00000045487/ENSDARG00000025850/ENSDARG00000036629/ENSDARG00000042905/ENSDARG00000100452	5
BP	GO:0030490	maturation of SSU-rRNA	0.00152764	0.0425194	1.37141	ENSDARG00000045487/ENSDARG00000025850/ENSDARG00000036629	3
CC	GO:0005844	polysome	0.0117082	0.0464424	1.33308	ENSDARG00000035400/ENSDARG00000025850	2	total gene check	unique genes	total pathways
		actin filament polymerization						129	25	21
BP	GO:0007015	intermediate filament	8.50657e-07	1.09057e-05	4.96235	ENSDARG00000018404/ENSDARG00000023082/ENSDARG00000041339/ENSDARG00000058358/ENSDARG00000058656/ENSDARG00000090268/ENSDARG00000095147	7
BP	GO:0030833	intermediate filament cytoskeleton	9.16443e-07	1.09057e-05	4.96235	ENSDARG00000018404/ENSDARG00000023082/ENSDARG00000041339/ENSDARG00000058358/ENSDARG00000058656/ENSDARG00000090268/ENSDARG00000095147	7
BP	GO:0008064	polymeric cytoskeletal fiber	6.38838e-06	6.91106e-05	4.16046	ENSDARG00000002344/ENSDARG00000005162/ENSDARG00000018404/ENSDARG00000023082/ENSDARG00000041339/ENSDARG00000058358/ENSDARG00000058656/ENSDARG00000087402/ENSDARG00000090268/ENSDARG00000095147/ENSDARG00000104682	11
BP	GO:0030832	actin cytoskeleton	1.61912e-05	0.000160563	3.79436	ENSDARG00000037870/ENSDARG00000001993/ENSDARG00000005162/ENSDARG00000035958/ENSDARG00000045592/ENSDARG00000067701/ENSDARG00000075989/ENSDARG00000087402/ENSDARG00000090369/ENSDARG00000104682	10
BP	GO:0032271	actin binding	9.96494e-06	0.000966599	3.01475	ENSDARG00000077777/ENSDARG00000088091/ENSDARG00000001993/ENSDARG00000005162/ENSDARG00000057867/ENSDARG00000067701/ENSDARG00000074201/ENSDARG00000075989/ENSDARG00000087402/ENSDARG00000090369/ENSDARG00000104181/ENSDARG00000104682	12
BP	GO:0030041	actin filament organization	0.000151832	0.0112693	1.9481	ENSDARG00000077777/ENSDARG00000088091/ENSDARG00000005162/ENSDARG00000075989/ENSDARG00000087402/ENSDARG00000090369/ENSDARG00000104181/ENSDARG00000104682	8
BP	GO:0110053	actin filament binding	0.000359581	0.0174397	1.75846	ENSDARG00000001993/ENSDARG00000005162/ENSDARG00000057867/ENSDARG00000075989/ENSDARG00000087402/ENSDARG00000090369/ENSDARG00000104682	7
BP	GO:0097435	regulation of actin filament polymerization	0.000346311	0.0208172	1.68158	ENSDARG00000077777/ENSDARG00000088091/ENSDARG00000075989/ENSDARG00000090369/ENSDARG00000104181	5
BP	GO:0008154	regulation of actin polymerization or depolymerization	0.000373961	0.0208172	1.68158	ENSDARG00000077777/ENSDARG00000088091/ENSDARG00000075989/ENSDARG00000090369/ENSDARG00000104181	5
BP	GO:0051651	regulation of actin filament length	0.000373961	0.0208172	1.68158	ENSDARG00000077777/ENSDARG00000088091/ENSDARG00000075989/ENSDARG00000090369/ENSDARG00000104181	5
BP	GO:1902903	Arp2/3 protein complex	0.00318841	0.0210789	1.67615	ENSDARG00000075989/ENSDARG00000090369	2
BP	GO:0043254	regulation of protein polymerization	0.00050157	0.0249379	1.60314	ENSDARG00000077777/ENSDARG00000088091/ENSDARG00000075989/ENSDARG00000090369/ENSDARG00000104181	5
BP	GO:0051258	actin filament polymerization	0.000538043	0.0249379	1.60314	ENSDARG00000077777/ENSDARG00000088091/ENSDARG00000075989/ENSDARG00000090369/ENSDARG00000104181	5
CC	GO:0005882	regulation of actin filament organization	0.000637947	0.0266343	1.57456	ENSDARG00000077777/ENSDARG00000088091/ENSDARG00000075989/ENSDARG00000090369/ENSDARG00000104181	5
CC	GO:0045111	actin filament	0.00653216	0.0287899	1.54076	ENSDARG00000005162/ENSDARG00000087402/ENSDARG00000104682	3
CC	GO:0099513	supramolecular fiber organization	0.000752114	0.0295537	1.52939	ENSDARG00000077777/ENSDARG00000088091/ENSDARG00000005162/ENSDARG00000058656/ENSDARG00000075989/ENSDARG00000087402/ENSDARG00000090369/ENSDARG00000104181/ENSDARG00000104682	9
CC	GO:0015629	actin polymerization or depolymerization	0.000962677	0.0353579	1.45151	ENSDARG00000077777/ENSDARG00000088091/ENSDARG00000075989/ENSDARG00000090369/ENSDARG00000104181	5
CC	GO:0005885	maintenance of location in cell	0.00100569	0.0353579	1.45151	ENSDARG00000077777/ENSDARG00000031776/ENSDARG00000104181	3
MF	GO:0003779	regulation of supramolecular fiber organization	0.00139684	0.0425194	1.37141	ENSDARG00000077777/ENSDARG00000088091/ENSDARG00000075989/ENSDARG00000090369/ENSDARG00000104181	5
MF	GO:0051015	regulation of protein complex assembly	0.00177225	0.043905	1.35749	ENSDARG00000077777/ENSDARG00000088091/ENSDARG00000075989/ENSDARG00000090369/ENSDARG00000104181	5
CC	GO:0005884	protein polymerization	0.00186482	0.043905	1.35749	ENSDARG00000077777/ENSDARG00000088091/ENSDARG00000075989/ENSDARG00000090369/ENSDARG00000104181	5	total gene check	unique genes	total pathways
		cell contraction						48	9	11
BP	GO:0060047	sarcomere	0.000213882	0.001834	2.7366	ENSDARG00000035958/ENSDARG00000042018/ENSDARG00000045592/ENSDARG00000058656/ENSDARG00000067701/ENSDARG00000104682	6
BP	GO:0060048	contractile fiber part	0.000221717	0.001834	2.7366	ENSDARG00000035958/ENSDARG00000042018/ENSDARG00000045592/ENSDARG00000058656/ENSDARG00000067701/ENSDARG00000104682	6
BP	GO:0003015	myofibril	0.000238066	0.001834	2.7366	ENSDARG00000035958/ENSDARG00000042018/ENSDARG00000045592/ENSDARG00000058656/ENSDARG00000067701/ENSDARG00000104682	6
CC	GO:0030017	contractile fiber	0.000246588	0.001834	2.7366	ENSDARG00000035958/ENSDARG00000042018/ENSDARG00000045592/ENSDARG00000058656/ENSDARG00000067701/ENSDARG00000104682	6
CC	GO:0044449	striated muscle thin filament	0.00480148	0.022855	1.64102	ENSDARG00000035958/ENSDARG00000045592/ENSDARG00000104682	3
CC	GO:0030016	myofilament	0.00480148	0.022855	1.64102	ENSDARG00000035958/ENSDARG00000045592/ENSDARG00000104682	3
CC	GO:0043292	heart contraction	0.00147464	0.0425194	1.37141	ENSDARG00000008785/ENSDARG00000035958/ENSDARG00000045592/ENSDARG00000053858/ENSDARG00000058656	5
CC	GO:0005865	cardiac muscle contraction	0.00152764	0.0425194	1.37141	ENSDARG00000035958/ENSDARG00000045592/ENSDARG00000058656	3
CC	GO:0036379	heart process	0.00168309	0.043905	1.35749	ENSDARG00000008785/ENSDARG00000035958/ENSDARG00000045592/ENSDARG00000053858/ENSDARG00000058656	5
CC	GO:0005861	Z disc	0.0106251	0.0451566	1.34528	ENSDARG00000042018/ENSDARG00000058656/ENSDARG00000067701	3
CC	GO:0030018	troponin complex	0.0124985	0.0479779	1.31896	ENSDARG00000035958/ENSDARG00000045592	2	total gene check	unique genes	total pathways
		electron transfer activity						34	9	11
BP	GO:0006123	mitochondrial respiratory chain complex IV	0.00238613	0.0167029	1.77721	ENSDARG00000022438/ENSDARG00000099499	2
BP	GO:0019646	cytochrome-c oxidase activity	0.000729385	0.0176876	1.75233	ENSDARG00000015978/ENSDARG00000022438/ENSDARG00000099499	3
CC	GO:0005751	heme-copper terminal oxidase activity	0.000729385	0.0176876	1.75233	ENSDARG00000015978/ENSDARG00000022438/ENSDARG00000099499	3
CC	GO:0005740	oxidoreductase activity, acting on a heme group of donors	0.000729385	0.0176876	1.75233	ENSDARG00000015978/ENSDARG00000022438/ENSDARG00000099499	3
CC	GO:0045277	oxidoreductase activity, acting on a heme group of donors, oxygen as acceptor	0.000729385	0.0176876	1.75233	ENSDARG00000015978/ENSDARG00000022438/ENSDARG00000099499	3
CC	GO:0070069	mitochondrial envelope	0.00354479	0.0222016	1.65362	ENSDARG00000005926/ENSDARG00000008363/ENSDARG00000009447/ENSDARG00000015978/ENSDARG00000022438/ENSDARG00000043154/ENSDARG00000092553/ENSDARG00000099499	8
MF	GO:0004129	respiratory chain complex IV	0.00459473	0.022855	1.64102	ENSDARG00000022438/ENSDARG00000099499	2
MF	GO:0015002	electron transfer activity	0.00131856	0.0284223	1.54634	ENSDARG00000008785/ENSDARG00000015978/ENSDARG00000022438/ENSDARG00000099499	4
MF	GO:0016675	mitochondrial electron transport, cytochrome c to oxygen	0.00190605	0.043905	1.35749	ENSDARG00000015978/ENSDARG00000022438	2
MF	GO:0016676	aerobic electron transport chain	0.00190605	0.043905	1.35749	ENSDARG00000015978/ENSDARG00000022438	2
MF	GO:0009055	cytochrome complex	0.0117082	0.0464424	1.33308	ENSDARG00000022438/ENSDARG00000099499	2
							408

## Sheet: Table
	Description	TOP p.adjust	TOP(-)Log(p.adjust)	BOTTOM(-)Log(p.adjust)	total gene check	unique genes	total pathways
	ribosome assembly	3.0932e-16	15.5096	1.33308	197	23	26	ribosome assembly (26)
	actin filament polymerization	1.09057e-05	4.96235	1.35749	129	25	21	actin filament polymerization (21)
	cell contraction	0.001834	2.7366	1.31896	48	9	11	cell contraction (11)
	electron transfer activity	0.0167029	1.77721	1.33308	34	9	11	electron transfer activity (11)

## Sheet: PathwaysCharted
	ribosome assembly	ribosomal small subunit biogenesis	ribosomal small subunit assembly	ribonucleoprotein complex biogenesis	cytoplasmic translation	ribosome biogenesis	ribosome assembly	ribonucleoprotein complex assembly	ribonucleoprotein complex subunit organization	maturation of SSU-rRNA from tricistronic rRNA transcript (SSU-rRNA, 5.8S rRNA, LSU-rRNA)	rRNA processing	maturation of SSU-rRNA	cytosolic ribosome	ribosome	ribosomal subunit	cytosolic part	cytosolic large ribosomal subunit	cytosolic small ribosomal subunit	large ribosomal subunit	small ribosomal subunit	eukaryotic translation initiation factor 3 complex	eukaryotic 43S preinitiation complex	eukaryotic 48S preinitiation complex	translation preinitiation complex	structural constituent of ribosome	rRNA binding	polysome	actin filament polymerization	actin filament organization	regulation of actin filament polymerization	regulation of actin polymerization or depolymerization	regulation of actin filament length	regulation of protein polymerization	actin filament polymerization	regulation of actin filament organization	supramolecular fiber organization	actin polymerization or depolymerization	maintenance of location in cell	regulation of supramolecular fiber organization	regulation of protein complex assembly	protein polymerization	intermediate filament	intermediate filament cytoskeleton	polymeric cytoskeletal fiber	actin cytoskeleton	Arp2/3 protein complex	actin binding	actin filament binding	actin filament
1	NA	ENSDARG00000045487	ENSDARG00000036629	ENSDARG00000045487	ENSDARG00000100588	ENSDARG00000045487	ENSDARG00000036629	ENSDARG00000016443	ENSDARG00000016443	ENSDARG00000045487	ENSDARG00000045487	ENSDARG00000045487	ENSDARG00000100588	ENSDARG00000100588	ENSDARG00000100588	ENSDARG00000100588	ENSDARG00000100588	ENSDARG00000045487	ENSDARG00000100588	ENSDARG00000045487	ENSDARG00000016443	ENSDARG00000016443	ENSDARG00000016443	ENSDARG00000016443	ENSDARG00000100588	ENSDARG00000036629	ENSDARG00000035400	NA	ENSDARG00000077777	ENSDARG00000077777	ENSDARG00000077777	ENSDARG00000077777	ENSDARG00000077777	ENSDARG00000077777	ENSDARG00000077777	ENSDARG00000077777	ENSDARG00000077777	ENSDARG00000077777	ENSDARG00000077777	ENSDARG00000077777	ENSDARG00000077777	ENSDARG00000018404	ENSDARG00000018404	ENSDARG00000002344	ENSDARG00000037870	ENSDARG00000075989	ENSDARG00000077777	ENSDARG00000001993	ENSDARG00000005162
2	NA	ENSDARG00000025850	ENSDARG00000043453	ENSDARG00000016443	ENSDARG00000016443	ENSDARG00000025850	ENSDARG00000043453	ENSDARG00000016889	ENSDARG00000016889	ENSDARG00000025850	ENSDARG00000025850	ENSDARG00000025850	ENSDARG00000036316	ENSDARG00000035400	ENSDARG00000036316	ENSDARG00000036316	ENSDARG00000036316	ENSDARG00000025850	ENSDARG00000036316	ENSDARG00000025850	ENSDARG00000016889	ENSDARG00000016889	ENSDARG00000016889	ENSDARG00000016889	ENSDARG00000036316	ENSDARG00000043453	ENSDARG00000025850	NA	ENSDARG00000088091	ENSDARG00000088091	ENSDARG00000088091	ENSDARG00000088091	ENSDARG00000088091	ENSDARG00000088091	ENSDARG00000088091	ENSDARG00000088091	ENSDARG00000088091	ENSDARG00000031776	ENSDARG00000088091	ENSDARG00000088091	ENSDARG00000088091	ENSDARG00000023082	ENSDARG00000023082	ENSDARG00000005162	ENSDARG00000001993	ENSDARG00000090369	ENSDARG00000088091	ENSDARG00000005162	ENSDARG00000087402
3	NA	ENSDARG00000036629	ENSDARG00000055475	ENSDARG00000016889	ENSDARG00000016889	ENSDARG00000036629	ENSDARG00000055475	ENSDARG00000036629	ENSDARG00000036629	ENSDARG00000036629	ENSDARG00000036629	ENSDARG00000036629	ENSDARG00000045487	ENSDARG00000036316	ENSDARG00000045487	ENSDARG00000045487	ENSDARG00000006413	ENSDARG00000036629	ENSDARG00000006413	ENSDARG00000036629	NA	NA	NA	NA	ENSDARG00000045487	ENSDARG00000100392	NA	NA	ENSDARG00000005162	ENSDARG00000075989	ENSDARG00000075989	ENSDARG00000075989	ENSDARG00000075989	ENSDARG00000075989	ENSDARG00000075989	ENSDARG00000005162	ENSDARG00000075989	ENSDARG00000104181	ENSDARG00000075989	ENSDARG00000075989	ENSDARG00000075989	ENSDARG00000041339	ENSDARG00000041339	ENSDARG00000018404	ENSDARG00000005162	NA	ENSDARG00000001993	ENSDARG00000057867	ENSDARG00000104682
4	NA	ENSDARG00000043453	ENSDARG00000070849	ENSDARG00000025850	ENSDARG00000021864	ENSDARG00000042905	ENSDARG00000070849	ENSDARG00000043453	ENSDARG00000043453	NA	ENSDARG00000042905	NA	ENSDARG00000006413	ENSDARG00000045487	ENSDARG00000006413	ENSDARG00000006413	ENSDARG00000021864	ENSDARG00000036875	ENSDARG00000021864	ENSDARG00000036875	NA	NA	NA	NA	ENSDARG00000006413	ENSDARG00000100452	NA	NA	ENSDARG00000075989	ENSDARG00000090369	ENSDARG00000090369	ENSDARG00000090369	ENSDARG00000090369	ENSDARG00000090369	ENSDARG00000090369	ENSDARG00000058656	ENSDARG00000090369	NA	ENSDARG00000090369	ENSDARG00000090369	ENSDARG00000090369	ENSDARG00000058358	ENSDARG00000058358	ENSDARG00000023082	ENSDARG00000035958	NA	ENSDARG00000005162	ENSDARG00000075989	NA
5	NA	ENSDARG00000055475	NA	ENSDARG00000036629	ENSDARG00000025850	ENSDARG00000043453	ENSDARG00000100452	ENSDARG00000055475	ENSDARG00000055475	NA	ENSDARG00000100452	NA	ENSDARG00000021864	ENSDARG00000006413	ENSDARG00000021864	ENSDARG00000021864	ENSDARG00000042905	ENSDARG00000043453	ENSDARG00000042905	ENSDARG00000043453	NA	NA	NA	NA	ENSDARG00000021864	NA	NA	NA	ENSDARG00000087402	ENSDARG00000104181	ENSDARG00000104181	ENSDARG00000104181	ENSDARG00000104181	ENSDARG00000104181	ENSDARG00000104181	ENSDARG00000075989	ENSDARG00000104181	NA	ENSDARG00000104181	ENSDARG00000104181	ENSDARG00000104181	ENSDARG00000058656	ENSDARG00000058656	ENSDARG00000041339	ENSDARG00000045592	NA	ENSDARG00000057867	ENSDARG00000087402	NA
6	NA	ENSDARG00000070849	NA	ENSDARG00000042905	ENSDARG00000088030	ENSDARG00000055475	NA	ENSDARG00000070849	ENSDARG00000070849	NA	NA	NA	ENSDARG00000025850	ENSDARG00000021864	ENSDARG00000025850	ENSDARG00000025850	ENSDARG00000054818	ENSDARG00000055475	ENSDARG00000054818	ENSDARG00000055475	NA	NA	NA	NA	ENSDARG00000025850	NA	NA	NA	ENSDARG00000090369	NA	NA	NA	NA	NA	NA	ENSDARG00000087402	NA	NA	NA	NA	NA	ENSDARG00000090268	ENSDARG00000090268	ENSDARG00000058358	ENSDARG00000067701	NA	ENSDARG00000067701	ENSDARG00000090369	NA
7	NA	NA	NA	ENSDARG00000043453	NA	ENSDARG00000070849	NA	ENSDARG00000100452	ENSDARG00000100452	NA	NA	NA	ENSDARG00000036629	ENSDARG00000025850	ENSDARG00000036629	ENSDARG00000036629	ENSDARG00000058105	ENSDARG00000070849	ENSDARG00000058105	ENSDARG00000070849	NA	NA	NA	NA	ENSDARG00000036629	NA	NA	NA	ENSDARG00000104181	NA	NA	NA	NA	NA	NA	ENSDARG00000090369	NA	NA	NA	NA	NA	ENSDARG00000095147	ENSDARG00000095147	ENSDARG00000058656	ENSDARG00000075989	NA	ENSDARG00000074201	ENSDARG00000104682	NA
8	NA	NA	NA	ENSDARG00000055475	NA	ENSDARG00000088030	NA	NA	NA	NA	NA	NA	ENSDARG00000036875	ENSDARG00000036629	ENSDARG00000036875	ENSDARG00000036875	ENSDARG00000088030	NA	ENSDARG00000088030	NA	NA	NA	NA	NA	ENSDARG00000036875	NA	NA	NA	ENSDARG00000104682	NA	NA	NA	NA	NA	NA	ENSDARG00000104181	NA	NA	NA	NA	NA	NA	NA	ENSDARG00000087402	ENSDARG00000087402	NA	ENSDARG00000075989	NA	NA
9	NA	NA	NA	ENSDARG00000070849	NA	ENSDARG00000100452	NA	NA	NA	NA	NA	NA	ENSDARG00000042905	ENSDARG00000036875	ENSDARG00000042905	ENSDARG00000042905	ENSDARG00000099380	NA	ENSDARG00000099380	NA	NA	NA	NA	NA	ENSDARG00000039347	NA	NA	NA	NA	NA	NA	NA	NA	NA	NA	ENSDARG00000104682	NA	NA	NA	NA	NA	NA	NA	ENSDARG00000090268	ENSDARG00000090369	NA	ENSDARG00000087402	NA	NA
10	NA	NA	NA	ENSDARG00000088030	NA	NA	NA	NA	NA	NA	NA	NA	ENSDARG00000043453	ENSDARG00000039347	ENSDARG00000043453	ENSDARG00000043453	NA	NA	NA	NA	NA	NA	NA	NA	ENSDARG00000042905	NA	NA	NA	NA	NA	NA	NA	NA	NA	NA	NA	NA	NA	NA	NA	NA	NA	NA	ENSDARG00000095147	ENSDARG00000104682	NA	ENSDARG00000090369	NA	NA
11	NA	NA	NA	ENSDARG00000100452	NA	NA	NA	NA	NA	NA	NA	NA	ENSDARG00000054818	ENSDARG00000042905	ENSDARG00000054818	ENSDARG00000054818	NA	NA	NA	NA	NA	NA	NA	NA	ENSDARG00000043453	NA	NA	NA	NA	NA	NA	NA	NA	NA	NA	NA	NA	NA	NA	NA	NA	NA	NA	ENSDARG00000104682	NA	NA	ENSDARG00000104181	NA	NA
12	NA	NA	NA	NA	NA	NA	NA	NA	NA	NA	NA	NA	ENSDARG00000055475	ENSDARG00000043453	ENSDARG00000055475	ENSDARG00000055475	NA	NA	NA	NA	NA	NA	NA	NA	ENSDARG00000054818	NA	NA	NA	NA	NA	NA	NA	NA	NA	NA	NA	NA	NA	NA	NA	NA	NA	NA	NA	NA	NA	ENSDARG00000104682	NA	NA
13	NA	NA	NA	NA	NA	NA	NA	NA	NA	NA	NA	NA	ENSDARG00000058105	ENSDARG00000054818	ENSDARG00000058105	ENSDARG00000058105	NA	NA	NA	NA	NA	NA	NA	NA	ENSDARG00000055475	NA	NA	NA	NA	NA	NA	NA	NA	NA	NA	NA	NA	NA	NA	NA	NA	NA	NA	NA	NA	NA	NA	NA	NA
14	NA	NA	NA	NA	NA	NA	NA	NA	NA	NA	NA	NA	ENSDARG00000070849	ENSDARG00000055475	ENSDARG00000070849	ENSDARG00000070849	NA	NA	NA	NA	NA	NA	NA	NA	ENSDARG00000058105	NA	NA	NA	NA	NA	NA	NA	NA	NA	NA	NA	NA	NA	NA	NA	NA	NA	NA	NA	NA	NA	NA	NA	NA
15	NA	NA	NA	NA	NA	NA	NA	NA	NA	NA	NA	NA	ENSDARG00000088030	ENSDARG00000058105	ENSDARG00000088030	ENSDARG00000088030	NA	NA	NA	NA	NA	NA	NA	NA	ENSDARG00000070849	NA	NA	NA	NA	NA	NA	NA	NA	NA	NA	NA	NA	NA	NA	NA	NA	NA	NA	NA	NA	NA	NA	NA	NA
16	NA	NA	NA	NA	NA	NA	NA	NA	NA	NA	NA	NA	ENSDARG00000099380	ENSDARG00000070849	ENSDARG00000099380	ENSDARG00000099380	NA	NA	NA	NA	NA	NA	NA	NA	ENSDARG00000088030	NA	NA	NA	NA	NA	NA	NA	NA	NA	NA	NA	NA	NA	NA	NA	NA	NA	NA	NA	NA	NA	NA	NA	NA
17	NA	NA	NA	NA	NA	NA	NA	NA	NA	NA	NA	NA	NA	ENSDARG00000088030	NA	NA	NA	NA	NA	NA	NA	NA	NA	NA	ENSDARG00000099380	NA	NA	NA	NA	NA	NA	NA	NA	NA	NA	NA	NA	NA	NA	NA	NA	NA	NA	NA	NA	NA	NA	NA	NA
18	NA	NA	NA	NA	NA	NA	NA	NA	NA	NA	NA	NA	NA	ENSDARG00000099380	NA	NA	NA	NA	NA	NA	NA	NA	NA	NA	ENSDARG00000100392	NA	NA	NA	NA	NA	NA	NA	NA	NA	NA	NA	NA	NA	NA	NA	NA	NA	NA	NA	NA	NA	NA	NA	NA
19	NA	NA	NA	NA	NA	NA	NA	NA	NA	NA	NA	NA	NA	ENSDARG00000100392	NA	NA	NA	NA	NA	NA	NA	NA	NA	NA	NA	NA	NA	NA	NA	NA	NA	NA	NA	NA	NA	NA	NA	NA	NA	NA	NA	NA	NA	NA	NA	NA	NA	NA	NA
[truncated: 24 more columns]
