# Supplementary material for: Cell-type-specific responses to the microbiota across all tissues of the larval zebrafish
Source: Cell Rep. Author manuscript; Available in PMC 2023 Oct 23. (PMC10423310; doi:10.1016/j.celrep.2023.112095)
Supplement: MMC7 [file NIHMS1880944-supplement-MMC7.zip › DataS1/Cluster73/clu73_GOresults_GFup.tsv]

ONTOLOGY	ID	Description	pvalue	p.adjust	qvalue	geneID	Count
BP	GO:0002088	lens development in camera-type eye	3.07E-22	3.07E-22	7.86E-20	ENSDARG00000087324/ENSDARG00000069801/ENSDARG00000007576/ENSDARG00000016793/ENSDARG00000024548/ENSDARG00000030349/ENSDARG00000030411/ENSDARG00000032929/ENSDARG00000041925/ENSDARG00000053862/ENSDARG00000053875/ENSDARG00000057460/ENSDARG00000068507/ENSDARG00000076790/ENSDARG00000087765	15
BP	GO:0007601	visual perception	2.23E-18	2.23E-18	2.86E-16	ENSDARG00000087324/ENSDARG00000069801/ENSDARG00000007576/ENSDARG00000016793/ENSDARG00000024548/ENSDARG00000030349/ENSDARG00000030411/ENSDARG00000032929/ENSDARG00000041925/ENSDARG00000053862/ENSDARG00000053875/ENSDARG00000057460/ENSDARG00000068507/ENSDARG00000076790/ENSDARG00000087765	15
BP	GO:0050953	sensory perception of light stimulus	4.58E-18	4.58E-18	3.91E-16	ENSDARG00000087324/ENSDARG00000069801/ENSDARG00000007576/ENSDARG00000016793/ENSDARG00000024548/ENSDARG00000030349/ENSDARG00000030411/ENSDARG00000032929/ENSDARG00000041925/ENSDARG00000053862/ENSDARG00000053875/ENSDARG00000057460/ENSDARG00000068507/ENSDARG00000076790/ENSDARG00000087765	15
BP	GO:0007600	sensory perception	2.11E-13	2.11E-13	1.35E-11	ENSDARG00000087324/ENSDARG00000069801/ENSDARG00000007576/ENSDARG00000016793/ENSDARG00000024548/ENSDARG00000030349/ENSDARG00000030411/ENSDARG00000032929/ENSDARG00000041925/ENSDARG00000053862/ENSDARG00000053875/ENSDARG00000057460/ENSDARG00000068507/ENSDARG00000076790/ENSDARG00000087765	15
BP	GO:0043010	camera-type eye development	8.05E-13	8.05E-13	4.12E-11	ENSDARG00000087324/ENSDARG00000069801/ENSDARG00000007576/ENSDARG00000016793/ENSDARG00000024548/ENSDARG00000030349/ENSDARG00000030411/ENSDARG00000032929/ENSDARG00000041925/ENSDARG00000053862/ENSDARG00000053875/ENSDARG00000057460/ENSDARG00000068507/ENSDARG00000076790/ENSDARG00000087765	15
BP	GO:0006376	mRNA splice site selection	3.60E-05	3.60E-05	0.001532811	ENSDARG00000005980/ENSDARG00000014366/ENSDARG00000055903	3
BP	GO:0000245	spliceosomal complex assembly	0.000129737	0.000129737	0.00474075	ENSDARG00000005980/ENSDARG00000014366/ENSDARG00000055903	3
BP	GO:0022613	ribonucleoprotein complex biogenesis	0.000620975	0.000620975	0.019854862	ENSDARG00000005980/ENSDARG00000014366/ENSDARG00000020595/ENSDARG00000055903/ENSDARG00000063596/ENSDARG00000077264	6
CC	GO:0097525	spliceosomal snRNP complex	0.000674507	0.000674507	0.008379915	ENSDARG00000014366/ENSDARG00000055903/ENSDARG00000091656	3
CC	GO:0030532	small nuclear ribonucleoprotein complex	0.000705812	0.000705812	0.008379915	ENSDARG00000014366/ENSDARG00000055903/ENSDARG00000091656	3
CC	GO:0071004	U2-type prespliceosome	0.00072372	0.00072372	0.008379915	ENSDARG00000014366/ENSDARG00000055903	2
CC	GO:0071010	prespliceosome	0.00072372	0.00072372	0.008379915	ENSDARG00000014366/ENSDARG00000055903	2
CC	GO:0120114	Sm-like protein family complex	0.001029846	0.001029846	0.009539622	ENSDARG00000014366/ENSDARG00000055903/ENSDARG00000091656	3
CC	GO:0005685	U1 snRNP	0.001298404	0.001298404	0.010022765	ENSDARG00000014366/ENSDARG00000055903	2
CC	GO:0005681	spliceosomal complex	0.004689473	0.004689473	0.031028089	ENSDARG00000014366/ENSDARG00000055903/ENSDARG00000091656	3
CC	GO:0005684	U2-type spliceosomal complex	0.007053818	0.007053818	0.040837894	ENSDARG00000014366/ENSDARG00000055903	2
MF	GO:0005212	structural constituent of eye lens	7.34E-27	7.34E-27	5.56E-25	ENSDARG00000087324/ENSDARG00000069801/ENSDARG00000007576/ENSDARG00000015445/ENSDARG00000016793/ENSDARG00000024548/ENSDARG00000030349/ENSDARG00000030411/ENSDARG00000032929/ENSDARG00000041925/ENSDARG00000053862/ENSDARG00000053875/ENSDARG00000057460/ENSDARG00000068507/ENSDARG00000076790/ENSDARG00000087765	16
