# Supplementary material for: Cell-type-specific responses to the microbiota across all tissues of the larval zebrafish
Source: Cell Rep. Author manuscript; Available in PMC 2023 Oct 23. (PMC10423310; doi:10.1016/j.celrep.2023.112095)
Supplement: MMC7 [file NIHMS1880944-supplement-MMC7.zip › DataS1/Cluster74/cluster74_CVZvGF.tsv]

	gene	gene_NAME	p_val_adj	p_val	avg_logFC	pct.1	pct.2
1	ENSDARG00000000068	slc9a3r1a	1	0.380177761	-0.309117753	0.417	0.595
2	ENSDARG00000000861	scrib	1	0.191734228	-0.320464424	0	0.135
3	ENSDARG00000001057	bysl	1	0.22600386	-0.362064969	0.167	0.351
4	ENSDARG00000001129	dicer1	1	0.106814756	0.441770454	0.25	0.081
5	ENSDARG00000001244	srrm1	1	0.143450773	0.293009337	0.333	0.135
6	ENSDARG00000001870	atp1a1a.4	1	0.050617736	0.901294733	0.917	0.865
7	ENSDARG00000001880	stx3a	1	0.08620509	-0.385505795	0	0.216
8	ENSDARG00000001889	tuba1a	1	0.320545487	0.407401862	0.25	0.135
9	ENSDARG00000001950	ak1	1	0.79101175	0.501415579	0.333	0.324
10	ENSDARG00000002190	chmp2bb	1	0.286375739	0.362843551	0.333	0.189
11	ENSDARG00000002219	si:dkey-103j14.5	1	0.672429698	0.505509362	0.333	0.27
12	ENSDARG00000002240	psmb6	1	0.396906479	0.26680245	0.333	0.216
13	ENSDARG00000002264	mrpl41	1	0.009826608	0.689755548	0.417	0.108
14	ENSDARG00000002271	zfand5b	1	0.519712173	0.282649111	0.25	0.189
15	ENSDARG00000002344	tubb4b	1	0.212459636	-0.347829025	0.5	0.703
16	ENSDARG00000002369	UBB	1	0.266608362	-0.351845034	0.333	0.541
17	ENSDARG00000002523	hsdl2	1	0.757044815	-0.258484771	0.333	0.378
18	ENSDARG00000002589	mylpfb	1	0.275934094	0.334777184	0.5	0.324
19	ENSDARG00000002632	anxa11b	1	0.47634929	-0.520111735	0.25	0.324
20	ENSDARG00000002745	tdh	1	0.115878493	0.535287206	0.667	0.514
21	ENSDARG00000002758	dedd1	1	0.086252298	0.685646104	0.5	0.27
22	ENSDARG00000002791	atp1a1a.1	1	0.085103287	0.494753373	0.833	0.595
23	ENSDARG00000002994	itpkca	1	0.585929143	-0.316721119	0.167	0.216
24	ENSDARG00000003032	eif4a1b	1	0.144496113	0.322572495	0.833	0.784
25	ENSDARG00000003098	kdm5bb	1	0.115985462	0.833320586	0.25	0.081
26	ENSDARG00000003151	skp1	1	0.215994214	-0.528772494	0.25	0.486
27	ENSDARG00000003181	sult1st4	1	0.609812765	-0.535929409	0.083	0.135
28	ENSDARG00000003189	psmd1	1	0.965112005	0.340248767	0.25	0.297
29	ENSDARG00000003216	anxa2a	1	0.041786332	0.908917648	0.25	0.054
30	ENSDARG00000003219	bin2a	1	0.38173459	0.291251507	0.5	0.378
31	ENSDARG00000003308	emc2	1	0.459784201	-0.548050035	0.25	0.351
32	ENSDARG00000003373	commd2	1	0.147234922	-0.307448866	0	0.162
33	ENSDARG00000003495	madd	1	0.728567501	0.482433337	0.083	0.135
34	ENSDARG00000003526	psma5	1	0.272235042	0.53659987	0.333	0.189
35	ENSDARG00000003607	nr2f6a	1	0.013319665	0.876695086	0.167	0
36	ENSDARG00000003675	cryl1	1	0.861191376	0.454349029	0.333	0.378
37	ENSDARG00000003681	eif5	1	0.742014458	-0.398984728	0.25	0.27
38	ENSDARG00000003695	vdac3	1	0.256801154	0.40683937	0.833	0.757
39	ENSDARG00000003705	prnprs3	1	0.530249927	-0.291775697	0.25	0.351
40	ENSDARG00000003795	idh2	1	0.026550667	0.534687962	0.917	0.757
41	ENSDARG00000003818	prkag1	1	0.176208224	0.672690534	0.333	0.189
42	ENSDARG00000003866	tm9sf2	1	0.361376476	0.333439931	0.333	0.243
43	ENSDARG00000003920	setb	1	0.287179553	-0.49571106	0.167	0.324
44	ENSDARG00000003931	cndp2	1	0.207410718	0.713430568	0.25	0.108
45	ENSDARG00000003952	pfn2	1	0.961960962	-0.270828936	0.583	0.649
46	ENSDARG00000004034	arhgdig	1	0.553853762	0.397497074	0.167	0.108
47	ENSDARG00000004037	cog2	1	0.013319665	0.29551883	0.167	0
48	ENSDARG00000004060	bhlhe40	1	0.185281654	-0.515006539	0.167	0.351
49	ENSDARG00000004161	ik	1	0.774474778	0.285053452	0.167	0.135
50	ENSDARG00000004169	stmn1a	1	0.191734228	-0.359308679	0	0.135
51	ENSDARG00000004211	ccdc106a	1	0.553853762	0.309574573	0.167	0.108
52	ENSDARG00000004218	rnd1b	1	0.191734228	-0.263436717	0	0.135
53	ENSDARG00000004427	dpy30	1	0.082614681	-0.635250705	0.083	0.324
54	ENSDARG00000004470	prkcsh	1	0.987710756	0.331817686	0.25	0.243
55	ENSDARG00000004527	pin4	1	0.655931853	0.277523297	0.25	0.216
56	ENSDARG00000004687	acaa1	1	0.192204362	-0.392560793	0.083	0.243
57	ENSDARG00000004706	syf2	1	0.314410818	-0.287874478	0.167	0.324
58	ENSDARG00000004714	tcf12	1	0.249924608	-0.276638127	0	0.108
59	ENSDARG00000004757	ybx1	1	0.14789621	0.32920512	1	0.973
60	ENSDARG00000004785	cops2	1	0.106814756	0.449705771	0.25	0.081
61	ENSDARG00000004843	foxp1a	1	0.211866241	0.830222945	0.167	0.054
62	ENSDARG00000004891	pex19	1	0.147234922	-0.339410953	0	0.162
63	ENSDARG00000004906	stip1	1	0.395963604	0.461623068	0.25	0.135
64	ENSDARG00000004930	lmo7a	1	0.249924608	-0.333625413	0	0.108
65	ENSDARG00000005004	slc5a12	1	0.757083787	0.316483948	0.417	0.432
66	ENSDARG00000005034	ispd	1	0.230336945	0.393232811	0.167	0.054
67	ENSDARG00000005112	cdh17	1	0.354897859	0.418535242	0.833	0.73
68	ENSDARG00000005122	atp2a2b	1	0.444824878	-0.275983888	0.083	0.162
69	ENSDARG00000005185	cpn1	1	0.192204362	0.263526708	0.333	0.162
70	ENSDARG00000005191	ahcy	1	0.166450355	0.391351419	1	0.892
71	ENSDARG00000005230	ssr2	1	0.365787005	-0.251413709	0.333	0.486
72	ENSDARG00000005359	sucla2	1	0.041265029	0.757723616	0.333	0.108
73	ENSDARG00000005451	gdi2	1	0.059883372	1.05201181	0.583	0.378
74	ENSDARG00000005518	slc5a9	1	0.215695279	0.274647944	0.333	0.162
75	ENSDARG00000005560	ywhah	1	0.651567615	0.480337496	0.333	0.351
76	ENSDARG00000005643	gcat	1	0.040257487	-0.63535273	0.083	0.378
77	ENSDARG00000005652	man1a1	1	0.112864693	-0.32849965	0	0.189
78	ENSDARG00000005699	ddx19	1	0.013319665	0.29551883	0.167	0
79	ENSDARG00000005704	eps8l3b	1	0.101336181	0.631219529	0.583	0.432
80	ENSDARG00000005738	rpf1	1	0.249924608	-0.462188527	0	0.108
81	ENSDARG00000005774	ddx3xb	1	0.30058972	-0.251627092	0.167	0.324
82	ENSDARG00000005894	slc7a9	1	0.147234922	-0.270808758	0	0.162
83	ENSDARG00000005897	dera	1	0.609812765	-0.350648017	0.083	0.135
84	ENSDARG00000005926	ak2	1	0.136339594	0.452952488	0.667	0.541
85	ENSDARG00000005927	tbc1d17	1	0.894383782	0.439944375	0.083	0.108
86	ENSDARG00000005945	sart1	1	0.313957719	0.455746566	0.083	0.243
87	ENSDARG00000006019	tktb	1	0.285798508	-0.390565618	0.25	0.378
88	ENSDARG00000006040	cyp20a1	1	0.338458152	-0.636968607	0.083	0.189
89	ENSDARG00000006092	rad21a	1	0.192204362	-0.655623694	0.083	0.243
90	ENSDARG00000006207	gpx1b	1	0.956790123	0.398814595	0.167	0.162
91	ENSDARG00000006225	ddx39aa	1	0.112864693	-0.285323621	0	0.189
92	ENSDARG00000006242	ptp4a1	1	0.660414559	0.334971323	0.167	0.135
93	ENSDARG00000006257	vldlr	1	0.036043037	0.459905279	0.417	0.135
94	ENSDARG00000006370	atp6v1h	1	0.204907968	-0.36854952	0.167	0.351
95	ENSDARG00000006397	laptm4a	1	0.018440994	0.794059744	0.5	0.162
96	ENSDARG00000006399	ywhae1	1	0.0157253	0.999354319	0.667	0.324
97	ENSDARG00000006408	hmgb3b	1	0.305104419	0.290754069	0.417	0.27
98	ENSDARG00000006468	grap2a	1	0.388173133	0.262907707	0.167	0.081
99	ENSDARG00000006487	anp32a	1	0.21004262	0.762556362	0.417	0.27
100	ENSDARG00000006497	rtn1a	1	0.438677161	-0.368212694	0.167	0.081
101	ENSDARG00000006514	her6	1	0.441797485	-0.634062377	0.25	0.324
102	ENSDARG00000006603	csrp1a	1	0.285798508	0.600413236	0.417	0.324
103	ENSDARG00000006615	hnf1ba	1	0.322050934	0.437705314	0.417	0.297
104	ENSDARG00000006642	drg2	1	0.117159035	0.948572106	0.417	0.27
105	ENSDARG00000006766	snd1	1	0.389445198	0.401447718	0.25	0.162
106	ENSDARG00000006840	gnmt	1	0.15785784	0.450095552	0.5	0.324
107	ENSDARG00000006849	asic2	1	0.147234922	-0.273241294	0	0.162
108	ENSDARG00000007065	mrps18b	1	0.500533998	0.390373484	0.167	0.108
109	ENSDARG00000007098	itm2ba	1	0.109465409	0.434721326	0.667	0.405
110	ENSDARG00000007275	si:ch211-251b21.1	1	0.799037874	-0.84387907	0.25	0.216
111	ENSDARG00000007276	ela3l	1	0.444824878	-0.797633894	0.083	0.162
112	ENSDARG00000007294	aco2	1	0.252913662	0.48459298	0.5	0.324
113	ENSDARG00000007377	odc1	1	0.098228332	0.3854011	0.25	0.081
114	ENSDARG00000007405	strap	1	0.00243474	0.488423059	0.333	0.027
115	ENSDARG00000007485	epc2	1	0.191734228	-0.432619965	0	0.135
116	ENSDARG00000007576	crybb1l1	1	0.077456502	-1.45623363	0.083	0.324
117	ENSDARG00000007654	nsfa	1	0.078023045	0.550257333	0.167	0.027
118	ENSDARG00000007682	ppdpfa	1	0.191734228	-0.27772575	0	0.135
119	ENSDARG00000007693	nfkbiab	1	0.128313375	-0.563726	0.25	0.486
120	ENSDARG00000007722	nudt8	1	0.249924608	-0.407969388	0	0.108
121	ENSDARG00000007744	tsr1	1	0.249924608	-0.460272538	0	0.108
122	ENSDARG00000007745	uqcrfs1	1	0.235955076	-0.382588441	0.5	0.811
123	ENSDARG00000007786	tmx2b	1	0.193971091	0.289059793	0.25	0.108
124	ENSDARG00000007943	gabpb2a	1	0.087946913	0.338281767	0.167	0.027
125	ENSDARG00000007996	pou2f1b	1	0.230336945	0.326679243	0.167	0.054
126	ENSDARG00000008032	sart3	1	0.002091051	0.521823513	0.25	0
127	ENSDARG00000008188	sf1	1	0.370760952	0.274440475	0.25	0.162
128	ENSDARG00000008224	vps35	1	0.338458152	0.322055658	0.25	0.135
129	ENSDARG00000008263	mfsd4ab	1	0.182988595	0.671815694	0.5	0.324
130	ENSDARG00000008310	ip6k2a	1	0.230336945	0.536861532	0.167	0.054
131	ENSDARG00000008363	mcl1b	1	0.700183855	0.487894604	0.167	0.27
132	ENSDARG00000008370	csnk1da	1	0.428492453	0.402232027	0.25	0.162
133	ENSDARG00000008384	hdac6	1	0.191734228	-0.321678984	0	0.135
134	ENSDARG00000008502	pno1	1	0.494889013	0.371388198	0.583	0.541
135	ENSDARG00000008697	epas1a	1	0.928463446	0.252614706	0.25	0.27
136	ENSDARG00000008740	esf1	1	0.388173133	0.545224513	0.167	0.081
137	ENSDARG00000008748	ube2na	1	0.204371061	-0.363932899	0.167	0.378
138	ENSDARG00000008765	tmed5	1	0.013420139	0.352298599	0.25	0.027
139	ENSDARG00000008785	dldh	1	0.096308168	-0.496157098	0.5	0.757
140	ENSDARG00000008816	glud1a	1	0.231511899	0.44814622	0.417	0.27
141	ENSDARG00000008867	rap1b	1	0.790610059	-0.343929248	0.083	0.108
142	ENSDARG00000008884	hprt1	1	0.412967842	0.290496157	0.167	0.081
143	ENSDARG00000008920	mrpl53	1	0.285893415	-0.434343631	0.083	0.216
144	ENSDARG00000008947	rtf1	1	0.566608593	-0.274551874	0.083	0.162
145	ENSDARG00000009160	kmo	1	0.112864693	-0.261439593	0	0.189
146	ENSDARG00000009342	txndc5	1	0.094996464	0.738809715	0.333	0.135
147	ENSDARG00000009488	gipc2	1	0.09269982	-0.468780105	0.167	0.432
148	ENSDARG00000009505	prelid3b	1	0.185116759	-0.374103282	0.583	0.703
149	ENSDARG00000009544	cldnb	1	0.906465707	0.770161052	0.417	0.405
150	ENSDARG00000009653	lhfpl2a	1	0.065513889	-0.419041959	0	0.243
151	ENSDARG00000009753	sf3b6	1	0.637804292	-0.379983964	0.333	0.378
152	ENSDARG00000009771	ppme1	1	0.728567501	0.424828233	0.083	0.135
153	ENSDARG00000009779	mcl1a	1	0.819966318	0.418501215	0.583	0.622
154	ENSDARG00000009871	snrpc	1	0.609812765	-0.477033278	0.083	0.135
155	ENSDARG00000009978	icn	1	0.215994214	-0.259437192	0.25	0.486
156	ENSDARG00000010008	vim	1	0.63870265	-1.043810574	0.083	0.135
157	ENSDARG00000010137	ldb1a	1	0.05151847	0.843529419	0.25	0.054
158	ENSDARG00000010194	eif4bb	1	0.389445198	0.381617632	0.25	0.162
159	ENSDARG00000010250	nqo1	1	0.112864693	-0.457260065	0	0.189
160	ENSDARG00000010432	eaf2	1	0.492761794	-0.361775118	0.167	0.081
161	ENSDARG00000010601	mtmr10	1	0.949250417	-0.272429806	0.25	0.216
162	ENSDARG00000010630	hoxb6a	1	0.191734228	-0.253632028	0	0.135
163	ENSDARG00000010721	6-Sep	1	0.541029537	-0.404998897	0.083	0.162
164	ENSDARG00000010745	dnaja2b	1	0.395963604	-0.32133129	0.083	0.189
165	ENSDARG00000010794	tfeb	1	0.283279233	-0.252585667	0.083	0.243
166	ENSDARG00000010831	churc1	1	0.191734228	-0.486336118	0	0.135
167	ENSDARG00000010862	amt	1	0.803884424	0.356801202	0.167	0.135
168	ENSDARG00000010873	DDX17	1	0.448840764	0.373277278	0.25	0.162
169	ENSDARG00000010956	sh3glb1b	1	0.228187389	-0.532362854	0.083	0.243
170	ENSDARG00000010965	psma8	1	0.512331535	-0.544896533	0.25	0.324
171	ENSDARG00000011055	fbxo9	1	0.249924608	-0.285338516	0	0.108
172	ENSDARG00000011079	wdr3	1	0.581518514	0.265279394	0.167	0.108
173	ENSDARG00000011125	snrpb	1	0.204638281	-0.388470826	0.167	0.324
174	ENSDARG00000011146	uqcrb	1	0.239345136	0.298070054	0.833	0.838
175	ENSDARG00000011175	atp6v1d	1	0.065513889	-0.395772173	0	0.243
176	ENSDARG00000011201	rplp2l	1	0.062884158	-0.296446238	0.917	0.973
177	ENSDARG00000011272	uqcc2	1	0.226229848	-0.3932739	0.167	0.324
178	ENSDARG00000011496	ppm1bb	1	0.18118203	0.34167278	0.25	0.108
179	ENSDARG00000011521	upb1	1	0.116084646	-0.356823708	0.333	0.568
180	ENSDARG00000011545	arrb2b	1	0.445394826	-0.366706491	0.167	0.297
181	ENSDARG00000011597	atxn2l	1	0.087946913	0.384218245	0.167	0.027
182	ENSDARG00000011609	FOXK2	1	0.873574099	-0.250036501	0.25	0.216
183	ENSDARG00000011611	actr1	1	0.376170952	-0.278021376	0.083	0.189
184	ENSDARG00000011797	tent5bb	1	0.013319665	0.635902164	0.167	0
185	ENSDARG00000011885	mrpl19	1	0.352643571	0.257026376	0.25	0.162
186	ENSDARG00000011921	txnl1	1	0.013420139	0.915617573	0.25	0.027
187	ENSDARG00000011934	gyg1a	1	0.077456502	1.034784461	0.417	0.216
188	ENSDARG00000011961	csrp2	1	0.4470195	0.276484764	0.5	0.405
189	ENSDARG00000012016	hpgd	1	0.211866241	0.364971836	0.167	0.054
190	ENSDARG00000012040	rnf19a	1	0.147234922	-0.259978423	0	0.162
191	ENSDARG00000012194	scp2a	1	0.270636201	-0.490619473	0.083	0.216
192	ENSDARG00000012399	adssl	1	0.303264079	0.636237352	0.25	0.135
193	ENSDARG00000012499	per1b	1	0.534883143	-0.255928664	0.167	0.243
194	ENSDARG00000012553	rap1aa	1	0.207410718	0.587911559	0.25	0.108
195	ENSDARG00000012672	gtf2e2	1	0.581518514	-0.433449122	0.083	0.135
196	ENSDARG00000012684	atp2b1a	1	0.191734228	-0.265699294	0	0.135
197	ENSDARG00000012747	rer1	1	0.778997243	0.40381409	0.167	0.216
198	ENSDARG00000012848	arih2	1	0.002091051	0.328958759	0.25	0
199	ENSDARG00000012866	picalma	1	0.021760043	0.760102457	0.417	0.135
200	ENSDARG00000012874	snap23.1	1	0.341380404	0.439405705	0.167	0.081
201	ENSDARG00000012946	syap1	1	0.556032285	-0.369669302	0.167	0.243
202	ENSDARG00000012972	cfl1l	1	0.1711761	-0.37901408	0.083	0.27
203	ENSDARG00000013063	oxct1a	1	0.553853762	0.308058699	0.167	0.108
204	ENSDARG00000013079	tubgcp2	1	0.087946913	0.385789828	0.167	0.027
205	ENSDARG00000013087	ndrg3a	1	0.111983636	0.51827551	0.75	0.541
206	ENSDARG00000013095	gclc	1	0.412967842	0.796020863	0.167	0.081
207	ENSDARG00000013144	atp1b1a	1	0.149441362	0.534943337	0.917	0.973
208	ENSDARG00000013312	cadps2	1	0.010851438	0.645341987	0.417	0.108
209	ENSDARG00000013333	ndufa10	1	0.173656233	-0.63596574	0.333	0.541
210	ENSDARG00000013371	isoc2	1	0.567433292	-0.585139442	0.25	0.351
211	ENSDARG00000013430	bhmt	1	0.069572191	-0.818938002	0.167	0.486
212	ENSDARG00000013475	cct4	1	0.215994214	-0.429142659	0.25	0.486
213	ENSDARG00000013500	abca2	1	0.087946913	0.437094838	0.167	0.027
214	ENSDARG00000013522	pck1	1	0.376669954	-0.441468888	0.5	0.595
215	ENSDARG00000013655	tpd52l2b	1	0.046438163	0.330803284	0.25	0.054
216	ENSDARG00000013659	brox	1	0.249924608	-0.339317812	0	0.108
217	ENSDARG00000013721	g6pca.2	1	0.124048019	-0.697240957	0.417	0.622
218	ENSDARG00000013730	slc4a4a	1	0.341380404	0.272791658	0.167	0.081
219	ENSDARG00000013732	vta1	1	0.357000927	-0.385277058	0.083	0.189
220	ENSDARG00000013734	polr3glb	1	0.230336945	0.308767732	0.167	0.054
221	ENSDARG00000013775	si:dkey-246g23.4	1	0.448840764	0.274975757	0.25	0.162
222	ENSDARG00000013802	pcid2	1	0.230336945	0.783409255	0.167	0.054
223	ENSDARG00000013822	anapc16	1	0.167081705	-0.293250361	0.167	0.351
224	ENSDARG00000013860	ptpmt1	1	0.388173133	0.358447116	0.167	0.081
225	ENSDARG00000013871	slc5a1	1	0.095610599	0.814283024	0.5	0.243
226	ENSDARG00000013938	psmb3	1	0.938612043	-0.324203102	0.25	0.243
227	ENSDARG00000013963	mipb	1	0.581518514	-0.451787245	0.083	0.135
228	ENSDARG00000013965	cul2	1	0.078023045	0.64858216	0.167	0.027
229	ENSDARG00000013966	psma6b	1	0.787672132	0.683414436	0.25	0.27
230	ENSDARG00000013968	psap	1	0.724468606	0.316805173	0.417	0.405
231	ENSDARG00000013979	ndfip1	1	0.443024045	-0.489318223	0.25	0.351
232	ENSDARG00000014015	zgc:77086	1	0.147234922	-0.358735775	0	0.162
233	ENSDARG00000014031	abcc2	1	0.632141389	-0.269266359	0.167	0.216
234	ENSDARG00000014068	pgam1b	1	0.904097099	0.589323753	0.167	0.189
235	ENSDARG00000014106	cfl2	1	0.249924608	-0.288511644	0	0.108
236	ENSDARG00000014196	myl1	1	0.568740782	-0.251542486	0.167	0.27
237	ENSDARG00000014222	zgc:86598	1	0.700183855	0.391041952	0.25	0.243
238	ENSDARG00000014329	npm1a	1	0.979435968	-0.285522862	0.417	0.432
239	ENSDARG00000014361	tmbim4	1	0.443024045	-0.441186351	0.25	0.351
240	ENSDARG00000014428	ppp2r5d	1	0.013420139	0.330793927	0.25	0.027
241	ENSDARG00000014746	rbfox1	1	0.230336945	0.724701767	0.167	0.054
242	ENSDARG00000014770	usp4	1	0.046438163	0.341251338	0.25	0.054
243	ENSDARG00000014817	ranbp1	1	0.037116904	-0.49593306	0	0.297
244	ENSDARG00000014915	ndufab1b	1	0.173001933	-0.588998274	0.333	0.595
245	ENSDARG00000014945	znf598	1	0.320545487	0.573994228	0.25	0.135
246	ENSDARG00000015033	slc23a1	1	0.181065117	-0.431139577	0.25	0.514
247	ENSDARG00000015111	ddx39ab	1	0.679084476	0.311554282	0.25	0.216
248	ENSDARG00000015126	gorasp2	1	0.112864693	-0.250843827	0	0.189
249	ENSDARG00000015201	pcmt	1	0.410573102	-0.31445125	0.25	0.351
250	ENSDARG00000015325	u2af1	1	0.302075048	0.963055523	0.333	0.216
251	ENSDARG00000015374	st3gal3a	1	0.102010171	0.374651582	0.333	0.135
252	ENSDARG00000015392	dhx15	1	0.581518514	-0.266952607	0.083	0.135
253	ENSDARG00000015404	arl3l2	1	0.559517378	0.36472482	0.333	0.243
254	ENSDARG00000015445	lim2.4	1	0.08620509	-0.812092633	0	0.216
255	ENSDARG00000015474	ppp2r5ea	1	0.106814756	0.284930079	0.25	0.081
256	ENSDARG00000015495	klf3	1	0.655931853	0.364914802	0.25	0.216
257	ENSDARG00000015524	prps1a	1	0.049485778	-0.434992196	0	0.27
258	ENSDARG00000015649	rap2c	1	0.05151847	0.770037876	0.25	0.054
259	ENSDARG00000015722	kctd5a	1	0.469726512	0.712421201	0.25	0.162
260	ENSDARG00000015759	tspan7	1	0.581518514	0.327796359	0.167	0.108
261	ENSDARG00000015851	pnn	1	0.301721506	-0.35662601	0.083	0.216
262	ENSDARG00000015887	b2ml	1	1	0.305923814	0.5	0.514
263	ENSDARG00000015918	dlat	1	0.067687023	0.759878238	0.5	0.27
264	ENSDARG00000015930	rwdd1	1	0.427753901	-0.284458514	0.167	0.297
265	ENSDARG00000015990	hcfc1a	1	0.013319665	1.042906786	0.167	0
266	ENSDARG00000016010	nup107	1	0.013319665	0.266311011	0.167	0
267	ENSDARG00000016048	gpat3	1	0.08620509	-0.304139284	0	0.216
268	ENSDARG00000016058	fibpa	1	0.049485778	-0.397863663	0	0.27
269	ENSDARG00000016173	cct3	1	0.071164228	0.397169333	0.75	0.514
270	ENSDARG00000016200	trib3	1	0.191992249	0.40667453	0.5	0.324
271	ENSDARG00000016360	kpna1	1	0.191734228	-0.523512237	0	0.135
272	ENSDARG00000016447	ythdf1	1	0.412967842	0.386626908	0.167	0.081
273	ENSDARG00000016454	esr2a	1	0.191734228	-0.479942014	0	0.135
274	ENSDARG00000016474	galcb	1	0.08620509	-0.317214828	0	0.216
275	ENSDARG00000016516	rbm8a	1	0.14014581	-0.377744446	0.25	0.459
276	ENSDARG00000016548	eif5b	1	0.010851438	0.937465703	0.417	0.108
277	ENSDARG00000016598	ckmt1	1	0.249924608	-0.468960287	0	0.108
278	ENSDARG00000016651	znf106a	1	0.078023045	0.310631945	0.167	0.027
279	ENSDARG00000016691	cd9b	1	0.861191376	0.426580776	0.417	0.351
280	ENSDARG00000016721	sdha	1	0.035315099	0.643443865	0.667	0.405
281	ENSDARG00000016724	zgc:162339	1	0.230336945	0.3167263	0.167	0.054
282	ENSDARG00000016754	tbca	1	0.233349428	-0.544493979	0.25	0.432
283	ENSDARG00000016793	crybb1l2	1	0.103363973	-1.038481921	0.167	0.459
284	ENSDARG00000016855	sf3b5	1	0.08620509	-0.30033859	0	0.216
285	ENSDARG00000016864	farsb	1	0.756734661	-0.493169703	0.083	0.108
286	ENSDARG00000016867	rnf128a	1	0.197441759	0.358618515	0.333	0.189
287	ENSDARG00000016871	smarce1	1	0.756734661	-0.272232856	0.083	0.108
288	ENSDARG00000016875	gys1	1	0.553853762	0.531433253	0.167	0.108
289	ENSDARG00000016889	eif3g	1	0.070703098	0.381434863	0.917	0.784
290	ENSDARG00000016979	pmpcb	1	0.193971091	0.741491687	0.25	0.108
291	ENSDARG00000017067	chordc1b	1	0.194490493	0.25480219	0.167	0.054
292	ENSDARG00000017084	bud31	1	0.128770193	-0.713351635	0.167	0.405
293	ENSDARG00000017121	mafba	1	0.811353383	0.496677882	0.167	0.243
294	ENSDARG00000017127	pdzk1ip1	1	0.100790895	0.481096323	0.75	0.568
295	ENSDARG00000017230	fbxw11b	1	0.207410718	0.889394486	0.25	0.108
296	ENSDARG00000017314	CELA1 (1 of many)	1	0.427436856	-0.369212181	0.25	0.405
297	ENSDARG00000017320	f11r.1	1	0.153108958	0.471855406	0.333	0.135
298	ENSDARG00000017423	patl1	1	0.728567501	0.27538715	0.083	0.135
299	ENSDARG00000017444	hal	1	0.015373356	0.417514904	0.25	0.027
300	ENSDARG00000017445	eif3i	1	0.134159589	0.477141585	0.833	0.649
301	ENSDARG00000017454	nup50	1	0.090202353	0.323990682	0.25	0.081
302	ENSDARG00000017490	cel.1	1	0.098864541	0.359415304	0.167	0.027
303	ENSDARG00000017571	mccc2	1	0.769785913	0.314185351	0.25	0.243
304	ENSDARG00000017590	nit2	1	0.173001933	-0.583943506	0.417	0.568
305	ENSDARG00000017673	nova2	1	0.191734228	-0.569608274	0	0.135
306	ENSDARG00000017781	hsd17b10	1	0.081263505	0.672613678	0.5	0.27
307	ENSDARG00000017842	syvn1	1	0.013420139	0.506955129	0.25	0.027
308	ENSDARG00000017891	tcp1	1	0.55361741	0.3276004	0.5	0.459
309	ENSDARG00000017960	sfxn2	1	0.288065134	-0.522086163	0.167	0.297
310	ENSDARG00000018049	sf3b2	1	0.507763379	-0.293319278	0.167	0.27
311	ENSDARG00000018124	psmd3	1	0.147234922	-0.456067925	0	0.162
312	ENSDARG00000018283	cyba	1	0.609812765	0.251698246	0.167	0.108
313	ENSDARG00000018361	sult1st3	1	0.425815292	0.34774013	0.5	0.378
314	ENSDARG00000018404	krt18a.1	1	0.713778303	-0.405502266	0.667	0.676
315	ENSDARG00000018425	ddx61	1	0.18118203	0.317919884	0.25	0.108
316	ENSDARG00000018460	mbnl2	1	0.488227893	-0.394493572	0.167	0.27
317	ENSDARG00000018485	cyp2v1	1	0.338458152	-0.355959259	0.083	0.189
318	ENSDARG00000018898	zfand5a	1	0.25469833	-0.264934859	0.083	0.243
319	ENSDARG00000018903	aimp2	1	0.228196708	0.577531585	0.5	0.351
320	ENSDARG00000018944	hoga1	1	0.117169519	0.40644383	0.667	0.378
321	ENSDARG00000018953	gclm	1	0.579452256	0.448381605	0.5	0.405
322	ENSDARG00000018989	hspa4b	1	0.473965831	-0.536797992	0.167	0.243
323	ENSDARG00000019008	erp44	1	0.237114609	-0.539750193	0.167	0.351
324	ENSDARG00000019231	sptan1	1	0.05329868	0.276217337	0.333	0.108
325	ENSDARG00000019260	dhrs9	1	1	0.38378636	0.417	0.432
326	ENSDARG00000019274	rasd1	1	0.071988574	-0.478112203	0.083	0.405
327	ENSDARG00000019326	prpsap2	1	0.448840764	0.525996323	0.25	0.162
328	ENSDARG00000019332	ndufb4	1	0.569232632	0.292931088	0.583	0.568
329	ENSDARG00000019335	hes6	1	0.803884424	0.487451236	0.167	0.135
330	ENSDARG00000019353	sparc	1	0.875496237	-0.594701145	0.333	0.297
331	ENSDARG00000019398	psma6a	1	0.655931853	0.427440214	0.25	0.216
332	ENSDARG00000019420	etnk1	1	0.180873802	0.775123691	0.583	0.514
333	ENSDARG00000019444	ssr4	1	0.284751713	0.624621813	0.5	0.405
334	ENSDARG00000019541	gpt2l	1	0.230560887	-0.565327317	0.5	0.595
335	ENSDARG00000019765	zgc:158803	1	0.519712173	0.831943991	0.25	0.189
336	ENSDARG00000019941	sgta	1	0.107497986	0.53446589	0.5	0.243
337	ENSDARG00000019951	sec62	1	0.72885	0.548648447	0.167	0.216
338	ENSDARG00000020015	mrps33	1	0.665477188	-0.284179822	0.25	0.351
339	ENSDARG00000020043	cnot8	1	0.581518514	-0.314412952	0.083	0.135
340	ENSDARG00000020080	ek1	1	0.087946913	0.390570685	0.167	0.027
341	ENSDARG00000020114	slc20a1a	1	0.556875842	-0.279480349	0.333	0.432
342	ENSDARG00000020123	coq8a	1	0.34743489	-0.574718933	0.167	0.27
343	ENSDARG00000020252	btbd10b	1	0.015373356	0.353616376	0.25	0.027
344	ENSDARG00000020258	ewsr1a	1	0.790610059	-0.364509352	0.083	0.108
345	ENSDARG00000020261	rab2a	1	0.905134721	0.479877549	0.333	0.405
346	ENSDARG00000020298	btg2	1	0.469105083	-0.26271672	0.167	0.27
347	ENSDARG00000020334	ptpn11a	1	0.444824878	-0.620972143	0.083	0.162
348	ENSDARG00000020345	clasp2	1	0.194490493	0.323488346	0.167	0.054
349	ENSDARG00000020364	fbp1b	1	0.392624378	0.37680716	0.833	0.73
350	ENSDARG00000020387	nipsnap3a	1	0.363471223	-0.634588722	0.167	0.27
351	ENSDARG00000020448	adi1	1	0.027622001	-0.65740386	0	0.324
352	ENSDARG00000020465	ewsr1b	1	0.894383782	0.515285224	0.083	0.108
353	ENSDARG00000020504	h3f3b.1	1	0.58614582	-0.344809701	0.417	0.541
354	ENSDARG00000020574	atp2a1	1	0.016055245	0.52568471	0.667	0.27
355	ENSDARG00000020607	emc3	1	0.364307275	0.685140231	0.167	0.081
356	ENSDARG00000020621	ap1b1	1	0.041786332	0.448801344	0.25	0.054
357	ENSDARG00000020693	sesn1	1	0.581518514	-0.312373883	0.083	0.135
358	ENSDARG00000020708	mdkb	1	0.679533724	-0.997558067	0.25	0.162
359	ENSDARG00000020850	eef1a1l1	1	0.057404593	0.27536701	1	1
360	ENSDARG00000020866	apoa4b.2	1	0.249924608	-0.413434286	0	0.108
361	ENSDARG00000020876	pdk2a	1	0.364307275	0.360769767	0.167	0.081
362	ENSDARG00000020956	pck2	1	0.037116904	-0.94206314	0	0.297
363	ENSDARG00000020960	hgs	1	0.087946913	0.388064278	0.167	0.027
364	ENSDARG00000021059	alas1	1	0.396196665	-0.31027531	0.25	0.378
365	ENSDARG00000021107	sf3a2	1	0.115985462	0.571026406	0.25	0.081
366	ENSDARG00000021113	ptmaa	1	0.488980912	0.587807588	0.5	0.378
367	ENSDARG00000021172	cyp2ad2	1	0.491664406	-0.581675423	0.083	0.162
368	ENSDARG00000021252	cct6a	1	0.468896235	-0.394405302	0.417	0.568
369	ENSDARG00000021257	eif3d	1	0.95282538	0.386003909	0.667	0.676
370	ENSDARG00000021309	rhoca	1	0.203703435	-0.298498552	0.083	0.243
371	ENSDARG00000021346	pdhb	1	0.442991786	0.351419868	0.583	0.486
372	ENSDARG00000021443	zfp36l1b	1	0.826885463	-0.276046042	0.333	0.27
373	ENSDARG00000021494	hnf4a	1	0.8780676	-0.280610174	0.333	0.324
374	ENSDARG00000021550	rad23b	1	1	-0.258845026	0.333	0.297
375	ENSDARG00000021753	ccdc25	1	0.143392224	-0.375580738	0.083	0.297
376	ENSDARG00000021787	abcb5	1	0.388173133	0.452848096	0.167	0.081
377	ENSDARG00000021806	zfp36l2	1	0.193971091	0.574455266	0.25	0.108
378	ENSDARG00000021924	hsp70.3	1	0.967812658	0.524249324	0.333	0.378
379	ENSDARG00000021973	st13	1	0.728567501	0.604174833	0.083	0.135
380	ENSDARG00000021975	ginm1	1	0.491664406	-0.577135228	0.083	0.162
381	ENSDARG00000021984	ndufa2	1	0.290398304	0.353264372	0.5	0.432
382	ENSDARG00000022129	rbm4.3	1	0.819133039	0.261578049	0.333	0.378
383	ENSDARG00000022165	mgst1.2	1	0.62146136	0.452956605	0.333	0.243
384	ENSDARG00000022280	brd2a	1	0.049035807	0.420936071	0.5	0.216
385	ENSDARG00000022295	hnf1bb	1	0.787672132	-0.290472541	0.25	0.27
386	ENSDARG00000022303	higd1a	1	0.113287787	-0.579830246	0.333	0.595
387	ENSDARG00000022456	eno1a	1	0.141789439	0.616213293	0.333	0.162
388	ENSDARG00000022509	cox4i2	1	0.230336945	0.307795813	0.167	0.054
389	ENSDARG00000022599	dnpep	1	0.609812765	-0.294344867	0.083	0.135
390	ENSDARG00000022650	cyp2ad3	1	0.08620509	-0.536741026	0	0.216
391	ENSDARG00000022684	fkbp1aa	1	0.145770438	-0.421085181	0.417	0.703
392	ENSDARG00000022807	pitpnc1b	1	0.899706956	0.301732096	0.417	0.486
393	ENSDARG00000022995	clic4	1	0.473965831	-0.255930236	0.167	0.243
394	ENSDARG00000023003	ccdc12	1	0.215239034	-0.28836604	0.167	0.324
395	ENSDARG00000023160	snrnp40	1	0.191734228	-0.480860631	0	0.135
396	ENSDARG00000023290	fabp3	1	0.716480748	-0.632308082	0.333	0.378
397	ENSDARG00000023299	snu13b	1	0.494165225	-0.481630334	0.25	0.324
398	ENSDARG00000023309	spryd4	1	0.928046108	-0.412158848	0.167	0.162
399	ENSDARG00000023330	anp32b	1	0.16902979	0.334766066	0.25	0.108
400	ENSDARG00000023532	pinx1	1	0.352091654	-0.692565753	0.25	0.378
401	ENSDARG00000023578	lpp	1	0.193971091	0.309118442	0.25	0.108
402	ENSDARG00000023583	coq9	1	0.812577191	0.281341691	0.333	0.324
403	ENSDARG00000023645	kyat1	1	0.122022902	0.715227976	0.5	0.297
404	ENSDARG00000023648	idh3g	1	0.894383782	0.525465796	0.083	0.108
405	ENSDARG00000023989	pef1	1	0.923910632	-0.32315827	0.167	0.135
406	ENSDARG00000024047	tmem38a	1	0.249924608	-0.917272141	0	0.108
407	ENSDARG00000024278	adh8b	1	0.253597213	0.738429085	0.583	0.514
408	ENSDARG00000024295	slc11a2	1	0.373803697	0.627467267	0.333	0.27
409	ENSDARG00000024314	herpud1	1	0.842522841	0.502142878	0.167	0.162
410	ENSDARG00000024398	get4	1	0.928046108	0.423100258	0.167	0.162
411	ENSDARG00000024416	twistnb	1	0.230336945	0.352212868	0.167	0.054
412	ENSDARG00000024465	mrps18a	1	0.112864693	-0.253076205	0	0.189
413	ENSDARG00000024478	mpc2	1	0.068527228	-0.259017921	0.167	0.541
414	ENSDARG00000024540	tspan36	1	0.676701389	0.525323318	0.25	0.405
415	ENSDARG00000024548	cryba4	1	0.015994299	-1.23327899	0.167	0.595
416	ENSDARG00000024651	snrpa1	1	0.632141389	0.284258861	0.25	0.189
417	ENSDARG00000024669	oser1	1	0.249924608	-0.480998857	0	0.108
418	ENSDARG00000024717	selenbp1	1	0.723139164	0.444870641	0.25	0.243
419	ENSDARG00000024846	cops8	1	0.270636201	-0.447331589	0.083	0.216
420	ENSDARG00000025147	cd63	1	0.288699608	0.595724772	0.583	0.459
421	ENSDARG00000025254	s100a10b	1	0.147234922	-0.680044688	0	0.162
422	ENSDARG00000025269	pdcd6ip	1	0.298355194	0.464675333	0.333	0.162
423	ENSDARG00000025326	myl12.2	1	0.938612043	0.263019977	0.25	0.243
424	ENSDARG00000025332	rbm28	1	0.376170952	-0.484027477	0.083	0.189
425	ENSDARG00000025522	sgk1	1	0.159444679	-0.295782916	0.417	0.703
426	ENSDARG00000025554	wdr83os	1	0.079777452	0.525993333	0.5	0.243
427	ENSDARG00000025615	prr15la	1	0.743639828	-0.413833343	0.167	0.189
428	ENSDARG00000025754	ube2f	1	0.013420139	0.471392292	0.25	0.027
429	ENSDARG00000025972	mcts1	1	0.393718525	-0.451636553	0.167	0.297
430	ENSDARG00000026072	pdcd5	1	0.481204486	0.446414935	0.083	0.189
431	ENSDARG00000026281	lyrm1	1	0.013319665	0.850503318	0.167	0
432	ENSDARG00000026444	apoob	1	0.015373356	0.393834663	0.25	0.027
433	ENSDARG00000026476	tia1l	1	0.541348998	0.265270486	0.25	0.189
434	ENSDARG00000026531	alcama	1	0.750302446	0.282217373	0.25	0.216
435	ENSDARG00000026582	iscub	1	0.1751226	0.49061737	0.417	0.243
436	ENSDARG00000026655	tspo	1	0.326152193	-0.287109662	0.25	0.405
437	ENSDARG00000026712	rab5c	1	0.760697665	0.402255761	0.333	0.405
438	ENSDARG00000026726	anxa1a	1	1	-0.477371547	0.167	0.162
439	ENSDARG00000026829	cotl1	1	0.05151847	0.413340019	0.25	0.054
440	ENSDARG00000026842	acin1b	1	0.078023045	0.283707799	0.167	0.027
441	ENSDARG00000026845	rhoaa	1	0.702543917	0.296211925	0.25	0.216
442	ENSDARG00000026941	fbxl4	1	0.194490493	0.510486166	0.167	0.054
443	ENSDARG00000027088	ptgdsb.1	1	0.335869988	0.458981982	0.417	0.297
444	ENSDARG00000027099	psmc4	1	0.541348998	0.826754075	0.25	0.189
445	ENSDARG00000027141	ube2l3b	1	0.143219439	-0.451503034	0.083	0.27
446	ENSDARG00000027154	tpd52l2a	1	0.249924608	-0.566953256	0	0.108
447	ENSDARG00000027182	rnf25	1	0.087946913	0.56836155	0.167	0.027
448	ENSDARG00000027196	si:dkey-16l2.17	1	0.170650893	0.674438125	0.333	0.162
449	ENSDARG00000027249	btg1	1	0.07491799	0.50684484	0.833	0.649
450	ENSDARG00000027547	TPGS1	1	0.481204486	0.292093089	0.083	0.189
451	ENSDARG00000027803	sbds	1	0.087946913	0.363375478	0.167	0.027
452	ENSDARG00000027887	zfyve21	1	0.191734228	-0.377857138	0	0.135
453	ENSDARG00000027930	naprt	1	0.511276315	-0.281921131	0.25	0.378
454	ENSDARG00000027966	ap1s3b	1	0.473965831	-0.412884369	0.167	0.243
455	ENSDARG00000027978	yy1b	1	0.500533998	0.808808935	0.167	0.108
456	ENSDARG00000027992	hao2	1	0.856121309	0.550999699	0.333	0.324
457	ENSDARG00000028027	trim63a	1	0.087946913	0.424565513	0.167	0.027
458	ENSDARG00000028067	bnip3lb	1	0.06813258	0.394344431	0.333	0.108
459	ENSDARG00000028106	glrx	1	0.602547221	-0.276738054	0.417	0.622
460	ENSDARG00000028148	pax2a	1	0.947953875	-0.257859873	0.417	0.405
461	ENSDARG00000028213	ttn.2	1	0.526849549	1.05852437	0.167	0.108
462	ENSDARG00000028336	dhdhl	1	0.389883788	-0.256522389	0.417	0.622
463	ENSDARG00000028396	fkbp5	1	0.061140805	-0.523380997	0.25	0.514
464	ENSDARG00000029003	eif1axa	1	0.192204362	0.44797449	0.333	0.162
465	ENSDARG00000029011	xpnpep1	1	0.716480748	-0.418508715	0.417	0.351
466	ENSDARG00000029248	fubp1	1	0.1257639	0.588200727	0.25	0.081
467	ENSDARG00000029305	baiap2l1a	1	0.790610059	-0.390340996	0.083	0.108
468	ENSDARG00000029308	prr15lb	1	0.894383782	0.502893431	0.083	0.108
469	ENSDARG00000029544	id2b	1	0.338458152	-0.498960546	0.083	0.189
470	ENSDARG00000029587	msra	1	0.284751713	-0.50923939	0.333	0.459
471	ENSDARG00000029663	rab1ab	1	0.463443222	0.309656122	0.333	0.243
472	ENSDARG00000029688	hsp70.1	1	0.527701518	-0.272438191	0.167	0.27
473	ENSDARG00000029695	pgp	1	0.191734228	-0.300480595	0	0.135
474	ENSDARG00000029722	hmgb2a	1	0.09134771	-0.414627288	0.167	0.514
475	ENSDARG00000029818	srsf5a	1	0.216559662	-0.455744319	0.333	0.541
476	ENSDARG00000029865	rassf2a	1	0.013319665	0.29551883	0.167	0
477	ENSDARG00000029936	grtp1a	1	0.065513889	-0.366100457	0	0.243
478	ENSDARG00000030087	nfkbib	1	0.013420139	0.351143106	0.25	0.027
479	ENSDARG00000030094	malb	1	0.608840103	0.295409789	0.25	0.189
480	ENSDARG00000030106	stmn4	1	0.078023045	0.673120096	0.167	0.027
481	ENSDARG00000030139	sdhdb	1	0.843065068	0.254055839	0.417	0.541
482	ENSDARG00000030155	ssbp3b	1	0.194490493	0.261609738	0.167	0.054
483	ENSDARG00000030213	sap30l	1	0.278546878	-0.340099911	0.25	0.459
484	ENSDARG00000030241	vbp1	1	0.255946689	-0.296517975	0.083	0.216
485	ENSDARG00000030278	idh3a	1	0.245406861	0.759185832	0.333	0.189
486	ENSDARG00000030349	cryba2a	1	0.049485778	-0.874762119	0	0.27
487	ENSDARG00000030411	crygn2	1	0.001807189	-1.800286485	0	0.541
488	ENSDARG00000030441	ppa1b	1	0.519712173	0.634527019	0.25	0.189
489	ENSDARG00000030608	rhogd	1	0.087946913	0.437039734	0.167	0.027
490	ENSDARG00000030781	acads	1	0.099777292	-0.618737482	0.083	0.324
491	ENSDARG00000030913	cluha	1	0.147234922	-0.289000744	0	0.162
492	ENSDARG00000031100	ivns1abpa	1	0.645331045	-0.256722333	0.25	0.351
493	ENSDARG00000031317	ppdpfb	1	0.912026492	0.257470685	0.5	0.541
494	ENSDARG00000031325	tmed1a	1	0.958817589	0.534292448	0.167	0.189
495	ENSDARG00000031506	flvcr2b	1	0.078023045	0.264340387	0.167	0.027
496	ENSDARG00000031657	fahd1	1	0.313333334	0.429902397	0.583	0.432
497	ENSDARG00000031819	eif4ebp2	1	0.311825869	-0.251380401	0.417	0.649
498	ENSDARG00000032010	slc15a2	1	0.38173459	-0.586719884	0.333	0.432
499	ENSDARG00000032102	prdx3	1	0.989836877	0.331417295	0.417	0.459
500	ENSDARG00000032129	gtf2f1	1	0.1257639	0.402653058	0.25	0.081
501	ENSDARG00000032296	pomp	1	0.459431697	0.407266454	0.25	0.405
502	ENSDARG00000032319	mest	1	0.147234922	-0.296929914	0	0.162
503	ENSDARG00000032458	mark2b	1	0.032989426	0.469326414	0.417	0.162
504	ENSDARG00000032575	ywhaz	1	0.566608593	-0.252135508	0.083	0.162
505	ENSDARG00000032617	fgfrl1a	1	0.013319665	0.300725188	0.167	0
506	ENSDARG00000032619	tob1a	1	0.226806473	0.381117906	0.75	0.73
507	ENSDARG00000032725	rps27a	1	0.008884688	-0.288532638	1	1
508	ENSDARG00000032765	net1	1	0.539555967	0.256890591	0.167	0.297
509	ENSDARG00000032802	ktn1	1	0.632141389	-0.385076873	0.167	0.216
510	ENSDARG00000032849	ndrg1a	1	0.051306962	0.724231808	0.667	0.378
511	ENSDARG00000032866	erh	1	0.345848982	0.584067943	0.333	0.243
512	ENSDARG00000032919	chchd3a	1	0.514147544	-0.367450062	0.167	0.243
513	ENSDARG00000032929	cryba1l1	1	0.021366052	-1.302255209	0.25	0.595
514	ENSDARG00000032985	mrpl27	1	0.203703435	-0.600102714	0.083	0.243
515	ENSDARG00000032997	rnf185	1	0.028545109	-0.658631374	0.083	0.405
516	ENSDARG00000033009	h3f3c	1	0.3890921	0.538175789	0.583	0.459
517	ENSDARG00000033138	lyrm2	1	0.133262771	0.553793129	0.583	0.351
518	ENSDARG00000033175	snrpe	1	0.150873842	0.541493045	0.417	0.216
519	ENSDARG00000033182	arl4ab	1	0.112626421	-0.361093004	0.083	0.297
520	ENSDARG00000033285	gsto2	1	0.318122387	-0.341129941	0.083	0.216
521	ENSDARG00000033382	grifin	1	0.270636201	-0.594972035	0.083	0.216
522	ENSDARG00000033440	metap1	1	0.004856074	0.769537107	0.5	0.135
523	ENSDARG00000033450	nkap	1	0.428492453	0.563227659	0.25	0.162
524	ENSDARG00000033466	tagln2	1	0.112864693	-0.293452088	0	0.189
525	ENSDARG00000033596	polr2c	1	0.341380404	0.399364196	0.167	0.081
526	ENSDARG00000033597	api5	1	0.08620509	-0.562126979	0	0.216
527	ENSDARG00000033647	smarcb1a	1	0.249924608	-0.438017795	0	0.108
528	ENSDARG00000033655	stmn1b	1	0.865457005	0.480111416	0.25	0.243
529	ENSDARG00000033789	ndufb7	1	0.457450151	-0.409143794	0.583	0.73
530	ENSDARG00000034056	csnk1g2b	1	0.87689045	0.400813883	0.167	0.189
531	ENSDARG00000034291	rpl37	1	0.096824614	-0.288477812	1	1
532	ENSDARG00000034293	hif1ab	1	0.622267876	0.405104395	0.25	0.378
533	ENSDARG00000034368	hexb	1	0.109429971	0.564752487	0.333	0.135
534	ENSDARG00000034430	zgc:172121	1	0.191734228	-0.282307782	0	0.135
535	ENSDARG00000034470	aldoab	1	0.249924608	-0.478580971	0	0.108
536	ENSDARG00000034473	ttyh3a	1	0.020042866	0.253959097	0.25	0.027
537	ENSDARG00000034693	mysm1	1	0.191734228	-0.30840637	0	0.135
538	ENSDARG00000034823	copg2	1	0.320545487	0.347481581	0.25	0.135
539	ENSDARG00000034852	nt5c2l1	1	0.728567501	0.69722544	0.083	0.135
540	ENSDARG00000035043	pfdn5	1	0.432132646	-0.256118705	0.167	0.27
541	ENSDARG00000035282	emc6	1	0.027622001	-0.618483563	0	0.324
542	ENSDARG00000035324	hnrnpl	1	0.211866241	0.385021565	0.167	0.054
543	ENSDARG00000035325	srsf7a	1	0.59951578	-0.426652232	0.167	0.243
544	ENSDARG00000035326	nccrp1	1	0.958817589	0.461634908	0.167	0.189
545	ENSDARG00000035327	ckma	1	0.193872827	0.267541066	0.667	0.459
546	ENSDARG00000035329	capns1a	1	0.204907968	-0.711888749	0.167	0.351
547	ENSDARG00000035400	btf3	1	0.161249754	0.273612186	0.75	0.811
548	ENSDARG00000035406	ttc33	1	0.087946913	0.372748512	0.167	0.027
549	ENSDARG00000035458	atp2a1l	1	0.025423393	1.153557877	0.333	0.081
550	ENSDARG00000035519	histh1l	1	0.169521227	-0.705665607	0.333	0.514
551	ENSDARG00000035557	gabarapa	1	0.632141389	0.338161158	0.25	0.189
552	ENSDARG00000035573	AK6	1	0.027622001	-0.452033801	0	0.324
553	ENSDARG00000035596	ISCU (1 of many)	1	0.109360115	-0.585096622	0.167	0.405
554	ENSDARG00000035622	xbp1	1	0.261586721	-0.495818023	0.167	0.324
555	ENSDARG00000035652	sat1a.1	1	0.203703435	-0.484125082	0.083	0.243
556	ENSDARG00000035679	si:rp71-45k5.4	1	0.191965585	-0.582003693	0.083	0.27
557	ENSDARG00000035694	stm	1	0.194490493	0.414928218	0.167	0.054
558	ENSDARG00000035719	arl5c	1	0.24118646	-0.520607943	0.083	0.243
559	ENSDARG00000035741	slc25a11	1	0.013319665	0.519363769	0.167	0
560	ENSDARG00000035810	rgcc	1	0.25469833	-0.268173499	0.083	0.243
561	ENSDARG00000035869	azin1b	1	0.220589993	0.423615538	0.417	0.27
562	ENSDARG00000035890	fuca1.1	1	0.191734228	-0.547442636	0	0.135
563	ENSDARG00000035987	psmg2	1	0.928046108	0.396339116	0.167	0.162
564	ENSDARG00000036036	mdka	1	0.698120408	-0.473212444	0.167	0.108
565	ENSDARG00000036040	atg13	1	0.112864693	-0.570503949	0	0.189
566	ENSDARG00000036041	f2	1	0.581518514	0.264700092	0.167	0.108
567	ENSDARG00000036073	cebpg	1	0.015963585	0.903721619	0.417	0.108
568	ENSDARG00000036074	cebpa	1	0.07663184	-0.773200329	0.25	0.514
569	ENSDARG00000036092	sdhaf3	1	0.194490493	0.670169568	0.167	0.054
570	ENSDARG00000036190	txnl4a	1	0.063079671	0.376223201	0.25	0.054
571	ENSDARG00000036232	trpm7	1	0.335096661	0.908865263	0.25	0.162
572	ENSDARG00000036237	slc27a2a	1	0.609812765	-0.268020006	0.083	0.135
573	ENSDARG00000036295	golga7ba	1	0.078023045	0.797801453	0.167	0.027
574	ENSDARG00000036299	nucb2a	1	0.492761794	-0.317457779	0.167	0.081
575	ENSDARG00000036316	rpl39	1	0.013694028	-0.353349185	0.917	1
576	ENSDARG00000036329	ndufa1	1	0.523379869	-0.268403017	0.5	0.622
577	ENSDARG00000036427	slc3a2a	1	0.764741079	-0.315943082	0.25	0.27
578	ENSDARG00000036438	ndufv1	1	0.115552167	-0.592570919	0.167	0.432
579	ENSDARG00000036494	gstcd	1	0.112626421	-0.715359312	0.083	0.297
580	ENSDARG00000036577	atp6v0cb	1	0.191734228	-0.384873636	0	0.135
581	ENSDARG00000036588	mhc1zba	1	0.069682135	0.306184871	0.417	0.162
582	ENSDARG00000036593	kdm2ba	1	0.249924608	-0.330120226	0	0.108
583	ENSDARG00000036675	hnrnpa1b	1	0.389883788	0.32970442	0.583	0.568
584	ENSDARG00000036784	commd7	1	0.08620509	-0.41601838	0	0.216
585	ENSDARG00000036832	cyt1l	1	0.170419425	-0.555287356	0.083	0.297
586	ENSDARG00000036834	krt92	1	0.526849549	0.62385169	0.167	0.108
587	ENSDARG00000036840	krt15	1	0.143219439	-1.010029408	0.083	0.27
588	ENSDARG00000036865	slc2a12	1	0.660817761	-0.305887956	0.583	0.541
589	ENSDARG00000036903	irak1bp1	1	0.078023045	0.660354901	0.167	0.027
590	ENSDARG00000036995	lsm6	1	0.728567501	0.641056546	0.083	0.135
591	ENSDARG00000037009	banf1	1	0.71665436	0.621246897	0.167	0.135
592	ENSDARG00000037038	psmc6	1	0.193971091	0.420063839	0.25	0.108
593	ENSDARG00000037071	rps26	1	0.213438046	-0.260701751	0.833	0.946
594	ENSDARG00000037091	asah1a	1	0.010719764	0.389227367	0.333	0.054
595	ENSDARG00000037259	ndufb6	1	0.42842031	0.257208008	0.583	0.486
596	ENSDARG00000037261	mtap	1	0.249924608	-0.313729246	0	0.108
597	ENSDARG00000037284	ptges3a	1	0.577581384	-0.289985811	0.167	0.243
598	ENSDARG00000037309	gatb	1	0.581518514	-0.547951165	0.083	0.135
599	ENSDARG00000037358	polr3e	1	0.078023045	0.278092568	0.167	0.027
600	ENSDARG00000037393	slc43a1a	1	0.320545487	0.840276854	0.25	0.135
601	ENSDARG00000037421	egr1	1	0.099450505	0.306710717	0.5	0.216
602	ENSDARG00000037488	canx	1	0.861191376	-0.303925529	0.333	0.378
603	ENSDARG00000037746	actb1	1	0.477760388	-0.344563023	0.583	0.703
604	ENSDARG00000037781	acss2	1	0.191734228	-0.388105513	0	0.135
605	ENSDARG00000037783	proza	1	0.230336945	0.323245001	0.167	0.054
606	ENSDARG00000037789	pvalb1	1	0.231122293	0.365371138	1	0.919
607	ENSDARG00000037790	pvalb8	1	0.15096108	0.888758669	0.333	0.162
608	ENSDARG00000037846	hm13	1	0.581518514	-0.359614156	0.083	0.135
609	ENSDARG00000037919	rbbp6	1	0.370760952	0.389005462	0.25	0.162
610	ENSDARG00000037935	aldh16a1	1	0.367487223	-0.280466006	0.25	0.405
611	ENSDARG00000037955	pih1d1	1	0.481891973	0.277640498	0.333	0.243
612	ENSDARG00000037980	elob	1	0.159568093	0.365254212	0.083	0.324
613	ENSDARG00000037998	flot1b	1	0.249924608	-0.288881522	0	0.108
614	ENSDARG00000038006	osr2	1	0.112864693	-0.358625405	0	0.189
615	ENSDARG00000038025	cbx7a	1	0.985590444	0.375645047	0.167	0.162
616	ENSDARG00000038028	ndufa6	1	0.199092753	-0.445318689	0.583	0.865
617	ENSDARG00000038068	ddx5	1	0.107716467	0.661322671	0.583	0.486
618	ENSDARG00000038106	slc37a4a	1	0.8419403	0.328926354	0.25	0.324
619	ENSDARG00000038141	atf4b	1	0.837364199	0.459897604	0.333	0.351
620	ENSDARG00000038153	lgals2b	1	0.370760952	0.258459418	0.083	0.216
621	ENSDARG00000038154	isca2	1	0.065513889	-0.334534869	0	0.243
622	ENSDARG00000038297	aspdh	1	0.745385265	0.507662191	0.167	0.135
623	ENSDARG00000038312	rcl1	1	0.500533998	0.683527053	0.167	0.108
624	ENSDARG00000038359	enosf1	1	0.049485778	-0.457282718	0	0.27
625	ENSDARG00000038439	fabp10a	1	0.253597213	-0.429163175	0.333	0.595
626	ENSDARG00000038524	pik3r1	1	0.158501511	-0.499351048	0.167	0.351
627	ENSDARG00000038566	gnptg	1	0.240417308	0.737362256	0.25	0.135
628	ENSDARG00000038635	magoh	1	0.28661342	0.565792714	0.25	0.135
629	ENSDARG00000038694	zgc:101744	1	0.376170952	0.454475231	0.25	0.135
630	ENSDARG00000038731	slc25a36a	1	0.147234922	-0.300675435	0	0.162
631	ENSDARG00000038787	tmub1	1	0.764849758	0.314976904	0.333	0.297
632	ENSDARG00000038835	ppid	1	0.87689045	0.358201607	0.167	0.189
633	ENSDARG00000038876	zgc:101569	1	0.727329334	0.498229732	0.333	0.324
634	ENSDARG00000038900	acadm	1	0.389883788	0.540444047	0.5	0.595
635	ENSDARG00000038901	tmem256	1	0.47273189	-0.2512474	0.333	0.432
636	ENSDARG00000038905	hectd3	1	0.467919979	-0.320633351	0.083	0.162
637	ENSDARG00000039005	trappc1	1	0.644476607	-0.349620754	0.167	0.243
638	ENSDARG00000039007	eno3	1	0.188936281	0.405083287	1	0.919
639	ENSDARG00000039034	marcksl1a	1	0.870875794	-0.746707798	0.167	0.162
640	ENSDARG00000039064	st3gal7	1	0.129566453	0.457058547	0.583	0.405
641	ENSDARG00000039269	arg2	1	0.549384466	-0.493217529	0.417	0.459
642	ENSDARG00000039272	pls1	1	0.08620509	-0.300546279	0	0.216
643	ENSDARG00000039338	gadd45gip1	1	0.100589735	0.389553493	0.583	0.324
644	ENSDARG00000039343	ahcyl2	1	0.066810883	0.699994726	0.417	0.189
645	ENSDARG00000039493	naa20	1	0.22600386	-0.265483401	0.167	0.351
646	ENSDARG00000039601	ier3ip1	1	0.044972058	0.597744942	0.417	0.162
647	ENSDARG00000039605	mat1a	1	0.38196091	0.734033679	0.417	0.351
648	ENSDARG00000039719	mrps26	1	0.941886278	0.261618952	0.25	0.297
649	ENSDARG00000039863	lifrb	1	0.338458152	0.261686395	0.25	0.135
650	ENSDARG00000039913	tmem147	1	0.194490493	0.428898829	0.167	0.054
651	ENSDARG00000039914	gapdhs	1	0.08620509	-0.767693734	0	0.216
652	ENSDARG00000039915	bola1	1	0.341380404	0.797805183	0.167	0.081
653	ENSDARG00000039929	ckmt2b	1	0.013319665	0.38336348	0.167	0
654	ENSDARG00000040021	ebag9	1	0.541348998	0.461899515	0.25	0.189
655	ENSDARG00000040039	pttg1ipb	1	0.246903504	0.314974905	0.667	0.514
656	ENSDARG00000040059	gbp	1	0.226229848	-0.491463296	0.167	0.324
657	ENSDARG00000040072	scpep1	1	0.857500784	0.471631835	0.25	0.27
658	ENSDARG00000040076	pycard	1	0.191734228	-0.328310049	0	0.135
659	ENSDARG00000040121	psma2	1	0.078064479	-0.446038098	0.167	0.432
660	ENSDARG00000040158	cdc42l	1	0.500533998	0.412768468	0.167	0.108
661	ENSDARG00000040184	syncrip	1	0.488980912	-0.302660869	0.333	0.432
662	ENSDARG00000040286	ubl7b	1	0.023019462	0.683023257	0.333	0.081
663	ENSDARG00000040338	hvcn1	1	0.16057802	0.319930241	0.333	0.162
664	ENSDARG00000040350	rpp38	1	0.013319665	0.519363769	0.167	0
665	ENSDARG00000040439	rsl24d1	1	0.279405835	-0.272292621	0.833	0.919
666	ENSDARG00000040440	snrpd2	1	0.109360115	-0.523636739	0.167	0.405
667	ENSDARG00000040469	enpp6	1	0.88189553	0.252214056	0.167	0.216
668	ENSDARG00000040513	zgc:92313	1	0.865457005	0.34022073	0.25	0.243
669	ENSDARG00000040534	epcam	1	0.917880286	0.324701213	0.417	0.432
670	ENSDARG00000040555	bckdha	1	0.966624943	0.25879472	0.333	0.324
671	ENSDARG00000040565	ckmb	1	0.479609712	0.337980001	0.583	0.541
672	ENSDARG00000040566	phykpl	1	0.774474778	0.269534468	0.167	0.135
673	ENSDARG00000040607	rtf2	1	0.191734228	-0.497948588	0	0.135
674	ENSDARG00000040610	si:ch73-352p4.8	1	0.364307275	0.351548105	0.167	0.081
675	ENSDARG00000040650	gps1	1	0.115985462	0.283497087	0.25	0.081
676	ENSDARG00000040666	nifk	1	0.099777292	-0.421256142	0.083	0.324
677	ENSDARG00000040747	tm4sf4	1	0.249924608	0.384180564	0.167	0.054
678	ENSDARG00000040764	id1	1	0.463443222	1.097840502	0.333	0.243
679	ENSDARG00000040874	add3a	1	0.790610059	-0.282459229	0.083	0.108
680	ENSDARG00000040930	deptor	1	0.493184218	-0.273152395	0.25	0.297
681	ENSDARG00000040942	pnp6	1	0.156283479	-0.396514176	0.25	0.486
682	ENSDARG00000041060	lgals9l3	1	0.467919979	-0.490053448	0.083	0.162
683	ENSDARG00000041062	calb2a	1	0.010719764	0.739534613	0.333	0.054
684	ENSDARG00000041068	got2a	1	0.11555519	0.513024532	0.5	0.297
685	ENSDARG00000041108	ctsh	1	0.609812765	-0.480888668	0.083	0.135
686	ENSDARG00000041182	rpl4	1	0.101708148	0.272850977	1	0.973
687	ENSDARG00000041226	cdc40	1	0.013420139	0.762115224	0.25	0.027
688	ENSDARG00000041306	mrps25	1	0.255946689	-0.345846378	0.083	0.216
689	ENSDARG00000041317	rangap1a	1	0.553853762	0.541236093	0.167	0.108
690	ENSDARG00000041332	tmem33	1	0.285893415	-0.372372921	0.083	0.216
691	ENSDARG00000041397	eif2b2	1	0.112864693	-0.263857231	0	0.189
692	ENSDARG00000041400	ndufa3	1	0.603284617	-0.250559053	0.417	0.541
693	ENSDARG00000041421	taz	1	0.112864693	-0.294031681	0	0.189
694	ENSDARG00000041433	si:dkey-7c18.24	1	0.002091051	0.864805953	0.25	0
695	ENSDARG00000041503	med4	1	0.824885775	-0.29965273	0.083	0.108
696	ENSDARG00000041505	itm2bb	1	0.25449533	0.459615829	0.417	0.27
697	ENSDARG00000041569	ces2	1	0.078023045	0.75621989	0.167	0.027
698	ENSDARG00000041570	mrpl39	1	0.125544496	0.313467521	0.333	0.135
699	ENSDARG00000041602	zgc:92335	1	0.147234922	-0.473429511	0	0.162
700	ENSDARG00000041617	nme5	1	0.01757258	0.293819704	0.25	0.027
701	ENSDARG00000041723	zgc:55461	1	0.249924608	-0.444574956	0	0.108
702	ENSDARG00000041875	ube2v1	1	0.630420441	0.471738281	0.333	0.27
703	ENSDARG00000041896	dnajc5ga	1	0.078023045	0.865314748	0.167	0.027
704	ENSDARG00000041921	hsbp1b	1	0.207288981	0.515143712	0.583	0.405
705	ENSDARG00000041925	cryba2b	1	0.0157253	-1.083709089	0.083	0.514
706	ENSDARG00000041974	brk1	1	0.956790123	-0.323222312	0.167	0.162
707	ENSDARG00000041991	rrp9	1	0.013319665	0.503567937	0.167	0
708	ENSDARG00000042010	pklr	1	0.381272111	0.304697667	0.75	0.649
709	ENSDARG00000042112	dio1	1	0.301721506	-0.267432451	0.083	0.216
710	ENSDARG00000042124	si:dkey-4e7.3	1	0.38343399	-0.357868554	0.417	0.568
711	ENSDARG00000042236	atrx	1	0.009803688	0.523957776	0.417	0.081
712	ENSDARG00000042252	eif4h	1	0.491138506	0.253584378	0.25	0.162
713	ENSDARG00000042322	si:dkey-177p2.6	1	0.443024045	-0.295822132	0.25	0.351
714	ENSDARG00000042548	tpd52l1	1	0.087946913	0.282605257	0.167	0.027
715	ENSDARG00000042623	acbd3	1	0.013319665	0.315356424	0.167	0
716	ENSDARG00000042660	fam32a	1	0.01999991	0.512645265	0.583	0.27
717	ENSDARG00000042667	klf2a	1	0.013319665	0.685789238	0.167	0
718	ENSDARG00000042717	adipor1b	1	0.147234922	-0.36574488	0	0.162
719	ENSDARG00000042799	atpaf1	1	0.473965831	-0.3957856	0.167	0.243
720	ENSDARG00000042840	eml1	1	0.098228332	0.589437114	0.25	0.081
721	ENSDARG00000042853	ivd	1	0.22600386	-0.327207903	0.167	0.351
722	ENSDARG00000042864	rpl7l1	1	0.414298121	0.313766175	0.333	0.216
723	ENSDARG00000042874	phlda2	1	0.270636201	-1.130587071	0.083	0.216
724	ENSDARG00000042953	cyp2n13	1	0.376170952	-0.358316208	0.083	0.189
725	ENSDARG00000042975	auh	1	0.088374475	1.007553062	0.333	0.135
726	ENSDARG00000042977	nfil3	1	0.364307275	0.393193573	0.167	0.081
727	ENSDARG00000042978	cyp2p6	1	0.049485778	-0.487784887	0	0.27
728	ENSDARG00000043009	fam43a	1	0.361376476	-0.373094237	0.167	0.297
729	ENSDARG00000043257	ckbb	1	0.393414594	0.741500594	0.5	0.432
730	ENSDARG00000043443	kcnj13	1	0.13617298	0.32503623	0.25	0.081
731	ENSDARG00000043484	ube2d2	1	0.799037874	0.718757219	0.25	0.216
732	ENSDARG00000043493	cltca	1	0.128770193	-0.467710604	0.167	0.405
733	ENSDARG00000043497	scrn2	1	0.255946689	-0.289540317	0.083	0.216
734	ENSDARG00000043502	ccdc124	1	0.379962807	-0.744326594	0.167	0.27
735	ENSDARG00000043509	rpl11	1	0.040794224	-0.341373132	0.917	1
736	ENSDARG00000043511	prdx6	1	0.109460816	-0.674181388	0.167	0.432
737	ENSDARG00000043561	psmc1b	1	0.112864693	-0.384273278	0	0.189
738	ENSDARG00000043587	srd5a2a	1	0.261810761	0.706767988	0.417	0.324
739	ENSDARG00000043608	eif4ebp1	1	0.048107851	-0.369051806	0.25	0.622
740	ENSDARG00000043631	bcas2	1	0.159568093	0.537312427	0.083	0.324
741	ENSDARG00000043635	cmc2	1	0.134574483	-0.453020255	0.083	0.324
742	ENSDARG00000043732	cops4	1	0.215695279	-0.325967098	0.083	0.243
743	ENSDARG00000043857	ufm1	1	0.112864693	-0.297745785	0	0.189
744	ENSDARG00000043865	timm9	1	0.24939981	-0.407000728	0.167	0.324
745	ENSDARG00000043905	rnf14	1	0.087946913	0.503996489	0.167	0.027
746	ENSDARG00000044001	lgals3b	1	0.249924608	-0.604151629	0	0.108
747	ENSDARG00000044016	myo6a	1	0.049485778	-0.365831132	0	0.27
748	ENSDARG00000044093	rpl13a	1	0.027974694	0.361192771	1	0.892
749	ENSDARG00000044132	ogna	1	0.002091051	0.546186003	0.25	0
750	ENSDARG00000044153	ppp1cb	1	0.052225828	0.544682896	0.417	0.162
751	ENSDARG00000044179	rbms2a	1	0.147234922	-0.363985227	0	0.162
752	ENSDARG00000044182	stau1	1	0.914138286	-0.333941591	0.25	0.243
753	ENSDARG00000044241	dram2b	1	0.194490493	0.292297929	0.167	0.054
754	ENSDARG00000044267	sumo1	1	0.416372465	-0.3317867	0.083	0.189
755	ENSDARG00000044328	ankrd46a	1	0.013319665	0.432139936	0.167	0
756	ENSDARG00000044332	zranb2	1	0.013420139	0.431525505	0.25	0.027
757	ENSDARG00000044345	cyfip1	1	0.655931853	0.287961377	0.25	0.216
758	ENSDARG00000044420	dnajc19	1	0.756734661	-0.257615685	0.083	0.108
759	ENSDARG00000044431	ppig	1	0.079793375	0.414997233	0.333	0.108
760	ENSDARG00000044511	etv5b	1	0.147234922	-0.251381891	0	0.162
761	ENSDARG00000044565	ola1	1	0.300195407	0.394376345	0.583	0.459
762	ENSDARG00000044573	cdc42	1	0.232711889	0.446587278	0.333	0.189
763	ENSDARG00000044601	rtn4a	1	0.295542147	0.817753283	0.417	0.297
764	ENSDARG00000044625	pcf11	1	0.002091051	0.400957515	0.25	0
765	ENSDARG00000044852	wbp2nl	1	0.945449673	0.428858004	0.333	0.351
766	ENSDARG00000045075	tmem106a	1	0.338458152	0.541075767	0.25	0.135
767	ENSDARG00000045091	mrpl10	1	0.211866241	0.383359662	0.167	0.054
768	ENSDARG00000045132	vdac1	1	0.801392805	-0.322117501	0.583	0.622
769	ENSDARG00000045167	dlgap5	1	0.003748603	0.646502939	0.333	0.027
770	ENSDARG00000045230	cox6b1	1	0.098827194	-0.589747804	0.5	0.703
771	ENSDARG00000045257	decr2	1	0.013420139	0.679446507	0.25	0.027
772	ENSDARG00000045296	cops9	1	0.600482792	-0.255597288	0.333	0.243
773	ENSDARG00000045351	ccdc58	1	0.814372603	0.332023996	0.167	0.162
774	ENSDARG00000045352	cst14a.2	1	0.003829456	-1.134488074	0	0.486
775	ENSDARG00000045359	elocb	1	0.087597193	-0.525237528	0.167	0.459
776	ENSDARG00000045360	flj11011l	1	0.986267107	0.295642808	0.167	0.189
777	ENSDARG00000045364	trappc3	1	0.147234922	-0.276560427	0	0.162
778	ENSDARG00000045372	ngdn	1	0.143219439	-0.397986899	0.083	0.27
779	ENSDARG00000045399	cct5	1	0.410676798	-0.287911552	0.5	0.676
780	ENSDARG00000045402	commd3	1	0.985590444	0.267721172	0.167	0.162
781	ENSDARG00000045428	mcee	1	0.87689045	0.290670452	0.167	0.189
782	ENSDARG00000045442	cpb1	1	0.274179157	0.505136662	0.417	0.243
783	ENSDARG00000045490	ndufb2	1	0.687522832	0.273585821	0.5	0.568
784	ENSDARG00000045522	acot15	1	0.025847132	0.795126622	0.417	0.135
785	ENSDARG00000045542	lamtor4	1	0.049485778	-0.288903432	0	0.27
786	ENSDARG00000045563	washc3	1	0.194490493	0.511383212	0.167	0.054
787	ENSDARG00000045620	nansa	1	0.078023045	0.84908582	0.167	0.027
788	ENSDARG00000045638	slc13a1	1	0.381485972	0.378718109	0.333	0.189
789	ENSDARG00000045705	meig1	1	0.822942326	-0.491717495	0.167	0.189
790	ENSDARG00000045847	si:ch211-214j24.10	1	0.08620509	-0.415316782	0	0.216
791	ENSDARG00000045913	mrps10	1	0.450403985	-0.280700534	0.167	0.27
792	ENSDARG00000045914	si:ch211-51e12.7	1	0.228187389	-0.36214746	0.083	0.243
793	ENSDARG00000045929	oaz2a	1	0.191734228	-0.474712036	0	0.135
794	ENSDARG00000045930	rbpms2a	1	0.014518504	0.469059827	0.417	0.108
795	ENSDARG00000046002	necap2	1	0.609812765	-0.305728023	0.083	0.135
796	ENSDARG00000046010	kdm2bb	1	0.013319665	0.427107948	0.167	0
797	ENSDARG00000046022	tmed7	1	0.511276315	0.289484056	0.25	0.378
798	ENSDARG00000046106	rab10	1	0.904097099	0.302749113	0.167	0.189
799	ENSDARG00000046132	dynlt3	1	0.686211212	0.310915778	0.333	0.243
800	ENSDARG00000051783	rplp0	1	0.112044314	-0.260881717	1	1
801	ENSDARG00000051800	fnbp4	1	0.05151847	0.410272952	0.25	0.054
802	ENSDARG00000051816	aass	1	0.790610059	-0.412228616	0.083	0.108
803	ENSDARG00000051925	cyb5r2	1	0.191734228	-0.533149724	0	0.135
804	ENSDARG00000051953	ythdc1	1	0.230336945	0.31605126	0.167	0.054
805	ENSDARG00000052061	col4a6	1	0.428492453	0.322321136	0.25	0.162
806	ENSDARG00000052244	zgc:158564	1	0.010719764	0.731538192	0.333	0.054
807	ENSDARG00000052271	slc22a18	1	0.379962807	-0.542853153	0.167	0.27
808	ENSDARG00000052304	uqcrc1	1	0.412669445	0.330269441	0.5	0.459
809	ENSDARG00000052334	ociad1	1	0.197441759	0.400220617	0.333	0.189
810	ENSDARG00000052371	higd2a	1	0.548031308	-0.349520152	0.167	0.27
811	ENSDARG00000052377	psmd12	1	0.1257639	0.370396042	0.25	0.081
812	ENSDARG00000052429	syngr2a	1	0.632141389	-0.365847341	0.167	0.216
813	ENSDARG00000052578	c6ast4	1	0.249924608	-0.697947203	0	0.108
814	ENSDARG00000052623	bsdc1	1	0.71665436	0.55089491	0.167	0.135
815	ENSDARG00000052644	ca10a	1	0.364307275	0.354404278	0.167	0.081
816	ENSDARG00000052674	csnk1a1	1	0.072921458	-0.389644514	0.083	0.351
817	ENSDARG00000052700	SLC9B2	1	0.08620509	-0.310707039	0	0.216
818	ENSDARG00000052728	sltm	1	0.904097099	0.45244124	0.167	0.189
819	ENSDARG00000052746	grinab	1	0.63870265	-0.317706446	0.083	0.135
820	ENSDARG00000052816	shmt1	1	0.167081705	-0.535262127	0.167	0.351
821	ENSDARG00000052859	chp1	1	0.189985951	0.543300106	0.583	0.459
822	ENSDARG00000052966	nmt1a	1	0.698120408	-0.320577048	0.083	0.135
823	ENSDARG00000053021	grsf1	1	0.147234922	-0.327338731	0	0.162
824	ENSDARG00000053097	hsf2	1	0.958817589	0.420330999	0.167	0.189
825	ENSDARG00000053101	prpf38b	1	0.00032009	0.388438554	0.333	0
826	ENSDARG00000053395	cdkn2aipnl	1	0.08620509	-0.41340878	0	0.216
827	ENSDARG00000053405	sord	1	0.539480453	0.525254869	0.25	0.459
828	ENSDARG00000053446	sub1a	1	0.630420441	-0.262573279	0.25	0.297
829	ENSDARG00000053496	gemin8	1	0.364307275	0.319909933	0.167	0.081
830	ENSDARG00000053656	lypla2	1	0.099777292	0.699834397	0.417	0.216
831	ENSDARG00000053668	stag2b	1	0.033980983	0.521574469	0.333	0.081
832	ENSDARG00000053685	gtf2a2	1	0.388173133	0.55867475	0.167	0.081
833	ENSDARG00000053858	crip1	1	0.331825782	-0.361830252	0.333	0.514
834	ENSDARG00000053862	crygmx	1	0.013607898	-1.3659995	0.083	0.514
835	ENSDARG00000053875	cryba1b	1	0.027415382	-1.119470528	0.167	0.568
836	ENSDARG00000053878	inpp5l	1	0.581518514	-0.383553891	0.083	0.135
837	ENSDARG00000053912	fbl	1	0.185438425	-0.323389135	0.25	0.432
838	ENSDARG00000053973	fetub	1	0.416372465	-0.488581715	0.083	0.189
839	ENSDARG00000053990	hmgb2b	1	0.419229503	-0.787616694	0.333	0.405
840	ENSDARG00000054058	h1fx	1	0.816044881	-0.269811635	0.333	0.351
841	ENSDARG00000054063	arpc4	1	0.592753748	0.336136721	0.083	0.162
842	ENSDARG00000054127	slc26a6l	1	0.08620509	-0.580405716	0	0.216
843	ENSDARG00000054154	bms1	1	0.774474778	0.383708712	0.167	0.135
844	ENSDARG00000054259	nat10	1	0.491664406	-0.290511731	0.083	0.162
845	ENSDARG00000054271	cdkn1bb	1	0.13617298	0.332215751	0.25	0.081
846	ENSDARG00000054290	acin1a	1	0.439680871	0.291398756	0.333	0.27
847	ENSDARG00000054320	ap2a1	1	0.135154581	-0.581583862	0.083	0.297
848	ENSDARG00000054363	si:zfos-464b6.2	1	0.303264079	0.418783221	0.25	0.135
849	ENSDARG00000054588	cox6a2	1	0.310833356	-0.320760759	0.5	0.676
850	ENSDARG00000054658	slc34a1b	1	0.002091051	0.40564409	0.25	0
851	ENSDARG00000054793	emc10	1	0.511764031	0.503108408	0.333	0.27
852	ENSDARG00000054804	anp32e	1	0.147234922	-0.567783387	0	0.162
853	ENSDARG00000054848	pdk4	1	0.065513889	-0.354792193	0	0.243
854	ENSDARG00000054849	bcat2	1	0.526849549	0.744654567	0.167	0.108
855	ENSDARG00000054916	eif4ebp3	1	0.648534261	-0.326522742	0.25	0.324
856	ENSDARG00000054930	tpra1	1	0.078023045	0.791502102	0.167	0.027
857	ENSDARG00000054978	kifc3	1	0.078023045	0.485395567	0.167	0.027
858	ENSDARG00000055064	prdx5	1	0.072486846	-0.812743685	0.25	0.514
859	ENSDARG00000055192	zgc:136930	1	0.358341063	-0.433488444	0.167	0.324
860	ENSDARG00000055216	tuba1c	1	0.444824878	-0.636038817	0.083	0.162
861	ENSDARG00000055283	id2a	1	0.25693055	0.554964504	0.583	0.405
862	ENSDARG00000055357	leo1	1	0.660414559	0.378267398	0.167	0.135
863	ENSDARG00000055389	si:dkey-67c22.2	1	0.077456502	-0.547325072	0.083	0.324
864	ENSDARG00000055455	gpm6aa	1	0.958817589	-0.930262057	0.167	0.189
865	ENSDARG00000055524	rnf7	1	0.968758134	0.504593764	0.417	0.405
866	ENSDARG00000055539	epdl2	1	0.124150159	-0.704653668	0.25	0.541
867	ENSDARG00000055569	ghdc	1	0.013319665	0.633429379	0.167	0
868	ENSDARG00000055635	crk	1	0.249924608	-0.378169193	0	0.108
869	ENSDARG00000055723	hsp70l	1	0.082718256	0.604797988	0.583	0.297
870	ENSDARG00000055791	zgc:158423	1	0.688319023	0.496823728	0.167	0.135
871	ENSDARG00000055792	foxo4	1	0.063079671	0.322834976	0.25	0.054
872	ENSDARG00000055835	slc26a6	1	0.668151588	-0.273239008	0.083	0.135
873	ENSDARG00000055857	dop1b	1	0.013319665	0.560750994	0.167	0
874	ENSDARG00000055996	rps8a	1	0.183766683	-0.267635818	0.917	1
875	ENSDARG00000056075	rca2.1	1	0.333713002	0.357156858	0.5	0.351
876	ENSDARG00000056102	uxs1	1	0.249924608	-0.260642802	0	0.108
877	ENSDARG00000056127	polr2gl	1	0.894383782	0.270429179	0.083	0.108
878	ENSDARG00000056141	coq10b	1	0.08620509	-0.589955892	0	0.216
879	ENSDARG00000056167	hspe1	1	0.095915135	-0.408534356	0.417	0.676
880	ENSDARG00000056196	slc2a2	1	0.350065006	-0.713708726	0.25	0.351
881	ENSDARG00000056203	si:ch211-201h21.5	1	0.058153456	0.457025797	0.667	0.351
882	ENSDARG00000056248	si:dkey-183i3.5	1	0.928463446	1.088351184	0.25	0.27
883	ENSDARG00000056270	atpaf2	1	0.147234922	-0.268725016	0	0.162
884	ENSDARG00000056331	ahcyl1	1	0.344001617	0.388393364	0.667	0.595
885	ENSDARG00000056338	szrd1	1	0.191734228	-0.260201846	0	0.135
886	ENSDARG00000056367	mpv17l2	1	0.958817589	0.383926764	0.167	0.189
887	ENSDARG00000056438	her9	1	0.270591403	0.383362735	0.25	0.135
888	ENSDARG00000056481	vat1	1	0.270636201	-0.778547186	0.083	0.216
889	ENSDARG00000056557	copb1	1	0.203703435	-0.25120171	0.083	0.243
890	ENSDARG00000056623	ptenb	1	0.078023045	0.283919352	0.167	0.027
891	ENSDARG00000056720	utp3	1	0.191734228	-0.672219661	0	0.135
892	ENSDARG00000056725	hmgb3a	1	0.158933237	-0.642319173	0.167	0.378
893	ENSDARG00000056765	ela2l	1	0.445394826	-0.364493549	0.167	0.297
894	ENSDARG00000056803	ap1s1	1	0.752957999	0.410986981	0.333	0.351
895	ENSDARG00000056840	otud5b	1	0.609812765	-0.457917384	0.083	0.135
896	ENSDARG00000056855	gatc	1	0.270636201	-0.345117864	0.083	0.216
897	ENSDARG00000056877	vamp2	1	0.500533998	0.700864767	0.167	0.108
898	ENSDARG00000056985	tpte	1	0.80866904	0.3382104	0.333	0.297
899	ENSDARG00000057167	eif4g2b	1	0.255194396	0.47653017	0.25	0.135
900	ENSDARG00000057234	chtopa	1	0.778997243	-0.294249135	0.167	0.216
901	ENSDARG00000057414	phb	1	0.126644321	0.461746595	0.583	0.351
902	ENSDARG00000057452	ston2	1	0.013319665	0.323543393	0.167	0
903	ENSDARG00000057460	crygm2d13	1	0.00772365	-1.397526374	0	0.432
904	ENSDARG00000057484	srsf2a	1	0.842522841	0.511805403	0.167	0.162
905	ENSDARG00000057571	pgam2	1	0.009496012	0.987286167	0.5	0.135
906	ENSDARG00000057624	cops5	1	0.412967842	0.290369148	0.167	0.081
907	ENSDARG00000057630	galm	1	0.192204362	-0.319608393	0.083	0.243
908	ENSDARG00000057648	dnttip2	1	0.112864693	-0.307291413	0	0.189
909	ENSDARG00000057672	plpp5	1	0.668151588	-0.303102451	0.167	0.108
910	ENSDARG00000057676	golga7	1	0.272235042	0.495734877	0.333	0.189
911	ENSDARG00000057772	7-Mar	1	0.112864693	-0.31494548	0	0.189
912	ENSDARG00000057789	lyz	1	0.249924608	-0.413957209	0	0.108
913	ENSDARG00000057853	atp6v0ca	1	0.703535809	-0.25291211	0.5	0.541
914	ENSDARG00000057882	arpc3	1	0.181349818	-0.45310899	0.083	0.27
915	ENSDARG00000057890	si:dkey-33c12.4	1	0.514147544	-0.297718353	0.167	0.243
916	ENSDARG00000058000	cep350	1	0.16902979	0.308472676	0.25	0.108
917	ENSDARG00000058094	ciarta	1	0.220589993	0.655360757	0.417	0.27
918	ENSDARG00000058148	dnajc7	1	0.191734228	-0.460149528	0	0.135
919	ENSDARG00000058225	arpc4l	1	0.361376476	-0.252976374	0.167	0.297
920	ENSDARG00000058226	ak3	1	0.986267107	0.331479777	0.167	0.189
921	ENSDARG00000058297	timm13	1	0.904097099	0.640866887	0.167	0.189
922	ENSDARG00000058318	c1qtnf9	1	0.481891973	0.484532954	0.333	0.243
923	ENSDARG00000058349	polr2l	1	0.598181078	0.652767851	0.333	0.297
924	ENSDARG00000058358	krt8	1	0.247123116	-0.386227452	0.667	0.811
925	ENSDARG00000058365	hspb8	1	0.846708096	0.351317738	0.333	0.459
926	ENSDARG00000058371	krt5	1	0.522361528	0.412162942	0.417	0.405
927	ENSDARG00000058451	rpl6	1	0.123166661	-0.292632462	1	0.973
928	ENSDARG00000058463	ndufab1a	1	0.819133039	0.308715975	0.333	0.378
929	ENSDARG00000058498	slc9a3.1	1	0.665477188	0.358336037	0.333	0.324
930	ENSDARG00000058543	lama5	1	0.393718525	-0.303566076	0.167	0.297
931	ENSDARG00000058560	adrm1	1	0.585929143	0.44717205	0.25	0.189
932	ENSDARG00000058597	nt5c3a	1	0.013420139	0.711769512	0.25	0.027
933	ENSDARG00000058606	sik1	1	0.330753373	-0.373579246	0.167	0.297
934	ENSDARG00000058824	mrpl4	1	0.270591403	0.30647365	0.25	0.135
935	ENSDARG00000059070	gars	1	0.632141389	0.262617307	0.25	0.189
936	ENSDARG00000059125	prkacbb	1	0.078023045	0.512280563	0.167	0.027
937	ENSDARG00000059150	tmem107	1	0.207410718	0.534165663	0.25	0.108
938	ENSDARG00000059166	slc22a13b	1	0.112014341	-0.449534151	0.083	0.351
939	ENSDARG00000059212	ciao1	1	0.078023045	0.431374191	0.167	0.027
940	ENSDARG00000059304	chchd2	1	0.064689878	0.677466138	0.5	0.297
941	ENSDARG00000059305	tmem37	1	0.112864693	-0.263804638	0	0.189
942	ENSDARG00000059308	golt1bb	1	0.191734228	-0.258211994	0	0.135
943	ENSDARG00000059357	sarnp	1	0.088047851	-0.465378519	0.083	0.324
944	ENSDARG00000059398	myef2	1	0.147234922	-0.500336193	0	0.162
945	ENSDARG00000059680	fscn1a	1	0.013319665	0.496992029	0.167	0
946	ENSDARG00000059815	oaz2b	1	0.194490493	0.509658035	0.167	0.054
947	ENSDARG00000059816	zgc:136864	1	0.249924608	-0.446448804	0	0.108
948	ENSDARG00000059906	sdc4	1	0.04505514	0.616055541	0.583	0.297
949	ENSDARG00000059945	sv2a	1	0.015373356	0.852022049	0.25	0.027
950	ENSDARG00000059972	raly	1	0.364307275	0.318559525	0.167	0.081
951	ENSDARG00000060006	nedd4l	1	0.245406861	0.501446994	0.333	0.189
952	ENSDARG00000060029	fam160b2	1	0.013319665	0.447620396	0.167	0
953	ENSDARG00000060036	aimp1	1	0.345848982	-0.257475869	0.167	0.297
954	ENSDARG00000060120	glyctk	1	0.316090773	-0.667343123	0.167	0.297
955	ENSDARG00000060246	slc16a6b	1	0.889745677	-0.310445428	0.25	0.243
956	ENSDARG00000060316	cish	1	0.158081536	-0.362925886	0.25	0.541
957	ENSDARG00000060489	mrpl32	1	0.367487223	-0.354795778	0.25	0.405
958	ENSDARG00000060500	l2hgdh	1	0.228196708	0.679859877	0.5	0.351
959	ENSDARG00000060510	cul4b	1	0.109429971	0.361563175	0.333	0.135
960	ENSDARG00000060554	mut	1	0.112626421	-0.490331572	0.083	0.297
961	ENSDARG00000060679	kdm1a	1	0.207410718	0.39938483	0.25	0.108
962	ENSDARG00000060687	chd2	1	0.063079671	0.303287207	0.25	0.054
963	ENSDARG00000060849	dlgap4a	1	0.230336945	0.258786838	0.167	0.054
964	ENSDARG00000061100	nars	1	0.469726512	0.430764751	0.25	0.162
965	ENSDARG00000061187	cbx5	1	0.08620509	-0.490674248	0	0.216
966	ENSDARG00000061201	acsf2	1	0.688319023	0.281253943	0.167	0.135
967	ENSDARG00000061228	pfdn4	1	0.296740554	0.415753361	0.583	0.514
968	ENSDARG00000061242	tuft1a	1	0.221513408	0.724731621	0.25	0.108
969	ENSDARG00000061294	arhgap5	1	0.581518514	-0.350843766	0.083	0.135
970	ENSDARG00000061314	ngrn	1	0.609812765	0.49666301	0.167	0.108
971	ENSDARG00000061338	ddx6	1	0.514147544	-0.331991341	0.167	0.243
972	ENSDARG00000061480	si:ch211-132b12.1	1	0.028041565	0.693129759	0.333	0.081
973	ENSDARG00000061490	u2surp	1	0.240417308	0.673090408	0.25	0.135
974	ENSDARG00000061742	clasrp	1	0.078023045	0.428554569	0.167	0.027
975	ENSDARG00000061764	ahnak	1	0.05151847	0.660829654	0.25	0.054
976	ENSDARG00000061774	mbd3a	1	0.05329868	0.799928282	0.333	0.108
977	ENSDARG00000061810	mbd3b	1	0.002091051	0.758117178	0.25	0
978	ENSDARG00000061854	lman2	1	0.255194396	0.456506544	0.25	0.135
979	ENSDARG00000061946	commd4	1	0.428492453	0.533056298	0.25	0.162
980	ENSDARG00000062182	slc22a7b.3	1	0.105812756	-0.611751682	0.083	0.297
981	ENSDARG00000062204	sigirr	1	0.147234922	-0.293482899	0	0.162
982	ENSDARG00000062237	nfs1	1	0.928046108	0.416878094	0.167	0.162
983	ENSDARG00000062244	setd2	1	0.581518514	-0.258656642	0.083	0.135
984	ENSDARG00000062379	slc35a4	1	0.06285012	0.4694284	0.333	0.108
985	ENSDARG00000062532	washc2c	1	0.563426509	0.506535421	0.25	0.189
986	ENSDARG00000062568	mrpl2	1	0.700183855	0.40345982	0.167	0.27
987	ENSDARG00000062590	pleca	1	0.756734661	-0.340027411	0.083	0.108
988	ENSDARG00000062592	myl10	1	0.745385265	0.314784801	0.167	0.135
989	ENSDARG00000062756	pllp	1	0.793437738	-0.332000785	0.25	0.243
990	ENSDARG00000062790	CU639469.1	1	0.553853762	0.292363845	0.167	0.108
991	ENSDARG00000062795	abcb7	1	0.013319665	0.413365565	0.167	0
992	ENSDARG00000062817	crym	1	0.08620509	-0.313474999	0	0.216
993	ENSDARG00000062873	slc2a11l	1	0.181080183	0.595541656	0.5	0.351
994	ENSDARG00000062916	mrpl37	1	0.370760952	0.262818691	0.25	0.162
995	ENSDARG00000063076	atrip	1	0.013319665	0.903197911	0.167	0
996	ENSDARG00000063095	ctsf	1	0.001165046	0.557183787	0.417	0.054
997	ENSDARG00000063100	psmd14	1	0.06813258	0.443722923	0.333	0.108
998	ENSDARG00000063126	gusb	1	0.159568093	0.257983285	0.417	0.216
999	ENSDARG00000063249	mrpl9	1	0.513064008	0.455905628	0.25	0.162
1000	ENSDARG00000063288	slc2a11b	1	0.769785913	-0.314426043	0.25	0.243
1001	ENSDARG00000063341	si:ch211-284b7.3	1	0.191734228	-0.262837417	0	0.135
1002	ENSDARG00000063344	fam162a	1	0.274179157	0.295419135	0.417	0.243
1003	ENSDARG00000063636	galnt11	1	0.204638281	-0.412266682	0.167	0.324
1004	ENSDARG00000063686	atp23	1	0.211866241	0.41215459	0.167	0.054
1005	ENSDARG00000063895	mt-nd1	1	0.564383769	-0.264882912	0.667	0.73
1006	ENSDARG00000063899	mt-nd2	1	1	-0.253829571	0.917	0.676
1007	ENSDARG00000063908	mt-co2	1	0.317008861	-0.419908383	0.917	0.865
1008	ENSDARG00000063911	mt-atp6	1	0.616666408	-0.33137119	0.917	0.838
1009	ENSDARG00000063917	mt-nd4	1	0.381272111	-0.304107935	0.583	0.703
1010	ENSDARG00000063921	mt-nd5	1	0.117522155	-0.661403724	0.417	0.649
1011	ENSDARG00000063922	mt-nd6	1	0.015373356	0.300282483	0.25	0.027
1012	ENSDARG00000067593	sco1	1	0.115985462	0.589152889	0.25	0.081
1013	ENSDARG00000067717	tomm7	1	0.249948588	-0.256245788	0.417	0.622
1014	ENSDARG00000067979	gtf3c5	1	0.211866241	0.388798248	0.167	0.054
1015	ENSDARG00000067990	myhz1.1	1	0.070310561	1.781870888	0.667	0.432
1016	ENSDARG00000067995	myhz1.2	1	0.688319023	1.079585296	0.167	0.135
1017	ENSDARG00000067997	myhz1.3	1	0.352643571	-0.427588654	0.083	0.216
1018	ENSDARG00000068176	uqcc1	1	0.236290295	0.258628566	0.25	0.108
1019	ENSDARG00000068208	def8	1	0.078023045	0.388671006	0.167	0.027
1020	ENSDARG00000068262	vamp5	1	0.002091051	0.379902554	0.25	0
1021	ENSDARG00000068305	mrps14	1	0.723139164	0.464860883	0.25	0.243
1022	ENSDARG00000068387	slc6a18	1	0.71113142	-0.402232741	0.25	0.324
1023	ENSDARG00000068404	tbcb	1	0.037116904	-0.428930091	0	0.297
1024	ENSDARG00000068507	crybb1	1	0.001807189	-1.925083662	0	0.541
1025	ENSDARG00000068629	cd151l	1	0.335096661	-0.311036701	0.083	0.216
1026	ENSDARG00000068641	taf10	1	0.147234922	-0.306720598	0	0.162
1027	ENSDARG00000068680	ctrl	1	0.207410718	0.580163232	0.25	0.108
1028	ENSDARG00000068691	kctd4	1	0.013319665	0.519363769	0.167	0
1029	ENSDARG00000068708	ifrd1	1	0.215695279	-0.42859699	0.083	0.243
1030	ENSDARG00000068732	spry4	1	0.491664406	-0.42189465	0.083	0.162
1031	ENSDARG00000068886	mrpl14	1	0.338458152	-0.38912939	0.083	0.189
1032	ENSDARG00000068940	atp5meb	1	0.24462033	0.288513818	0.917	0.865
1033	ENSDARG00000068996	hist2h2l	1	0.006509322	0.831643825	0.5	0.135
1034	ENSDARG00000069044	agpat4	1	0.012043184	0.501042632	0.333	0.054
1035	ENSDARG00000069074	cry1ba	1	0.790610059	-0.402167231	0.083	0.108
1036	ENSDARG00000069100	aldh9a1a.1	1	0.020807839	0.665262406	0.917	0.757
1037	ENSDARG00000069105	fgfr4	1	0.364307275	0.250165708	0.167	0.081
1038	ENSDARG00000069116	timm10	1	0.08620509	-0.343159751	0	0.216
1039	ENSDARG00000069241	ttc32	1	0.065513889	-0.376083274	0	0.243
1040	ENSDARG00000069298	osbpl9	1	0.147234922	0.519210176	0.25	0.081
1041	ENSDARG00000069313	oxa1l	1	0.728567501	0.25010866	0.083	0.135
1042	ENSDARG00000069314	tmem199	1	0.013319665	0.432139936	0.167	0
1043	ENSDARG00000069422	nhp2	1	0.152120168	-0.305636298	0.083	0.27
1044	ENSDARG00000069425	hsbp1a	1	0.249924608	-0.296957568	0	0.108
1045	ENSDARG00000069464	cox7a1	1	0.189670049	0.473379496	0.75	0.595
1046	ENSDARG00000069503	cldnh	1	0.49434566	0.670057881	0.417	0.297
1047	ENSDARG00000069521	vps29	1	0.763969864	0.25174119	0.417	0.405
1048	ENSDARG00000069548	zgc:162780	1	0.18118203	0.660543785	0.25	0.108
1049	ENSDARG00000069752	ckba	1	0.360877515	-0.572583757	0.333	0.405
1050	ENSDARG00000069801	crygm2d12	1	0.014632869	-1.369334406	0.083	0.514
1051	ENSDARG00000069827	crygm2d11	1	0.191734228	-0.417030492	0	0.135
1052	ENSDARG00000069832	sfxn4	1	0.090202353	0.55832585	0.25	0.081
1053	ENSDARG00000069843	kctd12.1	1	0.236290295	0.297903221	0.25	0.108
1054	ENSDARG00000069850	mrpl30	1	0.773827044	-0.315926133	0.333	0.351
1055	ENSDARG00000069855	pnisr	1	0.203031399	-0.456633486	0.083	0.27
1056	ENSDARG00000069857	coq3	1	0.08620509	-0.385685069	0	0.216
1057	ENSDARG00000069865	grxcr1	1	0.958817589	0.593875049	0.167	0.189
1058	ENSDARG00000069968	pcsk7	1	0.078023045	0.484741943	0.167	0.027
1059	ENSDARG00000070019	taf15	1	0.67983716	-0.631299859	0.167	0.216
1060	ENSDARG00000070029	ehhadh	1	0.285893415	-0.507531465	0.083	0.216
1061	ENSDARG00000070038	rbp2a	1	0.191734228	-0.359061488	0	0.135
1062	ENSDARG00000070083	atp5f1b	1	0.010195174	0.40207483	1	0.946
1063	ENSDARG00000070161	vamp3	1	0.090237774	-0.610437629	0.25	0.514
1064	ENSDARG00000070358	smim12	1	0.211866241	0.367853444	0.167	0.054
1065	ENSDARG00000070386	krtcap2	1	0.410573102	0.301620655	0.417	0.297
1066	ENSDARG00000070426	chac1	1	0.934200341	0.578015316	0.583	0.73
1067	ENSDARG00000070437	rpl22	1	0.071239456	-0.26556523	0.917	1
1068	ENSDARG00000070475	khdrbs1b	1	0.965915816	-0.277133002	0.333	0.297
1069	ENSDARG00000070545	top1l	1	0.112864693	-0.283640639	0	0.189
1070	ENSDARG00000070584	clic5b	1	0.180228577	-0.420891961	0.083	0.297
1071	ENSDARG00000070589	mrpl35	1	0.588501378	0.342339164	0.25	0.216
1072	ENSDARG00000070607	mrpl36	1	0.474568829	0.412592794	0.417	0.378
1073	ENSDARG00000070657	pa2g4b	1	0.928463446	0.293467767	0.25	0.27
1074	ENSDARG00000070675	fam3a	1	0.428492453	0.353171693	0.25	0.162
1075	ENSDARG00000070688	ncalda	1	0.211866241	0.596638138	0.167	0.054
1076	ENSDARG00000070705	zgc:64022	1	0.465282684	-0.364405845	0.167	0.081
1077	ENSDARG00000070787	jupa	1	0.541348998	0.615962986	0.25	0.189
1078	ENSDARG00000070858	si:busm1-105l16.2	1	0.013319665	0.295950994	0.167	0
1079	ENSDARG00000070866	tmem11	1	0.963143928	0.255076709	0.25	0.243
1080	ENSDARG00000070922	cnbpb	1	0.017219223	-0.969973333	0.167	0.541
1081	ENSDARG00000070981	ash1l	1	0.388173133	0.542229441	0.167	0.081
1082	ENSDARG00000071021	papss2a	1	0.660414559	0.3380271	0.167	0.135
1083	ENSDARG00000071060	naa10	1	0.287179553	-0.345818164	0.167	0.324
1084	ENSDARG00000071113	xirp2a	1	0.065513889	-0.409584987	0	0.243
1085	ENSDARG00000071213	rgl3a	1	0.71665436	0.263388337	0.167	0.135
1086	ENSDARG00000071223	zgc:158445	1	0.007932714	1.185343113	0.417	0.081
1087	ENSDARG00000071259	fbxo34	1	0.249924608	-0.317128952	0	0.108
1088	ENSDARG00000071336	mif	1	0.237114609	-0.423188861	0.167	0.351
1089	ENSDARG00000071345	mgst2	1	0.013319665	0.342425655	0.167	0
1090	ENSDARG00000071403	oaz1a	1	0.187624826	0.292041051	0.917	0.784
1091	ENSDARG00000071468	mrpl54	1	1	0.362822544	0.25	0.27
1092	ENSDARG00000071601	pvalb9	1	0.522876042	0.872829931	0.583	0.703
1093	ENSDARG00000071871	glod5	1	0.1711761	-0.414082686	0.083	0.27
1094	ENSDARG00000073742	prss59.2	1	0.082738657	-0.527846231	0.25	0.568
1095	ENSDARG00000073750	crygm2d18	1	0.147234922	-0.805810002	0	0.162
1096	ENSDARG00000073786	cmbl	1	0.586481888	-0.385642237	0.25	0.351
1097	ENSDARG00000073926	synrg	1	0.388173133	0.366031878	0.167	0.081
1098	ENSDARG00000074001	crygmxl2	1	0.191734228	-0.71536459	0	0.135
1099	ENSDARG00000074057	calm3b	1	0.058278353	-0.654795298	0.167	0.459
1100	ENSDARG00000074246	rab14	1	0.181349818	-0.276642423	0.083	0.27
1101	ENSDARG00000074301	cth	1	0.457126912	0.262509765	0.5	0.459
1102	ENSDARG00000074507	rmdn1	1	0.422269781	0.582082626	0.5	0.432
1103	ENSDARG00000074667	akt1s1	1	0.556875842	-0.544397913	0.333	0.432
1104	ENSDARG00000074809	zgc:194392	1	0.463443222	0.458148681	0.333	0.243
1105	ENSDARG00000074843	phldb2b	1	0.211866241	0.348639824	0.167	0.054
1106	ENSDARG00000074849	rac1a	1	0.230336945	0.539904412	0.167	0.054
1107	ENSDARG00000074985	aurkaip1	1	0.660414559	0.560832424	0.167	0.135
1108	ENSDARG00000075014	sqstm1	1	0.126952604	0.743995603	0.417	0.216
1109	ENSDARG00000075025	cdc123	1	0.18118203	0.455475437	0.25	0.108
1110	ENSDARG00000075121	hbegfa	1	0.193971091	0.651455398	0.25	0.108
1111	ENSDARG00000075536	cpne1	1	0.610622596	0.442563092	0.25	0.216
1112	ENSDARG00000075616	polr2k	1	0.08620509	-0.393347381	0	0.216
1113	ENSDARG00000075650	vps26c	1	0.30058972	-0.312836347	0.167	0.324
1114	ENSDARG00000075677	mrpl17	1	0.033980983	0.442302099	0.333	0.081
1115	ENSDARG00000075725	cep152	1	0.002091051	0.557332396	0.25	0
1116	ENSDARG00000075730	dnph1	1	0.581518514	-0.283568053	0.083	0.135
1117	ENSDARG00000075768	sdhb	1	0.467800732	0.555639828	0.5	0.432
1118	ENSDARG00000075795	nol7	1	0.191734228	-0.361026218	0	0.135
1119	ENSDARG00000075821	plxnb1a	1	0.078023045	0.281070158	0.167	0.027
1120	ENSDARG00000075831	slc7a8a	1	0.226229848	-0.675531471	0.167	0.324
1121	ENSDARG00000075881	si:ch211-39k3.2	1	0.065513889	-0.407691304	0	0.243
1122	ENSDARG00000075989	arpc2	1	0.583876608	0.273679332	0.417	0.459
1123	ENSDARG00000076056	IYD	1	0.316090773	-0.447208058	0.167	0.297
1124	ENSDARG00000076280	ppp1r1b	1	0.191734228	-0.530573725	0	0.135
1125	ENSDARG00000076283	snrpd3l	1	0.511764031	0.557529706	0.333	0.27
1126	ENSDARG00000076296	triqk	1	0.147234922	-0.42791775	0	0.162
1127	ENSDARG00000076448	serpinf2a	1	0.087946913	0.564491099	0.167	0.027
1128	ENSDARG00000076509	polr2d	1	0.191734228	-0.630803743	0	0.135
1129	ENSDARG00000076532	si:ch211-222l21.1	1	0.212136443	-0.618395878	0.333	0.514
1130	ENSDARG00000076572	crygm2d7	1	0.08620509	-0.69821819	0	0.216
1131	ENSDARG00000076667	ccng1	1	0.751376885	0.309767616	0.75	0.73
1132	ENSDARG00000076689	gramd1a	1	0.013319665	0.427107948	0.167	0
1133	ENSDARG00000076779	fam13b	1	0.230336945	0.418063412	0.167	0.054
1134	ENSDARG00000076780	acadsb	1	0.350065006	-0.459645886	0.25	0.351
1135	ENSDARG00000076790	crygm2d16	1	0.258592466	-0.630624304	0.167	0.378
1136	ENSDARG00000076815	eif3s10	1	0.219399515	-0.304879568	0.417	0.649
1137	ENSDARG00000076847	tnrc6c1	1	0.249924608	-0.295335697	0	0.108
1138	ENSDARG00000076861	tmem79b	1	0.013319665	0.266311011	0.167	0
1139	ENSDARG00000076889	ralgapa1	1	0.087946913	0.268814969	0.167	0.027
1140	ENSDARG00000076891	rfxap	1	0.432132646	-0.689999007	0.167	0.27
1141	ENSDARG00000077082	agtrap	1	0.08620509	-0.350810953	0	0.216
1142	ENSDARG00000077114	arhgef16	1	0.147234922	-0.313164195	0	0.162
1143	ENSDARG00000077256	nat8l	1	0.013420139	0.601583813	0.25	0.027
1144	ENSDARG00000077317	snx29	1	0.526849549	0.551137184	0.167	0.108
1145	ENSDARG00000077326	slc45a4	1	0.220489979	0.412916752	0.333	0.189
1146	ENSDARG00000077383	anxa11a	1	0.31427295	0.684234516	0.5	0.432
1147	ENSDARG00000077473	mych	1	0.161435895	-0.42254336	0.083	0.27
1148	ENSDARG00000077515	letm2	1	0.608840103	0.284980434	0.25	0.189
1149	ENSDARG00000077530	ahctf1	1	0.191734228	-0.274398753	0	0.135
1150	ENSDARG00000077536	snrnp200	1	0.444824878	-0.412912796	0.083	0.162
1151	ENSDARG00000077664	zgc:110239	1	0.112864693	-0.327797282	0	0.189
1152	ENSDARG00000077691	slc13a5a	1	0.025423393	0.845074037	0.333	0.081
1153	ENSDARG00000077785	atf5b	1	0.098228332	0.520666683	0.25	0.081
1154	ENSDARG00000077815	cdc26	1	0.303264079	0.585855889	0.25	0.135
1155	ENSDARG00000077850	lgals3a	1	0.338458152	0.748327592	0.25	0.135
1156	ENSDARG00000077860	ankhd1	1	0.698120408	-0.278592381	0.083	0.135
1157	ENSDARG00000077870	taf9	1	0.817281105	0.704982992	0.25	0.243
1158	ENSDARG00000077967	si:ch211-140m22.7	1	0.255946689	-0.348057352	0.083	0.216
1159	ENSDARG00000078042	il10rb	1	0.11555519	-0.444795018	0.167	0.405
1160	ENSDARG00000078073	nudt5	1	0.065513889	-0.524994582	0	0.243
1161	ENSDARG00000078113	atp5mea	1	0.207555595	-0.271205826	0.25	0.541
1162	ENSDARG00000078233	ctnnd1	1	0.67983716	0.283306281	0.25	0.189
1163	ENSDARG00000078348	tcf20	1	0.249924608	-0.258225944	0	0.108
1164	ENSDARG00000078386	dync1i2a	1	0.357000927	-0.260005741	0.25	0.135
1165	ENSDARG00000078435	anapc13	1	0.500533998	0.824946873	0.167	0.108
1166	ENSDARG00000078592	nomo	1	0.013319665	0.315356424	0.167	0
1167	ENSDARG00000078619	pnp5a	1	0.63870265	-0.277913896	0.083	0.135
1168	ENSDARG00000078659	tmem176	1	0.249924608	-0.250719257	0	0.108
1169	ENSDARG00000078802	rnf111	1	0.790610059	-0.275010135	0.083	0.108
1170	ENSDARG00000078865	cxxc5a	1	0.228187389	-0.294707138	0.083	0.243
1171	ENSDARG00000078974	COA4	1	0.143219439	-0.315915685	0.083	0.27
1172	ENSDARG00000079219	mfn1b	1	0.519712173	0.434724709	0.25	0.189
1173	ENSDARG00000079271	dcxr	1	0.08620509	-0.4295482	0	0.216
1174	ENSDARG00000079274	prss59.1	1	0.170419425	-0.734163017	0.083	0.297
1175	ENSDARG00000079305	hbae3	1	0.191734228	-0.370777887	0	0.135
1176	ENSDARG00000079388	agrn	1	0.191734228	-0.277933332	0	0.135
1177	ENSDARG00000079391	mrpl42	1	0.287179553	-0.502900466	0.167	0.324
1178	ENSDARG00000079416	zgc:174895	1	0.759469945	-0.272652345	0.25	0.297
1179	ENSDARG00000079463	man2b2	1	0.894383782	0.466064014	0.083	0.108
1180	ENSDARG00000079543	dpys	1	0.427196175	0.398599002	0.5	0.459
1181	ENSDARG00000079652	caap1	1	0.249924608	-0.405500496	0	0.108
1182	ENSDARG00000079823	mrps36	1	0.226316187	0.711157488	0.583	0.432
1183	ENSDARG00000079862	kl	1	0.410526682	0.35435539	0.333	0.243
1184	ENSDARG00000079932	zgc:152830	1	0.24118646	-0.255148594	0.083	0.243
1185	ENSDARG00000079985	nrip2	1	0.249924608	-0.260402807	0	0.108
1186	ENSDARG00000086332	bri3	1	0.056138263	-0.550047891	0.083	0.351
1187	ENSDARG00000086458	hdac10	1	0.215695279	-0.373663245	0.083	0.243
1188	ENSDARG00000086523	ch25hl3	1	0.000547316	0.914242293	0.667	0.135
1189	ENSDARG00000086618	psma3	1	0.125544496	0.445694725	0.333	0.135
1190	ENSDARG00000086658	crygm2d21	1	0.065513889	-0.921835746	0	0.243
1191	ENSDARG00000086685	trim63b	1	0.249924608	-0.673044491	0	0.108
1192	ENSDARG00000086699	smim15	1	0.870875794	0.27800485	0.167	0.162
1193	ENSDARG00000086826	sult6b1	1	0.874102277	0.304504624	0.5	0.568
1194	ENSDARG00000086917	crygm2d2	1	0.006099155	-1.325327657	0.167	0.676
1195	ENSDARG00000086985	klc4	1	1	0.58553431	0.167	0.189
1196	ENSDARG00000086996	si:ch73-234b20.5	1	0.180130162	-0.447128945	0.25	0.486
1197	ENSDARG00000087243	zgc:100918	1	0.272235042	0.726198301	0.333	0.189
1198	ENSDARG00000087303	cebpd	1	0.065434944	-0.648408293	0.583	0.784
1199	ENSDARG00000087324	crygm2d1	1	0.042837332	-1.219795984	0.083	0.432
1200	ENSDARG00000087363	si:dkeyp-46h3.6	1	0.013319665	0.443791541	0.167	0
1201	ENSDARG00000087390	hbbe1.3	1	0.338458152	-0.824307199	0.083	0.189
1202	ENSDARG00000087636	hmgn6	1	0.17346924	-0.523793042	0.25	0.541
1203	ENSDARG00000087647	sept7a	1	0.249924608	-0.475938291	0	0.108
1204	ENSDARG00000087697	lpl	1	0.388173133	-0.543708152	0.167	0.081
1205	ENSDARG00000087765	crygm2d10	1	0.045724928	-0.83219354	0.083	0.432
1206	ENSDARG00000087927	nudt9	1	0.249924608	-0.377806264	0	0.108
1207	ENSDARG00000088030	rpl35a	1	0.079088707	0.26513585	1	0.973
1208	ENSDARG00000088091	pfn1	1	0.111133702	-0.449462867	0.417	0.676
1209	ENSDARG00000088116	gstm.3	1	0.057055866	0.319684905	0.25	0.054
1210	ENSDARG00000088357	acadl	1	0.116833454	0.792688411	0.333	0.162
1211	ENSDARG00000088398	tmem107l	1	0.341380404	0.251156532	0.167	0.081
1212	ENSDARG00000088590	pxna	1	0.194490493	0.290421408	0.167	0.054
1213	ENSDARG00000088709	tnfaip8l3	1	0.128449131	-0.41880698	0.167	0.378
1214	ENSDARG00000088762	si:ch211-224l10.4	1	0.221513408	0.469768847	0.25	0.108
1215	ENSDARG00000088823	crygm2d3	1	0.037116904	-1.214837212	0	0.297
1216	ENSDARG00000088929	ypel5	1	0.065513889	-0.406696343	0	0.243
1217	ENSDARG00000088959	pdxka	1	0.563426509	0.562942334	0.25	0.189
1218	ENSDARG00000089109	bcl2b	1	0.013319665	0.686766571	0.167	0
1219	ENSDARG00000089302	hnrnpa0a	1	0.065513889	-0.463555862	0	0.243
1220	ENSDARG00000089362	grn1	1	0.637424062	-0.287166549	0.417	0.459
1221	ENSDARG00000089368	hopx	1	0.928046108	0.266125073	0.167	0.162
1222	ENSDARG00000089626	ptges3b	1	0.147234922	-0.263540965	0	0.162
1223	ENSDARG00000089681	btf3l4	1	0.274179157	-0.434916669	0.167	0.324
1224	ENSDARG00000089885	slc16a12b	1	0.301861509	-0.325256498	0.167	0.297
1225	ENSDARG00000089976	spcs3	1	0.581518514	0.29093806	0.167	0.108
1226	ENSDARG00000090072	CU462878.1	1	0.63870265	-0.284305469	0.167	0.108
1227	ENSDARG00000090286	serpina1	1	0.147234922	-0.493318731	0	0.162
1228	ENSDARG00000090309	ubxn1	1	0.541029537	-0.404424429	0.083	0.162
1229	ENSDARG00000090386	cd3eap	1	0.467919979	-0.739075332	0.083	0.162
1230	ENSDARG00000090389	ndufv3	1	0.680034003	0.534557228	0.417	0.432
1231	ENSDARG00000090454	gnb1a	1	0.220489979	0.698277706	0.333	0.189
1232	ENSDARG00000090568	mrpl52	1	0.651286666	0.4689932	0.333	0.27
1233	ENSDARG00000090788	cstf2	1	0.338458152	-0.286870503	0.083	0.189
1234	ENSDARG00000090872	si:dkey-276j7.1	1	0.660414559	0.620604907	0.167	0.135
1235	ENSDARG00000090912	npc2	1	0.693835001	-0.466281703	0.25	0.297
1236	ENSDARG00000091001	mycbp	1	0.512331535	-0.254518221	0.417	0.27
1237	ENSDARG00000091124	rps19bp1	1	0.437389282	-0.656490884	0.083	0.189
1238	ENSDARG00000091148	crygm2d20	1	0.668151588	-0.47833211	0.083	0.135
1239	ENSDARG00000091222	si:dkey-190l8.2	1	0.322050934	0.704295919	0.417	0.297
1240	ENSDARG00000091234	si:ch73-335l21.4	1	0.804095262	-0.356396202	0.417	0.405
1241	ENSDARG00000091252	slc22a7b.2	1	0.34743489	0.269865446	0.333	0.216
1242	ENSDARG00000091348	rtn3	1	0.904717385	0.403066474	0.25	0.27
1243	ENSDARG00000091418	snx17	1	0.270636201	-0.257989927	0.083	0.216
1244	ENSDARG00000091563	snw1	1	0.345848982	-0.383095774	0.167	0.297
1245	ENSDARG00000091598	si:ch73-91k6.2	1	0.087946913	0.382758503	0.167	0.027
1246	ENSDARG00000091655	gcsha	1	0.258579857	0.68979161	0.333	0.189
1247	ENSDARG00000091656	lsm8	1	0.313957719	0.261068921	0.083	0.243
1248	ENSDARG00000091931	gpatch4	1	0.790610059	-0.257147661	0.083	0.108
1249	ENSDARG00000092033	si:dkey-239h2.3	1	0.207410718	0.501207488	0.25	0.108
1250	ENSDARG00000092170	apoc1	1	0.147234922	-0.950242974	0	0.162
1251	ENSDARG00000092305	poldip2	1	0.194490493	0.48330351	0.167	0.054
1252	ENSDARG00000092503	arid1b	1	0.553853762	0.26315137	0.167	0.108
1253	ENSDARG00000092889	zgc:194246	1	0.08620509	-0.356730593	0	0.216
1254	ENSDARG00000092895	si:dkey-188i13.11	1	0.49434566	-0.256150989	0.25	0.351
1255	ENSDARG00000092947	cyt1	1	0.186490294	-0.627825555	0.583	0.838
1256	ENSDARG00000093022	selenoh	1	0.228187389	-0.376529537	0.083	0.243
1257	ENSDARG00000093235	TST	1	0.158689103	-0.3623838	0.167	0.405
1258	ENSDARG00000093303	ifitm1	1	0.581518514	0.296632319	0.167	0.108
1259	ENSDARG00000093484	si:dkey-95p16.2	1	0.357000927	-0.262752423	0.083	0.189
1260	ENSDARG00000093584	zgc:193505	1	0.112864693	-0.534734408	0	0.189
1261	ENSDARG00000093977	si:ch211-220f16.1	1	0.147234922	-0.25357241	0	0.162
1262	ENSDARG00000094041	krt17	1	0.112864693	-1.129828022	0	0.189
1263	ENSDARG00000094112	slc22a21	1	0.250353835	-0.516008365	0.25	0.378
1264	ENSDARG00000094300	nupr1a	1	0.082614681	-0.998253494	0.083	0.324
1265	ENSDARG00000094310	si:ch211-255g12.6	1	0.049485778	-1.132625243	0	0.27
1266	ENSDARG00000094557	nupr1b	1	0.338458152	0.445312141	0.25	0.135
1267	ENSDARG00000094590	c2cd5	1	0.249924608	-0.264610039	0	0.108
1268	ENSDARG00000094673	rhoab	1	0.632141389	-0.39901075	0.167	0.216
1269	ENSDARG00000094695	si:dkey-204f11.64	1	0.147234922	-0.255831857	0	0.162
1270	ENSDARG00000094730	acbd7	1	0.106814756	0.826493374	0.25	0.081
1271	ENSDARG00000094833	coa5	1	0.181349818	-0.486775761	0.083	0.27
1272	ENSDARG00000095593	si:ch211-134c9.2	1	0.481204486	0.390272607	0.083	0.189
1273	ENSDARG00000095633	si:ch211-133l5.7	1	0.24939981	-0.630463023	0.167	0.324
1274	ENSDARG00000095717	si:dkey-172k15.6	1	0.147234922	-0.514550865	0	0.162
1275	ENSDARG00000095863	afp4	1	0.327507313	0.527176249	0.5	0.378
1276	ENSDARG00000095879	wdr46	1	0.112864693	-0.250009685	0	0.189
1277	ENSDARG00000095897	atp5f1e	1	0.173183828	-0.351367247	0.833	0.865
1278	ENSDARG00000096118	ost4	1	0.121588463	-0.900196775	0.167	0.378
1279	ENSDARG00000096359	eppk1	1	0.147234922	-0.500610112	0	0.162
1280	ENSDARG00000096457	si:dkey-118j18.2	1	0.377333915	0.367534301	0.333	0.243
1281	ENSDARG00000096631	MED9	1	0.581518514	0.271370568	0.167	0.108
1282	ENSDARG00000096661	si:ch211-286b5.5	1	0.00772365	-0.984611266	0	0.432
1283	ENSDARG00000096668	MZT1	1	0.581518514	-0.39292868	0.083	0.135
1284	ENSDARG00000096749	NDUFAF8	1	0.236290295	0.560500668	0.25	0.108
1285	ENSDARG00000096797	si:ch73-127m5.2	1	0.002091051	0.266905542	0.25	0
1286	ENSDARG00000096849	si:dkey-16p21.8	1	0.09197242	0.521894	0.667	0.432
1287	ENSDARG00000097057	fxyd6l	1	0.112864693	-0.45418996	0	0.189
1288	ENSDARG00000097160	si:ch211-121j5.4	1	0.756734661	-0.352098844	0.083	0.108
1289	ENSDARG00000097193	si:dkey-28n18.9	1	0.389445198	0.276495448	0.083	0.216
1290	ENSDARG00000097478	qkia	1	0.215695279	-0.334476683	0.083	0.243
1291	ENSDARG00000097480	si:dkey-263j23.1	1	0.84982849	-0.38257465	0.167	0.189
1292	ENSDARG00000097537	wwp1	1	0.230336945	0.576460158	0.167	0.054
1293	ENSDARG00000097696	si:ch73-71c20.5	1	0.270636201	-0.256829617	0.083	0.216
1294	ENSDARG00000097718	stard10	1	0.822942326	-0.621989408	0.167	0.189
1295	ENSDARG00000097797	tomm6	1	0.897995787	0.359903213	0.333	0.297
1296	ENSDARG00000098017	pet100	1	0.931416818	0.544644918	0.167	0.189
1297	ENSDARG00000098059	fkbp3	1	0.099777292	0.545660702	0.417	0.216
1298	ENSDARG00000098075	sh3bgrl3	1	0.191734228	-0.325312184	0	0.135
1299	ENSDARG00000098191	si:dkey-16l2.20	1	0.428492453	0.360451715	0.25	0.162
1300	ENSDARG00000098344	rab18b	1	0.894383782	0.408270946	0.083	0.108
1301	ENSDARG00000098361	nudcd3	1	0.745385265	0.273818541	0.167	0.135
1302	ENSDARG00000098433	utp6	1	0.194490493	0.490482047	0.167	0.054
1303	ENSDARG00000098588	gchfr	1	0.742014458	-0.285681022	0.25	0.27
1304	ENSDARG00000098627	gspt1l	1	0.260349518	0.288853013	0.5	0.351
1305	ENSDARG00000098671	prelid1a	1	0.34743489	0.334260779	0.333	0.216
1306	ENSDARG00000098972	mrps16	1	0.690022564	-0.300126268	0.25	0.324
1307	ENSDARG00000099014	fxyd1	1	0.003359682	0.463601723	0.583	0.162
1308	ENSDARG00000099039	pcbp2	1	0.685687658	-0.251037123	0.5	0.378
1309	ENSDARG00000099056	CABZ01065076.1	1	0.078023045	0.442358041	0.167	0.027
1310	ENSDARG00000099148	bzw1b	1	0.861191376	-0.261363041	0.333	0.378
1311	ENSDARG00000099154	CABZ01032488.1	1	0.422615473	0.936793938	0.333	0.27
1312	ENSDARG00000099175	hmgb1a	1	0.07280873	-0.723578052	0.333	0.676
1313	ENSDARG00000099241	ppp2cb	1	0.014857406	0.998172938	0.667	0.351
1314	ENSDARG00000099309	si:zfos-169g10.3	1	0.143392224	-0.389895778	0.083	0.297
1315	ENSDARG00000099420	nme2b.2	1	0.014518504	1.009626761	0.417	0.108
1316	ENSDARG00000099453	elof1	1	0.298355194	-0.394250545	0.083	0.243
1317	ENSDARG00000099455	ogt.1	1	0.191734228	-0.439999329	0	0.135
1318	ENSDARG00000099546	kynu	1	0.395963604	-0.365465742	0.083	0.189
1319	ENSDARG00000099572	hmgn2	1	0.379446161	-0.336740191	0.333	0.486
1320	ENSDARG00000099624	chmp1b	1	0.028041565	0.388229295	0.333	0.081
1321	ENSDARG00000099631	cmtm6	1	0.688319023	0.328849622	0.167	0.135
1322	ENSDARG00000099635	akap8l	1	0.037116904	-0.607742626	0	0.297
1323	ENSDARG00000099664	selenof	1	0.819133039	0.568660184	0.333	0.378
1324	ENSDARG00000099667	snrpg	1	0.073774785	0.595879656	0.333	0.108
1325	ENSDARG00000099728	zgc:56622	1	0.112864693	-0.360545021	0	0.189
1326	ENSDARG00000099741	mvb12a	1	0.249924608	-0.270585225	0	0.108
1327	ENSDARG00000099776	glula	1	0.318122387	-0.610892498	0.083	0.216
1328	ENSDARG00000099819	sb:cb1058	1	0.156725555	0.604618418	0.333	0.189
1329	ENSDARG00000099877	si:dkeyp-72e1.6	1	0.087946913	0.57143223	0.167	0.027
1330	ENSDARG00000099969	zgc:152863	1	0.249924608	-0.31962888	0	0.108
1331	ENSDARG00000100003	glulb	1	0.245267475	-0.510912422	0.25	0.459
1332	ENSDARG00000100020	pim1	1	0.609844899	-0.372187864	0.25	0.297
1333	ENSDARG00000100116	mrps24	1	0.21004262	0.529335585	0.417	0.27
1334	ENSDARG00000100139	si:ch211-113d22.2	1	0.147234922	-0.854775223	0	0.162
1335	ENSDARG00000100231	ccdc135	1	0.05151847	0.722814212	0.25	0.054
1336	ENSDARG00000100505	ddx52	1	0.002091051	1.070106147	0.25	0
1337	ENSDARG00000100513	rps27l	1	0.662549684	0.283833973	0.583	0.73
1338	ENSDARG00000100519	spop	1	0.002091051	0.430639648	0.25	0
1339	ENSDARG00000100531	abhd14b	1	0.228187389	-0.640692591	0.083	0.243
1340	ENSDARG00000100582	si:ch211-195b11.3	1	0.191734228	-0.509293158	0	0.135
1341	ENSDARG00000100635	chia.1	1	0.013319665	0.815310649	0.167	0
1342	ENSDARG00000100742	reep5	1	0.194422434	-0.625112174	0.167	0.324
1343	ENSDARG00000100766	ube2q1	1	0.833574367	-0.259119284	0.167	0.135
1344	ENSDARG00000100789	plgrkt	1	0.341380404	0.755099123	0.167	0.081
1345	ENSDARG00000100823	selenok	1	0.270636201	-0.288991795	0.083	0.216
1346	ENSDARG00000100825	calm3a	1	0.0015197	0.800342965	0.417	0.054
1347	ENSDARG00000100919	slc5a2	1	0.08620509	-0.953637104	0	0.216
1348	ENSDARG00000100938	hint2	1	0.143130629	0.360082697	0.5	0.297
1349	ENSDARG00000101115	med30	1	0.147234922	-0.442470793	0	0.162
1350	ENSDARG00000101199	rbp4	1	0.547098253	-0.634373162	0.25	0.378
1351	ENSDARG00000101251	ldha	1	0.013319665	0.409386555	0.167	0
1352	ENSDARG00000101270	klhl8	1	0.078023045	0.64858216	0.167	0.027
1353	ENSDARG00000101306	mrpl15	1	0.370760952	0.800145466	0.25	0.162
1354	ENSDARG00000101341	si:ch211-262i1.6	1	0.894383782	0.473435249	0.083	0.108
1355	ENSDARG00000101347	CABZ01068251.1	1	0.609812765	-0.449922249	0.083	0.135
1356	ENSDARG00000101413	dusp7	1	0.491664406	-0.2684211	0.083	0.162
1357	ENSDARG00000101458	r3hdm1	1	0.388173133	0.320791124	0.167	0.081
1358	ENSDARG00000101560	psma1	1	0.326152193	-0.491554162	0.25	0.405
1359	ENSDARG00000101561	dbt	1	0.450403985	-0.382485805	0.167	0.27
1360	ENSDARG00000101602	preb	1	0.147234922	-0.433254904	0	0.162
1361	ENSDARG00000101619	minos1	1	0.667446386	0.260346794	0.583	0.514
1362	ENSDARG00000101631	etfa	1	0.510995003	-0.410102987	0.333	0.459
1363	ENSDARG00000101637	ccnd1	1	0.320545487	0.3677018	0.25	0.135
1364	ENSDARG00000101687	CU929259.1	1	0.388173133	0.746591527	0.167	0.081
1365	ENSDARG00000101754	BX664622.1	1	0.078023045	0.325489001	0.167	0.027
1366	ENSDARG00000101849	adipor2	1	0.428492453	0.528234224	0.25	0.162
1367	ENSDARG00000101867	si:ch1073-416d2.4	1	0.01757258	0.423148225	0.25	0.027
1368	ENSDARG00000101915	pin1	1	0.026462997	-0.670424165	0.083	0.459
1369	ENSDARG00000101919	foxj1a	1	0.357000927	0.284492418	0.25	0.135
1370	ENSDARG00000101936	tmem106ba	1	0.581518514	-0.296665559	0.083	0.135
1371	ENSDARG00000102024	chmp6b	1	0.467919979	-0.357401151	0.083	0.162
1372	ENSDARG00000102055	hadhb	1	0.084799708	0.441481195	0.5	0.243
1373	ENSDARG00000102076	spink2.1	1	0.251428308	-0.298300414	0.333	0.514
1374	ENSDARG00000102153	nrp1a	1	0.211866241	0.276052033	0.167	0.054
1375	ENSDARG00000102249	pepd	1	0.04575532	-0.591270037	0.167	0.514
1376	ENSDARG00000102291	eef1da	1	0.02240965	0.467171324	0.917	0.811
1377	ENSDARG00000102317	rpl26	1	0.191734228	-0.287146323	0	0.135
1378	ENSDARG00000102332	spint1a	1	0.865457005	0.405094232	0.25	0.243
1379	ENSDARG00000102333	fcf1	1	0.500533998	0.356470457	0.167	0.108
1380	ENSDARG00000102362	slc25a12	1	0.698120408	-0.28263826	0.167	0.108
1381	ENSDARG00000102387	slc39a14	1	0.01757258	0.270886852	0.25	0.027
1382	ENSDARG00000102412	eci2	1	0.541348998	1.007643742	0.25	0.189
1383	ENSDARG00000102417	psmd7	1	0.793437738	0.720897237	0.25	0.243
1384	ENSDARG00000102452	eif3ha	1	0.619344695	0.282343329	0.5	0.432
1385	ENSDARG00000102482	zgc:165573	1	0.698796814	0.422006299	0.5	0.486
1386	ENSDARG00000102506	lrp2a	1	0.125797916	-0.266294061	0.083	0.351
1387	ENSDARG00000102531	anapc11	1	0.427753901	0.429206504	0.333	0.243
1388	ENSDARG00000102558	pde6ha	1	0.302075048	0.52338382	0.333	0.216
1389	ENSDARG00000102571	metap2b	1	0.282851668	0.345839761	0.417	0.297
1390	ENSDARG00000102572	si:ch211-260e23.9	1	0.721770729	0.534952695	0.333	0.297
1391	ENSDARG00000102640	pdia3	1	0.287872874	0.460822557	0.333	0.216
1392	ENSDARG00000102733	CABZ01113812.1	1	0.087946913	0.374940522	0.167	0.027
1393	ENSDARG00000102741	sumo2b	1	0.17116849	0.447232459	0.667	0.541
1394	ENSDARG00000102744	mgst3a	1	0.035315099	-0.648529341	0.167	0.568
1395	ENSDARG00000102766	dennd4c	1	0.106814756	0.291496708	0.25	0.081
1396	ENSDARG00000102906	hibadha	1	0.609812765	-0.265203035	0.083	0.135
1397	ENSDARG00000103027	clns1a	1	0.049485778	-0.64501452	0	0.27
1398	ENSDARG00000103038	pik3r3a	1	0.191734228	-0.269635691	0	0.135
1399	ENSDARG00000103093	alg14	1	0.013319665	0.266311011	0.167	0
1400	ENSDARG00000103118	cib1	1	0.106092541	-0.499362948	0.083	0.324
1401	ENSDARG00000103134	zgc:65873	1	0.065513889	-0.596977822	0	0.243
1402	ENSDARG00000103163	tomm20a	1	0.638324228	0.27140276	0.333	0.297
1403	ENSDARG00000103199	si:dkey-247k7.2	1	0.211866241	0.391276326	0.167	0.054
1404	ENSDARG00000103220	slc10a3	1	0.065513889	-0.353677095	0	0.243
1405	ENSDARG00000103271	pla2g15	1	0.316735946	0.436006124	0.333	0.216
1406	ENSDARG00000103364	cs	1	0.441144275	0.649408164	0.417	0.405
1407	ENSDARG00000103403	sar1b	1	0.726290181	0.377451646	0.25	0.216
1408	ENSDARG00000103472	nedd8l	1	0.001331518	0.832608856	0.417	0.054
1409	ENSDARG00000103521	capsla	1	0.923910632	-0.503126126	0.167	0.135
1410	ENSDARG00000103543	gngt2b	1	0.592753748	0.357586779	0.083	0.162
1411	ENSDARG00000103566	tomm20b	1	0.060515054	0.465549154	0.75	0.486
1412	ENSDARG00000103578	gtf2b	1	0.790610059	-0.314245873	0.083	0.108
1413	ENSDARG00000103594	npm3	1	0.535488745	0.291081078	0.25	0.162
1414	ENSDARG00000103639	si:dkey-36i7.3	1	0.249924608	-1.510956109	0	0.108
1415	ENSDARG00000103670	cmc1	1	0.952273386	-0.360423411	0.25	0.27
1416	ENSDARG00000103672	cirbpa	1	0.440204764	0.262941675	0.667	0.649
1417	ENSDARG00000103720	zgc:162730	1	0.327608823	0.45592929	0.75	0.676
1418	ENSDARG00000103740	fundc2	1	0.192204362	0.318939323	0.333	0.162
1419	ENSDARG00000103811	agla	1	0.467919979	-0.486536461	0.083	0.162
1420	ENSDARG00000103846	hspa5	1	0.207410718	0.420493597	0.25	0.108
1421	ENSDARG00000103878	anpepb	1	0.152120168	-0.728795365	0.083	0.27
1422	ENSDARG00000103919	si:ch73-1a9.3	1	0.37942664	0.484034082	0.667	0.568
1423	ENSDARG00000103929	ildr1a	1	0.013319665	0.442937844	0.167	0
1424	ENSDARG00000103957	aamdc	1	0.437389282	-0.300875776	0.083	0.189
1425	ENSDARG00000103979	calr3a	1	0.041265029	0.628615408	0.333	0.108
1426	ENSDARG00000103983	slc30a10	1	0.018797704	0.767284776	0.333	0.081
1427	ENSDARG00000104011	rps17	1	0.070703098	-0.617058437	0.75	0.838
1428	ENSDARG00000104018	mtpn	1	0.065513889	-0.681101082	0	0.243
1429	ENSDARG00000104031	mrpl33	1	0.494165225	-0.255012295	0.25	0.324
1430	ENSDARG00000104034	arid3b	1	0.412967842	0.285541056	0.167	0.081
1431	ENSDARG00000104066	dnaja2a	1	0.919689195	0.372302223	0.417	0.486
1432	ENSDARG00000104068	gstp1	1	0.311992388	0.401022046	0.583	0.459
1433	ENSDARG00000104071	hikeshi	1	0.274128119	0.57781583	0.333	0.216
1434	ENSDARG00000104172	diabloa	1	0.541029537	-0.459724659	0.083	0.162
1435	ENSDARG00000104173	tufm	1	0.410526682	-0.522190382	0.167	0.297
1436	ENSDARG00000104221	sat2b	1	0.098864541	0.309757319	0.167	0.027
1437	ENSDARG00000104227	nop10	1	0.135606972	-0.446773814	0.167	0.378
1438	ENSDARG00000104353	nop58	1	0.232711889	0.552018906	0.333	0.189
1439	ENSDARG00000104487	mthfs	1	0.473965831	-0.256354663	0.167	0.243
1440	ENSDARG00000104517	uqcr10	1	0.168770708	0.392507093	0.833	0.676
1441	ENSDARG00000104528	cldn10b	1	0.236290295	0.599536019	0.25	0.108
1442	ENSDARG00000104530	znf609b	1	0.191734228	-0.331429984	0	0.135
1443	ENSDARG00000104636	si:dkey-112a7.4	1	0.260481127	-0.521314299	0.167	0.351
1444	ENSDARG00000104674	cct2	1	0.121906915	-0.394437113	0.167	0.432
1445	ENSDARG00000104696	apooa	1	0.215695279	-0.292353608	0.083	0.243
1446	ENSDARG00000104726	si:ch211-162e15.3	1	0.147234922	-0.289518928	0	0.162
1447	ENSDARG00000104871	LEPROTL1	1	0.221513408	0.343693251	0.25	0.108
1448	ENSDARG00000104945	sncb	1	0.003748603	0.6538171	0.333	0.027
1449	ENSDARG00000105037	snrpf	1	0.834285726	0.468502564	0.333	0.324
1450	ENSDARG00000105068	si:ch1073-443f11.2	1	0.632110237	0.505825121	0.417	0.568
1451	ENSDARG00000105185	snx7	1	0.976126008	0.274081524	0.25	0.27
1452	ENSDARG00000105223	pmp22a	1	0.191734228	-0.365680319	0	0.135
1453	ENSDARG00000105548	si:dkey-1h4.4	1	0.127287465	-0.381369852	0.083	0.297
1454	ENSDARG00000105669	NFX1	1	0.668151588	-0.32291852	0.167	0.108
1455	ENSDARG00000109289	mrps15	1	0.823715753	-0.258013861	0.25	0.216
1456	ENSDARG00000109861	BX545855.1	1	0.166933223	-0.89890754	0.167	0.405
1457	ENSDARG00000110147	zgc:85789	1	0.127488946	0.413642246	0.5	0.243
1458	ENSDARG00000110357	txndc15	1	0.099777292	-0.448165925	0.083	0.324
1459	ENSDARG00000110608	CABZ01115113.1	1	0.249924608	-0.318193691	0	0.108
1460	ENSDARG00000111785	trappc2l	1	0.112864693	-0.376955399	0	0.189
1461	ENSDARG00000112049	cldn15a	1	0.147234922	-0.478037695	0	0.162
1462	ENSDARG00000112476	surf2	1	0.249924608	-0.415114625	0	0.108
1463	ENSDARG00000113599	hbbe1.1	1	0.002091051	0.521823513	0.25	0
1464	ENSDARG00000115405	hbbe1.2	1	0.668151588	-0.296533878	0.083	0.135
1465	ENSDARG00000115717	pigbos1	1	0.077515243	0.892677061	0.5	0.297
1466	ENSDARG00000116164	crygm2d8	1	0.049485778	-1.40816028	0	0.27
1467	ENSDARG00000116491	h2afvb	1	0.530249927	-0.594226453	0.25	0.351
1468	ENSDARG00000116649	ube2e1	1	0.690777074	0.266585967	0.167	0.243
1469	ENSDARG00000116680	zgc:56235	1	0.211866241	0.382943597	0.167	0.054
1470	ENSDARG00000116835	park7	1	0.842552819	0.621055658	0.333	0.405
