# Supplementary material for: Cell-type-specific responses to the microbiota across all tissues of the larval zebrafish
Source: Cell Rep. Author manuscript; Available in PMC 2023 Oct 23. (PMC10423310; doi:10.1016/j.celrep.2023.112095)
Supplement: MMC7 [file NIHMS1880944-supplement-MMC7.zip › DataS1/Cluster74/clu74_GOresults_GFup.tsv]

ONTOLOGY	ID	Description	pvalue	p.adjust	qvalue	geneID	Count
BP	GO:0002088	lens development in camera-type eye	1.34E-20	1.34E-20	2.94E-18	ENSDARG00000024548/ENSDARG00000030349/ENSDARG00000030411/ENSDARG00000032929/ENSDARG00000041925/ENSDARG00000053862/ENSDARG00000053875/ENSDARG00000057460/ENSDARG00000068507/ENSDARG00000069801/ENSDARG00000087324/ENSDARG00000087765/ENSDARG00000088823	13
BP	GO:0007601	visual perception	2.88E-17	2.88E-17	3.17E-15	ENSDARG00000024548/ENSDARG00000030349/ENSDARG00000030411/ENSDARG00000032929/ENSDARG00000041925/ENSDARG00000053862/ENSDARG00000053875/ENSDARG00000057460/ENSDARG00000068507/ENSDARG00000069801/ENSDARG00000087324/ENSDARG00000087765/ENSDARG00000088823	13
BP	GO:0050953	sensory perception of light stimulus	5.37E-17	5.37E-17	3.94E-15	ENSDARG00000024548/ENSDARG00000030349/ENSDARG00000030411/ENSDARG00000032929/ENSDARG00000041925/ENSDARG00000053862/ENSDARG00000053875/ENSDARG00000057460/ENSDARG00000068507/ENSDARG00000069801/ENSDARG00000087324/ENSDARG00000087765/ENSDARG00000088823	13
BP	GO:0007600	sensory perception	6.20E-13	6.20E-13	3.41E-11	ENSDARG00000024548/ENSDARG00000030349/ENSDARG00000030411/ENSDARG00000032929/ENSDARG00000041925/ENSDARG00000053862/ENSDARG00000053875/ENSDARG00000057460/ENSDARG00000068507/ENSDARG00000069801/ENSDARG00000087324/ENSDARG00000087765/ENSDARG00000088823	13
BP	GO:0043010	camera-type eye development	2.00E-12	2.00E-12	8.80E-11	ENSDARG00000024548/ENSDARG00000030349/ENSDARG00000030411/ENSDARG00000032929/ENSDARG00000041925/ENSDARG00000053862/ENSDARG00000053875/ENSDARG00000057460/ENSDARG00000068507/ENSDARG00000069801/ENSDARG00000087324/ENSDARG00000087765/ENSDARG00000088823	13
CC	GO:0022626	cytosolic ribosome	0.001099794	0.001099794	0.04514944	ENSDARG00000032725/ENSDARG00000036316/ENSDARG00000043509	3
MF	GO:0005212	structural constituent of eye lens	1.42E-22	1.42E-22	1.00E-20	ENSDARG00000024548/ENSDARG00000030349/ENSDARG00000030411/ENSDARG00000032929/ENSDARG00000041925/ENSDARG00000053862/ENSDARG00000053875/ENSDARG00000057460/ENSDARG00000068507/ENSDARG00000069801/ENSDARG00000087324/ENSDARG00000087765/ENSDARG00000088823	13
