# Supplementary material for: Cell-type-specific responses to the microbiota across all tissues of the larval zebrafish
Source: Cell Rep. Author manuscript; Available in PMC 2023 Oct 23. (PMC10423310; doi:10.1016/j.celrep.2023.112095)
Supplement: MMC7 [file NIHMS1880944-supplement-MMC7.zip › DataS1/Cluster20/cluster20_CVZvGF.tsv]

	gene	gene_NAME	p_val_adj	p_val	avg_logFC	pct.1	pct.2
1	ENSDARG00000030411	crygn2	3.05E-28	1.38E-32	-1.200793711	0.126	0.572
2	ENSDARG00000024548	cryba4	6.70E-27	3.04E-31	-1.209954527	0.154	0.601
3	ENSDARG00000087765	crygm2d10	1.38E-26	6.25E-31	-1.255109033	0.103	0.505
4	ENSDARG00000086917	crygm2d2	2.29E-24	1.04E-28	-1.230396203	0.161	0.572
5	ENSDARG00000069801	crygm2d12	9.59E-23	4.35E-27	-1.118578234	0.108	0.5
6	ENSDARG00000068507	crybb1	1.32E-22	6.01E-27	-1.067080673	0.177	0.587
7	ENSDARG00000087324	crygm2d1	8.77E-21	3.98E-25	-1.332693703	0.103	0.457
8	ENSDARG00000032929	cryba1l1	6.72E-19	3.05E-23	-0.991926297	0.161	0.538
9	ENSDARG00000109861	BX545855.1	3.56E-18	1.61E-22	-0.98862853	0.133	0.49
10	ENSDARG00000053862	crygmx	6.82E-18	3.09E-22	-1.119572843	0.154	0.5
11	ENSDARG00000007576	crybb1l1	6.86E-18	3.11E-22	-0.940004087	0.076	0.394
12	ENSDARG00000053875	cryba1b	2.52E-17	1.14E-21	-1.050901218	0.142	0.49
13	ENSDARG00000016793	crybb1l2	2.85E-13	1.29E-17	-0.919518641	0.103	0.385
14	ENSDARG00000041925	cryba2b	1.38E-11	6.25E-16	-0.841619472	0.181	0.495
15	ENSDARG00000057460	crygm2d13	1.04E-10	4.73E-15	-0.874870858	0.069	0.298
16	ENSDARG00000076790	crygm2d16	1.31E-10	5.95E-15	-0.84696085	0.06	0.279
17	ENSDARG00000086658	crygm2d21	6.56E-10	2.98E-14	-0.810108547	0.076	0.303
18	ENSDARG00000030349	cryba2a	1.18E-09	5.35E-14	-0.7242226	0.039	0.231
19	ENSDARG00000088823	crygm2d3	5.86E-09	2.66E-13	-0.693041999	0.067	0.284
20	ENSDARG00000002768	pvalb2	1.14E-05	5.18E-10	0.316399721	1	1
21	ENSDARG00000094310	si:ch211-255g12.6	0.000116597	5.29E-09	-0.778404951	0.089	0.26
22	ENSDARG00000037789	pvalb1	0.00018138	8.22E-09	0.284882716	1	0.99
23	ENSDARG00000116164	crygm2d8	0.000184911	8.38E-09	-0.648913288	0.087	0.26
24	ENSDARG00000015445	lim2.4	0.000208283	9.44E-09	-0.512536203	0.044	0.183
25	ENSDARG00000076572	crygm2d7	0.00021798	9.88E-09	-0.494622882	0.034	0.163
26	ENSDARG00000012944	myhz2	0.001702138	7.72E-08	-0.340533505	0.135	0.327
27	ENSDARG00000069827	crygm2d11	0.008924087	4.05E-07	-0.474464258	0.028	0.13
28	ENSDARG00000074001	crygmxl2	0.015382148	6.97E-07	-0.457552194	0.018	0.106
29	ENSDARG00000033367	rrm2b	0.05392743	2.44E-06	-0.298902478	0.018	0.101
30	ENSDARG00000027249	btg1	0.159166879	7.22E-06	0.33782741	0.693	0.587
31	ENSDARG00000092947	cyt1	0.168364505	7.63E-06	-0.365220894	0.495	0.697
32	ENSDARG00000087164	crygm2d4	0.239130818	1.08E-05	-0.531514018	0.03	0.115
33	ENSDARG00000017624	krt4	0.277421735	1.26E-05	-0.280577645	0.415	0.62
34	ENSDARG00000099184	map2k6	0.569723082	2.58E-05	-0.379872949	0.034	0.12
35	ENSDARG00000044332	zranb2	0.985427828	4.47E-05	-0.346680496	0.108	0.236
36	ENSDARG00000000069	dap	1	0.001061283	-0.296770263	0.188	0.308
37	ENSDARG00000000212	krt97	1	0.004819383	-0.285486257	0.053	0.115
38	ENSDARG00000000853	dstyk	1	0.004384396	0.308574082	0.144	0.067
39	ENSDARG00000000966	ncor2	1	0.298231536	0.26858797	0.112	0.091
40	ENSDARG00000001950	ak1	1	0.001559417	0.363997125	0.537	0.447
41	ENSDARG00000001994	stxbp1a	1	0.070527756	0.355080672	0.319	0.269
42	ENSDARG00000002230	sypb	1	0.152514951	0.362922673	0.241	0.197
43	ENSDARG00000002589	mylpfb	1	0.01463245	0.295721483	0.447	0.375
44	ENSDARG00000002758	dedd1	1	0.020381548	0.324896137	0.326	0.245
45	ENSDARG00000003749	polb	1	0.020092317	-0.263175759	0.085	0.144
46	ENSDARG00000004386	si:dkey-153k10.9	1	0.037785378	0.379925058	0.144	0.091
47	ENSDARG00000005162	tpm3	1	0.088529403	0.272159682	0.163	0.115
48	ENSDARG00000005586	zbtb20	1	0.084570069	-0.299686758	0.227	0.284
49	ENSDARG00000005924	serpina10a	1	0.179142463	0.253387332	0.158	0.125
50	ENSDARG00000006370	atp6v1h	1	0.035683096	0.351669442	0.328	0.274
51	ENSDARG00000007081	pias4a	1	0.066432653	-0.253279612	0.103	0.154
52	ENSDARG00000007654	nsfa	1	0.3456059	0.270997114	0.239	0.216
53	ENSDARG00000007663	amph	1	0.021381324	0.325152067	0.138	0.077
54	ENSDARG00000007693	nfkbiab	1	0.001516449	0.428717095	0.339	0.231
55	ENSDARG00000007720	sub1b	1	0.026727176	0.266408245	0.128	0.072
56	ENSDARG00000008861	tfap2e	1	0.005657312	-0.501412986	0.17	0.255
57	ENSDARG00000009311	pvalb6	1	0.119717694	-0.281475261	0.067	0.101
58	ENSDARG00000009823	pou3f1	1	0.006480668	-0.396399569	0.144	0.231
59	ENSDARG00000011141	dpysl5a	1	0.000135927	-0.300198628	0.144	0.274
60	ENSDARG00000011609	FOXK2	1	0.052986398	0.297971427	0.239	0.183
61	ENSDARG00000012667	tfap2b	1	0.041816212	-0.304833512	0.183	0.25
62	ENSDARG00000013729	srsf6a	1	0.001634417	-0.273360801	0.067	0.144
63	ENSDARG00000014018	lhx1a	1	0.082325109	0.414364949	0.163	0.115
64	ENSDARG00000014215	cdh13	1	0.060109052	0.321942804	0.108	0.062
65	ENSDARG00000014244	rbmx	1	0.000920807	-0.267047499	0.183	0.303
66	ENSDARG00000014273	camk2d2	1	0.000982449	0.385178179	0.211	0.106
67	ENSDARG00000014287	eno2	1	0.063825304	0.3181773	0.335	0.293
68	ENSDARG00000015015	tspan18b	1	0.05714382	-0.312438931	0.103	0.154
69	ENSDARG00000015164	mknk2b	1	0.146976066	0.291253754	0.209	0.168
70	ENSDARG00000015537	gad2	1	0.168426215	0.345545714	0.213	0.173
71	ENSDARG00000015554	zic2a	1	0.353581877	0.416742036	0.151	0.13
72	ENSDARG00000015866	apoa2	1	0.000602798	-0.264208962	0.541	0.688
73	ENSDARG00000015887	b2ml	1	0.002207171	0.306131419	0.218	0.115
74	ENSDARG00000016301	zgc:65894	1	0.034231195	0.310220194	0.374	0.308
75	ENSDARG00000016526	gata3	1	0.404758363	0.300273485	0.138	0.12
76	ENSDARG00000017441	mylz3	1	0.000310842	0.280005562	0.839	0.788
77	ENSDARG00000018524	midn	1	0.055803562	-0.315568573	0.124	0.178
78	ENSDARG00000018559	kdm7ab	1	0.007585811	-0.427504015	0.064	0.125
79	ENSDARG00000019345	mark3a	1	0.013798351	0.299927943	0.106	0.048
80	ENSDARG00000019566	neurod1	1	0.355462418	0.361044568	0.14	0.178
81	ENSDARG00000019613	ip6k2b	1	0.021218601	0.385724543	0.28	0.212
82	ENSDARG00000019702	aldocb	1	0.012743379	0.301461063	0.401	0.312
83	ENSDARG00000019930	tal1	1	0.725089109	-0.293965362	0.117	0.125
84	ENSDARG00000020475	znrf1	1	0.005766633	-0.267816726	0.064	0.13
85	ENSDARG00000020609	snap25a	1	0.009174713	0.286487625	0.546	0.452
86	ENSDARG00000021252	cct6a	1	0.000128929	-0.32200898	0.33	0.49
87	ENSDARG00000021372	tob1b	1	0.034144373	0.435419901	0.339	0.279
88	ENSDARG00000021483	cdc14b	1	0.023137495	0.296732467	0.14	0.077
89	ENSDARG00000021811	calm3a	1	0.00265128	0.310998925	0.718	0.625
90	ENSDARG00000022280	brd2a	1	0.105230299	0.311550214	0.147	0.106
91	ENSDARG00000022303	higd1a	1	0.067131905	0.256314178	0.147	0.096
92	ENSDARG00000023272	tfap2d	1	0.003251156	-0.517309012	0.076	0.149
93	ENSDARG00000024299	c1qtnf4	1	0.015237135	0.437132929	0.154	0.087
94	ENSDARG00000025350	prdx2	1	0.000188394	-0.277159965	0.413	0.577
95	ENSDARG00000025495	nhlh2	1	0.049061335	-0.358888581	0.062	0.106
96	ENSDARG00000026068	trappc5	1	0.274967818	0.271915015	0.186	0.159
97	ENSDARG00000026531	alcama	1	0.307949769	0.261493259	0.138	0.111
98	ENSDARG00000026766	bcl2l10	1	0.001808918	-0.285495193	0.167	0.274
99	ENSDARG00000027088	ptgdsb.1	1	0.258909029	0.261631049	0.268	0.24
100	ENSDARG00000027419	gad1b	1	0.148115087	0.454076044	0.183	0.144
101	ENSDARG00000028517	hbp1	1	0.078417529	0.300088585	0.103	0.062
102	ENSDARG00000029072	klf6a	1	0.658253708	0.314031133	0.103	0.096
103	ENSDARG00000030106	stmn4	1	0.199295642	0.264812133	0.317	0.284
104	ENSDARG00000030440	rsrp1	1	4.86E-05	0.469606693	0.351	0.202
105	ENSDARG00000031756	mef2aa	1	0.009799985	0.343002195	0.103	0.043
106	ENSDARG00000032619	tob1a	1	0.002047428	0.524083481	0.296	0.197
107	ENSDARG00000033364	mgst3b	1	0.176753375	0.285096485	0.213	0.178
108	ENSDARG00000034117	rarga	1	0.01938052	0.267458927	0.135	0.072
109	ENSDARG00000034504	lmo1	1	0.480043861	0.388316688	0.206	0.197
110	ENSDARG00000034753	tspan3a	1	0.198790703	0.250644445	0.369	0.341
111	ENSDARG00000035327	ckma	1	0.008948924	0.293761225	0.67	0.582
112	ENSDARG00000035608	pgam5	1	0.072399908	0.28365284	0.115	0.072
113	ENSDARG00000035870	laptm4b	1	0.106284059	0.366387212	0.103	0.067
114	ENSDARG00000036161	hnrnpa0l	1	0.000310613	-0.254034459	0.624	0.755
115	ENSDARG00000036329	ndufa1	1	0.073146416	0.28877258	0.193	0.144
116	ENSDARG00000036577	atp6v0cb	1	0.002073874	0.345339863	0.642	0.548
117	ENSDARG00000036684	ndufa7	1	0.00206144	-0.274404732	0.094	0.183
118	ENSDARG00000036832	cyt1l	1	0.000445351	-0.307267959	0.099	0.202
119	ENSDARG00000036995	lsm6	1	0.005362079	-0.275781287	0.264	0.37
120	ENSDARG00000037020	kif1b	1	0.10888672	0.417001251	0.115	0.077
121	ENSDARG00000037790	pvalb8	1	0.135311631	0.274395936	0.271	0.221
122	ENSDARG00000038524	pik3r1	1	0.006658279	0.334043042	0.122	0.053
123	ENSDARG00000039007	eno3	1	0.058600055	0.25259444	0.177	0.12
124	ENSDARG00000039647	slc6a1b	1	0.03728015	0.637046528	0.206	0.149
125	ENSDARG00000040291	cadm4	1	0.134433722	0.306659312	0.25	0.207
126	ENSDARG00000041397	eif2b2	1	0.000153954	-0.330102364	0.03	0.101
127	ENSDARG00000041417	atp6ap1a	1	0.142087125	0.264179641	0.101	0.067
128	ENSDARG00000042322	si:dkey-177p2.6	1	0.04256225	0.359069635	0.151	0.096
129	ENSDARG00000042410	rab40b	1	0.016798846	0.26351664	0.119	0.058
130	ENSDARG00000043457	gapdh	1	0.191734431	0.297187956	0.369	0.346
131	ENSDARG00000043485	si:ch211-22i13.2	1	0.222332576	0.282728522	0.156	0.125
132	ENSDARG00000043502	ccdc124	1	0.258862399	0.287937587	0.131	0.106
133	ENSDARG00000043531	jun	1	0.02511681	0.467646761	0.17	0.106
134	ENSDARG00000044092	atp5if1b	1	0.015070534	0.279880876	0.463	0.389
135	ENSDARG00000044182	stau1	1	0.357555321	0.252103867	0.156	0.139
136	ENSDARG00000044541	ppp1r14ba	1	0.003946381	-0.280314089	0.071	0.139
137	ENSDARG00000044902	atp2b2	1	0.14669756	0.383839391	0.165	0.125
138	ENSDARG00000045513	taf3	1	0.184339179	0.253533645	0.195	0.163
139	ENSDARG00000045695	myca	1	0.089003342	0.283401452	0.165	0.12
140	ENSDARG00000045768	cry1aa	1	0.11847455	0.319897328	0.108	0.072
141	ENSDARG00000045888	acat1	1	0.106055727	0.315701143	0.147	0.106
142	ENSDARG00000045893	kctd15a	1	0.006907855	-0.329811462	0.069	0.135
143	ENSDARG00000045944	slc6a1a	1	0.08140604	0.445144574	0.232	0.183
144	ENSDARG00000045945	syn2a	1	0.031890391	0.307779139	0.259	0.188
145	ENSDARG00000052304	uqcrc1	1	0.14511749	0.255608615	0.271	0.236
146	ENSDARG00000052746	grinab	1	0.113253346	0.252891294	0.135	0.096
147	ENSDARG00000053301	insm1b	1	0.002299693	-0.471652295	0.085	0.163
148	ENSDARG00000054355	dcaf7	1	0.003541256	-0.287718714	0.057	0.125
149	ENSDARG00000055543	appb	1	0.053122294	0.3035666	0.202	0.144
150	ENSDARG00000055723	hsp70l	1	0.764764538	-0.314237855	0.365	0.37
151	ENSDARG00000055868	rsl1d1	1	0.041488003	0.343351591	0.188	0.13
152	ENSDARG00000056248	si:dkey-183i3.5	1	0.0353514	-0.325642368	0.177	0.25
153	ENSDARG00000056483	ssbp4	1	0.163503615	-0.253114036	0.179	0.221
154	ENSDARG00000056979	lhx9	1	0.019338118	-0.317762483	0.197	0.279
155	ENSDARG00000057007	ctbp1	1	0.063723294	0.284970172	0.179	0.13
156	ENSDARG00000057013	cadm3	1	0.281193896	0.255577145	0.216	0.192
157	ENSDARG00000058371	krt5	1	0.00335	-0.282506832	0.505	0.615
158	ENSDARG00000059057	atpv0e2	1	0.120400763	0.279505633	0.548	0.538
159	ENSDARG00000059109	si:dkeyp-113d7.1	1	0.004162459	-0.300388572	0.099	0.178
160	ENSDARG00000060350	apoda.2	1	0.025628504	0.369066495	0.133	0.077
161	ENSDARG00000060610	pcdh7b	1	0.281010863	0.264946778	0.117	0.091
162	ENSDARG00000061664	zgc:162707	1	0.123958563	-0.251627627	0.083	0.12
163	ENSDARG00000062592	myl10	1	0.012778257	0.404839238	0.112	0.053
164	ENSDARG00000062765	nsd3	1	0.034214037	0.290641356	0.149	0.091
165	ENSDARG00000062948	wasf3b	1	0.011128571	-0.294178246	0.055	0.111
166	ENSDARG00000068457	tnnt3b	1	0.0064762	0.307988854	0.672	0.615
167	ENSDARG00000068701	gpr85	1	0.003552025	0.348183172	0.337	0.236
168	ENSDARG00000069600	zgc:109889	1	0.059687493	0.283983854	0.126	0.077
169	ENSDARG00000069737	pou4f2	1	0.007459913	-0.25987344	0.089	0.163
170	ENSDARG00000070162	stox2a	1	0.001617802	-0.271847374	0.106	0.197
171	ENSDARG00000070828	actl6a	1	0.000878461	-0.281793575	0.147	0.264
172	ENSDARG00000070922	cnbpb	1	0.009907533	0.302269981	0.626	0.582
173	ENSDARG00000071011	cdk5r2a	1	0.071688212	0.269482397	0.243	0.188
174	ENSDARG00000073704	si:dkeyp-72g9.4	1	0.025235332	0.343103315	0.278	0.202
175	ENSDARG00000076120	foxp4	1	0.560866817	0.340925877	0.229	0.212
176	ENSDARG00000077045	scg5	1	0.082849752	0.294921022	0.174	0.125
177	ENSDARG00000079305	hbae3	1	0.051255037	-0.654878664	0.062	0.106
178	ENSDARG00000079964	dlx2a	1	0.073382696	-0.652716777	0.076	0.115
179	ENSDARG00000086327	srrm4	1	0.27425515	0.297047133	0.131	0.106
180	ENSDARG00000086416	med11	1	0.000224067	-0.316145629	0.083	0.183
181	ENSDARG00000086842	dap1b	1	0.018544088	0.358826964	0.619	0.601
182	ENSDARG00000086856	stk35	1	0.056826055	0.275870478	0.255	0.192
183	ENSDARG00000087390	hbbe1.3	1	0.444507025	-0.391351141	0.096	0.115
184	ENSDARG00000088246	thoc1	1	0.001279309	-0.274428004	0.062	0.139
185	ENSDARG00000089042	foxb1a	1	0.001854994	-0.65046029	0.046	0.111
186	ENSDARG00000090035	rtn4r	1	0.008598538	0.396615662	0.128	0.062
187	ENSDARG00000090389	ndufv3	1	0.131074973	0.285794091	0.108	0.072
188	ENSDARG00000092033	si:dkey-239h2.3	1	0.179494357	0.3856687	0.179	0.144
189	ENSDARG00000092039	si:dkey-70p6.1	1	0.021988174	0.383047616	0.106	0.053
190	ENSDARG00000092170	apoc1	1	0.000213913	-0.360648853	0.05	0.135
191	ENSDARG00000092359	si:dkeyp-113d7.10	1	0.118472281	0.313275702	0.181	0.139
192	ENSDARG00000094673	rhoab	1	0.037209423	-0.286194118	0.167	0.236
193	ENSDARG00000094836	si:ch211-195b15.8	1	0.00889212	0.617967131	0.232	0.154
194	ENSDARG00000096711	si:ch211-194k22.8	1	0.000392775	-0.25646881	0.103	0.212
195	ENSDARG00000097478	qkia	1	0.003465224	0.64343296	0.241	0.144
196	ENSDARG00000097648	si:dkey-35i13.1	1	0.222889786	-0.326579161	0.089	0.12
197	ENSDARG00000097897	sgip1a	1	0.018418701	0.284899769	0.103	0.048
198	ENSDARG00000098852	smdt1b	1	0.009094948	-0.255661613	0.092	0.163
199	ENSDARG00000099203	atp1b2a	1	0.046789256	0.377186389	0.353	0.298
200	ENSDARG00000099420	nme2b.2	1	0.021374667	0.270787054	0.365	0.288
201	ENSDARG00000099667	snrpg	1	0.000444062	-0.356689178	0.172	0.293
202	ENSDARG00000100452	nop53	1	0.016241714	0.319973063	0.511	0.466
203	ENSDARG00000100825	calm3a	1	0.067542419	0.28911756	0.3	0.245
204	ENSDARG00000101324	apoa1b	1	0.000197187	-0.369952179	0.541	0.697
205	ENSDARG00000101776	syt12	1	0.013071299	0.379555743	0.119	0.058
206	ENSDARG00000102153	nrp1a	1	0.127292982	-0.279614095	0.096	0.135
207	ENSDARG00000103543	gngt2b	1	0.041395877	-0.315265869	0.094	0.149
208	ENSDARG00000104361	barhl2	1	0.003220119	-0.591708239	0.149	0.236
209	ENSDARG00000104945	sncb	1	0.035534435	0.252102312	0.633	0.606
210	ENSDARG00000105154	creg1	1	0.074889465	0.255786378	0.11	0.067
