# Supplementary material for: Cell-type-specific responses to the microbiota across all tissues of the larval zebrafish
Source: Cell Rep. Author manuscript; Available in PMC 2023 Oct 23. (PMC10423310; doi:10.1016/j.celrep.2023.112095)
Supplement: MMC7 [file NIHMS1880944-supplement-MMC7.zip › DataS1/Cluster20/clu20_GOresults_CVZup_fdr.tsv]

ONTOLOGY	ID	Description	pvalue	p.adjust	qvalue	geneID	Count
CC	GO:0070382	exocytic vesicle	0.000362526	0.034439963	0.027475649	ENSDARG00000007663/ENSDARG00000036577/ENSDARG00000045945/ENSDARG00000101776	4
CC	GO:0099503	secretory vesicle	0.000811862	0.038563437	0.030765291	ENSDARG00000007663/ENSDARG00000036577/ENSDARG00000045945/ENSDARG00000101776	4
CC	GO:0030133	transport vesicle	0.001473371	0.046656744	0.037222001	ENSDARG00000007663/ENSDARG00000036577/ENSDARG00000045945/ENSDARG00000101776	4
MF	GO:0003712	transcription coregulator activity	0.000569983	0.026292862	0.017822115	ENSDARG00000007720/ENSDARG00000021372/ENSDARG00000032619/ENSDARG00000034117/ENSDARG00000043531	5
MF	GO:0004550	nucleoside diphosphate kinase activity	0.000878639	0.026292862	0.017822115	ENSDARG00000001950/ENSDARG00000099420	2
MF	GO:0019829	cation-transporting ATPase activity	0.000995942	0.026292862	0.017822115	ENSDARG00000006370/ENSDARG00000036577/ENSDARG00000099203	3
MF	GO:0022853	active ion transmembrane transporter activity	0.000995942	0.026292862	0.017822115	ENSDARG00000006370/ENSDARG00000036577/ENSDARG00000099203	3
MF	GO:0042625	ATPase coupled ion transmembrane transporter activity	0.000995942	0.026292862	0.017822115	ENSDARG00000006370/ENSDARG00000036577/ENSDARG00000099203	3
MF	GO:0060590	ATPase regulator activity	0.001570196	0.03454431	0.023415202	ENSDARG00000044092/ENSDARG00000099203	2
MF	GO:0046961	proton-transporting ATPase activity, rotational mechanism	0.00245168	0.045907587	0.031117583	ENSDARG00000006370/ENSDARG00000036577	2
MF	GO:0016776	phosphotransferase activity, phosphate group as acceptor	0.003327383	0.045907587	0.031117583	ENSDARG00000001950/ENSDARG00000099420	2
MF	GO:0036442	proton-exporting ATPase activity	0.004118082	0.045907587	0.031117583	ENSDARG00000006370/ENSDARG00000036577	2
MF	GO:0015077	monovalent inorganic cation transmembrane transporter activity	0.004594934	0.045907587	0.031117583	ENSDARG00000006370/ENSDARG00000020609/ENSDARG00000036577/ENSDARG00000039647/ENSDARG00000099203	5
MF	GO:0003713	transcription coactivator activity	0.004799283	0.045907587	0.031117583	ENSDARG00000007720/ENSDARG00000034117/ENSDARG00000043531	3
MF	GO:0042626	ATPase activity, coupled to transmembrane movement of substances	0.00489601	0.045907587	0.031117583	ENSDARG00000006370/ENSDARG00000036577/ENSDARG00000099203	3
MF	GO:0043492	ATPase activity, coupled to movement of substances	0.00489601	0.045907587	0.031117583	ENSDARG00000006370/ENSDARG00000036577/ENSDARG00000099203	3
MF	GO:0044769	ATPase activity, coupled to transmembrane movement of ions, rotational mechanism	0.004987205	0.045907587	0.031117583	ENSDARG00000006370/ENSDARG00000036577	2
MF	GO:0015405	P-P-bond-hydrolysis-driven transmembrane transporter activity	0.005606211	0.045907587	0.031117583	ENSDARG00000006370/ENSDARG00000036577/ENSDARG00000099203	3
MF	GO:0015399	primary active transmembrane transporter activity	0.005712446	0.045907587	0.031117583	ENSDARG00000006370/ENSDARG00000036577/ENSDARG00000099203	3
MF	GO:0042623	ATPase activity, coupled	0.005912341	0.045907587	0.031117583	ENSDARG00000006370/ENSDARG00000036577/ENSDARG00000068457/ENSDARG00000099203	4
