# Supplementary material for: Cell-type-specific responses to the microbiota across all tissues of the larval zebrafish
Source: Cell Rep. Author manuscript; Available in PMC 2023 Oct 23. (PMC10423310; doi:10.1016/j.celrep.2023.112095)
Supplement: MMC7 [file NIHMS1880944-supplement-MMC7.zip › DataS1/Cluster20/clu20_GOresults_GFup_fdr.tsv]

ONTOLOGY	ID	Description	pvalue	p.adjust	qvalue	geneID	Count
BP	GO:0002088	lens development in camera-type eye	4.10E-30	2.02E-27	1.95E-27	ENSDARG00000030411/ENSDARG00000024548/ENSDARG00000087765/ENSDARG00000069801/ENSDARG00000068507/ENSDARG00000087324/ENSDARG00000032929/ENSDARG00000053862/ENSDARG00000007576/ENSDARG00000053875/ENSDARG00000016793/ENSDARG00000041925/ENSDARG00000057460/ENSDARG00000076790/ENSDARG00000086658/ENSDARG00000030349/ENSDARG00000088823/ENSDARG00000076572/ENSDARG00000069827/ENSDARG00000074001	20
BP	GO:0007601	visual perception	7.52E-25	1.85E-22	1.79E-22	ENSDARG00000030411/ENSDARG00000024548/ENSDARG00000087765/ENSDARG00000069801/ENSDARG00000068507/ENSDARG00000087324/ENSDARG00000032929/ENSDARG00000053862/ENSDARG00000007576/ENSDARG00000053875/ENSDARG00000016793/ENSDARG00000041925/ENSDARG00000057460/ENSDARG00000076790/ENSDARG00000086658/ENSDARG00000030349/ENSDARG00000088823/ENSDARG00000076572/ENSDARG00000069827/ENSDARG00000074001	20
BP	GO:0050953	sensory perception of light stimulus	1.99E-24	3.27E-22	3.16E-22	ENSDARG00000030411/ENSDARG00000024548/ENSDARG00000087765/ENSDARG00000069801/ENSDARG00000068507/ENSDARG00000087324/ENSDARG00000032929/ENSDARG00000053862/ENSDARG00000007576/ENSDARG00000053875/ENSDARG00000016793/ENSDARG00000041925/ENSDARG00000057460/ENSDARG00000076790/ENSDARG00000086658/ENSDARG00000030349/ENSDARG00000088823/ENSDARG00000076572/ENSDARG00000069827/ENSDARG00000074001	20
BP	GO:0007600	sensory perception	3.97E-18	4.89E-16	4.73E-16	ENSDARG00000030411/ENSDARG00000024548/ENSDARG00000087765/ENSDARG00000069801/ENSDARG00000068507/ENSDARG00000087324/ENSDARG00000032929/ENSDARG00000053862/ENSDARG00000007576/ENSDARG00000053875/ENSDARG00000016793/ENSDARG00000041925/ENSDARG00000057460/ENSDARG00000076790/ENSDARG00000086658/ENSDARG00000030349/ENSDARG00000088823/ENSDARG00000076572/ENSDARG00000069827/ENSDARG00000074001	20
BP	GO:0043010	camera-type eye development	2.41E-17	2.37E-15	2.29E-15	ENSDARG00000030411/ENSDARG00000024548/ENSDARG00000087765/ENSDARG00000069801/ENSDARG00000068507/ENSDARG00000087324/ENSDARG00000032929/ENSDARG00000053862/ENSDARG00000007576/ENSDARG00000053875/ENSDARG00000016793/ENSDARG00000041925/ENSDARG00000057460/ENSDARG00000076790/ENSDARG00000086658/ENSDARG00000030349/ENSDARG00000088823/ENSDARG00000076572/ENSDARG00000069827/ENSDARG00000074001	20
CC	GO:0005882	intermediate filament	4.07E-07	2.15E-05	1.71E-05	ENSDARG00000092947/ENSDARG00000017624/ENSDARG00000000212/ENSDARG00000036832/ENSDARG00000056248/ENSDARG00000058371	6
CC	GO:0045111	intermediate filament cytoskeleton	4.34E-07	2.15E-05	1.71E-05	ENSDARG00000092947/ENSDARG00000017624/ENSDARG00000000212/ENSDARG00000036832/ENSDARG00000056248/ENSDARG00000058371	6
CC	GO:0045095	keratin filament	0.000741988	0.022798876	0.018180921	ENSDARG00000017624/ENSDARG00000058371	2
CC	GO:0099513	polymeric cytoskeletal fiber	0.000921167	0.022798876	0.018180921	ENSDARG00000092947/ENSDARG00000017624/ENSDARG00000000212/ENSDARG00000036832/ENSDARG00000056248/ENSDARG00000058371	6
MF	GO:0005212	structural constituent of eye lens	1.93E-35	1.47E-33	1.34E-33	ENSDARG00000030411/ENSDARG00000024548/ENSDARG00000087765/ENSDARG00000069801/ENSDARG00000068507/ENSDARG00000087324/ENSDARG00000032929/ENSDARG00000053862/ENSDARG00000007576/ENSDARG00000053875/ENSDARG00000016793/ENSDARG00000041925/ENSDARG00000057460/ENSDARG00000076790/ENSDARG00000086658/ENSDARG00000030349/ENSDARG00000088823/ENSDARG00000015445/ENSDARG00000076572/ENSDARG00000069827/ENSDARG00000074001	21
MF	GO:0000977	RNA polymerase II regulatory region sequence-specific DNA binding	0.000360502	0.013699067	0.012522692	ENSDARG00000008861/ENSDARG00000012667/ENSDARG00000014244/ENSDARG00000023272/ENSDARG00000025495/ENSDARG00000053301/ENSDARG00000056979/ENSDARG00000104361	8
