# Supplementary material for: Cell-type-specific responses to the microbiota across all tissues of the larval zebrafish
Source: Cell Rep. Author manuscript; Available in PMC 2023 Oct 23. (PMC10423310; doi:10.1016/j.celrep.2023.112095)
Supplement: MMC7 [file NIHMS1880944-supplement-MMC7.zip › DataS1/Cluster8/clu8_GOresults_CVZup.tsv]

ONTOLOGY	ID	Description	pvalue	p.adjust	qvalue	geneID	Count
BP	GO:0046686	response to cadmium ion	0.001877102	0.001877102	NA	ENSDARG00000055723	1
BP	GO:0034605	cellular response to heat	0.002710803	0.002710803	NA	ENSDARG00000055723	1
BP	GO:0042026	protein refolding	0.002814991	0.002814991	NA	ENSDARG00000055723	1
BP	GO:0051085	chaperone cofactor-dependent protein refolding	0.003440006	0.003440006	NA	ENSDARG00000055723	1
BP	GO:0051084	'de novo' posttranslational protein folding	0.003648301	0.003648301	NA	ENSDARG00000055723	1
BP	GO:0006458	'de novo' protein folding	0.00375244	0.00375244	NA	ENSDARG00000055723	1
BP	GO:0009408	response to heat	0.004064825	0.004064825	NA	ENSDARG00000055723	1
BP	GO:0046856	phosphatidylinositol dephosphorylation	0.004481262	0.004481262	NA	ENSDARG00000038615	1
BP	GO:0061077	chaperone-mediated protein folding	0.004481262	0.004481262	NA	ENSDARG00000055723	1
BP	GO:0034620	cellular response to unfolded protein	0.005313874	0.005313874	NA	ENSDARG00000055723	1
BP	GO:0006986	response to unfolded protein	0.005834081	0.005834081	NA	ENSDARG00000055723	1
BP	GO:0046839	phospholipid dephosphorylation	0.006042125	0.006042125	NA	ENSDARG00000038615	1
BP	GO:0060216	definitive hemopoiesis	0.006562141	0.006562141	NA	ENSDARG00000055723	1
BP	GO:0009266	response to temperature stimulus	0.006978055	0.006978055	NA	ENSDARG00000055723	1
BP	GO:0035967	cellular response to topologically incorrect protein	0.007289934	0.007289934	NA	ENSDARG00000055723	1
BP	GO:0035966	response to topologically incorrect protein	0.007809623	0.007809623	NA	ENSDARG00000055723	1
BP	GO:0010038	response to metal ion	0.01019844	0.01019844	NA	ENSDARG00000055723	1
BP	GO:0010035	response to inorganic substance	0.013102679	0.013102679	NA	ENSDARG00000055723	1
BP	GO:0046488	phosphatidylinositol metabolic process	0.015070983	0.015070983	NA	ENSDARG00000038615	1
BP	GO:0006457	protein folding	0.015899154	0.015899154	NA	ENSDARG00000055723	1
BP	GO:0030258	lipid modification	0.018381579	0.018381579	NA	ENSDARG00000038615	1
BP	GO:0006650	glycerophospholipid metabolic process	0.020034788	0.020034788	NA	ENSDARG00000038615	1
BP	GO:0046486	glycerolipid metabolic process	0.025604079	0.025604079	NA	ENSDARG00000038615	1
BP	GO:0006644	phospholipid metabolic process	0.0278685	0.0278685	NA	ENSDARG00000038615	1
BP	GO:0016311	dephosphorylation	0.029102528	0.029102528	NA	ENSDARG00000038615	1
BP	GO:0009628	response to abiotic stimulus	0.044257768	0.044257768	NA	ENSDARG00000055723	1
CC	GO:0031902	late endosome membrane	0.009452555	0.009452555	0.014587471	ENSDARG00000038615	1
CC	GO:0016459	myosin complex	0.013541391	0.013541391	0.014587471	ENSDARG00000067995	1
CC	GO:0005770	late endosome	0.016599701	0.016599701	0.014587471	ENSDARG00000038615	1
CC	GO:0005765	lysosomal membrane	0.017414048	0.017414048	0.014587471	ENSDARG00000038615	1
CC	GO:0098852	lytic vacuole membrane	0.017414048	0.017414048	0.014587471	ENSDARG00000038615	1
CC	GO:0010008	endosome membrane	0.025731975	0.025731975	0.014587471	ENSDARG00000038615	1
CC	GO:0044440	endosomal part	0.02856011	0.02856011	0.014587471	ENSDARG00000038615	1
CC	GO:0005774	vacuolar membrane	0.030979322	0.030979322	0.014587471	ENSDARG00000038615	1
CC	GO:0044437	vacuolar part	0.031180718	0.031180718	0.014587471	ENSDARG00000038615	1
CC	GO:0000323	lytic vacuole	0.039811124	0.039811124	0.015238708	ENSDARG00000038615	1
CC	GO:0005764	lysosome	0.039811124	0.039811124	0.015238708	ENSDARG00000038615	1
MF	GO:0034596	phosphatidylinositol phosphate 4-phosphatase activity	0.003265887	0.003265887	0.006441877	ENSDARG00000038615	1
MF	GO:0044183	protein binding involved in protein folding	0.003265887	0.003265887	0.006441877	ENSDARG00000055723	1
MF	GO:0106019	phosphatidylinositol-4,5-bisphosphate phosphatase activity	0.003673559	0.003673559	0.006441877	ENSDARG00000038615	1
MF	GO:0051787	misfolded protein binding	0.004895827	0.004895827	0.006441877	ENSDARG00000055723	1
MF	GO:0034593	phosphatidylinositol bisphosphate phosphatase activity	0.006727119	0.006727119	0.007081178	ENSDARG00000038615	1
MF	GO:0052866	phosphatidylinositol phosphate phosphatase activity	0.008555883	0.008555883	0.007348613	ENSDARG00000038615	1
MF	GO:0031072	heat shock protein binding	0.009773655	0.009773655	0.007348613	ENSDARG00000055723	1
MF	GO:0051082	unfolded protein binding	0.022492642	0.022492642	0.014797791	ENSDARG00000055723	1
MF	GO:0003774	motor activity	0.032898216	0.032898216	0.019238723	ENSDARG00000067995	1
MF	GO:0051015	actin filament binding	0.046182656	0.046182656	0.024306661	ENSDARG00000067995	1
