# Supplementary material for: Cell-type-specific responses to the microbiota across all tissues of the larval zebrafish
Source: Cell Rep. Author manuscript; Available in PMC 2023 Oct 23. (PMC10423310; doi:10.1016/j.celrep.2023.112095)
Supplement: MMC7 [file NIHMS1880944-supplement-MMC7.zip › DataS1/Cluster8/clu8_GOresults_CVZup_fdr.tsv]

ONTOLOGY	ID	Description	pvalue	p.adjust	qvalue	geneID	Count
BP	GO:0046686	response to cadmium ion	0.001877102	0.012635885	NA	ENSDARG00000055723	1
BP	GO:0034605	cellular response to heat	0.002710803	0.012635885	NA	ENSDARG00000055723	1
BP	GO:0042026	protein refolding	0.002814991	0.012635885	NA	ENSDARG00000055723	1
BP	GO:0051085	chaperone cofactor-dependent protein refolding	0.003440006	0.012635885	NA	ENSDARG00000055723	1
BP	GO:0051084	'de novo' posttranslational protein folding	0.003648301	0.012635885	NA	ENSDARG00000055723	1
BP	GO:0006458	'de novo' protein folding	0.00375244	0.012635885	NA	ENSDARG00000055723	1
BP	GO:0009408	response to heat	0.004064825	0.012635885	NA	ENSDARG00000055723	1
BP	GO:0046856	phosphatidylinositol dephosphorylation	0.004481262	0.012635885	NA	ENSDARG00000038615	1
BP	GO:0061077	chaperone-mediated protein folding	0.004481262	0.012635885	NA	ENSDARG00000055723	1
BP	GO:0034620	cellular response to unfolded protein	0.005313874	0.012635885	NA	ENSDARG00000055723	1
BP	GO:0006986	response to unfolded protein	0.005834081	0.012635885	NA	ENSDARG00000055723	1
BP	GO:0046839	phospholipid dephosphorylation	0.006042125	0.012635885	NA	ENSDARG00000038615	1
BP	GO:0060216	definitive hemopoiesis	0.006562141	0.012635885	NA	ENSDARG00000055723	1
BP	GO:0009266	response to temperature stimulus	0.006978055	0.012635885	NA	ENSDARG00000055723	1
BP	GO:0035967	cellular response to topologically incorrect protein	0.007289934	0.012635885	NA	ENSDARG00000055723	1
BP	GO:0035966	response to topologically incorrect protein	0.007809623	0.012690637	NA	ENSDARG00000055723	1
BP	GO:0010038	response to metal ion	0.01019844	0.015597614	NA	ENSDARG00000055723	1
BP	GO:0010035	response to inorganic substance	0.013102679	0.018926092	NA	ENSDARG00000055723	1
BP	GO:0046488	phosphatidylinositol metabolic process	0.015070983	0.02062345	NA	ENSDARG00000038615	1
BP	GO:0006457	protein folding	0.015899154	0.020668901	NA	ENSDARG00000055723	1
BP	GO:0030258	lipid modification	0.018381579	0.022758146	NA	ENSDARG00000038615	1
BP	GO:0006650	glycerophospholipid metabolic process	0.020034788	0.023677476	NA	ENSDARG00000038615	1
BP	GO:0046486	glycerolipid metabolic process	0.025604079	0.028943741	NA	ENSDARG00000038615	1
BP	GO:0006644	phospholipid metabolic process	0.0278685	0.030190874	NA	ENSDARG00000038615	1
BP	GO:0016311	dephosphorylation	0.029102528	0.030266629	NA	ENSDARG00000038615	1
BP	GO:0009628	response to abiotic stimulus	0.044257768	0.044257768	NA	ENSDARG00000055723	1
MF	GO:0034596	phosphatidylinositol phosphate 4-phosphatase activity	0.003265887	0.018359351	0.006441877	ENSDARG00000038615	1
MF	GO:0044183	protein binding involved in protein folding	0.003265887	0.018359351	0.006441877	ENSDARG00000055723	1
MF	GO:0106019	phosphatidylinositol-4,5-bisphosphate phosphatase activity	0.003673559	0.018359351	0.006441877	ENSDARG00000038615	1
MF	GO:0051787	misfolded protein binding	0.004895827	0.018359351	0.006441877	ENSDARG00000055723	1
MF	GO:0034593	phosphatidylinositol bisphosphate phosphatase activity	0.006727119	0.020181357	0.007081178	ENSDARG00000038615	1
MF	GO:0052866	phosphatidylinositol phosphate phosphatase activity	0.008555883	0.020943546	0.007348613	ENSDARG00000038615	1
MF	GO:0031072	heat shock protein binding	0.009773655	0.020943546	0.007348613	ENSDARG00000055723	1
MF	GO:0051082	unfolded protein binding	0.022492642	0.042173703	0.014797791	ENSDARG00000055723	1
