# Supplementary material for: Cell-type-specific responses to the microbiota across all tissues of the larval zebrafish
Source: Cell Rep. Author manuscript; Available in PMC 2023 Oct 23. (PMC10423310; doi:10.1016/j.celrep.2023.112095)
Supplement: MMC7 [file NIHMS1880944-supplement-MMC7.zip › DataS1/Cluster8/clu8_GOresults_GFup_fdr.tsv]

ONTOLOGY	ID	Description	pvalue	p.adjust	qvalue	geneID	Count
BP	GO:0002088	lens development in camera-type eye	8.38E-40	1.62E-37	1.16E-37	ENSDARG00000024548/ENSDARG00000032929/ENSDARG00000068507/ENSDARG00000053862/ENSDARG00000030411/ENSDARG00000087324/ENSDARG00000041925/ENSDARG00000069801/ENSDARG00000087765/ENSDARG00000016793/ENSDARG00000053875/ENSDARG00000088823/ENSDARG00000076790/ENSDARG00000057460/ENSDARG00000030349/ENSDARG00000007576/ENSDARG00000086658/ENSDARG00000076572/ENSDARG00000074001/ENSDARG00000073750/ENSDARG00000069827	21
BP	GO:0007601	visual perception	3.43E-34	3.31E-32	2.38E-32	ENSDARG00000024548/ENSDARG00000032929/ENSDARG00000068507/ENSDARG00000053862/ENSDARG00000030411/ENSDARG00000087324/ENSDARG00000041925/ENSDARG00000069801/ENSDARG00000087765/ENSDARG00000016793/ENSDARG00000053875/ENSDARG00000088823/ENSDARG00000076790/ENSDARG00000057460/ENSDARG00000030349/ENSDARG00000007576/ENSDARG00000086658/ENSDARG00000076572/ENSDARG00000074001/ENSDARG00000073750/ENSDARG00000069827	21
BP	GO:0050953	sensory perception of light stimulus	9.73E-34	6.26E-32	4.50E-32	ENSDARG00000024548/ENSDARG00000032929/ENSDARG00000068507/ENSDARG00000053862/ENSDARG00000030411/ENSDARG00000087324/ENSDARG00000041925/ENSDARG00000069801/ENSDARG00000087765/ENSDARG00000016793/ENSDARG00000053875/ENSDARG00000088823/ENSDARG00000076790/ENSDARG00000057460/ENSDARG00000030349/ENSDARG00000007576/ENSDARG00000086658/ENSDARG00000076572/ENSDARG00000074001/ENSDARG00000073750/ENSDARG00000069827	21
BP	GO:0007600	sensory perception	5.98E-27	2.88E-25	2.08E-25	ENSDARG00000024548/ENSDARG00000032929/ENSDARG00000068507/ENSDARG00000053862/ENSDARG00000030411/ENSDARG00000087324/ENSDARG00000041925/ENSDARG00000069801/ENSDARG00000087765/ENSDARG00000016793/ENSDARG00000053875/ENSDARG00000088823/ENSDARG00000076790/ENSDARG00000057460/ENSDARG00000030349/ENSDARG00000007576/ENSDARG00000086658/ENSDARG00000076572/ENSDARG00000074001/ENSDARG00000073750/ENSDARG00000069827	21
BP	GO:0043010	camera-type eye development	4.26E-26	1.65E-24	1.18E-24	ENSDARG00000024548/ENSDARG00000032929/ENSDARG00000068507/ENSDARG00000053862/ENSDARG00000030411/ENSDARG00000087324/ENSDARG00000041925/ENSDARG00000069801/ENSDARG00000087765/ENSDARG00000016793/ENSDARG00000053875/ENSDARG00000088823/ENSDARG00000076790/ENSDARG00000057460/ENSDARG00000030349/ENSDARG00000007576/ENSDARG00000086658/ENSDARG00000076572/ENSDARG00000074001/ENSDARG00000073750/ENSDARG00000069827	21
CC	GO:0005882	intermediate filament	4.35E-07	4.14E-06	2.18E-06	ENSDARG00000058371/ENSDARG00000092947/ENSDARG00000036832/ENSDARG00000017624/ENSDARG00000090268	5
CC	GO:0045111	intermediate filament cytoskeleton	4.59E-07	4.14E-06	2.18E-06	ENSDARG00000058371/ENSDARG00000092947/ENSDARG00000036832/ENSDARG00000017624/ENSDARG00000090268	5
CC	GO:0045095	keratin filament	0.00021636	0.001298159	0.000683241	ENSDARG00000058371/ENSDARG00000017624	2
CC	GO:0099513	polymeric cytoskeletal fiber	0.000331373	0.00149118	0.000784832	ENSDARG00000058371/ENSDARG00000092947/ENSDARG00000036832/ENSDARG00000017624/ENSDARG00000090268	5
MF	GO:0005212	structural constituent of eye lens	1.10E-44	3.29E-43	2.77E-43	ENSDARG00000024548/ENSDARG00000032929/ENSDARG00000068507/ENSDARG00000053862/ENSDARG00000030411/ENSDARG00000087324/ENSDARG00000041925/ENSDARG00000069801/ENSDARG00000087765/ENSDARG00000016793/ENSDARG00000053875/ENSDARG00000088823/ENSDARG00000076790/ENSDARG00000015445/ENSDARG00000057460/ENSDARG00000030349/ENSDARG00000007576/ENSDARG00000086658/ENSDARG00000076572/ENSDARG00000074001/ENSDARG00000073750/…	22
