# Supplementary material for: Cell-type-specific responses to the microbiota across all tissues of the larval zebrafish
Source: Cell Rep. Author manuscript; Available in PMC 2023 Oct 23. (PMC10423310; doi:10.1016/j.celrep.2023.112095)
Supplement: MMC7 [file NIHMS1880944-supplement-MMC7.zip › DataS1/Cluster8/cluster8_CVZvGF.tsv]

	gene	gene_NAME	p_val_adj	p_val	avg_logFC	pct.1	pct.2
1	ENSDARG00000086917	crygm2d2	1.04E-56	4.71E-61	-1.418903437	0.218	0.73
2	ENSDARG00000024548	cryba4	8.31E-46	3.77E-50	-1.267481675	0.237	0.692
3	ENSDARG00000032929	cryba1l1	9.01E-45	4.08E-49	-1.262962375	0.208	0.66
4	ENSDARG00000068507	crybb1	2.40E-44	1.09E-48	-1.296300791	0.225	0.676
5	ENSDARG00000053862	crygmx	4.23E-43	1.92E-47	-1.287906638	0.218	0.649
6	ENSDARG00000030411	crygn2	4.65E-43	2.11E-47	-1.261795848	0.235	0.671
7	ENSDARG00000109861	BX545855.1	5.17E-43	2.34E-47	-1.219609208	0.165	0.605
8	ENSDARG00000087324	crygm2d1	3.44E-41	1.56E-45	-1.281649295	0.167	0.61
9	ENSDARG00000041925	cryba2b	2.01E-40	9.11E-45	-1.269088261	0.148	0.576
10	ENSDARG00000069801	crygm2d12	1.70E-38	7.72E-43	-1.253255625	0.121	0.537
11	ENSDARG00000087765	crygm2d10	5.20E-38	2.36E-42	-1.242785551	0.157	0.569
12	ENSDARG00000016793	crybb1l2	3.98E-34	1.80E-38	-1.104294755	0.125	0.512
13	ENSDARG00000053875	cryba1b	2.07E-30	9.40E-35	-1.072853058	0.189	0.558
14	ENSDARG00000088823	crygm2d3	2.57E-26	1.16E-30	-0.860436131	0.076	0.399
15	ENSDARG00000094310	si:ch211-255g12.6	3.71E-24	1.68E-28	-0.9360315	0.081	0.383
16	ENSDARG00000076790	crygm2d16	2.01E-22	9.11E-27	-0.85292577	0.068	0.354
17	ENSDARG00000015445	lim2.4	9.58E-21	4.34E-25	-0.887039242	0.042	0.295
18	ENSDARG00000057460	crygm2d13	6.49E-20	2.94E-24	-0.920381932	0.104	0.381
19	ENSDARG00000030349	cryba2a	3.37E-19	1.53E-23	-0.845826282	0.072	0.333
20	ENSDARG00000007576	crybb1l1	4.32E-19	1.96E-23	-0.844796499	0.123	0.41
21	ENSDARG00000086658	crygm2d21	7.21E-19	3.27E-23	-0.902797418	0.087	0.356
22	ENSDARG00000076572	crygm2d7	1.33E-16	6.04E-21	-0.748965491	0.042	0.263
23	ENSDARG00000116164	crygm2d8	3.46E-15	1.57E-19	-0.76623671	0.121	0.376
24	ENSDARG00000101324	apoa1b	2.06E-13	9.33E-18	-0.546017761	0.61	0.807
25	ENSDARG00000015866	apoa2	1.78E-11	8.08E-16	-0.541608168	0.57	0.773
26	ENSDARG00000087164	crygm2d4	3.97E-08	1.80E-12	-0.445320172	0.032	0.172
27	ENSDARG00000038439	fabp10a	6.26E-07	2.84E-11	-0.564239246	0.388	0.569
28	ENSDARG00000058371	krt5	8.16E-06	3.70E-10	-0.415550805	0.551	0.696
29	ENSDARG00000074001	crygmxl2	3.93E-05	1.78E-09	-0.428521377	0.042	0.163
30	ENSDARG00000073750	crygm2d18	0.000190043	8.62E-09	-0.371690242	0.025	0.125
31	ENSDARG00000069827	crygm2d11	0.001319075	5.98E-08	-0.395794973	0.042	0.147
32	ENSDARG00000092947	cyt1	0.003403811	1.54E-07	-0.36079817	0.699	0.776
33	ENSDARG00000036832	cyt1l	0.005202229	2.36E-07	-0.42866652	0.153	0.293
34	ENSDARG00000103199	si:dkey-247k7.2	0.081329415	3.69E-06	0.291356004	0.114	0.034
35	ENSDARG00000017624	krt4	0.329103934	1.49E-05	-0.273855317	0.57	0.669
36	ENSDARG00000014201	otpa	1	0.20963822	0.386891849	0.165	0.138
37	ENSDARG00000016526	gata3	1	0.153978175	-0.324621547	0.091	0.118
38	ENSDARG00000019130	plk2b	1	0.006342445	-0.250417699	0.25	0.327
39	ENSDARG00000031649	cort	1	0.26780341	0.351330753	0.091	0.113
40	ENSDARG00000031683	fosab	1	0.000781249	-0.321472214	0.483	0.587
41	ENSDARG00000035519	histh1l	1	0.000902281	-0.289846307	0.869	0.873
42	ENSDARG00000037790	pvalb8	1	0.000547131	0.339126621	0.326	0.234
43	ENSDARG00000038615	pip4p1a	1	0.000108157	0.275439408	0.335	0.224
44	ENSDARG00000042291	dlx6a	1	0.133978917	-0.346110645	0.121	0.15
45	ENSDARG00000042296	dlx5a	1	0.356279899	-0.284295948	0.222	0.243
46	ENSDARG00000044125	txn	1	0.239175303	-0.573774581	0.087	0.109
47	ENSDARG00000052011	rrad	1	0.031686273	-0.320761698	0.138	0.186
48	ENSDARG00000055723	hsp70l	1	0.007276738	0.297514732	0.369	0.286
49	ENSDARG00000057881	si:dkey-33c12.3	1	0.088992009	0.376090796	0.131	0.095
50	ENSDARG00000067995	myhz1.2	1	0.036217113	0.271151345	0.256	0.197
51	ENSDARG00000069402	lrrc4.1	1	0.002082435	-0.263134974	0.161	0.238
52	ENSDARG00000071493	olfm3a	1	0.029612918	-0.31516089	0.102	0.145
53	ENSDARG00000071497	zic3	1	0.141798881	0.324990684	0.157	0.127
54	ENSDARG00000076120	foxp4	1	0.525992549	-0.258460646	0.184	0.195
55	ENSDARG00000088091	pfn1	1	0.002383962	-0.254923023	0.494	0.56
56	ENSDARG00000090268	krtt1c19e	1	0.000418013	-0.326537484	0.422	0.517
57	ENSDARG00000098810	VSTM2B	1	0.018043899	-0.261732185	0.237	0.297
58	ENSDARG00000101687	CU929259.1	1	5.98E-05	0.267942562	0.377	0.252
59	ENSDARG00000104068	gstp1	1	0.139021979	-0.277835472	0.119	0.15
