# Supplementary material for: Cell-type-specific responses to the microbiota across all tissues of the larval zebrafish
Source: Cell Rep. Author manuscript; Available in PMC 2023 Oct 23. (PMC10423310; doi:10.1016/j.celrep.2023.112095)
Supplement: MMC7 [file NIHMS1880944-supplement-MMC7.zip › DataS1/Cluster18/cluster18_CVZvGF.tsv]

	gene	gene_NAME	p_val_adj	p_val	avg_logFC	pct.1	pct.2
1	ENSDARG00000086917	crygm2d2	3.84E-47	1.74E-51	-1.717123395	0.181	0.742
2	ENSDARG00000024548	cryba4	1.03E-43	4.66E-48	-1.569400039	0.229	0.764
3	ENSDARG00000030411	crygn2	8.73E-42	3.96E-46	-1.534044363	0.161	0.702
4	ENSDARG00000087324	crygm2d1	1.41E-40	6.40E-45	-1.629802328	0.125	0.635
5	ENSDARG00000109861	BX545855.1	3.05E-31	1.38E-35	-1.446719616	0.147	0.598
6	ENSDARG00000068507	crybb1	7.96E-31	3.61E-35	-1.341771779	0.224	0.69
7	ENSDARG00000032929	cryba1l1	1.33E-30	6.01E-35	-1.370058465	0.241	0.687
8	ENSDARG00000069801	crygm2d12	2.67E-30	1.21E-34	-1.415577959	0.156	0.601
9	ENSDARG00000087765	crygm2d10	7.75E-30	3.52E-34	-1.49417022	0.127	0.561
10	ENSDARG00000053862	crygmx	2.19E-29	9.92E-34	-1.361231014	0.19	0.632
11	ENSDARG00000053875	cryba1b	3.40E-25	1.54E-29	-1.420928422	0.187	0.574
12	ENSDARG00000088823	crygm2d3	6.15E-25	2.79E-29	-1.315511089	0.062	0.426
13	ENSDARG00000041925	cryba2b	3.01E-24	1.37E-28	-1.274813112	0.164	0.558
14	ENSDARG00000094310	si:ch211-255g12.6	6.22E-22	2.82E-26	-1.224189711	0.096	0.451
15	ENSDARG00000057460	crygm2d13	3.22E-19	1.46E-23	-1.090882752	0.088	0.417
16	ENSDARG00000016793	crybb1l2	3.87E-19	1.75E-23	-1.260944659	0.13	0.469
17	ENSDARG00000007576	crybb1l1	1.33E-18	6.05E-23	-1.150216395	0.119	0.448
18	ENSDARG00000116164	crygm2d8	7.67E-16	3.48E-20	-1.107194568	0.093	0.387
19	ENSDARG00000086658	crygm2d21	9.32E-16	4.23E-20	-0.943025675	0.065	0.347
20	ENSDARG00000030349	cryba2a	7.69E-12	3.49E-16	-1.003990583	0.068	0.307
21	ENSDARG00000015445	lim2.4	2.40E-10	1.09E-14	-0.798048202	0.057	0.276
22	ENSDARG00000076790	crygm2d16	4.57E-10	2.07E-14	-0.928326014	0.091	0.322
23	ENSDARG00000074001	crygmxl2	8.65E-09	3.92E-13	-0.774275486	0.014	0.175
24	ENSDARG00000087164	crygm2d4	5.96E-08	2.70E-12	-0.844855697	0.04	0.215
25	ENSDARG00000092947	cyt1	2.82E-06	1.28E-10	-0.257724196	0.632	0.834
26	ENSDARG00000101324	apoa1b	5.11E-05	2.32E-09	-0.467780648	0.623	0.791
27	ENSDARG00000038439	fabp10a	0.000175928	7.98E-09	-0.483894457	0.402	0.598
28	ENSDARG00000090268	krtt1c19e	0.000232117	1.05E-08	-0.309117252	0.363	0.574
29	ENSDARG00000015866	apoa2	0.000514655	2.33E-08	-0.434789011	0.601	0.761
30	ENSDARG00000013963	mipb	0.002227269	1.01E-07	-0.386108373	0.014	0.113
31	ENSDARG00000058371	krt5	0.005197154	2.36E-07	-0.280939586	0.561	0.733
32	ENSDARG00000076572	crygm2d7	0.006407356	2.90E-07	-0.511210781	0.051	0.175
33	ENSDARG00000012944	myhz2	0.009459061	4.29E-07	-0.689100328	0.193	0.356
34	ENSDARG00000103199	si:dkey-247k7.2	0.028783868	1.30E-06	0.488599956	0.127	0.028
35	ENSDARG00000017624	krt4	0.121228421	5.50E-06	-0.298031497	0.49	0.635
36	ENSDARG00000069827	crygm2d11	0.147705193	6.70E-06	-0.438000704	0.054	0.16
37	ENSDARG00000002240	psmb6	1	0.001598515	0.271659658	0.425	0.313
38	ENSDARG00000002589	mylpfb	1	0.001697829	0.362903714	0.516	0.417
39	ENSDARG00000003526	psma5	1	0.028904298	0.255509305	0.215	0.15
40	ENSDARG00000005551	hnrnph1l	1	0.001834431	-0.280673492	0.156	0.248
41	ENSDARG00000007753	cpne2	1	0.002737392	0.305752517	0.116	0.052
42	ENSDARG00000009534	wls	1	0.08976613	-0.29308044	0.093	0.132
43	ENSDARG00000009982	fam199x	1	0.008056401	0.314859478	0.17	0.104
44	ENSDARG00000010008	vim	1	0.022695267	-0.256323324	0.144	0.206
45	ENSDARG00000011473	calcrla	1	0.021594186	0.255520018	0.102	0.055
46	ENSDARG00000011640	syt5b	1	0.362414241	0.315538692	0.164	0.141
47	ENSDARG00000013863	fam133b	1	0.061072009	-0.270233871	0.266	0.313
48	ENSDARG00000013938	psmb3	1	0.07468921	0.264472888	0.289	0.23
49	ENSDARG00000013976	anxa13	1	0.001636654	-0.322474389	0.167	0.258
50	ENSDARG00000014428	ppp2r5d	1	0.016090676	-0.260685629	0.093	0.15
51	ENSDARG00000015537	gad2	1	0.048464086	0.388544789	0.337	0.273
52	ENSDARG00000016854	neurod2	1	0.731443293	-0.278855239	0.11	0.117
53	ENSDARG00000017314	CELA1 (1 of many)	1	0.039360776	0.271962666	0.36	0.285
54	ENSDARG00000017710	ppp1r14ab	1	0.453519547	0.271198848	0.127	0.11
55	ENSDARG00000019566	neurod1	1	0.008780952	-0.345278575	0.147	0.227
56	ENSDARG00000025254	s100a10b	1	0.170948969	-0.276069749	0.127	0.16
57	ENSDARG00000026531	alcama	1	0.007702377	-0.373649862	0.15	0.227
58	ENSDARG00000026595	pafah1b1b	1	0.000642286	-0.335238706	0.187	0.294
59	ENSDARG00000026726	anxa1a	1	0.07380951	-0.255356155	0.181	0.23
60	ENSDARG00000026871	uchl1	1	0.051369298	-0.26089026	0.13	0.181
61	ENSDARG00000027394	si:ch211-150g13.3	1	0.002557192	0.285831255	0.21	0.126
62	ENSDARG00000027740	adcyap1b	1	0.715499318	0.447182317	0.212	0.199
63	ENSDARG00000029783	dedd	1	0.007847678	0.267759487	0.147	0.083
64	ENSDARG00000030038	grcc10	1	0.029798853	-0.260266429	0.176	0.233
65	ENSDARG00000031316	six6b	1	0.013410439	-0.264474185	0.255	0.328
66	ENSDARG00000032369	btbd6b	1	0.011273094	-0.318443526	0.241	0.322
67	ENSDARG00000036832	cyt1l	1	0.000294952	-0.331183219	0.13	0.239
68	ENSDARG00000037433	fmr1	1	0.14524244	-0.25797593	0.164	0.196
69	ENSDARG00000037790	pvalb8	1	0.003710538	0.289793441	0.382	0.285
70	ENSDARG00000038574	scg2b	1	0.094784251	0.336222139	0.38	0.325
71	ENSDARG00000040177	rgs16	1	0.038441397	0.431452878	0.334	0.27
72	ENSDARG00000041062	calb2a	1	0.076962084	-0.340198231	0.295	0.359
73	ENSDARG00000043102	lxn	1	0.000819715	0.40421333	0.156	0.074
74	ENSDARG00000044769	kctd13	1	0.003581203	-0.259204311	0.102	0.178
75	ENSDARG00000045930	rbpms2a	1	0.000323927	-0.347084981	0.28	0.414
76	ENSDARG00000051875	islr2	1	0.148420641	-0.314107905	0.295	0.337
77	ENSDARG00000052244	zgc:158564	1	0.003355101	0.273371827	0.249	0.156
78	ENSDARG00000053480	aqp9b	1	0.146493536	-0.290837457	0.212	0.258
79	ENSDARG00000053499	isl2b	1	5.13E-05	-0.642080119	0.161	0.288
80	ENSDARG00000053684	aldob	1	0.001032232	-0.294727249	0.541	0.656
81	ENSDARG00000053973	fetub	1	0.000391822	-0.447113931	0.144	0.245
82	ENSDARG00000055283	id2a	1	0.270974281	0.299800564	0.416	0.377
83	ENSDARG00000055514	icn2	1	0.024372902	-0.274080803	0.102	0.16
84	ENSDARG00000056092	si:dkey-12h9.6	1	0.068897078	-0.267107073	0.102	0.144
85	ENSDARG00000056248	si:dkey-183i3.5	1	0.010486815	-0.311863829	0.241	0.322
86	ENSDARG00000057296	cbln1	1	0.178589331	0.50088095	0.11	0.083
87	ENSDARG00000058039	bhlhe22	1	0.004535604	0.536845897	0.278	0.193
88	ENSDARG00000058369	mex3b	1	0.065821079	-0.270282214	0.099	0.141
89	ENSDARG00000060610	pcdh7b	1	0.152161431	-0.256080102	0.28	0.319
90	ENSDARG00000062420	nfia	1	0.966996508	0.28378589	0.113	0.117
91	ENSDARG00000067997	myhz1.3	1	0.012017097	-0.288290829	0.122	0.19
92	ENSDARG00000070080	nbeaa	1	0.009709213	-0.270417134	0.122	0.19
93	ENSDARG00000070670	crip2	1	0.003256752	0.327388421	0.28	0.196
94	ENSDARG00000071424	ap3d1	1	0.087121974	0.254518639	0.178	0.135
95	ENSDARG00000071860	nrn1a	1	0.007097945	-0.287682967	0.17	0.255
96	ENSDARG00000073750	crygm2d18	1	0.00011381	-0.361564464	0.048	0.132
97	ENSDARG00000074848	smim7	1	0.006133818	0.258576139	0.21	0.132
98	ENSDARG00000076120	foxp4	1	0.154951111	0.365694922	0.108	0.077
99	ENSDARG00000076500	chgb	1	0.162195278	0.516483887	0.113	0.083
100	ENSDARG00000076568	sec61b	1	0.004591982	0.305084932	0.431	0.337
101	ENSDARG00000077045	scg5	1	0.002373036	0.255872454	0.371	0.261
102	ENSDARG00000079305	hbae3	1	0.191091083	-0.696310627	0.091	0.12
103	ENSDARG00000079962	doc2d	1	0.203268228	-0.253650606	0.096	0.123
104	ENSDARG00000086471	pkig	1	0.010025907	0.260808668	0.116	0.061
105	ENSDARG00000087243	zgc:100918	1	0.006942234	-0.29584348	0.122	0.19
106	ENSDARG00000087390	hbbe1.3	1	0.04295804	-0.986866196	0.11	0.16
107	ENSDARG00000090722	leg1.1	1	0.000581443	-0.420874768	0.042	0.11
108	ENSDARG00000090850	serpina1l	1	0.012255425	-0.260795948	0.071	0.126
109	ENSDARG00000092033	si:dkey-239h2.3	1	0.008550781	0.274572527	0.164	0.098
110	ENSDARG00000093382	uqcc3	1	0.029020482	-0.252337624	0.144	0.202
111	ENSDARG00000096257	si:ch73-367p23.2	1	0.007011943	-0.257596495	0.113	0.187
112	ENSDARG00000099667	snrpg	1	0.080004675	-0.257256921	0.147	0.19
113	ENSDARG00000099744	gap43	1	0.067668255	-0.368273078	0.17	0.218
114	ENSDARG00000100244	ebf3a	1	0.230336813	-0.284624158	0.221	0.255
115	ENSDARG00000100582	si:ch211-195b11.3	1	0.032564021	-0.567225376	0.062	0.107
116	ENSDARG00000101199	rbp4	1	0.689827794	0.286103894	0.354	0.337
117	ENSDARG00000102153	nrp1a	1	0.064548879	-0.274719785	0.091	0.132
118	ENSDARG00000102558	pde6ha	1	0.749255684	0.378207201	0.229	0.227
119	ENSDARG00000103937	ndrg4	1	0.002765761	0.357254985	0.363	0.27
120	ENSDARG00000104018	mtpn	1	0.025764999	0.261635751	0.263	0.199
121	ENSDARG00000105527	si:ch73-256g18.2	1	0.538104251	0.284402205	0.122	0.107
