# Supplementary material for: Cell-type-specific responses to the microbiota across all tissues of the larval zebrafish
Source: Cell Rep. Author manuscript; Available in PMC 2023 Oct 23. (PMC10423310; doi:10.1016/j.celrep.2023.112095)
Supplement: MMC7 [file NIHMS1880944-supplement-MMC7.zip › DataS1/Cluster18/clu18_GOresults_GFup_fdr.tsv]

ONTOLOGY	ID	Description	pvalue	p.adjust	qvalue	geneID	Count
BP	GO:0002088	lens development in camera-type eye	6.83E-37	3.01E-34	2.65E-34	ENSDARG00000024548/ENSDARG00000030411/ENSDARG00000087324/ENSDARG00000068507/ENSDARG00000032929/ENSDARG00000069801/ENSDARG00000087765/ENSDARG00000053862/ENSDARG00000053875/ENSDARG00000088823/ENSDARG00000041925/ENSDARG00000057460/ENSDARG00000016793/ENSDARG00000007576/ENSDARG00000086658/ENSDARG00000030349/ENSDARG00000076790/ENSDARG00000074001/ENSDARG00000013963/ENSDARG00000076572/ENSDARG00000069827/…	22
BP	GO:0007601	visual perception	4.05E-29	8.93E-27	7.87E-27	ENSDARG00000024548/ENSDARG00000030411/ENSDARG00000087324/ENSDARG00000068507/ENSDARG00000032929/ENSDARG00000069801/ENSDARG00000087765/ENSDARG00000053862/ENSDARG00000053875/ENSDARG00000088823/ENSDARG00000041925/ENSDARG00000057460/ENSDARG00000016793/ENSDARG00000007576/ENSDARG00000086658/ENSDARG00000030349/ENSDARG00000076790/ENSDARG00000074001/ENSDARG00000076572/ENSDARG00000069827/ENSDARG00000073750	21
BP	GO:0050953	sensory perception of light stimulus	1.14E-28	1.67E-26	1.48E-26	ENSDARG00000024548/ENSDARG00000030411/ENSDARG00000087324/ENSDARG00000068507/ENSDARG00000032929/ENSDARG00000069801/ENSDARG00000087765/ENSDARG00000053862/ENSDARG00000053875/ENSDARG00000088823/ENSDARG00000041925/ENSDARG00000057460/ENSDARG00000016793/ENSDARG00000007576/ENSDARG00000086658/ENSDARG00000030349/ENSDARG00000076790/ENSDARG00000074001/ENSDARG00000076572/ENSDARG00000069827/ENSDARG00000073750	21
BP	GO:0043010	camera-type eye development	3.92E-24	4.32E-22	3.81E-22	ENSDARG00000024548/ENSDARG00000030411/ENSDARG00000087324/ENSDARG00000068507/ENSDARG00000032929/ENSDARG00000069801/ENSDARG00000087765/ENSDARG00000053862/ENSDARG00000053875/ENSDARG00000088823/ENSDARG00000041925/ENSDARG00000057460/ENSDARG00000016793/ENSDARG00000007576/ENSDARG00000086658/ENSDARG00000030349/ENSDARG00000076790/ENSDARG00000074001/ENSDARG00000013963/ENSDARG00000076572/ENSDARG00000069827/…	23
BP	GO:0007600	sensory perception	5.80E-22	5.12E-20	4.51E-20	ENSDARG00000024548/ENSDARG00000030411/ENSDARG00000087324/ENSDARG00000068507/ENSDARG00000032929/ENSDARG00000069801/ENSDARG00000087765/ENSDARG00000053862/ENSDARG00000053875/ENSDARG00000088823/ENSDARG00000041925/ENSDARG00000057460/ENSDARG00000016793/ENSDARG00000007576/ENSDARG00000086658/ENSDARG00000030349/ENSDARG00000076790/ENSDARG00000074001/ENSDARG00000076572/ENSDARG00000069827/ENSDARG00000073750	21
CC	GO:0005882	intermediate filament	2.49E-09	9.15E-08	7.65E-08	ENSDARG00000092947/ENSDARG00000090268/ENSDARG00000058371/ENSDARG00000017624/ENSDARG00000010008/ENSDARG00000036832/ENSDARG00000056248	7
CC	GO:0045111	intermediate filament cytoskeleton	2.69E-09	9.15E-08	7.65E-08	ENSDARG00000092947/ENSDARG00000090268/ENSDARG00000058371/ENSDARG00000017624/ENSDARG00000010008/ENSDARG00000036832/ENSDARG00000056248	7
CC	GO:0099513	polymeric cytoskeletal fiber	2.57E-06	5.83E-05	4.87E-05	ENSDARG00000092947/ENSDARG00000090268/ENSDARG00000058371/ENSDARG00000017624/ENSDARG00000010008/ENSDARG00000026595/ENSDARG00000036832/ENSDARG00000056248	8
CC	GO:0045095	keratin filament	0.00045961	0.007813362	0.006531293	ENSDARG00000058371/ENSDARG00000017624	2
MF	GO:0005212	structural constituent of eye lens	7.16E-40	4.30E-38	3.39E-38	ENSDARG00000024548/ENSDARG00000030411/ENSDARG00000087324/ENSDARG00000068507/ENSDARG00000032929/ENSDARG00000069801/ENSDARG00000087765/ENSDARG00000053862/ENSDARG00000053875/ENSDARG00000088823/ENSDARG00000041925/ENSDARG00000057460/ENSDARG00000016793/ENSDARG00000007576/ENSDARG00000086658/ENSDARG00000030349/ENSDARG00000015445/ENSDARG00000076790/ENSDARG00000074001/ENSDARG00000076572/ENSDARG00000069827/…	22
