# Supplementary material for: Cell-type-specific responses to the microbiota across all tissues of the larval zebrafish
Source: Cell Rep. Author manuscript; Available in PMC 2023 Oct 23. (PMC10423310; doi:10.1016/j.celrep.2023.112095)
Supplement: MMC7 [file NIHMS1880944-supplement-MMC7.zip › DataS1/Cluster18/clu18_GOresults_CVZup.tsv]

ONTOLOGY	ID	Description	pvalue	p.adjust	qvalue	geneID	Count
BP	GO:0010499	proteasomal ubiquitin-independent protein catabolic process	0.000243772	0.000243772	0.018475337	ENSDARG00000002240/ENSDARG00000003526	2
CC	GO:0005839	proteasome core complex	0.000269042	0.000269042	0.00141601	ENSDARG00000002240/ENSDARG00000003526	2
CC	GO:0000502	proteasome complex	0.002353995	0.002353995	0.004129815	ENSDARG00000002240/ENSDARG00000003526	2
CC	GO:1905369	endopeptidase complex	0.002353995	0.002353995	0.004129815	ENSDARG00000002240/ENSDARG00000003526	2
CC	GO:1905368	peptidase complex	0.003765299	0.003765299	0.004954341	ENSDARG00000002240/ENSDARG00000003526	2
CC	GO:0019773	proteasome core complex, alpha-subunit complex	0.010724446	0.010724446	0.011288891	ENSDARG00000003526	1
CC	GO:0030867	rough endoplasmic reticulum membrane	0.015563091	0.015563091	0.013651834	ENSDARG00000076568	1
CC	GO:0005791	rough endoplasmic reticulum	0.022299539	0.022299539	0.016766571	ENSDARG00000076568	1
CC	GO:0030141	secretory granule	0.039421876	0.039421876	0.025935445	ENSDARG00000077045	1
MF	GO:0004298	threonine-type endopeptidase activity	0.000227924	0.000227924	0.00263912	ENSDARG00000002240/ENSDARG00000003526	2
MF	GO:0070003	threonine-type peptidase activity	0.000227924	0.000227924	0.00263912	ENSDARG00000002240/ENSDARG00000003526	2
MF	GO:0004175	endopeptidase activity	0.007891713	0.007891713	0.041492647	ENSDARG00000002240/ENSDARG00000003526/ENSDARG00000017314	3
MF	GO:0030291	protein serine/threonine kinase inhibitor activity	0.012094578	0.012094578	0.041492647	ENSDARG00000086471	1
MF	GO:0008320	protein transmembrane transporter activity	0.012953187	0.012953187	0.041492647	ENSDARG00000076568	1
MF	GO:0022884	macromolecule transmembrane transporter activity	0.013811094	0.013811094	0.041492647	ENSDARG00000076568	1
MF	GO:0008565	protein transporter activity	0.015524802	0.015524802	0.041492647	ENSDARG00000076568	1
MF	GO:0005086	ARF guanyl-nucleotide exchange factor activity	0.01809011	0.01809011	0.041492647	ENSDARG00000076568	1
MF	GO:0004857	enzyme inhibitor activity	0.01889397	0.01889397	0.041492647	ENSDARG00000043102/ENSDARG00000086471	2
MF	GO:0004860	protein kinase inhibitor activity	0.021500735	0.021500735	0.041492647	ENSDARG00000086471	1
MF	GO:0019210	kinase inhibitor activity	0.021500735	0.021500735	0.041492647	ENSDARG00000086471	1
MF	GO:1904680	peptide transmembrane transporter activity	0.021500735	0.021500735	0.041492647	ENSDARG00000076568	1
MF	GO:0016831	carboxy-lyase activity	0.027442515	0.027442515	0.048885452	ENSDARG00000015537	1
