# Supplementary material for: Cell-type-specific responses to the microbiota across all tissues of the larval zebrafish
Source: Cell Rep. Author manuscript; Available in PMC 2023 Oct 23. (PMC10423310; doi:10.1016/j.celrep.2023.112095)
Supplement: MMC7 [file NIHMS1880944-supplement-MMC7.zip › DataS1/Cluster18/clu18_GOresults_CVZup_fdr.tsv]

ONTOLOGY	ID	Description	pvalue	p.adjust	qvalue	geneID	Count
BP	GO:0010499	proteasomal ubiquitin-independent protein catabolic process	0.000243772	0.02559604	0.018475337	ENSDARG00000002240/ENSDARG00000003526	2
CC	GO:0005839	proteasome core complex	0.000269042	0.003497544	0.00141601	ENSDARG00000002240/ENSDARG00000003526	2
CC	GO:0000502	proteasome complex	0.002353995	0.010200643	0.004129815	ENSDARG00000002240/ENSDARG00000003526	2
CC	GO:1905369	endopeptidase complex	0.002353995	0.010200643	0.004129815	ENSDARG00000002240/ENSDARG00000003526	2
CC	GO:1905368	peptidase complex	0.003765299	0.012237222	0.004954341	ENSDARG00000002240/ENSDARG00000003526	2
CC	GO:0019773	proteasome core complex, alpha-subunit complex	0.010724446	0.02788356	0.011288891	ENSDARG00000003526	1
CC	GO:0030867	rough endoplasmic reticulum membrane	0.015563091	0.033720031	0.013651834	ENSDARG00000076568	1
CC	GO:0005791	rough endoplasmic reticulum	0.022299539	0.04141343	0.016766571	ENSDARG00000076568	1
MF	GO:0004298	threonine-type endopeptidase activity	0.000227924	0.004444517	0.00263912	ENSDARG00000002240/ENSDARG00000003526	2
MF	GO:0070003	threonine-type peptidase activity	0.000227924	0.004444517	0.00263912	ENSDARG00000002240/ENSDARG00000003526	2
