# Supplementary material for: Cell-type-specific responses to the microbiota across all tissues of the larval zebrafish
Source: Cell Rep. Author manuscript; Available in PMC 2023 Oct 23. (PMC10423310; doi:10.1016/j.celrep.2023.112095)
Supplement: MMC7 [file NIHMS1880944-supplement-MMC7.zip › DataS1/Cluster27/clu27_GOresults_CVZup.tsv]

ONTOLOGY	ID	Description	pvalue	p.adjust	qvalue	geneID	Count
BP	GO:0022613	ribonucleoprotein complex biogenesis	7.03E-06	7.03E-06	0.000851595	ENSDARG00000008740/ENSDARG00000018902/ENSDARG00000053912/ENSDARG00000055903/ENSDARG00000105117	5
BP	GO:0042254	ribosome biogenesis	3.50E-05	3.50E-05	0.002116306	ENSDARG00000008740/ENSDARG00000018902/ENSDARG00000053912/ENSDARG00000105117	4
BP	GO:0006364	rRNA processing	0.000250159	0.000250159	0.010094136	ENSDARG00000008740/ENSDARG00000018902/ENSDARG00000053912	3
BP	GO:0016072	rRNA metabolic process	0.000346479	0.000346479	0.010485562	ENSDARG00000008740/ENSDARG00000018902/ENSDARG00000053912	3
BP	GO:0042273	ribosomal large subunit biogenesis	0.001376513	0.001376513	0.033326093	ENSDARG00000018902/ENSDARG00000105117	2
BP	GO:0034470	ncRNA processing	0.001664851	0.001664851	0.0335891	ENSDARG00000008740/ENSDARG00000018902/ENSDARG00000053912	3
CC	GO:0005730	nucleolus	5.37E-05	5.37E-05	0.001299022	ENSDARG00000018902/ENSDARG00000053912/ENSDARG00000070657/ENSDARG00000105117	4
CC	GO:0044452	nucleolar part	0.001026346	0.001026346	0.012424188	ENSDARG00000018902/ENSDARG00000053912	2
CC	GO:0030684	preribosome	0.002342781	0.002342781	0.01890665	ENSDARG00000018902/ENSDARG00000053912	2
CC	GO:0015030	Cajal body	0.010673134	0.010673134	0.039646861	ENSDARG00000053912	1
CC	GO:0005901	caveola	0.012305644	0.012305644	0.039646861	ENSDARG00000103747	1
CC	GO:0071004	U2-type prespliceosome	0.012305644	0.012305644	0.039646861	ENSDARG00000055903	1
CC	GO:0071010	prespliceosome	0.012305644	0.012305644	0.039646861	ENSDARG00000055903	1
CC	GO:0005732	small nucleolar ribonucleoprotein complex	0.015563091	0.015563091	0.039646861	ENSDARG00000053912	1
CC	GO:0005685	U1 snRNP	0.016375878	0.016375878	0.039646861	ENSDARG00000055903	1
CC	GO:0044853	plasma membrane raft	0.016375878	0.016375878	0.039646861	ENSDARG00000103747	1
CC	GO:0005743	mitochondrial inner membrane	0.023429833	0.023429833	0.040850926	ENSDARG00000043154/ENSDARG00000052840	2
CC	GO:0030687	preribosome, large subunit precursor	0.023662699	0.023662699	0.040850926	ENSDARG00000018902	1
CC	GO:0030686	90S preribosome	0.027689034	0.027689034	0.040850926	ENSDARG00000018902	1
CC	GO:0019866	organelle inner membrane	0.02892784	0.02892784	0.040850926	ENSDARG00000043154/ENSDARG00000052840	2
CC	GO:0042383	sarcolemma	0.030898889	0.030898889	0.040850926	ENSDARG00000103747	1
CC	GO:0032040	small-subunit processome	0.034098807	0.034098807	0.040850926	ENSDARG00000053912	1
CC	GO:0099513	polymeric cytoskeletal fiber	0.034718643	0.034718643	0.040850926	ENSDARG00000018404/ENSDARG00000031164	2
CC	GO:0005747	mitochondrial respiratory chain complex I	0.035695049	0.035695049	0.040850926	ENSDARG00000052840	1
CC	GO:0030964	NADH dehydrogenase complex	0.035695049	0.035695049	0.040850926	ENSDARG00000052840	1
CC	GO:0045271	respiratory chain complex I	0.035695049	0.035695049	0.040850926	ENSDARG00000052840	1
CC	GO:0005684	U2-type spliceosomal complex	0.038084776	0.038084776	0.040850926	ENSDARG00000055903	1
CC	GO:0031966	mitochondrial membrane	0.043406251	0.043406251	0.040850926	ENSDARG00000043154/ENSDARG00000052840	2
CC	GO:0045121	membrane raft	0.043639231	0.043639231	0.040850926	ENSDARG00000103747	1
CC	GO:0098589	membrane region	0.043639231	0.043639231	0.040850926	ENSDARG00000103747	1
CC	GO:0098857	membrane microdomain	0.043639231	0.043639231	0.040850926	ENSDARG00000103747	1
CC	GO:0005925	focal adhesion	0.046799691	0.046799691	0.040850926	ENSDARG00000103747	1
CC	GO:0005924	cell-substrate adherens junction	0.047588274	0.047588274	0.040850926	ENSDARG00000103747	1
CC	GO:0030055	cell-substrate junction	0.047588274	0.047588274	0.040850926	ENSDARG00000103747	1
CC	GO:0005740	mitochondrial envelope	0.049745096	0.049745096	0.040850926	ENSDARG00000043154/ENSDARG00000052840	2
