# Supplementary material for: Cell-type-specific responses to the microbiota across all tissues of the larval zebrafish
Source: Cell Rep. Author manuscript; Available in PMC 2023 Oct 23. (PMC10423310; doi:10.1016/j.celrep.2023.112095)
Supplement: MMC7 [file NIHMS1880944-supplement-MMC7.zip › DataS1/Cluster27/cluster27_CVZvGF.tsv]

	gene	gene_NAME	p_val_adj	p_val	avg_logFC	pct.1	pct.2
1	ENSDARG00000086917	crygm2d2	5.03E-35	2.28E-39	-1.454350894	0.244	0.766
2	ENSDARG00000087324	crygm2d1	5.40E-32	2.45E-36	-1.299935919	0.153	0.674
3	ENSDARG00000024548	cryba4	5.88E-32	2.66E-36	-1.24610868	0.225	0.762
4	ENSDARG00000053862	crygmx	1.15E-30	5.19E-35	-1.2068622	0.182	0.703
5	ENSDARG00000109861	BX545855.1	4.83E-27	2.19E-31	-1.243213443	0.171	0.653
6	ENSDARG00000041925	cryba2b	3.35E-26	1.52E-30	-1.219208395	0.124	0.59
7	ENSDARG00000068507	crybb1	9.45E-26	4.28E-30	-1.292729349	0.262	0.699
8	ENSDARG00000069801	crygm2d12	2.00E-25	9.08E-30	-1.154949147	0.135	0.598
9	ENSDARG00000053875	cryba1b	4.57E-25	2.07E-29	-1.179159746	0.16	0.619
10	ENSDARG00000030411	crygn2	8.21E-23	3.72E-27	-1.145406893	0.204	0.636
11	ENSDARG00000087765	crygm2d10	2.08E-22	9.43E-27	-1.099771391	0.135	0.569
12	ENSDARG00000016793	crybb1l2	3.73E-22	1.69E-26	-1.006968365	0.124	0.552
13	ENSDARG00000032929	cryba1l1	5.25E-22	2.38E-26	-1.110818888	0.255	0.669
14	ENSDARG00000076790	crygm2d16	3.72E-18	1.68E-22	-0.847398654	0.047	0.402
15	ENSDARG00000094310	si:ch211-255g12.6	1.00E-16	4.55E-21	-0.952115534	0.12	0.485
16	ENSDARG00000086658	crygm2d21	2.13E-15	9.64E-20	-0.824159355	0.065	0.397
17	ENSDARG00000088823	crygm2d3	3.99E-12	1.81E-16	-0.799053519	0.087	0.381
18	ENSDARG00000030349	cryba2a	2.44E-11	1.11E-15	-0.695969873	0.073	0.36
19	ENSDARG00000007576	crybb1l1	4.87E-11	2.21E-15	-0.70844005	0.12	0.423
20	ENSDARG00000015445	lim2.4	1.47E-10	6.66E-15	-0.735850007	0.051	0.305
21	ENSDARG00000116164	crygm2d8	4.38E-10	1.99E-14	-0.784037588	0.087	0.36
22	ENSDARG00000057460	crygm2d13	9.10E-10	4.13E-14	-0.844999886	0.124	0.406
23	ENSDARG00000069827	crygm2d11	0.000545411	2.47E-08	-0.439470469	0.036	0.188
24	ENSDARG00000015866	apoa2	0.001539786	6.98E-08	-0.432532023	0.582	0.766
25	ENSDARG00000038439	fabp10a	0.002046954	9.28E-08	-0.439965367	0.364	0.577
26	ENSDARG00000074001	crygmxl2	0.002498909	1.13E-07	-0.468927192	0.036	0.176
27	ENSDARG00000076572	crygm2d7	0.006223038	2.82E-07	-0.417500472	0.076	0.238
28	ENSDARG00000069439	ptgdsa	0.022527525	1.02E-06	0.379631747	0.222	0.071
29	ENSDARG00000090268	krtt1c19e	0.14995267	6.80E-06	-0.386339685	0.367	0.569
30	ENSDARG00000101324	apoa1b	0.190968423	8.66E-06	-0.272911744	0.615	0.782
31	ENSDARG00000013963	mipb	0.735952522	3.34E-05	-0.278754	0.025	0.117
32	ENSDARG00000036832	cyt1l	0.812498366	3.68E-05	-0.358231173	0.138	0.276
33	ENSDARG00000087164	crygm2d4	0.939112481	4.26E-05	-0.366027785	0.065	0.184
34	ENSDARG00000000563	ttn.1	1	0.003954311	-0.287341913	0.124	0.222
35	ENSDARG00000001760	tnxba	1	0.023841779	-0.373398347	0.164	0.238
36	ENSDARG00000002644	rgs5a	1	0.002770186	0.292257306	0.229	0.126
37	ENSDARG00000004724	tcea3	1	0.005315789	0.274307571	0.258	0.163
38	ENSDARG00000008740	esf1	1	0.007162785	0.273639152	0.262	0.172
39	ENSDARG00000010051	ufd1l	1	0.001245477	0.252487307	0.513	0.402
40	ENSDARG00000011824	pbxip1b	1	0.053227833	0.263526672	0.204	0.146
41	ENSDARG00000012944	myhz2	1	0.000160929	-0.379438769	0.196	0.339
42	ENSDARG00000018404	krt18a.1	1	0.001292294	0.33105631	0.942	0.887
43	ENSDARG00000018902	pes	1	0.002737208	0.277547198	0.324	0.213
44	ENSDARG00000019702	aldocb	1	0.292892938	0.262570279	0.189	0.159
45	ENSDARG00000025254	s100a10b	1	0.603645837	0.638633861	0.309	0.343
46	ENSDARG00000027063	arpc1b	1	0.038020562	-0.255708697	0.247	0.318
47	ENSDARG00000027582	angptl7	1	0.737595629	0.250051138	0.149	0.163
48	ENSDARG00000028618	krt18b	1	0.843228736	0.445187278	0.244	0.243
49	ENSDARG00000029069	tnni2a.4	1	0.212881117	-0.260605007	0.804	0.828
50	ENSDARG00000030463	tppp3	1	0.872538893	0.389429124	0.098	0.105
51	ENSDARG00000031164	tuba8l2	1	0.001029685	0.255784887	0.833	0.766
52	ENSDARG00000031683	fosab	1	0.000930752	-0.485105668	0.589	0.686
53	ENSDARG00000033683	tpma	1	0.110218701	-0.253433335	0.851	0.862
54	ENSDARG00000036036	mdka	1	0.446256241	-0.254702238	0.262	0.285
55	ENSDARG00000037116	cxcl12a	1	0.171983683	-0.409244232	0.084	0.117
56	ENSDARG00000037804	phlda3	1	0.007337553	-0.281992469	0.087	0.163
57	ENSDARG00000043154	ucp2	1	0.007642173	0.272892396	0.742	0.669
58	ENSDARG00000043806	postna	1	0.036628324	0.412443255	0.102	0.054
59	ENSDARG00000044356	tp63	1	0.000181554	0.450226891	0.276	0.146
60	ENSDARG00000052840	ndufs4	1	4.81E-05	0.28526821	0.284	0.142
61	ENSDARG00000053912	fbl	1	0.000423501	0.268779473	0.338	0.205
62	ENSDARG00000055903	luc7l	1	0.000254988	0.270170384	0.316	0.18
63	ENSDARG00000058371	krt5	1	9.88E-05	-0.534010002	0.575	0.724
64	ENSDARG00000070657	pa2g4b	1	8.37E-05	0.307686828	0.462	0.31
65	ENSDARG00000078473	nucks1a	1	9.42E-05	-0.317702449	0.167	0.305
66	ENSDARG00000079305	hbae3	1	0.997804091	0.672547219	0.109	0.109
67	ENSDARG00000087390	hbbe1.3	1	0.84769709	1.092761246	0.16	0.151
68	ENSDARG00000088091	pfn1	1	0.047988977	-0.294843214	0.596	0.686
69	ENSDARG00000098507	lyar	1	0.000298557	0.253318484	0.153	0.054
70	ENSDARG00000099014	fxyd1	1	0.00438441	0.32487303	0.531	0.406
71	ENSDARG00000101135	si:dkey-85k7.7	1	0.001084964	0.318241892	0.291	0.172
72	ENSDARG00000102415	scinla	1	0.011432255	-0.30959081	0.047	0.105
73	ENSDARG00000103747	cav1	1	0.002346314	0.317071268	0.353	0.243
74	ENSDARG00000105117	sdad1	1	0.000102907	0.323325316	0.542	0.402
75	ENSDARG00000108475	otos	1	0.818324298	-0.356500468	0.142	0.13
76	ENSDARG00000112476	surf2	1	0.000467872	0.300428762	0.291	0.172
