# Supplementary material for: Cell-type-specific responses to the microbiota across all tissues of the larval zebrafish
Source: Cell Rep. Author manuscript; Available in PMC 2023 Oct 23. (PMC10423310; doi:10.1016/j.celrep.2023.112095)
Supplement: MMC7 [file NIHMS1880944-supplement-MMC7.zip › DataS1/Cluster27/clu27_GOresults_CVZup_fdr.tsv]

ONTOLOGY	ID	Description	pvalue	p.adjust	qvalue	geneID	Count
BP	GO:0022613	ribonucleoprotein complex biogenesis	7.03E-06	0.00128739	0.000851595	ENSDARG00000008740/ENSDARG00000018902/ENSDARG00000053912/ENSDARG00000055903/ENSDARG00000105117	5
BP	GO:0042254	ribosome biogenesis	3.50E-05	0.003199303	0.002116306	ENSDARG00000008740/ENSDARG00000018902/ENSDARG00000053912/ENSDARG00000105117	4
BP	GO:0006364	rRNA processing	0.000250159	0.015259701	0.010094136	ENSDARG00000008740/ENSDARG00000018902/ENSDARG00000053912	3
BP	GO:0016072	rRNA metabolic process	0.000346479	0.015851435	0.010485562	ENSDARG00000008740/ENSDARG00000018902/ENSDARG00000053912	3
CC	GO:0005730	nucleolus	5.37E-05	0.002790073	0.001299022	ENSDARG00000018902/ENSDARG00000053912/ENSDARG00000070657/ENSDARG00000105117	4
CC	GO:0044452	nucleolar part	0.001026346	0.026684995	0.012424188	ENSDARG00000018902/ENSDARG00000053912	2
CC	GO:0030684	preribosome	0.002342781	0.040608196	0.01890665	ENSDARG00000018902/ENSDARG00000053912	2
