# Supplementary material for: Cell-type-specific responses to the microbiota across all tissues of the larval zebrafish
Source: Cell Rep. Author manuscript; Available in PMC 2023 Oct 23. (PMC10423310; doi:10.1016/j.celrep.2023.112095)
Supplement: MMC7 [file NIHMS1880944-supplement-MMC7.zip › DataS1/Cluster27/clu27_GOresults_GFup.tsv]

ONTOLOGY	ID	Description	pvalue	p.adjust	qvalue	geneID	Count
BP	GO:0002088	lens development in camera-type eye	2.00E-39	2.00E-39	2.61E-37	ENSDARG00000087324/ENSDARG00000024548/ENSDARG00000053862/ENSDARG00000041925/ENSDARG00000068507/ENSDARG00000069801/ENSDARG00000053875/ENSDARG00000030411/ENSDARG00000087765/ENSDARG00000016793/ENSDARG00000032929/ENSDARG00000076790/ENSDARG00000086658/ENSDARG00000088823/ENSDARG00000030349/ENSDARG00000007576/ENSDARG00000057460/ENSDARG00000069827/ENSDARG00000074001/ENSDARG00000076572/ENSDARG00000013963	21
BP	GO:0007601	visual perception	1.23E-31	1.23E-31	8.00E-30	ENSDARG00000087324/ENSDARG00000024548/ENSDARG00000053862/ENSDARG00000041925/ENSDARG00000068507/ENSDARG00000069801/ENSDARG00000053875/ENSDARG00000030411/ENSDARG00000087765/ENSDARG00000016793/ENSDARG00000032929/ENSDARG00000076790/ENSDARG00000086658/ENSDARG00000088823/ENSDARG00000030349/ENSDARG00000007576/ENSDARG00000057460/ENSDARG00000069827/ENSDARG00000074001/ENSDARG00000076572	20
BP	GO:0050953	sensory perception of light stimulus	3.29E-31	3.29E-31	1.43E-29	ENSDARG00000087324/ENSDARG00000024548/ENSDARG00000053862/ENSDARG00000041925/ENSDARG00000068507/ENSDARG00000069801/ENSDARG00000053875/ENSDARG00000030411/ENSDARG00000087765/ENSDARG00000016793/ENSDARG00000032929/ENSDARG00000076790/ENSDARG00000086658/ENSDARG00000088823/ENSDARG00000030349/ENSDARG00000007576/ENSDARG00000057460/ENSDARG00000069827/ENSDARG00000074001/ENSDARG00000076572	20
BP	GO:0043010	camera-type eye development	1.00E-25	1.00E-25	3.27E-24	ENSDARG00000087324/ENSDARG00000024548/ENSDARG00000053862/ENSDARG00000041925/ENSDARG00000068507/ENSDARG00000069801/ENSDARG00000053875/ENSDARG00000030411/ENSDARG00000087765/ENSDARG00000016793/ENSDARG00000032929/ENSDARG00000076790/ENSDARG00000086658/ENSDARG00000088823/ENSDARG00000030349/ENSDARG00000007576/ENSDARG00000057460/ENSDARG00000069827/ENSDARG00000074001/ENSDARG00000076572/ENSDARG00000013963	21
BP	GO:0007600	sensory perception	9.08E-25	9.08E-25	2.37E-23	ENSDARG00000087324/ENSDARG00000024548/ENSDARG00000053862/ENSDARG00000041925/ENSDARG00000068507/ENSDARG00000069801/ENSDARG00000053875/ENSDARG00000030411/ENSDARG00000087765/ENSDARG00000016793/ENSDARG00000032929/ENSDARG00000076790/ENSDARG00000086658/ENSDARG00000088823/ENSDARG00000030349/ENSDARG00000007576/ENSDARG00000057460/ENSDARG00000069827/ENSDARG00000074001/ENSDARG00000076572	20
CC	GO:0005882	intermediate filament	0.000369933	0.000369933	0.002211607	ENSDARG00000090268/ENSDARG00000036832/ENSDARG00000058371	3
CC	GO:0045111	intermediate filament cytoskeleton	0.000382005	0.000382005	0.002211607	ENSDARG00000090268/ENSDARG00000036832/ENSDARG00000058371	3
CC	GO:0015629	actin cytoskeleton	0.013539599	0.013539599	0.024165261	ENSDARG00000000563/ENSDARG00000012944/ENSDARG00000027063	3
CC	GO:0099513	polymeric cytoskeletal fiber	0.017764575	0.017764575	0.024165261	ENSDARG00000090268/ENSDARG00000036832/ENSDARG00000058371	3
CC	GO:0034364	high-density lipoprotein particle	0.019925764	0.019925764	0.024165261	ENSDARG00000101324	1
CC	GO:0042627	chylomicron	0.019925764	0.019925764	0.024165261	ENSDARG00000101324	1
CC	GO:0045095	keratin filament	0.019925764	0.019925764	0.024165261	ENSDARG00000058371	1
CC	GO:0005885	Arp2/3 protein complex	0.022956998	0.022956998	0.024165261	ENSDARG00000027063	1
CC	GO:0032994	protein-lipid complex	0.022956998	0.022956998	0.024165261	ENSDARG00000101324	1
CC	GO:0034358	plasma lipoprotein particle	0.022956998	0.022956998	0.024165261	ENSDARG00000101324	1
CC	GO:1990777	lipoprotein particle	0.022956998	0.022956998	0.024165261	ENSDARG00000101324	1
CC	GO:0031430	M band	0.042440257	0.042440257	0.040951126	ENSDARG00000000563	1
MF	GO:0005212	structural constituent of eye lens	2.24E-42	2.24E-42	5.66E-41	ENSDARG00000087324/ENSDARG00000024548/ENSDARG00000053862/ENSDARG00000041925/ENSDARG00000068507/ENSDARG00000069801/ENSDARG00000053875/ENSDARG00000030411/ENSDARG00000087765/ENSDARG00000016793/ENSDARG00000032929/ENSDARG00000076790/ENSDARG00000086658/ENSDARG00000088823/ENSDARG00000030349/ENSDARG00000007576/ENSDARG00000015445/ENSDARG00000057460/ENSDARG00000069827/ENSDARG00000074001/ENSDARG00000076572	21
MF	GO:0051015	actin filament binding	0.001001933	0.001001933	0.012655998	ENSDARG00000000563/ENSDARG00000012944/ENSDARG00000027063/ENSDARG00000102415	4
MF	GO:0003779	actin binding	0.001653962	0.001653962	0.013928102	ENSDARG00000000563/ENSDARG00000012944/ENSDARG00000027063/ENSDARG00000088091/ENSDARG00000102415	5
