# Supplementary material for: Cell-type-specific responses to the microbiota across all tissues of the larval zebrafish
Source: Cell Rep. Author manuscript; Available in PMC 2023 Oct 23. (PMC10423310; doi:10.1016/j.celrep.2023.112095)
Supplement: MMC7 [file NIHMS1880944-supplement-MMC7.zip › DataS1/Cluster1/cluster1_CVZvGF.tsv]

	gene	gene_NAME	p_val_adj	p_val	avg_logFC	pct.1	pct.2
1	ENSDARG00000086917	crygm2d2	2.67E-95	1.21E-99	-1.699834063	0.154	0.701
2	ENSDARG00000053862	crygmx	1.32E-77	5.97E-82	-1.596193356	0.149	0.632
3	ENSDARG00000032929	cryba1l1	9.28E-77	4.21E-81	-1.498886195	0.172	0.665
4	ENSDARG00000068507	crybb1	1.84E-76	8.34E-81	-1.538844339	0.182	0.661
5	ENSDARG00000087324	crygm2d1	1.17E-69	5.32E-74	-1.589449439	0.128	0.572
6	ENSDARG00000024548	cryba4	5.80E-69	2.63E-73	-1.346597646	0.229	0.687
7	ENSDARG00000109861	BX545855.1	5.75E-65	2.61E-69	-1.417043187	0.145	0.587
8	ENSDARG00000069801	crygm2d12	3.88E-64	1.76E-68	-1.424373028	0.128	0.565
9	ENSDARG00000087765	crygm2d10	1.98E-63	8.99E-68	-1.357607044	0.132	0.57
10	ENSDARG00000030411	crygn2	1.55E-60	7.04E-65	-1.350902855	0.17	0.601
11	ENSDARG00000041925	cryba2b	9.84E-56	4.46E-60	-1.304121674	0.173	0.585
12	ENSDARG00000053875	cryba1b	2.47E-55	1.12E-59	-1.276874208	0.179	0.589
13	ENSDARG00000016793	crybb1l2	7.10E-49	3.22E-53	-1.307519635	0.108	0.47
14	ENSDARG00000094310	si:ch211-255g12.6	2.54E-37	1.15E-41	-1.140667804	0.079	0.373
15	ENSDARG00000030349	cryba2a	2.86E-36	1.30E-40	-1.129566297	0.057	0.332
16	ENSDARG00000007576	crybb1l1	3.37E-36	1.53E-40	-1.053689099	0.091	0.389
17	ENSDARG00000088823	crygm2d3	1.78E-31	8.09E-36	-1.105845603	0.088	0.359
18	ENSDARG00000076790	crygm2d16	3.73E-28	1.69E-32	-0.908340077	0.055	0.292
19	ENSDARG00000086658	crygm2d21	2.31E-26	1.05E-30	-1.021986928	0.074	0.309
20	ENSDARG00000076572	crygm2d7	1.05E-25	4.77E-30	-0.945396303	0.046	0.257
21	ENSDARG00000116164	crygm2d8	1.57E-25	7.14E-30	-0.962268055	0.085	0.326
22	ENSDARG00000057460	crygm2d13	1.64E-24	7.45E-29	-0.952373862	0.086	0.323
23	ENSDARG00000015445	lim2.4	1.57E-20	7.11E-25	-0.90254174	0.058	0.252
24	ENSDARG00000015866	apoa2	6.27E-16	2.84E-20	-0.516723476	0.55	0.753
25	ENSDARG00000101324	apoa1b	1.95E-14	8.86E-19	-0.517468102	0.573	0.748
26	ENSDARG00000074001	crygmxl2	4.77E-12	2.16E-16	-0.592864456	0.034	0.164
27	ENSDARG00000087164	crygm2d4	1.97E-11	8.93E-16	-0.629921798	0.039	0.168
28	ENSDARG00000069827	crygm2d11	2.14E-11	9.68E-16	-0.638252874	0.038	0.164
29	ENSDARG00000092947	cyt1	1.52E-08	6.91E-13	-0.372166616	0.633	0.775
30	ENSDARG00000012944	myhz2	1.42E-07	6.44E-12	-0.502253619	0.172	0.33
31	ENSDARG00000058371	krt5	5.26E-07	2.38E-11	-0.466104712	0.543	0.691
32	ENSDARG00000038439	fabp10a	1.74E-06	7.89E-11	-0.443459542	0.393	0.547
33	ENSDARG00000090268	krtt1c19e	2.05E-06	9.31E-11	-0.47690789	0.363	0.534
34	ENSDARG00000077045	scg5	0.000509674	2.31E-08	0.382375194	0.445	0.295
35	ENSDARG00000073750	crygm2d18	0.001799738	8.16E-08	-0.45534156	0.038	0.112
36	ENSDARG00000042948	dnajc5aa	0.02765497	1.25E-06	0.250157292	0.644	0.515
37	ENSDARG00000070037	rgs8	0.040763798	1.85E-06	0.36595029	0.147	0.066
38	ENSDARG00000088091	pfn1	0.075178777	3.41E-06	-0.281540817	0.44	0.566
39	ENSDARG00000024433	pvalb4	0.137147822	6.22E-06	0.43639879	0.357	0.257
40	ENSDARG00000036832	cyt1l	0.220455226	9.99E-06	-0.33423969	0.16	0.256
41	ENSDARG00000092170	apoc1	0.271699706	1.23E-05	-0.386070854	0.064	0.131
42	ENSDARG00000099200	zgc:123103	0.318755383	1.45E-05	-0.279018358	0.042	0.102
43	ENSDARG00000103199	si:dkey-247k7.2	0.458645866	2.08E-05	0.326257193	0.107	0.043
44	ENSDARG00000098852	smdt1b	0.53534403	2.43E-05	-0.289418882	0.152	0.244
45	ENSDARG00000045944	slc6a1a	0.857350451	3.89E-05	0.297795762	0.648	0.549
46	ENSDARG00000004588	sox4a	1	0.015031124	-0.251929939	0.266	0.321
47	ENSDARG00000017624	krt4	1	0.000210305	-0.250149239	0.502	0.599
48	ENSDARG00000024299	c1qtnf4	1	0.016776228	0.256498527	0.26	0.214
49	ENSDARG00000025206	syt2a	1	0.000572666	0.289639085	0.504	0.425
50	ENSDARG00000026531	alcama	1	0.042339178	0.277985337	0.22	0.18
51	ENSDARG00000033382	grifin	1	0.000255708	-0.265503638	0.05	0.102
52	ENSDARG00000033447	nxph1	1	0.132185967	0.261158768	0.205	0.178
53	ENSDARG00000036840	krt15	1	0.000329272	-0.258627199	0.136	0.211
54	ENSDARG00000037790	pvalb8	1	5.26E-05	0.357601008	0.319	0.235
55	ENSDARG00000037855	taf11	1	0.00025298	0.266718729	0.13	0.069
56	ENSDARG00000038814	myrip	1	0.000174131	0.307266711	0.208	0.133
57	ENSDARG00000042296	dlx5a	1	0.053514046	-0.284894489	0.1	0.133
58	ENSDARG00000043561	psmc1b	1	0.000368071	0.256026514	0.13	0.071
59	ENSDARG00000055192	zgc:136930	1	5.55E-05	-0.276613792	0.321	0.421
60	ENSDARG00000057881	si:dkey-33c12.3	1	0.041999964	0.52884417	0.114	0.081
61	ENSDARG00000058369	mex3b	1	0.003620098	-0.322038919	0.104	0.154
62	ENSDARG00000058379	otpb	1	0.66410727	-0.251680734	0.097	0.104
63	ENSDARG00000063095	ctsf	1	4.60E-05	0.279067882	0.489	0.39
64	ENSDARG00000068787	slc6a17	1	0.045908724	0.267891844	0.24	0.202
65	ENSDARG00000070626	cacng8b	1	0.007206076	0.274044919	0.236	0.181
66	ENSDARG00000077799	egr4	1	0.16644882	-0.284838265	0.146	0.173
67	ENSDARG00000079274	prss59.1	1	0.000512684	0.297488577	0.258	0.183
68	ENSDARG00000079396	lrfn5b	1	0.014628052	0.253182523	0.155	0.112
69	ENSDARG00000079964	dlx2a	1	0.201215895	-0.306937291	0.09	0.109
70	ENSDARG00000089418	si:dkey-164f24.2	1	0.020444226	-0.277896584	0.072	0.107
71	ENSDARG00000095743	sox11b	1	0.014064866	-0.449629558	0.123	0.166
72	ENSDARG00000099374	sp9	1	0.039566077	-0.351963096	0.081	0.112
73	ENSDARG00000103619	si:ch73-238c9.1	1	0.000510754	0.271261468	0.103	0.052
74	ENSDARG00000103846	hspa5	1	0.007331157	0.320925912	0.187	0.136
75	ENSDARG00000104264	XKR4	1	0.001649664	0.306263058	0.222	0.159
