# Supplementary material for: Cell-type-specific responses to the microbiota across all tissues of the larval zebrafish
Source: Cell Rep. Author manuscript; Available in PMC 2023 Oct 23. (PMC10423310; doi:10.1016/j.celrep.2023.112095)
Supplement: MMC7 [file NIHMS1880944-supplement-MMC7.zip › DataS1/Cluster1/clu1_GOresults_CVZup.tsv]

ONTOLOGY	ID	Description	pvalue	p.adjust	qvalue	geneID	Count
BP	GO:0006836	neurotransmitter transport	9.56E-05	9.56E-05	0.012976406	ENSDARG00000045944/ENSDARG00000025206/ENSDARG00000068787	3
CC	GO:0030424	axon	0.000373872	0.000373872	0.01095422	ENSDARG00000045944/ENSDARG00000025206/ENSDARG00000026531	3
CC	GO:0099503	secretory vesicle	0.000456922	0.000456922	0.01095422	ENSDARG00000077045/ENSDARG00000025206/ENSDARG00000068787	3
CC	GO:0030141	secretory granule	0.000652728	0.000652728	0.01095422	ENSDARG00000077045/ENSDARG00000025206	2
CC	GO:0030133	transport vesicle	0.000730281	0.000730281	0.01095422	ENSDARG00000025206/ENSDARG00000038814/ENSDARG00000068787	3
CC	GO:0008021	synaptic vesicle	0.004841981	0.004841981	0.048549975	ENSDARG00000025206/ENSDARG00000068787	2
CC	GO:0044456	synapse part	0.004854998	0.004854998	0.048549975	ENSDARG00000025206/ENSDARG00000068787/ENSDARG00000070626	3
MF	GO:0005328	neurotransmitter:sodium symporter activity	0.000657364	0.000657364	0.031830262	ENSDARG00000045944/ENSDARG00000068787	2
MF	GO:0005326	neurotransmitter transporter activity	0.001386667	0.001386667	0.033571944	ENSDARG00000045944/ENSDARG00000068787	2
