# Supplementary material for: Cell-type-specific responses to the microbiota across all tissues of the larval zebrafish
Source: Cell Rep. Author manuscript; Available in PMC 2023 Oct 23. (PMC10423310; doi:10.1016/j.celrep.2023.112095)
Supplement: MMC7 [file NIHMS1880944-supplement-MMC7.zip › DataS1/Cluster1/clu1_GOresults_GFup_fdr.tsv]

ONTOLOGY	ID	Description	pvalue	p.adjust	qvalue	geneID	Count
BP	GO:0002088	lens development in camera-type eye	7.99E-41	1.69E-38	1.25E-38	ENSDARG00000053862/ENSDARG00000032929/ENSDARG00000068507/ENSDARG00000087324/ENSDARG00000024548/ENSDARG00000069801/ENSDARG00000087765/ENSDARG00000030411/ENSDARG00000041925/ENSDARG00000053875/ENSDARG00000016793/ENSDARG00000030349/ENSDARG00000007576/ENSDARG00000088823/ENSDARG00000076790/ENSDARG00000086658/ENSDARG00000076572/ENSDARG00000057460/ENSDARG00000074001/ENSDARG00000069827/ENSDARG00000073750/…	22
BP	GO:0007601	visual perception	8.92E-33	9.41E-31	7.00E-31	ENSDARG00000053862/ENSDARG00000032929/ENSDARG00000068507/ENSDARG00000087324/ENSDARG00000024548/ENSDARG00000069801/ENSDARG00000087765/ENSDARG00000030411/ENSDARG00000041925/ENSDARG00000053875/ENSDARG00000016793/ENSDARG00000030349/ENSDARG00000007576/ENSDARG00000088823/ENSDARG00000076790/ENSDARG00000086658/ENSDARG00000076572/ENSDARG00000057460/ENSDARG00000074001/ENSDARG00000069827/ENSDARG00000073750	21
BP	GO:0050953	sensory perception of light stimulus	2.52E-32	1.78E-30	1.32E-30	ENSDARG00000053862/ENSDARG00000032929/ENSDARG00000068507/ENSDARG00000087324/ENSDARG00000024548/ENSDARG00000069801/ENSDARG00000087765/ENSDARG00000030411/ENSDARG00000041925/ENSDARG00000053875/ENSDARG00000016793/ENSDARG00000030349/ENSDARG00000007576/ENSDARG00000088823/ENSDARG00000076790/ENSDARG00000086658/ENSDARG00000076572/ENSDARG00000057460/ENSDARG00000074001/ENSDARG00000069827/ENSDARG00000073750	21
BP	GO:0043010	camera-type eye development	3.19E-28	1.68E-26	1.25E-26	ENSDARG00000053862/ENSDARG00000032929/ENSDARG00000068507/ENSDARG00000087324/ENSDARG00000024548/ENSDARG00000069801/ENSDARG00000087765/ENSDARG00000030411/ENSDARG00000041925/ENSDARG00000053875/ENSDARG00000016793/ENSDARG00000030349/ENSDARG00000007576/ENSDARG00000088823/ENSDARG00000076790/ENSDARG00000086658/ENSDARG00000076572/ENSDARG00000057460/ENSDARG00000074001/ENSDARG00000069827/ENSDARG00000073750/…	23
BP	GO:0007600	sensory perception	1.49E-25	6.28E-24	4.67E-24	ENSDARG00000053862/ENSDARG00000032929/ENSDARG00000068507/ENSDARG00000087324/ENSDARG00000024548/ENSDARG00000069801/ENSDARG00000087765/ENSDARG00000030411/ENSDARG00000041925/ENSDARG00000053875/ENSDARG00000016793/ENSDARG00000030349/ENSDARG00000007576/ENSDARG00000088823/ENSDARG00000076790/ENSDARG00000086658/ENSDARG00000076572/ENSDARG00000057460/ENSDARG00000074001/ENSDARG00000069827/ENSDARG00000073750	21
BP	GO:0002011	morphogenesis of an epithelial sheet	6.73E-05	0.002367295	0.001759676	ENSDARG00000015866/ENSDARG00000088091/ENSDARG00000004588/ENSDARG00000095743	4
BP	GO:0061386	closure of optic fissure	0.000538002	0.016216927	0.012054488	ENSDARG00000004588/ENSDARG00000095743	2
BP	GO:0002072	optic cup morphogenesis involved in camera-type eye development	0.000674722	0.017795797	0.013228106	ENSDARG00000004588/ENSDARG00000095743	2
BP	GO:0045879	negative regulation of smoothened signaling pathway	0.001082052	0.025368117	0.018856819	ENSDARG00000004588/ENSDARG00000095743	2
BP	GO:0060900	embryonic camera-type eye formation	0.001581529	0.033370271	0.024805041	ENSDARG00000004588/ENSDARG00000095743	2
CC	GO:0005882	intermediate filament	3.63E-10	6.08E-09	4.34E-09	ENSDARG00000092947/ENSDARG00000058371/ENSDARG00000090268/ENSDARG00000036832/ENSDARG00000017624/ENSDARG00000036840/ENSDARG00000055192	7
CC	GO:0045111	intermediate filament cytoskeleton	3.92E-10	6.08E-09	4.34E-09	ENSDARG00000092947/ENSDARG00000058371/ENSDARG00000090268/ENSDARG00000036832/ENSDARG00000017624/ENSDARG00000036840/ENSDARG00000055192	7
CC	GO:0099513	polymeric cytoskeletal fiber	4.56E-06	4.71E-05	3.36E-05	ENSDARG00000092947/ENSDARG00000058371/ENSDARG00000090268/ENSDARG00000036832/ENSDARG00000017624/ENSDARG00000036840/ENSDARG00000055192	7
CC	GO:0045095	keratin filament	0.000272496	0.002111844	0.001505899	ENSDARG00000058371/ENSDARG00000017624	2
MF	GO:0005212	structural constituent of eye lens	5.24E-44	1.15E-42	9.37E-43	ENSDARG00000053862/ENSDARG00000032929/ENSDARG00000068507/ENSDARG00000087324/ENSDARG00000024548/ENSDARG00000069801/ENSDARG00000087765/ENSDARG00000030411/ENSDARG00000041925/ENSDARG00000053875/ENSDARG00000016793/ENSDARG00000030349/ENSDARG00000007576/ENSDARG00000088823/ENSDARG00000076790/ENSDARG00000086658/ENSDARG00000076572/ENSDARG00000057460/ENSDARG00000015445/ENSDARG00000074001/ENSDARG00000069827/…	22
