# Supplementary material for: Cell-type-specific responses to the microbiota across all tissues of the larval zebrafish
Source: Cell Rep. Author manuscript; Available in PMC 2023 Oct 23. (PMC10423310; doi:10.1016/j.celrep.2023.112095)
Supplement: MMC8 [file NIHMS1880944-supplement-MMC8.zip]

Archive with 7 entries (6 files):
- DataS2/
- DataS2/GOresults_Cluster45up.xlsx
- __MACOSX/DataS2/._GOresults_Cluster45up.xlsx
- DataS2/.DS_Store
- __MACOSX/DataS2/._.DS_Store
- DataS2/README_S.Figure4_PanelC_GOterm.docx
- __MACOSX/DataS2/._README_S.Figure4_PanelC_GOterm.docx
