# Supplementary material for: Cell-type-specific responses to the microbiota across all tissues of the larval zebrafish
Source: Cell Rep. Author manuscript; Available in PMC 2023 Oct 23. (PMC10423310; doi:10.1016/j.celrep.2023.112095)
Supplement: MMC8 [file NIHMS1880944-supplement-MMC8.zip › DataS2/GOresults_Cluster45up.xlsx]

## Sheet: GOresults_Cluster45up
ONTOLOGY	ID	Description	pvalue	p.adjust	qvalue	geneID	Count
BP	GO:0055113	epiboly involved in gastrulation with mouth forming second	2.41766e-05	0.0060321	0.00307132	ENSDARG00000088091/ENSDARG00000040534/ENSDARG00000043128/ENSDARG00000102750	4
BP	GO:0001702	gastrulation with mouth forming second	4.92045e-05	0.0060321	0.00307132	ENSDARG00000088091/ENSDARG00000040534/ENSDARG00000043128/ENSDARG00000102750	4
BP	GO:0042246	tissue regeneration	5.11525e-05	0.0060321	0.00307132	ENSDARG00000094041/ENSDARG00000104359/ENSDARG00000058371/ENSDARG00000026726/ENSDARG00000060682	5
BP	GO:0042060	wound healing	5.43954e-05	0.0060321	0.00307132	ENSDARG00000094041/ENSDARG00000104359/ENSDARG00000058371/ENSDARG00000026726/ENSDARG00000101043/ENSDARG00000060682	6
BP	GO:0000302	response to reactive oxygen species	7.68493e-05	0.0060321	0.00307132	ENSDARG00000104359/ENSDARG00000026726/ENSDARG00000057437	3
BP	GO:0090504	epiboly	0.000106833	0.0060321	0.00307132	ENSDARG00000088091/ENSDARG00000040534/ENSDARG00000043128/ENSDARG00000102750	4
BP	GO:0031101	fin regeneration	0.000111574	0.0060321	0.00307132	ENSDARG00000094041/ENSDARG00000058371/ENSDARG00000026726/ENSDARG00000060682	4
BP	GO:0009611	response to wounding	0.000169779	0.0060321	0.00307132	ENSDARG00000094041/ENSDARG00000104359/ENSDARG00000058371/ENSDARG00000026726/ENSDARG00000101043/ENSDARG00000060682	6
BP	GO:0002011	morphogenesis of an epithelial sheet	0.000225576	0.0060321	0.00307132	ENSDARG00000088091/ENSDARG00000040534/ENSDARG00000043128/ENSDARG00000102750	4
BP	GO:0015696	ammonium transport	0.000316082	0.0060321	0.00307132	ENSDARG00000003203/ENSDARG00000007080/ENSDARG00000009018	3
BP	GO:0002287	alpha-beta T cell activation involved in immune response	0.000332741	0.0060321	0.00307132	ENSDARG00000104359/ENSDARG00000026726	2
BP	GO:0002292	T cell differentiation involved in immune response	0.000332741	0.0060321	0.00307132	ENSDARG00000104359/ENSDARG00000026726	2
BP	GO:0002293	alpha-beta T cell differentiation involved in immune response	0.000332741	0.0060321	0.00307132	ENSDARG00000104359/ENSDARG00000026726	2
BP	GO:0002819	regulation of adaptive immune response	0.000332741	0.0060321	0.00307132	ENSDARG00000104359/ENSDARG00000026726	2
BP	GO:0002822	regulation of adaptive immune response based on somatic recombination of immune receptors built from immunoglobulin superfamily domains	0.000332741	0.0060321	0.00307132	ENSDARG00000104359/ENSDARG00000026726	2
BP	GO:0050709	negative regulation of protein secretion	0.000332741	0.0060321	0.00307132	ENSDARG00000104359/ENSDARG00000026726	2
BP	GO:0071384	cellular response to corticosteroid stimulus	0.000332741	0.0060321	0.00307132	ENSDARG00000104359/ENSDARG00000026726	2
BP	GO:0071385	cellular response to glucocorticoid stimulus	0.000332741	0.0060321	0.00307132	ENSDARG00000104359/ENSDARG00000026726	2
BP	GO:1900087	positive regulation of G1/S transition of mitotic cell cycle	0.000332741	0.0060321	0.00307132	ENSDARG00000104359/ENSDARG00000026726	2
BP	GO:1902107	positive regulation of leukocyte differentiation	0.000332741	0.0060321	0.00307132	ENSDARG00000104359/ENSDARG00000026726	2
BP	GO:0031099	regeneration	0.000341498	0.0060321	0.00307132	ENSDARG00000094041/ENSDARG00000104359/ENSDARG00000058371/ENSDARG00000026726/ENSDARG00000060682	5
BP	GO:0046890	regulation of lipid biosynthetic process	0.000356792	0.0060321	0.00307132	ENSDARG00000104359/ENSDARG00000041051/ENSDARG00000026726	3
BP	GO:0001780	neutrophil homeostasis	0.000405963	0.0060321	0.00307132	ENSDARG00000104359/ENSDARG00000026726	2
BP	GO:0014812	muscle cell migration	0.000405963	0.0060321	0.00307132	ENSDARG00000104359/ENSDARG00000026726	2
BP	GO:0045620	negative regulation of lymphocyte differentiation	0.000405963	0.0060321	0.00307132	ENSDARG00000104359/ENSDARG00000026726	2
BP	GO:0046632	alpha-beta T cell differentiation	0.000405963	0.0060321	0.00307132	ENSDARG00000104359/ENSDARG00000026726	2
BP	GO:1902808	positive regulation of cell cycle G1/S phase transition	0.000405963	0.0060321	0.00307132	ENSDARG00000104359/ENSDARG00000026726	2
BP	GO:2000515	negative regulation of CD4-positive, alpha-beta T cell activation	0.000405963	0.0060321	0.00307132	ENSDARG00000104359/ENSDARG00000026726	2
BP	GO:0001516	prostaglandin biosynthetic process	0.000486293	0.0060321	0.00307132	ENSDARG00000104359/ENSDARG00000026726	2
BP	GO:0002792	negative regulation of peptide secretion	0.000486293	0.0060321	0.00307132	ENSDARG00000104359/ENSDARG00000026726	2
BP	GO:0031338	regulation of vesicle fusion	0.000486293	0.0060321	0.00307132	ENSDARG00000104359/ENSDARG00000026726	2
BP	GO:0032309	icosanoid secretion	0.000486293	0.0060321	0.00307132	ENSDARG00000104359/ENSDARG00000026726	2
BP	GO:0032612	interleukin-1 production	0.000486293	0.0060321	0.00307132	ENSDARG00000104359/ENSDARG00000026726	2
BP	GO:0032652	regulation of interleukin-1 production	0.000486293	0.0060321	0.00307132	ENSDARG00000104359/ENSDARG00000026726	2
BP	GO:0032946	positive regulation of mononuclear cell proliferation	0.000486293	0.0060321	0.00307132	ENSDARG00000104359/ENSDARG00000026726	2
BP	GO:0042102	positive regulation of T cell proliferation	0.000486293	0.0060321	0.00307132	ENSDARG00000104359/ENSDARG00000026726	2
BP	GO:0045920	negative regulation of exocytosis	0.000486293	0.0060321	0.00307132	ENSDARG00000104359/ENSDARG00000026726	2
BP	GO:0046457	prostanoid biosynthetic process	0.000486293	0.0060321	0.00307132	ENSDARG00000104359/ENSDARG00000026726	2
BP	GO:0050482	arachidonic acid secretion	0.000486293	0.0060321	0.00307132	ENSDARG00000104359/ENSDARG00000026726	2
BP	GO:0050671	positive regulation of lymphocyte proliferation	0.000486293	0.0060321	0.00307132	ENSDARG00000104359/ENSDARG00000026726	2
BP	GO:0070665	positive regulation of leukocyte proliferation	0.000486293	0.0060321	0.00307132	ENSDARG00000104359/ENSDARG00000026726	2
BP	GO:0071715	icosanoid transport	0.000486293	0.0060321	0.00307132	ENSDARG00000104359/ENSDARG00000026726	2
BP	GO:0090049	regulation of cell migration involved in sprouting angiogenesis	0.000486293	0.0060321	0.00307132	ENSDARG00000104359/ENSDARG00000026726	2
BP	GO:1901571	fatty acid derivative transport	0.000486293	0.0060321	0.00307132	ENSDARG00000104359/ENSDARG00000026726	2
BP	GO:1903036	positive regulation of response to wounding	0.000486293	0.0060321	0.00307132	ENSDARG00000104359/ENSDARG00000026726	2
BP	GO:1903963	arachidonate transport	0.000486293	0.0060321	0.00307132	ENSDARG00000104359/ENSDARG00000026726	2
BP	GO:2000514	regulation of CD4-positive, alpha-beta T cell activation	0.000486293	0.0060321	0.00307132	ENSDARG00000104359/ENSDARG00000026726	2
BP	GO:0002698	negative regulation of immune effector process	0.000573692	0.00619375	0.00315363	ENSDARG00000104359/ENSDARG00000026726	2
BP	GO:0006692	prostanoid metabolic process	0.000573692	0.00619375	0.00315363	ENSDARG00000104359/ENSDARG00000026726	2
BP	GO:0006693	prostaglandin metabolic process	0.000573692	0.00619375	0.00315363	ENSDARG00000104359/ENSDARG00000026726	2
BP	GO:0045580	regulation of T cell differentiation	0.000573692	0.00619375	0.00315363	ENSDARG00000104359/ENSDARG00000026726	2
BP	GO:0050870	positive regulation of T cell activation	0.000573692	0.00619375	0.00315363	ENSDARG00000104359/ENSDARG00000026726	2
BP	GO:1902106	negative regulation of leukocyte differentiation	0.000573692	0.00619375	0.00315363	ENSDARG00000104359/ENSDARG00000026726	2
BP	GO:1903039	positive regulation of leukocyte cell-cell adhesion	0.000573692	0.00619375	0.00315363	ENSDARG00000104359/ENSDARG00000026726	2
BP	GO:0002286	T cell activation involved in immune response	0.000668122	0.00649192	0.00330545	ENSDARG00000104359/ENSDARG00000026726	2
BP	GO:0022409	positive regulation of cell-cell adhesion	0.000668122	0.00649192	0.00330545	ENSDARG00000104359/ENSDARG00000026726	2
BP	GO:0035710	CD4-positive, alpha-beta T cell activation	0.000668122	0.00649192	0.00330545	ENSDARG00000104359/ENSDARG00000026726	2
BP	GO:0051224	negative regulation of protein transport	0.000668122	0.00649192	0.00330545	ENSDARG00000104359/ENSDARG00000026726	2
BP	GO:0071236	cellular response to antibiotic	0.000668122	0.00649192	0.00330545	ENSDARG00000104359/ENSDARG00000026726	2
BP	GO:1904950	negative regulation of establishment of protein localization	0.000668122	0.00649192	0.00330545	ENSDARG00000104359/ENSDARG00000026726	2
BP	GO:0010165	response to X-ray	0.000769546	0.00690224	0.00351436	ENSDARG00000104359/ENSDARG00000026726	2
BP	GO:0010595	positive regulation of endothelial cell migration	0.000769546	0.00690224	0.00351436	ENSDARG00000104359/ENSDARG00000026726	2
BP	GO:0019217	regulation of fatty acid metabolic process	0.000769546	0.00690224	0.00351436	ENSDARG00000104359/ENSDARG00000026726	2
BP	GO:0042542	response to hydrogen peroxide	0.000769546	0.00690224	0.00351436	ENSDARG00000104359/ENSDARG00000026726	2
BP	GO:0070365	hepatocyte differentiation	0.000769546	0.00690224	0.00351436	ENSDARG00000104359/ENSDARG00000026726	2
BP	GO:0090132	epithelium migration	0.00080743	0.00701137	0.00356993	ENSDARG00000104359/ENSDARG00000026726/ENSDARG00000102750	3
BP	GO:0010634	positive regulation of epithelial cell migration	0.000877925	0.00701137	0.00356993	ENSDARG00000104359/ENSDARG00000026726	2
BP	GO:0031960	response to corticosteroid	0.000877925	0.00701137	0.00356993	ENSDARG00000104359/ENSDARG00000026726	2
BP	GO:0034614	cellular response to reactive oxygen species	0.000877925	0.00701137	0.00356993	ENSDARG00000104359/ENSDARG00000026726	2
BP	GO:0043535	regulation of blood vessel endothelial cell migration	0.000877925	0.00701137	0.00356993	ENSDARG00000104359/ENSDARG00000026726	2
BP	GO:0046636	negative regulation of alpha-beta T cell activation	0.000877925	0.00701137	0.00356993	ENSDARG00000104359/ENSDARG00000026726	2
BP	GO:0046717	acid secretion	0.000877925	0.00701137	0.00356993	ENSDARG00000104359/ENSDARG00000026726	2
BP	GO:0051384	response to glucocorticoid	0.000877925	0.00701137	0.00356993	ENSDARG00000104359/ENSDARG00000026726	2
BP	GO:0001776	leukocyte homeostasis	0.000993221	0.0075201	0.00382896	ENSDARG00000104359/ENSDARG00000026726	2
BP	GO:0046634	regulation of alpha-beta T cell activation	0.000993221	0.0075201	0.00382896	ENSDARG00000104359/ENSDARG00000026726	2
BP	GO:0062013	positive regulation of small molecule metabolic process	0.000993221	0.0075201	0.00382896	ENSDARG00000104359/ENSDARG00000026726	2
BP	GO:1903672	positive regulation of sprouting angiogenesis	0.000993221	0.0075201	0.00382896	ENSDARG00000104359/ENSDARG00000026726	2
BP	GO:0090130	tissue migration	0.00108259	0.00802811	0.00408762	ENSDARG00000104359/ENSDARG00000026726/ENSDARG00000102750	3
BP	GO:0002699	positive regulation of immune effector process	0.0011154	0.00802811	0.00408762	ENSDARG00000104359/ENSDARG00000026726	2
BP	GO:0050777	negative regulation of immune response	0.0011154	0.00802811	0.00408762	ENSDARG00000104359/ENSDARG00000026726	2
BP	GO:1901992	positive regulation of mitotic cell cycle phase transition	0.0011154	0.00802811	0.00408762	ENSDARG00000104359/ENSDARG00000026726	2
BP	GO:0006906	vesicle fusion	0.00117078	0.00832397	0.00423826	ENSDARG00000104359/ENSDARG00000026726/ENSDARG00000029290	3
BP	GO:0046456	icosanoid biosynthetic process	0.00124442	0.0087409	0.00445054	ENSDARG00000104359/ENSDARG00000026726	2
BP	GO:0090174	organelle membrane fusion	0.00126338	0.00876849	0.00446459	ENSDARG00000104359/ENSDARG00000026726/ENSDARG00000029290	3
BP	GO:0002042	cell migration involved in sprouting angiogenesis	0.00138024	0.00935674	0.00476411	ENSDARG00000104359/ENSDARG00000026726	2
BP	GO:1903707	negative regulation of hemopoiesis	0.00138024	0.00935674	0.00476411	ENSDARG00000104359/ENSDARG00000026726	2
BP	GO:0001818	negative regulation of cytokine production	0.00152283	0.00975616	0.00496748	ENSDARG00000104359/ENSDARG00000026726	2
BP	GO:0002285	lymphocyte activation involved in immune response	0.00152283	0.00975616	0.00496748	ENSDARG00000104359/ENSDARG00000026726	2
BP	GO:0045619	regulation of lymphocyte differentiation	0.00152283	0.00975616	0.00496748	ENSDARG00000104359/ENSDARG00000026726	2
BP	GO:0046631	alpha-beta T cell activation	0.00152283	0.00975616	0.00496748	ENSDARG00000104359/ENSDARG00000026726	2
BP	GO:1901989	positive regulation of cell cycle phase transition	0.00152283	0.00975616	0.00496748	ENSDARG00000104359/ENSDARG00000026726	2
BP	GO:0010594	regulation of endothelial cell migration	0.00167215	0.0103709	0.00528048	ENSDARG00000104359/ENSDARG00000026726	2
BP	GO:0051251	positive regulation of lymphocyte activation	0.00167215	0.0103709	0.00528048	ENSDARG00000104359/ENSDARG00000026726	2
BP	GO:0061041	regulation of wound healing	0.00167215	0.0103709	0.00528048	ENSDARG00000104359/ENSDARG00000026726	2
BP	GO:0019216	regulation of lipid metabolic process	0.00173687	0.0105527	0.00537304	ENSDARG00000104359/ENSDARG00000041051/ENSDARG00000026726	3
BP	GO:0007369	gastrulation	0.00174655	0.0105527	0.00537304	ENSDARG00000092947/ENSDARG00000088091/ENSDARG00000040534/ENSDARG00000043128/ENSDARG00000102750	5
BP	GO:0010632	regulation of epithelial cell migration	0.00182817	0.0105527	0.00537304	ENSDARG00000104359/ENSDARG00000026726	2
BP	GO:0015909	long-chain fatty acid transport	0.00182817	0.0105527	0.00537304	ENSDARG00000104359/ENSDARG00000026726	2
BP	GO:0032508	DNA duplex unwinding	0.00182817	0.0105527	0.00537304	ENSDARG00000104359/ENSDARG00000026726	2
BP	GO:0048771	tissue remodeling	0.00182817	0.0105527	0.00537304	ENSDARG00000104359/ENSDARG00000026726	2
BP	GO:1903531	negative regulation of secretion by cell	0.00182817	0.0105527	0.00537304	ENSDARG00000104359/ENSDARG00000026726	2
BP	GO:0002696	positive regulation of leukocyte activation	0.00199084	0.0105829	0.0053884	ENSDARG00000104359/ENSDARG00000026726	2
BP	GO:0010565	regulation of cellular ketone metabolic process	0.00199084	0.0105829	0.0053884	ENSDARG00000104359/ENSDARG00000026726	2
BP	GO:0032392	DNA geometric change	0.00199084	0.0105829	0.0053884	ENSDARG00000104359/ENSDARG00000026726	2
BP	GO:0043588	skin development	0.00199084	0.0105829	0.0053884	ENSDARG00000104359/ENSDARG00000026726	2
BP	GO:0046889	positive regulation of lipid biosynthetic process	0.00199084	0.0105829	0.0053884	ENSDARG00000104359/ENSDARG00000026726	2
BP	GO:1903708	positive regulation of hemopoiesis	0.00199084	0.0105829	0.0053884	ENSDARG00000104359/ENSDARG00000026726	2
BP	GO:2000045	regulation of G1/S transition of mitotic cell cycle	0.00199084	0.0105829	0.0053884	ENSDARG00000104359/ENSDARG00000026726	2
BP	GO:0051346	negative regulation of hydrolase activity	0.00204186	0.0105829	0.0053884	ENSDARG00000104359/ENSDARG00000026726/ENSDARG00000008363	3
BP	GO:0009636	response to toxic substance	0.00210659	0.0105829	0.0053884	ENSDARG00000104359/ENSDARG00000026726/ENSDARG00000021787	3
BP	GO:0048284	organelle fusion	0.00210659	0.0105829	0.0053884	ENSDARG00000104359/ENSDARG00000026726/ENSDARG00000029290	3
BP	GO:0061025	membrane fusion	0.00210659	0.0105829	0.0053884	ENSDARG00000104359/ENSDARG00000026726/ENSDARG00000029290	3
BP	GO:0006690	icosanoid metabolic process	0.00216014	0.0105829	0.0053884	ENSDARG00000104359/ENSDARG00000026726	2
BP	GO:0035924	cellular response to vascular endothelial growth factor stimulus	0.00216014	0.0105829	0.0053884	ENSDARG00000104359/ENSDARG00000026726	2
BP	GO:0045931	positive regulation of mitotic cell cycle	0.00216014	0.0105829	0.0053884	ENSDARG00000104359/ENSDARG00000026726	2
BP	GO:0050867	positive regulation of cell activation	0.00216014	0.0105829	0.0053884	ENSDARG00000104359/ENSDARG00000026726	2
BP	GO:0051048	negative regulation of secretion	0.00216014	0.0105829	0.0053884	ENSDARG00000104359/ENSDARG00000026726	2
BP	GO:0071383	cellular response to steroid hormone stimulus	0.00216014	0.0105829	0.0053884	ENSDARG00000104359/ENSDARG00000026726	2
BP	GO:1902806	regulation of cell cycle G1/S phase transition	0.00216014	0.0105829	0.0053884	ENSDARG00000104359/ENSDARG00000026726	2
BP	GO:0006979	response to oxidative stress	0.0023084	0.011215	0.00571026	ENSDARG00000104359/ENSDARG00000026726/ENSDARG00000057437	3
BP	GO:0006636	unsaturated fatty acid biosynthetic process	0.00251844	0.0120348	0.0061277	ENSDARG00000104359/ENSDARG00000026726	2
BP	GO:0015908	fatty acid transport	0.00251844	0.0120348	0.0061277	ENSDARG00000104359/ENSDARG00000026726	2
BP	GO:0045785	positive regulation of cell adhesion	0.00290279	0.0134312	0.00683865	ENSDARG00000104359/ENSDARG00000026726	2
BP	GO:0050868	negative regulation of T cell activation	0.00290279	0.0134312	0.00683865	ENSDARG00000104359/ENSDARG00000026726	2
BP	GO:0097237	cellular response to toxic substance	0.00290279	0.0134312	0.00683865	ENSDARG00000104359/ENSDARG00000026726	2
BP	GO:1903038	negative regulation of leukocyte cell-cell adhesion	0.00290279	0.0134312	0.00683865	ENSDARG00000104359/ENSDARG00000026726	2
BP	GO:0006869	lipid transport	0.00308113	0.0138168	0.00703503	ENSDARG00000104359/ENSDARG00000026726/ENSDARG00000057437/ENSDARG00000031929	4
BP	GO:0030073	insulin secretion	0.00310464	0.0138168	0.00703503	ENSDARG00000104359/ENSDARG00000026726	2
BP	GO:0045834	positive regulation of lipid metabolic process	0.00310464	0.0138168	0.00703503	ENSDARG00000104359/ENSDARG00000026726	2
BP	GO:0048608	reproductive structure development	0.00310464	0.0138168	0.00703503	ENSDARG00000104359/ENSDARG00000026726	2
BP	GO:0061458	reproductive system development	0.00310464	0.0138168	0.00703503	ENSDARG00000104359/ENSDARG00000026726	2
BP	GO:0002460	adaptive immune response based on somatic recombination of immune receptors built from immunoglobulin superfamily domains	0.0033129	0.0143068	0.00728451	ENSDARG00000104359/ENSDARG00000026726	2
BP	GO:0007159	leukocyte cell-cell adhesion	0.0033129	0.0143068	0.00728451	ENSDARG00000104359/ENSDARG00000026726	2
BP	GO:1903037	regulation of leukocyte cell-cell adhesion	0.0033129	0.0143068	0.00728451	ENSDARG00000104359/ENSDARG00000026726	2
BP	GO:1903670	regulation of sprouting angiogenesis	0.0033129	0.0143068	0.00728451	ENSDARG00000104359/ENSDARG00000026726	2
BP	GO:0032944	regulation of mononuclear cell proliferation	0.00352753	0.0147953	0.00753322	ENSDARG00000104359/ENSDARG00000026726	2
BP	GO:0042129	regulation of T cell proliferation	0.00352753	0.0147953	0.00753322	ENSDARG00000104359/ENSDARG00000026726	2
BP	GO:0050670	regulation of lymphocyte proliferation	0.00352753	0.0147953	0.00753322	ENSDARG00000104359/ENSDARG00000026726	2
BP	GO:0070663	regulation of leukocyte proliferation	0.00352753	0.0147953	0.00753322	ENSDARG00000104359/ENSDARG00000026726	2
BP	GO:0002366	leukocyte activation involved in immune response	0.00374848	0.0152491	0.00776426	ENSDARG00000104359/ENSDARG00000026726	2
BP	GO:0031532	actin cytoskeleton reorganization	0.00374848	0.0152491	0.00776426	ENSDARG00000104359/ENSDARG00000026726	2
BP	GO:0033559	unsaturated fatty acid metabolic process	0.00374848	0.0152491	0.00776426	ENSDARG00000104359/ENSDARG00000026726	2
BP	GO:0042098	T cell proliferation	0.00374848	0.0152491	0.00776426	ENSDARG00000104359/ENSDARG00000026726	2
BP	GO:0010876	lipid localization	0.00378944	0.0152491	0.00776426	ENSDARG00000104359/ENSDARG00000026726/ENSDARG00000057437/ENSDARG00000031929	4
BP	GO:0002695	negative regulation of leukocyte activation	0.00397574	0.0152491	0.00776426	ENSDARG00000104359/ENSDARG00000026726	2
BP	GO:0032355	response to estradiol	0.00397574	0.0152491	0.00776426	ENSDARG00000104359/ENSDARG00000026726	2
BP	GO:0046883	regulation of hormone secretion	0.00397574	0.0152491	0.00776426	ENSDARG00000104359/ENSDARG00000026726	2
BP	GO:0050663	cytokine secretion	0.00397574	0.0152491	0.00776426	ENSDARG00000104359/ENSDARG00000026726	2
BP	GO:0050707	regulation of cytokine secretion	0.00397574	0.0152491	0.00776426	ENSDARG00000104359/ENSDARG00000026726	2
BP	GO:0050866	negative regulation of cell activation	0.00397574	0.0152491	0.00776426	ENSDARG00000104359/ENSDARG00000026726	2
BP	GO:0051250	negative regulation of lymphocyte activation	0.00397574	0.0152491	0.00776426	ENSDARG00000104359/ENSDARG00000026726	2
BP	GO:1901570	fatty acid derivative biosynthetic process	0.00397574	0.0152491	0.00776426	ENSDARG00000104359/ENSDARG00000026726	2
BP	GO:0002263	cell activation involved in immune response	0.00444901	0.0164163	0.00835856	ENSDARG00000104359/ENSDARG00000026726	2
BP	GO:0030072	peptide hormone secretion	0.00444901	0.0164163	0.00835856	ENSDARG00000104359/ENSDARG00000026726	2
BP	GO:0032943	mononuclear cell proliferation	0.00444901	0.0164163	0.00835856	ENSDARG00000104359/ENSDARG00000026726	2
BP	GO:0043534	blood vessel endothelial cell migration	0.00444901	0.0164163	0.00835856	ENSDARG00000104359/ENSDARG00000026726	2
BP	GO:0046651	lymphocyte proliferation	0.00444901	0.0164163	0.00835856	ENSDARG00000104359/ENSDARG00000026726	2
BP	GO:0070661	leukocyte proliferation	0.00444901	0.0164163	0.00835856	ENSDARG00000104359/ENSDARG00000026726	2
BP	GO:0003006	developmental process involved in reproduction	0.0045666	0.0167442	0.00852553	ENSDARG00000104359/ENSDARG00000026726/ENSDARG00000116617	3
BP	GO:0023061	signal release	0.00478022	0.0174179	0.00886856	ENSDARG00000104359/ENSDARG00000026726/ENSDARG00000029290	3
BP	GO:0048882	lateral line development	0.00488926	0.0175861	0.00895421	ENSDARG00000040534/ENSDARG00000009544/ENSDARG00000016691	3
BP	GO:0046677	response to antibiotic	0.00494704	0.0175861	0.00895421	ENSDARG00000104359/ENSDARG00000026726	2
BP	GO:1902105	regulation of leukocyte differentiation	0.00494704	0.0175861	0.00895421	ENSDARG00000104359/ENSDARG00000026726	2
BP	GO:1903034	regulation of response to wounding	0.00494704	0.0175861	0.00895421	ENSDARG00000104359/ENSDARG00000026726	2
BP	GO:0010035	response to inorganic substance	0.00511184	0.0180618	0.00919641	ENSDARG00000104359/ENSDARG00000026726/ENSDARG00000021787	3
BP	GO:0035690	cellular response to drug	0.00520526	0.0182811	0.00930808	ENSDARG00000104359/ENSDARG00000026726	2
BP	GO:0000082	G1/S transition of mitotic cell cycle	0.00546957	0.0188684	0.00960709	ENSDARG00000104359/ENSDARG00000026726	2
BP	GO:0002697	regulation of immune effector process	0.00546957	0.0188684	0.00960709	ENSDARG00000104359/ENSDARG00000026726	2
BP	GO:0030217	T cell differentiation	0.00546957	0.0188684	0.00960709	ENSDARG00000104359/ENSDARG00000026726	2
BP	GO:0044843	cell cycle G1/S phase transition	0.00573993	0.0194557	0.00990613	ENSDARG00000104359/ENSDARG00000026726	2
BP	GO:0050727	regulation of inflammatory response	0.00573993	0.0194557	0.00990613	ENSDARG00000104359/ENSDARG00000026726	2
BP	GO:0070555	response to interleukin-1	0.00573993	0.0194557	0.00990613	ENSDARG00000104359/ENSDARG00000026726	2
BP	GO:0046879	hormone secretion	0.00601632	0.0200429	0.0102051	ENSDARG00000104359/ENSDARG00000026726	2
BP	GO:0090068	positive regulation of cell cycle process	0.00601632	0.0200429	0.0102051	ENSDARG00000104359/ENSDARG00000026726	2
BP	GO:1901568	fatty acid derivative metabolic process	0.00601632	0.0200429	0.0102051	ENSDARG00000104359/ENSDARG00000026726	2
BP	GO:0048589	developmental growth	0.00620751	0.0205624	0.0104696	ENSDARG00000094041/ENSDARG00000104359/ENSDARG00000058371/ENSDARG00000026726/ENSDARG00000060682	5
BP	GO:0009914	hormone transport	0.00629869	0.0207465	0.0105634	ENSDARG00000104359/ENSDARG00000026726	2
BP	GO:0010212	response to ionizing radiation	0.00688125	0.0222876	0.011348	ENSDARG00000104359/ENSDARG00000026726	2
BP	GO:0045766	positive regulation of angiogenesis	0.00688125	0.0222876	0.011348	ENSDARG00000104359/ENSDARG00000026726	2
BP	GO:0050863	regulation of T cell activation	0.00688125	0.0222876	0.011348	ENSDARG00000104359/ENSDARG00000026726	2
BP	GO:0048925	lateral line system development	0.00711327	0.0229118	0.0116658	ENSDARG00000040534/ENSDARG00000009544/ENSDARG00000016691	3
BP	GO:0001667	ameboidal-type cell migration	0.00744247	0.0238405	0.0121387	ENSDARG00000104359/ENSDARG00000092947/ENSDARG00000026726/ENSDARG00000102750	4
BP	GO:0008154	actin polymerization or depolymerization	0.00811569	0.0250096	0.0127339	ENSDARG00000088091/ENSDARG00000012972/ENSDARG00000104181	3
BP	GO:0001819	positive regulation of cytokine production	0.00811672	0.0250096	0.0127339	ENSDARG00000104359/ENSDARG00000026726	2
BP	GO:0002685	regulation of leukocyte migration	0.00811672	0.0250096	0.0127339	ENSDARG00000104359/ENSDARG00000026726	2
BP	GO:0043542	endothelial cell migration	0.00811672	0.0250096	0.0127339	ENSDARG00000104359/ENSDARG00000026726	2
BP	GO:0048545	response to steroid hormone	0.00811672	0.0250096	0.0127339	ENSDARG00000104359/ENSDARG00000026726	2
BP	GO:0071407	cellular response to organic cyclic compound	0.00811672	0.0250096	0.0127339	ENSDARG00000104359/ENSDARG00000026726	2
BP	GO:1904018	positive regulation of vasculature development	0.00811672	0.0250096	0.0127339	ENSDARG00000104359/ENSDARG00000026726	2
BP	GO:0040007	growth	0.00815063	0.0250096	0.0127339	ENSDARG00000094041/ENSDARG00000104359/ENSDARG00000058371/ENSDARG00000026726/ENSDARG00000060682	5
BP	GO:0034599	cellular response to oxidative stress	0.00844005	0.025762	0.0131171	ENSDARG00000104359/ENSDARG00000026726	2
BP	GO:0016050	vesicle organization	0.00888021	0.0269644	0.0137293	ENSDARG00000104359/ENSDARG00000026726/ENSDARG00000029290	3
BP	GO:0002250	adaptive immune response	0.00910384	0.0275002	0.0140021	ENSDARG00000104359/ENSDARG00000026726	2
BP	GO:0045787	positive regulation of cell cycle	0.00944422	0.0283814	0.0144507	ENSDARG00000104359/ENSDARG00000026726	2
BP	GO:0007015	actin filament organization	0.0097591	0.0291209	0.0148273	ENSDARG00000088091/ENSDARG00000012972/ENSDARG00000104181/ENSDARG00000087402	4
BP	GO:0022408	negative regulation of cell-cell adhesion	0.00979023	0.0291209	0.0148273	ENSDARG00000104359/ENSDARG00000026726	2
BP	GO:0043086	negative regulation of catalytic activity	0.0100195	0.0296515	0.0150974	ENSDARG00000104359/ENSDARG00000026726/ENSDARG00000008363	3
BP	GO:0098609	cell-cell adhesion	0.0100921	0.0297157	0.0151301	ENSDARG00000104359/ENSDARG00000040534/ENSDARG00000026726/ENSDARG00000102750	4
BP	GO:0022414	reproductive process	0.0104325	0.0304523	0.0155052	ENSDARG00000104359/ENSDARG00000026726/ENSDARG00000102750/ENSDARG00000116617	4
BP	GO:0097435	supramolecular fiber organization	0.0104832	0.0304523	0.0155052	ENSDARG00000088091/ENSDARG00000012972/ENSDARG00000104181/ENSDARG00000087402/ENSDARG00000068457	5
BP	GO:0007160	cell-matrix adhesion	0.010499	0.0304523	0.0155052	ENSDARG00000103634/ENSDARG00000076386	2
BP	GO:0000003	reproduction	0.0111354	0.0321383	0.0163636	ENSDARG00000104359/ENSDARG00000026726/ENSDARG00000102750/ENSDARG00000116617	4
BP	GO:0050708	regulation of protein secretion	0.0116034	0.0333242	0.0169674	ENSDARG00000104359/ENSDARG00000026726	2
BP	GO:0051249	regulation of lymphocyte activation	0.0119825	0.0342441	0.0174358	ENSDARG00000104359/ENSDARG00000026726	2
BP	GO:0010638	positive regulation of organelle organization	0.0123521	0.0349997	0.0178205	ENSDARG00000104359/ENSDARG00000088091/ENSDARG00000026726	3
BP	GO:0010631	epithelial cell migration	0.0123669	0.0349997	0.0178205	ENSDARG00000104359/ENSDARG00000026726	2
BP	GO:0051051	negative regulation of transport	0.0127568	0.0357557	0.0182055	ENSDARG00000104359/ENSDARG00000026726	2
BP	GO:0062012	regulation of small molecule metabolic process	0.0127568	0.0357557	0.0182055	ENSDARG00000104359/ENSDARG00000026726	2
BP	GO:0001889	liver development	0.0131274	0.0363392	0.0185026	ENSDARG00000104359/ENSDARG00000040534/ENSDARG00000026726	3
BP	GO:0002791	regulation of peptide secretion	0.0131519	0.0363392	0.0185026	ENSDARG00000104359/ENSDARG00000026726	2
BP	GO:0030098	lymphocyte differentiation	0.0131519	0.0363392	0.0185026	ENSDARG00000104359/ENSDARG00000026726	2
BP	GO:0061008	hepaticobiliary system development	0.01393	0.0380662	0.0193819	ENSDARG00000104359/ENSDARG00000040534/ENSDARG00000026726	3
BP	GO:0002683	negative regulation of immune system process	0.0139581	0.0380662	0.0193819	ENSDARG00000104359/ENSDARG00000026726	2
BP	GO:0051336	regulation of hydrolase activity	0.0139729	0.0380662	0.0193819	ENSDARG00000104359/ENSDARG00000026726/ENSDARG00000092379/ENSDARG00000008363	4
BP	GO:0002694	regulation of leukocyte activation	0.014369	0.0389635	0.0198388	ENSDARG00000104359/ENSDARG00000026726	2
BP	GO:0007162	negative regulation of cell adhesion	0.0147852	0.0397224	0.0202252	ENSDARG00000104359/ENSDARG00000026726	2
BP	GO:0050865	regulation of cell activation	0.0147852	0.0397224	0.0202252	ENSDARG00000104359/ENSDARG00000026726	2
BP	GO:0022407	regulation of cell-cell adhesion	0.015633	0.0418076	0.0212869	ENSDARG00000104359/ENSDARG00000026726	2
BP	GO:0006887	exocytosis	0.0158364	0.0421582	0.0214654	ENSDARG00000104359/ENSDARG00000026726/ENSDARG00000029290	3
BP	GO:0006909	phagocytosis	0.0165013	0.0437285	0.022265	ENSDARG00000104359/ENSDARG00000026726	2
BP	GO:0006633	fatty acid biosynthetic process	0.0169431	0.0445289	0.0226725	ENSDARG00000104359/ENSDARG00000026726	2
BP	GO:0010564	regulation of cell cycle process	0.0169561	0.0445289	0.0226725	ENSDARG00000104359/ENSDARG00000026726/ENSDARG00000008363	3
BP	GO:0001817	regulation of cytokine production	0.0178416	0.0466442	0.0237495	ENSDARG00000104359/ENSDARG00000026726	2
BP	GO:0009913	epidermal cell differentiation	0.0182984	0.047355	0.0241114	ENSDARG00000104359/ENSDARG00000026726	2
BP	GO:0015718	monocarboxylic acid transport	0.0182984	0.047355	0.0241114	ENSDARG00000104359/ENSDARG00000026726	2
BP	GO:0044092	negative regulation of molecular function	0.0183572	0.047355	0.0241114	ENSDARG00000104359/ENSDARG00000026726/ENSDARG00000008363	3
CC	GO:0005882	intermediate filament	2.13104e-20	9.78007e-19	7.65512e-19	ENSDARG00000094041/ENSDARG00000000212/ENSDARG00000017624/ENSDARG00000036832/ENSDARG00000092947/ENSDARG00000058371/ENSDARG00000036830/ENSDARG00000090268/ENSDARG00000036840/ENSDARG00000036834/ENSDARG00000055192/ENSDARG00000101043/ENSDARG00000056248/ENSDARG00000018404	14
CC	GO:0045111	intermediate filament cytoskeleton	2.50771e-20	9.78007e-19	7.65512e-19	ENSDARG00000094041/ENSDARG00000000212/ENSDARG00000017624/ENSDARG00000036832/ENSDARG00000092947/ENSDARG00000058371/ENSDARG00000036830/ENSDARG00000090268/ENSDARG00000036840/ENSDARG00000036834/ENSDARG00000055192/ENSDARG00000101043/ENSDARG00000056248/ENSDARG00000018404	14
CC	GO:0099513	polymeric cytoskeletal fiber	8.73623e-16	2.27142e-14	1.7779e-14	ENSDARG00000094041/ENSDARG00000000212/ENSDARG00000017624/ENSDARG00000036832/ENSDARG00000092947/ENSDARG00000041051/ENSDARG00000058371/ENSDARG00000036830/ENSDARG00000090268/ENSDARG00000036840/ENSDARG00000036834/ENSDARG00000055192/ENSDARG00000101043/ENSDARG00000092379/ENSDARG00000087402/ENSDARG00000056248/ENSDARG00000018404	17
CC	GO:0045095	keratin filament	0.000766431	0.0123236	0.00964603	ENSDARG00000017624/ENSDARG00000058371	2
CC	GO:0005840	ribosome	0.000789977	0.0123236	0.00964603	ENSDARG00000041811/ENSDARG00000101406/ENSDARG00000100588/ENSDARG00000036316/ENSDARG00000035400	5
CC	GO:0005923	bicellular tight junction	0.00206853	0.0247561	0.0193772	ENSDARG00000009544/ENSDARG00000043128/ENSDARG00000054616	3
CC	GO:0070160	tight junction	0.0022217	0.0247561	0.0193772	ENSDARG00000009544/ENSDARG00000043128/ENSDARG00000054616	3
CC	GO:0043296	apical junction complex	0.00254875	0.0248503	0.019451	ENSDARG00000009544/ENSDARG00000043128/ENSDARG00000054616	3
CC	GO:0022626	cytosolic ribosome	0.00567158	0.0491537	0.0384739	ENSDARG00000041811/ENSDARG00000100588/ENSDARG00000036316	3
CC	GO:0005911	cell-cell junction	0.00637163	0.0496987	0.0389005	ENSDARG00000009544/ENSDARG00000043128/ENSDARG00000054616/ENSDARG00000102750	4
MF	GO:0004859	phospholipase inhibitor activity	7.66183e-06	0.000268164	0.000229855	ENSDARG00000104359/ENSDARG00000026726/ENSDARG00000003216	3
MF	GO:0055102	lipase inhibitor activity	7.66183e-06	0.000268164	0.000229855	ENSDARG00000104359/ENSDARG00000026726/ENSDARG00000003216	3
MF	GO:0008519	ammonium transmembrane transporter activity	8.49358e-05	0.00198184	0.00169872	ENSDARG00000003203/ENSDARG00000007080/ENSDARG00000009018	3
MF	GO:0004857	enzyme inhibitor activity	0.000936297	0.0146279	0.0125382	ENSDARG00000100582/ENSDARG00000104359/ENSDARG00000026726/ENSDARG00000003216/ENSDARG00000043102	5
MF	GO:0005544	calcium-dependent phospholipid binding	0.00104485	0.0146279	0.0125382	ENSDARG00000104359/ENSDARG00000026726/ENSDARG00000003216	3
MF	GO:0003735	structural constituent of ribosome	0.00274518	0.0320271	0.0274518	ENSDARG00000041811/ENSDARG00000101406/ENSDARG00000100588/ENSDARG00000036316	4

## Sheet: CategorySorting
ONTOLOGY	ID	Description	pvalue	p.adjust	(-)Log(p.adjust)	geneID	Count	total gene check	unique genes	total pathways
		epiboly						42	13	12
BP	GO:0055113	epiboly involved in gastrulation with mouth forming second	2.41766e-05	0.0060321	2.21953	ENSDARG00000088091/ENSDARG00000040534/ENSDARG00000043128/ENSDARG00000102750	4
BP	GO:0001702	gastrulation with mouth forming second	4.92045e-05	0.0060321	2.21953	ENSDARG00000088091/ENSDARG00000040534/ENSDARG00000043128/ENSDARG00000102750	4
BP	GO:0090504	epiboly	0.000106833	0.0060321	2.21953	ENSDARG00000088091/ENSDARG00000040534/ENSDARG00000043128/ENSDARG00000102750	4
BP	GO:0002011	morphogenesis of an epithelial sheet	0.000225576	0.0060321	2.21953	ENSDARG00000088091/ENSDARG00000040534/ENSDARG00000043128/ENSDARG00000102750	4
BP	GO:0090132	epithelium migration	0.00080743	0.00701137	2.1542	ENSDARG00000104359/ENSDARG00000026726/ENSDARG00000102750	3
BP	GO:0002699	positive regulation of immune effector process	0.0011154	0.00802811	2.09539	ENSDARG00000104359/ENSDARG00000026726	2
BP	GO:0010634	positive regulation of epithelial cell migration	0.000877925	0.00701137	2.1542	ENSDARG00000104359/ENSDARG00000026726	2
BP	GO:0007369	gastrulation	0.00174655	0.0105527	1.97664	ENSDARG00000092947/ENSDARG00000088091/ENSDARG00000040534/ENSDARG00000043128/ENSDARG00000102750	5
BP	GO:0010632	regulation of epithelial cell migration	0.00182817	0.0105527	1.97664	ENSDARG00000104359/ENSDARG00000026726	2
CC	GO:0005840	ribosome	0.000789977	0.0123236	1.90926	ENSDARG00000041811/ENSDARG00000101406/ENSDARG00000100588/ENSDARG00000036316/ENSDARG00000035400	5
CC	GO:0022626	cytosolic ribosome	0.00567158	0.0491537	1.30844	ENSDARG00000041811/ENSDARG00000100588/ENSDARG00000036316	3
MF	GO:0003735	structural constituent of ribosome	0.00274518	0.0320271	1.49448	ENSDARG00000041811/ENSDARG00000101406/ENSDARG00000100588/ENSDARG00000036316	4	total gene check	unique genes	total pathways
		tissue regeneration						73	21	9
BP	GO:0042246	tissue regeneration	5.11525e-05	0.0060321	2.21953	ENSDARG00000094041/ENSDARG00000104359/ENSDARG00000058371/ENSDARG00000026726/ENSDARG00000060682	5
BP	GO:0042060	wound healing	5.43954e-05	0.0060321	2.21953	ENSDARG00000094041/ENSDARG00000104359/ENSDARG00000058371/ENSDARG00000026726/ENSDARG00000101043/ENSDARG00000060682	6
BP	GO:0031101	fin regeneration	0.000111574	0.0060321	2.21953	ENSDARG00000094041/ENSDARG00000058371/ENSDARG00000026726/ENSDARG00000060682	4
BP	GO:0009611	response to wounding	0.000169779	0.0060321	2.21953	ENSDARG00000094041/ENSDARG00000104359/ENSDARG00000058371/ENSDARG00000026726/ENSDARG00000101043/ENSDARG00000060682	6
BP	GO:0031099	regeneration	0.000341498	0.0060321	2.21953	ENSDARG00000094041/ENSDARG00000104359/ENSDARG00000058371/ENSDARG00000026726/ENSDARG00000060682	5
CC	GO:0005882	intermediate filament	2.13104e-20	9.78007e-19	18.0097	ENSDARG00000094041/ENSDARG00000000212/ENSDARG00000017624/ENSDARG00000036832/ENSDARG00000092947/ENSDARG00000058371/ENSDARG00000036830/ENSDARG00000090268/ENSDARG00000036840/ENSDARG00000036834/ENSDARG00000055192/ENSDARG00000101043/ENSDARG00000056248/ENSDARG00000018404	14
CC	GO:0045111	intermediate filament cytoskeleton	2.50771e-20	9.78007e-19	18.0097	ENSDARG00000094041/ENSDARG00000000212/ENSDARG00000017624/ENSDARG00000036832/ENSDARG00000092947/ENSDARG00000058371/ENSDARG00000036830/ENSDARG00000090268/ENSDARG00000036840/ENSDARG00000036834/ENSDARG00000055192/ENSDARG00000101043/ENSDARG00000056248/ENSDARG00000018404	14
CC	GO:0099513	polymeric cytoskeletal fiber	8.73623e-16	2.27142e-14	13.6437	ENSDARG00000094041/ENSDARG00000000212/ENSDARG00000017624/ENSDARG00000036832/ENSDARG00000092947/ENSDARG00000041051/ENSDARG00000058371/ENSDARG00000036830/ENSDARG00000090268/ENSDARG00000036840/ENSDARG00000036834/ENSDARG00000055192/ENSDARG00000101043/ENSDARG00000092379/ENSDARG00000087402/ENSDARG00000056248/ENSDARG00000018404	17
CC	GO:0045095	keratin filament	0.000766431	0.0123236	1.90926	ENSDARG00000017624/ENSDARG00000058371	2	total gene check	unique genes	total pathways
		immune activation/lipid homeo/mitosis						480	27	213
BP	GO:0000302	response to reactive oxygen species	7.68493e-05	0.0060321	2.21953	ENSDARG00000104359/ENSDARG00000026726/ENSDARG00000057437	3
BP	GO:0002287	alpha-beta T cell activation involved in immune response	0.000332741	0.0060321	2.21953	ENSDARG00000104359/ENSDARG00000026726	2
BP	GO:0002292	T cell differentiation involved in immune response	0.000332741	0.0060321	2.21953	ENSDARG00000104359/ENSDARG00000026726	2
BP	GO:0002293	alpha-beta T cell differentiation involved in immune response	0.000332741	0.0060321	2.21953	ENSDARG00000104359/ENSDARG00000026726	2
BP	GO:0002819	regulation of adaptive immune response	0.000332741	0.0060321	2.21953	ENSDARG00000104359/ENSDARG00000026726	2
BP	GO:0002822	regulation of adaptive immune response based on somatic recombination of immune receptors built from immunoglobulin superfamily domains	0.000332741	0.0060321	2.21953	ENSDARG00000104359/ENSDARG00000026726	2
BP	GO:0050709	negative regulation of protein secretion	0.000332741	0.0060321	2.21953	ENSDARG00000104359/ENSDARG00000026726	2
BP	GO:0071384	cellular response to corticosteroid stimulus	0.000332741	0.0060321	2.21953	ENSDARG00000104359/ENSDARG00000026726	2
BP	GO:0071385	cellular response to glucocorticoid stimulus	0.000332741	0.0060321	2.21953	ENSDARG00000104359/ENSDARG00000026726	2
BP	GO:1900087	positive regulation of G1/S transition of mitotic cell cycle	0.000332741	0.0060321	2.21953	ENSDARG00000104359/ENSDARG00000026726	2
BP	GO:1902107	positive regulation of leukocyte differentiation	0.000332741	0.0060321	2.21953	ENSDARG00000104359/ENSDARG00000026726	2
BP	GO:0046890	regulation of lipid biosynthetic process	0.000356792	0.0060321	2.21953	ENSDARG00000104359/ENSDARG00000041051/ENSDARG00000026726	3
BP	GO:0001780	neutrophil homeostasis	0.000405963	0.0060321	2.21953	ENSDARG00000104359/ENSDARG00000026726	2
BP	GO:0014812	muscle cell migration	0.000405963	0.0060321	2.21953	ENSDARG00000104359/ENSDARG00000026726	2
BP	GO:0045620	negative regulation of lymphocyte differentiation	0.000405963	0.0060321	2.21953	ENSDARG00000104359/ENSDARG00000026726	2
BP	GO:0046632	alpha-beta T cell differentiation	0.000405963	0.0060321	2.21953	ENSDARG00000104359/ENSDARG00000026726	2
BP	GO:1902808	positive regulation of cell cycle G1/S phase transition	0.000405963	0.0060321	2.21953	ENSDARG00000104359/ENSDARG00000026726	2
BP	GO:2000515	negative regulation of CD4-positive, alpha-beta T cell activation	0.000405963	0.0060321	2.21953	ENSDARG00000104359/ENSDARG00000026726	2
BP	GO:0001516	prostaglandin biosynthetic process	0.000486293	0.0060321	2.21953	ENSDARG00000104359/ENSDARG00000026726	2
BP	GO:0002792	negative regulation of peptide secretion	0.000486293	0.0060321	2.21953	ENSDARG00000104359/ENSDARG00000026726	2
BP	GO:0031338	regulation of vesicle fusion	0.000486293	0.0060321	2.21953	ENSDARG00000104359/ENSDARG00000026726	2
BP	GO:0032309	icosanoid secretion	0.000486293	0.0060321	2.21953	ENSDARG00000104359/ENSDARG00000026726	2
BP	GO:0032612	interleukin-1 production	0.000486293	0.0060321	2.21953	ENSDARG00000104359/ENSDARG00000026726	2
BP	GO:0032652	regulation of interleukin-1 production	0.000486293	0.0060321	2.21953	ENSDARG00000104359/ENSDARG00000026726	2
BP	GO:0032946	positive regulation of mononuclear cell proliferation	0.000486293	0.0060321	2.21953	ENSDARG00000104359/ENSDARG00000026726	2
BP	GO:0042102	positive regulation of T cell proliferation	0.000486293	0.0060321	2.21953	ENSDARG00000104359/ENSDARG00000026726	2
BP	GO:0045920	negative regulation of exocytosis	0.000486293	0.0060321	2.21953	ENSDARG00000104359/ENSDARG00000026726	2
BP	GO:0046457	prostanoid biosynthetic process	0.000486293	0.0060321	2.21953	ENSDARG00000104359/ENSDARG00000026726	2
BP	GO:0050482	arachidonic acid secretion	0.000486293	0.0060321	2.21953	ENSDARG00000104359/ENSDARG00000026726	2
BP	GO:0050671	positive regulation of lymphocyte proliferation	0.000486293	0.0060321	2.21953	ENSDARG00000104359/ENSDARG00000026726	2
BP	GO:0070665	positive regulation of leukocyte proliferation	0.000486293	0.0060321	2.21953	ENSDARG00000104359/ENSDARG00000026726	2
BP	GO:0071715	icosanoid transport	0.000486293	0.0060321	2.21953	ENSDARG00000104359/ENSDARG00000026726	2
BP	GO:0090049	regulation of cell migration involved in sprouting angiogenesis	0.000486293	0.0060321	2.21953	ENSDARG00000104359/ENSDARG00000026726	2
BP	GO:1901571	fatty acid derivative transport	0.000486293	0.0060321	2.21953	ENSDARG00000104359/ENSDARG00000026726	2
BP	GO:1903036	positive regulation of response to wounding	0.000486293	0.0060321	2.21953	ENSDARG00000104359/ENSDARG00000026726	2
BP	GO:1903963	arachidonate transport	0.000486293	0.0060321	2.21953	ENSDARG00000104359/ENSDARG00000026726	2
BP	GO:2000514	regulation of CD4-positive, alpha-beta T cell activation	0.000486293	0.0060321	2.21953	ENSDARG00000104359/ENSDARG00000026726	2
BP	GO:0002698	negative regulation of immune effector process	0.000573692	0.00619375	2.20805	ENSDARG00000104359/ENSDARG00000026726	2
BP	GO:0006692	prostanoid metabolic process	0.000573692	0.00619375	2.20805	ENSDARG00000104359/ENSDARG00000026726	2
BP	GO:0006693	prostaglandin metabolic process	0.000573692	0.00619375	2.20805	ENSDARG00000104359/ENSDARG00000026726	2
BP	GO:0045580	regulation of T cell differentiation	0.000573692	0.00619375	2.20805	ENSDARG00000104359/ENSDARG00000026726	2
BP	GO:0050870	positive regulation of T cell activation	0.000573692	0.00619375	2.20805	ENSDARG00000104359/ENSDARG00000026726	2
BP	GO:1902106	negative regulation of leukocyte differentiation	0.000573692	0.00619375	2.20805	ENSDARG00000104359/ENSDARG00000026726	2
BP	GO:1903039	positive regulation of leukocyte cell-cell adhesion	0.000573692	0.00619375	2.20805	ENSDARG00000104359/ENSDARG00000026726	2
BP	GO:0002286	T cell activation involved in immune response	0.000668122	0.00649192	2.18763	ENSDARG00000104359/ENSDARG00000026726	2
BP	GO:0022409	positive regulation of cell-cell adhesion	0.000668122	0.00649192	2.18763	ENSDARG00000104359/ENSDARG00000026726	2
BP	GO:0035710	CD4-positive, alpha-beta T cell activation	0.000668122	0.00649192	2.18763	ENSDARG00000104359/ENSDARG00000026726	2
BP	GO:0051224	negative regulation of protein transport	0.000668122	0.00649192	2.18763	ENSDARG00000104359/ENSDARG00000026726	2
BP	GO:0071236	cellular response to antibiotic	0.000668122	0.00649192	2.18763	ENSDARG00000104359/ENSDARG00000026726	2
BP	GO:1904950	negative regulation of establishment of protein localization	0.000668122	0.00649192	2.18763	ENSDARG00000104359/ENSDARG00000026726	2
BP	GO:0010165	response to X-ray	0.000769546	0.00690224	2.16101	ENSDARG00000104359/ENSDARG00000026726	2
BP	GO:0010595	positive regulation of endothelial cell migration	0.000769546	0.00690224	2.16101	ENSDARG00000104359/ENSDARG00000026726	2
BP	GO:0019217	regulation of fatty acid metabolic process	0.000769546	0.00690224	2.16101	ENSDARG00000104359/ENSDARG00000026726	2
BP	GO:0042542	response to hydrogen peroxide	0.000769546	0.00690224	2.16101	ENSDARG00000104359/ENSDARG00000026726	2
BP	GO:0070365	hepatocyte differentiation	0.000769546	0.00690224	2.16101	ENSDARG00000104359/ENSDARG00000026726	2
BP	GO:0031960	response to corticosteroid	0.000877925	0.00701137	2.1542	ENSDARG00000104359/ENSDARG00000026726	2
BP	GO:0034614	cellular response to reactive oxygen species	0.000877925	0.00701137	2.1542	ENSDARG00000104359/ENSDARG00000026726	2
BP	GO:0043535	regulation of blood vessel endothelial cell migration	0.000877925	0.00701137	2.1542	ENSDARG00000104359/ENSDARG00000026726	2
BP	GO:0046636	negative regulation of alpha-beta T cell activation	0.000877925	0.00701137	2.1542	ENSDARG00000104359/ENSDARG00000026726	2
BP	GO:0046717	acid secretion	0.000877925	0.00701137	2.1542	ENSDARG00000104359/ENSDARG00000026726	2
BP	GO:0051384	response to glucocorticoid	0.000877925	0.00701137	2.1542	ENSDARG00000104359/ENSDARG00000026726	2
BP	GO:0001776	leukocyte homeostasis	0.000993221	0.0075201	2.12378	ENSDARG00000104359/ENSDARG00000026726	2
BP	GO:0046634	regulation of alpha-beta T cell activation	0.000993221	0.0075201	2.12378	ENSDARG00000104359/ENSDARG00000026726	2
BP	GO:0062013	positive regulation of small molecule metabolic process	0.000993221	0.0075201	2.12378	ENSDARG00000104359/ENSDARG00000026726	2
BP	GO:1903672	positive regulation of sprouting angiogenesis	0.000993221	0.0075201	2.12378	ENSDARG00000104359/ENSDARG00000026726	2
BP	GO:0090130	tissue migration	0.00108259	0.00802811	2.09539	ENSDARG00000104359/ENSDARG00000026726/ENSDARG00000102750	3
BP	GO:0050777	negative regulation of immune response	0.0011154	0.00802811	2.09539	ENSDARG00000104359/ENSDARG00000026726	2
BP	GO:1901992	positive regulation of mitotic cell cycle phase transition	0.0011154	0.00802811	2.09539	ENSDARG00000104359/ENSDARG00000026726	2
BP	GO:0006906	vesicle fusion	0.00117078	0.00832397	2.07967	ENSDARG00000104359/ENSDARG00000026726/ENSDARG00000029290	3
BP	GO:0046456	icosanoid biosynthetic process	0.00124442	0.0087409	2.05844	ENSDARG00000104359/ENSDARG00000026726	2
BP	GO:0090174	organelle membrane fusion	0.00126338	0.00876849	2.05708	ENSDARG00000104359/ENSDARG00000026726/ENSDARG00000029290	3
BP	GO:0002042	cell migration involved in sprouting angiogenesis	0.00138024	0.00935674	2.02888	ENSDARG00000104359/ENSDARG00000026726	2
BP	GO:1903707	negative regulation of hemopoiesis	0.00138024	0.00935674	2.02888	ENSDARG00000104359/ENSDARG00000026726	2
BP	GO:0001818	negative regulation of cytokine production	0.00152283	0.00975616	2.01072	ENSDARG00000104359/ENSDARG00000026726	2
BP	GO:0002285	lymphocyte activation involved in immune response	0.00152283	0.00975616	2.01072	ENSDARG00000104359/ENSDARG00000026726	2
BP	GO:0045619	regulation of lymphocyte differentiation	0.00152283	0.00975616	2.01072	ENSDARG00000104359/ENSDARG00000026726	2
BP	GO:0046631	alpha-beta T cell activation	0.00152283	0.00975616	2.01072	ENSDARG00000104359/ENSDARG00000026726	2
BP	GO:1901989	positive regulation of cell cycle phase transition	0.00152283	0.00975616	2.01072	ENSDARG00000104359/ENSDARG00000026726	2
BP	GO:0010594	regulation of endothelial cell migration	0.00167215	0.0103709	1.98418	ENSDARG00000104359/ENSDARG00000026726	2
BP	GO:0051251	positive regulation of lymphocyte activation	0.00167215	0.0103709	1.98418	ENSDARG00000104359/ENSDARG00000026726	2
BP	GO:0061041	regulation of wound healing	0.00167215	0.0103709	1.98418	ENSDARG00000104359/ENSDARG00000026726	2
BP	GO:0019216	regulation of lipid metabolic process	0.00173687	0.0105527	1.97664	ENSDARG00000104359/ENSDARG00000041051/ENSDARG00000026726	3
BP	GO:0015909	long-chain fatty acid transport	0.00182817	0.0105527	1.97664	ENSDARG00000104359/ENSDARG00000026726	2
BP	GO:0032508	DNA duplex unwinding	0.00182817	0.0105527	1.97664	ENSDARG00000104359/ENSDARG00000026726	2
BP	GO:0048771	tissue remodeling	0.00182817	0.0105527	1.97664	ENSDARG00000104359/ENSDARG00000026726	2
BP	GO:1903531	negative regulation of secretion by cell	0.00182817	0.0105527	1.97664	ENSDARG00000104359/ENSDARG00000026726	2
BP	GO:0002696	positive regulation of leukocyte activation	0.00199084	0.0105829	1.9754	ENSDARG00000104359/ENSDARG00000026726	2
BP	GO:0010565	regulation of cellular ketone metabolic process	0.00199084	0.0105829	1.9754	ENSDARG00000104359/ENSDARG00000026726	2
BP	GO:0032392	DNA geometric change	0.00199084	0.0105829	1.9754	ENSDARG00000104359/ENSDARG00000026726	2
BP	GO:0043588	skin development	0.00199084	0.0105829	1.9754	ENSDARG00000104359/ENSDARG00000026726	2
BP	GO:0046889	positive regulation of lipid biosynthetic process	0.00199084	0.0105829	1.9754	ENSDARG00000104359/ENSDARG00000026726	2
BP	GO:1903708	positive regulation of hemopoiesis	0.00199084	0.0105829	1.9754	ENSDARG00000104359/ENSDARG00000026726	2
BP	GO:2000045	regulation of G1/S transition of mitotic cell cycle	0.00199084	0.0105829	1.9754	ENSDARG00000104359/ENSDARG00000026726	2
BP	GO:0051346	negative regulation of hydrolase activity	0.00204186	0.0105829	1.9754	ENSDARG00000104359/ENSDARG00000026726/ENSDARG00000008363	3
BP	GO:0009636	response to toxic substance	0.00210659	0.0105829	1.9754	ENSDARG00000104359/ENSDARG00000026726/ENSDARG00000021787	3
BP	GO:0048284	organelle fusion	0.00210659	0.0105829	1.9754	ENSDARG00000104359/ENSDARG00000026726/ENSDARG00000029290	3
BP	GO:0061025	membrane fusion	0.00210659	0.0105829	1.9754	ENSDARG00000104359/ENSDARG00000026726/ENSDARG00000029290	3
BP	GO:0006690	icosanoid metabolic process	0.00216014	0.0105829	1.9754	ENSDARG00000104359/ENSDARG00000026726	2
BP	GO:0035924	cellular response to vascular endothelial growth factor stimulus	0.00216014	0.0105829	1.9754	ENSDARG00000104359/ENSDARG00000026726	2
BP	GO:0045931	positive regulation of mitotic cell cycle	0.00216014	0.0105829	1.9754	ENSDARG00000104359/ENSDARG00000026726	2
BP	GO:0050867	positive regulation of cell activation	0.00216014	0.0105829	1.9754	ENSDARG00000104359/ENSDARG00000026726	2
BP	GO:0051048	negative regulation of secretion	0.00216014	0.0105829	1.9754	ENSDARG00000104359/ENSDARG00000026726	2
BP	GO:0071383	cellular response to steroid hormone stimulus	0.00216014	0.0105829	1.9754	ENSDARG00000104359/ENSDARG00000026726	2
BP	GO:1902806	regulation of cell cycle G1/S phase transition	0.00216014	0.0105829	1.9754	ENSDARG00000104359/ENSDARG00000026726	2
BP	GO:0006979	response to oxidative stress	0.0023084	0.011215	1.9502	ENSDARG00000104359/ENSDARG00000026726/ENSDARG00000057437	3
BP	GO:0006636	unsaturated fatty acid biosynthetic process	0.00251844	0.0120348	1.91956	ENSDARG00000104359/ENSDARG00000026726	2
BP	GO:0015908	fatty acid transport	0.00251844	0.0120348	1.91956	ENSDARG00000104359/ENSDARG00000026726	2
BP	GO:0045785	positive regulation of cell adhesion	0.00290279	0.0134312	1.87189	ENSDARG00000104359/ENSDARG00000026726	2
BP	GO:0050868	negative regulation of T cell activation	0.00290279	0.0134312	1.87189	ENSDARG00000104359/ENSDARG00000026726	2
BP	GO:0097237	cellular response to toxic substance	0.00290279	0.0134312	1.87189	ENSDARG00000104359/ENSDARG00000026726	2
BP	GO:1903038	negative regulation of leukocyte cell-cell adhesion	0.00290279	0.0134312	1.87189	ENSDARG00000104359/ENSDARG00000026726	2
BP	GO:0006869	lipid transport	0.00308113	0.0138168	1.85959	ENSDARG00000104359/ENSDARG00000026726/ENSDARG00000057437/ENSDARG00000031929	4
BP	GO:0030073	insulin secretion	0.00310464	0.0138168	1.85959	ENSDARG00000104359/ENSDARG00000026726	2
BP	GO:0045834	positive regulation of lipid metabolic process	0.00310464	0.0138168	1.85959	ENSDARG00000104359/ENSDARG00000026726	2
BP	GO:0048608	reproductive structure development	0.00310464	0.0138168	1.85959	ENSDARG00000104359/ENSDARG00000026726	2
BP	GO:0061458	reproductive system development	0.00310464	0.0138168	1.85959	ENSDARG00000104359/ENSDARG00000026726	2
BP	GO:0002460	adaptive immune response based on somatic recombination of immune receptors built from immunoglobulin superfamily domains	0.0033129	0.0143068	1.84446	ENSDARG00000104359/ENSDARG00000026726	2
BP	GO:0007159	leukocyte cell-cell adhesion	0.0033129	0.0143068	1.84446	ENSDARG00000104359/ENSDARG00000026726	2
BP	GO:1903037	regulation of leukocyte cell-cell adhesion	0.0033129	0.0143068	1.84446	ENSDARG00000104359/ENSDARG00000026726	2
BP	GO:1903670	regulation of sprouting angiogenesis	0.0033129	0.0143068	1.84446	ENSDARG00000104359/ENSDARG00000026726	2
BP	GO:0032944	regulation of mononuclear cell proliferation	0.00352753	0.0147953	1.82988	ENSDARG00000104359/ENSDARG00000026726	2
BP	GO:0042129	regulation of T cell proliferation	0.00352753	0.0147953	1.82988	ENSDARG00000104359/ENSDARG00000026726	2
BP	GO:0050670	regulation of lymphocyte proliferation	0.00352753	0.0147953	1.82988	ENSDARG00000104359/ENSDARG00000026726	2
BP	GO:0070663	regulation of leukocyte proliferation	0.00352753	0.0147953	1.82988	ENSDARG00000104359/ENSDARG00000026726	2
BP	GO:0002366	leukocyte activation involved in immune response	0.00374848	0.0152491	1.81676	ENSDARG00000104359/ENSDARG00000026726	2
BP	GO:0031532	actin cytoskeleton reorganization	0.00374848	0.0152491	1.81676	ENSDARG00000104359/ENSDARG00000026726	2
BP	GO:0033559	unsaturated fatty acid metabolic process	0.00374848	0.0152491	1.81676	ENSDARG00000104359/ENSDARG00000026726	2
BP	GO:0042098	T cell proliferation	0.00374848	0.0152491	1.81676	ENSDARG00000104359/ENSDARG00000026726	2
BP	GO:0010876	lipid localization	0.00378944	0.0152491	1.81676	ENSDARG00000104359/ENSDARG00000026726/ENSDARG00000057437/ENSDARG00000031929	4
BP	GO:0002695	negative regulation of leukocyte activation	0.00397574	0.0152491	1.81676	ENSDARG00000104359/ENSDARG00000026726	2
BP	GO:0032355	response to estradiol	0.00397574	0.0152491	1.81676	ENSDARG00000104359/ENSDARG00000026726	2
BP	GO:0046883	regulation of hormone secretion	0.00397574	0.0152491	1.81676	ENSDARG00000104359/ENSDARG00000026726	2
BP	GO:0050663	cytokine secretion	0.00397574	0.0152491	1.81676	ENSDARG00000104359/ENSDARG00000026726	2
BP	GO:0050707	regulation of cytokine secretion	0.00397574	0.0152491	1.81676	ENSDARG00000104359/ENSDARG00000026726	2
BP	GO:0050866	negative regulation of cell activation	0.00397574	0.0152491	1.81676	ENSDARG00000104359/ENSDARG00000026726	2
BP	GO:0051250	negative regulation of lymphocyte activation	0.00397574	0.0152491	1.81676	ENSDARG00000104359/ENSDARG00000026726	2
BP	GO:1901570	fatty acid derivative biosynthetic process	0.00397574	0.0152491	1.81676	ENSDARG00000104359/ENSDARG00000026726	2
BP	GO:0002263	cell activation involved in immune response	0.00444901	0.0164163	1.78473	ENSDARG00000104359/ENSDARG00000026726	2
BP	GO:0030072	peptide hormone secretion	0.00444901	0.0164163	1.78473	ENSDARG00000104359/ENSDARG00000026726	2
BP	GO:0032943	mononuclear cell proliferation	0.00444901	0.0164163	1.78473	ENSDARG00000104359/ENSDARG00000026726	2
BP	GO:0043534	blood vessel endothelial cell migration	0.00444901	0.0164163	1.78473	ENSDARG00000104359/ENSDARG00000026726	2
BP	GO:0046651	lymphocyte proliferation	0.00444901	0.0164163	1.78473	ENSDARG00000104359/ENSDARG00000026726	2
BP	GO:0070661	leukocyte proliferation	0.00444901	0.0164163	1.78473	ENSDARG00000104359/ENSDARG00000026726	2
BP	GO:0003006	developmental process involved in reproduction	0.0045666	0.0167442	1.77614	ENSDARG00000104359/ENSDARG00000026726/ENSDARG00000116617	3
BP	GO:0023061	signal release	0.00478022	0.0174179	1.759	ENSDARG00000104359/ENSDARG00000026726/ENSDARG00000029290	3
BP	GO:0046677	response to antibiotic	0.00494704	0.0175861	1.75483	ENSDARG00000104359/ENSDARG00000026726	2
BP	GO:1902105	regulation of leukocyte differentiation	0.00494704	0.0175861	1.75483	ENSDARG00000104359/ENSDARG00000026726	2
BP	GO:1903034	regulation of response to wounding	0.00494704	0.0175861	1.75483	ENSDARG00000104359/ENSDARG00000026726	2
BP	GO:0010035	response to inorganic substance	0.00511184	0.0180618	1.74324	ENSDARG00000104359/ENSDARG00000026726/ENSDARG00000021787	3
BP	GO:0035690	cellular response to drug	0.00520526	0.0182811	1.738	ENSDARG00000104359/ENSDARG00000026726	2
BP	GO:0000082	G1/S transition of mitotic cell cycle	0.00546957	0.0188684	1.72427	ENSDARG00000104359/ENSDARG00000026726	2
BP	GO:0002697	regulation of immune effector process	0.00546957	0.0188684	1.72427	ENSDARG00000104359/ENSDARG00000026726	2
BP	GO:0030217	T cell differentiation	0.00546957	0.0188684	1.72427	ENSDARG00000104359/ENSDARG00000026726	2
BP	GO:0044843	cell cycle G1/S phase transition	0.00573993	0.0194557	1.71095	ENSDARG00000104359/ENSDARG00000026726	2
BP	GO:0050727	regulation of inflammatory response	0.00573993	0.0194557	1.71095	ENSDARG00000104359/ENSDARG00000026726	2
BP	GO:0070555	response to interleukin-1	0.00573993	0.0194557	1.71095	ENSDARG00000104359/ENSDARG00000026726	2
BP	GO:0046879	hormone secretion	0.00601632	0.0200429	1.69804	ENSDARG00000104359/ENSDARG00000026726	2
BP	GO:0090068	positive regulation of cell cycle process	0.00601632	0.0200429	1.69804	ENSDARG00000104359/ENSDARG00000026726	2
BP	GO:1901568	fatty acid derivative metabolic process	0.00601632	0.0200429	1.69804	ENSDARG00000104359/ENSDARG00000026726	2
BP	GO:0048589	developmental growth	0.00620751	0.0205624	1.68693	ENSDARG00000094041/ENSDARG00000104359/ENSDARG00000058371/ENSDARG00000026726/ENSDARG00000060682	5
BP	GO:0009914	hormone transport	0.00629869	0.0207465	1.68305	ENSDARG00000104359/ENSDARG00000026726	2
BP	GO:0010212	response to ionizing radiation	0.00688125	0.0222876	1.65194	ENSDARG00000104359/ENSDARG00000026726	2
BP	GO:0045766	positive regulation of angiogenesis	0.00688125	0.0222876	1.65194	ENSDARG00000104359/ENSDARG00000026726	2
BP	GO:0050863	regulation of T cell activation	0.00688125	0.0222876	1.65194	ENSDARG00000104359/ENSDARG00000026726	2
BP	GO:0001667	ameboidal-type cell migration	0.00744247	0.0238405	1.62269	ENSDARG00000104359/ENSDARG00000092947/ENSDARG00000026726/ENSDARG00000102750	4
BP	GO:0008154	actin polymerization or depolymerization	0.00811569	0.0250096	1.60189	ENSDARG00000088091/ENSDARG00000012972/ENSDARG00000104181	3
BP	GO:0001819	positive regulation of cytokine production	0.00811672	0.0250096	1.60189	ENSDARG00000104359/ENSDARG00000026726	2
BP	GO:0002685	regulation of leukocyte migration	0.00811672	0.0250096	1.60189	ENSDARG00000104359/ENSDARG00000026726	2
BP	GO:0043542	endothelial cell migration	0.00811672	0.0250096	1.60189	ENSDARG00000104359/ENSDARG00000026726	2
BP	GO:0048545	response to steroid hormone	0.00811672	0.0250096	1.60189	ENSDARG00000104359/ENSDARG00000026726	2
BP	GO:0071407	cellular response to organic cyclic compound	0.00811672	0.0250096	1.60189	ENSDARG00000104359/ENSDARG00000026726	2
BP	GO:1904018	positive regulation of vasculature development	0.00811672	0.0250096	1.60189	ENSDARG00000104359/ENSDARG00000026726	2
BP	GO:0040007	growth	0.00815063	0.0250096	1.60189	ENSDARG00000094041/ENSDARG00000104359/ENSDARG00000058371/ENSDARG00000026726/ENSDARG00000060682	5
BP	GO:0034599	cellular response to oxidative stress	0.00844005	0.025762	1.58902	ENSDARG00000104359/ENSDARG00000026726	2
BP	GO:0016050	vesicle organization	0.00888021	0.0269644	1.56921	ENSDARG00000104359/ENSDARG00000026726/ENSDARG00000029290	3
BP	GO:0002250	adaptive immune response	0.00910384	0.0275002	1.56066	ENSDARG00000104359/ENSDARG00000026726	2
BP	GO:0045787	positive regulation of cell cycle	0.00944422	0.0283814	1.54697	ENSDARG00000104359/ENSDARG00000026726	2
BP	GO:0007015	actin filament organization	0.0097591	0.0291209	1.53579	ENSDARG00000088091/ENSDARG00000012972/ENSDARG00000104181/ENSDARG00000087402	4
BP	GO:0022408	negative regulation of cell-cell adhesion	0.00979023	0.0291209	1.53579	ENSDARG00000104359/ENSDARG00000026726	2
BP	GO:0043086	negative regulation of catalytic activity	0.0100195	0.0296515	1.52795	ENSDARG00000104359/ENSDARG00000026726/ENSDARG00000008363	3
BP	GO:0098609	cell-cell adhesion	0.0100921	0.0297157	1.52701	ENSDARG00000104359/ENSDARG00000040534/ENSDARG00000026726/ENSDARG00000102750	4
BP	GO:0022414	reproductive process	0.0104325	0.0304523	1.51638	ENSDARG00000104359/ENSDARG00000026726/ENSDARG00000102750/ENSDARG00000116617	4
BP	GO:0097435	supramolecular fiber organization	0.0104832	0.0304523	1.51638	ENSDARG00000088091/ENSDARG00000012972/ENSDARG00000104181/ENSDARG00000087402/ENSDARG00000068457	5
BP	GO:0007160	cell-matrix adhesion	0.010499	0.0304523	1.51638	ENSDARG00000103634/ENSDARG00000076386	2
BP	GO:0000003	reproduction	0.0111354	0.0321383	1.49298	ENSDARG00000104359/ENSDARG00000026726/ENSDARG00000102750/ENSDARG00000116617	4
BP	GO:0050708	regulation of protein secretion	0.0116034	0.0333242	1.47724	ENSDARG00000104359/ENSDARG00000026726	2
BP	GO:0051249	regulation of lymphocyte activation	0.0119825	0.0342441	1.46541	ENSDARG00000104359/ENSDARG00000026726	2
BP	GO:0010638	positive regulation of organelle organization	0.0123521	0.0349997	1.45594	ENSDARG00000104359/ENSDARG00000088091/ENSDARG00000026726	3
BP	GO:0010631	epithelial cell migration	0.0123669	0.0349997	1.45594	ENSDARG00000104359/ENSDARG00000026726	2
BP	GO:0051051	negative regulation of transport	0.0127568	0.0357557	1.44665	ENSDARG00000104359/ENSDARG00000026726	2
BP	GO:0062012	regulation of small molecule metabolic process	0.0127568	0.0357557	1.44665	ENSDARG00000104359/ENSDARG00000026726	2
BP	GO:0001889	liver development	0.0131274	0.0363392	1.43963	ENSDARG00000104359/ENSDARG00000040534/ENSDARG00000026726	3
BP	GO:0002791	regulation of peptide secretion	0.0131519	0.0363392	1.43963	ENSDARG00000104359/ENSDARG00000026726	2
BP	GO:0030098	lymphocyte differentiation	0.0131519	0.0363392	1.43963	ENSDARG00000104359/ENSDARG00000026726	2
BP	GO:0061008	hepaticobiliary system development	0.01393	0.0380662	1.41946	ENSDARG00000104359/ENSDARG00000040534/ENSDARG00000026726	3
BP	GO:0002683	negative regulation of immune system process	0.0139581	0.0380662	1.41946	ENSDARG00000104359/ENSDARG00000026726	2
BP	GO:0051336	regulation of hydrolase activity	0.0139729	0.0380662	1.41946	ENSDARG00000104359/ENSDARG00000026726/ENSDARG00000092379/ENSDARG00000008363	4
BP	GO:0002694	regulation of leukocyte activation	0.014369	0.0389635	1.40934	ENSDARG00000104359/ENSDARG00000026726	2
BP	GO:0007162	negative regulation of cell adhesion	0.0147852	0.0397224	1.40096	ENSDARG00000104359/ENSDARG00000026726	2
BP	GO:0050865	regulation of cell activation	0.0147852	0.0397224	1.40096	ENSDARG00000104359/ENSDARG00000026726	2
BP	GO:0022407	regulation of cell-cell adhesion	0.015633	0.0418076	1.37874	ENSDARG00000104359/ENSDARG00000026726	2
BP	GO:0006887	exocytosis	0.0158364	0.0421582	1.37512	ENSDARG00000104359/ENSDARG00000026726/ENSDARG00000029290	3
BP	GO:0006909	phagocytosis	0.0165013	0.0437285	1.35924	ENSDARG00000104359/ENSDARG00000026726	2
BP	GO:0006633	fatty acid biosynthetic process	0.0169431	0.0445289	1.35136	ENSDARG00000104359/ENSDARG00000026726	2
BP	GO:0010564	regulation of cell cycle process	0.0169561	0.0445289	1.35136	ENSDARG00000104359/ENSDARG00000026726/ENSDARG00000008363	3
BP	GO:0001817	regulation of cytokine production	0.0178416	0.0466442	1.3312	ENSDARG00000104359/ENSDARG00000026726	2
BP	GO:0009913	epidermal cell differentiation	0.0182984	0.047355	1.32463	ENSDARG00000104359/ENSDARG00000026726	2
BP	GO:0015718	monocarboxylic acid transport	0.0182984	0.047355	1.32463	ENSDARG00000104359/ENSDARG00000026726	2
BP	GO:0044092	negative regulation of molecular function	0.0183572	0.047355	1.32463	ENSDARG00000104359/ENSDARG00000026726/ENSDARG00000008363	3
MF	GO:0004859	phospholipase inhibitor activity	7.66183e-06	0.000268164	3.5716	ENSDARG00000104359/ENSDARG00000026726/ENSDARG00000003216	3
MF	GO:0055102	lipase inhibitor activity	7.66183e-06	0.000268164	3.5716	ENSDARG00000104359/ENSDARG00000026726/ENSDARG00000003216	3
MF	GO:0005544	calcium-dependent phospholipid binding	0.00104485	0.0146279	1.83482	ENSDARG00000104359/ENSDARG00000026726/ENSDARG00000003216	3
MF	GO:0004857	enzyme inhibitor activity	0.000936297	0.0146279	1.83482	ENSDARG00000100582/ENSDARG00000104359/ENSDARG00000026726/ENSDARG00000003216/ENSDARG00000043102	5	total gene check	unique genes	total pathways
		ammonium transport						6	3	2
BP	GO:0015696	ammonium transport	0.000316082	0.0060321	2.21953	ENSDARG00000003203/ENSDARG00000007080/ENSDARG00000009018	3
MF	GO:0008519	ammonium transmembrane transporter activity	8.49358e-05	0.00198184	2.70293	ENSDARG00000003203/ENSDARG00000007080/ENSDARG00000009018	3	total gene check	unique genes	total pathways
		lateral line development						19	6	6
BP	GO:0048882	lateral line development	0.00488926	0.0175861	1.75483	ENSDARG00000040534/ENSDARG00000009544/ENSDARG00000016691	3
BP	GO:0048925	lateral line system development	0.00711327	0.0229118	1.63994	ENSDARG00000040534/ENSDARG00000009544/ENSDARG00000016691	3
CC	GO:0005923	bicellular tight junction	0.00206853	0.0247561	1.60632	ENSDARG00000009544/ENSDARG00000043128/ENSDARG00000054616	3
CC	GO:0070160	tight junction	0.0022217	0.0247561	1.60632	ENSDARG00000009544/ENSDARG00000043128/ENSDARG00000054616	3
CC	GO:0043296	apical junction complex	0.00254875	0.0248503	1.60467	ENSDARG00000009544/ENSDARG00000043128/ENSDARG00000054616	3
CC	GO:0005911	cell-cell junction	0.00637163	0.0496987	1.30366	ENSDARG00000009544/ENSDARG00000043128/ENSDARG00000054616/ENSDARG00000102750	4

## Sheet: Table
	Description	TOP p.adjust	TOP(-)Log(p.adjust)	BOTTOM(-)Log(p.adjust)	total gene check	unique genes	total pathways
	epiboly	0.0060321	2.21953	1.30844	42	13	12	epiboly (12)
	tissue regeneration	0.0060321	2.21953	1.90926	73	21	9	tissue regeneration (9)
	immune activation/lipid homeo/mitosis	0.0060321	2.21953	1.3312	480	27	213	immune activation/lipid/mitosis (213)
	ammonium transport	0.0060321	2.21953	2.21953	6	3	2	ammonium transport (2)
	lateral line development	0.0175861	1.75483	1.30366	19	6	6	lateral line development (6)

## Sheet: PathwaysCharted
epiboly	epiboly involved in gastrulation with mouth forming second	gastrulation with mouth forming second	epiboly	morphogenesis of an epithelial sheet	epithelium migration	positive regulation of immune effector process	positive regulation of epithelial cell migration	gastrulation	regulation of epithelial cell migration	ribosome	cytosolic ribosome	structural constituent of ribosome	tissue regeneration	tissue regeneration	wound healing	fin regeneration	response to wounding	regeneration	intermediate filament	intermediate filament cytoskeleton	polymeric cytoskeletal fiber	keratin filament	immune activation/lipid homeo/mitosis	response to reactive oxygen species	alpha-beta T cell activation involved in immune response	T cell differentiation involved in immune response	alpha-beta T cell differentiation involved in immune response	regulation of adaptive immune response	regulation of adaptive immune response based on somatic recombination of immune receptors built from immunoglobulin superfamily domains	negative regulation of protein secretion	cellular response to corticosteroid stimulus	cellular response to glucocorticoid stimulus	positive regulation of G1/S transition of mitotic cell cycle	positive regulation of leukocyte differentiation	regulation of lipid biosynthetic process	neutrophil homeostasis	muscle cell migration	negative regulation of lymphocyte differentiation	alpha-beta T cell differentiation	positive regulation of cell cycle G1/S phase transition	negative regulation of CD4-positive, alpha-beta T cell activation	prostaglandin biosynthetic process	negative regulation of peptide secretion	regulation of vesicle fusion	icosanoid secretion	interleukin-1 production	regulation of interleukin-1 production	positive regulation of mononuclear cell proliferation	positive regulation of T cell proliferation
	ENSDARG00000088091	ENSDARG00000088091	ENSDARG00000088091	ENSDARG00000088091	ENSDARG00000104359	ENSDARG00000104359	ENSDARG00000104359	ENSDARG00000092947	ENSDARG00000104359	ENSDARG00000041811	ENSDARG00000041811	ENSDARG00000041811		ENSDARG00000094041	ENSDARG00000094041	ENSDARG00000094041	ENSDARG00000094041	ENSDARG00000094041	ENSDARG00000094041	ENSDARG00000094041	ENSDARG00000094041	ENSDARG00000017624		ENSDARG00000104359	ENSDARG00000104359	ENSDARG00000104359	ENSDARG00000104359	ENSDARG00000104359	ENSDARG00000104359	ENSDARG00000104359	ENSDARG00000104359	ENSDARG00000104359	ENSDARG00000104359	ENSDARG00000104359	ENSDARG00000104359	ENSDARG00000104359	ENSDARG00000104359	ENSDARG00000104359	ENSDARG00000104359	ENSDARG00000104359	ENSDARG00000104359	ENSDARG00000104359	ENSDARG00000104359	ENSDARG00000104359	ENSDARG00000104359	ENSDARG00000104359	ENSDARG00000104359	ENSDARG00000104359	ENSDARG00000104359
	ENSDARG00000040534	ENSDARG00000040534	ENSDARG00000040534	ENSDARG00000040534	ENSDARG00000026726	ENSDARG00000026726	ENSDARG00000026726	ENSDARG00000088091	ENSDARG00000026726	ENSDARG00000101406	ENSDARG00000100588	ENSDARG00000101406		ENSDARG00000104359	ENSDARG00000104359	ENSDARG00000058371	ENSDARG00000104359	ENSDARG00000104359	ENSDARG00000000212	ENSDARG00000000212	ENSDARG00000000212	ENSDARG00000058371		ENSDARG00000026726	ENSDARG00000026726	ENSDARG00000026726	ENSDARG00000026726	ENSDARG00000026726	ENSDARG00000026726	ENSDARG00000026726	ENSDARG00000026726	ENSDARG00000026726	ENSDARG00000026726	ENSDARG00000026726	ENSDARG00000041051	ENSDARG00000026726	ENSDARG00000026726	ENSDARG00000026726	ENSDARG00000026726	ENSDARG00000026726	ENSDARG00000026726	ENSDARG00000026726	ENSDARG00000026726	ENSDARG00000026726	ENSDARG00000026726	ENSDARG00000026726	ENSDARG00000026726	ENSDARG00000026726	ENSDARG00000026726
	ENSDARG00000043128	ENSDARG00000043128	ENSDARG00000043128	ENSDARG00000043128	ENSDARG00000102750	NA	NA	ENSDARG00000040534	NA	ENSDARG00000100588	ENSDARG00000036316	ENSDARG00000100588		ENSDARG00000058371	ENSDARG00000058371	ENSDARG00000026726	ENSDARG00000058371	ENSDARG00000058371	ENSDARG00000017624	ENSDARG00000017624	ENSDARG00000017624	NA		ENSDARG00000057437	NA	NA	NA	NA	NA	NA	NA	NA	NA	NA	ENSDARG00000026726	NA	NA	NA	NA	NA	NA	NA	NA	NA	NA	NA	NA	NA	NA
	ENSDARG00000102750	ENSDARG00000102750	ENSDARG00000102750	ENSDARG00000102750	NA	NA	NA	ENSDARG00000043128	NA	ENSDARG00000036316	NA	ENSDARG00000036316		ENSDARG00000026726	ENSDARG00000026726	ENSDARG00000060682	ENSDARG00000026726	ENSDARG00000026726	ENSDARG00000036832	ENSDARG00000036832	ENSDARG00000036832	NA		NA	NA	NA	NA	NA	NA	NA	NA	NA	NA	NA	NA	NA	NA	NA	NA	NA	NA	NA	NA	NA	NA	NA	NA	NA	NA
	NA	NA	NA	NA	NA	NA	NA	ENSDARG00000102750	NA	ENSDARG00000035400	NA	NA		ENSDARG00000060682	ENSDARG00000101043	NA	ENSDARG00000101043	ENSDARG00000060682	ENSDARG00000092947	ENSDARG00000092947	ENSDARG00000092947	NA		NA	NA	NA	NA	NA	NA	NA	NA	NA	NA	NA	NA	NA	NA	NA	NA	NA	NA	NA	NA	NA	NA	NA	NA	NA	NA
	NA	NA	NA	NA	NA	NA	NA	NA	NA	NA	NA	NA		NA	ENSDARG00000060682	NA	ENSDARG00000060682	NA	ENSDARG00000058371	ENSDARG00000058371	ENSDARG00000041051
																			ENSDARG00000036830	ENSDARG00000036830	ENSDARG00000058371
																			ENSDARG00000090268	ENSDARG00000090268	ENSDARG00000036830
																			ENSDARG00000036840	ENSDARG00000036840	ENSDARG00000090268
																			ENSDARG00000036834	ENSDARG00000036834	ENSDARG00000036840
																			ENSDARG00000055192	ENSDARG00000055192	ENSDARG00000036834
																			ENSDARG00000101043	ENSDARG00000101043	ENSDARG00000055192
																			ENSDARG00000056248	ENSDARG00000056248	ENSDARG00000101043
																			ENSDARG00000018404	ENSDARG00000018404	ENSDARG00000092379
																			NA	NA	ENSDARG00000087402
																			NA	NA	ENSDARG00000056248
																			NA	NA	ENSDARG00000018404
[truncated: 197 more columns]
