# Supplementary material for: Cell-type-specific responses to the microbiota across all tissues of the larval zebrafish
Source: Cell Rep. Author manuscript; Available in PMC 2023 Oct 23. (PMC10423310; doi:10.1016/j.celrep.2023.112095)
Supplement: MMC9 [file NIHMS1880944-supplement-MMC9.zip]

Archive with 51 entries (49 files):
- DataS3/
- DataS3/Figure2_PanelC_GenesLists/
- __MACOSX/DataS3/._Figure2_PanelC_GenesLists
- DataS3/.DS_Store
- __MACOSX/DataS3/._.DS_Store
- DataS3/README_Figure2_PanelC_GenesLIsts.docx
- __MACOSX/DataS3/._README_Figure2_PanelC_GenesLIsts.docx
- DataS3/Figure2_PanelC_GenesLists/cluster20.tsv
- __MACOSX/DataS3/Figure2_PanelC_GenesLists/._cluster20.tsv
- DataS3/Figure2_PanelC_GenesLists/cluster19.tsv
- __MACOSX/DataS3/Figure2_PanelC_GenesLists/._cluster19.tsv
- DataS3/Figure2_PanelC_GenesLists/.DS_Store
- __MACOSX/DataS3/Figure2_PanelC_GenesLists/._.DS_Store
- DataS3/Figure2_PanelC_GenesLists/cluster18.tsv
- __MACOSX/DataS3/Figure2_PanelC_GenesLists/._cluster18.tsv
- DataS3/Figure2_PanelC_GenesLists/cluster8.tsv
- __MACOSX/DataS3/Figure2_PanelC_GenesLists/._cluster8.tsv
- DataS3/Figure2_PanelC_GenesLists/cluster9.tsv
- __MACOSX/DataS3/Figure2_PanelC_GenesLists/._cluster9.tsv
- DataS3/Figure2_PanelC_GenesLists/cluster4.tsv
- __MACOSX/DataS3/Figure2_PanelC_GenesLists/._cluster4.tsv
- DataS3/Figure2_PanelC_GenesLists/cluster5.tsv
- __MACOSX/DataS3/Figure2_PanelC_GenesLists/._cluster5.tsv
- DataS3/Figure2_PanelC_GenesLists/cluster7.tsv
- __MACOSX/DataS3/Figure2_PanelC_GenesLists/._cluster7.tsv
- DataS3/Figure2_PanelC_GenesLists/cluster6.tsv
- __MACOSX/DataS3/Figure2_PanelC_GenesLists/._cluster6.tsv
- DataS3/Figure2_PanelC_GenesLists/cluster2.tsv
- __MACOSX/DataS3/Figure2_PanelC_GenesLists/._cluster2.tsv
- DataS3/Figure2_PanelC_GenesLists/cluster3.tsv
- __MACOSX/DataS3/Figure2_PanelC_GenesLists/._cluster3.tsv
- DataS3/Figure2_PanelC_GenesLists/cluster1.tsv
- __MACOSX/DataS3/Figure2_PanelC_GenesLists/._cluster1.tsv
- DataS3/Figure2_PanelC_GenesLists/cluster0.tsv
- __MACOSX/DataS3/Figure2_PanelC_GenesLists/._cluster0.tsv
- DataS3/Figure2_PanelC_GenesLists/cluster16.tsv
- __MACOSX/DataS3/Figure2_PanelC_GenesLists/._cluster16.tsv
- DataS3/Figure2_PanelC_GenesLists/cluster17.tsv
- __MACOSX/DataS3/Figure2_PanelC_GenesLists/._cluster17.tsv
- DataS3/Figure2_PanelC_GenesLists/cluster15.tsv
- __MACOSX/DataS3/Figure2_PanelC_GenesLists/._cluster15.tsv
- DataS3/Figure2_PanelC_GenesLists/cluster14.tsv
- __MACOSX/DataS3/Figure2_PanelC_GenesLists/._cluster14.tsv
- DataS3/Figure2_PanelC_GenesLists/cluster10.tsv
- __MACOSX/DataS3/Figure2_PanelC_GenesLists/._cluster10.tsv
- DataS3/Figure2_PanelC_GenesLists/cluster11.tsv
- __MACOSX/DataS3/Figure2_PanelC_GenesLists/._cluster11.tsv
- DataS3/Figure2_PanelC_GenesLists/cluster13.tsv
- __MACOSX/DataS3/Figure2_PanelC_GenesLists/._cluster13.tsv
- DataS3/Figure2_PanelC_GenesLists/cluster12.tsv
- __MACOSX/DataS3/Figure2_PanelC_GenesLists/._cluster12.tsv
