# Supplementary material for: Cell-type-specific responses to the microbiota across all tissues of the larval zebrafish
Source: Cell Rep. Author manuscript; Available in PMC 2023 Oct 23. (PMC10423310; doi:10.1016/j.celrep.2023.112095)
Supplement: MMC9 [file NIHMS1880944-supplement-MMC9.zip › DataS3/Figure2_PanelC_GenesLists/cluster20.tsv]

	gene	ZFIN_name	full_name	p_val_adj	p_val	avg_logFC	pct.1	pct.2
1	ENSDARG00000062487	si:dkey-6n6.1	si:dkey-6n6.1	1.88E-290	7.56E-295	1.39439837	0.75	0.005
2	ENSDARG00000055053	itih1	inter-alpha-trypsin inhibitor heavy chain 1	8.99E-260	3.62E-264	1.447743042	0.7	0.005
3	ENSDARG00000005485	ucmab	upper zone of growth plate and cartilage matrix associated b	7.24E-238	2.92E-242	2.622934187	0.9	0.01
4	ENSDARG00000036893	f13a1b	coagulation factor XIII, A1 polypeptide b	4.69E-230	1.89E-234	2.62838866	1	0.014
5	ENSDARG00000092383	snorc	secondary ossification center associated regulator of chondrocyte maturation	2.45E-224	9.86E-229	2.230548235	0.8	0.008
6	ENSDARG00000073699	col9a1a	collagen, type IX, alpha 1a	3.62E-223	1.46E-227	2.78345064	1	0.015
7	ENSDARG00000037845	col9a3	collagen, type IX, alpha 3	1.53E-221	6.17E-226	3.094070389	1	0.015
8	ENSDARG00000035891	acana	aggrecan a	6.56E-220	2.64E-224	0.933451179	0.55	0.003
9	ENSDARG00000052057	pcolceb	procollagen C-endopeptidase enhancer b	6.34E-207	2.55E-211	1.8070395	0.85	0.011
10	ENSDARG00000014682	tmem26b	transmembrane protein 26b	3.89E-199	1.56E-203	0.812785236	0.4	0.001
11	ENSDARG00000024492	col9a2	procollagen, type IX, alpha 2	1.67E-187	6.74E-192	2.556553216	0.9	0.014
12	ENSDARG00000052437	mia	MIA SH3 domain containing	3.21E-176	1.29E-180	2.899201795	0.9	0.016
13	ENSDARG00000001760	tnxba	tenascin XBa	7.00E-176	2.82E-180	1.618802842	0.45	0.003
14	ENSDARG00000056950	epyc	epiphycan	1.17E-168	4.71E-173	1.232307976	0.55	0.005
15	ENSDARG00000093381	tgm2l	transglutaminase 2, like	3.88E-158	1.56E-162	2.406346862	0.7	0.01
16	ENSDARG00000012422	col11a2	collagen, type XI, alpha 2	4.69E-156	1.89E-160	2.195476333	0.9	0.018
17	ENSDARG00000060893	col8a2	collagen, type VIII, alpha 2	2.30E-152	9.24E-157	1.048800212	0.45	0.003
18	ENSDARG00000100133	cnmd	chondromodulin	1.82E-136	7.34E-141	3.311646475	1	0.027
19	ENSDARG00000030215	matn1	matrilin 1	9.24E-124	3.72E-128	3.315417949	0.95	0.027
20	ENSDARG00000038056	fgfbp2b	fibroblast growth factor binding protein 2b	6.02E-119	2.42E-123	4.842517371	1	0.032
21	ENSDARG00000045071	chad	chondroadherin	5.22E-112	2.10E-116	1.082286522	0.45	0.005
22	ENSDARG00000069093	col2a1a	collagen, type II, alpha 1a	2.69E-91	1.08E-95	3.824832227	1	0.044
23	ENSDARG00000107486	CR855320.3	si:dkey-79f11.10 [Source:NCBI gene;Acc:100007523]	1.43E-81	5.75E-86	0.316980062	0.25	0.002
24	ENSDARG00000099985	cyr61l2	cysteine-rich, angiogenic inducer, 61 like 2 [Source:ZFIN;Acc:ZDB-GENE-060404-5]	2.34E-77	9.42E-82	1.365930754	0.7	0.023
25	ENSDARG00000057210	has3	hyaluronan synthase 3	2.16E-75	8.69E-80	0.345772575	0.25	0.002
26	ENSDARG00000068516	hapln1b	hyaluronan and proteoglycan link protein 1b	1.68E-68	6.78E-73	1.382731204	0.7	0.026
27	ENSDARG00000025089	loxl4	lysyl oxidase-like 4	1.89E-67	7.61E-72	1.658200372	0.7	0.027
28	ENSDARG00000011493	dcun1d3	defective in cullin neddylation 1 domain containing 3	1.03E-64	4.15E-69	2.1404356	0.9	0.05
29	ENSDARG00000087198	cthrc1a	collagen triple helix repeat containing 1a	7.22E-55	2.91E-59	1.826608112	0.7	0.033
30	ENSDARG00000018383	frzb	frizzled related protein	3.96E-51	1.59E-55	0.646047149	0.4	0.011
31	ENSDARG00000058154	znf385c	zinc finger protein 385C	9.37E-48	3.77E-52	0.589144514	0.35	0.009
32	ENSDARG00000061248	xylt1	xylosyltransferase I	3.99E-44	1.61E-48	0.450561739	0.35	0.009
33	ENSDARG00000102395	CABZ01063602.1	HYALURONAN AND PROTEOGLYCAN LINK 1 PRECURSOR CARTILAGE LINKING 1 CARTILAGE LINK PROTEOGLYCAN LINK	1.06E-42	4.26E-47	0.385860566	0.3	0.007
34	ENSDARG00000026165	col11a1a	collagen, type XI, alpha 1a	4.21E-39	1.70E-43	2.615825272	1	0.106
35	ENSDARG00000053528	nog3	noggin 3	1.21E-38	4.88E-43	0.789235497	0.4	0.014
36	ENSDARG00000061848	col15a1b	collagen, type XV, alpha 1b	1.82E-37	7.32E-42	0.367874401	0.3	0.008
37	ENSDARG00000100968	si:ch211-1a19.3	si:ch211-1a19.3	6.68E-37	2.69E-41	1.588915986	0.5	0.024
38	ENSDARG00000038941	ppp1r1c	protein phosphatase 1, regulatory (inhibitor) subunit 1C	1.79E-36	7.23E-41	0.660636319	0.4	0.015
39	ENSDARG00000054137	adgrg6	adhesion G protein-coupled receptor G6	3.91E-35	1.57E-39	0.565085229	0.35	0.012
40	ENSDARG00000024894	tbx5a	T-box transcription factor 5a	4.78E-34	1.92E-38	0.297961295	0.25	0.006
41	ENSDARG00000052556	fgfrl1b	fibroblast growth factor receptor like 1b	4.42E-30	1.78E-34	0.624756325	0.45	0.023
42	ENSDARG00000040535	csgalnact1a	chondroitin sulfate N-acetylgalactosaminyltransferase 1a	3.04E-29	1.22E-33	0.370111624	0.35	0.014
43	ENSDARG00000056087	ecrg4a	ECRG4 augurin precursor a	3.62E-29	1.46E-33	2.032885781	0.85	0.092
44	ENSDARG00000059391	gyg1b	glycogenin 1b	1.57E-28	6.33E-33	0.883248606	0.55	0.036
45	ENSDARG00000102908	il16	interleukin 16	3.80E-28	1.53E-32	0.507929125	0.35	0.015
46	ENSDARG00000108475	otos	otospiralin	7.22E-28	2.91E-32	2.296275395	0.25	0.007
47	ENSDARG00000074323	efcab2	EF-hand calcium binding domain 2	1.32E-26	5.32E-31	0.290748487	0.25	0.008
48	ENSDARG00000011407	col2a1b	collagen, type II, alpha 1b	1.96E-25	7.87E-30	1.577087643	0.8	0.092
49	ENSDARG00000077467	sox10	SRY-box transcription factor 10	1.43E-24	5.76E-29	0.405827032	0.4	0.021
50	ENSDARG00000055498	si:ch1073-184j22.1	si:ch1073-184j22.1	2.64E-24	1.06E-28	0.363900496	0.25	0.008
51	ENSDARG00000058990	slc35a2	solute carrier family 35 member 2	3.33E-23	1.34E-27	0.732503021	0.6	0.054
52	ENSDARG00000017676	mmp2	matrix metallopeptidase 2	1.54E-21	6.19E-26	1.678481827	0.85	0.129
53	ENSDARG00000015536	sox6	SRY-box transcription factor 6	4.07E-21	1.64E-25	1.080243989	0.7	0.083
54	ENSDARG00000054451	loxl1	lysyl oxidase-like 1	5.28E-21	2.13E-25	0.810272848	0.55	0.048
55	ENSDARG00000004877	rock2b	rho-associated, coiled-coil containing protein kinase 2b	6.56E-21	2.64E-25	0.406292264	0.4	0.025
56	ENSDARG00000036428	si:dkey-264d12.4	si:dkey-264d12.4	1.28E-20	5.13E-25	0.698761907	0.3	0.014
57	ENSDARG00000086033	tspan5a	tetraspanin 5a	7.39E-20	2.98E-24	0.263255763	0.25	0.01
58	ENSDARG00000002507	itga10	integrin, alpha 10	1.98E-19	7.98E-24	0.477197414	0.25	0.01
59	ENSDARG00000042934	ctgfa	connective tissue growth factor a [Source:ZFIN;Acc:ZDB-GENE-030131-102]	2.55E-19	1.03E-23	2.466273675	0.85	0.142
60	ENSDARG00000005541	wif1	wnt inhibitory factor 1	9.81E-17	3.95E-21	0.706274676	0.4	0.031
61	ENSDARG00000055575	pcolce2b	procollagen C-endopeptidase enhancer 2b	2.27E-13	9.16E-18	1.017937284	0.5	0.057
62	ENSDARG00000061345	wwp2	WW domain containing E3 ubiquitin protein ligase 2	4.15E-13	1.67E-17	1.221050067	0.8	0.179
63	ENSDARG00000059751	abtb2a	ankyrin repeat and BTB (POZ) domain containing 2a	7.95E-13	3.20E-17	0.431955631	0.25	0.015
64	ENSDARG00000088073	fam110b	family with sequence similarity 110 member B	1.86E-12	7.48E-17	0.299178489	0.3	0.021
65	ENSDARG00000052923	zgc:113162	zgc:113162	4.33E-12	1.74E-16	0.37035199	0.3	0.022
66	ENSDARG00000089769	hapln1a	hyaluronan and proteoglycan link protein 1a	4.82E-12	1.94E-16	1.27730418	0.5	0.061
67	ENSDARG00000101777	pdlim5a	PDZ and LIM domain 5a	2.59E-11	1.04E-15	0.311379033	0.25	0.016
68	ENSDARG00000055398	foxc1b	forkhead box C1b	3.06E-11	1.23E-15	0.498085274	0.35	0.032
69	ENSDARG00000074235	CR376783.1	V-set domain-containing T-cell activation inhibitor 1-like [Source:NCBI gene;Acc:797620]	3.62E-11	1.46E-15	0.302397771	0.25	0.016
70	ENSDARG00000100797	CABZ01076996.1	nephronectin-like [Source:NCBI gene;Acc:101884488]	4.49E-11	1.81E-15	0.29699114	0.25	0.016
71	ENSDARG00000103211	si:dkey-19b23.8	si:dkey-19b23.8	6.68E-11	2.69E-15	1.13263052	0.65	0.123
72	ENSDARG00000005185	cpn1	carboxypeptidase N, polypeptide 1	2.23E-10	8.97E-15	1.215941994	0.9	0.272
73	ENSDARG00000007009	hoxa11b	homeobox A11b	2.47E-09	9.97E-14	0.318069081	0.25	0.018
74	ENSDARG00000092035	si:ch211-156j16.1	si:ch211-156j16.1	4.67E-09	1.88E-13	1.305011408	0.8	0.188
75	ENSDARG00000011973	slc35d1a	solute carrier family 35 member D1a	8.29E-09	3.34E-13	0.825603137	0.5	0.081
76	ENSDARG00000008305	hand2	heart and neural crest derivatives expressed 2	3.57E-08	1.44E-12	0.805025918	0.55	0.094
77	ENSDARG00000005220	pdcd6	programmed cell death 6	4.52E-08	1.82E-12	1.171751464	0.95	0.376
78	ENSDARG00000011582	sox5	SRY-box transcription factor 5	5.99E-08	2.41E-12	0.743191922	0.45	0.068
79	ENSDARG00000094324	efemp2a	EGF containing fibulin extracellular matrix protein 2a	8.73E-08	3.51E-12	0.482466558	0.4	0.051
80	ENSDARG00000089795	sertad4	SERTA domain containing 4	1.11E-07	4.48E-12	0.445501217	0.35	0.041
81	ENSDARG00000104100	bmpr1ba	bone morphogenetic protein receptor, type IBa	1.15E-07	4.63E-12	0.415285517	0.35	0.041
82	ENSDARG00000017369	sema3d	sema domain, immunoglobulin domain (Ig), short basic domain, secreted, (semaphorin) 3D	1.18E-07	4.77E-12	0.286330872	0.15	0.008
83	ENSDARG00000076317	plod3	procollagen-lysine, 2-oxoglutarate 5-dioxygenase 3	1.24E-07	4.99E-12	0.880232003	0.65	0.152
84	ENSDARG00000052846	fsta	follistatin a	1.80E-07	7.24E-12	0.651327741	0.3	0.031
85	ENSDARG00000000002	ccdc80	coiled-coil domain containing 80	2.23E-07	8.99E-12	0.894050878	0.65	0.151
86	ENSDARG00000004782	fgfr3	fibroblast growth factor receptor 3	3.66E-07	1.47E-11	0.426664584	0.35	0.043
87	ENSDARG00000009901	slc38a5a	solute carrier family 38 member 5a	3.70E-07	1.49E-11	1.15699243	0.55	0.109
88	ENSDARG00000007560	sema3bl	sema domain, immunoglobulin domain (Ig), short basic domain, secreted, (semaphorin) 3bl	5.00E-07	2.01E-11	0.256891802	0.15	0.008
89	ENSDARG00000010710	msi1	musashi RNA-binding protein 1	5.55E-07	2.23E-11	0.254076924	0.15	0.008
90	ENSDARG00000041430	bmp2b	bone morphogenetic protein 2b	9.40E-07	3.79E-11	0.757564937	0.45	0.073
91	ENSDARG00000017860	rgs5b	regulator of G protein signaling 5b	1.83E-06	7.36E-11	0.75963566	0.6	0.123
92	ENSDARG00000012071	angptl1a	angiopoietin-like 1a	1.83E-06	7.37E-11	0.330001013	0.25	0.024
93	ENSDARG00000070721	vdrb	vitamin D receptor b	2.13E-06	8.58E-11	0.678876109	0.75	0.229
94	ENSDARG00000045898	si:ch211-152c2.3	si:ch211-152c2.3	2.18E-06	8.80E-11	0.762310233	0.35	0.046
95	ENSDARG00000061140	colec12	collectin sub-family member 12	4.33E-06	1.74E-10	0.592859606	0.5	0.092
96	ENSDARG00000044010	loxl2a	lysyl oxidase-like 2a	5.98E-06	2.41E-10	0.944748565	0.6	0.149
97	ENSDARG00000091576	TMEM216	si:rp71-1d10.5 [Source:ZFIN;Acc:ZDB-GENE-141222-27]	7.44E-06	3.00E-10	0.321751363	0.3	0.036
98	ENSDARG00000103845	zgc:55733	zgc:55733	7.94E-06	3.20E-10	0.815942388	0.65	0.176
99	ENSDARG00000100795	timp4.3	TIMP metallopeptidase inhibitor 4, tandem duplicate 3	8.08E-06	3.26E-10	1.770078278	0.35	0.05
100	ENSDARG00000007753	cpne2	copine II	1.24E-05	4.98E-10	0.466519569	0.35	0.05
101	ENSDARG00000023724	cdc42se1	CDC42 small effector 1	1.46E-05	5.88E-10	0.708468541	0.55	0.13
102	ENSDARG00000043066	nog2	noggin 2	1.54E-05	6.21E-10	0.316830572	0.25	0.026
103	ENSDARG00000019367	tgfb3	transforming growth factor, beta 3	1.72E-05	6.93E-10	0.752946839	0.45	0.083
104	ENSDARG00000030449	crabp2b	cellular retinoic acid binding protein 2, b	2.44E-05	9.81E-10	0.557420019	0.45	0.081
105	ENSDARG00000074335	boc	BOC cell adhesion associated, oncogene regulated	2.52E-05	1.02E-09	0.493518691	0.55	0.117
106	ENSDARG00000052000	cav2	caveolin 2	3.74E-05	1.51E-09	0.697278762	0.55	0.128
107	ENSDARG00000061242	tuft1a	tuftelin 1a	4.25E-05	1.71E-09	0.868261819	0.7	0.203
108	ENSDARG00000056680	stc2a	stanniocalcin 2a	4.63E-05	1.87E-09	0.839929552	0.25	0.028
109	ENSDARG00000036080	cd81a	CD81 molecule a	5.67E-05	2.28E-09	0.99812477	1	0.55
110	ENSDARG00000078942	enox2	ecto-NOX disulfide-thiol exchanger 2	5.90E-05	2.37E-09	0.274074851	0.25	0.028
111	ENSDARG00000034117	rarga	retinoic acid receptor gamma a	6.45E-05	2.60E-09	0.564035297	0.45	0.087
112	ENSDARG00000059263	hoxd12a	homeobox D12a	8.01E-05	3.23E-09	0.401506083	0.15	0.011
113	ENSDARG00000006508	pip5k1bb	phosphatidylinositol-4-phosphate 5-kinase, type I, beta b	9.50E-05	3.82E-09	0.352965387	0.25	0.029
114	ENSDARG00000041502	tgfb1a	transforming growth factor, beta 1a	0.000105485	4.25E-09	0.684640322	0.7	0.197
115	ENSDARG00000099532	ubl3a	ubiquitin-like 3a	0.000143237	5.77E-09	0.691312504	0.8	0.321
116	ENSDARG00000079840	kcnma1a	potassium large conductance calcium-activated channel, subfamily M, alpha member 1a	0.000180277	7.26E-09	0.330246225	0.2	0.019
117	ENSDARG00000012390	kcnk5b	potassium channel, subfamily K, member 5b	0.000281653	1.13E-08	0.365463893	0.3	0.043
118	ENSDARG00000069439	ptgdsa	prostaglandin D2 synthase a	0.000295407	1.19E-08	0.852518072	0.4	0.079
119	ENSDARG00000089564	MDFI	si:dkey-91m3.1 [Source:ZFIN;Acc:ZDB-GENE-060810-84]	0.000364029	1.47E-08	0.495090748	0.4	0.076
120	ENSDARG00000011490	scube3	signal peptide, CUB domain, EGF-like 3	0.000537837	2.17E-08	0.253993574	0.15	0.012
121	ENSDARG00000036630	plp2	proteolipid protein 2	0.000606352	2.44E-08	0.343327737	0.25	0.032
122	ENSDARG00000061194	hectd2	HECT domain containing 2	0.000800378	3.22E-08	0.290114326	0.25	0.032
123	ENSDARG00000059150	tmem107	transmembrane protein 107	0.00082066	3.30E-08	0.307701592	0.25	0.033
124	ENSDARG00000039563	loxl3b	lysyl oxidase-like 3b	0.000851971	3.43E-08	0.325003944	0.3	0.045
125	ENSDARG00000010962	fkbp7	FKBP prolyl isomerase 7	0.001092868	4.40E-08	0.549311384	0.55	0.139
126	ENSDARG00000010785	thbs1b	thrombospondin 1b	0.001377917	5.55E-08	0.872132767	0.6	0.163
127	ENSDARG00000052322	tlr5b	toll-like receptor 5b	0.002088099	8.41E-08	0.361357618	0.3	0.048
128	ENSDARG00000039041	sfrp5	secreted frizzled-related protein 5	0.002137	8.61E-08	0.888663299	0.2	0.022
129	ENSDARG00000100691	prss35	serine protease 35	0.002238166	9.01E-08	0.989892289	0.25	0.034
130	ENSDARG00000006672	fam49a	family with sequence similarity 49 member A	0.002307157	9.29E-08	0.773585074	0.45	0.109
131	ENSDARG00000019949	serpinh1b	serpin peptidase inhibitor, clade H (heat shock protein 47), member 1b	0.003582395	1.44E-07	0.979314258	0.55	0.153
132	ENSDARG00000015947	matn4	matrilin 4	0.003721441	1.50E-07	0.338221124	0.2	0.023
133	ENSDARG00000045190	ch25h	cholesterol 25-hydroxylase	0.003916642	1.58E-07	0.353572999	0.2	0.023
134	ENSDARG00000103026	p3h2	prolyl 3-hydroxylase 2	0.004011769	1.62E-07	0.312444762	0.3	0.049
135	ENSDARG00000058128	msna	moesin a	0.004346424	1.75E-07	0.883455917	1	0.477
136	ENSDARG00000091127	klf15	Kruppel-like factor 15	0.006334852	2.55E-07	0.415711161	0.2	0.024
137	ENSDARG00000010318	srpx	sushi-repeat containing protein X-linked	0.006633474	2.67E-07	0.358915448	0.3	0.051
138	ENSDARG00000004460	desi2	desumoylating isopeptidase 2	0.007733102	3.11E-07	0.475129004	0.45	0.107
139	ENSDARG00000055129	pim3	Pim-3 proto-oncogene, serine/threonine kinase	0.008500852	3.42E-07	0.696893909	0.7	0.262
140	ENSDARG00000104458	rnasekb	ribonuclease, RNase K b	0.009656645	3.89E-07	0.332153003	0.55	0.15
141	ENSDARG00000076532	si:ch211-222l21.1	si:ch211-222l21.1	0.010133531	4.08E-07	1.034457774	1	0.717
142	ENSDARG00000021405	chd3	chromodomain helicase DNA binding protein 3	0.010155009	4.09E-07	0.401361193	0.4	0.088
143	ENSDARG00000099144	igfbp3	insulin-like growth factor binding protein 3	0.010248656	4.13E-07	0.795605677	0.4	0.094
144	ENSDARG00000062326	hmgn7	high mobility group nucleosomal binding domain 7	0.012232116	4.93E-07	0.671429152	1	0.707
145	ENSDARG00000029443	zgc:92242	zgc:92242	0.012303054	4.95E-07	1.107874986	0.6	0.207
146	ENSDARG00000055543	appb	amyloid beta (A4) precursor protein b	0.014921624	6.01E-07	0.519683859	0.45	0.115
147	ENSDARG00000099840	lpar1	lysophosphatidic acid receptor 1	0.016871246	6.79E-07	0.443700307	0.4	0.088
148	ENSDARG00000062590	pleca	plectin a	0.022569744	9.09E-07	0.730531505	0.7	0.282
149	ENSDARG00000007795	cst3	cystatin C (amyloid angiopathy and cerebral hemorrhage)	0.027629999	1.11E-06	0.722731183	0.85	0.516
150	ENSDARG00000018404	krt18a.1	keratin 18a, tandem duplicate 1	0.028838307	1.16E-06	0.957506338	1	0.789
151	ENSDARG00000058108	eps8l2	EPS8 like 2	0.036756443	1.48E-06	0.467109676	0.35	0.077
152	ENSDARG00000038288	cd151	CD151 molecule	0.036924505	1.49E-06	0.448309854	0.45	0.112
153	ENSDARG00000037639	nkx3.2	NK3 homeobox 2 [Source:ZFIN;Acc:ZDB-GENE-030127-1]	0.039771378	1.60E-06	0.329274137	0.2	0.026
154	ENSDARG00000045676	calua	calumenin a	0.041607258	1.68E-06	0.645297083	0.7	0.293
155	ENSDARG00000004714	tcf12	transcription factor 12	0.042219981	1.70E-06	0.505139481	0.5	0.139
156	ENSDARG00000100129	brd3b	bromodomain containing 3b	0.043776288	1.76E-06	0.42263218	0.5	0.144
157	ENSDARG00000102583	il4r.1	interleukin 4 receptor, tandem duplicate 1	0.057128091	2.30E-06	0.938232141	0.7	0.322
158	ENSDARG00000003841	usb1	U6 snRNA biogenesis 1	0.076589712	3.08E-06	0.2906159	0.3	0.06
159	ENSDARG00000077641	thbs3a	thrombospondin 3a	0.082180591	3.31E-06	0.336002238	0.2	0.028
160	ENSDARG00000098954	stard13b	StAR-related lipid transfer (START) domain containing 13b	0.093693907	3.77E-06	0.31738009	0.3	0.061
161	ENSDARG00000100990	nme3	NME/NM23 nucleoside diphosphate kinase 3	0.096473508	3.88E-06	0.464821423	0.55	0.179
162	ENSDARG00000025147	cd63	CD63 molecule	0.10109491	4.07E-06	0.672002651	1	0.907
163	ENSDARG00000078473	nucks1a	nuclear casein kinase and cyclin-dependent kinase substrate 1a	0.102191884	4.11E-06	0.631112795	0.75	0.368
164	ENSDARG00000099352	si:rp71-62i8.1	si:rp71-62i8.1	0.108787218	4.38E-06	0.274182492	0.25	0.044
165	ENSDARG00000058358	krt8	keratin 8	0.130397979	5.25E-06	0.738462683	1	0.921
166	ENSDARG00000029292	zgc:55943	zgc:55943	0.138737324	5.59E-06	0.33390561	0.25	0.045
167	ENSDARG00000016260	fxr2	fragile X mental retardation, autosomal homolog 2	0.225654391	9.09E-06	0.364518831	0.5	0.156
168	ENSDARG00000032849	ndrg1a	N-myc downstream regulated 1a	0.240335888	9.68E-06	-1.573061968	0.15	0.653
169	ENSDARG00000070787	jupa	junction plakoglobin a	0.24113151	9.71E-06	-1.033448816	0.1	0.631
170	ENSDARG00000090552	si:dkey-7j14.6	si:dkey-7j14.6	0.242830642	9.78E-06	0.478793378	0.9	0.505
171	ENSDARG00000095904	prpf31	PRP31 pre-mRNA processing factor 31 homolog (yeast)	0.276849151	1.11E-05	0.411274517	0.5	0.167
172	ENSDARG00000035682	FP102018.1	latent transforming growth factor beta binding protein 3 [Source:NCBI gene;Acc:562912]	0.29560237	1.19E-05	0.368792971	0.3	0.064
173	ENSDARG00000101701	bmp5	bone morphogenetic protein 5	0.298090018	1.20E-05	0.453627201	0.3	0.065
174	ENSDARG00000031720	clstn1	calsyntenin 1	0.315668452	1.27E-05	0.316042736	0.35	0.084
175	ENSDARG00000051975	cd99	CD99 molecule	0.315881692	1.27E-05	0.555361862	0.7	0.332
176	ENSDARG00000100003	glulb	glutamate-ammonia ligase (glutamine synthase) b	0.331042079	1.33E-05	0.399005118	0.85	0.397
177	ENSDARG00000055901	steap4	STEAP family member 4	0.362656986	1.46E-05	0.652743573	0.3	0.065
178	ENSDARG00000012688	eif1b	eukaryotic translation initiation factor 1B	0.366743111	1.48E-05	0.533337267	1	0.93
179	ENSDARG00000013351	cirbpb	cold inducible RNA binding protein b	0.388585621	1.56E-05	0.613381218	1	0.971
180	ENSDARG00000021140	pabpc1b	poly A binding protein, cytoplasmic 1 b	0.407800302	1.64E-05	0.566450592	0.55	0.196
181	ENSDARG00000077618	rin3	Ras and Rab interactor 3	0.459736575	1.85E-05	0.348713375	0.3	0.067
182	ENSDARG00000033604	lrpap1	low density lipoprotein receptor-related protein associated protein 1	0.500582036	2.02E-05	0.549361341	0.55	0.215
183	ENSDARG00000063509	lrrc58b	leucine rich repeat containing 58b	0.511214271	2.06E-05	0.289748512	0.3	0.067
184	ENSDARG00000013976	anxa13	annexin A13	0.559085496	2.25E-05	0.485292621	0.75	0.326
185	ENSDARG00000087897	h2afy2	H2A histone family, member Y2 [Source:ZFIN;Acc:ZDB-GENE-050913-114]	0.663231872	2.67E-05	0.469160909	0.75	0.39
186	ENSDARG00000053291	pnrc2	proline-rich nuclear receptor coactivator 2	0.664737217	2.68E-05	0.652960243	1	0.956
187	ENSDARG00000008292	eif2s3	eukaryotic translation initiation factor 2, subunit 3 gamma	0.685321517	2.76E-05	0.484052714	1	0.821
188	ENSDARG00000097102	si:ch73-281n10.2	si:ch73-281n10.2	0.756788976	3.05E-05	0.6374333	0.9	0.543
189	ENSDARG00000037393	slc43a1a	solute carrier family 43 member 1a	0.829122085	3.34E-05	0.350646223	0.5	0.171
190	ENSDARG00000016516	rbm8a	RNA binding motif protein 8A	0.856215144	3.45E-05	0.740521115	0.85	0.755
191	ENSDARG00000000666	creg2	cellular repressor of E1A-stimulated genes 2	0.857691738	3.45E-05	0.546874881	0.5	0.194
192	ENSDARG00000059866	cactin	cactin	0.871287157	3.51E-05	0.300262779	0.3	0.071
193	ENSDARG00000044304	prrc1	proline-rich coiled-coil 1	0.909468823	3.66E-05	0.478214065	0.5	0.189
194	ENSDARG00000103791	nme2b.1	NME/NM23 nucleoside diphosphate kinase 2b, tandem duplicate 1	0.946590876	3.81E-05	-0.414757161	1	0.994
195	ENSDARG00000104795	cxcl8a	chemokine (C-X-C motif) ligand 8a	1	0.057068576	1.532660304	0.3	0.179
196	ENSDARG00000075261	timp2b	TIMP metallopeptidase inhibitor 2b	1	8.99E-05	1.478642738	0.6	0.293
197	ENSDARG00000045143	hbbe2	hemoglobin beta embryonic-2	1	0.937895124	1.433225546	0.1	0.102
198	ENSDARG00000042816	mmp9	matrix metallopeptidase 9	1	0.864221525	1.331737385	0.15	0.154
199	ENSDARG00000093124	scpp8	secretory calcium-binding phosphoprotein 8	1	0.500934322	1.228436483	0.15	0.116
200	ENSDARG00000012395	mmp13a	matrix metallopeptidase 13a	1	0.641151616	1.170372683	0.25	0.231
201	ENSDARG00000036036	mdka	midkine a	1	0.017156936	0.999967745	0.65	0.356
202	ENSDARG00000075015	soul5	heme-binding protein soul5	1	0.547147656	0.983455635	0.15	0.242
203	ENSDARG00000076221	fthl28	ferritin, heavy polypeptide-like 28	1	0.030320069	0.965122011	0.1	0.357
204	ENSDARG00000056725	hmgb3a	high mobility group box 3a	1	0.001379141	0.93353866	0.6	0.384
205	ENSDARG00000071586	tgfbi	transforming growth factor, beta-induced	1	0.000176363	0.86907347	0.35	0.104
206	ENSDARG00000005673	f3b	coagulation factor IIIb	1	0.100060616	0.794414198	0.45	0.304
207	ENSDARG00000103919	si:ch73-1a9.3	si:ch73-1a9.3	1	0.000155302	0.783544965	0.95	0.74
208	ENSDARG00000075045	cxcl18b	chemokine (C-X-C motif) ligand 18b	1	0.044539179	0.761538309	0.5	0.335
209	ENSDARG00000029722	hmgb2a	high mobility group box 2a	1	0.014049265	0.732038532	0.85	0.782
210	ENSDARG00000037804	phlda3	pleckstrin homology-like domain, family A, member 3	1	0.004778489	0.731464357	0.4	0.192
211	ENSDARG00000101766	ptmab	prothymosin alpha b	1	0.000898985	0.725273848	0.95	0.913
212	ENSDARG00000002949	ppp6c	protein phosphatase 6, catalytic subunit	1	0.001778776	0.698028699	0.6	0.416
213	ENSDARG00000023330	anp32b	acidic (leucine-rich) nuclear phosphoprotein 32 family, member B	1	0.000350308	0.690200611	0.7	0.462
214	ENSDARG00000097478	qkia	QKI, KH domain containing, RNA binding a	1	0.005930876	0.682334658	0.7	0.519
215	ENSDARG00000103672	cirbpa	cold inducible RNA binding protein a	1	0.003475104	0.680434408	0.85	0.922
216	ENSDARG00000040362	ehd2b	EH-domain containing 2b	1	0.000203084	0.676417167	0.4	0.139
217	ENSDARG00000011934	gyg1a	glycogenin 1a	1	0.000486093	0.674872676	0.6	0.339
218	ENSDARG00000023394	slc37a2	solute carrier family 37 member 2	1	9.84E-05	0.67215269	0.55	0.253
219	ENSDARG00000071196	cavin2b	caveolae associated protein 2b	1	0.023963636	0.661687676	0.45	0.267
220	ENSDARG00000025670	fstl3	follistatin-like 3 (secreted glycoprotein)	1	0.212346561	0.660490685	0.05	0.161
221	ENSDARG00000010625	clic2	chloride intracellular channel 2	1	0.000160021	0.64938078	0.65	0.282
222	ENSDARG00000031044	lipg	lipase, endothelial	1	0.003477126	0.645817908	0.3	0.114
223	ENSDARG00000024746	hsp90aa1.2	heat shock protein 90, alpha (cytosolic), class A member 1, tandem duplicate 2	1	0.192736209	0.643316891	0.45	0.355
224	ENSDARG00000035622	xbp1	X-box binding protein 1	1	0.00037149	0.642352547	0.95	0.778
225	ENSDARG00000002344	tubb4b	tubulin, beta 4B class IVb	1	0.000159734	0.635669045	1	0.922
226	ENSDARG00000003920	setb	SET nuclear proto-oncogene b	1	7.25E-05	0.635127659	0.9	0.663
227	ENSDARG00000026801	stau2	staufen double-stranded RNA binding protein 2	1	0.000859214	0.625793521	0.75	0.503
228	ENSDARG00000023062	cyr61	cysteine-rich, angiogenic inducer, 61 [Source:ZFIN;Acc:ZDB-GENE-040426-3]	1	0.006306118	0.618632284	0.45	0.209
229	ENSDARG00000099175	hmgb1a	high mobility group box 1a	1	0.006070077	0.617921229	0.75	0.627
230	ENSDARG00000042332	plin2	perilipin 2	1	0.124625853	0.616237637	0.2	0.368
231	ENSDARG00000023989	pef1	penta-EF-hand domain containing 1	1	0.000653974	0.614993676	0.6	0.324
232	ENSDARG00000028119	sumo3a	small ubiquitin like modifier 3a	1	0.001813401	0.597341498	0.75	0.576
233	ENSDARG00000105223	pmp22a	peripheral myelin protein 22a	1	0.000978806	0.595851037	0.55	0.258
234	ENSDARG00000054058	h1fx	H1 histone family, member X [Source:ZFIN;Acc:ZDB-GENE-030131-1228]	1	0.346402937	0.590464962	0.65	0.648
235	ENSDARG00000019098	cd82a	CD82 molecule a	1	6.55E-05	0.587381293	0.6	0.258
236	ENSDARG00000091111	si:ch211-15b10.6	si:ch211-15b10.6	1	0.025325663	0.582658476	0.5	0.328
237	ENSDARG00000033175	snrpe	small nuclear ribonucleoprotein polypeptide E	1	0.022294237	0.581400496	0.75	0.691
238	ENSDARG00000068995	h2afx1	H2A histone family member X1 [Source:ZFIN;Acc:ZDB-GENE-041010-42]	1	0.001835792	0.580868691	0.9	0.752
239	ENSDARG00000086288	scg3	secretogranin III	1	0.320859506	0.577844817	0.15	0.09
240	ENSDARG00000070922	cnbpb	CCHC-type zinc finger, nucleic acid binding protein b	1	0.000469224	0.575661045	0.9	0.738
241	ENSDARG00000005945	sart1	spliceosome associated factor 1, recruiter of U4/U6.U5 tri-snRNP	1	0.029164137	0.573023615	0.45	0.336
242	ENSDARG00000099014	fxyd1	FXYD domain containing ion transport regulator 1 (phospholemman)	1	6.27E-05	0.571869642	0.9	0.611
243	ENSDARG00000045776	cnbpa	CCHC-type zinc finger, nucleic acid binding protein a	1	0.000539498	0.566965713	0.9	0.751
244	ENSDARG00000100446	si:ch211-286o17.1	si:ch211-286o17.1	1	0.000384507	0.563974971	0.35	0.11
245	ENSDARG00000012513	sdcbp2	syndecan binding protein (syntenin) 2	1	7.32E-05	0.561215003	0.95	0.773
246	ENSDARG00000099312	jpt1b	Jupiter microtubule associated homolog 1b	1	0.005025839	0.558860884	0.7	0.465
247	ENSDARG00000056995	snai1a	snail family zinc finger 1a	1	0.002341638	0.558012963	0.3	0.107
248	ENSDARG00000077383	anxa11a	annexin A11a	1	0.123492448	0.551870758	0.65	0.598
249	ENSDARG00000041703	rrbp1b	ribosome binding protein 1b	1	8.99E-05	0.549367188	0.5	0.196
250	ENSDARG00000071555	zgc:153675	zgc:153675	1	0.000609807	0.546053976	0.35	0.125
251	ENSDARG00000022995	clic4	chloride intracellular channel 4	1	0.003887963	0.543419956	0.5	0.264
252	ENSDARG00000003531	tcea1	transcription elongation factor A (SII), 1	1	5.38E-05	0.541911781	0.6	0.285
253	ENSDARG00000006260	tuba8l4	tubulin, alpha 8 like 4	1	0.00449312	0.541885218	0.9	0.79
254	ENSDARG00000099491	tmem176l.1	transmembrane protein 176l.1	1	0.000688233	0.541133775	0.5	0.219
255	ENSDARG00000068629	cd151l	CD151 antigen, like	1	0.000447793	0.53021219	0.65	0.392
256	ENSDARG00000020454	psmd8	proteasome 26S subunit, non-ATPase 8	1	0.00334276	0.522622715	0.6	0.413
257	ENSDARG00000010246	prmt1	protein arginine methyltransferase 1	1	0.049543885	0.521355572	0.65	0.599
258	ENSDARG00000021924	hsp70.3	heat shock cognate 70-kd protein, tandem duplicate 3	1	0.016586726	0.520161554	0.7	0.499
259	ENSDARG00000002710	ncl	nucleolin	1	0.000325333	0.518620266	0.95	0.77
260	ENSDARG00000086618	psma3	proteasome 20S subunit alpha 3	1	0.096410023	0.516693282	0.6	0.6
261	ENSDARG00000027063	arpc1b	actin related protein 2/3 complex, subunit 1B	1	0.004647798	0.516470323	0.35	0.142
262	ENSDARG00000019353	sparc	secreted protein, acidic, cysteine-rich (osteonectin)	1	0.00023652	0.509278063	0.85	0.442
263	ENSDARG00000036162	hnrnpa0b	heterogeneous nuclear ribonucleoprotein A0b	1	0.005112907	0.504696865	0.8	0.687
264	ENSDARG00000070657	pa2g4b	proliferation-associated 2G4, b	1	0.022332449	0.50392806	0.6	0.493
265	ENSDARG00000045611	nfybb	nuclear transcription factor Y, beta b	1	0.000311346	0.503669835	0.5	0.237
266	ENSDARG00000101813	nap1l1	nucleosome assembly protein 1-like 1	1	0.000293576	0.502338647	0.9	0.638
267	ENSDARG00000005482	rapgef2	Rap guanine nucleotide exchange factor (GEF) 2	1	0.003543759	0.50189007	0.2	0.056
268	ENSDARG00000099411	zgc:158343	zgc:158343	1	0.017058242	0.500983419	0.75	0.536
269	ENSDARG00000013598	tnfb	tumor necrosis factor b (TNF superfamily, member 2)	1	0.034000804	0.49410041	0.15	0.05
270	ENSDARG00000059360	srsf3b	serine and arginine rich splicing factor 3b	1	0.001632132	0.492686859	0.8	0.685
271	ENSDARG00000098752	csf3b	colony stimulating factor 3 (granulocyte) b	1	0.047486627	0.490258951	0.15	0.054
272	ENSDARG00000077126	snrnp70	small nuclear ribonucleoprotein 70 (U1)	1	0.000180334	0.486219275	0.65	0.353
273	ENSDARG00000002506	zgc:92818	zgc:92818	1	0.000613661	0.484523967	0.45	0.188
274	ENSDARG00000030440	rsrp1	arginine/serine-rich protein 1	1	0.045659498	0.484024811	0.55	0.427
275	ENSDARG00000042236	atrx	ATRX chromatin remodeler	1	0.033123643	0.483170118	0.45	0.3
276	ENSDARG00000053131	irak3	interleukin-1 receptor-associated kinase 3	1	0.003276485	0.48138123	0.2	0.054
277	ENSDARG00000039273	fbln5	fibulin 5	1	0.000198587	0.481233663	0.2	0.04
278	ENSDARG00000007960	hnrnpaba	heterogeneous nuclear ribonucleoprotein A/Ba	1	0.000299997	0.478948711	1	0.873
279	ENSDARG00000003695	vdac3	voltage-dependent anion channel 3	1	0.00038808	0.478422327	0.95	0.658
280	ENSDARG00000071626	ptgdsb.2	prostaglandin D2 synthase b, tandem duplicate 2	1	0.00663541	0.477690341	0.35	0.136
281	ENSDARG00000057890	si:dkey-33c12.4	si:dkey-33c12.4	1	0.004647514	0.477143903	0.5	0.285
282	ENSDARG00000003429	hnrnpdl	heterogeneous nuclear ribonucleoprotein D-like	1	0.003895547	0.471918603	0.7	0.529
283	ENSDARG00000101127	map1lc3b	microtubule-associated protein 1 light chain 3 beta	1	0.024847286	0.470172607	0.5	0.344
284	ENSDARG00000086411	srsf10b	serine and arginine rich splicing factor 10b	1	9.25E-05	0.467204067	0.5	0.202
285	ENSDARG00000052856	khdrbs1a	KH domain containing, RNA binding, signal transduction associated 1a	1	0.005100293	0.465230652	0.95	0.86
286	ENSDARG00000005023	fkbp9	FKBP prolyl isomerase 9	1	0.00029719	0.463739093	0.4	0.134
287	ENSDARG00000056653	fhl1b	four and a half LIM domains 1b	1	0.219477199	0.463718558	0.15	0.084
288	ENSDARG00000012553	rap1aa	RAP1A, member of RAS oncogene family a	1	0.000223053	0.462099234	0.55	0.272
289	ENSDARG00000041878	rab11ba	RAB11B, member RAS oncogene family, a	1	0.000339909	0.461373229	0.65	0.411
290	ENSDARG00000069422	nhp2	NHP2 ribonucleoprotein homolog (yeast)	1	0.013578627	0.457943968	0.55	0.386
291	ENSDARG00000004806	grwd1	glutamate-rich WD repeat containing 1	1	0.006111707	0.457198125	0.45	0.237
292	ENSDARG00000097753	slirp	SRA stem-loop interacting RNA binding protein	1	0.010004225	0.454586854	0.7	0.496
293	ENSDARG00000038428	sulf1	sulfatase 1	1	0.042924734	0.453347813	0.15	0.052
294	ENSDARG00000101479	BX908782.2	CD59 glycoprotein-like [Source:NCBI gene;Acc:103910140]	1	0.513943623	0.45129885	0.1	0.165
295	ENSDARG00000094300	nupr1a	nuclear protein 1a	1	0.124787096	0.449080037	0.4	0.304
296	ENSDARG00000098935	bxdc2	brix domain containing 2	1	0.000479979	0.444954549	0.6	0.325
297	ENSDARG00000003860	cbx3a	chromobox homolog 3a (HP1 gamma homolog, Drosophila)	1	0.001664749	0.443915977	0.75	0.468
298	ENSDARG00000053047	eif2s2	eukaryotic translation initiation factor 2, subunit 2 beta	1	0.004260323	0.442397673	0.9	0.837
299	ENSDARG00000095774	emd	emerin (Emery-Dreifuss muscular dystrophy)	1	0.002058751	0.440837357	0.6	0.398
300	ENSDARG00000003109	rcan1a	regulator of calcineurin 1a	1	0.618015036	0.440396194	0.2	0.174
301	ENSDARG00000104693	il6st	interleukin 6 signal transducer	1	0.001600685	0.438969163	0.7	0.435
302	ENSDARG00000098591	tubb2b	tubulin, beta 2b	1	0.028837933	0.436047312	0.65	0.479
303	ENSDARG00000057992	fstb	follistatin b	1	0.06673082	0.434520739	0.2	0.086
304	ENSDARG00000053091	si:ch211-204c21.1	si:ch211-204c21.1	1	0.001535634	0.432972404	0.4	0.159
305	ENSDARG00000012671	inhbaa	inhibin subunit beta Aa	1	0.566784755	0.430746089	0.25	0.206
306	ENSDARG00000030087	nfkbib	nuclear factor of kappa light polypeptide gene enhancer in B-cells inhibitor, beta	1	0.021043026	0.428891568	0.4	0.225
307	ENSDARG00000021107	sf3a2	splicing factor 3a, subunit 2	1	0.198744457	0.427727947	0.45	0.429
308	ENSDARG00000002659	mapre1b	microtubule-associated protein, RP/EB family, member 1b	1	0.004025297	0.42753505	0.7	0.502
309	ENSDARG00000067850	jund	JunD proto-oncogene, AP-1 transcription factor subunit	1	0.207636762	0.427509115	0.5	0.486
310	ENSDARG00000058328	lsm7	LSM7 homolog, U6 small nuclear RNA and mRNA degradation associated	1	0.2502469	0.426390972	0.55	0.56
311	ENSDARG00000076568	sec61b	SEC61 translocon beta subunit	1	0.014449628	0.423143107	0.95	0.893
312	ENSDARG00000012593	col5a1	procollagen, type V, alpha 1	1	0.000194811	0.422237218	0.65	0.272
313	ENSDARG00000009779	mcl1a	MCL1 apoptosis regulator, BCL2 family member a	1	0.137877581	0.420841856	0.95	0.868
314	ENSDARG00000101482	hk2	hexokinase 2	1	0.000260488	0.420819675	0.4	0.137
315	ENSDARG00000021257	eif3d	eukaryotic translation initiation factor 3, subunit D	1	0.001698515	0.420431346	0.9	0.77
316	ENSDARG00000104508	slc10a7	solute carrier family 10 member 7	1	0.022329686	0.419486503	0.2	0.075
317	ENSDARG00000015930	rwdd1	RWD domain containing 1	1	0.018019748	0.418967869	0.6	0.475
318	ENSDARG00000063563	creb3l2	cAMP responsive element binding protein 3-like 2	1	6.28E-05	0.415450119	0.4	0.124
319	ENSDARG00000037012	slc3a2b	solute carrier family 3 member 2b	1	0.256448304	0.41350656	0.5	0.414
320	ENSDARG00000040432	klf2b	Kruppel-like factor 2b	1	4.15E-05	0.412872021	0.5	0.175
321	ENSDARG00000029003	eif1axa	eukaryotic translation initiation factor 1A X-linked a	1	0.059020827	0.410500512	0.4	0.279
322	ENSDARG00000031795	abcf1	ATP-binding cassette, sub-family F (GCN20), member 1	1	0.004038809	0.409192402	0.75	0.571
323	ENSDARG00000020708	mdkb	midkine b	1	0.003848201	0.404827085	0.4	0.165
324	ENSDARG00000102571	metap2b	methionyl aminopeptidase 2b	1	0.002891837	0.404620703	0.9	0.736
325	ENSDARG00000013763	rrbp1a	ribosome binding protein 1a	1	0.036883152	0.404028707	0.5	0.363
326	ENSDARG00000091656	lsm8	LSM8 homolog, U6 small nuclear RNA associated	1	0.054378365	0.402017062	0.55	0.432
327	ENSDARG00000020015	mrps33	mitochondrial ribosomal protein S33	1	0.003047694	0.396818348	0.5	0.278
328	ENSDARG00000043485	si:ch211-22i13.2	si:ch211-22i13.2	1	0.003017869	0.39665543	0.45	0.223
329	ENSDARG00000002082	csnk2a1	casein kinase 2, alpha 1 polypeptide	1	0.005608179	0.3959985	0.75	0.573
330	ENSDARG00000031261	sap30bp	SAP30 binding protein	1	0.007021816	0.394542185	0.35	0.166
331	ENSDARG00000100452	nop53	NOP53 ribosome biogenesis factor	1	0.000865037	0.394007817	0.9	0.732
332	ENSDARG00000045444	fzd8a	frizzled class receptor 8a	1	0.023176205	0.39339672	0.2	0.076
333	ENSDARG00000089302	hnrnpa0a	heterogeneous nuclear ribonucleoprotein A0a	1	0.004013618	0.391989548	0.7	0.432
334	ENSDARG00000086309	erlec1	endoplasmic reticulum lectin 1	1	0.000182115	0.390623098	0.4	0.136
335	ENSDARG00000008100	slc7a10a	solute carrier family 7 member 10a	1	5.32E-05	0.387899566	0.35	0.094
336	ENSDARG00000055124	ccnl1a	cyclin L1a	1	0.199498029	0.387798241	0.4	0.359
337	ENSDARG00000037229	denr	density-regulated protein	1	0.650998236	0.385058342	0.4	0.462
338	ENSDARG00000078859	g0s2	G0/G1 switch 2	1	0.068853624	0.384191883	0.05	0.237
339	ENSDARG00000104024	ccdc137	coiled-coil domain containing 137	1	0.000371283	0.381492721	0.4	0.15
340	ENSDARG00000058115	fgfr2	fibroblast growth factor receptor 2	1	0.015095004	0.37970814	0.3	0.133
341	ENSDARG00000042401	derl2	derlin 2	1	0.016098128	0.379435713	0.4	0.232
342	ENSDARG00000057484	srsf2a	serine and arginine rich splicing factor 2a	1	0.063728269	0.378138171	0.6	0.555
343	ENSDARG00000010276	ptgs2b	prostaglandin-endoperoxide synthase 2b	1	0.544134808	0.378083506	0.3	0.234
344	ENSDARG00000016200	trib3	tribbles pseudokinase 3	1	0.009169707	0.378004785	0.65	0.435
345	ENSDARG00000103747	cav1	caveolin 1	1	0.096157504	0.377523982	0.45	0.306
346	ENSDARG00000059908	si:ch211-217k17.7	si:ch211-217k17.7	1	0.021324134	0.376678588	0.55	0.387
347	ENSDARG00000098574	srsf11	serine and arginine rich splicing factor 11	1	0.024622314	0.376115331	0.55	0.408
348	ENSDARG00000058366	si:dkey-222f8.3	si:dkey-222f8.3	1	0.00096413	0.375722619	0.45	0.187
349	ENSDARG00000099148	bzw1b	basic leucine zipper and W2 domains 1b	1	0.206389344	0.375661174	0.75	0.693
350	ENSDARG00000009505	prelid3b	PRELI domain containing 3	1	0.041418855	0.37544336	0.8	0.726
351	ENSDARG00000054302	ehd4	EH-domain containing 4	1	0.000197242	0.375077575	0.3	0.079
352	ENSDARG00000090697	eif3ea	eukaryotic translation initiation factor 3, subunit E, a	1	0.001379572	0.374824845	0.9	0.842
353	ENSDARG00000018174	gnai2a	guanine nucleotide binding protein (G protein), alpha inhibiting activity polypeptide 2a	1	0.005823538	0.374806222	0.7	0.529
354	ENSDARG00000099039	pcbp2	poly(rC) binding protein 2	1	0.019182724	0.373357524	0.7	0.59
355	ENSDARG00000104118	antxr2a	ANTXR cell adhesion molecule 2a	1	0.300262632	0.373035176	0.2	0.124
356	ENSDARG00000092546	pdap1a	pdgfa associated protein 1a	1	0.002515835	0.372220774	0.8	0.603
357	ENSDARG00000007720	sub1b	SUB1 regulator of transcription b	1	0.004653803	0.371408479	0.55	0.322
358	ENSDARG00000075121	hbegfa	heparin-binding EGF-like growth factor a	1	0.122027194	0.370830457	0.7	0.615
359	ENSDARG00000009534	wls	Wnt ligand secretion mediator	1	0.037305182	0.370040195	0.45	0.264
360	ENSDARG00000029252	ssb	small RNA binding exonuclease protection factor La	1	0.053986113	0.369922651	0.55	0.424
361	ENSDARG00000054251	pqlc3	PQ loop repeat containing 3 [Source:ZFIN;Acc:ZDB-GENE-040912-40]	1	0.000341593	0.368163239	0.25	0.064
362	ENSDARG00000045352	cst14a.2	cystatin 14a, tandem duplicate 2	1	0.005795109	0.367852843	0.9	0.726
363	ENSDARG00000031426	csrnp1a	cysteine-serine-rich nuclear protein 1a	1	0.002389742	0.367834932	0.25	0.079
364	ENSDARG00000103735	elovl1b	ELOVL fatty acid elongase 1b	1	0.105093435	0.365946891	0.6	0.451
365	ENSDARG00000011932	prkcbp1l	protein kinase C binding protein 1, like	1	0.000310634	0.365449067	0.25	0.063
366	ENSDARG00000031246	hbegfb	heparin-binding EGF-like growth factor b	1	0.900634637	0.364619532	0.1	0.119
367	ENSDARG00000075559	ppm1g	protein phosphatase, Mg2+/Mn2+ dependent, 1G	1	0.001491632	0.364009753	0.45	0.197
368	ENSDARG00000038025	cbx7a	chromobox homolog 7a	1	0.003922848	0.363907881	0.7	0.437
369	ENSDARG00000021896	asap3	ArfGAP with SH3 domain, ankyrin repeat and PH domain 3	1	0.014674173	0.363241688	0.2	0.07
370	ENSDARG00000061458	phf14	PHD finger protein 14	1	7.09E-05	0.362505385	0.35	0.102
371	ENSDARG00000103337	rrp1	ribosomal RNA processing 1	1	0.020110266	0.362229097	0.45	0.273
372	ENSDARG00000045399	cct5	chaperonin containing TCP1, subunit 5 (epsilon)	1	0.007595813	0.359951007	0.85	0.777
373	ENSDARG00000056600	papss2b	3'-phosphoadenosine 5'-phosphosulfate synthase 2b	1	0.002718162	0.359721117	0.35	0.141
374	ENSDARG00000078659	tmem176	transmembrane protein 176	1	0.002424992	0.358394315	0.45	0.186
375	ENSDARG00000076847	tnrc6c1	trinucleotide repeat containing adaptor 6C1	1	0.227258095	0.358145213	0.3	0.225
376	ENSDARG00000059906	sdc4	syndecan 4	1	0.000742005	0.358080792	1	0.896
377	ENSDARG00000035679	si:rp71-45k5.4	si:rp71-45k5.4	1	0.018572701	0.357974334	0.65	0.499
378	ENSDARG00000021975	ginm1	glycoprotein integral membrane 1	1	0.03537648	0.357123237	0.5	0.338
379	ENSDARG00000043631	bcas2	BCAS2 pre-mRNA processing factor	1	0.040423988	0.356715737	0.55	0.431
380	ENSDARG00000076891	rfxap	regulatory factor X-associated protein	1	0.003092151	0.356267268	0.3	0.107
381	ENSDARG00000075538	zgc:163061	zgc:163061	1	0.002219761	0.35605349	0.15	0.032
382	ENSDARG00000056075	rca2.1	regulator of complement activation group 2 gene 1	1	0.341325318	0.355504846	0.4	0.406
383	ENSDARG00000032049	enah	ENAH actin regulator	1	0.062617559	0.354927602	0.2	0.089
384	ENSDARG00000004588	sox4a	SRY-box transcription factor 4a	1	0.016226842	0.354343374	0.4	0.204
385	ENSDARG00000057299	pbdc1	polysaccharide biosynthesis domain containing 1	1	0.030287612	0.353917021	0.55	0.417
386	ENSDARG00000053129	carhsp1	calcium regulated heat stable protein 1	1	0.004141817	0.353795292	0.5	0.268
387	ENSDARG00000043561	psmc1b	proteasome 26S subunit, ATPase 1b	1	0.004579212	0.352642886	0.5	0.291
388	ENSDARG00000058821	sema5a	sema domain, seven thrombospondin repeats (type 1 and type 1-like), transmembrane domain (TM) and short cytoplasmic domain, (semaphorin) 5A	1	0.000272206	0.352596025	0.15	0.025
389	ENSDARG00000016393	arf2b	ADP-ribosylation factor 2b	1	0.0536993	0.352429041	0.6	0.53
390	ENSDARG00000035993	sumo3b	small ubiquitin like modifier 3b	1	0.055176003	0.352212975	0.45	0.302
391	ENSDARG00000004470	prkcsh	protein kinase C substrate 80K-H	1	0.004699323	0.351762299	0.65	0.426
392	ENSDARG00000093440	tnfaip6	tumor necrosis factor, alpha-induced protein 6	1	0.001459231	0.350506606	0.55	0.269
393	ENSDARG00000002240	psmb6	proteasome 20S subunit beta 6	1	0.029768018	0.350446959	0.8	0.694
394	ENSDARG00000028957	maff	v-maf avian musculoaponeurotic fibrosarcoma oncogene homolog F	1	0.323555516	0.350215258	0.6	0.584
395	ENSDARG00000007863	tra2a	transformer 2 alpha homolog	1	0.004376722	0.346635198	0.6	0.401
396	ENSDARG00000055966	cflara	CASP8 and FADD-like apoptosis regulator a	1	0.003074632	0.346538259	0.45	0.225
397	ENSDARG00000046143	prkab1b	protein kinase, AMP-activated, beta 1 non-catalytic subunit, b	1	0.001128565	0.346181506	0.6	0.343
398	ENSDARG00000071878	trmt112	tRNA methyltransferase subunit 11-2	1	0.08179424	0.345893396	0.35	0.244
399	ENSDARG00000007407	barx1	BARX homeobox 1	1	0.004578418	0.345763351	0.15	0.035
400	ENSDARG00000070426	chac1	ChaC, cation transport regulator homolog 1 (E. coli)	1	0.458941537	0.345206376	0.65	0.648
401	ENSDARG00000103720	zgc:162730	zgc:162730	1	0.137376648	0.345078288	0.85	0.836
402	ENSDARG00000068176	uqcc1	ubiquinol-cytochrome c reductase complex assembly factor 1	1	0.018286449	0.344445596	0.35	0.19
403	ENSDARG00000070867	smx5	smx5	1	0.046232788	0.343913144	0.6	0.544
404	ENSDARG00000023963	tpm4a	tropomyosin 4a	1	0.000446536	0.343569907	0.8	0.419
405	ENSDARG00000002271	zfand5b	zinc finger, AN1-type domain 5b	1	0.035746219	0.34088146	0.65	0.484
406	ENSDARG00000004948	bccip	BRCA2 and CDKN1A interacting protein	1	0.010895341	0.339812223	0.65	0.48
407	ENSDARG00000029058	rbbp4	retinoblastoma binding protein 4	1	0.032741362	0.339799318	0.4	0.233
408	ENSDARG00000104431	slc1a3a	solute carrier family 1 member 3a	1	0.000335156	0.339513573	0.25	0.063
409	ENSDARG00000056186	eif5a2	eukaryotic translation initiation factor 5A2	1	0.014796377	0.339187105	0.95	0.879
410	ENSDARG00000031683	fosab	v-fos FBJ murine osteosarcoma viral oncogene homolog Ab	1	0.315742652	0.338352882	0.85	0.735
411	ENSDARG00000011613	rbm39a	RNA binding motif protein 39a	1	0.025346051	0.336617315	0.5	0.347
412	ENSDARG00000053912	fbl	fibrillarin	1	0.003782516	0.33617737	0.7	0.466
413	ENSDARG00000043055	hiat1b	hippocampus abundant transcript 1b	1	0.001027761	0.335860679	0.45	0.203
414	ENSDARG00000015472	gpc4	glypican 4	1	0.003517642	0.33539783	0.4	0.181
415	ENSDARG00000059303	hnrnpl2	heterogeneous nuclear ribonucleoprotein L2	1	0.002890099	0.334996213	0.65	0.389
416	ENSDARG00000035198	gcnt4a	glucosaminyl (N-acetyl) transferase 4a	1	0.000104564	0.332674084	0.35	0.102
417	ENSDARG00000021124	cfl1	cofilin 1	1	0.008238138	0.33241715	1	0.921
418	ENSDARG00000013931	eif3m	eukaryotic translation initiation factor 3, subunit M	1	0.007196917	0.331807742	0.9	0.874
419	ENSDARG00000099664	selenof	selenoprotein F	1	0.009507934	0.331697591	0.8	0.707
420	ENSDARG00000039949	fibina	fin bud initiation factor a	1	0.002245861	0.331219847	0.15	0.031
421	ENSDARG00000062266	edc4	enhancer of mRNA decapping 4	1	0.018447641	0.329794628	0.3	0.145
422	ENSDARG00000042660	fam32a	family with sequence similarity 32 member A	1	0.206796589	0.329744723	0.55	0.547
423	ENSDARG00000070560	nap1l4a	nucleosome assembly protein 1-like 4a	1	0.028883552	0.329456303	0.4	0.25
424	ENSDARG00000069878	snu13a	SNU13 homolog, small nuclear ribonucleoprotein a (U4/U6.U5)	1	0.001993142	0.329390487	0.3	0.101
425	ENSDARG00000055945	asph	aspartate beta-hydroxylase	1	0.052996796	0.328681514	0.35	0.215
426	ENSDARG00000074223	MDFIC	si:ch211-262n1.4 [Source:ZFIN;Acc:ZDB-GENE-070705-162]	1	8.77E-05	0.328173735	0.35	0.099
427	ENSDARG00000102978	eif4a3	eukaryotic translation initiation factor 4A3	1	0.039089318	0.32607797	0.65	0.552
428	ENSDARG00000070959	si:ch211-288g17.3	si:ch211-288g17.3	1	0.02469373	0.325011255	0.5	0.33
429	ENSDARG00000056235	smndc1	survival motor neuron domain containing 1	1	0.035477852	0.32490233	0.5	0.373
430	ENSDARG00000038099	gskip	gsk3b interacting protein	1	0.057771482	0.324740455	0.45	0.344
431	ENSDARG00000028661	cntfr	ciliary neurotrophic factor receptor	1	0.000140603	0.323939493	0.2	0.037
432	ENSDARG00000070161	vamp3	vesicle-associated membrane protein 3 (cellubrevin)	1	0.008303524	0.322363839	0.8	0.603
433	ENSDARG00000031495	seta	SET nuclear proto-oncogene a	1	0.020660892	0.322082774	0.7	0.584
434	ENSDARG00000078308	spry2	sprouty RTK signaling antagonist 2	1	0.003147414	0.321892212	0.25	0.079
435	ENSDARG00000014329	npm1a	nucleophosmin 1a	1	0.032101306	0.321809691	0.85	0.8
436	ENSDARG00000035559	tp53	tumor protein p53	1	0.041966217	0.321639957	0.45	0.312
437	ENSDARG00000061226	timp2a	TIMP metallopeptidase inhibitor 2a	1	0.030673068	0.321485929	0.35	0.194
438	ENSDARG00000001241	puf60b	poly-U binding splicing factor b	1	0.020238832	0.319523812	0.4	0.229
439	ENSDARG00000023003	ccdc12	coiled-coil domain containing 12	1	0.004673622	0.319291867	0.4	0.187
440	ENSDARG00000032866	erh	ERH mRNA splicing and mitosis factor	1	0.009812694	0.319241443	0.85	0.733
441	ENSDARG00000011648	snrpd1	small nuclear ribonucleoprotein D1 polypeptide	1	0.09397253	0.317991229	0.7	0.626
442	ENSDARG00000054578	arl6ip1	ADP-ribosylation factor-like 6 interacting protein 1	1	0.050268967	0.317659797	0.7	0.571
443	ENSDARG00000104708	ddx24	DEAD (Asp-Glu-Ala-Asp) box helicase 24	1	0.499001778	0.317204267	0.25	0.226
444	ENSDARG00000037846	hm13	histocompatibility (minor) 13	1	0.035929001	0.315513788	0.5	0.342
445	ENSDARG00000053070	gosr2	golgi SNAP receptor complex member 2	1	0.000613001	0.314889419	0.45	0.189
446	ENSDARG00000104837	nudc	nudC nuclear distribution protein	1	0.068643411	0.314679322	0.5	0.365
447	ENSDARG00000079313	pelp1	proline, glutamate and leucine rich protein 1	1	0.000431343	0.314206814	0.3	0.09
448	ENSDARG00000054906	ier5l	immediate early response 5-like	1	0.011090482	0.313777509	0.4	0.198
449	ENSDARG00000062970	fam129ba	family with sequence similarity 129, member Ba [Source:ZFIN;Acc:ZDB-GENE-070112-1222]	1	0.050720062	0.313168572	0.25	0.123
450	ENSDARG00000043019	exoc1	exocyst complex component 1	1	0.006094194	0.312834063	0.3	0.12
451	ENSDARG00000100252	capzb	capping actin protein of muscle Z-line subunit beta	1	0.092736822	0.312136692	0.75	0.749
452	ENSDARG00000102701	eva1ba	eva-1 homolog Ba (C. elegans)	1	0.000666339	0.311146998	0.25	0.066
453	ENSDARG00000015793	creb3l1	cAMP responsive element binding protein 3-like 1	1	0.000294212	0.311072377	0.2	0.041
454	ENSDARG00000092362	hsp70.2	heat shock cognate 70-kd protein, tandem duplicate 2	1	0.07194809	0.310995639	0.55	0.401
455	ENSDARG00000099358	hccsb	holocytochrome c synthase b	1	0.27836186	0.310544375	0.3	0.253
456	ENSDARG00000017445	eif3i	eukaryotic translation initiation factor 3, subunit I	1	0.02266422	0.309451348	0.8	0.751
457	ENSDARG00000007385	cct7	chaperonin containing TCP1, subunit 7 (eta)	1	0.004077677	0.308611436	0.85	0.687
458	ENSDARG00000018961	gtpbp4	GTP binding protein 4	1	0.023583841	0.308455107	0.75	0.661
459	ENSDARG00000101900	xrn2	5'-3' exoribonuclease 2	1	0.05843267	0.308066626	0.3	0.167
460	ENSDARG00000019529	parp1	poly (ADP-ribose) polymerase 1	1	0.035071989	0.307415363	0.2	0.08
461	ENSDARG00000042977	nfil3	nuclear factor, interleukin 3 regulated	1	0.056363747	0.306603375	0.35	0.209
462	ENSDARG00000063177	manf	mesencephalic astrocyte-derived neurotrophic factor	1	0.057059015	0.306005503	0.55	0.439
463	ENSDARG00000095451	si:ch211-196l7.4	si:ch211-196l7.4	1	0.006859402	0.305806377	0.85	0.705
464	ENSDARG00000054271	cdkn1bb	cyclin-dependent kinase inhibitor 1Bb	1	0.250561469	0.305460651	0.5	0.476
465	ENSDARG00000018010	crtap	cartilage associated protein	1	0.003870836	0.305430816	0.35	0.138
466	ENSDARG00000041974	brk1	BRICK1 subunit of SCAR/WAVE actin nucleating complex	1	0.001383704	0.305080804	0.8	0.591
467	ENSDARG00000040657	wipi1	WD repeat domain, phosphoinositide interacting 1	1	0.001975386	0.30467773	0.25	0.077
468	ENSDARG00000102452	eif3ha	eukaryotic translation initiation factor 3, subunit H, a	1	0.0107398	0.304206912	0.8	0.739
469	ENSDARG00000025332	rbm28	RNA binding motif protein 28	1	0.029875301	0.303559014	0.5	0.335
470	ENSDARG00000099865	hnrnpabb	heterogeneous nuclear ribonucleoprotein A/Bb	1	0.025757296	0.303219206	0.8	0.7
471	ENSDARG00000009253	rtraf	RNA transcription, translation and transport factor	1	0.085214298	0.303010203	0.35	0.238
472	ENSDARG00000099667	snrpg	small nuclear ribonucleoprotein polypeptide G	1	0.400142688	0.302892392	0.6	0.726
473	ENSDARG00000051748	ccnd2a	cyclin D2, a	1	0.000417656	0.302161355	0.35	0.11
474	ENSDARG00000012244	ube2e3	ubiquitin-conjugating enzyme E2E 3 (UBC4/5 homolog, yeast)	1	0.021838033	0.301303348	0.55	0.401
475	ENSDARG00000104901	ostc	oligosaccharyltransferase complex subunit	1	0.136397178	0.300808069	0.65	0.66
476	ENSDARG00000075821	plxnb1a	plexin b1a	1	0.019875874	0.299871566	0.2	0.072
477	ENSDARG00000020607	emc3	ER membrane protein complex subunit 3	1	0.013095503	0.298953902	0.35	0.174
478	ENSDARG00000061478	igf2bp1	insulin-like growth factor 2 mRNA binding protein 1	1	0.224969627	0.298683663	0.4	0.343
479	ENSDARG00000074414	sema4ba	sema domain, immunoglobulin domain (Ig), transmembrane domain (TM) and short cytoplasmic domain, (semaphorin) 4Ba	1	0.000640117	0.298645565	0.4	0.146
480	ENSDARG00000052673	sept7b	septin 7b	1	0.194087802	0.297421167	0.4	0.327
481	ENSDARG00000013415	lmna	lamin A	1	0.063208608	0.297008531	0.45	0.316
482	ENSDARG00000018049	sf3b2	splicing factor 3b, subunit 2	1	0.001487277	0.296453241	0.65	0.379
483	ENSDARG00000100825	calm3a	calmodulin 3a (phosphorylase kinase, delta)	1	0.001541147	0.296330011	0.4	0.159
484	ENSDARG00000018890	snrpa	small nuclear ribonucleoprotein polypeptide A	1	0.047903655	0.296300159	0.5	0.333
485	ENSDARG00000004870	psen1	presenilin 1	1	0.004484393	0.296161289	0.4	0.186
486	ENSDARG00000013979	ndfip1	Nedd4 family interacting protein 1	1	0.033621988	0.295224236	0.55	0.414
487	ENSDARG00000035625	snrnp27	small nuclear ribonucleoprotein 27 (U4/U6.U5)	1	0.284941704	0.295153292	0.4	0.362
488	ENSDARG00000018902	pes	pescadillo	1	0.143354868	0.294920204	0.35	0.252
489	ENSDARG00000034633	emc9	ER membrane protein complex subunit 9	1	0.01536039	0.294914277	0.25	0.102
490	ENSDARG00000104169	si:ch211-212k18.4	si:ch211-212k18.4	1	0.005481786	0.294529876	0.35	0.157
491	ENSDARG00000013800	snrpd3	small nuclear ribonucleoprotein D3 polypeptide	1	0.054435328	0.294485442	0.5	0.349
492	ENSDARG00000059362	cavin1b	caveolae associated protein 1b	1	0.049292313	0.294336255	0.2	0.084
493	ENSDARG00000016551	iqsec1b	IQ motif and Sec7 domain ArfGEF 1b	1	0.000643782	0.29426172	0.4	0.144
494	ENSDARG00000091631	si:ch211-197h24.6	si:ch211-197h24.6	1	0.0003058	0.2938022	0.4	0.142
495	ENSDARG00000054155	pcna	proliferating cell nuclear antigen	1	0.295769387	0.29172974	0.35	0.268
496	ENSDARG00000044573	cdc42	cell division cycle 42	1	0.012922906	0.291695934	0.75	0.561
497	ENSDARG00000001057	bysl	bystin-like	1	0.10011323	0.291445043	0.4	0.295
498	ENSDARG00000024651	snrpa1	small nuclear ribonucleoprotein polypeptide A'	1	0.123154971	0.291037644	0.4	0.289
499	ENSDARG00000098820	ftr67	finTRIM family, member 67	1	0.006786256	0.289415037	0.25	0.089
500	ENSDARG00000059276	hoxd4a	homeobox D4a	1	0.000300115	0.289408931	0.15	0.025
501	ENSDARG00000012788	foxa3	forkhead box A3	1	0.057828102	0.288636585	0.3	0.17
502	ENSDARG00000038159	tcf7l1a	transcription factor 7 like 1a	1	0.020978794	0.288532607	0.3	0.138
503	ENSDARG00000016238	arl6ip5b	ADP-ribosylation factor-like 6 interacting protein 5b	1	0.779189441	0.288401588	0.3	0.288
504	ENSDARG00000074340	serf2	small EDRK-rich factor 2	1	0.057951185	0.288309992	0.9	0.869
505	ENSDARG00000013274	eif4eb	eukaryotic translation initiation factor 4eb	1	0.005204271	0.288301857	0.35	0.15
506	ENSDARG00000104573	slc12a2	solute carrier family 12 member 2	1	0.223565008	0.288238392	0.15	0.081
507	ENSDARG00000087954	rac1b	Rac family small GTPase 1b	1	0.001067596	0.287445732	0.4	0.164
508	ENSDARG00000056648	ext2	exostosin glycosyltransferase 2	1	0.029226099	0.287358434	0.25	0.11
509	ENSDARG00000089626	ptges3b	prostaglandin E synthase 3b (cytosolic)	1	0.032166424	0.28719889	0.75	0.596
510	ENSDARG00000087647	sept7a	septin 7a	1	0.040435014	0.287001349	0.55	0.409
511	ENSDARG00000087243	zgc:100918	zgc:100918	1	0.115023743	0.284714841	0.25	0.151
512	ENSDARG00000008706	paip2b	poly(A) binding protein interacting protein 2B	1	0.098515142	0.284445948	0.65	0.64
513	ENSDARG00000028067	bnip3lb	BCL2 interacting protein 3 like b	1	0.745558869	0.284282935	0.3	0.321
514	ENSDARG00000018914	hnrnpk	heterogeneous nuclear ribonucleoprotein K	1	0.026334152	0.28425178	0.5	0.342
515	ENSDARG00000016855	sf3b5	splicing factor 3b, subunit 5	1	0.232468626	0.284159082	0.4	0.359
516	ENSDARG00000005230	ssr2	signal sequence receptor, beta	1	0.027760315	0.283494249	0.85	0.782
517	ENSDARG00000044852	wbp2nl	WBP2 N-terminal like	1	0.106558877	0.283026547	0.6	0.512
518	ENSDARG00000016173	cct3	chaperonin containing TCP1, subunit 3 (gamma)	1	0.024760026	0.282896434	0.8	0.727
519	ENSDARG00000053668	stag2b	stromal antigen 2b	1	0.027936882	0.282750685	0.45	0.285
520	ENSDARG00000068868	nap1l4b	nucleosome assembly protein 1-like 4b	1	0.005904292	0.282267452	0.45	0.231
521	ENSDARG00000018476	pak2b	p21 protein (Cdc42/Rac)-activated kinase 2b	1	0.251075615	0.281396304	0.25	0.184
522	ENSDARG00000013382	cwc15	CWC15 spliceosome associated protein homolog	1	0.141466237	0.280991616	0.45	0.344
523	ENSDARG00000074848	smim7	small integral membrane protein 7	1	0.021117295	0.280804092	0.4	0.228
524	ENSDARG00000019253	rhag	Rh associated glycoprotein	1	0.415039205	0.280775956	0.1	0.177
525	ENSDARG00000018574	sf3b4	splicing factor 3b, subunit 4	1	0.06738891	0.28067985	0.3	0.174
526	ENSDARG00000011246	krr1	KRR1 small subunit processome component homolog	1	0.002543618	0.280580372	0.3	0.107
527	ENSDARG00000040695	fkbp14	FKBP prolyl isomerase 14	1	0.036138563	0.280287809	0.2	0.081
528	ENSDARG00000028198	ube2v2	ubiquitin-conjugating enzyme E2 variant 2	1	0.033515102	0.28028192	0.8	0.696
529	ENSDARG00000040730	wdr75	WD repeat domain 75	1	0.009194897	0.280258551	0.25	0.092
530	ENSDARG00000037116	cxcl12a	chemokine (C-X-C motif) ligand 12a (stromal cell-derived factor 1)	1	0.001661221	0.28011346	0.3	0.098
531	ENSDARG00000015921	pwp1	PWP1 homolog, endonuclein	1	0.025799082	0.280099585	0.45	0.263
532	ENSDARG00000045691	zcrb1	zinc finger CCHC-type and RNA binding motif 1	1	0.001063693	0.279793826	0.25	0.071
533	ENSDARG00000089291	cenpx	centromere protein X	1	0.052067906	0.278401144	0.35	0.205
534	ENSDARG00000040861	tcf25	transcription factor 25 (basic helix-loop-helix)	1	0.062610511	0.27838738	0.3	0.176
535	ENSDARG00000096631	MED9	si:ch73-105m5.1 [Source:ZFIN;Acc:ZDB-GENE-121214-244]	1	0.008272161	0.27830951	0.4	0.206
536	ENSDARG00000100119	caskb	calcium/calmodulin-dependent serine protein kinase b	1	0.00080873	0.278013772	0.25	0.067
537	ENSDARG00000057007	ctbp1	C-terminal binding protein 1	1	0.032017037	0.278009268	0.35	0.191
538	ENSDARG00000025326	myl12.2	myosin, light chain 12, genome duplicate 2	1	0.219492522	0.27787617	0.3	0.223
539	ENSDARG00000036462	rab11fip1b	RAB11 family interacting protein 1 (class I) b	1	0.510362392	0.277655937	0.3	0.296
540	ENSDARG00000006859	nkain1	sodium/potassium transporting ATPase interacting 1	1	0.075844731	0.277652594	0.15	0.061
541	ENSDARG00000036299	nucb2a	nucleobindin 2a	1	0.028727395	0.277607062	0.45	0.284
542	ENSDARG00000053979	chmp2a	charged multivesicular body protein 2A	1	0.040478192	0.276536597	0.75	0.65
543	ENSDARG00000027589	fzd7b	frizzled class receptor 7b	1	0.091861422	0.276196795	0.2	0.098
544	ENSDARG00000036995	lsm6	LSM6 homolog, U6 small nuclear RNA and mRNA degradation associated	1	0.580941295	0.275859375	0.45	0.495
545	ENSDARG00000005159	cyth1a	cytohesin 1a	1	0.003460255	0.27551869	0.2	0.054
546	ENSDARG00000100366	si:dkey-102m7.3	si:dkey-102m7.3	1	0.386174776	0.274697661	0.35	0.34
547	ENSDARG00000001754	noc2l	NOC2-like nucleolar associated transcriptional repressor	1	0.031251386	0.274378843	0.35	0.189
548	ENSDARG00000044601	rtn4a	reticulon 4a	1	0.032931428	0.274265128	0.85	0.71
549	ENSDARG00000052374	faf2	Fas associated factor family member 2	1	0.049286021	0.274193979	0.4	0.259
550	ENSDARG00000018179	acvrl1	activin A receptor like type 1	1	0.002115856	0.273821229	0.25	0.075
551	ENSDARG00000094043	si:ch73-376l24.3	si:ch73-376l24.3	1	0.002346156	0.27338352	0.45	0.199
552	ENSDARG00000098443	zfand6	zinc finger, AN1-type domain 6	1	0.012051934	0.273173482	0.35	0.167
553	ENSDARG00000029150	hsp90ab1	heat shock protein 90, alpha (cytosolic), class B member 1	1	0.029309125	0.273133511	1	0.997
554	ENSDARG00000045914	si:ch211-51e12.7	si:ch211-51e12.7	1	0.097787567	0.273071467	0.5	0.385
555	ENSDARG00000035427	surf6	surfeit 6	1	0.081996881	0.272851703	0.35	0.22
556	ENSDARG00000010745	dnaja2b	DnaJ heat shock protein family (Hsp40) member A2b	1	0.1051732	0.272834791	0.35	0.239
557	ENSDARG00000105117	sdad1	SDA1 domain containing 1	1	0.119715504	0.272596292	0.3	0.201
558	ENSDARG00000095577	cybrd1	cytochrome b reductase 1	1	0.002536618	0.27245376	0.25	0.076
559	ENSDARG00000032868	pde4ba	phosphodiesterase 4B, cAMP-specific a	1	0.144915352	0.272365294	0.4	0.291
560	ENSDARG00000031434	rcor1	REST corepressor 1	1	0.076043084	0.272333543	0.3	0.18
561	ENSDARG00000101472	pop4	POP4 homolog, ribonuclease P/MRP subunit	1	0.001821562	0.272119209	0.25	0.075
562	ENSDARG00000018989	hspa4b	heat shock protein 4b	1	0.019333704	0.271893357	0.5	0.341
563	ENSDARG00000003938	rpa1	replication protein A1	1	0.068019827	0.271836145	0.25	0.126
564	ENSDARG00000101082	eif3s6ip	eukaryotic translation initiation factor 3, subunit 6 interacting protein	1	0.028797897	0.271673337	0.7	0.608
565	ENSDARG00000020133	jdp2b	Jun dimerization protein 2b	1	0.186105207	0.271446913	0.45	0.337
566	ENSDARG00000004713	mad2l1	MAD2 mitotic arrest deficient-like 1 (yeast)	1	0.166724101	0.271417099	0.15	0.073
567	ENSDARG00000057121	c7b	complement component 7b	1	0.122922183	0.271017456	0.25	0.137
568	ENSDARG00000006487	anp32a	acidic (leucine-rich) nuclear phosphoprotein 32 family, member A	1	0.372490336	0.270013759	0.5	0.475
569	ENSDARG00000042837	atp1b3b	ATPase Na+/K+ transporting subunit beta 3b	1	0.021730524	0.26971085	0.25	0.105
570	ENSDARG00000026784	robo1	roundabout, axon guidance receptor, homolog 1 (Drosophila)	1	0.00036495	0.267477204	0.3	0.084
571	ENSDARG00000061629	ndufaf5	NADH:ubiquinone oxidoreductase complex assembly factor 5	1	0.004298549	0.267314108	0.3	0.117
572	ENSDARG00000006092	rad21a	RAD21 cohesin complex component a	1	0.084436344	0.266910906	0.55	0.427
573	ENSDARG00000039887	c1qbp	complement component 1, q subcomponent binding protein	1	0.246565856	0.266882549	0.55	0.579
574	ENSDARG00000021945	ddx23	DEAD (Asp-Glu-Ala-Asp) box polypeptide 23	1	0.017129548	0.266725359	0.45	0.264
575	ENSDARG00000007786	tmx2b	thioredoxin-related transmembrane protein 2b	1	0.001287143	0.266598293	0.35	0.128
576	ENSDARG00000008447	fkbp4	FKBP prolyl isomerase 4	1	0.021646036	0.266532929	0.4	0.223
577	ENSDARG00000006786	copz2	COPI coat complex subunit zeta 2	1	0.037658559	0.266525362	0.35	0.192
578	ENSDARG00000094965	nfil3-5	nuclear factor, interleukin 3 regulated, member 5	1	0.994328409	0.266442144	0.35	0.419
579	ENSDARG00000101626	arf6a	ADP-ribosylation factor 6a	1	0.099385958	0.266371435	0.4	0.29
580	ENSDARG00000015050	calm2b	calmodulin 2b, (phosphorylase kinase, delta)	1	0.038487694	0.2661876	0.9	0.836
581	ENSDARG00000038248	ggact.2	gamma-glutamylamine cyclotransferase, tandem duplicate 2	1	0.664378141	0.266169354	0.15	0.132
582	ENSDARG00000058030	hspa14	heat shock protein 14	1	0.052077378	0.26600652	0.3	0.165
583	ENSDARG00000020101	psmc2	proteasome 26S subunit, ATPase 2	1	0.060320988	0.265778871	0.5	0.354
584	ENSDARG00000015759	tspan7	tetraspanin 7	1	0.01750998	0.265396423	0.4	0.205
585	ENSDARG00000054980	ebna1bp2	EBNA1 binding protein 2	1	0.013965503	0.26503056	0.55	0.333
586	ENSDARG00000020261	rab2a	RAB2A, member RAS oncogene family	1	0.023018091	0.264940993	0.85	0.698
587	ENSDARG00000001940	dnajc1	DnaJ (Hsp40) homolog, subfamily C, member 1	1	0.253340062	0.264738574	0.35	0.283
588	ENSDARG00000070795	eaf1	ELL associated factor 1	1	0.000280038	0.264710716	0.25	0.061
589	ENSDARG00000075853	sh3kbp1	SH3-domain kinase binding protein 1	1	0.125334022	0.264507334	0.25	0.147
590	ENSDARG00000057026	ran	RAN, member RAS oncogene family	1	0.004999637	0.264402449	1	0.946
591	ENSDARG00000070670	crip2	cysteine-rich protein 2	1	0.003136794	0.264356572	0.2	0.053
592	ENSDARG00000011125	snrpb	small nuclear ribonucleoprotein polypeptides B and B1	1	0.042705779	0.264133102	0.75	0.748
593	ENSDARG00000032188	lrrc8aa	leucine rich repeat containing 8 VRAC subunit Aa	1	0.000131459	0.264057712	0.25	0.057
594	ENSDARG00000015822	sesn3	sestrin 3	1	0.002573439	0.263790143	0.3	0.107
595	ENSDARG00000038768	mrpl12	mitochondrial ribosomal protein L12	1	0.119117372	0.263667701	0.5	0.426
596	ENSDARG00000034313	ppp5c	protein phosphatase 5, catalytic subunit	1	0.005171953	0.263623289	0.25	0.087
597	ENSDARG00000063612	antxr1c	ANTXR cell adhesion molecule 1c	1	0.000562243	0.263058769	0.35	0.112
598	ENSDARG00000002487	noc3l	NOC3-like DNA replication regulator	1	0.001188775	0.263031181	0.25	0.071
599	ENSDARG00000039162	rhebl1	Ras homolog, mTORC1 binding like 1	1	0.103702614	0.262801059	0.35	0.245
600	ENSDARG00000018698	carm1	coactivator-associated arginine methyltransferase 1	1	0.001865697	0.262630829	0.3	0.101
601	ENSDARG00000054533	araf	A-Raf proto-oncogene, serine/threonine kinase	1	0.000276134	0.261784998	0.4	0.138
602	ENSDARG00000094258	commd9	COMM domain containing 9	1	0.112984377	0.261314257	0.25	0.15
603	ENSDARG00000007257	rab5ab	RAB5A, member RAS oncogene family, b	1	0.107888214	0.2608917	0.45	0.356
604	ENSDARG00000035564	dgcr8	DGCR8 microprocessor complex subunit	1	0.00030838	0.259889409	0.3	0.084
605	ENSDARG00000070472	arf5	ADP-ribosylation factor 5	1	0.005166009	0.25950108	0.95	0.786
606	ENSDARG00000026476	tia1l	cytotoxic granule-associated RNA binding protein 1, like	1	0.071552192	0.259438923	0.5	0.405
607	ENSDARG00000001129	dicer1	dicer 1, ribonuclease type III	1	0.138814163	0.25932108	0.3	0.204
608	ENSDARG00000079317	dlc1	DLC1 Rho GTPase activating protein	1	0.908111902	0.258989252	0.15	0.148
609	ENSDARG00000031388	dctn2	dynactin 2 (p50)	1	0.111727636	0.258872034	0.35	0.253
610	ENSDARG00000103740	fundc2	fun14 domain containing 2	1	0.025415748	0.258531014	0.5	0.319
611	ENSDARG00000039969	akirin1	akirin 1	1	0.088030228	0.258347111	0.35	0.231
612	ENSDARG00000039424	snrpb2	small nuclear ribonucleoprotein polypeptide B2	1	0.128415761	0.258021419	0.35	0.257
613	ENSDARG00000040070	coil	coilin p80	1	0.022041622	0.257734426	0.25	0.105
614	ENSDARG00000078059	nudcd2	NudC domain containing 2	1	0.044499609	0.257596939	0.35	0.212
615	ENSDARG00000055854	nr4a3	nuclear receptor subfamily 4, group A, member 3	1	0.018259794	0.25741677	0.25	0.103
616	ENSDARG00000075445	psmb5	proteasome 20S subunit beta 5	1	0.270083787	0.25733561	0.55	0.49
617	ENSDARG00000067838	riox1	ribosomal oxygenase 1	1	0.000137437	0.257010682	0.25	0.058
618	ENSDARG00000105012	utp23	UTP23 small subunit processome component	1	0.000263989	0.256745863	0.3	0.084
619	ENSDARG00000041394	dnajb1b	DnaJ heat shock protein family (Hsp40) member B1b	1	0.166654115	0.256571743	0.4	0.283
620	ENSDARG00000036721	tomm40l	translocase of outer mitochondrial membrane 40 homolog, like	1	0.055370286	0.256538963	0.4	0.264
621	ENSDARG00000103203	vps28	VPS28 subunit of ESCRT-I	1	0.076549548	0.256293242	0.55	0.464
622	ENSDARG00000078179	fndc3ba	fibronectin type III domain containing 3Ba	1	0.002790677	0.255917391	0.25	0.078
623	ENSDARG00000070151	nfyc	nuclear transcription factor Y, gamma	1	0.054342155	0.25584585	0.35	0.216
624	ENSDARG00000004017	spag1a	sperm associated antigen 1a	1	0.093987101	0.25559383	0.45	0.333
625	ENSDARG00000007141	psmc3	proteasome 26S subunit, ATPase 3	1	0.276602933	0.255271843	0.45	0.413
626	ENSDARG00000053446	sub1a	SUB1 regulator of transcription a	1	0.027263191	0.254916703	0.75	0.536
627	ENSDARG00000017762	srrt	serrate RNA effector molecule homolog (Arabidopsis)	1	0.037861246	0.254429176	0.3	0.159
628	ENSDARG00000061682	bicc1a	BicC family RNA binding protein 1a	1	0.000462148	0.253962902	0.2	0.043
629	ENSDARG00000013478	rrp15	ribosomal RNA processing 15 homolog	1	0.008530041	0.253925687	0.4	0.193
630	ENSDARG00000030441	ppa1b	inorganic pyrophosphatase 1b	1	0.105859405	0.25370159	0.65	0.629
631	ENSDARG00000040440	snrpd2	small nuclear ribonucleoprotein D2 polypeptide	1	0.099240021	0.253416727	0.8	0.693
632	ENSDARG00000087779	pum3	pumilio RNA-binding family member 3	1	0.126195887	0.253112968	0.35	0.246
633	ENSDARG00000096662	abcc3	ATP-binding cassette, sub-family C (CFTR/MRP), member 3	1	0.010832408	0.252863123	0.3	0.124
634	ENSDARG00000051763	sntb2	syntrophin, beta 2	1	0.019863228	0.252535138	0.3	0.135
635	ENSDARG00000000857	mapk14a	mitogen-activated protein kinase 14a	1	0.094142359	0.251597052	0.4	0.28
636	ENSDARG00000004270	atl3	atlastin 3	1	0.04779316	0.251230054	0.4	0.249
637	ENSDARG00000052073	blcap	bladder cancer associated protein	1	0.05159208	0.25111421	0.65	0.536
638	ENSDARG00000041449	spred1	sprouty related EVH1 domain containing 1	1	0.006729812	0.25109696	0.3	0.122
639	ENSDARG00000055022	pds5a	PDS5 cohesin associated factor A	1	0.051400942	0.251048352	0.2	0.088
640	ENSDARG00000034771	rab13	RAB13, member RAS oncogene family	1	0.101420831	0.250880381	0.25	0.142
641	ENSDARG00000052928	arf6b	ADP-ribosylation factor 6b	1	0.037738547	-0.250775925	0.1	0.324
642	ENSDARG00000002790	ap2m1a	adaptor related protein complex 2 subunit mu 1a	1	0.129569547	-0.251385147	0.35	0.553
643	ENSDARG00000007098	itm2ba	integral membrane protein 2Ba	1	0.160524843	-0.25164311	0.35	0.574
644	ENSDARG00000045160	msrb1b	methionine sulfoxide reductase B1b	1	0.013177346	-0.25168868	0	0.24
645	ENSDARG00000103032	rap2b	RAP2B, member of RAS oncogene family	1	0.048701381	-0.251991702	0.1	0.303
646	ENSDARG00000016687	acadvl	acyl-CoA dehydrogenase very long chain	1	0.037467891	-0.25288212	0.15	0.413
647	ENSDARG00000040465	irf2	interferon regulatory factor 2	1	0.053885809	-0.253046788	0.1	0.32
648	ENSDARG00000024116	vamp8	vesicle-associated membrane protein 8 (endobrevin)	1	0.124093677	-0.253055249	0.05	0.183
649	ENSDARG00000070078	abcb11b	ATP-binding cassette, sub-family B (MDR/TAP), member 11b	1	0.230116656	-0.253367559	0.05	0.139
650	ENSDARG00000061081	arpp21	cAMP-regulated phosphoprotein, 21	1	0.121423313	-0.254187067	0	0.108
651	ENSDARG00000021004	c5	complement component 5	1	0.067816325	-0.254441004	0	0.144
652	ENSDARG00000018966	cyb5r1	cytochrome b5 reductase 1	1	0.056807939	-0.255009314	0.1	0.314
653	ENSDARG00000003523	itln3	intelectin 3	1	0.220236322	-0.255033314	0.05	0.146
654	ENSDARG00000018283	cyba	cytochrome b-245, alpha polypeptide	1	0.142201195	-0.255309388	0.15	0.3
655	ENSDARG00000092553	slc25a5	solute carrier family 25 member 5	1	0.004839999	-0.255712774	1	0.999
656	ENSDARG00000010572	slc25a25a	solute carrier family 25 member 25a	1	0.703905282	-0.255749007	0.3	0.328
657	ENSDARG00000029795	prxl2b	peroxiredoxin like 2B	1	0.097015333	-0.255751415	0.05	0.203
658	ENSDARG00000002523	hsdl2	hydroxysteroid dehydrogenase like 2	1	0.094985278	-0.256119928	0.25	0.444
659	ENSDARG00000101619	minos1	mitochondrial inner membrane organizing system 1 [Source:ZFIN;Acc:ZDB-GENE-060825-325]	1	0.145157705	-0.256133927	0.5	0.679
660	ENSDARG00000007275	si:ch211-251b21.1	si:ch211-251b21.1	1	0.247918863	-0.256176379	0.2	0.114
661	ENSDARG00000005423	pgam1a	phosphoglycerate mutase 1a	1	0.35082659	-0.256216489	0.65	0.768
662	ENSDARG00000002509	zgc:153911	zgc:153911	1	0.536099097	-0.256308325	0.15	0.195
663	ENSDARG00000009250	etfb	electron transfer flavoprotein subunit beta	1	0.142380146	-0.256759668	0.4	0.586
664	ENSDARG00000071203	sptssa	serine palmitoyltransferase, small subunit A	1	0.059613272	-0.25710413	0.35	0.649
665	ENSDARG00000086826	sult6b1	sulfotransferase family, cytosolic, 6b, member 1	1	0.483415887	-0.257668056	0.25	0.345
666	ENSDARG00000078828	npb	neuropeptide B	1	0.061290993	-0.258240702	0.05	0.24
667	ENSDARG00000077264	wdr43	WD repeat domain 43	1	0.053310014	-0.258282613	0.1	0.319
668	ENSDARG00000087303	cebpd	CCAAT enhancer binding protein delta	1	0.598968981	-0.258390937	0.45	0.513
669	ENSDARG00000045019	aamp	angio-associated, migratory cell protein	1	0.03129146	-0.258945644	0.05	0.263
670	ENSDARG00000002445	prdm1a	PR domain containing 1a, with ZNF domain	1	0.050364319	-0.260284568	0	0.162
671	ENSDARG00000020956	pck2	phosphoenolpyruvate carboxykinase 2 (mitochondrial)	1	0.134649519	-0.260441998	0.15	0.314
672	ENSDARG00000026629	gmds	GDP-mannose 4,6-dehydratase	1	0.1477396	-0.260747542	0.1	0.245
673	ENSDARG00000006514	her6	hairy-related 6	1	0.210460819	-0.260765602	0.05	0.15
674	ENSDARG00000098391	psmg3	proteasome (prosome, macropain) assembly chaperone 3	1	0.017349184	-0.260855631	0	0.225
675	ENSDARG00000039980	ppt1	palmitoyl-protein thioesterase 1 (ceroid-lipofuscinosis, neuronal 1, infantile)	1	0.355243263	-0.260980207	0.35	0.449
676	ENSDARG00000055185	tm4sf5	transmembrane 4 L six family member 5	1	0.023200472	-0.261081014	0	0.208
677	ENSDARG00000006029	lta4h	leukotriene A4 hydrolase	1	0.052024058	-0.262046164	0	0.16
678	ENSDARG00000099819	sb:cb1058	sb:cb1058	1	0.121566923	-0.262416125	0.1	0.242
679	ENSDARG00000020252	btbd10b	BTB (POZ) domain containing 10b	1	0.09463457	-0.262450095	0.2	0.378
680	ENSDARG00000045402	commd3	COMM domain containing 3	1	0.0142817	-0.262567286	0	0.235
681	ENSDARG00000074849	rac1a	Rac family small GTPase 1a	1	0.057247718	-0.263080725	0.25	0.49
682	ENSDARG00000103322	si:ch73-347e22.8	si:ch73-347e22.8	1	0.129236073	-0.263477408	0	0.104
683	ENSDARG00000057498	habp2	hyaluronan binding protein 2	1	0.075500195	-0.263630824	0	0.137
684	ENSDARG00000021208	serpind1	serpin peptidase inhibitor, clade D (heparin cofactor), member 1	1	0.072275015	-0.263723112	0	0.14
685	ENSDARG00000017794	sdr16c5b	short chain dehydrogenase/reductase family 16C, member 5b	1	0.03670651	-0.265147728	0.05	0.26
686	ENSDARG00000043587	srd5a2a	steroid-5-alpha-reductase, alpha polypeptide 2a	1	0.030060608	-0.265349932	0	0.193
687	ENSDARG00000056167	hspe1	heat shock 10 protein 1	1	0.879656106	-0.26538695	0.8	0.742
688	ENSDARG00000018459	msrb2	methionine sulfoxide reductase B2	1	0.062663352	-0.265817634	0.05	0.227
689	ENSDARG00000092856	si:ch211-210c8.7	si:ch211-210c8.7	1	0.01581663	-0.266015014	0	0.23
690	ENSDARG00000074809	zgc:194392	zgc:194392	1	0.022707845	-0.266222243	0	0.209
691	ENSDARG00000044073	fuca2	alpha-L-fucosidase 2	1	0.041760991	-0.266541763	0.05	0.252
692	ENSDARG00000022650	cyp2ad3	cytochrome P450, family 2, subfamily AD, polypeptide 3	1	0.05708608	-0.267913455	0	0.155
693	ENSDARG00000040764	id1	inhibitor of DNA binding 1, HLH protein	1	0.993508018	-0.268227381	0.35	0.352
694	ENSDARG00000042644	sod2	superoxide dismutase 2, mitochondrial	1	0.05175523	-0.269920431	0.15	0.371
695	ENSDARG00000086332	bri3	brain protein I3	1	0.052824917	-0.270319213	0.15	0.377
696	ENSDARG00000006019	tktb	transketolase b	1	0.11299149	-0.270334565	0.4	0.572
697	ENSDARG00000043133	cldnf	claudin f	1	0.367734394	-0.271640822	0.05	0.113
698	ENSDARG00000098766	pcxa	pyruvate carboxylase a	1	0.166947957	-0.272056281	0.1	0.228
699	ENSDARG00000013871	slc5a1	solute carrier family 5 member 1	1	0.12478241	-0.272265635	0	0.106
700	ENSDARG00000045947	hrc	histidine rich calcium binding protein	1	0.269955498	-0.272747143	0.05	0.14
701	ENSDARG00000015123	dnase1l4.1	deoxyribonuclease 1 like 4, tandem duplicate 1	1	0.201772519	-0.27278391	0.05	0.148
702	ENSDARG00000043371	mdh2	malate dehydrogenase 2, NAD (mitochondrial)	1	0.271316053	-0.272946324	0.7	0.799
703	ENSDARG00000007294	aco2	aconitase 2, mitochondrial	1	0.029024596	-0.273115232	0.15	0.414
704	ENSDARG00000045516	itih2	inter-alpha-trypsin inhibitor heavy chain 2	1	0.074607293	-0.273448753	0	0.138
705	ENSDARG00000043342	gpx3	glutathione peroxidase 3	1	0.193320211	-0.274153678	0.1	0.223
706	ENSDARG00000068940	atp5meb	ATP synthase membrane subunit eb	1	0.294396441	-0.274662304	0.95	0.879
707	ENSDARG00000038900	acadm	acyl-CoA dehydrogenase medium chain	1	0.164940437	-0.275407142	0.3	0.456
708	ENSDARG00000042667	klf2a	Kruppel-like factor 2a	1	0.119078527	-0.275617239	0	0.109
709	ENSDARG00000103542	vegfaa	vascular endothelial growth factor Aa	1	0.113956779	-0.276248494	0.1	0.268
710	ENSDARG00000029388	si:dkey-90m5.4	si:dkey-90m5.4	1	0.217751197	-0.276298315	0.05	0.145
711	ENSDARG00000025428	socs3a	suppressor of cytokine signaling 3a	1	0.039404671	-0.276703092	0	0.177
712	ENSDARG00000051912	hbxb	hemopexin b [Source:ZFIN;Acc:ZDB-GENE-060929-800]	1	0.211380395	-0.277011781	0.05	0.146
713	ENSDARG00000055759	efhd2	EF-hand domain family, member D2	1	0.041337913	-0.277370617	0.15	0.389
714	ENSDARG00000017388	gstt1b	glutathione S-transferase theta 1b	1	0.137202965	-0.278469557	0.2	0.371
715	ENSDARG00000035852	cart3	cocaine- and amphetamine-regulated transcript 3	1	0.384981869	-0.278708976	0.05	0.112
716	ENSDARG00000002909	tjp3	tight junction protein 3	1	0.038234883	-0.278879361	0.05	0.255
717	ENSDARG00000042953	cyp2n13	cytochrome P450, family 2, subfamily N, polypeptide 13	1	0.168720128	-0.279107014	0.1	0.232
718	ENSDARG00000010312	cp	ceruloplasmin	1	0.084339616	-0.280213258	0	0.131
719	ENSDARG00000013623	vdac2	voltage-dependent anion channel 2	1	0.109466177	-0.280567082	0.85	0.935
720	ENSDARG00000032575	ywhaz	tyrosine 3-monooxygenase/tryptophan 5-monooxygenase activation protein, zeta polypeptide	1	0.695106027	-0.280741739	0.7	0.727
721	ENSDARG00000021220	hmgcl	3-hydroxy-3-methylglutaryl-CoA lyase	1	0.009940283	-0.2810619	0.05	0.323
722	ENSDARG00000101043	ppl	periplakin	1	0.038985549	-0.281063206	0.05	0.27
723	ENSDARG00000023920	llgl2	LLGL scribble cell polarity complex component 2	1	0.031732242	-0.281546701	0.05	0.268
724	ENSDARG00000074552	ndufs7	NADH:ubiquinone oxidoreductase core subunit S7	1	0.031761806	-0.281787694	0.35	0.648
725	ENSDARG00000029072	klf6a	Kruppel-like factor 6a	1	0.239695826	-0.282685173	0.55	0.741
726	ENSDARG00000075881	si:ch211-39k3.2	si:ch211-39k3.2	1	0.02300225	-0.283383572	0	0.209
727	ENSDARG00000016918	ace2	angiotensin I converting enzyme 2	1	0.118153102	-0.283487447	0	0.109
728	ENSDARG00000074985	aurkaip1	aurora kinase A interacting protein 1	1	0.00672289	-0.283629169	0	0.276
729	ENSDARG00000005713	ethe1	ETHE1 persulfide dioxygenase	1	0.088865153	-0.283687584	0.05	0.209
730	ENSDARG00000030125	sox7	SRY-box transcription factor 7	1	0.12478241	-0.283993552	0	0.106
731	ENSDARG00000078619	pnp5a	purine nucleoside phosphorylase 5a	1	0.764336897	-0.284013188	0.4	0.427
732	ENSDARG00000087697	lpl	lipoprotein lipase	1	0.117964689	-0.286370469	0.05	0.187
733	ENSDARG00000025254	s100a10b	S100 calcium binding protein A10b	1	0.862878067	-0.286892562	0.6	0.617
734	ENSDARG00000042544	degs2	delta(4)-desaturase, sphingolipid 2	1	0.0656047	-0.287136579	0.05	0.22
735	ENSDARG00000040553	tmem97	transmembrane protein 97	1	0.01390447	-0.287336942	0	0.237
736	ENSDARG00000034187	calm1b	calmodulin 1b	1	0.159241053	-0.287690609	0.1	0.248
737	ENSDARG00000096454	ap1m2	adaptor related protein complex 1 subunit mu 2	1	0.01226218	-0.288536471	0	0.244
738	ENSDARG00000088383	cox5aa	cytochrome c oxidase subunit 5Aa	1	0.075947637	-0.289070887	0.85	0.877
739	ENSDARG00000035598	coro1ca	coronin, actin binding protein, 1Ca	1	0.029487089	-0.290222876	0.15	0.393
740	ENSDARG00000061201	acsf2	acyl-CoA synthetase family member 2	1	0.02128726	-0.29022745	0	0.213
741	ENSDARG00000105068	si:ch1073-443f11.2	si:ch1073-443f11.2	1	0.126071582	-0.290336099	0.15	0.313
742	ENSDARG00000070584	clic5b	chloride intracellular channel 5b	1	0.014218182	-0.290840812	0	0.236
743	ENSDARG00000025522	sgk1	serum/glucocorticoid regulated kinase 1	1	0.113698116	-0.291134058	0.2	0.381
744	ENSDARG00000006283	waslb	WASP like actin nucleation promoting factor b	1	0.015539238	-0.291159741	0	0.231
745	ENSDARG00000036820	mgll	monoglyceride lipase	1	0.047967401	-0.291177333	0	0.165
746	ENSDARG00000074266	si:ch1073-314i13.4	si:ch1073-314i13.4	1	0.032256026	-0.291271475	0.2	0.473
747	ENSDARG00000090190	bcam	basal cell adhesion molecule (Lutheran blood group)	1	0.111967036	-0.291484195	0.05	0.197
748	ENSDARG00000070386	krtcap2	keratinocyte associated protein 2	1	0.023879114	-0.291496843	0.25	0.531
749	ENSDARG00000070083	atp5f1b	ATP synthase F1 subunit beta	1	0.145941996	-0.291670758	0.95	0.943
750	ENSDARG00000096533	rltgr	RAMP-like triterpene glycoside receptor	1	0.023400269	-0.292046211	0	0.208
751	ENSDARG00000039832	gsta.2	glutathione S-transferase, alpha tandem duplicate 2	1	0.119078527	-0.293056847	0	0.109
752	ENSDARG00000033614	rasgef1ba	RasGEF domain family, member 1Ba	1	0.052635039	-0.293543865	0.05	0.238
753	ENSDARG00000013711	zgc:77486	zgc:77486	1	0.090025491	-0.293678526	0.2	0.416
754	ENSDARG00000037421	egr1	early growth response 1	1	0.066114231	-0.294722853	0.1	0.301
755	ENSDARG00000024278	adh8b	alcohol dehydrogenase 8b	1	0.0482345	-0.294921853	0.05	0.237
756	ENSDARG00000079388	agrn	agrin	1	0.017047133	-0.295539708	0	0.226
757	ENSDARG00000014572	chpt1	choline phosphotransferase 1	1	0.084361735	-0.295601264	0.1	0.265
758	ENSDARG00000102945	ccl39.2	chemokine (C-C motif) ligand 39, duplicate 2	1	0.109277314	-0.295619979	0	0.114
759	ENSDARG00000059035	porb	P450 (cytochrome) oxidoreductase b	1	0.028461225	-0.296945307	0.05	0.283
760	ENSDARG00000011553	atp5pb	ATP synthase peripheral stalk-membrane subunit b	1	0.126081496	-0.297197517	0.8	0.876
761	ENSDARG00000075014	sqstm1	sequestosome 1	1	0.07881144	-0.297618217	0.25	0.482
762	ENSDARG00000058693	cast	calpastatin	1	0.119184753	-0.298072332	0.15	0.325
763	ENSDARG00000016484	dkc1	dyskeratosis congenita 1, dyskerin	1	0.13387985	-0.298353376	0.2	0.361
764	ENSDARG00000036427	slc3a2a	solute carrier family 3 member 2a	1	0.057316328	-0.29864892	0	0.154
765	ENSDARG00000051925	cyb5r2	cytochrome b5 reductase 2	1	0.01581663	-0.298673095	0	0.23
766	ENSDARG00000052578	c6ast4	six-cysteine containing astacin protease 4	1	0.091538676	-0.29880246	0.35	0.219
767	ENSDARG00000067741	itpkcb	inositol-trisphosphate 3-kinase Cb	1	0.027721912	-0.298987827	0.1	0.347
768	ENSDARG00000057698	ctsd	cathepsin D	1	0.982473172	-0.299342345	0.5	0.535
769	ENSDARG00000013056	itpk1a	inositol-tetrakisphosphate 1-kinase a	1	0.031613587	-0.299512796	0	0.19
770	ENSDARG00000035519	histh1l	histone H1 like	1	0.205812758	-0.29975682	0.55	0.802
771	ENSDARG00000099195	ier2a	immediate early response 2a	1	0.116747162	-0.299892001	0.15	0.317
772	ENSDARG00000003216	anxa2a	annexin A2a	1	0.069879019	-0.300642001	0.7	0.423
773	ENSDARG00000051861	pkp3a	plakophilin 3a	1	0.034799943	-0.300733091	0	0.184
774	ENSDARG00000019532	fads2	fatty acid desaturase 2	1	0.060632934	-0.300795538	0	0.151
775	ENSDARG00000045929	oaz2a	ornithine decarboxylase antizyme 2a	1	0.06808718	-0.303074871	0	0.144
776	ENSDARG00000014626	dlx3b	distal-less homeobox 3b	1	0.07580008	-0.30359588	0	0.137
777	ENSDARG00000045514	atp5f1c	ATP synthase F1 subunit gamma	1	0.078113957	-0.303860867	0.7	0.812
778	ENSDARG00000040781	sult3st4	sulfotransferase family 3, cytosolic sulfotransferase 4	1	0.059428228	-0.304161701	0	0.152
779	ENSDARG00000020387	nipsnap3a	nipsnap homolog 3A (C. elegans)	1	0.044104434	-0.306390367	0.05	0.244
780	ENSDARG00000038010	rac2	Rac family small GTPase 2	1	0.276385534	-0.306698715	0.2	0.305
781	ENSDARG00000015653	tnip1	TNFAIP3 interacting protein 1	1	0.197940223	-0.307097674	0.25	0.388
782	ENSDARG00000008491	si:ch211-107o10.3	si:ch211-107o10.3	1	0.023548104	-0.308597465	0.05	0.287
783	ENSDARG00000103101	si:ch211-235e9.6	si:ch211-235e9.6	1	0.091558066	-0.310589092	0.45	0.651
784	ENSDARG00000071558	fblim1	filamin binding LIM protein 1	1	0.014799318	-0.311630309	0	0.233
785	ENSDARG00000041108	ctsh	cathepsin H	1	0.0317463	-0.312434589	0	0.19
786	ENSDARG00000059177	tax1bp3	Tax1 (human T-cell leukemia virus type I) binding protein 3	1	0.098324111	-0.312781622	0.3	0.512
787	ENSDARG00000099056	CABZ01065076.1	3-ketoacyl-CoA thiolase, mitochondrial-like [Source:NCBI gene;Acc:103910030]	1	0.06451752	-0.313059079	0.1	0.294
788	ENSDARG00000039605	mat1a	methionine adenosyltransferase I, alpha	1	0.202773662	-0.313406595	0.1	0.217
789	ENSDARG00000099306	zgc:175088	zgc:175088	1	0.116149686	-0.31459068	0.1	0.256
790	ENSDARG00000038694	zgc:101744	zgc:101744	1	0.071649341	-0.314970206	0.1	0.285
791	ENSDARG00000036171	rnasel3	ribonuclease like 3	1	0.221881446	-0.315858151	0.05	0.145
792	ENSDARG00000069752	ckba	creatine kinase, brain a	1	0.104648608	-0.316033994	0.35	0.542
793	ENSDARG00000013333	ndufa10	NADH:ubiquinone oxidoreductase subunit A10	1	0.024462542	-0.316448365	0.2	0.481
794	ENSDARG00000017602	ccng2	cyclin G2	1	0.013323782	-0.31864513	0.05	0.331
795	ENSDARG00000071353	MGARP	si:ch211-235e9.8	1	0.042806196	-0.319141398	0.2	0.436
796	ENSDARG00000040290	pon3.2	paraoxonase 3, tandem duplicate 2	1	0.011626282	-0.319607054	0.05	0.327
797	ENSDARG00000012388	cox4i1l	cytochrome c oxidase subunit 4I1, like	1	0.070053258	-0.319847787	0.05	0.215
798	ENSDARG00000092998	si:ch211-202f5.3	si:ch211-202f5.3	1	0.03688275	-0.320113639	0	0.181
799	ENSDARG00000008637	mttp	microsomal triglyceride transfer protein	1	0.055879277	-0.320162091	0.05	0.23
800	ENSDARG00000087188	nfil3-6	nuclear factor, interleukin 3 regulated, member 6	1	0.188354397	-0.320266249	0.2	0.344
801	ENSDARG00000014031	abcc2	ATP-binding cassette, sub-family C (CFTR/MRP), member 2	1	0.049110695	-0.320823214	0.05	0.246
802	ENSDARG00000010149	atp5fa1	ATP synthase F1 subunit alpha	1	0.078035725	-0.321224536	0.7	0.883
803	ENSDARG00000078918	comtd1	catechol-O-methyltransferase domain containing 1	1	0.070012042	-0.321806589	0	0.142
804	ENSDARG00000001870	atp1a1a.4	ATPase Na+/K+ transporting subunit alpha 1a, tandem duplicate 4	1	0.082691917	-0.322022642	0	0.132
805	ENSDARG00000010717	chchd10	coiled-coil-helix-coiled-coil-helix domain containing 10	1	0.061523305	-0.322720033	0.25	0.47
806	ENSDARG00000104028	si:dkey-74k8.3	si:dkey-74k8.3	1	0.019191516	-0.323165932	0.05	0.287
807	ENSDARG00000045306	slc51a	solute carrier family 51 alpha subunit	1	0.078400822	-0.323643962	0.05	0.21
808	ENSDARG00000069708	cdc34a	cell division cycle 34 homolog (S. cerevisiae) a	1	0.104107293	-0.32371914	0.05	0.192
809	ENSDARG00000013561	pgm1	phosphoglucomutase 1	1	0.103586097	-0.323963627	0.15	0.325
810	ENSDARG00000057706	si:ch211-137i24.10	si:ch211-137i24.10	1	0.128403938	-0.324631542	0.5	0.308
811	ENSDARG00000052178	eif2s1b	eukaryotic translation initiation factor 2, subunit 1 alpha b	1	0.024689969	-0.325028904	0.3	0.585
812	ENSDARG00000052705	pkp1b	plakophilin 1b	1	0.135878329	-0.325339815	0.05	0.183
813	ENSDARG00000054942	lgals2a	lectin, galactoside-binding, soluble, 2a	1	0.321380255	-0.325604292	0.05	0.127
814	ENSDARG00000054588	cox6a2	cytochrome c oxidase subunit 6A2	1	0.05156829	-0.325849179	0.05	0.231
815	ENSDARG00000075800	calml4a	calmodulin-like 4a	1	0.094512562	-0.326049256	0.05	0.21
816	ENSDARG00000099371	cygb1	cytoglobin 1	1	0.095401262	-0.326282683	0.1	0.29
817	ENSDARG00000041595	ces3	carboxylesterase 3	1	0.083676804	-0.32697869	0	0.131
818	ENSDARG00000018426	aldh7a1	aldehyde dehydrogenase 7 family, member A1	1	0.079551554	-0.327551095	0.2	0.393
819	ENSDARG00000038577	cox6c	cytochrome c oxidase subunit 6C	1	0.048644601	-0.327956973	0.95	0.93
820	ENSDARG00000102482	zgc:165573	zgc:165573	1	0.047807264	-0.328022943	0.15	0.368
821	ENSDARG00000077138	zgc:195173	zgc:195173	1	0.061492304	-0.330595375	0.05	0.228
822	ENSDARG00000053358	basp1	brain abundant, membrane attached signal protein 1	1	0.055722742	-0.331672871	0	0.156
823	ENSDARG00000052842	ppifb	peptidylprolyl isomerase Fb	1	0.006063409	-0.332255666	0.05	0.373
824	ENSDARG00000074613	si:ch211-240l19.6	si:ch211-240l19.6	1	0.950557106	-0.332760828	0.1	0.105
825	ENSDARG00000056874	lygl1	lysozyme g-like 1	1	0.163096854	-0.333040417	0.05	0.164
826	ENSDARG00000069630	tat	tyrosine aminotransferase	1	0.221752304	-0.333454338	0.05	0.146
827	ENSDARG00000005913	tgm1l3	transglutaminase 1 like 3	1	0.391318937	-0.33417501	0.1	0.183
828	ENSDARG00000103342	wu:fa56d06	wu:fa56d06	1	0.123331748	-0.33535736	0	0.107
829	ENSDARG00000030896	foxq1a	forkhead box Q1a	1	0.119543901	-0.335897838	0	0.109
830	ENSDARG00000069100	aldh9a1a.1	aldehyde dehydrogenase 9 family, member A1a, tandem duplicate 1	1	0.084119929	-0.33617744	0.5	0.66
831	ENSDARG00000059304	chchd2	coiled-coil-helix-coiled-coil-helix domain containing 2	1	0.017475501	-0.33635418	0.25	0.576
832	ENSDARG00000019541	gpt2l	glutamic pyruvate transaminase (alanine aminotransferase) 2, like	1	0.015539238	-0.337252919	0	0.231
833	ENSDARG00000002197	pygl	phosphorylase, glycogen, liver	1	0.060390168	-0.338189832	0	0.151
834	ENSDARG00000014230	dlst	dihydrolipoamide S-succinyltransferase	1	0.028901741	-0.338457325	0.3	0.537
835	ENSDARG00000019404	atp5f1d	ATP synthase F1 subunit delta	1	0.119366506	-0.338775301	0.75	0.837
836	ENSDARG00000019260	dhrs9	dehydrogenase/reductase (SDR family) member 9	1	0.036115482	-0.340596253	0.05	0.26
837	ENSDARG00000036588	mhc1zba	major histocompatibility complex class I ZBA	1	0.042359277	-0.340640519	0.1	0.323
838	ENSDARG00000019492	shbg	sex hormone-binding globulin	1	0.062358223	-0.340676505	0	0.149
839	ENSDARG00000012450	vmp1	vacuole membrane protein 1	1	0.697429033	-0.341042717	0.3	0.351
840	ENSDARG00000102599	si:ch1073-392o20.2	si:ch1073-392o20.2	1	0.025076596	-0.341229792	0.15	0.401
841	ENSDARG00000055705	f5	coagulation factor V	1	0.148533055	-0.34185482	0.05	0.167
842	ENSDARG00000096037	si:ch211-214j24.14	si:ch211-214j24.14	1	0.020386227	-0.342441596	0	0.215
843	ENSDARG00000055504	si:ch211-212k18.7	si:ch211-212k18.7	1	0.097827462	-0.342549169	0.2	0.406
844	ENSDARG00000099313	naga	N-acetylgalactosaminidase, alpha	1	0.022903726	-0.342791181	0	0.209
845	ENSDARG00000040534	epcam	epithelial cell adhesion molecule	1	0.138343295	-0.345038742	0.55	0.703
846	ENSDARG00000039034	marcksl1a	MARCKS-like 1a	1	0.736532568	-0.345538445	0.45	0.492
847	ENSDARG00000077850	lgals3a	lectin, galactoside binding soluble 3a	1	0.005944673	-0.345747541	0.15	0.495
848	ENSDARG00000036558	col18a1a	collagen type XVIII alpha 1 chain a	1	0.135860313	-0.346005435	0.1	0.239
849	ENSDARG00000031100	ivns1abpa	influenza virus NS1A binding protein a	1	0.008540494	-0.346025782	0	0.263
850	ENSDARG00000040401	slc25a20	solute carrier family 25 member 20	1	0.010213952	-0.346041848	0.1	0.387
851	ENSDARG00000098355	atp5pd	ATP synthase peripheral stalk subunit d	1	0.063869566	-0.346520611	0.85	0.881
852	ENSDARG00000017105	vaspb	vasodilator stimulated phosphoprotein b	1	0.037770315	-0.347416264	0.25	0.496
853	ENSDARG00000032098	c8g	complement component 8, gamma polypeptide	1	0.049152193	-0.349039769	0	0.164
854	ENSDARG00000055036	itih3a	inter-alpha-trypsin inhibitor heavy chain 3a	1	0.057779446	-0.349718233	0	0.154
855	ENSDARG00000075718	rpz5	rapunzel 5	1	0.150892822	-0.352669173	0.1	0.225
856	ENSDARG00000040334	mat2aa	methionine adenosyltransferase II, alpha a	1	0.00636421	-0.354094825	0.05	0.358
857	ENSDARG00000052207	c3a.3	complement component c3a, duplicate 3	1	0.191123949	-0.35501482	0.05	0.15
858	ENSDARG00000104108	slco1d1	solute carrier organic anion transporter family, member 1D1	1	0.089880035	-0.355095872	0.05	0.2
859	ENSDARG00000021984	ndufa2	NADH:ubiquinone oxidoreductase subunit A2	1	0.042537611	-0.356137786	0.4	0.651
860	ENSDARG00000004539	ptgs2a	prostaglandin-endoperoxide synthase 2a	1	0.598466744	-0.356676299	0.25	0.296
861	ENSDARG00000014047	cldn7b	claudin 7b	1	0.291680251	-0.358005074	0.3	0.427
862	ENSDARG00000105644	zgc:172079	zgc:172079	1	0.067277671	-0.358096791	0	0.145
863	ENSDARG00000019815	fn1a	fibronectin 1a	1	0.226207562	-0.360549762	0.05	0.143
864	ENSDARG00000100185	elovl7b	ELOVL fatty acid elongase 7b	1	0.625631864	-0.360992822	0.1	0.133
865	ENSDARG00000045549	bik	BCL2 interacting killer	1	0.051813824	-0.362605138	0	0.161
866	ENSDARG00000044001	lgals3b	lectin, galactoside binding soluble 3b	1	0.731058268	-0.363045496	0.6	0.561
867	ENSDARG00000079727	selenop2	selenoprotein P2	1	0.223035574	-0.363901495	0.05	0.141
868	ENSDARG00000030053	eef1db	eukaryotic translation elongation factor 1 delta b (guanine nucleotide exchange protein)	1	0.03822006	-0.363963882	0.65	0.84
869	ENSDARG00000005560	ywhah	tyrosine 3-monooxygenase/tryptophan 5-monooxygenase activation protein, eta polypeptide	1	0.018703324	-0.365197195	0.15	0.446
870	ENSDARG00000043663	faub	FAU ubiquitin like and ribosomal protein S30 fusion b	1	0.080276585	-0.365564259	0.25	0.44
871	ENSDARG00000052712	suclg1	succinate-CoA ligase, alpha subunit	1	0.377784618	-0.366089354	0.55	0.638
872	ENSDARG00000089368	hopx	HOP homeobox	1	0.123274197	-0.366298403	0.2	0.381
873	ENSDARG00000099448	sh3d21	SH3 domain containing 21	1	0.040356194	-0.367568497	0.05	0.249
874	ENSDARG00000099499	ndufa4l	NADH:ubiquinone oxidoreductase subunit A4, like	1	0.01354985	-0.369062288	1	0.937
875	ENSDARG00000007421	ftcd	formimidoyltransferase cyclodeaminase	1	0.039567496	-0.369210301	0	0.177
876	ENSDARG00000036876	zgc:153284	zgc:153284	1	0.182718079	-0.370515103	0.1	0.22
877	ENSDARG00000039150	lgmn	legumain	1	0.283177509	-0.370948051	0.15	0.249
878	ENSDARG00000056627	cxcl14	chemokine (C-X-C motif) ligand 14	1	0.150317293	-0.371215806	0.05	0.166
879	ENSDARG00000056026	tprg1	tumor protein p63 regulated 1	1	0.030442086	-0.371219464	0	0.192
880	ENSDARG00000042469	ndufa12	NADH:ubiquinone oxidoreductase subunit A12	1	0.035089806	-0.371553279	0.4	0.637
881	ENSDARG00000061858	zgc:153968	zgc:153968	1	0.671290117	-0.372023751	0.1	0.128
882	ENSDARG00000101251	ldha	lactate dehydrogenase A4	1	0.20486602	-0.372841791	0.5	0.611
883	ENSDARG00000099154	CABZ01032488.1	wu:fb14d09 [Source:NCBI gene;Acc:100536795]	1	0.007299447	-0.373676535	0.05	0.351
884	ENSDARG00000058389	ccl19a.1	chemokine (C-C motif) ligand 19a, tandem duplicate 1	1	0.258551932	-0.373808568	0.05	0.139
885	ENSDARG00000005112	cdh17	cadherin 17, LI cadherin (liver-intestine)	1	0.040724925	-0.374103038	0	0.175
886	ENSDARG00000098162	zgc:77748	zgc:77748	1	0.046051888	-0.374902642	0	0.168
887	ENSDARG00000042533	gstm.1	glutathione S-transferase mu, tandem duplicate 1	1	0.034922425	-0.375862673	0.15	0.367
888	ENSDARG00000040076	pycard	PYD and CARD domain containing	1	0.063067704	-0.376511209	0.05	0.223
889	ENSDARG00000053217	cox7a2a	cytochrome c oxidase subunit 7A2a	1	0.082337715	-0.376580036	0.85	0.893
890	ENSDARG00000029695	pgp	phosphoglycolate phosphatase	1	0.009127661	-0.376623385	0.05	0.327
891	ENSDARG00000045414	elovl2	ELOVL fatty acid elongase 2	1	0.158000962	-0.3778735	0.1	0.228
892	ENSDARG00000015662	pla2g12b	phospholipase A2, group XIIB	1	0.191230973	-0.378157006	0.15	0.254
893	ENSDARG00000076836	gpx4b	glutathione peroxidase 4b	1	0.046943935	-0.378192968	0.75	0.797
894	ENSDARG00000102808	calr3b	calreticulin 3b	1	0.041842878	-0.378360445	0.2	0.47
895	ENSDARG00000035329	capns1a	calpain, small subunit 1 a	1	0.173167367	-0.379192952	0.4	0.564
896	ENSDARG00000007377	odc1	ornithine decarboxylase 1	1	0.049335709	-0.379730051	0.35	0.597
897	ENSDARG00000042725	cebpb	CCAAT enhancer binding protein beta	1	0.153742237	-0.380005501	0.7	0.841
898	ENSDARG00000052061	col4a6	collagen, type IV, alpha 6	1	0.096787191	-0.380140296	0	0.122
899	ENSDARG00000025338	hagh	hydroxyacylglutathione hydrolase	1	0.004989472	-0.380147737	0.05	0.36
900	ENSDARG00000007682	ppdpfa	pancreatic progenitor cell differentiation and proliferation factor a	1	0.121450614	-0.38091741	0.1	0.257
901	ENSDARG00000074507	rmdn1	regulator of microtubule dynamics 1	1	0.013373292	-0.382204597	0.15	0.439
902	ENSDARG00000014313	atp5pf	ATP synthase peripheral stalk subunit F6	1	0.038547205	-0.38245955	0.75	0.909
903	ENSDARG00000043081	ctsz	cathepsin Z	1	0.006892446	-0.382956567	0.05	0.348
904	ENSDARG00000094929	apoa4b.2	apolipoprotein A-IV b, tandem duplicate 2	1	0.619455947	-0.383161101	0.2	0.155
905	ENSDARG00000033466	tagln2	transgelin 2	1	0.289899583	-0.383204891	0.5	0.623
906	ENSDARG00000056160	hspd1	heat shock 60 protein 1	1	0.033655603	-0.383594241	0.2	0.438
907	ENSDARG00000042780	apoba	apolipoprotein Ba	1	0.17809655	-0.383651844	0.05	0.154
908	ENSDARG00000097902	si:ch73-204p21.2	si:ch73-204p21.2	1	0.669280299	-0.384505109	0.1	0.127
909	ENSDARG00000076448	serpinf2a	serpin peptidase inhibitor, clade F (alpha-2 antiplasmin, pigment epithelium derived factor), member 2a	1	0.060390168	-0.384991259	0	0.151
910	ENSDARG00000044975	krt94	keratin 94	1	0.278115002	-0.385512363	0.1	0.199
911	ENSDARG00000090063	fa2h	fatty acid 2-hydroxylase	1	0.005883324	-0.38728769	0	0.283
912	ENSDARG00000023323	ywhaqb	tyrosine 3-monooxygenase/tryptophan 5-monooxygenase activation protein, theta polypeptide b	1	0.026428458	-0.387378821	0.65	0.787
913	ENSDARG00000069192	zgc:163030	zgc:163030	1	0.306480183	-0.393364994	0.05	0.127
914	ENSDARG00000056510	gstk1	glutathione S-transferase kappa 1	1	0.00505145	-0.393937816	0.05	0.37
915	ENSDARG00000104818	si:ch211-93f2.1	si:ch211-93f2.1 [Source:ZFIN;Acc:ZDB-GENE-041014-96]	1	0.033246581	-0.394362514	0.05	0.26
916	ENSDARG00000006215	akr1b1	aldo-keto reductase family 1, member B1 (aldose reductase) [Source:ZFIN;Acc:ZDB-GENE-040625-7]	1	0.012884829	-0.395344076	0	0.241
917	ENSDARG00000101199	rbp4	retinol binding protein 4, plasma	1	0.34719671	-0.395713871	0.65	0.549
918	ENSDARG00000032970	cox4i1	cytochrome c oxidase subunit 4I1	1	0.011067909	-0.396341557	0.85	0.918
919	ENSDARG00000104702	cat	catalase	1	0.078704007	-0.398618736	0.1	0.281
920	ENSDARG00000043442	zgc:153665	zgc:153665	1	0.260725727	-0.39941652	0.05	0.138
921	ENSDARG00000036481	tcn2	transcobalamin II	1	0.028672665	-0.399451214	0.05	0.264
922	ENSDARG00000055046	ponzr5	plac8 onzin related protein 5	1	0.974280181	-0.399857164	0.1	0.101
923	ENSDARG00000101181	s100w	S100 calcium binding protein W	1	0.122391729	-0.400545023	0.05	0.18
924	ENSDARG00000058454	dynll1	dynein, light chain, LC8-type 1	1	0.217325607	-0.403750464	0.35	0.514
925	ENSDARG00000015551	fth1a	ferritin, heavy polypeptide 1a	1	0.397936739	-0.404276425	0.95	0.956
926	ENSDARG00000032639	cd36	CD36 molecule (thrombospondin receptor)	1	0.092332755	-0.406713568	0	0.125
927	ENSDARG00000044914	suclg2	succinate-CoA ligase, GDP-forming, beta subunit	1	0.224156627	-0.408631851	0.3	0.381
928	ENSDARG00000007745	uqcrfs1	ubiquinol-cytochrome c reductase, Rieske iron-sulfur polypeptide 1	1	0.005926822	-0.408671629	0.45	0.74
929	ENSDARG00000027984	gstz1	glutathione S-transferase zeta 1	1	0.031254928	-0.409048714	0.1	0.334
930	ENSDARG00000097635	wu:fb18f06	wu:fb18f06	1	0.042165984	-0.409842235	0.05	0.249
931	ENSDARG00000095633	si:ch211-133l5.7	si:ch211-133l5.7	1	0.940401214	-0.411576663	0.2	0.175
932	ENSDARG00000003113	ada	adenosine deaminase	1	0.019746874	-0.411899984	0.05	0.295
933	ENSDARG00000038075	cyc1	cytochrome c-1	1	0.005889949	-0.414946912	0.4	0.709
934	ENSDARG00000015557	zgc:100829	zgc:100829	1	0.009992101	-0.415692935	0	0.255
935	ENSDARG00000069476	spint2	serine peptidase inhibitor, Kunitz type, 2	1	0.106681432	-0.418819351	0.2	0.391
936	ENSDARG00000028275	sult1st1	sulfotransferase family 1, cytosolic sulfotransferase 1	1	0.002215853	-0.418885291	0	0.331
937	ENSDARG00000096739	si:dkey-219e21.2	si:dkey-219e21.2	1	0.034137755	-0.419013272	0.05	0.262
938	ENSDARG00000042641	cyp51	cytochrome P450, family 51	1	0.09827048	-0.419919032	0.1	0.269
939	ENSDARG00000018898	zfand5a	zinc finger, AN1-type domain 5a	1	0.053080019	-0.420832739	0.25	0.483
940	ENSDARG00000097973	si:ch1073-190k2.1	si:ch1073-190k2.1	1	0.280828707	-0.420854285	0.1	0.19
941	ENSDARG00000041450	rab11a	RAB11a, member RAS oncogene family	1	0.003333861	-0.422582694	0.2	0.544
942	ENSDARG00000038123	myl9a	myosin, light chain 9a, regulatory	1	0.479258908	-0.423711418	0.2	0.146
943	ENSDARG00000046030	zgc:110339	zgc:110339	1	0.003217649	-0.425126203	0.1	0.478
944	ENSDARG00000099730	pkma	pyruvate kinase M1/2a	1	0.716858973	-0.425407619	0.7	0.633
945	ENSDARG00000020239	lpin1	lipin 1	1	0.068905901	-0.425821913	0	0.143
946	ENSDARG00000052063	col4a5	collagen, type IV, alpha 5 (Alport syndrome)	1	0.088075873	-0.42605574	0	0.128
947	ENSDARG00000009040	si:ch73-141c7.1	si:ch73-141c7.1	1	0.065480719	-0.428896106	0.1	0.274
948	ENSDARG00000013856	amy2a	amylase alpha 2A	1	0.897053957	-0.429259718	0.15	0.174
949	ENSDARG00000078233	ctnnd1	catenin (cadherin-associated protein), delta 1	1	0.040997264	-0.429637962	0.35	0.571
950	ENSDARG00000013721	g6pca.2	glucose-6-phosphatase a, catalytic subunit, tandem duplicate 2	1	0.030828042	-0.429759574	0	0.192
951	ENSDARG00000035715	marcksl1b	MARCKS-like 1b	1	0.814994798	-0.431629908	0.35	0.36
952	ENSDARG00000021149	cbr1l	carbonyl reductase 1-like	1	0.009922086	-0.433778085	0.05	0.331
953	ENSDARG00000086740	phyh	phytanoyl-CoA 2-hydroxylase	1	0.010653121	-0.43409317	0	0.251
954	ENSDARG00000097746	si:rp71-77l1.1	si:rp71-77l1.1	1	0.285278193	-0.434275227	0.1	0.183
955	ENSDARG00000070057	si:dkey-69o16.5	si:dkey-69o16.5	1	0.056173752	-0.43432031	0	0.156
956	ENSDARG00000096003	atp5md	ATP synthase membrane subunit DAPIT	1	0.082761264	-0.435573482	0.8	0.882
957	ENSDARG00000105528	si:dkey-86l18.10	si:dkey-86l18.10	1	0.058952685	-0.436103825	0	0.153
958	ENSDARG00000068760	tnks1bp1	tankyrase 1 binding protein 1	1	0.022914179	-0.43701361	0.1	0.361
959	ENSDARG00000034718	tfpia	tissue factor pathway inhibitor a	1	0.054150783	-0.437835533	0.15	0.354
960	ENSDARG00000022615	si:ch211-241e1.3	si:ch211-241e1.3	1	0.099091428	-0.438436134	0	0.12
961	ENSDARG00000026376	aco1	aconitase 1, soluble	1	0.009427015	-0.438655359	0.2	0.492
962	ENSDARG00000069503	cldnh	claudin h	1	0.178991287	-0.439322185	0.05	0.168
963	ENSDARG00000103025	hmgcs1	3-hydroxy-3-methylglutaryl-CoA synthase 1 (soluble)	1	0.073053783	-0.439850528	0.1	0.281
964	ENSDARG00000051888	ist1	IST1 factor associated with ESCRT-III	1	0.014666821	-0.441479605	0.25	0.574
965	ENSDARG00000041505	itm2bb	integral membrane protein 2Bb	1	0.007629823	-0.442015123	0.2	0.495
966	ENSDARG00000057378	selenou1a	selenoprotein U 1a	1	0.000894359	-0.442743778	0	0.373
967	ENSDARG00000023111	plg	plasminogen	1	0.620848856	-0.444309948	0.15	0.175
968	ENSDARG00000105116	p4hb	prolyl 4-hydroxylase, beta polypeptide	1	0.223382103	-0.444419281	0.5	0.634
969	ENSDARG00000005162	tpm3	tropomyosin 3	1	0.220053239	-0.445753026	0.7	0.837
970	ENSDARG00000077982	elf3	E74-like factor 3 (ets domain transcription factor, epithelial-specific )	1	0.036176317	-0.446186467	0.05	0.26
971	ENSDARG00000104537	cox7c	cytochrome c oxidase subunit 7C	1	0.009407946	-0.448476876	0.95	0.951
972	ENSDARG00000001788	atp5po	ATP synthase peripheral stalk subunit OSCP	1	0.011224247	-0.451807263	0.6	0.792
973	ENSDARG00000027529	hmox1a	heme oxygenase 1a	1	0.079174537	-0.452015127	0	0.134
974	ENSDARG00000086216	prr13	proline rich 13	1	0.066494234	-0.452633642	0.3	0.488
975	ENSDARG00000010267	dpydb	dihydropyrimidine dehydrogenase b	1	0.018125995	-0.453751765	0	0.222
976	ENSDARG00000091061	slc38a3b	solute carrier family 38 member 3b	1	0.027049391	-0.45812333	0	0.199
977	ENSDARG00000023820	faxdc2	fatty acid hydroxylase domain containing 2	1	0.034341863	-0.459303053	0.05	0.256
978	ENSDARG00000041400	ndufa3	NADH:ubiquinone oxidoreductase subunit A3	1	0.038050883	-0.459416701	0.7	0.758
979	ENSDARG00000031929	stard14	START domain containing 14	1	0.203702766	-0.462142049	0.2	0.326
980	ENSDARG00000089382	zgc:158463	zgc:158463	1	0.332636446	-0.462347965	0.55	0.672
981	ENSDARG00000074201	flna	filamin A, alpha (actin binding protein 280)	1	0.832680476	-0.462855739	0.45	0.459
982	ENSDARG00000063572	perp	p53 apoptosis effector related to pmp22	1	0.471074077	-0.464222389	0.55	0.612
983	ENSDARG00000018787	efna1b	ephrin-A1b	1	0.031195651	-0.465901358	0.15	0.366
984	ENSDARG00000015709	hsd17b12a	hydroxysteroid (17-beta) dehydrogenase 12a	1	0.016098572	-0.467898736	0	0.229
985	ENSDARG00000035882	rida	reactive intermediate imine deaminase A homolog	1	0.016589197	-0.468586675	0.05	0.299
986	ENSDARG00000028096	cldn23a	claudin 23a	1	0.066743066	-0.470504792	0	0.145
987	ENSDARG00000052470	igfbp2a	insulin-like growth factor binding protein 2a	1	0.146969126	-0.471099094	0.1	0.226
988	ENSDARG00000012405	col1a1a	collagen, type I, alpha 1a	1	0.01323005	-0.471318149	0.55	0.289
989	ENSDARG00000069464	cox7a1	cytochrome c oxidase subunit 7A1	1	0.005066859	-0.474641982	0	0.29
990	ENSDARG00000037873	cyp3c3	cytochrome P450, family 3, subfamily c, polypeptide 3	1	0.048410318	-0.475671185	0.05	0.242
991	ENSDARG00000001953	pfkfb3	6-phosphofructo-2-kinase/fructose-2,6-biphosphatase 3	1	0.042975638	-0.47661406	0.15	0.374
992	ENSDARG00000095796	si:dkey-87o1.2	si:dkey-87o1.2	1	0.097568343	-0.478124562	0.05	0.195
993	ENSDARG00000040190	qdpra	quinoid dihydropteridine reductase a	1	0.020121064	-0.479035521	0.05	0.289
994	ENSDARG00000103994	ppiab	peptidylprolyl isomerase Ab (cyclophilin A)	1	0.002544774	-0.481365436	0.95	0.969
995	ENSDARG00000015164	mknk2b	MAPK interacting serine/threonine kinase 2b	1	0.174278056	-0.481861111	0.6	0.686
996	ENSDARG00000079647	muc13b	mucin 13b, cell surface associated	1	0.053734949	-0.482302044	0	0.158
997	ENSDARG00000101794	rpl26	ribosomal protein L26	1	0.10408362	-0.484102127	0.35	0.547
998	ENSDARG00000044092	atp5if1b	ATP synthase inhibitory factor subunit 1b	1	0.013331089	-0.484148589	0.55	0.774
999	ENSDARG00000042876	abracl	ABRA C-terminal like	1	0.016012519	-0.484996984	0.35	0.603
1000	ENSDARG00000098589	cyb5a	cytochrome b5 type A (microsomal)	1	0.033935553	-0.488362967	0.35	0.562
1001	ENSDARG00000054319	oxct1b	3-oxoacid CoA transferase 1b	1	0.048952846	-0.489128798	0	0.164
1002	ENSDARG00000042010	pklr	pyruvate kinase L/R	1	0.154032476	-0.491112233	0.25	0.394
1003	ENSDARG00000053625	anxa2b	annexin A2b	1	0.113201285	-0.491573003	0.05	0.184
1004	ENSDARG00000077004	aldh1l1	aldehyde dehydrogenase 1 family, member L1	1	0.025051005	-0.492631037	0.05	0.277
1005	ENSDARG00000004748	zgc:100868	zgc:100868	1	0.307049564	-0.495890275	0.05	0.126
1006	ENSDARG00000009447	atp5mc3b	ATP synthase membrane subunit c locus 3b	1	0.011367976	-0.498984863	0.95	0.98
1007	ENSDARG00000079497	tcima	transcriptional and immune response regulator a	1	0.403159011	-0.499997371	0.45	0.51
1008	ENSDARG00000093448	mpc1	mitochondrial pyruvate carrier 1	1	0.024238444	-0.500292004	0.35	0.579
1009	ENSDARG00000053831	vtnb	vitronectin b	1	0.041570874	-0.503042453	0	0.174
1010	ENSDARG00000100442	cfh	complement factor H	1	0.054610051	-0.503464223	0	0.157
1011	ENSDARG00000022309	dspa	desmoplakin a	1	0.020996768	-0.503694328	0.15	0.414
1012	ENSDARG00000043848	sod1	superoxide dismutase 1, soluble	1	0.409527012	-0.504062794	0.8	0.802
1013	ENSDARG00000027966	ap1s3b	adaptor related protein complex 1 subunit sigma 3b	1	0.003173166	-0.50444519	0.05	0.379
1014	ENSDARG00000011693	ttc36	tetratricopeptide repeat domain 36	1	0.030570238	-0.505574266	0	0.192
1015	ENSDARG00000011841	atp5l	ATP synthase, H+ transporting, mitochondrial F0 complex, subunit g	1	0.001334918	-0.5084302	1	0.95
1016	ENSDARG00000056008	atp5mc1	ATP synthase membrane subunit c locus 1	1	0.032246679	-0.509295962	0.7	0.834
1017	ENSDARG00000045835	si:dkey-14d8.6	si:dkey-14d8.6	1	0.785634773	-0.50954113	0.15	0.182
1018	ENSDARG00000045847	si:ch211-214j24.10	si:ch211-214j24.10	1	0.011324332	-0.511673021	0.4	0.637
1019	ENSDARG00000028336	dhdhl	dihydrodiol dehydrogenase (dimeric), like	1	0.003784116	-0.51415951	0.05	0.379
1020	ENSDARG00000075768	sdhb	succinate dehydrogenase complex, subunit B, iron sulfur (Ip)	1	0.001031118	-0.515637747	0.15	0.573
1021	ENSDARG00000021172	cyp2ad2	cytochrome P450, family 2, subfamily AD, polypeptide 2	1	0.041400386	-0.516908733	0	0.174
1022	ENSDARG00000039429	adka	adenosine kinase a	1	0.005625479	-0.517638709	0.05	0.345
1023	ENSDARG00000091348	rtn3	reticulon 3	1	0.000760486	-0.519274458	0.1	0.512
1024	ENSDARG00000090444	ponzr1	plac8 onzin related protein 1	1	0.194779775	-0.52035383	0.1	0.221
1025	ENSDARG00000053684	aldob	aldolase b, fructose-bisphosphate	1	0.175847658	-0.521291049	0.65	0.74
1026	ENSDARG00000016598	ckmt1	creatine kinase, mitochondrial 1	1	0.039131294	-0.521327082	0.05	0.243
1027	ENSDARG00000053485	aldh6a1	aldehyde dehydrogenase 6 family, member A1	1	0.192335757	-0.521785961	0.45	0.542
1028	ENSDARG00000045442	cpb1	carboxypeptidase B1 (tissue)	1	0.619654336	-0.523241888	0.25	0.218
1029	ENSDARG00000034677	scel	sciellin	1	0.044207999	-0.52638509	0	0.17
1030	ENSDARG00000058734	prdx1	peroxiredoxin 1	1	0.102578936	-0.529323959	0.35	0.505
1031	ENSDARG00000055278	cfb	complement factor B	1	0.045677464	-0.531026678	0	0.168
1032	ENSDARG00000087693	atox1	antioxidant 1 copper chaperone	1	0.09823453	-0.531566417	0.6	0.705
1033	ENSDARG00000070702	s100v2	S100 calcium binding protein V2	1	0.162976026	-0.532566393	0.25	0.406
1034	ENSDARG00000006207	gpx1b	glutathione peroxidase 1b	1	0.022320712	-0.534156281	0	0.21
1035	ENSDARG00000037867	atp5mf	ATP synthase membrane subunit f	1	0.00593669	-0.535787514	0.85	0.927
1036	ENSDARG00000099663	cox5ab	cytochrome c oxidase subunit 5Ab	1	0.02480949	-0.536113826	0.75	0.82
1037	ENSDARG00000104347	rtn4b	reticulon 4b	1	0.035535774	-0.5362721	0.05	0.265
1038	ENSDARG00000099425	CABZ01073265.1	complement factor I [Source:NCBI gene;Acc:557557]	1	0.02821871	-0.536305033	0	0.197
1039	ENSDARG00000025375	idh1	isocitrate dehydrogenase (NADP(+)) 1	1	0.014420787	-0.538249063	0.3	0.59
1040	ENSDARG00000056410	fdx1	ferredoxin 1	1	0.000543218	-0.540448245	0	0.394
1041	ENSDARG00000103295	cyp3a65	cytochrome P450, family 3, subfamily A, polypeptide 65	1	0.04724533	-0.543686617	0.15	0.372
1042	ENSDARG00000004034	arhgdig	Rho GDP dissociation inhibitor (GDI) gamma	1	0.011674474	-0.54607634	0.05	0.319
1043	ENSDARG00000055876	msmo1	methylsterol monooxygenase 1	1	0.909816052	-0.54635173	0.4	0.372
1044	ENSDARG00000056108	ndufa4	NADH:ubiquinone oxidoreductase subunit A4	1	0.006838414	-0.548960315	0.05	0.359
1045	ENSDARG00000092916	mlnl	motilin-like	1	0.34732621	-0.550919562	0.05	0.122
1046	ENSDARG00000044125	txn	thioredoxin	1	0.12485038	-0.552379238	0.6	0.781
1047	ENSDARG00000029064	uqcrq	ubiquinol-cytochrome c reductase, complex III subunit VII	1	0.008637313	-0.552475917	0.65	0.866
1048	ENSDARG00000031981	pcbd1	pterin-4 alpha-carbinolamine dehydratase/dimerization cofactor of hepatocyte nuclear factor 1 alpha	1	0.014595479	-0.552498686	0.05	0.307
1049	ENSDARG00000043102	lxn	latexin	1	0.007063189	-0.553024505	0.15	0.501
1050	ENSDARG00000038199	cdab	cytidine deaminase b	1	0.037189572	-0.558929853	0	0.18
1051	ENSDARG00000043180	gpd1b	glycerol-3-phosphate dehydrogenase 1b	1	0.05020009	-0.559556623	0.05	0.235
1052	ENSDARG00000035890	fuca1.1	alpha-L-fucosidase 1, tandem duplicate 1	1	0.054176463	-0.559953182	0.05	0.235
1053	ENSDARG00000100635	chia.1	chitinase, acidic.1	1	0.127237628	-0.561488217	0	0.105
1054	ENSDARG00000003570	hsp90b1	heat shock protein 90, beta (grp94), member 1	1	0.077589434	-0.561531463	0.25	0.436
1055	ENSDARG00000014488	ca2	carbonic anhydrase II	1	0.04186615	-0.564867265	0.1	0.306
1056	ENSDARG00000098315	cyp1a	cytochrome P450, family 1, subfamily A	1	0.028820739	-0.565032403	0	0.196
1057	ENSDARG00000095897	atp5f1e	ATP synthase F1 subunit epsilon	1	0.003619545	-0.565385005	1	0.952
1058	ENSDARG00000018149	slc38a4	solute carrier family 38 member 4	1	0.061035967	-0.568415437	0.05	0.222
1059	ENSDARG00000039269	arg2	arginase 2	1	0.029159551	-0.569308538	0.15	0.386
1060	ENSDARG00000000069	dap	death-associated protein	1	0.02130202	-0.569355103	0.25	0.514
1061	ENSDARG00000024160	hao1	hydroxyacid oxidase (glycolate oxidase) 1	1	0.096697747	-0.57405242	0.05	0.19
1062	ENSDARG00000074390	tmem176l.4	transmembrane protein 176l.4	1	0.237898747	-0.575951676	0.1	0.201
1063	ENSDARG00000035858	cnn2	calponin 2	1	0.061566857	-0.579524945	0.45	0.632
1064	ENSDARG00000036329	ndufa1	NADH:ubiquinone oxidoreductase subunit A1	1	0.00058513	-0.580049995	0.6	0.834
1065	ENSDARG00000103846	hspa5	heat shock protein 5	1	0.258768497	-0.580325689	0.6	0.684
1066	ENSDARG00000038666	igfbp1b	insulin-like growth factor binding protein 1b	1	0.020298085	-0.580361674	0	0.216
1067	ENSDARG00000100719	uraha	urate (5-hydroxyiso-) hydrolase a	1	0.032013276	-0.581394368	0	0.189
1068	ENSDARG00000015955	cldnc	claudin c	1	0.2113774	-0.583496951	0.25	0.381
1069	ENSDARG00000102640	pdia3	protein disulfide isomerase family A, member 3	1	0.002691036	-0.583653602	0.45	0.766
1070	ENSDARG00000055539	epdl2	ependymin-like 2	1	0.235199514	-0.586198289	0.05	0.146
1071	ENSDARG00000033364	mgst3b	microsomal glutathione S-transferase 3b	1	0.301459186	-0.592012089	0.7	0.733
1072	ENSDARG00000016412	agt	angiotensinogen	1	0.733816096	-0.593882587	0.2	0.202
1073	ENSDARG00000098746	dhrs13l1	dehydrogenase/reductase (SDR family) member 13 like 1	1	0.035486733	-0.59481532	0.05	0.256
1074	ENSDARG00000018146	gpx1a	glutathione peroxidase 1a	1	0.01242056	-0.594969984	0.15	0.428
1075	ENSDARG00000057035	stoml3b	stomatin (EPB72)-like 3b	1	0.123378734	-0.595440135	0.05	0.182
1076	ENSDARG00000040466	vil1	villin 1	1	0.520186076	-0.596042688	0.15	0.198
1077	ENSDARG00000086996	si:ch73-234b20.5	si:ch73-234b20.5	1	0.000785919	-0.596898632	0.05	0.449
1078	ENSDARG00000041339	zgc:92380	zgc:92380	1	0.044937126	-0.597542206	0	0.169
1079	ENSDARG00000012972	cfl1l	cofilin 1 (non-muscle), like	1	0.333066512	-0.599223565	0.5	0.553
1080	ENSDARG00000020944	ezra	ezrin a	1	0.009558547	-0.602173799	0.05	0.325
1081	ENSDARG00000002986	gda	guanine deaminase	1	0.014091924	-0.602950522	0	0.236
1082	ENSDARG00000009018	rhbg	Rh family, B glycoprotein (gene/pseudogene)	1	0.303109253	-0.603575999	0.05	0.124
1083	ENSDARG00000104517	uqcr10	ubiquinol-cytochrome c reductase, complex III subunit X	1	0.000635609	-0.611106421	0.65	0.848
1084	ENSDARG00000053858	crip1	cysteine-rich protein 1	1	0.010317031	-0.611418737	0.2	0.507
1085	ENSDARG00000003902	ctsl.1	cathepsin L.1	1	0.085007448	-0.614206492	0	0.13
1086	ENSDARG00000019307	dusp5	dual specificity phosphatase 5	1	0.015722685	-0.617328034	0.15	0.417
1087	ENSDARG00000054191	pgk1	phosphoglycerate kinase 1	1	0.007596923	-0.619806802	0.55	0.754
1088	ENSDARG00000043279	aqp12	aquaporin 12	1	0.022903726	-0.620480615	0	0.209
1089	ENSDARG00000089441	si:ch211-105c13.3	si:ch211-105c13.3	1	0.721233839	-0.62146661	0.4	0.383
1090	ENSDARG00000056781	zanl	zonadhesin, like	1	0.052446927	-0.625397886	0	0.16
1091	ENSDARG00000006220	ugt1a7	UDP glucuronosyltransferase 1 family, polypeptide A7	1	0.121973982	-0.627373809	0.2	0.341
1092	ENSDARG00000045141	aqp8a.1	aquaporin 8a, tandem duplicate 1	1	0.630907364	-0.632048374	0.1	0.137
1093	ENSDARG00000103785	sult2st2	sulfotransferase family 2, cytosolic sulfotransferase 2	1	0.004945376	-0.635361429	0	0.292
1094	ENSDARG00000076043	si:dkeyp-73d8.9	si:dkeyp-73d8.9	1	0.095279855	-0.637954258	0	0.123
1095	ENSDARG00000015263	adma	adrenomedullin a	1	0.012884829	-0.641502334	0	0.241
1096	ENSDARG00000045051	slc16a3	solute carrier family 16 member 3	1	0.011798333	-0.642588925	0.15	0.452
1097	ENSDARG00000104267	postnb	periostin, osteoblast specific factor b	1	0.195337261	-0.643782049	0.05	0.15
1098	ENSDARG00000102456	cfhl4	complement factor H like 4	1	0.037654254	-0.643975721	0	0.18
1099	ENSDARG00000056314	a2ml	alpha-2-macroglobulin-like	1	0.048952846	-0.645774247	0	0.164
1100	ENSDARG00000092873	zgc:193541	zgc:193541	1	0.000680193	-0.652793948	0.75	0.905
1101	ENSDARG00000026369	dbi	diazepam binding inhibitor (GABA receptor modulator, acyl-CoA binding protein)	1	0.008872233	-0.656222288	0.65	0.796
1102	ENSDARG00000022372	kng1	kininogen 1	1	0.054812106	-0.65823481	0.05	0.226
1103	ENSDARG00000011665	aldoaa	aldolase a, fructose-bisphosphate, a	1	0.185058754	-0.659067652	0.85	0.807
1104	ENSDARG00000038028	ndufa6	NADH:ubiquinone oxidoreductase subunit A6	1	0.000133454	-0.660033947	0.6	0.842
1105	ENSDARG00000017489	ifi45	interferon alpha inducible protein 45	1	0.026437726	-0.666251777	0.1	0.329
1106	ENSDARG00000089399	tmem176l.2	transmembrane protein 176l.2	1	0.42447165	-0.668962658	0.2	0.276
1107	ENSDARG00000036041	f2	coagulation factor II (thrombin)	1	0.038919927	-0.669482965	0	0.178
1108	ENSDARG00000013576	gadd45bb	growth arrest and DNA-damage-inducible, beta b	1	0.00479625	-0.676419561	0.1	0.416
1109	ENSDARG00000052734	hmgcra	3-hydroxy-3-methylglutaryl-CoA reductase a	1	0.066434706	-0.679800208	0.1	0.277
1110	ENSDARG00000019986	grhprb	glyoxylate reductase/hydroxypyruvate reductase b	1	0.296942539	-0.682004309	0.15	0.235
1111	ENSDARG00000057437	apodb	apolipoprotein Db	1	0.211120106	-0.683665477	0.05	0.145
1112	ENSDARG00000017772	mdh1aa	malate dehydrogenase 1Aa, NAD (soluble)	1	0.564748305	-0.688064025	0.7	0.618
1113	ENSDARG00000095157	zgc:163080	zgc:163080	1	0.000359643	-0.688519285	0.05	0.476
1114	ENSDARG00000019128	tpm4b	tropomyosin 4b	1	0.086699251	-0.69844009	0	0.129
1115	ENSDARG00000070427	s100v1	S100 calcium binding protein V1	1	0.017453404	-0.706628638	0.1	0.349
1116	ENSDARG00000012694	c3a.1	complement component c3a, duplicate 1	1	0.771072604	-0.715369515	0.2	0.205
1117	ENSDARG00000040988	tpi1b	triosephosphate isomerase 1b	1	0.000862266	-0.716093778	0.4	0.806
1118	ENSDARG00000060350	apoda.2	apolipoprotein Da, duplicate 2	1	0.134379326	-0.717936781	0.5	0.394
1119	ENSDARG00000087093	si:ch211-157c3.4	si:ch211-157c3.4	1	0.07141839	-0.719463026	0	0.141
1120	ENSDARG00000014556	serpinb1l3	serpin peptidase inhibitor, clade B (ovalbumin), member 1, like 3	1	0.009137214	-0.7250662	0.2	0.494
1121	ENSDARG00000104138	igfbp7	insulin-like growth factor binding protein 7	1	0.151904942	-0.725470869	0.05	0.169
1122	ENSDARG00000094210	fthl31	ferritin, heavy polypeptide-like 31	1	0.006463271	-0.729325873	0.3	0.624
1123	ENSDARG00000018351	hpda	4-hydroxyphenylpyruvate dioxygenase a	1	0.066909453	-0.732779927	0.05	0.214
1124	ENSDARG00000007276	ela3l	elastase 3 like	1	0.490569553	-0.737461108	0.4	0.42
1125	ENSDARG00000099420	nme2b.2	NME/NM23 nucleoside diphosphate kinase 2b, tandem duplicate 2	1	0.414339382	-0.738924306	0.05	0.103
1126	ENSDARG00000087402	tpm1	tropomyosin 1 (alpha)	1	0.432236076	-0.744905418	0.2	0.298
1127	ENSDARG00000089936	selenow2b	selenoprotein W, 2b	1	0.014305319	-0.746072815	0.05	0.297
1128	ENSDARG00000003808	aqp3a	aquaporin 3a	1	0.088906441	-0.75439632	0.1	0.272
1129	ENSDARG00000102555	si:dkey-33i11.9	si:dkey-33i11.9	1	0.004538755	-0.761809406	0.1	0.418
1130	ENSDARG00000096849	si:dkey-16p21.8	si:dkey-16p21.8	1	0.038627975	-0.76394442	0.2	0.408
1131	ENSDARG00000089361	wu:fb59d01	wu:fb59d01	1	0.019405347	-0.770859399	0.05	0.301
1132	ENSDARG00000097209	cox8b	cytochrome c oxidase subunit 8B	1	0.007242191	-0.772418785	0.15	0.445
1133	ENSDARG00000029230	pnp4b	purine nucleoside phosphorylase 4b	1	0.310732364	-0.773111945	0.2	0.285
1134	ENSDARG00000019702	aldocb	aldolase C, fructose-bisphosphate, b	1	0.449129169	-0.778486438	0.4	0.502
1135	ENSDARG00000052336	ociad2	OCIA domain containing 2	1	0.182379481	-0.779357797	0.2	0.323
1136	ENSDARG00000015978	COX5B	zgc:86599 [Source:ZFIN;Acc:ZDB-GENE-040625-180]	1	0.000192906	-0.780716247	0.8	0.941
1137	ENSDARG00000102744	mgst3a	microsomal glutathione S-transferase 3a	1	0.000997575	-0.782245416	0.15	0.536
1138	ENSDARG00000103687	sycn.2	syncollin, tandem duplicate 2	1	0.963384276	-0.78399316	0.25	0.27
1139	ENSDARG00000056744	ela2	elastase 2	1	0.661982534	-0.784380746	0.45	0.465
1140	ENSDARG00000022438	cox6a1	cytochrome c oxidase subunit 6A1	1	0.000113888	-0.785017319	0.85	0.927
1141	ENSDARG00000061383	serpinf2b	serpin peptidase inhibitor, clade F (alpha-2 antiplasmin, pigment epithelium derived factor), member 2b	1	0.022129437	-0.786720203	0	0.211
1142	ENSDARG00000016319	c9	complement component 9	1	0.096780563	-0.789175885	0.05	0.191
1143	ENSDARG00000036840	krt15	keratin 15	1	0.100292085	-0.793550933	0.05	0.206
1144	ENSDARG00000009844	dusp23a	dual specificity phosphatase 23a	1	0.238159713	-0.797484116	0.05	0.147
1145	ENSDARG00000012987	gpia	glucose-6-phosphate isomerase a	1	0.000132331	-0.802067433	0.25	0.672
1146	ENSDARG00000042684	serpinc1	serpin peptidase inhibitor, clade C (antithrombin), member 1	1	0.033519222	-0.815472326	0	0.187
1147	ENSDARG00000043154	ucp2	uncoupling protein 2	1	0.004739255	-0.818643486	0.25	0.607
1148	ENSDARG00000088116	gstm.3	glutathione S-transferase mu tandem duplicate 3	1	0.008822472	-0.821635864	0	0.262
1149	ENSDARG00000071014	s100u	S100 calcium binding protein U	1	0.003239978	-0.822756841	0.1	0.425
1150	ENSDARG00000103019	gstp2	glutathione S-transferase pi 2	1	0.22127359	-0.836401219	0.05	0.149
1151	ENSDARG00000070780	rln3a	relaxin 3a	1	0.172054961	-0.837010346	0.05	0.161
1152	ENSDARG00000016691	cd9b	CD9 molecule b	1	0.350459313	-0.837339759	0.4	0.467
1153	ENSDARG00000076386	epdl1	ependymin-like 1	1	0.061248048	-0.840561962	0.15	0.317
1154	ENSDARG00000036834	krt92	keratin 92	1	0.047529322	-0.841951242	0.3	0.503
1155	ENSDARG00000013430	bhmt	betaine-homocysteine methyltransferase	1	0.427005142	-0.850854963	0.55	0.379
1156	ENSDARG00000042620	gstr	glutathione S-transferase rho	1	0.002621139	-0.858960413	0.2	0.529
1157	ENSDARG00000089362	grn1	granulin 1	1	0.056706463	-0.861061227	0.05	0.235
1158	ENSDARG00000042874	phlda2	pleckstrin homology-like domain, family A, member 2	1	0.054914045	-0.867070584	0.5	0.617
1159	ENSDARG00000018478	agxtb	alanine--glyoxylate and serine--pyruvate aminotransferase b	1	0.171778163	-0.888176414	0.1	0.216
1160	ENSDARG00000042613	crp3	C-reactive protein 3	1	0.040225079	-0.890858666	0	0.176
1161	ENSDARG00000033285	gsto2	glutathione S-transferase omega 2	1	0.041996558	-0.896345887	0.25	0.452
1162	ENSDARG00000089310	gc	GC vitamin D binding protein	1	0.369564921	-0.896398231	0.15	0.217
1163	ENSDARG00000041051	mid1ip1a	MID1 interacting protein 1a	1	0.113676006	-0.899428235	0.2	0.349
1164	ENSDARG00000042428	gstt1a	glutathione S-transferase theta 1a	1	0.002324861	-0.91182715	0.05	0.381
1165	ENSDARG00000012194	scp2a	sterol carrier protein 2a	1	0.013268839	-0.924601371	0.1	0.358
1166	ENSDARG00000102004	apoea	apolipoprotein Ea	1	0.1654774	-0.928888824	0.05	0.165
1167	ENSDARG00000016081	cldn15la	claudin 15-like a	1	0.022628016	-0.930032222	0.05	0.289
1168	ENSDARG00000055416	serpinb1	serpin peptidase inhibitor, clade B (ovalbumin), member 1	1	0.002639902	-0.93141249	0.2	0.51
1169	ENSDARG00000091234	si:ch73-335l21.4	si:ch73-335l21.4	1	0.146402743	-0.933753471	0.65	0.689
1170	ENSDARG00000090185	si:dkeyp-73b11.8	si:dkeyp-73b11.8	1	0.036183652	-0.93650946	0.1	0.32
1171	ENSDARG00000093844	zgc:136461	zgc:136461	1	0.799447702	-0.955382286	0.4	0.452
1172	ENSDARG00000097157	si:ch211-207n23.2	si:ch211-207n23.2	1	0.424850154	-0.955681608	0.1	0.157
1173	ENSDARG00000022165	mgst1.2	microsomal glutathione S-transferase 1.2	1	0.001087093	-0.955978395	0.15	0.512
1174	ENSDARG00000090722	leg1.1	liver-enriched gene 1, tandem duplicate 1	1	0.159969653	-0.960183553	0.1	0.224
1175	ENSDARG00000039730	zgc:112160	zgc:112160	1	0.042630376	-0.961827459	0.6	0.441
1176	ENSDARG00000104721	si:dkey-203a12.9	si:dkey-203a12.9	1	0.131777809	-0.966669569	0	0.102
1177	ENSDARG00000045089	si:ch211-270n8.1	si:ch211-270n8.1	1	0.213145868	-0.971001876	0.1	0.205
1178	ENSDARG00000101074	glud1b	glutamate dehydrogenase 1b	1	0.007306151	-0.974130672	0.3	0.583
1179	ENSDARG00000077777	tmsb4x	thymosin beta 4 X-linked	1	0.008351043	-0.977011234	0.95	0.976
1180	ENSDARG00000099351	igfbp1a	insulin-like growth factor binding protein 1a	1	0.322458462	-0.990329845	0.65	0.658
1181	ENSDARG00000020364	fbp1b	fructose-1,6-bisphosphatase 1b	1	0.006253485	-0.998424353	0.05	0.333
1182	ENSDARG00000078757	si:ch211-212c13.8	si:ch211-212c13.8	1	0.035827295	-1.002009771	0	0.183
1183	ENSDARG00000023290	fabp3	fatty acid binding protein 3, muscle and heart	1	0.000535129	-1.002208275	0.25	0.672
1184	ENSDARG00000004296	ambp	alpha-1-microglobulin/bikunin precursor	1	0.024527832	-1.00242197	0	0.205
1185	ENSDARG00000058462	zgc:158846	zgc:158846	1	0.023906729	-1.005904174	0	0.206
1186	ENSDARG00000021339	cpa5	carboxypeptidase A5	1	0.375065208	-1.01611401	0.4	0.355
1187	ENSDARG00000102175	hamp	hepcidin antimicrobial peptide	1	0.067319619	-1.016668104	0.15	0.34
1188	ENSDARG00000095807	hp	haptoglobin	1	0.079021266	-1.017203447	0.05	0.205
1189	ENSDARG00000020741	fga	fibrinogen alpha chain	1	0.0533587	-1.025638928	0.05	0.231
1190	ENSDARG00000026829	cotl1	coactosin-like F-actin binding protein 1	1	0.030359828	-1.031574673	0.45	0.655
1191	ENSDARG00000079274	prss59.1	serine protease 59, tandem duplicate 1	1	0.180777117	-1.039340858	0.6	0.553
1192	ENSDARG00000100406	zgc:112265	zgc:112265	1	0.760736886	-1.044716875	0.2	0.208
1193	ENSDARG00000017314	CELA1 (1 of many)	zgc:92745 [Source:ZFIN;Acc:ZDB-GENE-040801-12]	1	0.216302948	-1.047449873	0.7	0.689
1194	ENSDARG00000025350	prdx2	peroxiredoxin 2	1	0.002485606	-1.062265446	0.9	0.908
1195	ENSDARG00000102299	cxcl8b.1	chemokine (C-X-C motif) ligand 8b, duplicate 1	1	0.480070652	-1.062367949	0.15	0.099
1196	ENSDARG00000104359	anxa1c	annexin A1c	1	0.287968465	-1.069480647	0.1	0.184
1197	ENSDARG00000045230	cox6b1	cytochrome c oxidase subunit 6B1	1	8.12E-05	-1.080125381	0.4	0.768
1198	ENSDARG00000023151	ucp1	uncoupling protein 1	1	0.014838357	-1.085773054	0.05	0.299
1199	ENSDARG00000104682	tpm2	tropomyosin 2 (beta)	1	0.216967038	-1.088674767	0.1	0.221
1200	ENSDARG00000039007	eno3	enolase 3, (beta, muscle)	1	0.011124634	-1.089190305	0.55	0.737
1201	ENSDARG00000045408	tagln	transgelin	1	0.253326818	-1.09055059	0.35	0.249
1202	ENSDARG00000036239	gatm	glycine amidinotransferase (L-arginine:glycine amidinotransferase)	1	0.026721531	-1.111032332	0.1	0.324
1203	ENSDARG00000073742	prss59.2	serine protease 59, tandem duplicate 2	1	0.002414401	-1.156959072	0.9	0.727
1204	ENSDARG00000007024	uox	urate oxidase	1	0.138604037	-1.161423039	0.1	0.229
1205	ENSDARG00000056765	ela2l	elastase 2 like	1	0.311398124	-1.1678331	0.5	0.452
1206	ENSDARG00000103199	si:dkey-247k7.2	si:dkey-247k7.2	1	0.122767039	-1.180129504	0.05	0.181
1207	ENSDARG00000008969	fgb	fibrinogen beta chain	1	0.263947141	-1.181615749	0.15	0.249
1208	ENSDARG00000005191	ahcy	adenosylhomocysteinase	1	0.000339877	-1.18309204	0.4	0.711
1209	ENSDARG00000001950	ak1	adenylate kinase 1	1	0.080637092	-1.184143335	0.2	0.37
1210	ENSDARG00000088091	pfn1	profilin 1	1	0.214006723	-1.185126887	0.7	0.701
1211	ENSDARG00000068457	tnnt3b	troponin T type 3b (skeletal, fast)	1	0.314323293	-1.185628694	0.05	0.124
1212	ENSDARG00000091609	spink4	serine peptidase inhibitor, Kazal type 4	1	0.170604625	-1.190614061	0.25	0.398
1213	ENSDARG00000017299	fabp11a	fatty acid binding protein 11a	1	0.403741478	-1.209300274	0.1	0.169
1214	ENSDARG00000079296	gcga	glucagon a	1	0.516045973	-1.229290134	0.5	0.506
1215	ENSDARG00000056498	crp2	C-reactive protein 2	1	0.052791001	-1.247953528	0.05	0.238
1216	ENSDARG00000043128	cldne	claudin e	1	0.215283062	-1.250782284	0.1	0.208
1217	ENSDARG00000042993	prss1	serine protease 1	1	0.033964833	-1.28804754	0.95	0.767
1218	ENSDARG00000040747	tm4sf4	transmembrane 4 L six family member 4	1	0.014029664	-1.291551014	0.2	0.469
1219	ENSDARG00000037191	ttr	transthyretin (prealbumin, amyloidosis type I)	1	0.022224885	-1.294476415	0	0.211
1220	ENSDARG00000093584	zgc:193505	zgc:193505	1	0.250877694	-1.300082214	0.1	0.194
1221	ENSDARG00000013522	pck1	phosphoenolpyruvate carboxykinase 1 (soluble)	1	0.00611161	-1.314824572	0.05	0.344
1222	ENSDARG00000014196	myl1	myosin, light chain 1, alkali%3B skeletal, fast	1	0.381052341	-1.317579541	0.05	0.111
1223	ENSDARG00000020866	apoa4b.2	apolipoprotein A-IV b, tandem duplicate 2	1	0.250323081	-1.326606964	0.15	0.261
1224	ENSDARG00000053973	fetub	fetuin B	1	0.66694759	-1.344640082	0.35	0.379
1225	ENSDARG00000012366	fbp2	fructose-1,6-bisphosphatase 2	1	0.073141385	-1.367228105	0	0.139
1226	ENSDARG00000041569	ces2	carboxylesterase 2 (intestine, liver) [Source:ZFIN;Acc:ZDB-GENE-061013-99]	1	0.123361862	-1.368452239	0.1	0.237
1227	ENSDARG00000103639	si:dkey-36i7.3	si:dkey-36i7.3	1	0.101294706	-1.377128041	0.1	0.249
1228	ENSDARG00000090428	ctrb1	chymotrypsinogen B1	1	0.109072301	-1.384182665	0.8	0.757
1229	ENSDARG00000104181	tmsb1	thymosin beta 1	1	0.013308862	-1.392277464	0.55	0.723
1230	ENSDARG00000058371	krt5	keratin 5	1	0.52421068	-1.396205486	0.25	0.293
1231	ENSDARG00000022767	apobb.1	apolipoprotein Bb, tandem duplicate 1	1	0.038471063	-1.402926205	0.15	0.356
1232	ENSDARG00000090286	serpina1	serpin peptidase inhibitor, clade A (alpha-1 antiproteinase, antitrypsin), member 1	1	0.031900592	-1.407991331	0.05	0.263
1233	ENSDARG00000093774	rbp2b	retinol binding protein 2b, cellular	1	0.290830867	-1.408495994	0.2	0.291
1234	ENSDARG00000094041	krt17	keratin 17	1	0.477869125	-1.421665036	0.1	0.151
1235	ENSDARG00000093303	ifitm1	interferon induced transmembrane protein 1	1	0.027863098	-1.434230432	0	0.197
1236	ENSDARG00000040295	apoeb	apolipoprotein Eb	1	0.078592816	-1.436707751	0.35	0.495
1237	ENSDARG00000101160	apoa4a	apolipoprotein A-IV a	1	0.015439148	-1.447091119	0.1	0.368
1238	ENSDARG00000097959	si:dkey-248g15.3	si:dkey-248g15.3	1	0.480407558	-1.463509936	0.25	0.339
1239	ENSDARG00000027088	ptgdsb.1	prostaglandin D2 synthase b, tandem duplicate 1	1	0.737738745	-1.478994141	0.25	0.293
1240	ENSDARG00000100952	wu:fj16a03	wu:fj16a03	1	0.037885475	-1.480312278	0.15	0.374
1241	ENSDARG00000037281	fgg	fibrinogen gamma chain	1	0.212438042	-1.48751521	0.2	0.319
1242	ENSDARG00000036830	krt91	keratin 91	1	0.541961792	-1.488508395	0.35	0.393
1243	ENSDARG00000012076	apoa1a	apolipoprotein A-Ia	1	0.073405896	-1.506007994	0.3	0.477
1244	ENSDARG00000068680	ctrl	chymotrypsin-like	1	0.294177526	-1.52030684	0.3	0.435
1245	ENSDARG00000090850	serpina1l	serine (or cysteine) proteinase inhibitor, clade A (alpha-1 antiproteinase, antitrypsin), member 1, like	1	0.031915215	-1.521532862	0.05	0.263
1246	ENSDARG00000006588	zgc:111983	zgc:111983	1	0.093546665	-1.536226892	0.05	0.193
1247	ENSDARG00000017441	mylz3	myosin, light polypeptide 3, skeletal muscle	1	0.074607293	-1.552432162	0	0.138
1248	ENSDARG00000070844	gamt	guanidinoacetate N-methyltransferase	1	0.023634094	-1.554273227	0.35	0.551
1249	ENSDARG00000099185	chia.2	chitinase, acidic.2	1	0.130470427	-1.560630412	0.15	0.295
1250	ENSDARG00000038153	lgals2b	lectin, galactoside-binding, soluble, 2b	1	0.072224341	-1.563518562	0.95	0.866
1251	ENSDARG00000090268	krtt1c19e	keratin type 1 c19e	1	0.202645035	-1.572650516	0.1	0.21
1252	ENSDARG00000070480	agr2	anterior gradient 2	1	0.293161452	-1.578833508	0.1	0.197
1253	ENSDARG00000092155	apoc2	apolipoprotein C-II	1	0.019677732	-1.580961298	0.15	0.376
1254	ENSDARG00000009978	icn	ictacalcin	1	0.076130888	-1.583130749	0.85	0.919
1255	ENSDARG00000092170	apoc1	apolipoprotein C-I	1	0.452783059	-1.603386375	0.3	0.367
1256	ENSDARG00000059049	zgc:174904	zgc:174904	1	0.112333909	-1.622782655	0.15	0.3
1257	ENSDARG00000104068	gstp1	glutathione S-transferase pi 1	1	0.000792623	-1.654085524	0.5	0.768
1258	ENSDARG00000055514	icn2	ictacalcin 2	1	0.356184849	-1.673465098	0.3	0.416
1259	ENSDARG00000076838	apom	apolipoprotein M	1	0.021599416	-1.695685999	0.05	0.279
1260	ENSDARG00000045180	acta2	actin alpha 2, smooth muscle	1	0.432040819	-1.709779428	0.15	0.222
1261	ENSDARG00000090228	gsta.1	glutathione S-transferase, alpha tandem duplicate 1	1	0.115195896	-1.725925695	0.55	0.685
1262	ENSDARG00000099200	zgc:123103	zgc:123103	1	0.218273957	-1.735582727	0.2	0.319
1263	ENSDARG00000040799	sst1.1	somatostatin 1, tandem duplicate 1	1	0.10305018	-1.738093767	0	0.118
1264	ENSDARG00000068478	gpx4a	glutathione peroxidase 4a	1	0.023330872	-1.751548855	0.3	0.499
1265	ENSDARG00000100582	si:ch211-195b11.3	si:ch211-195b11.3	1	0.225853923	-1.762737616	0.35	0.486
1266	ENSDARG00000043729	plac8.1	placenta associated 8, tandem duplicate 1	1	0.65340783	-1.766989541	0.35	0.378
1267	ENSDARG00000000212	krt97	keratin 97	1	0.005768616	-1.835491405	0.05	0.342
1268	ENSDARG00000093628	s100a11	S100 calcium binding protein A11	1	0.786050159	-1.840572424	0.1	0.127
1269	ENSDARG00000058206	si:ch211-153b23.5	si:ch211-153b23.5	1	0.034512179	-1.908590232	0.15	0.38
1270	ENSDARG00000037425	s100a10a	S100 calcium binding protein A10a	1	0.025501255	-1.912114033	0.15	0.387
1271	ENSDARG00000033161	sst1.2	somatostatin 1, tandem duplicate 2	1	0.441694437	-1.914119677	0.05	0.107
1272	ENSDARG00000040298	apoa4b.1	apolipoprotein A-IV b, tandem duplicate 1	1	0.399853078	-1.944246407	0.5	0.486
1273	ENSDARG00000040907	gcgb	glucagon b	1	0.511835243	-1.953727216	0.2	0.162
1274	ENSDARG00000070038	rbp2a	retinol binding protein 2a, cellular	1	0.140606645	-1.976484207	0.4	0.526
1275	ENSDARG00000017624	krt4	keratin 4	1	0.087298364	-1.979226492	0.8	0.853
1276	ENSDARG00000035832	pyyb	peptide YYb	1	0.33564824	-2.022246927	0.1	0.189
1277	ENSDARG00000014190	sst2	somatostatin 2	1	0.184270417	-2.024498234	0.25	0.16
1278	ENSDARG00000043457	gapdh	glyceraldehyde-3-phosphate dehydrogenase	1	0.000342819	-2.043190622	0.3	0.666
1279	ENSDARG00000095863	afp4	antifreeze protein type IV	1	0.034759867	-2.051121533	0.35	0.565
1280	ENSDARG00000079443	vipb	vasoactive intestinal peptide b	1	0.07141839	-2.072699946	0	0.141
1281	ENSDARG00000036832	cyt1l	type I cytokeratin, enveloping layer, like	1	0.504294563	-2.133779374	0.3	0.372
1282	ENSDARG00000035350	ins	preproinsulin	1	0.956137194	-2.158000822	0.2	0.231
1283	ENSDARG00000016771	tfa	transferrin-a	1	0.015667502	-2.17824886	0.2	0.495
1284	ENSDARG00000044566	fabp6	fatty acid binding protein 6, ileal (gastrotropin)	1	0.269549881	-2.256834714	0.15	0.28
1285	ENSDARG00000091996	tcnbb	transcobalamin beta b	1	0.200310877	-2.317528356	0.2	0.333
1286	ENSDARG00000099197	actc1b	actin alpha cardiac muscle 1b	1	0.172208317	-2.368363302	0.15	0.289
1287	ENSDARG00000053254	mylpfa	myosin light chain, phosphorylatable, fast skeletal muscle a	1	0.007216625	-2.439194504	0	0.272
1288	ENSDARG00000006427	fabp2	fatty acid binding protein 2, intestinal	1	0.000412934	-2.51869808	0.25	0.664
1289	ENSDARG00000059227	fabp1b.1	fatty acid binding protein 1b, tandem duplicate 1	1	0.6673492	-2.520063324	0.55	0.654
1290	ENSDARG00000015866	apoa2	apolipoprotein A-II	1	0.302244683	-2.62652317	0.9	0.942
1291	ENSDARG00000038439	fabp10a	fatty acid binding protein 10a, liver basic	1	0.049476123	-2.752686929	0.85	0.894
1292	ENSDARG00000068088	tcnba	transcobalamin beta a	1	0.392217364	-2.792023724	0.4	0.541
1293	ENSDARG00000092947	cyt1	type I cytokeratin, enveloping layer	1	0.045898401	-3.070341235	0.35	0.578
1294	ENSDARG00000101324	apoa1b	apolipoprotein A-Ib	1	0.000874872	-3.099307593	0.65	0.853
