# Supplementary material for: Cell-type-specific responses to the microbiota across all tissues of the larval zebrafish
Source: Cell Rep. Author manuscript; Available in PMC 2023 Oct 23. (PMC10423310; doi:10.1016/j.celrep.2023.112095)
Supplement: MMC9 [file NIHMS1880944-supplement-MMC9.zip › DataS3/Figure2_PanelC_GenesLists/cluster19.tsv]

	gene	ZFIN_name	full_name	p_val_adj	p_val	avg_logFC	pct.1	pct.2
1	ENSDARG00000056247	bricd5	BRICHOS domain containing 5	0	0	1.229337584	0.719	0.001
2	ENSDARG00000037587	SYNPR	si:dkey-30j16.3	1.75E-280	7.04E-285	0.957363646	0.531	0.003
3	ENSDARG00000103092	grem2b	gremlin 2, DAN family BMP antagonist b	1.11E-279	4.48E-284	2.158242707	0.938	0.014
4	ENSDARG00000013787	gucy1a1	guanylate cyclase 1 soluble subunit alpha 1	6.29E-268	2.53E-272	0.810264351	0.812	0.01
5	ENSDARG00000103515	vcana	versican a	2.93E-230	1.18E-234	0.735610881	0.75	0.011
6	ENSDARG00000075343	csf1a	colony stimulating factor 1a (macrophage)	1.86E-182	7.50E-187	0.785597121	0.688	0.012
7	ENSDARG00000070346	hoxc8a	homeobox C8a	2.68E-160	1.08E-164	0.710237008	0.594	0.01
8	ENSDARG00000076904	loxl5b	lysyl oxidase-like 5b	2.90E-131	1.17E-135	1.084464338	0.719	0.02
9	ENSDARG00000098810	VSTM2B	zgc:194678 [Source:ZFIN;Acc:ZDB-GENE-030131-8082]	4.66E-129	1.88E-133	0.435228847	0.469	0.008
10	ENSDARG00000017884	bgna	biglycan a	7.67E-128	3.09E-132	0.650328036	0.531	0.01
11	ENSDARG00000096905	si:ch73-23l24.1	si:ch73-23l24.1	8.67E-115	3.49E-119	0.335075226	0.469	0.009
12	ENSDARG00000031737	pthlha	parathyroid hormone-like hormone a	2.31E-113	9.29E-118	0.289359265	0.406	0.006
13	ENSDARG00000024759	inhbab	inhibin subunit beta Ab	5.03E-101	2.03E-105	0.287522518	0.312	0.004
14	ENSDARG00000077590	arsj	arylsulfatase family, member J	6.43E-96	2.59E-100	0.403827428	0.438	0.01
15	ENSDARG00000102206	stc2b	stanniocalcin 2b	6.34E-94	2.55E-98	0.466757506	0.5	0.014
16	ENSDARG00000012932	mat2b	methionine adenosyltransferase II, beta	1.26E-87	5.07E-92	1.099095946	0.906	0.056
17	ENSDARG00000030980	csrp1b	cysteine and glycine-rich protein 1b	1.08E-86	4.33E-91	1.02747116	0.875	0.048
18	ENSDARG00000070343	hoxc6a	homeobox C6a	5.60E-85	2.25E-89	0.760487416	0.562	0.02
19	ENSDARG00000070339	hoxc3a	homeobox C3a	9.84E-85	3.96E-89	0.838709927	0.844	0.048
20	ENSDARG00000015399	foxf1	forkhead box F1	8.21E-83	3.30E-87	0.793777537	0.844	0.048
21	ENSDARG00000056630	angptl5	angiopoietin-like 5	1.98E-79	7.99E-84	0.994738408	0.75	0.039
22	ENSDARG00000007407	barx1	BARX homeobox 1	2.42E-76	9.73E-81	0.840902564	0.656	0.03
23	ENSDARG00000012016	hpgd	15-hydroxyprostaglandin dehydrogenase	8.88E-76	3.57E-80	1.143153344	0.781	0.046
24	ENSDARG00000100167	CSDC2 (1 of many)	cold shock domain containing C2, RNA binding b [Source:NCBI gene;Acc:557375]	1.05E-73	4.25E-78	0.305998677	0.344	0.008
25	ENSDARG00000063133	slc4a10a	solute carrier family 4 member 10a	2.03E-73	8.15E-78	0.424610926	0.531	0.02
26	ENSDARG00000098475	arr3b	arrestin 3b, retinal (X-arrestin)	1.55E-72	6.24E-77	0.472388994	0.469	0.016
27	ENSDARG00000059391	gyg1b	glycogenin 1b	6.47E-71	2.61E-75	1.676894824	0.656	0.034
28	ENSDARG00000060452	sdk2b	sidekick cell adhesion molecule 2b	5.09E-70	2.05E-74	0.422318849	0.562	0.024
29	ENSDARG00000094732	mical3b	microtubule associated monooxygenase, calponin and LIM domain containing 3b	5.83E-70	2.35E-74	0.682492853	0.375	0.01
30	ENSDARG00000075382	slc9a6b	solute carrier family 9 member 6b	1.70E-67	6.83E-72	0.469224946	0.406	0.013
31	ENSDARG00000031283	vamp1	vesicle-associated membrane protein 1	1.90E-67	7.66E-72	0.430287322	0.438	0.015
32	ENSDARG00000045594	shisal1a	shisa like 1a	3.71E-67	1.49E-71	0.533805969	0.5	0.02
33	ENSDARG00000086391	cald1b	caldesmon 1b	2.54E-64	1.02E-68	0.658684839	0.719	0.043
34	ENSDARG00000041799	cx43	connexin 43	1.01E-63	4.06E-68	1.801339088	0.938	0.088
35	ENSDARG00000059058	vipr1b	vasoactive intestinal peptide receptor 1b	1.83E-63	7.36E-68	0.340833686	0.438	0.016
36	ENSDARG00000097256	si:ch211-270g19.5	si:ch211-270g19.5	1.87E-62	7.54E-67	0.476569124	0.469	0.018
37	ENSDARG00000011334	ncaldb	neurocalcin delta b	3.45E-62	1.39E-66	0.805125611	0.719	0.045
38	ENSDARG00000012366	fbp2	fructose-1,6-bisphosphatase 2	6.74E-55	2.71E-59	5.704596002	1	0.132
39	ENSDARG00000094324	efemp2a	EGF containing fibulin extracellular matrix protein 2a	1.14E-54	4.59E-59	0.981917323	0.688	0.048
40	ENSDARG00000009899	znf385a	zinc finger protein 385A	6.84E-54	2.75E-58	0.290999613	0.375	0.013
41	ENSDARG00000105564	si:ch73-367j5.3	si:ch73-367j5.3	4.11E-53	1.65E-57	0.277755487	0.406	0.016
42	ENSDARG00000062370	bcl2l13	BCL2 like 13	5.55E-53	2.24E-57	1.003415851	0.75	0.059
43	ENSDARG00000032601	macrod2	mono-ADP ribosylhydrolase 2	2.86E-52	1.15E-56	1.433903285	0.781	0.071
44	ENSDARG00000035552	agtr2	angiotensin II receptor, type 2	1.10E-51	4.44E-56	0.581091068	0.594	0.036
45	ENSDARG00000092810	stap2a	signal transducing adaptor family member 2a	6.57E-51	2.65E-55	0.32968519	0.406	0.017
46	ENSDARG00000007412	slc2a1b	solute carrier family 2 member 1b	1.80E-50	7.27E-55	0.32639982	0.469	0.023
47	ENSDARG00000034801	mylka	myosin, light chain kinase a	2.79E-49	1.12E-53	0.604201296	0.531	0.03
48	ENSDARG00000068257	kcne4	potassium voltage-gated channel, Isk-related family, member 4	4.28E-49	1.72E-53	1.705709607	0.906	0.096
49	ENSDARG00000093738	pth1a	parathyroid hormone 1a	1.47E-45	5.93E-50	1.393606351	0.156	0.002
50	ENSDARG00000038123	myl9a	myosin, light chain 9a, regulatory	7.74E-45	3.12E-49	1.371654853	1	0.139
51	ENSDARG00000052695	nr2f1a	nuclear receptor subfamily 2, group F, member 1a	7.95E-43	3.20E-47	0.645738044	0.656	0.054
52	ENSDARG00000020123	coq8a	coenzyme Q8A [Source:ZFIN;Acc:ZDB-GENE-040718-487]	1.70E-42	6.83E-47	0.880278556	0.781	0.084
53	ENSDARG00000036987	has2	hyaluronan synthase 2	2.28E-42	9.17E-47	0.442205452	0.406	0.02
54	ENSDARG00000013295	slc2a3a	solute carrier family 2 member 3a	1.01E-41	4.08E-46	0.897941589	0.656	0.057
55	ENSDARG00000007975	fth1b	ferritin, heavy polypeptide 1b	3.13E-40	1.26E-44	0.558964525	0.656	0.059
56	ENSDARG00000038139	pdgfbb	platelet-derived growth factor beta polypeptide b	1.56E-39	6.29E-44	0.342000802	0.344	0.015
57	ENSDARG00000104478	cap2	cyclase associated actin cytoskeleton regulatory protein 2	1.58E-39	6.38E-44	0.312528091	0.531	0.036
58	ENSDARG00000070810	ccka	cholecystokinin a	1.82E-39	7.31E-44	0.65877548	0.438	0.025
59	ENSDARG00000026531	alcama	activated leukocyte cell adhesion molecule a	4.34E-39	1.75E-43	1.494976366	0.969	0.156
60	ENSDARG00000009311	pvalb6	parvalbumin 6	8.86E-39	3.57E-43	0.305832996	0.312	0.013
61	ENSDARG00000104100	bmpr1ba	bone morphogenetic protein receptor, type IBa	9.96E-39	4.01E-43	0.63806495	0.531	0.039
62	ENSDARG00000076414	espn	espin	1.14E-38	4.60E-43	0.38009005	0.438	0.026
63	ENSDARG00000010630	hoxb6a	homeobox B6a	2.10E-37	8.47E-42	0.380434617	0.594	0.048
64	ENSDARG00000079012	cbfa2t3	CBFA2/RUNX1 partner transcriptional co-repressor 3	4.04E-37	1.63E-41	0.316630045	0.312	0.013
65	ENSDARG00000039452	hk1	hexokinase 1	7.96E-35	3.21E-39	2.38730278	1	0.216
66	ENSDARG00000077121	cyp26b1	cytochrome P450, family 26, subfamily b, polypeptide 1	2.02E-34	8.13E-39	1.004073134	0.562	0.049
67	ENSDARG00000010318	srpx	sushi-repeat containing protein X-linked	2.39E-34	9.61E-39	0.561989008	0.562	0.048
68	ENSDARG00000045930	rbpms2a	RNA binding protein, mRNA processing factor 2a	3.88E-34	1.56E-38	0.643879353	0.812	0.1
69	ENSDARG00000014796	wnt11r	wingless-type MMTV integration site family, member 11, related [Source:ZFIN;Acc:ZDB-GENE-980526-249]	5.07E-34	2.04E-38	1.782955536	0.688	0.079
70	ENSDARG00000028000	pfkpa	phosphofructokinase, platelet a	2.03E-33	8.16E-38	2.659120607	1	0.235
71	ENSDARG00000045180	acta2	actin alpha 2, smooth muscle	2.99E-33	1.20E-37	2.454768414	1	0.215
72	ENSDARG00000010085	p4ha2	procollagen-proline, 2-oxoglutarate 4-dioxygenase (proline 4-hydroxylase), alpha polypeptide 2	2.32E-32	9.32E-37	1.28138031	0.844	0.13
73	ENSDARG00000042837	atp1b3b	ATPase Na+/K+ transporting subunit beta 3b	1.99E-31	8.01E-36	0.8612334	0.75	0.101
74	ENSDARG00000091728	zgc:114046	zgc:114046	1.04E-29	4.17E-34	0.838754459	0.719	0.093
75	ENSDARG00000003259	loxa	lysyl oxidase a	1.16E-29	4.69E-34	0.894017761	0.594	0.061
76	ENSDARG00000059746	plod1a	procollagen-lysine, 2-oxoglutarate 5-dioxygenase 1a	1.30E-29	5.23E-34	0.824303381	0.875	0.144
77	ENSDARG00000041430	bmp2b	bone morphogenetic protein 2b	1.47E-29	5.91E-34	0.449676549	0.656	0.07
78	ENSDARG00000045408	tagln	transgelin	2.24E-29	9.01E-34	1.899295542	1	0.243
79	ENSDARG00000028367	sult2st3	sulfotransferase family 2, cytosolic sulfotransferase 3	8.43E-29	3.40E-33	0.287831291	0.312	0.017
80	ENSDARG00000003971	isl2a	ISL LIM homeobox 2a	1.91E-28	7.68E-33	0.263929893	0.312	0.017
81	ENSDARG00000006257	vldlr	very low density lipoprotein receptor	1.37E-27	5.52E-32	0.391882535	0.531	0.051
82	ENSDARG00000011932	prkcbp1l	protein kinase C binding protein 1, like	1.93E-26	7.75E-31	0.431577915	0.562	0.06
83	ENSDARG00000028067	bnip3lb	BCL2 interacting protein 3 like b	6.16E-26	2.48E-30	1.703786087	1	0.315
84	ENSDARG00000039684	sirt5	sirtuin 5	7.97E-26	3.21E-30	0.701892875	0.469	0.046
85	ENSDARG00000068967	zgc:153372	zgc:153372	1.68E-25	6.78E-30	0.278385282	0.5	0.047
86	ENSDARG00000099563	inpp5ka	inositol polyphosphate-5-phosphatase Ka	3.80E-25	1.53E-29	0.302060891	0.438	0.038
87	ENSDARG00000001950	ak1	adenylate kinase 1	8.92E-25	3.59E-29	3.928596313	1	0.364
88	ENSDARG00000087402	tpm1	tropomyosin 1 (alpha)	2.14E-24	8.63E-29	2.000079112	1	0.292
89	ENSDARG00000013317	pygmb	phosphorylase, glycogen, muscle b	1.47E-23	5.94E-28	0.442113383	0.625	0.078
90	ENSDARG00000089187	wfdc2	WAP four-disulfide core domain 2	4.35E-23	1.75E-27	0.52631147	0.281	0.017
91	ENSDARG00000008310	ip6k2a	inositol hexakisphosphate kinase 2a	1.44E-22	5.81E-27	1.547500066	0.719	0.129
92	ENSDARG00000021140	pabpc1b	poly A binding protein, cytoplasmic 1 b	1.45E-22	5.83E-27	0.904643023	0.875	0.192
93	ENSDARG00000059367	mfap2	microfibril associated protein 2	1.69E-22	6.79E-27	0.996517842	0.781	0.134
94	ENSDARG00000001975	hsd11b2	hydroxysteroid (11-beta) dehydrogenase 2	1.80E-22	7.24E-27	0.537212282	0.531	0.06
95	ENSDARG00000026582	iscub	iron-sulfur cluster assembly enzyme b	2.18E-22	8.78E-27	0.365882214	0.594	0.073
96	ENSDARG00000069113	dbn1	drebrin 1	1.66E-21	6.70E-26	0.405855757	0.562	0.069
97	ENSDARG00000046013	rasl11a	RAS-like, family 11, member A	2.41E-21	9.72E-26	0.271895398	0.406	0.037
98	ENSDARG00000021366	fbp1a	fructose-1,6-bisphosphatase 1a	2.69E-21	1.08E-25	0.892021558	0.812	0.168
99	ENSDARG00000019702	aldocb	aldolase C, fructose-bisphosphate, b	4.73E-21	1.90E-25	4.037901251	1	0.497
100	ENSDARG00000023578	lpp	LIM domain containing preferred translocation partner in lipoma	4.91E-21	1.98E-25	0.733448307	0.875	0.184
101	ENSDARG00000020265	angptl6	angiopoietin-like 6	5.58E-21	2.25E-25	0.261402682	0.375	0.032
102	ENSDARG00000029353	serpine2	serpin peptidase inhibitor, clade E (nexin, plasminogen activator inhibitor type 1), member 2	6.64E-21	2.67E-25	1.691185884	0.906	0.245
103	ENSDARG00000071082	p4ha1b	prolyl 4-hydroxylase, alpha polypeptide I b	9.03E-21	3.64E-25	1.695573381	0.938	0.299
104	ENSDARG00000012671	inhbaa	inhibin subunit beta Aa	9.41E-21	3.79E-25	1.152753071	0.906	0.201
105	ENSDARG00000074316	itga1	integrin, alpha 1	1.61E-20	6.47E-25	0.253152594	0.5	0.055
106	ENSDARG00000078674	hspb9	heat shock protein, alpha-crystallin-related, 9	1.96E-20	7.91E-25	1.030371741	0.656	0.101
107	ENSDARG00000097827	lrp1aa	low density lipoprotein receptor-related protein 1Aa	8.81E-20	3.55E-24	0.301931837	0.438	0.044
108	ENSDARG00000062171	olfml3b	olfactomedin-like 3b	1.01E-19	4.08E-24	0.630530775	0.656	0.099
109	ENSDARG00000001889	tuba1a	tubulin, alpha 1a	1.15E-19	4.65E-24	0.70740261	0.594	0.082
110	ENSDARG00000096242	si:ch211-76l23.4	si:ch211-76l23.4	1.55E-19	6.25E-24	0.416631915	0.281	0.02
111	ENSDARG00000101251	ldha	lactate dehydrogenase A4	2.17E-19	8.74E-24	3.000287788	1	0.607
112	ENSDARG00000099730	pkma	pyruvate kinase M1/2a	3.48E-19	1.40E-23	3.686664797	1	0.63
113	ENSDARG00000058226	ak3	adenylate kinase 3	4.72E-19	1.90E-23	0.98889081	0.812	0.184
114	ENSDARG00000022456	eno1a	enolase 1a, (alpha)	1.00E-18	4.04E-23	2.863170103	1	0.677
115	ENSDARG00000012987	gpia	glucose-6-phosphate isomerase a	1.40E-18	5.62E-23	2.267092722	1	0.668
116	ENSDARG00000012405	col1a1a	collagen, type I, alpha 1a	1.40E-18	5.64E-23	0.855412541	1	0.284
117	ENSDARG00000045051	slc16a3	solute carrier family 16 member 3	1.45E-18	5.83E-23	2.155813089	0.969	0.447
118	ENSDARG00000076895	flrt3	fibronectin leucine rich transmembrane 3	1.72E-18	6.92E-23	0.315069522	0.406	0.041
119	ENSDARG00000105355	zgc:154164	zgc:154164	1.75E-18	7.06E-23	0.328160815	0.438	0.049
120	ENSDARG00000005423	pgam1a	phosphoglycerate mutase 1a	2.42E-18	9.73E-23	3.068528277	1	0.765
121	ENSDARG00000039914	gapdhs	glyceraldehyde-3-phosphate dehydrogenase, spermatogenic	2.71E-18	1.09E-22	3.524336907	1	0.788
122	ENSDARG00000054191	pgk1	phosphoglycerate kinase 1	2.77E-18	1.12E-22	2.479686139	1	0.752
123	ENSDARG00000040988	tpi1b	triosephosphate isomerase 1b	3.05E-18	1.23E-22	2.847064703	1	0.802
124	ENSDARG00000056831	gng2	guanine nucleotide binding protein (G protein), gamma 2	3.17E-18	1.28E-22	0.992921607	0.812	0.171
125	ENSDARG00000051957	selenom	selenoprotein M	4.20E-18	1.69E-22	0.828520641	0.906	0.229
126	ENSDARG00000005023	fkbp9	FKBP prolyl isomerase 9	4.94E-18	1.99E-22	0.5053622	0.75	0.131
127	ENSDARG00000019137	tram1	translocation associated membrane protein 1	5.14E-18	2.07E-22	1.251691945	0.875	0.268
128	ENSDARG00000020007	col1a2	collagen, type I, alpha 2	1.03E-17	4.15E-22	0.909672802	0.969	0.248
129	ENSDARG00000073909	ppip5k1b	diphosphoinositol pentakisphosphate kinase 1b	1.05E-17	4.24E-22	0.290949486	0.531	0.072
130	ENSDARG00000034434	igf1rb	insulin-like growth factor 1b receptor	1.29E-17	5.19E-22	0.455028499	0.656	0.107
131	ENSDARG00000045132	vdac1	voltage-dependent anion channel 1	1.42E-17	5.71E-22	1.766510408	1	0.586
132	ENSDARG00000063149	tmtc1	transmembrane O-mannosyltransferase targeting cadherins 1	1.53E-17	6.16E-22	0.269376382	0.375	0.037
133	ENSDARG00000015947	matn4	matrilin 4	2.24E-17	9.02E-22	0.307122337	0.281	0.021
134	ENSDARG00000009014	col11a1b	collagen, type XI, alpha 1b	3.84E-17	1.55E-21	0.434712183	0.438	0.05
135	ENSDARG00000005675	sec61a1l	SEC61 translocon alpha 1 subunit, like	5.01E-17	2.02E-21	0.931693116	0.906	0.254
136	ENSDARG00000039007	eno3	enolase 3, (beta, muscle)	8.56E-17	3.45E-21	3.5263921	1	0.734
137	ENSDARG00000045979	zgc:153704	zgc:153704	1.01E-16	4.07E-21	0.385008433	0.562	0.08
138	ENSDARG00000100990	nme3	NME/NM23 nucleoside diphosphate kinase 3	1.76E-16	7.07E-21	0.529795157	0.812	0.176
139	ENSDARG00000008494	myl6	myosin, light chain 6, alkali, smooth muscle and non-muscle	5.36E-16	2.16E-20	0.87531959	1	0.313
140	ENSDARG00000002937	meis1a	Meis homeobox 1 a	7.88E-16	3.17E-20	0.362877764	0.625	0.103
141	ENSDARG00000021046	rhbdd1	rhomboid domain containing 1	1.46E-15	5.89E-20	0.43106739	0.406	0.048
142	ENSDARG00000019881	bsg	basigin	2.82E-15	1.13E-19	1.700620793	0.969	0.914
143	ENSDARG00000006526	fn1b	fibronectin 1b	3.18E-15	1.28E-19	1.52508943	1	0.418
144	ENSDARG00000030092	tram2	translocation associated membrane protein 2	5.33E-15	2.15E-19	0.455298284	0.594	0.102
145	ENSDARG00000011582	sox5	SRY-box transcription factor 5	7.16E-15	2.88E-19	0.520014347	0.469	0.067
146	ENSDARG00000006901	si:ch1073-459j12.1	si:ch1073-459j12.1	7.45E-15	3.00E-19	0.401656662	0.438	0.055
147	ENSDARG00000018966	cyb5r1	cytochrome b5 reductase 1	9.34E-15	3.76E-19	1.095314931	0.875	0.308
148	ENSDARG00000014106	cfl2	cofilin 2 (muscle)	1.13E-14	4.56E-19	0.373977403	0.688	0.134
149	ENSDARG00000045676	calua	calumenin a	2.43E-14	9.78E-19	1.10257734	0.906	0.29
150	ENSDARG00000029695	pgp	phosphoglycolate phosphatase	3.18E-14	1.28E-18	1.937198809	0.875	0.321
151	ENSDARG00000004753	mylkb	myosin light chain kinase b	3.80E-14	1.53E-18	0.258376177	0.344	0.037
152	ENSDARG00000008100	slc7a10a	solute carrier family 7 member 10a	4.37E-14	1.76E-18	0.358674759	0.562	0.092
153	ENSDARG00000104820	psd3l	pleckstrin and Sec7 domain containing 3, like	7.14E-14	2.87E-18	0.266911913	0.375	0.044
154	ENSDARG00000044074	loxl2b	lysyl oxidase-like 2b	9.02E-14	3.63E-18	0.436208819	0.5	0.075
155	ENSDARG00000060542	lgr4	leucine-rich repeat containing G protein-coupled receptor 4	1.33E-13	5.36E-18	0.40984325	0.5	0.081
156	ENSDARG00000026801	stau2	staufen double-stranded RNA binding protein 2	1.60E-13	6.46E-18	0.84998904	0.969	0.5
157	ENSDARG00000024537	emilin1a	elastin microfibril interfacer 1a	2.15E-13	8.65E-18	0.255581657	0.25	0.021
158	ENSDARG00000052061	col4a6	collagen, type IV, alpha 6	4.40E-13	1.77E-17	0.438071621	0.625	0.117
159	ENSDARG00000027529	hmox1a	heme oxygenase 1a	5.80E-13	2.34E-17	2.102627965	0.594	0.13
160	ENSDARG00000074667	akt1s1	AKT1 substrate 1 (proline-rich)	7.41E-13	2.98E-17	0.4707446	0.75	0.179
161	ENSDARG00000018010	crtap	cartilage associated protein	9.25E-13	3.73E-17	0.395378774	0.688	0.135
162	ENSDARG00000001873	phgdh	phosphoglycerate dehydrogenase	1.23E-12	4.95E-17	0.52492297	0.656	0.135
163	ENSDARG00000032535	praf2	PRA1 domain family, member 2	1.54E-12	6.19E-17	0.401101619	0.719	0.156
164	ENSDARG00000019353	sparc	secreted protein, acidic, cysteine-rich (osteonectin)	2.04E-12	8.21E-17	1.022689404	1	0.439
165	ENSDARG00000087198	cthrc1a	collagen triple helix repeat containing 1a	2.91E-12	1.17E-16	0.259929637	0.312	0.034
166	ENSDARG00000008030	myl9b	myosin, light chain 9b, regulatory	2.93E-12	1.18E-16	0.781921966	0.969	0.337
167	ENSDARG00000103542	vegfaa	vascular endothelial growth factor Aa	3.95E-12	1.59E-16	0.69482613	0.875	0.263
168	ENSDARG00000015228	ero1a	endoplasmic reticulum oxidoreductase alpha	5.24E-12	2.11E-16	0.590232362	0.75	0.181
169	ENSDARG00000032614	msi2b	musashi RNA-binding protein 2b	7.21E-12	2.90E-16	0.519037806	0.625	0.135
170	ENSDARG00000071235	si:ch211-117c9.5	si:ch211-117c9.5	1.04E-11	4.20E-16	0.41848863	0.406	0.06
171	ENSDARG00000070360	inka1a	inka box actin regulator 1a	1.17E-11	4.73E-16	0.422814211	0.438	0.068
172	ENSDARG00000044304	prrc1	proline-rich coiled-coil 1	1.35E-11	5.43E-16	0.550806741	0.719	0.186
173	ENSDARG00000040657	wipi1	WD repeat domain, phosphoinositide interacting 1	1.93E-11	7.79E-16	0.266240695	0.469	0.075
174	ENSDARG00000018491	pdia4	protein disulfide isomerase family A, member 4	2.66E-11	1.07E-15	1.37668825	0.594	0.137
175	ENSDARG00000007279	yipf5	Yip1 domain family, member 5	3.96E-11	1.59E-15	0.311289218	0.656	0.141
176	ENSDARG00000045074	arl4d	ADP-ribosylation factor-like 4D	4.49E-11	1.81E-15	0.611733268	0.438	0.075
177	ENSDARG00000036820	mgll	monoglyceride lipase	4.51E-11	1.82E-15	0.522732946	0.688	0.16
178	ENSDARG00000095947	adkb	adenosine kinase b	5.20E-11	2.09E-15	0.677143885	0.719	0.21
179	ENSDARG00000038213	slc35b1	solute carrier family 35 member B1	5.96E-11	2.40E-15	0.722162937	0.562	0.128
180	ENSDARG00000039997	ptp4a3	protein tyrosine phosphatase type IVA, member 3 [Source:ZFIN;Acc:ZDB-GENE-040426-2220]	6.26E-11	2.52E-15	0.577861058	0.688	0.181
181	ENSDARG00000002745	tdh	L-threonine dehydrogenase	7.65E-11	3.08E-15	1.307793527	0.969	0.455
182	ENSDARG00000099491	tmem176l.1	transmembrane protein 176l.1	1.45E-10	5.86E-15	0.47486111	0.812	0.215
183	ENSDARG00000098671	prelid1a	PRELI domain containing 1a	1.50E-10	6.03E-15	1.02992474	0.938	0.617
184	ENSDARG00000104138	igfbp7	insulin-like growth factor binding protein 7	1.73E-10	6.98E-15	0.47350219	0.688	0.164
185	ENSDARG00000036965	rnf24	ring finger protein 24	2.26E-10	9.08E-15	0.258531486	0.594	0.119
186	ENSDARG00000013623	vdac2	voltage-dependent anion channel 2	2.41E-10	9.71E-15	1.109640872	1	0.934
187	ENSDARG00000041110	dnajc3a	DnaJ (Hsp40) homolog, subfamily C, member 3a	4.54E-10	1.83E-14	0.659790656	0.531	0.12
188	ENSDARG00000056108	ndufa4	NADH:ubiquinone oxidoreductase subunit A4	5.09E-10	2.05E-14	0.7881282	0.938	0.352
189	ENSDARG00000075021	fam120a	family with sequence similarity 120A	7.30E-10	2.94E-14	0.507363768	0.75	0.211
190	ENSDARG00000010432	eaf2	ELL associated factor 2	1.13E-09	4.54E-14	0.258592795	0.562	0.115
191	ENSDARG00000032606	sept8a	septin 8a	1.22E-09	4.90E-14	0.499874107	0.844	0.243
192	ENSDARG00000039576	fstl1b	follistatin-like 1b	2.02E-09	8.12E-14	0.663623224	0.938	0.322
193	ENSDARG00000009901	slc38a5a	solute carrier family 38 member 5a	4.33E-09	1.75E-13	0.32796458	0.531	0.108
194	ENSDARG00000004581	sel1l	SEL1L adaptor subunit of ERAD E3 ubiquitin ligase	4.91E-09	1.98E-13	0.298519012	0.469	0.09
195	ENSDARG00000002912	adipor1a	adiponectin receptor 1a	4.92E-09	1.98E-13	0.467323075	0.562	0.122
196	ENSDARG00000032553	egln3	egl-9 family hypoxia-inducible factor 3	5.21E-09	2.10E-13	0.885760565	0.906	0.375
197	ENSDARG00000069099	tmco1	transmembrane and coiled-coil domains 1	6.30E-09	2.54E-13	0.441141394	0.719	0.199
198	ENSDARG00000068738	cox5b2	cytochrome c oxidase subunit 5B2	6.83E-09	2.75E-13	0.390255843	0.625	0.152
199	ENSDARG00000017195	foxf2a	forkhead box F2a	8.33E-09	3.36E-13	0.260639153	0.344	0.049
200	ENSDARG00000104314	nrg1	neuregulin 1	9.39E-09	3.78E-13	0.750750416	0.5	0.107
201	ENSDARG00000060796	slc20a2	solute carrier family 20 member 2	1.01E-08	4.07E-13	0.517561755	0.719	0.206
202	ENSDARG00000100564	sil1	SIL1 nucleotide exchange factor	1.52E-08	6.10E-13	0.495937427	0.562	0.132
203	ENSDARG00000092798	ppib	peptidylprolyl isomerase B (cyclophilin B)	1.64E-08	6.59E-13	0.897700433	1	0.9
204	ENSDARG00000055945	asph	aspartate beta-hydroxylase	2.07E-08	8.35E-13	0.407433733	0.75	0.211
205	ENSDARG00000010962	fkbp7	FKBP prolyl isomerase 7	2.30E-08	9.25E-13	0.255169292	0.625	0.138
206	ENSDARG00000029071	creld2	cysteine-rich with EGF-like domains 2	2.30E-08	9.25E-13	0.268905131	0.406	0.072
207	ENSDARG00000001940	dnajc1	DnaJ (Hsp40) homolog, subfamily C, member 1	2.59E-08	1.04E-12	0.612051673	0.812	0.279
208	ENSDARG00000086309	erlec1	endoplasmic reticulum lectin 1	2.85E-08	1.15E-12	0.253234012	0.594	0.134
209	ENSDARG00000071586	tgfbi	transforming growth factor, beta-induced	3.17E-08	1.28E-12	0.286452698	0.5	0.102
210	ENSDARG00000073962	ccdc32	coiled-coil domain containing 32	3.22E-08	1.30E-12	0.333219006	0.656	0.168
211	ENSDARG00000059933	plpp3	phospholipid phosphatase 3	3.25E-08	1.31E-12	0.317067631	0.781	0.214
212	ENSDARG00000103994	ppiab	peptidylprolyl isomerase Ab (cyclophilin A)	3.32E-08	1.34E-12	0.582272564	1	0.969
213	ENSDARG00000052783	cdc42ep3	CDC42 effector protein (Rho GTPase binding) 3	3.90E-08	1.57E-12	0.310090756	0.281	0.038
214	ENSDARG00000056490	zgc:110158	zgc:110158	4.12E-08	1.66E-12	0.251263221	0.375	0.063
215	ENSDARG00000094316	si:rp71-80o10.4	si:rp71-80o10.4	5.21E-08	2.10E-12	0.250830439	0.469	0.091
216	ENSDARG00000101406	rplp2	ribosomal protein, large P2	6.30E-08	2.54E-12	-0.60868012	1	0.998
217	ENSDARG00000063177	manf	mesencephalic astrocyte-derived neurotrophic factor	7.67E-08	3.09E-12	1.553463829	0.844	0.437
218	ENSDARG00000069752	ckba	creatine kinase, brain a	8.55E-08	3.44E-12	1.10547331	0.938	0.538
219	ENSDARG00000061196	emilin2a	elastin microfibril interfacer 2a	9.23E-08	3.72E-12	0.322050292	0.219	0.024
220	ENSDARG00000013976	anxa13	annexin A13	9.67E-08	3.90E-12	0.579351732	0.906	0.323
221	ENSDARG00000004757	ybx1	Y box binding protein 1	1.20E-07	4.82E-12	0.457723193	1	0.991
222	ENSDARG00000077372	tfr1b	transferrin receptor 1b	1.38E-07	5.58E-12	0.601711405	0.906	0.382
223	ENSDARG00000011407	col2a1b	collagen, type II, alpha 1b	1.48E-07	5.96E-12	0.360165539	0.469	0.092
224	ENSDARG00000074790	rab5if	RAB5 interacting factor	1.61E-07	6.49E-12	1.1292048	0.875	0.465
225	ENSDARG00000054749	lmo4b	LIM domain only 4b	1.66E-07	6.70E-12	0.442393837	0.312	0.049
226	ENSDARG00000043257	ckbb	creatine kinase, brain b	1.86E-07	7.48E-12	0.708028683	0.844	0.309
227	ENSDARG00000033738	zgc:153867	zgc:153867	2.09E-07	8.40E-12	0.786089162	1	0.898
228	ENSDARG00000026165	col11a1a	collagen, type XI, alpha 1a	2.40E-07	9.65E-12	0.452258114	0.5	0.107
229	ENSDARG00000041703	rrbp1b	ribosome binding protein 1b	2.41E-07	9.72E-12	0.50315301	0.688	0.194
230	ENSDARG00000075622	zgc:174938	zgc:174938	2.60E-07	1.05E-11	0.266784317	0.375	0.065
231	ENSDARG00000043182	hhla2a.1	HERV-H LTR-associating 2a, tandem duplicate 1	2.80E-07	1.13E-11	0.27835868	0.469	0.095
232	ENSDARG00000042133	si:dkey-51e6.1	si:dkey-51e6.1	3.14E-07	1.26E-11	0.324382491	0.594	0.154
233	ENSDARG00000071403	oaz1a	ornithine decarboxylase antizyme 1a	3.15E-07	1.27E-11	0.717653557	1	0.884
234	ENSDARG00000074335	boc	BOC cell adhesion associated, oncogene regulated	3.20E-07	1.29E-11	0.280639508	0.531	0.116
235	ENSDARG00000101063	CABZ01058650.1	thiosulfate sulfurtransferase/rhodanese-like domain-containing protein 1 [Source:NCBI gene;Acc:561325]	3.57E-07	1.44E-11	0.741584766	0.594	0.175
236	ENSDARG00000052063	col4a5	collagen, type IV, alpha 5 (Alport syndrome)	5.49E-07	2.21E-11	0.472065004	0.531	0.124
237	ENSDARG00000021343	wsb1	WD repeat and SOCS box containing 1	7.43E-07	2.99E-11	0.529004078	0.875	0.357
238	ENSDARG00000076667	ccng1	cyclin G1	8.37E-07	3.37E-11	0.616781101	1	0.876
239	ENSDARG00000060841	pik3c2a	phosphatidylinositol-4-phosphate 3-kinase, catalytic subunit type 2 alpha	9.74E-07	3.92E-11	0.292662603	0.594	0.152
240	ENSDARG00000056725	hmgb3a	high mobility group box 3a	1.02E-06	4.10E-11	0.667597024	0.906	0.381
241	ENSDARG00000016516	rbm8a	RNA binding motif protein 8A	1.13E-06	4.55E-11	0.64210347	0.969	0.754
242	ENSDARG00000102878	mapre3b	microtubule-associated protein, RP/EB family, member 3b	1.32E-06	5.33E-11	0.258166825	0.469	0.101
243	ENSDARG00000009534	wls	Wnt ligand secretion mediator	1.57E-06	6.31E-11	0.622167576	0.719	0.262
244	ENSDARG00000019949	serpinh1b	serpin peptidase inhibitor, clade H (heat shock protein 47), member 1b	1.82E-06	7.35E-11	1.100980433	0.562	0.152
245	ENSDARG00000013670	hyou1	hypoxia up-regulated 1	2.00E-06	8.04E-11	0.92734082	0.688	0.246
246	ENSDARG00000015394	thoc7	THO complex 7	2.52E-06	1.01E-10	0.926391225	0.594	0.199
247	ENSDARG00000019367	tgfb3	transforming growth factor, beta 3	2.81E-06	1.13E-10	0.363650192	0.406	0.083
248	ENSDARG00000045092	cdk5rap3	CDK5 regulatory subunit associated protein 3	2.83E-06	1.14E-10	0.318959417	0.469	0.11
249	ENSDARG00000053684	aldob	aldolase b, fructose-bisphosphate	2.98E-06	1.20E-10	0.986596384	1	0.737
250	ENSDARG00000002792	arcn1a	archain 1a	3.06E-06	1.23E-10	0.393124973	0.688	0.224
251	ENSDARG00000011597	atxn2l	ataxin 2-like	3.26E-06	1.31E-10	0.362897446	0.594	0.167
252	ENSDARG00000036764	hax1	HCLS1 associated protein X-1	4.02E-06	1.62E-10	0.366578927	0.594	0.173
253	ENSDARG00000046127	tk2	thymidine kinase 2	4.10E-06	1.65E-10	0.289593836	0.5	0.119
254	ENSDARG00000102590	polr3h	polymerase (RNA) III (DNA directed) polypeptide H	4.15E-06	1.67E-10	0.301852008	0.625	0.175
255	ENSDARG00000056407	irf8	interferon regulatory factor 8	4.53E-06	1.83E-10	0.358798926	0.219	0.028
256	ENSDARG00000022340	ufc1	ubiquitin-fold modifier conjugating enzyme 1	4.69E-06	1.89E-10	0.466589626	0.812	0.32
257	ENSDARG00000074908	col6a1	collagen, type VI, alpha 1	6.07E-06	2.44E-10	0.305537865	0.75	0.249
258	ENSDARG00000025326	myl12.2	myosin, light chain 12, genome duplicate 2	7.26E-06	2.92E-10	0.341553358	0.688	0.219
259	ENSDARG00000039601	ier3ip1	immediate early response 3 interacting protein 1	8.79E-06	3.54E-10	0.517866784	0.938	0.576
260	ENSDARG00000004714	tcf12	transcription factor 12	9.35E-06	3.77E-10	0.574307127	0.531	0.138
261	ENSDARG00000015088	dnajb11	DnaJ heat shock protein family (Hsp40) member B11	1.20E-05	4.84E-10	0.783972175	0.781	0.353
262	ENSDARG00000053070	gosr2	golgi SNAP receptor complex member 2	1.25E-05	5.03E-10	0.313599452	0.625	0.187
263	ENSDARG00000023220	selenot2	selenoprotein T, 2	1.56E-05	6.28E-10	0.573895419	0.906	0.383
264	ENSDARG00000099411	zgc:158343	zgc:158343	1.87E-05	7.52E-10	0.933501118	0.906	0.534
265	ENSDARG00000071426	lrrc59	leucine rich repeat containing 59	1.93E-05	7.77E-10	1.218029075	0.75	0.336
266	ENSDARG00000018953	gclm	glutamate-cysteine ligase, modifier subunit	2.10E-05	8.44E-10	0.450258939	0.938	0.431
267	ENSDARG00000036299	nucb2a	nucleobindin 2a	2.19E-05	8.83E-10	0.406332956	0.781	0.281
268	ENSDARG00000101844	mibp2	muscle-specific beta 1 integrin binding protein 2	2.46E-05	9.91E-10	0.495524092	1	0.975
269	ENSDARG00000012656	atf6	activating transcription factor 6	2.64E-05	1.06E-09	0.503072633	0.844	0.355
270	ENSDARG00000103791	nme2b.1	NME/NM23 nucleoside diphosphate kinase 2b, tandem duplicate 1	2.88E-05	1.16E-09	-0.479540142	1	0.994
271	ENSDARG00000035985	fam210aa	family with sequence similarity 210 member Aa	2.97E-05	1.19E-09	0.410351913	0.656	0.228
272	ENSDARG00000005122	atp2a2b	ATPase sarcoplasmic/endoplasmic reticulum Ca2+ transporting 2b	3.04E-05	1.22E-09	0.701526565	0.875	0.422
273	ENSDARG00000034700	vegfab	vascular endothelial growth factor Ab	3.07E-05	1.24E-09	0.352696339	0.562	0.164
274	ENSDARG00000006786	copz2	COPI coat complex subunit zeta 2	3.41E-05	1.37E-09	0.477822351	0.594	0.19
275	ENSDARG00000021124	cfl1	cofilin 1	4.41E-05	1.78E-09	0.620434394	1	0.921
276	ENSDARG00000056995	snai1a	snail family zinc finger 1a	4.45E-05	1.79E-09	0.402239919	0.438	0.105
277	ENSDARG00000037746	actb1	actin, beta 1	4.94E-05	1.99E-09	-1.253861546	1	0.964
278	ENSDARG00000099664	selenof	selenoprotein F	5.50E-05	2.21E-09	0.637503914	0.938	0.705
279	ENSDARG00000044182	stau1	staufen double-stranded RNA binding protein 1	5.67E-05	2.28E-09	0.39350696	0.75	0.265
280	ENSDARG00000009001	pdia6	protein disulfide isomerase family A, member 6	5.97E-05	2.40E-09	1.691372167	0.719	0.346
281	ENSDARG00000056600	papss2b	3'-phosphoadenosine 5'-phosphosulfate synthase 2b	6.50E-05	2.62E-09	0.333301	0.5	0.139
282	ENSDARG00000031819	eif4ebp2	eukaryotic translation initiation factor 4E binding protein 2	6.54E-05	2.63E-09	0.578320994	0.938	0.728
283	ENSDARG00000061100	nars	asparaginyl-tRNA synthetase [Source:ZFIN;Acc:ZDB-GENE-030131-1016]	7.31E-05	2.95E-09	0.614662498	0.844	0.414
284	ENSDARG00000088091	pfn1	profilin 1	9.82E-05	3.95E-09	0.683805294	1	0.698
285	ENSDARG00000005840	got2b	glutamic-oxaloacetic transaminase 2b, mitochondrial	9.93E-05	4.00E-09	0.51856894	0.938	0.496
286	ENSDARG00000061235	alg5	ALG5 dolichyl-phosphate beta-glucosyltransferase	1.00E-04	4.03E-09	0.43212609	0.719	0.268
287	ENSDARG00000098695	vclb	vinculin b	0.000120255	4.84E-09	0.376108108	0.75	0.264
288	ENSDARG00000058650	dpm3	dolichyl-phosphate mannosyltransferase subunit 3, regulatory	0.000124746	5.02E-09	0.299850838	0.531	0.152
289	ENSDARG00000028336	dhdhl	dihydrodiol dehydrogenase (dimeric), like	0.000128225	5.16E-09	0.796012989	0.781	0.374
290	ENSDARG00000104782	oaz1b	ornithine decarboxylase antizyme 1b	0.000149251	6.01E-09	0.624356685	1	0.823
291	ENSDARG00000092660	cyp27c1	cytochrome P450, family 27, subfamily C, polypeptide 1	0.000157765	6.35E-09	0.853776679	0.25	0.041
292	ENSDARG00000062821	slc6a15	solute carrier family 6 member 15	0.00017916	7.21E-09	0.32103719	0.281	0.05
293	ENSDARG00000099439	serp1	stress-associated endoplasmic reticulum protein 1	0.000180779	7.28E-09	1.262287269	0.844	0.555
294	ENSDARG00000069980	lman1	lectin, mannose-binding, 1	0.000193959	7.81E-09	0.384187252	0.594	0.188
295	ENSDARG00000018562	cope	COPI coat complex subunit epsilon	0.000204565	8.24E-09	0.552971687	0.875	0.476
296	ENSDARG00000040534	epcam	epithelial cell adhesion molecule	0.000208462	8.39E-09	-2.647964235	0.281	0.705
297	ENSDARG00000056619	arhgap42a	Rho GTPase activating protein 42a	0.000294266	1.18E-08	0.304169985	0.562	0.174
298	ENSDARG00000037846	hm13	histocompatibility (minor) 13	0.000320166	1.29E-08	0.419735873	0.781	0.339
299	ENSDARG00000074378	junba	JunB proto-oncogene, AP-1 transcription factor subunit a	0.00032614	1.31E-08	-1.106142883	0.562	0.809
300	ENSDARG00000035913	yars	tyrosyl-tRNA synthetase [Source:ZFIN;Acc:ZDB-GENE-030425-2]	0.000343028	1.38E-08	0.3216001	0.719	0.267
301	ENSDARG00000017624	krt4	keratin 4	0.00040321	1.62E-08	-3.333359039	0.75	0.854
302	ENSDARG00000011665	aldoaa	aldolase a, fructose-bisphosphate, a	0.000422041	1.70E-08	0.638789963	0.969	0.806
303	ENSDARG00000003695	vdac3	voltage-dependent anion channel 3	0.000448431	1.81E-08	0.493622604	0.938	0.658
304	ENSDARG00000039863	lifrb	LIF receptor subunit alpha b	0.000464577	1.87E-08	0.367910031	0.531	0.153
305	ENSDARG00000014165	ssr3	signal sequence receptor, gamma	0.000520522	2.10E-08	0.959046704	0.938	0.822
306	ENSDARG00000059070	gars	glycyl-tRNA synthetase [Source:ZFIN;Acc:ZDB-GENE-030131-9174]	0.000776276	3.13E-08	0.38490702	0.75	0.319
307	ENSDARG00000032405	ckap4	cytoskeleton associated protein 4	0.00083854	3.38E-08	0.330542129	0.781	0.287
308	ENSDARG00000076568	sec61b	SEC61 translocon beta subunit	0.000951976	3.83E-08	0.839642151	0.969	0.893
309	ENSDARG00000036754	hmgn3	high mobility group nucleosomal binding domain 3	0.001021779	4.11E-08	0.375196916	0.75	0.294
310	ENSDARG00000021309	rhoca	ras homolog family member Ca	0.001142558	4.60E-08	-0.895783251	0.188	0.634
311	ENSDARG00000104901	ostc	oligosaccharyltransferase complex subunit	0.001249182	5.03E-08	0.607197765	0.938	0.657
312	ENSDARG00000008237	sars	seryl-tRNA synthetase [Source:ZFIN;Acc:ZDB-GENE-040831-1]	0.001311656	5.28E-08	0.519018647	0.812	0.44
313	ENSDARG00000069142	aars	alanyl-tRNA synthetase [Source:ZFIN;Acc:ZDB-GENE-030131-3663]	0.001338638	5.39E-08	0.495610886	0.812	0.409
314	ENSDARG00000026611	socs3b	suppressor of cytokine signaling 3b	0.001411829	5.69E-08	0.577590491	0.781	0.368
315	ENSDARG00000024314	herpud1	homocysteine-inducible, endoplasmic reticulum stress-inducible, ubiquitin-like domain member 1	0.001732334	6.98E-08	0.597298065	0.5	0.168
316	ENSDARG00000003952	pfn2	profilin 2	0.001763115	7.10E-08	0.478816263	1	0.879
317	ENSDARG00000070472	arf5	ADP-ribosylation factor 5	0.001825249	7.35E-08	0.493104781	1	0.785
318	ENSDARG00000018060	pik3r2	phosphoinositide-3-kinase, regulatory subunit 2 (beta)	0.001951791	7.86E-08	0.362192593	0.469	0.145
319	ENSDARG00000103824	hint1	histidine triad nucleotide binding protein 1	0.002050018	8.25E-08	0.516067627	0.875	0.537
320	ENSDARG00000019444	ssr4	signal sequence receptor, delta	0.002068661	8.33E-08	0.77290549	1	0.845
321	ENSDARG00000104537	cox7c	cytochrome c oxidase subunit 7C	0.002317897	9.33E-08	-0.725540113	1	0.951
322	ENSDARG00000027740	adcyap1b	adenylate cyclase activating polypeptide 1b	0.002491914	1.00E-07	1.243541324	0.219	0.038
323	ENSDARG00000103799	kars	lysyl-tRNA synthetase [Source:ZFIN;Acc:ZDB-GENE-021115-8]	0.003735704	1.50E-07	0.749442664	0.875	0.512
324	ENSDARG00000012972	cfl1l	cofilin 1 (non-muscle), like	0.00381822	1.54E-07	-2.088378527	0.094	0.556
325	ENSDARG00000100363	dcun1d5	DCN1, defective in cullin neddylation 1, domain containing 5 (S. cerevisiae)	0.004816852	1.94E-07	0.252214749	0.625	0.217
326	ENSDARG00000079296	gcga	glucagon a	0.004846318	1.95E-07	-0.310443864	0.906	0.503
327	ENSDARG00000056627	cxcl14	chemokine (C-X-C motif) ligand 14	0.005023038	2.02E-07	0.502624632	0.5	0.163
328	ENSDARG00000003693	hars	histidyl-tRNA synthetase	0.005255079	2.12E-07	0.363393626	0.875	0.422
329	ENSDARG00000040314	psph	phosphoserine phosphatase	0.00528069	2.13E-07	0.298577615	0.75	0.301
330	ENSDARG00000043857	ufm1	ubiquitin-fold modifier 1	0.0059598	2.40E-07	0.480743575	0.75	0.357
331	ENSDARG00000042874	phlda2	pleckstrin homology-like domain, family A, member 2	0.006095954	2.45E-07	-1.472074052	0.219	0.619
332	ENSDARG00000052942	aspg	asparaginase homolog (S. cerevisiae)	0.00613962	2.47E-07	0.273529964	0.438	0.132
333	ENSDARG00000103846	hspa5	heat shock protein 5	0.006189321	2.49E-07	2.678587019	0.875	0.682
334	ENSDARG00000013250	tars	threonyl-tRNA synthetase [Source:ZFIN;Acc:ZDB-GENE-041010-218]	0.007126281	2.87E-07	0.454404009	0.906	0.452
335	ENSDARG00000063905	mt-co1	cytochrome c oxidase I, mitochondrial	0.007921852	3.19E-07	-0.650617235	1	0.985
336	ENSDARG00000104181	tmsb1	thymosin beta 1	0.008274203	3.33E-07	-2.735313192	0.531	0.724
337	ENSDARG00000037559	uba1	ubiquitin-like modifier activating enzyme 1	0.00842144	3.39E-07	0.502437601	0.812	0.444
338	ENSDARG00000040864	si:dkey-286j15.1	si:dkey-286j15.1	0.00934953	3.76E-07	0.275486596	0.688	0.256
339	ENSDARG00000039851	dhdds	dehydrodolichyl diphosphate synthase	0.009433671	3.80E-07	0.442671973	0.531	0.195
340	ENSDARG00000018693	cdh2	cadherin 2, type 1, N-cadherin (neuronal)	0.009609233	3.87E-07	0.394157353	0.594	0.222
341	ENSDARG00000061169	larp1b	La ribonucleoprotein 1B	0.009808268	3.95E-07	0.311075457	0.625	0.25
342	ENSDARG00000017320	f11r.1	F11 receptor, tandem duplicate 1	0.010124948	4.08E-07	-1.027418727	0.062	0.532
343	ENSDARG00000013628	cd164	CD164 molecule, sialomucin	0.010314753	4.15E-07	0.426638956	0.812	0.432
344	ENSDARG00000035631	sdf2l1	stromal cell-derived factor 2-like 1	0.01079782	4.35E-07	0.875098841	0.594	0.277
345	ENSDARG00000070386	krtcap2	keratinocyte associated protein 2	0.011550077	4.65E-07	0.745686299	0.844	0.527
346	ENSDARG00000041505	itm2bb	integral membrane protein 2Bb	0.011896628	4.79E-07	-0.649980962	0.031	0.497
347	ENSDARG00000099039	pcbp2	poly(rC) binding protein 2	0.012448473	5.01E-07	0.390609204	0.938	0.588
348	ENSDARG00000021905	derl1	derlin 1	0.012858185	5.18E-07	0.297420377	0.656	0.258
349	ENSDARG00000038030	rbx1	ring-box 1, E3 ubiquitin protein ligase	0.014866627	5.99E-07	0.351953263	1	0.791
350	ENSDARG00000037654	pmm2	phosphomannomutase 2	0.01496626	6.03E-07	0.347098883	0.594	0.223
351	ENSDARG00000003570	hsp90b1	heat shock protein 90, beta (grp94), member 1	0.015269856	6.15E-07	2.298241395	0.688	0.433
352	ENSDARG00000022303	higd1a	HIG1 hypoxia inducible domain family, member 1A	0.015814554	6.37E-07	0.576128511	1	0.892
353	ENSDARG00000032866	erh	ERH mRNA splicing and mitosis factor	0.016268939	6.55E-07	0.431547767	0.938	0.732
354	ENSDARG00000030479	hmgb1b	high mobility group box 1b	0.018339396	7.38E-07	0.251150838	0.875	0.407
355	ENSDARG00000086216	prr13	proline rich 13	0.018494978	7.45E-07	-0.914261379	0.031	0.49
356	ENSDARG00000009830	hdlbpa	high density lipoprotein binding protein a	0.018708737	7.53E-07	0.513944276	1	0.792
357	ENSDARG00000070787	jupa	junction plakoglobin a	0.01975648	7.96E-07	-0.981956256	0.281	0.631
358	ENSDARG00000009544	cldnb	claudin b	0.020396047	8.21E-07	-2.114490081	0.25	0.614
359	ENSDARG00000103979	calr3a	calreticulin 3a	0.022670102	9.13E-07	1.672696307	0.75	0.482
360	ENSDARG00000071697	zgc:66433	zgc:66433	0.022678337	9.13E-07	0.284477453	0.344	0.086
361	ENSDARG00000054433	yipf6	Yip1 domain family, member 6	0.02278028	9.17E-07	0.47648435	0.594	0.269
362	ENSDARG00000007347	degs1	delta(4)-desaturase, sphingolipid 1	0.022973183	9.25E-07	0.345212882	0.688	0.3
363	ENSDARG00000090752	plk2a	polo-like kinase 2a (Drosophila)	0.023138778	9.32E-07	0.326700662	0.344	0.088
364	ENSDARG00000010276	ptgs2b	prostaglandin-endoperoxide synthase 2b	0.023959603	9.65E-07	0.408864627	0.594	0.232
365	ENSDARG00000070426	chac1	ChaC, cation transport regulator homolog 1 (E. coli)	0.024185121	9.74E-07	1.261840917	0.875	0.646
366	ENSDARG00000006260	tuba8l4	tubulin, alpha 8 like 4	0.026947096	1.09E-06	0.443769157	0.969	0.789
367	ENSDARG00000030213	sap30l	sap30-like	0.028351063	1.14E-06	0.459657741	0.969	0.665
368	ENSDARG00000039493	naa20	N(alpha)-acetyltransferase 20, NatB catalytic subunit	0.030528982	1.23E-06	0.344473837	0.75	0.346
369	ENSDARG00000008811	cmtm3	CKLF-like MARVEL transmembrane domain containing 3	0.033613254	1.35E-06	0.250617178	0.281	0.066
370	ENSDARG00000086996	si:ch73-234b20.5	si:ch73-234b20.5	0.034488681	1.39E-06	-0.684064075	0	0.451
371	ENSDARG00000096118	ost4	oligosaccharyltransferase complex subunit 4 (non-catalytic)	0.035913982	1.45E-06	0.472713194	0.969	0.807
372	ENSDARG00000028848	lsm12a	LSM12 homolog a	0.036836983	1.48E-06	0.267386927	0.688	0.286
373	ENSDARG00000052537	cptp	ceramide-1-phosphate transfer protein	0.04362563	1.76E-06	0.255924328	0.469	0.156
374	ENSDARG00000021113	ptmaa	prothymosin alpha a	0.048320317	1.95E-06	0.680690231	1	0.808
375	ENSDARG00000037361	kdelr2b	KDEL endoplasmic reticulum protein retention receptor 2b	0.051284783	2.07E-06	0.429495284	0.781	0.429
376	ENSDARG00000042401	derl2	derlin 2	0.053887132	2.17E-06	0.364722721	0.562	0.23
377	ENSDARG00000095273	cox8a	cytochrome c oxidase subunit 8A	0.053974096	2.17E-06	0.354041819	0.969	0.913
378	ENSDARG00000033604	lrpap1	low density lipoprotein receptor-related protein associated protein 1	0.054780164	2.21E-06	0.334972723	0.562	0.214
379	ENSDARG00000056964	ilk	integrin-linked kinase	0.055586964	2.24E-06	0.254138512	0.75	0.313
380	ENSDARG00000040971	zgc:92606	zgc:92606	0.057141232	2.30E-06	0.449620774	0.812	0.436
381	ENSDARG00000057890	si:dkey-33c12.4	si:dkey-33c12.4	0.064614514	2.60E-06	0.509532704	0.625	0.284
382	ENSDARG00000029072	klf6a	Kruppel-like factor 6a	0.074080863	2.98E-06	-1.038470765	0.5	0.742
383	ENSDARG00000102750	cdh1	cadherin 1, type 1, E-cadherin (epithelial)	0.076733818	3.09E-06	-0.880444911	0.031	0.472
384	ENSDARG00000076290	calr	calreticulin	0.081912451	3.30E-06	0.846948091	0.656	0.369
385	ENSDARG00000003526	psma5	proteasome 20S subunit alpha 5	0.100735854	4.06E-06	0.297656954	0.938	0.528
386	ENSDARG00000006766	snd1	staphylococcal nuclease and tudor domain containing 1	0.105148681	4.23E-06	0.429498021	0.906	0.528
387	ENSDARG00000018637	sec61g	SEC61 translocon gamma subunit	0.109355799	4.40E-06	0.739266888	1	0.985
388	ENSDARG00000038635	magoh	mago homolog, exon junction complex subunit	0.117010111	4.71E-06	0.38352647	0.906	0.486
389	ENSDARG00000042539	ywhaqa	tyrosine 3-monooxygenase/tryptophan 5-monooxygenase activation protein, theta polypeptide a	0.118149457	4.76E-06	-0.718409929	0.344	0.665
390	ENSDARG00000067848	nmrk2	nicotinamide riboside kinase 2	0.131352002	5.29E-06	0.343397084	0.25	0.059
391	ENSDARG00000099175	hmgb1a	high mobility group box 1a	0.131407789	5.29E-06	0.357659329	0.969	0.625
392	ENSDARG00000099014	fxyd1	FXYD domain containing ion transport regulator 1 (phospholemman)	0.134275363	5.41E-06	-0.989661567	0.281	0.615
393	ENSDARG00000042725	cebpb	CCAAT enhancer binding protein beta	0.135636747	5.46E-06	-0.907857742	0.688	0.842
394	ENSDARG00000075121	hbegfa	heparin-binding EGF-like growth factor a	0.140087033	5.64E-06	-1.046340496	0.25	0.619
395	ENSDARG00000061124	srpra	SRP receptor subunit alpha	0.142615596	5.74E-06	0.366261127	0.719	0.331
396	ENSDARG00000076120	foxp4	forkhead box P4	0.147378225	5.93E-06	0.336729384	0.781	0.39
397	ENSDARG00000069065	btg3	B-cell translocation gene 3	0.175779497	7.08E-06	0.371930931	0.719	0.346
398	ENSDARG00000005162	tpm3	tropomyosin 3	0.186630384	7.52E-06	-0.898082226	0.719	0.837
399	ENSDARG00000055759	efhd2	EF-hand domain family, member D2	0.211156132	8.50E-06	0.521945495	0.688	0.386
400	ENSDARG00000044254	anxa3b	annexin A3b	0.215432775	8.67E-06	0.31037964	0.719	0.316
401	ENSDARG00000012682	pfn2l	profilin 2 like	0.262894803	1.06E-05	0.385124239	0.938	0.702
402	ENSDARG00000071679	mydgf	myeloid-derived growth factor	0.276985293	1.12E-05	0.439754409	0.562	0.259
403	ENSDARG00000063912	mt-co3		0.285258378	1.15E-05	-0.667970085	1	0.997
404	ENSDARG00000054804	anp32e	acidic (leucine-rich) nuclear phosphoprotein 32 family, member E	0.286792771	1.15E-05	0.281504512	0.75	0.328
405	ENSDARG00000035557	gabarapa	GABA(A) receptor-associated protein a	0.318284085	1.28E-05	0.325524544	0.938	0.569
406	ENSDARG00000012144	emc7	ER membrane protein complex subunit 7	0.336822103	1.36E-05	0.267807788	0.781	0.361
407	ENSDARG00000023694	spon1b	spondin 1b	0.373273	1.50E-05	0.265347987	0.25	0.061
408	ENSDARG00000015355	fosl1a	FOS like 1, AP-1 transcription factor subunit a	0.374378684	1.51E-05	-0.854490309	0.375	0.698
409	ENSDARG00000071015	pbxip1a	pre-B-cell leukemia homeobox interacting protein 1a	0.38396294	1.55E-05	0.356161545	0.25	0.064
410	ENSDARG00000053047	eif2s2	eukaryotic translation initiation factor 2, subunit 2 beta	0.395065667	1.59E-05	0.378468986	1	0.836
411	ENSDARG00000030949	srprb	SRP receptor subunit beta	0.395547045	1.59E-05	0.43758456	0.719	0.413
412	ENSDARG00000095623	dpm2	dolichyl-phosphate mannosyltransferase subunit 2, regulatory	0.404702696	1.63E-05	0.274674685	0.75	0.388
413	ENSDARG00000035622	xbp1	X-box binding protein 1	0.448316803	1.81E-05	0.4277398	1	0.777
414	ENSDARG00000089368	hopx	HOP homeobox	0.454315076	1.83E-05	-0.719469123	0	0.383
415	ENSDARG00000070743	tmem45a	transmembrane protein 45a	0.477542726	1.92E-05	0.265462602	0.312	0.09
416	ENSDARG00000055504	si:ch211-212k18.7	si:ch211-212k18.7	0.478887357	1.93E-05	-0.678692885	0.031	0.408
417	ENSDARG00000027966	ap1s3b	adaptor related protein complex 1 subunit sigma 3b	0.505063216	2.03E-05	-0.567157916	0	0.38
418	ENSDARG00000008292	eif2s3	eukaryotic translation initiation factor 2, subunit 3 gamma	0.507124822	2.04E-05	0.293189256	1	0.821
419	ENSDARG00000011201	rplp2l	ribosomal protein, large P2, like	0.511838065	2.06E-05	-0.259613803	1	0.998
420	ENSDARG00000100823	selenok	selenoprotein K	0.538949526	2.17E-05	0.569371662	0.75	0.464
421	ENSDARG00000031317	ppdpfb	pancreatic progenitor cell differentiation and proliferation factor b	0.54230406	2.18E-05	-1.066969646	0.875	0.921
422	ENSDARG00000019008	erp44	endoplasmic reticulum protein 44	0.622880099	2.51E-05	0.304671493	0.625	0.319
423	ENSDARG00000079783	isg20	interferon stimulated exonuclease gene	0.623052447	2.51E-05	0.528567698	0.719	0.43
424	ENSDARG00000025554	wdr83os	WD repeat domain 83 opposite strand	0.64496616	2.60E-05	0.283557831	0.844	0.493
425	ENSDARG00000099667	snrpg	small nuclear ribonucleoprotein polypeptide G	0.671196269	2.70E-05	0.373425717	1	0.723
426	ENSDARG00000042823	spcs2	signal peptidase complex subunit 2	0.676864555	2.73E-05	0.298207248	0.656	0.309
427	ENSDARG00000013968	psap	prosaposin	0.678760214	2.73E-05	-0.685090546	0.375	0.627
428	ENSDARG00000009342	txndc5	thioredoxin domain containing 5	0.681372169	2.74E-05	0.27048253	0.5	0.204
429	ENSDARG00000045248	h3f3d	H3 histone, family 3D	0.708192728	2.85E-05	0.323596082	1	0.95
430	ENSDARG00000090912	npc2	Niemann-Pick disease, type C2	0.716267936	2.88E-05	-0.668632802	0.594	0.748
431	ENSDARG00000058730	rdh10a	retinol dehydrogenase 10a	0.729826848	2.94E-05	0.397197613	0.25	0.063
432	ENSDARG00000009978	icn	ictacalcin	0.746160569	3.00E-05	-3.403619159	0.969	0.919
433	ENSDARG00000023290	fabp3	fatty acid binding protein 3, muscle and heart	0.750707984	3.02E-05	-1.415317009	0.594	0.67
434	ENSDARG00000003151	skp1	S-phase kinase-associated protein 1	0.764490866	3.08E-05	0.258370711	0.969	0.739
435	ENSDARG00000004261	tmed9	transmembrane p24 trafficking protein 9	0.764943562	3.08E-05	0.358017538	0.875	0.562
436	ENSDARG00000012513	sdcbp2	syndecan binding protein (syntenin) 2	0.827863426	3.33E-05	0.344046335	1	0.772
437	ENSDARG00000079497	tcima	transcriptional and immune response regulator a	0.865092465	3.48E-05	-1.048320037	0.188	0.512
438	ENSDARG00000102555	si:dkey-33i11.9	si:dkey-33i11.9	0.930136555	3.75E-05	-0.902596613	0.062	0.42
439	ENSDARG00000103720	zgc:162730	zgc:162730	0.955062593	3.85E-05	-1.016511868	0.75	0.836
440	ENSDARG00000043531	jun	Jun proto-oncogene, AP-1 transcription factor subunit	0.989724668	3.99E-05	-0.864112362	0.719	0.841
441	ENSDARG00000058389	ccl19a.1	chemokine (C-C motif) ligand 19a, tandem duplicate 1	1	0.145943924	1.031130604	0.219	0.138
442	ENSDARG00000102808	calr3b	calreticulin 3b	1	0.000107949	0.914599402	0.688	0.467
443	ENSDARG00000102640	pdia3	protein disulfide isomerase family A, member 3	1	0.000137564	0.792479036	0.938	0.763
444	ENSDARG00000021669	sec61a1	SEC61 translocon alpha 1 subunit	1	0.000181561	0.62553271	0.906	0.737
445	ENSDARG00000005230	ssr2	signal sequence receptor, beta	1	9.72E-05	0.545638846	0.875	0.782
446	ENSDARG00000070097	selenos	selenoprotein S	1	0.001481972	0.467159574	0.594	0.397
447	ENSDARG00000035859	angptl4	angiopoietin-like 4	1	0.002793571	0.446761022	0.844	0.608
448	ENSDARG00000033009	h3f3c	H3 histone, family 3C	1	0.000149973	0.439737846	0.875	0.757
449	ENSDARG00000102105	dad1	defender against cell death 1	1	0.000203047	0.412949566	0.969	0.861
450	ENSDARG00000053467	gtpbp1	GTP binding protein 1	1	0.001234636	0.379823881	0.344	0.146
451	ENSDARG00000032997	rnf185	ring finger protein 185	1	0.007901999	0.373854869	0.531	0.342
452	ENSDARG00000087636	hmgn6	high mobility group nucleosome binding domain 6	1	0.012288629	0.366705248	0.781	0.657
453	ENSDARG00000038428	sulf1	sulfatase 1	1	0.00818194	0.361347124	0.156	0.052
454	ENSDARG00000008936	sec11a	SEC11 homolog A, signal peptidase complex subunit	1	0.000125581	0.359940729	0.812	0.47
455	ENSDARG00000060113	znf395a	zinc finger protein 395a	1	0.001834596	0.353983613	0.594	0.332
456	ENSDARG00000017084	bud31	BUD31 homolog	1	4.96E-05	0.352832396	0.906	0.538
457	ENSDARG00000103403	sar1b	secretion associated, Ras related GTPase 1B	1	4.98E-05	0.345230345	0.812	0.507
458	ENSDARG00000059323	rpn1	ribophorin I	1	5.94E-05	0.337638458	0.875	0.557
459	ENSDARG00000041391	tmed10	transmembrane p24 trafficking protein 10	1	0.000232954	0.332185257	0.969	0.766
460	ENSDARG00000087640	nsfl1c	NSFL1 (p97) cofactor (p47)	1	0.000147935	0.324174388	0.688	0.381
461	ENSDARG00000014329	npm1a	nucleophosmin 1a	1	5.08E-05	0.320250419	1	0.799
462	ENSDARG00000020454	psmd8	proteasome 26S subunit, non-ATPase 8	1	0.000160745	0.3142143	0.75	0.411
463	ENSDARG00000101680	arl1	ADP-ribosylation factor-like 1	1	9.95E-05	0.310136506	0.75	0.418
464	ENSDARG00000004173	copa	COPI coat complex subunit alpha	1	0.000246753	0.304585351	0.625	0.321
465	ENSDARG00000092115	eif4a1a	eukaryotic translation initiation factor 4A1A	1	0.000129255	0.302487797	1	0.786
466	ENSDARG00000026908	tmed2	transmembrane p24 trafficking protein 2	1	5.02E-05	0.302169985	0.938	0.767
467	ENSDARG00000038743	copb2	COPI coat complex subunit beta 2	1	0.000230421	0.301226179	0.75	0.421
468	ENSDARG00000016754	tbca	tubulin cofactor a	1	0.000102441	0.300574975	0.938	0.556
469	ENSDARG00000016393	arf2b	ADP-ribosylation factor 2b	1	0.000184567	0.292402104	0.875	0.528
470	ENSDARG00000033175	snrpe	small nuclear ribonucleoprotein polypeptide E	1	0.008396075	0.286482813	0.906	0.69
471	ENSDARG00000014004	eif2b4	eukaryotic translation initiation factor 2B, subunit 4 delta	1	9.03E-05	0.284915077	0.438	0.17
472	ENSDARG00000003681	eif5	eukaryotic translation initiation factor 5	1	0.000354765	0.284620691	0.812	0.566
473	ENSDARG00000053446	sub1a	SUB1 regulator of transcription a	1	0.000787204	0.28205649	0.844	0.534
474	ENSDARG00000074057	calm3b	calmodulin 3b (phosphorylase kinase, delta)	1	0.00442155	0.276503353	1	0.822
475	ENSDARG00000103740	fundc2	fun14 domain containing 2	1	8.38E-05	0.26941479	0.656	0.317
476	ENSDARG00000089976	spcs3	signal peptidase complex subunit 3	1	0.00134882	0.268353644	0.812	0.618
477	ENSDARG00000009950	edf1	endothelial differentiation-related factor 1	1	0.001798182	0.266124091	0.938	0.878
478	ENSDARG00000037488	canx	calnexin	1	0.004248833	0.265929652	0.875	0.632
479	ENSDARG00000058349	polr2l	polymerase (RNA) II (DNA directed) polypeptide L	1	0.007449504	0.265711736	0.781	0.519
480	ENSDARG00000091280	si:ch211-66k16.27	si:ch211-66k16.27	1	7.66E-05	0.265624108	0.688	0.316
481	ENSDARG00000013763	rrbp1a	ribosome binding protein 1a	1	0.00033051	0.26363382	0.688	0.361
482	ENSDARG00000102887	abhd4	abhydrolase domain containing 4	1	0.002608724	0.262534054	0.562	0.314
483	ENSDARG00000077776	csnk2b	casein kinase 2, beta polypeptide	1	9.51E-05	0.260945518	0.938	0.76
484	ENSDARG00000014159	mtdha	metadherin a	1	0.001489345	0.260583528	0.875	0.621
485	ENSDARG00000012747	rer1	retention in endoplasmic reticulum sorting receptor 1	1	0.000788461	0.259168306	0.844	0.599
486	ENSDARG00000098059	fkbp3	FKBP prolyl isomerase 3	1	0.000536813	0.255461859	0.844	0.569
487	ENSDARG00000101766	ptmab	prothymosin alpha b	1	0.003810242	0.25530988	1	0.912
488	ENSDARG00000020645	slc7a3a	solute carrier family 7 member 3a	1	0.000101001	0.254717551	0.5	0.202
489	ENSDARG00000093058	STMP1	si:dkey-13i19.8 [Source:ZFIN;Acc:ZDB-GENE-041210-156]	1	0.000568821	0.253848232	0.906	0.628
490	ENSDARG00000101481	rbp5	retinol binding protein 1a, cellular	1	5.43E-05	0.251030912	0.438	0.162
491	ENSDARG00000002215	rtca	RNA 3'-terminal phosphate cyclase	1	0.041013265	-0.250222308	0.156	0.292
492	ENSDARG00000062129	mxra8b	matrix-remodelling associated 8b	1	0.856465901	-0.25071532	0.125	0.122
493	ENSDARG00000007526	ndufs2	NADH:ubiquinone oxidoreductase core subunit S2	1	0.056388803	-0.250831736	0.344	0.447
494	ENSDARG00000017882	rdh1	retinol dehydrogenase 1	1	0.014004236	-0.251611157	0.031	0.201
495	ENSDARG00000068289	eif3k	eukaryotic translation initiation factor 3, subunit K	1	0.045109532	-0.252301415	0.875	0.78
496	ENSDARG00000051925	cyb5r2	cytochrome b5 reductase 2	1	0.009059259	-0.25274678	0.031	0.23
497	ENSDARG00000040874	add3a	adducin 3 (gamma) a	1	0.015541588	-0.253357993	0.062	0.25
498	ENSDARG00000001452	adam8a	ADAM metallopeptidase domain 8a	1	0.201087302	-0.254292162	0.062	0.141
499	ENSDARG00000061081	arpp21	cAMP-regulated phosphoprotein, 21	1	0.049749262	-0.254852057	0	0.108
500	ENSDARG00000025670	fstl3	follistatin-like 3 (secreted glycoprotein)	1	0.087725639	-0.255184471	0.281	0.16
501	ENSDARG00000056378	ifi30	IFI30 lysosomal thiol reductase	1	0.043560444	-0.256003545	0.156	0.287
502	ENSDARG00000061173	st14a	suppression of tumorigenicity 14a	1	0.013967827	-0.256842812	0.031	0.209
503	ENSDARG00000039832	gsta.2	glutathione S-transferase, alpha tandem duplicate 2	1	0.152938605	-0.257263955	0.031	0.109
504	ENSDARG00000002523	hsdl2	hydroxysteroid dehydrogenase like 2	1	0.214686858	-0.25786783	0.469	0.443
505	ENSDARG00000009250	etfb	electron transfer flavoprotein subunit beta	1	0.213438855	-0.258501337	0.688	0.584
506	ENSDARG00000095774	emd	emerin (Emery-Dreifuss muscular dystrophy)	1	0.1204324	-0.258724742	0.344	0.399
507	ENSDARG00000024416	twistnb	TWIST neighbor	1	0.076908245	-0.258892971	0.156	0.279
508	ENSDARG00000099865	hnrnpabb	heterogeneous nuclear ribonucleoprotein A/Bb	1	0.954578809	-0.259086499	0.844	0.699
509	ENSDARG00000014626	dlx3b	distal-less homeobox 3b	1	0.081571142	-0.259308586	0.031	0.137
510	ENSDARG00000092033	si:dkey-239h2.3	si:dkey-239h2.3	1	0.701212049	-0.259349504	0.25	0.252
511	ENSDARG00000036161	hnrnpa0l	heterogeneous nuclear ribonucleoprotein A0, like	1	0.181362231	-0.259418857	1	0.932
512	ENSDARG00000052842	ppifb	peptidylprolyl isomerase Fb	1	0.119338326	-0.259664575	0.281	0.372
513	ENSDARG00000103032	rap2b	RAP2B, member of RAS oncogene family	1	0.031374662	-0.259722749	0.156	0.304
514	ENSDARG00000030440	rsrp1	arginine/serine-rich protein 1	1	0.761880449	-0.25982499	0.531	0.427
515	ENSDARG00000097057	fxyd6l	FXYD domain containing ion transport regulator 6 like	1	0.963674734	-0.261096592	0.312	0.254
516	ENSDARG00000039887	c1qbp	complement component 1, q subcomponent binding protein	1	0.034134801	-0.261680243	0.406	0.58
517	ENSDARG00000055185	tm4sf5	transmembrane 4 L six family member 5	1	0.004029894	-0.261761785	0	0.209
518	ENSDARG00000102883	sptbn1	spectrin, beta, non-erythrocytic 1	1	0.599440833	-0.26181721	0.469	0.319
519	ENSDARG00000059001	pim2	Pim-2 proto-oncogene, serine/threonine kinase	1	0.011685642	-0.261830787	0.031	0.217
520	ENSDARG00000091215	rpz2	rapunzel 2	1	0.061583032	-0.262018819	0.219	0.333
521	ENSDARG00000041078	chka	choline kinase alpha	1	0.019105035	-0.262441191	0.094	0.257
522	ENSDARG00000095451	si:ch211-196l7.4	si:ch211-196l7.4	1	0.617985478	-0.262627852	0.812	0.705
523	ENSDARG00000035325	srsf7a	serine and arginine rich splicing factor 7a	1	0.109656065	-0.262844417	0.406	0.476
524	ENSDARG00000034211	capn2l	calpain 2, (m/II) large subunit, like	1	0.084103146	-0.263183852	0.031	0.131
525	ENSDARG00000104173	tufm	Tu translation elongation factor, mitochondrial	1	0.063218923	-0.263403252	0.281	0.377
526	ENSDARG00000089645	si:ch1073-406l10.2	si:ch1073-406l10.2	1	0.154124073	-0.263742068	0.031	0.108
527	ENSDARG00000053217	cox7a2a	cytochrome c oxidase subunit 7A2a	1	0.196757481	-0.263939532	0.969	0.892
528	ENSDARG00000103322	si:ch73-347e22.8	si:ch73-347e22.8	1	0.054611966	-0.264163638	0	0.104
529	ENSDARG00000057498	habp2	hyaluronan binding protein 2	1	0.024342813	-0.264317404	0	0.138
530	ENSDARG00000019532	fads2	fatty acid desaturase 2	1	0.135832438	-0.264578363	0.062	0.151
531	ENSDARG00000063438	srebf2	sterol regulatory element binding transcription factor 2	1	0.017705773	-0.264579273	0.188	0.359
532	ENSDARG00000078904	brd4	bromodomain containing 4	1	0.045719619	-0.264612229	0.188	0.307
533	ENSDARG00000056379	si:ch73-86n18.1	si:ch73-86n18.1	1	0.445808538	-0.264955981	0.281	0.301
534	ENSDARG00000069135	ppp1r15a	protein phosphatase 1, regulatory subunit 15A	1	0.42755676	-0.265402649	0.688	0.665
535	ENSDARG00000023299	snu13b	SNU13 homolog, small nuclear ribonucleoprotein b (U4/U6.U5)	1	0.370121285	-0.265463192	0.594	0.588
536	ENSDARG00000041108	ctsh	cathepsin H	1	0.113748447	-0.265888904	0.094	0.19
537	ENSDARG00000043587	srd5a2a	steroid-5-alpha-reductase, alpha polypeptide 2a	1	0.005994376	-0.266040419	0	0.194
538	ENSDARG00000005842	cd9a	CD9 molecule a	1	0.005233705	-0.267000484	0	0.199
539	ENSDARG00000057676	golga7	golgin A7	1	0.074484239	-0.267663875	0.344	0.431
540	ENSDARG00000054300	dhrs1	dehydrogenase/reductase (SDR family) member 1	1	0.029074969	-0.267931548	0.094	0.252
541	ENSDARG00000074749	abca12	ATP-binding cassette, sub-family A (ABC1), member 12	1	0.746934527	-0.268566419	0.125	0.134
542	ENSDARG00000039346	ndufa5	NADH:ubiquinone oxidoreductase subunit A5	1	0.212534481	-0.268573696	0.75	0.652
543	ENSDARG00000022650	cyp2ad3	cytochrome P450, family 2, subfamily AD, polypeptide 3	1	0.015938527	-0.268609758	0	0.155
544	ENSDARG00000045929	oaz2a	ornithine decarboxylase antizyme 2a	1	0.316252066	-0.268792082	0.094	0.143
545	ENSDARG00000096829	blvrb	biliverdin reductase B	1	0.0314924	-0.269421098	0.156	0.303
546	ENSDARG00000102741	sumo2b	small ubiquitin like modifier 2b	1	0.199497176	-0.269713635	0.719	0.718
547	ENSDARG00000042644	sod2	superoxide dismutase 2, mitochondrial	1	0.080651359	-0.269764341	0.281	0.371
548	ENSDARG00000019404	atp5f1d	ATP synthase F1 subunit delta	1	0.157981234	-0.270276967	0.938	0.836
549	ENSDARG00000024116	vamp8	vesicle-associated membrane protein 8 (endobrevin)	1	0.027469293	-0.270277968	0.031	0.184
550	ENSDARG00000096454	ap1m2	adaptor related protein complex 1 subunit mu 2	1	0.004701504	-0.270303247	0.031	0.244
551	ENSDARG00000055868	rsl1d1	ribosomal L1 domain containing 1	1	0.50694575	-0.271282112	0.469	0.427
552	ENSDARG00000035852	cart3	cocaine- and amphetamine-regulated transcript 3	1	0.680030783	-0.271612767	0.094	0.112
553	ENSDARG00000056532	serinc2	serine incorporator 2	1	0.033059058	-0.271860023	0.125	0.273
554	ENSDARG00000071558	fblim1	filamin binding LIM protein 1	1	0.034820956	-0.27198961	0.094	0.233
555	ENSDARG00000103959	pak1	p21 protein (Cdc42/Rac)-activated kinase 1	1	0.037876436	-0.272099609	0.062	0.201
556	ENSDARG00000034270	ogdha	oxoglutarate (alpha-ketoglutarate) dehydrogenase a (lipoamide)	1	0.038612986	-0.272717263	0.25	0.371
557	ENSDARG00000096533	rltgr	RAMP-like triterpene glycoside receptor	1	0.012336886	-0.272811361	0.031	0.208
558	ENSDARG00000013871	slc5a1	solute carrier family 5 member 1	1	0.051822455	-0.272971777	0	0.106
559	ENSDARG00000069293	ahsg2	alpha-2-HS-glycoprotein 2	1	0.076428994	-0.273507478	0.031	0.135
560	ENSDARG00000087863	cd44a	CD44 molecule (Indian blood group) a	1	0.075857047	-0.27363148	0.031	0.143
561	ENSDARG00000092553	slc25a5	solute carrier family 25 member 5	1	6.63E-05	-0.273647788	1	0.999
562	ENSDARG00000015015	tspan18b	tetraspanin 18b	1	0.0823503	-0.273661257	0.031	0.133
563	ENSDARG00000045516	itih2	inter-alpha-trypsin inhibitor heavy chain 2	1	0.023909013	-0.274157562	0	0.139
564	ENSDARG00000093313	ubb	ubiquitin B	1	0.893240349	-0.275048219	0.781	0.66
565	ENSDARG00000019033	tmem59	transmembrane protein 59	1	0.054494204	-0.275359855	0.125	0.257
566	ENSDARG00000030139	sdhdb	succinate dehydrogenase complex, subunit D, integral membrane protein b	1	0.032826343	-0.275523966	0.344	0.488
567	ENSDARG00000103117	tmprss4a	transmembrane serine protease 4a	1	0.050333222	-0.2756429	0	0.107
568	ENSDARG00000053395	cdkn2aipnl	CDKN2A interacting protein N-terminal like	1	0.015510159	-0.275746794	0.125	0.303
569	ENSDARG00000010641	slc20a1b	solute carrier family 20 member 1b	1	0.05598719	-0.276091152	0.344	0.453
570	ENSDARG00000061201	acsf2	acyl-CoA synthetase family member 2	1	0.010250726	-0.276503714	0.031	0.213
571	ENSDARG00000038768	mrpl12	mitochondrial ribosomal protein L12	1	0.037921616	-0.276816007	0.281	0.428
572	ENSDARG00000090401	CABZ01020840.1	apoptosis facilitator Bcl-2-like protein 14 [Source:NCBI gene;Acc:101885512]	1	0.030257694	-0.276872625	0.094	0.25
573	ENSDARG00000052304	uqcrc1	ubiquinol-cytochrome c reductase core protein 1	1	0.11213956	-0.277150576	0.594	0.577
574	ENSDARG00000031495	seta	SET nuclear proto-oncogene a	1	0.715532589	-0.277234043	0.719	0.583
575	ENSDARG00000102945	ccl39.2	chemokine (C-C motif) ligand 39, duplicate 2	1	0.127712308	-0.277403216	0.031	0.114
576	ENSDARG00000005704	eps8l3b	EPS8-like 3b	1	0.01480944	-0.279908455	0	0.158
577	ENSDARG00000019541	gpt2l	glutamic pyruvate transaminase (alanine aminotransferase) 2, like	1	0.021169343	-0.279967386	0.062	0.231
578	ENSDARG00000074242	serbp1a	SERPINE1 mRNA binding protein 1a	1	0.055785673	-0.280098519	1	0.951
579	ENSDARG00000056438	her9	hairy-related 9	1	0.099207569	-0.280341202	0.062	0.169
580	ENSDARG00000058638	si:ch211-71m22.1	si:ch211-71m22.1	1	0.026407838	-0.280615777	0.031	0.178
581	ENSDARG00000096359	eppk1	epiplakin 1	1	0.010964408	-0.280858803	0.031	0.215
582	ENSDARG00000010312	cp	ceruloplasmin	1	0.028771621	-0.280937256	0	0.131
583	ENSDARG00000016830	rimkla	ribosomal modification protein rimK-like family member A	1	0.022495487	-0.28107766	0.062	0.226
584	ENSDARG00000071021	papss2a	3'-phosphoadenosine 5'-phosphosulfate synthase 2a	1	0.21258415	-0.28116244	0.156	0.224
585	ENSDARG00000101762	fah	fumarylacetoacetate hydrolase (fumarylacetoacetase)	1	0.717958895	-0.28150988	0.344	0.313
586	ENSDARG00000044356	tp63	tumor protein p63	1	0.970868498	-0.281595236	0.125	0.113
587	ENSDARG00000039830	gng5	guanine nucleotide binding protein (G protein), gamma 5	1	0.26004228	-0.282100812	0.844	0.767
588	ENSDARG00000070723	ndufa9a	NADH:ubiquinone oxidoreductase subunit A9a	1	0.021715543	-0.282106011	0.344	0.469
589	ENSDARG00000018757	klf5l	Kruppel-like factor 5 like	1	0.007036052	-0.282566039	0	0.187
590	ENSDARG00000041595	ces3	carboxylesterase 3	1	0.092709348	-0.282748103	0.031	0.131
591	ENSDARG00000055129	pim3	Pim-3 proto-oncogene, serine/threonine kinase	1	0.18344353	-0.282873191	0.188	0.265
592	ENSDARG00000007377	odc1	ornithine decarboxylase 1	1	0.198588383	-0.282909843	0.562	0.596
593	ENSDARG00000003931	cndp2	carnosine dipeptidase 2	1	0.088987283	-0.283490797	0.094	0.204
594	ENSDARG00000018425	ddx61	DEAD (Asp-Glu-Ala-Asp) box helicase 61	1	0.037885745	-0.283504687	0.562	0.596
595	ENSDARG00000042853	ivd	isovaleryl-CoA dehydrogenase	1	0.007163219	-0.283788485	0.094	0.289
596	ENSDARG00000011405	rps9	ribosomal protein S9	1	0.000122191	-0.284570527	1	1
597	ENSDARG00000036427	slc3a2a	solute carrier family 3 member 2a	1	0.046851789	-0.284745288	0.031	0.155
598	ENSDARG00000023330	anp32b	acidic (leucine-rich) nuclear phosphoprotein 32 family, member B	1	0.467014169	-0.285045133	0.5	0.463
599	ENSDARG00000076799	rnd3a	Rho family GTPase 3a	1	0.081087665	-0.285062148	0.094	0.204
600	ENSDARG00000007745	uqcrfs1	ubiquinol-cytochrome c reductase, Rieske iron-sulfur polypeptide 1	1	0.056922765	-0.285165179	0.781	0.738
601	ENSDARG00000057882	arpc3	actin related protein 2/3 complex, subunit 3	1	0.281418804	-0.285687374	0.844	0.773
602	ENSDARG00000063295	myh9a	myosin, heavy chain 9a, non-muscle	1	0.047561408	-0.286326521	0.062	0.191
603	ENSDARG00000098108	dusp2	dual specificity phosphatase 2	1	0.023909013	-0.286349214	0	0.139
604	ENSDARG00000018529	lipf	lipase, gastric	1	0.027648452	-0.287198056	0.125	0.279
605	ENSDARG00000014313	atp5pf	ATP synthase peripheral stalk subunit F6	1	0.119284122	-0.287550046	0.969	0.908
606	ENSDARG00000007867	dazap2	DAZ associated protein 2	1	0.227761843	-0.287618666	0.656	0.558
607	ENSDARG00000043581	gadd45aa	growth arrest and DNA-damage-inducible, alpha, a	1	0.017188538	-0.287670105	0.031	0.194
608	ENSDARG00000056803	ap1s1	adaptor related protein complex 1 subunit sigma 1	1	0.008903875	-0.28767029	0.188	0.381
609	ENSDARG00000040465	irf2	interferon regulatory factor 2	1	0.028366763	-0.287770064	0.156	0.32
610	ENSDARG00000090943	CABZ01033205.1	uncharacterized LOC100002960 [Source:NCBI gene;Acc:100002960]	1	0.016634453	-0.288180965	0	0.153
611	ENSDARG00000015385	ndufs3	NADH:ubiquinone oxidoreductase core subunit S3	1	0.016407563	-0.288821805	0.312	0.481
612	ENSDARG00000017775	atp5mc3a	ATP synthase membrane subunit c locus 3a	1	0.030094687	-0.289315736	0.656	0.776
613	ENSDARG00000002644	rgs5a	regulator of G protein signaling 5a	1	0.222180935	-0.289356958	0.281	0.177
614	ENSDARG00000053656	lypla2	lysophospholipase 2	1	0.03229234	-0.289481428	0.312	0.426
615	ENSDARG00000005713	ethe1	ETHE1 persulfide dioxygenase	1	0.154146441	-0.29137645	0.125	0.208
616	ENSDARG00000070584	clic5b	chloride intracellular channel 5b	1	0.001897396	-0.291588467	0	0.236
617	ENSDARG00000017602	ccng2	cyclin G2	1	0.308456182	-0.29160864	0.312	0.33
618	ENSDARG00000055874	cpe	carboxypeptidase E	1	0.052125408	-0.293452016	0	0.106
619	ENSDARG00000090454	gnb1a	guanine nucleotide binding protein (G protein), beta polypeptide 1a	1	0.063897802	-0.293966838	0.719	0.69
620	ENSDARG00000006497	rtn1a	reticulon 1a	1	0.031944601	-0.294092821	0.375	0.18
621	ENSDARG00000041450	rab11a	RAB11a, member RAS oncogene family	1	0.047958245	-0.294167887	0.5	0.543
622	ENSDARG00000060679	kdm1a	lysine (K)-specific demethylase 1a	1	0.004665803	-0.294188863	0.094	0.32
623	ENSDARG00000020759	elf1	E74-like ETS transcription factor 1	1	0.008262459	-0.294806578	0.094	0.298
624	ENSDARG00000051940	ugt2a1	UDP glucuronosyltransferase 2 family, polypeptide A1	1	0.001313063	-0.294873118	0	0.249
625	ENSDARG00000063895	mt-nd1	NADH dehydrogenase 1, mitochondrial	1	0.214181283	-0.294904439	1	0.938
626	ENSDARG00000056239	tmem45b	transmembrane protein 45B	1	0.008511959	-0.294918911	0	0.18
627	ENSDARG00000039211	zgc:77439	zgc:77439	1	0.005371177	-0.295129435	0	0.198
628	ENSDARG00000102415	scinla	scinderin like a	1	0.042904803	-0.295172036	0.031	0.163
629	ENSDARG00000007960	hnrnpaba	heterogeneous nuclear ribonucleoprotein A/Ba	1	0.282588223	-0.295242143	0.938	0.874
630	ENSDARG00000001870	atp1a1a.4	ATPase Na+/K+ transporting subunit alpha 1a, tandem duplicate 4	1	0.08488098	-0.295338195	0.031	0.132
631	ENSDARG00000042777	ndufa11	NADH:ubiquinone oxidoreductase subunit A11	1	0.104019839	-0.296264472	0.625	0.578
632	ENSDARG00000101849	adipor2	adiponectin receptor 2	1	0.278740669	-0.296428704	0.531	0.521
633	ENSDARG00000059247	tmem54a	transmembrane protein 54a	1	0.005917665	-0.298160956	0	0.194
634	ENSDARG00000042933	bloc1s6	biogenesis of lysosomal organelles complex-1, subunit 6, pallidin	1	0.365117135	-0.298773592	0.25	0.265
635	ENSDARG00000062909	furina	furin (paired basic amino acid cleaving enzyme) a	1	0.020351858	-0.298853811	0.219	0.366
636	ENSDARG00000013056	itpk1a	inositol-tetrakisphosphate 1-kinase a	1	0.006474734	-0.300279567	0	0.191
637	ENSDARG00000099056	CABZ01065076.1	3-ketoacyl-CoA thiolase, mitochondrial-like [Source:NCBI gene;Acc:103910030]	1	0.158263159	-0.301020386	0.219	0.293
638	ENSDARG00000051861	pkp3a	plakophilin 3a	1	0.007498799	-0.30150254	0	0.185
639	ENSDARG00000103718	chmp5b	charged multivesicular body protein 5b	1	0.355020441	-0.301556371	0.75	0.659
640	ENSDARG00000044073	fuca2	alpha-L-fucosidase 2	1	0.00861377	-0.301742655	0.062	0.252
641	ENSDARG00000100452	nop53	NOP53 ribosome biogenesis factor	1	0.19298422	-0.302717409	0.688	0.734
642	ENSDARG00000003920	setb	SET nuclear proto-oncogene b	1	0.678762078	-0.303813659	0.812	0.663
643	ENSDARG00000023920	llgl2	LLGL scribble cell polarity complex component 2	1	0.013858761	-0.303869911	0.094	0.268
644	ENSDARG00000068820	h2afva	H2A histone family, member Va [Source:ZFIN;Acc:ZDB-GENE-020717-1]	1	0.084029089	-0.30393536	0.312	0.414
645	ENSDARG00000045514	atp5f1c	ATP synthase F1 subunit gamma	1	0.082947288	-0.303965527	0.844	0.811
646	ENSDARG00000020387	nipsnap3a	nipsnap homolog 3A (C. elegans)	1	0.031517561	-0.304306067	0.094	0.245
647	ENSDARG00000002369	UBB		1	0.185604224	-0.304412697	0.906	0.794
648	ENSDARG00000040781	sult3st4	sulfotransferase family 3, cytosolic sulfotransferase 4	1	0.016941469	-0.304938653	0	0.153
649	ENSDARG00000032970	cox4i1	cytochrome c oxidase subunit 4I1	1	0.009899194	-0.306227106	0.969	0.917
650	ENSDARG00000089413	mbpb	myelin basic protein b	1	0.004038623	-0.307069335	0.031	0.256
651	ENSDARG00000056167	hspe1	heat shock 10 protein 1	1	0.613492437	-0.307079188	0.906	0.741
652	ENSDARG00000038881	acaa2	acetyl-CoA acyltransferase 2	1	0.153780331	-0.30739718	0.281	0.348
653	ENSDARG00000019492	shbg	sex hormone-binding globulin	1	0.13375372	-0.307434567	0.062	0.149
654	ENSDARG00000099195	ier2a	immediate early response 2a	1	0.037036323	-0.307643487	0.156	0.317
655	ENSDARG00000020298	btg2	B-cell translocation gene 2	1	0.068479874	-0.307850016	0.406	0.523
656	ENSDARG00000045296	cops9	COP9 signalosome subunit 9	1	0.011739095	-0.307974148	0.25	0.43
657	ENSDARG00000004588	sox4a	SRY-box transcription factor 4a	1	0.196479857	-0.308660705	0.125	0.206
658	ENSDARG00000003113	ada	adenosine deaminase	1	0.20137202	-0.30908346	0.219	0.294
659	ENSDARG00000055381	bambia	BMP and activin membrane-bound inhibitor (Xenopus laevis) homolog a	1	0.006784918	-0.309394154	0.031	0.231
660	ENSDARG00000092998	si:ch211-202f5.3	si:ch211-202f5.3	1	0.02351479	-0.309897022	0.031	0.181
661	ENSDARG00000013655	tpd52l2b	tpd52 like 2b	1	0.018165735	-0.309920503	0.188	0.344
662	ENSDARG00000079946	sqlea	squalene epoxidase a	1	0.007404008	-0.311006402	0	0.185
663	ENSDARG00000070078	abcb11b	ATP-binding cassette, sub-family B (MDR/TAP), member 11b	1	0.023063473	-0.31140496	0	0.14
664	ENSDARG00000105223	pmp22a	peripheral myelin protein 22a	1	0.421342475	-0.31197628	0.375	0.259
665	ENSDARG00000070057	si:dkey-69o16.5	si:dkey-69o16.5	1	0.577945397	-0.312454294	0.219	0.154
666	ENSDARG00000035054	pdcd10a	programmed cell death 10a	1	0.018199631	-0.312878119	0.375	0.51
667	ENSDARG00000029388	si:dkey-90m5.4	si:dkey-90m5.4	1	0.146104914	-0.315138444	0.062	0.145
668	ENSDARG00000070083	atp5f1b	ATP synthase F1 subunit beta	1	0.063822513	-0.315326139	1	0.943
669	ENSDARG00000005673	f3b	coagulation factor IIIb	1	0.727100641	-0.315463441	0.375	0.305
670	ENSDARG00000022615	si:ch211-241e1.3	si:ch211-241e1.3	1	0.946024402	-0.316658062	0.125	0.12
671	ENSDARG00000104279	appa	amyloid beta (A4) precursor protein a	1	0.207520888	-0.316683822	0.5	0.484
672	ENSDARG00000021973	st13	ST13 Hsp70 interacting protein	1	0.014463482	-0.317234237	0.281	0.444
673	ENSDARG00000057167	eif4g2b	eukaryotic translation initiation factor 4, gamma 2b	1	0.038606309	-0.317250517	0.531	0.545
674	ENSDARG00000038694	zgc:101744	zgc:101744	1	0.101713264	-0.317715865	0.188	0.285
675	ENSDARG00000015653	tnip1	TNFAIP3 interacting protein 1	1	0.226754017	-0.318025158	0.344	0.388
676	ENSDARG00000100712	si:dkey-19b23.12	si:dkey-19b23.12	1	0.121433569	-0.318031372	0.031	0.116
677	ENSDARG00000002197	pygl	phosphorylase, glycogen, liver	1	0.051104462	-0.31906005	0.031	0.151
678	ENSDARG00000003035	hspa9	heat shock protein 9	1	0.022751317	-0.319350296	0.375	0.507
679	ENSDARG00000096037	si:ch211-214j24.14	si:ch211-214j24.14	1	0.023841604	-0.319371266	0.062	0.216
680	ENSDARG00000005104	limk2	LIM domain kinase 2	1	0.005894052	-0.319600417	0.031	0.235
681	ENSDARG00000043821	klf7b	Kruppel-like factor 7b	1	0.022969225	-0.320113008	0.125	0.279
682	ENSDARG00000029795	prxl2b	peroxiredoxin like 2B	1	0.012919152	-0.320123211	0.031	0.204
683	ENSDARG00000015123	dnase1l4.1	deoxyribonuclease 1 like 4, tandem duplicate 1	1	0.018446889	-0.320354242	0	0.149
684	ENSDARG00000053358	basp1	brain abundant, membrane attached signal protein 1	1	0.044423113	-0.320998636	0.031	0.156
685	ENSDARG00000067851	lcn15	lipocalin 15	1	0.013421728	-0.321185879	0	0.162
686	ENSDARG00000102748	CABZ01074745.1	deoxyuridine 5'-triphosphate nucleotidohydrolase-like [Source:NCBI gene;Acc:110438480]	1	0.018785643	-0.321589111	0	0.148
687	ENSDARG00000011521	upb1	ureidopropionase, beta	1	0.011328775	-0.322139725	0.031	0.209
688	ENSDARG00000015887	b2ml	beta-2-microglobulin, like	1	0.220776135	-0.322434959	0.656	0.589
689	ENSDARG00000078918	comtd1	catechol-O-methyltransferase domain containing 1	1	0.021717341	-0.322621752	0	0.143
690	ENSDARG00000038576	ube2d1b	ubiquitin-conjugating enzyme E2D 1b	1	0.200574558	-0.323107147	0.719	0.665
691	ENSDARG00000004141	zgc:92630	zgc:92630	1	0.095139107	-0.323523971	0.156	0.265
692	ENSDARG00000055036	itih3a	inter-alpha-trypsin inhibitor heavy chain 3a	1	0.117705136	-0.324583714	0.062	0.154
693	ENSDARG00000025338	hagh	hydroxyacylglutathione hydrolase	1	0.006784937	-0.325126165	0.156	0.36
694	ENSDARG00000099385	CT030188.1	si: ch211-223l2.4 [Source:NCBI gene;Acc:100002400]	1	0.005804334	-0.325168942	0	0.195
695	ENSDARG00000103342	wu:fa56d06	wu:fa56d06	1	0.150596974	-0.325174228	0.031	0.107
696	ENSDARG00000019976	idi1	isopentenyl-diphosphate delta isomerase 1	1	0.0398311	-0.325968877	0.125	0.265
697	ENSDARG00000020761	arrdc2	arrestin domain containing 2	1	0.068159612	-0.326174527	0.125	0.267
698	ENSDARG00000099291	lsr	lipolysis stimulated lipoprotein receptor	1	0.002172611	-0.326711425	0.031	0.267
699	ENSDARG00000078473	nucks1a	nuclear casein kinase and cyclin-dependent kinase substrate 1a	1	0.34524841	-0.327789746	0.375	0.37
700	ENSDARG00000070047	rgs4	regulator of G protein signaling 4	1	0.164695613	-0.328319478	0.031	0.103
701	ENSDARG00000015495	klf3	Kruppel-like factor 3 (basic)	1	0.01572556	-0.328503287	0.094	0.266
702	ENSDARG00000104267	postnb	periostin, osteoblast specific factor b	1	0.18735061	-0.329193903	0.062	0.15
703	ENSDARG00000029818	srsf5a	serine and arginine rich splicing factor 5a	1	0.056954179	-0.33000951	0.906	0.81
704	ENSDARG00000043081	ctsz	cathepsin Z	1	0.011813034	-0.330372097	0.156	0.348
705	ENSDARG00000028017	tp53inp1	tumor protein p53 inducible nuclear protein 1	1	0.010015746	-0.330728682	0.094	0.28
706	ENSDARG00000101979	eps8l3a	EPS8-like 3a	1	0.008247183	-0.331473757	0	0.181
707	ENSDARG00000025348	igfbp5b	insulin-like growth factor binding protein 5b	1	0.035610349	-0.331831852	0	0.122
708	ENSDARG00000037009	banf1	BAF nuclear assembly factor 1	1	0.111859509	-0.332432964	0.531	0.533
709	ENSDARG00000102441	ctnna1	catenin (cadherin-associated protein), alpha 1	1	0.055571729	-0.333590039	0.438	0.49
710	ENSDARG00000001578	echs1	enoyl CoA hydratase, short chain, 1, mitochondrial	1	0.003308558	-0.333676908	0.156	0.382
711	ENSDARG00000069708	cdc34a	cell division cycle 34 homolog (S. cerevisiae) a	1	0.051518759	-0.334002361	0.062	0.192
712	ENSDARG00000097478	qkia	QKI, KH domain containing, RNA binding a	1	0.420409256	-0.334732966	0.562	0.52
713	ENSDARG00000029905	phyhd1	phytanoyl-CoA dioxygenase domain containing 1	1	0.003925087	-0.334798582	0	0.21
714	ENSDARG00000031100	ivns1abpa	influenza virus NS1A binding protein a	1	0.002423818	-0.334930633	0.031	0.264
715	ENSDARG00000027310	lsp1	lymphocyte specific protein 1 [Source:ZFIN;Acc:ZDB-GENE-131127-171]	1	0.014420139	-0.335018406	0.031	0.202
716	ENSDARG00000018283	cyba	cytochrome b-245, alpha polypeptide	1	0.009588731	-0.335072681	0.094	0.301
717	ENSDARG00000102482	zgc:165573	zgc:165573	1	0.049068845	-0.335249163	0.25	0.368
718	ENSDARG00000014230	dlst	dihydrolipoamide S-succinyltransferase	1	0.014991514	-0.335385998	0.438	0.536
719	ENSDARG00000103101	si:ch211-235e9.6	si:ch211-235e9.6	1	0.043321364	-0.335756029	0.656	0.65
720	ENSDARG00000018459	msrb2	methionine sulfoxide reductase B2	1	0.0024258	-0.335800395	0	0.227
721	ENSDARG00000028507	itgb4	integrin, beta 4	1	0.042161799	-0.336462135	0.031	0.168
722	ENSDARG00000067975	atp5if1a	ATP synthase inhibitory factor subunit 1a	1	0.315775398	-0.336607108	0.906	0.796
723	ENSDARG00000025757	tspan35	tetraspanin 35	1	0.048036629	-0.336744097	0	0.109
724	ENSDARG00000002909	tjp3	tight junction protein 3	1	0.001092965	-0.336966089	0	0.256
725	ENSDARG00000020693	sesn1	sestrin 1	1	0.031717655	-0.337249848	0.031	0.178
726	ENSDARG00000032098	c8g	complement component 8, gamma polypeptide	1	0.036566234	-0.337922831	0.031	0.164
727	ENSDARG00000035018	thy1	Thy-1 cell surface antigen	1	0.780329304	-0.337938274	0.125	0.099
728	ENSDARG00000098191	si:dkey-16l2.20	si:dkey-16l2.20	1	0.078807747	-0.338944895	0.188	0.298
729	ENSDARG00000105644	zgc:172079	zgc:172079	1	0.061663216	-0.339010858	0.031	0.145
730	ENSDARG00000036558	col18a1a	collagen type XVIII alpha 1 chain a	1	0.019413307	-0.340142715	0.062	0.24
731	ENSDARG00000005913	tgm1l3	transglutaminase 1 like 3	1	0.720801546	-0.340149125	0.219	0.183
732	ENSDARG00000003523	itln3	intelectin 3	1	0.019837819	-0.341679801	0	0.146
733	ENSDARG00000014794	uqcrc2a	ubiquinol-cytochrome c reductase core protein 2a	1	0.012330074	-0.342138342	0.344	0.459
734	ENSDARG00000045776	cnbpa	CCHC-type zinc finger, nucleic acid binding protein a	1	0.108564522	-0.343365665	0.812	0.751
735	ENSDARG00000055647	ftr82	finTRIM family, member 82	1	0.001458399	-0.343384272	0	0.246
736	ENSDARG00000099313	naga	N-acetylgalactosaminidase, alpha	1	0.003951045	-0.343650916	0	0.209
737	ENSDARG00000007421	ftcd	formimidoyltransferase cyclodeaminase	1	0.066538916	-0.343913024	0.062	0.177
738	ENSDARG00000098724	rgrb	retinal G protein coupled receptor b	1	0.001866307	-0.344631301	0.031	0.272
739	ENSDARG00000104571	gadd45ab	growth arrest and DNA-damage-inducible, alpha, b	1	0.007331933	-0.344708916	0.094	0.313
740	ENSDARG00000016889	eif3g	eukaryotic translation initiation factor 3, subunit G	1	0.016635851	-0.344755387	0.781	0.779
741	ENSDARG00000055912	nipa2	NIPA magnesium transporter 2	1	0.006024459	-0.344977213	0.156	0.373
742	ENSDARG00000042544	degs2	delta(4)-desaturase, sphingolipid 2	1	0.002910066	-0.345239004	0	0.221
743	ENSDARG00000096003	atp5md	ATP synthase membrane subunit DAPIT	1	0.315047486	-0.345636083	0.969	0.881
744	ENSDARG00000036371	acta1a	actin alpha 1, skeletal muscle a	1	0.008824096	-0.347504264	0.156	0.049
745	ENSDARG00000019332	ndufb4	NADH:ubiquinone oxidoreductase subunit B4	1	0.050380061	-0.348155578	0.812	0.706
746	ENSDARG00000054588	cox6a2	cytochrome c oxidase subunit 6A2	1	0.015921552	-0.348189447	0.062	0.231
747	ENSDARG00000059906	sdc4	syndecan 4	1	0.580031787	-0.348753459	0.906	0.896
748	ENSDARG00000102076	spink2.1	serine peptidase inhibitor, Kazal type 2, tandem duplicate 1	1	0.646611758	-0.349862084	0.344	0.303
749	ENSDARG00000015050	calm2b	calmodulin 2b, (phosphorylase kinase, delta)	1	0.386208055	-0.350829808	0.875	0.836
750	ENSDARG00000099555	foxo1a	forkhead box O1 a	1	0.014007546	-0.351494107	0.25	0.415
751	ENSDARG00000033614	rasgef1ba	RasGEF domain family, member 1Ba	1	0.001783392	-0.351658381	0	0.239
752	ENSDARG00000035676	ptp4a2b	protein tyrosine phosphatase 4A2b	1	0.013515775	-0.352401377	0.344	0.519
753	ENSDARG00000019845	pdlim1	PDZ and LIM domain 1 (elfin)	1	0.015677202	-0.352425871	0.125	0.289
754	ENSDARG00000026376	aco1	aconitase 1, soluble	1	0.08250412	-0.352520482	0.5	0.491
755	ENSDARG00000051912	hbxb	hemopexin b [Source:ZFIN;Acc:ZDB-GENE-060929-800]	1	0.019481007	-0.353000618	0	0.147
756	ENSDARG00000005754	ptprfb	protein tyrosine phosphatase receptor type Fb	1	0.00429937	-0.353339438	0.125	0.342
757	ENSDARG00000034368	hexb	hexosaminidase B (beta polypeptide)	1	0.002009257	-0.353372744	0.062	0.301
758	ENSDARG00000104329	si:ch73-281k2.5	si:ch73-281k2.5	1	0.048903646	-0.353954867	0.031	0.152
759	ENSDARG00000004930	lmo7a	LIM domain 7a	1	0.002409414	-0.354372193	0	0.228
760	ENSDARG00000007323	chmp4bb	charged multivesicular body protein 4Bb	1	0.259867261	-0.3548015	0.656	0.563
761	ENSDARG00000021984	ndufa2	NADH:ubiquinone oxidoreductase subunit A2	1	0.054279049	-0.357040771	0.688	0.65
762	ENSDARG00000100826	hif1al	hypoxia inducible factor 1 subunit alpha, like	1	0.030932672	-0.357585457	0.219	0.347
763	ENSDARG00000043133	cldnf	claudin f	1	0.132621667	-0.358099736	0.031	0.114
764	ENSDARG00000056307	znf706	zinc finger protein 706	1	0.018940085	-0.358352791	0.688	0.661
765	ENSDARG00000104028	si:dkey-74k8.3	si:dkey-74k8.3	1	0.001165056	-0.358520059	0.031	0.288
766	ENSDARG00000040401	slc25a20	solute carrier family 25 member 20	1	0.002312178	-0.35980097	0.156	0.387
767	ENSDARG00000056026	tprg1	tumor protein p63 regulated 1	1	0.017497106	-0.360031089	0.031	0.193
768	ENSDARG00000021975	ginm1	glycoprotein integral membrane 1	1	0.006187309	-0.36033698	0.125	0.34
769	ENSDARG00000077473	mych	myelocytomatosis oncogene homolog	1	0.033149956	-0.361737208	0.125	0.271
770	ENSDARG00000015524	prps1a	phosphoribosyl pyrophosphate synthetase 1A	1	0.006632698	-0.361830462	0.125	0.323
771	ENSDARG00000029443	zgc:92242	zgc:92242	1	0.003822854	-0.362047754	0	0.211
772	ENSDARG00000061120	slc43a2b	solute carrier family 43 member 2b	1	0.017571745	-0.362680573	0	0.151
773	ENSDARG00000045549	bik	BCL2 interacting killer	1	0.013756596	-0.363506106	0	0.161
774	ENSDARG00000014572	chpt1	choline phosphotransferase 1	1	0.002910848	-0.363908566	0.031	0.266
775	ENSDARG00000103929	ildr1a	immunoglobulin-like domain containing receptor 1a	1	0.005767014	-0.364190338	0	0.195
776	ENSDARG00000029064	uqcrq	ubiquinol-cytochrome c reductase, complex III subunit VII	1	0.102105137	-0.364698633	1	0.864
777	ENSDARG00000007241	mycb	MYC proto-oncogene, bHLH transcription factor b	1	0.001746848	-0.367150298	0	0.239
778	ENSDARG00000032575	ywhaz	tyrosine 3-monooxygenase/tryptophan 5-monooxygenase activation protein, zeta polypeptide	1	0.987068455	-0.367322403	0.906	0.725
779	ENSDARG00000007682	ppdpfa	pancreatic progenitor cell differentiation and proliferation factor a	1	0.376191761	-0.367577348	0.219	0.256
780	ENSDARG00000036684	ndufa7	NADH:ubiquinone oxidoreductase subunit A7	1	0.021125885	-0.367718418	0.469	0.507
781	ENSDARG00000070702	s100v2	S100 calcium binding protein V2	1	0.006283726	-0.367738914	0.844	0.402
782	ENSDARG00000006242	ptp4a1	protein tyrosine phosphatase 4A1	1	0.03015649	-0.368484348	0.531	0.669
783	ENSDARG00000099749	ube2d2l	ubiquitin-conjugating enzyme E2D 2 (UBC4/5 homolog, yeast), like	1	0.28028468	-0.368755469	0.625	0.54
784	ENSDARG00000037116	cxcl12a	chemokine (C-X-C motif) ligand 12a (stromal cell-derived factor 1)	1	0.76047579	-0.368897384	0.125	0.098
785	ENSDARG00000013721	g6pca.2	glucose-6-phosphatase a, catalytic subunit, tandem duplicate 2	1	0.054981777	-0.370377027	0.062	0.192
786	ENSDARG00000025091	ezrb	ezrin b	1	0.001421755	-0.370906189	0.031	0.283
787	ENSDARG00000017860	rgs5b	regulator of G protein signaling 5b	1	0.545058829	-0.370987268	0.094	0.125
788	ENSDARG00000102115	ndufc2	NADH:ubiquinone oxidoreductase subunit C2	1	0.012897215	-0.371252729	0.5	0.591
789	ENSDARG00000040290	pon3.2	paraoxonase 3, tandem duplicate 2	1	0.000824554	-0.371332276	0.062	0.328
790	ENSDARG00000036438	ndufv1	NADH:ubiquinone oxidoreductase core subunit V1	1	0.007380789	-0.371790549	0.281	0.441
791	ENSDARG00000053129	carhsp1	calcium regulated heat stable protein 1	1	0.011901158	-0.372122378	0.094	0.27
792	ENSDARG00000040439	rsl24d1	ribosomal L24 domain containing 1	1	0.021057427	-0.37311391	0.969	0.958
793	ENSDARG00000075768	sdhb	succinate dehydrogenase complex, subunit B, iron sulfur (Ip)	1	0.026576103	-0.3734523	0.562	0.571
794	ENSDARG00000101894	stk10	serine/threonine kinase 10	1	0.00046661	-0.373537578	0.031	0.319
795	ENSDARG00000095897	atp5f1e	ATP synthase F1 subunit epsilon	1	0.062569294	-0.374085747	1	0.952
796	ENSDARG00000014727	acox1	acyl-CoA oxidase 1, palmitoyl	1	0.033876311	-0.374409482	0.125	0.266
797	ENSDARG00000011146	uqcrb	ubiquinol-cytochrome c reductase binding protein	1	0.042824606	-0.375017906	0.562	0.599
798	ENSDARG00000005112	cdh17	cadherin 17, LI cadherin (liver-intestine)	1	0.009533282	-0.375027562	0	0.176
799	ENSDARG00000010250	nqo1	NAD(P)H dehydrogenase, quinone 1	1	0.001276679	-0.375030659	0	0.25
800	ENSDARG00000071871	glod5	glyoxalase domain containing 5	1	0.000721277	-0.375513506	0.094	0.382
801	ENSDARG00000045306	slc51a	solute carrier family 51 alpha subunit	1	0.010673098	-0.375561109	0.031	0.211
802	ENSDARG00000098162	zgc:77748	zgc:77748	1	0.011497626	-0.375828793	0	0.168
803	ENSDARG00000032639	cd36	CD36 molecule (thrombospondin receptor)	1	0.237920236	-0.377386038	0.062	0.125
804	ENSDARG00000053912	fbl	fibrillarin	1	0.077352924	-0.377480361	0.375	0.468
805	ENSDARG00000091348	rtn3	reticulon 3	1	0.014756995	-0.378146325	0.406	0.51
806	ENSDARG00000018898	zfand5a	zinc finger, AN1-type domain 5a	1	0.171550132	-0.378295162	0.438	0.482
807	ENSDARG00000011553	atp5pb	ATP synthase peripheral stalk-membrane subunit b	1	0.006813229	-0.378593266	0.938	0.875
808	ENSDARG00000023820	faxdc2	fatty acid hydroxylase domain containing 2	1	0.206712238	-0.378624979	0.188	0.256
809	ENSDARG00000044001	lgals3b	lectin, galactoside binding soluble 3b	1	0.999560333	-0.378626556	0.719	0.56
810	ENSDARG00000009488	gipc2	GIPC PDZ domain containing family, member 2	1	0.001499916	-0.379965619	0.062	0.312
811	ENSDARG00000056874	lygl1	lysozyme g-like 1	1	0.01238601	-0.380726545	0	0.165
812	ENSDARG00000052099	agxta	alanine--glyoxylate and serine--pyruvate aminotransferase a	1	0.74592719	-0.382721433	0.219	0.205
813	ENSDARG00000040432	klf2b	Kruppel-like factor 2b	1	0.296262553	-0.38304995	0.125	0.177
814	ENSDARG00000026655	tspo	translocator protein	1	0.005892491	-0.383637821	0.25	0.437
815	ENSDARG00000086332	bri3	brain protein I3	1	0.002619194	-0.384676115	0.156	0.378
816	ENSDARG00000059035	porb	P450 (cytochrome) oxidoreductase b	1	0.00854021	-0.384688764	0.094	0.284
817	ENSDARG00000004830	flot2a	flotillin 2a	1	0.084424329	-0.384927261	0.469	0.53
818	ENSDARG00000090190	bcam	basal cell adhesion molecule (Lutheran blood group)	1	0.090317062	-0.38503122	0.094	0.197
819	ENSDARG00000076448	serpinf2a	serpin peptidase inhibitor, clade F (alpha-2 antiplasmin, pigment epithelium derived factor), member 2a	1	0.017359215	-0.385937839	0	0.152
820	ENSDARG00000027249	btg1	B-cell translocation gene 1, anti-proliferative	1	0.10359413	-0.386772683	0.938	0.853
821	ENSDARG00000032765	net1	neuroepithelial cell transforming 1	1	0.239459836	-0.386914122	0.312	0.343
822	ENSDARG00000008637	mttp	microsomal triglyceride transfer protein	1	0.00223592	-0.387125925	0	0.23
823	ENSDARG00000069461	rnaseka	ribonuclease, RNase K a	1	0.063886963	-0.38788591	0.594	0.563
824	ENSDARG00000090063	fa2h	fatty acid 2-hydroxylase	1	0.000484737	-0.388238892	0	0.284
825	ENSDARG00000046098	ebp	EBP cholestenol delta-isomerase	1	0.002074251	-0.390974565	0	0.233
826	ENSDARG00000036171	rnasel3	ribonuclease like 3	1	0.020200853	-0.391848504	0	0.145
827	ENSDARG00000014031	abcc2	ATP-binding cassette, sub-family C (CFTR/MRP), member 2	1	0.00412607	-0.39305098	0.031	0.246
828	ENSDARG00000074613	si:ch211-240l19.6	si:ch211-240l19.6	1	0.866521685	-0.39364236	0.125	0.105
829	ENSDARG00000009881	ier5	immediate early response 5	1	0.035315351	-0.394128373	0.531	0.562
830	ENSDARG00000067741	itpkcb	inositol-trisphosphate 3-kinase Cb	1	0.000254335	-0.394223992	0.031	0.349
831	ENSDARG00000104517	uqcr10	ubiquinol-cytochrome c reductase, complex III subunit X	1	0.01318259	-0.394338332	0.906	0.847
832	ENSDARG00000099154	CABZ01032488.1	wu:fb14d09 [Source:NCBI gene;Acc:100536795]	1	0.000667158	-0.394537549	0.062	0.352
833	ENSDARG00000040890	fdps	farnesyl diphosphate synthase (farnesyl pyrophosphate synthetase, dimethylallyltranstransferase, geranyltranstransferase)	1	0.076153158	-0.395381888	0.188	0.301
834	ENSDARG00000079727	selenop2	selenoprotein P2	1	0.06491233	-0.396187113	0.031	0.142
835	ENSDARG00000058693	cast	calpastatin	1	0.031050376	-0.396344982	0.188	0.325
836	ENSDARG00000040513	zgc:92313	zgc:92313	1	0.001193283	-0.396460088	0.031	0.288
837	ENSDARG00000059128	uqcrh	ubiquinol-cytochrome c reductase hinge protein	1	0.002811546	-0.396581713	0.969	0.889
838	ENSDARG00000077138	zgc:195173	zgc:195173	1	0.002360879	-0.397577728	0	0.228
839	ENSDARG00000015709	hsd17b12a	hydroxysteroid (17-beta) dehydrogenase 12a	1	0.00951654	-0.399155445	0.031	0.229
840	ENSDARG00000058005	hgd	homogentisate 1,2-dioxygenase	1	0.022113946	-0.40016376	0.031	0.19
841	ENSDARG00000105187	gcshb	glycine cleavage system protein H (aminomethyl carrier), b	1	0.011371444	-0.401414793	0.062	0.248
842	ENSDARG00000102583	il4r.1	interleukin 4 receptor, tandem duplicate 1	1	0.01355536	-0.403104671	0.125	0.326
843	ENSDARG00000033789	ndufb7	NADH:ubiquinone oxidoreductase subunit B7	1	0.012116539	-0.403674532	0.625	0.657
844	ENSDARG00000054942	lgals2a	lectin, galactoside-binding, soluble, 2a	1	0.008343133	-0.404170505	0.312	0.125
845	ENSDARG00000038028	ndufa6	NADH:ubiquinone oxidoreductase subunit A6	1	0.002302045	-0.404198219	0.938	0.84
846	ENSDARG00000068710	nid1a	nidogen 1a	1	0.028381535	-0.405988652	0.062	0.216
847	ENSDARG00000002298	ankrd22	ankyrin repeat domain 22	1	0.015449565	-0.4069568	0.094	0.268
848	ENSDARG00000020239	lpin1	lipin 1	1	0.065376105	-0.407887813	0.031	0.143
849	ENSDARG00000010658	insig1	insulin induced gene 1	1	0.034640521	-0.408062676	0.312	0.415
850	ENSDARG00000029688	hsp70.1	heat shock cognate 70-kd protein, tandem duplicate 1	1	0.577001711	-0.408142291	0.312	0.237
851	ENSDARG00000015575	cyp3c1	cytochrome P450, family 3, subfamily c, polypeptide 1	1	0.006511888	-0.40818393	0.156	0.36
852	ENSDARG00000051975	cd99	CD99 molecule	1	0.008054792	-0.408569511	0.125	0.336
853	ENSDARG00000002509	zgc:153911	zgc:153911	1	0.015813657	-0.409276878	0.031	0.196
854	ENSDARG00000063924	mt-cyb	cytochrome b, mitochondrial	1	0.004076547	-0.409354282	1	0.984
855	ENSDARG00000105528	si:dkey-86l18.10	si:dkey-86l18.10	1	0.119933721	-0.410360387	0.062	0.153
856	ENSDARG00000024478	mpc2	mitochondrial pyruvate carrier 2	1	0.001982397	-0.41040396	0.219	0.455
857	ENSDARG00000076223	SERP1	zgc:92744	1	0.019010597	-0.411991618	0.906	0.804
858	ENSDARG00000052674	csnk1a1	casein kinase 1, alpha 1	1	0.006415245	-0.412236767	0.656	0.662
859	ENSDARG00000041394	dnajb1b	DnaJ heat shock protein family (Hsp40) member B1b	1	0.513751355	-0.412306395	0.281	0.284
860	ENSDARG00000055705	f5	coagulation factor V	1	0.011569287	-0.412474143	0	0.168
861	ENSDARG00000052207	c3a.3	complement component c3a, duplicate 3	1	0.017678936	-0.413241479	0	0.151
862	ENSDARG00000016721	sdha	succinate dehydrogenase complex, subunit A, flavoprotein (Fp)	1	0.000926422	-0.413403711	0.219	0.465
863	ENSDARG00000043342	gpx3	glutathione peroxidase 3	1	0.10936876	-0.413897896	0.125	0.223
864	ENSDARG00000028957	maff	v-maf avian musculoaponeurotic fibrosarcoma oncogene homolog F	1	0.006262304	-0.414698516	0.438	0.585
865	ENSDARG00000019260	dhrs9	dehydrogenase/reductase (SDR family) member 9	1	0.002631553	-0.415079936	0.031	0.261
866	ENSDARG00000093303	ifitm1	interferon induced transmembrane protein 1	1	0.275306227	-0.415621965	0.281	0.196
867	ENSDARG00000019417	gadd45ga	growth arrest and DNA-damage-inducible, gamma a	1	0.001585448	-0.417031959	0	0.243
868	ENSDARG00000069630	tat	tyrosine aminotransferase	1	0.019481007	-0.42019196	0	0.147
869	ENSDARG00000039150	lgmn	legumain	1	0.13387478	-0.420724197	0.156	0.249
870	ENSDARG00000009779	mcl1a	MCL1 apoptosis regulator, BCL2 family member a	1	0.108036175	-0.421906724	0.906	0.868
871	ENSDARG00000069464	cox7a1	cytochrome c oxidase subunit 7A1	1	0.007426446	-0.422464607	0.094	0.29
872	ENSDARG00000100223	gpa33a	glycoprotein A33 (transmembrane), paralog a	1	0.004389048	-0.422770746	0	0.205
873	ENSDARG00000086740	phyh	phytanoyl-CoA 2-hydroxylase	1	0.003396407	-0.42280135	0.031	0.252
874	ENSDARG00000057121	c7b	complement component 7b	1	0.069011938	-0.422965954	0.031	0.139
875	ENSDARG00000041051	mid1ip1a	MID1 interacting protein 1a	1	0.544814497	-0.423100217	0.344	0.349
876	ENSDARG00000045847	si:ch211-214j24.10	si:ch211-214j24.10	1	0.047780414	-0.424255506	0.656	0.635
877	ENSDARG00000027345	mpzl2b	myelin protein zero-like 2b	1	0.000441953	-0.424688137	0.062	0.352
878	ENSDARG00000042780	apoba	apolipoprotein Ba	1	0.016134486	-0.425632892	0	0.155
879	ENSDARG00000104108	slco1d1	solute carrier organic anion transporter family, member 1D1	1	0.00490441	-0.425737912	0	0.201
880	ENSDARG00000062590	pleca	plectin a	1	0.009661495	-0.426226825	0.094	0.285
881	ENSDARG00000005185	cpn1	carboxypeptidase N, polypeptide 1	1	0.074547113	-0.429908057	0.156	0.276
882	ENSDARG00000104353	nop58	NOP58 ribonucleoprotein homolog (yeast)	1	0.019353155	-0.431663141	0.312	0.473
883	ENSDARG00000016484	dkc1	dyskeratosis congenita 1, dyskerin	1	0.010107949	-0.431719637	0.188	0.362
884	ENSDARG00000010149	atp5fa1	ATP synthase F1 subunit alpha	1	0.006345886	-0.432718291	1	0.881
885	ENSDARG00000022315	atp6v1g1	ATPase H+ transporting V1 subunit G1	1	0.012740573	-0.43459681	0.438	0.571
886	ENSDARG00000099448	sh3d21	SH3 domain containing 21	1	0.001285685	-0.434614941	0	0.25
887	ENSDARG00000032868	pde4ba	phosphodiesterase 4B, cAMP-specific a	1	0.039597974	-0.435631972	0.156	0.292
888	ENSDARG00000035882	rida	reactive intermediate imine deaminase A homolog	1	0.059577091	-0.436210848	0.188	0.299
889	ENSDARG00000043663	faub	FAU ubiquitin like and ribosomal protein S30 fusion b	1	0.042593275	-0.436627124	0.375	0.439
890	ENSDARG00000043511	prdx6	peroxiredoxin 6	1	0.004958039	-0.437677009	0.656	0.656
891	ENSDARG00000020956	pck2	phosphoenolpyruvate carboxykinase 2 (mitochondrial)	1	0.065233217	-0.437853922	0.219	0.314
892	ENSDARG00000104818	si:ch211-93f2.1	si:ch211-93f2.1 [Source:ZFIN;Acc:ZDB-GENE-041014-96]	1	0.002870112	-0.437941843	0.031	0.26
893	ENSDARG00000018426	aldh7a1	aldehyde dehydrogenase 7 family, member A1	1	0.013773919	-0.437965617	0.25	0.394
894	ENSDARG00000042953	cyp2n13	cytochrome P450, family 2, subfamily N, polypeptide 13	1	0.002088479	-0.438017426	0	0.233
895	ENSDARG00000014577	rhpn2	rhophilin, Rho GTPase binding protein 2	1	0.005625757	-0.438060494	0.125	0.331
896	ENSDARG00000099663	cox5ab	cytochrome c oxidase subunit 5Ab	1	0.049357715	-0.438789399	0.969	0.818
897	ENSDARG00000040076	pycard	PYD and CARD domain containing	1	0.00264861	-0.439018671	0	0.224
898	ENSDARG00000094557	nupr1b	nuclear protein 1b	1	0.333585194	-0.440329638	0.406	0.383
899	ENSDARG00000087303	cebpd	CCAAT enhancer binding protein delta	1	0.206435516	-0.441213397	0.5	0.512
900	ENSDARG00000010267	dpydb	dihydropyrimidine dehydrogenase b	1	0.007814761	-0.442751851	0.031	0.223
901	ENSDARG00000054319	oxct1b	3-oxoacid CoA transferase 1b	1	0.038543737	-0.443631735	0.031	0.164
902	ENSDARG00000035809	col1a1b	collagen, type I, alpha 1b	1	0.247545714	-0.443825547	0.406	0.255
903	ENSDARG00000094210	fthl31	ferritin, heavy polypeptide-like 31	1	0.053511457	-0.445357627	0.875	0.621
904	ENSDARG00000036481	tcn2	transcobalamin II	1	0.00232541	-0.44544684	0.031	0.265
905	ENSDARG00000052705	pkp1b	plakophilin 1b	1	0.007740818	-0.445777681	0	0.184
906	ENSDARG00000105068	si:ch1073-443f11.2	si:ch1073-443f11.2	1	0.003579644	-0.445871115	0.094	0.314
907	ENSDARG00000019098	cd82a	CD82 molecule a	1	0.066766514	-0.447105212	0.125	0.26
908	ENSDARG00000091061	slc38a3b	solute carrier family 38 member 3b	1	0.014482768	-0.447131883	0.031	0.2
909	ENSDARG00000016867	rnf128a	ring finger protein 128a	1	0.000210045	-0.451594709	0.031	0.341
910	ENSDARG00000039034	marcksl1a	MARCKS-like 1a	1	0.92577947	-0.453125637	0.562	0.491
911	ENSDARG00000099766	myl12.1	myosin, light chain 12, genome duplicate 1	1	0.003603352	-0.45401827	1	0.932
912	ENSDARG00000077004	aldh1l1	aldehyde dehydrogenase 1 family, member L1	1	0.113009617	-0.45488902	0.188	0.277
913	ENSDARG00000004169	stmn1a	stathmin 1a	1	0.283105581	-0.455122637	0.125	0.187
914	ENSDARG00000054916	eif4ebp3	eukaryotic translation initiation factor 4E binding protein 3	1	0.005458209	-0.458372026	0.062	0.27
915	ENSDARG00000019307	dusp5	dual specificity phosphatase 5	1	0.159724717	-0.458404251	0.344	0.417
916	ENSDARG00000010113	ndufb8	NADH:ubiquinone oxidoreductase subunit B8	1	0.003006487	-0.458430968	0.938	0.794
917	ENSDARG00000006487	anp32a	acidic (leucine-rich) nuclear phosphoprotein 32 family, member A	1	0.025845702	-0.458460295	0.344	0.476
918	ENSDARG00000055751	fosb	FBJ murine osteosarcoma viral oncogene homolog B	1	0.054159278	-0.461927068	0.094	0.22
919	ENSDARG00000042824	nfe2l2a	nuclear factor, erythroid 2-like 2a	1	0.003967412	-0.462028177	0.25	0.494
920	ENSDARG00000101181	s100w	S100 calcium binding protein W	1	0.008299507	-0.463093079	0	0.181
921	ENSDARG00000015552	phactr4a	phosphatase and actin regulator 4a	1	0.000783095	-0.465577771	0.094	0.38
922	ENSDARG00000018145	mid1ip1l	MID1 interacting protein 1, like	1	0.000901107	-0.465857596	0.031	0.298
923	ENSDARG00000036588	mhc1zba	major histocompatibility complex class I ZBA	1	0.000137268	-0.466535459	0	0.324
924	ENSDARG00000011170	ndrg2	NDRG family member 2	1	0.002794103	-0.46677244	0.062	0.292
925	ENSDARG00000094695	si:dkey-204f11.64	si:dkey-204f11.64	1	0.009460108	-0.46691509	0.156	0.335
926	ENSDARG00000009040	si:ch73-141c7.1	si:ch73-141c7.1	1	0.012149638	-0.468786777	0.094	0.275
927	ENSDARG00000005108	oclna	occludin a	1	0.013478189	-0.468991965	0.125	0.307
928	ENSDARG00000097635	wu:fb18f06	wu:fb18f06	1	0.003693642	-0.469979404	0.031	0.25
929	ENSDARG00000028096	cldn23a	claudin 23a	1	0.020200853	-0.471616488	0	0.145
930	ENSDARG00000100515	dusp1	dual specificity phosphatase 1	1	0.019808532	-0.475615516	0.344	0.459
931	ENSDARG00000037873	cyp3c3	cytochrome P450, family 3, subfamily c, polypeptide 3	1	0.07154431	-0.475901005	0.125	0.242
932	ENSDARG00000014646	aoc2	amine oxidase copper containing 2	1	0.071362933	-0.475957593	0.375	0.21
933	ENSDARG00000036074	cebpa	CCAAT enhancer binding protein alpha	1	0.000232715	-0.476578789	0.031	0.349
934	ENSDARG00000022309	dspa	desmoplakin a	1	0.005239323	-0.479779843	0.219	0.415
935	ENSDARG00000075015	soul5	heme-binding protein soul5	1	0.004329008	-0.48006035	0.031	0.244
936	ENSDARG00000021149	cbr1l	carbonyl reductase 1-like	1	0.000812159	-0.480545959	0.062	0.332
937	ENSDARG00000043102	lxn	latexin	1	0.328474587	-0.482369376	0.5	0.5
938	ENSDARG00000079647	muc13b	mucin 13b, cell surface associated	1	0.01453928	-0.483435428	0	0.159
939	ENSDARG00000096739	si:dkey-219e21.2	si:dkey-219e21.2	1	0.002652621	-0.485632862	0.031	0.263
940	ENSDARG00000038559	h1f0	H1 histone family, member 0 [Source:ZFIN;Acc:ZDB-GENE-030131-337]	1	0.154475568	-0.485701557	0.656	0.62
941	ENSDARG00000099425	CABZ01073265.1	complement factor I [Source:NCBI gene;Acc:557557]	1	0.09128401	-0.486277156	0.094	0.197
942	ENSDARG00000054823	id3	inhibitor of DNA binding 3	1	0.000740226	-0.487327065	0.062	0.332
943	ENSDARG00000036028	arrdc3b	arrestin domain containing 3b	1	0.00032408	-0.487597674	0.062	0.363
944	ENSDARG00000071203	sptssa	serine palmitoyltransferase, small subunit A	1	0.000946693	-0.488041632	0.469	0.649
945	ENSDARG00000009447	atp5mc3b	ATP synthase membrane subunit c locus 3b	1	0.002191639	-0.488250288	1	0.98
946	ENSDARG00000021172	cyp2ad2	cytochrome P450, family 2, subfamily AD, polypeptide 2	1	0.071429958	-0.489341642	0.062	0.174
947	ENSDARG00000100442	cfh	complement factor H	1	0.043132957	-0.489983336	0.031	0.158
948	ENSDARG00000026712	rab5c	RAB5C, member RAS oncogene family	1	0.000169383	-0.493533722	0.281	0.541
949	ENSDARG00000069192	zgc:163030	zgc:163030	1	0.239550496	-0.493586382	0.062	0.127
950	ENSDARG00000063899	mt-nd2		1	0.002805508	-0.494379398	1	0.934
951	ENSDARG00000045414	elovl2	ELOVL fatty acid elongase 2	1	0.016588861	-0.494793422	0.062	0.229
952	ENSDARG00000011693	ttc36	tetratricopeptide repeat domain 36	1	0.017486431	-0.495249652	0.031	0.192
953	ENSDARG00000076858	TCIM (1 of many)	transcriptional and immune response regulator b [Source:NCBI gene;Acc:558746]	1	0.070381077	-0.49576867	0.125	0.251
954	ENSDARG00000061858	zgc:153968	zgc:153968	1	0.092884458	-0.49582816	0.031	0.129
955	ENSDARG00000063914	mt-nd3		1	0.001221727	-0.496678596	0.969	0.907
956	ENSDARG00000040190	qdpra	quinoid dihydropteridine reductase a	1	0.003613049	-0.499537228	0.062	0.29
957	ENSDARG00000021811	calm3a	calmodulin 3a (phosphorylase kinase, delta)	1	0.247723812	-0.49962946	0.406	0.42
958	ENSDARG00000002190	chmp2bb	charged multivesicular body protein 2Bb	1	0.005395972	-0.501444964	0.375	0.492
959	ENSDARG00000039605	mat1a	methionine adenosyltransferase I, alpha	1	0.022809808	-0.502082308	0.062	0.217
960	ENSDARG00000053831	vtnb	vitronectin b	1	0.009836934	-0.504213351	0	0.174
961	ENSDARG00000076221	fthl28	ferritin, heavy polypeptide-like 28	1	0.208403807	-0.50580352	0.531	0.354
962	ENSDARG00000028335	hmga1a	high mobility group AT-hook 1a	1	0.097767433	-0.505897874	0.938	0.816
963	ENSDARG00000045888	acat1	acetyl-CoA acetyltransferase 1	1	0.008502075	-0.51002208	0.094	0.283
964	ENSDARG00000031427	calm2a	calmodulin 2a (phosphorylase kinase, delta)	1	0.009726682	-0.510649254	0.438	0.556
965	ENSDARG00000100003	glulb	glutamate-ammonia ligase (glutamine synthase) b	1	0.181414204	-0.510902276	0.375	0.4
966	ENSDARG00000055618	acta1b	actin alpha 1, skeletal muscle b	1	0.365115173	-0.510986595	0.125	0.077
967	ENSDARG00000041400	ndufa3	NADH:ubiquinone oxidoreductase subunit A3	1	0.003514237	-0.511027339	0.875	0.756
968	ENSDARG00000074507	rmdn1	regulator of microtubule dynamics 1	1	5.41E-05	-0.511070067	0.094	0.44
969	ENSDARG00000007693	nfkbiab	nuclear factor of kappa light polypeptide gene enhancer in B-cells inhibitor, alpha b	1	0.043339541	-0.511273787	0.438	0.542
970	ENSDARG00000059177	tax1bp3	Tax1 (human T-cell leukemia virus type I) binding protein 3	1	0.011636518	-0.5126338	0.438	0.512
971	ENSDARG00000024746	hsp90aa1.2	heat shock protein 90, alpha (cytosolic), class A member 1, tandem duplicate 2	1	0.514771598	-0.512932267	0.469	0.355
972	ENSDARG00000010572	slc25a25a	solute carrier family 25 member 25a	1	0.007775733	-0.513971438	0.125	0.329
973	ENSDARG00000034677	scel	sciellin	1	0.031174681	-0.515293539	0.031	0.17
974	ENSDARG00000013576	gadd45bb	growth arrest and DNA-damage-inducible, beta b	1	0.016310527	-0.516505081	0.219	0.416
975	ENSDARG00000022372	kng1	kininogen 1	1	0.581922998	-0.516897593	0.219	0.225
976	ENSDARG00000052690	arrdc3a	arrestin domain containing 3a	1	9.54E-05	-0.516982763	0.094	0.434
977	ENSDARG00000077982	elf3	E74-like factor 3 (ets domain transcription factor, epithelial-specific )	1	0.002709558	-0.517071334	0.031	0.261
978	ENSDARG00000053979	chmp2a	charged multivesicular body protein 2A	1	0.012749837	-0.520159573	0.688	0.65
979	ENSDARG00000038010	rac2	Rac family small GTPase 2	1	0.000676183	-0.520927478	0.031	0.306
980	ENSDARG00000092035	si:ch211-156j16.1	si:ch211-156j16.1	1	0.111478297	-0.522660136	0.094	0.191
981	ENSDARG00000067850	jund	JunD proto-oncogene, AP-1 transcription factor subunit	1	0.006916487	-0.52494283	0.344	0.487
982	ENSDARG00000052712	suclg1	succinate-CoA ligase, alpha subunit	1	0.360356769	-0.526711999	0.812	0.636
983	ENSDARG00000039429	adka	adenosine kinase a	1	0.001115576	-0.526881561	0.094	0.346
984	ENSDARG00000103025	hmgcs1	3-hydroxy-3-methylglutaryl-CoA synthase 1 (soluble)	1	0.019807042	-0.52693512	0.125	0.281
985	ENSDARG00000095796	si:dkey-87o1.2	si:dkey-87o1.2	1	0.016041668	-0.528847292	0.031	0.196
986	ENSDARG00000018404	krt18a.1	keratin 18a, tandem duplicate 1	1	0.67796386	-0.528872937	0.906	0.789
987	ENSDARG00000015978	COX5B	zgc:86599 [Source:ZFIN;Acc:ZDB-GENE-040625-180]	1	0.002942291	-0.528900903	0.969	0.94
988	ENSDARG00000036876	zgc:153284	zgc:153284	1	0.008181671	-0.529731542	0.031	0.221
989	ENSDARG00000034718	tfpia	tissue factor pathway inhibitor a	1	0.001543043	-0.530147523	0.094	0.355
990	ENSDARG00000099672	capgb	capping protein (actin filament), gelsolin-like b	1	0.007116181	-0.53064985	0.062	0.258
991	ENSDARG00000098024	si:dkey-262k9.2	si:dkey-262k9.2	1	0.001336085	-0.531869979	0.094	0.363
992	ENSDARG00000055278	cfb	complement factor B	1	0.011355566	-0.532246972	0	0.169
993	ENSDARG00000015662	pla2g12b	phospholipase A2, group XIIB	1	0.001092965	-0.533076324	0	0.256
994	ENSDARG00000019253	rhag	Rh associated glycoprotein	1	0.192198611	-0.533142788	0.094	0.178
995	ENSDARG00000100185	elovl7b	ELOVL fatty acid elongase 7b	1	0.026786509	-0.536030477	0	0.134
996	ENSDARG00000016598	ckmt1	creatine kinase, mitochondrial 1	1	0.011398494	-0.537185268	0.062	0.244
997	ENSDARG00000099371	cygb1	cytoglobin 1	1	0.836389059	-0.539854751	0.375	0.288
998	ENSDARG00000097746	si:rp71-77l1.1	si:rp71-77l1.1	1	0.054666489	-0.540141845	0.062	0.184
999	ENSDARG00000004034	arhgdig	Rho GDP dissociation inhibitor (GDI) gamma	1	0.004027821	-0.54119004	0.094	0.319
1000	ENSDARG00000056795	serpine1	serpin peptidase inhibitor, clade E (nexin, plasminogen activator inhibitor type 1), member 1	1	0.508920104	-0.544291686	0.344	0.359
1001	ENSDARG00000097902	si:ch73-204p21.2	si:ch73-204p21.2	1	0.091403854	-0.545197207	0.031	0.128
1002	ENSDARG00000037870	actb2	actin, beta 2	1	0.000602863	-0.546102413	1	0.997
1003	ENSDARG00000053625	anxa2b	annexin A2b	1	0.021536799	-0.546743492	0.031	0.184
1004	ENSDARG00000099351	igfbp1a	insulin-like growth factor binding protein 1a	1	0.594989649	-0.546930296	0.781	0.657
1005	ENSDARG00000040158	cdc42l	cell division cycle 42, like	1	0.001289241	-0.549865732	0.562	0.662
1006	ENSDARG00000038666	igfbp1b	insulin-like growth factor binding protein 1b	1	0.024792299	-0.550010386	0.062	0.216
1007	ENSDARG00000069100	aldh9a1a.1	aldehyde dehydrogenase 9 family, member A1a, tandem duplicate 1	1	0.076785915	-0.550969275	0.781	0.658
1008	ENSDARG00000041339	zgc:92380	zgc:92380	1	0.086180614	-0.55528634	0.062	0.169
1009	ENSDARG00000054155	pcna	proliferating cell nuclear antigen	1	0.006824908	-0.555570918	0.062	0.27
1010	ENSDARG00000031981	pcbd1	pterin-4 alpha-carbinolamine dehydratase/dimerization cofactor of hepatocyte nuclear factor 1 alpha	1	0.037801515	-0.558437689	0.188	0.306
1011	ENSDARG00000038199	cdab	cytidine deaminase b	1	0.008299507	-0.560198041	0	0.181
1012	ENSDARG00000063908	mt-co2	cytochrome c oxidase II, mitochondrial	1	4.62E-05	-0.560722984	1	0.997
1013	ENSDARG00000025522	sgk1	serum/glucocorticoid regulated kinase 1	1	8.73E-05	-0.561861492	0.031	0.383
1014	ENSDARG00000100635	chia.1	chitinase, acidic.1	1	0.053354567	-0.56276073	0	0.105
1015	ENSDARG00000020708	mdkb	midkine b	1	0.195179898	-0.564342835	0.094	0.167
1016	ENSDARG00000104702	cat	catalase	1	0.009929224	-0.565214326	0.094	0.282
1017	ENSDARG00000042816	mmp9	matrix metallopeptidase 9	1	0.570140216	-0.565270464	0.125	0.154
1018	ENSDARG00000075800	calml4a	calmodulin-like 4a	1	0.003848174	-0.565291472	0	0.21
1019	ENSDARG00000036107	txnipa	thioredoxin interacting protein a	1	0.021118445	-0.565866746	0.25	0.414
1020	ENSDARG00000045947	hrc	histidine rich calcium binding protein	1	0.06877804	-0.565972749	0.031	0.14
1021	ENSDARG00000098315	cyp1a	cytochrome P450, family 1, subfamily A	1	0.00561999	-0.566310889	0	0.196
1022	ENSDARG00000094929	apoa4b.2	apolipoprotein A-IV b, tandem duplicate 2	1	0.548815528	-0.570699177	0.125	0.155
1023	ENSDARG00000068760	tnks1bp1	tankyrase 1 binding protein 1	1	0.000771149	-0.571642786	0.094	0.361
1024	ENSDARG00000100719	uraha	urate (5-hydroxyiso-) hydrolase a	1	0.018741152	-0.571686572	0.031	0.19
1025	ENSDARG00000018149	slc38a4	solute carrier family 38 member 4	1	0.10122736	-0.572265204	0.125	0.222
1026	ENSDARG00000097102	si:ch73-281n10.2	si:ch73-281n10.2	1	0.791847631	-0.575859021	0.656	0.544
1027	ENSDARG00000097973	si:ch1073-190k2.1	si:ch1073-190k2.1	1	0.006474734	-0.577917739	0	0.191
1028	ENSDARG00000043180	gpd1b	glycerol-3-phosphate dehydrogenase 1b	1	0.017046422	-0.578014018	0.062	0.235
1029	ENSDARG00000028618	krt18b	keratin 18b	1	0.409442787	-0.579376186	0.219	0.248
1030	ENSDARG00000013856	amy2a	amylase alpha 2A	1	0.253788742	-0.579491988	0.281	0.173
1031	ENSDARG00000042620	gstr	glutathione S-transferase rho	1	0.192802628	-0.579610374	0.594	0.527
1032	ENSDARG00000103980	ets2	v-ets avian erythroblastosis virus E26 oncogene homolog 2	1	0.000427661	-0.580480743	0.281	0.515
1033	ENSDARG00000101043	ppl	periplakin	1	0.005061979	-0.580906579	0.062	0.27
1034	ENSDARG00000053858	crip1	cysteine-rich protein 1	1	0.137145699	-0.582053243	0.781	0.503
1035	ENSDARG00000098700	il1b	interleukin 1, beta	1	0.12667714	-0.583249508	0.031	0.115
1036	ENSDARG00000052470	igfbp2a	insulin-like growth factor binding protein 2a	1	0.007038269	-0.584122003	0.031	0.227
1037	ENSDARG00000013711	zgc:77486	zgc:77486	1	0.00029243	-0.585095133	0.125	0.417
1038	ENSDARG00000024160	hao1	hydroxyacid oxidase (glycolate oxidase) 1	1	0.048503113	-0.585503171	0.062	0.19
1039	ENSDARG00000103747	cav1	caveolin 1	1	0.012705511	-0.585683421	0.125	0.308
1040	ENSDARG00000003902	ctsl.1	cathepsin L.1	1	0.212528839	-0.587566653	0.062	0.13
1041	ENSDARG00000040009	palld	palladin, cytoskeletal associated protein	1	0.140071579	-0.587730398	0.344	0.386
1042	ENSDARG00000094965	nfil3-5	nuclear factor, interleukin 3 regulated, member 5	1	0.001026658	-0.590655726	0.156	0.421
1043	ENSDARG00000018787	efna1b	ephrin-A1b	1	9.38E-05	-0.591882371	0.031	0.367
1044	ENSDARG00000087188	nfil3-6	nuclear factor, interleukin 3 regulated, member 6	1	0.00142982	-0.591913446	0.094	0.345
1045	ENSDARG00000002986	gda	guanine deaminase	1	0.005268078	-0.591992092	0.031	0.237
1046	ENSDARG00000020504	h3f3b.1	H3 histone, family 3A	1	0.068563789	-0.595044144	0.812	0.768
1047	ENSDARG00000043279	aqp12	aquaporin 12	1	0.028341967	-0.595087628	0.062	0.209
1048	ENSDARG00000021987	plecb	plectin b	1	0.000148452	-0.596694193	0.094	0.406
1049	ENSDARG00000043442	zgc:153665	zgc:153665	1	0.169599328	-0.600107237	0.062	0.139
1050	ENSDARG00000095633	si:ch211-133l5.7	si:ch211-133l5.7	1	0.150158877	-0.600735367	0.094	0.176
1051	ENSDARG00000029722	hmgb2a	high mobility group box 2a	1	0.791906121	-0.601883603	0.969	0.781
1052	ENSDARG00000103919	si:ch73-1a9.3	si:ch73-1a9.3	1	0.082801009	-0.603126303	0.625	0.742
1053	ENSDARG00000043154	ucp2	uncoupling protein 2	1	0.145812054	-0.605917123	0.656	0.605
1054	ENSDARG00000103785	sult2st2	sulfotransferase family 2, cytosolic sulfotransferase 2	1	0.001142115	-0.606105381	0.031	0.292
1055	ENSDARG00000014556	serpinb1l3	serpin peptidase inhibitor, clade B (ovalbumin), member 1, like 3	1	0.547563241	-0.606169705	0.656	0.492
1056	ENSDARG00000028106	glrx	glutaredoxin (thioltransferase)	1	0.000139385	-0.606286893	0.344	0.574
1057	ENSDARG00000078233	ctnnd1	catenin (cadherin-associated protein), delta 1	1	0.000715443	-0.608841445	0.438	0.571
1058	ENSDARG00000027744	gadd45ba	growth arrest and DNA-damage-inducible, beta a	1	0.003102877	-0.611539839	0.344	0.55
1059	ENSDARG00000078619	pnp5a	purine nucleoside phosphorylase 5a	1	0.005164242	-0.612343651	0.219	0.428
1060	ENSDARG00000092916	mlnl	motilin-like	1	0.105080573	-0.612897003	0.031	0.122
1061	ENSDARG00000056314	a2ml	alpha-2-macroglobulin-like	1	0.092147419	-0.613897456	0.062	0.164
1062	ENSDARG00000035890	fuca1.1	alpha-L-fucosidase 1, tandem duplicate 1	1	0.005999659	-0.617706008	0.031	0.235
1063	ENSDARG00000042641	cyp51	cytochrome P450, family 51	1	0.005171005	-0.618976943	0.062	0.27
1064	ENSDARG00000055120	ctsba	cathepsin Ba	1	0.000648706	-0.619456467	0.312	0.533
1065	ENSDARG00000055678	akap12b	A kinase (PRKA) anchor protein 12b	1	0.131557021	-0.619654488	0.156	0.25
1066	ENSDARG00000095157	zgc:163080	zgc:163080	1	0.001036152	-0.619897199	0.281	0.475
1067	ENSDARG00000024540	tspan36	tetraspanin 36	1	0.007355765	-0.622328793	0.469	0.6
1068	ENSDARG00000060682	agr1	anterior gradient 1	1	0.049097943	-0.622645674	0.031	0.152
1069	ENSDARG00000056781	zanl	zonadhesin, like	1	0.014012935	-0.626774912	0	0.16
1070	ENSDARG00000092362	hsp70.2	heat shock cognate 70-kd protein, tandem duplicate 2	1	0.444590999	-0.62987711	0.562	0.401
1071	ENSDARG00000022165	mgst1.2	microsomal glutathione S-transferase 1.2	1	0.017061947	-0.631091665	0.375	0.511
1072	ENSDARG00000075261	timp2b	TIMP metallopeptidase inhibitor 2b	1	0.057324112	-0.634494453	0.156	0.296
1073	ENSDARG00000014488	ca2	carbonic anhydrase II	1	0.002078664	-0.637535326	0.062	0.306
1074	ENSDARG00000035326	nccrp1	P1, F-box associated domain containing	1	0.182741365	-0.637767454	0.562	0.511
1075	ENSDARG00000036041	f2	coagulation factor II (thrombin)	1	0.026577676	-0.63866071	0.031	0.178
1076	ENSDARG00000076043	si:dkeyp-73d8.9	si:dkeyp-73d8.9	1	0.034574739	-0.639351043	0	0.123
1077	ENSDARG00000102456	cfhl4	complement factor H like 4	1	0.008458369	-0.645381893	0	0.18
1078	ENSDARG00000051888	ist1	IST1 factor associated with ESCRT-III	1	0.000151485	-0.648744199	0.375	0.573
1079	ENSDARG00000098746	dhrs13l1	dehydrogenase/reductase (SDR family) member 13 like 1	1	0.002995059	-0.650596242	0.031	0.257
1080	ENSDARG00000032849	ndrg1a	N-myc downstream regulated 1a	1	0.157656441	-0.651780688	0.656	0.65
1081	ENSDARG00000055416	serpinb1	serpin peptidase inhibitor, clade B (ovalbumin), member 1	1	0.337119357	-0.651787205	0.625	0.507
1082	ENSDARG00000007275	si:ch211-251b21.1	si:ch211-251b21.1	1	0.62387613	-0.655021192	0.094	0.114
1083	ENSDARG00000094673	rhoab	ras homolog gene family, member Ab	1	0.004077766	-0.657273581	0.656	0.691
1084	ENSDARG00000087693	atox1	antioxidant 1 copper chaperone	1	0.010809204	-0.657758373	0.719	0.705
1085	ENSDARG00000020944	ezra	ezrin a	1	0.00036242	-0.657965004	0.031	0.326
1086	ENSDARG00000045835	si:dkey-14d8.6	si:dkey-14d8.6	1	0.843656923	-0.659510935	0.188	0.182
1087	ENSDARG00000088116	gstm.3	glutathione S-transferase mu tandem duplicate 3	1	0.101697157	-0.660940462	0.156	0.261
1088	ENSDARG00000021059	alas1	aminolevulinate, delta-, synthase 1	1	0.000657987	-0.662730027	0.5	0.666
1089	ENSDARG00000101986	irf6	interferon regulatory factor 6	1	6.30E-05	-0.663549655	0.062	0.417
1090	ENSDARG00000013144	atp1b1a	ATPase Na+/K+ transporting subunit beta 1a	1	0.000625837	-0.666851694	0.938	0.871
1091	ENSDARG00000039269	arg2	arginase 2	1	0.007219504	-0.667607656	0.219	0.386
1092	ENSDARG00000055539	epdl2	ependymin-like 2	1	0.019837819	-0.667969802	0	0.146
1093	ENSDARG00000035858	cnn2	calponin 2	1	0.014563609	-0.66832363	0.625	0.632
1094	ENSDARG00000044914	suclg2	succinate-CoA ligase, GDP-forming, beta subunit	1	0.000333252	-0.669061174	0.094	0.383
1095	ENSDARG00000057035	stoml3b	stomatin (EPB72)-like 3b	1	0.022360338	-0.669491536	0.031	0.183
1096	ENSDARG00000040764	id1	inhibitor of DNA binding 1, HLH protein	1	0.041384031	-0.671061504	0.219	0.353
1097	ENSDARG00000004748	zgc:100868	zgc:100868	1	0.032015979	-0.671358463	0	0.126
1098	ENSDARG00000052734	hmgcra	3-hydroxy-3-methylglutaryl-CoA reductase a	1	0.291981473	-0.671498074	0.25	0.276
1099	ENSDARG00000018146	gpx1a	glutathione peroxidase 1a	1	0.00063284	-0.672642617	0.156	0.429
1100	ENSDARG00000000069	dap	death-associated protein	1	0.022290489	-0.67468691	0.5	0.513
1101	ENSDARG00000009018	rhbg	Rh family, B glycoprotein (gene/pseudogene)	1	0.098347017	-0.678214953	0.031	0.124
1102	ENSDARG00000017489	ifi45	interferon alpha inducible protein 45	1	0.003610454	-0.679845014	0.094	0.33
1103	ENSDARG00000021443	zfp36l1b	zinc finger protein 36, C3H type-like 1b	1	0.005274277	-0.685389442	0.406	0.586
1104	ENSDARG00000023111	plg	plasminogen	1	0.027168478	-0.687111995	0.031	0.176
1105	ENSDARG00000045442	cpb1	carboxypeptidase B1 (tissue)	1	0.996921126	-0.691406029	0.25	0.218
1106	ENSDARG00000090444	ponzr1	plac8 onzin related protein 1	1	0.002832983	-0.691709501	0	0.222
1107	ENSDARG00000042876	abracl	ABRA C-terminal like	1	0.00038989	-0.696199045	0.406	0.604
1108	ENSDARG00000099624	chmp1b	chromatin modifying protein 1B	1	0.000158865	-0.69882147	0.438	0.608
1109	ENSDARG00000078859	g0s2	G0/G1 switch 2	1	0.007601617	-0.698956654	0.031	0.238
1110	ENSDARG00000076532	si:ch211-222l21.1	si:ch211-222l21.1	1	0.385731273	-0.710005335	0.875	0.717
1111	ENSDARG00000099420	nme2b.2	NME/NM23 nucleoside diphosphate kinase 2b, tandem duplicate 2	1	0.774380731	-0.712981907	0.094	0.103
1112	ENSDARG00000104795	cxcl8a	chemokine (C-X-C motif) ligand 8a	1	0.061829639	-0.716312341	0.062	0.18
1113	ENSDARG00000087093	si:ch211-157c3.4	si:ch211-157c3.4	1	0.022380747	-0.720982206	0	0.141
1114	ENSDARG00000071014	s100u	S100 calcium binding protein U	1	0.024271762	-0.721367594	0.312	0.424
1115	ENSDARG00000074390	tmem176l.4	transmembrane protein 176l.4	1	0.035807705	-0.725873617	0.062	0.202
1116	ENSDARG00000074425	si:busm1-57f23.1	si:busm1-57f23.1	1	0.012980354	-0.732961349	0.25	0.419
1117	ENSDARG00000020133	jdp2b	Jun dimerization protein 2b	1	0.088518178	-0.736245787	0.219	0.339
1118	ENSDARG00000071626	ptgdsb.2	prostaglandin D2 synthase b, tandem duplicate 2	1	0.070485269	-0.736419546	0.031	0.138
1119	ENSDARG00000042332	plin2	perilipin 2	1	0.00425585	-0.738272292	0.156	0.369
1120	ENSDARG00000063572	perp	p53 apoptosis effector related to pmp22	1	0.017028807	-0.738895636	0.562	0.612
1121	ENSDARG00000057437	apodb	apolipoprotein Db	1	0.020200853	-0.746624922	0	0.145
1122	ENSDARG00000005481	nfkbiaa	nuclear factor of kappa light polypeptide gene enhancer in B-cells inhibitor, alpha a	1	0.000277716	-0.748601091	0.094	0.405
1123	ENSDARG00000016412	agt	angiotensinogen	1	0.034933721	-0.749157234	0.062	0.204
1124	ENSDARG00000018351	hpda	4-hydroxyphenylpyruvate dioxygenase a	1	0.119865161	-0.752886974	0.125	0.214
1125	ENSDARG00000042684	serpinc1	serpin peptidase inhibitor, clade C (antithrombin), member 1	1	0.055616607	-0.755209724	0.062	0.187
1126	ENSDARG00000061383	serpinf2b	serpin peptidase inhibitor, clade F (alpha-2 antiplasmin, pigment epithelium derived factor), member 2b	1	0.027898015	-0.755313488	0.062	0.211
1127	ENSDARG00000025350	prdx2	peroxiredoxin 2	1	0.145203481	-0.760298132	1	0.907
1128	ENSDARG00000086826	sult6b1	sulfotransferase family, cytosolic, 6b, member 1	1	0.00296898	-0.769275054	0.125	0.346
1129	ENSDARG00000102744	mgst3a	microsomal glutathione S-transferase 3a	1	0.00014424	-0.770458928	0.25	0.536
1130	ENSDARG00000052578	c6ast4	six-cysteine containing astacin protease 4	1	0.425482187	-0.772405709	0.188	0.22
1131	ENSDARG00000089382	zgc:158463	zgc:158463	1	0.00057207	-0.77448553	0.531	0.672
1132	ENSDARG00000089936	selenow2b	selenoprotein W, 2b	1	0.000967397	-0.774600521	0.031	0.298
1133	ENSDARG00000055046	ponzr5	plac8 onzin related protein 5	1	0.057883367	-0.774644964	0	0.102
1134	ENSDARG00000031929	stard14	START domain containing 14	1	0.00033161	-0.77580875	0.031	0.327
1135	ENSDARG00000044125	txn	thioredoxin	1	0.001236213	-0.782308271	0.625	0.781
1136	ENSDARG00000045141	aqp8a.1	aquaporin 8a, tandem duplicate 1	1	0.024052786	-0.788326055	0	0.138
1137	ENSDARG00000057698	ctsd	cathepsin D	1	0.000479288	-0.790473835	0.312	0.536
1138	ENSDARG00000006220	ugt1a7	UDP glucuronosyltransferase 1 family, polypeptide A7	1	0.001680636	-0.796139568	0.094	0.343
1139	ENSDARG00000077069	srgn	serglycin	1	0.077808793	-0.796589316	0.156	0.272
1140	ENSDARG00000069476	spint2	serine peptidase inhibitor, Kunitz type, 2	1	0.000801312	-0.796923345	0.125	0.392
1141	ENSDARG00000058454	dynll1	dynein, light chain, LC8-type 1	1	0.000845324	-0.798715444	0.281	0.515
1142	ENSDARG00000053990	hmgb2b	high mobility group box 2b	1	0.097645825	-0.806736787	0.562	0.547
1143	ENSDARG00000015164	mknk2b	MAPK interacting serine/threonine kinase 2b	1	0.002022442	-0.809227713	0.625	0.686
1144	ENSDARG00000019986	grhprb	glyoxylate reductase/hydroxypyruvate reductase b	1	0.076457938	-0.810633871	0.125	0.235
1145	ENSDARG00000103295	cyp3a65	cytochrome P450, family 3, subfamily A, polypeptide 65	1	0.00019274	-0.813143362	0.062	0.373
1146	ENSDARG00000010625	clic2	chloride intracellular channel 2	1	0.050221066	-0.815321346	0.156	0.285
1147	ENSDARG00000016319	c9	complement component 9	1	0.019088305	-0.818708023	0.031	0.192
1148	ENSDARG00000089441	si:ch211-105c13.3	si:ch211-105c13.3	1	0.014854195	-0.825530124	0.188	0.385
1149	ENSDARG00000070427	s100v1	S100 calcium binding protein V1	1	0.00040364	-0.832763151	0.062	0.35
1150	ENSDARG00000035327	ckma	creatine kinase, muscle a	1	0.293163747	-0.844058224	0.156	0.092
1151	ENSDARG00000058358	krt8	keratin 8	1	4.71E-05	-0.84627693	0.875	0.922
1152	ENSDARG00000021924	hsp70.3	heat shock cognate 70-kd protein, tandem duplicate 3	1	0.657141669	-0.847190221	0.562	0.499
1153	ENSDARG00000009844	dusp23a	dual specificity phosphatase 23a	1	0.142090354	-0.851714217	0.062	0.147
1154	ENSDARG00000035136	selenow1	selenoprotein W, 1	1	0.000345174	-0.851866516	0.719	0.771
1155	ENSDARG00000076386	epdl1	ependymin-like 1	1	0.018985428	-0.854645238	0.156	0.317
1156	ENSDARG00000054058	h1fx	H1 histone family, member X [Source:ZFIN;Acc:ZDB-GENE-030131-1228]	1	0.07248819	-0.859030529	0.656	0.648
1157	ENSDARG00000052336	ociad2	OCIA domain containing 2	1	0.078975782	-0.860973439	0.219	0.323
1158	ENSDARG00000012194	scp2a	sterol carrier protein 2a	1	0.006128824	-0.867475553	0.156	0.359
1159	ENSDARG00000042613	crp3	C-reactive protein 3	1	0.027231823	-0.872812708	0.031	0.176
1160	ENSDARG00000070780	rln3a	relaxin 3a	1	0.099159151	-0.876526114	0.062	0.161
1161	ENSDARG00000089362	grn1	granulin 1	1	0.14949526	-0.877466573	0.156	0.235
1162	ENSDARG00000045143	hbbe2	hemoglobin beta embryonic-2	1	0.470767195	-0.88037551	0.062	0.103
1163	ENSDARG00000055723	hsp70l	heat shock cognate 70-kd protein, like	1	0.703408855	-0.881181984	0.406	0.38
1164	ENSDARG00000103687	sycn.2	syncollin, tandem duplicate 2	1	0.621643825	-0.895819437	0.344	0.269
1165	ENSDARG00000102004	apoea	apolipoprotein Ea	1	0.432372733	-0.900251531	0.125	0.165
1166	ENSDARG00000025375	idh1	isocitrate dehydrogenase (NADP(+)) 1	1	5.71E-05	-0.900910774	0.406	0.59
1167	ENSDARG00000103019	gstp2	glutathione S-transferase pi 2	1	0.576397534	-0.915323459	0.125	0.148
1168	ENSDARG00000033364	mgst3b	microsomal glutathione S-transferase 3b	1	0.002084904	-0.919765079	0.719	0.733
1169	ENSDARG00000004296	ambp	alpha-1-microglobulin/bikunin precursor	1	0.161150719	-0.920063007	0.125	0.204
1170	ENSDARG00000033466	tagln2	transgelin 2	1	0.050116499	-0.925469516	0.719	0.621
1171	ENSDARG00000039579	cfd	complement factor D (adipsin)	1	0.418484042	-0.928376562	0.156	0.204
1172	ENSDARG00000031683	fosab	v-fos FBJ murine osteosarcoma viral oncogene homolog Ab	1	0.005679151	-0.930002848	0.625	0.737
1173	ENSDARG00000005191	ahcy	adenosylhomocysteinase	1	0.005832126	-0.935690311	0.812	0.709
1174	ENSDARG00000035715	marcksl1b	MARCKS-like 1b	1	0.06179741	-0.940198167	0.25	0.36
1175	ENSDARG00000040466	vil1	villin 1	1	0.037275157	-0.950263341	0.062	0.199
1176	ENSDARG00000042428	gstt1a	glutathione S-transferase theta 1a	1	5.02E-05	-0.950937559	0.031	0.382
1177	ENSDARG00000012694	c3a.1	complement component c3a, duplicate 1	1	0.012556875	-0.953531754	0.031	0.206
1178	ENSDARG00000104721	si:dkey-203a12.9	si:dkey-203a12.9	1	0.167849038	-0.956545399	0.031	0.102
1179	ENSDARG00000043848	sod1	superoxide dismutase 1, soluble	1	0.000634099	-0.958844877	0.906	0.801
1180	ENSDARG00000055876	msmo1	methylsterol monooxygenase 1	1	0.019716376	-0.9617484	0.219	0.373
1181	ENSDARG00000058462	zgc:158846	zgc:158846	1	0.031999248	-0.968607721	0.062	0.206
1182	ENSDARG00000035519	histh1l	histone H1 like	1	0.001162523	-0.970802128	0.719	0.801
1183	ENSDARG00000018478	agxtb	alanine--glyoxylate and serine--pyruvate aminotransferase b	1	0.111942509	-0.978406657	0.125	0.216
1184	ENSDARG00000041065	hspb1	heat shock protein, alpha-crystallin-related, 1	1	0.325418575	-0.978440064	0.25	0.288
1185	ENSDARG00000078757	si:ch211-212c13.8	si:ch211-212c13.8	1	0.022413021	-0.991576076	0.031	0.183
1186	ENSDARG00000075045	cxcl18b	chemokine (C-X-C motif) ligand 18b	1	0.370967609	-0.991723624	0.438	0.335
1187	ENSDARG00000096849	si:dkey-16p21.8	si:dkey-16p21.8	1	5.57E-05	-1.000601959	0.062	0.409
1188	ENSDARG00000079302	and2	actinodin2	1	0.589219146	-1.005393882	0.125	0.089
1189	ENSDARG00000042010	pklr	pyruvate kinase L/R	1	0.003325351	-1.005939169	0.188	0.395
1190	ENSDARG00000020364	fbp1b	fructose-1,6-bisphosphatase 1b	1	0.000694026	-1.015165347	0.062	0.333
1191	ENSDARG00000025147	cd63	CD63 molecule	1	5.80E-05	-1.027588644	0.969	0.907
1192	ENSDARG00000100952	wu:fj16a03	wu:fj16a03	1	0.526727553	-1.037057851	0.375	0.373
1193	ENSDARG00000020741	fga	fibrinogen alpha chain	1	0.085931043	-1.037609628	0.125	0.231
1194	ENSDARG00000044975	krt94	keratin 94	1	0.336043345	-1.046941463	0.156	0.199
1195	ENSDARG00000007823	atf3	activating transcription factor 3	1	0.000102691	-1.058408467	0.375	0.617
1196	ENSDARG00000101479	BX908782.2	CD59 glycoprotein-like [Source:NCBI gene;Acc:103910140]	1	0.195391303	-1.064639314	0.094	0.166
1197	ENSDARG00000069503	cldnh	claudin h	1	0.01128516	-1.080606576	0	0.169
1198	ENSDARG00000097157	si:ch211-207n23.2	si:ch211-207n23.2	1	0.042500739	-1.081718906	0.031	0.158
1199	ENSDARG00000029230	pnp4b	purine nucleoside phosphorylase 4b	1	0.003153161	-1.082094912	0.062	0.286
1200	ENSDARG00000089361	wu:fb59d01	wu:fb59d01	1	0.00538428	-1.087339642	0.094	0.301
1201	ENSDARG00000057706	si:ch211-137i24.10	si:ch211-137i24.10	1	0.006678016	-1.087751813	0.094	0.311
1202	ENSDARG00000095807	hp	haptoglobin	1	0.012534855	-1.087820286	0.031	0.205
1203	ENSDARG00000090722	leg1.1	liver-enriched gene 1, tandem duplicate 1	1	0.007376311	-1.108063152	0.031	0.224
1204	ENSDARG00000004539	ptgs2a	prostaglandin-endoperoxide synthase 2a	1	0.002371072	-1.111724717	0.062	0.298
1205	ENSDARG00000045089	si:ch211-270n8.1	si:ch211-270n8.1	1	0.012139689	-1.120597891	0.031	0.206
1206	ENSDARG00000033285	gsto2	glutathione S-transferase omega 2	1	0.000352188	-1.129420369	0.188	0.453
1207	ENSDARG00000089310	gc	GC vitamin D binding protein	1	0.022424748	-1.137336628	0.062	0.218
1208	ENSDARG00000089399	tmem176l.2	transmembrane protein 176l.2	1	0.109456634	-1.140846737	0.188	0.276
1209	ENSDARG00000023151	ucp1	uncoupling protein 1	1	0.000803644	-1.156011008	0.031	0.3
1210	ENSDARG00000101074	glud1b	glutamate dehydrogenase 1b	1	0.017623026	-1.162499253	0.594	0.582
1211	ENSDARG00000041623	mt2	metallothionein 2	1	0.199461601	-1.163333241	0.156	0.227
1212	ENSDARG00000077777	tmsb4x	thymosin beta 4 X-linked	1	0.001331285	-1.16422639	1	0.976
1213	ENSDARG00000093124	scpp8	secretory calcium-binding phosphoprotein 8	1	0.039825189	-1.165503734	0	0.117
1214	ENSDARG00000056744	ela2	elastase 2	1	0.389131029	-1.169740409	0.469	0.465
1215	ENSDARG00000068457	tnnt3b	troponin T type 3b (skeletal, fast)	1	0.434213338	-1.174523041	0.188	0.123
1216	ENSDARG00000007276	ela3l	elastase 3 like	1	0.991427967	-1.176025698	0.531	0.419
1217	ENSDARG00000033227	lect2l	leukocyte cell-derived chemotaxin 2 like	1	0.073394719	-1.178058804	0.156	0.266
1218	ENSDARG00000100844	cldn15lb	claudin 15-like b	1	0.000231362	-1.188991221	0.062	0.369
1219	ENSDARG00000036239	gatm	glycine amidinotransferase (L-arginine:glycine amidinotransferase)	1	0.000951846	-1.20853449	0.062	0.325
1220	ENSDARG00000007024	uox	urate oxidase	1	0.041289651	-1.229946034	0.094	0.229
1221	ENSDARG00000003808	aqp3a	aquaporin 3a	1	0.005953893	-1.234628041	0.062	0.272
1222	ENSDARG00000099572	hmgn2	high mobility group nucleosomal binding domain 2	1	0.580674221	-1.245724102	0.75	0.688
1223	ENSDARG00000100406	zgc:112265	zgc:112265	1	0.479869572	-1.251415472	0.188	0.208
1224	ENSDARG00000017772	mdh1aa	malate dehydrogenase 1Aa, NAD (soluble)	1	0.000173303	-1.257812839	0.5	0.619
1225	ENSDARG00000054753	col10a1a	collagen, type X, alpha 1a	1	0.084579738	-1.272409534	0.125	0.053
1226	ENSDARG00000037191	ttr	transthyretin (prealbumin, amyloidosis type I)	1	0.026996206	-1.273721313	0.062	0.211
1227	ENSDARG00000036840	krt15	keratin 15	1	0.034900927	-1.277997726	0.062	0.207
1228	ENSDARG00000104359	anxa1c	annexin A1c	1	0.007451261	-1.279906777	0	0.185
1229	ENSDARG00000036456	anxa4	annexin A4	1	0.146828971	-1.288751059	0.5	0.483
1230	ENSDARG00000103199	si:dkey-247k7.2	si:dkey-247k7.2	1	0.066925037	-1.291285745	0.062	0.182
1231	ENSDARG00000060350	apoda.2	apolipoprotein Da, duplicate 2	1	0.186553108	-1.297149645	0.344	0.395
1232	ENSDARG00000090185	si:dkeyp-73b11.8	si:dkeyp-73b11.8	1	0.008835364	-1.297524042	0.125	0.321
1233	ENSDARG00000021339	cpa5	carboxypeptidase A5	1	0.925978801	-1.312265822	0.438	0.354
1234	ENSDARG00000020866	apoa4b.2	apolipoprotein A-IV b, tandem duplicate 2	1	0.992600235	-1.314596016	0.312	0.26
1235	ENSDARG00000014196	myl1	myosin, light chain 1, alkali%3B skeletal, fast	1	0.664343688	-1.326419041	0.094	0.111
1236	ENSDARG00000093844	zgc:136461	zgc:136461	1	0.880847455	-1.332102813	0.531	0.451
1237	ENSDARG00000016081	cldn15la	claudin 15-like a	1	0.002876101	-1.332499314	0.062	0.29
1238	ENSDARG00000015955	cldnc	claudin c	1	5.76E-05	-1.343647827	0.031	0.383
1239	ENSDARG00000017299	fabp11a	fatty acid binding protein 11a	1	0.010871338	-1.361729922	0	0.17
1240	ENSDARG00000093584	zgc:193505	zgc:193505	1	0.049296248	-1.367511058	0.062	0.194
1241	ENSDARG00000013522	pck1	phosphoenolpyruvate carboxykinase 1 (soluble)	1	0.000494985	-1.368159972	0.062	0.345
1242	ENSDARG00000026726	anxa1a	annexin A1a	1	0.000673156	-1.392124262	0.094	0.366
1243	ENSDARG00000014047	cldn7b	claudin 7b	1	5.05E-05	-1.402292883	0.094	0.429
1244	ENSDARG00000039730	zgc:112160	zgc:112160	1	0.592797568	-1.411175737	0.625	0.44
1245	ENSDARG00000008969	fgb	fibrinogen beta chain	1	0.024374472	-1.416668042	0.094	0.249
1246	ENSDARG00000056765	ela2l	elastase 2 like	1	0.907305021	-1.417252335	0.562	0.451
1247	ENSDARG00000078622	scpp5	secretory calcium-binding phosphoprotein 5	1	0.022261996	-1.419456902	0.188	0.072
1248	ENSDARG00000056498	crp2	C-reactive protein 2	1	0.41813738	-1.432159997	0.219	0.237
1249	ENSDARG00000079274	prss59.1	serine protease 59, tandem duplicate 1	1	0.799616967	-1.440075504	0.688	0.552
1250	ENSDARG00000026829	cotl1	coactosin-like F-actin binding protein 1	1	0.000268849	-1.440747829	0.531	0.654
1251	ENSDARG00000091609	spink4	serine peptidase inhibitor, Kazal type 4	1	0.005648087	-1.4465089	0.219	0.399
1252	ENSDARG00000043128	cldne	claudin e	1	0.149947206	-1.453392524	0.125	0.208
1253	ENSDARG00000103639	si:dkey-36i7.3	si:dkey-36i7.3	1	0.022296567	-1.469082505	0.094	0.25
1254	ENSDARG00000101160	apoa4a	apolipoprotein A-IV a	1	0.020579455	-1.474465877	0.219	0.367
1255	ENSDARG00000102175	hamp	hepcidin antimicrobial peptide	1	0.003639366	-1.474580155	0.125	0.341
1256	ENSDARG00000017441	mylz3	myosin, light polypeptide 3, skeletal muscle	1	0.382972031	-1.492727798	0.094	0.138
1257	ENSDARG00000041569	ces2	carboxylesterase 2 (intestine, liver) [Source:ZFIN;Acc:ZDB-GENE-061013-99]	1	0.015437614	-1.510486641	0.062	0.238
1258	ENSDARG00000006588	zgc:111983	zgc:111983	1	0.109550828	-1.511395419	0.094	0.193
1259	ENSDARG00000099185	chia.2	chitinase, acidic.2	1	0.27930968	-1.514398828	0.25	0.294
1260	ENSDARG00000092155	apoc2	apolipoprotein C-II	1	0.157706521	-1.534573407	0.375	0.375
1261	ENSDARG00000013430	bhmt	betaine-homocysteine methyltransferase	1	0.000161427	-1.540588523	0.062	0.383
1262	ENSDARG00000068680	ctrl	chymotrypsin-like	1	0.74953585	-1.541173154	0.5	0.434
1263	ENSDARG00000094041	krt17	keratin 17	1	0.017149132	-1.559198888	0	0.152
1264	ENSDARG00000093774	rbp2b	retinol binding protein 2b, cellular	1	0.232972038	-1.566620065	0.25	0.291
1265	ENSDARG00000090268	krtt1c19e	keratin type 1 c19e	1	0.315607421	-1.570014386	0.156	0.209
1266	ENSDARG00000040799	sst1.1	somatostatin 1, tandem duplicate 1	1	0.248018999	-1.595236078	0.188	0.117
1267	ENSDARG00000012395	mmp13a	matrix metallopeptidase 13a	1	0.572969412	-1.618391316	0.219	0.231
1268	ENSDARG00000022767	apobb.1	apolipoprotein Bb, tandem duplicate 1	1	0.000856809	-1.623515068	0.094	0.357
1269	ENSDARG00000076838	apom	apolipoprotein M	1	0.107730879	-1.625725975	0.188	0.279
1270	ENSDARG00000037281	fgg	fibrinogen gamma chain	1	0.211816251	-1.639475134	0.281	0.319
1271	ENSDARG00000016691	cd9b	CD9 molecule b	1	6.17E-05	-1.650588107	0.156	0.469
1272	ENSDARG00000090850	serpina1l	serine (or cysteine) proteinase inhibitor, clade A (alpha-1 antiproteinase, antitrypsin), member 1, like	1	0.077383208	-1.667094587	0.156	0.263
1273	ENSDARG00000070480	agr2	anterior gradient 2	1	0.10464597	-1.668125829	0.094	0.197
1274	ENSDARG00000104068	gstp1	glutathione S-transferase pi 1	1	0.000404055	-1.684789354	0.781	0.766
1275	ENSDARG00000040295	apoeb	apolipoprotein Eb	1	0.000226825	-1.705337317	0.219	0.497
1276	ENSDARG00000090286	serpina1	serpin peptidase inhibitor, clade A (alpha-1 antiproteinase, antitrypsin), member 1	1	0.006472915	-1.744261374	0.062	0.264
1277	ENSDARG00000012076	apoa1a	apolipoprotein A-Ia	1	0.063663485	-1.748961255	0.469	0.476
1278	ENSDARG00000073742	prss59.2	serine protease 59, tandem duplicate 2	1	0.823066572	-1.751591839	0.844	0.727
1279	ENSDARG00000017314	CELA1 (1 of many)	zgc:92745 [Source:ZFIN;Acc:ZDB-GENE-040801-12]	1	0.52915871	-1.755956763	0.844	0.688
1280	ENSDARG00000090428	ctrb1	chymotrypsinogen B1	1	0.783324783	-1.757207535	0.844	0.756
1281	ENSDARG00000053973	fetub	fetuin B	1	0.087701044	-1.758187026	0.312	0.379
1282	ENSDARG00000059049	zgc:174904	zgc:174904	1	0.005820333	-1.763423145	0.094	0.301
1283	ENSDARG00000003216	anxa2a	annexin A2a	1	0.000309655	-1.774923879	0.156	0.427
1284	ENSDARG00000000212	krt97	keratin 97	1	0.015561675	-1.784591078	0.188	0.342
1285	ENSDARG00000054616	cldni	claudin i	1	0.027764552	-1.818509188	0.125	0.287
1286	ENSDARG00000058371	krt5	keratin 5	1	0.06795475	-1.825745728	0.188	0.293
1287	ENSDARG00000058206	si:ch211-153b23.5	si:ch211-153b23.5	1	0.669543068	-1.828346427	0.469	0.378
1288	ENSDARG00000027088	ptgdsb.1	prostaglandin D2 synthase b, tandem duplicate 1	1	0.035636673	-1.869657382	0.156	0.294
1289	ENSDARG00000070844	gamt	guanidinoacetate N-methyltransferase	1	0.000694483	-1.873790926	0.438	0.551
1290	ENSDARG00000093628	s100a11	S100 calcium binding protein A11	1	0.884254961	-1.8839983	0.125	0.127
1291	ENSDARG00000040747	tm4sf4	transmembrane 4 L six family member 4	1	0.001565282	-1.891641525	0.281	0.469
1292	ENSDARG00000068478	gpx4a	glutathione peroxidase 4a	1	0.008243187	-1.897735281	0.406	0.499
1293	ENSDARG00000033161	sst1.2	somatostatin 1, tandem duplicate 2	1	0.795093057	-1.905948905	0.125	0.106
1294	ENSDARG00000037425	s100a10a	S100 calcium binding protein A10a	1	0.060145951	-1.925263269	0.312	0.386
1295	ENSDARG00000042993	prss1	serine protease 1	1	0.603389102	-1.925866431	0.875	0.767
1296	ENSDARG00000079443	vipb	vasoactive intestinal peptide b	1	0.880677828	-1.958372114	0.156	0.14
1297	ENSDARG00000025254	s100a10b	S100 calcium binding protein A10b	1	5.26E-05	-1.963561948	0.406	0.619
1298	ENSDARG00000099200	zgc:123103	zgc:123103	1	0.073966935	-2.034154213	0.219	0.32
1299	ENSDARG00000036834	krt92	keratin 92	1	0.000389339	-2.047051749	0.25	0.504
1300	ENSDARG00000099197	actc1b	actin alpha cardiac muscle 1b	1	0.948719084	-2.05328676	0.312	0.288
1301	ENSDARG00000043457	gapdh	glyceraldehyde-3-phosphate dehydrogenase	1	6.26E-05	-2.053836546	0.531	0.665
1302	ENSDARG00000040907	gcgb	glucagon b	1	0.804575709	-2.076692	0.188	0.162
1303	ENSDARG00000097959	si:dkey-248g15.3	si:dkey-248g15.3	1	0.00897759	-2.134197532	0.156	0.34
1304	ENSDARG00000044566	fabp6	fatty acid binding protein 6, ileal (gastrotropin)	1	0.289971731	-2.140232627	0.406	0.279
1305	ENSDARG00000092170	apoc1	apolipoprotein C-I	1	0.015629623	-2.165298196	0.219	0.368
1306	ENSDARG00000095863	afp4	antifreeze protein type IV	1	0.016517102	-2.168681896	0.531	0.565
1307	ENSDARG00000043729	plac8.1	placenta associated 8, tandem duplicate 1	1	0.09947333	-2.181549337	0.312	0.378
1308	ENSDARG00000040298	apoa4b.1	apolipoprotein A-IV b, tandem duplicate 1	1	0.019211567	-2.187449906	0.438	0.487
1309	ENSDARG00000035832	pyyb	peptide YYb	1	0.114901373	-2.188117302	0.094	0.189
1310	ENSDARG00000036830	krt91	keratin 91	1	0.00708795	-2.208222833	0.219	0.394
1311	ENSDARG00000053254	mylpfa	myosin light chain, phosphorylatable, fast skeletal muscle a	1	0.940228178	-2.216885444	0.312	0.27
1312	ENSDARG00000014190	sst2	somatostatin 2	1	0.515625971	-2.234188318	0.125	0.16
1313	ENSDARG00000090228	gsta.1	glutathione S-transferase, alpha tandem duplicate 1	1	4.28E-05	-2.237337851	0.562	0.685
1314	ENSDARG00000035350	ins	preproinsulin	1	0.264900185	-2.307163862	0.156	0.232
1315	ENSDARG00000070038	rbp2a	retinol binding protein 2a, cellular	1	0.002388644	-2.327896501	0.375	0.527
1316	ENSDARG00000036832	cyt1l	type I cytokeratin, enveloping layer, like	1	0.073599746	-2.383487407	0.281	0.372
1317	ENSDARG00000101199	rbp4	retinol binding protein 4, plasma	1	0.014251172	-2.400362652	0.531	0.55
1318	ENSDARG00000091996	tcnbb	transcobalamin beta b	1	0.240656128	-2.402650671	0.312	0.333
1319	ENSDARG00000006427	fabp2	fatty acid binding protein 2, intestinal	1	0.000715917	-2.413853296	0.562	0.663
1320	ENSDARG00000100582	si:ch211-195b11.3	si:ch211-195b11.3	1	0.00290199	-2.509894029	0.312	0.487
1321	ENSDARG00000016771	tfa	transferrin-a	1	0.117750428	-2.55396242	0.469	0.494
1322	ENSDARG00000055514	icn2	ictacalcin 2	1	0.19389085	-2.561813907	0.438	0.416
1323	ENSDARG00000059227	fabp1b.1	fatty acid binding protein 1b, tandem duplicate 1	1	0.15102947	-2.747588236	0.719	0.653
1324	ENSDARG00000068088	tcnba	transcobalamin beta a	1	0.630433368	-2.755693353	0.75	0.539
1325	ENSDARG00000038153	lgals2b	lectin, galactoside-binding, soluble, 2b	1	0.000201779	-2.858746904	0.938	0.866
1326	ENSDARG00000092947	cyt1	type I cytokeratin, enveloping layer	1	0.096677574	-3.082227969	0.594	0.577
1327	ENSDARG00000038439	fabp10a	fatty acid binding protein 10a, liver basic	1	0.013182438	-3.102739991	0.844	0.894
1328	ENSDARG00000101324	apoa1b	apolipoprotein A-Ib	1	0.000513748	-3.434008808	0.875	0.852
1329	ENSDARG00000015866	apoa2	apolipoprotein A-II	1	0.000647072	-3.444984912	1	0.941
