# Supplementary material for: Cell-type-specific responses to the microbiota across all tissues of the larval zebrafish
Source: Cell Rep. Author manuscript; Available in PMC 2023 Oct 23. (PMC10423310; doi:10.1016/j.celrep.2023.112095)
Supplement: MMC9 [file NIHMS1880944-supplement-MMC9.zip › DataS3/Figure2_PanelC_GenesLists/cluster18.tsv]

	gene	ZFIN_name	full_name	p_val_adj	p_val	avg_logFC	pct.1	pct.2
1	ENSDARG00000004627	panx3	pannexin 3	0	0	2.105152947	0.657	0.001
2	ENSDARG00000099344	zgc:92162	zgc:92162	0	0	1.983793801	0.743	0.002
3	ENSDARG00000024847	col5a2b	collagen, type V, alpha 2b	0	0	0.836256324	0.486	0.001
4	ENSDARG00000052520	sgms2a	sphingomyelin synthase 2a	1.04E-265	4.18E-270	1.137045739	0.457	0.002
5	ENSDARG00000017174	dlx2b	distal-less homeobox 2b	2.16E-261	8.69E-266	0.994295842	0.6	0.005
6	ENSDARG00000017884	bgna	biglycan a	3.76E-223	1.52E-227	1.904816112	0.657	0.009
7	ENSDARG00000070857	si:dkey-32e6.6	si:dkey-32e6.6	4.10E-219	1.65E-223	2.346515044	0.457	0.003
8	ENSDARG00000105153	ifitm5	interferon induced transmembrane protein 5	1.99E-215	8.01E-220	3.103622265	0.6	0.007
9	ENSDARG00000042984	fpr1	formyl peptide receptor 1	1.15E-202	4.62E-207	1.054022827	0.629	0.009
10	ENSDARG00000105442	si:cabz01100188.1	si:cabz01100188.1	3.76E-198	1.51E-202	0.332310681	0.343	0.001
11	ENSDARG00000053481	entpd5a	ectonucleoside triphosphate diphosphohydrolase 5a	3.53E-187	1.42E-191	1.012319876	0.314	0.001
12	ENSDARG00000062363	phex	phosphate regulating endopeptidase homolog, X-linked	3.90E-163	1.57E-167	2.328418246	0.971	0.036
13	ENSDARG00000052633	si:ch211-106n13.3	si:ch211-106n13.3	6.88E-154	2.77E-158	0.647634897	0.286	0.001
14	ENSDARG00000019516	sp7	Sp7 transcription factor	1.52E-144	6.11E-149	1.210278531	0.486	0.008
15	ENSDARG00000035677	bmp8a	bone morphogenetic protein 8a	3.82E-140	1.54E-144	0.618215516	0.429	0.006
16	ENSDARG00000104651	msx2a	muscle segment homeobox 2a	5.57E-136	2.24E-140	0.950529241	0.457	0.007
17	ENSDARG00000053509	kazald3	Kazal-type serine peptidase inhibitor domain 3	1.10E-134	4.41E-139	0.533787314	0.457	0.007
18	ENSDARG00000042753	cts12	cathepsin 12	4.50E-131	1.81E-135	3.704518112	0.486	0.009
19	ENSDARG00000025089	loxl4	lysyl oxidase-like 4	1.19E-124	4.80E-129	1.2638541	0.714	0.024
20	ENSDARG00000056594	irx1b	iroquois homeobox 1b	7.64E-118	3.08E-122	0.860798803	0.314	0.003
21	ENSDARG00000044276	spp1	secreted phosphoprotein 1	1.83E-116	7.35E-121	2.415431548	0.486	0.011
22	ENSDARG00000054753	col10a1a	collagen, type X, alpha 1a	2.59E-112	1.04E-116	5.575235302	0.886	0.046
23	ENSDARG00000011956	dlx4a	distal-less homeobox 4a	1.35E-111	5.45E-116	1.366379792	0.514	0.013
24	ENSDARG00000092730	enam	enamelin	1.26E-110	5.09E-115	2.834989084	0.371	0.006
25	ENSDARG00000008403	phospho1	phosphoethanolamine/phosphocholine phosphatase 1	1.96E-87	7.87E-92	0.289965357	0.171	0.001
26	ENSDARG00000012422	col11a2	collagen, type XI, alpha 2	1.46E-84	5.87E-89	1.458109294	0.514	0.018
27	ENSDARG00000089235	tspearb	thrombospondin-type laminin G domain and EAR repeats b	2.24E-84	9.03E-89	0.318510873	0.2	0.002
28	ENSDARG00000020114	slc20a1a	solute carrier family 20 member 1a	1.29E-81	5.20E-86	1.292190476	0.4	0.011
29	ENSDARG00000042296	dlx5a	distal-less homeobox 5a	1.42E-75	5.73E-80	0.997414618	0.6	0.028
30	ENSDARG00000101023	msx2b	muscle segment homeobox 2b	3.79E-74	1.53E-78	1.187720545	0.686	0.04
31	ENSDARG00000091511	gpx7	glutathione peroxidase 7	5.06E-73	2.04E-77	1.175647405	0.714	0.044
32	ENSDARG00000045316	map7d2b	MAP7 domain containing 2b	2.71E-68	1.09E-72	0.593733192	0.429	0.015
33	ENSDARG00000061885	satb2	SATB homeobox 2	3.63E-64	1.46E-68	0.447772667	0.371	0.012
34	ENSDARG00000011821	plod2	procollagen-lysine, 2-oxoglutarate 5-dioxygenase 2	8.21E-64	3.31E-68	0.743117824	0.6	0.034
35	ENSDARG00000041799	cx43	connexin 43	1.50E-63	6.03E-68	1.906606682	0.914	0.087
36	ENSDARG00000042677	cadm1b	cell adhesion molecule 1b	3.34E-63	1.34E-67	0.311106962	0.257	0.005
37	ENSDARG00000101095	cpne4a	copine IVa	2.51E-61	1.01E-65	0.562008119	0.257	0.005
38	ENSDARG00000075521	cpz	carboxypeptidase Z	7.54E-61	3.03E-65	0.331166466	0.2	0.003
39	ENSDARG00000078853	arhgef19	Rho guanine nucleotide exchange factor (GEF) 19	4.80E-58	1.93E-62	0.317208932	0.314	0.009
40	ENSDARG00000079486	fam20a	FAM20A golgi associated secretory pathway pseudokinase	1.55E-56	6.24E-61	0.732874692	0.486	0.025
41	ENSDARG00000069715	foxi2	forkhead box I2	1.22E-53	4.91E-58	0.276023365	0.143	0.001
42	ENSDARG00000009014	col11a1b	collagen, type XI, alpha 1b	5.44E-50	2.19E-54	1.282388766	0.629	0.048
43	ENSDARG00000098226	smpd3	sphingomyelin phosphodiesterase 3	3.02E-49	1.22E-53	0.513593742	0.314	0.011
44	ENSDARG00000022437	cd81b	CD81 molecule b	9.83E-49	3.96E-53	2.456223478	0.6	0.047
45	ENSDARG00000071212	p3h1	prolyl 3-hydroxylase 1	8.11E-48	3.27E-52	0.662604994	0.629	0.051
46	ENSDARG00000093659	entpd5b	ectonucleoside triphosphate diphosphohydrolase 5b	9.49E-44	3.82E-48	1.183913788	0.343	0.016
47	ENSDARG00000079964	dlx2a	distal-less homeobox 2a	3.55E-43	1.43E-47	0.394566364	0.286	0.01
48	ENSDARG00000079183	sod3b	superoxide dismutase 3, extracellular b	3.58E-43	1.44E-47	0.274427006	0.2	0.005
49	ENSDARG00000004311	ldlrap1a	low density lipoprotein receptor adaptor protein 1a	7.96E-43	3.20E-47	1.044467627	0.6	0.051
50	ENSDARG00000099412	bcan	brevican	9.88E-42	3.98E-46	0.82847017	0.286	0.011
51	ENSDARG00000104495	pltp	phospholipid transfer protein	3.20E-41	1.29E-45	1.234919962	0.371	0.019
52	ENSDARG00000011673	si:ch211-246m6.5	si:ch211-246m6.5	1.05E-40	4.22E-45	0.255681749	0.314	0.013
53	ENSDARG00000070011	si:ch211-167j6.4	si:ch211-167j6.4 [Source:ZFIN;Acc:ZDB-GENE-070912-146]	1.43E-40	5.75E-45	2.694871141	0.314	0.014
54	ENSDARG00000011166	cahz	carbonic anhydrase	3.51E-39	1.41E-43	1.20811747	0.286	0.012
55	ENSDARG00000026165	col11a1a	collagen, type XI, alpha 1a	3.46E-38	1.39E-42	1.491621011	0.8	0.105
56	ENSDARG00000035918	bzw2	basic leucine zipper and W2 domains 2	3.92E-38	1.58E-42	1.008387543	0.429	0.028
57	ENSDARG00000089338	si:ch211-110e21.3	si:ch211-110e21.3	1.05E-36	4.22E-41	1.038896858	0.571	0.055
58	ENSDARG00000099677	bambib	BMP and activin membrane-bound inhibitor homolog (Xenopus laevis) b	4.54E-36	1.83E-40	1.106999303	0.629	0.068
59	ENSDARG00000018179	acvrl1	activin A receptor like type 1	9.34E-35	3.76E-39	0.659721824	0.657	0.071
60	ENSDARG00000089717	qpct	glutaminyl-peptide cyclotransferase	1.36E-34	5.47E-39	0.964518788	0.743	0.102
61	ENSDARG00000078622	scpp5	secretory calcium-binding phosphoprotein 5	6.39E-34	2.57E-38	5.90118424	0.6	0.068
62	ENSDARG00000014626	dlx3b	distal-less homeobox 3b	1.30E-33	5.25E-38	1.066473198	0.857	0.13
63	ENSDARG00000100691	prss35	serine protease 35	1.87E-33	7.55E-38	0.860073117	0.429	0.032
64	ENSDARG00000076119	emid1	EMI domain containing 1	3.42E-33	1.38E-37	1.276734386	0.543	0.054
65	ENSDARG00000045129	fkbp10b	FKBP prolyl isomerase 10b	3.61E-33	1.45E-37	0.598936709	0.486	0.041
66	ENSDARG00000015686	bmp6	bone morphogenetic protein 6	4.33E-32	1.74E-36	0.603964963	0.486	0.042
67	ENSDARG00000020072	thbs4b	thrombospondin 4b	4.59E-32	1.85E-36	0.680119859	0.457	0.037
68	ENSDARG00000079191	zgc:172122	zgc:172122	5.59E-32	2.25E-36	0.615366789	0.371	0.024
69	ENSDARG00000020957	pth1ra	parathyroid hormone 1 receptor a [Source:ZFIN;Acc:ZDB-GENE-991123-8]	8.07E-31	3.25E-35	0.56456239	0.371	0.025
70	ENSDARG00000079570	rspo2	R-spondin 2	9.01E-31	3.63E-35	0.62485602	0.4	0.03
71	ENSDARG00000013302	gpx8	glutathione peroxidase 8 (putative)	9.80E-31	3.95E-35	0.451487627	0.457	0.039
72	ENSDARG00000017676	mmp2	matrix metallopeptidase 2	2.44E-30	9.84E-35	1.141516663	0.8	0.127
73	ENSDARG00000020007	col1a2	collagen, type I, alpha 2	2.65E-30	1.07E-34	2.899595658	0.971	0.247
74	ENSDARG00000005023	fkbp9	FKBP prolyl isomerase 9	4.74E-30	1.91E-34	1.420166727	0.771	0.13
75	ENSDARG00000074235	CR376783.1	V-set domain-containing T-cell activation inhibitor 1-like [Source:NCBI gene;Acc:797620]	1.52E-29	6.11E-34	0.287393089	0.286	0.015
76	ENSDARG00000021442	cdh11	cadherin 11, type 2, OB-cadherin (osteoblast)	2.81E-29	1.13E-33	1.017972582	0.543	0.057
77	ENSDARG00000098294	col5a3a	collagen, type V, alpha 3a	1.51E-28	6.10E-33	0.285336193	0.2	0.007
78	ENSDARG00000040912	kdelr3	KDEL endoplasmic reticulum protein retention receptor 3	1.99E-28	8.01E-33	0.402786506	0.4	0.032
79	ENSDARG00000043716	cldn5a	claudin 5a	2.34E-28	9.44E-33	0.568981459	0.343	0.023
80	ENSDARG00000012625	prkag2a	protein kinase, AMP-activated, gamma 2 non-catalytic subunit a	2.58E-28	1.04E-32	0.820005793	0.457	0.043
81	ENSDARG00000019995	bmp4	bone morphogenetic protein 4	3.80E-27	1.53E-31	0.451829459	0.543	0.057
82	ENSDARG00000041430	bmp2b	bone morphogenetic protein 2b	1.72E-25	6.94E-30	0.614647998	0.571	0.07
83	ENSDARG00000056087	ecrg4a	ECRG4 augurin precursor a	9.25E-25	3.72E-29	0.635777158	0.657	0.091
84	ENSDARG00000031240	kidins220a	kinase D-interacting substrate 220a	1.20E-24	4.83E-29	0.584502453	0.4	0.036
85	ENSDARG00000026070	cd82b	CD82 molecule b	1.35E-24	5.43E-29	1.02264054	0.829	0.171
86	ENSDARG00000016750	abcc6a	ATP-binding cassette, sub-family C (CFTR/MRP), member 6a	1.38E-24	5.57E-29	0.427122147	0.143	0.004
87	ENSDARG00000071549	ecm2	extracellular matrix protein 2, female organ and adipocyte specific	1.44E-24	5.79E-29	1.392702796	0.229	0.012
88	ENSDARG00000012405	col1a1a	collagen, type I, alpha 1a	3.61E-24	1.45E-28	2.466475868	0.943	0.284
89	ENSDARG00000056740	tmeff1b	transmembrane protein with EGF-like and two follistatin-like domains 1b	4.41E-24	1.78E-28	0.818587915	0.571	0.075
90	ENSDARG00000019353	sparc	secreted protein, acidic, cysteine-rich (osteonectin)	4.02E-23	1.62E-27	2.79126725	1	0.439
91	ENSDARG00000069048	serpinf1	serpin peptidase inhibitor, clade F (alpha-2 antiplasmin, pigment epithelium derived factor), member 1	5.46E-23	2.20E-27	0.535170295	0.457	0.049
92	ENSDARG00000070743	tmem45a	transmembrane protein 45a	6.13E-23	2.47E-27	0.675395429	0.6	0.087
93	ENSDARG00000010085	p4ha2	procollagen-proline, 2-oxoglutarate 4-dioxygenase (proline 4-hydroxylase), alpha polypeptide 2	2.09E-22	8.43E-27	0.898441386	0.714	0.13
94	ENSDARG00000104519	CABZ01075611.1	ER LUMEN RETAINING RECEPTOR KDEL ENDOPLASMIC RETICULUM RETENTION RECEPTOR KDEL RECEPTOR	2.94E-22	1.18E-26	0.477847508	0.429	0.045
95	ENSDARG00000002507	itga10	integrin, alpha 10	7.89E-22	3.18E-26	0.909461849	0.2	0.01
96	ENSDARG00000035809	col1a1b	collagen, type I, alpha 1b	9.71E-22	3.91E-26	2.36185266	0.886	0.251
97	ENSDARG00000094422	si:dkey-12l12.1	si:dkey-12l12.1	2.04E-21	8.20E-26	1.10077456	0.343	0.03
98	ENSDARG00000015273	alpi.1	alkaline phosphatase, intestinal, tandem duplicate 1	3.36E-21	1.35E-25	0.459923903	0.257	0.017
99	ENSDARG00000003259	loxa	lysyl oxidase a	5.59E-21	2.25E-25	1.126829249	0.486	0.061
100	ENSDARG00000068461	zgc:162939	zgc:162939 [Source:ZFIN;Acc:ZDB-GENE-070410-115]	7.21E-21	2.90E-25	0.925562534	0.743	0.152
101	ENSDARG00000042667	klf2a	Kruppel-like factor 2a	1.23E-20	4.96E-25	0.893982401	0.629	0.104
102	ENSDARG00000035682	FP102018.1	latent transforming growth factor beta binding protein 3 [Source:NCBI gene;Acc:562912]	4.76E-20	1.92E-24	0.473072058	0.486	0.061
103	ENSDARG00000100794	mmp13b	matrix metallopeptidase 13b	6.21E-20	2.50E-24	0.652507693	0.114	0.003
104	ENSDARG00000010962	fkbp7	FKBP prolyl isomerase 7	2.64E-19	1.06E-23	1.107499487	0.686	0.137
105	ENSDARG00000008153	serinc5	serine incorporator 5	2.05E-18	8.26E-23	0.630733985	0.629	0.114
106	ENSDARG00000070683	dkk3b	dickkopf WNT signaling pathway inhibitor 3b	5.33E-18	2.15E-22	0.5502358	0.514	0.072
107	ENSDARG00000071555	zgc:153675	zgc:153675	6.11E-18	2.46E-22	0.684031479	0.629	0.121
108	ENSDARG00000015674	msx3	muscle segment homeobox 3	7.03E-18	2.83E-22	0.261847758	0.257	0.019
109	ENSDARG00000040695	fkbp14	FKBP prolyl isomerase 14	9.46E-18	3.81E-22	0.641671446	0.514	0.078
110	ENSDARG00000061405	eva1a	eva-1 homolog A (C. elegans)	1.11E-17	4.46E-22	0.314707024	0.371	0.039
111	ENSDARG00000019949	serpinh1b	serpin peptidase inhibitor, clade H (heat shock protein 47), member 1b	6.05E-17	2.44E-21	2.012060453	0.686	0.151
112	ENSDARG00000035650	evla	Enah/Vasp-like a	1.40E-16	5.65E-21	0.266082167	0.286	0.025
113	ENSDARG00000007975	fth1b	ferritin, heavy polypeptide 1b	2.44E-16	9.84E-21	1.652638506	0.429	0.06
114	ENSDARG00000053835	plekhh1	pleckstrin homology domain containing, family H (with MyTH4 domain) member 1	8.37E-16	3.37E-20	0.512781452	0.286	0.027
115	ENSDARG00000037000	fkbp11	FKBP prolyl isomerase 11	1.25E-15	5.04E-20	1.189800029	0.714	0.186
116	ENSDARG00000010434	clu	clusterin	3.22E-15	1.30E-19	2.380660437	0.486	0.081
117	ENSDARG00000014246	jag2a	jagged canonical Notch ligand 2a	1.68E-14	6.76E-19	0.477745808	0.314	0.035
118	ENSDARG00000037961	rcn3	reticulocalbin 3, EF-hand calcium binding domain	2.28E-14	9.17E-19	0.874920268	0.514	0.095
119	ENSDARG00000005789	enpp1	ectonucleotide pyrophosphatase/phosphodiesterase 1	3.37E-14	1.36E-18	0.777880009	0.486	0.086
120	ENSDARG00000101701	bmp5	bone morphogenetic protein 5	4.40E-14	1.77E-18	0.51053729	0.429	0.063
121	ENSDARG00000013409	bmp2a	bone morphogenetic protein 2a	4.56E-14	1.84E-18	0.458518451	0.371	0.048
122	ENSDARG00000057879	p3h3	prolyl 3-hydroxylase 3	5.39E-14	2.17E-18	0.255679061	0.314	0.034
123	ENSDARG00000071626	ptgdsb.2	prostaglandin D2 synthase b, tandem duplicate 2	5.72E-14	2.30E-18	0.446713495	0.657	0.132
124	ENSDARG00000045219	dkk1b	dickkopf WNT signaling pathway inhibitor 1b	8.18E-14	3.29E-18	0.495092029	0.2	0.014
125	ENSDARG00000104451	slc39a7	solute carrier family 39 member 7	1.12E-13	4.50E-18	0.601278843	0.543	0.105
126	ENSDARG00000055381	bambia	BMP and activin membrane-bound inhibitor (Xenopus laevis) homolog a	1.81E-13	7.29E-18	1.155496158	0.743	0.225
127	ENSDARG00000011661	twf1b	twinfilin actin-binding protein 1b	3.33E-13	1.34E-17	1.125896865	0.514	0.102
128	ENSDARG00000087804	tnfrsf11a	tumor necrosis factor receptor superfamily, member 11a, NFKB activator	3.85E-13	1.55E-17	0.451328393	0.2	0.015
129	ENSDARG00000018010	crtap	cartilage associated protein	3.86E-13	1.55E-17	0.800649348	0.6	0.135
130	ENSDARG00000006786	copz2	COPI coat complex subunit zeta 2	4.15E-13	1.67E-17	0.87896583	0.686	0.189
131	ENSDARG00000070006	rcn1	reticulocalbin 1, EF-hand calcium binding domain	4.48E-13	1.80E-17	0.952187002	0.6	0.134
132	ENSDARG00000041869	tnfrsf19	tumor necrosis factor receptor superfamily, member 19	5.83E-13	2.35E-17	0.421725218	0.371	0.051
133	ENSDARG00000062171	olfml3b	olfactomedin-like 3b	6.91E-13	2.78E-17	0.875380751	0.514	0.099
134	ENSDARG00000028816	tmed3	transmembrane p24 trafficking protein 3	1.17E-12	4.72E-17	0.337194955	0.371	0.053
135	ENSDARG00000062222	mxra8a	matrix-remodelling associated 8a	1.26E-12	5.06E-17	0.276473966	0.286	0.031
136	ENSDARG00000092798	ppib	peptidylprolyl isomerase B (cyclophilin B)	1.50E-12	6.03E-17	1.092123529	1	0.9
137	ENSDARG00000023694	spon1b	spondin 1b	4.95E-12	1.99E-16	0.337208681	0.4	0.06
138	ENSDARG00000056680	stc2a	stanniocalcin 2a	1.24E-11	4.99E-16	0.327120673	0.257	0.027
139	ENSDARG00000007407	barx1	BARX homeobox 1	1.59E-11	6.39E-16	0.594193202	0.286	0.033
140	ENSDARG00000036878	sh3bgrl2	SH3 domain binding glutamate-rich protein like 2	1.70E-11	6.84E-16	0.584382119	0.371	0.056
141	ENSDARG00000019444	ssr4	signal sequence receptor, delta	2.71E-11	1.09E-15	1.191794548	0.943	0.846
142	ENSDARG00000071017	nt5e	5'-nucleotidase, ecto (CD73)	3.42E-11	1.38E-15	0.42583467	0.257	0.028
143	ENSDARG00000008100	slc7a10a	solute carrier family 7 member 10a	3.71E-11	1.49E-15	0.403484689	0.486	0.092
144	ENSDARG00000075954	serpinh1a	serpin peptidase inhibitor, clade H (heat shock protein 47), member 1a	4.93E-11	1.99E-15	0.665348603	0.429	0.076
145	ENSDARG00000017195	foxf2a	forkhead box F2a	6.67E-11	2.69E-15	0.656905568	0.343	0.049
146	ENSDARG00000014165	ssr3	signal sequence receptor, gamma	7.83E-11	3.15E-15	1.054467545	1	0.821
147	ENSDARG00000005230	ssr2	signal sequence receptor, beta	8.18E-11	3.29E-15	1.293655392	1	0.781
148	ENSDARG00000077852	samd11	sterile alpha motif domain containing 11	1.62E-10	6.51E-15	0.263954229	0.286	0.035
149	ENSDARG00000101844	mibp2	muscle-specific beta 1 integrin binding protein 2	2.35E-10	9.48E-15	0.966058824	1	0.975
150	ENSDARG00000037361	kdelr2b	KDEL endoplasmic reticulum protein retention receptor 2b	2.65E-10	1.07E-14	0.90154195	0.857	0.428
151	ENSDARG00000094324	efemp2a	EGF containing fibulin extracellular matrix protein 2a	3.13E-10	1.26E-14	0.462357401	0.343	0.051
152	ENSDARG00000004377	ppp1r13ba	protein phosphatase 1, regulatory subunit 13Ba	4.44E-10	1.79E-14	0.361779844	0.286	0.037
153	ENSDARG00000055945	asph	aspartate beta-hydroxylase	4.52E-10	1.82E-14	0.827108286	0.657	0.212
154	ENSDARG00000002235	mmp14a	matrix metallopeptidase 14a (membrane-inserted)	4.73E-10	1.91E-14	0.587387503	0.514	0.107
155	ENSDARG00000057606	arl4ca	ADP-ribosylation factor-like 4Ca	7.95E-10	3.20E-14	0.331119418	0.343	0.051
156	ENSDARG00000037517	slc35c2	solute carrier family 35 member C2	1.41E-09	5.67E-14	0.467086759	0.457	0.093
157	ENSDARG00000045676	calua	calumenin a	2.29E-09	9.22E-14	0.890469078	0.771	0.291
158	ENSDARG00000011407	col2a1b	collagen, type II, alpha 1b	6.57E-09	2.64E-13	0.480024211	0.457	0.092
159	ENSDARG00000025254	s100a10b	S100 calcium binding protein A10b	7.76E-09	3.13E-13	1.052584323	1	0.614
160	ENSDARG00000014571	ctnnb1	catenin (cadherin-associated protein), beta 1	1.09E-08	4.38E-13	0.902685311	0.943	0.604
161	ENSDARG00000011459	gsna	gelsolin a	1.28E-08	5.14E-13	0.682895871	0.743	0.248
162	ENSDARG00000008388	mmp14b	matrix metallopeptidase 14b (membrane-inserted)	1.29E-08	5.21E-13	0.79633835	0.486	0.11
163	ENSDARG00000045074	arl4d	ADP-ribosylation factor-like 4D	1.51E-08	6.08E-13	0.319406437	0.4	0.075
164	ENSDARG00000012593	col5a1	procollagen, type V, alpha 1	2.63E-08	1.06E-12	0.758955949	0.8	0.269
165	ENSDARG00000044261	si:ch211-243g18.2	si:ch211-243g18.2	2.66E-08	1.07E-12	1.051128781	0.171	0.016
166	ENSDARG00000104901	ostc	oligosaccharyltransferase complex subunit	4.10E-08	1.65E-12	0.897725498	0.914	0.657
167	ENSDARG00000038428	sulf1	sulfatase 1	6.74E-08	2.71E-12	0.493738963	0.314	0.051
168	ENSDARG00000004782	fgfr3	fibroblast growth factor receptor 3	6.94E-08	2.79E-12	0.40566973	0.286	0.042
169	ENSDARG00000089564	MDFI	si:dkey-91m3.1 [Source:ZFIN;Acc:ZDB-GENE-060810-84]	9.17E-08	3.69E-12	0.362509413	0.4	0.075
170	ENSDARG00000063612	antxr1c	ANTXR cell adhesion molecule 1c	1.90E-07	7.64E-12	0.412196118	0.486	0.11
171	ENSDARG00000051975	cd99	CD99 molecule	3.23E-07	1.30E-11	0.60631152	0.857	0.33
172	ENSDARG00000005762	col14a1a	collagen, type XIV, alpha 1a	3.93E-07	1.58E-11	0.262604224	0.2	0.023
173	ENSDARG00000051957	selenom	selenoprotein M	5.68E-07	2.29E-11	0.749517402	0.657	0.231
174	ENSDARG00000060927	si:ch211-136a13.1	si:ch211-136a13.1	6.15E-07	2.48E-11	0.31543997	0.257	0.037
175	ENSDARG00000015759	tspan7	tetraspanin 7	8.93E-07	3.60E-11	0.502118555	0.629	0.202
176	ENSDARG00000009418	mef2cb	myocyte enhancer factor 2cb	9.36E-07	3.77E-11	0.379442465	0.371	0.073
177	ENSDARG00000102105	dad1	defender against cell death 1	1.19E-06	4.80E-11	0.731393577	1	0.861
178	ENSDARG00000103762	rln1	relaxin 1	1.34E-06	5.41E-11	0.452132789	0.257	0.039
179	ENSDARG00000052494	pcdh18b	protocadherin 18b	1.39E-06	5.60E-11	0.252048746	0.257	0.038
180	ENSDARG00000039576	fstl1b	follistatin-like 1b	1.47E-06	5.94E-11	0.577851487	0.829	0.323
181	ENSDARG00000101063	CABZ01058650.1	thiosulfate sulfurtransferase/rhodanese-like domain-containing protein 1 [Source:NCBI gene;Acc:561325]	1.77E-06	7.13E-11	0.677283886	0.543	0.175
182	ENSDARG00000043395	crip3	cysteine-rich protein 3	2.04E-06	8.20E-11	0.264085715	0.2	0.025
183	ENSDARG00000075444	cgref1	cell growth regulator with EF-hand domain 1	2.05E-06	8.25E-11	0.656451362	0.457	0.119
184	ENSDARG00000032614	msi2b	musashi RNA-binding protein 2b	2.29E-06	9.22E-11	0.599392586	0.486	0.136
185	ENSDARG00000055575	pcolce2b	procollagen C-endopeptidase enhancer 2b	2.49E-06	1.00E-10	0.310979523	0.314	0.057
186	ENSDARG00000070386	krtcap2	keratinocyte associated protein 2	2.85E-06	1.15E-10	0.822847461	0.857	0.527
187	ENSDARG00000005254	kdelr2a	KDEL endoplasmic reticulum protein retention receptor 2a	2.88E-06	1.16E-10	0.75008901	0.771	0.391
188	ENSDARG00000030092	tram2	translocation associated membrane protein 2	3.43E-06	1.38E-10	0.457041297	0.429	0.104
189	ENSDARG00000003216	anxa2a	annexin A2a	4.23E-06	1.71E-10	0.438494607	0.971	0.42
190	ENSDARG00000009342	txndc5	thioredoxin domain containing 5	4.56E-06	1.84E-10	0.459766878	0.6	0.203
191	ENSDARG00000033901	msi2a	musashi RNA-binding protein 2a	4.95E-06	1.99E-10	0.343939743	0.257	0.041
192	ENSDARG00000059680	fscn1a	fascin actin-bundling protein 1a	5.76E-06	2.32E-10	0.386664637	0.314	0.059
193	ENSDARG00000010318	srpx	sushi-repeat containing protein X-linked	7.00E-06	2.82E-10	0.324742797	0.286	0.05
194	ENSDARG00000036299	nucb2a	nucleobindin 2a	7.79E-06	3.14E-10	0.611651898	0.686	0.281
195	ENSDARG00000011797	tent5bb	terminal nucleotidyltransferase 5Bb	9.55E-06	3.85E-10	0.274541459	0.257	0.041
196	ENSDARG00000035652	sat1a.1	spermidine/spermine N1-acetyltransferase 1a, duplicate 1	1.16E-05	4.66E-10	-1.114030727	0.714	0.897
197	ENSDARG00000076568	sec61b	SEC61 translocon beta subunit	1.20E-05	4.85E-10	0.708767308	1	0.893
198	ENSDARG00000035622	xbp1	X-box binding protein 1	1.99E-05	8.02E-10	0.933059235	0.914	0.778
199	ENSDARG00000070670	crip2	cysteine-rich protein 2	2.18E-05	8.78E-10	0.356490267	0.286	0.051
200	ENSDARG00000077641	thbs3a	thrombospondin 3a	2.19E-05	8.83E-10	0.390820287	0.2	0.027
201	ENSDARG00000096242	si:ch211-76l23.4	si:ch211-76l23.4	2.25E-05	9.05E-10	0.367789627	0.171	0.02
202	ENSDARG00000089976	spcs3	signal peptidase complex subunit 3	2.54E-05	1.02E-09	0.61492482	0.943	0.617
203	ENSDARG00000074340	serf2	small EDRK-rich factor 2	3.18E-05	1.28E-09	0.688788403	1	0.868
204	ENSDARG00000096546	nrp2a	neuropilin 2a	3.53E-05	1.42E-09	0.536544834	0.314	0.066
205	ENSDARG00000078785	tmem258	transmembrane protein 258	3.80E-05	1.53E-09	0.675232071	0.943	0.845
206	ENSDARG00000091726	aebp1	AE binding protein 1	3.85E-05	1.55E-09	0.257726743	0.229	0.035
207	ENSDARG00000017121	mafba	v-maf avian musculoaponeurotic fibrosarcoma oncogene homolog Ba	4.43E-05	1.79E-09	0.601508424	0.486	0.14
208	ENSDARG00000068567	shha	sonic hedgehog signaling molecule a	5.93E-05	2.39E-09	0.754820105	0.371	0.091
209	ENSDARG00000058990	slc35a2	solute carrier family 35 member 2	7.70E-05	3.10E-09	0.256052414	0.286	0.055
210	ENSDARG00000016470	anxa5b	annexin A5b	7.96E-05	3.21E-09	0.501595654	0.886	0.373
211	ENSDARG00000053684	aldob	aldolase b, fructose-bisphosphate	9.47E-05	3.81E-09	-2.276604346	0.343	0.743
212	ENSDARG00000104701	map7d1b	MAP7 domain containing 1b	9.82E-05	3.95E-09	0.4753402	0.571	0.186
213	ENSDARG00000036194	pitx2	paired-like homeodomain 2	0.000103317	4.16E-09	0.839093957	0.286	0.058
214	ENSDARG00000103403	sar1b	secretion associated, Ras related GTPase 1B	0.000108547	4.37E-09	0.553367515	0.857	0.506
215	ENSDARG00000059109	si:dkeyp-113d7.1	si:dkeyp-113d7.1	0.000127467	5.13E-09	0.265256449	0.371	0.086
216	ENSDARG00000040917	cbfb	core-binding factor subunit beta	0.000147283	5.93E-09	0.366962619	0.371	0.092
217	ENSDARG00000099880	sp6	Sp6 transcription factor	0.000153749	6.19E-09	0.533156209	0.229	0.039
218	ENSDARG00000012684	atp2b1a	ATPase plasma membrane Ca2+ transporting 1a	0.000171262	6.90E-09	1.327326113	0.571	0.216
219	ENSDARG00000076440	btbd6a	BTB (POZ) domain containing 6a	0.000186865	7.52E-09	0.385629269	0.286	0.056
220	ENSDARG00000044803	dhrs3b	dehydrogenase/reductase (SDR family) member 3b	0.000191239	7.70E-09	0.501156536	0.314	0.069
221	ENSDARG00000005479	tenm3	teneurin transmembrane protein 3	0.000206036	8.30E-09	0.273424573	0.343	0.077
222	ENSDARG00000043257	ckbb	creatine kinase, brain b	0.000208362	8.39E-09	1.440366713	0.686	0.31
223	ENSDARG00000069242	pdia5	protein disulfide isomerase family A, member 5	0.000226725	9.13E-09	0.442554191	0.514	0.181
224	ENSDARG00000013274	eif4eb	eukaryotic translation initiation factor 4eb	0.000233284	9.39E-09	0.320119077	0.486	0.148
225	ENSDARG00000101627	ssr1	signal sequence receptor, alpha	0.000256729	1.03E-08	0.449448345	0.457	0.144
226	ENSDARG00000099664	selenof	selenoprotein F	0.000365243	1.47E-08	0.51530059	0.971	0.705
227	ENSDARG00000001873	phgdh	phosphoglycerate dehydrogenase	0.000392136	1.58E-08	0.521427654	0.457	0.136
228	ENSDARG00000000002	ccdc80	coiled-coil domain containing 80	0.000395251	1.59E-08	0.46881599	0.486	0.151
229	ENSDARG00000101406	rplp2	ribosomal protein, large P2	0.000486151	1.96E-08	-0.449853527	1	0.998
230	ENSDARG00000040556	ift20	intraflagellar transport 20 homolog (Chlamydomonas)	0.000500985	2.02E-08	0.334306175	0.4	0.109
231	ENSDARG00000055314	mcmbp	minichromosome maintenance complex binding protein	0.000521885	2.10E-08	0.253339093	0.257	0.05
232	ENSDARG00000015793	creb3l1	cAMP responsive element binding protein 3-like 1	0.000553434	2.23E-08	0.297730085	0.229	0.04
233	ENSDARG00000025326	myl12.2	myosin, light chain 12, genome duplicate 2	0.000724497	2.92E-08	0.296491353	0.6	0.22
234	ENSDARG00000104230	sec23a	Sec23 homolog A, coat complex II component	0.000778256	3.13E-08	0.497547895	0.543	0.205
235	ENSDARG00000008936	sec11a	SEC11 homolog A, signal peptidase complex subunit	0.000804843	3.24E-08	0.616123436	0.8	0.47
236	ENSDARG00000032831	htra1a	HtrA serine peptidase 1a	0.000812038	3.27E-08	0.405540482	0.143	0.017
237	ENSDARG00000074502	zmiz1a	zinc finger, MIZ-type containing 1a	0.000831272	3.35E-08	0.265991368	0.371	0.096
238	ENSDARG00000018562	cope	COPI coat complex subunit epsilon	0.000878236	3.54E-08	0.709337977	0.771	0.477
239	ENSDARG00000032849	ndrg1a	N-myc downstream regulated 1a	0.000894048	3.60E-08	-1.400625834	0.2	0.654
240	ENSDARG00000010630	hoxb6a	homeobox B6a	0.000974511	3.92E-08	0.257451542	0.257	0.05
241	ENSDARG00000032405	ckap4	cytoskeleton associated protein 4	0.000994012	4.00E-08	0.439611868	0.686	0.287
242	ENSDARG00000077121	cyp26b1	cytochrome P450, family 26, subfamily b, polypeptide 1	0.001003426	4.04E-08	0.557729181	0.257	0.051
243	ENSDARG00000069013	prdx4	peroxiredoxin 4	0.001055868	4.25E-08	0.547117893	0.857	0.487
244	ENSDARG00000055797	cnpy4	canopy FGF signaling regulator 4	0.001281049	5.16E-08	0.251559736	0.229	0.042
245	ENSDARG00000039601	ier3ip1	immediate early response 3 interacting protein 1	0.001822567	7.34E-08	0.675229123	0.857	0.577
246	ENSDARG00000016733	psat1	phosphoserine aminotransferase 1	0.001865006	7.51E-08	0.378987698	0.543	0.192
247	ENSDARG00000090039	reck	reversion-inducing-cysteine-rich protein with kazal motifs	0.002201049	8.86E-08	0.321151068	0.371	0.099
248	ENSDARG00000096118	ost4	oligosaccharyltransferase complex subunit 4 (non-catalytic)	0.00236379	9.52E-08	0.686232446	0.971	0.807
249	ENSDARG00000054804	anp32e	acidic (leucine-rich) nuclear phosphoprotein 32 family, member E	0.002564731	1.03E-07	0.491267218	0.686	0.329
250	ENSDARG00000071224	si:ch211-133n4.4	si:ch211-133n4.4	0.003417665	1.38E-07	0.471127898	0.4	0.121
251	ENSDARG00000033009	h3f3c	H3 histone, family 3C	0.004069002	1.64E-07	0.46612562	1	0.756
252	ENSDARG00000059298	spcs1	signal peptidase complex subunit 1	0.004145119	1.67E-07	0.714223094	0.857	0.699
253	ENSDARG00000043457	gapdh	glyceraldehyde-3-phosphate dehydrogenase	0.004758906	1.92E-07	-2.200691073	0.314	0.667
254	ENSDARG00000070494	pdgfra	platelet-derived growth factor receptor, alpha polypeptide	0.005983641	2.41E-07	0.257636729	0.371	0.099
255	ENSDARG00000006766	snd1	staphylococcal nuclease and tudor domain containing 1	0.006452659	2.60E-07	0.402280807	0.857	0.528
256	ENSDARG00000071082	p4ha1b	prolyl 4-hydroxylase, alpha polypeptide I b	0.007199077	2.90E-07	1.34217442	0.6	0.301
257	ENSDARG00000103824	hint1	histidine triad nucleotide binding protein 1	0.007325669	2.95E-07	0.506058736	0.829	0.537
258	ENSDARG00000063563	creb3l2	cAMP responsive element binding protein 3-like 2	0.007572237	3.05E-07	0.324121397	0.4	0.123
259	ENSDARG00000006389	smad2	SMAD family member 2	0.008071169	3.25E-07	0.296373949	0.457	0.154
260	ENSDARG00000019572	taf7	TAF7 RNA polymerase II, TATA box binding protein (TBP)-associated factor	0.008417999	3.39E-07	0.312009621	0.543	0.198
261	ENSDARG00000057672	plpp5	phospholipid phosphatase 5	0.009622158	3.87E-07	0.326612218	0.486	0.173
262	ENSDARG00000075261	timp2b	TIMP metallopeptidase inhibitor 2b	0.009860458	3.97E-07	1.06685404	0.629	0.292
263	ENSDARG00000101766	ptmab	prothymosin alpha b	0.010602666	4.27E-07	0.698464716	0.971	0.913
264	ENSDARG00000059646	nt5dc2	5'-nucleotidase domain containing 2	0.011433708	4.60E-07	0.307079006	0.257	0.057
265	ENSDARG00000038432	actr10	actin related protein 10	0.01189465	4.79E-07	0.281246228	0.429	0.142
266	ENSDARG00000077405	psip1b	PC4 and SFRS1 interacting protein 1b	0.013912099	5.60E-07	0.405525587	0.571	0.237
267	ENSDARG00000040396	bcl7bb	BAF chromatin remodeling complex subunit BCL7B b	0.014339867	5.77E-07	0.273804128	0.229	0.049
268	ENSDARG00000030161	ppp1r14bb	protein phosphatase 1, regulatory (inhibitor) subunit 14Bb	0.015951687	6.42E-07	0.314592811	0.571	0.211
269	ENSDARG00000059746	plod1a	procollagen-lysine, 2-oxoglutarate 5-dioxygenase 1a	0.017916972	7.21E-07	0.398633975	0.429	0.148
270	ENSDARG00000069980	lman1	lectin, mannose-binding, 1	0.018793444	7.57E-07	0.42739077	0.486	0.189
271	ENSDARG00000063535	chd4a	chromodomain helicase DNA binding protein 4a	0.018998789	7.65E-07	0.304839277	0.571	0.221
272	ENSDARG00000058650	dpm3	dolichyl-phosphate mannosyltransferase subunit 3, regulatory	0.019916011	8.02E-07	0.347857505	0.429	0.153
273	ENSDARG00000042725	cebpb	CCAAT enhancer binding protein beta	0.021100285	8.50E-07	-0.544343853	0.6	0.843
274	ENSDARG00000035018	thy1	Thy-1 cell surface antigen	0.023187238	9.34E-07	0.573624397	0.343	0.097
275	ENSDARG00000018637	sec61g	SEC61 translocon gamma subunit	0.025348702	1.02E-06	0.578422992	1	0.985
276	ENSDARG00000035131	surf4l	surfeit 4, like	0.029310537	1.18E-06	0.275275133	0.257	0.063
277	ENSDARG00000026784	robo1	roundabout, axon guidance receptor, homolog 1 (Drosophila)	0.033532633	1.35E-06	0.31257	0.314	0.084
278	ENSDARG00000006092	rad21a	RAD21 cohesin complex component a	0.035678388	1.44E-06	0.346479761	0.8	0.425
279	ENSDARG00000001940	dnajc1	DnaJ (Hsp40) homolog, subfamily C, member 1	0.035792499	1.44E-06	0.46628618	0.6	0.28
280	ENSDARG00000040764	id1	inhibitor of DNA binding 1, HLH protein	0.036381592	1.46E-06	1.00838308	0.657	0.35
281	ENSDARG00000068708	ifrd1	interferon-related developmental regulator 1	0.036988387	1.49E-06	0.42774491	0.686	0.352
282	ENSDARG00000003795	idh2	isocitrate dehydrogenase (NADP(+)) 2	0.038970981	1.57E-06	0.393889767	0.914	0.577
283	ENSDARG00000015088	dnajb11	DnaJ heat shock protein family (Hsp40) member B11	0.044590061	1.80E-06	0.614140941	0.657	0.354
284	ENSDARG00000044304	prrc1	proline-rich coiled-coil 1	0.045720002	1.84E-06	0.306792404	0.486	0.188
285	ENSDARG00000013763	rrbp1a	ribosome binding protein 1a	0.047406656	1.91E-06	0.373127479	0.714	0.361
286	ENSDARG00000059323	rpn1	ribophorin I	0.062082089	2.50E-06	0.472897747	0.857	0.557
287	ENSDARG00000029671	xpr1b	xenotropic and polytropic retrovirus receptor 1b	0.068574344	2.76E-06	0.522995481	0.343	0.111
288	ENSDARG00000057011	dpm1	dolichyl-phosphate mannosyltransferase subunit 1, catalytic	0.072897805	2.94E-06	0.27360999	0.457	0.175
289	ENSDARG00000070155	tuba8l3	tubulin, alpha 8 like 3	0.080461422	3.24E-06	0.407222905	0.486	0.174
290	ENSDARG00000104068	gstp1	glutathione S-transferase pi 1	0.081128806	3.27E-06	-1.838668997	0.571	0.768
291	ENSDARG00000069619	atf7ip	activating transcription factor 7 interacting protein	0.090148546	3.63E-06	0.262726836	0.429	0.146
292	ENSDARG00000044125	txn	thioredoxin	0.092223606	3.71E-06	-1.289136342	0.514	0.783
293	ENSDARG00000019951	sec62	SEC62 homolog, preprotein translocation factor	0.093231381	3.75E-06	0.341038351	0.571	0.262
294	ENSDARG00000038153	lgals2b	lectin, galactoside-binding, soluble, 2b	0.106909639	4.30E-06	-2.890363454	0.743	0.868
295	ENSDARG00000061235	alg5	ALG5 dolichyl-phosphate beta-glucosyltransferase	0.110739811	4.46E-06	0.340220496	0.571	0.269
296	ENSDARG00000086471	pkig	protein kinase (cAMP-dependent, catalytic) inhibitor gamma	0.113832183	4.58E-06	0.382004917	0.4	0.144
297	ENSDARG00000061226	timp2a	TIMP metallopeptidase inhibitor 2a	0.118778829	4.78E-06	0.421694625	0.486	0.192
298	ENSDARG00000026531	alcama	activated leukocyte cell adhesion molecule a	0.125852684	5.07E-06	0.513630361	0.457	0.16
299	ENSDARG00000016754	tbca	tubulin cofactor a	0.129199471	5.20E-06	0.355999866	0.886	0.556
300	ENSDARG00000044669	hp1bp3	heterochromatin protein 1, binding protein 3	0.133704603	5.38E-06	0.3826747	0.486	0.197
301	ENSDARG00000056029	cyp26c1	cytochrome P450, family 26, subfamily C, polypeptide 1	0.136801903	5.51E-06	0.393377802	0.2	0.043
302	ENSDARG00000012682	pfn2l	profilin 2 like	0.139964752	5.64E-06	0.441465419	0.943	0.702
303	ENSDARG00000102555	si:dkey-33i11.9	si:dkey-33i11.9	0.149389899	6.02E-06	-0.908381832	0.029	0.42
304	ENSDARG00000045843	apex1	APEX nuclease (multifunctional DNA repair enzyme) 1	0.157376716	6.34E-06	0.277365993	0.371	0.119
305	ENSDARG00000037790	pvalb8	parvalbumin 8	0.158186185	6.37E-06	2.950876559	0.286	0.088
306	ENSDARG00000059097	nktr	natural killer cell triggering receptor	0.178244462	7.18E-06	0.290493435	0.314	0.097
307	ENSDARG00000015955	cldnc	claudin c	0.182975439	7.37E-06	-1.371597977	0	0.384
308	ENSDARG00000037318	ddost	dolichyl-diphosphooligosaccharide--protein glycosyltransferase subunit (non-catalytic)	0.191744084	7.72E-06	0.481836459	0.8	0.547
309	ENSDARG00000076667	ccng1	cyclin G1	0.201149432	8.10E-06	0.435386467	1	0.876
310	ENSDARG00000045847	si:ch211-214j24.10	si:ch211-214j24.10	0.203357444	8.19E-06	-0.66422947	0.286	0.638
311	ENSDARG00000009534	wls	Wnt ligand secretion mediator	0.21036973	8.47E-06	0.33269324	0.6	0.262
312	ENSDARG00000008287	fam114a1	family with sequence similarity 114 member A1	0.218819944	8.81E-06	0.252988428	0.286	0.082
313	ENSDARG00000037846	hm13	histocompatibility (minor) 13	0.22851042	9.20E-06	0.418010245	0.629	0.34
314	ENSDARG00000035699	srp19	signal recognition particle 19	0.233918322	9.42E-06	0.373315889	0.6	0.308
315	ENSDARG00000054807	sec13	SEC13 homolog, nuclear pore and COPII coat complex component	0.263393534	1.06E-05	0.321810785	0.486	0.203
316	ENSDARG00000068892	sostdc1a	sclerostin domain containing 1a	0.276027296	1.11E-05	0.258196961	0.143	0.025
317	ENSDARG00000056913	pcolcea	procollagen C-endopeptidase enhancer a	0.29124944	1.17E-05	0.259568578	0.286	0.078
318	ENSDARG00000058454	dynll1	dynein, light chain, LC8-type 1	0.305042725	1.23E-05	0.741009306	0.771	0.511
319	ENSDARG00000092467	si:ch73-46j18.5	si:ch73-46j18.5	0.32706582	1.32E-05	0.34144099	0.457	0.181
320	ENSDARG00000038559	h1f0	H1 histone family, member 0 [Source:ZFIN;Acc:ZDB-GENE-030131-337]	0.334952984	1.35E-05	1.069641559	0.771	0.619
321	ENSDARG00000055504	si:ch211-212k18.7	si:ch211-212k18.7	0.353309435	1.42E-05	-0.642998034	0.029	0.408
322	ENSDARG00000020311	cnih1	cornichon family AMPA receptor auxiliary protein 1	0.36016008	1.45E-05	0.333684381	0.571	0.292
323	ENSDARG00000038729	s100z	S100 calcium binding protein Z	0.363974394	1.47E-05	0.524003531	0.229	0.06
324	ENSDARG00000103791	nme2b.1	NME/NM23 nucleoside diphosphate kinase 2b, tandem duplicate 1	0.398924215	1.61E-05	0.255220833	1	0.994
325	ENSDARG00000033466	tagln2	transgelin 2	0.399773678	1.61E-05	-1.304301645	0.371	0.624
326	ENSDARG00000099453	elof1	ELF1 homolog, elongation factor 1	0.412006737	1.66E-05	0.323490076	0.657	0.352
327	ENSDARG00000069100	aldh9a1a.1	aldehyde dehydrogenase 9 family, member A1a, tandem duplicate 1	0.415831854	1.67E-05	-0.845852329	0.371	0.661
328	ENSDARG00000020467	safb	scaffold attachment factor B	0.433591897	1.75E-05	0.322657083	0.4	0.155
329	ENSDARG00000030479	hmgb1b	high mobility group box 1b	0.446197287	1.80E-05	0.36655221	0.771	0.407
330	ENSDARG00000063177	manf	mesencephalic astrocyte-derived neurotrophic factor	0.449577054	1.81E-05	0.457305279	0.686	0.438
331	ENSDARG00000028106	glrx	glutaredoxin (thioltransferase)	0.45483964	1.83E-05	-0.614209581	0.257	0.575
332	ENSDARG00000101986	irf6	interferon regulatory factor 6	0.455833976	1.84E-05	-0.681786402	0.057	0.417
333	ENSDARG00000042620	gstr	glutathione S-transferase rho	0.465319154	1.87E-05	-0.903937842	0.171	0.531
334	ENSDARG00000013976	anxa13	annexin A13	0.469181582	1.89E-05	0.286382097	0.686	0.325
335	ENSDARG00000053097	hsf2	heat shock transcription factor 2	0.480300766	1.93E-05	0.34223318	0.4	0.149
336	ENSDARG00000016968	tmem214	transmembrane protein 214	0.480945181	1.94E-05	0.332194594	0.457	0.204
337	ENSDARG00000052063	col4a5	collagen, type IV, alpha 5 (Alport syndrome)	0.482830534	1.94E-05	0.254646274	0.371	0.125
338	ENSDARG00000006609	map2k2a	mitogen-activated protein kinase kinase 2a	0.54094647	2.18E-05	0.33253787	0.429	0.177
339	ENSDARG00000009779	mcl1a	MCL1 apoptosis regulator, BCL2 family member a	0.584570319	2.35E-05	-0.840488735	0.714	0.87
340	ENSDARG00000013853	lmo4a	LIM domain only 4a	0.585075566	2.36E-05	0.33141643	0.314	0.102
341	ENSDARG00000098635	irf2bp2b	interferon regulatory factor 2 binding protein 2b	0.694231428	2.80E-05	0.388958546	0.657	0.369
342	ENSDARG00000006196	sav1	salvador family WW domain containing protein 1	0.793959167	3.20E-05	0.318673394	0.343	0.121
343	ENSDARG00000039007	eno3	enolase 3, (beta, muscle)	0.823987609	3.32E-05	-1.209587662	0.571	0.737
344	ENSDARG00000014159	mtdha	metadherin a	0.917414124	3.69E-05	0.411757564	0.829	0.622
345	ENSDARG00000079097	tanc2a	tetratricopeptide repeat, ankyrin repeat and coiled-coil containing 2a	0.918376249	3.70E-05	0.254927906	0.229	0.062
346	ENSDARG00000015551	fth1a	ferritin, heavy polypeptide 1a	1	0.000203263	2.077924096	1	0.956
347	ENSDARG00000035519	histh1l	histone H1 like	1	0.084401002	1.070215288	0.857	0.8
348	ENSDARG00000006207	gpx1b	glutathione peroxidase 1b	1	0.002844208	0.926446763	0.4	0.208
349	ENSDARG00000105116	p4hb	prolyl 4-hydroxylase, beta polypeptide	1	0.002163392	0.729857238	0.829	0.631
350	ENSDARG00000100003	glulb	glutamate-ammonia ligase (glutamine synthase) b	1	0.005745161	0.672507651	0.629	0.398
351	ENSDARG00000094557	nupr1b	nuclear protein 1b	1	0.019178893	0.665264634	0.543	0.382
352	ENSDARG00000055283	id2a	inhibitor of DNA binding 2a	1	0.000689258	0.635387105	0.686	0.475
353	ENSDARG00000056725	hmgb3a	high mobility group box 3a	1	0.001960266	0.604502227	0.571	0.384
354	ENSDARG00000055723	hsp70l	heat shock cognate 70-kd protein, like	1	0.011172356	0.58805189	0.514	0.379
355	ENSDARG00000076290	calr	calreticulin	1	0.000100359	0.565005267	0.629	0.37
356	ENSDARG00000075666	tsc22d3	TSC22 domain family, member 3	1	0.186099303	0.547174578	0.314	0.244
357	ENSDARG00000007795	cst3	cystatin C (amyloid angiopathy and cerebral hemorrhage)	1	0.852912672	0.525201522	0.457	0.518
358	ENSDARG00000069192	zgc:163030	zgc:163030	1	0.172095214	0.503457934	0.2	0.126
359	ENSDARG00000020465	ewsr1b	EWS RNA-binding protein 1b	1	6.81E-05	0.484360898	0.857	0.584
360	ENSDARG00000036036	mdka	midkine a	1	0.000354029	0.469935316	0.657	0.354
361	ENSDARG00000041623	mt2	metallothionein 2	1	0.036363682	0.465910463	0.343	0.225
362	ENSDARG00000027744	gadd45ba	growth arrest and DNA-damage-inducible, beta a	1	0.027767396	0.463868552	0.629	0.547
363	ENSDARG00000054616	cldni	claudin i	1	0.002617538	0.462248063	0.486	0.284
364	ENSDARG00000092362	hsp70.2	heat shock cognate 70-kd protein, tandem duplicate 2	1	0.000819777	0.45549273	0.629	0.4
365	ENSDARG00000015349	mfge8a	milk fat globule-EGF factor 8 protein a	1	0.000101574	0.452463863	0.114	0.02
366	ENSDARG00000105009	ddah2	dimethylarginine dimethylaminohydrolase 2	1	0.008389642	0.450127083	0.286	0.134
367	ENSDARG00000019137	tram1	translocation associated membrane protein 1	1	0.000202004	0.446918861	0.514	0.27
368	ENSDARG00000035914	tmem167a	transmembrane protein 167A	1	5.34E-05	0.442542043	0.743	0.523
369	ENSDARG00000041959	cxcr4b	chemokine (C-X-C motif), receptor 4b	1	0.010993749	0.42870905	0.143	0.05
370	ENSDARG00000029003	eif1axa	eukaryotic translation initiation factor 1A X-linked a	1	4.55E-05	0.425365966	0.543	0.278
371	ENSDARG00000104018	mtpn	myotrophin	1	4.99E-05	0.425285768	0.8	0.567
372	ENSDARG00000001870	atp1a1a.4	ATPase Na+/K+ transporting subunit alpha 1a, tandem duplicate 4	1	0.050208833	0.424183994	0.229	0.13
373	ENSDARG00000099175	hmgb1a	high mobility group box 1a	1	0.03474643	0.416916827	0.686	0.628
374	ENSDARG00000099865	hnrnpabb	heterogeneous nuclear ribonucleoprotein A/Bb	1	0.000235011	0.398546423	0.886	0.698
375	ENSDARG00000076532	si:ch211-222l21.1	si:ch211-222l21.1	1	0.00069392	0.396453338	0.943	0.716
376	ENSDARG00000102808	calr3b	calreticulin 3b	1	0.000438837	0.395226671	0.714	0.467
377	ENSDARG00000099532	ubl3a	ubiquitin-like 3a	1	0.000277593	0.393203868	0.543	0.321
378	ENSDARG00000093931	rflnb	refilin B	1	4.61E-05	0.392485131	0.2	0.05
379	ENSDARG00000019644	ldhba	lactate dehydrogenase Ba	1	0.000106373	0.391734943	0.771	0.599
380	ENSDARG00000026766	bcl2l10	BCL2 like 10	1	5.31E-05	0.386245199	0.686	0.375
381	ENSDARG00000098591	tubb2b	tubulin, beta 2b	1	0.000844492	0.381609786	0.743	0.477
382	ENSDARG00000005185	cpn1	carboxypeptidase N, polypeptide 1	1	0.000106101	0.379998216	0.543	0.272
383	ENSDARG00000021987	plecb	plectin b	1	0.001242151	0.376523183	0.629	0.402
384	ENSDARG00000074790	rab5if	RAB5 interacting factor	1	6.24E-05	0.376328181	0.714	0.466
385	ENSDARG00000004588	sox4a	SRY-box transcription factor 4a	1	0.000965113	0.375418897	0.429	0.203
386	ENSDARG00000029688	hsp70.1	heat shock cognate 70-kd protein, tandem duplicate 1	1	4.60E-05	0.374932994	0.514	0.235
387	ENSDARG00000045399	cct5	chaperonin containing TCP1, subunit 5 (epsilon)	1	0.000134865	0.372994495	0.943	0.776
388	ENSDARG00000059367	mfap2	microfibril associated protein 2	1	7.89E-05	0.372488675	0.371	0.137
389	ENSDARG00000026908	tmed2	transmembrane p24 trafficking protein 2	1	5.48E-05	0.370349545	0.886	0.767
390	ENSDARG00000054823	id3	inhibitor of DNA binding 3	1	5.96E-05	0.367833968	0.6	0.328
391	ENSDARG00000044540	fkbp2	FKBP prolyl isomerase 2	1	0.012858151	0.367730876	0.629	0.513
392	ENSDARG00000001889	tuba1a	tubulin, alpha 1a	1	0.000186501	0.367202005	0.257	0.084
393	ENSDARG00000100823	selenok	selenoprotein K	1	5.19E-05	0.36700786	0.714	0.464
394	ENSDARG00000075349	si:ch73-138n13.1	si:ch73-138n13.1	1	0.023771977	0.362473867	0.343	0.228
395	ENSDARG00000013863	fam133b	family with sequence similarity 133 member B	1	6.71E-05	0.355206954	0.657	0.383
396	ENSDARG00000078473	nucks1a	nuclear casein kinase and cyclin-dependent kinase substrate 1a	1	9.39E-05	0.354527989	0.714	0.367
397	ENSDARG00000010481	bzw1a	basic leucine zipper and W2 domains 1a	1	0.0003098	0.354478866	0.857	0.588
398	ENSDARG00000070657	pa2g4b	proliferation-associated 2G4, b	1	0.000191752	0.354086743	0.743	0.491
399	ENSDARG00000031683	fosab	v-fos FBJ murine osteosarcoma viral oncogene homolog Ab	1	0.000376551	0.353888962	0.886	0.735
400	ENSDARG00000002445	prdm1a	PR domain containing 1a, with ZNF domain	1	0.000105382	0.352149999	0.4	0.159
401	ENSDARG00000029353	serpine2	serpin peptidase inhibitor, clade E (nexin, plasminogen activator inhibitor type 1), member 2	1	0.058771141	0.352048549	0.371	0.249
402	ENSDARG00000004171	rabac1	Rab acceptor 1 (prenylated)	1	0.024707482	0.349499167	0.457	0.337
403	ENSDARG00000099439	serp1	stress-associated endoplasmic reticulum protein 1	1	0.004924471	0.345595766	0.714	0.556
404	ENSDARG00000079632	si:dkey-28b4.7	si:dkey-28b4.7	1	0.024557398	0.344857081	0.486	0.344
405	ENSDARG00000062590	pleca	plectin a	1	0.004840631	0.34470426	0.486	0.282
406	ENSDARG00000053446	sub1a	SUB1 regulator of transcription a	1	0.000549037	0.339698017	0.771	0.535
407	ENSDARG00000024746	hsp90aa1.2	heat shock protein 90, alpha (cytosolic), class A member 1, tandem duplicate 2	1	0.144485219	0.339355409	0.429	0.355
408	ENSDARG00000099579	aldh18a1	aldehyde dehydrogenase 18 family, member A1	1	0.000291279	0.339080027	0.343	0.15
409	ENSDARG00000055064	prdx5	peroxiredoxin 5	1	0.000774507	0.3385357	0.771	0.53
410	ENSDARG00000099039	pcbp2	poly(rC) binding protein 2	1	0.00144022	0.337871021	0.8	0.589
411	ENSDARG00000007960	hnrnpaba	heterogeneous nuclear ribonucleoprotein A/Ba	1	0.000380148	0.337322222	0.971	0.873
412	ENSDARG00000012244	ube2e3	ubiquitin-conjugating enzyme E2E 3 (UBC4/5 homolog, yeast)	1	0.000213505	0.336546288	0.629	0.4
413	ENSDARG00000069105	fgfr4	fibroblast growth factor receptor 4	1	0.00071266	0.332297436	0.143	0.037
414	ENSDARG00000045248	h3f3d	H3 histone, family 3D	1	0.000127741	0.331800631	1	0.95
415	ENSDARG00000068995	h2afx1	H2A histone family member X1 [Source:ZFIN;Acc:ZDB-GENE-041010-42]	1	0.369802073	0.330871801	0.714	0.753
416	ENSDARG00000103919	si:ch73-1a9.3	si:ch73-1a9.3	1	0.00155833	0.32587563	0.886	0.74
417	ENSDARG00000045776	cnbpa	CCHC-type zinc finger, nucleic acid binding protein a	1	0.001663272	0.32538232	0.886	0.75
418	ENSDARG00000030896	foxq1a	forkhead box Q1a	1	0.00505443	0.324784968	0.257	0.107
419	ENSDARG00000090552	si:dkey-7j14.6	si:dkey-7j14.6	1	0.000118257	0.324502601	0.771	0.504
420	ENSDARG00000101914	metrnla	meteorin like, glial cell differentiation regulator a	1	0.001001394	0.324227615	0.486	0.246
421	ENSDARG00000069752	ckba	creatine kinase, brain a	1	0.056894335	0.320207945	0.371	0.542
422	ENSDARG00000013415	lmna	lamin A	1	0.001402552	0.319788039	0.543	0.315
423	ENSDARG00000004261	tmed9	transmembrane p24 trafficking protein 9	1	0.001767991	0.318689413	0.743	0.563
424	ENSDARG00000030949	srprb	SRP receptor subunit beta	1	0.000155045	0.318460264	0.686	0.413
425	ENSDARG00000032765	net1	neuroepithelial cell transforming 1	1	0.001423705	0.318410945	0.571	0.34
426	ENSDARG00000058504	ap1s2	adaptor related protein complex 1 subunit sigma 2	1	0.000636388	0.316309783	0.343	0.15
427	ENSDARG00000071336	mif	macrophage migration inhibitory factor	1	0.000176871	0.314282814	0.771	0.549
428	ENSDARG00000070959	si:ch211-288g17.3	si:ch211-288g17.3	1	0.001083147	0.313989236	0.6	0.329
429	ENSDARG00000045132	vdac1	voltage-dependent anion channel 1	1	0.005771089	0.313471422	0.714	0.588
430	ENSDARG00000008706	paip2b	poly(A) binding protein interacting protein 2B	1	0.003828638	0.312583225	0.743	0.639
431	ENSDARG00000103566	tomm20b	translocase of outer mitochondrial membrane 20b	1	0.000548253	0.310264649	0.8	0.684
432	ENSDARG00000019008	erp44	endoplasmic reticulum protein 44	1	0.000193951	0.310153864	0.571	0.319
433	ENSDARG00000036232	trpm7	transient receptor potential cation channel, subfamily M, member 7	1	0.000148839	0.30987955	0.171	0.044
434	ENSDARG00000025404	ube2g2	ubiquitin-conjugating enzyme E2G 2 (UBC7 homolog, yeast)	1	0.000757578	0.309608228	0.429	0.215
435	ENSDARG00000071426	lrrc59	leucine rich repeat containing 59	1	0.056559062	0.308746689	0.457	0.338
436	ENSDARG00000034600	tmem165	transmembrane protein 165	1	0.023030548	0.307997739	0.543	0.441
437	ENSDARG00000100990	nme3	NME/NM23 nucleoside diphosphate kinase 3	1	0.000517993	0.304765235	0.4	0.179
438	ENSDARG00000027899	sem1	SEM1 26S proteasome complex subunit	1	0.002749913	0.30412531	0.857	0.729
439	ENSDARG00000087443	ptp4a2a	protein tyrosine phosphatase 4A2a	1	0.000322126	0.302181734	0.429	0.211
440	ENSDARG00000015315	psmc5	proteasome 26S subunit, ATPase 5	1	0.021632455	0.301343557	0.571	0.469
441	ENSDARG00000036096	smad3a	SMAD family member 3a	1	0.000220199	0.301288441	0.429	0.192
442	ENSDARG00000063344	fam162a	family with sequence similarity 162 member A	1	6.17E-05	0.300441269	0.514	0.244
443	ENSDARG00000055398	foxc1b	forkhead box C1b	1	0.007092537	0.3000859	0.114	0.033
444	ENSDARG00000070682	sdf4	stromal cell derived factor 4	1	0.001496023	0.29999007	0.486	0.281
445	ENSDARG00000030465	tmem263	transmembrane protein 263	1	0.000102158	0.299782322	0.543	0.279
446	ENSDARG00000036080	cd81a	CD81 molecule a	1	0.00591177	0.298811935	0.714	0.551
447	ENSDARG00000102565	vasnb	vasorin b	1	0.011849424	0.297845383	0.114	0.036
448	ENSDARG00000019998	slc30a7	solute carrier family 30 member 7	1	0.005364564	0.297375512	0.514	0.335
449	ENSDARG00000023536	nnt	nicotinamide nucleotide transhydrogenase	1	0.000724414	0.297367045	0.486	0.283
450	ENSDARG00000027099	psmc4	proteasome 26S subunit, ATPase 4	1	0.006071438	0.295923044	0.657	0.477
451	ENSDARG00000045359	elocb	elongin C paralog b	1	0.000723548	0.29511434	0.8	0.599
452	ENSDARG00000041502	tgfb1a	transforming growth factor, beta 1a	1	0.000145534	0.293987693	0.457	0.197
453	ENSDARG00000015399	foxf1	forkhead box F1	1	0.000108992	0.293470597	0.2	0.053
454	ENSDARG00000018966	cyb5r1	cytochrome b5 reductase 1	1	0.001057461	0.292044531	0.543	0.311
455	ENSDARG00000007279	yipf5	Yip1 domain family, member 5	1	6.62E-05	0.291164921	0.371	0.143
456	ENSDARG00000016516	rbm8a	RNA binding motif protein 8A	1	0.005056365	0.290769141	0.886	0.754
457	ENSDARG00000087636	hmgn6	high mobility group nucleosome binding domain 6	1	0.001926719	0.286814847	0.857	0.656
458	ENSDARG00000031795	abcf1	ATP-binding cassette, sub-family F (GCN20), member 1	1	0.033816759	0.286705162	0.686	0.571
459	ENSDARG00000028119	sumo3a	small ubiquitin like modifier 3a	1	0.020122866	0.284699516	0.714	0.576
460	ENSDARG00000059308	golt1bb	golgi transport 1Bb	1	0.002316564	0.283094652	0.429	0.235
461	ENSDARG00000059483	tead1b	TEA domain family member 1b	1	0.000137583	0.281640337	0.343	0.13
462	ENSDARG00000014536	pfdn1	prefoldin subunit 1	1	0.00027545	0.280081614	0.8	0.582
463	ENSDARG00000068177	pak2a	p21 protein (Cdc42/Rac)-activated kinase 2a	1	7.84E-05	0.280071773	0.486	0.219
464	ENSDARG00000041703	rrbp1b	ribosome binding protein 1b	1	0.000846106	0.278680053	0.4	0.196
465	ENSDARG00000067805	ggcx	gamma-glutamyl carboxylase	1	0.0019625	0.276508008	0.286	0.127
466	ENSDARG00000070174	PLEKHH3	si:ch211-18i17.2 [Source:ZFIN;Acc:ZDB-GENE-030131-5404]	1	0.000942697	0.276359895	0.371	0.177
467	ENSDARG00000019060	snx12	sorting nexin 12	1	0.001033388	0.273752458	0.6	0.355
468	ENSDARG00000044760	gnaia	guanine nucleotide binding protein (G protein), alpha inhibiting activity polypeptide a	1	0.00632902	0.271904303	0.486	0.298
469	ENSDARG00000074057	calm3b	calmodulin 3b (phosphorylase kinase, delta)	1	0.006629705	0.2713824	0.914	0.823
470	ENSDARG00000058062	magt1	magnesium transporter 1	1	9.26E-05	0.269556886	0.686	0.428
471	ENSDARG00000103846	hspa5	heat shock protein 5	1	0.007176409	0.269554926	0.886	0.682
472	ENSDARG00000070475	khdrbs1b	KH domain containing, RNA binding, signal transduction associated 1b	1	0.000238453	0.267633731	0.486	0.248
473	ENSDARG00000100129	brd3b	bromodomain containing 3b	1	7.09E-05	0.264593832	0.371	0.143
474	ENSDARG00000004173	copa	COPI coat complex subunit alpha	1	0.034867266	0.263981587	0.457	0.322
475	ENSDARG00000005675	sec61a1l	SEC61 translocon alpha 1 subunit, like	1	0.020920484	0.262386588	0.429	0.258
476	ENSDARG00000009830	hdlbpa	high density lipoprotein binding protein a	1	0.000398696	0.260094295	1	0.792
477	ENSDARG00000013838	sulf2b	sulfatase 2b	1	0.000646999	0.259772518	0.2	0.061
478	ENSDARG00000044562	cycsb	cytochrome c, somatic b	1	0.003319309	0.258698585	0.971	0.853
479	ENSDARG00000014591	ilf2	interleukin enhancer binding factor 2	1	0.004253237	0.25827	0.829	0.618
480	ENSDARG00000029524	impdh1b	IMP (inosine 5'-monophosphate) dehydrogenase 1b	1	0.001546186	0.255712051	0.4	0.203
481	ENSDARG00000021924	hsp70.3	heat shock cognate 70-kd protein, tandem duplicate 3	1	0.014798191	0.253635818	0.629	0.499
482	ENSDARG00000068436	h3f3b.1	si:ch1073-429i10.3	1	0.003594029	0.253098961	0.8	0.667
483	ENSDARG00000007791	ppp2r1ba	protein phosphatase 2, regulatory subunit A, beta a	1	0.000285316	0.252202251	0.714	0.426
484	ENSDARG00000014915	ndufab1b	NADH:ubiquinone oxidoreductase subunit AB1b	1	0.020992824	0.251781701	0.657	0.494
485	ENSDARG00000070545	top1l	DNA topoisomerase I, like	1	0.036674255	0.250826293	0.514	0.374
486	ENSDARG00000056186	eif5a2	eukaryotic translation initiation factor 5A2	1	0.012960958	0.250668562	0.971	0.879
487	ENSDARG00000102417	psmd7	proteasome 26S subunit, non-ATPase 7	1	0.004274445	0.250189948	0.714	0.486
488	ENSDARG00000030932	fgf10a	fibroblast growth factor 10a	1	0.000455673	0.250085742	0.143	0.034
489	ENSDARG00000103117	tmprss4a	transmembrane serine protease 4a	1	0.125376957	-0.25011239	0.029	0.107
490	ENSDARG00000058225	arpc4l	actin related protein 2/3 complex, subunit 4, like	1	0.070120227	-0.250642416	0.571	0.609
491	ENSDARG00000018461	zgc:56095	zgc:56095	1	0.004328471	-0.250747881	0.057	0.269
492	ENSDARG00000040284	si:dkey-79d12.5	si:dkey-79d12.5	1	0.005414255	-0.251136386	0.114	0.352
493	ENSDARG00000011934	gyg1a	glycogenin 1a	1	0.051428454	-0.25152982	0.2	0.342
494	ENSDARG00000029072	klf6a	Kruppel-like factor 6a	1	0.052111793	-0.251595264	0.571	0.741
495	ENSDARG00000025091	ezrb	ezrin b	1	0.05281545	-0.251595629	0.143	0.282
496	ENSDARG00000022650	cyp2ad3	cytochrome P450, family 2, subfamily AD, polypeptide 3	1	0.035692049	-0.252079316	0.029	0.155
497	ENSDARG00000039211	zgc:77439	zgc:77439	1	0.032760251	-0.252720694	0.057	0.197
498	ENSDARG00000032553	egln3	egl-9 family hypoxia-inducible factor 3	1	0.345690762	-0.253841833	0.343	0.38
499	ENSDARG00000076120	foxp4	forkhead box P4	1	0.158994536	-0.254648461	0.286	0.394
500	ENSDARG00000006353	itga5	integrin, alpha 5 (fibronectin receptor, alpha polypeptide)	1	0.028010714	-0.254778369	0.029	0.165
501	ENSDARG00000021004	c5	complement component 5	1	0.015502086	-0.255273518	0	0.145
502	ENSDARG00000045929	oaz2a	ornithine decarboxylase antizyme 2a	1	0.131725105	-0.255544358	0.057	0.144
503	ENSDARG00000036684	ndufa7	NADH:ubiquinone oxidoreductase subunit A7	1	0.024700277	-0.256703665	0.314	0.509
504	ENSDARG00000075881	si:ch211-39k3.2	si:ch211-39k3.2	1	0.008871416	-0.256745378	0.029	0.209
505	ENSDARG00000011876	ednraa	endothelin receptor type Aa	1	0.396147304	-0.256858762	0.086	0.127
506	ENSDARG00000020187	GCA	zgc:92027 [Source:ZFIN;Acc:ZDB-GENE-040930-3]	1	0.111951161	-0.257077448	0.657	0.732
507	ENSDARG00000013946	ivns1abpb	influenza virus NS1A binding protein b	1	0.003033805	-0.257185252	0.029	0.242
508	ENSDARG00000020252	btbd10b	BTB (POZ) domain containing 10b	1	0.041043305	-0.257364932	0.229	0.379
509	ENSDARG00000028000	pfkpa	phosphofructokinase, platelet a	1	0.673736027	-0.257468989	0.229	0.241
510	ENSDARG00000069708	cdc34a	cell division cycle 34 homolog (S. cerevisiae) a	1	0.35207586	-0.257746107	0.143	0.192
511	ENSDARG00000079946	sqlea	squalene epoxidase a	1	0.046122045	-0.257912033	0.057	0.185
512	ENSDARG00000009950	edf1	endothelial differentiation-related factor 1	1	0.021354255	-0.258566308	0.886	0.879
513	ENSDARG00000103929	ildr1a	immunoglobulin-like domain containing receptor 1a	1	0.102296293	-0.259115517	0.086	0.195
514	ENSDARG00000006497	rtn1a	reticulon 1a	1	0.920049924	-0.259230237	0.2	0.182
515	ENSDARG00000068432	si:dkey-56m19.5	si:dkey-56m19.5	1	0.087721051	-0.259807474	0.086	0.196
516	ENSDARG00000046030	zgc:110339	zgc:110339	1	0.174207452	-0.259851422	0.4	0.477
517	ENSDARG00000077473	mych	myelocytomatosis oncogene homolog	1	0.238317658	-0.259936216	0.2	0.27
518	ENSDARG00000077138	zgc:195173	zgc:195173	1	0.107283959	-0.260483108	0.114	0.228
519	ENSDARG00000034270	ogdha	oxoglutarate (alpha-ketoglutarate) dehydrogenase a (lipoamide)	1	0.011258853	-0.260491352	0.171	0.372
520	ENSDARG00000040076	pycard	PYD and CARD domain containing	1	0.238056047	-0.260736221	0.143	0.223
521	ENSDARG00000103118	cib1	calcium and integrin binding 1 (calmyrin)	1	0.017600937	-0.260924467	0.171	0.35
522	ENSDARG00000091801	serpinb14	serpin peptidase inhibitor, clade B (ovalbumin), member 14	1	0.005250178	-0.261404986	0.029	0.228
523	ENSDARG00000006290	ndufs5	NADH:ubiquinone oxidoreductase subunit S5	1	0.060110157	-0.261420246	0.571	0.708
524	ENSDARG00000021647	gnai1	guanine nucleotide binding protein (G protein), alpha inhibiting activity polypeptide 1	1	0.038397982	-0.261662702	0.229	0.378
525	ENSDARG00000054916	eif4ebp3	eukaryotic translation initiation factor 4E binding protein 3	1	0.51396575	-0.261901982	0.229	0.269
526	ENSDARG00000055185	tm4sf5	transmembrane 4 L six family member 5	1	0.002623502	-0.261932536	0	0.209
527	ENSDARG00000006840	gnmt	glycine N-methyltransferase	1	0.011062746	-0.262164348	0.086	0.285
528	ENSDARG00000006019	tktb	transketolase b	1	0.18160415	-0.262710881	0.543	0.572
529	ENSDARG00000040290	pon3.2	paraoxonase 3, tandem duplicate 2	1	0.016301926	-0.263281061	0.143	0.327
530	ENSDARG00000071558	fblim1	filamin binding LIM protein 1	1	0.005258529	-0.26365565	0.029	0.234
531	ENSDARG00000006266	stat1a	signal transducer and activator of transcription 1a	1	0.004160082	-0.263804402	0.057	0.278
532	ENSDARG00000103322	si:ch73-347e22.8	si:ch73-347e22.8	1	0.044348492	-0.264335758	0	0.104
533	ENSDARG00000057498	habp2	hyaluronan binding protein 2	1	0.018485735	-0.264489611	0	0.138
534	ENSDARG00000021208	serpind1	serpin peptidase inhibitor, clade D (heparin cofactor), member 1	1	0.017209272	-0.264582162	0	0.141
535	ENSDARG00000028067	bnip3lb	BCL2 interacting protein 3 like b	1	0.101619022	-0.265691755	0.2	0.322
536	ENSDARG00000053858	crip1	cysteine-rich protein 1	1	0.021141215	-0.2656966	0.371	0.506
537	ENSDARG00000036427	slc3a2a	solute carrier family 3 member 2a	1	0.038375293	-0.265939612	0.029	0.155
538	ENSDARG00000018757	klf5l	Kruppel-like factor 5 like	1	0.014345408	-0.266044985	0.029	0.187
539	ENSDARG00000043587	srd5a2a	steroid-5-alpha-reductase, alpha polypeptide 2a	1	0.004039056	-0.266213606	0	0.194
540	ENSDARG00000039490	pitpnaa	phosphatidylinositol transfer protein, alpha a	1	0.112539275	-0.266222819	0.286	0.399
541	ENSDARG00000074809	zgc:194392	zgc:194392	1	0.002531216	-0.267088395	0	0.21
542	ENSDARG00000005842	cd9a	CD9 molecule a	1	0.003485349	-0.267174216	0	0.199
543	ENSDARG00000102583	il4r.1	interleukin 4 receptor, tandem duplicate 1	1	0.05163456	-0.267366159	0.171	0.326
544	ENSDARG00000099385	CT030188.1	si: ch211-223l2.4 [Source:NCBI gene;Acc:100002400]	1	0.035843477	-0.267503509	0.057	0.195
545	ENSDARG00000040401	slc25a20	solute carrier family 25 member 20	1	0.015243332	-0.267560813	0.2	0.387
546	ENSDARG00000102887	abhd4	abhydrolase domain containing 4	1	0.004456836	-0.267967475	0.086	0.318
547	ENSDARG00000014806	hacd2	3-hydroxyacyl-CoA dehydratase 2	1	0.010292393	-0.268512883	0.143	0.336
548	ENSDARG00000032619	tob1a	transducer of ERBB2, 1a	1	0.085763324	-0.269738328	0.314	0.466
549	ENSDARG00000052746	grinab	glutamate receptor, ionotropic, N-methyl D-aspartate-associated protein 1b (glutamate binding)	1	0.092193366	-0.269839369	0.457	0.584
550	ENSDARG00000061201	acsf2	acyl-CoA synthetase family member 2	1	0.007152296	-0.270455821	0.029	0.214
551	ENSDARG00000012388	cox4i1l	cytochrome c oxidase subunit 4I1, like	1	0.194801	-0.271218048	0.143	0.215
552	ENSDARG00000102115	ndufc2	NADH:ubiquinone oxidoreductase subunit C2	1	0.086803066	-0.271505386	0.514	0.591
553	ENSDARG00000009488	gipc2	GIPC PDZ domain containing family, member 2	1	0.004510443	-0.272005754	0.086	0.312
554	ENSDARG00000010113	ndufb8	NADH:ubiquinone oxidoreductase subunit B8	1	0.108119966	-0.272346322	0.829	0.795
555	ENSDARG00000096454	ap1m2	adaptor related protein complex 1 subunit mu 2	1	0.002763625	-0.272762433	0.029	0.244
556	ENSDARG00000013871	slc5a1	solute carrier family 5 member 1	1	0.04190284	-0.273148888	0	0.106
557	ENSDARG00000059933	plpp3	phospholipid phosphatase 3	1	0.904281859	-0.273155256	0.229	0.218
558	ENSDARG00000100170	pam	peptidylglycine alpha-amidating monooxygenase	1	0.010108619	-0.274057722	0.086	0.274
559	ENSDARG00000045516	itih2	inter-alpha-trypsin inhibitor heavy chain 2	1	0.018128898	-0.274335342	0	0.139
560	ENSDARG00000001953	pfkfb3	6-phosphofructo-2-kinase/fructose-2,6-biphosphatase 3	1	0.047195923	-0.27447984	0.2	0.374
561	ENSDARG00000018426	aldh7a1	aldehyde dehydrogenase 7 family, member A1	1	0.15281874	-0.274909117	0.314	0.393
562	ENSDARG00000056510	gstk1	glutathione S-transferase kappa 1	1	0.042212348	-0.275083844	0.229	0.37
563	ENSDARG00000040158	cdc42l	cell division cycle 42, like	1	0.132334228	-0.27555201	0.686	0.661
564	ENSDARG00000031100	ivns1abpa	influenza virus NS1A binding protein a	1	0.014297535	-0.275885237	0.086	0.263
565	ENSDARG00000053291	pnrc2	proline-rich nuclear receptor coactivator 2	1	0.144994038	-0.27613251	0.971	0.956
566	ENSDARG00000019541	gpt2l	glutamic pyruvate transaminase (alanine aminotransferase) 2, like	1	0.014897526	-0.276355165	0.057	0.231
567	ENSDARG00000071196	cavin2b	caveolae associated protein 2b	1	0.63716849	-0.276432117	0.257	0.268
568	ENSDARG00000099056	CABZ01065076.1	3-ketoacyl-CoA thiolase, mitochondrial-like [Source:NCBI gene;Acc:103910030]	1	0.083466823	-0.276822422	0.171	0.294
569	ENSDARG00000041400	ndufa3	NADH:ubiquinone oxidoreductase subunit A3	1	0.196303442	-0.277038706	0.829	0.757
570	ENSDARG00000005108	oclna	occludin a	1	0.340172715	-0.277079445	0.257	0.306
571	ENSDARG00000013056	itpk1a	inositol-tetrakisphosphate 1-kinase a	1	0.013612669	-0.277085503	0.029	0.191
572	ENSDARG00000102744	mgst3a	microsomal glutathione S-transferase 3a	1	0.909181887	-0.277810785	0.6	0.533
573	ENSDARG00000018283	cyba	cytochrome b-245, alpha polypeptide	1	0.036335708	-0.277850329	0.143	0.3
574	ENSDARG00000015343	pgd	phosphogluconate dehydrogenase	1	0.009100197	-0.279523086	0.2	0.426
575	ENSDARG00000058734	prdx1	peroxiredoxin 1	1	0.076429781	-0.27968095	0.371	0.505
576	ENSDARG00000010250	nqo1	NAD(P)H dehydrogenase, quinone 1	1	0.0261316	-0.280021963	0.086	0.25
577	ENSDARG00000005704	eps8l3b	EPS8-like 3b	1	0.01078351	-0.280089467	0	0.158
578	ENSDARG00000052082	gabarapb	GABA(A) receptor-associated protein b	1	0.051447246	-0.281802558	0.686	0.786
579	ENSDARG00000039830	gng5	guanine nucleotide binding protein (G protein), gamma 5	1	0.146860367	-0.282424165	0.829	0.767
580	ENSDARG00000042824	nfe2l2a	nuclear factor, erythroid 2-like 2a	1	0.075110408	-0.282861577	0.371	0.493
581	ENSDARG00000001452	adam8a	ADAM metallopeptidase domain 8a	1	0.141736095	-0.283231375	0.057	0.141
582	ENSDARG00000096037	si:ch211-214j24.14	si:ch211-214j24.14	1	0.044292961	-0.283250577	0.086	0.216
583	ENSDARG00000040439	rsl24d1	ribosomal L24 domain containing 1	1	0.043455821	-0.28398991	1	0.957
584	ENSDARG00000016918	ace2	angiotensin I converting enzyme 2	1	0.038357142	-0.284402182	0	0.11
585	ENSDARG00000026712	rab5c	RAB5C, member RAS oncogene family	1	0.036173556	-0.284502477	0.4	0.54
586	ENSDARG00000017794	sdr16c5b	short chain dehydrogenase/reductase family 16C, member 5b	1	0.005465575	-0.284545406	0.057	0.261
587	ENSDARG00000101979	eps8l3a	EPS8-like 3a	1	0.046250501	-0.284957071	0.057	0.181
588	ENSDARG00000040890	fdps	farnesyl diphosphate synthase (farnesyl pyrophosphate synthetase, dimethylallyltranstransferase, geranyltranstransferase)	1	0.166893077	-0.286774352	0.2	0.301
589	ENSDARG00000100712	si:dkey-19b23.12	si:dkey-19b23.12	1	0.107596936	-0.288054419	0.029	0.116
590	ENSDARG00000090943	CABZ01033205.1	uncharacterized LOC100002960 [Source:NCBI gene;Acc:100002960]	1	0.012232503	-0.288366594	0	0.153
591	ENSDARG00000090063	fa2h	fatty acid 2-hydroxylase	1	0.004443728	-0.288494297	0.057	0.283
592	ENSDARG00000018693	cdh2	cadherin 2, type 1, N-cadherin (neuronal)	1	0.005418791	-0.288596699	0.029	0.226
593	ENSDARG00000054907	cox7a2l	cytochrome c oxidase subunit 7A2 like	1	0.021491749	-0.289734404	0.543	0.695
594	ENSDARG00000099624	chmp1b	chromatin modifying protein 1B	1	0.340807161	-0.290299278	0.6	0.607
595	ENSDARG00000069293	ahsg2	alpha-2-HS-glycoprotein 2	1	0.019597055	-0.290736004	0	0.136
596	ENSDARG00000051939	pcxb	pyruvate carboxylase b	1	0.005672869	-0.291130647	0	0.182
597	ENSDARG00000038076	romo1	reactive oxygen species modulator 1	1	0.012968763	-0.291235211	0.943	0.906
598	ENSDARG00000025338	hagh	hydroxyacylglutathione hydrolase	1	0.011742986	-0.291265789	0.171	0.36
599	ENSDARG00000035400	btf3	basic transcription factor 3	1	0.009396424	-0.291452397	1	0.984
600	ENSDARG00000002197	pygl	phosphorylase, glycogen, liver	1	0.041463447	-0.291688114	0.029	0.152
601	ENSDARG00000070584	clic5b	chloride intracellular channel 5b	1	0.001156577	-0.291775985	0	0.237
602	ENSDARG00000036820	mgll	monoglyceride lipase	1	0.008764057	-0.292113438	0	0.166
603	ENSDARG00000018898	zfand5a	zinc finger, AN1-type domain 5a	1	0.177323524	-0.292305978	0.371	0.483
604	ENSDARG00000104537	cox7c	cytochrome c oxidase subunit 7C	1	0.050057201	-0.292897103	1	0.951
605	ENSDARG00000096533	rltgr	RAMP-like triterpene glycoside receptor	1	0.002661301	-0.29298472	0	0.208
606	ENSDARG00000093448	mpc1	mitochondrial pyruvate carrier 1	1	0.352215928	-0.293177887	0.6	0.578
607	ENSDARG00000028335	hmga1a	high mobility group AT-hook 1a	1	0.038746097	-0.293506081	0.771	0.818
608	ENSDARG00000011170	ndrg2	NDRG family member 2	1	0.095551063	-0.293655887	0.171	0.291
609	ENSDARG00000039832	gsta.2	glutathione S-transferase, alpha tandem duplicate 2	1	0.038845207	-0.29399815	0	0.109
610	ENSDARG00000056239	tmem45b	transmembrane protein 45B	1	0.005911397	-0.295108271	0	0.18
611	ENSDARG00000102482	zgc:165573	zgc:165573	1	0.02051908	-0.295135748	0.171	0.369
612	ENSDARG00000104028	si:dkey-74k8.3	si:dkey-74k8.3	1	0.00677912	-0.295385232	0.086	0.288
613	ENSDARG00000102945	ccl39.2	chemokine (C-C motif) ligand 39, duplicate 2	1	0.033792375	-0.296568354	0	0.115
614	ENSDARG00000045888	acat1	acetyl-CoA acetyltransferase 1	1	0.475362055	-0.296630699	0.257	0.282
615	ENSDARG00000078918	comtd1	catechol-O-methyltransferase domain containing 1	1	0.049352211	-0.297124866	0.029	0.142
616	ENSDARG00000101762	fah	fumarylacetoacetate hydrolase (fumarylacetoacetase)	1	0.172401726	-0.297130952	0.229	0.314
617	ENSDARG00000033738	zgc:153867	zgc:153867	1	0.303285538	-0.297717036	0.943	0.899
618	ENSDARG00000058638	si:ch211-71m22.1	si:ch211-71m22.1	1	0.006244268	-0.297847515	0	0.178
619	ENSDARG00000098162	zgc:77748	zgc:77748	1	0.148295183	-0.298695807	0.086	0.168
620	ENSDARG00000051925	cyb5r2	cytochrome b5 reductase 2	1	0.001382679	-0.299629872	0	0.231
621	ENSDARG00000043821	klf7b	Kruppel-like factor 7b	1	0.009015419	-0.300423982	0.086	0.28
622	ENSDARG00000054191	pgk1	phosphoglycerate kinase 1	1	0.058486474	-0.301043493	0.743	0.754
623	ENSDARG00000040988	tpi1b	triosephosphate isomerase 1b	1	0.098073425	-0.301082915	0.771	0.804
624	ENSDARG00000045549	bik	BCL2 interacting killer	1	0.09038839	-0.301101484	0.057	0.161
625	ENSDARG00000019532	fads2	fatty acid desaturase 2	1	0.012896545	-0.30175814	0	0.152
626	ENSDARG00000074287	sptlc2b	serine palmitoyltransferase, long chain base subunit 2b	1	0.012696577	-0.302215868	0.143	0.343
627	ENSDARG00000009443	zgc:92137	zgc:92137	1	0.625014341	-0.302599184	0.114	0.089
628	ENSDARG00000041078	chka	choline kinase alpha	1	0.000605912	-0.303973197	0	0.258
629	ENSDARG00000040781	sult3st4	sulfotransferase family 3, cytosolic sulfotransferase 4	1	0.012477605	-0.305133516	0	0.153
630	ENSDARG00000071021	papss2a	3'-phosphoadenosine 5'-phosphosulfate synthase 2a	1	0.017133056	-0.305812635	0.057	0.225
631	ENSDARG00000053493	aldh1a2	aldehyde dehydrogenase 1 family, member A2	1	0.019344698	-0.306557628	0	0.136
632	ENSDARG00000099154	CABZ01032488.1	wu:fb14d09 [Source:NCBI gene;Acc:100536795]	1	0.013167105	-0.306706678	0.171	0.351
633	ENSDARG00000016837	glipr2l	GLI pathogenesis-related 2, like	1	0.013865937	-0.308084543	0	0.149
634	ENSDARG00000007693	nfkbiab	nuclear factor of kappa light polypeptide gene enhancer in B-cells inhibitor, alpha b	1	0.306217549	-0.30859876	0.543	0.541
635	ENSDARG00000005673	f3b	coagulation factor IIIb	1	0.954751553	-0.308898483	0.343	0.305
636	ENSDARG00000070047	rgs4	regulator of G protein signaling 4	1	0.142137857	-0.309415914	0.029	0.103
637	ENSDARG00000035676	ptp4a2b	protein tyrosine phosphatase 4A2b	1	0.006993927	-0.3095057	0.286	0.52
638	ENSDARG00000101441	lima1a	LIM domain and actin binding 1a	1	0.015147612	-0.310331558	0.029	0.184
639	ENSDARG00000014763	arf2a	ADP-ribosylation factor 2a	1	0.014112002	-0.310538616	0.486	0.65
640	ENSDARG00000070078	abcb11b	ATP-binding cassette, sub-family B (MDR/TAP), member 11b	1	0.017434901	-0.311603346	0	0.14
641	ENSDARG00000099291	lsr	lipolysis stimulated lipoprotein receptor	1	0.001549918	-0.312252116	0.029	0.267
642	ENSDARG00000056856	tax1bp1b	Tax1 (human T-cell leukemia virus type I) binding protein 1b	1	0.002470552	-0.313147425	0.229	0.495
643	ENSDARG00000027345	mpzl2b	myelin protein zero-like 2b	1	0.007572841	-0.315060643	0.143	0.351
644	ENSDARG00000043511	prdx6	peroxiredoxin 6	1	0.020922724	-0.315083947	0.571	0.657
645	ENSDARG00000042933	bloc1s6	biogenesis of lysosomal organelles complex-1, subunit 6, pallidin	1	0.030734207	-0.316473578	0.114	0.266
646	ENSDARG00000022315	atp6v1g1	ATPase H+ transporting V1 subunit G1	1	0.068918247	-0.31841249	0.429	0.571
647	ENSDARG00000100513	rps27l	ribosomal protein S27 like	1	0.015669651	-0.318985599	0.743	0.763
648	ENSDARG00000038010	rac2	Rac family small GTPase 2	1	0.016434407	-0.319468487	0.114	0.306
649	ENSDARG00000004017	spag1a	sperm associated antigen 1a	1	0.001245251	-0.319791707	0.086	0.336
650	ENSDARG00000029795	prxl2b	peroxiredoxin like 2B	1	0.008574181	-0.319985229	0.029	0.204
651	ENSDARG00000026369	dbi	diazepam binding inhibitor (GABA receptor modulator, acyl-CoA binding protein)	1	0.273129003	-0.320693983	0.8	0.796
652	ENSDARG00000092998	si:ch211-202f5.3	si:ch211-202f5.3	1	0.005672869	-0.321128695	0	0.182
653	ENSDARG00000007823	atf3	activating transcription factor 3	1	0.311178502	-0.32121848	0.571	0.616
654	ENSDARG00000067851	lcn15	lipocalin 15	1	0.009691553	-0.321389549	0	0.162
655	ENSDARG00000074301	cth	cystathionase (cystathionine gamma-lyase)	1	0.002842163	-0.323162111	0.086	0.321
656	ENSDARG00000043003	pcyt2	phosphate cytidylyltransferase 2, ethanolamine	1	0.001464446	-0.323617209	0.114	0.381
657	ENSDARG00000029388	si:dkey-90m5.4	si:dkey-90m5.4	1	0.04517191	-0.32363836	0.029	0.146
658	ENSDARG00000090190	bcam	basal cell adhesion molecule (Lutheran blood group)	1	0.161058058	-0.324576139	0.114	0.197
659	ENSDARG00000007275	si:ch211-251b21.1	si:ch211-251b21.1	1	0.282512361	-0.326952002	0.057	0.114
660	ENSDARG00000099313	naga	N-acetylgalactosaminidase, alpha	1	0.007742164	-0.327169447	0.029	0.209
661	ENSDARG00000099672	capgb	capping protein (actin filament), gelsolin-like b	1	0.155796953	-0.327224106	0.171	0.258
662	ENSDARG00000055912	nipa2	NIPA magnesium transporter 2	1	0.001652959	-0.32731409	0.114	0.374
663	ENSDARG00000103718	chmp5b	charged multivesicular body protein 5b	1	0.11327377	-0.327867092	0.6	0.66
664	ENSDARG00000051912	hbxb	hemopexin b [Source:ZFIN;Acc:ZDB-GENE-060929-800]	1	0.043324171	-0.32786915	0.029	0.147
665	ENSDARG00000041595	ces3	carboxylesterase 3	1	0.021873319	-0.328012144	0	0.131
666	ENSDARG00000069461	rnaseka	ribonuclease, RNase K a	1	0.084712514	-0.3286011	0.486	0.564
667	ENSDARG00000104329	si:ch73-281k2.5	si:ch73-281k2.5	1	0.038579113	-0.328641367	0.029	0.152
668	ENSDARG00000052705	pkp1b	plakophilin 1b	1	0.13005644	-0.329285297	0.086	0.183
669	ENSDARG00000020387	nipsnap3a	nipsnap homolog 3A (C. elegans)	1	0.007400841	-0.331352717	0.057	0.245
670	ENSDARG00000028957	maff	v-maf avian musculoaponeurotic fibrosarcoma oncogene homolog F	1	0.01723857	-0.331735717	0.4	0.586
671	ENSDARG00000067741	itpkcb	inositol-trisphosphate 3-kinase Cb	1	0.002791186	-0.332254874	0.114	0.348
672	ENSDARG00000005560	ywhah	tyrosine 3-monooxygenase/tryptophan 5-monooxygenase activation protein, eta polypeptide	1	0.035465697	-0.33310382	0.314	0.446
673	ENSDARG00000017860	rgs5b	regulator of G protein signaling 5b	1	0.796898811	-0.333146569	0.114	0.125
674	ENSDARG00000037998	flot1b	flotillin 1b	1	0.08941779	-0.333172837	0.543	0.605
675	ENSDARG00000074613	si:ch211-240l19.6	si:ch211-240l19.6	1	0.863326712	-0.333636025	0.114	0.105
676	ENSDARG00000019417	gadd45ga	growth arrest and DNA-damage-inducible, gamma a	1	0.025152683	-0.33380047	0.086	0.242
677	ENSDARG00000105644	zgc:172079	zgc:172079	1	0.047859811	-0.333861016	0.029	0.145
678	ENSDARG00000051986	ndufs8a	NADH:ubiquinone oxidoreductase core subunit S8a	1	0.000390599	-0.33414434	0.086	0.386
679	ENSDARG00000011521	upb1	ureidopropionase, beta	1	0.002586211	-0.334666474	0	0.209
680	ENSDARG00000029905	phyhd1	phytanoyl-CoA dioxygenase domain containing 1	1	0.002549423	-0.335009522	0	0.21
681	ENSDARG00000018459	msrb2	methionine sulfoxide reductase B2	1	0.00151084	-0.336011866	0	0.228
682	ENSDARG00000074749	abca12	ATP-binding cassette, sub-family A (ABC1), member 12	1	0.154877766	-0.336071432	0.057	0.134
683	ENSDARG00000103342	wu:fa56d06	wu:fa56d06	1	0.04111719	-0.336413095	0	0.107
684	ENSDARG00000020239	lpin1	lipin 1	1	0.551394756	-0.336902726	0.114	0.143
685	ENSDARG00000015495	klf3	Kruppel-like factor 3 (basic)	1	0.001826633	-0.337331143	0.029	0.267
686	ENSDARG00000061579	myo1cb	myosin Ic, paralog b	1	0.011582591	-0.338840599	0.143	0.317
687	ENSDARG00000042533	gstm.1	glutathione S-transferase mu, tandem duplicate 1	1	0.00335714	-0.339045398	0.114	0.369
688	ENSDARG00000005112	cdh17	cadherin 17, LI cadherin (liver-intestine)	1	0.021570418	-0.339243464	0.029	0.175
689	ENSDARG00000008867	rap1b	RAP1B, member of RAS oncogene family	1	0.172300526	-0.339336792	0.657	0.673
690	ENSDARG00000041339	zgc:92380	zgc:92380	1	0.603173763	-0.341702382	0.143	0.169
691	ENSDARG00000096003	atp5md	ATP synthase membrane subunit DAPIT	1	0.154850703	-0.341865344	0.971	0.881
692	ENSDARG00000003523	itln3	intelectin 3	1	0.014807215	-0.341894378	0	0.146
693	ENSDARG00000002791	atp1a1a.1	ATPase Na+/K+ transporting subunit alpha 1a, tandem duplicate 1	1	0.033613805	-0.341959734	0.514	0.649
694	ENSDARG00000071203	sptssa	serine palmitoyltransferase, small subunit A	1	0.017392717	-0.342640605	0.543	0.648
695	ENSDARG00000090401	CABZ01020840.1	apoptosis facilitator Bcl-2-like protein 14 [Source:NCBI gene;Acc:101885512]	1	0.000740159	-0.344118433	0	0.251
696	ENSDARG00000045051	slc16a3	solute carrier family 16 member 3	1	0.183314982	-0.344276903	0.343	0.452
697	ENSDARG00000038694	zgc:101744	zgc:101744	1	0.02935464	-0.344339049	0.143	0.285
698	ENSDARG00000055365	si:dkey-25e12.3	si:dkey-25e12.3	1	0.018059569	-0.344817771	0.114	0.286
699	ENSDARG00000042544	degs2	delta(4)-desaturase, sphingolipid 2	1	0.001841509	-0.345455453	0	0.221
700	ENSDARG00000008491	si:ch211-107o10.3	si:ch211-107o10.3	1	0.000892896	-0.345743044	0.029	0.288
701	ENSDARG00000014031	abcc2	ATP-binding cassette, sub-family C (CFTR/MRP), member 2	1	0.009182211	-0.34735229	0.057	0.246
702	ENSDARG00000043663	faub	FAU ubiquitin like and ribosomal protein S30 fusion b	1	0.043123037	-0.347722223	0.286	0.44
703	ENSDARG00000022438	cox6a1	cytochrome c oxidase subunit 6A1	1	0.094276398	-0.349047102	1	0.926
704	ENSDARG00000099819	sb:cb1058	sb:cb1058	1	0.000929975	-0.349405535	0	0.244
705	ENSDARG00000101181	s100w	S100 calcium binding protein W	1	0.059540247	-0.349598242	0.057	0.181
706	ENSDARG00000040465	irf2	interferon regulatory factor 2	1	0.002131719	-0.349660253	0.086	0.321
707	ENSDARG00000032098	c8g	complement component 8, gamma polypeptide	1	0.009124441	-0.350131492	0	0.164
708	ENSDARG00000055036	itih3a	inter-alpha-trypsin inhibitor heavy chain 3a	1	0.011912831	-0.350811728	0	0.154
709	ENSDARG00000007682	ppdpfa	pancreatic progenitor cell differentiation and proliferation factor a	1	0.109448018	-0.351374536	0.143	0.257
710	ENSDARG00000015653	tnip1	TNFAIP3 interacting protein 1	1	0.080782574	-0.35160878	0.286	0.388
711	ENSDARG00000089382	zgc:158463	zgc:158463	1	0.898549536	-0.352070801	0.657	0.671
712	ENSDARG00000054588	cox6a2	cytochrome c oxidase subunit 6A2	1	0.00412599	-0.353058488	0.029	0.232
713	ENSDARG00000007421	ftcd	formimidoyltransferase cyclodeaminase	1	0.018876212	-0.353659784	0.029	0.177
714	ENSDARG00000058693	cast	calpastatin	1	0.048354431	-0.353726228	0.2	0.325
715	ENSDARG00000103747	cav1	caveolin 1	1	0.071424498	-0.353816433	0.171	0.308
716	ENSDARG00000056026	tprg1	tumor protein p63 regulated 1	1	0.012286867	-0.357305976	0.029	0.193
717	ENSDARG00000019307	dusp5	dual specificity phosphatase 5	1	0.008295754	-0.35743345	0.2	0.418
718	ENSDARG00000056410	fdx1	ferredoxin 1	1	0.007895317	-0.358255647	0.2	0.394
719	ENSDARG00000009447	atp5mc3b	ATP synthase membrane subunit c locus 3b	1	0.053520788	-0.360457638	0.971	0.98
720	ENSDARG00000037861	slc2a3b	solute carrier family 2 member 3b	1	0.014235381	-0.360753906	0	0.148
721	ENSDARG00000019098	cd82a	CD82 molecule a	1	0.50340183	-0.361672166	0.229	0.26
722	ENSDARG00000003113	ada	adenosine deaminase	1	0.018420022	-0.362577541	0.114	0.295
723	ENSDARG00000054058	h1fx	H1 histone family, member X [Source:ZFIN;Acc:ZDB-GENE-030131-1228]	1	0.791933927	-0.362622568	0.686	0.648
724	ENSDARG00000056481	vat1	vesicle amine transport 1	1	0.062098032	-0.362881187	0.057	0.168
725	ENSDARG00000037873	cyp3c3	cytochrome P450, family 3, subfamily c, polypeptide 3	1	0.087060134	-0.363105355	0.114	0.242
726	ENSDARG00000019302	mid1ip1b	MID1 interacting protein 1b	1	0.004324594	-0.364089076	0.171	0.406
727	ENSDARG00000032639	cd36	CD36 molecule (thrombospondin receptor)	1	0.194889512	-0.364226322	0.057	0.125
728	ENSDARG00000025269	pdcd6ip	programmed cell death 6 interacting protein	1	0.000738278	-0.364424061	0.171	0.474
729	ENSDARG00000052207	c3a.3	complement component c3a, duplicate 3	1	0.041739045	-0.364555908	0.029	0.151
730	ENSDARG00000101894	stk10	serine/threonine kinase 10	1	0.000273017	-0.365665439	0.029	0.319
731	ENSDARG00000041450	rab11a	RAB11a, member RAS oncogene family	1	0.001596594	-0.366147209	0.314	0.544
732	ENSDARG00000043133	cldnf	claudin f	1	0.104048623	-0.367473575	0.029	0.114
733	ENSDARG00000013968	psap	prosaposin	1	0.13377681	-0.368740983	0.6	0.625
734	ENSDARG00000103980	ets2	v-ets avian erythroblastosis virus E26 oncogene homolog 2	1	0.03140949	-0.368770536	0.371	0.515
735	ENSDARG00000045306	slc51a	solute carrier family 51 alpha subunit	1	0.007257369	-0.371191268	0.029	0.211
736	ENSDARG00000041505	itm2bb	integral membrane protein 2Bb	1	0.000986361	-0.371677559	0.229	0.496
737	ENSDARG00000024540	tspan36	tetraspanin 36	1	0.09660575	-0.372177536	0.457	0.601
738	ENSDARG00000007867	dazap2	DAZ associated protein 2	1	0.005506768	-0.373326623	0.343	0.56
739	ENSDARG00000009018	rhbg	Rh family, B glycoprotein (gene/pseudogene)	1	0.82472278	-0.375377515	0.114	0.124
740	ENSDARG00000104347	rtn4b	reticulon 4b	1	0.932669159	-0.375594256	0.286	0.263
741	ENSDARG00000042953	cyp2n13	cytochrome P450, family 2, subfamily N, polypeptide 13	1	0.012342964	-0.376475716	0.057	0.233
742	ENSDARG00000014572	chpt1	choline phosphotransferase 1	1	0.001472157	-0.378235345	0.029	0.266
743	ENSDARG00000069630	tat	tyrosine aminotransferase	1	0.04741856	-0.378265454	0.029	0.147
744	ENSDARG00000056874	lygl1	lysozyme g-like 1	1	0.008882654	-0.380961294	0	0.165
745	ENSDARG00000004060	bhlhe40	basic helix-loop-helix family, member e40	1	0.007969381	-0.382767067	0.314	0.524
746	ENSDARG00000026655	tspo	translocator protein	1	0.00055968	-0.382932322	0.143	0.438
747	ENSDARG00000105068	si:ch1073-443f11.2	si:ch1073-443f11.2	1	0.008146809	-0.383573646	0.114	0.314
748	ENSDARG00000098853	ehd1a	EH-domain containing 1a	1	0.000771431	-0.385413332	0.086	0.359
749	ENSDARG00000076448	serpinf2a	serpin peptidase inhibitor, clade F (alpha-2 antiplasmin, pigment epithelium derived factor), member 2a	1	0.012811699	-0.386175222	0	0.152
750	ENSDARG00000008637	mttp	microsomal triglyceride transfer protein	1	0.001382679	-0.387363905	0	0.231
751	ENSDARG00000040513	zgc:92313	zgc:92313	1	0.000742263	-0.388033856	0.029	0.289
752	ENSDARG00000039150	lgmn	legumain	1	0.059139025	-0.388332178	0.114	0.249
753	ENSDARG00000035136	selenow1	selenoprotein W, 1	1	0.999942169	-0.389877677	0.857	0.77
754	ENSDARG00000009505	prelid3b	PRELI domain containing 3	1	0.018112858	-0.391195316	0.629	0.727
755	ENSDARG00000079727	selenop2	selenoprotein P2	1	0.050091495	-0.391204629	0.029	0.142
756	ENSDARG00000031164	tuba8l2	tubulin, alpha 8 like 2	1	0.054371561	-0.391218981	0.4	0.516
757	ENSDARG00000036171	rnasel3	ribonuclease like 3	1	0.015101294	-0.392088856	0	0.146
758	ENSDARG00000002298	ankrd22	ankyrin repeat domain 22	1	0.010667229	-0.392119587	0.086	0.268
759	ENSDARG00000059035	porb	P450 (cytochrome) oxidoreductase b	1	0.000926999	-0.393711515	0.029	0.284
760	ENSDARG00000006215	akr1b1	aldo-keto reductase family 1, member B1 (aldose reductase) [Source:ZFIN;Acc:ZDB-GENE-040625-7]	1	0.000980465	-0.39655399	0	0.242
761	ENSDARG00000014577	rhpn2	rhophilin, Rho GTPase binding protein 2	1	0.004789492	-0.396618644	0.114	0.331
762	ENSDARG00000052842	ppifb	peptidylprolyl isomerase Fb	1	0.000743545	-0.397385212	0.114	0.374
763	ENSDARG00000080010	adh5	alcohol dehydrogenase 5	1	0.003659946	-0.397544833	0.543	0.649
764	ENSDARG00000042780	apoba	apolipoprotein Ba	1	0.036052371	-0.40054878	0.029	0.154
765	ENSDARG00000027966	ap1s3b	adaptor related protein complex 1 subunit sigma 3b	1	0.005863961	-0.404684994	0.171	0.379
766	ENSDARG00000093440	tnfaip6	tumor necrosis factor, alpha-induced protein 6	1	0.843197576	-0.404687319	0.257	0.27
767	ENSDARG00000089368	hopx	HOP homeobox	1	0.028499333	-0.405044065	0.2	0.382
768	ENSDARG00000035858	cnn2	calponin 2	1	0.142282353	-0.406301527	0.629	0.631
769	ENSDARG00000070057	si:dkey-69o16.5	si:dkey-69o16.5	1	0.084278997	-0.407279758	0.057	0.156
770	ENSDARG00000019702	aldocb	aldolase C, fructose-bisphosphate, b	1	0.798305007	-0.407398838	0.514	0.501
771	ENSDARG00000017388	gstt1b	glutathione S-transferase theta 1b	1	0.001792577	-0.409285291	0.114	0.372
772	ENSDARG00000058606	sik1	salt-inducible kinase 1	1	0.001960597	-0.409339426	0.114	0.353
773	ENSDARG00000088040	si:dkeyp-27c8.2	si:dkeyp-27c8.2	1	0.043186147	-0.409593015	0.314	0.443
774	ENSDARG00000004169	stmn1a	stathmin 1a	1	0.25928343	-0.409688164	0.114	0.188
775	ENSDARG00000042018	fhl2a	four and a half LIM domains 2a	1	0.044070033	-0.40970641	0	0.104
776	ENSDARG00000036876	zgc:153284	zgc:153284	1	0.095973739	-0.409857812	0.114	0.22
777	ENSDARG00000028096	cldn23a	claudin 23a	1	0.124434392	-0.409934818	0.057	0.145
778	ENSDARG00000075015	soul5	heme-binding protein soul5	1	0.010678547	-0.411532635	0.057	0.243
779	ENSDARG00000018787	efna1b	ephrin-A1b	1	0.002301749	-0.411673384	0.114	0.367
780	ENSDARG00000100374	txnrd3	thioredoxin reductase 3	1	0.000896477	-0.412243688	0.229	0.489
781	ENSDARG00000098191	si:dkey-16l2.20	si:dkey-16l2.20	1	0.001966479	-0.412741454	0.057	0.299
782	ENSDARG00000027984	gstz1	glutathione S-transferase zeta 1	1	0.017088741	-0.413993132	0.171	0.334
783	ENSDARG00000036588	mhc1zba	major histocompatibility complex class I ZBA	1	0.000831154	-0.41429083	0.057	0.324
784	ENSDARG00000036558	col18a1a	collagen type XVIII alpha 1 chain a	1	0.009640625	-0.41567891	0.057	0.24
785	ENSDARG00000101794	rpl26	ribosomal protein L26	1	0.135673774	-0.416219256	0.4	0.547
786	ENSDARG00000013721	g6pca.2	glucose-6-phosphatase a, catalytic subunit, tandem duplicate 2	1	0.012074764	-0.419203028	0.029	0.192
787	ENSDARG00000094210	fthl31	ferritin, heavy polypeptide-like 31	1	0.615588729	-0.421372791	0.657	0.622
788	ENSDARG00000039429	adka	adenosine kinase a	1	0.00711146	-0.422399387	0.143	0.345
789	ENSDARG00000005162	tpm3	tropomyosin 3	1	0.184808765	-0.42254741	0.914	0.835
790	ENSDARG00000057121	c7b	complement component 7b	1	0.052220203	-0.422880781	0.029	0.139
791	ENSDARG00000034718	tfpia	tissue factor pathway inhibitor a	1	0.001500962	-0.423528623	0.086	0.356
792	ENSDARG00000010572	slc25a25a	solute carrier family 25 member 25a	1	0.068192587	-0.423781746	0.2	0.329
793	ENSDARG00000036481	tcn2	transcobalamin II	1	0.00162037	-0.424194915	0.029	0.265
794	ENSDARG00000058005	hgd	homogentisate 1,2-dioxygenase	1	0.01322344	-0.424772167	0.029	0.19
795	ENSDARG00000068710	nid1a	nidogen 1a	1	0.016984414	-0.425467492	0.057	0.216
796	ENSDARG00000104108	slco1d1	solute carrier organic anion transporter family, member 1D1	1	0.00324772	-0.425994957	0	0.201
797	ENSDARG00000015709	hsd17b12a	hydroxysteroid (17-beta) dehydrogenase 12a	1	0.005388061	-0.42611893	0.029	0.229
798	ENSDARG00000019260	dhrs9	dehydrogenase/reductase (SDR family) member 9	1	0.000543529	-0.427647585	0	0.261
799	ENSDARG00000005481	nfkbiaa	nuclear factor of kappa light polypeptide gene enhancer in B-cells inhibitor, alpha a	1	0.144324323	-0.427895005	0.314	0.403
800	ENSDARG00000068760	tnks1bp1	tankyrase 1 binding protein 1	1	0.004039536	-0.428162619	0.114	0.361
801	ENSDARG00000105187	gcshb	glycine cleavage system protein H (aminomethyl carrier), b	1	0.002409009	-0.428623884	0.029	0.249
802	ENSDARG00000015164	mknk2b	MAPK interacting serine/threonine kinase 2b	1	0.00495366	-0.429246879	0.514	0.687
803	ENSDARG00000027529	hmox1a	heme oxygenase 1a	1	0.061843035	-0.429276482	0.029	0.135
804	ENSDARG00000059177	tax1bp3	Tax1 (human T-cell leukemia virus type I) binding protein 3	1	0.007185119	-0.429646663	0.314	0.513
805	ENSDARG00000010267	dpydb	dihydropyrimidine dehydrogenase b	1	0.005461237	-0.429766194	0.029	0.223
806	ENSDARG00000040009	palld	palladin, cytoskeletal associated protein	1	0.439718003	-0.429796168	0.371	0.385
807	ENSDARG00000103025	hmgcs1	3-hydroxy-3-methylglutaryl-CoA synthase 1 (soluble)	1	0.047046165	-0.429909876	0.143	0.281
808	ENSDARG00000004141	zgc:92630	zgc:92630	1	0.001264165	-0.430656458	0.029	0.267
809	ENSDARG00000034187	calm1b	calmodulin 1b	1	0.185805927	-0.433567764	0.171	0.248
810	ENSDARG00000039605	mat1a	methionine adenosyltransferase I, alpha	1	0.044161472	-0.435032153	0.086	0.217
811	ENSDARG00000086740	phyh	phytanoyl-CoA 2-hydroxylase	1	0.000712332	-0.43539786	0	0.252
812	ENSDARG00000090912	npc2	Niemann-Pick disease, type C2	1	0.002945832	-0.436703034	0.629	0.748
813	ENSDARG00000026376	aco1	aconitase 1, soluble	1	0.001863858	-0.436921347	0.286	0.493
814	ENSDARG00000105528	si:dkey-86l18.10	si:dkey-86l18.10	1	0.012313689	-0.437413334	0	0.153
815	ENSDARG00000035810	rgcc	regulator of cell cycle	1	0.096565345	-0.438411393	0.257	0.368
816	ENSDARG00000042641	cyp51	cytochrome P450, family 51	1	0.130508868	-0.440494778	0.171	0.269
817	ENSDARG00000042539	ywhaqa	tyrosine 3-monooxygenase/tryptophan 5-monooxygenase activation protein, theta polypeptide a	1	0.016220024	-0.441693686	0.543	0.663
818	ENSDARG00000015978	COX5B	zgc:86599 [Source:ZFIN;Acc:ZDB-GENE-040625-180]	1	0.009860296	-0.443488447	0.971	0.94
819	ENSDARG00000020956	pck2	phosphoenolpyruvate carboxykinase 2 (mitochondrial)	1	0.00596295	-0.445182673	0.114	0.315
820	ENSDARG00000014727	acox1	acyl-CoA oxidase 1, palmitoyl	1	0.000443466	-0.445405994	0	0.267
821	ENSDARG00000057698	ctsd	cathepsin D	1	0.209335723	-0.446953158	0.486	0.535
822	ENSDARG00000068214	ccni	cyclin I	1	0.017831075	-0.447841073	0.743	0.767
823	ENSDARG00000016867	rnf128a	ring finger protein 128a	1	0.000103006	-0.44831731	0.029	0.341
824	ENSDARG00000069464	cox7a1	cytochrome c oxidase subunit 7A1	1	0.00064814	-0.450707934	0.029	0.291
825	ENSDARG00000102883	sptbn1	spectrin, beta, non-erythrocytic 1	1	0.016361385	-0.450750125	0.143	0.322
826	ENSDARG00000056379	si:ch73-86n18.1	si:ch73-86n18.1	1	0.003727323	-0.452548812	0.086	0.303
827	ENSDARG00000021172	cyp2ad2	cytochrome P450, family 2, subfamily AD, polypeptide 2	1	0.05897836	-0.452797379	0.057	0.174
828	ENSDARG00000055120	ctsba	cathepsin Ba	1	0.00515451	-0.454755636	0.314	0.533
829	ENSDARG00000040295	apoeb	apolipoprotein Eb	1	0.334549422	-0.455004398	0.429	0.495
830	ENSDARG00000099371	cygb1	cytoglobin 1	1	0.200704337	-0.455199311	0.2	0.29
831	ENSDARG00000009040	si:ch73-141c7.1	si:ch73-141c7.1	1	0.003802315	-0.455960823	0.057	0.275
832	ENSDARG00000104818	si:ch211-93f2.1	si:ch211-93f2.1 [Source:ZFIN;Acc:ZDB-GENE-041014-96]	1	0.000547775	-0.457172124	0	0.261
833	ENSDARG00000091061	slc38a3b	solute carrier family 38 member 3b	1	0.003388386	-0.459484972	0	0.2
834	ENSDARG00000058389	ccl19a.1	chemokine (C-C motif) ligand 19a, tandem duplicate 1	1	0.017434901	-0.459883826	0	0.14
835	ENSDARG00000099425	CABZ01073265.1	complement factor I [Source:NCBI gene;Acc:557557]	1	0.066750636	-0.466851813	0.086	0.197
836	ENSDARG00000078619	pnp5a	purine nucleoside phosphorylase 5a	1	0.003656875	-0.469091406	0.171	0.429
837	ENSDARG00000100020	pim1	Pim-1 proto-oncogene, serine/threonine kinase	1	0.054502299	-0.469134494	0.457	0.57
838	ENSDARG00000099766	myl12.1	myosin, light chain 12, genome duplicate 1	1	0.000796534	-0.472441699	0.943	0.933
839	ENSDARG00000015552	phactr4a	phosphatase and actin regulator 4a	1	0.000603562	-0.476304605	0.114	0.38
840	ENSDARG00000043342	gpx3	glutathione peroxidase 3	1	0.005064166	-0.477850469	0.029	0.224
841	ENSDARG00000100442	cfh	complement factor H	1	0.032235246	-0.479255313	0.029	0.158
842	ENSDARG00000015662	pla2g12b	phospholipase A2, group XIIB	1	0.0052453	-0.480158788	0.057	0.256
843	ENSDARG00000053831	vtnb	vitronectin b	1	0.020590587	-0.480502118	0.029	0.174
844	ENSDARG00000052099	agxta	alanine--glyoxylate and serine--pyruvate aminotransferase a	1	0.009099223	-0.481360505	0.029	0.207
845	ENSDARG00000079647	muc13b	mucin 13b, cell surface associated	1	0.010570232	-0.483719623	0	0.159
846	ENSDARG00000097635	wu:fb18f06	wu:fb18f06	1	0.000763158	-0.486341894	0	0.25
847	ENSDARG00000095157	zgc:163080	zgc:163080	1	0.002495238	-0.486693249	0.257	0.476
848	ENSDARG00000056108	ndufa4	NADH:ubiquinone oxidoreductase subunit A4	1	0.026667487	-0.48721948	0.2	0.358
849	ENSDARG00000051888	ist1	IST1 factor associated with ESCRT-III	1	0.002266619	-0.487590309	0.343	0.574
850	ENSDARG00000040190	qdpra	quinoid dihydropteridine reductase a	1	0.002211658	-0.48969834	0.057	0.29
851	ENSDARG00000054319	oxct1b	3-oxoacid CoA transferase 1b	1	0.009063414	-0.490561927	0	0.165
852	ENSDARG00000003952	pfn2	profilin 2	1	0.011170966	-0.490941794	0.971	0.879
853	ENSDARG00000077982	elf3	E74-like factor 3 (ets domain transcription factor, epithelial-specific )	1	0.002030825	-0.491351965	0.029	0.261
854	ENSDARG00000020708	mdkb	midkine b	1	0.30889334	-0.491603658	0.114	0.167
855	ENSDARG00000102076	spink2.1	serine peptidase inhibitor, Kazal type 2, tandem duplicate 1	1	0.001397356	-0.49381989	0.057	0.305
856	ENSDARG00000071014	s100u	S100 calcium binding protein U	1	0.089460784	-0.498658001	0.314	0.424
857	ENSDARG00000094695	si:dkey-204f11.64	si:dkey-204f11.64	1	0.000414906	-0.5003036	0.057	0.336
858	ENSDARG00000010276	ptgs2b	prostaglandin-endoperoxide synthase 2b	1	0.011635136	-0.505261347	0.057	0.236
859	ENSDARG00000015887	b2ml	beta-2-microglobulin, like	1	5.67E-05	-0.505472227	0.229	0.592
860	ENSDARG00000028336	dhdhl	dihydrodiol dehydrogenase (dimeric), like	1	0.001146054	-0.505765907	0.143	0.379
861	ENSDARG00000096739	si:dkey-219e21.2	si:dkey-219e21.2	1	0.000506691	-0.506225217	0	0.263
862	ENSDARG00000011693	ttc36	tetratricopeptide repeat domain 36	1	0.004153563	-0.507044419	0	0.193
863	ENSDARG00000034677	scel	sciellin	1	0.022538327	-0.511221399	0.029	0.171
864	ENSDARG00000013711	zgc:77486	zgc:77486	1	0.001968544	-0.511787443	0.2	0.417
865	ENSDARG00000055278	cfb	complement factor B	1	0.02353472	-0.511876662	0.029	0.169
866	ENSDARG00000038199	cdab	cytidine deaminase b	1	0.018201215	-0.513010281	0.029	0.181
867	ENSDARG00000056781	zanl	zonadhesin, like	1	0.196189397	-0.518121708	0.086	0.16
868	ENSDARG00000103775	thbs1a	thrombospondin 1a	1	0.188081569	-0.519392433	0.086	0.161
869	ENSDARG00000054942	lgals2a	lectin, galactoside-binding, soluble, 2a	1	0.209368317	-0.519621052	0.057	0.127
870	ENSDARG00000059906	sdc4	syndecan 4	1	8.98E-05	-0.52055891	0.771	0.897
871	ENSDARG00000045414	elovl2	ELOVL fatty acid elongase 2	1	0.00142421	-0.52164949	0	0.23
872	ENSDARG00000019253	rhag	Rh associated glycoprotein	1	0.069261887	-0.523617346	0.057	0.178
873	ENSDARG00000035882	rida	reactive intermediate imine deaminase A homolog	1	0.000476077	-0.523826137	0.029	0.3
874	ENSDARG00000023820	faxdc2	fatty acid hydroxylase domain containing 2	1	0.000610618	-0.523834493	0	0.257
875	ENSDARG00000100185	elovl7b	ELOVL fatty acid elongase 7b	1	0.059751637	-0.524493932	0.029	0.134
876	ENSDARG00000100635	chia.1	chitinase, acidic.1	1	0.136838329	-0.5260713	0.029	0.105
877	ENSDARG00000103720	zgc:162730	zgc:162730	1	0.001759729	-0.526722517	0.657	0.837
878	ENSDARG00000002344	tubb4b	tubulin, beta 4B class IVb	1	0.037976267	-0.527869302	1	0.922
879	ENSDARG00000061858	zgc:153968	zgc:153968	1	0.023178992	-0.52842016	0	0.129
880	ENSDARG00000078233	ctnnd1	catenin (cadherin-associated protein), delta 1	1	0.000284584	-0.530123743	0.286	0.572
881	ENSDARG00000031776	fthl27	ferritin, heavy polypeptide-like 27	1	0.012596558	-0.531812188	1	0.962
882	ENSDARG00000070427	s100v1	S100 calcium binding protein V1	1	0.039098231	-0.532488988	0.2	0.349
883	ENSDARG00000068257	kcne4	potassium voltage-gated channel, Isk-related family, member 4	1	0.669099617	-0.533726473	0.086	0.103
884	ENSDARG00000053625	anxa2b	annexin A2b	1	0.015603235	-0.533812138	0.029	0.185
885	ENSDARG00000042876	abracl	ABRA C-terminal like	1	0.001140795	-0.539596677	0.4	0.604
886	ENSDARG00000097746	si:rp71-77l1.1	si:rp71-77l1.1	1	0.015648171	-0.540746479	0.029	0.184
887	ENSDARG00000095796	si:dkey-87o1.2	si:dkey-87o1.2	1	0.003765734	-0.541106856	0	0.196
888	ENSDARG00000035326	nccrp1	P1, F-box associated domain containing	1	0.109772123	-0.541173752	0.4	0.512
889	ENSDARG00000097973	si:ch1073-190k2.1	si:ch1073-190k2.1	1	0.014334501	-0.542266999	0.029	0.191
890	ENSDARG00000025375	idh1	isocitrate dehydrogenase (NADP(+)) 1	1	0.039489144	-0.543848616	0.543	0.588
891	ENSDARG00000035890	fuca1.1	alpha-L-fucosidase 1, tandem duplicate 1	1	0.032637177	-0.545851364	0.086	0.235
892	ENSDARG00000077004	aldh1l1	aldehyde dehydrogenase 1 family, member L1	1	0.000988983	-0.54945741	0.029	0.278
893	ENSDARG00000004034	arhgdig	Rho GDP dissociation inhibitor (GDI) gamma	1	0.000940426	-0.550832233	0.057	0.32
894	ENSDARG00000045442	cpb1	carboxypeptidase B1 (tissue)	1	0.603171295	-0.552729425	0.257	0.217
895	ENSDARG00000015263	adma	adrenomedullin a	1	0.050617234	-0.552962917	0.114	0.241
896	ENSDARG00000031981	pcbd1	pterin-4 alpha-carbinolamine dehydratase/dimerization cofactor of hepatocyte nuclear factor 1 alpha	1	0.003154121	-0.553669332	0.086	0.307
897	ENSDARG00000018146	gpx1a	glutathione peroxidase 1a	1	0.002864144	-0.554021536	0.2	0.428
898	ENSDARG00000019128	tpm4b	tropomyosin 4b	1	0.898237861	-0.554950178	0.143	0.128
899	ENSDARG00000031317	ppdpfb	pancreatic progenitor cell differentiation and proliferation factor b	1	0.014785184	-0.555571367	0.886	0.921
900	ENSDARG00000055009	col4a1	collagen, type IV, alpha 1	1	0.018451345	-0.557050518	0.029	0.177
901	ENSDARG00000098746	dhrs13l1	dehydrogenase/reductase (SDR family) member 13 like 1	1	0.018012711	-0.557298147	0.086	0.257
902	ENSDARG00000100719	uraha	urate (5-hydroxyiso-) hydrolase a	1	0.013443398	-0.557363344	0.029	0.19
903	ENSDARG00000017489	ifi45	interferon alpha inducible protein 45	1	0.002646316	-0.557464183	0.086	0.33
904	ENSDARG00000038576	ube2d1b	ubiquitin-conjugating enzyme E2D 1b	1	5.76E-05	-0.557850802	0.371	0.668
905	ENSDARG00000104702	cat	catalase	1	0.005955792	-0.558722078	0.086	0.282
906	ENSDARG00000098024	si:dkey-262k9.2	si:dkey-262k9.2	1	0.000223271	-0.560380579	0.057	0.363
907	ENSDARG00000097902	si:ch73-204p21.2	si:ch73-204p21.2	1	0.023936379	-0.561587048	0	0.128
908	ENSDARG00000021443	zfp36l1b	zinc finger protein 36, C3H type-like 1b	1	0.041433842	-0.56275322	0.486	0.585
909	ENSDARG00000052470	igfbp2a	insulin-like growth factor binding protein 2a	1	0.004865825	-0.564470051	0.029	0.227
910	ENSDARG00000075800	calml4a	calmodulin-like 4a	1	0.002495169	-0.565611593	0	0.211
911	ENSDARG00000076221	fthl28	ferritin, heavy polypeptide-like 28	1	0.671054492	-0.565732707	0.429	0.355
912	ENSDARG00000098315	cyp1a	cytochrome P450, family 1, subfamily A	1	0.003765734	-0.566631439	0	0.196
913	ENSDARG00000024160	hao1	hydroxyacid oxidase (glycolate oxidase) 1	1	0.035052765	-0.567442561	0.057	0.19
914	ENSDARG00000098589	cyb5a	cytochrome b5 type A (microsomal)	1	0.003474917	-0.571031998	0.4	0.562
915	ENSDARG00000075014	sqstm1	sequestosome 1	1	0.006300664	-0.571184869	0.286	0.483
916	ENSDARG00000015355	fosl1a	FOS like 1, AP-1 transcription factor subunit a	1	0.000117258	-0.571771489	0.429	0.698
917	ENSDARG00000055539	epdl2	ependymin-like 2	1	0.055187703	-0.572843811	0.029	0.146
918	ENSDARG00000098700	il1b	interleukin 1, beta	1	0.10397504	-0.574936766	0.029	0.115
919	ENSDARG00000057437	apodb	apolipoprotein Db	1	0.523655361	-0.575382452	0.114	0.145
920	ENSDARG00000045947	hrc	histidine rich calcium binding protein	1	0.050777969	-0.576147142	0.029	0.14
921	ENSDARG00000018149	slc38a4	solute carrier family 38 member 4	1	0.033668831	-0.577328489	0.086	0.222
922	ENSDARG00000078674	hspb9	heat shock protein, alpha-crystallin-related, 9	1	0.04190284	-0.579443892	0	0.106
923	ENSDARG00000101043	ppl	periplakin	1	0.001267398	-0.57947981	0.029	0.271
924	ENSDARG00000020944	ezra	ezrin a	1	0.001918698	-0.579517193	0.086	0.326
925	ENSDARG00000086216	prr13	proline rich 13	1	0.003974033	-0.581068524	0.286	0.489
926	ENSDARG00000038666	igfbp1b	insulin-like growth factor binding protein 1b	1	0.002098823	-0.581992712	0	0.217
927	ENSDARG00000044975	krt94	keratin 94	1	0.298514581	-0.583168598	0.286	0.197
928	ENSDARG00000087402	tpm1	tropomyosin 1 (alpha)	1	0.061895573	-0.583184371	0.457	0.296
929	ENSDARG00000076858	TCIM (1 of many)	transcriptional and immune response regulator b [Source:NCBI gene;Acc:558746]	1	0.002247636	-0.58320659	0.029	0.252
930	ENSDARG00000103785	sult2st2	sulfotransferase family 2, cytosolic sulfotransferase 2	1	0.001636469	-0.586968576	0.057	0.292
931	ENSDARG00000086996	si:ch73-234b20.5	si:ch73-234b20.5	1	4.12E-05	-0.588229156	0.114	0.45
932	ENSDARG00000006260	tuba8l4	tubulin, alpha 8 like 4	1	0.004985057	-0.58888778	0.657	0.792
933	ENSDARG00000023290	fabp3	fatty acid binding protein 3, muscle and heart	1	0.734726367	-0.589091494	0.8	0.669
934	ENSDARG00000099730	pkma	pyruvate kinase M1/2a	1	0.641035028	-0.589397402	0.686	0.632
935	ENSDARG00000095633	si:ch211-133l5.7	si:ch211-133l5.7	1	0.05330589	-0.589769186	0.057	0.176
936	ENSDARG00000043442	zgc:153665	zgc:153665	1	0.132637426	-0.591586539	0.057	0.139
937	ENSDARG00000037870	actb2	actin, beta 2	1	0.000139164	-0.597527441	1	0.997
938	ENSDARG00000090444	ponzr1	plac8 onzin related protein 1	1	0.084552824	-0.598015025	0.114	0.221
939	ENSDARG00000002986	gda	guanine deaminase	1	0.001139407	-0.604627829	0	0.237
940	ENSDARG00000044914	suclg2	succinate-CoA ligase, GDP-forming, beta subunit	1	0.000570221	-0.608210652	0.114	0.383
941	ENSDARG00000004748	zgc:100868	zgc:100868	1	0.196320797	-0.608645909	0.057	0.126
942	ENSDARG00000056314	a2ml	alpha-2-macroglobulin-like	1	0.027561954	-0.610249731	0.029	0.164
943	ENSDARG00000087188	nfil3-6	nuclear factor, interleukin 3 regulated, member 6	1	0.000115239	-0.614910796	0.029	0.346
944	ENSDARG00000015050	calm2b	calmodulin 2b, (phosphorylase kinase, delta)	1	0.002791006	-0.615190034	0.714	0.837
945	ENSDARG00000003902	ctsl.1	cathepsin L.1	1	0.022444654	-0.615906467	0	0.13
946	ENSDARG00000043279	aqp12	aquaporin 12	1	0.002567755	-0.622193115	0	0.21
947	ENSDARG00000076043	si:dkeyp-73d8.9	si:dkeyp-73d8.9	1	0.080071249	-0.623030429	0.029	0.123
948	ENSDARG00000002644	rgs5a	regulator of G protein signaling 5a	1	0.223841072	-0.624244931	0.114	0.178
949	ENSDARG00000042708	tuba8l	tubulin, alpha 8 like	1	0.000978965	-0.625007059	0.457	0.7
950	ENSDARG00000099749	ube2d2l	ubiquitin-conjugating enzyme E2D 2 (UBC4/5 homolog, yeast), like	1	0.000116984	-0.625190504	0.257	0.543
951	ENSDARG00000021309	rhoca	ras homolog family member Ca	1	0.00013285	-0.627459547	0.343	0.633
952	ENSDARG00000092916	mlnl	motilin-like	1	0.027561094	-0.627688044	0	0.123
953	ENSDARG00000022372	kng1	kininogen 1	1	0.066230378	-0.632356361	0.114	0.226
954	ENSDARG00000057035	stoml3b	stomatin (EPB72)-like 3b	1	0.043745439	-0.632496384	0.057	0.183
955	ENSDARG00000060682	agr1	anterior gradient 1	1	0.012477605	-0.634967216	0	0.153
956	ENSDARG00000013856	amy2a	amylase alpha 2A	1	0.512031595	-0.636870379	0.143	0.174
957	ENSDARG00000087093	si:ch211-157c3.4	si:ch211-157c3.4	1	0.139474088	-0.638744408	0.057	0.141
958	ENSDARG00000043180	gpd1b	glycerol-3-phosphate dehydrogenase 1b	1	0.001182793	-0.641643753	0	0.236
959	ENSDARG00000035715	marcksl1b	MARCKS-like 1b	1	0.513794038	-0.642751869	0.343	0.36
960	ENSDARG00000104267	postnb	periostin, osteoblast specific factor b	1	0.105896147	-0.645586664	0.057	0.15
961	ENSDARG00000102456	cfhl4	complement factor H like 4	1	0.005870992	-0.645734429	0	0.18
962	ENSDARG00000036041	f2	coagulation factor II (thrombin)	1	0.018168601	-0.647357201	0.029	0.178
963	ENSDARG00000012671	inhbaa	inhibin subunit beta Aa	1	0.543915541	-0.649883646	0.171	0.207
964	ENSDARG00000086826	sult6b1	sulfotransferase family, cytosolic, 6b, member 1	1	0.008393554	-0.650988067	0.143	0.346
965	ENSDARG00000045835	si:dkey-14d8.6	si:dkey-14d8.6	1	0.302251786	-0.651606358	0.114	0.183
966	ENSDARG00000014488	ca2	carbonic anhydrase II	1	0.000421446	-0.653298414	0.029	0.307
967	ENSDARG00000102750	cdh1	cadherin 1, type 1, E-cadherin (epithelial)	1	0.001679839	-0.654732892	0.229	0.471
968	ENSDARG00000104795	cxcl8a	chemokine (C-X-C motif) ligand 8a	1	0.117303742	-0.665421325	0.086	0.18
969	ENSDARG00000043848	sod1	superoxide dismutase 1, soluble	1	0.019051421	-0.668192354	0.8	0.802
970	ENSDARG00000070787	jupa	junction plakoglobin a	1	0.000169685	-0.669892597	0.343	0.631
971	ENSDARG00000053485	aldh6a1	aldehyde dehydrogenase 6 family, member A1	1	0.00346555	-0.671009955	0.343	0.543
972	ENSDARG00000052578	c6ast4	six-cysteine containing astacin protease 4	1	0.081621254	-0.67299815	0.086	0.221
973	ENSDARG00000078859	g0s2	G0/G1 switch 2	1	0.013510564	-0.68445251	0.057	0.238
974	ENSDARG00000055876	msmo1	methylsterol monooxygenase 1	1	0.517963915	-0.693957734	0.371	0.372
975	ENSDARG00000042613	crp3	C-reactive protein 3	1	0.131021518	-0.694440812	0.086	0.176
976	ENSDARG00000074390	tmem176l.4	transmembrane protein 176l.4	1	0.058840972	-0.698971791	0.086	0.201
977	ENSDARG00000009544	cldnb	claudin b	1	0.004612135	-0.700654639	0.4	0.613
978	ENSDARG00000025350	prdx2	peroxiredoxin 2	1	0.08292358	-0.703451662	0.943	0.908
979	ENSDARG00000094929	apoa4b.2	apolipoprotein A-IV b, tandem duplicate 2	1	0.01129721	-0.704672586	0	0.156
980	ENSDARG00000033364	mgst3b	microsomal glutathione S-transferase 3b	1	0.069844496	-0.70540557	0.771	0.733
981	ENSDARG00000007836	ctsla	cathepsin La	1	0.000164383	-0.707029696	0.657	0.835
982	ENSDARG00000023111	plg	plasminogen	1	0.006550051	-0.707768152	0	0.176
983	ENSDARG00000031929	stard14	START domain containing 14	1	0.000598261	-0.727039045	0.057	0.327
984	ENSDARG00000021059	alas1	aminolevulinate, delta-, synthase 1	1	6.19E-05	-0.730042161	0.4	0.667
985	ENSDARG00000016691	cd9b	CD9 molecule b	1	0.11792533	-0.73228582	0.343	0.468
986	ENSDARG00000055678	akap12b	A kinase (PRKA) anchor protein 12b	1	0.002536274	-0.738217323	0.029	0.251
987	ENSDARG00000077069	srgn	serglycin	1	0.051070154	-0.738322852	0.143	0.273
988	ENSDARG00000052734	hmgcra	3-hydroxy-3-methylglutaryl-CoA reductase a	1	0.006978462	-0.739373099	0.086	0.277
989	ENSDARG00000075045	cxcl18b	chemokine (C-X-C motif) ligand 18b	1	0.510503837	-0.743646912	0.286	0.336
990	ENSDARG00000097959	si:dkey-248g15.3	si:dkey-248g15.3	1	0.614281003	-0.744202129	0.371	0.338
991	ENSDARG00000042332	plin2	perilipin 2	1	0.000513957	-0.744274596	0.086	0.37
992	ENSDARG00000016412	agt	angiotensinogen	1	0.023662197	-0.748056458	0.057	0.204
993	ENSDARG00000017299	fabp11a	fatty acid binding protein 11a	1	0.961543311	-0.749152586	0.171	0.169
994	ENSDARG00000055046	ponzr5	plac8 onzin related protein 5	1	0.145229762	-0.750328077	0.029	0.101
995	ENSDARG00000052336	ociad2	OCIA domain containing 2	1	0.127896886	-0.750373076	0.229	0.323
996	ENSDARG00000103295	cyp3a65	cytochrome P450, family 3, subfamily A, polypeptide 65	1	0.000164752	-0.755645728	0.057	0.374
997	ENSDARG00000037746	actb1	actin, beta 1	1	0.000262224	-0.75881281	1	0.964
998	ENSDARG00000099420	nme2b.2	NME/NM23 nucleoside diphosphate kinase 2b, tandem duplicate 2	1	0.136345653	-0.762835566	0.029	0.104
999	ENSDARG00000042684	serpinc1	serpin peptidase inhibitor, clade C (antithrombin), member 1	1	0.038213458	-0.763785468	0.057	0.187
1000	ENSDARG00000038123	myl9a	myosin, light chain 9a, regulatory	1	0.128339949	-0.764121386	0.057	0.147
1001	ENSDARG00000097209	cox8b	cytochrome c oxidase subunit 8B	1	0.001018988	-0.765371201	0.2	0.446
1002	ENSDARG00000104301	zgc:193726	zgc:193726	1	0.055788097	-0.770416637	0.114	0.045
1003	ENSDARG00000009844	dusp23a	dual specificity phosphatase 23a	1	0.546414026	-0.775123717	0.114	0.147
1004	ENSDARG00000056795	serpine1	serpin peptidase inhibitor, clade E (nexin, plasminogen activator inhibitor type 1), member 1	1	0.081270485	-0.777651498	0.229	0.36
1005	ENSDARG00000022165	mgst1.2	microsomal glutathione S-transferase 1.2	1	0.000282621	-0.779259388	0.229	0.513
1006	ENSDARG00000042816	mmp9	matrix metallopeptidase 9	1	0.116062867	-0.782162439	0.057	0.154
1007	ENSDARG00000017772	mdh1aa	malate dehydrogenase 1Aa, NAD (soluble)	1	0.145934146	-0.783599255	0.657	0.618
1008	ENSDARG00000018351	hpda	4-hydroxyphenylpyruvate dioxygenase a	1	0.006634048	-0.784583856	0.029	0.215
1009	ENSDARG00000010625	clic2	chloride intracellular channel 2	1	0.035905661	-0.786654005	0.143	0.285
1010	ENSDARG00000045141	aqp8a.1	aquaporin 8a, tandem duplicate 1	1	0.018247104	-0.788730369	0	0.138
1011	ENSDARG00000061383	serpinf2b	serpin peptidase inhibitor, clade F (alpha-2 antiplasmin, pigment epithelium derived factor), member 2b	1	0.002424528	-0.788737437	0	0.212
1012	ENSDARG00000096849	si:dkey-16p21.8	si:dkey-16p21.8	1	0.002009307	-0.806917068	0.171	0.409
1013	ENSDARG00000104138	igfbp7	insulin-like growth factor binding protein 7	1	0.007814998	-0.80782315	0	0.17
1014	ENSDARG00000104721	si:dkey-203a12.9	si:dkey-203a12.9	1	0.18427281	-0.810636547	0.171	0.101
1015	ENSDARG00000093549	selenop	selenoprotein P	1	0.000216554	-0.811145187	0.171	0.469
1016	ENSDARG00000006220	ugt1a7	UDP glucuronosyltransferase 1 family, polypeptide A7	1	0.000341472	-0.811495266	0.057	0.343
1017	ENSDARG00000042428	gstt1a	glutathione S-transferase theta 1a	1	0.000592316	-0.824506793	0.114	0.382
1018	ENSDARG00000058462	zgc:158846	zgc:158846	1	0.409256606	-0.825006659	0.171	0.206
1019	ENSDARG00000016319	c9	complement component 9	1	0.012475167	-0.833192463	0.029	0.192
1020	ENSDARG00000014556	serpinb1l3	serpin peptidase inhibitor, clade B (ovalbumin), member 1, like 3	1	0.000540172	-0.838605692	0.257	0.495
1021	ENSDARG00000019986	grhprb	glyoxylate reductase/hydroxypyruvate reductase b	1	0.009377509	-0.845283659	0.057	0.236
1022	ENSDARG00000070780	rln3a	relaxin 3a	1	0.083102177	-0.847101053	0.057	0.161
1023	ENSDARG00000069476	spint2	serine peptidase inhibitor, Kunitz type, 2	1	4.41E-05	-0.849365785	0.057	0.393
1024	ENSDARG00000025147	cd63	CD63 molecule	1	0.000101569	-0.861040926	0.886	0.908
1025	ENSDARG00000041051	mid1ip1a	MID1 interacting protein 1a	1	0.016945702	-0.861463892	0.171	0.35
1026	ENSDARG00000038025	cbx7a	chromobox homolog 7a	1	0.000811169	-0.869570073	0.171	0.44
1027	ENSDARG00000005191	ahcy	adenosylhomocysteinase	1	0.002134489	-0.881288003	0.571	0.711
1028	ENSDARG00000008494	myl6	myosin, light chain 6, alkali, smooth muscle and non-muscle	1	0.226080393	-0.888365732	0.257	0.319
1029	ENSDARG00000035327	ckma	creatine kinase, muscle a	1	0.765140886	-0.89069611	0.114	0.093
1030	ENSDARG00000077777	tmsb4x	thymosin beta 4 X-linked	1	0.00676116	-0.890865964	1	0.976
1031	ENSDARG00000088091	pfn1	profilin 1	1	0.185351573	-0.891406851	0.6	0.702
1032	ENSDARG00000089362	grn1	granulin 1	1	0.011432758	-0.897568485	0.057	0.236
1033	ENSDARG00000014646	aoc2	amine oxidase copper containing 2	1	0.347920706	-0.89908541	0.171	0.212
1034	ENSDARG00000012694	c3a.1	complement component c3a, duplicate 1	1	0.023713098	-0.907625314	0.057	0.206
1035	ENSDARG00000029230	pnp4b	purine nucleoside phosphorylase 4b	1	0.039156475	-0.918430426	0.143	0.286
1036	ENSDARG00000104181	tmsb1	thymosin beta 1	1	0.041407999	-0.919046773	0.686	0.722
1037	ENSDARG00000055416	serpinb1	serpin peptidase inhibitor, clade B (ovalbumin), member 1	1	4.39E-05	-0.919409408	0.171	0.511
1038	ENSDARG00000045143	hbbe2	hemoglobin beta embryonic-2	1	0.346156214	-0.919801684	0.057	0.103
1039	ENSDARG00000043102	lxn	latexin	1	4.51E-05	-0.92228086	0.171	0.502
1040	ENSDARG00000103019	gstp2	glutathione S-transferase pi 2	1	0.123316444	-0.924284765	0.057	0.149
1041	ENSDARG00000004296	ambp	alpha-1-microglobulin/bikunin precursor	1	0.024932298	-0.9265621	0.057	0.205
1042	ENSDARG00000102004	apoea	apolipoprotein Ea	1	0.081249049	-0.929726948	0.057	0.166
1043	ENSDARG00000069503	cldnh	claudin h	1	0.311224573	-0.934563176	0.114	0.168
1044	ENSDARG00000020364	fbp1b	fructose-1,6-bisphosphatase 1b	1	0.001056747	-0.952027034	0.086	0.333
1045	ENSDARG00000040466	vil1	villin 1	1	0.010034521	-0.958187461	0.029	0.2
1046	ENSDARG00000033285	gsto2	glutathione S-transferase omega 2	1	0.001235078	-0.965282233	0.2	0.454
1047	ENSDARG00000076386	epdl1	ependymin-like 1	1	0.000617432	-0.96964518	0.057	0.318
1048	ENSDARG00000078757	si:ch211-212c13.8	si:ch211-212c13.8	1	0.016270341	-0.970797551	0.029	0.183
1049	ENSDARG00000103687	sycn.2	syncollin, tandem duplicate 2	1	0.105227583	-0.973046797	0.143	0.271
1050	ENSDARG00000020741	fga	fibrinogen alpha chain	1	0.133534644	-0.979779563	0.143	0.231
1051	ENSDARG00000007276	ela3l	elastase 3 like	1	0.999167225	-0.98567416	0.4	0.42
1052	ENSDARG00000018478	agxtb	alanine--glyoxylate and serine--pyruvate aminotransferase b	1	0.006705274	-0.986272928	0.029	0.217
1053	ENSDARG00000012194	scp2a	sterol carrier protein 2a	1	0.000452162	-0.987386611	0.086	0.359
1054	ENSDARG00000042010	pklr	pyruvate kinase L/R	1	0.000892104	-0.989935695	0.143	0.395
1055	ENSDARG00000014047	cldn7b	claudin 7b	1	0.111348208	-0.995406134	0.371	0.427
1056	ENSDARG00000101479	BX908782.2	CD59 glycoprotein-like [Source:NCBI gene;Acc:103910140]	1	0.340204718	-1.003248252	0.114	0.166
1057	ENSDARG00000060350	apoda.2	apolipoprotein Da, duplicate 2	1	0.753969527	-1.005377039	0.343	0.395
1058	ENSDARG00000041065	hspb1	heat shock protein, alpha-crystallin-related, 1	1	0.055046555	-1.005630163	0.143	0.289
1059	ENSDARG00000097157	si:ch211-207n23.2	si:ch211-207n23.2	1	0.090217392	-1.008915082	0.057	0.158
1060	ENSDARG00000101074	glud1b	glutamate dehydrogenase 1b	1	0.037877519	-1.013062386	0.514	0.582
1061	ENSDARG00000089441	si:ch211-105c13.3	si:ch211-105c13.3	1	0.026474023	-1.021770458	0.257	0.384
1062	ENSDARG00000058206	si:ch211-153b23.5	si:ch211-153b23.5	1	0.922810666	-1.039829498	0.4	0.379
1063	ENSDARG00000099351	igfbp1a	insulin-like growth factor binding protein 1a	1	0.000175418	-1.056580116	0.429	0.66
1064	ENSDARG00000089310	gc	GC vitamin D binding protein	1	0.087377845	-1.056582079	0.114	0.218
1065	ENSDARG00000089361	wu:fb59d01	wu:fb59d01	1	0.003503605	-1.057364751	0.086	0.302
1066	ENSDARG00000104682	tpm2	tropomyosin 2 (beta)	1	0.401677388	-1.084350214	0.171	0.22
1067	ENSDARG00000095807	hp	haptoglobin	1	0.00839184	-1.084671083	0.029	0.206
1068	ENSDARG00000056744	ela2	elastase 2	1	0.07764887	-1.088065792	0.286	0.466
1069	ENSDARG00000090722	leg1.1	liver-enriched gene 1, tandem duplicate 1	1	0.00506339	-1.091512798	0.029	0.225
1070	ENSDARG00000036239	gatm	glycine amidinotransferase (L-arginine:glycine amidinotransferase)	1	0.005357396	-1.097160595	0.114	0.325
1071	ENSDARG00000045089	si:ch211-270n8.1	si:ch211-270n8.1	1	0.008331986	-1.109159833	0.029	0.206
1072	ENSDARG00000036456	anxa4	annexin A4	1	0.241486259	-1.113932809	0.429	0.484
1073	ENSDARG00000003808	aqp3a	aquaporin 3a	1	0.048662334	-1.119467521	0.143	0.272
1074	ENSDARG00000033227	lect2l	leukocyte cell-derived chemotaxin 2 like	1	0.028417126	-1.124049445	0.114	0.266
1075	ENSDARG00000100844	cldn15lb	claudin 15-like b	1	0.000759182	-1.126158848	0.114	0.369
1076	ENSDARG00000023151	ucp1	uncoupling protein 1	1	0.001175014	-1.130158386	0.057	0.3
1077	ENSDARG00000039579	cfd	complement factor D (adipsin)	1	0.026730639	-1.142868948	0.057	0.205
1078	ENSDARG00000026829	cotl1	coactosin-like F-actin binding protein 1	1	0.000127647	-1.145433211	0.371	0.656
1079	ENSDARG00000040534	epcam	epithelial cell adhesion molecule	1	0.019190336	-1.152199696	0.629	0.703
1080	ENSDARG00000057706	si:ch211-137i24.10	si:ch211-137i24.10	1	0.002730869	-1.159911891	0.086	0.311
1081	ENSDARG00000037191	ttr	transthyretin (prealbumin, amyloidosis type I)	1	0.201699489	-1.160367946	0.143	0.21
1082	ENSDARG00000068457	tnnt3b	troponin T type 3b (skeletal, fast)	1	0.461636394	-1.172274937	0.086	0.124
1083	ENSDARG00000007024	uox	urate oxidase	1	0.065736153	-1.180660356	0.114	0.229
1084	ENSDARG00000089399	tmem176l.2	transmembrane protein 176l.2	1	0.018244032	-1.187082874	0.114	0.277
1085	ENSDARG00000012366	fbp2	fructose-1,6-bisphosphatase 2	1	0.719351326	-1.246528413	0.114	0.139
1086	ENSDARG00000001950	ak1	adenylate kinase 1	1	0.000595665	-1.253280303	0.086	0.371
1087	ENSDARG00000093844	zgc:136461	zgc:136461	1	0.262040517	-1.257105674	0.314	0.453
1088	ENSDARG00000016081	cldn15la	claudin 15-like a	1	0.00543704	-1.25716726	0.086	0.29
1089	ENSDARG00000090185	si:dkeyp-73b11.8	si:dkeyp-73b11.8	1	0.01179759	-1.259084374	0.143	0.321
1090	ENSDARG00000013522	pck1	phosphoenolpyruvate carboxykinase 1 (soluble)	1	0.002353761	-1.266727101	0.114	0.345
1091	ENSDARG00000056765	ela2l	elastase 2 like	1	0.885989949	-1.268536558	0.429	0.452
1092	ENSDARG00000021339	cpa5	carboxypeptidase A5	1	0.154037011	-1.27290459	0.229	0.356
1093	ENSDARG00000091609	spink4	serine peptidase inhibitor, Kazal type 4	1	0.038450594	-1.275401938	0.257	0.398
1094	ENSDARG00000059049	zgc:174904	zgc:174904	1	0.014304914	-1.27812623	0.114	0.301
1095	ENSDARG00000104359	anxa1c	annexin A1c	1	0.005115851	-1.280441931	0	0.185
1096	ENSDARG00000036840	krt15	keratin 15	1	0.021546443	-1.297288027	0.057	0.207
1097	ENSDARG00000079274	prss59.1	serine protease 59, tandem duplicate 1	1	0.028961637	-1.322158624	0.314	0.556
1098	ENSDARG00000045408	tagln	transgelin	1	0.415877736	-1.324352532	0.2	0.25
1099	ENSDARG00000039730	zgc:112160	zgc:112160	1	0.228002711	-1.342831296	0.343	0.442
1100	ENSDARG00000014196	myl1	myosin, light chain 1, alkali%3B skeletal, fast	1	0.277483206	-1.344230699	0.057	0.111
1101	ENSDARG00000008969	fgb	fibrinogen beta chain	1	0.04175843	-1.352657663	0.114	0.249
1102	ENSDARG00000103199	si:dkey-247k7.2	si:dkey-247k7.2	1	0.005557057	-1.356661262	0	0.182
1103	ENSDARG00000039034	marcksl1a	MARCKS-like 1a	1	0.000309534	-1.373857276	0.229	0.494
1104	ENSDARG00000043128	cldne	claudin e	1	0.124535927	-1.385595217	0.114	0.208
1105	ENSDARG00000100406	zgc:112265	zgc:112265	1	0.002549423	-1.393924502	0	0.21
1106	ENSDARG00000093584	zgc:193505	zgc:193505	1	0.012232207	-1.403356089	0.029	0.195
1107	ENSDARG00000103639	si:dkey-36i7.3	si:dkey-36i7.3	1	0.01764178	-1.417699493	0.086	0.25
1108	ENSDARG00000099185	chia.2	chitinase, acidic.2	1	0.856281238	-1.419677627	0.314	0.294
1109	ENSDARG00000022767	apobb.1	apolipoprotein Bb, tandem duplicate 1	1	0.057180258	-1.420820949	0.257	0.356
1110	ENSDARG00000006526	fn1b	fibronectin 1b	1	0.000276542	-1.426159067	0.143	0.425
1111	ENSDARG00000100952	wu:fj16a03	wu:fj16a03	1	0.020277736	-1.43026326	0.2	0.375
1112	ENSDARG00000102175	hamp	hepcidin antimicrobial peptide	1	0.002693038	-1.435341636	0.114	0.341
1113	ENSDARG00000020866	apoa4b.2	apolipoprotein A-IV b, tandem duplicate 2	1	0.030070044	-1.449081672	0.114	0.261
1114	ENSDARG00000017441	mylz3	myosin, light polypeptide 3, skeletal muscle	1	0.894964332	-1.457092577	0.143	0.137
1115	ENSDARG00000101160	apoa4a	apolipoprotein A-IV a	1	0.021284053	-1.463807083	0.229	0.368
1116	ENSDARG00000056498	crp2	C-reactive protein 2	1	0.022983428	-1.485448271	0.086	0.238
1117	ENSDARG00000013430	bhmt	betaine-homocysteine methyltransferase	1	0.000233258	-1.493998332	0.086	0.383
1118	ENSDARG00000041569	ces2	carboxylesterase 2 (intestine, liver) [Source:ZFIN;Acc:ZDB-GENE-061013-99]	1	0.009928924	-1.500434332	0.057	0.238
1119	ENSDARG00000094041	krt17	keratin 17	1	0.097956946	-1.514654404	0.057	0.152
1120	ENSDARG00000017314	CELA1 (1 of many)	zgc:92745 [Source:ZFIN;Acc:ZDB-GENE-040801-12]	1	0.8280694	-1.519846189	0.6	0.69
1121	ENSDARG00000093774	rbp2b	retinol binding protein 2b, cellular	1	0.156434983	-1.520379999	0.2	0.292
1122	ENSDARG00000076838	apom	apolipoprotein M	1	0.406021099	-1.535071499	0.257	0.278
1123	ENSDARG00000068680	ctrl	chymotrypsin-like	1	0.095191857	-1.535291068	0.286	0.436
1124	ENSDARG00000070480	agr2	anterior gradient 2	1	0.410311038	-1.553789699	0.143	0.196
1125	ENSDARG00000040799	sst1.1	somatostatin 1, tandem duplicate 1	1	0.304668256	-1.573410739	0.171	0.117
1126	ENSDARG00000006588	zgc:111983	zgc:111983	1	0.003982931	-1.585806111	0	0.194
1127	ENSDARG00000042993	prss1	serine protease 1	1	0.947978589	-1.607716804	0.743	0.768
1128	ENSDARG00000090428	ctrb1	chymotrypsinogen B1	1	0.722718444	-1.618815682	0.686	0.758
1129	ENSDARG00000017624	krt4	keratin 4	1	0.127060578	-1.628853036	0.971	0.852
1130	ENSDARG00000073742	prss59.2	serine protease 59, tandem duplicate 2	1	0.378274193	-1.632880939	0.686	0.729
1131	ENSDARG00000037281	fgg	fibrinogen gamma chain	1	0.055736586	-1.63634638	0.2	0.32
1132	ENSDARG00000058371	krt5	keratin 5	1	0.124393791	-1.641754727	0.2	0.293
1133	ENSDARG00000090850	serpina1l	serine (or cysteine) proteinase inhibitor, clade A (alpha-1 antiproteinase, antitrypsin), member 1, like	1	0.055464733	-1.645811382	0.143	0.263
1134	ENSDARG00000045180	acta2	actin alpha 2, smooth muscle	1	0.676090263	-1.647290529	0.2	0.222
1135	ENSDARG00000090286	serpina1	serpin peptidase inhibitor, clade A (alpha-1 antiproteinase, antitrypsin), member 1	1	0.055211713	-1.648946349	0.143	0.263
1136	ENSDARG00000092155	apoc2	apolipoprotein C-II	1	8.88E-05	-1.656952984	0.057	0.377
1137	ENSDARG00000090268	krtt1c19e	keratin type 1 c19e	1	0.007930693	-1.670721857	0.029	0.211
1138	ENSDARG00000000212	krt97	keratin 97	1	0.005830162	-1.730086218	0.143	0.343
1139	ENSDARG00000033161	sst1.2	somatostatin 1, tandem duplicate 2	1	0.004128903	-1.77329817	0.257	0.105
1140	ENSDARG00000053973	fetub	fetuin B	1	0.002784135	-1.786446539	0.143	0.381
1141	ENSDARG00000093628	s100a11	S100 calcium binding protein A11	1	0.69795634	-1.810433192	0.143	0.127
1142	ENSDARG00000070844	gamt	guanidinoacetate N-methyltransferase	1	5.44E-05	-1.818322579	0.257	0.553
1143	ENSDARG00000040747	tm4sf4	transmembrane 4 L six family member 4	1	0.000382793	-1.820903991	0.2	0.47
1144	ENSDARG00000012076	apoa1a	apolipoprotein A-Ia	1	0.000200957	-1.862409844	0.2	0.478
1145	ENSDARG00000037425	s100a10a	S100 calcium binding protein A10a	1	0.009883836	-1.896549604	0.2	0.387
1146	ENSDARG00000036830	krt91	keratin 91	1	0.062848543	-1.905267292	0.286	0.394
1147	ENSDARG00000079443	vipb	vasoactive intestinal peptide b	1	0.61473496	-1.924454885	0.171	0.14
1148	ENSDARG00000068478	gpx4a	glutathione peroxidase 4a	1	0.000381032	-1.949255203	0.257	0.5
1149	ENSDARG00000099200	zgc:123103	zgc:123103	1	0.058258138	-1.9985192	0.2	0.32
1150	ENSDARG00000040907	gcgb	glucagon b	1	0.829658675	-2.015496837	0.171	0.162
1151	ENSDARG00000036834	krt92	keratin 92	1	0.00011394	-2.033137372	0.2	0.504
1152	ENSDARG00000092170	apoc1	apolipoprotein C-I	1	0.008120956	-2.061429933	0.171	0.369
1153	ENSDARG00000053254	mylpfa	myosin light chain, phosphorylatable, fast skeletal muscle a	1	0.760059302	-2.092091286	0.257	0.271
1154	ENSDARG00000044566	fabp6	fatty acid binding protein 6, ileal (gastrotropin)	1	0.380617066	-2.105010721	0.343	0.279
1155	ENSDARG00000035832	pyyb	peptide YYb	1	0.101545258	-2.147191571	0.086	0.19
1156	ENSDARG00000090228	gsta.1	glutathione S-transferase, alpha tandem duplicate 1	1	7.52E-05	-2.147857541	0.486	0.686
1157	ENSDARG00000040298	apoa4b.1	apolipoprotein A-IV b, tandem duplicate 1	1	0.000797773	-2.155059075	0.257	0.488
1158	ENSDARG00000014190	sst2	somatostatin 2	1	0.826662366	-2.160451846	0.171	0.16
1159	ENSDARG00000043729	plac8.1	placenta associated 8, tandem duplicate 1	1	0.018342429	-2.173454889	0.229	0.379
1160	ENSDARG00000070038	rbp2a	retinol binding protein 2a, cellular	1	0.002701737	-2.206078212	0.343	0.527
1161	ENSDARG00000101199	rbp4	retinol binding protein 4, plasma	1	0.000325562	-2.207428233	0.286	0.552
1162	ENSDARG00000095863	afp4	antifreeze protein type IV	1	0.000828606	-2.221185561	0.371	0.566
1163	ENSDARG00000035350	ins	preproinsulin	1	0.771129928	-2.270462796	0.229	0.231
1164	ENSDARG00000100582	si:ch211-195b11.3	si:ch211-195b11.3	1	0.01467589	-2.328944193	0.343	0.487
1165	ENSDARG00000006427	fabp2	fatty acid binding protein 2, intestinal	1	0.002922811	-2.345810795	0.543	0.663
1166	ENSDARG00000036832	cyt1l	type I cytokeratin, enveloping layer, like	1	0.026119123	-2.34674675	0.2	0.373
1167	ENSDARG00000099197	actc1b	actin alpha cardiac muscle 1b	1	0.271735421	-2.371841828	0.229	0.289
1168	ENSDARG00000091996	tcnbb	transcobalamin beta b	1	0.050869731	-2.390543311	0.2	0.334
1169	ENSDARG00000016771	tfa	transferrin-a	1	0.139574357	-2.490499461	0.429	0.494
1170	ENSDARG00000055514	icn2	ictacalcin 2	1	0.054347568	-2.543177728	0.314	0.417
1171	ENSDARG00000059227	fabp1b.1	fatty acid binding protein 1b, tandem duplicate 1	1	0.479712615	-2.616342508	0.686	0.653
1172	ENSDARG00000068088	tcnba	transcobalamin beta a	1	0.948625108	-2.688610753	0.514	0.541
1173	ENSDARG00000079296	gcga	glucagon a	1	0.93882196	-2.69269767	0.571	0.505
1174	ENSDARG00000038439	fabp10a	fatty acid binding protein 10a, liver basic	1	0.002510014	-2.951807464	0.829	0.894
1175	ENSDARG00000092947	cyt1	type I cytokeratin, enveloping layer	1	0.026410608	-3.047010349	0.429	0.578
1176	ENSDARG00000015866	apoa2	apolipoprotein A-II	1	0.056741139	-3.19073065	0.943	0.942
1177	ENSDARG00000101324	apoa1b	apolipoprotein A-Ib	1	0.000153417	-3.28294595	0.829	0.853
