# Supplementary material for: Cell-type-specific responses to the microbiota across all tissues of the larval zebrafish
Source: Cell Rep. Author manuscript; Available in PMC 2023 Oct 23. (PMC10423310; doi:10.1016/j.celrep.2023.112095)
Supplement: MMC9 [file NIHMS1880944-supplement-MMC9.zip › DataS3/Figure2_PanelC_GenesLists/cluster8.tsv]

	gene	ZFIN_name	full_name	p_val_adj	p_val	avg_logFC	pct.1	pct.2
1	ENSDARG00000056740	tmeff1b	transmembrane protein with EGF-like and two follistatin-like domains 1b	9.21E-75	3.71E-79	0.438700537	0.403	0.06
2	ENSDARG00000008803	marcksb	myristoylated alanine-rich protein kinase C substrate b	5.76E-68	2.32E-72	0.711533077	0.579	0.15
3	ENSDARG00000021864	rplp1	ribosomal protein, large, P1	1.46E-67	5.88E-72	0.407569268	1	1
4	ENSDARG00000055996	rps8a	ribosomal protein S8a	1.10E-65	4.44E-70	0.411441282	1	0.999
5	ENSDARG00000053990	hmgb2b	high mobility group box 2b	3.12E-65	1.26E-69	1.471566553	0.893	0.526
6	ENSDARG00000039964	fgfbp2a	fibroblast growth factor binding protein 2a	9.43E-65	3.80E-69	0.768770498	0.124	0.004
7	ENSDARG00000103443	vwde	von Willebrand factor D and EGF domains	5.27E-62	2.12E-66	1.036232214	0.236	0.023
8	ENSDARG00000025581	rpl10	ribosomal protein L10	3.73E-61	1.50E-65	0.394124326	1	0.998
9	ENSDARG00000019181	rpsa	ribosomal protein SA	4.42E-60	1.78E-64	0.395763267	1	0.998
10	ENSDARG00000099572	hmgn2	high mobility group nucleosomal binding domain 2	1.66E-59	6.70E-64	1.795193431	0.948	0.673
11	ENSDARG00000099022	faua	FAU ubiquitin like and ribosomal protein S30 fusion a	5.13E-59	2.07E-63	0.357742411	1	0.998
12	ENSDARG00000054911	tmsb	thymosin, beta	7.50E-58	3.02E-62	1.046157816	0.373	0.069
13	ENSDARG00000004169	stmn1a	stathmin 1a	3.90E-57	1.57E-61	1.361449999	0.562	0.164
14	ENSDARG00000011201	rplp2l	ribosomal protein, large P2, like	4.85E-57	1.95E-61	0.384458849	1	0.998
15	ENSDARG00000051783	rplp0	ribosomal protein, large, P0	1.36E-56	5.46E-61	0.380514831	1	0.999
16	ENSDARG00000099865	hnrnpabb	heterogeneous nuclear ribonucleoprotein A/Bb	2.63E-55	1.06E-59	0.870595076	0.923	0.687
17	ENSDARG00000003920	setb	SET nuclear proto-oncogene b	2.65E-55	1.07E-59	0.822911983	0.931	0.648
18	ENSDARG00000054818	rpl32	ribosomal protein L32	2.16E-54	8.69E-59	0.327135216	1	0.997
19	ENSDARG00000035860	rps28	ribosomal protein S28	2.04E-53	8.21E-58	0.328854286	1	0.998
20	ENSDARG00000025073	rpl18a	ribosomal protein L18a	2.45E-53	9.88E-58	0.340256913	1	0.999
21	ENSDARG00000052856	khdrbs1a	KH domain containing, RNA binding, signal transduction associated 1a	2.47E-53	9.94E-58	0.721810628	0.987	0.853
22	ENSDARG00000011405	rps9	ribosomal protein S9	6.28E-53	2.53E-57	0.388036628	1	0.999
23	ENSDARG00000007320	rpl7	ribosomal protein L7	7.26E-53	2.93E-57	0.386987513	1	0.999
24	ENSDARG00000019778	rps6	ribosomal protein S6	7.47E-53	3.01E-57	0.389130088	1	0.999
25	ENSDARG00000030602	rps19	ribosomal protein S19	1.55E-52	6.24E-57	0.308880972	1	0.999
26	ENSDARG00000007960	hnrnpaba	heterogeneous nuclear ribonucleoprotein A/Ba	3.99E-52	1.61E-56	0.743607793	0.979	0.868
27	ENSDARG00000029533	rpl18	ribosomal protein L18	1.74E-51	6.99E-56	0.391267014	1	1
28	ENSDARG00000043453	rps5	ribosomal protein S5	2.10E-51	8.45E-56	0.351199909	1	0.998
29	ENSDARG00000019230	rpl7a	ribosomal protein L7a	2.80E-51	1.13E-55	0.377374122	1	0.999
30	ENSDARG00000014867	rpl8	ribosomal protein L8	5.07E-51	2.04E-55	0.367070522	1	0.998
31	ENSDARG00000035692	rps3a	ribosomal protein S3A	1.22E-50	4.92E-55	0.368785392	1	1
32	ENSDARG00000030110	myod1	myogenic differentiation 1	9.69E-50	3.90E-54	0.516282615	0.193	0.019
33	ENSDARG00000077291	rps2	ribosomal protein S2	3.39E-49	1.36E-53	0.343436458	1	1
34	ENSDARG00000014690	rps4x	ribosomal protein S4 X-linked	4.20E-49	1.69E-53	0.368613308	1	0.999
35	ENSDARG00000042905	rpl10a	ribosomal protein L10a	6.39E-49	2.57E-53	0.392521276	1	0.998
36	ENSDARG00000010516	rpl21	ribosomal protein L21	8.72E-49	3.51E-53	0.348390785	1	0.998
37	ENSDARG00000025850	rps21	ribosomal protein S21	9.43E-49	3.80E-53	0.30220155	1	0.997
38	ENSDARG00000042566	rps7	ribosomal protein S7	1.12E-48	4.51E-53	0.347530127	1	0.999
39	ENSDARG00000036298	rps13	ribosomal protein S13	1.14E-48	4.57E-53	0.332670427	1	0.998
40	ENSDARG00000102317	rpl26	ribosomal protein L26	5.02E-48	2.02E-52	0.355789314	1	0.942
41	ENSDARG00000003599	rpl3	ribosomal protein L3	3.65E-47	1.47E-51	0.428932167	1	0.998
42	ENSDARG00000057026	ran	RAN, member RAS oncogene family	1.51E-46	6.09E-51	0.565131396	1	0.943
43	ENSDARG00000057556	rpl17	ribosomal protein L17	1.73E-46	6.96E-51	0.338182104	1	0.997
44	ENSDARG00000092807	si:dkey-151g10.6	si:dkey-151g10.6	3.11E-46	1.25E-50	0.287889489	1	1
45	ENSDARG00000044093	rpl13a	ribosomal protein L13a	5.34E-46	2.15E-50	0.333600651	1	0.997
46	ENSDARG00000053058	rps11	ribosomal protein S11	5.56E-46	2.24E-50	0.347407661	1	0.997
47	ENSDARG00000041619	rack1	receptor for activated C kinase 1	1.59E-45	6.41E-50	0.355017764	1	0.997
48	ENSDARG00000045487	rps16	ribosomal protein S16	2.49E-45	1.00E-49	0.321504952	1	0.999
49	ENSDARG00000056119	eef1g	eukaryotic translation elongation factor 1 gamma	3.77E-45	1.52E-49	0.422597833	1	0.991
50	ENSDARG00000088030	rpl35a	ribosomal protein L35a	3.86E-45	1.55E-49	0.319483845	1	0.996
51	ENSDARG00000031495	seta	SET nuclear proto-oncogene a	8.11E-45	3.26E-49	0.815052407	0.867	0.567
52	ENSDARG00000099380	rpl13	ribosomal protein L13	1.44E-44	5.80E-49	0.347453022	1	0.997
53	ENSDARG00000062326	hmgn7	high mobility group nucleosomal binding domain 7	2.06E-44	8.28E-49	0.770580669	0.931	0.695
54	ENSDARG00000041182	rpl4	ribosomal protein L4	3.64E-44	1.47E-48	0.372619358	1	0.991
55	ENSDARG00000010244	rpl22l1	ribosomal protein L22-like 1	9.27E-44	3.73E-48	0.52442227	1	0.954
56	ENSDARG00000039347	rps24	ribosomal protein S24	9.47E-44	3.81E-48	0.33238169	1	0.998
57	ENSDARG00000099104	rpl24	ribosomal protein L24	1.07E-43	4.33E-48	0.301846717	1	0.999
58	ENSDARG00000043509	rpl11	ribosomal protein L11	1.17E-43	4.72E-48	0.299955233	1	0.999
59	ENSDARG00000034291	rpl37	ribosomal protein L37	2.37E-43	9.54E-48	0.289417504	1	0.999
60	ENSDARG00000010160	rps15a	ribosomal protein S15a	3.12E-43	1.26E-47	0.295226508	1	1
61	ENSDARG00000036316	rpl39	ribosomal protein L39	3.26E-43	1.31E-47	0.310407951	1	0.998
62	ENSDARG00000073978	crabp2a	cellular retinoic acid binding protein 2, a	6.18E-43	2.49E-47	0.40489769	0.185	0.02
63	ENSDARG00000103007	rps3	ribosomal protein S3	9.70E-43	3.91E-47	0.317297613	1	0.996
64	ENSDARG00000070155	tuba8l3	tubulin, alpha 8 like 3	3.05E-42	1.23E-46	0.88306918	0.506	0.157
65	ENSDARG00000074242	serbp1a	SERPINE1 mRNA binding protein 1a	1.01E-41	4.05E-46	0.504623157	1	0.949
66	ENSDARG00000097102	si:ch73-281n10.2	si:ch73-281n10.2	1.13E-41	4.56E-46	1.186476978	0.811	0.529
67	ENSDARG00000013307	rpl19	ribosomal protein L19	1.52E-41	6.11E-46	0.307264024	1	1
68	ENSDARG00000006487	anp32a	acidic (leucine-rich) nuclear phosphoprotein 32 family, member A	1.87E-41	7.55E-46	0.760592391	0.798	0.456
69	ENSDARG00000028335	hmga1a	high mobility group AT-hook 1a	2.58E-41	1.04E-45	0.886737243	0.948	0.81
70	ENSDARG00000018334	rpl35	ribosomal protein L35	3.62E-41	1.46E-45	0.332650789	1	0.999
71	ENSDARG00000005791	rpl28	ribosomal protein L28	4.24E-41	1.71E-45	0.308460786	1	0.998
72	ENSDARG00000014817	ranbp1	RAN binding protein 1	5.04E-41	2.03E-45	0.606790387	0.845	0.564
73	ENSDARG00000015128	rpl27	ribosomal protein L27	1.56E-40	6.28E-45	0.289526648	1	0.996
74	ENSDARG00000087636	hmgn6	high mobility group nucleosome binding domain 6	1.71E-40	6.89E-45	0.705610671	0.91	0.643
75	ENSDARG00000023298	rps27.1	ribosomal protein S27, isoform 1	2.32E-40	9.36E-45	0.287992574	1	0.998
76	ENSDARG00000045776	cnbpa	CCHC-type zinc finger, nucleic acid binding protein a	2.61E-40	1.05E-44	0.663942635	0.936	0.74
77	ENSDARG00000034897	rps10	ribosomal protein S10	2.62E-40	1.05E-44	0.291368193	1	0.997
78	ENSDARG00000101766	ptmab	prothymosin alpha b	3.04E-40	1.22E-44	0.917099363	0.974	0.909
79	ENSDARG00000103919	si:ch73-1a9.3	si:ch73-1a9.3	3.24E-40	1.31E-44	1.152742712	0.927	0.73
80	ENSDARG00000020504	h3f3b.1	H3 histone, family 3A	7.97E-40	3.21E-44	1.065279828	0.918	0.759
81	ENSDARG00000054562	her15.1	hairy and enhancer of split-related 15, tandem duplicate 1	4.10E-39	1.65E-43	0.687852513	0.167	0.018
82	ENSDARG00000054560	her15.1	hairy and enhancer of split-related 15, tandem duplicate 1	1.16E-38	4.69E-43	0.704723416	0.18	0.022
83	ENSDARG00000021838	rps23	ribosomal protein S23	2.89E-38	1.16E-42	0.297189662	1	0.997
84	ENSDARG00000035871	rpl30	ribosomal protein L30	7.50E-38	3.02E-42	0.279475797	1	0.997
85	ENSDARG00000032725	rps27a	ribosomal protein S27a	8.57E-38	3.45E-42	0.279909784	1	0.999
86	ENSDARG00000009285	rpl15	ribosomal protein L15	1.30E-37	5.25E-42	0.29526928	1	0.999
87	ENSDARG00000058451	rpl6	ribosomal protein L6	1.77E-37	7.14E-42	0.354244149	1	0.998
88	ENSDARG00000006316	rpl23a	ribosomal protein L23a	2.90E-37	1.17E-41	0.304924629	1	0.996
89	ENSDARG00000037071	rps26	ribosomal protein S26	5.87E-37	2.36E-41	0.309689394	1	0.992
90	ENSDARG00000030479	hmgb1b	high mobility group box 1b	7.92E-37	3.19E-41	0.782949502	0.76	0.389
91	ENSDARG00000099194	CABZ01058261.1	inner centromere protein [Source:NCBI gene;Acc:572121]	1.07E-36	4.29E-41	0.31917203	0.215	0.033
92	ENSDARG00000015427	hdac1	histone deacetylase 1	1.11E-36	4.46E-41	0.550033914	0.833	0.511
93	ENSDARG00000078473	nucks1a	nuclear casein kinase and cyclin-dependent kinase substrate 1a	1.42E-36	5.71E-41	0.728402133	0.7	0.35
94	ENSDARG00000036629	rps14	ribosomal protein S14	3.35E-36	1.35E-40	0.268598438	1	0.997
95	ENSDARG00000058105	rpl36a	ribosomal protein L36A	6.92E-36	2.79E-40	0.277672105	1	0.999
96	ENSDARG00000068820	h2afva	H2A histone family, member Va [Source:ZFIN;Acc:ZDB-GENE-020717-1]	8.48E-36	3.41E-40	0.670831804	0.717	0.395
97	ENSDARG00000023330	anp32b	acidic (leucine-rich) nuclear phosphoprotein 32 family, member B	2.14E-35	8.62E-40	0.712283407	0.764	0.445
98	ENSDARG00000045248	h3f3d	H3 histone, family 3D	3.24E-35	1.30E-39	0.490081013	1	0.948
99	ENSDARG00000037350	rpl9	ribosomal protein L9	4.40E-35	1.77E-39	0.272682175	1	0.998
100	ENSDARG00000053457	rpl23	ribosomal protein L23	5.03E-35	2.03E-39	0.26021585	1	0.999
101	ENSDARG00000035993	sumo3b	small ubiquitin like modifier 3b	5.16E-35	2.08E-39	0.635218531	0.627	0.283
102	ENSDARG00000053446	sub1a	SUB1 regulator of transcription a	6.16E-35	2.48E-39	0.650668772	0.828	0.519
103	ENSDARG00000061187	cbx5	chromobox homolog 5 (HP1 alpha homolog, Drosophila)	6.80E-35	2.74E-39	0.564447993	0.631	0.281
104	ENSDARG00000077717	rpl29	ribosomal protein L29	8.07E-35	3.25E-39	0.318971818	1	0.989
105	ENSDARG00000036875	rps12	ribosomal protein S12	1.51E-34	6.08E-39	0.295381753	1	1
106	ENSDARG00000105223	pmp22a	peripheral myelin protein 22a	1.77E-34	7.12E-39	0.64484918	0.597	0.239
107	ENSDARG00000053365	rpl31	ribosomal protein L31	1.93E-34	7.79E-39	0.30061371	1	0.992
108	ENSDARG00000070849	rps15	ribosomal protein S15	2.08E-34	8.38E-39	0.266078332	1	0.999
109	ENSDARG00000041232	rps29	ribosomal protein S29	4.82E-34	1.94E-38	0.252312214	1	0.994
110	ENSDARG00000046157	RPS17	zgc:114188	6.81E-34	2.74E-38	0.287112301	1	0.998
111	ENSDARG00000100392	rps18	ribosomal protein S18	8.07E-34	3.25E-38	0.327554153	1	0.998
112	ENSDARG00000101813	nap1l1	nucleosome assembly protein 1-like 1	4.18E-33	1.68E-37	0.596752188	0.871	0.625
113	ENSDARG00000091150	mki67	marker of proliferation Ki-67	5.83E-33	2.35E-37	0.394025114	0.232	0.042
114	ENSDARG00000056134	c1qtnf5	C1q and TNF related 5	9.71E-33	3.91E-37	0.358182827	0.124	0.011
115	ENSDARG00000036080	cd81a	CD81 molecule a	9.86E-33	3.97E-37	0.671585637	0.845	0.535
116	ENSDARG00000011094	ccna2	cyclin A2	1.45E-32	5.83E-37	0.253995583	0.176	0.024
117	ENSDARG00000010478	hsp90aa1.1	heat shock protein 90, alpha (cytosolic), class A member 1, tandem duplicate 1	3.93E-32	1.58E-36	0.402237711	0.172	0.023
118	ENSDARG00000003860	cbx3a	chromobox homolog 3a (HP1 gamma homolog, Drosophila)	5.35E-32	2.15E-36	0.582622966	0.755	0.452
119	ENSDARG00000101707	si:ch211-156b7.4	si:ch211-156b7.4	6.19E-32	2.49E-36	0.475342703	0.391	0.12
120	ENSDARG00000103791	nme2b.1	NME/NM23 nucleoside diphosphate kinase 2b, tandem duplicate 1	1.08E-31	4.35E-36	0.312255131	1	0.993
121	ENSDARG00000023299	snu13b	SNU13 homolog, small nuclear ribonucleoprotein b (U4/U6.U5)	1.38E-31	5.57E-36	0.664011771	0.824	0.574
122	ENSDARG00000009212	ppiaa	peptidylprolyl isomerase Aa (cyclophilin A)	1.60E-31	6.43E-36	0.330161048	1	0.98
123	ENSDARG00000077467	sox10	SRY-box transcription factor 10	1.66E-31	6.67E-36	0.435517628	0.142	0.016
124	ENSDARG00000006691	rpl12	ribosomal protein L12	2.04E-31	8.22E-36	0.331791572	1	0.996
125	ENSDARG00000002710	ncl	nucleolin	2.37E-31	9.55E-36	0.690386969	0.906	0.762
126	ENSDARG00000097691	pclaf	PCNA clamp associated factor	3.70E-31	1.49E-35	0.557443332	0.292	0.068
127	ENSDARG00000076532	si:ch211-222l21.1	si:ch211-222l21.1	5.79E-31	2.33E-35	0.848516038	0.914	0.706
128	ENSDARG00000015759	tspan7	tetraspanin 7	9.00E-31	3.62E-35	0.381484911	0.511	0.187
129	ENSDARG00000044521	eef1b2	eukaryotic translation elongation factor 1 beta 2	1.75E-30	7.05E-35	0.358339379	1	0.99
130	ENSDARG00000004713	mad2l1	MAD2 mitotic arrest deficient-like 1 (yeast)	2.72E-30	1.10E-34	0.462668877	0.27	0.061
131	ENSDARG00000004189	cbx1a	chromobox homolog 1a (HP1 beta homolog Drosophila)	6.73E-30	2.71E-34	0.399684714	0.438	0.147
132	ENSDARG00000036162	hnrnpa0b	heterogeneous nuclear ribonucleoprotein A0b	1.73E-29	6.97E-34	0.624948254	0.88	0.676
133	ENSDARG00000102748	CABZ01074745.1	deoxyuridine 5'-triphosphate nucleotidohydrolase-like [Source:NCBI gene;Acc:110438480]	3.06E-29	1.23E-33	0.779025994	0.399	0.132
134	ENSDARG00000016484	dkc1	dyskeratosis congenita 1, dyskerin	4.48E-29	1.80E-33	0.596618949	0.639	0.344
135	ENSDARG00000034588	scn4ab	sodium channel, voltage-gated, type IV, alpha, b	4.67E-29	1.88E-33	0.413753703	0.133	0.015
136	ENSDARG00000043446	efhd1	EF-hand domain family, member D1	4.80E-29	1.93E-33	0.301749124	0.155	0.021
137	ENSDARG00000056087	ecrg4a	ECRG4 augurin precursor a	5.10E-29	2.05E-33	1.172234364	0.313	0.083
138	ENSDARG00000078069	rrm2	ribonucleotide reductase M2 polypeptide	9.43E-29	3.80E-33	0.84720287	0.296	0.075
139	ENSDARG00000012820	nop56	NOP56 ribonucleoprotein homolog	1.03E-28	4.15E-33	0.628031176	0.785	0.521
140	ENSDARG00000098059	fkbp3	FKBP prolyl isomerase 3	1.39E-28	5.60E-33	0.518946299	0.798	0.557
141	ENSDARG00000037640	aurkb	aurora kinase B	2.34E-28	9.43E-33	0.367122497	0.245	0.053
142	ENSDARG00000070959	si:ch211-288g17.3	si:ch211-288g17.3	2.54E-28	1.02E-32	0.871277372	0.618	0.314
143	ENSDARG00000104353	nop58	NOP58 ribonucleoprotein homolog (yeast)	2.73E-28	1.10E-32	0.625249815	0.747	0.455
144	ENSDARG00000045399	cct5	chaperonin containing TCP1, subunit 5 (epsilon)	4.14E-28	1.67E-32	0.542674334	0.893	0.77
145	ENSDARG00000011510	rcc2	regulator of chromosome condensation 2	6.46E-28	2.60E-32	0.394814001	0.476	0.179
146	ENSDARG00000104181	tmsb1	thymosin beta 1	7.35E-28	2.96E-32	-2.062997057	0.451	0.739
147	ENSDARG00000053912	fbl	fibrillarin	8.93E-28	3.60E-32	0.56108887	0.73	0.451
148	ENSDARG00000103672	cirbpa	cold inducible RNA binding protein a	1.70E-27	6.86E-32	0.584433397	0.983	0.918
149	ENSDARG00000104674	cct2	chaperonin containing TCP1, subunit 2 (beta)	2.47E-27	9.94E-32	0.430014273	0.936	0.773
150	ENSDARG00000029058	rbbp4	retinoblastoma binding protein 4	3.22E-27	1.30E-31	0.544535403	0.511	0.217
151	ENSDARG00000012682	pfn2l	profilin 2 like	3.95E-27	1.59E-31	0.543926539	0.876	0.694
152	ENSDARG00000029722	hmgb2a	high mobility group box 2a	4.86E-27	1.96E-31	1.268635483	0.91	0.774
153	ENSDARG00000090697	eif3ea	eukaryotic translation initiation factor 3, subunit E, a	5.63E-27	2.27E-31	0.39409237	0.953	0.835
154	ENSDARG00000014329	npm1a	nucleophosmin 1a	6.69E-27	2.69E-31	0.69745122	0.901	0.794
155	ENSDARG00000024488	top2a	DNA topoisomerase II alpha	6.85E-27	2.76E-31	0.336641097	0.197	0.036
156	ENSDARG00000044669	hp1bp3	heterochromatin protein 1, binding protein 3	6.94E-27	2.80E-31	0.402087668	0.472	0.183
157	ENSDARG00000040184	syncrip	synaptotagmin binding, cytoplasmic RNA interacting protein	7.25E-27	2.92E-31	0.505488551	0.841	0.619
158	ENSDARG00000076509	polr2d	polymerase (RNA) II (DNA directed) polypeptide D	8.08E-27	3.25E-31	0.42431278	0.674	0.37
159	ENSDARG00000039578	pa2g4a	proliferation-associated 2G4, a	1.35E-26	5.42E-31	0.518800745	0.755	0.481
160	ENSDARG00000041505	itm2bb	integral membrane protein 2Bb	1.48E-26	5.96E-31	-0.547397955	0.112	0.517
161	ENSDARG00000017235	eif5a	eukaryotic translation initiation factor 5A	1.58E-26	6.38E-31	0.364349767	1	0.958
162	ENSDARG00000105037	snrpf	small nuclear ribonucleoprotein polypeptide F	2.10E-26	8.45E-31	0.561018459	0.845	0.698
163	ENSDARG00000045843	apex1	APEX nuclease (multifunctional DNA repair enzyme) 1	2.13E-26	8.57E-31	0.309532468	0.352	0.107
164	ENSDARG00000011648	snrpd1	small nuclear ribonucleoprotein D1 polypeptide	8.68E-26	3.50E-30	0.542626805	0.807	0.615
165	ENSDARG00000013351	cirbpb	cold inducible RNA binding protein b	9.62E-26	3.88E-30	0.457118625	0.996	0.97
166	ENSDARG00000042725	cebpb	CCAAT enhancer binding protein beta	1.27E-25	5.11E-30	-0.835840355	0.605	0.855
167	ENSDARG00000033175	snrpe	small nuclear ribonucleoprotein polypeptide E	2.23E-25	9.00E-30	0.56698324	0.858	0.682
168	ENSDARG00000015862	rpl5b	ribosomal protein L5b	2.28E-25	9.17E-30	0.318138423	1	0.988
169	ENSDARG00000004714	tcf12	transcription factor 12	2.50E-25	1.01E-29	0.414279427	0.382	0.127
170	ENSDARG00000070657	pa2g4b	proliferation-associated 2G4, b	3.07E-25	1.24E-29	0.493905018	0.73	0.479
171	ENSDARG00000011125	snrpb	small nuclear ribonucleoprotein polypeptides B and B1	4.48E-25	1.81E-29	0.500325123	0.884	0.74
172	ENSDARG00000087554	cdk1	cyclin-dependent kinase 1	1.32E-24	5.33E-29	0.408859842	0.189	0.036
173	ENSDARG00000007697	fabp7a	fatty acid binding protein 7, brain, a	1.70E-24	6.86E-29	1.070928981	0.185	0.035
174	ENSDARG00000071224	si:ch211-133n4.4	si:ch211-133n4.4	2.13E-24	8.56E-29	0.302438447	0.356	0.109
175	ENSDARG00000044299	lmnb1	lamin B1	3.12E-24	1.26E-28	0.396812054	0.416	0.158
176	ENSDARG00000057854	sap18	Sin3A-associated protein	3.97E-24	1.60E-28	0.480123609	0.76	0.537
177	ENSDARG00000068436	h3f3b.1	si:ch1073-429i10.3	4.45E-24	1.79E-28	0.501930783	0.854	0.656
178	ENSDARG00000045230	cox6b1	cytochrome c oxidase subunit 6B1	4.83E-24	1.94E-28	-0.768146187	0.498	0.782
179	ENSDARG00000070922	cnbpb	CCHC-type zinc finger, nucleic acid binding protein b	1.54E-23	6.21E-28	0.431263131	0.91	0.728
180	ENSDARG00000062338	zeb2a	zinc finger E-box binding homeobox 2a	1.61E-23	6.47E-28	0.291528281	0.215	0.047
181	ENSDARG00000103594	npm3	nucleophosmin/nucleoplasmin, 3	2.35E-23	9.47E-28	0.465715878	0.67	0.403
182	ENSDARG00000056725	hmgb3a	high mobility group box 3a	2.72E-23	1.09E-27	0.485910499	0.691	0.367
183	ENSDARG00000028618	krt18b	keratin 18b	4.54E-23	1.83E-27	0.45782211	0.549	0.23
184	ENSDARG00000030408	rps26l	ribosomal protein S26, like	8.20E-23	3.30E-27	0.252114817	1	0.992
185	ENSDARG00000014591	ilf2	interleukin enhancer binding factor 2	9.74E-23	3.92E-27	0.492088743	0.803	0.609
186	ENSDARG00000007971	cks1b	CDC28 protein kinase regulatory subunit 1B	1.41E-22	5.69E-27	0.374119505	0.262	0.07
187	ENSDARG00000044895	fmoda	fibromodulin a	2.84E-22	1.15E-26	0.329642822	0.159	0.027
188	ENSDARG00000103337	rrp1	ribosomal RNA processing 1	2.90E-22	1.17E-26	0.368664337	0.536	0.258
189	ENSDARG00000040440	snrpd2	small nuclear ribonucleoprotein D2 polypeptide	3.63E-22	1.46E-26	0.495794396	0.854	0.684
190	ENSDARG00000054804	anp32e	acidic (leucine-rich) nuclear phosphoprotein 32 family, member E	5.00E-22	2.01E-26	0.438713685	0.601	0.315
191	ENSDARG00000029150	hsp90ab1	heat shock protein 90, alpha (cytosolic), class B member 1	5.30E-22	2.13E-26	0.302732197	1	0.997
192	ENSDARG00000040439	rsl24d1	ribosomal L24 domain containing 1	5.62E-22	2.26E-26	0.337242138	0.987	0.956
193	ENSDARG00000028119	sumo3a	small ubiquitin like modifier 3a	9.06E-22	3.65E-26	0.522529569	0.777	0.565
194	ENSDARG00000017744	smc2	structural maintenance of chromosomes 2	1.05E-21	4.25E-26	0.306751408	0.197	0.043
195	ENSDARG00000053684	aldob	aldolase b, fructose-bisphosphate	1.06E-21	4.27E-26	-1.567400724	0.554	0.751
196	ENSDARG00000100366	si:dkey-102m7.3	si:dkey-102m7.3	1.08E-21	4.37E-26	0.582512002	0.579	0.325
197	ENSDARG00000003795	idh2	isocitrate dehydrogenase (NADP(+)) 2	1.23E-21	4.96E-26	0.400509075	0.833	0.564
198	ENSDARG00000016173	cct3	chaperonin containing TCP1, subunit 3 (gamma)	1.36E-21	5.48E-26	0.444131668	0.863	0.719
199	ENSDARG00000045167	dlgap5	discs, large (Drosophila) homolog-associated protein 5	1.55E-21	6.24E-26	0.27974698	0.172	0.033
200	ENSDARG00000017320	f11r.1	F11 receptor, tandem duplicate 1	1.71E-21	6.90E-26	-0.766418322	0.185	0.549
201	ENSDARG00000058504	ap1s2	adaptor related protein complex 1 subunit sigma 2	2.08E-21	8.38E-26	0.286529926	0.391	0.137
202	ENSDARG00000040944	ntd5	ntl-dependent gene 5	2.79E-21	1.12E-25	0.549189123	0.215	0.05
203	ENSDARG00000010194	eif4bb	eukaryotic translation initiation factor 4Bb	5.35E-21	2.16E-25	0.451073967	0.657	0.419
204	ENSDARG00000039007	eno3	enolase 3, (beta, muscle)	7.07E-21	2.85E-25	-1.116749172	0.519	0.749
205	ENSDARG00000091831	ddx27	DEAD (Asp-Glu-Ala-Asp) box polypeptide 27	7.55E-21	3.04E-25	0.368117253	0.498	0.231
206	ENSDARG00000021059	alas1	aminolevulinate, delta-, synthase 1	9.26E-21	3.73E-25	-0.682714535	0.373	0.682
207	ENSDARG00000018891	rnaseh2a	ribonuclease H2, subunit A	1.42E-20	5.73E-25	0.266137586	0.245	0.065
208	ENSDARG00000053047	eif2s2	eukaryotic translation initiation factor 2, subunit 2 beta	1.51E-20	6.07E-25	0.509211643	0.923	0.832
209	ENSDARG00000055416	serpinb1	serpin peptidase inhibitor, clade B (ovalbumin), member 1	1.60E-20	6.44E-25	-0.867651189	0.18	0.528
210	ENSDARG00000022129	rbm4.3	RNA binding motif protein 4.3	1.74E-20	7.02E-25	0.513566261	0.828	0.678
211	ENSDARG00000040534	epcam	epithelial cell adhesion molecule	1.75E-20	7.05E-25	-1.625400715	0.468	0.716
212	ENSDARG00000045914	si:ch211-51e12.7	si:ch211-51e12.7	2.60E-20	1.05E-24	0.495062147	0.618	0.372
213	ENSDARG00000069752	ckba	creatine kinase, brain a	2.81E-20	1.13E-24	-0.669595214	0.236	0.559
214	ENSDARG00000015111	ddx39ab	DEAD (Asp-Glu-Ala-Asp) box polypeptide 39Ab	3.38E-20	1.36E-24	0.436905024	0.725	0.524
215	ENSDARG00000055389	si:dkey-67c22.2	si:dkey-67c22.2	3.60E-20	1.45E-24	0.406092093	0.622	0.351
216	ENSDARG00000020465	ewsr1b	EWS RNA-binding protein 1b	3.61E-20	1.45E-24	0.442975301	0.773	0.575
217	ENSDARG00000088091	pfn1	profilin 1	4.34E-20	1.75E-24	-1.814764847	0.476	0.714
218	ENSDARG00000069422	nhp2	NHP2 ribonucleoprotein homolog (yeast)	6.74E-20	2.71E-24	0.443017834	0.631	0.372
219	ENSDARG00000042236	atrx	ATRX chromatin remodeler	7.50E-20	3.02E-24	0.355331963	0.562	0.285
220	ENSDARG00000035652	sat1a.1	spermidine/spermine N1-acetyltransferase 1a, duplicate 1	8.03E-20	3.23E-24	-0.648415575	0.803	0.901
221	ENSDARG00000101180	mcm7	minichromosome maintenance complex component 7	8.53E-20	3.43E-24	0.37381229	0.33	0.116
222	ENSDARG00000062152	chaf1a	chromatin assembly factor 1, subunit A (p150)	1.37E-19	5.53E-24	0.435539668	0.369	0.143
223	ENSDARG00000029445	zgc:56676	zgc:56676 [Source:ZFIN;Acc:ZDB-GENE-040426-1109]	2.11E-19	8.49E-24	0.428114614	0.841	0.677
224	ENSDARG00000008292	eif2s3	eukaryotic translation initiation factor 2, subunit 3 gamma	2.23E-19	8.97E-24	0.353418034	0.931	0.815
225	ENSDARG00000008243	cct8	chaperonin containing TCP1, subunit 8 (theta)	2.64E-19	1.06E-23	0.374675465	0.85	0.699
226	ENSDARG00000003153	nudt21	nudix hydrolase 21	7.20E-19	2.90E-23	0.27333593	0.399	0.158
227	ENSDARG00000102741	sumo2b	small ubiquitin like modifier 2b	9.44E-19	3.80E-23	0.364513247	0.863	0.71
228	ENSDARG00000014259	eya1	EYA transcriptional coactivator and phosphatase 1	1.07E-18	4.30E-23	0.273727054	0.176	0.038
229	ENSDARG00000033009	h3f3c	H3 histone, family 3C	1.12E-18	4.52E-23	0.438700564	0.91	0.748
230	ENSDARG00000043631	bcas2	BCAS2 pre-mRNA processing factor	1.17E-18	4.71E-23	0.365173177	0.661	0.417
231	ENSDARG00000055504	si:ch211-212k18.7	si:ch211-212k18.7	1.20E-18	4.81E-23	-0.604546164	0.094	0.424
232	ENSDARG00000035427	surf6	surfeit 6	1.24E-18	4.99E-23	0.376637709	0.451	0.206
233	ENSDARG00000054155	pcna	proliferating cell nuclear antigen	1.61E-18	6.47E-23	0.797348504	0.502	0.255
234	ENSDARG00000089769	hapln1a	hyaluronan and proteoglycan link protein 1a	1.65E-18	6.66E-23	0.554307715	0.215	0.054
235	ENSDARG00000098591	tubb2b	tubulin, beta 2b	1.67E-18	6.72E-23	0.949061408	0.678	0.468
236	ENSDARG00000070019	taf15	TAF15 RNA polymerase II, TATA box binding protein (TBP)-associated factor	1.74E-18	7.03E-23	0.438131326	0.639	0.396
237	ENSDARG00000092546	pdap1a	pdgfa associated protein 1a	1.92E-18	7.75E-23	0.477747817	0.747	0.595
238	ENSDARG00000016733	psat1	phosphoserine aminotransferase 1	1.98E-18	7.96E-23	0.345266242	0.429	0.18
239	ENSDARG00000070867	smx5	smx5	2.26E-18	9.08E-23	0.393789558	0.742	0.533
240	ENSDARG00000018890	snrpa	small nuclear ribonucleoprotein polypeptide A	2.40E-18	9.66E-23	0.369361616	0.575	0.319
241	ENSDARG00000078118	sinhcafl	SIN3-HDAC complex associated factor, like	2.80E-18	1.13E-22	0.392964241	0.339	0.124
242	ENSDARG00000022165	mgst1.2	microsomal glutathione S-transferase 1.2	6.14E-18	2.47E-22	-0.854074373	0.223	0.528
243	ENSDARG00000045155	phf5a	PHD finger protein 5A	7.86E-18	3.16E-22	0.358263323	0.549	0.295
244	ENSDARG00000013931	eif3m	eukaryotic translation initiation factor 3, subunit M	7.97E-18	3.21E-22	0.292783808	0.957	0.869
245	ENSDARG00000101023	msx2b	muscle segment homeobox 2b	8.04E-18	3.24E-22	0.323153064	0.172	0.037
246	ENSDARG00000099667	snrpg	small nuclear ribonucleoprotein polypeptide G	8.23E-18	3.31E-22	0.426342351	0.858	0.718
247	ENSDARG00000017624	krt4	keratin 4	1.03E-17	4.15E-22	-2.506746432	0.734	0.86
248	ENSDARG00000103295	cyp3a65	cytochrome P450, family 3, subfamily A, polypeptide 65	1.15E-17	4.63E-22	-0.779846816	0.077	0.389
249	ENSDARG00000086996	si:ch73-234b20.5	si:ch73-234b20.5	1.16E-17	4.68E-22	-0.502397924	0.124	0.467
250	ENSDARG00000037009	banf1	BAF nuclear assembly factor 1	1.39E-17	5.61E-22	0.549367431	0.704	0.523
251	ENSDARG00000025254	s100a10b	S100 calcium binding protein A10b	1.39E-17	5.62E-22	-1.402251879	0.365	0.633
252	ENSDARG00000004427	dpy30	dpy-30 histone methyltransferase complex regulatory subunit	1.44E-17	5.79E-22	0.371973199	0.622	0.385
253	ENSDARG00000044935	hpdb	4-hydroxyphenylpyruvate dioxygenase b	1.54E-17	6.20E-22	1.823962174	0.159	0.034
254	ENSDARG00000089302	hnrnpa0a	heterogeneous nuclear ribonucleoprotein A0a	2.00E-17	8.05E-22	0.439231351	0.665	0.419
255	ENSDARG00000009871	snrpc	small nuclear ribonucleoprotein polypeptide C	2.42E-17	9.75E-22	0.393706356	0.536	0.292
256	ENSDARG00000035043	pfdn5	prefoldin 5	2.50E-17	1.01E-21	0.398055923	0.755	0.574
257	ENSDARG00000075883	bub3	BUB3 mitotic checkpoint protein	2.62E-17	1.06E-21	0.343043876	0.361	0.145
258	ENSDARG00000015524	prps1a	phosphoribosyl pyrophosphate synthetase 1A	2.77E-17	1.12E-21	0.332376755	0.558	0.307
259	ENSDARG00000059367	mfap2	microfibril associated protein 2	3.35E-17	1.35E-21	0.334188706	0.348	0.127
260	ENSDARG00000075559	ppm1g	protein phosphatase, Mg2+/Mn2+ dependent, 1G	3.55E-17	1.43E-21	0.33998236	0.416	0.185
261	ENSDARG00000076283	snrpd3l	small nuclear ribonucleoprotein D3 polypeptide, like	3.57E-17	1.44E-21	0.420590099	0.567	0.326
262	ENSDARG00000071670	tma7	translation machinery associated 7 homolog	3.86E-17	1.55E-21	0.412594846	0.893	0.818
263	ENSDARG00000019644	ldhba	lactate dehydrogenase Ba	3.95E-17	1.59E-21	0.376066099	0.79	0.589
264	ENSDARG00000036161	hnrnpa0l	heterogeneous nuclear ribonucleoprotein A0, like	4.33E-17	1.74E-21	0.36143767	0.97	0.931
265	ENSDARG00000078654	tpx2	TPX2 microtubule nucleation factor	4.70E-17	1.89E-21	0.28477453	0.172	0.039
266	ENSDARG00000060041	lig1	ligase I, DNA, ATP-dependent	4.72E-17	1.90E-21	0.304869809	0.266	0.084
267	ENSDARG00000024561	nolc1	nucleolar and coiled-body phosphoprotein 1	4.81E-17	1.94E-21	0.330121179	0.442	0.202
268	ENSDARG00000053810	hnrnpc	heterogeneous nuclear ribonucleoprotein C	5.49E-17	2.21E-21	0.320056585	0.455	0.214
269	ENSDARG00000097478	qkia	QKI, KH domain containing, RNA binding a	6.83E-17	2.75E-21	0.616409824	0.712	0.509
270	ENSDARG00000086216	prr13	proline rich 13	6.95E-17	2.80E-21	-0.653407967	0.189	0.505
271	ENSDARG00000012972	cfl1l	cofilin 1 (non-muscle), like	7.05E-17	2.84E-21	-1.541625174	0.296	0.568
272	ENSDARG00000089441	si:ch211-105c13.3	si:ch211-105c13.3	7.96E-17	3.21E-21	-1.192864297	0.099	0.4
273	ENSDARG00000061478	igf2bp1	insulin-like growth factor 2 mRNA binding protein 1	9.68E-17	3.90E-21	0.377032005	0.567	0.329
274	ENSDARG00000052178	eif2s1b	eukaryotic translation initiation factor 2, subunit 1 alpha b	1.11E-16	4.49E-21	0.341605423	0.773	0.572
275	ENSDARG00000015552	phactr4a	phosphatase and actin regulator 4a	1.42E-16	5.73E-21	-0.456078783	0.077	0.396
276	ENSDARG00000010246	prmt1	protein arginine methyltransferase 1	1.48E-16	5.94E-21	0.542206544	0.755	0.589
277	ENSDARG00000098024	si:dkey-262k9.2	si:dkey-262k9.2	1.51E-16	6.07E-21	-0.547769451	0.069	0.378
278	ENSDARG00000006225	ddx39aa	DEAD (Asp-Glu-Ala-Asp) box polypeptide 39Aa	1.95E-16	7.86E-21	0.386056497	0.704	0.494
279	ENSDARG00000013475	cct4	chaperonin containing TCP1, subunit 4 (delta)	2.19E-16	8.82E-21	0.399652162	0.863	0.788
280	ENSDARG00000094422	si:dkey-12l12.1	si:dkey-12l12.1	2.53E-16	1.02E-20	0.35608642	0.137	0.026
281	ENSDARG00000056186	eif5a2	eukaryotic translation initiation factor 5A2	2.53E-16	1.02E-20	0.421310669	0.944	0.876
282	ENSDARG00000036995	lsm6	LSM6 homolog, U6 small nuclear RNA and mRNA degradation associated	3.45E-16	1.39E-20	0.439105159	0.691	0.483
283	ENSDARG00000040295	apoeb	apolipoprotein Eb	3.83E-16	1.54E-20	-1.454725026	0.223	0.511
284	ENSDARG00000040041	mcm4	minichromosome maintenance complex component 4	3.85E-16	1.55E-20	0.269133068	0.262	0.086
285	ENSDARG00000032849	ndrg1a	N-myc downstream regulated 1a	4.08E-16	1.64E-20	-0.833398827	0.391	0.666
286	ENSDARG00000059725	hypk	huntingtin interacting protein K	5.85E-16	2.36E-20	0.381153172	0.833	0.7
287	ENSDARG00000101986	irf6	interferon regulatory factor 6	6.45E-16	2.60E-20	-0.577571409	0.124	0.432
288	ENSDARG00000070787	jupa	junction plakoglobin a	8.86E-16	3.57E-20	-0.667643689	0.399	0.642
289	ENSDARG00000102571	metap2b	methionyl aminopeptidase 2b	1.01E-15	4.06E-20	0.383092086	0.854	0.73
290	ENSDARG00000054290	acin1a	apoptotic chromatin condensation inducer 1a	1.01E-15	4.07E-20	0.363720872	0.734	0.508
291	ENSDARG00000054929	zgc:110540	zgc:110540	1.06E-15	4.28E-20	0.310881405	0.137	0.027
292	ENSDARG00000102750	cdh1	cadherin 1, type 1, E-cadherin (epithelial)	1.15E-15	4.63E-20	-0.664891141	0.185	0.486
293	ENSDARG00000025375	idh1	isocitrate dehydrogenase (NADP(+)) 1	1.18E-15	4.73E-20	-0.628138317	0.305	0.605
294	ENSDARG00000091280	si:ch211-66k16.27	si:ch211-66k16.27	1.73E-15	6.98E-20	0.354098221	0.558	0.305
295	ENSDARG00000101216	meaf6	MYST/Esa1-associated factor 6	1.91E-15	7.70E-20	0.318341696	0.532	0.297
296	ENSDARG00000011404	fen1	flap structure-specific endonuclease 1	2.35E-15	9.48E-20	0.251846019	0.227	0.068
297	ENSDARG00000058328	lsm7	LSM7 homolog, U6 small nuclear RNA and mRNA degradation associated	2.95E-15	1.19E-19	0.430977477	0.734	0.55
298	ENSDARG00000002613	rpa3	replication protein A3	3.64E-15	1.47E-19	0.412100947	0.361	0.155
299	ENSDARG00000016516	rbm8a	RNA binding motif protein 8A	4.24E-15	1.71E-19	0.361224071	0.854	0.749
300	ENSDARG00000058606	sik1	salt-inducible kinase 1	4.64E-15	1.87E-19	-0.425326489	0.069	0.368
301	ENSDARG00000015208	rbb4l	retinoblastoma binding protein 4, like	5.78E-15	2.33E-19	0.290501047	0.373	0.162
302	ENSDARG00000016691	cd9b	CD9 molecule b	6.18E-15	2.49E-19	-1.317037546	0.197	0.483
303	ENSDARG00000016889	eif3g	eukaryotic translation initiation factor 3, subunit G	6.70E-15	2.70E-19	0.266912658	0.897	0.772
304	ENSDARG00000006220	ugt1a7	UDP glucuronosyltransferase 1 family, polypeptide A7	7.14E-15	2.88E-19	-0.798012543	0.073	0.357
305	ENSDARG00000041051	mid1ip1a	MID1 interacting protein 1a	7.87E-15	3.17E-19	-1.110251918	0.086	0.365
306	ENSDARG00000053395	cdkn2aipnl	CDKN2A interacting protein N-terminal like	7.92E-15	3.19E-19	0.327821091	0.519	0.288
307	ENSDARG00000102978	eif4a3	eukaryotic translation initiation factor 4A3	1.06E-14	4.26E-19	0.331429911	0.734	0.541
308	ENSDARG00000029252	ssb	small RNA binding exonuclease protection factor La	1.09E-14	4.38E-19	0.43417053	0.622	0.413
309	ENSDARG00000021257	eif3d	eukaryotic translation initiation factor 3, subunit D	1.48E-14	5.96E-19	0.32391356	0.88	0.764
310	ENSDARG00000043457	gapdh	glyceraldehyde-3-phosphate dehydrogenase	1.72E-14	6.93E-19	-1.641325419	0.511	0.673
311	ENSDARG00000089663	lsm3	LSM3 homolog, U6 small nuclear RNA and mRNA degradation associated	1.87E-14	7.51E-19	0.329305922	0.536	0.315
312	ENSDARG00000099175	hmgb1a	high mobility group box 1a	2.16E-14	8.71E-19	0.454271624	0.811	0.617
313	ENSDARG00000098574	srsf11	serine and arginine rich splicing factor 11	2.37E-14	9.53E-19	0.325663974	0.627	0.396
314	ENSDARG00000059303	hnrnpl2	heterogeneous nuclear ribonucleoprotein L2	2.40E-14	9.68E-19	0.349100313	0.597	0.378
315	ENSDARG00000070108	dek	DEK proto-oncogene	2.81E-14	1.13E-18	0.262717615	0.249	0.082
316	ENSDARG00000040988	tpi1b	triosephosphate isomerase 1b	3.63E-14	1.46E-18	-0.626200554	0.695	0.81
317	ENSDARG00000070427	s100v1	S100 calcium binding protein V1	3.80E-14	1.53E-18	-0.754096987	0.086	0.363
318	ENSDARG00000031795	abcf1	ATP-binding cassette, sub-family F (GCN20), member 1	3.91E-14	1.58E-18	0.457105499	0.725	0.563
319	ENSDARG00000068289	eif3k	eukaryotic translation initiation factor 3, subunit K	4.60E-14	1.85E-18	0.300546223	0.901	0.774
320	ENSDARG00000100990	nme3	NME/NM23 nucleoside diphosphate kinase 3	4.79E-14	1.93E-18	0.259278398	0.386	0.168
321	ENSDARG00000058203	smc1al	structural maintenance of chromosomes 1A, like	5.66E-14	2.28E-18	0.375623945	0.472	0.245
322	ENSDARG00000036675	hnrnpa1b	heterogeneous nuclear ribonucleoprotein A1b	5.75E-14	2.32E-18	0.461778297	0.678	0.523
323	ENSDARG00000015851	pnn	pinin, desmosome associated protein	6.33E-14	2.55E-18	0.349195922	0.468	0.249
324	ENSDARG00000033285	gsto2	glutathione S-transferase omega 2	6.51E-14	2.62E-18	-0.991285143	0.189	0.467
325	ENSDARG00000058128	msna	moesin a	7.09E-14	2.85E-18	0.274123793	0.777	0.462
326	ENSDARG00000027345	mpzl2b	myelin protein zero-like 2b	7.88E-14	3.17E-18	-0.366804283	0.082	0.366
327	ENSDARG00000026829	cotl1	coactosin-like F-actin binding protein 1	8.45E-14	3.40E-18	-1.106195478	0.429	0.667
328	ENSDARG00000006092	rad21a	RAD21 cohesin complex component a	9.02E-14	3.63E-18	0.402326436	0.622	0.416
329	ENSDARG00000030449	crabp2b	cellular retinoic acid binding protein 2, b	1.01E-13	4.05E-18	0.322521974	0.232	0.074
330	ENSDARG00000059908	si:ch211-217k17.7	si:ch211-217k17.7	1.13E-13	4.54E-18	0.344060295	0.597	0.376
331	ENSDARG00000035557	gabarapa	GABA(A) receptor-associated protein a	1.55E-13	6.25E-18	-0.409371079	0.292	0.589
332	ENSDARG00000023852	lsm4	LSM4 homolog, U6 small nuclear RNA and mRNA degradation associated	1.62E-13	6.52E-18	0.330222082	0.661	0.468
333	ENSDARG00000018637	sec61g	SEC61 translocon gamma subunit	1.67E-13	6.71E-18	-0.288603255	1	0.985
334	ENSDARG00000036721	tomm40l	translocase of outer mitochondrial membrane 40 homolog, like	1.70E-13	6.86E-18	0.295477353	0.468	0.252
335	ENSDARG00000016867	rnf128a	ring finger protein 128a	1.95E-13	7.86E-18	-0.389628824	0.077	0.354
336	ENSDARG00000087897	h2afy2	H2A histone family, member Y2 [Source:ZFIN;Acc:ZDB-GENE-050913-114]	1.96E-13	7.91E-18	0.310922811	0.618	0.378
337	ENSDARG00000043304	nop2	NOP2 nucleolar protein homolog (yeast)	2.10E-13	8.46E-18	0.302982135	0.429	0.215
338	ENSDARG00000105274	CABZ01074130.1	COLLAGEN ALPHA 1 CHAIN	2.14E-13	8.60E-18	1.521822338	0.159	0.04
339	ENSDARG00000013478	rrp15	ribosomal RNA processing 15 homolog	2.30E-13	9.25E-18	0.285574163	0.391	0.182
340	ENSDARG00000103845	zgc:55733	zgc:55733	2.32E-13	9.35E-18	0.252390575	0.373	0.167
341	ENSDARG00000059654	eif3ba	eukaryotic translation initiation factor 3, subunit Ba	2.47E-13	9.93E-18	0.304077861	0.88	0.777
342	ENSDARG00000102555	si:dkey-33i11.9	si:dkey-33i11.9	2.62E-13	1.05E-17	-0.468679483	0.129	0.434
343	ENSDARG00000015325	u2af1	U2 small nuclear RNA auxiliary factor 1	2.63E-13	1.06E-17	0.342687993	0.588	0.372
344	ENSDARG00000007385	cct7	chaperonin containing TCP1, subunit 7 (eta)	2.84E-13	1.15E-17	0.384755234	0.79	0.681
345	ENSDARG00000045373	pabpn1	poly(A) binding protein, nuclear 1	3.19E-13	1.29E-17	0.324324251	0.73	0.548
346	ENSDARG00000025332	rbm28	RNA binding motif protein 28	5.91E-13	2.38E-17	0.37115882	0.532	0.324
347	ENSDARG00000101082	eif3s6ip	eukaryotic translation initiation factor 3, subunit 6 interacting protein	6.48E-13	2.61E-17	0.344250649	0.768	0.599
348	ENSDARG00000070844	gamt	guanidinoacetate N-methyltransferase	6.83E-13	2.75E-17	-1.536956506	0.343	0.563
349	ENSDARG00000023003	ccdc12	coiled-coil domain containing 12	7.23E-13	2.91E-17	0.257855477	0.378	0.176
350	ENSDARG00000099014	fxyd1	FXYD domain containing ion transport regulator 1 (phospholemman)	7.24E-13	2.92E-17	-0.592367482	0.326	0.629
351	ENSDARG00000009544	cldnb	claudin b	7.30E-13	2.94E-17	-1.228187094	0.416	0.623
352	ENSDARG00000014047	cldn7b	claudin 7b	7.61E-13	3.06E-17	-1.022483843	0.163	0.443
353	ENSDARG00000029818	srsf5a	serine and arginine rich splicing factor 5a	8.03E-13	3.23E-17	0.300116623	0.901	0.805
354	ENSDARG00000026489	khsrp	KH-type splicing regulatory protein	8.60E-13	3.46E-17	0.363858339	0.536	0.334
355	ENSDARG00000090912	npc2	Niemann-Pick disease, type C2	1.06E-12	4.27E-17	-0.498491811	0.597	0.756
356	ENSDARG00000003113	ada	adenosine deaminase	1.14E-12	4.60E-17	-0.446129177	0.047	0.309
357	ENSDARG00000057484	srsf2a	serine and arginine rich splicing factor 2a	1.24E-12	5.01E-17	0.338695439	0.717	0.545
358	ENSDARG00000022309	dspa	desmoplakin a	1.64E-12	6.61E-17	-0.527920082	0.155	0.429
359	ENSDARG00000007438	ube2ib	ubiquitin-conjugating enzyme E2Ib	1.69E-12	6.81E-17	0.299568501	0.609	0.405
360	ENSDARG00000054191	pgk1	phosphoglycerate kinase 1	1.76E-12	7.11E-17	-0.522874772	0.558	0.765
361	ENSDARG00000104227	nop10	NOP10 ribonucleoprotein homolog (yeast)	1.83E-12	7.39E-17	0.412973761	0.781	0.642
362	ENSDARG00000021252	cct6a	chaperonin containing TCP1, subunit 6A (zeta 1)	2.04E-12	8.20E-17	0.32186996	0.785	0.659
363	ENSDARG00000017676	mmp2	matrix metallopeptidase 2	2.17E-12	8.73E-17	0.422844189	0.305	0.122
364	ENSDARG00000059259	pabpc4	poly(A) binding protein, cytoplasmic 4 (inducible form)	2.21E-12	8.90E-17	0.314672997	0.245	0.084
365	ENSDARG00000070828	actl6a	actin-like 6A	2.55E-12	1.03E-16	0.262314867	0.33	0.144
366	ENSDARG00000054980	ebna1bp2	EBNA1 binding protein 2	2.84E-12	1.14E-16	0.309640754	0.532	0.323
367	ENSDARG00000071573	lsm5	LSM5 homolog, U6 small nuclear RNA and mRNA degradation associated	3.35E-12	1.35E-16	0.357251128	0.652	0.47
368	ENSDARG00000033597	api5	apoptosis inhibitor 5	3.52E-12	1.42E-16	0.275828009	0.468	0.249
369	ENSDARG00000101844	mibp2	muscle-specific beta 1 integrin binding protein 2	3.71E-12	1.49E-16	0.274307022	0.983	0.975
370	ENSDARG00000014488	ca2	carbonic anhydrase II	3.76E-12	1.51E-16	-0.61171133	0.06	0.319
371	ENSDARG00000021124	cfl1	cofilin 1	4.73E-12	1.90E-16	0.400876336	0.991	0.917
372	ENSDARG00000067741	itpkcb	inositol-trisphosphate 3-kinase Cb	4.89E-12	1.97E-16	-0.325366507	0.09	0.362
373	ENSDARG00000008551	pole3	polymerase (DNA directed), epsilon 3 (p17 subunit)	6.26E-12	2.52E-16	0.259696192	0.378	0.179
374	ENSDARG00000101915	pin1	peptidylprolyl cis/trans isomerase, NIMA-interacting 1	6.48E-12	2.61E-16	0.301319219	0.635	0.445
375	ENSDARG00000071626	ptgdsb.2	prostaglandin D2 synthase b, tandem duplicate 2	6.48E-12	2.61E-16	0.488451589	0.313	0.126
376	ENSDARG00000092155	apoc2	apolipoprotein C-II	6.83E-12	2.75E-16	-1.524186786	0.142	0.389
377	ENSDARG00000027966	ap1s3b	adaptor related protein complex 1 subunit sigma 3b	6.98E-12	2.81E-16	-0.384292287	0.116	0.393
378	ENSDARG00000037873	cyp3c3	cytochrome P450, family 3, subfamily c, polypeptide 3	7.02E-12	2.83E-16	-0.563096894	0.017	0.255
379	ENSDARG00000041530	ppih	peptidylprolyl isomerase H (cyclophilin H)	7.64E-12	3.08E-16	0.265424602	0.395	0.189
380	ENSDARG00000044402	nop16	NOP16 nucleolar protein homolog (yeast)	7.95E-12	3.20E-16	0.327008018	0.468	0.262
381	ENSDARG00000030402	twist1a	twist family bHLH transcription factor 1a	8.59E-12	3.46E-16	0.330120449	0.137	0.032
382	ENSDARG00000030789	ddx18	DEAD (Asp-Glu-Ala-Asp) box polypeptide 18	8.94E-12	3.60E-16	0.3100821	0.455	0.249
383	ENSDARG00000103109	chl1b	cell adhesion molecule L1-like b	8.96E-12	3.61E-16	0.587385418	0.189	0.058
384	ENSDARG00000021973	st13	ST13 Hsp70 interacting protein	9.39E-12	3.78E-16	0.368364931	0.614	0.432
385	ENSDARG00000031164	tuba8l2	tubulin, alpha 8 like 2	9.70E-12	3.91E-16	-0.402523668	0.227	0.533
386	ENSDARG00000038635	magoh	mago homolog, exon junction complex subunit	1.11E-11	4.49E-16	0.395962512	0.648	0.479
387	ENSDARG00000005108	oclna	occludin a	1.15E-11	4.61E-16	-0.476583793	0.064	0.32
388	ENSDARG00000018961	gtpbp4	GTP binding protein 4	1.23E-11	4.97E-16	0.333692316	0.794	0.653
389	ENSDARG00000036074	cebpa	CCAAT enhancer binding protein alpha	1.24E-11	4.99E-16	-0.369879494	0.094	0.361
390	ENSDARG00000012777	nucks1b	nuclear casein kinase and cyclin-dependent kinase substrate 1b	1.28E-11	5.14E-16	0.302439559	0.369	0.178
391	ENSDARG00000092033	si:dkey-239h2.3	si:dkey-239h2.3	1.41E-11	5.68E-16	0.254458622	0.459	0.24
392	ENSDARG00000074057	calm3b	calmodulin 3b (phosphorylase kinase, delta)	1.46E-11	5.89E-16	0.353950647	0.906	0.819
393	ENSDARG00000044092	atp5if1b	ATP synthase inhibitory factor subunit 1b	1.47E-11	5.94E-16	-0.493185618	0.648	0.781
394	ENSDARG00000014013	lbr	lamin B receptor	1.52E-11	6.14E-16	0.3170607	0.266	0.103
395	ENSDARG00000089936	selenow2b	selenoprotein W, 2b	1.54E-11	6.18E-16	-0.731696011	0.064	0.31
396	ENSDARG00000054154	bms1	BMS1 ribosome biogenesis factor	1.54E-11	6.20E-16	0.263815435	0.296	0.124
397	ENSDARG00000094854	ms4a17a.9	membrane-spanning 4-domains, subfamily A, member 17A.9	1.70E-11	6.84E-16	0.265129814	0.266	0.099
398	ENSDARG00000014031	abcc2	ATP-binding cassette, sub-family C (CFTR/MRP), member 2	1.81E-11	7.29E-16	-0.392825754	0.021	0.258
399	ENSDARG00000103994	ppiab	peptidylprolyl isomerase Ab (cyclophilin A)	1.85E-11	7.44E-16	0.291885908	0.996	0.968
400	ENSDARG00000076386	epdl1	ependymin-like 1	2.06E-11	8.28E-16	-0.918483004	0.09	0.33
401	ENSDARG00000101894	stk10	serine/threonine kinase 10	2.43E-11	9.80E-16	-0.313791668	0.073	0.332
402	ENSDARG00000075795	nol7	nucleolar protein 7	2.51E-11	1.01E-15	0.273877837	0.451	0.253
403	ENSDARG00000016548	eif5b	eukaryotic translation initiation factor 5B	2.62E-11	1.06E-15	0.349484133	0.742	0.581
404	ENSDARG00000097209	cox8b	cytochrome c oxidase subunit 8B	2.62E-11	1.06E-15	-0.648274022	0.193	0.459
405	ENSDARG00000009830	hdlbpa	high density lipoprotein binding protein a	2.72E-11	1.09E-15	-0.41892922	0.639	0.803
406	ENSDARG00000076526	gar1	GAR1 homolog, ribonucleoprotein	2.77E-11	1.12E-15	0.353738419	0.558	0.364
407	ENSDARG00000007836	ctsla	cathepsin La	3.49E-11	1.40E-15	-0.448495391	0.674	0.843
408	ENSDARG00000042458	rfc4	replication factor C (activator 1) 4	3.74E-11	1.51E-15	0.256613262	0.266	0.107
409	ENSDARG00000033466	tagln2	transgelin 2	4.34E-11	1.75E-15	-0.84731784	0.442	0.633
410	ENSDARG00000036834	krt92	keratin 92	4.67E-11	1.88E-15	-1.714195443	0.27	0.516
411	ENSDARG00000103785	sult2st2	sulfotransferase family 2, cytosolic sulfotransferase 2	5.00E-11	2.01E-15	-0.561231527	0.064	0.304
412	ENSDARG00000105068	si:ch1073-443f11.2	si:ch1073-443f11.2	5.17E-11	2.08E-15	-0.409512971	0.077	0.327
413	ENSDARG00000041607	eif4ebp3l	eukaryotic translation initiation factor 4E binding protein 3, like	5.24E-11	2.11E-15	0.315276003	0.644	0.436
414	ENSDARG00000102452	eif3ha	eukaryotic translation initiation factor 3, subunit H, a	6.68E-11	2.69E-15	0.308966938	0.841	0.733
415	ENSDARG00000022767	apobb.1	apolipoprotein Bb, tandem duplicate 1	6.88E-11	2.77E-15	-1.484999901	0.133	0.368
416	ENSDARG00000040764	id1	inhibitor of DNA binding 1, HLH protein	7.43E-11	2.99E-15	0.810637739	0.541	0.341
417	ENSDARG00000010965	psma8	proteasome 20S subunit alpha 8	7.55E-11	3.04E-15	0.358732499	0.764	0.643
418	ENSDARG00000020364	fbp1b	fructose-1,6-bisphosphatase 1b	7.60E-11	3.06E-15	-0.858491348	0.107	0.345
419	ENSDARG00000015662	pla2g12b	phospholipase A2, group XIIB	7.60E-11	3.06E-15	-0.511133739	0.039	0.267
420	ENSDARG00000003531	tcea1	transcription elongation factor A (SII), 1	9.67E-11	3.89E-15	0.286827016	0.481	0.275
421	ENSDARG00000031929	stard14	START domain containing 14	1.21E-10	4.86E-15	-0.680332094	0.099	0.339
422	ENSDARG00000005772	tsr2	TSR2 ribosome maturation factor	1.33E-10	5.35E-15	0.267625132	0.494	0.29
423	ENSDARG00000104837	nudc	nudC nuclear distribution protein	1.59E-10	6.40E-15	0.33272062	0.545	0.355
424	ENSDARG00000039880	arpp19b	cAMP-regulated phosphoprotein 19b	1.59E-10	6.42E-15	0.276135239	0.408	0.21
425	ENSDARG00000017445	eif3i	eukaryotic translation initiation factor 3, subunit I	1.65E-10	6.66E-15	0.256938523	0.837	0.746
426	ENSDARG00000037229	denr	density-regulated protein	1.66E-10	6.67E-15	0.412028303	0.605	0.453
427	ENSDARG00000089368	hopx	HOP homeobox	1.66E-10	6.70E-15	-0.51970121	0.137	0.395
428	ENSDARG00000089626	ptges3b	prostaglandin E synthase 3b (cytosolic)	1.76E-10	7.10E-15	0.361620562	0.708	0.59
429	ENSDARG00000031511	psmb2	proteasome 20S subunit beta 2	1.94E-10	7.80E-15	0.288154143	0.721	0.564
430	ENSDARG00000020944	ezra	ezrin a	2.46E-10	9.91E-15	-0.565824028	0.099	0.337
431	ENSDARG00000019098	cd82a	CD82 molecule a	2.55E-10	1.03E-14	0.657113799	0.459	0.247
432	ENSDARG00000008637	mttp	microsomal triglyceride transfer protein	2.79E-10	1.12E-14	-0.376576544	0.021	0.241
433	ENSDARG00000025348	igfbp5b	insulin-like growth factor binding protein 5b	2.83E-10	1.14E-14	0.520990039	0.275	0.112
434	ENSDARG00000101362	mibp	muscle-specific beta 1 integrin binding protein	2.95E-10	1.19E-14	0.358233832	0.197	0.066
435	ENSDARG00000069977	myg1	melanocyte proliferating gene 1	3.03E-10	1.22E-14	0.29078246	0.511	0.324
436	ENSDARG00000069464	cox7a1	cytochrome c oxidase subunit 7A1	3.04E-10	1.23E-14	-0.421654472	0.073	0.302
437	ENSDARG00000071203	sptssa	serine palmitoyltransferase, small subunit A	3.60E-10	1.45E-14	-0.399308367	0.429	0.66
438	ENSDARG00000077126	snrnp70	small nuclear ribonucleoprotein 70 (U1)	3.69E-10	1.49E-14	0.300548015	0.536	0.344
439	ENSDARG00000040298	apoa4b.1	apolipoprotein A-IV b, tandem duplicate 1	3.82E-10	1.54E-14	-2.111703031	0.292	0.498
440	ENSDARG00000069476	spint2	serine peptidase inhibitor, Kunitz type, 2	3.95E-10	1.59E-14	-0.667286887	0.159	0.404
441	ENSDARG00000044431	ppig	peptidylprolyl isomerase G (cyclophilin G)	3.98E-10	1.60E-14	0.275722044	0.403	0.213
442	ENSDARG00000058371	krt5	keratin 5	4.11E-10	1.66E-14	-1.883103277	0.077	0.306
443	ENSDARG00000101043	ppl	periplakin	4.21E-10	1.69E-14	-0.553292599	0.052	0.282
444	ENSDARG00000059035	porb	P450 (cytochrome) oxidoreductase b	4.28E-10	1.72E-14	-0.373802223	0.064	0.295
445	ENSDARG00000018283	cyba	cytochrome b-245, alpha polypeptide	4.43E-10	1.78E-14	-0.361469812	0.077	0.312
446	ENSDARG00000091656	lsm8	LSM8 homolog, U6 small nuclear RNA associated	4.47E-10	1.80E-14	0.380352522	0.605	0.423
447	ENSDARG00000004034	arhgdig	Rho GDP dissociation inhibitor (GDI) gamma	5.13E-10	2.07E-14	-0.449752258	0.09	0.331
448	ENSDARG00000068478	gpx4a	glutathione peroxidase 4a	5.41E-10	2.18E-14	-1.802038246	0.309	0.51
449	ENSDARG00000059360	srsf3b	serine and arginine rich splicing factor 3b	5.45E-10	2.20E-14	0.332683845	0.798	0.679
450	ENSDARG00000038694	zgc:101744	zgc:101744	5.57E-10	2.24E-14	-0.37922823	0.064	0.297
451	ENSDARG00000040513	zgc:92313	zgc:92313	6.32E-10	2.55E-14	-0.34079852	0.064	0.3
452	ENSDARG00000104818	si:ch211-93f2.1	si:ch211-93f2.1 [Source:ZFIN;Acc:ZDB-GENE-041014-96]	6.39E-10	2.57E-14	-0.422006427	0.047	0.271
453	ENSDARG00000105409	zgc:165555	zgc:165555	6.43E-10	2.59E-14	0.306401493	0.202	0.07
454	ENSDARG00000037108	pfdn6	prefoldin subunit 6	6.94E-10	2.80E-14	0.296929623	0.579	0.41
455	ENSDARG00000101637	ccnd1	cyclin D1	7.44E-10	3.00E-14	0.469802232	0.472	0.278
456	ENSDARG00000089418	si:dkey-164f24.2	si:dkey-164f24.2	8.54E-10	3.44E-14	0.259485721	0.107	0.023
457	ENSDARG00000090063	fa2h	fatty acid 2-hydroxylase	9.72E-10	3.91E-14	-0.300556595	0.06	0.295
458	ENSDARG00000029230	pnp4b	purine nucleoside phosphorylase 4b	9.89E-10	3.98E-14	-0.957074425	0.073	0.297
459	ENSDARG00000020956	pck2	phosphoenolpyruvate carboxykinase 2 (mitochondrial)	1.01E-09	4.08E-14	-0.448051175	0.094	0.327
460	ENSDARG00000052470	igfbp2a	insulin-like growth factor binding protein 2a	1.02E-09	4.12E-14	-0.593990446	0.026	0.238
461	ENSDARG00000036830	krt91	keratin 91	1.05E-09	4.25E-14	-2.117533443	0.18	0.406
462	ENSDARG00000036876	zgc:153284	zgc:153284	1.17E-09	4.72E-14	-0.540951076	0.021	0.231
463	ENSDARG00000051888	ist1	IST1 factor associated with ESCRT-III	1.24E-09	5.00E-14	-0.457590235	0.348	0.585
464	ENSDARG00000070584	clic5b	chloride intracellular channel 5b	1.29E-09	5.21E-14	-0.271824909	0.03	0.247
465	ENSDARG00000032866	erh	ERH mRNA splicing and mitosis factor	1.55E-09	6.25E-14	0.327139801	0.815	0.728
466	ENSDARG00000026726	anxa1a	annexin A1a	1.59E-09	6.41E-14	-1.222296841	0.155	0.377
467	ENSDARG00000019260	dhrs9	dehydrogenase/reductase (SDR family) member 9	1.65E-09	6.65E-14	-0.363995608	0.047	0.272
468	ENSDARG00000093448	mpc1	mitochondrial pyruvate carrier 1	1.78E-09	7.18E-14	-0.496117219	0.395	0.589
469	ENSDARG00000099672	capgb	capping protein (actin filament), gelsolin-like b	1.86E-09	7.47E-14	-0.510888255	0.052	0.269
470	ENSDARG00000018049	sf3b2	splicing factor 3b, subunit 2	2.14E-09	8.63E-14	0.253843937	0.562	0.369
471	ENSDARG00000075014	sqstm1	sequestosome 1	2.65E-09	1.07E-13	-0.520457153	0.245	0.496
472	ENSDARG00000025269	pdcd6ip	programmed cell death 6 interacting protein	2.69E-09	1.08E-13	-0.331546548	0.223	0.486
473	ENSDARG00000002298	ankrd22	ankyrin repeat domain 22	2.79E-09	1.12E-13	-0.393416894	0.056	0.279
474	ENSDARG00000043102	lxn	latexin	2.89E-09	1.16E-13	-0.431315418	0.245	0.515
475	ENSDARG00000001889	tuba1a	tubulin, alpha 1a	2.95E-09	1.19E-13	0.412626742	0.215	0.078
476	ENSDARG00000004017	spag1a	sperm associated antigen 1a	2.99E-09	1.21E-13	-0.277687746	0.107	0.348
477	ENSDARG00000006219	gnl3	guanine nucleotide binding protein-like 3 (nucleolar)	3.20E-09	1.29E-13	0.30993338	0.459	0.275
478	ENSDARG00000009779	mcl1a	MCL1 apoptosis regulator, BCL2 family member a	3.28E-09	1.32E-13	-0.541165601	0.781	0.873
479	ENSDARG00000098191	si:dkey-16l2.20	si:dkey-16l2.20	3.66E-09	1.47E-13	-0.376327885	0.077	0.31
480	ENSDARG00000015653	tnip1	TNFAIP3 interacting protein 1	3.74E-09	1.51E-13	-0.406195937	0.155	0.401
481	ENSDARG00000101347	CABZ01068251.1	METHYLOSOME 50 MEP 50 WD REPEAT CONTAINING 77	3.92E-09	1.58E-13	0.274380051	0.391	0.216
482	ENSDARG00000063535	chd4a	chromodomain helicase DNA binding protein 4a	4.07E-09	1.64E-13	0.280352093	0.403	0.214
483	ENSDARG00000014244	rbmx	RNA binding motif protein X-linked	4.18E-09	1.68E-13	0.271278291	0.382	0.209
484	ENSDARG00000003693	hars	histidyl-tRNA synthetase	4.19E-09	1.69E-13	0.313729706	0.588	0.416
485	ENSDARG00000022995	clic4	chloride intracellular channel 4	4.36E-09	1.75E-13	0.270326735	0.455	0.254
486	ENSDARG00000042010	pklr	pyruvate kinase L/R	4.49E-09	1.81E-13	-0.894790542	0.193	0.405
487	ENSDARG00000017489	ifi45	interferon alpha inducible protein 45	4.78E-09	1.93E-13	-0.651832947	0.112	0.341
488	ENSDARG00000099448	sh3d21	SH3 domain containing 21	4.91E-09	1.98E-13	-0.393217197	0.047	0.26
489	ENSDARG00000015955	cldnc	claudin c	5.24E-09	2.11E-13	-1.080957058	0.167	0.393
490	ENSDARG00000043342	gpx3	glutathione peroxidase 3	5.74E-09	2.31E-13	-0.486201649	0.03	0.234
491	ENSDARG00000004539	ptgs2a	prostaglandin-endoperoxide synthase 2a	5.99E-09	2.41E-13	-0.939910394	0.09	0.308
492	ENSDARG00000024416	twistnb	TWIST neighbor	6.08E-09	2.45E-13	0.254374103	0.455	0.267
493	ENSDARG00000087693	atox1	antioxidant 1 copper chaperone	6.25E-09	2.52E-13	-0.62191252	0.562	0.713
494	ENSDARG00000042864	rpl7l1	ribosomal protein L7-like 1	6.40E-09	2.58E-13	0.30634312	0.558	0.384
495	ENSDARG00000093022	selenoh	selenoprotein H	6.69E-09	2.69E-13	0.337786944	0.532	0.35
496	ENSDARG00000042252	eif4h	eukaryotic translation initiation factor 4h	7.07E-09	2.85E-13	0.307632445	0.592	0.435
497	ENSDARG00000104028	si:dkey-74k8.3	si:dkey-74k8.3	9.08E-09	3.65E-13	-0.274108255	0.073	0.299
498	ENSDARG00000100844	cldn15lb	claudin 15-like b	9.82E-09	3.95E-13	-0.961692463	0.155	0.38
499	ENSDARG00000025789	chd4b	chromodomain helicase DNA binding protein 4b	1.01E-08	4.06E-13	0.297609669	0.549	0.372
500	ENSDARG00000103747	cav1	caveolin 1	1.03E-08	4.16E-13	-0.550726937	0.094	0.32
501	ENSDARG00000056510	gstk1	glutathione S-transferase kappa 1	1.09E-08	4.40E-13	-0.31656086	0.146	0.382
502	ENSDARG00000003527	mak16	MAK16 homolog (S. cerevisiae)	1.41E-08	5.69E-13	0.3249214	0.528	0.361
503	ENSDARG00000091348	rtn3	reticulon 3	1.47E-08	5.93E-13	-0.344583905	0.279	0.524
504	ENSDARG00000063572	perp	p53 apoptosis effector related to pmp22	1.69E-08	6.81E-13	-0.754437621	0.442	0.622
505	ENSDARG00000105177	ilf3b	interleukin enhancer binding factor 3b	1.87E-08	7.54E-13	0.348754641	0.605	0.457
506	ENSDARG00000040121	psma2	proteasome 20S subunit alpha 2	1.92E-08	7.74E-13	0.257439088	0.485	0.314
507	ENSDARG00000007867	dazap2	DAZ associated protein 2	1.98E-08	7.99E-13	-0.356845463	0.326	0.573
508	ENSDARG00000007863	tra2a	transformer 2 alpha homolog	1.99E-08	8.00E-13	0.269787337	0.571	0.392
509	ENSDARG00000038010	rac2	Rac family small GTPase 2	2.02E-08	8.12E-13	-0.439371146	0.099	0.317
510	ENSDARG00000055647	ftr82	finTRIM family, member 82	2.40E-08	9.66E-13	-0.297327768	0.047	0.256
511	ENSDARG00000014572	chpt1	choline phosphotransferase 1	2.47E-08	9.93E-13	-0.349511858	0.069	0.276
512	ENSDARG00000097635	wu:fb18f06	wu:fb18f06	2.54E-08	1.02E-12	-0.423483513	0.052	0.26
513	ENSDARG00000036625	polr2f	polymerase (RNA) II (DNA directed) polypeptide F	3.00E-08	1.21E-12	0.291120702	0.571	0.4
514	ENSDARG00000078659	tmem176	transmembrane protein 176	3.02E-08	1.22E-12	0.285391021	0.365	0.176
515	ENSDARG00000018787	efna1b	ephrin-A1b	3.03E-08	1.22E-12	-0.391350219	0.146	0.378
516	ENSDARG00000061256	si:dkey-44g23.5	si:dkey-44g23.5	3.24E-08	1.31E-12	0.295739546	0.356	0.191
517	ENSDARG00000071021	papss2a	3'-phosphoadenosine 5'-phosphosulfate synthase 2a	3.31E-08	1.33E-12	-0.344567964	0.034	0.235
518	ENSDARG00000037962	psmb7	proteasome 20S subunit beta 7	3.49E-08	1.41E-12	0.297873949	0.863	0.794
519	ENSDARG00000068760	tnks1bp1	tankyrase 1 binding protein 1	4.09E-08	1.65E-12	-0.41641514	0.137	0.373
520	ENSDARG00000021309	rhoca	ras homolog family member Ca	4.34E-08	1.75E-12	-0.423817773	0.399	0.644
521	ENSDARG00000089291	cenpx	centromere protein X	4.42E-08	1.78E-12	0.307301948	0.365	0.196
522	ENSDARG00000078859	g0s2	G0/G1 switch 2	4.45E-08	1.79E-12	-0.71100942	0.043	0.248
523	ENSDARG00000025391	pfdn2	prefoldin subunit 2	4.54E-08	1.83E-12	0.279723021	0.494	0.317
524	ENSDARG00000018459	msrb2	methionine sulfoxide reductase B2	4.73E-08	1.91E-12	-0.305237867	0.039	0.237
525	ENSDARG00000009040	si:ch73-141c7.1	si:ch73-141c7.1	4.89E-08	1.97E-12	-0.441560664	0.077	0.285
526	ENSDARG00000027899	sem1	SEM1 26S proteasome complex subunit	4.92E-08	1.98E-12	0.263062517	0.833	0.723
527	ENSDARG00000077264	wdr43	WD repeat domain 43	5.07E-08	2.04E-12	0.303852272	0.472	0.309
528	ENSDARG00000004588	sox4a	SRY-box transcription factor 4a	5.41E-08	2.18E-12	0.264130144	0.382	0.195
529	ENSDARG00000004930	lmo7a	LIM domain 7a	5.98E-08	2.41E-12	-0.306197056	0.039	0.237
530	ENSDARG00000102175	hamp	hepcidin antimicrobial peptide	6.18E-08	2.49E-12	-1.380567055	0.146	0.351
531	ENSDARG00000010250	nqo1	NAD(P)H dehydrogenase, quinone 1	6.59E-08	2.65E-12	-0.329020156	0.056	0.26
532	ENSDARG00000028198	ube2v2	ubiquitin-conjugating enzyme E2 variant 2	6.83E-08	2.75E-12	0.272690161	0.785	0.691
533	ENSDARG00000022372	kng1	kininogen 1	7.07E-08	2.85E-12	-0.697329673	0.043	0.236
534	ENSDARG00000099425	CABZ01073265.1	complement factor I [Source:NCBI gene;Acc:557557]	7.69E-08	3.10E-12	-0.537113618	0.021	0.206
535	ENSDARG00000010267	dpydb	dihydropyrimidine dehydrogenase b	7.83E-08	3.15E-12	-0.420853054	0.039	0.232
536	ENSDARG00000009488	gipc2	GIPC PDZ domain containing family, member 2	8.21E-08	3.31E-12	-0.278256392	0.099	0.323
537	ENSDARG00000035326	nccrp1	P1, F-box associated domain containing	8.26E-08	3.33E-12	-0.688073855	0.318	0.523
538	ENSDARG00000055876	msmo1	methylsterol monooxygenase 1	8.41E-08	3.39E-12	-0.827667848	0.167	0.385
539	ENSDARG00000030038	grcc10	gene rich cluster, C10 gene	8.89E-08	3.58E-12	0.251409133	0.438	0.258
540	ENSDARG00000045306	slc51a	solute carrier family 51 alpha subunit	9.43E-08	3.80E-12	-0.369560035	0.03	0.22
541	ENSDARG00000100825	calm3a	calmodulin 3a (phosphorylase kinase, delta)	9.46E-08	3.81E-12	0.355557499	0.309	0.152
542	ENSDARG00000035325	srsf7a	serine and arginine rich splicing factor 7a	9.83E-08	3.96E-12	0.301444706	0.609	0.468
543	ENSDARG00000013075	mrpl11	mitochondrial ribosomal protein L11	9.98E-08	4.02E-12	0.265771579	0.515	0.352
544	ENSDARG00000003429	hnrnpdl	heterogeneous nuclear ribonucleoprotein D-like	1.10E-07	4.41E-12	0.314495628	0.67	0.521
545	ENSDARG00000058454	dynll1	dynein, light chain, LC8-type 1	1.11E-07	4.48E-12	0.353393601	0.661	0.505
546	ENSDARG00000038576	ube2d1b	ubiquitin-conjugating enzyme E2D 1b	1.21E-07	4.86E-12	-0.4415326	0.485	0.676
547	ENSDARG00000036481	tcn2	transcobalamin II	1.24E-07	4.98E-12	-0.379317897	0.073	0.274
548	ENSDARG00000013711	zgc:77486	zgc:77486	1.41E-07	5.66E-12	-0.410179685	0.21	0.427
549	ENSDARG00000088116	gstm.3	glutathione S-transferase mu tandem duplicate 3	1.45E-07	5.84E-12	-0.748497464	0.073	0.272
550	ENSDARG00000028017	tp53inp1	tumor protein p53 inducible nuclear protein 1	1.47E-07	5.91E-12	-0.278519817	0.077	0.291
551	ENSDARG00000099351	igfbp1a	insulin-like growth factor binding protein 1a	1.62E-07	6.54E-12	-0.91299985	0.481	0.669
552	ENSDARG00000014577	rhpn2	rhophilin, Rho GTPase binding protein 2	1.67E-07	6.74E-12	-0.362136128	0.124	0.341
553	ENSDARG00000000212	krt97	keratin 97	1.74E-07	6.99E-12	-1.597318358	0.15	0.352
554	ENSDARG00000002190	chmp2bb	charged multivesicular body protein 2Bb	1.79E-07	7.20E-12	-0.383538035	0.283	0.503
555	ENSDARG00000055365	si:dkey-25e12.3	si:dkey-25e12.3	1.87E-07	7.52E-12	-0.305770546	0.086	0.297
556	ENSDARG00000100582	si:ch211-195b11.3	si:ch211-195b11.3	1.99E-07	8.00E-12	-2.31159038	0.3	0.497
557	ENSDARG00000101160	apoa4a	apolipoprotein A-IV a	2.12E-07	8.54E-12	-1.414509727	0.167	0.378
558	ENSDARG00000029406	h2afx	H2A histone family, member X [Source:ZFIN;Acc:ZDB-GENE-040426-987]	2.44E-07	9.83E-12	0.319177073	0.322	0.166
559	ENSDARG00000012194	scp2a	sterol carrier protein 2a	2.59E-07	1.04E-11	-0.831094344	0.176	0.368
560	ENSDARG00000026476	tia1l	cytotoxic granule-associated RNA binding protein 1, like	2.71E-07	1.09E-11	0.269132312	0.567	0.396
561	ENSDARG00000074507	rmdn1	regulator of microtubule dynamics 1	2.75E-07	1.11E-11	-0.324673383	0.232	0.45
562	ENSDARG00000005754	ptprfb	protein tyrosine phosphatase receptor type Fb	3.08E-07	1.24E-11	-0.284719099	0.133	0.353
563	ENSDARG00000104108	slco1d1	solute carrier organic anion transporter family, member 1D1	3.57E-07	1.44E-11	-0.413583959	0.03	0.21
564	ENSDARG00000020926	creb3l3l	cAMP responsive element binding protein 3-like 3 like	3.67E-07	1.48E-11	-0.289649513	0.129	0.35
565	ENSDARG00000055912	nipa2	NIPA magnesium transporter 2	3.73E-07	1.50E-11	-0.262198308	0.159	0.384
566	ENSDARG00000032296	pomp	proteasome maturation protein	3.75E-07	1.51E-11	0.288392948	0.798	0.739
567	ENSDARG00000016871	smarce1	SWI/SNF related, matrix associated, actin dependent regulator of chromatin, subfamily e, member 1	3.96E-07	1.59E-11	0.285285926	0.678	0.541
568	ENSDARG00000096533	rltgr	RAMP-like triterpene glycoside receptor	3.99E-07	1.61E-11	-0.271699531	0.034	0.217
569	ENSDARG00000037960	lrrc17	leucine rich repeat containing 17	4.09E-07	1.65E-11	0.274635614	0.21	0.084
570	ENSDARG00000045847	si:ch211-214j24.10	si:ch211-214j24.10	4.42E-07	1.78E-11	-0.402330219	0.442	0.647
571	ENSDARG00000056160	hspd1	heat shock 60 protein 1	4.69E-07	1.89E-11	0.297225988	0.597	0.427
572	ENSDARG00000003216	anxa2a	annexin A2a	4.97E-07	2.00E-11	-0.910314891	0.223	0.437
573	ENSDARG00000102456	cfhl4	complement factor H like 4	6.06E-07	2.44E-11	-0.646881972	0.017	0.189
574	ENSDARG00000077405	psip1b	PC4 and SFRS1 interacting protein 1b	6.24E-07	2.51E-11	0.287322362	0.403	0.23
575	ENSDARG00000042332	plin2	perilipin 2	6.24E-07	2.51E-11	-0.652939974	0.18	0.379
576	ENSDARG00000103720	zgc:162730	zgc:162730	6.64E-07	2.68E-11	-0.4581443	0.674	0.845
577	ENSDARG00000036588	mhc1zba	major histocompatibility complex class I ZBA	6.73E-07	2.71E-11	-0.340505575	0.116	0.334
578	ENSDARG00000021372	tob1b	transducer of ERBB2, 1b	6.99E-07	2.82E-11	-0.384142396	0.339	0.574
579	ENSDARG00000058693	cast	calpastatin	7.65E-07	3.08E-11	-0.371224936	0.129	0.336
580	ENSDARG00000096359	eppk1	epiplakin 1	7.83E-07	3.15E-11	-0.265208364	0.039	0.224
581	ENSDARG00000013721	g6pca.2	glucose-6-phosphatase a, catalytic subunit, tandem duplicate 2	8.05E-07	3.24E-11	-0.423035691	0.026	0.201
582	ENSDARG00000061383	serpinf2b	serpin peptidase inhibitor, clade F (alpha-2 antiplasmin, pigment epithelium derived factor), member 2b	8.07E-07	3.25E-11	-0.77812876	0.043	0.22
583	ENSDARG00000052734	hmgcra	3-hydroxy-3-methylglutaryl-CoA reductase a	8.20E-07	3.30E-11	-0.700817157	0.094	0.287
584	ENSDARG00000099819	sb:cb1058	sb:cb1058	8.39E-07	3.38E-11	-0.286375092	0.06	0.253
585	ENSDARG00000070038	rbp2a	retinol binding protein 2a, cellular	8.81E-07	3.55E-11	-1.852924446	0.378	0.534
586	ENSDARG00000078233	ctnnd1	catenin (cadherin-associated protein), delta 1	9.58E-07	3.86E-11	-0.365279336	0.356	0.583
587	ENSDARG00000035679	si:rp71-45k5.4	si:rp71-45k5.4	9.70E-07	3.91E-11	0.255313757	0.631	0.492
588	ENSDARG00000018425	ddx61	DEAD (Asp-Glu-Ala-Asp) box helicase 61	1.02E-06	4.12E-11	0.277254697	0.704	0.589
589	ENSDARG00000009640	psmb1	proteasome 20S subunit beta 1	1.09E-06	4.41E-11	0.265820448	0.781	0.68
590	ENSDARG00000042684	serpinc1	serpin peptidase inhibitor, clade C (antithrombin), member 1	1.31E-06	5.29E-11	-0.818089745	0.026	0.195
591	ENSDARG00000086618	psma3	proteasome 20S subunit alpha 3	1.34E-06	5.41E-11	0.355719314	0.687	0.594
592	ENSDARG00000023820	faxdc2	fatty acid hydroxylase domain containing 2	1.37E-06	5.52E-11	-0.449011411	0.077	0.266
593	ENSDARG00000007285	mrpl57	mitochondrial ribosomal protein L57	1.42E-06	5.70E-11	0.273182894	0.609	0.487
594	ENSDARG00000027249	btg1	B-cell translocation gene 1, anti-proliferative	1.45E-06	5.83E-11	-0.436780903	0.781	0.858
595	ENSDARG00000098935	bxdc2	brix domain containing 2	1.47E-06	5.91E-11	0.281978747	0.472	0.318
596	ENSDARG00000041339	zgc:92380	zgc:92380	1.49E-06	6.01E-11	-0.607850243	0.013	0.178
597	ENSDARG00000039162	rhebl1	Ras homolog, mTORC1 binding like 1	1.53E-06	6.15E-11	0.250561365	0.391	0.236
598	ENSDARG00000077004	aldh1l1	aldehyde dehydrogenase 1 family, member L1	1.60E-06	6.45E-11	-0.481625107	0.099	0.287
599	ENSDARG00000013968	psap	prosaposin	1.67E-06	6.73E-11	-0.426626611	0.433	0.636
600	ENSDARG00000036754	hmgn3	high mobility group nucleosomal binding domain 3	1.92E-06	7.74E-11	0.290874351	0.464	0.288
601	ENSDARG00000035329	capns1a	calpain, small subunit 1 a	1.96E-06	7.90E-11	-0.52681642	0.386	0.574
602	ENSDARG00000044001	lgals3b	lectin, galactoside binding soluble 3b	2.21E-06	8.90E-11	-0.59590207	0.386	0.571
603	ENSDARG00000099312	jpt1b	Jupiter microtubule associated homolog 1b	2.30E-06	9.25E-11	0.268569319	0.67	0.453
604	ENSDARG00000002986	gda	guanine deaminase	2.47E-06	9.95E-11	-0.534386167	0.064	0.245
605	ENSDARG00000014626	dlx3b	distal-less homeobox 3b	2.61E-06	1.05E-10	0.522094696	0.266	0.129
606	ENSDARG00000045928	psma4	proteasome 20S subunit alpha 4	2.68E-06	1.08E-10	0.256295383	0.704	0.598
607	ENSDARG00000042953	cyp2n13	cytochrome P450, family 2, subfamily N, polypeptide 13	2.79E-06	1.12E-10	-0.372110447	0.06	0.241
608	ENSDARG00000088514	and1	actinodin1	2.80E-06	1.13E-10	0.710049663	0.137	0.045
609	ENSDARG00000027099	psmc4	proteasome 26S subunit, ATPase 4	2.80E-06	1.13E-10	0.2685383	0.605	0.471
610	ENSDARG00000015575	cyp3c1	cytochrome P450, family 3, subfamily c, polypeptide 1	2.83E-06	1.14E-10	-0.30664667	0.155	0.371
611	ENSDARG00000051939	pcxb	pyruvate carboxylase b	2.89E-06	1.16E-10	-0.268050018	0.021	0.19
612	ENSDARG00000071014	s100u	S100 calcium binding protein U	2.91E-06	1.17E-10	-0.423793351	0.21	0.436
613	ENSDARG00000056108	ndufa4	NADH:ubiquinone oxidoreductase subunit A4	2.97E-06	1.20E-10	-0.50343441	0.172	0.368
614	ENSDARG00000017602	ccng2	cyclin G2	3.04E-06	1.23E-10	-0.326540696	0.137	0.341
615	ENSDARG00000103929	ildr1a	immunoglobulin-like domain containing receptor 1a	3.07E-06	1.24E-10	-0.316957448	0.03	0.203
616	ENSDARG00000023111	plg	plasminogen	3.08E-06	1.24E-10	-0.708943758	0.021	0.184
617	ENSDARG00000013561	pgm1	phosphoglucomutase 1	3.33E-06	1.34E-10	-0.401894011	0.146	0.335
618	ENSDARG00000069100	aldh9a1a.1	aldehyde dehydrogenase 9 family, member A1a, tandem duplicate 1	3.36E-06	1.35E-10	-0.496591789	0.519	0.667
619	ENSDARG00000095157	zgc:163080	zgc:163080	3.48E-06	1.40E-10	-0.413804674	0.296	0.485
620	ENSDARG00000011613	rbm39a	RNA binding motif protein 39a	3.75E-06	1.51E-10	0.265684699	0.498	0.339
621	ENSDARG00000104537	cox7c	cytochrome c oxidase subunit 7C	3.95E-06	1.59E-10	-0.346665887	0.974	0.95
622	ENSDARG00000020258	ewsr1a	EWS RNA-binding protein 1a	3.96E-06	1.59E-10	0.272740679	0.515	0.363
623	ENSDARG00000061228	pfdn4	prefoldin subunit 4	4.03E-06	1.62E-10	0.292570714	0.7	0.622
624	ENSDARG00000039185	nfyba	nuclear transcription factor Y, beta a	4.28E-06	1.73E-10	0.26529792	0.433	0.276
625	ENSDARG00000055278	cfb	complement factor B	4.41E-06	1.78E-10	-0.534350259	0.017	0.176
626	ENSDARG00000004906	stip1	stress-induced phosphoprotein 1	4.49E-06	1.81E-10	0.25293834	0.584	0.438
627	ENSDARG00000095863	afp4	antifreeze protein type IV	4.52E-06	1.82E-10	-1.969018075	0.433	0.572
628	ENSDARG00000019492	shbg	sex hormone-binding globulin	4.59E-06	1.85E-10	-0.354565968	0.004	0.157
629	ENSDARG00000053831	vtnb	vitronectin b	4.75E-06	1.91E-10	-0.501266367	0.021	0.182
630	ENSDARG00000038666	igfbp1b	insulin-like growth factor binding protein 1b	5.22E-06	2.10E-10	-0.542928363	0.052	0.225
631	ENSDARG00000002344	tubb4b	tubulin, beta 4B class IVb	5.29E-06	2.13E-10	0.373042937	0.94	0.921
632	ENSDARG00000089310	gc	GC vitamin D binding protein	5.46E-06	2.20E-10	-1.122432086	0.056	0.227
633	ENSDARG00000070475	khdrbs1b	KH domain containing, RNA binding, signal transduction associated 1b	5.55E-06	2.23E-10	0.258376763	0.395	0.241
634	ENSDARG00000091061	slc38a3b	solute carrier family 38 member 3b	5.56E-06	2.24E-10	-0.421829132	0.039	0.208
635	ENSDARG00000004141	zgc:92630	zgc:92630	5.83E-06	2.35E-10	-0.328981522	0.086	0.275
636	ENSDARG00000063612	antxr1c	ANTXR cell adhesion molecule 1c	6.08E-06	2.45E-10	0.255944882	0.236	0.106
637	ENSDARG00000007323	chmp4bb	charged multivesicular body protein 4Bb	6.19E-06	2.49E-10	-0.386855264	0.361	0.576
638	ENSDARG00000028336	dhdhl	dihydrodiol dehydrogenase (dimeric), like	6.31E-06	2.54E-10	-0.350953319	0.185	0.389
639	ENSDARG00000019986	grhprb	glyoxylate reductase/hydroxypyruvate reductase b	6.77E-06	2.72E-10	-0.756413576	0.069	0.244
640	ENSDARG00000055036	itih3a	inter-alpha-trypsin inhibitor heavy chain 3a	6.99E-06	2.81E-10	-0.355161726	0.009	0.162
641	ENSDARG00000042780	apoba	apolipoprotein Ba	7.10E-06	2.86E-10	-0.429274711	0.009	0.162
642	ENSDARG00000090943	CABZ01033205.1	uncharacterized LOC100002960 [Source:NCBI gene;Acc:100002960]	7.86E-06	3.16E-10	-0.292955696	0.009	0.161
643	ENSDARG00000006526	fn1b	fibronectin 1b	8.00E-06	3.22E-10	-0.871671183	0.245	0.433
644	ENSDARG00000053858	crip1	cysteine-rich protein 1	8.52E-06	3.43E-10	-0.904168309	0.339	0.515
645	ENSDARG00000051861	pkp3a	plakophilin 3a	9.67E-06	3.89E-10	-0.284746166	0.03	0.193
646	ENSDARG00000098746	dhrs13l1	dehydrogenase/reductase (SDR family) member 13 like 1	1.02E-05	4.09E-10	-0.564388687	0.086	0.266
647	ENSDARG00000045695	myca	MYC proto-oncogene, bHLH transcription factor a	1.02E-05	4.11E-10	0.403923994	0.313	0.171
648	ENSDARG00000021987	plecb	plectin b	1.03E-05	4.15E-10	-0.364488761	0.21	0.416
649	ENSDARG00000063295	myh9a	myosin, heavy chain 9a, non-muscle	1.03E-05	4.15E-10	-0.287005127	0.034	0.2
650	ENSDARG00000100442	cfh	complement factor H	1.15E-05	4.64E-10	-0.504264667	0.013	0.165
651	ENSDARG00000034677	scel	sciellin	1.16E-05	4.65E-10	-0.52104546	0.021	0.178
652	ENSDARG00000012234	psme3	proteasome activator subunit 3	1.18E-05	4.75E-10	0.306221699	0.472	0.324
653	ENSDARG00000010658	insig1	insulin induced gene 1	1.19E-05	4.80E-10	-0.28563304	0.206	0.427
654	ENSDARG00000101794	rpl26	ribosomal protein L26	1.27E-05	5.12E-10	-0.496918696	0.326	0.559
655	ENSDARG00000021669	sec61a1	SEC61 translocon alpha 1 subunit	1.29E-05	5.19E-10	-0.329073734	0.597	0.747
656	ENSDARG00000009978	icn	ictacalcin	1.30E-05	5.22E-10	-1.874096136	0.871	0.922
657	ENSDARG00000039677	dsc2l	desmocollin 2 like	1.33E-05	5.35E-10	-0.252203334	0.052	0.225
658	ENSDARG00000061100	nars	asparaginyl-tRNA synthetase [Source:ZFIN;Acc:ZDB-GENE-030131-1016]	1.37E-05	5.52E-10	0.314451689	0.558	0.409
659	ENSDARG00000026376	aco1	aconitase 1, soluble	1.40E-05	5.65E-10	-0.318546205	0.309	0.502
660	ENSDARG00000102482	zgc:165573	zgc:165573	1.54E-05	6.19E-10	-0.301021506	0.172	0.379
661	ENSDARG00000011521	upb1	ureidopropionase, beta	1.57E-05	6.32E-10	-0.269536747	0.047	0.217
662	ENSDARG00000038153	lgals2b	lectin, galactoside-binding, soluble, 2b	1.62E-05	6.52E-10	-1.012489073	0.828	0.869
663	ENSDARG00000069293	ahsg2	alpha-2-HS-glycoprotein 2	1.64E-05	6.61E-10	-0.303633968	0	0.143
664	ENSDARG00000039605	mat1a	methionine adenosyltransferase I, alpha	1.70E-05	6.86E-10	-0.432452285	0.056	0.226
665	ENSDARG00000037191	ttr	transthyretin (prealbumin, amyloidosis type I)	1.82E-05	7.32E-10	-1.257828305	0.056	0.219
666	ENSDARG00000097959	si:dkey-248g15.3	si:dkey-248g15.3	1.87E-05	7.54E-10	-2.063326496	0.163	0.349
667	ENSDARG00000007720	sub1b	SUB1 regulator of transcription b	1.92E-05	7.75E-10	0.26621912	0.464	0.314
668	ENSDARG00000103980	ets2	v-ets avian erythroblastosis virus E26 oncogene homolog 2	2.03E-05	8.19E-10	-0.257371728	0.3	0.526
669	ENSDARG00000038577	cox6c	cytochrome c oxidase subunit 6C	2.26E-05	9.09E-10	-0.31122256	0.923	0.931
670	ENSDARG00000018146	gpx1a	glutathione peroxidase 1a	2.27E-05	9.13E-10	-0.420086563	0.249	0.437
671	ENSDARG00000033227	lect2l	leukocyte cell-derived chemotaxin 2 like	2.28E-05	9.17E-10	-1.193177599	0.103	0.275
672	ENSDARG00000037425	s100a10a	S100 calcium binding protein A10a	2.28E-05	9.18E-10	-1.597777676	0.21	0.396
673	ENSDARG00000043279	aqp12	aquaporin 12	2.30E-05	9.24E-10	-0.566263039	0.056	0.217
674	ENSDARG00000026611	socs3b	suppressor of cytokine signaling 3b	2.41E-05	9.72E-10	0.255262386	0.528	0.362
675	ENSDARG00000006260	tuba8l4	tubulin, alpha 8 like 4	2.43E-05	9.78E-10	0.437962793	0.828	0.788
676	ENSDARG00000099624	chmp1b	chromatin modifying protein 1B	2.46E-05	9.92E-10	-0.402213109	0.425	0.618
677	ENSDARG00000104329	si:ch73-281k2.5	si:ch73-281k2.5	2.48E-05	9.99E-10	-0.368139759	0.013	0.16
678	ENSDARG00000056314	a2ml	alpha-2-macroglobulin-like	2.58E-05	1.04E-09	-0.644796884	0.021	0.172
679	ENSDARG00000095743	sox11b	SRY-box transcription factor 11b	2.71E-05	1.09E-09	0.259287371	0.185	0.076
680	ENSDARG00000105187	gcshb	glycine cleavage system protein H (aminomethyl carrier), b	2.73E-05	1.10E-09	-0.344440841	0.082	0.257
681	ENSDARG00000025338	hagh	hydroxyacylglutathione hydrolase	2.76E-05	1.11E-09	-0.250541807	0.172	0.37
682	ENSDARG00000040076	pycard	PYD and CARD domain containing	2.84E-05	1.15E-09	-0.380681113	0.064	0.232
683	ENSDARG00000029388	si:dkey-90m5.4	si:dkey-90m5.4	2.87E-05	1.16E-09	-0.351203853	0.009	0.153
684	ENSDARG00000016319	c9	complement component 9	2.99E-05	1.20E-09	-0.829195366	0.043	0.199
685	ENSDARG00000070702	s100v2	S100 calcium binding protein V2	3.00E-05	1.21E-09	-0.736533563	0.245	0.415
686	ENSDARG00000042641	cyp51	cytochrome P450, family 51	3.13E-05	1.26E-09	-0.513931771	0.103	0.278
687	ENSDARG00000057992	fstb	follistatin b	3.17E-05	1.28E-09	0.313843464	0.193	0.08
688	ENSDARG00000068434	h3f3b.1		3.25E-05	1.31E-09	0.251821169	0.803	0.716
689	ENSDARG00000007421	ftcd	formimidoyltransferase cyclodeaminase	3.36E-05	1.35E-09	-0.348895009	0.03	0.185
690	ENSDARG00000058996	jam2a	junctional adhesion molecule 2a	3.61E-05	1.45E-09	0.284089892	0.167	0.065
691	ENSDARG00000054319	oxct1b	3-oxoacid CoA transferase 1b	3.71E-05	1.50E-09	-0.451942231	0.021	0.172
692	ENSDARG00000100223	gpa33a	glycoprotein A33 (transmembrane), paralog a	3.90E-05	1.57E-09	-0.368065042	0.052	0.213
693	ENSDARG00000104068	gstp1	glutathione S-transferase pi 1	3.91E-05	1.57E-09	-0.900811839	0.687	0.771
694	ENSDARG00000013250	tars	threonyl-tRNA synthetase [Source:ZFIN;Acc:ZDB-GENE-041010-218]	3.97E-05	1.60E-09	0.299565138	0.579	0.448
695	ENSDARG00000040747	tm4sf4	transmembrane 4 L six family member 4	4.10E-05	1.65E-09	-1.384854416	0.309	0.477
696	ENSDARG00000056026	tprg1	tumor protein p63 regulated 1	4.24E-05	1.71E-09	-0.329726167	0.039	0.201
697	ENSDARG00000011740	u2af2b	U2 small nuclear RNA auxiliary factor 2b	4.27E-05	1.72E-09	0.277481098	0.549	0.425
698	ENSDARG00000035882	rida	reactive intermediate imine deaminase A homolog	4.39E-05	1.77E-09	-0.396501196	0.133	0.308
699	ENSDARG00000038199	cdab	cytidine deaminase b	4.41E-05	1.78E-09	-0.493088129	0.034	0.188
700	ENSDARG00000038066	kpna2	karyopherin alpha 2 (RAG cohort 1, importin alpha 1)	4.43E-05	1.78E-09	0.252895173	0.159	0.06
701	ENSDARG00000102076	spink2.1	serine peptidase inhibitor, Kazal type 2, tandem duplicate 1	4.48E-05	1.80E-09	-0.395366043	0.133	0.313
702	ENSDARG00000003564	dohh	deoxyhypusine hydroxylase/monooxygenase	4.55E-05	1.83E-09	0.25491701	0.395	0.252
703	ENSDARG00000086740	phyh	phytanoyl-CoA 2-hydroxylase	4.59E-05	1.85E-09	-0.334201264	0.09	0.26
704	ENSDARG00000059357	sarnp	SAP domain containing ribonucleoprotein	4.74E-05	1.91E-09	0.251864055	0.584	0.453
705	ENSDARG00000056167	hspe1	heat shock 10 protein 1	4.76E-05	1.92E-09	0.258847648	0.845	0.736
706	ENSDARG00000078757	si:ch211-212c13.8	si:ch211-212c13.8	4.77E-05	1.92E-09	-0.988054944	0.039	0.19
707	ENSDARG00000038768	mrpl12	mitochondrial ribosomal protein L12	4.80E-05	1.93E-09	0.295516292	0.545	0.42
708	ENSDARG00000068214	ccni	cyclin I	4.86E-05	1.96E-09	-0.345848513	0.618	0.776
709	ENSDARG00000012076	apoa1a	apolipoprotein A-Ia	5.17E-05	2.08E-09	-1.370358254	0.318	0.486
710	ENSDARG00000008363	mcl1b	MCL1 apoptosis regulator, BCL2 family member b	5.80E-05	2.34E-09	-0.408444172	0.536	0.714
711	ENSDARG00000092998	si:ch211-202f5.3	si:ch211-202f5.3	5.84E-05	2.35E-09	-0.297956911	0.034	0.189
712	ENSDARG00000096739	si:dkey-219e21.2	si:dkey-219e21.2	5.95E-05	2.39E-09	-0.392656545	0.099	0.271
713	ENSDARG00000067851	lcn15	lipocalin 15	6.20E-05	2.50E-09	-0.299597704	0.021	0.169
714	ENSDARG00000051912	hbxb	hemopexin b [Source:ZFIN;Acc:ZDB-GENE-060929-800]	6.50E-05	2.62E-09	-0.35486896	0.013	0.154
715	ENSDARG00000052690	arrdc3a	arrestin domain containing 3a	6.54E-05	2.64E-09	-0.28393114	0.232	0.443
716	ENSDARG00000103025	hmgcs1	3-hydroxy-3-methylglutaryl-CoA synthase 1 (soluble)	6.56E-05	2.64E-09	-0.405155649	0.112	0.29
717	ENSDARG00000042613	crp3	C-reactive protein 3	6.75E-05	2.72E-09	-0.877837091	0.034	0.183
718	ENSDARG00000038695	elavl1a	ELAV like RNA binding protein 1a	6.76E-05	2.72E-09	0.250551783	0.614	0.493
719	ENSDARG00000056239	tmem45b	transmembrane protein 45B	6.95E-05	2.80E-09	-0.266176088	0.034	0.187
720	ENSDARG00000021208	serpind1	serpin peptidase inhibitor, clade D (heparin cofactor), member 1	7.13E-05	2.87E-09	-0.265608482	0.009	0.147
721	ENSDARG00000013804	capns1b	calpain, small subunit 1 b	7.26E-05	2.92E-09	-0.463712216	0.524	0.671
722	ENSDARG00000043663	faub	FAU ubiquitin like and ribosomal protein S30 fusion b	7.52E-05	3.03E-09	-0.340998548	0.253	0.45
723	ENSDARG00000024116	vamp8	vesicle-associated membrane protein 8 (endobrevin)	7.56E-05	3.04E-09	-0.291965802	0.039	0.191
724	ENSDARG00000016771	tfa	transferrin-a	7.74E-05	3.12E-09	-2.534232862	0.322	0.504
725	ENSDARG00000069461	rnaseka	ribonuclease, RNase K a	7.95E-05	3.20E-09	-0.294155252	0.365	0.575
726	ENSDARG00000056498	crp2	C-reactive protein 2	7.98E-05	3.21E-09	-1.50615213	0.086	0.246
727	ENSDARG00000039887	c1qbp	complement component 1, q subcomponent binding protein	8.08E-05	3.25E-09	0.322229168	0.661	0.574
728	ENSDARG00000006603	csrp1a	cysteine and glycine-rich protein 1a	8.19E-05	3.30E-09	-0.330578274	0.146	0.331
729	ENSDARG00000098853	ehd1a	EH-domain containing 1a	8.20E-05	3.30E-09	-0.27268042	0.172	0.368
730	ENSDARG00000003523	itln3	intelectin 3	8.45E-05	3.40E-09	-0.337598815	0.013	0.153
731	ENSDARG00000044975	krt94	keratin 94	9.19E-05	3.70E-09	-1.072038207	0.052	0.207
732	ENSDARG00000044132	ogna	osteoglycin, paralog a	9.96E-05	4.01E-09	0.661313641	0.116	0.038
733	ENSDARG00000025147	cd63	CD63 molecule	0.000100906	4.06E-09	-0.563570206	0.867	0.91
734	ENSDARG00000021004	c5	complement component 5	0.000102419	4.12E-09	-0.255598257	0.013	0.151
735	ENSDARG00000006215	akr1b1	aldo-keto reductase family 1, member B1 (aldose reductase) [Source:ZFIN;Acc:ZDB-GENE-040625-7]	0.00010552	4.25E-09	-0.307062706	0.082	0.249
736	ENSDARG00000036171	rnasel3	ribonuclease like 3	0.000106214	4.28E-09	-0.386474377	0.013	0.152
737	ENSDARG00000089362	grn1	granulin 1	0.000107062	4.31E-09	-0.821120502	0.073	0.244
738	ENSDARG00000055705	f5	coagulation factor V	0.000108764	4.38E-09	-0.396600247	0.03	0.175
739	ENSDARG00000057498	habp2	hyaluronan binding protein 2	0.000109528	4.41E-09	-0.266281513	0.009	0.144
740	ENSDARG00000104359	anxa1c	annexin A1c	0.000117918	4.75E-09	-1.262574455	0.043	0.192
741	ENSDARG00000045089	si:ch211-270n8.1	si:ch211-270n8.1	0.000129561	5.22E-09	-1.072409337	0.06	0.214
742	ENSDARG00000056656	tspan18a	tetraspanin 18a	0.00013863	5.58E-09	0.276281826	0.197	0.086
743	ENSDARG00000016855	sf3b5	splicing factor 3b, subunit 5	0.000140503	5.66E-09	0.294953029	0.494	0.351
744	ENSDARG00000016412	agt	angiotensinogen	0.000147484	5.94E-09	-0.742601898	0.06	0.211
745	ENSDARG00000097973	si:ch1073-190k2.1	si:ch1073-190k2.1	0.000154484	6.22E-09	-0.543523816	0.047	0.198
746	ENSDARG00000055759	efhd2	EF-hand domain family, member D2	0.000177387	7.14E-09	-0.2573857	0.197	0.4
747	ENSDARG00000054588	cox6a2	cytochrome c oxidase subunit 6A2	0.000181393	7.30E-09	-0.259954584	0.073	0.239
748	ENSDARG00000105116	p4hb	prolyl 4-hydroxylase, beta polypeptide	0.000192345	7.75E-09	-0.407351133	0.468	0.643
749	ENSDARG00000103718	chmp5b	charged multivesicular body protein 5b	0.000196708	7.92E-09	-0.369939092	0.506	0.669
750	ENSDARG00000013522	pck1	phosphoenolpyruvate carboxykinase 1 (soluble)	0.000200418	8.07E-09	-1.016804665	0.189	0.352
751	ENSDARG00000070078	abcb11b	ATP-binding cassette, sub-family B (MDR/TAP), member 11b	0.000208439	8.39E-09	-0.311434413	0.013	0.147
752	ENSDARG00000042620	gstr	glutathione S-transferase rho	0.000211906	8.53E-09	-0.581801921	0.408	0.535
753	ENSDARG00000033364	mgst3b	microsomal glutathione S-transferase 3b	0.000215486	8.68E-09	-0.580455976	0.605	0.741
754	ENSDARG00000105528	si:dkey-86l18.10	si:dkey-86l18.10	0.000222589	8.96E-09	-0.410478599	0.021	0.16
755	ENSDARG00000028106	glrx	glutaredoxin (thioltransferase)	0.000224125	9.02E-09	-0.308257928	0.373	0.584
756	ENSDARG00000076448	serpinf2a	serpin peptidase inhibitor, clade F (alpha-2 antiplasmin, pigment epithelium derived factor), member 2a	0.000228982	9.22E-09	-0.378360434	0.021	0.158
757	ENSDARG00000052705	pkp1b	plakophilin 1b	0.00024743	9.96E-09	-0.407363358	0.043	0.191
758	ENSDARG00000101181	s100w	S100 calcium binding protein W	0.000262868	1.06E-08	-0.43347454	0.043	0.188
759	ENSDARG00000036041	f2	coagulation factor II (thrombin)	0.000265364	1.07E-08	-0.646383005	0.043	0.185
760	ENSDARG00000007141	psmc3	proteasome 26S subunit, ATPase 3	0.000283162	1.14E-08	0.266417596	0.532	0.406
761	ENSDARG00000045414	elovl2	ELOVL fatty acid elongase 2	0.000293064	1.18E-08	-0.438565039	0.082	0.236
762	ENSDARG00000079497	tcima	transcriptional and immune response regulator a	0.000308031	1.24E-08	-0.464275555	0.335	0.521
763	ENSDARG00000079302	and2	actinodin2	0.000314503	1.27E-08	2.200717167	0.185	0.084
764	ENSDARG00000078619	pnp5a	purine nucleoside phosphorylase 5a	0.000317145	1.28E-08	-0.498484899	0.262	0.437
765	ENSDARG00000014727	acox1	acyl-CoA oxidase 1, palmitoyl	0.00031733	1.28E-08	-0.332362235	0.112	0.274
766	ENSDARG00000037012	slc3a2b	solute carrier family 3 member 2b	0.000317398	1.28E-08	0.266314095	0.575	0.404
767	ENSDARG00000024160	hao1	hydroxyacid oxidase (glycolate oxidase) 1	0.00034967	1.41E-08	-0.547507894	0.052	0.197
768	ENSDARG00000057437	apodb	apolipoprotein Db	0.0003536	1.42E-08	-0.689482628	0.017	0.152
769	ENSDARG00000095796	si:dkey-87o1.2	si:dkey-87o1.2	0.000367503	1.48E-08	-0.441646983	0.052	0.203
770	ENSDARG00000020187	GCA	zgc:92027 [Source:ZFIN;Acc:ZDB-GENE-040930-3]	0.000382459	1.54E-08	-0.320224934	0.614	0.739
771	ENSDARG00000097746	si:rp71-77l1.1	si:rp71-77l1.1	0.000382888	1.54E-08	-0.509927593	0.047	0.191
772	ENSDARG00000090228	gsta.1	glutathione S-transferase, alpha tandem duplicate 1	0.000386302	1.56E-08	-1.682606435	0.618	0.688
773	ENSDARG00000008491	si:ch211-107o10.3	si:ch211-107o10.3	0.000399117	1.61E-08	-0.255895215	0.124	0.296
774	ENSDARG00000077226	smarca4a	SWI/SNF related, matrix associated, actin dependent regulator of chromatin, subfamily a, member 4a	0.000400122	1.61E-08	0.254483417	0.489	0.363
775	ENSDARG00000093606	si:dkey-159f12.2	si:dkey-159f12.2	0.000428736	1.73E-08	0.250123413	0.532	0.42
776	ENSDARG00000007241	mycb	MYC proto-oncogene, bHLH transcription factor b	0.000442979	1.78E-08	0.294774196	0.369	0.229
777	ENSDARG00000044914	suclg2	succinate-CoA ligase, GDP-forming, beta subunit	0.000469511	1.89E-08	-0.463089144	0.245	0.389
778	ENSDARG00000098315	cyp1a	cytochrome P450, family 1, subfamily A	0.000501194	2.02E-08	-0.480039668	0.056	0.203
779	ENSDARG00000042544	degs2	delta(4)-desaturase, sphingolipid 2	0.000505319	2.03E-08	-0.270959128	0.073	0.228
780	ENSDARG00000032098	c8g	complement component 8, gamma polypeptide	0.000516522	2.08E-08	-0.328876718	0.034	0.171
781	ENSDARG00000017084	bud31	BUD31 homolog	0.000531579	2.14E-08	0.280979537	0.609	0.536
782	ENSDARG00000057691	srsf1a	serine and arginine rich splicing factor 1a	0.0005364	2.16E-08	0.257688284	0.451	0.32
783	ENSDARG00000012694	c3a.1	complement component c3a, duplicate 1	0.00054729	2.20E-08	-0.923510642	0.069	0.213
784	ENSDARG00000002197	pygl	phosphorylase, glycogen, liver	0.000630881	2.54E-08	-0.326208922	0.026	0.158
785	ENSDARG00000012987	gpia	glucose-6-phosphate isomerase a	0.000653473	2.63E-08	-0.369868373	0.511	0.68
786	ENSDARG00000005104	limk2	LIM domain kinase 2	0.000699936	2.82E-08	-0.253132415	0.086	0.242
787	ENSDARG00000037281	fgg	fibrinogen gamma chain	0.000735621	2.96E-08	-1.632544952	0.172	0.328
788	ENSDARG00000005704	eps8l3b	EPS8-like 3b	0.00076546	3.08E-08	-0.258765808	0.03	0.165
789	ENSDARG00000094695	si:dkey-204f11.64	si:dkey-204f11.64	0.00078719	3.17E-08	-0.271458561	0.159	0.344
790	ENSDARG00000052207	c3a.3	complement component c3a, duplicate 3	0.000796936	3.21E-08	-0.394501686	0.026	0.157
791	ENSDARG00000037746	actb1	actin, beta 1	0.000797933	3.21E-08	-0.454907793	0.991	0.963
792	ENSDARG00000103824	hint1	histidine triad nucleotide binding protein 1	0.000889603	3.58E-08	0.252661208	0.631	0.534
793	ENSDARG00000005423	pgam1a	phosphoglycerate mutase 1a	0.000894714	3.60E-08	-0.409146405	0.622	0.776
794	ENSDARG00000102417	psmd7	proteasome 26S subunit, non-ATPase 7	0.000908463	3.66E-08	0.282374229	0.588	0.482
795	ENSDARG00000032553	egln3	egl-9 family hypoxia-inducible factor 3	0.000922197	3.71E-08	-0.297240682	0.202	0.39
796	ENSDARG00000010276	ptgs2b	prostaglandin-endoperoxide synthase 2b	0.000941266	3.79E-08	-0.413173652	0.086	0.244
797	ENSDARG00000040503	sb:cb81	sb:cb81	0.000976878	3.93E-08	0.279845973	0.112	0.038
798	ENSDARG00000077777	tmsb4x	thymosin beta 4 X-linked	0.001006172	4.05E-08	-0.799440445	0.991	0.975
799	ENSDARG00000076838	apom	apolipoprotein M	0.001013774	4.08E-08	-1.596104726	0.133	0.287
800	ENSDARG00000040432	klf2b	Kruppel-like factor 2b	0.001096588	4.42E-08	-0.369989456	0.043	0.185
801	ENSDARG00000078918	comtd1	catechol-O-methyltransferase domain containing 1	0.001119937	4.51E-08	-0.311490979	0.021	0.149
802	ENSDARG00000013938	psmb3	proteasome 20S subunit beta 3	0.001128409	4.54E-08	0.259785073	0.708	0.629
803	ENSDARG00000056874	lygl1	lysozyme g-like 1	0.001179192	4.75E-08	-0.34830234	0.034	0.172
804	ENSDARG00000094929	apoa4b.2	apolipoprotein A-IV b, tandem duplicate 2	0.001184561	4.77E-08	-0.688314749	0.03	0.163
805	ENSDARG00000014556	serpinb1l3	serpin peptidase inhibitor, clade B (ovalbumin), member 1, like 3	0.0011873	4.78E-08	-0.507951867	0.352	0.502
806	ENSDARG00000014165	ssr3	signal sequence receptor, gamma	0.001201256	4.84E-08	-0.31694899	0.76	0.826
807	ENSDARG00000055514	icn2	ictacalcin 2	0.001315961	5.30E-08	-2.212733654	0.249	0.426
808	ENSDARG00000005713	ethe1	ETHE1 persulfide dioxygenase	0.001330455	5.36E-08	-0.298213269	0.069	0.216
809	ENSDARG00000022315	atp6v1g1	ATPase H+ transporting V1 subunit G1	0.001347221	5.42E-08	-0.313584691	0.391	0.581
810	ENSDARG00000056781	zanl	zonadhesin, like	0.001375475	5.54E-08	-0.600753354	0.034	0.167
811	ENSDARG00000071353	MGARP	si:ch211-235e9.8	0.001513483	6.09E-08	-0.286040042	0.27	0.445
812	ENSDARG00000058462	zgc:158846	zgc:158846	0.001525307	6.14E-08	-0.915629605	0.073	0.213
813	ENSDARG00000018478	agxtb	alanine--glyoxylate and serine--pyruvate aminotransferase b	0.001555954	6.27E-08	-0.87921286	0.082	0.223
814	ENSDARG00000037870	actb2	actin, beta 2	0.001576822	6.35E-08	-0.322450792	1	0.996
815	ENSDARG00000042708	tuba8l	tubulin, alpha 8 like	0.001585606	6.38E-08	0.426767065	0.747	0.695
816	ENSDARG00000102995	rbm24a	RNA binding motif protein 24a	0.001589776	6.40E-08	0.264605078	0.18	0.081
817	ENSDARG00000074749	abca12	ATP-binding cassette, sub-family A (ABC1), member 12	0.00159747	6.43E-08	-0.373245609	0.017	0.141
818	ENSDARG00000060682	agr1	anterior gradient 1	0.001611236	6.49E-08	-0.627271869	0.03	0.159
819	ENSDARG00000006427	fabp2	fatty acid binding protein 2, intestinal	0.001659211	6.68E-08	-2.115242753	0.545	0.669
820	ENSDARG00000026629	gmds	GDP-mannose 4,6-dehydratase	0.001739981	7.01E-08	-0.299440419	0.099	0.253
821	ENSDARG00000098766	pcxa	pyruvate carboxylase a	0.002035871	8.20E-08	-0.320893195	0.09	0.236
822	ENSDARG00000022438	cox6a1	cytochrome c oxidase subunit 6A1	0.002135256	8.60E-08	-0.37312041	0.94	0.926
823	ENSDARG00000045516	itih2	inter-alpha-trypsin inhibitor heavy chain 2	0.00233891	9.42E-08	-0.259766852	0.021	0.144
824	ENSDARG00000100952	wu:fj16a03	wu:fj16a03	0.00234763	9.45E-08	-1.175053778	0.227	0.382
825	ENSDARG00000041595	ces3	carboxylesterase 3	0.002484715	1.00E-07	-0.325864349	0.017	0.137
826	ENSDARG00000090185	si:dkeyp-73b11.8	si:dkeyp-73b11.8	0.002570242	1.03E-07	-0.797381942	0.167	0.328
827	ENSDARG00000005551	hnrnph1l	heterogeneous nuclear ribonucleoprotein H1, like	0.00264197	1.06E-07	0.253287557	0.502	0.384
828	ENSDARG00000090286	serpina1	serpin peptidase inhibitor, clade A (alpha-1 antiproteinase, antitrypsin), member 1	0.002784367	1.12E-07	-1.637907053	0.129	0.271
829	ENSDARG00000076043	si:dkeyp-73d8.9	si:dkeyp-73d8.9	0.003047598	1.23E-07	-0.65123666	0.013	0.129
830	ENSDARG00000001953	pfkfb3	6-phosphofructo-2-kinase/fructose-2,6-biphosphatase 3	0.003090842	1.24E-07	-0.312043904	0.206	0.383
831	ENSDARG00000061120	slc43a2b	solute carrier family 43 member 2b	0.003144223	1.27E-07	-0.319935863	0.03	0.157
832	ENSDARG00000102744	mgst3a	microsomal glutathione S-transferase 3a	0.003240265	1.30E-07	-0.507369851	0.382	0.543
833	ENSDARG00000045929	oaz2a	ornithine decarboxylase antizyme 2a	0.003296711	1.33E-07	-0.290584933	0.026	0.15
834	ENSDARG00000077982	elf3	E74-like factor 3 (ets domain transcription factor, epithelial-specific )	0.00344841	1.39E-07	-0.328173653	0.112	0.268
835	ENSDARG00000079727	selenop2	selenoprotein P2	0.003608177	1.45E-07	-0.399875789	0.026	0.148
836	ENSDARG00000100712	si:dkey-19b23.12	si:dkey-19b23.12	0.003623348	1.46E-07	-0.337479303	0.009	0.121
837	ENSDARG00000003902	ctsl.1	cathepsin L.1	0.003716933	1.50E-07	-0.618438038	0.017	0.136
838	ENSDARG00000015709	hsd17b12a	hydroxysteroid (17-beta) dehydrogenase 12a	0.003762768	1.52E-07	-0.360374906	0.09	0.236
839	ENSDARG00000103199	si:dkey-247k7.2	si:dkey-247k7.2	0.003785853	1.52E-07	-1.219612585	0.056	0.188
840	ENSDARG00000020741	fga	fibrinogen alpha chain	0.003876725	1.56E-07	-1.020557398	0.099	0.238
841	ENSDARG00000007024	uox	urate oxidase	0.003888888	1.57E-07	-1.04523986	0.099	0.236
842	ENSDARG00000100515	dusp1	dual specificity phosphatase 1	0.003917085	1.58E-07	-0.325375582	0.283	0.468
843	ENSDARG00000097753	slirp	SRA stem-loop interacting RNA binding protein	0.003957832	1.59E-07	0.289491218	0.575	0.492
844	ENSDARG00000015355	fosl1a	FOS like 1, AP-1 transcription factor subunit a	0.004398402	1.77E-07	-0.416729669	0.579	0.703
845	ENSDARG00000092947	cyt1	type I cytokeratin, enveloping layer	0.004716963	1.90E-07	-2.810752344	0.438	0.585
846	ENSDARG00000098589	cyb5a	cytochrome b5 type A (microsomal)	0.004824233	1.94E-07	-0.443664686	0.464	0.567
847	ENSDARG00000097902	si:ch73-204p21.2	si:ch73-204p21.2	0.005160944	2.08E-07	-0.534613303	0.017	0.134
848	ENSDARG00000024746	hsp90aa1.2	heat shock protein 90, alpha (cytosolic), class A member 1, tandem duplicate 2	0.005343702	2.15E-07	0.314169936	0.498	0.347
849	ENSDARG00000042428	gstt1a	glutathione S-transferase theta 1a	0.005386538	2.17E-07	-0.561646607	0.245	0.388
850	ENSDARG00000040781	sult3st4	sulfotransferase family 3, cytosolic sulfotransferase 4	0.005473788	2.20E-07	-0.278532577	0.034	0.159
851	ENSDARG00000057853	atp6v0ca	ATPase H+ transporting V0 subunit ca	0.005894834	2.37E-07	-0.409766829	0.562	0.719
852	ENSDARG00000028096	cldn23a	claudin 23a	0.006071681	2.44E-07	-0.438327477	0.03	0.151
853	ENSDARG00000006588	zgc:111983	zgc:111983	0.00644387	2.59E-07	-1.411773662	0.069	0.2
854	ENSDARG00000075800	calml4a	calmodulin-like 4a	0.006685473	2.69E-07	-0.45113355	0.082	0.216
855	ENSDARG00000101979	eps8l3a	EPS8-like 3a	0.006871232	2.77E-07	-0.263968162	0.056	0.187
856	ENSDARG00000070780	rln3a	relaxin 3a	0.007397438	2.98E-07	-0.884413699	0.043	0.168
857	ENSDARG00000052099	agxta	alanine--glyoxylate and serine--pyruvate aminotransferase a	0.008397687	3.38E-07	-0.432914195	0.082	0.213
858	ENSDARG00000101251	ldha	lactate dehydrogenase A4	0.008476922	3.41E-07	-0.569549354	0.498	0.617
859	ENSDARG00000101324	apoa1b	apolipoprotein A-Ib	0.008638846	3.48E-07	-2.858947415	0.85	0.853
860	ENSDARG00000044852	wbp2nl	WBP2 N-terminal like	0.008824519	3.55E-07	-0.268726295	0.343	0.523
861	ENSDARG00000053625	anxa2b	annexin A2b	0.009272612	3.73E-07	-0.447590997	0.06	0.191
862	ENSDARG00000012274	eif4e1c	eukaryotic translation initiation factor 4E family member 1c	0.009845319	3.96E-07	0.265357828	0.554	0.448
863	ENSDARG00000016598	ckmt1	creatine kinase, mitochondrial 1	0.010209743	4.11E-07	-0.395014128	0.107	0.25
864	ENSDARG00000092170	apoc1	apolipoprotein C-I	0.010224387	4.12E-07	-2.003480623	0.236	0.375
865	ENSDARG00000015263	adma	adrenomedullin a	0.010665206	4.29E-07	-0.323986137	0.099	0.248
866	ENSDARG00000100719	uraha	urate (5-hydroxyiso-) hydrolase a	0.01135607	4.57E-07	-0.344369541	0.064	0.196
867	ENSDARG00000074390	tmem176l.4	transmembrane protein 176l.4	0.01181898	4.76E-07	-0.602709873	0.077	0.208
868	ENSDARG00000015978	COX5B	zgc:86599 [Source:ZFIN;Acc:ZDB-GENE-040625-180]	0.012342718	4.97E-07	-0.350955195	0.957	0.94
869	ENSDARG00000045367	tuba1b	tubulin, alpha 1b	0.012578127	5.06E-07	0.268138739	0.335	0.209
870	ENSDARG00000058349	polr2l	polymerase (RNA) II (DNA directed) polypeptide L	0.01276356	5.14E-07	0.270178061	0.601	0.516
871	ENSDARG00000061858	zgc:153968	zgc:153968	0.012781197	5.15E-07	-0.49187973	0.021	0.135
872	ENSDARG00000102945	ccl39.2	chemokine (C-C motif) ligand 39, duplicate 2	0.012785999	5.15E-07	-0.295369261	0.013	0.12
873	ENSDARG00000039490	pitpnaa	phosphatidylinositol transfer protein, alpha a	0.012988981	5.23E-07	-0.289937635	0.253	0.406
874	ENSDARG00000036239	gatm	glycine amidinotransferase (L-arginine:glycine amidinotransferase)	0.013426689	5.41E-07	-0.955492975	0.193	0.331
875	ENSDARG00000104138	igfbp7	insulin-like growth factor binding protein 7	0.013634237	5.49E-07	-0.757923776	0.052	0.176
876	ENSDARG00000089361	wu:fb59d01	wu:fb59d01	0.01392287	5.61E-07	-0.784810264	0.163	0.308
877	ENSDARG00000103117	tmprss4a	transmembrane serine protease 4a	0.014973766	6.03E-07	-0.272153098	0.009	0.113
878	ENSDARG00000042876	abracl	ABRA C-terminal like	0.01510474	6.08E-07	-0.351269201	0.476	0.61
879	ENSDARG00000018404	krt18a.1	keratin 18a, tandem duplicate 1	0.015243763	6.14E-07	-0.761415995	0.798	0.79
880	ENSDARG00000019532	fads2	fatty acid desaturase 2	0.016442015	6.62E-07	-0.274814314	0.039	0.157
881	ENSDARG00000012395	mmp13a	matrix metallopeptidase 13a	0.017687584	7.12E-07	-1.781410929	0.103	0.239
882	ENSDARG00000103639	si:dkey-36i7.3	si:dkey-36i7.3	0.018201686	7.33E-07	-1.240581927	0.124	0.256
883	ENSDARG00000071586	tgfbi	transforming growth factor, beta-induced	0.018380818	7.40E-07	0.471479465	0.197	0.1
884	ENSDARG00000004748	zgc:100868	zgc:100868	0.021014826	8.46E-07	-0.472223787	0.021	0.132
885	ENSDARG00000087188	nfil3-6	nuclear factor, interleukin 3 regulated, member 6	0.02115347	8.52E-07	-0.34396707	0.202	0.352
886	ENSDARG00000010312	cp	ceruloplasmin	0.021459416	8.64E-07	-0.263242026	0.026	0.136
887	ENSDARG00000057698	ctsd	cathepsin D	0.021681318	8.73E-07	-0.444276858	0.382	0.544
888	ENSDARG00000039269	arg2	arginase 2	0.02187605	8.81E-07	-0.407793565	0.236	0.393
889	ENSDARG00000054616	cldni	claudin i	0.022601149	9.10E-07	-1.78432967	0.155	0.294
890	ENSDARG00000000069	dap	death-associated protein	0.02282595	9.19E-07	-0.484027807	0.408	0.519
891	ENSDARG00000032639	cd36	CD36 molecule (thrombospondin receptor)	0.022874445	9.21E-07	-0.378163429	0.021	0.13
892	ENSDARG00000006207	gpx1b	glutathione peroxidase 1b	0.023036348	9.28E-07	-0.425811989	0.086	0.217
893	ENSDARG00000103322	si:ch73-347e22.8	si:ch73-347e22.8	0.02312744	9.31E-07	-0.267691827	0.009	0.109
894	ENSDARG00000007795	cst3	cystatin C (amyloid angiopathy and cerebral hemorrhage)	0.023578356	9.49E-07	-0.267443534	0.335	0.529
895	ENSDARG00000035890	fuca1.1	alpha-L-fucosidase 1, tandem duplicate 1	0.024001273	9.66E-07	-0.537375381	0.107	0.241
896	ENSDARG00000097157	si:ch211-207n23.2	si:ch211-207n23.2	0.024310105	9.79E-07	-1.042471342	0.047	0.164
897	ENSDARG00000101849	adipor2	adiponectin receptor 2	0.024363595	9.81E-07	-0.302455845	0.348	0.531
898	ENSDARG00000075121	hbegfa	heparin-binding EGF-like growth factor a	0.025073365	1.01E-06	-0.42093955	0.442	0.626
899	ENSDARG00000093584	zgc:193505	zgc:193505	0.025997364	1.05E-06	-1.365325192	0.077	0.2
900	ENSDARG00000104702	cat	catalase	0.027241512	1.10E-06	-0.437008612	0.155	0.288
901	ENSDARG00000005112	cdh17	cadherin 17, LI cadherin (liver-intestine)	0.027919378	1.12E-06	-0.309321469	0.06	0.181
902	ENSDARG00000024365	crlf1a	cytokine receptor-like factor 1a	0.030880142	1.24E-06	0.613806259	0.172	0.086
903	ENSDARG00000004296	ambp	alpha-1-microglobulin/bikunin precursor	0.034007612	1.37E-06	-0.915883004	0.09	0.211
904	ENSDARG00000044356	tp63	tumor protein p63	0.034528046	1.39E-06	-0.333106962	0.017	0.119
905	ENSDARG00000058389	ccl19a.1	chemokine (C-C motif) ligand 19a, tandem duplicate 1	0.035914727	1.45E-06	-0.444304117	0.034	0.145
906	ENSDARG00000100185	elovl7b	ELOVL fatty acid elongase 7b	0.035984419	1.45E-06	-0.501727606	0.03	0.139
907	ENSDARG00000018351	hpda	4-hydroxyphenylpyruvate dioxygenase a	0.036504762	1.47E-06	-0.651313547	0.099	0.221
908	ENSDARG00000010008	vim	vimentin	0.03722165	1.50E-06	0.296004565	0.142	0.061
909	ENSDARG00000018898	zfand5a	zinc finger, AN1-type domain 5a	0.038341342	1.54E-06	-0.361199976	0.33	0.491
910	ENSDARG00000041569	ces2	carboxylesterase 2 (intestine, liver) [Source:ZFIN;Acc:ZDB-GENE-061013-99]	0.040775888	1.64E-06	-1.46165933	0.12	0.243
911	ENSDARG00000075015	soul5	heme-binding protein soul5	0.043221787	1.74E-06	-0.259114588	0.107	0.25
912	ENSDARG00000009844	dusp23a	dual specificity phosphatase 23a	0.04502621	1.81E-06	-0.865092475	0.039	0.153
913	ENSDARG00000045141	aqp8a.1	aquaporin 8a, tandem duplicate 1	0.04841789	1.95E-06	-0.779890711	0.034	0.143
914	ENSDARG00000055539	epdl2	ependymin-like 2	0.048623741	1.96E-06	-0.63189898	0.039	0.152
915	ENSDARG00000021172	cyp2ad2	cytochrome P450, family 2, subfamily AD, polypeptide 2	0.049794979	2.01E-06	-0.325495884	0.06	0.18
916	ENSDARG00000095807	hp	haptoglobin	0.052059564	2.10E-06	-0.990359098	0.094	0.211
917	ENSDARG00000034211	capn2l	calpain 2, (m/II) large subunit, like	0.054885567	2.21E-06	-0.254337124	0.03	0.136
918	ENSDARG00000098162	zgc:77748	zgc:77748	0.055558887	2.24E-06	-0.290480587	0.056	0.174
919	ENSDARG00000095633	si:ch211-133l5.7	si:ch211-133l5.7	0.055909706	2.25E-06	-0.542237226	0.064	0.182
920	ENSDARG00000087093	si:ch211-157c3.4	si:ch211-157c3.4	0.060342223	2.43E-06	-0.692078822	0.039	0.146
921	ENSDARG00000043180	gpd1b	glycerol-3-phosphate dehydrogenase 1b	0.06181762	2.49E-06	-0.48377786	0.116	0.241
922	ENSDARG00000030694	atp6v1e1b	ATPase H+ transporting V1 subunit E1b	0.065867328	2.65E-06	-0.256182861	0.266	0.441
923	ENSDARG00000103735	elovl1b	ELOVL fatty acid elongase 1b	0.066876949	2.69E-06	-0.343621668	0.318	0.46
924	ENSDARG00000031683	fosab	v-fos FBJ murine osteosarcoma viral oncogene homolog Ab	0.068800643	2.77E-06	0.258483389	0.794	0.732
925	ENSDARG00000100406	zgc:112265	zgc:112265	0.07451492	3.00E-06	-1.304167147	0.099	0.215
926	ENSDARG00000052712	suclg1	succinate-CoA ligase, alpha subunit	0.075094715	3.02E-06	-0.511408367	0.567	0.642
927	ENSDARG00000045051	slc16a3	solute carrier family 16 member 3	0.079168402	3.19E-06	-0.350342937	0.288	0.461
928	ENSDARG00000093774	rbp2b	retinol binding protein 2b, cellular	0.089528423	3.61E-06	-1.364656798	0.172	0.298
929	ENSDARG00000028213	ttn.2	titin, tandem duplicate 2	0.092696409	3.73E-06	-0.280840985	0.124	0.052
930	ENSDARG00000037861	slc2a3b	solute carrier family 2 member 3b	0.094171896	3.79E-06	-0.29050741	0.043	0.153
931	ENSDARG00000077138	zgc:195173	zgc:195173	0.10399653	4.19E-06	-0.250694755	0.103	0.234
932	ENSDARG00000002745	tdh	L-threonine dehydrogenase	0.104849836	4.22E-06	-0.532885142	0.326	0.467
933	ENSDARG00000012405	col1a1a	collagen, type I, alpha 1a	0.109060696	4.39E-06	1.941379571	0.408	0.283
934	ENSDARG00000025670	fstl3	follistatin-like 3 (secreted glycoprotein)	0.111566706	4.49E-06	0.323942218	0.262	0.154
935	ENSDARG00000101074	glud1b	glutamate dehydrogenase 1b	0.11945719	4.81E-06	-0.766955215	0.511	0.586
936	ENSDARG00000105590	si:cabz01007794.1	si:cabz01007794.1	0.126188579	5.08E-06	-0.268875701	0.013	0.104
937	ENSDARG00000090722	leg1.1	liver-enriched gene 1, tandem duplicate 1	0.131102302	5.28E-06	-0.984829469	0.116	0.229
938	ENSDARG00000002369	UBB		0.14298087	5.76E-06	-0.269814239	0.712	0.8
939	ENSDARG00000003808	aqp3a	aquaporin 3a	0.144702931	5.83E-06	-0.558310614	0.142	0.279
940	ENSDARG00000036832	cyt1l	type I cytokeratin, enveloping layer, like	0.149406073	6.02E-06	-2.192226072	0.24	0.379
941	ENSDARG00000090268	krtt1c19e	keratin type 1 c19e	0.157793108	6.35E-06	-1.501801177	0.099	0.216
942	ENSDARG00000100020	pim1	Pim-1 proto-oncogene, serine/threonine kinase	0.189185631	7.62E-06	-0.334545561	0.412	0.578
943	ENSDARG00000057035	stoml3b	stomatin (EPB72)-like 3b	0.199169735	8.02E-06	-0.603326776	0.077	0.188
944	ENSDARG00000028067	bnip3lb	BCL2 interacting protein 3 like b	0.208591526	8.40E-06	-0.25485462	0.189	0.328
945	ENSDARG00000008969	fgb	fibrinogen beta chain	0.21104917	8.50E-06	-1.332206874	0.142	0.255
946	ENSDARG00000099200	zgc:123103	zgc:123103	0.221197727	8.91E-06	-1.962170087	0.206	0.326
947	ENSDARG00000022615	si:ch211-241e1.3	si:ch211-241e1.3	0.223660032	9.01E-06	-0.426770092	0.03	0.125
948	ENSDARG00000016918	ace2	angiotensin I converting enzyme 2	0.231199078	9.31E-06	-0.263890853	0.021	0.114
949	ENSDARG00000028507	itgb4	integrin, beta 4	0.273609234	1.10E-05	-0.341148082	0.064	0.173
950	ENSDARG00000092916	mlnl	motilin-like	0.276830778	1.11E-05	-0.617313427	0.03	0.127
951	ENSDARG00000032619	tob1a	transducer of ERBB2, 1a	0.281889852	1.14E-05	-0.254967727	0.309	0.474
952	ENSDARG00000068995	h2afx1	H2A histone family member X1 [Source:ZFIN;Acc:ZDB-GENE-041010-42]	0.288157621	1.16E-05	0.283344577	0.781	0.751
953	ENSDARG00000074425	si:busm1-57f23.1	si:busm1-57f23.1	0.334534651	1.35E-05	-0.464872414	0.279	0.426
954	ENSDARG00000053358	basp1	brain abundant, membrane attached signal protein 1	0.337299628	1.36E-05	-0.264435388	0.056	0.161
955	ENSDARG00000041623	mt2	metallothionein 2	0.340126083	1.37E-05	-0.902938574	0.112	0.233
956	ENSDARG00000010625	clic2	chloride intracellular channel 2	0.382869393	1.54E-05	-0.600979539	0.167	0.291
957	ENSDARG00000052336	ociad2	OCIA domain containing 2	0.407864571	1.64E-05	-0.618509784	0.202	0.329
958	ENSDARG00000037116	cxcl12a	chemokine (C-X-C motif) ligand 12a (stromal cell-derived factor 1)	0.40911571	1.65E-05	0.330300224	0.18	0.094
959	ENSDARG00000031776	fthl27	ferritin, heavy polypeptide-like 27	0.434669354	1.75E-05	-0.359033365	0.983	0.961
960	ENSDARG00000093313	ubb	ubiquitin B	0.45023663	1.81E-05	-0.282025663	0.541	0.669
961	ENSDARG00000045888	acat1	acetyl-CoA acetyltransferase 1	0.48781629	1.96E-05	-0.369366091	0.176	0.288
962	ENSDARG00000090850	serpina1l	serine (or cysteine) proteinase inhibitor, clade A (alpha-1 antiproteinase, antitrypsin), member 1, like	0.508168855	2.05E-05	-1.588540622	0.159	0.268
963	ENSDARG00000004060	bhlhe40	basic helix-loop-helix family, member e40	0.525270598	2.12E-05	-0.291295835	0.386	0.531
964	ENSDARG00000069135	ppp1r15a	protein phosphatase 1, regulatory subunit 15A	0.528370594	2.13E-05	-0.348089042	0.554	0.672
965	ENSDARG00000101479	BX908782.2	CD59 glycoprotein-like [Source:NCBI gene;Acc:103910140]	0.55185339	2.22E-05	-1.068663679	0.069	0.171
966	ENSDARG00000053973	fetub	fetuin B	0.552759373	2.23E-05	-1.563480775	0.27	0.385
967	ENSDARG00000016081	cldn15la	claudin 15-like a	0.566211545	2.28E-05	-0.824128196	0.18	0.294
968	ENSDARG00000043133	cldnf	claudin f	0.584088637	2.35E-05	-0.379230209	0.03	0.118
969	ENSDARG00000058206	si:ch211-153b23.5	si:ch211-153b23.5	0.595422402	2.40E-05	-1.409688317	0.258	0.386
970	ENSDARG00000057706	si:ch211-137i24.10	si:ch211-137i24.10	0.60018751	2.42E-05	-0.643388968	0.193	0.316
971	ENSDARG00000079647	muc13b	mucin 13b, cell surface associated	0.854761889	3.44E-05	-0.376226232	0.064	0.163
972	ENSDARG00000007693	nfkbiab	nuclear factor of kappa light polypeptide gene enhancer in B-cells inhibitor, alpha b	0.855601415	3.45E-05	-0.363103374	0.399	0.55
973	ENSDARG00000095897	atp5f1e	ATP synthase F1 subunit epsilon	0.883859905	3.56E-05	-0.324727231	0.983	0.95
974	ENSDARG00000043729	plac8.1	placenta associated 8, tandem duplicate 1	0.991641991	3.99E-05	-1.716782418	0.275	0.384
975	ENSDARG00000075718	rpz5	rapunzel 5	0.992575129	4.00E-05	-0.297750679	0.12	0.231
976	ENSDARG00000043154	ucp2	uncoupling protein 2	1	0.17450783	1.002919897	0.567	0.608
977	ENSDARG00000020143	pah	phenylalanine hydroxylase	1	0.032810403	0.690773945	0.116	0.084
978	ENSDARG00000031981	pcbd1	pterin-4 alpha-carbinolamine dehydratase/dimerization cofactor of hepatocyte nuclear factor 1 alpha	1	0.16782512	0.601812529	0.322	0.304
979	ENSDARG00000069630	tat	tyrosine aminotransferase	1	0.791046562	0.587981605	0.129	0.147
980	ENSDARG00000055723	hsp70l	heat shock cognate 70-kd protein, like	1	0.02105806	0.545451234	0.421	0.378
981	ENSDARG00000058005	hgd	homogentisate 1,2-dioxygenase	1	0.375799442	0.521975597	0.197	0.188
982	ENSDARG00000040190	qdpra	quinoid dihydropteridine reductase a	1	0.018025874	0.486882464	0.193	0.294
983	ENSDARG00000068262	vamp5	vesicle-associated membrane protein 5	1	0.026979243	0.445497971	0.232	0.192
984	ENSDARG00000092362	hsp70.2	heat shock cognate 70-kd protein, tandem duplicate 2	1	0.016502727	0.411045362	0.446	0.399
985	ENSDARG00000011693	ttc36	tetratricopeptide repeat domain 36	1	0.823120731	0.361829805	0.18	0.192
986	ENSDARG00000054058	h1fx	H1 histone family, member X [Source:ZFIN;Acc:ZDB-GENE-030131-1228]	1	0.002729673	0.342246446	0.695	0.645
987	ENSDARG00000007275	si:ch211-251b21.1	si:ch211-251b21.1	1	7.30E-05	0.309887317	0.193	0.109
988	ENSDARG00000101762	fah	fumarylacetoacetate hydrolase (fumarylacetoacetase)	1	0.076259108	0.293575146	0.352	0.311
989	ENSDARG00000021924	hsp70.3	heat shock cognate 70-kd protein, tandem duplicate 3	1	0.000119383	0.277649259	0.592	0.494
990	ENSDARG00000054942	lgals2a	lectin, galactoside-binding, soluble, 2a	1	0.000991216	0.264333016	0.193	0.122
991	ENSDARG00000007098	itm2ba	integral membrane protein 2Ba	1	0.000238826	-0.25000778	0.446	0.581
992	ENSDARG00000021242	mvp	major vault protein	1	0.000119218	-0.256074899	0.601	0.699
993	ENSDARG00000039832	gsta.2	glutathione S-transferase, alpha tandem duplicate 2	1	6.46E-05	-0.259841892	0.03	0.113
994	ENSDARG00000088590	pxna	paxillin a	1	0.000152951	-0.259923783	0.146	0.249
995	ENSDARG00000055120	ctsba	cathepsin Ba	1	5.98E-05	-0.26172606	0.395	0.539
996	ENSDARG00000040890	fdps	farnesyl diphosphate synthase (farnesyl pyrophosphate synthetase, dimethylallyltranstransferase, geranyltranstransferase)	1	8.23E-05	-0.262577389	0.189	0.307
997	ENSDARG00000053979	chmp2a	charged multivesicular body protein 2A	1	4.32E-05	-0.264617322	0.541	0.657
998	ENSDARG00000035136	selenow1	selenoprotein W, 1	1	0.081005187	-0.268009695	0.682	0.776
999	ENSDARG00000045352	cst14a.2	cystatin 14a, tandem duplicate 2	1	0.001582345	-0.269403781	0.648	0.732
1000	ENSDARG00000103846	hspa5	heat shock protein 5	1	0.567542323	-0.270111894	0.708	0.682
1001	ENSDARG00000056831	gng2	guanine nucleotide binding protein (G protein), gamma 2	1	0.000760454	-0.271504515	0.099	0.181
1002	ENSDARG00000056008	atp5mc1	ATP synthase membrane subunit c locus 1	1	0.005581954	-0.276869491	0.833	0.834
1003	ENSDARG00000028000	pfkpa	phosphofructokinase, platelet a	1	0.001176729	-0.277845312	0.155	0.246
1004	ENSDARG00000026165	col11a1a	collagen, type XI, alpha 1a	1	0.004657354	-0.278027379	0.056	0.114
1005	ENSDARG00000099663	cox5ab	cytochrome c oxidase subunit 5Ab	1	0.002953152	-0.279094081	0.85	0.817
1006	ENSDARG00000052061	col4a6	collagen, type IV, alpha 6	1	0.028173229	-0.279796296	0.077	0.124
1007	ENSDARG00000035018	thy1	Thy-1 cell surface antigen	1	0.00059497	-0.29129156	0.034	0.103
1008	ENSDARG00000039150	lgmn	legumain	1	0.067188998	-0.291412444	0.202	0.251
1009	ENSDARG00000103542	vegfaa	vascular endothelial growth factor Aa	1	5.78E-05	-0.297880193	0.155	0.274
1010	ENSDARG00000070426	chac1	ChaC, cation transport regulator homolog 1 (E. coli)	1	0.191522415	-0.29828802	0.635	0.649
1011	ENSDARG00000029064	uqcrq	ubiquinol-cytochrome c reductase, complex III subunit VII	1	7.73E-05	-0.300274511	0.867	0.865
1012	ENSDARG00000027744	gadd45ba	growth arrest and DNA-damage-inducible, beta a	1	9.79E-05	-0.301098169	0.403	0.557
1013	ENSDARG00000005913	tgm1l3	transglutaminase 1 like 3	1	0.479945995	-0.301820177	0.163	0.184
1014	ENSDARG00000025757	tspan35	tetraspanin 35	1	0.000148263	-0.301957257	0.034	0.113
1015	ENSDARG00000096003	atp5md	ATP synthase membrane subunit DAPIT	1	0.001211474	-0.304646841	0.91	0.88
1016	ENSDARG00000103342	wu:fa56d06	wu:fa56d06	1	8.77E-05	-0.305061625	0.03	0.111
1017	ENSDARG00000058358	krt8	keratin 8	1	0.009500962	-0.305806196	0.957	0.92
1018	ENSDARG00000022456	eno1a	enolase 1a, (alpha)	1	0.600239166	-0.309277783	0.691	0.679
1019	ENSDARG00000032405	ckap4	cytoskeleton associated protein 4	1	0.002612631	-0.315203219	0.21	0.296
1020	ENSDARG00000071196	cavin2b	caveolae associated protein 2b	1	0.000286065	-0.316874387	0.172	0.274
1021	ENSDARG00000020239	lpin1	lipin 1	1	0.001152962	-0.325736394	0.069	0.147
1022	ENSDARG00000005162	tpm3	tropomyosin 3	1	0.016250284	-0.326199807	0.845	0.835
1023	ENSDARG00000019307	dusp5	dual specificity phosphatase 5	1	0.000159367	-0.330349039	0.296	0.423
1024	ENSDARG00000039034	marcksl1a	MARCKS-like 1a	1	0.002313905	-0.332993934	0.635	0.483
1025	ENSDARG00000007823	atf3	activating transcription factor 3	1	0.001896757	-0.334440895	0.524	0.621
1026	ENSDARG00000035810	rgcc	regulator of cell cycle	1	0.000296901	-0.334846501	0.266	0.373
1027	ENSDARG00000008494	myl6	myosin, light chain 6, alkali, smooth muscle and non-muscle	1	0.000568251	-0.341708358	0.416	0.312
1028	ENSDARG00000026369	dbi	diazepam binding inhibitor (GABA receptor modulator, acyl-CoA binding protein)	1	0.000419683	-0.344966483	0.785	0.796
1029	ENSDARG00000099411	zgc:158343	zgc:158343	1	0.013081869	-0.345719042	0.489	0.54
1030	ENSDARG00000061764	ahnak	AHNAK nucleoprotein	1	0.009150304	-0.349139619	0.425	0.472
1031	ENSDARG00000005191	ahcy	adenosylhomocysteinase	1	0.529836503	-0.358673269	0.794	0.705
1032	ENSDARG00000078674	hspb9	heat shock protein, alpha-crystallin-related, 9	1	0.102412716	-0.361431749	0.073	0.107
1033	ENSDARG00000100513	rps27l	ribosomal protein S27 like	1	0.00447518	-0.372572303	0.738	0.765
1034	ENSDARG00000070057	si:dkey-69o16.5	si:dkey-69o16.5	1	4.07E-05	-0.375165224	0.064	0.16
1035	ENSDARG00000012671	inhbaa	inhibin subunit beta Aa	1	0.244008365	-0.378474095	0.185	0.208
1036	ENSDARG00000052063	col4a5	collagen, type IV, alpha 5 (Alport syndrome)	1	0.000102978	-0.38462117	0.047	0.132
1037	ENSDARG00000010572	slc25a25a	solute carrier family 25 member 25a	1	0.000197429	-0.385227402	0.236	0.333
1038	ENSDARG00000103775	thbs1a	thrombospondin 1a	1	0.000334808	-0.390398523	0.077	0.165
1039	ENSDARG00000040009	palld	palladin, cytoskeletal associated protein	1	0.000619508	-0.397263708	0.288	0.391
1040	ENSDARG00000074613	si:ch211-240l19.6	si:ch211-240l19.6	1	0.021187842	-0.39995669	0.06	0.108
1041	ENSDARG00000019253	rhag	Rh associated glycoprotein	1	0.01611041	-0.401530932	0.116	0.181
1042	ENSDARG00000068257	kcne4	potassium voltage-gated channel, Isk-related family, member 4	1	0.304911213	-0.40333959	0.086	0.104
1043	ENSDARG00000079589	si:dkeyp-73d8.6	si:dkeyp-73d8.6	1	5.25E-05	-0.414392507	0.021	0.101
1044	ENSDARG00000010785	thbs1b	thrombospondin 1b	1	9.51E-05	-0.420795835	0.077	0.17
1045	ENSDARG00000014646	aoc2	amine oxidase copper containing 2	1	0.018450404	-0.421497823	0.279	0.207
1046	ENSDARG00000043257	ckbb	creatine kinase, brain b	1	0.002968618	-0.435873778	0.232	0.319
1047	ENSDARG00000039914	gapdhs	glyceraldehyde-3-phosphate dehydrogenase, spermatogenic	1	0.165919914	-0.437926198	0.923	0.781
1048	ENSDARG00000056795	serpine1	serpin peptidase inhibitor, clade E (nexin, plasminogen activator inhibitor type 1), member 1	1	0.0059237	-0.455123867	0.266	0.364
1049	ENSDARG00000100635	chia.1	chitinase, acidic.1	1	0.192294812	-0.460159071	0.082	0.106
1050	ENSDARG00000045947	hrc	histidine rich calcium binding protein	1	0.004549396	-0.460629778	0.082	0.143
1051	ENSDARG00000099371	cygb1	cytoglobin 1	1	0.001468841	-0.461292177	0.202	0.294
1052	ENSDARG00000053485	aldh6a1	aldehyde dehydrogenase 6 family, member A1	1	0.000184393	-0.465937658	0.472	0.545
1053	ENSDARG00000104347	rtn4b	reticulon 4b	1	0.003189806	-0.469816444	0.202	0.267
1054	ENSDARG00000018149	slc38a4	solute carrier family 38 member 4	1	0.000900033	-0.470009955	0.146	0.226
1055	ENSDARG00000090444	ponzr1	plac8 onzin related protein 1	1	0.0010745	-0.47215833	0.137	0.225
1056	ENSDARG00000086826	sult6b1	sulfotransferase family, cytosolic, 6b, member 1	1	0.000174577	-0.488067337	0.24	0.351
1057	ENSDARG00000043848	sod1	superoxide dismutase 1, soluble	1	0.003585074	-0.491746843	0.828	0.8
1058	ENSDARG00000069192	zgc:163030	zgc:163030	1	0.000229628	-0.503053266	0.052	0.131
1059	ENSDARG00000104795	cxcl8a	chemokine (C-X-C motif) ligand 8a	1	0.000155884	-0.512266419	0.086	0.185
1060	ENSDARG00000096849	si:dkey-16p21.8	si:dkey-16p21.8	1	0.000167668	-0.513840477	0.326	0.412
1061	ENSDARG00000098700	il1b	interleukin 1, beta	1	0.000446095	-0.520982773	0.043	0.118
1062	ENSDARG00000020007	col1a2	collagen, type I, alpha 2	1	0.167228143	-0.525794112	0.313	0.25
1063	ENSDARG00000019128	tpm4b	tropomyosin 4b	1	0.040036437	-0.52904713	0.086	0.131
1064	ENSDARG00000025350	prdx2	peroxiredoxin 2	1	0.012648755	-0.540951835	0.957	0.905
1065	ENSDARG00000013856	amy2a	amylase alpha 2A	1	0.771332479	-0.54997291	0.163	0.174
1066	ENSDARG00000035809	col1a1b	collagen, type I, alpha 1b	1	0.200326869	-0.552351696	0.24	0.257
1067	ENSDARG00000045442	cpb1	carboxypeptidase B1 (tissue)	1	0.636395374	-0.555336662	0.197	0.219
1068	ENSDARG00000052578	c6ast4	six-cysteine containing astacin protease 4	1	0.365275154	-0.570306164	0.236	0.219
1069	ENSDARG00000045835	si:dkey-14d8.6	si:dkey-14d8.6	1	0.827971103	-0.571262816	0.172	0.183
1070	ENSDARG00000013430	bhmt	betaine-homocysteine methyltransferase	1	0.782386969	-0.573415194	0.408	0.378
1071	ENSDARG00000043442	zgc:153665	zgc:153665	1	0.000317287	-0.574405963	0.064	0.142
1072	ENSDARG00000091234	si:ch73-335l21.4	si:ch73-335l21.4	1	0.000283281	-0.57800946	0.558	0.696
1073	ENSDARG00000089399	tmem176l.2	transmembrane protein 176l.2	1	0.000110258	-0.592293344	0.172	0.282
1074	ENSDARG00000009018	rhbg	Rh family, B glycoprotein (gene/pseudogene)	1	0.000187853	-0.610513201	0.047	0.128
1075	ENSDARG00000099730	pkma	pyruvate kinase M1/2a	1	0.017013407	-0.639695163	0.614	0.634
1076	ENSDARG00000093303	ifitm1	interferon induced transmembrane protein 1	1	0.004417468	-0.651741797	0.124	0.201
1077	ENSDARG00000077069	srgn	serglycin	1	0.000210998	-0.675148413	0.18	0.277
1078	ENSDARG00000093936	si:dkeyp-1h4.6	si:dkeyp-1h4.6	1	0.00019818	-0.701652946	0.03	0.104
1079	ENSDARG00000040466	vil1	villin 1	1	0.000210953	-0.718363292	0.112	0.203
1080	ENSDARG00000041065	hspb1	heat shock protein, alpha-crystallin-related, 1	1	0.100337381	-0.733214326	0.253	0.29
1081	ENSDARG00000099420	nme2b.2	NME/NM23 nucleoside diphosphate kinase 2b, tandem duplicate 2	1	0.00350862	-0.747610726	0.047	0.106
1082	ENSDARG00000038123	myl9a	myosin, light chain 9a, regulatory	1	0.000112785	-0.749823001	0.06	0.151
1083	ENSDARG00000035327	ckma	creatine kinase, muscle a	1	0.723840804	-0.763233961	0.103	0.092
1084	ENSDARG00000069503	cldnh	claudin h	1	0.04248728	-0.765749073	0.124	0.17
1085	ENSDARG00000040565	ckmb	creatine kinase, muscle b	1	0.299959701	-0.766049499	0.107	0.085
1086	ENSDARG00000055046	ponzr5	plac8 onzin related protein 5	1	0.000156541	-0.771366955	0.03	0.105
1087	ENSDARG00000075045	cxcl18b	chemokine (C-X-C motif) ligand 18b	1	0.127606802	-0.783353795	0.386	0.332
1088	ENSDARG00000039579	cfd	complement factor D (adipsin)	1	0.000914588	-0.812421967	0.12	0.209
1089	ENSDARG00000103019	gstp2	glutathione S-transferase pi 2	1	0.000644485	-0.828094584	0.073	0.153
1090	ENSDARG00000102004	apoea	apolipoprotein Ea	1	0.001939479	-0.839020519	0.094	0.169
1091	ENSDARG00000103687	sycn.2	syncollin, tandem duplicate 2	1	0.689778372	-0.842421943	0.249	0.271
1092	ENSDARG00000014196	myl1	myosin, light chain 1, alkali%3B skeletal, fast	1	0.942648513	-0.869325443	0.112	0.111
1093	ENSDARG00000101199	rbp4	retinol binding protein 4, plasma	1	0.019681767	-0.889840187	0.528	0.551
1094	ENSDARG00000104721	si:dkey-203a12.9	si:dkey-203a12.9	1	0.439501411	-0.890980319	0.086	0.103
1095	ENSDARG00000056744	ela2	elastase 2	1	0.45252201	-0.89216431	0.451	0.466
1096	ENSDARG00000087402	tpm1	tropomyosin 1 (alpha)	1	0.839948866	-0.913673227	0.3	0.298
1097	ENSDARG00000007276	ela3l	elastase 3 like	1	0.155462434	-0.916681369	0.438	0.419
1098	ENSDARG00000001950	ak1	adenylate kinase 1	1	0.003476555	-0.924882377	0.283	0.374
1099	ENSDARG00000019702	aldocb	aldolase C, fructose-bisphosphate, b	1	0.028916618	-0.927886934	0.468	0.503
1100	ENSDARG00000060350	apoda.2	apolipoprotein Da, duplicate 2	1	0.894994155	-1.01317113	0.373	0.396
1101	ENSDARG00000042816	mmp9	matrix metallopeptidase 9	1	0.020754509	-1.020469988	0.103	0.157
1102	ENSDARG00000093844	zgc:136461	zgc:136461	1	0.011061704	-1.037917249	0.506	0.449
1103	ENSDARG00000104682	tpm2	tropomyosin 2 (beta)	1	0.003603881	-1.044933094	0.146	0.225
1104	ENSDARG00000102299	cxcl8b.1	chemokine (C-X-C motif) ligand 8b, duplicate 1	1	0.195928549	-1.061858596	0.077	0.101
1105	ENSDARG00000068457	tnnt3b	troponin T type 3b (skeletal, fast)	1	0.614859015	-1.067565126	0.116	0.124
1106	ENSDARG00000093124	scpp8	secretory calcium-binding phosphoprotein 8	1	0.005317061	-1.114798263	0.06	0.12
1107	ENSDARG00000021339	cpa5	carboxypeptidase A5	1	0.183509892	-1.126682802	0.373	0.354
1108	ENSDARG00000036840	krt15	keratin 15	1	0.00119268	-1.126861724	0.129	0.21
1109	ENSDARG00000091609	spink4	serine peptidase inhibitor, Kazal type 4	1	0.001881987	-1.154096566	0.318	0.402
1110	ENSDARG00000059049	zgc:174904	zgc:174904	1	0.099004691	-1.163623627	0.275	0.301
1111	ENSDARG00000039730	zgc:112160	zgc:112160	1	0.509095448	-1.182687201	0.433	0.442
1112	ENSDARG00000043128	cldne	claudin e	1	6.09E-05	-1.190348967	0.112	0.213
1113	ENSDARG00000079274	prss59.1	serine protease 59, tandem duplicate 1	1	0.166662399	-1.195220466	0.554	0.554
1114	ENSDARG00000056765	ela2l	elastase 2 like	1	0.175422706	-1.199645881	0.464	0.451
1115	ENSDARG00000017299	fabp11a	fatty acid binding protein 11a	1	0.003745469	-1.229833434	0.103	0.173
1116	ENSDARG00000070480	agr2	anterior gradient 2	1	0.308266046	-1.230952506	0.172	0.198
1117	ENSDARG00000068680	ctrl	chymotrypsin-like	1	0.322897256	-1.24520888	0.442	0.434
1118	ENSDARG00000020866	apoa4b.2	apolipoprotein A-IV b, tandem duplicate 2	1	0.00017539	-1.248251387	0.163	0.266
1119	ENSDARG00000045408	tagln	transgelin	1	0.452998411	-1.261757306	0.232	0.25
1120	ENSDARG00000012366	fbp2	fructose-1,6-bisphosphatase 2	1	0.182132468	-1.296702939	0.107	0.141
1121	ENSDARG00000099185	chia.2	chitinase, acidic.2	1	0.050586279	-1.313750889	0.249	0.297
1122	ENSDARG00000042993	prss1	serine protease 1	1	0.000808102	-1.402509574	0.815	0.765
1123	ENSDARG00000073742	prss59.2	serine protease 59, tandem duplicate 2	1	0.000517176	-1.424745518	0.803	0.724
1124	ENSDARG00000017314	CELA1 (1 of many)	zgc:92745 [Source:ZFIN;Acc:ZDB-GENE-040801-12]	1	0.36109018	-1.431709373	0.678	0.69
1125	ENSDARG00000017441	mylz3	myosin, light polypeptide 3, skeletal muscle	1	0.003977391	-1.480256834	0.077	0.141
1126	ENSDARG00000093628	s100a11	S100 calcium binding protein A11	1	0.990710497	-1.491422111	0.12	0.127
1127	ENSDARG00000094041	krt17	keratin 17	1	0.000129181	-1.50129007	0.069	0.156
1128	ENSDARG00000099197	actc1b	actin alpha cardiac muscle 1b	1	0.140053502	-1.540335613	0.326	0.286
1129	ENSDARG00000045180	acta2	actin alpha 2, smooth muscle	1	0.003249817	-1.572468117	0.142	0.226
1130	ENSDARG00000090428	ctrb1	chymotrypsinogen B1	1	0.821671688	-1.609888834	0.734	0.759
1131	ENSDARG00000053254	mylpfa	myosin light chain, phosphorylatable, fast skeletal muscle a	1	0.972999112	-1.635422057	0.262	0.271
1132	ENSDARG00000040799	sst1.1	somatostatin 1, tandem duplicate 1	1	0.388215744	-1.684596849	0.099	0.119
1133	ENSDARG00000044566	fabp6	fatty acid binding protein 6, ileal (gastrotropin)	1	0.147052804	-1.708830896	0.232	0.283
1134	ENSDARG00000033161	sst1.2	somatostatin 1, tandem duplicate 2	1	0.811615864	-1.911666243	0.099	0.107
1135	ENSDARG00000079443	vipb	vasoactive intestinal peptide b	1	0.736026916	-1.94784903	0.129	0.141
1136	ENSDARG00000035832	pyyb	peptide YYb	1	0.045198031	-2.070642185	0.142	0.192
1137	ENSDARG00000079296	gcga	glucagon a	1	0.132364384	-2.112113369	0.433	0.51
1138	ENSDARG00000040907	gcgb	glucagon b	1	0.02608503	-2.140645354	0.107	0.166
1139	ENSDARG00000059227	fabp1b.1	fatty acid binding protein 1b, tandem duplicate 1	1	0.136449112	-2.16714033	0.614	0.656
1140	ENSDARG00000014190	sst2	somatostatin 2	1	0.458746035	-2.202521731	0.137	0.161
1141	ENSDARG00000035350	ins	preproinsulin	1	0.078087698	-2.246718949	0.176	0.234
1142	ENSDARG00000091996	tcnbb	transcobalamin beta b	1	0.000100475	-2.255076535	0.223	0.339
1143	ENSDARG00000038439	fabp10a	fatty acid binding protein 10a, liver basic	1	0.002146638	-2.278325971	0.906	0.893
1144	ENSDARG00000068088	tcnba	transcobalamin beta a	1	0.026136032	-2.607497516	0.446	0.547
1145	ENSDARG00000015866	apoa2	apolipoprotein A-II	1	0.133381553	-2.809148611	0.957	0.941
