# Supplementary material for: Cell-type-specific responses to the microbiota across all tissues of the larval zebrafish
Source: Cell Rep. Author manuscript; Available in PMC 2023 Oct 23. (PMC10423310; doi:10.1016/j.celrep.2023.112095)
Supplement: MMC9 [file NIHMS1880944-supplement-MMC9.zip › DataS3/Figure2_PanelC_GenesLists/cluster9.tsv]

	gene	ZFIN_name	full_name	p_val_adj	p_val	avg_logFC	pct.1	pct.2
1	ENSDARG00000014059	cldn5b	claudin 5b	0	0	2.585703008	0.915	0.046
2	ENSDARG00000056920	tmem88a	transmembrane protein 88 a	0	0	1.855821885	0.876	0.017
3	ENSDARG00000075549	cdh5	cadherin 5	0	0	1.785683689	0.859	0.012
4	ENSDARG00000045003	plvapb	plasmalemma vesicle associated protein b	0	0	1.777584158	0.667	0.015
5	ENSDARG00000022437	cd81b	CD81 molecule b	0	0	1.668944105	0.802	0.017
6	ENSDARG00000087956	she	Src homology 2 domain containing E	0	0	1.647344784	0.887	0.026
7	ENSDARG00000105215	kdrl	kinase insert domain receptor like	0	0	1.625285025	0.842	0.015
8	ENSDARG00000009123	sele	selectin E	0	0	1.551715445	0.678	0.011
9	ENSDARG00000087457	ecscr	endothelial cell surface expressed chemotaxis and apoptosis regulator	0	0	1.525007458	0.836	0.013
10	ENSDARG00000004378	yrk	Yes-related kinase	0	0	1.506060535	0.876	0.038
11	ENSDARG00000100657	egfl7	EGF-like-domain, multiple 7	0	0	1.358208927	0.819	0.016
12	ENSDARG00000058160	tnfaip2b	tumor necrosis factor, alpha-induced protein 2b	0	0	1.303663379	0.729	0.013
13	ENSDARG00000056453	afap1l1b	actin filament associated protein 1-like 1b	0	0	1.302621189	0.808	0.028
14	ENSDARG00000019579	ldb2a	LIM domain binding 2a	0	0	1.225483426	0.774	0.015
15	ENSDARG00000078603	myo1hb	myosin IHb	0	0	1.204898126	0.593	0.004
16	ENSDARG00000054632	fli1a	Fli-1 proto-oncogene, ETS transcription factor a	0	0	1.147988448	0.797	0.023
17	ENSDARG00000095512	rca2.2	regulator of complement activation group 2 gene 2	0	0	1.142555521	0.531	0.005
18	ENSDARG00000019371	flt1	fms-related tyrosine kinase 1 (vascular endothelial growth factor/vascular permeability factor receptor)	0	0	1.11956436	0.672	0.007
19	ENSDARG00000103533	clec14a	C-type lectin domain containing 14A	0	0	1.064726483	0.537	0.005
20	ENSDARG00000074829	rasip1	Ras interacting protein 1	0	0	0.974086592	0.74	0.005
21	ENSDARG00000088801	fgd5a	FYVE, RhoGEF and PH domain containing 5a	0	0	0.964619114	0.678	0.007
22	ENSDARG00000095019	lmo2	LIM domain only 2 (rhombotin-like 1)	0	0	0.945997121	0.588	0.012
23	ENSDARG00000098129	si:dkeyp-97a10.2	si:dkeyp-97a10.2	0	0	0.92465368	0.655	0.011
24	ENSDARG00000053868	etv2	ETS variant transcription factor 2	0	0	0.897038456	0.559	0.013
25	ENSDARG00000093702	si:dkey-126g1.9	si:dkey-126g1.9	0	0	0.863961016	0.565	0.006
26	ENSDARG00000070425	dll4	delta-like 4 (Drosophila)	0	0	0.860987774	0.593	0.015
27	ENSDARG00000097340	si:ch211-33e4.2	si:ch211-33e4.2	0	0	0.860238609	0.616	0.003
28	ENSDARG00000069998	si:ch211-145b13.6	si:ch211-145b13.6	0	0	0.852402472	0.475	0.004
29	ENSDARG00000060263	pecam1	platelet/endothelial cell adhesion molecule 1	0	0	0.774450155	0.537	0.003
30	ENSDARG00000056125	myct1a	myc target 1a	0	0	0.773051361	0.492	0.003
31	ENSDARG00000077304	erg	ETS transcription factor ERG	0	0	0.749494959	0.627	0.006
32	ENSDARG00000069335	bcl6b	BCL6B transcription repressor	0	0	0.717546028	0.446	0.004
33	ENSDARG00000076624	ptprb	protein tyrosine phosphatase receptor type b	0	0	0.646245908	0.441	0.001
34	ENSDARG00000078624	arhgef9b	Cdc42 guanine nucleotide exchange factor (GEF) 9b	0	0	0.56067485	0.452	0.004
35	ENSDARG00000088308	notchl	notch receptor, like	0	0	0.525504574	0.452	0.003
36	ENSDARG00000013653	adgrl4	adhesion G protein-coupled receptor L4	0	0	0.474511558	0.395	0.002
37	ENSDARG00000102972	CABZ01075125.1		6.54E-302	2.63E-306	1.249924557	0.638	0.023
38	ENSDARG00000068709	fam174b	family with sequence similarity 174 member B	6.98E-297	2.81E-301	1.403295277	0.802	0.049
39	ENSDARG00000069388	tmem88b	transmembrane protein 88 b	5.44E-279	2.19E-283	1.137067742	0.723	0.038
40	ENSDARG00000014946	angpt2a	angiopoietin 2a	2.08E-266	8.39E-271	0.937391504	0.384	0.004
41	ENSDARG00000102366	micall2a	mical-like 2a	3.38E-266	1.36E-270	0.404931305	0.345	0.002
42	ENSDARG00000041919	ccl38.1	chemokine (C-C motif) ligand 38, duplicate 1	1.40E-257	5.63E-262	1.438463563	0.486	0.013
43	ENSDARG00000004621	gpm6ab	glycoprotein M6Ab	2.14E-253	8.62E-258	1.30911916	0.678	0.037
44	ENSDARG00000103774	limch1b	LIM and calponin homology domains 1b	2.03E-246	8.19E-251	0.84522206	0.548	0.021
45	ENSDARG00000005414	grapa	GRB2 related adaptor protein a	1.20E-235	4.82E-240	0.765811749	0.571	0.026
46	ENSDARG00000063054	shank3b	SH3 and multiple ankyrin repeat domains 3b	1.22E-235	4.92E-240	0.399292424	0.328	0.003
47	ENSDARG00000077039	esama	endothelial cell adhesion molecule a	2.77E-232	1.11E-236	0.67981565	0.514	0.019
48	ENSDARG00000070391	tspan4b	tetraspanin 4b	2.86E-231	1.15E-235	0.857779649	0.661	0.04
49	ENSDARG00000030125	sox7	SRY-box transcription factor 7	3.86E-231	1.55E-235	1.632307916	0.808	0.074
50	ENSDARG00000075833	lyve1a	lymphatic vessel endothelial hyaluronic receptor 1a	4.76E-230	1.92E-234	1.604015811	0.458	0.014
51	ENSDARG00000031228	podxl	podocalyxin-like	2.31E-226	9.32E-231	1.18114878	0.751	0.057
52	ENSDARG00000087227	oit3	oncoprotein induced transcript 3	1.03E-221	4.13E-226	0.483745896	0.288	0.001
53	ENSDARG00000019130	plk2b	polo-like kinase 2b (Drosophila)	1.32E-220	5.31E-225	1.037838704	0.695	0.051
54	ENSDARG00000025902	plekhg5a	pleckstrin homology domain containing, family G (with RhoGef domain) member 5a	2.40E-220	9.66E-225	0.668689363	0.52	0.022
55	ENSDARG00000015015	tspan18b	tetraspanin 18b	3.29E-209	1.33E-213	1.40438699	0.864	0.099
56	ENSDARG00000089071	ushbp1	Usher syndrome 1C binding protein 1	1.36E-205	5.48E-210	0.435731133	0.328	0.005
57	ENSDARG00000060668	tm4sf18	transmembrane 4 L six family member 18	3.32E-202	1.33E-206	1.232537488	0.571	0.033
58	ENSDARG00000005368	mcamb	melanoma cell adhesion molecule b	2.54E-201	1.02E-205	1.224474542	0.74	0.068
59	ENSDARG00000026882	palm1a	paralemmin 1a	3.38E-198	1.36E-202	0.751694888	0.571	0.034
60	ENSDARG00000040080	fli1b	Fli-1 proto-oncogene, ETS transcription factor b	5.17E-196	2.08E-200	0.451155059	0.395	0.012
61	ENSDARG00000052094	notch1b	notch receptor 1b	3.13E-194	1.26E-198	0.611265797	0.503	0.025
62	ENSDARG00000056481	vat1	vesicle amine transport 1	6.51E-193	2.62E-197	1.421401267	0.921	0.132
63	ENSDARG00000070670	crip2	cysteine-rich protein 2	3.10E-191	1.25E-195	0.845671267	0.542	0.031
64	ENSDARG00000007869	ehd3	EH-domain containing 3	6.50E-185	2.62E-189	0.789884925	0.362	0.01
65	ENSDARG00000104453	flt4	fms-related tyrosine kinase 4	8.57E-185	3.45E-189	0.457810737	0.328	0.007
66	ENSDARG00000076801	arap3	ArfGAP with RhoGAP domain, ankyrin repeat and PH domain 3	2.78E-183	1.12E-187	0.544280225	0.441	0.019
67	ENSDARG00000058996	jam2a	junctional adhesion molecule 2a	1.50E-179	6.04E-184	0.978141852	0.605	0.047
68	ENSDARG00000035629	parvab	parvin, alpha b	1.92E-179	7.72E-184	0.623303965	0.537	0.033
69	ENSDARG00000076484	stab1	stabilin 1	3.13E-179	1.26E-183	0.410734095	0.266	0.003
70	ENSDARG00000063089	ccm2l	CCM2 like scaffold protein	7.10E-178	2.86E-182	0.29892051	0.26	0.003
71	ENSDARG00000040432	klf2b	Kruppel-like factor 2b	6.09E-174	2.45E-178	1.972410514	0.881	0.145
72	ENSDARG00000058940	si:ch211-248e11.2	si:ch211-248e11.2	4.67E-171	1.88E-175	1.050324764	0.644	0.061
73	ENSDARG00000077864	rasgrp3	RAS guanyl releasing protein 3 (calcium and DAG-regulated)	8.66E-171	3.49E-175	0.599309955	0.463	0.025
74	ENSDARG00000057671	epas1b	endothelial PAS domain protein 1b	3.54E-169	1.42E-173	0.937275235	0.644	0.062
75	ENSDARG00000055009	col4a1	collagen, type IV, alpha 1	4.15E-167	1.67E-171	1.62527364	0.893	0.143
76	ENSDARG00000014588	adcy2b	adenylate cyclase 2b (brain)	1.04E-165	4.19E-170	0.37072297	0.322	0.008
77	ENSDARG00000030250	dennd2db	DENN/MADD domain containing 2Db	3.28E-164	1.32E-168	0.442941327	0.311	0.008
78	ENSDARG00000009418	mef2cb	myocyte enhancer factor 2cb	5.61E-163	2.26E-167	0.776543813	0.605	0.052
79	ENSDARG00000002013	grb10a	growth factor receptor-bound protein 10a	2.10E-162	8.44E-167	1.137785036	0.627	0.061
80	ENSDARG00000017299	fabp11a	fatty acid binding protein 11a	4.39E-162	1.77E-166	2.437760544	0.847	0.138
81	ENSDARG00000104138	igfbp7	insulin-like growth factor binding protein 7	4.54E-162	1.83E-166	2.073051024	0.853	0.138
82	ENSDARG00000090444	ponzr1	plac8 onzin related protein 1	1.49E-161	6.02E-166	2.166425712	0.938	0.188
83	ENSDARG00000033567	fkbp1ab	FKBP prolyl isomerase 1Ab	2.92E-161	1.18E-165	1.211722639	0.661	0.07
84	ENSDARG00000042667	klf2a	Kruppel-like factor 2a	8.54E-161	3.44E-165	1.316567149	0.706	0.081
85	ENSDARG00000054302	ehd4	EH-domain containing 4	1.87E-160	7.54E-165	1.007048339	0.61	0.056
86	ENSDARG00000076721	zgc:171686	zgc:171686	3.64E-160	1.47E-164	0.499161377	0.407	0.019
87	ENSDARG00000045141	aqp8a.1	aquaporin 8a, tandem duplicate 1	6.43E-158	2.59E-162	2.527222438	0.763	0.109
88	ENSDARG00000058631	CABZ01030107.1	ADM PRECURSOR[CONTAINS ADRENOMEDULLIN AM ; PROADRENOMEDULLIN N 20 TERMINAL PEPTIDE PROAM N TERMINAL 20 PEPTIDE PAMP PROAM N20 ]	1.16E-157	4.66E-162	2.114978099	0.418	0.022
89	ENSDARG00000037895	ramp2	receptor (G protein-coupled) activity modifying protein 2	4.97E-157	2.00E-161	1.41333959	0.859	0.143
90	ENSDARG00000004372	fmnl3	formin-like 3	7.20E-157	2.90E-161	0.529547654	0.48	0.03
91	ENSDARG00000045929	oaz2a	ornithine decarboxylase antizyme 2a	8.76E-156	3.53E-160	1.610335398	0.774	0.114
92	ENSDARG00000092035	si:ch211-156j16.1	si:ch211-156j16.1	9.38E-154	3.78E-158	1.568649907	0.91	0.158
93	ENSDARG00000098753	elmo1	engulfment and cell motility 1 (ced-12 homolog, C. elegans)	2.83E-151	1.14E-155	0.611286973	0.593	0.054
94	ENSDARG00000036670	aplnrb	apelin receptor b	7.41E-150	2.98E-154	0.501275495	0.339	0.013
95	ENSDARG00000015546	alpl	alkaline phosphatase, biomineralization associated	7.86E-150	3.16E-154	0.838830349	0.571	0.051
96	ENSDARG00000103679	bmp16	bone morphogenetic protein 16	5.00E-149	2.01E-153	0.846742793	0.588	0.056
97	ENSDARG00000017673	nova2	NOVA alternative splicing regulator 2	5.25E-145	2.11E-149	0.760890176	0.621	0.063
98	ENSDARG00000077069	srgn	serglycin	7.97E-145	3.21E-149	1.94072006	0.977	0.239
99	ENSDARG00000015156	fbln2	fibulin 2	1.88E-142	7.58E-147	0.71828546	0.429	0.027
100	ENSDARG00000041923	ccl38.6	chemokine (C-C motif) ligand 38, duplicate 6	8.61E-142	3.47E-146	0.680355221	0.339	0.014
101	ENSDARG00000007370	dysf	dysferlin, limb girdle muscular dystrophy 2B (autosomal recessive)	2.31E-139	9.29E-144	0.449260449	0.395	0.022
102	ENSDARG00000011876	ednraa	endothelin receptor type Aa	6.45E-139	2.60E-143	0.94769711	0.74	0.098
103	ENSDARG00000086950	si:ch211-269k10.2	si:ch211-269k10.2	4.40E-138	1.77E-142	0.332053855	0.299	0.01
104	ENSDARG00000008414	exoc3l2a	exocyst complex component 3-like 2a	5.18E-138	2.09E-142	0.339433915	0.181	0.001
105	ENSDARG00000062948	wasf3b	WASP family member 3b	5.72E-135	2.30E-139	0.570153293	0.508	0.043
106	ENSDARG00000075285	si:ch73-116o1.2	si:ch73-116o1.2	3.86E-134	1.55E-138	0.288197653	0.254	0.006
107	ENSDARG00000090752	plk2a	polo-like kinase 2a (Drosophila)	4.99E-133	2.01E-137	0.902251365	0.599	0.067
108	ENSDARG00000070404	inka1b	inka box actin regulator 1b	2.08E-131	8.39E-136	0.488571045	0.39	0.023
109	ENSDARG00000004377	ppp1r13ba	protein phosphatase 1, regulatory subunit 13Ba	4.16E-131	1.68E-135	0.487985518	0.39	0.023
110	ENSDARG00000004105	tie1	tyrosine kinase with immunoglobulin-like and EGF-like domains 1	8.86E-131	3.57E-135	0.263083569	0.186	0.002
111	ENSDARG00000102883	sptbn1	spectrin, beta, non-erythrocytic 1	1.69E-127	6.81E-132	1.580509684	0.972	0.291
112	ENSDARG00000026166	emilin1b	elastin microfibril interfacer 1b	2.72E-125	1.09E-129	0.803645455	0.565	0.062
113	ENSDARG00000058868	apc	APC regulator of WNT signaling pathway	1.95E-124	7.85E-129	0.568431136	0.52	0.051
114	ENSDARG00000029764	mef2ca	myocyte enhancer factor 2ca	2.67E-124	1.07E-128	0.663086178	0.531	0.052
115	ENSDARG00000062936	ndnf	neuron-derived neurotrophic factor	1.10E-123	4.43E-128	0.771456704	0.537	0.055
116	ENSDARG00000079191	zgc:172122	zgc:172122	2.86E-123	1.15E-127	0.417030488	0.316	0.014
117	ENSDARG00000017860	rgs5b	regulator of G protein signaling 5b	1.88E-122	7.58E-127	1.946591272	0.672	0.1
118	ENSDARG00000039729	asap1b	ArfGAP with SH3 domain, ankyrin repeat and PH domain 1b	2.05E-122	8.26E-127	0.569270252	0.452	0.037
119	ENSDARG00000010625	clic2	chloride intracellular channel 2	6.56E-121	2.64E-125	1.886727919	0.944	0.254
120	ENSDARG00000079900	shroom4	shroom family member 4	3.06E-119	1.23E-123	0.780953965	0.559	0.065
121	ENSDARG00000106529	dut	deoxyuridine triphosphatase	1.53E-118	6.18E-123	0.726309056	0.497	0.049
122	ENSDARG00000032868	pde4ba	phosphodiesterase 4B, cAMP-specific a	1.66E-118	6.69E-123	1.564684319	0.91	0.263
123	ENSDARG00000005185	cpn1	carboxypeptidase N, polypeptide 1	1.28E-112	5.17E-117	1.591668402	0.876	0.247
124	ENSDARG00000079850	dchs1b	dachsous cadherin-related 1b	2.36E-112	9.52E-117	0.379352891	0.299	0.015
125	ENSDARG00000055678	akap12b	A kinase (PRKA) anchor protein 12b	2.60E-112	1.05E-116	1.628027297	0.881	0.22
126	ENSDARG00000009134	hlx1	H2.0-like homeo box 1 (Drosophila)	8.36E-112	3.37E-116	0.727446393	0.537	0.06
127	ENSDARG00000014854	reep1	receptor accessory protein 1	4.32E-111	1.74E-115	0.254081982	0.22	0.006
128	ENSDARG00000060123	ca16b	carbonic anhydrase XVI b	4.80E-110	1.93E-114	0.415620031	0.271	0.012
129	ENSDARG00000090086	rab11bb	RAB11B, member RAS oncogene family, b	9.35E-109	3.77E-113	0.488788205	0.424	0.037
130	ENSDARG00000014646	aoc2	amine oxidase copper containing 2	1.04E-108	4.18E-113	1.851214522	0.814	0.184
131	ENSDARG00000076972	plvapa	plasmalemma vesicle associated protein a	3.09E-107	1.24E-111	0.803208931	0.181	0.003
132	ENSDARG00000054451	loxl1	lysyl oxidase-like 1	1.35E-105	5.42E-110	0.662387771	0.407	0.035
133	ENSDARG00000035132	rgs3b	regulator of G protein signaling 3b	7.64E-105	3.07E-109	0.341466038	0.294	0.016
134	ENSDARG00000074307	rapgef5b	Rap guanine nucleotide exchange factor (GEF) 5b	2.15E-104	8.68E-109	0.451849643	0.339	0.023
135	ENSDARG00000068628	rab8b	RAB8B, member RAS oncogene family	9.91E-104	3.99E-108	0.896509666	0.768	0.165
136	ENSDARG00000076566	kank3	KN motif and ankyrin repeat domains 3	1.96E-103	7.89E-108	0.448196995	0.429	0.04
137	ENSDARG00000100503	sos1	son of sevenless homolog 1 (Drosophila)	2.33E-103	9.40E-108	0.527828181	0.463	0.05
138	ENSDARG00000071692	prex2	phosphatidylinositol-3,4,5-trisphosphate-dependent Rac exchange factor 2	3.39E-103	1.36E-107	0.271382142	0.22	0.007
139	ENSDARG00000040920	si:dkey-49n23.1	si:dkey-49n23.1	6.74E-103	2.71E-107	0.308349658	0.249	0.01
140	ENSDARG00000102100	mrc1a	mannose receptor, C type 1a	2.17E-102	8.72E-107	0.461677565	0.153	0.002
141	ENSDARG00000037883	prcp	prolylcarboxypeptidase (angiotensinase C)	3.70E-102	1.49E-106	0.515846209	0.373	0.03
142	ENSDARG00000068262	vamp5	vesicle-associated membrane protein 5	2.58E-100	1.04E-104	1.020155913	0.751	0.169
143	ENSDARG00000001234	map4k2	mitogen-activated protein kinase kinase kinase kinase 2	3.28E-99	1.32E-103	0.372590942	0.328	0.023
144	ENSDARG00000059472	arhgap31	Rho GTPase activating protein 31	1.68E-98	6.77E-103	0.303243934	0.26	0.012
145	ENSDARG00000042690	s1pr1	sphingosine-1-phosphate receptor 1	7.99E-97	3.22E-101	0.702237801	0.61	0.092
146	ENSDARG00000090230	tmem108	transmembrane protein 108	5.76E-96	2.32E-100	0.366654487	0.305	0.019
147	ENSDARG00000070155	tuba8l3	tubulin, alpha 8 like 3	9.97E-96	4.02E-100	0.806664074	0.774	0.15
148	ENSDARG00000077506	tjp1a	tight junction protein 1a	2.03E-95	8.18E-100	0.802573256	0.768	0.176
149	ENSDARG00000102701	eva1ba	eva-1 homolog Ba (C. elegans)	4.23E-95	1.70E-99	0.594705689	0.446	0.049
150	ENSDARG00000014003	stard8	StAR-related lipid transfer (START) domain containing 8	6.64E-93	2.67E-97	0.382771419	0.339	0.026
151	ENSDARG00000097523	si:ch73-364h19.1	si:ch73-364h19.1	7.41E-93	2.99E-97	0.340033586	0.198	0.006
152	ENSDARG00000101206	zgc:113363	zgc:113363	3.85E-92	1.55E-96	0.346785271	0.288	0.018
153	ENSDARG00000038139	pdgfbb	platelet-derived growth factor beta polypeptide b	1.13E-91	4.55E-96	0.340982655	0.22	0.009
154	ENSDARG00000061543	ccdc85b	coiled-coil domain containing 85B	2.38E-89	9.57E-94	0.604381123	0.599	0.099
155	ENSDARG00000076135	mmrn2a	multimerin 2a	2.46E-88	9.89E-93	0.258824586	0.186	0.006
156	ENSDARG00000015686	bmp6	bone morphogenetic protein 6	8.13E-88	3.27E-92	0.454052572	0.356	0.032
157	ENSDARG00000056985	tpte	transmembrane phosphatase with tensin homology	1.70E-87	6.83E-92	0.518801068	0.429	0.048
158	ENSDARG00000099985	cyr61l2	cysteine-rich, angiogenic inducer, 61 like 2 [Source:ZFIN;Acc:ZDB-GENE-060404-5]	2.62E-87	1.05E-91	0.42934811	0.266	0.016
159	ENSDARG00000058128	msna	moesin a	2.95E-87	1.19E-91	1.391731358	1	0.456
160	ENSDARG00000041065	hspb1	heat shock protein, alpha-crystallin-related, 1	8.33E-87	3.35E-91	1.102425382	0.898	0.26
161	ENSDARG00000013976	anxa13	annexin A13	3.60E-86	1.45E-90	1.175941933	0.921	0.301
162	ENSDARG00000006025	tp53i11b	tumor protein p53 inducible protein 11b	3.74E-86	1.51E-90	0.360707031	0.316	0.025
163	ENSDARG00000076496	frmd4bb	FERM domain containing 4Bb	6.07E-86	2.44E-90	0.404729979	0.299	0.022
164	ENSDARG00000042925	mfng	MFNG O-fucosylpeptide 3-beta-N-acetylglucosaminyltransferase	6.83E-86	2.75E-90	0.27599148	0.22	0.01
165	ENSDARG00000041799	cx43	connexin 43	7.59E-86	3.06E-90	0.719289198	0.525	0.075
166	ENSDARG00000075163	cxcl20	chemokine (C-X-C motif) ligand 20	2.99E-84	1.20E-88	0.552165893	0.339	0.03
167	ENSDARG00000045273	tmem204	transmembrane protein 204	4.92E-83	1.98E-87	0.299351361	0.266	0.017
168	ENSDARG00000078707	sema7a	semaphorin 7A	9.54E-83	3.84E-87	0.251414135	0.198	0.008
169	ENSDARG00000014180	ildr2	immunoglobulin-like domain containing receptor 2	1.92E-81	7.72E-86	0.38082511	0.345	0.033
170	ENSDARG00000061017	spns2	spinster homolog 2 (Drosophila)	9.32E-81	3.75E-85	0.523240035	0.463	0.063
171	ENSDARG00000035715	marcksl1b	MARCKS-like 1b	1.15E-80	4.65E-85	1.67989639	0.904	0.335
172	ENSDARG00000036966	hsd3b7	hydroxy-delta-5-steroid dehydrogenase, 3 beta- and steroid delta-isomerase	4.80E-80	1.93E-84	1.007735251	0.605	0.13
173	ENSDARG00000007807	cyth3a	cytohesin 3a	5.45E-80	2.19E-84	0.449761984	0.345	0.033
174	ENSDARG00000003512	anks1b	ankyrin repeat and sterile alpha motif domain containing 1B	6.40E-80	2.58E-84	0.494491477	0.401	0.046
175	ENSDARG00000095268	si:dkey-261h17.1	si:dkey-261h17.1	1.62E-79	6.51E-84	0.442652907	0.379	0.04
176	ENSDARG00000078725	nos1apa	nitric oxide synthase 1 (neuronal) adaptor protein a	1.07E-78	4.31E-83	0.445381741	0.435	0.058
177	ENSDARG00000030307	hspa12b	heat shock protein 12B	1.57E-78	6.31E-83	0.340920007	0.26	0.017
178	ENSDARG00000057633	cxcr4a	chemokine (C-X-C motif) receptor 4a	5.78E-78	2.33E-82	0.907520446	0.271	0.019
179	ENSDARG00000076889	ralgapa1	Ral GTPase activating protein, alpha subunit 1 (catalytic)	7.55E-78	3.04E-82	0.382858781	0.379	0.042
180	ENSDARG00000070792	lrrc15	leucine rich repeat containing 15	1.62E-77	6.51E-82	0.665889983	0.407	0.048
181	ENSDARG00000090524	f2rl2	coagulation factor II (thrombin) receptor-like 2	4.25E-77	1.71E-81	0.588987646	0.384	0.044
182	ENSDARG00000015263	adma	adrenomedullin a	1.13E-76	4.54E-81	1.737791538	0.751	0.217
183	ENSDARG00000104110	col4a2	collagen, type IV, alpha 2	1.61E-76	6.48E-81	0.402740043	0.379	0.041
184	ENSDARG00000061579	myo1cb	myosin Ic, paralog b	2.82E-76	1.14E-80	1.010297033	0.836	0.292
185	ENSDARG00000023963	tpm4a	tropomyosin 4a	1.23E-75	4.96E-80	1.160606465	0.972	0.395
186	ENSDARG00000045066	entpd1	ectonucleoside triphosphate diphosphohydrolase 1	5.08E-75	2.05E-79	0.481726292	0.441	0.059
187	ENSDARG00000059363	tgfbr2a	transforming growth factor beta receptor 2a	1.81E-73	7.30E-78	0.633036763	0.441	0.063
188	ENSDARG00000091234	si:ch73-335l21.4	si:ch73-335l21.4	9.33E-73	3.76E-77	2.485115553	0.96	0.676
189	ENSDARG00000061794	jam3b	junctional adhesion molecule 3b	2.68E-72	1.08E-76	0.587497894	0.492	0.079
190	ENSDARG00000020924	myo1ca	myosin Ic, paralog a	1.17E-71	4.71E-76	0.387564542	0.311	0.029
191	ENSDARG00000103554	notch1a	notch receptor 1a	3.19E-71	1.28E-75	0.353741274	0.333	0.035
192	ENSDARG00000039563	loxl3b	lysyl oxidase-like 3b	1.68E-70	6.75E-75	0.37331611	0.328	0.034
193	ENSDARG00000068126	nppc	natriuretic peptide C	4.62E-69	1.86E-73	0.818031464	0.226	0.015
194	ENSDARG00000074143	myo10l3	myosin X, like 3	4.90E-69	1.97E-73	0.701260977	0.554	0.107
195	ENSDARG00000027590	2-Sep	septin 2	1.13E-68	4.54E-73	0.878745137	0.853	0.294
196	ENSDARG00000063253	hecw2b	HECT, C2 and WW domain containing E3 ubiquitin protein ligase 2b	2.26E-68	9.08E-73	0.331592749	0.345	0.039
197	ENSDARG00000007774	vash2	vasohibin 2	2.37E-68	9.54E-73	0.42435812	0.373	0.046
198	ENSDARG00000069608	palm2	paralemmin 2 [Source:ZFIN;Acc:ZDB-GENE-050208-62]	2.73E-68	1.10E-72	0.609803445	0.582	0.114
199	ENSDARG00000060457	pmp22b	peripheral myelin protein 22b	9.10E-68	3.67E-72	1.534834894	0.881	0.384
200	ENSDARG00000011948	insra	insulin receptor a	8.77E-65	3.53E-69	0.508856542	0.435	0.071
201	ENSDARG00000079611	sema4c	sema domain, immunoglobulin domain (Ig), transmembrane domain (TM) and short cytoplasmic domain, (semaphorin) 4C	2.58E-64	1.04E-68	0.259753242	0.26	0.022
202	ENSDARG00000022684	fkbp1aa	FKBP prolyl isomerase 1Aa	6.59E-64	2.65E-68	0.854997962	0.994	0.946
203	ENSDARG00000070542	mafbb	v-maf avian musculoaponeurotic fibrosarcoma oncogene homolog Bb	1.26E-63	5.08E-68	0.271307357	0.237	0.018
204	ENSDARG00000037059	slc44a2	solute carrier family 44 member 2	7.57E-63	3.05E-67	0.386926317	0.367	0.049
205	ENSDARG00000018328	rhocb	ras homolog family member Cb	1.13E-62	4.56E-67	0.83086766	0.87	0.384
206	ENSDARG00000061223	ogfrl1	opioid growth factor receptor-like 1	1.92E-61	7.73E-66	0.285539703	0.249	0.021
207	ENSDARG00000040280	zgc:110182	zgc:110182	2.96E-61	1.19E-65	0.57532036	0.52	0.109
208	ENSDARG00000031952	mb	myoglobin	5.25E-61	2.12E-65	0.552838504	0.124	0.003
209	ENSDARG00000007818	palm1b	paralemmin 1b	8.03E-61	3.24E-65	0.432432193	0.446	0.073
210	ENSDARG00000103129	nid1b	nidogen 1b	9.80E-61	3.95E-65	0.512402057	0.554	0.112
211	ENSDARG00000105285	FAT4	FAT atypical cadherin 4 [Source:NCBI gene;Acc:101882648]	4.12E-60	1.66E-64	0.352847983	0.288	0.03
212	ENSDARG00000004714	tcf12	transcription factor 12	1.15E-59	4.65E-64	0.582921402	0.565	0.122
213	ENSDARG00000040778	ralba	v-ral simian leukemia viral oncogene homolog Ba (ras related)	3.17E-59	1.27E-63	0.380321103	0.322	0.04
214	ENSDARG00000089368	hopx	HOP homeobox	3.28E-59	1.32E-63	1.230903326	0.819	0.36
215	ENSDARG00000015891	ptprea	protein tyrosine phosphatase receptor type Ea	5.79E-59	2.33E-63	0.340136618	0.305	0.035
216	ENSDARG00000042409	RALGDS	si:ch211-251j10.3 [Source:ZFIN;Acc:ZDB-GENE-081105-110]	8.39E-59	3.38E-63	0.642807388	0.508	0.11
217	ENSDARG00000037879	lfng	LFNG O-fucosylpeptide 3-beta-N-acetylglucosaminyltransferase	3.67E-57	1.48E-61	0.407513407	0.294	0.033
218	ENSDARG00000016551	iqsec1b	IQ motif and Sec7 domain ArfGEF 1b	1.68E-56	6.77E-61	0.55126139	0.554	0.127
219	ENSDARG00000039576	fstl1b	follistatin-like 1b	3.50E-56	1.41E-60	0.703041944	0.87	0.303
220	ENSDARG00000019060	snx12	sorting nexin 12	2.51E-55	1.01E-59	0.813949151	0.791	0.337
221	ENSDARG00000042329	si:dkey-91m11.5	si:dkey-91m11.5	2.95E-55	1.19E-59	0.44879197	0.373	0.058
222	ENSDARG00000105288	si:ch211-79l17.1	si:ch211-79l17.1	4.65E-55	1.87E-59	0.67428336	0.576	0.155
223	ENSDARG00000036912	edn1	endothelin 1	5.01E-55	2.02E-59	0.358396858	0.22	0.019
224	ENSDARG00000005989	rgl1	ral guanine nucleotide dissociation stimulator-like 1	6.44E-55	2.59E-59	0.626624251	0.582	0.145
225	ENSDARG00000100913	arhgef12b	Rho guanine nucleotide exchange factor (GEF) 12b	6.92E-55	2.79E-59	0.506820499	0.525	0.118
226	ENSDARG00000104676	prkd2	protein kinase D2	1.73E-54	6.97E-59	0.399127853	0.362	0.055
227	ENSDARG00000075666	tsc22d3	TSC22 domain family, member 3	2.21E-54	8.89E-59	1.13139787	0.684	0.225
228	ENSDARG00000053129	carhsp1	calcium regulated heat stable protein 1	3.88E-54	1.56E-58	0.689853993	0.734	0.248
229	ENSDARG00000063711	trim3a	tripartite motif containing 3a	5.50E-54	2.21E-58	0.29784388	0.277	0.031
230	ENSDARG00000040526	s1pr5a	sphingosine-1-phosphate receptor 5a	8.29E-54	3.34E-58	0.451418381	0.367	0.056
231	ENSDARG00000080020	il13ra1	interleukin 13 receptor, alpha 1	1.51E-53	6.06E-58	0.885565598	0.734	0.284
232	ENSDARG00000019307	dusp5	dual specificity phosphatase 5	1.84E-53	7.40E-58	1.180479785	0.842	0.397
233	ENSDARG00000018976	sptlc2a	serine palmitoyltransferase, long chain base subunit 2a	4.94E-53	1.99E-57	0.350585796	0.328	0.045
234	ENSDARG00000077054	fam198b	family with sequence similarity 198, member B [Source:ZFIN;Acc:ZDB-GENE-100105-1]	7.41E-53	2.98E-57	0.301720839	0.277	0.031
235	ENSDARG00000068261	pros1	protein S	8.03E-53	3.23E-57	0.372460906	0.339	0.049
236	ENSDARG00000007179	sash1a	SAM and SH3 domain containing 1a	8.81E-53	3.55E-57	0.506352651	0.407	0.071
237	ENSDARG00000071196	cavin2b	caveolae associated protein 2b	1.28E-52	5.17E-57	0.74007303	0.729	0.247
238	ENSDARG00000090552	si:dkey-7j14.6	si:dkey-7j14.6	4.21E-52	1.69E-56	0.942860393	0.915	0.488
239	ENSDARG00000021309	rhoca	ras homolog family member Ca	6.56E-52	2.64E-56	1.248892771	0.932	0.617
240	ENSDARG00000038442	plcg1	phospholipase C, gamma 1	1.73E-51	6.98E-56	0.485168851	0.48	0.105
241	ENSDARG00000099491	tmem176l.1	transmembrane protein 176l.1	1.80E-51	7.26E-56	0.621592497	0.667	0.2
242	ENSDARG00000058358	krt8	keratin 8	2.73E-51	1.10E-55	1.010783807	1	0.918
243	ENSDARG00000073848	arhgef7b	Rho guanine nucleotide exchange factor (GEF) 7b	3.08E-51	1.24E-55	0.300712979	0.305	0.041
244	ENSDARG00000077769	cited1	Cbp/p300-interacting transactivator, with Glu/Asp-rich carboxy-terminal domain, 1	5.49E-51	2.21E-55	0.267418017	0.22	0.02
245	ENSDARG00000038025	cbx7a	chromobox homolog 7a	7.55E-51	3.04E-55	1.433585524	0.842	0.42
246	ENSDARG00000054363	si:zfos-464b6.2	si:zfos-464b6.2	1.20E-48	4.83E-53	0.34555716	0.288	0.038
247	ENSDARG00000104701	map7d1b	MAP7 domain containing 1b	1.33E-48	5.34E-53	0.591545012	0.616	0.17
248	ENSDARG00000029150	hsp90ab1	heat shock protein 90, alpha (cytosolic), class B member 1	2.04E-48	8.22E-53	0.452509133	1	0.997
249	ENSDARG00000017121	mafba	v-maf avian musculoaponeurotic fibrosarcoma oncogene homolog Ba	2.30E-48	9.26E-53	0.60599523	0.52	0.126
250	ENSDARG00000101028	fnbp1b	formin binding protein 1b	2.52E-48	1.01E-52	0.270648328	0.282	0.036
251	ENSDARG00000028533	macf1a	microtubule actin crosslinking factor 1a	2.54E-48	1.02E-52	0.496816367	0.531	0.137
252	ENSDARG00000040287	ywhabl	tyrosine 3-monooxygenase/tryptophan 5-monooxygenase activation protein, beta polypeptide like	1.05E-47	4.24E-52	0.803595756	0.989	0.8
253	ENSDARG00000068233	zgc:64051	zgc:64051	1.13E-47	4.55E-52	0.417412513	0.316	0.044
254	ENSDARG00000012574	slkb	STE20-like kinase b	1.22E-47	4.93E-52	0.278770896	0.294	0.04
255	ENSDARG00000004094	acsbg2	acyl-CoA synthetase bubblegum family member 2	1.71E-47	6.88E-52	0.798208442	0.655	0.223
256	ENSDARG00000018077	rbp1	retinol binding protein 1b, cellular [Source:ZFIN;Acc:ZDB-GENE-050421-2]	2.30E-47	9.26E-52	0.297012907	0.153	0.009
257	ENSDARG00000078778	lrch1	leucine-rich repeats and calponin homology (CH) domain containing 1	5.65E-47	2.27E-51	0.330017737	0.311	0.046
258	ENSDARG00000039034	marcksl1a	MARCKS-like 1a	5.91E-47	2.38E-51	1.073911218	0.898	0.474
259	ENSDARG00000003835	stom	stomatin	6.42E-47	2.58E-51	0.558862023	0.52	0.128
260	ENSDARG00000077618	rin3	Ras and Rab interactor 3	1.12E-46	4.53E-51	0.353040799	0.345	0.056
261	ENSDARG00000075369	nck1b	NCK adaptor protein 1b	1.29E-46	5.18E-51	0.679538915	0.723	0.271
262	ENSDARG00000076564	hspg2	heparan sulfate proteoglycan 2	2.00E-46	8.07E-51	0.303944015	0.305	0.044
263	ENSDARG00000074869	si:ch1073-291c23.2	si:ch1073-291c23.2	2.38E-46	9.57E-51	0.293726748	0.311	0.045
264	ENSDARG00000002172	aplnra	apelin receptor a	2.64E-46	1.06E-50	0.354910233	0.209	0.02
265	ENSDARG00000003061	cd276	CD276 molecule	9.65E-46	3.89E-50	0.467599307	0.429	0.089
266	ENSDARG00000012513	sdcbp2	syndecan binding protein (syntenin) 2	1.02E-45	4.11E-50	0.929436323	0.977	0.765
267	ENSDARG00000076144	si:ch211-74m13.3	si:ch211-74m13.3 [Source:ZFIN;Acc:ZDB-GENE-060503-219]	1.24E-45	5.01E-50	0.615069931	0.588	0.171
268	ENSDARG00000075954	serpinh1a	serpin peptidase inhibitor, clade H (heat shock protein 47), member 1a	1.41E-45	5.69E-50	0.431427581	0.367	0.066
269	ENSDARG00000104370	esm1	endothelial cell-specific molecule 1	1.86E-45	7.49E-50	1.525358195	0.356	0.066
270	ENSDARG00000104043	gng10	guanine nucleotide binding protein (G protein), gamma 10	3.62E-45	1.46E-49	0.408963248	0.395	0.076
271	ENSDARG00000036080	cd81a	CD81 molecule a	6.45E-45	2.60E-49	0.720653382	0.972	0.534
272	ENSDARG00000076119	emid1	EMI domain containing 1	9.95E-45	4.01E-49	0.36944662	0.311	0.047
273	ENSDARG00000101385	f8	coagulation factor VIII, procoagulant component	3.03E-44	1.22E-48	0.397526707	0.186	0.016
274	ENSDARG00000053857	ccdc187	coiled-coil domain containing 187	1.26E-43	5.09E-48	0.549679488	0.452	0.108
275	ENSDARG00000036967	smox	spermine oxidase	1.79E-43	7.20E-48	0.802087105	0.616	0.216
276	ENSDARG00000020521	exoc6	exocyst complex component 6	4.24E-43	1.71E-47	0.505427805	0.446	0.106
277	ENSDARG00000044251	rasgef1bb	RasGEF domain family, member 1Bb	5.31E-43	2.14E-47	0.495912473	0.497	0.13
278	ENSDARG00000020785	lama4	laminin, alpha 4	7.63E-43	3.07E-47	0.324147753	0.39	0.074
279	ENSDARG00000070162	stox2a	storkhead box 2a	2.88E-42	1.16E-46	0.360863874	0.362	0.068
280	ENSDARG00000100940	nr5a2	nuclear receptor subfamily 5, group A, member 2	4.81E-42	1.94E-46	0.489229143	0.395	0.084
281	ENSDARG00000090039	reck	reversion-inducing-cysteine-rich protein with kazal motifs	1.29E-41	5.19E-46	0.398394885	0.412	0.087
282	ENSDARG00000103730	vgll4b	vestigial-like family member 4b	1.43E-41	5.75E-46	0.499507651	0.418	0.096
283	ENSDARG00000070161	vamp3	vesicle-associated membrane protein 3 (cellubrevin)	2.98E-41	1.20E-45	0.673308957	0.921	0.589
284	ENSDARG00000007302	sh3gl3b	SH3-domain GRB2-like 3b	4.77E-41	1.92E-45	0.320038667	0.294	0.047
285	ENSDARG00000079578	rbpms2b	RNA binding protein, mRNA processing factor 2b	7.61E-41	3.06E-45	0.355538029	0.35	0.064
286	ENSDARG00000006603	csrp1a	cysteine and glycine-rich protein 1a	8.23E-41	3.31E-45	0.631003609	0.751	0.3
287	ENSDARG00000018404	krt18a.1	keratin 18a, tandem duplicate 1	1.87E-40	7.52E-45	0.830890173	1	0.781
288	ENSDARG00000075735	cxxc5b	CXXC finger protein 5b	1.94E-40	7.83E-45	0.452704023	0.367	0.075
289	ENSDARG00000043283	prrg1	proline rich Gla (G-carboxyglutamic acid) 1	6.55E-40	2.64E-44	0.449951925	0.446	0.109
290	ENSDARG00000020708	mdkb	midkine b	7.22E-40	2.91E-44	1.108680778	0.531	0.15
291	ENSDARG00000021389	jag2b	jagged canonical Notch ligand 2b	1.57E-39	6.33E-44	0.360559993	0.254	0.036
292	ENSDARG00000057927	rps6ka3b	ribosomal protein S6 kinase, polypeptide 3b	1.64E-39	6.61E-44	0.382004885	0.39	0.083
293	ENSDARG00000032161	srgap2	SLIT-ROBO Rho GTPase activating protein 2	1.89E-39	7.62E-44	0.341022742	0.356	0.069
294	ENSDARG00000103519	adamts1	ADAM metallopeptidase with thrombospondin type 1 motif, 1	1.92E-39	7.74E-44	0.278317482	0.288	0.045
295	ENSDARG00000097055	si:ch211-284f22.3	si:ch211-284f22.3	4.76E-39	1.92E-43	0.496125618	0.48	0.127
296	ENSDARG00000044975	krt94	keratin 94	1.13E-38	4.53E-43	0.394288759	0.599	0.18
297	ENSDARG00000054864	aplp2	amyloid beta (A4) precursor-like protein 2	1.13E-38	4.56E-43	0.623633947	0.689	0.28
298	ENSDARG00000021443	zfp36l1b	zinc finger protein 36, C3H type-like 1b	1.33E-38	5.37E-43	0.960939602	0.898	0.57
299	ENSDARG00000013838	sulf2b	sulfatase 2b	2.97E-38	1.20E-42	0.345111428	0.305	0.051
300	ENSDARG00000004830	flot2a	flotillin 2a	4.60E-38	1.85E-42	0.580775245	0.915	0.512
301	ENSDARG00000061737	ece1	endothelin converting enzyme 1	4.89E-38	1.97E-42	0.370961677	0.356	0.073
302	ENSDARG00000029072	klf6a	Kruppel-like factor 6a	8.32E-38	3.35E-42	1.211493357	0.921	0.732
303	ENSDARG00000043009	fam43a	family with sequence similarity 43 member A	8.76E-38	3.53E-42	0.347758124	0.379	0.081
304	ENSDARG00000040874	add3a	adducin 3 (gamma) a	1.39E-37	5.62E-42	0.53015889	0.633	0.231
305	ENSDARG00000006514	her6	hairy-related 6	1.50E-37	6.04E-42	0.703423031	0.492	0.134
306	ENSDARG00000052625	fkbp1b	FKBP prolyl isomerase 1B	2.35E-37	9.48E-42	0.336601437	0.379	0.078
307	ENSDARG00000103211	si:dkey-19b23.8	si:dkey-19b23.8	2.63E-37	1.06E-41	0.480112619	0.441	0.111
308	ENSDARG00000074094	tgm2b	transglutaminase 2b	5.22E-37	2.10E-41	0.42119062	0.441	0.106
309	ENSDARG00000022187	usp6nl	USP6 N-terminal like	6.81E-37	2.74E-41	0.327580973	0.333	0.065
310	ENSDARG00000100020	pim1	Pim-1 proto-oncogene, serine/threonine kinase	7.68E-37	3.09E-41	0.983727741	0.859	0.556
311	ENSDARG00000055543	appb	amyloid beta (A4) precursor protein b	9.40E-37	3.78E-41	0.4365087	0.424	0.103
312	ENSDARG00000090512	trim8a	tripartite motif containing 8a	2.54E-36	1.02E-40	0.424783641	0.446	0.117
313	ENSDARG00000058100	b3gnt3.4	UDP-GlcNAc:betaGal beta-1,3-N-acetylglucosaminyltransferase 3, tandem duplicate 4	2.63E-36	1.06E-40	0.260741552	0.316	0.058
314	ENSDARG00000021806	zfp36l2	zinc finger protein 36, C3H type-like 2	4.84E-36	1.95E-40	0.691061754	0.605	0.233
315	ENSDARG00000056091	cttnbp2nlb	CTTNBP2 N-terminal like b	5.23E-36	2.10E-40	0.273683075	0.26	0.04
316	ENSDARG00000011201	rplp2l	ribosomal protein, large P2, like	7.00E-36	2.82E-40	0.317784613	1	0.998
317	ENSDARG00000063075	soga1	suppressor of glucose, autophagy associated 1	8.04E-36	3.24E-40	0.256974439	0.271	0.043
318	ENSDARG00000009212	ppiaa	peptidylprolyl isomerase Aa (cyclophilin A)	8.14E-36	3.28E-40	0.425694498	1	0.98
319	ENSDARG00000040087	epb41l4a	erythrocyte membrane protein band 4.1 like 4A	1.26E-35	5.08E-40	0.260431066	0.271	0.044
320	ENSDARG00000008867	rap1b	RAP1B, member of RAS oncogene family	1.86E-35	7.50E-40	0.729208035	0.938	0.661
321	ENSDARG00000007098	itm2ba	integral membrane protein 2Ba	2.19E-35	8.81E-40	0.64382033	0.876	0.559
322	ENSDARG00000095451	si:ch211-196l7.4	si:ch211-196l7.4	2.53E-35	1.02E-39	0.819788531	0.904	0.697
323	ENSDARG00000005645	robo3	roundabout, axon guidance receptor, homolog 3 (Drosophila)	3.16E-35	1.27E-39	0.290006003	0.266	0.042
324	ENSDARG00000008030	myl9b	myosin, light chain 9b, regulatory	3.82E-35	1.54E-39	0.370324483	0.808	0.321
325	ENSDARG00000015374	st3gal3a	ST3 beta-galactoside alpha-2,3-sialyltransferase 3a	4.20E-35	1.69E-39	0.299367894	0.305	0.057
326	ENSDARG00000013853	lmo4a	LIM domain only 4a	4.24E-35	1.71E-39	0.437984135	0.39	0.091
327	ENSDARG00000092693	tpt1	tumor protein, translationally-controlled 1	9.14E-35	3.68E-39	0.403146143	1	0.998
328	ENSDARG00000026070	cd82b	CD82 molecule b	1.24E-34	5.00E-39	0.58094264	0.514	0.161
329	ENSDARG00000043531	jun	Jun proto-oncogene, AP-1 transcription factor subunit	1.35E-34	5.42E-39	1.111557198	0.949	0.835
330	ENSDARG00000079497	tcima	transcriptional and immune response regulator a	1.99E-34	8.01E-39	1.167108093	0.836	0.495
331	ENSDARG00000069048	serpinf1	serpin peptidase inhibitor, clade F (alpha-2 antiplasmin, pigment epithelium derived factor), member 1	5.55E-34	2.24E-38	0.434272367	0.26	0.043
332	ENSDARG00000018524	midn	midnolin	8.90E-34	3.58E-38	0.99962227	0.819	0.513
333	ENSDARG00000099351	igfbp1a	insulin-like growth factor binding protein 1a	9.21E-34	3.71E-38	1.32635628	0.932	0.645
334	ENSDARG00000061757	rabgap1l	RAB GTPase activating protein 1-like	1.06E-33	4.26E-38	0.40129739	0.429	0.117
335	ENSDARG00000015805	cgnl1	cingulin-like 1	1.22E-33	4.92E-38	0.421446302	0.458	0.126
336	ENSDARG00000097057	fxyd6l	FXYD domain containing ion transport regulator 6 like	1.41E-33	5.69E-38	0.498723981	0.644	0.237
337	ENSDARG00000073753	tacc1	transforming, acidic coiled-coil containing protein 1	1.57E-33	6.31E-38	0.385000517	0.452	0.123
338	ENSDARG00000101766	ptmab	prothymosin alpha b	1.95E-33	7.86E-38	0.692866044	1	0.909
339	ENSDARG00000092199	si:ch211-250c4.4	si:ch211-250c4.4	2.07E-33	8.33E-38	0.40157538	0.379	0.089
340	ENSDARG00000020761	arrdc2	arrestin domain containing 2	4.31E-33	1.73E-37	0.855303702	0.627	0.25
341	ENSDARG00000060184	pkn1a	protein kinase N1a	4.93E-33	1.98E-37	0.267241369	0.282	0.05
342	ENSDARG00000068732	spry4	sprouty homolog 4 (Drosophila)	6.00E-33	2.42E-37	0.695835158	0.571	0.207
343	ENSDARG00000008388	mmp14b	matrix metallopeptidase 14b (membrane-inserted)	8.31E-33	3.35E-37	0.478930377	0.407	0.1
344	ENSDARG00000062801	erfl3	Ets2 repressor factor like 3	8.61E-33	3.47E-37	0.475683078	0.48	0.155
345	ENSDARG00000076742	cyth1a	cytohesin 1a	9.38E-33	3.78E-37	0.654886356	0.706	0.338
346	ENSDARG00000009544	cldnb	claudin b	1.45E-32	5.83E-37	-1.958340389	0.147	0.633
347	ENSDARG00000067850	jund	JunD proto-oncogene, AP-1 transcription factor subunit	1.96E-32	7.90E-37	0.805946742	0.791	0.472
348	ENSDARG00000058179	ackr3b	atypical chemokine receptor 3b	2.62E-32	1.05E-36	0.430802847	0.333	0.072
349	ENSDARG00000055751	fosb	FBJ murine osteosarcoma viral oncogene homolog B	4.06E-32	1.64E-36	1.093147263	0.559	0.203
350	ENSDARG00000099572	hmgn2	high mobility group nucleosomal binding domain 2	1.04E-31	4.19E-36	0.817294677	0.955	0.676
351	ENSDARG00000102748	CABZ01074745.1	deoxyuridine 5'-triphosphate nucleotidohydrolase-like [Source:NCBI gene;Acc:110438480]	1.97E-31	7.94E-36	0.591771273	0.463	0.133
352	ENSDARG00000044573	cdc42	cell division cycle 42	2.02E-31	8.13E-36	0.597174893	0.87	0.548
353	ENSDARG00000053091	si:ch211-204c21.1	si:ch211-204c21.1	4.44E-31	1.79E-35	0.556244343	0.475	0.146
354	ENSDARG00000051763	sntb2	syntrophin, beta 2	4.80E-31	1.93E-35	0.351914011	0.441	0.122
355	ENSDARG00000104068	gstp1	glutathione S-transferase pi 1	5.30E-31	2.13E-35	-2.109314594	0.486	0.779
356	ENSDARG00000055075	svila	supervillin a	7.62E-31	3.07E-35	0.260472321	0.22	0.033
357	ENSDARG00000000103	myh10	myosin, heavy chain 10, non-muscle	1.62E-30	6.53E-35	0.473142028	0.463	0.144
358	ENSDARG00000053381	plpp1a	phospholipid phosphatase 1a	1.70E-30	6.83E-35	0.492654887	0.486	0.157
359	ENSDARG00000040764	id1	inhibitor of DNA binding 1, HLH protein	1.90E-30	7.63E-35	1.010743551	0.718	0.336
360	ENSDARG00000076532	si:ch211-222l21.1	si:ch211-222l21.1	2.20E-30	8.88E-35	0.616493812	0.955	0.707
361	ENSDARG00000026611	socs3b	suppressor of cytokine signaling 3b	2.26E-30	9.10E-35	0.628673959	0.734	0.355
362	ENSDARG00000062390	cdc42ep5	CDC42 effector protein (Rho GTPase binding) 5	3.63E-30	1.46E-34	0.42592244	0.531	0.18
363	ENSDARG00000002336	dlc	deltaC	4.08E-30	1.64E-34	0.336124435	0.328	0.073
364	ENSDARG00000099312	jpt1b	Jupiter microtubule associated homolog 1b	4.68E-30	1.89E-34	0.528193444	0.859	0.448
365	ENSDARG00000023290	fabp3	fatty acid binding protein 3, muscle and heart	6.08E-30	2.45E-34	-1.484022799	0.277	0.688
366	ENSDARG00000102899	cremb	cAMP responsive element modulator b	1.08E-29	4.35E-34	0.252995308	0.232	0.037
367	ENSDARG00000052155	lrrc8ab	leucine rich repeat containing 8 VRAC subunit Ab	1.27E-29	5.12E-34	0.283686676	0.249	0.044
368	ENSDARG00000053684	aldob	aldolase b, fructose-bisphosphate	1.55E-29	6.23E-34	-2.194121451	0.469	0.752
369	ENSDARG00000052695	nr2f1a	nuclear receptor subfamily 2, group F, member 1a	2.97E-29	1.20E-33	0.259091684	0.266	0.049
370	ENSDARG00000012688	eif1b	eukaryotic translation initiation factor 1B	4.58E-29	1.84E-33	0.530739728	1	0.928
371	ENSDARG00000074223	MDFIC	si:ch211-262n1.4 [Source:ZFIN;Acc:ZDB-GENE-070705-162]	4.82E-29	1.94E-33	0.290374789	0.362	0.088
372	ENSDARG00000021833	ahr2	aryl hydrocarbon receptor 2	5.05E-29	2.03E-33	0.401017638	0.463	0.147
373	ENSDARG00000078473	nucks1a	nuclear casein kinase and cyclin-dependent kinase substrate 1a	5.63E-29	2.27E-33	0.535193435	0.729	0.354
374	ENSDARG00000077777	tmsb4x	thymosin beta 4 X-linked	6.07E-29	2.44E-33	0.465375796	1	0.975
375	ENSDARG00000026865	fam107b	family with sequence similarity 107 member B	6.74E-29	2.71E-33	0.695897577	0.695	0.325
376	ENSDARG00000030782	exoc3l2b	exocyst complex component 3-like 2b	6.77E-29	2.73E-33	0.334583398	0.282	0.058
377	ENSDARG00000000588	grasp	GRP1 (general receptor for phosphoinositides 1)-associated scaffold protein	7.27E-29	2.93E-33	0.282051588	0.254	0.046
378	ENSDARG00000005482	rapgef2	Rap guanine nucleotide exchange factor (GEF) 2	9.28E-29	3.74E-33	0.250201989	0.26	0.048
379	ENSDARG00000104279	appa	amyloid beta (A4) precursor protein a	3.22E-28	1.29E-32	0.62934463	0.797	0.47
380	ENSDARG00000097478	qkia	QKI, KH domain containing, RNA binding a	3.35E-28	1.35E-32	0.526939576	0.87	0.504
381	ENSDARG00000069135	ppp1r15a	protein phosphatase 1, regulatory subunit 15A	3.66E-28	1.47E-32	1.103462316	0.864	0.656
382	ENSDARG00000019191	12-Sep	septin 12	3.81E-28	1.54E-32	0.317657549	0.328	0.077
383	ENSDARG00000030012	lrrfip1a	leucine rich repeat (in FLII) interacting protein 1a	6.00E-28	2.41E-32	0.424084086	0.514	0.181
384	ENSDARG00000008372	spred2b	sprouty related EVH1 domain containing 2b	8.41E-28	3.39E-32	0.288772414	0.345	0.084
385	ENSDARG00000012005	mob2b	MOB kinase activator 2b	1.09E-27	4.40E-32	0.327709045	0.294	0.065
386	ENSDARG00000061688	arvcfb	ARVCF delta catenin family member b	2.26E-27	9.08E-32	0.296162296	0.282	0.059
387	ENSDARG00000021124	cfl1	cofilin 1	2.77E-27	1.11E-31	0.534886576	1	0.918
388	ENSDARG00000017320	f11r.1	F11 receptor, tandem duplicate 1	3.06E-27	1.23E-31	-1.015196879	0.079	0.549
389	ENSDARG00000044010	loxl2a	lysyl oxidase-like 2a	3.45E-27	1.39E-31	0.498865968	0.446	0.138
390	ENSDARG00000035810	rgcc	regulator of cell cycle	6.16E-27	2.48E-31	0.924841941	0.712	0.351
391	ENSDARG00000054155	pcna	proliferating cell nuclear antigen	7.05E-27	2.84E-31	0.876354525	0.599	0.254
392	ENSDARG00000021975	ginm1	glycoprotein integral membrane 1	7.75E-27	3.12E-31	0.488306869	0.667	0.324
393	ENSDARG00000044588	emp2	epithelial membrane protein 2	7.79E-27	3.14E-31	0.365192645	0.384	0.105
394	ENSDARG00000031164	tuba8l2	tubulin, alpha 8 like 2	9.47E-27	3.81E-31	-0.804603698	0.073	0.535
395	ENSDARG00000100729	tln1	talin 1	2.12E-26	8.52E-31	0.479579148	0.723	0.356
396	ENSDARG00000075593	trim71	tripartite motif containing 71, E3 ubiquitin protein ligase	2.15E-26	8.65E-31	0.575408452	0.593	0.261
397	ENSDARG00000018179	acvrl1	activin A receptor like type 1	3.09E-26	1.24E-30	0.364840126	0.299	0.066
398	ENSDARG00000101813	nap1l1	nucleosome assembly protein 1-like 1	3.26E-26	1.31E-30	0.554907877	0.921	0.627
399	ENSDARG00000099918	arl4aa	ADP-ribosylation factor-like 4aa	6.27E-26	2.52E-30	0.448664194	0.424	0.137
400	ENSDARG00000003695	vdac3	voltage-dependent anion channel 3	7.66E-26	3.08E-30	0.495740581	0.921	0.648
401	ENSDARG00000019845	pdlim1	PDZ and LIM domain 1 (elfin)	1.34E-25	5.40E-30	0.532247051	0.616	0.273
402	ENSDARG00000018174	gnai2a	guanine nucleotide binding protein (G protein), alpha inhibiting activity polypeptide 2a	1.82E-25	7.33E-30	0.520798443	0.808	0.517
403	ENSDARG00000079994	si:dkey-187e18.1	si:dkey-187e18.1 [Source:ZFIN;Acc:ZDB-GENE-030131-6253]	2.16E-25	8.71E-30	0.47202526	0.503	0.196
404	ENSDARG00000022995	clic4	chloride intracellular channel 4	2.55E-25	1.03E-29	0.463799658	0.599	0.25
405	ENSDARG00000029621	sgms1	sphingomyelin synthase 1	2.87E-25	1.16E-29	0.306463725	0.322	0.078
406	ENSDARG00000020811	efemp2b	EGF containing fibulin extracellular matrix protein 2b	2.87E-25	1.16E-29	0.320260738	0.13	0.013
407	ENSDARG00000071113	xirp2a	xin actin binding repeat containing 2a	2.92E-25	1.18E-29	0.335498813	0.401	0.118
408	ENSDARG00000031756	mef2aa	myocyte enhancer factor 2aa	3.47E-25	1.40E-29	0.264087159	0.333	0.083
409	ENSDARG00000102750	cdh1	cadherin 1, type 1, E-cadherin (epithelial)	4.42E-25	1.78E-29	-0.924400899	0.034	0.488
410	ENSDARG00000055429	kat6b	K(lysine) acetyltransferase 6B	6.02E-25	2.42E-29	0.278735533	0.266	0.056
411	ENSDARG00000053279	apln	apelin	6.27E-25	2.52E-29	0.504052826	0.35	0.096
412	ENSDARG00000079438	pkp3b	plakophilin 3b	1.00E-24	4.03E-29	0.34375406	0.322	0.084
413	ENSDARG00000103409	uhrf1	ubiquitin-like with PHD and ring finger domains 1	1.22E-24	4.90E-29	0.250143462	0.243	0.047
414	ENSDARG00000011769	cpm	carboxypeptidase M	2.04E-24	8.22E-29	0.263959053	0.254	0.052
415	ENSDARG00000053468	adam10a	ADAM metallopeptidase domain 10a	2.14E-24	8.63E-29	0.534432864	0.678	0.373
416	ENSDARG00000078653	ralbp1	ralA binding protein 1	2.23E-24	9.00E-29	0.414813938	0.508	0.194
417	ENSDARG00000019098	cd82a	CD82 molecule a	4.16E-24	1.68E-28	0.45170707	0.599	0.244
418	ENSDARG00000094673	rhoab	ras homolog gene family, member Ab	5.41E-24	2.18E-28	0.771565329	0.921	0.68
419	ENSDARG00000076847	tnrc6c1	trinucleotide repeat containing adaptor 6C1	7.08E-24	2.85E-28	0.382243389	0.554	0.211
420	ENSDARG00000012972	cfl1l	cofilin 1 (non-muscle), like	8.66E-24	3.49E-28	-1.971629455	0.175	0.57
421	ENSDARG00000031108	lrba	LPS-responsive vesicle trafficking, beach and anchor containing	8.93E-24	3.60E-28	0.345533396	0.492	0.18
422	ENSDARG00000058734	prdx1	peroxiredoxin 1	9.02E-24	3.63E-28	0.84487111	0.819	0.489
423	ENSDARG00000076799	rnd3a	Rho family GTPase 3a	1.03E-23	4.16E-28	0.522260455	0.508	0.19
424	ENSDARG00000036107	txnipa	thioredoxin interacting protein a	1.17E-23	4.73E-28	0.714046035	0.74	0.398
425	ENSDARG00000040534	epcam	epithelial cell adhesion molecule	4.86E-23	1.96E-27	-2.320593361	0.441	0.714
426	ENSDARG00000099510	cnn3a	calponin 3, acidic a	8.52E-23	3.43E-27	0.496597274	0.785	0.457
427	ENSDARG00000059933	plpp3	phospholipid phosphatase 3	1.49E-22	5.99E-27	0.481568615	0.531	0.204
428	ENSDARG00000006092	rad21a	RAD21 cohesin complex component a	1.60E-22	6.43E-27	0.481258696	0.729	0.414
429	ENSDARG00000002790	ap2m1a	adaptor related protein complex 2 subunit mu 1a	1.69E-22	6.83E-27	0.50449273	0.831	0.539
430	ENSDARG00000035198	gcnt4a	glucosaminyl (N-acetyl) transferase 4a	1.77E-22	7.11E-27	0.311582065	0.339	0.092
431	ENSDARG00000102599	si:ch1073-392o20.2	si:ch1073-392o20.2	2.70E-22	1.09E-26	0.505070728	0.695	0.387
432	ENSDARG00000070578	edn2	endothelin 2	2.80E-22	1.13E-26	0.260916447	0.119	0.013
433	ENSDARG00000015495	klf3	Kruppel-like factor 3 (basic)	3.63E-22	1.46E-26	0.525153938	0.559	0.251
434	ENSDARG00000037238	smad5	SMAD family member 5	3.86E-22	1.56E-26	0.334299674	0.367	0.111
435	ENSDARG00000102048	slc25a43	solute carrier family 25 member 43	6.16E-22	2.48E-26	0.395498695	0.384	0.125
436	ENSDARG00000034718	tfpia	tissue factor pathway inhibitor a	1.02E-21	4.09E-26	0.752659536	0.633	0.341
437	ENSDARG00000020133	jdp2b	Jun dimerization protein 2b	1.03E-21	4.13E-26	1.346287849	0.621	0.325
438	ENSDARG00000039914	gapdhs	glyceraldehyde-3-phosphate dehydrogenase, spermatogenic	1.05E-21	4.23E-26	0.333477169	1	0.78
439	ENSDARG00000010721	6-Sep	septin 6	1.16E-21	4.69E-26	0.384970192	0.582	0.255
440	ENSDARG00000062593	stox1	storkhead box 1	1.43E-21	5.75E-26	0.254503177	0.226	0.046
441	ENSDARG00000008413	atp11a	ATPase phospholipid transporting 11A	2.12E-21	8.54E-26	0.359639596	0.339	0.1
442	ENSDARG00000075468	vwa1	von Willebrand factor A domain containing 1	2.54E-21	1.02E-25	0.39458463	0.379	0.113
443	ENSDARG00000052856	khdrbs1a	KH domain containing, RNA binding, signal transduction associated 1a	2.86E-21	1.15E-25	0.477329682	0.977	0.856
444	ENSDARG00000058606	sik1	salt-inducible kinase 1	2.87E-21	1.16E-25	0.641737683	0.633	0.338
445	ENSDARG00000052673	sept7b	septin 7b	3.17E-21	1.28E-25	0.426622722	0.627	0.314
446	ENSDARG00000102555	si:dkey-33i11.9	si:dkey-33i11.9	4.84E-21	1.95E-25	-0.940374762	0.028	0.434
447	ENSDARG00000017624	krt4	keratin 4	6.41E-21	2.58E-25	-2.967773796	0.712	0.859
448	ENSDARG00000099144	igfbp3	insulin-like growth factor binding protein 3	7.36E-21	2.96E-25	0.282515247	0.316	0.085
449	ENSDARG00000035519	histh1l	histone H1 like	7.56E-21	3.04E-25	1.273008452	0.91	0.795
450	ENSDARG00000104437	aip	aryl hydrocarbon receptor interacting protein	8.38E-21	3.38E-25	0.3812284	0.644	0.31
451	ENSDARG00000100515	dusp1	dual specificity phosphatase 1	8.40E-21	3.38E-25	0.858597953	0.701	0.447
452	ENSDARG00000043821	klf7b	Kruppel-like factor 7b	1.20E-20	4.83E-25	0.412537342	0.588	0.264
453	ENSDARG00000015978	COX5B	zgc:86599 [Source:ZFIN;Acc:ZDB-GENE-040625-180]	1.32E-20	5.31E-25	-0.711888455	0.932	0.941
454	ENSDARG00000023724	cdc42se1	CDC42 small effector 1	1.74E-20	7.00E-25	0.368558936	0.373	0.121
455	ENSDARG00000070914	dusp6	dual specificity phosphatase 6	1.88E-20	7.58E-25	0.384118158	0.418	0.147
456	ENSDARG00000031683	fosab	v-fos FBJ murine osteosarcoma viral oncogene homolog Ab	2.36E-20	9.52E-25	1.234391436	0.898	0.728
457	ENSDARG00000015759	tspan7	tetraspanin 7	2.71E-20	1.09E-24	0.407645097	0.497	0.193
458	ENSDARG00000086216	prr13	proline rich 13	2.83E-20	1.14E-24	-0.838642371	0.113	0.504
459	ENSDARG00000074340	serf2	small EDRK-rich factor 2	3.37E-20	1.36E-24	0.373225364	0.96	0.865
460	ENSDARG00000057995	arl15b	ADP-ribosylation factor-like 15b	4.18E-20	1.68E-24	0.251018888	0.22	0.047
461	ENSDARG00000034956	myclb	MYCL proto-oncogene, bHLH transcription factor b	4.91E-20	1.98E-24	0.35817906	0.424	0.151
462	ENSDARG00000035577	cds2	CDP-diacylglycerol synthase (phosphatidate cytidylyltransferase) 2	8.03E-20	3.23E-24	0.278113506	0.39	0.128
463	ENSDARG00000062178	ripor1	RHO family interacting cell polarization regulator 1	1.13E-19	4.53E-24	0.298554637	0.356	0.109
464	ENSDARG00000019383	cdc42bpb	CDC42 binding protein kinase beta (DMPK-like)	2.04E-19	8.23E-24	0.423282556	0.537	0.248
465	ENSDARG00000014793	ehd1b	EH-domain containing 1b	2.33E-19	9.37E-24	0.422555057	0.554	0.251
466	ENSDARG00000101986	irf6	interferon regulatory factor 6	2.84E-19	1.14E-23	-0.699390601	0.04	0.431
467	ENSDARG00000039185	nfyba	nuclear transcription factor Y, beta a	2.98E-19	1.20E-23	0.400703479	0.559	0.272
468	ENSDARG00000095897	atp5f1e	ATP synthase F1 subunit epsilon	4.08E-19	1.64E-23	-0.653612638	0.966	0.951
469	ENSDARG00000025147	cd63	CD63 molecule	4.59E-19	1.85E-23	0.49426461	0.994	0.904
470	ENSDARG00000034293	hif1ab	hypoxia inducible factor 1 subunit alpha b	5.97E-19	2.40E-23	0.688801576	0.825	0.672
471	ENSDARG00000052746	grinab	glutamate receptor, ionotropic, N-methyl D-aspartate-associated protein 1b (glutamate binding)	5.99E-19	2.41E-23	0.671562845	0.768	0.574
472	ENSDARG00000045803	mfge8b	milk fat globule-EGF factor 8 protein b	6.55E-19	2.64E-23	0.281152698	0.299	0.082
473	ENSDARG00000015557	zgc:100829	zgc:100829	7.01E-19	2.82E-23	0.40628965	0.554	0.24
474	ENSDARG00000014047	cldn7b	claudin 7b	8.59E-19	3.46E-23	-1.404589423	0.068	0.443
475	ENSDARG00000007960	hnrnpaba	heterogeneous nuclear ribonucleoprotein A/Ba	1.14E-18	4.60E-23	0.377920376	0.989	0.869
476	ENSDARG00000099385	CT030188.1	si: ch211-223l2.4 [Source:NCBI gene;Acc:100002400]	1.18E-18	4.75E-23	0.339120221	0.48	0.18
477	ENSDARG00000000002	ccdc80	coiled-coil domain containing 80	1.36E-18	5.49E-23	0.310125206	0.424	0.141
478	ENSDARG00000069302	snx9b	sorting nexin 9b	1.48E-18	5.96E-23	0.368459443	0.492	0.211
479	ENSDARG00000055124	ccnl1a	cyclin L1a	1.50E-18	6.03E-23	0.472928928	0.627	0.347
480	ENSDARG00000033738	zgc:153867	zgc:153867	1.77E-18	7.14E-23	0.387741875	0.994	0.895
481	ENSDARG00000075261	timp2b	TIMP metallopeptidase inhibitor 2b	2.00E-18	8.07E-23	0.891085586	0.588	0.281
482	ENSDARG00000062152	chaf1a	chromatin assembly factor 1, subunit A (p150)	2.27E-18	9.16E-23	0.365012776	0.407	0.144
483	ENSDARG00000057867	lasp1	LIM and SH3 protein 1	2.85E-18	1.15E-22	0.44857636	0.881	0.627
484	ENSDARG00000021987	plecb	plectin b	3.66E-18	1.47E-22	0.378400956	0.718	0.39
485	ENSDARG00000004189	cbx1a	chromobox homolog 1a (HP1 beta homolog Drosophila)	4.09E-18	1.65E-22	0.381323303	0.418	0.152
486	ENSDARG00000105009	ddah2	dimethylarginine dimethylaminohydrolase 2	6.79E-18	2.73E-22	0.304657123	0.367	0.125
487	ENSDARG00000015722	kctd5a	potassium channel tetramerization domain containing 5a	6.97E-18	2.81E-22	0.479047867	0.712	0.396
488	ENSDARG00000079317	dlc1	DLC1 Rho GTPase activating protein	8.62E-18	3.47E-22	0.325685248	0.395	0.137
489	ENSDARG00000020164	efnb2a	ephrin-B2a	9.56E-18	3.85E-22	0.346900513	0.328	0.101
490	ENSDARG00000057738	hells	helicase, lymphoid specific	9.99E-18	4.02E-22	0.431628359	0.226	0.053
491	ENSDARG00000070959	si:ch211-288g17.3	si:ch211-288g17.3	1.00E-17	4.03E-22	0.415712081	0.627	0.318
492	ENSDARG00000054578	arl6ip1	ADP-ribosylation factor-like 6 interacting protein 1	1.32E-17	5.32E-22	0.431531014	0.831	0.559
493	ENSDARG00000033466	tagln2	transgelin 2	1.56E-17	6.27E-22	0.366497968	0.949	0.607
494	ENSDARG00000016691	cd9b	CD9 molecule b	1.74E-17	7.02E-22	-1.603037455	0.124	0.482
495	ENSDARG00000063295	myh9a	myosin, heavy chain 9a, non-muscle	1.97E-17	7.95E-22	0.330174769	0.458	0.178
496	ENSDARG00000020845	tns1b	tensin 1b	2.07E-17	8.33E-22	0.254959687	0.294	0.082
497	ENSDARG00000075853	sh3kbp1	SH3-domain kinase binding protein 1	2.90E-17	1.17E-21	0.276117334	0.395	0.136
498	ENSDARG00000036028	arrdc3b	arrestin domain containing 3b	2.93E-17	1.18E-21	0.552836096	0.633	0.348
499	ENSDARG00000010155	abi1a	abl-interactor 1a	2.98E-17	1.20E-21	0.364584724	0.458	0.195
500	ENSDARG00000030723	cldn11b	claudin 11b	3.24E-17	1.30E-21	0.253511715	0.124	0.017
501	ENSDARG00000074502	zmiz1a	zinc finger, MIZ-type containing 1a	3.85E-17	1.55E-21	0.268242901	0.299	0.089
502	ENSDARG00000014914	lamp2	lysosomal-associated membrane protein 2	4.27E-17	1.72E-21	0.363548433	0.621	0.331
503	ENSDARG00000069619	atf7ip	activating transcription factor 7 interacting protein	4.49E-17	1.81E-21	0.415511551	0.379	0.138
504	ENSDARG00000099766	myl12.1	myosin, light chain 12, genome duplicate 1	4.56E-17	1.84E-21	0.346835539	0.994	0.93
505	ENSDARG00000040295	apoeb	apolipoprotein Eb	5.06E-17	2.04E-21	-1.71170487	0.153	0.51
506	ENSDARG00000026845	rhoaa	ras homolog gene family, member Aa	6.61E-17	2.66E-21	0.427636621	0.831	0.627
507	ENSDARG00000094854	ms4a17a.9	membrane-spanning 4-domains, subfamily A, member 17A.9	7.22E-17	2.91E-21	0.257982927	0.328	0.099
508	ENSDARG00000102885	rsu1	Ras suppressor protein 1	7.44E-17	3.00E-21	0.378850178	0.542	0.258
509	ENSDARG00000025428	socs3a	suppressor of cytokine signaling 3a	8.10E-17	3.26E-21	0.300036286	0.429	0.165
510	ENSDARG00000088383	cox5aa	cytochrome c oxidase subunit 5Aa	8.52E-17	3.43E-21	-0.520508463	0.819	0.879
511	ENSDARG00000030479	hmgb1b	high mobility group box 1b	9.59E-17	3.86E-21	0.378776473	0.746	0.395
512	ENSDARG00000030053	eef1db	eukaryotic translation elongation factor 1 delta b (guanine nucleotide exchange protein)	1.21E-16	4.88E-21	0.380767858	0.944	0.835
513	ENSDARG00000061187	cbx5	chromobox homolog 5 (HP1 alpha homolog, Drosophila)	1.73E-16	6.95E-21	0.413445591	0.582	0.288
514	ENSDARG00000031198	hmg20a	high mobility group 20A	1.88E-16	7.58E-21	0.282330653	0.311	0.099
515	ENSDARG00000015822	sesn3	sestrin 3	2.56E-16	1.03E-20	0.259758131	0.311	0.099
516	ENSDARG00000023217	crema	cAMP responsive element modulator a	2.65E-16	1.07E-20	0.357339172	0.379	0.143
517	ENSDARG00000059001	pim2	Pim-2 proto-oncogene, serine/threonine kinase	2.80E-16	1.13E-20	0.604905584	0.463	0.204
518	ENSDARG00000006487	anp32a	acidic (leucine-rich) nuclear phosphoprotein 32 family, member A	3.00E-16	1.21E-20	0.437244337	0.734	0.463
519	ENSDARG00000076128	prkar1aa	protein kinase, cAMP-dependent, regulatory, type I, alpha (tissue specific extinguisher 1) a	3.16E-16	1.27E-20	0.421187185	0.542	0.281
520	ENSDARG00000033009	h3f3c	H3 histone, family 3C	3.32E-16	1.34E-20	0.438668678	0.921	0.75
521	ENSDARG00000101637	ccnd1	cyclin D1	3.93E-16	1.58E-20	0.499961838	0.554	0.277
522	ENSDARG00000040380	arhgef1a	Rho guanine nucleotide exchange factor (GEF) 1a	4.57E-16	1.84E-20	0.256777141	0.333	0.111
523	ENSDARG00000061923	amotl2a	angiomotin like 2a	4.76E-16	1.92E-20	0.280427966	0.311	0.098
524	ENSDARG00000086724	im:7151449	im:7151449	5.55E-16	2.24E-20	0.286454974	0.226	0.056
525	ENSDARG00000038141	atf4b	activating transcription factor 4b	5.65E-16	2.27E-20	0.520219788	0.904	0.731
526	ENSDARG00000070108	dek	DEK proto-oncogene	7.47E-16	3.01E-20	0.264093788	0.282	0.083
527	ENSDARG00000090600	si:ch211-213a13.1	si:ch211-213a13.1	8.01E-16	3.23E-20	0.261690167	0.333	0.108
528	ENSDARG00000055307	sypl2a	synaptophysin-like 2a	1.14E-15	4.58E-20	0.401388096	0.627	0.376
529	ENSDARG00000103994	ppiab	peptidylprolyl isomerase Ab (cyclophilin A)	1.19E-15	4.79E-20	0.353464969	0.989	0.968
530	ENSDARG00000037746	actb1	actin, beta 1	1.40E-15	5.63E-20	0.452752966	0.994	0.963
531	ENSDARG00000043457	gapdh	glyceraldehyde-3-phosphate dehydrogenase	1.65E-15	6.63E-20	-2.01383115	0.452	0.673
532	ENSDARG00000060010	iqgap2	IQ motif containing GTPase activating protein 2	2.02E-15	8.13E-20	0.295329571	0.384	0.149
533	ENSDARG00000074635	abca1a	ATP-binding cassette, sub-family A (ABC1), member 1A	2.48E-15	9.99E-20	0.417299621	0.446	0.192
534	ENSDARG00000036675	hnrnpa1b	heterogeneous nuclear ribonucleoprotein A1b	2.92E-15	1.17E-19	0.426683662	0.785	0.52
535	ENSDARG00000103919	si:ch73-1a9.3	si:ch73-1a9.3	3.08E-15	1.24E-19	0.374042163	0.91	0.734
536	ENSDARG00000005754	ptprfb	protein tyrosine phosphatase receptor type Fb	3.95E-15	1.59E-19	-0.417179045	0.017	0.355
537	ENSDARG00000055092	pora	P450 (cytochrome) oxidoreductase a	4.28E-15	1.72E-19	0.387307136	0.537	0.267
538	ENSDARG00000025350	prdx2	peroxiredoxin 2	4.34E-15	1.75E-19	-1.085351856	0.887	0.909
539	ENSDARG00000074589	rin2	Ras and Rab interactor 2	4.44E-15	1.79E-19	0.286733929	0.271	0.082
540	ENSDARG00000020107	usp2a	ubiquitin specific peptidase 2a	5.27E-15	2.12E-19	0.268215975	0.288	0.09
541	ENSDARG00000074378	junba	JunB proto-oncogene, AP-1 transcription factor subunit a	5.73E-15	2.31E-19	0.538858071	0.887	0.804
542	ENSDARG00000058504	ap1s2	adaptor related protein complex 1 subunit sigma 2	5.94E-15	2.39E-19	0.2547976	0.39	0.14
543	ENSDARG00000053990	hmgb2b	high mobility group box 2b	6.08E-15	2.45E-19	0.549699936	0.768	0.537
544	ENSDARG00000074242	serbp1a	SERPINE1 mRNA binding protein 1a	6.55E-15	2.64E-19	0.303560104	1	0.949
545	ENSDARG00000004588	sox4a	SRY-box transcription factor 4a	7.06E-15	2.84E-19	0.435946484	0.463	0.194
546	ENSDARG00000055723	hsp70l	heat shock cognate 70-kd protein, like	8.30E-15	3.34E-19	0.994103106	0.627	0.369
547	ENSDARG00000104693	il6st	interleukin 6 signal transducer	9.73E-15	3.92E-19	0.452490727	0.672	0.425
548	ENSDARG00000035652	sat1a.1	spermidine/spermine N1-acetyltransferase 1a, duplicate 1	1.13E-14	4.56E-19	0.572374515	0.994	0.891
549	ENSDARG00000014488	ca2	carbonic anhydrase II	1.21E-14	4.88E-19	0.499935836	0.559	0.293
550	ENSDARG00000092916	mlnl	motilin-like	1.25E-14	5.02E-19	-0.26853036	0.333	0.112
551	ENSDARG00000041060	lgals9l3	lectin, galactoside-binding, soluble, 9 (galectin 9)-like 3	1.41E-14	5.69E-19	0.309035309	0.395	0.152
552	ENSDARG00000102056	svild	supervillin d	1.53E-14	6.16E-19	0.418703223	0.559	0.297
553	ENSDARG00000104372	gnb1b	guanine nucleotide binding protein (G protein), beta polypeptide 1b	1.55E-14	6.25E-19	0.393189897	0.893	0.724
554	ENSDARG00000104181	tmsb1	thymosin beta 1	1.87E-14	7.55E-19	-1.876618502	0.542	0.73
555	ENSDARG00000040747	tm4sf4	transmembrane 4 L six family member 4	1.90E-14	7.64E-19	-1.814924992	0.158	0.482
556	ENSDARG00000039863	lifrb	LIF receptor subunit alpha b	2.10E-14	8.47E-19	0.295224516	0.39	0.145
557	ENSDARG00000030441	ppa1b	inorganic pyrophosphatase 1b	2.19E-14	8.83E-19	-0.500932399	0.328	0.643
558	ENSDARG00000036830	krt91	keratin 91	2.27E-14	9.12E-19	-2.328774898	0.079	0.407
559	ENSDARG00000015552	phactr4a	phosphatase and actin regulator 4a	2.29E-14	9.21E-19	-0.498868248	0.056	0.392
560	ENSDARG00000019438	rnf13	ring finger protein 13	2.43E-14	9.78E-19	0.250283712	0.356	0.133
561	ENSDARG00000035136	selenow1	selenoprotein W, 1	2.61E-14	1.05E-18	-0.852951852	0.559	0.78
562	ENSDARG00000040623	fosl2	FOS like 2, AP-1 transcription factor subunit	3.29E-14	1.32E-18	0.500253543	0.571	0.343
563	ENSDARG00000026985	lims1	LIM and senescent cell antigen-like domains 1	4.03E-14	1.62E-18	0.386094856	0.525	0.272
564	ENSDARG00000024746	hsp90aa1.2	heat shock protein 90, alpha (cytosolic), class A member 1, tandem duplicate 2	4.51E-14	1.82E-18	0.569848895	0.621	0.343
565	ENSDARG00000100844	cldn15lb	claudin 15-like b	4.97E-14	2.00E-18	-1.138670412	0.051	0.381
566	ENSDARG00000069774	flot2b	flotillin 2b	5.73E-14	2.31E-18	0.369742759	0.492	0.235
567	ENSDARG00000036834	krt92	keratin 92	6.90E-14	2.78E-18	-2.036564239	0.203	0.515
568	ENSDARG00000019231	sptan1	spectrin alpha, non-erythrocytic 1	8.50E-14	3.42E-18	0.406310357	0.508	0.262
569	ENSDARG00000051886	ankrd11	ankyrin repeat domain 11	8.69E-14	3.50E-18	0.356567638	0.582	0.309
570	ENSDARG00000078308	spry2	sprouty RTK signaling antagonist 2	9.12E-14	3.67E-18	0.252776088	0.249	0.072
571	ENSDARG00000098024	si:dkey-262k9.2	si:dkey-262k9.2	1.01E-13	4.05E-18	-0.57439476	0.051	0.375
572	ENSDARG00000092362	hsp70.2	heat shock cognate 70-kd protein, tandem duplicate 2	1.18E-13	4.75E-18	0.981909589	0.633	0.391
573	ENSDARG00000055504	si:ch211-212k18.7	si:ch211-212k18.7	1.19E-13	4.78E-18	-0.532312972	0.079	0.42
574	ENSDARG00000070427	s100v1	S100 calcium binding protein V1	1.57E-13	6.33E-18	-0.825460705	0.045	0.361
575	ENSDARG00000093448	mpc1	mitochondrial pyruvate carrier 1	1.67E-13	6.72E-18	-0.62287559	0.311	0.59
576	ENSDARG00000026712	rab5c	RAB5C, member RAS oncogene family	2.00E-13	8.06E-18	0.398157968	0.751	0.529
577	ENSDARG00000003952	pfn2	profilin 2	2.17E-13	8.72E-18	0.365645463	0.989	0.875
578	ENSDARG00000031929	stard14	START domain containing 14	2.49E-13	1.00E-17	-0.783351543	0.028	0.339
579	ENSDARG00000009299	dusp8a	dual specificity phosphatase 8a	2.50E-13	1.01E-17	0.328443158	0.305	0.105
580	ENSDARG00000035993	sumo3b	small ubiquitin like modifier 3b	2.73E-13	1.10E-17	0.413645324	0.559	0.291
581	ENSDARG00000016858	smad7	SMAD family member 7	3.07E-13	1.23E-17	0.331510083	0.316	0.111
582	ENSDARG00000068177	pak2a	p21 protein (Cdc42/Rac)-activated kinase 2a	3.22E-13	1.30E-17	0.298816122	0.469	0.21
583	ENSDARG00000043795	arhgdia	Rho GDP dissociation inhibitor (GDI) alpha	3.28E-13	1.32E-17	0.444937899	0.831	0.717
584	ENSDARG00000054290	acin1a	apoptotic chromatin condensation inducer 1a	3.37E-13	1.36E-17	0.338589056	0.774	0.509
585	ENSDARG00000027887	zfyve21	zinc finger, FYVE domain containing 21	4.22E-13	1.70E-17	0.251184721	0.362	0.141
586	ENSDARG00000099555	foxo1a	forkhead box O1 a	4.62E-13	1.86E-17	0.452732684	0.644	0.403
587	ENSDARG00000051836	si:dkeyp-19e1.3	si:dkeyp-19e1.3	4.66E-13	1.88E-17	0.282392129	0.299	0.105
588	ENSDARG00000036074	cebpa	CCAAT enhancer binding protein alpha	4.80E-13	1.93E-17	-0.477999826	0.045	0.36
589	ENSDARG00000001950	ak1	adenylate kinase 1	5.80E-13	2.34E-17	-0.436199532	0.667	0.355
590	ENSDARG00000037009	banf1	BAF nuclear assembly factor 1	5.97E-13	2.40E-17	0.434814578	0.746	0.523
591	ENSDARG00000033307	igf2b	insulin-like growth factor 2b	6.89E-13	2.77E-17	0.288664796	0.299	0.102
592	ENSDARG00000042151	skia	v-ski avian sarcoma viral oncogene homolog a	8.64E-13	3.48E-17	0.274810136	0.401	0.168
593	ENSDARG00000021343	wsb1	WD repeat and SOCS box containing 1	1.09E-12	4.41E-17	0.417216899	0.599	0.35
594	ENSDARG00000045006	ptprga	protein tyrosine phosphatase receptor type Ga	1.12E-12	4.52E-17	0.368136319	0.401	0.176
595	ENSDARG00000012682	pfn2l	profilin 2 like	1.14E-12	4.60E-17	0.351006594	0.91	0.695
596	ENSDARG00000027345	mpzl2b	myelin protein zero-like 2b	1.17E-12	4.70E-17	-0.412250069	0.045	0.363
597	ENSDARG00000012458	zgc:77849	zgc:77849	1.20E-12	4.85E-17	0.392680794	0.712	0.508
598	ENSDARG00000029722	hmgb2a	high mobility group box 2a	1.23E-12	4.96E-17	0.505477365	0.944	0.775
599	ENSDARG00000020442	snx5	sorting nexin 5	1.23E-12	4.96E-17	0.31528846	0.429	0.196
600	ENSDARG00000099411	zgc:158343	zgc:158343	1.31E-12	5.26E-17	0.44128234	0.825	0.524
601	ENSDARG00000103295	cyp3a65	cytochrome P450, family 3, subfamily A, polypeptide 65	1.33E-12	5.35E-17	-0.771074396	0.073	0.384
602	ENSDARG00000013078	ywhaba	tyrosine 3-monooxygenase/tryptophan 5-monooxygenase activation protein, beta polypeptide a	1.37E-12	5.52E-17	0.309186557	0.949	0.862
603	ENSDARG00000038153	lgals2b	lectin, galactoside-binding, soluble, 2b	1.49E-12	5.98E-17	-2.702855991	0.853	0.867
604	ENSDARG00000046132	dynlt3	dynein, light chain, Tctex-type 3	1.50E-12	6.03E-17	0.339136875	0.797	0.565
605	ENSDARG00000068760	tnks1bp1	tankyrase 1 binding protein 1	1.57E-12	6.34E-17	-0.569225606	0.062	0.373
606	ENSDARG00000015427	hdac1	histone deacetylase 1	1.70E-12	6.83E-17	0.361036906	0.757	0.519
607	ENSDARG00000021924	hsp70.3	heat shock cognate 70-kd protein, tandem duplicate 3	1.83E-12	7.37E-17	1.21590718	0.695	0.491
608	ENSDARG00000042010	pklr	pyruvate kinase L/R	1.83E-12	7.38E-17	-1.065788577	0.107	0.406
609	ENSDARG00000074507	rmdn1	regulator of microtubule dynamics 1	2.17E-12	8.72E-17	-0.446041575	0.136	0.451
610	ENSDARG00000033182	arl4ab	ADP-ribosylation factor-like 4ab	2.34E-12	9.41E-17	0.356486832	0.39	0.166
611	ENSDARG00000086778	pdgfba	platelet-derived growth factor beta polypeptide a	2.37E-12	9.52E-17	0.301303817	0.339	0.131
612	ENSDARG00000009978	icn	ictacalcin	2.43E-12	9.77E-17	-2.708064306	0.847	0.922
613	ENSDARG00000002445	prdm1a	PR domain containing 1a, with ZNF domain	2.68E-12	1.08E-16	0.314726295	0.379	0.152
614	ENSDARG00000005451	gdi2	GDP dissociation inhibitor 2	2.85E-12	1.15E-16	0.413519321	0.746	0.586
615	ENSDARG00000008026	fam129bb	family with sequence similarity 129, member Bb [Source:ZFIN;Acc:ZDB-GENE-030131-6218]	3.68E-12	1.48E-16	0.327449416	0.429	0.191
616	ENSDARG00000091419	nrarpa	NOTCH regulated ankyrin repeat protein a	3.91E-12	1.57E-16	0.298434247	0.316	0.118
617	ENSDARG00000087647	sept7a	septin 7a	4.44E-12	1.79E-16	0.352979695	0.655	0.398
618	ENSDARG00000091280	si:ch211-66k16.27	si:ch211-66k16.27	4.76E-12	1.92E-16	0.314476241	0.582	0.307
619	ENSDARG00000090063	fa2h	fatty acid 2-hydroxylase	5.97E-12	2.40E-16	-0.394026637	0.006	0.294
620	ENSDARG00000005108	oclna	occludin a	6.34E-12	2.55E-16	-0.547970004	0.023	0.318
621	ENSDARG00000052690	arrdc3a	arrestin domain containing 3a	7.23E-12	2.91E-16	0.459270564	0.644	0.421
622	ENSDARG00000023330	anp32b	acidic (leucine-rich) nuclear phosphoprotein 32 family, member B	7.77E-12	3.13E-16	0.383179094	0.718	0.452
623	ENSDARG00000105068	si:ch1073-443f11.2	si:ch1073-443f11.2	7.97E-12	3.21E-16	-0.466504271	0.028	0.325
624	ENSDARG00000020956	pck2	phosphoenolpyruvate carboxykinase 2 (mitochondrial)	1.01E-11	4.06E-16	-0.525337268	0.034	0.326
625	ENSDARG00000054906	ier5l	immediate early response 5-like	1.07E-11	4.29E-16	0.270283547	0.429	0.188
626	ENSDARG00000016188	SBNO2	si:ch73-63e15.2 [Source:ZFIN;Acc:ZDB-GENE-091204-463]	1.29E-11	5.18E-16	0.358574871	0.469	0.238
627	ENSDARG00000104028	si:dkey-74k8.3	si:dkey-74k8.3	1.39E-11	5.61E-16	-0.365143779	0.011	0.298
628	ENSDARG00000041051	mid1ip1a	MID1 interacting protein 1a	1.54E-11	6.22E-16	-1.143374997	0.073	0.361
629	ENSDARG00000103340	clic1	chloride intracellular channel 1	1.59E-11	6.42E-16	0.31505477	0.497	0.253
630	ENSDARG00000000069	dap	death-associated protein	1.63E-11	6.58E-16	-0.709451036	0.249	0.525
631	ENSDARG00000029688	hsp70.1	heat shock cognate 70-kd protein, tandem duplicate 1	1.83E-11	7.35E-16	0.624670691	0.469	0.227
632	ENSDARG00000044669	hp1bp3	heterochromatin protein 1, binding protein 3	2.00E-11	8.04E-16	0.261116165	0.424	0.19
633	ENSDARG00000042428	gstt1a	glutathione S-transferase theta 1a	2.11E-11	8.51E-16	-0.85113631	0.102	0.392
634	ENSDARG00000076386	epdl1	ependymin-like 1	2.47E-11	9.94E-16	-0.980977062	0.045	0.328
635	ENSDARG00000068401	yap1	Yes-associated protein 1	2.49E-11	1.00E-15	0.2655208	0.548	0.281
636	ENSDARG00000056856	tax1bp1b	Tax1 (human T-cell leukemia virus type I) binding protein 1b	2.56E-11	1.03E-15	0.420377999	0.672	0.484
637	ENSDARG00000016238	arl6ip5b	ADP-ribosylation factor-like 6 interacting protein 5b	2.83E-11	1.14E-15	0.315216173	0.537	0.277
638	ENSDARG00000014499	nutf2l	nuclear transport factor 2, like	2.97E-11	1.19E-15	0.400961458	0.61	0.384
639	ENSDARG00000055416	serpinb1	serpin peptidase inhibitor, clade B (ovalbumin), member 1	3.11E-11	1.25E-15	-0.848082374	0.243	0.52
640	ENSDARG00000056008	atp5mc1	ATP synthase membrane subunit c locus 1	3.13E-11	1.26E-15	-0.676960743	0.768	0.837
641	ENSDARG00000089936	selenow2b	selenoprotein W, 2b	3.37E-11	1.36E-15	-0.800261269	0.028	0.308
642	ENSDARG00000011545	arrb2b	arrestin, beta 2b	3.58E-11	1.44E-15	0.280691253	0.48	0.241
643	ENSDARG00000020298	btg2	B-cell translocation gene 2	3.92E-11	1.58E-15	0.577282323	0.718	0.513
644	ENSDARG00000053291	pnrc2	proline-rich nuclear receptor coactivator 2	4.92E-11	1.98E-15	0.382714008	0.989	0.954
645	ENSDARG00000099663	cox5ab	cytochrome c oxidase subunit 5Ab	4.93E-11	1.99E-15	-0.603438967	0.751	0.822
646	ENSDARG00000074849	rac1a	Rac family small GTPase 1a	5.88E-11	2.37E-15	0.337915128	0.712	0.478
647	ENSDARG00000006220	ugt1a7	UDP glucuronosyltransferase 1 family, polypeptide A7	6.01E-11	2.42E-15	-0.80726127	0.068	0.353
648	ENSDARG00000086842	dap1b	death associated protein 1b	7.90E-11	3.18E-15	0.367200472	0.831	0.669
649	ENSDARG00000095774	emd	emerin (Emery-Dreifuss muscular dystrophy)	8.63E-11	3.47E-15	0.335941122	0.627	0.389
650	ENSDARG00000061764	ahnak	AHNAK nucleoprotein	9.61E-11	3.87E-15	0.332019671	0.74	0.457
651	ENSDARG00000103785	sult2st2	sulfotransferase family 2, cytosolic sulfotransferase 2	1.26E-10	5.07E-15	-0.615901317	0.028	0.302
652	ENSDARG00000036162	hnrnpa0b	heterogeneous nuclear ribonucleoprotein A0b	1.59E-10	6.40E-15	0.345335757	0.893	0.678
653	ENSDARG00000031435	TXN	zgc:56493	1.66E-10	6.67E-15	0.295724273	1	0.963
654	ENSDARG00000020364	fbp1b	fructose-1,6-bisphosphatase 1b	1.79E-10	7.22E-15	-0.992070545	0.073	0.343
655	ENSDARG00000017772	mdh1aa	malate dehydrogenase 1Aa, NAD (soluble)	1.90E-10	7.64E-15	-1.09037292	0.441	0.626
656	ENSDARG00000003860	cbx3a	chromobox homolog 3a (HP1 gamma homolog, Drosophila)	1.94E-10	7.80E-15	0.388365778	0.689	0.459
657	ENSDARG00000056964	ilk	integrin-linked kinase	2.05E-10	8.26E-15	0.281823142	0.548	0.306
658	ENSDARG00000074057	calm3b	calmodulin 3b (phosphorylase kinase, delta)	2.13E-10	8.58E-15	0.347591816	0.927	0.819
659	ENSDARG00000030326	efna1a	ephrin-A1a	2.21E-10	8.90E-15	0.303861122	0.305	0.117
660	ENSDARG00000061478	igf2bp1	insulin-like growth factor 2 mRNA binding protein 1	2.29E-10	9.23E-15	0.31494519	0.571	0.332
661	ENSDARG00000036102	ctdsp2	CTD (carboxy-terminal domain, RNA polymerase II, polypeptide A) small phosphatase 2	2.34E-10	9.42E-15	0.287741266	0.412	0.191
662	ENSDARG00000054271	cdkn1bb	cyclin-dependent kinase inhibitor 1Bb	2.53E-10	1.02E-14	0.49098545	0.644	0.469
663	ENSDARG00000031495	seta	SET nuclear proto-oncogene a	2.59E-10	1.04E-14	0.376937431	0.797	0.575
664	ENSDARG00000043102	lxn	latexin	2.85E-10	1.15E-14	-0.824874532	0.243	0.511
665	ENSDARG00000053979	chmp2a	charged multivesicular body protein 2A	2.97E-10	1.20E-14	0.428773138	0.802	0.643
666	ENSDARG00000099291	lsr	lipolysis stimulated lipoprotein receptor	3.07E-10	1.24E-14	-0.335476604	0.011	0.277
667	ENSDARG00000077121	cyp26b1	cytochrome P450, family 26, subfamily b, polypeptide 1	3.11E-10	1.25E-14	0.333849056	0.181	0.047
668	ENSDARG00000021113	ptmaa	prothymosin alpha a	3.14E-10	1.26E-14	0.344638312	0.966	0.803
669	ENSDARG00000097635	wu:fb18f06	wu:fb18f06	3.23E-10	1.30E-14	-0.500252943	0	0.259
670	ENSDARG00000101074	glud1b	glutamate dehydrogenase 1b	3.26E-10	1.31E-14	-1.213372613	0.39	0.59
671	ENSDARG00000052950	arhgap23a	Rho GTPase activating protein 23a	3.48E-10	1.40E-14	0.323728134	0.333	0.137
672	ENSDARG00000004169	stmn1a	stathmin 1a	3.62E-10	1.46E-14	0.300554452	0.407	0.177
673	ENSDARG00000020944	ezra	ezrin a	4.28E-10	1.73E-14	-0.620379654	0.062	0.336
674	ENSDARG00000075282	irs2b	insulin receptor substrate 2b	4.39E-10	1.77E-14	0.355955966	0.328	0.142
675	ENSDARG00000099014	fxyd1	FXYD domain containing ion transport regulator 1 (phospholemman)	4.60E-10	1.85E-14	-0.590286625	0.328	0.625
676	ENSDARG00000052082	gabarapb	GABA(A) receptor-associated protein b	4.87E-10	1.96E-14	0.318054534	0.898	0.78
677	ENSDARG00000009488	gipc2	GIPC PDZ domain containing family, member 2	4.98E-10	2.00E-14	-0.36841386	0.045	0.322
678	ENSDARG00000042777	ndufa11	NADH:ubiquinone oxidoreductase subunit A11	4.99E-10	2.01E-14	-0.401791093	0.311	0.591
679	ENSDARG00000038059	grb2b	growth factor receptor-bound protein 2b	5.02E-10	2.02E-14	0.294528702	0.486	0.262
680	ENSDARG00000040513	zgc:92313	zgc:92313	5.21E-10	2.10E-14	-0.388572734	0.028	0.298
681	ENSDARG00000069464	cox7a1	cytochrome c oxidase subunit 7A1	5.47E-10	2.20E-14	-0.452893651	0.034	0.3
682	ENSDARG00000102320	mob1a	MOB kinase activator 1A	5.57E-10	2.24E-14	0.326774786	0.559	0.323
683	ENSDARG00000077138	zgc:195173	zgc:195173	5.71E-10	2.30E-14	0.470158629	0.441	0.217
684	ENSDARG00000087636	hmgn6	high mobility group nucleosome binding domain 6	6.40E-10	2.58E-14	0.313569217	0.853	0.649
685	ENSDARG00000019260	dhrs9	dehydrogenase/reductase (SDR family) member 9	7.33E-10	2.95E-14	-0.425594776	0.011	0.27
686	ENSDARG00000022213	uck2b	uridine-cytidine kinase 2b	7.79E-10	3.14E-14	0.344450971	0.52	0.301
687	ENSDARG00000101199	rbp4	retinol binding protein 4, plasma	8.46E-10	3.41E-14	-2.277816504	0.322	0.56
688	ENSDARG00000102076	spink2.1	serine peptidase inhibitor, Kazal type 2, tandem duplicate 1	8.71E-10	3.51E-14	-0.511771365	0.045	0.315
689	ENSDARG00000070426	chac1	ChaC, cation transport regulator homolog 1 (E. coli)	1.03E-09	4.14E-14	0.285813427	0.859	0.639
690	ENSDARG00000101009	cited4b	Cbp/p300-interacting transactivator, with Glu/Asp-rich carboxy-terminal domain, 4b	1.15E-09	4.62E-14	0.381053369	0.441	0.229
691	ENSDARG00000036481	tcn2	transcobalamin II	1.29E-09	5.20E-14	-0.44923272	0.017	0.274
692	ENSDARG00000055966	cflara	CASP8 and FADD-like apoptosis regulator a	1.42E-09	5.71E-14	0.259246069	0.441	0.216
693	ENSDARG00000035859	angptl4	angiopoietin-like 4	1.60E-09	6.45E-14	0.424903112	0.831	0.6
694	ENSDARG00000006526	fn1b	fibronectin 1b	1.76E-09	7.10E-14	-1.339759401	0.181	0.434
695	ENSDARG00000026829	cotl1	coactosin-like F-actin binding protein 1	2.04E-09	8.21E-14	-1.267166728	0.492	0.661
696	ENSDARG00000054907	cox7a2l	cytochrome c oxidase subunit 7A2 like	2.27E-09	9.13E-14	-0.421764173	0.463	0.704
697	ENSDARG00000027744	gadd45ba	growth arrest and DNA-damage-inducible, beta a	2.33E-09	9.38E-14	0.71354938	0.706	0.541
698	ENSDARG00000010717	chchd10	coiled-coil-helix-coiled-coil-helix domain containing 10	2.35E-09	9.45E-14	-0.441928808	0.203	0.481
699	ENSDARG00000003113	ada	adenosine deaminase	2.37E-09	9.54E-14	-0.445830744	0.04	0.305
700	ENSDARG00000053864	elmsan1b	ELM2 and Myb/SANT-like domain containing 1b [Source:ZFIN;Acc:ZDB-GENE-131121-13]	2.43E-09	9.80E-14	0.299262253	0.486	0.264
701	ENSDARG00000070584	clic5b	chloride intracellular channel 5b	2.52E-09	1.01E-13	-0.300938571	0	0.245
702	ENSDARG00000002632	anxa11b	annexin A11b	2.64E-09	1.06E-13	0.299589007	0.785	0.61
703	ENSDARG00000039007	eno3	enolase 3, (beta, muscle)	2.89E-09	1.16E-13	-1.066327507	0.638	0.74
704	ENSDARG00000070844	gamt	guanidinoacetate N-methyltransferase	2.89E-09	1.16E-13	-1.700836159	0.35	0.559
705	ENSDARG00000012777	nucks1b	nuclear casein kinase and cyclin-dependent kinase substrate 1b	2.95E-09	1.19E-13	0.276671371	0.384	0.18
706	ENSDARG00000005425	wdfy1	WD repeat and FYVE domain containing 1	3.12E-09	1.26E-13	0.321164453	0.412	0.206
707	ENSDARG00000052336	ociad2	OCIA domain containing 2	3.15E-09	1.27E-13	-0.99694116	0.073	0.333
708	ENSDARG00000016830	rimkla	ribosomal modification protein rimK-like family member A	3.20E-09	1.29E-13	0.317458611	0.435	0.215
709	ENSDARG00000019302	mid1ip1b	MID1 interacting protein 1b	3.48E-09	1.40E-13	-0.483920425	0.136	0.416
710	ENSDARG00000004539	ptgs2a	prostaglandin-endoperoxide synthase 2a	3.90E-09	1.57E-13	-1.1015195	0.051	0.307
711	ENSDARG00000054058	h1fx	H1 histone family, member X [Source:ZFIN;Acc:ZDB-GENE-030131-1228]	3.91E-09	1.57E-13	0.650960215	0.825	0.64
712	ENSDARG00000016867	rnf128a	ring finger protein 128a	4.91E-09	1.98E-13	-0.381569769	0.079	0.35
713	ENSDARG00000018145	mid1ip1l	MID1 interacting protein 1, like	5.07E-09	2.04E-13	-0.427849007	0.045	0.307
714	ENSDARG00000104818	si:ch211-93f2.1	si:ch211-93f2.1 [Source:ZFIN;Acc:ZDB-GENE-041014-96]	5.23E-09	2.10E-13	-0.45421525	0.023	0.269
715	ENSDARG00000009040	si:ch73-141c7.1	si:ch73-141c7.1	5.52E-09	2.22E-13	-0.506798413	0.034	0.284
716	ENSDARG00000052734	hmgcra	3-hydroxy-3-methylglutaryl-CoA reductase a	5.62E-09	2.26E-13	-0.773710131	0.034	0.287
717	ENSDARG00000002909	tjp3	tight junction protein 3	5.84E-09	2.35E-13	-0.329391846	0.017	0.265
718	ENSDARG00000038694	zgc:101744	zgc:101744	8.02E-09	3.23E-13	-0.399340857	0.04	0.295
719	ENSDARG00000068820	h2afva	H2A histone family, member Va [Source:ZFIN;Acc:ZDB-GENE-020717-1]	8.33E-09	3.36E-13	0.296020586	0.644	0.403
720	ENSDARG00000021149	cbr1l	carbonyl reductase 1-like	8.93E-09	3.59E-13	-0.433953554	0.079	0.341
721	ENSDARG00000044092	atp5if1b	ATP synthase inhibitory factor subunit 1b	9.59E-09	3.86E-13	-0.508015119	0.65	0.779
722	ENSDARG00000015955	cldnc	claudin c	9.81E-09	3.95E-13	-1.246439144	0.141	0.391
723	ENSDARG00000037873	cyp3c3	cytochrome P450, family 3, subfamily c, polypeptide 3	1.00E-08	4.04E-13	-0.565363342	0.011	0.252
724	ENSDARG00000015662	pla2g12b	phospholipase A2, group XIIB	1.06E-08	4.28E-13	-0.524530029	0.023	0.264
725	ENSDARG00000068478	gpx4a	glutathione peroxidase 4a	1.08E-08	4.33E-13	-1.892552582	0.288	0.508
726	ENSDARG00000070083	atp5f1b	ATP synthase F1 subunit beta	1.41E-08	5.67E-13	-0.446557844	0.921	0.944
727	ENSDARG00000071353	MGARP	si:ch211-235e9.8	1.46E-08	5.88E-13	-0.418173958	0.181	0.446
728	ENSDARG00000054588	cox6a2	cytochrome c oxidase subunit 6A2	1.66E-08	6.67E-13	-0.379834583	0.006	0.24
729	ENSDARG00000051925	cyb5r2	cytochrome b5 reductase 2	1.79E-08	7.20E-13	-0.306063616	0.006	0.239
730	ENSDARG00000012194	scp2a	sterol carrier protein 2a	1.81E-08	7.27E-13	-0.957722886	0.124	0.368
731	ENSDARG00000031981	pcbd1	pterin-4 alpha-carbinolamine dehydratase/dimerization cofactor of hepatocyte nuclear factor 1 alpha	1.86E-08	7.48E-13	-0.582740403	0.068	0.316
732	ENSDARG00000009447	atp5mc3b	ATP synthase membrane subunit c locus 3b	1.97E-08	7.92E-13	-0.467605963	1	0.979
733	ENSDARG00000055129	pim3	Pim-3 proto-oncogene, serine/threonine kinase	2.13E-08	8.56E-13	0.319607375	0.469	0.255
734	ENSDARG00000097797	tomm6	translocase of outer mitochondrial membrane 6 homolog (yeast)	2.27E-08	9.12E-13	-0.397488148	0.412	0.689
735	ENSDARG00000014577	rhpn2	rhophilin, Rho GTPase binding protein 2	2.28E-08	9.18E-13	-0.434621328	0.085	0.34
736	ENSDARG00000037998	flot1b	flotillin 1b	2.46E-08	9.92E-13	0.293357776	0.785	0.596
737	ENSDARG00000044125	txn	thioredoxin	2.59E-08	1.04E-12	-0.845637746	0.627	0.787
738	ENSDARG00000105187	gcshb	glycine cleavage system protein H (aminomethyl carrier), b	3.16E-08	1.27E-12	-0.44492063	0.023	0.257
739	ENSDARG00000098724	rgrb	retinal G protein coupled receptor b	3.50E-08	1.41E-12	-0.330299371	0.04	0.281
740	ENSDARG00000055876	msmo1	methylsterol monooxygenase 1	3.58E-08	1.44E-12	-1.002523862	0.13	0.383
741	ENSDARG00000045618	clta	clathrin, light chain A	3.59E-08	1.44E-12	0.302926078	0.723	0.554
742	ENSDARG00000044914	suclg2	succinate-CoA ligase, GDP-forming, beta subunit	3.59E-08	1.45E-12	-0.574120608	0.147	0.392
743	ENSDARG00000023151	ucp1	uncoupling protein 1	3.72E-08	1.50E-12	-1.113381733	0.068	0.309
744	ENSDARG00000030116	susd6	sushi domain containing 6	3.74E-08	1.51E-12	0.29210606	0.407	0.216
745	ENSDARG00000018425	ddx61	DEAD (Asp-Glu-Ala-Asp) box helicase 61	3.88E-08	1.56E-12	0.369433378	0.746	0.589
746	ENSDARG00000038010	rac2	Rac family small GTPase 2	4.21E-08	1.70E-12	-0.479474538	0.068	0.315
747	ENSDARG00000089361	wu:fb59d01	wu:fb59d01	4.39E-08	1.77E-12	-1.064815828	0.068	0.31
748	ENSDARG00000097691	pclaf	PCNA clamp associated factor	4.66E-08	1.88E-12	0.294809057	0.22	0.075
749	ENSDARG00000044179	rbms2a	RNA binding motif, single stranded interacting protein 2a	4.67E-08	1.88E-12	0.258830158	0.435	0.23
750	ENSDARG00000042332	plin2	perilipin 2	5.11E-08	2.06E-12	-0.751432087	0.141	0.378
751	ENSDARG00000038881	acaa2	acetyl-CoA acyltransferase 2	6.34E-08	2.55E-12	-0.405079532	0.102	0.358
752	ENSDARG00000092493	si:dkeyp-44a8.2	si:dkeyp-44a8.2	6.39E-08	2.57E-12	0.276806006	0.463	0.274
753	ENSDARG00000014313	atp5pf	ATP synthase peripheral stalk subunit F6	6.46E-08	2.60E-12	-0.434379339	0.893	0.909
754	ENSDARG00000096003	atp5md	ATP synthase membrane subunit DAPIT	6.98E-08	2.81E-12	-0.558171836	0.87	0.882
755	ENSDARG00000096661	si:ch211-286b5.5	si:ch211-286b5.5	7.00E-08	2.82E-12	-0.414290273	0.192	0.469
756	ENSDARG00000036876	zgc:153284	zgc:153284	7.60E-08	3.06E-12	-0.552435515	0.006	0.229
757	ENSDARG00000098589	cyb5a	cytochrome b5 type A (microsomal)	7.93E-08	3.19E-12	-0.577668742	0.362	0.57
758	ENSDARG00000068214	ccni	cyclin I	8.10E-08	3.26E-12	0.277519216	0.904	0.761
759	ENSDARG00000006192	gatad2ab	GATA zinc finger domain containing 2Ab	8.34E-08	3.36E-12	0.258276993	0.277	0.114
760	ENSDARG00000057706	si:ch211-137i24.10	si:ch211-137i24.10	9.66E-08	3.89E-12	-1.151026334	0.079	0.32
761	ENSDARG00000055912	nipa2	NIPA magnesium transporter 2	9.70E-08	3.91E-12	-0.331245273	0.119	0.383
762	ENSDARG00000058371	krt5	keratin 5	1.02E-07	4.09E-12	-1.908289026	0.068	0.303
763	ENSDARG00000059035	porb	P450 (cytochrome) oxidoreductase b	1.04E-07	4.18E-12	-0.373983318	0.051	0.293
764	ENSDARG00000069476	spint2	serine peptidase inhibitor, Kunitz type, 2	1.05E-07	4.24E-12	-0.659740898	0.147	0.401
765	ENSDARG00000060041	lig1	ligase I, DNA, ATP-dependent	1.13E-07	4.56E-12	0.271763425	0.237	0.088
766	ENSDARG00000079780	hnrnpul1l	heterogeneous nuclear ribonucleoprotein U-like 1 like	1.24E-07	4.98E-12	0.267494725	0.367	0.175
767	ENSDARG00000025375	idh1	isocitrate dehydrogenase (NADP(+)) 1	1.32E-07	5.31E-12	-0.644998354	0.412	0.596
768	ENSDARG00000101619	minos1	mitochondrial inner membrane organizing system 1 [Source:ZFIN;Acc:ZDB-GENE-060825-325]	1.40E-07	5.62E-12	-0.365946175	0.458	0.688
769	ENSDARG00000057026	ran	RAN, member RAS oncogene family	1.42E-07	5.73E-12	0.258752884	0.983	0.945
770	ENSDARG00000022438	cox6a1	cytochrome c oxidase subunit 6A1	1.45E-07	5.85E-12	-0.499769632	0.966	0.925
771	ENSDARG00000074301	cth	cystathionase (cystathionine gamma-lyase)	1.47E-07	5.90E-12	-0.327352433	0.079	0.33
772	ENSDARG00000103483	litaf	lipopolysaccharide-induced TNF factor	1.49E-07	6.02E-12	0.304536454	0.548	0.334
773	ENSDARG00000062326	hmgn7	high mobility group nucleosomal binding domain 7	1.58E-07	6.36E-12	0.32173321	0.853	0.702
774	ENSDARG00000088116	gstm.3	glutathione S-transferase mu tandem duplicate 3	1.64E-07	6.58E-12	-0.791901788	0.04	0.27
775	ENSDARG00000036329	ndufa1	NADH:ubiquinone oxidoreductase subunit A1	1.82E-07	7.34E-12	-0.407241155	0.763	0.836
776	ENSDARG00000041314	ndufb9	NADH:ubiquinone oxidoreductase subunit B9	1.90E-07	7.66E-12	-0.432178812	0.441	0.663
777	ENSDARG00000103658	hivep1	HIVEP zinc finger 1	2.03E-07	8.16E-12	0.298346882	0.412	0.219
778	ENSDARG00000010250	nqo1	NAD(P)H dehydrogenase, quinone 1	2.07E-07	8.35E-12	-0.338035072	0.028	0.258
779	ENSDARG00000075211	chd7	chromodomain helicase DNA binding protein 7	2.16E-07	8.71E-12	0.281583166	0.492	0.282
780	ENSDARG00000089302	hnrnpa0a	heterogeneous nuclear ribonucleoprotein A0a	2.19E-07	8.84E-12	0.27183049	0.65	0.423
781	ENSDARG00000093406	zgc:111986	zgc:111986	2.60E-07	1.04E-11	0.268450624	0.718	0.549
782	ENSDARG00000025338	hagh	hydroxyacylglutathione hydrolase	2.73E-07	1.10E-11	-0.311827851	0.119	0.369
783	ENSDARG00000052470	igfbp2a	insulin-like growth factor binding protein 2a	2.83E-07	1.14E-11	-0.598767353	0.017	0.235
784	ENSDARG00000039830	gng5	guanine nucleotide binding protein (G protein), gamma 5	2.83E-07	1.14E-11	0.250803844	0.944	0.759
785	ENSDARG00000099371	cygb1	cytoglobin 1	2.88E-07	1.16E-11	-0.782213952	0.068	0.299
786	ENSDARG00000090185	si:dkeyp-73b11.8	si:dkeyp-73b11.8	2.92E-07	1.18E-11	-1.299569361	0.096	0.329
787	ENSDARG00000058454	dynll1	dynein, light chain, LC8-type 1	2.98E-07	1.20E-11	0.373193352	0.701	0.505
788	ENSDARG00000035598	coro1ca	coronin, actin binding protein, 1Ca	3.37E-07	1.36E-11	0.278060974	0.576	0.383
789	ENSDARG00000006427	fabp2	fatty acid binding protein 2, intestinal	3.42E-07	1.38E-11	-2.295914706	0.508	0.669
790	ENSDARG00000013522	pck1	phosphoenolpyruvate carboxykinase 1 (soluble)	3.51E-07	1.41E-11	-1.280422347	0.124	0.352
791	ENSDARG00000042236	atrx	ATRX chromatin remodeler	3.68E-07	1.48E-11	0.265030922	0.508	0.292
792	ENSDARG00000075800	calml4a	calmodulin-like 4a	3.75E-07	1.51E-11	-0.571143082	0.006	0.218
793	ENSDARG00000053217	cox7a2a	cytochrome c oxidase subunit 7A2a	3.81E-07	1.54E-11	-0.444201532	0.898	0.893
794	ENSDARG00000020625	jak1	Janus kinase 1	3.84E-07	1.55E-11	0.281002945	0.599	0.394
795	ENSDARG00000042824	nfe2l2a	nuclear factor, erythroid 2-like 2a	3.85E-07	1.55E-11	0.265391246	0.689	0.483
796	ENSDARG00000101043	ppl	periplakin	4.37E-07	1.76E-11	-0.553438428	0.051	0.278
797	ENSDARG00000038754	plk3	polo-like kinase 3 (Drosophila)	5.25E-07	2.11E-11	0.327015224	0.441	0.246
798	ENSDARG00000041394	dnajb1b	DnaJ heat shock protein family (Hsp40) member B1b	5.35E-07	2.15E-11	0.475708587	0.469	0.276
799	ENSDARG00000046098	ebp	EBP cholestenol delta-isomerase	5.45E-07	2.19E-11	-0.376228966	0.023	0.241
800	ENSDARG00000075437	shc1	SHC (Src homology 2 domain containing) transforming protein 1	5.55E-07	2.24E-11	0.308185891	0.401	0.214
801	ENSDARG00000007034	hnrpkl	heterogeneous nuclear ribonucleoprotein K, like	5.77E-07	2.32E-11	0.280896518	0.486	0.291
802	ENSDARG00000071871	glod5	glyoxalase domain containing 5	5.89E-07	2.37E-11	-0.304465518	0.141	0.39
803	ENSDARG00000019353	sparc	secreted protein, acidic, cysteine-rich (osteonectin)	5.99E-07	2.41E-11	-1.299546943	0.22	0.454
804	ENSDARG00000006215	akr1b1	aldo-keto reductase family 1, member B1 (aldose reductase) [Source:ZFIN;Acc:ZDB-GENE-040625-7]	6.22E-07	2.51E-11	-0.368339692	0.028	0.249
805	ENSDARG00000038123	myl9a	myosin, light chain 9a, regulatory	6.23E-07	2.51E-11	-0.268514261	0.328	0.138
806	ENSDARG00000077405	psip1b	PC4 and SFRS1 interacting protein 1b	6.30E-07	2.54E-11	0.343872894	0.424	0.232
807	ENSDARG00000016598	ckmt1	creatine kinase, mitochondrial 1	6.61E-07	2.66E-11	-0.547386478	0.034	0.252
808	ENSDARG00000045414	elovl2	ELOVL fatty acid elongase 2	7.02E-07	2.83E-11	-0.508545903	0.023	0.237
809	ENSDARG00000003920	setb	SET nuclear proto-oncogene b	7.23E-07	2.91E-11	0.278206964	0.831	0.657
810	ENSDARG00000097209	cox8b	cytochrome c oxidase subunit 8B	7.47E-07	3.01E-11	-0.690869668	0.226	0.454
811	ENSDARG00000075536	cpne1	copine I	7.68E-07	3.09E-11	0.325023795	0.734	0.598
812	ENSDARG00000077982	elf3	E74-like factor 3 (ets domain transcription factor, epithelial-specific )	8.90E-07	3.58E-11	-0.487348164	0.045	0.269
813	ENSDARG00000042544	degs2	delta(4)-desaturase, sphingolipid 2	9.47E-07	3.81E-11	-0.336254798	0.017	0.228
814	ENSDARG00000014013	lbr	lamin B receptor	9.73E-07	3.92E-11	0.268506441	0.26	0.106
815	ENSDARG00000102640	pdia3	protein disulfide isomerase family A, member 3	1.00E-06	4.03E-11	0.25438939	0.904	0.758
816	ENSDARG00000053446	sub1a	SUB1 regulator of transcription a	1.04E-06	4.17E-11	0.318824103	0.723	0.528
817	ENSDARG00000039490	pitpnaa	phosphatidylinositol transfer protein, alpha a	1.04E-06	4.18E-11	-0.415882673	0.175	0.408
818	ENSDARG00000094557	nupr1b	nuclear protein 1b	1.11E-06	4.48E-11	-0.533117098	0.158	0.394
819	ENSDARG00000042644	sod2	superoxide dismutase 2, mitochondrial	1.21E-06	4.86E-11	-0.314877429	0.136	0.381
820	ENSDARG00000001452	adam8a	ADAM metallopeptidase domain 8a	1.26E-06	5.08E-11	0.26445946	0.305	0.133
821	ENSDARG00000102744	mgst3a	microsomal glutathione S-transferase 3a	1.31E-06	5.28E-11	-0.606700205	0.316	0.544
822	ENSDARG00000074809	zgc:194392	zgc:194392	1.32E-06	5.32E-11	-0.265694444	0.011	0.217
823	ENSDARG00000028889	ndufb10	NADH:ubiquinone oxidoreductase subunit B10	1.40E-06	5.63E-11	-0.328297108	0.35	0.598
824	ENSDARG00000007347	degs1	delta(4)-desaturase, sphingolipid 1	1.42E-06	5.71E-11	0.29205774	0.497	0.294
825	ENSDARG00000000212	krt97	keratin 97	1.61E-06	6.49E-11	-1.728343139	0.13	0.35
826	ENSDARG00000090228	gsta.1	glutathione S-transferase, alpha tandem duplicate 1	1.68E-06	6.75E-11	-1.977868504	0.582	0.689
827	ENSDARG00000045514	atp5f1c	ATP synthase F1 subunit gamma	1.72E-06	6.92E-11	-0.415665265	0.723	0.815
828	ENSDARG00000069920	cox17	cytochrome c oxidase copper chaperone COX17	1.81E-06	7.27E-11	-0.40399904	0.435	0.654
829	ENSDARG00000027249	btg1	B-cell translocation gene 1, anti-proliferative	1.83E-06	7.37E-11	0.27064188	0.938	0.85
830	ENSDARG00000001244	srrm1	serine/arginine repetitive matrix 1	1.84E-06	7.39E-11	0.256382602	0.633	0.453
831	ENSDARG00000045248	h3f3d	H3 histone, family 3D	1.87E-06	7.54E-11	0.293056005	0.994	0.949
832	ENSDARG00000067741	itpkcb	inositol-trisphosphate 3-kinase Cb	1.89E-06	7.59E-11	0.355709889	0.514	0.339
833	ENSDARG00000020252	btbd10b	BTB (POZ) domain containing 10b	1.89E-06	7.62E-11	0.321090666	0.559	0.369
834	ENSDARG00000096454	ap1m2	adaptor related protein complex 1 subunit mu 2	1.97E-06	7.94E-11	-0.255169824	0.034	0.252
835	ENSDARG00000002986	gda	guanine deaminase	2.04E-06	8.20E-11	-0.582469081	0.034	0.244
836	ENSDARG00000019404	atp5f1d	ATP synthase F1 subunit delta	2.05E-06	8.26E-11	-0.432785385	0.774	0.84
837	ENSDARG00000092155	apoc2	apolipoprotein C-II	2.13E-06	8.56E-11	-1.554093735	0.175	0.384
838	ENSDARG00000010267	dpydb	dihydropyrimidine dehydrogenase b	2.16E-06	8.72E-11	-0.43577086	0.023	0.23
839	ENSDARG00000031819	eif4ebp2	eukaryotic translation initiation factor 4E binding protein 2	2.23E-06	8.98E-11	0.26964706	0.836	0.725
840	ENSDARG00000055708	timm8b	translocase of inner mitochondrial membrane 8 homolog B (yeast)	2.37E-06	9.56E-11	-0.297271002	0.26	0.523
841	ENSDARG00000023820	faxdc2	fatty acid hydroxylase domain containing 2	2.42E-06	9.74E-11	-0.483815126	0.051	0.264
842	ENSDARG00000057167	eif4g2b	eukaryotic translation initiation factor 4, gamma 2b	2.61E-06	1.05E-10	0.279331136	0.701	0.537
843	ENSDARG00000068940	atp5meb	ATP synthase membrane subunit eb	2.68E-06	1.08E-10	-0.425644564	0.853	0.881
844	ENSDARG00000004141	zgc:92630	zgc:92630	2.84E-06	1.14E-10	-0.394028023	0.056	0.274
845	ENSDARG00000010873	DDX17	si:dkey-156n14.5 [Source:ZFIN;Acc:ZDB-GENE-030131-18]	2.85E-06	1.15E-10	0.260389588	0.492	0.296
846	ENSDARG00000018459	msrb2	methionine sulfoxide reductase B2	2.97E-06	1.19E-10	-0.318652576	0.028	0.235
847	ENSDARG00000095796	si:dkey-87o1.2	si:dkey-87o1.2	2.98E-06	1.20E-10	-0.545741653	0.006	0.203
848	ENSDARG00000075709	ndufb3	NADH:ubiquinone oxidoreductase subunit B3	3.16E-06	1.27E-10	-0.396553517	0.582	0.744
849	ENSDARG00000037425	s100a10a	S100 calcium binding protein A10a	3.41E-06	1.37E-10	-1.919783552	0.169	0.395
850	ENSDARG00000042953	cyp2n13	cytochrome P450, family 2, subfamily N, polypeptide 13	3.64E-06	1.46E-10	-0.414714087	0.034	0.24
851	ENSDARG00000052652	fermt1	fermitin family member 1	4.01E-06	1.62E-10	-0.295272412	0.006	0.2
852	ENSDARG00000093022	selenoh	selenoprotein H	4.18E-06	1.68E-10	0.400850533	0.525	0.353
853	ENSDARG00000007682	ppdpfa	pancreatic progenitor cell differentiation and proliferation factor a	4.28E-06	1.72E-10	-0.503691592	0.051	0.265
854	ENSDARG00000035326	nccrp1	P1, F-box associated domain containing	4.56E-06	1.84E-10	-0.797549432	0.333	0.519
855	ENSDARG00000076290	calr	calreticulin	4.58E-06	1.85E-10	0.335407383	0.559	0.363
856	ENSDARG00000008637	mttp	microsomal triglyceride transfer protein	4.66E-06	1.88E-10	-0.366210749	0.034	0.237
857	ENSDARG00000096533	rltgr	RAMP-like triterpene glycoside receptor	4.87E-06	1.96E-10	-0.28621393	0.017	0.215
858	ENSDARG00000061214	lpin2	lipin 2	4.91E-06	1.98E-10	0.276480855	0.333	0.176
859	ENSDARG00000005104	limk2	LIM domain kinase 2	5.74E-06	2.31E-10	-0.304284969	0.034	0.242
860	ENSDARG00000017882	rdh1	retinol dehydrogenase 1	5.75E-06	2.32E-10	-0.254908943	0.011	0.208
861	ENSDARG00000061173	st14a	suppression of tumorigenicity 14a	5.80E-06	2.33E-10	-0.277618324	0.017	0.217
862	ENSDARG00000055185	tm4sf5	transmembrane 4 L six family member 5	5.90E-06	2.37E-10	-0.2522528	0.017	0.216
863	ENSDARG00000058005	hgd	homogentisate 1,2-dioxygenase	6.02E-06	2.43E-10	-0.451078108	0.006	0.197
864	ENSDARG00000087693	atox1	antioxidant 1 copper chaperone	6.13E-06	2.47E-10	-0.596587126	0.599	0.71
865	ENSDARG00000078859	g0s2	G0/G1 switch 2	6.38E-06	2.57E-10	-0.765352913	0.04	0.245
866	ENSDARG00000024540	tspan36	tetraspanin 36	7.11E-06	2.86E-10	0.414120901	0.729	0.593
867	ENSDARG00000037867	atp5mf	ATP synthase membrane subunit f	7.41E-06	2.99E-10	-0.422434272	0.944	0.926
868	ENSDARG00000010658	insig1	insulin induced gene 1	7.86E-06	3.16E-10	-0.39619123	0.198	0.424
869	ENSDARG00000007836	ctsla	cathepsin La	8.24E-06	3.32E-10	0.263142248	0.955	0.828
870	ENSDARG00000100374	txnrd3	thioredoxin reductase 3	8.78E-06	3.53E-10	0.281575485	0.655	0.48
871	ENSDARG00000028327	gmfb	glia maturation factor, beta	8.90E-06	3.58E-10	0.313856421	0.582	0.418
872	ENSDARG00000089413	mbpb	myelin basic protein b	8.97E-06	3.61E-10	-0.290478739	0.051	0.264
873	ENSDARG00000099439	serp1	stress-associated endoplasmic reticulum protein 1	9.56E-06	3.85E-10	-0.366584092	0.35	0.566
874	ENSDARG00000039605	mat1a	methionine adenosyltransferase I, alpha	9.96E-06	4.01E-10	-0.508195115	0.028	0.225
875	ENSDARG00000015709	hsd17b12a	hydroxysteroid (17-beta) dehydrogenase 12a	1.03E-05	4.13E-10	-0.438754529	0.034	0.236
876	ENSDARG00000069100	aldh9a1a.1	aldehyde dehydrogenase 9 family, member A1a, tandem duplicate 1	1.04E-05	4.18E-10	-0.594820898	0.554	0.664
877	ENSDARG00000022767	apobb.1	apolipoprotein Bb, tandem duplicate 1	1.07E-05	4.30E-10	-1.495312569	0.164	0.363
878	ENSDARG00000068868	nap1l4b	nucleosome assembly protein 1-like 4b	1.18E-05	4.77E-10	0.25500677	0.395	0.225
879	ENSDARG00000012076	apoa1a	apolipoprotein A-Ia	1.22E-05	4.91E-10	-1.719956122	0.288	0.485
880	ENSDARG00000032866	erh	ERH mRNA splicing and mitosis factor	1.23E-05	4.96E-10	0.252289775	0.853	0.728
881	ENSDARG00000030981	tmem127	transmembrane protein 127	1.30E-05	5.23E-10	0.252446835	0.243	0.105
882	ENSDARG00000025595	agmo	alkylglycerol monooxygenase	1.31E-05	5.28E-10	-0.273424385	0.011	0.2
883	ENSDARG00000020387	nipsnap3a	nipsnap homolog 3A (C. elegans)	1.35E-05	5.43E-10	-0.332994711	0.051	0.252
884	ENSDARG00000014165	ssr3	signal sequence receptor, gamma	1.35E-05	5.44E-10	-0.417046921	0.757	0.826
885	ENSDARG00000036456	anxa4	annexin A4	1.42E-05	5.73E-10	-1.18569324	0.282	0.492
886	ENSDARG00000004735	hnrnpub	heterogeneous nuclear ribonucleoprotein Ub	1.45E-05	5.85E-10	0.296951441	0.605	0.408
887	ENSDARG00000045898	si:ch211-152c2.3	si:ch211-152c2.3	1.47E-05	5.93E-10	0.512319808	0.141	0.043
888	ENSDARG00000019541	gpt2l	glutamic pyruvate transaminase (alanine aminotransferase) 2, like	1.48E-05	5.97E-10	-0.312611161	0.04	0.238
889	ENSDARG00000098746	dhrs13l1	dehydrogenase/reductase (SDR family) member 13 like 1	1.50E-05	6.06E-10	-0.620946353	0.062	0.264
890	ENSDARG00000099819	sb:cb1058	sb:cb1058	1.51E-05	6.09E-10	-0.300858757	0.045	0.251
891	ENSDARG00000013056	itpk1a	inositol-tetrakisphosphate 1-kinase a	1.55E-05	6.24E-10	-0.301559893	0.011	0.197
892	ENSDARG00000043003	pcyt2	phosphate cytidylyltransferase 2, ethanolamine	1.61E-05	6.48E-10	0.269701794	0.542	0.372
893	ENSDARG00000097973	si:ch1073-190k2.1	si:ch1073-190k2.1	1.63E-05	6.57E-10	-0.583216364	0.011	0.197
894	ENSDARG00000026766	bcl2l10	BCL2 like 10	1.68E-05	6.78E-10	0.609452313	0.531	0.371
895	ENSDARG00000037281	fgg	fibrinogen gamma chain	1.69E-05	6.79E-10	-1.715492051	0.119	0.328
896	ENSDARG00000016200	trib3	tribbles pseudokinase 3	1.70E-05	6.83E-10	0.277425603	0.593	0.429
897	ENSDARG00000070038	rbp2a	retinol binding protein 2a, cellular	1.76E-05	7.09E-10	-2.168431695	0.367	0.533
898	ENSDARG00000013561	pgm1	phosphoglucomutase 1	1.95E-05	7.86E-10	-0.413502	0.119	0.334
899	ENSDARG00000007241	mycb	MYC proto-oncogene, bHLH transcription factor b	1.96E-05	7.88E-10	0.284329664	0.407	0.23
900	ENSDARG00000043180	gpd1b	glycerol-3-phosphate dehydrogenase 1b	1.97E-05	7.93E-10	-0.597854884	0.045	0.242
901	ENSDARG00000028106	glrx	glutaredoxin (thioltransferase)	1.98E-05	7.96E-10	-0.357647799	0.356	0.582
902	ENSDARG00000018283	cyba	cytochrome b-245, alpha polypeptide	1.98E-05	7.98E-10	-0.340780676	0.096	0.308
903	ENSDARG00000089362	grn1	granulin 1	2.00E-05	8.06E-10	-0.930287405	0.045	0.243
904	ENSDARG00000101979	eps8l3a	EPS8-like 3a	2.11E-05	8.51E-10	-0.333211346	0.006	0.188
905	ENSDARG00000071345	mgst2	microsomal glutathione S-transferase 2	2.24E-05	9.03E-10	-0.250193576	0.028	0.224
906	ENSDARG00000092998	si:ch211-202f5.3	si:ch211-202f5.3	2.28E-05	9.18E-10	-0.320551507	0.006	0.188
907	ENSDARG00000036239	gatm	glycine amidinotransferase (L-arginine:glycine amidinotransferase)	2.29E-05	9.20E-10	-1.113785914	0.13	0.332
908	ENSDARG00000061383	serpinf2b	serpin peptidase inhibitor, clade F (alpha-2 antiplasmin, pigment epithelium derived factor), member 2b	2.32E-05	9.35E-10	-0.771611816	0.028	0.218
909	ENSDARG00000042469	ndufa12	NADH:ubiquinone oxidoreductase subunit A12	2.41E-05	9.71E-10	-0.351171138	0.446	0.645
910	ENSDARG00000036438	ndufv1	NADH:ubiquinone oxidoreductase core subunit V1	2.41E-05	9.72E-10	-0.320295236	0.237	0.449
911	ENSDARG00000002271	zfand5b	zinc finger, AN1-type domain 5b	2.53E-05	1.02E-09	0.331963085	0.655	0.477
912	ENSDARG00000028336	dhdhl	dihydrodiol dehydrogenase (dimeric), like	2.61E-05	1.05E-09	-0.401417315	0.164	0.387
913	ENSDARG00000042876	abracl	ABRA C-terminal like	2.89E-05	1.16E-09	-0.510476064	0.463	0.608
914	ENSDARG00000045306	slc51a	solute carrier family 51 alpha subunit	3.03E-05	1.22E-09	-0.368694869	0.028	0.218
915	ENSDARG00000018757	klf5l	Kruppel-like factor 5 like	3.14E-05	1.26E-09	-0.277206549	0.011	0.194
916	ENSDARG00000018149	slc38a4	solute carrier family 38 member 4	3.15E-05	1.27E-09	-0.614182461	0.04	0.23
917	ENSDARG00000098355	atp5pd	ATP synthase peripheral stalk subunit d	3.20E-05	1.29E-09	-0.355717393	0.893	0.88
918	ENSDARG00000096037	si:ch211-214j24.14	si:ch211-214j24.14	3.38E-05	1.36E-09	-0.326935819	0.034	0.223
919	ENSDARG00000017489	ifi45	interferon alpha inducible protein 45	4.03E-05	1.62E-09	-0.619876865	0.124	0.337
920	ENSDARG00000043587	srd5a2a	steroid-5-alpha-reductase, alpha polypeptide 2a	4.06E-05	1.63E-09	-0.257110767	0.017	0.2
921	ENSDARG00000013430	bhmt	betaine-homocysteine methyltransferase	4.45E-05	1.79E-09	-1.399604328	0.203	0.388
922	ENSDARG00000014794	uqcrc2a	ubiquinol-cytochrome c reductase core protein 2a	4.61E-05	1.86E-09	-0.280140247	0.237	0.468
923	ENSDARG00000056026	tprg1	tumor protein p63 regulated 1	4.66E-05	1.88E-09	-0.361789242	0.017	0.199
924	ENSDARG00000003808	aqp3a	aquaporin 3a	5.53E-05	2.23E-09	-1.179257534	0.085	0.279
925	ENSDARG00000052304	uqcrc1	ubiquinol-cytochrome c reductase core protein 1	5.71E-05	2.30E-09	-0.334524321	0.384	0.586
926	ENSDARG00000004017	spag1a	sperm associated antigen 1a	5.88E-05	2.37E-09	-0.254579718	0.124	0.343
927	ENSDARG00000059128	uqcrh	ubiquinol-cytochrome c reductase hinge protein	6.07E-05	2.45E-09	-0.346138009	0.876	0.89
928	ENSDARG00000100223	gpa33a	glycoprotein A33 (transmembrane), paralog a	6.47E-05	2.61E-09	-0.40042062	0.028	0.212
929	ENSDARG00000052712	suclg1	succinate-CoA ligase, alpha subunit	6.49E-05	2.61E-09	-0.664946374	0.514	0.643
930	ENSDARG00000101181	s100w	S100 calcium binding protein W	6.54E-05	2.63E-09	-0.462138517	0.011	0.187
931	ENSDARG00000042684	serpinc1	serpin peptidase inhibitor, clade C (antithrombin), member 1	6.90E-05	2.78E-09	-0.82107385	0.017	0.193
932	ENSDARG00000019644	ldhba	lactate dehydrogenase Ba	6.95E-05	2.80E-09	-0.470057572	0.407	0.609
933	ENSDARG00000092677	coa6	cytochrome c oxidase assembly factor 6	7.01E-05	2.82E-09	-0.275737939	0.226	0.464
934	ENSDARG00000006207	gpx1b	glutathione peroxidase 1b	9.09E-05	3.66E-09	-0.506665048	0.034	0.217
935	ENSDARG00000104108	slco1d1	solute carrier organic anion transporter family, member 1D1	0.000103683	4.18E-09	-0.405498623	0.028	0.207
936	ENSDARG00000040338	hvcn1	hydrogen voltage-gated channel 1	0.000108992	4.39E-09	0.319330273	0.39	0.234
937	ENSDARG00000097746	si:rp71-77l1.1	si:rp71-77l1.1	0.000110951	4.47E-09	-0.557494107	0.017	0.191
938	ENSDARG00000055381	bambia	BMP and activin membrane-bound inhibitor (Xenopus laevis) homolog a	0.000112988	4.55E-09	0.34414532	0.384	0.223
939	ENSDARG00000057035	stoml3b	stomatin (EPB72)-like 3b	0.000123961	4.99E-09	-0.684318695	0.017	0.189
940	ENSDARG00000103025	hmgcs1	3-hydroxy-3-methylglutaryl-CoA synthase 1 (soluble)	0.000126739	5.10E-09	-0.474235522	0.09	0.288
941	ENSDARG00000024160	hao1	hydroxyacid oxidase (glycolate oxidase) 1	0.00012817	5.16E-09	-0.613731363	0.023	0.196
942	ENSDARG00000029905	phyhd1	phytanoyl-CoA dioxygenase domain containing 1	0.000128426	5.17E-09	-0.305454655	0.034	0.216
943	ENSDARG00000098695	vclb	vinculin b	0.000132087	5.32E-09	0.268907233	0.429	0.261
944	ENSDARG00000040298	apoa4b.1	apolipoprotein A-IV b, tandem duplicate 1	0.000136964	5.52E-09	-2.093462779	0.333	0.493
945	ENSDARG00000022372	kng1	kininogen 1	0.000142974	5.76E-09	-0.673420947	0.051	0.233
946	ENSDARG00000035882	rida	reactive intermediate imine deaminase A homolog	0.000171726	6.91E-09	-0.418088739	0.107	0.307
947	ENSDARG00000010481	bzw1a	basic leucine zipper and W2 domains 1a	0.00019004	7.65E-09	0.268253022	0.757	0.582
948	ENSDARG00000020465	ewsr1b	EWS RNA-binding protein 1b	0.000194085	7.82E-09	0.253554228	0.768	0.578
949	ENSDARG00000006840	gnmt	glycine N-methyltransferase	0.000212033	8.54E-09	-0.301667048	0.096	0.292
950	ENSDARG00000077004	aldh1l1	aldehyde dehydrogenase 1 family, member L1	0.000219072	8.82E-09	-0.486346244	0.096	0.284
951	ENSDARG00000042641	cyp51	cytochrome P450, family 51	0.000223057	8.98E-09	-0.552908308	0.085	0.276
952	ENSDARG00000041400	ndufa3	NADH:ubiquinone oxidoreductase subunit A3	0.000238143	9.59E-09	-0.404043515	0.672	0.761
953	ENSDARG00000052842	ppifb	peptidylprolyl isomerase Fb	0.000239081	9.63E-09	-0.286156985	0.164	0.381
954	ENSDARG00000011146	uqcrb	ubiquinol-cytochrome c reductase binding protein	0.00025284	1.02E-08	-0.386548617	0.429	0.606
955	ENSDARG00000056239	tmem45b	transmembrane protein 45B	0.000256841	1.03E-08	-0.285029156	0.017	0.186
956	ENSDARG00000024478	mpc2	mitochondrial pyruvate carrier 2	0.000261727	1.05E-08	-0.316448522	0.243	0.463
957	ENSDARG00000067851	lcn15	lipocalin 15	0.00026193	1.05E-08	-0.32233802	0.006	0.168
958	ENSDARG00000070702	s100v2	S100 calcium binding protein V2	0.000272259	1.10E-08	-0.894878178	0.249	0.412
959	ENSDARG00000038666	igfbp1b	insulin-like growth factor binding protein 1b	0.000317421	1.28E-08	-0.545151556	0.045	0.222
960	ENSDARG00000103929	ildr1a	immunoglobulin-like domain containing receptor 1a	0.000317532	1.28E-08	-0.341370808	0.028	0.201
961	ENSDARG00000061338	ddx6	DEAD (Asp-Glu-Ala-Asp) box helicase 6	0.000317917	1.28E-08	0.289451203	0.514	0.353
962	ENSDARG00000079946	sqlea	squalene epoxidase a	0.000334161	1.35E-08	-0.297679114	0.023	0.191
963	ENSDARG00000011521	upb1	ureidopropionase, beta	0.000342073	1.38E-08	-0.302186459	0.04	0.215
964	ENSDARG00000098162	zgc:77748	zgc:77748	0.000381452	1.54E-08	-0.368659199	0.011	0.174
965	ENSDARG00000019492	shbg	sex hormone-binding globulin	0.000386509	1.56E-08	-0.352220181	0	0.155
966	ENSDARG00000005704	eps8l3b	EPS8-like 3b	0.000392424	1.58E-08	-0.285256568	0.006	0.164
967	ENSDARG00000071021	papss2a	3'-phosphoadenosine 5'-phosphosulfate synthase 2a	0.000400694	1.61E-08	-0.328029416	0.051	0.231
968	ENSDARG00000100719	uraha	urate (5-hydroxyiso-) hydrolase a	0.00042801	1.72E-08	-0.560710904	0.028	0.196
969	ENSDARG00000051861	pkp3a	plakophilin 3a	0.00043384	1.75E-08	-0.285167553	0.023	0.191
970	ENSDARG00000043257	ckbb	creatine kinase, brain b	0.000435751	1.75E-08	-0.776504172	0.136	0.322
971	ENSDARG00000038028	ndufa6	NADH:ubiquinone oxidoreductase subunit A6	0.000440655	1.77E-08	-0.334861605	0.831	0.841
972	ENSDARG00000096118	ost4	oligosaccharyltransferase complex subunit 4 (non-catalytic)	0.000466692	1.88E-08	-0.375523393	0.74	0.811
973	ENSDARG00000054319	oxct1b	3-oxoacid CoA transferase 1b	0.000492611	1.98E-08	-0.491557208	0.011	0.17
974	ENSDARG00000100582	si:ch211-195b11.3	si:ch211-195b11.3	0.000492978	1.99E-08	-2.369897216	0.316	0.493
975	ENSDARG00000035890	fuca1.1	alpha-L-fucosidase 1, tandem duplicate 1	0.00050339	2.03E-08	-0.589008505	0.062	0.242
976	ENSDARG00000014817	ranbp1	RAN binding protein 1	0.000505755	2.04E-08	0.255777382	0.729	0.574
977	ENSDARG00000089976	spcs3	signal peptidase complex subunit 3	0.000532367	2.14E-08	0.272254072	0.751	0.613
978	ENSDARG00000043342	gpx3	glutathione peroxidase 3	0.00054797	2.21E-08	-0.454779774	0.056	0.23
979	ENSDARG00000043511	prdx6	peroxiredoxin 6	0.000560175	2.26E-08	-0.329091532	0.508	0.663
980	ENSDARG00000090850	serpina1l	serine (or cysteine) proteinase inhibitor, clade A (alpha-1 antiproteinase, antitrypsin), member 1, like	0.000617413	2.49E-08	-1.675510072	0.09	0.269
981	ENSDARG00000039211	zgc:77439	zgc:77439	0.000633992	2.55E-08	-0.271399768	0.034	0.204
982	ENSDARG00000074390	tmem176l.4	transmembrane protein 176l.4	0.000678895	2.73E-08	-0.727359334	0.04	0.208
983	ENSDARG00000038312	rcl1	RNA terminal phosphate cyclase-like 1	0.000682473	2.75E-08	-0.321261633	0.119	0.314
984	ENSDARG00000058462	zgc:158846	zgc:158846	0.000715968	2.88E-08	-0.979691097	0.045	0.213
985	ENSDARG00000059247	tmem54a	transmembrane protein 54a	0.00072036	2.90E-08	-0.277859192	0.034	0.2
986	ENSDARG00000021004	c5	complement component 5	0.000745121	3.00E-08	-0.263434784	0	0.15
987	ENSDARG00000040466	vil1	villin 1	0.000765855	3.08E-08	-0.947147646	0.04	0.205
988	ENSDARG00000055278	cfb	complement factor B	0.000805179	3.24E-08	-0.529340552	0.017	0.174
989	ENSDARG00000013721	g6pca.2	glucose-6-phosphatase a, catalytic subunit, tandem duplicate 2	0.00087978	3.54E-08	-0.414186818	0.034	0.198
990	ENSDARG00000041339	zgc:92380	zgc:92380	0.000921735	3.71E-08	-0.589766692	0.017	0.175
991	ENSDARG00000014727	acox1	acyl-CoA oxidase 1, palmitoyl	0.000963371	3.88E-08	-0.347597201	0.09	0.273
992	ENSDARG00000055705	f5	coagulation factor V	0.001000891	4.03E-08	-0.402440795	0.017	0.173
993	ENSDARG00000019532	fads2	fatty acid desaturase 2	0.001023245	4.12E-08	-0.304351375	0.006	0.157
994	ENSDARG00000029230	pnp4b	purine nucleoside phosphorylase 4b	0.001140586	4.59E-08	-0.992307721	0.119	0.292
995	ENSDARG00000038199	cdab	cytidine deaminase b	0.001204677	4.85E-08	-0.544620348	0.028	0.186
996	ENSDARG00000005713	ethe1	ETHE1 persulfide dioxygenase	0.001222415	4.92E-08	-0.31900189	0.045	0.215
997	ENSDARG00000021208	serpind1	serpin peptidase inhibitor, clade D (heparin cofactor), member 1	0.00122372	4.93E-08	-0.273002356	0	0.146
998	ENSDARG00000006242	ptp4a1	protein tyrosine phosphatase 4A1	0.00128482	5.17E-08	0.319871554	0.797	0.662
999	ENSDARG00000103639	si:dkey-36i7.3	si:dkey-36i7.3	0.001291548	5.20E-08	-1.436071548	0.085	0.256
1000	ENSDARG00000043729	plac8.1	placenta associated 8, tandem duplicate 1	0.001314416	5.29E-08	-2.182185096	0.209	0.386
1001	ENSDARG00000040890	fdps	farnesyl diphosphate synthase (farnesyl pyrophosphate synthetase, dimethylallyltranstransferase, geranyltranstransferase)	0.001402435	5.65E-08	-0.40648495	0.124	0.308
1002	ENSDARG00000053358	basp1	brain abundant, membrane attached signal protein 1	0.001438016	5.79E-08	-0.333540346	0.011	0.162
1003	ENSDARG00000056583	ndufs6	NADH:ubiquinone oxidoreductase subunit S6	0.001455657	5.86E-08	-0.280710975	0.384	0.601
1004	ENSDARG00000019986	grhprb	glyoxylate reductase/hydroxypyruvate reductase b	0.001473078	5.93E-08	-0.816325328	0.073	0.242
1005	ENSDARG00000019976	idi1	isopentenyl-diphosphate delta isomerase 1	0.001509692	6.08E-08	-0.312094412	0.09	0.272
1006	ENSDARG00000045516	itih2	inter-alpha-trypsin inhibitor heavy chain 2	0.00156622	6.31E-08	-0.283024187	0	0.144
1007	ENSDARG00000037861	slc2a3b	solute carrier family 2 member 3b	0.001587117	6.39E-08	0.411570337	0.277	0.141
1008	ENSDARG00000052099	agxta	alanine--glyoxylate and serine--pyruvate aminotransferase a	0.001624015	6.54E-08	-0.495497183	0.051	0.213
1009	ENSDARG00000051912	hbxb	hemopexin b [Source:ZFIN;Acc:ZDB-GENE-060929-800]	0.001702081	6.85E-08	-0.355734919	0.006	0.152
1010	ENSDARG00000025091	ezrb	ezrin b	0.001715309	6.91E-08	-0.27846622	0.107	0.288
1011	ENSDARG00000002298	ankrd22	ankyrin repeat domain 22	0.00177695	7.16E-08	-0.338790424	0.09	0.275
1012	ENSDARG00000075121	hbegfa	heparin-binding EGF-like growth factor a	0.001781072	7.17E-08	0.347995863	0.729	0.611
1013	ENSDARG00000055036	itih3a	inter-alpha-trypsin inhibitor heavy chain 3a	0.001830173	7.37E-08	-0.353085387	0.011	0.16
1014	ENSDARG00000045089	si:ch211-270n8.1	si:ch211-270n8.1	0.00184447	7.43E-08	-1.103691118	0.051	0.212
1015	ENSDARG00000034677	scel	sciellin	0.002050789	8.26E-08	-0.515924127	0.023	0.176
1016	ENSDARG00000027088	ptgdsb.1	prostaglandin D2 synthase b, tandem duplicate 1	0.002111357	8.50E-08	-1.812410706	0.119	0.301
1017	ENSDARG00000010276	ptgs2b	prostaglandin-endoperoxide synthase 2b	0.002197322	8.85E-08	-0.318908174	0.068	0.242
1018	ENSDARG00000043663	faub	FAU ubiquitin like and ribosomal protein S30 fusion b	0.002226545	8.97E-08	-0.385092909	0.26	0.447
1019	ENSDARG00000053625	anxa2b	annexin A2b	0.002242473	9.03E-08	-0.534912915	0.034	0.19
1020	ENSDARG00000090943	CABZ01033205.1	uncharacterized LOC100002960 [Source:NCBI gene;Acc:100002960]	0.002336541	9.41E-08	-0.283531397	0.011	0.159
1021	ENSDARG00000029064	uqcrq	ubiquinol-cytochrome c reductase, complex III subunit VII	0.002355226	9.48E-08	-0.38720067	0.819	0.867
1022	ENSDARG00000026369	dbi	diazepam binding inhibitor (GABA receptor modulator, acyl-CoA binding protein)	0.002377275	9.57E-08	-0.496458306	0.74	0.798
1023	ENSDARG00000004296	ambp	alpha-1-microglobulin/bikunin precursor	0.002426455	9.77E-08	-0.962305558	0.051	0.211
1024	ENSDARG00000104329	si:ch73-281k2.5	si:ch73-281k2.5	0.002511707	1.01E-07	-0.359168879	0.011	0.158
1025	ENSDARG00000090722	leg1.1	liver-enriched gene 1, tandem duplicate 1	0.002665292	1.07E-07	-1.069077524	0.068	0.23
1026	ENSDARG00000053831	vtnb	vitronectin b	0.002735146	1.10E-07	-0.49306245	0.028	0.18
1027	ENSDARG00000007421	ftcd	formimidoyltransferase cyclodeaminase	0.002817375	1.13E-07	-0.347008721	0.028	0.183
1028	ENSDARG00000094695	si:dkey-204f11.64	si:dkey-204f11.64	0.003117897	1.26E-07	-0.370943267	0.153	0.342
1029	ENSDARG00000103980	ets2	v-ets avian erythroblastosis virus E26 oncogene homolog 2	0.003291529	1.33E-07	-0.3691218	0.333	0.522
1030	ENSDARG00000102456	cfhl4	complement factor H like 4	0.003360618	1.35E-07	-0.623819032	0.034	0.185
1031	ENSDARG00000028507	itgb4	integrin, beta 4	0.003390192	1.37E-07	-0.40044847	0.023	0.174
1032	ENSDARG00000100442	cfh	complement factor H	0.003410799	1.37E-07	-0.499397674	0.017	0.163
1033	ENSDARG00000007823	atf3	activating transcription factor 3	0.003465156	1.40E-07	0.775809209	0.684	0.612
1034	ENSDARG00000103959	pak1	p21 protein (Cdc42/Rac)-activated kinase 1	0.003491925	1.41E-07	-0.261735808	0.045	0.207
1035	ENSDARG00000045230	cox6b1	cytochrome c oxidase subunit 6B1	0.003976468	1.60E-07	-0.507006626	0.734	0.767
1036	ENSDARG00000028721	mapk14b	mitogen-activated protein kinase 14b	0.004062487	1.64E-07	0.266390336	0.288	0.16
1037	ENSDARG00000061120	slc43a2b	solute carrier family 43 member 2b	0.004192636	1.69E-07	-0.332130935	0.011	0.156
1038	ENSDARG00000040465	irf2	interferon regulatory factor 2	0.004222336	1.70E-07	0.303760844	0.458	0.312
1039	ENSDARG00000099056	CABZ01065076.1	3-ketoacyl-CoA thiolase, mitochondrial-like [Source:NCBI gene;Acc:103910030]	0.004244638	1.71E-07	-0.324897877	0.124	0.3
1040	ENSDARG00000016081	cldn15la	claudin 15-like a	0.004410005	1.78E-07	-1.181422001	0.13	0.295
1041	ENSDARG00000075015	soul5	heme-binding protein soul5	0.004412716	1.78E-07	-0.372284327	0.079	0.249
1042	ENSDARG00000011693	ttc36	tetratricopeptide repeat domain 36	0.004635249	1.87E-07	-0.472129052	0.045	0.198
1043	ENSDARG00000015422	ppil1	peptidylprolyl isomerase (cyclophilin)-like 1	0.004720668	1.90E-07	-0.280409599	0.096	0.268
1044	ENSDARG00000070078	abcb11b	ATP-binding cassette, sub-family B (MDR/TAP), member 11b	0.00472884	1.90E-07	-0.302737921	0.006	0.145
1045	ENSDARG00000095807	hp	haptoglobin	0.004912067	1.98E-07	-1.065480198	0.056	0.211
1046	ENSDARG00000103747	cav1	caveolin 1	0.004933924	1.99E-07	0.341368393	0.475	0.299
1047	ENSDARG00000093124	scpp8	secretory calcium-binding phosphoprotein 8	0.004985977	2.01E-07	-0.349536611	0.237	0.111
1048	ENSDARG00000042780	apoba	apolipoprotein Ba	0.004997167	2.01E-07	-0.425274728	0.017	0.16
1049	ENSDARG00000104359	anxa1c	annexin A1c	0.005312327	2.14E-07	-1.264722917	0.04	0.19
1050	ENSDARG00000003523	itln3	intelectin 3	0.005481668	2.21E-07	-0.338765457	0.011	0.151
1051	ENSDARG00000078757	si:ch211-212c13.8	si:ch211-212c13.8	0.005513094	2.22E-07	-0.987611037	0.04	0.188
1052	ENSDARG00000057498	habp2	hyaluronan binding protein 2	0.005541963	2.23E-07	-0.264611297	0.006	0.143
1053	ENSDARG00000023111	plg	plasminogen	0.005620985	2.26E-07	-0.679429736	0.034	0.181
1054	ENSDARG00000036427	slc3a2a	solute carrier family 3 member 2a	0.005676444	2.29E-07	-0.29139011	0.017	0.16
1055	ENSDARG00000021984	ndufa2	NADH:ubiquinone oxidoreductase subunit A2	0.005874549	2.37E-07	-0.327990436	0.503	0.657
1056	ENSDARG00000014626	dlx3b	distal-less homeobox 3b	0.005926197	2.39E-07	-0.305023239	0.006	0.142
1057	ENSDARG00000014556	serpinb1l3	serpin peptidase inhibitor, clade B (ovalbumin), member 1, like 3	0.006349847	2.56E-07	-0.693603838	0.373	0.498
1058	ENSDARG00000089310	gc	GC vitamin D binding protein	0.006436243	2.59E-07	-1.096869776	0.068	0.224
1059	ENSDARG00000100406	zgc:112265	zgc:112265	0.006528506	2.63E-07	-1.359719386	0.062	0.215
1060	ENSDARG00000019332	ndufb4	NADH:ubiquinone oxidoreductase subunit B4	0.006830757	2.75E-07	-0.323022219	0.571	0.713
1061	ENSDARG00000060682	agr1	anterior gradient 1	0.006954089	2.80E-07	-0.636304486	0.017	0.158
1062	ENSDARG00000038576	ube2d1b	ubiquitin-conjugating enzyme E2D 1b	0.006983579	2.81E-07	-0.400260541	0.525	0.671
1063	ENSDARG00000089399	tmem176l.2	transmembrane protein 176l.2	0.0070725	2.85E-07	-0.841969684	0.119	0.283
1064	ENSDARG00000103199	si:dkey-247k7.2	si:dkey-247k7.2	0.007188253	2.89E-07	-1.347453877	0.04	0.187
1065	ENSDARG00000076448	serpinf2a	serpin peptidase inhibitor, clade F (alpha-2 antiplasmin, pigment epithelium derived factor), member 2a	0.007214637	2.91E-07	-0.381266476	0.017	0.157
1066	ENSDARG00000002509	zgc:153911	zgc:153911	0.007511295	3.02E-07	-0.361768756	0.045	0.202
1067	ENSDARG00000094041	krt17	keratin 17	0.00767365	3.09E-07	-1.567046598	0.017	0.157
1068	ENSDARG00000040781	sult3st4	sulfotransferase family 3, cytosolic sulfotransferase 4	0.007953597	3.20E-07	-0.29603781	0.017	0.158
1069	ENSDARG00000052705	pkp1b	plakophilin 1b	0.008076603	3.25E-07	-0.417837355	0.04	0.189
1070	ENSDARG00000052207	c3a.3	complement component c3a, duplicate 3	0.008484097	3.42E-07	-0.405093215	0.017	0.156
1071	ENSDARG00000090190	bcam	basal cell adhesion molecule (Lutheran blood group)	0.008552756	3.44E-07	-0.378142844	0.051	0.203
1072	ENSDARG00000020504	h3f3b.1	H3 histone, family 3A	0.008675416	3.49E-07	0.341298048	0.859	0.764
1073	ENSDARG00000033227	lect2l	leukocyte cell-derived chemotaxin 2 like	0.008798757	3.54E-07	-1.190359167	0.113	0.272
1074	ENSDARG00000022165	mgst1.2	microsomal glutathione S-transferase 1.2	0.008918487	3.59E-07	-0.685146871	0.418	0.515
1075	ENSDARG00000097157	si:ch211-207n23.2	si:ch211-207n23.2	0.009124303	3.67E-07	-1.09359609	0.023	0.163
1076	ENSDARG00000019815	fn1a	fibronectin 1a	0.009780781	3.94E-07	0.253739449	0.271	0.137
1077	ENSDARG00000008969	fgb	fibrinogen beta chain	0.009893887	3.98E-07	-1.379101301	0.096	0.255
1078	ENSDARG00000102482	zgc:165573	zgc:165573	0.010195407	4.11E-07	-0.304513379	0.198	0.375
1079	ENSDARG00000041569	ces2	carboxylesterase 2 (intestine, liver) [Source:ZFIN;Acc:ZDB-GENE-061013-99]	0.010204901	4.11E-07	-1.513275404	0.09	0.243
1080	ENSDARG00000092947	cyt1	type I cytokeratin, enveloping layer	0.010236204	4.12E-07	-2.979088535	0.412	0.585
1081	ENSDARG00000032765	net1	neuroepithelial cell transforming 1	0.010652453	4.29E-07	-0.313316684	0.169	0.35
1082	ENSDARG00000095863	afp4	antifreeze protein type IV	0.011133665	4.48E-07	-2.110943488	0.469	0.569
1083	ENSDARG00000032098	c8g	complement component 8, gamma polypeptide	0.0115741	4.66E-07	-0.328661849	0.028	0.169
1084	ENSDARG00000036684	ndufa7	NADH:ubiquinone oxidoreductase subunit A7	0.011827048	4.76E-07	-0.251638859	0.316	0.516
1085	ENSDARG00000034211	capn2l	calpain 2, (m/II) large subunit, like	0.01216216	4.90E-07	-0.283555532	0.006	0.136
1086	ENSDARG00000007795	cst3	cystatin C (amyloid angiopathy and cerebral hemorrhage)	0.012538401	5.05E-07	0.413935493	0.616	0.513
1087	ENSDARG00000010312	cp	ceruloplasmin	0.01270192	5.11E-07	-0.283116094	0.006	0.136
1088	ENSDARG00000015050	calm2b	calmodulin 2b, (phosphorylase kinase, delta)	0.01297436	5.22E-07	-0.519813921	0.808	0.837
1089	ENSDARG00000045947	hrc	histidine rich calcium binding protein	0.013012459	5.24E-07	-0.558110973	0.011	0.145
1090	ENSDARG00000058389	ccl19a.1	chemokine (C-C motif) ligand 19a, tandem duplicate 1	0.013133208	5.29E-07	-0.461053536	0.011	0.145
1091	ENSDARG00000041607	eif4ebp3l	eukaryotic translation initiation factor 4E binding protein 3, like	0.013176203	5.31E-07	-0.378932079	0.254	0.456
1092	ENSDARG00000015355	fosl1a	FOS like 1, AP-1 transcription factor subunit a	0.013304943	5.36E-07	0.489302341	0.763	0.693
1093	ENSDARG00000057121	c7b	complement component 7b	0.013673048	5.51E-07	-0.435747529	0.011	0.144
1094	ENSDARG00000097753	slirp	SRA stem-loop interacting RNA binding protein	0.014888534	6.00E-07	-0.250247741	0.305	0.505
1095	ENSDARG00000092873	zgc:193541	zgc:193541	0.01499724	6.04E-07	-0.357524119	0.904	0.904
1096	ENSDARG00000014572	chpt1	choline phosphotransferase 1	0.015077868	6.07E-07	-0.285681378	0.107	0.272
1097	ENSDARG00000059304	chchd2	coiled-coil-helix-coiled-coil-helix domain containing 2	0.015448796	6.22E-07	-0.264279157	0.395	0.582
1098	ENSDARG00000005112	cdh17	cadherin 17, LI cadherin (liver-intestine)	0.015556349	6.26E-07	-0.354853574	0.04	0.18
1099	ENSDARG00000105528	si:dkey-86l18.10	si:dkey-86l18.10	0.016057158	6.47E-07	-0.42467734	0.023	0.158
1100	ENSDARG00000012405	col1a1a	collagen, type I, alpha 1a	0.016194208	6.52E-07	-1.174465111	0.136	0.297
1101	ENSDARG00000098466	ube2a	ubiquitin-conjugating enzyme E2A (RAD6 homolog)	0.016946436	6.82E-07	0.291879703	0.458	0.331
1102	ENSDARG00000044562	cycsb	cytochrome c, somatic b	0.017016128	6.85E-07	-0.342076364	0.78	0.857
1103	ENSDARG00000032849	ndrg1a	N-myc downstream regulated 1a	0.017571746	7.08E-07	-0.449065668	0.503	0.657
1104	ENSDARG00000098315	cyp1a	cytochrome P450, family 1, subfamily A	0.018253535	7.35E-07	-0.41739725	0.051	0.201
1105	ENSDARG00000039346	ndufa5	NADH:ubiquinone oxidoreductase subunit A5	0.018410724	7.41E-07	-0.313541535	0.508	0.66
1106	ENSDARG00000013623	vdac2	voltage-dependent anion channel 2	0.018590842	7.49E-07	-0.268128579	0.944	0.934
1107	ENSDARG00000029388	si:dkey-90m5.4	si:dkey-90m5.4	0.018805732	7.57E-07	-0.328550652	0.017	0.151
1108	ENSDARG00000104537	cox7c	cytochrome c oxidase subunit 7C	0.019131077	7.70E-07	-0.323799065	1	0.949
1109	ENSDARG00000033285	gsto2	glutathione S-transferase omega 2	0.020332735	8.19E-07	-0.887153083	0.316	0.457
1110	ENSDARG00000039943	tent5ba	terminal nucleotidyltransferase 5ba	0.022760149	9.16E-07	0.290077069	0.294	0.167
1111	ENSDARG00000078918	comtd1	catechol-O-methyltransferase domain containing 1	0.024122063	9.71E-07	-0.31409182	0.017	0.147
1112	ENSDARG00000100712	si:dkey-19b23.12	si:dkey-19b23.12	0.02520993	1.02E-06	-0.340379476	0	0.12
1113	ENSDARG00000078069	rrm2	ribonucleotide reductase M2 polypeptide	0.025427193	1.02E-06	0.32465687	0.186	0.084
1114	ENSDARG00000087863	cd44a	CD44 molecule (Indian blood group) a	0.025481315	1.03E-06	-0.329786395	0.017	0.148
1115	ENSDARG00000056314	a2ml	alpha-2-macroglobulin-like	0.025559702	1.03E-06	-0.626976675	0.034	0.169
1116	ENSDARG00000045549	bik	BCL2 interacting killer	0.02557871	1.03E-06	-0.338418543	0.028	0.166
1117	ENSDARG00000032405	ckap4	cytoskeleton associated protein 4	0.025783983	1.04E-06	-0.478015825	0.141	0.298
1118	ENSDARG00000002745	tdh	L-threonine dehydrogenase	0.026852499	1.08E-06	-0.585097624	0.299	0.466
1119	ENSDARG00000100185	elovl7b	ELOVL fatty acid elongase 7b	0.027138341	1.09E-06	-0.533468817	0.011	0.138
1120	ENSDARG00000012694	c3a.1	complement component c3a, duplicate 1	0.027208065	1.10E-06	-0.918630782	0.068	0.211
1121	ENSDARG00000016319	c9	complement component 9	0.027230301	1.10E-06	-0.811942586	0.056	0.196
1122	ENSDARG00000003216	anxa2a	annexin A2a	0.028758622	1.16E-06	-1.108514966	0.282	0.431
1123	ENSDARG00000053485	aldh6a1	aldehyde dehydrogenase 6 family, member A1	0.029170836	1.17E-06	-0.574478582	0.412	0.547
1124	ENSDARG00000059906	sdc4	syndecan 4	0.02992591	1.21E-06	-0.499237269	0.881	0.897
1125	ENSDARG00000020007	col1a2	collagen, type I, alpha 2	0.030483317	1.23E-06	-0.923263332	0.107	0.26
1126	ENSDARG00000038577	cox6c	cytochrome c oxidase subunit 6C	0.030687837	1.24E-06	-0.292750881	0.972	0.929
1127	ENSDARG00000001870	atp1a1a.4	ATPase Na+/K+ transporting subunit alpha 1a, tandem duplicate 4	0.033967194	1.37E-06	-0.313944469	0.011	0.137
1128	ENSDARG00000007323	chmp4bb	charged multivesicular body protein 4Bb	0.034008674	1.37E-06	-0.366961316	0.412	0.571
1129	ENSDARG00000010149	atp5fa1	ATP synthase F1 subunit alpha	0.034280624	1.38E-06	-0.307128972	0.881	0.882
1130	ENSDARG00000042613	crp3	C-reactive protein 3	0.034519422	1.39E-06	-0.865105017	0.045	0.181
1131	ENSDARG00000018478	agxtb	alanine--glyoxylate and serine--pyruvate aminotransferase b	0.03550415	1.43E-06	-0.957897667	0.079	0.222
1132	ENSDARG00000102175	hamp	hepcidin antimicrobial peptide	0.037199675	1.50E-06	-1.104595093	0.198	0.345
1133	ENSDARG00000101160	apoa4a	apolipoprotein A-IV a	0.037392897	1.51E-06	-1.426611526	0.232	0.372
1134	ENSDARG00000020741	fga	fibrinogen alpha chain	0.038163734	1.54E-06	-1.029876295	0.09	0.236
1135	ENSDARG00000069630	tat	tyrosine aminotransferase	0.038367036	1.54E-06	-0.411137911	0.023	0.151
1136	ENSDARG00000017775	atp5mc3a	ATP synthase membrane subunit c locus 3a	0.041292863	1.66E-06	-0.276300217	0.655	0.78
1137	ENSDARG00000056510	gstk1	glutathione S-transferase kappa 1	0.043324517	1.74E-06	-0.268412723	0.215	0.376
1138	ENSDARG00000016837	glipr2l	GLI pathogenesis-related 2, like	0.044091757	1.78E-06	-0.277595154	0.023	0.153
1139	ENSDARG00000009881	ier5	immediate early response 5	0.045136401	1.82E-06	0.307834253	0.661	0.557
1140	ENSDARG00000015123	dnase1l4.1	deoxyribonuclease 1 like 4, tandem duplicate 1	0.046110633	1.86E-06	-0.283187549	0.023	0.154
1141	ENSDARG00000036171	rnasel3	ribonuclease like 3	0.047315875	1.91E-06	-0.380308487	0.023	0.15
1142	ENSDARG00000061858	zgc:153968	zgc:153968	0.047808895	1.93E-06	-0.526220887	0.011	0.133
1143	ENSDARG00000057437	apodb	apolipoprotein Db	0.048009196	1.93E-06	-0.734493339	0.023	0.15
1144	ENSDARG00000055539	epdl2	ependymin-like 2	0.048409206	1.95E-06	-0.66517651	0.023	0.151
1145	ENSDARG00000097902	si:ch73-204p21.2	si:ch73-204p21.2	0.05005754	2.02E-06	-0.566994132	0.011	0.132
1146	ENSDARG00000052958	nppb	natriuretic peptide B	0.052596447	2.12E-06	0.49107588	0.136	0.054
1147	ENSDARG00000028096	cldn23a	claudin 23a	0.052738647	2.12E-06	-0.455412139	0.023	0.15
1148	ENSDARG00000007377	odc1	ornithine decarboxylase 1	0.055204559	2.22E-06	0.38749858	0.684	0.592
1149	ENSDARG00000027310	lsp1	lymphocyte specific protein 1 [Source:ZFIN;Acc:ZDB-GENE-131127-171]	0.056564502	2.28E-06	-0.287778335	0.062	0.207
1150	ENSDARG00000069293	ahsg2	alpha-2-HS-glycoprotein 2	0.060708688	2.44E-06	-0.28007466	0.017	0.14
1151	ENSDARG00000091609	spink4	serine peptidase inhibitor, Kazal type 4	0.073096315	2.94E-06	-1.257381211	0.249	0.404
1152	ENSDARG00000040971	zgc:92606	zgc:92606	0.075024459	3.02E-06	0.28544484	0.548	0.434
1153	ENSDARG00000012388	cox4i1l	cytochrome c oxidase subunit 4I1, like	0.075870866	3.06E-06	-0.271341178	0.073	0.221
1154	ENSDARG00000079647	muc13b	mucin 13b, cell surface associated	0.078732954	3.17E-06	-0.438273926	0.034	0.163
1155	ENSDARG00000043279	aqp12	aquaporin 12	0.078825229	3.17E-06	-0.541933371	0.079	0.214
1156	ENSDARG00000018351	hpda	4-hydroxyphenylpyruvate dioxygenase a	0.080233957	3.23E-06	-0.738996171	0.085	0.22
1157	ENSDARG00000039887	c1qbp	complement component 1, q subcomponent binding protein	0.089189127	3.59E-06	-0.269112057	0.412	0.587
1158	ENSDARG00000044356	tp63	tumor protein p63	0.089971195	3.62E-06	-0.341220303	0.006	0.118
1159	ENSDARG00000055514	icn2	ictacalcin 2	0.0926629	3.73E-06	-2.517953993	0.266	0.423
1160	ENSDARG00000102945	ccl39.2	chemokine (C-C motif) ligand 39, duplicate 2	0.0942977	3.80E-06	-0.295178887	0.006	0.119
1161	ENSDARG00000044751	ddt	D-dopachrome tautomerase	0.096886535	3.90E-06	-0.373446305	0.345	0.485
1162	ENSDARG00000104702	cat	catalase	0.100180937	4.03E-06	-0.490439695	0.147	0.286
1163	ENSDARG00000104347	rtn4b	reticulon 4b	0.101451405	4.09E-06	-0.556214661	0.124	0.27
1164	ENSDARG00000043442	zgc:153665	zgc:153665	0.107576016	4.33E-06	-0.612203147	0.023	0.143
1165	ENSDARG00000054063	arpc4	actin related protein 2/3 complex, subunit 4	0.110806799	4.46E-06	-0.283791302	0.316	0.474
1166	ENSDARG00000086740	phyh	phytanoyl-CoA 2-hydroxylase	0.1254917	5.05E-06	-0.309503443	0.113	0.256
1167	ENSDARG00000093584	zgc:193505	zgc:193505	0.125637579	5.06E-06	-1.357109337	0.068	0.199
1168	ENSDARG00000028119	sumo3a	small ubiquitin like modifier 3a	0.13143925	5.29E-06	-0.305792622	0.401	0.585
1169	ENSDARG00000056498	crp2	C-reactive protein 2	0.131506516	5.30E-06	-1.479635622	0.107	0.243
1170	ENSDARG00000024116	vamp8	vesicle-associated membrane protein 8 (endobrevin)	0.135388844	5.45E-06	-0.268970198	0.056	0.188
1171	ENSDARG00000061100	nars	asparaginyl-tRNA synthetase [Source:ZFIN;Acc:ZDB-GENE-030131-1016]	0.136245967	5.49E-06	-0.252466861	0.254	0.425
1172	ENSDARG00000036832	cyt1l	type I cytokeratin, enveloping layer, like	0.14305698	5.76E-06	-2.337548591	0.232	0.378
1173	ENSDARG00000043371	mdh2	malate dehydrogenase 2, NAD (mitochondrial)	0.151689538	6.11E-06	-0.303215751	0.718	0.803
1174	ENSDARG00000089441	si:ch211-105c13.3	si:ch211-105c13.3	0.161980771	6.52E-06	-0.851102996	0.26	0.389
1175	ENSDARG00000006588	zgc:111983	zgc:111983	0.178730012	7.20E-06	-1.496943341	0.068	0.198
1176	ENSDARG00000004748	zgc:100868	zgc:100868	0.182148821	7.33E-06	-0.66626549	0.017	0.13
1177	ENSDARG00000104517	uqcr10	ubiquinol-cytochrome c reductase, complex III subunit X	0.183290228	7.38E-06	-0.301273519	0.842	0.847
1178	ENSDARG00000074749	abca12	ATP-binding cassette, sub-family A (ABC1), member 12	0.185399556	7.47E-06	-0.366581246	0.023	0.139
1179	ENSDARG00000032619	tob1a	transducer of ERBB2, 1a	0.205344066	8.27E-06	-0.316598367	0.305	0.472
1180	ENSDARG00000039269	arg2	arginase 2	0.208752128	8.41E-06	-0.340970554	0.226	0.392
1181	ENSDARG00000079727	selenop2	selenoprotein P2	0.214445444	8.64E-06	-0.386080759	0.028	0.146
1182	ENSDARG00000103117	tmprss4a	transmembrane serine protease 4a	0.218045702	8.78E-06	-0.276777993	0.006	0.111
1183	ENSDARG00000087093	si:ch211-157c3.4	si:ch211-157c3.4	0.218325924	8.79E-06	-0.696238033	0.028	0.145
1184	ENSDARG00000094929	apoa4b.2	apolipoprotein A-IV b, tandem duplicate 2	0.219048748	8.82E-06	-0.684656708	0.04	0.16
1185	ENSDARG00000009018	rhbg	Rh family, B glycoprotein (gene/pseudogene)	0.226093354	9.10E-06	-0.671078219	0.017	0.128
1186	ENSDARG00000045352	cst14a.2	cystatin 14a, tandem duplicate 2	0.234273395	9.43E-06	-0.372521081	0.616	0.732
1187	ENSDARG00000013871	slc5a1	solute carrier family 5 member 1	0.240922554	9.70E-06	-0.276180071	0.006	0.11
1188	ENSDARG00000006290	ndufs5	NADH:ubiquinone oxidoreductase subunit S5	0.247072147	9.95E-06	-0.282285304	0.644	0.709
1189	ENSDARG00000026531	alcama	activated leukocyte cell adhesion molecule a	0.256931576	1.03E-05	-0.337264658	0.045	0.168
1190	ENSDARG00000045888	acat1	acetyl-CoA acetyltransferase 1	0.287291729	1.16E-05	-0.40668195	0.153	0.287
1191	ENSDARG00000019444	ssr4	signal sequence receptor, delta	0.290262504	1.17E-05	-0.271146231	0.802	0.849
1192	ENSDARG00000043133	cldnf	claudin f	0.294756969	1.19E-05	-0.385210888	0.011	0.118
1193	ENSDARG00000036041	f2	coagulation factor II (thrombin)	0.306788164	1.24E-05	-0.623578024	0.062	0.182
1194	ENSDARG00000002197	pygl	phosphorylase, glycogen, liver	0.30906964	1.24E-05	-0.314206601	0.04	0.155
1195	ENSDARG00000103322	si:ch73-347e22.8	si:ch73-347e22.8	0.312202927	1.26E-05	-0.267002815	0.006	0.108
1196	ENSDARG00000022615	si:ch211-241e1.3	si:ch211-241e1.3	0.347540769	1.40E-05	-0.433287262	0.017	0.124
1197	ENSDARG00000105644	zgc:172079	zgc:172079	0.351326377	1.41E-05	-0.338504147	0.034	0.149
1198	ENSDARG00000098635	irf2bp2b	interferon regulatory factor 2 binding protein 2b	0.397013169	1.60E-05	0.266162868	0.469	0.367
1199	ENSDARG00000022309	dspa	desmoplakin a	0.401300448	1.62E-05	-0.41369236	0.288	0.419
1200	ENSDARG00000038900	acadm	acyl-CoA dehydrogenase medium chain	0.47510646	1.91E-05	-0.27739832	0.311	0.461
1201	ENSDARG00000056627	cxcl14	chemokine (C-X-C motif) ligand 14	0.479341056	1.93E-05	-0.352680664	0.051	0.171
1202	ENSDARG00000009830	hdlbpa	high density lipoprotein binding protein a	0.481286399	1.94E-05	-0.283872652	0.763	0.795
1203	ENSDARG00000104267	postnb	periostin, osteoblast specific factor b	0.482203858	1.94E-05	-0.612861588	0.04	0.154
1204	ENSDARG00000010113	ndufb8	NADH:ubiquinone oxidoreductase subunit B8	0.497984997	2.01E-05	-0.288621768	0.825	0.794
1205	ENSDARG00000074552	ndufs7	NADH:ubiquinone oxidoreductase core subunit S7	0.501525893	2.02E-05	-0.258816736	0.548	0.651
1206	ENSDARG00000035809	col1a1b	collagen, type I, alpha 1b	0.512864463	2.07E-05	-0.740589349	0.13	0.262
1207	ENSDARG00000088590	pxna	paxillin a	0.528363596	2.13E-05	-0.292117189	0.113	0.249
1208	ENSDARG00000105590	si:cabz01007794.1	si:cabz01007794.1	0.529118203	2.13E-05	-0.270781876	0.006	0.103
1209	ENSDARG00000071203	sptssa	serine palmitoyltransferase, small subunit A	0.543816417	2.19E-05	0.251491289	0.746	0.643
1210	ENSDARG00000095633	si:ch211-133l5.7	si:ch211-133l5.7	0.56268807	2.27E-05	-0.574214936	0.062	0.181
1211	ENSDARG00000032639	cd36	CD36 molecule (thrombospondin receptor)	0.56353432	2.27E-05	-0.393407934	0.023	0.129
1212	ENSDARG00000090268	krtt1c19e	keratin type 1 c19e	0.564898931	2.27E-05	-1.63006608	0.09	0.214
1213	ENSDARG00000101324	apoa1b	apolipoprotein A-Ib	0.579084532	2.33E-05	-3.046632084	0.847	0.853
1214	ENSDARG00000101479	BX908782.2	CD59 glycoprotein-like [Source:NCBI gene;Acc:103910140]	0.602276287	2.43E-05	-0.976418322	0.051	0.17
1215	ENSDARG00000103019	gstp2	glutathione S-transferase pi 2	0.60367421	2.43E-05	-0.9867171	0.04	0.153
1216	ENSDARG00000101849	adipor2	adiponectin receptor 2	0.607471147	2.45E-05	-0.321056044	0.384	0.527
1217	ENSDARG00000054616	cldni	claudin i	0.620422091	2.50E-05	-1.956643966	0.164	0.291
1218	ENSDARG00000011553	atp5pb	ATP synthase peripheral stalk-membrane subunit b	0.629369565	2.53E-05	-0.26569103	0.893	0.875
1219	ENSDARG00000041595	ces3	carboxylesterase 3	0.700441584	2.82E-05	-0.308931948	0.028	0.135
1220	ENSDARG00000020866	apoa4b.2	apolipoprotein A-IV b, tandem duplicate 2	0.807612592	3.25E-05	-1.403582804	0.136	0.266
1221	ENSDARG00000040009	palld	palladin, cytoskeletal associated protein	0.841462493	3.39E-05	-0.381110491	0.237	0.392
1222	ENSDARG00000095157	zgc:163080	zgc:163080	0.848391257	3.42E-05	-0.347777048	0.367	0.479
1223	ENSDARG00000086826	sult6b1	sulfotransferase family, cytosolic, 6b, member 1	0.850230241	3.42E-05	-0.577203281	0.22	0.35
1224	ENSDARG00000099448	sh3d21	SH3 domain containing 21	0.919397881	3.70E-05	-0.297071886	0.124	0.254
1225	ENSDARG00000003902	ctsl.1	cathepsin L.1	0.970171552	3.91E-05	-0.599639219	0.028	0.134
1226	ENSDARG00000091061	slc38a3b	solute carrier family 38 member 3b	0.981789183	3.95E-05	-0.37151815	0.085	0.203
1227	ENSDARG00000039579	cfd	complement factor D (adipsin)	1	0.000173242	0.668415137	0.311	0.199
1228	ENSDARG00000035852	cart3	cocaine- and amphetamine-regulated transcript 3	1	0.000148253	0.479588198	0.198	0.108
1229	ENSDARG00000015228	ero1a	endoplasmic reticulum oxidoreductase alpha	1	0.000145286	0.350721579	0.277	0.181
1230	ENSDARG00000056795	serpine1	serpin peptidase inhibitor, clade E (nexin, plasminogen activator inhibitor type 1), member 1	1	0.000563738	0.30094006	0.469	0.353
1231	ENSDARG00000031100	ivns1abpa	influenza virus NS1A binding protein a	1	0.000797691	0.29276112	0.345	0.258
1232	ENSDARG00000015164	mknk2b	MAPK interacting serine/threonine kinase 2b	1	0.506579773	0.253553502	0.638	0.688
1233	ENSDARG00000005560	ywhah	tyrosine 3-monooxygenase/tryptophan 5-monooxygenase activation protein, eta polypeptide	1	0.000316191	-0.253104652	0.322	0.45
1234	ENSDARG00000070787	jupa	junction plakoglobin a	1	0.322538462	-0.253691605	0.678	0.626
1235	ENSDARG00000104795	cxcl8a	chemokine (C-X-C motif) ligand 8a	1	0.007499601	-0.255274174	0.26	0.176
1236	ENSDARG00000013711	zgc:77486	zgc:77486	1	0.000545963	-0.256445431	0.311	0.42
1237	ENSDARG00000099306	zgc:175088	zgc:175088	1	0.006402121	-0.259047387	0.175	0.259
1238	ENSDARG00000016918	ace2	angiotensin I converting enzyme 2	1	6.14E-05	-0.263400352	0.017	0.113
1239	ENSDARG00000070386	krtcap2	keratinocyte associated protein 2	1	0.000105232	-0.264650137	0.407	0.535
1240	ENSDARG00000019601	col12a1b	collagen, type XII, alpha 1b	1	0.000128566	-0.267694392	0.028	0.123
1241	ENSDARG00000015551	fth1a	ferritin, heavy polypeptide 1a	1	0.276842425	-0.27178599	0.989	0.955
1242	ENSDARG00000053047	eif2s2	eukaryotic translation initiation factor 2, subunit 2 beta	1	0.001506452	-0.272355677	0.802	0.839
1243	ENSDARG00000044601	rtn4a	reticulon 4a	1	0.000702884	-0.272479783	0.655	0.713
1244	ENSDARG00000012671	inhbaa	inhibin subunit beta Aa	1	0.000102909	-0.27454832	0.339	0.201
1245	ENSDARG00000005230	ssr2	signal sequence receptor, beta	1	8.86E-05	-0.275930487	0.746	0.784
1246	ENSDARG00000041623	mt2	metallothionein 2	1	0.003531669	-0.276835647	0.141	0.23
1247	ENSDARG00000018898	zfand5a	zinc finger, AN1-type domain 5a	1	0.012486034	-0.280061283	0.407	0.485
1248	ENSDARG00000061436	col6a2	collagen, type VI, alpha 2	1	0.004950857	-0.282719416	0.051	0.12
1249	ENSDARG00000039832	gsta.2	glutathione S-transferase, alpha tandem duplicate 2	1	5.54E-05	-0.284323593	0.017	0.112
1250	ENSDARG00000055874	cpe	carboxypeptidase E	1	8.32E-05	-0.28445116	0.017	0.109
1251	ENSDARG00000063572	perp	p53 apoptosis effector related to pmp22	1	0.049100434	-0.285047021	0.751	0.605
1252	ENSDARG00000055120	ctsba	cathepsin Ba	1	0.004622801	-0.28658342	0.418	0.536
1253	ENSDARG00000102291	eef1da	eukaryotic translation elongation factor 1 delta a (guanine nucleotide exchange protein)	1	0.001422317	-0.28739989	0.949	0.947
1254	ENSDARG00000039429	adka	adenosine kinase a	1	0.001007944	-0.289812195	0.249	0.348
1255	ENSDARG00000098766	pcxa	pyruvate carboxylase a	1	0.000119781	-0.293206035	0.119	0.232
1256	ENSDARG00000054916	eif4ebp3	eukaryotic translation initiation factor 4E binding protein 3	1	0.013887235	-0.294104723	0.192	0.272
1257	ENSDARG00000018146	gpx1a	glutathione peroxidase 1a	1	0.100934217	-0.29988901	0.418	0.427
1258	ENSDARG00000007275	si:ch211-251b21.1	si:ch211-251b21.1	1	0.901953921	-0.300004251	0.113	0.114
1259	ENSDARG00000010572	slc25a25a	solute carrier family 25 member 25a	1	0.294365871	-0.300720826	0.322	0.328
1260	ENSDARG00000063895	mt-nd1	NADH dehydrogenase 1, mitochondrial	1	0.101369518	-0.301312436	0.972	0.936
1261	ENSDARG00000101794	rpl26	ribosomal protein L26	1	0.256504234	-0.301373768	0.508	0.547
1262	ENSDARG00000018426	aldh7a1	aldehyde dehydrogenase 7 family, member A1	1	5.16E-05	-0.302970629	0.277	0.398
1263	ENSDARG00000027984	gstz1	glutathione S-transferase zeta 1	1	0.000361943	-0.304355091	0.226	0.337
1264	ENSDARG00000037000	fkbp11	FKBP prolyl isomerase 11	1	4.26E-05	-0.307158066	0.073	0.195
1265	ENSDARG00000052061	col4a6	collagen, type IV, alpha 6	1	0.000244894	-0.309663505	0.034	0.125
1266	ENSDARG00000101762	fah	fumarylacetoacetate hydrolase (fumarylacetoacetase)	1	0.000846598	-0.311291975	0.215	0.318
1267	ENSDARG00000042934	ctgfa	connective tissue growth factor a [Source:ZFIN;Acc:ZDB-GENE-030131-102]	1	0.014765082	-0.312737124	0.085	0.148
1268	ENSDARG00000026165	col11a1a	collagen, type XI, alpha 1a	1	0.001729361	-0.315644023	0.04	0.114
1269	ENSDARG00000078322	col12a1a	collagen, type XII, alpha 1a	1	0.01359378	-0.315931915	0.147	0.215
1270	ENSDARG00000043154	ucp2	uncoupling protein 2	1	0.588772916	-0.320749414	0.616	0.605
1271	ENSDARG00000042018	fhl2a	four and a half LIM domains 2a	1	0.014954553	-0.321559694	0.051	0.106
1272	ENSDARG00000012450	vmp1	vacuole membrane protein 1	1	0.072215305	-0.322269488	0.294	0.353
1273	ENSDARG00000052063	col4a5	collagen, type IV, alpha 5 (Alport syndrome)	1	0.000631592	-0.327836075	0.045	0.131
1274	ENSDARG00000025670	fstl3	follistatin-like 3 (secreted glycoprotein)	1	0.394711876	-0.327959449	0.141	0.161
1275	ENSDARG00000103342	wu:fa56d06	wu:fa56d06	1	7.10E-05	-0.32828612	0.017	0.11
1276	ENSDARG00000030896	foxq1a	forkhead box Q1a	1	5.67E-05	-0.329113338	0.017	0.112
1277	ENSDARG00000005913	tgm1l3	transglutaminase 1 like 3	1	0.498676839	-0.336639793	0.164	0.184
1278	ENSDARG00000087188	nfil3-6	nuclear factor, interleukin 3 regulated, member 6	1	0.00020039	-0.345348493	0.226	0.349
1279	ENSDARG00000021372	tob1b	transducer of ERBB2, 1b	1	0.000229018	-0.352937863	0.458	0.565
1280	ENSDARG00000074613	si:ch211-240l19.6	si:ch211-240l19.6	1	0.373051079	-0.365217083	0.085	0.106
1281	ENSDARG00000040190	qdpra	quinoid dihydropteridine reductase a	1	5.83E-05	-0.36558805	0.169	0.294
1282	ENSDARG00000070057	si:dkey-69o16.5	si:dkey-69o16.5	1	0.000292117	-0.368822454	0.062	0.159
1283	ENSDARG00000056108	ndufa4	NADH:ubiquinone oxidoreductase subunit A4	1	0.000341555	-0.38420049	0.26	0.361
1284	ENSDARG00000019702	aldocb	aldolase C, fructose-bisphosphate, b	1	0.001890356	-0.387378215	0.621	0.496
1285	ENSDARG00000019128	tpm4b	tropomyosin 4b	1	0.997356576	-0.396533151	0.13	0.128
1286	ENSDARG00000044001	lgals3b	lectin, galactoside binding soluble 3b	1	0.001654495	-0.396770634	0.48	0.565
1287	ENSDARG00000078619	pnp5a	purine nucleoside phosphorylase 5a	1	0.001486133	-0.400137243	0.339	0.431
1288	ENSDARG00000057698	ctsd	cathepsin D	1	0.018282941	-0.402195699	0.446	0.539
1289	ENSDARG00000031776	fthl27	ferritin, heavy polypeptide-like 27	1	0.027556165	-0.407245639	0.977	0.962
1290	ENSDARG00000105116	p4hb	prolyl 4-hydroxylase, beta polypeptide	1	0.000130055	-0.411686001	0.537	0.638
1291	ENSDARG00000056167	hspe1	heat shock 10 protein 1	1	7.56E-05	-0.411691487	0.706	0.744
1292	ENSDARG00000021172	cyp2ad2	cytochrome P450, family 2, subfamily AD, polypeptide 2	1	0.000189901	-0.412690056	0.073	0.178
1293	ENSDARG00000094210	fthl31	ferritin, heavy polypeptide-like 31	1	0.212969361	-0.418181392	0.605	0.623
1294	ENSDARG00000056725	hmgb3a	high mobility group box 3a	1	0.003499217	-0.427610721	0.299	0.389
1295	ENSDARG00000010785	thbs1b	thrombospondin 1b	1	0.000202239	-0.428569279	0.068	0.17
1296	ENSDARG00000074425	si:busm1-57f23.1	si:busm1-57f23.1	1	0.00053811	-0.436343899	0.299	0.423
1297	ENSDARG00000074908	col6a1	collagen, type VI, alpha 1	1	0.010546992	-0.444859383	0.175	0.257
1298	ENSDARG00000034187	calm1b	calmodulin 1b	1	7.57E-05	-0.447437559	0.13	0.253
1299	ENSDARG00000071014	s100u	S100 calcium binding protein U	1	0.024618368	-0.462696301	0.39	0.425
1300	ENSDARG00000076120	foxp4	forkhead box P4	1	4.28E-05	-0.473541905	0.26	0.4
1301	ENSDARG00000069192	zgc:163030	zgc:163030	1	0.005869389	-0.478052913	0.062	0.129
1302	ENSDARG00000093440	tnfaip6	tumor necrosis factor, alpha-induced protein 6	1	0.56268774	-0.485373027	0.26	0.271
1303	ENSDARG00000012593	col5a1	procollagen, type V, alpha 1	1	0.006711897	-0.493983899	0.198	0.277
1304	ENSDARG00000043848	sod1	superoxide dismutase 1, soluble	1	0.028904773	-0.50034733	0.881	0.798
1305	ENSDARG00000100635	chia.1	chitinase, acidic.1	1	0.072238032	-0.514407379	0.068	0.106
1306	ENSDARG00000052578	c6ast4	six-cysteine containing astacin protease 4	1	0.155056549	-0.533384072	0.26	0.218
1307	ENSDARG00000013856	amy2a	amylase alpha 2A	1	0.437857195	-0.540347414	0.147	0.175
1308	ENSDARG00000033364	mgst3b	microsomal glutathione S-transferase 3b	1	0.087165558	-0.5497269	0.751	0.732
1309	ENSDARG00000031317	ppdpfb	pancreatic progenitor cell differentiation and proliferation factor b	1	0.000183178	-0.554403984	0.955	0.919
1310	ENSDARG00000045442	cpb1	carboxypeptidase B1 (tissue)	1	0.613474534	-0.557484466	0.226	0.217
1311	ENSDARG00000100513	rps27l	ribosomal protein S27 like	1	0.000119894	-0.563218012	0.718	0.765
1312	ENSDARG00000045835	si:dkey-14d8.6	si:dkey-14d8.6	1	0.439894509	-0.566380624	0.158	0.183
1313	ENSDARG00000056781	zanl	zonadhesin, like	1	0.000294682	-0.571195388	0.068	0.163
1314	ENSDARG00000098700	il1b	interleukin 1, beta	1	0.001091749	-0.573540503	0.04	0.117
1315	ENSDARG00000076221	fthl28	ferritin, heavy polypeptide-like 28	1	0.003820327	-0.602907519	0.249	0.36
1316	ENSDARG00000076043	si:dkeyp-73d8.9	si:dkeyp-73d8.9	1	0.001668698	-0.606745154	0.051	0.126
1317	ENSDARG00000054942	lgals2a	lectin, galactoside-binding, soluble, 2a	1	0.002971834	-0.61068656	0.056	0.13
1318	ENSDARG00000071626	ptgdsb.2	prostaglandin D2 synthase b, tandem duplicate 2	1	9.85E-05	-0.6468486	0.04	0.141
1319	ENSDARG00000096849	si:dkey-16p21.8	si:dkey-16p21.8	1	0.000962548	-0.661498973	0.362	0.409
1320	ENSDARG00000099420	nme2b.2	NME/NM23 nucleoside diphosphate kinase 2b, tandem duplicate 2	1	0.749022164	-0.663230135	0.113	0.102
1321	ENSDARG00000005191	ahcy	adenosylhomocysteinase	1	0.000399233	-0.692414871	0.746	0.708
1322	ENSDARG00000070780	rln3a	relaxin 3a	1	0.855070519	-0.695007264	0.164	0.16
1323	ENSDARG00000093303	ifitm1	interferon induced transmembrane protein 1	1	0.996099226	-0.701290535	0.203	0.196
1324	ENSDARG00000016412	agt	angiotensinogen	1	6.01E-05	-0.705106262	0.096	0.207
1325	ENSDARG00000036036	mdka	midkine a	1	0.106514479	-0.720072793	0.475	0.352
1326	ENSDARG00000093936	si:dkeyp-1h4.6	si:dkeyp-1h4.6	1	0.000917778	-0.725821616	0.028	0.103
1327	ENSDARG00000055046	ponzr5	plac8 onzin related protein 5	1	0.001919419	-0.759919683	0.034	0.104
1328	ENSDARG00000009844	dusp23a	dual specificity phosphatase 23a	1	0.000544982	-0.837854125	0.056	0.15
1329	ENSDARG00000087402	tpm1	tropomyosin 1 (alpha)	1	0.002820802	-0.844395381	0.198	0.302
1330	ENSDARG00000007276	ela3l	elastase 3 like	1	0.271810237	-0.851330438	0.441	0.419
1331	ENSDARG00000103687	sycn.2	syncollin, tandem duplicate 2	1	0.687142092	-0.861200351	0.254	0.27
1332	ENSDARG00000075161	defbl1	defensin, beta-like 1	1	0.06649693	-0.861441604	0.102	0.066
1333	ENSDARG00000056744	ela2	elastase 2	1	0.363556148	-0.863370666	0.48	0.464
1334	ENSDARG00000075045	cxcl18b	chemokine (C-X-C motif) ligand 18b	1	0.244548535	-0.863720141	0.379	0.334
1335	ENSDARG00000104721	si:dkey-203a12.9	si:dkey-203a12.9	1	0.796543471	-0.873472176	0.107	0.102
1336	ENSDARG00000025254	s100a10b	S100 calcium binding protein A10b	1	0.00085613	-0.882606241	0.576	0.619
1337	ENSDARG00000102004	apoea	apolipoprotein Ea	1	0.000256325	-0.903394799	0.068	0.169
1338	ENSDARG00000026726	anxa1a	annexin A1a	1	0.000256299	-0.933803098	0.277	0.368
1339	ENSDARG00000036840	krt15	keratin 15	1	0.007024813	-0.98090891	0.13	0.209
1340	ENSDARG00000060350	apoda.2	apolipoprotein Da, duplicate 2	1	0.813062499	-0.982237021	0.367	0.396
1341	ENSDARG00000069503	cldnh	claudin h	1	7.58E-05	-0.987861304	0.062	0.172
1342	ENSDARG00000093844	zgc:136461	zgc:136461	1	0.507725032	-1.012224526	0.458	0.452
1343	ENSDARG00000042816	mmp9	matrix metallopeptidase 9	1	0.153882112	-1.016322693	0.119	0.155
1344	ENSDARG00000039730	zgc:112160	zgc:112160	1	0.02824944	-1.033176831	0.497	0.439
1345	ENSDARG00000021339	cpa5	carboxypeptidase A5	1	0.884004307	-1.125914889	0.339	0.356
1346	ENSDARG00000104682	tpm2	tropomyosin 2 (beta)	1	0.00192881	-1.134843667	0.13	0.224
1347	ENSDARG00000100952	wu:fj16a03	wu:fj16a03	1	0.001694561	-1.138230122	0.294	0.377
1348	ENSDARG00000007024	uox	urate oxidase	1	0.000202792	-1.165692351	0.13	0.233
1349	ENSDARG00000079274	prss59.1	serine protease 59, tandem duplicate 1	1	0.638147736	-1.172895371	0.559	0.553
1350	ENSDARG00000037191	ttr	transthyretin (prealbumin, amyloidosis type I)	1	0.00021358	-1.187865193	0.113	0.214
1351	ENSDARG00000045408	tagln	transgelin	1	0.050918584	-1.190519255	0.186	0.252
1352	ENSDARG00000056765	ela2l	elastase 2 like	1	0.961806592	-1.20226126	0.435	0.453
1353	ENSDARG00000102299	cxcl8b.1	chemokine (C-X-C motif) ligand 8b, duplicate 1	1	0.010825217	-1.228086831	0.045	0.102
1354	ENSDARG00000068680	ctrl	chymotrypsin-like	1	0.641219072	-1.249987674	0.435	0.435
1355	ENSDARG00000012366	fbp2	fructose-1,6-bisphosphatase 2	1	0.518425178	-1.257461211	0.119	0.14
1356	ENSDARG00000068457	tnnt3b	troponin T type 3b (skeletal, fast)	1	0.001717313	-1.257562086	0.051	0.127
1357	ENSDARG00000058206	si:ch211-153b23.5	si:ch211-153b23.5	1	0.285648891	-1.317748224	0.424	0.377
1358	ENSDARG00000079443	vipb	vasoactive intestinal peptide b	1	0.419186728	-1.334595694	0.119	0.141
1359	ENSDARG00000014196	myl1	myosin, light chain 1, alkali%3B skeletal, fast	1	0.015313069	-1.346410425	0.056	0.113
1360	ENSDARG00000017314	CELA1 (1 of many)	zgc:92745 [Source:ZFIN;Acc:ZDB-GENE-040801-12]	1	0.773631354	-1.360451492	0.689	0.689
1361	ENSDARG00000042993	prss1	serine protease 1	1	0.009409797	-1.36359842	0.808	0.766
1362	ENSDARG00000045180	acta2	actin alpha 2, smooth muscle	1	0.248266353	-1.375482163	0.186	0.223
1363	ENSDARG00000043128	cldne	claudin e	1	5.12E-05	-1.430285108	0.096	0.213
1364	ENSDARG00000073742	prss59.2	serine protease 59, tandem duplicate 2	1	0.564568103	-1.453354955	0.729	0.728
1365	ENSDARG00000099185	chia.2	chitinase, acidic.2	1	0.00120721	-1.462799872	0.192	0.299
1366	ENSDARG00000088091	pfn1	profilin 1	1	0.001146138	-1.46361385	0.746	0.699
1367	ENSDARG00000017441	mylz3	myosin, light polypeptide 3, skeletal muscle	1	0.039037536	-1.489383867	0.09	0.14
1368	ENSDARG00000090428	ctrb1	chymotrypsinogen B1	1	0.404787445	-1.521869519	0.757	0.757
1369	ENSDARG00000093774	rbp2b	retinol binding protein 2b, cellular	1	0.004488375	-1.531985619	0.22	0.294
1370	ENSDARG00000076838	apom	apolipoprotein M	1	0.000210352	-1.572690067	0.175	0.283
1371	ENSDARG00000090286	serpina1	serpin peptidase inhibitor, clade A (alpha-1 antiproteinase, antitrypsin), member 1	1	0.002540068	-1.602222375	0.192	0.266
1372	ENSDARG00000070480	agr2	anterior gradient 2	1	0.003970619	-1.612489604	0.113	0.2
1373	ENSDARG00000059049	zgc:174904	zgc:174904	1	9.95E-05	-1.646616522	0.198	0.304
1374	ENSDARG00000053973	fetub	fetuin B	1	0.000356108	-1.6649047	0.277	0.383
1375	ENSDARG00000040799	sst1.1	somatostatin 1, tandem duplicate 1	1	0.079393345	-1.68491106	0.073	0.119
1376	ENSDARG00000012395	mmp13a	matrix metallopeptidase 13a	1	0.000251859	-1.730438623	0.124	0.236
1377	ENSDARG00000093628	s100a11	S100 calcium binding protein A11	1	0.875287678	-1.78911957	0.119	0.127
1378	ENSDARG00000033161	sst1.2	somatostatin 1, tandem duplicate 2	1	0.018301949	-1.863356103	0.158	0.104
1379	ENSDARG00000099200	zgc:123103	zgc:123103	1	0.000141272	-1.974497511	0.209	0.324
1380	ENSDARG00000092170	apoc1	apolipoprotein C-I	1	4.84E-05	-2.002245939	0.249	0.372
1381	ENSDARG00000097959	si:dkey-248g15.3	si:dkey-248g15.3	1	4.07E-05	-2.012304395	0.215	0.344
1382	ENSDARG00000014190	sst2	somatostatin 2	1	0.227621009	-2.162300478	0.186	0.159
1383	ENSDARG00000040907	gcgb	glucagon b	1	0.000510271	-2.181124199	0.068	0.167
1384	ENSDARG00000044566	fabp6	fatty acid binding protein 6, ileal (gastrotropin)	1	0.405453233	-2.214586432	0.243	0.282
1385	ENSDARG00000035350	ins	preproinsulin	1	0.143478215	-2.243598168	0.175	0.234
1386	ENSDARG00000053254	mylpfa	myosin light chain, phosphorylatable, fast skeletal muscle a	1	0.001256663	-2.256435433	0.169	0.275
1387	ENSDARG00000091996	tcnbb	transcobalamin beta b	1	0.000510426	-2.321444127	0.226	0.337
1388	ENSDARG00000099197	actc1b	actin alpha cardiac muscle 1b	1	0.001178324	-2.37719615	0.186	0.293
1389	ENSDARG00000079296	gcga	glucagon a	1	0.903582898	-2.438098479	0.497	0.506
1390	ENSDARG00000016771	tfa	transferrin-a	1	0.034919732	-2.457471778	0.492	0.494
1391	ENSDARG00000059227	fabp1b.1	fatty acid binding protein 1b, tandem duplicate 1	1	0.351442133	-2.508343268	0.644	0.654
1392	ENSDARG00000038439	fabp10a	fatty acid binding protein 10a, liver basic	1	0.053144026	-2.769629336	0.921	0.892
1393	ENSDARG00000068088	tcnba	transcobalamin beta a	1	0.000450332	-2.826351047	0.407	0.547
1394	ENSDARG00000015866	apoa2	apolipoprotein A-II	1	0.175516926	-3.039539938	0.96	0.941
