# Supplementary material for: Cell-type-specific responses to the microbiota across all tissues of the larval zebrafish
Source: Cell Rep. Author manuscript; Available in PMC 2023 Oct 23. (PMC10423310; doi:10.1016/j.celrep.2023.112095)
Supplement: MMC9 [file NIHMS1880944-supplement-MMC9.zip › DataS3/Figure2_PanelC_GenesLists/cluster4.tsv]

	gene	ZFIN_name	full_name	p_val_adj	p_val	avg_logFC	pct.1	pct.2
1	ENSDARG00000103951	tspan34	tetraspanin 34	8.21E-253	3.30E-257	0.965387953	0.42	0.011
2	ENSDARG00000007040	tmigd1	transmembrane and immunoglobulin domain containing 1	7.32E-213	2.95E-217	1.311909999	0.353	0.009
3	ENSDARG00000079980	si:ch211-202h22.9	si:ch211-202h22.9	3.07E-211	1.24E-215	0.407873762	0.388	0.013
4	ENSDARG00000077169	si:ch211-153b23.4	si:ch211-153b23.4	6.17E-204	2.48E-208	1.150287969	0.577	0.052
5	ENSDARG00000014916	slc10a2	solute carrier family 10 member 2	3.76E-191	1.51E-195	1.514034014	0.332	0.01
6	ENSDARG00000062757	zgc:158403	zgc:158403	7.37E-189	2.97E-193	0.535569533	0.448	0.028
7	ENSDARG00000073820	zgc:174917	zgc:174917	6.68E-173	2.69E-177	2.26118392	0.507	0.047
8	ENSDARG00000057706	si:ch211-137i24.10	si:ch211-137i24.10	1.32E-172	5.30E-177	1.760629919	0.937	0.262
9	ENSDARG00000015955	cldnc	claudin c	1.34E-165	5.39E-170	1.687933736	0.986	0.335
10	ENSDARG00000098686	tmprss2	transmembrane serine protease 2	3.35E-164	1.35E-168	0.863558959	0.671	0.106
11	ENSDARG00000058638	si:ch211-71m22.1	si:ch211-71m22.1	3.94E-152	1.59E-156	0.781847934	0.741	0.134
12	ENSDARG00000058206	si:ch211-153b23.5	si:ch211-153b23.5	1.40E-146	5.64E-151	3.009694565	0.892	0.34
13	ENSDARG00000089361	wu:fb59d01	wu:fb59d01	1.80E-146	7.25E-151	1.582322625	0.885	0.256
14	ENSDARG00000041115	cnfn	cornifelin	3.03E-143	1.22E-147	2.930891731	0.462	0.051
15	ENSDARG00000006207	gpx1b	glutathione peroxidase 1b	3.30E-140	1.33E-144	1.260723547	0.752	0.168
16	ENSDARG00000037425	s100a10a	S100 calcium binding protein A10a	4.51E-137	1.82E-141	1.825630838	0.941	0.344
17	ENSDARG00000089399	tmem176l.2	transmembrane protein 176l.2	5.31E-135	2.14E-139	1.973796918	0.808	0.235
18	ENSDARG00000041119	ceacam1	CEA cell adhesion molecule 1	6.09E-131	2.45E-135	0.994225855	0.378	0.032
19	ENSDARG00000101979	eps8l3a	EPS8-like 3a	1.89E-126	7.60E-131	0.793683236	0.699	0.141
20	ENSDARG00000005704	eps8l3b	EPS8-like 3b	2.37E-126	9.53E-131	0.747962158	0.647	0.12
21	ENSDARG00000025615	prr15la	proline rich 15 like a	3.27E-124	1.32E-128	0.313602901	0.399	0.037
22	ENSDARG00000094561	si:ch211-139a5.9	si:ch211-139a5.9	1.03E-118	4.16E-123	1.274729125	0.339	0.028
23	ENSDARG00000013056	itpk1a	inositol-tetrakisphosphate 1-kinase a	9.07E-117	3.65E-121	0.684196793	0.699	0.151
24	ENSDARG00000070480	agr2	anterior gradient 2	1.01E-116	4.07E-121	2.104986709	0.668	0.16
25	ENSDARG00000056026	tprg1	tumor protein p63 regulated 1	1.93E-112	7.76E-117	1.073830015	0.671	0.155
26	ENSDARG00000055416	serpinb1	serpin peptidase inhibitor, clade B (ovalbumin), member 1	1.35E-111	5.43E-116	1.338536492	0.948	0.475
27	ENSDARG00000016081	cldn15la	claudin 15-like a	1.68E-108	6.78E-113	1.363206645	0.815	0.248
28	ENSDARG00000025757	tspan35	tetraspanin 35	3.81E-108	1.54E-112	0.705905275	0.507	0.079
29	ENSDARG00000075800	calml4a	calmodulin-like 4a	1.72E-106	6.93E-111	0.885284566	0.717	0.17
30	ENSDARG00000005112	cdh17	cadherin 17, LI cadherin (liver-intestine)	2.52E-102	1.01E-106	0.812662493	0.629	0.14
31	ENSDARG00000038153	lgals2b	lectin, galactoside-binding, soluble, 2b	6.74E-100	2.71E-104	1.91443376	0.979	0.858
32	ENSDARG00000069503	cldnh	claudin h	1.22E-97	4.93E-102	1.377290838	0.598	0.135
33	ENSDARG00000043729	plac8.1	placenta associated 8, tandem duplicate 1	2.18E-95	8.77E-100	1.446777442	0.853	0.342
34	ENSDARG00000079647	muc13b	mucin 13b, cell surface associated	1.61E-94	6.50E-99	1.338296834	0.563	0.127
35	ENSDARG00000090185	si:dkeyp-73b11.8	si:dkeyp-73b11.8	2.97E-93	1.20E-97	1.157209758	0.825	0.281
36	ENSDARG00000041644	si:dkey-194e6.1	si:dkey-194e6.1	2.31E-92	9.30E-97	0.614922105	0.276	0.024
37	ENSDARG00000014556	serpinb1l3	serpin peptidase inhibitor, clade B (ovalbumin), member 1, like 3	4.00E-92	1.61E-96	1.080791052	0.906	0.462
38	ENSDARG00000099877	si:dkeyp-72e1.6	si:dkeyp-72e1.6	1.22E-91	4.90E-96	0.502252604	0.476	0.083
39	ENSDARG00000062788	irg1l	immunoresponsive gene 1, like	1.60E-90	6.44E-95	1.700902482	0.294	0.029
40	ENSDARG00000020944	ezra	ezrin a	7.89E-90	3.18E-94	0.777754728	0.822	0.286
41	ENSDARG00000100844	cldn15lb	claudin 15-like b	2.51E-89	1.01E-93	1.288527271	0.808	0.334
42	ENSDARG00000104919	si:ch211-153b23.3	si:ch211-153b23.3	2.83E-89	1.14E-93	0.683908975	0.217	0.013
43	ENSDARG00000070427	s100v1	S100 calcium binding protein V1	2.10E-87	8.46E-92	0.792094859	0.867	0.308
44	ENSDARG00000053625	anxa2b	annexin A2b	5.35E-87	2.16E-91	0.849137664	0.629	0.15
45	ENSDARG00000094438	plac8.2	placenta associated 8, tandem duplicate 2	2.40E-86	9.68E-91	0.967298996	0.276	0.026
46	ENSDARG00000103735	elovl1b	ELOVL fatty acid elongase 1b	5.14E-86	2.07E-90	0.850081244	0.902	0.418
47	ENSDARG00000103959	pak1	p21 protein (Cdc42/Rac)-activated kinase 1	1.77E-85	7.14E-90	0.736656593	0.622	0.168
48	ENSDARG00000102433	sytl4	synaptotagmin-like 4	9.34E-83	3.76E-87	0.312788663	0.227	0.017
49	ENSDARG00000013252	tmc5	transmembrane channel like 5	1.08E-82	4.36E-87	0.306391029	0.343	0.044
50	ENSDARG00000060622	si:ch73-14h1.2	si:ch73-14h1.2	4.48E-81	1.80E-85	0.457634152	0.199	0.012
51	ENSDARG00000018757	klf5l	Kruppel-like factor 5 like	4.56E-81	1.84E-85	0.50518194	0.619	0.153
52	ENSDARG00000105068	si:ch1073-443f11.2	si:ch1073-443f11.2	5.48E-81	2.21E-85	0.700437751	0.776	0.277
53	ENSDARG00000014320	gucy2c	guanylate cyclase 2C	1.17E-80	4.71E-85	0.433665686	0.35	0.049
54	ENSDARG00000036834	krt92	keratin 92	1.98E-77	7.97E-82	1.410014604	0.885	0.473
55	ENSDARG00000069476	spint2	serine peptidase inhibitor, Kunitz type, 2	3.05E-77	1.23E-81	0.739553123	0.878	0.354
56	ENSDARG00000009544	cldnb	claudin b	8.33E-75	3.35E-79	0.962144404	0.986	0.583
57	ENSDARG00000077637	mal2	mal, T cell differentiation protein 2 (gene/pseudogene)	7.69E-74	3.10E-78	0.395795084	0.374	0.061
58	ENSDARG00000016867	rnf128a	ring finger protein 128a	6.29E-73	2.53E-77	0.668702296	0.776	0.306
59	ENSDARG00000104213	si:dkey-283b1.6	si:dkey-283b1.6	6.86E-73	2.76E-77	0.520131474	0.413	0.077
60	ENSDARG00000027472	gphb5	glycoprotein hormone subunit beta 5	1.28E-72	5.16E-77	0.493282337	0.192	0.013
61	ENSDARG00000053858	crip1	cysteine-rich protein 1	1.38E-69	5.58E-74	1.17344958	0.909	0.475
62	ENSDARG00000086216	prr13	proline rich 13	3.31E-68	1.33E-72	0.776705082	0.881	0.457
63	ENSDARG00000087863	cd44a	CD44 molecule (Indian blood group) a	2.01E-67	8.08E-72	0.492850776	0.497	0.116
64	ENSDARG00000070705	zgc:64022	zgc:64022	8.78E-67	3.53E-71	0.355550163	0.28	0.036
65	ENSDARG00000001880	stx3a	syntaxin 3A	3.26E-66	1.31E-70	0.264253399	0.325	0.05
66	ENSDARG00000042874	phlda2	pleckstrin homology-like domain, family A, member 2	4.82E-66	1.94E-70	0.93225545	0.958	0.591
67	ENSDARG00000035326	nccrp1	P1, F-box associated domain containing	1.35E-65	5.44E-70	1.038474838	0.892	0.483
68	ENSDARG00000036257	rasal2	RAS protein activator like 2	1.93E-65	7.75E-70	0.486816185	0.514	0.13
69	ENSDARG00000057440	si:dkey-228d14.5	si:dkey-228d14.5	1.80E-64	7.27E-69	0.27875176	0.325	0.051
70	ENSDARG00000098162	zgc:77748	zgc:77748	8.03E-64	3.23E-68	0.570473929	0.545	0.138
71	ENSDARG00000030094	malb	mal, T cell differentiation protein b	1.14E-62	4.59E-67	0.794604027	0.332	0.054
72	ENSDARG00000103295	cyp3a65	cytochrome P450, family 3, subfamily A, polypeptide 65	1.85E-62	7.43E-67	0.874227419	0.766	0.341
73	ENSDARG00000096454	ap1m2	adaptor related protein complex 1 subunit mu 2	5.17E-62	2.08E-66	0.507911935	0.633	0.213
74	ENSDARG00000088116	gstm.3	glutathione S-transferase mu tandem duplicate 3	6.34E-62	2.55E-66	0.590257043	0.696	0.227
75	ENSDARG00000097503	si:ch73-288o11.5	si:ch73-288o11.5	8.06E-62	3.24E-66	2.220017883	0.294	0.045
76	ENSDARG00000033466	tagln2	transgelin 2	1.92E-61	7.72E-66	0.830344862	0.958	0.597
77	ENSDARG00000042544	degs2	delta(4)-desaturase, sphingolipid 2	2.60E-61	1.05E-65	0.538861247	0.612	0.189
78	ENSDARG00000051876	ush1c	Usher syndrome 1C	3.11E-61	1.25E-65	0.490813308	0.49	0.129
79	ENSDARG00000091834	si:ch211-198m17.1	si:ch211-198m17.1	7.72E-59	3.11E-63	0.566922022	0.448	0.109
80	ENSDARG00000103703	cldn23b	claudin 23b	2.66E-58	1.07E-62	0.327759971	0.339	0.063
81	ENSDARG00000036456	anxa4	annexin A4	3.04E-58	1.22E-62	0.640110932	0.843	0.456
82	ENSDARG00000068567	shha	sonic hedgehog signaling molecule a	3.36E-58	1.35E-62	0.31527273	0.374	0.073
83	ENSDARG00000052170	uap1	UDP-N-acetylglucosamine pyrophosphorylase 1	4.13E-58	1.66E-62	0.481584903	0.608	0.202
84	ENSDARG00000055912	nipa2	NIPA magnesium transporter 2	8.84E-58	3.56E-62	0.595937075	0.752	0.343
85	ENSDARG00000105522	si:ch211-196f2.3	si:ch211-196f2.3	1.05E-57	4.22E-62	0.623865352	0.388	0.085
86	ENSDARG00000075864	igsf9a	immunoglobulin superfamily, member 9a	3.25E-57	1.31E-61	0.272863296	0.336	0.061
87	ENSDARG00000089362	grn1	granulin 1	1.07E-56	4.32E-61	1.187612422	0.577	0.208
88	ENSDARG00000057826	si:ch73-61d6.3	si:ch73-61d6.3	5.08E-56	2.05E-60	0.37713902	0.448	0.111
89	ENSDARG00000101051	ctsbb	cathepsin Bb	7.69E-56	3.10E-60	1.050916744	0.147	0.01
90	ENSDARG00000058462	zgc:158846	zgc:158846	2.42E-55	9.73E-60	0.553420795	0.598	0.176
91	ENSDARG00000056018	itga6l	integrin, alpha 6, like	6.35E-55	2.56E-59	0.263341786	0.255	0.037
92	ENSDARG00000038694	zgc:101744	zgc:101744	1.09E-54	4.41E-59	0.6024335	0.668	0.255
93	ENSDARG00000104068	gstp1	glutathione S-transferase pi 1	6.77E-54	2.73E-58	0.825560318	0.979	0.75
94	ENSDARG00000041339	zgc:92380	zgc:92380	2.33E-53	9.38E-58	1.161940179	0.483	0.145
95	ENSDARG00000053358	basp1	brain abundant, membrane attached signal protein 1	3.63E-53	1.46E-57	0.624462658	0.476	0.131
96	ENSDARG00000040466	vil1	villin 1	3.81E-53	1.53E-57	0.374096722	0.587	0.169
97	ENSDARG00000002494	itgb6	integrin, beta 6	5.92E-53	2.38E-57	0.383289572	0.469	0.127
98	ENSDARG00000027966	ap1s3b	adaptor related protein complex 1 subunit sigma 3b	9.20E-53	3.70E-57	0.55065516	0.766	0.348
99	ENSDARG00000035984	mnx1	motor neuron and pancreas homeobox 1	1.84E-51	7.42E-56	0.260784017	0.122	0.007
100	ENSDARG00000037746	actb1	actin, beta 1	4.04E-51	1.63E-55	0.765744852	0.997	0.962
101	ENSDARG00000090063	fa2h	fatty acid 2-hydroxylase	6.12E-51	2.46E-55	0.509606415	0.654	0.253
102	ENSDARG00000025403	ftr83	finTRIM family, member 83	1.03E-50	4.17E-55	0.554334205	0.448	0.121
103	ENSDARG00000040513	zgc:92313	zgc:92313	1.18E-50	4.77E-55	0.423373576	0.671	0.257
104	ENSDARG00000075151	si:dkey-188i13.10	si:dkey-188i13.10	6.38E-50	2.57E-54	0.468424312	0.448	0.123
105	ENSDARG00000104028	si:dkey-74k8.3	si:dkey-74k8.3	1.76E-49	7.09E-54	0.51075363	0.647	0.259
106	ENSDARG00000061985	rbm47	RNA binding motif protein 47	4.20E-49	1.69E-53	0.388562223	0.493	0.145
107	ENSDARG00000052652	fermt1	fermitin family member 1	1.01E-48	4.09E-53	0.416447199	0.538	0.165
108	ENSDARG00000077982	elf3	E74-like factor 3 (ets domain transcription factor, epithelial-specific )	2.96E-48	1.19E-52	0.559777326	0.633	0.231
109	ENSDARG00000010673	trim16	tripartite motif containing 16	4.60E-48	1.85E-52	0.345773692	0.423	0.111
110	ENSDARG00000074575	ppp1r9alb	protein phosphatase 1 regulatory subunit 9A-like B	9.90E-48	3.99E-52	0.4017844	0.441	0.122
111	ENSDARG00000001870	atp1a1a.4	ATPase Na+/K+ transporting subunit alpha 1a, tandem duplicate 4	1.39E-47	5.60E-52	0.40243375	0.434	0.108
112	ENSDARG00000103878	anpepb	alanyl (membrane) aminopeptidase b	3.34E-47	1.35E-51	0.622965256	0.297	0.057
113	ENSDARG00000101479	BX908782.2	CD59 glycoprotein-like [Source:NCBI gene;Acc:103910140]	5.26E-47	2.12E-51	1.108892341	0.472	0.142
114	ENSDARG00000014047	cldn7b	claudin 7b	2.52E-46	1.02E-50	0.599900311	0.853	0.395
115	ENSDARG00000105714	CABZ01083442.1	si:cabz01083442.1 [Source:NCBI gene;Acc:101883419]	5.45E-46	2.19E-50	0.35801598	0.28	0.053
116	ENSDARG00000055539	epdl2	ependymin-like 2	1.15E-45	4.64E-50	2.235925946	0.416	0.125
117	ENSDARG00000032849	ndrg1a	N-myc downstream regulated 1a	2.07E-45	8.35E-50	1.305457967	0.85	0.635
118	ENSDARG00000017320	f11r.1	F11 receptor, tandem duplicate 1	3.06E-45	1.23E-49	0.546790413	0.913	0.499
119	ENSDARG00000044125	txn	thioredoxin	3.76E-45	1.51E-49	0.923209627	0.941	0.768
120	ENSDARG00000058100	b3gnt3.4	UDP-GlcNAc:betaGal beta-1,3-N-acetylglucosaminyltransferase 3, tandem duplicate 4	4.93E-45	1.99E-49	0.350670235	0.28	0.053
121	ENSDARG00000055647	ftr82	finTRIM family, member 82	1.78E-44	7.16E-49	0.456969767	0.587	0.218
122	ENSDARG00000043102	lxn	latexin	8.55E-44	3.44E-48	0.62801776	0.846	0.474
123	ENSDARG00000004843	foxp1a	forkhead box P1a	4.46E-43	1.80E-47	0.45518059	0.472	0.149
124	ENSDARG00000103639	si:dkey-36i7.3	si:dkey-36i7.3	5.11E-43	2.06E-47	0.804645693	0.598	0.222
125	ENSDARG00000052277	cabp2b	calcium binding protein 2b	7.91E-43	3.19E-47	0.340490349	0.122	0.009
126	ENSDARG00000062756	pllp	plasmolipin	1.21E-42	4.86E-47	0.356511704	0.458	0.145
127	ENSDARG00000105644	zgc:172079	zgc:172079	4.62E-42	1.86E-46	0.433900795	0.437	0.122
128	ENSDARG00000097416	si:ch73-306e8.2	si:ch73-306e8.2	1.76E-41	7.07E-46	0.81848683	0.119	0.009
129	ENSDARG00000026829	cotl1	coactosin-like F-actin binding protein 1	3.33E-41	1.34E-45	0.738365415	0.881	0.636
130	ENSDARG00000009488	gipc2	GIPC PDZ domain containing family, member 2	5.23E-41	2.11E-45	0.438887699	0.657	0.284
131	ENSDARG00000012388	cox4i1l	cytochrome c oxidase subunit 4I1, like	1.52E-40	6.13E-45	0.512754145	0.531	0.191
132	ENSDARG00000012788	foxa3	forkhead box A3	1.14E-39	4.57E-44	0.377018656	0.455	0.149
133	ENSDARG00000013628	cd164	CD164 molecule, sialomucin	2.97E-39	1.20E-43	0.565615402	0.731	0.413
134	ENSDARG00000070787	jupa	junction plakoglobin a	9.47E-39	3.81E-43	0.452918908	0.944	0.605
135	ENSDARG00000002401	gale	UDP-galactose-4-epimerase	1.12E-38	4.50E-43	0.41892652	0.563	0.22
136	ENSDARG00000099371	cygb1	cytoglobin 1	1.96E-38	7.90E-43	0.736539313	0.629	0.264
137	ENSDARG00000040747	tm4sf4	transmembrane 4 L six family member 4	2.38E-38	9.60E-43	0.357441937	0.829	0.441
138	ENSDARG00000016598	ckmt1	creatine kinase, mitochondrial 1	2.69E-38	1.08E-42	0.346724907	0.601	0.215
139	ENSDARG00000009430	tmem30c	transmembrane protein 30C	6.64E-38	2.68E-42	0.295360881	0.409	0.126
140	ENSDARG00000102482	zgc:165573	zgc:165573	2.87E-37	1.15E-41	0.416948412	0.699	0.342
141	ENSDARG00000058226	ak3	adenylate kinase 3	2.13E-36	8.58E-41	0.425730629	0.476	0.168
142	ENSDARG00000053853	slc13a2	solute carrier family 13 member 2	2.41E-36	9.69E-41	0.78785997	0.266	0.057
143	ENSDARG00000090190	bcam	basal cell adhesion molecule (Lutheran blood group)	4.38E-36	1.76E-40	0.412302245	0.507	0.173
144	ENSDARG00000036846	anks4b	ankyrin repeat and sterile alpha motif domain containing 4B	5.43E-36	2.19E-40	0.266271947	0.371	0.099
145	ENSDARG00000044441	si:ch73-194h10.2	si:ch73-194h10.2	7.02E-36	2.83E-40	0.32757296	0.318	0.08
146	ENSDARG00000090228	gsta.1	glutathione S-transferase, alpha tandem duplicate 1	7.89E-36	3.18E-40	0.580687649	0.895	0.668
147	ENSDARG00000002909	tjp3	tight junction protein 3	1.31E-35	5.26E-40	0.384484408	0.57	0.23
148	ENSDARG00000020187	GCA	zgc:92027 [Source:ZFIN;Acc:ZDB-GENE-040930-3]	1.37E-35	5.51E-40	0.501739611	0.913	0.718
149	ENSDARG00000088040	si:dkeyp-27c8.2	si:dkeyp-27c8.2	2.42E-35	9.76E-40	0.634038212	0.745	0.419
150	ENSDARG00000040534	epcam	epithelial cell adhesion molecule	4.35E-35	1.75E-39	0.449258776	0.983	0.681
151	ENSDARG00000100531	abhd14b	abhydrolase domain containing 14B	6.60E-35	2.66E-39	0.355645906	0.521	0.202
152	ENSDARG00000003902	ctsl.1	cathepsin L.1	7.93E-35	3.19E-39	1.919156816	0.367	0.111
153	ENSDARG00000004930	lmo7a	LIM domain 7a	4.13E-34	1.66E-38	0.435473288	0.517	0.204
154	ENSDARG00000055592	capn2b	calpain 2, (m/II) large subunit b	6.18E-34	2.49E-38	0.49286554	0.371	0.113
155	ENSDARG00000006112	myof	myoferlin	1.29E-33	5.19E-38	0.374112274	0.318	0.084
156	ENSDARG00000071014	s100u	S100 calcium binding protein U	1.35E-33	5.43E-38	0.475604333	0.762	0.398
157	ENSDARG00000015657	zgc:77112	zgc:77112	1.83E-33	7.36E-38	0.279442707	0.15	0.019
158	ENSDARG00000098538	CABZ01112049.1	intestinal mucin-like protein [Source:NCBI gene;Acc:100332723]	2.70E-33	1.09E-37	1.623633232	0.101	0.008
159	ENSDARG00000031929	stard14	START domain containing 14	2.94E-33	1.18E-37	0.341305984	0.685	0.298
160	ENSDARG00000097209	cox8b	cytochrome c oxidase subunit 8B	3.53E-33	1.42E-37	0.352454893	0.783	0.418
161	ENSDARG00000089936	selenow2b	selenoprotein W, 2b	3.66E-33	1.47E-37	0.323568794	0.657	0.269
162	ENSDARG00000056781	zanl	zonadhesin, like	1.39E-32	5.61E-37	0.653979362	0.423	0.139
163	ENSDARG00000044769	kctd13	potassium channel tetramerization domain containing 13	1.85E-32	7.44E-37	0.316198146	0.339	0.099
164	ENSDARG00000020953	dnajb6b	DnaJ heat shock protein family (Hsp40) member B6b	1.03E-31	4.13E-36	0.345979307	0.451	0.162
165	ENSDARG00000071871	glod5	glyoxalase domain containing 5	1.52E-31	6.14E-36	0.421912257	0.671	0.357
166	ENSDARG00000090444	ponzr1	plac8 onzin related protein 1	1.86E-31	7.50E-36	0.554323249	0.493	0.199
167	ENSDARG00000021113	ptmaa	prothymosin alpha a	2.73E-31	1.10E-35	-1.084289864	0.598	0.826
168	ENSDARG00000013711	zgc:77486	zgc:77486	1.43E-30	5.75E-35	0.427704863	0.731	0.391
169	ENSDARG00000068851	rnf183	ring finger protein 183	1.87E-30	7.53E-35	0.310582283	0.402	0.13
170	ENSDARG00000009978	icn	ictacalcin	3.01E-30	1.21E-34	1.517488721	0.958	0.916
171	ENSDARG00000040280	zgc:110182	zgc:110182	3.25E-30	1.31E-34	0.25603858	0.36	0.109
172	ENSDARG00000096739	si:dkey-219e21.2	si:dkey-219e21.2	4.57E-30	1.84E-34	0.441227407	0.57	0.238
173	ENSDARG00000041294	noxo1a	NADPH oxidase organizer 1a	5.28E-30	2.13E-34	0.375325358	0.203	0.04
174	ENSDARG00000031761	dab2	DAB adaptor protein 2	6.08E-30	2.45E-34	0.268091144	0.15	0.022
175	ENSDARG00000058593	sri	sorcin	6.36E-30	2.56E-34	0.505730216	0.846	0.603
176	ENSDARG00000005162	tpm3	tropomyosin 3	7.07E-30	2.85E-34	0.283363581	0.976	0.826
177	ENSDARG00000018283	cyba	cytochrome b-245, alpha polypeptide	7.45E-30	3.00E-34	0.290534285	0.629	0.274
178	ENSDARG00000025091	ezrb	ezrin b	6.52E-29	2.63E-33	0.389319004	0.57	0.259
179	ENSDARG00000037455	ugt8	UDP glycosyltransferase 8	8.43E-29	3.40E-33	0.282264998	0.444	0.163
180	ENSDARG00000044016	myo6a	myosin VIa	9.71E-29	3.91E-33	0.421725955	0.451	0.177
181	ENSDARG00000013804	capns1b	calpain, small subunit 1 b	9.76E-29	3.93E-33	0.526337018	0.878	0.647
182	ENSDARG00000035694	stm	starmaker	9.90E-29	3.99E-33	1.284465457	0.115	0.013
183	ENSDARG00000054588	cox6a2	cytochrome c oxidase subunit 6A2	1.34E-28	5.38E-33	0.344243864	0.514	0.208
184	ENSDARG00000102750	cdh1	cadherin 1, type 1, E-cadherin (epithelial)	1.74E-28	6.99E-33	0.343107984	0.829	0.442
185	ENSDARG00000079388	agrn	agrin	3.77E-28	1.52E-32	0.337082849	0.51	0.203
186	ENSDARG00000077201	myo7bb	myosin VIIBb	5.66E-28	2.28E-32	0.25968023	0.266	0.07
187	ENSDARG00000016570	prlra	prolactin receptor a	5.81E-28	2.34E-32	0.25557106	0.283	0.078
188	ENSDARG00000021242	mvp	major vault protein	5.90E-28	2.38E-32	0.442930856	0.92	0.676
189	ENSDARG00000015552	phactr4a	phosphatase and actin regulator 4a	7.81E-28	3.15E-32	0.402919987	0.664	0.356
190	ENSDARG00000058946	CU856539.2	myosin-IIIb [Source:NCBI gene;Acc:556989]	8.17E-28	3.29E-32	0.272542333	0.395	0.14
191	ENSDARG00000053979	chmp2a	charged multivesicular body protein 2A	1.00E-27	4.04E-32	0.401767054	0.874	0.633
192	ENSDARG00000099448	sh3d21	SH3 domain containing 21	1.41E-27	5.67E-32	0.337017936	0.542	0.226
193	ENSDARG00000055648	cpda	carboxypeptidase D, a	1.54E-27	6.21E-32	0.252523706	0.329	0.102
194	ENSDARG00000101766	ptmab	prothymosin alpha b	2.03E-27	8.16E-32	-0.845420796	0.811	0.921
195	ENSDARG00000021124	cfl1	cofilin 1	3.05E-27	1.23E-31	0.388579693	0.993	0.916
196	ENSDARG00000031164	tuba8l2	tubulin, alpha 8 like 2	4.14E-27	1.67E-31	0.399689584	0.801	0.494
197	ENSDARG00000018787	efna1b	ephrin-A1b	5.65E-27	2.28E-31	0.404366849	0.657	0.343
198	ENSDARG00000005108	oclna	occludin a	9.02E-27	3.63E-31	0.317165739	0.626	0.281
199	ENSDARG00000103718	chmp5b	charged multivesicular body protein 5b	1.80E-26	7.26E-31	0.408863985	0.878	0.643
200	ENSDARG00000001953	pfkfb3	6-phosphofructo-2-kinase/fructose-2,6-biphosphatase 3	1.82E-26	7.33E-31	0.544445577	0.647	0.352
201	ENSDARG00000044001	lgals3b	lectin, galactoside binding soluble 3b	4.03E-26	1.62E-30	0.6420047	0.787	0.544
202	ENSDARG00000003193	rassf7b	Ras association domain family member 7b	4.93E-26	1.98E-30	0.268570781	0.399	0.143
203	ENSDARG00000091801	serpinb14	serpin peptidase inhibitor, clade B (ovalbumin), member 14	6.22E-26	2.51E-30	0.35619879	0.483	0.207
204	ENSDARG00000097635	wu:fb18f06	wu:fb18f06	6.82E-26	2.75E-30	0.631454139	0.524	0.227
205	ENSDARG00000058606	sik1	salt-inducible kinase 1	7.39E-26	2.98E-30	0.376090635	0.629	0.33
206	ENSDARG00000036080	cd81a	CD81 molecule a	1.30E-25	5.22E-30	-1.174511517	0.276	0.573
207	ENSDARG00000025254	s100a10b	S100 calcium binding protein A10b	2.05E-25	8.26E-30	0.484611933	0.878	0.598
208	ENSDARG00000104181	tmsb1	thymosin beta 1	3.61E-25	1.45E-29	0.331508268	0.976	0.703
209	ENSDARG00000034187	calm1b	calmodulin 1b	9.31E-25	3.75E-29	0.326961212	0.521	0.227
210	ENSDARG00000086996	si:ch73-234b20.5	si:ch73-234b20.5	2.07E-24	8.35E-29	0.389350841	0.745	0.425
211	ENSDARG00000045230	cox6b1	cytochrome c oxidase subunit 6B1	3.22E-24	1.30E-28	0.489583138	0.955	0.752
212	ENSDARG00000013968	psap	prosaposin	1.44E-23	5.80E-28	0.404736086	0.822	0.61
213	ENSDARG00000062025	cpox	coproporphyrinogen oxidase	4.69E-23	1.89E-27	0.374815507	0.402	0.161
214	ENSDARG00000099313	naga	N-acetylgalactosaminidase, alpha	5.79E-23	2.33E-27	0.526269493	0.451	0.189
215	ENSDARG00000033285	gsto2	glutathione S-transferase omega 2	5.88E-23	2.37E-27	0.257858449	0.773	0.427
216	ENSDARG00000068883	tspan13a	tetraspanin 13a	1.62E-22	6.51E-27	0.316116342	0.402	0.157
217	ENSDARG00000036876	zgc:153284	zgc:153284	1.66E-22	6.69E-27	0.399579641	0.479	0.199
218	ENSDARG00000068214	ccni	cyclin I	2.59E-22	1.04E-26	0.305269132	0.916	0.756
219	ENSDARG00000101986	irf6	interferon regulatory factor 6	2.59E-22	1.04E-26	0.464555661	0.689	0.394
220	ENSDARG00000099116	nagk	N-acetylglucosamine kinase	3.06E-22	1.23E-26	0.266424686	0.392	0.151
221	ENSDARG00000059177	tax1bp3	Tax1 (human T-cell leukemia virus type I) binding protein 3	3.83E-22	1.54E-26	0.342789012	0.79	0.49
222	ENSDARG00000025147	cd63	CD63 molecule	4.24E-22	1.71E-26	0.581424905	0.983	0.902
223	ENSDARG00000101199	rbp4	retinol binding protein 4, plasma	7.65E-22	3.08E-26	-2.483525539	0.339	0.565
224	ENSDARG00000103118	cib1	calcium and integrin binding 1 (calmyrin)	9.67E-22	3.89E-26	0.30673487	0.612	0.329
225	ENSDARG00000011371	zgc:64106	zgc:64106	2.64E-21	1.06E-25	0.400006298	0.332	0.127
226	ENSDARG00000021059	alas1	aminolevulinate, delta-, synthase 1	2.91E-21	1.17E-25	0.422915173	0.86	0.65
227	ENSDARG00000036036	mdka	midkine a	4.28E-21	1.72E-25	-1.623212914	0.087	0.377
228	ENSDARG00000009779	mcl1a	MCL1 apoptosis regulator, BCL2 family member a	7.42E-21	2.99E-25	0.480033377	0.965	0.861
229	ENSDARG00000029936	grtp1a	growth hormone regulated TBC protein 1a	1.79E-20	7.19E-25	0.37459387	0.448	0.205
230	ENSDARG00000002779	pdx1	pancreatic and duodenal homeobox 1	3.37E-20	1.36E-24	0.318121552	0.203	0.052
231	ENSDARG00000099291	lsr	lipolysis stimulated lipoprotein receptor	3.87E-20	1.56E-24	0.276150143	0.524	0.246
232	ENSDARG00000058128	msna	moesin a	5.21E-20	2.10E-24	-0.842124544	0.192	0.501
233	ENSDARG00000069100	aldh9a1a.1	aldehyde dehydrogenase 9 family, member A1a, tandem duplicate 1	1.61E-19	6.49E-24	0.54480895	0.85	0.645
234	ENSDARG00000004757	ybx1	Y box binding protein 1	2.50E-19	1.01E-23	-0.286667613	1	0.99
235	ENSDARG00000077383	anxa11a	annexin A11a	2.55E-19	1.03E-23	0.316665495	0.804	0.582
236	ENSDARG00000018637	sec61g	SEC61 translocon gamma subunit	4.41E-19	1.78E-23	-0.377837961	0.997	0.985
237	ENSDARG00000023323	ywhaqb	tyrosine 3-monooxygenase/tryptophan 5-monooxygenase activation protein, theta polypeptide b	6.32E-19	2.55E-23	0.3296442	0.93	0.776
238	ENSDARG00000009313	zgc:63831	zgc:63831 [Source:ZFIN;Acc:ZDB-GENE-030131-8690]	9.43E-19	3.80E-23	0.331639434	0.322	0.116
239	ENSDARG00000086838	itga2.3	integrin, alpha 2 (CD49B, alpha 2 subunit of VLA-2 receptor), tandem duplicate 3	1.44E-18	5.80E-23	0.408219213	0.367	0.151
240	ENSDARG00000005185	cpn1	carboxypeptidase N, polypeptide 1	2.26E-18	9.08E-23	-0.569751315	0.024	0.294
241	ENSDARG00000052429	syngr2a	synaptogyrin 2a	5.50E-18	2.22E-22	0.287721893	0.479	0.234
242	ENSDARG00000031776	fthl27	ferritin, heavy polypeptide-like 27	6.94E-18	2.79E-22	0.700170837	0.993	0.96
243	ENSDARG00000036658	cab39l	calcium binding protein 39-like	9.72E-18	3.91E-22	0.321742547	0.626	0.355
244	ENSDARG00000039064	st3gal7	ST3 beta-galactoside alpha-2,3-sialyltransferase 7	9.80E-18	3.95E-22	0.261034578	0.402	0.175
245	ENSDARG00000005104	limk2	LIM domain kinase 2	1.10E-17	4.41E-22	0.312134215	0.458	0.216
246	ENSDARG00000043493	cltca	clathrin, heavy chain a (Hc)	1.25E-17	5.05E-22	0.339867415	0.696	0.461
247	ENSDARG00000013430	bhmt	betaine-homocysteine methyltransferase	1.39E-17	5.60E-22	-1.480485059	0.133	0.399
248	ENSDARG00000035054	pdcd10a	programmed cell death 10a	2.21E-17	8.91E-22	0.359130755	0.71	0.493
249	ENSDARG00000041051	mid1ip1a	MID1 interacting protein 1a	2.40E-17	9.66E-22	0.341839869	0.626	0.328
250	ENSDARG00000055365	si:dkey-25e12.3	si:dkey-25e12.3	2.51E-17	1.01E-21	0.392622358	0.507	0.268
251	ENSDARG00000002298	ankrd22	ankyrin repeat domain 22	3.77E-17	1.52E-21	0.298836713	0.503	0.249
252	ENSDARG00000057882	arpc3	actin related protein 2/3 complex, subunit 3	3.78E-17	1.52E-21	0.28912927	0.93	0.762
253	ENSDARG00000052859	chp1	calcineurin-like EF-hand protein 1	3.95E-17	1.59E-21	0.342184652	0.458	0.234
254	ENSDARG00000036558	col18a1a	collagen type XVIII alpha 1 chain a	5.46E-17	2.20E-21	0.390626688	0.472	0.221
255	ENSDARG00000039576	fstl1b	follistatin-like 1b	5.66E-17	2.28E-21	-0.701743896	0.077	0.346
256	ENSDARG00000003697	slc5a8l	solute carrier family 5 member 8, like	7.70E-17	3.10E-21	0.279162439	0.14	0.03
257	ENSDARG00000094210	fthl31	ferritin, heavy polypeptide-like 31	8.81E-17	3.55E-21	0.783159977	0.804	0.609
258	ENSDARG00000103203	vps28	VPS28 subunit of ESCRT-I	2.07E-16	8.35E-21	0.257428108	0.724	0.445
259	ENSDARG00000013144	atp1b1a	ATPase Na+/K+ transporting subunit beta 1a	2.56E-16	1.03E-20	0.5800124	0.958	0.865
260	ENSDARG00000008383	arpc1a	actin related protein 2/3 complex, subunit 1A	3.02E-16	1.22E-20	0.310330293	0.825	0.598
261	ENSDARG00000017105	vaspb	vasodilator stimulated phosphoprotein b	1.11E-15	4.48E-20	0.288906898	0.731	0.477
262	ENSDARG00000061100	nars	asparaginyl-tRNA synthetase [Source:ZFIN;Acc:ZDB-GENE-030131-1016]	1.49E-15	5.99E-20	0.351012617	0.64	0.401
263	ENSDARG00000044566	fabp6	fatty acid binding protein 6, ileal (gastrotropin)	2.02E-15	8.13E-20	4.171273988	0.455	0.267
264	ENSDARG00000038025	cbx7a	chromobox homolog 7a	2.34E-15	9.44E-20	-0.871500704	0.21	0.455
265	ENSDARG00000076386	epdl1	ependymin-like 1	2.84E-15	1.14E-19	-0.923605202	0.091	0.333
266	ENSDARG00000056108	ndufa4	NADH:ubiquinone oxidoreductase subunit A4	3.53E-15	1.42E-19	0.350875819	0.598	0.339
267	ENSDARG00000034718	tfpia	tissue factor pathway inhibitor a	4.88E-15	1.97E-19	0.287691147	0.591	0.335
268	ENSDARG00000074057	calm3b	calmodulin 3b (phosphorylase kinase, delta)	5.72E-15	2.30E-19	0.27588419	0.909	0.817
269	ENSDARG00000003808	aqp3a	aquaporin 3a	9.00E-15	3.62E-19	0.52092886	0.483	0.255
270	ENSDARG00000017034	sqor	sulfide quinone oxidoreductase	1.96E-14	7.87E-19	0.301663361	0.444	0.231
271	ENSDARG00000013976	anxa13	annexin A13	2.85E-14	1.15E-18	-0.569298991	0.094	0.345
272	ENSDARG00000074507	rmdn1	regulator of microtubule dynamics 1	4.37E-14	1.76E-18	0.279331063	0.661	0.421
273	ENSDARG00000091348	rtn3	reticulon 3	5.73E-14	2.31E-18	0.288410877	0.731	0.493
274	ENSDARG00000041450	rab11a	RAB11a, member RAS oncogene family	1.36E-13	5.48E-18	0.318112078	0.738	0.528
275	ENSDARG00000022309	dspa	desmoplakin a	1.44E-13	5.81E-18	0.310072822	0.65	0.395
276	ENSDARG00000096849	si:dkey-16p21.8	si:dkey-16p21.8	2.23E-13	8.97E-18	-0.7378368	0.192	0.423
277	ENSDARG00000012593	col5a1	procollagen, type V, alpha 1	3.15E-13	1.27E-17	-0.913209151	0.066	0.289
278	ENSDARG00000017602	ccng2	cyclin G2	4.12E-13	1.66E-17	0.278269582	0.549	0.313
279	ENSDARG00000102632	ubc	ubiquitin C	4.66E-13	1.88E-17	0.276684545	0.993	0.893
280	ENSDARG00000021987	plecb	plectin b	6.56E-13	2.64E-17	0.287747444	0.633	0.387
281	ENSDARG00000061120	slc43a2b	solute carrier family 43 member 2b	8.98E-13	3.62E-17	0.357197069	0.322	0.137
282	ENSDARG00000076223	SERP1	zgc:92744	1.12E-12	4.49E-17	-0.464750026	0.745	0.809
283	ENSDARG00000044073	fuca2	alpha-L-fucosidase 2	1.38E-12	5.56E-17	0.301849097	0.444	0.236
284	ENSDARG00000091609	spink4	serine peptidase inhibitor, Kazal type 4	1.88E-12	7.56E-17	-0.492296841	0.626	0.38
285	ENSDARG00000075045	cxcl18b	chemokine (C-X-C motif) ligand 18b	2.23E-12	8.96E-17	-1.726879875	0.122	0.352
286	ENSDARG00000027249	btg1	B-cell translocation gene 1, anti-proliferative	2.38E-12	9.60E-17	0.374366848	0.937	0.847
287	ENSDARG00000044254	anxa3b	annexin A3b	3.08E-12	1.24E-16	0.329225457	0.535	0.303
288	ENSDARG00000071203	sptssa	serine palmitoyltransferase, small subunit A	4.31E-12	1.73E-16	0.268638586	0.818	0.634
289	ENSDARG00000103034	CABZ01068499.1	cysteine-rich venom protein natrin-1-like [Source:NCBI gene;Acc:100536500]	5.36E-12	2.16E-16	0.571152716	0.185	0.062
290	ENSDARG00000058225	arpc4l	actin related protein 2/3 complex, subunit 4, like	8.26E-12	3.33E-16	0.259153472	0.804	0.594
291	ENSDARG00000035715	marcksl1b	MARCKS-like 1b	9.12E-12	3.67E-16	-0.994627502	0.154	0.375
292	ENSDARG00000035809	col1a1b	collagen, type I, alpha 1b	9.15E-12	3.68E-16	-1.000373879	0.059	0.271
293	ENSDARG00000092035	si:ch211-156j16.1	si:ch211-156j16.1	9.29E-12	3.74E-16	-0.611316891	0.007	0.204
294	ENSDARG00000036074	cebpa	CCAAT enhancer binding protein alpha	1.07E-11	4.32E-16	0.30388577	0.559	0.33
295	ENSDARG00000016470	anxa5b	annexin A5b	1.24E-11	4.97E-16	0.363329138	0.598	0.361
296	ENSDARG00000068710	nid1a	nidogen 1a	1.33E-11	5.34E-16	-0.479081001	0.028	0.229
297	ENSDARG00000068515	chs1	chitin synthase 1	1.40E-11	5.62E-16	0.271552603	0.241	0.093
298	ENSDARG00000078233	ctnnd1	catenin (cadherin-associated protein), delta 1	1.43E-11	5.77E-16	0.276496201	0.776	0.554
299	ENSDARG00000075536	cpne1	copine I	1.60E-11	6.45E-16	0.285143134	0.78	0.591
300	ENSDARG00000099663	cox5ab	cytochrome c oxidase subunit 5Ab	1.99E-11	8.00E-16	0.284556834	0.937	0.81
301	ENSDARG00000042533	gstm.1	glutathione S-transferase mu, tandem duplicate 1	2.75E-11	1.11E-15	-0.396082928	0.168	0.381
302	ENSDARG00000017489	ifi45	interferon alpha inducible protein 45	2.77E-11	1.12E-15	0.391289714	0.545	0.312
303	ENSDARG00000059933	plpp3	phospholipid phosphatase 3	2.91E-11	1.17E-15	-0.499613203	0.031	0.233
304	ENSDARG00000028957	maff	v-maf avian musculoaponeurotic fibrosarcoma oncogene homolog F	2.96E-11	1.19E-15	0.276050505	0.776	0.569
305	ENSDARG00000002369	UBB		3.26E-11	1.31E-15	0.324113462	0.941	0.784
306	ENSDARG00000012405	col1a1a	collagen, type I, alpha 1a	4.10E-11	1.65E-15	-1.471243821	0.098	0.304
307	ENSDARG00000045414	elovl2	ELOVL fatty acid elongase 2	4.19E-11	1.69E-15	-0.513333166	0.042	0.242
308	ENSDARG00000028106	glrx	glutaredoxin (thioltransferase)	4.31E-11	1.74E-15	0.282067184	0.748	0.559
309	ENSDARG00000011693	ttc36	tetratricopeptide repeat domain 36	4.68E-11	1.88E-15	-0.524640534	0.014	0.204
310	ENSDARG00000035858	cnn2	calponin 2	4.80E-11	1.93E-15	0.304722651	0.822	0.617
311	ENSDARG00000030479	hmgb1b	high mobility group box 1b	6.43E-11	2.59E-15	-0.598387206	0.217	0.425
312	ENSDARG00000022165	mgst1.2	microsomal glutathione S-transferase 1.2	6.47E-11	2.61E-15	-0.744635318	0.367	0.521
313	ENSDARG00000068088	tcnba	transcobalamin beta a	9.79E-11	3.94E-15	3.386784942	0.678	0.53
314	ENSDARG00000020007	col1a2	collagen, type I, alpha 2	1.29E-10	5.19E-15	-1.121189908	0.066	0.267
315	ENSDARG00000007682	ppdpfa	pancreatic progenitor cell differentiation and proliferation factor a	1.36E-10	5.48E-15	-0.517466984	0.066	0.27
316	ENSDARG00000036239	gatm	glycine amidinotransferase (L-arginine:glycine amidinotransferase)	1.44E-10	5.79E-15	-1.136429463	0.136	0.337
317	ENSDARG00000018693	cdh2	cadherin 2, type 1, N-cadherin (neuronal)	1.52E-10	6.11E-15	-0.302938957	0.042	0.238
318	ENSDARG00000034368	hexb	hexosaminidase B (beta polypeptide)	1.65E-10	6.66E-15	0.266572904	0.49	0.284
319	ENSDARG00000052470	igfbp2a	insulin-like growth factor binding protein 2a	1.71E-10	6.88E-15	-0.591286238	0.045	0.239
320	ENSDARG00000074908	col6a1	collagen, type VI, alpha 1	1.71E-10	6.89E-15	-0.715684383	0.066	0.267
321	ENSDARG00000019098	cd82a	CD82 molecule a	1.82E-10	7.33E-15	-0.582585978	0.073	0.273
322	ENSDARG00000092798	ppib	peptidylprolyl isomerase B (cyclophilin B)	3.01E-10	1.21E-14	-0.355821775	0.913	0.9
323	ENSDARG00000100719	uraha	urate (5-hydroxyiso-) hydrolase a	3.19E-10	1.28E-14	-0.590746499	0.017	0.201
324	ENSDARG00000007347	degs1	delta(4)-desaturase, sphingolipid 1	4.17E-10	1.68E-14	-0.311580555	0.112	0.318
325	ENSDARG00000093440	tnfaip6	tumor necrosis factor, alpha-induced protein 6	4.27E-10	1.72E-14	-0.944281666	0.084	0.284
326	ENSDARG00000098662	si:ch73-359m17.9	si:ch73-359m17.9	5.87E-10	2.36E-14	0.460388006	0.105	0.025
327	ENSDARG00000068995	h2afx1	H2A histone family member X1 [Source:ZFIN;Acc:ZDB-GENE-041010-42]	6.67E-10	2.68E-14	-0.443146656	0.633	0.762
328	ENSDARG00000059049	zgc:174904	zgc:174904	7.58E-10	3.05E-14	-1.775723681	0.122	0.313
329	ENSDARG00000104701	map7d1b	MAP7 domain containing 1b	8.51E-10	3.43E-14	-0.324553505	0.021	0.202
330	ENSDARG00000019353	sparc	secreted protein, acidic, cysteine-rich (osteonectin)	1.10E-09	4.44E-14	-0.825986351	0.238	0.459
331	ENSDARG00000026655	tspo	translocator protein	1.60E-09	6.43E-14	0.290540272	0.608	0.423
332	ENSDARG00000103824	hint1	histidine triad nucleotide binding protein 1	1.86E-09	7.49E-14	-0.336095694	0.367	0.552
333	ENSDARG00000039605	mat1a	methionine adenosyltransferase I, alpha	2.46E-09	9.91E-14	-0.501145684	0.045	0.229
334	ENSDARG00000011170	ndrg2	NDRG family member 2	3.04E-09	1.23E-13	-0.396317783	0.108	0.304
335	ENSDARG00000076120	foxp4	forkhead box P4	3.69E-09	1.48E-13	0.272554589	0.598	0.378
336	ENSDARG00000045776	cnbpa	CCHC-type zinc finger, nucleic acid binding protein a	3.93E-09	1.58E-13	-0.400146435	0.657	0.758
337	ENSDARG00000099491	tmem176l.1	transmembrane protein 176l.1	4.31E-09	1.74E-13	-0.315022244	0.049	0.233
338	ENSDARG00000087697	lpl	lipoprotein lipase	5.37E-09	2.16E-13	-0.350114946	0.024	0.199
339	ENSDARG00000103980	ets2	v-ets avian erythroblastosis virus E26 oncogene homolog 2	6.81E-09	2.74E-13	0.262975674	0.696	0.5
340	ENSDARG00000037191	ttr	transthyretin (prealbumin, amyloidosis type I)	7.11E-09	2.86E-13	-1.29576262	0.045	0.222
341	ENSDARG00000003795	idh2	isocitrate dehydrogenase (NADP(+)) 2	7.56E-09	3.04E-13	0.361554079	0.773	0.565
342	ENSDARG00000058005	hgd	homogentisate 1,2-dioxygenase	8.50E-09	3.42E-13	-0.438357174	0.028	0.201
343	ENSDARG00000045676	calua	calumenin a	9.11E-09	3.67E-13	-0.312918917	0.112	0.309
344	ENSDARG00000042953	cyp2n13	cytochrome P450, family 2, subfamily N, polypeptide 13	9.42E-09	3.79E-13	-0.366094338	0.059	0.244
345	ENSDARG00000037895	ramp2	receptor (G protein-coupled) activity modifying protein 2	1.11E-08	4.47E-13	-0.35588387	0.017	0.186
346	ENSDARG00000035329	capns1a	calpain, small subunit 1 a	1.14E-08	4.59E-13	0.449888102	0.72	0.551
347	ENSDARG00000055009	col4a1	collagen, type IV, alpha 1	1.37E-08	5.52E-13	-0.580313622	0.021	0.188
348	ENSDARG00000055974	tpmt.1	thiopurine S-methyltransferase, tandem duplicate 1	1.44E-08	5.80E-13	0.292060708	0.423	0.25
349	ENSDARG00000090552	si:dkey-7j14.6	si:dkey-7j14.6	1.67E-08	6.72E-13	-0.487610349	0.346	0.519
350	ENSDARG00000028618	krt18b	keratin 18b	1.68E-08	6.76E-13	-0.745982668	0.077	0.261
351	ENSDARG00000105223	pmp22a	peripheral myelin protein 22a	2.49E-08	1.00E-12	-0.617232142	0.091	0.272
352	ENSDARG00000015866	apoa2	apolipoprotein A-II	2.85E-08	1.15E-12	-3.275522271	0.955	0.941
353	ENSDARG00000105528	si:dkey-86l18.10	si:dkey-86l18.10	3.25E-08	1.31E-12	-0.455436077	0.007	0.163
354	ENSDARG00000078659	tmem176	transmembrane protein 176	3.54E-08	1.42E-12	-0.475618425	0.031	0.199
355	ENSDARG00000018404	krt18a.1	keratin 18a, tandem duplicate 1	4.00E-08	1.61E-12	0.339167915	0.916	0.781
356	ENSDARG00000039211	zgc:77439	zgc:77439	4.44E-08	1.79E-12	-0.269516889	0.038	0.208
357	ENSDARG00000009844	dusp23a	dual specificity phosphatase 23a	4.86E-08	1.96E-12	0.527639657	0.287	0.136
358	ENSDARG00000023330	anp32b	acidic (leucine-rich) nuclear phosphoprotein 32 family, member B	6.13E-08	2.47E-12	-0.396838247	0.294	0.476
359	ENSDARG00000053831	vtnb	vitronectin b	6.14E-08	2.47E-12	-0.510923513	0.024	0.184
360	ENSDARG00000032098	c8g	complement component 8, gamma polypeptide	7.12E-08	2.87E-12	-0.357114796	0.017	0.174
361	ENSDARG00000007693	nfkbiab	nuclear factor of kappa light polypeptide gene enhancer in B-cells inhibitor, alpha b	7.66E-08	3.08E-12	0.456022065	0.717	0.528
362	ENSDARG00000076799	rnd3a	Rho family GTPase 3a	7.70E-08	3.10E-12	-0.321577782	0.049	0.215
363	ENSDARG00000090943	CABZ01033205.1	uncharacterized LOC100002960 [Source:NCBI gene;Acc:100002960]	1.00E-07	4.02E-12	-0.295130149	0.01	0.163
364	ENSDARG00000004034	arhgdig	Rho GDP dissociation inhibitor (GDI) gamma	1.08E-07	4.34E-12	-0.495974921	0.161	0.329
365	ENSDARG00000056378	ifi30	IFI30 lysosomal thiol reductase	1.11E-07	4.48E-12	0.275998597	0.458	0.273
366	ENSDARG00000043279	aqp12	aquaporin 12	1.12E-07	4.50E-12	-0.604392727	0.056	0.219
367	ENSDARG00000020708	mdkb	midkine b	1.14E-07	4.58E-12	-0.640472525	0.021	0.178
368	ENSDARG00000023820	faxdc2	fatty acid hydroxylase domain containing 2	1.21E-07	4.89E-12	-0.456012436	0.094	0.267
369	ENSDARG00000003920	setb	SET nuclear proto-oncogene b	1.42E-07	5.71E-12	-0.433985158	0.528	0.675
370	ENSDARG00000052207	c3a.3	complement component c3a, duplicate 3	1.48E-07	5.95E-12	-0.428519471	0.01	0.16
371	ENSDARG00000003523	itln3	intelectin 3	1.50E-07	6.02E-12	-0.353279342	0.007	0.155
372	ENSDARG00000076221	fthl28	ferritin, heavy polypeptide-like 28	1.50E-07	6.04E-12	0.390827687	0.521	0.343
373	ENSDARG00000003695	vdac3	voltage-dependent anion channel 3	1.76E-07	7.08E-12	-0.34407659	0.517	0.671
374	ENSDARG00000008637	mttp	microsomal triglyceride transfer protein	1.78E-07	7.16E-12	-0.333180871	0.07	0.241
375	ENSDARG00000100374	txnrd3	thioredoxin reductase 3	1.91E-07	7.68E-12	0.253548818	0.668	0.474
376	ENSDARG00000033009	h3f3c	H3 histone, family 3C	2.12E-07	8.54E-12	-0.432946545	0.636	0.767
377	ENSDARG00000104138	igfbp7	insulin-like growth factor binding protein 7	2.39E-07	9.63E-12	-0.795601484	0.024	0.179
378	ENSDARG00000019253	rhag	Rh associated glycoprotein	2.44E-07	9.84E-12	-0.640456034	0.031	0.188
379	ENSDARG00000022372	kng1	kininogen 1	2.86E-07	1.15E-11	-0.681593208	0.073	0.236
380	ENSDARG00000061383	serpinf2b	serpin peptidase inhibitor, clade F (alpha-2 antiplasmin, pigment epithelium derived factor), member 2b	3.75E-07	1.51E-11	-0.733812588	0.059	0.221
381	ENSDARG00000042684	serpinc1	serpin peptidase inhibitor, clade C (antithrombin), member 1	4.17E-07	1.68E-11	-0.819455464	0.042	0.197
382	ENSDARG00000027590	2-Sep	septin 2	4.18E-07	1.68E-11	-0.40540967	0.157	0.33
383	ENSDARG00000051912	hbxb	hemopexin b [Source:ZFIN;Acc:ZDB-GENE-060929-800]	4.31E-07	1.74E-11	-0.355537349	0.01	0.156
384	ENSDARG00000029388	si:dkey-90m5.4	si:dkey-90m5.4	4.40E-07	1.77E-11	-0.358155845	0.01	0.155
385	ENSDARG00000008494	myl6	myosin, light chain 6, alkali, smooth muscle and non-muscle	4.52E-07	1.82E-11	-0.9706177	0.157	0.33
386	ENSDARG00000005673	f3b	coagulation factor IIIb	4.77E-07	1.92E-11	-0.52300582	0.14	0.318
387	ENSDARG00000021172	cyp2ad2	cytochrome P450, family 2, subfamily AD, polypeptide 2	5.01E-07	2.02E-11	-0.516344922	0.031	0.184
388	ENSDARG00000041502	tgfb1a	transforming growth factor, beta 1a	5.33E-07	2.14E-11	-0.42317699	0.049	0.211
389	ENSDARG00000055278	cfb	complement factor B	5.37E-07	2.16E-11	-0.534747761	0.028	0.178
390	ENSDARG00000006526	fn1b	fibronectin 1b	5.41E-07	2.18E-11	-0.74320424	0.273	0.434
391	ENSDARG00000093303	ifitm1	interferon induced transmembrane protein 1	5.53E-07	2.23E-11	-1.342111937	0.049	0.208
392	ENSDARG00000018149	slc38a4	solute carrier family 38 member 4	6.16E-07	2.48E-11	-0.608218975	0.073	0.232
393	ENSDARG00000077372	tfr1b	transferrin receptor 1b	7.29E-07	2.94E-11	0.260059024	0.545	0.374
394	ENSDARG00000102456	cfhl4	complement factor H like 4	8.13E-07	3.27E-11	-0.638407949	0.038	0.189
395	ENSDARG00000010962	fkbp7	FKBP prolyl isomerase 7	8.26E-07	3.33E-11	-0.258062495	0.01	0.151
396	ENSDARG00000042613	crp3	C-reactive protein 3	8.56E-07	3.45E-11	-0.888163521	0.035	0.186
397	ENSDARG00000028336	dhdhl	dihydrodiol dehydrogenase (dimeric), like	9.64E-07	3.88E-11	0.264134758	0.563	0.363
398	ENSDARG00000028335	hmga1a	high mobility group AT-hook 1a	1.01E-06	4.06E-11	-0.738273723	0.79	0.819
399	ENSDARG00000055678	akap12b	A kinase (PRKA) anchor protein 12b	1.02E-06	4.09E-11	-0.696059997	0.098	0.26
400	ENSDARG00000097057	fxyd6l	FXYD domain containing ion transport regulator 6 like	1.25E-06	5.02E-11	-0.36637746	0.098	0.267
401	ENSDARG00000059367	mfap2	microfibril associated protein 2	1.29E-06	5.19E-11	-0.344534664	0.01	0.149
402	ENSDARG00000056167	hspe1	heat shock 10 protein 1	1.50E-06	6.03E-11	-0.526561574	0.706	0.745
403	ENSDARG00000092155	apoc2	apolipoprotein C-II	1.73E-06	6.99E-11	-1.428335893	0.245	0.384
404	ENSDARG00000015662	pla2g12b	phospholipase A2, group XIIB	1.93E-06	7.79E-11	-0.403587953	0.101	0.265
405	ENSDARG00000087647	sept7a	septin 7a	1.94E-06	7.81E-11	-0.289430273	0.248	0.422
406	ENSDARG00000096888	serpinb1l4	serpin peptidase inhibitor, clade B (ovalbumin), member 1, like 4	2.05E-06	8.24E-11	-0.267484012	0.129	0.042
407	ENSDARG00000104108	slco1d1	solute carrier organic anion transporter family, member 1D1	2.13E-06	8.59E-11	-0.380276915	0.056	0.211
408	ENSDARG00000056160	hspd1	heat shock 60 protein 1	2.22E-06	8.94E-11	-0.329367726	0.28	0.449
409	ENSDARG00000045516	itih2	inter-alpha-trypsin inhibitor heavy chain 2	2.28E-06	9.18E-11	-0.277939381	0.01	0.147
410	ENSDARG00000031678	col5a2a	collagen, type V, alpha 2a	2.31E-06	9.31E-11	-0.291583811	0.01	0.147
411	ENSDARG00000104721	si:dkey-203a12.9	si:dkey-203a12.9	2.67E-06	1.08E-10	0.91462081	0.21	0.094
412	ENSDARG00000077069	srgn	serglycin	2.95E-06	1.19E-10	-0.898064532	0.129	0.282
413	ENSDARG00000032868	pde4ba	phosphodiesterase 4B, cAMP-specific a	3.12E-06	1.26E-10	-0.429497936	0.14	0.303
414	ENSDARG00000068436	h3f3b.1	si:ch1073-429i10.3	3.35E-06	1.35E-10	-0.375135856	0.545	0.677
415	ENSDARG00000079727	selenop2	selenoprotein P2	3.51E-06	1.41E-10	-0.417419499	0.014	0.15
416	ENSDARG00000089310	gc	GC vitamin D binding protein	3.60E-06	1.45E-10	-1.138743717	0.077	0.228
417	ENSDARG00000010312	cp	ceruloplasmin	3.60E-06	1.45E-10	-0.288900993	0.007	0.139
418	ENSDARG00000040190	qdpra	quinoid dihydropteridine reductase a	3.74E-06	1.51E-10	-0.428253769	0.136	0.3
419	ENSDARG00000069293	ahsg2	alpha-2-HS-glycoprotein 2	4.28E-06	1.72E-10	-0.294233366	0.01	0.144
420	ENSDARG00000090722	leg1.1	liver-enriched gene 1, tandem duplicate 1	4.74E-06	1.91E-10	-1.079635314	0.084	0.233
421	ENSDARG00000099865	hnrnpabb	heterogeneous nuclear ribonucleoprotein A/Bb	5.97E-06	2.40E-10	-0.47690523	0.605	0.707
422	ENSDARG00000018351	hpda	4-hydroxyphenylpyruvate dioxygenase a	6.30E-06	2.54E-10	-0.77254234	0.077	0.224
423	ENSDARG00000090268	krtt1c19e	keratin type 1 c19e	6.37E-06	2.57E-10	-1.64874687	0.07	0.219
424	ENSDARG00000002197	pygl	phosphorylase, glycogen, liver	6.68E-06	2.69E-10	-0.343214872	0.024	0.16
425	ENSDARG00000015263	adma	adrenomedullin a	6.74E-06	2.72E-10	-0.54414067	0.091	0.251
426	ENSDARG00000011876	ednraa	endothelin receptor type Aa	7.46E-06	3.00E-10	-0.348993244	0.007	0.135
427	ENSDARG00000006487	anp32a	acidic (leucine-rich) nuclear phosphoprotein 32 family, member A	7.61E-06	3.07E-10	-0.375982928	0.322	0.487
428	ENSDARG00000054319	oxct1b	3-oxoacid CoA transferase 1b	7.82E-06	3.15E-10	-0.488770286	0.035	0.173
429	ENSDARG00000087402	tpm1	tropomyosin 1 (alpha)	7.93E-06	3.20E-10	-1.227204352	0.15	0.309
430	ENSDARG00000035519	histh1l	histone H1 like	8.57E-06	3.45E-10	-0.610520494	0.741	0.805
431	ENSDARG00000076448	serpinf2a	serpin peptidase inhibitor, clade F (alpha-2 antiplasmin, pigment epithelium derived factor), member 2a	8.66E-06	3.49E-10	-0.37915462	0.024	0.16
432	ENSDARG00000069630	tat	tyrosine aminotransferase	9.40E-06	3.78E-10	-0.42151155	0.021	0.155
433	ENSDARG00000104267	postnb	periostin, osteoblast specific factor b	9.58E-06	3.86E-10	-0.722872821	0.024	0.159
434	ENSDARG00000036041	f2	coagulation factor II (thrombin)	9.72E-06	3.91E-10	-0.633872763	0.045	0.187
435	ENSDARG00000101324	apoa1b	apolipoprotein A-Ib	1.09E-05	4.38E-10	-3.133687793	0.836	0.854
436	ENSDARG00000040362	ehd2b	EH-domain containing 2b	1.12E-05	4.50E-10	-0.264756192	0.017	0.149
437	ENSDARG00000093584	zgc:193505	zgc:193505	1.13E-05	4.54E-10	-1.370773621	0.059	0.203
438	ENSDARG00000078757	si:ch211-212c13.8	si:ch211-212c13.8	1.33E-05	5.37E-10	-1.000450951	0.052	0.192
439	ENSDARG00000045888	acat1	acetyl-CoA acetyltransferase 1	1.39E-05	5.61E-10	-0.440121906	0.14	0.292
440	ENSDARG00000105187	gcshb	glycine cleavage system protein H (aminomethyl carrier), b	1.44E-05	5.78E-10	-0.265754808	0.098	0.258
441	ENSDARG00000021004	c5	complement component 5	1.48E-05	5.98E-10	-0.251090768	0.021	0.153
442	ENSDARG00000014646	aoc2	amine oxidase copper containing 2	1.54E-05	6.20E-10	-1.007776614	0.077	0.222
443	ENSDARG00000012671	inhbaa	inhibin subunit beta Aa	1.58E-05	6.37E-10	-0.909725897	0.07	0.217
444	ENSDARG00000057498	habp2	hyaluronan binding protein 2	1.87E-05	7.53E-10	-0.266056012	0.017	0.146
445	ENSDARG00000095807	hp	haptoglobin	1.96E-05	7.89E-10	-1.084126093	0.073	0.214
446	ENSDARG00000086740	phyh	phytanoyl-CoA 2-hydroxylase	2.04E-05	8.23E-10	-0.345288251	0.112	0.261
447	ENSDARG00000009505	prelid3b	PRELI domain containing 3	2.19E-05	8.83E-10	-0.320631525	0.682	0.73
448	ENSDARG00000070155	tuba8l3	tubulin, alpha 8 like 3	2.22E-05	8.96E-10	-0.446211569	0.049	0.187
449	ENSDARG00000023111	plg	plasminogen	2.39E-05	9.62E-10	-0.696454357	0.049	0.184
450	ENSDARG00000062326	hmgn7	high mobility group nucleosomal binding domain 7	2.40E-05	9.66E-10	-0.375418082	0.587	0.718
451	ENSDARG00000019986	grhprb	glyoxylate reductase/hydroxypyruvate reductase b	2.42E-05	9.73E-10	-0.737432811	0.098	0.245
452	ENSDARG00000078918	comtd1	catechol-O-methyltransferase domain containing 1	2.42E-05	9.74E-10	-0.30838199	0.021	0.15
453	ENSDARG00000093774	rbp2b	retinol binding protein 2b, cellular	2.43E-05	9.78E-10	-1.692507164	0.157	0.301
454	ENSDARG00000041595	ces3	carboxylesterase 3	2.48E-05	9.99E-10	-0.335755612	0.014	0.139
455	ENSDARG00000006427	fabp2	fatty acid binding protein 2, intestinal	2.58E-05	1.04E-09	-0.670421721	0.801	0.651
456	ENSDARG00000004588	sox4a	SRY-box transcription factor 4a	2.63E-05	1.06E-09	-0.363354371	0.066	0.216
457	ENSDARG00000102945	ccl39.2	chemokine (C-C motif) ligand 39, duplicate 2	2.73E-05	1.10E-09	-0.312290816	0.003	0.122
458	ENSDARG00000042780	apoba	apolipoprotein Ba	2.85E-05	1.15E-09	-0.425371997	0.031	0.163
459	ENSDARG00000016319	c9	complement component 9	3.20E-05	1.29E-09	-0.831229194	0.063	0.2
460	ENSDARG00000021208	serpind1	serpin peptidase inhibitor, clade D (heparin cofactor), member 1	3.22E-05	1.30E-09	-0.259829389	0.021	0.148
461	ENSDARG00000016412	agt	angiotensinogen	3.47E-05	1.40E-09	-0.75414364	0.073	0.212
462	ENSDARG00000091061	slc38a3b	solute carrier family 38 member 3b	3.47E-05	1.40E-09	-0.404848393	0.066	0.208
463	ENSDARG00000097746	si:rp71-77l1.1	si:rp71-77l1.1	3.51E-05	1.41E-09	-0.535913975	0.056	0.193
464	ENSDARG00000099425	CABZ01073265.1	complement factor I [Source:NCBI gene;Acc:557557]	3.67E-05	1.48E-09	-0.482135556	0.066	0.206
465	ENSDARG00000100406	zgc:112265	zgc:112265	4.08E-05	1.64E-09	-1.37680726	0.08	0.218
466	ENSDARG00000035993	sumo3b	small ubiquitin like modifier 3b	4.14E-05	1.67E-09	-0.318033156	0.161	0.314
467	ENSDARG00000023151	ucp1	uncoupling protein 1	4.18E-05	1.68E-09	-0.907883004	0.164	0.308
468	ENSDARG00000067851	lcn15	lipocalin 15	4.49E-05	1.81E-09	-0.30667916	0.038	0.17
469	ENSDARG00000005230	ssr2	signal sequence receptor, beta	4.56E-05	1.83E-09	-0.287628425	0.759	0.784
470	ENSDARG00000104329	si:ch73-281k2.5	si:ch73-281k2.5	4.65E-05	1.87E-09	-0.353481169	0.031	0.16
471	ENSDARG00000071626	ptgdsb.2	prostaglandin D2 synthase b, tandem duplicate 2	4.76E-05	1.92E-09	-0.765608212	0.021	0.146
472	ENSDARG00000056314	a2ml	alpha-2-macroglobulin-like	4.94E-05	1.99E-09	-0.644969011	0.042	0.172
473	ENSDARG00000018820	flncb	filamin C, gamma b (actin binding protein 280)	5.06E-05	2.04E-09	-0.312914729	0.017	0.141
474	ENSDARG00000008803	marcksb	myristoylated alanine-rich protein kinase C substrate b	5.66E-05	2.28E-09	-0.2786641	0.049	0.184
475	ENSDARG00000024160	hao1	hydroxyacid oxidase (glycolate oxidase) 1	5.94E-05	2.39E-09	-0.570122468	0.063	0.198
476	ENSDARG00000014626	dlx3b	distal-less homeobox 3b	5.97E-05	2.40E-09	-0.303003653	0.021	0.145
477	ENSDARG00000062590	pleca	plectin a	6.91E-05	2.78E-09	-0.335557886	0.14	0.295
478	ENSDARG00000035882	rida	reactive intermediate imine deaminase A homolog	7.59E-05	3.05E-09	-0.359935664	0.157	0.309
479	ENSDARG00000098315	cyp1a	cytochrome P450, family 1, subfamily A	7.69E-05	3.10E-09	-0.5056228	0.066	0.204
480	ENSDARG00000036171	rnasel3	ribonuclease like 3	7.78E-05	3.13E-09	-0.39029538	0.028	0.153
481	ENSDARG00000068996	hist2h2l	histone 2, H2, like	8.30E-05	3.34E-09	-0.282282098	0.227	0.383
482	ENSDARG00000045947	hrc	histidine rich calcium binding protein	9.17E-05	3.69E-09	-0.567685128	0.024	0.148
483	ENSDARG00000076532	si:ch211-222l21.1	si:ch211-222l21.1	9.45E-05	3.81E-09	-0.76690291	0.699	0.719
484	ENSDARG00000037281	fgg	fibrinogen gamma chain	0.000105862	4.26E-09	-1.68789623	0.196	0.328
485	ENSDARG00000029230	pnp4b	purine nucleoside phosphorylase 4b	0.000107759	4.34E-09	-0.982000359	0.161	0.294
486	ENSDARG00000045089	si:ch211-270n8.1	si:ch211-270n8.1	0.000109514	4.41E-09	-1.09390196	0.08	0.214
487	ENSDARG00000023062	cyr61	cysteine-rich, angiogenic inducer, 61 [Source:ZFIN;Acc:ZDB-GENE-040426-3]	0.000122022	4.91E-09	-0.487460507	0.08	0.22
488	ENSDARG00000038312	rcl1	RNA terminal phosphate cyclase-like 1	0.000124508	5.01E-09	-0.309327182	0.171	0.315
489	ENSDARG00000097959	si:dkey-248g15.3	si:dkey-248g15.3	0.000126658	5.10E-09	0.255049519	0.486	0.327
490	ENSDARG00000102442	IZUMO1R	zgc:165502 [Source:ZFIN;Acc:ZDB-GENE-070615-23]	0.000142093	5.72E-09	0.490749431	0.203	0.099
491	ENSDARG00000071586	tgfbi	transforming growth factor, beta-induced	0.000142561	5.74E-09	-0.314529482	0.003	0.113
492	ENSDARG00000074790	rab5if	RAB5 interacting factor	0.00014288	5.75E-09	-0.288446617	0.346	0.477
493	ENSDARG00000007024	uox	urate oxidase	0.000152834	6.15E-09	-1.24127027	0.105	0.238
494	ENSDARG00000063908	mt-co2	cytochrome c oxidase II, mitochondrial	0.000153452	6.18E-09	0.252147011	1	0.997
495	ENSDARG00000015015	tspan18b	tetraspanin 18b	0.00015688	6.32E-09	-0.291499645	0.021	0.14
496	ENSDARG00000019492	shbg	sex hormone-binding globulin	0.000170403	6.86E-09	-0.284768417	0.031	0.157
497	ENSDARG00000068432	si:dkey-56m19.5	si:dkey-56m19.5	0.000213159	8.58E-09	-0.279483193	0.066	0.205
498	ENSDARG00000032553	egln3	egl-9 family hypoxia-inducible factor 3	0.000226444	9.12E-09	0.280777807	0.514	0.369
499	ENSDARG00000062171	olfml3b	olfactomedin-like 3b	0.000244429	9.84E-09	-0.250201207	0.003	0.11
500	ENSDARG00000044356	tp63	tumor protein p63	0.000247289	9.96E-09	-0.346521796	0.01	0.121
501	ENSDARG00000018478	agxtb	alanine--glyoxylate and serine--pyruvate aminotransferase b	0.000251688	1.01E-08	-0.815489227	0.091	0.225
502	ENSDARG00000023963	tpm4a	tropomyosin 4a	0.00029112	1.17E-08	-0.717941889	0.297	0.43
503	ENSDARG00000026766	bcl2l10	BCL2 like 10	0.000300187	1.21E-08	-0.352592223	0.241	0.388
504	ENSDARG00000012694	c3a.1	complement component c3a, duplicate 1	0.000308097	1.24E-08	-0.917955778	0.084	0.214
505	ENSDARG00000075369	nck1b	NCK adaptor protein 1b	0.000342328	1.38E-08	-0.286731367	0.161	0.3
506	ENSDARG00000076043	si:dkeyp-73d8.9	si:dkeyp-73d8.9	0.000360862	1.45E-08	-0.64710659	0.017	0.13
507	ENSDARG00000035308	grb10b	growth factor receptor-bound protein 10b	0.000395446	1.59E-08	-0.292730286	0.108	0.254
508	ENSDARG00000017676	mmp2	matrix metallopeptidase 2	0.000396344	1.60E-08	-0.306362248	0.024	0.141
509	ENSDARG00000090286	serpina1	serpin peptidase inhibitor, clade A (alpha-1 antiproteinase, antitrypsin), member 1	0.000424863	1.71E-08	-1.692132	0.143	0.271
510	ENSDARG00000055036	itih3a	inter-alpha-trypsin inhibitor heavy chain 3a	0.000470172	1.89E-08	-0.336993523	0.042	0.162
511	ENSDARG00000037012	slc3a2b	solute carrier family 3 member 2b	0.00059816	2.41E-08	-0.361694662	0.28	0.424
512	ENSDARG00000038439	fabp10a	fatty acid binding protein 10a, liver basic	0.000637048	2.57E-08	-2.977392679	0.888	0.894
513	ENSDARG00000039034	marcksl1a	MARCKS-like 1a	0.000655839	2.64E-08	-0.679292444	0.36	0.502
514	ENSDARG00000017299	fabp11a	fatty acid binding protein 11a	0.000704558	2.84E-08	-1.369418244	0.056	0.178
515	ENSDARG00000105562	si:dkey-23i12.7	si:dkey-23i12.7	0.000714753	2.88E-08	-0.327620624	0.045	0.167
516	ENSDARG00000025670	fstl3	follistatin-like 3 (secreted glycoprotein)	0.000782548	3.15E-08	-0.613864296	0.045	0.169
517	ENSDARG00000094041	krt17	keratin 17	0.001027975	4.14E-08	-1.53704172	0.042	0.159
518	ENSDARG00000055439	adamtsl7	ADAMTS-like 7	0.001236214	4.98E-08	-0.308642082	0.003	0.101
519	ENSDARG00000055514	icn2	ictacalcin 2	0.001276391	5.14E-08	-2.534511957	0.308	0.424
520	ENSDARG00000019532	fads2	fatty acid desaturase 2	0.001498451	6.03E-08	-0.27691006	0.042	0.158
521	ENSDARG00000076838	apom	apolipoprotein M	0.001643997	6.62E-08	-1.663807681	0.168	0.286
522	ENSDARG00000017775	atp5mc3a	ATP synthase membrane subunit c locus 3a	0.001679991	6.76E-08	-0.263767314	0.734	0.778
523	ENSDARG00000026611	socs3b	suppressor of cytokine signaling 3b	0.001720201	6.93E-08	-0.38695712	0.252	0.381
524	ENSDARG00000058557	il11b	interleukin 11b	0.001738316	7.00E-08	-0.320830967	0.007	0.105
525	ENSDARG00000098635	irf2bp2b	interferon regulatory factor 2 binding protein 2b	0.001807145	7.28E-08	-0.2718082	0.234	0.382
526	ENSDARG00000008030	myl9b	myosin, light chain 9b, regulatory	0.001816099	7.31E-08	-0.626543964	0.217	0.352
527	ENSDARG00000015557	zgc:100829	zgc:100829	0.001835159	7.39E-08	-0.297613606	0.133	0.263
528	ENSDARG00000070078	abcb11b	ATP-binding cassette, sub-family B (MDR/TAP), member 11b	0.002004994	8.07E-08	-0.27774149	0.035	0.147
529	ENSDARG00000074242	serbp1a	SERPINE1 mRNA binding protein 1a	0.002165833	8.72E-08	-0.255388534	0.951	0.952
530	ENSDARG00000010572	slc25a25a	solute carrier family 25 member 25a	0.002222235	8.95E-08	-0.40836277	0.203	0.337
531	ENSDARG00000039832	gsta.2	glutathione S-transferase, alpha tandem duplicate 2	0.002321914	9.35E-08	0.270035829	0.203	0.101
532	ENSDARG00000009018	rhbg	Rh family, B glycoprotein (gene/pseudogene)	0.002419035	9.74E-08	-0.669976714	0.024	0.131
533	ENSDARG00000042620	gstr	glutathione S-transferase rho	0.002578533	1.04E-07	0.35670012	0.661	0.518
534	ENSDARG00000004169	stmn1a	stathmin 1a	0.002600768	1.05E-07	-0.437756894	0.07	0.196
535	ENSDARG00000010250	nqo1	NAD(P)H dehydrogenase, quinone 1	0.002703885	1.09E-07	-0.274172783	0.126	0.258
536	ENSDARG00000036577	atp6v0cb	ATPase H+ transporting V0 subunit cb	0.002839128	1.14E-07	-0.278225506	0.021	0.126
537	ENSDARG00000070266	spock3	SPARC (osteonectin), cwcv and kazal like domains proteoglycan 3	0.002862212	1.15E-07	0.62500306	0.115	0.046
538	ENSDARG00000100446	si:ch211-286o17.1	si:ch211-286o17.1	0.003209289	1.29E-07	-0.28809288	0.017	0.118
539	ENSDARG00000103199	si:dkey-247k7.2	si:dkey-247k7.2	0.003399631	1.37E-07	-1.337758537	0.073	0.189
540	ENSDARG00000019815	fn1a	fibronectin 1a	0.003594521	1.45E-07	-0.348296811	0.038	0.15
541	ENSDARG00000017860	rgs5b	regulator of G protein signaling 5b	0.003806576	1.53E-07	-0.52391914	0.028	0.133
542	ENSDARG00000063905	mt-co1	cytochrome c oxidase I, mitochondrial	0.00387203	1.56E-07	0.272236824	1	0.984
543	ENSDARG00000056498	crp2	C-reactive protein 2	0.004459762	1.80E-07	-1.481865587	0.126	0.245
544	ENSDARG00000020239	lpin1	lipin 1	0.004583589	1.85E-07	-0.394945169	0.038	0.15
545	ENSDARG00000104702	cat	catalase	0.004697374	1.89E-07	-0.430194734	0.164	0.289
546	ENSDARG00000008969	fgb	fibrinogen beta chain	0.005145593	2.07E-07	-1.403786169	0.143	0.256
547	ENSDARG00000106873	LO018188.1	synaptopodin [Source:NCBI gene;Acc:100536545]	0.005341684	2.15E-07	-0.289810008	0.052	0.168
548	ENSDARG00000020741	fga	fibrinogen alpha chain	0.005658145	2.28E-07	-1.003292707	0.122	0.238
549	ENSDARG00000003570	hsp90b1	heat shock protein 90, beta (grp94), member 1	0.006061197	2.44E-07	-0.450180818	0.322	0.444
550	ENSDARG00000092170	apoc1	apolipoprotein C-I	0.006180305	2.49E-07	-2.086948181	0.273	0.374
551	ENSDARG00000074749	abca12	ATP-binding cassette, sub-family A (ABC1), member 12	0.007286414	2.93E-07	0.283845923	0.234	0.126
552	ENSDARG00000104359	anxa1c	annexin A1c	0.007501191	3.02E-07	-1.24864698	0.08	0.192
553	ENSDARG00000008305	hand2	heart and neural crest derivatives expressed 2	0.007762573	3.13E-07	-0.274670767	0.01	0.102
554	ENSDARG00000054916	eif4ebp3	eukaryotic translation initiation factor 4E binding protein 3	0.009182095	3.70E-07	-0.321186272	0.147	0.277
555	ENSDARG00000092947	cyt1	type I cytokeratin, enveloping layer	0.009783845	3.94E-07	-3.080844734	0.528	0.581
556	ENSDARG00000036832	cyt1l	type I cytokeratin, enveloping layer, like	0.010815164	4.35E-07	-2.381379541	0.269	0.379
557	ENSDARG00000053973	fetub	fetuin B	0.011681149	4.70E-07	-1.738005766	0.287	0.386
558	ENSDARG00000103799	kars	lysyl-tRNA synthetase [Source:ZFIN;Acc:ZDB-GENE-021115-8]	0.01263994	5.09E-07	0.411190947	0.612	0.507
559	ENSDARG00000037116	cxcl12a	chemokine (C-X-C motif) ligand 12a (stromal cell-derived factor 1)	0.012698986	5.11E-07	-0.450262943	0.014	0.105
560	ENSDARG00000102583	il4r.1	interleukin 4 receptor, tandem duplicate 1	0.013133302	5.29E-07	-0.36117483	0.22	0.332
561	ENSDARG00000019601	col12a1b	collagen, type XII, alpha 1b	0.013618193	5.48E-07	-0.299094177	0.028	0.125
562	ENSDARG00000051975	cd99	CD99 molecule	0.014744483	5.94E-07	-0.359956463	0.231	0.342
563	ENSDARG00000004296	ambp	alpha-1-microglobulin/bikunin precursor	0.015315135	6.17E-07	-0.955706261	0.105	0.211
564	ENSDARG00000101762	fah	fumarylacetoacetate hydrolase (fumarylacetoacetase)	0.016622845	6.69E-07	-0.358007687	0.206	0.321
565	ENSDARG00000077811	sox11a	SRY-box transcription factor 11a	0.017519376	7.05E-07	-0.269108544	0.059	0.167
566	ENSDARG00000039269	arg2	arginase 2	0.017937645	7.22E-07	0.33529179	0.507	0.375
567	ENSDARG00000010194	eif4bb	eukaryotic translation initiation factor 4Bb	0.01946424	7.84E-07	-0.254890409	0.315	0.441
568	ENSDARG00000100442	cfh	complement factor H	0.020677179	8.33E-07	-0.440335564	0.059	0.164
569	ENSDARG00000009001	pdia6	protein disulfide isomerase family A, member 6	0.021924151	8.83E-07	-0.275089553	0.227	0.358
570	ENSDARG00000022767	apobb.1	apolipoprotein Bb, tandem duplicate 1	0.024534365	9.88E-07	-1.272253823	0.273	0.361
571	ENSDARG00000063917	mt-nd4		0.025049276	1.01E-06	0.312159902	0.99	0.941
572	ENSDARG00000006588	zgc:111983	zgc:111983	0.025139356	1.01E-06	-1.53252869	0.094	0.2
573	ENSDARG00000078322	col12a1a	collagen, type XII, alpha 1a	0.025373173	1.02E-06	-0.433490567	0.108	0.22
574	ENSDARG00000099200	zgc:123103	zgc:123103	0.026629011	1.07E-06	-2.013199664	0.224	0.326
575	ENSDARG00000039892	gnpnat1	glucosamine-phosphate N-acetyltransferase 1	0.027698062	1.12E-06	0.321409521	0.357	0.239
576	ENSDARG00000103775	thbs1a	thrombospondin 1a	0.030130739	1.21E-06	-0.548560159	0.063	0.167
577	ENSDARG00000007275	si:ch211-251b21.1	si:ch211-251b21.1	0.031027982	1.25E-06	-0.756056795	0.028	0.12
578	ENSDARG00000097157	si:ch211-207n23.2	si:ch211-207n23.2	0.03250063	1.31E-06	-1.075988289	0.063	0.164
579	ENSDARG00000078473	nucks1a	nuclear casein kinase and cyclin-dependent kinase substrate 1a	0.034489628	1.39E-06	-0.312569026	0.255	0.379
580	ENSDARG00000026865	fam107b	family with sequence similarity 107 member B	0.037122109	1.49E-06	-0.385521949	0.238	0.349
581	ENSDARG00000061436	col6a2	collagen, type VI, alpha 2	0.037438238	1.51E-06	-0.387721841	0.031	0.123
582	ENSDARG00000027088	ptgdsb.1	prostaglandin D2 synthase b, tandem duplicate 1	0.045576454	1.84E-06	-1.688719491	0.185	0.301
583	ENSDARG00000054616	cldni	claudin i	0.048053868	1.94E-06	-1.441970247	0.182	0.294
584	ENSDARG00000070959	si:ch211-288g17.3	si:ch211-288g17.3	0.050139394	2.02E-06	-0.283576842	0.213	0.34
585	ENSDARG00000089645	si:ch1073-406l10.2	si:ch1073-406l10.2	0.05110025	2.06E-06	-0.281668487	0.024	0.114
586	ENSDARG00000099312	jpt1b	Jupiter microtubule associated homolog 1b	0.053335987	2.15E-06	-0.461285775	0.378	0.472
587	ENSDARG00000043442	zgc:153665	zgc:153665	0.055862674	2.25E-06	-0.59093987	0.049	0.145
588	ENSDARG00000079589	si:dkeyp-73d8.6	si:dkeyp-73d8.6	0.05758556	2.32E-06	-0.419097506	0.017	0.102
589	ENSDARG00000026165	col11a1a	collagen, type XI, alpha 1a	0.060266061	2.43E-06	-0.392368552	0.028	0.117
590	ENSDARG00000029905	phyhd1	phytanoyl-CoA dioxygenase domain containing 1	0.060280775	2.43E-06	-0.250215402	0.108	0.216
591	ENSDARG00000002644	rgs5a	regulator of G protein signaling 5a	0.06075414	2.45E-06	-0.611192279	0.08	0.185
592	ENSDARG00000019949	serpinh1b	serpin peptidase inhibitor, clade H (heat shock protein 47), member 1b	0.06410657	2.58E-06	-0.52890987	0.063	0.162
593	ENSDARG00000041569	ces2	carboxylesterase 2 (intestine, liver) [Source:ZFIN;Acc:ZDB-GENE-061013-99]	0.073175395	2.95E-06	-1.461566443	0.143	0.243
594	ENSDARG00000035018	thy1	Thy-1 cell surface antigen	0.094304284	3.80E-06	-0.390502236	0.021	0.105
595	ENSDARG00000103979	calr3a	calreticulin 3a	0.118133662	4.76E-06	-0.319978763	0.409	0.49
596	ENSDARG00000075666	tsc22d3	TSC22 domain family, member 3	0.141837075	5.71E-06	-0.325059849	0.147	0.252
597	ENSDARG00000025348	igfbp5b	insulin-like growth factor binding protein 5b	0.152803097	6.15E-06	-0.274388592	0.038	0.127
598	ENSDARG00000093936	si:dkeyp-1h4.6	si:dkeyp-1h4.6	0.169301496	6.82E-06	-0.749317472	0.024	0.105
599	ENSDARG00000103919	si:ch73-1a9.3	si:ch73-1a9.3	0.198691605	8.00E-06	-0.451823439	0.689	0.745
600	ENSDARG00000053912	fbl	fibrillarin	0.201863005	8.13E-06	-0.308647966	0.36	0.475
601	ENSDARG00000090850	serpina1l	serine (or cysteine) proteinase inhibitor, clade A (alpha-1 antiproteinase, antitrypsin), member 1, like	0.211469929	8.52E-06	-1.65256438	0.178	0.268
602	ENSDARG00000038199	cdab	cytidine deaminase b	0.214472591	8.64E-06	-0.494958939	0.094	0.186
603	ENSDARG00000053129	carhsp1	calcium regulated heat stable protein 1	0.221492513	8.92E-06	-0.260600072	0.171	0.276
604	ENSDARG00000031683	fosab	v-fos FBJ murine osteosarcoma viral oncogene homolog Ab	0.223874537	9.01E-06	-0.455183993	0.689	0.739
605	ENSDARG00000056627	cxcl14	chemokine (C-X-C motif) ligand 14	0.239287961	9.64E-06	-0.341731248	0.077	0.173
606	ENSDARG00000068257	kcne4	potassium voltage-gated channel, Isk-related family, member 4	0.248430168	1.00E-05	-0.622358273	0.028	0.108
607	ENSDARG00000053990	hmgb2b	high mobility group box 2b	0.258438536	1.04E-05	-0.454531968	0.465	0.553
608	ENSDARG00000036162	hnrnpa0b	heterogeneous nuclear ribonucleoprotein A0b	0.336969282	1.36E-05	-0.349148635	0.647	0.69
609	ENSDARG00000022615	si:ch211-241e1.3	si:ch211-241e1.3	0.354619726	1.43E-05	-0.411734641	0.042	0.126
610	ENSDARG00000058389	ccl19a.1	chemokine (C-C motif) ligand 19a, tandem duplicate 1	0.36258293	1.46E-05	-0.420946352	0.056	0.145
611	ENSDARG00000057121	c7b	complement component 7b	0.367205371	1.48E-05	-0.350486114	0.056	0.144
612	ENSDARG00000075015	soul5	heme-binding protein soul5	0.39593321	1.59E-05	-0.332205767	0.147	0.249
613	ENSDARG00000045929	oaz2a	ornithine decarboxylase antizyme 2a	0.450741136	1.82E-05	-0.260155305	0.059	0.149
614	ENSDARG00000027063	arpc1b	actin related protein 2/3 complex, subunit 1B	0.463925865	1.87E-05	-0.280997504	0.063	0.149
615	ENSDARG00000093313	ubb	ubiquitin B	0.473512994	1.91E-05	0.253280653	0.766	0.653
616	ENSDARG00000037861	slc2a3b	solute carrier family 2 member 3b	0.488269365	1.97E-05	-0.260960548	0.063	0.153
617	ENSDARG00000014572	chpt1	choline phosphotransferase 1	0.561265447	2.26E-05	-0.25014085	0.178	0.271
618	ENSDARG00000087188	nfil3-6	nuclear factor, interleukin 3 regulated, member 6	0.575881516	2.32E-05	-0.297823039	0.252	0.35
619	ENSDARG00000020761	arrdc2	arrestin domain containing 2	0.59622947	2.40E-05	-0.332517698	0.175	0.273
620	ENSDARG00000018898	zfand5a	zinc finger, AN1-type domain 5a	0.674932196	2.72E-05	-0.312721564	0.406	0.488
621	ENSDARG00000032405	ckap4	cytoskeleton associated protein 4	0.722280236	2.91E-05	-0.397692102	0.199	0.298
622	ENSDARG00000014488	ca2	carbonic anhydrase II	1	0.236148268	0.781611565	0.336	0.302
623	ENSDARG00000093549	selenop	selenoprotein P	1	0.044288766	0.423928402	0.451	0.468
624	ENSDARG00000041108	ctsh	cathepsin H	1	0.142820148	0.380230494	0.206	0.188
625	ENSDARG00000039150	lgmn	legumain	1	0.141359029	0.313700306	0.28	0.246
626	ENSDARG00000086842	dap1b	death associated protein 1b	1	0.010818256	0.298528616	0.734	0.672
627	ENSDARG00000013871	slc5a1	solute carrier family 5 member 1	1	0.000350043	0.294555607	0.168	0.101
628	ENSDARG00000007836	ctsla	cathepsin La	1	0.000715304	0.282356045	0.927	0.827
629	ENSDARG00000075121	hbegfa	heparin-binding EGF-like growth factor a	1	0.085008683	-0.250271766	0.727	0.607
630	ENSDARG00000004830	flot2a	flotillin 2a	1	0.017217503	-0.250533835	0.521	0.53
631	ENSDARG00000099510	cnn3a	calponin 3, acidic a	1	0.000365557	-0.251282666	0.413	0.475
632	ENSDARG00000100223	gpa33a	glycoprotein A33 (transmembrane), paralog a	1	0.000116724	-0.252790549	0.126	0.21
633	ENSDARG00000089368	hopx	HOP homeobox	1	0.027727181	-0.252822643	0.322	0.385
634	ENSDARG00000055876	msmo1	methylsterol monooxygenase 1	1	0.360890416	-0.254120243	0.423	0.368
635	ENSDARG00000030125	sox7	SRY-box transcription factor 7	1	0.000393984	-0.256035852	0.045	0.11
636	ENSDARG00000007960	hnrnpaba	heterogeneous nuclear ribonucleoprotein A/Ba	1	0.011074007	-0.256971244	0.916	0.871
637	ENSDARG00000104347	rtn4b	reticulon 4b	1	0.94801641	-0.259388871	0.287	0.262
638	ENSDARG00000098746	dhrs13l1	dehydrogenase/reductase (SDR family) member 13 like 1	1	0.390355942	-0.259511112	0.304	0.252
639	ENSDARG00000056481	vat1	vesicle amine transport 1	1	0.224540114	-0.262168968	0.154	0.168
640	ENSDARG00000071082	p4ha1b	prolyl 4-hydroxylase, alpha polypeptide I b	1	0.029877655	-0.262901661	0.269	0.306
641	ENSDARG00000043133	cldnf	claudin f	1	0.000163029	-0.262927202	0.045	0.118
642	ENSDARG00000070780	rln3a	relaxin 3a	1	0.015459752	-0.267553598	0.22	0.156
643	ENSDARG00000059906	sdc4	syndecan 4	1	0.799005965	-0.267745804	0.958	0.892
644	ENSDARG00000014727	acox1	acyl-CoA oxidase 1, palmitoyl	1	0.000370116	-0.268916492	0.199	0.27
645	ENSDARG00000031317	ppdpfb	pancreatic progenitor cell differentiation and proliferation factor b	1	0.030770567	-0.269849545	0.944	0.919
646	ENSDARG00000041607	eif4ebp3l	eukaryotic translation initiation factor 4E binding protein 3, like	1	0.001455771	-0.270889029	0.388	0.452
647	ENSDARG00000069708	cdc34a	cell division cycle 34 homolog (S. cerevisiae) a	1	0.004106449	-0.271760565	0.14	0.195
648	ENSDARG00000043848	sod1	superoxide dismutase 1, soluble	1	0.328291829	-0.276619939	0.885	0.795
649	ENSDARG00000078859	g0s2	G0/G1 switch 2	1	0.540733557	-0.277135289	0.259	0.234
650	ENSDARG00000013561	pgm1	phosphoglucomutase 1	1	0.004484967	-0.277421246	0.283	0.328
651	ENSDARG00000102076	spink2.1	serine peptidase inhibitor, Kazal type 2, tandem duplicate 1	1	0.007306936	-0.2808337	0.259	0.306
652	ENSDARG00000101813	nap1l1	nucleosome assembly protein 1-like 1	1	0.000662048	-0.283722668	0.619	0.641
653	ENSDARG00000000069	dap	death-associated protein	1	0.113470823	-0.2839275	0.549	0.51
654	ENSDARG00000055705	f5	coagulation factor V	1	0.012461036	-0.284227879	0.126	0.17
655	ENSDARG00000052705	pkp1b	plakophilin 1b	1	0.004701351	-0.284586731	0.126	0.187
656	ENSDARG00000038559	h1f0	H1 histone family, member 0 [Source:ZFIN;Acc:ZDB-GENE-030131-337]	1	0.007636612	-0.28546956	0.587	0.623
657	ENSDARG00000020504	h3f3b.1	H3 histone, family 3A	1	0.20444481	-0.286017984	0.818	0.764
658	ENSDARG00000092033	si:dkey-239h2.3	si:dkey-239h2.3	1	0.000330923	-0.291698835	0.175	0.258
659	ENSDARG00000045132	vdac1	voltage-dependent anion channel 1	1	6.11E-05	-0.293714017	0.521	0.594
660	ENSDARG00000053485	aldh6a1	aldehyde dehydrogenase 6 family, member A1	1	0.298631985	-0.2939912	0.587	0.538
661	ENSDARG00000021811	calm3a	calmodulin 3a (phosphorylase kinase, delta)	1	0.496913155	-0.294187479	0.43	0.419
662	ENSDARG00000099730	pkma	pyruvate kinase M1/2a	1	0.000125967	-0.296408901	0.759	0.623
663	ENSDARG00000102883	sptbn1	spectrin, beta, non-erythrocytic 1	1	0.442968408	-0.297082133	0.343	0.319
664	ENSDARG00000097102	si:ch73-281n10.2	si:ch73-281n10.2	1	0.002856487	-0.297663796	0.503	0.548
665	ENSDARG00000101074	glud1b	glutamate dehydrogenase 1b	1	0.280363216	-0.298729876	0.685	0.574
666	ENSDARG00000021443	zfp36l1b	zinc finger protein 36, C3H type-like 1b	1	0.333069783	-0.29895482	0.65	0.579
667	ENSDARG00000010625	clic2	chloride intracellular channel 2	1	0.951775544	-0.302624872	0.297	0.283
668	ENSDARG00000054155	pcna	proliferating cell nuclear antigen	1	6.92E-05	-0.303092972	0.182	0.275
669	ENSDARG00000077004	aldh1l1	aldehyde dehydrogenase 1 family, member L1	1	0.164076511	-0.306663253	0.273	0.276
670	ENSDARG00000103342	wu:fa56d06	wu:fa56d06	1	0.000297026	-0.30888068	0.045	0.111
671	ENSDARG00000012450	vmp1	vacuole membrane protein 1	1	0.002878085	-0.308956459	0.28	0.356
672	ENSDARG00000031495	seta	SET nuclear proto-oncogene a	1	0.001922098	-0.310271162	0.566	0.586
673	ENSDARG00000032639	cd36	CD36 molecule (thrombospondin receptor)	1	0.082213134	-0.31078224	0.098	0.126
674	ENSDARG00000040432	klf2b	Kruppel-like factor 2b	1	0.028176179	-0.314155712	0.136	0.18
675	ENSDARG00000103846	hspa5	heat shock protein 5	1	0.005613471	-0.314324583	0.664	0.685
676	ENSDARG00000035852	cart3	cocaine- and amphetamine-regulated transcript 3	1	0.001216438	-0.314932787	0.056	0.116
677	ENSDARG00000100020	pim1	Pim-1 proto-oncogene, serine/threonine kinase	1	0.07241883	-0.315979493	0.577	0.568
678	ENSDARG00000023299	snu13b	SNU13 homolog, small nuclear ribonucleoprotein b (U4/U6.U5)	1	0.003482371	-0.319722453	0.577	0.589
679	ENSDARG00000040009	palld	palladin, cytoskeletal associated protein	1	0.867716303	-0.319841067	0.423	0.382
680	ENSDARG00000097478	qkia	QKI, KH domain containing, RNA binding a	1	0.003716337	-0.324846743	0.51	0.521
681	ENSDARG00000013522	pck1	phosphoenolpyruvate carboxykinase 1 (soluble)	1	0.297722405	-0.333574475	0.339	0.343
682	ENSDARG00000010246	prmt1	protein arginine methyltransferase 1	1	0.000237494	-0.33499985	0.559	0.602
683	ENSDARG00000031981	pcbd1	pterin-4 alpha-carbinolamine dehydratase/dimerization cofactor of hepatocyte nuclear factor 1 alpha	1	0.045922994	-0.343652943	0.297	0.306
684	ENSDARG00000010785	thbs1b	thrombospondin 1b	1	0.16592078	-0.347999914	0.147	0.167
685	ENSDARG00000042428	gstt1a	glutathione S-transferase theta 1a	1	0.043476853	-0.348839202	0.367	0.381
686	ENSDARG00000100003	glulb	glutamate-ammonia ligase (glutamine synthase) b	1	0.000289602	-0.351853014	0.339	0.404
687	ENSDARG00000002710	ncl	nucleolin	1	0.000234744	-0.358633004	0.748	0.772
688	ENSDARG00000002986	gda	guanine deaminase	1	0.352591337	-0.359067121	0.238	0.235
689	ENSDARG00000006497	rtn1a	reticulon 1a	1	0.003349075	-0.360160705	0.122	0.186
690	ENSDARG00000023290	fabp3	fatty acid binding protein 3, muscle and heart	1	0.000189085	-0.360348449	0.65	0.671
691	ENSDARG00000094929	apoa4b.2	apolipoprotein A-IV b, tandem duplicate 2	1	0.099889216	-0.360726344	0.126	0.157
692	ENSDARG00000004539	ptgs2a	prostaglandin-endoperoxide synthase 2a	1	0.624097002	-0.36154987	0.29	0.296
693	ENSDARG00000002745	tdh	L-threonine dehydrogenase	1	0.011875629	-0.363363177	0.441	0.461
694	ENSDARG00000041623	mt2	metallothionein 2	1	0.963082616	-0.363739751	0.231	0.226
695	ENSDARG00000005191	ahcy	adenosylhomocysteinase	1	0.005628757	-0.363926491	0.678	0.712
696	ENSDARG00000006220	ugt1a7	UDP glucuronosyltransferase 1 family, polypeptide A7	1	0.489028579	-0.377987521	0.367	0.339
697	ENSDARG00000052712	suclg1	succinate-CoA ligase, alpha subunit	1	0.013967016	-0.384678733	0.678	0.635
698	ENSDARG00000074613	si:ch211-240l19.6	si:ch211-240l19.6	1	0.197164493	-0.38547865	0.084	0.107
699	ENSDARG00000042018	fhl2a	four and a half LIM domains 2a	1	0.000454164	-0.386015104	0.045	0.108
700	ENSDARG00000056725	hmgb3a	high mobility group box 3a	1	0.868464236	-0.387610685	0.451	0.38
701	ENSDARG00000043180	gpd1b	glycerol-3-phosphate dehydrogenase 1b	1	0.000230015	-0.395367129	0.161	0.239
702	ENSDARG00000014329	npm1a	nucleophosmin 1a	1	6.32E-05	-0.398700285	0.769	0.803
703	ENSDARG00000060457	pmp22b	peripheral myelin protein 22b	1	0.174642622	-0.408544496	0.402	0.406
704	ENSDARG00000035890	fuca1.1	alpha-L-fucosidase 1, tandem duplicate 1	1	0.133399199	-0.409220028	0.213	0.235
705	ENSDARG00000052099	agxta	alanine--glyoxylate and serine--pyruvate aminotransferase a	1	0.000410038	-0.41465645	0.143	0.21
706	ENSDARG00000103672	cirbpa	cold inducible RNA binding protein a	1	0.000254575	-0.415253224	0.979	0.918
707	ENSDARG00000017772	mdh1aa	malate dehydrogenase 1Aa, NAD (soluble)	1	0.381370962	-0.419077965	0.685	0.613
708	ENSDARG00000019702	aldocb	aldolase C, fructose-bisphosphate, b	1	0.04342316	-0.422581199	0.552	0.497
709	ENSDARG00000087693	atox1	antioxidant 1 copper chaperone	1	0.00085737	-0.433996605	0.762	0.7
710	ENSDARG00000070702	s100v2	S100 calcium binding protein V2	1	0.019097388	-0.439329292	0.378	0.407
711	ENSDARG00000091234	si:ch73-335l21.4	si:ch73-335l21.4	1	0.847450251	-0.443812534	0.731	0.685
712	ENSDARG00000052734	hmgcra	3-hydroxy-3-methylglutaryl-CoA reductase a	1	0.068287187	-0.462740509	0.255	0.277
713	ENSDARG00000074390	tmem176l.4	transmembrane protein 176l.4	1	0.123761981	-0.468627266	0.182	0.202
714	ENSDARG00000053684	aldob	aldolase b, fructose-bisphosphate	1	0.00148873	-0.471350155	0.916	0.726
715	ENSDARG00000074201	flna	filamin A, alpha (actin binding protein 280)	1	0.113714057	-0.473609425	0.469	0.459
716	ENSDARG00000069192	zgc:163030	zgc:163030	1	0.006414012	-0.486445865	0.08	0.13
717	ENSDARG00000097902	si:ch73-204p21.2	si:ch73-204p21.2	1	0.069984038	-0.486904115	0.101	0.129
718	ENSDARG00000043128	cldne	claudin e	1	0.004909592	-0.497591307	0.15	0.212
719	ENSDARG00000012194	scp2a	sterol carrier protein 2a	1	0.299075858	-0.500782799	0.402	0.354
720	ENSDARG00000039914	gapdhs	glyceraldehyde-3-phosphate dehydrogenase, spermatogenic	1	0.003992839	-0.514303714	0.79	0.789
721	ENSDARG00000033227	lect2l	leukocyte cell-derived chemotaxin 2 like	1	0.331545205	-0.516317437	0.266	0.265
722	ENSDARG00000078674	hspb9	heat shock protein, alpha-crystallin-related, 9	1	0.016639615	-0.526117019	0.066	0.108
723	ENSDARG00000052336	ociad2	OCIA domain containing 2	1	0.632961725	-0.527475328	0.35	0.32
724	ENSDARG00000029722	hmgb2a	high mobility group box 2a	1	0.001232146	-0.531817661	0.822	0.779
725	ENSDARG00000100635	chia.1	chitinase, acidic.1	1	0.000447219	-0.537881558	0.045	0.109
726	ENSDARG00000039579	cfd	complement factor D (adipsin)	1	0.000686133	-0.56190513	0.129	0.209
727	ENSDARG00000092916	mlnl	motilin-like	1	0.200834718	-0.563939946	0.101	0.123
728	ENSDARG00000054942	lgals2a	lectin, galactoside-binding, soluble, 2a	1	0.012826474	-0.5688685	0.084	0.13
729	ENSDARG00000026726	anxa1a	annexin A1a	1	0.000172228	-0.579450008	0.28	0.37
730	ENSDARG00000045442	cpb1	carboxypeptidase B1 (tissue)	1	0.627690377	-0.60655739	0.213	0.218
731	ENSDARG00000057437	apodb	apolipoprotein Db	1	0.18251505	-0.611910461	0.129	0.145
732	ENSDARG00000019128	tpm4b	tropomyosin 4b	1	0.015904468	-0.622234028	0.087	0.131
733	ENSDARG00000013856	amy2a	amylase alpha 2A	1	0.169124462	-0.636389742	0.15	0.175
734	ENSDARG00000087093	si:ch211-157c3.4	si:ch211-157c3.4	1	0.099092003	-0.637807116	0.119	0.142
735	ENSDARG00000055046	ponzr5	plac8 onzin related protein 5	1	0.109372581	-0.647371772	0.077	0.103
736	ENSDARG00000004748	zgc:100868	zgc:100868	1	8.57E-05	-0.649092961	0.056	0.131
737	ENSDARG00000012076	apoa1a	apolipoprotein A-Ia	1	0.009255853	-0.649225105	0.573	0.469
738	ENSDARG00000045835	si:dkey-14d8.6	si:dkey-14d8.6	1	0.166632535	-0.673078873	0.161	0.184
739	ENSDARG00000101160	apoa4a	apolipoprotein A-IV a	1	0.044816464	-0.677519169	0.343	0.368
740	ENSDARG00000040295	apoeb	apolipoprotein Eb	1	0.000206832	-0.705053798	0.654	0.482
741	ENSDARG00000099420	nme2b.2	NME/NM23 nucleoside diphosphate kinase 2b, tandem duplicate 2	1	0.005195778	-0.716494002	0.056	0.106
742	ENSDARG00000052578	c6ast4	six-cysteine containing astacin protease 4	1	0.153420155	-0.71964766	0.196	0.222
743	ENSDARG00000045141	aqp8a.1	aquaporin 8a, tandem duplicate 1	1	0.001986127	-0.728947979	0.08	0.142
744	ENSDARG00000038123	myl9a	myosin, light chain 9a, regulatory	1	0.127940979	-0.731350531	0.122	0.148
745	ENSDARG00000099572	hmgn2	high mobility group nucleosomal binding domain 2	1	0.019414214	-0.73533856	0.706	0.687
746	ENSDARG00000036840	krt15	keratin 15	1	0.000252173	-0.792099821	0.129	0.211
747	ENSDARG00000044975	krt94	keratin 94	1	0.000195164	-0.794407595	0.119	0.204
748	ENSDARG00000001950	ak1	adenylate kinase 1	1	0.536298531	-0.816410988	0.413	0.365
749	ENSDARG00000041065	hspb1	heat shock protein, alpha-crystallin-related, 1	1	0.008041927	-0.823559053	0.245	0.291
750	ENSDARG00000100952	wu:fj16a03	wu:fj16a03	1	0.190210569	-0.825369741	0.378	0.373
751	ENSDARG00000045143	hbbe2	hemoglobin beta embryonic-2	1	0.184095314	-0.916834052	0.08	0.104
752	ENSDARG00000103687	sycn.2	syncollin, tandem duplicate 2	1	0.960600934	-0.916880181	0.28	0.269
753	ENSDARG00000088091	pfn1	profilin 1	1	0.008635686	-0.934780166	0.871	0.688
754	ENSDARG00000102004	apoea	apolipoprotein Ea	1	0.000797906	-0.943235074	0.101	0.17
755	ENSDARG00000020866	apoa4b.2	apolipoprotein A-IV b, tandem duplicate 2	1	0.026141065	-0.951661287	0.339	0.254
756	ENSDARG00000093124	scpp8	secretory calcium-binding phosphoprotein 8	1	0.124312556	-0.961473372	0.091	0.118
757	ENSDARG00000104682	tpm2	tropomyosin 2 (beta)	1	0.050266227	-1.096624136	0.182	0.223
758	ENSDARG00000056744	ela2	elastase 2	1	0.007746097	-1.126941003	0.416	0.469
759	ENSDARG00000007276	ela3l	elastase 3 like	1	0.010670743	-1.134709442	0.36	0.425
760	ENSDARG00000060350	apoda.2	apolipoprotein Da, duplicate 2	1	0.0343277	-1.179525057	0.346	0.398
761	ENSDARG00000042816	mmp9	matrix metallopeptidase 9	1	0.000567353	-1.183488728	0.091	0.158
762	ENSDARG00000016771	tfa	transferrin-a	1	0.00092492	-1.202605079	0.434	0.498
763	ENSDARG00000070844	gamt	guanidinoacetate N-methyltransferase	1	0.021192132	-1.203487678	0.608	0.546
764	ENSDARG00000068457	tnnt3b	troponin T type 3b (skeletal, fast)	1	0.000295376	-1.222607519	0.059	0.128
765	ENSDARG00000102299	cxcl8b.1	chemokine (C-X-C motif) ligand 8b, duplicate 1	1	0.006736784	-1.227095652	0.056	0.103
766	ENSDARG00000021339	cpa5	carboxypeptidase A5	1	0.767821555	-1.25600986	0.36	0.354
767	ENSDARG00000070038	rbp2a	retinol binding protein 2a, cellular	1	7.33E-05	-1.265465331	0.5	0.527
768	ENSDARG00000100582	si:ch211-195b11.3	si:ch211-195b11.3	1	0.771445106	-1.292435774	0.538	0.482
769	ENSDARG00000093844	zgc:136461	zgc:136461	1	0.29049204	-1.314201783	0.448	0.452
770	ENSDARG00000012366	fbp2	fructose-1,6-bisphosphatase 2	1	0.197656045	-1.320004738	0.115	0.14
771	ENSDARG00000099185	chia.2	chitinase, acidic.2	1	0.451921411	-1.326542761	0.301	0.294
772	ENSDARG00000014196	myl1	myosin, light chain 1, alkali%3B skeletal, fast	1	0.034005148	-1.353875499	0.077	0.113
773	ENSDARG00000012395	mmp13a	matrix metallopeptidase 13a	1	0.027924069	-1.371456157	0.189	0.234
774	ENSDARG00000056765	ela2l	elastase 2 like	1	0.117814957	-1.392261345	0.427	0.454
775	ENSDARG00000040298	apoa4b.1	apolipoprotein A-IV b, tandem duplicate 1	1	0.001378298	-1.398598747	0.476	0.487
776	ENSDARG00000045408	tagln	transgelin	1	0.019106628	-1.407504417	0.203	0.253
777	ENSDARG00000068478	gpx4a	glutathione peroxidase 4a	1	0.03805363	-1.407957771	0.545	0.495
778	ENSDARG00000017441	mylz3	myosin, light polypeptide 3, skeletal muscle	1	0.002815331	-1.431013087	0.084	0.142
779	ENSDARG00000039730	zgc:112160	zgc:112160	1	0.043930242	-1.448788738	0.413	0.443
780	ENSDARG00000079274	prss59.1	serine protease 59, tandem duplicate 1	1	0.336582634	-1.451598411	0.542	0.554
781	ENSDARG00000095863	afp4	antifreeze protein type IV	1	0.003852387	-1.538558478	0.591	0.562
782	ENSDARG00000058371	krt5	keratin 5	1	0.000350522	-1.687790773	0.238	0.297
783	ENSDARG00000040799	sst1.1	somatostatin 1, tandem duplicate 1	1	0.067421275	-1.694892429	0.084	0.12
784	ENSDARG00000091996	tcnbb	transcobalamin beta b	1	0.046853713	-1.715776171	0.406	0.327
785	ENSDARG00000045180	acta2	actin alpha 2, smooth muscle	1	0.00290398	-1.736858512	0.161	0.226
786	ENSDARG00000017314	CELA1 (1 of many)	zgc:92745 [Source:ZFIN;Acc:ZDB-GENE-040801-12]	1	0.002272457	-1.783140447	0.668	0.691
787	ENSDARG00000042993	prss1	serine protease 1	1	0.112479394	-1.785631036	0.766	0.768
788	ENSDARG00000090428	ctrb1	chymotrypsinogen B1	1	0.157360872	-1.821094838	0.776	0.756
789	ENSDARG00000073742	prss59.2	serine protease 59, tandem duplicate 2	1	0.077639136	-1.836641118	0.738	0.728
790	ENSDARG00000093628	s100a11	S100 calcium binding protein A11	1	0.709932357	-1.927180894	0.122	0.127
791	ENSDARG00000033161	sst1.2	somatostatin 1, tandem duplicate 2	1	0.003330321	-1.997165459	0.056	0.11
792	ENSDARG00000053254	mylpfa	myosin light chain, phosphorylatable, fast skeletal muscle a	1	0.002337659	-2.002719658	0.213	0.275
793	ENSDARG00000059227	fabp1b.1	fatty acid binding protein 1b, tandem duplicate 1	1	0.143905068	-2.017449778	0.745	0.646
794	ENSDARG00000079443	vipb	vasoactive intestinal peptide b	1	0.378151523	-2.023370701	0.126	0.141
795	ENSDARG00000040907	gcgb	glucagon b	1	0.169030926	-2.067865517	0.192	0.16
796	ENSDARG00000099197	actc1b	actin alpha cardiac muscle 1b	1	0.127960291	-2.18652226	0.273	0.29
797	ENSDARG00000035350	ins	preproinsulin	1	0.887662791	-2.24644376	0.231	0.231
798	ENSDARG00000014190	sst2	somatostatin 2	1	0.105736881	-2.261937848	0.126	0.163
799	ENSDARG00000079296	gcga	glucagon a	1	0.022257891	-2.62105938	0.49	0.507
