# Supplementary material for: Cell-type-specific responses to the microbiota across all tissues of the larval zebrafish
Source: Cell Rep. Author manuscript; Available in PMC 2023 Oct 23. (PMC10423310; doi:10.1016/j.celrep.2023.112095)
Supplement: MMC9 [file NIHMS1880944-supplement-MMC9.zip › DataS3/Figure2_PanelC_GenesLists/cluster5.tsv]

	gene	ZFIN_name	full_name	p_val_adj	p_val	avg_logFC	pct.1	pct.2
1	ENSDARG00000006588	zgc:111983	zgc:111983	0	0	2.728871672	1	0.138
2	ENSDARG00000103199	si:dkey-247k7.2	si:dkey-247k7.2	0	0	2.570651538	1	0.126
3	ENSDARG00000093936	si:dkeyp-1h4.6	si:dkeyp-1h4.6	0	0	2.434369252	0.887	0.047
4	ENSDARG00000097157	si:ch211-207n23.2	si:ch211-207n23.2	0	0	2.429932114	0.977	0.102
5	ENSDARG00000104359	anxa1c	annexin A1c	0	0	2.353721992	1	0.129
6	ENSDARG00000069192	zgc:163030	zgc:163030	0	0	2.132299186	0.961	0.07
7	ENSDARG00000004748	zgc:100868	zgc:100868	0	0	2.129277983	0.965	0.069
8	ENSDARG00000087093	si:ch211-157c3.4	si:ch211-157c3.4	0	0	2.000454227	0.973	0.084
9	ENSDARG00000060682	agr1	anterior gradient 1	0	0	1.946289605	0.965	0.097
10	ENSDARG00000097902	si:ch73-204p21.2	si:ch73-204p21.2	0	0	1.860024045	0.977	0.07
11	ENSDARG00000057437	apodb	apolipoprotein Db	0	0	1.858870474	0.977	0.088
12	ENSDARG00000028096	cldn23a	claudin 23a	0	0	1.660546151	0.949	0.09
13	ENSDARG00000043133	cldnf	claudin f	0	0	1.561055214	0.949	0.057
14	ENSDARG00000093304	si:dkey-221j11.3	si:dkey-221j11.3	0	0	1.470892719	0.844	0.028
15	ENSDARG00000029290	stx11b.1	syntaxin 11b, tandem duplicate 1	0	0	1.455199788	0.938	0.033
16	ENSDARG00000093494	si:ch211-217k17.9	si:ch211-217k17.9	0	0	1.451695166	0.883	0.037
17	ENSDARG00000056836	si:ch211-125o16.4	si:ch211-125o16.4	0	0	1.425402267	0.84	0.039
18	ENSDARG00000103117	tmprss4a	transmembrane serine protease 4a	0	0	1.329277311	0.809	0.059
19	ENSDARG00000103634	CU914622.2	si:ch73-329n5.6 [Source:NCBI gene;Acc:101883339]	0	0	1.232516281	0.751	0.038
20	ENSDARG00000040628	zgc:110333	zgc:110333	0	0	1.206621994	0.817	0.037
21	ENSDARG00000092379	si:dkeyp-51b9.3	si:dkeyp-51b9.3	0	0	1.145216659	0.665	0.019
22	ENSDARG00000101200	zgc:112964	zgc:112964	0	0	1.115169187	0.51	0.004
23	ENSDARG00000039499	soul2	heme-binding protein soul2	0	0	1.066470604	0.805	0.042
24	ENSDARG00000105641	si:ch211-98n17.5	si:ch211-98n17.5	0	0	1.054524975	0.829	0.032
25	ENSDARG00000076839	ftr86	finTRIM family, member 86	0	0	1.034614044	0.755	0.02
26	ENSDARG00000034836	si:dkey-222n6.2	si:dkey-222n6.2	0	0	1.028583139	0.708	0.022
27	ENSDARG00000075622	zgc:174938	zgc:174938	0	0	1.015921729	0.673	0.027
28	ENSDARG00000021787	abcb5	ATP-binding cassette, sub-family B (MDR/TAP), member 5	0	0	1.002276392	0.693	0.036
29	ENSDARG00000103322	si:ch73-347e22.8	si:ch73-347e22.8	0	0	0.987274634	0.856	0.053
30	ENSDARG00000096874	tmem176l.3b	transmembrane protein 176l.3b	0	0	0.974160692	0.798	0.031
31	ENSDARG00000088539	ponzr2	plac8 onzin related protein 2	0	0	0.855272217	0.673	0.017
32	ENSDARG00000100190	si:ch211-188p14.4	si:ch211-188p14.4	0	0	0.632579585	0.568	0.013
33	ENSDARG00000045947	hrc	histidine rich calcium binding protein	1.62E-302	6.50E-307	1.389530819	0.907	0.088
34	ENSDARG00000102435	plekhf1	pleckstrin homology domain containing, family F (with FYVE domain) member 1	1.87E-293	7.51E-298	1.080608706	0.72	0.047
35	ENSDARG00000093584	zgc:193505	zgc:193505	2.81E-292	1.13E-296	2.819228568	0.984	0.14
36	ENSDARG00000036637	arl11	ADP-ribosylation factor-like 11	5.52E-291	2.22E-295	0.494992006	0.537	0.018
37	ENSDARG00000094281	si:ch73-196i15.3	si:ch73-196i15.3	1.40E-285	5.63E-290	0.363556182	0.381	0.003
38	ENSDARG00000034211	capn2l	calpain 2, (m/II) large subunit, like	1.75E-285	7.04E-290	0.976091032	0.864	0.081
39	ENSDARG00000019808	evpla	envoplakin a	3.29E-284	1.32E-288	0.926947664	0.747	0.054
40	ENSDARG00000043128	cldne	claudin e	7.31E-282	2.94E-286	2.47608055	0.996	0.155
41	ENSDARG00000034677	scel	sciellin	4.28E-281	1.73E-285	1.283493923	0.949	0.117
42	ENSDARG00000003091	oclnb	occludin b	2.41E-279	9.70E-284	0.894190686	0.763	0.061
43	ENSDARG00000039099	aep1	aerolysin-like protein	7.28E-279	2.93E-283	1.80642362	0.611	0.032
44	ENSDARG00000094088	si:ch211-229n2.7	si:ch211-229n2.7	1.76E-275	7.08E-280	0.424640581	0.455	0.011
45	ENSDARG00000058800	rab25a	RAB25, member RAS oncogene family a	4.29E-270	1.73E-274	0.671167121	0.572	0.027
46	ENSDARG00000078072	si:ch211-232i5.1	si:ch211-232i5.1	4.08E-262	1.64E-266	0.432136077	0.447	0.012
47	ENSDARG00000100185	elovl7b	ELOVL fatty acid elongase 7b	1.15E-256	4.61E-261	1.715298361	0.813	0.087
48	ENSDARG00000099923	zgc:154054	zgc:154054	9.93E-254	4.00E-258	0.92423356	0.825	0.094
49	ENSDARG00000043442	zgc:153665	zgc:153665	3.05E-248	1.23E-252	1.453806388	0.837	0.091
50	ENSDARG00000042707	cx30.3	connexin 30.3	7.80E-247	3.14E-251	0.555046732	0.556	0.028
51	ENSDARG00000070950	styk1a	serine/threonine/tyrosine kinase 1a	3.89E-244	1.56E-248	0.455393701	0.471	0.017
52	ENSDARG00000039381	ch25hl1.1	cholesterol 25-hydroxylase like 1, tandem duplicate 1	1.44E-238	5.79E-243	0.434234795	0.354	0.005
53	ENSDARG00000074390	tmem176l.4	transmembrane protein 176l.4	1.67E-238	6.72E-243	1.603170082	0.949	0.15
54	ENSDARG00000069708	cdc34a	cell division cycle 34 homolog (S. cerevisiae) a	1.29E-237	5.20E-242	1.421335775	0.895	0.144
55	ENSDARG00000092726	si:dkey-184p9.7	si:dkey-184p9.7	2.07E-236	8.33E-241	0.826667519	0.521	0.027
56	ENSDARG00000044776	clic3	chloride intracellular channel 3	1.65E-235	6.63E-240	0.681774974	0.63	0.046
57	ENSDARG00000076146	zgc:172075	zgc:172075	2.59E-229	1.04E-233	0.327320671	0.319	0.003
58	ENSDARG00000008170	dbnla	drebrin-like a	2.96E-227	1.19E-231	0.468377224	0.533	0.029
59	ENSDARG00000074749	abca12	ATP-binding cassette, sub-family A (ABC1), member 12	6.15E-227	2.47E-231	0.910428387	0.802	0.089
60	ENSDARG00000092551	si:dkey-56e3.2	si:dkey-56e3.2	8.82E-227	3.55E-231	0.379454861	0.315	0.003
61	ENSDARG00000073732	myh14	myosin, heavy chain 14, non-muscle	1.32E-226	5.31E-231	0.583484408	0.56	0.035
62	ENSDARG00000097239	si:ch73-31d8.2	si:ch73-31d8.2	1.79E-221	7.21E-226	0.594159687	0.479	0.022
63	ENSDARG00000075017	myzap	myocardial zonula adherens protein	2.76E-220	1.11E-224	0.587371254	0.611	0.048
64	ENSDARG00000009018	rhbg	Rh family, B glycoprotein (gene/pseudogene)	1.33E-219	5.34E-224	1.552626101	0.755	0.081
65	ENSDARG00000095796	si:dkey-87o1.2	si:dkey-87o1.2	1.89E-219	7.63E-224	1.320651431	0.911	0.146
66	ENSDARG00000097746	si:rp71-77l1.1	si:rp71-77l1.1	1.39E-218	5.59E-223	1.183653779	0.914	0.134
67	ENSDARG00000035890	fuca1.1	alpha-L-fucosidase 1, tandem duplicate 1	8.68E-217	3.49E-221	1.416617523	0.953	0.185
68	ENSDARG00000091757	adgrf6	adhesion G protein-coupled receptor F6	7.55E-212	3.04E-216	0.424021182	0.416	0.015
69	ENSDARG00000091996	tcnbb	transcobalamin beta b	1.17E-208	4.70E-213	4.155625713	0.988	0.288
70	ENSDARG00000092998	si:ch211-202f5.3	si:ch211-202f5.3	1.19E-208	4.81E-213	1.178540201	0.844	0.135
71	ENSDARG00000067524	fut9b	fucosyltransferase 9b	6.13E-208	2.47E-212	0.468571389	0.494	0.029
72	ENSDARG00000024116	vamp8	vesicle-associated membrane protein 8 (endobrevin)	1.14E-207	4.60E-212	0.965721687	0.86	0.137
73	ENSDARG00000086254	hhla2b.2	HERV-H LTR-associating 2b, tandem duplicate 2	2.08E-207	8.36E-212	0.879176737	0.763	0.103
74	ENSDARG00000079175	si:ch211-79k12.1	si:ch211-79k12.1	5.00E-206	2.01E-210	0.67647274	0.661	0.064
75	ENSDARG00000099678	BX569789.1	GTPase IMAP family member 4-like [Source:NCBI gene;Acc:571582]	2.61E-205	1.05E-209	0.28551829	0.28	0.002
76	ENSDARG00000068503	gbgt1l4	globoside alpha-1,3-N-acetylgalactosaminyltransferase 1, like 4	2.18E-203	8.80E-208	0.660431666	0.545	0.038
77	ENSDARG00000101181	s100w	S100 calcium binding protein W	1.08E-202	4.35E-207	1.213107756	0.86	0.134
78	ENSDARG00000097826	si:dkey-239b22.2	si:dkey-239b22.2	7.11E-200	2.86E-204	1.667594552	0.339	0.009
79	ENSDARG00000095090	tspan37	tetraspanin 37	6.82E-199	2.75E-203	0.57338745	0.603	0.054
80	ENSDARG00000028098	fut9d	fucosyltransferase 9d	5.75E-198	2.32E-202	0.982704969	0.358	0.011
81	ENSDARG00000097973	si:ch1073-190k2.1	si:ch1073-190k2.1	3.80E-196	1.53E-200	1.727410031	0.825	0.146
82	ENSDARG00000068851	rnf183	ring finger protein 183	4.27E-193	1.72E-197	0.857591484	0.77	0.107
83	ENSDARG00000102119	si:ch73-359m17.2	si:ch73-359m17.2	3.53E-191	1.42E-195	0.279060681	0.327	0.008
84	ENSDARG00000077407	si:dkey-184p18.2	si:dkey-184p18.2	1.02E-190	4.10E-195	0.634626503	0.549	0.044
85	ENSDARG00000012981	osbpl7	oxysterol binding protein-like 7	3.11E-188	1.25E-192	0.403880477	0.455	0.026
86	ENSDARG00000055514	icn2	ictacalcin 2	6.56E-188	2.64E-192	3.525641386	1	0.377
87	ENSDARG00000032405	ckap4	cytoskeleton associated protein 4	5.00E-187	2.01E-191	1.467917257	0.961	0.246
88	ENSDARG00000070746	sft2d2a	SFT2 domain containing 2a	1.48E-185	5.95E-190	0.38174947	0.374	0.015
89	ENSDARG00000089511	si:ch73-78o10.1	si:ch73-78o10.1	3.17E-183	1.28E-187	0.297913368	0.319	0.008
90	ENSDARG00000069279	elovl7a	ELOVL fatty acid elongase 7a	5.07E-183	2.04E-187	0.684229975	0.591	0.057
91	ENSDARG00000036876	zgc:153284	zgc:153284	6.88E-182	2.77E-186	1.105738669	0.907	0.173
92	ENSDARG00000056239	tmem45b	transmembrane protein 45B	9.95E-182	4.01E-186	0.894393547	0.809	0.136
93	ENSDARG00000102146	si:ch211-69b7.6	si:ch211-69b7.6	2.73E-180	1.10E-184	0.59974031	0.56	0.049
94	ENSDARG00000105590	si:cabz01007794.1	si:cabz01007794.1	1.80E-179	7.25E-184	0.803293029	0.623	0.064
95	ENSDARG00000070434	rhov	ras homolog family member V	1.23E-177	4.94E-182	0.691999724	0.673	0.082
96	ENSDARG00000036832	cyt1l	type I cytokeratin, enveloping layer, like	9.27E-175	3.73E-179	3.668155823	0.957	0.332
97	ENSDARG00000103917	znf185	zinc finger protein 185 with LIM domain	1.70E-171	6.86E-176	0.581223213	0.529	0.047
98	ENSDARG00000102058	si:dkeyp-11e3.1	si:dkeyp-11e3.1	1.71E-170	6.90E-175	0.375046682	0.389	0.02
99	ENSDARG00000103929	ildr1a	immunoglobulin-like domain containing receptor 1a	2.45E-170	9.85E-175	0.988108053	0.825	0.151
100	ENSDARG00000079245	si:dkey-73p2.2	si:dkey-73p2.2	6.62E-170	2.66E-174	0.253486993	0.288	0.007
101	ENSDARG00000057984	eps8l1a	eps8 like 1a	7.61E-170	3.06E-174	0.359462666	0.424	0.025
102	ENSDARG00000076386	epdl1	ependymin-like 1	1.88E-168	7.58E-173	1.583030935	0.977	0.272
103	ENSDARG00000100582	si:ch211-195b11.3	si:ch211-195b11.3	2.86E-167	1.15E-171	2.92861255	0.996	0.451
104	ENSDARG00000011870	sp8a	sp8 transcription factor a	2.21E-166	8.88E-171	0.626170067	0.471	0.036
105	ENSDARG00000069505	zgc:136892	zgc:136892	3.72E-166	1.50E-170	0.412494671	0.412	0.024
106	ENSDARG00000030896	foxq1a	forkhead box Q1a	5.72E-162	2.30E-166	0.810173804	0.623	0.073
107	ENSDARG00000104642	si:dkey-31i7.2	si:dkey-31i7.2	2.06E-161	8.31E-166	0.280636375	0.241	0.003
108	ENSDARG00000054122	tmem30b	transmembrane protein 30B	1.45E-160	5.85E-165	0.691029536	0.728	0.113
109	ENSDARG00000094041	krt17	keratin 17	1.79E-160	7.21E-165	1.336968274	0.739	0.111
110	ENSDARG00000089936	selenow2b	selenoprotein W, 2b	2.34E-157	9.43E-162	1.349910357	0.957	0.252
111	ENSDARG00000079372	si:ch211-264f5.6	si:ch211-264f5.6	1.18E-156	4.76E-161	0.593671602	0.615	0.076
112	ENSDARG00000013771	ctss2.2	cathepsin S, ortholog 2, tandem duplicate 2	5.78E-156	2.33E-160	0.487486383	0.475	0.039
113	ENSDARG00000002391	tlcd1	TLC domain containing 1	6.51E-153	2.62E-157	0.41138304	0.521	0.052
114	ENSDARG00000100712	si:dkey-19b23.12	si:dkey-19b23.12	2.75E-150	1.11E-154	0.706868105	0.63	0.08
115	ENSDARG00000092947	cyt1	type I cytokeratin, enveloping layer	1.01E-149	4.08E-154	2.956619765	0.992	0.549
116	ENSDARG00000015709	hsd17b12a	hydroxysteroid (17-beta) dehydrogenase 12a	6.97E-149	2.81E-153	1.222037818	0.821	0.188
117	ENSDARG00000101956	CU571315.2	AMBIGUOUS	1.10E-148	4.44E-153	0.326166468	0.206	0.002
118	ENSDARG00000031929	stard14	START domain containing 14	1.52E-148	6.11E-153	1.371202909	0.946	0.283
119	ENSDARG00000026629	gmds	GDP-mannose 4,6-dehydratase	1.99E-148	8.03E-153	1.03604473	0.84	0.204
120	ENSDARG00000069378	pard6a	par-6 family cell polarity regulator alpha	1.37E-147	5.54E-152	0.454410674	0.498	0.049
121	ENSDARG00000031588	si:dkey-239b22.1	si:dkey-239b22.1	2.93E-147	1.18E-151	0.339986351	0.311	0.013
122	ENSDARG00000041947	styk1b	serine/threonine/tyrosine kinase 1b	7.57E-147	3.05E-151	0.424675428	0.463	0.04
123	ENSDARG00000058693	cast	calpastatin	2.33E-145	9.38E-150	1.109363082	0.926	0.284
124	ENSDARG00000095695	ms4a17a.10	membrane-spanning 4-domains, subfamily A, member 17A.10	3.52E-143	1.42E-147	0.499740601	0.479	0.046
125	ENSDARG00000086056	plekhg6	pleckstrin homology domain containing, family G (with RhoGef domain) member 6	1.06E-141	4.28E-146	0.27125703	0.265	0.008
126	ENSDARG00000089094	si:dkey-160o24.3	si:dkey-160o24.3	3.84E-140	1.54E-144	0.252414143	0.28	0.01
127	ENSDARG00000026726	anxa1a	annexin A1a	1.46E-137	5.89E-142	1.607861042	0.961	0.324
128	ENSDARG00000069476	spint2	serine peptidase inhibitor, Kunitz type, 2	2.36E-137	9.50E-142	1.144169153	0.981	0.351
129	ENSDARG00000091116	pkhd1l1	polycystic kidney and hepatic disease 1 (autosomal recessive)-like 1 [Source:ZFIN;Acc:ZDB-GENE-060503-475]	4.96E-137	2.00E-141	0.510011333	0.304	0.014
130	ENSDARG00000017624	krt4	keratin 4	4.13E-136	1.66E-140	2.440076369	1	0.843
131	ENSDARG00000007323	chmp4bb	charged multivesicular body protein 4Bb	5.94E-135	2.39E-139	1.225064419	0.996	0.535
132	ENSDARG00000058371	krt5	keratin 5	3.35E-133	1.35E-137	0.781891001	0.953	0.248
133	ENSDARG00000012341	capn9	calpain 9	1.22E-132	4.93E-137	0.469719419	0.459	0.045
134	ENSDARG00000035136	selenow1	selenoprotein W, 1	3.92E-132	1.58E-136	1.566926177	1	0.755
135	ENSDARG00000074393	sh3yl1	SH3 and SYLF domain containing 1	6.73E-130	2.71E-134	0.449885928	0.533	0.067
136	ENSDARG00000101043	ppl	periplakin	8.06E-130	3.24E-134	0.870119757	0.887	0.227
137	ENSDARG00000007682	ppdpfa	pancreatic progenitor cell differentiation and proliferation factor a	4.89E-127	1.97E-131	1.011849759	0.837	0.217
138	ENSDARG00000077419	nectin4a	nectin cell adhesion molecule 4a	2.10E-125	8.44E-130	0.431284368	0.44	0.044
139	ENSDARG00000097959	si:dkey-248g15.3	si:dkey-248g15.3	2.37E-125	9.55E-130	2.332254841	0.907	0.3
140	ENSDARG00000057698	ctsd	cathepsin D	5.11E-125	2.06E-129	1.244188544	0.984	0.504
141	ENSDARG00000042726	grb7	growth factor receptor bound protein 7	4.26E-124	1.72E-128	0.487036294	0.428	0.043
142	ENSDARG00000016691	cd9b	CD9 molecule b	4.02E-123	1.62E-127	1.367187016	0.996	0.431
143	ENSDARG00000016364	gna15.1	guanine nucleotide binding protein (G protein), alpha 15 (Gq class), tandem duplicate 1	4.79E-123	1.93E-127	0.291504374	0.331	0.022
144	ENSDARG00000098949	mslna	mesothelin a	2.32E-122	9.36E-127	0.313474459	0.222	0.006
145	ENSDARG00000069111	ikzf2	IKAROS family zinc finger 2	3.84E-122	1.55E-126	0.290565921	0.339	0.024
146	ENSDARG00000094695	si:dkey-204f11.64	si:dkey-204f11.64	5.37E-122	2.16E-126	1.050045769	0.887	0.296
147	ENSDARG00000057440	si:dkey-228d14.5	si:dkey-228d14.5	8.10E-121	3.26E-125	0.391010218	0.436	0.045
148	ENSDARG00000004171	rabac1	Rab acceptor 1 (prenylated)	1.14E-120	4.58E-125	0.877051143	0.891	0.301
149	ENSDARG00000102555	si:dkey-33i11.9	si:dkey-33i11.9	1.31E-120	5.29E-125	1.160241172	0.984	0.379
150	ENSDARG00000060094	ptgis	prostaglandin I2 (prostacyclin) synthase	2.91E-120	1.17E-124	0.693872417	0.603	0.1
151	ENSDARG00000058605	vsig10	V-set and immunoglobulin domain containing 10	3.18E-120	1.28E-124	0.478696517	0.584	0.089
152	ENSDARG00000090268	krtt1c19e	keratin type 1 c19e	1.42E-119	5.74E-124	1.43661255	0.767	0.172
153	ENSDARG00000070427	s100v1	S100 calcium binding protein V1	2.56E-119	1.03E-123	1.091946369	0.949	0.307
154	ENSDARG00000089441	si:ch211-105c13.3	si:ch211-105c13.3	6.39E-119	2.57E-123	1.25565661	0.965	0.344
155	ENSDARG00000052705	pkp1b	plakophilin 1b	8.28E-119	3.33E-123	0.916790459	0.712	0.147
156	ENSDARG00000063572	perp	p53 apoptosis effector related to pmp22	2.64E-118	1.06E-122	1.384321752	0.992	0.586
157	ENSDARG00000099448	sh3d21	SH3 domain containing 21	4.04E-118	1.63E-122	0.80216873	0.833	0.209
158	ENSDARG00000095615	si:dkeyp-86h10.3	si:dkeyp-86h10.3	1.15E-117	4.63E-122	0.407778499	0.284	0.016
159	ENSDARG00000009212	ppiaa	peptidylprolyl isomerase Aa (cyclophilin A)	5.39E-116	2.17E-120	-1.417127603	0.825	0.992
160	ENSDARG00000014047	cldn7b	claudin 7b	1.68E-115	6.75E-120	1.282133868	0.988	0.389
161	ENSDARG00000099960	elovl1a	ELOVL fatty acid elongase 1a	3.31E-115	1.33E-119	0.535196324	0.63	0.109
162	ENSDARG00000039669	TSTA3 (1 of many)	zgc:100864 [Source:ZFIN;Acc:ZDB-GENE-040801-35]	4.52E-115	1.82E-119	0.394421732	0.486	0.06
163	ENSDARG00000023220	selenot2	selenoprotein T, 2	6.96E-115	2.80E-119	1.082095148	0.903	0.352
164	ENSDARG00000052368	cltb	clathrin, light chain B	4.53E-114	1.82E-118	0.560176853	0.533	0.081
165	ENSDARG00000014577	rhpn2	rhophilin, Rho GTPase binding protein 2	1.90E-113	7.66E-118	0.907452594	0.875	0.292
166	ENSDARG00000105341	si:dkey-9l20.3	si:dkey-9l20.3	1.95E-113	7.85E-118	2.355261203	0.319	0.024
167	ENSDARG00000006283	waslb	WASP like actin nucleation promoting factor b	3.89E-113	1.57E-117	0.723944629	0.763	0.194
168	ENSDARG00000091669	bicdl2l	bicaudal-D-related protein 2-like	1.88E-111	7.59E-116	0.301593995	0.385	0.037
169	ENSDARG00000100260	them6	thioesterase superfamily member 6	4.65E-111	1.87E-115	0.324713867	0.447	0.053
170	ENSDARG00000035028	lpcat4	lysophosphatidylcholine acyltransferase 4	3.34E-110	1.35E-114	0.41064736	0.432	0.051
171	ENSDARG00000042933	bloc1s6	biogenesis of lysosomal organelles complex-1, subunit 6, pallidin	1.09E-109	4.38E-114	0.637837752	0.813	0.228
172	ENSDARG00000076320	ano9a	anoctamin 9a	1.15E-109	4.64E-114	0.270902772	0.339	0.027
173	ENSDARG00000015422	ppil1	peptidylprolyl isomerase (cyclophilin)-like 1	1.94E-108	7.80E-113	0.914910952	0.786	0.226
174	ENSDARG00000015557	zgc:100829	zgc:100829	7.61E-107	3.07E-111	0.81095325	0.802	0.217
175	ENSDARG00000100223	gpa33a	glycoprotein A33 (transmembrane), paralog a	2.11E-106	8.49E-111	0.619944326	0.763	0.166
176	ENSDARG00000104316	CABZ01078055.1	SPERMATOGENESIS ASSOCIATED SERINE RICH 2 SERINE RICH SPERMATOCYTES AND ROUND SPERMATID 59 KDA P59SCR	2.20E-106	8.86E-111	0.505559145	0.537	0.087
177	ENSDARG00000039512	ap1m3	adaptor related protein complex 1 subunit mu 3	3.44E-106	1.39E-110	0.35132721	0.374	0.037
178	ENSDARG00000071014	s100u	S100 calcium binding protein U	4.22E-106	1.70E-110	1.3000329	0.938	0.389
179	ENSDARG00000052039	caspb	caspase b	6.69E-105	2.69E-109	0.518827874	0.428	0.052
180	ENSDARG00000002259	ca15c	carbonic anhydrase XV c	1.10E-104	4.42E-109	0.445226941	0.206	0.007
181	ENSDARG00000035178	gna14	guanine nucleotide binding protein (G protein), alpha 14	5.55E-104	2.24E-108	0.288941344	0.276	0.018
182	ENSDARG00000099313	naga	N-acetylgalactosaminidase, alpha	1.72E-103	6.91E-108	0.592312329	0.728	0.173
183	ENSDARG00000018898	zfand5a	zinc finger, AN1-type domain 5a	3.29E-103	1.32E-107	1.0318386	0.953	0.45
184	ENSDARG00000009196	anxa3a	annexin A3a	4.31E-103	1.73E-107	0.461377311	0.588	0.1
185	ENSDARG00000099624	chmp1b	chromatin modifying protein 1B	8.00E-101	3.22E-105	0.982607038	0.973	0.582
186	ENSDARG00000105068	si:ch1073-443f11.2	si:ch1073-443f11.2	2.66E-99	1.07E-103	0.65750294	0.875	0.275
187	ENSDARG00000006202	erbb3a	erb-b2 receptor tyrosine kinase 3a	4.27E-99	1.72E-103	0.453705093	0.529	0.088
188	ENSDARG00000093444	si:dkey-106l3.7	si:dkey-106l3.7	1.41E-98	5.69E-103	0.303905214	0.358	0.036
189	ENSDARG00000005108	oclna	occludin a	6.08E-98	2.45E-102	0.72668046	0.872	0.267
190	ENSDARG00000041051	mid1ip1a	MID1 interacting protein 1a	5.61E-97	2.26E-101	1.040731406	0.934	0.309
191	ENSDARG00000007080	rhcgl1	Rh family, C glycoprotein, like 1	8.70E-96	3.50E-100	0.40892181	0.28	0.02
192	ENSDARG00000096661	si:ch211-286b5.5	si:ch211-286b5.5	1.66E-95	6.69E-100	0.841535288	0.914	0.427
193	ENSDARG00000068760	tnks1bp1	tankyrase 1 binding protein 1	2.06E-95	8.28E-100	0.829156371	0.891	0.323
194	ENSDARG00000040534	epcam	epithelial cell adhesion molecule	2.96E-95	1.19E-99	1.242722737	0.996	0.682
195	ENSDARG00000042824	nfe2l2a	nuclear factor, erythroid 2-like 2a	6.93E-95	2.79E-99	0.903096796	0.953	0.461
196	ENSDARG00000009544	cldnb	claudin b	5.12E-94	2.06E-98	1.160350132	0.996	0.586
197	ENSDARG00000037267	zgc:158263	zgc:158263	9.73E-94	3.92E-98	0.32281285	0.331	0.032
198	ENSDARG00000027154	tpd52l2a	tpd52 like 2a	1.10E-93	4.44E-98	0.450539037	0.665	0.152
199	ENSDARG00000057303	galnt7	UDP-N-acetyl-alpha-D-galactosamine: polypeptide N-acetylgalactosaminyltransferase 7	1.14E-93	4.60E-98	0.523677109	0.58	0.116
200	ENSDARG00000040076	pycard	PYD and CARD domain containing	1.30E-92	5.22E-97	0.856865463	0.708	0.19
201	ENSDARG00000099306	zgc:175088	zgc:175088	1.96E-92	7.90E-97	0.921957163	0.747	0.222
202	ENSDARG00000040717	macc1	MET transcriptional regulator MACC1	3.33E-92	1.34E-96	0.480266198	0.498	0.085
203	ENSDARG00000012972	cfl1l	cofilin 1 (non-muscle), like	4.64E-92	1.87E-96	1.05978216	1	0.523
204	ENSDARG00000039150	lgmn	legumain	1.92E-91	7.72E-96	0.569409593	0.755	0.214
205	ENSDARG00000051888	ist1	IST1 factor associated with ESCRT-III	1.46E-90	5.87E-95	0.954799686	0.961	0.546
206	ENSDARG00000068148	arrdc1a	arrestin domain containing 1a	1.49E-90	5.99E-95	0.516721327	0.646	0.148
207	ENSDARG00000088589	ponzr3	plac8 onzin related protein 3	1.47E-89	5.91E-94	0.757230622	0.241	0.015
208	ENSDARG00000014626	dlx3b	distal-less homeobox 3b	1.56E-89	6.27E-94	0.488086357	0.572	0.107
209	ENSDARG00000002190	chmp2bb	charged multivesicular body protein 2Bb	2.89E-89	1.16E-93	0.82632359	0.914	0.462
210	ENSDARG00000005713	ethe1	ETHE1 persulfide dioxygenase	4.88E-89	1.96E-93	1.223095435	0.646	0.178
211	ENSDARG00000079227	plekhs1	pleckstrin homology domain containing, family S member 1	4.77E-88	1.92E-92	0.314932308	0.171	0.006
212	ENSDARG00000010250	nqo1	NAD(P)H dehydrogenase, quinone 1	1.61E-87	6.49E-92	0.65627934	0.739	0.215
213	ENSDARG00000092354	si:ch211-284e13.6	si:ch211-284e13.6	5.57E-87	2.24E-91	0.257819622	0.214	0.012
214	ENSDARG00000101406	rplp2	ribosomal protein, large P2	1.26E-86	5.07E-91	0.476609824	1	0.997
215	ENSDARG00000088439	gm2a	GM2 ganglioside activator	1.38E-86	5.54E-91	0.391632909	0.514	0.093
216	ENSDARG00000087440	ponzr4	plac8 onzin related protein 4	2.27E-86	9.14E-91	0.415707747	0.156	0.004
217	ENSDARG00000071345	mgst2	microsomal glutathione S-transferase 2	8.43E-85	3.39E-89	0.662061647	0.665	0.185
218	ENSDARG00000038576	ube2d1b	ubiquitin-conjugating enzyme E2D 1b	9.49E-85	3.82E-89	0.889432468	0.977	0.644
219	ENSDARG00000070682	sdf4	stromal cell derived factor 4	7.45E-84	3.00E-88	0.569568034	0.77	0.25
220	ENSDARG00000043658	cxadr	CXADR Ig-like cell adhesion molecule	7.55E-84	3.04E-88	0.485197869	0.537	0.111
221	ENSDARG00000029443	zgc:92242	zgc:92242	1.43E-83	5.77E-88	0.654220316	0.669	0.178
222	ENSDARG00000055045	casp3b	caspase 3, apoptosis-related cysteine peptidase b	2.40E-83	9.67E-88	0.377537581	0.374	0.051
223	ENSDARG00000051957	selenom	selenoprotein M	7.10E-83	2.86E-87	0.677691186	0.712	0.202
224	ENSDARG00000039490	pitpnaa	phosphatidylinositol transfer protein, alpha a	1.36E-82	5.48E-87	0.711079652	0.879	0.365
225	ENSDARG00000008275	klhl24b	kelch-like family member 24b	1.38E-82	5.58E-87	0.33202941	0.319	0.035
226	ENSDARG00000086216	prr13	proline rich 13	1.76E-82	7.11E-87	0.811940275	0.973	0.454
227	ENSDARG00000076673	wu:fi04e12	wu:fi04e12 [Source:ZFIN;Acc:ZDB-GENE-030131-5575]	5.97E-82	2.40E-86	0.457403271	0.482	0.09
228	ENSDARG00000044852	wbp2nl	WBP2 N-terminal like	2.16E-81	8.69E-86	0.716409449	0.934	0.485
229	ENSDARG00000035400	btf3	basic transcription factor 3	6.07E-81	2.44E-85	0.642662943	1	0.983
230	ENSDARG00000017320	f11r.1	F11 receptor, tandem duplicate 1	6.36E-81	2.56E-85	0.862626953	0.984	0.498
231	ENSDARG00000008310	ip6k2a	inositol hexakisphosphate kinase 2a	1.19E-80	4.80E-85	0.424826586	0.533	0.106
232	ENSDARG00000103718	chmp5b	charged multivesicular body protein 5b	4.19E-80	1.69E-84	0.808107879	0.988	0.638
233	ENSDARG00000009978	icn	ictacalcin	2.03E-79	8.18E-84	0.785385072	1	0.914
234	ENSDARG00000040277	fbxo32	F-box protein 32	3.74E-79	1.50E-83	0.258492114	0.241	0.019
235	ENSDARG00000010244	rpl22l1	ribosomal protein L22-like 1	4.52E-79	1.82E-83	-0.957663621	0.911	0.96
236	ENSDARG00000052427	bicdl2	BICD family like cargo adaptor 2	6.40E-79	2.58E-83	0.275180301	0.346	0.044
237	ENSDARG00000061024	rabggta	Rab geranylgeranyltransferase subunit alpha	7.98E-79	3.21E-83	0.450772826	0.272	0.026
238	ENSDARG00000057286	swap70b	switching B cell complex subunit SWAP70b	1.23E-77	4.94E-82	0.307441806	0.401	0.061
239	ENSDARG00000097635	wu:fb18f06	wu:fb18f06	2.62E-76	1.06E-80	0.552035462	0.747	0.214
240	ENSDARG00000014587	slc38a5b	solute carrier family 38 member 5b	1.74E-75	7.01E-80	0.779062558	0.914	0.434
241	ENSDARG00000020252	btbd10b	BTB (POZ) domain containing 10b	1.45E-74	5.83E-79	0.708753316	0.837	0.347
242	ENSDARG00000036588	mhc1zba	major histocompatibility complex class I ZBA	3.84E-74	1.55E-78	0.54542593	0.805	0.289
243	ENSDARG00000029305	baiap2l1a	BAR/IMD domain containing adaptor protein 2 like 1a	4.26E-74	1.71E-78	0.337449097	0.42	0.072
244	ENSDARG00000087193	prrg2	proline rich Gla (G-carboxyglutamic acid) 2	4.52E-74	1.82E-78	0.464623985	0.642	0.168
245	ENSDARG00000036107	txnipa	thioredoxin interacting protein a	3.22E-73	1.30E-77	0.922339852	0.868	0.383
246	ENSDARG00000069453	zgc:113314	zgc:113314	3.27E-73	1.32E-77	0.561562596	0.63	0.17
247	ENSDARG00000056627	cxcl14	chemokine (C-X-C motif) ligand 14	8.49E-73	3.42E-77	0.602032547	0.58	0.138
248	ENSDARG00000076747	TMCC1	transmembrane and coiled-coil domain family 1a [Source:NCBI gene;Acc:100330322]	1.19E-72	4.80E-77	0.459314117	0.381	0.061
249	ENSDARG00000101894	stk10	serine/threonine kinase 10	1.24E-72	5.00E-77	0.617996405	0.782	0.286
250	ENSDARG00000059247	tmem54a	transmembrane protein 54a	1.32E-72	5.34E-77	0.491198311	0.63	0.163
251	ENSDARG00000021124	cfl1	cofilin 1	1.48E-72	5.97E-77	-1.448897807	0.794	0.93
252	ENSDARG00000021366	fbp1a	fructose-1,6-bisphosphatase 1a	5.43E-72	2.19E-76	0.403786911	0.591	0.145
253	ENSDARG00000071567	TSTD1	si:dkey-34l15.1 [Source:ZFIN;Acc:ZDB-GENE-081107-63]	6.86E-72	2.76E-76	0.466351454	0.642	0.179
254	ENSDARG00000077982	elf3	E74-like factor 3 (ets domain transcription factor, epithelial-specific )	1.51E-71	6.09E-76	0.698402429	0.712	0.229
255	ENSDARG00000059279	tfap2a	transcription factor AP-2 alpha	1.78E-71	7.16E-76	0.305661943	0.304	0.036
256	ENSDARG00000042544	degs2	delta(4)-desaturase, sphingolipid 2	2.01E-71	8.11E-76	0.50489706	0.677	0.188
257	ENSDARG00000100088	zmp:0000001114	zmp:0000001114	4.36E-71	1.76E-75	0.408883497	0.533	0.117
258	ENSDARG00000045262	gsnb	gelsolin b	8.10E-71	3.26E-75	0.341393443	0.471	0.088
259	ENSDARG00000021891	zbtb7b	zinc finger and BTB domain containing 7B	9.91E-71	3.99E-75	0.367810993	0.494	0.103
260	ENSDARG00000025403	ftr83	finTRIM family, member 83	1.74E-70	6.99E-75	0.456184529	0.533	0.117
261	ENSDARG00000078797	dennd3a	DENN/MADD domain containing 3a	2.58E-70	1.04E-74	0.277243285	0.284	0.032
262	ENSDARG00000042732	tmem189	transmembrane protein 189	4.99E-70	2.01E-74	0.603191543	0.704	0.227
263	ENSDARG00000024443	gnpda2	glucosamine-6-phosphate deaminase 2	2.52E-68	1.02E-72	0.335128332	0.44	0.084
264	ENSDARG00000102643	chmp1a	charged multivesicular body protein 1A	4.29E-68	1.73E-72	0.554498085	0.794	0.299
265	ENSDARG00000036943	golph3l	golgi phosphoprotein 3-like	3.99E-67	1.61E-71	0.322407666	0.393	0.067
266	ENSDARG00000014386	galnt6	UDP-N-acetyl-alpha-D-galactosamine:polypeptide N-acetylgalactosaminyltransferase 6 (GalNAc-T6)	5.47E-67	2.20E-71	0.287109276	0.405	0.072
267	ENSDARG00000015887	b2ml	beta-2-microglobulin, like	6.41E-67	2.58E-71	0.643194369	0.949	0.565
268	ENSDARG00000070651	prkcdb	protein kinase C, delta b	2.16E-66	8.69E-71	0.429890457	0.611	0.169
269	ENSDARG00000015805	cgnl1	cingulin-like 1	9.88E-66	3.98E-70	0.520733089	0.506	0.116
270	ENSDARG00000035198	gcnt4a	glucosaminyl (N-acetyl) transferase 4a	1.04E-65	4.21E-70	0.325777275	0.432	0.081
271	ENSDARG00000105424	si:rp71-46j2.7	si:rp71-46j2.7	1.54E-65	6.22E-70	0.408702534	0.49	0.108
272	ENSDARG00000053979	chmp2a	charged multivesicular body protein 2A	1.58E-65	6.38E-70	0.721457198	0.965	0.629
273	ENSDARG00000069433	tnk1	tyrosine kinase, non-receptor, 1	2.05E-65	8.27E-70	0.448273127	0.545	0.138
274	ENSDARG00000004034	arhgdig	Rho GDP dissociation inhibitor (GDI) gamma	3.14E-65	1.26E-69	0.556783474	0.798	0.285
275	ENSDARG00000013804	capns1b	calpain, small subunit 1 b	3.55E-65	1.43E-69	0.792506882	0.961	0.643
276	ENSDARG00000035909	mfsd2ab	major facilitator superfamily domain containing 2ab	9.05E-65	3.64E-69	0.518105108	0.603	0.174
277	ENSDARG00000004270	atl3	atlastin 3	8.26E-64	3.33E-68	0.505876921	0.677	0.221
278	ENSDARG00000040513	zgc:92313	zgc:92313	2.28E-63	9.19E-68	0.555406077	0.739	0.256
279	ENSDARG00000021113	ptmaa	prothymosin alpha a	2.96E-63	1.19E-67	-1.547575376	0.389	0.838
280	ENSDARG00000068992	hspa8	heat shock protein 8	3.63E-63	1.46E-67	0.461512459	1	0.997
281	ENSDARG00000045298	wipf2a	WAS/WASL interacting protein family, member 2a	2.40E-62	9.66E-67	0.415778271	0.607	0.175
282	ENSDARG00000007836	ctsla	cathepsin La	2.52E-62	1.02E-66	0.946198462	0.992	0.823
283	ENSDARG00000021309	rhoca	ras homolog family member Ca	1.05E-61	4.21E-66	0.730983214	0.946	0.609
284	ENSDARG00000096712	si:dkey-193p11.2	si:dkey-193p11.2	1.45E-61	5.82E-66	1.669505573	0.358	0.062
285	ENSDARG00000025858	zgc:56525	zgc:56525	1.62E-61	6.54E-66	0.471162656	0.658	0.212
286	ENSDARG00000051861	pkp3a	plakophilin 3a	2.72E-61	1.09E-65	0.680535835	0.556	0.158
287	ENSDARG00000070787	jupa	junction plakoglobin a	7.40E-61	2.98E-65	0.699440915	0.984	0.605
288	ENSDARG00000102291	eef1da	eukaryotic translation elongation factor 1 delta a (guanine nucleotide exchange protein)	1.83E-60	7.38E-65	0.595444173	0.996	0.944
289	ENSDARG00000090401	CABZ01020840.1	apoptosis facilitator Bcl-2-like protein 14 [Source:NCBI gene;Acc:101885512]	1.86E-60	7.50E-65	0.564731188	0.669	0.221
290	ENSDARG00000018404	krt18a.1	keratin 18a, tandem duplicate 1	2.12E-60	8.54E-65	-2.054012953	0.459	0.812
291	ENSDARG00000024818	rilpl2	Rab interacting lysosomal protein-like 2	3.42E-60	1.38E-64	0.314361511	0.416	0.085
292	ENSDARG00000069175	vps4b	vacuolar protein sorting 4 homolog B	6.21E-60	2.50E-64	0.631947316	0.872	0.458
293	ENSDARG00000009266	uevld	UEV and lactate/malate dehyrogenase domains	6.66E-60	2.68E-64	0.266522341	0.374	0.068
294	ENSDARG00000074425	si:busm1-57f23.1	si:busm1-57f23.1	1.37E-59	5.52E-64	1.141504333	0.833	0.39
295	ENSDARG00000076472	ovol1a	ovo-like zinc finger 1a	9.05E-59	3.64E-63	0.306925474	0.3	0.044
296	ENSDARG00000101849	adipor2	adiponectin receptor 2	1.82E-58	7.34E-63	0.918576866	0.864	0.498
297	ENSDARG00000045352	cst14a.2	cystatin 14a, tandem duplicate 2	2.43E-58	9.77E-63	0.659673107	0.977	0.711
298	ENSDARG00000098853	ehd1a	EH-domain containing 1a	4.30E-58	1.73E-62	0.612907727	0.77	0.329
299	ENSDARG00000045549	bik	BCL2 interacting killer	1.82E-57	7.32E-62	0.296266842	0.537	0.134
300	ENSDARG00000013655	tpd52l2b	tpd52 like 2b	5.11E-57	2.06E-61	0.478458826	0.778	0.314
301	ENSDARG00000022165	mgst1.2	microsomal glutathione S-transferase 1.2	6.39E-57	2.57E-61	0.778880891	0.911	0.484
302	ENSDARG00000099741	mvb12a	multivesicular body subunit 12A	6.42E-57	2.58E-61	0.41278603	0.642	0.205
303	ENSDARG00000045598	si:dkey-180p18.9	si:dkey-180p18.9 [Source:ZFIN;Acc:ZDB-GENE-041210-132]	1.32E-56	5.30E-61	0.396963088	0.556	0.155
304	ENSDARG00000079255	zgc:174935	zgc:174935	1.54E-56	6.18E-61	0.321013438	0.307	0.048
305	ENSDARG00000078686	arl8a	ADP-ribosylation factor-like 8A	3.63E-56	1.46E-60	0.444991713	0.72	0.263
306	ENSDARG00000021372	tob1b	transducer of ERBB2, 1b	7.89E-56	3.18E-60	0.756421377	0.895	0.538
307	ENSDARG00000075014	sqstm1	sequestosome 1	2.72E-55	1.10E-59	0.663079359	0.887	0.454
308	ENSDARG00000036820	mgll	monoglyceride lipase	7.02E-55	2.83E-59	0.36337415	0.529	0.14
309	ENSDARG00000002909	tjp3	tight junction protein 3	1.08E-54	4.33E-59	0.451362453	0.665	0.226
310	ENSDARG00000070702	s100v2	S100 calcium binding protein V2	1.55E-54	6.23E-59	0.467195785	0.903	0.372
311	ENSDARG00000033609	map1lc3a	microtubule-associated protein 1 light chain 3 alpha	4.52E-54	1.82E-58	0.538903773	0.732	0.299
312	ENSDARG00000003203	rhcga	Rh family, C glycoprotein a	2.27E-52	9.14E-57	0.559816806	0.292	0.044
313	ENSDARG00000104782	oaz1b	ornithine decarboxylase antizyme 1b	3.91E-52	1.57E-56	0.790485247	0.969	0.815
314	ENSDARG00000010276	ptgs2b	prostaglandin-endoperoxide synthase 2b	4.43E-52	1.78E-56	0.528587697	0.65	0.207
315	ENSDARG00000018787	efna1b	ephrin-A1b	5.77E-52	2.32E-56	0.779895557	0.751	0.339
316	ENSDARG00000040606	tfap2c	transcription factor AP-2 gamma (activating enhancer binding protein 2 gamma)	1.12E-51	4.50E-56	0.385111281	0.374	0.076
317	ENSDARG00000055120	ctsba	cathepsin Ba	1.33E-51	5.37E-56	0.46263911	0.872	0.508
318	ENSDARG00000099439	serp1	stress-associated endoplasmic reticulum protein 1	3.00E-51	1.21E-55	0.650913754	0.907	0.533
319	ENSDARG00000032606	sept8a	septin 8a	4.32E-51	1.74E-55	0.40298064	0.654	0.22
320	ENSDARG00000051975	cd99	CD99 molecule	1.70E-50	6.85E-55	0.436516202	0.802	0.303
321	ENSDARG00000102750	cdh1	cadherin 1, type 1, E-cadherin (epithelial)	6.23E-50	2.51E-54	0.614817179	0.903	0.44
322	ENSDARG00000011201	rplp2l	ribosomal protein, large P2, like	1.72E-49	6.91E-54	-0.378243677	1	0.998
323	ENSDARG00000042630	hebp2	heme binding protein 2	1.92E-49	7.75E-54	0.339840213	0.428	0.104
324	ENSDARG00000098746	dhrs13l1	dehydrogenase/reductase (SDR family) member 13 like 1	2.62E-49	1.05E-53	0.573191508	0.661	0.228
325	ENSDARG00000098191	si:dkey-16l2.20	si:dkey-16l2.20	4.68E-49	1.88E-53	0.509942122	0.708	0.269
326	ENSDARG00000015653	tnip1	TNFAIP3 interacting protein 1	6.33E-49	2.55E-53	0.567199656	0.802	0.359
327	ENSDARG00000023290	fabp3	fatty acid binding protein 3, muscle and heart	7.15E-49	2.88E-53	-1.497092865	0.253	0.698
328	ENSDARG00000040465	irf2	interferon regulatory factor 2	7.83E-49	3.15E-53	0.53515428	0.708	0.292
329	ENSDARG00000068978	glo1	glyoxalase 1	1.25E-48	5.05E-53	0.54715773	0.914	0.701
330	ENSDARG00000052215	btr02	bloodthirsty-related gene family, member 2	4.15E-48	1.67E-52	0.279264348	0.358	0.076
331	ENSDARG00000022983	ccdc28a	coiled-coil domain containing 28A	4.38E-48	1.76E-52	0.419386112	0.56	0.185
332	ENSDARG00000007867	dazap2	DAZ associated protein 2	9.22E-48	3.71E-52	0.564356414	0.879	0.537
333	ENSDARG00000061242	tuft1a	tuftelin 1a	1.46E-47	5.90E-52	0.434439402	0.564	0.181
334	ENSDARG00000012874	snap23.1	synaptosome associated protein 23.1	4.02E-47	1.62E-51	0.450184618	0.72	0.31
335	ENSDARG00000025091	ezrb	ezrin b	6.81E-47	2.74E-51	0.405015076	0.689	0.253
336	ENSDARG00000075752	myo18aa	myosin XVIIIAa	1.62E-46	6.53E-51	0.283120322	0.35	0.074
337	ENSDARG00000041433	si:dkey-7c18.24	si:dkey-7c18.24	2.22E-46	8.96E-51	0.312163553	0.202	0.023
338	ENSDARG00000078113	atp5mea	ATP synthase membrane subunit ea	4.37E-46	1.76E-50	-0.707441215	0.268	0.689
339	ENSDARG00000076532	si:ch211-222l21.1	si:ch211-222l21.1	5.77E-46	2.32E-50	-1.538554328	0.374	0.741
340	ENSDARG00000019033	tmem59	transmembrane protein 59	7.29E-46	2.93E-50	0.501128652	0.611	0.232
341	ENSDARG00000098655	KIF1C	kinesin family member 1C	1.12E-45	4.50E-50	0.298444503	0.37	0.086
342	ENSDARG00000096990	si:ch1073-340i21.2	si:ch1073-340i21.2	1.12E-45	4.53E-50	0.272282786	0.327	0.064
343	ENSDARG00000021147	nipal3	NIPA like domain containing 3	1.86E-45	7.48E-50	0.384525069	0.56	0.18
344	ENSDARG00000099902	il17rc	interleukin 17 receptor C	2.35E-45	9.48E-50	0.256561264	0.315	0.062
345	ENSDARG00000002271	zfand5b	zinc finger, AN1-type domain 5b	2.70E-45	1.09E-49	0.617283595	0.809	0.463
346	ENSDARG00000056307	znf706	zinc finger protein 706	3.53E-45	1.42E-49	0.453143987	0.93	0.643
347	ENSDARG00000010752	acsl4b	acyl-CoA synthetase long chain family member 4b	3.65E-45	1.47E-49	0.545985752	0.537	0.171
348	ENSDARG00000033170	sult2st1	sulfotransferase family 2, cytosolic sulfotransferase 1	4.32E-45	1.74E-49	0.295131025	0.405	0.096
349	ENSDARG00000044073	fuca2	alpha-L-fucosidase 2	6.30E-45	2.54E-49	0.382105401	0.619	0.226
350	ENSDARG00000018283	cyba	cytochrome b-245, alpha polypeptide	7.27E-45	2.93E-49	0.419342225	0.693	0.272
351	ENSDARG00000042717	adipor1b	adiponectin receptor 1b	1.18E-44	4.75E-49	0.359044027	0.494	0.149
352	ENSDARG00000004094	acsbg2	acyl-CoA synthetase bubblegum family member 2	1.26E-44	5.09E-49	0.382326941	0.619	0.217
353	ENSDARG00000035329	capns1a	calpain, small subunit 1 a	1.30E-44	5.23E-49	0.439741467	0.926	0.539
354	ENSDARG00000037654	pmm2	phosphomannomutase 2	1.60E-44	6.44E-49	0.457816424	0.58	0.202
355	ENSDARG00000086332	bri3	brain protein I3	2.01E-44	8.10E-49	0.444188535	0.763	0.35
356	ENSDARG00000078619	pnp5a	purine nucleoside phosphorylase 5a	3.41E-44	1.37E-48	1.010375136	0.751	0.405
357	ENSDARG00000098802	map7d1a	MAP7 domain containing 1a	5.93E-44	2.39E-48	0.366986115	0.506	0.153
358	ENSDARG00000057672	plpp5	phospholipid phosphatase 5	7.09E-44	2.85E-48	0.353782812	0.506	0.153
359	ENSDARG00000026369	dbi	diazepam binding inhibitor (GABA receptor modulator, acyl-CoA binding protein)	1.34E-43	5.39E-48	-0.988297707	0.595	0.809
360	ENSDARG00000009505	prelid3b	PRELI domain containing 3	1.56E-43	6.30E-48	0.562847115	0.938	0.712
361	ENSDARG00000101844	mibp2	muscle-specific beta 1 integrin binding protein 2	2.85E-43	1.15E-47	-0.585603828	0.965	0.976
362	ENSDARG00000035557	gabarapa	GABA(A) receptor-associated protein a	3.93E-43	1.58E-47	0.551985665	0.875	0.552
363	ENSDARG00000089529	desi1b	desumoylating isopeptidase 1b	7.76E-43	3.12E-47	0.268915032	0.37	0.086
364	ENSDARG00000045525	tmcc3	transmembrane and coiled-coil domain family 3	8.37E-43	3.37E-47	0.397277461	0.553	0.191
365	ENSDARG00000025535	clint1a	clathrin interactor 1a	1.31E-42	5.28E-47	0.425080404	0.728	0.333
366	ENSDARG00000026829	cotl1	coactosin-like F-actin binding protein 1	2.27E-42	9.14E-47	-1.512036621	0.265	0.68
367	ENSDARG00000057927	rps6ka3b	ribosomal protein S6 kinase, polypeptide 3b	2.91E-42	1.17E-46	0.327995192	0.35	0.079
368	ENSDARG00000025269	pdcd6ip	programmed cell death 6 interacting protein	2.92E-42	1.18E-46	0.565649403	0.821	0.448
369	ENSDARG00000003584	pla2g7	phospholipase A2, group VII (platelet-activating factor acetylhydrolase, plasma)	1.41E-41	5.69E-46	0.450040747	0.572	0.211
370	ENSDARG00000093448	mpc1	mitochondrial pyruvate carrier 1	2.27E-41	9.13E-46	0.534656614	0.914	0.555
371	ENSDARG00000038359	enosf1	enolase superfamily member 1	8.24E-41	3.32E-45	0.27167827	0.377	0.096
372	ENSDARG00000040314	psph	phosphoserine phosphatase	9.64E-41	3.88E-45	0.437775153	0.669	0.28
373	ENSDARG00000077777	tmsb4x	thymosin beta 4 X-linked	3.50E-40	1.41E-44	-1.472651001	0.942	0.978
374	ENSDARG00000003695	vdac3	voltage-dependent anion channel 3	4.55E-40	1.83E-44	-0.755461654	0.284	0.685
375	ENSDARG00000101986	irf6	interferon regulatory factor 6	1.25E-39	5.04E-44	0.623986424	0.79	0.389
376	ENSDARG00000104789	dele1	DAP3 binding cell death enhancer 1	1.97E-39	7.93E-44	0.291531537	0.498	0.158
377	ENSDARG00000051925	cyb5r2	cytochrome b5 reductase 2	2.08E-39	8.37E-44	0.375632066	0.572	0.206
378	ENSDARG00000025254	s100a10b	S100 calcium binding protein A10b	2.15E-39	8.66E-44	0.525780962	0.973	0.593
379	ENSDARG00000104018	mtpn	myotrophin	6.65E-39	2.68E-43	0.487821707	0.875	0.548
380	ENSDARG00000044874	zgc:92107	zgc:92107	7.89E-39	3.18E-43	0.33781948	0.549	0.184
381	ENSDARG00000099351	igfbp1a	insulin-like growth factor binding protein 1a	1.58E-38	6.34E-43	-1.895548347	0.354	0.678
382	ENSDARG00000098777	CU693379.1	crystallin beta-gamma domain containing 1, like [Source:NCBI gene;Acc:569677]	2.57E-38	1.03E-42	0.304645656	0.381	0.103
383	ENSDARG00000061173	st14a	suppression of tumorigenicity 14a	3.07E-38	1.23E-42	0.403448276	0.541	0.186
384	ENSDARG00000036080	cd81a	CD81 molecule a	3.16E-38	1.27E-42	-1.323775112	0.132	0.581
385	ENSDARG00000069920	cox17	cytochrome c oxidase copper chaperone COX17	3.23E-38	1.30E-42	0.538104446	0.911	0.627
386	ENSDARG00000097583	arfgap3	ADP-ribosylation factor GTPase activating protein 3	3.70E-38	1.49E-42	0.258841653	0.416	0.116
387	ENSDARG00000038559	h1f0	H1 histone family, member 0 [Source:ZFIN;Acc:ZDB-GENE-030131-337]	3.76E-38	1.51E-42	-1.076228794	0.218	0.647
388	ENSDARG00000006786	copz2	COPI coat complex subunit zeta 2	3.93E-38	1.58E-42	0.409311972	0.502	0.172
389	ENSDARG00000101766	ptmab	prothymosin alpha b	4.02E-38	1.62E-42	-1.139453412	0.833	0.918
390	ENSDARG00000031782	crybg1a	crystallin beta-gamma domain containing 1a	5.98E-38	2.41E-42	0.281334283	0.42	0.119
391	ENSDARG00000039677	dsc2l	desmocollin 2 like	9.86E-38	3.97E-42	0.371812466	0.537	0.193
392	ENSDARG00000063095	ctsf	cathepsin F	1.47E-37	5.90E-42	0.350922378	0.646	0.264
393	ENSDARG00000098024	si:dkey-262k9.2	si:dkey-262k9.2	2.00E-37	8.07E-42	0.449800137	0.743	0.335
394	ENSDARG00000054814	si:ch211-251p5.5	si:ch211-251p5.5 [Source:ZFIN;Acc:ZDB-GENE-030131-2635]	2.08E-37	8.37E-42	0.38620811	0.549	0.199
395	ENSDARG00000004261	tmed9	transmembrane p24 trafficking protein 9	2.11E-37	8.51E-42	0.483267118	0.844	0.545
396	ENSDARG00000061017	spns2	spinster homolog 2 (Drosophila)	6.81E-37	2.74E-41	0.261502965	0.304	0.066
397	ENSDARG00000033466	tagln2	transgelin 2	1.33E-36	5.34E-41	-1.289025941	0.261	0.646
398	ENSDARG00000035326	nccrp1	P1, F-box associated domain containing	4.94E-36	1.99E-40	0.694185361	0.86	0.488
399	ENSDARG00000033614	rasgef1ba	RasGEF domain family, member 1Ba	5.61E-36	2.26E-40	0.3648501	0.568	0.214
400	ENSDARG00000021864	rplp1	ribosomal protein, large, P1	1.00E-35	4.03E-40	-0.305382855	1	1
401	ENSDARG00000075164	mylk5	myosin, light chain kinase 5	1.90E-35	7.65E-40	0.297697189	0.409	0.123
402	ENSDARG00000002216	tbx3a	T-box transcription factor 3a	2.12E-35	8.55E-40	0.286220254	0.23	0.041
403	ENSDARG00000102684	lrrc1	leucine rich repeat containing 1	2.24E-35	9.03E-40	0.256745273	0.397	0.113
404	ENSDARG00000093684	tmem238a	transmembrane protein 238a	2.67E-35	1.08E-39	0.25592874	0.471	0.146
405	ENSDARG00000005673	f3b	coagulation factor IIIb	3.75E-35	1.51E-39	0.494615048	0.661	0.281
406	ENSDARG00000004160	reep3b	receptor accessory protein 3b	4.49E-35	1.81E-39	0.395697468	0.685	0.297
407	ENSDARG00000104181	tmsb1	thymosin beta 1	1.39E-34	5.59E-39	0.518670805	0.988	0.704
408	ENSDARG00000052537	cptp	ceramide-1-phosphate transfer protein	2.54E-34	1.02E-38	0.294701984	0.44	0.139
409	ENSDARG00000056167	hspe1	heat shock 10 protein 1	2.94E-34	1.18E-38	-0.962599086	0.541	0.756
410	ENSDARG00000094673	rhoab	ras homolog gene family, member Ab	4.42E-34	1.78E-38	0.436849079	0.953	0.673
411	ENSDARG00000017489	ifi45	interferon alpha inducible protein 45	6.80E-34	2.74E-38	0.77541355	0.658	0.306
412	ENSDARG00000058358	krt8	keratin 8	7.25E-34	2.92E-38	-0.886372602	0.911	0.923
413	ENSDARG00000090454	gnb1a	guanine nucleotide binding protein (G protein), beta polypeptide 1a	1.57E-33	6.31E-38	0.461681427	0.934	0.674
414	ENSDARG00000073876	ARF5 (1 of many)	zgc:110286 [Source:ZFIN;Acc:ZDB-GENE-050417-68]	1.66E-33	6.67E-38	0.274059388	0.471	0.149
415	ENSDARG00000089204	smim13	small integral membrane protein 13	2.27E-33	9.13E-38	0.316929199	0.556	0.22
416	ENSDARG00000097057	fxyd6l	FXYD domain containing ion transport regulator 6 like	3.00E-33	1.21E-37	0.398442299	0.599	0.232
417	ENSDARG00000015922	stk17al	serine/threonine kinase 17a like	1.49E-32	6.01E-37	0.273473422	0.307	0.074
418	ENSDARG00000007603	stxbp2	syntaxin binding protein 2	4.80E-32	1.93E-36	0.270558926	0.514	0.185
419	ENSDARG00000070083	atp5f1b	ATP synthase F1 subunit beta	4.80E-32	1.93E-36	-0.63496757	0.973	0.941
420	ENSDARG00000015543	s100a1	S100 calcium binding protein A1	5.33E-32	2.15E-36	0.312134015	0.187	0.03
421	ENSDARG00000074121	dnmbp	dynamin binding protein	6.52E-32	2.63E-36	0.259372611	0.424	0.133
422	ENSDARG00000042876	abracl	ABRA C-terminal like	9.41E-32	3.79E-36	0.451085546	0.953	0.578
423	ENSDARG00000008370	csnk1da	casein kinase 1, delta a	1.02E-31	4.12E-36	0.304886663	0.576	0.232
424	ENSDARG00000033144	psme2	proteasome activator subunit 2	1.31E-31	5.28E-36	0.296924244	0.416	0.128
425	ENSDARG00000061481	wu:fj05g07	wu:fj05g07	1.53E-31	6.14E-36	0.331591142	0.292	0.07
426	ENSDARG00000013860	ptpmt1	protein tyrosine phosphatase mitochondrial 1	1.66E-31	6.67E-36	0.319365075	0.424	0.143
427	ENSDARG00000058128	msna	moesin a	3.07E-31	1.24E-35	-1.279273679	0.113	0.504
428	ENSDARG00000034368	hexb	hexosaminidase B (beta polypeptide)	3.40E-31	1.37E-35	0.341551462	0.638	0.276
429	ENSDARG00000002401	gale	UDP-galactose-4-epimerase	1.22E-30	4.93E-35	0.307958775	0.564	0.222
430	ENSDARG00000052082	gabarapb	GABA(A) receptor-associated protein b	2.16E-30	8.71E-35	0.37882581	0.949	0.775
431	ENSDARG00000002365	cers5	ceramide synthase 5	2.55E-30	1.03E-34	0.279200877	0.459	0.151
432	ENSDARG00000012682	pfn2l	profilin 2 like	3.31E-30	1.33E-34	-0.706135941	0.424	0.723
433	ENSDARG00000041875	ube2v1	ubiquitin-conjugating enzyme E2 variant 1	5.32E-30	2.14E-34	0.406682621	0.914	0.648
434	ENSDARG00000028164	cst14a.1	cystatin 14a, tandem duplicate 1	7.66E-30	3.08E-34	0.292581787	0.451	0.156
435	ENSDARG00000079324	ano9b	anoctamin 9b	1.04E-29	4.19E-34	0.312966995	0.424	0.14
436	ENSDARG00000010149	atp5fa1	ATP synthase F1 subunit alpha	2.14E-29	8.61E-34	-0.61904413	0.86	0.884
437	ENSDARG00000019564	asap2b	ArfGAP with SH3 domain, ankyrin repeat and PH domain 2b	1.22E-28	4.90E-33	0.268979603	0.323	0.09
438	ENSDARG00000041314	ndufb9	NADH:ubiquinone oxidoreductase subunit B9	2.84E-28	1.14E-32	-0.638042066	0.381	0.671
439	ENSDARG00000070472	arf5	ADP-ribosylation factor 5	4.58E-28	1.84E-32	0.442613452	0.953	0.775
440	ENSDARG00000003795	idh2	isocitrate dehydrogenase (NADP(+)) 2	4.71E-28	1.90E-32	-0.734788432	0.288	0.599
441	ENSDARG00000052950	arhgap23a	Rho GTPase activating protein 23a	8.38E-28	3.38E-32	0.273399206	0.393	0.128
442	ENSDARG00000038025	cbx7a	chromobox homolog 7a	1.58E-27	6.38E-32	-1.095132381	0.101	0.461
443	ENSDARG00000031164	tuba8l2	tubulin, alpha 8 like 2	1.68E-27	6.77E-32	0.371327409	0.848	0.493
444	ENSDARG00000027200	gabarapl2	GABA(A) receptor-associated protein like 2	1.79E-27	7.19E-32	0.309744622	0.537	0.229
445	ENSDARG00000087993	bada	BCL2 associated agonist of cell death a	2.27E-27	9.15E-32	0.267133675	0.374	0.119
446	ENSDARG00000017034	sqor	sulfide quinone oxidoreductase	3.41E-27	1.37E-31	0.381334884	0.541	0.226
447	ENSDARG00000020759	elf1	E74-like ETS transcription factor 1	3.51E-27	1.41E-31	0.315843332	0.619	0.274
448	ENSDARG00000094300	nupr1a	nuclear protein 1a	3.91E-27	1.58E-31	0.30284544	0.615	0.283
449	ENSDARG00000091801	serpinb14	serpin peptidase inhibitor, clade B (ovalbumin), member 14	6.69E-27	2.69E-31	0.297350388	0.51	0.207
450	ENSDARG00000096829	blvrb	biliverdin reductase B	1.34E-26	5.38E-31	0.551975473	0.576	0.283
451	ENSDARG00000043923	sox9b	SRY-box transcription factor 9b	1.35E-26	5.42E-31	0.270754922	0.354	0.107
452	ENSDARG00000104279	appa	amyloid beta (A4) precursor protein a	3.78E-26	1.52E-30	-0.561837215	0.132	0.508
453	ENSDARG00000055504	si:ch211-212k18.7	si:ch211-212k18.7	4.40E-26	1.77E-30	0.434740584	0.716	0.384
454	ENSDARG00000009830	hdlbpa	high density lipoprotein binding protein a	4.56E-26	1.84E-30	0.450193025	0.965	0.782
455	ENSDARG00000069774	flot2b	flotillin 2b	4.65E-26	1.87E-30	0.288311533	0.541	0.226
456	ENSDARG00000103483	litaf	lipopolysaccharide-induced TNF factor	1.08E-25	4.36E-30	0.277677186	0.669	0.321
457	ENSDARG00000087693	atox1	antioxidant 1 copper chaperone	1.17E-25	4.72E-30	0.463127706	0.93	0.69
458	ENSDARG00000036456	anxa4	annexin A4	1.66E-25	6.69E-30	-1.307278717	0.152	0.505
459	ENSDARG00000053291	pnrc2	proline-rich nuclear receptor coactivator 2	1.74E-25	7.00E-30	0.397708676	0.992	0.953
460	ENSDARG00000042620	gstr	glutathione S-transferase rho	2.69E-25	1.08E-29	-0.989547755	0.257	0.546
461	ENSDARG00000086996	si:ch73-234b20.5	si:ch73-234b20.5	3.65E-25	1.47E-29	-0.605258631	0.121	0.469
462	ENSDARG00000097209	cox8b	cytochrome c oxidase subunit 8B	5.67E-25	2.28E-29	-0.896342443	0.125	0.465
463	ENSDARG00000054058	h1fx	H1 histone family, member X [Source:ZFIN;Acc:ZDB-GENE-030131-1228]	5.73E-25	2.31E-29	-1.337023473	0.397	0.665
464	ENSDARG00000017772	mdh1aa	malate dehydrogenase 1Aa, NAD (soluble)	9.36E-25	3.77E-29	-1.226992266	0.409	0.632
465	ENSDARG00000016255	chmp4ba	charged multivesicular body protein 4Ba	9.61E-25	3.87E-29	0.297348484	0.658	0.321
466	ENSDARG00000007377	odc1	ornithine decarboxylase 1	1.42E-24	5.70E-29	-0.788195418	0.319	0.615
467	ENSDARG00000042533	gstm.1	glutathione S-transferase mu, tandem duplicate 1	1.64E-24	6.61E-29	-0.518079478	0.039	0.388
468	ENSDARG00000094133	wu:fc21g02	wu:fc21g02	1.91E-24	7.68E-29	0.282935512	0.397	0.138
469	ENSDARG00000013794	klf11b	Kruppel-like factor 11b	2.51E-24	1.01E-28	0.399094797	0.708	0.386
470	ENSDARG00000017658	gmppb	GDP-mannose pyrophosphorylase B	3.28E-24	1.32E-28	0.271692029	0.591	0.272
471	ENSDARG00000104011	rps17	ribosomal protein S17	3.87E-24	1.56E-28	-0.358313329	0.992	0.981
472	ENSDARG00000103203	vps28	VPS28 subunit of ESCRT-I	4.34E-24	1.75E-28	0.30607394	0.786	0.443
473	ENSDARG00000101680	arl1	ADP-ribosylation factor-like 1	5.16E-24	2.08E-28	0.350441907	0.704	0.401
474	ENSDARG00000056008	atp5mc1	ATP synthase membrane subunit c locus 1	5.24E-24	2.11E-28	-0.779792581	0.802	0.836
475	ENSDARG00000055064	prdx5	peroxiredoxin 5	6.16E-24	2.48E-28	0.379891112	0.813	0.513
476	ENSDARG00000103364	cs	citrate synthase	1.16E-23	4.66E-28	0.30384368	0.716	0.377
477	ENSDARG00000038153	lgals2b	lectin, galactoside-binding, soluble, 2b	1.21E-23	4.87E-28	-2.331064032	0.883	0.866
478	ENSDARG00000013777	ppp1r13l	protein phosphatase 1, regulatory subunit 13 like	1.45E-23	5.83E-28	0.253703012	0.471	0.191
479	ENSDARG00000002710	ncl	nucleolin	2.99E-23	1.20E-27	-0.790010168	0.615	0.781
480	ENSDARG00000071377	hsd11b1la	hydroxysteroid (11-beta) dehydrogenase 1-like a	3.37E-23	1.36E-27	0.250724911	0.479	0.196
481	ENSDARG00000011553	atp5pb	ATP synthase peripheral stalk-membrane subunit b	3.78E-23	1.52E-27	-0.526349646	0.856	0.877
482	ENSDARG00000100729	tln1	talin 1	4.78E-23	1.93E-27	-0.540622554	0.051	0.394
483	ENSDARG00000068214	ccni	cyclin I	4.96E-23	2.00E-27	0.323716185	0.946	0.755
484	ENSDARG00000030213	sap30l	sap30-like	7.86E-23	3.17E-27	0.343095008	0.899	0.651
485	ENSDARG00000021443	zfp36l1b	zinc finger protein 36, C3H type-like 1b	1.63E-22	6.54E-27	-0.875575312	0.339	0.601
486	ENSDARG00000068434	h3f3b.1		2.26E-22	9.09E-27	0.312320131	0.953	0.705
487	ENSDARG00000077291	rps2	ribosomal protein S2	2.85E-22	1.15E-26	-0.280056212	1	1
488	ENSDARG00000005754	ptprfb	protein tyrosine phosphatase receptor type Fb	3.56E-22	1.44E-26	0.279033826	0.642	0.32
489	ENSDARG00000056638	pir	pirin	3.78E-22	1.52E-26	0.384903702	0.323	0.104
490	ENSDARG00000013732	vta1	vesicle (multivesicular body) trafficking 1	3.93E-22	1.58E-26	0.260716007	0.51	0.228
491	ENSDARG00000009488	gipc2	GIPC PDZ domain containing family, member 2	4.17E-22	1.68E-26	0.280239606	0.615	0.29
492	ENSDARG00000002369	UBB		5.38E-22	2.17E-26	0.460870729	0.949	0.785
493	ENSDARG00000090194	lamtor5	late endosomal/lysosomal adaptor, MAPK and MTOR activator 5	6.64E-22	2.67E-26	0.279573887	0.518	0.232
494	ENSDARG00000044125	txn	thioredoxin	1.01E-21	4.06E-26	-1.202586094	0.677	0.787
495	ENSDARG00000097478	qkia	QKI, KH domain containing, RNA binding a	1.01E-21	4.07E-26	0.344652307	0.852	0.498
496	ENSDARG00000043457	gapdh	glyceraldehyde-3-phosphate dehydrogenase	1.07E-21	4.29E-26	-2.016012727	0.556	0.671
497	ENSDARG00000034718	tfpia	tissue factor pathway inhibitor a	1.48E-21	5.94E-26	-0.589551023	0.047	0.374
498	ENSDARG00000009779	mcl1a	MCL1 apoptosis regulator, BCL2 family member a	1.56E-21	6.28E-26	0.434549328	0.973	0.861
499	ENSDARG00000063895	mt-nd1	NADH dehydrogenase 1, mitochondrial	1.57E-21	6.33E-26	-0.48690378	0.93	0.939
500	ENSDARG00000099281	si:dkey-112e7.2	si:dkey-112e7.2	2.37E-21	9.53E-26	0.280570088	0.751	0.429
501	ENSDARG00000015123	dnase1l4.1	deoxyribonuclease 1 like 4, tandem duplicate 1	2.94E-21	1.18E-25	0.31668075	0.374	0.133
502	ENSDARG00000027249	btg1	B-cell translocation gene 1, anti-proliferative	3.12E-21	1.25E-25	0.407709813	0.977	0.845
503	ENSDARG00000042010	pklr	pyruvate kinase L/R	3.49E-21	1.40E-25	-1.117848298	0.105	0.413
504	ENSDARG00000103007	rps3	ribosomal protein S3	4.32E-21	1.74E-25	-0.257436394	1	0.996
505	ENSDARG00000030957	yipf4	Yip1 domain family, member 4	5.09E-21	2.05E-25	0.277141524	0.696	0.379
506	ENSDARG00000036658	cab39l	calcium binding protein 39-like	5.38E-21	2.17E-25	0.454826185	0.638	0.357
507	ENSDARG00000041505	itm2bb	integral membrane protein 2Bb	5.64E-21	2.27E-25	0.289561105	0.829	0.471
508	ENSDARG00000044092	atp5if1b	ATP synthase inhibitory factor subunit 1b	6.57E-21	2.65E-25	0.297336649	0.961	0.76
509	ENSDARG00000031317	ppdpfb	pancreatic progenitor cell differentiation and proliferation factor b	8.45E-21	3.40E-25	0.654785502	0.969	0.917
510	ENSDARG00000000804	rassf6	Ras association domain family member 6	1.14E-20	4.59E-25	0.250848286	0.331	0.112
511	ENSDARG00000018328	rhocb	ras homolog family member Cb	1.22E-20	4.92E-25	0.30468542	0.704	0.385
512	ENSDARG00000054172	pgrmc1	progesterone receptor membrane component 1	2.40E-20	9.67E-25	-0.479566209	0.144	0.46
513	ENSDARG00000099499	ndufa4l	NADH:ubiquinone oxidoreductase subunit A4, like	4.12E-20	1.66E-24	-0.452942742	0.949	0.936
514	ENSDARG00000098589	cyb5a	cytochrome b5 type A (microsomal)	4.83E-20	1.95E-24	-0.703319013	0.331	0.576
515	ENSDARG00000055900	zswim5	zinc finger, SWIM-type containing 5	5.75E-20	2.32E-24	0.295595112	0.498	0.224
516	ENSDARG00000012194	scp2a	sterol carrier protein 2a	6.34E-20	2.55E-24	-1.054120909	0.074	0.376
517	ENSDARG00000040747	tm4sf4	transmembrane 4 L six family member 4	9.31E-20	3.75E-24	-1.830672025	0.206	0.485
518	ENSDARG00000003641	tfg	trafficking from ER to golgi regulator	1.26E-19	5.08E-24	0.291238215	0.716	0.411
519	ENSDARG00000013976	anxa13	annexin A13	1.91E-19	7.70E-24	-0.723002554	0.043	0.347
520	ENSDARG00000100826	hif1al	hypoxia inducible factor 1 subunit alpha, like	2.72E-19	1.10E-23	0.340208188	0.603	0.329
521	ENSDARG00000030479	hmgb1b	high mobility group box 1b	4.76E-19	1.92E-23	-0.741651446	0.136	0.429
522	ENSDARG00000063911	mt-atp6		5.87E-19	2.36E-23	-0.519082698	1	0.987
523	ENSDARG00000012820	nop56	NOP56 ribonucleoprotein homolog	6.21E-19	2.50E-23	-0.645022531	0.276	0.554
524	ENSDARG00000031683	fosab	v-fos FBJ murine osteosarcoma viral oncogene homolog Ab	7.60E-19	3.06E-23	-1.080871533	0.556	0.748
525	ENSDARG00000027984	gstz1	glutathione S-transferase zeta 1	7.85E-19	3.16E-23	-0.526070514	0.051	0.351
526	ENSDARG00000023963	tpm4a	tropomyosin 4a	7.90E-19	3.18E-23	-1.09910282	0.14	0.439
527	ENSDARG00000030753	prrg4	proline rich Gla (G-carboxyglutamic acid) 4 (transmembrane)	7.99E-19	3.22E-23	0.253720923	0.459	0.207
528	ENSDARG00000099749	ube2d2l	ubiquitin-conjugating enzyme E2D 2 (UBC4/5 homolog, yeast), like	9.52E-19	3.83E-23	0.403148783	0.79	0.524
529	ENSDARG00000006553	rras	RAS related	9.67E-19	3.89E-23	-0.383571138	0.035	0.337
530	ENSDARG00000018637	sec61g	SEC61 translocon gamma subunit	1.01E-18	4.05E-23	0.307544763	1	0.985
531	ENSDARG00000020364	fbp1b	fructose-1,6-bisphosphatase 1b	1.47E-18	5.93E-23	-1.019329951	0.058	0.35
532	ENSDARG00000012627	cdc34b	cell division cycle 34 homolog (S. cerevisiae) b	1.64E-18	6.61E-23	0.273442016	0.467	0.211
533	ENSDARG00000056379	si:ch73-86n18.1	si:ch73-86n18.1	2.78E-18	1.12E-22	-0.516766446	0.027	0.32
534	ENSDARG00000020405	napab	N-ethylmaleimide-sensitive factor attachment protein, alpha b	3.10E-18	1.25E-22	0.271682608	0.623	0.331
535	ENSDARG00000042539	ywhaqa	tyrosine 3-monooxygenase/tryptophan 5-monooxygenase activation protein, theta polypeptide a	5.05E-18	2.03E-22	0.376156247	0.883	0.647
536	ENSDARG00000089368	hopx	HOP homeobox	5.20E-18	2.10E-22	0.26823179	0.654	0.362
537	ENSDARG00000056964	ilk	integrin-linked kinase	7.05E-18	2.84E-22	-0.383003066	0.043	0.335
538	ENSDARG00000009484	arf1	ADP-ribosylation factor 1	7.97E-18	3.21E-22	0.352435104	0.798	0.513
539	ENSDARG00000028336	dhdhl	dihydrodiol dehydrogenase (dimeric), like	8.62E-18	3.47E-22	-0.533693764	0.109	0.395
540	ENSDARG00000104034	arid3b	AT rich interactive domain 3B (BRIGHT-like)	1.21E-17	4.86E-22	0.261899374	0.401	0.167
541	ENSDARG00000040287	ywhabl	tyrosine 3-monooxygenase/tryptophan 5-monooxygenase activation protein, beta polypeptide like	1.30E-17	5.23E-22	0.277333802	0.961	0.798
542	ENSDARG00000070844	gamt	guanidinoacetate N-methyltransferase	1.41E-17	5.66E-22	-1.823873515	0.374	0.562
543	ENSDARG00000005185	cpn1	carboxypeptidase N, polypeptide 1	1.46E-17	5.87E-22	-0.578033779	0.012	0.292
544	ENSDARG00000062831	si:ch73-22o12.1	si:ch73-22o12.1	1.64E-17	6.62E-22	0.280440061	0.518	0.257
545	ENSDARG00000100844	cldn15lb	claudin 15-like b	1.93E-17	7.76E-22	-1.128135886	0.101	0.385
546	ENSDARG00000045359	elocb	elongin C paralog b	2.25E-17	9.04E-22	0.317085994	0.833	0.586
547	ENSDARG00000040158	cdc42l	cell division cycle 42, like	2.74E-17	1.10E-21	0.318508153	0.907	0.644
548	ENSDARG00000056108	ndufa4	NADH:ubiquinone oxidoreductase subunit A4	3.00E-17	1.21E-21	-0.6598574	0.086	0.375
549	ENSDARG00000045399	cct5	chaperonin containing TCP1, subunit 5 (epsilon)	3.35E-17	1.35E-21	-0.513783028	0.685	0.783
550	ENSDARG00000074848	smim7	small integral membrane protein 7	3.35E-17	1.35E-21	0.255003024	0.463	0.213
551	ENSDARG00000094833	coa5	cytochrome C oxidase assembly factor 5	4.66E-17	1.88E-21	0.260419518	0.564	0.3
552	ENSDARG00000018426	aldh7a1	aldehyde dehydrogenase 7 family, member A1	5.74E-17	2.31E-21	-0.463753977	0.128	0.41
553	ENSDARG00000102883	sptbn1	spectrin, beta, non-erythrocytic 1	5.86E-17	2.36E-21	-0.571373418	0.054	0.338
554	ENSDARG00000063899	mt-nd2		7.79E-17	3.14E-21	-0.363693447	0.864	0.939
555	ENSDARG00000002790	ap2m1a	adaptor related protein complex 2 subunit mu 1a	8.32E-17	3.35E-21	-0.449806479	0.292	0.57
556	ENSDARG00000019353	sparc	secreted protein, acidic, cysteine-rich (osteonectin)	9.18E-17	3.70E-21	-1.457918405	0.191	0.461
557	ENSDARG00000056160	hspd1	heat shock 60 protein 1	1.88E-16	7.57E-21	-0.500890265	0.187	0.454
558	ENSDARG00000036299	nucb2a	nucleobindin 2a	2.07E-16	8.32E-21	-0.316588098	0.027	0.302
559	ENSDARG00000100823	selenok	selenoprotein K	2.18E-16	8.77E-21	0.300698531	0.724	0.449
560	ENSDARG00000099510	cnn3a	calponin 3, acidic a	2.35E-16	9.45E-21	0.251953401	0.759	0.452
561	ENSDARG00000055365	si:dkey-25e12.3	si:dkey-25e12.3	2.43E-16	9.80E-21	0.253098546	0.549	0.267
562	ENSDARG00000045676	calua	calumenin a	3.97E-16	1.60E-20	-0.427918658	0.039	0.312
563	ENSDARG00000019260	dhrs9	dehydrogenase/reductase (SDR family) member 9	4.01E-16	1.61E-20	-0.438379842	0.012	0.275
564	ENSDARG00000039576	fstl1b	follistatin-like 1b	4.48E-16	1.80E-20	-0.738514774	0.07	0.344
565	ENSDARG00000006266	stat1a	signal transducer and activator of transcription 1a	4.90E-16	1.97E-20	0.251588037	0.514	0.26
566	ENSDARG00000002967	pdap1b	pdgfa associated protein 1b	5.46E-16	2.20E-20	0.268712844	0.735	0.457
567	ENSDARG00000006840	gnmt	glycine N-methyltransferase	5.93E-16	2.39E-20	-0.383146	0.031	0.3
568	ENSDARG00000092546	pdap1a	pdgfa associated protein 1a	9.46E-16	3.81E-20	-0.469840294	0.393	0.618
569	ENSDARG00000015955	cldnc	claudin c	1.02E-15	4.09E-20	-1.23358793	0.128	0.397
570	ENSDARG00000059001	pim2	Pim-2 proto-oncogene, serine/threonine kinase	1.07E-15	4.32E-20	0.263457953	0.436	0.201
571	ENSDARG00000040971	zgc:92606	zgc:92606	1.16E-15	4.67E-20	0.275589927	0.708	0.421
572	ENSDARG00000063905	mt-co1	cytochrome c oxidase I, mitochondrial	1.47E-15	5.92E-20	-0.506875834	0.996	0.984
573	ENSDARG00000016470	anxa5b	annexin A5b	1.66E-15	6.67E-20	-0.770061954	0.132	0.394
574	ENSDARG00000039007	eno3	enolase 3, (beta, muscle)	1.90E-15	7.63E-20	-1.096765147	0.708	0.737
575	ENSDARG00000052336	ociad2	OCIA domain containing 2	1.93E-15	7.75E-20	-1.026685832	0.074	0.339
576	ENSDARG00000052244	zgc:158564	zgc:158564	1.97E-15	7.95E-20	0.250240607	0.514	0.26
577	ENSDARG00000063924	mt-cyb	cytochrome b, mitochondrial	2.05E-15	8.27E-20	-0.447609752	0.996	0.984
578	ENSDARG00000035715	marcksl1b	MARCKS-like 1b	2.13E-15	8.59E-20	-1.034268933	0.109	0.376
579	ENSDARG00000043531	jun	Jun proto-oncogene, AP-1 transcription factor subunit	2.25E-15	9.05E-20	-0.770267119	0.747	0.846
580	ENSDARG00000011459	gsna	gelsolin a	2.62E-15	1.06E-19	-0.387098492	0.012	0.268
581	ENSDARG00000013711	zgc:77486	zgc:77486	2.82E-15	1.14E-19	0.263842255	0.704	0.396
582	ENSDARG00000076836	gpx4b	glutathione peroxidase 4b	3.36E-15	1.35E-19	-0.472692772	0.732	0.801
583	ENSDARG00000029150	hsp90ab1	heat shock protein 90, alpha (cytosolic), class B member 1	3.54E-15	1.43E-19	-0.287285833	1	0.997
584	ENSDARG00000008030	myl9b	myosin, light chain 9b, regulatory	4.27E-15	1.72E-19	-0.914210128	0.101	0.359
585	ENSDARG00000029663	rab1ab	RAB1A, member RAS oncogene family b	7.18E-15	2.89E-19	0.277984324	0.911	0.698
586	ENSDARG00000040190	qdpra	quinoid dihydropteridine reductase a	7.75E-15	3.12E-19	-0.52428194	0.043	0.305
587	ENSDARG00000006408	hmgb3b	high mobility group box 3b	8.02E-15	3.23E-19	0.272771771	0.755	0.475
588	ENSDARG00000069464	cox7a1	cytochrome c oxidase subunit 7A1	8.66E-15	3.49E-19	-0.453169303	0.047	0.305
589	ENSDARG00000015662	pla2g12b	phospholipase A2, group XIIB	8.87E-15	3.57E-19	-0.542402273	0.019	0.27
590	ENSDARG00000098724	rgrb	retinal G protein coupled receptor b	9.42E-15	3.79E-19	-0.348379838	0.031	0.287
591	ENSDARG00000098075	sh3bgrl3	SH3 domain binding glutamate-rich protein like 3	1.09E-14	4.37E-19	-0.333777235	0.121	0.407
592	ENSDARG00000029252	ssb	small RNA binding exonuclease protection factor La	1.12E-14	4.53E-19	-0.440622872	0.175	0.442
593	ENSDARG00000045776	cnbpa	CCHC-type zinc finger, nucleic acid binding protein a	1.20E-14	4.83E-19	-0.540936835	0.646	0.758
594	ENSDARG00000022995	clic4	chloride intracellular channel 4	1.44E-14	5.78E-19	-0.372533399	0.027	0.281
595	ENSDARG00000019404	atp5f1d	ATP synthase F1 subunit delta	1.44E-14	5.79E-19	-0.487530296	0.844	0.836
596	ENSDARG00000058454	dynll1	dynein, light chain, LC8-type 1	1.49E-14	6.00E-19	-0.708825989	0.284	0.529
597	ENSDARG00000015050	calm2b	calmodulin 2b, (phosphorylase kinase, delta)	1.58E-14	6.35E-19	-0.665545383	0.751	0.842
598	ENSDARG00000070038	rbp2a	retinol binding protein 2a, cellular	1.66E-14	6.69E-19	-2.323735739	0.35	0.537
599	ENSDARG00000031427	calm2a	calmodulin 2a (phosphorylase kinase, delta)	1.88E-14	7.55E-19	-0.533293796	0.331	0.57
600	ENSDARG00000006427	fabp2	fatty acid binding protein 2, intestinal	1.90E-14	7.66E-19	-2.394827922	0.553	0.669
601	ENSDARG00000056725	hmgb3a	high mobility group box 3a	2.17E-14	8.75E-19	-0.820606695	0.144	0.401
602	ENSDARG00000055759	efhd2	EF-hand domain family, member D2	2.28E-14	9.18E-19	-0.38134154	0.132	0.405
603	ENSDARG00000017794	sdr16c5b	short chain dehydrogenase/reductase family 16C, member 5b	2.53E-14	1.02E-18	-0.332711921	0.027	0.275
604	ENSDARG00000038577	cox6c	cytochrome c oxidase subunit 6C	2.84E-14	1.14E-18	-0.408848356	0.961	0.928
605	ENSDARG00000027595	selenot1b	selenoprotein T, 1b	2.90E-14	1.17E-18	-0.297231877	0.062	0.327
606	ENSDARG00000027141	ube2l3b	ubiquitin-conjugating enzyme E2L 3b	3.69E-14	1.49E-18	0.274872615	0.817	0.57
607	ENSDARG00000021924	hsp70.3	heat shock cognate 70-kd protein, tandem duplicate 3	3.82E-14	1.54E-18	-1.309338265	0.276	0.515
608	ENSDARG00000040988	tpi1b	triosephosphate isomerase 1b	4.76E-14	1.92E-18	-0.598109976	0.732	0.809
609	ENSDARG00000023920	llgl2	LLGL scribble cell polarity complex component 2	5.60E-14	2.25E-18	0.296229437	0.486	0.252
610	ENSDARG00000077850	lgals3a	lectin, galactoside binding soluble 3a	6.31E-14	2.54E-18	0.276776564	0.728	0.478
611	ENSDARG00000096739	si:dkey-219e21.2	si:dkey-219e21.2	6.64E-14	2.67E-18	-0.467894866	0.027	0.277
612	ENSDARG00000018146	gpx1a	glutathione peroxidase 1a	6.70E-14	2.70E-18	-0.647468522	0.21	0.441
613	ENSDARG00000043856	amd1	adenosylmethionine decarboxylase 1	8.58E-14	3.46E-18	0.31051815	0.436	0.216
614	ENSDARG00000086740	phyh	phytanoyl-CoA 2-hydroxylase	9.77E-14	3.93E-18	-0.432574754	0.023	0.265
615	ENSDARG00000018461	zgc:56095	zgc:56095	1.14E-13	4.57E-18	-0.279727065	0.035	0.283
616	ENSDARG00000075261	timp2b	TIMP metallopeptidase inhibitor 2b	1.59E-13	6.39E-18	-0.968877745	0.062	0.31
617	ENSDARG00000026655	tspo	translocator protein	1.63E-13	6.55E-18	0.275694952	0.677	0.419
618	ENSDARG00000103785	sult2st2	sulfotransferase family 2, cytosolic sulfotransferase 2	2.03E-13	8.19E-18	-0.600445162	0.062	0.305
619	ENSDARG00000026908	tmed2	transmembrane p24 trafficking protein 2	2.11E-13	8.48E-18	0.310849383	0.911	0.759
620	ENSDARG00000019702	aldocb	aldolase C, fructose-bisphosphate, b	2.17E-13	8.73E-18	-1.399640679	0.292	0.515
621	ENSDARG00000093440	tnfaip6	tumor necrosis factor, alpha-induced protein 6	2.56E-13	1.03E-17	-0.97285042	0.043	0.286
622	ENSDARG00000031981	pcbd1	pterin-4 alpha-carbinolamine dehydratase/dimerization cofactor of hepatocyte nuclear factor 1 alpha	2.79E-13	1.12E-17	-0.58207255	0.074	0.321
623	ENSDARG00000014329	npm1a	nucleophosmin 1a	3.11E-13	1.25E-17	-0.832817478	0.782	0.802
624	ENSDARG00000101199	rbp4	retinol binding protein 4, plasma	3.16E-13	1.27E-17	-2.220331178	0.385	0.561
625	ENSDARG00000012076	apoa1a	apolipoprotein A-Ia	3.86E-13	1.55E-17	-1.804318601	0.276	0.49
626	ENSDARG00000070584	clic5b	chloride intracellular channel 5b	3.96E-13	1.60E-17	-0.29352412	0.016	0.249
627	ENSDARG00000016548	eif5b	eukaryotic translation initiation factor 5B	4.35E-13	1.75E-17	-0.453229165	0.397	0.604
628	ENSDARG00000068478	gpx4a	glutathione peroxidase 4a	4.59E-13	1.85E-17	-1.941923857	0.335	0.509
629	ENSDARG00000056525	bcar1	BCAR1 scaffold protein, Cas family member	5.40E-13	2.18E-17	-0.306954906	0.047	0.293
630	ENSDARG00000063917	mt-nd4		5.45E-13	2.19E-17	-0.428654109	0.93	0.946
631	ENSDARG00000032619	tob1a	transducer of ERBB2, 1a	5.91E-13	2.38E-17	-0.459860385	0.245	0.479
632	ENSDARG00000038694	zgc:101744	zgc:101744	6.35E-13	2.56E-17	-0.408641584	0.058	0.299
633	ENSDARG00000077138	zgc:195173	zgc:195173	6.46E-13	2.60E-17	-0.406179694	0.012	0.241
634	ENSDARG00000013681	si:dkey-42i9.6	si:dkey-42i9.6	6.55E-13	2.64E-17	0.262457822	0.584	0.336
635	ENSDARG00000037746	actb1	actin, beta 1	6.90E-13	2.78E-17	-0.617858775	0.992	0.963
636	ENSDARG00000015310	pitpnbl	phosphatidylinositol transfer protein, beta, like	7.60E-13	3.06E-17	-0.262248194	0.043	0.287
637	ENSDARG00000042953	cyp2n13	cytochrome P450, family 2, subfamily N, polypeptide 13	7.87E-13	3.17E-17	-0.442116274	0.016	0.246
638	ENSDARG00000101324	apoa1b	apolipoprotein A-Ib	8.52E-13	3.43E-17	-3.310257757	0.864	0.852
639	ENSDARG00000044751	ddt	D-dopachrome tautomerase	8.76E-13	3.53E-17	-0.552935845	0.288	0.492
640	ENSDARG00000088087	kdm6ba	lysine (K)-specific demethylase 6B, a	8.87E-13	3.57E-17	0.284477292	0.451	0.229
641	ENSDARG00000003017	ube2al	ubiquitin conjugating enzyme E2 A, like	1.41E-12	5.67E-17	0.25359494	0.518	0.29
642	ENSDARG00000039142	arpc5a	actin related protein 2/3 complex, subunit 5A	1.46E-12	5.87E-17	0.282507035	0.685	0.417
643	ENSDARG00000017388	gstt1b	glutathione S-transferase theta 1b	1.64E-12	6.61E-17	-0.441646271	0.148	0.385
644	ENSDARG00000021987	plecb	plectin b	1.67E-12	6.74E-17	-0.483678244	0.179	0.419
645	ENSDARG00000062909	furina	furin (paired basic amino acid cleaving enzyme) a	2.19E-12	8.81E-17	0.255597268	0.603	0.349
646	ENSDARG00000075015	soul5	heme-binding protein soul5	2.44E-12	9.81E-17	-0.485792906	0.027	0.256
647	ENSDARG00000014031	abcc2	ATP-binding cassette, sub-family C (CFTR/MRP), member 2	2.46E-12	9.90E-17	-0.405209867	0.031	0.259
648	ENSDARG00000069065	btg3	B-cell translocation gene 3	2.51E-12	1.01E-16	0.251292718	0.591	0.332
649	ENSDARG00000069013	prdx4	peroxiredoxin 4	2.53E-12	1.02E-16	-0.406307136	0.284	0.504
650	ENSDARG00000018693	cdh2	cadherin 2, type 1, N-cadherin (neuronal)	2.55E-12	1.03E-16	-0.323313395	0.016	0.239
651	ENSDARG00000092155	apoc2	apolipoprotein C-II	2.62E-12	1.06E-16	-1.638825279	0.171	0.388
652	ENSDARG00000045618	clta	clathrin, light chain A	2.80E-12	1.13E-16	-0.37863832	0.362	0.575
653	ENSDARG00000105223	pmp22a	peripheral myelin protein 22a	2.83E-12	1.14E-16	-0.672307272	0.043	0.274
654	ENSDARG00000054823	id3	inhibitor of DNA binding 3	2.96E-12	1.19E-16	-0.426267863	0.101	0.346
655	ENSDARG00000071203	sptssa	serine palmitoyltransferase, small subunit A	2.99E-12	1.20E-16	0.269433362	0.848	0.634
656	ENSDARG00000052734	hmgcra	3-hydroxy-3-methylglutaryl-CoA reductase a	3.11E-12	1.25E-16	-0.781805029	0.058	0.29
657	ENSDARG00000009447	atp5mc3b	ATP synthase membrane subunit c locus 3b	3.13E-12	1.26E-16	-0.459075229	0.984	0.98
658	ENSDARG00000026611	socs3b	suppressor of cytokine signaling 3b	3.93E-12	1.58E-16	-0.502464838	0.144	0.387
659	ENSDARG00000063908	mt-co2	cytochrome c oxidase II, mitochondrial	4.60E-12	1.85E-16	-0.413214885	1	0.997
660	ENSDARG00000023214	mob2a	MOB kinase activator 2a	4.83E-12	1.94E-16	0.255691616	0.377	0.175
661	ENSDARG00000036834	krt92	keratin 92	4.84E-12	1.95E-16	-1.519025596	0.311	0.514
662	ENSDARG00000013561	pgm1	phosphoglucomutase 1	4.91E-12	1.98E-16	-0.45775706	0.101	0.339
663	ENSDARG00000036481	tcn2	transcobalamin II	5.01E-12	2.02E-16	-0.439326167	0.051	0.277
664	ENSDARG00000013430	bhmt	betaine-homocysteine methyltransferase	5.06E-12	2.04E-16	-1.469328907	0.175	0.394
665	ENSDARG00000104353	nop58	NOP58 ribonucleoprotein homolog (yeast)	5.28E-12	2.12E-16	-0.516258365	0.253	0.487
666	ENSDARG00000099371	cygb1	cytoglobin 1	6.41E-12	2.58E-16	-0.806440852	0.074	0.304
667	ENSDARG00000044601	rtn4a	reticulon 4a	6.56E-12	2.64E-16	-0.492729246	0.634	0.716
668	ENSDARG00000044914	suclg2	succinate-CoA ligase, GDP-forming, beta subunit	7.01E-12	2.82E-16	-0.596541836	0.179	0.395
669	ENSDARG00000021059	alas1	aminolevulinate, delta-, synthase 1	7.09E-12	2.86E-16	0.342159526	0.86	0.651
670	ENSDARG00000033440	metap1	methionyl aminopeptidase 1	7.26E-12	2.92E-16	-0.301252069	0.109	0.354
671	ENSDARG00000026865	fam107b	family with sequence similarity 107 member B	8.72E-12	3.51E-16	-0.498339427	0.117	0.356
672	ENSDARG00000040298	apoa4b.1	apolipoprotein A-IV b, tandem duplicate 1	9.12E-12	3.67E-16	-2.202142094	0.323	0.497
673	ENSDARG00000035308	grb10b	growth factor receptor-bound protein 10b	9.72E-12	3.92E-16	-0.423119073	0.035	0.258
674	ENSDARG00000008637	mttp	microsomal triglyceride transfer protein	9.77E-12	3.94E-16	-0.386401539	0.023	0.242
675	ENSDARG00000061235	alg5	ALG5 dolichyl-phosphate beta-glucosyltransferase	9.77E-12	3.94E-16	0.272070496	0.479	0.258
676	ENSDARG00000103340	clic1	chloride intracellular channel 1	1.05E-11	4.23E-16	-0.283515715	0.051	0.278
677	ENSDARG00000022767	apobb.1	apolipoprotein Bb, tandem duplicate 1	1.09E-11	4.40E-16	-1.596547095	0.156	0.368
678	ENSDARG00000043257	ckbb	creatine kinase, brain b	1.12E-11	4.51E-16	-0.885969026	0.105	0.328
679	ENSDARG00000051940	ugt2a1	UDP glucuronosyltransferase 2 family, polypeptide A1	1.27E-11	5.12E-16	-0.282499758	0.039	0.262
680	ENSDARG00000061201	acsf2	acyl-CoA synthetase family member 2	1.28E-11	5.16E-16	-0.298222433	0.012	0.225
681	ENSDARG00000041078	chka	choline kinase alpha	1.40E-11	5.65E-16	-0.269919196	0.039	0.27
682	ENSDARG00000036135	bbox1	butyrobetaine (gamma), 2-oxoglutarate dioxygenase (gamma-butyrobetaine hydroxylase) 1	1.43E-11	5.77E-16	0.258826501	0.374	0.184
683	ENSDARG00000096533	rltgr	RAMP-like triterpene glycoside receptor	1.62E-11	6.53E-16	-0.298949335	0.008	0.22
684	ENSDARG00000018459	msrb2	methionine sulfoxide reductase B2	1.79E-11	7.20E-16	-0.335249234	0.023	0.239
685	ENSDARG00000063292	ssuh2rs1	ssu-2 homolog, related sequence 1	1.93E-11	7.78E-16	-0.280334013	0.043	0.269
686	ENSDARG00000044562	cycsb	cytochrome c, somatic b	2.45E-11	9.86E-16	0.282227681	0.981	0.845
687	ENSDARG00000045414	elovl2	ELOVL fatty acid elongase 2	2.63E-11	1.06E-15	-0.525719766	0.027	0.241
688	ENSDARG00000102808	calr3b	calreticulin 3b	2.69E-11	1.08E-15	-0.596823158	0.268	0.482
689	ENSDARG00000012987	gpia	glucose-6-phosphate isomerase a	3.21E-11	1.29E-15	-0.535180235	0.529	0.68
690	ENSDARG00000037873	cyp3c3	cytochrome P450, family 3, subfamily c, polypeptide 3	3.25E-11	1.31E-15	-0.540861088	0.035	0.255
691	ENSDARG00000010721	6-Sep	septin 6	3.35E-11	1.35E-15	-0.317883705	0.058	0.283
692	ENSDARG00000013522	pck1	phosphoenolpyruvate carboxykinase 1 (soluble)	3.63E-11	1.46E-15	-1.315846955	0.144	0.356
693	ENSDARG00000052674	csnk1a1	casein kinase 1, alpha 1	3.69E-11	1.49E-15	0.255628638	0.864	0.649
694	ENSDARG00000019838	ugdh	UDP-glucose 6-dehydrogenase	4.17E-11	1.68E-15	-0.381809558	0.051	0.274
695	ENSDARG00000061100	nars	asparaginyl-tRNA synthetase [Source:ZFIN;Acc:ZDB-GENE-030131-1016]	4.31E-11	1.73E-15	-0.428120189	0.206	0.432
696	ENSDARG00000044254	anxa3b	annexin A3b	5.05E-11	2.03E-15	-0.444653868	0.105	0.333
697	ENSDARG00000002986	gda	guanine deaminase	5.05E-11	2.03E-15	-0.602014934	0.035	0.248
698	ENSDARG00000104818	si:ch211-93f2.1	si:ch211-93f2.1 [Source:ZFIN;Acc:ZDB-GENE-041014-96]	5.42E-11	2.18E-15	-0.434778881	0.054	0.272
699	ENSDARG00000019986	grhprb	glyoxylate reductase/hydroxypyruvate reductase b	5.73E-11	2.31E-15	-0.889427493	0.035	0.248
700	ENSDARG00000077473	mych	myelocytomatosis oncogene homolog	6.01E-11	2.42E-15	-0.402517095	0.062	0.284
701	ENSDARG00000004141	zgc:92630	zgc:92630	6.29E-11	2.53E-15	-0.394178575	0.054	0.279
702	ENSDARG00000052816	shmt1	serine hydroxymethyltransferase 1 (soluble)	6.34E-11	2.55E-15	-0.333942956	0.047	0.265
703	ENSDARG00000020944	ezra	ezrin a	6.56E-11	2.64E-15	-0.525883805	0.101	0.339
704	ENSDARG00000045514	atp5f1c	ATP synthase F1 subunit gamma	6.98E-11	2.81E-15	-0.441917466	0.813	0.811
705	ENSDARG00000089361	wu:fb59d01	wu:fb59d01	7.12E-11	2.87E-15	-1.052844628	0.093	0.314
706	ENSDARG00000099491	tmem176l.1	transmembrane protein 176l.1	8.20E-11	3.30E-15	-0.336177147	0.023	0.233
707	ENSDARG00000054588	cox6a2	cytochrome c oxidase subunit 6A2	9.35E-11	3.76E-15	-0.362217387	0.031	0.243
708	ENSDARG00000036558	col18a1a	collagen type XVIII alpha 1 chain a	1.05E-10	4.24E-15	-0.451499902	0.039	0.252
709	ENSDARG00000025522	sgk1	serum/glucocorticoid regulated kinase 1	1.08E-10	4.33E-15	-0.440017364	0.167	0.394
710	ENSDARG00000088116	gstm.3	glutathione S-transferase mu tandem duplicate 3	1.08E-10	4.34E-15	-0.797785551	0.058	0.274
711	ENSDARG00000023151	ucp1	uncoupling protein 1	1.11E-10	4.47E-15	-1.093560919	0.097	0.312
712	ENSDARG00000098059	fkbp3	FKBP prolyl isomerase 3	1.16E-10	4.67E-15	-0.36203014	0.385	0.584
713	ENSDARG00000090185	si:dkeyp-73b11.8	si:dkeyp-73b11.8	1.16E-10	4.67E-15	-1.314308158	0.117	0.333
714	ENSDARG00000052712	suclg1	succinate-CoA ligase, alpha subunit	1.17E-10	4.72E-15	-0.722362143	0.553	0.644
715	ENSDARG00000026766	bcl2l10	BCL2 like 10	1.31E-10	5.27E-15	-0.436416812	0.163	0.393
716	ENSDARG00000075718	rpz5	rapunzel 5	1.36E-10	5.48E-15	-0.426279135	0.027	0.237
717	ENSDARG00000013371	isoc2	isochorismatase domain containing 2	1.37E-10	5.52E-15	-0.296088882	0.062	0.28
718	ENSDARG00000071336	mif	macrophage migration inhibitory factor	1.48E-10	5.97E-15	-0.37366075	0.366	0.564
719	ENSDARG00000052470	igfbp2a	insulin-like growth factor binding protein 2a	1.53E-10	6.16E-15	-0.590787169	0.031	0.238
720	ENSDARG00000063912	mt-co3		1.55E-10	6.22E-15	-0.39096772	1	0.996
721	ENSDARG00000100170	pam	peptidylglycine alpha-amidating monooxygenase	1.57E-10	6.34E-15	-0.291460787	0.062	0.286
722	ENSDARG00000105187	gcshb	glycine cleavage system protein H (aminomethyl carrier), b	1.67E-10	6.74E-15	-0.434366667	0.051	0.26
723	ENSDARG00000010267	dpydb	dihydropyrimidine dehydrogenase b	1.71E-10	6.87E-15	-0.44798472	0.027	0.234
724	ENSDARG00000077004	aldh1l1	aldehyde dehydrogenase 1 family, member L1	1.83E-10	7.39E-15	-0.543238905	0.078	0.289
725	ENSDARG00000070922	cnbpb	CCHC-type zinc finger, nucleic acid binding protein b	1.88E-10	7.58E-15	-0.497080723	0.673	0.743
726	ENSDARG00000103846	hspa5	heat shock protein 5	2.36E-10	9.51E-15	-0.792007744	0.595	0.689
727	ENSDARG00000003931	cndp2	carnosine dipeptidase 2	2.73E-10	1.10E-14	-0.353910935	0.016	0.216
728	ENSDARG00000061478	igf2bp1	insulin-like growth factor 2 mRNA binding protein 1	2.85E-10	1.15E-14	-0.340480301	0.128	0.357
729	ENSDARG00000079388	agrn	agrin	2.92E-10	1.17E-14	-0.2847151	0.031	0.237
730	ENSDARG00000104693	il6st	interleukin 6 signal transducer	2.98E-10	1.20E-14	-0.349668646	0.233	0.45
731	ENSDARG00000075881	si:ch211-39k3.2	si:ch211-39k3.2	3.03E-10	1.22E-14	-0.285201181	0.019	0.22
732	ENSDARG00000029905	phyhd1	phytanoyl-CoA dioxygenase domain containing 1	3.06E-10	1.23E-14	-0.334440841	0.019	0.221
733	ENSDARG00000016484	dkc1	dyskeratosis congenita 1, dyskerin	3.11E-10	1.25E-14	-0.408962025	0.148	0.375
734	ENSDARG00000092798	ppib	peptidylprolyl isomerase B (cyclophilin B)	3.21E-10	1.29E-14	-0.374573694	0.922	0.899
735	ENSDARG00000022372	kng1	kininogen 1	3.54E-10	1.43E-14	-0.733323934	0.035	0.237
736	ENSDARG00000088590	pxna	paxillin a	4.17E-10	1.68E-14	-0.376828346	0.047	0.257
737	ENSDARG00000040295	apoeb	apolipoprotein Eb	5.70E-10	2.29E-14	-1.267022368	0.307	0.507
738	ENSDARG00000038666	igfbp1b	insulin-like growth factor binding protein 1b	5.93E-10	2.39E-14	-0.582483664	0.027	0.227
739	ENSDARG00000063921	mt-nd5	NADH dehydrogenase 5, mitochondrial	5.96E-10	2.40E-14	-0.423593535	0.564	0.716
740	ENSDARG00000045306	slc51a	solute carrier family 51 alpha subunit	6.14E-10	2.47E-14	-0.387784102	0.023	0.222
741	ENSDARG00000016598	ckmt1	creatine kinase, mitochondrial 1	6.74E-10	2.71E-14	-0.546465988	0.051	0.255
742	ENSDARG00000010266	igf2bp3	insulin-like growth factor 2 mRNA binding protein 3	7.71E-10	3.10E-14	-0.294501861	0.043	0.25
743	ENSDARG00000092362	hsp70.2	heat shock cognate 70-kd protein, tandem duplicate 2	8.28E-10	3.33E-14	-1.156227257	0.198	0.416
744	ENSDARG00000096037	si:ch211-214j24.14	si:ch211-214j24.14	8.28E-10	3.34E-14	-0.334549857	0.027	0.227
745	ENSDARG00000074809	zgc:194392	zgc:194392	8.86E-10	3.57E-14	-0.263849255	0.023	0.221
746	ENSDARG00000040553	tmem97	transmembrane protein 97	9.46E-10	3.81E-14	-0.264523666	0.043	0.249
747	ENSDARG00000104347	rtn4b	reticulon 4b	1.05E-09	4.23E-14	-0.644603622	0.07	0.277
748	ENSDARG00000053912	fbl	fibrillarin	1.06E-09	4.28E-14	-0.504579874	0.276	0.48
749	ENSDARG00000092033	si:dkey-239h2.3	si:dkey-239h2.3	1.06E-09	4.28E-14	-0.442529869	0.058	0.265
750	ENSDARG00000016280	eif1ad	eukaryotic translation initiation factor 1A domain containing	1.07E-09	4.29E-14	-0.259797548	0.039	0.24
751	ENSDARG00000068710	nid1a	nidogen 1a	1.11E-09	4.46E-14	-0.47264924	0.031	0.227
752	ENSDARG00000006220	ugt1a7	UDP glucuronosyltransferase 1 family, polypeptide A7	1.12E-09	4.52E-14	-0.752106314	0.148	0.354
753	ENSDARG00000023299	snu13b	SNU13 homolog, small nuclear ribonucleoprotein b (U4/U6.U5)	1.13E-09	4.54E-14	-0.556536479	0.444	0.598
754	ENSDARG00000104702	cat	catalase	1.17E-09	4.72E-14	-0.577751325	0.089	0.293
755	ENSDARG00000014572	chpt1	choline phosphotransferase 1	1.30E-09	5.24E-14	-0.34160615	0.066	0.278
756	ENSDARG00000022438	cox6a1	cytochrome c oxidase subunit 6A1	1.33E-09	5.37E-14	-0.484914115	0.961	0.924
757	ENSDARG00000039034	marcksl1a	MARCKS-like 1a	1.34E-09	5.38E-14	-0.993710124	0.307	0.504
758	ENSDARG00000102175	hamp	hepcidin antimicrobial peptide	1.35E-09	5.45E-14	-1.45241837	0.148	0.352
759	ENSDARG00000008494	myl6	myosin, light chain 6, alkali, smooth muscle and non-muscle	1.49E-09	5.99E-14	-1.04322361	0.121	0.332
760	ENSDARG00000101160	apoa4a	apolipoprotein A-IV a	1.50E-09	6.05E-14	-1.520147884	0.179	0.379
761	ENSDARG00000057706	si:ch211-137i24.10	si:ch211-137i24.10	1.71E-09	6.90E-14	-1.147049437	0.117	0.322
762	ENSDARG00000055723	hsp70l	heat shock cognate 70-kd protein, like	1.79E-09	7.19E-14	-1.164669464	0.179	0.394
763	ENSDARG00000104108	slco1d1	solute carrier organic anion transporter family, member 1D1	1.86E-09	7.49E-14	-0.421824861	0.019	0.212
764	ENSDARG00000017882	rdh1	retinol dehydrogenase 1	2.14E-09	8.60E-14	-0.25871317	0.019	0.212
765	ENSDARG00000020504	h3f3b.1	H3 histone, family 3A	2.23E-09	9.00E-14	-0.679894573	0.677	0.774
766	ENSDARG00000052842	ppifb	peptidylprolyl isomerase Fb	2.44E-09	9.82E-14	-0.319036723	0.167	0.385
767	ENSDARG00000069461	rnaseka	ribonuclease, RNase K a	3.00E-09	1.21E-13	0.255480086	0.755	0.55
768	ENSDARG00000029072	klf6a	Kruppel-like factor 6a	3.03E-09	1.22E-13	-0.695353949	0.646	0.746
769	ENSDARG00000025595	agmo	alkylglycerol monooxygenase	3.27E-09	1.32E-13	-0.274883551	0.016	0.204
770	ENSDARG00000077785	atf5b	activating transcription factor 5b	3.29E-09	1.32E-13	-0.254775044	0.027	0.222
771	ENSDARG00000043102	lxn	latexin	3.80E-09	1.53E-13	-0.789658959	0.358	0.509
772	ENSDARG00000036239	gatm	glycine amidinotransferase (L-arginine:glycine amidinotransferase)	3.92E-09	1.58E-13	-1.147486015	0.14	0.336
773	ENSDARG00000005842	cd9a	CD9 molecule a	4.34E-09	1.75E-13	-0.258558639	0.019	0.209
774	ENSDARG00000055185	tm4sf5	transmembrane 4 L six family member 5	4.50E-09	1.81E-13	-0.251465291	0.027	0.219
775	ENSDARG00000074908	col6a1	collagen, type VI, alpha 1	4.65E-09	1.87E-13	-0.667995533	0.062	0.266
776	ENSDARG00000039578	pa2g4a	proliferation-associated 2G4, a	4.72E-09	1.90E-13	-0.358058269	0.307	0.509
777	ENSDARG00000043180	gpd1b	glycerol-3-phosphate dehydrogenase 1b	4.75E-09	1.91E-13	-0.614949258	0.051	0.246
778	ENSDARG00000001788	atp5po	ATP synthase peripheral stalk subunit OSCP	5.19E-09	2.09E-13	-0.381928288	0.794	0.791
779	ENSDARG00000103542	vegfaa	vascular endothelial growth factor Aa	5.20E-09	2.09E-13	-0.435777527	0.078	0.28
780	ENSDARG00000058606	sik1	salt-inducible kinase 1	5.30E-09	2.14E-13	-0.371975059	0.152	0.365
781	ENSDARG00000036462	rab11fip1b	RAB11 family interacting protein 1 (class I) b	5.65E-09	2.27E-13	-0.272566806	0.097	0.31
782	ENSDARG00000099819	sb:cb1058	sb:cb1058	7.02E-09	2.83E-13	-0.311111805	0.054	0.254
783	ENSDARG00000004830	flot2a	flotillin 2a	7.84E-09	3.16E-13	-0.48077978	0.377	0.539
784	ENSDARG00000076858	TCIM (1 of many)	transcriptional and immune response regulator b [Source:NCBI gene;Acc:558746]	7.93E-09	3.19E-13	-0.545304088	0.062	0.263
785	ENSDARG00000052099	agxta	alanine--glyoxylate and serine--pyruvate aminotransferase a	8.51E-09	3.43E-13	-0.524187012	0.031	0.217
786	ENSDARG00000007241	mycb	MYC proto-oncogene, bHLH transcription factor b	8.80E-09	3.54E-13	-0.33876392	0.054	0.25
787	ENSDARG00000037867	atp5mf	ATP synthase membrane subunit f	9.03E-09	3.64E-13	-0.411400996	0.965	0.924
788	ENSDARG00000008803	marcksb	myristoylated alanine-rich protein kinase C substrate b	9.16E-09	3.69E-13	-0.317885051	0.008	0.186
789	ENSDARG00000029230	pnp4b	purine nucleoside phosphorylase 4b	9.32E-09	3.75E-13	-1.057575175	0.105	0.297
790	ENSDARG00000090444	ponzr1	plac8 onzin related protein 1	1.05E-08	4.22E-13	-0.682134402	0.043	0.232
791	ENSDARG00000011841	atp5l	ATP synthase, H+ transporting, mitochondrial F0 complex, subunit g	1.14E-08	4.58E-13	-0.337846654	0.981	0.948
792	ENSDARG00000043587	srd5a2a	steroid-5-alpha-reductase, alpha polypeptide 2a	1.19E-08	4.81E-13	-0.253671795	0.019	0.204
793	ENSDARG00000103959	pak1	p21 protein (Cdc42/Rac)-activated kinase 1	1.20E-08	4.84E-13	-0.299827513	0.027	0.212
794	ENSDARG00000089976	spcs3	signal peptidase complex subunit 3	1.28E-08	5.17E-13	-0.352235118	0.467	0.63
795	ENSDARG00000074201	flna	filamin A, alpha (actin binding protein 280)	1.35E-08	5.42E-13	-0.764925239	0.28	0.471
796	ENSDARG00000026985	lims1	LIM and senescent cell antigen-like domains 1	1.37E-08	5.54E-13	-0.268357314	0.089	0.296
797	ENSDARG00000075800	calml4a	calmodulin-like 4a	1.40E-08	5.63E-13	-0.550929757	0.035	0.22
798	ENSDARG00000068432	si:dkey-56m19.5	si:dkey-56m19.5	1.50E-08	6.04E-13	-0.335862713	0.023	0.207
799	ENSDARG00000089399	tmem176l.2	transmembrane protein 176l.2	1.55E-08	6.25E-13	-1.216973358	0.093	0.288
800	ENSDARG00000036041	f2	coagulation factor II (thrombin)	1.56E-08	6.28E-13	-0.686298227	0.012	0.188
801	ENSDARG00000078659	tmem176	transmembrane protein 176	1.61E-08	6.48E-13	-0.497310328	0.019	0.198
802	ENSDARG00000095863	afp4	antifreeze protein type IV	1.75E-08	7.05E-13	-2.229034679	0.49	0.569
803	ENSDARG00000035810	rgcc	regulator of cell cycle	1.77E-08	7.14E-13	-0.655339664	0.183	0.379
804	ENSDARG00000039605	mat1a	methionine adenosyltransferase I, alpha	1.79E-08	7.21E-13	-0.515330745	0.043	0.228
805	ENSDARG00000059049	zgc:174904	zgc:174904	1.81E-08	7.28E-13	-1.769245491	0.121	0.311
806	ENSDARG00000023820	faxdc2	fatty acid hydroxylase domain containing 2	1.81E-08	7.28E-13	-0.474035988	0.074	0.267
807	ENSDARG00000016319	c9	complement component 9	2.07E-08	8.33E-13	-0.872335527	0.023	0.202
808	ENSDARG00000021149	cbr1l	carbonyl reductase 1-like	2.19E-08	8.81E-13	-0.399136888	0.144	0.342
809	ENSDARG00000053446	sub1a	SUB1 regulator of transcription a	2.39E-08	9.63E-13	-0.492805154	0.385	0.547
810	ENSDARG00000087697	lpl	lipoprotein lipase	2.58E-08	1.04E-12	-0.353610484	0.019	0.198
811	ENSDARG00000059933	plpp3	phospholipid phosphatase 3	2.69E-08	1.08E-12	-0.478577521	0.043	0.23
812	ENSDARG00000095807	hp	haptoglobin	2.71E-08	1.09E-12	-1.111873712	0.035	0.215
813	ENSDARG00000032098	c8g	complement component 8, gamma polypeptide	2.76E-08	1.11E-12	-0.363762242	0.004	0.174
814	ENSDARG00000078473	nucks1a	nuclear casein kinase and cyclin-dependent kinase substrate 1a	2.91E-08	1.17E-12	-0.471095995	0.191	0.382
815	ENSDARG00000102076	spink2.1	serine peptidase inhibitor, Kazal type 2, tandem duplicate 1	3.02E-08	1.22E-12	-0.445744499	0.117	0.315
816	ENSDARG00000015759	tspan7	tetraspanin 7	3.04E-08	1.22E-12	-0.269717829	0.035	0.217
817	ENSDARG00000056410	fdx1	ferredoxin 1	3.15E-08	1.27E-12	-0.331511403	0.206	0.405
818	ENSDARG00000104085	abcd3a	ATP-binding cassette, sub-family D (ALD), member 3a	3.22E-08	1.30E-12	-0.261962816	0.109	0.308
819	ENSDARG00000043342	gpx3	glutathione peroxidase 3	3.93E-08	1.58E-12	-0.479245995	0.051	0.234
820	ENSDARG00000063914	mt-nd3		5.19E-08	2.09E-12	-0.318414049	0.856	0.911
821	ENSDARG00000070155	tuba8l3	tubulin, alpha 8 like 3	5.23E-08	2.11E-12	-0.467831224	0.016	0.188
822	ENSDARG00000025350	prdx2	peroxiredoxin 2	5.57E-08	2.24E-12	-0.888509294	0.957	0.905
823	ENSDARG00000061383	serpinf2b	serpin peptidase inhibitor, clade F (alpha-2 antiplasmin, pigment epithelium derived factor), member 2b	5.89E-08	2.37E-12	-0.78571834	0.043	0.221
824	ENSDARG00000100952	wu:fj16a03	wu:fj16a03	7.50E-08	3.02E-12	-1.602872621	0.202	0.385
825	ENSDARG00000030053	eef1db	eukaryotic translation elongation factor 1 delta b (guanine nucleotide exchange protein)	7.90E-08	3.18E-12	-0.331595292	0.778	0.844
826	ENSDARG00000012405	col1a1a	collagen, type I, alpha 1a	8.85E-08	3.56E-12	-1.108401099	0.105	0.302
827	ENSDARG00000053831	vtnb	vitronectin b	1.03E-07	4.14E-12	-0.509212525	0.016	0.184
828	ENSDARG00000016412	agt	angiotensinogen	1.03E-07	4.15E-12	-0.791650787	0.039	0.213
829	ENSDARG00000018529	lipf	lipase, gastric	1.03E-07	4.16E-12	-0.294743362	0.101	0.29
830	ENSDARG00000098635	irf2bp2b	interferon regulatory factor 2 binding protein 2b	1.05E-07	4.22E-12	-0.38021349	0.187	0.384
831	ENSDARG00000019976	idi1	isopentenyl-diphosphate delta isomerase 1	1.09E-07	4.38E-12	-0.337436509	0.086	0.276
832	ENSDARG00000012593	col5a1	procollagen, type V, alpha 1	1.13E-07	4.54E-12	-0.83112995	0.101	0.285
833	ENSDARG00000030441	ppa1b	inorganic pyrophosphatase 1b	1.17E-07	4.72E-12	-0.38083037	0.56	0.634
834	ENSDARG00000100366	si:dkey-102m7.3	si:dkey-102m7.3	1.33E-07	5.37E-12	-0.350469092	0.16	0.352
835	ENSDARG00000057414	phb	prohibitin	1.40E-07	5.65E-12	-0.315846168	0.432	0.577
836	ENSDARG00000043665	glrx5	glutaredoxin 5 homolog (S. cerevisiae)	1.43E-07	5.74E-12	-0.266203897	0.156	0.354
837	ENSDARG00000016081	cldn15la	claudin 15-like a	1.43E-07	5.76E-12	-1.220460088	0.117	0.299
838	ENSDARG00000088581	f10	coagulation factor X	1.44E-07	5.81E-12	-0.253526366	0.019	0.187
839	ENSDARG00000006215	akr1b1	aldo-keto reductase family 1, member B1 (aldose reductase) [Source:ZFIN;Acc:ZDB-GENE-040625-7]	1.53E-07	6.17E-12	-0.319608315	0.066	0.252
840	ENSDARG00000089362	grn1	granulin 1	1.56E-07	6.29E-12	-0.915954684	0.062	0.246
841	ENSDARG00000019845	pdlim1	PDZ and LIM domain 1 (elfin)	1.72E-07	6.93E-12	-0.326350069	0.113	0.3
842	ENSDARG00000011693	ttc36	tetratricopeptide repeat domain 36	1.75E-07	7.06E-12	-0.495644762	0.031	0.202
843	ENSDARG00000012694	c3a.1	complement component c3a, duplicate 1	1.86E-07	7.50E-12	-0.966109593	0.043	0.216
844	ENSDARG00000020007	col1a2	collagen, type I, alpha 2	1.98E-07	7.95E-12	-1.08396897	0.082	0.265
845	ENSDARG00000009040	si:ch73-141c7.1	si:ch73-141c7.1	2.05E-07	8.25E-12	-0.451211249	0.101	0.285
846	ENSDARG00000104329	si:ch73-281k2.5	si:ch73-281k2.5	2.56E-07	1.03E-11	-0.378492143	0.004	0.161
847	ENSDARG00000091061	slc38a3b	solute carrier family 38 member 3b	2.60E-07	1.05E-11	-0.449577345	0.039	0.209
848	ENSDARG00000055278	cfb	complement factor B	2.65E-07	1.07E-11	-0.544249704	0.016	0.178
849	ENSDARG00000036036	mdka	midkine a	2.85E-07	1.15E-11	-1.335641525	0.195	0.368
850	ENSDARG00000013721	g6pca.2	glucose-6-phosphatase a, catalytic subunit, tandem duplicate 2	2.88E-07	1.16E-11	-0.41873212	0.031	0.201
851	ENSDARG00000014646	aoc2	amine oxidase copper containing 2	3.05E-07	1.23E-11	-1.032808199	0.051	0.222
852	ENSDARG00000055705	f5	coagulation factor V	3.23E-07	1.30E-11	-0.419569162	0.016	0.177
853	ENSDARG00000071658	ywhag2	3-monooxygenase/tryptophan 5-monooxygenase activation protein, gamma polypeptide 2	3.51E-07	1.41E-11	-0.341190157	0.004	0.16
854	ENSDARG00000076144	si:ch211-74m13.3	si:ch211-74m13.3 [Source:ZFIN;Acc:ZDB-GENE-060503-219]	3.53E-07	1.42E-11	-0.27450785	0.031	0.199
855	ENSDARG00000016733	psat1	phosphoserine aminotransferase 1	3.73E-07	1.50E-11	-0.284777257	0.035	0.205
856	ENSDARG00000020387	nipsnap3a	nipsnap homolog 3A (C. elegans)	3.80E-07	1.53E-11	-0.326281808	0.078	0.254
857	ENSDARG00000012684	atp2b1a	ATPase plasma membrane Ca2+ transporting 1a	3.90E-07	1.57E-11	-0.302973345	0.051	0.23
858	ENSDARG00000099425	CABZ01073265.1	complement factor I [Source:NCBI gene;Acc:557557]	3.91E-07	1.57E-11	-0.525449818	0.039	0.206
859	ENSDARG00000076838	apom	apolipoprotein M	4.34E-07	1.75E-11	-1.703499927	0.113	0.289
860	ENSDARG00000075707	nid2a	nidogen 2a (osteonidogen)	4.34E-07	1.75E-11	-0.261431427	0.008	0.166
861	ENSDARG00000053485	aldh6a1	aldehyde dehydrogenase 6 family, member A1	4.35E-07	1.75E-11	-0.667977533	0.463	0.547
862	ENSDARG00000095633	si:ch211-133l5.7	si:ch211-133l5.7	4.63E-07	1.87E-11	-0.656180213	0.023	0.186
863	ENSDARG00000104795	cxcl8a	chemokine (C-X-C motif) ligand 8a	4.71E-07	1.90E-11	-0.624149485	0.023	0.19
864	ENSDARG00000010962	fkbp7	FKBP prolyl isomerase 7	5.41E-07	2.18E-11	-0.262058412	0	0.151
865	ENSDARG00000076526	gar1	GAR1 homolog, ribonucleoprotein	5.93E-07	2.39E-11	-0.296233245	0.191	0.388
866	ENSDARG00000034643	fhl3a	four and a half LIM domains 3a	5.99E-07	2.41E-11	-0.252910966	0.016	0.175
867	ENSDARG00000088091	pfn1	profilin 1	6.01E-07	2.42E-11	-0.705691737	0.957	0.684
868	ENSDARG00000056314	a2ml	alpha-2-macroglobulin-like	6.34E-07	2.55E-11	-0.659520103	0.016	0.173
869	ENSDARG00000098315	cyp1a	cytochrome P450, family 1, subfamily A	6.42E-07	2.58E-11	-0.555547949	0.039	0.205
870	ENSDARG00000006526	fn1b	fibronectin 1b	6.55E-07	2.64E-11	-0.857300571	0.261	0.434
871	ENSDARG00000046098	ebp	EBP cholestenol delta-isomerase	7.07E-07	2.85E-11	-0.345337918	0.066	0.242
872	ENSDARG00000051939	pcxb	pyruvate carboxylase b	7.16E-07	2.88E-11	-0.284487315	0.027	0.19
873	ENSDARG00000010625	clic2	chloride intracellular channel 2	7.51E-07	3.02E-11	-0.833427564	0.117	0.295
874	ENSDARG00000053684	aldob	aldolase b, fructose-bisphosphate	7.52E-07	3.03E-11	-0.327382935	0.984	0.723
875	ENSDARG00000070078	abcb11b	ATP-binding cassette, sub-family B (MDR/TAP), member 11b	8.51E-07	3.43E-11	-0.327026584	0	0.148
876	ENSDARG00000002197	pygl	phosphorylase, glycogen, liver	8.70E-07	3.50E-11	-0.349798153	0.008	0.16
877	ENSDARG00000009534	wls	Wnt ligand secretion mediator	9.00E-07	3.62E-11	-0.357929536	0.101	0.276
878	ENSDARG00000018966	cyb5r1	cytochrome b5 reductase 1	9.34E-07	3.76E-11	-0.323580066	0.148	0.324
879	ENSDARG00000098162	zgc:77748	zgc:77748	9.58E-07	3.86E-11	-0.375277325	0.019	0.177
880	ENSDARG00000000069	dap	death-associated protein	9.89E-07	3.98E-11	-0.607904751	0.416	0.519
881	ENSDARG00000043279	aqp12	aquaporin 12	1.14E-06	4.60E-11	-0.600918936	0.054	0.218
882	ENSDARG00000021004	c5	complement component 5	1.18E-06	4.75E-11	-0.264646915	0.004	0.153
883	ENSDARG00000059298	spcs1	signal peptidase complex subunit 1	1.29E-06	5.20E-11	-0.341538546	0.607	0.706
884	ENSDARG00000014727	acox1	acyl-CoA oxidase 1, palmitoyl	1.33E-06	5.34E-11	-0.369407571	0.101	0.276
885	ENSDARG00000096359	eppk1	epiplakin 1	1.35E-06	5.43E-11	0.269259635	0.366	0.203
886	ENSDARG00000042613	crp3	C-reactive protein 3	1.37E-06	5.51E-11	-0.897311566	0.027	0.185
887	ENSDARG00000019253	rhag	Rh associated glycoprotein	1.60E-06	6.44E-11	-0.631381495	0.027	0.187
888	ENSDARG00000062326	hmgn7	high mobility group nucleosomal binding domain 7	1.61E-06	6.48E-11	-0.460870751	0.615	0.715
889	ENSDARG00000075045	cxcl18b	chemokine (C-X-C motif) ligand 18b	1.71E-06	6.89E-11	-1.757644697	0.175	0.346
890	ENSDARG00000005423	pgam1a	phosphoglycerate mutase 1a	2.01E-06	8.10E-11	-0.557535742	0.696	0.772
891	ENSDARG00000058349	polr2l	polymerase (RNA) II (DNA directed) polypeptide L	2.09E-06	8.41E-11	-0.324704543	0.374	0.531
892	ENSDARG00000101481	rbp5	retinol binding protein 1a, cellular	2.23E-06	8.97E-11	-0.309773046	0.019	0.173
893	ENSDARG00000099663	cox5ab	cytochrome c oxidase subunit 5Ab	2.25E-06	9.06E-11	-0.461804977	0.875	0.815
894	ENSDARG00000021208	serpind1	serpin peptidase inhibitor, clade D (heparin cofactor), member 1	2.34E-06	9.41E-11	-0.275400865	0.004	0.149
895	ENSDARG00000041878	rab11ba	RAB11B, member RAS oncogene family, a	2.34E-06	9.43E-11	-0.258879	0.241	0.424
896	ENSDARG00000097102	si:ch73-281n10.2	si:ch73-281n10.2	2.39E-06	9.61E-11	-0.755353913	0.424	0.553
897	ENSDARG00000007526	ndufs2	NADH:ubiquinone oxidoreductase core subunit S2	2.47E-06	9.94E-11	-0.256934056	0.28	0.458
898	ENSDARG00000045089	si:ch211-270n8.1	si:ch211-270n8.1	2.58E-06	1.04E-10	-1.12356302	0.054	0.215
899	ENSDARG00000057035	stoml3b	stomatin (EPB72)-like 3b	2.76E-06	1.11E-10	-0.679077355	0.035	0.192
900	ENSDARG00000036171	rnasel3	ribonuclease like 3	2.79E-06	1.12E-10	-0.405459878	0.008	0.154
901	ENSDARG00000003035	hspa9	heat shock protein 9	2.84E-06	1.14E-10	-0.297120393	0.37	0.515
902	ENSDARG00000042684	serpinc1	serpin peptidase inhibitor, clade C (antithrombin), member 1	2.93E-06	1.18E-10	-0.811634502	0.039	0.196
903	ENSDARG00000015866	apoa2	apolipoprotein A-II	2.95E-06	1.19E-10	-3.291309048	0.984	0.939
904	ENSDARG00000067851	lcn15	lipocalin 15	3.02E-06	1.22E-10	-0.321029098	0.019	0.17
905	ENSDARG00000102415	scinla	scinderin like a	3.34E-06	1.35E-10	-0.325490936	0.019	0.171
906	ENSDARG00000100406	zgc:112265	zgc:112265	3.41E-06	1.37E-10	-1.383859595	0.058	0.218
907	ENSDARG00000005704	eps8l3b	EPS8-like 3b	3.55E-06	1.43E-10	-0.26911975	0.016	0.166
908	ENSDARG00000036830	krt91	keratin 91	3.74E-06	1.51E-10	-1.737865941	0.241	0.403
909	ENSDARG00000071670	tma7	translation machinery associated 7 homolog	3.84E-06	1.54E-10	-0.340192416	0.809	0.823
910	ENSDARG00000060457	pmp22b	peripheral myelin protein 22b	3.97E-06	1.60E-10	-0.801900233	0.249	0.416
911	ENSDARG00000042780	apoba	apolipoprotein Ba	4.26E-06	1.72E-10	-0.433538615	0.016	0.163
912	ENSDARG00000092035	si:ch211-156j16.1	si:ch211-156j16.1	4.34E-06	1.75E-10	-0.564533065	0.043	0.201
913	ENSDARG00000012274	eif4e1c	eukaryotic translation initiation factor 4E family member 1c	4.45E-06	1.79E-10	-0.342441397	0.311	0.464
914	ENSDARG00000008867	rap1b	RAP1B, member of RAS oncogene family	4.56E-06	1.83E-10	-0.441160056	0.591	0.678
915	ENSDARG00000014915	ndufab1b	NADH:ubiquinone oxidoreductase subunit AB1b	4.72E-06	1.90E-10	-0.330063423	0.358	0.505
916	ENSDARG00000021252	cct6a	chaperonin containing TCP1, subunit 6A (zeta 1)	4.77E-06	1.92E-10	-0.317769205	0.58	0.672
917	ENSDARG00000058005	hgd	homogentisate 1,2-dioxygenase	4.82E-06	1.94E-10	-0.428404472	0.043	0.198
918	ENSDARG00000105528	si:dkey-86l18.10	si:dkey-86l18.10	5.03E-06	2.03E-10	-0.447178941	0.016	0.161
919	ENSDARG00000101979	eps8l3a	EPS8-like 3a	5.57E-06	2.24E-10	-0.30935859	0.035	0.19
920	ENSDARG00000018351	hpda	4-hydroxyphenylpyruvate dioxygenase a	5.59E-06	2.25E-10	-0.785294942	0.066	0.224
921	ENSDARG00000022684	fkbp1aa	FKBP prolyl isomerase 1Aa	5.65E-06	2.28E-10	-0.262077953	0.996	0.945
922	ENSDARG00000079946	sqlea	squalene epoxidase a	5.70E-06	2.30E-10	-0.296116025	0.039	0.194
923	ENSDARG00000011170	ndrg2	NDRG family member 2	5.91E-06	2.38E-10	-0.403303554	0.136	0.301
924	ENSDARG00000079727	selenop2	selenoprotein P2	5.93E-06	2.39E-10	-0.422948773	0.008	0.15
925	ENSDARG00000015722	kctd5a	potassium channel tetramerization domain containing 5a	6.02E-06	2.42E-10	-0.338187065	0.253	0.42
926	ENSDARG00000100442	cfh	complement factor H	6.45E-06	2.60E-10	-0.506976803	0.019	0.166
927	ENSDARG00000104837	nudc	nudC nuclear distribution protein	6.51E-06	2.62E-10	-0.283538141	0.195	0.378
928	ENSDARG00000004296	ambp	alpha-1-microglobulin/bikunin precursor	7.19E-06	2.90E-10	-0.991086501	0.058	0.214
929	ENSDARG00000016153	dag1	dystroglycan 1	7.27E-06	2.93E-10	-0.258370427	0.07	0.235
930	ENSDARG00000006207	gpx1b	glutathione peroxidase 1b	7.52E-06	3.03E-10	-0.511147603	0.062	0.219
931	ENSDARG00000006353	itga5	integrin, alpha 5 (fibronectin receptor, alpha polypeptide)	7.80E-06	3.14E-10	-0.261788109	0.023	0.173
932	ENSDARG00000018478	agxtb	alanine--glyoxylate and serine--pyruvate aminotransferase b	8.05E-06	3.24E-10	-1.016661454	0.07	0.225
933	ENSDARG00000040781	sult3st4	sulfotransferase family 3, cytosolic sulfotransferase 4	8.30E-06	3.34E-10	-0.302071517	0.016	0.161
934	ENSDARG00000045886	slc38a2	solute carrier family 38 member 2	8.51E-06	3.43E-10	-0.287321216	0.105	0.273
935	ENSDARG00000026531	alcama	activated leukocyte cell adhesion molecule a	8.96E-06	3.61E-10	-0.349720452	0.023	0.172
936	ENSDARG00000057498	habp2	hyaluronan binding protein 2	1.13E-05	4.56E-10	-0.272304342	0.008	0.145
937	ENSDARG00000033227	lect2l	leukocyte cell-derived chemotaxin 2 like	1.32E-05	5.33E-10	-1.106014898	0.117	0.275
938	ENSDARG00000054300	dhrs1	dehydrogenase/reductase (SDR family) member 1	1.34E-05	5.39E-10	-0.263639677	0.093	0.262
939	ENSDARG00000053625	anxa2b	annexin A2b	1.41E-05	5.67E-10	-0.537829871	0.043	0.193
940	ENSDARG00000021172	cyp2ad2	cytochrome P450, family 2, subfamily AD, polypeptide 2	1.54E-05	6.19E-10	-0.508786209	0.035	0.183
941	ENSDARG00000105562	si:dkey-23i12.7	si:dkey-23i12.7	1.54E-05	6.19E-10	-0.352377645	0.023	0.168
942	ENSDARG00000087188	nfil3-6	nuclear factor, interleukin 3 regulated, member 6	1.84E-05	7.41E-10	-0.449415135	0.187	0.354
943	ENSDARG00000077811	sox11a	SRY-box transcription factor 11a	1.98E-05	7.96E-10	-0.289179846	0.023	0.168
944	ENSDARG00000006019	tktb	transketolase b	2.01E-05	8.08E-10	-0.308367068	0.463	0.579
945	ENSDARG00000016837	glipr2l	GLI pathogenesis-related 2, like	2.06E-05	8.30E-10	-0.301204034	0.016	0.156
946	ENSDARG00000029388	si:dkey-90m5.4	si:dkey-90m5.4	2.11E-05	8.50E-10	-0.351637972	0.016	0.154
947	ENSDARG00000103025	hmgcs1	3-hydroxy-3-methylglutaryl-CoA synthase 1 (soluble)	2.24E-05	9.00E-10	-0.4843128	0.132	0.29
948	ENSDARG00000095451	si:ch211-196l7.4	si:ch211-196l7.4	2.51E-05	1.01E-09	-0.40431507	0.642	0.71
949	ENSDARG00000035882	rida	reactive intermediate imine deaminase A homolog	2.53E-05	1.02E-09	-0.445456494	0.156	0.308
950	ENSDARG00000053358	basp1	brain abundant, membrane attached signal protein 1	2.55E-05	1.03E-09	-0.328058428	0.023	0.164
951	ENSDARG00000011876	ednraa	endothelin receptor type Aa	2.68E-05	1.08E-09	-0.350878624	0.004	0.134
952	ENSDARG00000019302	mid1ip1b	MID1 interacting protein 1b	2.69E-05	1.08E-09	-0.367405572	0.237	0.415
953	ENSDARG00000090552	si:dkey-7j14.6	si:dkey-7j14.6	2.93E-05	1.18E-09	-0.501981767	0.393	0.514
954	ENSDARG00000006514	her6	hairy-related 6	3.00E-05	1.21E-09	-0.325740331	0.019	0.159
955	ENSDARG00000027063	arpc1b	actin related protein 2/3 complex, subunit 1B	3.01E-05	1.21E-09	-0.31946669	0.016	0.151
956	ENSDARG00000055036	itih3a	inter-alpha-trypsin inhibitor heavy chain 3a	3.01E-05	1.21E-09	-0.353345693	0.023	0.162
957	ENSDARG00000074790	rab5if	RAB5 interacting factor	3.04E-05	1.22E-09	-0.316296228	0.327	0.478
958	ENSDARG00000008969	fgb	fibrinogen beta chain	3.14E-05	1.26E-09	-1.422052403	0.105	0.258
959	ENSDARG00000076283	snrpd3l	small nuclear ribonucleoprotein D3 polypeptide, like	3.14E-05	1.27E-09	-0.284009293	0.179	0.35
960	ENSDARG00000106873	LO018188.1	synaptopodin [Source:NCBI gene;Acc:100536545]	3.21E-05	1.29E-09	-0.364382845	0.027	0.169
961	ENSDARG00000076290	calr	calreticulin	3.28E-05	1.32E-09	-0.339786717	0.218	0.382
962	ENSDARG00000090286	serpina1	serpin peptidase inhibitor, clade A (alpha-1 antiproteinase, antitrypsin), member 1	3.29E-05	1.32E-09	-1.71961788	0.121	0.272
963	ENSDARG00000078918	comtd1	catechol-O-methyltransferase domain containing 1	3.66E-05	1.47E-09	-0.328443184	0.016	0.15
964	ENSDARG00000103799	kars	lysyl-tRNA synthetase [Source:ZFIN;Acc:ZDB-GENE-021115-8]	3.71E-05	1.49E-09	-0.369122885	0.397	0.522
965	ENSDARG00000041595	ces3	carboxylesterase 3	3.78E-05	1.52E-09	-0.337757489	0.008	0.139
966	ENSDARG00000041569	ces2	carboxylesterase 2 (intestine, liver) [Source:ZFIN;Acc:ZDB-GENE-061013-99]	3.81E-05	1.54E-09	-1.544242288	0.097	0.246
967	ENSDARG00000038312	rcl1	RNA terminal phosphate cyclase-like 1	3.82E-05	1.54E-09	-0.339183851	0.16	0.315
968	ENSDARG00000058462	zgc:158846	zgc:158846	3.83E-05	1.54E-09	-0.962469925	0.066	0.215
969	ENSDARG00000025428	socs3a	suppressor of cytokine signaling 3a	4.02E-05	1.62E-09	-0.256407965	0.039	0.185
970	ENSDARG00000014488	ca2	carbonic anhydrase II	4.31E-05	1.73E-09	-0.473417696	0.152	0.315
971	ENSDARG00000079647	muc13b	mucin 13b, cell surface associated	4.51E-05	1.82E-09	-0.471838804	0.027	0.166
972	ENSDARG00000077372	tfr1b	transferrin receptor 1b	4.68E-05	1.88E-09	-0.294080959	0.237	0.396
973	ENSDARG00000055876	msmo1	methylsterol monooxygenase 1	4.69E-05	1.89E-09	-0.976033986	0.249	0.38
974	ENSDARG00000076448	serpinf2a	serpin peptidase inhibitor, clade F (alpha-2 antiplasmin, pigment epithelium derived factor), member 2a	4.86E-05	1.96E-09	-0.386344988	0.023	0.159
975	ENSDARG00000069293	ahsg2	alpha-2-HS-glycoprotein 2	4.88E-05	1.96E-09	-0.297176927	0.012	0.143
976	ENSDARG00000005112	cdh17	cadherin 17, LI cadherin (liver-intestine)	5.05E-05	2.03E-09	-0.343619193	0.039	0.183
977	ENSDARG00000098355	atp5pd	ATP synthase peripheral stalk subunit d	5.14E-05	2.07E-09	-0.33146244	0.911	0.878
978	ENSDARG00000036427	slc3a2a	solute carrier family 3 member 2a	5.31E-05	2.14E-09	-0.2711287	0.023	0.162
979	ENSDARG00000024160	hao1	hydroxyacid oxidase (glycolate oxidase) 1	5.32E-05	2.14E-09	-0.599040439	0.054	0.198
980	ENSDARG00000090389	ndufv3	NADH:ubiquinone oxidoreductase subunit V3	5.43E-05	2.19E-09	-0.315502226	0.362	0.484
981	ENSDARG00000044010	loxl2a	lysyl oxidase-like 2a	5.61E-05	2.26E-09	-0.263688775	0.023	0.16
982	ENSDARG00000024746	hsp90aa1.2	heat shock protein 90, alpha (cytosolic), class A member 1, tandem duplicate 2	5.75E-05	2.31E-09	-0.947887369	0.206	0.366
983	ENSDARG00000045888	acat1	acetyl-CoA acetyltransferase 1	6.08E-05	2.45E-09	-0.452869311	0.14	0.291
984	ENSDARG00000040466	vil1	villin 1	6.11E-05	2.46E-09	-0.941914315	0.062	0.207
985	ENSDARG00000055009	col4a1	collagen, type IV, alpha 1	6.28E-05	2.53E-09	-0.545238449	0.043	0.185
986	ENSDARG00000020258	ewsr1a	EWS RNA-binding protein 1a	6.34E-05	2.55E-09	-0.264294561	0.222	0.381
987	ENSDARG00000029795	prxl2b	peroxiredoxin like 2B	6.42E-05	2.58E-09	-0.293077131	0.062	0.212
988	ENSDARG00000090722	leg1.1	liver-enriched gene 1, tandem duplicate 1	6.54E-05	2.63E-09	-1.083089929	0.086	0.232
989	ENSDARG00000001873	phgdh	phosphoglycerate dehydrogenase	6.61E-05	2.66E-09	-0.252707266	0.016	0.147
990	ENSDARG00000069630	tat	tyrosine aminotransferase	6.82E-05	2.75E-09	-0.395835205	0.019	0.154
991	ENSDARG00000040890	fdps	farnesyl diphosphate synthase (farnesyl pyrophosphate synthetase, dimethylallyltranstransferase, geranyltranstransferase)	7.34E-05	2.96E-09	-0.421463772	0.156	0.31
992	ENSDARG00000019492	shbg	sex hormone-binding globulin	7.56E-05	3.04E-09	-0.339533378	0.023	0.157
993	ENSDARG00000070057	si:dkey-69o16.5	si:dkey-69o16.5	7.72E-05	3.11E-09	-0.428246727	0.027	0.163
994	ENSDARG00000090850	serpina1l	serine (or cysteine) proteinase inhibitor, clade A (alpha-1 antiproteinase, antitrypsin), member 1, like	7.97E-05	3.21E-09	-1.707100285	0.125	0.271
995	ENSDARG00000103295	cyp3a65	cytochrome P450, family 3, subfamily A, polypeptide 65	8.18E-05	3.29E-09	-0.568186611	0.226	0.381
996	ENSDARG00000055381	bambia	BMP and activin membrane-bound inhibitor (Xenopus laevis) homolog a	8.22E-05	3.31E-09	-0.267024178	0.086	0.239
997	ENSDARG00000041502	tgfb1a	transforming growth factor, beta 1a	8.32E-05	3.35E-09	-0.418900707	0.062	0.209
998	ENSDARG00000016830	rimkla	ribosomal modification protein rimK-like family member A	8.59E-05	3.46E-09	-0.268494853	0.082	0.234
999	ENSDARG00000012671	inhbaa	inhibin subunit beta Aa	8.60E-05	3.46E-09	-0.845618244	0.066	0.216
1000	ENSDARG00000078859	g0s2	G0/G1 switch 2	8.68E-05	3.49E-09	-0.73957043	0.093	0.246
1001	ENSDARG00000025332	rbm28	RNA binding motif protein 28	0.00010935	4.40E-09	-0.277562751	0.183	0.346
1002	ENSDARG00000102105	dad1	defender against cell death 1	0.000111118	4.47E-09	-0.31426197	0.887	0.861
1003	ENSDARG00000099865	hnrnpabb	heterogeneous nuclear ribonucleoprotein A/Bb	0.000113613	4.57E-09	-0.533228678	0.658	0.703
1004	ENSDARG00000008936	sec11a	SEC11 homolog A, signal peptidase complex subunit	0.000115764	4.66E-09	-0.294404014	0.331	0.482
1005	ENSDARG00000051912	hbxb	hemopexin b [Source:ZFIN;Acc:ZDB-GENE-060929-800]	0.000120995	4.87E-09	-0.349953619	0.023	0.154
1006	ENSDARG00000045230	cox6b1	cytochrome c oxidase subunit 6B1	0.000121361	4.89E-09	-0.545272532	0.809	0.763
1007	ENSDARG00000004714	tcf12	transcription factor 12	0.000124681	5.02E-09	-0.255506776	0.019	0.149
1008	ENSDARG00000104701	map7d1b	MAP7 domain containing 1b	0.000128371	5.17E-09	-0.280859598	0.054	0.199
1009	ENSDARG00000033285	gsto2	glutathione S-transferase omega 2	0.000135057	5.44E-09	-0.29487984	0.735	0.432
1010	ENSDARG00000052207	c3a.3	complement component c3a, duplicate 3	0.000154016	6.20E-09	-0.409863467	0.027	0.158
1011	ENSDARG00000101813	nap1l1	nucleosome assembly protein 1-like 1	0.000155384	6.26E-09	-0.466410555	0.591	0.643
1012	ENSDARG00000070019	taf15	TAF15 RNA polymerase II, TATA box binding protein (TBP)-associated factor	0.000155422	6.26E-09	-0.272884617	0.261	0.419
1013	ENSDARG00000070959	si:ch211-288g17.3	si:ch211-288g17.3	0.000184305	7.42E-09	-0.401881851	0.187	0.341
1014	ENSDARG00000054319	oxct1b	3-oxoacid CoA transferase 1b	0.000184466	7.43E-09	-0.47739819	0.039	0.172
1015	ENSDARG00000090190	bcam	basal cell adhesion molecule (Lutheran blood group)	0.000203438	8.19E-09	-0.349315457	0.058	0.206
1016	ENSDARG00000019417	gadd45ga	growth arrest and DNA-damage-inducible, gamma a	0.000206715	8.32E-09	-0.328605418	0.097	0.251
1017	ENSDARG00000041065	hspb1	heat shock protein, alpha-crystallin-related, 1	0.000214897	8.65E-09	-1.200921783	0.152	0.297
1018	ENSDARG00000031795	abcf1	ATP-binding cassette, sub-family F (GCN20), member 1	0.000218742	8.81E-09	-0.364272404	0.463	0.579
1019	ENSDARG00000057121	c7b	complement component 7b	0.000222662	8.97E-09	-0.43768956	0.019	0.146
1020	ENSDARG00000039269	arg2	arginase 2	0.000230557	9.28E-09	-0.493878887	0.245	0.394
1021	ENSDARG00000069422	nhp2	NHP2 ribonucleoprotein homolog (yeast)	0.000233346	9.40E-09	-0.337238911	0.253	0.396
1022	ENSDARG00000105644	zgc:172079	zgc:172079	0.000239409	9.64E-09	-0.35352111	0.023	0.152
1023	ENSDARG00000003570	hsp90b1	heat shock protein 90, beta (grp94), member 1	0.000246178	9.91E-09	-0.541597987	0.304	0.444
1024	ENSDARG00000019532	fads2	fatty acid desaturase 2	0.000248095	9.99E-09	-0.286044022	0.027	0.158
1025	ENSDARG00000058593	sri	sorcin	0.000254289	1.02E-08	-0.36911635	0.564	0.623
1026	ENSDARG00000005191	ahcy	adenosylhomocysteinase	0.00027577	1.11E-08	-0.757883002	0.72	0.709
1027	ENSDARG00000104138	igfbp7	insulin-like growth factor binding protein 7	0.000277398	1.12E-08	-0.789248468	0.043	0.177
1028	ENSDARG00000023111	plg	plasminogen	0.000284329	1.14E-08	-0.688285346	0.051	0.183
1029	ENSDARG00000059654	eif3ba	eukaryotic translation initiation factor 3, subunit Ba	0.000288199	1.16E-08	-0.275905439	0.77	0.784
1030	ENSDARG00000104437	aip	aryl hydrocarbon receptor interacting protein	0.000288946	1.16E-08	-0.255468147	0.187	0.334
1031	ENSDARG00000102456	cfhl4	complement factor H like 4	0.000307503	1.24E-08	-0.62573254	0.054	0.187
1032	ENSDARG00000015015	tspan18b	tetraspanin 18b	0.0003112	1.25E-08	-0.279931447	0.016	0.14
1033	ENSDARG00000010312	cp	ceruloplasmin	0.000314718	1.27E-08	-0.285111521	0.016	0.138
1034	ENSDARG00000020708	mdkb	midkine b	0.000327651	1.32E-08	-0.616089995	0.043	0.175
1035	ENSDARG00000003523	itln3	intelectin 3	0.000357167	1.44E-08	-0.33773421	0.027	0.153
1036	ENSDARG00000024278	adh8b	alcohol dehydrogenase 8b	0.000358829	1.44E-08	-0.268325407	0.097	0.245
1037	ENSDARG00000011521	upb1	ureidopropionase, beta	0.00036711	1.48E-08	-0.277123137	0.074	0.217
1038	ENSDARG00000103639	si:dkey-36i7.3	si:dkey-36i7.3	0.000388772	1.57E-08	-1.395457701	0.117	0.258
1039	ENSDARG00000053493	aldh1a2	aldehyde dehydrogenase 1 family, member A2	0.000394879	1.59E-08	-0.306471986	0.019	0.143
1040	ENSDARG00000013475	cct4	chaperonin containing TCP1, subunit 4 (delta)	0.000435265	1.75E-08	-0.339465023	0.786	0.793
1041	ENSDARG00000078757	si:ch211-212c13.8	si:ch211-212c13.8	0.000444934	1.79E-08	-0.989034048	0.058	0.19
1042	ENSDARG00000092170	apoc1	apolipoprotein C-I	0.000460048	1.85E-08	-2.114922657	0.249	0.375
1043	ENSDARG00000028507	itgb4	integrin, beta 4	0.000513064	2.07E-08	-0.377557783	0.043	0.175
1044	ENSDARG00000056831	gng2	guanine nucleotide binding protein (G protein), gamma 2	0.000515188	2.07E-08	-0.357862732	0.051	0.185
1045	ENSDARG00000088040	si:dkeyp-27c8.2	si:dkeyp-27c8.2	0.000520138	2.09E-08	-0.398573283	0.315	0.45
1046	ENSDARG00000104674	cct2	chaperonin containing TCP1, subunit 2 (beta)	0.000560705	2.26E-08	-0.297886642	0.732	0.786
1047	ENSDARG00000038199	cdab	cytidine deaminase b	0.000564836	2.27E-08	-0.544496224	0.058	0.188
1048	ENSDARG00000025670	fstl3	follistatin-like 3 (secreted glycoprotein)	0.000567322	2.28E-08	-0.705249072	0.039	0.169
1049	ENSDARG00000037281	fgg	fibrinogen gamma chain	0.00062073	2.50E-08	-1.717129414	0.202	0.327
1050	ENSDARG00000029688	hsp70.1	heat shock cognate 70-kd protein, tandem duplicate 1	0.000636222	2.56E-08	-0.623936384	0.101	0.246
1051	ENSDARG00000058638	si:ch211-71m22.1	si:ch211-71m22.1	0.000642521	2.59E-08	-0.251933283	0.051	0.185
1052	ENSDARG00000074094	tgm2b	transglutaminase 2b	0.000650865	2.62E-08	-0.255059075	0.012	0.128
1053	ENSDARG00000018820	flncb	filamin C, gamma b (actin binding protein 280)	0.000686128	2.76E-08	-0.302484706	0.019	0.14
1054	ENSDARG00000037425	s100a10a	S100 calcium binding protein A10a	0.000703722	2.83E-08	-1.698345187	0.272	0.393
1055	ENSDARG00000028017	tp53inp1	tumor protein p53 inducible nuclear protein 1	0.000714025	2.88E-08	-0.264081286	0.14	0.288
1056	ENSDARG00000104267	postnb	periostin, osteoblast specific factor b	0.000726067	2.92E-08	-0.607874387	0.031	0.157
1057	ENSDARG00000002644	rgs5a	regulator of G protein signaling 5a	0.000849964	3.42E-08	-0.658070625	0.054	0.186
1058	ENSDARG00000037259	ndufb6	NADH:ubiquinone oxidoreductase subunit B	0.000927446	3.73E-08	-0.27540786	0.529	0.608
1059	ENSDARG00000035809	col1a1b	collagen, type I, alpha 1b	0.000974477	3.92E-08	-0.884584333	0.128	0.265
1060	ENSDARG00000099154	CABZ01032488.1	wu:fb14d09 [Source:NCBI gene;Acc:100536795]	0.001040947	4.19E-08	-0.274914264	0.222	0.359
1061	ENSDARG00000016754	tbca	tubulin cofactor a	0.001058044	4.26E-08	-0.25988889	0.451	0.566
1062	ENSDARG00000070780	rln3a	relaxin 3a	0.001096064	4.41E-08	-0.903127982	0.043	0.168
1063	ENSDARG00000006497	rtn1a	reticulon 1a	0.001105992	4.45E-08	-0.496588383	0.058	0.19
1064	ENSDARG00000101637	ccnd1	cyclin D1	0.001114236	4.49E-08	-0.286392907	0.152	0.299
1065	ENSDARG00000068177	pak2a	p21 protein (Cdc42/Rac)-activated kinase 2a	0.00111989	4.51E-08	-0.252203373	0.089	0.23
1066	ENSDARG00000071082	p4ha1b	prolyl 4-hydroxylase, alpha polypeptide I b	0.001132431	4.56E-08	-0.431403891	0.171	0.313
1067	ENSDARG00000094929	apoa4b.2	apolipoprotein A-IV b, tandem duplicate 2	0.001320311	5.32E-08	-0.696045952	0.039	0.163
1068	ENSDARG00000059367	mfap2	microfibril associated protein 2	0.001404752	5.66E-08	-0.31653283	0.027	0.147
1069	ENSDARG00000094557	nupr1b	nuclear protein 1b	0.001707856	6.88E-08	-0.436492588	0.249	0.393
1070	ENSDARG00000056781	zanl	zonadhesin, like	0.001800979	7.25E-08	-0.582484163	0.043	0.167
1071	ENSDARG00000035519	histh1l	histone H1 like	0.001816468	7.31E-08	-0.662268925	0.763	0.803
1072	ENSDARG00000031678	col5a2a	collagen, type V, alpha 2a	0.001825702	7.35E-08	-0.273306486	0.027	0.144
1073	ENSDARG00000013250	tars	threonyl-tRNA synthetase [Source:ZFIN;Acc:ZDB-GENE-041010-218]	0.001825989	7.35E-08	-0.28278285	0.327	0.464
1074	ENSDARG00000045516	itih2	inter-alpha-trypsin inhibitor heavy chain 2	0.00185469	7.47E-08	-0.257597822	0.027	0.145
1075	ENSDARG00000018145	mid1ip1l	MID1 interacting protein 1, like	0.001855404	7.47E-08	-0.328878842	0.163	0.305
1076	ENSDARG00000013333	ndufa10	NADH:ubiquinone oxidoreductase subunit A10	0.002057098	8.28E-08	-0.256030494	0.366	0.487
1077	ENSDARG00000039832	gsta.2	glutathione S-transferase, alpha tandem duplicate 2	0.002058902	8.29E-08	-0.298728038	0.008	0.115
1078	ENSDARG00000090943	CABZ01033205.1	uncharacterized LOC100002960 [Source:NCBI gene;Acc:100002960]	0.002084425	8.39E-08	-0.263748959	0.039	0.16
1079	ENSDARG00000007385	cct7	chaperonin containing TCP1, subunit 7 (eta)	0.00209901	8.45E-08	-0.336518151	0.642	0.691
1080	ENSDARG00000016771	tfa	transferrin-a	0.002100076	8.46E-08	-2.654472012	0.432	0.498
1081	ENSDARG00000089310	gc	GC vitamin D binding protein	0.002126188	8.56E-08	-1.109930899	0.097	0.225
1082	ENSDARG00000058041	ndufa8	NADH:ubiquinone oxidoreductase subunit A8	0.002135729	8.60E-08	-0.271189378	0.584	0.65
1083	ENSDARG00000021806	zfp36l2	zinc finger protein 36, C3H type-like 2	0.002143556	8.63E-08	-0.257693362	0.117	0.258
1084	ENSDARG00000045141	aqp8a.1	aquaporin 8a, tandem duplicate 1	0.002145056	8.64E-08	-0.79416243	0.027	0.145
1085	ENSDARG00000102945	ccl39.2	chemokine (C-C motif) ligand 39, duplicate 2	0.00214626	8.64E-08	-0.299723201	0.012	0.121
1086	ENSDARG00000001870	atp1a1a.4	ATPase Na+/K+ transporting subunit alpha 1a, tandem duplicate 4	0.002165201	8.72E-08	-0.311622048	0.023	0.138
1087	ENSDARG00000040764	id1	inhibitor of DNA binding 1, HLH protein	0.002337428	9.41E-08	-0.706632664	0.23	0.361
1088	ENSDARG00000103824	hint1	histidine triad nucleotide binding protein 1	0.002340906	9.43E-08	-0.299277867	0.444	0.546
1089	ENSDARG00000103129	nid1b	nidogen 1b	0.002556854	1.03E-07	-0.255912386	0.023	0.138
1090	ENSDARG00000102748	CABZ01074745.1	deoxyuridine 5'-triphosphate nucleotidohydrolase-like [Source:NCBI gene;Acc:110438480]	0.002593485	1.04E-07	-0.292869232	0.035	0.155
1091	ENSDARG00000099056	CABZ01065076.1	3-ketoacyl-CoA thiolase, mitochondrial-like [Source:NCBI gene;Acc:103910030]	0.002704052	1.09E-07	-0.306369218	0.16	0.302
1092	ENSDARG00000030694	atp6v1e1b	ATPase H+ transporting V1 subunit E1b	0.002758292	1.11E-07	-0.288920344	0.288	0.441
1093	ENSDARG00000037191	ttr	transthyretin (prealbumin, amyloidosis type I)	0.002771005	1.12E-07	-1.255835012	0.093	0.217
1094	ENSDARG00000070824	ndufb5	NADH:ubiquinone oxidoreductase subunit B5	0.003040872	1.22E-07	-0.301955775	0.576	0.626
1095	ENSDARG00000059908	si:ch211-217k17.7	si:ch211-217k17.7	0.003190878	1.28E-07	-0.325908164	0.265	0.396
1096	ENSDARG00000093774	rbp2b	retinol binding protein 2b, cellular	0.003257837	1.31E-07	-1.675354718	0.175	0.299
1097	ENSDARG00000007024	uox	urate oxidase	0.003366565	1.36E-07	-1.232409255	0.113	0.236
1098	ENSDARG00000011934	gyg1a	glycogenin 1a	0.003677252	1.48E-07	-0.259414704	0.206	0.35
1099	ENSDARG00000003808	aqp3a	aquaporin 3a	0.004100122	1.65E-07	-1.123349701	0.152	0.279
1100	ENSDARG00000017775	atp5mc3a	ATP synthase membrane subunit c locus 3a	0.004932598	1.99E-07	-0.270674962	0.778	0.775
1101	ENSDARG00000010658	insig1	insulin induced gene 1	0.00518267	2.09E-07	-0.313297945	0.296	0.422
1102	ENSDARG00000099667	snrpg	small nuclear ribonucleoprotein polypeptide G	0.005431964	2.19E-07	-0.42174867	0.739	0.725
1103	ENSDARG00000079589	si:dkeyp-73d8.6	si:dkeyp-73d8.6	0.005567774	2.24E-07	-0.435940313	0.004	0.102
1104	ENSDARG00000010717	chchd10	coiled-coil-helix-coiled-coil-helix domain containing 10	0.005823531	2.34E-07	-0.325823814	0.381	0.474
1105	ENSDARG00000043729	plac8.1	placenta associated 8, tandem duplicate 1	0.006243143	2.51E-07	-2.080526334	0.28	0.384
1106	ENSDARG00000099312	jpt1b	Jupiter microtubule associated homolog 1b	0.006253219	2.52E-07	-0.595474508	0.389	0.471
1107	ENSDARG00000032639	cd36	CD36 molecule (thrombospondin receptor)	0.006300761	2.54E-07	-0.408619474	0.023	0.131
1108	ENSDARG00000104068	gstp1	glutathione S-transferase pi 1	0.006491099	2.61E-07	0.380050378	0.938	0.755
1109	ENSDARG00000093303	ifitm1	interferon induced transmembrane protein 1	0.006561753	2.64E-07	-1.404522189	0.082	0.204
1110	ENSDARG00000056498	crp2	C-reactive protein 2	0.006695625	2.70E-07	-1.489164915	0.121	0.245
1111	ENSDARG00000023062	cyr61	cysteine-rich, angiogenic inducer, 61 [Source:ZFIN;Acc:ZDB-GENE-040426-3]	0.006708638	2.70E-07	-0.502453583	0.093	0.218
1112	ENSDARG00000054980	ebna1bp2	EBNA1 binding protein 2	0.00690155	2.78E-07	-0.252218645	0.202	0.343
1113	ENSDARG00000099200	zgc:123103	zgc:123103	0.007850942	3.16E-07	-2.046025888	0.21	0.326
1114	ENSDARG00000100446	si:ch211-286o17.1	si:ch211-286o17.1	0.008194731	3.30E-07	-0.293746543	0.016	0.118
1115	ENSDARG00000035852	cart3	cocaine- and amphetamine-regulated transcript 3	0.008247283	3.32E-07	-0.363182829	0.016	0.118
1116	ENSDARG00000103735	elovl1b	ELOVL fatty acid elongase 1b	0.009417234	3.79E-07	-0.41157405	0.362	0.458
1117	ENSDARG00000019128	tpm4b	tropomyosin 4b	0.009510713	3.83E-07	-0.700609735	0.027	0.135
1118	ENSDARG00000070657	pa2g4b	proliferation-associated 2G4, b	0.009613576	3.87E-07	-0.288291876	0.393	0.5
1119	ENSDARG00000059337	tgif1	TGFB-induced factor homeobox 1	0.009845719	3.96E-07	-0.274015066	0.202	0.334
1120	ENSDARG00000003113	ada	adenosine deaminase	0.010776476	4.34E-07	-0.336959229	0.167	0.302
1121	ENSDARG00000016173	cct3	chaperonin containing TCP1, subunit 3 (gamma)	0.010806393	4.35E-07	-0.297747844	0.689	0.73
1122	ENSDARG00000038439	fabp10a	fatty acid binding protein 10a, liver basic	0.011669202	4.70E-07	-3.027480173	0.961	0.889
1123	ENSDARG00000045132	vdac1	voltage-dependent anion channel 1	0.012771764	5.14E-07	-0.361624694	0.514	0.594
1124	ENSDARG00000099730	pkma	pyruvate kinase M1/2a	0.014300295	5.76E-07	-0.753629814	0.556	0.638
1125	ENSDARG00000032849	ndrg1a	N-myc downstream regulated 1a	0.014426108	5.81E-07	-0.692412238	0.603	0.654
1126	ENSDARG00000015263	adma	adrenomedullin a	0.015914649	6.41E-07	-0.459515406	0.117	0.248
1127	ENSDARG00000077264	wdr43	WD repeat domain 43	0.016049212	6.46E-07	-0.263119248	0.198	0.326
1128	ENSDARG00000036577	atp6v0cb	ATPase H+ transporting V0 subunit cb	0.017297459	6.97E-07	-0.296249288	0.023	0.126
1129	ENSDARG00000021811	calm3a	calmodulin 3a (phosphorylase kinase, delta)	0.017429896	7.02E-07	-0.517356329	0.304	0.427
1130	ENSDARG00000034187	calm1b	calmodulin 1b	0.018491627	7.45E-07	-0.460296185	0.128	0.256
1131	ENSDARG00000019949	serpinh1b	serpin peptidase inhibitor, clade H (heat shock protein 47), member 1b	0.01925322	7.75E-07	-0.545896523	0.051	0.162
1132	ENSDARG00000039346	ndufa5	NADH:ubiquinone oxidoreductase subunit A5	0.020531484	8.27E-07	-0.293946567	0.638	0.654
1133	ENSDARG00000061081	arpp21	cAMP-regulated phosphoprotein, 21	0.020693562	8.33E-07	-0.254597778	0.016	0.113
1134	ENSDARG00000042934	ctgfa	connective tissue growth factor a [Source:ZFIN;Acc:ZDB-GENE-030131-102]	0.021276306	8.57E-07	-0.382288094	0.043	0.152
1135	ENSDARG00000019541	gpt2l	glutamic pyruvate transaminase (alanine aminotransferase) 2, like	0.021560515	8.68E-07	-0.261676127	0.117	0.237
1136	ENSDARG00000061436	col6a2	collagen, type VI, alpha 2	0.024085268	9.70E-07	-0.384937782	0.023	0.123
1137	ENSDARG00000080010	adh5	alcohol dehydrogenase 5	0.025286647	1.02E-06	-0.262399629	0.607	0.651
1138	ENSDARG00000055539	epdl2	ependymin-like 2	0.025628167	1.03E-06	-0.643560264	0.043	0.152
1139	ENSDARG00000011125	snrpb	small nuclear ribonucleoprotein polypeptides B and B1	0.025799198	1.04E-06	-0.340767917	0.739	0.749
1140	ENSDARG00000054942	lgals2a	lectin, galactoside-binding, soluble, 2a	0.025970602	1.05E-06	-0.692193278	0.031	0.133
1141	ENSDARG00000058389	ccl19a.1	chemokine (C-C motif) ligand 19a, tandem duplicate 1	0.027259824	1.10E-06	-0.444367127	0.039	0.146
1142	ENSDARG00000003860	cbx3a	chromobox homolog 3a (HP1 gamma homolog, Drosophila)	0.031728306	1.28E-06	-0.337171988	0.366	0.476
1143	ENSDARG00000102571	metap2b	methionyl aminopeptidase 2b	0.033393383	1.34E-06	-0.261572139	0.708	0.739
1144	ENSDARG00000016918	ace2	angiotensin I converting enzyme 2	0.036704765	1.48E-06	-0.281548749	0.019	0.115
1145	ENSDARG00000038123	myl9a	myosin, light chain 9a, regulatory	0.038449719	1.55E-06	-0.841625612	0.047	0.152
1146	ENSDARG00000086826	sult6b1	sulfotransferase family, cytosolic, 6b, member 1	0.041454217	1.67E-06	-0.620032293	0.245	0.351
1147	ENSDARG00000025757	tspan35	tetraspanin 35	0.041788514	1.68E-06	-0.33345474	0.019	0.115
1148	ENSDARG00000068257	kcne4	potassium voltage-gated channel, Isk-related family, member 4	0.042523971	1.71E-06	-0.627979399	0.016	0.109
1149	ENSDARG00000038288	cd151	CD151 molecule	0.042746175	1.72E-06	-0.260020162	0.023	0.119
1150	ENSDARG00000044975	krt94	keratin 94	0.044548953	1.79E-06	-0.955941989	0.089	0.206
1151	ENSDARG00000025348	igfbp5b	insulin-like growth factor binding protein 5b	0.045025319	1.81E-06	-0.274523935	0.027	0.127
1152	ENSDARG00000008305	hand2	heart and neural crest derivatives expressed 2	0.045081488	1.82E-06	-0.273046663	0.012	0.101
1153	ENSDARG00000053990	hmgb2b	high mobility group box 2b	0.045256527	1.82E-06	-0.73627528	0.498	0.55
1154	ENSDARG00000087303	cebpd	CCAAT enhancer binding protein delta	0.04908355	1.98E-06	-0.491227714	0.424	0.518
1155	ENSDARG00000104682	tpm2	tropomyosin 2 (beta)	0.050975895	2.05E-06	-1.172325139	0.109	0.228
1156	ENSDARG00000041339	zgc:92380	zgc:92380	0.051689312	2.08E-06	-0.54070449	0.066	0.175
1157	ENSDARG00000020741	fga	fibrinogen alpha chain	0.053335075	2.15E-06	-1.0404069	0.128	0.237
1158	ENSDARG00000053217	cox7a2a	cytochrome c oxidase subunit 7A2a	0.057399451	2.31E-06	-0.275333934	0.942	0.89
1159	ENSDARG00000039601	ier3ip1	immediate early response 3 interacting protein 1	0.05778703	2.33E-06	-0.251430095	0.498	0.584
1160	ENSDARG00000022303	higd1a	HIG1 hypoxia inducible domain family, member 1A	0.062218022	2.51E-06	0.38555436	0.977	0.888
1161	ENSDARG00000103775	thbs1a	thrombospondin 1a	0.063714108	2.57E-06	-0.585500473	0.062	0.167
1162	ENSDARG00000041623	mt2	metallothionein 2	0.070229182	2.83E-06	-0.352529035	0.117	0.234
1163	ENSDARG00000010246	prmt1	protein arginine methyltransferase 1	0.071383562	2.87E-06	-0.421492488	0.556	0.602
1164	ENSDARG00000091656	lsm8	LSM8 homolog, U6 small nuclear RNA associated	0.073815414	2.97E-06	-0.2822261	0.331	0.44
1165	ENSDARG00000052063	col4a5	collagen, type IV, alpha 5 (Alport syndrome)	0.076605563	3.08E-06	-0.401691481	0.035	0.133
1166	ENSDARG00000006290	ndufs5	NADH:ubiquinone oxidoreductase subunit S5	0.089910723	3.62E-06	-0.268953653	0.712	0.706
1167	ENSDARG00000030949	srprb	SRP receptor subunit beta	0.090930541	3.66E-06	-0.27420646	0.323	0.422
1168	ENSDARG00000037861	slc2a3b	solute carrier family 2 member 3b	0.092578648	3.73E-06	-0.315568753	0.051	0.153
1169	ENSDARG00000099175	hmgb1a	high mobility group box 1a	0.093920094	3.78E-06	-0.447862006	0.58	0.631
1170	ENSDARG00000021975	ginm1	glycoprotein integral membrane 1	0.098903827	3.98E-06	-0.273006307	0.23	0.346
1171	ENSDARG00000036162	hnrnpa0b	heterogeneous nuclear ribonucleoprotein A0b	0.110987242	4.47E-06	-0.391412991	0.646	0.69
1172	ENSDARG00000061858	zgc:153968	zgc:153968	0.125678584	5.06E-06	-0.51170668	0.039	0.134
1173	ENSDARG00000004169	stmn1a	stathmin 1a	0.154127333	6.21E-06	-0.513332491	0.086	0.194
1174	ENSDARG00000002791	atp1a1a.1	ATPase Na+/K+ transporting subunit alpha 1a, tandem duplicate 1	0.161184966	6.49E-06	-0.277068737	0.607	0.65
1175	ENSDARG00000062129	mxra8b	matrix-remodelling associated 8b	0.164913329	6.64E-06	-0.290925403	0.035	0.127
1176	ENSDARG00000055874	cpe	carboxypeptidase E	0.197636017	7.96E-06	-0.283846517	0.023	0.111
1177	ENSDARG00000101074	glud1b	glutamate dehydrogenase 1b	0.199855536	8.05E-06	-0.994430897	0.63	0.578
1178	ENSDARG00000042018	fhl2a	four and a half LIM domains 2a	0.223459478	9.00E-06	-0.408348598	0.023	0.109
1179	ENSDARG00000007960	hnrnpaba	heterogeneous nuclear ribonucleoprotein A/Ba	0.224420655	9.04E-06	-0.392598213	0.942	0.87
1180	ENSDARG00000038900	acadm	acyl-CoA dehydrogenase medium chain	0.229153568	9.23E-06	-0.287431654	0.389	0.459
1181	ENSDARG00000026165	col11a1a	collagen, type XI, alpha 1a	0.230840207	9.30E-06	-0.365786696	0.027	0.116
1182	ENSDARG00000013415	lmna	lamin A	0.2418	9.74E-06	-0.305867862	0.214	0.324
1183	ENSDARG00000091609	spink4	serine peptidase inhibitor, Kazal type 4	0.244936489	9.86E-06	-1.286960546	0.315	0.403
1184	ENSDARG00000017299	fabp11a	fatty acid binding protein 11a	0.289475539	1.17E-05	-1.278363631	0.074	0.175
1185	ENSDARG00000020866	apoa4b.2	apolipoprotein A-IV b, tandem duplicate 2	0.306726425	1.24E-05	-1.425613501	0.163	0.267
1186	ENSDARG00000104227	nop10	NOP10 ribonucleoprotein homolog (yeast)	0.358074533	1.44E-05	-0.322621377	0.615	0.653
1187	ENSDARG00000042641	cyp51	cytochrome P450, family 51	0.383323413	1.54E-05	-0.501806718	0.175	0.274
1188	ENSDARG00000028618	krt18b	keratin 18b	0.410732167	1.65E-05	-0.429719576	0.148	0.255
1189	ENSDARG00000057026	ran	RAN, member RAS oncogene family	0.420111935	1.69E-05	-0.256046913	0.977	0.944
1190	ENSDARG00000043848	sod1	superoxide dismutase 1, soluble	0.446316443	1.80E-05	-0.627624823	0.903	0.795
1191	ENSDARG00000039429	adka	adenosine kinase a	0.458721712	1.85E-05	-0.324442752	0.253	0.35
1192	ENSDARG00000092916	mlnl	motilin-like	0.461089663	1.86E-05	-0.624039837	0.039	0.127
1193	ENSDARG00000100635	chia.1	chitinase, acidic.1	0.471842319	1.90E-05	-0.567929229	0.027	0.109
1194	ENSDARG00000052061	col4a6	collagen, type IV, alpha 6	0.597582656	2.41E-05	-0.329132242	0.039	0.127
1195	ENSDARG00000004948	bccip	BRCA2 and CDKN1A interacting protein	0.597922981	2.41E-05	-0.251888583	0.37	0.489
1196	ENSDARG00000038881	acaa2	acetyl-CoA acyltransferase 2	0.607226094	2.45E-05	-0.288521113	0.257	0.353
1197	ENSDARG00000044356	tp63	tumor protein p63	0.640441554	2.58E-05	-0.305871693	0.035	0.119
1198	ENSDARG00000041394	dnajb1b	DnaJ heat shock protein family (Hsp40) member B1b	0.678799287	2.73E-05	-0.400324514	0.183	0.291
1199	ENSDARG00000076120	foxp4	forkhead box P4	0.712661531	2.87E-05	-0.445325311	0.304	0.4
1200	ENSDARG00000020133	jdp2b	Jun dimerization protein 2b	0.74293381	2.99E-05	-0.538795557	0.23	0.345
1201	ENSDARG00000096003	atp5md	ATP synthase membrane subunit DAPIT	0.755711786	3.04E-05	-0.372722526	0.934	0.878
1202	ENSDARG00000090228	gsta.1	glutathione S-transferase, alpha tandem duplicate 1	0.793804908	3.20E-05	-1.718645977	0.716	0.682
1203	ENSDARG00000054616	cldni	claudin i	0.853751682	3.44E-05	-1.488146707	0.195	0.292
1204	ENSDARG00000013871	slc5a1	solute carrier family 5 member 1	0.993592361	4.00E-05	-0.257629883	0.031	0.11
1205	ENSDARG00000019098	cd82a	CD82 molecule a	1	0.000622822	-0.250773963	0.401	0.25
1206	ENSDARG00000008292	eif2s3	eukaryotic translation initiation factor 2, subunit 3 gamma	1	0.00025094	-0.25110988	0.821	0.822
1207	ENSDARG00000033738	zgc:153867	zgc:153867	1	0.424842839	-0.254963899	0.961	0.895
1208	ENSDARG00000054916	eif4ebp3	eukaryotic translation initiation factor 4E binding protein 3	1	0.393520756	-0.257051951	0.265	0.269
1209	ENSDARG00000013351	cirbpb	cold inducible RNA binding protein b	1	0.006286032	-0.25796263	0.996	0.969
1210	ENSDARG00000001452	adam8a	ADAM metallopeptidase domain 8a	1	0.005064884	-0.258768898	0.086	0.144
1211	ENSDARG00000005162	tpm3	tropomyosin 3	1	0.933578103	-0.25922224	0.938	0.829
1212	ENSDARG00000087897	h2afy2	H2A histone family, member Y2 [Source:ZFIN;Acc:ZDB-GENE-050913-114]	1	0.001723132	-0.259252094	0.35	0.395
1213	ENSDARG00000045051	slc16a3	solute carrier family 16 member 3	1	0.774680953	-0.263913822	0.518	0.446
1214	ENSDARG00000055751	fosb	FBJ murine osteosarcoma viral oncogene homolog B	1	0.008854309	-0.267368646	0.16	0.223
1215	ENSDARG00000056186	eif5a2	eukaryotic translation initiation factor 5A2	1	5.74E-05	-0.269186203	0.926	0.876
1216	ENSDARG00000092873	zgc:193541	zgc:193541	1	0.000290518	-0.269455729	0.969	0.9
1217	ENSDARG00000043663	faub	FAU ubiquitin like and ribosomal protein S30 fusion b	1	0.004228521	-0.272149986	0.409	0.441
1218	ENSDARG00000004588	sox4a	SRY-box transcription factor 4a	1	0.000787177	-0.273233552	0.132	0.21
1219	ENSDARG00000019601	col12a1b	collagen, type XII, alpha 1b	1	0.000121953	-0.274427543	0.047	0.123
1220	ENSDARG00000052856	khdrbs1a	KH domain containing, RNA binding, signal transduction associated 1a	1	0.005119509	-0.274469626	0.922	0.857
1221	ENSDARG00000003920	setb	SET nuclear proto-oncogene b	1	0.012416449	-0.274996973	0.677	0.663
1222	ENSDARG00000025375	idh1	isocitrate dehydrogenase (NADP(+)) 1	1	0.461015557	-0.275318364	0.782	0.575
1223	ENSDARG00000042469	ndufa12	NADH:ubiquinone oxidoreductase subunit A12	1	4.06E-05	-0.276975819	0.669	0.634
1224	ENSDARG00000068940	atp5meb	ATP synthase membrane subunit eb	1	4.45E-05	-0.27937164	0.938	0.876
1225	ENSDARG00000035859	angptl4	angiopoietin-like 4	1	0.265950478	-0.280450125	0.724	0.603
1226	ENSDARG00000101251	ldha	lactate dehydrogenase A4	1	0.25041457	-0.28064915	0.615	0.61
1227	ENSDARG00000098591	tubb2b	tubulin, beta 2b	1	0.816355605	-0.281383626	0.521	0.477
1228	ENSDARG00000042332	plin2	perilipin 2	1	0.245059619	-0.282576187	0.362	0.368
1229	ENSDARG00000037012	slc3a2b	solute carrier family 3 member 2b	1	0.05679722	-0.28322703	0.409	0.414
1230	ENSDARG00000035622	xbp1	X-box binding protein 1	1	0.00017973	-0.283263682	0.759	0.781
1231	ENSDARG00000061120	slc43a2b	solute carrier family 43 member 2b	1	0.002809019	-0.285827396	0.093	0.154
1232	ENSDARG00000007795	cst3	cystatin C (amyloid angiopathy and cerebral hemorrhage)	1	0.064997295	-0.286441766	0.521	0.518
1233	ENSDARG00000017676	mmp2	matrix metallopeptidase 2	1	5.08E-05	-0.28974779	0.054	0.138
1234	ENSDARG00000037000	fkbp11	FKBP prolyl isomerase 11	1	0.000153172	-0.291762762	0.105	0.196
1235	ENSDARG00000028000	pfkpa	phosphofructokinase, platelet a	1	0.000765946	-0.29450289	0.16	0.247
1236	ENSDARG00000095157	zgc:163080	zgc:163080	1	0.00455874	-0.29576928	0.475	0.474
1237	ENSDARG00000069100	aldh9a1a.1	aldehyde dehydrogenase 9 family, member A1a, tandem duplicate 1	1	0.220228199	-0.300148404	0.732	0.654
1238	ENSDARG00000105037	snrpf	small nuclear ribonucleoprotein polypeptide F	1	0.000775252	-0.300985929	0.732	0.705
1239	ENSDARG00000055868	rsl1d1	ribosomal L1 domain containing 1	1	4.14E-05	-0.301263686	0.339	0.434
1240	ENSDARG00000035018	thy1	Thy-1 cell surface antigen	1	0.000165893	-0.306703583	0.031	0.104
1241	ENSDARG00000018961	gtpbp4	GTP binding protein 4	1	0.000341242	-0.306976992	0.65	0.662
1242	ENSDARG00000096849	si:dkey-16p21.8	si:dkey-16p21.8	1	0.014203323	-0.306982823	0.584	0.395
1243	ENSDARG00000010785	thbs1b	thrombospondin 1b	1	0.025291362	-0.307873729	0.121	0.168
1244	ENSDARG00000101762	fah	fumarylacetoacetate hydrolase (fumarylacetoacetase)	1	0.009802251	-0.310058176	0.284	0.315
1245	ENSDARG00000054155	pcna	proliferating cell nuclear antigen	1	0.002018133	-0.311164583	0.195	0.274
1246	ENSDARG00000103672	cirbpa	cold inducible RNA binding protein a	1	0.329809678	-0.312812952	0.988	0.918
1247	ENSDARG00000056481	vat1	vesicle amine transport 1	1	5.22E-05	-0.314379294	0.082	0.172
1248	ENSDARG00000103342	wu:fa56d06	wu:fa56d06	1	7.86E-05	-0.321400827	0.035	0.111
1249	ENSDARG00000007823	atf3	activating transcription factor 3	1	0.474032818	-0.323816596	0.696	0.61
1250	ENSDARG00000002745	tdh	L-threonine dehydrogenase	1	0.376869138	-0.330576156	0.479	0.458
1251	ENSDARG00000031495	seta	SET nuclear proto-oncogene a	1	0.001414593	-0.336027699	0.572	0.585
1252	ENSDARG00000105116	p4hb	prolyl 4-hydroxylase, beta polypeptide	1	0.00012863	-0.344414454	0.599	0.635
1253	ENSDARG00000098700	il1b	interleukin 1, beta	1	0.096208528	-0.344893246	0.086	0.116
1254	ENSDARG00000019815	fn1a	fibronectin 1a	1	0.003117888	-0.345158447	0.086	0.146
1255	ENSDARG00000100719	uraha	urate (5-hydroxyiso-) hydrolase a	1	0.092963543	-0.358257604	0.167	0.19
1256	ENSDARG00000032575	ywhaz	tyrosine 3-monooxygenase/tryptophan 5-monooxygenase activation protein, zeta polypeptide	1	0.244400199	-0.362159158	0.798	0.722
1257	ENSDARG00000074613	si:ch211-240l19.6	si:ch211-240l19.6	1	0.785930507	-0.365584606	0.113	0.105
1258	ENSDARG00000039914	gapdhs	glyceraldehyde-3-phosphate dehydrogenase, spermatogenic	1	0.004728799	-0.370228623	0.934	0.78
1259	ENSDARG00000078322	col12a1a	collagen, type XII, alpha 1a	1	0.001482582	-0.37843692	0.148	0.217
1260	ENSDARG00000102744	mgst3a	microsomal glutathione S-transferase 3a	1	0.584032319	-0.382028666	0.642	0.526
1261	ENSDARG00000012450	vmp1	vacuole membrane protein 1	1	0.000232298	-0.383072785	0.261	0.357
1262	ENSDARG00000027529	hmox1a	heme oxygenase 1a	1	0.000149905	-0.393843263	0.058	0.139
1263	ENSDARG00000100020	pim1	Pim-1 proto-oncogene, serine/threonine kinase	1	0.001753757	-0.398999807	0.529	0.571
1264	ENSDARG00000031776	fthl27	ferritin, heavy polypeptide-like 27	1	0.057517005	-0.405608468	0.981	0.961
1265	ENSDARG00000055416	serpinb1	serpin peptidase inhibitor, clade B (ovalbumin), member 1	1	0.103396139	-0.410973872	0.704	0.495
1266	ENSDARG00000027744	gadd45ba	growth arrest and DNA-damage-inducible, beta a	1	0.010276461	-0.415444976	0.545	0.548
1267	ENSDARG00000037116	cxcl12a	chemokine (C-X-C motif) ligand 12a (stromal cell-derived factor 1)	1	0.000600091	-0.419843957	0.039	0.103
1268	ENSDARG00000077069	srgn	serglycin	1	0.552392663	-0.427284622	0.315	0.269
1269	ENSDARG00000017860	rgs5b	regulator of G protein signaling 5b	1	0.005488789	-0.431398592	0.074	0.129
1270	ENSDARG00000010572	slc25a25a	solute carrier family 25 member 25a	1	5.51E-05	-0.433883798	0.249	0.333
1271	ENSDARG00000042428	gstt1a	glutathione S-transferase theta 1a	1	0.257819669	-0.4526318	0.42	0.377
1272	ENSDARG00000028335	hmga1a	high mobility group AT-hook 1a	1	0.576147584	-0.482899006	0.907	0.811
1273	ENSDARG00000059906	sdc4	syndecan 4	1	0.108825234	-0.489316447	0.957	0.892
1274	ENSDARG00000033364	mgst3b	microsomal glutathione S-transferase 3b	1	0.008681553	-0.498957206	0.786	0.73
1275	ENSDARG00000018149	slc38a4	solute carrier family 38 member 4	1	0.00074048	-0.503543742	0.156	0.226
1276	ENSDARG00000005913	tgm1l3	transglutaminase 1 like 3	1	0.204833268	-0.511920524	0.163	0.184
1277	ENSDARG00000078674	hspb9	heat shock protein, alpha-crystallin-related, 9	1	0.001935504	-0.525818361	0.051	0.109
1278	ENSDARG00000009844	dusp23a	dual specificity phosphatase 23a	1	0.091311509	-0.529285806	0.183	0.144
1279	ENSDARG00000053858	crip1	cysteine-rich protein 1	1	0.874734798	-0.536838151	0.584	0.5
1280	ENSDARG00000022456	eno1a	enolase 1a, (alpha)	1	0.089471677	-0.56551199	0.712	0.678
1281	ENSDARG00000011665	aldoaa	aldolase a, fructose-bisphosphate, a	1	0.000574298	-0.582920031	0.844	0.805
1282	ENSDARG00000055678	akap12b	A kinase (PRKA) anchor protein 12b	1	0.000205904	-0.600943911	0.175	0.254
1283	ENSDARG00000055046	ponzr5	plac8 onzin related protein 5	1	0.867913619	-0.605413144	0.109	0.1
1284	ENSDARG00000013856	amy2a	amylase alpha 2A	1	0.181481412	-0.621370264	0.148	0.175
1285	ENSDARG00000076043	si:dkeyp-73d8.9	si:dkeyp-73d8.9	1	5.42E-05	-0.625060059	0.047	0.127
1286	ENSDARG00000058206	si:ch211-153b23.5	si:ch211-153b23.5	1	0.063379127	-0.625278957	0.444	0.375
1287	ENSDARG00000103919	si:ch73-1a9.3	si:ch73-1a9.3	1	0.071911717	-0.625370664	0.829	0.735
1288	ENSDARG00000045442	cpb1	carboxypeptidase B1 (tissue)	1	0.358499483	-0.633162806	0.253	0.215
1289	ENSDARG00000079305	hbae3	hemoglobin alpha embryonic-3	1	0.001278758	-0.63531124	0.109	0.058
1290	ENSDARG00000079302	and2	actinodin2	1	0.134997336	-0.650866588	0.117	0.088
1291	ENSDARG00000071626	ptgdsb.2	prostaglandin D2 synthase b, tandem duplicate 2	1	6.57E-05	-0.666279936	0.058	0.142
1292	ENSDARG00000045835	si:dkey-14d8.6	si:dkey-14d8.6	1	0.171232198	-0.668707378	0.16	0.184
1293	ENSDARG00000045143	hbbe2	hemoglobin beta embryonic-2	1	0.42204053	-0.706291961	0.089	0.103
1294	ENSDARG00000007275	si:ch211-251b21.1	si:ch211-251b21.1	1	0.001976642	-0.71603804	0.058	0.118
1295	ENSDARG00000042816	mmp9	matrix metallopeptidase 9	1	0.10958881	-0.720001064	0.125	0.156
1296	ENSDARG00000052578	c6ast4	six-cysteine containing astacin protease 4	1	0.09526063	-0.729737304	0.187	0.222
1297	ENSDARG00000012395	mmp13a	matrix metallopeptidase 13a	1	0.070663295	-0.734309119	0.195	0.233
1298	ENSDARG00000099420	nme2b.2	NME/NM23 nucleoside diphosphate kinase 2b, tandem duplicate 2	1	0.049425898	-0.744795827	0.07	0.105
1299	ENSDARG00000093124	scpp8	secretory calcium-binding phosphoprotein 8	1	0.122314222	-0.761323287	0.089	0.118
1300	ENSDARG00000069503	cldnh	claudin h	1	0.024931257	-0.787631434	0.125	0.171
1301	ENSDARG00000101479	BX908782.2	CD59 glycoprotein-like [Source:NCBI gene;Acc:103910140]	1	0.009467474	-0.839724894	0.113	0.169
1302	ENSDARG00000103687	sycn.2	syncollin, tandem duplicate 2	1	0.207046761	-0.845118188	0.319	0.266
1303	ENSDARG00000103019	gstp2	glutathione S-transferase pi 2	1	0.008674779	-0.877908302	0.097	0.152
1304	ENSDARG00000104721	si:dkey-203a12.9	si:dkey-203a12.9	1	0.125077459	-0.895978472	0.074	0.104
1305	ENSDARG00000102004	apoea	apolipoprotein Ea	1	0.034920908	-0.931499575	0.128	0.167
1306	ENSDARG00000091234	si:ch73-335l21.4	si:ch73-335l21.4	1	0.001114445	-0.939586738	0.689	0.688
1307	ENSDARG00000087402	tpm1	tropomyosin 1 (alpha)	1	0.171918747	-0.967467744	0.374	0.293
1308	ENSDARG00000001950	ak1	adenylate kinase 1	1	0.303875306	-0.973245054	0.471	0.362
1309	ENSDARG00000039579	cfd	complement factor D (adipsin)	1	0.000896779	-1.025083706	0.136	0.208
1310	ENSDARG00000056744	ela2	elastase 2	1	0.822281062	-1.041469861	0.498	0.463
1311	ENSDARG00000007276	ela3l	elastase 3 like	1	0.706993064	-1.075002579	0.479	0.416
1312	ENSDARG00000037790	pvalb8	parvalbumin 8	1	0.568807633	-1.126327741	0.101	0.089
1313	ENSDARG00000060350	apoda.2	apolipoprotein Da, duplicate 2	1	0.776077498	-1.13728448	0.436	0.392
1314	ENSDARG00000068457	tnnt3b	troponin T type 3b (skeletal, fast)	1	0.002130827	-1.194235761	0.066	0.127
1315	ENSDARG00000093844	zgc:136461	zgc:136461	1	0.358065714	-1.219451967	0.521	0.447
1316	ENSDARG00000102299	cxcl8b.1	chemokine (C-X-C motif) ligand 8b, duplicate 1	1	0.002144067	-1.256756883	0.047	0.103
1317	ENSDARG00000021339	cpa5	carboxypeptidase A5	1	0.743370932	-1.278420206	0.401	0.352
1318	ENSDARG00000012366	fbp2	fructose-1,6-bisphosphatase 2	1	0.584844189	-1.278476079	0.152	0.138
1319	ENSDARG00000099572	hmgn2	high mobility group nucleosomal binding domain 2	1	0.000130048	-1.284843675	0.728	0.686
1320	ENSDARG00000056765	ela2l	elastase 2 like	1	0.773857737	-1.327453903	0.475	0.45
1321	ENSDARG00000039730	zgc:112160	zgc:112160	1	0.094408533	-1.334296967	0.405	0.444
1322	ENSDARG00000079274	prss59.1	serine protease 59, tandem duplicate 1	1	0.147861942	-1.336540884	0.634	0.548
1323	ENSDARG00000014196	myl1	myosin, light chain 1, alkali%3B skeletal, fast	1	0.001685767	-1.383147636	0.054	0.115
1324	ENSDARG00000027088	ptgdsb.1	prostaglandin D2 synthase b, tandem duplicate 1	1	0.024795484	-1.390595285	0.253	0.296
1325	ENSDARG00000068680	ctrl	chymotrypsin-like	1	0.951338401	-1.40437048	0.482	0.431
1326	ENSDARG00000045408	tagln	transgelin	1	0.004861918	-1.457837173	0.191	0.253
1327	ENSDARG00000017441	mylz3	myosin, light polypeptide 3, skeletal muscle	1	0.000579808	-1.459888916	0.07	0.142
1328	ENSDARG00000070480	agr2	anterior gradient 2	1	0.000357102	-1.570217324	0.117	0.201
1329	ENSDARG00000017314	CELA1 (1 of many)	zgc:92745 [Source:ZFIN;Acc:ZDB-GENE-040801-12]	1	0.772200397	-1.591608968	0.755	0.685
1330	ENSDARG00000099185	chia.2	chitinase, acidic.2	1	6.42E-05	-1.592909069	0.214	0.299
1331	ENSDARG00000073742	prss59.2	serine protease 59, tandem duplicate 2	1	0.760697928	-1.694727942	0.782	0.725
1332	ENSDARG00000040799	sst1.1	somatostatin 1, tandem duplicate 1	1	0.46903306	-1.698086757	0.105	0.118
1333	ENSDARG00000042993	prss1	serine protease 1	1	0.618323788	-1.704275678	0.86	0.762
1334	ENSDARG00000053973	fetub	fetuin B	1	4.17E-05	-1.70859914	0.323	0.382
1335	ENSDARG00000045180	acta2	actin alpha 2, smooth muscle	1	0.221364827	-1.713419235	0.206	0.223
1336	ENSDARG00000090428	ctrb1	chymotrypsinogen B1	1	0.772164464	-1.72263108	0.837	0.752
1337	ENSDARG00000093628	s100a11	S100 calcium binding protein A11	1	0.293334212	-1.873373989	0.148	0.125
1338	ENSDARG00000044566	fabp6	fatty acid binding protein 6, ileal (gastrotropin)	1	0.520224763	-1.905143692	0.272	0.28
1339	ENSDARG00000033161	sst1.2	somatostatin 1, tandem duplicate 2	1	0.736917726	-1.952293006	0.101	0.107
1340	ENSDARG00000079443	vipb	vasoactive intestinal peptide b	1	0.833138109	-1.984286386	0.136	0.14
1341	ENSDARG00000040907	gcgb	glucagon b	1	0.063222307	-2.081951548	0.206	0.16
1342	ENSDARG00000035832	pyyb	peptide YYb	1	0.009610662	-2.167884697	0.14	0.192
1343	ENSDARG00000099197	actc1b	actin alpha cardiac muscle 1b	1	4.12E-05	-2.170729019	0.191	0.295
1344	ENSDARG00000053254	mylpfa	myosin light chain, phosphorylatable, fast skeletal muscle a	1	0.000858974	-2.184392593	0.195	0.276
1345	ENSDARG00000014190	sst2	somatostatin 2	1	0.354049338	-2.216150671	0.183	0.158
1346	ENSDARG00000035350	ins	preproinsulin	1	0.121755853	-2.309274331	0.198	0.233
1347	ENSDARG00000068088	tcnba	transcobalamin beta a	1	0.002342971	-2.542353616	0.506	0.543
1348	ENSDARG00000059227	fabp1b.1	fatty acid binding protein 1b, tandem duplicate 1	1	0.000690455	-2.72611126	0.681	0.651
1349	ENSDARG00000079296	gcga	glucagon a	1	0.031446088	-2.776902692	0.506	0.506
