# Supplementary material for: Cell-type-specific responses to the microbiota across all tissues of the larval zebrafish
Source: Cell Rep. Author manuscript; Available in PMC 2023 Oct 23. (PMC10423310; doi:10.1016/j.celrep.2023.112095)
Supplement: MMC9 [file NIHMS1880944-supplement-MMC9.zip › DataS3/Figure2_PanelC_GenesLists/cluster7.tsv]

	gene	ZFIN_name	full_name	p_val_adj	p_val	avg_logFC	pct.1	pct.2
1	ENSDARG00000002768	pvalb2	parvalbumin 2	0	0	4.119612473	0.861	0.023
2	ENSDARG00000037789	pvalb1	parvalbumin 1	0	0	3.80839819	0.861	0.03
3	ENSDARG00000115271	RPL37A	zgc:171772 [Source:ZFIN;Acc:ZDB-GENE-070928-31]	0	0	3.600709164	0.84	0.007
4	ENSDARG00000029069	tnni2a.4	troponin I type 2a (skeletal, fast), tandem duplicate 4	0	0	2.638164009	0.646	0.016
5	ENSDARG00000086917	crygm2d2	crystallin, gamma M2d2	5.94E-275	2.39E-279	2.104392566	0.354	0.002
6	ENSDARG00000033683	tpma	alpha-tropomyosin	9.33E-268	3.76E-272	2.372010002	0.646	0.039
7	ENSDARG00000068507	crybb1	crystallin, beta B1	3.07E-263	1.24E-267	2.087774486	0.359	0.003
8	ENSDARG00000030411	crygn2	crystallin, gamma N2	4.63E-254	1.86E-258	1.899354892	0.338	0.002
9	ENSDARG00000024548	cryba4	crystallin, beta A4	2.15E-252	8.67E-257	2.22389996	0.371	0.005
10	ENSDARG00000087765	crygm2d10	crystallin, gamma M2d10	2.87E-249	1.16E-253	1.854648912	0.321	0.002
11	ENSDARG00000053875	cryba1b	crystallin, beta A1b	4.16E-242	1.67E-246	1.788142631	0.316	0.002
12	ENSDARG00000003203	rhcga	Rh family, C glycoprotein a	4.31E-227	1.74E-231	2.576817245	0.536	0.03
13	ENSDARG00000087324	crygm2d1	crystallin, gamma M2d1	1.00E-213	4.04E-218	1.792117911	0.287	0.002
14	ENSDARG00000109861	BX545855.1	crystallin, gamma M2d19 [Source:NCBI gene;Acc:100329887]	2.39E-213	9.61E-218	1.905025815	0.316	0.004
15	ENSDARG00000114516	CABZ01021592.1		7.87E-213	3.17E-217	1.770859528	0.278	0.002
16	ENSDARG00000053862	crygmx	crystallin, gamma MX	1.70E-208	6.86E-213	1.847165093	0.291	0.003
17	ENSDARG00000017441	mylz3	myosin, light polypeptide 3, skeletal muscle	1.40E-206	5.64E-211	1.787607146	0.768	0.099
18	ENSDARG00000067990	myhz1.1	myosin, heavy polypeptide 1.1, skeletal muscle	2.49E-201	1.00E-205	2.115992678	0.46	0.024
19	ENSDARG00000002589	mylpfb	myosin light chain, phosphorylatable, fast skeletal muscle b	5.05E-198	2.03E-202	1.920970425	0.397	0.015
20	ENSDARG00000032929	cryba1l1	crystallin, beta A1, like 1	8.31E-195	3.35E-199	1.957927038	0.329	0.008
21	ENSDARG00000069801	crygm2d12	crystallin, gamma M2d12	1.02E-192	4.10E-197	1.709668116	0.266	0.002
22	ENSDARG00000116164	crygm2d8	crystallin, gamma M2d8	5.96E-187	2.40E-191	1.554442809	0.241	0.001
23	ENSDARG00000115557	cox7b	cytochrome c oxidase subunit 7B	2.35E-181	9.47E-186	1.500407173	0.266	0.003
24	ENSDARG00000094041	krt17	keratin 17	4.42E-178	1.78E-182	2.830975248	0.743	0.114
25	ENSDARG00000041925	cryba2b	crystallin, beta A2b	1.83E-166	7.39E-171	1.794231696	0.278	0.006
26	ENSDARG00000002193	rho	rhodopsin	9.94E-159	4.00E-163	1.330347396	0.215	0.002
27	ENSDARG00000044684	rbp4l	retinol binding protein 4, like	4.02E-157	1.62E-161	1.301394632	0.224	0.002
28	ENSDARG00000035327	ckma	creatine kinase, muscle a	1.55E-156	6.24E-161	1.776839105	0.574	0.063
29	ENSDARG00000053254	mylpfa	myosin light chain, phosphorylatable, fast skeletal muscle a	6.96E-154	2.80E-158	1.585346542	0.882	0.233
30	ENSDARG00000068457	tnnt3b	troponin T type 3b (skeletal, fast)	9.21E-153	3.71E-157	1.656899537	0.646	0.091
31	ENSDARG00000016793	crybb1l2	crystallin, beta B1, like 2	1.57E-146	6.34E-151	1.380576233	0.211	0.002
32	ENSDARG00000057460	crygm2d13	crystallin, gamma M2d13	4.11E-144	1.65E-148	1.375748646	0.194	0.001
33	ENSDARG00000099197	actc1b	actin alpha cardiac muscle 1b	1.29E-143	5.20E-148	2.089160004	0.869	0.253
34	ENSDARG00000055192	zgc:136930	zgc:136930	1.94E-143	7.82E-148	1.88502194	0.498	0.05
35	ENSDARG00000103543	gngt2b	guanine nucleotide binding protein (G protein), gamma transducing activity polypeptide 2b	2.07E-141	8.33E-146	1.584867185	0.245	0.006
36	ENSDARG00000007576	crybb1l1	crystallin, beta B1, like 1	3.81E-140	1.53E-144	1.203614017	0.186	0.001
37	ENSDARG00000102558	pde6ha	phosphodiesterase 6H, cGMP-specific, cone, gamma, paralog a	3.14E-138	1.26E-142	1.395875211	0.257	0.008
38	ENSDARG00000094310	si:ch211-255g12.6	si:ch211-255g12.6	1.90E-133	7.63E-138	1.16441033	0.181	0.001
39	ENSDARG00000111240	dhrs13a.2	dehydrogenase/reductase (SDR family) member 13a, tandem duplicate 2	1.86E-132	7.48E-137	1.460106032	0.224	0.005
40	ENSDARG00000033655	stmn1b	stathmin 1b	9.00E-126	3.62E-130	1.798125009	0.371	0.029
41	ENSDARG00000030349	cryba2a	crystallin, beta A2a	2.99E-119	1.20E-123	1.222018539	0.181	0.003
42	ENSDARG00000056248	si:dkey-183i3.5	si:dkey-183i3.5	1.02E-114	4.12E-119	1.629415753	0.363	0.03
43	ENSDARG00000058371	krt5	keratin 5	4.38E-112	1.76E-116	1.963086694	0.827	0.26
44	ENSDARG00000088823	crygm2d3	crystallin, gamma M2d3	5.49E-112	2.21E-116	1.166494005	0.156	0.001
45	ENSDARG00000035652	sat1a.1	spermidine/spermine N1-acetyltransferase 1a, duplicate 1	3.11E-110	1.25E-114	-1.888471424	0.114	0.943
46	ENSDARG00000109510	lsm12b	LSM12 homolog b	1.01E-108	4.07E-113	1.012907275	0.169	0.003
47	ENSDARG00000086658	crygm2d21	crystallin, gamma M2d21	3.45E-104	1.39E-108	1.039581307	0.127	0
48	ENSDARG00000060345	apoda.1	apolipoprotein Da, duplicate 1	8.05E-101	3.24E-105	2.454039579	0.27	0.017
49	ENSDARG00000102317	rpl26	ribosomal protein L26	9.81E-101	3.95E-105	-1.791914843	0.169	0.993
50	ENSDARG00000090268	krtt1c19e	keratin type 1 c19e	3.84E-94	1.55E-98	1.692677393	0.692	0.179
51	ENSDARG00000076790	crygm2d16	crystallin, gamma M2d16	1.64E-93	6.58E-98	0.97759524	0.127	0.001
52	ENSDARG00000070835	tnnc2	troponin C type 2 (fast)	3.97E-93	1.60E-97	1.275715124	0.405	0.05
53	ENSDARG00000015445	lim2.4	lens intrinsic membrane protein 2.4	1.29E-91	5.20E-96	1.073091412	0.135	0.002
54	ENSDARG00000036830	krt91	keratin 91	4.28E-91	1.72E-95	1.873951673	0.852	0.365
55	ENSDARG00000076572	crygm2d7	crystallin, gamma M2d7	2.19E-90	8.81E-95	0.971190476	0.127	0.001
56	ENSDARG00000041433	si:dkey-7c18.24	si:dkey-7c18.24	3.67E-88	1.48E-92	1.826859131	0.266	0.02
57	ENSDARG00000040565	ckmb	creatine kinase, muscle b	1.62E-87	6.50E-92	1.251694824	0.435	0.065
58	ENSDARG00000077934	tegt	testis enhanced gene transcript (BAX inhibitor 1)	2.43E-87	9.80E-92	-1.095664345	0.127	0.911
59	ENSDARG00000069827	crygm2d11	crystallin, gamma M2d11	4.19E-86	1.69E-90	0.812084108	0.11	0
60	ENSDARG00000006588	zgc:111983	zgc:111983	6.80E-86	2.74E-90	1.526716755	0.658	0.164
61	ENSDARG00000116617	spaca4l	sperm acrosome associated 4 like	3.78E-84	1.52E-88	0.959610249	0.152	0.004
62	ENSDARG00000045230	cox6b1	cytochrome c oxidase subunit 6B1	3.63E-82	1.46E-86	-1.680747046	0.072	0.809
63	ENSDARG00000044280	opn1mw2	opsin 1 (cone pigments), medium-wave-sensitive, 2	5.77E-79	2.33E-83	0.859623031	0.101	0
64	ENSDARG00000103199	si:dkey-247k7.2	si:dkey-247k7.2	1.04E-77	4.19E-82	1.445351084	0.616	0.154
65	ENSDARG00000092947	cyt1	type I cytokeratin, enveloping layer	5.92E-77	2.38E-81	1.779794855	0.907	0.557
66	ENSDARG00000055791	zgc:158423	zgc:158423	4.83E-76	1.95E-80	1.188980648	0.122	0.002
67	ENSDARG00000044125	txn	thioredoxin	4.53E-74	1.82E-78	-1.728602481	0.114	0.821
68	ENSDARG00000097008	opn1mw1	opsin 1 (cone pigments), medium-wave-sensitive, 1	3.28E-72	1.32E-76	0.803096082	0.101	0.001
69	ENSDARG00000104537	cox7c	cytochrome c oxidase subunit 7C	3.09E-71	1.24E-75	-1.20480899	0.325	0.99
70	ENSDARG00000037746	actb1	actin, beta 1	5.04E-71	2.03E-75	-1.419410954	0.515	0.992
71	ENSDARG00000096118	ost4	oligosaccharyltransferase complex subunit 4 (non-catalytic)	2.37E-70	9.55E-75	-0.969435208	0.143	0.849
72	ENSDARG00000075629	si:dkey-197i20.6	si:dkey-197i20.6	2.01E-69	8.08E-74	1.466392381	0.148	0.006
73	ENSDARG00000029995	tnni2b.2	troponin I type 2b (skeletal, fast), tandem duplicate 2	3.06E-69	1.23E-73	0.800073407	0.114	0.002
74	ENSDARG00000057575	pnp4a	purine nucleoside phosphorylase 4a	1.25E-68	5.02E-73	1.670764364	0.236	0.022
75	ENSDARG00000056186	eif5a2	eukaryotic translation initiation factor 5A2	2.36E-67	9.52E-72	-0.902565733	0.173	0.923
76	ENSDARG00000024433	pvalb4	parvalbumin 4	6.47E-67	2.61E-71	0.949885981	0.397	0.071
77	ENSDARG00000103476	trpm1b	transient receptor potential cation channel, subfamily M, member 1b	6.56E-67	2.64E-71	0.427477137	0.114	0.002
78	ENSDARG00000096003	atp5md	ATP synthase membrane subunit DAPIT	1.15E-64	4.65E-69	-0.99393526	0.228	0.922
79	ENSDARG00000020850	eef1a1l1	eukaryotic translation elongation factor 1 alpha 1, like 1	1.79E-64	7.22E-69	0.616910504	1	1
80	ENSDARG00000100252	capzb	capping actin protein of muscle Z-line subunit beta	3.92E-64	1.58E-68	-0.858001376	0.101	0.789
81	ENSDARG00000034705	pvalb7	parvalbumin 7	9.17E-63	3.69E-67	0.853603563	0.346	0.055
82	ENSDARG00000005423	pgam1a	phosphoglycerate mutase 1a	1.57E-60	6.31E-65	-1.092005049	0.143	0.806
83	ENSDARG00000116491	h2afvb	H2A histone family, member Vb [Source:ZFIN;Acc:ZDB-GENE-050506-24]	1.78E-59	7.16E-64	0.786480831	0.11	0.003
84	ENSDARG00000102105	dad1	defender against cell death 1	6.04E-58	2.43E-62	-0.719068445	0.211	0.902
85	ENSDARG00000102364	si:dkey-202l22.6	si:dkey-202l22.6	1.59E-57	6.39E-62	0.994160923	0.152	0.009
86	ENSDARG00000087456	NDUFB1	NADH:ubiquinone oxidoreductase subunit B1 [Source:HGNC Symbol;Acc:HGNC:7695]	3.80E-57	1.53E-61	-0.74962331	0.11	0.748
87	ENSDARG00000014165	ssr3	signal sequence receptor, gamma	1.06E-56	4.27E-61	-0.745431718	0.194	0.861
88	ENSDARG00000054191	pgk1	phosphoglycerate kinase 1	4.87E-56	1.96E-60	-0.883186544	0.135	0.792
89	ENSDARG00000103846	hspa5	heat shock protein 5	1.20E-55	4.85E-60	-1.207459538	0.093	0.72
90	ENSDARG00000026369	dbi	diazepam binding inhibitor (GABA receptor modulator, acyl-CoA binding protein)	1.91E-55	7.68E-60	-0.831850413	0.165	0.835
91	ENSDARG00000040988	tpi1b	triosephosphate isomerase 1b	4.23E-55	1.70E-59	-0.86203332	0.169	0.843
92	ENSDARG00000026908	tmed2	transmembrane p24 trafficking protein 2	1.39E-54	5.61E-59	-0.611910439	0.143	0.807
93	ENSDARG00000035859	angptl4	angiopoietin-like 4	2.35E-54	9.47E-59	-1.273056403	0.038	0.645
94	ENSDARG00000020187	GCA	zgc:92027 [Source:ZFIN;Acc:ZDB-GENE-040930-3]	4.02E-53	1.62E-57	-0.652491147	0.127	0.769
95	ENSDARG00000038153	lgals2b	lectin, galactoside-binding, soluble, 2b	5.71E-53	2.30E-57	-2.545505513	0.287	0.902
96	ENSDARG00000042725	cebpb	CCAAT enhancer binding protein beta	8.75E-53	3.52E-57	-0.919922088	0.219	0.879
97	ENSDARG00000101251	ldha	lactate dehydrogenase A4	1.54E-52	6.20E-57	-1.269281713	0.055	0.644
98	ENSDARG00000007275	si:ch211-251b21.1	si:ch211-251b21.1	1.57E-52	6.30E-57	1.398890928	0.409	0.096
99	ENSDARG00000019444	ssr4	signal sequence receptor, delta	1.66E-52	6.68E-57	-0.608261348	0.219	0.885
100	ENSDARG00000099351	igfbp1a	insulin-like growth factor binding protein 1a	1.85E-52	7.47E-57	-1.840434716	0.093	0.693
101	ENSDARG00000022303	higd1a	HIG1 hypoxia inducible domain family, member 1A	4.46E-52	1.80E-56	-0.846539298	0.278	0.931
102	ENSDARG00000099664	selenof	selenoprotein F	2.29E-51	9.22E-56	-0.647221891	0.114	0.744
103	ENSDARG00000074378	junba	JunB proto-oncogene, AP-1 transcription factor subunit a	3.91E-51	1.58E-55	-0.754241878	0.186	0.845
104	ENSDARG00000056008	atp5mc1	ATP synthase membrane subunit c locus 1	6.15E-51	2.47E-55	-0.901224483	0.236	0.87
105	ENSDARG00000099663	cox5ab	cytochrome c oxidase subunit 5Ab	6.97E-51	2.80E-55	-0.681377597	0.219	0.856
106	ENSDARG00000069135	ppp1r15a	protein phosphatase 1, regulatory subunit 15A	9.80E-51	3.95E-55	-0.968277442	0.105	0.699
107	ENSDARG00000103163	tomm20a	translocase of outer mitochondrial membrane 20	9.97E-51	4.01E-55	-0.636691836	0.122	0.745
108	ENSDARG00000035622	xbp1	X-box binding protein 1	1.16E-50	4.68E-55	-0.570601611	0.152	0.818
109	ENSDARG00000104901	ostc	oligosaccharyltransferase complex subunit	2.34E-49	9.42E-54	-0.591747034	0.093	0.695
110	ENSDARG00000037867	atp5mf	ATP synthase membrane subunit f	2.79E-49	1.12E-53	-0.794314994	0.304	0.965
111	ENSDARG00000099420	nme2b.2	NME/NM23 nucleoside diphosphate kinase 2b, tandem duplicate 2	3.91E-49	1.58E-53	1.188653369	0.38	0.086
112	ENSDARG00000029072	klf6a	Kruppel-like factor 6a	4.31E-49	1.73E-53	-0.669447484	0.16	0.776
113	ENSDARG00000032849	ndrg1a	N-myc downstream regulated 1a	4.44E-49	1.79E-53	-1.368180765	0.097	0.684
114	ENSDARG00000029064	uqcrq	ubiquinol-cytochrome c reductase, complex III subunit VII	1.22E-48	4.91E-53	-0.716985223	0.257	0.903
115	ENSDARG00000071203	sptssa	serine palmitoyltransferase, small subunit A	2.69E-48	1.08E-52	-0.620400071	0.093	0.681
116	ENSDARG00000103672	cirbpa	cold inducible RNA binding protein a	3.03E-48	1.22E-52	-0.993595523	0.354	0.957
117	ENSDARG00000075121	hbegfa	heparin-binding EGF-like growth factor a	3.10E-48	1.25E-52	-1.218376528	0.076	0.649
118	ENSDARG00000105037	snrpf	small nuclear ribonucleoprotein polypeptide F	5.80E-48	2.34E-52	-0.62183845	0.139	0.741
119	ENSDARG00000041391	tmed10	transmembrane p24 trafficking protein 10	1.03E-47	4.16E-52	-0.500098336	0.165	0.805
120	ENSDARG00000059227	fabp1b.1	fatty acid binding protein 1b, tandem duplicate 1	1.03E-47	4.17E-52	-2.810355757	0.105	0.687
121	ENSDARG00000041232	rps29	ribosomal protein S29	1.50E-47	6.05E-52	-0.502957385	0.907	1
122	ENSDARG00000038068	ddx5	DEAD (Asp-Glu-Ala-Asp) box helicase 5	1.68E-47	6.75E-52	-0.60830516	0.232	0.906
123	ENSDARG00000097157	si:ch211-207n23.2	si:ch211-207n23.2	2.30E-47	9.27E-52	1.250074449	0.481	0.137
124	ENSDARG00000071670	tma7	translation machinery associated 7 homolog	2.65E-47	1.07E-51	-0.545116849	0.198	0.861
125	ENSDARG00000013144	atp1b1a	ATPase Na+/K+ transporting subunit beta 1a	3.71E-47	1.49E-51	-0.683015352	0.241	0.911
126	ENSDARG00000099667	snrpg	small nuclear ribonucleoprotein polypeptide G	4.05E-47	1.63E-51	-0.69217756	0.135	0.762
127	ENSDARG00000103973	CABZ01051602.1	sushi, nidogen and EGF-like domain-containing protein 1 [Source:NCBI gene;Acc:103910028]	5.52E-47	2.22E-51	0.898386408	0.135	0.009
128	ENSDARG00000023323	ywhaqb	tyrosine 3-monooxygenase/tryptophan 5-monooxygenase activation protein, theta polypeptide b	6.00E-47	2.42E-51	-0.500324615	0.19	0.824
129	ENSDARG00000007377	odc1	ornithine decarboxylase 1	1.03E-46	4.17E-51	-0.834395816	0.059	0.629
130	ENSDARG00000092240	si:ch211-243a20.3	si:ch211-243a20.3	1.71E-46	6.89E-51	1.014908401	0.127	0.008
131	ENSDARG00000034293	hif1ab	hypoxia inducible factor 1 subunit alpha b	3.16E-46	1.27E-50	-0.590756134	0.118	0.713
132	ENSDARG00000015355	fosl1a	FOS like 1, AP-1 transcription factor subunit a	1.55E-45	6.23E-50	-0.479090403	0.131	0.73
133	ENSDARG00000023028	cdv3	carnitine deficiency-associated gene expressed in ventricle 3	2.45E-45	9.86E-50	-0.410056809	0.127	0.748
134	ENSDARG00000059360	srsf3b	serine and arginine rich splicing factor 3b	2.74E-45	1.10E-49	-0.592997548	0.131	0.72
135	ENSDARG00000007080	rhcgl1	Rh family, C glycoprotein, like 1	5.18E-45	2.09E-49	1.536403838	0.207	0.026
136	ENSDARG00000055172	si:ch211-256m1.8	si:ch211-256m1.8	5.72E-45	2.30E-49	0.469538292	0.101	0.004
137	ENSDARG00000091234	si:ch73-335l21.4	si:ch73-335l21.4	1.27E-44	5.12E-49	-1.395726711	0.148	0.722
138	ENSDARG00000014196	myl1	myosin, light chain 1, alkali%3B skeletal, fast	1.49E-44	6.02E-49	0.60038574	0.384	0.094
139	ENSDARG00000092115	eif4a1a	eukaryotic translation initiation factor 4A1A	2.78E-44	1.12E-48	-0.576321809	0.198	0.824
140	ENSDARG00000057912	eif1axb	eukaryotic translation initiation factor 1A X-linked b	7.49E-44	3.02E-48	-0.374396502	0.245	0.9
141	ENSDARG00000059906	sdc4	syndecan 4	7.55E-44	3.04E-48	-1.035443679	0.321	0.932
142	ENSDARG00000021242	mvp	major vault protein	9.52E-44	3.83E-48	-0.721645765	0.143	0.727
143	ENSDARG00000036832	cyt1l	type I cytokeratin, enveloping layer, like	1.03E-43	4.14E-48	0.976901621	0.692	0.351
144	ENSDARG00000014329	npm1a	nucleophosmin 1a	1.75E-43	7.06E-48	-0.807632329	0.224	0.836
145	ENSDARG00000033175	snrpe	small nuclear ribonucleoprotein polypeptide E	1.89E-43	7.60E-48	-0.517981432	0.131	0.726
146	ENSDARG00000058593	sri	sorcin	2.19E-43	8.82E-48	-0.570904464	0.089	0.652
147	ENSDARG00000007823	atf3	activating transcription factor 3	2.69E-43	1.08E-47	-1.115264841	0.093	0.648
148	ENSDARG00000007960	hnrnpaba	heterogeneous nuclear ribonucleoprotein A/Ba	3.79E-43	1.52E-47	-0.56095868	0.262	0.912
149	ENSDARG00000036329	ndufa1	NADH:ubiquinone oxidoreductase subunit A1	3.81E-43	1.53E-47	-0.467004726	0.228	0.87
150	ENSDARG00000002593	slc45a2	solute carrier family 45 member 2	4.06E-43	1.63E-47	0.49037064	0.11	0.006
151	ENSDARG00000088091	pfn1	profilin 1	5.05E-43	2.03E-47	0.896124903	0.886	0.689
152	ENSDARG00000014591	ilf2	interleukin enhancer binding factor 2	5.52E-43	2.22E-47	-0.570540764	0.097	0.652
153	ENSDARG00000038577	cox6c	cytochrome c oxidase subunit 6C	1.92E-42	7.73E-47	-0.70325041	0.338	0.967
154	ENSDARG00000078785	tmem258	transmembrane protein 258	3.78E-42	1.52E-46	-0.443230512	0.241	0.883
155	ENSDARG00000014763	arf2a	ADP-ribosylation factor 2a	4.20E-42	1.69E-46	-0.545430455	0.11	0.682
156	ENSDARG00000092546	pdap1a	pdgfa associated protein 1a	5.90E-42	2.38E-46	-0.55194686	0.089	0.636
157	ENSDARG00000103634	CU914622.2	si:ch73-329n5.6 [Source:NCBI gene;Acc:101883339]	6.09E-42	2.45E-46	1.391114902	0.316	0.068
158	ENSDARG00000070472	arf5	ADP-ribosylation factor 5	6.71E-42	2.70E-46	-0.465202511	0.198	0.823
159	ENSDARG00000089626	ptges3b	prostaglandin E synthase 3b (cytosolic)	7.23E-42	2.91E-46	-0.618589975	0.084	0.628
160	ENSDARG00000005513	naca	nascent polypeptide associated complex subunit alpha	9.07E-42	3.65E-46	0.664225979	0.949	0.998
161	ENSDARG00000006413	rpl38	ribosomal protein L38	1.19E-41	4.79E-46	-0.488196002	0.869	0.999
162	ENSDARG00000025147	cd63	CD63 molecule	1.37E-41	5.53E-46	-1.005085058	0.35	0.942
163	ENSDARG00000041400	ndufa3	NADH:ubiquinone oxidoreductase subunit A3	2.41E-41	9.69E-46	-0.523179909	0.198	0.792
164	ENSDARG00000098671	prelid1a	PRELI domain containing 1a	3.71E-41	1.49E-45	-0.54073229	0.101	0.652
165	ENSDARG00000012987	gpia	glucose-6-phosphate isomerase a	5.31E-41	2.14E-45	-0.575644535	0.135	0.703
166	ENSDARG00000020574	atp2a1	ATPase sarcoplasmic/endoplasmic reticulum Ca2+ transporting 1	6.09E-41	2.45E-45	0.839277198	0.253	0.041
167	ENSDARG00000018174	gnai2a	guanine nucleotide binding protein (G protein), alpha inhibiting activity polypeptide 2a	6.50E-41	2.62E-45	-0.624293082	0.038	0.56
168	ENSDARG00000037488	canx	calnexin	7.96E-41	3.21E-45	-0.574456616	0.114	0.666
169	ENSDARG00000037962	psmb7	proteasome 20S subunit beta 7	8.34E-41	3.36E-45	-0.417563067	0.207	0.834
170	ENSDARG00000104517	uqcr10	ubiquinol-cytochrome c reductase, complex III subunit X	8.43E-41	3.40E-45	-0.427399262	0.262	0.883
171	ENSDARG00000017624	krt4	keratin 4	1.38E-40	5.57E-45	0.775689983	0.966	0.846
172	ENSDARG00000077291	rps2	ribosomal protein S2	1.55E-40	6.23E-45	0.435990663	1	1
173	ENSDARG00000102640	pdia3	protein disulfide isomerase family A, member 3	1.58E-40	6.38E-45	-0.481743131	0.203	0.799
174	ENSDARG00000008867	rap1b	RAP1B, member of RAS oncogene family	1.98E-40	7.97E-45	-0.562806067	0.148	0.705
175	ENSDARG00000044562	cycsb	cytochrome c, somatic b	2.37E-40	9.54E-45	-0.521460743	0.262	0.89
176	ENSDARG00000022129	rbm4.3	RNA binding motif protein 4.3	2.76E-40	1.11E-44	-0.430896063	0.139	0.72
177	ENSDARG00000094210	fthl31	ferritin, heavy polypeptide-like 31	8.03E-40	3.23E-44	-1.18033009	0.11	0.654
178	ENSDARG00000043511	prdx6	peroxiredoxin 6	1.02E-39	4.11E-44	-0.516292805	0.131	0.689
179	ENSDARG00000076836	gpx4b	glutathione peroxidase 4b	1.15E-39	4.62E-44	-0.415539077	0.203	0.833
180	ENSDARG00000076568	sec61b	SEC61 translocon beta subunit	1.54E-39	6.19E-44	-0.488053847	0.304	0.93
181	ENSDARG00000058463	ndufab1a	NADH:ubiquinone oxidoreductase subunit AB1a	1.59E-39	6.42E-44	-0.398117373	0.105	0.657
182	ENSDARG00000102414	myhz1.1	myosin, heavy polypeptide 1.1, skeletal muscle	2.85E-39	1.15E-43	0.806590569	0.249	0.042
183	ENSDARG00000038608	sdhc	succinate dehydrogenase complex, subunit C, integral membrane protein	3.11E-39	1.25E-43	-0.386810579	0.173	0.766
184	ENSDARG00000101619	minos1	mitochondrial inner membrane organizing system 1 [Source:ZFIN;Acc:ZDB-GENE-060825-325]	5.04E-39	2.03E-43	-0.331868788	0.139	0.711
185	ENSDARG00000102571	metap2b	methionyl aminopeptidase 2b	5.56E-39	2.24E-43	-0.404047671	0.181	0.771
186	ENSDARG00000075536	cpne1	copine I	7.50E-39	3.02E-43	-0.414992791	0.097	0.636
187	ENSDARG00000022684	fkbp1aa	FKBP prolyl isomerase 1Aa	8.05E-39	3.24E-43	-0.66479331	0.384	0.983
188	ENSDARG00000012513	sdcbp2	syndecan binding protein (syntenin) 2	3.44E-38	1.38E-42	-0.566609558	0.203	0.809
189	ENSDARG00000012682	pfn2l	profilin 2 like	3.47E-38	1.40E-42	-0.572286422	0.169	0.737
190	ENSDARG00000021443	zfp36l1b	zinc finger protein 36, C3H type-like 1b	4.26E-38	1.71E-42	-0.880825138	0.101	0.614
191	ENSDARG00000030441	ppa1b	inorganic pyrophosphatase 1b	5.12E-38	2.06E-42	-0.40846091	0.118	0.661
192	ENSDARG00000021059	alas1	aminolevulinate, delta-, synthase 1	6.60E-38	2.66E-42	-0.56141225	0.139	0.697
193	ENSDARG00000076439	ppp4cb	protein phosphatase 4, catalytic subunit b	7.14E-38	2.88E-42	-0.494561734	0.068	0.578
194	ENSDARG00000011648	snrpd1	small nuclear ribonucleoprotein D1 polypeptide	8.48E-38	3.41E-42	-0.495652151	0.114	0.658
195	ENSDARG00000097797	tomm6	translocase of outer mitochondrial membrane 6 homolog (yeast)	1.20E-37	4.84E-42	-0.367665513	0.148	0.709
196	ENSDARG00000059725	hypk	huntingtin interacting protein K	1.48E-37	5.97E-42	-0.387364069	0.169	0.741
197	ENSDARG00000097804	lypc	ly6 domain containing, pigment cell	1.66E-37	6.68E-42	1.978810425	0.152	0.016
198	ENSDARG00000012747	rer1	retention in endoplasmic reticulum sorting receptor 1	2.18E-37	8.79E-42	-0.530039695	0.101	0.632
199	ENSDARG00000045592	tnni2a.1	troponin I type 2a (skeletal, fast), tandem duplicate 1	3.33E-37	1.34E-41	0.723473073	0.27	0.052
200	ENSDARG00000056167	hspe1	heat shock 10 protein 1	4.54E-37	1.83E-41	-0.659613382	0.215	0.775
201	ENSDARG00000042708	tuba8l	tubulin, alpha 8 like	4.55E-37	1.83E-41	-0.677724127	0.181	0.729
202	ENSDARG00000067995	myhz1.2	myosin, heavy polypeptide 1.2, skeletal muscle	5.42E-37	2.18E-41	0.75225014	0.118	0.009
203	ENSDARG00000074057	calm3b	calmodulin 3b (phosphorylase kinase, delta)	5.99E-37	2.41E-41	-0.438494622	0.245	0.859
204	ENSDARG00000045847	si:ch211-214j24.10	si:ch211-214j24.10	7.52E-37	3.03E-41	-0.441663129	0.118	0.667
205	ENSDARG00000067975	atp5if1a	ATP synthase inhibitory factor subunit 1a	9.08E-37	3.66E-41	-0.398681469	0.232	0.832
206	ENSDARG00000098355	atp5pd	ATP synthase peripheral stalk subunit d	9.72E-37	3.92E-41	-0.49120251	0.308	0.916
207	ENSDARG00000021984	ndufa2	NADH:ubiquinone oxidoreductase subunit A2	1.07E-36	4.32E-41	-0.49979467	0.148	0.681
208	ENSDARG00000043976	etf1b	eukaryotic translation termination factor 1b	1.11E-36	4.46E-41	-0.374981362	0.114	0.664
209	ENSDARG00000003429	hnrnpdl	heterogeneous nuclear ribonucleoprotein D-like	1.12E-36	4.50E-41	-0.596302615	0.063	0.558
210	ENSDARG00000079497	tcima	transcriptional and immune response regulator a	1.19E-36	4.79E-41	-0.931041654	0.046	0.539
211	ENSDARG00000078748	si:ch211-137a8.4	si:ch211-137a8.4	1.25E-36	5.05E-41	0.795823173	0.173	0.022
212	ENSDARG00000019230	rpl7a	ribosomal protein L7a	1.27E-36	5.13E-41	0.498132824	0.992	1
213	ENSDARG00000011125	snrpb	small nuclear ribonucleoprotein polypeptides B and B1	1.78E-36	7.19E-41	-0.384659369	0.194	0.783
214	ENSDARG00000098589	cyb5a	cytochrome b5 type A (microsomal)	1.81E-36	7.29E-41	-0.782993694	0.101	0.589
215	ENSDARG00000103101	si:ch211-235e9.6	si:ch211-235e9.6	3.10E-36	1.25E-40	-0.416253752	0.135	0.682
216	ENSDARG00000020239	lpin1	lipin 1	3.30E-36	1.33E-40	1.660303247	0.392	0.127
217	ENSDARG00000101813	nap1l1	nucleosome assembly protein 1-like 1	4.08E-36	1.64E-40	-0.560941032	0.139	0.67
218	ENSDARG00000003952	pfn2	profilin 2	4.72E-36	1.90E-40	-0.615688802	0.295	0.916
219	ENSDARG00000075709	ndufb3	NADH:ubiquinone oxidoreductase subunit B3	4.98E-36	2.01E-40	-0.402644164	0.19	0.771
220	ENSDARG00000005230	ssr2	signal sequence receptor, beta	5.10E-36	2.05E-40	-0.345857943	0.228	0.817
221	ENSDARG00000070867	smx5	smx5	9.81E-36	3.95E-40	-0.554919477	0.08	0.573
222	ENSDARG00000090228	gsta.1	glutathione S-transferase, alpha tandem duplicate 1	1.15E-35	4.64E-40	-1.871442841	0.181	0.715
223	ENSDARG00000057414	phb	prohibitin	1.77E-35	7.13E-40	-0.470139257	0.097	0.597
224	ENSDARG00000059323	rpn1	ribophorin I	1.85E-35	7.43E-40	-0.40151303	0.08	0.589
225	ENSDARG00000091792	akap12a	A kinase (PRKA) anchor protein 12a	2.12E-35	8.53E-40	0.881202378	0.105	0.007
226	ENSDARG00000077717	rpl29	ribosomal protein L29	2.82E-35	1.14E-39	-0.465073682	0.831	0.999
227	ENSDARG00000055455	gpm6aa	glycoprotein M6Aa	3.12E-35	1.25E-39	1.414635803	0.249	0.049
228	ENSDARG00000045490	ndufb2	NADH:ubiquinone oxidoreductase subunit B2	3.28E-35	1.32E-39	-0.255865088	0.203	0.781
229	ENSDARG00000042469	ndufa12	NADH:ubiquinone oxidoreductase subunit A12	3.49E-35	1.41E-39	-0.297624212	0.131	0.667
230	ENSDARG00000040440	snrpd2	small nuclear ribonucleoprotein D2 polypeptide	3.50E-35	1.41E-39	-0.413154531	0.177	0.725
231	ENSDARG00000078113	atp5mea	ATP synthase membrane subunit ea	3.86E-35	1.55E-39	-0.4069676	0.156	0.694
232	ENSDARG00000014313	atp5pf	ATP synthase peripheral stalk subunit F6	4.86E-35	1.96E-39	-0.554071541	0.333	0.944
233	ENSDARG00000071403	oaz1a	ornithine decarboxylase antizyme 1a	5.05E-35	2.04E-39	-0.429863147	0.295	0.922
234	ENSDARG00000099411	zgc:158343	zgc:158343	6.99E-35	2.81E-39	-1.044249325	0.08	0.565
235	ENSDARG00000100020	pim1	Pim-1 proto-oncogene, serine/threonine kinase	7.11E-35	2.86E-39	-0.594496829	0.093	0.598
236	ENSDARG00000099439	serp1	stress-associated endoplasmic reticulum protein 1	8.96E-35	3.61E-39	-0.502989152	0.089	0.586
237	ENSDARG00000037318	ddost	dolichyl-diphosphooligosaccharide--protein glycosyltransferase subunit (non-catalytic)	9.33E-35	3.76E-39	-0.409603597	0.084	0.578
238	ENSDARG00000094673	rhoab	ras homolog gene family, member Ab	9.72E-35	3.91E-39	-0.342447411	0.177	0.722
239	ENSDARG00000035458	atp2a1l	ATPase sarcoplasmic/endoplasmic reticulum Ca2+ transporting 1, like	1.06E-34	4.25E-39	0.932913641	0.169	0.022
240	ENSDARG00000034291	rpl37	ribosomal protein L37	2.04E-34	8.22E-39	-0.366646904	0.979	1
241	ENSDARG00000070787	jupa	junction plakoglobin a	2.42E-34	9.74E-39	-0.507491713	0.135	0.659
242	ENSDARG00000028957	maff	v-maf avian musculoaponeurotic fibrosarcoma oncogene homolog F	3.54E-34	1.43E-38	-0.450920872	0.101	0.614
243	ENSDARG00000026829	cotl1	coactosin-like F-actin binding protein 1	4.36E-34	1.76E-38	-1.036052816	0.169	0.683
244	ENSDARG00000017775	atp5mc3a	ATP synthase membrane subunit c locus 3a	4.80E-34	1.93E-38	-0.267916486	0.228	0.809
245	ENSDARG00000104782	oaz1b	ornithine decarboxylase antizyme 1b	4.89E-34	1.97E-38	-0.523782408	0.253	0.86
246	ENSDARG00000039830	gng5	guanine nucleotide binding protein (G protein), gamma 5	6.08E-34	2.45E-38	-0.371169177	0.219	0.801
247	ENSDARG00000076667	ccng1	cyclin G1	9.01E-34	3.63E-38	-0.39181917	0.3	0.913
248	ENSDARG00000008383	arpc1a	actin related protein 2/3 complex, subunit 1A	9.12E-34	3.67E-38	-0.433629153	0.131	0.643
249	ENSDARG00000006290	ndufs5	NADH:ubiquinone oxidoreductase subunit S5	1.24E-33	4.99E-38	-0.323461092	0.198	0.738
250	ENSDARG00000035676	ptp4a2b	protein tyrosine phosphatase 4A2b	1.41E-33	5.68E-38	-0.337637766	0.059	0.546
251	ENSDARG00000020465	ewsr1b	EWS RNA-binding protein 1b	2.49E-33	1.00E-37	-0.432936233	0.11	0.616
252	ENSDARG00000003599	rpl3	ribosomal protein L3	2.80E-33	1.13E-37	0.501548564	0.987	0.999
253	ENSDARG00000033832	ampd1	adenosine monophosphate deaminase 1 (isoform M)	3.05E-33	1.23E-37	0.802098228	0.127	0.012
254	ENSDARG00000052746	grinab	glutamate receptor, ionotropic, N-methyl D-aspartate-associated protein 1b (glutamate binding)	3.63E-33	1.46E-37	-0.419896436	0.114	0.611
255	ENSDARG00000089976	spcs3	signal peptidase complex subunit 3	3.82E-33	1.54E-37	-0.366033305	0.131	0.65
256	ENSDARG00000012603	eif3ja	eukaryotic translation initiation factor 3, subunit Ja	4.28E-33	1.72E-37	-0.347721843	0.135	0.65
257	ENSDARG00000070038	rbp2a	retinol binding protein 2a, cellular	5.67E-33	2.29E-37	-2.109781761	0.089	0.552
258	ENSDARG00000067997	myhz1.3	myosin, heavy polypeptide 1.3, skeletal muscle	7.32E-33	2.95E-37	0.83197073	0.101	0.007
259	ENSDARG00000099766	myl12.1	myosin, light chain 12, genome duplicate 1	9.91E-33	3.99E-37	-0.581937976	0.388	0.966
260	ENSDARG00000016393	arf2b	ADP-ribosylation factor 2b	1.03E-32	4.15E-37	-0.510741076	0.08	0.559
261	ENSDARG00000099749	ube2d2l	ubiquitin-conjugating enzyme E2D 2 (UBC4/5 homolog, yeast), like	1.36E-32	5.47E-37	-0.559167375	0.089	0.569
262	ENSDARG00000045514	atp5f1c	ATP synthase F1 subunit gamma	1.39E-32	5.59E-37	-0.334198942	0.278	0.844
263	ENSDARG00000021309	rhoca	ras homolog family member Ca	1.56E-32	6.27E-37	-0.422013622	0.135	0.661
264	ENSDARG00000057854	sap18	Sin3A-associated protein	1.83E-32	7.37E-37	-0.265012776	0.084	0.578
265	ENSDARG00000045051	slc16a3	solute carrier family 16 member 3	1.90E-32	7.64E-37	-0.865235706	0.025	0.477
266	ENSDARG00000103980	ets2	v-ets avian erythroblastosis virus E26 oncogene homolog 2	2.13E-32	8.58E-37	-0.405244766	0.063	0.541
267	ENSDARG00000077383	anxa11a	annexin A11a	3.16E-32	1.27E-36	-0.385064897	0.118	0.627
268	ENSDARG00000018425	ddx61	DEAD (Asp-Glu-Ala-Asp) box helicase 61	5.23E-32	2.11E-36	-0.294538605	0.118	0.625
269	ENSDARG00000059304	chchd2	coiled-coil-helix-coiled-coil-helix domain containing 2	8.67E-32	3.49E-36	-0.337665621	0.105	0.603
270	ENSDARG00000104068	gstp1	glutathione S-transferase pi 1	8.73E-32	3.51E-36	-1.298595997	0.295	0.796
271	ENSDARG00000086881	ier2b	immediate early response 2b	1.09E-31	4.40E-36	0.768388423	0.114	0.01
272	ENSDARG00000017105	vaspb	vasodilator stimulated phosphoprotein b	1.28E-31	5.17E-36	-0.39731216	0.055	0.522
273	ENSDARG00000019924	cmpk	cytidylate kinase	1.45E-31	5.83E-36	-0.392774732	0.076	0.554
274	ENSDARG00000025350	prdx2	peroxiredoxin 2	1.51E-31	6.07E-36	-0.805576332	0.392	0.94
275	ENSDARG00000102115	ndufc2	NADH:ubiquinone oxidoreductase subunit C2	1.78E-31	7.19E-36	-0.401706031	0.122	0.619
276	ENSDARG00000053217	cox7a2a	cytochrome c oxidase subunit 7A2a	2.05E-31	8.25E-36	-0.501303207	0.333	0.927
277	ENSDARG00000032866	erh	ERH mRNA splicing and mitosis factor	2.06E-31	8.29E-36	-0.286825626	0.203	0.766
278	ENSDARG00000102441	ctnna1	catenin (cadherin-associated protein), alpha 1	2.09E-31	8.42E-36	-0.497585117	0.059	0.516
279	ENSDARG00000003035	hspa9	heat shock protein 9	2.37E-31	9.53E-36	-0.372141686	0.068	0.533
280	ENSDARG00000074790	rab5if	RAB5 interacting factor	5.86E-31	2.36E-35	-0.43232529	0.046	0.494
281	ENSDARG00000052712	suclg1	succinate-CoA ligase, alpha subunit	7.01E-31	2.82E-35	-0.557989348	0.169	0.667
282	ENSDARG00000103979	calr3a	calreticulin 3a	7.16E-31	2.88E-35	-0.552195116	0.059	0.51
283	ENSDARG00000095897	atp5f1e	ATP synthase F1 subunit epsilon	7.25E-31	2.92E-35	-0.630116598	0.447	0.983
284	ENSDARG00000019778	rps6	ribosomal protein S6	7.83E-31	3.15E-35	0.458513121	0.992	1
285	ENSDARG00000040439	rsl24d1	ribosomal L24 domain containing 1	8.37E-31	3.37E-35	0.878830818	0.835	0.965
286	ENSDARG00000026376	aco1	aconitase 1, soluble	8.72E-31	3.51E-35	-0.566406266	0.068	0.517
287	ENSDARG00000097209	cox8b	cytochrome c oxidase subunit 8B	8.83E-31	3.56E-35	-0.900022069	0.034	0.469
288	ENSDARG00000035054	pdcd10a	programmed cell death 10a	8.92E-31	3.59E-35	-0.416713054	0.072	0.535
289	ENSDARG00000009250	etfb	electron transfer flavoprotein subunit beta	8.95E-31	3.60E-35	-0.300020003	0.127	0.613
290	ENSDARG00000079296	gcga	glucagon a	1.07E-30	4.30E-35	-2.805193434	0.076	0.532
291	ENSDARG00000039601	ier3ip1	immediate early response 3 interacting protein 1	1.51E-30	6.09E-35	-0.277122173	0.114	0.608
292	ENSDARG00000000069	dap	death-associated protein	1.71E-30	6.88E-35	-0.695990742	0.089	0.539
293	ENSDARG00000010717	chchd10	coiled-coil-helix-coiled-coil-helix domain containing 10	1.81E-30	7.28E-35	-0.478483154	0.051	0.494
294	ENSDARG00000070386	krtcap2	keratinocyte associated protein 2	2.36E-30	9.49E-35	-0.380150604	0.089	0.557
295	ENSDARG00000063177	manf	mesencephalic astrocyte-derived neurotrophic factor	3.51E-30	1.41E-34	-0.562282094	0.034	0.465
296	ENSDARG00000088332	alx4a	ALX homeobox 4a	3.62E-30	1.46E-34	0.640923575	0.135	0.015
297	ENSDARG00000035326	nccrp1	P1, F-box associated domain containing	3.88E-30	1.56E-34	-0.748705508	0.08	0.538
298	ENSDARG00000035043	pfdn5	prefoldin 5	4.35E-30	1.75E-34	-0.371394383	0.118	0.613
299	ENSDARG00000044540	fkbp2	FKBP prolyl isomerase 2	6.42E-30	2.58E-34	-0.341088418	0.076	0.541
300	ENSDARG00000070043	dars	aspartyl-tRNA synthetase [Source:ZFIN;Acc:ZDB-GENE-061110-135]	6.48E-30	2.61E-34	-0.381342255	0.051	0.498
301	ENSDARG00000052840	ndufs4	NADH:ubiquinone oxidoreductase subunit S4	6.86E-30	2.76E-34	-0.27501315	0.169	0.677
302	ENSDARG00000022456	eno1a	enolase 1a, (alpha)	6.93E-30	2.79E-34	-0.833396875	0.203	0.709
303	ENSDARG00000057882	arpc3	actin related protein 2/3 complex, subunit 3	9.42E-30	3.79E-34	-0.341088701	0.249	0.806
304	ENSDARG00000103403	sar1b	secretion associated, Ras related GTPase 1B	1.10E-29	4.41E-34	-0.336376438	0.08	0.536
305	ENSDARG00000040158	cdc42l	cell division cycle 42, like	1.13E-29	4.56E-34	-0.303978273	0.173	0.691
306	ENSDARG00000004261	tmed9	transmembrane p24 trafficking protein 9	1.29E-29	5.18E-34	-0.278697903	0.101	0.593
307	ENSDARG00000099730	pkma	pyruvate kinase M1/2a	1.52E-29	6.11E-34	-0.812883959	0.173	0.661
308	ENSDARG00000028335	hmga1a	high mobility group AT-hook 1a	1.53E-29	6.17E-34	-0.730419992	0.308	0.849
309	ENSDARG00000041450	rab11a	RAB11a, member RAS oncogene family	1.78E-29	7.16E-34	-0.410936304	0.101	0.569
310	ENSDARG00000044935	hpdb	4-hydroxyphenylpyruvate dioxygenase b	1.78E-29	7.17E-34	0.834658765	0.19	0.032
311	ENSDARG00000005162	tpm3	tropomyosin 3	2.13E-29	8.56E-34	-0.486668225	0.3	0.869
312	ENSDARG00000007285	mrpl57	mitochondrial ribosomal protein L57	2.86E-29	1.15E-33	-0.293883017	0.068	0.52
313	ENSDARG00000101794	rpl26	ribosomal protein L26	2.96E-29	1.19E-33	1.686404657	0.658	0.539
314	ENSDARG00000007323	chmp4bb	charged multivesicular body protein 4Bb	3.32E-29	1.34E-33	-0.285274245	0.105	0.592
315	ENSDARG00000011405	rps9	ribosomal protein S9	4.03E-29	1.62E-33	0.460917835	0.992	1
316	ENSDARG00000092798	ppib	peptidylprolyl isomerase B (cyclophilin B)	4.14E-29	1.67E-33	-0.373231731	0.333	0.935
317	ENSDARG00000031795	abcf1	ATP-binding cassette, sub-family F (GCN20), member 1	4.98E-29	2.00E-33	-0.374998987	0.118	0.6
318	ENSDARG00000063572	perp	p53 apoptosis effector related to pmp22	5.06E-29	2.04E-33	-0.520611621	0.143	0.64
319	ENSDARG00000035858	cnn2	calponin 2	5.60E-29	2.25E-33	-0.550992882	0.173	0.66
320	ENSDARG00000058734	prdx1	peroxiredoxin 1	6.13E-29	2.47E-33	-0.855872002	0.084	0.53
321	ENSDARG00000008936	sec11a	SEC11 homolog A, signal peptidase complex subunit	7.01E-29	2.82E-33	-0.441426356	0.063	0.498
322	ENSDARG00000043531	jun	Jun proto-oncogene, AP-1 transcription factor subunit	8.26E-29	3.33E-33	-0.532029074	0.308	0.873
323	ENSDARG00000032102	prdx3	peroxiredoxin 3	9.80E-29	3.95E-33	-0.332431156	0.072	0.519
324	ENSDARG00000010113	ndufb8	NADH:ubiquinone oxidoreductase subunit B8	2.00E-28	8.05E-33	-0.294434581	0.262	0.828
325	ENSDARG00000017014	ywhae2	tyrosine 3-monooxygenase/tryptophan 5-monooxygenase activation protein, epsilon polypeptide 2	2.04E-28	8.20E-33	-0.425873443	0.055	0.489
326	ENSDARG00000033364	mgst3b	microsomal glutathione S-transferase 3b	2.26E-28	9.09E-33	-0.662882857	0.232	0.764
327	ENSDARG00000006260	tuba8l4	tubulin, alpha 8 like 4	2.56E-28	1.03E-32	-0.439055414	0.27	0.823
328	ENSDARG00000033738	zgc:153867	zgc:153867	3.81E-28	1.54E-32	-0.530145569	0.35	0.933
329	ENSDARG00000043663	faub	FAU ubiquitin like and ribosomal protein S30 fusion b	3.97E-28	1.60E-32	-0.603482376	0.046	0.463
330	ENSDARG00000044153	ppp1cb	protein phosphatase 1, catalytic subunit, beta isozyme	5.39E-28	2.17E-32	-0.328961128	0.076	0.526
331	ENSDARG00000036161	hnrnpa0l	heterogeneous nuclear ribonucleoprotein A0, like	6.06E-28	2.44E-32	-0.50565112	0.401	0.966
332	ENSDARG00000075445	psmb5	proteasome 20S subunit beta 5	6.17E-28	2.48E-32	-0.450362155	0.08	0.515
333	ENSDARG00000014867	rpl8	ribosomal protein L8	6.59E-28	2.65E-32	0.452033857	0.983	0.999
334	ENSDARG00000020031	cldn11a	claudin 11a	6.64E-28	2.67E-32	1.225069581	0.139	0.018
335	ENSDARG00000039578	pa2g4a	proliferation-associated 2G4, a	6.96E-28	2.80E-32	-0.331402106	0.072	0.523
336	ENSDARG00000006019	tktb	transketolase b	9.00E-28	3.62E-32	-0.268283666	0.127	0.599
337	ENSDARG00000040747	tm4sf4	transmembrane 4 L six family member 4	1.19E-27	4.79E-32	-1.678124845	0.072	0.492
338	ENSDARG00000095863	afp4	antifreeze protein type IV	1.39E-27	5.61E-32	-1.893558819	0.16	0.589
339	ENSDARG00000103720	zgc:162730	zgc:162730	1.45E-27	5.82E-32	-0.614878561	0.312	0.868
340	ENSDARG00000016548	eif5b	eukaryotic translation initiation factor 5B	1.51E-27	6.10E-32	-0.262823212	0.135	0.619
341	ENSDARG00000069013	prdx4	peroxiredoxin 4	1.58E-27	6.38E-32	-0.340910007	0.072	0.516
342	ENSDARG00000058117	snap25b	synaptosome associated protein 25b	1.97E-27	7.92E-32	0.825525651	0.127	0.015
343	ENSDARG00000102808	calr3b	calreticulin 3b	2.00E-27	8.04E-32	-0.679485816	0.072	0.493
344	ENSDARG00000033466	tagln2	transgelin 2	2.03E-27	8.18E-32	-0.861242015	0.186	0.649
345	ENSDARG00000074425	si:busm1-57f23.1	si:busm1-57f23.1	2.11E-27	8.48E-32	-0.931976157	0.034	0.442
346	ENSDARG00000041619	rack1	receptor for activated C kinase 1	2.14E-27	8.62E-32	0.464125605	0.954	1
347	ENSDARG00000074507	rmdn1	regulator of microtubule dynamics 1	2.25E-27	9.06E-32	-0.325587507	0.038	0.462
348	ENSDARG00000103799	kars	lysyl-tRNA synthetase [Source:ZFIN;Acc:ZDB-GENE-021115-8]	3.83E-27	1.54E-31	-0.287678764	0.084	0.541
349	ENSDARG00000023082	krt1-19d	keratin, type 1, gene 19d	4.29E-27	1.73E-31	0.919252634	0.253	0.06
350	ENSDARG00000078233	ctnnd1	catenin (cadherin-associated protein), delta 1	5.81E-27	2.34E-31	-0.388714026	0.127	0.597
351	ENSDARG00000042905	rpl10a	ribosomal protein L10a	6.01E-27	2.42E-31	0.4584464	0.97	0.999
352	ENSDARG00000006242	ptp4a1	protein tyrosine phosphatase 4A1	7.45E-27	3.00E-31	-0.273543449	0.177	0.698
353	ENSDARG00000053979	chmp2a	charged multivesicular body protein 2A	7.72E-27	3.11E-31	-0.297246408	0.177	0.68
354	ENSDARG00000022438	cox6a1	cytochrome c oxidase subunit 6A1	8.80E-27	3.54E-31	-0.509841508	0.418	0.958
355	ENSDARG00000002659	mapre1b	microtubule-associated protein, RP/EB family, member 1b	9.18E-27	3.70E-31	-0.296366384	0.084	0.529
356	ENSDARG00000088040	si:dkeyp-27c8.2	si:dkeyp-27c8.2	1.06E-26	4.28E-31	-0.553161232	0.051	0.466
357	ENSDARG00000042539	ywhaqa	tyrosine 3-monooxygenase/tryptophan 5-monooxygenase activation protein, theta polypeptide a	1.07E-26	4.29E-31	-0.309552753	0.19	0.691
358	ENSDARG00000040298	apoa4b.1	apolipoprotein A-IV b, tandem duplicate 1	1.39E-26	5.58E-31	-1.846724613	0.097	0.51
359	ENSDARG00000056160	hspd1	heat shock 60 protein 1	1.56E-26	6.30E-31	-0.479301173	0.051	0.461
360	ENSDARG00000076532	si:ch211-222l21.1	si:ch211-222l21.1	1.79E-26	7.21E-31	-0.73577037	0.249	0.747
361	ENSDARG00000043493	cltca	clathrin, heavy chain a (Hc)	2.19E-26	8.83E-31	-0.305439818	0.072	0.502
362	ENSDARG00000007320	rpl7	ribosomal protein L7	2.37E-26	9.56E-31	0.382382143	0.987	0.999
363	ENSDARG00000092873	zgc:193541	zgc:193541	3.59E-26	1.45E-30	-0.425577352	0.38	0.937
364	ENSDARG00000041182	rpl4	ribosomal protein L4	3.60E-26	1.45E-30	0.518119334	0.907	0.997
365	ENSDARG00000039142	arpc5a	actin related protein 2/3 complex, subunit 5A	3.78E-26	1.52E-30	-0.458275588	0.051	0.458
366	ENSDARG00000101074	glud1b	glutamate dehydrogenase 1b	3.78E-26	1.52E-30	-0.764445491	0.156	0.608
367	ENSDARG00000002523	hsdl2	hydroxysteroid dehydrogenase like 2	3.78E-26	1.52E-30	-0.315430289	0.051	0.467
368	ENSDARG00000037998	flot1b	flotillin 1b	4.01E-26	1.61E-30	-0.266301951	0.16	0.631
369	ENSDARG00000018953	gclm	glutamate-cysteine ligase, modifier subunit	4.08E-26	1.64E-30	-0.492292626	0.051	0.459
370	ENSDARG00000062688	gpnmb	glycoprotein (transmembrane) nmb	4.32E-26	1.74E-30	1.677578268	0.127	0.016
371	ENSDARG00000011841	atp5l	ATP synthase, H+ transporting, mitochondrial F0 complex, subunit g	4.45E-26	1.79E-30	-0.507348318	0.46	0.981
372	ENSDARG00000009484	arf1	ADP-ribosylation factor 1	4.58E-26	1.84E-30	-0.27746304	0.105	0.557
373	ENSDARG00000020377	eif4g2a	eukaryotic translation initiation factor 4, gamma 2a	5.27E-26	2.12E-30	-0.386492978	0.072	0.504
374	ENSDARG00000101986	irf6	interferon regulatory factor 6	6.63E-26	2.67E-30	-0.598622227	0.038	0.438
375	ENSDARG00000040287	ywhabl	tyrosine 3-monooxygenase/tryptophan 5-monooxygenase activation protein, beta polypeptide like	7.83E-26	3.15E-30	-0.329277635	0.287	0.84
376	ENSDARG00000099776	glula	glutamate-ammonia ligase (glutamine synthase) a	9.29E-26	3.74E-30	1.325757816	0.283	0.081
377	ENSDARG00000006526	fn1b	fibronectin 1b	1.17E-25	4.72E-30	-1.43674197	0.055	0.445
378	ENSDARG00000038635	magoh	mago homolog, exon junction complex subunit	1.39E-25	5.59E-30	-0.452661467	0.089	0.514
379	ENSDARG00000012274	eif4e1c	eukaryotic translation initiation factor 4E family member 1c	1.46E-25	5.88E-30	-0.3880369	0.063	0.478
380	ENSDARG00000026726	anxa1a	annexin A1a	2.14E-25	8.62E-30	1.362399009	0.586	0.35
381	ENSDARG00000004470	prkcsh	protein kinase C substrate 80K-H	2.54E-25	1.02E-29	-0.302422854	0.046	0.451
382	ENSDARG00000032553	egln3	egl-9 family hypoxia-inducible factor 3	2.75E-25	1.11E-29	-0.629665995	0.021	0.402
383	ENSDARG00000013307	rpl19	ribosomal protein L19	2.88E-25	1.16E-29	0.370558117	0.996	1
384	ENSDARG00000014047	cldn7b	claudin 7b	3.06E-25	1.23E-29	-1.020727952	0.051	0.45
385	ENSDARG00000015427	hdac1	histone deacetylase 1	3.13E-25	1.26E-29	-0.345412348	0.114	0.555
386	ENSDARG00000003189	psmd1	proteasome 26S subunit, non-ATPase 1	3.16E-25	1.27E-29	-0.31603905	0.08	0.493
387	ENSDARG00000100374	txnrd3	thioredoxin reductase 3	3.22E-25	1.30E-29	-0.280896884	0.084	0.512
388	ENSDARG00000042874	phlda2	pleckstrin homology-like domain, family A, member 2	3.60E-25	1.45E-29	-0.617093062	0.177	0.643
389	ENSDARG00000010149	atp5fa1	ATP synthase F1 subunit alpha	3.78E-25	1.52E-29	-0.349156069	0.359	0.914
390	ENSDARG00000038768	mrpl12	mitochondrial ribosomal protein L12	4.15E-25	1.67E-29	-0.326347594	0.046	0.45
391	ENSDARG00000055416	serpinb1	serpin peptidase inhibitor, clade B (ovalbumin), member 1	7.03E-25	2.83E-29	-0.544938051	0.097	0.534
392	ENSDARG00000031776	fthl27	ferritin, heavy polypeptide-like 27	7.41E-25	2.98E-29	-0.996016726	0.603	0.984
393	ENSDARG00000100844	cldn15lb	claudin 15-like b	7.52E-25	3.03E-29	-1.244837541	0.017	0.389
394	ENSDARG00000068088	tcnba	transcobalamin beta a	9.16E-25	3.69E-29	-2.768741838	0.127	0.566
395	ENSDARG00000038743	copb2	COPI coat complex subunit beta 2	1.00E-24	4.04E-29	-0.274204133	0.046	0.447
396	ENSDARG00000010658	insig1	insulin induced gene 1	1.04E-24	4.19E-29	-0.426667991	0.042	0.437
397	ENSDARG00000102291	eef1da	eukaryotic translation elongation factor 1 delta a (guanine nucleotide exchange protein)	1.14E-24	4.58E-29	0.935517754	0.814	0.956
398	ENSDARG00000067850	jund	JunD proto-oncogene, AP-1 transcription factor subunit	1.41E-24	5.66E-29	-0.374717525	0.089	0.51
399	ENSDARG00000019307	dusp5	dual specificity phosphatase 5	2.08E-24	8.39E-29	-0.440456053	0.042	0.439
400	ENSDARG00000102055	hadhb	hydroxyacyl-CoA dehydrogenase trifunctional multienzyme complex subunit beta	2.36E-24	9.49E-29	-0.307881596	0.063	0.468
401	ENSDARG00000004830	flot2a	flotillin 2a	2.67E-24	1.08E-28	-0.493733	0.122	0.554
402	ENSDARG00000061100	nars	asparaginyl-tRNA synthetase [Source:ZFIN;Acc:ZDB-GENE-030131-1016]	3.21E-24	1.29E-28	-0.368901657	0.046	0.441
403	ENSDARG00000095273	cox8a	cytochrome c oxidase subunit 8A	3.28E-24	1.32E-28	-0.28259735	0.338	0.949
404	ENSDARG00000053370	eif3jb	eukaryotic translation initiation factor 3, subunit Jb	3.55E-24	1.43E-28	-0.271821981	0.105	0.536
405	ENSDARG00000029533	rpl18	ribosomal protein L18	3.68E-24	1.48E-28	0.337567658	0.996	1
406	ENSDARG00000051888	ist1	IST1 factor associated with ESCRT-III	3.98E-24	1.60E-28	-0.250967845	0.143	0.598
407	ENSDARG00000018146	gpx1a	glutathione peroxidase 1a	4.02E-24	1.62E-28	-0.572460047	0.055	0.449
408	ENSDARG00000097753	slirp	SRA stem-loop interacting RNA binding protein	4.19E-24	1.69E-28	-0.259155461	0.097	0.521
409	ENSDARG00000042332	plin2	perilipin 2	4.53E-24	1.82E-28	-0.847438489	0.021	0.389
410	ENSDARG00000017320	f11r.1	F11 receptor, tandem duplicate 1	4.65E-24	1.87E-28	-0.387116201	0.114	0.554
411	ENSDARG00000025375	idh1	isocitrate dehydrogenase (NADP(+)) 1	4.92E-24	1.98E-28	-0.430775623	0.169	0.614
412	ENSDARG00000102744	mgst3a	microsomal glutathione S-transferase 3a	5.52E-24	2.22E-28	-0.414979417	0.118	0.559
413	ENSDARG00000103718	chmp5b	charged multivesicular body protein 5b	6.73E-24	2.71E-28	-0.284108394	0.203	0.688
414	ENSDARG00000005122	atp2a2b	ATPase sarcoplasmic/endoplasmic reticulum Ca2+ transporting 2b	9.30E-24	3.74E-28	-0.315287247	0.055	0.448
415	ENSDARG00000058225	arpc4l	actin related protein 2/3 complex, subunit 4, like	1.06E-23	4.25E-28	-0.261473794	0.173	0.636
416	ENSDARG00000013794	klf11b	Kruppel-like factor 11b	1.08E-23	4.33E-28	-0.488645469	0.046	0.429
417	ENSDARG00000013763	rrbp1a	ribosome binding protein 1a	1.13E-23	4.56E-28	-0.391413944	0.017	0.385
418	ENSDARG00000100515	dusp1	dual specificity phosphatase 1	1.48E-23	5.97E-28	-0.343868041	0.076	0.481
419	ENSDARG00000008237	sars	seryl-tRNA synthetase [Source:ZFIN;Acc:ZDB-GENE-040831-1]	1.67E-23	6.72E-28	-0.259517944	0.063	0.466
420	ENSDARG00000013250	tars	threonyl-tRNA synthetase [Source:ZFIN;Acc:ZDB-GENE-041010-218]	2.72E-23	1.09E-27	-0.401185457	0.08	0.479
421	ENSDARG00000023963	tpm4a	tropomyosin 4a	2.79E-23	1.12E-27	-1.015776212	0.059	0.443
422	ENSDARG00000099865	hnrnpabb	heterogeneous nuclear ribonucleoprotein A/Bb	3.01E-23	1.21E-27	-0.30684595	0.232	0.729
423	ENSDARG00000091609	spink4	serine peptidase inhibitor, Kazal type 4	3.31E-23	1.33E-27	-1.370541367	0.042	0.419
424	ENSDARG00000012076	apoa1a	apolipoprotein A-Ia	3.70E-23	1.49E-27	-1.330899625	0.097	0.499
425	ENSDARG00000052975	ubqln4	ubiquilin 4	3.75E-23	1.51E-27	-0.321828335	0.068	0.462
426	ENSDARG00000052856	khdrbs1a	KH domain containing, RNA binding, signal transduction associated 1a	3.79E-23	1.53E-27	-0.316386843	0.338	0.893
427	ENSDARG00000023330	anp32b	acidic (leucine-rich) nuclear phosphoprotein 32 family, member B	3.84E-23	1.55E-27	-0.423421577	0.089	0.486
428	ENSDARG00000105177	ilf3b	interleukin enhancer binding factor 3b	3.92E-23	1.58E-27	-0.312922598	0.08	0.49
429	ENSDARG00000104359	anxa1c	annexin A1c	4.29E-23	1.73E-27	1.169833717	0.426	0.169
430	ENSDARG00000044914	suclg2	succinate-CoA ligase, GDP-forming, beta subunit	4.47E-23	1.80E-27	-0.640259798	0.038	0.402
431	ENSDARG00000055876	msmo1	methylsterol monooxygenase 1	4.93E-23	1.99E-27	-1.041974443	0.03	0.393
432	ENSDARG00000034600	tmem165	transmembrane protein 165	6.82E-23	2.74E-27	-0.324287705	0.072	0.464
433	ENSDARG00000028336	dhdhl	dihydrodiol dehydrogenase (dimeric), like	8.83E-23	3.56E-27	-0.480085935	0.034	0.399
434	ENSDARG00000027966	ap1s3b	adaptor related protein complex 1 subunit sigma 3b	9.90E-23	3.99E-27	-0.436036946	0.03	0.399
435	ENSDARG00000092112	tomm40	translocase of outer mitochondrial membrane 40 homolog (yeast)	1.02E-22	4.12E-27	-0.287169673	0.03	0.401
436	ENSDARG00000021124	cfl1	cofilin 1	1.06E-22	4.29E-27	-0.542622901	0.481	0.949
437	ENSDARG00000023298	rps27.1	ribosomal protein S27, isoform 1	1.09E-22	4.40E-27	0.378212461	0.97	1
438	ENSDARG00000058349	polr2l	polymerase (RNA) II (DNA directed) polypeptide L	1.15E-22	4.63E-27	-0.330810652	0.131	0.545
439	ENSDARG00000013804	capns1b	calpain, small subunit 1 b	1.17E-22	4.70E-27	-0.307559416	0.219	0.69
440	ENSDARG00000043848	sod1	superoxide dismutase 1, soluble	1.31E-22	5.28E-27	-0.422270411	0.316	0.831
441	ENSDARG00000095157	zgc:163080	zgc:163080	1.41E-22	5.69E-27	-0.293055948	0.097	0.497
442	ENSDARG00000006316	rpl23a	ribosomal protein L23a	1.92E-22	7.73E-27	0.402619358	0.949	0.999
443	ENSDARG00000042876	abracl	ABRA C-terminal like	2.16E-22	8.69E-27	-0.323670225	0.186	0.628
444	ENSDARG00000032575	ywhaz	tyrosine 3-monooxygenase/tryptophan 5-monooxygenase activation protein, zeta polypeptide	2.26E-22	9.10E-27	-0.413959589	0.257	0.756
445	ENSDARG00000039007	eno3	enolase 3, (beta, muscle)	3.64E-22	1.47E-26	-0.687137699	0.278	0.764
446	ENSDARG00000001953	pfkfb3	6-phosphofructo-2-kinase/fructose-2,6-biphosphatase 3	4.14E-22	1.67E-26	-0.541826617	0.034	0.394
447	ENSDARG00000059357	sarnp	SAP domain containing ribonucleoprotein	4.61E-22	1.86E-26	-0.311079879	0.089	0.483
448	ENSDARG00000006220	ugt1a7	UDP glucuronosyltransferase 1 family, polypeptide A7	5.68E-22	2.29E-26	-0.838397108	0.013	0.361
449	ENSDARG00000056803	ap1s1	adaptor related protein complex 1 subunit sigma 1	5.85E-22	2.36E-26	-0.279488877	0.038	0.401
450	ENSDARG00000032725	rps27a	ribosomal protein S27a	5.97E-22	2.40E-26	0.381278388	0.992	1
451	ENSDARG00000015862	rpl5b	ribosomal protein L5b	6.36E-22	2.56E-26	0.537354822	0.865	0.996
452	ENSDARG00000056108	ndufa4	NADH:ubiquinone oxidoreductase subunit A4	6.36E-22	2.56E-26	-0.646071386	0.025	0.377
453	ENSDARG00000029252	ssb	small RNA binding exonuclease protection factor La	6.64E-22	2.67E-26	-0.307954787	0.063	0.447
454	ENSDARG00000059177	tax1bp3	Tax1 (human T-cell leukemia virus type I) binding protein 3	6.65E-22	2.68E-26	-0.322570482	0.127	0.535
455	ENSDARG00000014690	rps4x	ribosomal protein S4 X-linked	6.83E-22	2.75E-26	0.367631092	0.979	1
456	ENSDARG00000020944	ezra	ezrin a	8.90E-22	3.58E-26	-0.696225785	0.004	0.343
457	ENSDARG00000056795	serpine1	serpin peptidase inhibitor, clade E (nexin, plasminogen activator inhibitor type 1), member 1	9.70E-22	3.90E-26	-1.061391971	0.025	0.379
458	ENSDARG00000094965	nfil3-5	nuclear factor, interleukin 3 regulated, member 5	1.12E-21	4.53E-26	-0.474276842	0.072	0.44
459	ENSDARG00000068940	atp5meb	ATP synthase membrane subunit eb	1.79E-21	7.22E-26	-0.267049589	0.363	0.911
460	ENSDARG00000104375	sec24a	SEC24 homolog A, COPII coat complex component	1.84E-21	7.43E-26	-0.330879734	0.034	0.391
461	ENSDARG00000043729	plac8.1	placenta associated 8, tandem duplicate 1	1.91E-21	7.70E-26	-2.105150792	0.046	0.398
462	ENSDARG00000069752	ckba	creatine kinase, brain a	2.20E-21	8.86E-26	-0.294784229	0.143	0.565
463	ENSDARG00000013351	cirbpb	cold inducible RNA binding protein b	2.56E-21	1.03E-25	-0.591976616	0.637	0.992
464	ENSDARG00000104693	il6st	interleukin 6 signal transducer	3.41E-21	1.37E-25	-0.332835924	0.076	0.458
465	ENSDARG00000010572	slc25a25a	solute carrier family 25 member 25a	6.31E-21	2.54E-25	-0.650762204	0.013	0.347
466	ENSDARG00000077372	tfr1b	transferrin receptor 1b	7.90E-21	3.18E-25	-0.424292984	0.051	0.407
467	ENSDARG00000092155	apoc2	apolipoprotein C-II	8.91E-21	3.59E-25	-1.376547117	0.046	0.395
468	ENSDARG00000040009	palld	palladin, cytoskeletal associated protein	1.03E-20	4.16E-25	-0.554147388	0.046	0.406
469	ENSDARG00000028275	sult1st1	sulfotransferase family 1, cytosolic sulfotransferase 1	1.32E-20	5.32E-25	-0.364536314	0.013	0.349
470	ENSDARG00000068629	cd151l	CD151 antigen, like	1.38E-20	5.55E-25	-0.355422782	0.055	0.414
471	ENSDARG00000077732	alyref	Aly/REF export factor	1.42E-20	5.72E-25	-0.256311246	0.08	0.46
472	ENSDARG00000030106	stmn4	stathmin-like 4	1.55E-20	6.25E-25	0.617828571	0.105	0.013
473	ENSDARG00000063438	srebf2	sterol regulatory element binding transcription factor 2	1.55E-20	6.26E-25	-0.365655891	0.034	0.377
474	ENSDARG00000055996	rps8a	ribosomal protein S8a	1.63E-20	6.58E-25	0.370421629	0.987	1
475	ENSDARG00000079783	isg20	interferon stimulated exonuclease gene	2.37E-20	9.55E-25	-0.305489957	0.084	0.454
476	ENSDARG00000044751	ddt	D-dopachrome tautomerase	3.09E-20	1.25E-24	-0.275095931	0.105	0.502
477	ENSDARG00000102175	hamp	hepcidin antimicrobial peptide	3.43E-20	1.38E-24	-1.475952872	0.025	0.358
478	ENSDARG00000022309	dspa	desmoplakin a	3.54E-20	1.43E-24	-0.295155174	0.063	0.435
479	ENSDARG00000101894	stk10	serine/threonine kinase 10	4.96E-20	2.00E-24	-0.371006418	0.008	0.336
480	ENSDARG00000055759	efhd2	EF-hand domain family, member D2	5.56E-20	2.24E-24	-0.397329954	0.055	0.409
481	ENSDARG00000026766	bcl2l10	BCL2 like 10	5.69E-20	2.29E-24	-0.408746525	0.046	0.399
482	ENSDARG00000003570	hsp90b1	heat shock protein 90, beta (grp94), member 1	5.80E-20	2.34E-24	-0.586484137	0.093	0.457
483	ENSDARG00000011418	sigmar1	sigma non-opioid intracellular receptor 1	6.14E-20	2.47E-24	-0.291381498	0.068	0.429
484	ENSDARG00000074849	rac1a	Rac family small GTPase 1a	7.04E-20	2.83E-24	-0.252851286	0.122	0.511
485	ENSDARG00000058206	si:ch211-153b23.5	si:ch211-153b23.5	8.19E-20	3.30E-24	-1.823378811	0.051	0.399
486	ENSDARG00000056410	fdx1	ferredoxin 1	9.19E-20	3.70E-24	-0.392434164	0.063	0.413
487	ENSDARG00000094557	nupr1b	nuclear protein 1b	1.34E-19	5.39E-24	-0.494916016	0.055	0.404
488	ENSDARG00000035692	rps3a	ribosomal protein S3A	1.74E-19	7.02E-24	0.376238779	0.996	1
489	ENSDARG00000015088	dnajb11	DnaJ heat shock protein family (Hsp40) member B11	1.78E-19	7.16E-24	-0.351348333	0.038	0.376
490	ENSDARG00000004017	spag1a	sperm associated antigen 1a	1.83E-19	7.37E-24	-0.270944591	0.021	0.353
491	ENSDARG00000009488	gipc2	GIPC PDZ domain containing family, member 2	2.00E-19	8.07E-24	-0.388424728	0.008	0.329
492	ENSDARG00000053446	sub1a	SUB1 regulator of transcription a	2.08E-19	8.37E-24	-0.252671553	0.152	0.561
493	ENSDARG00000018787	efna1b	ephrin-A1b	2.09E-19	8.40E-24	-0.400803407	0.042	0.385
494	ENSDARG00000076526	gar1	GAR1 homolog, ribonucleoprotein	2.22E-19	8.92E-24	-0.27318588	0.046	0.396
495	ENSDARG00000013800	snrpd3	small nuclear ribonucleoprotein D3 polypeptide	2.23E-19	8.97E-24	-0.382576645	0.038	0.369
496	ENSDARG00000040334	mat2aa	methionine adenosyltransferase II, alpha a	2.43E-19	9.80E-24	-0.378661906	0.042	0.376
497	ENSDARG00000054172	pgrmc1	progesterone receptor membrane component 1	2.66E-19	1.07E-23	-0.287719881	0.093	0.461
498	ENSDARG00000096257	si:ch73-367p23.2	si:ch73-367p23.2	2.90E-19	1.17E-23	0.776970366	0.148	0.027
499	ENSDARG00000011665	aldoaa	aldolase a, fructose-bisphosphate, a	3.50E-19	1.41E-23	-0.602632066	0.376	0.834
500	ENSDARG00000101160	apoa4a	apolipoprotein A-IV a	4.26E-19	1.72E-23	-1.459295055	0.055	0.386
501	ENSDARG00000015343	pgd	phosphogluconate dehydrogenase	4.50E-19	1.81E-23	-0.282108363	0.08	0.445
502	ENSDARG00000001578	echs1	enoyl CoA hydratase, short chain, 1, mitochondrial	4.64E-19	1.87E-23	-0.257489094	0.055	0.4
503	ENSDARG00000054063	arpc4	actin related protein 2/3 complex, subunit 4	5.33E-19	2.15E-23	-0.299474196	0.114	0.489
504	ENSDARG00000058451	rpl6	ribosomal protein L6	5.64E-19	2.27E-23	0.396156573	0.97	0.999
505	ENSDARG00000015955	cldnc	claudin c	5.77E-19	2.32E-23	-1.038361064	0.059	0.4
506	ENSDARG00000025073	rpl18a	ribosomal protein L18a	6.02E-19	2.42E-23	0.281031933	0.983	1
507	ENSDARG00000093844	zgc:136461	zgc:136461	7.41E-19	2.98E-23	-1.17409893	0.101	0.473
508	ENSDARG00000040284	si:dkey-79d12.5	si:dkey-79d12.5	8.32E-19	3.35E-23	-0.259880566	0.034	0.369
509	ENSDARG00000043003	pcyt2	phosphate cytidylyltransferase 2, ethanolamine	1.01E-18	4.05E-23	-0.312384252	0.055	0.399
510	ENSDARG00000068992	hspa8	heat shock protein 8	1.12E-18	4.52E-23	0.444521949	0.966	0.999
511	ENSDARG00000029722	hmgb2a	high mobility group box 2a	1.78E-18	7.15E-23	-0.402070125	0.312	0.811
512	ENSDARG00000075132	fh	fumarate hydratase	1.91E-18	7.70E-23	-0.282324376	0.038	0.367
513	ENSDARG00000071014	s100u	S100 calcium binding protein U	1.94E-18	7.82E-23	-0.518408995	0.089	0.444
514	ENSDARG00000100952	wu:fj16a03	wu:fj16a03	2.09E-18	8.43E-23	-1.592104221	0.063	0.392
515	ENSDARG00000022213	uck2b	uridine-cytidine kinase 2b	2.93E-18	1.18E-22	-0.34323687	0.017	0.329
516	ENSDARG00000007697	fabp7a	fatty acid binding protein 7, brain, a	3.23E-18	1.30E-22	0.884079998	0.165	0.036
517	ENSDARG00000052690	arrdc3a	arrestin domain containing 3a	3.28E-18	1.32E-22	-0.269989743	0.089	0.452
518	ENSDARG00000009553	gng3	guanine nucleotide binding protein (G protein), gamma 3	3.88E-18	1.56E-22	0.799033789	0.135	0.024
519	ENSDARG00000019113	mob3a	MOB kinase activator 3A	4.00E-18	1.61E-22	-0.275138977	0.063	0.398
520	ENSDARG00000013711	zgc:77486	zgc:77486	4.15E-18	1.67E-22	-0.34452537	0.089	0.435
521	ENSDARG00000071082	p4ha1b	prolyl 4-hydroxylase, alpha polypeptide I b	4.30E-18	1.73E-22	-0.497163545	0.013	0.322
522	ENSDARG00000089361	wu:fb59d01	wu:fb59d01	4.55E-18	1.83E-22	-1.129785166	0.013	0.317
523	ENSDARG00000035860	rps28	ribosomal protein S28	4.87E-18	1.96E-22	-0.282616817	0.966	1
524	ENSDARG00000045487	rps16	ribosomal protein S16	4.99E-18	2.01E-22	0.300086201	0.979	1
525	ENSDARG00000103295	cyp3a65	cytochrome P450, family 3, subfamily A, polypeptide 65	5.21E-18	2.10E-22	-0.495253366	0.051	0.391
526	ENSDARG00000099510	cnn3a	calponin 3, acidic a	5.28E-18	2.13E-22	-0.258350674	0.114	0.493
527	ENSDARG00000013576	gadd45bb	growth arrest and DNA-damage-inducible, beta b	8.60E-18	3.46E-22	-0.398178728	0.084	0.434
528	ENSDARG00000099555	foxo1a	forkhead box O1 a	1.20E-17	4.85E-22	-0.283464883	0.08	0.434
529	ENSDARG00000058128	msna	moesin a	1.31E-17	5.27E-22	-0.795734472	0.152	0.5
530	ENSDARG00000067701	myoz3a	myozenin 3a	1.41E-17	5.67E-22	0.663738708	0.105	0.015
531	ENSDARG00000014488	ca2	carbonic anhydrase II	1.48E-17	5.98E-22	-0.686049215	0.021	0.322
532	ENSDARG00000033285	gsto2	glutathione S-transferase omega 2	1.72E-17	6.92E-22	-0.672829632	0.118	0.472
533	ENSDARG00000053684	aldob	aldolase b, fructose-bisphosphate	2.13E-17	8.59E-22	0.556437054	0.827	0.734
534	ENSDARG00000036462	rab11fip1b	RAB11 family interacting protein 1 (class I) b	2.62E-17	1.05E-21	-0.341204946	0.013	0.314
535	ENSDARG00000061579	myo1cb	myosin Ic, paralog b	2.70E-17	1.09E-21	-0.352153739	0.025	0.333
536	ENSDARG00000093584	zgc:193505	zgc:193505	3.19E-17	1.28E-21	0.569721998	0.414	0.18
537	ENSDARG00000009285	rpl15	ribosomal protein L15	3.31E-17	1.33E-21	0.348575628	0.979	1
538	ENSDARG00000012450	vmp1	vacuole membrane protein 1	3.46E-17	1.39E-21	-0.602755379	0.051	0.369
539	ENSDARG00000042566	rps7	ribosomal protein S7	4.29E-17	1.73E-21	0.311895456	0.996	1
540	ENSDARG00000075161	defbl1	defensin, beta-like 1	4.46E-17	1.79E-21	3.313464875	0.207	0.059
541	ENSDARG00000018404	krt18a.1	keratin 18a, tandem duplicate 1	4.99E-17	2.01E-21	-0.531011813	0.418	0.813
542	ENSDARG00000014556	serpinb1l3	serpin peptidase inhibitor, clade B (ovalbumin), member 1, like 3	5.14E-17	2.07E-21	-0.423344636	0.152	0.514
543	ENSDARG00000027355	slc25a4	solute carrier family 25 member 4	6.22E-17	2.51E-21	0.722627821	0.105	0.016
544	ENSDARG00000040290	pon3.2	paraoxonase 3, tandem duplicate 2	7.28E-17	2.93E-21	-0.322778827	0.034	0.344
545	ENSDARG00000100513	rps27l	ribosomal protein S27 like	9.16E-17	3.69E-21	-0.386554643	0.312	0.791
546	ENSDARG00000038881	acaa2	acetyl-CoA acyltransferase 2	9.47E-17	3.81E-21	-0.30319982	0.046	0.366
547	ENSDARG00000104837	nudc	nudC nuclear distribution protein	1.01E-16	4.07E-21	-0.300154645	0.063	0.385
548	ENSDARG00000020759	elf1	E74-like ETS transcription factor 1	1.09E-16	4.37E-21	-0.292764903	0.017	0.313
549	ENSDARG00000080020	il13ra1	interleukin 13 receptor, alpha 1	1.13E-16	4.56E-21	-0.254427415	0.021	0.321
550	ENSDARG00000104085	abcd3a	ATP-binding cassette, sub-family D (ALD), member 3a	1.28E-16	5.15E-21	-0.305132822	0.017	0.313
551	ENSDARG00000076833	atp1b1b	ATPase Na+/K+ transporting subunit beta 1b	1.39E-16	5.61E-21	0.84477009	0.143	0.029
552	ENSDARG00000035699	srp19	signal recognition particle 19	1.43E-16	5.75E-21	-0.277886054	0.025	0.328
553	ENSDARG00000036239	gatm	glycine amidinotransferase (L-arginine:glycine amidinotransferase)	1.54E-16	6.22E-21	-1.038855428	0.038	0.341
554	ENSDARG00000103785	sult2st2	sulfotransferase family 2, cytosolic sulfotransferase 2	1.62E-16	6.50E-21	-0.611018092	0.017	0.307
555	ENSDARG00000037425	s100a10a	S100 calcium binding protein A10a	1.78E-16	7.16E-21	-1.514080426	0.084	0.404
556	ENSDARG00000062909	furina	furin (paired basic amino acid cleaving enzyme) a	1.79E-16	7.22E-21	-0.268627651	0.059	0.383
557	ENSDARG00000104028	si:dkey-74k8.3	si:dkey-74k8.3	1.88E-16	7.59E-21	-0.339249869	0.013	0.303
558	ENSDARG00000035631	sdf2l1	stromal cell-derived factor 2-like 1	1.89E-16	7.62E-21	-0.270931401	0.008	0.296
559	ENSDARG00000022767	apobb.1	apolipoprotein Bb, tandem duplicate 1	2.20E-16	8.86E-21	-1.326388111	0.068	0.373
560	ENSDARG00000037846	hm13	histocompatibility (minor) 13	2.36E-16	9.50E-21	-0.28887519	0.051	0.361
561	ENSDARG00000013415	lmna	lamin A	3.72E-16	1.50E-20	-0.387617363	0.034	0.334
562	ENSDARG00000068478	gpx4a	glutathione peroxidase 4a	3.78E-16	1.52E-20	-1.266848631	0.186	0.518
563	ENSDARG00000013522	pck1	phosphoenolpyruvate carboxykinase 1 (soluble)	3.91E-16	1.57E-20	-1.177736729	0.059	0.36
564	ENSDARG00000077069	srgn	serglycin	4.46E-16	1.80E-20	-1.001613821	0.008	0.288
565	ENSDARG00000088589	ponzr3	plac8 onzin related protein 3	4.60E-16	1.85E-20	0.871485621	0.127	0.024
566	ENSDARG00000020956	pck2	phosphoenolpyruvate carboxykinase 2 (mitochondrial)	4.91E-16	1.98E-20	-0.509740533	0.038	0.331
567	ENSDARG00000001950	ak1	adenylate kinase 1	5.05E-16	2.04E-20	0.914781904	0.523	0.359
568	ENSDARG00000020364	fbp1b	fructose-1,6-bisphosphatase 1b	6.20E-16	2.50E-20	-0.733406495	0.042	0.349
569	ENSDARG00000028546	ndufs1	NADH:ubiquinone oxidoreductase core subunit S1	6.34E-16	2.55E-20	-0.264105532	0.004	0.283
570	ENSDARG00000044760	gnaia	guanine nucleotide binding protein (G protein), alpha inhibiting activity polypeptide a	6.41E-16	2.58E-20	-0.313485231	0.025	0.316
571	ENSDARG00000052734	hmgcra	3-hydroxy-3-methylglutaryl-CoA reductase a	7.35E-16	2.96E-20	-0.817751866	0.013	0.292
572	ENSDARG00000020252	btbd10b	BTB (POZ) domain containing 10b	7.43E-16	2.99E-20	-0.289359258	0.076	0.396
573	ENSDARG00000018600	retsat	retinol saturase (all-trans-retinol 13,14-reductase)	8.00E-16	3.22E-20	-0.315719182	0.013	0.294
574	ENSDARG00000034718	tfpia	tissue factor pathway inhibitor a	8.20E-16	3.30E-20	-0.299990007	0.055	0.372
575	ENSDARG00000015653	tnip1	TNFAIP3 interacting protein 1	8.38E-16	3.37E-20	-0.335890037	0.08	0.406
576	ENSDARG00000012194	scp2a	sterol carrier protein 2a	9.08E-16	3.66E-20	-0.708681503	0.068	0.375
577	ENSDARG00000006553	rras	RAS related	1.13E-15	4.56E-20	-0.308487794	0.038	0.336
578	ENSDARG00000016081	cldn15la	claudin 15-like a	1.42E-15	5.72E-20	-1.225648036	0.021	0.304
579	ENSDARG00000051783	rplp0	ribosomal protein, large, P0	1.47E-15	5.90E-20	0.250002912	0.992	1
580	ENSDARG00000008030	myl9b	myosin, light chain 9b, regulatory	1.80E-15	7.27E-20	-0.672856821	0.055	0.36
581	ENSDARG00000015978	COX5B	zgc:86599 [Source:ZFIN;Acc:ZDB-GENE-040625-180]	2.53E-15	1.02E-19	-0.342490673	0.511	0.967
582	ENSDARG00000075261	timp2b	TIMP metallopeptidase inhibitor 2b	2.86E-15	1.15E-19	-0.942118434	0.03	0.311
583	ENSDARG00000099056	CABZ01065076.1	3-ketoacyl-CoA thiolase, mitochondrial-like [Source:NCBI gene;Acc:103910030]	3.68E-15	1.48E-19	-0.370977215	0.025	0.309
584	ENSDARG00000095147	krt96	keratin 96	3.95E-15	1.59E-19	1.136202416	0.165	0.041
585	ENSDARG00000076221	fthl28	ferritin, heavy polypeptide-like 28	3.99E-15	1.61E-19	-0.66539543	0.063	0.373
586	ENSDARG00000007708	nsa2	NSA2 ribosome biogenesis homolog (S. cerevisiae)	4.11E-15	1.66E-19	1.090814697	0.743	0.934
587	ENSDARG00000104702	cat	catalase	4.52E-15	1.82E-19	-0.607783621	0.021	0.296
588	ENSDARG00000015164	mknk2b	MAPK interacting serine/threonine kinase 2b	4.84E-15	1.95E-19	-0.26772145	0.274	0.711
589	ENSDARG00000019845	pdlim1	PDZ and LIM domain 1 (elfin)	5.09E-15	2.05E-19	-0.334004913	0.021	0.305
590	ENSDARG00000090185	si:dkeyp-73b11.8	si:dkeyp-73b11.8	6.61E-15	2.66E-19	-1.181394301	0.051	0.336
591	ENSDARG00000005673	f3b	coagulation factor IIIb	7.72E-15	3.11E-19	-0.60479246	0.038	0.322
592	ENSDARG00000042010	pklr	pyruvate kinase L/R	7.73E-15	3.11E-19	-0.702051815	0.097	0.412
593	ENSDARG00000075045	cxcl18b	chemokine (C-X-C motif) ligand 18b	8.23E-15	3.31E-19	-1.644092788	0.059	0.352
594	ENSDARG00000090063	fa2h	fatty acid 2-hydroxylase	8.30E-15	3.34E-19	-0.364105071	0.021	0.297
595	ENSDARG00000009001	pdia6	protein disulfide isomerase family A, member 6	8.35E-15	3.36E-19	-0.402747669	0.063	0.367
596	ENSDARG00000103025	hmgcs1	3-hydroxy-3-methylglutaryl-CoA synthase 1 (soluble)	9.41E-15	3.79E-19	-0.527663241	0.021	0.296
597	ENSDARG00000096739	si:dkey-219e21.2	si:dkey-219e21.2	9.63E-15	3.88E-19	-0.487391698	0.008	0.277
598	ENSDARG00000045639	elavl4	ELAV like neuron-specific RNA binding protein 4	9.69E-15	3.90E-19	0.775647068	0.139	0.03
599	ENSDARG00000101762	fah	fumarylacetoacetate hydrolase (fumarylacetoacetase)	9.76E-15	3.93E-19	-0.49031008	0.046	0.33
600	ENSDARG00000104818	si:ch211-93f2.1	si:ch211-93f2.1 [Source:ZFIN;Acc:ZDB-GENE-041014-96]	9.82E-15	3.96E-19	-0.464618279	0.008	0.274
601	ENSDARG00000070437	rpl22	ribosomal protein L22	1.04E-14	4.19E-19	0.316995123	0.962	1
602	ENSDARG00000036840	krt15	keratin 15	1.06E-14	4.26E-19	0.801338211	0.392	0.194
603	ENSDARG00000002745	tdh	L-threonine dehydrogenase	1.12E-14	4.50E-19	1.513570278	0.544	0.454
604	ENSDARG00000021149	cbr1l	carbonyl reductase 1-like	1.27E-14	5.11E-19	-0.280997325	0.051	0.347
605	ENSDARG00000013382	cwc15	CWC15 spliceosome associated protein homolog	1.30E-14	5.25E-19	-0.305952922	0.068	0.362
606	ENSDARG00000005185	cpn1	carboxypeptidase N, polypeptide 1	1.41E-14	5.68E-19	-0.450302571	0.017	0.291
607	ENSDARG00000029695	pgp	phosphoglycolate phosphatase	1.53E-14	6.15E-19	-0.290959751	0.051	0.342
608	ENSDARG00000102555	si:dkey-33i11.9	si:dkey-33i11.9	1.57E-14	6.34E-19	-0.277581456	0.097	0.437
609	ENSDARG00000042641	cyp51	cytochrome P450, family 51	1.64E-14	6.60E-19	-0.640708566	0.017	0.284
610	ENSDARG00000071679	mydgf	myeloid-derived growth factor	1.79E-14	7.22E-19	-0.284221451	0.013	0.277
611	ENSDARG00000103542	vegfaa	vascular endothelial growth factor Aa	2.49E-14	1.00E-18	-0.418148947	0.017	0.283
612	ENSDARG00000063912	mt-co3		2.81E-14	1.13E-18	0.870354216	0.949	0.999
613	ENSDARG00000098695	vclb	vinculin b	2.99E-14	1.20E-18	-0.29894961	0.017	0.284
614	ENSDARG00000037281	fgg	fibrinogen gamma chain	3.30E-14	1.33E-18	-1.547154286	0.055	0.335
615	ENSDARG00000039730	zgc:112160	zgc:112160	3.34E-14	1.34E-18	-1.163603215	0.122	0.461
616	ENSDARG00000020866	apoa4b.2	apolipoprotein A-IV b, tandem duplicate 2	3.55E-14	1.43E-18	-1.497118247	0.013	0.275
617	ENSDARG00000070427	s100v1	S100 calcium binding protein V1	4.75E-14	1.91E-18	-0.363244051	0.063	0.365
618	ENSDARG00000091280	si:ch211-66k16.27	si:ch211-66k16.27	4.89E-14	1.97E-18	-0.323675551	0.051	0.336
619	ENSDARG00000019838	ugdh	UDP-glucose 6-dehydrogenase	4.97E-14	2.00E-18	-0.383487525	0.013	0.275
620	ENSDARG00000010625	clic2	chloride intracellular channel 2	5.12E-14	2.06E-18	-0.828227113	0.03	0.3
621	ENSDARG00000103340	clic1	chloride intracellular channel 1	5.51E-14	2.22E-18	-0.301502889	0.017	0.279
622	ENSDARG00000092693	tpt1	tumor protein, translationally-controlled 1	5.86E-14	2.36E-18	0.364893263	0.975	1
623	ENSDARG00000063905	mt-co1	cytochrome c oxidase I, mitochondrial	6.39E-14	2.57E-18	-0.364970482	0.764	0.998
624	ENSDARG00000010008	vim	vimentin	6.66E-14	2.68E-18	0.991366143	0.194	0.057
625	ENSDARG00000102643	chmp1a	charged multivesicular body protein 1A	7.06E-14	2.84E-18	-0.318961635	0.059	0.347
626	ENSDARG00000075952	mbd2	methyl-CpG binding domain protein 2	7.95E-14	3.20E-18	-0.266104871	0.017	0.28
627	ENSDARG00000042428	gstt1a	glutathione S-transferase theta 1a	8.66E-14	3.49E-18	-0.518598614	0.093	0.397
628	ENSDARG00000000857	mapk14a	mitogen-activated protein kinase 14a	8.73E-14	3.51E-18	-0.264372777	0.025	0.296
629	ENSDARG00000099819	sb:cb1058	sb:cb1058	9.27E-14	3.73E-18	-0.359475606	0.004	0.256
630	ENSDARG00000099117	si:dkey-33i11.4	si:dkey-33i11.4	9.83E-14	3.96E-18	0.832482229	0.152	0.037
631	ENSDARG00000070584	clic5b	chloride intracellular channel 5b	1.03E-13	4.13E-18	-0.304986715	0	0.249
632	ENSDARG00000089399	tmem176l.2	transmembrane protein 176l.2	1.38E-13	5.57E-18	-1.252807346	0.03	0.291
633	ENSDARG00000102320	mob1a	MOB kinase activator 1A	1.47E-13	5.92E-18	-0.296598294	0.063	0.35
634	ENSDARG00000052336	ociad2	OCIA domain containing 2	1.59E-13	6.39E-18	-0.737708311	0.055	0.338
635	ENSDARG00000005191	ahcy	adenosylhomocysteinase	2.20E-13	8.87E-18	-0.250443989	0.316	0.734
636	ENSDARG00000070083	atp5f1b	ATP synthase F1 subunit beta	3.61E-13	1.45E-17	-0.276692653	0.519	0.97
637	ENSDARG00000019976	idi1	isopentenyl-diphosphate delta isomerase 1	3.81E-13	1.53E-17	-0.363644227	0.021	0.279
638	ENSDARG00000014572	chpt1	choline phosphotransferase 1	4.20E-13	1.69E-17	-0.319543668	0.021	0.279
639	ENSDARG00000015662	pla2g12b	phospholipase A2, group XIIB	4.88E-13	1.97E-17	-0.447447727	0.017	0.268
640	ENSDARG00000009040	si:ch73-141c7.1	si:ch73-141c7.1	6.28E-13	2.53E-17	-0.330265856	0.025	0.289
641	ENSDARG00000102583	il4r.1	interleukin 4 receptor, tandem duplicate 1	8.69E-13	3.50E-17	-0.384957166	0.063	0.34
642	ENSDARG00000014031	abcc2	ATP-binding cassette, sub-family C (CFTR/MRP), member 2	8.92E-13	3.59E-17	-0.360265459	0.013	0.259
643	ENSDARG00000039034	marcksl1a	MARCKS-like 1a	9.16E-13	3.69E-17	-0.779158046	0.194	0.51
644	ENSDARG00000039347	rps24	ribosomal protein S24	9.24E-13	3.72E-17	0.286328112	0.97	1
645	ENSDARG00000061235	alg5	ALG5 dolichyl-phosphate beta-glucosyltransferase	9.81E-13	3.95E-17	-0.263627132	0.03	0.287
646	ENSDARG00000103007	rps3	ribosomal protein S3	9.88E-13	3.98E-17	0.329878045	0.945	1
647	ENSDARG00000056525	bcar1	BCAR1 scaffold protein, Cas family member	1.48E-12	5.95E-17	-0.287358014	0.034	0.292
648	ENSDARG00000002986	gda	guanine deaminase	1.51E-12	6.08E-17	-0.587662191	0.008	0.249
649	ENSDARG00000020387	nipsnap3a	nipsnap homolog 3A (C. elegans)	1.51E-12	6.09E-17	-0.262610973	0.013	0.258
650	ENSDARG00000101637	ccnd1	cyclin D1	2.12E-12	8.55E-17	-0.273368372	0.042	0.305
651	ENSDARG00000043453	rps5	ribosomal protein S5	2.62E-12	1.06E-16	0.281153626	0.97	1
652	ENSDARG00000040890	fdps	farnesyl diphosphate synthase (farnesyl pyrophosphate synthetase, dimethylallyltranstransferase, geranyltranstransferase)	2.73E-12	1.10E-16	-0.331355529	0.051	0.315
653	ENSDARG00000017489	ifi45	interferon alpha inducible protein 45	2.79E-12	1.12E-16	-0.421683397	0.068	0.344
654	ENSDARG00000102975	nsg2	neuronal vesicle trafficking associated 2	2.80E-12	1.13E-16	0.700855968	0.105	0.02
655	ENSDARG00000078859	g0s2	G0/G1 switch 2	2.83E-12	1.14E-16	-0.827149458	0.013	0.25
656	ENSDARG00000101626	arf6a	ADP-ribosylation factor 6a	2.84E-12	1.14E-16	-0.283028746	0.046	0.306
657	ENSDARG00000057456	ppp3ccb	protein phosphatase 3, catalytic subunit, gamma isozyme, b	2.92E-12	1.18E-16	-0.253296169	0.059	0.327
658	ENSDARG00000102885	rsu1	Ras suppressor protein 1	3.38E-12	1.36E-16	-0.288161452	0.034	0.285
659	ENSDARG00000055381	bambia	BMP and activin membrane-bound inhibitor (Xenopus laevis) homolog a	3.48E-12	1.40E-16	-0.335424899	0.008	0.243
660	ENSDARG00000075369	nck1b	NCK adaptor protein 1b	3.77E-12	1.52E-16	-0.279197161	0.046	0.306
661	ENSDARG00000077004	aldh1l1	aldehyde dehydrogenase 1 family, member L1	4.07E-12	1.64E-16	-0.36901901	0.034	0.291
662	ENSDARG00000013961	slc31a1	solute carrier family 31 member 1	4.67E-12	1.88E-16	-0.276053431	0.03	0.279
663	ENSDARG00000006427	fabp2	fatty acid binding protein 2, intestinal	5.07E-12	2.04E-16	-1.496192567	0.295	0.684
664	ENSDARG00000012388	cox4i1l	cytochrome c oxidase subunit 4I1, like	5.41E-12	2.18E-16	-0.390739755	0	0.228
665	ENSDARG00000101406	rplp2	ribosomal protein, large P2	5.50E-12	2.21E-16	0.313131362	0.958	1
666	ENSDARG00000029230	pnp4b	purine nucleoside phosphorylase 4b	5.88E-12	2.37E-16	-0.818685801	0.046	0.299
667	ENSDARG00000103032	rap2b	RAP2B, member of RAS oncogene family	5.93E-12	2.39E-16	-0.283679449	0.055	0.318
668	ENSDARG00000039914	gapdhs	glyceraldehyde-3-phosphate dehydrogenase, spermatogenic	6.34E-12	2.55E-16	-0.705749119	0.422	0.812
669	ENSDARG00000089362	grn1	granulin 1	6.46E-12	2.60E-16	-0.94729088	0.013	0.248
670	ENSDARG00000055365	si:dkey-25e12.3	si:dkey-25e12.3	6.87E-12	2.77E-16	-0.274691313	0.042	0.3
671	ENSDARG00000019260	dhrs9	dehydrogenase/reductase (SDR family) member 9	1.00E-11	4.03E-16	-0.275867522	0.03	0.273
672	ENSDARG00000005481	nfkbiaa	nuclear factor of kappa light polypeptide gene enhancer in B-cells inhibitor, alpha a	1.07E-11	4.29E-16	-0.342641807	0.122	0.419
673	ENSDARG00000038010	rac2	Rac family small GTPase 2	1.16E-11	4.67E-16	-0.259544343	0.055	0.319
674	ENSDARG00000015263	adma	adrenomedullin a	1.27E-11	5.13E-16	-0.575746778	0.017	0.254
675	ENSDARG00000055092	pora	P450 (cytochrome) oxidoreductase a	1.35E-11	5.42E-16	-0.261958799	0.042	0.293
676	ENSDARG00000018966	cyb5r1	cytochrome b5 reductase 1	1.37E-11	5.53E-16	-0.300648427	0.068	0.328
677	ENSDARG00000037873	cyp3c3	cytochrome P450, family 3, subfamily c, polypeptide 3	1.54E-11	6.19E-16	-0.347114859	0.017	0.255
678	ENSDARG00000046098	ebp	EBP cholestenol delta-isomerase	1.57E-11	6.33E-16	-0.371197705	0.013	0.245
679	ENSDARG00000074809	zgc:194392	zgc:194392	1.87E-11	7.53E-16	-0.279330457	0	0.221
680	ENSDARG00000100392	rps18	ribosomal protein S18	2.02E-11	8.15E-16	0.276564393	0.975	0.999
681	ENSDARG00000102452	eif3ha	eukaryotic translation initiation factor 3, subunit H, a	2.22E-11	8.93E-16	0.289378215	0.291	0.767
682	ENSDARG00000105187	gcshb	glycine cleavage system protein H (aminomethyl carrier), b	2.28E-11	9.16E-16	-0.298031458	0.021	0.261
683	ENSDARG00000033227	lect2l	leukocyte cell-derived chemotaxin 2 like	2.57E-11	1.04E-15	-1.128580777	0.038	0.279
684	ENSDARG00000090401	CABZ01020840.1	apoptosis facilitator Bcl-2-like protein 14 [Source:NCBI gene;Acc:101885512]	2.69E-11	1.08E-15	-0.283022098	0.025	0.263
685	ENSDARG00000044093	rpl13a	ribosomal protein L13a	2.76E-11	1.11E-15	0.338650593	0.954	1
686	ENSDARG00000008637	mttp	microsomal triglyceride transfer protein	2.83E-11	1.14E-15	-0.250406073	0.013	0.242
687	ENSDARG00000019986	grhprb	glyoxylate reductase/hydroxypyruvate reductase b	2.91E-11	1.17E-15	-0.786877845	0.017	0.248
688	ENSDARG00000020741	fga	fibrinogen alpha chain	4.30E-11	1.73E-15	-1.040116266	0.017	0.243
689	ENSDARG00000057706	si:ch211-137i24.10	si:ch211-137i24.10	4.47E-11	1.80E-15	-1.009546775	0.072	0.324
690	ENSDARG00000045414	elovl2	ELOVL fatty acid elongase 2	4.81E-11	1.94E-15	-0.435745357	0.013	0.241
691	ENSDARG00000022372	kng1	kininogen 1	4.86E-11	1.96E-15	-0.691170689	0.013	0.238
692	ENSDARG00000061383	serpinf2b	serpin peptidase inhibitor, clade F (alpha-2 antiplasmin, pigment epithelium derived factor), member 2b	4.97E-11	2.00E-15	-0.800700266	0.004	0.222
693	ENSDARG00000018459	msrb2	methionine sulfoxide reductase B2	5.10E-11	2.06E-15	-0.293737781	0.013	0.239
694	ENSDARG00000099185	chia.2	chitinase, acidic.2	7.19E-11	2.90E-15	-1.366691348	0.059	0.309
695	ENSDARG00000045676	calua	calumenin a	7.66E-11	3.09E-15	-0.316993201	0.059	0.309
696	ENSDARG00000093936	si:dkeyp-1h4.6	si:dkeyp-1h4.6	8.30E-11	3.34E-15	0.729221462	0.241	0.091
697	ENSDARG00000017354	epha2a	eph receptor A2 a	8.54E-11	3.44E-15	-0.257199894	0.004	0.221
698	ENSDARG00000014793	ehd1b	EH-domain containing 1b	9.41E-11	3.79E-15	-0.29971645	0.038	0.278
699	ENSDARG00000068710	nid1a	nidogen 1a	9.54E-11	3.84E-15	-0.412707745	0.008	0.227
700	ENSDARG00000035715	marcksl1b	MARCKS-like 1b	1.04E-10	4.19E-15	1.230230838	0.489	0.351
701	ENSDARG00000070844	gamt	guanidinoacetate N-methyltransferase	1.04E-10	4.20E-15	-0.897431497	0.262	0.568
702	ENSDARG00000035871	rpl30	ribosomal protein L30	1.08E-10	4.36E-15	0.314843716	0.962	0.999
703	ENSDARG00000012395	mmp13a	matrix metallopeptidase 13a	1.12E-10	4.53E-15	-1.90847691	0.021	0.244
704	ENSDARG00000014727	acox1	acyl-CoA oxidase 1, palmitoyl	1.16E-10	4.69E-15	-0.312700566	0.042	0.279
705	ENSDARG00000054155	pcna	proliferating cell nuclear antigen	1.27E-10	5.13E-15	-0.422321346	0.042	0.283
706	ENSDARG00000096533	rltgr	RAMP-like triterpene glycoside receptor	1.28E-10	5.14E-15	-0.257229683	0.004	0.219
707	ENSDARG00000061201	acsf2	acyl-CoA synthetase family member 2	1.56E-10	6.29E-15	-0.256612995	0.008	0.225
708	ENSDARG00000097635	wu:fb18f06	wu:fb18f06	1.59E-10	6.42E-15	-0.34804988	0.03	0.261
709	ENSDARG00000008969	fgb	fibrinogen beta chain	1.64E-10	6.60E-15	-1.26652262	0.034	0.261
710	ENSDARG00000031317	ppdpfb	pancreatic progenitor cell differentiation and proliferation factor b	1.71E-10	6.87E-15	-0.527528193	0.502	0.946
711	ENSDARG00000053457	rpl23	ribosomal protein L23	1.72E-10	6.91E-15	0.270400165	0.987	1
712	ENSDARG00000043342	gpx3	glutathione peroxidase 3	1.73E-10	6.97E-15	-0.489277563	0.017	0.235
713	ENSDARG00000099200	zgc:123103	zgc:123103	1.78E-10	7.15E-15	-1.661545034	0.084	0.333
714	ENSDARG00000036481	tcn2	transcobalamin II	1.85E-10	7.44E-15	-0.374335864	0.042	0.277
715	ENSDARG00000075800	calml4a	calmodulin-like 4a	1.90E-10	7.64E-15	-0.574056344	0.008	0.221
716	ENSDARG00000093774	rbp2b	retinol binding protein 2b, cellular	2.42E-10	9.73E-15	-1.404223504	0.068	0.305
717	ENSDARG00000098766	pcxa	pyruvate carboxylase a	2.50E-10	1.01E-14	-0.383140439	0.021	0.24
718	ENSDARG00000059049	zgc:174904	zgc:174904	2.57E-10	1.04E-14	-1.478853346	0.076	0.313
719	ENSDARG00000079687	rnf10	ring finger protein 10	2.70E-10	1.09E-14	0.290782887	0.173	0.527
720	ENSDARG00000105274	CABZ01074130.1	COLLAGEN ALPHA 1 CHAIN	3.01E-10	1.21E-14	0.597094773	0.148	0.041
721	ENSDARG00000079274	prss59.1	serine protease 59, tandem duplicate 1	3.19E-10	1.28E-14	-1.030983614	0.207	0.575
722	ENSDARG00000043279	aqp12	aquaporin 12	3.21E-10	1.29E-14	-0.580068432	0.008	0.22
723	ENSDARG00000002344	tubb4b	tubulin, beta 4B class IVb	3.41E-10	1.38E-14	-0.310664055	0.506	0.948
724	ENSDARG00000103639	si:dkey-36i7.3	si:dkey-36i7.3	3.41E-10	1.38E-14	-1.31632906	0.038	0.262
725	ENSDARG00000055185	tm4sf5	transmembrane 4 L six family member 5	3.56E-10	1.44E-14	-0.262220021	0.008	0.219
726	ENSDARG00000045089	si:ch211-270n8.1	si:ch211-270n8.1	3.76E-10	1.51E-14	-1.155908166	0.008	0.217
727	ENSDARG00000076858	TCIM (1 of many)	transcriptional and immune response regulator b [Source:NCBI gene;Acc:558746]	4.15E-10	1.67E-14	-0.360251069	0.034	0.263
728	ENSDARG00000027590	2-Sep	septin 2	4.28E-10	1.72E-14	-0.259219621	0.08	0.332
729	ENSDARG00000020133	jdp2b	Jun dimerization protein 2b	4.28E-10	1.72E-14	-0.453645846	0.089	0.353
730	ENSDARG00000019098	cd82a	CD82 molecule a	4.39E-10	1.77E-14	-0.390154826	0.042	0.273
731	ENSDARG00000052816	shmt1	serine hydroxymethyltransferase 1 (soluble)	5.61E-10	2.26E-14	-0.307037076	0.038	0.264
732	ENSDARG00000022995	clic4	chloride intracellular channel 4	6.13E-10	2.47E-14	-0.258844361	0.046	0.279
733	ENSDARG00000099425	CABZ01073265.1	complement factor I [Source:NCBI gene;Acc:557557]	6.53E-10	2.63E-14	-0.553421103	0.004	0.208
734	ENSDARG00000099022	faua	FAU ubiquitin like and ribosomal protein S30 fusion a	6.83E-10	2.75E-14	0.251553172	0.975	0.999
735	ENSDARG00000043180	gpd1b	glycerol-3-phosphate dehydrogenase 1b	7.69E-10	3.10E-14	-0.448813967	0.025	0.247
736	ENSDARG00000103687	sycn.2	syncollin, tandem duplicate 2	7.73E-10	3.11E-14	-0.945309479	0.046	0.283
737	ENSDARG00000006207	gpx1b	glutathione peroxidase 1b	8.20E-10	3.30E-14	-0.493054307	0.013	0.221
738	ENSDARG00000024478	mpc2	mitochondrial pyruvate carrier 2	1.21E-09	4.89E-14	0.262945357	0.148	0.472
739	ENSDARG00000014646	aoc2	amine oxidase copper containing 2	1.27E-09	5.11E-14	-1.038356437	0.017	0.223
740	ENSDARG00000024047	tmem38a	transmembrane protein 38A	1.32E-09	5.33E-14	0.61359569	0.122	0.03
741	ENSDARG00000099385	CT030188.1	si: ch211-223l2.4 [Source:NCBI gene;Acc:100002400]	1.53E-09	6.15E-14	-0.298854147	0.004	0.205
742	ENSDARG00000079946	sqlea	squalene epoxidase a	1.84E-09	7.41E-14	-0.325160344	0	0.195
743	ENSDARG00000021669	sec61a1	SEC61 translocon alpha 1 subunit	1.85E-09	7.44E-14	0.379864485	0.321	0.764
744	ENSDARG00000016412	agt	angiotensinogen	2.08E-09	8.36E-14	-0.788882532	0.013	0.214
745	ENSDARG00000041065	hspb1	heat shock protein, alpha-crystallin-related, 1	2.34E-09	9.44E-14	-1.083364651	0.072	0.301
746	ENSDARG00000024160	hao1	hydroxyacid oxidase (glycolate oxidase) 1	2.37E-09	9.55E-14	-0.63966719	0.004	0.2
747	ENSDARG00000101082	eif3s6ip	eukaryotic translation initiation factor 3, subunit 6 interacting protein	2.47E-09	9.96E-14	0.344957771	0.245	0.631
748	ENSDARG00000010267	dpydb	dihydropyrimidine dehydrogenase b	2.66E-09	1.07E-13	-0.315840859	0.021	0.233
749	ENSDARG00000004539	ptgs2a	prostaglandin-endoperoxide synthase 2a	3.31E-09	1.33E-13	-0.732300128	0.072	0.31
750	ENSDARG00000045306	slc51a	solute carrier family 51 alpha subunit	3.87E-09	1.56E-13	-0.304441153	0.017	0.221
751	ENSDARG00000035427	surf6	surfeit 6	4.44E-09	1.79E-13	-0.261010869	0.025	0.232
752	ENSDARG00000035350	ins	preproinsulin	4.57E-09	1.84E-13	-2.403664098	0.03	0.243
753	ENSDARG00000095807	hp	haptoglobin	5.10E-09	2.05E-13	-1.057720067	0.017	0.216
754	ENSDARG00000053858	crip1	cysteine-rich protein 1	5.12E-09	2.06E-13	-0.378151811	0.224	0.522
755	ENSDARG00000096037	si:ch211-214j24.14	si:ch211-214j24.14	5.17E-09	2.08E-13	-0.257682225	0.021	0.226
756	ENSDARG00000020693	sesn1	sestrin 1	5.55E-09	2.24E-13	1.223689119	0.312	0.169
757	ENSDARG00000055216	tuba1c	tubulin, alpha 1c	5.59E-09	2.25E-13	0.912392081	0.198	0.075
758	ENSDARG00000098746	dhrs13l1	dehydrogenase/reductase (SDR family) member 13 like 1	5.74E-09	2.31E-13	-0.471022074	0.046	0.268
759	ENSDARG00000012694	c3a.1	complement component c3a, duplicate 1	5.82E-09	2.34E-13	-0.891410504	0.017	0.216
760	ENSDARG00000104108	slco1d1	solute carrier organic anion transporter family, member 1D1	6.08E-09	2.45E-13	-0.377253951	0.013	0.211
761	ENSDARG00000091061	slc38a3b	solute carrier family 38 member 3b	8.03E-09	3.23E-13	-0.40676344	0.013	0.21
762	ENSDARG00000053291	pnrc2	proline-rich nuclear receptor coactivator 2	9.37E-09	3.77E-13	-0.275026011	0.549	0.981
763	ENSDARG00000010276	ptgs2b	prostaglandin-endoperoxide synthase 2b	9.82E-09	3.95E-13	-0.36344063	0.034	0.247
764	ENSDARG00000068883	tspan13a	tetraspanin 13a	1.16E-08	4.66E-13	-0.251536326	0	0.185
765	ENSDARG00000051939	pcxb	pyruvate carboxylase b	1.31E-08	5.28E-13	-0.299662177	0.004	0.191
766	ENSDARG00000074201	flna	filamin A, alpha (actin binding protein 280)	1.32E-08	5.30E-13	-0.341804322	0.181	0.477
767	ENSDARG00000044565	ola1	Obg-like ATPase 1	1.34E-08	5.38E-13	0.415233019	0.245	0.642
768	ENSDARG00000016771	tfa	transferrin-a	1.39E-08	5.59E-13	-1.907815614	0.224	0.51
769	ENSDARG00000104795	cxcl8a	chemokine (C-X-C motif) ligand 8a	1.50E-08	6.06E-13	-0.766598286	0.004	0.19
770	ENSDARG00000036558	col18a1a	collagen type XVIII alpha 1 chain a	1.54E-08	6.20E-13	-0.277519945	0.038	0.251
771	ENSDARG00000040466	vil1	villin 1	1.55E-08	6.23E-13	-0.946680369	0.017	0.209
772	ENSDARG00000004296	ambp	alpha-1-microglobulin/bikunin precursor	1.60E-08	6.44E-13	-0.93523644	0.021	0.215
773	ENSDARG00000042684	serpinc1	serpin peptidase inhibitor, clade C (antithrombin), member 1	1.61E-08	6.49E-13	-0.804248084	0.008	0.197
774	ENSDARG00000012671	inhbaa	inhibin subunit beta Aa	1.78E-08	7.19E-13	-0.930603277	0.021	0.218
775	ENSDARG00000101979	eps8l3a	EPS8-like 3a	1.79E-08	7.19E-13	-0.316494938	0.004	0.191
776	ENSDARG00000102456	cfhl4	complement factor H like 4	1.88E-08	7.59E-13	-0.64270912	0.004	0.19
777	ENSDARG00000058462	zgc:158846	zgc:158846	1.90E-08	7.67E-13	-0.887221767	0.021	0.217
778	ENSDARG00000000212	krt97	keratin 97	1.96E-08	7.87E-13	1.214171943	0.485	0.332
779	ENSDARG00000053058	rps11	ribosomal protein S11	1.99E-08	8.01E-13	0.27167087	0.954	1
780	ENSDARG00000015228	ero1a	endoplasmic reticulum oxidoreductase alpha	2.12E-08	8.53E-13	-0.272976816	0.008	0.196
781	ENSDARG00000098315	cyp1a	cytochrome P450, family 1, subfamily A	2.14E-08	8.62E-13	-0.462768799	0.013	0.206
782	ENSDARG00000053625	anxa2b	annexin A2b	2.33E-08	9.39E-13	-0.564047557	0.008	0.194
783	ENSDARG00000028000	pfkpa	phosphofructokinase, platelet a	2.63E-08	1.06E-12	-0.364874904	0.042	0.253
784	ENSDARG00000036041	f2	coagulation factor II (thrombin)	2.93E-08	1.18E-12	-0.653355799	0.004	0.188
785	ENSDARG00000012944	myhz2	myosin, heavy polypeptide 2, fast muscle specific	3.07E-08	1.24E-12	0.343896978	0.165	0.055
786	ENSDARG00000058638	si:ch211-71m22.1	si:ch211-71m22.1	3.18E-08	1.28E-12	-0.276678038	0.004	0.187
787	ENSDARG00000013721	g6pca.2	glucose-6-phosphatase a, catalytic subunit, tandem duplicate 2	3.43E-08	1.38E-12	-0.375070085	0.013	0.202
788	ENSDARG00000012593	col5a1	procollagen, type V, alpha 1	3.49E-08	1.41E-12	-0.492061038	0.063	0.286
789	ENSDARG00000041811	rps25	ribosomal protein S25	3.76E-08	1.51E-12	0.284552286	0.954	1
790	ENSDARG00000055705	f5	coagulation factor V	4.35E-08	1.75E-12	-0.430338564	0	0.177
791	ENSDARG00000093440	tnfaip6	tumor necrosis factor, alpha-induced protein 6	4.92E-08	1.98E-12	-0.692143276	0.068	0.283
792	ENSDARG00000016598	ckmt1	creatine kinase, mitochondrial 1	5.26E-08	2.12E-12	-0.354598392	0.046	0.254
793	ENSDARG00000092170	apoc1	apolipoprotein C-I	5.58E-08	2.25E-12	-1.605739803	0.143	0.381
794	ENSDARG00000053831	vtnb	vitronectin b	6.14E-08	2.47E-12	-0.474210192	0.004	0.183
795	ENSDARG00000074908	col6a1	collagen, type VI, alpha 1	6.47E-08	2.61E-12	-0.401002252	0.051	0.266
796	ENSDARG00000044975	krt94	keratin 94	6.54E-08	2.63E-12	-1.045611582	0.021	0.209
797	ENSDARG00000100406	zgc:112265	zgc:112265	7.33E-08	2.95E-12	-1.194703325	0.03	0.219
798	ENSDARG00000044566	fabp6	fatty acid binding protein 6, ileal (gastrotropin)	7.62E-08	3.07E-12	-2.06282918	0.068	0.293
799	ENSDARG00000056314	a2ml	alpha-2-macroglobulin-like	8.03E-08	3.23E-12	-0.672276431	0	0.173
800	ENSDARG00000003931	cndp2	carnosine dipeptidase 2	9.51E-08	3.83E-12	-0.325409347	0.025	0.214
801	ENSDARG00000089936	selenow2b	selenoprotein W, 2b	1.16E-07	4.66E-12	-0.292534365	0.08	0.31
802	ENSDARG00000007421	ftcd	formimidoyltransferase cyclodeaminase	1.38E-07	5.54E-12	-0.336570042	0.008	0.186
803	ENSDARG00000086838	itga2.3	integrin, alpha 2 (CD49B, alpha 2 subunit of VLA-2 receptor), tandem duplicate 3	1.63E-07	6.57E-12	-0.263647372	0.004	0.176
804	ENSDARG00000016319	c9	complement component 9	2.10E-07	8.47E-12	-0.790585383	0.021	0.201
805	ENSDARG00000078757	si:ch211-212c13.8	si:ch211-212c13.8	2.14E-07	8.61E-12	-1.016739473	0.017	0.192
806	ENSDARG00000100442	cfh	complement factor H	2.58E-07	1.04E-11	-0.525548938	0	0.166
807	ENSDARG00000005913	tgm1l3	transglutaminase 1 like 3	2.60E-07	1.05E-11	-0.797542251	0.017	0.193
808	ENSDARG00000052099	agxta	alanine--glyoxylate and serine--pyruvate aminotransferase a	2.63E-07	1.06E-11	-0.372464221	0.03	0.216
809	ENSDARG00000045132	vdac1	voltage-dependent anion channel 1	2.76E-07	1.11E-11	0.284292751	0.249	0.61
810	ENSDARG00000016443	eif3c	eukaryotic translation initiation factor 3, subunit C	2.83E-07	1.14E-11	0.497857524	0.278	0.681
811	ENSDARG00000035958	tnni2b.1	troponin I type 2b (skeletal, fast), tandem duplicate 1	2.96E-07	1.19E-11	0.41513401	0.177	0.065
812	ENSDARG00000013056	itpk1a	inositol-tetrakisphosphate 1-kinase a	3.22E-07	1.30E-11	-0.253472046	0.021	0.2
813	ENSDARG00000073876	ARF5 (1 of many)	zgc:110286 [Source:ZFIN;Acc:ZDB-GENE-050417-68]	3.26E-07	1.31E-11	-0.284383332	0.008	0.179
814	ENSDARG00000018351	hpda	4-hydroxyphenylpyruvate dioxygenase a	3.35E-07	1.35E-11	-0.673443039	0.038	0.225
815	ENSDARG00000090454	gnb1a	guanine nucleotide binding protein (G protein), beta polypeptide 1a	3.36E-07	1.35E-11	0.304570663	0.308	0.714
816	ENSDARG00000008494	myl6	myosin, light chain 6, alkali, smooth muscle and non-muscle	3.39E-07	1.37E-11	-0.684241237	0.105	0.331
817	ENSDARG00000036298	rps13	ribosomal protein S13	3.51E-07	1.41E-11	0.250863464	0.97	0.999
818	ENSDARG00000021339	cpa5	carboxypeptidase A5	3.68E-07	1.48E-11	-1.067382485	0.122	0.369
819	ENSDARG00000104587	srl	sarcalumenin	4.82E-07	1.94E-11	0.581602872	0.105	0.028
820	ENSDARG00000005112	cdh17	cadherin 17, LI cadherin (liver-intestine)	5.33E-07	2.15E-11	-0.317190623	0.013	0.184
821	ENSDARG00000039576	fstl1b	follistatin-like 1b	5.41E-07	2.18E-11	-0.377457788	0.118	0.34
822	ENSDARG00000039452	hk1	hexokinase 1	5.56E-07	2.24E-11	-0.283866548	0.042	0.234
823	ENSDARG00000090943	CABZ01033205.1	uncharacterized LOC100002960 [Source:NCBI gene;Acc:100002960]	5.59E-07	2.25E-11	-0.301445023	0	0.162
824	ENSDARG00000000563	ttn.1	titin, tandem duplicate 1	5.83E-07	2.35E-11	0.551839575	0.127	0.037
825	ENSDARG00000021172	cyp2ad2	cytochrome P450, family 2, subfamily AD, polypeptide 2	6.27E-07	2.53E-11	-0.488141813	0.013	0.183
826	ENSDARG00000104329	si:ch73-281k2.5	si:ch73-281k2.5	6.35E-07	2.56E-11	-0.38165699	0	0.161
827	ENSDARG00000055278	cfb	complement factor B	6.94E-07	2.79E-11	-0.455741864	0.008	0.177
828	ENSDARG00000011146	uqcrb	ubiquinol-cytochrome c reductase binding protein	7.20E-07	2.90E-11	0.389428104	0.262	0.619
829	ENSDARG00000098162	zgc:77748	zgc:77748	7.31E-07	2.95E-11	-0.301049724	0.008	0.177
830	ENSDARG00000076448	serpinf2a	serpin peptidase inhibitor, clade F (alpha-2 antiplasmin, pigment epithelium derived factor), member 2a	7.53E-07	3.03E-11	-0.402869232	0	0.16
831	ENSDARG00000089310	gc	GC vitamin D binding protein	9.60E-07	3.87E-11	-0.802832207	0.042	0.228
832	ENSDARG00000039863	lifrb	LIF receptor subunit alpha b	1.12E-06	4.51E-11	-0.270693027	0.004	0.165
833	ENSDARG00000056744	ela2	elastase 2	1.23E-06	4.94E-11	-0.646182597	0.186	0.482
834	ENSDARG00000035832	pyyb	peptide YYb	1.38E-06	5.56E-11	-2.233747161	0.025	0.199
835	ENSDARG00000017314	CELA1 (1 of many)	zgc:92745 [Source:ZFIN;Acc:ZDB-GENE-040801-12]	1.40E-06	5.62E-11	-1.138653313	0.316	0.712
836	ENSDARG00000042780	apoba	apolipoprotein Ba	1.44E-06	5.78E-11	-0.438667303	0.004	0.163
837	ENSDARG00000057035	stoml3b	stomatin (EPB72)-like 3b	1.54E-06	6.19E-11	-0.596948489	0.021	0.192
838	ENSDARG00000093019	si:dkey-83k24.5	si:dkey-83k24.5	1.58E-06	6.37E-11	-0.250438725	0.004	0.162
839	ENSDARG00000068436	h3f3b.1	si:ch1073-429i10.3	1.69E-06	6.79E-11	0.266234244	0.3	0.69
840	ENSDARG00000101324	apoa1b	apolipoprotein A-Ib	1.74E-06	7.03E-11	-1.542562255	0.797	0.856
841	ENSDARG00000056765	ela2l	elastase 2 like	1.89E-06	7.59E-11	-0.963859767	0.181	0.469
842	ENSDARG00000003523	itln3	intelectin 3	1.91E-06	7.69E-11	-0.356996853	0	0.154
843	ENSDARG00000014361	tmbim4	transmembrane BAX inhibitor motif containing 4	1.92E-06	7.74E-11	0.335024786	0.143	0.414
844	ENSDARG00000052705	pkp1b	plakophilin 1b	1.95E-06	7.85E-11	-0.346861692	0.021	0.192
845	ENSDARG00000055036	itih3a	inter-alpha-trypsin inhibitor heavy chain 3a	1.97E-06	7.91E-11	-0.334150682	0.004	0.162
846	ENSDARG00000067851	lcn15	lipocalin 15	1.98E-06	7.98E-11	-0.278655073	0.008	0.17
847	ENSDARG00000029388	si:dkey-90m5.4	si:dkey-90m5.4	1.99E-06	8.02E-11	-0.362308267	0	0.154
848	ENSDARG00000105562	si:dkey-23i12.7	si:dkey-23i12.7	2.05E-06	8.25E-11	-0.360191458	0.008	0.168
849	ENSDARG00000002509	zgc:153911	zgc:153911	2.27E-06	9.12E-11	-0.256398135	0.03	0.205
850	ENSDARG00000105528	si:dkey-86l18.10	si:dkey-86l18.10	2.29E-06	9.22E-11	-0.432176342	0.004	0.161
851	ENSDARG00000060350	apoda.2	apolipoprotein Da, duplicate 2	2.50E-06	1.01E-10	-0.79835492	0.148	0.41
852	ENSDARG00000019532	fads2	fatty acid desaturase 2	2.77E-06	1.12E-10	-0.308395818	0.004	0.159
853	ENSDARG00000052207	c3a.3	complement component c3a, duplicate 3	2.79E-06	1.12E-10	-0.423162527	0.004	0.159
854	ENSDARG00000078322	col12a1a	collagen, type XII, alpha 1a	2.99E-06	1.20E-10	-0.338653877	0.042	0.223
855	ENSDARG00000096712	si:dkey-193p11.2	si:dkey-193p11.2	3.21E-06	1.29E-10	0.689343534	0.186	0.074
856	ENSDARG00000097973	si:ch1073-190k2.1	si:ch1073-190k2.1	3.32E-06	1.34E-10	-0.460679199	0.03	0.199
857	ENSDARG00000103019	gstp2	glutathione S-transferase pi 2	3.53E-06	1.42E-10	-1.041122861	0.004	0.157
858	ENSDARG00000078918	comtd1	catechol-O-methyltransferase domain containing 1	3.59E-06	1.44E-10	-0.3372205	0	0.15
859	ENSDARG00000016837	glipr2l	GLI pathogenesis-related 2, like	3.97E-06	1.60E-10	-0.318250877	0.004	0.156
860	ENSDARG00000038666	igfbp1b	insulin-like growth factor binding protein 1b	4.00E-06	1.61E-10	-0.252487804	0.042	0.225
861	ENSDARG00000102883	sptbn1	spectrin, beta, non-erythrocytic 1	4.25E-06	1.71E-10	-0.25685934	0.114	0.333
862	ENSDARG00000094929	apoa4b.2	apolipoprotein A-IV b, tandem duplicate 2	4.26E-06	1.71E-10	-0.703429914	0.008	0.164
863	ENSDARG00000070780	rln3a	relaxin 3a	4.60E-06	1.85E-10	-0.917325057	0.013	0.17
864	ENSDARG00000021208	serpind1	serpin peptidase inhibitor, clade D (heparin cofactor), member 1	5.01E-06	2.02E-10	-0.276724489	0	0.148
865	ENSDARG00000000002	ccdc80	coiled-coil domain containing 80	5.21E-06	2.10E-10	-0.27805478	0.008	0.162
866	ENSDARG00000051912	hbxb	hemopexin b [Source:ZFIN;Acc:ZDB-GENE-060929-800]	5.35E-06	2.15E-10	-0.362272999	0.004	0.155
867	ENSDARG00000041569	ces2	carboxylesterase 2 (intestine, liver) [Source:ZFIN;Acc:ZDB-GENE-061013-99]	6.11E-06	2.46E-10	-1.211758034	0.068	0.247
868	ENSDARG00000009544	cldnb	claudin b	6.14E-06	2.47E-10	-0.434959269	0.338	0.629
869	ENSDARG00000103775	thbs1a	thrombospondin 1a	6.19E-06	2.49E-10	-0.567240227	0.013	0.169
870	ENSDARG00000036171	rnasel3	ribonuclease like 3	7.06E-06	2.84E-10	-0.40278466	0.004	0.153
871	ENSDARG00000055539	epdl2	ependymin-like 2	7.30E-06	2.94E-10	-0.678755169	0.004	0.154
872	ENSDARG00000014190	sst2	somatostatin 2	7.74E-06	3.12E-10	-2.349326971	0.013	0.169
873	ENSDARG00000030053	eef1db	eukaryotic translation elongation factor 1 delta b (guanine nucleotide exchange protein)	1.21E-05	4.87E-10	0.26162243	0.384	0.868
874	ENSDARG00000054319	oxct1b	3-oxoacid CoA transferase 1b	1.27E-05	5.12E-10	-0.432329286	0.017	0.172
875	ENSDARG00000037861	slc2a3b	solute carrier family 2 member 3b	1.60E-05	6.44E-10	-0.364445479	0.008	0.155
876	ENSDARG00000018478	agxtb	alanine--glyoxylate and serine--pyruvate aminotransferase b	1.64E-05	6.61E-10	-0.608537189	0.051	0.226
877	ENSDARG00000079727	selenop2	selenoprotein P2	1.66E-05	6.67E-10	-0.359483686	0.004	0.149
878	ENSDARG00000070078	abcb11b	ATP-binding cassette, sub-family B (MDR/TAP), member 11b	1.70E-05	6.85E-10	-0.320362343	0.004	0.147
879	ENSDARG00000034470	aldoab	aldolase a, fructose-bisphosphate, b	1.71E-05	6.88E-10	0.672374092	0.131	0.044
880	ENSDARG00000056781	zanl	zonadhesin, like	1.78E-05	7.17E-10	-0.584897267	0.017	0.168
881	ENSDARG00000076838	apom	apolipoprotein M	2.05E-05	8.25E-10	-1.215561312	0.105	0.289
882	ENSDARG00000023111	plg	plasminogen	2.14E-05	8.62E-10	-0.499485424	0.025	0.184
883	ENSDARG00000007276	ela3l	elastase 3 like	2.25E-05	9.05E-10	-0.70488286	0.177	0.435
884	ENSDARG00000009844	dusp23a	dual specificity phosphatase 23a	2.29E-05	9.24E-10	-0.872610973	0.008	0.155
885	ENSDARG00000002197	pygl	phosphorylase, glycogen, liver	2.64E-05	1.06E-09	-0.327783928	0.013	0.159
886	ENSDARG00000054290	acin1a	apoptotic chromatin condensation inducer 1a	2.66E-05	1.07E-09	0.329955521	0.224	0.539
887	ENSDARG00000079647	muc13b	mucin 13b, cell surface associated	2.84E-05	1.15E-09	-0.412429662	0.017	0.166
888	ENSDARG00000030241	vbp1	von Hippel-Lindau binding protein 1	2.91E-05	1.17E-09	0.270889113	0.097	0.311
889	ENSDARG00000102004	apoea	apolipoprotein Ea	2.98E-05	1.20E-09	-0.918641913	0.021	0.174
890	ENSDARG00000095633	si:ch211-133l5.7	si:ch211-133l5.7	3.29E-05	1.33E-09	-0.55021112	0.03	0.184
891	ENSDARG00000018149	slc38a4	solute carrier family 38 member 4	3.43E-05	1.38E-09	-0.46642278	0.063	0.231
892	ENSDARG00000053493	aldh1a2	aldehyde dehydrogenase 1 family, member A2	3.54E-05	1.43E-09	-0.315035724	0.004	0.143
893	ENSDARG00000087863	cd44a	CD44 molecule (Indian blood group) a	3.87E-05	1.56E-09	-0.307077631	0.008	0.151
894	ENSDARG00000069853	txndc9	thioredoxin domain containing 9	3.88E-05	1.56E-09	0.268473573	0.152	0.404
895	ENSDARG00000061120	slc43a2b	solute carrier family 43 member 2b	3.89E-05	1.57E-09	-0.325999851	0.013	0.158
896	ENSDARG00000029795	prxl2b	peroxiredoxin like 2B	4.07E-05	1.64E-09	-0.251441584	0.046	0.212
897	ENSDARG00000044521	eef1b2	eukaryotic translation elongation factor 1 beta 2	4.21E-05	1.69E-09	0.327690804	0.873	0.998
898	ENSDARG00000009018	rhbg	Rh family, B glycoprotein (gene/pseudogene)	4.48E-05	1.81E-09	0.976723588	0.232	0.117
899	ENSDARG00000076815	eif3s10	eukaryotic translation initiation factor 3, subunit 10 (theta)	5.21E-05	2.10E-09	0.410910341	0.304	0.677
900	ENSDARG00000056119	eef1g	eukaryotic translation elongation factor 1 gamma	5.21E-05	2.10E-09	0.33382716	0.886	0.998
901	ENSDARG00000039579	cfd	complement factor D (adipsin)	5.23E-05	2.10E-09	-0.852799701	0.046	0.214
902	ENSDARG00000070266	spock3	SPARC (osteonectin), cwcv and kazal like domains proteoglycan 3	5.39E-05	2.17E-09	0.55377229	0.131	0.046
903	ENSDARG00000035400	btf3	basic transcription factor 3	5.51E-05	2.22E-09	0.401277627	0.814	0.995
904	ENSDARG00000090850	serpina1l	serine (or cysteine) proteinase inhibitor, clade A (alpha-1 antiproteinase, antitrypsin), member 1, like	6.03E-05	2.43E-09	-1.181790872	0.097	0.272
905	ENSDARG00000035890	fuca1.1	alpha-L-fucosidase 1, tandem duplicate 1	6.69E-05	2.69E-09	1.208505836	0.333	0.228
906	ENSDARG00000037191	ttr	transthyretin (prealbumin, amyloidosis type I)	6.77E-05	2.73E-09	-0.95692815	0.059	0.219
907	ENSDARG00000041502	tgfb1a	transforming growth factor, beta 1a	7.08E-05	2.85E-09	-0.26712935	0.046	0.209
908	ENSDARG00000003695	vdac3	voltage-dependent anion channel 3	7.10E-05	2.86E-09	0.297929339	0.304	0.682
909	ENSDARG00000057121	c7b	complement component 7b	7.24E-05	2.91E-09	-0.429671221	0.008	0.146
910	ENSDARG00000045180	acta2	actin alpha 2, smooth muscle	8.84E-05	3.56E-09	-1.479334503	0.059	0.232
911	ENSDARG00000025254	s100a10b	S100 calcium binding protein A10b	9.96E-05	4.01E-09	-0.668568442	0.38	0.632
912	ENSDARG00000090286	serpina1	serpin peptidase inhibitor, clade A (alpha-1 antiproteinase, antitrypsin), member 1	0.000119648	4.82E-09	-1.122942481	0.101	0.272
913	ENSDARG00000038199	cdab	cytidine deaminase b	0.000136368	5.49E-09	-0.323672372	0.034	0.189
914	ENSDARG00000030270	tnnt3a	troponin T type 3a (skeletal, fast)	0.000138155	5.56E-09	0.366933676	0.131	0.046
915	ENSDARG00000042816	mmp9	matrix metallopeptidase 9	0.000142388	5.73E-09	-1.20336366	0.021	0.162
916	ENSDARG00000100371	eef2b	eukaryotic translation elongation factor 2b	0.000149968	6.04E-09	0.380310938	0.802	0.993
917	ENSDARG00000019492	shbg	sex hormone-binding globulin	0.000150886	6.08E-09	-0.286626175	0.017	0.157
918	ENSDARG00000040971	zgc:92606	zgc:92606	0.00016484	6.64E-09	0.271052557	0.19	0.454
919	ENSDARG00000019702	aldocb	aldolase C, fructose-bisphosphate, b	0.000178667	7.19E-09	-0.549643233	0.253	0.517
920	ENSDARG00000042993	prss1	serine protease 1	0.000217999	8.78E-09	-1.167416151	0.371	0.792
921	ENSDARG00000035751	ipo7	importin 7	0.000222023	8.94E-09	0.442195915	0.207	0.495
922	ENSDARG00000055678	akap12b	A kinase (PRKA) anchor protein 12b	0.00024418	9.83E-09	-0.293546975	0.084	0.259
923	ENSDARG00000059391	gyg1b	glycogenin 1b	0.000251807	1.01E-08	0.670461236	0.105	0.035
924	ENSDARG00000020197	rpl5a	ribosomal protein L5a	0.000264512	1.07E-08	0.528047232	0.802	0.993
925	ENSDARG00000045141	aqp8a.1	aquaporin 8a, tandem duplicate 1	0.000270991	1.09E-08	-0.775626909	0.013	0.145
926	ENSDARG00000102945	ccl39.2	chemokine (C-C motif) ligand 39, duplicate 2	0.000361244	1.45E-08	-0.30996426	0	0.121
927	ENSDARG00000039682	si:ch211-121a2.2	si:ch211-121a2.2	0.000373998	1.51E-08	0.319648864	0.097	0.292
928	ENSDARG00000019128	tpm4b	tropomyosin 4b	0.00038757	1.56E-08	-0.699288861	0.008	0.136
929	ENSDARG00000007438	ube2ib	ubiquitin-conjugating enzyme E2Ib	0.000421505	1.70E-08	0.315822473	0.186	0.431
930	ENSDARG00000010785	thbs1b	thrombospondin 1b	0.000426015	1.72E-08	-0.299976165	0.03	0.174
931	ENSDARG00000060065	ubap2b	ubiquitin associated protein 2b	0.000447549	1.80E-08	0.315217512	0.101	0.298
932	ENSDARG00000070480	agr2	anterior gradient 2	0.000547805	2.21E-08	-1.398398193	0.051	0.205
933	ENSDARG00000019601	col12a1b	collagen, type XII, alpha 1b	0.000574295	2.31E-08	-0.310223779	0.004	0.126
934	ENSDARG00000011876	ednraa	endothelin receptor type Aa	0.000587079	2.36E-08	-0.320810391	0.008	0.133
935	ENSDARG00000027529	hmox1a	heme oxygenase 1a	0.000589432	2.37E-08	-0.34263737	0.013	0.141
936	ENSDARG00000079443	vipb	vasoactive intestinal peptide b	0.000622335	2.51E-08	-2.065778833	0.017	0.148
937	ENSDARG00000040907	gcgb	glucagon b	0.000631393	2.54E-08	-2.19987717	0.03	0.171
938	ENSDARG00000062568	mrpl2	mitochondrial ribosomal protein L2	0.00065643	2.64E-08	0.271568537	0.076	0.254
939	ENSDARG00000045442	cpb1	carboxypeptidase B1 (tissue)	0.000658215	2.65E-08	-0.49030329	0.063	0.227
940	ENSDARG00000100185	elovl7b	ELOVL fatty acid elongase 7b	0.000667254	2.69E-08	-0.473277167	0.013	0.14
941	ENSDARG00000039493	naa20	N(alpha)-acetyltransferase 20, NatB catalytic subunit	0.000707256	2.85E-08	0.269903641	0.139	0.362
942	ENSDARG00000004706	syf2	SYF2 pre-mRNA-splicing factor	0.000736929	2.97E-08	0.422083841	0.186	0.441
943	ENSDARG00000041062	calb2a	calbindin 2a	0.000771977	3.11E-08	0.28847012	0.101	0.033
944	ENSDARG00000041595	ces3	carboxylesterase 3	0.000860597	3.47E-08	-0.276326433	0.013	0.138
945	ENSDARG00000036834	krt92	keratin 92	0.000988975	3.98E-08	-0.479846168	0.27	0.516
946	ENSDARG00000056498	crp2	C-reactive protein 2	0.001090446	4.39E-08	-1.027018242	0.089	0.246
947	ENSDARG00000092916	mlnl	motilin-like	0.001104917	4.45E-08	-0.641725515	0.008	0.129
948	ENSDARG00000061858	zgc:153968	zgc:153968	0.001149206	4.63E-08	-0.50007562	0.013	0.135
949	ENSDARG00000042613	crp3	C-reactive protein 3	0.001158478	4.66E-08	-0.534481936	0.042	0.183
950	ENSDARG00000088116	gstm.3	glutathione S-transferase mu tandem duplicate 3	0.001243427	5.01E-08	-0.252573042	0.093	0.271
951	ENSDARG00000035852	cart3	cocaine- and amphetamine-regulated transcript 3	0.001532816	6.17E-08	-0.36944056	0.004	0.119
952	ENSDARG00000023532	pinx1	PIN2 (TERF1) interacting telomerase inhibitor 1	0.00159167	6.41E-08	0.482532717	0.198	0.469
953	ENSDARG00000097959	si:dkey-248g15.3	si:dkey-248g15.3	0.00171158	6.89E-08	-0.885383832	0.156	0.349
954	ENSDARG00000023713	aqp1a.1	aquaporin 1a (Colton blood group), tandem duplicate 1	0.001798553	7.24E-08	0.445859033	0.165	0.073
955	ENSDARG00000007024	uox	urate oxidase	0.002093863	8.43E-08	-0.841190553	0.089	0.237
956	ENSDARG00000017860	rgs5b	regulator of G protein signaling 5b	0.002152743	8.67E-08	-0.467326217	0.013	0.132
957	ENSDARG00000102741	sumo2b	small ubiquitin like modifier 2b	0.002402967	9.68E-08	0.414249032	0.338	0.742
958	ENSDARG00000104138	igfbp7	insulin-like growth factor binding protein 7	0.002473602	9.96E-08	-0.708445231	0.042	0.176
959	ENSDARG00000001870	atp1a1a.4	ATPase Na+/K+ transporting subunit alpha 1a, tandem duplicate 4	0.002602594	1.05E-07	-0.270417171	0.017	0.138
960	ENSDARG00000015866	apoa2	apolipoprotein A-II	0.002721302	1.10E-07	-2.173500992	0.806	0.95
961	ENSDARG00000074340	serf2	small EDRK-rich factor 2	0.002984485	1.20E-07	0.348623204	0.422	0.896
962	ENSDARG00000045947	hrc	histidine rich calcium binding protein	0.003209842	1.29E-07	1.264604669	0.232	0.134
963	ENSDARG00000076043	si:dkeyp-73d8.9	si:dkeyp-73d8.9	0.003283373	1.32E-07	-0.560261904	0.013	0.129
964	ENSDARG00000070057	si:dkey-69o16.5	si:dkey-69o16.5	0.003339384	1.34E-07	-0.307296595	0.034	0.162
965	ENSDARG00000019815	fn1a	fibronectin 1a	0.003507754	1.41E-07	-0.361776911	0.025	0.15
966	ENSDARG00000090722	leg1.1	liver-enriched gene 1, tandem duplicate 1	0.003534976	1.42E-07	-0.547571072	0.08	0.232
967	ENSDARG00000101844	mibp2	muscle-specific beta 1 integrin binding protein 2	0.003698114	1.49E-07	0.382219184	0.755	0.989
968	ENSDARG00000061187	cbx5	chromobox homolog 5 (HP1 alpha homolog, Drosophila)	0.003996821	1.61E-07	0.250723458	0.122	0.312
969	ENSDARG00000013871	slc5a1	solute carrier family 5 member 1	0.004306207	1.73E-07	-0.280973033	0.004	0.112
970	ENSDARG00000012972	cfl1l	cofilin 1 (non-muscle), like	0.004519254	1.82E-07	0.497725105	0.608	0.549
971	ENSDARG00000021787	abcb5	ATP-binding cassette, sub-family B (MDR/TAP), member 5	0.004741905	1.91E-07	0.978011256	0.156	0.073
972	ENSDARG00000058693	cast	calpastatin	0.005011842	2.02E-07	0.254738446	0.135	0.336
973	ENSDARG00000041051	mid1ip1a	MID1 interacting protein 1a	0.005248009	2.11E-07	1.043903506	0.414	0.345
974	ENSDARG00000044092	atp5if1b	ATP synthase inhibitory factor subunit 1b	0.005340038	2.15E-07	0.32008438	0.392	0.797
975	ENSDARG00000022509	cox4i2	cytochrome c oxidase subunit 4I2	0.005440643	2.19E-07	0.518069376	0.127	0.051
976	ENSDARG00000043257	ckbb	creatine kinase, brain b	0.005463857	2.20E-07	1.005024744	0.392	0.309
977	ENSDARG00000030440	rsrp1	arginine/serine-rich protein 1	0.005498389	2.21E-07	0.327485862	0.198	0.442
978	ENSDARG00000070922	cnbpb	CCHC-type zinc finger, nucleic acid binding protein b	0.00585422	2.36E-07	0.32200761	0.367	0.761
979	ENSDARG00000089441	si:ch211-105c13.3	si:ch211-105c13.3	0.005855652	2.36E-07	-0.276966939	0.198	0.394
980	ENSDARG00000043457	gapdh	glyceraldehyde-3-phosphate dehydrogenase	0.006300347	2.54E-07	-0.617824711	0.464	0.676
981	ENSDARG00000008305	hand2	heart and neural crest derivatives expressed 2	0.00633034	2.55E-07	-0.281390828	0	0.102
982	ENSDARG00000029818	srsf5a	serine and arginine rich splicing factor 5a	0.006530934	2.63E-07	0.3513717	0.397	0.836
983	ENSDARG00000093628	s100a11	S100 calcium binding protein A11	0.007147242	2.88E-07	-1.770572212	0.017	0.133
984	ENSDARG00000012405	col1a1a	collagen, type I, alpha 1a	0.007446092	3.00E-07	-0.883604548	0.127	0.3
985	ENSDARG00000040534	epcam	epithelial cell adhesion molecule	0.007457559	3.00E-07	-0.541856879	0.489	0.715
986	ENSDARG00000012366	fbp2	fructose-1,6-bisphosphatase 2	0.007674938	3.09E-07	-1.353232053	0.025	0.146
987	ENSDARG00000058389	ccl19a.1	chemokine (C-C motif) ligand 19a, tandem duplicate 1	0.009414168	3.79E-07	-0.265115265	0.025	0.146
988	ENSDARG00000052578	c6ast4	six-cysteine containing astacin protease 4	0.009451388	3.81E-07	-0.417340984	0.076	0.229
989	ENSDARG00000098700	il1b	interleukin 1, beta	0.009682777	3.90E-07	-0.608777104	0.013	0.12
990	ENSDARG00000054804	anp32e	acidic (leucine-rich) nuclear phosphoprotein 32 family, member E	0.009874974	3.98E-07	0.262019284	0.143	0.343
991	ENSDARG00000069521	vps29	VPS29 retromer complex component	0.010021175	4.04E-07	0.339942968	0.19	0.423
992	ENSDARG00000069503	cldnh	claudin h	0.010204256	4.11E-07	-0.755035274	0.046	0.175
993	ENSDARG00000045408	tagln	transgelin	0.011561118	4.66E-07	-0.958925417	0.097	0.259
994	ENSDARG00000102748	CABZ01074745.1	deoxyuridine 5'-triphosphate nucleotidohydrolase-like [Source:NCBI gene;Acc:110438480]	0.012151526	4.89E-07	-0.266058772	0.034	0.154
995	ENSDARG00000103342	wu:fa56d06	wu:fa56d06	0.013311867	5.36E-07	-0.305387524	0.008	0.112
996	ENSDARG00000041339	zgc:92380	zgc:92380	0.013840971	5.57E-07	0.90850006	0.257	0.163
997	ENSDARG00000058557	il11b	interleukin 11b	0.013925505	5.61E-07	-0.316842876	0.004	0.104
998	ENSDARG00000022615	si:ch211-241e1.3	si:ch211-241e1.3	0.013957813	5.62E-07	-0.401407332	0.017	0.126
999	ENSDARG00000091669	bicdl2l	bicaudal-D-related protein 2-like	0.014468946	5.83E-07	0.725273154	0.127	0.054
1000	ENSDARG00000055009	col4a1	collagen, type IV, alpha 1	0.014736673	5.93E-07	-0.356631903	0.055	0.183
1001	ENSDARG00000038123	myl9a	myosin, light chain 9a, regulatory	0.0156816	6.31E-07	-0.741208827	0.034	0.153
1002	ENSDARG00000087636	hmgn6	high mobility group nucleosome binding domain 6	0.015883127	6.40E-07	0.279668939	0.329	0.678
1003	ENSDARG00000073742	prss59.2	serine protease 59, tandem duplicate 2	0.02019165	8.13E-07	-1.211579864	0.371	0.75
1004	ENSDARG00000090369	zgc:86896	zgc:86896	0.020669678	8.32E-07	0.780298826	0.131	0.058
1005	ENSDARG00000039980	ppt1	palmitoyl-protein thioesterase 1 (ceroid-lipofuscinosis, neuronal 1, infantile)	0.021823958	8.79E-07	0.439668069	0.215	0.463
1006	ENSDARG00000069090	atp6v0d1	ATPase H+ transporting V0 subunit d1	0.021971708	8.85E-07	0.270041325	0.127	0.313
1007	ENSDARG00000058656	desma	desmin a	0.022860071	9.21E-07	0.528645276	0.131	0.056
1008	ENSDARG00000089382	zgc:158463	zgc:158463	0.02385346	9.61E-07	0.750533	0.35	0.691
1009	ENSDARG00000018524	midn	midnolin	0.023955092	9.65E-07	0.372379217	0.262	0.543
1010	ENSDARG00000068257	kcne4	potassium voltage-gated channel, Isk-related family, member 4	0.024850338	1.00E-06	-0.559484976	0.008	0.108
1011	ENSDARG00000077533	eif3f	eukaryotic translation initiation factor 3, subunit F	0.025047869	1.01E-06	0.52303864	0.688	0.968
1012	ENSDARG00000076386	epdl1	ependymin-like 1	0.025456116	1.03E-06	0.881868551	0.384	0.312
1013	ENSDARG00000093124	scpp8	secretory calcium-binding phosphoprotein 8	0.02627885	1.06E-06	-1.09313639	0.017	0.123
1014	ENSDARG00000090444	ponzr1	plac8 onzin related protein 1	0.026786309	1.08E-06	-0.302781993	0.084	0.228
1015	ENSDARG00000039832	gsta.2	glutathione S-transferase, alpha tandem duplicate 2	0.027712364	1.12E-06	-0.268010937	0.013	0.114
1016	ENSDARG00000019360	sec23b	SEC23 homolog B, coat complex II component	0.02853618	1.15E-06	0.531379917	0.135	0.33
1017	ENSDARG00000001452	adam8a	ADAM metallopeptidase domain 8a	0.030619702	1.23E-06	-0.267139787	0.034	0.147
1018	ENSDARG00000011934	gyg1a	glycogenin 1a	0.033680695	1.36E-06	0.411859717	0.152	0.352
1019	ENSDARG00000015495	klf3	Kruppel-like factor 3 (basic)	0.037677085	1.52E-06	0.340007446	0.105	0.274
1020	ENSDARG00000033161	sst1.2	somatostatin 1, tandem duplicate 2	0.040844922	1.64E-06	-2.023825297	0.013	0.112
1021	ENSDARG00000021257	eif3d	eukaryotic translation initiation factor 3, subunit D	0.040875965	1.65E-06	0.417437648	0.397	0.793
1022	ENSDARG00000046030	zgc:110339	zgc:110339	0.046457089	1.87E-06	0.439262173	0.236	0.491
1023	ENSDARG00000054272	caprin1b	cell cycle associated protein 1b	0.049241792	1.98E-06	0.662894927	0.257	0.535
1024	ENSDARG00000074613	si:ch211-240l19.6	si:ch211-240l19.6	0.049443988	1.99E-06	-0.452823431	0.013	0.111
1025	ENSDARG00000093549	selenop	selenoprotein P	0.07106792	2.86E-06	0.271052145	0.236	0.481
1026	ENSDARG00000013856	amy2a	amylase alpha 2A	0.073425197	2.96E-06	-0.284564816	0.055	0.181
1027	ENSDARG00000030694	atp6v1e1b	ATPase H+ transporting V1 subunit E1b	0.073877769	2.97E-06	0.353193011	0.211	0.445
1028	ENSDARG00000055064	prdx5	peroxiredoxin 5	0.081758183	3.29E-06	0.426330949	0.266	0.548
1029	ENSDARG00000020708	mdkb	midkine b	0.08477013	3.41E-06	0.626825939	0.257	0.161
1030	ENSDARG00000102299	cxcl8b.1	chemokine (C-X-C motif) ligand 8b, duplicate 1	0.101696212	4.10E-06	-1.211490394	0.013	0.105
1031	ENSDARG00000013732	vta1	vesicle (multivesicular body) trafficking 1	0.114215306	4.60E-06	0.262326614	0.101	0.254
1032	ENSDARG00000098852	smdt1b	single-pass membrane protein with aspartate-rich tail 1b	0.114275801	4.60E-06	0.36111334	0.089	0.236
1033	ENSDARG00000017445	eif3i	eukaryotic translation initiation factor 3, subunit I	0.120815451	4.86E-06	0.604438337	0.371	0.774
1034	ENSDARG00000055504	si:ch211-212k18.7	si:ch211-212k18.7	0.124308039	5.01E-06	0.527234528	0.19	0.418
1035	ENSDARG00000089413	mbpb	myelin basic protein b	0.145869399	5.87E-06	0.333372265	0.11	0.263
1036	ENSDARG00000016280	eif1ad	eukaryotic translation initiation factor 1A domain containing	0.150908973	6.08E-06	0.347534435	0.089	0.236
1037	ENSDARG00000015524	prps1a	phosphoribosyl pyrophosphate synthetase 1A	0.155602499	6.27E-06	0.385256953	0.148	0.332
1038	ENSDARG00000077777	tmsb4x	thymosin beta 4 X-linked	0.173926026	7.00E-06	-0.665476525	0.907	0.98
1039	ENSDARG00000074242	serbp1a	SERPINE1 mRNA binding protein 1a	0.207399591	8.35E-06	0.50994743	0.7	0.967
1040	ENSDARG00000019353	sparc	secreted protein, acidic, cysteine-rich (osteonectin)	0.210962522	8.49E-06	0.292222482	0.498	0.44
1041	ENSDARG00000027984	gstz1	glutathione S-transferase zeta 1	0.214593022	8.64E-06	0.324192774	0.16	0.343
1042	ENSDARG00000079589	si:dkeyp-73d8.6	si:dkeyp-73d8.6	0.21561631	8.68E-06	-0.336437743	0.013	0.101
1043	ENSDARG00000039499	soul2	heme-binding protein soul2	0.216355207	8.71E-06	0.798484481	0.16	0.086
1044	ENSDARG00000055120	ctsba	cathepsin Ba	0.231407638	9.32E-06	0.364382128	0.27	0.547
1045	ENSDARG00000010238	rbm22	RNA binding motif protein 22	0.248444519	1.00E-05	0.282047914	0.118	0.276
1046	ENSDARG00000020609	snap25a	synaptosome associated protein 25a	0.306911305	1.24E-05	0.521137994	0.101	0.043
1047	ENSDARG00000035519	histh1l	histone H1 like	0.345493479	1.39E-05	0.308136832	0.684	0.807
1048	ENSDARG00000016477	eif4a2	eukaryotic translation initiation factor 4A, isoform 2	0.349739853	1.41E-05	0.269692812	0.089	0.225
1049	ENSDARG00000021442	cdh11	cadherin 11, type 2, OB-cadherin (osteoblast)	0.434946368	1.75E-05	0.432920134	0.122	0.057
1050	ENSDARG00000043442	zgc:153665	zgc:153665	0.444642929	1.79E-05	-0.298829285	0.042	0.144
1051	ENSDARG00000101216	meaf6	MYST/Esa1-associated factor 6	0.445877599	1.80E-05	0.34623742	0.148	0.321
1052	ENSDARG00000029075	pfkfb4b	6-phosphofructo-2-kinase/fructose-2,6-biphosphatase 4b	0.450249392	1.81E-05	0.757779317	0.16	0.089
1053	ENSDARG00000033138	lyrm2	LYR motif containing 2	0.459942507	1.85E-05	0.331440344	0.101	0.25
1054	ENSDARG00000087897	h2afy2	H2A histone family, member Y2 [Source:ZFIN;Acc:ZDB-GENE-050913-114]	0.475465187	1.91E-05	0.348104704	0.198	0.404
1055	ENSDARG00000100635	chia.1	chitinase, acidic.1	0.526018795	2.12E-05	-0.399420817	0.021	0.109
1056	ENSDARG00000090697	eif3ea	eukaryotic translation initiation factor 3, subunit E, a	0.541531323	2.18E-05	0.410636583	0.443	0.867
1057	ENSDARG00000003032	eif4a1b	eukaryotic translation initiation factor 4A1B	0.689676254	2.78E-05	0.492369869	0.418	0.813
1058	ENSDARG00000058203	smc1al	structural maintenance of chromosomes 1A, like	0.69083602	2.78E-05	0.269632792	0.118	0.266
1059	ENSDARG00000104721	si:dkey-203a12.9	si:dkey-203a12.9	0.737603911	2.97E-05	-0.852099507	0.021	0.107
1060	ENSDARG00000091813	si:dkey-21a6.5	si:dkey-21a6.5	0.749430963	3.02E-05	0.458466746	0.127	0.064
1061	ENSDARG00000035809	col1a1b	collagen, type I, alpha 1b	0.815806785	3.29E-05	-0.250799028	0.127	0.264
1062	ENSDARG00000068996	hist2h2l	histone 2, H2, like	0.843300429	3.40E-05	0.405755633	0.19	0.383
1063	ENSDARG00000015201	pcmt	protein-L-isoaspartate (D-aspartate) O-methyltransferase	0.898513568	3.62E-05	0.329578149	0.089	0.221
1064	ENSDARG00000018898	zfand5a	zinc finger, AN1-type domain 5a	0.925215855	3.73E-05	0.529623677	0.245	0.497
1065	ENSDARG00000059908	si:ch211-217k17.7	si:ch211-217k17.7	0.938709609	3.78E-05	0.437529328	0.198	0.4
1066	ENSDARG00000093022	selenoh	selenoprotein H	0.98039212	3.95E-05	0.40107448	0.181	0.372
1067	ENSDARG00000054916	eif4ebp3	eukaryotic translation initiation factor 4E binding protein 3	1	0.00092794	1.120544357	0.295	0.267
1068	ENSDARG00000021811	calm3a	calmodulin 3a (phosphorylase kinase, delta)	1	0.000180095	1.109574901	0.405	0.42
1069	ENSDARG00000092033	si:dkey-239h2.3	si:dkey-239h2.3	1	0.000888559	1.106442305	0.283	0.251
1070	ENSDARG00000057437	apodb	apolipoprotein Db	1	0.000137653	1.089721468	0.215	0.14
1071	ENSDARG00000100452	nop53	NOP53 ribosome biogenesis factor	1	0.002012463	0.991052049	0.54	0.745
1072	ENSDARG00000021366	fbp1a	fructose-1,6-bisphosphatase 1a	1	0.000115698	0.97520329	0.232	0.17
1073	ENSDARG00000036588	mhc1zba	major histocompatibility complex class I ZBA	1	0.527111524	0.937321452	0.27	0.325
1074	ENSDARG00000055868	rsl1d1	ribosomal L1 domain containing 1	1	0.870017822	0.935699217	0.308	0.435
1075	ENSDARG00000042933	bloc1s6	biogenesis of lysosomal organelles complex-1, subunit 6, pallidin	1	7.38E-05	0.930211723	0.312	0.262
1076	ENSDARG00000063626	ddx21	DEAD (Asp-Glu-Ala-Asp) box helicase 21	1	0.472143838	0.923463751	0.405	0.663
1077	ENSDARG00000043154	ucp2	uncoupling protein 2	1	0.012773147	0.912276017	0.473	0.614
1078	ENSDARG00000008502	pno1	partner of NOB1 homolog	1	0.744884738	0.907350516	0.401	0.593
1079	ENSDARG00000086842	dap1b	death associated protein 1b	1	0.013382374	0.887868661	0.511	0.687
1080	ENSDARG00000099195	ier2a	immediate early response 2a	1	0.766247789	0.876008041	0.241	0.321
1081	ENSDARG00000058094	ciarta	circadian associated repressor of transcription a	1	0.294811393	0.871795098	0.236	0.339
1082	ENSDARG00000043102	lxn	latexin	1	0.089951598	0.85575302	0.397	0.506
1083	ENSDARG00000019644	ldhba	lactate dehydrogenase Ba	1	0.579711493	0.807411057	0.392	0.613
1084	ENSDARG00000016889	eif3g	eukaryotic translation initiation factor 3, subunit G	1	0.338265772	0.785879295	0.468	0.798
1085	ENSDARG00000034677	scel	sciellin	1	0.000291593	0.766705688	0.228	0.166
1086	ENSDARG00000041607	eif4ebp3l	eukaryotic translation initiation factor 4E binding protein 3, like	1	0.246863018	0.760126484	0.308	0.456
1087	ENSDARG00000041691	bhlhe41	basic helix-loop-helix family, member e41	1	0.000833417	0.757349034	0.203	0.147
1088	ENSDARG00000045979	zgc:153704	zgc:153704	1	8.39E-05	0.75423242	0.143	0.08
1089	ENSDARG00000004621	gpm6ab	glycoprotein M6Ab	1	0.000152345	0.74882392	0.118	0.062
1090	ENSDARG00000013931	eif3m	eukaryotic translation initiation factor 3, subunit M	1	0.114483451	0.73707831	0.574	0.892
1091	ENSDARG00000004948	bccip	BRCA2 and CDKN1A interacting protein	1	0.002214829	0.736028819	0.266	0.495
1092	ENSDARG00000100003	glulb	glutamate-ammonia ligase (glutamine synthase) b	1	0.192320695	0.729864471	0.342	0.403
1093	ENSDARG00000038076	romo1	reactive oxygen species modulator 1	1	0.025998346	0.726458475	0.603	0.925
1094	ENSDARG00000024195	znf395b	zinc finger protein 395b	1	0.000845294	0.703338071	0.122	0.072
1095	ENSDARG00000087697	lpl	lipoprotein lipase	1	0.310569297	0.698310791	0.139	0.189
1096	ENSDARG00000103919	si:ch73-1a9.3	si:ch73-1a9.3	1	5.36E-05	0.698286984	0.599	0.75
1097	ENSDARG00000055283	id2a	inhibitor of DNA binding 2a	1	0.024766834	0.693239475	0.287	0.489
1098	ENSDARG00000053097	hsf2	heat shock transcription factor 2	1	0.096260486	0.690869029	0.169	0.15
1099	ENSDARG00000058005	hgd	homogentisate 1,2-dioxygenase	1	0.812007938	0.688850131	0.169	0.19
1100	ENSDARG00000087303	cebpd	CCAAT enhancer binding protein delta	1	0.254482639	0.685221192	0.342	0.523
1101	ENSDARG00000013771	ctss2.2	cathepsin S, ortholog 2, tandem duplicate 2	1	0.000594983	0.681004948	0.114	0.063
1102	ENSDARG00000033539	paics	phosphoribosylaminoimidazole carboxylase, phosphoribosylaminoimidazole succinocarboxamide synthetase	1	0.257030624	0.67952594	0.152	0.145
1103	ENSDARG00000040076	pycard	PYD and CARD domain containing	1	0.058865237	0.674865697	0.143	0.227
1104	ENSDARG00000029443	zgc:92242	zgc:92242	1	0.965255134	0.674638199	0.181	0.211
1105	ENSDARG00000017673	nova2	NOVA alternative splicing regulator 2	1	0.025738003	0.672060022	0.118	0.085
1106	ENSDARG00000104458	rnasekb	ribonuclease, RNase K b	1	0.860015509	0.653950911	0.139	0.153
1107	ENSDARG00000018961	gtpbp4	GTP binding protein 4	1	0.076565523	0.651512478	0.397	0.677
1108	ENSDARG00000013087	ndrg3a	ndrg family member 3a	1	0.265329157	0.649359933	0.156	0.22
1109	ENSDARG00000059057	atpv0e2	ATPase H+ transporting V0 subunit e2	1	0.000241295	0.643472376	0.105	0.054
1110	ENSDARG00000097057	fxyd6l	FXYD domain containing ion transport regulator 6 like	1	0.083071241	0.643157113	0.257	0.255
1111	ENSDARG00000007098	itm2ba	integral membrane protein 2Ba	1	0.000446242	0.642376083	0.321	0.588
1112	ENSDARG00000021372	tob1b	transducer of ERBB2, 1b	1	0.005902244	0.641527394	0.321	0.575
1113	ENSDARG00000016143	xiap	X-linked inhibitor of apoptosis	1	0.464904148	0.632730427	0.131	0.169
1114	ENSDARG00000039211	zgc:77439	zgc:77439	1	0.130901991	0.632056092	0.135	0.2
1115	ENSDARG00000015887	b2ml	beta-2-microglobulin, like	1	0.002819139	0.631942445	0.338	0.605
1116	ENSDARG00000079745	si:ch211-166a6.5	si:ch211-166a6.5	1	0.72006085	0.631588366	0.152	0.184
1117	ENSDARG00000070426	chac1	ChaC, cation transport regulator homolog 1 (E. coli)	1	0.267000322	0.630088145	0.485	0.658
1118	ENSDARG00000013430	bhmt	betaine-homocysteine methyltransferase	1	0.002635305	0.62215281	0.414	0.378
1119	ENSDARG00000068214	ccni	cyclin I	1	0.78001868	0.619398854	0.485	0.784
1120	ENSDARG00000074667	akt1s1	AKT1 substrate 1 (proline-rich)	1	0.746466948	0.615576506	0.152	0.185
1121	ENSDARG00000012244	ube2e3	ubiquitin-conjugating enzyme E2E 3 (UBC4/5 homolog, yeast)	1	0.013276599	0.61486969	0.245	0.411
1122	ENSDARG00000036577	atp6v0cb	ATPase H+ transporting V0 subunit cb	1	0.00046236	0.613516662	0.177	0.116
1123	ENSDARG00000008363	mcl1b	MCL1 apoptosis regulator, BCL2 family member b	1	0.011478017	0.611412147	0.405	0.723
1124	ENSDARG00000033614	rasgef1ba	RasGEF domain family, member 1Ba	1	0.271015656	0.586822655	0.173	0.241
1125	ENSDARG00000009106	serinc1	serine incorporator 1	1	0.678229259	0.584579083	0.219	0.279
1126	ENSDARG00000004588	sox4a	SRY-box transcription factor 4a	1	0.738838995	0.582547348	0.173	0.207
1127	ENSDARG00000075831	slc7a8a	solute carrier family 7 member 8a	1	0.105091666	0.581427465	0.122	0.1
1128	ENSDARG00000029688	hsp70.1	heat shock cognate 70-kd protein, tandem duplicate 1	1	0.901430124	0.581084622	0.207	0.239
1129	ENSDARG00000035256	eef2l2	eukaryotic translation elongation factor 2, like 2	1	0.026210894	0.570298156	0.135	0.099
1130	ENSDARG00000105223	pmp22a	peripheral myelin protein 22a	1	0.854052943	0.565140418	0.215	0.262
1131	ENSDARG00000002758	dedd1	death effector domain-containing 1	1	0.164077184	0.564098842	0.165	0.238
1132	ENSDARG00000024746	hsp90aa1.2	heat shock protein 90, alpha (cytosolic), class A member 1, tandem duplicate 2	1	0.063508105	0.563257313	0.245	0.362
1133	ENSDARG00000031164	tuba8l2	tubulin, alpha 8 like 2	1	0.000424315	0.562776641	0.274	0.53
1134	ENSDARG00000092283	cxl34b.11	CX chemokine ligand 34b, duplicate 11	1	0.000234797	0.557293451	0.135	0.075
1135	ENSDARG00000034836	si:dkey-222n6.2	si:dkey-222n6.2	1	0.008518209	0.554913889	0.101	0.063
1136	ENSDARG00000008310	ip6k2a	inositol hexakisphosphate kinase 2a	1	0.770990977	0.551248642	0.127	0.134
1137	ENSDARG00000052082	gabarapb	GABA(A) receptor-associated protein b	1	0.203579659	0.550958986	0.456	0.806
1138	ENSDARG00000010266	igf2bp3	insulin-like growth factor 2 mRNA binding protein 3	1	0.010930634	0.548595462	0.139	0.243
1139	ENSDARG00000100446	si:ch211-286o17.1	si:ch211-286o17.1	1	0.413434049	0.544985074	0.118	0.111
1140	ENSDARG00000027200	gabarapl2	GABA(A) receptor-associated protein like 2	1	0.136749238	0.544340547	0.173	0.253
1141	ENSDARG00000090872	si:dkey-276j7.1	si:dkey-276j7.1	1	0.762651792	0.543916702	0.143	0.153
1142	ENSDARG00000088439	gm2a	GM2 ganglioside activator	1	0.175811501	0.53553977	0.135	0.119
1143	ENSDARG00000102332	spint1a	serine peptidase inhibitor, Kunitz type 1 a	1	0.937899442	0.531914378	0.101	0.114
1144	ENSDARG00000059054	pdk2b	pyruvate dehydrogenase kinase, isozyme 2b	1	0.450232582	0.530433692	0.122	0.157
1145	ENSDARG00000092362	hsp70.2	heat shock cognate 70-kd protein, tandem duplicate 2	1	0.000694989	0.524754931	0.422	0.401
1146	ENSDARG00000061338	ddx6	DEAD (Asp-Glu-Ala-Asp) box helicase 6	1	0.000453563	0.520973009	0.194	0.371
1147	ENSDARG00000077473	mych	myelocytomatosis oncogene homolog	1	0.000645633	0.520479771	0.139	0.278
1148	ENSDARG00000028618	krt18b	keratin 18b	1	0.077617627	0.516458727	0.262	0.247
1149	ENSDARG00000008292	eif2s3	eukaryotic translation initiation factor 2, subunit 3 gamma	1	0.015136044	0.515867809	0.464	0.844
1150	ENSDARG00000069279	elovl7a	ELOVL fatty acid elongase 7a	1	0.212410851	0.515044194	0.105	0.09
1151	ENSDARG00000019033	tmem59	transmembrane protein 59	1	0.004671647	0.514206634	0.148	0.262
1152	ENSDARG00000078619	pnp5a	purine nucleoside phosphorylase 5a	1	0.001604765	0.510341123	0.241	0.438
1153	ENSDARG00000101135	si:dkey-85k7.7	si:dkey-85k7.7	1	0.106211477	0.509834183	0.131	0.196
1154	ENSDARG00000090634	smim29	small integral membrane protein 29	1	0.693184596	0.509831024	0.148	0.182
1155	ENSDARG00000094300	nupr1a	nuclear protein 1a	1	0.254767923	0.509454092	0.219	0.309
1156	ENSDARG00000001057	bysl	bystin-like	1	0.000233364	0.506010511	0.152	0.305
1157	ENSDARG00000022650	cyp2ad3	cytochrome P450, family 2, subfamily AD, polypeptide 3	1	0.943203302	0.503809994	0.139	0.155
1158	ENSDARG00000035329	capns1a	calpain, small subunit 1 a	1	0.069646682	0.497406218	0.367	0.575
1159	ENSDARG00000042018	fhl2a	four and a half LIM domains 2a	1	0.018951051	0.493444385	0.139	0.101
1160	ENSDARG00000079175	si:ch211-79k12.1	si:ch211-79k12.1	1	0.591875484	0.491571795	0.084	0.103
1161	ENSDARG00000017891	tcp1	t-complex 1	1	4.44E-05	0.490735947	0.186	0.376
1162	ENSDARG00000056725	hmgb3a	high mobility group box 3a	1	0.989291886	0.488529719	0.308	0.39
1163	ENSDARG00000027611	cavin2a	caveolae associated protein 2a	1	0.389881064	0.487795258	0.084	0.112
1164	ENSDARG00000006370	atp6v1h	ATPase H+ transporting V1 subunit H	1	0.082766257	0.487782338	0.148	0.22
1165	ENSDARG00000055115	dtnbp1a	dystrobrevin binding protein 1a	1	0.227832538	0.486602725	0.114	0.099
1166	ENSDARG00000076891	rfxap	regulatory factor X-associated protein	1	0.933742648	0.47538914	0.101	0.109
1167	ENSDARG00000043371	mdh2	malate dehydrogenase 2, NAD (mitochondrial)	1	0.017501503	0.474937061	0.46	0.82
1168	ENSDARG00000055719	ino80c	INO80 complex subunit C	1	0.015707252	0.473024656	0.089	0.161
1169	ENSDARG00000102572	si:ch211-260e23.9	si:ch211-260e23.9	1	0.124551997	0.471762722	0.122	0.099
1170	ENSDARG00000089877	si:dkeyp-75h12.5	si:dkeyp-75h12.5	1	0.443242777	0.471017171	0.114	0.107
1171	ENSDARG00000008947	rtf1	RTF1 homolog, Paf1/RNA polymerase II complex component	1	0.016353944	0.470792925	0.152	0.25
1172	ENSDARG00000094695	si:dkey-204f11.64	si:dkey-204f11.64	1	0.003937177	0.469853923	0.198	0.342
1173	ENSDARG00000069630	tat	tyrosine aminotransferase	1	0.691234746	0.469842867	0.122	0.147
1174	ENSDARG00000045019	aamp	angio-associated, migratory cell protein	1	0.000113064	0.466143107	0.127	0.27
1175	ENSDARG00000039150	lgmn	legumain	1	0.963018533	0.464812398	0.211	0.251
1176	ENSDARG00000003820	nr1d2a	nuclear receptor subfamily 1, group D, member 2a	1	0.61022002	0.45651973	0.114	0.139
1177	ENSDARG00000074390	tmem176l.4	transmembrane protein 176l.4	1	0.475434376	0.454447076	0.194	0.201
1178	ENSDARG00000062590	pleca	plectin a	1	0.001728184	0.453589736	0.16	0.291
1179	ENSDARG00000071673	ctdspla	CTD (carboxy-terminal domain, RNA polymerase II, polypeptide A) small phosphatase-like a	1	0.10147213	0.453475303	0.101	0.078
1180	ENSDARG00000051956	isca1	iron-sulfur cluster assembly 1	1	0.780155064	0.452287845	0.122	0.141
1181	ENSDARG00000076120	foxp4	forkhead box P4	1	0.00268765	0.451588991	0.232	0.403
1182	ENSDARG00000012777	nucks1b	nuclear casein kinase and cyclin-dependent kinase substrate 1b	1	0.047736151	0.447809052	0.122	0.193
1183	ENSDARG00000089645	si:ch1073-406l10.2	si:ch1073-406l10.2	1	0.748346762	0.444522807	0.105	0.108
1184	ENSDARG00000055046	ponzr5	plac8 onzin related protein 5	1	5.31E-05	0.443569819	0.173	0.096
1185	ENSDARG00000100826	hif1al	hypoxia inducible factor 1 subunit alpha, like	1	0.00047611	0.437075925	0.19	0.356
1186	ENSDARG00000058454	dynll1	dynein, light chain, LC8-type 1	1	0.086919149	0.43118478	0.338	0.524
1187	ENSDARG00000093313	ubb	ubiquitin B	1	0.002475579	0.428321187	0.38	0.679
1188	ENSDARG00000035136	selenow1	selenoprotein W, 1	1	0.004099033	0.426094581	0.439	0.791
1189	ENSDARG00000038731	slc25a36a	solute carrier family 25 member 36a	1	0.223000693	0.423193748	0.08	0.114
1190	ENSDARG00000070721	vdrb	vitamin D receptor b	1	0.002314795	0.423149536	0.127	0.238
1191	ENSDARG00000004034	arhgdig	Rho GDP dissociation inhibitor (GDI) gamma	1	0.004640497	0.418834989	0.19	0.325
1192	ENSDARG00000099306	zgc:175088	zgc:175088	1	0.028907991	0.417158217	0.165	0.261
1193	ENSDARG00000029905	phyhd1	phytanoyl-CoA dioxygenase domain containing 1	1	0.067750985	0.417023759	0.139	0.212
1194	ENSDARG00000100719	uraha	urate (5-hydroxyiso-) hydrolase a	1	0.117647413	0.416821378	0.135	0.192
1195	ENSDARG00000071658	ywhag2	3-monooxygenase/tryptophan 5-monooxygenase activation protein, gamma polypeptide 2	1	0.210538053	0.413788104	0.11	0.153
1196	ENSDARG00000062248	ptpn21	protein tyrosine phosphatase non-receptor type 21	1	0.896863652	0.412835694	0.105	0.113
1197	ENSDARG00000068995	h2afx1	H2A histone family member X1 [Source:ZFIN;Acc:ZDB-GENE-041010-42]	1	0.017649424	0.404239214	0.439	0.772
1198	ENSDARG00000034409	pik3r3b	phosphoinositide-3-kinase, regulatory subunit 3b (gamma)	1	0.107431899	0.403032059	0.084	0.129
1199	ENSDARG00000039677	dsc2l	desmocollin 2 like	1	0.000324045	0.402472249	0.101	0.222
1200	ENSDARG00000027916	fntb	farnesyltransferase, CAAX box, beta	1	0.074081518	0.397847997	0.076	0.123
1201	ENSDARG00000077664	zgc:110239	zgc:110239	1	0.159424131	0.395673016	0.127	0.184
1202	ENSDARG00000043009	fam43a	family with sequence similarity 43 member A	1	0.324499258	0.385789824	0.105	0.094
1203	ENSDARG00000061242	tuft1a	tuftelin 1a	1	0.000727241	0.385361629	0.101	0.212
1204	ENSDARG00000037860	cox6b2	cytochrome c oxidase subunit 6B2	1	0.059472872	0.380568598	0.603	0.961
1205	ENSDARG00000032405	ckap4	cytoskeleton associated protein 4	1	0.001526359	0.379645297	0.165	0.299
1206	ENSDARG00000100562	CABZ01080702.1	SYNDECAN 3	1	0.769768722	0.378847989	0.101	0.103
1207	ENSDARG00000098361	nudcd3	NudC domain containing 3	1	0.003508526	0.377817837	0.093	0.181
1208	ENSDARG00000008370	csnk1da	casein kinase 1, delta a	1	4.59E-05	0.374764966	0.118	0.262
1209	ENSDARG00000075542	zfhx4	zinc finger homeobox 4	1	0.925871199	0.374404997	0.097	0.102
1210	ENSDARG00000087093	si:ch211-157c3.4	si:ch211-157c3.4	1	0.058049101	0.374105406	0.173	0.138
1211	ENSDARG00000101127	map1lc3b	microtubule-associated protein 1 light chain 3 beta	1	0.000198123	0.374063704	0.186	0.355
1212	ENSDARG00000101043	ppl	periplakin	1	0.00015642	0.373656767	0.131	0.277
1213	ENSDARG00000078042	il10rb	interleukin 10 receptor, beta	1	0.351196108	0.372419882	0.097	0.128
1214	ENSDARG00000042133	si:dkey-51e6.1	si:dkey-51e6.1	1	0.006658278	0.371478174	0.084	0.162
1215	ENSDARG00000100129	brd3b	bromodomain containing 3b	1	0.03372011	0.371008541	0.089	0.149
1216	ENSDARG00000002131	celf2	cugbp, Elav-like family member 2	1	0.060129744	0.369114197	0.11	0.081
1217	ENSDARG00000021702	pdcd4a	programmed cell death 4a	1	0.000232955	0.365125302	0.084	0.195
1218	ENSDARG00000105117	sdad1	SDA1 domain containing 1	1	5.90E-05	0.364308209	0.084	0.208
1219	ENSDARG00000021550	rad23b	RAD23 homolog B, nucleotide excision repair protein	1	0.001489592	0.363370609	0.11	0.218
1220	ENSDARG00000033609	map1lc3a	microtubule-associated protein 1 light chain 3 alpha	1	0.000543453	0.363051361	0.177	0.335
1221	ENSDARG00000103271	pla2g15	phospholipase A2, group XV	1	0.015156556	0.362269157	0.135	0.224
1222	ENSDARG00000079848	gmps	guanine monophosphate synthase	1	0.232444417	0.360067242	0.114	0.158
1223	ENSDARG00000035596	ISCU (1 of many)	si:ch211-191d15.2 [Source:ZFIN;Acc:ZDB-GENE-040724-113]	1	5.69E-05	0.356443801	0.181	0.365
1224	ENSDARG00000034616	mlf2	myeloid leukemia factor 2	1	0.001237746	0.356374397	0.105	0.208
1225	ENSDARG00000035835	eef2k	eukaryotic elongation factor 2 kinase	1	0.29588747	0.353726448	0.08	0.109
1226	ENSDARG00000069100	aldh9a1a.1	aldehyde dehydrogenase 9 family, member A1a, tandem duplicate 1	1	0.005906753	0.352057836	0.397	0.675
1227	ENSDARG00000015709	hsd17b12a	hydroxysteroid (17-beta) dehydrogenase 12a	1	0.000107628	0.350736893	0.105	0.235
1228	ENSDARG00000033170	sult2st1	sulfotransferase family 2, cytosolic sulfotransferase 1	1	0.043703458	0.350260207	0.068	0.119
1229	ENSDARG00000040059	gbp	glycogen synthase kinase binding protein	1	0.031629626	0.345974303	0.089	0.152
1230	ENSDARG00000031929	stard14	START domain containing 14	1	0.00051241	0.344821845	0.181	0.334
1231	ENSDARG00000038359	enosf1	enolase superfamily member 1	1	0.015787478	0.343064946	0.059	0.117
1232	ENSDARG00000014587	slc38a5b	solute carrier family 38 member 5b	1	5.31E-05	0.342759842	0.253	0.478
1233	ENSDARG00000004843	foxp1a	forkhead box P1a	1	0.010423814	0.342400933	0.097	0.177
1234	ENSDARG00000062003	myo5b	myosin VB	1	0.1708591	0.34061555	0.114	0.096
1235	ENSDARG00000010381	rnf2	ring finger protein 2	1	5.62E-05	0.337882523	0.089	0.215
1236	ENSDARG00000025428	socs3a	suppressor of cytokine signaling 3a	1	0.002549568	0.337583434	0.089	0.182
1237	ENSDARG00000069286	ndufaf2	NADH:ubiquinone oxidoreductase complex assembly factor 2	1	0.064698123	0.337287181	0.068	0.114
1238	ENSDARG00000104871	LEPROTL1	zgc:92045 [Source:ZFIN;Acc:ZDB-GENE-040718-86]	1	0.004880134	0.334237544	0.139	0.247
1239	ENSDARG00000001873	phgdh	phosphoglycerate dehydrogenase	1	0.815096946	0.333373391	0.122	0.14
1240	ENSDARG00000034187	calm1b	calmodulin 1b	1	0.008764008	0.33293962	0.148	0.254
1241	ENSDARG00000025326	myl12.2	myosin, light chain 12, genome duplicate 2	1	0.000627844	0.332756727	0.114	0.23
1242	ENSDARG00000102048	slc25a43	solute carrier family 25 member 43	1	0.017488133	0.332608957	0.076	0.14
1243	ENSDARG00000063095	ctsf	cathepsin F	1	0.000908383	0.331312233	0.156	0.296
1244	ENSDARG00000070573	mapk3	mitogen-activated protein kinase 3	1	0.008860119	0.330945098	0.059	0.122
1245	ENSDARG00000039931	slc25a33	solute carrier family 25 member 33	1	0.014502088	0.330932065	0.089	0.159
1246	ENSDARG00000036144	tssc4	tumor suppressing subtransferable candidate 4	1	0.00092521	0.327288002	0.063	0.15
1247	ENSDARG00000099960	elovl1a	ELOVL fatty acid elongase 1a	1	0.004156251	0.326350437	0.072	0.146
1248	ENSDARG00000031100	ivns1abpa	influenza virus NS1A binding protein a	1	0.000363075	0.325476801	0.135	0.27
1249	ENSDARG00000023967	atp6v1c1a	ATPase H+ transporting V1 subunit C1a	1	0.425517545	0.323532741	0.11	0.14
1250	ENSDARG00000099175	hmgb1a	high mobility group box 1a	1	0.000995901	0.32352851	0.35	0.645
1251	ENSDARG00000099203	atp1b2a	ATPase Na+/K+ transporting subunit beta 2a	1	0.011401962	0.323451354	0.072	0.138
1252	ENSDARG00000035719	arl5c	ADP-ribosylation factor-like 5C	1	0.068075168	0.322994717	0.076	0.124
1253	ENSDARG00000103845	zgc:55733	zgc:55733	1	0.013575296	0.322792219	0.105	0.183
1254	ENSDARG00000003169	magi1b	membrane associated guanylate kinase, WW and PDZ domain containing 1b	1	0.039779021	0.322045704	0.059	0.106
1255	ENSDARG00000068123	gkap1	G kinase anchoring protein 1	1	6.64E-05	0.31954938	0.11	0.242
1256	ENSDARG00000077967	si:ch211-140m22.7	si:ch211-140m22.7	1	0.000678938	0.3189001	0.059	0.147
1257	ENSDARG00000034643	fhl3a	four and a half LIM domains 3a	1	0.007574568	0.315300007	0.089	0.17
1258	ENSDARG00000057075	lamtor3	late endosomal/lysosomal adaptor, MAPK and MTOR activator 3	1	0.094830304	0.315019573	0.11	0.164
1259	ENSDARG00000063908	mt-co2	cytochrome c oxidase II, mitochondrial	1	0.868213569	0.311771647	0.958	0.999
1260	ENSDARG00000077870	taf9	TAF9 RNA polymerase II, TATA box binding protein (TBP)-associated factor	1	0.037401842	0.31171935	0.101	0.166
1261	ENSDARG00000040039	pttg1ipb	PTTG1 interacting protein b	1	0.455734183	0.309992323	0.114	0.107
1262	ENSDARG00000060316	cish	cytokine inducible SH2-containing protein	1	0.000127721	0.308420006	0.076	0.189
1263	ENSDARG00000020761	arrdc2	arrestin domain containing 2	1	0.000381178	0.307928219	0.139	0.274
1264	ENSDARG00000086826	sult6b1	sulfotransferase family, cytosolic, 6b, member 1	1	0.012928627	0.304783102	0.215	0.352
1265	ENSDARG00000099313	naga	N-acetylgalactosaminidase, alpha	1	0.005232909	0.304749243	0.118	0.213
1266	ENSDARG00000017219	pabpc1a	poly(A) binding protein, cytoplasmic 1a	1	0.52303707	0.304672368	0.624	0.971
1267	ENSDARG00000104069	rnf170	ring finger protein 170	1	0.001257884	0.304163481	0.08	0.173
1268	ENSDARG00000098832	fam168a	family with sequence similarity 168 member A	1	0.004135753	0.301225863	0.097	0.188
1269	ENSDARG00000104011	rps17	ribosomal protein S17	1	0.001490484	0.298342469	0.755	0.995
1270	ENSDARG00000038524	pik3r1	phosphoinositide-3-kinase, regulatory subunit 1 (alpha)	1	0.029364563	0.29784585	0.084	0.147
1271	ENSDARG00000079949	supt16h	SPT16 homolog, facilitates chromatin remodeling subunit	1	0.065724854	0.297225473	0.072	0.117
1272	ENSDARG00000100499	cpeb4b	cytoplasmic polyadenylation element binding protein 4b	1	0.000174152	0.295480047	0.076	0.184
1273	ENSDARG00000021140	pabpc1b	poly A binding protein, cytoplasmic 1 b	1	0.00039332	0.295015119	0.093	0.204
1274	ENSDARG00000007682	ppdpfa	pancreatic progenitor cell differentiation and proliferation factor a	1	0.001517396	0.294324402	0.143	0.263
1275	ENSDARG00000076847	tnrc6c1	trinucleotide repeat containing adaptor 6C1	1	0.001733495	0.293149907	0.122	0.232
1276	ENSDARG00000057698	ctsd	cathepsin D	1	0.000124664	0.288302928	0.291	0.55
1277	ENSDARG00000061543	ccdc85b	coiled-coil domain containing 85B	1	0.682408641	0.284860126	0.105	0.121
1278	ENSDARG00000000666	creg2	cellular repressor of E1A-stimulated genes 2	1	0.000101314	0.284033537	0.084	0.202
1279	ENSDARG00000101458	r3hdm1	R3H domain containing 1	1	0.002018351	0.283243223	0.051	0.124
1280	ENSDARG00000037291	dpf2l	D4, zinc and double PHD fingers family 2, like	1	0.033046102	0.279918259	0.055	0.102
1281	ENSDARG00000027154	tpd52l2a	tpd52 like 2a	1	0.001137558	0.279854324	0.093	0.19
1282	ENSDARG00000062532	washc2c	WASH complex subunit 2C	1	0.014002486	0.278981635	0.055	0.112
1283	ENSDARG00000040463	slc25a51b	solute carrier family 25 member 51b	1	0.041538085	0.278367493	0.068	0.118
1284	ENSDARG00000026531	alcama	activated leukocyte cell adhesion molecule a	1	0.003976497	0.276424421	0.084	0.168
1285	ENSDARG00000030479	hmgb1b	high mobility group box 1b	1	0.000317527	0.275996673	0.228	0.421
1286	ENSDARG00000006497	rtn1a	reticulon 1a	1	0.752077854	0.275777905	0.16	0.183
1287	ENSDARG00000054942	lgals2a	lectin, galactoside-binding, soluble, 2a	1	0.193321195	0.274763326	0.148	0.125
1288	ENSDARG00000099371	cygb1	cytoglobin 1	1	0.144959101	0.273885684	0.211	0.294
1289	ENSDARG00000041799	cx43	connexin 43	1	0.535280548	0.273776765	0.101	0.094
1290	ENSDARG00000008697	epas1a	endothelial PAS domain protein 1a	1	0.0001652	0.273673063	0.055	0.151
1291	ENSDARG00000063924	mt-cyb	cytochrome b, mitochondrial	1	0.361718855	0.272749514	0.789	0.997
1292	ENSDARG00000063218	ppm1la	protein phosphatase, Mg2+/Mn2+ dependent, 1La	1	0.039290533	0.270890542	0.105	0.073
1293	ENSDARG00000009779	mcl1a	MCL1 apoptosis regulator, BCL2 family member a	1	0.59213295	0.27058399	0.582	0.886
1294	ENSDARG00000061951	golgb1	golgin B1	1	0.000251321	0.270312561	0.076	0.181
1295	ENSDARG00000007836	ctsla	cathepsin La	1	0.153933241	0.269814263	0.54	0.852
1296	ENSDARG00000038306	tsc22d1	TSC22 domain family, member 1	1	0.01000194	0.269427531	0.127	0.216
1297	ENSDARG00000036102	ctdsp2	CTD (carboxy-terminal domain, RNA polymerase II, polypeptide A) small phosphatase 2	1	0.001682954	0.268656844	0.105	0.206
1298	ENSDARG00000069425	hsbp1a	heat shock factor binding protein 1a	1	0.002131028	0.266982525	0.076	0.16
1299	ENSDARG00000032708	arl4cb	ADP-ribosylation factor-like 4Cb	1	0.003867878	0.265169721	0.046	0.111
1300	ENSDARG00000102632	ubc	ubiquitin C	1	0.551413997	0.263021246	0.574	0.92
1301	ENSDARG00000019223	arglu1a	arginine and glutamate rich 1a	1	0.004955187	0.262195819	0.072	0.144
1302	ENSDARG00000004415	tcf7l2	transcription factor 7 like 2	1	0.455619398	0.259383111	0.08	0.102
1303	ENSDARG00000010051	ufd1l	ubiquitin recognition factor in ER associated degradation 1	1	0.000727671	0.259210805	0.089	0.192
1304	ENSDARG00000041592	dcun1d2b	DCN1, defective in cullin neddylation 1, domain containing 2b	1	0.002661288	0.25886677	0.08	0.165
1305	ENSDARG00000027589	fzd7b	frizzled class receptor 7b	1	0.100920524	0.258768895	0.063	0.101
1306	ENSDARG00000000394	matr3l1.1	matrin 3-like 1.1	1	0.007106511	0.257045385	0.063	0.13
1307	ENSDARG00000101115	med30	mediator complex subunit 30	1	0.061742795	0.256210806	0.059	0.102
1308	ENSDARG00000056874	lygl1	lysozyme g-like 1	1	0.073245498	0.254333381	0.11	0.167
1309	ENSDARG00000024846	cops8	COP9 signalosome subunit 8	1	0.001974823	0.254255146	0.11	0.211
1310	ENSDARG00000086753	gb:bc139872	expressed sequence BC139872	1	0.008858196	0.254034778	0.076	0.145
1311	ENSDARG00000010519	per3	period circadian clock 3	1	0.002870333	0.253047002	0.08	0.164
1312	ENSDARG00000014498	ythdf2	YTH N(6)-methyladenosine RNA binding protein 2	1	0.001368749	0.251845334	0.042	0.114
1313	ENSDARG00000030716	ing4	inhibitor of growth family, member 4	1	0.013616778	0.251218669	0.093	0.166
1314	ENSDARG00000094836	si:ch211-195b15.8	si:ch211-195b15.8	1	0.029225533	0.250439605	0.055	0.104
1315	ENSDARG00000036820	mgll	monoglyceride lipase	1	0.001578392	0.250404989	0.08	0.17
1316	ENSDARG00000060510	cul4b	cullin 4B	1	0.005904903	0.250350278	0.059	0.126
1317	ENSDARG00000045159	zdhhc4	zinc finger DHHC-type palmitoyltransferase 4	1	0.001068555	0.250334117	0.051	0.128
1318	ENSDARG00000019949	serpinh1b	serpin peptidase inhibitor, clade H (heat shock protein 47), member 1b	1	5.31E-05	-0.260500411	0.059	0.161
1319	ENSDARG00000015551	fth1a	ferritin, heavy polypeptide 1a	1	7.79E-05	-0.293382581	0.565	0.98
1320	ENSDARG00000045835	si:dkey-14d8.6	si:dkey-14d8.6	1	0.002341156	-0.296336557	0.097	0.188
1321	ENSDARG00000036036	mdka	midkine a	1	0.044811767	-0.296707965	0.274	0.362
1322	ENSDARG00000099572	hmgn2	high mobility group nucleosomal binding domain 2	1	0.051904719	-0.301665704	0.468	0.702
1323	ENSDARG00000079302	and2	actinodin2	1	0.066445601	-0.314662626	0.118	0.088
1324	ENSDARG00000020007	col1a2	collagen, type I, alpha 2	1	0.003579142	-0.327150335	0.156	0.259
1325	ENSDARG00000093303	ifitm1	interferon induced transmembrane protein 1	1	0.168614186	-0.327520461	0.152	0.199
1326	ENSDARG00000068680	ctrl	chymotrypsin-like	1	0.900491098	-0.350484636	0.333	0.441
1327	ENSDARG00000078674	hspb9	heat shock protein, alpha-crystallin-related, 9	1	5.29E-05	-0.354899581	0.025	0.11
1328	ENSDARG00000091996	tcnbb	transcobalamin beta b	1	0.046871794	-0.436858874	0.342	0.332
1329	ENSDARG00000045143	hbbe2	hemoglobin beta embryonic-2	1	0.037941039	-0.569594641	0.059	0.105
1330	ENSDARG00000104181	tmsb1	thymosin beta 1	1	0.003168722	-0.62290038	0.633	0.728
1331	ENSDARG00000053973	fetub	fetuin B	1	0.000105019	-0.795052783	0.241	0.387
1332	ENSDARG00000054616	cldni	claudin i	1	0.21372001	-0.872986505	0.241	0.289
1333	ENSDARG00000009978	icn	ictacalcin	1	0.003303626	-1.096387145	0.852	0.923
1334	ENSDARG00000040799	sst1.1	somatostatin 1, tandem duplicate 1	1	0.148159848	-1.167134214	0.08	0.12
1335	ENSDARG00000090428	ctrb1	chymotrypsinogen B1	1	0.001047006	-1.172930097	0.426	0.778
1336	ENSDARG00000038439	fabp10a	fatty acid binding protein 10a, liver basic	1	0.569688591	-2.069224814	0.641	0.909
