# Supplementary material for: Cell-type-specific responses to the microbiota across all tissues of the larval zebrafish
Source: Cell Rep. Author manuscript; Available in PMC 2023 Oct 23. (PMC10423310; doi:10.1016/j.celrep.2023.112095)
Supplement: MMC9 [file NIHMS1880944-supplement-MMC9.zip › DataS3/Figure2_PanelC_GenesLists/cluster6.tsv]

	gene	ZFIN_name	full_name	p_val_adj	p_val	avg_logFC	pct.1	pct.2
1	ENSDARG00000035018	thy1	Thy-1 cell surface antigen	0	0	1.596574514	0.79	0.056
2	ENSDARG00000088717	ecrg4b	ECRG4 augurin precursor b	0	0	1.365052968	0.731	0.013
3	ENSDARG00000044356	tp63	tumor protein p63	0	0	1.350863185	0.87	0.067
4	ENSDARG00000102059	RGS13 (1 of many)	si:ch211-117l17.6 [Source:ZFIN;Acc:ZDB-GENE-110914-213]	0	0	1.244240843	0.681	0.022
5	ENSDARG00000045887	mmp30	matrix metallopeptidase 30	0	0	1.040906791	0.58	0.015
6	ENSDARG00000040045	cldn1	claudin 1	0	0	0.883215684	0.693	0.029
7	ENSDARG00000092283	cxl34b.11	CX chemokine ligand 34b, duplicate 11	3.12E-285	1.26E-289	1.741540599	0.689	0.041
8	ENSDARG00000073900	inka2	inka box actin regulator 2	2.98E-281	1.20E-285	1.203532207	0.513	0.016
9	ENSDARG00000069946	itga6b	integrin, alpha 6b	3.27E-278	1.32E-282	1.199007094	0.756	0.058
10	ENSDARG00000004658	zgc:101810	zgc:101810	1.88E-269	7.55E-274	0.736038146	0.672	0.04
11	ENSDARG00000014024	ms4a17a.4	membrane-spanning 4-domains, subfamily A, member 17A.4	5.91E-263	2.38E-267	0.669065018	0.479	0.014
12	ENSDARG00000088711	lgals1l1	lectin, galactoside-binding, soluble, 1 (galectin 1)-like 1	1.10E-256	4.43E-261	1.498343	0.471	0.015
13	ENSDARG00000022615	si:ch211-241e1.3	si:ch211-241e1.3	1.23E-251	4.95E-256	1.785581407	0.786	0.079
14	ENSDARG00000068288	lamc2	laminin, gamma 2	3.53E-249	1.42E-253	1.762022715	0.689	0.054
15	ENSDARG00000042816	mmp9	matrix metallopeptidase 9	4.74E-249	1.91E-253	3.247410629	0.853	0.11
16	ENSDARG00000092204	ms4a17a.5	membrane-spanning 4-domains, subfamily A, member 17A.5	2.19E-232	8.81E-237	0.781482062	0.542	0.029
17	ENSDARG00000100052	cckb	cholecystokinin b	9.99E-229	4.02E-233	1.464739159	0.534	0.029
18	ENSDARG00000071626	ptgdsb.2	prostaglandin D2 synthase b, tandem duplicate 2	5.59E-226	2.25E-230	2.172213414	0.803	0.096
19	ENSDARG00000090369	zgc:86896	zgc:86896	5.82E-223	2.34E-227	0.568337742	0.555	0.032
20	ENSDARG00000056499	ca6	carbonic anhydrase VI	1.62E-218	6.50E-223	0.76927618	0.693	0.06
21	ENSDARG00000089645	si:ch1073-406l10.2	si:ch1073-406l10.2	9.47E-213	3.81E-217	1.060124173	0.714	0.07
22	ENSDARG00000054616	cldni	claudin i	1.09E-211	4.38E-216	2.936399923	0.996	0.242
23	ENSDARG00000061796	rasgrp4	RAS guanyl releasing protein 4	4.38E-211	1.77E-215	0.461478117	0.429	0.016
24	ENSDARG00000076321	col28a2a	collagen, type XXVIII, alpha 2a	4.44E-203	1.79E-207	0.50136537	0.374	0.011
25	ENSDARG00000058822	wnt3a	wingless-type MMTV integration site family, member 3A	3.63E-202	1.46E-206	0.293072876	0.298	0.004
26	ENSDARG00000069415	col17a1a	collagen, type XVII, alpha 1a	1.50E-201	6.05E-206	0.446135593	0.319	0.006
27	ENSDARG00000037889	wnt9b	wingless-type MMTV integration site family, member 9B	6.40E-200	2.58E-204	0.403722832	0.282	0.003
28	ENSDARG00000028507	itgb4	integrin, beta 4	3.08E-198	1.24E-202	1.446425078	0.828	0.126
29	ENSDARG00000104992	epgn	epithelial mitogen homolog (mouse)	4.47E-195	1.80E-199	1.533963698	0.513	0.034
30	ENSDARG00000068409	vgll4l	vestigial like 4 like	1.19E-189	4.79E-194	0.98152264	0.723	0.089
31	ENSDARG00000074776	tmem154	transmembrane protein 154	1.52E-189	6.13E-194	0.811983163	0.538	0.041
32	ENSDARG00000027088	ptgdsb.1	prostaglandin D2 synthase b, tandem duplicate 1	1.81E-175	7.28E-180	3.452113944	0.937	0.253
33	ENSDARG00000104267	postnb	periostin, osteoblast specific factor b	2.03E-172	8.19E-177	1.530067059	0.756	0.112
34	ENSDARG00000056938	kera	keratocan	8.56E-172	3.45E-176	0.266782665	0.231	0.002
35	ENSDARG00000043182	hhla2a.1	HERV-H LTR-associating 2a, tandem duplicate 1	8.90E-172	3.58E-176	0.798366558	0.618	0.066
36	ENSDARG00000012395	mmp13a	matrix metallopeptidase 13a	7.70E-165	3.10E-169	3.12045918	0.866	0.192
37	ENSDARG00000012789	plek2	pleckstrin 2	1.69E-153	6.80E-158	0.794712105	0.63	0.08
38	ENSDARG00000055192	zgc:136930	zgc:136930	3.16E-146	1.27E-150	1.703946584	0.513	0.049
39	ENSDARG00000040606	tfap2c	transcription factor AP-2 gamma (activating enhancer binding protein 2 gamma)	3.17E-146	1.28E-150	0.588743393	0.571	0.065
40	ENSDARG00000056029	cyp26c1	cytochrome P450, family 26, subfamily C, polypeptide 1	3.90E-146	1.57E-150	0.54425974	0.382	0.024
41	ENSDARG00000026165	col11a1a	collagen, type XI, alpha 1a	4.37E-146	1.76E-150	1.06448507	0.618	0.079
42	ENSDARG00000099880	sp6	Sp6 transcription factor	8.98E-138	3.62E-142	0.502011953	0.353	0.021
43	ENSDARG00000043798	ms4a17a.1	membrane-spanning 4-domains, subfamily A, member 17A.1	3.07E-137	1.24E-141	0.521439539	0.366	0.023
44	ENSDARG00000058371	krt5	keratin 5	3.39E-137	1.36E-141	1.985950425	0.924	0.253
45	ENSDARG00000093546	ms4a17a.10	membrane-spanning 4-domains, subfamily A, member 17A.10	5.62E-137	2.26E-141	0.312190863	0.286	0.011
46	ENSDARG00000010255	bin2b	bridging integrator 2b	6.43E-134	2.59E-138	0.565406145	0.521	0.059
47	ENSDARG00000101441	lima1a	LIM domain and actin binding 1a	1.24E-131	5.01E-136	0.967315026	0.756	0.147
48	ENSDARG00000088247	si:ch1073-303k11.2	si:ch1073-303k11.2	1.49E-131	6.01E-136	0.808107053	0.483	0.05
49	ENSDARG00000020417	emx3	empty spiracles homeobox 3	2.36E-131	9.50E-136	0.452111612	0.345	0.021
50	ENSDARG00000090253	zgc:113223	zgc:113223	7.77E-131	3.13E-135	0.28979378	0.303	0.015
51	ENSDARG00000010785	thbs1b	thrombospondin 1b	2.16E-128	8.72E-133	1.00446398	0.723	0.131
52	ENSDARG00000019601	col12a1b	collagen, type XII, alpha 1b	1.13E-126	4.55E-131	0.869874782	0.605	0.088
53	ENSDARG00000088091	pfn1	profilin 1	2.44E-126	9.82E-131	2.128787513	1	0.682
54	ENSDARG00000041339	zgc:92380	zgc:92380	6.73E-126	2.71E-130	0.698992252	0.752	0.132
55	ENSDARG00000090585	gpc1b	glypican 1b	1.40E-125	5.64E-130	0.417691261	0.395	0.032
56	ENSDARG00000036036	mdka	midkine a	5.75E-124	2.32E-128	1.642637662	0.954	0.32
57	ENSDARG00000053563	ms4a17a.3	membrane-spanning 4-domains, subfamily A, member 17A.3	3.43E-123	1.38E-127	0.390516294	0.269	0.011
58	ENSDARG00000088590	pxna	paxillin a	3.84E-121	1.55E-125	1.035377458	0.807	0.209
59	ENSDARG00000012729	hcls1	hematopoietic cell-specific Lyn substrate 1	3.96E-120	1.60E-124	0.42585266	0.42	0.04
60	ENSDARG00000093684	tmem238a	transmembrane protein 238a	2.40E-115	9.68E-120	0.653630525	0.689	0.134
61	ENSDARG00000040295	apoeb	apolipoprotein Eb	1.92E-114	7.74E-119	1.877831566	0.979	0.464
62	ENSDARG00000012972	cfl1l	cofilin 1 (non-muscle), like	2.43E-113	9.80E-118	1.514443906	1	0.525
63	ENSDARG00000101170	rab42b	RAB42, member RAS oncogene family	2.43E-112	9.79E-117	0.43417664	0.361	0.03
64	ENSDARG00000004672	ptk2ab	protein tyrosine kinase 2ab	2.85E-111	1.15E-115	0.38307879	0.37	0.032
65	ENSDARG00000077777	tmsb4x	thymosin beta 4 X-linked	3.98E-111	1.60E-115	1.521479374	1	0.974
66	ENSDARG00000003808	aqp3a	aquaporin 3a	4.82E-111	1.94E-115	1.396712243	0.857	0.234
67	ENSDARG00000007912	si:ch211-196i2.1	si:ch211-196i2.1	7.37E-110	2.97E-114	0.28809389	0.282	0.016
68	ENSDARG00000090190	bcam	basal cell adhesion molecule (Lutheran blood group)	3.28E-109	1.32E-113	0.796307485	0.752	0.162
69	ENSDARG00000056873	and3	actinodin3	1.79E-108	7.21E-113	2.135936989	0.256	0.013
70	ENSDARG00000003216	anxa2a	annexin A2a	3.16E-108	1.27E-112	1.453742868	0.971	0.391
71	ENSDARG00000100223	gpa33a	glycoprotein A33 (transmembrane), paralog a	5.17E-107	2.08E-111	0.822034087	0.752	0.17
72	ENSDARG00000052652	fermt1	fermitin family member 1	3.06E-106	1.23E-110	0.748524367	0.71	0.159
73	ENSDARG00000090524	f2rl2	coagulation factor II (thrombin) receptor-like 2	4.55E-106	1.83E-110	0.444446437	0.391	0.038
74	ENSDARG00000019353	sparc	secreted protein, acidic, cysteine-rich (osteonectin)	1.62E-105	6.53E-110	1.42558559	0.962	0.412
75	ENSDARG00000097746	si:rp71-77l1.1	si:rp71-77l1.1	3.93E-105	1.58E-109	0.988369928	0.71	0.15
76	ENSDARG00000052063	col4a5	collagen, type IV, alpha 5 (Alport syndrome)	3.31E-104	1.33E-108	0.638754789	0.592	0.098
77	ENSDARG00000100795	timp4.3	TIMP metallopeptidase inhibitor 4, tandem duplicate 3	7.45E-104	3.00E-108	0.361887929	0.361	0.032
78	ENSDARG00000063295	myh9a	myosin, heavy chain 9a, non-muscle	3.94E-102	1.59E-106	0.798685428	0.702	0.158
79	ENSDARG00000002298	ankrd22	ankyrin repeat domain 22	1.65E-101	6.63E-106	1.146397986	0.79	0.234
80	ENSDARG00000025254	s100a10b	S100 calcium binding protein A10b	1.65E-101	6.66E-106	1.630124891	0.996	0.594
81	ENSDARG00000036558	col18a1a	collagen type XVIII alpha 1 chain a	1.38E-100	5.55E-105	0.950606602	0.773	0.206
82	ENSDARG00000090268	krtt1c19e	keratin type 1 c19e	4.26E-100	1.72E-104	2.157459416	0.71	0.178
83	ENSDARG00000061948	amotl2b	angiomotin like 2b	7.06E-100	2.84E-104	0.800927581	0.63	0.131
84	ENSDARG00000104181	tmsb1	thymosin beta 1	2.77E-99	1.12E-103	1.499758464	1	0.705
85	ENSDARG00000052192	s1pr5b	sphingosine-1-phosphate receptor 5b	3.18E-99	1.28E-103	0.322843021	0.231	0.011
86	ENSDARG00000016505	apbb1ip	amyloid beta (A4) precursor protein-binding, family B, member 1 interacting protein	3.74E-97	1.51E-101	0.359670707	0.34	0.032
87	ENSDARG00000075121	hbegfa	heparin-binding EGF-like growth factor a	4.18E-97	1.68E-101	1.551734004	0.962	0.594
88	ENSDARG00000102583	il4r.1	interleukin 4 receptor, tandem duplicate 1	2.27E-95	9.12E-100	0.974069563	0.853	0.291
89	ENSDARG00000012405	col1a1a	collagen, type I, alpha 1a	3.51E-95	1.41E-99	1.158019291	0.84	0.256
90	ENSDARG00000102626	frem2b	FRAS1 related extracellular matrix 2b	9.46E-95	3.81E-99	0.345520855	0.332	0.031
91	ENSDARG00000042021	mapk12a	mitogen-activated protein kinase 12a	1.23E-94	4.96E-99	0.501847267	0.634	0.13
92	ENSDARG00000093444	si:dkey-106l3.7	si:dkey-106l3.7	3.55E-91	1.43E-95	0.387552716	0.353	0.038
93	ENSDARG00000088514	and1	actinodin1	1.68E-90	6.76E-95	2.165677755	0.328	0.033
94	ENSDARG00000095533	si:ch211-198c19.3	si:ch211-198c19.3	1.40E-89	5.64E-94	0.65016036	0.298	0.025
95	ENSDARG00000040534	epcam	epithelial cell adhesion molecule	2.88E-89	1.16E-93	1.357220919	1	0.684
96	ENSDARG00000011407	col2a1b	collagen, type II, alpha 1b	4.51E-89	1.82E-93	0.60481595	0.471	0.072
97	ENSDARG00000004875	tmc6b	transmembrane channel-like 6b	1.90E-88	7.65E-93	0.465196317	0.45	0.067
98	ENSDARG00000077818	nrg2a	neuregulin 2a	4.49E-88	1.81E-92	0.337582337	0.345	0.036
99	ENSDARG00000044001	lgals3b	lectin, galactoside binding soluble 3b	5.92E-88	2.38E-92	0.974011147	0.983	0.535
100	ENSDARG00000026726	anxa1a	annexin A1a	8.16E-88	3.28E-92	0.946492439	0.937	0.328
101	ENSDARG00000101914	metrnla	meteorin like, glial cell differentiation regulator a	3.95E-87	1.59E-91	0.766428625	0.756	0.216
102	ENSDARG00000068177	pak2a	p21 protein (Cdc42/Rac)-activated kinase 2a	6.78E-85	2.73E-89	0.775516004	0.702	0.191
103	ENSDARG00000055439	adamtsl7	ADAMTS-like 7	1.90E-84	7.66E-89	0.725469578	0.462	0.072
104	ENSDARG00000092947	cyt1	type I cytokeratin, enveloping layer	3.72E-82	1.50E-86	0.447398387	0.987	0.552
105	ENSDARG00000018923	fat2	FAT atypical cadherin 2	4.50E-82	1.81E-86	0.26401983	0.29	0.026
106	ENSDARG00000102750	cdh1	cadherin 1, type 1, E-cadherin (epithelial)	4.52E-82	1.82E-86	0.952301675	0.941	0.44
107	ENSDARG00000005210	coro2a	coronin, actin binding protein, 2A	6.24E-82	2.51E-86	0.520656557	0.492	0.088
108	ENSDARG00000078741	FRMD1	zgc:172136 [Source:ZFIN;Acc:ZDB-GENE-030131-1008]	9.91E-82	3.99E-86	0.355449797	0.366	0.045
109	ENSDARG00000063539	slc25a15a	solute carrier family 25 member 15a	2.76E-80	1.11E-84	0.437347659	0.458	0.077
110	ENSDARG00000089441	si:ch211-105c13.3	si:ch211-105c13.3	6.05E-80	2.44E-84	1.08400101	0.908	0.351
111	ENSDARG00000013841	abl2	c-abl oncogene 2, non-receptor tyrosine kinase	2.78E-79	1.12E-83	0.560831492	0.483	0.087
112	ENSDARG00000079302	and2	actinodin2	3.64E-79	1.46E-83	1.788068239	0.424	0.069
113	ENSDARG00000036774	rgs12b	regulator of G protein signaling 12b	3.67E-79	1.48E-83	0.355754295	0.45	0.071
114	ENSDARG00000079372	si:ch211-264f5.6	si:ch211-264f5.6	4.55E-79	1.83E-83	0.537851622	0.483	0.087
115	ENSDARG00000019062	arpc5b	actin related protein 2/3 complex, subunit 5B	1.51E-78	6.08E-83	0.784087778	0.819	0.329
116	ENSDARG00000040046	snai2	snail family zinc finger 2	2.75E-77	1.11E-81	0.407008174	0.454	0.074
117	ENSDARG00000038010	rac2	Rac family small GTPase 2	8.69E-77	3.50E-81	0.732806653	0.803	0.273
118	ENSDARG00000037861	slc2a3b	solute carrier family 2 member 3b	1.19E-76	4.81E-81	0.780737656	0.567	0.12
119	ENSDARG00000009194	col16a1	collagen, type XVI, alpha 1	2.99E-76	1.21E-80	0.321951471	0.349	0.043
120	ENSDARG00000006314	itgav	integrin, alpha V	3.57E-76	1.44E-80	0.424803764	0.487	0.091
121	ENSDARG00000035809	col1a1b	collagen, type I, alpha 1b	6.39E-76	2.57E-80	1.135341535	0.744	0.226
122	ENSDARG00000074201	flna	filamin A, alpha (actin binding protein 280)	8.82E-76	3.55E-80	1.059085667	0.92	0.431
123	ENSDARG00000088202	sh3d19	SH3 domain containing 19	1.02E-75	4.12E-80	0.261633194	0.286	0.028
124	ENSDARG00000099672	capgb	capping protein (actin filament), gelsolin-like b	1.79E-75	7.21E-80	0.627163673	0.773	0.225
125	ENSDARG00000059247	tmem54a	transmembrane protein 54a	2.24E-75	9.04E-80	0.548952116	0.651	0.164
126	ENSDARG00000077897	znf296	zinc finger protein 296	3.78E-75	1.52E-79	0.360823635	0.424	0.068
127	ENSDARG00000005104	limk2	LIM domain kinase 2	1.04E-74	4.18E-79	0.672579872	0.693	0.205
128	ENSDARG00000056248	si:dkey-183i3.5	si:dkey-183i3.5	3.10E-74	1.25E-78	1.319981194	0.307	0.034
129	ENSDARG00000059906	sdc4	syndecan 4	5.54E-74	2.23E-78	0.945668697	0.983	0.891
130	ENSDARG00000010752	acsl4b	acyl-CoA synthetase long chain family member 4b	8.78E-74	3.53E-78	0.722959249	0.639	0.166
131	ENSDARG00000045070	itgb3b	integrin beta 3b	1.79E-73	7.20E-78	0.254915412	0.248	0.021
132	ENSDARG00000014103	dkk1a	dickkopf WNT signaling pathway inhibitor 1a	3.86E-73	1.55E-77	0.482639317	0.294	0.032
133	ENSDARG00000008886	msx1b	muscle segment homeobox 1b	5.82E-73	2.34E-77	0.394505125	0.336	0.042
134	ENSDARG00000043923	sox9b	SRY-box transcription factor 9b	8.23E-73	3.32E-77	0.54009546	0.5	0.1
135	ENSDARG00000077842	ajuba	ajuba LIM protein	2.30E-72	9.25E-77	0.335678694	0.382	0.056
136	ENSDARG00000039863	lifrb	LIF receptor subunit alpha b	2.30E-72	9.26E-77	0.578727066	0.571	0.13
137	ENSDARG00000032575	ywhaz	tyrosine 3-monooxygenase/tryptophan 5-monooxygenase activation protein, zeta polypeptide	2.40E-72	9.66E-77	0.933960852	0.975	0.711
138	ENSDARG00000036830	krt91	keratin 91	8.77E-72	3.53E-76	1.52646778	0.857	0.364
139	ENSDARG00000027345	mpzl2b	myelin protein zero-like 2b	2.06E-71	8.29E-76	0.783625214	0.807	0.321
140	ENSDARG00000039034	marcksl1a	MARCKS-like 1a	2.14E-71	8.62E-76	1.532454509	0.891	0.467
141	ENSDARG00000042725	cebpb	CCAAT enhancer binding protein beta	2.72E-70	1.10E-74	1.042502897	0.975	0.832
142	ENSDARG00000020007	col1a2	collagen, type I, alpha 2	3.68E-70	1.48E-74	1.102365572	0.718	0.225
143	ENSDARG00000051975	cd99	CD99 molecule	9.80E-70	3.95E-74	0.66445464	0.845	0.303
144	ENSDARG00000021124	cfl1	cofilin 1	2.63E-69	1.06E-73	-1.483565127	0.723	0.934
145	ENSDARG00000011769	cpm	carboxypeptidase M	3.17E-69	1.28E-73	0.289144934	0.336	0.043
146	ENSDARG00000009018	rhbg	Rh family, B glycoprotein (gene/pseudogene)	1.21E-68	4.87E-73	0.878206356	0.496	0.1
147	ENSDARG00000068629	cd151l	CD151 antigen, like	4.85E-68	1.95E-72	0.765241205	0.828	0.366
148	ENSDARG00000059177	tax1bp3	Tax1 (human T-cell leukemia virus type I) binding protein 3	1.01E-67	4.06E-72	0.83983622	0.899	0.487
149	ENSDARG00000017676	mmp2	matrix metallopeptidase 2	3.17E-67	1.28E-71	0.479963879	0.521	0.109
150	ENSDARG00000016153	dag1	dystroglycan 1	4.36E-67	1.76E-71	0.59242469	0.66	0.198
151	ENSDARG00000006603	csrp1a	cysteine and glycine-rich protein 1a	1.83E-66	7.37E-71	0.571924492	0.815	0.289
152	ENSDARG00000061764	ahnak	AHNAK nucleoprotein	1.97E-66	7.92E-71	0.912168603	0.929	0.441
153	ENSDARG00000099385	CT030188.1	si: ch211-223l2.4 [Source:NCBI gene;Acc:100002400]	1.32E-65	5.33E-70	0.550089962	0.626	0.167
154	ENSDARG00000020929	fam49ba	family with sequence similarity 49 member Ba	2.65E-65	1.07E-69	0.407043926	0.458	0.092
155	ENSDARG00000004539	ptgs2a	prostaglandin-endoperoxide synthase 2a	3.70E-64	1.49E-68	0.785460345	0.786	0.266
156	ENSDARG00000020475	znrf1	zinc and ring finger 1	8.39E-64	3.38E-68	0.263143288	0.303	0.039
157	ENSDARG00000045262	gsnb	gelsolin b	5.76E-63	2.32E-67	0.357481982	0.462	0.091
158	ENSDARG00000053131	irak3	interleukin-1 receptor-associated kinase 3	9.67E-63	3.89E-67	0.381781357	0.303	0.04
159	ENSDARG00000087863	cd44a	CD44 molecule (Indian blood group) a	1.01E-62	4.05E-67	1.195525969	0.496	0.12
160	ENSDARG00000103747	cav1	caveolin 1	9.86E-60	3.97E-64	0.694546884	0.769	0.278
161	ENSDARG00000106873	LO018188.1	synaptopodin [Source:NCBI gene;Acc:100536545]	1.94E-59	7.82E-64	0.553144518	0.55	0.136
162	ENSDARG00000042876	abracl	ABRA C-terminal like	2.06E-59	8.28E-64	0.812490297	0.937	0.581
163	ENSDARG00000104701	map7d1b	MAP7 domain containing 1b	8.46E-59	3.41E-63	0.719587998	0.584	0.165
164	ENSDARG00000026829	cotl1	coactosin-like F-actin binding protein 1	1.41E-58	5.66E-63	0.828682433	0.979	0.633
165	ENSDARG00000099749	ube2d2l	ubiquitin-conjugating enzyme E2D 2 (UBC4/5 homolog, yeast), like	3.38E-58	1.36E-62	0.959253151	0.882	0.52
166	ENSDARG00000075989	arpc2	actin related protein 2/3 complex, subunit 2	9.11E-58	3.67E-62	0.660749291	0.941	0.687
167	ENSDARG00000033466	tagln2	transgelin 2	9.27E-58	3.73E-62	0.938230023	0.971	0.6
168	ENSDARG00000052705	pkp1b	plakophilin 1b	1.02E-57	4.09E-62	1.005748828	0.559	0.159
169	ENSDARG00000089717	qpct	glutaminyl-peptide cyclotransferase	7.44E-57	3.00E-61	0.437089915	0.42	0.088
170	ENSDARG00000014626	dlx3b	distal-less homeobox 3b	1.03E-56	4.13E-61	0.397793968	0.504	0.114
171	ENSDARG00000100003	glulb	glutamate-ammonia ligase (glutamine synthase) b	1.65E-56	6.65E-61	0.858748105	0.815	0.374
172	ENSDARG00000103980	ets2	v-ets avian erythroblastosis virus E26 oncogene homolog 2	1.98E-56	7.97E-61	0.862683578	0.878	0.491
173	ENSDARG00000005162	tpm3	tropomyosin 3	2.09E-56	8.40E-61	0.703397573	0.992	0.826
174	ENSDARG00000046148	tnfaip8l2b	tumor necrosis factor, alpha-induced protein 8-like 2b	3.99E-56	1.61E-60	0.251701863	0.29	0.04
175	ENSDARG00000034240	capza1a	capping actin protein of muscle Z-line subunit alpha 1a	8.12E-56	3.27E-60	0.671171799	0.916	0.549
176	ENSDARG00000004497	tspan33a	tetraspanin 33a	1.20E-55	4.85E-60	0.473024215	0.58	0.171
177	ENSDARG00000069708	cdc34a	cell division cycle 34 homolog (S. cerevisiae) a	1.79E-55	7.22E-60	0.422221482	0.601	0.166
178	ENSDARG00000020953	dnajb6b	DnaJ heat shock protein family (Hsp40) member B6b	2.04E-55	8.22E-60	0.493902254	0.563	0.158
179	ENSDARG00000053232	itgb1b.1	integrin, beta 1b.1	2.31E-55	9.32E-60	0.339091763	0.408	0.084
180	ENSDARG00000058943	cdcp1a	CUB domain containing protein 1a	2.96E-55	1.19E-59	0.256338569	0.282	0.039
181	ENSDARG00000007219	actn1	actinin, alpha 1	4.24E-55	1.71E-59	0.382971564	0.559	0.142
182	ENSDARG00000099766	myl12.1	myosin, light chain 12, genome duplicate 1	5.99E-55	2.41E-59	0.699982283	0.992	0.929
183	ENSDARG00000063572	perp	p53 apoptosis effector related to pmp22	1.93E-54	7.77E-59	0.858906149	0.95	0.59
184	ENSDARG00000042708	tuba8l	tubulin, alpha 8 like	2.19E-54	8.84E-59	0.853406743	0.95	0.682
185	ENSDARG00000052061	col4a6	collagen, type IV, alpha 6	2.76E-54	1.11E-58	0.304030096	0.462	0.1
186	ENSDARG00000070702	s100v2	S100 calcium binding protein V2	3.84E-54	1.55E-58	0.910277908	0.87	0.377
187	ENSDARG00000018145	mid1ip1l	MID1 interacting protein 1, like	5.18E-54	2.09E-58	0.64824788	0.723	0.27
188	ENSDARG00000055252	snap23.2	synaptosome associated protein 23.2	9.41E-53	3.79E-57	0.352300332	0.382	0.075
189	ENSDARG00000033170	sult2st1	sulfotransferase family 2, cytosolic sulfotransferase 1	1.20E-52	4.82E-57	0.478310755	0.424	0.097
190	ENSDARG00000038151	zgc:92360	zgc:92360	1.38E-52	5.55E-57	0.305967292	0.412	0.089
191	ENSDARG00000030326	efna1a	ephrin-A1a	1.32E-51	5.30E-56	0.400643085	0.445	0.106
192	ENSDARG00000015123	dnase1l4.1	deoxyribonuclease 1 like 4, tandem duplicate 1	3.26E-51	1.31E-55	0.381316093	0.504	0.126
193	ENSDARG00000052039	caspb	caspase b	3.32E-51	1.34E-55	0.32248795	0.336	0.059
194	ENSDARG00000074378	junba	JunB proto-oncogene, AP-1 transcription factor subunit a	1.39E-50	5.61E-55	0.861383073	0.971	0.797
195	ENSDARG00000097055	si:ch211-284f22.3	si:ch211-284f22.3	4.74E-50	1.91E-54	0.449290677	0.483	0.121
196	ENSDARG00000006112	myof	myoferlin	6.34E-50	2.55E-54	0.283306481	0.399	0.082
197	ENSDARG00000078322	col12a1a	collagen, type XII, alpha 1a	6.70E-50	2.70E-54	0.712700596	0.588	0.189
198	ENSDARG00000013711	zgc:77486	zgc:77486	9.70E-50	3.90E-54	0.743637944	0.815	0.39
199	ENSDARG00000100088	zmp:0000001114	zmp:0000001114	1.85E-49	7.44E-54	0.42217369	0.471	0.123
200	ENSDARG00000043848	sod1	superoxide dismutase 1, soluble	2.88E-49	1.16E-53	-1.294195289	0.555	0.817
201	ENSDARG00000037677	fgf24	fibroblast growth factor 24	6.77E-49	2.73E-53	0.298159569	0.214	0.024
202	ENSDARG00000037867	atp5mf	ATP synthase membrane subunit f	6.99E-49	2.81E-53	-0.846643158	0.912	0.928
203	ENSDARG00000041505	itm2bb	integral membrane protein 2Bb	2.36E-48	9.51E-53	0.57607985	0.874	0.47
204	ENSDARG00000089413	mbpb	myelin basic protein b	2.54E-48	1.02E-52	0.460965899	0.643	0.23
205	ENSDARG00000017739	ak5l	adenylate kinase 5, like	1.37E-47	5.52E-52	0.273665509	0.345	0.066
206	ENSDARG00000016691	cd9b	CD9 molecule b	2.06E-47	8.28E-52	0.465915046	0.95	0.437
207	ENSDARG00000098700	il1b	interleukin 1, beta	2.18E-47	8.77E-52	1.584783255	0.403	0.096
208	ENSDARG00000006553	rras	RAS related	3.29E-47	1.32E-51	0.580891057	0.706	0.294
209	ENSDARG00000036832	cyt1l	type I cytokeratin, enveloping layer, like	5.57E-47	2.24E-51	-0.490687126	0.79	0.345
210	ENSDARG00000056008	atp5mc1	ATP synthase membrane subunit c locus 1	6.04E-47	2.43E-51	-1.08375029	0.639	0.846
211	ENSDARG00000091699	capn2a	calpain 2, (m/II) large subunit a	9.00E-47	3.63E-51	0.439400565	0.622	0.201
212	ENSDARG00000089338	si:ch211-110e21.3	si:ch211-110e21.3	1.21E-46	4.85E-51	0.26614998	0.282	0.046
213	ENSDARG00000019845	pdlim1	PDZ and LIM domain 1 (elfin)	4.25E-46	1.71E-50	0.514464271	0.693	0.263
214	ENSDARG00000015966	yaf2	YY1 associated factor 2	6.26E-46	2.52E-50	0.45078931	0.525	0.153
215	ENSDARG00000063563	creb3l2	cAMP responsive element binding protein 3-like 2	7.24E-46	2.91E-50	0.353253656	0.433	0.107
216	ENSDARG00000011672	sema3b	sema domain, immunoglobulin domain (Ig), short basic domain, secreted, (semaphorin) 3B	4.33E-45	1.75E-49	0.347507106	0.441	0.112
217	ENSDARG00000070787	jupa	junction plakoglobin a	7.14E-45	2.88E-49	0.674692413	0.937	0.609
218	ENSDARG00000022438	cox6a1	cytochrome c oxidase subunit 6A1	1.15E-44	4.65E-49	-0.86975768	0.903	0.928
219	ENSDARG00000099411	zgc:158343	zgc:158343	1.16E-44	4.67E-49	0.880721827	0.908	0.514
220	ENSDARG00000068214	ccni	cyclin I	1.18E-44	4.75E-49	0.508661634	0.966	0.755
221	ENSDARG00000104716	zgc:91849	zgc:91849	2.44E-44	9.83E-49	0.316160913	0.387	0.09
222	ENSDARG00000013777	ppp1r13l	protein phosphatase 1, regulatory subunit 13 like	3.13E-44	1.26E-48	0.421290457	0.563	0.187
223	ENSDARG00000016837	glipr2l	GLI pathogenesis-related 2, like	3.69E-44	1.48E-48	0.636392729	0.462	0.128
224	ENSDARG00000036090	pard6gb	par-6 family cell polarity regulator gamma b	4.17E-44	1.68E-48	0.308339396	0.387	0.087
225	ENSDARG00000070083	atp5f1b	ATP synthase F1 subunit beta	1.12E-43	4.53E-48	-0.77911026	0.929	0.944
226	ENSDARG00000054063	arpc4	actin related protein 2/3 complex, subunit 4	1.52E-43	6.14E-48	0.56098164	0.819	0.445
227	ENSDARG00000077811	sox11a	SRY-box transcription factor 11a	1.54E-43	6.20E-48	0.563057564	0.487	0.139
228	ENSDARG00000098752	csf3b	colony stimulating factor 3 (granulocyte) b	2.27E-43	9.16E-48	1.598289081	0.256	0.042
229	ENSDARG00000036840	krt15	keratin 15	2.96E-43	1.19E-47	1.691268087	0.546	0.184
230	ENSDARG00000004034	arhgdig	Rho GDP dissociation inhibitor (GDI) gamma	3.37E-43	1.36E-47	0.431833959	0.739	0.291
231	ENSDARG00000017105	vaspb	vasodilator stimulated phosphoprotein b	4.36E-43	1.75E-47	0.585280961	0.836	0.474
232	ENSDARG00000104795	cxcl8a	chemokine (C-X-C motif) ligand 8a	5.82E-43	2.34E-47	1.289351904	0.508	0.159
233	ENSDARG00000102441	ctnna1	catenin (cadherin-associated protein), alpha 1	7.33E-43	2.95E-47	0.636042505	0.824	0.469
234	ENSDARG00000017128	myofl	myoferlin like	3.41E-42	1.37E-46	0.315103464	0.328	0.065
235	ENSDARG00000009447	atp5mc3b	ATP synthase membrane subunit c locus 3b	8.67E-42	3.49E-46	-0.741178768	0.966	0.981
236	ENSDARG00000086815	MYADM	si:dkeyp-67a8.2 [Source:ZFIN;Acc:ZDB-GENE-070912-664]	1.54E-41	6.18E-46	0.287259332	0.387	0.09
237	ENSDARG00000020328	plekha6	pleckstrin homology domain containing, family A member 6	7.68E-41	3.09E-45	0.354865933	0.429	0.116
238	ENSDARG00000079745	si:ch211-166a6.5	si:ch211-166a6.5	1.17E-40	4.71E-45	0.456577804	0.504	0.162
239	ENSDARG00000078233	ctnnd1	catenin (cadherin-associated protein), delta 1	2.08E-40	8.38E-45	0.716415918	0.874	0.551
240	ENSDARG00000057882	arpc3	actin related protein 2/3 complex, subunit 3	2.97E-40	1.19E-44	0.5625315	0.966	0.762
241	ENSDARG00000076229	mrtfab	myocardin related transcription factor Ab	4.78E-40	1.92E-44	0.267900848	0.298	0.059
242	ENSDARG00000033738	zgc:153867	zgc:153867	1.10E-39	4.44E-44	0.552809576	0.983	0.894
243	ENSDARG00000019815	fn1a	fibronectin 1a	1.21E-39	4.87E-44	0.567165766	0.454	0.123
244	ENSDARG00000011841	atp5l	ATP synthase, H+ transporting, mitochondrial F0 complex, subunit g	2.49E-39	1.00E-43	-0.655001154	0.945	0.951
245	ENSDARG00000101199	rbp4	retinol binding protein 4, plasma	2.97E-39	1.20E-43	1.283647315	0.878	0.529
246	ENSDARG00000094428	si:dkey-31f5.8	si:dkey-31f5.8	2.98E-39	1.20E-43	0.264127931	0.273	0.049
247	ENSDARG00000061173	st14a	suppression of tumorigenicity 14a	3.24E-39	1.30E-43	0.425242485	0.555	0.187
248	ENSDARG00000055129	pim3	Pim-3 proto-oncogene, serine/threonine kinase	3.36E-39	1.35E-43	0.480067153	0.63	0.241
249	ENSDARG00000010244	rpl22l1	ribosomal protein L22-like 1	3.64E-39	1.47E-43	-0.616517371	0.937	0.958
250	ENSDARG00000099663	cox5ab	cytochrome c oxidase subunit 5Ab	3.81E-39	1.53E-43	-0.871720201	0.634	0.831
251	ENSDARG00000101135	si:dkey-85k7.7	si:dkey-85k7.7	4.62E-39	1.86E-43	0.717743768	0.517	0.172
252	ENSDARG00000070583	itpk1b	inositol-tetrakisphosphate 1-kinase b	5.27E-39	2.12E-43	0.319963251	0.378	0.092
253	ENSDARG00000012671	inhbaa	inhibin subunit beta Aa	8.34E-39	3.36E-43	0.700142317	0.555	0.185
254	ENSDARG00000019564	asap2b	ArfGAP with SH3 domain, ankyrin repeat and PH domain 2b	9.34E-39	3.76E-43	0.272442167	0.37	0.088
255	ENSDARG00000016470	anxa5b	annexin A5b	1.04E-38	4.19E-43	0.392418869	0.819	0.35
256	ENSDARG00000009212	ppiaa	peptidylprolyl isomerase Aa (cyclophilin A)	1.14E-38	4.58E-43	0.35313099	1	0.98
257	ENSDARG00000014047	cldn7b	claudin 7b	1.16E-38	4.67E-43	0.88872953	0.832	0.402
258	ENSDARG00000007347	degs1	delta(4)-desaturase, sphingolipid 1	2.67E-38	1.08E-42	0.495114768	0.668	0.281
259	ENSDARG00000018787	efna1b	ephrin-A1b	3.41E-38	1.37E-42	0.609397387	0.739	0.342
260	ENSDARG00000053291	pnrc2	proline-rich nuclear receptor coactivator 2	4.40E-38	1.77E-42	0.592850977	1	0.953
261	ENSDARG00000024209	wasf2	WASP family member 2	1.17E-37	4.71E-42	0.445846888	0.693	0.308
262	ENSDARG00000057867	lasp1	LIM and SH3 protein 1	1.46E-37	5.89E-42	0.523575775	0.933	0.62
263	ENSDARG00000031782	crybg1a	crystallin beta-gamma domain containing 1a	2.21E-37	8.91E-42	0.291631686	0.429	0.12
264	ENSDARG00000039099	aep1	aerolysin-like protein	2.26E-37	9.10E-42	0.701167934	0.286	0.055
265	ENSDARG00000077069	srgn	serglycin	3.93E-37	1.58E-41	0.787060394	0.634	0.249
266	ENSDARG00000035859	angptl4	angiopoietin-like 4	4.10E-37	1.65E-41	0.733214317	0.874	0.594
267	ENSDARG00000063309	tjp2a	tight junction protein 2a (zona occludens 2)	4.54E-37	1.83E-41	0.347992996	0.483	0.149
268	ENSDARG00000015978	COX5B	zgc:86599 [Source:ZFIN;Acc:ZDB-GENE-040625-180]	5.12E-37	2.06E-41	-0.792113745	0.945	0.94
269	ENSDARG00000010149	atp5fa1	ATP synthase F1 subunit alpha	8.63E-37	3.47E-41	-0.707675083	0.765	0.889
270	ENSDARG00000092693	tpt1	tumor protein, translationally-controlled 1	9.77E-37	3.93E-41	0.305773433	1	0.998
271	ENSDARG00000009534	wls	Wnt ligand secretion mediator	1.05E-36	4.23E-41	0.338313692	0.655	0.241
272	ENSDARG00000033999	cyp26a1	cytochrome P450, family 26, subfamily A, polypeptide 1	1.77E-36	7.14E-41	0.5575142	0.214	0.033
273	ENSDARG00000015722	kctd5a	potassium channel tetramerization domain containing 5a	1.96E-36	7.91E-41	0.47670563	0.777	0.387
274	ENSDARG00000060340	si:dkey-157l19.2	si:dkey-157l19.2	2.59E-36	1.04E-40	0.365235914	0.416	0.123
275	ENSDARG00000014587	slc38a5b	solute carrier family 38 member 5b	3.23E-36	1.30E-40	0.593691902	0.807	0.443
276	ENSDARG00000025350	prdx2	peroxiredoxin 2	3.43E-36	1.38E-40	-1.2685628	0.87	0.91
277	ENSDARG00000068992	hspa8	heat shock protein 8	7.60E-36	3.06E-40	0.345209444	1	0.997
278	ENSDARG00000002344	tubb4b	tubulin, beta 4B class IVb	1.42E-35	5.72E-40	0.673000221	0.992	0.918
279	ENSDARG00000029064	uqcrq	ubiquinol-cytochrome c reductase, complex III subunit VII	1.49E-35	5.98E-40	-0.781156985	0.773	0.871
280	ENSDARG00000017311	gpsm2	G protein signaling modulator 2	5.47E-35	2.20E-39	0.299718893	0.412	0.119
281	ENSDARG00000006526	fn1b	fibronectin 1b	6.29E-35	2.53E-39	1.196941706	0.752	0.402
282	ENSDARG00000005673	f3b	coagulation factor IIIb	6.56E-35	2.64E-39	0.801492667	0.655	0.283
283	ENSDARG00000014313	atp5pf	ATP synthase peripheral stalk subunit F6	8.26E-35	3.33E-39	-0.677809352	0.874	0.911
284	ENSDARG00000013847	egfra	epidermal growth factor receptor a (erythroblastic leukemia viral (v-erb-b) oncogene homolog, avian)	9.72E-35	3.91E-39	0.359050669	0.559	0.193
285	ENSDARG00000054087	irs1	insulin receptor substrate 1	1.51E-34	6.09E-39	0.281015921	0.315	0.072
286	ENSDARG00000054619	fras1	Fraser extracellular matrix complex subunit 1	2.08E-34	8.36E-39	0.273926767	0.189	0.027
287	ENSDARG00000021948	tnc	tenascin C	2.13E-34	8.58E-39	0.257433195	0.168	0.021
288	ENSDARG00000040009	palld	palladin, cytoskeletal associated protein	3.44E-34	1.38E-38	0.904249183	0.689	0.366
289	ENSDARG00000007923	ptpn1	protein tyrosine phosphatase non-receptor type 1	4.95E-34	2.00E-38	0.439683604	0.613	0.267
290	ENSDARG00000098191	si:dkey-16l2.20	si:dkey-16l2.20	5.24E-34	2.11E-38	0.471724158	0.66	0.274
291	ENSDARG00000017772	mdh1aa	malate dehydrogenase 1Aa, NAD (soluble)	6.23E-34	2.51E-38	-1.342102926	0.282	0.639
292	ENSDARG00000101023	msx2b	muscle segment homeobox 2b	7.05E-34	2.84E-38	0.297771912	0.214	0.035
293	ENSDARG00000037870	actb2	actin, beta 2	3.06E-33	1.23E-37	0.423876499	1	0.996
294	ENSDARG00000002445	prdm1a	PR domain containing 1a, with ZNF domain	3.94E-33	1.59E-37	0.517002822	0.445	0.144
295	ENSDARG00000054539	lrp10	low density lipoprotein receptor-related protein 10	4.17E-33	1.68E-37	0.33465058	0.471	0.157
296	ENSDARG00000008867	rap1b	RAP1B, member of RAS oncogene family	4.73E-33	1.90E-37	0.577120043	0.908	0.658
297	ENSDARG00000040380	arhgef1a	Rho guanine nucleotide exchange factor (GEF) 1a	4.94E-33	1.99E-37	0.311740068	0.378	0.104
298	ENSDARG00000010276	ptgs2b	prostaglandin-endoperoxide synthase 2b	4.99E-33	2.01E-37	0.83727667	0.546	0.215
299	ENSDARG00000045525	tmcc3	transmembrane and coiled-coil domain family 3	6.20E-33	2.50E-37	0.427232899	0.517	0.195
300	ENSDARG00000018010	crtap	cartilage associated protein	2.52E-32	1.02E-36	0.281697452	0.424	0.122
301	ENSDARG00000040623	fosl2	FOS like 2, AP-1 transcription factor subunit	5.30E-32	2.13E-36	0.38395945	0.706	0.331
302	ENSDARG00000105274	CABZ01074130.1	COLLAGEN ALPHA 1 CHAIN	5.61E-32	2.26E-36	0.628904617	0.214	0.037
303	ENSDARG00000017354	epha2a	eph receptor A2 a	5.97E-32	2.40E-36	0.39585411	0.513	0.19
304	ENSDARG00000037746	actb1	actin, beta 1	9.68E-32	3.90E-36	0.578881614	0.996	0.963
305	ENSDARG00000058543	lama5	laminin, alpha 5	1.03E-31	4.13E-36	0.257515722	0.29	0.066
306	ENSDARG00000098355	atp5pd	ATP synthase peripheral stalk subunit d	1.78E-31	7.19E-36	-0.653498219	0.79	0.886
307	ENSDARG00000042539	ywhaqa	tyrosine 3-monooxygenase/tryptophan 5-monooxygenase activation protein, theta polypeptide a	2.59E-31	1.04E-35	0.636286038	0.899	0.647
308	ENSDARG00000079388	agrn	agrin	3.89E-31	1.57E-35	0.308841992	0.555	0.204
309	ENSDARG00000056167	hspe1	heat shock 10 protein 1	3.97E-31	1.60E-35	-0.943053109	0.525	0.756
310	ENSDARG00000039830	gng5	guanine nucleotide binding protein (G protein), gamma 5	7.59E-31	3.05E-35	0.515320169	0.941	0.756
311	ENSDARG00000092873	zgc:193541	zgc:193541	8.30E-31	3.34E-35	-0.685064776	0.857	0.907
312	ENSDARG00000096242	si:ch211-76l23.4	si:ch211-76l23.4	1.15E-30	4.64E-35	0.336780541	0.134	0.015
313	ENSDARG00000001788	atp5po	ATP synthase peripheral stalk subunit OSCP	2.64E-30	1.06E-34	-0.639171715	0.643	0.8
314	ENSDARG00000102291	eef1da	eukaryotic translation elongation factor 1 delta a (guanine nucleotide exchange protein)	2.98E-30	1.20E-34	0.43596105	0.987	0.945
315	ENSDARG00000062590	pleca	plectin a	3.09E-30	1.25E-34	0.375418802	0.63	0.262
316	ENSDARG00000038754	plk3	polo-like kinase 3 (Drosophila)	3.36E-30	1.35E-34	0.425851513	0.571	0.235
317	ENSDARG00000096003	atp5md	ATP synthase membrane subunit DAPIT	5.76E-30	2.32E-34	-0.750294534	0.798	0.887
318	ENSDARG00000039211	zgc:77439	zgc:77439	6.69E-30	2.70E-34	0.389865308	0.483	0.179
319	ENSDARG00000005754	ptprfb	protein tyrosine phosphatase receptor type Fb	3.76E-29	1.52E-33	0.453596148	0.655	0.321
320	ENSDARG00000099291	lsr	lipolysis stimulated lipoprotein receptor	5.01E-29	2.02E-33	0.381128839	0.58	0.246
321	ENSDARG00000017320	f11r.1	F11 receptor, tandem duplicate 1	5.34E-29	2.15E-33	0.490577623	0.874	0.507
322	ENSDARG00000104118	antxr2a	ANTXR cell adhesion molecule 2a	6.08E-29	2.45E-33	0.437774481	0.37	0.109
323	ENSDARG00000013804	capns1b	calpain, small subunit 1 b	6.81E-29	2.74E-33	0.462487851	0.924	0.647
324	ENSDARG00000041314	ndufb9	NADH:ubiquinone oxidoreductase subunit B9	7.71E-29	3.10E-33	-0.678427363	0.361	0.671
325	ENSDARG00000039579	cfd	complement factor D (adipsin)	1.07E-28	4.30E-33	0.726962549	0.487	0.186
326	ENSDARG00000087303	cebpd	CCAAT enhancer binding protein delta	2.05E-28	8.26E-33	0.587486292	0.811	0.494
327	ENSDARG00000075718	rpz5	rapunzel 5	2.37E-28	9.54E-33	0.370526168	0.546	0.204
328	ENSDARG00000068940	atp5meb	ATP synthase membrane subunit eb	3.68E-28	1.48E-32	-0.627811067	0.836	0.882
329	ENSDARG00000002365	cers5	ceramide synthase 5	7.63E-28	3.07E-32	0.319364389	0.445	0.154
330	ENSDARG00000099312	jpt1b	Jupiter microtubule associated homolog 1b	7.94E-28	3.20E-32	0.44796487	0.815	0.444
331	ENSDARG00000103791	nme2b.1	NME/NM23 nucleoside diphosphate kinase 2b, tandem duplicate 1	1.15E-27	4.61E-32	-0.334276192	1	0.993
332	ENSDARG00000041400	ndufa3	NADH:ubiquinone oxidoreductase subunit A3	1.27E-27	5.11E-32	-0.65417433	0.563	0.769
333	ENSDARG00000035326	nccrp1	P1, F-box associated domain containing	1.67E-27	6.71E-32	0.636817671	0.807	0.493
334	ENSDARG00000045514	atp5f1c	ATP synthase F1 subunit gamma	1.80E-27	7.25E-32	-0.646044708	0.706	0.818
335	ENSDARG00000101406	rplp2	ribosomal protein, large P2	2.52E-27	1.01E-31	0.253397348	1	0.997
336	ENSDARG00000091003	il34	interleukin 34	3.17E-27	1.28E-31	0.417024339	0.332	0.095
337	ENSDARG00000011533	sema6dl	sema domain, transmembrane domain (TM), and cytoplasmic domain, (semaphorin) 6D, like	7.65E-27	3.08E-31	0.257591952	0.382	0.118
338	ENSDARG00000006353	itga5	integrin, alpha 5 (fibronectin receptor, alpha polypeptide)	3.80E-26	1.53E-30	0.367938749	0.429	0.148
339	ENSDARG00000011553	atp5pb	ATP synthase peripheral stalk-membrane subunit b	5.46E-26	2.20E-30	-0.55063538	0.824	0.879
340	ENSDARG00000007099	cx43.4	connexin 43.4	6.44E-26	2.59E-30	0.257575305	0.353	0.104
341	ENSDARG00000000804	rassf6	Ras association domain family member 6	1.05E-25	4.21E-30	0.257335167	0.357	0.112
342	ENSDARG00000010113	ndufb8	NADH:ubiquinone oxidoreductase subunit B8	1.66E-25	6.68E-30	-0.612808131	0.647	0.805
343	ENSDARG00000052746	grinab	glutamate receptor, ionotropic, N-methyl D-aspartate-associated protein 1b (glutamate binding)	1.93E-25	7.79E-30	0.39358872	0.824	0.568
344	ENSDARG00000019404	atp5f1d	ATP synthase F1 subunit delta	2.98E-25	1.20E-29	-0.611828767	0.748	0.842
345	ENSDARG00000096849	si:dkey-16p21.8	si:dkey-16p21.8	4.20E-25	1.69E-29	0.471128828	0.744	0.386
346	ENSDARG00000035556	rps6ka3a	ribosomal protein S6 kinase a, polypeptide 3a	4.20E-25	1.69E-29	0.252927821	0.412	0.14
347	ENSDARG00000002494	itgb6	integrin, beta 6	5.49E-25	2.21E-29	0.363038236	0.395	0.136
348	ENSDARG00000005355	larp6a	La ribonucleoprotein 6, translational regulator a	6.16E-25	2.48E-29	0.268241735	0.349	0.107
349	ENSDARG00000099499	ndufa4l	NADH:ubiquinone oxidoreductase subunit A4, like	1.02E-24	4.09E-29	-0.506726477	0.937	0.937
350	ENSDARG00000044132	ogna	osteoglycin, paralog a	1.24E-24	5.00E-29	0.27889754	0.185	0.033
351	ENSDARG00000071082	p4ha1b	prolyl 4-hydroxylase, alpha polypeptide I b	1.39E-24	5.58E-29	0.416793693	0.618	0.284
352	ENSDARG00000035400	btf3	basic transcription factor 3	1.44E-24	5.81E-29	0.262385911	1	0.983
353	ENSDARG00000074094	tgm2b	transglutaminase 2b	1.54E-24	6.18E-29	0.261587325	0.353	0.106
354	ENSDARG00000100729	tln1	talin 1	1.82E-24	7.34E-29	0.353523095	0.702	0.352
355	ENSDARG00000038577	cox6c	cytochrome c oxidase subunit 6C	3.66E-24	1.48E-28	-0.530743767	0.954	0.929
356	ENSDARG00000058557	il11b	interleukin 11b	4.82E-24	1.94E-28	0.352257101	0.307	0.085
357	ENSDARG00000018898	zfand5a	zinc finger, AN1-type domain 5a	5.07E-24	2.04E-28	0.489065311	0.744	0.466
358	ENSDARG00000076799	rnd3a	Rho family GTPase 3a	6.36E-24	2.56E-28	0.290834488	0.496	0.185
359	ENSDARG00000016233	sdr16c5a	short chain dehydrogenase/reductase family 16C, member 5a	7.28E-24	2.93E-28	0.268060691	0.332	0.104
360	ENSDARG00000102632	ubc	ubiquitin C	7.93E-24	3.19E-28	0.472053604	0.983	0.895
361	ENSDARG00000040439	rsl24d1	ribosomal L24 domain containing 1	1.12E-23	4.50E-28	0.320355426	0.996	0.955
362	ENSDARG00000013681	si:dkey-42i9.6	si:dkey-42i9.6	1.24E-23	5.01E-28	0.544841485	0.626	0.334
363	ENSDARG00000019426	trioa	trio Rho guanine nucleotide exchange factor a	1.31E-23	5.28E-28	0.307238066	0.395	0.141
364	ENSDARG00000075369	nck1b	NCK adaptor protein 1b	3.21E-23	1.29E-27	0.386932543	0.597	0.272
365	ENSDARG00000104068	gstp1	glutathione S-transferase pi 1	3.42E-23	1.38E-27	-1.575690926	0.676	0.772
366	ENSDARG00000102555	si:dkey-33i11.9	si:dkey-33i11.9	3.50E-23	1.41E-27	-0.887559753	0.088	0.437
367	ENSDARG00000102153	nrp1a	neuropilin 1a	4.16E-23	1.68E-27	0.277334485	0.319	0.096
368	ENSDARG00000046106	rab10	RAB10, member RAS oncogene family	4.55E-23	1.83E-27	0.390337006	0.765	0.483
369	ENSDARG00000104537	cox7c	cytochrome c oxidase subunit 7C	5.47E-23	2.20E-27	-0.540337632	0.992	0.948
370	ENSDARG00000051857	tes	testis derived transcript (3 LIM domains)	6.80E-23	2.74E-27	0.288988625	0.349	0.111
371	ENSDARG00000040158	cdc42l	cell division cycle 42, like	1.15E-22	4.63E-27	0.478385737	0.887	0.647
372	ENSDARG00000036161	hnrnpa0l	heterogeneous nuclear ribonucleoprotein A0, like	1.41E-22	5.69E-27	0.400727651	0.992	0.929
373	ENSDARG00000038153	lgals2b	lectin, galactoside-binding, soluble, 2b	1.46E-22	5.87E-27	-2.748649266	0.849	0.868
374	ENSDARG00000097959	si:dkey-248g15.3	si:dkey-248g15.3	1.65E-22	6.64E-27	0.647950136	0.63	0.32
375	ENSDARG00000006260	tuba8l4	tubulin, alpha 8 like 4	2.24E-22	9.01E-27	0.522843733	0.937	0.782
376	ENSDARG00000027600	pdlim5b	PDZ and LIM domain 5b	2.79E-22	1.13E-26	0.32616161	0.416	0.159
377	ENSDARG00000037804	phlda3	pleckstrin homology-like domain, family A, member 3	5.59E-22	2.25E-26	0.294782018	0.462	0.176
378	ENSDARG00000021647	gnai1	guanine nucleotide binding protein (G protein), alpha inhibiting activity polypeptide 1	6.31E-22	2.54E-26	0.334030516	0.689	0.358
379	ENSDARG00000078888	iqgap1	IQ motif containing GTPase activating protein 1	1.02E-21	4.11E-26	0.265451513	0.441	0.167
380	ENSDARG00000035858	cnn2	calponin 2	1.03E-21	4.14E-26	0.471841688	0.882	0.616
381	ENSDARG00000042977	nfil3	nuclear factor, interleukin 3 regulated	1.10E-21	4.43E-26	0.275878367	0.483	0.193
382	ENSDARG00000032970	cox4i1	cytochrome c oxidase subunit 4I1	1.23E-21	4.97E-26	-0.454285895	0.891	0.919
383	ENSDARG00000023963	tpm4a	tropomyosin 4a	2.06E-21	8.28E-26	0.691891125	0.723	0.402
384	ENSDARG00000099236	10-Sep	septin 10	2.19E-21	8.82E-26	0.303421646	0.702	0.37
385	ENSDARG00000059337	tgif1	TGFB-induced factor homeobox 1	2.44E-21	9.83E-26	0.385965325	0.618	0.308
386	ENSDARG00000069752	ckba	creatine kinase, brain a	2.57E-21	1.04E-25	-0.767945435	0.273	0.557
387	ENSDARG00000095157	zgc:163080	zgc:163080	3.00E-21	1.21E-25	-0.632171183	0.168	0.493
388	ENSDARG00000099281	si:dkey-112e7.2	si:dkey-112e7.2	3.04E-21	1.23E-25	0.352623267	0.739	0.431
389	ENSDARG00000088383	cox5aa	cytochrome c oxidase subunit 5Aa	4.16E-21	1.68E-25	-0.506449611	0.828	0.88
390	ENSDARG00000043457	gapdh	glyceraldehyde-3-phosphate dehydrogenase	7.13E-21	2.87E-25	-1.986328902	0.513	0.673
391	ENSDARG00000017299	fabp11a	fatty acid binding protein 11a	8.02E-21	3.23E-25	0.326678138	0.408	0.154
392	ENSDARG00000095897	atp5f1e	ATP synthase F1 subunit epsilon	8.27E-21	3.33E-25	-0.589355368	0.975	0.951
393	ENSDARG00000014571	ctnnb1	catenin (cadherin-associated protein), beta 1	1.71E-20	6.87E-25	0.374074949	0.84	0.593
394	ENSDARG00000104279	appa	amyloid beta (A4) precursor protein a	1.78E-20	7.18E-25	0.334432086	0.786	0.465
395	ENSDARG00000100252	capzb	capping actin protein of muscle Z-line subunit beta	1.81E-20	7.27E-25	0.360186131	0.912	0.738
396	ENSDARG00000071558	fblim1	filamin binding LIM protein 1	1.95E-20	7.84E-25	0.329994816	0.504	0.215
397	ENSDARG00000097209	cox8b	cytochrome c oxidase subunit 8B	1.98E-20	7.99E-25	-0.852004748	0.139	0.463
398	ENSDARG00000005191	ahcy	adenosylhomocysteinase	2.11E-20	8.49E-25	-1.054400544	0.584	0.718
399	ENSDARG00000099371	cygb1	cytoglobin 1	2.53E-20	1.02E-24	0.902691719	0.538	0.274
400	ENSDARG00000001452	adam8a	ADAM metallopeptidase domain 8a	3.39E-20	1.36E-24	0.536319381	0.361	0.127
401	ENSDARG00000075437	shc1	SHC (Src homology 2 domain containing) transforming protein 1	3.60E-20	1.45E-24	0.280865695	0.483	0.206
402	ENSDARG00000068434	h3f3b.1		4.32E-20	1.74E-24	0.318458585	0.95	0.706
403	ENSDARG00000042469	ndufa12	NADH:ubiquinone oxidoreductase subunit A12	4.36E-20	1.76E-24	-0.519060187	0.412	0.65
404	ENSDARG00000011665	aldoaa	aldolase a, fructose-bisphosphate, a	5.65E-20	2.28E-24	0.614190169	0.937	0.8
405	ENSDARG00000087693	atox1	antioxidant 1 copper chaperone	6.28E-20	2.53E-24	-0.810784065	0.576	0.713
406	ENSDARG00000077850	lgals3a	lectin, galactoside binding soluble 3a	6.47E-20	2.60E-24	0.389900957	0.727	0.479
407	ENSDARG00000035810	rgcc	regulator of cell cycle	7.54E-20	3.04E-24	0.610124234	0.639	0.35
408	ENSDARG00000099144	igfbp3	insulin-like growth factor binding protein 3	8.70E-20	3.50E-24	0.272203942	0.282	0.084
409	ENSDARG00000052712	suclg1	succinate-CoA ligase, alpha subunit	1.15E-19	4.62E-24	-0.865007311	0.471	0.648
410	ENSDARG00000010717	chchd10	coiled-coil-helix-coiled-coil-helix domain containing 10	1.22E-19	4.92E-24	-0.523558744	0.168	0.487
411	ENSDARG00000014915	ndufab1b	NADH:ubiquinone oxidoreductase subunit AB1b	1.24E-19	5.00E-24	-0.466089846	0.202	0.514
412	ENSDARG00000026865	fam107b	family with sequence similarity 107 member B	1.25E-19	5.05E-24	0.360998196	0.63	0.323
413	ENSDARG00000102640	pdia3	protein disulfide isomerase family A, member 3	1.30E-19	5.22E-24	-0.637569812	0.626	0.773
414	ENSDARG00000102056	svild	supervillin d	1.65E-19	6.66E-24	0.300282488	0.588	0.291
415	ENSDARG00000031776	fthl27	ferritin, heavy polypeptide-like 27	1.66E-19	6.67E-24	0.912113957	1	0.96
416	ENSDARG00000005481	nfkbiaa	nuclear factor of kappa light polypeptide gene enhancer in B-cells inhibitor, alpha a	1.87E-19	7.54E-24	0.520721333	0.689	0.384
417	ENSDARG00000053468	adam10a	ADAM metallopeptidase domain 10a	2.72E-19	1.10E-23	0.281117679	0.685	0.368
418	ENSDARG00000070824	ndufb5	NADH:ubiquinone oxidoreductase subunit B5	3.54E-19	1.43E-23	-0.498639081	0.366	0.639
419	ENSDARG00000099510	cnn3a	calponin 3, acidic a	3.96E-19	1.60E-23	0.449884528	0.735	0.455
420	ENSDARG00000012747	rer1	retention in endoplasmic reticulum sorting receptor 1	4.32E-19	1.74E-23	0.519782568	0.798	0.589
421	ENSDARG00000056379	si:ch73-86n18.1	si:ch73-86n18.1	4.62E-19	1.86E-23	0.356659102	0.567	0.285
422	ENSDARG00000074425	si:busm1-57f23.1	si:busm1-57f23.1	4.77E-19	1.92E-23	0.876638986	0.655	0.403
423	ENSDARG00000010434	clu	clusterin	4.92E-19	1.98E-23	0.40410908	0.256	0.073
424	ENSDARG00000054060	pof1b	POF1B actin binding protein	5.50E-19	2.21E-23	0.270151368	0.441	0.183
425	ENSDARG00000040076	pycard	PYD and CARD domain containing	8.68E-19	3.49E-23	0.275915568	0.483	0.206
426	ENSDARG00000041839	tsc22d2	TSC22 domain family 2	1.16E-18	4.67E-23	0.407890581	0.395	0.163
427	ENSDARG00000030064	plekha1a	pleckstrin homology domain containing, family A (phosphoinositide binding specific) member 1a	1.16E-18	4.69E-23	0.27213813	0.479	0.211
428	ENSDARG00000104636	si:dkey-112a7.4	si:dkey-112a7.4	1.18E-18	4.76E-23	0.382072676	0.634	0.344
429	ENSDARG00000032765	net1	neuroepithelial cell transforming 1	1.32E-18	5.31E-23	0.41594541	0.622	0.325
430	ENSDARG00000045230	cox6b1	cytochrome c oxidase subunit 6B1	1.55E-18	6.26E-23	-0.853067033	0.71	0.769
431	ENSDARG00000056525	bcar1	BCAR1 scaffold protein, Cas family member	1.80E-18	7.25E-23	0.285886868	0.546	0.26
432	ENSDARG00000042010	pklr	pyruvate kinase L/R	2.19E-18	8.81E-23	-1.102628835	0.113	0.411
433	ENSDARG00000042874	phlda2	pleckstrin homology-like domain, family A, member 2	3.12E-18	1.26E-22	0.526007317	0.861	0.601
434	ENSDARG00000020759	elf1	E74-like ETS transcription factor 1	3.21E-18	1.29E-22	0.296422538	0.571	0.279
435	ENSDARG00000100844	cldn15lb	claudin 15-like b	3.29E-18	1.32E-22	-1.14263402	0.076	0.385
436	ENSDARG00000027310	lsp1	lymphocyte specific protein 1 [Source:ZFIN;Acc:ZDB-GENE-131127-171]	3.50E-18	1.41E-22	0.591010874	0.424	0.187
437	ENSDARG00000076742	cyth1a	cytohesin 1a	3.58E-18	1.44E-22	0.318523314	0.626	0.337
438	ENSDARG00000036834	krt92	keratin 92	4.10E-18	1.65E-22	-2.052763567	0.244	0.518
439	ENSDARG00000094965	nfil3-5	nuclear factor, interleukin 3 regulated, member 5	4.26E-18	1.71E-22	0.295800694	0.723	0.4
440	ENSDARG00000103295	cyp3a65	cytochrome P450, family 3, subfamily A, polypeptide 65	4.95E-18	1.99E-22	-0.795691583	0.084	0.389
441	ENSDARG00000016350	cap1	CAP, adenylate cyclase-associated protein 1 (yeast)	5.98E-18	2.41E-22	0.269872342	0.45	0.197
442	ENSDARG00000021984	ndufa2	NADH:ubiquinone oxidoreductase subunit A2	6.48E-18	2.61E-22	-0.523077246	0.45	0.663
443	ENSDARG00000102808	calr3b	calreticulin 3b	6.91E-18	2.78E-22	-0.688469339	0.185	0.486
444	ENSDARG00000039142	arpc5a	actin related protein 2/3 complex, subunit 5A	6.98E-18	2.81E-22	0.40517848	0.697	0.418
445	ENSDARG00000053217	cox7a2a	cytochrome c oxidase subunit 7A2a	7.04E-18	2.83E-22	-0.51935152	0.895	0.893
446	ENSDARG00000036107	txnipa	thioredoxin interacting protein a	9.74E-18	3.92E-22	0.318854704	0.71	0.395
447	ENSDARG00000098108	dusp2	dual specificity phosphatase 2	1.13E-17	4.56E-22	0.292106986	0.349	0.124
448	ENSDARG00000074552	ndufs7	NADH:ubiquinone oxidoreductase core subunit S7	1.23E-17	4.96E-22	-0.488534488	0.437	0.66
449	ENSDARG00000040747	tm4sf4	transmembrane 4 L six family member 4	1.62E-17	6.53E-22	-1.848718468	0.21	0.484
450	ENSDARG00000019113	mob3a	MOB kinase activator 3A	1.66E-17	6.68E-22	0.292055229	0.651	0.362
451	ENSDARG00000025147	cd63	CD63 molecule	1.66E-17	6.70E-22	0.405347072	0.987	0.903
452	ENSDARG00000102776	cxcl19	chemokine (C-X-C motif) ligand 19	2.96E-17	1.19E-21	0.542572373	0.147	0.029
453	ENSDARG00000003811	plxnb2a	plexin b2a	4.27E-17	1.72E-21	0.291928586	0.399	0.169
454	ENSDARG00000005108	oclna	occludin a	5.58E-17	2.24E-21	0.310643553	0.584	0.288
455	ENSDARG00000057026	ran	RAN, member RAS oncogene family	1.08E-16	4.34E-21	0.256113908	0.996	0.943
456	ENSDARG00000008363	mcl1b	MCL1 apoptosis regulator, BCL2 family member b	1.12E-16	4.49E-21	0.413661749	0.882	0.693
457	ENSDARG00000019702	aldocb	aldolase C, fructose-bisphosphate, b	1.24E-16	5.01E-21	0.276608768	0.744	0.486
458	ENSDARG00000009401	vcanb	versican b	1.44E-16	5.80E-21	0.262802193	0.143	0.028
459	ENSDARG00000026845	rhoaa	ras homolog gene family, member Aa	1.90E-16	7.66E-21	0.333295981	0.857	0.622
460	ENSDARG00000076836	gpx4b	glutathione peroxidase 4b	2.32E-16	9.33E-21	-0.487218503	0.714	0.801
461	ENSDARG00000102105	dad1	defender against cell death 1	2.48E-16	9.98E-21	-0.489947214	0.819	0.865
462	ENSDARG00000044914	suclg2	succinate-CoA ligase, GDP-forming, beta subunit	3.07E-16	1.24E-20	-0.652204519	0.118	0.397
463	ENSDARG00000021975	ginm1	glycoprotein integral membrane 1	3.17E-16	1.28E-20	0.270684317	0.609	0.322
464	ENSDARG00000036329	ndufa1	NADH:ubiquinone oxidoreductase subunit A1	3.34E-16	1.35E-20	-0.473786749	0.782	0.836
465	ENSDARG00000020364	fbp1b	fructose-1,6-bisphosphatase 1b	4.27E-16	1.72E-20	-1.01717687	0.067	0.348
466	ENSDARG00000028889	ndufb10	NADH:ubiquinone oxidoreductase subunit B10	4.30E-16	1.73E-20	-0.454937295	0.361	0.601
467	ENSDARG00000078619	pnp5a	purine nucleoside phosphorylase 5a	6.01E-16	2.42E-20	0.309025916	0.702	0.41
468	ENSDARG00000055504	si:ch211-212k18.7	si:ch211-212k18.7	6.08E-16	2.45E-20	-0.547229372	0.122	0.422
469	ENSDARG00000007098	itm2ba	integral membrane protein 2Ba	8.00E-16	3.22E-20	0.261987177	0.794	0.559
470	ENSDARG00000058734	prdx1	peroxiredoxin 1	8.54E-16	3.44E-20	-0.868534447	0.239	0.52
471	ENSDARG00000102115	ndufc2	NADH:ubiquinone oxidoreductase subunit C2	9.14E-16	3.68E-20	-0.458733834	0.374	0.604
472	ENSDARG00000071336	mif	macrophage migration inhibitory factor	1.36E-15	5.46E-20	-0.436053232	0.315	0.566
473	ENSDARG00000029353	serpine2	serpin peptidase inhibitor, clade E (nexin, plasminogen activator inhibitor type 1), member 2	1.42E-15	5.74E-20	0.253549316	0.504	0.234
474	ENSDARG00000017602	ccng2	cyclin G2	1.69E-15	6.81E-20	0.367540819	0.584	0.314
475	ENSDARG00000056438	her9	hairy-related 9	1.78E-15	7.17E-20	0.47034446	0.378	0.155
476	ENSDARG00000052304	uqcrc1	ubiquinol-cytochrome c reductase core protein 1	2.48E-15	9.99E-20	-0.453192599	0.361	0.591
477	ENSDARG00000103032	rap2b	RAP2B, member of RAS oncogene family	2.62E-15	1.06E-19	0.325198056	0.542	0.288
478	ENSDARG00000040190	qdpra	quinoid dihydropteridine reductase a	2.68E-15	1.08E-19	-0.549090961	0.029	0.304
479	ENSDARG00000044902	atp2b2	ATPase plasma membrane Ca2+ transporting 2	2.81E-15	1.13E-19	0.27453917	0.58	0.311
480	ENSDARG00000000069	dap	death-associated protein	3.36E-15	1.35E-19	-0.720153054	0.29	0.527
481	ENSDARG00000033789	ndufb7	NADH:ubiquinone oxidoreductase subunit B7	4.28E-15	1.72E-19	-0.467219059	0.483	0.668
482	ENSDARG00000090063	fa2h	fatty acid 2-hydroxylase	5.23E-15	2.10E-19	-0.383664297	0.025	0.297
483	ENSDARG00000034293	hif1ab	hypoxia inducible factor 1 subunit alpha b	5.61E-15	2.26E-19	0.411426399	0.845	0.668
484	ENSDARG00000006220	ugt1a7	UDP glucuronosyltransferase 1 family, polypeptide A7	6.14E-15	2.47E-19	-0.807772001	0.08	0.357
485	ENSDARG00000093448	mpc1	mitochondrial pyruvate carrier 1	6.59E-15	2.65E-19	-0.585479397	0.374	0.591
486	ENSDARG00000094210	fthl31	ferritin, heavy polypeptide-like 31	7.07E-15	2.85E-19	0.698437047	0.815	0.611
487	ENSDARG00000039346	ndufa5	NADH:ubiquinone oxidoreductase subunit A5	7.35E-15	2.96E-19	-0.444798978	0.454	0.665
488	ENSDARG00000019362	ptbp1a	polypyrimidine tract binding protein 1a	7.67E-15	3.09E-19	0.316591389	0.588	0.324
489	ENSDARG00000070822	cnp	2',3'-cyclic nucleotide 3' phosphodiesterase	8.00E-15	3.22E-19	0.297990566	0.475	0.226
490	ENSDARG00000056160	hspd1	heat shock 60 protein 1	1.08E-14	4.35E-19	-0.468392505	0.172	0.453
491	ENSDARG00000010946	cbsb	cystathionine beta-synthase b	1.31E-14	5.27E-19	0.263559049	0.542	0.294
492	ENSDARG00000067975	atp5if1a	ATP synthase inhibitory factor subunit 1a	1.56E-14	6.30E-19	-0.541620112	0.685	0.804
493	ENSDARG00000012682	pfn2l	profilin 2 like	1.61E-14	6.48E-19	-0.557495964	0.538	0.714
494	ENSDARG00000092115	eif4a1a	eukaryotic translation initiation factor 4A1A	2.53E-14	1.02E-18	0.352670955	0.924	0.78
495	ENSDARG00000043371	mdh2	malate dehydrogenase 2, NAD (mitochondrial)	2.84E-14	1.14E-18	-0.47960279	0.664	0.807
496	ENSDARG00000053381	plpp1a	phospholipid phosphatase 1a	2.96E-14	1.19E-18	0.318910315	0.366	0.159
497	ENSDARG00000006019	tktb	transketolase b	3.19E-14	1.28E-18	-0.479650712	0.349	0.585
498	ENSDARG00000025338	hagh	hydroxyacylglutathione hydrolase	4.04E-14	1.63E-18	-0.374788607	0.105	0.374
499	ENSDARG00000042620	gstr	glutathione S-transferase rho	5.05E-14	2.03E-18	-0.847971366	0.345	0.539
500	ENSDARG00000053684	aldob	aldolase b, fructose-bisphosphate	6.29E-14	2.53E-18	-1.69482993	0.731	0.74
501	ENSDARG00000006125	csnk1db	casein kinase 1, delta b	9.26E-14	3.73E-18	0.272478181	0.609	0.341
502	ENSDARG00000104773	junbb	JunB proto-oncogene, AP-1 transcription factor subunit b	9.67E-14	3.90E-18	0.266931561	0.395	0.168
503	ENSDARG00000032102	prdx3	peroxiredoxin 3	1.02E-13	4.10E-18	-0.371249082	0.252	0.508
504	ENSDARG00000090228	gsta.1	glutathione S-transferase, alpha tandem duplicate 1	1.05E-13	4.23E-18	-2.040375236	0.605	0.689
505	ENSDARG00000086842	dap1b	death associated protein 1b	1.11E-13	4.48E-18	0.259573415	0.887	0.663
506	ENSDARG00000015355	fosl1a	FOS like 1, AP-1 transcription factor subunit a	1.22E-13	4.92E-18	0.455828026	0.874	0.685
507	ENSDARG00000052840	ndufs4	NADH:ubiquinone oxidoreductase subunit S4	1.27E-13	5.11E-18	-0.400209474	0.487	0.657
508	ENSDARG00000042644	sod2	superoxide dismutase 2, mitochondrial	2.36E-13	9.48E-18	-0.373402779	0.126	0.385
509	ENSDARG00000031427	calm2a	calmodulin 2a (phosphorylase kinase, delta)	2.37E-13	9.52E-18	-0.538999786	0.324	0.569
510	ENSDARG00000021987	plecb	plectin b	2.61E-13	1.05E-17	0.307608776	0.651	0.388
511	ENSDARG00000006242	ptp4a1	protein tyrosine phosphatase 4A1	2.99E-13	1.20E-17	0.290430283	0.861	0.656
512	ENSDARG00000035652	sat1a.1	spermidine/spermine N1-acetyltransferase 1a, duplicate 1	3.08E-13	1.24E-17	0.320657307	0.971	0.89
513	ENSDARG00000015662	pla2g12b	phospholipase A2, group XIIB	3.26E-13	1.31E-17	-0.537700543	0.021	0.268
514	ENSDARG00000076221	fthl28	ferritin, heavy polypeptide-like 28	3.77E-13	1.52E-17	0.30543963	0.584	0.341
515	ENSDARG00000003032	eif4a1b	eukaryotic translation initiation factor 4A1B	4.06E-13	1.64E-17	0.262172809	0.903	0.783
516	ENSDARG00000101074	glud1b	glutamate dehydrogenase 1b	4.30E-13	1.73E-17	-1.206285344	0.433	0.591
517	ENSDARG00000002369	UBB		4.58E-13	1.85E-17	0.426797915	0.924	0.787
518	ENSDARG00000063911	mt-atp6		4.70E-13	1.89E-17	-0.473709594	0.996	0.987
519	ENSDARG00000099448	sh3d21	SH3 domain containing 21	5.52E-13	2.22E-17	0.274278707	0.487	0.233
520	ENSDARG00000038900	acadm	acyl-CoA dehydrogenase medium chain	6.02E-13	2.42E-17	-0.457531584	0.223	0.469
521	ENSDARG00000025375	idh1	isocitrate dehydrogenase (NADP(+)) 1	1.26E-12	5.06E-17	-0.692334374	0.437	0.597
522	ENSDARG00000038028	ndufa6	NADH:ubiquinone oxidoreductase subunit A6	1.28E-12	5.15E-17	-0.411043418	0.819	0.842
523	ENSDARG00000043663	faub	FAU ubiquitin like and ribosomal protein S30 fusion b	2.24E-12	9.00E-17	-0.474071751	0.206	0.453
524	ENSDARG00000069464	cox7a1	cytochrome c oxidase subunit 7A1	2.38E-12	9.60E-17	-0.433032774	0.055	0.303
525	ENSDARG00000045490	ndufb2	NADH:ubiquinone oxidoreductase subunit B2	2.40E-12	9.64E-17	-0.419709967	0.63	0.755
526	ENSDARG00000068478	gpx4a	glutathione peroxidase 4a	2.55E-12	1.03E-16	-1.871670973	0.324	0.509
527	ENSDARG00000020235	sept9a	septin 9a	2.57E-12	1.03E-16	0.309626409	0.525	0.287
528	ENSDARG00000039007	eno3	enolase 3, (beta, muscle)	2.82E-12	1.14E-16	-1.067165679	0.689	0.738
529	ENSDARG00000022767	apobb.1	apolipoprotein Bb, tandem duplicate 1	3.09E-12	1.24E-16	-1.574006476	0.13	0.369
530	ENSDARG00000042777	ndufa11	NADH:ubiquinone oxidoreductase subunit A11	3.33E-12	1.34E-16	-0.405072058	0.37	0.592
531	ENSDARG00000075709	ndufb3	NADH:ubiquinone oxidoreductase subunit B3	3.41E-12	1.37E-16	-0.450491452	0.651	0.743
532	ENSDARG00000014488	ca2	carbonic anhydrase II	3.86E-12	1.56E-16	-0.57574379	0.067	0.319
533	ENSDARG00000041450	rab11a	RAB11a, member RAS oncogene family	4.03E-12	1.62E-16	0.284079662	0.761	0.529
534	ENSDARG00000056583	ndufs6	NADH:ubiquinone oxidoreductase subunit S6	4.08E-12	1.64E-16	-0.4121876	0.391	0.604
535	ENSDARG00000063895	mt-nd1	NADH dehydrogenase 1, mitochondrial	4.48E-12	1.80E-16	-0.539574781	0.95	0.937
536	ENSDARG00000014031	abcc2	ATP-binding cassette, sub-family C (CFTR/MRP), member 2	5.03E-12	2.03E-16	-0.393858835	0.021	0.258
537	ENSDARG00000054172	pgrmc1	progesterone receptor membrane component 1	5.11E-12	2.06E-16	-0.415572846	0.21	0.454
538	ENSDARG00000013044	ndufv2	NADH:ubiquinone oxidoreductase core subunit V2	5.77E-12	2.32E-16	-0.336671071	0.193	0.449
539	ENSDARG00000012194	scp2a	sterol carrier protein 2a	6.91E-12	2.78E-16	-0.956017349	0.134	0.371
540	ENSDARG00000026376	aco1	aconitase 1, soluble	8.48E-12	3.41E-16	-0.424231347	0.273	0.504
541	ENSDARG00000015955	cldnc	claudin c	8.57E-12	3.45E-16	-1.206718651	0.155	0.394
542	ENSDARG00000015551	fth1a	ferritin, heavy polypeptide 1a	8.75E-12	3.52E-16	-0.631388437	0.983	0.955
543	ENSDARG00000022165	mgst1.2	microsomal glutathione S-transferase 1.2	1.00E-11	4.03E-16	-0.804813583	0.324	0.522
544	ENSDARG00000036481	tcn2	transcobalamin II	1.22E-11	4.92E-16	-0.440905961	0.042	0.277
545	ENSDARG00000006427	fabp2	fatty acid binding protein 2, intestinal	1.34E-11	5.40E-16	-2.056848941	0.542	0.669
546	ENSDARG00000020298	btg2	B-cell translocation gene 2	1.42E-11	5.70E-16	0.379904949	0.735	0.508
547	ENSDARG00000020944	ezra	ezrin a	1.79E-11	7.20E-16	-0.58660789	0.092	0.338
548	ENSDARG00000020956	pck2	phosphoenolpyruvate carboxykinase 2 (mitochondrial)	2.45E-11	9.88E-16	-0.482067588	0.088	0.328
549	ENSDARG00000019307	dusp5	dual specificity phosphatase 5	2.88E-11	1.16E-15	0.4479313	0.626	0.403
550	ENSDARG00000043821	klf7b	Kruppel-like factor 7b	2.99E-11	1.21E-15	0.306622111	0.487	0.265
551	ENSDARG00000013628	cd164	CD164 molecule, sialomucin	3.47E-11	1.40E-15	-0.398782255	0.214	0.449
552	ENSDARG00000060094	ptgis	prostaglandin I2 (prostacyclin) synthase	3.54E-11	1.43E-15	0.381553392	0.294	0.121
553	ENSDARG00000099148	bzw1b	basic leucine zipper and W2 domains 1b	3.80E-11	1.53E-15	0.357068223	0.857	0.683
554	ENSDARG00000018569	tnfrsf1a	tumor necrosis factor receptor superfamily, member 1a	3.80E-11	1.53E-15	0.259456817	0.5	0.271
555	ENSDARG00000090401	CABZ01020840.1	apoptosis facilitator Bcl-2-like protein 14 [Source:NCBI gene;Acc:101885512]	3.95E-11	1.59E-15	0.340882861	0.45	0.237
556	ENSDARG00000055759	efhd2	EF-hand domain family, member D2	4.06E-11	1.63E-15	0.269398002	0.618	0.374
557	ENSDARG00000068367	nfkbie	nuclear factor of kappa light polypeptide gene enhancer in B-cells inhibitor, epsilon	4.12E-11	1.66E-15	0.261538949	0.336	0.147
558	ENSDARG00000100742	reep5	receptor accessory protein 5	4.37E-11	1.76E-15	0.261739174	0.866	0.652
559	ENSDARG00000100826	hif1al	hypoxia inducible factor 1 subunit alpha, like	4.83E-11	1.94E-15	0.297291306	0.567	0.332
560	ENSDARG00000059323	rpn1	ribophorin I	5.09E-11	2.05E-15	-0.365551542	0.349	0.572
561	ENSDARG00000103846	hspa5	heat shock protein 5	5.28E-11	2.13E-15	-0.790960932	0.538	0.692
562	ENSDARG00000013144	atp1b1a	ATPase Na+/K+ transporting subunit beta 1a	6.60E-11	2.66E-15	-0.534296612	0.832	0.874
563	ENSDARG00000058225	arpc4l	actin related protein 2/3 complex, subunit 4, like	6.74E-11	2.72E-15	0.3561552	0.794	0.597
564	ENSDARG00000096533	rltgr	RAMP-like triterpene glycoside receptor	7.00E-11	2.82E-15	-0.303366359	0.004	0.219
565	ENSDARG00000009544	cldnb	claudin b	7.53E-11	3.03E-15	0.600046846	0.84	0.597
566	ENSDARG00000071203	sptssa	serine palmitoyltransferase, small subunit A	7.63E-11	3.07E-15	0.261987722	0.857	0.634
567	ENSDARG00000056307	znf706	zinc finger protein 706	9.00E-11	3.63E-15	0.293126395	0.786	0.654
568	ENSDARG00000004060	bhlhe40	basic helix-loop-helix family, member e40	9.10E-11	3.66E-15	0.282525782	0.752	0.508
569	ENSDARG00000077934	tegt	testis enhanced gene transcript (BAX inhibitor 1)	1.15E-10	4.64E-15	-0.322331417	0.895	0.863
570	ENSDARG00000039269	arg2	arginase 2	1.49E-10	6.02E-15	0.501816455	0.58	0.372
571	ENSDARG00000028336	dhdhl	dihydrodiol dehydrogenase (dimeric), like	1.50E-10	6.02E-15	-0.473624466	0.164	0.391
572	ENSDARG00000055307	sypl2a	synaptophysin-like 2a	1.55E-10	6.22E-15	-0.323066281	0.16	0.401
573	ENSDARG00000044751	ddt	D-dopachrome tautomerase	1.58E-10	6.35E-15	-0.548541851	0.303	0.49
574	ENSDARG00000070584	clic5b	chloride intracellular channel 5b	1.60E-10	6.43E-15	-0.27760587	0.025	0.247
575	ENSDARG00000031981	pcbd1	pterin-4 alpha-carbinolamine dehydratase/dimerization cofactor of hepatocyte nuclear factor 1 alpha	1.67E-10	6.71E-15	-0.551331832	0.088	0.319
576	ENSDARG00000063917	mt-nd4		2.08E-10	8.38E-15	-0.43895019	0.933	0.945
577	ENSDARG00000045414	elovl2	ELOVL fatty acid elongase 2	2.19E-10	8.83E-15	-0.524200932	0.025	0.24
578	ENSDARG00000069453	zgc:113314	zgc:113314	2.20E-10	8.86E-15	0.363161527	0.387	0.187
579	ENSDARG00000027966	ap1s3b	adaptor related protein complex 1 subunit sigma 3b	2.25E-10	9.05E-15	-0.408166154	0.151	0.391
580	ENSDARG00000002509	zgc:153911	zgc:153911	2.30E-10	9.28E-15	0.33005097	0.382	0.183
581	ENSDARG00000104818	si:ch211-93f2.1	si:ch211-93f2.1 [Source:ZFIN;Acc:ZDB-GENE-041014-96]	2.43E-10	9.78E-15	-0.422457211	0.046	0.272
582	ENSDARG00000039980	ppt1	palmitoyl-protein thioesterase 1 (ceroid-lipofuscinosis, neuronal 1, infantile)	2.44E-10	9.84E-15	0.385356984	0.651	0.436
583	ENSDARG00000005185	cpn1	carboxypeptidase N, polypeptide 1	2.60E-10	1.05E-14	-0.527496788	0.063	0.288
584	ENSDARG00000099572	hmgn2	high mobility group nucleosomal binding domain 2	2.89E-10	1.16E-14	-1.31080447	0.555	0.697
585	ENSDARG00000040298	apoa4b.1	apolipoprotein A-IV b, tandem duplicate 1	3.20E-10	1.29E-14	-2.148231841	0.319	0.497
586	ENSDARG00000023920	llgl2	LLGL scribble cell polarity complex component 2	3.25E-10	1.31E-14	0.315144766	0.458	0.255
587	ENSDARG00000051888	ist1	IST1 factor associated with ESCRT-III	3.51E-10	1.41E-14	0.257590731	0.777	0.559
588	ENSDARG00000024877	ptgr1	prostaglandin reductase 1	3.60E-10	1.45E-14	-0.302171359	0.084	0.315
589	ENSDARG00000038068	ddx5	DEAD (Asp-Glu-Ala-Asp) box helicase 5	3.92E-10	1.58E-14	0.270056901	0.971	0.86
590	ENSDARG00000059128	uqcrh	ubiquinol-cytochrome c reductase hinge protein	4.07E-10	1.64E-14	-0.385314493	0.878	0.89
591	ENSDARG00000104517	uqcr10	ubiquinol-cytochrome c reductase, complex III subunit X	4.08E-10	1.64E-14	-0.401854991	0.836	0.848
592	ENSDARG00000022303	higd1a	HIG1 hypoxia inducible domain family, member 1A	4.51E-10	1.81E-14	0.371603081	0.954	0.889
593	ENSDARG00000042953	cyp2n13	cytochrome P450, family 2, subfamily N, polypeptide 13	4.51E-10	1.82E-14	-0.426449013	0.029	0.244
594	ENSDARG00000031929	stard14	START domain containing 14	4.54E-10	1.83E-14	-0.642599507	0.105	0.339
595	ENSDARG00000104702	cat	catalase	4.69E-10	1.89E-14	-0.576105849	0.071	0.293
596	ENSDARG00000095863	afp4	antifreeze protein type IV	5.07E-10	2.04E-14	-2.200696482	0.433	0.572
597	ENSDARG00000029230	pnp4b	purine nucleoside phosphorylase 4b	5.13E-10	2.07E-14	-1.075081457	0.08	0.297
598	ENSDARG00000009779	mcl1a	MCL1 apoptosis regulator, BCL2 family member a	5.67E-10	2.28E-14	0.254652045	0.958	0.863
599	ENSDARG00000033364	mgst3b	microsomal glutathione S-transferase 3b	5.78E-10	2.33E-14	-0.796167007	0.676	0.737
600	ENSDARG00000102055	hadhb	hydroxyacyl-CoA dehydrogenase trifunctional multienzyme complex subunit beta	6.32E-10	2.55E-14	-0.327397715	0.235	0.458
601	ENSDARG00000038576	ube2d1b	ubiquitin-conjugating enzyme E2D 1b	6.91E-10	2.78E-14	0.402836289	0.845	0.654
602	ENSDARG00000104108	slco1d1	solute carrier organic anion transporter family, member 1D1	8.11E-10	3.27E-14	-0.436628967	0.008	0.212
603	ENSDARG00000069920	cox17	cytochrome c oxidase copper chaperone COX17	8.11E-10	3.27E-14	-0.410631215	0.475	0.655
604	ENSDARG00000071353	MGARP	si:ch211-235e9.8	9.77E-10	3.93E-14	-0.411321694	0.239	0.447
605	ENSDARG00000045306	slc51a	solute carrier family 51 alpha subunit	9.81E-10	3.95E-14	-0.394285726	0.017	0.221
606	ENSDARG00000008637	mttp	microsomal triglyceride transfer protein	1.07E-09	4.32E-14	-0.365806488	0.029	0.241
607	ENSDARG00000037259	ndufb6	NADH:ubiquinone oxidoreductase subunit B	1.10E-09	4.43E-14	-0.362998422	0.437	0.613
608	ENSDARG00000076290	calr	calreticulin	1.14E-09	4.59E-14	-0.405591445	0.155	0.385
609	ENSDARG00000075768	sdhb	succinate dehydrogenase complex, subunit B, iron sulfur (Ip)	1.27E-09	5.11E-14	-0.36769116	0.374	0.583
610	ENSDARG00000101844	mibp2	muscle-specific beta 1 integrin binding protein 2	1.30E-09	5.24E-14	-0.30836001	0.992	0.974
611	ENSDARG00000092155	apoc2	apolipoprotein C-II	1.38E-09	5.56E-14	-1.589483937	0.189	0.386
612	ENSDARG00000005842	cd9a	CD9 molecule a	1.56E-09	6.28E-14	-0.270869016	0.008	0.209
613	ENSDARG00000102076	spink2.1	serine peptidase inhibitor, Kazal type 2, tandem duplicate 1	1.77E-09	7.13E-14	-0.445454791	0.092	0.316
614	ENSDARG00000071021	papss2a	3'-phosphoadenosine 5'-phosphosulfate synthase 2a	1.84E-09	7.41E-14	-0.366260753	0.029	0.235
615	ENSDARG00000012688	eif1b	eukaryotic translation initiation factor 1B	1.86E-09	7.49E-14	0.292284955	0.983	0.927
616	ENSDARG00000004141	zgc:92630	zgc:92630	1.87E-09	7.53E-14	-0.393952541	0.059	0.277
617	ENSDARG00000018426	aldh7a1	aldehyde dehydrogenase 7 family, member A1	1.95E-09	7.85E-14	-0.425203195	0.189	0.405
618	ENSDARG00000013522	pck1	phosphoenolpyruvate carboxykinase 1 (soluble)	2.04E-09	8.21E-14	-1.279601895	0.147	0.355
619	ENSDARG00000052734	hmgcra	3-hydroxy-3-methylglutaryl-CoA reductase a	2.22E-09	8.92E-14	-0.761652525	0.076	0.288
620	ENSDARG00000013576	gadd45bb	growth arrest and DNA-damage-inducible, beta b	2.86E-09	1.15E-13	0.509408388	0.634	0.4
621	ENSDARG00000006290	ndufs5	NADH:ubiquinone oxidoreductase subunit S5	2.88E-09	1.16E-13	-0.385969838	0.605	0.713
622	ENSDARG00000013961	slc31a1	solute carrier family 31 member 1	3.24E-09	1.30E-13	-0.259976921	0.059	0.277
623	ENSDARG00000038881	acaa2	acetyl-CoA acyltransferase 2	3.34E-09	1.34E-13	-0.408263854	0.143	0.36
624	ENSDARG00000036438	ndufv1	NADH:ubiquinone oxidoreductase core subunit V1	3.35E-09	1.35E-13	-0.332410263	0.231	0.453
625	ENSDARG00000074287	sptlc2b	serine palmitoyltransferase, long chain base subunit 2b	3.88E-09	1.56E-13	0.331399365	0.546	0.329
626	ENSDARG00000063899	mt-nd2		3.95E-09	1.59E-13	-0.430911071	0.937	0.934
627	ENSDARG00000038608	sdhc	succinate dehydrogenase complex, subunit C, integral membrane protein	3.98E-09	1.60E-13	-0.352750768	0.618	0.739
628	ENSDARG00000017882	rdh1	retinol dehydrogenase 1	4.14E-09	1.67E-13	-0.258927169	0.013	0.211
629	ENSDARG00000014794	uqcrc2a	ubiquinol-cytochrome c reductase core protein 2a	4.17E-09	1.68E-13	-0.325712676	0.256	0.47
630	ENSDARG00000054588	cox6a2	cytochrome c oxidase subunit 6A2	4.29E-09	1.73E-13	-0.360479593	0.038	0.242
631	ENSDARG00000103994	ppiab	peptidylprolyl isomerase Ab (cyclophilin A)	4.34E-09	1.75E-13	-0.332888815	0.996	0.967
632	ENSDARG00000003570	hsp90b1	heat shock protein 90, beta (grp94), member 1	4.67E-09	1.88E-13	-0.654352021	0.248	0.447
633	ENSDARG00000018459	msrb2	methionine sulfoxide reductase B2	5.77E-09	2.32E-13	-0.315615491	0.034	0.238
634	ENSDARG00000105187	gcshb	glycine cleavage system protein H (aminomethyl carrier), b	6.64E-09	2.67E-13	-0.40486363	0.05	0.259
635	ENSDARG00000059035	porb	P450 (cytochrome) oxidoreductase b	6.85E-09	2.76E-13	-0.361860169	0.08	0.295
636	ENSDARG00000027249	btg1	B-cell translocation gene 1, anti-proliferative	6.87E-09	2.77E-13	0.271267623	0.945	0.848
637	ENSDARG00000051925	cyb5r2	cytochrome b5 reductase 2	7.25E-09	2.92E-13	-0.284085729	0.038	0.24
638	ENSDARG00000056531	nutf2	nuclear transport factor 2	8.23E-09	3.31E-13	0.259268254	0.605	0.398
639	ENSDARG00000023820	faxdc2	fatty acid hydroxylase domain containing 2	8.49E-09	3.42E-13	-0.489321759	0.063	0.267
640	ENSDARG00000036239	gatm	glycine amidinotransferase (L-arginine:glycine amidinotransferase)	8.53E-09	3.43E-13	-1.152660574	0.13	0.335
641	ENSDARG00000055185	tm4sf5	transmembrane 4 L six family member 5	9.80E-09	3.95E-13	-0.25086255	0.021	0.219
642	ENSDARG00000020187	GCA	zgc:92027 [Source:ZFIN;Acc:ZDB-GENE-040930-3]	9.91E-09	3.99E-13	0.254666992	0.895	0.721
643	ENSDARG00000100374	txnrd3	thioredoxin reductase 3	1.12E-08	4.51E-13	-0.349598956	0.286	0.5
644	ENSDARG00000043180	gpd1b	glycerol-3-phosphate dehydrogenase 1b	1.29E-08	5.21E-13	-0.623276843	0.046	0.245
645	ENSDARG00000025595	agmo	alkylglycerol monooxygenase	1.37E-08	5.51E-13	-0.275968958	0.013	0.203
646	ENSDARG00000043342	gpx3	glutathione peroxidase 3	1.59E-08	6.41E-13	-0.487543646	0.038	0.233
647	ENSDARG00000090185	si:dkeyp-73b11.8	si:dkeyp-73b11.8	1.77E-08	7.11E-13	-1.297735595	0.13	0.331
648	ENSDARG00000100513	rps27l	ribosomal protein S27 like	1.89E-08	7.59E-13	-0.774047181	0.681	0.768
649	ENSDARG00000010267	dpydb	dihydropyrimidine dehydrogenase b	2.01E-08	8.08E-13	-0.442677764	0.038	0.232
650	ENSDARG00000088040	si:dkeyp-27c8.2	si:dkeyp-27c8.2	2.01E-08	8.11E-13	0.348501701	0.647	0.429
651	ENSDARG00000089362	grn1	granulin 1	2.11E-08	8.50E-13	-0.93965023	0.046	0.246
652	ENSDARG00000045051	slc16a3	solute carrier family 16 member 3	2.14E-08	8.62E-13	0.265829941	0.672	0.437
653	ENSDARG00000014556	serpinb1l3	serpin peptidase inhibitor, clade B (ovalbumin), member 1, like 3	2.18E-08	8.79E-13	-0.76238809	0.34	0.502
654	ENSDARG00000038075	cyc1	cytochrome c-1	2.24E-08	9.02E-13	-0.33743732	0.601	0.714
655	ENSDARG00000012513	sdcbp2	syndecan binding protein (syntenin) 2	2.56E-08	1.03E-12	0.308430402	0.924	0.765
656	ENSDARG00000038835	ppid	peptidylprolyl isomerase D	2.64E-08	1.06E-12	-0.27881216	0.164	0.382
657	ENSDARG00000016687	acadvl	acyl-CoA dehydrogenase very long chain	2.89E-08	1.16E-12	-0.297924429	0.214	0.424
658	ENSDARG00000014572	chpt1	choline phosphotransferase 1	3.09E-08	1.24E-12	-0.345118522	0.071	0.276
659	ENSDARG00000056026	tprg1	tumor protein p63 regulated 1	3.28E-08	1.32E-12	-0.378485019	0.017	0.202
660	ENSDARG00000068760	tnks1bp1	tankyrase 1 binding protein 1	3.51E-08	1.41E-12	-0.457031496	0.155	0.372
661	ENSDARG00000035519	histh1l	histone H1 like	3.62E-08	1.46E-12	-0.733265797	0.706	0.806
662	ENSDARG00000002523	hsdl2	hydroxysteroid dehydrogenase like 2	3.96E-08	1.59E-12	-0.321781935	0.248	0.455
663	ENSDARG00000023151	ucp1	uncoupling protein 1	4.82E-08	1.94E-12	-1.067345161	0.113	0.31
664	ENSDARG00000052816	shmt1	serine hydroxymethyltransferase 1 (soluble)	4.83E-08	1.94E-12	-0.298469147	0.063	0.263
665	ENSDARG00000042544	degs2	delta(4)-desaturase, sphingolipid 2	4.98E-08	2.01E-12	-0.324115032	0.038	0.23
666	ENSDARG00000011521	upb1	ureidopropionase, beta	5.10E-08	2.05E-12	-0.322110077	0.029	0.219
667	ENSDARG00000019976	idi1	isopentenyl-diphosphate delta isomerase 1	5.12E-08	2.06E-12	-0.355764656	0.076	0.276
668	ENSDARG00000009250	etfb	electron transfer flavoprotein subunit beta	5.36E-08	2.16E-12	-0.375816815	0.45	0.593
669	ENSDARG00000013056	itpk1a	inositol-tetrakisphosphate 1-kinase a	5.62E-08	2.26E-12	-0.29945361	0.017	0.2
670	ENSDARG00000068710	nid1a	nidogen 1a	5.75E-08	2.32E-12	-0.434098002	0.034	0.226
671	ENSDARG00000006215	akr1b1	aldo-keto reductase family 1, member B1 (aldose reductase) [Source:ZFIN;Acc:ZDB-GENE-040625-7]	5.76E-08	2.32E-12	-0.348753506	0.055	0.251
672	ENSDARG00000087456	NDUFB1	NADH:ubiquinone oxidoreductase subunit B1 [Source:HGNC Symbol;Acc:HGNC:7695]	5.84E-08	2.35E-12	-0.34040003	0.618	0.717
673	ENSDARG00000076386	epdl1	ependymin-like 1	6.03E-08	2.43E-12	-0.832768103	0.13	0.328
674	ENSDARG00000089361	wu:fb59d01	wu:fb59d01	6.09E-08	2.45E-12	-1.013852989	0.113	0.311
675	ENSDARG00000101986	irf6	interferon regulatory factor 6	6.22E-08	2.50E-12	0.261359592	0.651	0.4
676	ENSDARG00000058005	hgd	homogentisate 1,2-dioxygenase	6.58E-08	2.65E-12	-0.444606496	0.017	0.199
677	ENSDARG00000104085	abcd3a	ATP-binding cassette, sub-family D (ALD), member 3a	6.61E-08	2.66E-12	-0.260964014	0.101	0.308
678	ENSDARG00000075800	calml4a	calmodulin-like 4a	7.32E-08	2.95E-12	-0.555380684	0.034	0.22
679	ENSDARG00000053858	crip1	cysteine-rich protein 1	7.85E-08	3.16E-12	-1.120384511	0.353	0.514
680	ENSDARG00000086740	phyh	phytanoyl-CoA 2-hydroxylase	9.12E-08	3.67E-12	-0.384874678	0.067	0.262
681	ENSDARG00000099056	CABZ01065076.1	3-ketoacyl-CoA thiolase, mitochondrial-like [Source:NCBI gene;Acc:103910030]	9.57E-08	3.85E-12	-0.377631455	0.105	0.304
682	ENSDARG00000063908	mt-co2	cytochrome c oxidase II, mitochondrial	1.13E-07	4.56E-12	-0.372638542	1	0.997
683	ENSDARG00000055365	si:dkey-25e12.3	si:dkey-25e12.3	1.18E-07	4.76E-12	0.365454688	0.462	0.274
684	ENSDARG00000074057	calm3b	calmodulin 3b (phosphorylase kinase, delta)	1.45E-07	5.84E-12	-0.39046175	0.735	0.829
685	ENSDARG00000061383	serpinf2b	serpin peptidase inhibitor, clade F (alpha-2 antiplasmin, pigment epithelium derived factor), member 2b	1.73E-07	6.97E-12	-0.777883936	0.038	0.22
686	ENSDARG00000043279	aqp12	aquaporin 12	1.73E-07	6.98E-12	-0.614447892	0.038	0.218
687	ENSDARG00000023214	mob2a	MOB kinase activator 2a	1.74E-07	7.03E-12	0.354176207	0.345	0.178
688	ENSDARG00000019260	dhrs9	dehydrogenase/reductase (SDR family) member 9	1.88E-07	7.57E-12	-0.372293726	0.08	0.27
689	ENSDARG00000035882	rida	reactive intermediate imine deaminase A homolog	2.05E-07	8.25E-12	-0.464554148	0.118	0.309
690	ENSDARG00000016081	cldn15la	claudin 15-like a	2.17E-07	8.75E-12	-1.21432119	0.109	0.299
691	ENSDARG00000019986	grhprb	glyoxylate reductase/hydroxypyruvate reductase b	2.20E-07	8.86E-12	-0.856167216	0.059	0.245
692	ENSDARG00000001578	echs1	enoyl CoA hydratase, short chain, 1, mitochondrial	2.28E-07	9.16E-12	-0.283883548	0.189	0.392
693	ENSDARG00000090389	ndufv3	NADH:ubiquinone oxidoreductase subunit V3	2.32E-07	9.36E-12	-0.334135824	0.298	0.487
694	ENSDARG00000038666	igfbp1b	insulin-like growth factor binding protein 1b	2.34E-07	9.40E-12	-0.565046912	0.042	0.225
695	ENSDARG00000017775	atp5mc3a	ATP synthase membrane subunit c locus 3a	2.49E-07	1.00E-11	-0.34507099	0.702	0.78
696	ENSDARG00000036658	cab39l	calcium binding protein 39-like	2.53E-07	1.02E-11	-0.299323973	0.172	0.387
697	ENSDARG00000038199	cdab	cytidine deaminase b	2.72E-07	1.10E-11	-0.56603564	0.017	0.19
698	ENSDARG00000045797	si:ch211-68a17.7	si:ch211-68a17.7	2.85E-07	1.15E-11	-0.270620992	0.13	0.345
699	ENSDARG00000099425	CABZ01073265.1	complement factor I [Source:NCBI gene;Acc:557557]	3.10E-07	1.25E-11	-0.527079153	0.029	0.206
700	ENSDARG00000022372	kng1	kininogen 1	3.37E-07	1.36E-11	-0.708647814	0.055	0.235
701	ENSDARG00000013721	g6pca.2	glucose-6-phosphatase a, catalytic subunit, tandem duplicate 2	4.18E-07	1.68E-11	-0.422692877	0.025	0.201
702	ENSDARG00000071403	oaz1a	ornithine decarboxylase antizyme 1a	4.95E-07	1.99E-11	0.253388925	0.975	0.88
703	ENSDARG00000078757	si:ch211-212c13.8	si:ch211-212c13.8	5.38E-07	2.17E-11	-1.010659708	0.021	0.192
704	ENSDARG00000103720	zgc:162730	zgc:162730	5.99E-07	2.41E-11	0.660558674	0.899	0.832
705	ENSDARG00000026369	dbi	diazepam binding inhibitor (GABA receptor modulator, acyl-CoA binding protein)	6.09E-07	2.45E-11	-0.548883438	0.815	0.794
706	ENSDARG00000089310	gc	GC vitamin D binding protein	7.77E-07	3.13E-11	-1.146001336	0.05	0.227
707	ENSDARG00000091111	si:ch211-15b10.6	si:ch211-15b10.6	7.93E-07	3.19E-11	0.319751949	0.504	0.318
708	ENSDARG00000052099	agxta	alanine--glyoxylate and serine--pyruvate aminotransferase a	8.15E-07	3.28E-11	-0.515733018	0.042	0.216
709	ENSDARG00000012076	apoa1a	apolipoprotein A-Ia	8.15E-07	3.28E-11	-1.657670037	0.332	0.485
710	ENSDARG00000013800	snrpd3	small nuclear ribonucleoprotein D3 polypeptide	9.23E-07	3.72E-11	-0.288499725	0.164	0.362
711	ENSDARG00000053831	vtnb	vitronectin b	9.43E-07	3.80E-11	-0.507232414	0.017	0.183
712	ENSDARG00000098724	rgrb	retinal G protein coupled receptor b	9.66E-07	3.89E-11	-0.284623812	0.092	0.282
713	ENSDARG00000015385	ndufs3	NADH:ubiquinone oxidoreductase core subunit S3	9.71E-07	3.91E-11	-0.269406997	0.294	0.491
714	ENSDARG00000098162	zgc:77748	zgc:77748	1.14E-06	4.60E-11	-0.376408305	0.013	0.176
715	ENSDARG00000070038	rbp2a	retinol binding protein 2a, cellular	1.14E-06	4.60E-11	-2.161425469	0.429	0.531
716	ENSDARG00000037488	canx	calnexin	1.24E-06	5.01E-11	-0.323863807	0.487	0.643
717	ENSDARG00000010250	nqo1	NAD(P)H dehydrogenase, quinone 1	1.46E-06	5.88E-11	-0.314833391	0.071	0.259
718	ENSDARG00000057414	phb	prohibitin	1.51E-06	6.09E-11	-0.305425442	0.408	0.578
719	ENSDARG00000044540	fkbp2	FKBP prolyl isomerase 2	1.54E-06	6.20E-11	-0.293108187	0.345	0.524
720	ENSDARG00000007421	ftcd	formimidoyltransferase cyclodeaminase	1.60E-06	6.45E-11	-0.370688801	0.021	0.186
721	ENSDARG00000013430	bhmt	betaine-homocysteine methyltransferase	1.62E-06	6.53E-11	-1.343212075	0.231	0.389
722	ENSDARG00000009040	si:ch73-141c7.1	si:ch73-141c7.1	1.68E-06	6.75E-11	-0.44507276	0.101	0.284
723	ENSDARG00000040781	sult3st4	sulfotransferase family 3, cytosolic sulfotransferase 4	1.75E-06	7.06E-11	-0.316237191	0.004	0.161
724	ENSDARG00000100952	wu:fj16a03	wu:fj16a03	1.99E-06	8.00E-11	-1.528040044	0.206	0.384
725	ENSDARG00000061100	nars	asparaginyl-tRNA synthetase [Source:ZFIN;Acc:ZDB-GENE-030131-1016]	2.01E-06	8.11E-11	-0.352936194	0.231	0.429
726	ENSDARG00000100442	cfh	complement factor H	2.02E-06	8.15E-11	-0.518707778	0.008	0.166
727	ENSDARG00000058463	ndufab1a	NADH:ubiquinone oxidoreductase subunit AB1a	2.15E-06	8.64E-11	-0.305471576	0.508	0.632
728	ENSDARG00000039605	mat1a	methionine adenosyltransferase I, alpha	2.33E-06	9.38E-11	-0.497784942	0.055	0.226
729	ENSDARG00000029795	prxl2b	peroxiredoxin like 2B	2.36E-06	9.51E-11	-0.31407158	0.042	0.213
730	ENSDARG00000002986	gda	guanine deaminase	2.74E-06	1.10E-10	-0.564071729	0.071	0.245
731	ENSDARG00000007526	ndufs2	NADH:ubiquinone oxidoreductase core subunit S2	2.88E-06	1.16E-10	-0.265251057	0.269	0.457
732	ENSDARG00000006840	gnmt	glycine N-methyltransferase	2.89E-06	1.17E-10	-0.29892285	0.105	0.294
733	ENSDARG00000019332	ndufb4	NADH:ubiquinone oxidoreductase subunit B4	2.97E-06	1.19E-10	-0.345673597	0.618	0.712
734	ENSDARG00000011146	uqcrb	ubiquinol-cytochrome c reductase binding protein	3.01E-06	1.21E-10	-0.368359632	0.479	0.606
735	ENSDARG00000057706	si:ch211-137i24.10	si:ch211-137i24.10	3.55E-06	1.43E-10	-1.105696706	0.143	0.32
736	ENSDARG00000103101	si:ch211-235e9.6	si:ch211-235e9.6	4.13E-06	1.66E-10	-0.327799146	0.542	0.657
737	ENSDARG00000014727	acox1	acyl-CoA oxidase 1, palmitoyl	4.17E-06	1.68E-10	-0.365280022	0.097	0.276
738	ENSDARG00000070386	krtcap2	keratinocyte associated protein 2	4.34E-06	1.75E-10	-0.354107395	0.374	0.539
739	ENSDARG00000021208	serpind1	serpin peptidase inhibitor, clade D (heparin cofactor), member 1	4.57E-06	1.84E-10	-0.27678739	0	0.148
740	ENSDARG00000051912	hbxb	hemopexin b [Source:ZFIN;Acc:ZDB-GENE-060929-800]	4.73E-06	1.90E-10	-0.363651875	0.004	0.155
741	ENSDARG00000078859	g0s2	G0/G1 switch 2	4.74E-06	1.91E-10	-0.743279412	0.071	0.246
742	ENSDARG00000104329	si:ch73-281k2.5	si:ch73-281k2.5	4.81E-06	1.94E-10	-0.377255612	0.008	0.16
743	ENSDARG00000016319	c9	complement component 9	5.31E-06	2.14E-10	-0.846093953	0.038	0.2
744	ENSDARG00000095807	hp	haptoglobin	5.55E-06	2.24E-10	-1.101366826	0.05	0.214
745	ENSDARG00000036754	hmgn3	high mobility group nucleosomal binding domain 3	5.68E-06	2.29E-10	-0.318022467	0.13	0.308
746	ENSDARG00000019644	ldhba	lactate dehydrogenase Ba	5.74E-06	2.31E-10	-0.436539257	0.458	0.609
747	ENSDARG00000076448	serpinf2a	serpin peptidase inhibitor, clade F (alpha-2 antiplasmin, pigment epithelium derived factor), member 2a	5.77E-06	2.32E-10	-0.397100329	0.008	0.159
748	ENSDARG00000070959	si:ch211-288g17.3	si:ch211-288g17.3	5.91E-06	2.38E-10	-0.403233757	0.151	0.342
749	ENSDARG00000002197	pygl	phosphorylase, glycogen, liver	6.48E-06	2.61E-10	-0.343879618	0.008	0.159
750	ENSDARG00000021004	c5	complement component 5	7.03E-06	2.83E-10	-0.264270307	0.004	0.152
751	ENSDARG00000058462	zgc:158846	zgc:158846	7.15E-06	2.88E-10	-0.982831963	0.05	0.215
752	ENSDARG00000098315	cyp1a	cytochrome P450, family 1, subfamily A	7.17E-06	2.89E-10	-0.554172348	0.042	0.204
753	ENSDARG00000057498	habp2	hyaluronan binding protein 2	7.23E-06	2.91E-10	-0.276691132	0	0.145
754	ENSDARG00000037191	ttr	transthyretin (prealbumin, amyloidosis type I)	7.93E-06	3.19E-10	-1.25895939	0.055	0.219
755	ENSDARG00000098766	pcxa	pyruvate carboxylase a	8.42E-06	3.39E-10	-0.350564753	0.067	0.237
756	ENSDARG00000101324	apoa1b	apolipoprotein A-Ib	8.86E-06	3.57E-10	-3.241840452	0.866	0.852
757	ENSDARG00000023111	plg	plasminogen	1.16E-05	4.66E-10	-0.704793681	0.029	0.184
758	ENSDARG00000055036	itih3a	inter-alpha-trypsin inhibitor heavy chain 3a	1.20E-05	4.82E-10	-0.352824166	0.013	0.162
759	ENSDARG00000006207	gpx1b	glutathione peroxidase 1b	1.24E-05	5.00E-10	-0.499535069	0.055	0.219
760	ENSDARG00000058041	ndufa8	NADH:ubiquinone oxidoreductase subunit A8	1.25E-05	5.05E-10	-0.304513569	0.517	0.653
761	ENSDARG00000045888	acat1	acetyl-CoA acetyltransferase 1	1.26E-05	5.09E-10	-0.464212266	0.122	0.291
762	ENSDARG00000089399	tmem176l.2	transmembrane protein 176l.2	1.29E-05	5.20E-10	-1.044711225	0.113	0.285
763	ENSDARG00000101979	eps8l3a	EPS8-like 3a	1.44E-05	5.80E-10	-0.320546542	0.034	0.189
764	ENSDARG00000102456	cfhl4	complement factor H like 4	1.47E-05	5.92E-10	-0.640151347	0.034	0.188
765	ENSDARG00000103979	calr3a	calreticulin 3a	1.58E-05	6.37E-10	-0.420633118	0.349	0.492
766	ENSDARG00000005112	cdh17	cadherin 17, LI cadherin (liver-intestine)	1.67E-05	6.71E-10	-0.364381889	0.029	0.183
767	ENSDARG00000100719	uraha	urate (5-hydroxyiso-) hydrolase a	1.70E-05	6.85E-10	-0.57199291	0.042	0.198
768	ENSDARG00000068432	si:dkey-56m19.5	si:dkey-56m19.5	1.76E-05	7.09E-10	-0.304269621	0.042	0.205
769	ENSDARG00000037425	s100a10a	S100 calcium binding protein A10a	1.89E-05	7.59E-10	-1.882666337	0.239	0.395
770	ENSDARG00000070155	tuba8l3	tubulin, alpha 8 like 3	1.98E-05	7.98E-10	-0.464287428	0.034	0.186
771	ENSDARG00000018693	cdh2	cadherin 2, type 1, N-cadherin (neuronal)	2.02E-05	8.12E-10	-0.264143881	0.067	0.234
772	ENSDARG00000036171	rnasel3	ribonuclease like 3	2.08E-05	8.38E-10	-0.39553079	0.008	0.153
773	ENSDARG00000067851	lcn15	lipocalin 15	2.34E-05	9.43E-10	-0.317778358	0.021	0.169
774	ENSDARG00000096118	ost4	oligosaccharyltransferase complex subunit 4 (non-catalytic)	2.64E-05	1.06E-09	-0.369346681	0.782	0.81
775	ENSDARG00000009001	pdia6	protein disulfide isomerase family A, member 6	2.72E-05	1.10E-09	-0.377200104	0.185	0.359
776	ENSDARG00000056239	tmem45b	transmembrane protein 45B	2.77E-05	1.12E-09	-0.278290158	0.034	0.188
777	ENSDARG00000095796	si:dkey-87o1.2	si:dkey-87o1.2	3.03E-05	1.22E-09	-0.50911885	0.046	0.204
778	ENSDARG00000051939	pcxb	pyruvate carboxylase b	3.20E-05	1.29E-09	-0.266219915	0.034	0.189
779	ENSDARG00000042613	crp3	C-reactive protein 3	3.21E-05	1.29E-09	-0.890534164	0.034	0.184
780	ENSDARG00000079727	selenop2	selenoprotein P2	3.31E-05	1.33E-09	-0.423155869	0.008	0.149
781	ENSDARG00000078785	tmem258	transmembrane protein 258	3.39E-05	1.36E-09	-0.2890485	0.836	0.847
782	ENSDARG00000003035	hspa9	heat shock protein 9	3.41E-05	1.37E-09	-0.290624197	0.332	0.517
783	ENSDARG00000004930	lmo7a	LIM domain 7a	3.53E-05	1.42E-09	-0.280184241	0.071	0.235
784	ENSDARG00000008491	si:ch211-107o10.3	si:ch211-107o10.3	3.60E-05	1.45E-09	-0.280672107	0.122	0.296
785	ENSDARG00000039429	adka	adenosine kinase a	3.78E-05	1.52E-09	-0.41548851	0.193	0.353
786	ENSDARG00000078113	atp5mea	ATP synthase membrane subunit ea	3.80E-05	1.53E-09	-0.310503176	0.597	0.667
787	ENSDARG00000019098	cd82a	CD82 molecule a	3.97E-05	1.60E-09	-0.543464562	0.105	0.269
788	ENSDARG00000039887	c1qbp	complement component 1, q subcomponent binding protein	4.03E-05	1.62E-09	-0.328840879	0.437	0.588
789	ENSDARG00000063912	mt-co3		4.16E-05	1.68E-09	-0.347815865	1	0.996
790	ENSDARG00000103785	sult2st2	sulfotransferase family 2, cytosolic sulfotransferase 2	4.69E-05	1.89E-09	-0.514382304	0.143	0.299
791	ENSDARG00000018146	gpx1a	glutathione peroxidase 1a	5.53E-05	2.23E-09	-0.510096329	0.294	0.435
792	ENSDARG00000079647	muc13b	mucin 13b, cell surface associated	5.55E-05	2.24E-09	-0.464821769	0.021	0.166
793	ENSDARG00000045516	itih2	inter-alpha-trypsin inhibitor heavy chain 2	5.78E-05	2.33E-09	-0.279307553	0.008	0.145
794	ENSDARG00000055705	f5	coagulation factor V	6.06E-05	2.44E-09	-0.400590839	0.029	0.175
795	ENSDARG00000019532	fads2	fatty acid desaturase 2	6.16E-05	2.48E-09	-0.299606629	0.017	0.158
796	ENSDARG00000019492	shbg	sex hormone-binding globulin	6.63E-05	2.67E-09	-0.343722062	0.017	0.157
797	ENSDARG00000063921	mt-nd5	NADH dehydrogenase 5, mitochondrial	7.03E-05	2.83E-09	-0.332637368	0.605	0.713
798	ENSDARG00000070723	ndufa9a	NADH:ubiquinone oxidoreductase subunit A9a	7.11E-05	2.86E-09	-0.256628917	0.311	0.477
799	ENSDARG00000042780	apoba	apolipoprotein Ba	8.54E-05	3.44E-09	-0.425262547	0.021	0.162
800	ENSDARG00000095633	si:ch211-133l5.7	si:ch211-133l5.7	8.55E-05	3.44E-09	-0.629369371	0.038	0.184
801	ENSDARG00000054319	oxct1b	3-oxoacid CoA transferase 1b	8.95E-05	3.60E-09	-0.485432952	0.029	0.171
802	ENSDARG00000045089	si:ch211-270n8.1	si:ch211-270n8.1	9.39E-05	3.78E-09	-1.106487436	0.063	0.214
803	ENSDARG00000058206	si:ch211-153b23.5	si:ch211-153b23.5	0.000100695	4.05E-09	-1.87527214	0.227	0.388
804	ENSDARG00000036684	ndufa7	NADH:ubiquinone oxidoreductase subunit A7	0.000101536	4.09E-09	-0.26310659	0.345	0.517
805	ENSDARG00000100406	zgc:112265	zgc:112265	0.000103019	4.15E-09	-1.370693283	0.067	0.217
806	ENSDARG00000055278	cfb	complement factor B	0.000110302	4.44E-09	-0.526479709	0.034	0.176
807	ENSDARG00000003523	itln3	intelectin 3	0.000122674	4.94E-09	-0.342441154	0.017	0.153
808	ENSDARG00000069630	tat	tyrosine aminotransferase	0.00013555	5.46E-09	-0.416734925	0.017	0.154
809	ENSDARG00000013333	ndufa10	NADH:ubiquinone oxidoreductase subunit A10	0.000142978	5.76E-09	-0.283044669	0.332	0.489
810	ENSDARG00000063924	mt-cyb	cytochrome b, mitochondrial	0.000146975	5.92E-09	-0.308738144	1	0.984
811	ENSDARG00000024478	mpc2	mitochondrial pyruvate carrier 2	0.000149572	6.02E-09	-0.310510106	0.311	0.462
812	ENSDARG00000016721	sdha	succinate dehydrogenase complex, subunit A, flavoprotein (Fp)	0.000156841	6.32E-09	-0.272162907	0.315	0.472
813	ENSDARG00000092124	cox14	cytochrome c oxidase assembly factor COX14	0.000159825	6.44E-09	-0.25233753	0.269	0.436
814	ENSDARG00000104347	rtn4b	reticulon 4b	0.000179362	7.22E-09	-0.592266912	0.118	0.273
815	ENSDARG00000011693	ttc36	tetratricopeptide repeat domain 36	0.000186925	7.53E-09	-0.472932956	0.055	0.2
816	ENSDARG00000028106	glrx	glutaredoxin (thioltransferase)	0.000226105	9.10E-09	-0.361917396	0.483	0.577
817	ENSDARG00000056314	a2ml	alpha-2-macroglobulin-like	0.000228397	9.20E-09	-0.645918878	0.034	0.171
818	ENSDARG00000004296	ambp	alpha-1-microglobulin/bikunin precursor	0.00023042	9.28E-09	-0.976563611	0.067	0.212
819	ENSDARG00000016412	agt	angiotensinogen	0.000246696	9.93E-09	-0.768291638	0.067	0.211
820	ENSDARG00000032849	ndrg1a	N-myc downstream regulated 1a	0.000253513	1.02E-08	0.462113933	0.739	0.645
821	ENSDARG00000054804	anp32e	acidic (leucine-rich) nuclear phosphoprotein 32 family, member E	0.000268173	1.08E-08	-0.299251111	0.172	0.342
822	ENSDARG00000078918	comtd1	catechol-O-methyltransferase domain containing 1	0.000271105	1.09E-08	-0.314916472	0.017	0.149
823	ENSDARG00000105528	si:dkey-86l18.10	si:dkey-86l18.10	0.000276918	1.12E-08	-0.426362241	0.025	0.16
824	ENSDARG00000096037	si:ch211-214j24.14	si:ch211-214j24.14	0.000287263	1.16E-08	-0.280075824	0.071	0.223
825	ENSDARG00000090943	CABZ01033205.1	uncharacterized LOC100002960 [Source:NCBI gene;Acc:100002960]	0.000316937	1.28E-08	-0.275545756	0.025	0.16
826	ENSDARG00000043511	prdx6	peroxiredoxin 6	0.000319055	1.28E-08	-0.331542738	0.592	0.66
827	ENSDARG00000018529	lipf	lipase, gastric	0.000319939	1.29E-08	-0.262029041	0.13	0.287
828	ENSDARG00000042428	gstt1a	glutathione S-transferase theta 1a	0.000335384	1.35E-08	-0.703786826	0.261	0.387
829	ENSDARG00000070078	abcb11b	ATP-binding cassette, sub-family B (MDR/TAP), member 11b	0.000336812	1.36E-08	-0.312379194	0.017	0.147
830	ENSDARG00000036041	f2	coagulation factor II (thrombin)	0.000343675	1.38E-08	-0.647292099	0.046	0.185
831	ENSDARG00000018478	agxtb	alanine--glyoxylate and serine--pyruvate aminotransferase b	0.00036692	1.48E-08	-0.987384588	0.08	0.224
832	ENSDARG00000018351	hpda	4-hydroxyphenylpyruvate dioxygenase a	0.000386105	1.55E-08	-0.775070803	0.08	0.222
833	ENSDARG00000042684	serpinc1	serpin peptidase inhibitor, clade C (antithrombin), member 1	0.000397028	1.60E-08	-0.800538022	0.055	0.194
834	ENSDARG00000015343	pgd	phosphogluconate dehydrogenase	0.00042192	1.70E-08	-0.260786837	0.269	0.434
835	ENSDARG00000013561	pgm1	phosphoglucomutase 1	0.00043656	1.76E-08	-0.378028599	0.181	0.333
836	ENSDARG00000026655	tspo	translocator protein	0.000441016	1.78E-08	-0.26824541	0.269	0.446
837	ENSDARG00000073876	ARF5 (1 of many)	zgc:110286 [Source:ZFIN;Acc:ZDB-GENE-050417-68]	0.000449699	1.81E-08	-0.25479241	0.038	0.177
838	ENSDARG00000003151	skp1	S-phase kinase-associated protein 1	0.000455176	1.83E-08	-0.269852382	0.643	0.747
839	ENSDARG00000076838	apom	apolipoprotein M	0.000456152	1.84E-08	-1.641224134	0.139	0.286
840	ENSDARG00000013976	anxa13	annexin A13	0.000457286	1.84E-08	-0.548078823	0.189	0.336
841	ENSDARG00000024160	hao1	hydroxyacid oxidase (glycolate oxidase) 1	0.000519433	2.09E-08	-0.596046145	0.059	0.197
842	ENSDARG00000103959	pak1	p21 protein (Cdc42/Rac)-activated kinase 1	0.000537458	2.16E-08	-0.260323701	0.063	0.209
843	ENSDARG00000015709	hsd17b12a	hydroxysteroid (17-beta) dehydrogenase 12a	0.000555388	2.24E-08	-0.375510144	0.084	0.237
844	ENSDARG00000087636	hmgn6	high mobility group nucleosome binding domain 6	0.000592389	2.39E-08	-0.426554689	0.584	0.663
845	ENSDARG00000010312	cp	ceruloplasmin	0.000592915	2.39E-08	-0.284438732	0.013	0.137
846	ENSDARG00000037873	cyp3c3	cytochrome P450, family 3, subfamily c, polypeptide 3	0.000632984	2.55E-08	-0.477890735	0.101	0.25
847	ENSDARG00000076858	TCIM (1 of many)	transcriptional and immune response regulator b [Source:NCBI gene;Acc:558746]	0.000674064	2.71E-08	-0.507036088	0.109	0.259
848	ENSDARG00000043729	plac8.1	placenta associated 8, tandem duplicate 1	0.000720568	2.90E-08	-2.015515102	0.248	0.386
849	ENSDARG00000005560	ywhah	tyrosine 3-monooxygenase/tryptophan 5-monooxygenase activation protein, eta polypeptide	0.000771571	3.11E-08	-0.312862675	0.298	0.454
850	ENSDARG00000053625	anxa2b	annexin A2b	0.000778633	3.14E-08	-0.528388838	0.055	0.191
851	ENSDARG00000104458	rnasekb	ribonuclease, RNase K b	0.000793653	3.20E-08	-0.313560033	0.029	0.16
852	ENSDARG00000091061	slc38a3b	solute carrier family 38 member 3b	0.00082666	3.33E-08	-0.414409189	0.067	0.206
853	ENSDARG00000069293	ahsg2	alpha-2-HS-glycoprotein 2	0.000941826	3.79E-08	-0.280200487	0.017	0.142
854	ENSDARG00000012694	c3a.1	complement component c3a, duplicate 1	0.001025201	4.13E-08	-0.933374605	0.076	0.213
855	ENSDARG00000099200	zgc:123103	zgc:123103	0.00115203	4.64E-08	-2.076463331	0.193	0.327
856	ENSDARG00000029388	si:dkey-90m5.4	si:dkey-90m5.4	0.001158166	4.66E-08	-0.332986091	0.025	0.152
857	ENSDARG00000018149	slc38a4	solute carrier family 38 member 4	0.001213752	4.89E-08	-0.568989257	0.088	0.23
858	ENSDARG00000103824	hint1	histidine triad nucleotide binding protein 1	0.001223143	4.93E-08	-0.285508153	0.416	0.547
859	ENSDARG00000012388	cox4i1l	cytochrome c oxidase subunit 4I1, like	0.001338429	5.39E-08	-0.309583137	0.08	0.223
860	ENSDARG00000101160	apoa4a	apolipoprotein A-IV a	0.001451899	5.85E-08	-1.297268301	0.239	0.374
861	ENSDARG00000058389	ccl19a.1	chemokine (C-C motif) ligand 19a, tandem duplicate 1	0.001485009	5.98E-08	-0.451485869	0.021	0.146
862	ENSDARG00000020741	fga	fibrinogen alpha chain	0.001586126	6.39E-08	-1.057655897	0.101	0.238
863	ENSDARG00000007745	uqcrfs1	ubiquinol-cytochrome c reductase, Rieske iron-sulfur polypeptide 1	0.00193577	7.79E-08	-0.270536293	0.718	0.74
864	ENSDARG00000030139	sdhdb	succinate dehydrogenase complex, subunit D, integral membrane protein b	0.002167531	8.73E-08	-0.26953652	0.366	0.494
865	ENSDARG00000052207	c3a.3	complement component c3a, duplicate 3	0.002373902	9.56E-08	-0.404372898	0.034	0.157
866	ENSDARG00000036820	mgll	monoglyceride lipase	0.002429965	9.78E-08	-0.264073794	0.042	0.172
867	ENSDARG00000057035	stoml3b	stomatin (EPB72)-like 3b	0.00245719	9.89E-08	-0.653631151	0.059	0.189
868	ENSDARG00000039832	gsta.2	glutathione S-transferase, alpha tandem duplicate 2	0.002483549	1.00E-07	-0.303090747	0.004	0.115
869	ENSDARG00000021172	cyp2ad2	cytochrome P450, family 2, subfamily AD, polypeptide 2	0.002551153	1.03E-07	-0.469286223	0.05	0.181
870	ENSDARG00000020761	arrdc2	arrestin domain containing 2	0.002631862	1.06E-07	0.287550109	0.399	0.258
871	ENSDARG00000055539	epdl2	ependymin-like 2	0.003033014	1.22E-07	-0.669659368	0.029	0.152
872	ENSDARG00000101481	rbp5	retinol binding protein 1a, cellular	0.003058009	1.23E-07	-0.282005888	0.042	0.171
873	ENSDARG00000005230	ssr2	signal sequence receptor, beta	0.003314579	1.33E-07	-0.319215049	0.777	0.783
874	ENSDARG00000058638	si:ch211-71m22.1	si:ch211-71m22.1	0.003386169	1.36E-07	-0.260832526	0.055	0.184
875	ENSDARG00000044092	atp5if1b	ATP synthase inhibitory factor subunit 1b	0.003464034	1.39E-07	-0.329913283	0.786	0.772
876	ENSDARG00000091348	rtn3	reticulon 3	0.003510901	1.41E-07	-0.265870972	0.387	0.517
877	ENSDARG00000016771	tfa	transferrin-a	0.003820126	1.54E-07	-2.626470524	0.395	0.5
878	ENSDARG00000041595	ces3	carboxylesterase 3	0.004007949	1.61E-07	-0.327216068	0.021	0.137
879	ENSDARG00000105644	zgc:172079	zgc:172079	0.004447166	1.79E-07	-0.323254639	0.029	0.151
880	ENSDARG00000063914	mt-nd3		0.004495451	1.81E-07	-0.300484381	0.895	0.908
881	ENSDARG00000063905	mt-co1	cytochrome c oxidase I, mitochondrial	0.004553467	1.83E-07	-0.307189164	1	0.984
882	ENSDARG00000087697	lpl	lipoprotein lipase	0.004828603	1.94E-07	-0.299356145	0.063	0.194
883	ENSDARG00000019253	rhag	Rh associated glycoprotein	0.004830133	1.94E-07	-0.485086427	0.05	0.185
884	ENSDARG00000074790	rab5if	RAB5 interacting factor	0.00489381	1.97E-07	-0.266119797	0.328	0.477
885	ENSDARG00000076043	si:dkeyp-73d8.9	si:dkeyp-73d8.9	0.005609528	2.26E-07	-0.647866219	0.017	0.129
886	ENSDARG00000036427	slc3a2a	solute carrier family 3 member 2a	0.005882462	2.37E-07	-0.269404313	0.038	0.161
887	ENSDARG00000093124	scpp8	secretory calcium-binding phosphoprotein 8	0.006146276	2.47E-07	1.978480563	0.214	0.11
888	ENSDARG00000010658	insig1	insulin induced gene 1	0.006224515	2.51E-07	-0.29634827	0.282	0.422
889	ENSDARG00000103639	si:dkey-36i7.3	si:dkey-36i7.3	0.006681409	2.69E-07	-1.329935058	0.126	0.256
890	ENSDARG00000017388	gstt1b	glutathione S-transferase theta 1b	0.006755258	2.72E-07	-0.326289465	0.239	0.378
891	ENSDARG00000028067	bnip3lb	BCL2 interacting protein 3 like b	0.006854499	2.76E-07	-0.26687702	0.181	0.329
892	ENSDARG00000030441	ppa1b	inorganic pyrophosphatase 1b	0.00700498	2.82E-07	-0.307432523	0.597	0.631
893	ENSDARG00000059049	zgc:174904	zgc:174904	0.007136969	2.87E-07	-1.695244351	0.185	0.307
894	ENSDARG00000061120	slc43a2b	solute carrier family 43 member 2b	0.007630777	3.07E-07	-0.344924611	0.038	0.157
895	ENSDARG00000042641	cyp51	cytochrome P450, family 51	0.007893255	3.18E-07	-0.525156129	0.143	0.276
896	ENSDARG00000056781	zanl	zonadhesin, like	0.008667568	3.49E-07	-0.606059352	0.046	0.166
897	ENSDARG00000103025	hmgcs1	3-hydroxy-3-methylglutaryl-CoA synthase 1 (soluble)	0.009296438	3.74E-07	-0.453817382	0.155	0.288
898	ENSDARG00000091609	spink4	serine peptidase inhibitor, Kazal type 4	0.009593518	3.86E-07	-1.309952726	0.282	0.404
899	ENSDARG00000001870	atp1a1a.4	ATPase Na+/K+ transporting subunit alpha 1a, tandem duplicate 4	0.010327476	4.16E-07	-0.306504305	0.025	0.138
900	ENSDARG00000020866	apoa4b.2	apolipoprotein A-IV b, tandem duplicate 2	0.011096357	4.47E-07	-1.404706371	0.13	0.268
901	ENSDARG00000090286	serpina1	serpin peptidase inhibitor, clade A (alpha-1 antiproteinase, antitrypsin), member 1	0.011558475	4.65E-07	-1.677254826	0.147	0.27
902	ENSDARG00000006497	rtn1a	reticulon 1a	0.012192498	4.91E-07	-0.477688369	0.063	0.189
903	ENSDARG00000037318	ddost	dolichyl-diphosphooligosaccharide--protein glycosyltransferase subunit (non-catalytic)	0.013633554	5.49E-07	-0.265287052	0.45	0.556
904	ENSDARG00000003693	hars	histidyl-tRNA synthetase	0.013802488	5.56E-07	-0.254300627	0.298	0.433
905	ENSDARG00000020387	nipsnap3a	nipsnap homolog 3A (C. elegans)	0.014300777	5.76E-07	-0.277561189	0.122	0.251
906	ENSDARG00000040466	vil1	villin 1	0.014575452	5.87E-07	-0.912372416	0.084	0.205
907	ENSDARG00000074908	col6a1	collagen, type VI, alpha 1	0.016488298	6.64E-07	-0.511811256	0.118	0.262
908	ENSDARG00000093774	rbp2b	retinol binding protein 2b, cellular	0.016944198	6.82E-07	-1.658975773	0.176	0.298
909	ENSDARG00000053485	aldh6a1	aldehyde dehydrogenase 6 family, member A1	0.017222206	6.93E-07	-0.538607807	0.475	0.545
910	ENSDARG00000007024	uox	urate oxidase	0.018172716	7.32E-07	-1.214933059	0.113	0.235
911	ENSDARG00000060682	agr1	anterior gradient 1	0.018193687	7.33E-07	-0.589761988	0.042	0.158
912	ENSDARG00000070057	si:dkey-69o16.5	si:dkey-69o16.5	0.019156158	7.71E-07	-0.409531802	0.046	0.162
913	ENSDARG00000080010	adh5	alcohol dehydrogenase 5	0.01987619	8.00E-07	-0.254560986	0.567	0.653
914	ENSDARG00000032098	c8g	complement component 8, gamma polypeptide	0.02206801	8.89E-07	-0.314807236	0.055	0.17
915	ENSDARG00000093440	tnfaip6	tumor necrosis factor, alpha-induced protein 6	0.023503174	9.46E-07	-0.352407203	0.437	0.26
916	ENSDARG00000102945	ccl39.2	chemokine (C-C motif) ligand 39, duplicate 2	0.025523184	1.03E-06	-0.288546289	0.017	0.12
917	ENSDARG00000086826	sult6b1	sulfotransferase family, cytosolic, 6b, member 1	0.026444816	1.06E-06	-0.558117531	0.227	0.352
918	ENSDARG00000071658	ywhag2	3-monooxygenase/tryptophan 5-monooxygenase activation protein, gamma polypeptide 2	0.031296171	1.26E-06	-0.283848843	0.042	0.157
919	ENSDARG00000055416	serpinb1	serpin peptidase inhibitor, clade B (ovalbumin), member 1	0.034575329	1.39E-06	-0.704262152	0.475	0.51
920	ENSDARG00000056481	vat1	vesicle amine transport 1	0.035010211	1.41E-06	-0.35893557	0.059	0.173
921	ENSDARG00000038559	h1f0	H1 histone family, member 0 [Source:ZFIN;Acc:ZDB-GENE-030131-337]	0.037843201	1.52E-06	-0.492591029	0.521	0.627
922	ENSDARG00000038312	rcl1	RNA terminal phosphate cyclase-like 1	0.039771137	1.60E-06	-0.301386548	0.189	0.312
923	ENSDARG00000038439	fabp10a	fatty acid binding protein 10a, liver basic	0.040118549	1.62E-06	-2.999606297	0.933	0.891
924	ENSDARG00000094695	si:dkey-204f11.64	si:dkey-204f11.64	0.044607661	1.80E-06	-0.322179593	0.21	0.341
925	ENSDARG00000037361	kdelr2b	KDEL endoplasmic reticulum protein retention receptor 2b	0.04478027	1.80E-06	-0.263614301	0.332	0.437
926	ENSDARG00000036995	lsm6	LSM6 homolog, U6 small nuclear RNA and mRNA degradation associated	0.045362419	1.83E-06	-0.27855634	0.387	0.502
927	ENSDARG00000053358	basp1	brain abundant, membrane attached signal protein 1	0.046053248	1.85E-06	-0.299811674	0.05	0.162
928	ENSDARG00000013968	psap	prosaposin	0.048982854	1.97E-06	-0.350846121	0.534	0.63
929	ENSDARG00000078473	nucks1a	nuclear casein kinase and cyclin-dependent kinase substrate 1a	0.06164743	2.48E-06	-0.37360726	0.261	0.377
930	ENSDARG00000014165	ssr3	signal sequence receptor, gamma	0.066879646	2.69E-06	-0.289133497	0.861	0.82
931	ENSDARG00000015866	apoa2	apolipoprotein A-II	0.067631257	2.72E-06	-3.261793857	0.983	0.939
932	ENSDARG00000008969	fgb	fibrinogen beta chain	0.068800894	2.77E-06	-1.386750587	0.143	0.255
933	ENSDARG00000056498	crp2	C-reactive protein 2	0.079960762	3.22E-06	-1.480210184	0.13	0.243
934	ENSDARG00000087402	tpm1	tropomyosin 1 (alpha)	0.080627694	3.25E-06	-0.935959449	0.168	0.306
935	ENSDARG00000041569	ces2	carboxylesterase 2 (intestine, liver) [Source:ZFIN;Acc:ZDB-GENE-061013-99]	0.081353914	3.28E-06	-1.492006912	0.134	0.243
936	ENSDARG00000056831	gng2	guanine nucleotide binding protein (G protein), gamma 2	0.086754565	3.49E-06	-0.344024268	0.071	0.183
937	ENSDARG00000104682	tpm2	tropomyosin 2 (beta)	0.088779761	3.57E-06	-1.082220941	0.101	0.227
938	ENSDARG00000013871	slc5a1	solute carrier family 5 member 1	0.095382413	3.84E-06	-0.266432884	0.017	0.111
939	ENSDARG00000105068	si:ch1073-443f11.2	si:ch1073-443f11.2	0.122281655	4.92E-06	-0.30472437	0.197	0.32
940	ENSDARG00000039578	pa2g4a	proliferation-associated 2G4, a	0.12361812	4.98E-06	-0.256897217	0.391	0.503
941	ENSDARG00000092035	si:ch211-156j16.1	si:ch211-156j16.1	0.126279379	5.08E-06	-0.43812929	0.084	0.197
942	ENSDARG00000101762	fah	fumarylacetoacetate hydrolase (fumarylacetoacetase)	0.126908401	5.11E-06	-0.375780453	0.21	0.32
943	ENSDARG00000029905	phyhd1	phytanoyl-CoA dioxygenase domain containing 1	0.136173367	5.48E-06	-0.256892804	0.101	0.215
944	ENSDARG00000043442	zgc:153665	zgc:153665	0.14251775	5.74E-06	-0.560661094	0.042	0.144
945	ENSDARG00000069503	cldnh	claudin h	0.148618406	5.98E-06	-0.859730276	0.063	0.174
946	ENSDARG00000077982	elf3	E74-like factor 3 (ets domain transcription factor, epithelial-specific )	0.149095114	6.00E-06	-0.271115789	0.139	0.267
947	ENSDARG00000006487	anp32a	acidic (leucine-rich) nuclear phosphoprotein 32 family, member A	0.157800468	6.35E-06	-0.336544888	0.374	0.481
948	ENSDARG00000043608	eif4ebp1	eukaryotic translation initiation factor 4E binding protein 1	0.159626446	6.43E-06	-0.271064252	0.416	0.527
949	ENSDARG00000089936	selenow2b	selenoprotein W, 2b	0.170083244	6.85E-06	-0.598403736	0.197	0.302
950	ENSDARG00000026629	gmds	GDP-mannose 4,6-dehydratase	0.189656453	7.64E-06	-0.282444662	0.13	0.251
951	ENSDARG00000102175	hamp	hepcidin antimicrobial peptide	0.192392293	7.75E-06	-1.030733129	0.235	0.345
952	ENSDARG00000045549	bik	BCL2 interacting killer	0.209637899	8.44E-06	-0.276443354	0.059	0.166
953	ENSDARG00000090722	leg1.1	liver-enriched gene 1, tandem duplicate 1	0.21342164	8.59E-06	-1.021180787	0.122	0.229
954	ENSDARG00000052336	ociad2	OCIA domain containing 2	0.245960086	9.90E-06	-0.800021355	0.231	0.328
955	ENSDARG00000015559	fstl1a	follistatin-like 1a	0.288836287	1.16E-05	0.515523924	0.172	0.089
956	ENSDARG00000063177	manf	mesencephalic astrocyte-derived neurotrophic factor	0.337189589	1.36E-05	-0.281653377	0.332	0.447
957	ENSDARG00000079589	si:dkeyp-73d8.6	si:dkeyp-73d8.6	0.35412076	1.43E-05	-0.4308697	0.017	0.101
958	ENSDARG00000043257	ckbb	creatine kinase, brain b	0.369391055	1.49E-05	-0.542983465	0.202	0.321
959	ENSDARG00000101043	ppl	periplakin	0.373550975	1.50E-05	-0.454877156	0.168	0.275
960	ENSDARG00000023290	fabp3	fatty acid binding protein 3, muscle and heart	0.382298266	1.54E-05	-0.819787676	0.697	0.668
961	ENSDARG00000038288	cd151	CD151 molecule	0.385504936	1.55E-05	-0.256037552	0.029	0.118
962	ENSDARG00000103019	gstp2	glutathione S-transferase pi 2	0.391756623	1.58E-05	-0.89967246	0.055	0.154
963	ENSDARG00000032639	cd36	CD36 molecule (thrombospondin receptor)	0.450382351	1.81E-05	-0.38684227	0.038	0.13
964	ENSDARG00000042533	gstm.1	glutathione S-transferase mu, tandem duplicate 1	0.455719513	1.84E-05	-0.276088288	0.265	0.373
965	ENSDARG00000037000	fkbp11	FKBP prolyl isomerase 11	0.456592619	1.84E-05	-0.298808256	0.088	0.196
966	ENSDARG00000053973	fetub	fetuin B	0.481773112	1.94E-05	-1.733141613	0.298	0.384
967	ENSDARG00000021149	cbr1l	carbonyl reductase 1-like	0.502872752	2.02E-05	-0.315399125	0.235	0.336
968	ENSDARG00000094929	apoa4b.2	apolipoprotein A-IV b, tandem duplicate 2	0.511987604	2.06E-05	-0.665440671	0.063	0.161
969	ENSDARG00000061858	zgc:153968	zgc:153968	0.521975484	2.10E-05	-0.511473492	0.042	0.133
970	ENSDARG00000077004	aldh1l1	aldehyde dehydrogenase 1 family, member L1	0.746511396	3.01E-05	-0.399564055	0.181	0.282
971	ENSDARG00000057121	c7b	complement component 7b	0.781619409	3.15E-05	-0.370280039	0.05	0.143
972	ENSDARG00000016918	ace2	angiotensin I converting enzyme 2	0.817230187	3.29E-05	-0.272318029	0.029	0.114
973	ENSDARG00000090850	serpina1l	serine (or cysteine) proteinase inhibitor, clade A (alpha-1 antiproteinase, antitrypsin), member 1, like	0.818051579	3.29E-05	-1.654568277	0.176	0.267
974	ENSDARG00000037281	fgg	fibrinogen gamma chain	0.842322414	3.39E-05	-1.644109856	0.239	0.324
975	ENSDARG00000102883	sptbn1	spectrin, beta, non-erythrocytic 1	0.948089506	3.82E-05	-0.349943028	0.214	0.327
976	ENSDARG00000093022	selenoh	selenoprotein H	0.949484862	3.82E-05	-0.272326725	0.256	0.367
977	ENSDARG00000101479	BX908782.2	CD59 glycoprotein-like [Source:NCBI gene;Acc:103910140]	1	0.12836901	0.369912525	0.13	0.167
978	ENSDARG00000015164	mknk2b	MAPK interacting serine/threonine kinase 2b	1	0.000506029	0.285311532	0.765	0.68
979	ENSDARG00000061187	cbx5	chromobox homolog 5 (HP1 alpha homolog, Drosophila)	1	0.000382298	-0.252776396	0.223	0.305
980	ENSDARG00000026611	socs3b	suppressor of cytokine signaling 3b	1	0.058513139	-0.255614004	0.345	0.373
981	ENSDARG00000040890	fdps	farnesyl diphosphate synthase (farnesyl pyrophosphate synthetase, dimethylallyltranstransferase, geranyltranstransferase)	1	0.049989966	-0.258106322	0.269	0.302
982	ENSDARG00000018820	flncb	filamin C, gamma b (actin binding protein 280)	1	0.003052231	-0.259375403	0.076	0.136
983	ENSDARG00000075666	tsc22d3	TSC22 domain family, member 3	1	0.001425489	-0.25969048	0.168	0.25
984	ENSDARG00000037116	cxcl12a	chemokine (C-X-C motif) ligand 12a (stromal cell-derived factor 1)	1	0.731172511	-0.260138695	0.109	0.098
985	ENSDARG00000003931	cndp2	carnosine dipeptidase 2	1	0.000373417	-0.261764996	0.126	0.208
986	ENSDARG00000089368	hopx	HOP homeobox	1	0.008377668	-0.262714421	0.311	0.385
987	ENSDARG00000099175	hmgb1a	high mobility group box 1a	1	0.055757704	-0.263610899	0.613	0.629
988	ENSDARG00000036577	atp6v0cb	ATPase H+ transporting V0 subunit cb	1	0.000106834	-0.269572566	0.042	0.124
989	ENSDARG00000007836	ctsla	cathepsin La	1	0.121642011	-0.2705036	0.92	0.828
990	ENSDARG00000001953	pfkfb3	6-phosphofructo-2-kinase/fructose-2,6-biphosphatase 3	1	0.086421377	-0.273065937	0.353	0.374
991	ENSDARG00000015887	b2ml	beta-2-microglobulin, like	1	0.000161697	-0.275554514	0.525	0.593
992	ENSDARG00000105223	pmp22a	peripheral myelin protein 22a	1	0.395190519	-0.277535015	0.303	0.257
993	ENSDARG00000035852	cart3	cocaine- and amphetamine-regulated transcript 3	1	0.003217058	-0.281182495	0.055	0.116
994	ENSDARG00000011876	ednraa	endothelin receptor type Aa	1	0.000328503	-0.286540258	0.055	0.131
995	ENSDARG00000054155	pcna	proliferating cell nuclear antigen	1	0.286060134	-0.286578615	0.256	0.27
996	ENSDARG00000033285	gsto2	glutathione S-transferase omega 2	1	0.000165735	-0.286732701	0.626	0.441
997	ENSDARG00000040988	tpi1b	triosephosphate isomerase 1b	1	0.006974882	-0.287182981	0.832	0.802
998	ENSDARG00000087188	nfil3-6	nuclear factor, interleukin 3 regulated, member 6	1	0.000311257	-0.287497111	0.261	0.348
999	ENSDARG00000062326	hmgn7	high mobility group nucleosomal binding domain 7	1	0.000680519	-0.287755094	0.676	0.71
1000	ENSDARG00000074749	abca12	ATP-binding cassette, sub-family A (ABC1), member 12	1	0.000150181	-0.290327046	0.055	0.139
1001	ENSDARG00000097102	si:ch73-281n10.2	si:ch73-281n10.2	1	0.24950444	-0.293088802	0.626	0.54
1002	ENSDARG00000011125	snrpb	small nuclear ribonucleoprotein polypeptides B and B1	1	0.000260125	-0.297712816	0.748	0.748
1003	ENSDARG00000007682	ppdpfa	pancreatic progenitor cell differentiation and proliferation factor a	1	0.078176268	-0.299030915	0.223	0.258
1004	ENSDARG00000034677	scel	sciellin	1	0.004913801	-0.302835206	0.109	0.173
1005	ENSDARG00000061436	col6a2	collagen, type VI, alpha 2	1	0.043031395	-0.302869154	0.08	0.119
1006	ENSDARG00000030479	hmgb1b	high mobility group box 1b	1	0.168110154	-0.306612092	0.416	0.41
1007	ENSDARG00000101181	s100w	S100 calcium binding protein W	1	0.089587948	-0.308925333	0.151	0.181
1008	ENSDARG00000010572	slc25a25a	solute carrier family 25 member 25a	1	0.253291855	-0.316318606	0.34	0.327
1009	ENSDARG00000009443	zgc:92137	zgc:92137	1	0.407609808	-0.321537846	0.105	0.088
1010	ENSDARG00000027984	gstz1	glutathione S-transferase zeta 1	1	4.32E-05	-0.325268181	0.239	0.338
1011	ENSDARG00000103342	wu:fa56d06	wu:fa56d06	1	4.80E-05	-0.326780176	0.029	0.111
1012	ENSDARG00000042018	fhl2a	four and a half LIM domains 2a	1	0.003877726	-0.334505522	0.05	0.107
1013	ENSDARG00000053446	sub1a	SUB1 regulator of transcription a	1	0.000406573	-0.33592143	0.508	0.539
1014	ENSDARG00000005423	pgam1a	phosphoglycerate mutase 1a	1	0.000361609	-0.336583208	0.681	0.773
1015	ENSDARG00000003795	idh2	isocitrate dehydrogenase (NADP(+)) 2	1	0.000713706	-0.337604138	0.588	0.579
1016	ENSDARG00000098589	cyb5a	cytochrome b5 type A (microsomal)	1	0.000102071	-0.338981021	0.529	0.563
1017	ENSDARG00000056108	ndufa4	NADH:ubiquinone oxidoreductase subunit A4	1	0.008887825	-0.34408647	0.324	0.359
1018	ENSDARG00000074613	si:ch211-240l19.6	si:ch211-240l19.6	1	0.239285769	-0.346890911	0.13	0.104
1019	ENSDARG00000105116	p4hb	prolyl 4-hydroxylase, beta polypeptide	1	0.000316074	-0.351978476	0.601	0.635
1020	ENSDARG00000078659	tmem176	transmembrane protein 176	1	0.003209715	-0.352461912	0.126	0.191
1021	ENSDARG00000043133	cldnf	claudin f	1	0.000428569	-0.354351952	0.046	0.117
1022	ENSDARG00000097973	si:ch1073-190k2.1	si:ch1073-190k2.1	1	0.525163138	-0.355544128	0.227	0.187
1023	ENSDARG00000028096	cldn23a	claudin 23a	1	0.024367773	-0.356126361	0.101	0.147
1024	ENSDARG00000018404	krt18a.1	keratin 18a, tandem duplicate 1	1	0.728542698	-0.358658387	0.887	0.784
1025	ENSDARG00000039150	lgmn	legumain	1	0.001223967	-0.362651381	0.172	0.253
1026	ENSDARG00000099014	fxyd1	FXYD domain containing ion transport regulator 1 (phospholemman)	1	0.000366196	-0.365747557	0.55	0.616
1027	ENSDARG00000089382	zgc:158463	zgc:158463	1	0.173581952	-0.379831024	0.685	0.67
1028	ENSDARG00000029688	hsp70.1	heat shock cognate 70-kd protein, tandem duplicate 1	1	0.039538186	-0.381369012	0.189	0.24
1029	ENSDARG00000033227	lect2l	leukocyte cell-derived chemotaxin 2 like	1	0.173594634	-0.382324361	0.244	0.266
1030	ENSDARG00000094041	krt17	keratin 17	1	0.402402006	-0.39321756	0.139	0.152
1031	ENSDARG00000035890	fuca1.1	alpha-L-fucosidase 1, tandem duplicate 1	1	0.003876406	-0.397247774	0.168	0.238
1032	ENSDARG00000055009	col4a1	collagen, type IV, alpha 1	1	0.008376917	-0.401156068	0.122	0.179
1033	ENSDARG00000004748	zgc:100868	zgc:100868	1	0.420128544	-0.40689026	0.151	0.124
1034	ENSDARG00000078674	hspb9	heat shock protein, alpha-crystallin-related, 9	1	0.204150489	-0.411130498	0.084	0.107
1035	ENSDARG00000034187	calm1b	calmodulin 1b	1	0.005627101	-0.415023494	0.193	0.251
1036	ENSDARG00000007275	si:ch211-251b21.1	si:ch211-251b21.1	1	0.102932317	-0.41506067	0.084	0.116
1037	ENSDARG00000002644	rgs5a	regulator of G protein signaling 5a	1	0.104315989	-0.4205825	0.147	0.179
1038	ENSDARG00000097902	si:ch73-204p21.2	si:ch73-204p21.2	1	0.076732359	-0.421870595	0.097	0.129
1039	ENSDARG00000058358	krt8	keratin 8	1	0.001730872	-0.433462507	0.975	0.919
1040	ENSDARG00000092362	hsp70.2	heat shock cognate 70-kd protein, tandem duplicate 2	1	0.627764694	-0.433972636	0.412	0.401
1041	ENSDARG00000017860	rgs5b	regulator of G protein signaling 5b	1	0.000473798	-0.434113107	0.055	0.13
1042	ENSDARG00000016598	ckmt1	creatine kinase, mitochondrial 1	1	0.000165779	-0.434767469	0.164	0.247
1043	ENSDARG00000008030	myl9b	myosin, light chain 9b, regulatory	1	0.664238072	-0.441081911	0.408	0.338
1044	ENSDARG00000020708	mdkb	midkine b	1	0.003863083	-0.452918818	0.105	0.17
1045	ENSDARG00000056725	hmgb3a	high mobility group box 3a	1	0.009220076	-0.453682103	0.34	0.388
1046	ENSDARG00000098746	dhrs13l1	dehydrogenase/reductase (SDR family) member 13 like 1	1	0.017145345	-0.466378361	0.218	0.258
1047	ENSDARG00000102744	mgst3a	microsomal glutathione S-transferase 3a	1	0.000210402	-0.470290805	0.5	0.536
1048	ENSDARG00000057698	ctsd	cathepsin D	1	0.000126902	-0.473376105	0.466	0.539
1049	ENSDARG00000045947	hrc	histidine rich calcium binding protein	1	0.012681476	-0.479254298	0.092	0.142
1050	ENSDARG00000010625	clic2	chloride intracellular channel 2	1	0.976350604	-0.488606246	0.315	0.282
1051	ENSDARG00000069192	zgc:163030	zgc:163030	1	7.90E-05	-0.491957866	0.046	0.131
1052	ENSDARG00000020504	h3f3b.1	H3 histone, family 3A	1	4.44E-05	-0.495491845	0.731	0.77
1053	ENSDARG00000090444	ponzr1	plac8 onzin related protein 1	1	0.038160575	-0.495947316	0.185	0.222
1054	ENSDARG00000055723	hsp70l	heat shock cognate 70-kd protein, like	1	0.614943028	-0.510913399	0.395	0.379
1055	ENSDARG00000003902	ctsl.1	cathepsin L.1	1	0.005059017	-0.51384805	0.071	0.133
1056	ENSDARG00000045141	aqp8a.1	aquaporin 8a, tandem duplicate 1	1	0.000119411	-0.527754838	0.055	0.142
1057	ENSDARG00000100635	chia.1	chitinase, acidic.1	1	0.001609035	-0.528025137	0.046	0.108
1058	ENSDARG00000056087	ecrg4a	ECRG4 augurin precursor a	1	0.661087057	-0.529709863	0.109	0.095
1059	ENSDARG00000013856	amy2a	amylase alpha 2A	1	0.480040302	-0.539403523	0.193	0.173
1060	ENSDARG00000024746	hsp90aa1.2	heat shock protein 90, alpha (cytosolic), class A member 1, tandem duplicate 2	1	0.005256948	-0.541575358	0.286	0.36
1061	ENSDARG00000038025	cbx7a	chromobox homolog 7a	1	0.000178557	-0.546648478	0.361	0.443
1062	ENSDARG00000092916	mlnl	motilin-like	1	0.001004571	-0.546803525	0.055	0.126
1063	ENSDARG00000021924	hsp70.3	heat shock cognate 70-kd protein, tandem duplicate 3	1	0.105462277	-0.552295134	0.483	0.501
1064	ENSDARG00000087093	si:ch211-157c3.4	si:ch211-157c3.4	1	0.075476583	-0.552739671	0.109	0.142
1065	ENSDARG00000053990	hmgb2b	high mobility group box 2b	1	0.00096374	-0.555727843	0.5	0.55
1066	ENSDARG00000028618	krt18b	keratin 18b	1	0.00635843	-0.565622754	0.193	0.252
1067	ENSDARG00000068257	kcne4	potassium voltage-gated channel, Isk-related family, member 4	1	0.007680188	-0.577629303	0.055	0.106
1068	ENSDARG00000054942	lgals2a	lectin, galactoside-binding, soluble, 2a	1	0.087101866	-0.58413108	0.097	0.128
1069	ENSDARG00000093936	si:dkeyp-1h4.6	si:dkeyp-1h4.6	1	0.142669888	-0.584344814	0.076	0.101
1070	ENSDARG00000008494	myl6	myosin, light chain 6, alkali, smooth muscle and non-muscle	1	0.980546847	-0.587505682	0.357	0.316
1071	ENSDARG00000036080	cd81a	CD81 molecule a	1	0.025161545	-0.587725478	0.571	0.551
1072	ENSDARG00000038123	myl9a	myosin, light chain 9a, regulatory	1	0.06124893	-0.611979348	0.109	0.148
1073	ENSDARG00000005913	tgm1l3	transglutaminase 1 like 3	1	0.008407794	-0.618621813	0.126	0.187
1074	ENSDARG00000014646	aoc2	amine oxidase copper containing 2	1	0.017242985	-0.636945914	0.303	0.206
1075	ENSDARG00000000212	krt97	keratin 97	1	0.21359081	-0.638915903	0.416	0.336
1076	ENSDARG00000045835	si:dkey-14d8.6	si:dkey-14d8.6	1	0.599092575	-0.642580409	0.176	0.183
1077	ENSDARG00000009844	dusp23a	dual specificity phosphatase 23a	1	0.004343855	-0.645746663	0.084	0.15
1078	ENSDARG00000045442	cpb1	carboxypeptidase B1 (tissue)	1	0.442702247	-0.651837947	0.202	0.219
1079	ENSDARG00000057437	apodb	apolipoprotein Db	1	0.002385743	-0.653288949	0.084	0.148
1080	ENSDARG00000055046	ponzr5	plac8 onzin related protein 5	1	0.00310269	-0.657128677	0.046	0.104
1081	ENSDARG00000019128	tpm4b	tropomyosin 4b	1	0.001856617	-0.66306327	0.067	0.132
1082	ENSDARG00000035958	tnni2b.1	troponin I type 2b (skeletal, fast), tandem duplicate 1	1	0.004429482	-0.672433555	0.122	0.068
1083	ENSDARG00000052578	c6ast4	six-cysteine containing astacin protease 4	1	0.512944506	-0.674639201	0.21	0.221
1084	ENSDARG00000045143	hbbe2	hemoglobin beta embryonic-2	1	0.229270474	-0.709022661	0.08	0.104
1085	ENSDARG00000097157	si:ch211-207n23.2	si:ch211-207n23.2	1	0.01616459	-0.718972294	0.109	0.16
1086	ENSDARG00000099420	nme2b.2	NME/NM23 nucleoside diphosphate kinase 2b, tandem duplicate 2	1	0.004656396	-0.731803069	0.05	0.106
1087	ENSDARG00000044975	krt94	keratin 94	1	0.000906057	-0.809376996	0.122	0.203
1088	ENSDARG00000006588	zgc:111983	zgc:111983	1	0.00991676	-0.826801429	0.139	0.196
1089	ENSDARG00000104721	si:dkey-203a12.9	si:dkey-203a12.9	1	0.446304414	-0.833705056	0.088	0.103
1090	ENSDARG00000103687	sycn.2	syncollin, tandem duplicate 2	1	0.083222452	-0.855987371	0.328	0.266
1091	ENSDARG00000102299	cxcl8b.1	chemokine (C-X-C motif) ligand 8b, duplicate 1	1	0.051710488	-0.857034888	0.139	0.097
1092	ENSDARG00000070780	rln3a	relaxin 3a	1	4.71E-05	-0.862022667	0.071	0.166
1093	ENSDARG00000103199	si:dkey-247k7.2	si:dkey-247k7.2	1	0.000604215	-0.883517706	0.105	0.186
1094	ENSDARG00000055876	msmo1	methylsterol monooxygenase 1	1	4.17E-05	-0.885287298	0.303	0.377
1095	ENSDARG00000102004	apoea	apolipoprotein Ea	1	0.00024157	-0.946335614	0.084	0.17
1096	ENSDARG00000045408	tagln	transgelin	1	0.831812831	-0.95347185	0.265	0.248
1097	ENSDARG00000035832	pyyb	peptide YYb	1	0.000427346	-0.960737296	0.109	0.194
1098	ENSDARG00000041623	mt2	metallothionein 2	1	5.46E-05	-0.967822546	0.126	0.232
1099	ENSDARG00000041065	hspb1	heat shock protein, alpha-crystallin-related, 1	1	0.00054218	-0.973155591	0.21	0.293
1100	ENSDARG00000056744	ela2	elastase 2	1	0.480897162	-1.001111869	0.521	0.461
1101	ENSDARG00000093303	ifitm1	interferon induced transmembrane protein 1	1	0.031983896	-1.007491659	0.151	0.199
1102	ENSDARG00000036456	anxa4	annexin A4	1	0.898496068	-1.059192166	0.584	0.477
1103	ENSDARG00000093584	zgc:193505	zgc:193505	1	0.187178346	-1.076734252	0.176	0.194
1104	ENSDARG00000104359	anxa1c	annexin A1c	1	0.033914826	-1.081816912	0.147	0.186
1105	ENSDARG00000007276	ela3l	elastase 3 like	1	0.907424657	-1.085659155	0.445	0.419
1106	ENSDARG00000060350	apoda.2	apolipoprotein Da, duplicate 2	1	0.292173338	-1.088909425	0.454	0.391
1107	ENSDARG00000045180	acta2	actin alpha 2, smooth muscle	1	0.647083371	-1.122342171	0.214	0.222
1108	ENSDARG00000043128	cldne	claudin e	1	0.003872437	-1.186488012	0.147	0.211
1109	ENSDARG00000021339	cpa5	carboxypeptidase A5	1	0.806195841	-1.213477541	0.374	0.354
1110	ENSDARG00000068457	tnnt3b	troponin T type 3b (skeletal, fast)	1	0.002109645	-1.215929402	0.063	0.127
1111	ENSDARG00000093844	zgc:136461	zgc:136461	1	0.910628896	-1.242246389	0.479	0.45
1112	ENSDARG00000012366	fbp2	fructose-1,6-bisphosphatase 2	1	0.561859777	-1.270536936	0.151	0.138
1113	ENSDARG00000009978	icn	ictacalcin	1	0.003652768	-1.287054967	0.987	0.915
1114	ENSDARG00000056765	ela2l	elastase 2 like	1	0.154288831	-1.2943621	0.521	0.448
1115	ENSDARG00000014196	myl1	myosin, light chain 1, alkali%3B skeletal, fast	1	0.033118035	-1.302240676	0.071	0.113
1116	ENSDARG00000039730	zgc:112160	zgc:112160	1	0.455378104	-1.304160702	0.424	0.442
1117	ENSDARG00000079274	prss59.1	serine protease 59, tandem duplicate 1	1	0.178376063	-1.350603019	0.643	0.548
1118	ENSDARG00000070844	gamt	guanidinoacetate N-methyltransferase	1	0.021088055	-1.400189382	0.639	0.545
1119	ENSDARG00000078622	scpp5	secretory calcium-binding phosphoprotein 5	1	0.092447764	-1.440041169	0.101	0.071
1120	ENSDARG00000099185	chia.2	chitinase, acidic.2	1	0.000488654	-1.448050316	0.218	0.299
1121	ENSDARG00000017441	mylz3	myosin, light polypeptide 3, skeletal muscle	1	0.021473581	-1.454022733	0.092	0.14
1122	ENSDARG00000068680	ctrl	chymotrypsin-like	1	0.069272081	-1.464526794	0.416	0.436
1123	ENSDARG00000017314	CELA1 (1 of many)	zgc:92745 [Source:ZFIN;Acc:ZDB-GENE-040801-12]	1	0.694619224	-1.586638616	0.752	0.685
1124	ENSDARG00000073742	prss59.2	serine protease 59, tandem duplicate 2	1	0.062787125	-1.607969181	0.786	0.725
1125	ENSDARG00000093628	s100a11	S100 calcium binding protein A11	1	0.262304586	-1.641472684	0.147	0.125
1126	ENSDARG00000070480	agr2	anterior gradient 2	1	0.000115011	-1.646703072	0.105	0.202
1127	ENSDARG00000090428	ctrb1	chymotrypsinogen B1	1	0.427447786	-1.67624572	0.815	0.754
1128	ENSDARG00000040799	sst1.1	somatostatin 1, tandem duplicate 1	1	0.741779284	-1.680947791	0.126	0.117
1129	ENSDARG00000100582	si:ch211-195b11.3	si:ch211-195b11.3	1	0.138143289	-1.704359254	0.496	0.485
1130	ENSDARG00000042993	prss1	serine protease 1	1	0.571510217	-1.717594632	0.803	0.766
1131	ENSDARG00000055514	icn2	ictacalcin 2	1	0.491162732	-1.79095189	0.466	0.413
1132	ENSDARG00000091996	tcnbb	transcobalamin beta b	1	0.042909517	-1.865094291	0.303	0.334
1133	ENSDARG00000033161	sst1.2	somatostatin 1, tandem duplicate 2	1	0.736431373	-1.948372747	0.101	0.107
1134	ENSDARG00000092170	apoc1	apolipoprotein C-I	1	0.006453704	-1.973597481	0.345	0.368
1135	ENSDARG00000079443	vipb	vasoactive intestinal peptide b	1	0.357677966	-1.980574414	0.164	0.139
1136	ENSDARG00000053254	mylpfa	myosin light chain, phosphorylatable, fast skeletal muscle a	1	0.002330653	-2.089839964	0.197	0.275
1137	ENSDARG00000040907	gcgb	glucagon b	1	0.373462849	-2.130693483	0.143	0.164
1138	ENSDARG00000099197	actc1b	actin alpha cardiac muscle 1b	1	0.052868965	-2.138897706	0.252	0.291
1139	ENSDARG00000014190	sst2	somatostatin 2	1	0.230615959	-2.204411917	0.189	0.158
1140	ENSDARG00000044566	fabp6	fatty acid binding protein 6, ileal (gastrotropin)	1	0.665236825	-2.239995859	0.273	0.28
1141	ENSDARG00000035350	ins	preproinsulin	1	0.093007617	-2.307344096	0.189	0.234
1142	ENSDARG00000079296	gcga	glucagon a	1	0.097990548	-2.344882182	0.487	0.507
1143	ENSDARG00000059227	fabp1b.1	fatty acid binding protein 1b, tandem duplicate 1	1	0.00061584	-2.370433756	0.613	0.656
1144	ENSDARG00000068088	tcnba	transcobalamin beta a	1	0.020714611	-2.832582831	0.521	0.542
