# Supplementary material for: Cell-type-specific responses to the microbiota across all tissues of the larval zebrafish
Source: Cell Rep. Author manuscript; Available in PMC 2023 Oct 23. (PMC10423310; doi:10.1016/j.celrep.2023.112095)
Supplement: MMC9 [file NIHMS1880944-supplement-MMC9.zip › DataS3/Figure2_PanelC_GenesLists/cluster2.tsv]

	gene	ZFIN_name	full_name	p_val_adj	p_val	avg_logFC	pct.1	pct.2
1	ENSDARG00000099185	chia.2	chitinase, acidic.2	0	0	3.374213229	0.958	0.212
2	ENSDARG00000020866	apoa4b.2	apolipoprotein A-IV b, tandem duplicate 2	0	0	3.221155879	0.969	0.173
3	ENSDARG00000102004	apoea	apolipoprotein Ea	0	0	2.650170478	0.801	0.086
4	ENSDARG00000103639	si:dkey-36i7.3	si:dkey-36i7.3	0	0	2.63093935	0.996	0.157
5	ENSDARG00000058462	zgc:158846	zgc:158846	0	0	2.296782581	0.987	0.109
6	ENSDARG00000040466	vil1	villin 1	0	0	2.2849793	0.953	0.105
7	ENSDARG00000090185	si:dkeyp-73b11.8	si:dkeyp-73b11.8	0	0	2.115876722	0.998	0.236
8	ENSDARG00000094929	apoa4b.2	apolipoprotein A-IV b, tandem duplicate 2	0	0	2.07193515	0.737	0.083
9	ENSDARG00000095633	si:ch211-133l5.7	si:ch211-133l5.7	0	0	1.962265738	0.969	0.078
10	ENSDARG00000100635	chia.1	chitinase, acidic.1	0	0	1.922925069	0.618	0.041
11	ENSDARG00000016081	cldn15la	claudin 15-like a	0	0	1.905184745	0.998	0.2
12	ENSDARG00000061858	zgc:153968	zgc:153968	0	0	1.837680461	0.79	0.047
13	ENSDARG00000057035	stoml3b	stomatin (EPB72)-like 3b	0	0	1.791156672	0.884	0.095
14	ENSDARG00000056781	zanl	zonadhesin, like	0	0	1.712540114	0.835	0.076
15	ENSDARG00000104347	rtn4b	reticulon 4b	0	0	1.679888687	0.929	0.182
16	ENSDARG00000032639	cd36	CD36 molecule (thrombospondin receptor)	0	0	1.55286279	0.801	0.041
17	ENSDARG00000089361	wu:fb59d01	wu:fb59d01	0	0	1.55169805	0.993	0.214
18	ENSDARG00000070057	si:dkey-69o16.5	si:dkey-69o16.5	0	0	1.541649827	0.864	0.067
19	ENSDARG00000016598	ckmt1	creatine kinase, mitochondrial 1	0	0	1.467120828	0.935	0.157
20	ENSDARG00000071592	aqp8a.2	aquaporin 8a, tandem duplicate 2	0	0	1.461939311	0.685	0.021
21	ENSDARG00000103342	wu:fa56d06	wu:fa56d06	0	0	1.455094792	0.779	0.023
22	ENSDARG00000053625	anxa2b	annexin A2b	0	0	1.407172645	0.911	0.094
23	ENSDARG00000075800	calml4a	calmodulin-like 4a	0	0	1.321837207	0.933	0.119
24	ENSDARG00000016918	ace2	angiotensin I converting enzyme 2	0	0	1.217275066	0.73	0.032
25	ENSDARG00000039832	gsta.2	glutathione S-transferase, alpha tandem duplicate 2	0	0	1.177804589	0.743	0.03
26	ENSDARG00000105644	zgc:172079	zgc:172079	0	0	1.126498713	0.721	0.073
27	ENSDARG00000098162	zgc:77748	zgc:77748	0	0	1.10920502	0.857	0.082
28	ENSDARG00000001870	atp1a1a.4	ATPase Na+/K+ transporting subunit alpha 1a, tandem duplicate 4	0	0	1.092615483	0.714	0.059
29	ENSDARG00000013871	slc5a1	solute carrier family 5 member 1	0	0	1.078893469	0.679	0.035
30	ENSDARG00000006029	lta4h	leukotriene A4 hydrolase	0	0	1.010105366	0.754	0.086
31	ENSDARG00000079647	muc13b	mucin 13b, cell surface associated	0	0	0.923061875	0.83	0.075
32	ENSDARG00000022261	pdzk1	PDZ domain containing 1	0	0	0.868716876	0.663	0.029
33	ENSDARG00000105351	si:ch211-113d11.6	si:ch211-113d11.6	0	0	0.867884306	0.538	0.012
34	ENSDARG00000075931	acsl5	acyl-CoA synthetase long chain family member 5	0	0	0.773793364	0.598	0.013
35	ENSDARG00000036846	anks4b	ankyrin repeat and sterile alpha motif domain containing 4B	0	0	0.76106688	0.69	0.048
36	ENSDARG00000104839	mansc1	MANSC domain containing 1	0	0	0.756758678	0.676	0.018
37	ENSDARG00000068515	chs1	chitin synthase 1	0	0	0.727011119	0.645	0.037
38	ENSDARG00000003219	bin2a	bridging integrator 2a	0	0	0.708398491	0.699	0.043
39	ENSDARG00000102442	IZUMO1R	zgc:165502 [Source:ZFIN;Acc:ZDB-GENE-070615-23]	0	0	0.673316766	0.629	0.041
40	ENSDARG00000019228	mogat2	monoacylglycerol O-acyltransferase 2	0	0	0.542013505	0.467	0.006
41	ENSDARG00000099111	zgc:175280	zgc:175280	0	0	0.478647915	0.44	0.006
42	ENSDARG00000101979	eps8l3a	EPS8-like 3a	3.31E-303	1.33E-307	0.839970898	0.812	0.102
43	ENSDARG00000043729	plac8.1	placenta associated 8, tandem duplicate 1	5.86E-303	2.36E-307	2.599941006	0.998	0.301
44	ENSDARG00000052336	ociad2	OCIA domain containing 2	7.04E-298	2.83E-302	1.923214697	0.962	0.243
45	ENSDARG00000061355	aoc1	amine oxidase copper containing 1	2.73E-297	1.10E-301	0.739165802	0.498	0.02
46	ENSDARG00000104829	zgc:112146	zgc:112146	1.75E-292	7.07E-297	0.671665282	0.533	0.029
47	ENSDARG00000003931	cndp2	carnosine dipeptidase 2	3.48E-292	1.40E-296	1.021301888	0.812	0.128
48	ENSDARG00000041083	anpepa	alanyl (membrane) aminopeptidase a	4.73E-291	1.90E-295	0.570213275	0.598	0.042
49	ENSDARG00000101160	apoa4a	apolipoprotein A-IV a	4.52E-289	1.82E-293	2.815035576	0.955	0.294
50	ENSDARG00000105522	si:ch211-196f2.3	si:ch211-196f2.3	3.28E-288	1.32E-292	0.638519424	0.614	0.044
51	ENSDARG00000017985	zgc:77739	zgc:77739	1.30E-287	5.25E-292	0.846775922	0.728	0.091
52	ENSDARG00000037425	s100a10a	S100 calcium binding protein A10a	5.17E-286	2.08E-290	2.170137201	0.998	0.31
53	ENSDARG00000012076	apoa1a	apolipoprotein A-Ia	9.78E-284	3.94E-288	3.042544897	0.993	0.412
54	ENSDARG00000089399	tmem176l.2	transmembrane protein 176l.2	7.72E-281	3.11E-285	0.92364265	0.971	0.19
55	ENSDARG00000103659	bco1l	beta-carotene oxygenase 1, like	7.78E-280	3.13E-284	0.506151081	0.431	0.012
56	ENSDARG00000097209	cox8b	cytochrome c oxidase subunit 8B	2.88E-278	1.16E-282	1.690395372	0.991	0.377
57	ENSDARG00000012903	slc34a2a	solute carrier family 34 member 2a	5.83E-274	2.35E-278	0.848961842	0.393	0.007
58	ENSDARG00000005704	eps8l3b	EPS8-like 3b	5.86E-273	2.36E-277	0.74362417	0.734	0.086
59	ENSDARG00000070038	rbp2a	retinol binding protein 2a, cellular	9.95E-272	4.01E-276	2.826906548	0.991	0.468
60	ENSDARG00000022183	gsto1	glutathione S-transferase omega 1	3.79E-269	1.53E-273	0.544868408	0.493	0.025
61	ENSDARG00000040747	tm4sf4	transmembrane 4 L six family member 4	1.74E-268	7.03E-273	2.366776242	0.996	0.403
62	ENSDARG00000000212	krt97	keratin 97	7.42E-267	2.99E-271	1.093704826	0.984	0.261
63	ENSDARG00000044441	si:ch73-194h10.2	si:ch73-194h10.2	8.81E-266	3.55E-270	0.506975476	0.562	0.039
64	ENSDARG00000013056	itpk1a	inositol-tetrakisphosphate 1-kinase a	6.97E-265	2.81E-269	0.778045234	0.783	0.116
65	ENSDARG00000017821	gata5	GATA binding protein 5	4.71E-264	1.90E-268	0.646782105	0.605	0.054
66	ENSDARG00000054786	faah2b	fatty acid amide hydrolase 2b	1.62E-263	6.53E-268	0.380070068	0.417	0.012
67	ENSDARG00000091834	si:ch211-198m17.1	si:ch211-198m17.1	4.17E-262	1.68E-266	0.647845516	0.661	0.068
68	ENSDARG00000006427	fabp2	fatty acid binding protein 2, intestinal	1.29E-260	5.18E-265	3.689713756	0.996	0.621
69	ENSDARG00000051939	pcxb	pyruvate carboxylase b	3.88E-259	1.56E-263	0.924356678	0.741	0.111
70	ENSDARG00000089919	si:ch211-161h7.8	si:ch211-161h7.8	7.19E-258	2.89E-262	0.51339903	0.446	0.019
71	ENSDARG00000058445	zgc:136472	zgc:136472	1.74E-257	7.00E-262	0.376608023	0.415	0.013
72	ENSDARG00000102744	mgst3a	microsomal glutathione S-transferase 3a	1.54E-256	6.19E-261	1.582529619	0.984	0.478
73	ENSDARG00000056108	ndufa4	NADH:ubiquinone oxidoreductase subunit A4	4.94E-254	1.99E-258	1.261111042	0.953	0.284
74	ENSDARG00000020944	ezra	ezrin a	8.60E-252	3.46E-256	1.239290902	0.933	0.249
75	ENSDARG00000090228	gsta.1	glutathione S-transferase, alpha tandem duplicate 1	1.21E-250	4.85E-255	2.924106857	0.998	0.645
76	ENSDARG00000100955	stk24a	serine/threonine kinase 24a (STE20 homolog, yeast)	3.22E-249	1.30E-253	0.325407098	0.395	0.011
77	ENSDARG00000003977	zgc:153896	zgc:153896	1.67E-246	6.71E-251	0.388471904	0.348	0.005
78	ENSDARG00000104818	si:ch211-93f2.1	si:ch211-93f2.1 [Source:ZFIN;Acc:ZDB-GENE-041014-96]	6.27E-245	2.52E-249	1.165296728	0.837	0.187
79	ENSDARG00000006215	akr1b1	aldo-keto reductase family 1, member B1 (aldose reductase) [Source:ZFIN;Acc:ZDB-GENE-040625-7]	4.13E-244	1.66E-248	1.025599293	0.815	0.169
80	ENSDARG00000059227	fabp1b.1	fatty acid binding protein 1b, tandem duplicate 1	1.07E-242	4.31E-247	4.436715538	0.98	0.613
81	ENSDARG00000063665	mat2al	methionine adenosyltransferase II, alpha-like	1.27E-240	5.13E-245	0.750887926	0.705	0.108
82	ENSDARG00000037873	cyp3c3	cytochrome P450, family 3, subfamily c, polypeptide 3	3.91E-240	1.57E-244	1.289390428	0.826	0.169
83	ENSDARG00000100465	clrn3	clarin 3	3.89E-234	1.57E-238	0.388026113	0.449	0.024
84	ENSDARG00000014556	serpinb1l3	serpin peptidase inhibitor, clade B (ovalbumin), member 1, like 3	1.92E-233	7.74E-238	1.358191393	0.991	0.432
85	ENSDARG00000074852	myo15b	myosin XVB	6.16E-232	2.48E-236	0.468340533	0.5	0.037
86	ENSDARG00000093044	si:ch211-161h7.5	si:ch211-161h7.5	1.17E-228	4.71E-233	0.85136645	0.449	0.027
87	ENSDARG00000036481	tcn2	transcobalamin II	4.52E-228	1.82E-232	0.965689481	0.848	0.191
88	ENSDARG00000057571	pgam2	phosphoglycerate mutase 2 (muscle)	4.14E-225	1.67E-229	0.358563145	0.464	0.028
89	ENSDARG00000039272	pls1	plastin 1 (I isoform)	8.48E-225	3.42E-229	0.346484149	0.395	0.017
90	ENSDARG00000074809	zgc:194392	zgc:194392	9.93E-225	4.00E-229	0.757061051	0.754	0.141
91	ENSDARG00000036427	slc3a2a	solute carrier family 3 member 2a	3.10E-222	1.25E-226	0.65938884	0.67	0.09
92	ENSDARG00000041540	sult1st2	sulfotransferase family 1, cytosolic sulfotransferase 2	4.96E-222	2.00E-226	0.411484889	0.359	0.011
93	ENSDARG00000086826	sult6b1	sulfotransferase family, cytosolic, 6b, member 1	1.97E-221	7.92E-226	1.443445891	0.911	0.274
94	ENSDARG00000104213	si:dkey-283b1.6	si:dkey-283b1.6	4.35E-221	1.75E-225	0.512006489	0.536	0.047
95	ENSDARG00000068883	tspan13a	tetraspanin 13a	1.68E-220	6.76E-225	0.693206101	0.696	0.11
96	ENSDARG00000103785	sult2st2	sulfotransferase family 2, cytosolic sulfotransferase 2	2.04E-218	8.23E-223	1.122446732	0.877	0.218
97	ENSDARG00000036834	krt92	keratin 92	6.90E-218	2.78E-222	1.505841004	0.998	0.44
98	ENSDARG00000044528	slc15a1b	solute carrier family 15 member 1b	2.87E-217	1.16E-221	0.462352166	0.357	0.012
99	ENSDARG00000033364	mgst3b	microsomal glutathione S-transferase 3b	3.10E-214	1.25E-218	1.81753115	0.989	0.702
100	ENSDARG00000015955	cldnc	claudin c	1.03E-213	4.13E-218	1.238984697	0.962	0.309
101	ENSDARG00000005112	cdh17	cadherin 17, LI cadherin (liver-intestine)	1.23E-213	4.96E-218	0.67897397	0.712	0.108
102	ENSDARG00000037307	gnpda1	glucosamine-6-phosphate deaminase 1	1.31E-213	5.28E-218	0.635369235	0.683	0.108
103	ENSDARG00000006207	gpx1b	glutathione peroxidase 1b	4.84E-212	1.95E-216	0.78985945	0.772	0.14
104	ENSDARG00000006220	ugt1a7	UDP glucuronosyltransferase 1 family, polypeptide A7	2.66E-210	1.07E-214	1.569314123	0.9	0.272
105	ENSDARG00000043663	faub	FAU ubiquitin like and ribosomal protein S30 fusion b	1.15E-209	4.62E-214	1.124164895	0.938	0.377
106	ENSDARG00000097635	wu:fb18f06	wu:fb18f06	1.56E-207	6.28E-212	0.877346497	0.828	0.176
107	ENSDARG00000053858	crip1	cysteine-rich protein 1	3.98E-207	1.60E-211	1.596172961	0.993	0.445
108	ENSDARG00000088625	si:ch211-142d6.2	si:ch211-142d6.2	1.20E-206	4.82E-211	0.310876662	0.295	0.004
109	ENSDARG00000042293	ca4b	carbonic anhydrase IV b	2.92E-206	1.18E-210	0.436218624	0.342	0.011
110	ENSDARG00000061120	slc43a2b	solute carrier family 43 member 2b	3.67E-205	1.48E-209	0.824996329	0.638	0.09
111	ENSDARG00000014031	abcc2	ATP-binding cassette, sub-family C (CFTR/MRP), member 2	6.58E-204	2.65E-208	0.975292434	0.783	0.178
112	ENSDARG00000015662	pla2g12b	phospholipase A2, group XIIB	3.11E-200	1.25E-204	0.980251458	0.817	0.184
113	ENSDARG00000038153	lgals2b	lectin, galactoside-binding, soluble, 2b	2.63E-199	1.06E-203	1.892354534	1	0.85
114	ENSDARG00000003113	ada	adenosine deaminase	4.32E-194	1.74E-198	1.168165219	0.808	0.23
115	ENSDARG00000100792	zgc:154142	zgc:154142	1.38E-193	5.58E-198	0.499470118	0.304	0.008
116	ENSDARG00000092155	apoc2	apolipoprotein C-II	1.73E-193	6.99E-198	1.374746578	0.962	0.302
117	ENSDARG00000103295	cyp3a65	cytochrome P450, family 3, subfamily A, polypeptide 65	2.95E-193	1.19E-197	1.275003647	0.906	0.305
118	ENSDARG00000025350	prdx2	peroxiredoxin 2	4.28E-193	1.72E-197	1.240947772	1	0.897
119	ENSDARG00000099663	cox5ab	cytochrome c oxidase subunit 5Ab	1.98E-192	7.96E-197	1.075722804	1	0.797
120	ENSDARG00000077201	myo7bb	myosin VIIBb	3.30E-191	1.33E-195	0.418808678	0.453	0.038
121	ENSDARG00000022767	apobb.1	apolipoprotein Bb, tandem duplicate 1	1.87E-189	7.54E-194	1.548456695	0.931	0.284
122	ENSDARG00000096445	si:ch211-214p16.3	si:ch211-214p16.3	1.88E-188	7.56E-193	0.496310689	0.326	0.013
123	ENSDARG00000095897	atp5f1e	ATP synthase F1 subunit epsilon	4.58E-188	1.85E-192	1.084372022	1	0.946
124	ENSDARG00000033285	gsto2	glutathione S-transferase omega 2	2.00E-187	8.04E-192	1.720557726	0.935	0.392
125	ENSDARG00000026369	dbi	diazepam binding inhibitor (GABA receptor modulator, acyl-CoA binding protein)	2.65E-183	1.07E-187	1.105359381	0.998	0.771
126	ENSDARG00000098746	dhrs13l1	dehydrogenase/reductase (SDR family) member 13 like 1	8.67E-183	3.49E-187	1.421152224	0.757	0.194
127	ENSDARG00000069828	si:ch211-117n7.7	si:ch211-117n7.7	5.08E-182	2.05E-186	0.43537441	0.471	0.05
128	ENSDARG00000102555	si:dkey-33i11.9	si:dkey-33i11.9	6.80E-179	2.74E-183	0.909238972	0.969	0.349
129	ENSDARG00000028336	dhdhl	dihydrodiol dehydrogenase (dimeric), like	1.75E-177	7.06E-182	0.890185949	0.893	0.314
130	ENSDARG00000103503	dgat1a	diacylglycerol O-acyltransferase 1a	4.90E-176	1.97E-180	0.266388941	0.319	0.014
131	ENSDARG00000032496	pon1	paraoxonase 1	1.27E-174	5.13E-179	0.640490562	0.647	0.122
132	ENSDARG00000004141	zgc:92630	zgc:92630	2.58E-173	1.04E-177	0.998089203	0.772	0.202
133	ENSDARG00000095863	afp4	antifreeze protein type IV	5.52E-173	2.22E-177	1.7771668	0.984	0.513
134	ENSDARG00000029064	uqcrq	ubiquinol-cytochrome c reductase, complex III subunit VII	5.88E-172	2.37E-176	1.030190249	0.991	0.85
135	ENSDARG00000078541	cers3a	ceramide synthase 3a	9.56E-172	3.85E-176	0.275130525	0.342	0.019
136	ENSDARG00000038296	tmem86b	transmembrane protein 86B	1.25E-171	5.02E-176	0.580263038	0.518	0.073
137	ENSDARG00000043848	sod1	superoxide dismutase 1, soluble	2.05E-171	8.27E-176	1.114540517	0.998	0.777
138	ENSDARG00000077688	cpo	carboxypeptidase O	9.69E-171	3.90E-175	0.294565892	0.272	0.007
139	ENSDARG00000019260	dhrs9	dehydrogenase/reductase (SDR family) member 9	3.63E-170	1.46E-174	0.741805739	0.781	0.194
140	ENSDARG00000008553	zgc:136872	zgc:136872	1.10E-169	4.42E-174	0.342261432	0.406	0.034
141	ENSDARG00000040298	apoa4b.1	apolipoprotein A-IV b, tandem duplicate 1	7.59E-168	3.06E-172	1.327784658	0.987	0.425
142	ENSDARG00000024278	adh8b	alcohol dehydrogenase 8b	3.36E-167	1.35E-171	0.837639014	0.708	0.178
143	ENSDARG00000042920	sult3st3	sulfotransferase family 3, cytosolic sulfotransferase 3	7.60E-166	3.06E-170	0.461017798	0.446	0.049
144	ENSDARG00000016494	ddc	dopa decarboxylase	3.85E-165	1.55E-169	0.392788781	0.429	0.042
145	ENSDARG00000045230	cox6b1	cytochrome c oxidase subunit 6B1	9.61E-165	3.87E-169	0.985603155	0.998	0.737
146	ENSDARG00000102249	pepd	peptidase D	3.19E-164	1.28E-168	0.636025911	0.674	0.146
147	ENSDARG00000058638	si:ch211-71m22.1	si:ch211-71m22.1	5.91E-164	2.38E-168	0.6781502	0.638	0.12
148	ENSDARG00000008637	mttp	microsomal triglyceride transfer protein	9.94E-164	4.00E-168	0.674263522	0.739	0.166
149	ENSDARG00000067975	atp5if1a	ATP synthase inhibitory factor subunit 1a	1.36E-163	5.49E-168	1.055034964	0.996	0.772
150	ENSDARG00000025595	agmo	alkylglycerol monooxygenase	5.04E-162	2.03E-166	0.697708319	0.65	0.135
151	ENSDARG00000037867	atp5mf	ATP synthase membrane subunit f	5.15E-162	2.07E-166	0.922219583	0.998	0.918
152	ENSDARG00000092873	zgc:193541	zgc:193541	5.86E-162	2.36E-166	0.931494596	0.998	0.893
153	ENSDARG00000104028	si:dkey-74k8.3	si:dkey-74k8.3	1.15E-161	4.63E-166	0.645563994	0.795	0.223
154	ENSDARG00000054588	cox6a2	cytochrome c oxidase subunit 6A2	2.45E-160	9.85E-165	0.699150158	0.725	0.169
155	ENSDARG00000014313	atp5pf	ATP synthase peripheral stalk subunit F6	9.37E-160	3.77E-164	0.875621361	0.998	0.898
156	ENSDARG00000068478	gpx4a	glutathione peroxidase 4a	1.07E-159	4.30E-164	1.307012002	0.982	0.439
157	ENSDARG00000071021	papss2a	3'-phosphoadenosine 5'-phosphosulfate synthase 2a	1.75E-158	7.04E-163	0.672024368	0.688	0.166
158	ENSDARG00000037551	pm20d1.1	peptidase M20 domain containing 1, tandem duplicate 1	1.87E-158	7.51E-163	0.302415486	0.297	0.014
159	ENSDARG00000021149	cbr1l	carbonyl reductase 1-like	4.36E-157	1.75E-161	0.893441616	0.804	0.271
160	ENSDARG00000070229	zgc:158258	zgc:158258	1.03E-155	4.13E-160	0.272546112	0.301	0.015
161	ENSDARG00000043684	bpnt1	bisphosphate nucleotidase 1	2.00E-155	8.04E-160	0.473534332	0.598	0.111
162	ENSDARG00000029795	prxl2b	peroxiredoxin like 2B	2.20E-155	8.88E-160	0.634612572	0.67	0.145
163	ENSDARG00000022438	cox6a1	cytochrome c oxidase subunit 6A1	3.27E-153	1.31E-157	0.835311351	1	0.917
164	ENSDARG00000000069	dap	death-associated protein	1.60E-152	6.46E-157	0.976567887	0.955	0.458
165	ENSDARG00000104537	cox7c	cytochrome c oxidase subunit 7C	1.74E-152	7.00E-157	0.860018786	1	0.945
166	ENSDARG00000038577	cox6c	cytochrome c oxidase subunit 6C	9.50E-152	3.82E-156	0.792037348	1	0.922
167	ENSDARG00000074628	si:dkey-10o6.2	si:dkey-10o6.2	2.52E-151	1.02E-155	0.251094909	0.315	0.019
168	ENSDARG00000056719	slc6a19b	solute carrier family 6 member 19b	1.25E-150	5.05E-155	0.34937302	0.292	0.015
169	ENSDARG00000055416	serpinb1	serpin peptidase inhibitor, clade B (ovalbumin), member 1	7.74E-150	3.12E-154	0.86563071	0.962	0.452
170	ENSDARG00000073876	ARF5 (1 of many)	zgc:110286 [Source:ZFIN;Acc:ZDB-GENE-050417-68]	1.40E-149	5.65E-154	0.695363753	0.603	0.116
171	ENSDARG00000005565	entpd8	ectonucleoside triphosphate diphosphohydrolase 8	2.23E-149	8.96E-154	0.347999471	0.395	0.038
172	ENSDARG00000054300	dhrs1	dehydrogenase/reductase (SDR family) member 1	5.64E-149	2.27E-153	0.761023804	0.708	0.195
173	ENSDARG00000025375	idh1	isocitrate dehydrogenase (NADP(+)) 1	1.37E-148	5.51E-153	1.07033101	0.933	0.546
174	ENSDARG00000038694	zgc:101744	zgc:101744	1.72E-148	6.93E-153	0.683595902	0.77	0.224
175	ENSDARG00000059729	sec14l8	SEC14-like lipid binding 8	1.74E-147	7.02E-152	0.303398894	0.35	0.029
176	ENSDARG00000015978	COX5B	zgc:86599 [Source:ZFIN;Acc:ZDB-GENE-040625-180]	1.95E-147	7.87E-152	0.825193108	1	0.933
177	ENSDARG00000100844	cldn15lb	claudin 15-like b	9.28E-145	3.74E-149	0.628736426	0.9	0.301
178	ENSDARG00000059128	uqcrh	ubiquinol-cytochrome c reductase hinge protein	4.65E-144	1.87E-148	0.820690004	0.996	0.876
179	ENSDARG00000023820	faxdc2	fatty acid hydroxylase domain containing 2	7.16E-144	2.88E-148	1.134491654	0.708	0.199
180	ENSDARG00000017388	gstt1b	glutathione S-transferase theta 1b	2.04E-143	8.23E-148	0.80292471	0.83	0.313
181	ENSDARG00000105714	CABZ01083442.1	si:cabz01083442.1 [Source:NCBI gene;Acc:101883419]	3.81E-143	1.53E-147	0.303510718	0.364	0.032
182	ENSDARG00000063481	si:ch211-214j24.15	si:ch211-214j24.15	2.16E-142	8.70E-147	0.262418249	0.357	0.032
183	ENSDARG00000104068	gstp1	glutathione S-transferase pi 1	4.89E-141	1.97E-145	1.364945682	0.991	0.739
184	ENSDARG00000098355	atp5pd	ATP synthase peripheral stalk subunit d	6.68E-141	2.69E-145	0.788462057	0.987	0.867
185	ENSDARG00000088366	zgc:77938	zgc:77938	7.96E-141	3.21E-145	0.257481721	0.317	0.024
186	ENSDARG00000012194	scp2a	sterol carrier protein 2a	3.32E-140	1.34E-144	0.751805541	0.924	0.287
187	ENSDARG00000076836	gpx4b	glutathione peroxidase 4b	6.07E-140	2.44E-144	0.772519182	0.987	0.773
188	ENSDARG00000012640	cideb	cell death inducing DFFA like effector b	1.20E-139	4.85E-144	0.417871758	0.469	0.07
189	ENSDARG00000090063	fa2h	fatty acid 2-hydroxylase	4.85E-138	1.95E-142	0.585948885	0.766	0.222
190	ENSDARG00000071087	slc35b4	solute carrier family 35 member B4	1.90E-136	7.65E-141	0.551931676	0.562	0.113
191	ENSDARG00000051876	ush1c	Usher syndrome 1C	3.14E-136	1.27E-140	0.399957575	0.565	0.103
192	ENSDARG00000053853	slc13a2	solute carrier family 13 member 2	4.78E-135	1.92E-139	0.546647223	0.359	0.036
193	ENSDARG00000020364	fbp1b	fructose-1,6-bisphosphatase 1b	1.12E-134	4.51E-139	0.734793826	0.877	0.264
194	ENSDARG00000017882	rdh1	retinol dehydrogenase 1	5.96E-134	2.40E-138	0.49178041	0.641	0.145
195	ENSDARG00000079932	zgc:152830	zgc:152830	6.29E-133	2.53E-137	0.591412483	0.645	0.167
196	ENSDARG00000041400	ndufa3	NADH:ubiquinone oxidoreductase subunit A3	1.24E-132	4.99E-137	0.874680969	0.978	0.73
197	ENSDARG00000026829	cotl1	coactosin-like F-actin binding protein 1	1.43E-132	5.77E-137	1.502050239	0.967	0.615
198	ENSDARG00000043587	srd5a2a	steroid-5-alpha-reductase, alpha polypeptide 2a	2.60E-129	1.05E-133	0.603699345	0.605	0.141
199	ENSDARG00000013522	pck1	phosphoenolpyruvate carboxykinase 1 (soluble)	1.65E-128	6.63E-133	1.396391947	0.801	0.286
200	ENSDARG00000004930	lmo7a	LIM domain 7a	4.06E-128	1.63E-132	0.558363687	0.672	0.171
201	ENSDARG00000011146	uqcrb	ubiquinol-cytochrome c reductase binding protein	7.01E-128	2.82E-132	0.736522922	0.951	0.555
202	ENSDARG00000058226	ak3	adenylate kinase 3	2.14E-127	8.63E-132	0.511474129	0.616	0.137
203	ENSDARG00000055138	zgc:110410	zgc:110410	3.34E-127	1.35E-131	0.291389396	0.355	0.038
204	ENSDARG00000104181	tmsb1	thymosin beta 1	5.10E-127	2.05E-131	1.02908101	0.998	0.688
205	ENSDARG00000011841	atp5l	ATP synthase, H+ transporting, mitochondrial F0 complex, subunit g	1.20E-126	4.83E-131	0.68290769	0.998	0.945
206	ENSDARG00000042620	gstr	glutathione S-transferase rho	1.63E-126	6.58E-131	0.910608768	0.933	0.478
207	ENSDARG00000036329	ndufa1	NADH:ubiquinone oxidoreductase subunit A1	3.28E-125	1.32E-129	0.761214861	0.989	0.814
208	ENSDARG00000069464	cox7a1	cytochrome c oxidase subunit 7A1	4.55E-125	1.83E-129	0.648402817	0.766	0.23
209	ENSDARG00000043257	ckbb	creatine kinase, brain b	5.68E-125	2.29E-129	0.878918974	0.779	0.256
210	ENSDARG00000029747	mep1a.1	meprin A, alpha (PABA peptide hydrolase), tandem duplicate 1	9.64E-125	3.88E-129	0.31572666	0.217	0.008
211	ENSDARG00000010113	ndufb8	NADH:ubiquinone oxidoreductase subunit B8	1.04E-123	4.17E-128	0.732387031	0.989	0.772
212	ENSDARG00000053217	cox7a2a	cytochrome c oxidase subunit 7A2a	2.14E-123	8.63E-128	0.75057521	1	0.88
213	ENSDARG00000100531	abhd14b	abhydrolase domain containing 14B	4.60E-123	1.85E-127	0.477617322	0.65	0.172
214	ENSDARG00000086985	klc4	kinesin light chain 4	7.12E-123	2.87E-127	0.278909578	0.404	0.054
215	ENSDARG00000057826	si:ch73-61d6.3	si:ch73-61d6.3	9.09E-123	3.66E-127	0.39468994	0.498	0.089
216	ENSDARG00000096003	atp5md	ATP synthase membrane subunit DAPIT	1.39E-122	5.61E-127	0.91385937	0.991	0.868
217	ENSDARG00000043457	gapdh	glyceraldehyde-3-phosphate dehydrogenase	2.80E-122	1.13E-126	0.977832098	1	0.622
218	ENSDARG00000101074	glud1b	glutamate dehydrogenase 1b	8.44E-122	3.40E-126	1.124966607	0.942	0.537
219	ENSDARG00000044914	suclg2	succinate-CoA ligase, GDP-forming, beta subunit	9.90E-122	3.99E-126	0.704367776	0.862	0.322
220	ENSDARG00000068940	atp5meb	ATP synthase membrane subunit eb	1.08E-121	4.34E-126	0.780087291	0.989	0.866
221	ENSDARG00000086216	prr13	proline rich 13	2.30E-121	9.24E-126	0.69309496	0.962	0.428
222	ENSDARG00000008029	mep1a.2	meprin A, alpha (PABA peptide hydrolase), tandem duplicate 2	7.55E-121	3.04E-125	0.285899572	0.185	0.004
223	ENSDARG00000074507	rmdn1	regulator of microtubule dynamics 1	2.48E-120	1.00E-124	0.694634279	0.853	0.386
224	ENSDARG00000042469	ndufa12	NADH:ubiquinone oxidoreductase subunit A12	7.01E-120	2.82E-124	0.748585006	0.949	0.598
225	ENSDARG00000071259	fbxo34	F-box protein 34	3.80E-119	1.53E-123	0.409929918	0.48	0.087
226	ENSDARG00000042953	cyp2n13	cytochrome P450, family 2, subfamily N, polypeptide 13	5.06E-119	2.04E-123	0.713871535	0.661	0.178
227	ENSDARG00000019404	atp5f1d	ATP synthase F1 subunit delta	1.50E-117	6.04E-122	0.721713227	0.993	0.818
228	ENSDARG00000056226	creb3l3a	cAMP responsive element binding protein 3-like 3a	1.78E-117	7.19E-122	0.357288289	0.435	0.072
229	ENSDARG00000041314	ndufb9	NADH:ubiquinone oxidoreductase subunit B9	4.05E-117	1.63E-121	0.706619062	0.958	0.615
230	ENSDARG00000001953	pfkfb3	6-phosphofructo-2-kinase/fructose-2,6-biphosphatase 3	6.92E-116	2.79E-120	0.889551703	0.797	0.32
231	ENSDARG00000027986	slc35d1b	solute carrier family 35 member D1b	1.54E-115	6.22E-120	0.371291111	0.482	0.092
232	ENSDARG00000044751	ddt	D-dopachrome tautomerase	1.71E-115	6.88E-120	0.758373255	0.893	0.428
233	ENSDARG00000039064	st3gal7	ST3 beta-galactoside alpha-2,3-sialyltransferase 7	8.59E-113	3.46E-117	0.43802321	0.585	0.143
234	ENSDARG00000022309	dspa	desmoplakin a	5.30E-112	2.13E-116	0.752282603	0.842	0.36
235	ENSDARG00000101557	scarb1	scavenger receptor class B, member 1	6.68E-112	2.69E-116	0.320670708	0.29	0.027
236	ENSDARG00000055185	tm4sf5	transmembrane 4 L six family member 5	7.58E-112	3.05E-116	0.455719016	0.614	0.157
237	ENSDARG00000087456	NDUFB1	NADH:ubiquinone oxidoreductase subunit B1 [Source:HGNC Symbol;Acc:HGNC:7695]	3.85E-111	1.55E-115	0.682135067	0.964	0.68
238	ENSDARG00000090389	ndufv3	NADH:ubiquinone oxidoreductase subunit V3	4.61E-111	1.86E-115	0.636901033	0.868	0.427
239	ENSDARG00000071377	hsd11b1la	hydroxysteroid (11-beta) dehydrogenase 1-like a	4.78E-111	1.93E-115	0.500206026	0.607	0.165
240	ENSDARG00000079166	ace	angiotensin I converting enzyme (peptidyl-dipeptidase A) 1	5.24E-111	2.11E-115	0.430694758	0.306	0.032
241	ENSDARG00000056008	atp5mc1	ATP synthase membrane subunit c locus 1	8.94E-111	3.60E-115	0.802539531	0.991	0.814
242	ENSDARG00000070844	gamt	guanidinoacetate N-methyltransferase	9.90E-111	3.98E-115	0.646926686	0.98	0.497
243	ENSDARG00000017126	ilvbl	ilvB (bacterial acetolactate synthase)-like	1.67E-109	6.73E-114	0.413070201	0.522	0.121
244	ENSDARG00000070021	cyp3c4	cytochrome P450, family 3, subfamily C, polypeptide 4	1.73E-109	6.98E-114	0.252988425	0.317	0.035
245	ENSDARG00000031929	stard14	START domain containing 14	4.33E-109	1.74E-113	0.510629808	0.806	0.266
246	ENSDARG00000017772	mdh1aa	malate dehydrogenase 1Aa, NAD (soluble)	3.00E-108	1.21E-112	0.866464173	0.964	0.575
247	ENSDARG00000012388	cox4i1l	cytochrome c oxidase subunit 4I1, like	6.83E-106	2.75E-110	0.442188792	0.625	0.164
248	ENSDARG00000031299	dhrs11b	dehydrogenase/reductase (SDR family) member 11b	1.00E-105	4.04E-110	0.366792383	0.458	0.089
249	ENSDARG00000013730	slc4a4a	solute carrier family 4 member 4a	1.10E-105	4.41E-110	0.289662879	0.31	0.035
250	ENSDARG00000105187	gcshb	glycine cleavage system protein H (aminomethyl carrier), b	8.01E-105	3.22E-109	0.742053805	0.652	0.197
251	ENSDARG00000036058	gnao1b	guanine nucleotide binding protein (G protein), alpha activating activity polypeptide O, b	6.00E-104	2.41E-108	0.328245221	0.339	0.045
252	ENSDARG00000044092	atp5if1b	ATP synthase inhibitory factor subunit 1b	1.06E-103	4.27E-108	0.702631542	0.989	0.746
253	ENSDARG00000000068	slc9a3r1a	SLC9A3 regulator 1a	5.47E-103	2.20E-107	0.641384453	0.562	0.151
254	ENSDARG00000003615	slc26a3.2	solute carrier family 26 member 3, tandem duplicate 2	3.86E-102	1.55E-106	0.383271804	0.241	0.019
255	ENSDARG00000021984	ndufa2	NADH:ubiquinone oxidoreductase subunit A2	4.16E-102	1.68E-106	0.727358498	0.926	0.616
256	ENSDARG00000014572	chpt1	choline phosphotransferase 1	4.30E-102	1.73E-106	0.601020122	0.672	0.214
257	ENSDARG00000042428	gstt1a	glutathione S-transferase theta 1a	5.59E-102	2.25E-106	0.521488693	0.882	0.318
258	ENSDARG00000096739	si:dkey-219e21.2	si:dkey-219e21.2	8.99E-102	3.62E-106	0.741784148	0.672	0.21
259	ENSDARG00000035832	pyyb	peptide YYb	1.53E-101	6.15E-106	-0.715078009	0.556	0.143
260	ENSDARG00000008491	si:ch211-107o10.3	si:ch211-107o10.3	1.80E-101	7.24E-106	0.703257901	0.674	0.238
261	ENSDARG00000055647	ftr82	finTRIM family, member 82	3.62E-101	1.46E-105	0.485279	0.654	0.193
262	ENSDARG00000002779	pdx1	pancreatic and duodenal homeobox 1	1.41E-99	5.69E-104	0.303263084	0.299	0.034
263	ENSDARG00000102981	cyp2k16	cytochrome P450, family 2, subfamily K, polypeptide16	1.91E-99	7.69E-104	0.359624258	0.44	0.089
264	ENSDARG00000096454	ap1m2	adaptor related protein complex 1 subunit mu 2	3.50E-99	1.41E-103	0.40470949	0.647	0.193
265	ENSDARG00000029011	xpnpep1	X-prolyl aminopeptidase (aminopeptidase P) 1, soluble	6.70E-97	2.70E-101	0.372331444	0.496	0.116
266	ENSDARG00000105287	mpp1	membrane protein, palmitoylated 1	1.02E-96	4.12E-101	0.41626382	0.536	0.133
267	ENSDARG00000058734	prdx1	peroxiredoxin 1	1.33E-96	5.37E-101	0.613227629	0.906	0.454
268	ENSDARG00000015551	fth1a	ferritin, heavy polypeptide 1a	1.39E-96	5.58E-101	0.472259492	0.993	0.952
269	ENSDARG00000086996	si:ch73-234b20.5	si:ch73-234b20.5	7.09E-95	2.86E-99	0.584688926	0.862	0.396
270	ENSDARG00000071036	si:dkey-286j15.3	si:dkey-286j15.3	1.44E-94	5.80E-99	0.359306557	0.511	0.123
271	ENSDARG00000092693	tpt1	tumor protein, translationally-controlled 1	3.29E-94	1.32E-98	-0.550411171	1	0.998
272	ENSDARG00000039914	gapdhs	glyceraldehyde-3-phosphate dehydrogenase, spermatogenic	5.26E-94	2.12E-98	-1.870378891	0.529	0.822
273	ENSDARG00000044685	nr0b2a	nuclear receptor subfamily 0, group B, member 2a	6.58E-94	2.65E-98	0.256142476	0.248	0.023
274	ENSDARG00000079324	ano9b	anoctamin 9b	8.05E-94	3.24E-98	0.404973251	0.498	0.116
275	ENSDARG00000058946	CU856539.2	myosin-IIIb [Source:NCBI gene;Acc:556989]	1.53E-93	6.17E-98	0.375312181	0.496	0.116
276	ENSDARG00000010149	atp5fa1	ATP synthase F1 subunit alpha	1.64E-93	6.60E-98	0.650197136	0.98	0.87
277	ENSDARG00000070584	clic5b	chloride intracellular channel 5b	7.91E-93	3.19E-97	0.420284128	0.629	0.186
278	ENSDARG00000055974	tpmt.1	thiopurine S-methyltransferase, tandem duplicate 1	1.05E-92	4.23E-97	0.434773724	0.665	0.213
279	ENSDARG00000057706	si:ch211-137i24.10	si:ch211-137i24.10	1.40E-92	5.64E-97	0.29437484	0.77	0.252
280	ENSDARG00000070083	atp5f1b	ATP synthase F1 subunit beta	5.25E-92	2.11E-96	0.620622556	0.998	0.937
281	ENSDARG00000043102	lxn	latexin	5.40E-92	2.18E-96	0.479385486	0.931	0.446
282	ENSDARG00000009447	atp5mc3b	ATP synthase membrane subunit c locus 3b	7.19E-92	2.89E-96	0.609284298	1	0.978
283	ENSDARG00000104517	uqcr10	ubiquinol-cytochrome c reductase, complex III subunit X	9.93E-92	4.00E-96	0.69255653	0.989	0.83
284	ENSDARG00000056583	ndufs6	NADH:ubiquinone oxidoreductase subunit S6	2.35E-91	9.45E-96	0.648048966	0.908	0.552
285	ENSDARG00000045160	msrb1b	methionine sulfoxide reductase B1b	1.96E-90	7.89E-95	0.439659611	0.618	0.192
286	ENSDARG00000009950	edf1	endothelial differentiation-related factor 1	2.14E-90	8.63E-95	0.531063441	0.993	0.865
287	ENSDARG00000100513	rps27l	ribosomal protein S27 like	2.92E-90	1.18E-94	1.114591404	0.973	0.737
288	ENSDARG00000038028	ndufa6	NADH:ubiquinone oxidoreductase subunit A6	1.87E-89	7.52E-94	0.611911191	0.989	0.823
289	ENSDARG00000105208	zgc:85843	zgc:85843	2.30E-89	9.27E-94	0.277425203	0.342	0.056
290	ENSDARG00000015050	calm2b	calmodulin 2b, (phosphorylase kinase, delta)	6.00E-89	2.42E-93	0.813186859	0.98	0.818
291	ENSDARG00000028012	tpmt.2	thiopurine S-methyltransferase, tandem duplicate 2	8.76E-89	3.53E-93	0.324340191	0.471	0.108
292	ENSDARG00000018404	krt18a.1	keratin 18a, tandem duplicate 1	2.88E-88	1.16E-92	-1.803799111	0.549	0.82
293	ENSDARG00000062837	spata13	spermatogenesis associated 13	4.71E-88	1.90E-92	0.335686105	0.431	0.094
294	ENSDARG00000061375	sgpl1	sphingosine-1-phosphate lyase 1	1.00E-87	4.04E-92	0.51010764	0.489	0.128
295	ENSDARG00000039346	ndufa5	NADH:ubiquinone oxidoreductase subunit A5	1.06E-87	4.27E-92	0.649253118	0.924	0.62
296	ENSDARG00000019332	ndufb4	NADH:ubiquinone oxidoreductase subunit B4	1.24E-87	4.98E-92	0.605931057	0.929	0.679
297	ENSDARG00000095157	zgc:163080	zgc:163080	7.68E-87	3.09E-91	0.599313082	0.866	0.426
298	ENSDARG00000038040	tpk1	thiamin pyrophosphokinase 1	1.85E-86	7.47E-91	0.252755576	0.357	0.062
299	ENSDARG00000052271	slc22a18	solute carrier family 22 member 18	5.59E-86	2.25E-90	0.437693087	0.547	0.162
300	ENSDARG00000103672	cirbpa	cold inducible RNA binding protein a	6.28E-86	2.53E-90	-1.252017159	0.893	0.926
301	ENSDARG00000003854	acsl1b	acyl-CoA synthetase long chain family member 1b	1.14E-85	4.58E-90	0.401102084	0.46	0.111
302	ENSDARG00000038608	sdhc	succinate dehydrogenase complex, subunit C, integral membrane protein	7.33E-85	2.95E-89	0.597931999	0.951	0.705
303	ENSDARG00000075709	ndufb3	NADH:ubiquinone oxidoreductase subunit B3	1.29E-84	5.18E-89	0.662342948	0.953	0.711
304	ENSDARG00000103959	pak1	p21 protein (Cdc42/Rac)-activated kinase 1	6.49E-84	2.61E-88	0.401348463	0.562	0.156
305	ENSDARG00000075768	sdhb	succinate dehydrogenase complex, subunit B, iron sulfur (Ip)	2.46E-83	9.91E-88	0.595911842	0.85	0.536
306	ENSDARG00000013351	cirbpb	cold inducible RNA binding protein b	5.22E-83	2.10E-87	-0.920629857	0.975	0.971
307	ENSDARG00000096118	ost4	oligosaccharyltransferase complex subunit 4 (non-catalytic)	8.48E-83	3.41E-87	0.676070045	0.969	0.788
308	ENSDARG00000092807	si:dkey-151g10.6	si:dkey-151g10.6	2.54E-82	1.02E-86	0.285882101	1	1
309	ENSDARG00000089936	selenow2b	selenoprotein W, 2b	4.03E-82	1.62E-86	0.334567299	0.743	0.241
310	ENSDARG00000103428	ogdhb	oxoglutarate (alpha-ketoglutarate) dehydrogenase b (lipoamide)	6.67E-81	2.68E-85	0.259452227	0.333	0.058
311	ENSDARG00000022631	cyp2p9	cytochrome P450, family 2, subfamily P, polypeptide 9	7.69E-81	3.10E-85	0.339579842	0.531	0.142
312	ENSDARG00000102115	ndufc2	NADH:ubiquinone oxidoreductase subunit C2	2.23E-80	9.00E-85	0.593253077	0.908	0.551
313	ENSDARG00000074552	ndufs7	NADH:ubiquinone oxidoreductase core subunit S7	2.66E-80	1.07E-84	0.548780148	0.913	0.614
314	ENSDARG00000016867	rnf128a	ring finger protein 128a	5.08E-80	2.05E-84	0.417920651	0.741	0.289
315	ENSDARG00000040290	pon3.2	paraoxonase 3, tandem duplicate 2	4.42E-79	1.78E-83	0.549950878	0.681	0.282
316	ENSDARG00000032970	cox4i1	cytochrome c oxidase subunit 4I1	5.37E-79	2.16E-83	0.482519517	0.993	0.908
317	ENSDARG00000056203	si:ch211-201h21.5	si:ch211-201h21.5	1.54E-78	6.18E-83	0.304859245	0.415	0.096
318	ENSDARG00000044016	myo6a	myosin VIa	2.71E-78	1.09E-82	0.327792262	0.538	0.154
319	ENSDARG00000063905	mt-co1	cytochrome c oxidase I, mitochondrial	2.20E-77	8.87E-82	0.705143494	0.996	0.983
320	ENSDARG00000027966	ap1s3b	adaptor related protein complex 1 subunit sigma 3b	3.44E-77	1.38E-81	0.508734803	0.768	0.329
321	ENSDARG00000103522	si:zfos-943e10.1	si:zfos-943e10.1	6.49E-77	2.61E-81	0.348899914	0.522	0.148
322	ENSDARG00000045490	ndufb2	NADH:ubiquinone oxidoreductase subunit B2	1.41E-76	5.68E-81	0.5914468	0.951	0.723
323	ENSDARG00000088383	cox5aa	cytochrome c oxidase subunit 5Aa	1.42E-75	5.73E-80	0.499215012	0.991	0.862
324	ENSDARG00000043371	mdh2	malate dehydrogenase 2, NAD (mitochondrial)	4.29E-75	1.73E-79	0.508243625	0.955	0.78
325	ENSDARG00000103957	aamdc	adipogenesis associated, Mth938 domain containing	6.07E-74	2.44E-78	0.300842732	0.469	0.127
326	ENSDARG00000039007	eno3	enolase 3, (beta, muscle)	2.27E-73	9.14E-78	0.30448587	0.98	0.705
327	ENSDARG00000101423	cyp2y3	cytochrome P450, family 2, subfamily Y, polypeptide 3	3.11E-73	1.25E-77	0.433113768	0.513	0.154
328	ENSDARG00000011553	atp5pb	ATP synthase peripheral stalk-membrane subunit b	1.03E-72	4.16E-77	0.517962639	0.989	0.862
329	ENSDARG00000104085	abcd3a	ATP-binding cassette, sub-family D (ALD), member 3a	2.51E-72	1.01E-76	0.423974194	0.654	0.252
330	ENSDARG00000014554	ppp1r3cb	protein phosphatase 1, regulatory subunit 3Cb	5.38E-72	2.17E-76	0.322382698	0.42	0.105
331	ENSDARG00000019236	gsr	glutathione reductase	1.16E-71	4.69E-76	0.377461751	0.511	0.153
332	ENSDARG00000018459	msrb2	methionine sulfoxide reductase B2	2.14E-71	8.63E-76	0.318306388	0.592	0.181
333	ENSDARG00000018361	sult1st3	sulfotransferase family 1, cytosolic sulfotransferase 3	8.60E-71	3.46E-75	0.365323093	0.402	0.095
334	ENSDARG00000013144	atp1b1a	ATPase Na+/K+ transporting subunit beta 1a	9.56E-71	3.85E-75	0.638823304	0.975	0.859
335	ENSDARG00000037259	ndufb6	NADH:ubiquinone oxidoreductase subunit B	1.81E-70	7.29E-75	0.563068798	0.877	0.569
336	ENSDARG00000001788	atp5po	ATP synthase peripheral stalk subunit OSCP	9.73E-70	3.92E-74	0.507128534	0.958	0.77
337	ENSDARG00000074210	ARF5 (1 of many)	zgc:110286 [Source:ZFIN;Acc:ZDB-GENE-050417-68]	1.35E-69	5.45E-74	0.486448434	0.208	0.023
338	ENSDARG00000020956	pck2	phosphoenolpyruvate carboxykinase 2 (mitochondrial)	2.01E-69	8.08E-74	0.487967258	0.688	0.268
339	ENSDARG00000040553	tmem97	transmembrane protein 97	2.70E-69	1.09E-73	0.405269016	0.574	0.194
340	ENSDARG00000045514	atp5f1c	ATP synthase F1 subunit gamma	6.12E-69	2.47E-73	0.54914363	0.958	0.793
341	ENSDARG00000096359	eppk1	epiplakin 1	1.10E-68	4.45E-73	0.369133744	0.538	0.174
342	ENSDARG00000004687	acaa1	acetyl-CoA acyltransferase 1	1.78E-68	7.18E-73	0.3311214	0.542	0.17
343	ENSDARG00000102291	eef1da	eukaryotic translation elongation factor 1 delta a (guanine nucleotide exchange protein)	7.39E-68	2.98E-72	-0.708932184	0.935	0.949
344	ENSDARG00000033789	ndufb7	NADH:ubiquinone oxidoreductase subunit B7	1.61E-67	6.48E-72	0.556432151	0.908	0.626
345	ENSDARG00000040287	ywhabl	tyrosine 3-monooxygenase/tryptophan 5-monooxygenase activation protein, beta polypeptide like	2.13E-67	8.60E-72	-0.830710238	0.645	0.828
346	ENSDARG00000069100	aldh9a1a.1	aldehyde dehydrogenase 9 family, member A1a, tandem duplicate 1	1.49E-65	5.98E-70	0.757300981	0.897	0.63
347	ENSDARG00000043511	prdx6	peroxiredoxin 6	3.87E-65	1.56E-69	0.481366423	0.911	0.625
348	ENSDARG00000051925	cyb5r2	cytochrome b5 reductase 2	5.40E-65	2.17E-69	0.334684923	0.562	0.187
349	ENSDARG00000024694	myo1b	myosin IB	1.14E-64	4.59E-69	0.382832493	0.5	0.162
350	ENSDARG00000053684	aldob	aldolase b, fructose-bisphosphate	4.75E-64	1.91E-68	0.351963829	0.996	0.708
351	ENSDARG00000036080	cd81a	CD81 molecule a	4.93E-64	1.99E-68	-1.342198467	0.185	0.598
352	ENSDARG00000021059	alas1	aminolevulinate, delta-, synthase 1	6.93E-64	2.79E-68	0.653002759	0.924	0.632
353	ENSDARG00000037361	kdelr2b	KDEL endoplasmic reticulum protein retention receptor 2b	9.17E-64	3.69E-68	0.429786095	0.763	0.39
354	ENSDARG00000023151	ucp1	uncoupling protein 1	4.02E-63	1.62E-67	0.819640229	0.645	0.255
355	ENSDARG00000018145	mid1ip1l	MID1 interacting protein 1, like	5.74E-63	2.31E-67	0.498273403	0.636	0.254
356	ENSDARG00000101619	minos1	mitochondrial inner membrane organizing system 1 [Source:ZFIN;Acc:ZDB-GENE-060825-325]	7.02E-63	2.83E-67	0.506409279	0.917	0.649
357	ENSDARG00000097478	qkia	QKI, KH domain containing, RNA binding a	7.36E-63	2.96E-67	-0.843195308	0.143	0.567
358	ENSDARG00000025338	hagh	hydroxyacylglutathione hydrolase	1.55E-62	6.26E-67	0.418769154	0.703	0.316
359	ENSDARG00000036162	hnrnpa0b	heterogeneous nuclear ribonucleoprotein A0b	1.75E-62	7.03E-67	-0.88893443	0.417	0.721
360	ENSDARG00000059035	porb	P450 (cytochrome) oxidoreductase b	1.91E-62	7.67E-67	0.419950813	0.627	0.24
361	ENSDARG00000058128	msna	moesin a	1.63E-61	6.56E-66	-1.325270234	0.103	0.526
362	ENSDARG00000034291	rpl37	ribosomal protein L37	3.34E-61	1.35E-65	0.273424969	1	0.999
363	ENSDARG00000018461	zgc:56095	zgc:56095	2.01E-60	8.09E-65	0.392749082	0.58	0.228
364	ENSDARG00000030441	ppa1b	inorganic pyrophosphatase 1b	2.20E-60	8.85E-65	0.51828894	0.879	0.598
365	ENSDARG00000099154	CABZ01032488.1	wu:fb14d09 [Source:NCBI gene;Acc:100536795]	4.77E-60	1.92E-64	0.384919703	0.712	0.305
366	ENSDARG00000098589	cyb5a	cytochrome b5 type A (microsomal)	5.19E-60	2.09E-64	0.539382883	0.859	0.524
367	ENSDARG00000056510	gstk1	glutathione S-transferase kappa 1	6.72E-60	2.71E-64	0.395866638	0.721	0.325
368	ENSDARG00000003599	rpl3	ribosomal protein L3	7.80E-60	3.14E-64	-0.444052344	1	0.998
369	ENSDARG00000099312	jpt1b	Jupiter microtubule associated homolog 1b	9.57E-60	3.85E-64	-0.991815881	0.096	0.511
370	ENSDARG00000096533	rltgr	RAMP-like triterpene glycoside receptor	8.20E-59	3.30E-63	0.289196708	0.527	0.167
371	ENSDARG00000017602	ccng2	cyclin G2	1.94E-58	7.81E-63	0.402410737	0.674	0.287
372	ENSDARG00000090552	si:dkey-7j14.6	si:dkey-7j14.6	2.41E-58	9.71E-63	-0.77049229	0.143	0.552
373	ENSDARG00000041623	mt2	metallothionein 2	2.94E-58	1.19E-62	1.039414547	0.527	0.189
374	ENSDARG00000028386	htatip2	HIV-1 Tat interactive protein 2	9.14E-58	3.68E-62	0.283189147	0.467	0.145
375	ENSDARG00000070824	ndufb5	NADH:ubiquinone oxidoreductase subunit B5	1.44E-57	5.81E-62	0.491925331	0.871	0.592
376	ENSDARG00000006413	rpl38	ribosomal protein L38	1.92E-57	7.71E-62	0.293055678	1	0.99
377	ENSDARG00000006290	ndufs5	NADH:ubiquinone oxidoreductase subunit S5	1.94E-57	7.81E-62	0.532373524	0.933	0.679
378	ENSDARG00000076858	TCIM (1 of many)	transcriptional and immune response regulator b [Source:NCBI gene;Acc:558746]	1.96E-57	7.91E-62	0.362757433	0.571	0.21
379	ENSDARG00000010658	insig1	insulin induced gene 1	3.52E-57	1.42E-61	0.466495512	0.752	0.372
380	ENSDARG00000078113	atp5mea	ATP synthase membrane subunit ea	5.34E-57	2.15E-61	0.479303834	0.915	0.631
381	ENSDARG00000077291	rps2	ribosomal protein S2	9.13E-57	3.68E-61	-0.349582588	1	1
382	ENSDARG00000013961	slc31a1	solute carrier family 31 member 1	9.44E-57	3.80E-61	0.423120901	0.56	0.228
383	ENSDARG00000015552	phactr4a	phosphatase and actin regulator 4a	1.44E-56	5.82E-61	0.422757698	0.717	0.336
384	ENSDARG00000057026	ran	RAN, member RAS oncogene family	3.45E-56	1.39E-60	-0.616621793	0.904	0.952
385	ENSDARG00000045414	elovl2	ELOVL fatty acid elongase 2	6.22E-56	2.50E-60	0.330717545	0.554	0.187
386	ENSDARG00000026655	tspo	translocator protein	7.76E-56	3.13E-60	0.390403746	0.77	0.394
387	ENSDARG00000056410	fdx1	ferredoxin 1	8.93E-56	3.59E-60	0.470425209	0.721	0.352
388	ENSDARG00000025073	rpl18a	ribosomal protein L18a	1.87E-55	7.55E-60	-0.300412115	1	0.999
389	ENSDARG00000039034	marcksl1a	MARCKS-like 1a	2.82E-55	1.13E-59	-1.590690385	0.152	0.534
390	ENSDARG00000051940	ugt2a1	UDP glucuronosyltransferase 2 family, polypeptide A1	1.02E-54	4.11E-59	0.368477617	0.554	0.21
391	ENSDARG00000004060	bhlhe40	basic helix-loop-helix family, member e40	1.30E-54	5.23E-59	0.458678116	0.824	0.486
392	ENSDARG00000023712	mao	monoamine oxidase	1.47E-54	5.90E-59	0.407921249	0.46	0.159
393	ENSDARG00000040190	qdpra	quinoid dihydropteridine reductase a	1.98E-54	7.99E-59	0.286085822	0.638	0.245
394	ENSDARG00000025581	rpl10	ribosomal protein L10	2.30E-54	9.26E-59	-0.32575207	1	0.998
395	ENSDARG00000032102	prdx3	peroxiredoxin 3	3.11E-54	1.25E-58	0.406739963	0.779	0.458
396	ENSDARG00000033466	tagln2	transgelin 2	4.29E-54	1.73E-58	0.414117898	0.962	0.58
397	ENSDARG00000056119	eef1g	eukaryotic translation elongation factor 1 gamma	1.41E-53	5.69E-58	-0.445476564	0.996	0.991
398	ENSDARG00000025904	tecrb	trans-2,3-enoyl-CoA reductase b	1.52E-53	6.12E-58	0.285472139	0.562	0.211
399	ENSDARG00000052712	suclg1	succinate-CoA ligase, alpha subunit	1.63E-53	6.58E-58	0.420959454	0.915	0.604
400	ENSDARG00000031776	fthl27	ferritin, heavy polypeptide-like 27	4.73E-53	1.91E-57	0.321739888	0.998	0.958
401	ENSDARG00000021124	cfl1	cofilin 1	1.04E-52	4.20E-57	0.421898987	0.998	0.912
402	ENSDARG00000014794	uqcrc2a	ubiquinol-cytochrome c reductase core protein 2a	8.21E-52	3.31E-56	0.390737872	0.741	0.423
403	ENSDARG00000033009	h3f3c	H3 histone, family 3C	1.35E-51	5.44E-56	-0.779906992	0.562	0.782
404	ENSDARG00000102482	zgc:165573	zgc:165573	3.61E-51	1.45E-55	0.310743084	0.712	0.325
405	ENSDARG00000071336	mif	macrophage migration inhibitory factor	5.05E-51	2.03E-55	0.41009956	0.855	0.514
406	ENSDARG00000016721	sdha	succinate dehydrogenase complex, subunit A, flavoprotein (Fp)	5.80E-51	2.34E-55	0.447668879	0.73	0.43
407	ENSDARG00000078785	tmem258	transmembrane protein 258	9.44E-51	3.80E-55	0.422811946	0.962	0.832
408	ENSDARG00000101251	ldha	lactate dehydrogenase A4	1.02E-50	4.13E-55	0.267654982	0.906	0.574
409	ENSDARG00000022599	dnpep	aspartyl aminopeptidase	8.38E-50	3.38E-54	0.250300014	0.391	0.118
410	ENSDARG00000028275	sult1st1	sulfotransferase family 1, cytosolic sulfotransferase 1	8.43E-50	3.40E-54	0.37989813	0.638	0.291
411	ENSDARG00000042777	ndufa11	NADH:ubiquinone oxidoreductase subunit A11	9.68E-50	3.90E-54	0.45682762	0.848	0.546
412	ENSDARG00000037870	actb2	actin, beta 2	1.20E-49	4.84E-54	0.506329821	1	0.996
413	ENSDARG00000004078	acsl4a	acyl-CoA synthetase long chain family member 4a	1.29E-49	5.21E-54	0.307473621	0.504	0.183
414	ENSDARG00000098724	rgrb	retinal G protein coupled receptor b	1.32E-49	5.32E-54	0.285741676	0.594	0.231
415	ENSDARG00000021135	dhrs4	dehydrogenase/reductase (SDR family) member 4	1.33E-49	5.37E-54	0.305212947	0.54	0.207
416	ENSDARG00000036438	ndufv1	NADH:ubiquinone oxidoreductase core subunit V1	7.12E-49	2.87E-53	0.422978343	0.739	0.403
417	ENSDARG00000051986	ndufs8a	NADH:ubiquinone oxidoreductase core subunit S8a	2.17E-48	8.76E-53	0.360569938	0.685	0.346
418	ENSDARG00000023330	anp32b	acidic (leucine-rich) nuclear phosphoprotein 32 family, member B	2.46E-48	9.89E-53	-0.632331641	0.141	0.503
419	ENSDARG00000042874	phlda2	pleckstrin homology-like domain, family A, member 2	2.66E-48	1.07E-52	0.421118699	0.933	0.577
420	ENSDARG00000058041	ndufa8	NADH:ubiquinone oxidoreductase subunit A8	2.83E-48	1.14E-52	0.412659252	0.873	0.617
421	ENSDARG00000101813	nap1l1	nucleosome assembly protein 1-like 1	3.67E-48	1.48E-52	-0.733253515	0.391	0.67
422	ENSDARG00000099411	zgc:158343	zgc:158343	3.89E-48	1.57E-52	-1.140139119	0.239	0.573
423	ENSDARG00000091348	rtn3	reticulon 3	4.55E-48	1.83E-52	0.416308089	0.801	0.474
424	ENSDARG00000058358	krt8	keratin 8	7.98E-48	3.21E-52	-0.862941441	0.895	0.925
425	ENSDARG00000040401	slc25a20	solute carrier family 25 member 20	1.01E-47	4.09E-52	0.351756357	0.69	0.348
426	ENSDARG00000098191	si:dkey-16l2.20	si:dkey-16l2.20	1.28E-47	5.16E-52	0.353198429	0.623	0.257
427	ENSDARG00000007320	rpl7	ribosomal protein L7	4.93E-47	1.98E-51	-0.321209839	0.998	0.999
428	ENSDARG00000035326	nccrp1	P1, F-box associated domain containing	6.28E-47	2.53E-51	0.325784959	0.855	0.469
429	ENSDARG00000042544	degs2	delta(4)-desaturase, sphingolipid 2	7.57E-47	3.05E-51	0.25309	0.516	0.182
430	ENSDARG00000042644	sod2	superoxide dismutase 2, mitochondrial	1.14E-46	4.60E-51	0.354192598	0.674	0.333
431	ENSDARG00000028889	ndufb10	NADH:ubiquinone oxidoreductase subunit B10	1.16E-46	4.68E-51	0.40500051	0.837	0.556
432	ENSDARG00000007960	hnrnpaba	heterogeneous nuclear ribonucleoprotein A/Ba	1.45E-46	5.85E-51	-0.740603189	0.815	0.881
433	ENSDARG00000029936	grtp1a	growth hormone regulated TBC protein 1a	1.47E-46	5.91E-51	0.409573524	0.484	0.19
434	ENSDARG00000013095	gclc	glutamate-cysteine ligase, catalytic subunit	1.53E-46	6.16E-51	0.327407562	0.471	0.175
435	ENSDARG00000092115	eif4a1a	eukaryotic translation initiation factor 4A1A	2.07E-46	8.32E-51	-0.771535981	0.647	0.805
436	ENSDARG00000029533	rpl18	ribosomal protein L18	4.03E-46	1.62E-50	-0.321115905	1	1
437	ENSDARG00000045797	si:ch211-68a17.7	si:ch211-68a17.7	4.39E-46	1.77E-50	0.395749326	0.641	0.295
438	ENSDARG00000069135	ppp1r15a	protein phosphatase 1, regulatory subunit 15A	5.10E-46	2.05E-50	0.432692203	0.891	0.637
439	ENSDARG00000019778	rps6	ribosomal protein S6	5.99E-46	2.41E-50	-0.325896014	1	0.999
440	ENSDARG00000032849	ndrg1a	N-myc downstream regulated 1a	7.37E-46	2.97E-50	0.485158138	0.911	0.618
441	ENSDARG00000055504	si:ch211-212k18.7	si:ch211-212k18.7	2.49E-45	1.00E-49	0.290907021	0.723	0.366
442	ENSDARG00000053526	enpp7.1	ectonucleotide pyrophosphatase/phosphodiesterase 7, tandem duplicate 1	2.57E-45	1.03E-49	0.25652421	0.243	0.052
443	ENSDARG00000035859	angptl4	angiopoietin-like 4	2.72E-45	1.09E-49	-1.076308271	0.377	0.639
444	ENSDARG00000052840	ndufs4	NADH:ubiquinone oxidoreductase subunit S4	3.35E-45	1.35E-49	0.439957962	0.871	0.62
445	ENSDARG00000077934	tegt	testis enhanced gene transcript (BAX inhibitor 1)	3.82E-45	1.54E-49	0.382685121	0.962	0.853
446	ENSDARG00000013628	cd164	CD164 molecule, sialomucin	9.47E-45	3.81E-49	0.360983934	0.732	0.398
447	ENSDARG00000040439	rsl24d1	ribosomal L24 domain containing 1	2.69E-44	1.08E-48	-0.582659903	0.926	0.961
448	ENSDARG00000009040	si:ch73-141c7.1	si:ch73-141c7.1	3.75E-44	1.51E-48	0.262558458	0.585	0.235
449	ENSDARG00000099014	fxyd1	FXYD domain containing ion transport regulator 1 (phospholemman)	5.02E-44	2.02E-48	-0.910873448	0.377	0.641
450	ENSDARG00000102105	dad1	defender against cell death 1	5.54E-44	2.23E-48	0.410597999	0.984	0.847
451	ENSDARG00000031317	ppdpfb	pancreatic progenitor cell differentiation and proliferation factor b	2.83E-43	1.14E-47	-1.018226369	0.908	0.922
452	ENSDARG00000014727	acox1	acyl-CoA oxidase 1, palmitoyl	7.68E-43	3.09E-47	0.38479948	0.549	0.23
453	ENSDARG00000099448	sh3d21	SH3 domain containing 21	9.27E-43	3.73E-47	0.31858001	0.536	0.213
454	ENSDARG00000010250	nqo1	NAD(P)H dehydrogenase, quinone 1	1.35E-42	5.42E-47	0.276767869	0.525	0.214
455	ENSDARG00000035544	etnppl	ethanolamine-phosphate phospho-lyase	1.44E-42	5.79E-47	0.2761192	0.379	0.123
456	ENSDARG00000037012	slc3a2b	solute carrier family 3 member 2b	1.95E-42	7.84E-47	-0.678722389	0.109	0.452
457	ENSDARG00000013307	rpl19	ribosomal protein L19	3.04E-42	1.22E-46	-0.280817113	1	1
458	ENSDARG00000037746	actb1	actin, beta 1	3.81E-42	1.53E-46	0.428177401	1	0.96
459	ENSDARG00000104782	oaz1b	ornithine decarboxylase antizyme 1b	4.83E-42	1.95E-46	-0.67952239	0.757	0.833
460	ENSDARG00000104375	sec24a	SEC24 homolog A, COPII coat complex component	1.43E-41	5.78E-46	0.342766257	0.643	0.336
461	ENSDARG00000077717	rpl29	ribosomal protein L29	1.66E-41	6.68E-46	0.262335701	1	0.988
462	ENSDARG00000028017	tp53inp1	tumor protein p53 inducible nuclear protein 1	1.87E-41	7.53E-46	0.319708384	0.569	0.243
463	ENSDARG00000068265	tomm5	translocase of outer mitochondrial membrane 5 homolog (yeast)	2.29E-41	9.22E-46	0.393194886	0.924	0.713
464	ENSDARG00000032802	ktn1	kinectin 1	2.51E-41	1.01E-45	0.287150922	0.576	0.247
465	ENSDARG00000019838	ugdh	UDP-glucose 6-dehydrogenase	4.44E-41	1.79E-45	0.323227377	0.531	0.227
466	ENSDARG00000054907	cox7a2l	cytochrome c oxidase subunit 7A2 like	6.04E-41	2.43E-45	0.36772179	0.893	0.669
467	ENSDARG00000070702	s100v2	S100 calcium binding protein V2	6.86E-41	2.76E-45	-1.11423813	0.114	0.441
468	ENSDARG00000054578	arl6ip1	ADP-ribosylation factor-like 6 interacting protein 1	1.23E-40	4.95E-45	-0.607057178	0.31	0.603
469	ENSDARG00000054172	pgrmc1	progesterone receptor membrane component 1	1.27E-40	5.13E-45	0.458647811	0.703	0.408
470	ENSDARG00000023290	fabp3	fatty acid binding protein 3, muscle and heart	1.32E-40	5.33E-45	-1.114186982	0.484	0.693
471	ENSDARG00000092677	coa6	cytochrome c oxidase assembly factor 6	1.53E-40	6.17E-45	0.336421946	0.732	0.42
472	ENSDARG00000043581	gadd45aa	growth arrest and DNA-damage-inducible, alpha, a	1.82E-40	7.33E-45	0.294621934	0.442	0.162
473	ENSDARG00000059906	sdc4	syndecan 4	1.85E-40	7.46E-45	-1.011643544	0.9	0.896
474	ENSDARG00000088357	acadl	acyl-CoA dehydrogenase long chain	1.94E-40	7.83E-45	0.306072291	0.596	0.275
475	ENSDARG00000069752	ckba	creatine kinase, brain a	2.06E-40	8.30E-45	0.272573458	0.868	0.5
476	ENSDARG00000061764	ahnak	AHNAK nucleoprotein	2.43E-40	9.77E-45	-0.898976599	0.192	0.504
477	ENSDARG00000102887	abhd4	abhydrolase domain containing 4	3.25E-40	1.31E-44	0.302476084	0.6	0.281
478	ENSDARG00000026376	aco1	aconitase 1, soluble	5.81E-40	2.34E-44	0.416622301	0.757	0.458
479	ENSDARG00000051975	cd99	CD99 molecule	6.22E-40	2.51E-44	-0.613130535	0.04	0.37
480	ENSDARG00000058079	txndc17	thioredoxin domain containing 17	1.65E-39	6.63E-44	0.26543826	0.531	0.23
481	ENSDARG00000002344	tubb4b	tubulin, beta 4B class IVb	3.30E-39	1.33E-43	-0.823047117	0.926	0.922
482	ENSDARG00000031164	tuba8l2	tubulin, alpha 8 like 2	4.60E-39	1.85E-43	0.293556479	0.812	0.479
483	ENSDARG00000099039	pcbp2	poly(rC) binding protein 2	6.04E-39	2.43E-43	-0.523232359	0.348	0.621
484	ENSDARG00000012688	eif1b	eukaryotic translation initiation factor 1B	9.27E-39	3.73E-43	-0.49866578	0.935	0.93
485	ENSDARG00000102076	spink2.1	serine peptidase inhibitor, Kazal type 2, tandem duplicate 1	1.08E-38	4.33E-43	0.485975816	0.585	0.268
486	ENSDARG00000079497	tcima	transcriptional and immune response regulator a	1.18E-38	4.77E-43	0.520325486	0.781	0.476
487	ENSDARG00000030765	hadh	hydroxyacyl-CoA dehydrogenase	1.48E-38	5.97E-43	0.322572132	0.641	0.332
488	ENSDARG00000100003	glulb	glutamate-ammonia ligase (glutamine synthase) b	1.59E-38	6.40E-43	-0.74171445	0.114	0.435
489	ENSDARG00000075132	fh	fumarate hydratase	1.64E-38	6.61E-43	0.301717447	0.632	0.312
490	ENSDARG00000019353	sparc	secreted protein, acidic, cysteine-rich (osteonectin)	1.74E-38	7.01E-43	-1.684669534	0.179	0.476
491	ENSDARG00000016470	anxa5b	annexin A5b	1.89E-38	7.62E-43	-0.833418015	0.089	0.413
492	ENSDARG00000030479	hmgb1b	high mobility group box 1b	2.12E-38	8.53E-43	-0.771349785	0.127	0.445
493	ENSDARG00000005560	ywhah	tyrosine 3-monooxygenase/tryptophan 5-monooxygenase activation protein, eta polypeptide	2.16E-38	8.72E-43	0.335731507	0.73	0.41
494	ENSDARG00000103878	anpepb	alanyl (membrane) aminopeptidase b	3.67E-38	1.48E-42	0.607496808	0.23	0.055
495	ENSDARG00000010246	prmt1	protein arginine methyltransferase 1	6.07E-38	2.45E-42	-0.736017829	0.382	0.626
496	ENSDARG00000031495	seta	SET nuclear proto-oncogene a	1.12E-37	4.51E-42	-0.671559768	0.357	0.612
497	ENSDARG00000062025	cpox	coproporphyrinogen oxidase	3.00E-37	1.21E-41	0.269200439	0.406	0.149
498	ENSDARG00000006526	fn1b	fibronectin 1b	4.08E-37	1.64E-41	-1.5401472	0.163	0.455
499	ENSDARG00000021647	gnai1	guanine nucleotide binding protein (G protein), alpha inhibiting activity polypeptide 1	7.74E-37	3.11E-41	-0.423463413	0.089	0.413
500	ENSDARG00000013044	ndufv2	NADH:ubiquinone oxidoreductase core subunit V2	8.34E-37	3.36E-41	0.322009835	0.712	0.4
501	ENSDARG00000014806	hacd2	3-hydroxyacyl-CoA dehydratase 2	8.85E-37	3.57E-41	0.277955714	0.616	0.3
502	ENSDARG00000019702	aldocb	aldolase C, fructose-bisphosphate, b	1.29E-36	5.18E-41	-1.603083881	0.254	0.532
503	ENSDARG00000010844	kras	v-Ki-ras2 Kirsten rat sarcoma viral oncogene homolog	1.69E-36	6.82E-41	0.358057092	0.496	0.223
504	ENSDARG00000101047	rtcb	RNA 2',3'-cyclic phosphate and 5'-OH ligase	1.74E-36	7.01E-41	0.261148238	0.502	0.21
505	ENSDARG00000101766	ptmab	prothymosin alpha b	1.88E-36	7.56E-41	-0.875588529	0.895	0.915
506	ENSDARG00000086740	phyh	phytanoyl-CoA 2-hydroxylase	6.71E-36	2.70E-40	0.296155087	0.522	0.217
507	ENSDARG00000100742	reep5	receptor accessory protein 5	8.02E-36	3.23E-40	-0.543717784	0.455	0.69
508	ENSDARG00000002523	hsdl2	hydroxysteroid dehydrogenase like 2	8.58E-36	3.46E-40	0.325792712	0.719	0.409
509	ENSDARG00000003216	anxa2a	annexin A2a	9.96E-36	4.01E-40	-1.645654739	0.161	0.457
510	ENSDARG00000035400	btf3	basic transcription factor 3	1.10E-35	4.43E-40	-0.402875619	0.996	0.983
511	ENSDARG00000036549	agpat3	1-acylglycerol-3-phosphate O-acyltransferase 3	1.15E-35	4.63E-40	0.315255372	0.516	0.237
512	ENSDARG00000002745	tdh	L-threonine dehydrogenase	2.01E-35	8.10E-40	-0.818335589	0.19	0.492
513	ENSDARG00000086842	dap1b	death associated protein 1b	2.36E-35	9.49E-40	-0.770234149	0.504	0.697
514	ENSDARG00000038025	cbx7a	chromobox homolog 7a	3.25E-35	1.31E-39	-1.01547174	0.183	0.469
515	ENSDARG00000103118	cib1	calcium and integrin binding 1 (calmyrin)	3.66E-35	1.48E-39	0.268708108	0.647	0.312
516	ENSDARG00000061201	acsf2	acyl-CoA synthetase family member 2	7.86E-35	3.17E-39	0.268534436	0.46	0.181
517	ENSDARG00000003920	setb	SET nuclear proto-oncogene b	9.43E-35	3.80E-39	-0.662430771	0.478	0.687
518	ENSDARG00000034270	ogdha	oxoglutarate (alpha-ketoglutarate) dehydrogenase a (lipoamide)	1.39E-34	5.61E-39	0.313795492	0.638	0.337
519	ENSDARG00000013931	eif3m	eukaryotic translation initiation factor 3, subunit M	2.33E-34	9.40E-39	-0.513674347	0.801	0.883
520	ENSDARG00000018146	gpx1a	glutathione peroxidase 1a	2.89E-34	1.16E-38	0.280359894	0.746	0.387
521	ENSDARG00000063292	ssuh2rs1	ssu-2 homolog, related sequence 1	3.13E-34	1.26E-38	0.293939072	0.498	0.225
522	ENSDARG00000101986	irf6	interferon regulatory factor 6	3.48E-34	1.40E-38	0.255170266	0.719	0.377
523	ENSDARG00000053291	pnrc2	proline-rich nuclear receptor coactivator 2	3.85E-34	1.55E-38	-0.544589917	0.964	0.955
524	ENSDARG00000027590	2-Sep	septin 2	4.79E-34	1.93E-38	-0.54134443	0.054	0.35
525	ENSDARG00000077540	f2rl1.2	coagulation factor II (thrombin) receptor-like 1, tandem duplicate 2	7.53E-34	3.03E-38	0.274997302	0.335	0.113
526	ENSDARG00000058354	selenot1a	selenoprotein T, 1a	8.30E-34	3.34E-38	0.327972921	0.806	0.552
527	ENSDARG00000101199	rbp4	retinol binding protein 4, plasma	1.07E-33	4.31E-38	-2.451248957	0.364	0.573
528	ENSDARG00000018600	retsat	retinol saturase (all-trans-retinol 13,14-reductase)	1.14E-33	4.57E-38	0.299275362	0.536	0.246
529	ENSDARG00000052856	khdrbs1a	KH domain containing, RNA binding, signal transduction associated 1a	1.24E-33	5.00E-38	-0.645911366	0.835	0.864
530	ENSDARG00000030139	sdhdb	succinate dehydrogenase complex, subunit D, integral membrane protein b	1.47E-33	5.91E-38	0.343402355	0.723	0.457
531	ENSDARG00000032575	ywhaz	tyrosine 3-monooxygenase/tryptophan 5-monooxygenase activation protein, zeta polypeptide	4.08E-33	1.64E-37	-0.74628813	0.531	0.751
532	ENSDARG00000068434	h3f3b.1		5.64E-33	2.27E-37	-0.601475064	0.605	0.735
533	ENSDARG00000058463	ndufab1a	NADH:ubiquinone oxidoreductase subunit AB1a	7.10E-33	2.86E-37	0.359749673	0.842	0.598
534	ENSDARG00000045399	cct5	chaperonin containing TCP1, subunit 5 (epsilon)	7.56E-33	3.04E-37	-0.558171413	0.667	0.791
535	ENSDARG00000068088	tcnba	transcobalamin beta a	1.70E-32	6.83E-37	0.75951121	0.746	0.516
536	ENSDARG00000024877	ptgr1	prostaglandin reductase 1	2.71E-32	1.09E-36	0.300013965	0.545	0.271
537	ENSDARG00000038075	cyc1	cytochrome c-1	3.15E-32	1.27E-36	0.346325492	0.879	0.686
538	ENSDARG00000074201	flna	filamin A, alpha (actin binding protein 280)	3.31E-32	1.33E-36	-1.046807476	0.228	0.488
539	ENSDARG00000001578	echs1	enoyl CoA hydratase, short chain, 1, mitochondrial	1.10E-31	4.43E-36	0.25831053	0.663	0.345
540	ENSDARG00000099510	cnn3a	calponin 3, acidic a	1.40E-31	5.64E-36	-0.576161044	0.219	0.502
541	ENSDARG00000013711	zgc:77486	zgc:77486	1.43E-31	5.78E-36	0.25466695	0.73	0.376
542	ENSDARG00000036684	ndufa7	NADH:ubiquinone oxidoreductase subunit A7	1.92E-31	7.71E-36	0.331450737	0.779	0.473
543	ENSDARG00000045676	calua	calumenin a	2.05E-31	8.25E-36	-0.446515004	0.042	0.326
544	ENSDARG00000013976	anxa13	annexin A13	2.62E-31	1.05E-35	-0.724978349	0.076	0.359
545	ENSDARG00000014915	ndufab1b	NADH:ubiquinone oxidoreductase subunit AB1b	4.01E-31	1.62E-35	0.34250021	0.737	0.466
546	ENSDARG00000015343	pgd	phosphogluconate dehydrogenase	5.33E-31	2.15E-35	0.290864382	0.683	0.392
547	ENSDARG00000069432	plscr3b	phospholipid scramblase 3b	5.94E-31	2.39E-35	-0.454625354	0.047	0.328
548	ENSDARG00000039576	fstl1b	follistatin-like 1b	1.34E-30	5.41E-35	-0.783757082	0.08	0.358
549	ENSDARG00000038900	acadm	acyl-CoA dehydrogenase medium chain	1.75E-30	7.04E-35	0.281717794	0.737	0.42
550	ENSDARG00000037860	cox6b2	cytochrome c oxidase subunit 6B2	1.88E-30	7.56E-35	-0.375500189	0.942	0.941
551	ENSDARG00000035054	pdcd10a	programmed cell death 10a	1.89E-30	7.60E-35	0.33527045	0.752	0.478
552	ENSDARG00000024540	tspan36	tetraspanin 36	3.32E-30	1.34E-34	-0.710114034	0.406	0.623
553	ENSDARG00000020187	GCA	zgc:92027 [Source:ZFIN;Acc:ZDB-GENE-040930-3]	3.73E-30	1.50E-34	0.321677465	0.915	0.709
554	ENSDARG00000045248	h3f3d	H3 histone, family 3D	4.00E-30	1.61E-34	-0.528777447	0.984	0.946
555	ENSDARG00000040184	syncrip	synaptotagmin binding, cytoplasmic RNA interacting protein	4.28E-30	1.72E-34	-0.527504913	0.444	0.655
556	ENSDARG00000002710	ncl	nucleolin	7.64E-30	3.07E-34	-0.715747594	0.681	0.782
557	ENSDARG00000026726	anxa1a	annexin A1a	1.29E-29	5.18E-34	-1.389880146	0.127	0.393
558	ENSDARG00000019924	cmpk	cytidylate kinase	1.61E-29	6.47E-34	0.327154903	0.75	0.498
559	ENSDARG00000021257	eif3d	eukaryotic translation initiation factor 3, subunit D	2.12E-29	8.53E-34	-0.513094815	0.672	0.782
560	ENSDARG00000103483	litaf	lipopolysaccharide-induced TNF factor	2.18E-29	8.80E-34	-0.418036049	0.094	0.374
561	ENSDARG00000099175	hmgb1a	high mobility group box 1a	3.26E-29	1.31E-33	-0.758406569	0.46	0.649
562	ENSDARG00000005185	cpn1	carboxypeptidase N, polypeptide 1	3.83E-29	1.54E-33	-0.579273791	0.036	0.304
563	ENSDARG00000007347	degs1	delta(4)-desaturase, sphingolipid 1	4.10E-29	1.65E-33	-0.379940305	0.06	0.333
564	ENSDARG00000036036	mdka	midkine a	7.99E-29	3.22E-33	-1.487509153	0.118	0.386
565	ENSDARG00000038068	ddx5	DEAD (Asp-Glu-Ala-Asp) box helicase 5	1.06E-28	4.28E-33	-0.515977438	0.839	0.87
566	ENSDARG00000007526	ndufs2	NADH:ubiquinone oxidoreductase core subunit S2	1.14E-28	4.58E-33	0.267783552	0.701	0.415
567	ENSDARG00000032619	tob1a	transducer of ERBB2, 1a	1.27E-28	5.10E-33	0.250513335	0.734	0.431
568	ENSDARG00000069461	rnaseka	ribonuclease, RNase K a	1.38E-28	5.54E-33	0.253264904	0.817	0.532
569	ENSDARG00000074242	serbp1a	SERPINE1 mRNA binding protein 1a	1.74E-28	7.01E-33	-0.441344624	0.942	0.953
570	ENSDARG00000014867	rpl8	ribosomal protein L8	1.76E-28	7.08E-33	-0.265909771	1	0.998
571	ENSDARG00000036107	txnipa	thioredoxin interacting protein a	6.32E-28	2.55E-32	-0.704156691	0.188	0.441
572	ENSDARG00000070386	krtcap2	keratinocyte associated protein 2	8.99E-28	3.62E-32	0.296606058	0.779	0.499
573	ENSDARG00000103101	si:ch211-235e9.6	si:ch211-235e9.6	1.27E-27	5.11E-32	0.405663712	0.857	0.625
574	ENSDARG00000008292	eif2s3	eukaryotic translation initiation factor 2, subunit 3 gamma	1.46E-27	5.88E-32	-0.4785296	0.759	0.83
575	ENSDARG00000044573	cdc42	cell division cycle 42	1.58E-27	6.36E-32	-0.505678183	0.368	0.585
576	ENSDARG00000056795	serpine1	serpin peptidase inhibitor, clade E (nexin, plasminogen activator inhibitor type 1), member 1	1.86E-27	7.48E-32	-1.128154243	0.125	0.387
577	ENSDARG00000009844	dusp23a	dual specificity phosphatase 23a	2.47E-27	9.95E-32	-0.606828187	0.344	0.122
578	ENSDARG00000099865	hnrnpabb	heterogeneous nuclear ribonucleoprotein A/Bb	3.49E-27	1.41E-31	-0.685164204	0.562	0.717
579	ENSDARG00000018953	gclm	glutamate-cysteine ligase, modifier subunit	4.13E-27	1.66E-31	0.275251993	0.69	0.404
580	ENSDARG00000093448	mpc1	mitochondrial pyruvate carrier 1	4.32E-27	1.74E-31	0.342271855	0.835	0.546
581	ENSDARG00000015557	zgc:100829	zgc:100829	5.11E-27	2.06E-31	-0.429201651	0.029	0.281
582	ENSDARG00000017235	eif5a	eukaryotic translation initiation factor 5A	8.74E-27	3.52E-31	-0.324050716	0.94	0.963
583	ENSDARG00000052746	grinab	glutamate receptor, ionotropic, N-methyl D-aspartate-associated protein 1b (glutamate binding)	1.24E-26	4.98E-31	-0.475588576	0.417	0.603
584	ENSDARG00000102583	il4r.1	interleukin 4 receptor, tandem duplicate 1	2.33E-26	9.40E-31	-0.512879321	0.096	0.352
585	ENSDARG00000031819	eif4ebp2	eukaryotic translation initiation factor 4E binding protein 2	3.22E-26	1.30E-30	-0.393906471	0.574	0.749
586	ENSDARG00000004539	ptgs2a	prostaglandin-endoperoxide synthase 2a	6.45E-26	2.60E-30	-1.160722333	0.076	0.323
587	ENSDARG00000041974	brk1	BRICK1 subunit of SCAR/WAVE actin nucleating complex	6.57E-26	2.64E-30	-0.405705866	0.413	0.615
588	ENSDARG00000045776	cnbpa	CCHC-type zinc finger, nucleic acid binding protein a	7.28E-26	2.93E-30	-0.543049579	0.658	0.763
589	ENSDARG00000044153	ppp1cb	protein phosphatase 1, catalytic subunit, beta isozyme	8.12E-26	3.27E-30	0.321669647	0.714	0.473
590	ENSDARG00000032868	pde4ba	phosphodiesterase 4B, cAMP-specific a	8.30E-26	3.34E-30	-0.514870815	0.065	0.319
591	ENSDARG00000020850	eef1a1l1	eukaryotic translation elongation factor 1 alpha 1, like 1	9.46E-26	3.81E-30	-0.269428023	1	1
592	ENSDARG00000058593	sri	sorcin	1.07E-25	4.29E-30	0.276997712	0.862	0.59
593	ENSDARG00000075261	timp2b	TIMP metallopeptidase inhibitor 2b	1.26E-25	5.09E-30	-1.000177056	0.071	0.322
594	ENSDARG00000006260	tuba8l4	tubulin, alpha 8 like 4	1.44E-25	5.80E-30	-0.716442488	0.759	0.795
595	ENSDARG00000076386	epdl1	ependymin-like 1	2.02E-25	8.12E-30	-0.981949933	0.1	0.343
596	ENSDARG00000056725	hmgb3a	high mobility group box 3a	2.41E-25	9.71E-30	-0.823149575	0.17	0.412
597	ENSDARG00000055678	akap12b	A kinase (PRKA) anchor protein 12b	2.76E-25	1.11E-29	-0.806927538	0.033	0.276
598	ENSDARG00000099491	tmem176l.1	transmembrane protein 176l.1	3.03E-25	1.22E-29	-0.369071293	0.011	0.246
599	ENSDARG00000063895	mt-nd1	NADH dehydrogenase 1, mitochondrial	3.10E-25	1.25E-29	0.664303986	0.982	0.933
600	ENSDARG00000042905	rpl10a	ribosomal protein L10a	5.34E-25	2.15E-29	-0.279421371	0.998	0.998
601	ENSDARG00000098024	si:dkey-262k9.2	si:dkey-262k9.2	8.98E-25	3.61E-29	-0.554233631	0.145	0.387
602	ENSDARG00000036161	hnrnpa0l	heterogeneous nuclear ribonucleoprotein A0, like	9.02E-25	3.63E-29	-0.471305945	0.964	0.929
603	ENSDARG00000105223	pmp22a	peripheral myelin protein 22a	2.44E-24	9.83E-29	-0.68209361	0.045	0.286
604	ENSDARG00000038576	ube2d1b	ubiquitin-conjugating enzyme E2D 1b	2.67E-24	1.08E-28	0.259852351	0.886	0.638
605	ENSDARG00000077069	srgn	serglycin	2.80E-24	1.13E-28	-0.999869632	0.06	0.298
606	ENSDARG00000092856	si:ch211-210c8.7	si:ch211-210c8.7	3.09E-24	1.24E-28	-0.27478749	0.02	0.254
607	ENSDARG00000090401	CABZ01020840.1	apoptosis facilitator Bcl-2-like protein 14 [Source:NCBI gene;Acc:101885512]	3.47E-24	1.40E-28	0.269366506	0.462	0.223
608	ENSDARG00000087897	h2afy2	H2A histone family, member Y2 [Source:ZFIN;Acc:ZDB-GENE-050913-114]	4.78E-24	1.92E-28	-0.448969631	0.181	0.418
609	ENSDARG00000093440	tnfaip6	tumor necrosis factor, alpha-induced protein 6	5.01E-24	2.02E-28	-1.023595429	0.058	0.296
610	ENSDARG00000003860	cbx3a	chromobox homolog 3a (HP1 gamma homolog, Drosophila)	5.55E-24	2.23E-28	-0.501968267	0.27	0.494
611	ENSDARG00000087647	sept7a	septin 7a	5.71E-24	2.30E-28	-0.420020033	0.201	0.435
612	ENSDARG00000015722	kctd5a	potassium channel tetramerization domain containing 5a	6.62E-24	2.66E-28	-0.434864544	0.196	0.436
613	ENSDARG00000080010	adh5	alcohol dehydrogenase 5	8.43E-24	3.39E-28	0.261534012	0.835	0.625
614	ENSDARG00000074023	rbms1a	RNA binding motif, single stranded interacting protein 1a	8.58E-24	3.45E-28	-0.308776878	0.042	0.281
615	ENSDARG00000019644	ldhba	lactate dehydrogenase Ba	9.13E-24	3.67E-28	-0.512836264	0.397	0.626
616	ENSDARG00000044254	anxa3b	annexin A3b	1.09E-23	4.38E-28	-0.458952627	0.096	0.347
617	ENSDARG00000008030	myl9b	myosin, light chain 9b, regulatory	1.45E-23	5.82E-28	-0.886171682	0.134	0.368
618	ENSDARG00000101762	fah	fumarylacetoacetate hydrolase (fumarylacetoacetase)	1.56E-23	6.29E-28	-0.505008511	0.1	0.34
619	ENSDARG00000063908	mt-co2	cytochrome c oxidase II, mitochondrial	1.61E-23	6.48E-28	0.512061757	0.998	0.997
620	ENSDARG00000100585	coa3a	cytochrome C oxidase assembly factor 3a	1.73E-23	6.95E-28	0.269832424	0.725	0.458
621	ENSDARG00000096661	si:ch211-286b5.5	si:ch211-286b5.5	1.95E-23	7.85E-28	-0.46021881	0.248	0.483
622	ENSDARG00000009250	etfb	electron transfer flavoprotein subunit beta	2.05E-23	8.25E-28	0.263652726	0.801	0.558
623	ENSDARG00000103403	sar1b	secretion associated, Ras related GTPase 1B	3.49E-23	1.41E-27	0.256605701	0.748	0.48
624	ENSDARG00000026611	socs3b	suppressor of cytokine signaling 3b	3.68E-23	1.48E-27	-0.52537627	0.161	0.398
625	ENSDARG00000018693	cdh2	cadherin 2, type 1, N-cadherin (neuronal)	4.79E-23	1.93E-27	-0.325523796	0.022	0.25
626	ENSDARG00000036456	anxa4	annexin A4	5.82E-23	2.34E-27	-1.049856962	0.268	0.51
627	ENSDARG00000030161	ppp1r14bb	protein phosphatase 1, regulatory (inhibitor) subunit 14Bb	6.99E-23	2.81E-27	-0.31169374	0.016	0.239
628	ENSDARG00000004017	spag1a	sperm associated antigen 1a	7.07E-23	2.85E-27	0.279393549	0.549	0.307
629	ENSDARG00000028618	krt18b	keratin 18b	7.09E-23	2.86E-27	-0.845739799	0.042	0.274
630	ENSDARG00000090697	eif3ea	eukaryotic translation initiation factor 3, subunit E, a	1.38E-22	5.58E-27	-0.422739479	0.788	0.849
631	ENSDARG00000059304	chchd2	coiled-coil-helix-coiled-coil-helix domain containing 2	1.57E-22	6.32E-27	0.275094437	0.79	0.548
632	ENSDARG00000008816	glud1a	glutamate dehydrogenase 1a	1.80E-22	7.23E-27	-0.327710529	0.071	0.31
633	ENSDARG00000017624	krt4	keratin 4	2.35E-22	9.47E-27	-0.809406503	0.993	0.836
634	ENSDARG00000005513	naca	nascent polypeptide associated complex subunit alpha	2.95E-22	1.19E-26	-0.290870676	0.998	0.995
635	ENSDARG00000099306	zgc:175088	zgc:175088	4.36E-22	1.75E-26	-0.436704561	0.051	0.28
636	ENSDARG00000020761	arrdc2	arrestin domain containing 2	5.03E-22	2.03E-26	-0.507026872	0.065	0.291
637	ENSDARG00000074908	col6a1	collagen, type VI, alpha 1	6.58E-22	2.65E-26	-0.741712723	0.051	0.278
638	ENSDARG00000035622	xbp1	X-box binding protein 1	6.90E-22	2.78E-26	-0.497337529	0.714	0.787
639	ENSDARG00000099672	capgb	capping protein (actin filament), gelsolin-like b	1.12E-21	4.50E-26	-0.555200326	0.06	0.281
640	ENSDARG00000045132	vdac1	voltage-dependent anion channel 1	1.34E-21	5.39E-26	-0.49998582	0.442	0.607
641	ENSDARG00000104701	map7d1b	MAP7 domain containing 1b	1.47E-21	5.92E-26	-0.353215142	0.004	0.212
642	ENSDARG00000028957	maff	v-maf avian musculoaponeurotic fibrosarcoma oncogene homolog F	1.69E-21	6.81E-26	0.251716437	0.801	0.557
643	ENSDARG00000015385	ndufs3	NADH:ubiquinone oxidoreductase core subunit S3	1.70E-21	6.86E-26	0.255873337	0.69	0.454
644	ENSDARG00000008049	si:dkey-42i9.4	si:dkey-42i9.4	1.83E-21	7.38E-26	0.341991754	0.748	0.525
645	ENSDARG00000077533	eif3f	eukaryotic translation initiation factor 3, subunit F	1.93E-21	7.77E-26	-0.350667985	0.96	0.951
646	ENSDARG00000004757	ybx1	Y box binding protein 1	2.23E-21	8.97E-26	-0.250615974	1	0.99
647	ENSDARG00000062590	pleca	plectin a	2.34E-21	9.44E-26	-0.457553253	0.083	0.309
648	ENSDARG00000001950	ak1	adenylate kinase 1	2.99E-21	1.21E-25	-1.30772314	0.167	0.394
649	ENSDARG00000016516	rbm8a	RNA binding motif protein 8A	3.23E-21	1.30E-25	-0.441532323	0.67	0.766
650	ENSDARG00000092124	cox14	cytochrome c oxidase assembly factor COX14	4.08E-21	1.64E-25	0.261676499	0.634	0.4
651	ENSDARG00000012593	col5a1	procollagen, type V, alpha 1	4.56E-21	1.84E-25	-0.862877607	0.074	0.298
652	ENSDARG00000054804	anp32e	acidic (leucine-rich) nuclear phosphoprotein 32 family, member E	4.72E-21	1.90E-25	-0.387427657	0.125	0.357
653	ENSDARG00000016173	cct3	chaperonin containing TCP1, subunit 3 (gamma)	4.83E-21	1.95E-25	-0.438853119	0.627	0.74
654	ENSDARG00000077138	zgc:195173	zgc:195173	4.95E-21	1.99E-25	-0.398153204	0.033	0.25
655	ENSDARG00000093313	ubb	ubiquitin B	7.53E-21	3.03E-25	0.455455264	0.819	0.642
656	ENSDARG00000076799	rnd3a	Rho family GTPase 3a	1.19E-20	4.78E-25	-0.352710461	0.018	0.226
657	ENSDARG00000020465	ewsr1b	EWS RNA-binding protein 1b	1.31E-20	5.26E-25	-0.434391763	0.431	0.606
658	ENSDARG00000010625	clic2	chloride intracellular channel 2	1.38E-20	5.56E-25	-0.896814105	0.087	0.308
659	ENSDARG00000016871	smarce1	SWI/SNF related, matrix associated, actin dependent regulator of chromatin, subfamily e, member 1	1.49E-20	5.99E-25	-0.437051168	0.402	0.567
660	ENSDARG00000035308	grb10b	growth factor receptor-bound protein 10b	1.68E-20	6.77E-25	-0.42629967	0.051	0.268
661	ENSDARG00000059933	plpp3	phospholipid phosphatase 3	1.97E-20	7.95E-25	-0.520311017	0.031	0.242
662	ENSDARG00000044001	lgals3b	lectin, galactoside binding soluble 3b	2.76E-20	1.11E-24	-0.635492209	0.384	0.583
663	ENSDARG00000103163	tomm20a	translocase of outer mitochondrial membrane 20	3.80E-20	1.53E-24	-0.480909364	0.634	0.718
664	ENSDARG00000029722	hmgb2a	high mobility group box 2a	1.00E-19	4.04E-24	-0.926033612	0.746	0.787
665	ENSDARG00000063899	mt-nd2		1.04E-19	4.17E-24	0.468698221	0.989	0.927
666	ENSDARG00000042732	tmem189	transmembrane protein 189	1.44E-19	5.78E-24	-0.321121012	0.065	0.281
667	ENSDARG00000014817	ranbp1	RAN binding protein 1	1.54E-19	6.21E-24	-0.465313027	0.431	0.599
668	ENSDARG00000007745	uqcrfs1	ubiquinol-cytochrome c reductase, Rieske iron-sulfur polypeptide 1	1.76E-19	7.09E-24	0.260616817	0.886	0.72
669	ENSDARG00000091061	slc38a3b	solute carrier family 38 member 3b	3.34E-19	1.34E-23	-0.482722459	0.022	0.22
670	ENSDARG00000019098	cd82a	CD82 molecule a	3.81E-19	1.53E-23	-0.614527519	0.074	0.282
671	ENSDARG00000102978	eif4a3	eukaryotic translation initiation factor 4A3	4.24E-19	1.71E-23	-0.395159302	0.4	0.571
672	ENSDARG00000075121	hbegfa	heparin-binding EGF-like growth factor a	4.89E-19	1.97E-23	-0.914996532	0.516	0.628
673	ENSDARG00000058328	lsm7	LSM7 homolog, U6 small nuclear RNA and mRNA degradation associated	5.23E-19	2.11E-23	-0.432261041	0.406	0.579
674	ENSDARG00000035809	col1a1b	collagen, type I, alpha 1b	5.74E-19	2.31E-23	-0.977823812	0.069	0.279
675	ENSDARG00000038312	rcl1	RNA terminal phosphate cyclase-like 1	5.92E-19	2.38E-23	-0.393932329	0.116	0.328
676	ENSDARG00000075718	rpz5	rapunzel 5	6.79E-19	2.73E-23	-0.467434711	0.045	0.246
677	ENSDARG00000018961	gtpbp4	GTP binding protein 4	7.98E-19	3.21E-23	-0.471931797	0.531	0.677
678	ENSDARG00000015263	adma	adrenomedullin a	8.57E-19	3.45E-23	-0.63479913	0.056	0.263
679	ENSDARG00000097797	tomm6	translocase of outer mitochondrial membrane 6 homolog (yeast)	9.61E-19	3.87E-23	0.317800016	0.859	0.654
680	ENSDARG00000035993	sumo3b	small ubiquitin like modifier 3b	9.84E-19	3.96E-23	-0.385863374	0.112	0.326
681	ENSDARG00000103057	zfhx3	zinc finger homeobox 3	2.42E-18	9.74E-23	-0.3246825	0.054	0.257
682	ENSDARG00000100223	gpa33a	glycoprotein A33 (transmembrane), paralog a	2.81E-18	1.13E-22	-0.423032008	0.029	0.225
683	ENSDARG00000016904	bckdk	branched chain ketoacid dehydrogenase kinase	3.22E-18	1.30E-22	-0.285316094	0.067	0.274
684	ENSDARG00000007385	cct7	chaperonin containing TCP1, subunit 7 (eta)	3.83E-18	1.54E-22	-0.419745266	0.585	0.7
685	ENSDARG00000101324	apoa1b	apolipoprotein A-Ib	5.26E-18	2.12E-22	-2.234801837	0.967	0.838
686	ENSDARG00000098832	fam168a	family with sequence similarity 168 member A	5.63E-18	2.27E-22	-0.263635007	0.016	0.203
687	ENSDARG00000103747	cav1	caveolin 1	5.90E-18	2.38E-22	-0.604750642	0.123	0.33
688	ENSDARG00000021140	pabpc1b	poly A binding protein, cytoplasmic 1 b	5.98E-18	2.41E-22	-0.307760516	0.027	0.219
689	ENSDARG00000038141	atf4b	activating transcription factor 4b	6.12E-18	2.46E-22	-0.448285047	0.658	0.749
690	ENSDARG00000023963	tpm4a	tropomyosin 4a	6.79E-18	2.73E-22	-1.011973089	0.25	0.442
691	ENSDARG00000092035	si:ch211-156j16.1	si:ch211-156j16.1	7.18E-18	2.89E-22	-0.622316449	0.022	0.211
692	ENSDARG00000012820	nop56	NOP56 ribonucleoprotein homolog	7.20E-18	2.90E-22	-0.564347842	0.404	0.553
693	ENSDARG00000041502	tgfb1a	transforming growth factor, beta 1a	7.47E-18	3.01E-22	-0.482282025	0.029	0.221
694	ENSDARG00000028198	ube2v2	ubiquitin-conjugating enzyme E2 variant 2	7.74E-18	3.12E-22	-0.371533638	0.598	0.709
695	ENSDARG00000014329	npm1a	nucleophosmin 1a	1.01E-17	4.06E-22	-0.739103735	0.766	0.805
696	ENSDARG00000032553	egln3	egl-9 family hypoxia-inducible factor 3	1.01E-17	4.08E-22	0.38682738	0.551	0.358
697	ENSDARG00000058371	krt5	keratin 5	1.11E-17	4.48E-22	-1.859840755	0.118	0.314
698	ENSDARG00000043279	aqp12	aquaporin 12	1.15E-17	4.65E-22	-0.636683793	0.038	0.229
699	ENSDARG00000068710	nid1a	nidogen 1a	1.38E-17	5.56E-22	-0.470274501	0.042	0.236
700	ENSDARG00000036239	gatm	glycine amidinotransferase (L-arginine:glycine amidinotransferase)	1.40E-17	5.64E-22	-0.333189646	0.583	0.291
701	ENSDARG00000074390	tmem176l.4	transmembrane protein 176l.4	1.42E-17	5.71E-22	-0.782802887	0.031	0.221
702	ENSDARG00000032405	ckap4	cytoskeleton associated protein 4	1.87E-17	7.52E-22	-0.555284716	0.109	0.313
703	ENSDARG00000017741	g3bp1	GTPase activating protein (SH3 domain) binding protein 1	1.97E-17	7.94E-22	-0.369330919	0.272	0.464
704	ENSDARG00000004588	sox4a	SRY-box transcription factor 4a	2.34E-17	9.43E-22	-0.427859314	0.033	0.227
705	ENSDARG00000051957	selenom	selenoprotein M	3.04E-17	1.22E-21	-0.367124651	0.062	0.256
706	ENSDARG00000035136	selenow1	selenoprotein W, 1	3.15E-17	1.27E-21	-0.723957272	0.754	0.772
707	ENSDARG00000008494	myl6	myosin, light chain 6, alkali, smooth muscle and non-muscle	3.48E-17	1.40E-21	-1.045494617	0.141	0.34
708	ENSDARG00000070155	tuba8l3	tubulin, alpha 8 like 3	3.72E-17	1.50E-21	-0.494932828	0.016	0.197
709	ENSDARG00000022372	kng1	kininogen 1	4.28E-17	1.72E-21	-0.740697418	0.056	0.246
710	ENSDARG00000104353	nop58	NOP58 ribonucleoprotein homolog (yeast)	6.22E-17	2.50E-21	-0.486517377	0.304	0.493
711	ENSDARG00000036754	hmgn3	high mobility group nucleosomal binding domain 3	6.63E-17	2.67E-21	-0.364377339	0.118	0.32
712	ENSDARG00000043342	gpx3	glutathione peroxidase 3	8.71E-17	3.51E-21	-0.493954044	0.054	0.243
713	ENSDARG00000097746	si:rp71-77l1.1	si:rp71-77l1.1	1.11E-16	4.49E-21	-0.583430824	0.022	0.203
714	ENSDARG00000042332	plin2	perilipin 2	1.16E-16	4.67E-21	0.299947445	0.567	0.343
715	ENSDARG00000035715	marcksl1b	MARCKS-like 1b	1.32E-16	5.30E-21	-1.020120059	0.192	0.38
716	ENSDARG00000063914	mt-nd3		1.85E-16	7.44E-21	0.344644137	0.975	0.899
717	ENSDARG00000009505	prelid3b	PRELI domain containing 3	1.94E-16	7.80E-21	-0.362019211	0.618	0.74
718	ENSDARG00000022213	uck2b	uridine-cytidine kinase 2b	3.16E-16	1.27E-20	-0.286690565	0.136	0.332
719	ENSDARG00000058005	hgd	homogentisate 1,2-dioxygenase	3.30E-16	1.33E-20	-0.459584974	0.029	0.208
720	ENSDARG00000009534	wls	Wnt ligand secretion mediator	3.42E-16	1.38E-20	-0.388575806	0.094	0.287
721	ENSDARG00000099572	hmgn2	high mobility group nucleosomal binding domain 2	3.57E-16	1.44E-20	-1.257739424	0.576	0.702
722	ENSDARG00000090454	gnb1a	guanine nucleotide binding protein (G protein), beta polypeptide 1a	5.72E-16	2.30E-20	-0.440457007	0.638	0.697
723	ENSDARG00000043154	ucp2	uncoupling protein 2	7.13E-16	2.87E-20	-0.750343012	0.478	0.621
724	ENSDARG00000068992	hspa8	heat shock protein 8	7.92E-16	3.19E-20	-0.270110584	0.998	0.998
725	ENSDARG00000059654	eif3ba	eukaryotic translation initiation factor 3, subunit Ba	1.02E-15	4.11E-20	-0.342886262	0.728	0.79
726	ENSDARG00000039452	hk1	hexokinase 1	1.25E-15	5.04E-20	-0.362447382	0.058	0.243
727	ENSDARG00000042236	atrx	ATRX chromatin remodeler	1.38E-15	5.55E-20	-0.331647891	0.132	0.322
728	ENSDARG00000059308	golt1bb	golgi transport 1Bb	1.72E-15	6.92E-20	-0.252450861	0.069	0.258
729	ENSDARG00000075369	nck1b	NCK adaptor protein 1b	1.81E-15	7.29E-20	-0.34868268	0.123	0.311
730	ENSDARG00000088581	f10	coagulation factor X	1.97E-15	7.94E-20	-0.25666112	0.022	0.196
731	ENSDARG00000052649	ube2ia	ubiquitin-conjugating enzyme E2Ia	2.54E-15	1.02E-19	-0.292179251	0.129	0.316
732	ENSDARG00000012513	sdcbp2	syndecan binding protein (syntenin) 2	2.76E-15	1.11E-19	-0.529849561	0.752	0.776
733	ENSDARG00000028119	sumo3a	small ubiquitin like modifier 3a	2.81E-15	1.13E-19	-0.452705677	0.478	0.589
734	ENSDARG00000055064	prdx5	peroxiredoxin 5	5.48E-15	2.21E-19	-0.384391529	0.368	0.552
735	ENSDARG00000100729	tln1	talin 1	5.77E-15	2.32E-19	-0.436149428	0.214	0.391
736	ENSDARG00000008803	marcksb	myristoylated alanine-rich protein kinase C substrate b	7.52E-15	3.03E-19	-0.316883018	0.025	0.193
737	ENSDARG00000038099	gskip	gsk3b interacting protein	7.74E-15	3.12E-19	-0.282932997	0.181	0.365
738	ENSDARG00000053912	fbl	fibrillarin	8.27E-15	3.33E-19	-0.483407693	0.306	0.487
739	ENSDARG00000007682	ppdpfa	pancreatic progenitor cell differentiation and proliferation factor a	8.46E-15	3.41E-19	-0.510654025	0.092	0.276
740	ENSDARG00000104871	LEPROTL1	zgc:92045 [Source:ZFIN;Acc:ZDB-GENE-040718-86]	8.48E-15	3.41E-19	-0.265581087	0.078	0.261
741	ENSDARG00000034187	calm1b	calmodulin 1b	9.28E-15	3.74E-19	-0.554814056	0.083	0.268
742	ENSDARG00000002659	mapre1b	microtubule-associated protein, RP/EB family, member 1b	9.33E-15	3.76E-19	-0.372108916	0.375	0.519
743	ENSDARG00000012405	col1a1a	collagen, type I, alpha 1a	9.36E-15	3.77E-19	-1.498070699	0.129	0.31
744	ENSDARG00000076144	si:ch211-74m13.3	si:ch211-74m13.3 [Source:ZFIN;Acc:ZDB-GENE-060503-219]	9.97E-15	4.02E-19	-0.282204526	0.036	0.208
745	ENSDARG00000012671	inhbaa	inhibin subunit beta Aa	1.30E-14	5.23E-19	-1.000733441	0.051	0.226
746	ENSDARG00000037895	ramp2	receptor (G protein-coupled) activity modifying protein 2	1.36E-14	5.49E-19	-0.36421535	0.025	0.192
747	ENSDARG00000017658	gmppb	GDP-mannose pyrophosphorylase B	1.57E-14	6.34E-19	-0.266534727	0.125	0.312
748	ENSDARG00000087697	lpl	lipoprotein lipase	1.65E-14	6.64E-19	-0.351162499	0.033	0.205
749	ENSDARG00000002197	pygl	phosphorylase, glycogen, liver	1.66E-14	6.67E-19	-0.357938228	0.009	0.168
750	ENSDARG00000036820	mgll	monoglyceride lipase	1.77E-14	7.14E-19	-0.298034714	0.018	0.182
751	ENSDARG00000075045	cxcl18b	chemokine (C-X-C motif) ligand 18b	1.93E-14	7.77E-19	-1.6954202	0.174	0.355
752	ENSDARG00000100952	wu:fj16a03	wu:fj16a03	2.35E-14	9.46E-19	-1.68924773	0.23	0.391
753	ENSDARG00000078659	tmem176	transmembrane protein 176	2.93E-14	1.18E-18	-0.499204737	0.038	0.205
754	ENSDARG00000099385	CT030188.1	si: ch211-223l2.4 [Source:NCBI gene;Acc:100002400]	3.02E-14	1.21E-18	-0.312645024	0.04	0.212
755	ENSDARG00000020007	col1a2	collagen, type I, alpha 2	3.06E-14	1.23E-18	-1.164302499	0.096	0.273
756	ENSDARG00000045367	tuba1b	tubulin, alpha 1b	3.25E-14	1.31E-18	-0.325648679	0.058	0.236
757	ENSDARG00000090190	bcam	basal cell adhesion molecule (Lutheran blood group)	4.41E-14	1.78E-18	-0.423854364	0.045	0.215
758	ENSDARG00000029058	rbbp4	retinoblastoma binding protein 4	4.58E-14	1.84E-18	-0.341168088	0.078	0.253
759	ENSDARG00000000002	ccdc80	coiled-coil domain containing 80	4.90E-14	1.97E-18	-0.294050687	0.013	0.171
760	ENSDARG00000104372	gnb1b	guanine nucleotide binding protein (G protein), beta polypeptide 1b	5.17E-14	2.08E-18	-0.397943945	0.679	0.738
761	ENSDARG00000062326	hmgn7	high mobility group nucleosomal binding domain 7	5.92E-14	2.38E-18	-0.510775126	0.643	0.716
762	ENSDARG00000055278	cfb	complement factor B	6.32E-14	2.55E-18	-0.553177172	0.025	0.185
763	ENSDARG00000012244	ube2e3	ubiquitin-conjugating enzyme E2E 3 (UBC4/5 homolog, yeast)	7.02E-14	2.83E-18	-0.376461502	0.25	0.42
764	ENSDARG00000007708	nsa2	NSA2 ribosome biogenesis homolog (S. cerevisiae)	7.40E-14	2.98E-18	-0.431556581	0.895	0.927
765	ENSDARG00000032606	sept8a	septin 8a	8.34E-14	3.36E-18	-0.278980761	0.092	0.266
766	ENSDARG00000010962	fkbp7	FKBP prolyl isomerase 7	9.20E-14	3.70E-18	-0.269583407	0.007	0.158
767	ENSDARG00000100719	uraha	urate (5-hydroxyiso-) hydrolase a	1.06E-13	4.28E-18	-0.592010793	0.042	0.206
768	ENSDARG00000014587	slc38a5b	solute carrier family 38 member 5b	1.08E-13	4.35E-18	-0.489417568	0.33	0.481
769	ENSDARG00000106873	LO018188.1	synaptopodin [Source:NCBI gene;Acc:100536545]	1.29E-13	5.20E-18	-0.393619897	0.02	0.177
770	ENSDARG00000011693	ttc36	tetratricopeptide repeat domain 36	1.37E-13	5.52E-18	-0.504353737	0.045	0.209
771	ENSDARG00000015427	hdac1	histone deacetylase 1	1.37E-13	5.53E-18	-0.406088872	0.42	0.543
772	ENSDARG00000028000	pfkpa	phosphofructokinase, platelet a	1.58E-13	6.38E-18	-0.471188281	0.085	0.26
773	ENSDARG00000061187	cbx5	chromobox homolog 5 (HP1 alpha homolog, Drosophila)	1.60E-13	6.43E-18	-0.366784369	0.141	0.32
774	ENSDARG00000056186	eif5a2	eukaryotic translation initiation factor 5A2	1.89E-13	7.60E-18	-0.35950595	0.893	0.878
775	ENSDARG00000016412	agt	angiotensinogen	1.95E-13	7.86E-18	-0.801752254	0.056	0.22
776	ENSDARG00000033175	snrpe	small nuclear ribonucleoprotein polypeptide E	1.95E-13	7.87E-18	-0.402389827	0.623	0.7
777	ENSDARG00000019492	shbg	sex hormone-binding globulin	2.36E-13	9.52E-18	-0.362202078	0.013	0.165
778	ENSDARG00000102452	eif3ha	eukaryotic translation initiation factor 3, subunit H, a	2.54E-13	1.02E-17	-0.351608253	0.665	0.749
779	ENSDARG00000076847	tnrc6c1	trinucleotide repeat containing adaptor 6C1	2.76E-13	1.11E-17	-0.300835038	0.069	0.245
780	ENSDARG00000060682	agr1	anterior gradient 1	2.80E-13	1.13E-17	-0.674698288	0.016	0.168
781	ENSDARG00000099425	CABZ01073265.1	complement factor I [Source:NCBI gene;Acc:557557]	2.86E-13	1.15E-17	-0.539731155	0.051	0.214
782	ENSDARG00000071196	cavin2b	caveolae associated protein 2b	3.84E-13	1.54E-17	-0.470604513	0.114	0.287
783	ENSDARG00000018351	hpda	4-hydroxyphenylpyruvate dioxygenase a	3.89E-13	1.57E-17	-0.795413729	0.067	0.232
784	ENSDARG00000037804	phlda3	pleckstrin homology-like domain, family A, member 3	4.22E-13	1.70E-17	-0.268757886	0.047	0.211
785	ENSDARG00000102415	scinla	scinderin like a	4.68E-13	1.88E-17	-0.328527431	0.022	0.179
786	ENSDARG00000014646	aoc2	amine oxidase copper containing 2	4.85E-13	1.95E-17	-1.041670627	0.065	0.23
787	ENSDARG00000010752	acsl4b	acyl-CoA synthetase long chain family member 4b	4.94E-13	1.99E-17	-0.301896778	0.047	0.212
788	ENSDARG00000055389	si:dkey-67c22.2	si:dkey-67c22.2	5.31E-13	2.14E-17	-0.346905476	0.219	0.385
789	ENSDARG00000005673	f3b	coagulation factor IIIb	5.48E-13	2.21E-17	-0.670779771	0.154	0.324
790	ENSDARG00000022456	eno1a	enolase 1a, (alpha)	5.64E-13	2.27E-17	-0.877662935	0.614	0.688
791	ENSDARG00000029252	ssb	small RNA binding exonuclease protection factor La	5.69E-13	2.29E-17	-0.35681935	0.27	0.444
792	ENSDARG00000019417	gadd45ga	growth arrest and DNA-damage-inducible, gamma a	5.82E-13	2.34E-17	-0.379585587	0.089	0.26
793	ENSDARG00000063917	mt-nd4		8.69E-13	3.50E-17	0.425700581	0.987	0.939
794	ENSDARG00000040440	snrpd2	small nuclear ribonucleoprotein D2 polypeptide	8.71E-13	3.51E-17	-0.420937795	0.629	0.701
795	ENSDARG00000004830	flot2a	flotillin 2a	8.74E-13	3.52E-17	-0.460954638	0.424	0.542
796	ENSDARG00000018425	ddx61	DEAD (Asp-Glu-Ala-Asp) box helicase 61	8.80E-13	3.55E-17	-0.317740491	0.48	0.61
797	ENSDARG00000012078	meis1b	Meis homeobox 1 b	9.17E-13	3.69E-17	-0.282833077	0.036	0.194
798	ENSDARG00000104674	cct2	chaperonin containing TCP1, subunit 2 (beta)	1.26E-12	5.06E-17	-0.34506513	0.746	0.787
799	ENSDARG00000004171	rabac1	Rab acceptor 1 (prenylated)	1.85E-12	7.44E-17	-0.318434602	0.188	0.357
800	ENSDARG00000100582	si:ch211-195b11.3	si:ch211-195b11.3	1.92E-12	7.73E-17	-2.32206232	0.371	0.5
801	ENSDARG00000092546	pdap1a	pdgfa associated protein 1a	1.92E-12	7.73E-17	-0.368907594	0.516	0.615
802	ENSDARG00000104329	si:ch73-281k2.5	si:ch73-281k2.5	2.02E-12	8.14E-17	-0.381404089	0.02	0.168
803	ENSDARG00000076120	foxp4	forkhead box P4	2.20E-12	8.85E-17	-0.608610116	0.248	0.412
804	ENSDARG00000044010	loxl2a	lysyl oxidase-like 2a	2.25E-12	9.06E-17	-0.28497206	0.02	0.168
805	ENSDARG00000029388	si:dkey-90m5.4	si:dkey-90m5.4	2.45E-12	9.86E-17	-0.366712497	0.016	0.161
806	ENSDARG00000102456	cfhl4	complement factor H like 4	2.54E-12	1.02E-16	-0.658673985	0.042	0.196
807	ENSDARG00000008243	cct8	chaperonin containing TCP1, subunit 8 (theta)	2.55E-12	1.03E-16	-0.329309288	0.636	0.716
808	ENSDARG00000069708	cdc34a	cell division cycle 34 homolog (S. cerevisiae) a	2.57E-12	1.03E-16	-0.368740551	0.049	0.209
809	ENSDARG00000008502	pno1	partner of NOB1 homolog	3.16E-12	1.27E-16	-0.42583341	0.484	0.594
810	ENSDARG00000052207	c3a.3	complement component c3a, duplicate 3	3.45E-12	1.39E-16	-0.43357563	0.02	0.166
811	ENSDARG00000100452	nop53	NOP53 ribosome biogenesis factor	3.54E-12	1.43E-16	-0.447421761	0.679	0.74
812	ENSDARG00000045516	itih2	inter-alpha-trypsin inhibitor heavy chain 2	3.90E-12	1.57E-16	-0.287937521	0.011	0.153
813	ENSDARG00000026766	bcl2l10	BCL2 like 10	4.26E-12	1.71E-16	-0.413684892	0.232	0.396
814	ENSDARG00000059049	zgc:174904	zgc:174904	5.07E-12	2.04E-16	-1.737140969	0.163	0.316
815	ENSDARG00000019881	bsg	basigin	5.13E-12	2.06E-16	-0.352770457	0.924	0.914
816	ENSDARG00000016319	c9	complement component 9	5.18E-12	2.09E-16	-0.858432302	0.054	0.207
817	ENSDARG00000016238	arl6ip5b	ADP-ribosylation factor-like 6 interacting protein 5b	5.56E-12	2.24E-16	-0.339410555	0.141	0.306
818	ENSDARG00000031907	ptbp1b	polypyrimidine tract binding protein 1b	6.19E-12	2.49E-16	-0.273120286	0.132	0.301
819	ENSDARG00000069630	tat	tyrosine aminotransferase	6.48E-12	2.61E-16	-0.439672807	0.018	0.162
820	ENSDARG00000026531	alcama	activated leukocyte cell adhesion molecule a	6.91E-12	2.78E-16	-0.388249911	0.031	0.179
821	ENSDARG00000015015	tspan18b	tetraspanin 18b	7.13E-12	2.87E-16	-0.316537581	0.009	0.147
822	ENSDARG00000078918	comtd1	catechol-O-methyltransferase domain containing 1	7.49E-12	3.02E-16	-0.339574791	0.016	0.157
823	ENSDARG00000097057	fxyd6l	FXYD domain containing ion transport regulator 6 like	7.71E-12	3.10E-16	-0.414352464	0.109	0.273
824	ENSDARG00000006399	ywhae1	tyrosine 3-monooxygenase/tryptophan 5-monooxygenase activation protein, epsilon polypeptide 1	7.98E-12	3.21E-16	-0.331504806	0.73	0.765
825	ENSDARG00000005675	sec61a1l	SEC61 translocon alpha 1 subunit, like	8.39E-12	3.38E-16	-0.260016767	0.109	0.277
826	ENSDARG00000029248	fubp1	far upstream element (FUSE) binding protein 1	9.62E-12	3.87E-16	-0.280830489	0.31	0.474
827	ENSDARG00000006353	itga5	integrin, alpha 5 (fibronectin receptor, alpha polypeptide)	1.03E-11	4.13E-16	-0.275691032	0.031	0.18
828	ENSDARG00000069293	ahsg2	alpha-2-HS-glycoprotein 2	1.06E-11	4.27E-16	-0.305707068	0.011	0.15
829	ENSDARG00000052099	agxta	alanine--glyoxylate and serine--pyruvate aminotransferase a	1.11E-11	4.48E-16	-0.519824763	0.069	0.222
830	ENSDARG00000019949	serpinh1b	serpin peptidase inhibitor, clade H (heat shock protein 47), member 1b	1.17E-11	4.69E-16	-0.613932493	0.027	0.171
831	ENSDARG00000056235	smndc1	survival motor neuron domain containing 1	1.17E-11	4.73E-16	-0.292762805	0.225	0.392
832	ENSDARG00000051912	hbxb	hemopexin b [Source:ZFIN;Acc:ZDB-GENE-060929-800]	1.22E-11	4.93E-16	-0.369759064	0.02	0.161
833	ENSDARG00000052082	gabarapb	GABA(A) receptor-associated protein b	1.26E-11	5.06E-16	-0.424173051	0.775	0.787
834	ENSDARG00000015866	apoa2	apolipoprotein A-II	1.29E-11	5.19E-16	-3.183645592	0.96	0.94
835	ENSDARG00000054319	oxct1b	3-oxoacid CoA transferase 1b	1.31E-11	5.29E-16	-0.500297178	0.033	0.179
836	ENSDARG00000055009	col4a1	collagen, type IV, alpha 1	1.42E-11	5.71E-16	-0.572376414	0.042	0.192
837	ENSDARG00000036041	f2	coagulation factor II (thrombin)	1.55E-11	6.25E-16	-0.67198351	0.045	0.193
838	ENSDARG00000067851	lcn15	lipocalin 15	1.70E-11	6.83E-16	-0.323412117	0.031	0.177
839	ENSDARG00000019253	rhag	Rh associated glycoprotein	1.71E-11	6.87E-16	-0.608217573	0.04	0.194
840	ENSDARG00000023062	cyr61	cysteine-rich, angiogenic inducer, 61 [Source:ZFIN;Acc:ZDB-GENE-040426-3]	1.80E-11	7.23E-16	-0.55549751	0.071	0.227
841	ENSDARG00000008706	paip2b	poly(A) binding protein interacting protein 2B	1.85E-11	7.45E-16	-0.326724909	0.571	0.648
842	ENSDARG00000105562	si:dkey-23i12.7	si:dkey-23i12.7	1.90E-11	7.66E-16	-0.362922761	0.029	0.175
843	ENSDARG00000020708	mdkb	midkine b	1.91E-11	7.71E-16	-0.634937643	0.036	0.183
844	ENSDARG00000100442	cfh	complement factor H	1.97E-11	7.92E-16	-0.520772474	0.029	0.172
845	ENSDARG00000092998	si:ch211-202f5.3	si:ch211-202f5.3	2.07E-11	8.32E-16	-0.312380743	0.045	0.197
846	ENSDARG00000089302	hnrnpa0a	heterogeneous nuclear ribonucleoprotein A0a	2.25E-11	9.05E-16	-0.366164426	0.31	0.448
847	ENSDARG00000028335	hmga1a	high mobility group AT-hook 1a	2.40E-11	9.68E-16	-0.842505753	0.808	0.819
848	ENSDARG00000093058	STMP1	si:dkey-13i19.8 [Source:ZFIN;Acc:ZDB-GENE-041210-156]	2.72E-11	1.10E-15	-0.30705615	0.531	0.642
849	ENSDARG00000001452	adam8a	ADAM metallopeptidase domain 8a	3.14E-11	1.26E-15	-0.366848096	0.018	0.156
850	ENSDARG00000025670	fstl3	follistatin-like 3 (secreted glycoprotein)	3.19E-11	1.29E-15	-0.731963584	0.031	0.176
851	ENSDARG00000105528	si:dkey-86l18.10	si:dkey-86l18.10	3.30E-11	1.33E-15	-0.45110315	0.027	0.167
852	ENSDARG00000057498	habp2	hyaluronan binding protein 2	3.87E-11	1.56E-15	-0.276035529	0.016	0.152
853	ENSDARG00000092947	cyt1	type I cytokeratin, enveloping layer	4.16E-11	1.68E-15	-3.125832562	0.509	0.585
854	ENSDARG00000070922	cnbpb	CCHC-type zinc finger, nucleic acid binding protein b	4.17E-11	1.68E-15	-0.416930309	0.685	0.745
855	ENSDARG00000069846	zgc:162944	zgc:162944	4.19E-11	1.69E-15	-0.319850274	0.415	0.544
856	ENSDARG00000007377	odc1	ornithine decarboxylase 1	4.24E-11	1.71E-15	-0.540432397	0.502	0.607
857	ENSDARG00000019815	fn1a	fibronectin 1a	4.27E-11	1.72E-15	-0.450827314	0.02	0.157
858	ENSDARG00000033227	lect2l	leukocyte cell-derived chemotaxin 2 like	4.58E-11	1.84E-15	-1.233145358	0.127	0.282
859	ENSDARG00000076448	serpinf2a	serpin peptidase inhibitor, clade F (alpha-2 antiplasmin, pigment epithelium derived factor), member 2a	5.86E-11	2.36E-15	-0.39616448	0.027	0.166
860	ENSDARG00000045373	pabpn1	poly(A) binding protein, nuclear 1	6.24E-11	2.51E-15	-0.315325473	0.453	0.571
861	ENSDARG00000037421	egr1	early growth response 1	6.97E-11	2.80E-15	-0.368291707	0.152	0.318
862	ENSDARG00000041391	tmed10	transmembrane p24 trafficking protein 10	8.11E-11	3.26E-15	-0.297092002	0.754	0.769
863	ENSDARG00000023532	pinx1	PIN2 (TERF1) interacting telomerase inhibitor 1	8.16E-11	3.29E-15	-0.37249654	0.328	0.469
864	ENSDARG00000057867	lasp1	LIM and SH3 protein 1	9.22E-11	3.71E-15	-0.394552242	0.587	0.644
865	ENSDARG00000025391	pfdn2	prefoldin subunit 2	9.25E-11	3.73E-15	-0.266625158	0.185	0.344
866	ENSDARG00000077776	csnk2b	casein kinase 2, beta polypeptide	9.54E-11	3.84E-15	-0.315928231	0.717	0.767
867	ENSDARG00000018478	agxtb	alanine--glyoxylate and serine--pyruvate aminotransferase b	1.00E-10	4.04E-15	-1.007270177	0.083	0.232
868	ENSDARG00000090943	CABZ01033205.1	uncharacterized LOC100002960 [Source:NCBI gene;Acc:100002960]	1.01E-10	4.07E-15	-0.291567897	0.029	0.167
869	ENSDARG00000099351	igfbp1a	insulin-like growth factor binding protein 1a	1.04E-10	4.18E-15	-1.278881538	0.65	0.659
870	ENSDARG00000102599	si:ch1073-392o20.2	si:ch1073-392o20.2	1.05E-10	4.24E-15	-0.320825221	0.27	0.416
871	ENSDARG00000025332	rbm28	RNA binding motif protein 28	1.08E-10	4.35E-15	-0.280730256	0.19	0.354
872	ENSDARG00000104458	rnasekb	ribonuclease, RNase K b	1.21E-10	4.87E-15	-0.330039925	0.029	0.168
873	ENSDARG00000045947	hrc	histidine rich calcium binding protein	1.23E-10	4.94E-15	-0.623372818	0.02	0.154
874	ENSDARG00000041569	ces2	carboxylesterase 2 (intestine, liver) [Source:ZFIN;Acc:ZDB-GENE-061013-99]	1.27E-10	5.12E-15	-1.541356275	0.103	0.253
875	ENSDARG00000010481	bzw1a	basic leucine zipper and W2 domains 1a	1.27E-10	5.12E-15	-0.450843769	0.471	0.605
876	ENSDARG00000023111	plg	plasminogen	1.29E-10	5.19E-15	-0.719486323	0.049	0.19
877	ENSDARG00000063924	mt-cyb	cytochrome b, mitochondrial	1.30E-10	5.24E-15	0.342886523	0.996	0.983
878	ENSDARG00000017445	eif3i	eukaryotic translation initiation factor 3, subunit I	1.34E-10	5.40E-15	-0.35090239	0.705	0.757
879	ENSDARG00000070078	abcb11b	ATP-binding cassette, sub-family B (MDR/TAP), member 11b	1.37E-10	5.53E-15	-0.323131835	0.02	0.154
880	ENSDARG00000036577	atp6v0cb	ATPase H+ transporting V0 subunit cb	1.42E-10	5.71E-15	-0.327950575	0.007	0.133
881	ENSDARG00000003032	eif4a1b	eukaryotic translation initiation factor 4A1B	1.43E-10	5.75E-15	-0.315302434	0.734	0.797
882	ENSDARG00000043128	cldne	claudin e	1.48E-10	5.98E-15	-1.545235837	0.076	0.224
883	ENSDARG00000040362	ehd2b	EH-domain containing 2b	1.62E-10	6.53E-15	-0.266962071	0.02	0.155
884	ENSDARG00000014626	dlx3b	distal-less homeobox 3b	1.63E-10	6.58E-15	-0.312102844	0.018	0.151
885	ENSDARG00000038199	cdab	cytidine deaminase b	1.76E-10	7.11E-15	-0.563411902	0.054	0.195
886	ENSDARG00000004714	tcf12	transcription factor 12	1.86E-10	7.51E-15	-0.268151367	0.022	0.156
887	ENSDARG00000017084	bud31	BUD31 homolog	1.88E-10	7.56E-15	-0.287046954	0.415	0.556
888	ENSDARG00000009753	sf3b6	splicing factor 3b, subunit 6	1.88E-10	7.59E-15	-0.364450233	0.538	0.635
889	ENSDARG00000002791	atp1a1a.1	ATPase Na+/K+ transporting subunit alpha 1a, tandem duplicate 1	1.89E-10	7.60E-15	0.2506499	0.779	0.631
890	ENSDARG00000101441	lima1a	LIM domain and actin binding 1a	2.23E-10	8.97E-15	-0.292214231	0.051	0.199
891	ENSDARG00000013430	bhmt	betaine-homocysteine methyltransferase	2.44E-10	9.84E-15	-1.367128373	0.275	0.393
892	ENSDARG00000079727	selenop2	selenoprotein P2	2.44E-10	9.84E-15	-0.428946971	0.022	0.155
893	ENSDARG00000020625	jak1	Janus kinase 1	2.77E-10	1.12E-14	-0.267388846	0.266	0.42
894	ENSDARG00000101844	mibp2	muscle-specific beta 1 integrin binding protein 2	3.15E-10	1.27E-14	-0.26557476	0.982	0.974
895	ENSDARG00000020482	nono	non-POU domain containing, octamer-binding	3.16E-10	1.27E-14	-0.298612311	0.196	0.346
896	ENSDARG00000099730	pkma	pyruvate kinase M1/2a	3.33E-10	1.34E-14	-0.932329386	0.632	0.633
897	ENSDARG00000005023	fkbp9	FKBP prolyl isomerase 9	3.71E-10	1.50E-14	-0.2587039	0.02	0.15
898	ENSDARG00000011876	ednraa	endothelin receptor type Aa	4.40E-10	1.77E-14	-0.354495107	0.013	0.14
899	ENSDARG00000037846	hm13	histocompatibility (minor) 13	4.48E-10	1.80E-14	-0.272248518	0.21	0.359
900	ENSDARG00000004169	stmn1a	stathmin 1a	4.62E-10	1.86E-14	-0.628832436	0.06	0.203
901	ENSDARG00000098591	tubb2b	tubulin, beta 2b	4.71E-10	1.90E-14	-0.589545857	0.373	0.493
902	ENSDARG00000056314	a2ml	alpha-2-macroglobulin-like	5.41E-10	2.18E-14	-0.659867614	0.042	0.178
903	ENSDARG00000078686	arl8a	ADP-ribosylation factor-like 8A	5.58E-10	2.25E-14	-0.258390669	0.156	0.309
904	ENSDARG00000018898	zfand5a	zinc finger, AN1-type domain 5a	7.50E-10	3.02E-14	-0.450943461	0.362	0.497
905	ENSDARG00000078322	col12a1a	collagen, type XII, alpha 1a	7.61E-10	3.07E-14	-0.480592472	0.083	0.228
906	ENSDARG00000037229	denr	density-regulated protein	7.69E-10	3.10E-14	-0.325291785	0.344	0.477
907	ENSDARG00000075468	vwa1	von Willebrand factor A domain containing 1	8.42E-10	3.39E-14	-0.269458645	0.013	0.139
908	ENSDARG00000007863	tra2a	transformer 2 alpha homolog	9.15E-10	3.69E-14	-0.297183708	0.286	0.416
909	ENSDARG00000006200	eif4g1a	eukaryotic translation initiation factor 4 gamma, 1a	9.33E-10	3.76E-14	-0.312695026	0.435	0.55
910	ENSDARG00000100825	calm3a	calmodulin 3a (phosphorylase kinase, delta)	9.59E-10	3.86E-14	-0.252706915	0.04	0.175
911	ENSDARG00000101914	metrnla	meteorin like, glial cell differentiation regulator a	9.90E-10	3.99E-14	-0.331079759	0.114	0.264
912	ENSDARG00000058203	smc1al	structural maintenance of chromosomes 1A, like	1.06E-09	4.27E-14	-0.281471349	0.125	0.274
913	ENSDARG00000003523	itln3	intelectin 3	1.08E-09	4.34E-14	-0.345448246	0.029	0.159
914	ENSDARG00000070960	si:ch211-288g17.4	si:ch211-288g17.4	1.08E-09	4.37E-14	-0.250210064	0.009	0.13
915	ENSDARG00000057437	apodb	apolipoprotein Db	1.10E-09	4.43E-14	-0.780933272	0.029	0.159
916	ENSDARG00000074979	larp4ab	La ribonucleoprotein 4Ab	1.11E-09	4.47E-14	-0.255705172	0.105	0.254
917	ENSDARG00000015123	dnase1l4.1	deoxyribonuclease 1 like 4, tandem duplicate 1	1.12E-09	4.50E-14	-0.326216215	0.031	0.162
918	ENSDARG00000026070	cd82b	CD82 molecule b	1.12E-09	4.51E-14	-0.259317054	0.051	0.192
919	ENSDARG00000018149	slc38a4	solute carrier family 38 member 4	1.21E-09	4.86E-14	-0.593195912	0.094	0.237
920	ENSDARG00000026908	tmed2	transmembrane p24 trafficking protein 2	1.22E-09	4.92E-14	-0.314163451	0.752	0.77
921	ENSDARG00000011170	ndrg2	NDRG family member 2	1.23E-09	4.94E-14	-0.403890966	0.165	0.306
922	ENSDARG00000037861	slc2a3b	solute carrier family 2 member 3b	1.24E-09	4.99E-14	-0.358907835	0.029	0.161
923	ENSDARG00000052150	pbx4	pre-B-cell leukemia transcription factor 4	1.30E-09	5.23E-14	-0.27169996	0.136	0.286
924	ENSDARG00000068732	spry4	sprouty homolog 4 (Drosophila)	1.32E-09	5.32E-14	-0.293480726	0.094	0.239
925	ENSDARG00000101127	map1lc3b	microtubule-associated protein 1 light chain 3 beta	1.49E-09	5.98E-14	-0.313733268	0.214	0.361
926	ENSDARG00000057121	c7b	complement component 7b	1.54E-09	6.20E-14	-0.454764147	0.025	0.152
927	ENSDARG00000040764	id1	inhibitor of DNA binding 1, HLH protein	1.62E-09	6.51E-14	-0.699858093	0.219	0.369
928	ENSDARG00000037191	ttr	transthyretin (prealbumin, amyloidosis type I)	1.64E-09	6.59E-14	-1.291105908	0.087	0.225
929	ENSDARG00000001873	phgdh	phosphoglycerate dehydrogenase	1.66E-09	6.67E-14	-0.251788967	0.025	0.153
930	ENSDARG00000012234	psme3	proteasome activator subunit 3	2.02E-09	8.12E-14	-0.286882888	0.199	0.349
931	ENSDARG00000094673	rhoab	ras homolog gene family, member Ab	2.02E-09	8.15E-14	0.289352409	0.808	0.676
932	ENSDARG00000103129	nid1b	nidogen 1b	2.06E-09	8.31E-14	-0.281273123	0.02	0.145
933	ENSDARG00000041595	ces3	carboxylesterase 3	2.24E-09	9.02E-14	-0.344599011	0.02	0.144
934	ENSDARG00000010785	thbs1b	thrombospondin 1b	2.34E-09	9.42E-14	-0.489289124	0.045	0.18
935	ENSDARG00000104693	il6st	interleukin 6 signal transducer	2.83E-09	1.14E-13	-0.281257561	0.308	0.452
936	ENSDARG00000010312	cp	ceruloplasmin	2.86E-09	1.15E-13	-0.292078061	0.02	0.143
937	ENSDARG00000002644	rgs5a	regulator of G protein signaling 5a	3.02E-09	1.22E-13	-0.691062077	0.056	0.192
938	ENSDARG00000009018	rhbg	Rh family, B glycoprotein (gene/pseudogene)	3.05E-09	1.23E-13	-0.724319638	0.016	0.137
939	ENSDARG00000017676	mmp2	matrix metallopeptidase 2	3.12E-09	1.26E-13	-0.329571671	0.022	0.146
940	ENSDARG00000023299	snu13b	SNU13 homolog, small nuclear ribonucleoprotein b (U4/U6.U5)	3.33E-09	1.34E-13	-0.452986556	0.496	0.599
941	ENSDARG00000041921	hsbp1b	heat shock factor binding protein 1b	3.36E-09	1.35E-13	-0.281711599	0.431	0.546
942	ENSDARG00000043484	ube2d2	ubiquitin-conjugating enzyme E2D 2 (UBC4/5 homolog, yeast)	3.36E-09	1.35E-13	-0.322848867	0.446	0.545
943	ENSDARG00000029353	serpine2	serpin peptidase inhibitor, clade E (nexin, plasminogen activator inhibitor type 1), member 2	3.66E-09	1.47E-13	-0.34721747	0.118	0.266
944	ENSDARG00000018820	flncb	filamin C, gamma b (actin binding protein 280)	3.74E-09	1.51E-13	-0.321358565	0.022	0.146
945	ENSDARG00000053831	vtnb	vitronectin b	4.97E-09	2.00E-13	-0.494727627	0.056	0.187
946	ENSDARG00000104138	igfbp7	insulin-like growth factor binding protein 7	5.11E-09	2.06E-13	-0.80696058	0.051	0.183
947	ENSDARG00000059303	hnrnpl2	heterogeneous nuclear ribonucleoprotein L2	5.28E-09	2.13E-13	-0.263819804	0.259	0.406
948	ENSDARG00000104267	postnb	periostin, osteoblast specific factor b	6.05E-09	2.43E-13	-0.681214092	0.036	0.163
949	ENSDARG00000013794	klf11b	Kruppel-like factor 11b	6.65E-09	2.68E-13	-0.311113009	0.281	0.422
950	ENSDARG00000094041	krt17	keratin 17	6.75E-09	2.72E-13	-1.583456469	0.038	0.165
951	ENSDARG00000059367	mfap2	microfibril associated protein 2	6.84E-09	2.76E-13	-0.339387657	0.029	0.153
952	ENSDARG00000021208	serpind1	serpin peptidase inhibitor, clade D (heparin cofactor), member 1	7.30E-09	2.94E-13	-0.263388777	0.029	0.153
953	ENSDARG00000005774	ddx3xb	DEAD-box helicase 3 X-linked b	7.44E-09	3.00E-13	-0.296592974	0.353	0.475
954	ENSDARG00000100020	pim1	Pim-1 proto-oncogene, serine/threonine kinase	7.70E-09	3.10E-13	-0.549131495	0.502	0.577
955	ENSDARG00000100185	elovl7b	ELOVL fatty acid elongase 7b	7.79E-09	3.13E-13	-0.561316458	0.025	0.146
956	ENSDARG00000102741	sumo2b	small ubiquitin like modifier 2b	8.63E-09	3.48E-13	-0.343738435	0.681	0.723
957	ENSDARG00000032098	c8g	complement component 8, gamma polypeptide	9.45E-09	3.80E-13	-0.342796502	0.049	0.177
958	ENSDARG00000022615	si:ch211-241e1.3	si:ch211-241e1.3	9.71E-09	3.91E-13	-0.45706682	0.016	0.133
959	ENSDARG00000013804	capns1b	calpain, small subunit 1 b	9.97E-09	4.01E-13	-0.45528221	0.629	0.667
960	ENSDARG00000035043	pfdn5	prefoldin 5	1.15E-08	4.64E-13	-0.260757657	0.496	0.596
961	ENSDARG00000078473	nucks1a	nuclear casein kinase and cyclin-dependent kinase substrate 1a	1.47E-08	5.90E-13	-0.394243457	0.241	0.386
962	ENSDARG00000089645	si:ch1073-406l10.2	si:ch1073-406l10.2	1.72E-08	6.91E-13	-0.318525093	0.009	0.12
963	ENSDARG00000093303	ifitm1	interferon induced transmembrane protein 1	1.79E-08	7.19E-13	-1.281856596	0.076	0.211
964	ENSDARG00000031678	col5a2a	collagen, type V, alpha 2a	1.95E-08	7.87E-13	-0.277954807	0.029	0.15
965	ENSDARG00000007024	uox	urate oxidase	1.96E-08	7.89E-13	-1.257097188	0.112	0.243
966	ENSDARG00000055705	f5	coagulation factor V	1.99E-08	8.01E-13	-0.397976584	0.054	0.181
967	ENSDARG00000093774	rbp2b	retinol binding protein 2b, cellular	2.00E-08	8.06E-13	-1.7090146	0.179	0.305
968	ENSDARG00000071626	ptgdsb.2	prostaglandin D2 synthase b, tandem duplicate 2	2.08E-08	8.37E-13	-0.762529261	0.029	0.15
969	ENSDARG00000090722	leg1.1	liver-enriched gene 1, tandem duplicate 1	2.15E-08	8.66E-13	-1.096167252	0.107	0.237
970	ENSDARG00000089310	gc	GC vitamin D binding protein	2.15E-08	8.67E-13	-1.119854687	0.1	0.231
971	ENSDARG00000055129	pim3	Pim-3 proto-oncogene, serine/threonine kinase	2.28E-08	9.16E-13	-0.327975054	0.138	0.28
972	ENSDARG00000040251	ctsk	cathepsin K	2.28E-08	9.16E-13	-0.25955187	0.011	0.123
973	ENSDARG00000061226	timp2a	TIMP metallopeptidase inhibitor 2a	2.34E-08	9.43E-13	-0.264983803	0.076	0.209
974	ENSDARG00000032866	erh	ERH mRNA splicing and mitosis factor	2.81E-08	1.13E-12	-0.309788835	0.701	0.737
975	ENSDARG00000008867	rap1b	RAP1B, member of RAS oncogene family	2.81E-08	1.13E-12	-0.433377815	0.647	0.676
976	ENSDARG00000044356	tp63	tumor protein p63	2.89E-08	1.16E-12	-0.347219883	0.013	0.126
977	ENSDARG00000058389	ccl19a.1	chemokine (C-C motif) ligand 19a, tandem duplicate 1	3.14E-08	1.26E-12	-0.464524165	0.031	0.152
978	ENSDARG00000090268	krtt1c19e	keratin type 1 c19e	3.26E-08	1.31E-12	-1.647131253	0.092	0.224
979	ENSDARG00000006514	her6	hairy-related 6	3.32E-08	1.34E-12	-0.329449019	0.04	0.164
980	ENSDARG00000038439	fabp10a	fatty acid binding protein 10a, liver basic	3.62E-08	1.46E-12	-2.936201089	0.924	0.89
981	ENSDARG00000053047	eif2s2	eukaryotic translation initiation factor 2, subunit 2 beta	3.99E-08	1.61E-12	-0.424503442	0.848	0.836
982	ENSDARG00000024160	hao1	hydroxyacid oxidase (glycolate oxidase) 1	4.27E-08	1.72E-12	-0.596228112	0.076	0.203
983	ENSDARG00000062129	mxra8b	matrix-remodelling associated 8b	4.30E-08	1.73E-12	-0.323637818	0.02	0.134
984	ENSDARG00000095774	emd	emerin (Emery-Dreifuss muscular dystrophy)	4.46E-08	1.80E-12	-0.252143218	0.279	0.414
985	ENSDARG00000054290	acin1a	apoptotic chromatin condensation inducer 1a	5.15E-08	2.08E-12	-0.349606997	0.438	0.531
986	ENSDARG00000006487	anp32a	acidic (leucine-rich) nuclear phosphoprotein 32 family, member A	5.25E-08	2.11E-12	-0.381728691	0.359	0.489
987	ENSDARG00000016889	eif3g	eukaryotic translation initiation factor 3, subunit G	5.55E-08	2.24E-12	-0.345330504	0.748	0.783
988	ENSDARG00000100446	si:ch211-286o17.1	si:ch211-286o17.1	5.82E-08	2.34E-12	-0.301108833	0.013	0.123
989	ENSDARG00000003527	mak16	MAK16 homolog (S. cerevisiae)	6.68E-08	2.69E-12	-0.295406537	0.248	0.386
990	ENSDARG00000034211	capn2l	calpain 2, (m/II) large subunit, like	7.14E-08	2.88E-12	-0.27704203	0.027	0.143
991	ENSDARG00000068177	pak2a	p21 protein (Cdc42/Rac)-activated kinase 2a	7.23E-08	2.91E-12	-0.290225949	0.103	0.236
992	ENSDARG00000039269	arg2	arginase 2	7.30E-08	2.94E-12	-0.46028332	0.263	0.399
993	ENSDARG00000041607	eif4ebp3l	eukaryotic translation initiation factor 4E binding protein 3, like	7.36E-08	2.97E-12	-0.39817435	0.337	0.461
994	ENSDARG00000056379	si:ch73-86n18.1	si:ch73-86n18.1	8.76E-08	3.53E-12	-0.3839978	0.176	0.317
995	ENSDARG00000035751	ipo7	importin 7	9.14E-08	3.68E-12	-0.291055104	0.362	0.492
996	ENSDARG00000078619	pnp5a	purine nucleoside phosphorylase 5a	1.01E-07	4.07E-12	-0.520599678	0.324	0.439
997	ENSDARG00000100712	si:dkey-19b23.12	si:dkey-19b23.12	1.07E-07	4.31E-12	-0.350237453	0.018	0.127
998	ENSDARG00000029445	zgc:56676	zgc:56676 [Source:ZFIN;Acc:ZDB-GENE-040426-1109]	1.21E-07	4.87E-12	-0.307418129	0.636	0.693
999	ENSDARG00000030896	foxq1a	forkhead box Q1a	1.28E-07	5.15E-12	-0.35789465	0.013	0.12
1000	ENSDARG00000042690	s1pr1	sphingosine-1-phosphate receptor 1	1.29E-07	5.18E-12	-0.250029458	0.018	0.126
1001	ENSDARG00000021252	cct6a	chaperonin containing TCP1, subunit 6A (zeta 1)	1.32E-07	5.33E-12	-0.28260906	0.614	0.673
1002	ENSDARG00000071658	ywhag2	3-monooxygenase/tryptophan 5-monooxygenase activation protein, gamma polypeptide 2	1.47E-07	5.90E-12	-0.310387834	0.042	0.164
1003	ENSDARG00000076526	gar1	GAR1 homolog, ribonucleoprotein	1.49E-07	6.01E-12	-0.274872688	0.261	0.389
1004	ENSDARG00000100826	hif1al	hypoxia inducible factor 1 subunit alpha, like	1.53E-07	6.17E-12	-0.299473576	0.223	0.361
1005	ENSDARG00000027529	hmox1a	heme oxygenase 1a	1.54E-07	6.21E-12	-0.463020626	0.031	0.146
1006	ENSDARG00000097902	si:ch73-204p21.2	si:ch73-204p21.2	1.58E-07	6.36E-12	-0.576971551	0.027	0.139
1007	ENSDARG00000100406	zgc:112265	zgc:112265	1.62E-07	6.54E-12	-1.362172641	0.098	0.222
1008	ENSDARG00000016771	tfa	transferrin-a	1.69E-07	6.79E-12	-2.542002571	0.44	0.5
1009	ENSDARG00000090850	serpina1l	serine (or cysteine) proteinase inhibitor, clade A (alpha-1 antiproteinase, antitrypsin), member 1, like	1.70E-07	6.84E-12	-1.677685686	0.154	0.275
1010	ENSDARG00000004748	zgc:100868	zgc:100868	1.70E-07	6.85E-12	-0.709817289	0.027	0.138
1011	ENSDARG00000056856	tax1bp1b	Tax1 (human T-cell leukemia virus type I) binding protein 1b	1.73E-07	6.95E-12	-0.283341537	0.406	0.503
1012	ENSDARG00000098766	pcxa	pyruvate carboxylase a	1.74E-07	7.01E-12	-0.339622851	0.114	0.241
1013	ENSDARG00000010641	slc20a1b	solute carrier family 20 member 1b	1.77E-07	7.14E-12	-0.258596362	0.335	0.467
1014	ENSDARG00000102945	ccl39.2	chemokine (C-C motif) ligand 39, duplicate 2	1.78E-07	7.15E-12	-0.308805501	0.018	0.126
1015	ENSDARG00000099241	ppp2cb	protein phosphatase 2, catalytic subunit, beta isozyme	2.07E-07	8.33E-12	-0.272733625	0.6	0.672
1016	ENSDARG00000103775	thbs1a	thrombospondin 1a	2.09E-07	8.43E-12	-0.573471945	0.051	0.173
1017	ENSDARG00000076043	si:dkeyp-73d8.9	si:dkeyp-73d8.9	2.15E-07	8.64E-12	-0.668611662	0.025	0.134
1018	ENSDARG00000103117	tmprss4a	transmembrane serine protease 4a	2.18E-07	8.77E-12	-0.290898518	0.013	0.118
1019	ENSDARG00000024116	vamp8	vesicle-associated membrane protein 8 (endobrevin)	2.38E-07	9.57E-12	-0.29348478	0.074	0.196
1020	ENSDARG00000044601	rtn4a	reticulon 4a	2.38E-07	9.59E-12	-0.35673361	0.692	0.713
1021	ENSDARG00000039150	lgmn	legumain	2.88E-07	1.16E-11	-0.455601472	0.132	0.263
1022	ENSDARG00000093584	zgc:193505	zgc:193505	3.03E-07	1.22E-11	-1.435315881	0.085	0.207
1023	ENSDARG00000004296	ambp	alpha-1-microglobulin/bikunin precursor	4.02E-07	1.62E-11	-0.99157141	0.098	0.217
1024	ENSDARG00000056627	cxcl14	chemokine (C-X-C motif) ligand 14	4.48E-07	1.80E-11	-0.35806731	0.058	0.179
1025	ENSDARG00000026165	col11a1a	collagen, type XI, alpha 1a	4.69E-07	1.89E-11	-0.434280887	0.018	0.122
1026	ENSDARG00000045089	si:ch211-270n8.1	si:ch211-270n8.1	5.03E-07	2.02E-11	-1.118326589	0.098	0.218
1027	ENSDARG00000099200	zgc:123103	zgc:123103	5.04E-07	2.03E-11	-2.061613976	0.221	0.331
1028	ENSDARG00000053136	b2m	beta-2-microglobulin	5.08E-07	2.05E-11	-0.263797076	0.074	0.198
1029	ENSDARG00000042934	ctgfa	connective tissue growth factor a [Source:ZFIN;Acc:ZDB-GENE-030131-102]	5.09E-07	2.05E-11	-0.459077739	0.045	0.158
1030	ENSDARG00000103322	si:ch73-347e22.8	si:ch73-347e22.8	5.71E-07	2.30E-11	-0.279651428	0.013	0.114
1031	ENSDARG00000027063	arpc1b	actin related protein 2/3 complex, subunit 1B	6.11E-07	2.46E-11	-0.311603814	0.042	0.155
1032	ENSDARG00000026865	fam107b	family with sequence similarity 107 member B	6.59E-07	2.65E-11	-0.430419203	0.239	0.354
1033	ENSDARG00000037998	flot1b	flotillin 1b	7.22E-07	2.91E-11	-0.351930324	0.56	0.609
1034	ENSDARG00000006588	zgc:111983	zgc:111983	7.28E-07	2.93E-11	-1.5502945	0.085	0.206
1035	ENSDARG00000104359	anxa1c	annexin A1c	7.34E-07	2.96E-11	-1.271372438	0.078	0.197
1036	ENSDARG00000042613	crp3	C-reactive protein 3	7.92E-07	3.19E-11	-0.874648378	0.071	0.188
1037	ENSDARG00000020454	psmd8	proteasome 26S subunit, non-ATPase 8	8.11E-07	3.27E-11	-0.296017492	0.31	0.427
1038	ENSDARG00000092362	hsp70.2	heat shock cognate 70-kd protein, tandem duplicate 2	8.87E-07	3.57E-11	-0.887457322	0.29	0.416
1039	ENSDARG00000041155	morf4l1	mortality factor 4 like 1	9.18E-07	3.70E-11	-0.251738159	0.205	0.334
1040	ENSDARG00000076532	si:ch211-222l21.1	si:ch211-222l21.1	9.77E-07	3.93E-11	-0.789920764	0.754	0.713
1041	ENSDARG00000054916	eif4ebp3	eukaryotic translation initiation factor 4E binding protein 3	9.93E-07	4.00E-11	-0.395506727	0.154	0.282
1042	ENSDARG00000025348	igfbp5b	insulin-like growth factor binding protein 5b	1.01E-06	4.06E-11	-0.337525242	0.027	0.133
1043	ENSDARG00000071586	tgfbi	transforming growth factor, beta-induced	1.04E-06	4.17E-11	-0.307336723	0.016	0.116
1044	ENSDARG00000068820	h2afva	H2A histone family, member Va [Source:ZFIN;Acc:ZDB-GENE-020717-1]	1.10E-06	4.44E-11	-0.311773624	0.312	0.426
1045	ENSDARG00000043608	eif4ebp1	eukaryotic translation initiation factor 4E binding protein 1	1.17E-06	4.72E-11	-0.3057714	0.438	0.531
1046	ENSDARG00000089441	si:ch211-105c13.3	si:ch211-105c13.3	1.26E-06	5.06E-11	-0.956808902	0.297	0.394
1047	ENSDARG00000007098	itm2ba	integral membrane protein 2Ba	1.32E-06	5.34E-11	-0.368831232	0.522	0.579
1048	ENSDARG00000036840	krt15	keratin 15	1.36E-06	5.48E-11	-1.327003671	0.1	0.219
1049	ENSDARG00000020741	fga	fibrinogen alpha chain	1.53E-06	6.17E-11	-1.068444299	0.127	0.242
1050	ENSDARG00000006225	ddx39aa	DEAD (Asp-Glu-Ala-Asp) box polypeptide 39Aa	1.74E-06	7.02E-11	-0.281985502	0.435	0.515
1051	ENSDARG00000056656	tspan18a	tetraspanin 18a	1.85E-06	7.45E-11	-0.298110906	0.009	0.103
1052	ENSDARG00000004956	zmat2	zinc finger, matrin-type 2	1.93E-06	7.77E-11	-0.254633495	0.31	0.425
1053	ENSDARG00000103199	si:dkey-247k7.2	si:dkey-247k7.2	1.93E-06	7.79E-11	-1.30530132	0.078	0.194
1054	ENSDARG00000006497	rtn1a	reticulon 1a	1.98E-06	7.99E-11	-0.499133116	0.076	0.195
1055	ENSDARG00000041339	zgc:92380	zgc:92380	2.08E-06	8.36E-11	-0.585232212	0.067	0.181
1056	ENSDARG00000019362	ptbp1a	polypyrimidine tract binding protein 1a	2.08E-06	8.37E-11	-0.277567378	0.241	0.352
1057	ENSDARG00000052063	col4a5	collagen, type IV, alpha 5 (Alport syndrome)	2.18E-06	8.78E-11	-0.434696561	0.033	0.139
1058	ENSDARG00000099776	glula	glutamate-ammonia ligase (glutamine synthase) a	2.24E-06	9.00E-11	-0.310087196	0.009	0.103
1059	ENSDARG00000026845	rhoaa	ras homolog gene family, member Aa	2.40E-06	9.68E-11	-0.318835009	0.616	0.638
1060	ENSDARG00000070867	smx5	smx5	2.45E-06	9.87E-11	-0.256242945	0.469	0.554
1061	ENSDARG00000038695	elavl1a	ELAV like RNA binding protein 1a	2.68E-06	1.08E-10	-0.250528143	0.408	0.511
1062	ENSDARG00000068436	h3f3b.1	si:ch1073-429i10.3	2.88E-06	1.16E-10	-0.362265454	0.623	0.673
1063	ENSDARG00000044760	gnaia	guanine nucleotide binding protein (G protein), alpha inhibiting activity polypeptide a	2.93E-06	1.18E-10	-0.257629613	0.192	0.312
1064	ENSDARG00000055876	msmo1	methylsterol monooxygenase 1	3.03E-06	1.22E-10	-0.264748067	0.571	0.348
1065	ENSDARG00000068288	lamc2	laminin, gamma 2	3.13E-06	1.26E-10	-0.433769539	0.009	0.102
1066	ENSDARG00000026629	gmds	GDP-mannose 4,6-dehydratase	3.23E-06	1.30E-10	-0.32067548	0.136	0.257
1067	ENSDARG00000074572	zgc:56304	zgc:56304	3.71E-06	1.50E-10	-0.279210264	0.326	0.429
1068	ENSDARG00000090286	serpina1	serpin peptidase inhibitor, clade A (alpha-1 antiproteinase, antitrypsin), member 1	3.73E-06	1.50E-10	-1.657692208	0.163	0.275
1069	ENSDARG00000029003	eif1axa	eukaryotic translation initiation factor 1A X-linked a	3.93E-06	1.58E-10	-0.256394077	0.17	0.293
1070	ENSDARG00000105177	ilf3b	interleukin enhancer binding factor 3b	4.08E-06	1.64E-10	-0.280154318	0.375	0.477
1071	ENSDARG00000098108	dusp2	dual specificity phosphatase 2	4.12E-06	1.66E-10	-0.272526307	0.042	0.149
1072	ENSDARG00000042660	fam32a	family with sequence similarity 32 member A	4.42E-06	1.78E-10	-0.262917848	0.482	0.555
1073	ENSDARG00000042018	fhl2a	four and a half LIM domains 2a	4.47E-06	1.80E-10	-0.427273866	0.018	0.114
1074	ENSDARG00000062171	olfml3b	olfactomedin-like 3b	4.75E-06	1.91E-10	-0.250302638	0.018	0.113
1075	ENSDARG00000103594	npm3	nucleophosmin/nucleoplasmin, 3	4.76E-06	1.92E-10	-0.281749201	0.321	0.43
1076	ENSDARG00000076283	snrpd3l	small nuclear ribonucleoprotein D3 polypeptide, like	5.52E-06	2.22E-10	-0.259966692	0.232	0.353
1077	ENSDARG00000056498	crp2	C-reactive protein 2	5.59E-06	2.25E-10	-1.528989331	0.138	0.249
1078	ENSDARG00000035018	thy1	Thy-1 cell surface antigen	6.06E-06	2.44E-10	-0.420746999	0.016	0.109
1079	ENSDARG00000045359	elocb	elongin C paralog b	6.13E-06	2.47E-10	-0.26787811	0.551	0.607
1080	ENSDARG00000008305	hand2	heart and neural crest derivatives expressed 2	6.33E-06	2.55E-10	-0.28022803	0.013	0.106
1081	ENSDARG00000013655	tpd52l2b	tpd52 like 2b	7.38E-06	2.97E-10	-0.25088582	0.246	0.355
1082	ENSDARG00000091280	si:ch211-66k16.27	si:ch211-66k16.27	7.97E-06	3.21E-10	-0.275424034	0.217	0.332
1083	ENSDARG00000040534	epcam	epithelial cell adhesion molecule	8.18E-06	3.29E-10	-0.575200045	0.962	0.67
1084	ENSDARG00000041799	cx43	connexin 43	8.49E-06	3.42E-10	-0.289021867	0.013	0.105
1085	ENSDARG00000008363	mcl1b	MCL1 apoptosis regulator, BCL2 family member b	8.59E-06	3.46E-10	-0.397342267	0.685	0.707
1086	ENSDARG00000036876	zgc:153284	zgc:153284	8.72E-06	3.51E-10	-0.464681992	0.118	0.231
1087	ENSDARG00000019033	tmem59	transmembrane protein 59	9.22E-06	3.71E-10	-0.273437584	0.15	0.269
1088	ENSDARG00000014571	ctnnb1	catenin (cadherin-associated protein), beta 1	9.27E-06	3.73E-10	-0.319784587	0.562	0.612
1089	ENSDARG00000054616	cldni	claudin i	9.62E-06	3.87E-10	-1.847277778	0.185	0.298
1090	ENSDARG00000014907	htra1b	HtrA serine peptidase 1b	9.78E-06	3.94E-10	-0.250331466	0.013	0.104
1091	ENSDARG00000003151	skp1	S-phase kinase-associated protein 1	1.00E-05	4.04E-10	-0.250800054	0.683	0.748
1092	ENSDARG00000007241	mycb	MYC proto-oncogene, bHLH transcription factor b	1.11E-05	4.48E-10	-0.281352269	0.134	0.25
1093	ENSDARG00000015559	fstl1a	follistatin-like 1a	1.12E-05	4.50E-10	-0.253280581	0.013	0.104
1094	ENSDARG00000070019	taf15	TAF15 RNA polymerase II, TATA box binding protein (TBP)-associated factor	1.14E-05	4.59E-10	-0.251142439	0.306	0.422
1095	ENSDARG00000056438	her9	hairy-related 9	1.26E-05	5.07E-10	-0.327512849	0.071	0.18
1096	ENSDARG00000019601	col12a1b	collagen, type XII, alpha 1b	1.31E-05	5.26E-10	-0.309781534	0.031	0.129
1097	ENSDARG00000079589	si:dkeyp-73d8.6	si:dkeyp-73d8.6	1.33E-05	5.35E-10	-0.452807729	0.016	0.106
1098	ENSDARG00000093936	si:dkeyp-1h4.6	si:dkeyp-1h4.6	1.37E-05	5.52E-10	-0.769469455	0.018	0.11
1099	ENSDARG00000037281	fgg	fibrinogen gamma chain	1.56E-05	6.29E-10	-1.687311656	0.232	0.329
1100	ENSDARG00000015757	tmem50a	transmembrane protein 50A	1.58E-05	6.35E-10	-0.263187167	0.27	0.378
1101	ENSDARG00000003795	idh2	isocitrate dehydrogenase (NADP(+)) 2	1.59E-05	6.41E-10	-0.4412437	0.576	0.58
1102	ENSDARG00000040009	palld	palladin, cytoskeletal associated protein	1.82E-05	7.32E-10	-0.573209352	0.301	0.396
1103	ENSDARG00000053973	fetub	fetuin B	2.06E-05	8.31E-10	-1.745283539	0.306	0.388
1104	ENSDARG00000061436	col6a2	collagen, type VI, alpha 2	2.12E-05	8.54E-10	-0.39637524	0.031	0.127
1105	ENSDARG00000078757	si:ch211-212c13.8	si:ch211-212c13.8	2.51E-05	1.01E-09	-0.981043909	0.089	0.193
1106	ENSDARG00000012682	pfn2l	profilin 2 like	2.52E-05	1.01E-09	-0.39456382	0.714	0.703
1107	ENSDARG00000004261	tmed9	transmembrane p24 trafficking protein 9	2.61E-05	1.05E-09	-0.266026212	0.509	0.571
1108	ENSDARG00000030949	srprb	SRP receptor subunit beta	2.83E-05	1.14E-09	-0.28941111	0.33	0.426
1109	ENSDARG00000074749	abca12	ATP-binding cassette, sub-family A (ABC1), member 12	2.93E-05	1.18E-09	-0.36370929	0.045	0.145
1110	ENSDARG00000052061	col4a6	collagen, type IV, alpha 6	3.03E-05	1.22E-09	-0.389419855	0.036	0.132
1111	ENSDARG00000097959	si:dkey-248g15.3	si:dkey-248g15.3	3.13E-05	1.26E-09	-2.037833772	0.248	0.349
1112	ENSDARG00000068401	yap1	Yes-associated protein 1	3.22E-05	1.30E-09	-0.297384349	0.199	0.304
1113	ENSDARG00000008237	sars	seryl-tRNA synthetase [Source:ZFIN;Acc:ZDB-GENE-040831-1]	3.65E-05	1.47E-09	-0.255057241	0.359	0.453
1114	ENSDARG00000069192	zgc:163030	zgc:163030	3.73E-05	1.50E-09	-0.560965181	0.04	0.137
1115	ENSDARG00000070426	chac1	ChaC, cation transport regulator homolog 1 (E. coli)	4.10E-05	1.65E-09	-0.558619481	0.638	0.649
1116	ENSDARG00000014591	ilf2	interleukin enhancer binding factor 2	4.26E-05	1.72E-09	-0.2904092	0.583	0.625
1117	ENSDARG00000038123	myl9a	myosin, light chain 9a, regulatory	4.41E-05	1.78E-09	-0.843884563	0.056	0.157
1118	ENSDARG00000097157	si:ch211-207n23.2	si:ch211-207n23.2	4.43E-05	1.78E-09	-1.093612533	0.067	0.168
1119	ENSDARG00000056481	vat1	vesicle amine transport 1	5.04E-05	2.03E-09	-0.358700737	0.074	0.178
1120	ENSDARG00000059908	si:ch211-217k17.7	si:ch211-217k17.7	5.42E-05	2.18E-09	-0.312992857	0.299	0.399
1121	ENSDARG00000026801	stau2	staufen double-stranded RNA binding protein 2	5.57E-05	2.24E-09	-0.282423521	0.44	0.512
1122	ENSDARG00000036171	rnasel3	ribonuclease like 3	5.71E-05	2.30E-09	-0.377456968	0.056	0.155
1123	ENSDARG00000058557	il11b	interleukin 11b	5.84E-05	2.35E-09	-0.319110935	0.02	0.108
1124	ENSDARG00000076221	fthl28	ferritin, heavy polypeptide-like 28	6.07E-05	2.45E-09	-0.354038043	0.484	0.339
1125	ENSDARG00000018174	gnai2a	guanine nucleotide binding protein (G protein), alpha inhibiting activity polypeptide 2a	6.10E-05	2.46E-09	-0.304375607	0.493	0.534
1126	ENSDARG00000038288	cd151	CD151 molecule	6.30E-05	2.54E-09	-0.264777403	0.031	0.123
1127	ENSDARG00000099236	10-Sep	septin 10	6.45E-05	2.60E-09	-0.283215111	0.308	0.4
1128	ENSDARG00000044975	krt94	keratin 94	6.72E-05	2.71E-09	-1.06712319	0.103	0.21
1129	ENSDARG00000012694	c3a.1	complement component c3a, duplicate 1	8.24E-05	3.32E-09	-0.944218231	0.116	0.216
1130	ENSDARG00000020252	btbd10b	BTB (POZ) domain containing 10b	9.76E-05	3.93E-09	-0.251978875	0.29	0.388
1131	ENSDARG00000035890	fuca1.1	alpha-L-fucosidase 1, tandem duplicate 1	0.000108085	4.35E-09	-0.569278424	0.141	0.245
1132	ENSDARG00000043133	cldnf	claudin f	0.00014787	5.95E-09	-0.395627603	0.033	0.123
1133	ENSDARG00000036832	cyt1l	type I cytokeratin, enveloping layer, like	0.000170835	6.88E-09	-2.418494616	0.295	0.381
1134	ENSDARG00000011125	snrpb	small nuclear ribonucleoprotein polypeptides B and B1	0.000175663	7.07E-09	-0.318834528	0.766	0.746
1135	ENSDARG00000055439	adamtsl7	ADAMTS-like 7	0.000180112	7.25E-09	-0.296009082	0.02	0.103
1136	ENSDARG00000005840	got2b	glutamic-oxaloacetic transaminase 2b, mitochondrial	0.000181408	7.30E-09	-0.273233923	0.446	0.506
1137	ENSDARG00000095807	hp	haptoglobin	0.000203428	8.19E-09	-1.057106575	0.118	0.215
1138	ENSDARG00000016200	trib3	tribbles pseudokinase 3	0.000223273	8.99E-09	-0.272318479	0.344	0.448
1139	ENSDARG00000020239	lpin1	lipin 1	0.00022803	9.18E-09	-0.409125975	0.056	0.153
1140	ENSDARG00000091234	si:ch73-335l21.4	si:ch73-335l21.4	0.000252575	1.02E-08	-0.44518799	0.85	0.668
1141	ENSDARG00000056087	ecrg4a	ECRG4 augurin precursor a	0.000258283	1.04E-08	-0.661807619	0.022	0.105
1142	ENSDARG00000068257	kcne4	potassium voltage-gated channel, Isk-related family, member 4	0.00026001	1.05E-08	-0.63490233	0.027	0.112
1143	ENSDARG00000054823	id3	inhibitor of DNA binding 3	0.000296863	1.20E-08	-0.306677946	0.234	0.342
1144	ENSDARG00000024416	twistnb	TWIST neighbor	0.00030322	1.22E-08	-0.251306715	0.185	0.289
1145	ENSDARG00000046106	rab10	RAB10, member RAS oncogene family	0.000304206	1.22E-08	-0.274581859	0.446	0.506
1146	ENSDARG00000003429	hnrnpdl	heterogeneous nuclear ribonucleoprotein D-like	0.000317789	1.28E-08	-0.265086667	0.48	0.536
1147	ENSDARG00000029230	pnp4b	purine nucleoside phosphorylase 4b	0.000336739	1.36E-08	-0.473555673	0.453	0.264
1148	ENSDARG00000042667	klf2a	Kruppel-like factor 2a	0.000343424	1.38E-08	-0.26728504	0.031	0.118
1149	ENSDARG00000008969	fgb	fibrinogen beta chain	0.000354224	1.43E-08	-1.39196189	0.167	0.258
1150	ENSDARG00000043442	zgc:153665	zgc:153665	0.000368132	1.48E-08	-0.605223681	0.056	0.148
1151	ENSDARG00000036830	krt91	keratin 91	0.000409757	1.65E-08	-1.435396693	0.312	0.403
1152	ENSDARG00000077264	wdr43	WD repeat domain 43	0.000487658	1.96E-08	-0.251890876	0.228	0.329
1153	ENSDARG00000061081	arpp21	cAMP-regulated phosphoprotein, 21	0.000498611	2.01E-08	-0.253177412	0.031	0.116
1154	ENSDARG00000011648	snrpd1	small nuclear ribonucleoprotein D1 polypeptide	0.000588331	2.37E-08	-0.292056957	0.578	0.632
1155	ENSDARG00000021113	ptmaa	prothymosin alpha a	0.000827896	3.33E-08	-0.707601301	0.839	0.806
1156	ENSDARG00000011665	aldoaa	aldolase a, fructose-bisphosphate, a	0.000835919	3.37E-08	-0.675014257	0.868	0.8
1157	ENSDARG00000069422	nhp2	NHP2 ribonucleoprotein homolog (yeast)	0.00090259	3.63E-08	-0.276896528	0.299	0.397
1158	ENSDARG00000017860	rgs5b	regulator of G protein signaling 5b	0.000991276	3.99E-08	-0.501728951	0.047	0.135
1159	ENSDARG00000091656	lsm8	LSM8 homolog, U6 small nuclear RNA associated	0.00100864	4.06E-08	-0.28521459	0.35	0.443
1160	ENSDARG00000054271	cdkn1bb	cyclin-dependent kinase inhibitor 1Bb	0.001074868	4.33E-08	-0.300046807	0.415	0.484
1161	ENSDARG00000021975	ginm1	glycoprotein integral membrane 1	0.001235853	4.98E-08	-0.269962228	0.254	0.349
1162	ENSDARG00000045914	si:ch211-51e12.7	si:ch211-51e12.7	0.001291465	5.20E-08	-0.253412366	0.312	0.395
1163	ENSDARG00000099195	ier2a	immediate early response 2a	0.001350547	5.44E-08	-0.29583173	0.23	0.327
1164	ENSDARG00000034240	capza1a	capping actin protein of muscle Z-line subunit alpha 1a	0.001470207	5.92E-08	-0.335526537	0.571	0.57
1165	ENSDARG00000063911	mt-atp6		0.001537505	6.19E-08	0.28898238	1	0.986
1166	ENSDARG00000059259	pabpc4	poly(A) binding protein, cytoplasmic 4 (inducible form)	0.001600403	6.44E-08	-0.257236857	0.025	0.102
1167	ENSDARG00000020504	h3f3b.1	H3 histone, family 3A	0.001603245	6.46E-08	-0.50788949	0.792	0.765
1168	ENSDARG00000101082	eif3s6ip	eukaryotic translation initiation factor 3, subunit 6 interacting protein	0.001618033	6.52E-08	-0.251865593	0.562	0.615
1169	ENSDARG00000070959	si:ch211-288g17.3	si:ch211-288g17.3	0.002207502	8.89E-08	-0.322779572	0.237	0.343
1170	ENSDARG00000022129	rbm4.3	RNA binding motif protein 4.3	0.002333318	9.40E-08	-0.26368317	0.665	0.689
1171	ENSDARG00000006242	ptp4a1	protein tyrosine phosphatase 4A1	0.00254871	1.03E-07	-0.297207245	0.656	0.67
1172	ENSDARG00000055514	icn2	ictacalcin 2	0.002781771	1.12E-07	-2.538100217	0.364	0.422
1173	ENSDARG00000017441	mylz3	myosin, light polypeptide 3, skeletal muscle	0.002853965	1.15E-07	-1.532316097	0.06	0.147
1174	ENSDARG00000087093	si:ch211-157c3.4	si:ch211-157c3.4	0.002985376	1.20E-07	-0.722585704	0.065	0.149
1175	ENSDARG00000034677	scel	sciellin	0.003177444	1.28E-07	-0.493858092	0.092	0.179
1176	ENSDARG00000013475	cct4	chaperonin containing TCP1, subunit 4 (delta)	0.003269676	1.32E-07	-0.275472162	0.79	0.793
1177	ENSDARG00000057484	srsf2a	serine and arginine rich splicing factor 2a	0.003642056	1.47E-07	-0.288284552	0.533	0.558
1178	ENSDARG00000015653	tnip1	TNFAIP3 interacting protein 1	0.003790221	1.53E-07	-0.315785804	0.315	0.396
1179	ENSDARG00000007275	si:ch211-251b21.1	si:ch211-251b21.1	0.003913162	1.58E-07	-0.741087754	0.042	0.123
1180	ENSDARG00000019128	tpm4b	tropomyosin 4b	0.003961882	1.60E-07	-0.697487174	0.054	0.137
1181	ENSDARG00000030125	sox7	SRY-box transcription factor 7	0.00430553	1.73E-07	-0.276966034	0.036	0.114
1182	ENSDARG00000055874	cpe	carboxypeptidase E	0.005038085	2.03E-07	-0.280471261	0.036	0.114
1183	ENSDARG00000038635	magoh	mago homolog, exon junction complex subunit	0.006099645	2.46E-07	-0.283959307	0.44	0.495
1184	ENSDARG00000054942	lgals2a	lectin, galactoside-binding, soluble, 2a	0.006167803	2.48E-07	-0.679041034	0.054	0.135
1185	ENSDARG00000099667	snrpg	small nuclear ribonucleoprotein polypeptide G	0.006237976	2.51E-07	-0.337747671	0.734	0.724
1186	ENSDARG00000003695	vdac3	voltage-dependent anion channel 3	0.007799368	3.14E-07	-0.287271633	0.65	0.661
1187	ENSDARG00000052470	igfbp2a	insulin-like growth factor binding protein 2a	0.008367309	3.37E-07	-0.520828037	0.156	0.234
1188	ENSDARG00000019307	dusp5	dual specificity phosphatase 5	0.012025187	4.84E-07	-0.475120647	0.364	0.423
1189	ENSDARG00000074378	junba	JunB proto-oncogene, AP-1 transcription factor subunit a	0.020640609	8.31E-07	-0.330244395	0.835	0.804
1190	ENSDARG00000039830	gng5	guanine nucleotide binding protein (G protein), gamma 5	0.020940245	8.43E-07	-0.284022741	0.83	0.759
1191	ENSDARG00000009544	cldnb	claudin b	0.023058304	9.28E-07	-0.368620466	0.828	0.585
1192	ENSDARG00000013415	lmna	lamin A	0.024108628	9.71E-07	-0.292644113	0.243	0.326
1193	ENSDARG00000008735	atp6ap2	ATPase H+ transporting accessory protein 2	0.025269962	1.02E-06	-0.293980419	0.348	0.402
1194	ENSDARG00000025147	cd63	CD63 molecule	0.027572345	1.11E-06	-0.603817642	0.969	0.9
1195	ENSDARG00000010276	ptgs2b	prostaglandin-endoperoxide synthase 2b	0.030890947	1.24E-06	-0.410662527	0.156	0.244
1196	ENSDARG00000041875	ube2v1	ubiquitin-conjugating enzyme E2 variant 1	0.031662055	1.27E-06	-0.255315115	0.685	0.663
1197	ENSDARG00000056874	lygl1	lysozyme g-like 1	0.033721603	1.36E-06	-0.313204949	0.089	0.173
1198	ENSDARG00000099420	nme2b.2	NME/NM23 nucleoside diphosphate kinase 2b, tandem duplicate 2	0.037094523	1.49E-06	-0.807727874	0.04	0.111
1199	ENSDARG00000033738	zgc:153867	zgc:153867	0.038881394	1.57E-06	-0.352968764	0.938	0.894
1200	ENSDARG00000074425	si:busm1-57f23.1	si:busm1-57f23.1	0.041532608	1.67E-06	-0.653717472	0.366	0.424
1201	ENSDARG00000070780	rln3a	relaxin 3a	0.044664878	1.80E-06	-0.799750798	0.089	0.169
1202	ENSDARG00000042684	serpinc1	serpin peptidase inhibitor, clade C (antithrombin), member 1	0.048222745	1.94E-06	-0.761964003	0.121	0.194
1203	ENSDARG00000078674	hspb9	heat shock protein, alpha-crystallin-related, 9	0.050153703	2.02E-06	-0.561976844	0.042	0.113
1204	ENSDARG00000042824	nfe2l2a	nuclear factor, erythroid 2-like 2a	0.050637048	2.04E-06	-0.391947395	0.478	0.494
1205	ENSDARG00000023220	selenot2	selenoprotein T, 2	0.052461945	2.11E-06	-0.295710215	0.333	0.393
1206	ENSDARG00000055868	rsl1d1	ribosomal L1 domain containing 1	0.058847906	2.37E-06	-0.31329396	0.375	0.434
1207	ENSDARG00000099749	ube2d2l	ubiquitin-conjugating enzyme E2D 2 (UBC4/5 homolog, yeast), like	0.070880881	2.85E-06	-0.346993063	0.511	0.544
1208	ENSDARG00000037116	cxcl12a	chemokine (C-X-C motif) ligand 12a (stromal cell-derived factor 1)	0.082693686	3.33E-06	-0.408090204	0.038	0.106
1209	ENSDARG00000055120	ctsba	cathepsin Ba	0.087739378	3.53E-06	-0.398353979	0.502	0.535
1210	ENSDARG00000025757	tspan35	tetraspanin 35	0.101693304	4.09E-06	-0.315150068	0.047	0.116
1211	ENSDARG00000055036	itih3a	inter-alpha-trypsin inhibitor heavy chain 3a	0.12012509	4.84E-06	-0.268232989	0.087	0.161
1212	ENSDARG00000055723	hsp70l	heat shock cognate 70-kd protein, like	0.141623685	5.70E-06	-0.8604615	0.315	0.388
1213	ENSDARG00000063626	ddx21	DEAD (Asp-Glu-Ala-Asp) box helicase 21	0.185647007	7.48E-06	-0.308898515	0.638	0.65
1214	ENSDARG00000090444	ponzr1	plac8 onzin related protein 1	0.209265912	8.43E-06	-0.567977741	0.154	0.228
1215	ENSDARG00000007421	ftcd	formimidoyltransferase cyclodeaminase	0.209268298	8.43E-06	-0.303266251	0.112	0.184
1216	ENSDARG00000053990	hmgb2b	high mobility group box 2b	0.216226324	8.71E-06	-0.531011799	0.507	0.552
1217	ENSDARG00000101481	rbp5	retinol binding protein 1a, cellular	0.283691977	1.14E-05	-0.26623095	0.1	0.171
1218	ENSDARG00000103919	si:ch73-1a9.3	si:ch73-1a9.3	0.407073562	1.64E-05	-0.579531083	0.763	0.739
1219	ENSDARG00000042816	mmp9	matrix metallopeptidase 9	0.545962755	2.20E-05	-1.177767518	0.092	0.161
1220	ENSDARG00000031981	pcbd1	pterin-4 alpha-carbinolamine dehydratase/dimerization cofactor of hepatocyte nuclear factor 1 alpha	0.669087357	2.69E-05	-0.438163533	0.266	0.31
1221	ENSDARG00000087303	cebpd	CCAAT enhancer binding protein delta	0.839165401	3.38E-05	-0.435801206	0.493	0.515
1222	ENSDARG00000089382	zgc:158463	zgc:158463	1	0.073834879	0.495061553	0.734	0.663
1223	ENSDARG00000075666	tsc22d3	TSC22 domain family, member 3	1	0.039171849	-0.250197738	0.228	0.247
1224	ENSDARG00000027744	gadd45ba	growth arrest and DNA-damage-inducible, beta a	1	0.222924306	-0.25147131	0.58	0.544
1225	ENSDARG00000007795	cst3	cystatin C (amyloid angiopathy and cerebral hemorrhage)	1	0.078724041	-0.251618516	0.529	0.516
1226	ENSDARG00000068629	cd151l	CD151 antigen, like	1	4.55E-05	-0.254053609	0.357	0.397
1227	ENSDARG00000103720	zgc:162730	zgc:162730	1	0.344194901	-0.255195924	0.929	0.824
1228	ENSDARG00000097973	si:ch1073-190k2.1	si:ch1073-190k2.1	1	0.000758983	-0.255590465	0.268	0.179
1229	ENSDARG00000102748	CABZ01074745.1	deoxyuridine 5'-triphosphate nucleotidohydrolase-like [Source:NCBI gene;Acc:110438480]	1	0.000135546	-0.257252195	0.094	0.154
1230	ENSDARG00000003570	hsp90b1	heat shock protein 90, beta (grp94), member 1	1	0.538362115	-0.258312548	0.469	0.431
1231	ENSDARG00000092033	si:dkey-239h2.3	si:dkey-239h2.3	1	0.1407136	-0.263477277	0.246	0.253
1232	ENSDARG00000036558	col18a1a	collagen type XVIII alpha 1 chain a	1	0.150316609	-0.263579615	0.241	0.238
1233	ENSDARG00000009001	pdia6	protein disulfide isomerase family A, member 6	1	0.00385775	-0.263632423	0.328	0.352
1234	ENSDARG00000088590	pxna	paxillin a	1	0.029618181	-0.264199643	0.234	0.245
1235	ENSDARG00000043531	jun	Jun proto-oncogene, AP-1 transcription factor subunit	1	0.709799053	-0.265916023	0.926	0.829
1236	ENSDARG00000012450	vmp1	vacuole membrane protein 1	1	0.000912746	-0.266159083	0.315	0.355
1237	ENSDARG00000032765	net1	neuroepithelial cell transforming 1	1	0.420162152	-0.26768157	0.382	0.337
1238	ENSDARG00000017489	ifi45	interferon alpha inducible protein 45	1	0.245893439	-0.268913498	0.386	0.321
1239	ENSDARG00000016484	dkc1	dyskeratosis congenita 1, dyskerin	1	0.000139903	-0.272895455	0.321	0.365
1240	ENSDARG00000005423	pgam1a	phosphoglycerate mutase 1a	1	0.176121741	-0.274806109	0.904	0.75
1241	ENSDARG00000021811	calm3a	calmodulin 3a (phosphorylase kinase, delta)	1	0.101319988	-0.277333546	0.507	0.409
1242	ENSDARG00000070047	rgs4	regulator of G protein signaling 4	1	0.096999675	-0.28289176	0.085	0.105
1243	ENSDARG00000006603	csrp1a	cysteine and glycine-rich protein 1a	1	0.000109167	-0.288066214	0.275	0.326
1244	ENSDARG00000005481	nfkbiaa	nuclear factor of kappa light polypeptide gene enhancer in B-cells inhibitor, alpha a	1	0.057850022	-0.288941581	0.4	0.402
1245	ENSDARG00000021309	rhoca	ras homolog family member Ca	1	0.021158911	-0.294084987	0.679	0.624
1246	ENSDARG00000035852	cart3	cocaine- and amphetamine-regulated transcript 3	1	0.000116527	-0.298232164	0.06	0.118
1247	ENSDARG00000020298	btg2	B-cell translocation gene 2	1	0.003586081	-0.302142261	0.516	0.522
1248	ENSDARG00000045051	slc16a3	solute carrier family 16 member 3	1	0.163079027	-0.305062542	0.455	0.45
1249	ENSDARG00000055751	fosb	FBJ murine osteosarcoma viral oncogene homolog B	1	0.0013118	-0.306793898	0.167	0.225
1250	ENSDARG00000010572	slc25a25a	solute carrier family 25 member 25a	1	0.002101275	-0.314551398	0.288	0.333
1251	ENSDARG00000052705	pkp1b	plakophilin 1b	1	0.014908036	-0.322141817	0.154	0.186
1252	ENSDARG00000038666	igfbp1b	insulin-like growth factor binding protein 1b	1	0.840309467	-0.330351827	0.241	0.211
1253	ENSDARG00000101181	s100w	S100 calcium binding protein W	1	0.00231656	-0.337292364	0.141	0.184
1254	ENSDARG00000035858	cnn2	calponin 2	1	0.019432762	-0.339260481	0.694	0.624
1255	ENSDARG00000097102	si:ch73-281n10.2	si:ch73-281n10.2	1	0.000730391	-0.342721723	0.516	0.549
1256	ENSDARG00000089368	hopx	HOP homeobox	1	0.07906087	-0.347686641	0.397	0.378
1257	ENSDARG00000063572	perp	p53 apoptosis effector related to pmp22	1	0.036461192	-0.353416942	0.759	0.593
1258	ENSDARG00000029072	klf6a	Kruppel-like factor 6a	1	0.39004931	-0.354644781	0.815	0.731
1259	ENSDARG00000102883	sptbn1	spectrin, beta, non-erythrocytic 1	1	0.0466587	-0.357480807	0.335	0.319
1260	ENSDARG00000042708	tuba8l	tubulin, alpha 8 like	1	0.005009322	-0.357519911	0.746	0.692
1261	ENSDARG00000096849	si:dkey-16p21.8	si:dkey-16p21.8	1	0.01181746	-0.362035046	0.397	0.408
1262	ENSDARG00000045888	acat1	acetyl-CoA acetyltransferase 1	1	0.000106722	-0.366184448	0.237	0.287
1263	ENSDARG00000039605	mat1a	methionine adenosyltransferase I, alpha	1	0.078785049	-0.36860962	0.214	0.216
1264	ENSDARG00000018524	midn	midnolin	1	6.80E-05	-0.369259486	0.496	0.53
1265	ENSDARG00000020133	jdp2b	Jun dimerization protein 2b	1	0.098600496	-0.371723102	0.4	0.33
1266	ENSDARG00000074613	si:ch211-240l19.6	si:ch211-240l19.6	1	0.831510499	-0.382816297	0.112	0.104
1267	ENSDARG00000054058	h1fx	H1 histone family, member X [Source:ZFIN;Acc:ZDB-GENE-030131-1228]	1	0.583175641	-0.384096239	0.71	0.64
1268	ENSDARG00000054155	pcna	proliferating cell nuclear antigen	1	0.003645171	-0.384787331	0.234	0.273
1269	ENSDARG00000095796	si:dkey-87o1.2	si:dkey-87o1.2	1	0.576764224	-0.391962923	0.208	0.193
1270	ENSDARG00000021443	zfp36l1b	zinc finger protein 36, C3H type-like 1b	1	0.001034396	-0.392723548	0.598	0.583
1271	ENSDARG00000005913	tgm1l3	transglutaminase 1 like 3	1	0.40103333	-0.397661899	0.172	0.184
1272	ENSDARG00000042725	cebpb	CCAAT enhancer binding protein beta	1	0.00100311	-0.403658059	0.913	0.832
1273	ENSDARG00000021172	cyp2ad2	cytochrome P450, family 2, subfamily AD, polypeptide 2	1	0.004080172	-0.406425041	0.138	0.178
1274	ENSDARG00000028096	cldn23a	claudin 23a	1	0.015900892	-0.415466977	0.118	0.148
1275	ENSDARG00000101794	rpl26	ribosomal protein L26	1	0.005358041	-0.41814219	0.549	0.545
1276	ENSDARG00000043180	gpd1b	glycerol-3-phosphate dehydrogenase 1b	1	0.667986501	-0.427647511	0.263	0.23
1277	ENSDARG00000069476	spint2	serine peptidase inhibitor, Kunitz type, 2	1	0.195324878	-0.505788349	0.455	0.382
1278	ENSDARG00000029688	hsp70.1	heat shock cognate 70-kd protein, tandem duplicate 1	1	0.000162049	-0.519779549	0.185	0.244
1279	ENSDARG00000103019	gstp2	glutathione S-transferase pi 2	1	0.000102841	-0.568038522	0.219	0.14
1280	ENSDARG00000045141	aqp8a.1	aquaporin 8a, tandem duplicate 1	1	0.002310281	-0.578320463	0.192	0.13
1281	ENSDARG00000013856	amy2a	amylase alpha 2A	1	0.834311572	-0.603789162	0.185	0.172
1282	ENSDARG00000061383	serpinf2b	serpin peptidase inhibitor, clade F (alpha-2 antiplasmin, pigment epithelium derived factor), member 2b	1	0.183950151	-0.608709083	0.217	0.209
1283	ENSDARG00000003808	aqp3a	aquaporin 3a	1	0.083047445	-0.63465429	0.337	0.263
1284	ENSDARG00000102175	hamp	hepcidin antimicrobial peptide	1	0.004457042	-0.639646701	0.453	0.325
1285	ENSDARG00000045835	si:dkey-14d8.6	si:dkey-14d8.6	1	0.89963395	-0.645849543	0.194	0.181
1286	ENSDARG00000044566	fabp6	fatty acid binding protein 6, ileal (gastrotropin)	1	0.000912293	-0.654294735	0.359	0.27
1287	ENSDARG00000045442	cpb1	carboxypeptidase B1 (tissue)	1	0.944213894	-0.657030228	0.23	0.216
1288	ENSDARG00000021924	hsp70.3	heat shock cognate 70-kd protein, tandem duplicate 3	1	0.001401971	-0.67064242	0.473	0.503
1289	ENSDARG00000024746	hsp90aa1.2	heat shock protein 90, alpha (cytosolic), class A member 1, tandem duplicate 2	1	0.003065284	-0.700074892	0.328	0.359
1290	ENSDARG00000031683	fosab	v-fos FBJ murine osteosarcoma viral oncogene homolog Ab	1	0.001110562	-0.708075855	0.775	0.731
1291	ENSDARG00000052578	c6ast4	six-cysteine containing astacin protease 4	1	0.292651756	-0.727283584	0.214	0.221
1292	ENSDARG00000025254	s100a10b	S100 calcium binding protein A10b	1	0.558531097	-0.731341035	0.732	0.603
1293	ENSDARG00000019986	grhprb	glyoxylate reductase/hydroxypyruvate reductase b	1	0.033793094	-0.739109668	0.232	0.235
1294	ENSDARG00000060457	pmp22b	peripheral myelin protein 22b	1	5.76E-05	-0.748720847	0.391	0.407
1295	ENSDARG00000055046	ponzr5	plac8 onzin related protein 5	1	4.64E-05	-0.770207284	0.049	0.107
1296	ENSDARG00000039579	cfd	complement factor D (adipsin)	1	0.005982722	-0.813027461	0.17	0.208
1297	ENSDARG00000069503	cldnh	claudin h	1	0.031403396	-0.833354855	0.143	0.171
1298	ENSDARG00000014047	cldn7b	claudin 7b	1	0.008382502	-0.863265192	0.464	0.422
1299	ENSDARG00000012972	cfl1l	cofilin 1 (non-muscle), like	1	0.214476584	-0.882981378	0.75	0.528
1300	ENSDARG00000103687	sycn.2	syncollin, tandem duplicate 2	1	0.832459034	-0.936588412	0.281	0.268
1301	ENSDARG00000104721	si:dkey-203a12.9	si:dkey-203a12.9	1	0.989764095	-0.945378746	0.105	0.102
1302	ENSDARG00000041065	hspb1	heat shock protein, alpha-crystallin-related, 1	1	0.025188412	-1.016585291	0.279	0.289
1303	ENSDARG00000056744	ela2	elastase 2	1	0.798211522	-1.050879682	0.513	0.459
1304	ENSDARG00000087402	tpm1	tropomyosin 1 (alpha)	1	0.342036586	-1.095271131	0.326	0.294
1305	ENSDARG00000104682	tpm2	tropomyosin 2 (beta)	1	0.034221338	-1.115637172	0.199	0.223
1306	ENSDARG00000093124	scpp8	secretory calcium-binding phosphoprotein 8	1	0.002847215	-1.139806348	0.078	0.121
1307	ENSDARG00000060350	apoda.2	apolipoprotein Da, duplicate 2	1	0.785314657	-1.145368954	0.422	0.391
1308	ENSDARG00000007276	ela3l	elastase 3 like	1	0.467245574	-1.152692266	0.451	0.416
1309	ENSDARG00000016691	cd9b	CD9 molecule b	1	0.000262906	-1.23556118	0.531	0.459
1310	ENSDARG00000021339	cpa5	carboxypeptidase A5	1	0.709133217	-1.248397393	0.388	0.351
1311	ENSDARG00000102299	cxcl8b.1	chemokine (C-X-C motif) ligand 8b, duplicate 1	1	7.71E-05	-1.253190236	0.049	0.106
1312	ENSDARG00000093844	zgc:136461	zgc:136461	1	0.759304207	-1.282228284	0.498	0.446
1313	ENSDARG00000068457	tnnt3b	troponin T type 3b (skeletal, fast)	1	5.02E-05	-1.294384429	0.069	0.13
1314	ENSDARG00000017299	fabp11a	fatty acid binding protein 11a	1	0.002861878	-1.327768449	0.132	0.174
1315	ENSDARG00000012366	fbp2	fructose-1,6-bisphosphatase 2	1	0.205447641	-1.331337063	0.165	0.135
1316	ENSDARG00000088091	pfn1	profilin 1	1	0.001199841	-1.33247044	0.777	0.691
1317	ENSDARG00000039730	zgc:112160	zgc:112160	1	0.151276954	-1.341860626	0.516	0.432
1318	ENSDARG00000056765	ela2l	elastase 2 like	1	0.988127679	-1.348027675	0.493	0.447
1319	ENSDARG00000045408	tagln	transgelin	1	0.000141357	-1.353759272	0.196	0.256
1320	ENSDARG00000014196	myl1	myosin, light chain 1, alkali%3B skeletal, fast	1	0.026624673	-1.394226651	0.085	0.114
1321	ENSDARG00000079274	prss59.1	serine protease 59, tandem duplicate 1	1	0.447864044	-1.41177525	0.6	0.548
1322	ENSDARG00000068680	ctrl	chymotrypsin-like	1	0.010035559	-1.457378601	0.411	0.438
1323	ENSDARG00000070480	agr2	anterior gradient 2	1	0.264930916	-1.529252562	0.23	0.192
1324	ENSDARG00000076838	apom	apolipoprotein M	1	0.000332058	-1.601958631	0.248	0.282
1325	ENSDARG00000027088	ptgdsb.1	prostaglandin D2 synthase b, tandem duplicate 1	1	0.000106822	-1.60237971	0.241	0.299
1326	ENSDARG00000045180	acta2	actin alpha 2, smooth muscle	1	0.022263516	-1.617425336	0.199	0.224
1327	ENSDARG00000017314	CELA1 (1 of many)	zgc:92745 [Source:ZFIN;Acc:ZDB-GENE-040801-12]	1	0.014957753	-1.673781474	0.725	0.685
1328	ENSDARG00000012395	mmp13a	matrix metallopeptidase 13a	1	0.000103534	-1.694572438	0.174	0.238
1329	ENSDARG00000040799	sst1.1	somatostatin 1, tandem duplicate 1	1	0.743384275	-1.729403292	0.125	0.116
1330	ENSDARG00000073742	prss59.2	serine protease 59, tandem duplicate 2	1	0.04992935	-1.762515174	0.768	0.723
1331	ENSDARG00000042993	prss1	serine protease 1	1	0.271854686	-1.781584207	0.835	0.76
1332	ENSDARG00000090428	ctrb1	chymotrypsinogen B1	1	0.148779199	-1.787004846	0.815	0.75
1333	ENSDARG00000092170	apoc1	apolipoprotein C-I	1	0.092801809	-1.826247955	0.388	0.364
1334	ENSDARG00000033161	sst1.2	somatostatin 1, tandem duplicate 2	1	0.456508427	-1.851727947	0.121	0.105
1335	ENSDARG00000093628	s100a11	S100 calcium binding protein A11	1	0.523644178	-1.970984369	0.121	0.127
1336	ENSDARG00000079443	vipb	vasoactive intestinal peptide b	1	0.380281465	-2.03259816	0.158	0.138
1337	ENSDARG00000014190	sst2	somatostatin 2	1	0.128768389	-2.041975955	0.19	0.156
1338	ENSDARG00000040907	gcgb	glucagon b	1	0.283278065	-2.164606629	0.188	0.159
1339	ENSDARG00000053254	mylpfa	myosin light chain, phosphorylatable, fast skeletal muscle a	1	0.013664057	-2.187945207	0.25	0.273
1340	ENSDARG00000035350	ins	preproinsulin	1	0.02929295	-2.302498111	0.29	0.224
1341	ENSDARG00000099197	actc1b	actin alpha cardiac muscle 1b	1	0.000183181	-2.38950594	0.234	0.295
1342	ENSDARG00000091996	tcnbb	transcobalamin beta b	1	0.000292401	-2.391966655	0.297	0.337
1343	ENSDARG00000079296	gcga	glucagon a	1	0.05940593	-2.529438908	0.516	0.505
