# Supplementary material for: Cell-type-specific responses to the microbiota across all tissues of the larval zebrafish
Source: Cell Rep. Author manuscript; Available in PMC 2023 Oct 23. (PMC10423310; doi:10.1016/j.celrep.2023.112095)
Supplement: MMC9 [file NIHMS1880944-supplement-MMC9.zip › DataS3/Figure2_PanelC_GenesLists/cluster3.tsv]

	gene	ZFIN_name	full_name	p_val_adj	p_val	avg_logFC	pct.1	pct.2
1	ENSDARG00000099873	zgc:163083	zgc:163083	7.40E-253	2.98E-257	1.893523508	0.531	0.033
2	ENSDARG00000036194	pitx2	paired-like homeodomain 2	5.73E-176	2.31E-180	0.819359395	0.403	0.027
3	ENSDARG00000019365	krt99	keratin 99	2.58E-151	1.04E-155	1.089298525	0.303	0.015
4	ENSDARG00000070702	s100v2	S100 calcium binding protein V2	2.99E-137	1.20E-141	1.344901847	0.92	0.357
5	ENSDARG00000100223	gpa33a	glycoprotein A33 (transmembrane), paralog a	9.34E-132	3.76E-136	0.739923542	0.706	0.157
6	ENSDARG00000103019	gstp2	glutathione S-transferase pi 2	6.97E-130	2.81E-134	2.241495985	0.566	0.109
7	ENSDARG00000003808	aqp3a	aquaporin 3a	4.17E-122	1.68E-126	1.69921321	0.751	0.226
8	ENSDARG00000099672	capgb	capping protein (actin filament), gelsolin-like b	1.45E-118	5.82E-123	0.960111154	0.734	0.212
9	ENSDARG00000055046	ponzr5	plac8 onzin related protein 5	2.79E-115	1.13E-119	1.381129952	0.451	0.068
10	ENSDARG00000016691	cd9b	CD9 molecule b	2.04E-114	8.21E-119	1.046222444	0.96	0.421
11	ENSDARG00000009978	icn	ictacalcin	2.66E-114	1.07E-118	1.550397952	0.989	0.913
12	ENSDARG00000079011	col17a1b	collagen, type XVII, alpha 1b	4.59E-114	1.85E-118	0.383265398	0.246	0.014
13	ENSDARG00000032575	ywhaz	tyrosine 3-monooxygenase/tryptophan 5-monooxygenase activation protein, zeta polypeptide	3.41E-108	1.37E-112	1.316460977	0.951	0.706
14	ENSDARG00000044001	lgals3b	lectin, galactoside binding soluble 3b	1.77E-107	7.11E-112	1.017547317	0.92	0.527
15	ENSDARG00000030094	malb	mal, T cell differentiation protein b	8.13E-107	3.27E-111	1.466145033	0.369	0.046
16	ENSDARG00000012972	cfl1l	cofilin 1 (non-muscle), like	1.82E-104	7.31E-109	1.202349634	0.96	0.515
17	ENSDARG00000053569	sox3	SRY-box transcription factor 3	8.95E-100	3.60E-104	0.467394674	0.229	0.014
18	ENSDARG00000055715	capn8	calpain 8	5.21E-97	2.10E-101	0.571875838	0.269	0.024
19	ENSDARG00000068409	vgll4l	vestigial like 4 like	1.07E-92	4.32E-97	0.576173927	0.471	0.093
20	ENSDARG00000043242	si:dkey-222f2.1	si:dkey-222f2.1	2.88E-92	1.16E-96	0.498549518	0.177	0.007
21	ENSDARG00000068567	shha	sonic hedgehog signaling molecule a	5.82E-92	2.34E-96	0.681042409	0.394	0.066
22	ENSDARG00000003411	foxa2	forkhead box A2	1.22E-91	4.92E-96	0.356801535	0.283	0.029
23	ENSDARG00000057263	SERPINB8 (1 of many)	zgc:173729 [Source:ZFIN;Acc:ZDB-GENE-071004-64]	6.70E-91	2.70E-95	0.691601816	0.16	0.005
24	ENSDARG00000044356	tp63	tumor protein p63	1.05E-90	4.22E-95	0.618657353	0.451	0.082
25	ENSDARG00000040534	epcam	epithelial cell adhesion molecule	3.74E-89	1.50E-93	0.925877398	0.991	0.675
26	ENSDARG00000018757	klf5l	Kruppel-like factor 5 like	1.38E-87	5.54E-92	0.687934218	0.557	0.151
27	ENSDARG00000013057	hoxb5a	homeobox B5a	3.12E-87	1.26E-91	0.466385862	0.417	0.075
28	ENSDARG00000003216	anxa2a	annexin A2a	9.27E-85	3.73E-89	1.146199815	0.849	0.385
29	ENSDARG00000036382	ponzr6	plac8 onzin related protein 6	2.06E-84	8.31E-89	0.997432112	0.174	0.009
30	ENSDARG00000002509	zgc:153911	zgc:153911	2.91E-83	1.17E-87	0.977308454	0.563	0.161
31	ENSDARG00000100095	anxa1b	annexin A1b	1.09E-82	4.40E-87	1.105646891	0.34	0.053
32	ENSDARG00000015123	dnase1l4.1	deoxyribonuclease 1 like 4, tandem duplicate 1	1.20E-79	4.83E-84	0.791540996	0.489	0.116
33	ENSDARG00000068892	sostdc1a	sclerostin domain containing 1a	1.08E-76	4.35E-81	0.372522752	0.18	0.011
34	ENSDARG00000004539	ptgs2a	prostaglandin-endoperoxide synthase 2a	3.35E-76	1.35E-80	1.07956181	0.697	0.258
35	ENSDARG00000014047	cldn7b	claudin 7b	7.99E-76	3.22E-80	0.72506875	0.86	0.386
36	ENSDARG00000070427	s100v1	S100 calcium binding protein V1	5.39E-73	2.17E-77	0.78051579	0.763	0.308
37	ENSDARG00000090900	apnl	actinoporin-like protein	9.10E-71	3.67E-75	0.847292622	0.111	0.002
38	ENSDARG00000045262	gsnb	gelsolin b	1.09E-69	4.40E-74	0.414383557	0.4	0.085
39	ENSDARG00000098024	si:dkey-262k9.2	si:dkey-262k9.2	1.73E-69	6.96E-74	0.95146815	0.709	0.328
40	ENSDARG00000036830	krt91	keratin 91	2.61E-69	1.05E-73	0.904296217	0.791	0.356
41	ENSDARG00000054616	cldni	claudin i	9.46E-69	3.81E-73	1.33968515	0.646	0.252
42	ENSDARG00000055644	prss60.2	serine protease 60.2	1.62E-68	6.51E-73	1.011724231	0.183	0.015
43	ENSDARG00000043442	zgc:153665	zgc:153665	9.75E-68	3.93E-72	0.874280954	0.449	0.109
44	ENSDARG00000016470	anxa5b	annexin A5b	1.09E-67	4.39E-72	0.802521172	0.786	0.339
45	ENSDARG00000014796	wnt11r	wingless-type MMTV integration site family, member 11, related [Source:ZFIN;Acc:ZDB-GENE-980526-249]	3.68E-67	1.48E-71	0.527176043	0.334	0.06
46	ENSDARG00000104181	tmsb1	thymosin beta 1	4.51E-67	1.82E-71	0.862642164	0.971	0.699
47	ENSDARG00000099385	CT030188.1	si: ch211-223l2.4 [Source:NCBI gene;Acc:100002400]	7.32E-67	2.95E-71	0.648662787	0.529	0.162
48	ENSDARG00000034187	calm1b	calmodulin 1b	2.87E-65	1.16E-69	0.95424419	0.617	0.213
49	ENSDARG00000075468	vwa1	von Willebrand factor A domain containing 1	3.24E-65	1.30E-69	0.67359518	0.411	0.098
50	ENSDARG00000063572	perp	p53 apoptosis effector related to pmp22	3.53E-65	1.42E-69	0.752251188	0.92	0.582
51	ENSDARG00000059247	tmem54a	transmembrane protein 54a	2.45E-64	9.88E-69	0.509298143	0.531	0.161
52	ENSDARG00000009544	cldnb	claudin b	6.61E-64	2.66E-68	1.021541337	0.92	0.583
53	ENSDARG00000096888	serpinb1l4	serpin peptidase inhibitor, clade B (ovalbumin), member 1, like 4	2.39E-63	9.63E-68	1.912145511	0.234	0.031
54	ENSDARG00000089441	si:ch211-105c13.3	si:ch211-105c13.3	3.50E-63	1.41E-67	1.075239911	0.746	0.349
55	ENSDARG00000061764	ahnak	AHNAK nucleoprotein	4.84E-63	1.95E-67	0.78887883	0.837	0.435
56	ENSDARG00000041339	zgc:92380	zgc:92380	2.36E-62	9.51E-67	0.494140964	0.506	0.137
57	ENSDARG00000025254	s100a10b	S100 calcium binding protein A10b	6.65E-60	2.68E-64	1.126255661	0.894	0.591
58	ENSDARG00000017624	krt4	keratin 4	7.07E-60	2.85E-64	0.551834128	0.974	0.842
59	ENSDARG00000034211	capn2l	calpain 2, (m/II) large subunit, like	1.91E-59	7.69E-64	0.500317809	0.42	0.103
60	ENSDARG00000056499	ca6	carbonic anhydrase VI	8.53E-58	3.44E-62	0.406517635	0.349	0.073
61	ENSDARG00000069503	cldnh	claudin h	4.35E-57	1.75E-61	1.647604529	0.46	0.14
62	ENSDARG00000097746	si:rp71-77l1.1	si:rp71-77l1.1	7.64E-57	3.08E-61	0.679453237	0.509	0.153
63	ENSDARG00000011245	esrp1	epithelial splicing regulatory protein 1	2.55E-56	1.03E-60	0.377401123	0.374	0.093
64	ENSDARG00000040291	cadm4	cell adhesion molecule 4	8.77E-56	3.53E-60	0.281172639	0.246	0.038
65	ENSDARG00000040295	apoeb	apolipoprotein Eb	7.08E-55	2.85E-59	1.632042323	0.774	0.468
66	ENSDARG00000069888	cldna	claudin a	1.09E-54	4.40E-59	0.489919779	0.157	0.014
67	ENSDARG00000101181	s100w	S100 calcium binding protein W	2.20E-54	8.86E-59	0.553385623	0.494	0.15
68	ENSDARG00000001909	vill	villin-like	3.19E-54	1.28E-58	0.47717351	0.171	0.017
69	ENSDARG00000102415	scinla	scinderin like a	1.24E-53	5.01E-58	0.549422717	0.457	0.134
70	ENSDARG00000006112	myof	myoferlin	1.78E-53	7.15E-58	0.36907213	0.343	0.078
71	ENSDARG00000022615	si:ch211-241e1.3	si:ch211-241e1.3	3.10E-53	1.25E-57	0.477054157	0.389	0.095
72	ENSDARG00000074217	si:dkey-188i13.6	si:dkey-188i13.6	1.68E-51	6.76E-56	0.52487953	0.16	0.016
73	ENSDARG00000044975	krt94	keratin 94	5.81E-51	2.34E-55	1.65137882	0.486	0.171
74	ENSDARG00000051975	cd99	CD99 molecule	2.60E-50	1.05E-54	0.60977911	0.674	0.302
75	ENSDARG00000017320	f11r.1	F11 receptor, tandem duplicate 1	1.41E-49	5.66E-54	0.628740302	0.851	0.498
76	ENSDARG00000074466	gdpd3a	glycerophosphodiester phosphodiesterase domain containing 3a	2.54E-49	1.02E-53	0.277498502	0.249	0.044
77	ENSDARG00000004658	zgc:101810	zgc:101810	1.25E-48	5.03E-53	0.280897727	0.286	0.058
78	ENSDARG00000024740	gng13a	guanine nucleotide binding protein (G protein), gamma 13a	1.77E-48	7.12E-53	1.815805214	0.14	0.012
79	ENSDARG00000088116	gstm.3	glutathione S-transferase mu tandem duplicate 3	4.35E-48	1.75E-52	1.076153286	0.563	0.232
80	ENSDARG00000052387	pou2f3	POU class 2 homeobox 3	8.26E-48	3.33E-52	0.435560931	0.103	0.005
81	ENSDARG00000069100	aldh9a1a.1	aldehyde dehydrogenase 9 family, member A1a, tandem duplicate 1	8.28E-48	3.33E-52	-0.916110184	0.32	0.691
82	ENSDARG00000009196	anxa3a	annexin A3a	1.01E-47	4.07E-52	0.462011695	0.383	0.107
83	ENSDARG00000021113	ptmaa	prothymosin alpha a	4.91E-46	1.98E-50	0.73769305	0.929	0.799
84	ENSDARG00000045549	bik	BCL2 interacting killer	9.08E-46	3.66E-50	0.881697129	0.417	0.136
85	ENSDARG00000099014	fxyd1	FXYD domain containing ion transport regulator 1 (phospholemman)	1.14E-45	4.59E-50	0.608456969	0.857	0.589
86	ENSDARG00000005108	oclna	occludin a	5.26E-45	2.12E-49	0.530040568	0.631	0.275
87	ENSDARG00000025757	tspan35	tetraspanin 35	2.53E-44	1.02E-48	0.846066302	0.331	0.088
88	ENSDARG00000078552	grhl3	grainyhead-like transcription factor 3	2.97E-44	1.20E-48	0.282157704	0.206	0.033
89	ENSDARG00000103672	cirbpa	cold inducible RNA binding protein a	4.92E-44	1.98E-48	0.513774829	0.991	0.916
90	ENSDARG00000063295	myh9a	myosin, heavy chain 9a, non-muscle	2.41E-43	9.71E-48	0.469915648	0.466	0.164
91	ENSDARG00000074390	tmem176l.4	transmembrane protein 176l.4	4.33E-43	1.74E-47	0.757563425	0.491	0.173
92	ENSDARG00000102750	cdh1	cadherin 1, type 1, E-cadherin (epithelial)	5.91E-43	2.38E-47	0.484530281	0.791	0.438
93	ENSDARG00000039914	gapdhs	glyceraldehyde-3-phosphate dehydrogenase, spermatogenic	1.27E-42	5.09E-47	0.307557785	0.971	0.772
94	ENSDARG00000054122	tmem30b	transmembrane protein 30B	5.56E-42	2.24E-46	0.335708253	0.406	0.128
95	ENSDARG00000100582	si:ch211-195b11.3	si:ch211-195b11.3	1.46E-41	5.86E-46	0.527373899	0.769	0.459
96	ENSDARG00000033285	gsto2	glutathione S-transferase omega 2	1.64E-41	6.60E-46	0.414767802	0.774	0.421
97	ENSDARG00000070787	jupa	junction plakoglobin a	4.03E-41	1.62E-45	0.528760838	0.866	0.606
98	ENSDARG00000036876	zgc:153284	zgc:153284	7.10E-41	2.86E-45	0.579194768	0.511	0.192
99	ENSDARG00000070844	gamt	guanidinoacetate N-methyltransferase	7.63E-41	3.07E-45	-1.924998187	0.231	0.58
100	ENSDARG00000069946	itga6b	integrin, alpha 6b	3.95E-40	1.59E-44	0.419664523	0.311	0.079
101	ENSDARG00000069476	spint2	serine peptidase inhibitor, Kunitz type, 2	1.43E-39	5.76E-44	0.57015958	0.714	0.36
102	ENSDARG00000028507	itgb4	integrin, beta 4	1.80E-39	7.23E-44	0.619555366	0.414	0.144
103	ENSDARG00000052150	pbx4	pre-B-cell leukemia transcription factor 4	2.55E-39	1.03E-43	0.463375673	0.549	0.244
104	ENSDARG00000043457	gapdh	glyceraldehyde-3-phosphate dehydrogenase	1.10E-38	4.43E-43	-2.066314972	0.423	0.686
105	ENSDARG00000088247	si:ch1073-303k11.2	si:ch1073-303k11.2	4.19E-38	1.69E-42	0.386386972	0.26	0.058
106	ENSDARG00000042874	phlda2	pleckstrin homology-like domain, family A, member 2	6.30E-38	2.54E-42	0.710183298	0.86	0.593
107	ENSDARG00000093684	tmem238a	transmembrane protein 238a	1.54E-37	6.21E-42	0.334362652	0.414	0.143
108	ENSDARG00000059123	plcd1a	phospholipase C, delta 1a	4.31E-37	1.74E-41	0.350557323	0.263	0.064
109	ENSDARG00000104992	epgn	epithelial mitogen homolog (mouse)	5.16E-37	2.08E-41	0.454968943	0.229	0.046
110	ENSDARG00000039669	TSTA3 (1 of many)	zgc:100864 [Source:ZFIN;Acc:ZDB-GENE-040801-35]	2.14E-36	8.62E-41	0.254262376	0.277	0.069
111	ENSDARG00000042010	pklr	pyruvate kinase L/R	3.74E-36	1.50E-40	-1.151510558	0.063	0.424
112	ENSDARG00000068434	h3f3b.1		1.05E-35	4.21E-40	0.474659436	0.9	0.704
113	ENSDARG00000018404	krt18a.1	keratin 18a, tandem duplicate 1	3.26E-35	1.31E-39	0.734709234	0.946	0.776
114	ENSDARG00000101407	tgm1l4	transglutaminase 1 like 4	3.61E-35	1.45E-39	0.636210981	0.111	0.011
115	ENSDARG00000095796	si:dkey-87o1.2	si:dkey-87o1.2	4.99E-35	2.01E-39	0.493287893	0.451	0.17
116	ENSDARG00000068461	zgc:162939	zgc:162939 [Source:ZFIN;Acc:ZDB-GENE-070410-115]	5.51E-35	2.22E-39	0.378108109	0.391	0.135
117	ENSDARG00000021789	myoc	myocilin	8.98E-35	3.62E-39	0.345771501	0.143	0.019
118	ENSDARG00000087193	prrg2	proline rich Gla (G-carboxyglutamic acid) 2	1.26E-34	5.06E-39	0.37833321	0.443	0.174
119	ENSDARG00000042866	cx35.4	connexin 35.4	3.21E-34	1.29E-38	0.270190058	0.294	0.083
120	ENSDARG00000077217	zgc:162184	zgc:162184	4.99E-34	2.01E-38	0.282816758	0.22	0.048
121	ENSDARG00000023323	ywhaqb	tyrosine 3-monooxygenase/tryptophan 5-monooxygenase activation protein, theta polypeptide b	8.01E-34	3.23E-38	0.46567442	0.911	0.775
122	ENSDARG00000056725	hmgb3a	high mobility group box 3a	1.93E-32	7.76E-37	0.512661517	0.686	0.357
123	ENSDARG00000041051	mid1ip1a	MID1 interacting protein 1a	2.69E-32	1.08E-36	0.432264666	0.657	0.32
124	ENSDARG00000003695	vdac3	voltage-dependent anion channel 3	2.77E-32	1.11E-36	-0.55694523	0.36	0.688
125	ENSDARG00000024116	vamp8	vesicle-associated membrane protein 8 (endobrevin)	4.80E-32	1.93E-36	0.345897844	0.426	0.16
126	ENSDARG00000013351	cirbpb	cold inducible RNA binding protein b	5.82E-32	2.35E-36	0.391188199	0.994	0.969
127	ENSDARG00000045248	h3f3d	H3 histone, family 3D	1.44E-31	5.80E-36	0.40233402	1	0.946
128	ENSDARG00000052905	zgc:165423	zgc:165423	1.59E-31	6.40E-36	1.066167031	0.246	0.061
129	ENSDARG00000100844	cldn15lb	claudin 15-like b	1.93E-31	7.77E-36	-1.22128942	0.066	0.395
130	ENSDARG00000093549	selenop	selenoprotein P	2.30E-31	9.27E-36	-0.731318515	0.137	0.497
131	ENSDARG00000022309	dspa	desmoplakin a	7.54E-31	3.04E-35	0.577925795	0.68	0.388
132	ENSDARG00000087017	si:dkey-11k2.7	si:dkey-11k2.7	1.04E-30	4.19E-35	1.210248358	0.223	0.053
133	ENSDARG00000101074	glud1b	glutamate dehydrogenase 1b	1.32E-30	5.32E-35	-1.29543593	0.34	0.604
134	ENSDARG00000009488	gipc2	GIPC PDZ domain containing family, member 2	1.40E-30	5.64E-35	0.45696501	0.569	0.286
135	ENSDARG00000061259	sost	sclerostin	2.82E-30	1.14E-34	0.410599749	0.163	0.029
136	ENSDARG00000052856	khdrbs1a	KH domain containing, RNA binding, signal transduction associated 1a	4.02E-30	1.62E-34	0.421492212	0.963	0.851
137	ENSDARG00000042876	abracl	ABRA C-terminal like	8.84E-30	3.56E-34	0.451339097	0.854	0.578
138	ENSDARG00000104068	gstp1	glutathione S-transferase pi 1	8.96E-30	3.61E-34	0.791038047	0.917	0.752
139	ENSDARG00000099411	zgc:158343	zgc:158343	2.14E-29	8.61E-34	0.462541271	0.817	0.51
140	ENSDARG00000040747	tm4sf4	transmembrane 4 L six family member 4	3.03E-29	1.22E-33	-1.911943537	0.186	0.494
141	ENSDARG00000061634	aifm4	apoptosis inducing factor mitochondria associated 4	3.86E-29	1.55E-33	0.319607983	0.269	0.079
142	ENSDARG00000071014	s100u	S100 calcium binding protein U	1.53E-28	6.15E-33	0.511910692	0.697	0.397
143	ENSDARG00000001873	phgdh	phosphoglycerate dehydrogenase	1.55E-28	6.24E-33	0.330761968	0.346	0.12
144	ENSDARG00000035329	capns1a	calpain, small subunit 1 a	3.26E-28	1.31E-32	0.628820824	0.743	0.546
145	ENSDARG00000019302	mid1ip1b	MID1 interacting protein 1b	3.40E-28	1.37E-32	0.632813313	0.623	0.383
146	ENSDARG00000068288	lamc2	laminin, gamma 2	3.43E-28	1.38E-32	0.309543695	0.269	0.075
147	ENSDARG00000053684	aldob	aldolase b, fructose-bisphosphate	6.74E-28	2.71E-32	-1.627891901	0.617	0.751
148	ENSDARG00000040287	ywhabl	tyrosine 3-monooxygenase/tryptophan 5-monooxygenase activation protein, beta polypeptide like	7.25E-28	2.92E-32	0.357656184	0.943	0.795
149	ENSDARG00000013430	bhmt	betaine-homocysteine methyltransferase	9.23E-28	3.72E-32	-1.538975914	0.097	0.407
150	ENSDARG00000061173	st14a	suppression of tumorigenicity 14a	1.02E-27	4.09E-32	0.31045188	0.443	0.186
151	ENSDARG00000075718	rpz5	rapunzel 5	2.04E-27	8.21E-32	0.437891849	0.463	0.202
152	ENSDARG00000020364	fbp1b	fructose-1,6-bisphosphatase 1b	2.28E-27	9.18E-32	-1.033514088	0.054	0.357
153	ENSDARG00000041062	calb2a	calbindin 2a	2.36E-27	9.52E-32	1.697170809	0.149	0.027
154	ENSDARG00000012078	meis1b	Meis homeobox 1 b	8.45E-27	3.40E-31	0.312546378	0.394	0.156
155	ENSDARG00000042824	nfe2l2a	nuclear factor, erythroid 2-like 2a	1.08E-26	4.34E-31	0.494710246	0.723	0.471
156	ENSDARG00000100003	glulb	glutamate-ammonia ligase (glutamine synthase) b	1.19E-26	4.78E-31	0.388837271	0.669	0.374
157	ENSDARG00000068760	tnks1bp1	tankyrase 1 binding protein 1	1.46E-26	5.89E-31	0.580320783	0.589	0.338
158	ENSDARG00000052705	pkp1b	plakophilin 1b	1.69E-26	6.80E-31	0.485701793	0.403	0.162
159	ENSDARG00000028106	glrx	glutaredoxin (thioltransferase)	2.30E-26	9.25E-31	0.60589742	0.737	0.556
160	ENSDARG00000099175	hmgb1a	high mobility group box 1a	3.67E-26	1.48E-30	0.495752052	0.851	0.607
161	ENSDARG00000034240	capza1a	capping actin protein of muscle Z-line subunit alpha 1a	9.80E-26	3.94E-30	0.422562967	0.786	0.55
162	ENSDARG00000040076	pycard	PYD and CARD domain containing	1.12E-25	4.49E-30	0.317696637	0.454	0.201
163	ENSDARG00000002632	anxa11b	annexin A11b	1.43E-25	5.74E-30	0.416092303	0.817	0.598
164	ENSDARG00000013841	abl2	c-abl oncogene 2, non-receptor tyrosine kinase	1.60E-25	6.44E-30	0.503795371	0.283	0.094
165	ENSDARG00000101324	apoa1b	apolipoprotein A-Ib	1.86E-25	7.50E-30	-3.29400976	0.74	0.863
166	ENSDARG00000090190	bcam	basal cell adhesion molecule (Lutheran blood group)	3.13E-25	1.26E-29	0.545204234	0.411	0.176
167	ENSDARG00000035652	sat1a.1	spermidine/spermine N1-acetyltransferase 1a, duplicate 1	3.54E-25	1.43E-29	-0.586640951	0.837	0.901
168	ENSDARG00000030896	foxq1a	forkhead box Q1a	3.94E-25	1.59E-29	0.784038444	0.28	0.092
169	ENSDARG00000051861	pkp3a	plakophilin 3a	5.42E-25	2.18E-29	0.336399485	0.394	0.164
170	ENSDARG00000058538	alcamb	activated leukocyte cell adhesion molecule b	5.56E-25	2.24E-29	0.426968371	0.334	0.128
171	ENSDARG00000007836	ctsla	cathepsin La	6.59E-25	2.65E-29	-0.76026266	0.726	0.844
172	ENSDARG00000091656	lsm8	LSM8 homolog, U6 small nuclear RNA associated	6.82E-25	2.75E-29	0.381301582	0.666	0.411
173	ENSDARG00000008808	eml2	EMAP like 2	7.70E-25	3.10E-29	0.488355812	0.2	0.051
174	ENSDARG00000103785	sult2st2	sulfotransferase family 2, cytosolic sulfotransferase 2	1.05E-24	4.21E-29	-0.642523652	0.031	0.314
175	ENSDARG00000037998	flot1b	flotillin 1b	2.02E-24	8.14E-29	0.390764377	0.8	0.586
176	ENSDARG00000018637	sec61g	SEC61 translocon gamma subunit	3.31E-24	1.33E-28	-0.374605468	0.991	0.985
177	ENSDARG00000012194	scp2a	sterol carrier protein 2a	4.64E-24	1.87E-28	-1.024450985	0.103	0.381
178	ENSDARG00000089936	selenow2b	selenoprotein W, 2b	7.79E-24	3.14E-28	0.477497846	0.54	0.273
179	ENSDARG00000102555	si:dkey-33i11.9	si:dkey-33i11.9	8.78E-24	3.54E-28	-0.717372045	0.146	0.442
180	ENSDARG00000005185	cpn1	carboxypeptidase N, polypeptide 1	1.25E-23	5.02E-28	-0.578164828	0.023	0.298
181	ENSDARG00000099470	muc5.3	mucin 5.3	1.29E-23	5.20E-28	0.796672482	0.129	0.023
182	ENSDARG00000038153	lgals2b	lectin, galactoside-binding, soluble, 2b	1.69E-23	6.82E-28	-2.725670319	0.846	0.869
183	ENSDARG00000007960	hnrnpaba	heterogeneous nuclear ribonucleoprotein A/Ba	2.22E-23	8.92E-28	0.337294968	0.966	0.865
184	ENSDARG00000040190	qdpra	quinoid dihydropteridine reductase a	2.45E-23	9.86E-28	-0.547851129	0.034	0.312
185	ENSDARG00000096661	si:ch211-286b5.5	si:ch211-286b5.5	2.53E-23	1.02E-27	0.448295407	0.671	0.437
186	ENSDARG00000101199	rbp4	retinol binding protein 4, plasma	2.67E-23	1.07E-27	-2.153153584	0.32	0.571
187	ENSDARG00000100513	rps27l	ribosomal protein S27 like	2.79E-23	1.12E-27	-0.844871195	0.591	0.779
188	ENSDARG00000025350	prdx2	peroxiredoxin 2	7.55E-23	3.04E-27	-0.912813468	0.88	0.911
189	ENSDARG00000099572	hmgn2	high mobility group nucleosomal binding domain 2	9.07E-23	3.65E-27	0.616883204	0.86	0.672
190	ENSDARG00000037421	egr1	early growth response 1	1.03E-22	4.16E-27	0.524049822	0.511	0.28
191	ENSDARG00000033466	tagln2	transgelin 2	1.33E-22	5.36E-27	0.611859089	0.849	0.601
192	ENSDARG00000005754	ptprfb	protein tyrosine phosphatase receptor type Fb	1.79E-22	7.20E-27	0.313291567	0.554	0.32
193	ENSDARG00000079009	abca1b	ATP-binding cassette, sub-family A (ABC1), member 1B	1.89E-22	7.61E-27	0.265260263	0.269	0.09
194	ENSDARG00000105037	snrpf	small nuclear ribonucleoprotein polypeptide F	2.45E-22	9.87E-27	0.385361633	0.84	0.694
195	ENSDARG00000070434	rhov	ras homolog family member V	2.60E-22	1.05E-26	0.255021411	0.294	0.103
196	ENSDARG00000020944	ezra	ezrin a	3.00E-22	1.21E-26	-0.627491787	0.071	0.347
197	ENSDARG00000005104	limk2	LIM domain kinase 2	3.52E-22	1.42E-26	0.434961137	0.437	0.214
198	ENSDARG00000013804	capns1b	calpain, small subunit 1 b	5.28E-22	2.12E-26	0.410659809	0.834	0.647
199	ENSDARG00000068478	gpx4a	glutathione peroxidase 4a	7.03E-22	2.83E-26	-1.930657326	0.28	0.519
200	ENSDARG00000033009	h3f3c	H3 histone, family 3C	7.21E-22	2.90E-26	0.377605822	0.894	0.745
201	ENSDARG00000000796	nr4a1	nuclear receptor subfamily 4, group A, member 1	7.35E-22	2.96E-26	0.35665934	0.309	0.117
202	ENSDARG00000044914	suclg2	succinate-CoA ligase, GDP-forming, beta subunit	7.66E-22	3.09E-26	-0.608575768	0.134	0.404
203	ENSDARG00000103718	chmp5b	charged multivesicular body protein 5b	1.20E-21	4.82E-26	0.389131597	0.837	0.643
204	ENSDARG00000019260	dhrs9	dehydrogenase/reductase (SDR family) member 9	1.55E-21	6.23E-26	-0.433834992	0.023	0.281
205	ENSDARG00000058593	sri	sorcin	1.56E-21	6.27E-26	0.418785733	0.78	0.605
206	ENSDARG00000021242	mvp	major vault protein	1.80E-21	7.26E-26	0.506369884	0.829	0.681
207	ENSDARG00000042620	gstr	glutathione S-transferase rho	1.80E-21	7.26E-26	-0.798804085	0.317	0.547
208	ENSDARG00000075121	hbegfa	heparin-binding EGF-like growth factor a	1.84E-21	7.41E-26	0.467967924	0.8	0.598
209	ENSDARG00000031981	pcbd1	pterin-4 alpha-carbinolamine dehydratase/dimerization cofactor of hepatocyte nuclear factor 1 alpha	2.90E-21	1.17E-25	-0.614959828	0.066	0.328
210	ENSDARG00000095863	afp4	antifreeze protein type IV	3.35E-21	1.35E-25	-2.304305648	0.377	0.582
211	ENSDARG00000033175	snrpe	small nuclear ribonucleoprotein polypeptide E	4.50E-21	1.81E-25	0.364535568	0.854	0.676
212	ENSDARG00000097973	si:ch1073-190k2.1	si:ch1073-190k2.1	4.57E-21	1.84E-25	0.397931011	0.397	0.17
213	ENSDARG00000057882	arpc3	actin related protein 2/3 complex, subunit 3	4.58E-21	1.84E-25	0.39929079	0.903	0.762
214	ENSDARG00000024954	tmed4	transmembrane p24 trafficking protein 4	4.61E-21	1.86E-25	0.400734582	0.234	0.075
215	ENSDARG00000042428	gstt1a	glutathione S-transferase theta 1a	4.86E-21	1.96E-25	-0.813896706	0.14	0.402
216	ENSDARG00000009844	dusp23a	dual specificity phosphatase 23a	5.07E-21	2.04E-25	1.777947891	0.317	0.13
217	ENSDARG00000036481	tcn2	transcobalamin II	5.98E-21	2.41E-25	-0.454837527	0.029	0.285
218	ENSDARG00000068436	h3f3b.1	si:ch1073-429i10.3	6.90E-21	2.78E-25	0.40565511	0.786	0.657
219	ENSDARG00000089368	hopx	HOP homeobox	8.83E-21	3.56E-25	0.614935582	0.577	0.362
220	ENSDARG00000058328	lsm7	LSM7 homolog, U6 small nuclear RNA and mRNA degradation associated	9.19E-21	3.70E-25	0.343852938	0.763	0.541
221	ENSDARG00000029722	hmgb2a	high mobility group box 2a	1.04E-20	4.18E-25	0.443846181	0.923	0.769
222	ENSDARG00000099291	lsr	lipolysis stimulated lipoprotein receptor	1.15E-20	4.64E-25	0.333433024	0.474	0.246
223	ENSDARG00000000804	rassf6	Ras association domain family member 6	1.57E-20	6.32E-25	0.310754775	0.289	0.111
224	ENSDARG00000103057	zfhx3	zinc finger homeobox 3	1.79E-20	7.20E-25	0.312617014	0.44	0.215
225	ENSDARG00000090185	si:dkeyp-73b11.8	si:dkeyp-73b11.8	1.80E-20	7.27E-25	-1.39183264	0.086	0.341
226	ENSDARG00000011665	aldoaa	aldolase a, fructose-bisphosphate, a	2.17E-20	8.74E-25	0.414343846	0.934	0.796
227	ENSDARG00000014031	abcc2	ATP-binding cassette, sub-family C (CFTR/MRP), member 2	2.84E-20	1.15E-24	-0.414777518	0.017	0.266
228	ENSDARG00000040158	cdc42l	cell division cycle 42, like	3.36E-20	1.35E-24	0.359079891	0.857	0.642
229	ENSDARG00000099154	CABZ01032488.1	wu:fb14d09 [Source:NCBI gene;Acc:100536795]	3.58E-20	1.44E-24	-0.372155237	0.106	0.373
230	ENSDARG00000096712	si:dkey-193p11.2	si:dkey-193p11.2	3.63E-20	1.46E-24	0.617170517	0.223	0.068
231	ENSDARG00000021987	plecb	plectin b	4.11E-20	1.65E-24	0.520248197	0.597	0.386
232	ENSDARG00000013522	pck1	phosphoenolpyruvate carboxykinase 1 (soluble)	6.28E-20	2.53E-24	-1.328290472	0.111	0.364
233	ENSDARG00000019644	ldhba	lactate dehydrogenase Ba	9.69E-20	3.90E-24	0.306022853	0.794	0.582
234	ENSDARG00000093945	vma21	vacuolar ATPase assembly factor VMA21	1.00E-19	4.03E-24	0.301053482	0.626	0.405
235	ENSDARG00000092155	apoc2	apolipoprotein C-II	1.01E-19	4.07E-24	-1.64788813	0.154	0.395
236	ENSDARG00000069432	plscr3b	phospholipid scramblase 3b	1.12E-19	4.51E-24	0.278310646	0.526	0.275
237	ENSDARG00000054060	pof1b	POF1B actin binding protein	1.41E-19	5.68E-24	0.287999982	0.386	0.181
238	ENSDARG00000015662	pla2g12b	phospholipase A2, group XIIB	1.62E-19	6.51E-24	-0.531322054	0.031	0.275
239	ENSDARG00000028336	dhdhl	dihydrodiol dehydrogenase (dimeric), like	2.03E-19	8.17E-24	-0.472319788	0.137	0.4
240	ENSDARG00000086842	dap1b	death associated protein 1b	3.14E-19	1.26E-23	0.389206592	0.811	0.664
241	ENSDARG00000035859	angptl4	angiopoietin-like 4	4.72E-19	1.90E-23	0.466469737	0.789	0.593
242	ENSDARG00000101160	apoa4a	apolipoprotein A-IV a	5.11E-19	2.06E-23	-1.522412391	0.129	0.389
243	ENSDARG00000040440	snrpd2	small nuclear ribonucleoprotein D2 polypeptide	5.24E-19	2.11E-23	0.340511138	0.849	0.679
244	ENSDARG00000097102	si:ch73-281n10.2	si:ch73-281n10.2	5.64E-19	2.27E-23	0.584312381	0.731	0.527
245	ENSDARG00000056438	her9	hairy-related 9	7.12E-19	2.87E-23	0.380477024	0.349	0.151
246	ENSDARG00000078138	si:ch211-202h22.8	si:ch211-202h22.8	9.25E-19	3.73E-23	0.254658794	0.169	0.044
247	ENSDARG00000079497	tcima	transcriptional and immune response regulator a	1.30E-18	5.22E-23	0.374837917	0.731	0.489
248	ENSDARG00000006215	akr1b1	aldo-keto reductase family 1, member B1 (aldose reductase) [Source:ZFIN;Acc:ZDB-GENE-040625-7]	1.38E-18	5.55E-23	-0.394719068	0.023	0.26
249	ENSDARG00000010267	dpydb	dihydropyrimidine dehydrogenase b	1.43E-18	5.75E-23	-0.477144329	0.011	0.241
250	ENSDARG00000004830	flot2a	flotillin 2a	1.44E-18	5.82E-23	0.340918347	0.734	0.51
251	ENSDARG00000098724	rgrb	retinal G protein coupled receptor b	1.93E-18	7.78E-23	-0.327609842	0.046	0.292
252	ENSDARG00000089361	wu:fb59d01	wu:fb59d01	3.29E-18	1.32E-22	-1.085364228	0.077	0.321
253	ENSDARG00000099667	snrpg	small nuclear ribonucleoprotein polypeptide G	3.50E-18	1.41E-22	0.36089762	0.857	0.713
254	ENSDARG00000096533	rltgr	RAMP-like triterpene glycoside receptor	3.68E-18	1.48E-22	-0.311753135	0.003	0.226
255	ENSDARG00000068177	pak2a	p21 protein (Cdc42/Rac)-activated kinase 2a	3.83E-18	1.54E-22	0.359691443	0.409	0.203
256	ENSDARG00000019236	gsr	glutathione reductase	4.53E-18	1.82E-22	0.311823031	0.371	0.175
257	ENSDARG00000013976	anxa13	annexin A13	6.25E-18	2.52E-22	-0.632994854	0.1	0.349
258	ENSDARG00000018459	msrb2	methionine sulfoxide reductase B2	7.54E-18	3.04E-22	-0.338986024	0.017	0.245
259	ENSDARG00000074749	abca12	ATP-binding cassette, sub-family A (ABC1), member 12	7.93E-18	3.19E-22	0.286598325	0.306	0.118
260	ENSDARG00000069464	cox7a1	cytochrome c oxidase subunit 7A1	8.49E-18	3.42E-22	-0.416393129	0.066	0.31
261	ENSDARG00000060978	atp2a3	ATPase sarcoplasmic/endoplasmic reticulum Ca2+ transporting 3	9.50E-18	3.83E-22	0.347622547	0.229	0.079
262	ENSDARG00000023151	ucp1	uncoupling protein 1	1.03E-17	4.13E-22	-1.125692529	0.083	0.318
263	ENSDARG00000019362	ptbp1a	polypyrimidine tract binding protein 1a	1.06E-17	4.26E-22	0.296493082	0.549	0.32
264	ENSDARG00000041875	ube2v1	ubiquitin-conjugating enzyme E2 variant 1	1.30E-17	5.21E-22	0.31561481	0.803	0.652
265	ENSDARG00000014571	ctnnb1	catenin (cadherin-associated protein), beta 1	1.44E-17	5.79E-22	0.344856673	0.774	0.591
266	ENSDARG00000002986	gda	guanine deaminase	1.59E-17	6.40E-22	-0.60342741	0.026	0.255
267	ENSDARG00000015866	apoa2	apolipoprotein A-II	1.69E-17	6.81E-22	-3.382812034	0.9	0.946
268	ENSDARG00000068710	nid1a	nidogen 1a	1.82E-17	7.34E-22	-0.453227998	0.011	0.234
269	ENSDARG00000037790	pvalb8	parvalbumin 8	2.13E-17	8.59E-22	2.476936244	0.223	0.077
270	ENSDARG00000045306	slc51a	solute carrier family 51 alpha subunit	2.36E-17	9.52E-22	-0.402289382	0.009	0.228
271	ENSDARG00000102076	spink2.1	serine peptidase inhibitor, Kazal type 2, tandem duplicate 1	3.26E-17	1.31E-21	-0.482797458	0.08	0.324
272	ENSDARG00000096739	si:dkey-219e21.2	si:dkey-219e21.2	3.34E-17	1.35E-21	-0.459774799	0.046	0.281
273	ENSDARG00000096849	si:dkey-16p21.8	si:dkey-16p21.8	3.45E-17	1.39E-21	-0.794707455	0.189	0.427
274	ENSDARG00000040298	apoa4b.1	apolipoprotein A-IV b, tandem duplicate 1	3.57E-17	1.44E-21	-2.181616504	0.3	0.504
275	ENSDARG00000012076	apoa1a	apolipoprotein A-Ia	5.86E-17	2.36E-21	-1.815333215	0.277	0.495
276	ENSDARG00000033738	zgc:153867	zgc:153867	6.35E-17	2.56E-21	0.309704988	0.957	0.894
277	ENSDARG00000045352	cst14a.2	cystatin 14a, tandem duplicate 2	7.57E-17	3.05E-21	0.304273037	0.877	0.713
278	ENSDARG00000029230	pnp4b	purine nucleoside phosphorylase 4b	1.05E-16	4.23E-21	-1.084385547	0.077	0.304
279	ENSDARG00000017882	rdh1	retinol dehydrogenase 1	1.26E-16	5.09E-21	-0.274889019	0.006	0.218
280	ENSDARG00000036080	cd81a	CD81 molecule a	1.48E-16	5.98E-21	-0.876571406	0.34	0.573
281	ENSDARG00000055185	tm4sf5	transmembrane 4 L six family member 5	2.02E-16	8.14E-21	-0.266239195	0.011	0.225
282	ENSDARG00000023820	faxdc2	fatty acid hydroxylase domain containing 2	2.04E-16	8.21E-21	-0.499767255	0.049	0.274
283	ENSDARG00000070038	rbp2a	retinol binding protein 2a, cellular	2.23E-16	8.99E-21	-2.249851815	0.354	0.541
284	ENSDARG00000104108	slco1d1	solute carrier organic anion transporter family, member 1D1	2.57E-16	1.04E-20	-0.447162047	0.009	0.218
285	ENSDARG00000011521	upb1	ureidopropionase, beta	3.43E-16	1.38E-20	-0.344098431	0.014	0.226
286	ENSDARG00000087188	nfil3-6	nuclear factor, interleukin 3 regulated, member 6	3.95E-16	1.59E-20	-0.476877333	0.12	0.364
287	ENSDARG00000086740	phyh	phytanoyl-CoA 2-hydroxylase	4.80E-16	1.93E-20	-0.41322138	0.049	0.269
288	ENSDARG00000027984	gstz1	glutathione S-transferase zeta 1	5.19E-16	2.09E-20	-0.452709802	0.114	0.353
289	ENSDARG00000056803	ap1s1	adaptor related protein complex 1 subunit sigma 1	5.37E-16	2.16E-20	0.286810509	0.566	0.362
290	ENSDARG00000029905	phyhd1	phytanoyl-CoA dioxygenase domain containing 1	5.68E-16	2.29E-20	-0.333787075	0.014	0.226
291	ENSDARG00000008637	mttp	microsomal triglyceride transfer protein	5.69E-16	2.29E-20	-0.381275436	0.031	0.247
292	ENSDARG00000036162	hnrnpa0b	heterogeneous nuclear ribonucleoprotein A0b	6.71E-16	2.70E-20	0.351550684	0.834	0.674
293	ENSDARG00000027345	mpzl2b	myelin protein zero-like 2b	6.93E-16	2.79E-20	0.276102449	0.543	0.332
294	ENSDARG00000089362	grn1	granulin 1	8.03E-16	3.23E-20	-0.954806245	0.034	0.253
295	ENSDARG00000043587	srd5a2a	steroid-5-alpha-reductase, alpha polypeptide 2a	8.46E-16	3.41E-20	-0.280034951	0.006	0.21
296	ENSDARG00000074908	col6a1	collagen, type VI, alpha 1	1.15E-15	4.62E-20	-0.702602457	0.049	0.272
297	ENSDARG00000041078	chka	choline kinase alpha	1.15E-15	4.65E-20	-0.268173115	0.049	0.275
298	ENSDARG00000101766	ptmab	prothymosin alpha b	1.44E-15	5.80E-20	0.491373266	0.957	0.909
299	ENSDARG00000074425	si:busm1-57f23.1	si:busm1-57f23.1	1.50E-15	6.02E-20	0.377864814	0.62	0.399
300	ENSDARG00000074809	zgc:194392	zgc:194392	1.55E-15	6.24E-20	-0.265497653	0.017	0.226
301	ENSDARG00000018529	lipf	lipase, gastric	1.71E-15	6.90E-20	-0.296005391	0.069	0.298
302	ENSDARG00000104702	cat	catalase	1.76E-15	7.11E-20	-0.566558783	0.077	0.299
303	ENSDARG00000076532	si:ch211-222l21.1	si:ch211-222l21.1	2.47E-15	9.97E-20	0.414101686	0.863	0.704
304	ENSDARG00000015955	cldnc	claudin c	2.92E-15	1.18E-19	-0.999305177	0.169	0.4
305	ENSDARG00000098315	cyp1a	cytochrome P450, family 1, subfamily A	3.45E-15	1.39E-19	-0.592248671	0.011	0.212
306	ENSDARG00000074057	calm3b	calmodulin 3b (phosphorylase kinase, delta)	3.65E-15	1.47E-19	0.303483674	0.937	0.813
307	ENSDARG00000022767	apobb.1	apolipoprotein Bb, tandem duplicate 1	3.92E-15	1.58E-19	-1.557941721	0.166	0.373
308	ENSDARG00000038010	rac2	Rac family small GTPase 2	4.52E-15	1.82E-19	0.28799207	0.5	0.286
309	ENSDARG00000105187	gcshb	glycine cleavage system protein H (aminomethyl carrier), b	5.35E-15	2.15E-19	-0.418876123	0.051	0.265
310	ENSDARG00000054588	cox6a2	cytochrome c oxidase subunit 6A2	5.80E-15	2.34E-19	-0.338112104	0.034	0.248
311	ENSDARG00000009534	wls	Wnt ligand secretion mediator	6.12E-15	2.46E-19	0.262032317	0.46	0.247
312	ENSDARG00000059049	zgc:174904	zgc:174904	6.23E-15	2.51E-19	-1.785120013	0.103	0.318
313	ENSDARG00000076799	rnd3a	Rho family GTPase 3a	6.25E-15	2.52E-19	0.303399044	0.377	0.187
314	ENSDARG00000038439	fabp10a	fatty acid binding protein 10a, liver basic	6.26E-15	2.52E-19	-3.147265297	0.817	0.901
315	ENSDARG00000051939	pcxb	pyruvate carboxylase b	6.55E-15	2.64E-19	-0.310501506	0.003	0.197
316	ENSDARG00000042725	cebpb	CCAAT enhancer binding protein beta	6.79E-15	2.73E-19	0.38975531	0.914	0.834
317	ENSDARG00000057854	sap18	Sin3A-associated protein	7.55E-15	3.04E-19	0.274039743	0.706	0.535
318	ENSDARG00000007024	uox	urate oxidase	9.91E-15	3.99E-19	-1.304178223	0.04	0.246
319	ENSDARG00000009447	atp5mc3b	ATP synthase membrane subunit c locus 3b	1.08E-14	4.37E-19	-0.282723253	0.977	0.98
320	ENSDARG00000058128	msna	moesin a	1.11E-14	4.45E-19	-0.837063537	0.283	0.498
321	ENSDARG00000026369	dbi	diazepam binding inhibitor (GABA receptor modulator, acyl-CoA binding protein)	1.14E-14	4.59E-19	-0.555003923	0.711	0.804
322	ENSDARG00000052099	agxta	alanine--glyoxylate and serine--pyruvate aminotransferase a	1.16E-14	4.67E-19	-0.538204808	0.023	0.223
323	ENSDARG00000035882	rida	reactive intermediate imine deaminase A homolog	1.17E-14	4.71E-19	-0.479476205	0.1	0.317
324	ENSDARG00000015427	hdac1	histone deacetylase 1	1.34E-14	5.38E-19	0.343782026	0.697	0.513
325	ENSDARG00000022456	eno1a	enolase 1a, (alpha)	1.35E-14	5.42E-19	0.343586193	0.811	0.667
326	ENSDARG00000031317	ppdpfb	pancreatic progenitor cell differentiation and proliferation factor b	1.48E-14	5.94E-19	0.439173375	0.96	0.917
327	ENSDARG00000022372	kng1	kininogen 1	1.70E-14	6.83E-19	-0.73658645	0.04	0.242
328	ENSDARG00000099624	chmp1b	chromatin modifying protein 1B	1.89E-14	7.61E-19	0.267701616	0.786	0.59
329	ENSDARG00000038025	cbx7a	chromobox homolog 7a	2.06E-14	8.31E-19	-0.738452778	0.231	0.457
330	ENSDARG00000095157	zgc:163080	zgc:163080	3.14E-14	1.26E-18	-0.4668998	0.286	0.492
331	ENSDARG00000087697	lpl	lipoprotein lipase	3.50E-14	1.41E-18	-0.370236576	0.011	0.203
332	ENSDARG00000025595	agmo	alkylglycerol monooxygenase	4.44E-14	1.79E-18	-0.278000846	0.014	0.209
333	ENSDARG00000100719	uraha	urate (5-hydroxyiso-) hydrolase a	5.39E-14	2.17E-18	-0.605054175	0.014	0.205
334	ENSDARG00000103929	ildr1a	immunoglobulin-like domain containing receptor 1a	5.57E-14	2.24E-18	0.26541309	0.366	0.177
335	ENSDARG00000043180	gpd1b	glycerol-3-phosphate dehydrogenase 1b	6.03E-14	2.43E-18	-0.623419339	0.049	0.251
336	ENSDARG00000042533	gstm.1	glutathione S-transferase mu, tandem duplicate 1	6.70E-14	2.70E-18	-0.327665588	0.154	0.386
337	ENSDARG00000078859	g0s2	G0/G1 switch 2	7.62E-14	3.07E-18	-0.792890298	0.049	0.254
338	ENSDARG00000014591	ilf2	interleukin enhancer binding factor 2	7.85E-14	3.16E-18	0.297064039	0.746	0.608
339	ENSDARG00000061383	serpinf2b	serpin peptidase inhibitor, clade F (alpha-2 antiplasmin, pigment epithelium derived factor), member 2b	8.05E-14	3.24E-18	-0.799882294	0.031	0.226
340	ENSDARG00000019986	grhprb	glyoxylate reductase/hydroxypyruvate reductase b	9.90E-14	3.99E-18	-0.878238519	0.051	0.251
341	ENSDARG00000054063	arpc4	actin related protein 2/3 complex, subunit 4	1.13E-13	4.56E-18	0.273559583	0.649	0.45
342	ENSDARG00000011693	ttc36	tetratricopeptide repeat domain 36	1.13E-13	4.57E-18	-0.510420047	0.017	0.207
343	ENSDARG00000102175	hamp	hepcidin antimicrobial peptide	1.18E-13	4.74E-18	-1.43977544	0.149	0.357
344	ENSDARG00000045414	elovl2	ELOVL fatty acid elongase 2	1.26E-13	5.08E-18	-0.504321166	0.046	0.245
345	ENSDARG00000075045	cxcl18b	chemokine (C-X-C motif) ligand 18b	1.51E-13	6.08E-18	-1.635027613	0.131	0.355
346	ENSDARG00000022165	mgst1.2	microsomal glutathione S-transferase 1.2	1.87E-13	7.55E-18	-0.720678968	0.36	0.525
347	ENSDARG00000016081	cldn15la	claudin 15-like a	1.97E-13	7.95E-18	-1.301860071	0.103	0.305
348	ENSDARG00000089310	gc	GC vitamin D binding protein	2.03E-13	8.17E-18	-1.180283058	0.04	0.234
349	ENSDARG00000009779	mcl1a	MCL1 apoptosis regulator, BCL2 family member a	2.29E-13	9.20E-18	0.378920195	0.923	0.863
350	ENSDARG00000059035	porb	P450 (cytochrome) oxidoreductase b	2.61E-13	1.05E-17	-0.35375941	0.089	0.3
351	ENSDARG00000002344	tubb4b	tubulin, beta 4B class IVb	2.64E-13	1.06E-17	0.383528154	0.983	0.917
352	ENSDARG00000075989	arpc2	actin related protein 2/3 complex, subunit 2	2.81E-13	1.13E-17	0.265611607	0.831	0.69
353	ENSDARG00000020465	ewsr1b	EWS RNA-binding protein 1b	2.81E-13	1.13E-17	0.373444894	0.72	0.574
354	ENSDARG00000034600	tmem165	transmembrane protein 165	2.82E-13	1.14E-17	0.352495929	0.594	0.427
355	ENSDARG00000020504	h3f3b.1	H3 histone, family 3A	3.84E-13	1.55E-17	0.431857262	0.849	0.76
356	ENSDARG00000089626	ptges3b	prostaglandin E synthase 3b (cytosolic)	3.96E-13	1.60E-17	0.298350618	0.737	0.583
357	ENSDARG00000011125	snrpb	small nuclear ribonucleoprotein polypeptides B and B1	5.04E-13	2.03E-17	0.266887343	0.851	0.739
358	ENSDARG00000013095	gclc	glutamate-cysteine ligase, catalytic subunit	5.30E-13	2.13E-17	0.357792472	0.36	0.194
359	ENSDARG00000098108	dusp2	dual specificity phosphatase 2	5.47E-13	2.20E-17	0.392156885	0.28	0.124
360	ENSDARG00000043342	gpx3	glutathione peroxidase 3	7.44E-13	3.00E-17	-0.476241556	0.046	0.239
361	ENSDARG00000006225	ddx39aa	DEAD (Asp-Glu-Ala-Asp) box polypeptide 39Aa	7.55E-13	3.04E-17	0.328330109	0.654	0.492
362	ENSDARG00000016412	agt	angiotensinogen	8.10E-13	3.26E-17	-0.795128376	0.031	0.218
363	ENSDARG00000077004	aldh1l1	aldehyde dehydrogenase 1 family, member L1	8.66E-13	3.49E-17	-0.505978477	0.091	0.293
364	ENSDARG00000104028	si:dkey-74k8.3	si:dkey-74k8.3	8.79E-13	3.54E-17	-0.269816026	0.089	0.304
365	ENSDARG00000038666	igfbp1b	insulin-like growth factor binding protein 1b	8.80E-13	3.54E-17	-0.573559662	0.04	0.231
366	ENSDARG00000058005	hgd	homogentisate 1,2-dioxygenase	8.91E-13	3.59E-17	-0.445473417	0.02	0.205
367	ENSDARG00000012694	c3a.1	complement component c3a, duplicate 1	9.05E-13	3.64E-17	-0.988817509	0.034	0.221
368	ENSDARG00000005162	tpm3	tropomyosin 3	9.76E-13	3.93E-17	0.391303338	0.9	0.83
369	ENSDARG00000099117	si:dkey-33i11.4	si:dkey-33i11.4	1.10E-12	4.42E-17	1.659738813	0.129	0.035
370	ENSDARG00000089399	tmem176l.2	transmembrane protein 176l.2	1.22E-12	4.93E-17	-1.240921013	0.094	0.292
371	ENSDARG00000034293	hif1ab	hypoxia inducible factor 1 subunit alpha b	1.56E-12	6.27E-17	0.384720397	0.763	0.671
372	ENSDARG00000092035	si:ch211-156j16.1	si:ch211-156j16.1	1.56E-12	6.27E-17	-0.592513798	0.023	0.206
373	ENSDARG00000076386	epdl1	ependymin-like 1	1.85E-12	7.43E-17	-0.738287403	0.129	0.334
374	ENSDARG00000088581	f10	coagulation factor X	2.34E-12	9.42E-17	-0.257132416	0.014	0.192
375	ENSDARG00000028119	sumo3a	small ubiquitin like modifier 3a	2.87E-12	1.16E-16	0.289371172	0.737	0.562
376	ENSDARG00000051957	selenom	selenoprotein M	3.02E-12	1.22E-16	0.303305321	0.409	0.218
377	ENSDARG00000055036	itih3a	inter-alpha-trypsin inhibitor heavy chain 3a	3.02E-12	1.22E-16	-0.375485608	0	0.168
378	ENSDARG00000104818	si:ch211-93f2.1	si:ch211-93f2.1 [Source:ZFIN;Acc:ZDB-GENE-041014-96]	3.22E-12	1.30E-16	-0.379776716	0.074	0.276
379	ENSDARG00000097959	si:dkey-248g15.3	si:dkey-248g15.3	3.77E-12	1.52E-16	1.066839145	0.5	0.323
380	ENSDARG00000036041	f2	coagulation factor II (thrombin)	3.87E-12	1.56E-16	-0.68958183	0.017	0.192
381	ENSDARG00000061201	acsf2	acyl-CoA synthetase family member 2	4.88E-12	1.96E-16	-0.262380343	0.04	0.228
382	ENSDARG00000055278	cfb	complement factor B	5.84E-12	2.35E-16	-0.554193764	0.011	0.182
383	ENSDARG00000031495	seta	SET nuclear proto-oncogene a	5.92E-12	2.38E-16	0.307909546	0.726	0.571
384	ENSDARG00000015722	kctd5a	potassium channel tetramerization domain containing 5a	6.17E-12	2.48E-16	0.262961468	0.589	0.393
385	ENSDARG00000013721	g6pca.2	glucose-6-phosphatase a, catalytic subunit, tandem duplicate 2	6.29E-12	2.53E-16	-0.422540318	0.026	0.206
386	ENSDARG00000017772	mdh1aa	malate dehydrogenase 1Aa, NAD (soluble)	6.60E-12	2.66E-16	-0.865852785	0.503	0.629
387	ENSDARG00000053485	aldh6a1	aldehyde dehydrogenase 6 family, member A1	7.26E-12	2.92E-16	-0.622387366	0.391	0.555
388	ENSDARG00000020956	pck2	phosphoenolpyruvate carboxykinase 2 (mitochondrial)	7.76E-12	3.13E-16	-0.426012162	0.131	0.331
389	ENSDARG00000075800	calml4a	calmodulin-like 4a	7.97E-12	3.21E-16	-0.435643391	0.04	0.225
390	ENSDARG00000095273	cox8a	cytochrome c oxidase subunit 8A	8.42E-12	3.39E-16	0.315704013	0.946	0.91
391	ENSDARG00000018351	hpda	4-hydroxyphenylpyruvate dioxygenase a	8.76E-12	3.53E-16	-0.80577453	0.049	0.229
392	ENSDARG00000004296	ambp	alpha-1-microglobulin/bikunin precursor	9.71E-12	3.91E-16	-1.002948228	0.04	0.219
393	ENSDARG00000039605	mat1a	methionine adenosyltransferase I, alpha	9.86E-12	3.97E-16	-0.500846822	0.049	0.232
394	ENSDARG00000056026	tprg1	tumor protein p63 regulated 1	1.16E-11	4.67E-16	0.417023192	0.337	0.178
395	ENSDARG00000039117	tefa	TEF transcription factor, PAR bZIP family member a	1.20E-11	4.83E-16	0.33106051	0.38	0.214
396	ENSDARG00000069752	ckba	creatine kinase, brain a	1.20E-11	4.84E-16	-0.524243696	0.397	0.554
397	ENSDARG00000053831	vtnb	vitronectin b	1.26E-11	5.06E-16	-0.514367561	0.017	0.188
398	ENSDARG00000039830	gng5	guanine nucleotide binding protein (G protein), gamma 5	1.62E-11	6.54E-16	0.256553412	0.886	0.756
399	ENSDARG00000099425	CABZ01073265.1	complement factor I [Source:NCBI gene;Acc:557557]	1.63E-11	6.57E-16	-0.517074724	0.034	0.211
400	ENSDARG00000003429	hnrnpdl	heterogeneous nuclear ribonucleoprotein D-like	1.65E-11	6.66E-16	0.295457612	0.669	0.516
401	ENSDARG00000056314	a2ml	alpha-2-macroglobulin-like	1.77E-11	7.13E-16	-0.674869979	0.011	0.177
402	ENSDARG00000042684	serpinc1	serpin peptidase inhibitor, clade C (antithrombin), member 1	2.00E-11	8.07E-16	-0.83613404	0.029	0.2
403	ENSDARG00000078233	ctnnd1	catenin (cadherin-associated protein), delta 1	2.02E-11	8.15E-16	0.303894278	0.723	0.556
404	ENSDARG00000037873	cyp3c3	cytochrome P450, family 3, subfamily c, polypeptide 3	2.14E-11	8.60E-16	-0.499027969	0.069	0.258
405	ENSDARG00000101979	eps8l3a	EPS8-like 3a	2.18E-11	8.77E-16	-0.32644308	0.023	0.195
406	ENSDARG00000010946	cbsb	cystathionine beta-synthase b	3.39E-11	1.37E-15	0.327393874	0.46	0.294
407	ENSDARG00000036239	gatm	glycine amidinotransferase (L-arginine:glycine amidinotransferase)	3.54E-11	1.42E-15	-0.951893057	0.146	0.34
408	ENSDARG00000058371	krt5	keratin 5	4.40E-11	1.77E-15	0.35098193	0.503	0.273
409	ENSDARG00000014181	foxp1b	forkhead box P1b	4.66E-11	1.88E-15	0.253296998	0.306	0.151
410	ENSDARG00000043279	aqp12	aquaporin 12	4.77E-11	1.92E-15	-0.600006686	0.049	0.223
411	ENSDARG00000023111	plg	plasminogen	4.82E-11	1.94E-15	-0.722843169	0.023	0.189
412	ENSDARG00000021172	cyp2ad2	cytochrome P450, family 2, subfamily AD, polypeptide 2	5.04E-11	2.03E-15	-0.521034183	0.02	0.188
413	ENSDARG00000038199	cdab	cytidine deaminase b	5.11E-11	2.06E-15	-0.560456897	0.026	0.194
414	ENSDARG00000018478	agxtb	alanine--glyoxylate and serine--pyruvate aminotransferase b	5.23E-11	2.11E-15	-1.01777144	0.054	0.231
415	ENSDARG00000032098	c8g	complement component 8, gamma polypeptide	6.21E-11	2.50E-15	-0.358618592	0.014	0.177
416	ENSDARG00000078757	si:ch211-212c13.8	si:ch211-212c13.8	6.42E-11	2.59E-15	-1.020481843	0.029	0.196
417	ENSDARG00000078918	comtd1	catechol-O-methyltransferase domain containing 1	6.49E-11	2.61E-15	-0.345852684	0	0.155
418	ENSDARG00000054319	oxct1b	3-oxoacid CoA transferase 1b	6.50E-11	2.62E-15	-0.494302017	0.014	0.177
419	ENSDARG00000009640	psmb1	proteasome 20S subunit beta 1	7.54E-11	3.04E-15	0.257859334	0.794	0.675
420	ENSDARG00000098162	zgc:77748	zgc:77748	8.11E-11	3.26E-15	-0.37877359	0.017	0.181
421	ENSDARG00000104018	mtpn	myotrophin	8.44E-11	3.40E-15	0.301585044	0.709	0.556
422	ENSDARG00000010572	slc25a25a	solute carrier family 25 member 25a	8.52E-11	3.43E-15	-0.508741547	0.149	0.345
423	ENSDARG00000018966	cyb5r1	cytochrome b5 reductase 1	8.74E-11	3.52E-15	0.347761471	0.463	0.299
424	ENSDARG00000092170	apoc1	apolipoprotein C-I	1.10E-10	4.42E-15	-2.131105287	0.194	0.383
425	ENSDARG00000005112	cdh17	cadherin 17, LI cadherin (liver-intestine)	1.16E-10	4.69E-15	-0.369711348	0.023	0.188
426	ENSDARG00000102456	cfhl4	complement factor H like 4	1.23E-10	4.97E-15	-0.654255072	0.029	0.193
427	ENSDARG00000095807	hp	haptoglobin	1.25E-10	5.03E-15	-1.106396217	0.049	0.219
428	ENSDARG00000055064	prdx5	peroxiredoxin 5	1.31E-10	5.28E-15	0.306867957	0.666	0.519
429	ENSDARG00000044751	ddt	D-dopachrome tautomerase	1.39E-10	5.61E-15	-0.429860997	0.311	0.495
430	ENSDARG00000053484	syne2b	spectrin repeat containing, nuclear envelope 2b	1.42E-10	5.73E-15	0.257037586	0.183	0.072
431	ENSDARG00000053973	fetub	fetuin B	1.52E-10	6.12E-15	-1.758098212	0.206	0.395
432	ENSDARG00000016733	psat1	phosphoserine aminotransferase 1	1.61E-10	6.50E-15	0.260970571	0.34	0.181
433	ENSDARG00000024160	hao1	hydroxyacid oxidase (glycolate oxidase) 1	1.90E-10	7.63E-15	-0.61681309	0.037	0.203
434	ENSDARG00000051912	hbxb	hemopexin b [Source:ZFIN;Acc:ZDB-GENE-060929-800]	1.94E-10	7.81E-15	-0.372701546	0.006	0.159
435	ENSDARG00000093584	zgc:193505	zgc:193505	1.95E-10	7.85E-15	-0.463774013	0.369	0.177
436	ENSDARG00000040781	sult3st4	sulfotransferase family 3, cytosolic sulfotransferase 4	1.98E-10	7.96E-15	-0.31395174	0.009	0.165
437	ENSDARG00000041065	hspb1	heat shock protein, alpha-crystallin-related, 1	2.21E-10	8.90E-15	-1.161870632	0.117	0.304
438	ENSDARG00000055129	pim3	Pim-3 proto-oncogene, serine/threonine kinase	2.25E-10	9.06E-15	0.359064476	0.417	0.25
439	ENSDARG00000077069	srgn	serglycin	2.32E-10	9.33E-15	-0.845292119	0.103	0.287
440	ENSDARG00000005913	tgm1l3	transglutaminase 1 like 3	2.36E-10	9.48E-15	1.65621614	0.314	0.171
441	ENSDARG00000091801	serpinb14	serpin peptidase inhibitor, clade B (ovalbumin), member 14	2.45E-10	9.86E-15	0.353428187	0.369	0.213
442	ENSDARG00000007421	ftcd	formimidoyltransferase cyclodeaminase	2.52E-10	1.02E-14	-0.360790094	0.026	0.19
443	ENSDARG00000030479	hmgb1b	high mobility group box 1b	2.94E-10	1.18E-14	0.288920629	0.586	0.394
444	ENSDARG00000002401	gale	UDP-galactose-4-epimerase	2.99E-10	1.20E-14	0.256739708	0.397	0.229
445	ENSDARG00000100442	cfh	complement factor H	3.05E-10	1.23E-14	-0.522102489	0.014	0.17
446	ENSDARG00000017084	bud31	BUD31 homolog	3.39E-10	1.37E-14	0.254193417	0.68	0.527
447	ENSDARG00000021208	serpind1	serpin peptidase inhibitor, clade D (heparin cofactor), member 1	3.54E-10	1.43E-14	-0.280196703	0.003	0.152
448	ENSDARG00000019541	gpt2l	glutamic pyruvate transaminase (alanine aminotransferase) 2, like	3.62E-10	1.46E-14	-0.278290976	0.066	0.245
449	ENSDARG00000105528	si:dkey-86l18.10	si:dkey-86l18.10	3.92E-10	1.58E-14	-0.449092826	0.011	0.165
450	ENSDARG00000104329	si:ch73-281k2.5	si:ch73-281k2.5	4.33E-10	1.74E-14	-0.377516795	0.011	0.165
451	ENSDARG00000067851	lcn15	lipocalin 15	4.35E-10	1.75E-14	-0.320797267	0.017	0.174
452	ENSDARG00000059177	tax1bp3	Tax1 (human T-cell leukemia virus type I) binding protein 3	4.59E-10	1.85E-14	0.400625941	0.651	0.498
453	ENSDARG00000100742	reep5	receptor accessory protein 5	4.63E-10	1.87E-14	0.282100272	0.763	0.655
454	ENSDARG00000076223	SERP1	zgc:92744	4.69E-10	1.89E-14	-0.399616691	0.737	0.811
455	ENSDARG00000103034	CABZ01068499.1	cysteine-rich venom protein natrin-1-like [Source:NCBI gene;Acc:100536500]	6.26E-10	2.52E-14	1.823646596	0.166	0.061
456	ENSDARG00000062326	hmgn7	high mobility group nucleosomal binding domain 7	6.44E-10	2.59E-14	0.3601592	0.794	0.7
457	ENSDARG00000025615	prr15la	proline rich 15 like a	7.23E-10	2.91E-14	0.740417492	0.151	0.054
458	ENSDARG00000042780	apoba	apolipoprotein Ba	7.69E-10	3.10E-14	-0.440650938	0.014	0.166
459	ENSDARG00000076290	calr	calreticulin	8.24E-10	3.32E-14	-0.327285897	0.186	0.389
460	ENSDARG00000040466	vil1	villin 1	1.04E-09	4.18E-14	-0.942067594	0.049	0.212
461	ENSDARG00000056498	crp2	C-reactive protein 2	1.10E-09	4.41E-14	-1.528759582	0.08	0.251
462	ENSDARG00000080020	il13ra1	interleukin 13 receptor, alpha 1	1.31E-09	5.27E-14	-0.262121486	0.126	0.32
463	ENSDARG00000091061	slc38a3b	solute carrier family 38 member 3b	1.37E-09	5.53E-14	-0.430153943	0.049	0.212
464	ENSDARG00000090943	CABZ01033205.1	uncharacterized LOC100002960 [Source:NCBI gene;Acc:100002960]	1.40E-09	5.62E-14	-0.289675244	0.014	0.165
465	ENSDARG00000076448	serpinf2a	serpin peptidase inhibitor, clade F (alpha-2 antiplasmin, pigment epithelium derived factor), member 2a	1.46E-09	5.87E-14	-0.399033444	0.014	0.163
466	ENSDARG00000075261	timp2b	TIMP metallopeptidase inhibitor 2b	1.52E-09	6.13E-14	-0.729815108	0.129	0.31
467	ENSDARG00000055705	f5	coagulation factor V	1.53E-09	6.14E-14	-0.412383807	0.026	0.18
468	ENSDARG00000100406	zgc:112265	zgc:112265	1.71E-09	6.88E-14	-1.391894764	0.06	0.222
469	ENSDARG00000052207	c3a.3	complement component c3a, duplicate 3	1.79E-09	7.21E-14	-0.428307602	0.014	0.162
470	ENSDARG00000070057	si:dkey-69o16.5	si:dkey-69o16.5	1.94E-09	7.81E-14	-0.441668796	0.017	0.168
471	ENSDARG00000079647	muc13b	mucin 13b, cell surface associated	2.10E-09	8.46E-14	-0.494705401	0.02	0.17
472	ENSDARG00000076283	snrpd3l	small nuclear ribonucleoprotein D3 polypeptide, like	2.25E-09	9.08E-14	0.251260639	0.489	0.326
473	ENSDARG00000056831	gng2	guanine nucleotide binding protein (G protein), gamma 2	2.81E-09	1.13E-13	-0.3552201	0.031	0.19
474	ENSDARG00000008969	fgb	fibrinogen beta chain	2.83E-09	1.14E-13	-1.427143486	0.094	0.263
475	ENSDARG00000037281	fgg	fibrinogen gamma chain	3.36E-09	1.35E-13	-1.695353063	0.16	0.334
476	ENSDARG00000012388	cox4i1l	cytochrome c oxidase subunit 4I1, like	3.36E-09	1.35E-13	0.362668278	0.357	0.201
477	ENSDARG00000090850	serpina1l	serine (or cysteine) proteinase inhibitor, clade A (alpha-1 antiproteinase, antitrypsin), member 1, like	3.76E-09	1.51E-13	-1.707789335	0.109	0.276
478	ENSDARG00000069293	ahsg2	alpha-2-HS-glycoprotein 2	3.86E-09	1.56E-13	-0.305342545	0.006	0.147
479	ENSDARG00000021004	c5	complement component 5	4.08E-09	1.64E-13	-0.261326164	0.011	0.156
480	ENSDARG00000079388	agrn	agrin	4.68E-09	1.88E-13	0.318488986	0.357	0.212
481	ENSDARG00000076858	TCIM (1 of many)	transcriptional and immune response regulator b [Source:NCBI gene;Acc:558746]	4.93E-09	1.98E-13	-0.471492993	0.089	0.265
482	ENSDARG00000002197	pygl	phosphorylase, glycogen, liver	5.00E-09	2.01E-13	-0.342413097	0.017	0.163
483	ENSDARG00000076838	apom	apolipoprotein M	5.06E-09	2.04E-13	-1.683703797	0.123	0.292
484	ENSDARG00000009040	si:ch73-141c7.1	si:ch73-141c7.1	5.49E-09	2.21E-13	-0.403365831	0.111	0.288
485	ENSDARG00000053446	sub1a	SUB1 regulator of transcription a	5.54E-09	2.23E-13	0.263648737	0.691	0.522
486	ENSDARG00000099200	zgc:123103	zgc:123103	5.89E-09	2.37E-13	-2.054064445	0.16	0.334
487	ENSDARG00000026629	gmds	GDP-mannose 4,6-dehydratase	6.22E-09	2.51E-13	0.313303108	0.389	0.231
488	ENSDARG00000003523	itln3	intelectin 3	6.46E-09	2.60E-13	-0.350987111	0.014	0.157
489	ENSDARG00000090286	serpina1	serpin peptidase inhibitor, clade A (alpha-1 antiproteinase, antitrypsin), member 1	6.73E-09	2.71E-13	-1.710264857	0.111	0.277
490	ENSDARG00000042613	crp3	C-reactive protein 3	7.82E-09	3.15E-13	-0.895000815	0.037	0.188
491	ENSDARG00000031164	tuba8l2	tubulin, alpha 8 like 2	8.40E-09	3.38E-13	0.30134805	0.649	0.503
492	ENSDARG00000036171	rnasel3	ribonuclease like 3	8.69E-09	3.50E-13	-0.403585252	0.014	0.157
493	ENSDARG00000019492	shbg	sex hormone-binding globulin	9.00E-09	3.62E-13	-0.342613432	0.017	0.161
494	ENSDARG00000052470	igfbp2a	insulin-like growth factor binding protein 2a	1.01E-08	4.07E-13	-0.521022142	0.077	0.239
495	ENSDARG00000000069	dap	death-associated protein	1.04E-08	4.20E-13	-0.570679539	0.403	0.523
496	ENSDARG00000070078	abcb11b	ATP-binding cassette, sub-family B (MDR/TAP), member 11b	1.15E-08	4.64E-13	-0.319659355	0.011	0.151
497	ENSDARG00000010312	cp	ceruloplasmin	1.18E-08	4.75E-13	-0.296827378	0.006	0.142
498	ENSDARG00000028618	krt18b	keratin 18b	1.21E-08	4.87E-13	-0.729801764	0.097	0.262
499	ENSDARG00000002644	rgs5a	regulator of G protein signaling 5a	1.21E-08	4.89E-13	-0.658545245	0.037	0.191
500	ENSDARG00000105644	zgc:172079	zgc:172079	1.23E-08	4.93E-13	-0.36619749	0.014	0.156
501	ENSDARG00000103639	si:dkey-36i7.3	si:dkey-36i7.3	1.30E-08	5.24E-13	-1.439261687	0.1	0.263
502	ENSDARG00000020387	nipsnap3a	nipsnap homolog 3A (C. elegans)	1.32E-08	5.33E-13	-0.295847399	0.091	0.258
503	ENSDARG00000042332	plin2	perilipin 2	1.37E-08	5.52E-13	-0.506058583	0.197	0.384
504	ENSDARG00000037191	ttr	transthyretin (prealbumin, amyloidosis type I)	1.67E-08	6.71E-13	-1.279717702	0.069	0.223
505	ENSDARG00000055009	col4a1	collagen, type IV, alpha 1	1.72E-08	6.94E-13	-0.520926954	0.037	0.189
506	ENSDARG00000021124	cfl1	cofilin 1	1.78E-08	7.17E-13	-0.444575848	0.923	0.921
507	ENSDARG00000016393	arf2b	ADP-ribosylation factor 2b	1.82E-08	7.34E-13	0.257274487	0.663	0.518
508	ENSDARG00000053625	anxa2b	annexin A2b	1.83E-08	7.36E-13	-0.542654187	0.046	0.196
509	ENSDARG00000003109	rcan1a	regulator of calcineurin 1a	2.01E-08	8.08E-13	0.279925897	0.306	0.162
510	ENSDARG00000021443	zfp36l1b	zinc finger protein 36, C3H type-like 1b	2.16E-08	8.71E-13	-0.50008703	0.426	0.599
511	ENSDARG00000030478	zgc:66484	zgc:66484	2.28E-08	9.17E-13	0.318949155	0.189	0.082
512	ENSDARG00000029388	si:dkey-90m5.4	si:dkey-90m5.4	2.53E-08	1.02E-12	-0.348566633	0.017	0.157
513	ENSDARG00000093440	tnfaip6	tumor necrosis factor, alpha-induced protein 6	2.59E-08	1.04E-12	-0.783865313	0.114	0.285
514	ENSDARG00000068940	atp5meb	ATP synthase membrane subunit eb	2.69E-08	1.08E-12	-0.264775017	0.866	0.881
515	ENSDARG00000061120	slc43a2b	solute carrier family 43 member 2b	2.74E-08	1.10E-12	-0.351370876	0.02	0.162
516	ENSDARG00000056510	gstk1	glutathione S-transferase kappa 1	2.83E-08	1.14E-12	-0.275435948	0.203	0.384
517	ENSDARG00000039269	arg2	arginase 2	2.84E-08	1.15E-12	0.365693706	0.534	0.37
518	ENSDARG00000016319	c9	complement component 9	3.10E-08	1.25E-12	-0.835934179	0.054	0.203
519	ENSDARG00000045089	si:ch211-270n8.1	si:ch211-270n8.1	3.14E-08	1.26E-12	-1.113461749	0.066	0.218
520	ENSDARG00000078619	pnp5a	purine nucleoside phosphorylase 5a	3.47E-08	1.40E-12	-0.495817533	0.257	0.443
521	ENSDARG00000068432	si:dkey-56m19.5	si:dkey-56m19.5	3.95E-08	1.59E-12	-0.287377616	0.051	0.209
522	ENSDARG00000019253	rhag	Rh associated glycoprotein	5.06E-08	2.04E-12	-0.606931432	0.04	0.19
523	ENSDARG00000018146	gpx1a	glutathione peroxidase 1a	5.42E-08	2.18E-12	-0.330775146	0.26	0.442
524	ENSDARG00000025348	igfbp5b	insulin-like growth factor binding protein 5b	5.53E-08	2.23E-12	0.300986642	0.237	0.11
525	ENSDARG00000039579	cfd	complement factor D (adipsin)	5.55E-08	2.24E-12	-1.01908746	0.06	0.217
526	ENSDARG00000057498	habp2	hyaluronan binding protein 2	5.72E-08	2.30E-12	-0.269265202	0.014	0.148
527	ENSDARG00000053990	hmgb2b	high mobility group box 2b	5.88E-08	2.37E-12	0.439248343	0.666	0.536
528	ENSDARG00000022995	clic4	chloride intracellular channel 4	6.25E-08	2.52E-12	-0.274122733	0.109	0.28
529	ENSDARG00000079727	selenop2	selenoprotein P2	6.31E-08	2.54E-12	-0.421154315	0.017	0.152
530	ENSDARG00000005704	eps8l3b	EPS8-like 3b	8.31E-08	3.34E-12	-0.267172692	0.029	0.169
531	ENSDARG00000099371	cygb1	cytoglobin 1	8.74E-08	3.52E-12	-0.578183535	0.134	0.304
532	ENSDARG00000041595	ces3	carboxylesterase 3	1.01E-07	4.07E-12	-0.339502495	0.011	0.142
533	ENSDARG00000094929	apoa4b.2	apolipoprotein A-IV b, tandem duplicate 2	1.04E-07	4.18E-12	-0.717099436	0.029	0.167
534	ENSDARG00000096037	si:ch211-214j24.14	si:ch211-214j24.14	1.10E-07	4.43E-12	-0.276746458	0.071	0.228
535	ENSDARG00000069453	zgc:113314	zgc:113314	1.30E-07	5.25E-12	0.270862704	0.323	0.187
536	ENSDARG00000095633	si:ch211-133l5.7	si:ch211-133l5.7	1.45E-07	5.83E-12	-0.636772512	0.046	0.188
537	ENSDARG00000052712	suclg1	succinate-CoA ligase, alpha subunit	1.47E-07	5.92E-12	-0.564839749	0.551	0.646
538	ENSDARG00000008494	myl6	myosin, light chain 6, alkali, smooth muscle and non-muscle	1.52E-07	6.14E-12	-0.91418442	0.16	0.333
539	ENSDARG00000105177	ilf3b	interleukin enhancer binding factor 3b	1.55E-07	6.23E-12	0.252155298	0.589	0.454
540	ENSDARG00000045516	itih2	inter-alpha-trypsin inhibitor heavy chain 2	1.59E-07	6.38E-12	-0.272107894	0.017	0.149
541	ENSDARG00000018149	slc38a4	solute carrier family 38 member 4	2.13E-07	8.59E-12	-0.588045342	0.086	0.234
542	ENSDARG00000020741	fga	fibrinogen alpha chain	2.22E-07	8.92E-12	-1.06053211	0.094	0.243
543	ENSDARG00000016771	tfa	transferrin-a	2.97E-07	1.19E-11	-2.588810167	0.363	0.506
544	ENSDARG00000054271	cdkn1bb	cyclin-dependent kinase inhibitor 1Bb	3.39E-07	1.36E-11	0.253496065	0.6	0.465
545	ENSDARG00000037425	s100a10a	S100 calcium binding protein A10a	4.07E-07	1.64E-11	-1.866788171	0.257	0.398
546	ENSDARG00000035018	thy1	Thy-1 cell surface antigen	4.14E-07	1.67E-11	0.427833954	0.2	0.09
547	ENSDARG00000076221	fthl28	ferritin, heavy polypeptide-like 28	4.20E-07	1.69E-11	0.907938068	0.494	0.342
548	ENSDARG00000068820	h2afva	H2A histone family, member Va [Source:ZFIN;Acc:ZDB-GENE-020717-1]	5.14E-07	2.07E-11	0.264105936	0.549	0.401
549	ENSDARG00000087693	atox1	antioxidant 1 copper chaperone	5.30E-07	2.13E-11	-0.518854234	0.671	0.708
550	ENSDARG00000090722	leg1.1	liver-enriched gene 1, tandem duplicate 1	5.43E-07	2.19E-11	-1.067118419	0.091	0.235
551	ENSDARG00000004141	zgc:92630	zgc:92630	5.54E-07	2.23E-11	-0.329746029	0.12	0.278
552	ENSDARG00000098766	pcxa	pyruvate carboxylase a	5.69E-07	2.29E-11	-0.334569943	0.091	0.24
553	ENSDARG00000056781	zanl	zonadhesin, like	6.30E-07	2.54E-11	-0.620125894	0.037	0.17
554	ENSDARG00000003570	hsp90b1	heat shock protein 90, beta (grp94), member 1	6.38E-07	2.57E-11	-0.506976992	0.286	0.449
555	ENSDARG00000070780	rln3a	relaxin 3a	6.62E-07	2.67E-11	-0.895690372	0.037	0.172
556	ENSDARG00000006526	fn1b	fibronectin 1b	7.67E-07	3.09E-11	-0.875631577	0.289	0.435
557	ENSDARG00000054942	lgals2a	lectin, galactoside-binding, soluble, 2a	8.83E-07	3.56E-11	-0.706507357	0.014	0.137
558	ENSDARG00000018953	gclm	glutamate-cysteine ligase, modifier subunit	1.05E-06	4.23E-11	0.350615697	0.546	0.425
559	ENSDARG00000102004	apoea	apolipoprotein Ea	1.31E-06	5.27E-11	-1.013525854	0.043	0.176
560	ENSDARG00000037895	ramp2	receptor (G protein-coupled) activity modifying protein 2	1.35E-06	5.45E-11	-0.323115391	0.049	0.186
561	ENSDARG00000068629	cd151l	CD151 antigen, like	1.42E-06	5.71E-11	0.29884974	0.509	0.382
562	ENSDARG00000013628	cd164	CD164 molecule, sialomucin	1.51E-06	6.06E-11	-0.273882826	0.274	0.45
563	ENSDARG00000054058	h1fx	H1 histone family, member X [Source:ZFIN;Acc:ZDB-GENE-030131-1228]	1.65E-06	6.62E-11	0.444236258	0.74	0.639
564	ENSDARG00000018820	flncb	filamin C, gamma b (actin binding protein 280)	1.66E-06	6.69E-11	-0.308623661	0.02	0.143
565	ENSDARG00000039429	adka	adenosine kinase a	1.86E-06	7.49E-11	-0.347890171	0.2	0.357
566	ENSDARG00000036427	slc3a2a	solute carrier family 3 member 2a	2.25E-06	9.04E-11	-0.263711914	0.034	0.165
567	ENSDARG00000036840	krt15	keratin 15	2.73E-06	1.10E-10	0.51355207	0.326	0.194
568	ENSDARG00000078659	tmem176	transmembrane protein 176	2.73E-06	1.10E-10	-0.400879729	0.06	0.199
569	ENSDARG00000026611	socs3b	suppressor of cytokine signaling 3b	2.92E-06	1.18E-10	-0.331365019	0.217	0.386
570	ENSDARG00000069630	tat	tyrosine aminotransferase	3.25E-06	1.31E-10	-0.410484786	0.031	0.157
571	ENSDARG00000058454	dynll1	dynein, light chain, LC8-type 1	3.37E-06	1.36E-10	0.481861593	0.609	0.505
572	ENSDARG00000012395	mmp13a	matrix metallopeptidase 13a	3.59E-06	1.45E-10	0.29669757	0.349	0.22
573	ENSDARG00000011170	ndrg2	NDRG family member 2	4.18E-06	1.68E-10	-0.341724654	0.151	0.303
574	ENSDARG00000090268	krtt1c19e	keratin type 1 c19e	4.21E-06	1.69E-10	-1.425413557	0.08	0.221
575	ENSDARG00000053493	aldh1a2	aldehyde dehydrogenase 1 family, member A2	4.24E-06	1.71E-10	-0.287677104	0.023	0.146
576	ENSDARG00000103919	si:ch73-1a9.3	si:ch73-1a9.3	4.27E-06	1.72E-10	0.334321612	0.78	0.738
577	ENSDARG00000102883	sptbn1	spectrin, beta, non-erythrocytic 1	4.50E-06	1.81E-10	-0.426201129	0.183	0.333
578	ENSDARG00000009830	hdlbpa	high density lipoprotein binding protein a	4.76E-06	1.92E-10	-0.280032883	0.754	0.797
579	ENSDARG00000014572	chpt1	choline phosphotransferase 1	5.56E-06	2.24E-10	-0.278645989	0.129	0.277
580	ENSDARG00000018426	aldh7a1	aldehyde dehydrogenase 7 family, member A1	5.62E-06	2.26E-10	-0.288803671	0.246	0.406
581	ENSDARG00000011876	ednraa	endothelin receptor type Aa	6.34E-06	2.55E-10	-0.335999183	0.02	0.136
582	ENSDARG00000043257	ckbb	creatine kinase, brain b	6.44E-06	2.59E-10	-0.538956166	0.166	0.328
583	ENSDARG00000102945	ccl39.2	chemokine (C-C motif) ligand 39, duplicate 2	6.96E-06	2.80E-10	-0.298400987	0.011	0.123
584	ENSDARG00000042953	cyp2n13	cytochrome P450, family 2, subfamily N, polypeptide 13	7.28E-06	2.93E-10	-0.323571053	0.1	0.243
585	ENSDARG00000005673	f3b	coagulation factor IIIb	7.29E-06	2.94E-10	-0.526782602	0.166	0.318
586	ENSDARG00000017489	ifi45	interferon alpha inducible protein 45	7.65E-06	3.08E-10	0.562030728	0.451	0.317
587	ENSDARG00000044760	gnaia	guanine nucleotide binding protein (G protein), alpha inhibiting activity polypeptide a	7.98E-06	3.21E-10	0.516482639	0.42	0.288
588	ENSDARG00000070155	tuba8l3	tubulin, alpha 8 like 3	9.54E-06	3.84E-10	-0.391174529	0.057	0.188
589	ENSDARG00000041569	ces2	carboxylesterase 2 (intestine, liver) [Source:ZFIN;Acc:ZDB-GENE-061013-99]	1.02E-05	4.10E-10	-1.504554633	0.114	0.248
590	ENSDARG00000057035	stoml3b	stomatin (EPB72)-like 3b	1.03E-05	4.15E-10	-0.635952182	0.063	0.193
591	ENSDARG00000093774	rbp2b	retinol binding protein 2b, cellular	1.11E-05	4.45E-10	-1.658895849	0.166	0.303
592	ENSDARG00000061858	zgc:153968	zgc:153968	1.15E-05	4.65E-10	-0.532325563	0.023	0.138
593	ENSDARG00000102640	pdia3	protein disulfide isomerase family A, member 3	1.18E-05	4.75E-10	-0.343478097	0.68	0.773
594	ENSDARG00000045929	oaz2a	ornithine decarboxylase antizyme 2a	1.26E-05	5.06E-10	-0.284180928	0.031	0.154
595	ENSDARG00000025789	chd4b	chromodomain helicase DNA binding protein 4b	1.28E-05	5.15E-10	0.25280921	0.494	0.371
596	ENSDARG00000091609	spink4	serine peptidase inhibitor, Kazal type 4	1.33E-05	5.35E-10	-1.236235136	0.251	0.411
597	ENSDARG00000055539	epdl2	ependymin-like 2	1.56E-05	6.28E-10	-0.646844611	0.034	0.155
598	ENSDARG00000044601	rtn4a	reticulon 4a	1.63E-05	6.54E-10	-0.318044034	0.611	0.72
599	ENSDARG00000058462	zgc:158846	zgc:158846	1.94E-05	7.82E-10	-0.943152151	0.089	0.216
600	ENSDARG00000012593	col5a1	procollagen, type V, alpha 1	2.04E-05	8.23E-10	-0.661052153	0.143	0.286
601	ENSDARG00000043729	plac8.1	placenta associated 8, tandem duplicate 1	2.79E-05	1.13E-09	-2.065076042	0.26	0.389
602	ENSDARG00000035832	pyyb	peptide YYb	2.92E-05	1.18E-09	-2.217439357	0.069	0.2
603	ENSDARG00000031776	fthl27	ferritin, heavy polypeptide-like 27	3.31E-05	1.33E-09	0.310097634	0.994	0.959
604	ENSDARG00000094210	fthl31	ferritin, heavy polypeptide-like 31	3.58E-05	1.44E-09	0.660508362	0.726	0.613
605	ENSDARG00000100446	si:ch211-286o17.1	si:ch211-286o17.1	3.75E-05	1.51E-09	-0.266030585	0.014	0.12
606	ENSDARG00000038312	rcl1	RNA terminal phosphate cyclase-like 1	4.84E-05	1.95E-09	-0.282921915	0.174	0.317
607	ENSDARG00000057121	c7b	complement component 7b	5.19E-05	2.09E-09	-0.427065034	0.034	0.148
608	ENSDARG00000061436	col6a2	collagen, type VI, alpha 2	6.46E-05	2.60E-09	-0.391218249	0.02	0.126
609	ENSDARG00000021372	tob1b	transducer of ERBB2, 1b	6.72E-05	2.71E-09	-0.359204759	0.426	0.573
610	ENSDARG00000017676	mmp2	matrix metallopeptidase 2	6.81E-05	2.74E-09	-0.306128159	0.031	0.142
611	ENSDARG00000039007	eno3	enolase 3, (beta, muscle)	7.05E-05	2.84E-09	-0.811064402	0.72	0.737
612	ENSDARG00000105068	si:ch1073-443f11.2	si:ch1073-443f11.2	7.35E-05	2.96E-09	0.299439557	0.431	0.301
613	ENSDARG00000095897	atp5f1e	ATP synthase F1 subunit epsilon	7.50E-05	3.02E-09	-0.283530051	0.989	0.949
614	ENSDARG00000092916	mlnl	motilin-like	8.69E-05	3.50E-09	-0.641201801	0.023	0.131
615	ENSDARG00000005191	ahcy	adenosylhomocysteinase	8.73E-05	3.52E-09	-0.698516902	0.674	0.713
616	ENSDARG00000021059	alas1	aminolevulinate, delta-, synthase 1	9.37E-05	3.77E-09	-0.265497006	0.563	0.674
617	ENSDARG00000103775	thbs1a	thrombospondin 1a	0.000108986	4.39E-09	-0.54948253	0.051	0.17
618	ENSDARG00000087402	tpm1	tropomyosin 1 (alpha)	0.000109205	4.40E-09	-1.143082924	0.166	0.31
619	ENSDARG00000014646	aoc2	amine oxidase copper containing 2	0.000120323	4.85E-09	-0.941559483	0.097	0.222
620	ENSDARG00000035809	col1a1b	collagen, type I, alpha 1b	0.000123948	4.99E-09	-0.780135993	0.134	0.267
621	ENSDARG00000045847	si:ch211-214j24.10	si:ch211-214j24.10	0.000133311	5.37E-09	-0.343188062	0.554	0.643
622	ENSDARG00000079589	si:dkeyp-73d8.6	si:dkeyp-73d8.6	0.000133973	5.39E-09	-0.444314902	0.009	0.104
623	ENSDARG00000014488	ca2	carbonic anhydrase II	0.000162824	6.56E-09	-0.32723838	0.171	0.317
624	ENSDARG00000027966	ap1s3b	adaptor related protein complex 1 subunit sigma 3b	0.000179347	7.22E-09	0.3383645	0.469	0.369
625	ENSDARG00000105562	si:dkey-23i12.7	si:dkey-23i12.7	0.000191758	7.72E-09	-0.310550103	0.051	0.169
626	ENSDARG00000099185	chia.2	chitinase, acidic.2	0.000194533	7.83E-09	-1.566002739	0.171	0.306
627	ENSDARG00000011146	uqcrb	ubiquinol-cytochrome c reductase binding protein	0.000241981	9.74E-09	-0.273574672	0.466	0.611
628	ENSDARG00000076043	si:dkeyp-73d8.9	si:dkeyp-73d8.9	0.0002614	1.05E-08	-0.645468343	0.029	0.131
629	ENSDARG00000103342	wu:fa56d06	wu:fa56d06	0.000278094	1.12E-08	-0.343515699	0.017	0.114
630	ENSDARG00000097209	cox8b	cytochrome c oxidase subunit 8B	0.000283327	1.14E-08	-0.54112855	0.331	0.455
631	ENSDARG00000014727	acox1	acyl-CoA oxidase 1, palmitoyl	0.000350334	1.41E-08	-0.302623142	0.149	0.276
632	ENSDARG00000013871	slc5a1	solute carrier family 5 member 1	0.00039544	1.59E-08	-0.269913939	0.017	0.114
633	ENSDARG00000102808	calr3b	calreticulin 3b	0.00040291	1.62E-08	-0.353160608	0.349	0.48
634	ENSDARG00000056167	hspe1	heat shock 10 protein 1	0.000417373	1.68E-08	-0.433558115	0.697	0.747
635	ENSDARG00000039576	fstl1b	follistatin-like 1b	0.000452501	1.82E-08	-0.508458781	0.214	0.338
636	ENSDARG00000039832	gsta.2	glutathione S-transferase, alpha tandem duplicate 2	0.00046983	1.89E-08	-0.294084867	0.02	0.117
637	ENSDARG00000036832	cyt1l	type I cytokeratin, enveloping layer, like	0.000471698	1.90E-08	-1.982310669	0.24	0.384
638	ENSDARG00000019601	col12a1b	collagen, type XII, alpha 1b	0.000473544	1.91E-08	-0.272538805	0.026	0.127
639	ENSDARG00000103720	zgc:162730	zgc:162730	0.000500318	2.01E-08	-0.489067773	0.777	0.841
640	ENSDARG00000068996	hist2h2l	histone 2, H2, like	0.000545499	2.20E-08	-0.275803477	0.229	0.385
641	ENSDARG00000008030	myl9b	myosin, light chain 9b, regulatory	0.000574452	2.31E-08	-0.621684203	0.223	0.354
642	ENSDARG00000019098	cd82a	CD82 molecule a	0.000629443	2.53E-08	-0.413560071	0.146	0.27
643	ENSDARG00000105116	p4hb	prolyl 4-hydroxylase, beta polypeptide	0.000651729	2.62E-08	-0.393072432	0.529	0.643
644	ENSDARG00000013561	pgm1	phosphoglucomutase 1	0.000682244	2.75E-08	-0.310835936	0.203	0.336
645	ENSDARG00000059933	plpp3	phospholipid phosphatase 3	0.000755692	3.04E-08	-0.40431418	0.109	0.229
646	ENSDARG00000030440	rsrp1	arginine/serine-rich protein 1	0.000768008	3.09E-08	0.254816005	0.523	0.419
647	ENSDARG00000003931	cndp2	carnosine dipeptidase 2	0.000868661	3.50E-08	-0.265085609	0.094	0.213
648	ENSDARG00000052734	hmgcra	3-hydroxy-3-methylglutaryl-CoA reductase a	0.000962513	3.88E-08	-0.621435402	0.166	0.286
649	ENSDARG00000057706	si:ch211-137i24.10	si:ch211-137i24.10	0.001032711	4.16E-08	-0.599352214	0.186	0.321
650	ENSDARG00000032639	cd36	CD36 molecule (thrombospondin receptor)	0.00124462	5.01E-08	-0.396112673	0.034	0.133
651	ENSDARG00000043848	sod1	superoxide dismutase 1, soluble	0.001316802	5.30E-08	-0.566204239	0.803	0.801
652	ENSDARG00000020866	apoa4b.2	apolipoprotein A-IV b, tandem duplicate 2	0.001368537	5.51E-08	-1.44123246	0.151	0.27
653	ENSDARG00000008305	hand2	heart and neural crest derivatives expressed 2	0.001381055	5.56E-08	-0.264260286	0.014	0.103
654	ENSDARG00000024540	tspan36	tetraspanin 36	0.001581403	6.37E-08	-0.3489909	0.477	0.611
655	ENSDARG00000071592	aqp8a.2	aquaporin 8a, tandem duplicate 2	0.00186042	7.49E-08	-0.344738812	0.014	0.102
656	ENSDARG00000023062	cyr61	cysteine-rich, angiogenic inducer, 61 [Source:ZFIN;Acc:ZDB-GENE-040426-3]	0.002440384	9.83E-08	-0.407450231	0.103	0.22
657	ENSDARG00000045898	si:ch211-152c2.3	si:ch211-152c2.3	0.002451432	9.87E-08	0.980864358	0.103	0.042
658	ENSDARG00000019353	sparc	secreted protein, acidic, cysteine-rich (osteonectin)	0.002597274	1.05E-07	-0.264062148	0.629	0.426
659	ENSDARG00000093303	ifitm1	interferon induced transmembrane protein 1	0.004355541	1.75E-07	-1.309938696	0.097	0.206
660	ENSDARG00000019532	fads2	fatty acid desaturase 2	0.004491701	1.81E-07	-0.254536017	0.057	0.159
661	ENSDARG00000055120	ctsba	cathepsin Ba	0.005279922	2.13E-07	-0.344187005	0.397	0.544
662	ENSDARG00000007275	si:ch211-251b21.1	si:ch211-251b21.1	0.005395382	2.17E-07	-0.756663741	0.031	0.122
663	ENSDARG00000006207	gpx1b	glutathione peroxidase 1b	0.00616997	2.48E-07	-0.320793985	0.106	0.219
664	ENSDARG00000079296	gcga	glucagon a	0.0071527	2.88E-07	-2.41103679	0.383	0.517
665	ENSDARG00000016918	ace2	angiotensin I converting enzyme 2	0.007607987	3.06E-07	-0.27153663	0.029	0.116
666	ENSDARG00000015978	COX5B	zgc:86599 [Source:ZFIN;Acc:ZDB-GENE-040625-180]	0.008383225	3.38E-07	-0.271381987	0.974	0.938
667	ENSDARG00000020693	sesn1	sestrin 1	0.008603536	3.46E-07	-0.285336859	0.077	0.187
668	ENSDARG00000019128	tpm4b	tropomyosin 4b	0.008632366	3.48E-07	-0.692079106	0.043	0.136
669	ENSDARG00000045141	aqp8a.1	aquaporin 8a, tandem duplicate 1	0.008976446	3.61E-07	-0.750358552	0.049	0.146
670	ENSDARG00000022438	cox6a1	cytochrome c oxidase subunit 6A1	0.010263681	4.13E-07	-0.281069655	0.96	0.923
671	ENSDARG00000012405	col1a1a	collagen, type I, alpha 1a	0.010467061	4.21E-07	-1.274459745	0.189	0.299
672	ENSDARG00000005481	nfkbiaa	nuclear factor of kappa light polypeptide gene enhancer in B-cells inhibitor, alpha a	0.011253969	4.53E-07	0.265047917	0.506	0.392
673	ENSDARG00000105223	pmp22a	peripheral myelin protein 22a	0.01180875	4.76E-07	-0.477268968	0.154	0.27
674	ENSDARG00000071658	ywhag2	3-monooxygenase/tryptophan 5-monooxygenase activation protein, gamma polypeptide 2	0.017235896	6.94E-07	-0.286250059	0.063	0.159
675	ENSDARG00000059367	mfap2	microfibril associated protein 2	0.017981344	7.24E-07	-0.280236055	0.054	0.147
676	ENSDARG00000004169	stmn1a	stathmin 1a	0.018472221	7.44E-07	0.362864618	0.28	0.178
677	ENSDARG00000020239	lpin1	lipin 1	0.021375939	8.61E-07	-0.338576648	0.054	0.151
678	ENSDARG00000057437	apodb	apolipoprotein Db	0.022006137	8.86E-07	-0.268747111	0.246	0.135
679	ENSDARG00000036036	mdka	midkine a	0.023910817	9.63E-07	-1.083181607	0.266	0.366
680	ENSDARG00000017860	rgs5b	regulator of G protein signaling 5b	0.030564078	1.23E-06	-0.42231342	0.043	0.133
681	ENSDARG00000100952	wu:fj16a03	wu:fj16a03	0.031063973	1.25E-06	1.383307958	0.254	0.384
682	ENSDARG00000020007	col1a2	collagen, type I, alpha 2	0.032754071	1.32E-06	-0.902995547	0.157	0.262
683	ENSDARG00000104347	rtn4b	reticulon 4b	0.034015358	1.37E-06	-0.487798518	0.169	0.273
684	ENSDARG00000035326	nccrp1	P1, F-box associated domain containing	0.048903562	1.97E-06	0.25803872	0.617	0.501
685	ENSDARG00000042018	fhl2a	four and a half LIM domains 2a	0.052326868	2.11E-06	-0.399848618	0.031	0.11
686	ENSDARG00000045888	acat1	acetyl-CoA acetyltransferase 1	0.056631139	2.28E-06	-0.349209513	0.189	0.29
687	ENSDARG00000068257	kcne4	potassium voltage-gated channel, Isk-related family, member 4	0.066939704	2.70E-06	-0.623328085	0.031	0.109
688	ENSDARG00000012682	pfn2l	profilin 2 like	0.125459792	5.05E-06	-0.304605206	0.64	0.71
689	ENSDARG00000103979	calr3a	calreticulin 3a	0.14363394	5.78E-06	-0.290225982	0.391	0.493
690	ENSDARG00000025670	fstl3	follistatin-like 3 (secreted glycoprotein)	0.151428331	6.10E-06	-0.643589124	0.08	0.168
691	ENSDARG00000003902	ctsl.1	cathepsin L.1	0.199748438	8.04E-06	-0.493345693	0.051	0.137
692	ENSDARG00000093124	scpp8	secretory calcium-binding phosphoprotein 8	0.236475062	9.52E-06	0.861438207	0.183	0.11
693	ENSDARG00000101762	fah	fumarylacetoacetate hydrolase (fumarylacetoacetase)	0.284418391	1.15E-05	-0.27673609	0.22	0.322
694	ENSDARG00000071586	tgfbi	transforming growth factor, beta-induced	0.344997131	1.39E-05	-0.256951919	0.037	0.112
695	ENSDARG00000070480	agr2	anterior gradient 2	0.354698911	1.43E-05	1.886662554	0.266	0.189
696	ENSDARG00000017299	fabp11a	fatty acid binding protein 11a	0.589351932	2.37E-05	-1.196316819	0.091	0.176
697	ENSDARG00000027590	2-Sep	septin 2	0.677294642	2.73E-05	-0.262946587	0.229	0.326
698	ENSDARG00000093628	s100a11	S100 calcium binding protein A11	1	0.280884313	4.079571131	0.137	0.126
699	ENSDARG00000104721	si:dkey-203a12.9	si:dkey-203a12.9	1	6.95E-05	2.036854121	0.157	0.097
700	ENSDARG00000045143	hbbe2	hemoglobin beta embryonic-2	1	0.240443419	1.507669852	0.083	0.104
701	ENSDARG00000000212	krt97	keratin 97	1	0.223588099	1.304022898	0.374	0.338
702	ENSDARG00000058389	ccl19a.1	chemokine (C-C motif) ligand 19a, tandem duplicate 1	1	0.602799923	0.80702621	0.123	0.14
703	ENSDARG00000021811	calm3a	calmodulin 3a (phosphorylase kinase, delta)	1	0.001022236	0.562769439	0.474	0.414
704	ENSDARG00000071021	papss2a	3'-phosphoadenosine 5'-phosphosulfate synthase 2a	1	0.713455962	0.401950278	0.197	0.226
705	ENSDARG00000056627	cxcl14	chemokine (C-X-C motif) ligand 14	1	0.02159821	0.38433105	0.2	0.163
706	ENSDARG00000070047	rgs4	regulator of G protein signaling 4	1	0.053516149	0.315577983	0.071	0.106
707	ENSDARG00000056152	fam3c	FAM3 metabolism regulating signaling molecule C	1	0.000178804	0.294813871	0.309	0.241
708	ENSDARG00000078069	rrm2	ribonucleotide reductase M2 polypeptide	1	4.87E-05	0.255867626	0.146	0.083
709	ENSDARG00000103295	cyp3a65	cytochrome P450, family 3, subfamily A, polypeptide 65	1	0.838088837	-0.253231094	0.397	0.369
710	ENSDARG00000007823	atf3	activating transcription factor 3	1	9.59E-05	-0.258371455	0.517	0.624
711	ENSDARG00000043663	faub	FAU ubiquitin like and ribosomal protein S30 fusion b	1	0.000100692	-0.258410952	0.366	0.446
712	ENSDARG00000040432	klf2b	Kruppel-like factor 2b	1	0.635649176	-0.260426702	0.174	0.177
713	ENSDARG00000054916	eif4ebp3	eukaryotic translation initiation factor 4E binding protein 3	1	8.20E-05	-0.263819978	0.18	0.277
714	ENSDARG00000042641	cyp51	cytochrome P450, family 51	1	0.205930461	-0.267637705	0.251	0.27
715	ENSDARG00000025147	cd63	CD63 molecule	1	0.012851692	-0.269280685	0.906	0.908
716	ENSDARG00000099312	jpt1b	Jupiter microtubule associated homolog 1b	1	0.468311268	-0.2788789	0.5	0.463
717	ENSDARG00000036834	krt92	keratin 92	1	0.470899421	-0.280496872	0.523	0.5
718	ENSDARG00000032405	ckap4	cytoskeleton associated protein 4	1	0.122640704	-0.281014851	0.28	0.292
719	ENSDARG00000101794	rpl26	ribosomal protein L26	1	0.008860285	-0.284396783	0.46	0.554
720	ENSDARG00000026865	fam107b	family with sequence similarity 107 member B	1	0.000160116	-0.285567586	0.26	0.349
721	ENSDARG00000006497	rtn1a	reticulon 1a	1	0.004363946	-0.288055829	0.126	0.187
722	ENSDARG00000010785	thbs1b	thrombospondin 1b	1	0.000543176	-0.288466773	0.1	0.171
723	ENSDARG00000056481	vat1	vesicle amine transport 1	1	0.000392529	-0.301441229	0.106	0.172
724	ENSDARG00000039150	lgmn	legumain	1	0.002637242	-0.314732631	0.186	0.254
725	ENSDARG00000057698	ctsd	cathepsin D	1	0.0124687	-0.323797579	0.477	0.54
726	ENSDARG00000104138	igfbp7	insulin-like growth factor binding protein 7	1	0.00026138	-0.327547187	0.249	0.161
727	ENSDARG00000039034	marcksl1a	MARCKS-like 1a	1	0.445699711	-0.332382983	0.491	0.492
728	ENSDARG00000102744	mgst3a	microsomal glutathione S-transferase 3a	1	0.023141351	-0.339710193	0.506	0.536
729	ENSDARG00000020133	jdp2b	Jun dimerization protein 2b	1	0.16362489	-0.340206503	0.306	0.341
730	ENSDARG00000014556	serpinb1l3	serpin peptidase inhibitor, clade B (ovalbumin), member 1, like 3	1	0.648251301	-0.345656272	0.58	0.485
731	ENSDARG00000004748	zgc:100868	zgc:100868	1	0.306213205	-0.347005017	0.149	0.123
732	ENSDARG00000055678	akap12b	A kinase (PRKA) anchor protein 12b	1	0.00027154	-0.349165305	0.171	0.256
733	ENSDARG00000104359	anxa1c	annexin A1c	1	0.000410138	-0.354303779	0.266	0.176
734	ENSDARG00000031929	stard14	START domain containing 14	1	4.27E-05	-0.360656697	0.237	0.333
735	ENSDARG00000012450	vmp1	vacuole membrane protein 1	1	0.000103018	-0.364981555	0.257	0.359
736	ENSDARG00000104795	cxcl8a	chemokine (C-X-C motif) ligand 8a	1	0.000318374	-0.369125587	0.109	0.186
737	ENSDARG00000010625	clic2	chloride intracellular channel 2	1	0.634516771	-0.372646897	0.311	0.281
738	ENSDARG00000074613	si:ch211-240l19.6	si:ch211-240l19.6	1	0.002351613	-0.40709894	0.057	0.11
739	ENSDARG00000055876	msmo1	methylsterol monooxygenase 1	1	0.825826601	-0.408347162	0.397	0.37
740	ENSDARG00000087093	si:ch211-157c3.4	si:ch211-157c3.4	1	0.214470815	-0.409310599	0.171	0.137
741	ENSDARG00000006220	ugt1a7	UDP glucuronosyltransferase 1 family, polypeptide A7	1	0.030646868	-0.420639565	0.32	0.343
742	ENSDARG00000103846	hspa5	heat shock protein 5	1	7.86E-05	-0.427191982	0.603	0.691
743	ENSDARG00000090444	ponzr1	plac8 onzin related protein 1	1	0.046066483	-0.435756987	0.189	0.223
744	ENSDARG00000069192	zgc:163030	zgc:163030	1	0.148335044	-0.447776924	0.109	0.128
745	ENSDARG00000060457	pmp22b	peripheral myelin protein 22b	1	0.0620846	-0.451957009	0.371	0.408
746	ENSDARG00000104267	postnb	periostin, osteoblast specific factor b	1	0.00073172	-0.468154629	0.091	0.155
747	ENSDARG00000023963	tpm4a	tropomyosin 4a	1	0.001170625	-0.47179468	0.363	0.426
748	ENSDARG00000100635	chia.1	chitinase, acidic.1	1	5.72E-05	-0.539428005	0.043	0.11
749	ENSDARG00000038123	myl9a	myosin, light chain 9a, regulatory	1	0.657468389	-0.550714107	0.157	0.145
750	ENSDARG00000078674	hspb9	heat shock protein, alpha-crystallin-related, 9	1	9.64E-05	-0.552276521	0.046	0.111
751	ENSDARG00000035715	marcksl1b	MARCKS-like 1b	1	0.00182061	-0.559323756	0.297	0.365
752	ENSDARG00000055514	icn2	ictacalcin 2	1	0.000487075	-0.57381444	0.483	0.41
753	ENSDARG00000071626	ptgdsb.2	prostaglandin D2 synthase b, tandem duplicate 2	1	0.00053873	-0.605201387	0.08	0.142
754	ENSDARG00000058206	si:ch211-153b23.5	si:ch211-153b23.5	1	0.078506778	-0.61370346	0.42	0.375
755	ENSDARG00000013856	amy2a	amylase alpha 2A	1	0.005308601	-0.626561379	0.117	0.179
756	ENSDARG00000045835	si:dkey-14d8.6	si:dkey-14d8.6	1	0.209993033	-0.631602711	0.157	0.185
757	ENSDARG00000042816	mmp9	matrix metallopeptidase 9	1	0.520326237	-0.668710328	0.166	0.153
758	ENSDARG00000093936	si:dkeyp-1h4.6	si:dkeyp-1h4.6	1	0.000128063	-0.675957679	0.043	0.105
759	ENSDARG00000045442	cpb1	carboxypeptidase B1 (tissue)	1	0.00064354	-0.689762177	0.146	0.225
760	ENSDARG00000052578	c6ast4	six-cysteine containing astacin protease 4	1	7.30E-05	-0.724542337	0.131	0.228
761	ENSDARG00000099420	nme2b.2	NME/NM23 nucleoside diphosphate kinase 2b, tandem duplicate 2	1	0.001161179	-0.755136199	0.054	0.107
762	ENSDARG00000036456	anxa4	annexin A4	1	0.067948931	-0.841686617	0.451	0.486
763	ENSDARG00000097157	si:ch211-207n23.2	si:ch211-207n23.2	1	0.000640463	-0.900164811	0.1	0.162
764	ENSDARG00000103687	sycn.2	syncollin, tandem duplicate 2	1	0.119630648	-0.932520541	0.231	0.273
765	ENSDARG00000001950	ak1	adenylate kinase 1	1	0.091079611	-0.974577673	0.351	0.37
766	ENSDARG00000103199	si:dkey-247k7.2	si:dkey-247k7.2	1	0.014852999	-1.001577145	0.143	0.184
767	ENSDARG00000056744	ela2	elastase 2	1	0.028457434	-1.046955143	0.397	0.471
768	ENSDARG00000027088	ptgdsb.1	prostaglandin D2 synthase b, tandem duplicate 1	1	0.000161149	-1.070747222	0.203	0.301
769	ENSDARG00000006588	zgc:111983	zgc:111983	1	0.000308773	-1.079629144	0.129	0.199
770	ENSDARG00000104682	tpm2	tropomyosin 2 (beta)	1	0.000973114	-1.092950105	0.154	0.226
771	ENSDARG00000007276	ela3l	elastase 3 like	1	0.027292434	-1.106423607	0.346	0.427
772	ENSDARG00000090228	gsta.1	glutathione S-transferase, alpha tandem duplicate 1	1	0.861411525	-1.107114809	0.703	0.682
773	ENSDARG00000102299	cxcl8b.1	chemokine (C-X-C motif) ligand 8b, duplicate 1	1	0.008428844	-1.108254741	0.06	0.103
774	ENSDARG00000060350	apoda.2	apolipoprotein Da, duplicate 2	1	0.083197339	-1.108560813	0.343	0.4
775	ENSDARG00000068457	tnnt3b	troponin T type 3b (skeletal, fast)	1	0.109061148	-1.125094328	0.1	0.125
776	ENSDARG00000091996	tcnbb	transcobalamin beta b	1	0.042109806	-1.135735184	0.371	0.329
777	ENSDARG00000094041	krt17	keratin 17	1	0.034234973	-1.215394964	0.12	0.154
778	ENSDARG00000021339	cpa5	carboxypeptidase A5	1	0.029259138	-1.245214749	0.294	0.36
779	ENSDARG00000039730	zgc:112160	zgc:112160	1	0.088870696	-1.276530896	0.386	0.447
780	ENSDARG00000012366	fbp2	fructose-1,6-bisphosphatase 2	1	0.45737594	-1.279691999	0.123	0.14
781	ENSDARG00000014196	myl1	myosin, light chain 1, alkali%3B skeletal, fast	1	0.026140311	-1.280714112	0.077	0.114
782	ENSDARG00000056765	ela2l	elastase 2 like	1	0.012271471	-1.291591726	0.366	0.46
783	ENSDARG00000093844	zgc:136461	zgc:136461	1	0.000108523	-1.29839683	0.331	0.463
784	ENSDARG00000079274	prss59.1	serine protease 59, tandem duplicate 1	1	0.046051305	-1.31906217	0.466	0.562
785	ENSDARG00000045408	tagln	transgelin	1	0.000105627	-1.38480956	0.169	0.257
786	ENSDARG00000017441	mylz3	myosin, light polypeptide 3, skeletal muscle	1	0.043450722	-1.399972779	0.109	0.14
787	ENSDARG00000068680	ctrl	chymotrypsin-like	1	0.006258513	-1.403099401	0.354	0.442
788	ENSDARG00000017314	CELA1 (1 of many)	zgc:92745 [Source:ZFIN;Acc:ZDB-GENE-040801-12]	1	0.009395347	-1.597511448	0.606	0.697
789	ENSDARG00000042993	prss1	serine protease 1	1	0.027720834	-1.654107036	0.697	0.775
790	ENSDARG00000090428	ctrb1	chymotrypsinogen B1	1	0.042623353	-1.695855408	0.683	0.764
791	ENSDARG00000040799	sst1.1	somatostatin 1, tandem duplicate 1	1	0.224008696	-1.703019753	0.094	0.12
792	ENSDARG00000045180	acta2	actin alpha 2, smooth muscle	1	0.000153592	-1.717925068	0.143	0.229
793	ENSDARG00000073742	prss59.2	serine protease 59, tandem duplicate 2	1	0.00093132	-1.728624235	0.614	0.739
794	ENSDARG00000006427	fabp2	fatty acid binding protein 2, intestinal	1	0.067032685	-1.769855715	0.766	0.652
795	ENSDARG00000079443	vipb	vasoactive intestinal peptide b	1	0.254860662	-1.90783587	0.117	0.142
796	ENSDARG00000033161	sst1.2	somatostatin 1, tandem duplicate 2	1	0.095169258	-1.982478184	0.08	0.109
797	ENSDARG00000092947	cyt1	type I cytokeratin, enveloping layer	1	9.14E-05	-2.054269818	0.471	0.587
798	ENSDARG00000099197	actc1b	actin alpha cardiac muscle 1b	1	0.037211106	-2.083022237	0.246	0.292
799	ENSDARG00000053254	mylpfa	myosin light chain, phosphorylatable, fast skeletal muscle a	1	0.032138941	-2.093979404	0.231	0.274
800	ENSDARG00000040907	gcgb	glucagon b	1	0.305037681	-2.141775398	0.14	0.165
801	ENSDARG00000035350	ins	preproinsulin	1	0.223374745	-2.216262754	0.246	0.23
802	ENSDARG00000014190	sst2	somatostatin 2	1	0.182174696	-2.2565956	0.131	0.163
803	ENSDARG00000044566	fabp6	fatty acid binding protein 6, ileal (gastrotropin)	1	0.027131918	-2.280955093	0.22	0.285
804	ENSDARG00000068088	tcnba	transcobalamin beta a	1	0.129049475	-2.35460623	0.551	0.54
805	ENSDARG00000059227	fabp1b.1	fatty acid binding protein 1b, tandem duplicate 1	1	0.01054131	-2.573843721	0.62	0.656
